# Supplementary material for: Resting-State Temporal Synchronization Networks Emerge from Connectivity Topology and Heterogeneity
Source: PLoS Comput Biol. 2015 Feb 18;11(2):e1004100. doi: 10.1371/journal.pcbi.1004100 (PMC4333573; doi:10.1371/journal.pcbi.1004100)
Supplement: S1 Dataset — Each volunteer underwent two scanning runs (blocks). For each recording session (subject and run), BOLD time series were averaged over the corresponding 66 brain regions of the brain atlas. Each file subXblockY.txt contains the time series of all 66 brain regions from subject X and run Y. The labels of the brain regions are contained in file ROIs_Labels.txt. (ZIP) [file pcbi.1004100.s006.zip]

Archive with 50 entries (49 files):
- DataSet S1/
- DataSet S1/ROIs_Labels.txt
- DataSet S1/subj10_block1.txt
- DataSet S1/subj10_block2.txt
- DataSet S1/subj11_block1.txt
- DataSet S1/subj11_block2.txt
- DataSet S1/subj12_block1.txt
- DataSet S1/subj12_block2.txt
- DataSet S1/subj13_block1.txt
- DataSet S1/subj13_block2.txt
- DataSet S1/subj14_block1.txt
- DataSet S1/subj14_block2.txt
- DataSet S1/subj15_block1.txt
- DataSet S1/subj15_block2.txt
- DataSet S1/subj16_block1.txt
- DataSet S1/subj16_block2.txt
- DataSet S1/subj17_block1.txt
- DataSet S1/subj17_block2.txt
- DataSet S1/subj18_block1.txt
- DataSet S1/subj18_block2.txt
- DataSet S1/subj19_block1.txt
- DataSet S1/subj19_block2.txt
- DataSet S1/subj1_block1.txt
- DataSet S1/subj1_block2.txt
- DataSet S1/subj20_block1.txt
- DataSet S1/subj20_block2.txt
- DataSet S1/subj21_block1.txt
- DataSet S1/subj21_block2.txt
- DataSet S1/subj22_block1.txt
- DataSet S1/subj22_block2.txt
- DataSet S1/subj23_block1.txt
- DataSet S1/subj23_block2.txt
- DataSet S1/subj24_block1.txt
- DataSet S1/subj24_block2.txt
- DataSet S1/subj2_block1.txt
- DataSet S1/subj2_block2.txt
- DataSet S1/subj3_block1.txt
- DataSet S1/subj3_block2.txt
- DataSet S1/subj4_block1.txt
- DataSet S1/subj4_block2.txt
- DataSet S1/subj5_block1.txt
- DataSet S1/subj5_block2.txt
- DataSet S1/subj6_block1.txt
- DataSet S1/subj6_block2.txt
- DataSet S1/subj7_block1.txt
- DataSet S1/subj7_block2.txt
- DataSet S1/subj8_block1.txt
- DataSet S1/subj8_block2.txt
- DataSet S1/subj9_block1.txt
- DataSet S1/subj9_block2.txt
