# Supplementary material for: Resting-State Temporal Synchronization Networks Emerge from Connectivity Topology and Heterogeneity
Source: PLoS Comput Biol. 2015 Feb 18;11(2):e1004100. doi: 10.1371/journal.pcbi.1004100 (PMC4333573; doi:10.1371/journal.pcbi.1004100)
Supplement: S1 Dataset — Each volunteer underwent two scanning runs (blocks). For each recording session (subject and run), BOLD time series were averaged over the corresponding 66 brain regions of the brain atlas. Each file subXblockY.txt contains the time series of all 66 brain regions from subject X and run Y. The labels of the brain regions are contained in file ROIs_Labels.txt. (ZIP) [file pcbi.1004100.s006.zip › DataSet S1/ROIs_Labels.txt]

rENT
rPARH
  rTP
  rFP
 rFUS
  rTT
rLOCC
  rSP
  rIT
  rIP
rSMAR
rBSTS
  rMT
  rST
rPSTC
rPREC
 rCMF
rPOPE
rPTRI
 rRMF
rPORB
 rLOF
 rCAC
 rRAC
  rSF
 rMOF
rLING
rPCAL
 rCUN
rPARC
rISTC
rPCUN
  rPC
  lPC
lPCUN
lISTC
lPARC
 lCUN
lPCAL
lLING
 lMOF
  lSF
 lRAC
 lCAC
 lLOF
lPORB
 lRMF
lPTRI
lPOPE
 lCMF
lPREC
lPSTC
  lST
  lMT
lBSTS
lSMAR
  lIP
  lIT
  lSP
lLOCC
  lTT
 lFUS
  lFP
  lTP
lPARH
 lENT
