# Supplementary material for: Resting-State Temporal Synchronization Networks Emerge from Connectivity Topology and Heterogeneity
Source: PLoS Comput Biol. 2015 Feb 18;11(2):e1004100. doi: 10.1371/journal.pcbi.1004100 (PMC4333573; doi:10.1371/journal.pcbi.1004100)
Supplement: S1 Dataset — Each volunteer underwent two scanning runs (blocks). For each recording session (subject and run), BOLD time series were averaged over the corresponding 66 brain regions of the brain atlas. Each file subXblockY.txt contains the time series of all 66 brain regions from subject X and run Y. The labels of the brain regions are contained in file ROIs_Labels.txt. (ZIP) [file pcbi.1004100.s006.zip › DataSet S1/subj10_block1.txt]

  8.8218686e-001  6.7857988e-001 -8.8216265e-001  1.1535917e+000  2.2962086e-001 -2.5747514e-001 -3.5923725e-001 -1.8999482e-001  3.5017187e-001 -9.1999668e-002 -1.3063785e-002  4.9687685e-001  3.4698177e-003  3.0014876e-002 -5.2938738e-001 -7.0376840e-001 -3.6295505e-001  8.2895954e-001  4.3281531e-001  4.6673927e-001 -9.0499064e-002  3.5397262e-001  6.6932659e-001 -9.9637967e-001 -2.2811894e-001  8.0464468e-002  1.5551194e+000  1.1645208e+000  1.5740252e+000  1.9868723e-001  1.4254368e+000  6.1004459e-001 -2.2936789e-001  2.1241663e-001  2.3470562e-001  1.2041146e+000  2.7706951e-001  1.8484137e+000  1.8090127e+000  1.1773719e+000  5.8670817e-001 -2.8348241e-001  7.1375801e-001  1.1054867e+000  3.2405769e-001  1.0536287e+000  4.9106753e-001  9.4084196e-001  1.7839658e+000  4.3897961e-001  3.7904402e-001 -4.3657927e-001  4.1327170e-001  2.0196223e-001  7.3315418e-001  3.1535561e-001  7.6281169e-002  8.0774797e-001  4.6839010e-002 -1.2017985e-001 -1.6779947e+000 -7.2087326e-002 -7.8905827e-001 -6.4809956e-001  1.1227997e-001 -3.4656660e-001
  5.6180769e-003  1.5818413e-002  3.4538221e-001  8.4729819e-001 -5.7219811e-002  1.0712300e-001 -9.7245932e-002 -5.0063254e-001  4.4677741e-001  1.7117386e-001  6.2359696e-001 -2.7424454e-001  2.0359189e-001  4.0639162e-001  1.9178134e-001  2.7597515e-002 -8.7566426e-002  6.1383553e-002 -8.7029970e-002 -1.1549658e-001 -1.2157654e+000  8.2425379e-002  3.6450845e-001 -1.5023088e-002  4.8572776e-001  4.9873037e-001  7.5416019e-002  4.0378779e-001  2.9963484e-001 -4.0347338e-002  8.3105749e-001  5.8864378e-001 -1.7873222e-002 -3.3884986e-001  8.3251009e-002 -2.1874659e-001 -1.4722666e-001  1.2236766e-001  1.0514288e+000  5.1546706e-002 -2.8341285e-001  3.8249132e-001 -3.1954269e-004 -7.0014685e-001 -1.7386823e-001  8.0393917e-001 -3.7656281e-002  4.3038293e-001  1.2263174e+000  8.0856336e-001  2.5818158e-001  4.0882052e-002  5.1840367e-001  6.2521151e-001  9.0640701e-001  4.6700594e-001  1.2994258e-001  1.1412964e-001 -3.4115746e-001 -5.6870743e-002  3.0227160e-001  1.3292066e-001  6.9496444e-001  2.5143849e-001  3.8903174e-001 -4.6504354e-001
 -1.3158604e-001  2.6163807e-001  2.0475356e+000  1.0509377e+000  5.3464687e-001  1.1724256e+000 -5.6033955e-001 -4.8166355e-001  1.2500187e-001  7.9466718e-001  5.6626484e-001 -5.3175801e-001  1.5431005e-001  5.4042031e-001  8.7621925e-002 -7.3503027e-003  5.1259670e-001  1.2812637e-001  4.9447973e-001  1.7499247e-001 -6.9293163e-001  9.3180812e-003 -3.2997100e-001  5.9503802e-001  2.8721994e-001  5.2987830e-001 -3.2650279e-001 -8.3811729e-002  1.2254124e-002 -1.1711736e-001  5.9466548e-001  6.2297707e-001  1.5666015e-001  9.6286624e-002  5.2540503e-001 -7.5771004e-002 -5.9978673e-001  4.8335167e-001 -1.0384592e-003 -2.0663018e-001 -1.2318426e-001 -9.0289746e-002 -3.7553845e-001  2.1401526e-001 -1.7706957e-001  4.1307361e-002 -1.1733947e-001 -5.7761143e-001  2.8289930e-001 -9.0088734e-001  8.8958115e-002 -6.8942922e-002 -1.2280723e-002  6.8631630e-001  7.1990698e-001  1.4297250e-001  3.4883536e-001  5.4081465e-002 -3.3880383e-001 -8.3252499e-002 -4.2987793e-001  5.6636377e-002  1.1612256e+000  3.0468642e-001 -2.4238106e-001 -5.2973566e-001
  5.9666444e-001  6.6387395e-001 -2.0698044e-001  5.7303704e-001  3.5850745e-001  1.2031394e+000 -2.6547780e-001  1.3138443e-001  8.9684980e-001  5.8876079e-001  1.9154205e-001  1.8350708e-002  2.2845589e-001  5.8406858e-001 -8.3964719e-002 -3.1620732e-001 -1.5227136e-001 -4.3375827e-003  4.7294533e-001  4.1386734e-001 -5.0016763e-001 -3.1882829e-001 -2.7781262e-001 -1.9042342e-001 -1.7413157e-001  4.0349920e-001  7.7989499e-001  3.1001725e-001  7.6821267e-001 -6.0501034e-001  4.8774140e-001  8.2290684e-001 -6.5620416e-001 -5.2061407e-001  3.3028775e-001  1.3638753e-001 -3.5735235e-001  9.6893631e-001  2.8149804e-001  1.8370411e-001  4.8143034e-001 -3.7837604e-001 -1.7858936e-001  1.0785863e-001  2.0809261e-001 -1.1743027e+000  2.4866740e-002  5.7561637e-001  2.4200048e-001 -2.4043669e-001 -1.8809473e-001 -2.2156746e-001  7.4207202e-002 -1.0014836e-002 -4.3991968e-002 -1.4910566e-002  1.8296956e-001  1.7902636e-001 -1.6526480e-001 -2.7909050e-001 -3.4378131e-002 -1.2088956e-002 -4.2418963e-002 -6.9434736e-001  5.6549091e-002 -1.7242171e-001
  1.6562090e-001 -8.4643407e-002 -4.6826836e-002 -1.0175950e+000 -5.6871143e-002 -7.3864939e-001 -4.6389092e-001  6.7759727e-001  1.7588466e-001 -4.4276484e-002 -1.9139447e-001 -2.0448148e-001 -6.9740389e-002 -1.7550687e-001 -2.0268929e-001 -5.1453793e-002 -3.3955330e-001 -3.2909728e-001  1.2183079e-001  2.7962827e-001  8.1516271e-001  1.2038463e-001 -4.9937883e-001  4.6062701e-001  3.8223792e-002  4.8893292e-001  3.9840233e-001 -6.0908026e-002 -1.9376928e-001  7.8506641e-001  6.0640540e-001  4.0509579e-001  1.1293578e-001  2.5114521e-001 -2.1024027e-001  5.6960641e-002  3.1517190e-001 -6.9525522e-002  3.6229406e-001 -2.7283529e-002  5.9541937e-002 -2.2847687e-001 -3.0207474e-001 -8.8752907e-001  1.8209688e-001 -6.5797240e-001 -4.1441714e-001 -3.0325847e-001 -4.2476359e-001  6.8826956e-002 -3.8719931e-001 -3.0489327e-001 -4.2116182e-001 -1.0274261e-001 -2.7104062e-001 -7.3013291e-001 -4.8181114e-002 -5.4451651e-002  5.0150774e-001 -3.6095132e-001 -2.4931950e-001  1.4502808e-001 -1.5039941e+000  2.8743056e-001  8.7772051e-001 -1.0505485e-001
 -2.0159976e-002  1.5678824e-002 -9.7805859e-001 -4.3114990e-001  8.0100388e-001 -4.7087444e-001  1.1936052e-001  4.6110011e-001  1.0932316e-001 -2.6911293e-001  6.9398644e-001  2.7162244e-001  6.2711396e-002 -5.8108644e-001  2.8200350e-001  4.9318448e-001  6.0727840e-001 -1.1976861e-001  4.3635474e-001  2.7549301e-001  7.8427475e-001  4.4150328e-001 -4.4571563e-001 -9.8018578e-002 -1.3590776e-001 -7.2669834e-001 -2.2075924e-001  3.5750891e-001 -2.8675080e-001 -3.5486810e-001  2.4672006e-001  1.5400247e-002 -1.6261629e-001  4.0638594e-001 -5.8289414e-001 -1.9877026e-001  2.3992198e-002 -4.2169932e-001 -2.1114682e-002 -3.4821745e-001 -5.8989323e-001 -4.1327280e-001 -1.1634973e+000 -6.0896075e-001 -5.4603723e-001  6.3101084e-002 -7.1895308e-001 -4.3273308e-001 -1.7563189e-003 -4.2268624e-001 -3.0917973e-001 -2.1389069e-001 -3.7489782e-001 -1.8123633e-001 -3.9889754e-003 -5.1746433e-001  4.2443123e-002  3.2542924e-001  9.2548000e-002  4.0332984e-001 -2.0236925e+000  6.5443763e-001 -1.1396341e+000 -6.5879869e-001 -4.5753587e-001  1.8945500e-001
 -5.2091386e-001  1.1157821e+000  4.7665685e-003 -5.2887216e-001  7.9214023e-001 -8.2124881e-001  7.3405928e-001  2.0435474e-001  2.0874581e-001  2.7828935e-001  7.4577650e-001 -1.3994226e-002  3.2041420e-001 -2.7073481e-001 -5.4644338e-001 -1.4099009e-001  1.1975829e+000  2.6861480e-001 -1.3773284e-001  9.4265943e-001  8.7186877e-001 -1.0033619e-001  1.1658563e-002  1.2840463e-001  4.4459252e-001 -4.0326294e-001 -6.2856379e-001 -3.6717808e-001 -6.7968697e-001 -7.9308451e-001 -6.2365032e-002 -7.2114175e-002  8.6792076e-001  3.9128199e-001 -2.5629842e-001 -2.7056370e-001 -1.1669437e+000 -9.4510760e-001 -6.1133587e-001 -5.8327358e-001 -5.9666998e-001 -8.0521919e-002 -5.9633639e-001  7.4515975e-001 -2.5121887e-001 -5.8724779e-001  1.5979637e-001 -1.2481026e-001  6.4784626e-001  1.9868229e-001 -4.6949995e-001 -1.4564714e-001  1.6996344e-002  2.1632349e-001  5.5880061e-001  4.4815072e-001  1.6723398e-001  2.7516166e-001 -2.8086120e-002  4.2672600e-001 -2.4704901e-001  8.4647437e-001 -8.2438770e-001  4.4557853e-001  1.7275389e-001  2.7226350e-002
  7.9907264e-001  2.3498550e-001 -4.2644592e-001  1.0097034e+000  6.3724546e-001 -2.9850312e-001  1.1653892e+000  9.5781325e-001  6.4663431e-001  5.0287861e-001 -1.6039854e-001 -7.1942835e-001  7.5685077e-001 -6.0993780e-001 -8.5918304e-001 -1.6966297e-001  3.7726686e-001 -7.2144171e-001  1.7762007e-002  5.5270614e-001  7.4158780e-001  3.9827527e-001  1.1112924e+000  6.3405630e-001  3.7426237e-002 -3.7644573e-001  4.2206944e-001  3.6416783e-001  9.2024418e-002 -3.9882304e-001  2.8539610e-001  3.5496852e-001  5.2890912e-001 -4.2566547e-002  4.6970909e-001  3.3763268e-001 -6.7323995e-001  1.8356901e-001  2.1304853e-001  5.9879229e-001  2.5176871e-001  3.4259093e-001  5.1409376e-001  4.1776914e-001  1.8844179e-001 -9.3298530e-002  5.0960561e-001 -1.8100392e-001  4.2618863e-001  5.9141824e-001 -2.5837396e-001  2.7946718e-001 -1.2888521e-002  2.1389177e-001  2.0688046e-001  5.9957462e-001  9.2880733e-001  5.7447345e-001  7.0556489e-001  7.9118089e-001 -1.4714972e-001  9.6454557e-001  1.9620221e-001 -3.4481186e-001  3.3496392e-002  4.5535428e-001
 -2.8718236e-001 -7.1989544e-002 -1.4376420e-001  1.3145761e+000 -1.4825382e-001 -1.2733183e+000  7.0828807e-001  7.4126790e-001  6.4233890e-001  6.7280979e-001 -6.0248049e-001  4.7365087e-001  1.7703602e-001 -5.7115469e-001 -7.1091071e-001 -2.0858791e-001  3.2591219e-002 -3.9924913e-001  1.1948861e-002  2.0845216e-001  6.1168604e-001 -2.8246305e-001  6.5901003e-001  6.2251957e-001  4.3706455e-002 -9.0459546e-002  6.4840778e-001  6.4976338e-001  3.4204888e-001 -2.0854475e-001  3.5053257e-001  1.4447662e-001  1.0146771e+000  5.2818609e-001  3.2679056e-001  1.5029444e-001  3.5668118e-001 -2.1635491e-002  8.7696482e-001  9.1951143e-001  5.3788715e-001  2.5888285e-001  9.3690724e-001  5.8167617e-001 -3.9173879e-001 -2.9891874e-002 -3.5533382e-001 -6.8925154e-001 -8.4054194e-001  2.7672059e-001 -3.2593869e-001  1.6284991e-002  1.3147752e-001  1.4597170e-001 -1.4216722e-001  3.8970786e-001  1.0582188e+000  2.8592945e-001  7.0698899e-001  9.5181325e-001  7.2022164e-001  3.0995359e-002  5.4392392e-001 -4.3091687e-001 -8.1177992e-001  5.1830153e-001
 -8.5082888e-001  7.0539032e-001  1.9466354e-001 -4.6796012e-001 -4.4326968e-001 -7.3365655e-001  6.3029897e-001  7.5482827e-001  4.5508470e-002  3.4013241e-001 -2.1287224e-001  3.4890860e-001 -1.0540671e-001 -4.8081380e-001  9.8473280e-002 -1.3343373e-002  1.7969107e-001 -9.2981082e-002 -3.3516768e-001  1.8862534e-002  6.3462395e-001  9.7832676e-002 -2.0778034e-001  8.7188040e-002 -4.2692084e-002 -3.4504399e-001  3.4858282e-001  5.3550925e-001  1.1928473e-001  6.5081622e-001 -1.7577409e-002  2.1423467e-002  8.9335750e-001  2.4408589e-001  2.1069289e-001  3.6954617e-001  4.3871548e-001 -2.0076947e-001 -8.6906250e-002  7.6950135e-001 -8.2280822e-002  1.7801088e-001  2.3108447e-002 -6.3497465e-001 -2.8007763e-001  2.2088861e-001 -1.5318222e-001 -1.0762859e-002 -1.5893813e-001 -2.3070822e-002 -1.3696272e-001 -8.8499755e-003 -9.3304957e-002  4.3564924e-002 -1.2332890e-002  3.0169608e-001  7.9557107e-002  4.3323587e-002  8.5637674e-001  8.1420669e-001 -1.6259785e+000 -4.0786416e-001  4.2978246e-001 -6.3281977e-001  1.3424641e+000  3.5753880e-001
  2.8253880e-003 -2.5676132e-001  4.3296177e-001 -6.8731771e-001 -7.9165322e-001 -2.7935812e-001  1.7327894e-001  3.1311795e-001 -4.3789088e-001 -3.9973210e-001 -1.9553497e-001 -2.3223235e-001 -1.8255206e-002 -6.6457754e-001  4.6381932e-001  7.1568060e-001  5.2049347e-001 -5.3469946e-001 -2.5033991e-001 -1.4906832e-001  2.0913177e-001  1.1930931e-002 -1.3897421e-001 -9.8831830e-002  2.4294429e-001  3.3728347e-001 -5.5577379e-001  7.0471792e-003  2.0031103e-001  3.3709067e-001  1.9192080e-001 -1.3226623e-001  3.7527358e-001  4.3426433e-001  5.4753823e-002  9.2801590e-001  3.8956946e-001 -5.4933459e-001  2.0512115e-002 -1.7737092e-001  5.1599285e-001  2.7184852e-001  6.6007532e-001 -6.6394646e-001  2.2001381e-001 -4.6490493e-001 -8.5380066e-003 -7.6854975e-001 -5.0419734e-001  6.6971791e-004  8.3333949e-002 -3.1196704e-001 -2.8249862e-001 -4.0308975e-001 -1.0071962e+000 -2.8666226e-001 -6.5779938e-001 -6.6062098e-001 -2.2069360e-001  1.6461046e-001 -1.7050582e-001 -6.0912382e-001  8.1335105e-002  2.6600782e-002  1.2468839e+000 -9.8221288e-001
  6.1655286e-001 -6.4305443e-001  1.1795615e-001 -1.2325652e+000  2.3263174e-001 -5.2380275e-001  5.1761459e-003  3.6182704e-001 -7.8738482e-002 -2.6771781e-001  3.4678227e-001  1.1125461e-003 -7.2818385e-001 -8.6040001e-001  4.4010221e-001  3.7727636e-001  1.0725813e-001 -1.5068959e-001  1.6278124e-002  3.9165091e-001  9.0516465e-001  1.2829994e-001 -1.9274372e-001 -4.5892066e-001 -3.8758649e-001 -4.8297861e-001  6.5984911e-001  8.3553196e-001  1.2196994e-001 -6.6320299e-002 -2.5396630e-001 -1.4393459e-001  2.7497533e-002  1.0948079e-001 -1.1366819e-001  2.5321270e-001 -6.9826782e-001  4.3508581e-002  5.6413399e-001  7.4544804e-001 -9.1952017e-002 -4.4938974e-001 -8.0210428e-001 -6.5796495e-001 -7.4028336e-002  4.3121187e-001  2.7637017e-001 -5.9046685e-001 -8.9676529e-001 -9.2445389e-001  1.1686658e-001 -6.0936561e-002 -7.6954142e-001 -3.2562309e-001 -3.0138090e-002 -4.7240645e-001 -7.2420413e-001 -7.0529567e-001 -1.0449969e-001  8.4431487e-002 -3.0638465e-002 -2.7438811e-001  2.7914982e-001  3.1880099e-001 -5.3891549e-001 -1.3112678e+000
 -6.1996265e-002 -6.0797352e-001 -8.6132814e-001 -7.4607935e-001  9.9671840e-002  8.8753450e-002 -6.4139996e-001  3.2100180e-001 -2.4762080e-001 -2.0575133e-001  3.6569270e-002  4.2583646e-001 -6.1660182e-001 -2.9555553e-001  4.6031431e-001  3.3787060e-001 -1.2522353e-002  2.2935167e-001  6.5209943e-001 -5.6092699e-002  1.4919282e+000  6.5865252e-001 -2.5212423e-001  2.7236165e-001 -2.1939297e-001  2.5523966e-001  1.4358023e-001 -5.8800414e-001 -6.3028253e-001 -1.9858542e-001  3.1842135e-003 -2.7921071e-001 -1.0563566e+000 -3.0875980e-001 -5.3154392e-001 -2.9869784e-001  6.0260783e-002 -5.5775054e-001 -2.0565699e-001  9.0401967e-002  6.2828850e-002 -1.8736836e-001 -1.2371850e-001 -3.9657292e-001 -1.8545871e-001  8.1019313e-001 -4.8104058e-001 -4.6763992e-001 -8.6561997e-001 -1.3521193e+000 -2.5553257e-001  6.3033440e-002 -2.4808458e-001 -3.5601842e-001 -2.6951681e-001 -5.1519095e-001 -3.6746518e-001 -2.2065772e-001 -7.9039518e-001 -1.0493704e-001 -1.3917496e-001 -3.4254977e-001  1.0982954e+000 -7.3171789e-001 -6.5532893e-002  5.3863001e-001
 -1.5272105e+000 -5.6580415e-001 -1.2653721e+000 -4.9546474e-001 -1.3061126e-001 -3.5268956e-002 -2.9247950e-001 -6.8824438e-002 -5.5392096e-001  6.3084909e-001  1.0737214e-001  2.5173894e-001  5.2374588e-002  1.5808353e-002 -4.4501353e-001 -5.4642914e-001  8.6947076e-002 -1.9946902e-001  2.1023682e-001 -9.2552373e-002  8.0465884e-001 -9.8512680e-003 -1.3699601e+000 -1.0831865e+000 -2.8417228e-003 -2.0583213e-001 -9.4694741e-001 -1.0428963e+000 -3.7976477e-001 -4.0257119e-002 -3.9952923e-001 -3.1663126e-001 -2.1604401e-001 -6.0884039e-001 -6.0756456e-001 -4.3589005e-001 -2.9310307e-001 -8.7242283e-001 -8.7593126e-001 -7.5705318e-001 -9.2203672e-001 -1.1085654e-001 -6.2086692e-001 -7.0825232e-001 -4.1799341e-001  5.8775589e-001 -7.9874883e-001  3.6624668e-002 -1.1569840e-001  1.1920089e-001 -3.9315184e-001 -4.9961114e-001 -3.7258498e-002 -1.4503048e-001  1.6598485e-001 -1.4579410e-001 -1.0968277e-001 -6.1441822e-001 -2.8357897e-001 -3.5370293e-001 -2.7907325e-001 -1.5801416e-001 -8.5918708e-001 -8.9532200e-001 -8.4359713e-002 -9.7238485e-002
 -1.1910672e-001  4.6033873e-001  6.6212060e-001  8.1768283e-001 -1.3373289e-001  9.8775454e-001 -3.8429043e-001 -6.8244654e-003 -6.1506244e-001  5.6665480e-001  2.2786835e-001  3.8478364e-001  1.4790120e-002  2.3014221e-001  1.7127277e-001 -1.8719856e-001  9.1911920e-003 -1.3914813e-001 -7.1112063e-001 -1.8711112e-001 -2.1300580e-001  7.1752794e-001  8.4147861e-002  7.9275605e-001  4.1619891e-001  1.1076568e+000 -2.7483514e-001 -5.2666193e-001 -3.1523044e-001  3.0955467e-001  3.3657646e-001  2.2184294e-002 -7.4800597e-001 -1.0627247e+000  3.1630434e-001  2.4916711e-001  7.6363542e-003 -2.3087283e-001 -2.4680163e-001 -2.0195154e-001  1.4535502e-001  3.1212827e-001  9.2319443e-001  1.3136365e-001  5.7351012e-001  9.4125220e-001  1.3104715e-001 -6.2002361e-001  2.8461118e-001  3.9414656e-001  3.1013924e-002 -4.5605115e-002  2.8731949e-001  3.8664689e-001  7.5908183e-001  9.1189987e-002  2.7795172e-001 -5.0336438e-001 -1.4564303e-001 -7.4462426e-001  2.9166217e-001 -8.9773019e-001  5.1458003e-001  3.6938832e-001  2.3485824e-001 -4.2284016e-001
 -2.1515513e-001 -6.3133901e-001  1.1907265e+000  7.6391639e-001 -2.5156230e-001  1.9864251e-001 -1.6776749e-001 -4.6042357e-002 -4.9698347e-002  4.6721626e-001  7.2522106e-001  2.1986009e-001  5.2944112e-001  4.9802492e-001  2.4673929e-001 -2.8633986e-001  3.4371519e-001  5.2674709e-001 -3.4686052e-001  9.2489532e-001  2.1431028e-001  5.1444510e-001  7.5654230e-001  1.4666124e+000  8.6814818e-001  3.9839907e-001  9.3865397e-002 -7.5117832e-001 -9.5775583e-001 -1.0951255e-001  2.9315392e-002  6.5813595e-001  1.5871182e-001 -1.6391939e-001  1.2522998e+000  2.3542192e-001  4.5317042e-001  1.0002499e-001 -4.6005523e-001 -2.0401923e-001  2.2696147e-001  7.2199692e-001  1.3123248e+000  8.3628928e-001  4.2165693e-001  8.9520962e-001  9.8337683e-001  1.1660924e-003  2.0947920e-001  4.3005666e-001 -4.0075064e-002  3.3199698e-002  2.4161664e-001  2.6308676e-001 -8.0544486e-001  4.2798352e-001  4.8900785e-001 -8.6403047e-002  2.3230468e-001 -5.0260450e-001  2.8323055e-001 -8.4332280e-002  1.2271384e+000  1.2294546e+000  1.5077120e-003  2.2075951e-001
  1.2868151e-001  5.5134622e-001  4.3659031e-001  1.8505034e-001  9.9494759e-002  6.9160531e-001 -3.2500561e-001  4.9122964e-001 -1.1793015e-001  1.8604703e-002  3.5444019e-001  2.0692745e-001 -9.3948122e-002 -3.3366353e-001 -4.1078945e-001 -5.7689772e-001  5.4750516e-001  8.3250088e-001 -2.3675423e-001  4.9283274e-001  8.4298418e-001  3.6816507e-001  1.3523923e+000  1.2395839e+000  4.3172430e-001  4.5800437e-001 -1.0428453e-001 -3.6737595e-001 -7.9357786e-001 -6.8780103e-001 -1.4628791e-001 -5.4656606e-002  5.0722510e-001  6.7690036e-001  7.6851696e-002  5.9324982e-001  2.1014923e-001 -5.7600334e-001  2.3738471e-002  3.8607515e-001  2.3587177e-001  4.4934904e-001  6.9700272e-001  1.3452393e+000  1.2278464e-001 -1.2701460e-001  8.4095847e-001  4.2059236e-001  5.4073057e-001  1.3364962e-001 -6.9352438e-001 -6.3324780e-002 -9.2386167e-002 -8.9291733e-002 -7.2050331e-002  1.3867759e-001  5.5223213e-001  1.7720096e-001  1.7687936e-001 -1.8402725e-001 -5.9387320e-001  8.1160436e-003  9.0658769e-001  4.0382075e-002 -1.6698994e-001 -4.8942345e-001
 -7.4658394e-003  7.7371804e-001 -3.7795869e-001  1.1726018e+000 -5.0682879e-001  3.1300711e-001 -4.1133200e-001  6.0704582e-001 -1.8000368e-001 -3.9673866e-001  7.3830990e-001  5.6309138e-001 -3.4646029e-001 -2.0607648e-001 -1.1580753e-001 -2.8917063e-001 -2.8555687e-001  4.5621083e-001  9.3272269e-001  4.9153365e-001  9.0666458e-001  5.0556970e-001  5.0545988e-001  6.0460331e-001 -9.6973597e-002  4.4591097e-001  1.0616041e+000  6.5641559e-001  6.6117299e-001 -5.7680881e-002  5.8100682e-001 -4.7146812e-001 -2.6425998e-001  1.2698109e-001 -5.6249654e-001  3.8622067e-001  4.8207092e-001  1.1226590e-001  6.8744004e-001  1.3538158e+000  4.7968031e-001  3.3969217e-001  3.0085001e-002  3.8952738e-001  7.3495421e-001 -2.7400265e-001  3.5561299e-001  7.3237078e-001  5.6667829e-001  4.0333940e-001  2.1576769e-001  4.5401920e-001 -2.5579104e-001  4.5674451e-002 -1.0203572e-001 -2.1836618e-001 -2.4478258e-001  1.3374231e-001  4.0995635e-001  3.8991691e-001  5.0831914e-001  4.9665034e-001  1.5312348e+000  3.3365781e-001  5.6706874e-001  6.3557145e-001
 -1.0736633e+000 -1.3946387e+000 -4.6867238e-001  1.7121869e-001  4.2096151e-002 -3.3376038e-001 -2.4797299e-001  5.9401896e-001 -4.2437811e-002 -3.5503381e-001  2.1437740e-001 -2.2813630e-001 -5.0022184e-001 -8.8104828e-001  3.6491642e-001  7.4279268e-001 -1.4575035e-001 -6.1277594e-001  3.6763779e-001 -1.0012290e-001  1.1758780e+000 -2.6965631e-001 -1.2896310e-003  2.4969232e-001  5.8015758e-002 -2.2473619e-002  8.7911307e-003  4.6119739e-001  7.5698147e-001  7.3479242e-001  6.1696344e-002 -7.3918481e-001  1.2772458e+000  1.4368621e+000 -5.9575488e-001 -4.3490176e-001  2.2720423e-001 -2.0874724e-001  4.9541838e-001  5.6826841e-001 -1.2166731e-001  1.6970658e-001 -5.3564315e-002  3.9054397e-001  2.3594174e-001 -2.0569960e-001  4.8297389e-002 -3.3978820e-002 -6.7454339e-001  1.0931786e-001  3.8404787e-001  2.7788910e-001 -4.0136363e-001 -2.1161169e-001 -1.8148927e-001 -4.4044186e-001 -5.5388153e-001 -4.7864623e-001  7.9026251e-001  2.5304309e-001 -9.7824070e-001  1.3551576e-001  6.5109859e-001  2.6137332e-002 -1.5647673e-001 -9.7196712e-001
  6.5607830e-001 -2.9686170e-001 -6.3674314e-001 -2.0372571e-001 -4.2020652e-001 -1.1085801e+000  1.5524428e-001 -1.6888455e-001 -6.0880431e-001 -1.2783281e-001 -1.0357724e-001  2.9844517e-001 -4.7624850e-001 -4.0892954e-001  4.9609720e-001  5.9570105e-001 -2.1977902e-001 -9.8925032e-001 -1.2411052e-001 -4.5861419e-001 -1.7805289e-001 -6.7356666e-001 -3.2674358e-001 -3.3589745e-001 -3.2584541e-001 -5.9035639e-001 -8.0216158e-002  2.4251216e-001  8.8743417e-001  5.1131222e-001 -1.6718549e-001 -4.1145760e-001  6.7222191e-001  1.8855929e-001 -1.8322549e-001 -6.8167388e-001  6.0875966e-001  4.9012358e-001  3.5847414e-001  1.7457191e-001 -3.0588522e-002 -8.0678168e-002  3.1981253e-001 -7.0475524e-001 -2.5424090e-001  5.4213341e-001  3.6708858e-002 -1.0478327e-001 -2.7383580e-001 -2.7735699e-001  2.0589613e-001 -4.9949521e-001 -6.0513968e-001 -1.9914189e-001 -4.7762467e-001 -2.5651941e-001 -5.3077874e-001 -8.5222303e-002 -1.6721417e-002  4.3455621e-001 -7.1551382e-001 -2.9366553e-001  2.5743885e-001 -8.0357353e-001 -1.1002167e+000  1.0434530e+000
  2.7837663e-001 -6.7420032e-001 -3.7837682e-001  8.6180515e-001 -1.0471133e+000  3.0925660e-001 -1.7942607e-002 -1.2316088e+000 -4.0202972e-001  6.1018197e-001 -9.9812078e-002  5.1524096e-001  2.9740138e-001  2.1959951e-001 -7.0565016e-002  1.2188681e-001 -4.3766712e-001 -9.5665437e-001 -5.6062604e-001 -2.1702441e-001 -6.0131310e-001 -5.4774338e-001 -8.2682904e-001  6.0211421e-001  2.9661224e-001 -5.9354215e-001 -5.5916566e-001 -9.4630612e-002 -5.4235584e-001 -7.9134237e-002 -3.3580424e-001 -2.4744354e-001 -3.8986389e-001 -4.3667158e-001 -1.1548589e-001 -4.5514555e-001 -7.2780114e-001 -1.9124380e-001 -2.4012670e-001  4.7525303e-001 -5.7027378e-001  8.4206064e-002 -4.0379029e-001 -7.8221563e-001 -5.3767231e-001  1.3036988e+000 -3.9578264e-001 -3.7236682e-002 -8.5744058e-001 -4.0388011e-001 -2.4503298e-001 -5.7515918e-001  8.9762538e-002 -1.4577873e-002  4.4344904e-001 -2.2218444e-001  4.1536931e-002 -7.1130214e-001 -5.0243222e-001  1.9206988e-001  2.2337701e-001 -6.0081375e-001  2.9086674e-001  3.0582737e-001  7.8264537e-002  7.2070902e-003
 -7.9057389e-001 -4.4891635e-001 -8.1147111e-001  5.4455259e-001 -7.0767111e-001  6.4437066e-001 -4.5732383e-001 -8.6945869e-001 -2.9941396e-001 -7.8548107e-002 -1.5528679e-001  9.3503757e-001  2.5178180e-002  4.8858033e-001  3.3946923e-001  1.3349177e-001 -3.7386486e-001  4.4702113e-001 -4.5078341e-001 -3.0183291e-001 -2.6967074e-001 -4.9882750e-001  3.0494601e-001 -3.5111998e-001  3.5309768e-001 -2.8945435e-001 -1.6020083e-001 -1.7769162e-001 -3.1359430e-001  5.6602871e-001 -6.5869022e-001  6.1662457e-002  7.8147707e-002 -2.0232703e-001 -4.2764354e-001 -4.3380794e-001 -3.9476068e-003 -5.1891625e-001  3.7746475e-002 -1.6816266e-001 -4.6533390e-002 -1.3694613e-001 -2.2255941e-001 -4.5605575e-001 -1.7305661e-002  2.9034916e-001 -2.3763680e-001 -4.0943978e-001 -1.7356313e-001 -5.5293211e-001  4.5343198e-002  4.4414455e-001  4.9488916e-001 -1.3466486e-001  1.0241997e+000  3.7666492e-001 -6.4376688e-002 -5.2961294e-001 -1.5089094e-001  1.1122995e-001  5.1142143e-001 -7.8678955e-001 -5.0939335e-001  9.2574863e-001 -1.1762444e+000 -5.3751704e-001
 -5.4777782e-001 -6.7536826e-001 -1.3289736e-002 -3.9484185e-001 -6.4785431e-001  2.8519771e-001 -1.7533545e-001 -4.6147829e-001 -1.0042704e+000 -2.4711304e-001 -5.2208044e-001  6.7397086e-001  7.2839009e-002  2.6264136e-001  4.3180598e-001 -7.3363007e-002 -6.2886353e-001  2.0608296e-001 -4.9986224e-001 -6.0563103e-001 -6.9185815e-001 -8.4421239e-002 -3.6661642e-001  3.9057183e-001  3.8597395e-002  7.9683289e-002  1.3324307e-001 -6.0315970e-002 -3.0658025e-001  2.8413593e-001 -5.1549000e-001 -1.2591836e-002  1.1281336e-001  1.1851780e-001 -9.7061437e-002 -5.7358699e-001  3.1701206e-001  1.6522208e-001  1.0848954e-001 -2.5116221e-001  1.4334495e-002  1.2671725e-001  1.2103998e+000 -1.3438552e-001 -9.9261017e-002  7.7616232e-001 -4.0025881e-001 -4.8403874e-001  7.2924626e-002  4.0440980e-001  2.7352639e-001  5.2891271e-001  4.6798469e-001 -3.0179015e-001  1.0177116e-001 -3.7959236e-002 -3.5830054e-001 -4.7850149e-001 -3.2516937e-001 -2.3285541e-001  6.4570718e-001 -6.5266438e-001 -2.7022090e-003 -3.8381987e-001 -9.8546203e-001  5.6168918e-001
 -7.9085586e-003 -2.6045069e-001 -6.2945585e-001  5.4956530e-001 -2.3410618e-001 -1.0455437e-001  8.5962873e-002 -7.2610194e-002 -2.5220731e-001 -9.1864131e-001  3.1401150e-002  4.2478041e-001 -5.0135762e-001 -4.3534158e-002  6.7811253e-001  5.0025628e-001 -1.9052630e-001 -1.4153526e-002 -1.0281182e-001 -6.0704575e-001 -4.1170714e-001  2.9984407e-001  2.2479955e-001  2.1280059e-001 -2.4760107e-001 -3.4679911e-001 -3.2343659e-001 -7.3325946e-001 -6.7242768e-002  4.5134032e-001 -4.9590858e-001 -1.9443095e-001 -4.4035835e-002  5.1681219e-001  5.6114603e-002 -1.6003021e-001  8.4452178e-001 -1.3545446e-001 -1.0002482e+000 -1.7703209e-001 -2.1697364e-001  5.0436607e-001  1.2888249e+000 -3.7381365e-001  5.8717717e-001  7.4147094e-001  1.7599390e-002  3.5294325e-001  6.9571683e-001  4.0155528e-002  9.5765575e-001  7.7569040e-001  3.6697496e-001 -6.6489581e-002 -3.8807136e-001 -2.5114062e-001 -4.5402656e-001 -4.1019687e-002 -1.8332338e-001 -2.1869249e-001  3.1910647e-001  4.4764805e-004  2.4818090e-001 -1.1801188e+000 -6.8238634e-002  2.9772570e-001
 -5.1325021e-001  1.7651099e-001  7.1518819e-001  6.5172670e-001  6.9969937e-002 -1.0781645e+000  2.1921439e-001  9.0128049e-003  2.5832175e-001 -4.3458523e-001 -3.9421953e-001  7.8969700e-001 -5.4482531e-002  1.0001534e-001  7.2882719e-001  5.5923036e-001  9.6596438e-002  4.5176008e-001 -3.4010991e-001 -4.5382774e-001 -9.6012510e-001  1.5655761e-001  3.2532567e-001 -5.1999730e-002  9.0922316e-002  4.1040029e-002 -5.2494704e-001 -3.3436291e-001 -1.6728925e-001  6.2977854e-001 -2.7578264e-001 -3.7074228e-001 -2.2889214e-001  1.8821947e-001 -5.9941080e-002 -3.7746423e-001  4.4374063e-001 -1.0341941e-001 -3.3933007e-001 -8.8244673e-002 -3.3738357e-001 -1.0009675e-001  4.1386682e-001 -5.5471285e-001  1.8479990e-001 -4.2556907e-001 -1.1452289e-001  2.4538109e-001  4.2885787e-001 -2.8442410e-001  7.1944666e-001  5.5166436e-001  4.9279581e-002  4.0603886e-002  3.5506709e-001 -3.2917536e-001 -3.2670877e-001 -1.1746261e-001  3.3143903e-001 -2.7107442e-001  5.5089998e-001 -1.7086836e-001  3.0441643e-001  1.1149322e-001  4.6508455e-002  8.0983313e-002
 -2.0543742e+000 -9.1314574e-001  5.4921350e-001  1.0527238e-001 -5.0414367e-001  1.5861705e-001  8.3242341e-003  2.4750243e-001 -5.5985701e-001 -6.9232873e-001 -4.5514916e-001  3.4493155e-001 -2.8605995e-001  2.7576164e-001  8.5275828e-001  6.5904341e-001  5.6220739e-002 -1.1449926e-001 -1.9140536e-001 -4.0455211e-001 -1.2858626e+000  4.2685919e-001 -4.6136805e-001  5.0640757e-002 -2.1921513e-001 -4.7073349e-001 -1.4257224e+000 -1.5691604e+000 -5.1676314e-001  8.5720460e-002 -7.6199598e-001 -5.6428066e-001  2.1528560e-001 -1.2905441e-001 -7.4529973e-001 -8.7777586e-001  1.2186190e-001 -9.0964278e-001 -1.3347243e+000 -1.0931180e+000  3.4072517e-001 -5.0509574e-001  2.7112046e-001 -5.8209246e-001 -2.5792894e-001 -2.0156930e-001 -8.7930304e-002 -7.9429779e-001  4.5348705e-001  3.2090866e-001  5.5837694e-001  6.2633555e-001  2.4531740e-001 -2.5575777e-001  2.3755361e-001 -3.4424810e-001 -9.4055015e-001  2.7553785e-001  5.3118546e-001  1.8261174e-001  1.0809009e+000 -2.1704775e-002  1.1475161e+000  2.4165889e-001 -1.6818422e-001 -2.8618574e-001
  5.7990520e-001 -8.9135909e-001 -4.4142569e-002 -5.6893734e-001 -1.9441545e-001 -2.0838892e-002 -2.9279657e-001 -1.3502205e-001 -4.5020010e-001 -7.0669591e-001  4.0516565e-001 -2.3603882e-001 -4.6007685e-001 -8.9675491e-002  1.4486050e-001  3.7206821e-001  2.0668311e-001  8.4275449e-001  5.0980124e-001 -2.8378222e-001  1.9138279e-001  1.1767986e-001  8.0076021e-001 -3.6166068e-001 -2.6425105e-001 -5.2008766e-001 -2.8471382e-001 -5.1913547e-001 -2.2969649e-001  2.0936797e-001 -4.4666630e-001 -6.3190476e-001  3.6691780e-001  2.9935056e-001 -6.0210442e-001 -5.3336247e-001 -2.8284109e-001 -6.9272776e-001 -8.4978333e-001 -4.3747929e-001  1.8880876e-001 -1.0847778e-001  6.3072691e-001  1.2015705e+000  5.0657424e-001  3.2322411e-001  2.9817000e-001  2.9621800e-001  6.5962241e-001 -1.3615634e-001  4.7842095e-001  4.2185886e-001 -1.0970930e-001 -3.5692649e-001  2.7270450e-001  1.3360897e-001 -7.1595397e-001  1.7894218e-001  5.5645371e-002 -2.7992786e-001 -3.7647799e-001  4.5127154e-002 -2.6714455e-001 -2.7009377e-001 -1.8667698e-001  7.1090035e-002
 -4.4301243e-001  5.5774067e-001 -3.3074600e-001 -4.8768393e-001  1.2422569e-001  1.6878281e-001 -2.6563258e-001 -7.6462774e-002  8.2808114e-002  2.8638707e-001  3.2596728e-001  4.2670017e-001 -1.5881028e-001  2.5845177e-001  8.9342085e-002  1.6739960e-001  7.6385965e-001  1.0481903e+000  5.8293129e-001  3.3227316e-001  1.3505691e-001 -3.3572236e-002  1.6380187e-001  1.4065200e-001  1.1636539e-001  2.2598790e-001 -1.2293139e-001 -2.0992078e-001 -6.3171232e-001  3.2022105e-001 -4.6639326e-001 -6.1355725e-002 -3.3629350e-001 -8.6062553e-002  2.1131238e-001 -1.5968168e-001  2.8285421e-001 -1.9682606e-001  1.4217999e-001 -4.1573204e-001 -3.4972625e-002  1.3873266e-001  5.4490547e-001  1.5193966e-001 -2.2926747e-003  7.9246728e-001  7.3465740e-001  1.0164503e+000  4.4097740e-002  1.3777958e-001  2.8387043e-001  8.5805215e-001  3.3339294e-001 -2.4263084e-001  2.0797351e-001  4.5904934e-001 -1.5589514e-001  4.8762867e-001  3.0562555e-001 -2.4066310e-001  2.8581348e-002  6.7581113e-002 -5.3353834e-001 -3.9168564e-001  1.0846921e+000 -2.8692518e-001
  2.4005149e-001  1.9025770e-001  3.2350045e-001 -1.7619660e+000 -4.2506499e-001  6.5646972e-001  5.1988234e-001 -5.0786182e-001 -2.4093607e-001  7.7089779e-002 -9.2381745e-002 -2.1684978e-001 -1.1831432e-001  2.1832428e-001 -1.8719347e-001 -2.2440264e-001 -8.8909332e-001 -2.3552185e-001 -9.2809665e-002 -3.0976733e-003  3.2238141e-002 -7.5973682e-001  1.9295434e-001  6.5236861e-001  1.0710709e-002 -2.6196454e-001  8.8391190e-002  5.6442378e-001  6.0518540e-001 -1.6905287e-001 -4.2775313e-001  4.9321464e-003  6.2256472e-002  3.2717919e-002  1.4692283e-001 -4.6886031e-001 -3.3025018e-001  6.0156912e-001  8.6342257e-002 -1.5806513e-001 -6.4030287e-001  3.1784092e-001  1.1935834e-001 -7.0787150e-003 -1.0391457e-001  2.4045764e-001  2.0738257e-001  9.7572404e-002 -6.3931405e-001 -8.2182781e-002 -6.4143753e-002  3.3077124e-001  4.6090167e-001 -6.9458481e-002  6.2793393e-001  3.7496676e-001  6.6573500e-002 -3.5771462e-001 -1.3129101e-001 -1.4316837e-001 -8.0095743e-002 -9.6032078e-001  5.3658997e-002  4.7706072e-001 -3.8341006e-001  4.6027355e-001
  4.8545975e-001  9.4896795e-002  1.1534814e+000 -1.1419918e+000 -6.1259047e-002 -1.8869287e-001  1.2980316e+000 -7.4634159e-001 -9.5751356e-002 -1.8215715e-001 -7.1187373e-001 -4.3631293e-001 -6.1515917e-002 -2.9141531e-001 -9.5071102e-002 -1.9495378e-002 -8.2229342e-001 -9.7295916e-001 -3.3489484e-001 -2.7278533e-001 -5.8963164e-001 -2.9727530e-001  6.4401217e-001  6.8297142e-001  4.0037506e-001 -1.3024740e-002  2.9972086e-001  5.3363728e-001  2.6489672e-001  7.0336001e-002  6.3188295e-002  3.5619808e-001  6.8522030e-001  3.9815740e-001  4.4419430e-001  1.6221466e-001 -9.9610486e-002  2.9744433e-001  9.6447651e-002 -1.8852535e-001  4.6133453e-001  6.2367983e-001  3.3974462e-001 -2.9310944e-001  1.8773328e-001  1.0194775e+000  3.3227968e-001  4.0116358e-001 -7.6013387e-001 -1.2903717e-001  1.1209093e-001 -9.7667975e-002  7.0572817e-002  2.6303198e-002 -4.7383232e-001  2.0784894e-001 -7.7964052e-002 -6.3659077e-001 -1.3284032e-001 -2.2333320e-001  1.4640241e-001 -3.4674051e-001  1.0763543e+000  8.5940487e-001 -2.9642755e-001  4.0174865e-001
  3.5068440e-001  2.8751633e-002  6.4325247e-001  1.2821525e-001 -1.4304513e-001 -8.3264090e-001  6.8002444e-001  3.0426083e-001 -2.0164996e-001 -2.6013122e-001 -2.6495556e-001 -7.9998509e-001 -3.0682149e-003  1.8275167e-002 -5.0136005e-003  3.0421728e-001 -2.3943138e-001  1.6831379e-001 -5.3229877e-001  3.7559868e-001 -1.5634152e-001 -3.8071885e-001  9.7383254e-001 -4.2618035e-001  4.8895979e-001  1.1703730e-001 -1.7194530e-001 -3.5829736e-001  2.2111344e-001  1.1162950e+000  2.3288153e-001  6.1029674e-001  6.0653977e-001  2.8903839e-001  7.8247886e-002  5.0107236e-001  5.1880048e-001  2.6628081e-001 -3.6933001e-001 -3.0528876e-001  4.9153610e-002  2.7971376e-001  2.3240483e-003 -3.9839518e-001  6.7272128e-001  6.7081485e-001  4.6659862e-001 -7.0502385e-003 -1.9195658e-001  2.1605868e-001  8.6161992e-002  2.1722701e-001  6.1790375e-001  4.2196964e-001  6.2024949e-001  7.1150593e-001  7.6184889e-002  4.8029764e-001  4.0696929e-001 -2.7156453e-001  5.6657924e-001  2.8952320e-001  9.2198621e-001  2.6579960e-001  9.1284628e-002  1.3037190e+000
 -8.8445945e-001 -1.7768560e-001  3.4848209e-002 -1.3516789e-001 -1.1955060e-001  1.3954713e+000  2.5226961e-001  2.5871700e-001 -4.6676812e-001 -5.6891548e-001 -8.3691312e-002  6.9973975e-001 -5.6028411e-001  4.6718715e-001  5.0268839e-001  1.5836019e-001  1.5833367e-001  5.9136555e-002 -6.6772700e-001 -3.9344573e-002 -3.8991947e-002  1.0869438e-001 -8.3023771e-001 -9.2033110e-001 -6.1990505e-001 -6.0254205e-001 -6.3169335e-001 -6.8551462e-001 -2.3894392e-001  4.3554098e-001 -2.0360161e-001  7.4766996e-002 -5.5539545e-001 -1.0212309e+000 -5.4374125e-002  8.2313099e-003  5.9219019e-001 -1.8431506e-001 -7.4426528e-001  1.2909588e-001  8.7640707e-002 -8.5202113e-001 -7.5250354e-001 -1.0552866e+000  4.7447675e-001 -9.7086406e-001 -5.0761782e-001 -5.5584935e-001  2.6131278e-001 -6.9705112e-001  1.1044495e-001  7.2842451e-001  6.3634149e-001 -1.6130615e-001  3.8238366e-001  2.2223806e-001 -2.7653545e-001 -1.7364493e-001 -1.3806209e-001 -3.2185093e-001  2.2577239e+000 -1.7780016e-001 -1.4846463e-002  6.0629511e-001 -2.8784940e-001 -6.3832068e-002
  5.8555694e-002 -2.8516956e-001 -4.0961856e-001 -7.5545512e-001 -1.7399953e-001  4.6159066e-001 -4.6796089e-001  5.4564251e-001 -6.9883702e-001  4.0303522e-002  7.0990699e-001  2.6296884e-001 -1.1055835e-001  6.3035047e-001  8.0371135e-001  2.6023116e-001 -8.0513075e-003  7.3467634e-001 -5.3559721e-001  2.7181461e-001 -1.7255595e-001  1.4643984e-001 -5.2865167e-001 -9.6448146e-001 -4.4479269e-001  5.9231397e-002 -3.0896282e-001 -1.0426177e+000 -1.0796592e+000  4.2084468e-001 -1.5449501e+000 -4.9323868e-001 -9.0708584e-001 -6.1269305e-001 -5.9237529e-001 -1.0508368e+000  3.3532638e-001 -7.1651562e-001 -1.0064063e+000 -8.1377481e-001  4.1948688e-001 -6.9788134e-001 -1.0920579e+000 -9.9940879e-001  2.9897229e-001 -1.7531958e-001  1.3612500e-001 -1.2408996e-001  3.7011545e-001 -8.4547519e-001  2.7775247e-001  3.2721369e-001  3.3811088e-001  1.7406489e-001 -1.4448368e-001  2.2329921e-001 -2.7142232e-002 -1.2622469e-001 -3.0640575e-001 -2.4677245e-001 -4.1004772e-001 -8.6969185e-002 -1.0854441e+000 -8.6606455e-001 -1.8745220e-001 -9.7871279e-001
 -6.2712862e-001 -1.0567288e+000 -1.5229552e+000 -5.8445513e-001 -7.0163700e-001  5.1202493e-001 -6.5213785e-001 -1.8957175e-001 -4.9901063e-001 -5.5709548e-001  5.2571234e-001  5.9953606e-001 -5.6329605e-001  3.6697890e-001  7.7658298e-001  4.2572837e-001 -5.8933650e-002  3.5150875e-001  1.8921276e-001 -2.8294834e-001  2.6450167e-001  4.1337404e-001 -9.9039036e-001 -4.9194199e-001 -7.4097966e-001 -3.6106468e-001 -7.2850023e-001 -5.4182896e-001 -6.4546532e-001 -3.6522513e-002 -1.1767359e+000 -1.3573446e+000 -9.6833039e-001 -9.1355374e-001 -1.0870511e+000 -1.0260543e+000 -6.0664760e-002  2.1877526e-001  4.1658595e-001 -4.1887007e-001 -1.5534618e-001 -6.4974145e-001 -1.1162909e+000  3.2454343e-001  4.2613362e-002 -6.4127483e-001 -9.1231857e-001 -1.0635192e+000 -2.9102010e-001 -1.3313759e+000  4.5680212e-001  1.1208276e+000  3.2490194e-002 -5.2630694e-001 -2.7882593e-001  3.1123881e-001 -7.0893458e-001 -7.3221071e-001 -5.7018815e-001  2.5224440e-001  6.4277032e-001 -7.8371772e-001 -1.8514334e+000 -1.4011497e+000 -5.1862431e-001 -9.5454292e-001
  1.3570333e-001  4.4922060e-001 -8.6210038e-001 -2.1155129e-001 -5.1347240e-001 -4.6032165e-001  5.2588312e-001  1.0357332e-001 -1.6710613e-001 -6.8976310e-002 -3.6426355e-001  2.5830221e-001 -6.9862294e-002 -2.1270088e-001 -8.6042271e-003  1.9015334e-001 -1.4222848e-001  1.0271323e-002  5.1160630e-001 -4.7490692e-001 -5.1020747e-001 -2.3763936e-001 -6.6707526e-001 -7.9882982e-002 -3.2388335e-001 -1.2282794e-001 -2.8650056e-001 -2.1515176e-001 -2.0675245e-001 -3.9032174e-001 -7.0378059e-001 -7.1892469e-001 -1.0940401e+000 -8.1664714e-001 -7.4894957e-001 -1.1804883e-001 -2.1567827e-001 -4.1484309e-002 -1.9707847e-001 -4.3771089e-001 -2.2942411e-001  1.8442734e-002  2.1381020e-001 -3.2309988e-001 -9.0115485e-001 -5.3558023e-001 -9.2754110e-001 -5.1756148e-001 -3.3476912e-001  1.6348313e-001 -1.9483673e-001  1.4548304e-001 -9.7826056e-002  1.9533958e-001  7.6329921e-002 -4.3209386e-001 -4.4191436e-001 -5.1903190e-002 -1.1738624e-001  9.4815065e-002  1.2675659e+000 -6.9464975e-001 -4.4984421e-001 -1.4298279e+000 -2.3194321e-001 -2.9122226e-002
  2.0078823e+000  1.9424257e-001 -7.5110639e-001 -6.9951227e-001 -7.5834529e-002 -8.8824284e-001  5.7569897e-001 -5.4290111e-002  4.6370497e-001 -2.8227962e-001 -1.1461689e+000 -1.3894686e+000 -1.9976919e-001 -5.5234509e-001 -8.0070638e-001 -6.6441130e-001 -6.0991078e-001 -1.5349221e+000 -3.0892855e-001 -1.3221163e-001 -3.8948671e-001 -2.9950827e-001  4.7838774e-001  1.4185600e-002 -7.5590945e-001  3.2666275e-001  4.8362728e-001  3.9345759e-001  3.5658600e-001 -7.1405493e-001 -2.8023461e-001 -9.3578996e-001 -7.1455788e-001 -8.3937950e-002 -7.7419955e-001 -8.7832872e-002 -4.1698905e-001  9.4714414e-002  1.4399588e-001 -2.9707377e-002  1.1805223e-001  1.7452341e-001  1.8525950e-002 -2.8602626e-001  4.5836317e-002 -3.7936209e-001 -6.8616192e-001 -6.8186915e-001 -1.1400940e-001  1.9188431e-001  9.5082586e-002 -3.0741964e-001 -1.2375955e+000  7.2979289e-002 -5.6648887e-001 -5.0640267e-001 -2.6953681e-001 -3.1100459e-002 -5.1331483e-001 -2.1256047e-001 -6.0232812e-001 -3.3425625e-001 -6.4585071e-001  4.6274993e-001  4.5730008e-001  6.7599600e-001
 -9.3901731e-001  3.8750273e-001 -1.0389149e-001 -1.1490135e+000 -1.8890519e-001 -2.2944796e-001 -7.4845523e-002 -9.9998298e-001 -1.7707316e-001 -2.5065391e-001 -7.1265646e-001 -9.0655097e-001 -6.1280475e-001 -3.3571105e-001 -8.9349570e-001 -6.3485347e-001 -4.7533538e-001 -4.4373419e-001 -6.3290047e-001 -6.5265288e-001 -3.4755433e-001 -4.6244798e-001  4.7385149e-001 -8.8080634e-001 -3.5022320e-001 -7.8999746e-002 -1.2457260e+000 -7.7880420e-001 -1.0157104e+000 -9.5676915e-001  6.1763305e-001 -7.7942585e-001 -3.3246886e-001  3.0600148e-001 -3.7623005e-001  9.6404825e-001 -9.1597747e-001 -7.2296237e-001 -1.1536947e+000 -1.4982565e+000  3.1809237e-001  1.3172456e-001 -1.1840771e-002 -4.4418731e-001 -1.1353833e-001 -4.0445731e-001 -1.0289905e+000 -2.8881319e-002 -3.0282163e-001  2.1035662e-001 -4.8182431e-001 -9.1929825e-001 -1.5474469e-001  2.7470127e-001 -4.1054910e-001 -3.2327512e-001 -1.3460465e-001 -3.8238577e-001 -1.1938014e+000 -5.9534432e-001 -5.8419687e-001 -2.1852278e-001 -1.8714786e-001  6.8178107e-001  4.6644066e-001 -2.2655795e-001
 -6.5398458e-001 -2.8902769e-001  6.4131854e-001 -4.3841287e-001 -2.8679376e-001  2.7344855e-001  3.6287398e-001 -9.5612638e-001 -5.8982029e-001 -2.5679090e-001 -5.2846876e-001  1.5278875e-001 -1.1679821e-001  4.6509350e-001 -4.8724106e-002 -2.8853163e-001  2.0437195e-001 -2.0721442e-001 -1.8032942e-001 -7.3467358e-001 -7.0058193e-001  4.0581814e-001 -1.0718355e+000 -6.8753346e-001 -2.6974106e-001 -4.8479477e-001 -1.6096778e+000 -1.1183811e+000 -1.3784038e+000 -8.7566301e-001  1.3159765e-001  5.9273156e-002 -2.5796247e-001  2.0646640e-001  1.0680489e-002  1.3086074e-001 -1.2048824e+000 -8.2890961e-001 -1.1939277e+000 -1.5207083e+000 -2.7988533e-003 -3.2467995e-001 -1.4770400e+000 -2.6495196e-001  2.8114331e-002 -4.4816483e-001 -1.7054028e-001 -2.3470430e-001 -4.5494394e-001 -8.5831231e-002 -7.9502874e-002 -2.8645438e-001  3.7154989e-001 -5.2051652e-001 -1.1246330e-002 -2.1746517e-001 -1.5495292e-001  4.1449029e-002 -8.9881360e-001 -2.0605894e-001 -1.2094820e-001 -1.5760146e-001  1.1850033e-002  8.5163715e-001 -7.7959369e-001  1.9751473e+000
  1.8484825e-001  1.5396074e-001 -7.6980149e-001  1.0474109e+000  3.6037441e-002  7.6352399e-001  2.4445566e-001  1.9441377e-001  5.4143648e-001  1.3885466e-001  5.6958878e-002  1.5695980e-001  4.1425803e-001  5.6748159e-001  2.2273738e-002 -9.1404107e-002 -5.2990726e-001  4.8805870e-001  7.3195553e-002 -2.2783832e-001  1.4092892e-002  5.8539500e-002  9.2940782e-001 -6.2236300e-001 -6.2121532e-002  2.2830420e-001 -2.7539810e-002  6.7489174e-001  4.7005813e-001 -7.3000005e-001  8.7489475e-001  3.9169172e-001  6.1783027e-002  1.0225079e+000  4.4638113e-001  5.9842755e-001 -3.5621648e-001  2.6010345e-001  5.5671916e-001 -9.9136385e-003 -1.2967131e-001 -4.0382810e-001 -7.6553137e-001  1.2934943e+000 -3.1397451e-001 -7.3641138e-001  5.6035677e-001  8.9896044e-001 -1.8009423e-002 -1.7014901e-001  2.1554014e-002 -3.8779888e-002  1.8934500e-001  9.8357373e-002 -3.3081139e-001  6.4333856e-002  2.7051114e-001  7.7113905e-001  1.9196676e-001  6.0172400e-001 -2.6652025e-004  2.2071373e-001  5.7983038e-001  7.0755182e-002 -3.5352323e-001 -2.1279814e-001
  7.4326468e-001 -4.2727430e-002  1.6444827e+000 -2.7706502e-001  4.0582692e-001 -1.2704419e-002 -4.6796833e-001 -1.0648641e-002  6.5441496e-001  4.9559604e-001  7.3513545e-002 -1.7542418e-001  4.6134667e-001  1.9177675e-001 -5.0752695e-001 -1.6455374e-001 -3.0433967e-001  1.0526699e-002 -4.5376273e-001  8.2221852e-002 -2.6675553e-001 -2.0846408e-002  2.6864511e-001  4.6264206e-001  1.7187277e-001  6.8190353e-001  3.3074652e-001 -9.0074980e-001 -2.7310929e-001 -4.5740297e-001  1.6106617e-001  3.1848196e-001  1.9525211e-001  2.5623453e-001  2.6813396e-001  3.3410500e-001 -5.0520921e-001 -9.6414387e-002 -7.8443856e-001 -2.3579376e-001  2.1148212e-001 -1.6558812e-001 -5.0752596e-001  8.4029846e-001  5.2814321e-001 -5.5724509e-001 -5.6035099e-001 -2.4569342e-001 -1.0594865e+000  4.7677823e-002 -3.8231257e-001 -2.7678195e-001 -7.6152428e-001 -1.1138277e-001 -6.1607879e-001 -3.9686579e-001  5.3263273e-001  9.5415412e-002  1.5976692e-001  1.9300158e-001  9.4937372e-001 -4.9301481e-002  1.1810675e+000  1.5784688e+000 -1.2443767e+000 -2.5331805e-001
  1.6957947e+000  7.5131888e-001 -2.9666135e-001  5.3233324e-001  8.3715256e-001  5.5079422e-001 -4.5917075e-001  4.6224547e-001  1.3425034e+000  2.3721485e-001  5.7473669e-001 -1.2457329e+000  1.2878984e-002 -6.2598327e-001  1.5611555e-001 -5.3082807e-002  7.6151052e-001 -3.7753168e-001  5.9390158e-001  4.6410593e-001  7.5235377e-001 -4.3884863e-001  3.8264359e-001  5.5846693e-002 -5.0764515e-001  2.5156686e-001  2.2847136e-001  2.1114527e-001  8.9806108e-001  1.4620149e-001  5.5195017e-001  3.4455928e-001 -1.9266869e-001 -3.3211791e-001  1.8875061e-002  8.1611847e-001 -3.0915253e-001  6.3139388e-001  2.2630649e-001  6.4751923e-001  1.1911866e+000 -2.2624193e-001  1.8036555e-001  2.7898273e-002  3.1154616e-001 -9.7255036e-001 -1.6957255e-001 -3.4234922e-001 -1.4033088e-001 -2.6470852e-001 -1.2499598e-001 -2.0537813e-001 -6.8315772e-001  4.7999056e-001 -7.5817187e-002 -2.1631451e-001  1.3355792e-001 -4.0907999e-002  2.2061098e-001  3.0177923e-001 -4.5468752e-001  3.5900853e-001  8.0718990e-001  5.1263402e-001  7.8718278e-001  5.5829292e-001
  1.2396920e-002  1.6991720e-001  2.5995712e-001  3.4871490e-001 -1.7269792e-001 -3.4864332e-001 -3.3332092e-001  1.0318175e+000 -1.0563696e-001 -2.1211979e-001 -2.7270550e-001 -4.5815152e-001 -5.3487711e-001 -3.2500176e-001  3.6047903e-001  3.2857044e-001 -3.2306432e-002 -7.7459223e-001 -3.7698925e-001  1.7526205e-001  1.4262976e-001 -1.6210794e-001 -3.1527066e-001  1.8339547e-001  1.0958574e-001 -5.7634672e-001  1.5690003e-001  1.5949547e-001  4.7876420e-001  4.9328781e-001  5.1258938e-002 -1.3031193e-001  1.9635780e-001  1.6418377e-001  2.8718724e-001  3.0058416e-001  4.8890459e-001  5.4870450e-001 -3.0212177e-001  4.5890500e-001  7.1125116e-001  4.0288632e-001 -2.6659908e-003 -9.1774509e-001  2.7254492e-004 -1.2940687e+000 -4.6847643e-001 -8.0851420e-001 -9.9432069e-001 -3.1292687e-002  1.8390518e-002 -3.2968568e-001 -5.7630615e-001 -6.9186471e-002 -1.7992209e-001 -4.0228480e-001  2.0338528e-001 -8.4837173e-002  3.0220239e-001  4.9280268e-001 -6.7381453e-001  1.2054328e-002  9.1341408e-001 -2.3813388e-001  9.1184383e-001 -1.8286313e-001
 -4.0816922e-001  3.3080229e-001  1.5584422e+000  9.3638577e-001 -7.5907325e-001 -2.7691349e-001 -1.4553459e-001  6.1903417e-001  1.6694196e-001  1.0318526e-001 -9.0112374e-001 -8.6479744e-001  2.2900714e-001 -6.8413325e-001 -5.0660327e-001 -1.8051565e-001  5.7874774e-001 -6.8485201e-001 -2.5775133e-001  1.6667382e-001  1.6066672e-001 -7.5522387e-002  2.4660620e-001  8.7020586e-001  2.5643335e-001  1.1628476e+000 -2.2972354e-001 -3.0246871e-001 -6.0207027e-002 -2.0683362e-001  8.8175044e-001  2.7539745e-001 -5.0572232e-001 -3.0482774e-001  6.5199947e-001  1.4363690e+000 -2.2134159e-001  3.1344475e-001 -8.3771533e-001  3.3534013e-001  4.1036630e-002  6.3593306e-001  5.0516366e-001  3.9282442e-001  1.4945053e-001  7.6079546e-003 -4.7493023e-002 -2.1371856e-002 -2.5356220e-001  2.3057135e-001 -5.2692702e-001 -4.8912509e-001 -6.8950638e-001  4.7678826e-001 -8.9679014e-001 -2.0056191e-002  6.0375972e-001  6.4214064e-001  2.9806307e-001  4.8541614e-002  4.4153988e-001 -5.2261927e-003 -1.4089429e-001  4.7193295e-001  4.6381077e-001  4.6476328e-001
 -3.1023981e-001  3.6461830e-001 -1.0573246e+000  8.3481768e-001  1.2779294e-001 -1.9500803e+000 -6.1010552e-001  5.6350238e-001  3.6017641e-001 -6.5061347e-001 -1.1436671e+000 -6.1507908e-001 -1.2009872e-001 -6.5221247e-001 -1.1162029e+000 -9.5632705e-001  6.2110795e-002 -4.2958937e-001 -6.8162552e-002 -5.6238600e-001  8.5200911e-002 -2.0610009e-001 -2.2281806e-001 -1.2351564e-001 -3.5630461e-001  3.0718693e-001 -4.4891181e-001 -9.1490402e-001 -1.1622986e+000 -4.6479952e-001  5.7408962e-002 -2.6592202e-001 -4.9607519e-001 -1.5475941e+000 -6.1204305e-001  1.5446291e-001 -3.7699008e-001 -4.5577527e-001 -1.4654933e+000 -8.5457719e-001 -3.2100789e-001 -3.4110801e-001  4.7838247e-001  8.4696107e-001 -4.6288709e-001 -9.7544625e-001 -4.3022723e-001 -2.3576721e-001 -1.4526714e-001  2.3993284e-001 -5.8581171e-001 -6.9658472e-001 -4.3961191e-001 -1.7505597e-001 -1.8859399e-001 -6.3048349e-001  1.4187048e-001  9.4446094e-001  2.4697340e-001 -1.5462772e+000 -1.1489554e+000 -3.1940878e-001 -1.5598687e+000 -8.4742307e-001 -7.6327940e-001 -1.0016176e+000
  1.6024881e+000  8.2869802e-002  5.4394386e-002  4.0870184e-001 -2.4463452e-001 -8.2646653e-001 -7.5036211e-001 -2.3624689e-001 -1.7399139e-001 -2.0383724e-001 -1.1575455e+000 -9.5003816e-001  3.9731489e-001 -1.8468321e-001 -8.3920573e-001 -4.5631664e-001 -5.1684539e-002 -4.8318271e-001  7.1128424e-002 -1.1407907e+000 -7.8247698e-001  4.1497103e-002 -1.2422333e-001 -9.5082501e-003 -4.6908499e-001  6.8511508e-001 -1.4071468e+000 -1.2705296e+000 -1.5186147e+000 -7.5780285e-001 -4.3798874e-001 -2.1931732e-001 -9.2427675e-001 -6.8437479e-001 -8.4361569e-001 -1.0139675e+000 -1.5502964e-001 -1.1673734e+000 -7.1300114e-001 -1.7038397e+000  7.8741544e-001 -4.9278629e-001  6.2218830e-001 -4.1286368e-001 -9.3194309e-002 -2.2300595e+000 -7.7925921e-001 -1.1251458e-001 -4.9128312e-001 -3.0771089e-001 -2.4014285e-001 -6.8139138e-001 -1.1765837e+000  1.3790591e-001 -1.0461057e+000 -5.6410942e-001  4.6726032e-001 -2.0002504e-001 -4.2250271e-001 -1.5651809e+000 -2.3220309e+000 -3.2168857e-001 -1.0777267e+000  1.2110988e+000 -3.6424343e-001  8.5616835e-001
  6.5448762e-001  5.1631677e-001  1.6119245e-001 -4.1396011e-001  1.4955798e-001 -1.2227590e-001 -4.2094186e-001 -6.4069088e-001  7.5324526e-001  5.9081578e-001 -9.2943476e-001 -1.2324827e-001  3.3349190e-001 -1.2349690e-002 -4.8338011e-001 -4.2116803e-001 -1.9205924e-001  8.0892795e-001 -5.4103518e-002 -5.8679963e-001 -8.6249099e-001 -3.5435814e-001 -1.0020418e+000  4.7177023e-001  3.2413883e-001 -4.4206096e-001 -1.0847635e+000 -8.1601873e-001 -1.4886706e+000 -9.8240691e-001 -1.0345583e-001  3.0784819e-002 -5.5523955e-001 -8.8579778e-001 -2.5490703e-001 -2.6443210e-001 -5.0390129e-001 -1.0096908e+000 -5.5665306e-001 -1.1096578e+000 -4.0935704e-001 -8.3453651e-002  3.6228043e-001 -2.2473613e-001 -6.3717593e-001 -1.1930936e+000 -2.2035497e-001 -2.0063515e-002 -3.0105803e-001  4.2693747e-001 -2.0669211e-001 -4.8597076e-001 -1.2666155e-001  3.2847257e-001 -1.0080255e+000 -5.1932245e-001  9.7727267e-001  6.4843765e-001 -2.3256629e-001 -7.3730311e-001 -7.9154065e-001 -2.7826734e-001  7.5690482e-001  7.3634198e-001 -5.3108986e-001  1.3142445e-001
 -2.0642796e-001  1.9038596e-002 -3.1658694e-002 -4.4149797e-001 -7.8176098e-001 -1.3830661e+000 -7.2354121e-001 -8.0165184e-001 -3.4726816e-001  6.5546892e-001 -4.3572031e-001 -2.9180168e-001  5.6167660e-001 -4.5468142e-001 -2.7163378e-002 -4.8643210e-001 -2.7460276e-001 -1.5965980e-001 -1.2094063e+000 -3.2634567e-001 -1.9389396e+000 -7.4101409e-001 -2.5041999e-001  2.6623702e-003  3.7644321e-001 -4.0211792e-001 -1.5817752e+000 -1.4616741e+000 -9.1040300e-001 -7.0760803e-001  5.1272864e-002  6.6500162e-001  7.6320087e-002 -6.3625875e-001  4.9931174e-001 -2.5853252e-001 -5.5874003e-002 -1.0341736e+000 -1.8579855e+000 -1.6050798e+000 -2.4514303e-001  3.3589872e-001 -4.6864347e-001  5.7241159e-002 -7.8560314e-001  1.5777514e-001 -2.0216274e-001 -8.7293316e-001 -4.4036423e-001  1.5257073e-001 -3.8920904e-001 -1.7032288e-001 -4.9018209e-001  5.1172764e-001 -6.5328348e-001 -1.8867794e-001  6.8342557e-001  1.2167601e-001 -3.8420389e-001 -2.1092299e-001 -1.6369210e+000 -5.0443254e-001 -1.1739068e-001 -8.6973161e-002 -2.3094440e-001  5.2719919e-001
  4.6397756e-001 -6.0142267e-001 -5.0444741e-001  9.7437206e-001 -3.6339816e-002 -5.2325323e-001 -2.6787792e-001 -1.5737410e+000 -2.9433848e-001 -8.4118907e-001 -5.0288806e-001 -7.0814881e-001 -8.6755335e-001 -7.5685843e-001 -1.2970352e-001 -1.9867333e-001 -5.7763946e-001  2.4916253e-002 -1.0366057e+000 -5.4617849e-001 -1.4528575e+000 -5.2903194e-001 -4.8837077e-001 -1.0638609e+000 -7.6396441e-002  3.6504861e-001 -1.8194445e-001  4.8119872e-001  7.6279027e-001 -2.7110215e-001 -7.0304026e-001 -5.3859153e-001 -6.7612162e-001 -4.1858156e-001 -5.5309495e-001 -5.2737751e-001 -1.4776875e-001  5.1831759e-002 -7.7646919e-001 -9.6422248e-001 -1.1042220e-001  1.4559592e-001 -2.1892949e-001 -2.1980370e-001 -4.3272419e-001  1.0505185e-003 -1.5636111e+000 -9.5758050e-001 -7.2004772e-001  6.5990165e-002 -1.8827919e-001 -5.9466876e-001 -4.1266602e-001 -2.1144948e-001  5.8853531e-001 -9.4534596e-001 -8.3065710e-001 -4.4569436e-001 -1.6226204e+000  4.4291316e-001 -2.1251652e+000 -2.2321060e-001  8.3241416e-001  3.6569573e-001 -7.2928070e-001  1.2502936e-001
  2.8172109e-001 -1.4787487e-001  5.0980150e-001  9.3173700e-001  9.5991673e-002 -6.3026094e-001 -1.4529358e-001 -1.3915740e+000 -2.0368948e-001 -5.7429371e-001 -8.8779090e-001 -1.0846933e+000 -4.3049958e-001 -8.4530203e-001 -3.3008639e-001 -8.3184875e-001 -7.8817690e-001 -5.7580058e-001 -3.5268318e-001 -1.1767579e+000 -1.2712527e+000 -3.3435692e-001 -1.0364541e+000  7.7062334e-002 -4.9871281e-001 -3.4979694e-001 -9.7575221e-001 -1.0307860e+000 -1.1432749e+000 -2.4837400e-001 -6.9656034e-001 -3.5275621e-001 -1.0469469e+000 -8.1357913e-001 -1.1987958e+000 -9.1814996e-001 -5.9637032e-001 -8.9800015e-001 -1.1688015e+000 -1.1947091e+000 -3.7212228e-001 -6.1166692e-001  3.5012209e-001 -1.5168439e+000 -1.5022581e-001 -4.8868830e-001 -4.6415439e-001 -7.9429670e-001 -7.7260343e-001 -5.6106517e-001 -5.9724813e-001 -7.3644680e-002 -9.8170352e-001 -5.0448471e-001 -1.1154116e+000 -2.4058833e-001 -9.0381566e-001 -3.7282012e-002 -1.4811045e+000 -2.7819610e-001 -1.2037880e+000  1.5032639e-001 -2.1898169e-001  3.4892156e-001 -3.7569782e-001 -4.8403198e-001
 -7.4294820e-001  3.0876865e-001 -7.1460792e-001  3.2114050e-001 -1.8030748e-001 -3.8396036e-001 -8.7303223e-001 -1.4795288e+000 -6.5288530e-001  3.3126796e-003 -6.2990899e-002 -8.3528242e-001 -3.8525409e-001 -3.0953984e-001 -1.4548135e+000 -1.1043616e+000 -6.6917550e-001 -3.6628595e-001 -1.0479579e+000 -9.4906299e-001 -7.3992140e-001 -2.0880405e-001 -6.3027635e-001  8.5865857e-001 -1.1819270e-001  2.7316756e-002 -1.0005561e+000 -1.3131167e+000 -1.3408552e+000 -1.2264803e+000 -3.3739427e-001 -8.3169027e-001 -4.3524102e-001 -6.2678246e-001 -1.1813619e+000 -4.0749276e-001 -2.1138604e+000 -9.5763413e-001 -4.9075832e-001 -9.1362921e-001 -5.0367156e-001 -2.2065161e-001  2.4437114e-001 -3.8357150e-002 -3.4138520e-001 -2.1189491e-001 -9.0354742e-001 -6.3435631e-001 -5.5364988e-001 -3.1158857e-001 -1.0194681e+000 -6.4082869e-001 -4.6100127e-001 -7.1280621e-001 -1.4115422e+000 -7.4560590e-001 -7.5494169e-001  2.1305380e-002 -1.2355148e+000 -8.2828831e-001 -5.6542042e-001 -6.6540006e-002 -1.7475042e+000 -6.8086454e-001 -1.3594008e-001 -1.7515867e-001
  1.2549028e+000 -7.1777071e-001  7.6981735e-001  5.4576547e-001 -2.6069185e-001 -9.9313884e-001 -2.4977348e-001 -1.0733413e+000 -7.0450414e-001 -3.0696343e-001 -1.2447925e+000 -4.8523469e-001 -1.4210804e-002 -7.9371255e-001 -1.2818998e+000 -1.0524753e+000 -1.3149806e+000 -1.1222995e+000 -9.0891628e-001 -7.5566375e-001 -3.0942465e-001 -4.7980913e-001  6.9482110e-002  2.0465868e-001  2.2142030e-001 -2.7359887e-001  1.5766979e-001  2.8320203e-001  2.4806904e-001 -5.8251668e-001  5.7702177e-002 -6.7318838e-001  3.4923794e-001 -3.9295181e-001 -4.8906076e-001  1.6517219e-002 -6.8815178e-001  3.5456585e-001  7.7352128e-001  7.0072950e-002 -4.1639618e-001  2.2557237e-001 -1.0657620e-002 -1.4027677e-001  4.7661185e-002  3.4409539e-002 -5.4054840e-001 -1.0726238e-001 -1.7920032e-001 -3.0347864e-001 -7.4528831e-001 -4.9845177e-001 -2.6984378e-001 -8.1128975e-001  1.1902133e-001 -7.5449337e-001 -1.0570597e-001 -5.7060357e-001 -6.4814321e-001 -2.3334292e-001 -2.2919669e-002  1.3051951e-001 -8.3347586e-001  1.1890386e+000  5.5657531e-001  8.9282096e-001
 -4.7578632e-001 -4.8824294e-001 -1.0003563e-001  8.2240817e-001 -5.8246491e-002  1.6135111e-001 -2.8835120e-002 -7.2214260e-001  2.5226118e-001 -2.2720157e-001 -4.8819776e-001  1.5356161e-001  6.9737125e-001 -3.1575152e-001 -2.9952981e-001  1.2714525e-001 -2.1427835e-001 -8.0191747e-001 -6.7274500e-001 -4.9010626e-001 -5.0316262e-001  6.7862630e-002 -3.5318783e-001  1.1922555e+000  1.7758879e-001  3.2066902e-001 -4.3393507e-001  1.4166640e-001 -1.2571333e-001 -5.3358270e-001 -3.9320271e-001 -5.3081181e-001 -4.6257284e-001  5.1236002e-001 -4.0784609e-002  6.4722390e-001 -2.4748464e-002  5.2206116e-001  3.8939221e-001  1.4512617e-001  8.5518576e-001  2.6805142e-001  6.2992173e-001 -4.0001613e-001 -2.0514006e-001 -6.4242814e-001  1.5950778e-001  4.2910012e-001  1.4687375e-001  3.6602117e-002  1.2155416e-001 -6.7520719e-002 -2.6119808e-001 -1.3462271e-001  1.0743396e+000 -6.4379463e-001  2.4068385e-001  1.2575489e-001 -4.5796437e-001 -2.0156264e-001  3.6377401e-001  1.6428964e-001  6.3486851e-001  8.5664394e-001  1.1561724e-001  8.2869861e-001
  4.2549324e-001  1.6545514e-001 -2.6423252e-001 -5.6386350e-001  3.0168077e-001  1.1864630e-001  1.4473688e-001 -3.1407968e-001 -8.7085711e-002 -1.0581168e-001 -1.3829411e-001  5.4620916e-002  2.6693509e-001  1.9241008e-001  2.5015189e-001  1.4766584e-001  2.8722970e-001  8.5564502e-001 -4.8053452e-002  1.5814156e-001 -2.1973038e-001  3.7030513e-001 -1.7328573e-001 -3.6759222e-001 -4.6087299e-002  8.9439465e-002 -6.2380370e-001 -3.0402975e-001 -7.4285615e-001 -2.7775735e-001 -6.6495687e-002 -3.2389610e-002  3.8878672e-001  7.9500657e-001 -5.6494211e-002  1.9667357e-001 -3.4100014e-001  3.6755668e-001 -3.5377927e-001 -6.9253447e-001  1.1686063e-001 -2.1371232e-001  1.6038903e-001  3.7443207e-002  4.9676718e-002 -5.4238197e-001  1.7777537e-001  3.9598769e-001  6.2427426e-001  8.4890205e-002 -3.4656165e-002 -9.2770557e-001 -1.0488132e-001  1.8244727e-001 -4.9136128e-001 -3.1502284e-001 -7.8551455e-003  2.1091604e-002 -2.5767352e-001 -1.5782434e-001  4.2202239e-002  3.6045844e-001 -5.1609679e-001  9.1531197e-001  6.6378429e-001  7.4179640e-001
 -6.3700157e-001  3.7562753e-001 -1.2834926e+000 -7.9786581e-001 -3.1275612e-001 -7.9863344e-001 -4.4981008e-001 -7.8699910e-001 -5.9344006e-001  3.0558233e-002 -6.2736678e-001 -6.2440224e-001 -2.2070142e-001 -1.9572044e-001 -1.1559609e-001 -9.3240595e-002 -1.6218829e-001  7.8514633e-003 -4.4217780e-001 -1.5671312e-001 -1.3231103e+000 -5.6499674e-001 -7.5152863e-001 -1.1396976e+000  3.0057252e-001 -5.4674497e-001 -8.7303894e-001 -7.5521490e-001 -8.4951107e-001 -1.8653776e-002  4.7899879e-001 -1.5865375e-001 -6.5319130e-002 -4.2105930e-001 -4.5738002e-002  2.6567328e-002 -4.6808254e-002 -2.2935659e-001 -7.1413641e-001 -7.5144520e-001 -4.6533406e-001 -4.1181707e-001 -1.1125765e+000  3.7010588e-001 -3.0010526e-002 -1.0929804e-002 -7.8477199e-001 -1.0833671e+000 -2.6867930e-001 -1.5683194e-001  8.5457761e-003 -3.6496746e-001 -4.2983536e-001 -1.1718173e-001 -7.6036016e-001 -3.6264129e-001 -9.3880440e-002 -7.3668583e-001 -5.4455556e-001 -7.0171116e-001  2.1728098e-001 -5.3033730e-001 -1.0367517e+000 -8.8663395e-001 -4.0753158e-001 -4.4876809e-002
 -4.1354905e-001  3.1064396e-001  7.6130900e-001  3.1962248e-001 -3.5432012e-003 -1.1371766e+000 -4.4505103e-001 -3.0895609e-001  7.6739370e-002  1.1633303e-001 -1.7064877e-001 -2.2100422e-001  1.2301273e-001 -1.4760461e-001 -3.5830551e-001  6.0970697e-003  2.8508171e-001 -2.1311988e-001 -1.8246217e-001  4.9560991e-001 -2.4477220e-001 -2.6723425e-001  4.2310819e-001 -9.1018453e-001  1.3308406e-001 -1.8706130e-001 -3.5160699e-001 -5.5274206e-001 -7.8865794e-001  1.1967939e-001  2.1474519e-001  4.7053522e-001  6.1757797e-002 -4.3449288e-001  1.6270148e-001 -6.8096511e-003 -2.9143782e-001 -8.2004365e-001 -7.5408689e-001 -3.4841724e-001 -2.0756160e-001 -6.3509809e-001 -9.0745332e-001 -9.2833232e-001 -4.0032991e-001  5.9547879e-001 -3.8925905e-001  5.4943198e-002  1.6084275e-001 -1.2734754e-001 -2.5439033e-001 -3.4478516e-001 -3.0131012e-001 -2.5843859e-001 -4.9933660e-001 -2.9550863e-001 -1.9837141e-001 -5.6333660e-001 -2.7683192e-001 -7.1728786e-001 -2.8294019e-001 -2.1773424e-001 -4.6047780e-001 -9.4298971e-001 -1.6805690e-001  2.6009463e-001
 -1.7012360e+000  2.8540259e-001 -3.1189405e-001  3.5170784e-001 -4.2185728e-001 -1.3029313e+000 -9.3952012e-001  1.9553252e-001  2.1126818e-001  4.6489103e-001  4.4062124e-001 -8.1320555e-001 -3.0275688e-002 -5.7870383e-001 -2.5385244e-001  3.1493011e-001  5.3251146e-001 -6.4914634e-002  2.2641456e-001  1.3421474e+000  4.0246698e-002  3.6474586e-001  8.1005178e-001 -7.0730175e-002  1.7163943e-001  7.9583714e-001 -8.3928311e-002 -4.5189508e-001 -4.6071768e-001  3.4536002e-001  4.3663462e-001  5.0985805e-001 -3.4862273e-001 -8.9230995e-001  1.1857748e-001 -4.5032790e-001 -2.5676277e-001 -1.2616303e-001 -4.2947547e-001 -1.6628423e-001  3.5504015e-001  5.6877095e-006 -6.4195983e-001  1.3963142e-001  1.3550198e-001 -2.3543655e-001  2.1182419e-001  4.3464564e-001  5.6842477e-001 -8.9290305e-002 -2.9148794e-001 -7.2604986e-001 -3.1519715e-001  4.2505890e-001 -1.0377016e+000 -5.2623645e-001 -6.7666156e-002  5.0155822e-001 -1.6322186e-001 -4.2640774e-001 -4.8201633e-001 -2.1743248e-001 -3.3234972e-001 -7.4018343e-001  8.7771246e-001 -5.0324170e-001
  1.5089082e+000 -5.9825614e-002 -6.2276651e-002 -6.8816311e-001  9.0699880e-002 -1.8001198e+000 -8.6188170e-001  2.8647967e-001  8.3403276e-002  1.9566205e-001 -6.7649914e-002 -8.5772077e-001 -2.7812516e-002 -9.3569797e-001 -4.0290943e-001  1.0564598e-001  5.5811549e-001 -7.8134316e-002  8.4021015e-001  1.1830347e+000  4.4594023e-001  9.9293437e-002 -4.0925489e-001  1.6218550e-002  2.0340311e-001  6.7160045e-002 -3.3282902e-001 -4.8943896e-001 -6.8932888e-001  3.1874983e-001  1.6725029e-002  4.9537272e-001  3.3079499e-001 -5.9635453e-001  3.2606172e-001 -8.5346515e-003  1.3912221e-001 -8.7733472e-001 -3.1628272e-001 -6.4628650e-001 -1.8228042e-001  3.2035883e-001  5.0617205e-001 -8.4729653e-002  6.0902717e-001 -1.9894522e-001  5.2339321e-001 -1.9225340e-001 -3.4446914e-001  3.2454480e-001 -5.1508370e-002 -3.2523687e-001 -9.9947745e-001  2.6341257e-001  2.6810204e-001  1.9946958e-001 -2.1368112e-001  2.4226547e-001  2.8408383e-001 -3.9243376e-001 -1.3433723e+000 -1.2574450e-001  3.4827441e-002  9.6169998e-001  3.6190970e-001  7.4202559e-001
  8.3004328e-001  4.2891405e-001 -2.3650011e-001 -2.0795091e-001 -9.1431228e-002 -7.8678312e-001 -6.7987385e-001  6.1093642e-001  3.9250878e-001  2.5986671e-001  9.2713206e-001 -1.3228843e+000  8.4783451e-003 -1.5381844e-001 -3.8320319e-001  3.2891631e-001  9.9495042e-001  4.5766439e-001  5.0983974e-001  8.6063173e-001  1.9074146e-001  1.7795239e-001  6.9404218e-001  3.9253854e-001  4.4663783e-001  3.8428942e-001  5.9186981e-001  9.5777834e-001  3.0255722e-001  6.8993296e-001  4.5120008e-001  2.4630244e-001  1.4556263e+000  6.8298164e-001  3.8264954e-001  3.1601990e-001 -9.8737506e-005 -2.0214447e-001  8.5036940e-001  5.2173578e-001  1.0367309e+000  3.3940640e-001  3.3045682e-001  5.0572818e-001  4.5260988e-001 -5.4520866e-001  7.6185828e-001 -5.6756049e-002  8.9470372e-002  1.1050164e-002  3.7446946e-001  6.3296234e-001 -5.7111292e-001  9.5974918e-002 -1.0403648e+000  7.5796662e-001 -2.1101626e-001  6.1513253e-002  1.5628785e-001  1.0776309e-001  2.7063373e-001  5.9320448e-002  1.4210525e+000  5.3014410e-001  2.2544349e-001  6.8675126e-001
 -1.4184194e-001 -2.0958295e-001  1.5919408e+000  6.1193312e-001  7.3207046e-001  3.1404401e-001  1.3214773e-001  3.4263355e-001  4.0552809e-001  4.6414709e-001  4.9330288e-001 -1.1875303e-001  5.7871119e-001  2.9841652e-001 -3.7631018e-001  8.7123551e-002  7.4492030e-001  2.4162319e-001  8.9247044e-001  1.1232093e+000  9.5704652e-001  8.9737552e-001  1.6650525e+000  3.1537446e-001  3.3301684e-002  6.8597281e-001  5.8753572e-001  2.4694842e-001  4.6815921e-001 -2.6689559e-001  2.5146697e-001  3.6813344e-001  5.8666134e-001  7.4002984e-001  7.9268148e-001  8.0887811e-001  5.8580559e-001  4.5687742e-001  5.6221002e-001  6.8196663e-001  2.8924009e-001  1.6482066e-001 -1.6358622e-001  1.2191007e+000  5.9722121e-002 -7.5562837e-001  6.8680294e-001  3.3004390e-001 -1.5457487e-001  4.1208867e-001 -1.7402489e-001  7.7923576e-003  2.1672916e-001 -6.0575699e-002 -3.0876376e-001  8.5635727e-001  1.3652329e-001 -1.9819956e-001  8.6048351e-001  3.6700819e-001  1.3873890e+000  6.7589831e-001  1.6519260e+000  1.7594153e+000  1.9122112e-001 -9.6011786e-001
 -2.4604448e-001 -6.8424166e-002 -5.6659895e-001 -3.5337799e-001  3.7346750e-001  4.9990668e-001 -3.6126097e-001  4.3821445e-002 -4.2701874e-001 -1.9836259e-003  3.6896417e-001 -1.1595552e+000 -2.3930901e-001 -3.9488747e-002  2.9446802e-002 -1.1229635e-002  3.6065348e-001 -8.0065429e-001  1.3437094e-001  7.2946362e-001  1.9341014e-001 -3.2351783e-001 -1.2824981e-001 -2.2310286e-002 -3.1670597e-001 -2.4339473e-001  5.0665486e-001  2.7037516e-001  3.9805936e-001  1.9008075e-001  1.1990415e-001 -1.7418223e-001  1.1340947e-001  4.8785367e-001 -5.2218045e-002 -1.4602317e-001  3.8399354e-001 -2.9304859e-002  5.6574716e-001  1.0861846e-001 -1.1739587e-001 -3.4543260e-001 -1.0068345e+000 -5.1040364e-001  2.5422101e-001 -1.2686257e+000  4.6580621e-001  1.6531656e-001 -2.8330752e-001 -5.1511590e-001 -2.7784304e-001  4.9825101e-004 -5.2893040e-001 -6.0502052e-001 -7.7679377e-001  3.4873750e-001 -1.6405903e-001 -1.5091733e-001  7.0612162e-001  1.1237475e-001  6.5526388e-001  3.8670424e-001  5.9167899e-002  5.5071628e-001 -4.7272214e-001  5.7615618e-001
 -1.7677949e-001 -5.1360906e-001  1.9197190e-001 -1.2617678e-001  2.1466233e-002 -5.0496848e-002  2.0766461e-001 -1.8605771e-001 -2.8458501e-001 -5.8441827e-002 -9.4052773e-002 -1.3171548e+000 -7.1802688e-001 -7.9416653e-001  2.7541133e-001 -1.3268499e-001 -8.4725767e-002  2.8339384e-001  1.2428148e-001  2.1683630e-001  6.5334601e-001 -2.1922684e-001 -3.0396632e-001  2.7124272e-001 -5.1114688e-001  2.9695325e-001  8.6154456e-001  7.3131985e-002  7.9957394e-001 -5.2729085e-002  4.6991253e-001 -2.2068352e-001 -2.6857567e-001 -6.4726008e-002  6.1025835e-002 -4.6208065e-002 -2.0785386e-001  4.0701360e-001  5.8209937e-001  6.5802832e-001 -6.2889663e-002 -6.6348305e-001 -7.4298456e-001 -6.8800082e-001 -1.5358326e-001 -1.1479595e+000 -3.4991964e-001 -3.7864547e-001 -8.0361594e-001  1.7024666e-001 -3.6009998e-001 -2.3300652e-002 -4.1033097e-001 -7.9494469e-001  3.7027214e-001 -3.3379972e-001 -2.9664287e-001 -7.5423955e-001  4.2370256e-001  3.4289705e-001  3.0004816e-001 -2.5717831e-001 -7.4533759e-001 -1.4503437e+000 -6.1643043e-001 -2.0513034e+000
 -1.7937729e-001 -1.2481841e-001  1.1245504e+000  4.3660815e-001  1.1711735e-001 -3.8232809e-001 -1.1939849e-001 -3.0082837e-001 -9.5950690e-002  4.7673258e-001 -8.6236608e-002 -2.7821162e-002  2.9337862e-001  4.9844804e-002 -6.4841085e-001 -3.9617411e-001  2.9230896e-001 -6.2271444e-001  8.9888558e-001  9.8053413e-001 -3.6128623e-002  2.7767090e-001 -3.5837411e-001 -4.0720746e-003 -4.1668323e-001  1.6301854e-001  4.1251061e-001  4.7884304e-001  1.3197585e-001 -1.5221832e-001  7.7974264e-001  3.5795978e-001 -5.3839312e-001 -5.5748197e-001  2.3429636e-001 -2.5532749e-001 -1.8599172e-001  8.0032011e-001  7.9783834e-001  6.3657010e-001  2.6333220e-001 -4.0305576e-001 -3.3411238e-001 -5.1363799e-001 -1.9527349e-001 -6.3289292e-001  6.9936883e-001 -8.6342669e-001  1.4169896e-002 -2.8356110e-002 -7.2354793e-002 -3.0975311e-001 -1.7468565e-001 -3.5098805e-001 -7.9788545e-002 -1.0407767e-002  2.2184671e-002 -1.2875619e-001 -3.1132047e-001  3.2004771e-001 -3.5680304e-001  1.5553182e-001  1.4173006e-001  1.0227561e+000  6.8191926e-001 -2.4679321e-001
  3.4284710e-001  7.6781972e-001  3.4400999e-001 -7.1980184e-001  4.2876217e-001  3.2631765e-001  5.1138978e-002  7.5763319e-002  2.3343963e-002  5.1627894e-001  2.3427029e-001 -6.5185544e-001  1.7526052e-001 -2.1185536e-001 -4.9679963e-001  1.2823376e-001  1.0154935e+000 -2.7969687e-001  8.6780887e-001  1.3474173e+000  8.9434937e-001 -4.3980227e-002  6.7870838e-001  9.2979500e-001  4.4620707e-001  4.5625913e-001  8.6790125e-003  1.9575187e-001 -3.7783163e-002  3.6780176e-001  7.7793014e-001  1.0368051e-001  1.0863518e+000  7.7027902e-001  3.5341377e-002 -1.7468996e-001  5.5980900e-001 -4.5274254e-001  3.9301745e-001  2.4266856e-001  1.4030949e-001  5.0415145e-001  1.0292488e+000  1.0416817e+000 -3.6651494e-001 -3.0904731e-001  1.0011924e+000 -1.2478099e-001  3.2843088e-002  7.0714685e-001 -1.8742529e-003 -9.0658551e-001 -5.3245356e-001 -3.0487696e-001  1.5382887e-002  5.3280918e-001 -2.3403165e-002  1.0417682e-001 -7.7723607e-002  4.3158554e-001  1.0179325e+000  5.7735882e-001 -1.7411592e-001  3.6670348e-001  1.0676178e+000  1.1609581e+000
  1.2591408e+000  2.0557011e-001  8.6639343e-001 -5.4786070e-001  3.9200460e-001 -2.3215441e-001  4.4083949e-001  2.0380588e-001 -2.7265423e-001  4.7572124e-001 -1.6688789e-001  1.5794268e-001  2.9738069e-001  2.1870587e-001 -1.8005523e-001 -1.1220307e-001  1.5400093e-001  4.8616577e-001 -1.0807243e-001  4.1858390e-001 -1.2529668e-001 -2.9679780e-001 -2.0001260e-002 -6.9724560e-001  2.1767214e-001 -2.4587836e-001  3.7730782e-001  1.0901824e+000  4.0354750e-001  1.5076527e-001 -3.6797298e-002  3.7863043e-001  6.6368219e-001  6.5804520e-001  4.5857551e-001  1.6462984e-001  1.1562849e-001  4.7179490e-001  4.2482882e-001  5.5740188e-001  3.0646832e-001  4.1033878e-001  5.8733329e-001  1.9366559e-001 -2.8982306e-001  3.2937859e-001  9.0942310e-001  9.9317954e-001  3.7785286e-001  2.7461400e-001 -4.1952059e-001 -7.1182680e-001  2.0986543e-001 -2.7632199e-001  5.4585508e-001  1.6993340e-001  2.8188752e-001 -2.1614818e-001  2.2818604e-001  2.8160645e-001 -6.6707610e-001 -4.0738607e-003 -3.4753929e-001  1.5155392e+000 -5.8099818e-002  7.2219812e-001
 -1.5276404e+000 -3.8063769e-001 -3.6910565e-001  9.6975700e-001 -1.3612909e-001  1.6617294e+000  5.2332743e-001 -3.0556484e-002 -1.3228238e-001 -1.3167291e-001  5.0184017e-001  1.7031325e+000  2.8930293e-001  9.9975738e-001  1.4253616e-001  7.2687471e-002  6.7122691e-001  1.1582985e+000  5.9861927e-001 -6.3492955e-001 -2.3907232e-001 -5.1214666e-001  3.4820187e-001 -3.5878210e-001  3.1035777e-001 -2.1146017e-002  6.8096209e-001  1.4868081e+000  1.2731856e+000 -5.0813099e-002 -9.3513765e-001  7.3588896e-001 -7.4338873e-001 -3.6342580e-001  9.4692761e-001  9.9284548e-002 -1.7600199e-001  4.6642977e-001  9.0598252e-001  5.6147230e-001 -1.5595114e-001  7.5418425e-002  4.9771677e-001  2.7551537e-001 -1.1064674e-001  3.5963750e-001  7.4990574e-001  6.6497884e-001  1.0274226e+000  5.1703164e-002  1.8964151e-001 -1.2294893e-002  1.0953205e+000  2.4631586e-002  2.8052425e-001  8.8868255e-002  1.6262701e-001 -1.3097205e-001  3.8910117e-001 -1.8345587e-001  1.6248138e+000  4.3998465e-002 -2.4055231e-001 -1.2079337e-003 -8.2378359e-001 -2.4113905e-002
 -1.4591117e+000 -2.6204507e-001  1.0056884e+000 -6.3092674e-001 -1.7620582e-001  4.8386071e-001 -2.6536852e-001  1.6308050e-002 -1.9272153e-001 -1.3001920e-003  2.6409149e-001  9.2966593e-001 -9.0410576e-002  6.0087183e-001  4.1079211e-001  7.6781472e-002 -3.1008911e-001  1.5891682e+000  5.0189057e-001 -3.3344962e-001  4.5904458e-001 -1.6047304e-001 -6.7628734e-001 -1.7346750e+000 -1.0798889e-001 -8.1747875e-001  3.3710252e-001  3.3448104e-001  9.5262639e-001 -8.9040120e-002 -1.0379035e-001  3.6362592e-001 -1.0083541e-001  2.8808050e-001  1.0571023e+000  5.1809141e-001  1.6370802e-001  2.3481434e-001  4.3275558e-002  2.5444163e-001 -7.4228744e-001  1.1485355e-001 -1.2497376e+000  8.7698387e-003 -6.3044821e-001  7.7048432e-001  7.6111760e-001  1.7241113e+000  1.3924546e+000  1.5450969e-001  1.1638633e-001 -6.0367292e-001  6.6989671e-001  1.0680669e-001 -1.3361694e-001  3.1905721e-001  1.0310506e-001  1.4152450e-001  2.7048232e-001 -5.2011243e-001  1.6225594e+000 -2.6019779e-002 -2.8708877e-001 -6.3128063e-001  6.8034104e-002 -6.5939236e-001
 -2.9187272e-001 -4.0750536e-001  5.6179274e-002 -5.0523015e-001  4.7003702e-002 -1.5938563e-001 -9.5340594e-002 -1.6127484e-002  9.2125338e-001 -1.3348786e-001 -1.7297670e-002 -6.1392287e-001  2.4030287e-001  1.9338251e-001 -1.9515436e-001  6.8476609e-002 -8.0785932e-002  7.3640488e-001  1.1677305e+000 -1.9311790e-001  5.9964664e-001  4.1694665e-001 -1.3328150e+000 -1.6063825e-001  4.8462045e-002  1.1912853e-001 -3.3581260e-002 -2.7285064e-001  8.8936342e-001 -5.1308890e-001 -4.7672366e-001 -1.0790061e-001 -1.1622963e-001 -3.0425135e-001  4.8984988e-001  6.7129255e-003  2.7895853e-001  1.0870519e+000  7.0102165e-001  5.1592434e-002  6.6288332e-002 -9.1100240e-002 -1.2073576e+000  4.5516800e-001 -1.0236613e-001  6.9737488e-001  1.3987961e-001  7.3704885e-001 -6.5917167e-001 -7.8371433e-002 -2.3306843e-001 -2.4238195e-001  1.2272380e-001 -4.3241507e-001 -1.0460254e-001  5.7093469e-001 -7.6964045e-003  3.7624133e-002  1.5646780e-001 -3.4569032e-001  4.5389807e-001  6.8330874e-002 -1.2258783e+000 -2.0789584e-001 -4.6431042e-001 -1.4845474e-001
 -1.1213566e-001 -1.0105218e+000 -4.2233247e-002 -5.4599224e-001 -1.7583748e-001  2.5374845e-001  2.0446679e-001  2.2379721e-001  6.1592854e-001 -4.5405938e-001  7.0955661e-003 -1.1753766e-002 -7.9946093e-002 -2.3250756e-001 -3.0852083e-001 -1.8149045e-001 -3.9358707e-001 -1.0713061e-001  4.6208335e-001 -3.0210351e-001  4.2875455e-001 -1.7484140e-001 -5.6604645e-002  9.0425462e-001  2.5662408e-001 -1.0829169e-002  5.0478276e-001  2.7526529e-002  8.5445069e-002 -3.7021536e-001 -5.6055382e-001 -6.4780994e-001  1.9621682e-001 -9.5338755e-002 -5.0095778e-001 -3.3921268e-002  5.7028079e-002  1.9923411e-001  3.0802213e-001  7.5269529e-001 -7.3105347e-001  5.9106409e-001  1.1414046e-001  1.1670921e+000 -1.1959966e-002  6.6911354e-001  4.7261516e-001  6.7910892e-001  3.2685888e-002  3.4269062e-001 -2.9741518e-001 -3.0456582e-001  1.9003590e-001  1.5554835e-001  4.6568036e-001  7.4524298e-001 -2.0748827e-001  3.0597752e-002 -2.2994714e-001 -3.2752095e-002  1.3585387e+000  1.2466796e-001 -1.1088158e+000 -1.4231320e+000  1.3562692e-001 -1.0902709e+000
 -2.4697249e-001 -2.1251841e-001  6.8318695e-002  7.8188984e-001 -1.0353256e-001 -1.9920013e-001  2.5718213e-001 -2.9479004e-001 -5.3012697e-002 -2.0689264e-001  2.2056296e-001  3.8670173e-001  3.3393098e-001  1.6809128e-001 -8.8154130e-001 -3.1151564e-001 -6.7665520e-001 -3.3953871e-001  4.5943788e-001 -3.3372541e-001 -1.0964005e-002  1.4800875e-001 -3.3222348e-001  2.5110051e-001  3.2153507e-001 -2.1823085e-001  7.2845048e-001  3.9742357e-001  2.5403402e-001 -7.9902159e-001 -2.0668225e-001 -6.1662694e-001  3.1033236e-001  1.7907448e-001 -8.9955321e-001 -5.0072889e-001 -6.0999575e-001  1.0023863e-001  4.5471819e-001  8.2143119e-001  1.6985406e-002  6.6143009e-001  6.5908269e-001 -3.5747557e-001 -3.8311979e-001 -3.9480381e-001  6.1950806e-001  1.5879005e-001  2.4928763e-001  6.3635743e-001 -4.0030624e-001 -6.2603244e-001 -6.8001585e-002  1.8277920e-001  3.0118007e-001  4.7268714e-001  3.6842979e-002 -3.6150347e-001 -6.4447801e-001  4.1330495e-001 -3.3957631e-002  1.6480324e-001 -9.8575490e-001  9.2645285e-001  9.3258772e-001  4.6417150e-001
  7.0663188e-001  2.8661028e-001  1.2794537e+000  5.1371452e-001 -1.2276263e-001  6.3210826e-001  1.8154207e-001  4.4234183e-001  1.3371885e-001  5.9277634e-004  7.8824233e-001  8.9618018e-001  2.8895465e-001  5.0486419e-001  4.1788052e-003  2.5495635e-002 -1.1097360e-001  1.1457187e+000  5.8854895e-001 -2.1760510e-001  8.1186591e-002  1.6362757e-001  1.1650907e-001 -8.9653395e-002 -2.1730548e-002 -1.0479974e-001  2.3699985e-001  4.6104483e-001  5.6313820e-001 -3.8208147e-001  1.4188071e-001 -4.5105473e-002 -3.7112689e-001 -1.8766407e-001 -2.4125176e-002  2.3325294e-001  1.5937389e-001 -1.6396091e-001  4.6217524e-001  4.2758678e-001 -2.0146962e-001  2.9519916e-002  1.9873009e-001 -9.5224055e-001  1.8776580e-001  2.2205254e-001  9.2458923e-001  7.2221993e-001  1.4962519e-001  6.0962752e-001  1.1526359e-001  1.7195823e-001  6.3536412e-001 -4.0571321e-003 -3.5334332e-002  3.4062995e-001  5.0125444e-001  1.3140954e-001  3.0583103e-001  4.3645198e-001  5.8869179e-001  1.7829528e-001  7.7316377e-001 -3.3701629e-001  6.0798883e-001  1.0597432e+000
  5.5323540e-001 -3.9590642e-001  3.6273653e-001 -1.9700222e+000  3.1009373e-001 -6.0538869e-001  2.1910981e-001  9.4964557e-001 -2.5277182e-002  7.0276140e-002  1.8600425e-001  9.6528811e-001  2.6944604e-001  7.2559994e-001  3.3919884e-001 -6.8095487e-003  2.0082308e-001  9.1108077e-001  5.7885968e-001  1.4231102e-001 -4.5029775e-001  1.6882980e-001 -1.1675141e-001 -1.4033450e+000 -2.8526825e-001 -4.6951608e-001  7.1094932e-001  5.2247359e-001  6.3587410e-001 -1.6488509e-001 -5.1100179e-001  4.0020730e-001  1.1720973e-001  9.8071766e-002  3.6455019e-001 -3.0143190e-001  8.6940368e-001  8.3530958e-001  6.8406733e-001  8.3947182e-001 -4.1810729e-001 -5.4273060e-001 -6.0887610e-001 -3.4869044e-001 -5.4055401e-002 -9.2513402e-001  6.8290024e-002  8.7953130e-002  4.6411176e-001 -5.9595029e-001  5.2964377e-002  9.0735308e-002  8.6249403e-001 -2.2811382e-001  5.3458843e-001  1.1585490e-001  3.1291438e-001  7.2772958e-001  1.1089190e+000  2.8712128e-001  6.3667294e-001  4.5475391e-001 -1.2134860e+000  1.8279531e-001  4.0104348e-001 -3.8977624e-001
 -2.9302008e-001 -3.6323771e-001  7.4066937e-002 -1.1987028e+000  3.1134769e-001 -8.8655390e-002 -4.6756969e-002  1.0025697e+000  1.9988122e-001 -1.3290913e-002  3.7107450e-002 -5.9350176e-002 -3.3727415e-001  2.8848581e-001  1.1462348e+000  6.5210166e-001  9.9030547e-001  3.5001468e-001  7.5776666e-001  6.0474163e-001  5.6384069e-001  1.8999393e-001 -2.8991899e-001 -2.5776170e-001 -4.7924165e-001 -8.4713303e-002  7.3878617e-001  1.9701279e-001  1.0036945e+000  5.6904676e-001 -8.9711824e-002  6.9800829e-001 -3.0000952e-001 -4.2153361e-001  8.3380084e-001 -1.2013057e-001  5.4206702e-001  5.0130023e-001  5.4491694e-002  8.5987222e-001 -4.1102768e-001 -1.5240276e-001 -1.1899767e-001 -2.3108335e-001 -1.3271080e-001 -5.4134206e-001  6.9375603e-001  1.5191482e-001  3.0227786e-001 -3.3897097e-001  5.2549780e-001  6.2137830e-001  1.3966118e-004 -3.8671485e-002  6.1768419e-001 -1.2492230e-001 -4.4753097e-001  3.4020106e-001  1.3601045e+000  5.2109969e-001 -5.8507360e-001  5.1678343e-002 -1.0416873e+000 -2.2408869e-001 -1.5774114e-001  1.3684082e-001
  2.7084023e-001  4.6947763e-001  1.6196935e-001 -6.3365794e-001  9.7527031e-001 -1.2339807e+000  3.3081478e-001  1.3035668e+000  2.7812449e-002 -1.8178036e-001  2.7132158e-001 -6.0238174e-001 -3.9405097e-001 -4.6665809e-001  3.5022388e-002  1.4894799e-001  6.6180156e-001  2.1476281e-001  1.3322965e-001  6.8254795e-001  6.9014572e-001  3.4433788e-001  1.1984348e+000  1.2403154e-001 -4.0426574e-001 -3.2978492e-002  9.3692704e-001  8.6342834e-001  7.0357281e-001  6.3161512e-001  1.1713209e-001  3.2551876e-001  8.6152466e-001  4.5789346e-001  8.7772504e-001  2.8242150e-001  4.6328306e-001  7.6648996e-001  3.8095070e-001  1.1403925e+000  3.2010308e-001 -1.1235797e-001  4.7789250e-002  1.2972756e+000 -1.1087202e-001  1.4274103e-001  1.2524921e+000  2.1712185e-001  9.3300512e-001  3.4083045e-001 -9.9376743e-002  1.7707562e-001 -2.0491315e-002 -3.9202607e-001 -7.0840846e-001  4.5803115e-002 -2.1001423e-001  3.1443430e-001  1.7176579e+000  1.0412146e+000 -2.4805890e-001  1.0760580e+000  1.0013045e-001 -1.8953010e+000 -1.1370316e-001  5.8482610e-002
  1.0134160e+000 -5.6877481e-001 -8.7425571e-001  4.9932516e-001  1.1709392e-001  4.1296295e-001  3.1677508e-001  6.9529652e-001 -1.6492192e-001  3.5987531e-002  1.3660645e-001  3.3727126e-001 -4.3455721e-002  2.7420163e-001 -1.3958747e-001  4.4354071e-002  6.7068728e-001  1.7552076e-001  3.9774899e-001  2.7993535e-001  1.1393353e-001  9.9409256e-002  2.7324914e-001  1.6431088e-001 -3.5157229e-001  6.4091941e-001  9.9034851e-001  1.5994737e+000  1.3152668e+000  4.4993896e-001  4.7082917e-001  5.6801003e-001  6.7845111e-001  1.0469801e+000  1.1534816e+000  4.2557452e-001  6.9762199e-001  8.8712607e-001  2.1743940e+000  1.4185774e+000  1.2808216e-001 -5.2086708e-001 -2.4444190e-001  8.0914971e-001  4.3230266e-001  2.7014302e-001  5.2818608e-001  3.1482833e-001  2.9669124e-001  6.5389526e-002  5.5806054e-002  3.4357352e-001  5.9935842e-001  2.5579922e-001 -1.2527120e-001  3.6590828e-001 -5.0121715e-003  1.6206302e-001  9.3294371e-001  1.1182191e+000  2.8658019e-001  8.0387622e-001 -5.3834426e-001  2.0597463e-001  5.9565957e-001  9.0012341e-001
 -2.8817246e-001 -2.0582033e-001 -4.2234636e-001  8.3295830e-001  3.8487144e-001 -1.1379798e-001  3.7356248e-001  1.0249293e+000  4.2960128e-001 -1.3884160e-002  6.4592642e-001  5.5839087e-001  4.1175749e-001  6.0173109e-001 -3.7412319e-001 -1.5343920e-001  3.7705780e-001  4.3646048e-001 -1.3688081e-002  2.0898962e-001  1.2445358e-001  1.4565345e-001  8.2156667e-001 -6.2133237e-001  1.3567527e-001 -1.9543556e-001  5.2932450e-001  4.5451332e-001 -1.0698008e-001  7.5700294e-002  1.2412622e-001  1.9381799e-001  8.2124154e-001  1.4775258e+000 -7.9563614e-002  2.7493372e-001  2.3003167e-001 -3.6279496e-001  1.1481142e-001  5.2035654e-001 -2.4228891e-002 -2.2339591e-001  1.2446092e-001  6.1171331e-001  1.0848947e-002  3.7368699e-002  3.6120130e-001  1.1165130e-001  8.3331676e-001  4.6432727e-001  5.0200163e-002 -3.1776991e-001  7.5891057e-001  3.9138656e-001  1.5542781e+000  4.3930840e-001  6.4775164e-001  1.8515259e-001  6.2329211e-001  4.7987267e-001 -9.7019362e-001  5.7114246e-001 -1.7378672e-001  8.2425421e-003  1.8186492e-001 -8.4839931e-001
 -1.4768895e-001  7.9353163e-002  6.3876977e-001 -4.2820007e-001  1.4578075e-001  1.2614728e+000  5.7807888e-003  5.5684851e-001  4.0391890e-002  5.5088893e-001  3.7700710e-001  1.1459348e+000  5.5621739e-001  4.9866641e-001 -2.2331945e-001 -2.8611057e-001 -2.4894603e-001  3.3518883e-001 -6.8822114e-001  5.4427035e-001  7.4450780e-001  6.8970147e-001  1.0945812e+000  1.5202191e+000  4.6238858e-001  5.1280971e-001  1.2644857e-001 -3.8425540e-001  8.7823713e-002  4.4167983e-001  4.3395298e-001  1.0309829e+000  2.6953346e-001  6.0118325e-001  7.8368074e-001  3.0804310e-001  7.4430817e-001 -5.2773768e-002 -7.0715445e-001 -2.1684333e-001  1.1652794e-001  3.2206597e-001  1.9694907e-001  1.2515077e+000  3.1192878e-001  1.4239788e+000  8.3357446e-001  3.4989392e-001  6.6272887e-001  3.1630276e-002 -1.7227998e-002 -4.4272305e-001  9.4498123e-001  8.7063380e-001  1.4121268e+000  7.2105265e-001  1.4149361e+000  7.3246955e-001  7.8740450e-001  6.4537202e-002  2.8573904e-001 -2.0797775e-002 -4.1558477e-001 -7.6016760e-002  2.7101207e-002  4.9303445e-001
  3.1338571e-001  2.6585279e-001 -3.2313288e-001 -9.1150022e-001  2.1439328e-001  5.8802100e-001 -5.2849483e-002  9.3213561e-001  2.5109045e-001  7.9781202e-001  3.5188168e-001  1.0864717e+000  1.3904774e-001  6.0028633e-001 -3.0692680e-001  1.9662297e-001 -2.3124273e-002  3.5820957e-001 -8.7161569e-001  2.9800761e-001  2.9949747e-001  3.8142547e-001  4.6653487e-001  1.6719616e+000  2.4772045e-001  4.7019514e-001  1.0468966e-001 -1.7773545e-001  2.5450475e-001  7.1188771e-001  9.4103037e-001  9.3337538e-001  6.1225041e-001  6.2037849e-001  5.1886606e-001  1.8190891e-001  3.5336592e-001 -2.5745111e-001 -1.8130887e-001 -8.6735827e-002 -7.6595068e-002  5.2516202e-001  1.3685203e+000  4.6781560e-001  5.4068555e-001  1.6980060e+000  3.5842844e-001  2.4259747e-001  9.6687707e-001  6.0604087e-002  2.1460979e-001 -2.5150566e-001  5.7873284e-001  9.2545178e-001  6.4124402e-002 -5.0515334e-003  7.0647057e-001  7.7192383e-001  9.7487900e-001 -9.0223020e-002  6.8480034e-001  1.9233638e-001 -1.2814376e-002 -5.3543282e-001  5.7662636e-001 -2.5698659e-001
 -2.0469293e-001 -2.6631536e-001 -8.5325066e-001  6.1679481e-001 -1.2269859e-001  7.1663705e-002  3.2877590e-002  6.2260932e-002 -3.3697535e-001 -5.3069208e-001 -1.0611943e+000 -6.2371182e-002 -3.0017826e-001  2.5330575e-001 -1.7722870e-002  9.2233024e-002 -5.5218049e-001  2.4256561e-001 -2.7720125e-001  1.1935213e-001 -4.4455323e-001 -8.4298039e-002  4.5421400e-001 -9.9390643e-002 -1.5905488e-001  1.6309325e-001  1.2195590e+000  1.0928979e+000  9.8000761e-001 -3.9715952e-001 -1.5780124e-001 -6.2327434e-001 -1.4838765e+000 -1.2457294e+000  4.5536682e-001 -3.0206135e-001 -6.2498137e-001  1.0857189e+000  1.3955433e+000  1.2817049e+000  5.2644005e-001 -4.1246700e-002  5.5344116e-001  1.7552675e-001  5.4080380e-001  4.4579550e-001 -9.5948034e-002  4.6504296e-001  2.1257055e-001  2.6324834e-001 -8.2380514e-002 -2.1072848e-002  4.7872696e-001 -2.8929052e-001 -4.6457061e-001 -6.7228812e-001 -6.2114141e-001 -8.4308277e-001  1.6788127e-001 -2.6698340e-002  5.3997720e-001  1.1297460e-002 -1.8260152e-001 -6.3452896e-001  2.1637989e-001  4.3253210e-001
 -5.6061973e-001  4.0432975e-002 -4.2150504e-001  4.5482271e-001  1.0167969e+000  8.2992805e-002  4.9700138e-001 -1.3260001e-001  1.0549392e-002 -3.0817534e-001 -4.6129309e-001  1.1948126e-001 -5.1655011e-002  2.1163430e-001 -1.1306417e-002 -1.1166655e-001 -1.7071855e-001 -9.7814886e-002  1.0604050e-001  1.9205050e-001 -3.6792843e-001 -4.0064413e-001  1.9160924e-001  1.3270009e-001  2.4414464e-002 -8.7817951e-001  1.2955537e+000  6.6915773e-001  9.6358367e-001 -1.0272762e+000 -3.4633601e-001 -6.9648487e-001 -8.2041602e-001 -7.2635458e-001 -6.0980738e-001 -3.6331006e-001 -1.1607913e+000  3.3441621e-001  4.2999421e-001  7.5145905e-001 -5.4964111e-003  8.8646353e-002  1.0064847e+000 -2.1679355e-001 -3.9368152e-001  1.6641063e-001  3.4107678e-001  3.3127733e-001  5.5175531e-001  2.0693887e-001  2.3491530e-001  1.0638101e-001  2.0464919e-001 -6.2961146e-001 -5.3083387e-001  7.5735084e-002 -5.3794218e-001  6.3405161e-002  8.0698401e-002  2.9594210e-001 -3.7025504e-001  4.6795327e-001  1.1223158e+000  1.0781351e-001 -7.1120403e-002 -1.5868224e+000
 -1.3310142e+000 -3.7172632e-001  7.1883443e-003 -1.0270890e-001  5.4771134e-002  1.8320218e-001  3.0068187e-002  9.1321067e-002  1.9302179e-001 -4.3289784e-001 -3.7870042e-001  8.2654687e-001  9.1969292e-002  1.9048139e-001  3.8284191e-001  4.5605011e-002 -4.6189640e-001 -4.2741269e-001 -2.4558368e-001 -1.3447816e-001 -2.1632607e-001 -2.7955662e-002  3.8160425e-001  1.7894185e-001  4.8529301e-002  1.9361985e-001  2.6468195e-001  2.4185976e-002  3.1593755e-001  1.3574837e-001 -5.4265901e-002 -1.7959206e-001  5.6663489e-001  7.3233387e-001  2.0314457e-001  1.4415060e-001  3.1755949e-001  8.9901142e-001  7.6695195e-002  2.1737114e-001  1.6242130e-001  1.2230681e-001  4.1717758e-001 -1.2725179e-001 -2.0769802e-001  1.7095620e-001  2.1206476e-001 -2.9235950e-001 -1.4432249e-001  4.0087818e-001  2.5952904e-001  9.1614972e-002  5.5338565e-001 -3.7082412e-001 -2.3411787e-001  8.0097357e-002  5.8977419e-002 -1.3865681e-001 -8.7912240e-002  7.8174120e-002 -1.3301299e-001  3.6590236e-001  3.3866422e-001  9.1399880e-001 -3.4370971e-001  1.0561963e+000
 -8.3006605e-001  2.0627971e-001  9.9719157e-001  2.0428641e-001 -3.8117358e-001  1.0760318e+000 -1.1571049e-001  9.9839343e-001  7.6423413e-003  3.8713323e-002  2.2641786e-001  7.0385714e-001  2.7124146e-001  4.6778812e-001  9.3339920e-001  6.6250315e-001  3.0566281e-002  4.8287313e-001  4.9728271e-001 -2.9508811e-001  7.2803947e-001  5.2905009e-001  1.7589410e-001  4.7326794e-001  2.4149854e-001 -3.4145261e-001  7.9228007e-001  1.0095858e+000  9.1787373e-001  5.5547799e-001  1.0429510e-001  4.1557911e-001  6.5696509e-001  6.8469325e-001  4.1092224e-001  1.6724001e-001  1.1350768e+000  3.3262632e-001  5.6689822e-001  7.0960948e-001  3.4816170e-001  3.2253577e-001  1.1087161e+000  1.1680060e-001  6.8599992e-001  1.8447098e-001  2.0752722e-001  4.5645186e-001 -3.4196605e-001  5.6591852e-002  3.3791172e-001  5.6833170e-001  4.0712819e-001  4.1953271e-001  8.5006691e-001  1.4649979e-001  4.7240857e-002  1.9131580e-001  6.6072155e-001  6.1670817e-001  1.0644729e+000  1.4102970e-001 -1.5878732e-001  8.3759081e-001  6.7357976e-001 -2.1288243e-001
 -9.7751958e-001  6.3494296e-001 -3.8755663e-002 -1.1880207e+000 -3.5771561e-001  1.1763506e+000 -7.0010233e-001  1.2160250e+000  6.6572583e-001 -1.9235025e-001  6.1535826e-001  6.5232408e-001 -1.8226666e-001  8.5925274e-001  6.6403557e-001  4.7894526e-001 -3.7053543e-002 -2.5940338e-001 -4.1107080e-001 -1.2939166e-001  2.6165728e-001  6.8821222e-001 -5.0725903e-001  5.1098270e-001  3.7727068e-001  1.1401390e-001 -5.2724477e-001 -5.5044406e-001 -5.1233231e-001  1.1980435e+000  5.5964678e-001  4.3164643e-001  7.1681780e-001  9.0751018e-001 -2.5664161e-002 -4.0110383e-001  9.3894003e-001 -4.6543754e-001 -6.9650336e-001 -1.8750601e-001 -5.7608215e-001  2.1735760e-001 -3.7736373e-001 -2.6398574e-001  4.4703849e-001  9.2607023e-001 -2.2066000e-002 -2.7045446e-001  6.1878280e-002  6.0088236e-001  6.3046921e-001  9.9094976e-001  2.5252401e-001  3.7198414e-001  8.6726020e-001  5.9787462e-001 -4.6140871e-001  2.3565937e-001  8.7651032e-001 -5.8277134e-002  6.6382942e-001 -3.7375465e-001 -1.0582242e+000 -1.0638821e+000  2.3605618e-001 -9.8482307e-001
  2.8856024e-003  1.6668899e-001  3.5736078e-001 -9.9947000e-001  1.0027193e-001  1.1049622e+000  4.2070610e-001  5.4362128e-001 -3.3947936e-002 -4.1186986e-001  1.3162650e+000 -5.2316618e-002  2.9872223e-002  4.6627666e-001  7.6673480e-001  5.6632516e-001  2.8680875e-002 -2.3111492e-001  1.9683836e-001  5.8409679e-001  8.3562128e-001  5.6208205e-002  1.0201971e-001 -4.4152171e-001 -3.2991008e-002 -4.3210647e-001  3.5974662e-001  6.8713858e-001  2.7713905e-001  5.7231689e-001  6.7335659e-002  7.8687501e-002  1.0489411e+000  4.1572014e-001 -8.1123232e-001 -8.5797622e-001  1.6389942e-001 -4.3081759e-002  5.2675756e-001  2.9213174e-001 -4.9652758e-001 -3.9240625e-001 -6.2046795e-001  4.8215540e-001  6.7330932e-002  1.2109545e+000  1.8116250e-001 -4.7881205e-001  1.6333547e-001 -6.0425303e-001  5.0572237e-001  7.1728656e-001  5.9929080e-001 -3.7919226e-001 -1.3529485e-001  4.9131635e-001 -6.1593482e-001  1.7637788e-001  4.8013691e-001  2.8618314e-001  1.8343877e-001  1.6193231e-001 -7.0499199e-001  6.8621803e-002 -6.8004935e-001  1.1208695e+000
 -7.0960674e-001  4.2917457e-001 -5.1469286e-001 -1.1522326e+000  5.3136056e-001 -5.9641834e-001  9.1115479e-001  1.9427408e-001 -4.5097064e-002  5.0713827e-001  1.2694829e+000  3.2335271e-001  2.0177870e-001  2.0303970e-001  6.9615166e-001 -1.0740580e-001 -3.8882161e-001  2.6544658e-001 -7.8834220e-001  1.2031589e+000  9.7084379e-001 -2.1339004e-001  1.1922527e+000  2.3653583e-001  8.3633064e-001 -7.8764100e-001 -4.1997182e-001 -3.6945050e-001 -1.2432936e-001  5.0987569e-001 -5.3010694e-001 -6.5123076e-002  4.5637510e-001 -3.9023354e-001  4.4055943e-002  1.4755730e-003 -1.6724153e-001  6.8644738e-001 -3.2536067e-001 -3.5938415e-001 -6.6038633e-001  6.3747922e-001 -3.8449781e-001  5.0058846e-001 -3.8222748e-001  1.5251275e+000  1.2778035e+000  7.4024601e-002 -9.2185057e-002 -1.6504929e-001  6.3081600e-001  1.4250584e+000  6.5351015e-001  3.1699997e-001  8.8572156e-001  1.4443909e+000  2.6020982e-001  4.8463135e-001  7.2582048e-001  4.4590021e-001  3.9168580e-001  1.0964432e-001 -2.4015610e-001 -1.1229274e+000  1.7120862e-001 -9.6838973e-001
  5.7184186e-001  1.1074297e-001 -6.2869419e-001 -1.1111501e+000 -3.9911842e-002  7.1831490e-001  1.0938263e+000 -6.8483377e-001  2.4350471e-001 -5.5583580e-001  4.0244901e-001 -5.9285158e-001 -2.2710336e-001 -1.6398255e-001  7.6202487e-001  3.4224466e-001 -4.5882095e-001 -5.8327622e-001 -7.9795424e-001  7.9112061e-002  3.7873346e-003 -5.4788465e-001  1.6790057e+000  2.3206563e-001  1.4072377e-001 -6.1679808e-002  4.9824556e-001  1.1592580e+000  8.0978116e-001  7.0910523e-001  1.0259043e-001 -7.6141653e-002  9.0878792e-001  7.6841872e-001  2.9912263e-001  6.9105022e-002  5.9562728e-001  9.9296498e-001  4.1009131e-001  8.5386407e-001  1.9620012e-001  3.0402952e-001  3.4415819e-001  5.9731988e-001 -3.4624986e-002  9.3027355e-001  3.3121284e-001  1.3008923e-001 -5.0673309e-001 -4.3576301e-001  5.6497480e-001  1.0820075e+000  2.3887499e-001  5.4682334e-001  1.6466522e+000  7.9138234e-001  4.9847632e-002  8.2087562e-001  5.7811462e-002  7.5157179e-001  3.5995357e-001  1.1156357e-002  1.5660449e-002 -8.2857761e-001 -2.4986429e-001  2.1100581e-001
  7.4676825e-001 -7.9765809e-002  4.3831119e-001 -8.5669125e-001  2.4459170e-001  4.0067922e-001  1.6159864e+000 -4.2895559e-001 -3.8155647e-002 -1.3288661e-001  2.0171477e-001  4.9824784e-001 -3.2651493e-001 -3.2309842e-001  5.6603453e-002  3.5957272e-001 -2.8406616e-001 -2.0970983e-002 -1.2159334e-001  1.2323482e-001 -4.9283010e-002 -3.5760944e-001  3.9229943e-001 -9.6143218e-001 -1.0006232e-001 -5.4659775e-001  1.2768759e+000  1.6084462e+000  1.1041147e+000  3.2793245e-001  1.9335881e-001  2.7726659e-001  1.1352912e+000  5.0325918e-001  4.4149547e-001  5.3232971e-001  1.4136780e-001  1.2261465e+000  5.9032379e-001  1.2564790e+000 -1.9428028e-001 -1.8111050e-001 -5.1785485e-001  8.9898251e-001 -2.3886721e-001  1.2124565e-001 -3.1159706e-001  2.3209547e-001  7.9754314e-002 -6.8315131e-002 -2.0864438e-001  1.5876439e-001 -1.5029234e-001 -1.4382856e-001  9.7802077e-001 -3.3891499e-001  3.7330645e-001 -2.5875572e-001 -1.8145241e-001  7.3905187e-001  6.2740795e-001 -5.7141775e-002 -6.1563580e-001  1.2513128e+000 -8.1262860e-001 -6.7537793e-001
  6.0638979e-001  1.4513188e-001  6.9807979e-001  1.0754582e+000 -5.0279578e-002  9.9280060e-001  1.3191236e+000 -2.3584085e-001 -1.4334612e-002 -2.4730242e-001 -4.2045333e-001 -7.1361290e-001 -6.5214927e-001 -3.5746282e-002  6.5538644e-001  2.5289457e-001 -3.7522370e-001 -4.4783409e-001 -1.7678568e-002 -4.6744631e-001 -5.9427055e-001 -2.2541194e-001 -9.6062053e-002 -4.3847392e-002 -3.8374311e-001  2.2933424e-001  1.1884946e+000  1.5978177e+000  1.2156540e+000  7.9227611e-001  8.6544067e-001 -1.4586710e-001 -4.2201406e-001 -4.7472246e-001  3.6423658e-001  1.2142342e+000  3.2207257e-001  1.2208230e+000  1.9866899e+000  1.0581153e+000  4.4833435e-001 -1.6933557e-001  8.8729153e-001 -1.1393903e-001 -1.5020438e-001 -1.1508742e-001 -8.1096221e-001  3.3360198e-001  4.8174874e-001 -1.4543413e-001  2.8986893e-001  2.6323995e-001  4.5393672e-001  4.2189213e-002  3.4092110e-001 -5.4698879e-001  5.3549589e-001 -7.2257282e-001 -7.6604748e-001  1.1749508e+000  1.2933462e+000 -7.1929563e-002  1.6328198e+000  1.7224483e+000 -3.8438108e-002  1.5074328e-001
  5.1249979e-002  2.4738481e-001 -5.5526082e-001  7.9323884e-002 -1.2886104e-001  1.7278490e+000 -8.9952570e-003 -4.1321569e-001  4.0684447e-002  2.7259992e-001  4.9269603e-001  4.9508197e-001 -6.2917159e-001 -2.1280557e-002 -1.1361937e-001 -4.0348859e-002 -8.0144218e-001 -2.0509206e-001 -3.8259360e-001 -1.4814743e-001  5.3588199e-001  1.7910585e-001 -1.4655394e-001 -1.4684196e-002  1.6582919e-002 -1.0652236e-001 -7.9054107e-002  5.6287942e-001  7.9178590e-002  4.4976620e-001 -3.1928503e-001 -3.1173964e-001 -2.6172722e-001  7.6825522e-001 -4.4873440e-001 -3.4999171e-001  4.0338596e-001 -3.4425775e-001  1.0331905e+000  3.0633394e-001  6.7892833e-002 -1.0737449e-001 -3.7293505e-002 -4.6103044e-002 -5.1276889e-001  5.3297575e-001 -4.2095436e-001  3.2886288e-001 -1.8895835e-001  1.5411595e-002 -2.5358787e-002  1.0113473e-001  3.4640202e-001  1.6651635e-001  2.7509623e-001 -2.5809339e-001  4.6127156e-002 -3.1351440e-001 -2.1559778e-001  3.1098812e-001 -7.9843894e-001  3.9793154e-001 -5.2293549e-001 -3.1583733e-001  1.7306719e-001 -5.9851436e-001
  6.9183251e-001  2.7265052e-001 -1.4981446e+000 -1.0980776e-001  3.4019172e-001  1.0820444e+000  7.6621355e-001 -4.2342339e-001 -1.7794081e-001  2.0172670e-001  1.5838438e+000  5.1752689e-001  2.4496395e-001  3.1965777e-001  4.1578815e-001 -2.0447059e-002 -4.5416755e-001  4.4754859e-001  1.8834550e-001 -2.1223827e-002  2.4386899e-001  1.0169173e-001  5.0095180e-001  6.7167465e-001  2.1281585e-001 -1.9874712e-001  1.0275718e+000  1.5619661e+000  1.5509462e+000 -1.7943220e-001 -7.0206449e-001 -2.7807827e-001  5.2553678e-001  6.3701357e-001  1.3661441e-001  1.8312450e-001  4.0040149e-002  8.3188297e-001  1.7802611e+000  9.8355225e-001 -1.2341663e-001  2.5189955e-001 -2.5663739e-001  1.1091854e+000  5.6070989e-003  8.5612128e-001  2.5099354e-001  1.0330225e+000  4.8226799e-001 -1.1033328e-001 -2.6205964e-001  1.1607217e-001  1.3420611e-001  1.4365610e-001  1.3541916e+000  3.2222147e-001  1.8850176e-001 -2.2971450e-001 -1.2863497e-001  1.1689150e+000 -4.6372966e-001  1.2726683e-001  9.2265409e-001  2.7179055e-001 -3.9372587e-001  4.3064214e-001
  1.4081383e+000  1.5860715e-001  2.7234849e-001 -8.9452862e-001 -6.9831205e-001  2.4826719e-001  4.9313912e-001 -1.6469267e-001  8.8191620e-002 -1.3079808e-001  6.6954129e-001 -6.8224173e-001 -2.3838766e-001 -2.7771251e-001  5.1696327e-001  3.6096457e-001 -4.9076615e-001 -2.9316388e-001 -3.2869237e-001 -3.9591287e-001  9.7553442e-001 -4.8225082e-002  2.8972192e-002  4.5378182e-002 -3.5289267e-001 -4.3922576e-002  6.3122242e-002  1.0460600e+000  1.0993413e+000  2.3888349e-001 -6.1378473e-001 -2.5017011e-001  2.2606036e-001  1.6405185e-002  3.4446506e-001  1.8334490e-001  4.9347940e-002  8.5091910e-001  1.0973655e+000  5.7145575e-001  3.5489617e-001  2.0718200e-001 -1.4663496e-001 -2.1768638e-001 -3.8872479e-005 -2.1975461e-001 -3.1484281e-001  1.6894599e-001 -4.9916128e-001 -2.8482517e-001  1.8980033e-002  1.2122699e-001 -5.0742817e-001  2.0632303e-002  3.4508738e-001  2.3164788e-001  1.7502914e-001 -2.7594345e-001 -5.0534262e-001  3.5862971e-001 -4.6786721e-001 -4.2183931e-001  1.4932777e+000 -1.2859203e+000 -6.9352755e-001 -2.2534550e+000
  3.8021102e-001  7.9227562e-002 -4.0728996e-001 -5.7372276e-001  3.6054557e-001 -1.0525682e+000  6.2324414e-001  1.2278759e-001  1.4193431e-001  5.9051951e-002 -1.4691877e-002 -1.1409928e+000 -2.8289394e-001 -2.3162859e-001 -5.7685443e-001 -2.6119580e-001 -3.2789955e-002 -3.4831029e-001  6.1487644e-001  4.5285669e-002  4.6792921e-001 -3.9771898e-001  6.0571594e-001 -7.7958016e-001 -1.1016494e-001 -4.9615491e-001  2.0414705e+000  1.8712412e+000  1.5657906e+000  1.7186212e-001  2.9147348e-001  2.3041489e-001  6.1504522e-001  1.0546557e+000  9.8253354e-001  4.7844877e-001 -4.6626173e-002  9.8330606e-001  1.3761693e+000  1.1718928e+000  1.8735752e-002  3.8955454e-001 -5.1635131e-001  8.0858049e-001  1.9143775e-001 -4.2410691e-001  4.4628257e-001  1.1758286e+000 -1.2016303e-001  7.4448189e-001 -3.0289321e-002 -3.2664105e-001 -1.5600526e-001 -1.4825199e-001 -7.1915137e-001  1.1017399e-001  6.8621065e-002  2.1915601e-001  6.0205399e-001  3.8048471e-001 -7.7322602e-001  3.0709836e-001  6.9322450e-001  4.8079857e-001 -3.5397267e-001 -6.8864641e-003
  1.3066065e-001  6.2521652e-002 -9.7683333e-001  3.7131110e-001  4.1746469e-001 -5.6889182e-002  6.3265042e-001  4.0120680e-001 -2.2901977e-001  1.1464062e-001 -4.2606674e-001 -7.7565661e-001 -3.1974988e-001  3.6442295e-002 -7.1314920e-001  1.8016999e-001 -1.7721274e-001 -3.3258514e-001  3.8026923e-001 -1.1139978e-001 -2.1993058e-001 -3.9976271e-001 -9.3601707e-001 -9.2047711e-002 -3.1892929e-001  1.4849176e-001  1.5444849e+000  9.9609302e-001  1.0597572e+000 -7.9000650e-003  6.4785393e-001  1.8307999e-001  5.4772833e-001  1.3446123e-001  7.2246144e-001  6.2614635e-001 -2.1118636e-001  1.3422625e+000  1.0193757e+000  1.3642387e+000  1.5458688e-001 -2.8635403e-003  1.5782512e-001 -7.2180595e-001  2.8364123e-002  4.9851740e-002 -5.1482023e-001 -3.7359274e-001 -9.9001978e-001 -9.1937278e-003 -2.2131657e-002 -6.7869261e-001  3.5092864e-001  1.6780580e-001  5.1707603e-001 -2.7437924e-001  6.3007380e-001 -1.9421528e-001  5.5248980e-001  2.7500978e-001 -1.2227399e+000  6.8266923e-001  1.0949301e+000  3.5754646e-001  1.1024398e-001 -2.8782713e-002
  1.8823501e+000  7.4319127e-001 -4.1625081e-001 -7.0686934e-001 -3.0201388e-001 -1.3205367e+000 -7.3364018e-002  4.7219162e-001 -7.9143090e-002  4.3250434e-001  1.5401384e-001  1.8809059e-002 -1.5913087e-001 -8.1165800e-001 -3.4854469e-001  2.1805190e-001  4.8726006e-001  1.3625834e-001  7.0669497e-001  6.5180364e-001  4.3297512e-001  3.8857691e-001 -4.6775838e-001 -1.4803948e-001 -6.8586130e-002 -4.3976363e-001 -1.3691855e+000 -1.5355149e+000 -1.2382030e+000  4.7534000e-001 -3.7648746e-001  1.6446115e-001  4.1023815e-001  1.3542474e-001  1.6920530e-001 -1.0643394e-001  3.8738234e-001 -8.5042609e-001 -8.1981390e-001 -1.0114907e+000 -6.3920187e-001  3.2982795e-001  1.0646163e-001 -3.9616735e-001  1.0005365e-001  1.3926124e+000 -6.4630786e-003 -6.8414106e-002  9.4183010e-002  2.8045830e-001  3.4602108e-001 -1.8804158e-001  1.7256016e-001 -7.0981559e-002  2.2567636e-001  3.7863068e-001  4.6343707e-001  4.2019107e-001  4.9900377e-001 -5.3020526e-001 -1.3312692e-002 -1.4312851e-001  3.8078673e-001 -8.8058966e-001  2.2468752e-001  6.7939732e-001
  5.1111470e-002  4.5766822e-001  2.1572205e-001 -9.5522301e-002  4.0437462e-001 -4.9266696e-001  9.3656965e-001 -1.6796953e-001  6.6702117e-001 -6.1385698e-002 -2.6809454e-001  5.0880008e-001  2.4154017e-001 -1.5617423e-001 -2.3216919e-001 -1.7513955e-001  5.6979286e-001  3.4181839e-001 -4.4910741e-001 -7.9681283e-002 -3.1749402e-001  1.5832626e-001 -4.7826709e-001  5.1946670e-002 -2.4784465e-001  1.0832983e-001 -8.4534126e-001 -5.6564634e-001 -4.4643856e-001  1.8118607e-001 -4.6440538e-001 -1.7963392e-001 -7.8285610e-001 -9.2032999e-001 -2.2682469e-001  3.8068280e-001 -2.5608586e-001 -7.7300321e-001 -1.1023528e+000 -8.3775078e-001  4.1131252e-001 -5.4676166e-002 -2.5683599e-001  2.7398768e-001 -1.8266820e-001 -2.8883835e-001 -2.9993082e-001 -6.7870387e-001 -3.6182712e-001 -4.9476905e-001  1.8910253e-001 -3.9179177e-002  1.2758955e-001 -4.9472710e-001 -2.2707054e-001 -4.3019635e-002 -3.9089921e-002  1.3916265e-001 -5.3580511e-001 -2.6413969e-001  8.8209355e-002  7.8295205e-002 -2.2316608e-001 -4.7579296e-001  3.2695379e-001 -1.1381525e-001
  8.8358572e-002  2.4681328e-002  1.0492608e+000  9.8527785e-001 -4.6759887e-001 -1.1196605e-001  1.5188482e-001  5.2611697e-002  2.2251779e-001  9.8433136e-002 -4.0186610e-001  5.6583028e-001 -6.4019592e-001  5.4075959e-001 -2.3717583e-002  1.1763989e-002  4.7593939e-002  7.5663112e-001  3.6557524e-001 -3.3633778e-001 -4.9361986e-002  7.0460234e-001 -9.9008547e-002 -1.4262668e+000  3.1544982e-001  4.2108445e-001 -3.9095807e-001 -3.2885293e-002 -1.0437188e-001 -4.9789337e-001 -1.3804355e-003  3.3622616e-001 -1.8838100e+000 -1.3858948e+000  1.8782671e-001  1.3884574e-001  9.9660135e-002 -4.1256850e-001  2.2582334e-001 -7.4389366e-001 -1.2326183e-001 -2.3806292e-002 -1.5839042e-001 -2.0586074e-001  4.1072266e-001  7.5087370e-001  3.0420217e-001  2.8124750e-001  1.1086212e+000 -5.3022729e-001  5.2023150e-001  1.0695437e+000  2.4609404e-001 -7.3329349e-001 -4.8650293e-002  9.4658555e-002 -1.9616220e-001 -8.6764322e-002 -4.4319856e-001 -7.6123200e-001  1.6329235e+000 -8.0123210e-001 -8.0463077e-002 -9.7787850e-001 -3.1887755e-002 -1.5138090e+000
 -5.2963799e-001  1.0132358e+000  3.8056921e-001  1.4050203e-001 -1.1500654e-001  2.1816839e-001 -1.4719078e-001 -7.1973174e-001 -4.2596871e-001 -1.0119028e-001 -5.2583181e-001  5.8915298e-002  3.1250686e-002  4.1848653e-001 -4.0177262e-001 -3.8363502e-001 -5.7545308e-001  8.6231459e-001  7.5024543e-001 -1.0760930e-001 -2.2581448e-001  1.4971840e-001  5.6088631e-001 -6.0453069e-001 -3.7865850e-003 -6.7450089e-001  5.3655396e-001  5.6799344e-001  2.9636646e-001 -5.7256037e-001 -5.7737853e-001 -2.7137674e-002 -1.6165819e-001 -1.0878249e-001 -5.5390549e-002 -7.5311027e-001 -7.0958691e-001  1.5752864e-002  1.1005269e+000  2.3193719e-001 -1.0498383e-001  3.6147264e-002  3.0427939e-001  2.9097745e-001  6.5943989e-002  5.8345732e-001  4.7150208e-001  6.3555238e-001  1.8471942e-002 -4.7860587e-001 -3.2410993e-001 -1.4937998e-001  2.3703369e-001 -2.6462681e-001 -1.1839006e+000 -4.4027333e-001 -4.6730270e-001 -2.4627015e-001 -6.9142482e-001  1.0147650e-002 -7.1077445e-002  1.1931520e-001 -1.4309282e-002 -2.4736339e-001 -1.0327334e+000  3.3587061e-001
  3.0443834e-001  4.6714601e-001  1.8968734e+000  1.7238079e+000 -2.7329968e-001 -3.8818001e-001 -8.4808139e-001 -5.4582316e-001  7.2130713e-001  4.4856209e-001 -2.4788658e-001 -1.3377941e+000  4.2200267e-001 -1.0993438e-001  1.1752309e-001  2.1102738e-001 -2.9478189e-001  4.8094532e-001  2.3240645e-001  6.8344100e-002 -4.0934370e-001  1.5946595e-001  4.8330942e-001  1.4260543e+000  7.2344933e-001  9.3117881e-001 -1.0094601e+000 -4.7169701e-001 -2.8056356e-001  7.3964514e-001  6.6762284e-001  5.5189845e-001  5.5971996e-001  7.4020152e-002  5.4983926e-001  5.8725135e-001  4.7413627e-001 -4.7029956e-001 -2.2138952e-003 -6.3203814e-001  7.2969663e-001  1.1707489e+000  1.2410429e+000 -3.6845744e-001  4.9857316e-001  6.7993173e-003  6.6749496e-001  6.0032703e-001  7.0118736e-002  5.9529047e-001  5.2749196e-001  3.6614708e-001 -3.9986081e-001  4.3772266e-001 -1.4705154e+000  3.1132824e-001  5.9651596e-002  3.0813447e-001 -1.7116942e-001 -4.2450550e-001 -2.5762015e-001 -1.5254906e-002  8.1571107e-001  1.5289553e+000  8.0691774e-001  3.5383440e-001
 -7.5578554e-001  4.2407459e-001 -4.3445062e-001  1.6893459e+000  2.8574655e-001 -3.6316578e-001 -1.2510975e+000 -1.8712260e-001 -1.6139239e-002  2.6485187e-001 -4.1111857e-001 -3.7490223e-001  9.7674487e-001 -1.6683284e-001 -4.0166497e-001  1.2644877e-001  1.1723025e-001  7.0783769e-001  7.7196200e-001 -1.6054120e-001 -3.7132753e-001 -2.3182224e-001 -8.1407331e-001  1.0620712e-001  1.1275407e-001 -6.8597531e-002 -1.2582075e+000 -1.3467746e+000 -6.4344284e-001  4.0866501e-001 -4.6236693e-001 -1.0511389e-001 -1.7947815e-001  3.2103010e-001 -4.1473059e-001 -7.5763888e-001  6.4006455e-001 -6.1125859e-001 -5.4286643e-001 -1.6218817e+000  6.2890213e-001  1.6490775e-001  4.2709220e-001  5.2316465e-001 -5.3962839e-004 -1.1494363e-001 -3.4843843e-002  3.9270400e-001  8.7545271e-001  8.2566577e-001  1.4991367e-001 -4.8833771e-001 -7.1273675e-001 -9.6481076e-002 -9.2569498e-001 -8.5902018e-001 -3.0449014e-001  2.5477548e-001 -3.7276547e-001 -4.6023740e-001 -2.8327233e-001 -2.4165980e-001 -7.5964182e-002 -4.0692089e-001  1.2025229e+000  5.0506052e-001
  1.1536268e-001 -2.4640995e-001  7.0422008e-001  1.1186791e+000  8.5187416e-002 -1.4883826e+000 -2.1142179e-001 -1.3445933e-001  1.3487089e-001  5.3148806e-002 -5.9071971e-001 -1.6404718e-001  4.9918551e-001  2.9519874e-002  4.6686577e-001  4.8771216e-001  3.2342908e-002 -9.0189069e-002  8.2812500e-001 -9.0113867e-001 -5.1483464e-002  4.8629909e-001 -7.2855304e-001 -8.2044124e-001 -1.9822418e-001 -2.4236781e-001  1.9584913e-002 -5.2605916e-001 -2.9399789e-001 -1.3507052e-001  2.7768938e-001 -5.2052336e-001 -9.2483175e-001 -7.0664237e-001 -4.9919609e-001  1.7973641e-001 -5.4512787e-001  2.4356240e-001 -4.6581575e-001 -4.6498911e-001 -1.7551333e-001 -1.5198605e-001 -9.5847232e-001 -4.4256746e-001 -1.6457873e-001 -6.4531715e-001 -8.4240010e-001  5.9293622e-001  9.2217790e-001  4.5374933e-001  2.8099810e-002  1.6889415e-001 -4.4800795e-001  2.3777112e-001 -7.9318341e-001 -8.6284197e-001  2.4857053e-001  1.6123895e-001 -5.1626357e-001  7.6185630e-002 -2.8818343e-001 -3.4682530e-001  1.2627696e+000  1.3222830e+000  5.2571180e-001  1.0397660e+000
 -4.0549185e-001  3.1149928e-001 -3.5423954e-001  1.1737730e-002 -2.5855325e-002 -1.5308123e+000 -2.4413580e-001  3.0807975e-001  3.3029329e-001  2.5277238e-001 -2.0101576e-001  6.7292123e-001  7.4551296e-001 -6.9601853e-001  8.8834974e-002 -1.6147460e-001  1.8020074e-001  3.4557671e-002  6.0988132e-001 -3.1594161e-001 -5.7129800e-001 -5.0871021e-001 -1.1655625e+000 -8.3200177e-001 -4.5736251e-001 -1.5786982e-001  2.6273211e-001 -1.5569200e-001 -4.5098879e-001 -4.0707816e-001  1.1699646e-002 -4.5774812e-001 -1.1720653e+000 -9.4468402e-001 -4.4500750e-001 -7.0077853e-002 -1.3042832e+000 -2.2493835e-001 -4.1570578e-001  1.0912209e-001 -9.9820002e-001 -5.8383078e-001 -6.6993541e-001 -1.2837293e+000 -4.3207041e-001 -1.4474716e+000 -3.4853577e-001  2.4678763e-001 -3.3701722e-001 -7.1990026e-001 -6.1858478e-001 -2.3293909e-001 -4.8391616e-001  1.4327256e-001 -6.0145354e-001 -3.9224586e-002  2.7412577e-001  1.2132290e-001 -4.0153873e-001  4.6197116e-001 -8.1068115e-001  2.7453140e-001  2.5436616e-001  4.0031491e-001 -2.2984099e-001  3.3560916e-001
  8.6493366e-001  9.9045364e-001  5.6826562e-001 -1.1239077e+000  6.3419837e-002 -5.9003911e-001  1.0111460e-001  7.7711045e-002 -5.6881573e-002  2.1881998e-001 -2.4785488e-001  2.8900877e-001 -1.3580380e-001 -1.0669186e+000  4.1443312e-001 -1.5226648e-001  3.0396853e-001 -1.3029718e+000 -1.0658832e+000  2.5341245e-001 -4.9317256e-002 -3.5936797e-001 -6.1303057e-002  3.7077760e-001  1.9471215e-001 -1.6238383e-002 -1.2955714e+000 -1.2731093e+000 -1.3914223e+000 -2.0447484e-001  7.0578939e-003 -7.8629069e-001 -1.4417774e-001  2.6132900e-001 -6.5222213e-001  1.5480079e-001  3.3041506e-001 -1.1979801e+000 -1.9724936e+000 -1.2385622e+000 -2.6567324e-001  2.9755891e-001  4.3741655e-001 -3.6110476e-001  1.6305261e-001 -5.9211737e-001 -4.6307946e-001 -3.5168694e-001 -9.5328928e-001 -3.4429689e-001 -2.6739343e-001  2.6527856e-001 -7.8194147e-001 -4.7672506e-002 -2.8492636e-001 -8.5919213e-002  4.7073984e-002 -5.2314057e-001 -5.6916936e-001  1.1070572e-001 -1.4127903e-001 -1.2963567e-001  7.5036609e-001  7.3531681e-001  2.6145763e-001  1.6646691e+000
 -2.2503686e-001 -1.9872565e-001 -1.1413968e-001 -7.5157956e-001 -6.5341928e-002  8.8025746e-001 -1.0409974e-001 -5.6351825e-001  1.4792655e-001  3.2148979e-001  5.0437752e-001  5.6226478e-001  3.5513141e-001  4.9259942e-002 -4.5055749e-001 -5.3264195e-001 -3.3128251e-001 -6.8042463e-002 -1.7240478e+000  3.8216986e-001 -1.2081977e+000  1.4248878e-001  1.6232372e+000  9.4485129e-001  6.1746456e-001  6.3353872e-001 -1.3289293e+000 -1.4021911e+000 -1.6768572e+000  1.7250592e-001  1.4981205e-001 -2.8784297e-001 -1.9110854e-001  7.0389597e-002 -3.7889168e-001  2.7405037e-001  3.6541552e-001 -1.5312815e+000 -1.3687051e+000 -1.4058596e+000  8.4553631e-002  5.4735363e-001  5.6294905e-001  8.0041840e-001  2.3823573e-001  1.2152328e+000 -3.0257968e-001 -8.0428619e-001  5.7889102e-001  4.6381668e-001 -4.0766520e-001  4.1850666e-003  4.3787848e-001 -1.0386304e-001 -1.1180044e-001  9.7463677e-002  1.3328312e-001 -6.6670150e-001 -8.0801422e-001 -3.3448258e-001  2.3830804e-001 -2.2021545e-001 -5.3674809e-001 -9.6251093e-002  9.4065946e-001  5.3656459e-001
  8.0634282e-001 -7.9209386e-001  1.2933650e-001  1.2805636e-001  1.1759204e-001  5.0485455e-001 -2.9057058e-001 -2.0194794e-001 -6.4768121e-002  3.5925164e-001  5.1164033e-001  1.5686824e-002  1.6365744e-001  3.2837460e-001 -6.0923573e-001 -1.9890770e-001 -3.2646995e-001 -3.8582740e-001 -1.6983850e+000  2.5296546e-001  5.2275806e-001  2.6691167e-001  1.2337559e+000  1.2560317e+000  7.8961917e-001  1.4007454e+000 -3.6260245e-001 -4.6966775e-001 -7.0157099e-001 -1.0738229e-001 -3.1967540e-001 -4.9127107e-001  9.3064930e-001  8.5868432e-001 -2.2820771e-001 -6.2097638e-001 -3.5684016e-002 -4.5533519e-001 -3.1873979e-001 -1.0284762e+000  6.5117701e-001  2.8942265e-001  9.3643784e-001  1.3444340e+000  8.2789088e-001  1.0249481e+000 -2.3346342e-001 -4.1534660e-001  1.3543793e-001  1.4933393e-001 -3.1745203e-001 -2.5959856e-001 -1.1411836e-001 -2.6572741e-001 -9.0095359e-002 -1.2288859e-001 -5.6732542e-002  4.3077958e-001 -1.8295508e-002  1.3689165e-001  8.3600867e-001 -1.3207446e-001  7.0029382e-001 -2.9689537e-001 -7.1834520e-001 -8.3714815e-001
 -7.2281625e-001  4.4910500e-001  1.1296231e+000  3.4914595e-001  4.8776660e-002  1.4759815e-001  5.4653075e-001 -2.8079307e-001 -1.2965024e-001  1.0358775e-001 -7.7708020e-002 -4.8046026e-001  2.0939726e-001 -6.9349633e-001  1.5827552e-001  4.9841890e-001  1.5294823e-002 -1.7131710e-001 -8.1493868e-001  1.8799924e-001 -5.8749253e-001  1.3641775e-001 -3.8826760e-001  3.5765454e-001  3.5807289e-001  8.9599643e-001 -2.5281041e-001 -6.3190349e-001 -3.0457946e-001  2.0387874e-001  4.2655409e-001  3.4961264e-001 -2.2482660e-001 -7.3545003e-001  1.8601881e-001  4.5482083e-001  2.1586680e-001 -3.2684356e-001  1.5937623e-001 -3.4610007e-001  7.6398336e-001  3.1462620e-001  5.8464972e-001  3.5875599e-001  2.7448820e-001  1.4155058e-001 -3.0616114e-001 -3.7623734e-001  3.2073901e-001  3.5920130e-001  8.3929444e-002 -1.7424195e-001 -1.2099573e-001  3.8028292e-001  2.3489250e-001 -3.5282754e-001  2.6000349e-001 -1.4454068e-001  3.4282130e-002  1.0889378e+000 -3.3175574e-001 -2.6782108e-001  8.9028976e-001  7.1001949e-001  1.5502099e-001  6.3979045e-001
 -4.0968889e-001 -3.1221307e-001 -1.8962611e-001  1.0155089e+000  5.0111362e-001  2.4766980e-001  8.0721264e-001 -1.3946221e-001 -3.9288416e-001  7.9054129e-002 -4.8837153e-001 -2.8983911e-001  4.1403482e-004  5.0830277e-002 -5.2518381e-002  2.0021420e-001  2.1562065e-001 -3.8211428e-001  5.0455594e-001  3.4366600e-001 -8.4992717e-002 -3.6956757e-001 -1.3998637e+000 -3.0286331e-001 -1.7114270e-001  1.8971719e-001 -6.5421390e-001 -5.9500607e-001 -5.9271599e-001  3.8335343e-002  5.4157134e-001  7.5488479e-001 -6.9890094e-001 -1.0794868e+000  3.5741816e-001 -3.3375708e-002 -1.3621655e-001  4.2345173e-001 -6.0354540e-001 -4.7878087e-001  1.8469576e-001 -3.2080016e-001 -2.5668306e-001 -1.6178842e+000 -5.1933411e-001 -7.0790205e-001 -5.0549390e-001 -5.2824836e-001 -2.3894139e-001 -2.6657423e-001 -1.5074977e-001 -1.5726140e-002 -1.6530086e-002  4.5169307e-001  1.3994570e+000 -4.7689038e-001  3.9948722e-001  2.2376598e-001  8.6021099e-002  7.0081154e-001 -7.8495450e-001  6.6377880e-001  3.6331020e-002  1.5011684e-001  1.9807811e-001 -1.9179002e+000
 -4.4804613e-001  4.5853174e-001  2.7192379e-001  1.5314736e+000  2.9578665e-001  1.3780326e+000  1.0998984e+000  3.2050516e-002  4.7151452e-002  2.3220106e-001  3.3209279e-002  2.1417541e-001 -1.3206323e-001  5.0551306e-003 -4.6806900e-001 -5.8739568e-001  8.6788147e-002 -4.8813738e-001 -2.2674343e-001 -1.6167206e-002  3.1552472e-001  2.6804607e-001 -2.7165536e-001 -2.1075180e-001  1.9660763e-001  1.4741716e-001  1.7635101e-001 -2.3362718e-002 -4.2446130e-001 -4.0187082e-001  2.7908901e-001  5.5443160e-001 -4.0262191e-001 -8.7760987e-001  1.5654441e-001  3.3777239e-001 -1.4346229e-001  3.9175295e-001 -1.3688663e-001  2.8894310e-001  4.2426477e-002 -1.4405287e-002  2.7498555e-002 -1.1737876e+000 -7.0892980e-001 -1.1477177e+000  3.1419596e-002 -3.1860346e-001 -1.2116844e-001  7.3185020e-001 -7.0332960e-001 -3.4796128e-001  2.8973548e-002 -1.4593013e-001  3.1102903e-001 -2.4572654e-001  7.7372499e-001 -8.2582405e-002  2.2925402e-001  2.1180649e-001 -4.6473607e-001  1.9027443e-001 -1.6963419e-001  4.9829992e-001  3.1433738e-001  4.5389127e-001
  1.2978514e-001  2.8933003e-001 -7.6880434e-001 -1.7432143e-002 -2.7042328e-001  2.5890573e-001  2.9301187e-001 -2.1346179e-001 -3.5381601e-002 -2.5049900e-003 -9.0706172e-001 -5.8950402e-001 -6.0681757e-001 -5.9100323e-001 -5.4077180e-001 -6.1895859e-001 -3.4632038e-001 -7.2198484e-001 -7.4664404e-001 -1.8076597e-001  5.0537126e-001 -1.6100378e-001 -8.3153768e-001  9.9733841e-001 -1.5039455e-001  7.5572480e-001  4.0047592e-001  6.9054685e-001  2.3371396e-001 -1.2207237e+000 -3.5233287e-001 -1.1508000e-001 -5.7774022e-001 -5.2627167e-001 -4.2397993e-001  1.8287588e-001 -2.3463648e-001 -3.3197325e-002  2.4193377e-001  2.0347340e-001 -1.9960494e-001  1.9545830e-001  7.4101058e-001  2.3140772e-001 -3.3232262e-001 -4.6242726e-001 -9.6605016e-002 -5.1511888e-001  2.9823067e-001  6.2502056e-001 -8.1399732e-002 -4.6668733e-001 -4.0572413e-001 -3.4288197e-001 -2.2592141e-001 -6.7440263e-002 -4.5711518e-001  2.8649272e-001 -4.4504737e-001 -3.9218064e-001 -6.4158187e-001 -4.6188102e-002 -2.2521917e+000  1.6033018e-002  7.0182180e-001  6.5685498e-001
  1.2559522e-001  1.8983302e-001  9.7024721e-001  4.2770466e-002  3.2596959e-001  3.1771149e-001  4.9004468e-001  3.4168558e-002  5.0518190e-001 -1.4061728e-001 -2.5502374e-001 -5.2110873e-002  2.8157651e-001  6.8472047e-002 -1.3951983e-001 -1.8410313e-001 -1.1844656e-001 -4.0676123e-001  1.8912697e-001 -2.9475373e-002 -3.1568235e-001  3.3704268e-002  2.8777318e-001  1.1521127e-001  9.9902456e-002  1.4290165e-001 -2.2532947e-001  1.4049028e-001 -2.4046597e-001 -3.4020041e-001  9.4943442e-002 -3.0404369e-001  1.6497306e-001  2.7379634e-001 -1.5318793e-001  6.1662177e-001 -2.0759226e-002  6.6548975e-001  4.3432772e-001 -8.9542812e-002  4.5925723e-003  3.7000488e-001  6.0040646e-001  4.5787473e-002  1.2941930e-001  6.8276714e-001  2.8120540e-001 -1.8957441e-001 -1.6661242e-001 -2.2742499e-001  4.0686237e-001  3.2401739e-001  1.1679979e-001  1.6554421e-001  1.8517941e-001  3.5787970e-001  1.6408390e-001  1.6637725e-001 -2.4200667e-001  1.7614383e-001 -1.0486418e-001  3.0520012e-001  4.8321188e-001  1.8156715e-001  1.2631599e+000  3.1316193e-001
 -7.6700493e-001  3.0225306e-001  8.2013348e-002 -1.4260978e-001  4.5486009e-001  7.6167566e-001  4.0700965e-001  1.0353650e+000  5.0486462e-001 -3.6470428e-001  8.7069259e-001 -1.9495861e-001  4.5404873e-001 -1.0736643e-001  1.1040291e+000  1.4538701e-001  1.0498424e-001 -6.0394756e-002  4.5059246e-002  7.5111097e-002  7.0093249e-001  5.6324221e-001 -3.3870171e-001  1.4586914e-001 -1.5660805e-001  4.2957646e-001 -4.1253666e-001  5.5737664e-001 -1.1753899e-001  7.3684844e-001  4.4131721e-002 -6.1833786e-001 -6.0423130e-002  2.3005371e-001 -4.1211666e-001  7.1246613e-002  1.1240729e+000  1.1005191e-001  6.5880209e-001  9.1193334e-002  1.7060251e-001  1.1393279e-001  5.7470611e-001  1.4484258e-001 -1.7365054e-002 -7.1196231e-001  5.9798887e-001 -5.9041310e-001 -1.6160329e-001 -1.6682112e-001  5.0072457e-001  9.3787629e-001 -1.0803927e-001  3.7939523e-001 -4.6802061e-002  8.1558090e-001  1.9939613e-001  8.4765654e-001  6.6281265e-001  1.3907854e-001  4.7867904e-001  6.4858962e-001 -4.8027436e-001  1.9271811e-002  2.9348363e-001  1.5560786e+000
 -4.9579959e-001 -3.3224082e-002 -3.8837609e-001 -1.0702089e+000 -1.4467555e-001  9.7207155e-002  4.5934916e-001  4.5982717e-001 -2.3103413e-001 -3.9142535e-001 -9.0159356e-001  4.5354286e-001 -4.6822520e-001 -6.6784908e-001  9.0277876e-002  3.5215328e-002  1.4143382e-002 -6.2136667e-001 -1.3942719e-001 -1.1186631e+000  2.5067075e-001 -6.2919740e-003 -4.7224545e-001 -2.0661080e-001 -5.4756039e-001 -2.3737620e-001 -7.5415520e-001 -7.5214973e-001  3.3228979e-004  5.1670961e-001  1.9975284e-001 -2.5280361e-001  3.2817103e-002 -5.6401844e-001 -1.0305479e-001  8.8163315e-001  1.5875096e-001 -1.0178143e-001 -6.7665940e-002 -4.0716939e-001  2.4925894e-001 -1.5992295e-001 -5.5515860e-001 -4.1397209e-001 -5.3517900e-002 -4.7011287e-001 -4.3827184e-002 -4.6354450e-001 -4.9368246e-001 -8.5404867e-002 -7.2387017e-002  6.4160383e-002 -6.9707687e-002 -7.4540863e-002  3.6626043e-001  1.0469804e-001  8.6760773e-002 -5.9285167e-002  2.0335649e-001  1.6220645e-002  4.4763929e-001  9.2500733e-002 -3.6131322e-001  5.2364573e-001  2.9449578e-001  8.7735034e-001
  5.5395102e-001  4.3851546e-001 -7.7004663e-001 -3.8825606e-001  2.0429453e-001 -1.3191885e+000  2.8007208e-001  5.3210581e-001 -3.0156085e-001 -5.3511185e-001 -7.8158532e-001 -9.7614846e-002 -7.9419362e-001 -3.6938707e-001 -1.4830286e-001 -1.6322354e-001 -1.1547187e-001 -1.1179931e-001 -8.1165825e-001 -1.0104199e+000  7.9592581e-001 -2.2303138e-001 -1.0177020e+000 -1.2307195e+000 -8.8951661e-001 -1.3258850e-003 -2.3739957e-002 -5.1059792e-001 -1.5028615e-001  4.1687621e-001  4.5847901e-001  3.4943737e-002 -2.8402877e-001  1.9592360e-001 -3.6736902e-001  7.2902785e-001  1.6638979e-002 -1.1109547e-001 -4.1035266e-001 -2.2417936e-001 -5.4901644e-001 -8.4025326e-001 -7.4178249e-001 -1.2656861e+000  1.3627000e-001 -6.8721472e-001 -5.6551684e-001 -1.1085880e+000 -5.2216703e-001 -5.2417686e-001  2.0850838e-001 -1.1544004e-001 -7.3133583e-001 -1.1460804e+000 -1.0164464e+000 -5.3658443e-001 -5.5439598e-001  1.3601877e-001  3.3767644e-001 -1.2560603e-001 -3.2066907e-001 -1.0966533e-001 -7.7120732e-001 -1.8394694e-001  3.4258137e-002 -6.6067201e-002
 -2.0150197e-001 -4.4482382e-001 -2.8742888e-001 -4.4073466e-001  2.3362240e-001 -3.0883739e-001 -4.6305607e-001  3.5542975e-001 -1.1612675e-001 -5.3637767e-001 -6.7496938e-001 -8.9195243e-001 -4.2700976e-001 -6.8990745e-001 -6.8755485e-002  8.6086590e-002  7.5888240e-002 -5.1191178e-001  3.3992466e-001 -4.5445326e-001  1.1251952e+000  3.1203616e-002  1.7937153e-001 -3.1356573e-001 -4.7542073e-001 -5.1919888e-001 -7.7075116e-004 -4.5234770e-001 -4.3908917e-001 -2.9012600e-002 -2.8089629e-001 -3.9675491e-001 -4.5248266e-001  1.8654440e-001 -8.3034009e-001  2.9338330e-001  5.7251924e-001  2.4224944e-001  2.7166469e-001  4.3852739e-001  7.4458610e-001 -3.0837655e-001  7.1664148e-002  2.9645668e-001  5.2474976e-002 -6.7372450e-001 -2.1433857e-001 -4.2465158e-001 -5.1598379e-001 -1.6882712e-002  2.3779933e-001  5.9090502e-001 -9.9481075e-001 -5.1486617e-001  1.6004854e-003 -2.7717021e-001 -6.0304206e-001  3.9910360e-001  1.9844163e-001 -1.5210353e-001 -1.4188584e+000 -1.5614242e-002  7.4769432e-001 -1.0498206e+000 -7.5482414e-002  1.6596705e-001
  6.2199004e-001  4.3009207e-001 -9.2037336e-001 -7.5359487e-001 -6.8830214e-001 -6.3288700e-001 -1.0378345e+000  3.7047398e-001 -2.9636028e-001 -1.0507411e-001 -5.4676051e-002 -2.4490417e-001 -4.1131299e-001 -2.2345063e-001 -3.9276129e-001  4.6677012e-002  8.6638670e-001 -5.0941309e-002  5.0545201e-001  2.8404657e-002  6.7621644e-002  1.8635766e-001 -4.9219449e-001 -9.1707024e-001 -5.7415992e-001  2.5627433e-002 -1.1388700e+000 -1.5795796e+000 -1.3678795e+000 -2.0282357e-001 -3.8082435e-001 -5.2966675e-002  4.5677007e-001  7.2605861e-001 -2.5235740e-001 -1.9552506e-002  2.0180088e-002 -9.6094930e-001 -9.7992945e-001 -9.4008722e-001  4.6691691e-002 -7.1574880e-001 -3.5151314e-001 -9.0556070e-002  7.1227980e-002 -9.6060009e-001 -8.6433872e-001 -1.0982590e-001  7.9930059e-002  9.1024689e-002  9.6385982e-002  5.9146007e-001 -9.9317969e-001 -3.6859691e-001 -3.7021071e-001 -4.8051917e-002 -6.3161776e-001  2.2316781e-002 -7.4610537e-002 -7.1850465e-001 -8.2697729e-002 -8.8069142e-002  9.2142125e-001  3.3592102e-001 -1.7247347e-001  2.8244342e-001
  5.9013249e-002  4.4285255e-001 -6.8533345e-001  7.1542857e-001 -2.8623353e-001  1.9124319e+000  2.1559224e-001 -4.9944006e-001 -8.4855429e-001  9.7381122e-002 -8.4409943e-001  7.4385907e-001  5.7029086e-001  7.5039025e-001 -5.0032882e-001 -4.6971199e-001  5.5017676e-001  6.5047952e-001  5.6970786e-001 -3.7553082e-001 -8.8552509e-001  6.1056364e-001  4.6444044e-003  8.3112284e-001 -2.9298429e-002  4.3460953e-001 -7.3520129e-001 -9.4106683e-001 -8.2163329e-001 -5.6780004e-001  3.1182167e-001  5.1747688e-001 -1.0401441e+000 -7.2085477e-001  5.7766719e-001  8.8653437e-001 -2.1525292e-001 -3.1186804e-001 -1.5009859e+000 -6.5215139e-001  8.5840078e-001  8.7114130e-002  2.9998634e-001  1.0334360e+000  6.1823894e-001 -3.3625153e-001 -1.0934798e+000  4.1634059e-002  1.0089209e+000  4.9072076e-001 -3.6588983e-001 -2.9926076e-001  1.6250053e-001  8.6013745e-001  1.0310335e+000 -5.7013518e-001  3.1269654e-001 -5.3722981e-001 -6.3184198e-001 -9.4884725e-002  1.2928543e+000 -6.8840460e-002  1.2020371e+000 -5.9862196e-001  1.2360901e+000 -1.5890742e+000
  5.1826215e-002  1.0707818e+000  6.7033097e-001  7.1507003e-001  2.4338738e-001 -9.5911452e-001  5.4309200e-001 -1.6312639e+000  1.5744268e-001  4.7125182e-001 -1.5473485e+000  9.6303117e-001  4.6603063e-002 -3.7750246e-001 -1.4444562e+000 -1.2962154e+000  3.7887900e-001  6.7966397e-001 -1.8714593e-002 -5.1465819e-001 -2.2815084e+000 -4.8918078e-001 -5.4277085e-001  1.5749034e-001  2.4585099e-001  1.5469073e-001 -1.7280023e+000 -2.5791026e+000 -2.3791394e+000 -1.4290500e+000  6.8530043e-001  4.6365293e-001 -5.3462256e-001 -4.8916849e-001  4.6496503e-001  1.9454252e-001 -1.0336563e+000 -1.7594115e+000 -3.1482099e+000 -1.9561342e+000  7.8049832e-001 -1.5740472e-001 -4.8015036e-001 -7.4380058e-001 -1.8400875e-001 -8.0165884e-001 -6.0104356e-001 -9.0131550e-002  6.8681191e-001 -7.9921074e-003 -1.1860930e+000 -1.7348661e+000 -4.9324154e-002 -9.2455158e-002  2.7517457e-001 -6.3314492e-001  8.2259246e-001  4.4061448e-001 -9.1607158e-001 -6.3141481e-001  3.7201818e-001  1.0377506e-001  7.0031490e-001  5.3574088e-001 -8.0788553e-001 -3.8753459e-001
  8.4154232e-001 -1.0245475e-002  9.1341113e-001  1.5192689e+000  1.0042615e-001  5.3758496e-001  2.5963755e-001 -6.9685205e-001  7.5791794e-001  4.6578560e-001 -8.0628724e-001 -3.3167130e-002  3.7512177e-001 -2.3415118e-001 -9.1087658e-001 -1.9337921e-002  1.2501043e+000  3.6049367e-001  9.5906729e-002  2.0718652e-001 -3.1077486e-001  1.1981802e-002 -4.9997903e-001  4.0007721e-001  2.9522476e-002  6.6596790e-001 -1.0824874e+000 -6.7701690e-001 -4.9925195e-001 -1.5392786e-002  7.2675892e-001  4.5863821e-001  6.1840949e-002 -2.3771769e-001  3.5772582e-001  6.0856898e-001  1.0377606e-001 -9.3733061e-002 -6.4626659e-001 -1.3237646e+000 -2.2102555e-001 -3.4720163e-003  8.8093120e-001 -2.8246084e-001 -3.2617474e-002 -1.2138455e+000  1.8110964e-001 -6.3523861e-001  2.6167185e-001  5.2902651e-001 -3.7854262e-001 -1.1362786e+000 -3.5527614e-001 -1.2463013e-001  2.5848324e-001 -1.9776513e-001  3.8573791e-001  2.7514173e-001  9.8174337e-002  1.8918354e-001 -2.2925267e-001 -1.6101175e-001 -6.6353280e-001  4.2992349e-001  4.5946152e-001  2.9138941e-001
  3.0177379e-001  1.3704890e-002  7.9636317e-002 -8.7721362e-002  3.2571378e-001  7.1372899e-001  3.3858564e-001  1.9612109e-001  1.9912940e-001  2.5309672e-001 -5.2307180e-001 -1.8834690e-001 -1.1997108e-001  5.5894237e-001 -9.5057035e-001  2.3351388e-002  5.7634116e-001  1.7657244e-001 -1.8543606e-001 -6.8243854e-002 -4.5317052e-001 -1.4094229e-001 -2.2872101e-001  1.2389628e-001 -6.1457539e-002  2.2685750e-001 -2.8253008e-001  6.1439316e-001 -2.8094217e-001  2.3172189e-001  8.9457295e-001  8.3908782e-001  1.5168563e-002  7.8158901e-001  4.6369045e-001  5.4213443e-001  4.8356473e-001 -1.0715699e+000  4.9813483e-002 -5.8322024e-002  1.1706700e+000  2.1080363e-001  5.0355794e-001 -3.5420074e-001 -4.6508168e-002 -2.4630577e-001  1.9966932e-001 -9.1618335e-001  1.5855161e-001  9.2691718e-001 -6.9862547e-003 -7.0356059e-001  2.4059323e-001  4.4217046e-001  1.0995144e+000  6.6158247e-001  7.7263780e-002  2.5510745e-001  6.2477346e-001  2.6737615e-001 -3.2545857e-001  5.4351601e-001 -5.7705358e-001  1.2995419e+000  4.9185566e-002  5.0197555e-001
  1.1267817e+000 -1.2188291e+000 -3.9405175e-002 -1.5358900e+000  2.4075429e-001  8.7496021e-001 -3.6770846e-001  2.2716406e-001 -1.2901348e-001 -1.7566022e-001  1.8305856e-001  6.2100794e-001 -2.6916092e-001  7.4273460e-001 -4.0197422e-001 -6.2981038e-001 -4.9063171e-001  1.2785498e-001 -6.1193032e-001  6.9689871e-002 -3.5207694e-002 -7.0300901e-001  6.6149966e-001 -4.6682009e-001 -2.0583224e-001 -6.9693921e-001  8.2231445e-001  1.1952561e+000  6.5097095e-001 -9.3485389e-001 -3.7191800e-001  2.0688179e-002 -1.1744203e-001 -1.4107641e-001 -4.2631041e-001 -4.5616488e-001 -6.6701301e-001 -3.6148506e-001  8.6483128e-001  1.7877000e-001 -7.3863496e-001 -1.4067894e-001 -6.6001122e-001  1.3746127e+000 -3.2667959e-001  1.0161626e+000 -4.1095990e-001 -1.5741415e-001  3.7330561e-001 -2.9881346e-001 -4.2499578e-001 -7.8466615e-001  4.4789038e-001  4.9339557e-002 -1.3655985e-001 -1.0714252e-001 -1.7835061e-001 -3.6356092e-001 -2.6306616e-001 -2.3696269e-002  5.8601674e-001  1.2458565e-001 -1.8069058e+000  1.5939203e-001 -5.2547950e-001 -1.2077271e+000
 -9.1974660e-001 -1.2310832e-001 -1.6123667e+000 -8.7173398e-001 -1.0027042e-001  6.6004061e-001 -5.4071533e-001 -3.8668880e-001 -4.3557903e-001 -4.8650321e-002 -3.7881867e-001  3.2727203e-001 -3.2044291e-002 -4.0642087e-002  1.8248719e-001 -3.5079718e-001  2.2852572e-002  1.6396139e-001 -5.2854191e-001 -4.7415169e-001 -2.3351248e-001  1.2783574e-003 -1.6992207e+000 -8.1529967e-001 -3.2635153e-001 -1.0455630e+000 -4.0764668e-001 -1.4723733e-001 -8.6286011e-002  2.0047019e-001 -2.5602088e-001 -2.3376916e-001 -8.0955943e-001 -1.2000670e+000 -4.1314736e-001 -6.2078655e-001 -8.0386470e-001 -2.1022217e-001 -5.9908101e-002 -1.5094083e-001 -9.9758031e-001 -6.1312363e-001 -2.1981239e+000 -2.2673835e+000 -7.2848560e-001 -1.0716725e+000 -1.2161651e+000 -1.0147860e+000  3.1174329e-001 -3.4512668e-005 -3.7555911e-001 -5.4393327e-001 -7.4309781e-003  6.7095898e-002 -2.2385156e-001 -5.7352489e-001 -3.0165318e-001 -3.6295445e-001 -3.0253417e-001 -3.3407198e-002  3.9071888e-001 -1.9329516e-001 -2.1253065e+000 -9.7080273e-001 -5.1922864e-001 -4.2395279e-001
 -5.8833934e-001 -3.3343281e-001 -7.4104617e-001  3.7239843e-001 -1.2265506e-001  4.3759786e-001 -2.0540555e-001 -2.8786544e-001 -5.4393078e-001 -2.4287062e-001 -5.6476067e-001  1.1593647e+000  1.0969574e-001  2.9996207e-001 -4.2649847e-001 -5.9265150e-001 -1.1565194e-001  9.7280167e-002 -4.4938537e-001 -4.9439422e-001 -1.4328800e-001  1.8906863e-001 -1.9428626e+000 -3.8624206e-002 -4.7337876e-001 -8.8679372e-001 -2.5659131e-001  1.2352326e-001 -2.5130382e-001 -9.0841457e-001 -2.5147660e-001 -2.0136787e-001 -1.4973036e+000 -1.3854479e+000 -3.4765224e-001 -4.4276766e-001 -1.1202847e+000 -2.4890523e-001 -1.0983007e-001  3.9939911e-001 -7.6866814e-001 -6.3893759e-001 -1.4052513e+000 -1.2865164e+000 -4.1285516e-001 -2.7014050e-002 -9.2302322e-001  1.3874261e-002  4.1316303e-001  9.7275499e-002 -8.3219046e-001 -4.1161327e-001  4.5158295e-001 -2.7546028e-001 -8.4946896e-001 -5.4217909e-001 -6.1630719e-002 -4.1457850e-001 -4.0474152e-001 -4.2999188e-001  6.1570785e-001 -2.9459844e-001 -7.9560428e-001 -1.9569103e-001  1.5000264e-001 -1.1935744e+000
  6.3891923e-003 -3.4673147e-001 -1.4825483e-001 -1.4336451e-001 -8.0828743e-001 -8.4166191e-001  2.2925934e-001 -3.5681488e-001 -6.2362358e-001 -2.2331762e-001 -2.4144461e-001  1.0806058e-001 -1.4946757e-001 -4.3984692e-002 -6.9250449e-001 -7.2740127e-001 -3.4865876e-001 -5.3124362e-001 -4.1069905e-001 -3.8260221e-001  3.0859738e-001 -6.3393826e-002 -2.6249737e-001 -4.1452832e-001  3.5179976e-002  2.7140018e-001 -1.0938421e-001  6.5408812e-002 -1.8999648e-002 -9.5940171e-001  7.0185797e-002 -3.1628472e-001 -6.2591432e-001 -1.8742701e-002  2.1951681e-001  3.1216712e-001 -8.4261794e-001  3.7741190e-001  1.9148515e-001 -9.2227265e-002  1.7029884e-001  4.7276729e-002 -1.4910097e-001 -7.9457477e-001 -3.4786877e-001  2.1019811e-001 -2.8687714e-001  3.0227553e-001 -3.1333911e-001 -3.6729035e-001 -3.9272655e-001 -6.5556907e-001  2.8605687e-001 -2.9489619e-001 -1.7085286e-001 -2.1591388e-001  5.1384052e-001 -4.9967878e-001 -1.4032147e-001 -2.8392097e-001 -8.3260603e-001 -4.9302954e-001 -1.5265888e-001 -2.4170823e-001  7.9252365e-001  4.6959301e-001
 -3.2801826e-001  3.6834819e-001  1.5723825e+000  1.3108039e-001 -5.1897708e-001 -3.3839047e-002  8.8252967e-002 -7.2480004e-001  3.8835536e-001  9.2751029e-002 -3.0730064e-001 -3.5374215e-002  3.0989065e-001 -1.5147029e-001 -3.6912628e-001 -2.9260192e-001 -2.7898867e-001 -8.6034450e-001 -1.3102665e+000 -6.1975779e-001 -4.2007973e-001 -4.5794047e-001 -7.1591429e-001  1.6693530e-001 -1.0889369e-001 -4.2506550e-001 -7.1510149e-001 -4.1430696e-001 -3.4289439e-001 -3.5779017e-002  4.3140345e-001 -3.3470833e-001 -3.9748814e-001 -5.6308853e-001  5.0677867e-001  8.9702194e-001 -9.7448705e-001 -4.1123579e-001  9.5672379e-002 -4.4526428e-001 -3.6803669e-001  1.3615711e-001 -6.0248293e-002 -9.7885704e-001 -3.4859982e-001  4.0995573e-001 -3.5822415e-001  1.2235090e-002 -7.7061062e-001  8.4711788e-002 -2.4851659e-001 -5.1673218e-001 -1.7622630e-001  7.8645718e-001 -4.6332646e-003 -5.5570888e-001  5.3735671e-001 -4.5695759e-002 -4.4731171e-001 -1.8318420e-001  3.7366579e-001 -6.5610006e-001  8.4415038e-001  4.7952085e-001  3.8285607e-001 -1.1087078e+000
 -1.8401160e-001 -4.0708987e-001 -3.1750727e-001 -2.2254791e+000 -5.1193480e-001 -4.7608970e-001 -1.3352040e-001 -8.0791654e-001 -1.5721727e-001 -2.5143638e-001  4.3666701e-002 -9.3282963e-001 -1.3256678e-001 -6.8212959e-001 -1.7096318e-002 -4.0404485e-001 -5.1766660e-001 -1.7602926e-001 -9.8628142e-001 -7.0449343e-001 -1.0643903e+000 -7.5611147e-001  2.4452820e-001 -6.6979702e-001 -5.1948957e-001 -1.0119098e+000 -3.5688453e-001 -3.0985892e-001  1.6722982e-001 -6.2508702e-001 -3.7758503e-002 -7.6834173e-001 -7.6014986e-001 -6.3308307e-001  3.4256610e-001 -1.4085783e-001 -8.6858028e-001  5.7710259e-001 -6.5625878e-001 -3.6374555e-001 -5.9822940e-002 -3.9225163e-001 -2.9893561e-001 -1.1766727e+000 -7.5040432e-001 -7.0666374e-001 -8.5286896e-001 -7.7871145e-001 -1.0250709e+000  1.9005877e-001 -3.1864315e-002 -7.2526042e-001 -7.7122795e-001  1.2814471e-001 -3.0458024e-001 -6.5624441e-001 -1.5881751e-001 -3.4109360e-001 -5.5109696e-001 -9.7515705e-002 -6.3525424e-001 -3.7965359e-001  2.5366022e-001  1.6469678e-001 -1.1077002e+000 -6.2991100e-001
 -5.4476849e-004 -1.0335736e+000 -6.3956578e-003 -2.2663016e+000 -7.5290305e-001 -6.9463619e-001 -3.0960731e-001 -8.2066811e-001 -3.4335899e-001 -6.1138549e-001 -7.2891393e-002 -6.0684955e-001 -8.0525057e-001 -4.8809684e-001  2.0136126e-001 -2.1182682e-001 -3.7675018e-001  9.9567365e-002 -1.8219652e-001 -3.4369290e-001 -9.5755928e-001 -9.8276844e-001 -1.0212364e+000 -7.2544950e-001 -6.6841785e-001 -1.3832795e+000  8.6468925e-002  5.0446433e-001  5.3941318e-001 -1.5875503e-001 -2.6918967e-001 -4.2615034e-001 -8.0365196e-001 -1.1115335e+000  4.5450451e-002 -4.1541859e-001 -8.0889659e-001  7.7352704e-001 -5.7157948e-001  2.1860094e-001 -1.1234508e+000 -5.8799917e-001 -1.4150214e+000 -1.0756642e+000 -6.3609743e-001 -2.1740219e-002 -5.8729809e-001 -8.5644740e-001 -1.0845392e+000 -9.6448032e-001 -2.2158033e-002  1.7880514e-001 -4.8991767e-001 -4.9786344e-001 -3.1545187e-001 -1.9393037e-001 -6.7906654e-001 -6.6476710e-001 -6.3204603e-001 -4.6102140e-002 -7.0860898e-001 -2.6159005e-001 -8.4272461e-001 -1.0401239e+000 -7.2706968e-001 -7.1172413e-001
  6.5177025e-001  1.0609142e-001  5.3025792e-002 -1.6032009e-001 -2.0979990e-001 -6.3628190e-001 -5.4711321e-001  1.8625401e-001 -3.2790324e-001 -6.3397017e-001  6.0991816e-001 -1.4620882e+000 -7.0369461e-001 -3.2320651e-001  5.6516361e-001 -4.8868213e-001 -8.8001574e-001 -7.6288177e-001 -8.8415311e-001  1.3668788e-001 -4.7188293e-002 -4.6977730e-001  3.6318580e-001  2.0734101e-001 -8.8315028e-002 -2.8364974e-002  2.9959421e-001  8.3301791e-001  8.7923615e-001 -2.6691657e-001 -6.2227258e-001 -5.3381442e-001  4.8090382e-001  5.1345228e-001 -3.1393295e-001 -4.8270803e-002 -5.4987187e-001  5.6170097e-001  1.7874350e-001  1.1320574e+000 -4.2344167e-002 -9.4942278e-002 -4.1270650e-002  6.9038617e-001 -3.7413364e-001 -3.3229854e-001 -1.0027289e-001 -1.1235462e+000 -1.1977375e+000 -6.0199676e-001  2.7045713e-001  1.0726392e+000 -3.7234595e-001 -5.8973386e-001 -5.7441926e-001  5.9220286e-001 -1.0844373e+000  4.5282593e-002  3.4223832e-001  4.4865315e-001 -8.8172822e-002 -6.2271070e-003 -1.0108530e+000 -9.8004369e-001 -6.2535216e-001  1.5176799e-001
 -2.6735190e-001 -9.7070874e-001 -8.3242350e-001  8.1448026e-002 -3.4985401e-001 -3.1542518e-001 -5.3237458e-002 -2.1139760e-001 -2.6090628e-001 -2.2318919e-001 -1.6553731e-002 -3.1599470e-001 -3.2547854e-001 -2.6252479e-001  7.1110984e-001 -5.4881520e-002 -7.1801492e-001 -6.0643429e-001 -4.5402305e-001  1.6221576e-001  3.9237239e-001 -5.4812481e-002  2.2618180e-001  1.0749157e+000 -2.0794636e-001  4.4456964e-001  1.3091755e+000  9.4182268e-001  8.6218896e-001  5.0232497e-001 -8.5960607e-001 -6.8100625e-001  3.5263225e-001 -3.6791008e-002 -9.7802245e-002 -5.2679415e-001  6.2208491e-001  1.1456555e+000  1.3349970e+000  1.2789827e+000 -3.5038061e-001  1.4142081e-001  8.2536666e-001  9.2168406e-001 -1.2602069e-001  8.7836478e-001  8.5163601e-001  8.2926718e-001 -3.6713083e-001 -2.2874604e-001  1.6025746e-001  6.0095299e-001  3.5159718e-001 -4.8156173e-001 -3.5236070e-001  4.4496933e-002 -1.8822668e-001 -3.8211326e-001  5.3472917e-001  8.1133063e-001  5.2520482e-002  8.3851358e-001  3.7893041e-001 -2.2922941e-001  1.1265831e+000  8.3899814e-001
  2.7572323e-001 -7.1201036e-001 -1.7711188e-001  1.0628350e+000  8.9078704e-002 -7.2033334e-001 -4.1259908e-001 -8.6023177e-001 -2.0640763e-001 -2.2654228e-001  2.1349338e-002 -6.1854546e-001 -5.9048368e-003 -3.1549666e-001  1.8781084e-002 -1.5688724e-001 -6.0099454e-001 -6.3086881e-001  1.2355626e-001 -5.6941734e-001 -5.7191679e-001 -6.4401935e-001 -5.6703128e-001  7.8826650e-001 -3.9509047e-001  1.2414611e-001  5.7203401e-001  1.0162384e+000  2.1979407e-001  2.8609204e-001  2.5486015e-002 -2.6311051e-001 -3.6779927e-001 -3.2521989e-001  3.0536885e-001 -5.8958771e-003  1.9102909e-001 -7.8576074e-002  1.0788884e+000  9.3379987e-001 -4.9057798e-001  8.4406872e-001  6.0493205e-001 -9.1918668e-003  2.4107228e-001  4.3155028e-001  1.2826007e+000  3.3658715e-001 -3.0373361e-001 -2.2446865e-001  4.4889180e-001  5.6399822e-001 -2.3743309e-001 -5.2256493e-001 -7.0318405e-001  3.8292445e-001  1.1866782e-001  1.8390306e-001 -4.9600704e-001  5.8132794e-001 -1.1009542e-001  3.1752587e-001  7.3313574e-001  5.6652878e-001 -7.7770038e-002  4.5633115e-001
  3.1106251e-001 -1.3741604e-001 -2.9972240e-001  2.0451179e-001  6.5687679e-002  1.3524589e-001 -4.7571890e-001 -3.5898547e-001  1.8111941e-001 -1.3287861e-001  7.6944415e-002 -1.0947253e+000 -2.5189747e-001 -2.7950158e-001 -1.0267691e-001 -7.2567349e-002 -5.0896553e-001 -4.0460058e-002  2.1120120e-001 -1.8546451e-001  1.2943562e-001 -3.4391594e-001  5.8409553e-003 -5.2477594e-002 -3.0380160e-001 -3.0788014e-001  4.6619852e-001  6.6666336e-001  3.7358307e-001 -9.5587951e-001  4.5612338e-001  3.7561576e-002 -3.2053996e-001  1.2490167e-001  2.5884675e-001  4.3163050e-001 -5.2504326e-001  5.6529791e-001  1.4530842e+000  4.2489739e-001  7.6179296e-002 -1.6511687e-001  1.8416028e-001  1.3542404e-002 -7.8691158e-001 -5.1674460e-001  4.7215159e-001 -6.6835446e-001 -1.3639016e+000 -7.5962629e-001 -3.5537169e-002 -1.9729062e-001 -3.1746274e-001 -1.9837484e-001 -3.1819429e-003 -5.5215600e-001  1.8692059e-002 -3.2975878e-001 -3.4724864e-001  1.9634150e-001 -1.2589312e+000 -2.8286589e-001  8.0608119e-001 -4.5381684e-001 -1.5752223e+000 -5.3017494e-001
  1.7646679e+000  4.0979262e-001 -3.5852079e-001  1.0501926e-001  2.2389933e-001 -3.5955647e-001 -5.1640902e-001  7.3300469e-001  3.2510944e-001 -1.8325714e-001  4.6896587e-001 -6.6743810e-001 -2.7060195e-001 -1.7240363e-001 -3.3617397e-002  2.2651334e-001  4.2333094e-002  5.5913375e-002  2.1021120e-001  3.9069485e-001 -1.6431107e-002 -4.5700683e-001  5.2102602e-001 -2.7169266e-001 -6.1795284e-002 -1.8067242e-001  2.8142846e-001  1.7807996e-001 -6.6863354e-002 -2.4385349e-001  3.6012120e-001  5.3235675e-001  4.7539299e-001  3.6038515e-001  4.0587094e-002  5.5353586e-002 -3.7603133e-001 -8.5034097e-001 -5.6784156e-002 -3.5449676e-001 -2.7424526e-001 -4.7556270e-001 -2.5887605e-002 -2.7449361e-001  2.7965109e-001 -6.3053328e-001  5.2144541e-001  3.5279285e-001  1.0682043e-001 -2.4406992e-001 -2.0119057e-001 -4.8210655e-001 -3.7143077e-001 -1.3347764e-001 -7.0998744e-001  7.7302807e-002 -3.6333361e-001  7.8595473e-002  1.2642648e-001 -7.9107294e-002 -4.8281914e-001 -5.9866898e-001 -1.1789185e+000 -8.1383846e-001 -6.3806166e-001 -7.9312299e-001
 -4.8264095e-001  6.4409737e-001  6.4270696e-001  1.3536310e+000  9.1742380e-002 -4.6683808e-001 -5.9566246e-001  6.6232607e-001  3.0627403e-001  4.8857467e-001  4.7667177e-001  4.6589051e-001  4.3203775e-001  3.6269557e-001  1.8177279e-001  5.8852044e-001  9.9716521e-002  9.6727931e-001  6.6913082e-001  2.8291265e-001 -3.3022208e-001  3.2589487e-001 -5.4294489e-002 -2.6107426e-001  5.4361502e-001  5.7139110e-001 -7.6114189e-002 -7.4830399e-001 -1.3989301e-001 -1.7551153e-001  3.6083528e-001  8.5557478e-001 -3.6491235e-001  1.5832478e-001  1.6433767e-001 -5.1690268e-001  2.8944585e-001 -1.9533252e-001  1.3934129e-001 -4.1669093e-001 -2.3261744e-002 -1.8127548e-001 -1.3712098e-001  3.6512443e-001  4.3703731e-001  1.1794888e-001  4.7366029e-001  1.4863938e+000  7.1103882e-001 -1.8577748e-001 -4.3220977e-001 -2.1535373e-001 -4.7322864e-001  8.1303558e-001  2.3498333e-001  2.1711640e-002  8.6159856e-002 -4.1662525e-002  2.2459890e-001 -5.4622558e-001 -1.5383534e+000  1.5958803e-002 -8.8084430e-002 -6.8428923e-001  1.2638375e+000 -3.6143517e-002
 -1.0715387e+000 -2.6180086e-001  2.6237433e-001  1.2297890e+000 -1.8961704e-001 -1.9554525e+000 -3.3347660e-001  5.0077605e-001 -1.3463607e-001  8.7412606e-002 -2.2801403e-001 -3.9999882e-001 -1.1013941e-001 -6.7081281e-001  1.0900646e-002  2.0011603e-001  9.3079280e-003 -1.5077345e-001 -6.3770418e-002  3.1571557e-001 -4.0792620e-001 -1.6613264e-001  7.5496229e-001 -4.7893948e-001  4.3172790e-001  2.4854866e-001 -3.4996138e-001 -2.9775693e-001 -3.8299384e-001  3.4779272e-001 -2.9032983e-001  2.3548474e-001  1.7600180e-001  2.3548914e-001 -1.5812334e-001  1.8632122e-001 -2.2314714e-001 -2.9017307e-001 -8.3241536e-001 -7.9292003e-001  2.3973708e-001 -2.7656573e-001  9.7089769e-001  2.9133620e-002  1.3012721e-001  1.2131974e-001 -6.6893348e-002 -1.7655315e-002  5.4809234e-001  1.0341410e-001  4.0126935e-002 -1.6952411e-001 -8.7717891e-001  1.7802673e-001 -7.7827725e-001 -1.0574882e+000 -4.0402009e-001  2.8590868e-001  3.6379734e-001 -1.0121481e+000 -3.4242943e-001 -4.5158309e-001 -4.2530765e-001 -1.4888578e-001  2.2149067e-002  2.1248792e-001
  1.3147742e+000 -1.7591297e-001 -1.5559718e-001  1.2515316e+000 -1.9596632e-001 -1.2203770e+000 -1.7292020e-001  2.9772617e-001  3.1399367e-001 -7.3383815e-003 -5.6230530e-001 -2.4581968e-001  2.0417056e-002 -1.8457937e-001 -8.1623530e-002  2.5276592e-001 -1.3163842e-001  1.1136369e+000  7.3281474e-001 -2.1948485e-001 -7.6722273e-001  5.8776320e-001  8.8067489e-001 -1.2829195e-001  4.0679936e-003 -1.3174482e-001 -1.7016542e-001  4.2854848e-001  8.0132618e-002  2.9100041e-001  2.0936385e-001  1.8214399e-001  2.6772081e-001  6.2993804e-001  2.1611347e-001  4.3758148e-001  9.0742251e-001 -2.3075541e-001  2.5745471e-001 -1.1148903e-001  7.4769434e-001  8.5649397e-003 -1.6094756e-001  1.0348725e+000  7.1289867e-001 -6.8366872e-001 -9.2158411e-003  6.9797616e-001  1.0846243e+000  2.9204166e-001 -1.0919895e-001 -2.5740385e-001 -1.3242490e-001  1.4717707e-001 -5.6388943e-001 -7.2499710e-001 -3.1535654e-001  3.0580174e-001  1.7284590e-001 -6.3038204e-001 -1.1251544e+000  1.2662913e-001  7.4292933e-001  1.6146163e-001  2.2996160e-001  1.9320195e+000
 -1.6754409e-001 -6.3719080e-001 -6.8504989e-001 -1.4224653e-001 -7.0825205e-001  6.1971228e-001 -1.3355021e+000 -4.1481709e-001 -1.6069657e-001 -6.2792153e-001 -5.8067790e-002 -5.0349074e-001 -4.1703269e-001 -3.7514231e-002 -1.1432069e-001  1.9328589e-002 -5.4410795e-001  1.0108955e+000  3.3496655e-001 -2.8020298e-001 -2.4280272e-001 -7.3481279e-002  1.1564367e+000 -8.1745563e-001 -3.5231612e-001  2.0131689e-001  2.1499526e-001  1.0238895e-001  3.8420177e-001  5.9180796e-001 -4.4866112e-002 -1.7104100e-002  6.6270226e-001  1.0214065e+000 -1.6369745e-001 -9.5156571e-002  7.3427164e-001  5.6060369e-002  7.1863245e-001  3.0271461e-001 -1.4078364e-001 -1.7669711e-001  1.9338662e-001  3.4988267e-001  8.3864493e-001 -7.3591712e-001 -1.4263734e-001  3.0011004e-001  1.6499606e-001 -4.7288074e-001  3.6890255e-001  8.4595298e-002 -4.7521810e-002 -9.1009347e-001 -8.0924882e-001 -8.6723883e-002 -7.4797055e-001 -2.5790981e-001  3.3808563e-002 -8.0741250e-001  4.8221673e-001 -1.1355275e-001  2.6751204e-001 -4.3507180e-001 -9.4749884e-001  2.2124280e-004
  5.3450026e-001  3.5964689e-002  9.7356860e-001 -3.8155659e-001 -3.0176365e-001  5.4195197e-001 -8.2287982e-001  6.7667071e-002  4.1285011e-001 -1.6144742e-001  3.3894362e-001 -9.6457709e-001 -2.0477005e-001  3.7279401e-001  4.4315739e-001  3.2023439e-001  4.8682258e-001  2.8800607e-001  7.0381048e-002  1.0267124e-001 -1.1805603e-001 -1.0138627e-001  5.9975579e-001  2.6004590e-001  1.2788167e-001  5.3629582e-001 -3.4869386e-001 -1.0348809e+000 -8.7401761e-001  3.8633866e-001  3.0227903e-001  1.9579231e-001  5.8231425e-001  9.0170967e-001  5.8362413e-001  9.9874060e-002  1.5580992e-001 -9.9400531e-001 -8.7335177e-001 -7.7481055e-001  3.1680039e-001  5.6452289e-001  1.4290111e-001  5.5474979e-001 -1.1154215e-001 -4.1103041e-004 -3.1745315e-001  2.7035056e-001 -2.5838564e-001  1.4421068e-002  1.4364524e-002  4.1753146e-001  4.4360962e-001  5.8011126e-002 -7.0486893e-001  1.8996618e-001  2.3620423e-001  5.3529251e-003 -1.6596626e-001 -5.4221861e-001  6.0866476e-001 -3.5420430e-001  3.3576470e-001  8.0999832e-001 -2.0323430e-001  2.0623197e+000
 -3.4594983e-001  5.8865010e-002 -4.4688056e-001 -4.4813176e-003 -2.6683615e-001  1.8005760e+000 -8.9179593e-001  3.5540238e-001  3.4034081e-001  2.2887842e-001  4.6551302e-001  3.9512187e-001  4.5672136e-001  5.8000397e-001  3.3774364e-001  3.5452170e-001  5.4560325e-001  2.7894529e-001  5.0854076e-001  4.9901045e-001  5.3524475e-001 -3.2313583e-001  1.3293443e+000 -2.1903149e-001  2.9789419e-001  9.8691738e-001 -2.0713523e-001 -5.1741272e-001 -4.6571018e-001  3.1471716e-001  1.0663437e-001  1.0978345e-001  4.6392612e-001 -2.0096186e-001  5.8357772e-001 -1.6261147e-001 -2.1845021e-001  1.1079075e-001  1.2743557e-001 -9.4965788e-002  7.8407292e-001  5.3431264e-001 -3.5213605e-002  2.5320248e-001 -3.6561497e-001 -2.0613697e-001  2.5246351e-001  4.4276586e-001  6.0774487e-001  5.8508422e-002  2.1943796e-001  1.1341803e-001  4.2241208e-001  5.0607377e-001 -9.0674886e-002  2.8302395e-001  5.7762149e-001  1.7873008e-001  5.5753770e-001 -7.4985232e-002  7.5984366e-001 -2.3569397e-001  1.4025298e+000 -1.4991883e-001 -1.2585464e-001  5.3524889e-001
  5.7267785e-001  1.1678961e-001  8.5441813e-002  1.3283400e-001 -4.3757770e-001 -2.3527648e-001 -5.8623507e-001  1.6308314e-001  3.1671613e-002 -4.0847405e-001  1.0764111e+000  1.9530409e-001 -3.0238176e-001  3.7441955e-001  8.8441022e-001  6.1850788e-001  4.0136673e-001  3.6148258e-001  5.5127028e-001  5.4513003e-001 -6.6896727e-002 -1.6156313e-001  1.1310732e+000  1.0693482e+000  7.2405443e-001  3.2042371e-001 -4.6844190e-001 -6.7673138e-001 -4.0984968e-002  2.5786822e-001 -4.0783032e-001 -2.6001158e-001  1.5063698e+000  3.5262594e-001  1.4998991e-001 -6.4545989e-001  2.8352879e-001 -7.0015557e-002 -2.1952502e-001  1.1605309e-001  1.6210608e-001  8.3327527e-001  8.8712059e-001  1.2738402e+000  4.6361188e-001  1.3169634e+000  5.3951202e-001  4.7042549e-001 -1.3280737e-001  1.1333712e-001  6.4470973e-001  6.5729064e-001  4.6905663e-001  3.1961476e-001 -9.9755852e-001  5.6236524e-001 -7.4858737e-001 -3.6818850e-001 -1.6583032e-002 -1.0078177e-001 -4.3912780e-001  2.1052580e-001  8.4141447e-001  1.8140010e-001  2.9294644e-001  7.7910312e-001
  7.4515533e-001  4.4557332e-001  2.8994477e-001 -3.4365491e-002 -4.8357825e-002  9.5621666e-001 -5.9703694e-001  5.3722107e-001  6.0627359e-002 -2.4526762e-001  1.1496308e+000 -1.5087735e+000 -2.6127857e-001  2.5446066e-001  7.7675039e-001  5.7401191e-001  6.1219283e-001 -2.0392811e-001  5.8302086e-001  3.1348338e-001  1.0742462e-001  2.9022623e-001  3.9288514e-001  8.3373664e-001  1.4069061e-001 -3.6068517e-001  3.9603491e-001  4.6320760e-001  6.2078109e-001  5.3463808e-001 -1.8067894e-001 -2.7779590e-002  1.0047298e+000  6.2094493e-001  5.2836817e-002 -4.6123550e-002  8.9526659e-001  6.4074471e-001  5.4436962e-001  9.4813413e-001  1.7318931e-002  2.1875980e-001  4.9547907e-002  9.4101317e-001 -2.4248981e-001 -2.6729484e-001 -3.3554324e-001  2.3199084e-001 -3.9107818e-001 -2.6098507e-001  8.1781930e-001  2.7720551e-001 -2.1336847e-001 -1.4656764e-001 -7.6621238e-001  4.7332396e-001 -6.0658676e-001 -2.5780171e-001  1.3157682e-002  4.2207764e-001 -3.3098006e-001 -3.2546103e-001  4.8304576e-001 -3.8807947e-002 -4.3420763e-002  4.2658930e-001
  8.1835793e-002  2.0562275e-001 -1.9929917e-002 -1.1125501e+000  6.9190077e-002  2.5021439e-001  1.7560786e-001  1.0116553e+000 -4.6635375e-001 -6.2318667e-001  6.6894444e-001 -1.5600754e+000 -6.7609861e-001  1.3454235e-001  9.4792584e-001  5.7838169e-001  1.3516816e-002 -9.5136621e-001  1.0418420e+000  5.4214970e-002  6.6546678e-001  8.1756486e-001 -1.5365743e-001 -5.3565860e-001 -4.7288746e-001 -5.6185603e-001  1.1721245e+000  1.2119716e+000  1.0015696e+000  8.4907967e-001 -1.9810384e-001  1.1710553e-001  9.4055978e-001  7.1369052e-001 -8.6167491e-001 -1.3439599e+000  7.2507197e-001  5.5706584e-001  6.0789741e-001  1.6022389e+000 -1.2702005e-001 -5.2440842e-001 -7.4316946e-001 -8.0186318e-001 -2.9351107e-002  2.9196122e-001 -3.1305959e-001  5.1879314e-001  1.8102820e-001 -1.2589332e-001  4.7052035e-001  7.4597604e-001  7.4587373e-002 -7.3469750e-002  2.0725553e-001  7.8294352e-001 -6.0384461e-001 -6.3780802e-001  5.8109759e-001  1.0628793e+000  1.1330127e+000  3.8645672e-001  7.9968118e-002 -3.9730871e-001 -2.7518094e-001  4.1987851e-002
 -1.5087655e+000  8.8988763e-003 -3.2413487e-001 -3.0617301e-001  2.0126178e-001 -5.4046903e-001  4.2352256e-001  9.2207721e-001 -4.9612551e-001 -6.6690976e-001  3.1692966e-001 -4.8557684e-001 -6.3936370e-001  3.2358006e-001  4.4280746e-001  3.6944857e-001 -4.8260859e-001 -1.1083710e-001  9.9968381e-002 -2.2108344e-001  1.5174130e-001  5.8254738e-001 -7.9884829e-002 -7.2081383e-001 -2.9040450e-001 -6.0590926e-001  3.4755552e-001  1.4958222e-002 -8.4025760e-002  4.8555836e-001 -3.4851609e-001 -4.9249623e-001  1.0106770e-001 -4.9997641e-002 -1.0874039e+000 -1.5491293e+000  7.3071118e-001 -6.5385813e-002  2.6846884e-001  3.0711401e-001 -4.5709939e-001 -3.9761292e-001 -7.4866824e-001  2.0433407e-001 -2.8181483e-001  5.6038175e-001 -7.6679733e-001 -9.0429847e-002  1.0816759e-001  1.7457469e-001  4.5546075e-001  3.8041103e-001  2.5380464e-001 -9.9787000e-002 -2.2481953e-001  7.4367683e-001 -3.9494762e-001 -3.8084734e-001  3.8081540e-001  4.5708406e-001  8.6044605e-001  7.7945104e-002 -8.2480011e-001 -3.8214354e-001 -4.9590828e-001  5.9512844e-001
  1.0574117e-001 -2.8697836e-001 -5.8462816e-001  3.9279870e-001 -2.5951207e-001 -5.0997723e-001 -1.1145340e-001  9.6826342e-001 -4.8786551e-002 -1.5136101e-001 -8.5801520e-001  8.3625611e-001  4.3176420e-001  8.6087781e-001 -4.7882352e-001  9.8683490e-002 -7.0428015e-002  3.6211601e-001  7.8740672e-001 -8.9105887e-002 -1.4695232e-002  1.4898590e-001 -8.2699276e-001 -9.2624142e-001 -1.7709306e-001 -3.8070610e-001 -6.6333784e-001  3.0382019e-001  1.2529695e-001 -1.2704618e-001 -6.1886117e-001  5.0130644e-001  1.9448157e-001 -8.7592744e-002  8.9084951e-002 -9.1795994e-001  1.9028930e-001  1.0207622e-002 -8.2351778e-001 -4.6711956e-001 -3.1187110e-001 -2.4840575e-002 -5.0050936e-001  1.2043679e-001 -2.3510910e-001 -1.1212596e+000  5.5712068e-001  9.4252102e-001  5.5291366e-001 -3.5947769e-001  2.2419138e-001  8.1578976e-002  1.1610039e-001 -2.0448688e-001 -8.0783940e-001  6.5994176e-001  2.3570037e-001  5.9861095e-001  9.9271438e-001 -8.0907986e-001 -2.4327168e-001 -1.0045787e+000  9.6037931e-001 -1.1912537e+000 -5.1182984e-001 -7.2326831e-002
 -8.1969932e-001 -6.4919887e-001 -8.3774732e-001 -9.9921650e-001 -3.8927045e-001 -5.9445626e-001 -3.4872571e-001  1.4357544e-001  3.5170625e-001  1.4304100e-001 -2.5362926e-001  1.2432464e+000 -3.6798177e-001  3.5633390e-001 -4.1218881e-001 -1.0207111e-001 -8.4316570e-002  1.0974050e-001  3.3910205e-001 -6.1267342e-001  3.0983178e-001 -3.0592864e-001 -3.3039723e-001 -7.6853539e-001 -1.0257018e-001 -1.0825825e+000  1.9478589e-001  2.9729281e-001  2.6421235e-001 -3.6754925e-001 -7.7016692e-001  3.8985629e-001  5.0151818e-001  3.2216924e-001 -2.7121306e-001 -5.9983088e-001 -3.5736226e-001 -4.5474443e-001 -4.9079794e-001 -2.2853810e-001 -1.5084001e+000 -2.9795599e-001 -1.5158135e+000  4.3014627e-003 -1.6509234e-001 -2.0185568e-001  4.8340945e-001  1.0019183e+000  7.9397495e-001 -6.3721752e-002 -1.0736047e-001  7.7812587e-002  2.3312964e-001 -4.3569260e-001 -1.2629708e+000  2.3646469e-001 -2.7008367e-001  2.1575151e-001  4.3813123e-002 -1.6780740e+000  4.9791549e-001 -1.3078950e+000 -6.6457275e-001 -1.6573834e+000 -6.0925731e-001 -1.2764118e+000
  1.3484695e+000 -7.1447388e-001  7.0276649e-001  2.2751004e-001 -9.7515842e-002  5.3204146e-001  1.5900022e-001 -7.5846731e-001 -4.1418089e-001  1.3644191e-001 -2.6358677e-001  3.7928756e-001 -1.3193732e-001  9.0306285e-001 -4.8475468e-001  2.8434914e-001  2.2020630e-001  8.7777764e-002 -1.4789318e-001 -4.3177930e-001  2.2245116e-001  2.3609691e-001  4.5715490e-002 -2.0883767e-001  1.7960080e-001  1.7637106e-001  2.9969826e-002  1.0992318e-001 -5.9207635e-001 -3.5312637e-001 -2.3249334e-001 -1.3728222e-001 -5.8152511e-002 -1.6968165e-001  1.7619096e-001  5.3894833e-002 -3.7880751e-001 -6.1289679e-001 -8.3225407e-001 -7.5029918e-001  4.7644553e-001  2.7401008e-001 -5.2467857e-001  2.3125385e-001 -1.2563482e-001 -1.7046183e-001  9.7062797e-002  4.5009627e-001  1.6554501e-001  8.3999279e-001  1.6410997e-001  1.6913474e-001  4.3496084e-001  4.2205819e-001  2.5418495e-001 -1.6889353e-001  3.1894411e-003 -2.1781850e-001 -8.6618224e-001 -5.6514240e-001 -2.2904226e-001 -3.0067142e-001 -4.7794549e-001  6.6802762e-001 -1.1921688e+000 -5.9332592e-001
  1.1180857e-001  1.9418271e-001 -5.6994144e-001 -6.9329444e-001  5.2366929e-001  8.1032868e-001  6.6141940e-001 -6.2540544e-001 -2.7676940e-001  2.1031772e-001  9.8138659e-001  1.4616248e+000  9.5659026e-002  4.9279421e-001  5.6770547e-001  4.1963865e-001  3.4596479e-001  7.1963222e-001  5.8055932e-001  8.4367643e-002  5.7275618e-001 -3.0482877e-001 -7.1296700e-001 -8.6328224e-001  2.8683978e-001 -2.7264315e-001  7.2081011e-002  3.2406797e-001  9.7141658e-002 -3.6218585e-001 -3.5063847e-001  5.0639126e-001 -3.0354110e-001 -2.2027970e-002  3.1275612e-001 -2.8490214e-001  8.4300528e-002 -2.2945205e-001 -6.9576990e-001  1.9528382e-001 -4.1739229e-001  9.6990764e-002 -3.0842774e-001 -1.9279282e-001  1.0218830e-001  6.4581613e-002  3.0338908e-001  5.7333110e-001  4.6762155e-001 -1.9533991e-001  3.8282925e-001  6.0647412e-001  7.3585262e-001  3.3510999e-001  1.9925977e+000  2.0366612e-001 -5.7465452e-002  2.5913429e-001 -3.3853761e-001  6.7360704e-002  2.1434783e-002 -3.2092649e-001  4.3275379e-001 -3.8664454e-001 -7.0019803e-001 -4.1617714e-001
  6.8195167e-002 -1.1680250e-001 -1.5915988e-001 -1.0932013e+000  5.2585324e-002 -3.3034634e-001  6.5316707e-001  7.0983946e-002 -1.5465226e-001  3.6903759e-002  9.7936187e-001  1.2234986e+000  4.4809217e-002  2.9320918e-001  8.9445682e-001  4.1888617e-001  2.5220909e-001  7.3162862e-001  1.0165556e-001 -2.9908751e-002 -1.0931845e-001 -1.4636303e-001  9.5116672e-001 -3.5043274e-001  3.0259857e-001 -4.8960438e-001 -6.7824216e-001 -6.1465094e-001  1.7677310e-001 -4.1151127e-001 -3.7924442e-001  9.2856921e-002  6.2266112e-001  4.8300499e-001 -1.2047409e-001 -5.0647960e-001  2.4638760e-001 -2.9862894e-001 -6.6754044e-001 -1.1837857e-001 -7.7157742e-001 -2.7510541e-001 -5.7646711e-001  4.7039753e-001 -4.0790708e-001  6.4514853e-002  2.7351701e-001  4.5504061e-001  1.1422714e-001 -1.4077166e-002  5.7589505e-001  8.2126484e-001  4.5538711e-001  2.7044959e-001  1.3124882e+000  9.8933297e-001  2.5038404e-001  2.2769108e-001  4.4072605e-002  4.3434603e-001 -1.0498896e-001  1.1723389e-001 -4.2090243e-001 -4.0557967e-001 -5.1948722e-001  9.1249015e-002
  1.1292045e+000 -1.5839525e-001 -5.4006301e-001  5.6236301e-001 -1.6008785e-001  1.0670402e+000  2.4776580e-001 -9.7607149e-003  1.0392467e-001 -2.1109157e-001  8.8805696e-001  7.2412685e-001  5.8969627e-001  1.1156449e+000  3.3778137e-001  2.3408781e-001  2.1333516e-001  7.4994105e-001  1.0861620e+000  4.4134805e-001  4.2940182e-001  6.4767010e-001  5.7683806e-001 -4.9524360e-001  1.7635461e-002 -4.3778984e-001  7.8036605e-001  3.8179402e-001  1.6924651e-001 -5.1586621e-001 -6.6800990e-001 -3.1310036e-001  4.7569011e-002  8.0416553e-002 -8.1543512e-001 -9.8302771e-001 -2.9665463e-001 -1.1032169e-001  1.5318211e-001  6.9688716e-001 -5.1974812e-001 -3.8333227e-001 -5.6696624e-001  8.4528450e-001  4.5774408e-001  1.0518266e+000  7.0228015e-001  9.1868699e-001  8.6060421e-001  4.7920689e-001 -2.6599904e-002  3.2848528e-001  9.2942128e-001 -8.9326040e-001  2.7582899e-001  9.8517593e-001 -1.2797822e-001 -2.2336112e-001  2.3109516e-002  7.1009382e-002  1.3577650e+000  1.0312375e-001  6.2698786e-001  1.6961118e-001 -2.1165829e-001  4.9233291e-001
  1.3075972e-001  6.5928001e-002  1.3817272e+000  4.1546670e-001  3.2420579e-001  2.1053000e+000  1.7484454e-001 -5.7443789e-001 -2.9361260e-001  2.9829335e-001  3.9764750e-001  1.5234025e-001  3.3442617e-001  1.4065446e+000  2.4086914e-001  4.0539297e-001  2.6571189e-001  1.0636993e+000  1.2139808e+000  3.0831658e-001  4.0786363e-002  5.0152712e-001  1.6662421e-001  3.7962242e-003  3.7040394e-001  8.5842897e-002  5.4646297e-001  8.9482449e-002  6.7087737e-002 -5.8450386e-001 -3.1319552e-001  2.3338135e-001 -2.1279974e-001  1.9896602e-001 -3.9081758e-001 -9.0485003e-001 -2.2679132e-001 -3.6383080e-001  5.6694821e-002 -2.9878475e-001 -4.1959535e-001 -8.8985621e-003  1.1220898e-001  8.5984103e-001 -1.6600816e-001  7.4557539e-001  3.1283336e-001  6.4925090e-001  3.4495699e-001  6.8168701e-002  2.7280033e-001  6.0824991e-001  1.0213598e+000  3.7346131e-001  7.8141809e-001  3.2985980e-001  3.2282871e-001  4.3657494e-001 -2.6369219e-001 -3.5453380e-002  1.5290506e+000  2.0850765e-001  7.3412221e-001 -3.2982496e-001  4.5956139e-001 -1.5623151e-001
 -5.8626636e-001 -5.1749807e-001 -5.2355321e-001  1.2380430e+000 -5.3136593e-002  6.7420192e-001 -6.4567658e-001 -5.7807382e-001  2.5368972e-001  4.5101202e-001  2.8448465e-001 -1.1631147e+000  2.3653074e-001  1.6750526e-001 -2.6990074e-001  3.6476639e-001  4.9070633e-001  5.2869570e-001  1.3029620e+000  4.6535380e-001 -3.4486920e-001  7.9880527e-002  6.2701911e-001  5.3660194e-001  2.9848640e-001  3.9217509e-001 -3.1362579e-001  5.1394854e-001  9.3817316e-001  8.5144082e-001  3.1949412e-001  4.6573107e-001  7.5018738e-001  6.1038575e-001 -1.0615100e-001  1.0018332e-001  1.5590184e-001  4.1227848e-001  8.8761385e-001  1.9302021e-001  1.4685932e-002 -1.2076378e-001  1.2135069e-001  9.9971889e-001  4.4958011e-001  2.2975587e-001  2.4161836e-001  4.7951993e-001  4.6700706e-001 -8.5044741e-002 -1.2255842e-001 -1.9162845e-001  1.5649542e-001 -5.5200326e-002  1.3989304e+000  3.1204825e-002  2.7317591e-001  3.4009399e-001 -4.9898168e-001 -2.0149371e-001 -4.1191838e-001  8.6054654e-002  5.8707532e-002 -5.8734881e-001 -4.0346302e-001 -1.5041354e-001
 -2.0077076e-001 -2.1026884e-001 -9.6485211e-002  1.5084088e+000  3.1232265e-001  1.7064649e+000  1.0523085e-001 -6.0714101e-001  5.0580790e-001  1.4226397e-001 -1.0213551e-001 -6.4419116e-001  3.5434234e-001  2.8289926e-001 -2.2756121e-001  1.6680416e-001  2.9289896e-001 -2.2113898e-001 -2.9234746e-001  5.7263534e-001  5.2983906e-001 -1.2553434e-001  1.9896332e-001  7.9901460e-001  5.2039129e-001  1.9940931e-001  2.7093390e-001  3.2165521e-001  6.1381993e-001  4.8731223e-001  1.3647922e-001  8.6478217e-002  1.0335153e+000 -2.4862928e-001  1.7201555e-001  2.6209374e-002  2.6964928e-002  1.2023313e+000  9.1566229e-001 -6.7057703e-003  1.9528138e-001  4.3666329e-001  9.9558734e-001  1.5948209e+000  1.6733893e-001  4.5729365e-001  4.3788548e-001  1.0777657e+000  8.5048612e-001  1.0134783e+000 -1.0109215e-001 -5.2077059e-001  4.8843878e-001 -3.2870328e-001  6.1236950e-001 -7.5461457e-001  6.0942644e-001 -1.1064289e-001 -6.0382623e-001  1.2575952e-001  4.7721859e-001  4.4436834e-001  1.0933849e+000  9.4572309e-001 -4.1185359e-001 -3.6637049e-001
 -1.4114117e+000 -1.3837298e-001 -4.4886359e-001  1.1446147e+000  6.8849481e-001  9.4776848e-001  4.6790114e-001 -3.8586175e-001  2.2731564e-001  2.4518487e-001  1.8747808e-001  1.6979505e+000  5.2297980e-001  7.2717143e-001  2.1176532e-001  2.2588054e-001 -6.8264739e-001  2.8150128e-001 -7.7269182e-002 -2.1608405e-001 -2.1867031e-001  2.7466792e-001 -3.9698323e-001  4.4468330e-001  3.3037560e-002  9.0283468e-002  6.6521183e-002  5.1532327e-001  8.8311253e-001 -2.6255329e-001  7.8236159e-001  1.4036237e-002 -7.1710526e-001 -5.4335507e-001  6.1407901e-001  8.1765580e-001 -7.6027366e-001  6.8636695e-001  1.0610133e+000  3.7469921e-001  2.0450161e-001  2.1387210e-001  1.4477313e-001 -2.7730083e-002  2.7318575e-001  2.4427136e-001  3.0220145e-001  1.0537034e+000  1.0951516e+000 -2.5442825e-002  8.4402065e-002  1.5351652e-001  2.1496533e-001  9.1680802e-002  1.1370149e+000 -3.5878611e-001  6.2809328e-001  3.9770817e-001 -1.1202837e-001  3.4096515e-001  7.9753172e-001  3.4279835e-001  7.4215387e-001 -5.1421015e-001  7.9398163e-001  3.8694609e-001
  1.4826544e-002  5.6441370e-002 -8.9143006e-001  2.6126679e-001  4.9817871e-001 -8.1406840e-001  5.9444980e-001  2.8048500e-001  1.3394212e-001 -3.2704577e-001 -1.1933716e-001  5.5832073e-001 -3.7844830e-002 -8.4311660e-001  1.8606269e-001 -4.3636297e-001 -4.1477542e-001 -2.0473895e-001  8.9215860e-002  3.4774061e-001 -1.4906988e-002 -5.5555329e-002 -1.3797771e+000  2.3281695e-001 -3.0413733e-001 -2.9189978e-001  1.6747985e-001  9.4349049e-001  1.9107587e-001 -3.9685747e-001 -5.4675069e-001 -7.9443295e-001 -3.0907995e-001 -6.1710537e-002 -2.8601294e-001  7.9725149e-002 -6.7785271e-002  3.7007854e-002  4.6443704e-001 -4.8200163e-002 -2.4744978e-001 -8.2392573e-002  3.5561735e-001 -7.4277263e-001  1.0173932e-001 -7.3655586e-001  6.2510001e-001 -5.7655759e-001  1.0926091e-001 -3.2121066e-001 -1.5324579e-001 -7.3565956e-002 -7.4237540e-001 -3.0586536e-001  3.4888700e-003 -1.4730920e-001 -1.7282633e-001  3.3295489e-001  1.8890522e-001 -6.1056958e-003 -8.0488649e-001  2.0783887e-001  7.4977285e-001 -3.4814203e-001  8.5404556e-002 -4.7295908e-001
  8.2989231e-001  7.5827361e-001  1.5933908e+000  2.2017301e-001  1.9125245e-001 -9.3502111e-001  1.5209945e-001  4.3110036e-001  2.5823031e-002 -1.6831729e-001  2.4332235e-001 -7.6850808e-001  3.1935506e-002 -4.5350675e-001  6.4712160e-001  4.7017636e-001  2.6703060e-001 -1.1368631e+000  4.9727906e-001  2.4777821e-001  6.6385777e-001  8.0321892e-002 -3.1554526e-001  8.0907097e-002 -2.2068824e-001  4.2779230e-001 -1.5968030e-001 -5.2547495e-001 -7.5482238e-001  3.5213858e-001  5.6366807e-001 -9.7248064e-002  2.7409545e-001  4.0655168e-001 -1.2911106e-001  7.0948015e-001  7.1760543e-001 -1.1061505e+000 -5.8738760e-001 -5.6467058e-001  6.4529765e-001  2.6123988e-002  5.3067692e-001 -1.0130935e+000  9.2791969e-002 -7.6694425e-001 -3.7088726e-001 -8.9660253e-001 -1.5197581e+000  2.4823072e-001  2.0378904e-001  6.2100485e-001 -4.6737978e-001  1.6077989e-001 -6.7856968e-001 -1.3156930e-001 -1.9195380e-001  2.3550527e-001  3.5489226e-001 -1.7148520e-001  6.8788302e-001  5.4737517e-001  5.2412709e-001  1.6917999e+000  5.6240029e-001 -1.7955029e-001
 -1.8255013e-001  4.5155307e-001  3.3971305e-001  4.4719013e-001  5.1338904e-001  3.1601439e-001 -1.6150680e-001  2.9248990e-001  7.9294010e-002 -1.6396198e-001 -3.8441841e-001 -9.4416307e-001 -6.5446576e-002 -9.1367892e-001  1.3648546e-001 -2.0504112e-001 -3.1341542e-001 -6.1693406e-001 -8.9523765e-002  2.2699339e-001  4.5907917e-001 -2.2645640e-001 -1.3316106e+000 -2.5217056e-001 -4.2542099e-001 -3.3071922e-001  2.8021357e-001 -4.1588395e-001 -1.3417363e-001  1.6702043e-001  1.0729795e-001 -1.2006508e-001 -1.2985476e+000 -1.0093630e+000 -4.9942184e-001 -6.2494921e-001 -3.7440571e-002  1.5767080e-001  1.5630542e-001  1.3983588e-001  1.6468928e-001 -7.0721477e-001 -4.0160178e-001 -3.3760469e-001 -1.6057698e-001 -8.1848924e-001 -7.2256698e-001 -1.0327357e+000 -9.0489369e-001  2.9589398e-002 -1.9887408e-001  2.5365555e-002 -5.1513100e-001 -5.0945511e-001 -7.3507246e-001 -7.9834111e-002 -1.0033569e-001 -2.4796860e-001  7.1522496e-002 -6.5197484e-002 -7.6769638e-001  8.1795091e-001 -1.0249966e-001  8.4672475e-002  3.2281278e-001 -6.1045672e-001
 -6.9069864e-001  2.8880983e-001 -4.4537754e-001  6.1281559e-001 -2.0140238e-001  4.0260301e-002 -4.0318045e-001 -2.8060081e-001  3.7007761e-001  1.9092946e-001 -1.1177770e-001 -2.9161152e-001 -2.2359175e-001 -2.7113647e-001  2.3364380e-001 -1.5070754e-001  2.0932852e-001  5.3865162e-001  3.1550552e-001 -1.1643654e-002  2.8094422e-001 -1.9868033e-001 -1.3205011e+000 -9.4152485e-001 -1.3464945e-001 -1.0279887e-001  3.9827416e-001 -3.2679962e-001  2.2090687e-001 -1.7959936e-001  6.8365539e-001  5.4210745e-002 -5.2466976e-001 -9.2767028e-002  7.7819221e-002  2.5614167e-001 -1.9627283e-001  5.0711210e-001 -4.5966750e-001  1.4793653e-001 -2.0661990e-001 -5.6544025e-001 -1.8746736e+000  1.5082847e-001  1.8966977e-001 -8.2098544e-001 -1.2785850e+000 -8.4812790e-001 -5.9253904e-001 -1.0087752e+000 -3.1550237e-002 -6.2424702e-001 -2.7316429e-001  3.2726185e-001  6.1739721e-001 -2.1011611e-001  2.1593823e-001 -3.9535679e-001 -5.9668833e-001  3.3655212e-001  5.5085104e-001  4.7281500e-002 -8.1161716e-001 -3.6175006e-001 -6.0289002e-001 -3.3977180e-001
 -3.2187275e-001 -5.2758385e-001 -6.9479493e-001  2.6095965e-001  3.4998054e-001 -4.6861398e-001  3.5305906e-001  2.4212246e-002  7.7049359e-002 -1.5553023e-002 -7.0442204e-001  8.2545049e-001  3.2757899e-001 -3.6134778e-001 -4.3325108e-001 -9.9594536e-001 -1.3755932e-001  2.9712944e-002  2.1965167e-001 -3.8837910e-002  4.5463031e-001 -2.8084129e-001 -3.4679877e-001 -1.1123128e+000 -7.5113890e-001 -8.7445026e-001  1.5145102e+000  1.0935723e+000  2.0612124e+000 -4.8930516e-001  1.3212517e-002  3.9439491e-001 -1.0522483e-001  2.4112708e-001  3.9383332e-001  6.5381372e-001 -1.8752000e-001  8.3536888e-001  8.7759400e-001  1.1667313e+000 -4.9422704e-001 -7.5523489e-001 -1.2268055e+000 -4.1462624e-001 -3.2356649e-001 -6.6453030e-001 -5.9691589e-001 -1.2989132e-001 -4.5574815e-001 -1.1262225e+000 -9.5770928e-001 -9.6307220e-001  1.0548470e-001  5.6159561e-002 -5.6439351e-002 -4.2775180e-001  4.8069305e-001 -4.9180214e-001 -4.6052089e-002  1.0158155e+000  6.5648803e-001  9.3029499e-002 -6.2355275e-001 -6.7321187e-001 -5.4331396e-001  4.3616759e-001
 -7.8774332e-003  2.3234245e-001 -9.1013037e-003 -2.1426427e-001  9.7600920e-001  7.0568052e-002  1.4221801e+000  3.4689609e-001  5.9916058e-001  1.1846696e-001  1.6736993e-001  1.5645977e+000  7.1469573e-001  3.6959279e-001  3.6937676e-001 -3.8468158e-001 -3.3574392e-001 -7.7033980e-001 -5.4421477e-001  3.1406001e-002  2.7442814e-001  1.7784182e-001  3.5654270e-002  2.6488749e-001 -7.7771585e-002  1.1902762e-001  1.1487645e+000  7.6692837e-001  9.8952360e-001  1.1868825e+000  3.9187795e-001  3.8134326e-001  8.6824454e-001  1.5750471e+000  1.1421788e+000  8.3944050e-001  6.9150106e-001  9.6949987e-001  4.1884195e-001  9.2677077e-001  2.7206335e-001 -1.3056219e-002  1.1782234e-001 -2.8691755e-002  2.6234550e-001  3.4457502e-002  3.5071428e-001  1.9166910e-001  1.0727503e-001  9.2400978e-001  7.8985947e-002  1.1022365e-001  1.8900367e-001  3.2251393e-001  1.9181148e-001  2.1387019e-001  7.4947550e-001  6.7568706e-002  8.4389080e-001  1.5052241e+000  4.0450741e-001  9.6653750e-001  7.6239773e-001  1.1202770e+000  1.5885915e-001  4.1935779e-001
 -6.0951104e-001  6.5383306e-001  9.9079941e-001 -7.2678306e-001  6.3777813e-001 -9.0242188e-001  3.4488636e-001  6.0418237e-001  6.4969299e-001  5.5891196e-001  1.7773012e-002 -7.4949931e-001  9.9396753e-001 -1.3547717e-001  3.9174588e-001  7.9149031e-002 -3.2220034e-001  3.8375203e-001 -1.9509748e-001 -9.0138900e-002 -1.6186775e-001  2.4910098e-001 -1.8522959e-001  1.1091814e-001  1.7734963e-001  2.8266944e-002 -1.0017119e-001  1.8035223e-001  7.3365974e-001  9.2394207e-001 -1.9110662e-001  4.5567769e-001  8.8294484e-001  3.5118077e-001  6.9946843e-001  2.0745340e-001  9.1733864e-001  7.3789226e-001 -2.9576324e-001  8.6589037e-002 -1.5280076e-001  2.9006240e-001  6.5191920e-001 -6.5142957e-001  3.0489814e-001  3.4267001e-001  5.4334435e-001  1.2390219e-001 -3.7549521e-001 -4.6232416e-002  1.3690987e-001  1.5565176e-001 -1.8101122e-001  4.7460670e-001  1.2297165e-001  1.9905073e-001  7.7918988e-001  8.6491609e-001  7.1367202e-001  6.7638361e-001 -5.9532632e-001  4.2807596e-001 -1.0837090e+000  8.9870071e-001  4.7692162e-001  5.9063745e-001
 -4.2082844e-001  1.2658269e-001 -8.6811111e-001 -1.1769963e+000 -2.7790095e-001 -8.4544078e-001 -2.8440753e-001  3.4915454e-002  2.2168998e-001  2.3365562e-001  1.0379192e+000 -9.8727698e-001  2.1399731e-001  6.4578625e-003  1.3230634e+000  3.7963394e-001 -7.2150272e-001 -8.4546450e-001 -1.2648556e+000 -5.0098937e-001 -5.6700882e-002  2.4807688e-001  4.3656263e-001  9.6446553e-001  6.0592978e-002  7.9198899e-001  4.8222103e-001  5.5353395e-001  6.6754304e-001  3.5202968e-001 -9.4690666e-001 -3.4812682e-001  1.1106686e+000  6.1815762e-001 -7.6448223e-001 -7.6388744e-001  7.2472659e-001  3.4606359e-001 -2.1717234e-002  5.3841028e-001 -2.3741485e-001  3.8217434e-001  9.1634324e-001  1.8652841e-001  1.3266229e-001  1.3313396e+000 -2.7584254e-001 -1.3104939e+000 -1.6460006e+000 -3.2123746e-002  7.7936221e-001  1.2248010e+000 -1.9135365e-001  1.1723795e-001 -5.1777331e-001  7.0662042e-001 -1.0213329e-001  1.8813207e-001  9.3579501e-002  4.9847470e-001 -2.5905737e-001 -1.4071909e-001 -6.0169049e-001  5.1710825e-002 -3.3537361e-001 -2.0989937e-002
  4.8222610e-001  3.0577973e-001 -6.4753280e-002 -1.6560568e-001 -4.4295343e-001  3.2537828e-001  7.0785252e-003 -7.7032970e-002 -8.6939094e-002  8.1437442e-001  8.7106416e-001 -5.4352345e-001  5.7987355e-001  6.7480891e-001  3.8069790e-001  3.1649957e-002 -8.3512828e-002 -5.8755575e-002  1.1338328e-001 -2.1919104e-001  6.8514670e-001  1.6700335e-001  1.9911153e-001 -1.6260183e-001  3.0119048e-001 -8.2566771e-002  1.9370161e-001  6.1949285e-002 -5.3716873e-002 -1.7926450e-001 -4.9651108e-001 -2.9000870e-001  4.1661125e-001  2.4217214e-001 -8.5935345e-001 -8.4389794e-001  8.4069070e-002  3.9931905e-001  1.1770801e-001  1.4017140e-001 -4.2045188e-002  1.4052922e-001  4.1112267e-001  1.1121136e+000 -2.5130523e-001  1.3457566e+000 -7.6632352e-001 -2.7966375e-002 -1.0614822e+000 -4.8767796e-001 -6.5026767e-002  4.2698295e-001  7.0409601e-001  2.3777908e-001  9.6723644e-001  8.4476760e-001 -4.1018027e-002 -7.1477685e-001 -3.7464813e-001 -1.8880238e-001 -3.0791720e-001 -2.2077450e-001  1.0701584e-001  6.0016038e-002 -2.0021969e-001 -1.1837146e+000
  1.7475381e-001  3.1936140e-001 -1.9535453e+000 -1.2560069e-001  5.5379991e-001 -5.7027959e-002  4.1159541e-002  3.7560414e-002 -2.6151601e-001 -2.4405684e-001  4.7487576e-001 -1.0009103e+000 -2.3087615e-001  2.1979887e-002 -2.3627094e-001 -2.2468819e-001 -5.4892231e-001  8.9587926e-002 -3.3646119e-001 -2.1518144e-002  9.1313349e-002 -1.5607391e-001  5.5626570e-001 -2.9457426e-001 -4.1697358e-001 -6.6312364e-001  6.9310723e-001  3.4478148e-001  3.7212425e-001  4.4822217e-001 -1.4552913e-001 -2.0879315e-001  4.7731658e-001  1.4039474e-001 -9.8039816e-001 -1.3008795e+000 -2.7062988e-002 -1.7111052e-001  5.5099008e-001  9.5941491e-001 -1.0320067e-001 -2.5724795e-001 -3.6282062e-001  9.2319437e-001  2.7227945e-001  1.0616758e+000  3.7849344e-002 -2.9283330e-001 -3.6875280e-001 -3.0547260e-001 -3.1259625e-001  2.1196672e-001 -3.7766421e-001  4.4022798e-001 -1.5145089e-001  6.4474923e-001 -3.5681667e-001 -4.1529503e-001  1.7995090e-001  3.9754025e-001 -1.0808767e+000  6.7259596e-001 -1.6038310e+000 -1.3112586e+000  4.6695273e-001  3.6462590e-001
 -5.2949477e-001  6.8249521e-001 -2.6391045e-003  5.6934856e-001  2.3223775e-001 -3.9882805e-001  5.5650050e-001  1.6358542e-001 -4.1448504e-002  1.2584159e-001  2.9901731e-001  3.1097377e-002  3.9282871e-001  1.7533920e-001 -4.4632419e-001 -1.9708540e-001 -3.7962298e-001 -2.3050020e-001  5.9804051e-001  1.8384290e-002 -4.6932993e-001 -1.7392431e-001 -3.9941023e-001 -2.2180147e-001  2.2263560e-001  3.3631617e-001  1.5808214e-001 -3.1433343e-001 -1.4948950e-002  9.6279432e-001  3.7377354e-001 -1.0101767e-001 -2.2708107e-001 -6.6378610e-001 -1.0793762e-001 -2.9704183e-001  5.7908339e-001 -4.3075655e-001 -2.6323208e-001  2.4673475e-001 -5.4535331e-001  3.3533175e-001 -5.9600108e-001  7.5444351e-002  1.6915040e-001  1.4109095e+000  4.2417711e-001  1.0309958e+000 -1.2391499e-001  4.5802938e-002  1.4000863e-001  4.2351995e-001  8.0377780e-002  5.3406192e-001 -1.9809090e-001  4.8498207e-001  7.1385984e-001 -2.9302780e-001  4.5820980e-001  7.7278126e-001 -6.9331287e-001  2.9103766e-001 -1.9096625e+000  8.9931718e-001  8.7501187e-002 -1.3805034e-001
  5.7159567e-001  1.0855967e-001 -7.6743816e-001 -8.8626009e-002  2.5421221e-001  1.7800514e-001 -1.9187681e-001  3.8192337e-001  5.3830556e-001  2.5722754e-002  2.2871633e-001 -3.5241352e-001  2.9338611e-001 -9.4175606e-003  4.9304880e-001  5.0382546e-001 -1.8395778e-002 -4.6616988e-001  4.1123072e-001 -5.3632302e-001  4.9783013e-001 -1.0877250e-001 -7.3709901e-001 -3.1427276e-001 -1.6741852e-001  1.1929978e-001  7.4413715e-001  4.3011499e-002  5.0885537e-001  1.2492771e+000  2.6245426e-001  1.7267227e-002 -4.3357216e-001  1.6484501e-001 -4.0156031e-001  4.5311011e-002  1.0407210e+000  9.7688889e-001  4.7128952e-001  6.3350985e-001 -5.3785275e-002 -2.9724812e-001 -1.0443976e+000 -1.2014840e+000 -1.3698682e-001 -1.5410888e-002 -6.0388810e-001  6.0357364e-002 -4.0799170e-001 -7.4440602e-003  5.4440894e-001  9.9504736e-001 -3.1440707e-001  5.5769878e-002 -7.7446281e-001  1.5160865e-001  2.6609970e-001  4.9651613e-001  4.7488711e-001  5.4165705e-001 -2.9458799e-001  1.4686615e-001 -1.5009175e+000 -1.2020760e+000  3.9625532e-001  2.6074953e-001
  6.8074016e-001  3.0862225e-002  1.2061042e-001  2.3899650e-001  2.9566994e-001  9.0767386e-002  6.3892909e-001  4.6974520e-001  3.8066374e-002  8.1796604e-002 -2.5870784e-001  1.0953983e+000  3.2551823e-001  7.1205838e-001  5.9469513e-001  6.9299787e-001 -2.2819956e-001 -1.9041724e-001  6.5157136e-001 -2.1033255e-001  3.6400501e-001  1.9706589e-001 -4.0964412e-001 -7.3380575e-002 -4.4210304e-001  2.3733921e-001  5.2535793e-001  2.4943838e-001  5.8201483e-002  2.8551186e-001 -2.5837783e-001  1.6749238e-001 -5.5099131e-001  1.8913196e-001  1.2167493e-001  1.9030823e-001  1.3555845e-001  4.3703514e-001 -4.5483632e-002 -7.4775313e-002 -4.6258144e-002 -2.7299591e-001 -3.8140414e-001 -1.1411756e+000 -1.7832516e-001 -4.0535368e-001 -8.7158120e-001  2.8771817e-001 -1.6542351e-001  1.1158736e-001  4.2393009e-001  6.8843124e-001  9.0590640e-001  8.5849776e-001  6.8754900e-001  2.4116561e-001  2.2039751e-001  6.7017430e-001  6.3158998e-001  7.3446521e-001  1.9390149e+000  5.9469258e-002 -4.3891156e-001  6.3713828e-001  5.8226358e-001 -1.3676016e-001
 -1.0994775e+000 -3.4985924e-001 -1.3532972e+000 -1.6868599e+000 -2.0689154e-001 -9.3885125e-001  5.3605987e-001  5.1059349e-001 -2.3526544e-001 -9.5567124e-001 -5.1512992e-001  1.5842942e+000 -1.8379234e-001  3.6921509e-001  1.0255993e+000  3.5294700e-001 -9.9317125e-001 -4.5476662e-001 -7.5143612e-001 -7.6846351e-001 -4.3283881e-001 -6.4332066e-001 -6.5396713e-001 -5.7777887e-001 -6.1866166e-001 -8.9454699e-001  4.7469550e-001  2.7641686e-002  5.3278822e-002  3.2679630e-001 -1.4683865e+000 -7.6951889e-001 -2.8296936e-001  6.5832924e-002 -4.3942480e-001 -9.9264955e-002  5.9487254e-001  5.9423172e-002 -6.5121824e-001  8.6073112e-002 -3.6325441e-001 -5.3072787e-001 -2.6250233e-001 -4.2976748e-001  2.0422620e-001 -3.3421089e-001 -9.3565314e-001  1.4256792e-001  1.1534519e-001 -7.9323603e-001  5.8043105e-001  1.0672736e+000  5.6392963e-001  2.5071695e-001  4.8845047e-001 -8.5908271e-001 -6.0082005e-001 -1.5699933e-001  1.5156314e-001 -2.5419309e-001 -3.1617011e-001 -5.8816660e-001 -1.6048717e+000 -1.4016318e+000  4.2701846e-002 -1.4521589e+000
 -5.5205736e-001 -5.6209149e-001 -1.6291161e+000  3.2762898e-001 -1.3455715e-001  5.9560401e-001  1.2498619e+000 -4.3120706e-002 -3.6235943e-001 -8.3274439e-001  3.3721646e-001  9.6454787e-001 -3.8936552e-001  1.2852247e-001  1.3625609e+000  1.0209026e-001 -7.8984592e-001 -2.7253506e-001 -1.0262417e+000 -6.1123504e-001 -4.1483953e-001 -1.2300641e-001 -4.2818742e-002 -9.8562543e-002 -4.2570823e-001 -4.7646326e-002  7.0175394e-001 -1.3545574e-003  4.6083880e-002 -9.7889689e-002 -9.0764046e-001 -8.7423924e-001 -5.2528428e-001 -3.7363881e-002 -5.1706405e-001 -2.0231286e-001  5.2151921e-001  4.5041580e-001  1.7496646e-002  1.5562108e-001  2.9913241e-001 -9.4984295e-002  3.7403330e-001 -1.6098941e-001  2.3970938e-001 -6.2912555e-002 -3.4765548e-001 -3.0928049e-001  1.3708282e-001 -2.1547587e-001  6.2905103e-001  1.3249347e+000  2.7978503e-001  3.8250801e-001  9.1907860e-001  1.3579495e-001 -3.0177953e-001  3.2969785e-001  2.5968294e-003 -4.5407940e-002  5.6809714e-001 -2.0279314e-001  3.9589506e-001 -3.9447048e-001  6.5370595e-001  5.1746882e-001
 -7.2936950e-001 -3.7726563e-001 -6.9437896e-001 -1.5548033e+000  1.5010856e-002 -2.9862432e-001  6.6093330e-001 -4.7242289e-001 -3.2688158e-001 -2.1295261e-001 -3.8085814e-001  5.5908218e-001 -1.0247184e-001 -1.3435527e-001  5.2183578e-001 -2.4053352e-001 -3.3878650e-001 -6.1196271e-001 -1.0595131e+000  4.5886632e-002 -3.8656987e-001 -1.8936434e-002 -1.8534949e-001 -1.0770034e-001 -3.3156863e-001 -7.1835937e-001  7.6864808e-002  6.0706283e-002  5.7599325e-002 -2.6846818e-001 -5.9323634e-001 -1.1812816e-001  1.1972267e-001 -4.5994632e-001 -6.0526152e-002 -9.0666008e-001 -4.7684282e-001  5.6602942e-001 -2.9099232e-001  4.6415025e-001 -4.4233690e-001 -7.2189001e-001 -2.2054607e-001 -1.4941589e+000 -4.3524815e-001  7.7184497e-001  4.4957831e-001 -1.0963746e+000 -4.9655952e-001 -6.8528496e-001 -3.1263237e-001  5.8419309e-001 -5.2706262e-002 -1.3191277e-001  2.5075129e-001  4.9495239e-001 -1.9903277e-001 -5.0190287e-001  1.0092885e-001 -5.8928085e-001  1.3384607e+000 -9.3252427e-002  4.3965254e-001 -4.8838541e-001  5.5072600e-001 -1.0994128e+000
  6.8958147e-001 -9.4601684e-001  1.6772286e+000 -9.7989715e-001  4.2463322e-001  3.7412580e-001  7.8629530e-001 -4.5070788e-002  3.7920916e-001 -1.2177073e-001 -3.6335504e-001 -4.0234796e-001  8.1802866e-003  3.6986953e-001  4.0347418e-001 -2.2311068e-001 -1.5029850e-001 -4.9731931e-001 -5.4195059e-001 -7.7026123e-001 -3.4573241e-001  3.6531554e-001  2.7352844e-001  3.7856516e-001  3.3321379e-002 -3.1705679e-002  7.4609281e-001  5.0913771e-002  9.7126630e-001  6.9234603e-001  9.8705237e-001  5.6520043e-001  1.9257889e-001  2.4292978e-001  9.6613232e-001  6.4396126e-001  7.7328436e-001  1.1783397e+000 -4.3021001e-003  2.2603265e-001  8.5218572e-002  5.7765992e-002  7.6920149e-001 -6.0516569e-001 -1.6223332e-001  8.3658603e-001 -9.9287617e-002 -1.0109732e+000 -2.5619721e-002 -7.0363740e-002  8.9654967e-003  2.8232599e-001  3.8194506e-001  1.3599859e-002  4.9477423e-001  2.4389873e-001 -2.7476914e-001  3.6248253e-001  3.5958104e-001 -3.0255316e-001  8.0905357e-001  3.9393498e-001  1.1504898e+000  1.6398421e+000 -6.6089829e-001  3.1482371e-001
  1.4273062e+000  1.0097252e-001  7.6364669e-001 -4.6848302e-001  9.2062328e-001  1.9212199e+000  9.0955324e-001  6.8648021e-001  2.8608589e-001  2.2769243e-001  3.3599073e-001 -1.2340314e-001  5.0359467e-001  1.8378529e-001 -2.4490333e-001  2.0606729e-001  1.0353130e+000  5.2834415e-001  5.4110050e-001  3.5180614e-001 -2.3137195e-001  8.5282654e-001  2.5381416e-002  6.4686621e-001  3.7637763e-001  1.1908736e+000  3.3265289e-001 -5.1809179e-001  1.2409622e-001  2.9857940e-001  8.8105838e-001  3.4004978e-001  4.0084350e-001 -7.9436163e-002  7.4120730e-001  2.7864865e-001  6.6187295e-001  3.5969094e-001 -3.2945687e-001  4.7133090e-001  4.0258925e-001  1.7714569e-001  1.5369725e+000 -1.7978344e-001  5.7024495e-001 -1.0392200e-002  6.2026381e-001  1.2013276e-001  5.9520041e-001  3.3345563e-001  6.0696222e-002  1.1868228e-001  7.1818860e-001  1.9371859e-001  1.8830308e-002 -1.0329192e-001 -1.2063149e-001  2.7607314e-001  5.0936390e-001  9.2535488e-002  1.9692971e+000  8.1799936e-001  3.8313136e-001  7.3694243e-001  3.2672060e-003  5.9693586e-001
  8.1318262e-001  2.6903400e-001  1.9134372e-001  1.1653283e-001  6.3504857e-001  2.9719938e-001  4.3712728e-001  7.4918489e-001  3.9059855e-001 -2.8911280e-001  4.8949421e-001 -6.3411966e-002 -2.2830744e-001 -4.5262175e-001  5.8436047e-001  6.3588899e-001  4.1165581e-001  3.2505532e-001  1.5548278e-001  3.6338480e-001  3.4144936e-001  2.9400943e-001  6.1626433e-001  7.0310068e-001  1.5441112e-002  3.9121556e-001 -6.6071224e-002 -7.3352610e-001 -1.8615736e-001  8.1118290e-001  8.5555050e-001  3.8111853e-002  8.9968658e-001  3.7563290e-001  5.2344971e-001  6.3481511e-001  7.3191518e-001 -3.3187008e-001 -2.8265756e-002 -2.1414173e-001  5.3146657e-001  4.0577761e-001  8.0594204e-001  1.3879767e-001  1.4961624e-001  1.2832985e-001  8.7100012e-001  7.4523672e-001  7.6774573e-001  5.1892405e-001  4.5120141e-001  1.7105084e-001  4.8833921e-001 -2.2089523e-001  1.6863106e-001 -1.0555416e-001 -3.4770526e-001  3.7411295e-001  6.4655292e-001  1.0601135e-001  4.4106464e-001  8.0977293e-001  9.3851895e-001 -3.2248739e-001  1.0592618e+000  5.9775808e-001
  5.6685688e-001  1.0980901e-001  4.0929075e-001  1.0440140e+000  4.9924955e-001 -1.3407623e+000 -5.3514145e-002  4.4583829e-001 -4.2842650e-002 -5.4989467e-001 -9.5518653e-001  8.2641490e-002  4.1725463e-002 -5.5959494e-001  2.2432146e-001 -1.6553083e-001  8.5506007e-002  6.0491253e-002  3.2226340e-001 -2.4041657e-001  4.8097022e-001  3.8252412e-001  6.3805640e-002  6.2163946e-002 -1.5855619e-001  4.5155078e-002 -4.0009138e-001 -6.2046162e-001 -3.5293732e-001 -3.8731442e-001 -4.2326041e-001 -5.8279450e-001 -1.1878287e+000 -1.1467680e+000 -5.4116866e-002  6.9118867e-001 -6.0285431e-001 -7.5938447e-001 -3.6888248e-001 -2.0089811e-001 -1.4411884e-001 -8.7881058e-002 -2.2464920e-001 -9.3593997e-001  8.5523738e-001 -6.9682202e-001  2.6287114e-001  1.4672052e-001  3.4144626e-001  2.9638839e-001 -2.1611016e-001 -1.6883403e-001 -4.1197032e-001 -3.6836598e-001 -6.5015226e-001 -9.6997583e-001  3.0783332e-002  2.7890852e-001  5.4212542e-001 -5.0773963e-003 -1.1166964e-001  7.0773184e-001  6.4130154e-001  1.0249835e+000  1.1717329e+000  7.6034956e-001
  7.2288696e-001 -7.7141232e-002 -7.7537601e-001  1.1695235e+000  8.1241488e-003 -1.5478419e+000  6.0707505e-002  2.6755550e-001 -2.8100314e-001 -7.3331093e-001 -7.2537423e-001  9.3639445e-002 -3.8002822e-001 -7.2645113e-001 -8.9245893e-003 -5.5147889e-002  4.0321198e-001 -5.4706073e-001 -3.2387696e-001 -9.3101993e-002  1.7822102e-002 -3.6492396e-001 -7.3785059e-001  1.4880807e-001 -1.9633267e-001 -9.7966869e-002 -3.9221159e-001 -3.5161463e-001 -2.9768071e-001 -2.8265536e-001  4.5140592e-001 -2.7851785e-003 -6.5034561e-001 -4.3833988e-001  3.6755597e-001  7.3316180e-001 -2.3795418e-001 -2.6245668e-001 -9.8913677e-002 -9.9346088e-002  5.0565972e-001  8.5001888e-002  3.8091930e-001 -6.4455122e-001  4.5472491e-001  1.2049990e-001  3.6176483e-001  5.1612703e-001  2.8499091e-001  2.6644325e-002  2.2806639e-002 -1.7017224e-001 -6.8181048e-001  6.3981593e-002 -4.2112993e-001 -7.6908689e-001 -4.1163015e-002  8.6547341e-001  5.5646816e-001  4.3886794e-001 -1.3916381e+000  5.0457113e-001  1.7306868e+000 -5.4433233e-002  1.6214322e+000  1.1456621e+000
 -1.0738216e-001 -7.9181912e-001 -2.9394795e-001  1.0106786e+000  4.7754900e-001  2.1797978e-001  2.8405956e-001 -2.2196750e-001  5.1657790e-001 -2.5441343e-001 -1.7699531e-001  2.3101699e-001 -4.3672234e-002  2.5990733e-001  1.5959972e-001 -2.4588760e-002  2.4153418e-001  4.5170052e-001  4.2505430e-001 -2.0751495e-001 -2.4068221e-001 -7.4342930e-002  5.0176198e-001  1.3477766e-001  1.0146903e-001  6.4419147e-001 -2.5981001e-001 -4.7277972e-002 -5.2328957e-002 -5.6581626e-001  3.9747741e-002  3.0300112e-001 -3.5620832e-001  1.2707441e-002  3.4317518e-001  6.8677255e-001 -9.4746074e-002  4.2705803e-001 -1.6819961e-001 -3.7981907e-001  7.9828575e-001  2.2270175e-001  4.0742884e-001  5.0001467e-001  1.6440690e-001 -7.0909216e-001  4.7776073e-001 -6.9387627e-002  3.0475809e-001  2.6785526e-001  5.1465464e-001  5.6907601e-001  3.3002604e-001  2.8950057e-001  4.1858937e-001  2.9154142e-002  3.7812018e-001  1.2215599e+000 -9.8289105e-002  5.3368858e-002 -4.1170830e-001  5.8053073e-001  1.6494346e-001 -6.2770937e-001  4.0069611e-001  3.4319804e-001
 -4.7463910e-001  4.8091004e-001  1.9114151e-001  2.8861642e-001  6.5530638e-002  1.4355576e+000  6.3176647e-001 -2.3346186e-001 -1.6270890e-001 -3.4191449e-001  4.9778658e-001  1.1789335e+000  3.6238225e-001  7.4982029e-001  1.5258002e+000  7.6390956e-001  1.3930731e-001  7.3482800e-001 -7.4686339e-001 -7.7475665e-001 -1.7828573e+000 -1.1199280e-003  4.8494395e-001  8.7481555e-002  2.0917418e-001  4.2169949e-001 -1.9009412e-001  6.7807016e-001  3.7405322e-001  5.2469084e-002 -1.6939608e-001  8.8983193e-002  2.6071229e-002  1.4038184e-001 -1.1991227e-001 -4.8205996e-001 -1.6611639e-002  4.1484004e-001 -1.7261379e-001  7.7688977e-003  7.5200428e-001 -1.4393547e-002  4.9485637e-001  5.7861320e-001  1.2279966e-001  3.2781605e-001 -2.9623114e-001 -7.8087543e-001  6.8052654e-001  8.5591052e-002  5.3253765e-001  9.1485539e-001  1.1173200e+000  5.2580092e-001  3.6041313e-001 -1.3308477e-001 -5.5664320e-002  1.9351200e-001 -6.0625175e-001  2.7137618e-001  1.6470959e-001  9.2296230e-002  4.1484235e-001 -1.0663741e-001  1.5412111e-001 -1.8737044e-001
  1.4696767e+000  4.2152104e-001  1.3747416e+000  2.3372196e-001 -4.8947899e-002  8.3128828e-001  9.1010315e-001  9.3781966e-002  2.8240412e-001  5.1805418e-001  5.7922209e-001  1.2234902e+000  7.7906721e-001  6.4486398e-001  6.8938443e-001  2.7083937e-001  3.1064978e-001  5.6580346e-001  3.9587429e-001  5.4219732e-001 -6.6768115e-001  7.5009945e-001  3.1198447e-001  3.3093980e-001  6.5098393e-001 -5.9020898e-001  4.8478806e-001  5.5808191e-001  8.6598671e-002 -3.8194661e-001  3.5796505e-001  6.4159314e-001 -1.4768664e-001  1.1188456e-001  1.1152998e+000  2.6419716e-003  2.3006864e-001  6.5314602e-001 -1.8877343e-001  4.7002808e-001 -5.5058446e-001  2.4906131e-001  6.6041938e-002  7.2219694e-001 -3.2305342e-001  9.8517075e-001  1.9393077e-001  7.1868314e-001  4.3684934e-001 -1.7440068e-002  7.9151555e-002  2.6545256e-001  9.1605745e-001  7.3984893e-001  3.3750177e-001  1.8411456e-001  3.1055352e-001 -1.4703947e-001  1.3755498e-001  4.7504154e-001  9.8057647e-001  1.0122154e-001  9.5721032e-002  1.2533597e+000 -3.4291050e-001  2.0338142e+000
  6.2850219e-001  8.4569772e-001  8.3354390e-001 -1.3415085e-002  3.3821956e-004 -1.0977610e+000  3.2464767e-001  1.5879489e-001  6.8596371e-001  2.0052173e-001 -3.9995542e-001 -2.5513462e-001  2.4587554e-001  2.1672335e-001  6.8679551e-001  1.0352153e+000  4.7033715e-001 -7.2757928e-001  4.2923897e-002  1.1565962e-001  4.7335081e-002  8.4872815e-002 -3.7488582e-002  3.8476658e-001  4.4432316e-001  3.2525508e-001  1.1824221e-001  7.0226095e-002 -1.7687406e-001  8.8159860e-001  8.2861098e-001  5.7334095e-001  8.2025085e-001  1.2004062e+000  3.6141587e-001  4.2679357e-001  8.3461594e-001 -1.4173799e-001 -3.2857193e-001 -2.5690238e-001  1.0369339e+000  5.5589310e-001  2.0487613e-001 -1.6322275e-001  1.8436851e-001  4.6398805e-001 -1.0569872e-002  4.5319277e-001  6.3312052e-001  3.3916403e-001  8.2860817e-001  6.6627037e-002  2.2138502e-001  6.5186557e-001  1.1090953e+000  2.9209565e-001  3.2657651e-001 -1.8676862e-001  3.4403200e-001  3.2055993e-001 -3.5667713e-001 -6.6312618e-002  7.5996192e-001  1.3545380e-001  8.6374857e-001  3.5626748e-001
 -3.6424369e-001  1.4946964e-001 -7.6441861e-002  5.0157633e-001  3.3274323e-002 -2.4847282e-001 -1.7318958e-001  4.0493746e-001 -3.2457736e-001  2.0021136e-001  2.7978328e-001 -1.2004788e-001  1.1095275e-001 -4.1678870e-001 -1.2475957e-001 -8.8024917e-002 -2.3099659e-001 -5.2238352e-002 -2.9747524e-003  4.3468401e-001  4.7506576e-001  2.4273992e-001  1.2369799e+000  6.8825608e-001  2.3918994e-001  1.4271858e-001  8.9393767e-001  4.0118918e-001  8.3239219e-001  2.4481515e-001  2.1135441e-001  1.7286577e-001  8.8529746e-002  5.1830494e-001  3.7110714e-001  2.5626301e-001 -4.9160603e-001  3.1587527e-001  5.8661805e-001  8.8305054e-001  1.7146034e-001  6.4005787e-001  1.3352184e+000  1.7581381e-001  1.5913216e-001  8.7456837e-001  3.8135051e-001  6.2222598e-001  1.9911340e-001 -8.1423920e-002 -2.1534453e-001 -8.8503931e-002  2.1493670e-001  3.6662150e-001 -1.9627383e-001  1.8653302e-001  1.1845793e-001 -2.0464431e-001  1.8339776e-002  9.0927764e-002  1.7854441e-001 -2.1828679e-001 -8.6014214e-002  1.0842175e+000  8.8568513e-001  6.7298911e-001
  2.8852093e-001  1.2037715e+000  7.1751887e-001  2.1698439e+000  2.3757346e-001  6.6705008e-001 -1.7423943e-001 -7.5307336e-002  4.9600034e-001  6.5249392e-001  5.3420829e-002 -1.5141620e-001  3.2053050e-001  3.6690053e-001 -4.2381431e-001 -2.0408773e-001  1.1450102e-001  7.7937349e-001  8.3739365e-001  5.0049022e-001  6.1016263e-001  3.3621280e-001  5.0513289e-001  1.7294456e-001  4.2968923e-001  8.5075759e-001  5.9810687e-001  5.0741307e-001  5.1798708e-001  4.6249865e-001  1.2898394e+000  5.5519239e-001  4.5686455e-001  3.9780137e-001  4.4513359e-001  1.4229658e+000 -2.3608555e-001  3.3280217e-001  7.8161817e-001  5.1911654e-001  6.5424678e-001  2.0651474e-001  6.1017532e-001  2.9707126e-002  2.1626091e-001  7.3093641e-001  5.9514704e-002 -2.8854828e-001 -5.8368478e-001  3.9316893e-001 -3.4622320e-002 -1.0820828e-001  2.1303344e-001  5.6397392e-001  2.0742468e-001  2.4266166e-001  3.5774731e-001  3.5450753e-001  1.3002376e-001  2.7899757e-001  7.5152242e-001  4.3152266e-001  1.8791808e+000  1.1862045e+000  6.9675363e-001 -1.3209964e-001
 -1.2968623e+000  1.0519652e+000  1.9526413e+000  7.3712091e-001 -4.4525543e-002  1.3583593e+000  2.1772265e-001  3.1921207e-001 -3.5580068e-001  7.6247879e-001 -4.0754876e-001  4.0110920e-001  8.5047763e-001  3.2324842e-001 -7.7091009e-001 -4.3158192e-001  5.2424385e-001  6.3933899e-001  3.6780666e-001  1.7095236e-002  2.3657140e-001 -4.1924688e-002 -6.2233776e-002  5.6887946e-001  4.3040934e-001  3.4860562e-001  2.7433066e-001  8.2577706e-001  3.2019953e-002 -4.8837097e-001  1.3220471e+000  6.7343579e-001  2.3356364e-001 -1.5341936e-001  8.0932678e-001  1.5212546e+000 -1.7477818e-001 -2.1989547e-001  7.6644909e-001  7.4473657e-001 -1.4177532e-001  1.1125999e-001  6.7263348e-001 -1.4147435e-002  2.2578272e-001  6.5769065e-001  1.1811536e-001 -1.0951581e-001 -2.9435990e-001  3.0978398e-001 -5.1533520e-001 -2.5020807e-001 -4.0638893e-002 -2.6385483e-001 -3.2773882e-002  4.3194003e-001  1.9077761e-001  4.0565142e-001  3.2350372e-001  3.2784623e-001  5.5770869e-001  7.1728181e-002  6.4807037e-001  6.3620455e-001  6.1773837e-001  5.3841688e-001
  2.2565135e-001  9.0539008e-001  5.6224236e-001  1.0365598e+000  4.7295145e-001  5.9585590e-001 -2.8597677e-001 -4.6236240e-002  2.8698935e-002  9.6321643e-001 -9.8160723e-002  4.2486069e-001  7.2876667e-001 -3.3545180e-001 -6.8766055e-001 -4.0641830e-001  6.4818396e-001  7.3708783e-001  3.0169041e-001  4.6129799e-001  2.2432766e-001  1.0881740e-001 -7.5820491e-002  7.8856141e-002  5.2215081e-001  5.5171409e-001  1.2235963e-001  5.6094137e-001 -9.5782248e-003  9.7900369e-002  1.2351435e+000  1.1612593e+000  5.7053890e-001 -2.5294235e-002  6.8088587e-001  7.7972565e-001 -3.2825506e-001  3.7835825e-001  1.2417115e+000  1.8701351e-001  3.6467477e-001 -7.4379779e-002 -2.6978340e-001  1.5044524e+000  2.5205177e-002 -4.4772892e-001  3.2746337e-001  3.4194217e-002  1.2148607e-001  1.6568312e-002 -5.8645705e-001 -3.3249650e-001 -6.2842966e-001 -1.7025863e-001 -6.8695405e-001  1.4096833e-001  3.7272581e-002 -1.8482229e-001  1.9518703e-001 -3.5196237e-001 -7.5258057e-002  2.5502065e-001  2.0912541e-001  1.4299522e-001  5.7042590e-001  4.5344416e-001
 -3.0222393e-001  9.6358258e-001 -3.2698953e-001  5.4572520e-001  7.3354770e-001 -2.1660025e+000 -9.7209666e-001 -3.0494279e-001  6.8121649e-001  9.1468657e-001  2.1222540e-001 -5.1613564e-001  3.8541899e-001 -9.6375621e-001 -4.8771877e-001 -3.6444150e-001  1.0308171e+000 -2.0257400e-001  3.9500286e-001  7.6176091e-001 -4.0825251e-001  4.2643312e-001  2.4525451e-001 -6.9808679e-002  2.6103471e-001  5.4478177e-001 -2.2882644e-001 -4.7422427e-001 -1.0576454e+000  2.6379847e-001  4.4820048e-001  5.2825162e-001  5.6013950e-001  1.8241027e-001 -1.3377052e-001  6.2912473e-001  5.5367085e-002 -7.6507829e-001  3.0780839e-001 -3.7568562e-001  1.5452074e-001 -6.1576410e-002 -2.1369744e-001  6.0482086e-001 -1.2806403e-001 -1.0720675e+000  6.3774594e-001 -1.3586550e+000  6.2639047e-002  6.4301851e-002 -6.7715879e-001 -6.6679808e-001 -1.0171262e+000 -9.2855498e-001 -7.0432153e-001 -1.7681754e-001 -2.5367220e-001 -2.7524061e-001 -2.4830292e-001 -1.6734978e+000 -1.8962105e+000  1.7133707e-001 -1.3022132e+000  7.0089063e-001 -2.0269338e-001  8.7085992e-001
 -3.6868429e-001  1.9066063e-001  1.7153718e-001  5.0518475e-001 -1.8353983e-001 -3.7091341e-001 -1.1551342e+000  2.8545008e-001 -1.8341089e-001  8.4579979e-001  4.4029310e-001 -9.2214524e-002  3.1405211e-001 -6.0525780e-002  4.4768458e-001  4.8330238e-001  5.1231348e-001  2.7884805e-001  3.7352059e-001  7.8298220e-001  4.9368767e-001 -2.2055238e-001  3.0769881e-001 -3.2782016e-001  5.4054848e-001  5.9135093e-001 -5.1723973e-001 -7.7287720e-001 -1.0554156e+000  6.7942063e-001  5.0285734e-001  4.4612624e-001  3.9430595e-001  8.5691786e-001 -1.6567932e-001  6.4714511e-001  7.6608734e-001 -9.3522195e-001 -3.5929967e-001 -5.7147456e-001  7.8980309e-002  2.3678129e-001 -1.7952611e-001  6.1007419e-001  9.6618716e-002 -3.9881657e-001  2.3977439e-001 -2.1201685e-001  2.2057411e-001  1.5433685e-001  1.7649073e-002  3.0069374e-003 -5.0380170e-001 -5.5070109e-002  1.5558855e-002 -2.6881409e-001  4.9714819e-001  1.1485736e-001  1.4106667e-001 -1.4422484e+000  3.4873205e-001 -1.5369320e-001 -1.8449865e+000 -1.0800802e+000 -7.1566400e-002  4.7703644e-001
 -1.2831578e+000 -3.4840327e-001 -4.0501605e-001  1.1480407e+000  1.3158528e-001  1.0640862e+000 -7.3104048e-001 -1.5706049e-001  9.8831184e-002  1.4163756e-001  1.8552086e-001 -2.5454757e-001 -1.9213180e-001  8.8137845e-002  2.5803472e-001  5.0368577e-001  4.4858711e-001  5.5014673e-001  5.5805830e-001 -1.7210176e-001  4.4224832e-001  9.9437709e-003 -3.0186107e-001  5.1840604e-001  1.8599941e-002 -1.9868132e-001 -6.1536538e-001 -5.3509023e-001 -5.3370788e-001  4.9819843e-002 -8.3063533e-001 -5.7747927e-001 -3.5661250e-001 -8.9308823e-001 -7.1496643e-001 -4.0331723e-001 -4.6549420e-001  1.1982984e-001  4.4166429e-001 -6.9796526e-001 -2.5559833e-002 -4.4980768e-002 -5.3135266e-001 -2.3902562e-001 -4.0327787e-001 -4.7684734e-001 -5.1977142e-001  2.7238004e-002 -3.7554717e-001 -3.1433945e-001  4.8586373e-001  4.6602137e-001 -1.7570193e-001  9.6846626e-002  1.2228284e-001 -6.5983254e-001 -5.0961408e-002 -4.4924393e-001 -5.8923708e-001 -2.8310582e-001 -7.9696730e-002  8.0011759e-002 -3.7340838e-001 -4.1939008e-001  1.7331445e-001 -4.4237649e-001
 -7.6801098e-001 -6.7611545e-002  3.4653921e-001  8.5883490e-001  1.3506984e-001 -2.7397227e-001 -4.0445638e-001 -4.9068702e-001  1.5386236e-002 -4.5462658e-001  1.9613030e-001 -4.2882240e-001 -4.2623514e-002 -4.6789950e-001  5.3132976e-001  3.4676613e-001  5.2985839e-001 -3.0599562e-001 -4.2432553e-001  1.1872707e-001  6.1240913e-002  3.2126589e-001 -7.4633313e-001  3.1205477e-001  2.4471975e-001 -4.4841626e-001 -9.3398128e-001 -6.1988703e-001 -5.6908165e-001 -3.8572474e-001 -7.0063399e-001 -4.9832800e-001 -8.5641428e-001 -7.5535767e-001 -4.8283404e-001 -6.5577338e-001 -5.4082980e-001 -7.7440436e-001  2.5397940e-001 -7.4145545e-001 -3.5090025e-001  3.8965110e-002 -4.2979286e-001 -4.6041579e-001 -2.0435216e-001 -9.1673398e-002 -6.3315228e-001 -8.1788826e-001 -9.4364700e-001 -5.3585799e-001  1.6635802e-001  4.9849193e-001 -1.3755075e+000 -2.6001986e-001 -7.4948114e-001 -1.5587225e-001 -8.6919434e-001 -1.8559219e-001 -7.0135080e-001  5.8463448e-002 -2.9007475e-001 -3.4792464e-001 -4.1218826e-001 -1.1303275e+000 -4.7085000e-001 -1.2358431e+000
  5.4782232e-001  4.2037781e-001  3.0831431e-002 -4.4041796e-002  8.7082257e-002 -6.8857052e-002 -1.6240895e-001 -8.4628043e-001 -2.8998249e-001  2.1308925e-001 -3.5152173e-001 -6.8919230e-001 -3.0916469e-001 -4.3103309e-001 -4.8122966e-001 -1.6760554e-001  9.9341674e-002 -2.5693770e-001 -2.0362510e-001  4.9926205e-001 -5.8071133e-001 -2.5771689e-001  5.1380318e-001  3.4080524e-001  5.5981445e-001  1.2087792e-001 -9.1764537e-001 -5.1317954e-001 -1.1734469e+000 -6.0932966e-001  6.9264414e-001  1.6728220e-001 -6.4650310e-001 -6.1598858e-002  1.9885262e-001  6.0033170e-001 -8.6641845e-001 -8.0631636e-001 -1.3596267e-001 -1.2037931e+000  1.1963379e-001  1.5363610e-001  1.3819593e-001  5.6935106e-001 -1.7911529e-001 -6.3730977e-001 -1.3576958e-001 -2.7028440e-001 -4.2668781e-001  3.1159775e-001  1.0547560e-002 -3.7066741e-001 -6.7830550e-001 -2.9028309e-001  1.4841653e-001 -1.3728393e-001 -1.2958629e-001 -1.4206717e-001 -1.0414038e+000  6.4825196e-002 -2.9206036e-001 -2.9805256e-001  4.5342104e-001 -4.4495052e-001 -7.3109347e-001 -1.2011246e+000
  2.1593960e-001 -2.3808549e-002  9.3390960e-001  4.8780589e-001  2.2984598e-001 -1.0745145e+000 -8.5402594e-002 -1.8974902e-001  1.7880154e-001  3.1809652e-001 -4.8210979e-001 -5.3413780e-001 -2.0069429e-001 -3.3342913e-001 -6.1361428e-002 -2.9857890e-001 -6.5910751e-001 -9.3088048e-001 -7.5185803e-001  5.7704011e-001 -2.3132275e-001  1.6136964e-002 -3.4069258e-001  8.1265036e-001  4.6956238e-001  1.6376099e-002  5.6900598e-002 -5.0757771e-001 -6.7047708e-001 -7.0021408e-001  5.7789954e-001  1.4182013e-001 -6.5036974e-001 -1.4658719e-002  4.7549276e-001  7.2775736e-001 -1.9665028e-001 -1.7115793e-001 -3.0866797e-001 -1.6102819e-001  1.6437393e-001  1.2141260e-001  6.9472478e-001 -1.5429726e+000 -4.4208547e-002  5.2994652e-001  2.2186019e-001 -4.0023636e-001 -8.1866094e-002 -1.9268485e-001  1.0306323e-002 -3.2475942e-001  2.1354340e-001  1.1904921e-001 -9.9524664e-001 -4.7797339e-001  1.3716922e-001 -8.5360019e-003 -5.1586086e-001 -1.0266386e-001 -7.5850835e-003 -3.2418917e-001  1.2295279e+000  4.3895749e-001 -6.0608722e-001 -7.3499941e-001
 -5.0051208e-001 -5.2058118e-001  1.1123109e-001  2.8943071e-001 -4.7665133e-001 -2.5052238e-001 -2.3384406e-001 -6.5926722e-001  3.4337055e-002  1.8555974e-001 -3.3555450e-001 -6.6224921e-002  1.2120017e-001 -1.6673476e-001  3.4335551e-001 -4.5797368e-002 -1.5279748e-001 -7.4330653e-002 -3.0417801e-001  3.6149651e-001 -1.8180372e-001 -1.4010860e-001  5.8212054e-001  2.8532243e-001  2.8468549e-001 -7.8840750e-003 -6.0949992e-001 -1.0394396e+000 -9.1281945e-001 -4.7823076e-001  2.9487591e-001  2.9030453e-001 -8.0924906e-001 -5.0188511e-001  9.8776590e-002 -2.4306387e-001  4.3423432e-002 -4.0390891e-001 -1.7005341e+000 -6.8007737e-001  2.5519735e-001  1.9043078e-001  4.0289200e-001 -8.1330008e-001 -5.0499864e-001  9.3250183e-001  8.9771796e-002 -5.7568240e-001 -6.2395131e-001  4.3275351e-002 -4.1587135e-001  1.7921009e-001 -2.9866365e-001  7.6416375e-001  7.0244545e-001 -2.1262669e-001  2.7517871e-001 -5.5191906e-002 -3.2528549e-001 -6.9085784e-001 -5.9231947e-001 -2.8249990e-001  4.6234935e-001  8.3363036e-001  2.5518646e-001 -1.8618088e-001
 -3.9444602e-001  8.7564055e-002 -4.1383591e-001  2.4221961e-002 -8.8918885e-001  2.2652852e-001 -6.4301640e-001  2.2633056e-002  2.6734547e-001 -2.3550335e-002 -2.7902680e-001 -1.1904167e-001 -2.6376922e-001 -3.8265386e-001 -3.2498213e-001 -5.7086574e-001 -1.7649966e-001 -2.7429572e-001 -6.5911567e-001 -7.2666532e-002 -1.7056867e-001 -7.1535919e-002  8.6183495e-002 -2.1669585e-001  9.8114380e-002 -1.8719035e-001 -7.9484888e-001 -4.8292187e-001  5.1410574e-002 -4.8921675e-001  1.7149823e-001  2.9089981e-001 -1.0916843e-001  7.9093684e-003 -1.2591525e-001 -8.5178393e-003  1.1861346e-001  6.7804488e-001 -3.5461810e-001 -4.0002511e-001 -1.7266198e-001 -1.8819057e-001  2.1039198e-002 -2.6706616e-002 -5.5551040e-001  6.8030236e-001 -2.3895575e-001 -1.5332437e+000 -6.4619695e-001 -3.5080719e-001 -5.1546729e-001 -1.8408097e-001 -8.6029333e-001  1.7702258e-002 -4.6590442e-002 -3.4822978e-001 -3.1642879e-001 -5.7794597e-001  5.5330520e-002 -5.4394152e-001 -3.4179679e-001 -3.1362905e-001 -7.2214922e-001 -5.2139895e-001  1.4970639e-001 -1.2700423e-001
 -6.6342198e-001 -2.2574389e-001 -1.3848934e-001 -6.0563597e-001 -6.5219406e-001 -7.5933351e-001 -8.7162322e-001 -5.8620884e-001  2.4404253e-001  5.5513447e-002  1.8985202e-001 -5.9696187e-001 -9.3893686e-002 -3.8867611e-002 -6.2298556e-001 -4.0847544e-001  1.8689078e-001 -3.0041938e-001 -1.8023784e-001  3.2349904e-001  2.5800044e-001  4.5471581e-001  3.2517262e-002  3.4650968e-002  6.4129887e-002 -6.9803833e-003  3.5338208e-001  8.3887070e-001  2.0796532e-001 -8.5541999e-001  9.4017024e-001 -1.1573537e-002 -9.5525486e-002 -1.0466473e-001 -1.8629959e-001  2.2097592e-001 -9.9938932e-001  3.0344255e-001  7.5957432e-001  2.2068339e-001 -2.2853467e-001 -1.7428993e-001 -7.3658742e-001 -3.9606510e-001 -1.5898286e-001 -5.9729812e-001 -7.4313073e-002 -8.9445774e-001 -3.6069056e-001 -8.4148527e-001 -3.5870838e-001 -8.5247852e-001 -1.0492450e+000 -9.2370252e-001 -9.7888914e-001 -1.6761146e-001 -5.5177892e-001 -3.8858247e-001 -6.7690994e-001 -1.2657684e-001 -9.4685310e-001 -6.5807458e-001 -6.5313979e-001  3.9186835e-001  4.2922451e-001 -2.5277038e-001
  7.8647567e-001 -5.6509354e-001  1.2068171e+000 -5.5941947e-001  1.4145949e-002  5.0718834e-002 -1.5907663e-001 -7.9496140e-001 -3.6977320e-001  3.9068422e-001  4.3268652e-001  7.9109875e-002 -4.8799708e-002 -1.0365997e-001  2.0609856e-001 -1.3530191e-001  7.0420016e-001  1.1376083e+000  7.9423642e-001  4.0424167e-001  3.5824925e-001 -8.4609639e-002 -1.1549220e+000 -9.4395467e-001 -1.6400245e-001 -4.2327229e-001 -5.1148025e-002  4.2021667e-001  1.1756754e-001 -2.1106850e-001  2.8758732e-001 -1.1495748e-001 -2.1201684e-001  2.9211678e-002  3.4988110e-001  4.1872176e-001 -4.8341525e-001 -2.7716513e-001  9.7120445e-001 -4.5785301e-002 -1.1281683e-001 -2.6608263e-001 -1.5096675e+000 -7.6644260e-001 -5.0277422e-001 -8.4808958e-001  7.2624096e-001  4.2278312e-001  3.3335842e-001 -5.6866739e-001 -4.5195138e-001 -3.7230563e-001 -3.1652003e-001 -7.9264737e-001 -9.6256073e-001 -2.1902885e-001 -5.4860471e-001 -8.2963449e-001 -5.3164815e-001  2.3084170e-001 -2.1970593e-001  2.4444489e-001 -3.5629189e-001  4.7963260e-002  3.0356690e-001 -1.2909031e-001
 -1.1946090e+000 -4.1635968e-001  2.6635632e-001 -6.7188194e-001  5.9921003e-001  5.8772654e-001  3.5348606e-001 -1.2126199e+000 -4.7931421e-001  4.6869792e-001 -2.0849165e-001  3.1567476e-001  2.7278978e-001  1.4335017e-001  3.8115517e-001 -1.7569271e-001 -3.8100079e-001  3.2060057e-001  1.3506853e-001 -4.9351348e-001  1.8593852e-001  1.2968130e-001 -1.5361616e+000 -5.9953783e-002 -3.8176481e-001 -5.1248423e-001 -8.8531472e-002  6.0255304e-001  6.1025598e-002 -3.6617888e-001 -3.8898696e-001  1.4841152e-001 -4.9894412e-001 -7.7869248e-001  5.7643629e-001 -5.5188145e-001 -3.0272822e-001  2.9697084e-003  1.4926759e+000 -2.7018904e-002 -2.4574516e-002 -1.5178468e-001 -8.7505747e-001 -7.9572314e-001 -6.6358598e-001 -7.6162863e-001  4.2115111e-001  4.8110330e-001  4.5509924e-001 -3.1824937e-001 -2.8026562e-001 -1.7765005e-001  2.7755889e-001 -6.5867398e-001 -2.1785886e-001 -2.3653319e-001  3.4457984e-001 -6.8370373e-001 -1.1532255e+000  4.4081376e-001  1.4583581e-001 -1.5823857e-002 -1.9364846e-001  6.5780959e-001 -7.4129622e-001 -6.9617903e-002
  9.6797913e-002 -1.8731515e-001  1.5932155e+000 -2.3133545e-001 -2.2488976e-001  4.9217512e-001  6.9988464e-001 -6.2451324e-001 -5.0092528e-001  8.8556443e-002 -4.3744941e-001  2.6421107e-001  4.9984799e-003  2.5979681e-001  1.6689229e-001  5.0048077e-002 -2.6060580e-001 -5.0475789e-001 -1.1147791e+000 -1.2026380e+000  2.4379925e-001  5.5272881e-001 -2.9075614e-001  1.9718401e-002  3.2563878e-002 -8.0030340e-002 -4.3762029e-001 -3.7586880e-001 -2.7980845e-001 -6.6385963e-002 -3.9057379e-001 -4.2088118e-001 -5.0983483e-001 -1.2391367e+000  1.2627472e-001  2.0603064e-001 -2.0861945e-001  1.7914689e-001 -4.9939932e-001 -3.0761259e-001 -5.8691282e-002  4.2440939e-001  7.7664879e-001 -8.6492304e-001  1.2507348e-001  1.7988281e-001 -3.5774790e-001 -1.4951162e-001  4.4510811e-001 -1.1644091e-001  2.4659192e-001  4.0020730e-001  3.6285579e-001  1.4648387e-001  5.5305575e-001 -4.4578903e-001  7.8326882e-001 -9.8157286e-001 -4.1297793e-001  3.4414088e-001  3.3136808e-001 -4.7830239e-001  2.1594841e-001  5.6716858e-001  2.5401299e-001 -2.0802641e-001
 -6.0522746e-001 -1.2027309e-001  1.2103169e+000 -1.1135193e+000 -5.8467805e-001  3.2061357e-001  5.6418262e-001 -4.2743691e-001 -5.4156372e-001 -1.1925555e-002 -4.3484216e-001  5.3660063e-001  4.8016182e-001  5.2487697e-001  6.9827643e-001  1.1753547e-001  5.2566685e-001  7.2189504e-001 -4.6209652e-001 -4.4293650e-001 -3.6324752e-001  3.9781198e-001 -5.1743037e-001  1.1087473e-001  2.7831028e-001  1.3775619e-001 -5.4816430e-001 -8.2931850e-001 -1.0592577e+000  1.1825461e-001 -2.3313675e-001 -1.3521046e-001 -7.1864288e-001 -8.0209463e-001 -6.6232917e-002  1.3419950e-001 -1.9583560e-001 -9.0236982e-001 -1.7079340e+000 -3.6879057e-001 -5.3460681e-001  5.8784363e-001  6.5702819e-001 -4.0348155e-001  3.7355581e-002  6.6209543e-001 -2.5576177e-001 -1.1993451e-002  2.6754179e-001  3.8556784e-001  5.9902729e-001  7.1571485e-001  6.1359210e-001  3.7281845e-001 -3.8652132e-001 -3.7700653e-001  4.7085527e-001 -3.7550494e-001 -3.0115428e-001  3.8579875e-001  4.6381581e-001 -6.3219359e-001  5.4023230e-001  7.9096841e-001  3.1081028e-001  4.4880967e-001
 -1.8170419e+000 -4.5978259e-001 -2.8822814e-001 -5.1864726e-001 -2.6125667e-001  9.4982368e-001 -6.1744489e-001  3.7111481e-001 -8.1138425e-002  7.4780097e-002  6.9804026e-002  7.0346148e-001  3.5871293e-001  2.5369649e-001 -3.0423668e-001 -1.5852006e-003 -1.5762699e-001  3.0295834e-001  4.4423250e-001 -1.4255521e-001  1.1944653e-001  2.8234813e-001  5.6247490e-001  7.7391572e-001  1.2146580e-001 -2.6429122e-001  2.6397112e-001  1.9517847e-001  2.7539103e-002 -4.5587037e-001 -7.5603278e-001 -3.4954839e-001 -5.0237892e-001 -8.3543594e-001 -8.5532914e-001 -9.8311211e-001 -3.2164404e-001 -6.8661845e-002  6.1887834e-001  1.7320001e-001 -1.1584298e-002 -5.5438924e-001  2.9375425e-002  9.1673403e-001  8.7340520e-001  1.1330494e+000  2.5276754e-001 -3.9761788e-001 -4.1961340e-002  3.5081407e-001  1.1315990e-001  3.8727158e-001  2.8045328e-001 -1.6538780e-001  2.8994696e-001 -3.4323187e-002 -3.4169774e-001  6.5154733e-002 -2.2320173e-001  2.4452134e-001  3.0557288e-002 -1.0853592e-001  6.9058951e-002 -1.1062044e+000  2.7984446e-001 -2.2074639e-001
 -8.1010960e-001 -6.6586529e-001 -1.6027892e-001 -7.1791238e-001 -5.5631360e-001 -1.4212472e+000 -9.3872437e-001  6.7511857e-001 -6.7886846e-001 -5.0770701e-001  3.1133733e-001  7.4672657e-001 -5.6610539e-002  2.1755249e-001  4.8122534e-001  1.6938864e-001  6.3493022e-001 -1.4944383e-001 -3.5906112e-001 -3.3652177e-001  5.5255706e-001  1.4951110e-001 -1.9639619e-001 -1.2561226e+000 -4.4176318e-001 -9.0088286e-001 -5.6705101e-001 -1.0145996e+000 -4.6413954e-001 -4.7217400e-002 -2.2078841e-001 -5.2951999e-001  7.1403833e-002 -3.2464842e-001 -9.8898812e-001 -7.3195549e-002 -5.9632840e-001 -4.3806100e-001 -2.1779062e-001 -8.3320188e-002 -8.3546565e-001 -8.5012454e-001 -1.9378795e+000 -8.9221200e-002 -4.8673236e-001  5.6107677e-001 -8.8267615e-001 -9.6940026e-001 -1.5773650e-001 -3.9674251e-002  4.8503225e-001  5.4897097e-001 -2.2494562e-001 -1.3574211e-001 -6.4545095e-001 -1.8895032e-001 -7.1479904e-001  4.8506329e-001  9.7255109e-002 -1.2245749e-001 -2.1296172e-001  1.1013664e-001 -1.6946319e+000 -3.9815246e-001 -2.8566243e-001 -8.7982178e-001
 -3.0393116e-001  1.9796099e-001  8.4282145e-002  1.0031747e-001 -2.8294625e-001 -7.7697464e-001 -3.6556593e-001  4.6167840e-001 -1.9511824e-001 -2.7232762e-001  2.3713117e-001 -1.6741695e-001 -1.7954994e-001 -1.3670382e-001  1.6390529e-001  7.3421226e-002  8.8549335e-002  4.2092532e-001 -6.0750673e-001 -5.7001536e-002 -1.6178982e-001  1.3871066e-001  1.5052135e-001  1.1046980e+000 -1.1734440e-001  5.0739616e-001 -3.9893871e-002 -2.6616417e-001 -3.6669739e-002 -2.4050647e-001  7.3222770e-002 -2.0345266e-001 -4.1786600e-001 -2.5697562e-001 -8.4813232e-002  1.1697680e-001 -7.9954411e-001  5.7379714e-001  1.1762963e-001  2.3453873e-001  6.0795345e-001 -2.9917606e-001 -1.2405855e-001 -1.6918737e-001  6.5710341e-001 -4.1639601e-001 -5.8858719e-001 -8.7085837e-001 -4.3505431e-001  1.3444138e-001  1.9245571e-001 -1.0016497e-001 -1.1252758e-001  3.9505612e-001  2.0988556e-001 -3.0005768e-001 -2.5954902e-001 -2.0978614e-001  5.7032731e-001  2.8307322e-001 -1.7355939e-001  1.9982281e-001  4.5827957e-001  4.0836164e-001  4.5632179e-001 -2.8126901e-001
  6.4936289e-001  9.0509158e-001  7.6169307e-001  1.2011080e+000  3.7183200e-001 -6.7211033e-001  1.5054147e-001 -6.4291917e-001  2.9463116e-001  1.3600448e-001 -3.5104910e-001 -7.6314428e-001  4.4819187e-002 -5.7847644e-001 -5.5873355e-001  3.2169725e-002  3.7274911e-001 -6.0055312e-001 -8.9217466e-001  4.4968172e-001  4.8472674e-001  7.1820419e-002  1.5540190e-001  6.2409222e-001  5.0411575e-001  4.8924715e-001 -5.8657876e-001 -2.7234542e-001 -7.6714045e-001  2.6612456e-001  8.8314921e-001 -2.1461506e-001  3.4775518e-001  4.7146899e-001  7.3390397e-001  1.2616486e+000  2.2554611e-001 -6.9321407e-001 -2.5288461e-001 -4.6108709e-001  1.0733747e+000  6.4704773e-001  7.7566194e-001  6.6271715e-001  5.2504038e-001 -7.3540840e-001 -3.2618264e-003  1.1834195e-001  2.5317832e-001  3.0168771e-001 -3.5902631e-002 -5.5997741e-001  3.7944832e-002  3.9631255e-002  5.7671977e-001 -8.1441786e-003  7.8647982e-001  1.3135167e-001  1.5483148e-001 -1.2787997e-001 -2.6595930e-001  2.8656249e-001  7.8330758e-002  1.0384878e+000 -3.7505042e-001  1.4162612e+000
  1.4622362e+000  1.1085233e-001  6.2431002e-001  9.0365461e-001  8.3101825e-001 -1.4010349e-001  1.7434309e-001 -9.0303723e-002  5.4589582e-002  2.1748205e-001 -9.9469415e-001 -8.0977599e-001 -2.2141694e-001 -4.0058112e-001 -1.3206892e+000 -1.6784307e-001  8.0819096e-001 -7.8454942e-001  1.8953774e-002  5.9259034e-001  1.1244454e+000  4.6252804e-001  8.6994203e-001  7.9036546e-001  4.8964155e-001  1.4724123e+000 -1.0097700e-001 -4.8783394e-001 -1.0707301e+000  3.9107929e-001  1.5943506e+000  7.9777365e-001  5.9261446e-001  4.1901832e-001  1.2160930e+000  1.6749837e+000  7.2423718e-001 -1.1008987e+000 -3.5563698e-001 -4.1674351e-001  1.6264795e+000  7.8371024e-001  1.3485862e+000  8.5377824e-001 -7.8858189e-003 -1.2763393e+000  8.0073214e-001  5.3740858e-002  1.9596006e-002  7.6460272e-001 -3.8364327e-001 -7.5916940e-001 -2.3250450e-001  2.1109421e-002  4.3238460e-001  1.6065452e-001  1.3210317e+000  1.2459407e+000  4.7642193e-001 -4.7775104e-001 -4.0872615e-001  6.2924375e-001  5.5479047e-001  1.7357801e+000 -2.0344885e-001 -1.2682602e-002
  1.1925952e+000  2.6063823e-001 -1.8645550e-001  1.5062651e+000  7.7332849e-001  8.4138791e-001  2.4721539e-001  1.2930675e-002  4.4585563e-001  4.9053066e-001 -9.3295765e-002 -4.5447716e-003  2.3326219e-001  6.4780003e-002 -7.8039803e-001 -2.5462073e-001  4.4047698e-001 -4.1180493e-001  5.5779146e-001  4.7755755e-001  1.5669264e-001 -3.2038564e-001 -9.1076313e-001  3.8187148e-001 -2.5076008e-001  4.4602011e-001 -3.2102858e-001 -3.4167649e-001 -9.0148163e-002 -4.7224626e-001  1.0632694e+000  2.2145083e-001 -7.7292934e-001  1.7992888e-001  7.4590291e-001  1.0515642e+000  2.1518686e-001  3.4717627e-001  5.4811056e-001 -3.7314132e-001  9.5437249e-001  4.9158148e-001  6.9232209e-001 -6.1709340e-002  1.3203772e-001 -9.1729299e-001  6.9911091e-001  5.9778883e-001 -6.0836369e-002 -6.6334480e-002 -3.1381921e-001 -1.0198521e+000  2.0269708e-001  3.6560855e-002  3.6738660e-001  1.5405904e-001  1.0654056e+000  3.3878256e-001  1.4921795e-001 -2.6751781e-001  6.3503634e-001  1.0370586e+000  9.8065558e-001  1.0171463e+000 -7.6863565e-002 -3.7398471e-001
 -2.7132281e-001 -1.2375240e-001 -3.4968238e-001  7.0690761e-001  4.3598632e-001 -1.0670062e-001  4.6044437e-001  5.7091109e-001  8.3202282e-002  2.4803704e-001  1.5390438e-001  7.5979596e-002 -2.9528506e-002 -2.7758392e-001 -8.4871057e-001 -2.8116750e-001  1.2019218e+000 -2.7659404e-001  7.8295055e-001  7.7553590e-001  2.9780748e-001 -2.5173886e-001 -1.3390638e+000 -6.7833536e-001 -4.3991583e-001  8.6846765e-002 -5.1192532e-001 -7.3173850e-001 -6.1610479e-001 -1.2387452e-001 -5.1178546e-001  1.9385325e-001  6.7632701e-001  5.0448821e-001 -7.5310439e-001 -4.3661725e-001 -3.1187787e-001 -1.0688820e+000 -9.1800188e-001 -1.0615580e+000 -2.0707844e-001 -2.4933639e-001 -2.8209623e-001 -7.3262139e-002 -2.7815366e-001 -1.1198934e+000  9.8162756e-001 -6.1513857e-001 -1.6456057e-001 -2.9824818e-001 -4.8837552e-001 -4.5119644e-001 -3.4340151e-001 -3.7277569e-001 -7.6057412e-001  7.5799203e-001 -1.1217018e-001  3.6174033e-001  2.8405418e-001 -5.1920837e-001  4.7119680e-002  1.2058443e-001 -9.1747919e-001  3.5744999e-001  6.6659438e-001  4.4662529e-002
  1.2479485e+000 -1.7107270e-001  6.4238155e-002 -8.6208322e-001 -2.7859089e-001  5.4207964e-001  5.1011366e-001  5.0945676e-001  3.9533151e-001 -1.7376334e-001  6.3894173e-001 -3.9363409e-002  1.3786370e-001 -1.3628285e-001 -5.7067624e-001 -1.1686453e-001  4.1685359e-001  1.8717311e-001  1.3736724e+000 -1.4319449e-001  7.6095316e-001 -5.3045227e-002 -1.1544883e-002 -1.3395860e+000 -2.9800394e-001 -2.1455403e-001 -4.5407330e-001  7.2283103e-001  6.6917632e-001  4.4603417e-002 -1.7411491e-001  1.7914866e-001  1.1812623e-001  4.5019122e-001 -6.6683501e-001 -4.0504995e-001  1.2078900e-001 -3.1940563e-001 -1.6579282e-001 -8.7224164e-002 -3.2641721e-001 -7.0948239e-001 -6.3180530e-001 -4.3319428e-001  4.4087104e-001 -1.3641241e+000 -5.7882172e-001  3.5466060e-001  3.6458948e-001 -4.1486963e-001 -2.9394293e-001 -7.7756717e-001 -2.0965736e-001  2.0984486e-001 -3.8178807e-001  4.5261548e-001 -5.2941898e-001 -1.6822021e-001  7.5067295e-002 -9.0524633e-001 -3.0209639e-001 -1.8286880e-001 -9.5958012e-001  5.8896026e-001 -2.0013499e-001  1.4508043e+000
  1.0096230e+000 -6.0650058e-001  8.1878619e-001 -3.8415721e-001 -1.2247398e+000  6.8875067e-001 -5.3377865e-001  1.9435655e-001 -3.1641314e-001 -3.8816322e-001  5.4124431e-001 -8.6969222e-002 -2.8467247e-001  2.7869660e-001 -2.9352774e-001 -4.4404905e-001 -8.2941238e-001  3.1152441e-001  5.2310902e-001 -1.1894454e-001  5.8091934e-001 -6.5458541e-002  3.1625346e-001 -2.6124909e-001 -2.7280037e-001  4.7912466e-002  5.8173009e-001  1.1257119e+000  6.9040651e-001  3.6610709e-001 -6.8283762e-002  2.3907409e-001  4.5227064e-001  2.2526320e-001  6.7348950e-002 -3.9898285e-001  2.1463142e-001  8.8563671e-001  7.2633594e-001  4.5025158e-001 -3.4672581e-001 -1.0795495e-002 -4.6882325e-001  2.8618971e-001  1.3200922e-001  2.7668093e-001 -5.7152337e-001  8.5387238e-001  6.5608223e-001 -1.3202442e-001 -1.0387015e-001 -4.9816011e-001  1.6620201e-001  2.4484930e-001 -1.7271269e-001  3.4505347e-001 -6.7569303e-001  2.7172049e-001 -1.9330757e-001 -4.3900967e-001  5.3978080e-001 -9.1525090e-001 -1.2362902e-001  4.1316694e-001 -2.6165610e-001 -1.0378402e+000
 -3.6258960e-001 -1.4024476e+000  1.7822857e-001 -1.6580028e+000 -5.9686959e-001  9.5446598e-001 -8.1440591e-001 -1.1631997e+000 -3.6303513e-001 -1.0988153e-002 -2.8164005e-001  5.8060696e-001 -3.1308902e-001  2.6732573e-001  3.1847337e-001 -4.6391619e-001 -5.7273444e-001  4.8163469e-002 -5.3204270e-001 -2.2368485e-001 -1.8367603e-001 -7.4215029e-001  2.1291712e-001 -3.1094434e-001 -2.2359723e-002 -1.0940468e-001 -7.8192634e-001 -9.9664236e-002 -7.7274322e-001  3.8486200e-001 -5.3273927e-001  2.7849330e-001  1.0259391e-001 -5.0798327e-001  7.4529312e-001 -4.8465766e-001  4.4207372e-001 -1.7305564e-001 -9.2799912e-002 -5.9162089e-001 -1.0083419e-001  2.9248064e-001 -9.9991577e-002  1.0474049e-001  1.1837228e-001  6.3527320e-001  4.2685709e-001  7.0143225e-001  1.1190681e-001  3.8476396e-001 -5.5268863e-002  1.0365417e-001  3.0816530e-001  1.1342035e-001  1.2037410e-001  7.0969955e-001 -1.1602221e-001 -8.4336082e-002 -3.3766308e-001 -3.4174384e-001  4.7527850e-002 -3.5642194e-001  5.4792399e-001 -1.0581475e+000 -1.0512706e+000  6.1320380e-002
 -5.7219421e-001  6.9694978e-002 -2.2304632e-003 -7.3872214e-001 -3.3062299e-001  2.0739465e-001 -7.0403004e-001 -8.7500285e-001 -2.2630814e-001  4.3634285e-001 -1.0065781e-001 -1.3528372e-001 -4.3633532e-001 -5.3797341e-001 -3.7705143e-001 -3.0172969e-002 -6.0346550e-001 -9.3645213e-002 -1.0345445e+000  2.0692365e-001 -1.1003971e+000 -1.3539484e+000 -1.0084451e+000 -4.7803698e-002  3.8235437e-001  5.2179465e-001 -1.3882655e+000 -7.1523088e-001 -5.6368827e-001  2.9641818e-001 -7.0027325e-002  4.0864741e-001  5.1969378e-001  2.6381413e-001  3.4747298e-001 -2.3960984e-001  3.2924516e-001 -5.8704722e-001  2.7907280e-001 -5.4577239e-001  2.5213361e-002  7.4676382e-001  2.3761055e-001 -6.0585565e-001 -6.1255744e-001  2.8713945e-001  2.2407512e-001  1.6981887e-001  1.5256361e-001  5.5953622e-001  4.8199185e-002 -2.5838801e-001 -1.1783514e-001 -5.0170677e-001  2.7351641e-001  3.4811846e-002  1.9858768e-001 -2.2320326e-001 -5.8574831e-001 -5.9975557e-002 -1.3786273e+000 -1.2642906e-001 -1.2889754e-001 -4.5222009e-001  2.0031153e-001 -3.4896555e-001
  6.7225311e-003  2.7475937e-001 -4.1011056e-001  1.8583722e-002  1.2019070e-001 -9.6731880e-001 -1.7668486e-001 -5.8655419e-001  7.5697754e-002  1.0834944e+000  5.3112512e-002  8.0386288e-001  9.9960273e-002 -3.6362428e-001 -1.2004735e+000 -2.9817017e-001  2.0054350e-003 -1.0477094e-001 -7.4853834e-001  4.3094379e-001 -9.5886275e-001 -2.8664573e-001  2.0053995e-001 -1.0241296e-001  6.6020976e-001  2.8693279e-002 -1.1083489e+000 -7.1214238e-001 -5.8944467e-001 -6.0683544e-001  4.4376090e-001  3.4638243e-001  7.2159315e-001  1.2110576e-001  3.8883199e-001 -1.0714704e-001 -5.6934475e-001 -5.3950541e-001 -9.1184107e-001 -8.3984955e-001  1.9584426e-002 -3.0634204e-002 -2.9580397e-001 -2.0856122e-001 -6.9781747e-001  3.1332566e-001  5.9439901e-001  1.3814891e-001  1.6902464e-001 -4.6525201e-001 -5.9755221e-001 -1.1313531e+000 -2.1585068e-002  1.5073318e-002  2.2581943e-001  1.5168822e-001  5.9486899e-001 -2.9580579e-001 -4.4588794e-001 -7.6542905e-001 -8.9443081e-001 -3.2096162e-001 -5.3766950e-001  5.6775595e-001 -9.0719569e-002 -3.7871308e-001
  1.2355890e+000  7.5096426e-001  5.3854957e-001  5.0247858e-001  3.6356609e-002 -9.9916246e-001  2.8619319e-002  4.2116671e-001  2.3776971e-001  4.3419826e-001 -2.0430128e-002 -9.1796096e-001 -5.3195892e-001 -6.1093914e-001 -2.3752441e-001  4.0264821e-001  1.6437640e-001 -3.9047520e-001  8.6722481e-001  7.5314207e-001 -2.2231345e-001 -3.0943000e-001  1.9070548e-001  5.6295095e-001  5.9668648e-001  4.8306097e-001 -1.0290277e-001  7.1192625e-001  1.1017731e+000  5.9878296e-001  1.0234361e+000  1.2174003e+000  1.5226485e+000  1.1937327e+000  8.2187371e-001  9.3251797e-001  1.0748640e+000  3.1362311e-001  2.9890029e-001 -2.0872430e-001 -1.8938468e-001  2.8150302e-001  1.1051366e+000  5.2380071e-001  1.0182332e-001 -1.8659162e-001  9.9881439e-001  7.2208864e-001 -2.6317608e-001  4.1171196e-001  1.2667586e-001  4.5478958e-002 -6.6367770e-002 -8.9212843e-003  3.6923081e-001  6.3243653e-001  1.4881504e-001  8.3065428e-001  7.0879366e-001 -8.3145112e-001 -1.8425694e-001  1.5895584e-001  6.4898909e-002  3.0952281e-001  2.2264018e-001  1.7227822e+000
  3.3382844e-001  8.2954578e-002  1.3699791e+000  2.4783755e-001  1.8000998e-001 -3.5422456e-002  1.6611180e-002  2.5540662e-001  1.4075199e-001 -3.5077738e-001  1.9947967e-001 -9.6856617e-001 -3.6797863e-001 -2.6666243e-001 -1.0117236e-002 -2.4280078e-002 -7.9885769e-002 -4.8853002e-001  1.0657081e-001  5.7718567e-001 -4.3083229e-001  4.0364697e-002  1.9793607e+000  9.4435540e-001  5.2594373e-001  4.9376812e-001  2.4590715e-001 -2.8651477e-002 -2.6267545e-002  3.4503547e-002 -8.8913890e-002  1.5824721e-001  5.8242935e-001  7.5850227e-001 -8.1635806e-002 -3.4861266e-001  4.6453337e-001  2.9636859e-001 -4.9942785e-001 -2.6650606e-001  1.8113757e-001  3.6916037e-001  2.9475757e-001  1.5342997e+000  5.9371965e-002  5.2262444e-001  9.6724283e-001 -1.4045538e-002 -8.8735133e-001  6.0750480e-001  1.5181155e-001  1.0624377e-001 -3.2706367e-001 -1.4359647e-001 -1.2637098e+000  2.5944051e-001 -1.9677820e-001  4.8593542e-001  5.7220003e-001 -7.7920972e-001 -2.8242793e-001  1.2337846e-001 -8.3034175e-001  6.3191966e-001 -9.4187988e-001 -2.2603910e-001
  4.1563219e-002  4.5634971e-002  2.9582761e-001 -1.1047413e+000  5.0702378e-001 -6.9771995e-001  1.4319037e-002 -2.3276337e-001 -9.8022032e-002 -4.0116994e-001  1.0428110e+000 -2.8998946e-001 -5.1527809e-001 -1.9747264e-001  7.4516651e-002 -2.1407958e-002 -3.7972379e-002  1.8000493e-001  2.3221149e-001  1.0962240e+000  3.1724599e-001 -9.1010808e-001  1.3616608e+000 -3.5759344e-002  1.9280915e-001 -3.1197767e-001 -2.5336337e-001 -2.6322189e-002  9.5314013e-002  6.1504807e-001 -9.5081206e-001 -1.1775568e-001  6.6003195e-001  2.7672762e-001 -1.8017009e-001 -6.9799728e-001  5.5405048e-001 -9.6329957e-001  2.0436348e-001  4.2164264e-001 -1.1290806e+000  2.5394333e-001 -2.3123898e-001  5.3274706e-001 -5.9066131e-001  4.5176698e-001  1.1310017e+000  2.0390353e-001  1.2953290e-001 -8.0791681e-002  5.0586932e-001 -1.6330413e-001  2.5968899e-001 -5.9320150e-001  1.9089002e-001  8.3552002e-001 -3.4630794e-001  1.3367911e-001  3.9090224e-001  1.1321672e-001 -9.7690961e-001  9.9595795e-002 -8.9936183e-001 -5.9180569e-001 -4.2071644e-001  4.2803218e-001
 -1.9687554e-001 -7.7077046e-001  2.2199589e-001 -1.3628927e+000 -1.1583699e+000  6.0629350e-001  8.9577983e-002 -7.3059729e-001 -1.0001566e+000 -3.3797260e-001  9.7819921e-001  3.0511296e-001 -6.1823629e-001  9.8254231e-002  1.5416677e-001  8.8301818e-003 -7.4288601e-001  6.1744856e-001 -3.6808449e-001  4.3989487e-001  9.6520103e-001 -4.2755692e-001 -1.4791555e-001 -4.0175812e-001  1.4647995e-002 -4.4165675e-001 -2.1842491e-001 -1.8694189e-001  2.6124380e-001  4.6841034e-001 -7.3012429e-001 -2.0400877e-001  8.8296723e-001  8.4516149e-001 -2.6013850e-001 -9.1839959e-001  3.8523318e-001 -3.6718897e-002 -2.8994345e-001  2.7518366e-001 -9.9986791e-001 -2.0625423e-001  1.8123692e-001 -1.9340203e-001 -6.1453624e-003  7.0627821e-001  6.8083881e-001  4.3527220e-001 -3.7474982e-001 -8.1708731e-001 -4.8117543e-002  3.5088759e-001  7.4872290e-001 -5.8673308e-001  3.1346480e-001  1.2610720e+000 -5.1256671e-001 -6.5857256e-001 -1.9242584e-001  4.8095058e-001  2.5852493e+000 -4.4004839e-001 -1.6725906e+000 -1.6118170e-001 -5.7844368e-001  5.8939549e-002
 -1.2670408e-001 -6.9889150e-001 -1.0896006e+000 -8.4824689e-001 -5.9757065e-001  6.0413763e-001 -1.7950942e-001 -2.9821340e-002 -4.5575740e-001  2.8389351e-001  6.3924364e-001  1.3653323e+000  3.8368671e-002  7.1904591e-001 -5.0938118e-001 -9.0421155e-002 -5.8232047e-001  6.2464057e-001 -1.2353922e-001  8.9837743e-002  5.8779251e-001 -9.5468945e-002  2.8332185e-001 -1.1653092e-001 -7.3886758e-002 -3.1143333e-001  2.6895655e-001  2.0213057e-002  3.0433101e-001 -9.4836019e-002 -6.2824224e-001 -4.1109857e-001 -5.1252721e-001 -3.2855979e-001 -3.8671393e-001 -7.5855414e-001 -4.8543708e-002  5.9773820e-001 -4.8382176e-001  5.9963975e-001 -8.1303250e-001 -3.1023978e-001  5.7825551e-002 -3.9814577e-001 -2.1060959e-001  4.2570184e-003 -4.2380912e-001 -1.7752423e-001 -6.0179997e-001 -5.8542275e-001 -8.2001679e-001 -4.3713864e-001  6.9893438e-001 -1.2164115e-001  1.8476829e+000  5.5175882e-001  2.5669645e-001 -7.8992247e-001  4.2312010e-002  4.5455833e-001  1.9900820e+000 -3.1194940e-001 -5.0742416e-001 -4.3600450e-001 -2.2299027e-001 -2.5845673e-001
 -1.4206150e-001 -4.0797126e-001 -9.9745988e-001 -1.1399279e+000 -5.9545831e-001  3.1117403e-001 -2.8690058e-001  3.0634536e-001 -2.0027193e-001 -1.8621392e-001 -1.4556739e-001  3.2774455e-001 -4.6273792e-001  2.5917897e-001  2.8526307e-001 -3.0968100e-002 -6.6861073e-001 -2.9855516e-001 -2.3284531e-001 -6.6730461e-001  1.9821472e-001 -1.7216101e-001 -3.7958135e-001 -7.8394416e-002 -4.2369896e-001 -1.6531643e-001  2.1878767e-001 -1.4196388e-002  4.5231362e-001  6.4588935e-002 -6.3995042e-001 -7.5646718e-001  2.0623971e-001 -2.7670183e-001 -5.3121339e-002 -7.7870330e-001 -1.8585474e-001  4.1969689e-001 -4.3392043e-001  9.8221889e-002  3.5942770e-001  7.5914358e-002  1.2868054e+000 -5.7799390e-002  2.1383385e-001 -2.2587178e-001 -1.0458343e+000  2.0921897e-001  2.0705888e-001  4.4117462e-001  2.3650248e-001  4.1281302e-001  4.3338432e-001  2.4140653e-001  1.5200096e+000 -1.4802781e-001  9.1979354e-002 -1.1146935e+000 -2.3258328e-001 -1.5263755e-001  1.0104512e+000 -5.3417102e-001 -4.0794012e-001 -6.9640713e-002 -2.3363807e-001 -2.8501425e-001
 -1.3308700e+000 -1.5768835e-001  1.7443591e-001  6.5871608e-002 -2.4668195e-001  8.9491953e-001 -2.4473856e-001  4.0548366e-001 -5.8282986e-001 -6.3405365e-002 -2.4665039e-001 -1.3176285e-001 -5.7571463e-001  2.3074443e-001  4.1046488e-001  1.8616760e-002 -3.9383007e-001  1.8410097e-001 -1.3329529e-001 -4.6753626e-001 -7.8918474e-002 -4.8254245e-001  4.7304097e-002  3.8751202e-001 -4.8111384e-001  4.7245978e-001  7.7893550e-001  6.6465552e-001  6.0093809e-001  6.2882124e-002 -5.1281663e-001 -6.1405130e-001  1.2679532e-001  3.8658233e-001 -3.4338043e-001 -3.6827141e-001 -2.2723837e-001  7.5354715e-002  2.1936037e-001  2.9248488e-001  4.2830620e-001  1.7375348e-001  3.2894151e-001  4.2945959e-001  2.9212374e-001  5.2133632e-002 -1.2609259e-001  7.9548926e-001  1.2448956e-002  4.3388071e-001 -9.4908135e-003 -3.5601628e-001  6.8862049e-001 -7.1904265e-002 -5.0608845e-001 -3.1010770e-001  1.1687527e-001  5.2950972e-001  3.7821210e-001 -6.8526828e-002 -2.8012779e-001 -6.0635642e-002  1.3695994e-002  2.0322359e-002 -2.0536640e-001 -1.0465786e+000
 -1.1241766e+000 -3.4952991e-001 -1.1479811e+000 -4.9608047e-001  6.6627545e-002 -1.0041572e+000 -5.1723688e-001  5.2460652e-001  2.7546785e-001 -5.9369234e-001  7.2552745e-002  4.4859628e-001  3.5152445e-002 -2.5622621e-001  3.2503879e-001  4.5541875e-001  1.9028202e-001  4.6593993e-001 -1.9851286e-001 -3.4454957e-001 -2.1616287e-001 -8.9825727e-002 -2.9144946e-001 -3.1091220e-001 -1.3025575e-001 -2.7719906e-001  1.9371199e-001 -6.6432511e-001 -1.4455315e-001 -6.1136761e-002 -1.2504500e+000 -7.4794331e-001  6.9794391e-001  7.9736548e-001 -4.6536322e-001 -1.1502463e+000  8.6106240e-003 -4.9806083e-001 -2.9453082e-001 -5.1449082e-001 -3.0355806e-001 -1.2103979e-001  3.1810672e-001  1.2459266e+000  9.2411909e-002 -2.5702188e-001  4.7161315e-001  4.5470948e-001  1.5969645e-001  1.5366687e-001  5.1253393e-003  1.1424536e-001 -1.1883639e-001 -3.1415554e-001  2.8750907e-001 -1.1741089e-001 -5.2685008e-001  2.7939005e-001  1.1183508e+000  2.4763650e-001 -7.7688532e-001 -8.6714099e-002 -1.1116095e+000 -1.3669232e+000 -1.4304257e+000  1.0648089e-001
 -1.6506901e+000 -1.0627920e+000 -1.2735496e+000 -1.3235550e+000 -4.6543017e-001 -9.1818055e-001 -2.3816408e-001  1.4058571e-001 -8.8337418e-001 -9.4569696e-002  4.6836263e-001  9.9068430e-001  8.0211529e-002  6.8632853e-001  5.6098395e-001  5.1864475e-001 -2.1722198e-001  2.9367488e-001 -4.6012018e-001 -1.9942965e-001 -5.3613432e-001  3.9110447e-001  1.0442100e+000  4.8997342e-001  1.5861164e-001 -2.3689555e-001 -4.6690964e-001 -6.5805036e-001 -2.5401851e-001  7.5661487e-002 -1.0546128e+000 -5.0014280e-001  3.6487856e-002 -6.7484478e-003 -9.9119261e-002 -7.7232462e-001  3.4169076e-001 -2.0136029e-001 -8.1748715e-001 -2.0956390e-001  4.9477264e-002 -1.0588521e-002  3.6301976e-001  6.6336272e-001  5.3492111e-001  1.0755161e+000  3.1128080e-002 -3.1029427e-002  1.0461285e+000 -2.3149196e-001  4.6476201e-001  9.9579762e-001  5.4194473e-001  4.1476602e-001  7.3218294e-001  1.0053195e-001 -5.1596228e-001 -2.3685477e-001 -1.0491219e-001  3.9839706e-001  3.5131531e-001 -1.1665923e-001 -2.0731638e-001 -1.3289355e+000 -3.6702527e-001 -7.8036389e-001
  1.2607326e-001 -1.0434348e+000 -5.1352011e-001 -4.1094697e-001 -2.2764344e-002  5.9100423e-001 -3.5031204e-002 -5.7291159e-001 -1.9852414e-001 -1.6441439e-001 -5.0910077e-001  9.1738094e-001  1.8212247e-002  5.1887621e-001  3.9085037e-001  4.8660745e-001 -4.7684057e-001  3.1602815e-001 -5.2711407e-002  2.1886892e-001 -8.8938025e-001  2.9622962e-001  5.5762660e-001  2.5480946e-001  2.2532594e-001 -3.3988202e-001 -3.9249580e-001 -1.5228861e-001  5.6558595e-002  3.9153768e-001 -3.4512933e-001 -2.2590783e-001 -5.8054603e-001  9.2815793e-004  3.5406930e-001 -3.0758202e-002  5.7358766e-001  1.6653808e-001 -9.4209646e-001 -5.1978026e-001  3.3322062e-001  2.5490724e-001  7.0572429e-001  3.8590735e-002  1.7032382e-001  1.5707384e+000 -2.7226772e-002  4.1601037e-001  1.4536146e+000  3.0729908e-001  5.8719467e-001  9.3105464e-001  3.5749161e-001  3.3738500e-001 -1.5939363e-001 -2.4230030e-001 -1.9776232e-001 -4.8297090e-001 -4.3361956e-002  1.7039274e-001 -1.8959497e-001 -5.5957542e-001  1.6033879e+000 -4.1171726e-001 -1.1737621e+000 -1.0457799e+000
 -1.4915218e+000 -8.3871257e-001 -4.9082361e-001 -1.1265986e+000 -4.4639031e-001 -4.3299469e-001  2.3024062e-001 -1.2563266e-001 -1.4313636e-001  6.6222944e-002 -2.3276817e-001  7.7429448e-001  5.6149763e-002 -1.5405225e-001  7.9299396e-002 -1.3525233e-001 -5.7918055e-003  3.5403490e-001 -7.6577899e-001  1.6264852e-001 -1.3037366e+000 -2.6761912e-001  1.6070693e+000  6.6555432e-002  1.4050390e-001 -1.8589628e-001  6.9167965e-001  6.8374102e-001  1.2742875e+000 -2.9188470e-001 -4.9472056e-001 -3.6113211e-001 -3.7770779e-001  5.9491183e-001  1.6850927e-001  1.2397279e-001 -2.4318064e-001  6.5177287e-001  4.5613545e-001  5.8179951e-001  2.7721954e-001  2.4219731e-001 -1.3710933e-002 -1.6097599e-001  6.0401420e-001  1.9327929e+000  6.3572791e-001  6.4907433e-001  8.8748641e-001  3.8438910e-002 -1.0823165e-001 -3.1456118e-001  5.5584787e-001 -2.6820805e-002 -1.6487251e-001  6.5864721e-004 -1.4488786e-001 -1.8781964e-001 -2.7225918e-001 -2.6574676e-001  3.4531036e-001 -3.5900587e-001  5.9858121e-001 -5.4037050e-001  4.1161233e-001 -3.7888900e-001
  2.9912391e-001  5.4013191e-002  1.4605146e+000  2.1001943e-002  9.6512847e-002 -7.1542087e-002 -7.7189345e-002  1.4564351e-001  1.1327706e-001  6.5670474e-001 -3.5922072e-001 -1.7764657e-001  9.7673664e-002 -2.2098067e-001 -5.6625237e-001 -3.1110920e-001  6.2275356e-002 -5.6465842e-001 -9.3770181e-001  1.4430383e-001 -2.9559799e-001 -1.5002097e-001  5.7158007e-001  9.3440216e-001  2.2512738e-001 -4.7106746e-001  6.4869204e-001  5.0153971e-001  7.5524768e-001 -2.0580211e-001  1.7547843e-002  3.0471426e-001  1.6605346e-001  8.2965304e-002  7.7764195e-001  1.1045583e+000  3.1254016e-001  9.6957219e-001  2.6352675e-001  5.2815926e-001  2.4626345e-001  2.7358694e-001  1.3841716e+000 -5.9474495e-001  3.4513089e-002 -4.8435954e-001  5.8867714e-001 -1.3341353e-001 -7.9613473e-001  7.1961090e-001 -1.9759690e-001 -7.6433444e-001  8.0962027e-002  2.9775886e-001  8.3983393e-001 -3.7919604e-001  7.3727913e-001  2.4749503e-002  1.6377834e-001 -5.7104665e-001 -3.1638765e-001 -6.7744599e-002  1.0245677e+000  1.2306218e+000  1.7837731e-001 -1.0940230e+000
 -3.2481973e-001  5.2380543e-003  5.3436333e-001 -8.6440683e-001 -1.6099219e-001 -1.4696419e+000 -4.6637220e-001 -1.7828339e-001  3.5854469e-001  3.6420410e-001  3.0543090e-003  6.1025547e-001  2.9904834e-001 -6.4217346e-002 -8.3589406e-001 -4.7635052e-001 -1.6782054e-001 -5.1961317e-001 -7.7653666e-001  5.1363495e-002  1.9468611e-001  4.8222316e-001  2.5873774e-001  8.5771098e-001  1.1247266e-001  5.7861412e-001  4.6023260e-001  1.7201092e-002  8.1763916e-002 -2.6373524e-001 -5.3869122e-001 -9.9197295e-002  2.2512511e-001  3.3673731e-001 -2.4898769e-001  3.7585563e-001  9.3921194e-002  6.2715710e-001  2.5546106e-001  2.7470128e-002  1.9971608e-001  2.1131371e-001  6.0848775e-001 -2.1120475e-001  4.0820800e-001 -6.7344881e-001  1.3842659e-001  4.4941425e-001 -6.4322620e-001  2.0931682e-001 -4.9282470e-001 -9.1041902e-001 -4.4030679e-001  3.5061433e-001 -1.6462345e-001 -3.9056268e-001 -8.7811931e-003 -1.8642150e-002 -5.8887176e-001 -8.3295410e-001 -1.2704170e+000 -3.4713968e-001  4.1318923e-001  9.0487057e-003  7.0719385e-003  3.3924474e-001
 -4.4936568e-001 -9.9695188e-001  8.6466482e-001  2.6096707e-001  2.3240342e-002  5.0791199e-001  8.9757542e-002 -3.9812512e-001 -2.3755157e-001 -2.1790630e-001 -3.8176389e-002 -4.5331379e-001 -4.1856052e-001 -3.9698100e-001 -2.8797160e-002  1.6676688e-001 -2.4910168e-003 -3.1495084e-001 -6.1412021e-001 -1.4102179e-002  2.8775933e-001  6.5853426e-001  2.8997319e-001  2.7125332e-001 -7.2942979e-002  5.2059056e-001  9.8544949e-002 -3.3754158e-001 -4.6913163e-001  1.0427661e-001 -5.0570050e-002 -2.0992839e-001  2.2259649e-001  1.6683402e-001 -2.8593655e-001  1.8867995e-001 -8.3273626e-002 -7.3504391e-001 -3.2724551e-001 -1.6457433e-001  3.1255279e-001  2.7810570e-001 -2.2748695e-001  1.8022089e-002  7.4162505e-001  1.7490565e-001 -1.4791264e-001 -2.6382375e-001 -5.1315311e-001  7.0670656e-002  1.9912562e-002 -4.4447635e-002 -1.4914374e-001  3.4272610e-001 -1.7005261e-001 -2.3541306e-001 -2.5465960e-001 -3.2322118e-001 -6.6529674e-001 -4.6650152e-001  1.9273566e-001 -3.3000318e-003  1.6310069e+000 -1.7454252e-001 -8.1697799e-002 -4.4704662e-001
 -1.3775803e+000 -6.5210124e-001 -6.8645020e-001 -1.6211346e-001 -1.5290817e-001 -2.7495863e-002 -4.2405256e-001 -1.9864567e-001 -1.4807964e-001  3.1516532e-001 -8.2484609e-001 -2.8663187e-001 -5.0954102e-001 -1.2863747e-001 -7.4491056e-001 -1.5159288e-001 -3.8344901e-004  3.8259053e-001 -1.6162978e-001 -2.8166262e-002 -1.5612648e-001 -2.6140202e-001 -2.6360775e-001 -5.5344072e-001 -1.3793688e-001 -5.5786180e-001  4.4670806e-001  8.0215806e-001  5.5250711e-001 -1.0112602e+000  3.1648081e-001  4.3067399e-001 -1.8499165e-001 -6.0392351e-001  2.7812120e-001  7.8655098e-001 -8.7061089e-001  1.1514572e-002  8.2551217e-001  8.1540634e-001 -2.8229190e-001 -1.7366481e-001 -1.7212635e+000 -6.4180495e-001 -4.7105310e-001 -4.7819421e-001 -1.6155567e-001 -5.4720928e-001  1.1948165e-001 -3.7607999e-001 -4.5757363e-001 -8.5667908e-001 -5.1405361e-001 -7.3944016e-001 -1.7380777e-001 -7.4087704e-001 -2.6245456e-001 -1.5240559e-001 -4.0920788e-001 -1.8168611e-001 -1.1237165e+000 -4.1128137e-001 -3.4887421e-001 -1.0095541e+000 -2.5255838e-001 -1.5007957e+000
  3.0557588e-001 -8.8565742e-003  5.1446742e-001  9.3564746e-001 -3.1027504e-001 -8.9054637e-003  3.8376965e-001  9.8891494e-002 -2.7273058e-001 -4.7559784e-001  8.2461748e-001 -2.9023558e-001  2.8894742e-001  4.6811289e-001  4.0244639e-001  4.4090939e-001  2.3366889e-001  1.1157789e-001  3.6413695e-001 -5.6790276e-001  5.0830119e-001  7.6050311e-001 -4.0560712e-001  4.8567993e-001 -8.5875945e-002  2.2204166e-001  8.2840837e-001  1.1312647e+000  9.6516454e-001 -1.5462650e-001 -2.2354870e-001 -2.8376395e-001 -1.2577306e+000 -1.1439366e+000 -4.1357516e-001 -1.8609565e-001 -2.6853090e-002  5.1216612e-001  1.0417294e+000  7.6732873e-001 -1.1585694e-003  6.7278532e-002 -2.2170010e-001  9.4444235e-001  1.4664732e-001 -7.3050244e-001 -4.7150690e-001 -1.6200026e-001  1.2844914e-001 -1.0532828e-001  1.7650335e-001 -4.5554002e-002  3.5187955e-001  2.2993360e-001  1.1971417e+000 -1.8632084e-001 -2.1802804e-001  3.2582934e-001 -3.6698295e-001  4.2179950e-001 -1.0824975e+000  4.0655998e-003  1.5625513e-001 -8.1493639e-002  5.0766411e-001 -8.4418197e-001
 -3.1705623e-001 -2.8851826e-001  7.2977166e-001  9.4900950e-001  1.1778603e-001  4.3323427e-001  5.6620475e-001  8.1812629e-002  1.8211271e-001  1.0325597e-001  7.6172915e-001  1.8350220e-001  4.8050382e-001  6.5219523e-001  6.9314958e-002  1.5034433e-001  6.7595084e-002  3.6087063e-001  2.5673492e-001 -6.3309666e-001 -4.9094444e-001 -2.2732037e-001  3.0572415e-002 -1.6471148e-001 -4.1846854e-001  2.2650493e-001  1.2403615e-001 -7.9600930e-002  2.4953770e-001 -5.8518270e-002 -2.9086171e-001  1.1051373e-001 -8.5697775e-002 -1.3832238e-001 -9.4841476e-002 -1.0631246e-001  7.8212748e-002  6.2798112e-001  5.1272810e-001  3.3310107e-001  1.9398973e-001 -1.8811120e-001  5.5081205e-001 -2.6714544e-001 -5.3107275e-001 -1.3926787e+000  2.3065198e-001  7.2151321e-001 -6.4822308e-001 -7.7111555e-002 -6.8481116e-002 -3.0252116e-001  6.8101456e-002  2.2049168e-001  2.2972282e-002  3.8735722e-001  5.5705638e-001  6.7273783e-001  8.9920952e-002  2.5708763e-001  2.0229986e-001  5.2137422e-001 -6.2919232e-001 -2.5422393e-001 -4.5580637e-001  1.6305647e+000
  4.3534786e-001 -3.8680065e-001 -1.1983262e+000 -1.2983077e+000  1.6447712e-001 -3.1626599e-001  1.1424049e+000  3.4923749e-001  1.5937934e-001 -1.0620068e-001  5.7931591e-001  5.4440779e-001  2.3668554e-002 -4.6996619e-002  1.2599457e-001  4.0250234e-001 -5.5048319e-001 -3.5976221e-001 -3.0701443e-001 -5.4907911e-001  1.6262099e-001 -6.8927704e-001 -5.5819271e-001 -7.2561137e-001 -7.0081373e-003 -7.7559905e-001  3.9348404e-001  4.2938132e-001  3.2650906e-001  4.4028706e-001 -1.0633144e+000 -1.8303654e-001  1.1060331e+000  5.7299186e-001 -1.8800966e-002 -8.8726954e-001  2.4223735e-001  8.0487722e-001 -8.7100042e-002  1.9552218e-001 -6.6253244e-001 -3.0018647e-001 -6.9497804e-001  3.0527206e-001  8.0070245e-002  3.9816692e-001  7.1345835e-002  1.0226805e-001 -7.6976014e-001 -5.2401627e-001  2.9930198e-001  1.0529330e-001 -5.7979616e-001 -3.3441036e-001 -2.5903386e-001  6.9750154e-002  1.0297896e-001 -3.3339209e-001  7.3044106e-001  2.3466975e-001 -3.9781471e-001 -7.3069576e-001 -4.8155763e-001 -1.3757632e-001 -1.1844713e+000  3.4299320e-001
  3.0134842e-001 -2.5041503e-001 -1.0782210e+000 -1.2911281e+000  7.6570788e-001 -2.9319511e-001  1.4804737e+000  5.8046510e-001  3.3788966e-001  1.7713585e-002 -4.7566666e-001 -1.8118253e-001  1.7548147e-001 -1.0348295e-002  7.2446553e-002  1.6830198e-001 -2.2648020e-001 -1.2928901e-001 -1.1866698e+000 -4.2319923e-001 -3.4910525e-001 -3.7733559e-001  8.4595418e-001 -6.4400587e-001 -4.7819016e-001 -3.0801311e-001 -7.1957262e-002  9.1810802e-002  1.3947220e-001 -1.8224076e-001  1.5396514e-002  6.3985618e-002  1.0216237e-001  4.0776693e-001  5.6449901e-001 -1.5848951e-001  2.1757201e-001  3.0510359e-001 -8.8168753e-001 -2.9522448e-001  1.1566520e-001 -2.0304239e-001 -6.3534337e-001  3.5879839e-001  2.9432497e-001 -3.3424385e-001 -3.2147063e-001 -4.1971367e-001 -1.5634574e-001  8.5507636e-002 -4.9760724e-002 -8.3792473e-002 -1.1001098e-001 -2.7232823e-001  1.6158887e-001 -1.0695378e-001 -4.6045463e-002  2.4076961e-001  8.6086396e-001  3.5205739e-001 -1.0971292e-001 -4.7533807e-001  7.3962494e-001 -1.0892682e+000 -4.1988796e-001 -1.9810896e-001
  7.0749725e-004  5.8212552e-001 -1.1374539e+000  1.1217885e+000  3.4473819e-001  4.3288548e-001  3.2562064e-001  8.0775196e-001 -6.0971105e-002 -5.2644139e-001 -1.3159604e-001  2.7103947e-003 -6.1579323e-001 -2.7646112e-002 -6.6397870e-001 -2.1911271e-001 -4.3373205e-001  5.3334569e-001 -4.4861057e-001 -6.6161587e-002  4.9378301e-001  7.9046850e-001 -1.0571658e-001 -6.9545288e-001 -4.6180867e-001  2.4866036e-001  8.8517754e-001 -1.4030004e-002  3.5791034e-001 -2.5082179e-001 -1.5887589e-001  1.3692967e-001  1.6058669e-001  2.3826820e-001 -4.8396635e-001  2.7900255e-001 -4.5059247e-003  1.9918855e-001 -5.3614269e-002  2.8773931e-001  3.8621038e-001 -6.2007268e-001 -1.2882685e-001  7.5517484e-001  2.8905113e-001 -7.9705121e-001 -5.0346298e-001 -9.0257893e-001  4.1965744e-001 -6.0641729e-001 -4.8381489e-001 -1.1922020e+000  2.9187464e-002 -1.7746060e-001  1.3519477e-001 -3.9648826e-001 -2.8328556e-001 -3.7705509e-001  7.7683025e-001 -2.2348184e-001 -5.8557806e-001 -6.0212396e-001 -3.8574940e-001 -1.1413430e+000 -7.4712717e-001 -8.0929573e-001
  2.6697218e-001 -3.7192013e-001 -1.0902721e+000 -1.0220364e+000  3.0475253e-001 -8.1697234e-001 -3.5332323e-002  7.3072768e-001  1.2636061e-002 -3.2364704e-001  6.3670267e-002 -8.6484060e-001 -8.7083167e-002 -3.9374676e-001 -3.6979618e-001 -2.2616198e-002  3.5088643e-002  2.4342667e-001  1.1180994e+000  1.1980699e-001  4.1968479e-001  5.6813732e-002 -3.2948232e-001 -8.3429569e-001 -4.4579742e-001 -6.6625496e-002 -3.2824507e-002  1.3822093e-001 -5.8493473e-001 -1.9864719e-001 -4.8550332e-001 -6.8536759e-001 -6.6641257e-001 -4.4347081e-001 -8.4765163e-001 -8.2497344e-001  3.1953210e-001 -4.3989443e-001 -4.5030919e-001 -8.0557590e-002 -3.8757725e-001 -5.9628522e-001 -1.2734107e+000 -7.5454068e-001 -1.2165487e-001 -8.0893511e-001 -3.9396604e-001  6.0685637e-001 -1.7189345e-001  9.7511407e-002 -4.7516755e-001 -2.6317948e-001 -9.8157578e-002 -1.3685524e-001 -4.1967547e-001 -1.7213269e-001 -1.8757944e-002 -3.2812788e-001  4.0497977e-001 -3.3448362e-001 -8.4365584e-001  2.1677166e-001  9.5882035e-001 -4.6820273e-001 -1.6469880e-001  4.5634826e-002
  9.8917001e-001  3.6214860e-001 -8.1542379e-001  2.5469670e-001  1.9427352e-001 -7.8507322e-002 -6.4514946e-001  4.8746077e-001  2.7113474e-001 -4.6829060e-001 -2.1053241e-002 -2.0892866e+000 -4.8344455e-001 -6.8079714e-001 -1.3840912e-001 -4.1727543e-001 -2.6770522e-001 -3.7128206e-001  8.2553460e-001 -1.3173607e-001 -6.0317039e-001 -2.1542416e-001 -1.5339583e-001  2.1972637e-001 -3.2571507e-001  2.0292202e-001 -3.7612968e-001 -5.0234231e-002  4.6513826e-002 -2.7942980e-001  5.6236009e-002 -5.2204288e-001 -5.5016040e-001 -7.4854221e-001 -8.3770209e-001 -6.3809628e-001 -5.7547441e-001  2.8582639e-001 -9.8220481e-002  3.3647610e-001  5.2006666e-002 -1.0369919e-001 -7.3447286e-001  4.5562579e-001 -2.3035863e-001 -5.5064354e-001 -5.8343606e-001 -6.2204539e-001 -7.7682166e-001 -1.8313935e-001 -4.6664804e-001  1.4292732e-001 -1.0405296e+000 -9.8387686e-002 -9.4614971e-001 -4.2085715e-001 -5.6986778e-001 -3.8243587e-001  1.4061226e-001 -1.7720037e-001 -2.4623841e-003  2.6969941e-001 -5.3061840e-001  2.7043590e-001  5.6353931e-001  1.6206358e-001
  1.5286369e+000  6.7504354e-001  7.2211495e-003  1.5304522e+000  1.2665202e+000  7.7180574e-002  3.4178145e-001  9.5786365e-002  8.2033646e-001 -1.3040647e-001  3.3197344e-001 -2.9903568e-001  5.1628640e-001  1.9997457e-003  4.3188380e-001 -6.3375600e-002 -2.1273234e-001 -3.1412855e-001  1.0330156e+000  7.5590762e-001 -3.5124199e-002  5.4765801e-001  1.3764013e-001  2.8225736e-001 -2.1807516e-001 -5.7997445e-002  6.5170162e-001  1.1779152e+000  1.0178249e+000 -7.3873302e-001 -5.9290566e-002 -2.9461184e-001 -1.5036386e+000 -1.6346770e+000 -3.2408484e-001 -3.9597520e-001 -7.1902837e-001  9.1128897e-001  1.4002410e+000  8.0174134e-001  3.4859767e-003  2.1303131e-001 -8.7625097e-002 -3.1235211e-001  3.2800047e-001  5.7002008e-001  4.1267811e-002 -2.4438547e-001 -1.8978379e-002 -8.1027895e-002 -3.8369104e-002  7.1862033e-001  1.6271244e-001  2.8463087e-001 -2.1434280e-001 -2.1088480e-001 -1.7455282e-001  2.4077796e-001  8.0709417e-002  7.0479810e-001  1.5292716e-001  9.7298290e-001  6.8805849e-001 -1.6873872e-001  1.1815803e-001 -6.8035849e-001
  3.0485276e-001  3.2588487e-001 -1.3056482e+000 -4.2363572e-001 -1.3441978e-001 -1.0859169e-001  4.1705050e-001 -5.4743090e-001 -2.3269220e-001 -4.2476346e-001 -5.7740245e-001 -1.2015475e-001 -5.7737489e-001 -4.2348094e-001 -6.9594725e-001 -5.8520737e-001 -5.4833234e-001 -6.6119658e-003 -9.5012482e-002  6.6585021e-003 -2.2926575e-001 -3.4087575e-001  1.1368034e-001 -1.5793335e+000 -8.0096344e-001 -6.2183534e-001  2.5153533e-001  7.2953763e-001  1.3490245e-001 -1.1336788e+000 -8.3062151e-001 -4.7781270e-001 -1.7187192e+000 -1.2019860e+000 -5.5564407e-001 -8.7762976e-001 -1.4297822e+000  2.8526839e-001  1.1264756e+000  1.3469881e-001 -5.4528361e-001 -4.7183032e-001 -1.5902477e+000 -4.5087439e-002 -1.0898575e+000  1.0995492e-001 -1.0784667e+000 -9.0350405e-002  2.2573362e-001 -5.9785520e-001 -2.0307100e-001 -7.3391730e-002  3.6905178e-001  4.9089507e-003  1.0923223e+000 -3.6121334e-001  3.5884014e-002 -3.8610608e-001 -7.5263277e-001  2.9195105e-001 -6.1047775e-001  2.3433083e-001 -1.3939982e+000 -7.2412026e-001 -1.0942188e+000 -5.4263651e-001
  9.3307133e-001 -2.7770959e-003 -5.7069055e-001 -4.7873709e-001 -3.4975708e-001 -5.6663857e-001 -2.9515742e-001 -1.1140182e-001  1.2431011e-002 -6.6377132e-001 -3.9588743e-001 -4.5320741e-001 -5.7336150e-001 -5.8018141e-001 -4.5793575e-001 -1.8318187e-001 -2.1433050e-001 -5.6528138e-001 -3.3000962e-001 -3.8117017e-001 -1.6667694e-001 -4.5675780e-001 -9.3619540e-002 -1.5427591e+000 -6.5635659e-001 -5.2592856e-001  8.6741385e-001  8.7693656e-001  1.7306184e-002  4.7705902e-001 -4.5128888e-001 -4.8280445e-001 -1.9323055e-001 -3.3007822e-001 -3.0314259e-001 -5.3736024e-001  1.5371085e-001  1.6812206e-001  5.7399549e-001  1.0635816e+000 -1.5310972e-001 -1.2399400e-001 -5.6154974e-001 -3.2128992e-001 -4.2591473e-001  4.9300218e-001 -1.1371104e+000 -8.7336479e-001  1.3562866e-001 -1.6277437e-001 -9.9680902e-002 -3.0910382e-001 -2.4982155e-001 -5.7080238e-002 -9.3482131e-001 -2.1843607e-001 -3.4928993e-001 -5.3525500e-001 -3.7975230e-001  9.1335429e-001  6.0504265e-002 -1.7277082e-001 -1.3315905e-001  2.5923991e-002 -3.0484579e-001  3.0264827e-001
  8.0514420e-002  6.0244428e-001 -1.1432819e+000 -5.1236914e-001 -3.4392096e-001  2.8568480e-001 -3.1990934e-001  1.3267931e+000 -3.1907682e-001 -3.8636368e-001  4.3316422e-002 -3.5386764e-001 -3.9687145e-001  4.4050527e-001 -1.1961377e-001  1.8666692e-001 -1.8609722e-002 -3.9138952e-001  8.9755851e-001 -6.6209811e-001  5.7355791e-001  1.9178938e-001 -3.5894754e-001 -3.5048063e-001 -2.3472131e-001 -5.1216449e-001  3.3902800e-001  5.8286905e-001 -2.0556600e-001  8.8032867e-001  4.2085091e-001  8.9549440e-002  1.2032685e+000  8.6798475e-001 -4.8010726e-001 -1.6479362e-001  1.9895487e-001 -6.3295857e-003  3.8887638e-001  7.6350371e-001 -3.5994017e-001 -9.4433870e-003 -7.6497649e-001  1.8187264e-001 -2.5301344e-001  7.0063244e-001 -9.0049254e-001 -3.5225313e-001 -1.6743862e-001 -2.5421292e-001  2.3926270e-001 -1.2187373e-003  3.3967952e-001  4.5682114e-001  5.9677004e-001 -1.5668079e-001  1.7785260e-002  5.9741778e-001  5.7135039e-001  1.0103936e+000  5.8703764e-001  1.0440486e-001 -6.3389339e-001 -1.1980854e+000  1.0018468e+000  4.5988902e-002
 -2.5555666e-001  8.0446969e-001 -4.1880847e-002 -1.7462375e-001 -6.2322508e-001  3.9429425e-001 -2.3952078e-001  1.1894783e+000  2.0346600e-001 -2.0756624e-001  1.8078540e-001 -5.5536313e-001  1.6723981e-001  2.4123114e-001 -7.8135289e-002  3.2957050e-001  5.2845914e-001 -3.7349233e-001  7.4323726e-001 -3.2328078e-001  6.0768722e-001 -4.1634101e-001 -1.7231537e-001 -1.0839004e-001 -1.3750455e-001 -8.6714520e-001 -1.0842966e-001  3.7508392e-001 -1.9733209e-001  3.4355279e-001  4.7873826e-001  1.0646377e-002  6.8564542e-001  1.0115123e+000 -6.8509850e-001 -4.4329284e-001  2.7949885e-001 -2.9851717e-001  5.7506258e-001  8.2062653e-001 -3.4251519e-001 -1.1464240e-001  2.5094766e-001  7.0138775e-001 -2.8474283e-002 -7.4955815e-001 -3.5341510e-001 -3.9785429e-002 -3.8503968e-001  2.3416591e-001  4.7631885e-001  3.2771836e-001  2.9224212e-001  1.1301269e-001 -8.9507553e-001  7.7400306e-001  9.4678224e-002 -1.1073981e-001  7.3317559e-001  8.0503731e-001  1.6983904e+000 -1.5991505e-001 -2.3417146e+000 -8.3216955e-001 -3.5121164e-001  6.8602548e-002
 -1.0547421e+000 -1.1508137e-001 -2.0653408e-001 -1.4581632e-001 -2.6333111e-001  1.3605894e+000 -2.3727592e-001  3.4463894e-001  1.2278653e-001  8.4208376e-002 -2.9052347e-001 -1.6968154e-002 -3.3712227e-001 -1.8993354e-002 -1.0465810e-002  1.1884441e-001  3.3430286e-001  2.5334210e-001  4.7660606e-001 -1.5069284e-001 -2.7607375e-001 -6.2012277e-001 -3.6705170e-001 -4.4727783e-001 -5.3089421e-001 -3.1654338e-001  1.8851980e-002  5.2290014e-001  2.2314023e-001 -2.0318875e-001  2.9759486e-001  2.6380677e-001 -5.0041405e-001 -8.1555214e-001 -3.1498586e-001 -5.3737200e-001 -4.7505232e-001 -1.6187321e-001  4.9197783e-001 -4.4787343e-002 -8.6240025e-001 -3.0023769e-001  1.0592074e-001 -1.6106170e-001 -3.3457256e-001 -5.2501896e-001 -7.6484937e-001 -2.7193509e-002  7.9153107e-002  4.9343785e-001  3.8877127e-001  3.5335481e-001 -8.9168483e-002 -1.4159810e-001  2.5459235e-001  4.9558582e-001 -2.5966800e-001 -1.5489379e-001  1.4992739e-001  2.7307131e-001  8.9186455e-001 -1.7526479e-001 -4.8236803e-001 -6.3441248e-001 -5.2872547e-001 -3.1581821e-001
 -3.1831156e-001  1.6194432e-001 -2.5655991e-001 -5.1150239e-001 -9.5183768e-001  2.0497976e-001 -2.7934121e-001 -3.6427066e-001 -3.0967785e-001 -1.4923368e-001  3.2502019e-001  1.9790490e-001 -2.7493055e-001  1.7945171e-001  2.1978407e-001  1.2690874e-001  3.8067514e-001 -9.0961840e-001 -4.0516817e-001 -1.7214001e-001  2.4458725e-001 -3.4822014e-001  4.2819114e-001 -6.1437158e-001 -2.3338948e-002 -5.9555695e-001  2.1253309e-001  1.7182728e-001  5.1287779e-002  5.4767523e-002  1.5134094e-001  2.5893102e-001  5.6445394e-001  3.3312184e-001  1.3448436e-001  2.0838846e-001 -6.6271521e-001 -3.2829164e-001 -1.8700541e-001 -2.3250816e-002 -6.6523735e-002 -3.6937225e-001 -7.6053606e-002 -2.7425833e-001 -5.5233856e-001 -4.1131148e-002 -3.8118701e-001  1.2731156e-001  2.0419523e-001 -2.0114589e-001  1.1511519e-001  1.1566440e-001 -2.9712303e-001  1.8653816e-001  6.6323072e-001  3.5704337e-001 -3.3167715e-001 -4.6965605e-001 -1.1997112e-001 -4.1023880e-001 -1.4763214e-001 -6.5608372e-001 -4.9776811e-001 -1.5524568e-002  8.1088746e-001 -1.0898538e+000
 -4.0045898e-003 -2.5678787e-001  2.6127739e-001  1.9326658e-001 -1.9729740e-001  7.4021393e-001  2.5559495e-001 -5.9510924e-001  2.3080284e-001  3.9539753e-001  4.4299923e-001  6.0406166e-001  9.2269430e-001  1.0368979e+000  6.7051689e-001  3.2704238e-001  6.9044141e-002  7.7490477e-001 -8.5925289e-002 -1.4634593e-001  6.2865060e-004 -1.8891381e-001  7.1955894e-001 -1.4634311e-002  3.2450721e-001 -4.1146402e-001  4.1136561e-002 -1.3316898e-001 -1.4491161e-001  2.2406273e-001  7.7851758e-002  5.5482948e-001  1.0569925e-001 -1.0399994e-001  6.5859034e-001  3.6440040e-001  1.9416776e-002 -8.8203756e-002 -2.1789123e-001 -5.7390884e-001 -4.1407394e-001 -2.1466163e-001 -7.0351115e-001 -1.0812296e-001 -8.2888128e-002 -6.1028682e-001  1.0377857e-001  5.5097458e-001  3.1162696e-001  3.4400865e-002  2.5763640e-001  3.4038267e-001  2.0327079e-001  3.1194500e-001 -3.7439869e-002  3.6957075e-001  6.2668710e-001  3.6422760e-001 -3.1128532e-001  1.4259617e-003  7.5584869e-001  1.0448552e-001  7.4821680e-001  3.3337155e-001 -4.3270480e-001  9.7376179e-001
 -2.1272736e-002  4.7959292e-001 -8.9512543e-001 -2.1825500e+000 -8.0536562e-002  7.9533029e-001 -2.5580675e-001 -8.7685733e-001 -4.0514713e-001  1.5049555e-001 -3.0437539e-001  4.7914933e-001 -4.2403632e-001  7.5648808e-001  5.1484095e-001  4.1938305e-002 -7.3741637e-002  6.7400174e-002 -1.5755665e-001 -2.1650894e-001  4.3663599e-002 -3.6627825e-001 -1.1800788e+000 -1.8884487e-001  4.3758364e-002 -6.7995198e-001 -4.5716883e-001 -2.3812320e-001 -3.9895621e-001  1.0013278e-001  5.8781364e-002  5.2581395e-002  2.7717926e-001 -1.7771679e-001  2.5559453e-001 -2.0688862e-001  4.7958055e-002 -7.1277539e-002 -2.3284228e-001 -3.4387620e-001 -7.1442824e-001 -6.9683634e-001 -9.2137906e-001 -9.2878089e-001 -9.3920785e-001 -3.6960573e-001  1.6675340e-001  3.5274598e-001  1.3219308e-001  6.0218112e-003  1.2938663e-001  1.6429439e-001  3.7187245e-001 -4.0695478e-001 -6.2307001e-001  1.1610567e-001  1.6706768e-001 -1.0790539e-001 -3.8549234e-001 -3.1518072e-001  1.5711646e-001 -1.5765136e-001 -4.3944095e-001 -9.2065616e-001 -5.3182157e-001  2.2096793e-001
  3.6407155e-002 -4.9319622e-002 -1.0518603e+000 -7.2467150e-001  1.1525476e-002  7.0242287e-001 -4.2008922e-002 -5.6231439e-001 -5.4502290e-002 -3.8471271e-001  3.4972434e-001  1.4039685e+000 -3.3268623e-001  1.2581667e+000  3.9170235e-001  2.8935815e-001  3.2927546e-001  6.4490880e-001 -3.9968708e-001  8.9739945e-003 -1.1660806e+000 -3.0978260e-001 -1.4575653e+000 -8.0954294e-001 -6.3898786e-001 -1.0266527e+000 -2.6491694e-001  2.9789673e-001  1.1256590e-001 -3.9078099e-001 -7.1020346e-001  2.3598873e-001 -2.5290734e-001 -3.0221951e-001  4.5340114e-001 -4.8020600e-001 -1.4176371e-001  1.1244050e-002 -1.0396279e-001 -6.7926311e-002 -7.3710070e-001 -4.5979596e-001 -9.9453782e-001 -6.6302431e-001 -3.9681056e-001 -6.5772936e-001  4.1857716e-001 -3.9138190e-002  5.5515456e-001 -4.7828138e-001  5.4652258e-001  2.9419101e-001  8.7413924e-001 -5.9272447e-001 -2.4221660e-001  2.9893444e-001 -3.7677394e-002  9.3287759e-002 -2.2472322e-001 -1.1230461e-001  2.9754046e-001 -1.9809359e-001 -1.2569407e+000 -6.7267147e-001 -3.4419218e-001 -1.5730895e-002
  1.0815470e+000  2.6366183e-001 -3.5707023e-001 -1.8259627e+000  2.0249907e-001  6.9393982e-001 -2.6264979e-001 -2.9096603e-001  7.0281933e-001  6.5574388e-001  9.6481102e-001 -4.0707640e-001 -2.2333175e-002 -2.0950162e-001 -4.3977543e-001 -4.7996372e-001  3.8171629e-001 -4.4820305e-001  1.2290082e-001  8.7645063e-001  4.9055682e-001  7.0844801e-001  1.5480149e+000 -1.0958003e-001  7.7669426e-001 -4.9823817e-001  2.4673308e-001  9.5946113e-001  5.6914031e-001 -6.3438484e-001  6.8973101e-003  5.6297795e-001  1.6488249e+000  1.1250812e+000  6.4623112e-001  4.3751289e-001 -1.1731670e-001  6.8509646e-001  5.2318370e-001  6.1571762e-001 -1.1146474e+000  4.1910679e-001 -1.3782709e+000  1.3311553e+000 -3.1229387e-001  8.6524966e-001  4.1952595e-001  3.8462670e-001 -3.9010609e-001 -5.4210194e-001 -2.4830961e-001 -5.9827187e-002 -6.5980719e-002 -1.3022571e-001  4.7653149e-001  4.3843128e-001  2.2045917e-001  2.7043943e-001 -7.1739726e-001 -1.9519357e-001 -4.2726043e-001  2.8258157e-001 -1.0586519e-001 -3.3389732e-001 -3.5787128e-001 -8.3301547e-001
  1.7433196e+000  8.4409291e-001  1.3217817e+000 -6.2856813e-001  4.3881479e-001  1.6638685e+000  7.4532763e-001 -1.7960818e-001  2.2648122e-001  4.0381123e-001 -3.2709788e-001 -5.5965807e-001  5.2801053e-001  5.3257415e-001 -2.7617608e-001  1.4936338e-001  5.5202063e-001 -5.0762920e-002  5.9006773e-001 -1.2625924e-001 -4.6496840e-001  4.1909943e-001  1.2947038e-001  9.8428257e-001  2.0091415e-001  3.5774583e-001  6.1656092e-001  9.7614668e-001  6.4632648e-001 -4.7408296e-001  4.2056964e-002  3.2523928e-001  2.1909510e-002 -3.4822482e-001  9.6415193e-001  1.2512976e+000 -4.0944984e-002  1.6176557e+000  5.5978984e-001  5.3262847e-001  6.8611003e-001  3.0637331e-001  6.7490782e-002  1.0068001e-001  1.9773848e-002  1.7983993e-001 -5.2473241e-001  1.2053996e+000 -2.6961461e-001  3.9430541e-001 -6.1509696e-001 -1.6763789e-001  4.5387490e-001  1.0807679e+000  6.8373657e-001 -3.4487738e-001  7.6656250e-001 -1.8832183e-001 -6.4440423e-001  6.5017962e-001  6.2057898e-001  2.4174183e-001  3.5908635e-001  1.3708488e+000  1.4172620e-001  4.0602436e-003
 -3.6059772e-002  7.8106989e-001  2.1452171e+000 -1.3832890e+000  5.5225161e-001  4.8386987e-001  7.5028581e-001  4.3062972e-001  3.2916331e-001  3.3637835e-001  1.4131666e-001 -5.8207694e-001  1.8948628e-001  3.8842551e-001 -1.2181037e-001 -1.2686274e-001  1.5172624e-001 -5.5547983e-001  3.7393635e-001  4.6546148e-002  1.8614468e-001 -5.7870826e-001 -8.5160183e-002 -3.1560788e-001  5.4380525e-001 -6.5272536e-001  5.4788825e-001  3.6607485e-001  2.0725717e-001  1.4162869e+000  2.8356869e-001  9.9128186e-002  8.5069988e-001 -2.6353942e-001  1.3754141e-001  6.7787036e-001  3.8475548e-001 -1.3670689e-001 -2.8896075e-001  5.7601491e-001  2.9068779e-001  1.8642837e-001  4.0128924e-002 -8.9023223e-001 -5.2485646e-001 -1.2203883e-001  4.5706474e-002  1.0179053e+000  3.8742467e-001  6.7509856e-001 -2.7706570e-001  1.0673154e-002  6.1379603e-001  6.4236742e-001  1.5776656e-001  1.5551830e-001  6.1876781e-001  2.8886142e-001  2.4067629e-001  7.1314802e-002  6.0844906e-001  3.6913610e-001  7.6761747e-003  1.4590218e+000  1.5002754e-001  7.0647826e-001
 -1.5668618e-001  1.6904926e-001  8.2677601e-002 -7.0354875e-001  4.2157087e-001  5.0183140e-001  5.6257257e-001  4.2152827e-002 -1.4310756e-001 -2.4060209e-002 -2.0388472e-001  1.5321926e-002  4.4137379e-002  2.9609988e-001  5.6698996e-001  2.7908811e-002 -5.1536215e-001 -7.7017637e-001 -4.4895075e-001 -1.0117731e+000  1.0646848e-002 -2.0228353e-001 -1.1422504e+000 -3.2312041e-001 -1.2636688e-001  2.8441340e-001  5.6240359e-001 -1.3121272e-001  1.7509488e-001 -2.7596553e-001  6.7417669e-001 -4.0692810e-001 -1.2443469e+000 -3.8855361e-001 -5.9608494e-001  1.0562996e+000 -5.8152517e-001  3.0395319e-001  7.2858185e-001  2.4189422e-001  4.8532650e-001 -2.1129163e-001  4.4217521e-001 -1.1141320e+000 -3.4035305e-002 -9.7323501e-001 -1.4717149e+000  1.8348777e-001 -7.9159328e-001  3.1476895e-001 -4.9435526e-001 -5.3690331e-001  1.6720164e-001 -3.6498361e-002 -3.1860790e-001 -9.3721601e-001  1.4435671e-001  4.9969106e-001 -3.1382812e-001  9.2264736e-001  4.0598145e-002  6.8177508e-001  8.2364613e-001  8.4937788e-001  1.4734833e-001 -4.1052879e-001
  1.0463981e-001 -4.5473077e-002  5.9960111e-001 -9.2168567e-001  4.9652852e-001 -1.3329681e+000  3.0625871e-001  1.0100114e+000  8.2937165e-001  2.9535930e-001  3.4613850e-001 -3.2038345e-001  8.5056378e-002 -3.6441038e-001  3.7129278e-001  3.9900793e-001  3.3442286e-001 -4.3855925e-001 -9.3265493e-001  3.5088333e-001  9.4685129e-001  5.5676712e-001  6.8965195e-001  4.9340148e-001  2.2171108e-001  5.4487693e-001  1.0621246e+000  5.2454086e-001  7.8382978e-001  3.6767880e-001  4.2119808e-001  1.7073487e-002  9.9082547e-001  2.2473970e-001  1.5991415e-001  7.1007647e-001  5.0673516e-001  2.8213544e-001  1.2677047e+000  1.1366280e+000  7.6452552e-001  7.3789947e-002  8.1100118e-001  6.1920122e-001  5.8042759e-002  5.4991293e-001  2.6182402e-001  1.2759523e-001 -3.5871949e-001  6.7571885e-001  1.4502139e-001 -1.7671896e-001 -5.3839316e-001 -2.1986871e-001 -3.9928853e-001 -3.5554254e-001  3.6551406e-001  3.0632786e-001  6.6889503e-001  7.5024448e-001  3.8525516e-002  1.7445305e-001  4.3405907e-001 -1.2073298e-002  2.2812995e-001 -6.1158957e-001
 -8.6036899e-002 -1.3093189e-001  9.5418472e-001  1.6619022e+000  3.0593531e-001 -2.3568497e-001  1.5633840e-001  8.5160160e-001  3.4730124e-001  5.2482619e-001 -3.9955695e-002 -1.1136148e-001  2.6000389e-001 -6.2515051e-001 -9.9227344e-003  3.3438117e-001  6.4177230e-001 -4.1585665e-001 -1.0212273e-001  2.7644703e-001  7.4400029e-001  2.8531515e-001  6.8634804e-001  9.7466040e-001  3.6667257e-001  8.5809530e-001  1.1121675e+000  1.0578665e+000  1.1435487e+000  1.6254824e-001  1.1175605e+000  5.3368813e-001  1.1044762e+000  1.1312182e+000  1.3156421e+000  8.7137266e-001  7.3434438e-001  1.2206940e+000  1.5779843e+000  1.4685066e+000  1.2588719e+000  5.1737251e-001  1.1766618e+000  1.2553892e+000  7.2296343e-001 -1.6643559e-001  9.4891695e-001  2.7607763e-001 -4.2389450e-001  7.1863383e-001  4.2398002e-001  2.3099427e-001 -2.4301244e-001  3.4168674e-002 -3.5397337e-002 -3.4340030e-001  6.6194922e-001  8.4870829e-001  1.0293390e+000  1.0700697e+000 -1.0707119e-001  7.4406746e-001  2.4275004e+000  1.1243554e-001  1.3654846e+000  5.3293435e-002
 -5.7598351e-001  2.5968894e-002 -7.5409464e-001  2.4540950e-001 -3.8393829e-001  7.9707100e-001 -2.2016405e-002  1.1451722e+000  1.0590957e-001 -5.1628656e-002  5.1702689e-001  1.7223447e-002  4.3207481e-001  4.0280773e-001  7.3240200e-001  4.6375896e-001 -2.7477219e-001  8.4427697e-001  3.3935045e-001  7.2619855e-001  7.6152277e-001  4.2847964e-001  9.4970316e-001  5.0804327e-001  3.2451217e-001 -7.8963817e-002  6.2149924e-001  3.7216038e-001  6.5657459e-001  4.7723582e-001  9.0889559e-002  5.0818106e-001  1.0143857e+000  1.1204881e+000  7.8957920e-001 -4.1138065e-001  8.7592767e-001  1.2836062e+000  6.5393314e-001  9.4963832e-001 -3.3842178e-003  1.6322496e-001  3.9542844e-002  7.7920835e-001  7.5931350e-001  2.0257662e-001  1.9339246e+000  7.6818675e-001  9.1276041e-001 -2.1298148e-001  7.6839053e-001  8.9997055e-001  9.2528946e-002  4.0500746e-001  3.1021697e-001  1.0017545e+000 -3.5555654e-002  5.2955484e-001  1.3150366e+000  5.7207902e-001 -1.9917320e-001  5.7619142e-002  1.2807467e+000 -1.6476480e+000  6.2698054e-001  4.1195051e-001
  9.6443796e-001  8.6801883e-002  8.3812689e-001  1.4712116e-001  8.3691875e-002 -5.9869309e-001 -3.9540953e-001 -4.3466317e-002  2.9428998e-001 -6.1189314e-002  3.1817442e-002 -1.4661753e-001  7.4492774e-001  3.8949288e-001  2.8274623e-001  4.1647042e-001  1.7223534e-001  2.3443335e-001  6.8454973e-002  5.9918170e-001 -1.6979084e-001  7.9061060e-001  4.4960163e-001  5.7460992e-001  7.8354382e-001  4.0799323e-001 -1.2506877e+000 -1.2699964e+000 -2.7273870e-001  3.9504200e-001  2.3699655e-001  6.0738634e-001  1.3175100e+000  9.2777250e-001  2.7357492e-001  1.5679432e-002  2.5882662e-001 -9.9057325e-001 -2.9108718e+000 -1.7897876e+000 -1.7607708e-002  1.5423479e-001  7.4310422e-002  4.7370682e-001  1.7760349e-001 -5.3015693e-002  5.3996435e-001  4.8428824e-001  1.8313157e-001  6.1868796e-001  2.4017744e-001  1.9655033e-001 -2.0552463e-001  2.5876704e-001 -3.7290602e-001  4.4114118e-001 -1.8706845e-001 -2.1778877e-001  3.2848284e-001 -3.1693557e-001 -1.1284047e+000 -3.8058584e-001  4.4598054e-002  8.8369096e-001  5.4932276e-002  2.7423973e-001
  8.9414813e-001  6.6495746e-002  5.1517424e-001  1.3337425e+000  4.6161308e-001  3.9216775e-001 -3.1451629e-001  6.6052838e-003  4.6688499e-001  5.3650337e-001 -3.9085337e-001  1.0690595e-001  5.3571393e-001  2.5424815e-001 -3.2820034e-001 -3.3295952e-002 -1.8853886e-001 -2.5532464e-001  3.3569153e-001 -1.7170750e-002  8.8128706e-001  3.6692200e-001  3.0775736e-001  9.8625798e-001  2.4351129e-001  7.8405245e-001 -4.1953244e-001 -4.0538826e-001 -5.4299584e-001  3.5698771e-001  5.1822853e-001  9.2190401e-001 -3.1791598e-001 -1.3493249e-001 -4.9677818e-002  1.1458472e-001  3.5087955e-001 -7.8780064e-001 -7.0903406e-001 -7.7498669e-001  3.6413796e-001  1.0374455e-001 -2.5878875e-002  9.5315427e-001  3.2975031e-001  3.5325936e-001 -2.3693861e-001  2.4051215e-001  3.4740455e-001  5.2172881e-001  2.0408735e-001 -9.6462224e-002 -2.9972037e-001  6.1332403e-001  5.2751119e-001  2.1033879e-001  2.7807537e-001 -5.4512904e-002  9.9674042e-002 -4.8167813e-001 -3.3032609e-001  2.0851131e-001  9.6274072e-001  1.8911687e-001  1.8348858e-001  1.1807738e+000
 -1.1787020e+000  6.0408631e-001  2.3626925e-001  1.7965623e+000  4.2812054e-001 -1.6828111e-001 -5.6014597e-002 -7.9894793e-001  4.0027683e-002  1.8207955e-001 -3.5551649e-001 -7.3481310e-001 -9.0109385e-002 -8.4807415e-001 -6.3722256e-001 -4.8863588e-001 -3.3617098e-001 -3.1881028e-001 -2.7063402e-001 -5.4382696e-002  3.8174580e-001  2.7751554e-001  5.1924560e-001  4.6236485e-002  3.8183859e-001  8.9538095e-001  3.4874018e-001 -1.3171429e-001 -4.0002778e-001 -7.4891901e-001  1.4440416e-001 -3.9870041e-001 -4.7566354e-001 -5.1793432e-001 -5.5653390e-001  1.7134349e-001 -7.0903167e-001 -3.5842525e-002 -6.7729139e-002 -4.4459860e-001  3.4728530e-001  1.9052234e-001  2.7758616e-001  6.9618556e-001  3.7748254e-001  3.0579081e-001 -5.5221064e-001 -3.0958670e-001 -2.0508818e-001 -4.6231047e-002 -5.3324467e-001 -8.4443946e-001 -8.5974713e-001  1.5626249e-001 -6.5381431e-001 -7.0360909e-001 -2.4380152e-001  2.9849086e-001 -8.2722694e-001 -1.0842545e-001 -2.5114693e-001  4.5547540e-001  4.4512786e-001  1.7442430e+000  1.5425908e-001  4.1975653e-001
 -5.7879493e-001  4.5470380e-001  3.9854471e-001  4.3880712e-001 -7.4933911e-002 -7.9851360e-001 -7.0473513e-001 -9.2923971e-001  7.8264312e-002  1.3577933e-001 -8.1182315e-002 -6.5543281e-001 -2.5128842e-002 -9.2504659e-001 -5.7389648e-001  6.5430052e-002  6.6674435e-001  8.3280662e-001  5.0839269e-001  5.6459046e-001 -9.6438774e-002 -2.5090052e-001  3.6505376e-001  2.8883248e-001  3.3150717e-001  5.0854575e-001 -1.2233729e-002 -3.8733658e-001  6.7869895e-002 -5.0116625e-001 -3.7540963e-001 -3.8072826e-001  1.3251107e-001  3.5697820e-001 -1.3315176e-001 -2.1868585e-001 -3.2223042e-001 -7.3707482e-001  6.8624962e-001 -7.0134496e-001  7.4768155e-001  2.5492434e-001  1.3604208e-001 -7.9057884e-002 -2.2218658e-001 -3.3062336e-001 -3.4764694e-002  9.7356576e-002  1.4998047e-001  5.4854499e-001 -7.7122957e-002 -4.4210492e-001 -9.2593453e-001 -5.1012775e-001 -1.3071890e+000 -5.7402511e-001 -7.8299516e-001  2.2631607e-001 -4.9655188e-001 -4.2304252e-001 -1.1767968e+000 -1.1458241e-001 -8.2338974e-002 -8.8860897e-001  8.6794273e-001 -9.0665679e-001
  1.4357227e+000  2.7086955e-001  4.9940320e-001  1.4055772e+000  4.4193122e-001  9.3863417e-001 -2.4475615e-001 -4.4271742e-001  8.8058466e-001  4.4100161e-001 -1.4069523e-001  2.0837797e-001  5.0929663e-001  9.4109789e-002 -5.3926625e-001 -4.0912098e-001  7.9082548e-001  1.1067046e-001  7.0143462e-001  6.5962529e-001  1.8139953e-001  3.6093776e-001 -5.7539550e-003  1.2043711e+000  4.7340145e-001  6.5332418e-001 -1.2877818e+000 -6.7536384e-001 -4.8060618e-001 -7.2987480e-001  3.2231965e-001  9.6971151e-002 -8.3665243e-001 -8.3803546e-001  2.2143806e-001  5.7185974e-001 -8.5059904e-001 -3.1223630e-001  3.9530695e-001 -6.4383002e-001 -2.9006712e-001  5.5287912e-001  8.0571436e-001  1.0107734e-002 -2.5979439e-001 -4.7604761e-001  5.4018711e-001 -6.0441162e-002  9.6687404e-002  1.1368247e+000 -1.9441084e-001 -7.9741969e-001  1.2054505e-001 -3.8379602e-001 -4.8455629e-001 -3.2715630e-001  1.2227379e-001  3.0577144e-001 -4.9087132e-001  1.5853776e-001  8.3536332e-001  6.9102773e-001  7.6582366e-001  5.8112280e-001 -2.1095817e-001  3.7420230e-001
  1.6586586e-001  8.0908412e-001  7.1147790e-001  9.2638532e-001 -1.0835323e-001 -1.2398890e-001  1.6332701e-001  5.1832744e-003  3.6161897e-001  3.7138051e-001  4.9848010e-002  6.6969860e-001  8.7088999e-001  1.1109167e-001 -5.3030537e-001 -5.3909999e-001  3.6441388e-001 -4.0887729e-001  7.0155796e-001  5.6019865e-001  1.5448110e-001  4.8493439e-001  4.2941509e-001  7.2068586e-001  4.5294978e-001  6.2472740e-001 -1.6944086e+000 -1.3552555e+000 -9.7102539e-001 -2.0085503e-001  7.2221536e-002  3.0414044e-001 -4.1679912e-001 -4.9465782e-001  3.1795792e-001 -1.2622533e-001 -1.2449016e-001 -4.6093767e-001 -1.3368332e+000 -1.0114558e+000 -3.1326817e-001  4.6355889e-001  4.9904982e-001  2.3418191e-001 -3.4283477e-003  5.2371991e-001  7.6070620e-001  1.4731129e-001  7.8869068e-001  4.4456047e-001 -2.9319156e-001 -4.3092051e-001  3.0011510e-001  5.7146441e-001 -1.0030705e-002  3.3641219e-001  8.5124548e-001  9.1972139e-001 -2.1981512e-002 -6.6727743e-001 -1.5245074e+000  2.2913175e-001  1.5180723e+000  9.7047062e-001  4.2774181e-001 -9.8547949e-002
  5.1518306e-002  5.0502265e-001  1.3725834e+000  2.1445984e-001 -6.6052247e-002 -4.1137600e-001  2.3620911e-002 -1.3754554e-001  1.9382166e-001  5.2147519e-001 -4.2282298e-001  3.1434331e-001  9.7913652e-001 -7.3364744e-002 -7.0804055e-001 -7.4833497e-001 -3.8567155e-001 -7.5693907e-001 -8.8524169e-001  2.6077757e-002 -4.4303768e-001 -1.6121698e-001 -6.9863062e-003  9.3291323e-001  5.2409320e-001  2.1716922e-001 -1.3473702e+000 -1.3393248e+000 -1.9607847e+000 -2.2511914e-001 -8.4432748e-002  6.0963255e-002  3.6299558e-001 -1.9207443e-002  2.8221555e-001 -3.0223048e-001 -1.7099111e-002 -1.4634156e+000 -2.5973571e+000 -1.3260710e+000 -6.1350855e-002  8.0660516e-001  1.7252445e-001  1.4256615e-001  9.4360188e-002  8.1261761e-001  2.8468720e-002 -9.1936411e-001 -1.0927681e+000 -6.1580192e-001 -4.5498132e-001 -5.0495275e-001 -1.1301535e-001  7.5981705e-001  8.1667907e-001  7.7723290e-002  1.1570772e+000  3.7223187e-001 -1.3403742e-001 -9.5637553e-001 -5.3398876e-001 -4.1755440e-001  1.0320748e+000  1.4739992e+000  2.9644973e-001 -8.4416431e-001
 -6.6388179e-002  9.2016609e-001  8.3599062e-001  6.2524408e-001  3.8280240e-001 -5.4536171e-001  3.2342344e-001 -7.0585331e-001 -1.0269636e-001  3.2868156e-001 -4.8913660e-001  1.6718784e-001  1.9916140e-002 -3.1431308e-001 -8.7153184e-001 -7.8118158e-001  1.1912186e-001 -3.0580895e-001 -4.3706891e-002  7.5911474e-001 -5.7162553e-001 -2.5348540e-001  3.8565272e-001  5.5141216e-001  6.8994137e-001  3.3951110e-001 -3.7559050e-001 -8.8880923e-001 -9.3456512e-001 -1.4703297e-001 -1.4784193e-001 -2.4365414e-001  3.5768595e-001  5.9568625e-001 -3.0544701e-001 -6.4939720e-002 -5.3082313e-002 -1.5103938e+000 -1.3404943e+000 -3.3442211e-001 -3.3732026e-001  5.1557404e-001  5.6839508e-001  3.5947714e-001 -2.1807441e-001  8.7577860e-001  2.3446718e-001  6.4725184e-001 -7.3175904e-002  1.7542059e-001 -4.9705510e-001 -6.8283392e-001  2.3918993e-001 -2.8415249e-001  3.0220976e-001  2.9757909e-001  1.3370477e-001 -1.9860528e-001 -8.7992277e-001 -7.4945972e-001 -3.8669840e-001  9.9373651e-002  8.8838074e-001  7.6175970e-001 -9.5463612e-002  1.3769347e+000
 -4.0143666e-001  2.6113003e-001 -3.4896877e-001  1.5173564e+000 -4.1700575e-001  1.2623763e+000 -3.3841593e-001 -1.2226896e+000 -5.1181250e-001 -4.8499351e-001 -1.9675997e-001 -7.6098230e-001 -8.4776954e-001 -1.6274147e-001  6.2367421e-001 -3.7916641e-002 -2.1507158e-001 -2.4348861e-001 -8.1166603e-001  4.8074158e-001 -9.2677230e-001 -7.6232875e-003  5.1852609e-001  4.7816677e-001  2.1074994e-001 -2.7868215e-001 -4.1355056e-003 -6.2002766e-001  1.9891319e-001  5.4483972e-001 -2.2240166e-001 -4.3576724e-001 -3.0950376e-001 -2.5545187e-001  1.5920436e-001  1.6658520e-001 -2.8333532e-001 -2.7759351e-001 -2.0290715e-001  6.1559072e-001 -4.2425709e-001  3.7785406e-001  7.4229040e-001 -3.9053710e-001 -6.0985307e-002  1.1891259e+000  2.0781025e-001  5.1427021e-002  8.9574842e-001  1.0334666e-001  4.3669594e-001  5.2555719e-001  5.0127768e-002 -9.7981661e-001  3.4405358e-002 -2.8185441e-001 -4.8751690e-001 -9.5912803e-001 -1.0067803e+000  2.4596684e-002  7.8636888e-002 -3.0829271e-001  1.3170312e+000 -1.0007004e+000 -5.5024412e-002 -1.5262433e-001
  1.3491272e+000  2.6154349e-001  1.0191831e+000  2.4591237e+000 -3.7174656e-001  1.0099539e+000 -3.5963398e-001 -1.3871431e+000 -5.6568456e-001 -1.6824337e-001 -5.7787692e-001 -3.0496874e-001  5.3880685e-002  3.2314866e-001  1.5482192e-001  7.2244744e-002  1.2881173e-002  3.6458069e-001 -1.9292477e-001  9.5133185e-002 -1.4529601e+000  1.0741334e+000  3.3356564e-001  4.6323594e-001  4.2806611e-001  8.1302708e-001 -1.1160208e+000 -1.4007903e+000 -2.6290425e-001 -7.5862514e-001  1.9805034e-001 -3.1886243e-001 -7.8320601e-001 -5.2679700e-003  5.3568689e-001  6.6373220e-001 -4.7821862e-001 -2.2511445e-001 -1.4695856e+000 -1.0374204e+000  4.4044285e-001  7.9752758e-001  1.3603353e+000  4.5102217e-001  8.4025351e-001  1.3587944e+000  3.8891492e-001  1.9406239e-001  9.4919593e-002  1.4700878e-001 -1.1003845e-001 -1.6090226e-001  6.8340195e-001 -3.7871784e-001 -3.6976551e-001 -5.8440350e-002  1.3469409e-002 -1.0704645e+000 -1.4176674e+000  1.1290418e-001  1.6331052e+000 -5.6238553e-001  1.5360118e+000  1.2326082e+000 -1.1391720e-001 -3.5139539e-001
  4.4915506e-001  3.2398701e-001 -5.7119482e-001  5.7692349e-001 -7.5582917e-002  3.2053331e-001 -4.4501588e-001 -2.3479249e-001 -1.9737512e-003  7.7297382e-001  6.8676363e-001  6.8764383e-001  3.7208254e-001  1.9121902e-001  2.5407341e-001  1.5863031e-001  7.7785926e-001  3.1821145e-001 -6.0846017e-001  1.1346737e+000  3.3745128e-001  5.8493931e-002  7.1591279e-001  9.0329583e-001  5.4329159e-001  4.3310244e-002 -2.4023406e-001 -6.1424945e-001  1.0714736e-002  4.2508701e-001  2.4980291e-001  3.7300368e-001  1.1402924e+000  2.6418319e-001  5.7376703e-001  6.4487727e-002  4.2011574e-001 -9.1410909e-002 -7.1328760e-001 -3.6548774e-001 -5.6264426e-002  1.9322550e-001  7.2252752e-001  9.9078432e-001  7.3626220e-001  6.3710798e-001  9.9823346e-001 -1.3921094e-001  5.3646009e-002  4.4482681e-001  3.2728917e-001  4.3313035e-001  4.4082564e-002 -2.3950393e-001 -8.4119543e-001  8.9724974e-001  2.0508534e-001  2.6470062e-001  2.9824169e-001 -3.2447774e-001  9.2559962e-001 -8.5921974e-003  1.9120820e+000  5.8044314e-001  7.7524444e-001  5.7650604e-001
  2.1237587e-001  1.8393772e-001  3.9096323e-001  9.2087890e-001  5.2945568e-001  1.8403353e+000  5.0433504e-001  4.9708814e-001  1.1365442e-001  7.8522212e-002  1.7932932e-001  1.3873432e+000  3.3959160e-001  9.2645791e-001  4.1979025e-001  6.3244505e-001  2.4852901e-001  6.4754273e-001 -2.2231862e-002 -8.0835989e-001 -2.9677188e-001  4.8328287e-001  8.4756963e-002  5.3541216e-001 -4.5849968e-002  1.3133491e+000 -3.2301807e-001 -1.1632437e+000 -8.9460751e-001  5.9422317e-001  5.0188658e-001 -4.8202610e-002 -1.3303107e-001 -2.1113754e-001 -6.1662067e-001 -9.5693666e-002  4.9438475e-001 -6.7455951e-001 -1.3150921e+000 -1.5466061e-001  1.1599164e+000 -3.7578007e-001  9.6546045e-001  5.6094246e-001  5.1430727e-001 -5.3236480e-001 -1.0243945e+000  2.5365156e-002 -8.8738543e-002  5.8496510e-001 -4.5406426e-002  3.2564674e-001  9.1496697e-001  3.4694053e-001  8.6049427e-001 -2.8724888e-001  5.0822372e-001  3.7946992e-001  7.2062805e-001 -1.6886548e-001  4.9205797e-001  3.8157892e-001  1.0128028e+000  1.2620782e+000 -1.1745976e-001 -5.2599881e-001
 -1.5955450e+000  1.3056015e-002 -1.3401078e+000  1.1805499e+000  3.3295526e-001  8.3004190e-002  2.2368226e-001  9.5170003e-001  1.4031507e-001  5.3133457e-002  5.2120710e-001  9.0545043e-001  3.3637842e-001  2.2767810e-001  5.1917880e-002  3.7169445e-001 -1.4587561e-001  5.1206710e-001  1.4971354e+000 -3.4266701e-001  6.7252961e-001  6.1222914e-001 -7.7833064e-001  7.4173976e-002 -2.4015024e-001 -2.3351160e-001  1.5200326e-001  4.7605382e-001 -1.0663419e-001  1.2378467e+000  1.8733512e-001  4.9468217e-001 -6.9230405e-002  1.4837302e-001 -8.1861406e-001 -4.7193791e-001  9.6634064e-001 -2.0576169e-001  7.7907182e-001  6.1606974e-001 -5.8750900e-001 -2.3732620e-001 -7.0651844e-001 -4.3455070e-001  5.6960569e-001  5.3530219e-001 -5.6738604e-001  5.4251397e-001  4.0363040e-001 -1.9314065e-001  2.4367511e-001  5.3023426e-001  2.4817001e-003  8.0194209e-001  7.3548960e-001  3.2707584e-001  1.5973078e-001  3.8438229e-001  1.1389227e+000  3.3424424e-001  2.1019259e-001  1.5262674e-001 -2.1665828e+000 -1.2847378e+000  4.0509732e-001  1.3402757e-001
  1.3249403e+000 -4.4121465e-001  2.1276341e-001  9.1986771e-001 -1.2630701e-001  5.6760796e-001  5.5055650e-001  8.5497958e-001  9.2117401e-001  4.5530207e-001  3.1011824e-001 -1.2745722e-001  6.3992074e-001  3.4117014e-001 -2.2837108e-002  4.1978220e-001 -6.1696311e-002 -1.0143742e-001  1.3686977e-001 -4.7617823e-001  2.1181984e-001  3.8473198e-001  9.7582713e-003  6.8908941e-001  6.0288317e-001  5.2998605e-001 -2.3133861e-001  2.5368455e-001 -6.3679034e-001  1.1156737e+000  6.2097678e-001  8.1891920e-002  8.5244143e-001  1.3834683e-001 -1.2215290e-001  2.7310476e-002  7.4828917e-001 -5.5601649e-001  3.5094983e-001  1.7930584e-001  7.0657780e-001  6.5684984e-001  5.2055131e-001  4.2202399e-001  1.1434968e-001  1.1489636e-001 -1.8667989e-001  3.3154183e-001 -1.2012603e-001  4.0327043e-001  3.9141348e-001  1.1942185e-001  5.1228331e-001  1.1826795e+000  6.7041494e-002  3.5740289e-002  1.1110592e+000  6.2984488e-001  7.0098458e-001  3.5329340e-001 -2.2702254e-002  4.1067159e-001 -1.6585279e-001  2.9714095e-001 -7.9832172e-002 -3.4168413e-001
  1.0911104e+000  2.8999382e-001  7.3332066e-001 -2.2838627e-001 -1.1866043e-001 -9.2061426e-002 -1.5658788e+000  5.0985592e-001  9.6337504e-001  7.3815540e-001  1.4719121e-002 -2.4155490e-001 -7.8442959e-003  1.9188063e-002  2.8707820e-001  3.2723128e-001  7.8006453e-001  6.7558495e-002  8.5534740e-001  9.8719366e-001  1.7905984e+000 -3.2428467e-001  1.0116082e+000  7.3954312e-001  1.0995975e+000  3.8546192e-001 -1.1096252e+000 -6.6019535e-001 -1.3518242e+000  1.0200089e+000  3.0080526e-001  7.5210231e-001  6.3417337e-001  5.0111678e-001  7.4145969e-001  1.7192085e-001  7.0807024e-001 -1.0203978e+000 -1.4518714e-001 -1.0365897e+000  4.4647363e-001  7.6074134e-001  1.4427086e+000  9.1091773e-001  1.3581386e-001  7.3529802e-001  1.1239991e+000  4.3886888e-001  1.1671079e-002  1.0651643e+000  3.6717132e-001  1.6758730e-001  9.1037832e-002  8.1442852e-001 -3.6525758e-002  4.1180252e-001  7.3918210e-001  1.4812121e+000  5.9365792e-001 -3.3172314e-001 -1.8247792e-001 -6.1618157e-002 -6.1335190e-001  1.0464852e-001 -5.9599705e-002 -1.2229023e-001
 -3.2708537e-001 -2.7710356e-001 -2.1796766e-001 -2.1785822e-001 -4.1351744e-001 -6.6305194e-001 -1.6762108e+000 -3.5915006e-001 -3.3525000e-001 -2.7757193e-001 -4.5484503e-001 -9.6521971e-001  2.6014513e-001 -9.0076519e-001 -2.2964659e-001  1.2850423e-001  6.9997975e-001  1.1665509e-001  8.8833672e-001  8.5285886e-002  6.0344182e-001 -4.3412414e-001 -1.1845641e-001 -3.0670407e-001  2.2545546e-001  2.6096769e-002 -1.4608378e+000 -1.5898946e+000 -1.3503445e+000  9.0390199e-002  6.8396977e-002 -1.0971932e-001 -6.4500868e-002  2.6274856e-001 -3.1544907e-001  1.8655132e-001 -1.8319844e-002 -5.6642206e-001 -7.9762372e-001 -1.0889135e+000  4.5315342e-001 -8.0049002e-002 -7.2121651e-001  4.9538028e-001 -1.1955557e-001 -9.4150359e-001  5.2878385e-002  7.1015253e-002 -3.1123611e-001 -2.7202714e-001  2.6511036e-001 -1.5738964e-001 -9.9789671e-001  2.8686018e-003 -1.4903109e+000 -3.4637693e-001  8.8532829e-002  2.5512295e-001 -3.4517183e-001 -6.4714305e-001 -4.5853499e-002 -2.0791752e-001 -9.6085577e-001  7.3804794e-001  5.5046580e-002  6.2127173e-001
 -7.5077913e-001  5.8761576e-002 -1.2076354e+000 -7.0598426e-001 -9.4217220e-001 -2.0967614e+000 -1.5039350e+000  1.8160681e-001 -3.9908057e-002 -4.9849774e-001 -6.8313619e-001 -1.4296015e-001 -6.4053652e-002 -9.7760917e-001 -6.5783324e-001 -2.6615724e-001  4.8033067e-001  5.0397050e-001  9.3815321e-001 -7.0160073e-001  9.7627214e-002 -1.5986167e-001 -1.3194955e+000 -8.8956321e-001 -7.0966743e-001 -2.6881154e-002 -1.2543679e+000 -1.8167215e+000 -1.0707823e+000 -8.9329100e-001 -4.2235591e-001 -6.9570453e-001 -1.1377904e+000 -8.8283340e-001 -8.5561400e-001 -4.8995039e-001 -9.9215692e-001 -1.0270174e+000 -4.3263875e-001 -1.6055830e+000 -4.7913667e-001 -8.2439976e-001 -9.1319396e-001 -1.2145601e+000 -7.9261922e-001 -1.5371569e+000 -3.7148305e-001 -2.5893844e-001  7.6584067e-002 -5.3973936e-001 -2.8649695e-001 -7.9703514e-001 -1.3243065e+000 -6.7318307e-001 -1.8081105e+000 -9.8163469e-001 -6.9168315e-001 -4.2886717e-001 -8.0589693e-001 -1.0044142e+000 -1.2177810e+000 -5.0225934e-001 -1.8992759e+000 -1.7802485e+000  4.0222423e-001 -7.1959557e-001
  1.9039403e-001  4.3533902e-001 -3.9655132e-001  1.2373678e-001 -6.5949465e-001 -1.1781683e+000 -5.5125439e-001  8.2699052e-003 -5.3133987e-001  2.1166885e-001 -5.2308352e-001  6.7772327e-001  2.1950695e-001 -3.0485078e-001 -2.3924438e-001 -1.6667764e-001 -1.4123006e-001  2.2127462e-001  5.8104316e-001 -3.8678129e-001  3.2578156e-001  3.5529726e-001 -1.4329975e+000 -1.1868550e+000 -6.1759208e-001 -4.8947838e-001 -2.3900494e-001 -2.2284315e-001  2.8941180e-001 -6.7288557e-001 -8.4301060e-001  1.1185816e-001 -1.1892567e+000 -8.3752349e-001  2.3277510e-001 -1.5522051e-001 -3.6599716e-001  5.0090716e-001  3.7067908e-001 -4.0376177e-001 -3.4737838e-001 -1.6079220e-001 -5.0972662e-001 -1.2712989e-001 -1.3630185e-001 -4.8795952e-001 -9.9375076e-001  7.6493837e-001  7.0147471e-001  2.8574896e-001 -6.0623772e-002 -1.1376556e-001  1.5970208e-001 -4.8929984e-002  1.0094272e+000 -8.1915703e-001 -2.6283711e-001 -6.1857374e-001 -5.1778717e-001 -2.0919327e-001 -2.0073688e-001 -3.4015033e-001  2.1219824e-001 -1.4021958e-001  4.8117325e-001 -6.4804547e-001
  1.5198196e-001 -1.7668571e-001  2.1563904e-001  7.3805077e-001 -3.8031365e-001 -1.3789339e+000  9.4272210e-002 -3.6128293e-001 -2.9594380e-001 -5.4757592e-001 -1.3111946e+000 -1.4726931e-001 -2.2748030e-001 -3.6644966e-001 -2.5189383e-001 -3.5930041e-001 -3.9958382e-001 -5.2961983e-001  4.7752101e-001 -1.0184888e+000 -4.0362355e-001 -4.2358000e-002 -1.2714097e+000 -1.1505949e+000 -5.1463934e-001 -4.1536571e-001 -7.9367604e-001 -7.8507334e-001 -8.6210873e-001 -7.1702894e-002 -1.6874240e-001 -2.3215420e-001 -1.6043170e+000 -1.1518862e+000 -5.2257434e-001 -8.1343083e-001 -6.6116039e-001 -6.6843394e-001 -7.5701969e-001 -8.3710188e-001 -8.5396979e-001 -1.3013278e-001 -1.5490064e+000 -1.7539349e+000 -4.9939790e-001  2.1278850e-001 -1.1547968e+000 -4.0529912e-001  2.1300761e-001 -5.2361466e-001 -2.5237470e-001 -3.0212447e-001 -6.6338125e-001 -3.5691870e-001 -5.3286873e-002 -7.7753615e-001 -4.1964377e-001 -4.4741500e-001 -5.5862827e-001 -7.9113895e-001 -1.5248862e+000 -3.7830118e-001 -7.9833001e-001 -4.9086884e-001 -6.7469751e-002  2.7347945e-001
 -1.3795829e+000 -9.0437533e-002 -1.7035137e+000 -1.3117390e-001 -9.0845316e-001  1.6704443e-001  8.7210081e-002 -2.9326560e-002 -5.6073152e-001 -8.8751910e-001 -9.0548913e-001  1.9779369e-001 -8.6112636e-001 -1.7524528e-001  1.8660680e-001  2.2936128e-001 -1.0719861e+000  4.1586113e-001 -2.4947825e-001 -1.4893861e+000 -1.0738489e+000 -1.4921398e-001 -1.3201505e+000 -1.2323636e+000 -1.1509262e+000 -8.0085570e-001  2.7020136e-001  8.8399963e-001  4.7472074e-001 -6.8183714e-001 -6.4233602e-001 -7.7705044e-001 -2.1456246e+000 -1.6428683e+000 -5.6941660e-001 -7.5318793e-001 -9.2145499e-001  1.3160811e+000  7.3688154e-001  9.3714270e-001 -5.7399071e-002 -4.6864045e-001 -7.1626816e-001 -2.2687283e+000 -3.0137212e-001  2.7628405e-001 -1.1480032e+000 -9.3893847e-001 -5.2479188e-001 -8.4804095e-001 -4.8999795e-002 -2.5467338e-001 -3.2190557e-001 -1.3306267e-001 -3.9759125e-002 -1.0320840e+000 -1.7043183e-001 -8.1694799e-001 -5.8620541e-001 -9.5822864e-002  4.8761263e-001 -1.4811360e+000 -1.3968983e-001 -1.0847319e+000 -8.5346930e-001  5.7858793e-002
 -2.6678635e+000 -7.6048870e-001 -1.7231302e+000 -1.1731548e+000 -9.5265007e-001 -1.1977919e+000 -6.1788555e-002 -9.3953477e-002 -7.5816483e-001 -5.4536963e-001 -3.5312738e-001  7.8000971e-001 -7.5704485e-001 -3.1517131e-002  1.9212918e-001  3.2180630e-001  4.5129351e-002  3.9048186e-001 -7.4989660e-001 -4.6023561e-001 -4.7262659e-001 -4.2440310e-003 -5.7820039e-001 -3.3137317e-001 -2.9942964e-001 -9.8540922e-001  2.5823431e-002  5.7440265e-001  5.7895342e-001 -9.3603401e-001 -1.5301775e+000 -1.2922792e+000 -3.4386524e-001 -6.7523326e-001 -8.8063207e-001 -1.0874482e+000 -5.4487731e-001  4.3029552e-001 -9.2553370e-002  5.8577199e-001 -2.2925876e-001 -6.3731629e-002 -4.2380021e-001 -6.8277824e-001 -5.4753992e-001  7.4318643e-001 -8.0545637e-001 -1.1407672e+000 -3.3291207e-001 -1.2550538e-001  1.5587144e-001 -5.1590789e-002  5.7933403e-001 -5.5673950e-001  3.1582664e-001  1.8603561e-003 -9.1644498e-001 -6.5062529e-001 -4.7018097e-001 -6.9176299e-001  1.5894318e+000 -1.4769678e+000  3.5150098e-001 -1.4723699e+000 -5.2442649e-001 -2.1332021e-001
 -8.5637865e-002 -3.1143116e-001  5.6132964e-001 -1.2306389e+000  1.6431947e-001 -1.2274281e+000  1.9987126e-001 -8.6845772e-002 -2.5527963e-001 -2.5040905e-001 -4.4423771e-001  4.1849175e-001 -1.9270422e-001 -1.1350827e-002 -2.7919780e-001 -8.3314435e-002  3.5364338e-002  1.7116275e-001 -6.0243468e-001 -1.7653473e-001 -1.1688458e+000  1.6663631e-001 -6.1177680e-002 -1.7524195e-002 -1.5314338e-001 -3.3480312e-001 -4.7409603e-002 -7.1600080e-001 -4.5075426e-001 -1.3798951e+000 -1.3130137e+000 -1.2110401e+000  3.0411607e-002 -2.7015233e-001 -6.4463170e-001 -1.0878104e+000 -9.0259083e-001 -4.0397394e-001 -1.7148541e+000 -5.8884391e-001 -1.7036653e-001  5.0035173e-002  1.4605240e-001  6.5526253e-001  2.1248599e-001  1.3242939e-001 -7.8627394e-001 -9.5869181e-002  7.3410845e-001  3.3921745e-001 -2.6090932e-001 -3.7167053e-001  6.5158833e-001 -2.9357640e-001  2.5093407e-001  1.0022794e-001 -3.9842231e-001 -9.0506597e-001 -4.1083998e-001 -6.1623142e-001 -3.7277908e-001 -4.6994281e-001 -3.4326396e-001  4.0805453e-002 -5.4269904e-001 -7.7979870e-001
  5.7232282e-001 -5.7503856e-001 -2.2108676e-001  7.8028091e-002  4.0683895e-003 -3.6047092e-001  1.7744165e-001 -3.8306071e-001  2.8890126e-001  5.6068126e-002  2.2358327e-002 -5.4664406e-002  2.0584405e-001 -4.7754653e-001 -4.5965486e-001 -4.1716769e-001  1.1586049e-001 -4.0224898e-001  5.1152429e-001 -1.0885291e-002 -7.0499094e-001  4.9836996e-001 -3.5299577e-001  5.4885913e-001 -4.6363630e-001  5.5893817e-002  2.3938713e-001 -5.5284671e-001 -6.2456234e-001 -9.1229254e-001 -7.5342803e-001 -8.6796469e-001 -2.6813677e-001 -4.5023474e-002 -1.1094955e+000 -1.1116789e+000 -1.0850085e+000 -7.8502272e-001 -1.5335495e+000 -8.0929883e-001 -7.0609886e-001 -2.8741987e-001  1.2746170e-001 -1.1884830e+000 -1.6412272e-001 -8.5239454e-001 -3.5093944e-001 -2.5223647e-001 -7.4236219e-002 -3.2930311e-001 -5.7533616e-001 -3.1522264e-001 -2.5590169e-001 -6.4941087e-001 -9.9132724e-001 -1.8552382e-001 -4.1501778e-001 -5.9604515e-001 -4.5089845e-001 -4.6772397e-001 -1.0852698e+000 -1.6957622e-001  2.5353802e-001 -4.7224811e-001  1.1547879e-001 -1.2430039e+000
 -4.8476130e-001 -2.9940326e-001 -4.7265950e-001 -3.7364075e-001  6.4631329e-001 -1.0660068e+000  4.7899039e-001  2.6133830e-001  9.6711261e-002 -9.6512784e-002  2.2690253e-001  4.0879730e-002  6.5446790e-002 -5.1699298e-001  6.5525801e-001  2.9712864e-001 -4.1548392e-001 -8.7250547e-001  3.5369312e-001 -7.8768389e-001  3.4627309e-001 -2.1986994e-001 -1.1405380e+000  1.7664424e-001 -3.9747547e-001 -1.3617394e-001 -2.6000615e-001 -3.8430093e-001  5.0883314e-002 -3.6153153e-001 -2.8019082e-001 -8.9128761e-001 -8.8394680e-001 -4.0554888e-001 -7.2529749e-001 -3.7414343e-001  2.8675835e-001 -3.2872977e-001 -2.8956860e-001 -8.0205073e-001 -2.3506365e-001 -3.3863901e-001  5.6704816e-001 -1.3191774e+000  2.0173839e-001 -7.9406605e-001 -5.6193401e-001  7.3041845e-001 -8.3327376e-001 -3.1348815e-001  4.7965234e-001  7.1368100e-001 -8.1998640e-002 -2.4917426e-001 -6.1643126e-001  2.4871391e-001 -8.5664155e-002  1.8874048e-001 -1.1327649e-001 -9.7556426e-003 -4.6189195e-001  2.5221881e-001  6.0459996e-002 -1.0816867e-001 -3.1767249e-001  9.5519655e-001
  5.7757362e-001 -4.4742850e-001 -1.7416460e+000 -1.9816764e-001 -3.9348328e-001 -3.0673888e-001 -2.0262935e-001 -5.9673551e-002 -3.2958263e-001 -6.9340507e-001 -4.0439087e-001  3.7825161e-001 -3.9805698e-001  1.8896404e-001  8.0129921e-001  6.2719028e-001 -6.5229942e-001 -5.2309811e-001 -4.6248046e-001 -8.6959085e-001 -4.0262276e-002 -3.4098375e-001 -1.1546840e+000 -7.4657329e-001 -4.0640005e-001 -8.3445268e-002 -5.7493557e-001 -4.7078712e-001  2.6905902e-001  6.5373395e-001 -8.3115396e-001 -5.6277135e-001 -8.9398598e-001 -6.7231375e-002 -7.8199048e-001 -7.8832025e-001  5.4385123e-001 -3.8387170e-001 -7.0788794e-001 -9.1833239e-001 -6.2874417e-001 -1.3001259e-001 -6.6106924e-001 -9.6852745e-002 -1.0123245e-001 -5.2837052e-001 -1.2452924e+000 -7.6235576e-001 -2.3859317e-001 -1.9324982e-001  6.9565879e-001  7.6198770e-001 -1.7508945e-001 -4.6818525e-001 -2.9578542e-001 -4.4800795e-001 -1.0699323e+000  2.1418224e-001 -4.6827479e-001 -2.7362886e-001 -4.5103601e-001 -2.5206737e-001 -5.8128334e-001 -2.0147332e+000 -1.3110906e+000 -6.5984984e-001
 -1.6463583e+000 -3.7079783e-001 -2.1898929e+000  1.0312648e-001 -7.0797027e-001  1.0573236e+000 -1.8673234e-002 -5.4698558e-001 -7.5154707e-001 -6.3964459e-001 -2.6250584e-001  1.7258851e+000 -1.6866582e-001  6.4061350e-001 -4.8919941e-001 -5.3921249e-001 -6.0244980e-001 -6.2494336e-002 -1.4759902e-001 -5.2711832e-001 -5.1682528e-001 -2.7878150e-001  5.0691495e-002 -6.9344947e-001 -1.6011661e-001 -1.0436808e+000  5.4432496e-001  4.1893628e-002  3.8974134e-001 -9.4440370e-001 -9.5951005e-001 -9.4617254e-001 -5.6656799e-001 -2.7354967e-001 -9.5410160e-001 -4.2876358e-001 -6.0495689e-001  1.3168849e-001  2.0249201e-001  5.5332069e-001 -8.2778471e-001 -1.8693081e-001 -1.4763620e-001 -5.6788871e-001  1.9019425e-001  2.0638036e-001 -2.4253591e-001 -6.2201999e-001 -6.3400931e-001 -4.5104248e-001 -5.3047230e-001 -2.0776559e-001  6.8445191e-001 -5.7571529e-001  1.6106780e-001 -3.9611687e-001 -8.2059256e-001 -8.8371895e-001 -7.6723598e-001  1.3922411e-001  1.4142817e+000 -8.2732262e-001  3.7373191e-001 -2.1666867e+000 -1.0448736e+000 -8.4167300e-001
  1.1140433e+000  8.8825907e-001 -8.4262904e-001  1.3806949e+000 -5.3355596e-001  1.8914434e-001 -3.7138731e-001 -8.1375678e-001 -7.2609486e-001 -7.2428048e-002 -6.3950616e-001  3.4450002e-001  4.5723362e-002 -8.4281412e-002 -1.0771875e+000 -5.9483716e-001 -5.4088929e-001  4.1113155e-001  2.0500791e-001 -1.8741881e-001 -6.7934457e-001 -3.8609703e-002  7.2917475e-002  7.5078997e-002 -1.1096997e-001 -1.2484564e-002 -3.3447476e-001 -7.5442505e-001 -5.6975989e-001 -2.2772391e-001 -8.8354730e-001 -5.0296484e-001  1.1981153e-001 -2.2847015e-001 -2.6934944e-001 -3.2160462e-001 -3.0129754e-001 -1.8147704e-001 -9.0000598e-001  2.1988097e-001 -5.0529795e-001  2.7386263e-001 -2.5540260e-002  4.9864602e-001  1.5456077e-001  3.2268489e-001  3.6020549e-001  5.1820566e-001 -6.8933358e-002  1.1335076e-001 -3.0600126e-001 -1.7811231e-001 -2.0708655e-001  1.3679586e-001  1.3882490e+000 -2.1174181e-001 -2.3820671e-001 -2.7783445e-001 -3.5803795e-001 -3.7695100e-001 -1.7902227e-001 -7.6268310e-001  1.4584035e+000 -7.0477449e-001 -2.1032897e-001 -1.1182247e-001
 -1.7034468e+000  4.4089998e-002 -1.1699585e+000  2.5277214e+000  4.0221549e-002 -1.4660760e+000 -5.2063924e-001 -6.6501081e-001 -1.6016416e-001 -3.6365805e-001 -7.6149829e-001 -4.3091419e-001 -2.0194499e-001 -1.0435383e+000 -5.0596223e-001 -2.4769372e-001 -3.7660492e-001  2.8643821e-001  1.0460251e-001 -8.6957169e-001 -1.0892038e+000 -3.1181778e-001 -1.9163079e-001 -1.7994348e-001 -4.3210444e-001 -2.8981979e-002 -1.0291137e+000 -1.1560009e+000 -9.9048668e-001  8.6493162e-002 -4.7463405e-001 -4.9065404e-001 -1.6367648e-001 -5.7844555e-001 -6.1044925e-001 -7.5946525e-001 -3.1474607e-001 -7.3039487e-001 -1.9753452e+000 -1.0727317e+000 -8.6300377e-002 -3.1022179e-001  1.8219485e-001 -4.7731899e-001 -2.0901604e-001 -8.8217838e-001 -7.0011865e-001 -2.5882584e-001 -1.3315875e-001 -3.9411420e-002 -2.8273729e-001 -6.9092389e-001 -1.2365217e+000 -1.5153932e-001 -2.2726516e-001 -9.9002312e-001 -1.6239121e-001 -4.2914066e-001 -2.2862088e-001 -5.0753134e-001 -1.5358895e+000 -1.3910660e-001  1.1083836e-001 -8.0904204e-001 -2.5408432e-001 -4.3048042e-001
 -1.0851979e+000 -3.9158895e-001 -1.0599357e+000 -3.5044808e-001 -6.8971865e-002 -1.1692503e+000 -6.1586966e-001  5.3025261e-002 -5.9532798e-001 -4.3553692e-002 -2.3094042e-001 -1.3507493e+000 -5.2269475e-001 -7.4639349e-001 -3.0677538e-001 -4.4665741e-001 -9.9235521e-001 -5.4170210e-001 -5.7649564e-001 -1.0418605e+000 -9.8601441e-001 -3.3817715e-001  1.5953394e-001 -6.3299976e-001 -4.1755677e-001 -4.2907803e-001 -7.7333830e-001 -9.4373693e-001 -9.9487380e-001 -4.7979124e-001 -1.0169181e-002  4.4091865e-002 -2.9017967e-001 -1.1055074e-001 -6.1372347e-001 -5.6481258e-001 -1.0524496e-001 -6.0117677e-001 -1.5801311e+000 -8.0531194e-001 -6.9585895e-001 -5.5305605e-001 -6.9724771e-001  1.6716952e-001  6.3791465e-002 -1.4408299e-001 -1.6077813e+000 -8.0126850e-001 -8.9396472e-002 -6.8993497e-001 -2.5544562e-001 -3.0893368e-001 -4.8820953e-001  9.5321041e-002 -2.6602137e-001 -5.6954602e-001 -1.1787580e-001 -5.2369516e-001  1.0410799e-001 -1.5384616e-001 -1.0916747e+000 -2.9040762e-001 -1.3268170e+000 -1.7216424e+000 -3.9064501e-001 -7.5009313e-001
  4.1424648e-001 -2.5610260e-001  3.1656988e-001 -3.5555589e-001 -7.0409926e-002 -3.8145743e-001 -1.7767705e-001  6.6008633e-002 -8.1781251e-002 -2.0057767e-001 -1.4436962e-001 -8.6979272e-001 -5.8053314e-001  1.9326661e-002  1.2818173e-001 -2.2437580e-001 -1.0879724e+000 -1.3412886e+000 -1.0662261e+000 -5.2559653e-001 -4.1546828e-001 -5.5177571e-001  2.7602004e-001  3.8792231e-001 -4.1657321e-001  2.7856874e-002  6.5301646e-002 -3.6345921e-001  3.0554265e-001  1.1501856e-001  4.3748418e-001 -2.8089752e-001 -1.1944655e+000 -5.6423273e-001 -2.5742723e-001  1.9711583e-001 -3.6268986e-001  1.9030705e-001  6.2789040e-002  1.9754231e-001 -6.1070814e-001 -2.3138239e-001  1.1617793e-001 -2.5817710e-001  2.5468018e-002 -2.1408226e-001 -1.2185676e+000 -1.1237827e+000 -7.3455368e-001 -5.0386364e-001 -4.2376943e-001  4.7214666e-003  4.0847002e-002 -1.6935810e-001 -4.9241674e-001 -2.9899051e-001  4.6902886e-002 -2.2874826e-001 -1.4337868e-003 -3.8039932e-002  1.1442174e-001 -1.8434997e-001  1.4634521e-001 -1.7363240e-001 -3.1273694e-001  4.0243605e-001
  8.9777001e-002  5.7965874e-001  1.8557102e-001 -1.6923751e-001  7.0080576e-001 -3.9484447e-001  1.2994384e-001  3.2209656e-001  7.1871161e-002 -3.9946195e-001 -2.4705657e-001 -1.4372600e+000 -6.3398633e-001 -7.8229556e-002  2.0081913e-001  4.5646151e-001  5.5322061e-001 -3.3587789e-001 -1.6492004e-001  2.0767416e-001  2.5202833e-001 -1.6333563e-001 -2.3319358e-001 -3.6130804e-001 -1.4224719e-001 -3.6829205e-002  7.9639494e-001  6.4399621e-001  4.9245085e-001  7.2865667e-001 -1.3399804e-001 -2.5614087e-001  1.1419831e-001 -1.6627629e-002 -9.3342737e-001 -3.9734353e-001  1.7019275e-001  1.4449942e-001  6.2964123e-001  2.2963088e-001  5.4080891e-001 -2.6008272e-001  5.2135115e-001 -1.3461942e-001  9.0096926e-002 -1.0798456e+000 -4.9545776e-001 -6.1482446e-001 -3.3900663e-001  1.1664556e-001 -9.9804577e-002 -1.2237363e-001 -4.0657619e-001  9.0657002e-002  8.9178348e-001  1.1327198e-001 -6.5882318e-001  2.2833176e-001 -1.6764835e-001  9.5102375e-004  3.8661241e-001  2.9179644e-001  3.6635981e-001  4.0565791e-001 -1.7083934e-001 -8.5421268e-002
  1.2282048e+000 -8.3344016e-001  2.4138721e-001 -7.3801234e-001  8.7365233e-001 -7.9273340e-002  4.9635948e-001  7.9183726e-001 -2.8267245e-001 -3.7139716e-001  7.0882914e-001 -2.6241569e-001 -9.2844407e-001  2.9026474e-001 -1.0964598e-001  2.3271883e-001 -8.9119858e-002 -4.8221586e-002 -1.7180806e-001  3.0738454e-002 -3.8353982e-001 -3.5008892e-001 -3.5621145e-001 -1.2253992e+000 -2.9764933e-001  4.7928419e-001  1.0270646e+000  7.4317500e-001  6.8452097e-001 -6.4395221e-001 -1.4570285e-001  5.1728994e-002 -5.4205273e-001  3.5628546e-002 -9.9365680e-001 -6.3353793e-001  1.6343586e-001 -6.7943659e-003  5.8085711e-001  2.4701733e-001  6.4008366e-001 -1.9154008e-001  2.3814443e-002 -6.7172627e-001  2.1711388e-001 -3.2362145e-001 -2.7304852e-002 -4.1253310e-001 -1.6268070e-002 -1.2334756e-001  3.3331624e-002  1.8170763e-001 -4.1331995e-002 -4.8398539e-001  7.5541557e-001  1.6446886e-001 -5.4689592e-001 -1.4104531e-001  1.8435237e-002  4.1094373e-001 -2.0598905e-001  6.6008178e-001 -2.5378448e-001  4.8245054e-001  3.3514344e-001  4.6268808e-001
 -4.6706037e-001 -1.1624317e-002  2.2471919e-002 -4.6581588e-001  1.8773850e-001  1.2250978e+000 -1.3599845e-001  6.8633057e-002  8.5993684e-002  1.4927639e-001  7.1946310e-001  9.6204802e-001  1.4173728e-001  3.0026663e-001 -1.4180834e-001 -2.9207056e-001  1.6008816e-001  7.9941380e-001  8.5139690e-002  3.3770879e-001 -3.4833496e-001 -2.0830547e-001  1.0892461e+000 -3.7747340e-001 -9.2324472e-003 -4.1635098e-001  5.5472640e-001  6.7520089e-001  2.9371381e-001 -6.5001930e-001  6.9761411e-001  1.9211215e-001 -5.9983770e-001  3.4660585e-001 -3.7055564e-001  2.5086353e-001  2.0825758e-001 -4.1176644e-001 -3.3755675e-002  7.4700540e-001 -5.9906850e-001 -1.9786878e-001 -1.6337805e-003  7.9184938e-001 -1.9657183e-001  2.8666127e-001  5.1118520e-001  4.4413416e-001  6.7274868e-001  1.7109416e-001 -3.5567455e-002  2.6074458e-002  3.4968465e-001 -2.4126507e-001 -2.2428610e-001  3.1582923e-001 -2.0732482e-001  4.5914401e-001 -3.4939099e-001 -5.5285810e-002  1.2223197e+000  6.9633793e-001 -3.2523502e-001 -3.9741809e-001 -5.8707791e-001  3.3072995e-001
 -3.2834533e-001  1.5690721e-001  8.6396220e-001  1.4989809e-001  4.3457852e-001 -1.2516893e-001  2.3571009e-001  3.5635972e-001  4.5444987e-001  1.8427461e-002 -1.3844408e-001 -6.8264452e-001 -1.2043129e-001 -1.4402205e-001 -7.7136971e-001 -1.0643181e+000 -3.6612902e-001 -2.9594207e-002 -2.7537601e-001 -1.4301222e-001 -6.3416979e-001 -2.6632364e-001  5.1654823e-001 -2.3057561e-001 -4.4209499e-001 -5.7805664e-001  9.6428429e-001  9.6475923e-001  3.0007715e-001 -1.3141298e-001  7.7074908e-002  1.5951255e-001  3.0704932e-001 -5.9209522e-002 -1.4547311e-001  1.9730049e-001 -2.1410481e-001 -1.5049914e-001  5.8441993e-001  4.9081044e-001 -4.1109069e-001 -5.9843840e-001  8.1780544e-003 -1.3444803e-002 -1.2689878e-001 -5.2161165e-001  4.7854586e-001  2.8347267e-001 -3.1543991e-001 -2.4720977e-001 -7.2387760e-001 -6.8656205e-002 -2.6454950e-001  1.0598882e-001 -2.0152985e+000 -3.9119856e-001 -1.8357566e-001  6.7283792e-001  5.9926152e-001  4.7141343e-001 -5.5991508e-001  7.8618114e-001 -1.8190408e-001  7.1047751e-001 -8.4768632e-002 -2.1655702e-001
 -7.1635939e-001 -5.8493400e-001 -2.4800988e-001 -3.9669610e-001 -4.5503253e-001 -7.2344062e-001  1.3097440e-001  5.6153539e-003  2.1958327e-001  8.7082840e-002 -3.6560740e-001 -3.1548000e-001 -4.5950420e-001 -3.3657103e-001 -5.2975787e-001 -4.8269453e-001 -4.5414605e-001 -8.0533839e-001 -5.0096267e-001  5.2312496e-002  6.0812381e-001 -7.0960097e-001  6.3549006e-001  9.2754784e-001  1.6355738e-001  1.6533561e-001  4.8212271e-001  1.7270254e-001 -2.0096431e-001 -3.2646502e-001 -1.4614479e-001  1.8389594e-002  1.0989626e+000  6.9512571e-001  1.8374472e-002  2.2592652e-001 -3.2943174e-001 -6.1697745e-001  6.1853943e-001 -3.8226588e-001 -3.3684658e-001 -2.8716301e-001  3.1542914e-001  5.7124345e-001 -6.6484023e-001 -3.0714363e-001  2.2726150e-001  5.0171259e-002 -6.7372282e-001  2.8755076e-001 -2.2898979e-001 -3.5701386e-001 -4.8863493e-001 -7.5070109e-001 -8.2457885e-001 -2.6776669e-001  4.1107827e-001 -3.1255558e-001  7.5141988e-001  2.5505337e-001 -6.7094622e-001 -5.0334348e-001 -8.4783902e-001 -7.2141140e-001  5.6607382e-002  6.4320309e-001
 -1.0149644e+000 -6.1328889e-001 -1.0388992e-001 -3.4196848e-001 -1.3469013e-001  2.3436189e-001  4.2140475e-001 -4.4534019e-002 -1.4114426e-001 -2.2436781e-001 -1.6391728e-001  2.7090969e-001 -8.8600220e-002  2.3595975e-001 -5.0239114e-001 -1.8013925e-001  1.3097444e-001 -2.4576813e-001  3.1390992e-001  1.8158658e-001  8.1615494e-001 -5.9136854e-001  4.4402715e-001 -5.8756937e-001 -4.7921073e-001 -3.8480112e-001  1.4593606e+000  1.1729664e+000  1.5726260e+000 -8.9582602e-001 -1.9124464e-001  1.0660318e-001  4.4228439e-001  1.8318754e-001 -4.4287469e-001 -1.3552161e-001 -8.3371794e-001  4.9274498e-001  9.4632416e-001  1.1641070e+000 -3.8035323e-001 -1.0238314e+000 -5.3312464e-001  2.3724343e-001 -9.9100616e-003 -8.5100955e-001 -3.9451163e-001 -3.0535093e-001 -2.5060079e-001 -1.0298844e+000 -4.0366715e-001 -8.4186328e-001  1.2238727e-001 -2.7037144e-001  6.7723944e-001 -4.3290612e-001 -4.2945066e-001 -4.5260591e-001 -2.3988229e-001  3.3101000e-001 -8.0487993e-001  9.9621472e-002 -7.4233147e-001 -1.9747685e-001 -1.2059042e+000 -5.1435175e-001
  6.4026427e-001 -3.2602101e-001 -1.6270068e+000 -1.5301499e+000 -4.4732282e-001 -7.2383680e-001 -2.5505329e-001 -1.0306318e-002 -5.5032917e-001 -1.7838787e-001  3.9712630e-001  3.6040633e-001 -7.3299738e-001 -2.0344206e-001 -3.3755994e-001  4.2486635e-001  8.3493112e-002  4.4511653e-002 -2.2392684e-001  1.0772169e-001  6.7837487e-002  5.9031764e-002  5.7427642e-001 -1.2845290e+000 -3.9259320e-001 -8.3373030e-001  2.6490594e-001  8.6668631e-001  1.1920628e+000 -1.8948843e-001 -2.4819131e-001 -9.1455493e-002  3.2250678e-001  2.9855632e-001 -2.4145303e-001 -1.3832843e-001 -3.2019866e-001  3.8691036e-001  6.6461728e-001  3.3916544e-001 -5.4128251e-001 -6.9886960e-001 -6.4379859e-001  9.6759857e-001 -4.6624935e-001 -6.5388980e-001 -8.0825160e-001 -1.1045985e-001  4.9024882e-001 -3.3447482e-001 -2.1230446e-001 -6.8035388e-001  2.2622266e-001 -6.6859433e-001  7.8581576e-001 -2.7050326e-001 -9.1743265e-001 -6.0839842e-001 -3.9856741e-001 -2.4135055e-001  3.6266575e-001 -4.1212447e-001 -1.7557244e+000 -7.4961992e-001 -7.4289985e-001 -6.9172672e-001
 -6.6884603e-002 -4.6675751e-001  7.2981124e-001 -4.0009583e-001 -2.1173200e-001 -6.7995285e-002 -1.8931135e-001 -3.4904094e-001 -3.5250987e-001 -7.1169617e-001 -7.2364652e-001  2.8181274e-001 -5.4506859e-001  8.5155886e-002  1.0917135e-002  1.4782834e-001  8.6617363e-002  5.0182995e-001 -6.0708874e-001 -1.4074782e-001 -1.3023005e+000  1.9480466e-001 -3.1598158e-001 -7.6366395e-001 -3.2760280e-001 -6.6005971e-001 -4.3671990e-001 -1.6468912e-002 -2.4114364e-001 -2.2830677e-003 -5.0155768e-001 -1.3710325e-001 -3.8558660e-001 -5.6367597e-001  2.4171462e-001 -1.9205334e-001  1.3361061e-001 -2.5917238e-001 -5.1779270e-001 -8.4262191e-002 -4.8679748e-001 -2.3122173e-001  4.3169665e-002 -8.1024782e-001 -6.8195270e-001 -1.4509142e-001  1.4152175e-002 -4.0592426e-003  7.9380378e-001 -1.5117392e-001  3.0009126e-001  1.2618135e-001  8.1207584e-002 -6.9244030e-001 -3.5088180e-001  1.8876663e-003 -5.2896914e-001 -6.2356319e-001 -7.1704596e-001 -6.0466436e-001 -1.8244593e-001 -4.0389665e-001  1.2255469e-001 -9.0827428e-001 -4.4886921e-001 -3.8353427e-001
 -1.1175505e+000  6.5672983e-002  6.1292444e-001 -1.2709417e-001  1.0680064e-001  4.8871723e-001  7.1059613e-001 -6.6637848e-001 -3.2987857e-001 -4.8221496e-001  1.1440623e-001 -4.1575490e-001 -2.4134382e-001 -3.8498621e-002  1.3469604e+000  7.2340877e-001 -5.7189557e-001  7.7232429e-001 -4.8351912e-001 -1.9540438e-001 -7.1272342e-001 -3.9334659e-001 -1.1657286e+000 -1.4089039e+000 -4.0377548e-001 -8.0518625e-001  5.3861605e-001  8.0134794e-001  9.7316843e-001  4.6146710e-001 -5.7830568e-001 -4.9570330e-001 -3.3181958e-001 -4.0176845e-001  3.1203846e-001  3.5378632e-001 -9.6786709e-003  7.8916632e-001  9.8102495e-001  2.4666029e-001 -4.4479016e-001  1.6032012e-001  4.0796515e-002 -1.4221932e+000 -4.6948705e-001  2.2007212e-002  1.0117666e-001 -2.5265284e-001 -2.4368009e-001 -4.3371246e-001  5.3104099e-001  7.9403662e-001 -6.0151941e-002 -6.1566246e-001  1.8096104e-001 -1.5376647e-001 -4.3107090e-001 -8.2514142e-001 -6.3313208e-001  7.1088482e-001  5.3795019e-001 -7.2270712e-002  8.3942395e-001 -2.9797907e-001 -6.9954163e-003 -6.9462349e-001
 -6.1173057e-001 -1.0446801e-001 -9.1928910e-002 -1.0637124e+000 -3.9205493e-001  5.2560439e-001  5.0736845e-002  3.0135431e-002 -1.5800871e-001 -5.5287465e-002  6.3289773e-001  2.5568529e-001 -6.9207302e-002  1.1284781e-001  1.6042749e+000  1.2397134e+000 -6.1152185e-001  4.6233124e-001 -2.7365019e-001 -1.5835743e-001 -9.5354819e-003  5.7004555e-001 -6.8981578e-001 -7.4080141e-001  1.0406221e-001 -3.6772025e-001  5.9321201e-001  1.1638209e+000  8.8743898e-001  1.3773776e+000 -9.6430724e-002 -7.4648426e-002  1.9034952e-002  6.6534278e-001  7.8885017e-001  2.7068586e-001  1.7060164e+000  7.9700277e-001  1.2520111e+000  7.8252394e-001  4.3480775e-001  4.0228524e-001 -8.3746272e-001  2.8525026e-002  2.5829919e-001  8.6776248e-001  4.9793038e-001 -6.9898001e-003 -3.1437306e-001 -2.8046218e-001  1.0346863e+000  1.3809056e+000  2.3551878e-001 -1.0597522e-001 -2.3219252e-001  5.5788712e-001 -7.1084489e-002 -6.5247594e-001  4.8879783e-001  6.0856073e-001  1.1335623e+000 -3.9537233e-001 -1.6091044e+000 -5.5666099e-001  4.2723374e-001 -8.6893466e-001
  4.9635039e-001 -1.9209511e-002  3.9937905e-001 -5.9717961e-001 -6.4264480e-002  1.6521733e+000  5.8565037e-001  4.3392556e-001 -2.2300900e-002  4.0065995e-001  5.4583338e-001  6.5389914e-001 -2.4173969e-001  6.1310565e-001  3.4185870e-001  4.4060081e-001  4.6640048e-002  4.3070283e-001  1.9951420e-001  7.3555024e-001  9.3708346e-001  2.0225419e-001  3.7738968e-001  3.8673101e-001 -8.1670452e-003  5.5481119e-001  1.3599590e+000  2.0231796e+000  1.7463202e+000  1.3292117e+000  6.8431493e-001  6.5020415e-001  5.7576486e-001  6.5139147e-001  9.2454349e-001  4.0431272e-001  7.7163060e-001  1.0865754e+000  1.5405480e+000  1.5019730e+000  4.9613078e-001  3.7908714e-001 -7.0753217e-001  3.1620640e-001  3.8478547e-001  9.7431043e-001  6.2093388e-001 -6.1757314e-001 -4.7886616e-001  2.5088077e-001  2.6792864e-001  4.9044309e-001  8.6362057e-001  3.9290617e-001  1.4776488e+000  4.9917159e-001  2.5906605e-001 -2.6725209e-001  6.1646021e-001  1.3275029e+000  1.7933183e+000  5.0231981e-001 -3.7385548e-001  2.0408789e-001 -2.8237617e-001  2.7081380e-001
  9.8895137e-001 -4.0618118e-001  9.7011243e-001 -9.3590742e-001 -5.7571128e-002  2.6039597e+000  5.3944956e-001  5.6894279e-001 -8.6369993e-001 -5.7853015e-001  1.2815005e+000  4.6441526e-001 -3.5625436e-001  1.4570011e+000  1.7883840e+000  9.3947625e-001 -3.6697573e-001  4.2579563e-002 -2.2336809e-001 -5.6648577e-002  8.7904217e-001 -6.2381328e-002  7.8774823e-002  1.7111406e-001  2.3694428e-001 -3.1433667e-001  1.7748490e+000  2.0679032e+000  1.0805780e+000  8.2120300e-001  1.5100948e-001  3.1504946e-001  6.9123721e-002  7.0599859e-001  2.3070408e-001  1.9802496e-001  1.0406177e+000  1.0777275e+000  1.3048137e+000  1.4278648e+000  5.5335224e-001  1.7364064e-001  9.9383764e-001  2.0478705e-001  5.8505032e-001  1.1311981e+000  2.8698467e-001 -4.8296371e-001 -5.2512720e-001 -3.6144834e-001  5.4895885e-001  1.0454225e+000  5.5987321e-001  4.1539414e-002  1.2046209e+000 -2.8151629e-002 -4.3436819e-001  1.3075760e-001  4.3737940e-001  5.9993011e-001  1.4237341e+000  2.9752816e-001 -2.3405378e-001  6.6779056e-001  1.7939040e-001 -1.0608302e+000
 -4.1476062e-001  2.9486746e-001  4.4599791e-001 -7.0620622e-001  5.3824563e-001  3.1145635e+000  7.0016588e-001  3.0955571e-001 -6.1978376e-003 -1.0184171e-002  1.6337920e+000  1.1540602e-001  4.4022777e-001  1.3043847e+000  1.1605896e+000  4.5161480e-001 -7.8618582e-002  2.1460660e-002  9.9731362e-001  3.9868450e-001  1.0817887e+000  3.8345696e-002  7.0442353e-001  1.2434843e-001 -9.5542160e-002  4.3261711e-001  1.0250877e+000  1.0561427e+000  8.4957213e-001  2.7476818e-001  2.6787709e-001  2.4997276e-001  9.0963324e-001  5.8548507e-001  6.2948642e-001  5.0115932e-001 -2.1648610e-002  1.3271145e+000  2.1855680e+000  1.3206862e+000 -3.4975258e-001  9.5617167e-002  2.3221949e-001  4.1257868e-001 -2.5782233e-002  7.2440290e-001  9.1254722e-001  3.4110141e-001 -2.8473248e-001 -9.7888676e-002  1.2413667e-001  6.7934581e-001  1.2306593e+000  2.8457959e-001  7.8892754e-001  5.5661416e-001  3.6300710e-001 -5.1403254e-001  6.9733471e-001  6.7126083e-001  2.1008041e+000  7.7918793e-001 -3.0267037e-001  8.3358708e-001 -1.9060470e-001  9.3309291e-001
 -2.1869276e-001 -4.7226037e-001  3.7041480e-001  3.1054749e-001  7.1441032e-001  2.3566317e+000 -1.4993360e-001 -6.0030931e-001 -2.0467758e-002  4.1455562e-001 -3.2271172e-002  5.7890424e-001  7.3539679e-001  9.2765161e-001 -9.6932269e-002 -4.0285561e-001  3.0821878e-001 -4.9616558e-001  5.6010830e-001  4.6897845e-001  1.4150164e+000 -2.3476826e-001 -9.1541576e-001  5.2415721e-001  2.8292803e-001 -3.6524969e-001  4.2613341e-001  2.4588118e-001 -1.2362787e+000  1.0415312e-001  9.1633342e-001  2.1436152e-001 -1.1220940e-001 -1.5240652e-001 -4.0948800e-002  2.3750182e-001 -2.2565092e-001 -1.0385493e-001  9.3497471e-001  1.5570367e-001 -2.5511742e-001 -1.4106965e-001 -5.5113149e-001  2.9272281e-001 -5.1843760e-001  3.6962483e-002  8.3166170e-002 -5.1807799e-002 -4.2231354e-001 -3.4434596e-001 -5.0653080e-001 -4.1050447e-001  4.1661997e-001 -1.6380536e-002 -5.3349620e-001  4.1778542e-001 -1.5438330e-001 -1.0934629e-001 -3.3309563e-001  2.0341390e-001  1.2587384e+000  1.0797527e+000 -7.1595406e-001  9.8485810e-001  9.7765729e-001 -1.3741856e+000
 -1.1819990e+000 -1.2887739e-001 -3.7317786e-001  8.7132969e-001  1.6504662e-001 -3.4860027e-001 -2.3174457e-001  2.4921453e-001 -5.6273190e-002  1.1143216e-001 -3.3862345e-001 -4.6086918e-001  2.1623071e-002 -2.7768772e-001 -5.4506195e-001 -7.5943761e-001 -2.8720099e-001  4.4104370e-001  6.3030924e-001 -8.9217928e-002  1.1806806e+000  7.0884426e-002 -2.4848339e-001  9.0417673e-002  1.0775260e-001  1.1657517e-001  5.9552592e-001  6.0019891e-001 -5.2220870e-001  1.3335603e-001  1.0599209e+000  6.2687447e-001  5.1727308e-001  7.8885364e-001  9.4340345e-002  7.5854299e-001  4.8646386e-001  2.7789006e-002  5.1626430e-001  6.5657161e-001  5.1903904e-001  5.1619341e-002 -2.3719201e-001  3.7669500e-001  2.3263635e-001  2.2837315e-001  5.9706124e-001 -3.2457548e-002 -2.6813460e-001  1.0859331e-001  4.8110485e-002 -2.5976856e-001 -4.1039930e-001 -4.8023875e-002 -1.0032361e+000  4.9515297e-001  1.9477272e-001  5.3564518e-001  7.0267176e-001 -2.5031058e-001 -4.1376963e-001  5.6689710e-001 -3.3857063e-001  1.0738760e+000  7.6857719e-003  1.5863305e+000
  2.7087331e-001 -5.1501995e-001  6.3901221e-001  3.7966040e-001 -3.5410083e-002 -1.9602694e+000 -4.8628985e-001  3.8942630e-001 -5.0618636e-002 -1.1545458e-001 -3.4885407e-001 -7.3477223e-001 -7.0026254e-002 -5.1206030e-001  6.8287088e-001  1.7881526e-001 -1.5616414e-001  1.4349866e-001 -7.7950739e-002 -2.2386560e-001  3.7522486e-001  3.9335012e-001  6.8550382e-001 -3.1933758e-001  3.1653548e-001 -8.7134544e-003 -5.8140889e-001 -1.1380424e-001  1.7558990e-001  9.0929907e-001  3.0190475e-001  4.3118356e-001  8.2042315e-001  9.9446596e-001  3.7873877e-001 -4.6581790e-002  3.8257177e-001  3.7693997e-001 -5.5236694e-001 -1.0000485e+000  1.0557922e-001  3.6416376e-001  2.9854000e-001  1.2752181e+000  2.5993955e-001 -6.6955972e-001  4.4960187e-001  6.5381879e-001  3.7652321e-001  2.2843882e-001  5.8607540e-001  1.9520850e-001 -2.1649727e-001  2.6180422e-001 -7.6794232e-001  5.7970882e-001  5.1191237e-001 -1.0160809e-001  3.7186101e-001 -4.2609612e-001 -1.5473181e+000 -1.0297818e-001  1.9570346e-001 -1.1538366e-001  1.8783557e-001  2.7446129e-001
 -3.0839259e-001 -8.3969091e-001 -1.2270486e-001  8.9167029e-001  5.5240821e-001 -5.5503502e-001  3.2138421e-001 -7.3709982e-002  5.8631462e-001  2.7372148e-001 -1.7013917e-001  1.0113852e+000  6.6762221e-001  7.0087582e-001  4.5122868e-003  4.4624988e-002  3.6518322e-001  5.5049147e-001  2.6722859e-001 -2.8764814e-002 -2.2888332e-001 -1.0268319e-002  6.3894723e-001 -3.5951653e-001  3.4244830e-001  1.5436230e-003  8.5937503e-002  5.0925522e-001  4.0141896e-001  7.2294560e-001  2.9161594e-001  8.4673316e-001  6.9227768e-001  6.5693234e-001  1.3125070e+000 -2.2245041e-001  7.5596646e-001  5.7454463e-002  8.7603223e-001  4.7008219e-001  3.8397864e-001  5.3685920e-002 -1.3690810e-001  7.9253859e-001  7.7671519e-001  1.2362033e-001  1.4237011e+000  1.7032462e+000  1.5415586e+000  4.2864445e-001  4.5503194e-001  1.9878602e-001  5.8984572e-001  5.1376502e-001  9.6675600e-001  6.1500860e-001  5.2692995e-001  6.9800091e-001  7.6323509e-001 -4.0304771e-001 -1.2640407e-001  4.5997761e-001  1.3035856e+000  6.6749071e-002  3.6680870e-001  5.1041782e-001
 -3.2957758e-001 -9.3619416e-001 -8.4086179e-001 -1.2056360e+000 -3.8966275e-002  6.8499802e-001 -4.0224971e-001  1.2751451e-001  4.9304863e-001  1.4721403e-002  1.1660105e+000  1.6731935e+000 -3.1171180e-001  8.1048135e-001  1.2384342e+000 -4.1122448e-002 -8.7845222e-002  1.1247248e+000  4.2561737e-001  1.7380176e-001  2.7528386e-001 -1.5345463e-002 -3.5222027e-001 -2.3927046e-001  5.6541992e-002 -9.1388137e-001 -6.7949885e-002  6.4357285e-001  1.4737329e-002  6.6616633e-001 -5.1551375e-001  1.6502442e-001  7.5712308e-001  6.9059808e-001  1.8952787e-001 -8.0819948e-001  1.0539512e+000 -1.1131374e-001  5.6777799e-001  4.3275323e-001 -4.9911630e-001 -2.7996242e-001 -7.2798508e-001  5.1440390e-002  5.5893121e-001 -2.7763615e-001  1.0850558e+000  7.5160459e-001  9.5204923e-001 -5.5375820e-001  6.5587109e-001  9.8281469e-001  4.6068438e-001  4.4218807e-001  1.6328970e-001  4.8849991e-001 -3.3093430e-002  7.1236981e-001  5.4967385e-001 -8.1289766e-001  1.5053051e+000  3.6167011e-001 -1.2576917e+000 -5.1887329e-001 -3.9927333e-001  6.5882628e-001
  4.3630329e-001 -6.3605851e-001  9.0368091e-001 -1.7807236e+000  4.4681125e-001  1.4584478e+000 -1.5362381e-001  4.4866725e-001  6.2161765e-001  9.5246129e-002  1.1293542e+000  5.7016459e-001  2.9061337e-001  8.0415033e-001  4.4910770e-001  3.8114598e-001  1.0035395e+000  1.3281648e-001  4.0190823e-001  5.8031616e-001  1.0725687e+000  1.6540020e-001  1.3682110e+000  6.2984957e-001  4.9669491e-001 -3.7417864e-001  5.6227428e-002  6.1596518e-001 -5.0514691e-001  1.0097758e+000  1.1366772e-001  4.5483974e-001  1.0708408e+000  4.8635635e-001  2.7896339e-001  1.7122962e-001  4.2845183e-001 -2.5657645e-001  8.7664963e-001  6.3734292e-001 -3.1443684e-002 -8.2261482e-002 -1.8847259e-001  9.2790726e-001 -9.2977401e-002  5.1338313e-001  9.6909368e-001  2.2268609e-001 -3.0881893e-005 -1.5315871e-001  2.5845824e-001  8.1205291e-001  5.1620077e-001  1.0990606e-001  5.7590129e-001  7.8002564e-001  2.6323689e-001  6.1506370e-001  7.3724240e-001 -3.2779407e-001  1.5329670e+000  4.7473246e-001  6.3879311e-002  7.5033948e-001 -9.5293979e-002 -6.9191416e-001
  5.2030166e-001  1.3399253e+000  3.0105022e-001 -4.8358991e-001  5.2897221e-001 -2.0417913e-001  1.6421558e-001  7.6755477e-001  3.0221714e-001  5.2247899e-001  7.7511092e-001 -9.6983884e-001  3.8719401e-001 -1.8929631e-001 -8.0344896e-001 -4.7716628e-001  9.6746873e-001  4.6100307e-001  3.9151126e-001  1.0133759e+000  6.4859951e-001  5.5242644e-001  1.4408502e+000  1.1033165e+000  4.9174903e-001  4.5511140e-001 -2.2859774e-001 -7.1258261e-001 -4.1019223e-001 -7.3357147e-002  1.5811430e+000  1.0630504e+000  9.5168367e-001  4.6891602e-001  6.4629607e-001  6.8561603e-001 -1.6740902e-001 -5.0731320e-001  2.9463857e-001  2.3351191e-001  5.4122809e-001  2.9664510e-001  5.0961020e-001  1.0221560e+000  1.1920641e-001  1.0064943e+000  1.1692124e+000  2.4832909e-001  9.4256119e-001 -3.4181310e-002 -2.5517906e-001  4.5080295e-001  4.3330077e-001  4.6736806e-001  7.5554352e-001  9.1737467e-001  7.7442789e-001  9.5553715e-001  1.0839816e+000  1.3025207e-001  2.9062259e-001  4.6214031e-001 -6.5578240e-001  4.8974619e-001  1.2822594e+000  6.7975017e-001
  1.8150621e+000  6.7853406e-001  9.9905074e-001  3.7565759e-001  7.8954377e-001 -8.6309636e-001 -1.9354914e-001  2.7333768e-001  4.6672501e-001  2.4804184e-001  3.6785302e-001 -7.5892880e-001  1.4146456e+000 -6.0270252e-002 -3.5009571e-001  3.4732897e-002  8.1453905e-002  6.8351718e-002 -3.9061776e-001  3.4284764e-001  3.8341970e-003 -1.2398764e-001  1.4467563e-001 -2.7375133e-001  5.0947823e-001  1.1659291e+000  2.1293395e-001 -2.1289482e-001 -4.0363425e-001  9.2191994e-001  7.0135265e-001  1.5048746e-001  4.6912259e-002 -1.4825907e-001  2.5462036e-001  4.9831975e-001  2.9891935e-001 -2.9465755e-001 -2.5267521e-001  2.5300668e-001  7.7940805e-001  4.8126274e-001  3.6964156e-001  1.1668274e+000  7.1491609e-001  7.7857597e-001 -2.7150233e-001  3.1160104e-001  1.8970009e-001  2.9244846e-001  2.8285653e-001  1.2924935e-001 -4.2087135e-001  9.2001003e-001 -2.5782244e-001  2.1499908e-001  6.4739327e-001  6.2325818e-001  4.2893799e-001  8.8302016e-001 -6.9386067e-001  8.9317110e-001 -6.8529201e-002  1.1689704e+000  4.0593384e-001  2.9569171e-001
  6.7451356e-001  4.0611864e-001 -1.0821643e-001  8.1778457e-002  9.3298318e-002 -1.3943595e+000 -5.0449917e-001 -1.9872312e-001  2.1527576e-001  4.8993913e-002  1.1002898e-001  2.7527194e-001  3.6756852e-002  2.0824200e-001 -4.3693361e-001  2.8733046e-001 -2.6270395e-001 -5.9321362e-001 -6.0001223e-001 -3.8949197e-001 -3.5906670e-001 -2.3174933e-001  6.9054175e-001 -4.0236393e-001  8.2232485e-002  1.6327489e-001 -1.5237470e-001 -5.3791007e-002 -1.7215390e-001 -3.7763549e-001 -2.3101118e-002 -4.3076184e-002 -8.0409021e-002 -1.2487959e-001 -2.1647536e-001 -1.5151475e-001  2.6672470e-001 -6.8948887e-001  1.8321862e-002 -5.0006897e-001  1.3091068e-001  6.8041186e-002 -2.1129104e-001  1.6059868e-001 -1.6735837e-001 -1.6769971e-001 -4.1508844e-001 -1.5250467e-001  1.6627125e-001  8.8210102e-001  2.6200036e-001  1.1101599e-001  1.9431940e-001  2.7214891e-001  1.0196007e-001  4.1823203e-001  5.8080054e-002  4.4372998e-001 -1.5080050e-001  1.4662183e-001  7.3994050e-001  4.5153356e-001 -9.7417208e-002  2.0799126e-001  9.6793765e-002  1.1709976e+000
  9.2847836e-002  2.1831054e-001  2.0533315e-001  9.3850662e-001  8.2690514e-002 -3.9432175e-001  1.9185769e-001  2.1753264e-001 -1.1732466e-002  1.2739656e-001  4.7620337e-001 -8.8620305e-002 -3.6558392e-001 -2.8483555e-001  7.4474673e-001  6.1944644e-001  2.0881522e-001 -5.7236161e-002  7.3588788e-001  3.4514452e-001 -3.6760545e-001  1.5930322e-001 -9.1263207e-001 -8.4356432e-001 -1.1374603e-001  8.0427718e-001 -6.5511761e-002  5.0504131e-001  4.8521680e-001 -4.6712345e-001  1.9571241e-001  3.5543708e-001  2.4724980e-001  8.5882982e-001 -1.6852414e-001 -7.1878008e-001  5.9899758e-001  4.9172653e-001  1.1361864e+000 -2.1929093e-001  1.2674403e-001  9.8013108e-002 -8.9953182e-001 -5.2745346e-001  3.0726419e-001 -7.6107392e-001  1.5072562e-001  4.1898805e-002  2.6863458e-001  5.1641843e-001  4.9011219e-001  6.5122191e-001 -2.0693548e-001  7.4335433e-002 -4.7260814e-001  4.0548065e-001 -2.9717055e-001  5.9364315e-001  2.1148318e-001 -2.5022868e-001  2.1138665e-001  9.3648534e-003 -3.2615663e-001  7.1532300e-001 -4.3220516e-001  7.5428185e-001
  1.2965977e+000  5.0265866e-001  4.9362267e-002  9.6196584e-001 -1.5388702e-001  9.4167854e-001  1.1080527e-001  1.8773786e-001  1.8195781e-001 -1.2466851e-001  8.2298527e-001  6.1682718e-001  1.8598920e-001  3.0507908e-001  1.3556445e+000  6.9701675e-001  2.1843543e-001  4.1536496e-001  9.4879631e-001  3.0005117e-001  6.4617809e-001  4.0381913e-001 -1.5745665e+000  9.9993357e-001 -2.9776425e-001  4.9577517e-001  4.4436766e-001  4.1619938e-002  4.8854485e-001  1.8824310e-001 -4.1933790e-001 -1.4391225e-001 -1.3876860e+000 -1.3292746e+000 -3.8138278e-001 -6.0253730e-001 -2.3857226e-001  4.9551770e-001  1.0058076e+000  2.0331659e-001  3.7943575e-001 -4.2802125e-002  7.7372405e-002 -1.8141645e+000  3.1916377e-001  1.1232495e+000  2.5567622e-001  1.0307513e-001 -1.6217424e-001 -4.3603401e-001  6.6431583e-001  1.3393781e+000  7.0475094e-001  3.8433989e-001  5.4588209e-001  4.2203118e-001 -4.5030574e-001  1.7819204e-001 -1.9844586e-001  2.6965024e-002  2.8782578e-001  2.0094678e-001 -1.1349606e+000  1.1112550e-004 -7.4991112e-002 -3.5211994e-001
 -4.7210186e-001  2.1995085e-001  1.6720277e+000  2.7800822e-001 -3.2788254e-001  2.2088460e-001  1.8982919e-001 -3.2428432e-001 -3.8129486e-001 -1.0478471e-001 -5.7157694e-001  5.7797042e-001  3.0463688e-001  5.7259757e-001  1.3810887e-001 -1.8113832e-001 -9.4211919e-002  1.9699465e-001  2.8497210e-001 -2.1123259e-001 -1.6242803e-001  3.9496624e-001  3.9737615e-001  2.5231719e-001 -1.1211106e-001  3.9721479e-001 -3.2317306e-001 -1.1447523e+000 -2.2228923e-001 -2.3363246e-001 -5.7393286e-001 -3.7636513e-001 -8.3990046e-001 -5.4868655e-001 -2.4911553e-001  2.0570121e-001 -1.9451025e-001 -3.0571289e-001 -3.9117549e-001 -2.9643794e-002  1.1986709e-001  1.0806815e-002  3.8009147e-001 -7.2866675e-002  1.1088023e-002  1.1834310e+000  1.4559233e-001  6.0399201e-001  7.4099684e-001 -9.5370664e-002 -9.5526686e-002  5.9864982e-001  5.0865622e-001  3.0134971e-001  3.9972689e-001  2.5706903e-002 -3.0028007e-001 -7.3576021e-002 -4.6885474e-001 -1.1648082e-002 -5.3367682e-002 -3.4484207e-001  7.9488843e-001  3.0555459e-001  1.3052695e+000  8.5890069e-001
 -1.8493215e-001 -5.0011966e-001 -1.6526079e-002  1.1731351e+000 -3.5517406e-001 -1.7303819e-001 -3.7711319e-001 -9.7069854e-001  2.0572863e-001 -1.9302076e-001 -1.2257474e+000  3.6152405e-001  2.2645901e-001 -3.8562556e-001 -1.3769290e+000 -1.0658779e+000  5.9936180e-002  3.4002918e-001 -4.8306693e-001 -4.4719522e-001 -1.3632751e+000  3.8687277e-003  2.3788179e-001  5.7392462e-001  2.7950283e-001  5.6228343e-001 -1.1374686e+000 -2.0843729e+000 -1.0156063e+000 -1.2638988e+000  2.7050453e-001 -2.8340661e-001 -1.4399886e-001  3.9100832e-001 -2.4540721e-001  5.2964566e-001 -6.9282308e-001 -8.3691793e-001 -1.6186030e+000 -1.4348620e+000  9.4691292e-001  2.9587493e-001  4.2086150e-001 -1.5444631e-001  2.3725823e-001  1.1530551e-001 -1.3227717e-001  2.6535325e-001  4.2011644e-001  4.5605051e-001 -8.0843077e-001 -8.6295739e-001 -2.9895116e-001 -1.5110109e-001 -6.5653253e-001 -9.2112638e-002 -1.0535230e-001 -3.7356715e-002 -9.3777399e-001 -8.8901394e-001 -7.9355453e-002 -5.5516623e-001  8.9441030e-001  1.4734693e+000  1.3543270e-001  9.4346262e-001
  1.1197650e-001  2.1087334e-001  7.7211799e-001  5.1124666e-001 -3.4131993e-002 -1.0700062e+000  1.9566688e-001 -2.8116969e-003  9.4378324e-002  6.1393676e-001 -7.6044633e-001 -4.2935211e-001  3.9167487e-001 -7.4451865e-001 -8.4963770e-001 -6.4689567e-001  6.9783010e-001 -9.7042816e-001 -4.4548496e-001  8.1697846e-002 -2.0066520e-001 -1.2118473e-001 -1.7351470e-001  4.9432559e-001  1.2596242e-001  8.0989954e-001 -5.1327529e-001 -5.1189915e-001 -3.5115002e-001  1.5784938e-002  1.0149455e+000  3.7270001e-001  2.5781861e-001  4.2432351e-001  7.1107642e-001  1.3605547e+000  2.8398037e-001 -5.4450561e-001 -1.6500064e+000 -1.0407071e+000  6.6076666e-001  1.2400528e-001  1.2482868e+000  3.0227918e-001  1.4681747e-002 -4.3045847e-001 -2.6903170e-001 -3.1296028e-001 -5.3309696e-001  5.2251754e-001 -4.2720398e-001 -1.1020666e+000 -7.1008859e-001  4.5662830e-001  1.3757645e-001 -6.4217690e-001  5.3426213e-001  3.3954520e-001  3.0650568e-002  1.9963195e-001 -1.5481352e+000  1.7356854e-001  2.8283168e-001  6.6356788e-001  1.0059512e+000  4.6505393e-001
  4.2274234e-001  2.9847522e-001 -6.4003368e-001  2.2539924e-001  1.2688101e-001 -4.4978607e-001  7.2808305e-001  6.1639877e-002  2.3483941e-002  6.7350061e-001 -9.8328487e-001 -3.4797748e-001  4.3094309e-001 -1.0693210e+000 -2.1325871e-001 -2.1021570e-001  6.4398026e-001 -1.7045932e+000 -9.8571884e-001  2.8555370e-001  2.8759972e-001 -4.3548251e-001 -5.1875412e-001  1.0330961e+000 -4.7345813e-001  5.5008287e-001 -9.7748820e-001 -1.2512986e+000 -7.4854218e-001 -2.4858364e-001 -2.1479200e-001 -2.9616418e-002 -7.9804921e-001 -1.4274845e+000  6.4757386e-001  8.1132907e-001 -4.2374874e-001  6.5105703e-001 -1.2197902e+000 -2.8893642e-001  5.1671585e-001 -2.5826886e-001  4.8912591e-002 -2.1349814e+000 -1.0661787e-001 -1.8560966e+000 -1.1486583e-001 -1.3364175e+000 -1.1002987e+000  4.0600038e-001 -2.7068265e-001 -9.6867867e-001 -8.7441516e-001  4.4740233e-001 -5.2352069e-001 -6.2104855e-001  8.2815946e-001  7.1169519e-001  3.0253172e-001  3.5446657e-001 -9.4519140e-001 -7.0179421e-002  1.3302296e+000 -4.7324143e-001  7.6721348e-001 -1.9296343e-001
