# Supplementary material for: Resting-State Temporal Synchronization Networks Emerge from Connectivity Topology and Heterogeneity
Source: PLoS Comput Biol. 2015 Feb 18;11(2):e1004100. doi: 10.1371/journal.pcbi.1004100 (PMC4333573; doi:10.1371/journal.pcbi.1004100)
Supplement: S1 Dataset — Each volunteer underwent two scanning runs (blocks). For each recording session (subject and run), BOLD time series were averaged over the corresponding 66 brain regions of the brain atlas. Each file subXblockY.txt contains the time series of all 66 brain regions from subject X and run Y. The labels of the brain regions are contained in file ROIs_Labels.txt. (ZIP) [file pcbi.1004100.s006.zip › DataSet S1/subj10_block2.txt]

 -9.4571305e-001 -5.1295008e-001  6.3257660e-001  1.2509159e+000  2.4337973e-001 -7.5467363e-001  7.3041686e-001  5.4514905e-001  2.8404446e-001 -3.7359163e-001 -1.0820088e-001 -5.9989734e-002 -3.0365546e-001 -1.9886053e-001 -3.4513287e-001  4.3365075e-001  9.9662800e-002  8.5222974e-001  1.2484084e-001  1.1976520e-001  2.1323454e-001  3.5141244e-001  1.0092731e+000  1.0842011e+000  4.0118535e-001  6.4429763e-001  9.1306823e-002  1.5442950e-001  4.7545634e-001  7.0837609e-003  7.9968339e-001 -3.5290665e-002  1.2938923e+000  1.3161848e+000  3.7174393e-001  1.0262689e+000  1.4109245e-001  2.2049222e-001 -2.4948657e-001  4.4730769e-001  4.9446701e-001  1.2518882e-001  6.6306764e-001  1.2851324e+000  1.0436396e+000  4.8199852e-001 -2.1919767e-001  9.7027390e-001  6.0938442e-001  2.7383548e-001  2.5466968e-001 -5.7767616e-001  2.7322300e-001 -7.5624317e-001  6.3895041e-001  1.6499441e-001  1.4224236e-001 -4.2519889e-001  4.3765814e-001 -8.3783548e-001 -8.7819612e-001  6.4987709e-003  2.0473872e+000  2.0012600e-001 -1.0621325e+000 -1.2276633e+000
 -3.4801403e-001 -3.2313123e-001  1.0496100e+000  1.6226564e+000  2.6310769e-001 -1.3384427e+000 -2.5564804e-001  7.6416286e-001 -2.4795030e-002 -1.8473778e-001 -1.6237270e-001  5.9108827e-001  1.9202922e-002 -3.0658685e-001 -4.0176164e-002  1.8441575e-001 -2.6048110e-002  2.1099982e-001  2.0220561e-001  5.9775946e-001  3.9134703e-002  3.9694189e-001  9.2177494e-001 -3.7983533e-001  1.8578798e-001  8.0948419e-002 -2.4717151e-001 -9.8895109e-002  3.8588781e-001  9.6217007e-002 -2.7307122e-001  1.7447078e-001 -1.7470416e-001  3.1410257e-001  5.8120439e-001  3.9423826e-001  5.4909857e-001 -1.5202563e-001 -2.3550441e-001 -1.5023650e-001 -1.5268833e-001  4.9620121e-001  2.7440647e-001  1.3873932e+000  8.5401992e-001  1.3871577e+000  6.7228498e-001  8.8783319e-001  5.9131901e-001  5.8499079e-001  2.9268723e-001 -4.8748847e-002  3.8570791e-001 -6.0322330e-001  2.8009811e-001 -4.0343632e-002  6.5185991e-001 -2.0772807e-002  7.6118047e-001 -1.1220894e+000 -1.0323311e+000 -1.8446797e-001  1.6688388e+000  3.3442143e-002 -1.0505379e+000  8.2131419e-002
 -1.1624359e+000  7.2689284e-003  2.0297638e-001 -2.4761806e-001  1.8585309e-001 -1.7483296e+000 -5.4145949e-001  1.1151177e+000 -2.0657191e-001 -7.7593448e-001  4.0874039e-001  1.0872466e+000 -4.0967249e-001 -6.0588102e-001 -6.7936105e-002  5.5069865e-001 -3.3935535e-001  4.4810804e-002 -4.6920921e-001 -1.9289140e-001 -8.5922011e-001 -5.9940808e-001  3.2779523e-003 -8.0540347e-001 -1.6832156e-001 -6.6147048e-001 -1.5385332e+000 -1.4727993e+000 -1.3617282e+000  9.8789078e-001 -1.4268343e+000 -2.1841100e-001  3.0701290e-002  1.2021364e-001 -3.8283607e-001 -1.3379202e+000  6.5114476e-001 -1.1252164e+000 -1.3791733e+000 -1.4956461e+000 -3.9738810e-001  2.5681181e-002 -5.2800296e-001  4.9046674e-001 -1.3164303e-001  5.8586115e-001  7.0610878e-001  1.5077190e-002  2.7229351e-001 -1.6260426e-001  1.5439790e-001 -9.4733279e-003 -1.1439603e-001 -1.0235694e+000 -4.2276249e-002  2.6823527e-001 -4.5183768e-001  2.1120702e-001  1.2143615e+000 -1.3805026e+000 -8.9662243e-001 -3.5766698e-001  6.7453657e-001 -4.8983093e-001 -6.3088497e-001 -1.3339960e+000
 -8.4923804e-001 -2.7876907e-001 -4.9743671e-003  2.5362021e-001  2.2073559e-002 -4.8979072e-002 -2.5544997e-001  4.0678950e-001 -2.7708803e-001 -5.7155541e-001  2.9458915e-001  1.8581968e+000 -1.5982695e-001  9.7048351e-002 -1.9731929e-001  1.6467241e-001 -4.0777829e-001  1.1723092e+000 -2.2674758e-001 -7.0062366e-001 -1.3499152e+000 -2.7147672e-001  1.0022755e-001  3.1237937e-001  4.4336527e-003  1.3771496e-001 -1.2202618e+000 -8.8031698e-001 -1.4112951e+000  3.8795746e-002 -8.5547409e-001 -3.0734364e-001 -6.3314417e-001 -4.7807843e-001 -5.5752199e-001 -1.3735975e+000  2.8237518e-003 -1.0638113e+000 -1.6178851e+000 -1.0694826e+000  5.3912477e-001  2.6437891e-001  4.2948224e-002 -8.3080993e-002  1.6658161e-001 -6.1014717e-003  4.1966394e-001  1.2609219e+000  4.1819063e-001  1.4110098e-001  2.5556007e-002  7.1556059e-003  6.9612832e-001 -5.6642970e-001  1.1703919e+000  3.3573499e-001  1.2898436e-001 -5.3848845e-001  5.0137732e-001 -7.6071582e-001  2.1767080e-001 -7.5973520e-001  1.2181337e+000 -8.3218839e-002 -4.8512408e-001 -2.7102773e-001
 -1.0805609e+000 -2.9082968e-001  1.0143557e+000  5.1617804e-001  2.8402057e-002 -3.7728222e-001 -2.8477127e-001 -2.1495045e-002 -4.5056549e-001 -1.3082692e-001 -9.2336150e-002  6.1995577e-001 -2.0848962e-001 -4.9636676e-001 -6.6220535e-001 -8.6338648e-002 -9.7416870e-002 -4.4714203e-003  3.3567815e-001 -4.8054107e-001 -8.8177851e-001 -1.8588106e-001 -7.2696534e-001 -2.4314209e-001 -2.0743258e-001  6.6096428e-002 -7.6928969e-001 -1.3503141e-001 -4.8691442e-001  1.8014847e-001  9.4022810e-002 -4.3318714e-003  1.8738489e-002 -6.9475266e-002 -2.7409196e-001  2.7650268e-001 -1.5083624e-001 -8.7825523e-001 -4.6667281e-001 -3.3405493e-001  1.5307131e-002 -1.2844925e-001 -5.3585743e-001 -2.8610957e-001 -2.7003135e-001 -3.5169689e-001  4.7086666e-001  3.8022484e-001  5.2163114e-001  2.4775112e-001 -4.7777175e-001 -6.4925683e-001 -1.2167038e-001 -2.9514150e-001  1.7951044e-003 -2.0722243e-001  4.8679878e-001 -6.4967814e-001 -3.9694445e-002 -9.5984022e-001 -4.2664718e-001 -2.5145193e-001 -1.7932957e-001 -1.6126075e-001 -6.4332118e-001 -5.8426460e-001
  1.7906954e-001 -3.2882056e-001  2.2454709e-001  5.4636468e-001 -1.8207102e-001  9.5406960e-002  1.0016414e-001 -3.9209202e-001 -3.6090220e-001  5.3146839e-001 -2.2787729e-001 -2.2591996e-003 -4.4036206e-001 -1.1513387e-001 -1.6397492e-001 -3.5378017e-001 -2.4032994e-001  2.9739780e-001 -2.5894499e-001 -4.7482385e-002 -1.0443489e+000 -4.9886195e-001 -4.1253870e-001  3.2889754e-001 -3.1734149e-001  2.9939753e-002  1.0047746e-001  5.3872718e-001  5.0558023e-001 -9.6654227e-002  4.2725731e-001  3.5761887e-001  8.0435682e-002 -5.5761187e-001  2.7175399e-001  3.0631836e-001  7.3687291e-002  3.9828050e-001  1.2041469e-002  1.7095094e-001  4.3104259e-001 -1.8835642e-001 -4.1594503e-002 -9.1175558e-001 -3.6427047e-001 -1.1365899e+000  2.4845744e-001 -5.9722154e-001 -4.8898907e-001 -5.1346629e-001 -3.8098489e-001 -9.1197156e-001 -2.2498393e-001 -7.9261866e-001 -7.5498946e-002 -4.8544245e-001  5.5231783e-001 -6.4946754e-001 -4.3769952e-001 -6.9169133e-001 -2.4146014e-001 -5.8303919e-001  1.1469349e+000  3.1093220e-001  2.8732756e-001 -9.3807173e-002
  2.3016138e-001  3.4764883e-001  4.0297145e-001 -1.1465709e-001 -3.0078616e-001 -2.7695257e-001 -7.0454928e-001 -4.4422241e-001 -9.1844206e-002  6.4493275e-001 -4.1922870e-001 -4.4902436e-001  4.0885021e-001  4.9091494e-001 -1.5907989e-002 -3.2345905e-001 -3.7435989e-001  1.4782601e-001 -2.0458695e-001  1.2912320e-001 -7.3243909e-001 -1.5209695e-001  3.9183950e-001  4.1566021e-001 -2.8272302e-001 -1.1860732e-002 -4.3303232e-001 -3.8959457e-001  1.9958641e-001 -4.2420240e-001  8.7002685e-002  4.4343736e-001 -4.6093377e-001 -2.2149691e-001  4.2084558e-001 -4.1671882e-001 -6.7437391e-002  4.8895146e-002 -5.9706171e-001 -1.6719531e-001 -2.8586006e-001 -1.1344135e-001  3.9807519e-001 -1.8949739e-001 -3.6549447e-001 -6.8774388e-001  1.4156600e-001  3.0834484e-001  3.7095737e-001 -2.0328882e-001 -7.8919437e-002 -5.3687419e-001 -3.0467075e-001 -4.6530813e-001 -8.5223867e-001 -2.2639486e-001  3.9978849e-001  1.5847744e-001 -4.0980051e-002 -8.3847582e-001 -6.9601194e-001 -2.4558305e-001  4.0918536e-001 -6.8719772e-001 -2.4519398e-001 -6.7710968e-001
 -9.3908903e-001  3.5803146e-001 -5.5724059e-002 -4.1467945e-001 -1.5430778e-002  3.6455514e-001 -5.2597705e-001 -6.1878098e-001  3.6033671e-002  2.4809449e-001 -4.9989795e-001 -5.8617902e-001 -6.7916351e-001 -5.0556207e-001 -2.4107946e-001 -2.7990402e-001 -5.5270183e-001 -3.5209782e-002  2.3869167e-001 -3.8512297e-001 -6.4668059e-002  3.1663975e-001  9.4364940e-002  9.6587289e-001 -2.5565770e-001 -3.8747714e-001  2.0527922e-001 -3.2568678e-001  1.2361083e-001 -1.0393140e+000  2.3459481e-003  7.9386023e-002 -1.2440656e-001 -3.0132270e-001  2.8611809e-001 -2.6788259e-001 -4.9864635e-001  3.3745713e-001  1.3924592e-002  1.5252319e-001 -1.1093401e-002 -3.1081984e-001  7.2508910e-001 -1.6047798e-001 -1.2491449e-001 -5.7641651e-001  6.6153057e-002  5.6310518e-001  3.0020157e-001 -6.0211759e-003 -4.2834328e-001 -3.4181292e-001 -4.8586527e-001 -2.6676236e-001 -7.0442612e-001 -1.1306652e-001 -2.5651676e-002  1.1192542e-001 -2.7371483e-001 -7.9344903e-002  8.4753633e-001  3.2224090e-001 -1.1936840e-001 -8.9606487e-001  1.3549054e-001 -6.7094617e-001
  3.4072950e-001  4.8610590e-001 -4.5061796e-001 -4.2938824e-001 -1.5035948e-001  5.2348312e-001 -1.4407635e+000 -6.3859347e-001 -1.3158429e-001  5.0291491e-003 -4.1104247e-002 -8.4783259e-001 -7.6473361e-001 -2.9491043e-001 -8.5746421e-001 -6.9936641e-001 -4.5264815e-001 -9.4445576e-002 -6.7993310e-003 -3.5961365e-001  4.0910342e-002  1.8570233e-002  3.3632620e-002 -5.8994364e-002 -1.8590686e-001 -8.7598656e-002 -7.1513378e-001 -1.0862743e+000 -9.2182727e-001 -4.6859784e-001 -1.9903571e-001 -1.9392095e-001  4.7923278e-001 -4.5121643e-001  2.0629383e-001  2.0198443e-001 -7.7345808e-001 -3.0574030e-001 -6.0752450e-001 -6.8870260e-001 -1.6684356e-001  1.1204136e-001 -2.9770715e-001 -5.1562256e-001  2.5789076e-001 -1.5371995e+000 -1.2214524e-001  7.1189521e-002 -4.5897193e-001  1.1276136e-001 -7.7199049e-001 -5.1796051e-001 -3.6172233e-001 -2.5490441e-001 -7.9594355e-001 -2.2122162e-001 -1.6600551e-002 -4.5312034e-001 -4.1039303e-001 -3.3603386e-001  6.8943435e-002 -3.8493363e-001 -2.0595008e-001  1.9632179e-001  1.7881076e-001  5.0167506e-001
  2.6450431e-001 -2.0725134e-001 -1.5774591e-001 -8.7512353e-001 -8.1615074e-001  2.7633394e-001 -1.3685157e+000 -1.2675684e+000 -1.3744926e-001  2.5430896e-001 -2.9310785e-001 -4.0491095e-001 -2.1581523e-001  6.1408756e-002 -7.8249211e-001 -7.4813073e-001 -7.9759672e-002 -1.1834062e+000 -6.1295404e-001 -1.8875830e-002  3.9411330e-002 -2.7819325e-001  1.0259813e-001 -1.0979419e+000 -9.1442685e-003 -1.1097163e-001 -1.5574248e+000 -1.0831185e+000 -9.5626768e-001 -6.3813272e-001 -9.7788386e-002 -3.9071719e-002 -1.0446923e+000 -6.9309196e-001 -2.3166789e-002  8.7678335e-002 -6.7174621e-001 -1.2229007e+000 -2.5107957e-001 -1.1456484e+000 -7.3928274e-001  2.9100830e-002 -5.3296525e-001 -1.1122480e+000 -4.0231198e-001 -8.7370933e-001 -2.3909108e-001 -1.0123604e+000 -6.6933082e-001 -5.0629700e-001 -9.0759393e-001 -8.2667718e-001 -3.8006791e-001 -4.2176882e-001 -4.7544984e-001  2.9825315e-002  6.0605567e-003 -3.2080630e-001 -1.0695592e+000 -4.8434865e-001  2.9630552e-001 -6.4662980e-001 -1.4156781e+000 -7.4327674e-001 -6.8135734e-001  1.1907344e-001
 -5.7208656e-001  2.9865159e-001  2.7464296e-001 -9.8352469e-001  1.1950596e-001 -9.9769682e-003 -1.9478970e-002 -3.7647328e-001 -2.4787364e-002  2.3988280e-001 -3.7097875e-001 -4.7497449e-001  2.0822686e-001  2.3309553e-001 -2.4812792e-001 -2.3685045e-001  2.7972947e-001  2.2843396e-002  3.7323095e-001  1.6535141e-001  4.3061329e-001  8.0738923e-002 -5.9694646e-002 -7.5138948e-001 -1.6425255e-001 -1.8264387e-001  1.8675396e-002  2.7449370e-001  4.8387366e-001 -4.5082340e-001  6.9868258e-001  2.6240413e-001  1.6085659e-001 -2.8578312e-001  6.3724584e-001  4.3015336e-001 -6.1112729e-001 -7.7854408e-002  6.3414080e-001  2.4992259e-002 -3.9572194e-001  1.1381822e-001 -4.3480941e-001 -2.2358741e-001 -3.3780219e-001 -1.8573154e-001  3.2267505e-002 -2.2101017e-001  2.1010857e-001  1.6422164e-001 -6.6736747e-001 -8.8721962e-001  7.1784081e-001  3.2247643e-001  3.7132677e-001 -7.2686530e-002  6.8277978e-001 -3.1948499e-001 -4.1793890e-001  4.9617098e-002  2.9978687e-001  4.1199556e-003 -9.0617737e-001  2.8801968e-001 -1.1435523e-001  5.7100629e-001
 -4.9929685e-001 -1.2598457e-003  9.2867486e-002 -1.9310009e-001  2.6874220e-001 -5.0100461e-001  3.1448505e-001 -2.2024676e-001  6.5759189e-002  2.6401423e-001 -6.2667085e-002 -8.7963438e-002 -2.8760755e-002  1.1777217e-001  2.5165785e-001  2.1890103e-001  3.2240345e-001 -7.4659025e-001 -3.9861170e-001 -5.1761898e-001  1.7473863e-001 -1.9009495e-001 -1.0981545e+000 -8.5869755e-001 -5.5423234e-002 -7.7340481e-001 -5.6977355e-001 -1.0655845e+000 -2.9786399e-001  3.1452856e-002  6.2139846e-002 -2.1492947e-001 -7.2594054e-001 -3.2717967e-001  1.8345597e-001  5.7966905e-001 -5.7660322e-002 -1.1882304e-001 -2.6916520e-001 -2.1785572e-002 -4.5704014e-001 -4.7409913e-002 -7.2162703e-001 -1.2317257e+000  1.0816152e-001  5.0420700e-003 -3.4574754e-001 -3.3398140e-001  2.5670293e-001  6.2862480e-001 -1.2802428e-002 -3.4618743e-001  3.4588009e-001  2.6795904e-001  3.3849448e-001 -2.6733301e-001  4.8548930e-001 -4.0658333e-001 -3.0271637e-001  7.3950979e-003  8.0793628e-001  3.4281016e-002 -7.2659236e-001  1.4669556e-001  1.0116728e+000  4.0841514e-001
 -4.5605719e-001  6.6560910e-001 -7.1998520e-001  7.5227776e-001  4.4465968e-001  3.6911539e-001  1.6147926e-001  2.9794194e-001  1.9744183e-001  8.4776734e-002  7.9717652e-001 -4.5446637e-001  3.2716766e-001 -2.1291340e-001  9.8330483e-001  5.4933054e-001 -3.6850450e-001 -2.6382653e-001 -2.6938634e-001 -6.4175971e-001  1.0364747e-001  3.0908510e-002 -6.7439704e-001 -3.1114788e-001  8.7067979e-002  4.3496923e-001  2.5102202e-001 -4.4836836e-001 -2.6048610e-001  7.3073191e-001 -6.9938588e-001 -4.7516158e-001 -4.2177465e-001 -4.1191777e-001 -6.5183909e-001  5.6522235e-001  4.8659358e-001  2.6780106e-001  5.6038405e-002  5.6136461e-001  5.6141673e-001  1.9322016e-001 -1.6376928e-001 -1.0755084e+000  3.0844278e-001 -6.0051123e-002 -5.1346883e-001 -1.3269017e-001 -3.4370180e-001  4.2307914e-001  6.9574817e-001  1.0384058e+000 -1.4132189e-001  1.3129855e-001 -7.8673320e-002  1.3460551e-001  6.7309548e-002  2.2538284e-001 -3.6500712e-001 -1.3410897e-001  9.0398353e-001  3.5023717e-001 -1.1055066e+000  5.1805074e-001  1.1750313e+000  4.8313021e-002
  1.5246526e+000 -2.5106332e-001 -4.6729579e-001 -7.7667784e-001  1.8725816e-001  8.1796106e-001  1.5665630e-001  2.0267667e-001  2.1279863e-001 -1.4299952e-001  3.6577366e-001 -7.0553405e-001 -2.9361836e-001 -2.1696282e-001  7.8427489e-003 -2.0073389e-001 -5.3533455e-001 -2.6787896e-002 -4.5980451e-001 -1.8994859e-001  2.8757195e-001 -1.3908412e-001  5.8471377e-001 -4.2742947e-001 -5.6951650e-001  8.8742282e-002  8.8340714e-001  1.1765192e+000  6.5498791e-001 -5.9551923e-001 -8.7960549e-001 -6.2067335e-001 -1.1678481e+000 -5.7296348e-001 -1.0089382e+000 -4.0615232e-001  1.9142513e-001  9.7719166e-001  8.0023156e-001  5.3598842e-001  1.5221199e-002 -4.4636039e-001  1.5391370e-001  4.6693459e-001 -8.5802090e-002 -7.3066564e-001 -4.6198252e-001 -8.0132607e-001 -6.8089308e-001 -3.9668035e-001 -1.3567459e-001  8.9731688e-001 -6.1378671e-001 -1.1850726e-001 -1.4586956e-001 -7.7715693e-002 -6.3723333e-001  2.8297155e-001  3.5442081e-001  5.2217020e-001 -5.5601189e-001  2.6751339e-001 -7.5533218e-001 -2.9544571e-001  2.0615679e-001  8.5464379e-001
  5.2297453e-001 -8.4601822e-002 -2.1535439e-001 -1.0213034e+000  8.8570860e-002 -4.4854857e-001  6.9478642e-002  1.9533942e-001  1.7550307e-001 -1.8592271e-002 -7.0131824e-002 -1.3132764e+000 -1.1233312e-001 -2.1311764e-001 -4.2935054e-001 -4.7691445e-001 -7.7177364e-002 -7.8674720e-002 -1.1069749e-001 -2.6305590e-001 -1.0987638e-002  1.0627944e-001 -8.7007401e-002 -4.5691622e-001 -6.9192801e-001 -1.3405025e-001  3.0945473e-001  2.9419258e-001  3.5977686e-001 -3.1824334e-001 -2.4601991e-001 -2.1733190e-001 -1.1539098e+000  1.5562344e-001 -5.4800083e-001 -7.5941217e-001  6.1858293e-002 -6.0075541e-002 -2.5098250e-001  3.0106827e-001 -1.1887278e-001 -7.7980885e-001 -1.0434741e+000  9.9928019e-002 -2.5817157e-001 -1.1304286e+000 -6.2867541e-001 -7.8450522e-001 -1.0584943e+000 -4.3508794e-001 -5.6918347e-002  2.5532987e-001 -8.0849433e-001 -4.0400322e-001 -6.1379648e-001  8.5066148e-002 -6.3735439e-001 -4.7105353e-002  3.8361500e-001  3.7717157e-001 -7.0805164e-001  4.6671447e-001 -1.1295567e+000 -2.1691107e-001  2.3351220e-001  8.7042681e-001
 -4.4976583e-001 -1.1299788e-001 -6.1182684e-001 -9.0793688e-002 -1.8453201e-001 -7.5739946e-001  1.1323208e-001  6.6934246e-001  1.5351740e-001 -1.6575064e-001  5.5756877e-001 -8.0075204e-001 -3.9404290e-001 -5.0069891e-001  4.5004970e-002 -4.8066070e-001  2.8562606e-001 -2.3185652e-001 -2.3847552e-001  3.3119294e-001  9.5025600e-001 -1.4144567e-002  1.8465054e-001 -9.5010791e-001 -6.1097370e-001  3.4891886e-001  3.4979959e-001  7.6361526e-001  7.1721911e-001  3.4989039e-002 -1.7377810e-001  9.7854341e-002  3.9948700e-001  6.7467692e-001 -3.1516262e-001 -5.2777607e-001  3.3495802e-002 -6.6889963e-002  7.9976033e-001  1.1954887e-002 -1.8227778e-001 -9.0697360e-001 -6.2149247e-001 -3.0264220e-002 -6.1856828e-001 -7.8127749e-001 -3.0160428e-001 -7.2412429e-001 -1.2644837e+000 -1.2826172e+000 -4.3731663e-001  3.6009724e-001 -1.2576335e+000 -3.8375894e-001 -1.2430804e+000  8.0562185e-002 -6.5718755e-001 -3.3616316e-001  8.0748618e-001  4.7062167e-001 -5.2547547e-001 -7.2554753e-002 -6.9146209e-001 -4.7272846e-001 -4.6043530e-001  3.9380032e-001
 -1.3765148e-001 -2.6587556e-001  3.2529432e-001 -1.3731406e-001 -8.5882464e-002  4.4932863e-001  4.8942774e-001  3.5656665e-001 -1.1725657e-001 -1.6296747e-002  3.1633830e-001 -1.5507576e-001 -3.5999893e-001 -3.8598012e-001  3.6627060e-002 -8.1661022e-001 -3.4316692e-001  2.3039420e-001  7.5492337e-001  3.7556575e-002  6.8207188e-001  3.3306783e-001 -3.2307470e-002  4.8982936e-001 -5.4080989e-001  2.0895550e-001  7.4579564e-001  8.8187740e-001  8.7678719e-001  3.1346742e-001  3.8767157e-001  4.5438893e-001  6.7185328e-001  5.0537734e-001  9.5807329e-002  3.9646672e-002 -5.7736295e-003  6.3850499e-001  1.1739260e+000  7.3679118e-001  4.1856975e-002 -7.6397662e-001  1.2536264e-001  1.0513388e-001 -3.1000071e-001 -2.5684737e-001 -2.5587107e-001 -1.5696925e-001 -2.1867128e-001 -8.3470213e-001 -8.8821080e-002  5.6381580e-001 -8.3789450e-001  1.2161943e-001 -1.0100855e+000 -4.7652413e-001 -5.5845205e-001 -1.5428471e-001  2.1962003e-001  3.9466022e-001 -1.4003397e-001  3.2153207e-001 -5.5274260e-001  7.8137648e-001  1.2422150e-001  5.2741525e-001
  1.0288951e+000  3.1552808e-001  4.8410098e-001  4.2848549e-001 -8.4202687e-002 -3.0825709e-001 -3.7652878e-001 -1.8903853e-001 -7.0144095e-002  1.8367590e-001 -7.4041752e-001 -4.0507553e-001  9.1402075e-003 -6.2737182e-002 -5.1421851e-001 -6.5563383e-001 -3.4759662e-001 -1.0727329e+000 -7.8469608e-001 -3.1195475e-001  6.0069964e-001  1.3123510e-001 -3.6219699e-002  9.2350201e-002 -5.6889190e-001  5.9436297e-002  3.8145811e-001 -9.6711504e-002  6.1642381e-001 -5.1639714e-001  1.1876246e+000  8.3642565e-001  5.8537726e-001 -2.4780043e-001  3.3097484e-001  2.4610005e-001 -3.8816800e-001  2.3355544e-001 -1.4746093e-001  3.1831418e-001 -1.3894336e-001 -7.1359602e-001 -3.2900919e-001 -4.4715147e-001 -2.9660915e-001  2.2617154e-002 -5.0928529e-001 -6.9399877e-001 -5.8992533e-001 -5.5273935e-001 -2.4549595e-001  4.0061156e-002 -6.1464750e-001  1.4722969e-001 -5.2528522e-001 -2.1632943e-001 -2.6672989e-001 -1.3273485e-001 -2.2298581e-001 -6.1966150e-001 -3.7748375e-001  2.0707775e-001 -1.6757432e-001  6.1761946e-001  2.2318499e-001  4.1762680e-001
  6.7645159e-001  7.1904249e-002  3.9534256e-001  7.8371499e-002 -8.4004932e-002  2.8197564e-001  1.2666926e-001 -2.0048713e-001  2.0644728e-001 -6.4118693e-002 -9.8052557e-001 -1.5186808e-001 -1.5350022e-001  3.3203292e-001 -7.9036858e-001 -5.1086437e-001 -2.9158345e-001 -4.2128262e-001  1.9227932e-002  1.5396001e-001 -3.7145830e-001  1.6653416e-002 -8.1619965e-001 -7.1546617e-001 -7.0898388e-001  2.2249538e-001  4.4995697e-001  6.5803446e-001  9.8008889e-001 -8.8213925e-001  9.6573440e-001  7.6110551e-002  8.7406294e-001  3.0317421e-001  1.8348822e-001  3.6206182e-001 -1.0879584e+000  8.4105848e-001  6.9808475e-001  3.7051512e-001 -2.4439498e-001 -5.5185815e-001 -2.5821323e-001 -3.9881196e-001 -1.7495589e-001 -8.2483435e-001 -8.8389566e-001 -1.2352894e+000 -1.2746098e+000 -3.7511655e-001 -3.0731109e-001 -2.3068731e-001 -4.7046876e-001 -4.0338498e-001 -5.8796332e-001 -2.0188211e-001 -2.6437219e-001 -2.4824044e-001 -2.4372097e-001 -1.3285502e-002 -5.7107053e-001 -2.9436827e-001  2.6416389e-001 -2.0509183e-001 -2.5714552e-002  1.8163637e-001
  3.3503753e-001  5.6973277e-001  6.3253486e-001  1.0550215e-001  3.0032764e-001 -4.3959936e-001 -9.7563202e-002 -3.2746802e-001 -1.6101719e-001 -2.3314426e-001 -8.9527700e-001  4.8222153e-001 -2.9007479e-001  4.0872846e-001 -3.9644470e-001  2.3072706e-001 -4.7965520e-002 -5.0415182e-001 -3.1591476e-001  9.3227470e-002 -1.2061273e-001 -3.5702333e-001  1.0742503e-001 -4.0525225e-002 -3.4176294e-001  1.3724648e-001  7.1342373e-001  9.4828822e-001  4.8902796e-001 -7.4166685e-002  3.1641803e-001 -1.6567871e-001  1.1617004e+000  1.5040572e-001 -2.5154840e-001  3.2597034e-001 -4.0679904e-001  5.7151890e-001  4.9166095e-001  2.1818561e-001  3.6128992e-001 -1.0495619e-001  3.4439412e-001 -3.4627658e-002 -1.7120181e-001 -3.4849345e-001 -5.3271117e-001 -7.7062626e-001 -6.2905037e-001 -3.2374397e-001 -2.0402073e-001 -9.2526834e-001  1.1528267e-002 -5.7421399e-001  3.0066063e-001 -6.2483385e-001 -3.8653332e-001  1.2519132e-001 -5.0280335e-001 -6.2562186e-002 -1.7782158e-001  1.4256363e-001  5.9520403e-001  7.7080202e-001  3.8257855e-001  1.4282230e+000
  3.4451600e-001 -2.5473017e-001  2.5598504e-001  7.4202896e-001  6.0635157e-001  3.7862271e-001  3.5223706e-001 -1.3312990e-001  7.4310167e-001  3.3283857e-001  6.7373458e-002  7.1964346e-001  2.6005580e-001  5.1891425e-001 -8.1020200e-002  9.5104612e-002  8.2537641e-001 -5.0500785e-001 -8.0763079e-002  5.9009118e-001  7.1385175e-001 -1.5363855e-001  2.1700401e-001 -4.8318266e-001  2.3851897e-001 -1.2242609e-001  1.2892770e+000  1.3735471e+000  8.3336767e-001  2.5050721e-001  7.7515266e-001  1.5773781e-001  1.7991384e-002 -2.9521390e-001  4.0602374e-001  7.0015730e-001  1.9842386e-002  2.1808254e-001  1.2967853e+000  9.2811098e-001  4.4875963e-001  2.8704142e-001  3.7126586e-001  9.0374529e-001  1.7948303e-001  9.3842469e-001  4.7731004e-001  2.1647358e-001  1.5194505e-001  4.6747382e-001 -7.8805105e-002 -5.1646184e-001  4.8488744e-001  5.1422726e-001  1.2302982e+000 -9.3579208e-002  5.8765906e-001  8.6056098e-001  2.7574539e-003  4.6181895e-002  5.3040342e-001  9.4622262e-001 -2.7926855e-001  6.6565538e-001  4.0755928e-001  9.3988986e-001
  1.0239375e+000  4.1997021e-001  1.1292442e-001  2.9292540e-001 -1.5171572e-001  2.3713671e-001  3.2195233e-001  2.5658934e-001  6.9538221e-001  2.5078560e-001  1.4302155e+000 -1.9280411e-001  3.3955109e-001  8.2493168e-002  1.8070890e-001  6.4186521e-001  4.4807702e-001 -7.1484264e-001 -1.9020889e-001  3.7781684e-001  5.6373365e-001  3.2228071e-002  1.6247908e-001 -2.0706629e-001  4.8915717e-001 -1.3957419e-001  3.8682480e-001  1.4899766e-001  1.6606994e-001  1.9165448e-001  2.5994951e-001  1.1538662e-001  5.3726237e-001  5.3241611e-001  2.7418375e-001  4.8663882e-001 -8.1814349e-003 -3.6483331e-001  4.5211632e-001  2.3248993e-001 -4.9707697e-001  5.3376383e-001 -4.8933977e-001  7.5105682e-001  1.2771393e-002  8.0969114e-001  6.6857557e-001  5.4904960e-001  3.1944538e-001  7.4360925e-001  3.5155917e-001 -4.5015931e-002  2.2516434e-001  5.7488477e-001  2.9380377e-001  5.1720886e-001  5.2991592e-001  4.4819913e-001 -4.1670194e-002 -4.4751763e-002  1.3131369e-001  3.0119780e-001 -8.2731257e-001 -3.7030714e-001  1.1034923e+000  6.4108209e-001
 -1.1989682e-001 -8.1974193e-002  8.4422957e-001  4.2507849e-001 -6.4400148e-001 -6.4675118e-001 -1.0628819e+000 -6.4492089e-001 -2.9065097e-002 -2.2903692e-001  2.5583891e-001 -5.0459186e-001  8.1883083e-002 -2.6208446e-001  3.0434257e-002  3.5814970e-001 -3.3134514e-001 -6.7331038e-001 -9.7807274e-001 -6.4463279e-001 -5.5308879e-001 -1.4614847e-001 -4.7208782e-001  1.9432138e-001  1.4961024e-001 -1.0751452e-001 -1.4100138e+000 -1.7349552e+000 -1.9259030e+000  3.3820727e-001 -1.3261247e-001 -1.4140645e-001  6.5236478e-001  4.2083703e-001 -1.4942412e-002  4.3331678e-001  2.1778900e-001 -1.5352720e+000 -2.0254812e+000 -1.6984230e+000  1.7266113e-001  8.3962965e-001  3.4885015e-001 -2.1075023e-001 -4.1012290e-001 -5.5220111e-001 -3.6367723e-001 -7.0323642e-001 -2.1625854e-001  5.8557047e-001  4.9752673e-001  1.8312703e-001 -1.6244040e-001  5.6707388e-002 -1.9466991e-001  7.7760308e-003 -4.8525775e-001 -2.1049310e-002 -9.4371992e-001 -8.5720169e-001  5.5674486e-001 -6.7205381e-001  2.4916521e-001 -2.9666448e-001 -6.0814384e-002 -1.6792700e+000
 -2.2628705e-001 -1.6891490e-001 -1.2275858e+000 -4.9074557e-001 -7.6000950e-001  5.9518725e-001 -5.6814287e-001 -8.3886052e-001 -6.6044446e-001 -5.6141216e-001 -5.4201542e-001 -6.6649021e-001 -1.6034997e-001 -1.6980464e-001 -1.9096840e-001 -2.6824184e-001 -7.6671790e-001 -3.7606190e-001 -1.0556296e+000 -6.9963199e-001 -3.1500438e-001 -4.9949129e-001  3.9636298e-001  6.0998786e-001 -9.6634853e-002  6.3201745e-002 -1.9380985e-001 -8.8559483e-001 -1.2107573e+000 -4.0449168e-001 -3.4304602e-001  1.1607169e-001  3.0926332e-001 -5.8863290e-002  3.7211095e-003  8.3361314e-002 -2.0703324e-001 -6.4176586e-001 -4.5276080e-001 -2.0958833e-001  1.1187468e-001  1.9598385e-001  3.3519017e-001  6.9783868e-001 -1.2729392e-001 -4.3117935e-001  3.8206345e-001 -3.2816515e-001  6.2074022e-001  3.0126677e-001 -2.4403465e-001 -4.6386003e-001 -2.5376069e-002 -3.3098544e-002 -1.1307924e+000  1.3858222e-002 -4.8332427e-001 -3.8025954e-001 -1.0799195e+000 -6.0250991e-001  2.4205636e-001 -9.9722630e-001 -3.5018639e-001 -5.3365036e-002 -1.8918790e-001 -6.8736337e-001
 -2.8474220e-001  2.6872092e-001 -5.2293122e-001  1.0514562e+000 -7.6509613e-001  3.4836010e-001 -8.3555287e-001 -1.2018317e+000 -7.4731878e-001  5.5122852e-003 -5.3373666e-001 -7.6493230e-001 -3.4963107e-001  6.4210244e-002 -9.7924328e-001 -1.0575450e+000 -1.5683004e-001 -9.3766150e-002 -9.0742874e-001 -4.9286244e-001 -9.4756107e-001 -1.1305099e-001 -1.0969953e-001  4.0404989e-001  1.8603779e-001  1.0222088e+000 -7.6812970e-002 -3.1377897e-001  2.2075432e-002 -5.7520514e-001  7.5197707e-002  2.0477162e-001  2.4772053e-001 -1.8063536e-001  3.2409984e-001  6.7909032e-001 -1.7111919e-001 -4.2762560e-002  8.3195318e-002 -2.1500436e-001  1.1910239e+000  3.5170848e-001  7.4964883e-001  6.3552468e-001 -4.8168827e-002 -6.7836224e-001  1.1941793e-001 -6.7555235e-001  4.2358551e-001  2.4301271e-001 -2.4671940e-001 -5.9781705e-001 -1.7629639e-001 -4.3758293e-001 -6.1809976e-001 -3.4477990e-002 -1.4218019e-002 -2.5450276e-001 -5.5733312e-001  7.7221892e-002 -3.4427001e-001 -6.8366776e-001  6.9414010e-001  6.4835718e-001  8.3098775e-001 -1.1177831e-001
 -4.3743737e-001  1.3564563e-001  1.3335393e+000 -4.2526252e-001 -5.4012923e-001  4.6355176e-001 -1.0647425e+000 -1.5735379e+000 -4.1932171e-001  4.0254441e-001 -9.7088868e-001 -2.0760454e-001 -1.4218442e-001  1.1147454e-001 -8.6965777e-001 -8.7249860e-001 -4.0633428e-002 -3.1899344e-002 -7.3286095e-001  2.7595220e-002 -1.0102062e+000 -2.2183994e-001 -4.4182737e-001  1.2458967e+000  2.7460032e-001  7.8932252e-001 -1.0600465e+000 -9.3923424e-001 -6.5164748e-001 -9.3518459e-001 -6.6088115e-001 -2.8198578e-001  9.1011577e-002 -8.4471824e-001 -4.0084249e-001 -6.4840067e-001 -7.2218693e-001 -3.5065163e-001  1.3103671e-001 -6.3899831e-001  2.7607618e-001 -2.1529255e-002  9.4231515e-002 -8.3463247e-001 -7.6304782e-001 -3.3208145e-001 -2.1983316e-001 -1.6922345e+000 -7.6386730e-001  3.5669217e-001 -3.5807150e-001 -9.4944235e-001 -5.7817100e-001 -7.3009913e-001 -8.1814480e-001 -5.8479677e-002 -4.3958603e-001 -6.0422010e-001 -7.1747411e-001  5.4859711e-001 -2.5605575e-001 -3.9518544e-001 -2.1885209e-002  9.0570231e-001 -1.5986022e-001 -5.3967795e-001
 -9.2869440e-001  5.0703385e-002  2.4164277e-001 -9.8388066e-001 -7.1089899e-001  8.6195202e-001 -1.3934419e+000 -1.0462342e+000 -5.9578021e-001  3.8653729e-001  8.7109668e-002  6.9687815e-002  6.1122643e-002  2.0880676e-001 -3.8924028e-001 -1.8597432e-001  3.0076018e-003  4.7074252e-001  2.0277911e-001  4.3238806e-001 -1.9632728e-001  1.2342310e-001  4.9573180e-001  1.8163382e-001  5.8189141e-001  3.0031590e-001 -1.0696376e+000 -8.1120239e-001 -1.1086618e+000 -2.1748341e-001 -1.1944172e+000 -1.4928538e-001 -3.1618868e-001 -2.6964097e-001 -5.2592633e-001 -1.4001500e+000 -1.7057332e-001 -3.0549882e-001 -4.7948318e-001 -1.0747432e+000 -1.4753647e-001 -2.2280708e-001  5.6774221e-001 -2.4350327e-001 -2.5173862e-001  1.2141808e-001 -3.3423549e-002 -8.6494857e-001 -2.4729988e-001  2.6306683e-001  1.5595239e-001  3.4627323e-001 -2.6497414e-001 -4.1199292e-001 -4.1529969e-001  2.7594920e-001 -5.9682306e-001  1.1344090e-001 -6.5839988e-001  1.1461392e-002  6.5650802e-001 -5.2393112e-001 -4.1902316e-001  5.8675046e-001  1.0340730e+000  3.0682431e-001
  1.0022523e+000 -4.6493545e-002  4.0049992e-001 -1.2118848e+000 -3.6564859e-001  9.7972369e-001 -6.2842536e-001 -5.3794105e-001  1.2528843e-001  4.3594127e-001  4.5300570e-001 -7.7687966e-001 -5.7073076e-003 -7.0076072e-002 -8.0103236e-002  2.1572098e-001  3.8843227e-001  3.3637219e-001  7.5867695e-001  3.9417080e-001  3.8286859e-001  2.3755199e-001  1.3012320e+000  2.5465842e-001  8.5802349e-001  1.4000212e-001 -3.5938523e-002 -9.1304291e-001 -8.0573029e-001  2.2478881e-001 -7.3649959e-002  1.7059732e-001  1.8953846e-001  2.0666284e-001  2.2356074e-001  1.1718533e-001 -1.6003206e-001 -3.7427017e-001 -5.2888067e-001 -4.0699529e-001  3.2263774e-002  3.2512929e-001  6.5535754e-001  3.0899815e-001  9.6843527e-002  9.6781380e-001 -1.4196559e-001  4.6684959e-001  2.4772621e-002  8.1488601e-001  2.9479229e-001  1.2895192e-001  3.1950196e-001  4.1883873e-001 -8.2474450e-002  7.4218567e-001 -1.1364464e-001  3.9612307e-001 -3.1381645e-001 -5.8355966e-002  6.7126163e-001 -2.0876634e-001  2.2697939e-001 -2.6878641e-001  1.3635748e-001  3.3449112e-001
 -1.4660419e+000 -2.9993716e-001 -1.7590055e-001 -1.1220627e+000 -5.8045460e-001 -8.2197463e-002 -8.6116621e-001 -2.2438428e-001  4.5678053e-002 -4.6389980e-001 -4.8387150e-001 -4.7807835e-001  1.1620609e-001 -5.1158735e-001 -3.1913984e-002  9.0961100e-002  3.1183670e-001  1.1600209e-001  6.9944702e-001 -3.1270366e-001 -4.2453870e-001  2.7270652e-001  1.2067261e-001 -1.0556588e+000  4.4936449e-001 -2.3133710e-001 -5.8432075e-001  2.6189100e-001 -2.5252951e-001 -2.0308445e-001 -3.4723626e-001 -4.1121720e-001 -1.3968407e+000  6.3688274e-003 -1.6152082e-001  7.3615432e-002 -7.1022308e-001  2.6046695e-001  2.4862843e-003 -7.4444175e-001 -7.5697327e-001  8.4022193e-003 -2.4000790e-001  9.4997108e-002 -1.0556801e-001  6.7929737e-001 -7.6625999e-001  6.0239982e-001 -1.0414874e-001  3.2923335e-001 -3.6781528e-002 -2.5578970e-001  1.6593276e-001  4.7653395e-001  8.5307573e-001 -5.8478911e-001 -2.1485231e-001  2.7934757e-001 -3.6552070e-001 -1.0266207e-001 -7.6626857e-001 -4.5740111e-001 -1.1878076e+000 -8.5468165e-001 -6.1434998e-001 -3.5732253e-001
  1.3666670e-001  2.8294985e-001 -8.1344541e-002 -4.4047256e-001  3.7310253e-001  7.0239909e-002  4.9959477e-001 -6.4465456e-002  1.2865583e-001 -7.9464645e-001  3.5655931e-001  2.5786434e-001  1.8742391e-001  1.5339868e-001  6.7633830e-001  5.3790998e-001 -9.3389545e-002  5.8467827e-001  1.0434671e+000 -7.0559828e-002  6.7903195e-001  3.4597401e-001 -4.6188840e-001 -5.3629191e-001 -2.8164171e-002  5.8120223e-001  4.8465154e-001  9.2448516e-001  2.9353527e-001 -1.8791747e-001  3.1988329e-001 -7.4084567e-001 -9.8024573e-001 -2.9128991e-001 -3.5446784e-001 -1.4574187e-001 -1.5880843e-001  3.0609256e-001  7.0877315e-001  6.2131643e-001 -4.2566382e-001 -5.5102303e-001 -1.3650349e-001 -1.8592038e-003 -5.1199857e-002  1.2884304e+000 -2.1896694e-001  4.2611323e-002  2.5295796e-001  5.1021674e-002  1.7618642e-002  1.3375539e-002  9.2287115e-001 -2.4289959e-003  7.8508647e-001 -3.6373079e-001 -1.5520999e-001 -3.3513517e-001 -3.2771320e-001 -2.3164511e-001 -7.1382781e-001  1.3184190e-001 -1.1076199e+000 -8.3317779e-002  3.0554012e-001 -7.8629164e-002
 -5.5791055e-001  6.1088872e-003 -1.1512831e+000  1.3225613e-001 -2.2847557e-001 -8.1099225e-002  3.5642598e-001  3.7289124e-001  1.0101842e-001 -1.2721764e-001  1.7347348e-001  6.3788336e-001 -1.7589379e-001 -6.7437770e-001  6.0244372e-001  1.2750137e-001 -1.1196687e-001  2.2017588e-002 -3.8830942e-001 -8.0664082e-001  2.9886780e-002 -4.7946985e-001 -8.0354856e-001 -4.7250899e-001 -2.0125488e-001 -6.8711484e-001  1.3838842e-001 -5.5348975e-001 -4.8309240e-001  3.3964622e-002 -5.2217856e-002 -1.6083073e-001  3.3107694e-001  2.5753009e-001 -7.1625757e-001 -9.3764193e-001  1.4575165e-001 -3.1090582e-001 -1.5388949e-001 -2.7138905e-002 -6.7082950e-002 -1.5599998e-001  1.4367836e-001  3.9342491e-001  2.7820516e-001  2.6985287e-001 -7.1472586e-002  4.2862005e-001  5.9061239e-001 -3.5495406e-001  7.7717860e-002  3.5307933e-001  1.7935980e-001 -2.9221329e-001  2.5728913e-001 -2.1246365e-001 -4.4246293e-001  2.2875061e-001 -4.7569885e-001 -3.1573841e-001  2.3718512e-001 -1.5599786e-001 -7.3866861e-003 -9.2755427e-001 -4.7866377e-001 -5.2487028e-001
 -8.8162185e-001  4.9256190e-001 -1.0430785e+000  3.5692810e-001  1.7148921e-001  8.5442468e-002 -7.5447904e-002 -3.1676950e-001  1.3552898e-001 -1.5672985e-001 -5.9186242e-001 -5.1843120e-001 -5.1254873e-001 -2.0019540e-001 -1.4419881e-001 -6.8593919e-001 -8.4333248e-001 -2.1749259e-001 -9.2204095e-005 -5.5265480e-001 -2.0187186e-001 -8.7786225e-002 -1.5375059e-001  1.5800533e-001 -6.5172951e-001  2.7155381e-001  2.3125035e-001  6.0602359e-002  9.1765133e-002 -7.2294449e-001  5.6728839e-002 -3.5926042e-001 -3.2006187e-001 -7.7489817e-001 -8.0490201e-001 -9.8906057e-001 -8.5455110e-001  2.2451751e-001  1.4830250e-001 -3.7652248e-002  2.9446734e-001  8.7010002e-002  4.4408537e-001 -2.2559879e-001  7.2482604e-002 -4.6475934e-001 -3.0039329e-001 -1.0805834e-001 -2.8493564e-001 -5.4381151e-001 -1.6250491e-001 -5.3179081e-001 -1.7188435e-001 -4.8991041e-001 -9.9457403e-003 -8.8503294e-001 -7.7196244e-001 -1.8686577e-001 -6.6786298e-001 -4.4411127e-001  1.5266838e-001  1.5483665e-001  9.2432123e-001 -1.6846195e-001 -4.0996886e-001  3.1338209e-002
  5.2303177e-001  9.4668260e-002  8.6541312e-001  5.7101009e-001 -4.7719057e-001 -1.8926515e-001  2.2033596e-001  1.6075765e-001 -8.6246813e-001 -9.4536010e-002 -2.4348315e-001 -2.4761064e-001 -5.8492515e-001 -2.5873983e-001 -1.9852971e-001 -3.0753332e-001  5.7290948e-001 -3.0440718e-001  5.4101545e-001  9.2451696e-003  2.0716305e-001  2.5752078e-001  6.6674895e-001  5.7907927e-001 -1.6381934e-001  9.3851859e-001 -4.4555385e-004  4.4627093e-001  4.6208689e-001 -4.6537472e-001 -2.4500957e-002 -1.5730831e-001  6.7865244e-001 -4.2332623e-001 -1.1946183e-001 -4.8185493e-001 -9.7384981e-001  1.6955999e-001  6.0737844e-001  2.4963539e-001  6.1856880e-001  2.1979658e-001  1.4171743e+000  2.8211312e-001  8.2344163e-002 -6.5012634e-001 -6.5550150e-001 -2.9653042e-001 -5.9876384e-001  5.7696683e-003 -2.2684677e-001 -5.2766565e-001 -6.0377740e-001 -3.7504489e-001 -7.9459610e-001 -5.4648659e-001 -1.9429820e-001 -6.6912636e-001 -1.2800923e-001  2.1874832e-003 -4.1580403e-001 -2.0338595e-001  1.5364641e+000  1.5396085e+000  1.3979894e-001 -6.3416831e-001
 -7.7114818e-001  1.8563040e-001 -5.3834091e-001  3.6082081e-001 -6.2216179e-002 -5.2537757e-001  1.0235395e-001  1.7272348e-001  1.1450253e-001 -4.0475866e-001 -1.7885287e-001  1.4957398e-001 -3.4932138e-001  9.4496644e-002 -4.4848062e-001 -3.6188731e-002  1.6466814e-001  1.4655415e-001  2.1855785e-001  3.2519168e-001  4.5423411e-001  2.5412261e-001  6.3513792e-001 -4.2164443e-001 -7.8925365e-002  7.0758040e-002 -3.5707463e-001 -1.8684185e-001 -4.5161420e-001  3.1547295e-001  9.8523461e-002  1.8236040e-001  5.8090155e-001  7.8163576e-002  8.0374250e-002 -6.8007702e-003 -2.1975078e-001 -1.2635146e-001 -4.9532647e-001 -1.9879363e-001 -1.2017851e-001  2.8640071e-001  8.5688041e-002  8.6285114e-001  1.1200544e-001  3.1162153e-001 -1.0942085e-001  3.9716258e-001  5.6345643e-001  8.6405251e-002  1.2160316e-002  2.4569262e-002 -9.6588889e-002 -4.4156828e-002 -6.3936638e-001 -3.2834256e-001 -1.3963876e-001 -1.3311132e-001  1.3197063e-001  1.2068576e-001  5.2624483e-001  3.1878130e-001  1.5220902e-001  1.4564537e-001  7.6620436e-001 -2.6498248e-001
 -1.7928483e-001  1.2383843e-001 -3.2710387e-001 -8.9684601e-001  5.5582358e-001 -1.9984174e-001  5.9438793e-001  3.7770831e-001  2.9055674e-001 -5.4423858e-001  1.8670675e-001  9.3958750e-001  1.1433536e-001 -2.3327854e-001  3.5918854e-002 -1.7684151e-001 -1.5638772e-001  1.7571918e-001 -7.1142312e-002  4.5856449e-001  1.1667369e+000  1.7621111e-001  9.0950295e-001 -9.1239648e-001  2.1640973e-001 -8.1411321e-001  3.4335735e-001  6.4132945e-001  3.1576505e-003 -1.8545230e-001 -2.7734097e-001 -1.0547483e-001 -2.8875801e-001  9.1738231e-001 -2.6224169e-001 -3.5485237e-001 -5.9741229e-003  1.9565389e-001  5.7693658e-001  8.2801079e-001 -1.2491762e+000  4.0921716e-001 -2.3431022e-001  8.4100418e-001  1.3159995e-001  1.5437595e+000  5.6184578e-001  1.6568272e+000  3.3237238e-001  7.9692760e-002  9.4806981e-002  8.5096888e-001  8.1628558e-001  5.2309247e-001  4.0446882e-001 -3.2882039e-001 -3.3945069e-002  8.0379280e-001  3.4389212e-001  7.7385419e-001  3.9430445e-001  3.9814066e-001 -1.3630036e+000 -1.0747182e-001 -6.0553618e-001  3.8430159e-001
  1.6565786e-001  2.4510906e-001 -8.0984986e-001 -1.2034115e+000 -4.7206677e-001 -2.5010613e-001 -2.2695919e-001  2.8029401e-002 -8.5897365e-002 -1.0634847e+000 -3.8316685e-001 -4.1965178e-001 -3.2110161e-001 -6.6454595e-002 -7.0052304e-001 -4.0627097e-001 -4.2723320e-001 -2.8402339e-001 -1.2600704e-001 -8.6093544e-001  3.6350132e-001 -4.5185540e-001 -7.5480239e-002 -3.1057629e-001 -3.6057571e-001 -5.6015458e-001  1.2533150e-001 -1.9864439e-001 -5.2525208e-001 -5.5246916e-001 -7.4193697e-001 -7.6144397e-001  4.6225019e-001  6.6383358e-001 -7.2324272e-001 -4.3207774e-001 -4.5284158e-001  2.2407273e-001 -6.2801422e-003  2.8305859e-001 -2.3881922e-001  1.6516262e-001 -5.4461029e-001 -5.0725558e-002 -2.4058946e-001 -4.9218930e-001 -4.6967094e-001 -7.5447230e-003 -5.1493538e-001 -3.6856359e-001 -4.0884153e-001  2.2337019e-001  4.4746273e-002 -2.0175835e-001 -4.4094084e-001 -6.4601109e-001 -4.7331376e-001 -1.0557609e-001 -2.5951060e-001  5.9722685e-002 -1.9677382e-001 -5.5031229e-001 -5.1139977e-001 -3.5176659e-001 -6.8512941e-001 -9.8022935e-001
 -4.6175345e-001 -8.4154738e-001 -1.4080349e-001 -3.6977364e-001 -2.0403410e-001  9.4450822e-002 -7.5934911e-002 -1.9245978e-001 -5.4747230e-002 -5.5970964e-001 -3.3248627e-001 -2.7659188e-001 -8.2005942e-002  2.6962605e-001 -8.0791983e-001 -6.1335279e-001 -2.8039535e-001 -2.9279702e-001  4.8167286e-001 -8.7428112e-001  9.6083468e-001  2.7256879e-001 -9.2778119e-001 -3.7135976e-001 -5.7121269e-001 -5.4919384e-001  6.9825408e-001 -1.9754195e-001 -1.2007181e-001 -6.6389916e-001 -2.2553418e-001 -6.0229814e-001  6.2158786e-001  1.6860897e-001 -2.3101337e-001  4.1885339e-001 -2.8140571e-001  1.5818767e-002  2.3981781e-001  8.6923185e-001 -1.8201382e-001 -2.2258764e-001 -8.7353256e-001 -6.1384900e-001 -8.0835316e-002 -8.3141324e-001 -4.2254378e-001  6.7110764e-002 -2.8843670e-001 -1.4054054e-001 -5.5877152e-001 -5.1515967e-001 -6.7492023e-002 -3.9297771e-001 -2.6458745e-001  3.3094378e-002 -2.5592298e-001 -4.0852073e-001 -1.8338920e-001  2.9539621e-001  1.9252490e-001 -4.8138864e-002 -7.3152633e-001 -2.0395545e-001 -3.4289687e-001 -1.0673886e+000
 -6.6502409e-002  3.9785001e-003  8.5298295e-001 -2.8010783e-001  3.9955739e-001  1.0406599e+000  8.4983110e-001  4.6758318e-001 -4.0217284e-003 -1.1115421e-001 -5.9124674e-002 -1.8767334e-001  3.5887125e-001  8.3801569e-001 -7.9863712e-001 -4.6595040e-001  1.8302458e-001  9.2733823e-001  9.9420170e-001 -3.5388862e-002  9.3016105e-001  5.9558883e-001  3.1918452e-001 -7.6692902e-001 -1.4331061e-001 -5.1077187e-001  2.3301306e-001 -1.2698711e-001  1.2961983e-002  5.1441269e-002  1.3748304e-001  9.8662267e-002 -4.0774516e-001 -1.9782555e-001  1.6261857e-001  5.2033018e-002  2.5510275e-002 -1.0422912e-001  3.3643907e-001  5.1713375e-001 -3.7670436e-001 -1.6882778e-001 -9.9040895e-001  9.1248343e-001  1.4551442e-001 -5.2023252e-001  6.6286738e-002  8.4302733e-001  4.5203956e-001 -5.1588113e-001 -2.3400419e-001 -9.8978136e-001  1.1077244e-001 -5.1413408e-001 -7.5085237e-001 -3.0001553e-001  3.0012361e-001 -2.0395293e-001  2.7447400e-001  6.6539099e-001  1.3837531e-001  7.4158046e-001 -1.2903846e+000 -1.4474345e-001  1.9505861e-001 -3.6557206e-001
 -1.3964970e-001  2.9468436e-001  4.7223033e-001 -1.6018110e-002 -1.3473290e-001  8.7926749e-002  7.0592568e-001  3.2932293e-001  8.7136807e-002 -2.9842885e-003 -6.2409394e-001 -3.7004394e-001  1.0696063e-001 -1.7443861e-001 -9.2437641e-001 -3.3939258e-001  4.9465367e-001  8.0321020e-002  1.4269678e+000 -8.5199357e-001 -6.3331990e-002 -1.9626379e-002 -3.6091004e-003 -8.9281662e-001 -2.5559919e-001 -5.3542601e-001 -3.1363712e-001 -2.7622641e-002 -4.0277201e-002 -4.3933842e-001  3.2307284e-001  3.7349389e-001 -1.9523205e-001  6.0692886e-002  6.7802429e-001  3.5943148e-001 -9.9952838e-002  1.2633499e-001  1.0304288e-001 -4.7118215e-002 -4.4162108e-001 -2.1149575e-001 -1.0486117e+000  1.8584803e-001 -2.3138837e-001 -1.4751480e-001 -5.7881188e-002  6.3722238e-001  5.5225361e-001 -3.9589633e-001 -1.2158494e-001 -1.0484774e+000  1.5183241e-001  1.5639988e-001 -5.5180336e-003 -2.7156737e-001 -1.6921290e-001 -8.5523609e-002  3.4490103e-001  1.3687015e-001 -4.6246622e-001 -1.8078944e-001 -4.1832926e-001 -4.2628234e-001 -4.4977804e-001 -9.7409775e-001
 -6.7747777e-001 -1.0392767e+000  2.6444186e-001  5.9531897e-001 -4.4907831e-002  2.4499569e-001  4.8548862e-001 -2.3124235e-001  4.3534729e-001 -7.0464894e-001 -7.7540810e-001  3.4652846e-001  1.8883695e-001  2.3529239e-001 -4.3149055e-001 -4.4681773e-002 -2.8526588e-002  7.5370890e-001  6.6027439e-001 -6.7327791e-001 -6.7852391e-001 -1.5794920e-002 -3.9637974e-001 -1.0301942e+000 -3.8093151e-002 -1.7066230e-001  2.6072782e-001 -1.9709607e-001 -4.9174564e-001 -2.9769021e-001 -4.6923060e-001 -4.1810751e-001 -1.6557127e+000 -6.7056966e-001  1.5539658e-001 -1.8723946e-001 -1.5890719e-001  5.7367307e-001 -4.5763731e-001 -2.7968110e-002  7.9881955e-002  2.3267740e-002 -3.9228229e-001 -4.5175030e-001 -3.9180085e-001  1.6068227e-001 -5.3236611e-001  1.3054505e-001  3.6368274e-001 -1.3174495e-001 -1.0640083e-001 -9.0953055e-001  1.3500816e-001  1.6869615e-001 -1.0418822e-001 -1.0119597e+000 -5.3839390e-001 -3.8851320e-001 -1.6202420e-001  7.5657041e-002 -7.7679905e-001 -6.4239154e-001 -8.3081376e-001 -3.9122063e-001 -1.3031961e+000 -6.4158675e-001
 -1.1646849e+000 -3.8171127e-001  6.6917466e-002 -3.5277734e-001 -3.0524026e-001  3.4305650e-001  1.3307773e-001 -4.4105455e-001 -5.2533610e-004 -6.4944635e-001 -3.6789969e-001  4.9070343e-001  3.8531828e-001  4.3998730e-001  4.7122957e-001  2.2435410e-001 -3.0269345e-001  1.8740197e-001 -3.1642612e-001 -2.8751972e-001 -2.9127653e-001  6.9898809e-002  5.9448012e-001 -3.7221179e-001  8.6594024e-001 -5.7175773e-001 -5.1860277e-001 -3.8534001e-001 -1.0574976e+000  2.6346978e-001 -9.4948137e-001 -6.2232326e-001 -4.5937663e-001  2.6649856e-001  6.9773567e-004 -2.0703128e-001  4.0023636e-001 -5.2000421e-001 -7.7621091e-001 -3.5508210e-001 -6.2471630e-001  8.3452550e-001 -4.5316568e-001 -3.5961323e-002  2.5089413e-001  8.1100683e-001  3.8331709e-001  1.1275307e+000  8.6174313e-001  7.6039100e-001  5.9244495e-001  2.2840476e-001  2.2888716e-001  6.9336387e-001  5.2519944e-001 -5.3244797e-001  4.9064340e-002 -1.4014407e-001  2.2754738e-001 -4.4939065e-002  3.6632380e-001  1.1388162e-001 -1.0132199e+000 -1.3823424e-001 -3.3322986e-001  5.5460484e-001
  6.0785025e-001  2.4015515e-001 -3.4067006e-001 -8.8149234e-001  1.0645738e+000  5.6665698e-001  1.0451404e+000  3.2680070e-001  7.1094422e-002 -3.5421695e-001  2.1796076e-001 -2.3426759e-001  7.4886606e-001  3.3540241e-001  1.1004956e+000  5.6673769e-001 -2.7505920e-001 -3.7131639e-002 -4.7783319e-001 -6.9969698e-001  1.6614156e-001 -2.1228680e-001 -6.3852201e-002 -7.5239767e-001  5.5144150e-001 -4.3196087e-001  3.0882110e-001  1.6642696e-001 -4.7517713e-001  2.0869468e-001 -7.3169507e-001 -6.8055051e-001 -7.2157494e-001  5.0684854e-001 -4.8287070e-001 -1.2449940e-001  7.4484719e-001 -4.7407513e-001 -4.1364128e-001  9.4895438e-002 -8.7493134e-001  5.6288632e-001 -1.1774362e+000  9.6573123e-002 -1.1331860e-001  8.5854126e-001  9.6246232e-001  1.2604741e+000  9.8104609e-001  7.7072996e-001  5.4381364e-001  1.0793465e+000  5.0125604e-001  6.8782911e-001 -2.8694553e-001  2.8555806e-001  6.4174171e-001  8.0063451e-001  8.3264520e-001  8.7804985e-001  1.0994265e-001  1.0555588e+000 -1.4513665e+000  9.6056025e-002  3.6923131e-001  5.2616206e-001
 -1.4050546e+000  2.8884966e-001 -5.2147668e-001 -3.0542358e-001  1.9394916e-001  1.6641868e-001  8.5088722e-001 -2.1169178e-001 -1.3265707e-001 -2.5964712e-002  2.6632562e-001  1.8627403e-001  5.8349044e-001  6.0983406e-001  5.3026349e-001  4.8340692e-001 -8.0568456e-001 -6.1529897e-002 -1.0506992e+000 -1.1468737e+000 -8.3051949e-001 -2.4770837e-001 -3.9076634e-001 -3.4583835e-001  2.4226493e-001 -8.4010631e-001 -8.1768430e-001 -8.0589314e-001 -8.3163373e-001  6.7563562e-001 -7.5068482e-001 -3.7660092e-001 -5.7218606e-001 -3.7319200e-001 -2.3889766e-001 -5.4556217e-001  7.3496982e-001 -4.5783193e-001 -7.4459146e-001 -8.9871928e-001 -8.6378798e-001  1.8642489e-001 -1.1786003e+000 -7.9153910e-001 -2.3151325e-001  6.6685105e-002  4.9649516e-001 -2.4367920e-001  5.3967936e-001  4.8586045e-001  5.9751106e-001  1.1000459e+000  4.7465297e-001  4.7859735e-001 -9.9923824e-002  1.1591532e-001  7.0560085e-002  4.7442960e-001  3.2283028e-001 -8.4013614e-003  3.9594845e-001  2.1778372e-001 -1.1117223e+000 -8.2264582e-001 -3.7842548e-001  1.3820622e-002
 -5.6777011e-001 -3.0973942e-002 -7.5678466e-001 -8.4948189e-002  2.9238380e-001 -2.1441521e-002  4.9022223e-001 -1.5974801e-002  7.1590273e-002  3.2302288e-001  9.2355301e-001  3.3571349e-001  1.0569798e+000  8.5698679e-001  7.7598329e-001  9.6630883e-001  5.8552321e-002  1.0871452e+000 -3.3804870e-001 -5.1438405e-002 -6.6438788e-001  2.5119021e-001  1.8032114e-001 -5.4478373e-001  7.3706339e-001 -1.0931705e+000 -5.0343180e-001 -1.1639242e+000 -8.4764595e-001  1.1210547e+000 -5.9854938e-001  2.2071737e-003 -2.4714554e-001  4.1938982e-001 -7.1332489e-002 -6.5119335e-001  6.7926557e-001 -5.6338023e-001 -1.1106590e+000 -6.0462795e-001 -3.6379604e-001  3.4324212e-001 -8.6679717e-001 -6.6325188e-002  1.1564038e-001  1.2024806e+000  4.8639950e-001  7.7090077e-001  1.6109133e+000  3.3020700e-001  1.0928051e+000  1.1424167e+000  6.2578800e-001  8.8008270e-001  1.1417682e+000  9.1247347e-001 -4.7420106e-002  7.3801572e-001  4.8575879e-001  5.4299803e-002  4.4161681e-001  1.4984972e-001 -6.6499830e-001 -1.0581030e+000  1.1175924e-001 -1.1905292e-001
  6.0703083e-001 -2.0947467e-001 -2.3059304e-002 -9.0110986e-001  3.5609103e-001 -2.2443849e-001  1.0655834e-001 -1.8225164e-001  5.1145110e-001  8.8830788e-002  6.5436907e-001  1.2086370e+000  8.3829324e-001  3.0257373e-001  3.9992021e-001  5.4136324e-001 -1.9748010e-002  3.0282796e-001  9.8557402e-002  7.9884221e-001  3.2324874e-001  4.5874620e-001  7.1361986e-001 -9.5128169e-001  5.3083475e-001 -1.2759410e+000 -1.4147634e-001 -1.0573626e+000 -8.2906502e-001  5.3631083e-001 -1.3160496e+000 -2.8274142e-001 -6.6439996e-001  5.0910600e-001 -2.8229856e-001 -9.1021650e-001  7.2283702e-001 -3.4232289e-001 -1.0885571e+000 -3.8192999e-001 -1.0208868e+000  6.8081807e-001 -1.1102553e+000  8.5347189e-001 -7.0812552e-002  1.7339397e+000  1.1670913e+000  1.5098103e+000  1.5447685e+000  1.3186859e-001  8.1356308e-001  1.2836322e+000  9.8320466e-001  1.0231903e+000  1.0472549e+000  7.3827375e-001 -3.2613921e-001  8.7295877e-001  3.0710471e-001  5.1263139e-001  5.0808311e-001  7.1631520e-001 -5.6302094e-001 -1.6567453e-001  4.2207205e-001 -4.3978381e-001
  7.9720519e-001 -2.3464971e-001  1.8489231e-001 -9.3963781e-001  1.0641968e-001 -7.1150610e-001 -8.6041086e-002 -1.8231150e-001  3.1554992e-001 -1.2519215e-001  4.1233885e-001  3.1847647e-001  4.1166885e-001  4.9487642e-001  8.6354198e-001  4.5455073e-001  8.7596110e-002 -2.6069867e-001 -2.8642776e-001  6.1908348e-001  4.8820398e-001  1.3763644e-001 -3.2357301e-001 -7.7752104e-001  4.5241148e-002 -1.0143157e+000 -9.4427255e-001 -8.1500026e-001 -7.5907970e-001  4.7430020e-001 -1.5417638e+000 -2.2046474e-001 -1.7626997e-001  3.8860936e-001 -1.1848751e-001 -1.1203608e+000  2.6022677e-001 -6.3359267e-001 -1.3211189e+000 -1.0713030e+000 -5.8872154e-001  1.7200320e-001 -2.3341992e-001 -6.7767597e-004 -4.3124026e-001  9.5431644e-001 -4.4163846e-002  6.7935937e-001  3.5951585e-001  1.2894651e-001  3.6498823e-001  7.1673346e-001  4.5700715e-001  8.0501304e-001  5.8632689e-001  5.1487263e-001 -2.0483605e-001  3.0394266e-001  1.4161170e-001  7.1075656e-001 -2.1828946e-002  3.7457132e-001 -1.0645181e+000 -1.3056213e-001 -1.3383404e-001 -7.8393269e-001
 -2.3960117e-001 -2.8938107e-001 -7.4911241e-002 -3.6461336e-001  6.3608310e-001 -8.3952455e-001  4.9566901e-001  2.3353871e-001  3.9027037e-002 -2.3440226e-001  2.3060267e-001  3.5843681e-001  1.7979365e-001  5.9053079e-001  7.2390771e-001  2.3469872e-001 -3.2785763e-001  2.5537200e-001  2.6728566e-001  2.4379594e-001  5.9607897e-001  3.1116589e-001 -2.9773529e-001 -3.8826505e-001 -6.8711651e-002 -8.3096245e-001 -6.5346068e-001 -9.9516550e-002  1.5157923e-001  1.4559707e-001 -9.4480888e-001  7.2502045e-002 -1.2302370e-001  7.7333106e-002  3.3814877e-001 -6.4096975e-001  7.4601167e-002 -3.6186018e-002 -2.8041257e-001 -4.7034568e-001 -2.7682690e-001  3.2934115e-002 -2.4286586e-001 -1.5106651e+000 -2.8868661e-001  1.6294888e+000  3.9753730e-001  5.9050180e-001  5.9315126e-001 -5.9526309e-002  2.2978322e-001  5.0863065e-001  1.0692634e+000  6.3399852e-001  1.3193364e+000  7.2043781e-001 -4.4443725e-002  3.5333003e-001  2.6472767e-001  7.1878036e-001  7.9717746e-001  2.6238227e-001 -8.1168052e-001 -9.1656109e-001  1.6507989e-001 -2.6909015e-001
  9.7466658e-001  2.2794364e-001  5.6679447e-001 -1.0528950e+000  8.0025208e-001 -3.3769613e-001  1.0330960e+000  2.1796666e-001  1.4126360e-001  7.9729398e-001  5.6748940e-001  3.7939621e-001  4.6836799e-001  7.2759794e-001  2.8779244e-001  1.2310296e-001  4.5695498e-001  6.5255677e-001  1.6002307e-002  2.8603240e-001  1.2971626e+000  2.0310521e-001 -2.8376338e-001 -1.6459281e+000  2.6536090e-001 -1.0406104e+000 -9.4392657e-001 -5.4100524e-001 -2.1390688e-001 -6.9336916e-002  1.6539528e-002  3.7633650e-001 -4.4216700e-001  1.8588280e-001  6.1701525e-001 -6.1501258e-002  5.2799689e-001 -1.8945258e-001 -1.2077765e+000 -8.2038427e-001 -5.4063020e-001 -3.1289510e-001 -9.7034253e-001  2.1019254e-001 -5.1405504e-001  1.4858938e+000  3.4190780e-001  4.6127747e-002 -3.8206938e-001  3.6921593e-001  2.1275817e-001  1.9579067e-001  1.1448190e+000  4.8359880e-001  6.2908815e-001  1.2716152e+000  3.3560612e-001  6.0855472e-001  6.1752796e-001  3.0419826e-001  6.8269320e-001  6.8497438e-001 -5.7452605e-001 -1.9094773e-001  4.0294814e-001  8.4412405e-001
  3.0130382e-001 -2.5939021e-001  7.1066910e-002 -1.8637363e+000  2.2779408e-001 -8.8976994e-001  8.0472768e-001  2.8838405e-001  8.2791449e-003  3.3372504e-001  3.7636697e-001  1.4267534e-001  2.5198375e-001  1.5203438e-001 -7.4178283e-002  1.2154410e-001  5.2134477e-001  4.1343217e-001  4.7948552e-001 -6.2188531e-002  7.3709346e-001 -1.6687388e-002 -2.0877583e-001 -4.9155074e-001  6.0636859e-003 -5.6427916e-001 -4.7338694e-001  7.7026911e-002 -2.7190024e-001  3.6308628e-002 -2.8621042e-001 -1.8155628e-001 -3.6654048e-001 -1.6842093e-001 -1.6723671e-001 -4.1984526e-001 -4.2942180e-001  2.5707440e-001 -1.2515520e-001 -4.4156989e-001 -5.2658625e-001 -9.2064962e-001 -9.0290272e-001 -1.0537536e-001 -3.9536264e-001 -4.0415729e-001 -7.9583689e-001  2.7504626e-002 -7.7362945e-001 -4.3488164e-001 -4.6071507e-001 -6.2732219e-001  4.3037807e-002 -1.2621328e-001 -1.2683584e-001  5.2984498e-001 -2.1073748e-001 -1.1271055e-001  4.2140208e-001  2.2716131e-001 -7.0662790e-001  1.1358654e-001 -1.2355310e+000 -9.9849552e-001 -1.2460118e+000  5.1954815e-002
  1.8298866e-001 -3.0838273e-001  7.4583097e-002 -2.8435858e-001  5.2563780e-001 -1.7892361e+000  1.1897733e+000  7.0929924e-001  3.1626504e-001 -1.6036239e-001 -2.2470923e-001  6.2497390e-001  6.0221939e-001 -2.3591787e-003 -2.4684349e-001 -2.7674919e-001  1.8028462e-001  1.4220099e-001  3.8293252e-001  3.6625513e-001  3.5684769e-001  3.4043137e-002 -1.0172995e+000 -2.5814974e-001 -4.8470165e-001 -7.7172075e-002  3.5322371e-001  4.6952286e-001 -3.2608582e-001  6.8759203e-002 -3.2763982e-001 -7.7555764e-001 -3.5122879e-001 -5.9598070e-001 -8.6320111e-001 -7.8885114e-001 -3.9327595e-001 -6.7958198e-002 -9.9389735e-002  3.0842815e-001 -9.9791707e-002 -9.0987338e-001 -7.9684395e-001 -9.3794384e-001 -4.4720096e-001 -6.7190198e-001 -7.5448968e-001  6.7866351e-003 -1.5318145e-001  6.2711039e-003 -4.3085990e-001 -6.3849759e-001 -3.6186790e-001  7.4204690e-002  2.9127697e-001 -7.4228035e-001 -3.3426435e-001 -6.3981493e-002  1.3872279e-001  5.5908643e-001 -1.2883463e+000  1.5233370e-001 -6.3172012e-001 -1.2308852e-001 -1.0935715e+000 -6.8994508e-001
 -2.2720390e-001 -2.4089120e-001 -8.2433902e-001 -5.1859545e-001  7.4111464e-001 -3.2670694e-001  1.6047096e+000  1.0190541e+000 -8.8685036e-002 -1.5978508e-001  6.9167347e-002  9.6886525e-002 -4.2607642e-001 -4.8983130e-001 -2.3210010e-001 -2.8859313e-001 -1.3197983e-001 -7.9131179e-001  2.9841349e-001  8.5183321e-001  4.0707658e-001 -3.3624361e-001 -1.2391167e+000 -1.3651200e-001 -7.9594101e-001 -2.4194640e-001  9.8847735e-001  6.7120366e-001  1.0214087e+000 -1.4076153e-001  7.5327576e-001 -1.9191612e-002  4.0541667e-001 -2.7067443e-002 -2.9987675e-001  7.5869338e-002  2.1937582e-002  1.4788253e-001  5.3116091e-001  1.3174787e+000  6.6761953e-001 -4.5886178e-001  3.8115522e-001 -3.2826012e-001 -3.7450093e-001 -1.9679694e-001  4.7933965e-002 -3.6841858e-002  1.3094682e-001 -4.6947333e-003 -5.3628084e-002  3.5059583e-002 -2.2633804e-001  4.7314800e-002  3.6934421e-001 -1.6797341e-001 -6.0649577e-002 -2.0487772e-001  5.3356196e-001  9.6167073e-001 -5.3871861e-002  3.6205013e-001  2.6168823e-001 -6.8291895e-001 -4.9584006e-001  1.4537959e-001
  8.2044155e-002  1.5121314e-001 -1.1814321e+000 -7.9823943e-001  3.6621651e-001  1.7608979e-001  1.4295179e+000  9.9944145e-001  2.4367944e-001  2.4881825e-001  1.9273754e-001 -7.4752745e-001 -2.4074681e-001 -4.3311003e-001  1.3585842e-001 -2.7719022e-001 -1.7913126e-001 -4.5183580e-001  1.6749556e-001  8.7296520e-001  2.6894682e-001 -4.2355374e-001 -9.4589987e-001 -1.0824796e-001 -5.3935566e-001 -1.6682852e-001  9.4730012e-001  1.3849217e+000  1.0038674e+000  2.7106106e-002  1.3402725e-001  4.4455509e-001 -2.3842169e-001 -3.2402494e-001  8.1206227e-002  1.0471347e-002 -1.8004232e-001  6.1855692e-001  7.4852981e-001  1.1733348e+000  3.9096666e-002 -3.0458462e-001  1.6773808e-001  1.3908446e-001 -4.5387706e-001 -1.7694797e-001  6.4615171e-001 -3.5060123e-001 -7.5887855e-001 -2.3971466e-001 -4.1765954e-001 -1.2446940e-001 -3.1974041e-001  5.8694452e-002  4.3802168e-001  1.8871632e-001  3.9362709e-001  4.9319535e-002  4.2518769e-001  1.2293206e+000 -7.5494310e-001  5.4215713e-001  2.5004036e-001  1.0810218e-001 -1.0580436e-001 -1.8806059e-002
  9.5462390e-001 -2.8085356e-001 -4.2178237e-001 -1.1949655e+000  9.5024542e-003 -1.2701376e-001  1.3262376e+000  9.7457851e-001  1.1148071e-001  4.1998516e-001  4.9376530e-001 -3.1412938e-001  3.4084079e-001 -6.6238403e-002  8.0471807e-001  2.6792277e-001 -3.7292343e-001 -2.9452811e-001 -2.9993019e-001  3.3414831e-001  1.9155554e-001 -3.7035647e-001  5.6352865e-001 -4.7201401e-001 -1.1022431e-001 -3.1360199e-001  7.0686083e-001  1.2853816e+000  1.2069351e+000  1.0809834e+000 -1.5748918e-001  4.6597270e-001  1.0599058e+000  1.0911115e+000  5.2200838e-001  2.4532610e-001  6.5411755e-001  7.7141881e-001  6.6506934e-001  9.7324756e-001 -7.5595626e-002  6.8311287e-002  1.1932915e-001  1.0834083e+000 -2.6562838e-002 -1.7717663e-001  5.5692703e-001  1.3837425e-001 -1.7655774e-001 -2.8202447e-001  2.0022909e-001  3.7818603e-001 -2.1063454e-001 -1.5628092e-001 -5.7553649e-001  4.5621162e-001  2.3369204e-001  1.6153239e-001  8.6934715e-001  1.3726131e+000 -7.4978432e-001  3.8076637e-001 -4.4858196e-001 -4.2652751e-002 -5.5415895e-001  6.6670717e-001
  4.3536490e-001 -3.4169364e-001  3.2084443e-001  5.4574024e-001 -4.8470481e-001 -1.0068449e+000  1.0225012e-001  5.8805038e-001  6.4652076e-002  1.6601925e-002  4.4517618e-001 -2.7956969e-001 -2.2827617e-002 -4.4419637e-001  5.0622287e-001 -6.0536000e-002 -9.9210964e-001 -4.6261179e-001 -5.8931082e-001 -8.3471285e-002 -4.3439655e-001 -4.0623447e-001 -3.3529287e-002  6.4467716e-001 -4.4994522e-001  3.0060848e-001  6.5414678e-001  6.4530428e-001  1.1732185e+000  4.0203608e-001 -1.5848006e-001  3.5977443e-001  1.5990706e+000  1.1925465e+000  9.3678105e-001  3.6550455e-001  7.5315332e-001  1.4086361e+000  3.1221286e-001  7.5349485e-001  4.6236532e-001  6.0527503e-001  1.2914096e+000  5.7080935e-001  4.7961271e-001 -3.1873928e-001  9.4380923e-001  4.2647490e-001 -3.9149299e-001  9.1641088e-002  3.9607734e-001  2.5311147e-001 -7.2100500e-001  2.8196864e-001 -1.2040954e+000  3.3787762e-001  2.4175692e-001 -3.0809236e-001  6.0851748e-001  7.1166304e-001 -1.6594842e+000 -1.8345154e-001  1.6601089e+000  9.3803490e-001  8.2293463e-001  9.8064651e-001
  4.7603833e-001  5.4594858e-001  6.8865202e-001  3.0167836e-001 -5.3038889e-001 -2.8129750e-001  4.8229962e-002  5.9708767e-001  2.5673651e-002 -4.2415518e-001  4.5548740e-002 -3.2280630e-001 -3.7893299e-001 -1.5401889e-001  1.5080541e-001  2.0051620e-002 -6.5695475e-001 -5.1282673e-001 -3.1650990e-001 -1.9184970e-001  7.8190373e-002 -6.1493764e-001  5.1326164e-001  2.4556212e-001 -1.5956818e-001  2.1197794e-001 -2.2227692e-001  6.4822677e-001  7.4466585e-001  8.5138677e-001 -6.9618374e-002  7.6010188e-001  8.4729925e-001  4.2765582e-001  1.0251686e+000  4.0591131e-001  4.8037246e-001  3.2736478e-001 -5.5328159e-001  3.0060883e-001  5.6682421e-001  5.4067385e-001  3.8018848e-001  1.0356047e-001 -7.4440474e-002 -1.0873669e-001  3.0307924e-001 -1.4254863e-001 -1.4884996e-001  4.0391377e-001 -1.3921831e-001  2.4653983e-001 -3.9253357e-001  3.6351557e-001 -2.7284461e-001  2.8221090e-001  4.5281248e-001  3.7489549e-001  5.7110119e-001  5.4561623e-001 -8.0607818e-001 -2.6653385e-001  6.5780698e-001  2.2804783e-001  4.3020935e-001  3.6507531e-003
  1.3968608e-001  2.7787953e-001  5.1896231e-001 -1.1567734e-001 -9.7766267e-002  1.3373934e+000 -2.0595577e-001  5.2190613e-001  1.3607661e-001  1.7874292e-001  3.0503890e-001 -8.3950751e-001  3.5944727e-002  8.8361403e-002 -5.1440254e-001  6.3007085e-002 -5.3233591e-001 -1.0081479e-001 -2.5134566e-001  3.4782222e-001 -2.7792649e-001 -2.4993145e-002  5.6226617e-001  1.8608144e+000  7.0133819e-001  5.4142765e-001  6.7319191e-001  1.2641767e+000  1.3183969e+000  4.3973003e-001  3.9664714e-002  1.1696517e+000  5.8283845e-001  1.4845142e-001  1.0746202e+000  9.3545256e-002  7.3430453e-001  1.0692805e+000  1.0202979e+000  1.1382375e+000  4.4599884e-001  5.2943423e-001  9.0170031e-001  8.7573900e-001  3.3765965e-001  3.5700577e-001  3.4673988e-001  9.7746629e-001  2.0575842e-001  3.6555551e-001  4.9712496e-002  1.0551277e-001  1.9996639e-001  5.3444565e-001  6.4984366e-002  6.9822948e-001  1.0051827e+000  4.8752876e-001  1.0767719e+000  5.3797148e-001  4.1990852e-002  9.8603163e-003  8.5894940e-001  7.8848127e-001  2.3444727e-002  3.4945155e-001
  1.1237782e+000 -3.5089378e-001 -4.6573997e-001 -1.0678724e+000  1.0350944e-001  5.3875902e-002  3.5259910e-002  5.0794741e-001  4.5663926e-001 -1.0589751e-001  5.0961637e-001 -7.3870093e-001 -3.8802735e-001 -4.2742098e-002 -8.3527850e-002  1.4227044e-002 -5.4616322e-001 -1.4587901e-002 -4.3129829e-001  2.3442185e-001  4.9673622e-001 -1.3809866e-001  1.3860992e+000  5.2541471e-001  4.2523543e-001  9.6835823e-003  8.3391685e-001  7.5141818e-001  7.4285506e-001  4.0185387e-001 -1.4668876e-001  2.2264962e-001  1.3487686e+000  7.0895003e-001  5.4675956e-001  2.3142160e-001  7.9895123e-001 -6.6977428e-003  8.9159391e-001  6.3989508e-001  3.7391427e-001  2.9158406e-001  8.5712390e-001  1.3968861e+000  5.0627647e-001  8.2469009e-001  1.0521361e+000  4.3976226e-001 -9.3520248e-002 -1.1798981e-001  2.2939857e-001  1.5694155e-001  2.3553334e-004 -8.7441250e-002  7.5570536e-002  5.8663713e-001  3.8860072e-001  8.2911129e-001  1.3236022e+000  3.8902824e-001 -2.5437127e-002  3.6116445e-001  4.3438384e-001 -1.0180793e-001 -7.4347833e-001 -3.5300890e-001
  8.9312205e-001 -7.7669557e-001 -4.2665061e-001 -4.6616936e-001  7.8965670e-002  6.4879710e-001  7.0843735e-001  3.2759046e-001  1.0674067e-001 -1.2450615e-001  2.7299054e-001  1.6421774e-001  2.4974608e-002  1.7061610e-001  5.6178928e-001  5.5520391e-002 -9.1825850e-001 -7.7282526e-001 -4.1615967e-001 -1.7562489e-001 -8.5399748e-002 -4.2198763e-001  3.2154569e-001  7.8916800e-001 -2.4149413e-002  5.5223583e-001  7.8446361e-001  1.0738890e+000  8.9033603e-001  5.2772039e-001 -5.1395214e-001 -2.2229758e-001 -1.0881570e-001 -6.1281757e-001  9.6111727e-002 -5.0691616e-001  8.2623187e-001  9.5636766e-001  5.5612650e-001  5.5043709e-001  7.4214760e-001  2.3119556e-001  1.2003990e+000  3.7753728e-001  5.8441200e-001  4.3412266e-001  7.3458756e-001 -1.3756026e-001 -2.9402501e-001 -2.1024839e-001  7.5846940e-001  8.4499768e-001  4.4471438e-001  1.1670427e-001  4.9030242e-001  8.5552438e-001  1.2613117e-001  6.1623587e-001  6.9757436e-001  7.6004946e-001  3.8941200e-001  2.1049931e-001  1.3528388e+000 -6.4358198e-001  6.9498587e-002  4.6237604e-001
 -1.1640320e+000 -9.5480403e-001 -2.0509741e-001 -2.5100598e-001 -2.5875389e-001 -2.0587664e-002  2.8842140e-001 -6.1488371e-001 -3.2017523e-001 -2.8200606e-001 -8.1040926e-002  6.4510303e-001 -3.2147789e-001  2.8919658e-001  1.7538542e-001 -5.0146035e-001 -8.3672915e-001 -4.3633962e-001 -7.4506241e-001 -5.6905856e-001 -6.8067625e-001 -6.5789122e-002 -1.1023271e+000  5.8998725e-001 -5.4102176e-001 -1.2697704e-002 -3.3533980e-001  5.4110155e-001  5.0341040e-001 -2.2566586e-001 -7.2119979e-001 -5.5153411e-001 -6.4639480e-001 -6.2438615e-001 -4.0990441e-001 -6.6320829e-001 -5.0810467e-003  6.0144374e-001 -2.4531804e-001 -3.2870064e-001  2.6998746e-001 -2.8305009e-001  1.3161981e+000 -8.3432828e-001  5.4847049e-001  1.2286165e-001 -3.3161097e-001 -8.7670776e-001 -6.8593536e-001 -6.0665374e-001 -3.2590357e-001  8.6538208e-002 -9.0678599e-002 -1.0938611e-001 -5.6226344e-001 -3.1847258e-001 -7.1721425e-001 -5.8650929e-001 -7.4597424e-001 -6.6232860e-002  4.6442613e-001 -2.4507952e-001  1.0263238e+000 -3.9607896e-001 -5.1284080e-001  6.8386105e-001
 -2.7371888e-001 -3.2703530e-002 -1.1142202e+000  5.1494667e-001  1.8486164e-001 -3.4610561e-002  6.7924923e-001  2.2922620e-001 -5.4779678e-002 -1.0671998e-001 -8.6180653e-002  8.5238667e-002  1.7320782e-001 -2.0239140e-001 -1.3601007e-001 -2.1519129e-001 -2.4269320e-001 -1.5028277e-001 -4.3856628e-001 -2.3913942e-001 -6.0996717e-001 -5.9407433e-002  4.2632319e-001 -3.7924386e-001 -6.0932031e-001 -2.7571707e-001  3.9995160e-001  1.0794219e+000  1.3974411e+000 -2.6870296e-001  8.3417562e-002  5.4153514e-001 -3.6666205e-001  1.5107261e-001  3.0530235e-001 -2.6743976e-002  2.1366066e-001  1.2782921e+000  1.0856415e+000  4.0969256e-001 -9.8555506e-002 -4.5950116e-001  1.0662605e-001 -1.4106379e-001  6.4435999e-001  1.3811240e-001  3.3318935e-001  6.7219988e-001 -1.9810274e-004 -4.1202400e-001 -5.0467096e-001 -4.1464556e-002 -4.4030051e-001  1.4702810e-001 -5.6350351e-001 -1.4953721e-002  1.4742173e-001 -1.8533944e-001  1.8120698e-001  5.3943552e-001 -3.8552950e-001  1.8066486e-001  6.7400899e-001 -7.1968876e-001  2.8152750e-001  1.6770507e-001
 -3.6941488e-001 -4.2151088e-001  7.7532958e-001  1.3062865e+000 -8.0929391e-003 -1.1230817e+000 -9.7270425e-002  5.5662776e-001  4.1363478e-002  4.6295819e-001  1.9694928e-001  8.7301642e-002  2.4878953e-001 -6.0770759e-001 -4.1156500e-001 -9.8265171e-002  1.0836190e-001 -9.9293612e-002 -5.2759565e-001 -4.9119940e-001 -1.4699797e+000 -4.2635753e-001  7.3595769e-001  4.1543096e-001 -7.1612063e-002  4.7975663e-001  3.4029377e-001 -2.2873136e-001  3.3368192e-001  4.6350607e-001  1.0648192e-001  7.4689205e-001  6.4628338e-001 -2.3863205e-001  8.9682527e-001 -2.6555524e-002  1.0072225e-001  1.8459158e-001  4.3448646e-001  4.0919209e-001  6.4576610e-001 -1.6958767e-001  5.7764972e-001 -1.8124140e-001  8.3740071e-002 -1.3327527e+000 -4.4183707e-002 -3.1510492e-001 -4.1496845e-001 -6.0278304e-002 -3.9023624e-001 -2.0204482e-001 -5.9447694e-001  1.0881821e-001 -3.6523397e-001  2.5269170e-002  4.3112391e-001  7.2995639e-001  1.2888066e-001  7.6172645e-002 -1.1535789e+000 -3.5695420e-002  1.5676992e+000  6.0417427e-001  2.2201932e-001  7.4403949e-001
  9.8319432e-001  2.1455485e-002  3.5823469e-001  1.0140021e+000  9.1098411e-001 -1.4852767e-001  1.0356525e+000  1.5753371e+000  9.7544486e-001  1.2132294e+000  1.3127222e+000  2.5939741e-002  9.8563428e-001  7.3636741e-001  8.5130271e-001  1.2904797e+000  1.1105594e+000  8.2819074e-001  9.7094609e-001  1.1725898e+000  5.8728802e-001  7.9672350e-001  1.5635452e+000  6.4965961e-001  7.7033571e-001  1.0031199e+000  1.2928030e+000  4.6956198e-002  2.7563201e-001  1.4532713e+000  1.1038324e+000  1.2944417e+000  1.0749846e+000  6.0900227e-001  1.1124211e+000  8.2468051e-001  1.1637269e+000 -2.4523138e-001  4.8352899e-001  1.1666283e+000  7.2424490e-001  4.8284341e-001  1.0154334e+000  8.8331998e-001  1.0384286e+000  7.9696196e-001  7.3771625e-001  1.0593305e+000  8.1382337e-001  4.0778397e-001  8.4024722e-001  1.0124947e+000  6.1501266e-001  1.2796823e+000  7.9369664e-001  1.5178406e+000  1.1793003e+000  1.7854672e+000  1.5973912e+000  3.8582376e-001  7.5476047e-001  1.1766209e+000  8.2078465e-001  9.9091106e-001  6.5086781e-001  1.0554275e+000
 -6.2645537e-001 -1.6731984e-001  7.0980999e-002  1.0271558e+000  2.8550784e-001 -2.0813510e-002  3.4605345e-001  7.2471024e-001  5.8687831e-001  3.9351161e-001  3.2855417e-001  7.0934570e-001  6.8886312e-001  1.3861012e-002  1.8591393e-001  6.9108546e-001  6.3306570e-001 -3.3355344e-001  4.6131201e-002  1.7195033e-001  1.1956498e-001  2.4494413e-001 -3.5202672e-001  6.6964878e-001  3.7358225e-001  6.1755382e-001  5.9242713e-001  7.6161185e-003  2.0671180e-001  1.0136850e+000  7.3976536e-002 -5.8287420e-002  7.4149440e-001  7.3533497e-001 -2.0858085e-001  9.8894168e-002  7.8194064e-001  1.1818324e-001 -1.6272825e-001  6.1759370e-001  8.4094661e-001  3.5680208e-001  1.1111338e+000 -5.2566503e-001  3.4955657e-001  2.7568750e-002  1.3866777e-001 -3.7112345e-003 -5.9050849e-001 -2.5317850e-001  6.3900640e-001  5.9997742e-001  5.3937980e-001  8.7133225e-001  6.0009004e-001  7.1723633e-001  4.0597504e-001  7.3454185e-001  1.6182416e-001  2.1028330e-001  8.1481928e-001  4.4196155e-001  1.4288669e+000  7.4661801e-001  9.9019660e-002  5.0666032e-001
 -5.8805012e-001  1.0934191e-001  7.2858254e-001  1.3889602e+000 -5.0214356e-001 -8.4769643e-001 -1.1323702e-001 -3.0215734e-001 -5.7514955e-002 -1.0924871e-001 -6.8383167e-002  2.2595003e-001  2.6262878e-001 -1.5742598e-001  1.4637747e-001  4.3585147e-002 -3.2116428e-001 -3.4933401e-001  4.1385942e-001 -3.4602406e-001 -1.3065136e-001  3.6054469e-001 -1.1380985e+000  9.6085415e-001 -9.7420257e-002  1.0926833e+000 -9.3398138e-002 -7.9187087e-001  3.1552692e-001 -1.2380319e-001  3.7508170e-001 -2.7509285e-001  2.1532918e-001 -2.2164590e-001 -3.2327620e-002  3.9246294e-001 -4.6432132e-003  6.9407341e-002 -7.6169100e-001  1.1186557e-001  9.7960029e-001  2.3458331e-001  1.0329040e+000 -1.2997405e+000  3.7578060e-001 -7.1763819e-001 -4.9966230e-001 -6.0803317e-001 -1.0238055e+000  2.9245269e-001 -7.9920037e-002  2.3214700e-001 -6.3622902e-002  5.5259628e-001  4.6346662e-001 -8.0062616e-002  5.7593044e-002 -6.2897895e-001 -2.4357014e-001  3.6330322e-002 -2.6886100e-001  2.5389706e-002  1.6902015e+000  5.0621439e-001 -1.4222524e-003  3.2926837e-002
 -3.8440429e-001  1.5640924e-002  3.0731335e-001  1.4793364e+000 -5.9771400e-001 -1.2934190e+000 -5.7844020e-001 -5.8379919e-001 -5.3588072e-001 -2.2630838e-002 -3.7020339e-001  3.3310921e-002 -3.0770356e-001 -5.7848517e-001 -5.2383436e-001 -9.9376657e-002 -4.7080925e-001  2.0001275e-001  2.0702823e-003  1.0396872e-001 -8.0948175e-001  9.3720313e-004 -2.8739744e-002  2.0377685e+000 -3.1510231e-001  1.0795200e+000 -5.8845599e-001 -5.0889199e-001 -2.2641497e-001 -3.9722521e-001  6.2866371e-001 -2.7057440e-001  8.0756699e-001 -8.7762491e-001 -2.4223876e-001  1.5475670e-001 -6.4665354e-001 -5.0998526e-001 -1.0229909e+000 -4.4336191e-001  8.5526149e-001  3.2787253e-003  1.1741433e+000 -6.4112201e-001  2.8587155e-001 -1.2810635e+000  3.0175200e-001  1.7005643e-001  1.4336345e-001  3.3441730e-001 -1.0924596e-001 -3.4459520e-001 -5.6023814e-001 -3.9059672e-001 -1.5500866e-001 -3.6240895e-001 -1.3084924e-001 -5.3825053e-003 -6.4889118e-001 -8.5898215e-002  3.8010019e-001 -1.2142726e-001  2.9679520e+000 -3.7248616e-001  6.8524063e-001  4.5064407e-001
 -1.5019462e-001  5.4695417e-001  5.0875457e-001  9.2143339e-001 -1.8279033e-001 -1.0259976e+000 -1.3392766e+000 -1.1495193e+000 -6.2817991e-001  5.6627614e-001 -1.3712627e+000 -1.6063952e-001 -7.9056364e-001 -2.9338301e-001 -1.4387876e+000 -7.5095725e-001  2.5508352e-001 -5.2187995e-002 -7.0532110e-001  3.0533396e-001 -8.3108960e-001 -3.3256482e-001  7.4500996e-001  7.9405280e-001  5.6239004e-002  3.5222810e-001 -1.4672453e+000 -1.9793757e+000 -1.1666164e+000 -1.5757316e+000  5.7626251e-001 -7.0384315e-004  4.6754415e-001 -3.7070645e-001 -2.8639962e-001  5.6039063e-001 -1.6643424e+000 -1.2073157e+000 -1.5388872e+000 -1.6857951e+000  6.9546971e-001  5.2136813e-002  1.1022775e+000  3.4704379e-001  2.7232156e-001 -1.0340309e+000  3.4991897e-001 -6.9275253e-001 -7.7176113e-001  6.1682115e-001 -1.2364172e+000 -1.1793616e+000 -3.5289636e-001 -6.9528966e-001 -6.7237243e-001 -8.8382070e-002  1.0982898e-001 -3.2592591e-001 -9.3359093e-001 -8.9014153e-001 -6.4923635e-001 -6.3611053e-001  1.8119484e+000  2.6115448e-001  6.0161178e-002  3.2694474e-001
  5.5184734e-001  5.2160598e-002 -1.1171907e+000  1.5665191e+000  1.8951107e-001 -1.0367718e+000 -2.4181853e-001 -3.3591037e-001  8.7202795e-002  6.9860375e-001 -1.5501385e+000 -6.6926258e-001 -2.2650739e-001 -2.4842064e-001 -1.2241162e+000 -5.9113867e-001  6.5229872e-001 -4.8008895e-001  1.1833283e-001  8.2118181e-001  1.0309652e-001 -2.2211459e-001 -7.3603069e-001  6.1172820e-001  6.1387957e-002  8.4330906e-001 -3.9364103e-001 -1.2170687e+000 -6.4730363e-001 -3.0825962e-001  1.3149484e+000  9.4725183e-001  5.1291527e-001 -7.9965684e-002  3.5188296e-001  1.0293708e+000 -4.2096167e-001 -7.1523521e-001 -4.6449094e-001 -4.2341931e-001  4.1119515e-001  4.1694507e-002  6.7226672e-001 -1.0042350e+000 -3.8257721e-001 -9.8431289e-001  8.0094312e-001 -3.1418089e-001 -7.9394253e-001  5.4954452e-001 -8.0441484e-001 -1.1878141e+000 -3.7881864e-001 -5.7125293e-001 -8.9116075e-001 -7.8503461e-003  3.1331430e-001  2.5134791e-001 -3.6327856e-001 -4.6887875e-001 -3.2676511e-001  1.1170684e-001  1.1562087e+000 -2.3750061e-001 -6.7124551e-003  6.9505674e-002
 -5.9145937e-001 -7.7976090e-001 -1.3047785e+000  1.1890769e+000 -1.3813118e-001 -3.7338825e-002 -3.0045301e-001 -5.3551165e-001  2.1881955e-002  4.2429485e-001 -4.6570253e-001  2.0721350e-001  6.3809066e-002 -1.3501983e-001 -8.6425438e-001 -2.4733085e-001  4.5452548e-001 -8.9217869e-001 -8.6040993e-001  6.0730751e-001 -2.4581109e-001 -5.8877083e-001 -6.4794350e-001  6.0896190e-001  4.2526968e-001  8.7865485e-001 -1.8479051e-001 -4.3867079e-001 -6.0528095e-001 -6.0002546e-002  7.9364882e-002  1.4276646e-001  2.1929438e-001 -5.2174756e-001 -4.2485376e-001 -2.5554360e-001 -2.0793207e-002 -1.0526958e+000 -2.6160934e-001 -8.8807087e-001  4.3273273e-001 -7.0001193e-002  8.0548707e-001 -1.2784203e+000 -2.1167042e-001 -2.0515480e-001 -1.8175399e-001 -8.5596958e-001 -5.8681833e-001  2.1682053e-001 -3.2733195e-001 -6.4632030e-001 -3.0835909e-001 -3.7397803e-001 -9.7923062e-001 -4.2846107e-002  1.2213373e-001  1.4343036e-001 -7.6983481e-001 -4.9890620e-001 -4.0543890e-002 -2.2561621e-001  2.4564056e-001  3.9334107e-001 -6.9183837e-001  4.2946202e-001
  8.9792175e-001 -7.6476463e-002 -3.6807375e-001  5.7015845e-002  1.9735076e-001  9.9626925e-001  5.9124441e-001 -1.4771639e-002 -1.6084773e-003  2.5264014e-001  8.3994131e-001  4.6325737e-002  1.5145886e-001  3.1843191e-001 -2.4630546e-001 -5.9147161e-002  4.0838950e-001  3.4523653e-001 -1.3622418e-001  1.0341430e-001  3.7130421e-001 -3.5642172e-001 -8.1593006e-002  4.6692032e-001  3.6713776e-001  6.0695873e-001 -3.8965340e-001  1.2642132e-001 -3.0548225e-001  6.1603581e-001 -2.8740136e-001  1.3771862e-001  7.3320117e-001 -3.6063743e-001 -1.0638119e-002 -6.4340369e-001  2.1565747e-001 -6.1375589e-001  3.1054718e-001 -2.8089981e-002  4.8519882e-001  2.8024624e-001  2.3217980e-001  5.5961358e-001  5.1783134e-002 -3.5003348e-001  3.5665150e-002 -2.9682354e-001  4.4634686e-001  7.6174641e-001  1.9410030e-002  5.0480907e-002  9.2716864e-002  1.3402801e-001 -5.1822136e-001  3.0812549e-001  5.1911362e-001 -1.4622739e-001 -3.2001768e-001  1.8158063e-001  5.2301362e-001  4.8232841e-001  4.9101924e-001  6.3007895e-001  2.8571607e-001  9.8891073e-001
  1.2824651e+000  6.2859765e-001 -1.6943985e-001 -1.6807069e-001  9.1859080e-002  1.0363157e-001  9.3479215e-001 -1.9219592e-001  9.7410318e-002  1.5495759e-001  1.9514292e-001  2.7504269e-001  1.2735226e-001 -2.5152510e-001  6.1700713e-002 -1.2298492e-001  1.9241369e-002  1.0569957e-001 -1.2881137e-001  1.3475363e-001  3.0223537e-001 -1.7620480e-002 -5.4324791e-001 -5.6189346e-001  1.9944008e-001 -1.1995199e-001  2.6224276e-001  1.3621641e-001  1.5569214e-001 -1.8370627e-001 -8.6744379e-002 -2.2143680e-001 -2.2586069e-001 -6.3895248e-001 -1.6761763e-001 -5.4273042e-001 -1.9284337e-001  3.3645222e-001  2.7896671e-001  2.2666997e-001 -6.6457608e-001  1.8448441e-001 -5.7819825e-001  1.2444272e-002 -1.8657528e-001  4.6632542e-001  3.6885448e-001 -1.2703800e-001  5.5182726e-001  3.4113619e-001 -1.3414546e-001  2.3038429e-001  7.0876726e-002  1.1321285e-001 -6.0481329e-002  9.6789644e-002  9.6369860e-002  1.1636260e-001  1.1345777e-001  4.1216756e-002  3.3360885e-001  3.5869815e-002 -7.1239573e-001  3.5759914e-001 -1.7653183e-003  3.0132170e-001
 -4.7514142e-001 -1.8368523e-001 -3.6656969e-001  1.2910539e-001 -5.2811319e-001 -4.7472215e-001  3.7411527e-001 -4.1545043e-001 -3.2864752e-001  1.8762328e-001 -1.0239374e-001 -5.1556822e-001 -4.1859536e-001 -1.0929212e-001  9.9354371e-002 -6.1940491e-001 -8.0960704e-002 -1.7773980e-001 -4.0651088e-001 -6.1144275e-002  5.2799926e-002 -7.0045776e-001 -1.3956480e+000  2.7001155e-001 -1.5424387e-001 -4.2370666e-001  4.6320828e-001  2.0972538e-001  3.1418898e-001 -3.8973290e-001 -2.6816989e-001 -1.2426465e-002 -3.2215391e-001 -4.1737594e-001 -5.8481439e-002 -1.3095950e-001 -8.2547836e-002  2.0692995e-001 -2.9725225e-001  1.6355083e-002  8.3463583e-002 -3.6335098e-001 -4.8234805e-001 -1.3468543e+000 -1.5370697e-001 -1.2378526e-001  1.5225463e-001 -5.2594732e-001  4.6008991e-002 -2.1333932e-001 -1.9513312e-001 -3.9987686e-002 -2.7471669e-001 -2.3443532e-001 -4.3508619e-001 -3.0420142e-001 -1.9029395e-001 -2.2641272e-001 -6.9535254e-002 -1.8906854e-001  2.6834930e-001 -2.5710240e-001 -1.5239941e-001 -3.7731066e-002  8.1251775e-001  2.3815187e-001
 -9.9613962e-002  1.0517780e-001 -4.9406396e-001 -4.5493376e-001 -2.6703855e-001 -5.3599084e-001  3.0561604e-001 -7.1604171e-001 -2.2754687e-001 -2.5357199e-001 -5.4859835e-001 -2.1676776e-001 -6.3489287e-001 -2.2589051e-001  3.3369645e-001 -3.8005878e-001 -4.3955754e-001 -1.1441989e+000 -5.5915852e-001 -5.1438011e-001 -2.2519135e-001 -6.1526245e-001 -1.4837063e+000  4.0927563e-001 -3.9938365e-001 -2.9186435e-001  1.2764425e-001 -6.5740990e-001 -1.4004409e-001 -1.6804809e-001 -2.2996329e-002 -2.7120026e-001  6.4795223e-002 -1.1353626e+000 -2.1046512e-001 -1.3803742e-001 -3.3985535e-001 -4.0805453e-001 -8.1203884e-001  2.2703954e-002  3.1048327e-001 -5.7164018e-001  6.2241039e-002 -1.3867153e+000 -4.9604187e-001 -1.0912183e+000 -3.4010370e-001 -1.5095190e+000 -4.6555358e-001 -7.2672689e-001 -1.3782898e-001  2.9461253e-001 -3.0665482e-001 -2.0359352e-001 -2.7604052e-001 -5.3177807e-001 -5.0501874e-001 -4.8787493e-001 -3.5827639e-001  1.1738543e-002 -8.2669119e-002 -2.5685953e-001  4.3284217e-001  1.0702756e-001  6.0299926e-001 -2.7572711e-001
 -6.4701032e-001 -4.5943890e-002 -1.2160362e+000 -4.8084113e-001 -2.6018706e-001  4.5791845e-001  2.1484329e-001 -8.2988280e-001 -4.8352785e-001 -4.4623452e-001 -7.8916049e-001  1.9530606e-001 -7.0460115e-001 -2.2383661e-001  1.6762908e-001 -4.7513935e-001 -2.4092907e-001 -1.2503094e+000 -5.2870546e-001 -4.3199698e-001  4.4850606e-001 -1.0247501e+000 -6.6505318e-001 -3.5832099e-001 -5.3789200e-001 -9.2866466e-001  3.4317123e-001  5.2046163e-001  4.0794990e-001 -5.3695887e-001 -1.1049577e-001 -3.9361443e-001 -9.5179765e-001 -7.4727051e-002 -2.0876847e-001  2.7536076e-001 -3.8979960e-001  2.0766316e-001 -8.3497794e-002  5.7379483e-001 -3.1453927e-001 -8.2972284e-001 -6.0369164e-001 -1.2310979e+000 -3.2139787e-001 -5.3337281e-002 -8.3604489e-001 -1.0932475e+000 -8.0340133e-001 -5.6382187e-001 -2.1689310e-001  1.8836353e-001 -4.3581575e-003 -2.7801940e-001 -2.3718245e-001 -6.4157140e-001  6.2284449e-002 -3.6505013e-001 -4.4871671e-001  3.1487886e-001  1.2209782e+000  2.4196707e-001 -3.2186318e-001 -6.1194413e-001 -7.6816375e-002 -2.3009952e-001
 -6.4357170e-001 -4.2975557e-001 -1.3855289e+000 -2.5620232e-001 -8.1438983e-001  6.7579741e-001 -4.6174233e-001 -4.1389608e-001 -5.8277982e-001 -6.9082182e-001 -1.3652919e+000 -3.8426201e-001 -7.2733002e-001 -8.3718865e-001  5.9545595e-001  8.8180545e-002 -9.5406998e-001 -1.2554266e+000 -1.3510567e+000 -1.3213654e+000 -7.3492227e-001 -7.6705429e-001 -1.4400802e+000 -5.4089650e-001 -1.0064135e+000 -1.0727189e+000  1.9413026e-001  8.6600851e-001  9.1117714e-001 -4.3693984e-001  5.5645728e-001 -2.4527446e-001 -2.9381915e-001  1.2085506e-001 -7.7641504e-002  2.1080010e-001 -6.4778008e-001  1.1446665e+000  1.1496180e+000  4.7702330e-001 -5.4244391e-002 -9.8433656e-001 -5.3091381e-001 -1.3979756e+000 -4.1415220e-001 -2.8721698e-001 -1.3984597e+000 -1.6976706e+000 -1.3610041e+000 -1.0744949e+000  1.5835327e-001  6.4348541e-001 -8.3700147e-001 -3.8310959e-001 -7.2703230e-001 -1.1424363e+000 -3.7240412e-001 -1.5064104e-001 -7.4409149e-001  5.3385255e-002  7.6103794e-001 -7.9008348e-001  2.3734640e-001 -1.1127466e+000 -1.1172453e+000 -5.0502521e-001
 -1.2472469e-001 -1.5180245e-001 -1.3193661e+000  4.3867044e-001 -1.4353796e+000  3.6916097e-001 -5.3959106e-001 -4.3290056e-001 -8.1194584e-001 -6.4826614e-001 -1.2520063e+000 -1.1199287e+000 -1.1440416e+000 -1.4408864e+000  3.3515223e-001 -4.7721794e-001 -1.0254782e+000 -1.1898266e+000 -5.6521904e-001 -1.2227085e+000 -8.8336936e-001 -6.2930620e-001 -8.9677148e-001 -1.7861276e-001 -1.0991727e+000 -2.1364787e-001  6.3138806e-001  1.7776038e+000  1.7047242e+000 -4.7479523e-001  4.3761607e-001 -1.8906309e-002  3.8131487e-001 -4.2613423e-001  3.6367647e-001  9.9152401e-001 -5.0922762e-001  1.5140748e+000  2.2046719e+000  1.2958308e+000 -4.4186351e-002 -6.2365772e-001 -3.3007236e-001 -1.4194881e+000  6.4489372e-002 -2.2712000e-001 -1.0696012e+000 -1.3543614e+000 -1.0475652e+000 -7.5085759e-001  1.3003488e-001  6.8239038e-001 -8.1902435e-001 -1.6324292e-001 -8.6362579e-001 -7.6414141e-001 -5.4447581e-001 -3.4940471e-001 -3.2197567e-001  1.0000571e-001  3.8267413e-001 -1.0816657e+000  6.0050448e-001 -7.0862936e-001 -1.0399818e+000 -6.8069916e-001
 -4.3572815e-001 -2.1852274e-001  4.2183677e-001  1.5099940e+000 -1.1172848e+000  5.5857301e-001 -4.4581228e-001 -6.0590446e-001 -7.4608700e-001 -2.6067036e-001 -1.1615563e+000 -1.0899563e+000 -1.1969008e+000 -6.7649486e-001 -1.8624829e-001 -7.7250263e-001 -2.9884997e-001 -5.7732676e-001 -1.1411964e-001 -7.5682590e-001 -1.2671322e+000 -1.2578876e-003 -1.3372335e+000  4.7528020e-002 -6.6070086e-001  6.1637473e-001  3.5614323e-001  6.0631088e-001  1.5122755e+000 -7.9583955e-001  3.9398599e-001 -2.1379476e-001 -1.3035026e-001 -8.1942745e-001 -2.3052878e-001  2.1767682e-001 -4.4990191e-001  1.8908426e+000  1.4096944e+000  9.5628951e-001  3.0582085e-001 -9.7983642e-002  6.9765741e-001 -1.0180614e+000  8.8211431e-002 -8.2859994e-001 -1.0926608e+000 -3.6595776e-001 -6.2862438e-001 -1.7538228e-001 -1.6210955e-001  6.0764329e-002 -1.8506202e-001 -4.3294615e-001 -1.1881093e-001 -9.0142177e-001 -7.4782449e-001 -1.0217113e+000 -5.6512018e-001  3.2060348e-001  5.2341460e-001 -6.8631812e-001  1.5605209e+000  1.8741648e-001 -4.2104602e-001 -2.2923476e-001
  3.5489062e-001  2.3415400e-001 -3.9878599e-001  1.0332526e+000 -4.4531751e-001  1.1384724e-001 -1.1546681e-001 -5.3045851e-001 -3.1773118e-001  6.1513747e-002 -1.0273183e+000 -2.8625905e-001 -6.7680650e-001 -9.2948716e-001 -2.4021763e-001 -6.2333464e-001  2.0554437e-001 -1.1069066e+000 -5.1319014e-001 -6.4705498e-001 -1.2852217e+000 -2.7221240e-001 -8.4523080e-001  4.3732490e-001 -2.7827185e-001  2.6042776e-001 -2.0092609e-001  8.0543872e-002  1.9391807e-001 -8.9811903e-002 -1.7748107e-001 -6.1784546e-001 -3.4706954e-001 -8.6309061e-001 -6.9140894e-001 -3.0849266e-001  3.2134407e-001  6.8317242e-001  3.8179038e-001  5.7642423e-002  9.0729391e-001 -7.3297764e-002  6.9789227e-001 -1.8294019e-001  2.7260300e-002 -6.7856512e-001 -9.6176414e-001 -5.0836104e-001 -5.2986243e-001 -3.6828664e-001 -3.6811555e-002 -3.4757477e-001 -1.5561447e-001 -5.5128577e-001  9.4703417e-001 -4.0076218e-001 -3.2453413e-001 -4.0558882e-001 -6.2084590e-001  3.8606455e-001 -3.0499312e-002 -4.1584193e-001  1.0787493e+000 -3.6978602e-001 -4.3669717e-002 -7.5002302e-001
 -1.4026332e+000 -3.5755970e-001 -1.9085643e-003  7.8092416e-001 -5.7505774e-001 -4.9501895e-001 -6.6521727e-002 -3.6429967e-001 -2.1635317e-002 -1.0315905e-002 -9.0921012e-001  1.7703006e-001  1.8706898e-001 -4.3698683e-001 -1.5608766e-001 -5.6538938e-001 -4.4842702e-002 -8.9145284e-001 -7.0072037e-001 -7.5929878e-001 -1.5957396e+000 -5.7960750e-001 -1.8833783e+000 -1.1001653e-001 -3.7430692e-001  2.0716169e-001 -4.7653380e-001 -2.5182617e-001 -1.9887319e-002  3.6111234e-002  4.1862478e-001 -1.0860760e-001 -4.8520901e-001 -6.9359641e-001 -9.4364091e-002  6.0417070e-002 -1.0108064e-001 -5.4698810e-002 -3.0725910e-001 -4.8062642e-001  2.7219372e-001 -4.4673933e-001  3.9150564e-001 -1.2142602e+000 -2.6647509e-001 -1.0655972e+000 -1.0100164e+000 -5.3634079e-001 -3.2901364e-001 -2.8016669e-001 -4.0404171e-002 -7.6759257e-001  9.9788140e-003  7.2576493e-002  5.5521167e-001 -5.3288886e-001  2.9654640e-001 -8.1752920e-001 -4.5886765e-001  2.5727131e-003  1.4550709e-002 -7.3572924e-001  4.2962318e-001  1.4827474e-001 -1.6887534e-001 -5.8396092e-001
 -1.9998140e+000  3.7528001e-002 -9.2972037e-001  1.7185879e+000 -7.0732556e-001 -9.6131617e-001 -5.5021757e-001 -3.9598120e-001 -4.4451446e-001  2.3594698e-001 -1.6108408e-001 -3.0895530e-001  1.5587697e-001 -5.8164598e-001 -2.5751352e-001 -1.2797802e-001  6.1627733e-001 -8.0673722e-001 -3.9433262e-001 -3.7805353e-001 -1.0850002e+000 -1.6448749e-001 -1.3796412e+000 -8.8037146e-004 -1.0791058e-001  4.0958568e-001 -1.1683901e+000 -9.9911638e-001 -1.0837236e+000 -2.7545019e-001  2.3924939e-001 -8.9606734e-002 -5.4162272e-001 -1.0888382e+000 -1.4630180e-001  1.6393774e-001 -6.7043699e-001 -6.9993115e-001 -8.5298532e-001 -1.3789533e+000  4.7864897e-001 -3.5852870e-001  6.0062998e-001 -1.1854673e+000 -3.5714096e-001 -1.3075212e+000 -6.7651014e-001 -9.1091594e-001 -2.4765619e-001 -7.2717554e-001 -3.7101813e-001 -5.4395835e-001 -5.0000470e-001  5.1238147e-002 -7.5927567e-001 -4.1042057e-001 -5.8985551e-002 -4.8934423e-001 -7.5117976e-001 -4.5221502e-001 -8.7049690e-001 -1.2105010e+000  1.1708632e+000 -1.4713834e+000 -2.5941902e-001 -1.0587910e+000
 -7.8594750e-001 -6.2212420e-001 -5.6642079e-001  1.2610822e+000 -3.9957136e-001 -1.0925720e+000 -6.5581105e-001 -3.7426975e-001 -3.3310879e-001  2.4732413e-001  8.6985331e-002 -7.4210823e-002 -5.9917762e-002 -7.5439163e-001 -5.2716187e-001  2.3131777e-002  1.1335664e+000 -4.0825097e-002 -7.4996388e-001  7.3840682e-002 -8.3484027e-001 -1.7205494e-001 -6.6601745e-001  3.0464546e-001  2.7441294e-001  7.3126887e-001 -1.3735788e+000 -1.2027491e+000 -1.6713082e+000 -6.8956135e-001  7.2962615e-001  5.0996536e-002 -4.3895140e-001 -8.7364277e-001 -1.0229661e-001  3.4842999e-001 -9.9297984e-001 -1.1624470e+000 -9.3398001e-001 -1.7108775e+000  2.8286056e-001 -4.8324171e-001  1.3611002e-001 -4.9285370e-001 -8.2055067e-001 -1.5973079e+000 -6.7677428e-001 -1.3897382e+000 -8.4520813e-001 -8.3485000e-001 -8.7620620e-001 -1.1221029e+000 -1.0335914e+000 -5.1688423e-001 -1.0102665e+000 -4.2564239e-001  6.7107447e-002 -7.4975143e-001 -8.0009676e-001 -8.6122886e-001 -8.0829868e-001 -6.9237166e-001  3.6384411e-001 -2.1807605e-001 -6.2755430e-001 -3.4732702e-001
  5.3978081e-002  3.4121077e-002 -1.1826693e+000  1.1805547e+000 -5.1039549e-001 -1.3630293e+000 -1.4298031e-001  1.2243726e-001  3.4333523e-001  5.6314455e-001  1.2448734e-002 -1.8880183e-001 -5.7895203e-002 -9.0821727e-001 -6.0121811e-001 -3.6648249e-001  5.3853305e-001  9.5278798e-003  8.9362769e-002  2.4652553e-001 -1.3316608e-001  3.7186117e-001 -1.9143585e-001  8.0845170e-001  2.7967247e-001  8.5002062e-001 -7.1772289e-001 -8.2930924e-001 -1.1527067e+000 -1.7680082e-001  1.1401566e+000  2.7274923e-001  4.4365176e-001 -3.6532344e-001 -6.4741152e-002  5.9924950e-001 -2.2903015e-001 -1.0958139e+000 -3.9639118e-001 -7.9741870e-001  5.7087364e-001  3.9114775e-001  5.3262362e-001  2.5085082e-001  1.8302761e-001 -7.1178188e-001 -9.9764111e-003 -6.9067210e-001  5.8226473e-003  3.5264536e-001 -3.4073218e-001 -8.1053261e-001 -4.6763813e-001 -3.5417353e-001 -4.1193553e-001 -2.5998091e-001  3.0751281e-001 -3.7963729e-001 -7.0856917e-001 -8.6131179e-001 -7.4946077e-001 -2.4103200e-001  1.2327065e-001 -3.5953516e-001  1.1269858e-001  4.8437655e-002
  4.1071171e-001  5.1251586e-001  1.5745134e+000  6.9690589e-001  1.6916577e-001 -1.0831865e+000 -5.8559894e-001  1.8876936e-001  3.7597745e-001  4.5914790e-001 -3.5139412e-001  6.9731854e-002  1.8016833e-001 -5.0330120e-001 -1.5208660e-001 -9.0470652e-002  5.4090437e-001  1.7122046e-001  3.4827418e-001 -1.4455887e-001 -2.3341241e-001  3.3849240e-001 -5.7929901e-001 -2.1265967e-001  6.1980736e-002  2.2827055e-001 -7.7556679e-001 -1.8975561e+000 -1.3116324e+000  1.4654220e-001  9.2272053e-001 -9.7952486e-002  1.8313876e-001  2.6843287e-002 -8.3046832e-002  6.0154467e-001  2.5200668e-001 -1.6472181e+000 -1.5493608e+000 -9.8265794e-001  1.4858495e-001  8.3206259e-001  5.3014459e-001 -4.2306537e-001  2.1401466e-001 -6.4880656e-002  3.4160342e-001 -4.0723351e-001  6.3222535e-001  6.2022270e-001  1.3012603e-002 -3.0205136e-001 -1.7099052e-002 -1.0056637e-001 -3.2981806e-001 -1.8742659e-001  3.7675316e-001 -6.8115306e-002 -7.1938379e-001 -1.1749559e+000 -8.8354851e-001  3.4331053e-001 -2.7013493e-002  5.5820989e-001  5.1720454e-001  2.4771927e-001
 -6.2751573e-001 -3.4066297e-002 -9.8471486e-001  1.0157590e+000 -2.5454267e-001 -1.6760334e+000 -9.0567558e-001 -4.1441747e-001 -2.7345700e-001 -7.3679486e-002 -7.0598602e-001  5.4644710e-001 -4.4238214e-001 -1.0897838e-001  2.4531455e-001  3.6536131e-002  7.4655910e-002 -4.4418031e-001 -3.4948254e-001 -3.7181158e-001 -2.5503864e-001  3.3338096e-001 -8.1625327e-001  2.0451106e-001 -9.2207871e-002  3.0002926e-001 -1.0823040e+000 -1.3761876e+000 -1.7574587e+000  2.0275351e-001 -4.8975230e-001 -8.7020352e-001 -4.7048113e-001 -1.0530486e+000 -1.1600740e+000 -5.2969950e-001  9.5327794e-002 -9.9011512e-001 -1.3079550e+000 -1.3744997e+000 -1.0735356e-001  9.3964684e-002 -8.1720238e-002 -1.4167085e+000 -3.7434880e-001 -7.6198005e-001 -5.8041555e-001 -7.4410852e-001 -2.8531373e-001 -1.1126472e-001 -2.1619950e-001  1.5186270e-001  1.1439365e-002 -4.2559509e-001  6.5485092e-001 -1.0445712e-001 -1.5310829e-001 -3.4509598e-001 -9.9635945e-001 -6.8424253e-001 -2.2781970e-001 -6.4454524e-001  4.5552824e-001 -1.0990214e+000  3.2049457e-001 -5.8838990e-001
 -1.2343553e+000 -2.7510276e-001 -6.8703527e-001  6.3393035e-001  1.9711771e-001 -7.5969841e-001 -1.0045935e+000 -8.1201885e-001 -8.2784814e-001 -2.6307840e-001 -9.2576198e-002  7.7268755e-001 -2.2704316e-001 -1.0833351e-001  8.7347408e-002 -2.0471931e-001 -1.8976383e-001  4.7023674e-001 -5.0267528e-001 -2.2525772e-001 -1.5498766e-001  3.2355046e-001 -1.0588918e+000  1.1564355e+000 -1.7771784e-001 -6.8775014e-002 -4.9520439e-001 -6.4780975e-001 -1.2649684e+000 -7.7961029e-001 -7.8240237e-001 -1.0417242e+000 -6.6107200e-001 -1.4311845e+000 -1.4911552e+000 -1.0160445e+000 -7.2050420e-001 -2.2475044e-001  1.6050269e-001 -8.5835244e-001  2.5166182e-001 -3.1588070e-001  1.1271171e-001 -8.1870944e-001 -2.3168497e-001 -9.4193521e-002 -3.3894395e-001 -5.5142448e-001  2.6977947e-001  8.5359845e-002 -4.6518588e-002  1.1357644e-001  2.0404823e-002 -3.4847811e-001  9.0165333e-001 -5.5860940e-001 -6.5221707e-001 -7.4558461e-001 -1.4036551e+000 -7.2029649e-001  3.3907786e-001 -5.7318579e-001 -5.2820025e-001 -6.6101748e-001  1.9576216e-001 -1.1746295e+000
 -1.5760041e-001 -4.0553346e-001 -1.0362020e+000  6.0344421e-001  2.5183588e-002 -6.1722769e-002 -4.2492886e-001 -6.0151072e-001 -8.8390198e-002 -1.7206173e-001 -1.7657125e-002  3.6393351e-002 -3.1202185e-001 -6.4776926e-001 -2.3756628e-001 -1.5782820e-002  1.9793863e-001  8.9815119e-002 -3.5600072e-002  1.2506196e-001 -2.5976346e-001  1.7361267e-002 -8.2398645e-001  1.0840845e+000 -5.0026065e-002  6.1344284e-001 -3.4047876e-001 -4.8020094e-001 -6.1076110e-001 -5.8454441e-001  8.3490378e-002 -4.0863261e-001 -9.4022450e-001 -1.1353793e+000 -1.0946880e+000 -5.2617139e-001 -4.3955168e-001 -4.6413085e-001 -5.3895577e-001 -6.6566321e-001  1.5350218e-001 -3.3939936e-001 -6.6422028e-002 -1.9280294e-001 -3.7570311e-001 -7.5251016e-001  8.8611517e-002 -8.5623178e-001  1.2043359e-002 -1.8492509e-001 -3.2358714e-001 -1.1162526e-001 -3.7754537e-001 -4.3079245e-001  4.8352354e-001 -2.3313977e-001 -4.7592895e-001 -6.6139199e-001 -6.9815948e-001 -5.2088161e-001 -2.4800475e-001 -3.0041918e-001 -2.2198427e-001 -1.3916602e+000 -1.1832722e-001 -6.4458917e-001
  2.0827535e-001 -2.6414991e-001  1.3552563e-002  8.3416197e-001 -3.1160506e-001  4.3088715e-001 -1.2471077e-001 -1.3566100e-002 -2.7496111e-001  2.9333602e-001  4.3190640e-001 -4.1000619e-001 -1.9993321e-001 -5.6822874e-001 -1.6168733e-001 -3.4460707e-002  7.2710471e-001  1.7581482e-001  2.0683356e-001  7.8100623e-001  3.7118484e-001 -1.1072118e-002 -9.2005112e-002  6.0815827e-001  1.1546200e-001  4.2626061e-001 -1.9241249e-002  5.5041502e-001  1.8859805e-002 -4.7846102e-001  1.0663756e+000  4.4063761e-001  1.8973898e-001 -5.2559720e-001  5.0543034e-003  9.2561835e-001 -4.5496988e-001 -5.1660971e-001  4.4949030e-001 -1.6617662e-001  2.0521842e-001  2.5268661e-001  4.9222777e-001  5.0409874e-001 -4.7735807e-001 -4.4603920e-001  4.9466496e-001  7.1648566e-002  2.3252785e-001  3.6166339e-001 -2.3983870e-002 -4.0217831e-001 -1.2955911e-001  1.0842479e-002 -2.0377840e-001  2.3420596e-001 -3.5952865e-002 -2.1010605e-001  2.7224832e-001 -4.8348460e-003  1.1870662e-001  2.7904920e-001  2.8045838e-001 -4.7257066e-002  1.0675753e+000 -2.0376938e-001
 -1.8109482e-001 -1.4244053e-001  4.6001316e-001  4.8870108e-001 -6.8563224e-001 -2.2513270e-001 -9.4731166e-001 -4.1635637e-001 -6.0262738e-001  6.0642965e-001  2.3022725e-001 -1.4211110e-001 -1.7652167e-001 -9.7469100e-001 -5.4447110e-001 -4.0432044e-001  5.7586549e-001  1.8428099e-001  2.4015275e-001  5.7284207e-001  2.7821630e-001 -3.0332826e-001 -5.6913097e-002  9.8754253e-001  1.1400374e-001  2.2228376e-001 -9.1363014e-001 -4.8329406e-001 -3.9346755e-001 -3.5959677e-001  3.6136609e-001  3.8938915e-001  9.4246161e-001 -4.5888597e-001  2.2359753e-001  2.0217606e-001 -5.2863718e-001 -4.3996869e-001 -2.6726670e-001 -7.8363709e-001  1.2203700e-002  2.6997478e-001  8.5776188e-001 -8.3095183e-001 -4.8663827e-001 -5.2818749e-001  2.0435258e-001 -1.6688956e-001 -1.3631358e-001 -1.4479598e-001 -6.0644895e-002 -2.1663742e-002 -4.6164261e-001  5.0870957e-002  8.2228316e-002  9.0069956e-002  8.2318335e-002 -3.7847089e-001 -3.5263401e-001  2.1930746e-001 -8.0925782e-001 -5.5489624e-001  2.1198076e-001 -6.4506367e-002 -5.2690668e-001 -9.4967562e-001
 -7.1566419e-001 -3.7692027e-001  3.9534005e-001 -7.7196443e-002 -1.1211497e+000 -5.9719724e-001 -1.6457062e+000 -1.1490774e+000 -2.9995070e-001  9.0817337e-002 -4.0161726e-001  6.5414342e-001  7.6498159e-002  1.2751560e-001 -2.9651726e-001 -1.1925436e-001  2.8932367e-001  5.7295046e-001 -1.6422518e-001  2.0904820e-001 -3.3893287e-002  2.0323407e-001 -5.4069578e-001  1.0809236e+000  7.9791667e-002 -9.4310187e-002 -1.3767954e+000 -6.2482669e-001 -7.6789297e-001 -4.9479777e-001 -2.0536620e-001 -9.2551786e-002  1.5405116e-001 -2.6295590e-001 -3.8149076e-001 -3.0523619e-001 -3.9854638e-001 -4.7990527e-001 -1.0706472e+000 -8.3335355e-001  1.4356107e-001 -2.5796332e-001  5.5550721e-001 -2.6662794e-001 -4.6131273e-001 -7.9392523e-001 -8.5000316e-001 -1.0141010e+000 -5.9316016e-001 -9.9842086e-001 -2.4233063e-001 -1.8911719e-001 -3.4247284e-001 -3.8886402e-002 -1.3244393e-001 -3.5639266e-001 -1.9248700e-001 -5.3701059e-001 -9.7871184e-001  9.0676976e-002 -1.3021407e+000 -7.0861497e-001  8.3478188e-001  6.1218360e-001 -5.9811143e-001 -4.6773576e-001
 -9.5555817e-001 -1.5676858e-001 -1.8047143e+000  7.2707187e-001 -9.1151155e-001 -3.9805279e-001 -1.3452405e+000 -5.8620389e-001 -2.6614404e-001 -5.6414871e-001 -3.5411098e-001  3.0660709e-001 -3.5438115e-001 -2.4736112e-001  2.5989598e-001  4.2912889e-002 -7.4890109e-002  2.4575900e-001 -1.1353804e+000  5.3115574e-002 -2.2923905e-001 -1.2435407e-001 -1.5414642e-001  4.8037863e-001 -1.1494240e-001  2.1330528e-001 -9.5849238e-001 -6.1100161e-001 -1.0619367e+000  3.9112359e-001 -3.8075122e-001 -4.1087924e-001  4.4892010e-002 -5.6558938e-001 -7.0000650e-001 -2.5389920e-002 -2.0608414e-001 -4.0097030e-001 -1.0231644e+000 -1.2560280e+000  9.0529659e-001  5.6508379e-002  3.0202196e-001 -2.6522296e-001 -6.1290767e-001 -6.4692841e-001 -5.9260881e-001 -5.7094594e-001 -7.6071499e-001 -8.6060750e-001 -2.0535755e-001 -1.1551896e-001 -8.6498853e-001 -7.9620654e-001 -3.2241174e-001 -9.3813407e-001 -6.6205924e-001 -1.1671091e+000 -1.1179410e+000  9.4860063e-002 -9.6066071e-001 -1.2092584e+000  1.3253990e+000 -1.3780203e+000 -2.7494490e-001 -1.5205004e+000
  3.9648416e-002  1.1042924e+000  1.6030432e-001  7.8060123e-001 -1.1266743e-001 -6.4156255e-001  6.7491160e-002 -4.8205776e-001 -3.5089207e-001 -8.3521107e-001 -5.6042313e-001  2.9825447e-001 -4.0716855e-001 -3.3962424e-001  6.5577489e-001  5.8634488e-001 -3.2359238e-001  2.5376949e-001 -2.1867803e-001 -6.2127576e-001 -2.2197306e-001  1.0273963e-001 -6.3237814e-001  6.9244527e-001 -1.0709478e-001  4.6864787e-002 -3.4077428e-001 -7.5832852e-001 -1.0469653e+000 -3.8705205e-001 -2.7632324e-001 -8.2858217e-001 -9.1887443e-001 -1.0527898e+000 -5.2205499e-001  2.4163639e-001  1.4810630e-001 -6.3568208e-001 -3.8174533e-001 -3.3148993e-001  6.7291960e-001  4.8739809e-001  3.4199418e-001 -6.8040995e-001 -2.6752427e-001  5.8011630e-001 -3.1796390e-002  4.1651299e-001  9.6912529e-001 -9.9679546e-003  3.8359031e-001  3.3210505e-002  1.1195194e-001 -9.7797911e-002  5.2215405e-002 -4.6992123e-001 -5.1513697e-001 -3.9970291e-001 -7.9132950e-001 -2.3592135e-001 -1.1191894e-001 -2.4750032e-001  8.9509667e-001 -2.2062499e-001  2.7304154e-001 -7.6133395e-001
 -7.9432991e-001  5.6634596e-001 -2.6511467e-001  1.2700745e+000 -2.9879554e-001  1.0026854e-001 -6.3736649e-001 -7.0832575e-001 -7.3598441e-001 -9.1247161e-001 -7.5060556e-001 -1.5633736e-001 -7.6623865e-001 -1.8891394e-001  4.5434978e-001  4.3832921e-001  4.0519044e-001 -1.0492722e-001 -6.9219308e-001 -9.1968731e-001 -1.2757508e+000 -3.7980619e-001 -1.0281851e+000  8.1654864e-001  2.6260400e-002  8.2499533e-001 -1.1241445e+000 -1.0139502e+000 -1.1928209e+000 -1.1497160e-001 -1.6034863e-001 -9.1284487e-001 -4.6681690e-001 -7.4129875e-001 -1.1068429e+000 -5.5118234e-001 -3.0590883e-001 -9.8633409e-001 -6.9909772e-001 -1.3494221e+000  8.2694922e-001  3.4329459e-001 -1.5943838e-001 -2.9895877e-001 -4.8985578e-001 -2.9840322e-001 -6.6671602e-001 -3.2211824e-001  1.1576859e-001  3.0771766e-001  2.4802472e-002 -1.1210240e-001 -1.7753436e-001 -4.8368013e-001 -7.6106176e-001 -1.1116132e+000 -6.4367465e-001 -2.8752603e-001 -9.6633482e-001 -8.5708365e-001 -4.6383616e-001 -6.4580295e-001  6.7863682e-002 -8.2099120e-001  2.4891580e-001 -3.8141723e-001
 -2.7294687e-001  2.1157683e-001 -4.6661052e-001  1.1489695e+000  8.3902746e-002  3.8618433e-001  1.0909970e-001 -3.7225177e-001 -6.9047863e-001 -2.9661241e-002 -3.9475368e-001 -4.5125834e-001 -4.9509504e-001 -1.2061847e-001 -4.1193194e-001 -4.6643787e-001 -2.4397025e-001  1.4688953e-001  5.7985087e-001  7.9573856e-002  1.9286845e-001 -8.3982455e-002 -5.7216293e-002  7.3770758e-001  3.3877768e-002  3.3353891e-001 -8.0268729e-002  7.3962582e-001  5.5186621e-001 -7.0763918e-001  1.0091953e-001 -8.9801365e-002 -6.1289375e-001 -1.2539281e+000 -3.2454716e-001 -4.2136632e-001 -4.8725095e-001  6.1890348e-001  6.6958983e-001 -4.0459377e-001  1.3469127e-001  3.0766097e-002  4.6826654e-002  9.6050812e-001 -9.7510868e-002 -7.1143043e-001  4.1525240e-001  1.5318684e-001  3.1280268e-001  2.4424009e-001 -3.8677616e-001 -3.1228315e-001  2.2531078e-001 -3.1167234e-001 -1.1914867e-001 -5.0505086e-001  6.9549758e-002  4.6955699e-002 -1.5544040e-001 -1.8353062e-001 -8.1058092e-002  1.7150164e-001 -2.1050933e-001 -4.0171832e-001  2.4775834e-001 -6.1110268e-001
 -7.0479956e-001  5.6536866e-001 -6.3597036e-001  7.1829373e-001 -2.4959100e-001  4.1105221e-001 -7.7122567e-002 -2.6824286e-001 -2.9371539e-002  4.2620552e-001 -1.0559536e-001 -1.4375221e-001 -2.8029902e-001  9.3437383e-002 -6.9878507e-001 -6.1985281e-001 -5.0187900e-003  2.5098353e-001  3.3714258e-001  2.0626451e-001  5.7266452e-001 -2.9085777e-001  4.6978920e-001 -5.6797870e-002 -1.1401871e-001  3.7156502e-001  5.2126100e-001  7.4148482e-001  3.7049981e-001 -1.2745759e+000  5.2475622e-001  1.0852090e-001  2.9792184e-001 -3.4429735e-001 -5.5353869e-002 -2.4211661e-001 -1.0506216e+000  5.9666309e-001  6.0413206e-001  2.7970249e-001  3.6305276e-001 -5.9042864e-001  6.8627845e-002 -5.3428858e-001 -4.9435452e-001 -3.3150028e-001  2.1015897e-001 -2.2366112e-001 -3.3118179e-002  1.6430439e-001 -3.9093007e-001 -3.4789173e-001  7.9706127e-002 -2.1359703e-001 -1.2509401e-001 -1.4073624e-001  1.0708865e-001 -2.1834193e-001  1.3943032e-001 -2.2581380e-001 -5.9876850e-001 -3.1337930e-001 -5.1056727e-001 -4.0938113e-001  5.0115045e-001  9.3701599e-002
 -4.7676284e-001 -4.8301356e-001 -8.6750068e-001 -5.5277494e-001 -5.2562421e-001  1.9642864e-001 -1.3138196e+000 -1.2109258e+000 -3.6458542e-001 -5.3833275e-002 -1.7828858e-001  2.5494812e-001 -3.5725849e-001 -5.4227254e-001 -8.7715675e-001 -8.6658853e-001 -5.5632133e-001 -4.8416101e-001 -3.1505177e-001 -2.0187426e-002 -2.0253123e-001 -5.5330474e-001 -2.6029254e-001 -3.0024442e-001 -1.0632957e-002 -5.3332217e-001 -1.7290325e-001 -1.5566727e-001  2.2345846e-004 -1.0515227e+000  3.9754270e-001  2.3603350e-001 -1.2808857e-001 -2.3547599e-001  2.6743450e-001  4.2443940e-001 -1.0366574e+000 -3.2874663e-001 -2.7514747e-001 -2.2184554e-001 -8.0206179e-001 -2.8958742e-001 -6.3037488e-001 -3.9656292e-001 -4.6717863e-001 -5.7418969e-001 -2.9118860e-001 -7.7172420e-001 -7.8998182e-001 -9.5671527e-001 -4.8716539e-001 -7.4717748e-001 -6.4227742e-001 -3.2403752e-001 -7.2735644e-001 -2.9875774e-001  1.9448484e-001 -5.6264706e-001 -2.7177100e-001 -6.9063167e-001 -5.6140719e-001 -5.9417815e-001 -1.2508386e+000  1.3398686e-001 -2.0934716e-001 -1.1464521e+000
  2.7618314e-001  1.7920028e-001 -5.6016130e-001 -1.2629404e+000 -1.0058756e-001  1.2247338e+000  9.2876471e-002 -9.6507611e-001 -1.0097334e-001  1.5562335e-001  3.9650584e-001  3.8266619e-001 -2.1957210e-001  3.8318218e-001  1.7154234e-001 -1.3283421e-001 -2.7376688e-001  1.2047417e-001 -1.7613438e-001  3.1179702e-001  2.5275461e-001 -3.7120732e-001  2.8441266e-002 -3.8636882e-002  9.7435085e-002 -5.8094899e-001  9.7170211e-002 -2.4419606e-001  6.2803376e-001  4.1531859e-001  6.5914519e-001  4.4430758e-001  2.9135740e-001  6.3919165e-001  5.0475238e-001  4.9661363e-001 -4.9651955e-003  7.3186981e-001  2.4946043e-001  2.6477321e-001 -5.6766451e-001  6.6167001e-002  2.2312902e-001 -3.0871368e-001 -4.4483733e-001  5.1629328e-001 -1.6616037e-001 -2.8372642e-001 -7.4167742e-001 -7.0758938e-001 -5.8649080e-001 -5.6211266e-002 -3.9955297e-001 -4.7890119e-002 -4.0726324e-001  1.2024051e-001 -6.7684920e-002 -4.3450129e-001  9.1895693e-002  4.2621167e-001 -2.1291472e-001  7.0603591e-002 -3.2160717e-001  1.7471995e-001 -5.4883346e-001 -6.9457574e-002
  3.4294914e-001 -1.7842656e-001  4.7690620e-002 -1.3246970e+000 -4.7619838e-001 -1.2519600e-001 -8.1965263e-002 -7.0617411e-001 -7.0475563e-001 -1.9768196e-001  1.7214845e-002  1.8744229e-001 -2.6743146e-001  4.5643698e-002 -1.5428737e-001 -5.5838884e-002 -2.6491182e-001  2.8914310e-001  5.0442041e-002  2.7033337e-001  5.1043884e-002  1.4895583e-001  2.0753934e-001 -6.6080117e-001  1.7836741e-001 -6.8941388e-001  7.6256090e-002 -1.1347257e+000 -3.9989049e-001  4.7427721e-003 -1.4112492e-001 -3.1647818e-001 -4.3120837e-001  5.3651619e-002 -3.9742684e-001 -3.1135355e-001  7.4349396e-003  4.4494697e-001 -5.9211330e-001  1.7401534e-001 -8.2279168e-001  3.0008782e-002 -7.6252301e-001  2.4464460e-001 -6.2574279e-001  6.7406151e-001 -4.7240971e-001 -4.2249330e-001 -5.1253342e-001 -4.8771334e-001 -1.9051608e-001 -2.2270369e-001  7.8085042e-002 -1.6100508e-001  1.0972313e-001  1.4587581e-002 -9.1128142e-001 -3.3941126e-001 -4.1425825e-001  2.5815090e-001 -6.1519207e-001 -2.5722801e-001  2.2476610e-002  3.5002727e-001  1.8924210e-001 -1.0980825e+000
  1.0341999e+000  6.6664069e-001  8.1977185e-002 -4.7347977e-001 -1.0497373e-001 -2.8806483e-001 -2.6355595e-001 -7.5179911e-002  2.0066015e-002  2.1218325e-001  5.6444617e-002  6.9548887e-002  1.9084401e-001  5.6933391e-001  3.2982118e-001  4.0648384e-001  2.1502699e-001  1.8208171e-001  3.3889251e-001  1.0258456e+000  4.6070217e-001  4.5087247e-001  1.1276806e+000  2.6137418e-001  3.1387390e-001 -2.0383714e-001 -8.2171625e-002 -4.7949202e-001 -3.3289572e-001  4.4981143e-001  1.5029153e-001  1.4501816e-001 -3.3314388e-001  3.6576063e-001 -4.2198841e-001 -1.1091078e-001  2.9060851e-002 -2.9881212e-001 -1.1679346e-002 -3.0117335e-002  4.3207489e-001 -1.6832740e-001 -1.4672005e-001  8.5479028e-001  4.0260033e-001  2.0209962e-001  2.7339897e-002  4.1010259e-001 -2.6958354e-001 -6.5995880e-003  1.8317511e-001 -2.4862771e-001 -5.8522046e-002 -7.8932550e-002  7.0552307e-001  4.5430719e-001 -3.0788785e-001 -1.5957452e-001 -1.6066758e-001  2.4526612e-001 -7.4237355e-002 -2.2537607e-001  3.3843444e-001 -8.1407621e-002  2.8961999e-001 -3.6805246e-001
 -1.0976142e-001  2.5333362e-002  6.8290963e-001  8.2671242e-002  2.2478332e-001  2.4614176e-002 -9.6020723e-001 -2.8398249e-001  9.8971793e-002  6.7921183e-002 -2.5026214e-001 -9.7964362e-001  1.8166288e-001 -1.5156121e-001 -5.5098855e-001  1.3003706e-002  2.8826731e-001  1.7417463e-001  5.3077768e-001  7.2066285e-001  3.3471776e-002  5.6345194e-001  6.1444817e-001  3.2486075e-001  4.1114831e-001  4.2964171e-001 -7.6287506e-001 -5.2170321e-001 -1.0733809e+000 -2.5391819e-001 -2.3573079e-001 -2.4178435e-001 -1.1174499e+000 -1.0504785e-001 -1.6486373e-002 -6.0655021e-003 -2.4833160e-001 -6.3483376e-001 -5.4976480e-001 -1.1231943e+000 -2.6073184e-001 -1.3428260e-001 -4.4311167e-001  2.0058302e-001  3.9651653e-001  3.0860806e-001 -4.4075343e-001  4.9158992e-001 -6.5347007e-002 -3.1603500e-002 -4.9749490e-002 -2.7402365e-002 -6.5853960e-001 -5.1169100e-002  4.8850576e-001  3.6485141e-002 -2.2301268e-002 -1.1078989e-001 -1.3422814e-001 -4.0481197e-001  1.9675391e-001 -4.4814514e-001 -7.3243726e-001 -1.0221923e+000  3.6112938e-002 -1.0185384e-001
  3.6830568e-001 -3.5404246e-001  5.7356464e-001  7.3931679e-001 -9.3898236e-002  4.6777625e-002 -2.1972695e-001 -5.4970248e-002  1.6493526e-001 -2.9085650e-001 -1.4353011e-001 -9.5033583e-001  1.0837486e-001 -4.6914140e-001  1.3624228e-001 -7.9381826e-002  1.3333932e-002 -1.8656122e-001  7.0635583e-002  3.8049239e-002  8.1670516e-001  6.7804638e-001  2.4976205e-002  1.8342262e-001 -7.8904519e-002 -3.1315225e-001 -2.0392038e-001  2.2739982e-001  1.9696398e-001 -6.9508029e-003  2.8175627e-002 -1.3249523e-001 -4.1521168e-002  6.8818285e-001  2.5795006e-001  5.2491971e-001  1.0535451e-001  1.9562993e-001  7.7959488e-001 -9.9149452e-002  2.2591715e-001  2.8921155e-002  1.0051120e-001  6.8987776e-001  2.2127474e-001  5.0240402e-001 -2.3484070e-001  2.7907202e-001 -3.1538065e-001 -2.1279020e-001  6.3106551e-001  1.0118109e+000 -9.8450236e-001 -1.4017982e-002  2.1749620e-001  6.1685459e-002 -6.2935873e-002  3.4643355e-001  1.7909326e-001 -2.0960589e-001  2.9158992e-002 -4.1408764e-001  1.3494957e-001 -5.9058193e-001 -4.2507711e-002  5.7473435e-002
  7.1965127e-001 -1.6462043e-003  9.0426867e-001  3.5403518e-001 -6.3926117e-002 -5.2491229e-001 -5.5326023e-001 -6.3453439e-002  2.2087171e-002 -1.3392747e-001 -7.2557787e-001 -5.0828126e-001  1.5628648e-001 -4.1066233e-001  1.0477085e-001 -3.5463681e-001 -7.9811672e-002 -7.4474921e-001  6.1547432e-001  2.9977927e-002 -5.4257033e-001  4.1162922e-002 -1.9254111e-001  1.0191398e+000 -2.0910580e-001  2.3001403e-001 -5.1272682e-002  8.5751356e-001  6.3524821e-001 -2.3740532e-001  5.6240312e-001  3.1865026e-001 -3.5918344e-001  3.3825584e-001  4.4602938e-001  6.0178197e-001 -7.5519857e-002  3.1333613e-001  1.0077974e+000 -3.4409220e-002  4.0234472e-001 -3.6363465e-001  5.4255635e-001  2.9301737e-002  6.8123579e-001 -4.6211995e-001 -1.0744784e-001 -1.7147287e-001 -6.7194510e-001 -5.6169187e-001  5.3511496e-002  2.1065988e-001 -5.2012744e-001 -6.1149197e-002 -4.1009379e-001 -5.1650528e-001  2.3863401e-001 -9.2870057e-002  2.5008363e-001 -2.7560552e-001  8.4010967e-001 -1.3327135e-001  7.8411302e-001  9.8371301e-001  1.2242798e-001 -3.8968722e-001
  5.0928443e-001  1.7533816e-001 -7.6986730e-001  8.8702618e-001 -2.2583252e-001  3.7417489e-001 -1.5824414e-001  1.2129282e-001  3.1872978e-001  2.3005544e-002 -4.8089158e-001 -1.0402359e-001 -9.6566226e-002  2.1079065e-001  1.5906491e-001 -4.4603974e-002 -1.2409999e-001  3.4117981e-002  6.0122851e-001  5.7213308e-001 -2.2786135e-001  1.5766137e-001 -9.2866724e-002  9.3180191e-001  1.2099228e-002  1.2518949e-001 -4.9355814e-001  5.4238923e-001  8.1196176e-001  4.4394623e-002  3.6985839e-001  1.1697039e-001 -3.0097079e-001  4.0527548e-001  6.5105846e-001  7.3908515e-001  2.6210176e-001  8.3720000e-001  3.4165291e-002 -3.0661668e-001 -3.1001132e-002 -3.5640584e-001  1.9477044e-001  5.6333846e-001  2.4971748e-001 -7.8215896e-001 -7.9343277e-003  6.3663475e-002 -1.1055333e+000 -3.8473515e-001 -3.1507901e-001  1.2631045e-002 -2.1634929e-001 -3.6376712e-001 -2.1057607e-001 -5.5450298e-001  3.3944911e-001 -1.8035856e-001  5.8170473e-001  3.0200688e-001  1.8149397e-001 -5.4572828e-001  5.0270181e-002 -1.1303285e+000 -4.6997849e-001 -3.3152458e-001
 -1.4613614e-002 -6.1473475e-001 -9.1778682e-001 -9.3893832e-001 -5.4954489e-001 -1.0294803e-002 -2.7983323e-001 -1.5927776e-001 -3.1032326e-001 -6.3289030e-001  5.3268733e-002  2.9486886e-001 -1.4672831e-001  4.7066932e-001  4.4529644e-001 -3.8022205e-003 -5.0016683e-001 -1.8317749e-001 -4.4254270e-002 -2.0645337e-001 -3.8855234e-001 -4.1553255e-001  6.6119016e-001 -5.7008195e-001 -2.5819577e-001 -7.2395365e-001 -2.8312905e-001  3.2416236e-001  4.0081244e-001 -6.2488784e-001 -2.9877295e-001 -1.6136874e-001 -8.7021326e-001 -1.9963563e-002 -1.0892405e-001 -9.7212458e-002 -3.4096386e-001  4.0710573e-001 -2.5431978e-001  7.0057838e-002 -9.3250539e-001 -5.1681502e-001 -8.3970764e-001 -1.9500413e-001 -5.7877982e-001 -1.8854722e-001 -8.8414698e-001 -9.1110358e-001 -6.0118536e-001 -4.0865242e-001  9.8510791e-002  1.5255172e-002 -2.5240848e-001 -2.2444587e-001 -6.9411587e-001 -9.0946536e-001 -5.3643179e-001 -8.8457054e-001 -9.4489934e-003  1.3663604e-001 -2.4633186e-001 -6.2978413e-001 -2.1517698e-001 -6.6241199e-001 -1.5404445e+000 -5.4586911e-001
 -6.1913847e-001 -2.6437513e-001  3.4468836e-003 -1.6881630e-001 -3.7789415e-001  1.2537509e+000 -4.1653913e-001 -2.8681064e-002 -9.5402667e-002 -4.2532922e-001  1.7055745e-002 -7.3762056e-001  1.0799671e-001  6.0321630e-002  2.6087661e-001  4.7458025e-001 -5.7597544e-001  5.4084377e-001  1.3075208e-001 -2.2470703e-001 -5.1294543e-002 -8.6612036e-002  3.8743568e-001  5.0550911e-001  2.8366443e-001 -7.7002910e-002  1.1469196e+000  6.0489299e-001  7.0812384e-001 -3.1656599e-001  1.0175939e-001 -1.5868487e-001 -4.9797764e-001  6.2576114e-001  5.0511306e-001  5.3399760e-001  1.7181082e-001  8.7144710e-001  6.6530690e-001  1.0847108e+000  1.3934466e-001  1.3746114e-001 -3.0960727e-001  9.2086192e-001  4.8299043e-001  4.5239542e-001 -4.0005840e-001  4.4328733e-001  2.8859209e-001 -3.3377503e-001  1.2774278e-001  1.4477063e-001 -1.1471766e-001 -4.1632937e-002  2.3217656e-001 -2.1584388e-001 -2.6847298e-001 -4.2119335e-001 -1.7653983e-001 -2.9707396e-001  5.9449598e-001 -3.7735584e-002  2.0284829e-001 -5.0422760e-001  4.8700109e-001  3.4210797e-001
 -2.7848383e-001  3.6245495e-001 -4.9216363e-001 -1.0832057e+000 -2.1111434e-001  6.3083706e-001 -6.5766233e-002 -4.7454784e-001  8.2838777e-002 -6.0312829e-001 -5.0548806e-001 -2.4808279e-001  6.0780404e-001 -6.3743631e-002 -4.2941224e-001  2.7054452e-001 -4.9244952e-001  4.7860373e-001 -3.9749179e-001 -5.5663105e-001 -6.0589105e-001 -9.5934759e-002  1.0170208e+000 -4.7052766e-001  6.2126827e-001 -7.1441606e-001  1.0633619e+000  6.7368132e-002 -3.4424488e-001 -4.8924420e-001 -6.8209924e-001 -6.5837294e-001 -5.6697462e-001  5.6996622e-001  1.8597115e-001  7.2485407e-001  3.5053458e-001  1.3993375e-001  6.4112344e-002  1.1910311e+000 -2.2775613e-001  6.5462363e-001  2.0870817e-002  1.0655369e+000  5.8545694e-002  3.8839082e-001  4.9166779e-001  1.0364993e+000  1.5755024e+000  8.4570619e-001  4.3430811e-001 -1.4511554e-003  7.0846139e-001  5.9086818e-001  9.0847398e-001  4.4889014e-001  4.2230249e-001  4.9122462e-001 -1.3676162e-001 -1.1314600e-001  2.6316601e-001  6.2905921e-001 -4.7548153e-001 -7.9636403e-001  3.3379532e-001 -8.3995437e-001
  1.4639464e-001  1.2728715e+000  2.4697902e-001 -8.6911862e-001  4.4286283e-001  5.5992165e-001 -1.9517267e-001  3.8520407e-001  2.7407911e-001 -2.1582543e-001 -1.2063859e-001  7.5105588e-001  2.8704885e-001  6.9132231e-001 -1.9631920e-003  4.4315331e-001  2.0536293e-001  1.0486114e-001 -1.8366790e-002 -3.9669054e-001 -2.4525986e-001  2.5672583e-001 -4.2665671e-002 -1.8695379e-001  9.2560421e-001 -2.8261277e-002 -4.5259816e-002 -1.1590594e-001 -8.7069885e-002  9.1000973e-001 -7.8437824e-001  2.6196723e-002 -4.5637263e-001  2.5157755e-001  3.3585031e-001  2.0571379e-001  1.3285018e+000 -1.9412799e-001  1.8679226e-001  1.7451009e-001 -2.8269252e-001  7.0149109e-001 -1.3843473e-001  2.9866049e-001  7.1397740e-001  4.6021476e-001  3.7555095e-001  1.1569217e+000  1.6024671e+000  4.9500625e-001  5.3905956e-001  3.7442826e-001  1.2658739e+000  4.8394627e-001  9.8182560e-001  1.0151404e+000  5.3369416e-001 -1.9271225e-002  3.9818347e-001 -6.5780612e-002  3.6369752e-001 -7.8665870e-003  3.9379967e-001  2.8278094e-002  1.0177673e+000  4.8724100e-001
  6.5668778e-001  1.1236351e+000  4.8853384e-001 -4.1291014e-001  3.5491892e-001 -8.9095121e-001 -7.8527383e-001  9.8258714e-001  5.1740596e-001  1.1876889e-003  1.7507618e-001  4.6380246e-001  2.5459101e-001  4.3542437e-001  1.6718733e-001  4.9776911e-001  6.7398637e-001  8.4137834e-002  1.2503746e+000  4.0758406e-001  3.6369558e-001  6.6471173e-001  5.3914147e-001 -3.4294526e-001  5.4449878e-001  2.5078116e-001 -4.4493408e-001 -1.0226319e-001 -3.3090170e-002  8.7949469e-001  5.2855577e-002  4.0723235e-001 -2.6406350e-001  5.6646918e-001  1.0907670e-001 -3.6534775e-001  9.3136776e-001 -2.6220317e-001  1.6344323e-001  9.2239318e-002 -1.0486459e-001  6.1269870e-001  6.5657471e-002  8.1376117e-001  1.1125145e+000  7.5331964e-001  6.1049213e-001  8.0096706e-001  6.9997214e-001  3.9004570e-001  7.1884579e-001  4.4339900e-001  1.1355236e+000  2.7816974e-001  5.5973735e-001  9.2530792e-001  4.8293614e-001  8.0911672e-001  7.5185443e-001 -3.8303185e-001  1.5642388e-001  3.5024899e-001 -2.2758915e-001  2.2351310e-001  9.4107022e-001  3.7183748e-001
  1.1146188e-001  4.4185808e-001 -7.8685287e-001 -1.0736470e+000 -7.8201566e-002 -8.9452370e-001 -4.4295846e-001  6.6353085e-001  2.3546158e-001 -1.9760090e-001 -3.6027915e-002  7.8721849e-003 -4.0431649e-001 -1.4843968e-001  9.5912605e-002  1.7986442e-001  2.9594263e-001  1.8252728e-001  1.1418603e+000  6.4279765e-001  1.9890846e-001  3.3119013e-001  4.7223547e-001 -4.7497191e-001  6.2702602e-002  1.2893194e-002 -8.9103079e-001  5.0487691e-002  7.3151887e-001  6.0204296e-001 -6.7559964e-001  1.8810914e-001 -1.7526788e-001  2.5013827e-001 -2.1393709e-001 -1.1104549e+000  4.0372192e-001  6.8417006e-002  4.0262206e-001 -6.5773473e-001 -5.9825627e-001 -4.9057062e-001 -2.1854476e-001 -3.1993892e-001  5.4478453e-001 -1.0660321e-001  8.0497933e-002 -2.2237320e-001 -2.8609213e-001 -4.6823958e-001 -2.5212963e-001  9.1386760e-002  4.4747071e-003 -2.5688003e-001 -5.5503435e-002  1.6932515e-001 -6.0867353e-001 -2.6990770e-001  2.5866985e-001 -1.4489588e-001 -1.0070065e+000 -2.7343991e-001 -2.9466149e-001 -1.3436718e+000  1.1976567e-001 -5.2654829e-001
 -7.3731084e-001 -3.2267719e-001 -6.0209684e-001 -1.1902113e+000 -5.5643468e-002 -4.4911855e-001 -3.8582910e-001  2.0524959e-001 -2.8627600e-001 -4.3544177e-001  6.7583226e-001 -1.0980969e-001 -2.1997193e-001  5.4684530e-002  3.4286376e-001  1.1525355e-001  1.9835095e-001 -3.8734538e-001 -9.9113019e-002 -3.5875599e-001  3.3110859e-001  6.6566616e-001  1.5460818e-001 -6.3046025e-001 -3.7005592e-001 -4.8672357e-001 -6.6643702e-001  1.0045941e-001  4.8249026e-001  3.5987517e-001 -4.7308124e-001  1.2815334e-001 -2.8226159e-002  2.8304008e-001 -5.0306783e-001 -8.0891978e-001  2.9683213e-001 -1.3651016e-001  1.0261897e-001 -8.2337660e-001 -4.6010786e-001 -8.1573985e-001 -2.3802581e-001 -5.1343207e-002  3.0491678e-001 -5.4013210e-001 -1.3858513e+000 -1.1535656e+000 -5.1544553e-001 -6.9104382e-001  2.4485107e-002  7.8698030e-002 -1.4816499e-001 -5.6739939e-001 -8.6280013e-002 -2.6334879e-001 -7.7704013e-001 -6.2288398e-001  1.9198881e-001 -7.2792696e-001 -7.7705726e-001 -5.6020281e-001 -9.0186645e-001 -1.7958917e+000 -6.5738657e-001 -1.9039347e+000
 -5.4218270e-001 -2.1464558e-002  5.2375993e-001  3.1306240e-001  9.8224683e-001 -2.4961705e-001  6.2164845e-001  7.9753684e-001  8.3884729e-002  1.6819868e-001  3.2644031e-001 -1.0251671e+000 -1.4076266e-001 -1.7662817e-001  8.2911461e-002  2.6614617e-001  2.7241626e-001  6.4274993e-001  5.9043921e-001  3.5194737e-001 -6.0701251e-002  3.6773402e-001 -1.4018429e-001 -1.8066306e-003 -3.0459025e-001  1.7846059e-001  5.0996651e-001  6.0029029e-001  5.7990516e-001  3.4511286e-001  1.7191654e-001  5.3517298e-001  5.2415520e-001  5.8068624e-002  1.6917275e-001 -4.8020477e-001  2.0084384e-001  2.8440426e-001  3.1870371e-001  2.0406722e-001 -1.5849344e-001 -5.3952902e-001  7.1596560e-001  5.5675796e-001  1.9018966e-001 -6.6919641e-001 -4.1029604e-004  2.2051358e-002 -6.8913466e-002 -3.5129925e-001 -1.6136767e-001 -2.2874616e-001 -6.1441741e-001 -1.3361249e-001 -4.3649459e-001 -1.3049929e-001 -5.2911752e-002  5.5922099e-001  8.3808357e-001  2.1700756e-001 -3.1620110e-001  1.1494141e+000 -4.0344990e-001  9.7854400e-001  2.5410713e-001  9.6513896e-001
 -1.0424528e+000  8.5200255e-001  7.4542167e-001  4.6731311e-001  1.1201761e+000 -1.0565558e+000 -9.2392575e-002  2.2232047e-001  8.1945797e-002  1.9397276e-001  9.5206669e-002  1.0188803e-002 -3.2207772e-001 -2.7921099e-001 -8.0623830e-001 -2.1130910e-001  6.2852417e-001  7.3620535e-001  8.6039669e-001  8.2479356e-001 -4.1909765e-001  3.1501394e-001  5.1274163e-001  1.4508252e+000  5.9159560e-002  3.0336259e-001  3.5770517e-001 -9.6479391e-002 -7.4727714e-002 -1.0306647e-001  5.6239370e-001  3.4241112e-002  6.4013826e-001 -4.5494149e-002  2.7831009e-003  3.1734455e-001 -4.6097816e-001 -3.2704915e-001 -1.4760836e-001  1.0121616e-001 -1.8074327e-001 -3.1188861e-001 -3.3291587e-002  4.2935852e-001  1.7904517e-001 -6.8891697e-001  9.1577804e-001  3.9039081e-001  8.0343970e-001  3.3335641e-001 -1.0831961e-001 -1.0457225e+000 -5.5157329e-001 -7.1580169e-001  2.4531890e-002 -2.7339320e-001  1.2146904e-001  3.2098521e-001  2.7678910e-001 -6.4107162e-001 -7.6873807e-001  1.0764841e+000  4.1192364e-001 -3.7510377e-001  5.3939226e-001  2.0333711e+000
  2.4350935e+000  1.0076086e+000 -8.0736881e-001  4.2005228e-001  1.0110511e+000  1.3408497e+000  1.4535975e+000  1.1703191e+000  1.3366401e+000  1.5565550e+000  1.1553743e+000 -6.0248549e-001  9.3381935e-001  1.7879282e+000  2.6411959e-001  1.3893074e+000  1.4305053e+000 -3.3660516e-002 -4.8977380e-001  2.2583896e+000  1.7985926e+000  4.6019654e-001  1.5798474e+000  4.0780612e-001  1.0958489e+000  3.5715978e-001  9.0746847e-001  5.0624672e-001  8.0439039e-001  1.0711152e+000  1.2455883e+000  1.1003048e+000  1.3722714e+000  1.7919520e+000  5.5956341e-001  9.1406098e-001  1.2870353e+000 -5.4075413e-002  4.2568647e-001  1.2289476e+000 -9.9481225e-002  6.3519357e-001 -1.0613846e-001  2.0505366e+000  8.2254409e-001  1.2410870e+000  1.0278640e+000  5.0968040e-001 -2.9313357e-001  8.5563296e-001  8.9580121e-001  7.8283783e-001  1.4822522e+000  9.4803040e-001 -3.1056393e-001  1.6274294e+000  9.6550124e-001  1.0075759e+000  1.1672955e+000  5.4965920e-001  2.8711730e+000  1.4653997e+000 -8.6812949e-002  2.9395378e-001  1.9774592e+000  1.5594422e+000
  4.2391325e-001  7.0325048e-001  5.6951645e-001  1.0093569e-001  4.2473447e-001  1.9606551e+000 -2.5866878e-001  6.8602234e-001  6.5227295e-001  1.0414389e+000  7.4034838e-001  5.4762852e-001  1.2916306e+000  1.0514423e+000  1.1689838e+000  1.2028916e+000  5.5598649e-001 -6.9186491e-001  3.3988858e-002  3.6552794e-001  4.9065306e-001  4.3065124e-001  1.2723630e+000  2.8394071e-001  7.6340888e-001  5.7883785e-001  1.9004029e-001  3.9395896e-001  2.1301827e-001  1.1247135e+000  4.4975936e-001  4.7225375e-001  1.5599584e+000  1.0930042e+000  4.2563780e-001  2.7352732e-001  1.0497310e+000  3.1421886e-001 -3.7191360e-001  3.2253173e-001  1.5469238e-001  7.0303557e-001 -6.8522895e-002  7.9328745e-001  5.3437010e-001  4.5884029e-001  1.0333027e-002  2.6154526e-001  1.1074607e-001  2.8061526e-001  1.1183677e+000  1.5973428e+000  7.3229736e-001  8.5984848e-001  4.6474660e-002  2.2612476e-001  7.9878527e-001  2.6657402e-001  2.4680665e-001 -1.7972104e-001  1.6654203e+000  1.2725286e-001  5.8745727e-001  3.2260499e-001  7.9854400e-001  9.3224686e-001
  6.2870083e-001 -2.6835740e-001  4.1964216e-002  9.3098315e-001 -3.5403440e-001  2.6905221e+000 -5.3735716e-001  1.1396332e-001  2.9662432e-001  7.9239337e-002 -2.2708038e-001  9.5227946e-001  2.4083542e-001  6.1497679e-001  1.4626398e+000  1.0489894e+000  1.3287725e-001 -2.3467275e-001  1.5014874e-001 -9.0322790e-001 -4.0469877e-001 -2.2520134e-002  2.1197313e-001  1.4894006e-001  9.4567802e-002 -2.1584064e-003  7.0863936e-001  1.3537298e+000  1.3658609e+000  4.7449391e-001 -1.3133652e-001 -1.8319738e-002 -5.5701669e-001  4.9541553e-001  8.3665015e-001  7.8200688e-001  9.5349828e-001  1.7203797e+000  1.0611561e+000  4.7020077e-001  2.6833770e-001  3.1126350e-001  7.5822255e-001  4.1401660e-001  5.8716919e-001  7.4815235e-001 -5.7698231e-001  2.4257261e-001 -5.6453612e-001 -2.1371035e-001  2.1006693e-001  2.5458855e-001  1.0194050e-001  4.6249099e-001 -4.3686206e-003 -6.1149509e-001 -5.5703757e-002 -8.6402201e-002 -5.0291768e-001  3.5064102e-002  2.1045950e-001 -4.5185490e-001  8.6881678e-001  1.8509424e-001  1.0011250e-001 -3.1319339e-001
 -4.2825308e-001 -7.9356184e-001  8.4622436e-001  9.8304284e-001 -4.7891073e-001  5.9486489e-001 -2.5409881e-001 -4.4779482e-001  1.5532992e-001 -5.3219896e-001 -5.9416781e-001  2.6802051e-001  7.0528607e-002 -3.1344286e-002 -4.6591104e-001 -6.2911146e-001 -4.7900510e-001  3.5357749e-001  4.9803858e-001 -1.1560879e+000 -1.3415991e+000  3.5024409e-003 -8.5657373e-002  8.9919403e-001 -4.4444415e-001  5.3172199e-001  7.6083882e-001  5.9456173e-001  1.0554056e+000 -1.0343534e+000  1.0264904e-002 -1.9008722e-001 -6.6026973e-001 -1.0652737e+000  7.5254092e-001  6.2118461e-001 -7.5337818e-001  1.6226633e+000  6.3972947e-001  2.3067419e-001  7.4918676e-001  1.0001866e-001  1.1792878e+000 -4.5750077e-002  4.8365927e-001 -1.5348696e-001 -1.3600273e-001  3.1068658e-001 -3.1055789e-001  1.1707216e-001 -1.0151907e+000 -1.4466779e+000 -5.2499892e-001  1.0960822e-001  2.2011491e-001 -7.2284317e-001 -1.2104369e-001 -2.6973262e-001 -7.8427680e-001 -4.1020255e-001 -2.1770441e+000 -7.6247708e-001  1.1061269e+000  3.2713159e-001 -2.3230419e-001  5.2326016e-001
 -4.2117140e-001 -1.8789127e-001  1.7077450e-001 -7.1246169e-001  1.4950453e-001 -3.6842306e-001 -3.4346013e-001 -1.4906587e-002 -9.3823778e-002 -2.0353310e-001 -7.4600259e-001  7.1018433e-001  3.5479046e-001 -1.6836752e-001 -5.4469663e-001 -6.5850852e-001 -1.6052640e-001 -6.4811289e-002  5.0946670e-001 -2.1040332e-001 -3.4244238e-001 -1.6526102e-001 -1.7469085e-001  3.1451397e-002 -1.8655759e-001 -4.5826247e-001  3.0539179e-001 -2.1253198e-002  4.4286374e-001 -4.5731167e-001  4.9413299e-001  2.3249651e-001  1.0375154e-001  5.0139702e-001  3.2050062e-001  5.9928488e-001  1.8755705e-001  3.3724299e-001 -3.0896604e-002 -5.3288642e-002  4.5539386e-002 -3.4959048e-001 -2.9669073e-001 -4.9556669e-001  4.2899604e-001 -7.4114519e-001  3.4328591e-001  3.0828502e-002 -8.4386219e-001 -2.8822219e-002 -6.4269713e-001 -7.4303797e-001 -3.4181168e-001 -1.8307662e-002  2.6596394e-001  2.8398351e-001  2.7764624e-001  2.2993910e-001  3.7444878e-001 -6.2092720e-001 -9.2402351e-001 -8.9968600e-002  4.3826679e-001 -1.1943601e-001 -7.9654885e-001  7.4801153e-001
  3.8736324e-001  4.7609985e-001  3.9111031e-001  4.9746911e-001  3.6532184e-001 -8.8509491e-001  2.0261670e-001  5.9159655e-001  2.0877702e-001  3.7750774e-001 -5.2416467e-001  9.9273172e-001  3.4974275e-001 -9.4168952e-002 -2.9526772e-001 -4.4545727e-001 -5.1298069e-001 -4.7402342e-001 -2.6766329e-002  4.1165210e-001 -2.5206141e-001 -2.1052041e-005  3.8949497e-002  1.2022224e+000 -2.6805396e-001  3.8595435e-001  6.0625583e-001  2.1985131e-001  1.9455044e-001  7.7384355e-001  5.9090110e-001  3.3947191e-001  4.0449473e-001  1.7823085e-002 -1.1145768e-001  5.6894343e-001  8.8797128e-001 -4.7066538e-003  4.4687455e-001  6.0426557e-001  5.5979210e-001 -2.0639660e-001  8.2188833e-001 -2.7000703e-001  3.3161724e-001 -8.9511610e-001  2.3230161e-001 -5.2052352e-001 -4.7717051e-001 -2.2843175e-002 -1.0750127e-001  2.3976139e-001 -9.6871996e-002 -4.1880416e-001  5.2965073e-001 -1.7333894e-001  6.5197241e-001 -9.5661796e-002  4.2748483e-001 -3.9463882e-002  1.8988030e-001  6.1861024e-002  5.7294687e-001  4.0180813e-001 -1.3871738e-001  3.0164137e-002
 -7.8442863e-001  7.3459783e-002  8.4137558e-001 -4.3229294e-001 -2.0318103e-001 -1.7545477e-001 -9.7862745e-001 -5.2693610e-001 -1.9846647e-001  1.6782495e-001 -1.1530740e+000  6.4018133e-001 -4.2464844e-001 -7.8608245e-001 -7.2781571e-001 -8.7047285e-001 -9.3995307e-001 -5.4985571e-001 -4.0441280e-001 -1.1976242e-001 -7.9111929e-001 -3.0560371e-001 -6.1722086e-001  2.6419068e-001 -1.9355358e-001 -3.4028231e-001  3.6952116e-001  4.0954254e-001  5.1881027e-001 -8.7807688e-001  5.5008898e-001 -8.8699945e-002 -1.0330759e+000 -4.2713636e-001  3.6193140e-001  7.8203814e-001 -3.2123882e-001  2.5127723e-001  2.4591615e-001  1.5288517e-001  9.2810910e-003 -8.3254301e-002  2.9261386e-001 -7.5955212e-001  2.2073404e-001  3.3948667e-001 -6.4300178e-002  2.5483851e-001  1.5037284e-001 -1.5506379e-001 -4.9564895e-001 -3.3842675e-001  2.6108355e-001 -9.4989567e-002  4.5712057e-001 -3.3213388e-001  8.7017042e-001  1.3381673e-001  7.5376300e-003 -1.1295079e+000 -5.2991529e-001 -8.9025118e-001 -3.3613922e-001  1.5542609e-001 -1.0195427e-001  2.4432858e-001
 -5.9961381e-001 -1.2110602e-001 -5.0037595e-001  2.3370173e-001 -2.2342510e-001 -3.8221371e-001 -4.5875037e-001 -8.4938830e-001 -2.6169906e-001 -3.0793029e-001 -1.3283535e-001  8.1118372e-001  3.4974800e-001  3.4007833e-001  5.2064863e-003 -1.2141126e-001 -1.8676613e-001  2.9790536e-002 -1.0967989e+000  4.5171007e-001  6.9609844e-002 -3.9692781e-001  1.3932403e+000  2.4330989e-001  1.7175214e-001  4.6014142e-002  5.1337016e-002  2.8538104e-002  2.3639556e-001  1.3859620e-001 -9.4080885e-001 -6.1175242e-001 -9.1019840e-001  3.2565405e-002  3.3296398e-002  1.2069314e-001 -2.4056645e-001  2.8974895e-001  2.9167963e-001 -5.1464257e-001 -1.0049187e-001 -1.7417270e-001  4.2276487e-001  9.0622658e-001  4.0858154e-001  1.5196186e-001 -6.0489567e-001 -4.9402068e-001 -2.1765287e-001 -5.8298494e-001 -5.0760044e-001 -3.1515746e-001  1.6033230e-001  2.0578999e-001  7.2417075e-001 -4.0080771e-001 -1.6336400e-001 -4.7719409e-001 -3.1776019e-001 -5.1669136e-001 -7.4115368e-001 -4.7016545e-001  1.4058761e-001 -3.8134139e-001 -7.7164322e-001 -4.2325890e-001
  5.6420058e-001 -3.6570578e-001  9.0713359e-001 -1.1204674e+000  6.0043002e-001  7.0181495e-002 -6.2962759e-001 -2.7912251e-001  5.5512016e-002 -5.5844026e-002  1.1332383e-001  1.2028300e+000 -1.6462433e-001  9.6421677e-002  2.5895186e-001 -1.9564742e-001  7.4158385e-001  4.9027550e-001  7.5988051e-002  8.4972743e-001  1.0849387e+000 -1.2627409e-001  5.0693408e-001 -6.0776604e-001  4.6075382e-001 -3.1619240e-001  7.1207078e-001 -1.5672554e-002 -5.6563735e-001 -7.0450794e-001 -3.8959154e-001 -4.6359933e-001 -6.1438431e-001  3.6848252e-001 -2.2995243e-001 -6.0788645e-001 -4.3168065e-001 -1.7719757e-001  5.9501214e-001  8.0637762e-001 -6.9730984e-001  2.8903350e-002 -9.8333466e-001  1.2458656e+000  5.2882287e-001  1.4310983e+000  6.3196464e-001  4.7112564e-001  1.3912422e-001  5.5257499e-002 -1.4663739e-001 -6.7043477e-003  9.0744068e-001  2.8615253e-001  1.5328156e+000  2.5302030e-001 -3.6803965e-002  1.2831936e-001 -4.8548597e-002 -5.3153722e-001 -3.4821921e-001  2.2228899e-001 -5.2799368e-001  8.7548164e-001 -9.6413771e-001  1.2411454e+000
  1.5573413e+000  3.5507105e-001  7.1043638e-001  6.7141643e-001  9.9195857e-001  1.0208155e+000  6.7899503e-001  8.2740550e-001  9.1653963e-001  7.0354323e-002  4.5093446e-001  1.2151239e+000  4.6615959e-001  4.4788235e-002  1.1559894e+000  8.5510338e-001  4.3255079e-001  3.1845134e-001  2.9878346e-001  8.4239982e-001  8.5389078e-001  2.8054981e-001  4.3907078e-001  1.0001128e-001  6.5041612e-002  5.6860367e-001  7.4570689e-001  7.5594411e-001  6.5605102e-001  8.4883634e-001 -5.2994371e-002  2.5454833e-001  5.4055629e-001  1.2530533e+000 -6.5681777e-002 -2.0440883e-001  1.4413107e+000  1.0349796e+000  1.3742756e+000  7.2926481e-001 -2.7014072e-002  1.3825901e-001  1.0391707e-001  3.4838285e-001  1.7857003e-001  9.2032567e-001  5.6587711e-001 -5.2192085e-002 -1.0619619e-002  6.0198731e-002  8.6591725e-001  1.3145905e+000  9.3989416e-001  3.0856693e-001  4.5332662e-001  5.8102016e-001  1.5105885e-001  5.4657240e-001  1.3126585e+000  3.4739023e-001  4.1509775e-001  7.0902210e-001  4.6372069e-001  6.1297003e-001  4.5183620e-001  1.7054535e+000
  9.0182493e-001  1.7849579e-001  1.2709155e+000 -5.2255932e-002  5.6415601e-001 -6.4405975e-001  8.4291673e-002  1.1466439e+000  5.3205353e-001 -2.1579049e-001  3.9536025e-001  1.9218862e-001  2.9692764e-001  3.9772384e-001  5.9640532e-001  8.3661359e-001  5.5062032e-002  2.6202569e-001  8.0120824e-001  5.9509909e-001  1.4316482e+000  1.5281730e-001  3.2851043e-001  3.4311888e-001  2.4187833e-001 -2.0574604e-001  6.4077944e-001  8.4425296e-001  7.4716984e-001  1.0585018e+000 -1.6959784e-001  1.7139445e-001  8.9400570e-001  1.1507306e+000 -4.0381080e-001 -9.2440843e-002  1.1855633e+000 -2.8112573e-001  4.1226677e-001  8.0224240e-001 -4.7166168e-001  5.7925813e-001  3.2194048e-001  3.4163544e-002  2.2427768e-001  1.4587595e+000  8.3077296e-001  6.5055500e-001  3.8817870e-001  6.6119455e-001  7.9304402e-001  9.7793719e-001  1.7109633e-001  2.4796946e-001  8.0472783e-001  8.0163028e-001  1.0981036e-002  9.1693838e-001  1.2012402e+000 -3.7701798e-001  4.1857470e-001  7.7497527e-001 -3.7989077e-001  8.8341119e-001  7.2211853e-001 -8.1118251e-002
  9.3069408e-001  7.2591434e-002  1.4136814e+000  8.2402544e-001  5.7975963e-001 -9.1598480e-001 -5.6878741e-002  6.0870859e-001  1.7882529e-001  9.9348498e-002  3.5522388e-001  1.5922884e-001  2.9032386e-001  5.7607382e-001  1.9022885e-001  4.8460412e-001  5.2885877e-001  3.8888433e-001  1.1008688e+000  8.2490061e-001  6.8836931e-001  2.0456261e-001 -1.4478998e-001 -2.7979053e-001  9.7827553e-003  5.1467301e-001  3.7260544e-001  6.0459873e-001  4.8974796e-001  4.3306005e-001  4.1224572e-001  5.9877436e-003 -2.2123223e-001 -2.0062861e-001 -3.2052352e-001  4.9341179e-002  6.4446343e-001  4.5533908e-001 -1.8826385e-001 -9.8607375e-002  2.7810915e-001 -9.5311745e-002 -6.2952842e-001  9.0792844e-002  3.4677288e-001  6.1845364e-002  4.4865292e-001  6.6210142e-001  7.4324698e-002 -2.3075672e-001  9.8168160e-002  6.0564443e-002 -1.4829052e-001 -3.5166026e-002 -4.8736441e-002 -4.0208967e-001  1.8322564e-001  4.5596088e-001  9.8929816e-001 -2.0604394e-001 -4.0029792e-002  5.6959401e-001  6.6881363e-001  1.2223081e+000  6.9878076e-001  1.3093350e+000
  6.6848956e-001 -1.0691739e-001 -4.6542997e-001  3.6266330e-001  8.4537771e-001 -7.1309031e-001  4.0068286e-001  9.1913823e-001  9.9656906e-002  6.7635326e-002  1.1192615e+000 -1.3629013e-001 -3.1550675e-001  2.3544668e-001  1.1162852e-001 -8.4054801e-002  2.3059982e-001 -4.0076826e-001  2.1110822e-001  7.3363660e-001  7.9258979e-001  1.5403314e-001  4.0831848e-001 -6.1140859e-001 -3.2568957e-001  3.3812424e-001  3.6689978e-001  2.3442378e-001  2.1970021e-001 -3.1715758e-001  2.9282812e-001  2.5822386e-001  2.1553204e-001 -8.6978440e-002 -3.9016037e-001  1.5202330e-001 -2.4990898e-001 -5.2635352e-001 -2.1217347e-001  2.2565454e-001  7.3445382e-002 -7.4932335e-002 -6.4427109e-001  4.4354967e-001  5.5546474e-002 -5.6594849e-001  5.8701870e-001 -2.0041280e-001  3.6064945e-001 -2.3810823e-001 -2.0288666e-001 -8.6927261e-002 -2.0423342e-001 -2.1574370e-001  2.9075648e-001  4.1283641e-002  5.0136814e-002  2.3771010e-001  5.9736601e-001 -4.9941854e-003 -1.9031020e-001  7.6485764e-001 -1.2105419e-001 -3.9946144e-001 -3.5016825e-001  6.3980634e-001
  1.0382849e+000  1.0981761e-001 -1.7072808e-001 -5.9876206e-001  6.3084137e-001  8.5669064e-001  5.5407669e-001  4.2073746e-001  6.9689007e-002 -1.4541781e-001  9.6412391e-001  2.2124997e-001 -2.9567488e-002  6.8396945e-001  3.5736014e-001 -8.9744136e-002 -3.4329831e-001 -4.5772873e-001 -2.4619989e-001  2.8039185e-001  3.1932278e-001  2.9751964e-001  3.4976743e-001  2.2451383e-001  1.0128147e-001  2.8048849e-001  2.1524871e-001 -8.2755412e-002  1.1386421e-001  1.6887974e-001  1.9627131e-001  2.9670899e-001 -1.4640389e-001  1.5365194e-001  4.0389114e-001  2.9873398e-001 -2.4457116e-001  3.3284195e-001  2.0449801e-001  4.3384543e-001  6.1745241e-001  7.0173574e-003 -4.5524297e-001  3.5869352e-001  8.5808333e-002  3.6278892e-001  1.9665356e-001  4.5131079e-001  5.7057344e-001  2.7977372e-001  5.6004079e-002  2.7562188e-003  5.1209990e-001  1.1694726e-001  9.9914484e-001  7.2817347e-001  5.5243095e-001  1.4206976e-001  1.2800353e-001  2.2498242e-001  1.2182247e-001  5.1626875e-001 -6.3948215e-001  1.0293821e+000  4.1895411e-001 -9.0983278e-002
 -2.1493267e-001  4.6365794e-001 -1.8484380e-001 -5.6953521e-001  3.0081637e-001  1.1260458e-001  1.5220469e-001  1.1956644e-001 -1.3755955e-001 -3.3188237e-001 -1.3438778e-001  1.1205485e+000  1.1840484e-001  9.9455746e-001  2.9987790e-001  6.8098685e-002 -4.6087950e-001 -5.9100219e-001 -2.6228587e-001 -4.2045987e-001 -4.5421644e-001 -2.6360277e-001 -1.9305499e-001 -1.3432769e+000  7.7769209e-002 -4.1908601e-001  3.4462242e-001  2.1105542e-001  9.4203415e-002  5.8536402e-001  1.7371798e-001  1.6561786e-001 -3.2736428e-001 -1.2810327e-002  1.9419788e-001  1.7799386e-001  3.1544933e-001  1.9516839e-001 -2.7864208e-002  5.9150835e-001 -1.4970180e-001  3.5106225e-002 -1.6768509e+000  2.9063912e-001  9.7640529e-003  5.8434884e-001 -4.7031076e-001 -1.5145492e-003  2.3233165e-001 -1.6060246e-001  4.6844363e-001  1.7846289e-001  9.3601996e-001  3.3652381e-002  7.2607395e-001  1.4003408e-001  3.6527885e-001 -1.6252767e-001 -2.1742825e-001 -1.5376138e-001  4.4180619e-001  1.2674875e-001 -1.6510333e+000  1.7600184e-001  4.7404643e-001 -2.7677814e-001
  5.1083679e-001  6.8648064e-001  5.3965596e-001  2.5031120e-001 -1.0051667e-001  1.2750518e+000  1.8214012e-001 -2.7366946e-001 -4.3202238e-001 -4.5680891e-001  5.7885110e-002  5.9960320e-001  3.4942691e-002  8.0672510e-001  4.5991925e-001  1.7359453e-001 -9.7009477e-001 -4.2358270e-001 -9.5925284e-001 -5.9665166e-001 -5.0135429e-001 -2.3133072e-001 -7.5493038e-001 -1.3867235e+000 -3.4769246e-001 -8.2278561e-002  3.5400432e-001  5.7587501e-001  4.4610313e-002  7.7459074e-001 -3.7404781e-001  1.6405951e-002 -6.6666640e-001  1.9107035e-001  5.0109910e-002  3.2615895e-003  2.8939707e-001  2.4261505e-001  4.5469196e-001  4.2493899e-001  4.7020727e-001 -2.3335347e-001 -1.0019304e+000  1.2012111e-001 -1.1363420e-001 -1.0519672e-001 -1.2455928e+000 -5.8318048e-001 -9.3852485e-001 -1.9802611e-001  4.7583141e-002  1.2804531e-001  7.4228600e-001  1.0698856e-001  4.3046322e-001 -4.7704882e-002  2.2749666e-001 -6.6272536e-001 -3.0822655e-001  9.3814491e-002  5.2159827e-001  2.9222650e-001 -3.7340733e-001  5.1434669e-001  3.7912849e-001  2.3364024e-001
 -5.9220724e-001  2.8575671e-001  5.7657210e-001 -4.9965042e-001  1.7276454e-001  1.5632601e-001 -7.6404168e-002  1.8727469e-001  1.6287661e-001 -8.4649227e-002  7.5357860e-001 -1.0705241e+000 -7.3686012e-002 -2.4895053e-001  7.8112631e-001  3.0104985e-001 -2.7198637e-001 -1.0778328e-001 -3.8920971e-001  1.8331778e-001  5.2967369e-001 -2.1860711e-002  1.7929413e-001 -3.2734450e-001 -2.5703110e-001  5.7170948e-003  8.4370274e-001  1.3295047e+000  6.8591097e-001  3.6987691e-001 -3.6185152e-001 -9.3493384e-002  2.1430630e-002 -2.8968432e-001  6.1521958e-001  5.4877147e-002  2.4880482e-001  6.9186171e-001  1.1411139e+000  3.2598762e-001 -3.0597871e-001 -3.1430713e-001 -2.6039375e-001 -4.8752958e-001 -5.0935466e-001 -1.7710758e-001  9.1902856e-002 -5.0288694e-001 -5.7368218e-001 -2.6499709e-001  3.0632019e-001  6.8721999e-001 -3.5485028e-001  8.4411474e-002 -1.8569481e-001  6.8468428e-001  2.6669181e-001 -3.1914870e-001  4.6095999e-001  8.6274165e-001 -1.6152092e-001  5.4676165e-001 -6.2641347e-001  3.3001479e-001  7.7661033e-001  5.0245201e-001
  5.2970916e-001  2.1489572e-001  1.4487962e+000  2.7394396e-001  2.7080645e-001 -1.0131247e+000 -5.0695392e-001  5.4940818e-001  4.0402913e-001 -7.6274253e-002  9.9987524e-001 -1.0148259e+000 -2.9492014e-001  4.1093694e-002  1.2025517e+000  9.0514363e-001 -6.8312288e-002  2.4598592e-002 -1.0403070e+000 -8.3588823e-002  1.4345138e-001  3.8149989e-001 -4.0386881e-001 -3.4051951e-001 -1.5952221e-001  4.9928590e-001  2.0885838e-001  7.0948848e-001  8.4499357e-001  7.4150893e-001 -5.4820841e-001  2.4343383e-001  3.4788262e-001  4.0112620e-002  4.0374932e-001 -2.9768967e-001  2.9299052e-001  1.5076935e-001  5.5516588e-001  1.1754653e-002  5.9008351e-001 -7.7628299e-002  8.7467470e-001 -2.2381872e-001 -1.1371120e-002 -7.8624788e-001 -2.8223771e-001 -1.0026949e+000 -1.6497536e-001 -4.8300321e-001  7.1301724e-001  1.1189422e+000 -4.1389700e-001  6.2722955e-002 -8.7042610e-002  4.7937139e-001  1.7959475e-001  2.0387623e-001 -5.4359771e-002  6.1784991e-001 -4.0201831e-001  9.5275690e-001  2.9133640e-001  1.1564380e+000  6.8467149e-001  9.0384556e-001
 -1.7619616e-001 -7.2806640e-002 -1.1532903e+000 -5.3112329e-001  2.9743775e-001  3.7075655e-001  6.3284589e-002  3.8833508e-001 -1.0374609e-002  9.9057130e-002  1.0528597e+000 -4.6191545e-001 -6.7749424e-002  5.9711691e-001  4.7629165e-001  4.2377946e-001  8.3904213e-001  3.8123816e-001 -8.6543526e-001  3.0848329e-001  1.8815791e-001 -3.9354318e-001  1.5551208e-001 -2.9501420e-001  1.7519796e-001  3.0462798e-001  5.5673408e-001  8.1106391e-001  1.1441508e+000  3.2203720e-001  1.5144658e-001  9.6596891e-001  1.0007904e+000  7.9546580e-001  1.0273727e+000 -2.4296672e-001  5.8905262e-001  8.3186947e-002  2.3130662e-001  5.8463372e-001  3.5257505e-001 -1.3852282e-001  2.2259214e-001  3.0127040e-002  2.0952128e-002 -2.6291333e-001  9.5565148e-002 -7.7357823e-001 -1.4994069e-001 -3.9109363e-001  2.1145536e-001  5.4057445e-001 -3.5121465e-001 -2.4551594e-001 -4.7318654e-001  8.8696991e-001  1.2420756e-001  2.5961992e-001  6.7191358e-001  2.1859748e-001  2.8596894e-001  9.1026134e-001 -3.3666733e-001 -3.2215453e-001  4.1118985e-001  7.7646544e-001
 -6.9998372e-001 -2.7982717e-001  7.7322101e-002 -1.6248051e+000  6.6841251e-001  1.2689757e+000  1.4309584e+000  8.3130824e-001  2.9935271e-001  2.3537999e-001  5.0667105e-001  6.4321196e-001  6.4448657e-001  1.1731153e+000 -2.2405164e-001  2.7606774e-001  4.8957021e-001  5.9051401e-001 -3.5243789e-001 -2.8066759e-001  6.5444815e-001  2.0698414e-002  1.0956659e+000 -1.2085801e+000  3.2962062e-001 -5.0458901e-001  7.8146320e-001  1.5800248e-002  5.7863727e-001  3.8013819e-001  3.6241835e-001  7.6287320e-001 -1.6964125e-001  9.3640044e-001  6.5913993e-001  3.3091994e-002  7.4290496e-001 -5.6770609e-002 -3.5392435e-001  5.9222018e-001 -7.8746213e-001  1.9883551e-001 -1.3085036e+000  7.6237280e-001 -7.5579345e-002  4.4430130e-001 -1.1533430e-001  3.9695861e-001 -4.1815300e-001  7.8666543e-001  3.6162539e-001  3.8588346e-001  7.2328301e-001  2.7888319e-001  6.3061323e-001  9.8287801e-001  1.9775002e-001  8.0604285e-001  1.2044027e+000  1.0203567e+000  1.1633559e+000  1.4433522e+000 -1.3584950e+000  1.6029759e+000 -2.3675820e-001  1.6330844e+000
  1.2117406e+000  2.4499247e-001  1.0345354e+000  5.9656043e-001  3.6779720e-001  8.3603672e-001 -1.2011453e-001  4.2064685e-001  7.7779856e-002 -1.9860019e-001  9.2802433e-002  5.5592141e-001  2.1249481e-001  2.8966437e-001 -8.0525438e-001 -5.1722493e-001  2.5677484e-001  6.2659960e-001 -7.2919597e-001 -8.2218235e-001  7.3128625e-001  1.6315619e-001 -9.9081070e-002 -1.7310885e+000 -4.4447059e-001 -2.3176265e-001  1.9360028e-001 -9.5771110e-002  8.7856703e-002 -3.3674265e-001 -1.3179733e-001  2.4563783e-002  8.1879863e-001  5.8045539e-001 -1.6304815e-002 -8.7731944e-001 -6.5537606e-001 -5.0879750e-001 -5.3375324e-001 -3.5870313e-001 -1.4953290e-001 -3.2925583e-001 -1.0244471e+000  7.0149865e-001 -5.8098303e-001  3.8849817e-001 -6.7869335e-001 -6.8213188e-001 -2.0159452e-001 -3.9596118e-001 -4.1548434e-001 -4.3307504e-001  3.0822351e-001 -1.0066491e-001  4.2877995e-001  5.7969437e-001 -1.3639257e-001  1.1730208e-001  5.1367605e-001  1.6632319e-001  4.9762337e-001  2.6437546e-001 -1.5623102e+000  1.8209245e+000 -2.0111001e-001  7.9220403e-001
 -1.3838531e-001 -3.6448776e-003 -6.8467210e-001  1.3826521e-001  4.0730054e-001  7.1898025e-001  6.8077386e-001  6.6950458e-002  4.3774332e-001  4.8031100e-001 -7.4783637e-002  1.3402372e+000  6.4766319e-001  2.5060385e-001  2.5964573e-001 -6.4610895e-003 -7.7945578e-001 -3.1555570e-002  3.0420318e-001  7.8812480e-002 -3.5342461e-001  6.5454994e-002 -8.1998046e-002  6.9293801e-002 -1.2560689e-001 -1.3043346e-001  5.4049892e-001 -1.8121920e-001  2.6601277e-001  4.9486437e-001 -6.2471059e-002 -5.5606334e-002 -1.1118418e-001 -1.5847537e-001 -3.7218836e-001 -3.5041383e-001  5.8778512e-001  4.7970938e-001 -5.5381395e-001  3.2274416e-001 -7.5773035e-002  1.9078239e-001  5.9497235e-001 -1.7283239e-001  2.6285244e-001  4.0818769e-001  2.0485104e-001  8.4827261e-001  5.5127197e-002  3.3450768e-001  3.9506804e-001  7.0575160e-001  5.4318625e-001  6.8984063e-001  1.1245399e+000  5.4976423e-001  3.5782511e-001  4.5369436e-001 -1.8921865e-001  5.2963499e-001  2.2227324e+000  8.1089804e-001  4.6853337e-001  6.3549207e-001  7.5448944e-001 -4.8543388e-002
  1.1720444e+000  3.2975635e-002  2.3509254e-001  1.0723261e+000  2.4720197e-001 -1.7192346e-002  1.6163104e-001  5.4647205e-001  2.9228946e-001  2.7603231e-001  4.7179712e-001 -4.1815319e-001  1.0350403e-001 -2.9297684e-001  3.8270966e-002  2.3845099e-001  1.9569732e-001  7.1444892e-002 -1.9095160e-001 -3.8238571e-001 -3.7240714e-001  3.0515783e-001  5.3676167e-001  1.0007133e+000 -1.5568597e-001  1.0597306e+000  5.0776215e-001  2.6279698e-001  6.9114221e-003  1.4028315e-001 -6.7894656e-002 -2.6264735e-001  1.3413190e-001 -5.2909605e-001 -1.1432448e-001 -9.6175849e-002  9.3019974e-002 -2.4123184e-001  6.9794501e-001  8.4766314e-001  6.0197156e-001  3.3439033e-001  1.3518623e+000  2.3271866e-001  7.5814181e-003 -2.1614044e-002  2.1969036e-001  3.0639308e-001  2.2613285e-001  6.1683651e-001  7.6614088e-001  6.9961332e-001  3.6159844e-002  2.5526816e-001  9.9808069e-001  7.1747193e-001  3.5677166e-001  4.5154410e-001 -2.1275170e-002  3.8428267e-001 -6.5090088e-002  9.0086161e-001  8.6304079e-001 -4.5470403e-002  6.0822201e-001  9.2178794e-001
  8.2864633e-002  4.4456844e-001  6.1613787e-001  1.6147129e+000 -1.9572146e-001 -6.5596128e-001  5.7576191e-001  7.2540478e-001  2.2967836e-001  5.5277261e-001  4.2328718e-001 -1.1337977e+000  3.0042300e-001 -9.3569441e-002 -6.6199238e-002  4.5065658e-001 -2.2792100e-001 -7.4509127e-001 -2.1206027e-001 -1.9431351e-001  5.4495940e-002  2.3498365e-001  1.2656546e+000  2.2757855e-001  7.9613140e-002  6.9789561e-001  3.9666226e-001  1.0158035e-001  2.1081866e-001  6.2632082e-001  1.5512397e-001  4.5380507e-002  1.0749036e+000 -1.0170035e-001  3.1136942e-001  3.3426536e-001  3.9267748e-001  5.1194339e-002  6.2287758e-001  8.1132822e-001  4.4365058e-001  6.3870054e-001  1.5025274e+000  4.1717877e-001 -5.5023227e-002 -1.8786996e-002  4.9941893e-001  5.2441997e-001  2.5169520e-001  3.3648165e-001  9.5831895e-001  7.1537643e-001  1.7296796e-001  2.4011460e-001  8.0178172e-001  7.3974422e-001  3.8980149e-001  6.6949063e-001  5.6286591e-001  9.6865881e-001  3.4920941e-001  1.8006018e-001  1.7596387e+000  1.9618566e-001  9.9328613e-001  2.1180712e-001
  2.6351390e-001  6.4250809e-001  8.9507015e-001  1.4811520e-001  5.6580221e-002  2.8408588e-001 -1.6253608e-001  5.4224756e-001  3.4595000e-001  4.5484548e-001  1.7073909e-001  1.2994945e-001  8.4711043e-001  6.6127200e-001 -1.1131874e-001  2.0968961e-001 -1.3934504e-001 -6.9866380e-001 -4.5447572e-001 -5.4253886e-001  1.5202793e-001  4.8169449e-001  2.7520040e-001 -5.6111523e-001 -1.1030359e-001  4.0232099e-001 -8.7111756e-003  8.5440665e-001  9.0366694e-002  3.6151969e-001  6.8795527e-001  3.2741838e-001 -1.1849136e-001 -2.7706762e-001  4.9948783e-002  1.1352606e+000  3.8597992e-001  8.2558747e-001  4.9480956e-001  3.1240209e-001  4.9587919e-001  3.9670861e-001  4.7688760e-001  5.8838546e-001  2.9784816e-001  5.1625499e-001 -1.3319051e-001  2.5301199e-001  4.2098675e-001  2.3118802e-001  4.2462400e-001 -1.5821088e-001  7.7222112e-001  9.1271431e-001  7.8235555e-001  5.0788469e-001  6.1185666e-001  2.4784787e-001 -1.0080592e-001  7.2218408e-001  7.5346729e-001  1.2285210e-001 -9.0722883e-002  6.6261063e-001  5.0469162e-001 -5.0155248e-001
  9.4616736e-001  2.9825736e-001  5.8714272e-001 -1.1003008e+000 -1.1282307e-001  1.7498911e-001  1.1867633e-002  1.2870454e-001  1.1531559e-001  6.3842951e-001  4.5455090e-001 -4.7059144e-001  8.9782857e-001  5.8712600e-001  3.0848726e-001  4.8695493e-001 -2.6250870e-001  3.9495792e-002 -2.4528041e-001 -6.8089979e-001  6.7862965e-002  4.3988473e-002  1.5545908e-001 -5.0112000e-001 -2.6595966e-001 -3.7176452e-002  2.2646031e-001  1.3558419e+000  5.9385198e-001  4.8554011e-001  7.3411666e-002  2.8099454e-001 -1.0722156e-001 -2.5842954e-001  1.4109007e-001  7.0313242e-001  2.2928745e-001  7.2942923e-001  7.6475407e-001  9.7837495e-001 -2.9743395e-001 -8.9012211e-002 -1.0035080e+000  2.9810248e-001 -2.2921316e-001  1.3170835e-001 -6.0623910e-001  6.4681321e-002  1.8334610e-001 -1.8379553e-001  2.3680903e-001  3.4349402e-002  5.1443386e-001  5.8394605e-001  2.6358708e-001  3.7242810e-001  4.2465700e-001  3.0803236e-001 -4.7420178e-002  6.4156118e-001  2.3573244e-001 -2.4088650e-001 -5.7666669e-001  8.8684556e-002  5.0058747e-002 -7.0466187e-001
 -3.6503686e-001 -2.2522952e-001  4.8991401e-001 -8.4556110e-001 -3.5051693e-001 -3.1777602e-001 -3.8313625e-001  9.6193688e-003  3.8203396e-002  1.8969164e-001  7.5644044e-002 -1.0495350e+000 -1.5318372e-001 -4.4519281e-003  1.6526611e-001  1.0640444e-001 -2.1878965e-001  4.9038109e-001 -1.8279779e-001 -7.6289977e-001 -1.7233195e-001 -2.0350395e-004 -1.3079809e-001 -4.4831483e-001 -5.8368757e-001  4.5353370e-002  7.4059108e-001  1.4262954e+000  5.5697645e-001 -4.6177052e-001  3.7378303e-001  1.3960479e-001  7.5363252e-002 -1.2476677e-001 -1.4212675e-001  1.7095630e-001 -6.8138734e-001  5.3077900e-001  1.1533675e+000  6.4357769e-001  1.7707772e-001 -5.8221060e-001 -4.4668068e-001 -4.2793088e-001 -4.3424274e-001 -6.3444537e-001 -9.5695875e-001  4.4505162e-004 -1.5067983e-001 -9.1394007e-001 -4.2453290e-001 -1.0810588e-001 -1.3332013e-001  1.0842119e-001 -1.1194139e+000 -1.6538705e-001 -2.1680089e-001 -2.2653043e-001 -2.1376875e-001  1.3083277e-001 -8.5584404e-002 -5.8640654e-001 -3.1237474e-001 -3.0952649e-001 -2.2075689e-001 -4.1636515e-001
  3.3815569e-001  1.1521504e-001 -1.2902927e-001 -1.8721574e+000  2.0307542e-001 -4.5232441e-001  1.1635318e-001  9.0332694e-002 -3.2699074e-001 -1.9208830e-001  1.2269571e-001 -1.2822180e+000 -3.4862773e-001 -5.0887192e-002  2.6688102e-001  2.4297544e-001 -4.5482618e-001  7.9085710e-001  6.6867121e-002 -3.0295467e-001 -2.8219493e-001  3.9231839e-001  1.9305885e-001 -1.9410748e-001 -5.5970575e-001  2.8441051e-001  9.7341629e-001  7.5494263e-001  5.3045382e-001 -1.7012595e-001 -3.1814216e-002 -1.2838792e-001 -4.2682101e-002 -1.9870912e-001 -2.1732402e-001  5.3087377e-002 -6.4758860e-001  5.8744805e-001  6.5417765e-001  9.7908623e-001 -4.8033105e-002 -3.7452366e-001  2.4902805e-001 -3.6417958e-001 -6.1070900e-002 -6.3891232e-001 -6.5323337e-001  3.9203034e-001  2.4665703e-001 -7.7652562e-001 -2.1707616e-001 -9.4811706e-002 -5.6200166e-002  1.2073080e-001 -6.7374612e-001 -3.2889246e-001 -3.5514953e-001 -2.1366635e-001 -2.2631876e-001  1.9221693e-001 -1.1275147e-001  5.3443140e-002 -6.4559236e-001 -6.5294324e-001  2.1875902e-001 -5.6027270e-002
  6.8923746e-001 -1.7496106e-001  2.1146120e-001 -4.8926984e-001  4.9567211e-001 -1.3261953e-001  3.0451018e-001  2.3157025e-001  2.1436016e-001 -3.5614445e-001  3.0210927e-001 -1.2680868e+000  4.5320902e-001 -2.4935594e-002  8.2051512e-002  2.4750637e-001  2.7467197e-002  7.1893939e-001  8.2224820e-001 -1.9106570e-001 -5.4225864e-001  5.1180231e-001  1.2183833e-001 -5.6364243e-001 -2.3123470e-001  1.6665722e-002  8.9044454e-001 -5.7381303e-002  1.8302665e-001 -6.7416855e-001 -5.1595333e-001 -2.1019057e-001  9.6249072e-004  3.6918050e-001 -4.6592671e-002 -1.6931059e-001 -2.5311977e-001 -3.2474244e-001 -8.1311610e-001  6.9825448e-001 -1.0597552e-001 -2.2743310e-001  1.4596888e-001  2.6792141e-001  2.0018398e-001 -8.1357722e-001 -3.3518570e-001  9.1472671e-001  6.3991374e-001  9.5531489e-002 -5.8356430e-003 -1.0322278e-002 -1.7573450e-001  5.7120586e-001 -1.2463922e+000 -9.1793581e-002 -2.0247034e-001  4.2481117e-001  2.6617285e-001 -4.0238338e-002  5.4272211e-002  5.9084960e-001 -5.9963394e-001 -3.9966850e-002 -4.7377339e-001  2.4185806e-001
  9.9263308e-001 -1.0103545e-001 -2.9563443e-001 -8.8775444e-001  6.0906049e-001 -5.5152836e-001  7.2328308e-001  4.0464502e-001 -5.4604601e-003  6.9951531e-002  4.9884637e-001 -1.2100876e+000 -7.4381711e-002 -4.0609921e-001  2.6453194e-001  1.0408676e-001  1.9265452e-001 -2.3749658e-002  1.0533909e-001 -1.9232003e-001  5.9825092e-002 -4.6796699e-001  8.9462350e-002 -1.5604170e-001 -4.3051056e-001 -9.0293573e-002  5.2821448e-001  5.0080784e-001  1.1071749e-001 -8.4326494e-002 -1.0774994e-001  1.4200764e-002  5.2591341e-001  4.7699749e-001  4.4613736e-003  2.9828152e-001 -1.8382796e-001 -3.2635501e-001 -2.9697975e-001  3.7875977e-001 -2.1950489e-001 -5.2263922e-001  5.5023850e-002  1.0142468e-001 -8.9259624e-002 -2.6565078e-001 -8.8712940e-002  2.7189254e-001  1.7190233e-001 -7.5199704e-003 -1.3359944e-001  2.6734338e-001 -6.4927903e-001  3.3757472e-001 -7.1323831e-001  1.4138620e-001 -2.1106396e-001  1.1699127e-001  5.0945147e-001  3.3389271e-001 -6.4815493e-002  1.2989277e-001 -7.0893157e-002 -8.4918146e-001 -1.2619612e-001 -2.1179957e-001
  1.2723078e-001 -1.4208350e-001  2.2462699e-001  7.1409190e-002  8.8573349e-002 -7.7537147e-001  3.5977123e-001  9.3883951e-002  7.7141115e-002 -3.9054626e-002  5.7513445e-001 -8.5688415e-001 -2.7587585e-001 -2.1774549e-001 -2.8093946e-001  1.6195790e-001 -1.0861983e-001  5.1851888e-001 -8.3515030e-001  3.2747094e-003 -1.1564418e-001 -5.0556176e-002  6.0897385e-001 -6.4702081e-002 -1.9289559e-001  2.6829861e-001 -3.2568926e-001  2.6291660e-001 -1.1278986e-001 -3.8957885e-002 -3.0490486e-001  1.1375395e-001  8.5432597e-001 -1.6821804e-001  1.2792796e-001 -4.6851307e-001 -1.6951496e-001 -3.7633355e-001 -1.4054909e-001 -6.6231124e-001  5.7297651e-002  1.7079002e-001  5.6469535e-001 -1.8895623e-001 -4.8719058e-001 -4.8606725e-001 -4.5707782e-001 -8.0996894e-001 -3.5174115e-001 -2.0350364e-001 -1.9461666e-001 -2.7925441e-001 -9.6503495e-001 -1.1581258e-001 -7.6653419e-001  1.6235593e-001 -1.9254629e-001 -1.0187354e-002  3.9416259e-001  4.2339709e-001 -4.6583975e-001 -1.6991538e-001  3.4443369e-001  1.1038834e-002 -2.2717285e-001 -8.3866831e-001
  1.6567562e+000  4.7476525e-001  1.7920766e+000  7.4399386e-002  2.6021840e-001 -2.5338082e-001  1.7909460e-001  5.9362159e-001 -2.8821094e-002  2.8841580e-001  1.2168241e+000 -5.3565867e-001  1.4531343e-001 -2.2161086e-002 -7.6874897e-002  1.4884027e-001  4.0288391e-001  7.0469921e-001  4.8563657e-001  5.4206836e-001  6.2400461e-001  7.6150594e-001  7.0275749e-001  7.7828760e-001  2.9879667e-001  4.5824313e-001 -3.4451637e-002 -1.6230941e-001  3.8985079e-001 -2.8968350e-002  5.6772082e-001  6.0346026e-001  1.0860247e+000  3.5107551e-001  5.6790058e-001  5.9630334e-001  1.5727538e-001 -7.1736151e-001  2.0702031e-001 -3.5171441e-001 -6.6648995e-002  3.4463854e-001  7.7164930e-001  4.4392579e-001  2.9641384e-001 -1.8201432e-001  3.2661272e-001 -2.9043461e-001 -7.1120392e-001  8.0674212e-002 -2.0938828e-001 -9.9917224e-003 -3.0567379e-001  2.5211398e-001 -1.5674766e-001  3.9500486e-001  6.1772172e-002  5.9870623e-001  6.7788583e-001  2.0991789e-001 -6.7648453e-001  6.0125136e-001 -1.7280094e-002  3.9603466e-001  1.0726155e+000  5.5292744e-001
  1.4745397e-001  1.8748692e-001  1.8615988e+000  6.8836854e-001  3.4499997e-002 -8.5441402e-002 -8.4872053e-001  8.2787667e-001  4.1373832e-001  6.8589695e-001  7.3080746e-001 -1.1376903e+000  2.6667315e-001 -1.8248663e-001 -5.2148736e-001 -1.5533159e-002  8.9863217e-001  2.0098063e-001  8.3359831e-001  4.8828354e-001  6.9284353e-001  5.9772027e-001  7.1318652e-001  4.6913665e-001  2.8021936e-001  6.6154549e-001 -4.6877579e-001 -3.8340590e-001 -1.5724572e-002  1.4740949e-001  1.4882295e+000  1.1732175e+000  1.1339950e+000  6.9608273e-001  1.1042198e+000  1.6099725e+000  3.7551693e-001 -2.0328964e-001  1.9771337e-001 -3.8092889e-001  4.7640340e-002  3.6950969e-001  4.1434819e-001  6.5763336e-001 -1.1297390e-001  3.0585312e-001  5.7558537e-001  3.0659310e-001 -2.0124990e-001 -1.1875398e-001 -3.4426832e-001 -6.5855402e-001  1.7765670e-003  1.3875851e-001 -7.3057762e-001  2.9352707e-001  4.2591038e-001  7.7884183e-001  9.6734495e-001 -1.5373129e-001 -5.8634371e-002  2.5760641e-001  3.2425246e-001  6.7403352e-001  6.4700015e-001 -3.7286457e-001
  1.3242520e+000  4.0377202e-001  6.7592904e-001  4.1980172e-001 -1.0704153e-001 -3.3842170e-001 -5.7933959e-001  5.7815972e-001  6.5056125e-001  3.3819644e-001 -2.8512395e-001 -2.8936505e-001  4.2980013e-001 -1.6710807e-001  2.6444641e-002  6.1439603e-002  3.4573192e-001 -5.4824834e-001 -3.3211405e-001  9.7271313e-002  8.0601054e-001  7.7809059e-001  7.8403214e-001 -5.1504531e-001  4.4815392e-001  2.1780959e-001 -3.6808102e-001  5.3429831e-001  7.1896533e-001  6.2861951e-001  9.6371853e-001  1.0874681e+000  1.0844730e+000  7.8253472e-001  1.5966539e+000  1.5331852e+000  8.8765400e-001  1.5586660e-001  3.8790634e-001 -1.7893671e-001 -2.4091452e-001  5.3605416e-001 -8.0073711e-001  1.3414511e+000  3.3924315e-001  5.9578809e-001  5.8019159e-001  6.4152916e-001 -2.2479923e-001  6.4880729e-002  2.7315552e-001 -2.0248174e-001  3.6216496e-002  7.3810512e-001 -3.6731453e-001  4.6021402e-001  5.3048411e-001  8.1125338e-001  8.5198637e-001 -9.5969903e-002 -6.2358740e-001  9.5376453e-002  2.3313923e-001  4.7884042e-001  7.6881754e-002  2.6557916e-001
  9.1038522e-001  1.2753616e+000  1.1283498e+000  5.6957256e-001  1.0483933e-001  1.1682052e+000  2.2993682e-001 -4.3669289e-002  6.3729016e-002  4.5943233e-001  1.4776287e-001  1.2070026e+000  8.7568798e-001  7.1642114e-001  8.2529612e-001  2.5566618e-001  4.3965188e-001  9.5480681e-003 -5.3843498e-001  1.7995199e-001 -6.2869523e-001  2.8615652e-001 -1.7525735e-002  1.1104127e-001  6.3042944e-001  1.0782305e-001  3.4873717e-001  5.5301637e-001  8.1818106e-001  9.9228859e-001  3.7898550e-001  7.2264456e-001  7.2064797e-001  3.9333225e-001  1.0126585e+000  4.3634538e-001  6.2836596e-001  3.5732937e-001  1.1927249e+000  8.5564362e-002  6.0488643e-001  4.7774293e-001 -3.0524336e-001  7.9735485e-002  3.9910586e-001 -3.9255876e-001  7.2791121e-001  9.2071365e-002  1.2138406e-001  6.3328790e-001  2.7316398e-001  5.2855549e-001  8.5004497e-001  3.6163122e-001 -2.0254914e-001  3.5133413e-001  1.3241366e-001  1.8009964e-001 -3.4762528e-002  2.1579524e-001 -1.0363506e-001  3.7018503e-001  7.6718915e-001  1.0150878e+000  6.8787035e-001  4.3435819e-001
  3.5532687e-001  8.9733001e-002  1.5362215e+000  6.5757726e-001  4.3997847e-001 -5.4820014e-001  1.0941195e-001 -2.3598832e-001  7.0468233e-002  3.4428960e-001  3.3671054e-001  6.6008768e-001  8.6593776e-001  4.7807029e-001  8.9958941e-001  6.1853466e-001  6.7143442e-001  7.4183686e-001  7.8281340e-001  9.8226244e-002 -2.5764004e-003  3.7712114e-002 -2.8603894e-001 -2.5692079e-001  5.4263534e-001 -1.0821185e-001  8.1037542e-001 -3.7626758e-001 -2.3184908e-002  5.6293346e-001 -5.1112842e-001 -8.4857994e-002  7.9550142e-001  3.0263948e-001  2.8808687e-001 -4.2004916e-001  6.8228282e-001  1.4178549e-001  5.5119349e-001  4.9172605e-001  4.5940430e-001  5.5833327e-001  1.0826352e-001 -1.7115925e-001  3.3766672e-003  2.0508574e-001  7.1859869e-001  4.7605214e-001  1.1406021e+000  3.3603127e-001  1.0016113e+000  1.2658027e+000  1.2320375e+000  9.8352252e-001  1.0536405e+000  9.3821521e-001  2.0483931e-001  4.9588667e-001 -1.9664119e-001  4.4925720e-001  3.5596609e-001  8.1426826e-001  5.8841920e-001  1.5965544e+000  4.8962777e-001  1.5029408e+000
 -3.7525750e-001 -6.1818714e-001  1.7023489e-001 -8.1483531e-001 -2.1606163e-002 -3.7922323e-001 -3.6193722e-001 -6.8142951e-002 -8.1550780e-001  3.8728227e-001  8.5561837e-001  7.3995829e-002  3.4817474e-001  1.2068298e-001  2.2044255e-001  6.8741712e-001  5.6577523e-001  1.1400950e-001  2.6440113e-002  2.4747312e-001 -4.6554920e-001  2.0795185e-001  1.2937350e-002 -4.4637898e-001  2.3519811e-001  7.1500161e-002 -6.6951192e-001 -1.2204330e+000 -6.7157955e-001  3.4698278e-001 -4.4792833e-001  9.6994535e-002  7.9825750e-001  4.7716075e-001 -2.8931077e-001 -7.1480618e-001  4.5150607e-001 -5.0763698e-001 -6.8999444e-001 -8.9010037e-001 -4.2799566e-001  3.5695136e-001 -9.6624290e-002  1.1622307e-002 -8.6106580e-002  2.7315355e-001  7.8394200e-002  1.3538641e-003  3.0600715e-001  5.3385243e-002  3.9709179e-001  3.6518109e-001  1.3824245e-001  3.4633057e-001  6.0421303e-002  7.2577539e-001 -1.0522213e-001  1.5998291e-001 -3.8016698e-001 -3.2495200e-001  4.7877854e-002  1.6620173e-001  2.5939944e-001  2.3245267e-001  3.7986084e-001 -2.2608385e-001
 -3.7555445e-001 -6.6358498e-001  1.5415649e-001 -1.1609692e-001  4.9960469e-001 -2.5333286e-001  5.7306994e-003  4.6901709e-001  4.7879897e-002  5.4094980e-001  7.7539026e-001 -9.5996083e-002  1.3458513e-002 -8.3708577e-003  1.3615965e-001  4.0342182e-001  3.1778330e-001  2.5662908e-001 -1.7539597e-001  4.3810997e-001 -1.4858883e-001 -3.5693125e-001  1.3521276e+000  3.1245171e-002  3.9302509e-001  2.8319450e-001  3.3885070e-001  4.5065028e-002  5.1299376e-001  4.0045189e-001 -1.7974696e-001  5.6280045e-001  1.7606845e+000  4.8647679e-001  8.4204778e-002 -7.6860736e-001  1.2491261e-001 -1.4853761e-001  5.0536783e-001  4.0490232e-001 -5.1321954e-001  1.8349042e-001  7.8398936e-001  6.2014175e-001 -5.8910709e-001  6.0065820e-001  6.3702784e-001  5.7734480e-001  4.6814389e-001 -2.8081263e-001 -1.1279660e-001  3.6520852e-001 -5.0476984e-003  1.7278917e-001 -2.7571846e-001  8.6176647e-001 -1.1601252e-001  4.0079421e-001  4.3379230e-001 -1.7361581e-001  3.0700388e-002  6.8323461e-001 -1.6482904e-001  9.2414352e-001 -1.1487062e-001 -5.4927006e-001
  1.1180078e+000  5.1997177e-002  6.7863830e-001 -4.3703492e-001  1.7725851e-001 -1.0098502e-001 -1.1401810e-001 -4.5079802e-002  4.5841780e-002  3.1262280e-001  1.9316843e-001 -8.6717004e-002  1.1143804e-001  5.8643056e-002 -1.7438677e-001 -1.3609693e-001  3.5149689e-001  2.0672560e-001  5.7235844e-001  5.0773845e-001  4.0177821e-001  2.0532427e-001  5.9179592e-001 -5.7661513e-001  3.7968989e-001  2.4507270e-001 -1.9852886e-001 -5.8483918e-001 -1.2348683e-001 -7.8095248e-002  5.6706955e-001  7.0026096e-001  8.8938304e-001  6.4571658e-001  2.9708952e-001  3.9505632e-001 -2.5133698e-001 -8.3252158e-001  3.6385587e-003 -3.0959372e-001 -3.5541995e-001  2.0845409e-001 -7.4295378e-001  5.8502427e-001 -3.0263152e-001  1.0648409e+000  5.5874892e-001  6.2755708e-001  2.6967514e-001  4.8822356e-001 -2.3083652e-001 -4.2913994e-001  4.3594963e-001  7.5121741e-002 -2.8932212e-001  2.1835429e-004  2.6536047e-001  1.4829942e-001 -5.8874050e-002 -5.0823598e-001 -3.4911291e-001  2.8588299e-001 -6.0228661e-001  6.9337161e-001  1.9450265e-001  9.8148056e-001
 -1.4129142e+000  8.8097262e-001 -8.7205976e-001 -8.2856649e-001 -1.1743105e-002 -3.8914226e-001  1.3253359e-001  2.9217848e-001 -2.7502600e-001 -1.5510508e-001  1.7919835e-001  3.4721434e-002 -7.1946145e-002  2.0250484e-001 -3.5213799e-002  3.9097065e-002  4.3889367e-001  3.7015409e-001  3.1931976e-001  3.1545731e-001  1.5200745e+000 -3.2275064e-001 -4.6207503e-001 -1.2283275e+000 -1.1210319e-001 -5.4246669e-001  4.7544128e-002 -5.8193448e-001 -5.3178011e-001 -6.5792849e-002  2.4379275e-001  3.4315784e-001  4.6729309e-001  3.3175942e-001 -3.4465942e-001 -1.9981823e-001 -2.3306241e-001 -1.0665406e+000 -2.8578966e-001 -5.1694942e-001 -2.5887831e-001 -4.5094438e-001 -1.3031847e+000 -3.0109865e-002 -4.8960133e-002 -2.0769690e-001  1.2765574e-002 -4.2558914e-001 -3.3731915e-001 -3.3509839e-001 -2.2278730e-001 -9.8844967e-002 -6.4853974e-001 -1.3990521e-001 -7.1008311e-001 -4.1380314e-001 -2.7465838e-001  6.8924688e-001  2.0079653e-001 -2.1926716e-001 -3.3006861e-001  3.9488919e-001 -1.3660257e+000 -6.6070918e-001  4.5757300e-001  4.7011332e-001
 -2.5644627e-001 -1.7780796e-001 -1.5768977e-001  1.3225181e+000  1.0111685e-001  1.3251238e+000  1.4443051e-001  6.9339803e-001 -6.4072208e-002 -1.1135872e-001 -7.1898367e-001  5.9566138e-001  2.2078548e-001  2.1820077e-001 -3.5182517e-002 -6.0305289e-002  1.4157454e-001  8.1844594e-001  7.6186355e-001  4.7974639e-001  9.1780065e-001  4.1980039e-001 -8.2889779e-001 -5.5342800e-002 -8.6904658e-002  3.8001429e-001 -9.1249938e-002  3.6832121e-001 -5.2298744e-001 -9.1477617e-002  8.9119108e-001  1.8836781e-001 -8.7418163e-001 -1.4741609e-001 -1.6818759e-001  3.6972748e-001 -3.9859788e-001 -1.8467989e-001 -6.2628863e-001  3.7347391e-002 -1.5582874e-001 -4.4259619e-001 -6.5206196e-001 -3.7388952e-001  4.6032197e-001 -6.7681564e-001 -2.7430807e-001 -9.4337074e-001 -3.3970012e-001 -3.7688595e-001 -4.8387247e-001 -1.2375101e-001 -6.8349653e-001  8.2749620e-002 -4.2389827e-001 -1.2401380e+000  3.0538029e-001  4.2164565e-001  7.3786075e-002 -3.7012617e-002 -2.6710854e-001  1.8627638e-001 -5.7852053e-001  2.1078275e-001 -4.1547273e-001 -2.9074594e-001
 -3.9122979e-002 -4.7036263e-001  5.3973802e-002  7.8914900e-001 -4.5134272e-001 -1.0725774e-001 -1.7746780e-001  8.7581232e-001 -3.2529608e-002 -1.9760712e-001 -5.7083067e-001 -3.6195216e-001  3.0462223e-001 -7.6274406e-001  1.1900708e-001 -1.2009134e-001  3.8198946e-001  4.0175631e-002  8.8650498e-001  7.4592241e-002 -5.5801990e-001  4.0017020e-001 -3.3038510e-001 -6.2151078e-001 -1.1198503e-001 -3.1324248e-001 -6.0548544e-002  8.5483558e-001  3.3438360e-001  3.6206096e-001  6.8117504e-001  1.3293149e+000 -3.6507214e-001  2.3130115e-001  9.8400825e-001  1.9119927e-001  3.5255910e-001 -1.0078999e-002  1.1196848e-003  2.8600153e-001  2.3270728e-001 -4.4185392e-001 -5.5156278e-001  1.1104710e-001  4.0668916e-001 -1.1927028e+000  2.2963593e-001 -1.7730720e-001 -2.3713402e-001  1.5439737e-001 -7.7101830e-002  1.2422260e-001 -5.0700045e-001 -1.0703612e-001 -7.4161058e-001 -8.4856590e-001  1.5369612e-001  3.6387502e-001  1.0160524e+000 -1.1057760e-001  6.3268543e-001  1.2292189e-002 -7.6991980e-001  3.2620003e-002 -8.5956798e-001  7.1323222e-001
 -1.2478663e-001 -6.5576816e-001 -2.0084659e-001  1.2498999e+000 -7.0896804e-001  1.2648239e+000 -5.6290430e-001  4.3496163e-001 -2.2996110e-001 -1.0784870e-001 -6.0918295e-001 -1.7244585e-001 -5.1240782e-002  1.9419924e-001 -2.4727635e-001 -1.4420751e-001  1.5888573e-002  2.8782558e-001  2.7708424e-001  1.4744220e-001  8.1075035e-002  4.1985035e-001  4.9645094e-001  9.2515612e-002 -2.7707436e-001  9.3208065e-001  4.0339643e-002  7.7589955e-001  1.6832349e-001 -1.9623973e-001  6.1086599e-001  6.7766996e-001 -8.7140392e-001  1.7728546e-001  5.7524854e-001  4.6183774e-001 -1.6226756e-001  3.5236846e-001  5.7904743e-001 -3.7045784e-001  8.8939404e-001 -7.3051549e-001 -3.2716331e-001  3.2668932e-001  3.4778414e-001 -1.9186641e+000 -7.2020208e-001 -5.7157531e-001 -6.4561272e-001 -9.3488606e-002 -5.4271077e-001 -6.4860565e-001 -7.5024461e-001 -4.6078689e-001 -5.8924719e-001 -9.1927169e-001  3.0207455e-001 -2.1988062e-001  3.5762031e-001 -5.7156097e-001  3.9442700e-002 -5.8239516e-001 -8.3042245e-001 -7.8382129e-001 -4.9228947e-001  3.2471012e-001
 -7.6679310e-001  6.0976165e-001 -5.8720831e-001  8.2724987e-001  2.4555375e-001  8.7366795e-001 -2.5258782e-001  9.0168962e-001  4.1475418e-001  9.7578852e-001  2.9294010e-001  7.8225434e-001  2.5265339e-001  4.7793553e-001 -3.8566448e-001 -2.9269807e-001  4.5863866e-001  1.7373807e-001  1.3868844e-001  2.2392445e-002  4.7977747e-001  5.1493338e-001  3.2966273e-001  4.0163256e-001  3.8330952e-002 -6.3569566e-002  9.0410460e-001  6.2722641e-001  4.7941833e-001  3.6548026e-001  5.6378624e-001  6.5506248e-001  6.2757110e-002  3.2516010e-001  6.0601705e-001  9.3648567e-001  1.6385150e-001  1.4617288e-001  5.3266358e-001  5.6938648e-001  1.5232043e-001 -7.1746053e-002  5.5306671e-001  3.4446882e-001  9.1131137e-001 -9.8236908e-001 -2.1581854e-003 -1.5845212e-001  3.0791301e-001  4.9690740e-001 -1.8407216e-001 -1.8659092e-001  1.2647015e-001 -2.6552203e-001 -1.8458704e-002 -3.0135839e-001  1.9134902e-001  1.7411679e-001  4.6697829e-001 -9.9806234e-002  1.6831294e+000  2.9670570e-001 -4.0202308e-002  1.2431882e+000  9.3885744e-001  5.7487498e-001
  7.0942530e-001  3.5735241e-001  1.6924882e-001  6.8892828e-001  6.2013104e-001  2.8141201e-001  3.4160646e-001  9.9236697e-001  5.5399385e-001  1.0872701e+000  1.3342935e-001  4.3803523e-001  5.2142035e-001  4.6154571e-001 -3.1504857e-001 -1.6279648e-001  1.2361263e+000  6.0258866e-001  8.9618073e-001  1.0170789e+000  5.3744621e-001  3.8066260e-001  9.4920383e-001  1.0963916e+000  3.9275534e-001  8.8610802e-001  8.2320568e-001 -6.3488428e-001 -2.4956668e-001 -2.5962954e-001  1.0949051e+000  6.9444321e-001  2.7919360e-002  5.1784480e-001  6.1860549e-001  1.0355850e+000 -2.8205007e-001 -6.4370923e-001 -2.5165764e-001  7.2768739e-001  4.0647616e-001  6.8078108e-001  9.0344018e-001  2.3996970e-001  5.4018098e-001  8.0788599e-002  1.1608684e+000  2.5874834e-001  4.8373522e-001  8.2892043e-001 -4.2315236e-001 -6.6894786e-001  4.0400375e-001  6.3669846e-002  6.4566566e-001  5.2702965e-001  6.1045908e-001  3.0093678e-001  6.4256081e-001  1.6481096e-001  1.6305577e+000  5.5019356e-001  7.7301523e-001  2.0639967e+000  1.4303422e+000  1.6535336e+000
 -1.0871300e-001 -6.4602193e-001 -7.4157361e-001 -2.3177726e-001  9.0110983e-002  7.1155660e-001  4.8565417e-001 -9.9051529e-002 -3.6982469e-003  2.1907222e-001 -3.9873643e-001  2.6237890e-001  2.0009623e-001  4.4794952e-001 -1.0965956e-001 -1.1707703e-002  3.2424697e-001  1.6771090e-001  3.0238784e-001  3.6956222e-002  2.8283413e-001  3.9323227e-001  1.8892930e-001  1.0358023e+000 -9.9643909e-002 -2.0962119e-001  7.6791353e-001  1.4936540e-001  5.6658585e-001  4.0174338e-001  2.5944094e-001  3.1848607e-001 -1.5019338e-001  5.5527891e-001  1.7994368e-001  3.5407927e-001  6.4394704e-001  2.7173086e-001 -2.3713227e-001  3.6806350e-001 -2.1590081e-001  3.2829980e-002  3.1473727e-002  4.4118302e-001  7.7432417e-002 -1.8329610e-001  1.4947071e-001  5.5328081e-002  4.5969018e-001  2.9209783e-001  2.9702934e-002 -1.8565436e-001  3.7750476e-001 -8.5611726e-002  5.6138216e-001 -3.4786065e-002  4.6002108e-001 -1.4273800e-001 -4.2413598e-002  7.6326174e-001  9.8135353e-001  9.0511764e-002 -6.3281254e-003 -1.6156623e+000 -7.1521869e-001 -1.0737548e+000
 -1.4075439e+000 -2.8205469e-001 -7.7548309e-001  4.4739848e-001 -5.3151560e-001  1.4750512e+000  8.9482069e-001 -2.2304307e-001  1.7767332e-001 -1.7136385e-002  6.6408952e-001  3.4395354e-001  4.2700499e-001  3.0385347e-001  3.4713215e-001  1.2703171e-001 -6.2688309e-001 -4.5680477e-001 -7.2855555e-002 -2.2270467e-001  3.0428614e-001 -2.2671790e-001  8.0493208e-001  3.3777259e-001  3.5114265e-001 -1.5136935e-001  6.0956621e-001  2.0008116e-001  3.8092086e-001  9.3359415e-001  6.2783099e-001  2.5538609e-001  1.0784821e+000  8.3553733e-001  5.1257841e-001  8.2760224e-001  1.0436748e+000 -6.0164149e-002  6.3491796e-001  1.1439577e+000  5.4346540e-001  4.2074483e-001 -5.8897272e-001  5.6972846e-001 -3.2841700e-001 -6.0987325e-002  2.3169584e-001 -5.9412189e-001  9.7357305e-002  1.6048546e-001  5.1261960e-001  5.6593205e-001  1.2863497e-001  2.3425783e-001  5.1267236e-001  3.3444613e-001  3.2148463e-001 -1.4138428e-002  1.5877899e-001  1.3355669e+000  1.0506690e+000  3.4329908e-001  9.0689200e-001  3.5300902e-001 -9.6869056e-002  8.6148149e-001
  7.4585371e-001  4.1846386e-001  8.1060618e-001  1.2761116e+000 -2.0568119e-001  1.5233785e+000  1.5098428e-001 -4.2969616e-001 -2.5139739e-001  3.6728132e-001  8.2663426e-001 -7.5866742e-001  4.4321203e-001  3.3726409e-001  5.7706222e-001  2.0634079e-001  2.1449214e-001  1.2688801e-001  9.4297614e-001  4.1632368e-001  8.7857699e-001  4.0669659e-002  1.4707168e+000  4.0401170e-001  6.4791618e-001  3.9997136e-001 -2.6960398e-003  2.9772738e-001  8.8970239e-002  8.6590068e-001  3.2331738e-001  3.7033589e-001  2.6302053e-001  5.7782923e-001  8.0584025e-001  4.7482100e-001  6.8873531e-001  3.9580869e-001  9.2338209e-001  1.0217261e+000 -1.1011913e-001  8.6706920e-001  1.2286179e-001  8.5139120e-001  3.0551261e-001  9.6578837e-001  7.9715095e-001  8.8094427e-001  5.0414781e-001  1.1681715e+000  3.8359870e-001  5.7985290e-001  4.0117666e-001  2.5370417e-001 -5.0427726e-002  6.7338573e-001  5.2332725e-001  1.9220414e-001  1.2634780e-001  7.8139669e-001  1.1155703e+000  3.9852234e-001 -6.0147551e-001  4.8278633e-001  8.8589705e-001 -6.3582241e-001
  1.2425996e-001  2.2435683e-001 -1.4612937e-001  3.0960781e-001 -1.0479295e-001  3.0092428e-001 -4.7376259e-001 -1.0074656e+000  1.5237666e-001 -6.4605808e-003  2.2024686e-001  2.7752023e-001  3.1994498e-002  1.5335671e-001  1.2902509e-001 -1.1500575e-001 -6.3426543e-003  2.0616213e-001  8.4848809e-001 -1.6667605e-001 -1.3817769e-002 -8.8323963e-002 -1.9578456e-001  3.3925077e-002  3.8636949e-001  1.6861522e-001 -5.0531003e-001 -9.4898056e-001 -9.7142897e-001 -3.8118322e-001 -2.3799797e-001 -4.6531026e-001 -5.0968086e-001 -2.3176336e-001 -3.9457657e-002  2.3507825e-001 -8.1449438e-002 -4.3161409e-001 -8.4021850e-001 -3.0315119e-001 -2.0932292e-001  5.4685898e-001  6.8997229e-002  1.6260853e-001 -4.3562431e-001  1.5701650e+000  4.7433367e-001  1.3627018e+000  5.7172436e-001  5.1201399e-001  1.7541978e-001  1.4027002e-001  5.9748824e-001  1.4446010e-001  5.3596793e-001  2.5096162e-001 -3.1082168e-001 -6.3707536e-002 -6.4460158e-001 -1.4933130e-001  1.1472571e+000 -5.4535466e-001 -7.9602902e-002 -4.6291030e-001  2.6058987e-001  3.7435091e-001
  3.7028694e-001  2.0013866e-002  8.3989327e-001 -2.7912740e-001  6.9659516e-001 -5.2854051e-001  6.6932671e-001  2.5365551e-001  4.5028641e-001  4.5371288e-001 -5.4762046e-002  3.8536976e-001  4.6442473e-001  1.0127312e-001  3.3429967e-001  1.1425128e-001  1.9462214e-002  6.8504137e-001  1.6954133e+000  5.4296508e-001  1.4565722e-001 -4.4154931e-001 -4.1031657e-001 -8.3183457e-001  9.9086813e-002 -9.1637997e-001  5.5201289e-001 -7.4159892e-002  5.7966924e-002 -6.4162079e-001  3.9787301e-001  3.7637970e-001 -1.3414539e+000 -4.7930736e-001  5.1340311e-001  3.6554599e-001  9.0575640e-002 -8.5318670e-002  1.9481362e-001  7.2610422e-001 -5.3837395e-001 -2.9263108e-002 -8.4090950e-001 -3.0606547e-001 -1.5647102e-001  1.2035304e+000  9.2235095e-001  1.3567448e+000  5.6887226e-001  5.3364844e-001  4.4604752e-001  9.8575746e-002  6.6666878e-002  1.6820577e-001  1.4201972e-001 -1.6642775e-001  1.2993432e-001  5.8737652e-001  2.5760619e-001  5.6315774e-001  6.0988435e-001  6.6905173e-003 -1.0765408e+000 -6.4025003e-001  8.3058494e-002  6.1742360e-001
  4.8677726e-002 -8.6783579e-001 -1.8974839e-002  6.5565182e-001  6.6807107e-001  5.6893123e-002  6.0225237e-001 -1.4060235e-001  1.8309994e-001 -6.5867614e-003 -2.6714309e-001  5.7019246e-001 -3.1989110e-002 -4.9373060e-001  3.9393904e-001  1.2617092e-001  4.2513565e-001 -2.0092115e-001  7.2063861e-001  1.0046153e-001 -6.8254080e-001 -4.7072848e-001 -8.6971899e-001  4.2708792e-001  1.9809539e-001 -1.8091781e-001  4.8259131e-001 -1.9511643e-001 -4.6434198e-001 -5.9627758e-001  9.6966766e-002 -4.6718124e-001 -6.0470303e-001 -6.8258931e-001 -4.6811778e-001 -2.2986620e-001 -3.2025921e-001  1.8164211e-001  3.2362114e-002  4.6519214e-001  5.3997418e-003  1.9192278e-001 -9.8395660e-002 -9.1151953e-001 -2.6195998e-001  7.8173351e-001  2.8499066e-001  1.8188552e-001  4.3093364e-001  6.5600160e-001  3.1706934e-001  1.5035823e-001 -5.6424261e-001  2.5237843e-001 -8.8906459e-002 -6.6916013e-001 -2.7019926e-001 -1.2702857e-001 -3.5211108e-001  2.2013185e-001 -2.8132459e-001  1.1600253e-001 -7.6900266e-001  4.9338332e-001 -6.1898085e-001 -1.1155340e-001
  3.4803373e-001 -5.7248246e-002 -4.8074337e-001 -1.7625536e-004  9.1834751e-002 -8.7967417e-001  3.4511390e-001 -8.2810364e-001  1.8990486e-001  1.2267711e-001 -2.8520348e-001  4.1359645e-002 -3.8958794e-001 -4.6658766e-001 -2.0470445e-001 -3.0937508e-001 -5.6197682e-001 -8.1649111e-001  5.6164476e-001  3.3648258e-002 -1.6388028e-001 -5.4239862e-001 -1.1253087e+000  1.2409407e+000  1.8468303e-001  1.5899785e-001 -1.0506841e-001 -3.2903203e-001 -4.4168795e-001 -9.3212708e-001  8.4912650e-001 -3.6511864e-001  7.2940054e-002 -4.5618287e-001 -4.4283183e-001  4.3448514e-001 -1.0670764e+000 -3.4994077e-002 -5.3797457e-001 -2.2794858e-001  2.3872018e-001 -2.3466907e-002 -4.5460464e-002 -1.6586328e+000 -1.6167717e-001 -2.0447369e-001  2.1676149e-001 -5.5287182e-001  4.1874195e-002  4.4526190e-001 -7.9259704e-002  2.4119628e-002 -5.0673647e-001 -2.5789343e-001 -6.0036499e-001 -6.4442047e-001 -3.0400009e-001 -5.6042804e-001 -9.7046621e-001 -6.1414316e-001  3.7776408e-003 -5.3121785e-001 -4.9752224e-001 -4.3549514e-001 -1.1535321e-002 -5.9984890e-002
 -4.4710961e-001 -4.6577579e-001 -2.6378936e-001  2.6325239e-002 -5.1680805e-001  4.2295128e-001 -5.6880583e-001 -1.2617861e+000 -1.8164668e-001 -4.3971939e-002 -3.8472575e-001  7.2019400e-002 -7.2564593e-001 -3.3197330e-001 -6.4750797e-002 -1.1806982e-001 -2.6497009e-001 -6.1387973e-001 -6.9663528e-002  5.1426664e-001 -6.1553847e-001 -3.3175471e-001 -7.1833745e-001  1.2016520e+000 -3.8323157e-002 -6.1648320e-002 -1.4766687e+000 -1.1641645e+000 -7.2780366e-001 -8.4362902e-001 -3.0909889e-001 -6.1834417e-001 -3.8249929e-001 -7.4806713e-001 -4.9705912e-001 -1.6964411e-001 -8.6927849e-001  1.5259032e-001 -5.2895068e-002 -1.2333835e+000 -1.8055212e-001 -4.0212709e-002  5.7500086e-001 -1.3238223e+000 -1.7783978e-001  5.5337408e-001  7.0608260e-002 -7.9530320e-001 -2.7077277e-003  3.1569542e-002 -3.7528503e-001 -1.6817000e-001 -5.6249592e-001 -3.1040265e-001 -9.6106745e-001 -4.0589891e-001 -5.8023067e-001 -7.1055182e-001 -1.0815173e+000 -1.2911182e+000 -3.3176150e-001 -1.0612980e+000  3.8246964e-001 -6.9939971e-001 -8.1542994e-001 -1.0389450e+000
 -4.3156898e-001  7.2484645e-002  5.1361658e-003 -7.2628345e-001  2.0728863e-001  9.6456991e-001  3.2293621e-001 -7.6624323e-001  6.4327398e-002 -2.5310994e-001 -1.5675879e-001  3.2650079e-001 -5.8258222e-001  4.6865980e-001  8.7559225e-001  5.2805452e-002  8.4670543e-002 -8.0682885e-001 -7.4521256e-001  3.4585343e-001  1.6548038e-001 -1.7036244e-001 -7.5002591e-003  9.1604625e-002  4.9402277e-001 -1.9936663e-001 -6.4782971e-001 -7.7750056e-001 -3.0893528e-001  1.3978903e-001 -3.1156077e-002 -3.5806690e-002 -4.8097969e-001 -4.5607240e-002  2.2051401e-002 -7.7868381e-002  4.6847712e-001  9.1755203e-002 -9.9928358e-001 -8.0459323e-001  9.2799133e-002  2.7536094e-001 -1.5408931e-002 -5.8846253e-001 -9.2755210e-002  4.5327729e-001  2.5781719e-001 -9.4331266e-001 -3.8200071e-001  1.0740087e-001  7.8749847e-001  8.0960464e-001  1.6697250e-001 -4.2232202e-001 -1.7777526e-001 -6.7077785e-002 -3.5865772e-002 -2.3402500e-001 -7.4870182e-001 -9.5599213e-001  5.2264676e-001 -4.8934944e-002  2.9545874e-001  5.0672058e-001  5.9858839e-002 -6.7510474e-002
 -8.3951567e-002 -1.0427683e-001  1.0403864e-001  7.2865093e-002 -2.5306494e-001  1.0107614e+000  2.3182341e-001 -5.3651013e-001 -3.4939361e-001 -5.2283971e-001 -4.8747074e-001  2.0043663e-001 -5.9903746e-001  5.0338901e-001  9.6450669e-001  1.8587501e-001 -1.3474753e-001 -2.3229749e-001 -1.0039807e+000  4.3554173e-001  7.4690534e-002 -9.1480270e-002  5.7301923e-001 -2.2831639e-001  5.9068870e-001 -4.9865323e-001 -7.2292862e-001  9.2338280e-002 -3.9494705e-001  9.6017226e-002 -3.4725405e-001  2.0967295e-002 -3.7851832e-001  1.4178847e-001  4.2131806e-001 -9.5672827e-002  1.0835241e-001 -4.7869137e-001 -5.3800680e-001 -9.7598050e-001 -5.4679209e-001  2.2647090e-001 -1.9970070e-001 -6.7162549e-001  4.1275666e-001  5.0026378e-001  5.1449323e-002 -1.1796749e+000 -2.5127837e-001  3.4014127e-001  1.4831217e-001  4.2507498e-001  1.9750648e-002 -3.1099286e-001 -4.2697408e-001 -5.1432144e-001 -4.9916399e-001 -4.1671691e-001 -2.8896110e-001 -7.1746347e-001  3.7169231e-001 -6.0875128e-001 -1.1188094e-001  5.7894774e-001 -3.4201738e-001 -1.7586952e+000
 -4.2182922e-001  1.7047461e-001 -7.9837051e-001 -9.0818475e-001  7.1752153e-002  7.8635409e-001  8.1587961e-001  2.1080480e-001  2.9744804e-001 -1.7052117e-001  4.3359258e-001 -4.3956270e-001  4.0430237e-001  1.8657521e-001  8.8501734e-001  1.0372567e-001  1.3507648e-002 -4.7941638e-001 -1.3371716e-003  3.9367593e-001  6.3558842e-001  9.2094597e-002  4.5517285e-001 -7.5436367e-001 -1.2495127e-001 -2.9624110e-001  4.4570641e-001  8.5332200e-001  8.5647486e-001  5.4828376e-001 -3.4133299e-001 -2.8888074e-001  2.5714916e-001  8.9603189e-001  2.7928781e-001 -1.7319430e-001  5.7846396e-001  4.3608886e-001  3.2973716e-001  2.6714151e-001 -2.6945532e-001 -1.8141766e-001  4.7871844e-001  8.4324584e-001  4.6868991e-001  9.9095198e-001  3.6324208e-002  1.7585179e-001 -3.6938537e-001 -4.7560104e-001  4.7808756e-001  5.9400272e-001  3.0422152e-001  3.3943977e-001 -3.3124687e-001  2.5509869e-001 -5.1231417e-002  6.1723770e-001  5.0016950e-001  3.6903134e-001 -2.6313493e-001 -3.5085025e-002 -2.0623107e-001 -2.8749360e-001  1.2419216e-001  4.5101874e-001
  3.6769019e-001  1.3833464e-001  6.5392352e-002 -3.7959256e-001 -4.2340574e-001 -2.2697256e-001 -5.8637752e-001 -5.4738133e-001 -5.0289708e-001 -5.1688860e-002 -2.4504714e-002  5.7785385e-001 -1.6003763e-001 -2.4377440e-001  5.2819428e-001 -2.3956856e-001 -2.3497301e-001 -1.2132936e-001  1.3510045e-001 -1.5336747e-001  1.8045855e-001 -1.3470755e-001 -6.6240816e-001  5.5323604e-002 -3.1630028e-001  4.8830207e-001 -5.7598169e-001 -6.2003987e-002 -7.0412645e-001  7.8648926e-001 -8.0179728e-002 -3.6243136e-001  2.6354167e-001  2.9329706e-001 -1.2083797e-001 -1.1120378e-001  3.3641401e-001 -9.2828982e-001 -1.0379048e+000 -1.0253720e+000 -1.6409063e-001 -1.8158203e-001  2.5912786e-001 -9.9099440e-001  3.9013368e-001  6.1317303e-001 -2.2658177e-001  4.7989537e-002 -9.0240975e-001 -1.5197452e-001  1.9782569e-001  1.1942440e-002  2.8715275e-002 -2.0718688e-001 -1.0902652e-001  6.0895882e-002 -2.1579197e-001 -2.5794474e-001 -1.0254011e-001  1.0099051e-001 -5.4115257e-001 -7.5693492e-001  6.7530612e-001 -4.5266445e-001  2.3538781e-001 -2.0961305e-002
  8.2093971e-001 -9.1060879e-001  3.0306985e-001 -1.0648195e+000 -1.0091374e-001 -6.2919961e-001 -8.9267692e-002 -3.0709342e-002 -1.4543233e-002 -2.8125331e-001 -1.2164557e-001 -7.7980118e-002 -3.3706894e-001 -1.8365977e-001 -1.8642693e-001  1.7531616e-001 -6.5825522e-002  2.8974210e-001 -6.7352438e-002  6.3253892e-001  4.4034651e-002 -4.8538385e-001 -4.2988615e-001  2.5388395e-001 -9.7647445e-002 -3.2043835e-001 -8.1247829e-001 -3.5830628e-001  4.6780576e-001  5.0966316e-001 -4.5652014e-001 -9.3688791e-002 -3.3416734e-001 -2.0944039e-001  5.6013311e-001 -5.2251168e-001  5.1924114e-001 -6.4009353e-001 -3.6969069e-002 -2.6074900e-001  2.6325741e-002  1.5246292e-001 -1.3750831e-001  1.9156097e-001  2.4776679e-001  3.7902507e-001  4.6419281e-001  2.1471635e-001  4.2871933e-001 -5.1902530e-001  4.1213513e-001  1.8164363e-001  1.6245969e-001 -6.7489391e-002 -3.5841142e-002  4.7220962e-002  1.3775907e-002 -1.4109113e-001  7.9532158e-001  8.4832068e-001 -4.0129166e-001  4.5796857e-001  7.0398227e-002  3.4114013e-001 -6.1876261e-001 -2.6344767e-002
 -8.4195524e-001  4.3244836e-001 -8.3853260e-001  5.0122935e-001  4.4024223e-001 -1.6060877e-001 -8.3000495e-001 -2.5751238e-001  1.5904310e-001 -3.6220313e-001 -3.7685993e-002  6.4379641e-001 -1.5049381e-001  1.6496850e-001  1.5746366e-001  4.3369433e-001  2.5469369e-001 -2.9796808e-002  1.7335270e-001 -1.1467099e-001  9.5607945e-002 -2.0582471e-001 -7.4492829e-001  4.9776754e-001  1.7466700e-001  2.7871138e-001 -1.3166211e+000 -1.4093054e+000 -1.3037908e+000  4.6945526e-002 -7.7343282e-001 -1.1529020e+000 -5.5082345e-001 -7.3967031e-001 -7.2524044e-001 -5.0319966e-001 -4.1202155e-002 -6.1283625e-001 -9.9760376e-001 -1.6104726e+000  5.4810523e-001  4.3552930e-001  7.9055133e-001 -1.9990191e-001  1.0211332e-002 -1.3750562e-001 -4.6719017e-001  3.6799876e-001  6.0462629e-001  5.3533268e-001  5.6031211e-001  3.8059964e-001  2.3489796e-001 -1.5634539e-002  4.5321387e-001 -5.9021579e-001 -3.3720041e-001 -1.6624436e-001 -7.2834028e-002 -1.7698180e-001 -4.6891486e-001 -2.8161618e-001  7.3725520e-001 -3.1801599e-001  8.0979575e-002 -5.1876212e-001
  1.2217951e+000  5.8470367e-001  4.2925993e-001 -1.1630044e+000  9.0615018e-001 -1.5934385e+000 -1.0915559e+000 -3.7988824e-001  2.7386445e-001 -1.0661551e-001 -1.8937786e-001  4.9210682e-001 -3.1799530e-001 -2.2115418e-001 -5.8210366e-001  2.8980312e-001  3.2478303e-001  9.8944511e-001  3.5658367e-001  7.7342105e-001  4.3143854e-001  2.0319862e-001 -5.7100226e-002  2.5500488e-001  3.3032466e-001 -6.2383290e-001 -1.2091530e+000 -1.5574137e+000 -1.7996702e+000 -4.4002436e-001 -9.7635850e-001 -7.6006373e-001 -8.1914087e-001 -1.0899544e-001 -6.0563054e-001 -9.6906194e-001 -1.8121410e-001 -1.8111965e+000 -6.5867435e-001 -1.3314264e+000 -2.3774201e-001  2.5351957e-001 -3.9044765e-001  1.2587141e-001 -1.3454429e-001  6.4368269e-001  2.4050487e-001  1.3383701e+000  1.1630356e+000  4.7437986e-001 -3.5621342e-001 -9.0455750e-001  6.3857631e-001 -4.0635420e-001  2.5857224e-001 -1.3333274e-002  1.5197660e-001  4.3116576e-001  1.7514392e-001 -9.3042674e-001 -1.0321581e+000  4.2782732e-001 -2.4285687e-001  3.8730578e-001 -1.4052817e-001  9.4198637e-001
 -4.1697071e-001  1.6963770e-001 -2.0066150e-001 -5.8534567e-001  5.9294114e-001 -9.4873347e-001 -8.1579182e-001  4.9175328e-001  3.2395974e-001 -6.1567520e-001  1.5210549e-002  8.6921011e-001 -2.6005426e-001  2.4572282e-001  8.6965873e-001  1.2271510e+000  1.0433259e+000  6.1951199e-001 -1.5241332e-001 -1.0936510e-001 -3.5853157e-001  1.6465376e-001 -2.2964165e-001 -7.6967478e-001  6.2550124e-001 -2.6857111e-001 -1.9056808e+000 -1.7889143e+000 -2.1198636e+000  1.4889246e+000 -1.6867185e+000 -8.1711220e-001 -5.7633685e-001 -1.5205521e-001 -1.2307420e+000 -1.4931161e+000  9.9445947e-001 -1.6969537e+000 -1.3127190e+000 -1.5033852e+000 -6.6122216e-001  1.7071879e-001 -1.2102959e+000 -5.6356149e-001 -6.7465209e-001  4.7638835e-001  1.4084975e-002  4.0734475e-001  7.7137727e-001  7.6453551e-001  6.8810746e-001  2.9084971e-001  4.1789287e-001 -1.1086620e-001  7.4092252e-001 -2.5826447e-002 -1.6299674e-001  5.1969707e-001  1.6894558e-001 -3.1935855e-001  2.4106593e-001  7.2681713e-001 -5.5413003e-001 -1.5532668e+000 -3.5497453e-001 -1.9800669e+000
 -6.8098084e-001  6.2826420e-002 -3.0810599e-001 -1.5690048e+000 -2.4678070e-002 -1.3249056e+000 -7.4169502e-001 -1.8674405e-001 -1.0429074e-001 -8.5852561e-001 -3.0996304e-001  4.1162670e-001 -2.4232644e-001 -2.0904351e-001 -7.7380823e-002  1.4761778e-002 -2.4910908e-002  5.4042605e-001 -1.2998848e-001 -5.6727656e-001 -3.8130183e-001  3.1205487e-001 -7.1954447e-001 -1.2166770e+000  1.9309464e-001  1.4566469e-002 -4.5607549e-001 -1.2189321e+000 -1.6415195e+000 -3.1350801e-001 -1.8852661e+000 -8.4019597e-001 -1.8669869e+000 -8.7935764e-001 -9.7672751e-001 -1.2483223e+000  3.1410314e-002 -6.6662193e-001 -1.2721372e+000 -6.5608220e-001 -4.2030979e-001 -4.0217313e-001 -9.9387788e-001  8.8309259e-002 -1.7792006e-001  4.5036458e-001 -8.4994071e-001  5.6246945e-002  6.8000574e-001  5.5380292e-003 -6.4874520e-002 -3.7517539e-001  3.3979296e-001 -2.3526928e-001 -1.6548651e-001 -1.4823239e-001 -4.9653483e-001  7.1116397e-002 -6.6007567e-001 -9.1467396e-001 -1.0866009e+000 -2.3928028e-001 -8.2072702e-001 -1.4969922e+000 -5.0961694e-001  1.9327905e-001
 -1.9906326e-001 -3.4505370e-001 -8.8681635e-001 -4.0050627e-001  1.5682394e-001 -1.0257235e+000  1.3572326e-001 -9.8726377e-003 -5.8149662e-001 -1.8414243e-001 -4.8137139e-001  1.7763088e-001 -1.9152589e-001 -5.4477383e-002 -5.9844518e-001 -5.4591970e-001 -2.1941411e-001  2.1955701e-001 -5.1262283e-001 -9.8334984e-001 -1.7470209e+000 -3.3160055e-001 -9.9604724e-001 -4.3043951e-001 -5.2344071e-001  2.5555664e-002 -3.4275340e-001 -1.6735889e+000 -2.0040355e+000 -8.0439947e-001 -8.1113433e-001 -7.1270138e-001 -5.1743153e-001 -1.5578154e+000 -1.2879327e+000 -1.3612296e+000 -8.6726730e-001 -8.9302167e-001 -1.3694742e+000 -5.2584893e-001  5.4125547e-001 -6.7696027e-001 -8.5755136e-002 -1.3679219e+000 -6.7692622e-001 -1.3993354e+000 -1.3641534e+000 -8.8651860e-001 -2.3184691e-001 -4.1289197e-001 -9.4545135e-001 -9.8200652e-001  1.0185200e-001 -8.8302223e-002  2.8445200e-001 -2.7331314e-001 -6.9935058e-001 -1.8352687e-001 -1.1237629e+000 -2.6028745e-001 -5.7448834e-001 -1.7224886e-001  3.6946347e-001 -7.7116175e-001 -1.0556184e+000 -9.2555142e-001
 -1.1470863e+000 -7.6521653e-001  3.2397932e-001  1.8296245e-001 -3.0889637e-001 -9.0592687e-001 -5.2000518e-001 -1.1167620e+000 -3.4626537e-001 -1.4209521e-001 -8.6694913e-001 -1.6356868e-001 -3.0152213e-001 -3.3474496e-001 -9.5418522e-001 -4.6193113e-001 -1.6487295e-001  2.0004643e-001 -7.3106301e-001 -2.6158051e-001 -8.7398917e-001 -1.1600965e-001 -3.1011607e-002  2.9405334e-001 -2.2136315e-001  1.0324906e-001 -1.1443238e+000 -8.9917845e-001 -1.0519311e+000 -8.4562267e-001 -7.1917851e-001 -4.7418460e-001 -7.0295058e-001 -1.2623542e+000 -6.4395499e-001 -1.0837377e+000 -9.6422739e-001 -4.5920592e-001 -1.1388097e+000 -1.2436114e+000 -1.0415080e-001 -4.2365711e-001  1.5103568e-001 -2.2478831e-001 -1.8134577e-001 -9.7061614e-001 -2.3379213e-001 -6.9993465e-001  5.1843208e-001 -1.5158418e-001 -6.7470571e-001 -1.0564281e+000 -1.3668510e-001 -8.5054366e-001 -5.4757982e-001 -4.4524032e-002 -5.9580618e-001 -8.6477548e-001 -9.4288214e-001 -9.6017309e-001 -6.5732315e-001 -1.0939142e+000  3.2200342e-001 -6.1590196e-001 -1.1610103e+000 -5.6700707e-001
  3.2502448e-001 -3.6003563e-001  1.4619995e-002 -6.8787650e-001 -5.0373041e-001 -1.6614274e-001  1.4922095e-001 -6.7248349e-001 -7.1719871e-001  3.8630772e-002 -5.1116599e-001 -1.2025660e-001 -4.0771238e-001 -3.5984322e-001 -9.6729077e-001 -1.0910633e+000 -5.8068063e-001  2.3822518e-001 -4.4208849e-001 -5.1882572e-001 -8.1378682e-001 -1.4870812e-002 -3.4166387e-002  2.5102418e-001 -8.8479772e-001  7.1119630e-001 -7.8387953e-001  9.9274805e-002 -3.9195079e-001 -1.4208787e+000 -4.9844913e-001 -4.6987793e-001  8.3134247e-003 -1.1076535e+000 -8.4791735e-001 -1.0135172e+000 -2.0005116e+000  2.7573890e-001 -1.0007381e-001 -8.6867735e-001 -2.6702705e-002 -6.5689258e-001  7.8597688e-001 -1.0300628e+000 -6.7835884e-001 -1.1367648e+000 -5.4993889e-001 -5.9932475e-001 -5.4638022e-001 -8.2822028e-001 -1.2585810e+000 -1.1461471e+000 -3.7080391e-001 -6.2490467e-001 -1.1272860e-001 -1.2969737e-001 -2.3281219e-001 -7.8167747e-001 -9.2738234e-001 -2.9498082e-002 -7.8504674e-001 -8.5260268e-001  6.3572829e-002  2.2044053e-001 -7.1030531e-001 -1.1656058e+000
 -8.0828610e-001 -1.1583269e+000  7.5245850e-001 -1.1184805e+000 -6.1862049e-001 -1.4028127e+000 -2.0295936e-001 -5.6442596e-001 -3.9874509e-001 -2.7062639e-001 -8.6815665e-001 -7.1694725e-001 -3.3034390e-001 -1.2373347e+000 -1.6496813e+000 -1.2043311e+000 -7.1315656e-001  4.8010258e-002  2.8005364e-001 -1.9147839e-002 -2.8235725e-001 -8.8569473e-002  4.2367103e-001  5.9876754e-003 -3.5357972e-001 -9.1482792e-002 -6.5496024e-001  3.5550905e-001 -2.2121321e-001 -1.4150525e+000  7.1571060e-002  2.2516580e-001  9.9434293e-002 -1.1561414e-001 -4.4069774e-002  1.8475055e-001 -9.5039701e-001 -5.1435045e-001  4.0960754e-001 -3.8213539e-001 -4.9678499e-001 -2.4160870e-001  1.2493696e-001 -2.1812462e-001 -8.8366216e-002 -1.2774965e-001  6.6560986e-001 -1.2694744e-001 -3.5299582e-001 -2.6458724e-001 -1.0479378e+000 -1.1870200e+000 -1.0851628e+000 -3.8867606e-001 -7.3753867e-001  2.3712917e-001 -1.4303559e-001  8.1435360e-002 -3.5540792e-001 -5.4555061e-001 -1.1114371e+000 -6.9394934e-001 -5.2159985e-001  3.9575232e-001 -1.0066361e+000 -3.1372567e-001
 -9.7198001e-001 -1.1118980e+000  5.4075147e-001  2.8915186e-002 -8.0590264e-001 -2.4501861e-001  1.6387438e-001 -1.0398897e-001 -2.8703630e-001  1.6601366e-001 -5.4493310e-001 -1.2397669e+000  5.1859495e-002 -5.8718273e-001 -1.0142510e+000 -1.0523048e+000 -1.5904081e-001 -1.8250434e-002 -4.9126378e-002 -6.6240856e-001  1.5721145e-001 -7.9515002e-002  6.6531658e-002 -8.3118504e-001 -7.3474023e-002 -8.7756438e-001 -3.0704136e-001  6.8581475e-001  9.7140478e-002 -4.9491222e-001  3.9239094e-001  1.0873280e-001 -6.7621002e-001 -4.8900655e-002  5.8308489e-002  3.8340519e-001 -5.6835196e-001  6.4475387e-001  3.0493547e-001  1.8857582e-001 -5.7799348e-001 -4.8764794e-001 -2.5501788e-001  3.6353377e-001 -6.2664160e-001  4.5050475e-001  6.4918344e-002  5.0757979e-001 -3.3659547e-001  4.3074114e-002 -4.6465741e-001 -8.4066967e-001 -3.6453482e-002  6.9454974e-002 -3.8089251e-001 -5.4756376e-001 -6.0464355e-002 -3.9362896e-001 -3.4900067e-002 -5.2825186e-002  1.6457659e-001 -5.6334295e-001 -1.1190903e+000 -1.6206274e-002 -7.2446494e-001 -6.4736509e-002
 -9.5151553e-001 -1.0774234e-001 -1.5560553e-002 -5.4192511e-001 -1.0733285e+000 -2.0150275e+000 -9.0178265e-001 -6.9718567e-001 -6.3077771e-001 -3.9074577e-001 -5.4666878e-001 -1.4933068e+000 -4.3357355e-001 -1.0963226e+000 -1.4845202e+000 -1.0644753e+000 -2.4782153e-001 -5.0449563e-001 -4.2971443e-001 -4.1442059e-001 -4.1471917e-001 -4.5105600e-001 -4.0930366e-001 -6.0981774e-001 -3.3312995e-001 -6.1791922e-001 -8.3469464e-001 -2.0851801e-001 -7.3725846e-001 -1.0360486e+000 -1.3597119e-001 -4.7664935e-001 -7.6575798e-001 -7.6306375e-001 -8.8506175e-001 -2.4151494e-001 -9.8251953e-001 -3.8800072e-001 -6.0085727e-001 -6.4520421e-001 -4.6494887e-001 -5.9242072e-001 -5.1939200e-001 -7.0652266e-001 -5.1709885e-001 -1.0440015e+000 -1.6658908e-001 -2.5737158e-003 -3.8379162e-001 -8.6476404e-001 -8.7169326e-001 -1.2079952e+000 -5.3813206e-001 -6.7924556e-001 -7.2184340e-001 -6.7438083e-001 -5.7640286e-001 -1.0300054e+000 -5.8315595e-001 -6.6919300e-001 -1.6469863e+000 -1.3130454e+000 -7.9767518e-001 -1.4816012e+000 -4.7632120e-001 -1.1869037e+000
  1.5491113e-001 -6.6676983e-002 -1.0449213e+000  1.4357138e-001 -3.1311887e-001 -2.3211556e+000 -3.1514119e-001 -7.3884173e-001 -4.4352698e-001  1.9614056e-002 -4.2148879e-001 -5.4463660e-001 -1.9854823e-001 -5.1575365e-001 -9.5524982e-001 -5.0629923e-001 -1.8797355e-001 -2.5045047e-001 -3.6619632e-001 -6.5521429e-001  3.0649435e-001 -4.2459145e-001 -1.0421350e+000  1.5959128e-003 -8.1659957e-001 -5.5045471e-001 -7.0117624e-001 -4.7782378e-001 -3.9481347e-001 -7.6195831e-001 -3.4766096e-001 -6.5761761e-001 -1.2925369e-001 -8.7515183e-001 -9.7037186e-001 -4.5902152e-001 -8.6189821e-001 -7.6606742e-001 -1.0324326e+000 -8.6765317e-001 -4.4206533e-001 -7.2471223e-001 -4.3542029e-001 -7.4747159e-001 -4.7046414e-001 -1.6158121e+000 -1.1997221e+000 -1.0167422e+000 -1.0727330e+000 -3.6012273e-001 -5.7069289e-001 -8.8057611e-001 -8.8724876e-001 -4.7242970e-001 -9.4955902e-002 -7.3808879e-001 -8.2164202e-001 -6.4004665e-001 -1.0140413e+000  3.0693264e-001 -1.8577050e+000 -7.6927480e-001 -4.4819574e-001 -1.0655895e+000 -7.3443606e-001 -9.9823968e-001
 -6.3159034e-001 -4.6639009e-001 -8.1398206e-001  2.6982011e-001 -7.3505570e-001 -8.5950928e-002  3.6236535e-001 -7.1036762e-001 -1.6034897e-001 -1.3360409e-001 -1.9908840e-001 -3.4723395e-001 -3.3254919e-001 -4.2698581e-001 -7.4231392e-001 -5.4529564e-001 -5.5349292e-001  5.1573249e-001 -9.0836401e-001 -6.1719323e-001  1.4308585e-001 -6.4302309e-001 -1.0013937e+000 -3.5358032e-001 -5.6260631e-001 -5.5491952e-001 -9.7922479e-001 -1.6897592e-001 -8.0422167e-001 -4.9565061e-001 -5.1051756e-001 -5.5790363e-001  4.5680805e-002 -9.5805243e-001 -1.2066563e+000 -8.7584840e-001 -1.2948664e+000 -6.8105253e-001 -6.7853594e-001 -1.0471212e+000 -4.9573502e-001 -3.9735755e-001 -4.6528972e-001 -6.7678717e-001 -1.0563633e+000 -9.9792270e-001 -9.4913766e-001 -8.4464856e-001 -3.7064455e-001 -6.3811384e-001 -8.8372862e-001 -1.1717555e+000 -1.1945681e+000 -1.0028561e+000 -1.4048592e+000 -1.0890178e+000 -9.0560132e-001 -8.1627418e-001 -1.4897472e+000 -2.1568250e-001 -1.4273303e+000 -1.1294518e+000  1.4046846e-001 -9.0505879e-001 -4.0929504e-001 -1.2103215e+000
 -7.9563444e-001 -4.4441464e-001 -1.7256678e+000  1.0198834e+000 -1.0857401e+000 -5.3886639e-001 -4.4155455e-001 -9.4599257e-001 -5.7589636e-001  3.9559952e-001 -2.6282264e-001 -7.4676247e-001 -5.7315602e-001 -1.2616762e+000 -6.3850907e-001 -5.5020210e-001 -7.9396968e-001 -9.1263182e-001 -1.1508140e+000 -5.0374160e-001 -3.5924649e-001 -6.9217588e-001 -8.3936225e-001  1.1583787e+000 -9.5681800e-001  9.9683734e-001 -7.2164879e-001  9.3126110e-002  2.0952088e-001 -3.2159904e-001  4.4014169e-002 -6.6025233e-001  4.8766476e-001 -1.3816019e+000 -7.3320488e-001 -5.0626110e-001 -1.0403226e+000  6.5322026e-001  5.9678107e-001 -6.4959535e-001  1.1179459e+000 -5.4016697e-001  1.7516929e+000 -6.0055448e-001 -7.0953969e-001 -2.0979862e+000 -9.0665601e-001 -1.3016102e+000 -1.5822347e+000 -1.3500109e+000 -9.0157362e-001 -8.8511930e-001 -1.3768769e+000 -4.7060578e-001 -1.3600722e+000 -1.0268004e+000 -3.2085295e-001 -9.1095205e-001 -1.4998416e+000 -1.7399177e-001 -1.3382632e+000 -1.0968919e+000  2.1783025e+000 -1.4588996e+000 -1.3628871e-001  2.2864134e-001
 -2.3634106e-001 -6.7925650e-001 -1.4427717e+000  8.9637656e-001 -6.4971354e-001 -1.3629522e+000 -5.2670618e-001 -9.5820780e-001 -2.9184000e-001 -1.7066408e-001 -5.9128846e-001  1.2099184e-001 -5.4820336e-001 -4.6060384e-001 -1.0258018e-001 -8.4166174e-001 -6.8008768e-001  4.2400324e-001 -2.9108640e-001 -1.5559355e-001 -9.5602628e-001 -5.9878695e-001 -1.7002853e+000  7.0004205e-001 -8.4921817e-001  2.0997022e-001 -1.2847470e+000 -1.2000457e+000 -5.0439305e-001 -1.2536031e-001 -5.6499674e-001 -3.1636682e-001  2.3741846e-001 -1.5400239e+000 -7.5459970e-001 -1.4820399e+000 -1.0984975e+000  1.3643228e-001 -5.1474033e-001 -1.2836880e+000  2.7294312e-001 -6.1402239e-001  1.4261255e+000 -1.3942563e+000 -8.9673663e-001 -1.5682483e+000 -7.4870289e-001 -1.0377651e+000 -7.3261006e-001 -8.2166712e-001 -6.5429938e-001 -3.2646582e-001 -1.3378216e+000 -1.0176379e+000 -7.1144335e-001 -1.0756249e+000 -7.4100171e-001 -7.9361808e-001 -1.0325179e+000 -2.2272379e-001 -2.0977182e+000 -8.1973927e-001  2.2764207e+000 -1.1135321e+000 -1.2164295e+000 -1.7211738e+000
 -1.9667483e-001 -2.5876471e-001 -1.8763277e+000  1.0731504e-001 -4.2549731e-001 -3.8780388e-001 -4.7788367e-001 -9.7457480e-001 -4.8562561e-001  2.0296199e-001 -2.3957812e-001  7.5363849e-001  3.8595584e-001 -2.7969330e-001 -7.5007758e-001 -7.1808554e-001 -4.3171574e-001 -2.5835570e-001 -1.0151670e+000 -8.7558995e-001 -1.2418851e+000 -7.3015327e-001 -8.4704242e-001 -1.0981119e-001 -8.1187027e-001  1.8324591e-001 -9.4867661e-001 -7.4868176e-001 -4.6147243e-001 -7.7131128e-001 -1.5125512e-001 -1.9146622e-001  8.1445324e-001 -1.0158307e+000 -2.4253347e-001 -7.8198253e-001 -1.0551107e+000 -7.3554386e-002 -4.8107568e-001 -8.4677073e-001 -7.1238491e-002 -6.2596137e-001  2.4434775e-001 -9.3805927e-001 -6.9710068e-001 -1.5217880e+000 -4.5984321e-001 -1.0137742e+000 -3.3891758e-001 -6.0781263e-001 -8.5579382e-001 -3.2074693e-001 -4.0450134e-001 -9.7935795e-002  8.6720138e-002 -1.5069240e-001 -3.8588837e-001 -5.5310270e-001 -6.3038435e-001  5.3910036e-001 -2.5069589e-001 -2.9839601e-001  1.7929169e+000 -9.1496063e-001 -5.5383864e-001 -2.5339397e-001
 -6.1386640e-001 -1.2061698e-001 -1.5217609e+000  1.1850263e+000 -5.6898629e-001 -1.0933788e+000 -5.8642251e-001 -3.3731368e-001 -1.8181721e-001  1.7749396e-001 -6.4060414e-001  5.9037799e-001  8.3514761e-002 -1.5291693e-001 -7.3876036e-002  9.7773560e-002  6.0597632e-002 -1.0455371e-001 -6.6416150e-001 -6.7254324e-001 -1.4775165e+000 -5.6478949e-001 -3.5151182e-001  4.4010386e-001 -1.1385666e-001  1.4985607e-002 -1.7741352e+000 -1.8295237e+000 -1.5165885e+000 -9.8223249e-002 -7.6804554e-001 -2.8644204e-001 -2.6196347e-001 -4.9465300e-001 -6.0156156e-001 -1.0792900e+000 -1.3154812e-001 -5.0546998e-001 -2.1327189e+000 -1.7312667e+000 -1.0195047e-001 -1.5357022e-001  3.7150366e-001 -6.2277967e-002 -2.7246240e-001 -8.2648805e-001 -3.8252110e-001 -3.0100599e-001 -1.7488826e-001 -3.7614349e-001 -3.4106330e-001  1.1117873e-001  1.1470905e-001 -3.6116762e-001  6.7967168e-002 -3.7592180e-001 -7.1835529e-001 -4.2200212e-001 -4.5070387e-001 -1.0092972e-001  1.3920110e-001 -7.7720206e-001  1.2932687e+000 -8.6353676e-001 -2.6707698e-001 -6.0714319e-001
 -1.6969121e-001 -4.5215455e-001 -1.2571441e+000  6.8900945e-001  3.5419815e-001  5.2882557e-001  3.7983550e-001  3.7748296e-001  1.1118843e-001 -2.1943355e-001  1.9437350e-001  1.6540100e+000  1.8609724e-001  5.1344299e-001  8.3562712e-002  6.6510097e-001  7.3870000e-001  2.1440954e-002 -4.9338248e-001 -6.3140264e-003 -5.7821036e-001 -5.4774876e-002  2.7100961e-001  8.0260284e-001  1.6183856e-001  8.6481702e-001 -1.8694483e-001 -1.6881257e-001 -4.3457696e-001  1.7488761e-001 -5.1575379e-001 -6.8526806e-001  4.7553642e-001  4.2413647e-001 -5.6532296e-001 -4.3772830e-001  3.4690573e-001 -5.1421436e-001 -8.9103727e-001 -4.1921657e-001 -1.7879965e-001 -1.6643976e-001  6.0905497e-001  2.5992332e-001  1.7617760e-001 -2.6166394e-001 -7.3686267e-001 -5.5243993e-001 -5.4746747e-001 -6.6369728e-001 -9.1279830e-002 -7.0091340e-003  2.4318811e-001 -1.4567359e-001  2.5075738e-001 -9.2502360e-002 -7.1616181e-001  1.2532067e-001  4.7902955e-002 -2.1421386e-001  2.2857305e-001 -2.2011677e-001  5.2762237e-001 -1.0338329e+000 -4.0774021e-001 -8.9491674e-002
 -1.0742201e+000  1.1717846e-001 -7.0716768e-002  2.2751315e-001 -1.1559036e-001  9.2978035e-001  6.4549701e-001  8.5241832e-001  4.4507693e-001 -1.1612931e-001  5.6941704e-001  1.4810931e-001  2.4501901e-001  7.9547846e-003  6.3551010e-002 -1.4333473e-003  3.5847313e-001  4.3570733e-001  4.0856827e-001  1.1704066e-001 -1.2405054e-002  1.6178599e-001  1.0145548e+000  5.3489766e-001 -1.9834839e-002  1.8782275e-001  2.0124898e-001  2.9496444e-001 -1.2588895e-002 -3.8314315e-001 -1.8907485e-001 -4.7486118e-001  4.7125281e-001  1.9632394e-002 -7.1675059e-001 -2.0845919e-001 -3.6488546e-001  1.6836695e-001  7.7224756e-002 -1.9380108e-001  1.2176256e-001 -8.5416738e-002  1.1115855e+000  5.9701828e-001  1.9072477e-001  2.6988326e-001  4.0987105e-002 -7.7333497e-002 -2.0918273e-001 -4.1173793e-002 -7.3354358e-001 -3.1574063e-001 -3.9978519e-001 -2.9305910e-001 -2.1502519e-001 -1.9767919e-001 -3.5775073e-001 -1.5745592e-001  1.6010697e-001 -1.1859164e-001 -7.5372594e-002 -5.6124246e-001  2.7739711e-001 -1.1905596e+000 -5.0796005e-001 -3.8025507e-001
 -8.1419677e-001 -2.0957161e-001 -8.1329171e-001 -9.4429898e-001 -8.3354398e-002  9.3583625e-001  9.0233532e-001  4.4852083e-001  5.9937615e-001 -4.3450810e-001  3.2475215e-001 -3.5750613e-001  3.1272448e-001  1.1883615e-001  5.4242656e-001  3.7891194e-001  5.6757052e-002  1.1501069e-001  4.2690823e-001 -2.8623544e-001 -2.5920350e-002  5.0628827e-001  3.9502060e-001 -9.0517827e-002  1.8463997e-002 -7.7057973e-001  6.7200123e-001 -1.6846014e-002  1.5830086e-001 -4.1300501e-001 -5.0740838e-001 -7.8453974e-001 -2.6512749e-001  2.5809857e-001 -8.3075165e-001 -1.2727869e-001 -2.0649993e-001  6.6109868e-001  3.3162393e-001  6.6409102e-001 -7.5701193e-001  2.5526759e-002 -5.1634930e-001  2.3853540e-001  5.8618877e-002  2.0869126e-001 -2.4578726e-001  5.2178294e-001 -5.8519022e-002 -2.8055943e-001  1.0044921e-002  4.8854761e-002  5.1299974e-002  2.1423264e-001 -3.7655641e-001 -1.5717519e-001 -4.8505842e-001  2.7157249e-001 -5.1830610e-001  2.6164428e-001  4.5782171e-001 -6.1279462e-002 -6.0352004e-001 -9.0618248e-001 -8.3440409e-001 -8.2774869e-001
 -4.9919358e-001 -3.2813093e-001 -1.0956858e+000 -1.1657481e+000  1.1631165e-001  7.1732855e-001  3.8873090e-001  2.8203718e-001  3.3321833e-001 -3.7682096e-001  1.9230569e-001  9.7226842e-002  4.3359812e-002  2.5853850e-001  5.7702322e-001  8.7215071e-001 -8.3277889e-002  1.9068657e-001  3.6392541e-001  2.8233083e-001  5.4730166e-001  2.0113579e-001  1.2495781e+000 -4.0859404e-001  4.5686964e-001 -3.7378702e-001  3.9135630e-001  4.5830748e-001  5.9024715e-001  4.1443118e-001 -3.3694155e-001  1.8802987e-001  3.6078671e-001  5.7466759e-001  5.2259629e-001  4.3096923e-001 -1.1944603e-001  3.2985256e-001  8.8062640e-001  6.1874148e-001 -8.9894289e-001  3.0030232e-001  2.3490128e-003  1.0150617e+000  7.7186226e-002  9.3306936e-001  3.5683689e-001  7.2826349e-001  5.5245872e-001  5.5737487e-001  5.0470292e-001  1.7176405e-001  6.0530623e-002  6.0012326e-002 -8.0138645e-001  1.4100331e-001  1.5141445e-001  1.9404510e-002 -2.2602718e-001  1.5824858e-001  1.2514914e+000  1.4054086e-001 -1.5310728e+000 -9.0734488e-001 -8.7838735e-001 -2.7516523e-001
 -3.2615290e-001 -1.3843593e-001 -7.4993552e-001 -6.3145238e-001  7.0763907e-002  5.9976260e-001  1.2189983e-001 -2.2566836e-002  1.1839979e-002 -3.4895860e-001 -4.6729063e-001 -2.3601533e-003 -7.9395219e-003  5.1426440e-002 -8.8317432e-001 -2.9847700e-001 -6.1371279e-001 -1.2563158e-001 -5.2700860e-001  1.9815185e-001  3.6565842e-001 -3.8374672e-001  4.2552956e-001 -1.9357301e-001  1.5971559e-001 -4.9382221e-001  6.8832641e-002  1.2157115e-001 -1.5363655e-001 -3.4806471e-001 -2.4110090e-001  1.7893560e-001  5.4845262e-001  9.2001739e-001  7.0898277e-001  2.2227747e-001 -6.6163480e-001 -1.9002463e-001  5.7092394e-002 -3.2060911e-001 -9.3090624e-001  1.4526355e-001 -5.5874897e-001  6.2418808e-001 -2.8694054e-001  1.6172690e-001  1.3066053e-001  4.0097719e-001 -1.1142438e-001  1.5781375e-001 -4.7628135e-001 -7.4287314e-001 -2.1330749e-001 -7.6573751e-001 -8.0256568e-001 -2.7241652e-001  2.3819134e-001 -2.7891321e-001 -1.7328656e-002 -3.9416831e-001 -5.5137173e-001 -5.1822362e-001 -1.0707861e+000  7.4680315e-002 -6.1190637e-001  2.7372001e-001
 -2.2424776e-001 -1.2940584e-001 -2.2526907e-001 -1.0997209e+000 -2.0495238e-001 -1.2545157e-001 -1.9564720e-001 -4.7441511e-001 -1.6455970e-001 -4.7777528e-001 -6.6288927e-001  3.5212782e-001 -3.7309829e-001 -1.9530449e-002 -7.5715376e-001 -5.4184402e-001 -5.6291557e-001 -5.7181735e-001 -1.2384641e+000 -2.9158738e-001 -2.3423391e-001 -6.9715969e-001 -2.0705349e-001 -4.3138752e-001  1.7074004e-002 -7.1024659e-001 -2.4559688e-001 -7.7925130e-002 -1.4616440e-001 -1.7845877e-001 -5.6164058e-001 -1.9371018e-002 -3.8054816e-001  2.5122186e-001  5.4664325e-001 -2.5106505e-001 -1.1441625e-003 -5.4718034e-001 -2.2475635e-001 -5.6424798e-001 -9.4462040e-001  2.9969917e-001 -5.2716740e-001  4.8425052e-001 -1.2971929e-001  1.8799443e-001  4.3181907e-002  3.9230577e-001 -9.4080478e-002  1.0244292e-001 -5.1439851e-001 -5.8541133e-001 -1.1820138e-001 -4.3256585e-001 -4.2362823e-001 -3.5578828e-001 -2.2459485e-001 -1.8363045e-001  2.7445496e-001 -7.7909986e-001 -1.0498575e+000 -4.4381490e-001 -1.1970996e+000 -4.2245756e-001 -4.6243123e-001 -4.0395953e-001
 -8.3978795e-001 -1.7830169e-001 -2.4872137e-001 -5.4641611e-001 -1.5874868e-001 -5.4342491e-002 -3.7428169e-001 -7.6899031e-001 -2.0208245e-001 -1.6353013e-001 -1.8982024e-001  1.9635051e-001 -6.9203014e-002 -6.8278980e-002 -4.6945483e-001 -3.3163394e-001 -7.1664651e-001 -3.0381361e-001 -5.2109911e-001 -6.6518346e-002 -4.5466844e-001 -3.8638404e-001  3.6811081e-001  1.7847185e-001  1.1525239e-001 -2.7607191e-001 -3.7709086e-001  2.6813032e-001  1.8375178e-001 -3.5581698e-002 -4.3581790e-001 -1.9265306e-001  7.2748886e-002  3.7242388e-001  2.1647278e-001  3.5039842e-002  8.3642512e-002  1.0515976e-001 -9.0184572e-002 -2.5136967e-001 -4.3191121e-001  8.2886393e-002 -2.0865306e-002  1.9186295e-001  6.3231071e-002  8.4254952e-001  4.2202000e-001  5.1259200e-001  7.5687712e-002  6.2532258e-002 -2.4916475e-001 -4.6606666e-001 -2.0277961e-001 -1.7830646e-001 -2.1295534e-001  3.0857129e-001 -2.7190095e-002  5.7253738e-001  2.7031510e-001 -6.2555845e-001 -1.0112946e+000 -3.2807468e-002 -5.1390113e-001  1.5892245e-001 -1.1156530e-001 -1.9997371e-001
 -1.0333901e-001 -6.2846445e-001  5.9996544e-001 -4.9233708e-001  1.6121544e-001 -7.3424636e-002  4.3506150e-001 -8.6552690e-002  7.1895881e-001 -2.5433131e-001  2.2568692e-001 -2.2996395e-001 -1.5782998e-001 -4.9855878e-001  4.6978519e-001  4.9964709e-001 -5.9514425e-001  2.0719234e-001 -3.3286248e-001  8.5586008e-002  2.7804514e-001 -2.6236257e-003  9.6444971e-001  2.3162946e-001  8.4815375e-002 -8.3501936e-002  2.2949809e-001  2.5754281e-001  3.3039509e-001  7.6596370e-002 -6.0995898e-001 -1.2680711e-001  3.6391248e-001 -3.3140506e-002  6.4015453e-001  3.0013438e-001  4.3190760e-002  6.3501321e-001  3.9093261e-001  2.6099277e-001 -4.7507448e-003  4.6592466e-002 -1.0436296e-001 -3.2169569e-001  1.4118980e-001  5.0018910e-001  9.0284580e-001  2.6892144e-001 -9.1312504e-002  5.9793020e-001 -6.0302599e-002  2.8015842e-001 -3.2343888e-001 -1.8001806e-001  4.4302354e-001  4.2607978e-001  5.2066546e-001  2.4667151e-001  6.0923000e-001  2.1346421e-002 -2.7071290e-001 -6.8769432e-002 -3.0641142e-001  4.0213203e-001 -3.9354184e-001  1.9027090e-001
 -6.9798314e-001  4.9724413e-001  2.2483303e-001 -6.2640090e-001 -1.0582001e-001  1.1315689e+000  3.8915711e-001 -2.4688775e-001 -1.3528019e-001 -2.6801526e-001 -1.3447729e-001  2.2654995e-001 -1.6027072e-001  2.2296544e-001 -1.8799032e-001 -9.6782033e-002 -6.1450010e-001 -3.9679948e-001 -5.1762267e-002  1.0902775e-002  2.6923820e-001 -1.6196608e-001  4.7321336e-001 -5.6085090e-001 -3.7710184e-001 -5.6883271e-001  2.9665654e-002  4.7925500e-001  7.7458153e-001 -1.4688627e-001  4.3347566e-002 -1.3854101e-001 -2.3061636e-001  6.2685321e-001  4.8433427e-001  3.7313491e-001 -2.9736461e-001  1.0138367e+000  8.2892741e-001  7.8280496e-001 -3.2852760e-001 -6.4584214e-001 -3.3345058e-001 -2.3965741e-001  2.8063254e-001  9.3271339e-001  4.2129759e-001 -3.7950673e-002  3.1308892e-001 -9.7191175e-002 -3.3373258e-001 -2.7135294e-001  3.9606313e-001 -5.2501149e-001  1.2387496e-001 -3.2059914e-001  3.2109318e-001 -2.3410143e-001  2.5228622e-001  1.5302577e-001  1.3556732e+000  1.0431525e-001 -4.9828949e-002 -2.7456627e-001  2.7061450e-002  2.1540719e-001
  4.1030603e-001  6.6033553e-001  6.5601145e-001  5.6289173e-001 -3.4868591e-001  1.2445530e+000 -2.0054775e-001 -5.7883452e-001 -2.9845134e-001  3.9007968e-002 -1.1804138e-001  7.8226008e-001 -6.1483741e-002  3.1496752e-001 -2.6367635e-001 -3.9543544e-001 -3.2859563e-001 -2.0043778e-001 -3.9622136e-001  4.8011921e-002 -6.6827919e-001 -4.5626189e-001 -4.2077920e-001 -5.1190656e-001 -2.5156428e-001 -1.6784409e-001 -2.7344640e-001 -1.5291656e-001  4.2989678e-001  3.9868566e-003  2.1995945e-001  9.0075822e-002 -6.9108213e-001  3.9039923e-001  6.8704454e-001  8.2564578e-002 -1.1223112e-001  8.4597709e-001 -3.1194523e-001  1.7810164e-001 -1.1390262e-001 -4.3618427e-001 -2.6345552e-001 -1.3672800e+000 -7.1584465e-002 -3.0505811e-002  3.7901401e-001 -3.3867774e-002  1.7369599e-001 -8.4531149e-002  1.5122480e-001 -1.7135269e-001  6.6334514e-001  3.1917809e-001  7.3400092e-001  7.0141374e-002  2.0367578e-001  9.3036867e-003  6.1470744e-002  9.1315127e-002  1.3973806e+000  1.7890459e-001  1.0161261e+000  4.4903497e-001  2.5991274e-001  5.2017921e-001
 -1.4935991e+000  9.5111641e-002  1.3663455e-001  9.4346746e-001  5.7639238e-002  1.5309912e+000  3.9063911e-001 -7.1530778e-001  2.6900952e-001  1.3586417e-002 -5.8067738e-001  6.1296570e-001  1.0973637e-001  5.2701726e-001 -2.4620570e-001 -9.2582341e-002  2.7062859e-001  1.5481296e-001 -3.9911794e-001 -3.4050184e-001 -6.1949150e-001 -9.5295175e-001 -1.3143502e+000  4.9773984e-001  3.5592346e-002 -2.5541742e-001  1.1185094e-001 -1.6834558e-002  8.5629638e-001 -1.4290451e-001  3.0696731e-001 -4.5482578e-002 -8.5139397e-001 -2.3032329e-001  2.3363397e-001  3.0681165e-001 -1.6272205e-001  5.2932134e-001  4.0840713e-002 -5.0731102e-002  5.0328913e-001  2.2676388e-002  7.7475315e-001 -2.0704143e-001 -1.6855899e-001 -9.5690359e-001 -1.9168583e-001 -6.1739420e-001  4.0546269e-001  3.4445235e-002 -1.2965289e-001 -1.5704495e-002  9.7008255e-001  5.3275852e-001  8.7779887e-001 -8.8117373e-002  2.1739589e-001 -2.3272430e-001 -3.2569939e-001  4.0509052e-001  1.9027711e+000  1.2421486e-001  1.5670851e+000  1.2504922e+000  8.0963866e-001  6.1287297e-001
 -1.0254101e+000  2.8079479e-001 -6.2070678e-001  3.7849375e-001 -7.5673527e-002  1.4721847e+000 -3.5278200e-001 -5.0297041e-001 -3.1737303e-001  6.8287338e-001 -1.7286196e-001  5.9461185e-001  2.5325717e-001  6.1987782e-001 -4.1866119e-001 -2.6118626e-001 -1.2675053e-001  6.5051536e-002 -3.4425427e-001 -6.0229927e-001 -2.5849298e-001 -2.3482586e-001 -4.1788661e-001  3.1809561e-001 -6.9123521e-002 -6.2519474e-001  2.1377159e-001 -1.4546492e-001  2.6193227e-001 -4.8963448e-001  4.4133341e-001 -1.1135926e-001 -9.1468434e-001 -9.7837588e-001 -9.5338768e-002  3.4576733e-001 -5.1218004e-001  3.2952578e-001  4.4750311e-002 -2.9752449e-001  5.9074717e-002  9.0182471e-002  3.8123043e-001 -3.9435385e-001  2.4163398e-002  9.9693707e-002 -5.3247517e-001 -3.3352992e-002  3.2282942e-001 -3.8348010e-002  1.1437755e-003 -2.3826614e-001  7.3636098e-001  3.1514365e-001  7.4917721e-001  1.6588313e-001  4.0280036e-001 -1.5102863e-002 -5.2682915e-001 -1.3977545e-001  1.2446201e+000  2.2687554e-001  5.3656837e-001 -3.8370464e-001 -1.2902364e-002 -4.4524396e-001
  2.7322081e-001 -3.1502572e-001 -2.3980497e-001  7.3160574e-001  2.0820778e-001 -4.1877359e-001 -4.9589080e-001 -7.4794733e-001  1.1455942e-001  6.1100049e-001 -2.7218191e-001 -2.5167589e-001  3.8699232e-001  4.2213982e-001 -3.0605406e-001 -2.7508692e-002  1.1508218e-003  2.6151599e-001  2.1888654e-001 -2.4379550e-001 -3.9392844e-001 -5.3611110e-001  2.3013412e-001  3.6104376e-001  3.6678057e-001 -1.2077252e-001  3.9384776e-001  5.5744381e-001 -3.4840529e-002 -9.3760695e-001  7.4192408e-002 -3.1437428e-001 -6.4387103e-001 -9.4351236e-001 -5.7289481e-002  7.8026825e-001 -3.6970480e-001  4.2660695e-001  9.1456190e-001  9.5746953e-002 -1.9638318e-001 -8.6087659e-002 -2.2720352e-002 -6.9199235e-001  1.5739149e-001 -8.0105546e-002 -5.2343173e-001 -3.4105510e-001  2.2557708e-001 -1.1080668e-001 -3.3201497e-001 -5.9982998e-001  1.5309707e-001  2.8885321e-001  1.5111738e+000  2.2728853e-001  3.6650603e-001  2.8754982e-001 -6.0775722e-001 -8.1430564e-002 -1.1254290e-001 -1.0493304e-001  6.9151943e-001 -5.0022799e-001 -1.7795757e-001 -8.4859027e-001
  2.9927689e-001 -7.5415855e-004  3.7009894e-001  4.8004391e-001  5.1673623e-001 -3.8253743e-001 -4.1322455e-001 -2.1881266e-001 -2.3385746e-002  3.4944441e-001  1.3537284e-001 -1.1648510e-001 -1.1055332e-001  5.5974529e-002 -1.5605930e-001 -1.1612439e-001  5.8083147e-001  1.4642484e+000  7.3685038e-001  5.5732956e-001  5.2818413e-001  2.1901248e-001  8.7830209e-001 -3.2288597e-002  6.3726235e-001  2.2417944e-001  8.1300705e-001  6.4216160e-001  2.2739944e-002 -7.7810443e-001 -7.1562412e-002  1.4967906e-001 -7.8553653e-002 -9.1188875e-002  1.4999839e-001  4.6256844e-001 -2.0423902e-001 -3.9460988e-001  1.2656735e+000  5.7808336e-001  4.2422992e-001 -1.3009918e-001  5.8125701e-001 -3.8323123e-001  4.7451731e-001  8.2069671e-001 -1.3319035e-001  3.7656947e-001  2.4571592e-001  6.4011172e-001 -4.3731832e-001 -3.0060080e-001 -4.1112657e-001 -1.0650121e-001 -1.7713764e-001  1.2506694e-001 -1.3564485e-001  8.0537477e-001 -5.8991243e-002 -4.4203805e-001 -4.2674277e-001  1.6436412e-001  1.3408866e-001 -4.6832128e-001 -3.9834738e-001  4.8813972e-001
 -1.9907220e-001 -2.0230412e-002  7.0523416e-001  3.3793805e-002  5.5005690e-002  7.1492359e-001  5.1320709e-001  9.4568584e-001  4.0803449e-001 -1.9214372e-001  6.1394742e-001 -1.3994479e+000 -3.6042474e-001 -3.1434117e-001  4.9421367e-001  2.7052514e-001  1.6078228e-001  5.3672122e-002  2.8549918e-001  1.9941253e-001  1.0678830e+000  4.5337320e-001  4.9484161e-001 -5.3742286e-001  8.4859688e-002  4.2621780e-001  1.1051005e+000  6.4986083e-001  4.3638621e-001 -1.4199450e-001  2.9271353e-001  1.9111267e-001  7.4349009e-001  3.3745695e-001  2.4885934e-001  5.4412146e-001  4.9578316e-001  3.4314052e-002  1.2568407e+000  1.2834256e+000 -1.4188677e-001 -2.1723861e-002 -4.4434102e-001  8.0812209e-002 -1.4210619e-001  4.6301597e-001  1.5515010e-001  2.8137775e-001 -4.3990616e-001  3.6508249e-001 -1.7019048e-001 -1.8496212e-002 -7.3459819e-001 -2.6384594e-001 -1.4505518e+000  1.3926390e-001 -4.9186376e-001  1.0138056e+000  8.6019779e-001 -1.4729646e-001 -5.4059022e-001  2.7226299e-001 -3.4244055e-001 -8.7017530e-002  4.6558084e-002  1.1198381e-001
  6.4134025e-001  2.8263037e-001  3.4267010e-001 -1.0798088e+000 -2.6965478e-001  2.4732477e-001  4.0119327e-001  4.4668481e-001  2.5524243e-001 -7.2657012e-001  9.8677170e-001 -1.2911413e+000 -1.6602477e-001 -3.4815812e-001  6.4068411e-001  7.6745742e-001  4.3134534e-001 -2.6328853e-001  7.3514236e-002  4.0588920e-001  2.4427710e-001  9.2579721e-002  9.1965823e-001 -4.8467657e-001  4.2337047e-001  2.6321892e-001  3.9101372e-001  7.8840054e-001  4.9874678e-001  3.2188315e-001  3.6201394e-001  3.1289675e-001 -8.6963723e-002  9.3090070e-002  4.0564938e-001  4.6922856e-001  6.3630802e-001 -7.3609496e-001  7.4395313e-001  7.0479563e-001 -2.5934844e-001  5.6543686e-001 -5.2282866e-001  1.0929719e+000 -2.4952876e-001  3.0582464e-001 -2.9943077e-001 -8.8291058e-002 -1.1783956e-001  3.5957173e-001  7.4232572e-001  4.9247794e-001  1.0395352e-001 -7.8297696e-002 -8.8450386e-001  1.9683315e-001 -5.6677424e-001 -4.4880187e-001  5.3999440e-001  1.3970868e-001  5.5831584e-001  2.0066588e-001 -1.2397693e+000  8.1263921e-001 -1.9463671e-001 -7.2894957e-001
  1.6493620e+000  6.2737846e-001  1.3745690e+000 -1.9514267e-001  1.1970048e-001 -3.6017830e-001  1.0939549e+000  2.8271556e-001  1.3608588e-001  3.2895306e-001  8.1976428e-001  1.1115274e+000  3.9113063e-001  3.5276939e-001  5.5568902e-001  7.1545253e-001  7.8025570e-001 -4.3506226e-001  6.6553455e-001  8.3778926e-001  2.2554041e-001  5.7237918e-001  3.2733539e-002 -2.6703706e-001  9.2064512e-001 -9.0217467e-002 -4.3146584e-002  2.9336061e-001  3.9760832e-001  9.2800257e-001  4.9351407e-001  4.5555724e-001  3.6244425e-001  3.3228219e-001  2.6282487e-001  3.1375693e-001  8.6524303e-001 -7.8571783e-001  2.0019982e-002  4.3562051e-001 -3.8929435e-001  1.0914738e+000 -8.9207138e-001  1.2858154e+000  1.7445069e-001  1.1474017e+000  7.2568094e-001  8.1341002e-001  6.0449750e-001  6.3379246e-001  8.2019501e-001  1.0806010e+000  1.3028095e+000  3.8709449e-001  1.1801860e+000  9.4051363e-001  6.8373718e-001  3.8281733e-001  2.1481646e-001  4.7427953e-001  7.8846486e-001  5.6017311e-001 -4.4619645e-001  1.8696378e+000  6.6574482e-001  7.9329853e-001
  8.9328707e-001  1.0380138e-001 -1.1060433e-001  3.1342837e-001  4.0823575e-001 -4.1744110e-001  5.7653624e-001 -1.8385722e-001  6.2832868e-001  4.2868623e-001 -3.1798162e-001  1.5668088e+000  2.7605152e-001 -7.3129230e-002  2.6032363e-001 -2.6711655e-002 -5.2782159e-002  5.7493154e-001  3.9984720e-001  3.5064859e-001 -3.5535175e-001  3.4890652e-001  6.2569065e-002  3.1995476e-001  5.3529802e-001 -3.0521579e-002  2.0898286e-001 -2.9391309e-001 -8.5756086e-002  6.8748640e-001  5.5237621e-001  1.0113685e+000  4.5546030e-001  6.1242767e-001  7.2635559e-001  3.0495950e-001  9.6337696e-001 -3.9953114e-001 -1.2145619e+000  4.3878166e-001  2.1661900e-001  8.9383520e-001 -1.7457367e-001 -4.3595832e-001  2.3194503e-001  1.3092577e+000  1.0841331e+000  8.1420173e-001  9.5319622e-001  6.1666965e-001  4.1016688e-001  4.9409109e-001  8.4797472e-001  7.9688000e-001  1.7942241e+000  9.8600194e-001  6.9731384e-001  5.8318466e-001  1.2611142e-002  2.1280354e-001 -1.5911341e-001  7.4556257e-001  1.4467108e-001  9.1191215e-001  7.7008593e-001  9.8844830e-001
  2.6293007e-001 -1.2930752e-001 -4.4253183e-001 -1.6231997e-001  5.5221192e-001 -4.5958116e-001 -1.7553217e-001 -4.6277344e-001  6.1046305e-002 -1.1186319e-001 -4.1951385e-001  4.3364950e-001  3.9619369e-003  4.0322040e-001  5.6419649e-001 -1.8272350e-002 -9.8144239e-001 -2.2317219e-001 -4.4450402e-001 -2.6218214e-001 -7.1555747e-001 -3.7876959e-002 -6.2935248e-002 -7.3310667e-001  3.0896916e-002 -9.8192814e-001 -4.2590100e-002 -7.3018482e-001 -2.9049344e-001  3.3894446e-001 -4.2393066e-001  3.1494669e-001 -7.6176961e-001  5.6595700e-001 -8.2738339e-002 -4.0031522e-001  5.9461778e-001 -6.4998314e-001 -6.4830589e-001 -1.6295530e-001 -6.1341144e-001  6.6963618e-001 -1.3872078e+000  7.5879711e-002  2.6728756e-001  6.8524140e-001  5.3965886e-001  9.5056382e-002  6.5499663e-001  4.8058523e-001  8.2528141e-001  7.8446512e-001  5.1636508e-001  6.5300110e-001  8.3225118e-001  1.9344054e-001  2.0439909e-001  3.2144318e-001 -3.5694760e-001 -2.0242272e-001  3.0117412e-002  6.0878115e-001 -9.9864605e-001  3.8272827e-001  7.6526990e-001  1.6223461e-001
  5.7296587e-001  1.0298293e-002  5.5616943e-001  5.6992393e-001  5.0352794e-001 -1.1473097e-001  6.6062187e-002 -5.0396493e-001  5.4320139e-002  1.7397960e-001  9.0123686e-002 -1.7258399e-001 -4.3596380e-001  1.9816935e-001  4.4159616e-001  9.3576860e-002  6.3773061e-002 -5.0964269e-001 -4.6741914e-002  1.6006849e-001 -7.3377272e-001  2.6488951e-001 -4.1669172e-001  1.3984967e+000  1.8133878e-001  3.6744451e-002  6.5788927e-001  5.0252544e-002  3.7676281e-001  3.3634505e-001  4.3135907e-001  2.3768065e-001  5.7355395e-002 -5.2732461e-002  2.0730331e-001  7.4090359e-001  3.3124695e-001 -7.8576609e-002  3.6692520e-001  2.7721311e-001  8.0712542e-001  3.5685642e-001  7.6036260e-001  2.2419794e-001  4.3132567e-001  2.1740342e-001  1.1922301e-001  2.6303567e-001  5.1938290e-001  3.9477511e-001  4.0172938e-001  6.6710559e-001  4.3492919e-002  1.8272706e-001 -3.7716247e-001 -2.4352611e-001  1.7305647e-001  5.2544574e-002 -4.1853262e-001 -3.3855520e-001  1.1524094e-001  3.6740568e-001 -1.7808391e-001  3.8576695e-001  5.8107659e-001  4.2703443e-001
  8.6293451e-001  4.9638004e-001  8.4474406e-001 -9.2892283e-001 -8.6275719e-003  1.1084309e+000  3.6752273e-001  2.3680979e-001 -2.0953191e-001  4.0768233e-001  6.3279512e-001 -5.3998215e-001  4.8764587e-002  2.9463094e-001  2.4486890e-001  3.2748744e-001 -4.8385496e-002 -3.1441109e-001  2.7596335e-001  8.6171001e-001  4.3070277e-001  2.5716042e-001 -1.8922685e-001 -3.2587318e-002  3.6941420e-001  8.6190117e-001  1.1841802e+000  5.7428032e-001  1.0418822e+000 -1.4226975e-001  4.2892313e-001  4.1203009e-001  6.9348145e-001  3.0518163e-001  3.0382363e-001  6.4711244e-001  7.6412942e-002  1.2825754e+000  1.1979292e+000  1.2702497e+000  8.3224082e-001  3.5656133e-001  2.9832751e-001  2.7926714e-001  5.2042928e-001  1.2599100e-001  3.2925151e-001  5.2684323e-001  1.0312168e-001  3.0449729e-001  2.6634670e-001  3.4872957e-001  1.7558791e-002  2.0042018e-001  1.4632634e-002  5.1891735e-001  5.7824901e-001  3.7944851e-001  8.3634964e-002  4.9655711e-001  7.2427377e-001  2.8449987e-001 -5.3638296e-001  7.6443315e-001  7.0566361e-001  7.0589783e-001
  5.8742503e-001  2.6260982e-001  8.0350725e-001 -4.1456123e-001 -7.7876778e-002  6.3529187e-001  2.8013973e-001  2.9049537e-001  2.0209130e-001 -4.2953761e-001  4.1839656e-001  1.7212006e-001 -3.6857869e-001  3.0941010e-001  7.6223092e-001  4.5990781e-001  6.2779409e-003 -5.2488356e-001 -5.1016732e-001 -4.0675732e-001  8.9950690e-001  2.1458457e-001 -1.0159424e+000 -6.7567912e-001 -3.1643033e-001 -6.4193729e-001  5.2653989e-001  5.8351729e-001  6.2730739e-001  9.4910106e-001 -6.6255519e-001 -3.2700418e-001  2.2569751e-001 -1.2111591e-001 -9.7929983e-003 -5.6975461e-001  6.9127127e-001  9.2915843e-001  2.5306024e-001  8.2736291e-001 -1.3455489e-001  2.9297193e-001 -6.9580527e-001 -1.8573973e-001  4.9940705e-001  1.8063513e-001 -1.5124102e-001 -1.9563944e-001 -1.9254756e-001  9.3130006e-002  7.1768371e-001  7.9532656e-001  2.0584763e-001  2.0996645e-001  8.5792345e-001  1.9615052e-001  8.8132134e-002 -1.5529769e-001  4.0094976e-001  6.3164337e-001  7.7912217e-001  1.9882804e-002 -4.8271112e-001  5.3627806e-001 -1.7043189e-001  2.6988493e-001
  1.3173603e-001  1.7013998e-001  7.9282098e-001  3.3067369e-001 -7.2214653e-002  1.1172022e+000 -3.1153377e-001 -8.2939834e-002 -4.3502981e-001 -2.4840979e-003  4.1593487e-001  7.3747475e-002 -1.6698504e-001  3.1803857e-001  5.0819142e-001  1.3437586e-001 -2.9777449e-001 -7.3665718e-001  1.6454768e-002  2.2119533e-001  5.6394701e-001  2.5196278e-002  6.2789244e-001  1.8510571e-003 -2.1842952e-001  2.1225739e-001  8.6504161e-001  1.2543496e+000  7.0023197e-001  6.4981629e-001  6.2701326e-001  5.9541095e-001  7.8909744e-001  5.8628913e-001  4.6844018e-001  6.8288764e-001  4.3229062e-001  2.6733231e-001  6.1956456e-001  7.5522306e-001  2.9461479e-001 -2.1219666e-001 -3.2910353e-001 -1.9886193e-001  3.8195884e-001 -3.4324880e-001  1.7802302e-001 -5.0649387e-001  9.4171491e-002 -6.3677464e-001  5.1473969e-001  9.2469698e-001  5.2399442e-001  5.1070869e-001  7.7589887e-001  4.7642704e-001  2.6813241e-001 -4.9782664e-001  3.7735901e-002  3.3832803e-001  1.3488292e+000  4.4421450e-001 -3.9058888e-002  1.5387187e+000  9.3709290e-001  3.7310735e-001
  9.3643960e-001  3.6124764e-001  1.2046312e+000 -4.7811290e-001  3.9553514e-001  2.5969859e+000  3.2595316e-001  6.4231947e-001 -1.5749560e-001  4.8823479e-001  5.1606036e-001  2.6631234e-001 -6.9923229e-002  6.8971267e-001  9.9898265e-001  5.3931043e-001  8.5309961e-002 -4.4370496e-001  1.2421829e-002  4.3902372e-001  8.1547349e-001  4.1500580e-001  2.6548512e-001  6.2645381e-002  1.3395589e-001  2.4171536e-001  1.1732308e+000  4.2946897e-001  9.7586364e-001  9.6528806e-001  6.6797949e-001  7.5310883e-001  1.7481197e-001  7.2671913e-001  1.0036371e+000  4.4831001e-001  1.0496209e+000  4.6101652e-001  6.8291409e-001  1.4108074e+000 -1.1474044e-001  2.1233240e-001 -3.4118666e-001  1.6665745e-001  2.0566056e-001  3.6335194e-001  2.4565506e-001 -2.1016720e-001  1.1175296e-001  5.5045267e-002  1.1533682e+000  1.2481282e+000  5.9274325e-001  5.5883437e-001  9.4819435e-001  5.1278837e-001  5.8066343e-001  1.7814385e-003  8.7807027e-001  8.3862053e-001  1.7935113e+000  1.3603315e+000 -3.1331584e-001  1.7242683e+000  7.6319205e-001  1.0381154e+000
  1.1191803e+000  9.5855545e-001  1.2835127e+000  6.2705437e-001  3.8609919e-001  1.4451428e+000 -4.8725793e-001  1.0701258e+000 -2.0004104e-001  1.9135045e-001  1.3492091e+000  1.3247149e-001  1.2448886e-001  4.7242596e-001  1.3892989e+000  9.6935746e-001  1.0931904e+000 -3.1376898e-001  5.7366387e-001 -4.7775714e-002  7.9987051e-001  7.2589530e-001  6.0959154e-001  1.4077233e-002  2.9184200e-001  5.1433493e-001  5.0021525e-001 -1.2977872e-001  2.0281164e-001  1.8187635e+000  1.0523758e+000  9.2617783e-001  9.6386799e-001  1.4196988e+000  9.8310440e-001  1.0645913e+000  1.9392872e+000 -2.7517557e-001  4.2228065e-002  6.2509878e-001  6.6220174e-001  4.8174602e-001 -1.3648112e-001  1.0306821e+000  7.3734498e-001  5.3910783e-001 -1.9403722e-002 -2.3300712e-001  2.4514870e-001  6.8116422e-001  1.8017281e+000  1.2387530e+000  1.0973344e+000  4.9287288e-001  4.5727930e-001  1.0396996e+000  7.0119339e-001  3.5708818e-001  9.3946901e-001 -7.2753514e-002  1.4695312e+000  9.3241027e-001 -5.9100446e-002  1.1541052e+000  1.4460648e+000  1.1556953e+000
  1.3393199e+000  1.6775718e+000  1.2452173e+000  9.0247937e-001  1.6003189e+000  1.0770997e+000  5.2977748e-002  1.6629665e+000  8.7568515e-001  8.1343006e-001  1.3864135e+000  9.2042325e-001  1.0569043e+000  1.0296924e+000  2.0082978e+000  1.6589737e+000  1.2201200e+000  1.7506525e-001  1.6343370e+000  3.6013855e-001  1.4884251e+000  6.5204809e-001  1.4333250e+000 -7.2388887e-001  6.7614571e-001 -3.3272785e-002  7.5558461e-001 -6.2347777e-002  4.9725617e-001  1.7893956e+000  1.0914804e+000  1.0424391e+000 -4.6945019e-001  9.5461145e-001  1.0130599e+000  1.3143433e+000  1.9269949e+000 -2.0408403e-001  3.9799235e-001  1.1829331e+000 -1.1338045e-001  4.0877724e-001 -5.7347596e-001  1.0144555e+000  8.7383374e-001  1.6630373e+000  5.7224539e-001  7.1031176e-001  8.6758209e-001  7.6285568e-001  2.1501016e+000  1.8950630e+000  1.2618884e+000  1.1126776e+000  1.1488682e+000  1.3868627e+000  1.2123244e+000  9.4415876e-001  1.3460779e+000 -1.4581864e-001  1.5706641e+000  1.7689275e+000 -6.4649306e-001  1.2725831e+000  1.5614997e+000  1.9193501e+000
  8.3931481e-001  5.8260284e-001 -1.0265291e-001 -2.7994428e-003  9.1303282e-001  3.1748422e-001  3.0432192e-001  1.7640423e+000  9.1335918e-001  4.6949754e-001  1.0252717e+000  9.9410872e-001  6.8530239e-001  6.6301619e-001  9.7151292e-001  1.1340611e+000  8.1598502e-001  4.0926583e-001  1.0722734e+000  3.7792433e-001  2.7958069e-001  6.1951823e-001  8.1471992e-001 -3.5166294e-001  9.0986787e-001  4.0511924e-001  5.3459086e-001  7.0873120e-001  8.2482873e-001  1.9809117e+000  1.2702764e+000  7.4529799e-001  8.1280712e-001  1.5682649e+000  6.2672881e-001  1.2760190e+000  1.7331578e+000  3.7732661e-001  8.7907215e-001  1.0616942e+000  5.2453281e-001  6.7135022e-001  9.1774332e-002  1.0212996e+000  1.2014326e+000  1.0855568e+000  9.0171269e-001  1.0268874e+000  1.2654828e+000  6.1909677e-001  1.2425754e+000  1.3442770e+000  6.9677006e-001  9.3068652e-001  1.2497801e+000  1.0212028e+000  8.3241441e-001  7.2642997e-001  1.2683310e+000 -6.6953145e-001  1.0847321e+000  8.7299395e-001 -8.2721122e-001  3.8193588e-001  1.2727739e+000  1.7736621e+000
  9.7426824e-002  9.4863154e-001  8.3672544e-001  5.2544755e-001  3.8332716e-001  4.8111227e-001 -1.4598650e-001  1.1734195e+000  8.4523013e-001  1.3694817e-001  5.2828756e-001 -2.5729743e-001  3.0381093e-001 -4.3710681e-002  2.1277554e-001  3.1450330e-001  2.8057811e-001 -2.4152700e-001  6.8150318e-001 -7.5862961e-002  6.3702412e-001  4.1064035e-001  9.0025592e-001 -6.8262169e-001  6.4058927e-001  2.1096560e-001  4.3582731e-001  1.1644948e+000  3.5451717e-001  7.1650860e-001  1.2240956e+000  3.6428430e-001 -4.9535171e-001  6.9858538e-001  5.7177620e-001  1.6520030e+000  6.3641347e-001 -5.3239598e-003  7.2706414e-001  6.4196136e-001 -6.7178302e-002  5.0261463e-001 -4.2427029e-001  1.4610472e+000  7.8888829e-001  1.0143622e+000  4.3271293e-001  7.2756768e-001  7.5707735e-001  5.7727098e-001  6.4421130e-001  7.0368271e-001  3.9721009e-001  4.7015324e-001  9.7552979e-001  5.6331847e-001  7.1836947e-001  2.2430117e-001  6.8444301e-001 -9.5408053e-001  8.0153425e-001 -7.0122959e-002 -1.1917950e+000  9.3519777e-001  1.0872939e+000  1.5285734e-001
 -1.1551476e-001  2.3302730e-001  1.4358840e+000  9.0643970e-001  2.4785249e-001  8.0951812e-001 -3.5200467e-001  9.3884396e-001  3.6785848e-001  1.2111374e-001 -1.6108702e-002 -8.5457581e-001  4.4746752e-001 -1.2740329e-001 -2.2910709e-001 -1.5853388e-001  7.1380382e-001  1.9092806e-001  8.6284493e-001  6.9050636e-001  5.2999908e-001  5.4284895e-001  8.8199473e-001 -5.5744733e-001  3.3961181e-001 -2.7184277e-001  1.3636676e+000  9.7474416e-001  5.2961282e-001 -6.5952279e-001  8.3520979e-001  1.6927975e-001 -1.1707950e+000  5.2107523e-001  1.5812659e-001  1.1908165e+000  1.9548036e-002  6.6279231e-001  1.0706804e+000  9.0925518e-001  3.4540229e-002  3.2351195e-001 -8.1796867e-001  1.6272824e+000  7.1298532e-001  7.9170955e-001  9.3205926e-001  1.0572034e+000  7.8463896e-001  3.4556522e-001 -1.5029019e-001 -2.2752588e-001  2.3560393e-002  4.6155638e-001  2.4983659e-002 -1.9429045e-001  7.8082240e-001  5.5308178e-001  6.5628099e-001 -9.3195957e-001  1.3914703e+000  2.3936964e-001 -1.2915002e+000  8.7098287e-001  5.0443318e-001 -5.4194066e-001
  4.4342455e-001  1.4006974e-001  2.0585601e+000  5.5401321e-001  7.8144490e-001  5.4713393e-001  3.0880770e-001  1.2817164e+000  5.5321961e-001  4.2080066e-001  2.9331980e-001 -3.3958292e-001  9.2283646e-002  2.4065714e-001  2.1478774e-001  4.7814558e-001  1.1210372e+000  1.1983149e+000  1.7123608e+000  6.6736624e-001  1.5337641e+000  9.3113512e-001  1.0674129e+000 -3.5226011e-002  5.9713360e-001  8.4508088e-002  1.3838034e+000  5.4119270e-001  5.4938449e-001  4.4658008e-003  4.5218810e-001  2.9227696e-001 -5.9075549e-001  9.4470831e-001 -1.9164520e-001  7.1205380e-001  5.6828173e-001 -5.3947573e-002  1.0917497e+000  8.8392464e-001  1.6001052e-001  2.8973467e-001 -5.0054711e-001  9.9154851e-001  8.2261189e-001  8.9182900e-001  5.9157099e-001  9.2384888e-001  2.7883632e-001  1.0460353e+000  2.1177111e-001  6.6927806e-001  5.6211018e-001  3.0404381e-001  2.6186914e-001  4.9343490e-001  8.4845916e-001  9.3809091e-001  9.8517063e-001 -1.2270276e-001  3.7451542e-001  1.3509025e+000 -1.0185052e+000  1.6445649e+000  5.8376157e-001  1.5375124e+000
  1.9488373e+000 -1.6434700e-001  1.1286879e+000  8.3247276e-001  3.9320942e-001  5.8903422e-002  8.1670557e-001  9.7008137e-001  2.7567051e-001  2.7050780e-001 -2.1643221e-001  8.7949113e-001  6.3884251e-001  9.2762644e-001  1.3968141e-001  3.6802842e-001  4.5028547e-001  5.6999846e-001  5.9971259e-001  1.8022489e-001  5.0204267e-001 -1.1662560e-001  7.3857645e-002 -1.8879482e-001  4.7410343e-001 -8.2124290e-002  5.3381206e-001  6.5870079e-001  4.3974669e-001  3.7874880e-001  4.3540514e-001  6.6797932e-001 -2.3983952e-001  1.0944401e+000  4.2753227e-001  2.5661548e-001  1.0707780e+000  3.0569620e-001  9.4205643e-001  6.8902926e-001  7.3345994e-001  2.2528499e-001  6.3031969e-003  1.0177389e+000  4.7768144e-001 -1.8126219e-002  1.0622265e-002  3.8742743e-001  2.2003420e-001  3.4929044e-001  4.8880127e-001  4.5092859e-001  1.2300123e+000  2.4588025e-001  1.1596285e+000  4.2007566e-001  1.0284670e+000  3.3235906e-001  1.1939902e+000  5.8454565e-001  5.2620371e-001  5.8984501e-001  2.2371687e-002  1.7944037e+000  4.9878368e-001  1.5820794e+000
  9.1916207e-002  8.1815258e-001  1.4456625e-001 -1.0663458e+000  3.2138976e-001 -1.2220316e+000  4.5573906e-001 -3.6349764e-002 -3.5803588e-001 -2.7009824e-001  2.3294761e-001  3.3937447e-001 -5.2910255e-003 -1.9909633e-002  3.9544219e-001  3.0302069e-001  3.7242600e-001  1.7794476e-001  3.2798344e-001 -1.3206169e-004  3.9501161e-001 -1.0801281e-001 -1.2946276e-001 -9.1028102e-001 -9.8200176e-002 -4.0029301e-001  9.3766858e-002 -1.7368004e-001  1.4703440e-001  8.9539777e-001 -1.9774580e-001  5.6992446e-002  1.7543478e-001  1.1207133e+000  1.8597068e-001 -8.3742781e-001  1.1871780e+000 -6.0246685e-001 -1.4197066e-001  2.1381353e-001 -4.6846348e-001  5.2423306e-001 -1.0237787e+000  1.5575219e-001 -2.6616926e-002  6.5013599e-001  5.5605146e-001  1.2351040e-001  6.4996037e-001  1.3868497e-001  9.6444015e-001  9.1937471e-001  1.3032585e+000  2.1783374e-001  1.3115882e+000  7.0440645e-001 -1.2154533e-001 -1.6269289e-001  3.9731422e-001  4.7853294e-001  1.1533686e+000  5.1576392e-001 -1.4154404e+000  1.3649236e+000  1.1764573e+000  3.6697021e-001
 -2.7860421e-001  9.9511577e-001  6.1528822e-001  1.5429897e+000  5.8548690e-001 -2.4186966e-001  7.5009571e-003 -8.3359374e-001 -4.3910398e-001 -3.8452313e-001  1.1404333e-001  1.2656558e+000 -5.2582542e-002  3.7389014e-001 -3.4903670e-002  4.6110232e-001  6.8963689e-001  3.4620902e-002 -3.0713649e-001  1.9589061e-001 -3.1006322e-001 -8.6459258e-002 -2.1747929e-001  6.6110447e-001  3.4543478e-002  1.0120861e+000  9.2639019e-001 -6.7642322e-002 -2.1452860e-001  3.0671232e-001  1.8319131e-001 -1.1435913e+000  6.6571206e-001  3.1010363e-001 -8.6236012e-001 -9.0680057e-001 -4.0348728e-001 -5.6837475e-001 -5.3019192e-001 -1.7045438e-001  6.9063536e-001  1.3843001e-001  4.7277349e-001 -8.5659382e-001 -1.1737874e-001  5.1542096e-001  3.1465963e-001  6.8834212e-001  1.0113346e+000  3.2840155e-001  6.6876384e-001  7.1539720e-001  9.6609266e-001  6.8868355e-001  1.0188947e+000  1.1928261e-001 -1.1863493e-001 -6.9590088e-002 -6.7044141e-001 -2.1827076e-002  1.6901119e-001  4.0555882e-001  2.5002358e+000  1.8883457e+000  7.6250511e-001  1.1316173e+000
 -4.1007960e-001 -4.9267760e-001 -5.8606876e-001  6.1844555e-001  1.6810900e-001 -1.3662372e-001 -1.4481568e-001 -4.2641133e-001 -5.6212776e-002 -4.9905579e-001 -7.8362200e-002  1.4581888e+000 -1.4849928e-002  4.4178383e-001  3.2037922e-001  6.7763465e-001  2.2333349e-001  3.9701384e-001 -3.2244137e-001 -7.5936835e-002  2.1873611e-001  2.8267315e-001 -3.6885296e-001  2.8240464e-001 -2.6774353e-002  6.8715026e-001  5.0792345e-001 -7.7805065e-001 -7.7753428e-001  1.8132375e-001 -8.7563265e-001 -8.6149320e-001  2.5533527e-002 -4.2832589e-001 -9.0571537e-001 -9.7553745e-001 -1.6212821e-001 -3.8739723e-001 -3.8463207e-001 -1.6622343e-001  8.2986967e-001 -1.8408695e-001  1.0057578e+000 -3.4817929e-001  3.5216870e-001 -1.8666742e-001 -4.5491501e-001 -4.9067319e-001  3.2668710e-002 -5.4790825e-003  3.6131062e-001  3.7586222e-001  7.2248101e-002 -5.7939148e-001  7.9633580e-001 -3.0449179e-001 -5.3290636e-001 -2.3823126e-001 -3.6708942e-001  3.1243078e-002  5.1399055e-001  2.7068579e-001  7.9596926e-001 -4.7684150e-001 -4.8452972e-001  1.0295191e-001
 -1.5874332e-001 -3.6226499e-001  1.0410432e+000  1.7548189e-001  4.9402082e-001  6.6351564e-001  6.6768131e-002  3.0470542e-001 -4.7563990e-002 -1.2573187e-001  8.0604356e-001  4.7471993e-001 -8.2147988e-002  3.7470993e-001  5.0610710e-001  4.5233641e-001  7.2902570e-002  3.5390783e-001 -1.0451080e-001  2.6016931e-001 -6.4788930e-001  4.1489308e-001  1.1623320e-002  3.4339126e-001  2.7220296e-001  2.8354781e-001 -1.2444289e-001 -6.5435627e-001 -8.2052559e-001  1.4882787e-001 -3.8280564e-001 -8.1461605e-001  6.2089518e-002  4.5587592e-001 -8.8648995e-001 -1.0873049e-001 -9.2034315e-002 -9.8936708e-001 -2.0121432e-001  5.8655159e-001  1.7904845e-001  2.3373420e-001  9.0346249e-002  1.2338542e+000  7.0297779e-001  3.1349261e-001  2.3942769e-001  4.7729013e-001  5.9216121e-001  4.8566023e-001  5.0190146e-002  6.0046115e-001  1.4798501e-001 -4.9025414e-001  4.1116645e-001  3.9385685e-001 -5.8149382e-002 -1.5768554e-001  2.2672948e-001 -2.8676941e-001  1.3783913e-001  8.3514943e-001  2.9650501e-001  1.3157679e+000  4.9445551e-002  9.5382287e-002
  2.3201076e-001 -1.6330223e-001  3.1755452e-001  2.5287598e-001 -2.7553236e-001  3.3888834e-001 -2.0847364e-001 -4.1222870e-001  1.7364185e-001 -3.6295673e-001  1.1694406e-002  5.5507879e-001  1.2702050e-001  7.0071621e-001  5.9768735e-001  5.9476048e-001 -4.1265873e-001  3.0937800e-001 -5.3779191e-001 -2.7600063e-001 -3.6360942e-002 -1.9297270e-001  3.5725484e-001 -2.2300084e-001 -1.1562722e-001 -9.8971094e-002 -1.5181642e-001 -2.4772240e-001 -6.1155048e-001 -1.4309119e-001 -1.1894437e+000 -9.7517342e-001 -3.2840590e-001  8.2525635e-002 -8.7015619e-001 -7.5223498e-001 -5.3761691e-001  3.6000674e-001 -6.5538124e-002  3.6153640e-001 -2.3374075e-001  2.4599547e-002  3.2125133e-001 -3.2765602e-001 -8.7720296e-002  3.7024873e-001 -2.0982693e-001 -8.0981041e-002 -3.2244341e-001 -5.6666984e-001 -4.4706101e-001  1.3409166e-001  5.4364966e-001  5.8735692e-003  3.0905362e-001 -7.3529290e-002 -1.5781987e-001 -2.6635591e-001 -6.4007604e-001  9.0630248e-002  3.0502951e-001  2.0403620e-001 -2.3793918e-001  4.5442116e-001 -5.4592131e-001 -8.4698163e-002
 -8.5018753e-001 -3.6918532e-001  1.3773204e+000 -8.2155067e-001 -8.1435257e-002  7.7432395e-002 -3.4500223e-001 -3.1514068e-001  7.1223650e-002 -3.2790483e-001  1.3149557e-001  1.0703957e-001 -2.1684875e-001  1.8107023e-001  8.4805082e-001  1.5203684e-001  7.3502048e-002  2.6256485e-001 -6.3063488e-001 -5.2979477e-002  1.6356102e+000  5.6280735e-001  4.9388938e-001 -6.1219088e-001  1.9240622e-001 -6.0988901e-001  3.1085417e-001 -3.1493516e-001 -2.2199850e-001 -2.6447501e-001 -1.4304542e+000 -2.7289060e-001 -2.4011634e-001 -1.1143524e-001 -5.1535715e-001 -7.8152130e-001 -6.0366224e-001 -2.1101972e-001 -4.2164105e-001  2.4490521e-001 -8.2995295e-001  4.1063783e-002 -4.0557915e-001 -9.3175912e-002 -1.3498715e-001  7.5474810e-001 -3.1238636e-004  1.9292496e-001  5.0052211e-001  2.8681307e-001 -3.7070206e-001  6.4132783e-002  2.0677381e-001 -2.9868560e-001 -2.9832747e-001  2.4722168e-001 -1.2360245e-001  2.1581681e-001 -8.3328990e-001  5.5864011e-002 -4.5995730e-001  4.5978071e-002 -1.3457231e+000  1.2488265e+000 -6.1252999e-001  2.7104402e-001
 -2.1549604e-001 -4.9567334e-001  9.4034495e-001 -1.5287270e+000  2.6779753e-001 -8.0001055e-001 -1.2945849e-001  8.9660077e-002  2.8897213e-001  1.3672929e-001 -1.0165763e-002  1.6043165e-004  4.3739033e-001  1.6295749e-001  3.9684043e-002 -7.3622932e-002  4.6817732e-001  4.4508432e-001  7.0001894e-001  7.0960880e-001  4.6326241e-001 -1.2762712e-001  1.1215614e+000 -6.2368166e-001  6.7451109e-001 -8.7454278e-001  2.6814105e-001 -5.6861192e-001 -1.0906517e-001 -2.1196124e-001 -5.7443956e-002  2.9956943e-001  1.1891333e-001  5.7334055e-001  2.3699953e-001 -7.6305586e-002 -4.6292832e-002  6.5500460e-002 -4.1188131e-001 -1.4320104e-001 -1.1189893e+000  3.0610486e-001 -6.2830990e-001  4.9283963e-001  4.7736717e-001  1.2760522e+000  8.3577578e-001  1.3006987e+000  3.2343686e-001  3.4219721e-001 -1.0364987e-001 -9.8532287e-002  5.8615017e-001  5.4018295e-001  6.4721318e-001  2.8360583e-001  1.0710885e-001  2.9023305e-001 -3.8301992e-001 -1.2156172e-001  2.4917802e-001  2.3384261e-001 -6.0365392e-001  1.0006129e+000 -9.6941211e-001  1.2602410e+000
  1.1885992e+000  1.5286190e-001  9.9813225e-001 -7.6554588e-001  5.3192097e-001 -5.6101020e-001  4.2005548e-001 -1.0699995e-001 -3.7324598e-002  3.8311336e-003 -2.4010646e-001  2.1764314e-001  3.2417401e-001 -2.3098223e-001 -1.5927244e-001 -2.8613512e-001  2.2977275e-001 -1.6066205e-001  4.5308893e-001  9.7683436e-001  4.8409110e-001  2.1633989e-001  1.8553158e-001 -7.2057535e-002 -2.6666761e-002 -5.8135349e-001  7.4456463e-001  4.4354971e-001  4.8749162e-001  3.3480564e-001 -1.5121633e-001 -1.4447668e-001  1.3613363e-001  5.9743973e-001 -2.0163283e-002 -5.0787857e-001 -6.6624939e-002  4.3923072e-001  6.1424778e-001  6.1006819e-001 -7.1488511e-001 -3.6495438e-001 -8.4633666e-001  6.5248661e-001 -3.9998727e-001  2.6423036e-001  1.6422769e-001  4.9839847e-001 -1.7463145e-001 -1.6458818e-001 -3.2993449e-001 -3.5928206e-001 -1.3814730e-001 -4.4660219e-001  7.3370911e-001 -1.4425976e-001 -3.0554714e-002 -9.5854998e-002 -3.4024984e-001  3.8960958e-001 -1.2287155e-001  1.0058793e-001 -5.8383770e-001 -2.2724146e-001 -5.6448439e-001  3.5198015e-001
 -3.2364923e-001 -1.2186361e-001  1.5488983e-001 -2.4025789e-001  1.8405641e-001 -1.5738154e-001  4.6018559e-001  7.9254680e-002  1.5765555e-001 -5.4284395e-001 -2.8707401e-001  4.7300012e-002  2.4495731e-001 -3.5361020e-001  1.1095949e-001 -4.1021091e-002 -4.7440226e-002  1.0348677e-001  3.9587974e-001  4.5873046e-001  2.4247409e-001 -2.1135500e-001 -4.9589359e-001 -9.4004602e-001 -2.9295191e-001 -5.4799204e-001  6.1281806e-001  1.1294868e+000  6.3027932e-001 -4.9911701e-001  3.6976939e-001 -1.1151778e-001 -7.5566522e-001  7.1605809e-001  2.5042771e-001 -1.7621312e-001 -3.8548468e-001  6.1611238e-002  5.5176912e-001  4.2457841e-001 -9.5791494e-001 -9.2659071e-002 -1.2753275e+000  2.3454357e-001 -8.2050564e-001  1.1973087e+000  2.0606027e-001  6.2883741e-001 -8.4671975e-002  3.0756868e-001 -5.1470408e-001 -4.8531542e-001 -8.7081206e-002 -3.3107041e-001  5.3328525e-001 -5.2549276e-001  3.0177660e-001 -1.8242072e-001  5.1891778e-001 -2.8299424e-001 -6.8408902e-001  3.2979610e-001 -9.8385652e-001  1.3569831e-001 -5.0926057e-001 -8.0658382e-002
  7.4898089e-001  4.3858044e-002  3.5999331e-001  8.0249054e-001  2.3902044e-001  5.0417969e-001  5.1737078e-001  5.4215039e-001  1.0005275e-001  2.0688672e-001 -1.6071274e-002 -8.5413296e-001  3.4973055e-001  1.8521406e-001 -5.7291990e-001 -4.6424103e-001 -1.4595622e-001  8.5419279e-001  3.8396922e-001  6.6203758e-001  4.5943113e-001 -5.3388417e-003  7.8387241e-001  8.9142510e-002 -2.3246801e-001  1.8492136e-001  4.9483209e-001  1.4738304e+000  9.9599400e-001 -6.3030221e-001  4.2813888e-001  4.4568562e-001 -2.9509139e-001  3.0147491e-002  6.1297788e-001  6.8768819e-001 -2.7969045e-001  9.8781799e-001  1.9437627e+000  7.2360182e-001 -5.9623232e-001 -2.3429003e-002  2.1789088e-001  6.8642251e-001  1.2324673e-001 -2.1351683e-001  8.3028613e-001  1.2329068e+000  3.1146362e-001  1.7231996e-001 -8.7833984e-001 -1.2254489e+000 -9.0072896e-001 -3.2703120e-001 -7.1960480e-001 -5.1112455e-001  7.2067959e-001  1.6288631e-001  8.9897699e-001 -2.7846720e-002 -1.1517931e+000  5.1830350e-001 -5.8507207e-001  7.0274170e-001 -2.8139960e-002  8.6297865e-001
 -2.9641394e-001 -3.0766004e-001 -4.2085150e-001  1.2834760e+000 -4.2559534e-002  7.1108381e-001  2.6022719e-001  3.0826468e-001  1.1527530e-001 -6.2346398e-002 -5.4240734e-002 -3.6812030e-001  2.9292553e-001  3.9465135e-001  1.6346679e-001  5.7906962e-001 -7.0088248e-001 -3.2268292e-002 -5.4201619e-004 -2.6899643e-001  1.0727467e-001  4.0515627e-001  8.0916868e-001  5.1767259e-002  2.2018613e-002  7.7473189e-001  1.4342912e-001  5.8308077e-001  4.6749216e-001  1.9997928e-001  8.1761006e-003  1.9279441e-001 -2.0959959e-002 -9.5046617e-002 -2.9127321e-002  5.8035642e-001  1.5564942e-001  9.0726810e-001  7.0311231e-001  1.0252893e-001  6.5012549e-001  5.9582816e-001  6.9867805e-001  8.1838625e-001  9.6328532e-001 -4.4947083e-002 -4.0972339e-002  7.1384823e-001  1.9916310e-003 -1.0465796e-001  4.8417945e-001  1.4018975e-001 -2.3592912e-001  1.8315895e-001 -7.9130122e-001 -4.6266060e-001  4.2511455e-002  1.3706423e-001  3.4818924e-001 -1.3599174e-001  2.8128380e-001 -4.4619295e-001  4.8808733e-003 -4.3375689e-003 -1.5038995e-001 -1.6997293e-001
  1.0247445e+000  3.6310589e-001  1.1644900e+000  2.3600398e+000  4.4193762e-001  6.2061693e-001  2.8604868e-001  1.0359054e+000  6.7225140e-001  1.0668904e-001  4.9475476e-001 -2.1975041e-001  3.8880801e-002  3.2752363e-001  6.1285958e-001  7.3265361e-001  2.6776189e-001 -3.0412656e-002 -5.4172976e-002 -5.0747795e-001  1.0207222e+000  4.9617741e-001  1.5582804e-001  4.6921094e-001 -5.6920490e-002  1.3591356e+000 -1.3519857e-001  5.6059504e-002  3.4009325e-001  5.2683740e-001  1.5721420e-001  3.4896587e-002  5.1325267e-001  5.1097206e-001  1.0183897e-001  1.6689697e-001  9.3312162e-001  5.8093138e-001  2.3478463e-001 -2.0950204e-001  5.8008097e-001  6.1223221e-001  9.9929729e-001  1.1646647e-001  4.9919119e-001 -7.3412713e-002 -5.3291196e-002  2.8161815e-001  2.0368391e-002  8.5367494e-001  7.5103656e-001  7.7925012e-001 -2.0937818e-001 -1.5529748e-001 -6.6807074e-001  2.6693538e-001  1.6664436e-001  6.3143908e-001  9.8541975e-001 -1.5928625e-001  7.8981860e-001 -1.4145854e-001  1.2216222e+000  5.4735048e-001  8.4317901e-002  1.5375302e+000
 -1.2871885e+000 -7.3989506e-001 -1.6833990e-001 -8.5458108e-002  8.2216350e-002 -3.9514751e-001  4.8505289e-001  1.0030076e+000  1.2770672e-001 -2.6298225e-001  4.9863278e-003  1.5889042e-001 -5.3224188e-002  2.3447034e-002 -1.5531287e-001 -2.9504172e-001 -7.2365233e-001 -6.6202470e-002 -1.7242691e-001  9.0838242e-002  2.8144167e-001 -3.5618104e-001  4.9417716e-001 -5.4718273e-001 -4.9165624e-001  8.2926988e-002  1.5747366e-001 -1.0142281e-001  2.3960517e-001 -7.5023604e-001 -1.9974735e-001 -9.0785035e-003  6.7070241e-001 -1.0010409e-002 -1.4007858e-001 -5.8223530e-001 -2.9033758e-001  6.0470502e-001 -7.0271388e-001 -3.7604877e-001 -8.7321284e-003  8.9294174e-002 -2.6405899e-002  8.7570191e-001 -1.7046821e-002 -1.3464648e-001  1.4812190e-001 -1.7022257e-002 -5.9102575e-001 -5.2763999e-001  3.8139028e-001  7.3324887e-001 -2.7009550e-001 -2.9878773e-001 -2.7481408e-001  2.0296682e-001 -2.2951706e-001  4.4452181e-001  1.1119039e+000 -7.6963302e-002 -3.7881304e-001  3.2283786e-001  6.8777426e-001  1.8172784e-001 -1.2624395e-001 -4.2537041e-001
  5.6215176e-001  5.4266898e-003 -3.4178879e-001 -1.2425296e+000 -1.2768868e-001  5.2397934e-001  5.3520730e-001  3.7175386e-001  2.6193414e-002 -1.8670935e-001  2.6357112e-001  4.4285968e-001  3.5584444e-002  3.5259612e-001 -5.1229133e-001 -8.7109123e-001 -2.7466972e-001  2.1883707e-001  1.4743864e-001 -2.0271237e-002  4.3538746e-001  3.2265926e-002 -4.4446037e-001 -5.6275670e-001 -7.4056347e-001  2.2649531e-003  4.5224242e-001  1.3941369e+000  6.9810468e-001 -1.1522164e+000 -2.8064692e-001 -2.1545924e-001 -3.7136727e-001 -4.6112445e-001 -4.4843486e-001 -3.3208474e-001 -1.2189612e+000  1.1389726e+000  6.1630955e-001  2.1165256e-001  1.4260251e-001 -1.1537005e+000 -1.0562891e+000  1.9128565e-001  1.2041214e-001 -1.8211836e-001 -1.2816834e+000 -7.5673933e-002 -1.6164908e+000 -1.3053181e+000 -8.6449706e-001 -2.9292619e-001 -3.7929678e-001 -5.1996596e-001 -5.0305391e-001 -4.7560858e-001 -3.3377500e-001 -5.0984716e-001  4.2345399e-001 -3.2796308e-001 -6.9258670e-001 -1.3384358e-001 -8.8021941e-001 -5.8306083e-001 -3.0107427e-001 -7.7926356e-001
  8.3061589e-002  2.2271816e-001 -3.5519661e-001 -1.3218748e+000 -8.1837150e-002 -1.4548074e-001  4.4948660e-001  6.3074537e-001 -2.7334290e-001 -2.8097299e-001  2.7044424e-001 -9.9894681e-001 -2.8316694e-001 -5.8613126e-001 -5.6887454e-001 -3.4872861e-001 -2.4485541e-001  1.0425368e+000 -1.0424160e+000 -9.7153738e-002  2.1491289e-002 -3.5905842e-002  9.7558567e-002 -6.3221984e-001 -4.7680736e-001 -6.2540847e-002  5.5373899e-001  9.9848203e-001  5.4078380e-001 -9.4043692e-001 -9.9092874e-002 -6.6886533e-002 -7.3139427e-001 -7.6429256e-001 -2.1117110e-001  4.1685693e-001 -1.0704800e+000  1.1186840e-001  2.8682338e-001  6.3661548e-002 -8.9983963e-001 -7.0814990e-001 -6.4100783e-001 -2.0062356e-002 -1.1328587e+000  6.3623041e-002 -1.2286691e+000 -2.2414030e-001 -7.7450603e-001 -1.4955623e+000 -1.4793015e+000 -1.2131719e+000 -1.0180957e+000  2.9393461e-002 -6.8745191e-001 -7.1660925e-001 -5.7457121e-002 -3.9913515e-001  4.5581276e-001 -1.1972855e-002 -1.2656388e+000 -6.2395208e-001 -1.2004939e+000 -1.9513219e+000 -3.5718896e-001 -2.0378019e+000
 -1.0741652e+000  6.2738694e-003  4.1303674e-001  1.0723843e+000 -7.2079342e-002  3.7462644e-003  3.1120000e-001  1.4013989e-002 -3.7055989e-001 -3.5095108e-001 -6.3691696e-001 -9.3089779e-001 -3.5194230e-001 -7.4860339e-001 -4.8052367e-001 -1.8810255e-001 -1.9006379e-001  7.2387251e-001 -9.1486631e-001 -3.5359228e-001  2.1883079e-001  2.6435406e-001 -3.6751909e-001 -5.7107230e-002 -4.0921036e-001  4.0616086e-001  9.0040156e-001  1.4603703e+000  6.6769072e-001 -9.2078022e-001  4.1323296e-002 -4.1276616e-001 -3.7437323e-001 -1.1114567e+000  1.9108864e-001  6.3426109e-001 -1.0335083e+000  8.5545216e-001  1.0928765e+000  6.3707688e-001 -4.6746318e-001 -2.8731714e-001  4.4771653e-002 -5.1693929e-001 -8.7314712e-001 -7.3176811e-001 -2.8500813e-001  6.7687224e-001  2.2215072e-001 -1.8032124e-001 -8.4087578e-001 -1.1846954e+000 -1.3076422e+000 -7.1998805e-001 -9.8095416e-001 -9.8740797e-001 -3.8265875e-001 -3.3650542e-001  4.5096671e-001  4.9798624e-001 -1.6435279e+000 -1.1342120e-001 -4.1771069e-001 -8.1143689e-001  4.6684066e-001 -9.3956566e-001
 -1.5392958e+000  6.1458724e-001 -2.5355843e-001  3.6895879e-001 -6.4424581e-001  2.5989974e-001 -3.3558263e-002  3.7242293e-001 -5.2420163e-001 -8.5147704e-001 -6.1883875e-001 -1.7075272e+000 -2.2898857e-001  3.1670474e-001 -2.7133277e-001 -6.3778916e-002  2.5559023e-001  3.1741922e-001  5.3405445e-003 -5.3110627e-001  9.1511351e-001  2.9247397e-001 -4.7532914e-001 -1.6583201e+000 -3.7241661e-001 -5.6134429e-001 -2.5911403e-001  5.0568508e-001  6.1523711e-001  2.5234392e-001  2.4542366e-001 -7.7834140e-002  3.1529864e-001  7.0412456e-002  7.5838131e-001  3.5373083e-001  1.5678232e-001  6.3154122e-001  6.3264533e-002  1.4409252e-002  9.3548434e-002 -1.0551712e-001 -7.8037720e-001  1.2527761e+000 -3.2258279e-001 -1.7986908e-001 -1.7232642e-001 -1.7398913e-001  5.1224407e-001  1.3284757e-001  9.3877287e-002 -4.2995284e-001 -5.8924203e-001 -4.5507201e-001 -1.4589220e-001 -9.8890276e-001 -1.7201159e-001 -3.0018101e-001  1.0889874e+000  9.8486985e-001 -5.1185883e-002  2.5286911e-001 -6.7860987e-001 -6.3015922e-001 -5.2927484e-001  1.5322042e-001
 -3.7293092e-001 -8.9394745e-002 -3.2356977e-001 -8.4789370e-001 -6.4192818e-001 -1.8502273e-001 -6.1984457e-001 -1.3700156e-001 -1.6169486e-002 -1.0250253e+000 -6.0855968e-001 -6.7091852e-001 -7.0783378e-001  1.3780314e-001 -5.0133880e-001 -6.0274266e-001 -1.5430631e-001 -9.9945642e-001 -1.6096097e-001 -1.0585151e+000  5.6718677e-001 -3.2000339e-001  8.0367373e-001 -3.1643965e-001 -6.4139706e-001 -1.4447026e-001 -8.6006853e-001 -1.8855670e-001 -1.6423414e-001 -3.2061990e-001 -6.0509307e-001 -6.9848774e-001  7.3862471e-001  4.4259785e-001  3.7765932e-004 -1.5924520e-001 -4.1698240e-001  3.6571479e-001 -4.9673890e-001 -8.3741694e-001 -2.1208150e-001 -5.1930791e-001 -5.9164506e-001  2.2805911e-001 -4.7549651e-001 -8.0924532e-001 -1.1351138e+000 -1.3653737e+000 -7.3233487e-001 -4.3010413e-001 -4.8220483e-001 -7.0551172e-001 -3.0548495e-001 -5.5226705e-001 -5.4384940e-002 -3.4882500e-001 -4.2364839e-001 -3.1785023e-001  3.8451486e-001  1.8196482e-001 -8.2208136e-001 -4.0065304e-002 -3.7253378e-001 -5.5305109e-001 -7.3363009e-001  4.5659871e-003
 -5.7414229e-001 -9.8216017e-002  3.9050394e-001 -7.6854112e-001  8.0489302e-002  7.3496757e-001  6.1268770e-001  5.2429217e-001 -1.2405595e-001 -2.2835764e-001 -1.8770788e-001  7.6905995e-001 -2.2110346e-001  8.3845116e-001 -1.0241860e+000 -8.1975157e-001 -7.4999539e-001  7.0181506e-001  9.7419198e-001 -2.3013361e-001  1.7798253e-002 -8.1830988e-002  2.8595547e-001 -8.0363079e-001 -3.5039484e-001 -4.9744479e-001  9.9913100e-002  2.7658877e-001 -2.4508700e-001 -2.2307197e-001 -3.3094637e-001  1.0476977e-002  6.6950181e-003 -6.0262783e-001  4.3294935e-001 -7.9776230e-001 -4.6195452e-001  2.5268953e-001 -5.9745726e-001 -1.1138918e-001  1.9921384e-001 -6.8197542e-001 -6.1297474e-001 -8.7002915e-001 -3.9212743e-001  8.4593514e-002 -4.2631627e-001 -2.9743963e-001 -1.7385492e-001 -2.3142559e-001 -6.6488469e-001 -4.9003025e-001  5.9185086e-001  2.4949614e-001 -3.8983415e-002 -1.0489604e-001  2.7711636e-001  2.4156315e-001  2.3968964e-001  5.4288643e-001  2.2776234e-001 -4.1705767e-002  5.5838775e-001  6.5483284e-001 -4.8428637e-001 -2.8145423e-002
 -5.8950029e-001 -6.1124664e-001 -1.3393433e+000 -2.7974553e-001  2.6653787e-001  2.2258048e-001  8.5864195e-001  3.0459400e-001 -2.9329346e-001 -5.0690501e-001  2.3649659e-001  3.5079834e-001  3.5112419e-001  1.0393350e-001 -3.5850156e-001  6.6832945e-002 -6.6803956e-001 -2.4775262e-001 -5.2171915e-001 -1.3355835e+000 -1.2697366e+000  2.3170662e-002 -6.6033675e-001 -5.6821048e-001 -1.5493329e-001  3.5046933e-001  2.0912850e-001 -7.3563793e-002 -4.6470344e-001  6.3520887e-001 -5.6418441e-001 -7.1920035e-002 -1.6359384e-001 -3.1471315e-001 -6.9832609e-001 -5.8084289e-001  1.0285930e-001  8.3134440e-002 -5.6235276e-001 -1.0159587e-001  4.5029693e-001  1.4457277e-001 -2.7711058e-001 -8.0859609e-001  6.6478771e-002 -7.1322094e-001 -6.5063403e-001 -1.8725649e-001 -7.6123521e-001 -2.2711660e-001 -1.5449891e-002 -3.9350957e-001  1.0371581e-001  1.8948059e-001  5.1287379e-002 -2.0173470e-001 -3.5367328e-001 -4.4454079e-001 -4.6744540e-001  1.2733661e-001 -5.3796221e-001 -1.0657376e+000 -4.5784731e-001 -5.2537500e-001 -1.2720955e+000 -5.3972618e-001
 -5.0466277e-001 -3.8609760e-001 -2.7377315e-001 -4.1989617e-001  2.1206604e-001  3.5046551e-001  1.5654660e+000 -7.5553346e-001  6.7970644e-002 -1.2077892e-001 -2.0006263e-001  1.1795180e+000 -3.0733483e-002  4.7033100e-001 -4.9574533e-001 -3.8987849e-002 -7.3487418e-001  1.4491298e+000  8.7773788e-001 -3.5822945e-001 -9.2568651e-001  1.1548344e-001 -2.9964980e-001 -1.4593538e-001  2.2781311e-001 -2.3326709e-001 -3.6049233e-002 -2.4751395e-001 -1.0477086e-001 -8.8007632e-002 -5.8980794e-001 -2.1446845e-001  6.8671041e-002 -7.3059939e-001  3.3402011e-001 -8.0701872e-002  2.4121054e-001  5.9087656e-001 -1.2113630e-001 -1.1744426e-001 -2.3399607e-001  5.4933356e-001  6.6920552e-001  4.4175580e-001  8.0811915e-002  8.3387665e-001  1.5247323e-001  8.9114192e-001  6.9389727e-001  1.7664724e-001 -1.3782900e-001 -8.9603396e-001 -2.4860833e-001 -3.3686832e-002  2.4698913e-001 -7.2758247e-001 -4.4587803e-001 -3.4058348e-001 -8.5998847e-001  2.2753905e-001 -1.6316573e+000 -6.6699054e-001  1.3367621e-001  1.2098144e-001 -8.0587091e-001  8.6831725e-002
 -1.7206908e+000 -8.7481624e-001 -3.7536757e-001  3.1442746e-001 -8.7824432e-001 -1.1664213e+000  6.8509664e-001 -6.6792633e-001 -4.5969916e-001 -2.6627525e-001 -4.1224264e-001  1.2561331e-001 -3.8281076e-001 -7.8628652e-001 -8.3524300e-001 -1.4263286e-001 -5.5997780e-001  8.7488977e-001  1.9279816e-001 -5.0265840e-001 -9.6979175e-001 -1.7664799e-001 -6.0364974e-001 -6.9411518e-002 -6.0511042e-002 -8.1257215e-001 -3.3082294e-001  1.2242476e-001 -1.4470520e-001 -2.2692002e-002 -9.0322476e-002 -7.4828423e-003  1.5397816e-001 -5.8759000e-001 -2.5415691e-001 -5.4550715e-001 -5.5821606e-001 -9.1853521e-002 -2.9435748e-001 -2.2289485e-001 -3.6883361e-001 -2.9197545e-001 -4.8137356e-001  7.9541517e-002 -1.0398926e-001 -1.0200858e+000 -5.4771509e-001  3.1115220e-001  5.8746237e-002 -2.6224342e-001 -9.2029363e-001 -1.8143594e+000 -1.6705666e+000 -6.8304299e-001 -1.6404491e+000 -1.3098659e+000 -1.0559740e+000 -6.1790966e-001 -9.1306305e-001 -2.2637968e-001 -2.4388642e+000 -1.1086677e+000 -9.8646827e-001 -8.6680512e-001 -1.2767690e+000 -1.0128287e+000
 -1.7453839e-001 -3.7347912e-001 -1.5497300e+000 -6.2042536e-001 -3.2873309e-001 -6.6565515e-001  1.3526226e+000 -1.5209634e-001  1.8373040e-001 -1.0059885e-001 -1.3809372e-001 -3.5451467e-001 -6.3594197e-001 -1.2077143e+000 -4.0046077e-001 -3.1060348e-001 -3.1211080e-001 -2.7775658e-002  1.6775687e-001 -2.0573237e-001 -6.0841395e-001  1.7169007e-001 -3.4598372e-001 -4.9542677e-001  3.7458299e-002 -5.7166258e-001 -2.2756808e-001  2.0112631e+000  1.4129648e+000 -6.1757628e-001 -8.8484948e-002  2.8572101e-002 -1.4973504e+000 -6.9896931e-001  4.0337052e-001  8.2405701e-002 -6.6842366e-001  1.4843264e+000  1.5258602e+000  5.2070703e-001 -3.1207725e-001  1.6117780e-001  3.6844323e-002  4.2409526e-001 -4.9333218e-001 -4.7328867e-002  1.9105845e-001  7.6408747e-001  1.4090954e-001 -2.7059791e-001 -3.6531572e-001 -4.5418386e-001 -9.5833598e-001  9.7626874e-002 -9.6883565e-001 -6.2297045e-001 -3.6174063e-001 -3.7899366e-001 -6.7914366e-002  1.2959010e+000 -2.1116114e+000 -4.0778414e-001 -2.2961046e-001 -1.5231069e+000 -3.2741487e-001 -9.5624554e-001
  5.2778508e-001  2.6193937e-001  2.1065379e-001 -1.1281695e+000 -4.7295547e-001 -1.4931577e+000  1.9231122e-001 -1.3188410e-001 -7.4504015e-002 -3.7645633e-001 -1.1492950e+000 -7.2350651e-001 -1.6476297e-001 -6.5500123e-001 -8.2287997e-001 -6.1844119e-001 -2.2070860e-001 -7.4560872e-002 -3.2514952e-001 -3.6488768e-001 -5.4724409e-001 -1.3498639e-001 -1.1745441e-001 -7.1655465e-001 -4.0726229e-002 -6.6489937e-001 -4.6584631e-001  1.6692914e-001  5.2842695e-001 -1.0848675e-001 -3.9632320e-001  2.9599754e-001 -1.7102289e-001 -2.2789856e-001  5.0223731e-001 -6.0065962e-001 -3.6250582e-001  1.0217130e-001 -1.5715015e-001  1.4184330e-002 -4.2782163e-001  2.7175006e-001 -7.8713137e-001  7.1676976e-001 -2.9417485e-001  5.2004458e-001  6.2076754e-001  8.0363627e-001  2.9328072e-001  5.2018297e-001 -4.6795388e-001 -6.1171448e-001  1.2674017e-001 -1.6958615e-001 -2.5301972e-001 -8.3940554e-001 -3.8671652e-001 -2.8080337e-002  6.2021575e-001  9.4598149e-002 -8.3718842e-001 -5.9440372e-001 -1.0959083e+000 -6.1288499e-001 -3.2303258e-001 -9.6324317e-001
 -1.1600775e-001 -3.4829364e-001 -2.0935562e+000 -2.0300212e+000 -9.4757681e-001  1.4573930e+000 -6.3715529e-002 -7.5929766e-001 -2.1618632e-001 -4.8766594e-001 -8.9271842e-001 -1.7052406e-001 -5.7638726e-001  1.9555528e-001 -7.2225293e-001 -7.1629815e-001 -7.8237242e-001 -4.8281142e-001 -6.8365865e-001 -8.4735559e-001 -9.9541048e-001 -4.2841794e-001 -1.2720039e+000 -1.1022317e+000 -4.2491152e-001 -7.3346232e-001 -6.4225952e-001  1.7827479e-001  3.2706420e-001  3.8779005e-001 -6.6551168e-001  3.9340281e-002 -1.2145905e+000 -3.1699803e-001  5.1890023e-002 -5.4702763e-001  4.3414067e-001  3.9046019e-001 -5.7802262e-001 -5.5172720e-001 -4.2274136e-001 -3.5175312e-001 -8.0441642e-001 -1.0722172e+000 -9.6803895e-002  2.6004482e-001 -7.5053974e-001 -4.5483059e-001 -6.5366499e-001 -5.0869987e-001 -3.1796840e-001 -4.5853010e-001  1.8820913e-001  6.1346995e-002  2.3715126e-001 -6.7080405e-001 -5.7271152e-001 -3.3999506e-001 -4.2546678e-002 -2.2460969e-001  4.0655009e-001 -1.0317055e+000 -1.2894730e+000 -1.1659140e+000  9.9115901e-002 -1.5006392e+000
 -7.6508075e-001 -2.3618927e-001 -3.4370870e-001 -3.4163813e-001 -1.0111993e+000  1.1619480e+000 -6.5377341e-001 -1.3196755e+000 -3.8853956e-001 -2.7037449e-001 -1.0450991e+000 -9.9739577e-001 -2.2783431e-001 -2.9961426e-001 -8.5073637e-001 -8.6566807e-001 -5.2097332e-001 -2.9073166e-001 -7.1925927e-001 -8.6217251e-001 -1.9905134e+000 -7.8921971e-001 -1.5855536e+000 -1.7419669e-001 -3.6075815e-001  4.0979707e-001 -5.0972140e-001 -5.7088745e-001 -5.8239435e-002 -5.2805346e-001 -3.1467303e-001 -6.1242184e-001 -9.9685097e-001 -1.1630660e+000 -6.7964419e-001 -4.1705661e-001 -3.7863926e-001  8.5091383e-001 -4.3483710e-003 -5.4491325e-001 -1.1096364e-001 -4.2202459e-001 -2.9006519e-001 -3.3111215e-001  1.1361229e-001 -8.5507139e-001 -9.8410009e-001 -8.6691909e-001 -9.5027554e-001 -3.4069045e-001 -5.0839290e-001 -9.9572021e-001 -3.2157767e-001 -1.6500700e-001 -5.5240343e-001 -7.8950323e-001 -4.3611640e-001 -7.9735228e-001 -9.5747207e-001 -1.5478424e-001  6.7557201e-001 -1.0856718e+000  5.2244831e-001 -6.1572894e-001  1.5200530e-001 -9.0334617e-001
  1.1416976e+000  5.9598485e-001 -2.5962499e-001  1.5512390e+000  8.1691491e-002 -2.5857566e-001  2.9727152e-001  1.5204655e-001  1.7151847e-001  5.0906411e-001  1.2798959e-001 -7.5259586e-001  3.1495622e-001 -1.1653012e-001 -6.3305647e-002  2.5282821e-001  4.5747018e-001  3.3549524e-001  9.1171239e-001  1.7538693e-001 -5.9479000e-001  1.8567697e-001 -3.2009023e-001  1.1661242e+000  2.2477283e-001  6.5180986e-001 -6.0916930e-001 -3.4846042e-001  2.1930946e-002  1.9206731e-001  1.3936071e-001  5.2565437e-001  2.0705142e-001 -1.4641820e-001  4.9594784e-001  1.2994466e-001  1.8061565e-002  2.5538997e-001  2.5668252e-001 -5.4453079e-001  3.5672257e-001  5.5650314e-001  1.1059527e+000  7.3000079e-001  1.9508486e-001 -1.0429050e+000  4.1089676e-001  2.0059188e-001 -2.3079540e-002  1.0641341e+000  3.1152597e-001 -4.1505102e-001 -5.5774582e-001  3.2714201e-001 -4.7351452e-001  4.6904041e-001  6.6187375e-001  6.1610456e-001  3.1462962e-001  7.2131289e-001 -7.3066085e-001  7.8315336e-001  1.9954459e+000  3.4462653e-001  2.9221846e-001  3.9021261e-001
 -5.3041587e-001 -3.6077289e-001 -7.7420746e-001  5.8470564e-002 -6.7285188e-001 -8.7643760e-001  5.3597290e-001  1.1367895e-001 -3.9162763e-001 -6.1551057e-002  3.4513909e-001 -1.0970491e+000 -8.8238076e-001 -5.7874354e-001  7.1886190e-001  7.8085648e-001  3.0776849e-001  7.3677102e-001  1.2629749e-001 -4.7313232e-001 -1.6320276e+000  5.5194260e-001  7.0497654e-002  1.4092512e+000 -4.4654193e-002  4.7940720e-001 -9.7032493e-001 -5.8451901e-001  2.0389582e-001  1.5126701e-001 -2.1078498e-002  5.9460895e-002  1.0098285e+000 -9.7033602e-001  3.9196608e-001 -1.0244869e-001  7.7157867e-002  6.7933022e-001 -3.3151912e-001 -6.5600733e-001  5.9584880e-001 -6.2148453e-001  6.1319564e-001 -6.2359989e-001 -5.6559763e-001 -1.1966970e+000 -1.3707943e+000 -1.5245887e+000 -1.8735806e+000 -1.3875285e-001 -9.6906020e-002 -3.4797505e-001 -1.1854324e+000  2.1616009e-001 -1.8917602e+000 -6.1281980e-001 -2.5177573e-001 -3.4115951e-002 -2.5788196e-001  7.4294217e-001 -5.6273200e-001 -2.8557988e-001  2.0487341e+000 -1.9594907e-001  2.7302159e-001 -4.1302158e-001
 -5.1163231e-001 -3.1084309e-001 -1.3472493e+000  4.0380957e-001 -3.7714257e-001 -7.4093218e-001 -1.6158998e-002  8.4919321e-002  2.6124102e-001 -3.4754821e-003 -6.3949696e-002 -1.0617445e+000 -3.7196835e-002 -2.7636219e-001 -7.1328125e-001 -1.6411784e-001  4.0109456e-001 -4.2309023e-001  9.9882021e-002  1.1912157e-001  4.8861176e-002  4.7968985e-001 -1.1169523e+000  1.0985113e-001 -4.5678660e-002  3.5746713e-001  3.0568119e-001  5.4440295e-001  7.5111746e-001 -5.2156192e-001 -4.1140709e-001 -3.6893250e-001 -5.6328285e-001 -5.4574595e-001 -4.8547532e-001 -5.2027621e-001  6.4170451e-002  1.0626890e+000  7.7699329e-001  3.6755181e-001  4.2079440e-001 -2.7260535e-001  4.4248961e-001  5.4071819e-001 -6.8279093e-002 -1.6179526e+000 -6.5905901e-001 -1.0086559e+000 -1.4033892e+000 -1.1006342e+000 -3.5276818e-001 -4.9319959e-001 -1.3165277e+000 -8.7823569e-001 -1.1969958e+000 -3.0061489e-001 -3.6363149e-001 -3.2638088e-001 -8.1948629e-002  3.7812272e-001 -1.0450044e+000 -4.1099257e-001 -2.8359708e-001 -1.0507856e+000  2.8652612e-001 -8.7277374e-001
 -1.3931656e+000  1.1847192e-001 -9.9850909e-001  9.1412075e-001 -3.9317757e-001 -2.6404501e-001 -6.8207678e-001  3.5182452e-001  1.4727512e-001  4.1256520e-001  1.0514056e-001 -1.1954047e+000  7.1979226e-001 -2.6946498e-001 -4.6804245e-001 -4.5253647e-001  6.6516415e-001  2.8869067e-002  9.0572877e-002 -8.0273402e-004  7.3988259e-001  5.0423890e-001 -8.4354610e-001  1.2850765e+000 -2.3420918e-001  3.9034919e-001  4.8981487e-001 -2.4410962e-001  1.4175896e-001 -5.8102195e-001 -9.6742254e-002 -4.3878114e-001 -4.4737434e-002 -7.2566911e-001 -5.7523418e-001 -7.4826093e-001 -1.2768671e-001  6.9970958e-001  2.8933638e-001 -6.6818084e-002  1.0584128e-001 -2.7120011e-001  5.9358822e-001 -2.3249841e-001 -2.0096427e-001 -1.2508850e+000 -4.6119095e-001 -6.3765610e-001 -8.2791991e-001 -4.8050790e-001 -2.5718188e-001 -3.6887312e-001 -1.0720533e+000 -8.9774362e-002  2.9559846e-001 -2.9662136e-002 -1.5181219e-001 -1.2385943e-001  4.6660362e-002  7.8943845e-001 -5.0919749e-001 -1.5351359e-001 -4.9753813e-002  2.6937038e-001  2.9067938e-002 -1.0565942e+000
 -8.6156671e-002 -1.0400681e+000 -2.3077788e+000 -2.1297262e-001 -6.8476477e-001  6.7547462e-001  5.0564212e-001 -1.5087876e-001 -3.6103769e-001  5.0969127e-001  5.6303896e-001 -4.9126237e-001 -1.6337766e-001 -4.6361236e-001 -1.3569552e-001 -2.7706471e-001 -1.5025694e-001 -7.2909533e-002 -2.0862285e-001 -5.1033570e-001  2.1574832e-001  4.9496951e-001  1.3159083e-001  5.0792749e-001 -5.8293865e-001  4.2590715e-001  7.3410480e-001 -4.0059068e-001  2.5122904e-001 -1.5993956e-001 -1.6480653e-001 -4.1306451e-001  9.5297630e-001 -1.4000334e-001 -1.0391909e+000 -1.5172256e+000 -6.7872060e-001  6.8010032e-001 -5.1726425e-002  4.0462761e-001  6.7364473e-001 -6.9476951e-001  1.1079599e+000 -1.2060250e-001 -2.5443252e-001 -5.6040604e-001 -1.2945809e+000 -1.2051969e+000 -1.0930057e+000 -6.7289097e-001 -2.0146904e-001  1.2611874e-001 -8.3882424e-001  1.2982660e-001 -2.2419363e-001  3.0001909e-001 -8.0862515e-001  1.8480507e-001 -4.2377118e-001  1.0269170e+000  7.6639500e-001 -5.3355843e-002  1.4030512e+000 -6.9041320e-001 -1.9001625e-001 -1.9047524e-001
 -6.9123906e-001  3.0808419e-001 -2.1352288e+000 -6.8632219e-001 -8.0441153e-002  1.5218524e+000  8.1855229e-001  2.3428712e-001 -1.5792460e-001  5.6552167e-001  3.4278677e-001  5.6793806e-001 -3.1696309e-001  8.5525761e-002  6.7579900e-001 -2.1956594e-001 -6.2725355e-001 -1.5159776e+000 -3.7146444e-001 -1.2884592e+000  4.2378606e-001 -1.0048766e+000 -8.8472416e-001 -8.1468749e-001 -6.6467204e-001 -6.1554686e-001  6.4319228e-001 -6.0525646e-002  8.9351007e-001  2.1701901e-001 -1.4689729e-001  5.2437777e-002  2.0248966e-001  2.2835550e-002 -4.1592355e-001 -6.4380595e-001 -1.9629345e-001  1.8152627e-001 -1.0341560e-001  5.6664035e-001  1.9919328e-001  1.3290110e-002  1.0598766e+000 -2.7849102e-002  7.4601566e-002  2.8863022e-001 -4.2056488e-001 -1.0409389e-001 -1.0261386e-001 -7.1931730e-003  3.0364310e-001  8.9674292e-001  2.6470781e-001  4.5994731e-001  3.9954454e-001  1.4203012e-001  9.3244210e-002 -3.6261177e-001 -1.9564849e-001  1.1788682e+000  1.0402758e+000  3.1727279e-001  1.1147343e+000 -1.8875927e+000 -1.7393671e-001 -9.5890809e-002
  8.2113301e-001  7.9328306e-001 -1.4535390e+000 -1.1214635e+000  5.9695714e-003 -4.3095981e-001  1.3721499e-001 -4.1245393e-001 -6.1025027e-001 -4.1611029e-002  3.4253601e-001 -7.2176687e-001 -5.8376178e-001  1.7189625e-001  4.3110484e-001 -5.1860436e-001 -1.9153444e+000 -1.6473608e+000 -1.0009429e+000 -3.2148297e-001  3.8167926e-001 -1.2049252e+000 -1.4867526e-001 -1.1685264e+000 -9.2556118e-001 -1.2179264e+000  1.7670697e-001  8.9464193e-002  7.7473365e-001  2.4908177e-001  2.9357503e-001  3.5143590e-001  2.9935525e-001  5.6730994e-001  3.3522050e-001  4.7220100e-002 -3.0094912e-001 -2.6813147e-001 -3.3844257e-001  5.6294094e-001 -4.3055017e-001 -5.0605737e-001 -1.1593656e+000 -4.4479754e-001  6.0353402e-002 -9.2597475e-001  9.3655462e-001 -9.8014933e-001  3.3120009e-002 -4.7761859e-001  4.4697932e-001  8.2296892e-001 -3.2830973e-001 -5.0738238e-001 -7.8911218e-001  5.1761854e-001 -4.4766626e-001 -3.5908857e-001  3.8569186e-002 -1.5425715e-001 -3.9153636e-001 -3.2486201e-001 -1.0109983e+000 -1.0962483e+000  8.1543609e-002 -1.7064670e+000
 -1.5010594e-001 -2.7242710e-002 -1.4361016e+000 -1.3062929e+000 -5.2241709e-001  3.2063699e-002 -7.7080783e-002 -2.4893634e-003 -7.1767671e-001 -2.8490698e-001  1.0416680e+000 -8.2642166e-001 -5.8333773e-001 -3.2047003e-001  7.2066804e-001  3.6375337e-001 -3.6672206e-001 -1.2777071e+000 -1.2195655e+000 -3.1251645e-001 -4.7535823e-001 -5.1172779e-001  6.2874364e-001 -2.9031422e-001 -7.8178230e-001 -5.1611288e-002  2.0895111e-001 -7.0157465e-001  4.2858820e-001  2.6561432e-001 -1.3801057e-001  3.0142349e-001  1.7408526e+000  2.9613020e-001  2.5485323e-002  3.4115342e-002 -7.1254924e-001  1.1792721e-001 -6.6375241e-001 -4.2317080e-002  1.1100189e+000 -8.4357382e-001  6.5795612e-001 -2.4455157e+000 -6.4725537e-001 -4.2398906e-001 -7.5476366e-002 -4.9618386e-001 -9.0565177e-002 -1.3648191e+000 -2.6961303e-001  7.3372007e-001 -3.6383875e-001  2.9889800e-002 -1.9341470e+000  9.7031807e-002 -6.6371071e-001 -5.2235280e-001 -5.2286063e-001  3.5295838e-001  3.1311611e-001 -5.5359147e-001  1.8189757e+000 -8.1032602e-001  7.6596673e-001  1.8483693e-001
 -6.0741740e-001 -1.4637159e-001 -1.8571444e+000  1.1096163e-001 -3.2603891e-001  4.8349467e-001 -9.1699785e-002 -4.3997958e-001 -5.2987795e-001 -6.3089651e-002 -1.5681242e-001  3.5659348e-001 -5.3275639e-001 -3.8803606e-001  8.1703654e-001 -2.0894048e-001 -1.2094194e+000 -9.6972808e-001 -6.6466755e-001 -4.0753687e-001 -1.2458986e+000 -9.4717223e-001 -7.2857416e-001  1.0091023e+000 -6.3601021e-001  5.4957778e-004 -1.0694677e-002 -5.9625425e-001 -5.9275531e-001 -2.6063256e-001  4.3039307e-001  1.7302866e-003  1.3373285e+000 -6.3509426e-001  6.5172875e-002  2.9261594e-002 -5.2725254e-001 -3.6002004e-001 -1.3983732e+000  2.6693841e-001  6.6702330e-001 -3.6590755e-001  8.8168701e-001 -8.8588518e-001 -3.3009627e-001  4.9103848e-001  3.7407009e-001  6.5256867e-002  4.2128451e-001 -9.7970282e-001  1.0329766e-001  7.8006207e-001 -2.1472797e-001  9.4396366e-003 -7.6366330e-001 -7.1662899e-002 -4.1429419e-001 -5.3348211e-001 -8.7275645e-001 -7.0671720e-001  1.5476308e-001 -9.3379303e-001  2.4027056e+000 -2.3302525e+000 -3.3579879e-001 -9.5584115e-001
  1.9996336e+000  3.8396436e-001 -6.3226639e-001 -2.1095772e-001  1.6504001e-001 -4.1293216e-001  1.6878745e+000  5.2513467e-002 -3.2366165e-001  9.1134112e-001  4.4751130e-001  1.1525440e+000 -2.0592370e-001 -6.4434673e-001  4.5257645e-001  3.3827001e-002  1.6094931e-002  1.4253679e+000  1.3569756e+000  5.7790984e-001 -8.0533753e-001 -5.3230129e-001 -5.1156197e-001  1.4168346e+000 -3.2064986e-001 -2.5820643e-001  4.4048338e-001 -3.5493181e-001  2.9103649e-001 -3.9235008e-001  5.6824213e-001  8.5540746e-002  1.2783134e-001 -3.5534109e-001 -4.4314464e-001 -2.4599884e-001 -4.3597637e-001 -9.2852148e-001 -1.1084129e+000  1.2746557e+000 -8.4111301e-002 -8.2033707e-001  8.0665499e-001 -6.6754321e-001 -1.1564345e-001 -2.8191972e-001  2.6352868e-001 -5.3770020e-001 -4.1711134e-001 -3.0962694e-001 -2.2535095e-001  7.8207702e-001 -2.5659405e-001  5.8013265e-002  1.1617098e-001  3.5345306e-001 -6.0431692e-001  1.2700764e-001 -3.8035276e-001  5.4627357e-001  2.5312488e-001  3.3399880e-001  1.7998884e+000 -1.0404846e+000  8.7926459e-002  4.5418706e-001
  1.1041134e+000  3.8002906e-001 -5.5191009e-001  1.8903955e+000  1.0451003e+000 -6.7383807e-001  2.6659151e-001  7.2967368e-001  8.5802710e-001  1.2063658e+000  9.9577036e-001  1.5031497e+000  3.5148445e-001  5.2737775e-001  1.0417199e+000  6.5368292e-001  1.0888653e+000  8.8448320e-001  9.0580451e-001  1.2020785e+000 -7.9860245e-001 -2.8554878e-001 -7.8427717e-001  7.3171806e-001  4.3671941e-001  1.4286242e+000  3.6857451e-001 -4.4592689e-001  2.8161537e-001  7.7929642e-001  8.9501920e-001  2.5389884e-001  1.1321525e-001  2.7729366e-002 -3.9889155e-004  6.8812698e-001  4.3645972e-001 -4.0754411e-001 -6.2117329e-001  8.0602642e-002  1.2261444e+000  1.8612708e-001  1.1640049e+000 -4.4981215e-001  6.0049034e-001 -7.2808441e-001  7.8031036e-001 -7.3110543e-002 -3.3666805e-001  9.6004251e-001 -5.4051955e-002  7.0478385e-001  8.8142259e-002  2.8586374e-001  1.1711223e+000  7.1922817e-001  5.8297941e-001  7.5013751e-001  7.8143294e-002  4.5298854e-001  6.9482852e-001  1.1352580e+000  1.4959148e+000  1.7471350e+000  3.0406814e-001  4.9404312e-001
 -2.3419688e-001  4.0093508e-001 -1.1933215e+000  4.2825474e-001  5.0537461e-002 -2.6671173e-001 -2.6011565e-001 -3.9480457e-001  3.5057392e-001  2.7404788e-001 -2.1272282e-003 -2.0401311e-001 -6.0474908e-001 -1.2639173e+000  3.1155775e-001  4.4345029e-001  3.5631943e-001 -2.4035589e-001 -4.9908825e-001 -3.6009502e-002 -7.3232694e-001  3.8899964e-001 -1.0815502e+000  9.6645024e-001  1.4028018e-001  1.5410013e+000 -2.3693561e+000 -2.4215412e+000 -1.7599253e+000  6.6773189e-002 -3.5721936e-001 -8.5135688e-001 -7.0734922e-002 -6.7920446e-001 -8.5671857e-001 -2.3426382e-001 -9.9070830e-002 -1.3093266e+000 -1.4201244e+000 -2.2468450e+000  3.2009225e-001  3.9111609e-001  6.4958697e-001 -3.6290677e-001 -1.3626129e-001  3.3588079e-001  5.0032302e-001  3.7706695e-001 -3.7369875e-001  6.5481770e-001 -4.4602809e-001  1.6479701e-002  2.1956229e-002 -3.9783790e-001 -5.8625177e-001  1.0966593e-002  1.0104886e-001 -6.1540181e-001 -9.7265471e-001 -4.7622349e-001 -5.5351553e-001 -5.6805736e-001  1.6097743e+000 -1.4983737e+000 -2.5327069e-001  5.0915993e-002
  9.4699445e-001  5.9233802e-001  6.1444007e-001 -8.6064289e-002  6.1464241e-001  1.0974481e+000  3.4227649e-001  4.5354766e-001  1.2233430e+000 -9.4653716e-002  4.4655860e-004  1.7989999e+000  1.0666059e+000  5.9710960e-001  1.1446364e+000  1.0247897e+000  2.8728875e-001 -4.1655914e-001 -1.9021088e-001 -4.2680726e-001 -6.5621650e-002 -9.5347926e-002 -1.1496629e-001  7.6886039e-001  7.3843115e-001  1.3096423e-001  6.2965512e-001  1.5803124e-001 -7.5552197e-001  1.1032091e+000 -6.7311343e-001 -3.2965684e-001 -5.4661702e-001  5.8992542e-002 -8.8919837e-002  9.3937096e-003  1.4507322e+000 -1.6863453e-001  6.7747463e-001  1.6085808e-001  4.6384692e-001  1.1850547e+000  5.0424612e-001  5.1884966e-001  6.0293825e-001  8.1061365e-001  5.8925034e-001  7.1859350e-001  6.4122584e-001  1.4475665e+000  9.7870600e-001  9.7127433e-001  1.6630615e+000  8.8977701e-001  1.7692045e+000  5.4868484e-001  1.0802639e+000  1.0018916e+000 -5.6893539e-002 -3.5653695e-001  1.5483067e+000  5.2689014e-001  2.0898722e-001  5.4117027e-001  1.2978362e+000  4.2373932e-001
  1.6355102e+000  2.8879276e-001  8.6147531e-001 -4.2292280e-001  1.0738434e-001  1.4135195e+000  8.0374175e-001  2.9473069e-001  1.4133467e-001  2.4140661e-001  8.6857990e-001  4.3455088e-001  4.5711859e-001  6.4407210e-001  1.2628365e+000  8.4813671e-001 -2.4512041e-001 -6.5573212e-001  2.1391505e-001  1.2802240e-001 -3.4484835e-001  4.6165906e-001  1.4427720e+000  8.3647688e-001  3.5016141e-001  4.9175269e-001  9.7379989e-001  1.4596726e+000  1.1320684e-001  1.6583419e+000  2.1499924e-001  3.9687649e-001  7.4114384e-001  3.6530251e-001  4.6566963e-001  6.6694563e-001  1.3098360e+000  2.5028552e-001  7.9363689e-001  8.0423097e-001  1.7139166e-001  5.6683088e-001  8.4410945e-002  3.3427819e-001  9.2146162e-001  1.2739951e+000 -2.8657690e-001  1.9454513e-001  1.5560738e-001  4.0269565e-002  8.2992379e-001  4.3084142e-001  1.3118875e+000  6.6328838e-001  1.5473567e-001  8.4240057e-001  3.8079637e-001  4.5444983e-003 -1.5088176e-001  1.6892019e-002  1.6507193e+000 -2.5218150e-001  2.7221831e-001 -3.3697441e-001  7.3965803e-001  5.0448575e-001
 -1.7069491e-001  2.0525738e-001 -7.8749985e-001  7.8171649e-001  2.4652711e-001  9.6174543e-001 -1.5543739e-002 -4.2049275e-001 -5.2245472e-002 -6.3250262e-001 -1.9610897e-001  1.3321328e+000  1.3194547e+000  1.2992977e+000  3.5902006e-001  7.4022230e-001  1.4652359e-001 -7.5678573e-001 -1.3463070e+000  1.0724641e-001 -3.0068126e-001  3.5243292e-001  1.7271058e+000  4.6986456e-001  7.1048363e-001  1.4496680e-001 -2.4522627e-001 -9.7791541e-001 -1.0540272e+000  4.1800957e-001  2.2929073e-001 -2.1429431e-001 -1.2341169e+000 -2.2626077e-001 -2.3896102e-001  4.1915908e-001  3.1054571e-001 -1.0448080e+000 -6.6912120e-001 -1.5652429e-002 -3.3127951e-001  6.4502530e-001  2.0515579e-001  1.7454351e+000  5.3215496e-001  1.4035198e+000 -3.3012649e-001  6.1844662e-001  5.5198023e-001  1.9806196e-001  6.5461444e-001  7.1599397e-002  1.9453264e+000  9.9386215e-001  2.5105767e+000  1.1084988e-001 -4.3621348e-002 -1.0104823e-001 -2.0166009e-001  2.2129950e-001  8.9955272e-001  3.1165511e-001  5.7900775e-002 -4.0519224e-001  3.6032969e-001 -3.4273439e-001
  1.5417589e+000  3.5941691e-002 -1.8871734e+000  4.1472274e-001  5.2167795e-001 -1.4810896e+000 -4.1315270e-001  4.0299303e-001  3.2450568e-001  3.0205710e-002 -5.0862354e-002  1.5017974e+000  2.2192671e-001  6.6806067e-001 -3.5501413e-002  2.4848421e-001  3.8466201e-001  1.5250313e-001 -2.3671694e-001  1.2897349e+000 -1.2346165e-001  1.5643904e-001  5.6441832e-001  7.0206924e-001  2.8691641e-001 -8.6628154e-002  9.0037617e-001  2.2085385e-002  7.8686414e-001 -2.1589160e-001  7.4416769e-001  1.2815662e-001 -5.9519028e-001 -5.3041888e-002 -3.2305877e-001  4.2866772e-001 -1.7763547e-002 -2.8400903e-001 -4.2208201e-001  5.1696972e-001  8.5018078e-004  3.3143237e-001  7.1625328e-001  8.6859338e-001 -2.2087653e-001 -2.5444140e-001 -7.7372632e-002  1.9872817e-001 -1.0655503e-001 -5.0341591e-001  2.8614285e-002 -4.6967229e-002  5.9722562e-001 -1.8151045e-001  1.7201800e+000  1.7284703e-001 -3.5614425e-001 -1.9840437e-001 -5.4490163e-002  1.6952802e-001  1.8148957e-001  6.5990401e-001  1.2054414e+000 -5.6866982e-002  5.1699599e-001  2.5459299e-001
  2.0000465e+000  1.0290366e+000  2.4716639e-001  1.0657839e+000  7.6329816e-001  4.1648135e-001 -1.4549714e-001  4.7825097e-001  4.0086246e-001  7.2804000e-001 -1.9255429e-001  2.1585293e+000  9.8025234e-001  6.2350432e-001  6.2781087e-001  8.4892539e-001 -1.0081708e-001 -5.9460703e-001 -3.4130504e-001  2.1867437e-001  2.1118379e-001 -2.5480323e-001  1.1943752e+000  9.0454563e-001  6.4744160e-001  3.1724716e-001  9.0524936e-001  2.4737788e-001  8.0744390e-001  6.6787569e-001  1.5771334e+000  9.9160791e-001 -5.7502412e-001  1.1342697e+000  7.4377832e-001  1.2723008e+000  1.2940308e+000  2.2968043e-001  4.6379752e-002  1.1029187e+000  7.0884609e-001  8.4806841e-001  7.8308590e-001  4.0983961e-001  4.6258121e-001  1.0541485e+000  5.9304454e-001  5.2234136e-001  1.0757581e+000  9.2141333e-002  1.1005539e+000  1.4503840e+000  1.7560322e+000  1.2232637e+000  3.4331252e+000  1.0986495e+000  1.1795917e+000  4.6060887e-001  3.8314572e-001  2.8099151e-001  1.1491858e+000  5.4770912e-001  7.5403814e-001  1.0869328e+000  1.1749136e+000 -1.8166321e-001
  1.2893145e+000  2.6430890e-001  4.2739487e-001  1.1511404e+000  3.6456806e-001  3.1258849e-001  8.2790072e-002  8.5971782e-001  2.3698001e-001  6.0089322e-001  4.4887089e-002  8.8906538e-001  5.2485666e-001  2.9078568e-001  2.7172775e-001  7.1080602e-001  6.1690821e-001  5.6271390e-001  1.7577574e-001  2.2060773e-001  2.6362165e-001  2.7433807e-001  7.0489076e-001  7.4209469e-002  6.7395237e-001  5.4423627e-001  1.1725920e+000  7.1274266e-001  6.3151207e-001  9.5893412e-001  5.4077901e-001  1.0344386e+000  3.2033412e-001  8.0334858e-001  6.5952060e-001  6.7417456e-001  1.2455385e+000  1.9526946e-001  6.1105981e-001  1.0614299e+000  1.3464458e-001  5.5443583e-001 -4.3483497e-001  5.0163131e-001  2.9497464e-001  8.0203935e-002  3.5545153e-001  5.1849238e-001  7.0386819e-001  2.1504686e-001  7.3983604e-001  1.1045754e+000  2.5526442e-001  4.5631965e-001  1.6082487e+000  8.4791090e-001  9.2267999e-001  4.9703058e-001  6.8043668e-001  1.7412583e-002  2.7733614e-001  4.3579152e-001  4.8290962e-002  1.4766803e-001  3.6484395e-001  1.3684297e+000
  7.9649677e-001  3.2511675e-001  1.5816333e+000  1.5852037e+000  8.5647732e-001  1.1657425e+000  7.6015400e-001  4.1681485e-001  7.2710531e-001  5.5881825e-001  4.7828826e-001  3.0273757e-001  1.4335972e-001  5.8130475e-001  3.0144040e-001  5.4094177e-001  5.9943991e-001  6.7562894e-001  7.3106978e-001  1.6182655e-001 -2.4037625e-001 -3.5266691e-002 -1.3339000e-001 -2.5152132e-001  9.9682074e-001  4.8511087e-001  2.0465668e+000  1.4540501e+000  1.2333818e+000  3.5896997e-001  8.5427142e-001  7.7586917e-001 -8.8334482e-002  5.9732233e-001  5.5495884e-001  1.5009703e+000  8.5642355e-001  8.1925611e-001  1.9014781e+000  2.0174027e+000  1.1044707e+000  4.8419015e-001  7.1349179e-002  2.0887066e-001  6.6945322e-001 -6.5925017e-001  2.9915557e-001  2.8552473e-001  1.6483396e-001  7.2111326e-001  9.2507295e-001  1.0762105e+000  5.0951741e-001  6.8703561e-001  4.2291565e-001  6.0507385e-001  5.1739010e-001  1.1395517e+000  6.7036379e-001  6.9051963e-001  1.5460913e+000  1.5519990e+000  3.0595392e-001  2.8310696e+000  1.2836892e+000  1.1130568e+000
  6.6194904e-001 -3.9786641e-002  1.6225286e+000  1.1996692e+000  5.5026342e-001 -2.8631761e-001  3.3544868e-001  8.8136017e-001 -1.4656791e-001  9.3972889e-001  8.5802102e-001 -1.1399359e+000  2.8476461e-001  2.1595056e-001  3.5831432e-001 -2.3251787e-001  4.5049623e-001  4.6116849e-001  1.7685135e+000  8.0031904e-001  5.7107470e-001  6.1458126e-001  9.4807851e-001  1.7139376e-001 -3.8312308e-001  9.3425266e-001  7.1393133e-001  1.6343785e+000  1.8142636e+000 -2.0559631e-001  7.7769416e-001  8.5255169e-001 -4.9982883e-001 -2.6178574e-001  1.3027035e+000  9.3717503e-001  2.8695547e-001  8.1161285e-001  2.3898271e+000  1.1129347e+000  3.7813367e-001 -5.0391525e-001  4.2884377e-001  2.9830426e-001  1.0595949e+000 -3.4127606e-001  1.0566846e+000  7.2704954e-001  2.1333739e+000  3.5290187e-002  2.9311278e-001  4.9049850e-001  4.5777497e-002  1.2341335e-001 -9.9119311e-001  4.3056673e-001  5.9703072e-001  6.0798773e-001  8.4311071e-001 -1.8467792e-001  5.8739222e-001  8.4035855e-001  9.7161555e-003  2.1172671e+000  2.5643374e-001 -3.7513664e-001
 -3.6113517e-001 -3.7642383e-001  4.3979200e-001 -2.1121557e+000 -1.4292894e-001 -7.9161521e-001 -4.3695145e-001  3.9615142e-001 -4.9803531e-001 -3.7405123e-001  3.5094142e-001 -1.3582440e+000 -5.0339881e-001 -4.8898038e-001  7.9195726e-001  3.4202849e-001  5.7985074e-001  5.5708081e-001  7.6568822e-001  1.3141583e-001  1.0257811e+000  5.4678845e-004  7.6552049e-001 -5.1462388e-001  2.0909162e-001 -1.4247404e+000 -1.5116618e+000 -3.3619994e-001 -4.1162900e-001  1.2618149e+000 -3.9765172e-001  4.4596838e-001  1.6962476e+000  1.4121092e+000  5.5879909e-001 -5.8929129e-001  1.3507188e+000 -2.1992931e-001 -4.7164237e-002 -5.6727441e-001 -1.1895514e+000 -3.0155654e-001 -1.4129289e+000  1.6882497e-001 -1.4931114e-001  7.9327757e-001  3.2795972e-001 -8.8261669e-002 -8.6214616e-002 -5.2310932e-001  7.8621678e-001  3.3236970e-001 -5.0160461e-001 -8.1308711e-001 -1.5821663e+000  1.8950611e-001  1.8719611e-002 -4.3491475e-001  1.0536384e+000 -9.6323459e-001 -8.4483182e-001 -3.4402079e-001 -1.4602533e+000 -3.0549311e-001 -5.8587357e-001 -2.1294082e-001
  3.6061195e-001 -1.3094815e-002  2.2495537e+000  1.7324849e+000  1.2759769e+000  1.9109148e+000  3.2531600e-001  1.5175966e+000  1.1278957e+000  7.9660412e-001  1.3131244e+000  2.8364564e-002  1.1746535e+000  1.3365452e+000  6.6738555e-001  4.1062893e-001  3.3224760e-001  1.5931467e+000  1.2642662e+000  4.1531024e-001  1.2152341e-001  6.2373627e-001  9.5922584e-001  1.3554140e+000  5.2594482e-001  4.4830104e-001  1.5485121e+000  1.0414510e+000 -9.1109443e-002  8.7771302e-001  9.6267939e-001  1.2937937e+000  1.6786313e+000  1.5770401e+000  1.1531051e+000  1.1738964e+000  6.7139053e-001 -3.0961275e-001  1.4515632e+000  1.4628859e+000  8.5148234e-001  5.0085027e-001  2.3561093e-001  1.2417814e+000  6.2432315e-001  2.5270215e-001  1.0690015e+000  9.8857910e-001  2.1471428e+000  7.6283759e-001  1.1078766e+000  1.4403735e+000  4.8841999e-001  1.4384300e+000  8.0500048e-001  1.0147797e+000  1.2114831e+000  1.5689504e+000  1.3238983e+000  4.3399013e-001  1.7766775e+000  1.5358843e+000  4.5079008e-001  1.6046257e+000  5.2178991e-001  9.7348679e-001
 -1.4093799e-001  2.5443979e-001  2.2591103e+000  6.3388059e-001  3.6375201e-001  4.1372226e-001  7.7458706e-001  1.2049097e+000 -1.1741138e-002  6.7438563e-001  1.2469899e+000 -4.3846825e-001  6.1086158e-001 -2.7822272e-001  4.5085777e-001  4.1616128e-001  6.9519806e-001  6.4298708e-001  1.5999496e+000  8.5833757e-001  2.0993715e+000  5.6296163e-001  1.0807807e+000 -6.0327643e-001  5.2743471e-001  4.8598711e-001  6.2134061e-001  1.0569777e+000  3.1534328e-001  3.2014703e-001  3.0163318e-001  7.7902463e-001  8.5551800e-001  2.8091374e-001  7.5218788e-001  8.8975648e-001  4.6493933e-001 -4.2148081e-002  8.1858958e-001  7.4731282e-001 -7.6509467e-001  1.3350972e+000  6.6082066e-001  1.1348094e+000 -1.2410588e-001  2.4168571e+000  1.5369735e+000  1.4812535e+000  1.4544892e+000  1.9472010e+000  3.1941610e-001  6.0047520e-001  1.4693228e-001  1.1237057e-001 -7.6174393e-002  2.3018001e-001  2.4096578e-001  8.3131828e-001  8.5521257e-001  4.7928531e-001  9.0286362e-001  6.4823912e-001 -1.8731633e+000  1.6245386e+000 -9.7998711e-003  2.0710098e+000
  7.4816392e-002 -4.0424546e-001 -1.3389596e-001  6.1999465e-001  2.6174929e-001 -3.9937744e-001  1.8723375e-001 -3.9058802e-001  3.0359647e-001  6.9068851e-002 -2.6317879e-002 -4.8110441e-001  4.1171010e-001  1.0852023e-001 -1.5194883e-001 -1.5444155e-001  2.4959704e-001 -1.0597068e-002 -3.2869051e-001  7.2919302e-001  3.0533143e-001 -9.3387807e-002  1.2264115e+000  9.4232486e-001  3.3844159e-001  5.4157118e-001  4.0691237e-001 -1.0982644e+000 -1.1506600e+000 -6.8518206e-001 -2.7892193e-001 -2.0517318e-001  1.8058256e-001 -7.4238182e-002 -1.8473466e-003 -3.1129922e-001 -3.8076972e-001 -5.3865890e-001 -1.0250998e+000 -6.2450152e-002 -6.4175486e-001  7.3540845e-001  1.1869329e+000  1.0733123e+000 -3.3345365e-001  4.6823821e-001  8.2321184e-001  2.1815819e-002  8.6272295e-001  5.7735567e-001  1.4512941e-001 -2.8374415e-002 -3.3483839e-001  6.7677533e-001  9.8296134e-002  6.1952934e-001  4.7190771e-001  9.2588167e-001 -1.7108759e-001  3.3610649e-001  4.9574731e-001  2.5181368e-001 -3.3635233e-001 -2.7902361e-002  5.7560619e-001 -1.8057420e-001
  5.4154228e-001 -7.6365403e-002 -5.7523503e-001 -1.0162032e+000  2.5683592e-001 -2.2516817e-001 -3.9152540e-001  1.5965135e-001  3.9770772e-001  3.2143739e-001  2.7711776e-001  1.3374244e+000  1.1824281e-001  2.4445128e-001  4.2871013e-001  5.8631501e-001  3.6016790e-001 -4.7277163e-001 -8.8514062e-001 -3.2513044e-001  5.5555783e-001  5.0378394e-002 -6.2180410e-002 -4.2855251e-001  9.4568092e-002 -4.2753194e-001 -2.9530278e-001 -1.0485277e+000 -4.7431770e-001 -2.5795765e-001  3.5275428e-002 -2.8754315e-001 -3.0799766e-001 -4.0779969e-001 -5.0154251e-001  2.8490904e-001 -2.2880368e-001 -4.5421748e-001 -9.6611068e-001 -2.3132627e-001 -7.6517195e-001  6.4050807e-001 -3.8730964e-002 -8.5034499e-001 -6.5935638e-001  4.2751043e-001  2.4988718e-001 -3.5380556e-001 -5.4047644e-001  2.0182944e-001  4.9589365e-001  3.2211896e-001  2.1130754e-002  3.4673799e-001  9.2221832e-001 -1.6967511e-002 -4.9997423e-001  7.9686521e-001 -3.8317467e-001  4.3112046e-001 -1.0739096e-001  5.7586499e-001 -1.0130637e+000  3.2469787e-001  2.9710324e-002  8.8472989e-001
 -1.5179591e-001  7.3953318e-001  8.4731377e-002 -8.2347127e-001  8.2632365e-001 -3.3861338e-001 -1.0708012e-001 -1.1419165e-001  6.6973643e-001  2.0639171e-001  7.5146604e-003  1.2132880e+000  8.1041404e-001 -3.7617033e-001  1.5650691e-001  3.6754349e-001  3.8671516e-001  1.9482689e-001  3.1206969e-001  5.7474866e-001  2.8607896e-001  2.7475599e-001 -7.8705738e-001  3.7077190e-002  7.1236993e-001  2.3065558e-001  9.8686278e-001 -5.5768466e-001 -6.5885451e-001 -4.2152000e-001  8.4101824e-001 -3.5239550e-003  1.9782792e-001  3.1376866e-001 -2.8200831e-001 -7.2575636e-002  8.8882003e-002 -9.9969104e-001 -7.5139431e-001  5.8334643e-001 -2.2040552e-001  4.9653778e-001 -6.6675495e-001 -6.2603337e-001 -3.7194205e-001  6.2096731e-001  7.7653449e-001  8.8242146e-001 -1.9869805e-001  8.8507019e-001  3.5621257e-001  4.4351784e-002  2.2090082e-001  1.6844200e-001  1.1502856e+000  4.3336397e-001 -1.3848173e-002  2.1864394e-001 -2.4561661e-001  3.6416128e-001 -6.1172931e-001  6.5236367e-001  2.5173409e-001  1.7043487e-001 -2.2808925e-001  7.1402986e-001
  1.4591231e+000 -1.7610204e-002  1.4030645e-002 -3.2908384e-003  1.8200111e-001 -5.7042271e-001  2.6320821e-001 -1.6892635e-001  1.1603863e-001  3.2064047e-001 -5.6260499e-001  3.0217449e-002  2.5040808e-001 -1.5253141e-001  1.2441048e-001 -2.7413123e-001  4.9839598e-001 -3.3663685e-001  1.7152561e-001  2.5094178e-001  2.0380299e-001  4.9044080e-001 -5.4311125e-001 -2.6336457e-001  4.8813845e-001 -1.4530512e-002  3.5635057e-001 -2.0587167e-001  8.1915147e-002  1.7306963e-001  5.2966897e-001  3.1266881e-001 -2.3718813e-001  3.5472247e-001  3.8981710e-001  1.4079268e-001 -9.7903862e-002  2.5868398e-001  1.6547354e-001  4.6478326e-002 -8.1009569e-002 -6.8942271e-003 -3.7890442e-001  2.2519297e-001  3.0037695e-001  6.2657164e-001  1.2650542e-001  1.2430402e-001 -2.2975166e-001  6.4057769e-001 -2.8282361e-001 -4.0268284e-001  3.8532475e-001  4.1726501e-001  2.3858678e-001 -1.4715574e-001  1.8553879e-001  3.6498514e-001 -4.1254684e-002  5.3385716e-001 -9.6858620e-002  2.9497545e-001 -2.3532026e-001 -2.5141491e-001  6.4044776e-002  7.6144264e-001
  3.7125190e-001  4.0043285e-001  1.5693748e+000 -1.1475477e+000  7.1065559e-001  8.0844620e-001  4.7351779e-001  7.5066679e-001  5.0577667e-001  2.3531541e-001  3.4718770e-001  3.1644264e-001  6.9622661e-001  2.9462614e-001  8.0350183e-001  4.9964868e-001  6.5573538e-001  2.2699849e-001  1.3204322e+000  9.4606176e-001  1.4028494e+000  7.6884138e-002  7.7047529e-001 -5.2553312e-001  4.8997462e-001 -9.4546326e-001  9.4429438e-001  9.5076862e-001  7.1954780e-001  7.2662888e-001  2.4609678e-001  6.0175637e-001 -9.7759417e-003  8.6603212e-001  7.7807932e-001  4.2322217e-001  5.5088119e-001  5.0616162e-001  8.4557953e-001  8.8532103e-001 -3.8261597e-002 -4.1891393e-003 -1.1679751e+000  6.5019642e-001  3.6507990e-001  1.1208617e+000  5.2837627e-001  1.2330709e+000 -2.6529486e-002  2.1813567e-001  1.6441760e-001  3.6003778e-001  9.6681914e-001  7.4503208e-001  4.8959696e-001  3.5874148e-001  7.5555883e-001  8.4088964e-001  8.6642553e-001  2.5257347e-001  3.7006564e-001  1.1624262e+000 -1.0862134e+000  1.2126247e+000  4.7651988e-001  9.1311864e-002
 -6.9273975e-002 -2.7296769e-002 -6.6973177e-001 -7.5033201e-001  2.6810943e-001  2.7849623e+000  1.1621059e+000  1.1847980e+000  1.2910466e-001  1.1621233e-001  6.5481319e-001 -3.7347463e-001  3.8700054e-001  1.2851069e+000  1.9191987e+000  5.6646145e-001  3.5998950e-001  4.4659262e-001  5.2714788e-001  4.3612269e-001  1.1122347e+000  4.3412436e-001  6.9450927e-001 -1.2163860e+000  1.8384789e-001 -5.3962671e-001  1.2754236e+000  2.1839461e+000  1.9507427e+000  1.2198180e+000  6.9938740e-001  7.9735025e-001 -3.0765373e-001  1.2358324e+000  1.6495119e+000  1.1384836e+000  1.7280915e+000  3.5461906e-001  1.6060824e+000  9.9676357e-001 -7.8431565e-001 -4.5957091e-001 -1.1455106e+000  1.2162285e+000  6.6196965e-001  1.7583993e+000 -3.1025704e-001 -7.9167306e-001  1.4277990e+000 -2.8839653e-001  6.9349127e-001  1.1457796e+000  6.3592428e-001  6.1753687e-001 -5.0776776e-001  5.1659157e-001  3.1585565e-001  2.1964151e-001  1.2252470e+000  2.7940657e-001  2.1979888e+000 -1.1794272e-001 -2.1953478e+000 -9.8933154e-001  1.9435867e-001  6.5277563e-001
 -2.3082724e-001 -5.3752630e-001  1.3117428e+000 -6.0086555e-001 -6.8831510e-001  1.8175225e-001 -2.4005270e-001 -4.4020076e-001 -3.4150588e-001 -1.5421117e-001  3.8409477e-001  6.6378518e-001  3.0689563e-001  8.2321857e-001 -4.6087346e-001 -2.1724407e-002  3.7736918e-002  3.1757841e-002 -2.7205510e-001 -5.7995724e-003  3.9551268e-001 -4.1057305e-001 -5.1890002e-002 -1.7364052e+000 -1.7082583e-001 -1.4412760e+000 -5.3555292e-001  1.0511075e+000  8.2434049e-001  2.6496332e-001  6.4386697e-001  6.6155828e-001  5.6381655e-002  3.6125063e-001  4.7140851e-001  7.0744916e-001 -6.0206577e-001  2.0407139e-001  3.4177257e-001 -7.8244450e-001 -3.2930830e-001 -5.4443073e-001 -1.6456124e+000 -1.0480074e+000  1.1660002e-001  1.9352277e-001 -4.8893593e-001 -4.3234104e-001 -1.0400718e+000 -6.4845783e-001 -5.5835350e-001 -9.6190317e-001  2.5327911e-001 -1.9091350e-001 -5.6390901e-001 -5.0705646e-001 -2.9729399e-001 -5.2026545e-001 -7.5671152e-003 -7.5661392e-001 -7.2162403e-002 -9.6073674e-001 -2.2946065e+000  7.3060439e-001 -5.2840911e-001 -1.5740156e-001
 -2.8785620e-001 -5.4445790e-001 -1.4337821e-001 -4.0136007e-002  1.2368729e-002  1.1185358e-002 -2.6540581e-001 -5.0321784e-001  9.3197838e-002 -1.6134858e-001 -3.0298796e-001  3.1489745e-001  5.8964688e-002  2.3835381e-001 -7.4781315e-001 -2.7494008e-001 -5.1443102e-001 -3.1468980e-001 -5.0932367e-001 -9.1335349e-002 -1.3373125e+000 -1.1695368e-002 -6.2298083e-001  2.3856624e-001 -3.0355065e-001 -2.8770082e-001 -1.8634405e-001  2.5367110e-001  2.8499234e-001 -8.7250714e-001  1.1726267e-001 -3.6671976e-001 -1.4790382e+000 -3.8675110e-001 -2.2605826e-001 -6.3472596e-004 -5.7918079e-001 -2.3695131e-001  8.9647398e-002 -1.2482761e-001  9.0104444e-001 -3.9612805e-001  1.7895232e-001 -4.8391948e-001  4.3591239e-001 -7.0393474e-001 -2.8775331e-001 -2.4949431e-001  4.1225382e-001 -6.4504489e-001 -8.0634172e-002  1.4834178e-001  1.9342774e-001  5.5893764e-001  2.7193641e-001  4.6187895e-001  9.8133271e-002 -2.7071879e-001 -1.6136884e-001 -4.4269488e-001  4.3005453e-001 -2.3758969e-003  7.4173558e-001  9.4012164e-001  5.0676475e-001  1.4516747e-001
  1.4955788e+000 -6.4035604e-001  8.8773032e-001 -8.7867178e-001  1.9332394e-001  7.2420773e-001 -4.7298124e-001  7.0562888e-001  9.5512658e-001  2.5029357e-002  6.1793083e-001  8.4285331e-001  5.8978134e-001  3.9860616e-001  1.2382560e+000  1.1911069e+000  3.2889119e-001  3.0266181e-001  5.5816625e-001  7.0355871e-002  5.6264150e-001  1.2176160e+000  1.7149061e-001 -5.1622315e-001  8.7002114e-001 -1.3043074e+000  1.3306396e-001  1.1534915e+000  6.6898819e-001  5.3500686e-001  6.0610810e-001  5.6946714e-001 -1.7168433e+000  1.6410778e+000  5.0770408e-001  8.5387102e-001  1.0232565e+000 -2.0265472e-001  8.5131878e-001  4.5392005e-001 -1.8539096e-001  2.1237503e-001 -6.6244103e-001  6.5527722e-001  6.3005226e-001  1.8860157e+000 -8.9900719e-001  7.4456523e-001 -1.1569306e-001  8.9664654e-002  7.8103239e-001  9.5097855e-001  1.1100389e+000  1.4424650e+000  2.2553274e-001  9.0980144e-001  3.3074468e-001  8.4215562e-001  6.5791854e-001  2.5805950e-001  1.5700947e+000  5.2752252e-001 -1.5304079e+000  1.1739921e+000 -3.8027921e-002  5.3813196e-001
  4.1298922e-001  3.7591703e-001 -1.5146643e+000 -9.6461330e-001 -2.3395814e-001 -4.5167727e-002 -8.0019203e-001 -3.3229628e-001  1.3215932e-002 -1.4061733e-001  1.0774102e-001 -1.3079054e+000 -3.9605459e-001 -5.8870123e-001 -2.4265455e-002 -2.7973634e-002 -1.9108283e-001 -9.4228168e-001 -7.0986761e-001  1.2630354e-001 -1.0116882e-001  6.4201537e-002 -5.7160246e-001 -1.0143451e-001 -6.3235633e-001  2.7376838e-003 -7.1723571e-001 -8.2697882e-001 -3.8647087e-001 -3.7943692e-001  2.5298860e-002 -5.0662087e-001  3.4410488e-001  3.7121724e-001 -2.9869579e-001  8.1845861e-002 -4.6264701e-001 -4.8682992e-001 -9.9019720e-001 -6.8311404e-001 -1.8676558e-001 -1.4137761e-001  2.5528346e-002  1.5672187e-002  1.4320241e-001  6.0222436e-001 -4.9310411e-001 -4.4812279e-001 -8.4826169e-001 -3.8646087e-001 -6.8733615e-002  1.5734756e-001  1.0598249e+000  6.6929775e-001 -1.3246700e-001  9.8970021e-001  1.5234819e-001 -2.3909485e-001 -6.2744888e-001 -3.6752389e-001  1.6524485e+000 -2.1570071e-001 -2.9622266e-001 -1.2961439e+000  4.8180987e-001 -1.4346456e+000
  4.0174747e-001  2.9898952e-001  1.5695465e-002  2.2405877e-001  1.3061794e-001  6.6950690e-003  4.0492937e-001 -9.1975123e-002  3.7587248e-001  8.8505699e-001  2.3985873e-001  5.5980019e-001 -2.0714140e-001 -7.0577194e-001  2.1286844e-001  3.1861223e-001  1.3068816e+000 -7.4500556e-001 -1.6972419e-001  6.9103055e-002 -1.7622689e-001 -8.0864096e-001 -8.2384837e-001  6.2919661e-001  3.1921583e-001  1.0732607e+000 -3.3776108e-001 -4.1737371e-001 -3.9631073e-001  3.4853971e-001  1.2769504e-001 -3.2514043e-001  2.6248419e+000 -7.5183468e-001 -3.2028032e-001 -6.2418084e-001 -3.7640933e-001 -1.9049961e-001 -8.9247415e-002 -2.7083701e-001  1.1333098e-001  4.5853141e-001  2.0067413e+000 -9.2007431e-001 -5.8863847e-001 -4.0460971e-001  1.4207343e-001 -1.1248892e+000 -7.1949733e-001  6.9326677e-001  1.9582359e-001  2.8853702e-001  2.7519491e-001  2.8223802e-001 -1.7299379e-001 -6.7664247e-003 -1.7487102e-001  4.1765055e-001 -1.2966053e+000  2.2625771e-001  7.1787226e-001  3.4372789e-001  2.0411168e+000  9.3245881e-001 -2.2488721e-001  1.2229823e+000
  1.0440571e+000  6.6088579e-001  9.3820641e-001  1.7438255e-001  2.9464249e-001 -1.7313091e-001  6.2884387e-001  6.9968584e-001  6.3273025e-001  4.7615071e-001  4.5822149e-001 -7.1147975e-001 -7.6335783e-002 -5.5179521e-001  1.1592392e+000  1.1546319e+000  1.4194715e+000  3.1784399e-001  7.1520853e-001  6.2935806e-001  7.8133094e-001 -1.0986490e-001  8.9040809e-001  1.1264700e+000  7.4339040e-001  8.4085839e-001 -2.6901629e-001 -9.9480204e-001 -6.1881722e-001  1.5037061e+000  7.2706088e-001  4.7655769e-001  2.6688695e+000  1.8104282e+000  5.0476112e-001  2.3049882e-001  1.1902824e+000 -1.1541742e+000 -6.7555189e-001 -1.0877740e-001 -3.6764890e-002  5.5810987e-001  1.3845952e-001  1.6180093e-001 -2.4911424e-001  3.5243702e-001  8.3598867e-001  5.0434416e-001  2.7030763e-001  7.9527266e-001  6.9292057e-001  6.3985292e-001 -2.4028571e-002  3.3006479e-002 -8.9482513e-001  4.9776801e-001  1.4921858e-001  8.9113860e-001  5.8606769e-001  3.6322830e-001  5.0745280e-001  8.8490365e-001  8.0981684e-001  2.4852904e-001  9.4229344e-001  1.1434787e+000
  1.0170217e+000  2.2413849e-001  2.2426671e+000  9.3775217e-001  1.9005277e-001  1.7378917e-001 -7.4890786e-001  3.8758196e-001 -2.0574949e-001  5.6603095e-001  1.1794970e-001  1.4589328e-001  2.4026207e-001  3.0355429e-001  2.2196886e-001  9.7900229e-001  1.1589423e+000  6.4805132e-001  5.6084957e-001  1.0148948e+000  9.6027060e-001  8.3607430e-001  1.1163202e+000  5.8157578e-001  1.1878342e+000  2.6229895e-001 -2.4191563e-001 -2.6623694e-001 -4.2563406e-001  9.8569862e-001  1.0233109e+000  8.1243132e-001  9.1424984e-001  9.3756574e-001  5.8597497e-001  1.7693451e+000  1.5176303e+000 -3.4215480e-001  8.9795723e-002 -4.1942364e-001  2.1501174e-001  1.4928759e+000  1.3477993e-001  2.9527308e-001  4.5786395e-001  6.1902191e-001  1.1178400e+000  7.6922618e-001  1.4555717e+000  1.4738641e+000  8.8144703e-001  5.1295038e-001  7.5615073e-001  3.6469821e-001  2.4107706e-003  6.7967081e-001  8.7453689e-001  4.2380138e-001  4.9749238e-001 -2.2099136e-001  7.9832357e-001  3.6548459e-001 -5.2406678e-001  2.4438491e+000  9.6650959e-001  1.7184897e+000
  1.2225599e+000 -4.5911296e-001  2.3992519e+000  5.4156251e-002  1.5142810e-002  3.9840255e-002  5.5499231e-002  3.1073780e-001 -3.6415216e-002  4.1168379e-001  6.9598603e-001  2.5915793e-001  4.4286163e-001 -3.3381661e-001  5.3810066e-001  3.1403085e-001  6.8884977e-001  9.2316613e-001  8.0907148e-001  1.0060687e+000  4.8839465e-001  1.0660931e+000  1.0309464e+000  5.3206477e-001  5.6347803e-001  1.9394527e-001  4.5890672e-001  2.8859185e-001 -4.2078190e-001  6.8804569e-001  6.1422633e-001  7.1741906e-001  6.6622639e-001  1.0831078e+000  4.4500368e-001  1.3788468e+000  8.7589345e-001 -3.6721759e-001  6.2119650e-001  4.4727697e-001 -2.3675596e-001  4.5563309e-001 -1.4361749e+000  3.2317736e-002 -1.1240992e-001  6.3135238e-001  4.6596238e-001  1.2969984e+000  9.3233162e-001  4.7664397e-001  2.1216328e-001  2.6301070e-001  5.4851354e-001  5.7026868e-002 -2.2743949e-002  4.0532988e-001  9.3333790e-001 -4.7921614e-002  3.1218171e-001  6.0711041e-002  8.1781344e-001  3.4806050e-002 -2.8319674e-001  5.0135525e-001 -5.0711760e-001  7.0603936e-001
 -1.3425473e+000 -7.7487519e-001  5.9958690e-001  1.6325126e+000 -4.9316804e-001 -3.9567610e-001 -3.3450685e-001  1.4194465e-002 -2.3708454e-001  1.3498369e-001  1.6460190e-001  7.2332387e-001  1.0984082e-001 -6.3550264e-001  1.8845766e-001 -3.9165156e-001 -1.8962070e-001 -8.4982112e-001 -9.4012149e-001 -1.0845618e+000 -1.5127219e+000 -1.7134134e-001 -3.3408584e-001  5.4281996e-001 -4.8667345e-001  6.9413020e-001 -3.9049521e-001 -1.0202100e+000 -4.7358085e-001 -2.6082142e-001  1.3375242e-001 -4.0488986e-001  7.4067275e-001  5.0687933e-002 -1.4359800e-001 -1.2400339e-001 -6.4876429e-001 -1.9088434e-001  4.9309547e-002 -2.4805550e-001  8.3321560e-001  1.6090791e-001  5.6564791e-001 -7.4612211e-001 -7.7461423e-001  1.7573154e-001  3.8106128e-001  1.4657018e-002  2.5740077e-001  4.1313686e-001 -7.1065930e-002  3.2678580e-002  1.6461189e-001 -9.8864865e-002  2.9019948e-001 -5.9943191e-002  2.4464435e-001  5.9280854e-002 -2.3434476e-001 -2.4840243e-001 -1.4302710e-001 -5.9846126e-001  8.3071853e-001  2.0733083e+000 -1.7187822e-001  9.6422758e-001
  2.6222613e-001 -5.9878078e-001  9.0986837e-002  1.1891004e+000  7.7925426e-002  1.1586190e+000  2.1296770e-001 -6.5836571e-002  1.5254421e-001  7.6409843e-002 -9.5223981e-002  1.6988260e+000  7.9753840e-001  5.1853118e-001  3.0502193e-001 -6.4060633e-002 -6.0606345e-001 -6.3860681e-002  4.1656439e-001 -4.5786131e-001  6.9540392e-001 -1.3189478e-002 -4.0402190e-001 -9.9101124e-002 -3.2196260e-001 -4.0505204e-001  7.7938280e-001 -5.0992969e-002 -4.3760159e-001  3.0166054e-001  5.5131997e-001  1.2691565e-001  4.6777032e-001  2.9788341e-001  1.0949315e-001 -1.9261053e-001 -1.1293500e-001 -2.1263703e-001 -4.2382684e-001  4.6650762e-001  3.8501280e-001  2.7085507e-001  5.7497391e-001  1.5166462e-001  2.6876511e-001  1.8851509e+000  2.4548266e-002  3.9917400e-001  6.9721990e-001  2.8154680e-001  8.1435532e-001  1.0470559e+000  2.5680978e-001  7.7433200e-001  8.8541445e-001  1.7768754e-001 -1.8923936e-001  4.4536439e-001 -2.4402727e-001 -3.8490330e-002  1.3786703e+000  4.7641226e-001  1.2568321e-001  1.0347273e+000  1.0798133e-001  1.0044921e+000
 -8.3212380e-002 -3.7942200e-001 -1.7454003e-001  1.6246029e+000 -4.9651267e-001  6.4575678e-001 -4.1118537e-001 -2.6526999e-001 -3.3770982e-001 -3.6133180e-001 -5.7998732e-001 -2.9159432e-001 -1.2592190e-001  4.0292489e-001 -7.0984402e-001 -7.0251777e-002 -1.8370612e-001  9.2262793e-001  4.4610725e-001 -1.6385042e-001 -3.1208145e-001 -1.3852205e-001  6.6286189e-001  6.3932412e-001 -1.3464269e-001  1.0216918e+000 -5.2514432e-001 -2.6820239e-001 -8.0900878e-001 -4.0465421e-001 -2.2262090e-001 -1.7001999e-001  1.4638009e-001 -3.4412412e-001 -2.3500517e-001  1.7512371e-002 -3.6377141e-001 -7.0366327e-001 -1.0559817e+000 -5.3757444e-001  2.5151976e-001 -3.1404038e-001  9.4161043e-001  2.1740355e-001  9.1683822e-001 -6.5462305e-001 -5.3198780e-001 -1.0935985e+000 -5.1699442e-001 -1.8927762e-001 -5.8046457e-001 -4.1321601e-001 -4.5871815e-001 -1.7494302e-001  3.2236447e-002 -2.5853208e-001 -8.4628366e-001 -3.7502399e-001 -7.4172038e-001 -3.4804801e-001  7.6890189e-001 -4.1285531e-001  2.4643126e-001 -5.8399080e-001 -2.3516815e-001 -4.2003019e-001
 -1.8124167e+000 -7.6352405e-001  1.7006663e+000  1.4565230e+000 -1.4883390e-001 -8.2244027e-001  3.0324234e-001 -2.8152102e-001  3.3388645e-001  1.5533559e-001 -3.2742167e-001  9.9362678e-001  1.1379412e-001  3.3587432e-001 -1.9493024e+000 -1.0943601e+000 -3.5772340e-001  7.8637294e-001 -1.6173503e-001  4.9966192e-001 -1.1496823e+000 -7.0312213e-002  5.8352826e-001  2.0830448e+000  8.5940887e-002  8.7225706e-001  1.4020035e-001  4.1200683e-001 -2.1535640e-001 -1.3791957e+000 -9.8535458e-002 -3.0237473e-001  1.3353056e+000 -8.5765888e-001 -3.4719576e-001 -6.6276531e-001 -1.4680005e+000  2.3245190e-001  3.6920362e-001  1.0328972e-001  5.5737686e-001  2.3407407e-001  1.4591644e+000  7.1438009e-001  4.1914983e-002 -1.8454113e+000  9.6305136e-001 -4.6910100e-002  2.4258669e-001 -2.6695460e-001 -9.6832391e-001 -1.1768324e+000 -2.4028868e-002 -4.9942447e-002  3.6312348e-001  1.9695889e-001  1.5721779e-001 -7.5188831e-002 -3.7794983e-001  2.3977079e-001 -8.9171203e-001 -5.6330269e-001  2.3124520e+000  1.2481709e+000 -8.9548422e-001 -2.8415676e-002
  6.1858326e-001 -7.6604126e-001 -4.6514401e-001 -7.5362022e-001  1.4033144e-001 -2.3411362e+000  4.4691943e-002 -4.3086592e-001 -1.9921180e-001 -5.6477679e-001 -1.1042678e+000  8.5839883e-001  4.3362056e-001  1.0525270e-001 -1.2024134e+000 -1.1233489e+000 -1.8667380e-001 -7.1742829e-001 -6.8524990e-001 -1.8226213e-001  2.6388013e-001 -6.7441382e-001 -5.3840784e-001  9.0493570e-002 -2.9903447e-001 -8.0855376e-001 -7.3018587e-001 -4.7581830e-001 -9.2714822e-001 -2.9706428e-001 -8.7492374e-001 -7.6255667e-001  1.6759589e-001 -7.2340251e-001 -8.3984462e-001 -1.2210377e+000 -7.0589089e-001 -4.2092471e-001 -1.1976416e+000 -6.4255030e-001 -3.7055558e-001  4.0075417e-001  9.9457296e-001 -2.5780786e-001 -8.6571316e-001 -1.2260776e-001  2.5045856e-001  1.0494504e-001  1.3331322e-001  3.1898500e-001 -6.5643191e-001 -9.5067779e-001  1.7357398e-002 -2.3028386e-001  7.2912842e-001 -9.9796238e-001 -5.1268702e-001  1.1166363e-002 -3.3517203e-001  5.1915647e-001 -1.6447466e+000 -8.9028376e-002 -3.6935847e-001 -3.2438135e-002 -8.0912299e-001 -9.7878856e-002
  1.1920909e-001 -3.9978530e-001  8.1990007e-001 -1.2594554e+000  3.7156587e-002 -1.2854113e+000 -1.3098987e+000 -1.1775886e+000 -1.3631536e-001 -7.4224228e-001 -1.5691199e+000 -2.7724922e-001 -2.3472581e-001 -7.3567530e-001 -1.3163890e+000 -1.3425761e+000 -1.3721613e+000  2.0382389e-001  8.2703985e-001  2.8626755e-001  3.9413763e-001  4.1124174e-002 -8.3326098e-001 -5.0055811e-001 -6.7959166e-001 -7.8219636e-001 -1.3776838e+000 -8.9756793e-001 -1.4565965e+000 -1.7117323e+000 -1.2271193e+000 -1.2478142e+000 -1.8552657e+000 -5.3339892e-001 -1.1260362e+000 -1.7712085e+000 -1.1656862e+000 -2.3494244e-001 -1.4465878e+000 -1.6184162e+000 -1.2322555e+000 -5.2251749e-001 -1.4571175e+000 -6.3280590e-001 -8.5183297e-001 -1.7384014e-001  3.0275927e-001  1.0396863e+000 -1.7183220e-001 -2.9629988e-001 -1.1935785e+000 -1.3617266e+000 -8.9863555e-001 -1.3084148e+000 -3.6809606e-001 -1.1483993e+000 -6.0033489e-001 -9.5456490e-001 -3.8089719e-001 -4.2273206e-001 -2.2413941e+000 -4.3512907e-001 -1.2955763e+000 -7.7659077e-001 -1.5206599e+000  9.9601975e-003
 -1.7564883e+000 -5.1410714e-001 -5.8643744e-001 -2.1405702e+000 -2.0028323e-001  2.0181620e-001  3.5440337e-001 -3.3155932e-001 -2.9547971e-001 -7.5806143e-001 -8.0770625e-001 -4.0118921e-001 -3.7999907e-001 -1.5275096e-001 -9.0909389e-001 -1.2188347e+000 -1.1264086e+000 -6.8028095e-002 -7.5052611e-001 -3.9687648e-001  3.3357244e-001 -5.7714084e-002 -7.3055915e-001 -8.5120371e-001 -6.7416203e-001 -7.4188674e-001 -1.1741557e+000 -8.6858308e-001 -8.3630860e-001 -1.1431748e+000 -1.4081580e+000 -1.1916712e+000 -1.4747899e+000 -9.0813153e-002 -8.9520404e-001 -8.4866823e-001 -1.1851232e+000  3.9388042e-001 -6.8304261e-001 -1.6169652e+000 -7.3709486e-001 -9.5014410e-001 -1.4352690e+000 -5.8668045e-001 -6.9504051e-001 -3.5290281e-001 -4.5533188e-001  2.9501592e-002 -4.6735191e-001 -3.7685075e-001 -1.3400084e+000 -1.1996748e+000 -6.5459812e-001 -8.3036928e-001 -9.4562537e-001 -9.3317267e-001 -5.9199918e-001 -5.3306019e-001  4.3498529e-001  5.7394227e-001 -1.1227460e+000 -7.5227279e-001 -9.8789189e-001 -2.2188953e+000 -1.2398714e+000 -1.1228297e+000
 -9.3462526e-001 -1.1440225e+000  1.8099574e-001 -6.7047987e-001 -1.1398070e+000 -1.2885009e+000 -3.0969085e-001 -1.2234803e+000 -8.5972768e-001 -7.6053262e-001 -1.2917034e+000 -1.1961056e+000 -4.9024614e-001 -8.1751450e-001 -1.8317810e+000 -1.0038848e+000  2.4054446e-001 -7.1806874e-001 -1.0250047e+000 -3.3126970e-001 -4.5309834e-001  2.0572232e-001  4.4712906e-001 -7.2235135e-001  1.7654135e-002 -9.3957966e-001 -2.2805193e+000 -1.4088210e+000 -1.0280291e+000 -9.3509365e-001 -1.2705360e+000 -8.9382761e-001 -1.0583395e+000 -7.9175725e-001 -6.3129577e-001 -7.0191520e-001 -1.2442870e+000 -4.1667328e-001 -6.5996113e-001 -2.0032407e+000 -3.0077446e-001 -4.1069719e-001 -3.8915091e-001 -4.6422632e-001 -6.6590746e-001 -1.1068333e+000 -4.4931475e-001  5.6485201e-002 -8.9884769e-001 -7.2288492e-002 -1.2148850e+000 -1.6039482e+000 -7.4556647e-001 -9.1718618e-001 -1.0838174e+000 -1.2590692e+000 -6.8006366e-001 -6.6998852e-001 -2.1589780e-001 -2.4922799e-001 -1.7532155e+000 -1.0450864e+000 -2.0999864e-001 -8.8055053e-002 -1.0179664e+000 -1.2128861e+000
  8.8605731e-001 -5.0301907e-001 -1.6153290e+000 -5.7981193e-001 -1.0684336e+000 -6.1612212e-001 -1.9259779e-001 -9.8412177e-001 -4.3887252e-001  4.0022202e-002 -1.1963375e+000  4.8686177e-001  1.6289315e-001 -3.5503098e-001 -7.9110257e-001 -1.2318788e+000 -6.0738339e-001 -6.3055936e-002  6.7134945e-001 -8.7288492e-001 -2.3839246e+000 -4.7744070e-001 -9.9620302e-001  1.9481849e-001 -5.5656479e-001 -1.0311577e-001 -1.1102080e+000 -2.7627681e-001  3.2044421e-001 -9.1638711e-001 -1.2711155e+000 -3.2418369e-001 -1.8659402e+000 -9.9324051e-001 -6.5553437e-001 -1.3725066e+000 -6.9472150e-001  4.9616401e-001  1.3187173e-002 -1.2777980e+000 -2.2328242e-001 -1.2460999e+000 -1.4944304e-001 -1.3968298e+000  3.5846078e-001 -1.1691675e+000 -1.2920612e+000 -2.0661154e-001 -2.8588757e-001 -1.1777414e+000 -1.2293166e+000 -7.7420411e-001 -4.5408088e-001  2.6675564e-001 -4.1130323e-001 -1.2080875e+000 -9.3987398e-001 -2.7415496e-001 -9.4050754e-001  1.0347816e-001 -1.6544286e+000 -1.4608010e+000  1.3428397e+000 -1.3104501e+000 -5.9921090e-001 -7.8311690e-001
 -5.0444385e-001 -1.0540637e+000 -1.8015593e+000  4.2670217e-001 -1.1047304e+000 -1.0796483e+000 -1.8342524e+000 -1.5932660e+000 -7.2575973e-001 -9.2315016e-001 -1.7369347e+000 -1.0028949e-001 -7.1202070e-001 -4.1074757e-001 -1.3854743e+000 -1.4432894e+000 -1.9061879e+000 -3.4900070e-001 -1.5729718e-001 -1.7996472e+000 -1.8003515e+000 -1.0724018e+000 -9.2547334e-001  8.3241628e-001 -1.0789141e+000  1.4850387e-001 -1.3754432e+000 -1.0082318e+000 -9.1014648e-001 -7.2975770e-001 -1.4428218e+000 -1.0386903e+000 -5.4868855e-001 -1.3427489e+000 -1.2892240e+000 -1.6581985e+000 -9.4573190e-001  6.7189091e-001 -7.8749515e-001 -1.4288086e+000  7.7030027e-001 -1.0090185e+000  9.2128215e-001 -7.2292085e-001 -4.8268607e-001 -1.5912419e+000 -1.0260814e+000 -1.2467572e+000 -1.6023639e-001 -1.1335555e+000 -3.8600520e-001 -1.0404314e+000 -7.5992949e-001 -1.1253507e+000 -6.0445022e-001 -1.1721854e+000 -1.0269521e+000 -9.4251870e-001 -1.6415404e+000 -1.0200141e+000 -1.2907112e+000 -1.5985142e+000  1.0884602e+000 -7.4786008e-001 -9.3337615e-001 -9.0522578e-001
 -1.5449540e+000 -3.7229509e-001 -1.4245423e+000 -1.1188495e+000 -7.8129473e-001 -1.0570156e+000 -1.0500852e+000 -1.0727925e+000 -1.1299941e+000 -6.2138081e-001 -1.1629683e+000  7.6239826e-002 -7.4973239e-001 -2.8219521e-001 -4.8476088e-001 -1.1231265e+000 -1.2083074e+000 -9.4692044e-001 -1.8664771e-001 -9.8345573e-001 -6.9873074e-001 -1.1118197e+000 -8.3832482e-001  6.2105653e-001 -1.3985231e+000 -6.0241754e-001 -1.1878958e+000 -7.1808358e-001 -9.9888418e-001 -5.8756751e-001 -1.4124344e+000 -9.4982116e-001 -5.3484445e-001 -1.5431322e+000 -8.4209925e-001 -2.0985366e+000 -8.8954794e-001  2.2198330e-001 -1.0870540e+000 -1.0277486e+000  4.8612671e-002 -1.0724769e+000  7.9927693e-001 -9.1544272e-001 -6.0719478e-001 -1.4188172e+000 -4.6522339e-001 -1.5872630e+000 -1.0888689e+000 -1.2474882e+000 -6.3351269e-002  1.4378516e-001 -1.1265041e+000 -8.0283649e-001 -9.9827833e-001 -9.5855176e-001 -1.2769765e+000 -1.2489423e+000 -8.3327761e-001 -5.4677140e-003 -1.0081424e+000 -1.2366313e+000  1.0763714e+000 -2.3352779e+000 -1.1317462e+000 -1.6156150e+000
 -1.2155802e+000 -1.1671007e+000 -3.0940624e-001  1.2643095e-001 -2.0612807e-001  1.6563455e-001 -5.5891319e-001 -7.2023838e-001 -1.1287684e+000 -2.7302371e-001 -6.1234713e-001 -1.0733218e+000 -1.1637517e+000  8.1482496e-003 -4.2674022e-001 -1.4016026e+000 -1.3813533e+000 -1.0630041e+000 -1.1525938e+000 -8.0689559e-001 -1.2355929e+000 -8.4057313e-001 -9.3210990e-001  2.5060781e-001 -1.2279599e+000  6.0719296e-001 -1.6564275e+000 -3.4284681e-001 -1.5943854e+000 -9.4264215e-001 -8.9850567e-001 -6.6552681e-001 -1.5840207e-001 -1.2086354e+000 -4.1926590e-001 -1.2349520e+000 -1.1972408e+000  5.4076669e-001 -4.5339669e-001 -1.0467167e+000  6.6792414e-001 -8.9626118e-001  8.0135982e-001 -1.9992534e+000 -1.2221183e+000 -2.4936178e+000 -5.2632908e-001 -1.8369237e+000 -5.2196988e-001 -1.0957598e+000 -6.6988781e-001 -1.1522341e-001 -1.5230779e+000 -1.2183461e+000 -1.1152694e+000 -8.3610661e-001 -5.5270611e-001 -1.0144703e+000 -1.8903949e-002  1.5720093e-001 -1.1343316e+000 -7.4345397e-001  8.3007225e-001 -8.5687643e-001 -1.2785049e+000 -2.0113462e+000
 -4.8819522e-001  5.0914335e-001 -6.0363092e-002 -6.2993986e-002  5.5706415e-001 -5.2687362e-001 -1.1419593e-001 -6.6691769e-001 -6.9932603e-001 -9.5742925e-002  2.1412916e-001 -3.4899199e-001 -4.2596725e-001  7.3101734e-002 -4.4074131e-001 -6.3593016e-001 -8.0885997e-001  8.2698424e-001  7.8824481e-002  1.9058591e-001 -7.0129006e-001 -2.5530388e-002 -6.7653684e-001  1.1964121e+000 -5.6492570e-001  7.6119787e-001 -9.4522501e-002 -1.7346672e-001 -5.2409070e-001 -7.1592076e-001 -2.5049274e-001 -6.9885406e-001  5.8589357e-001 -6.4521407e-001 -9.1052260e-001 -5.3430421e-001 -9.5879977e-001  2.3220530e-003 -2.9590261e-001 -4.4606518e-001  3.4260696e-001 -7.7803204e-001  7.2892868e-001 -1.7158053e+000 -2.6842719e-001 -1.1667603e+000 -5.1232903e-001 -8.8577542e-001  1.7645467e-001 -6.8734114e-001 -4.0273879e-001 -3.8052088e-001 -7.6405405e-001 -1.5040120e-001  8.9480308e-002 -1.8723102e-001 -4.6241586e-001 -3.8562449e-001 -4.7948391e-001  2.8468044e-001 -2.1385716e+000  2.3748173e-001  8.7876234e-001 -5.1963258e-001  5.6470551e-002  4.6776998e-001
 -8.7671421e-001  2.9279536e-001 -5.1216669e-001 -1.3935290e-001 -1.5723382e-001 -2.5214311e+000 -1.1206462e+000 -7.2810923e-001 -1.9412127e-001 -6.1849058e-001 -2.9704759e-001 -1.0468877e+000 -8.3621428e-001 -9.7919198e-001 -6.6236407e-001 -5.1103372e-001 -5.7255377e-001  1.8104984e-001 -9.3768472e-001  1.4481167e-001 -5.3709801e-001 -2.4401047e-001 -2.0504966e-001  2.3359772e-001 -9.9054667e-002  6.9987396e-001 -4.8564971e-001 -3.3409789e-001 -4.5242780e-001 -1.6585088e+000 -1.3673512e+000 -9.1491319e-001 -1.0702307e+000 -1.7276256e+000 -1.5762484e+000 -1.1991829e+000 -1.2134543e+000 -2.0202406e-001 -5.2149346e-001 -7.1223170e-001  3.2264818e-001 -6.7274113e-001  9.6303334e-001 -6.9073154e-002 -3.2882016e-001 -1.6788368e+000 -3.4258004e-001 -3.2271436e-001 -6.9757412e-001 -9.8273546e-001 -1.2698162e+000 -1.0106954e+000 -1.5533274e+000 -1.4095578e+000 -7.3648734e-001 -6.2756872e-001 -9.3059468e-001 -8.3372217e-001 -6.7437242e-001 -5.3340528e-001 -3.6564962e+000 -3.8669282e-001  1.4337813e+000 -1.2439162e+000 -8.1975247e-001 -1.0890712e+000
  1.0213988e+000  5.0013004e-001 -6.1645462e-001 -2.6011359e+000  2.3168332e-001 -6.9480775e-001 -3.8466181e-001  3.8354023e-002  1.6553600e-001 -3.5393105e-001  4.2422508e-001 -1.1898621e+000 -4.1138931e-001 -1.0012766e+000 -2.0385229e-001 -2.2405885e-001 -1.7731691e-001  2.7533710e-001  4.0353916e-001  9.6064015e-002  5.0662245e-001  4.7114604e-001 -1.2578178e-002 -5.9219787e-001 -3.9354035e-001 -1.0117002e+000 -2.5848305e-001  1.8987349e-001  2.8354822e-001 -6.3021638e-001 -5.5180424e-001 -1.9831003e-001 -9.9272795e-001 -8.3325056e-001 -6.4563866e-001 -5.1748050e-001 -1.1524434e+000 -4.8216366e-001  8.4563228e-001 -4.8099909e-001 -8.9091755e-001 -9.2083103e-001 -1.3674201e+000  2.9658793e-001 -5.7374783e-001 -6.9740864e-001 -2.6387817e-001 -5.0840560e-002 -1.2721455e-001 -7.2522992e-001 -5.4724140e-001 -5.5797045e-001 -1.1226931e+000 -6.8227078e-001 -1.1620294e+000 -4.5174962e-001 -8.2079005e-001 -4.7039527e-002 -3.2827305e-001 -6.9721248e-001 -1.4338399e+000 -2.0153420e-001 -1.4259547e+000 -1.4793421e+000 -2.9322074e-004 -6.4931019e-001
 -2.2080888e+000 -2.6348663e-001 -5.8885990e-001 -2.1603882e+000 -1.0296948e+000 -1.1482935e+000 -9.1268045e-001  2.8910563e-001 -9.2999783e-001 -7.4360717e-002  7.4488504e-001 -1.1489655e+000 -8.9228088e-001 -1.1542200e+000 -3.8943123e-001  4.9600025e-002  2.5182567e-001  7.2805973e-001  8.1267984e-001  2.1577529e-001  7.7576505e-001 -1.1641878e-002 -2.4400268e-001 -9.4365223e-001 -1.1247283e-001 -1.0961994e+000 -1.5549314e+000 -1.3316015e+000 -1.0054044e+000 -3.3306760e-001  3.4025430e-001  3.6732375e-001 -2.8205708e-001 -1.7296408e-001  2.6691401e-001  2.5067577e-001 -2.7572733e-001 -1.1730476e+000 -1.0830664e+000 -1.6758609e+000 -3.3828598e-001 -5.7647115e-001 -2.9511334e-001 -3.7303005e-001 -3.4066326e-002  1.0557679e+000 -5.7649897e-001  2.7954015e-001  3.3658492e-001 -5.8089568e-001 -6.9704747e-001 -1.0660836e+000 -1.2452436e+000 -5.3497683e-001 -1.4381950e+000  1.2470750e-003 -4.6457657e-001 -7.4610956e-001 -4.1769158e-001 -1.3300066e+000 -1.4970647e+000 -1.7204768e+000 -2.3396882e+000 -1.8581951e+000 -9.7269472e-001 -2.1797022e+000
  4.2741560e-001  8.3593337e-001  1.1881718e+000 -1.1859788e+000  3.2876297e-001  9.4222464e-001 -4.1216074e-001  7.0678158e-001  4.2444509e-001 -7.1323835e-002  9.5778719e-001 -9.7166521e-001 -4.0125058e-001  2.8453511e-001  1.0938504e+000  1.3153702e+000  2.3735506e+000  1.2497644e+000  8.7417468e-001  1.6782532e+000  2.0200152e+000  4.5599110e-001  8.1093123e-001 -1.2902518e+000  1.1784850e+000 -1.1215085e-001  2.2585589e-001 -4.0998493e-001 -4.3266822e-001  4.5095834e-001  9.3121522e-001  4.2417439e-001 -2.7191464e-001  1.2352760e+000  1.4707816e-001  6.3592313e-001  3.4034862e-001 -1.4114802e+000 -7.3023121e-001  3.2404524e-002 -5.1023173e-001  3.2737989e-001 -7.8370147e-001  7.3430572e-001  3.7961894e-001  1.6386144e+000  2.1504605e-001  2.5400008e-001 -1.2550547e+000  7.4269024e-001  2.3136766e-001 -3.5130286e-002  2.4372224e-001 -2.3985811e-001 -1.3035846e+000  7.6222708e-001  6.1015439e-002  2.1408930e-001  5.8296938e-001 -6.3695181e-001  1.0850428e+000  3.5564493e-001 -1.8278744e+000  2.6945805e-001  8.7083872e-001 -8.5371101e-002
  2.4468756e-001 -3.5120477e-002 -2.8848225e-002  5.6451959e-001 -3.2512292e-001  1.3251850e+000 -3.7152071e-001 -3.1302181e-001 -3.9919693e-001  2.9532856e-001  1.5564894e-001 -8.7866165e-003 -1.8113907e-001  2.1482801e-001  3.9942609e-001  7.8447955e-001  9.6077962e-001  4.8282181e-001  3.4160156e-001  4.7668664e-001  1.5987930e-001  8.5683180e-001 -1.3209160e-001  1.1275982e-001  7.1205030e-001  7.5034059e-001 -1.7527521e-001 -9.8718714e-001 -1.2324934e+000 -2.8348442e-001  4.5271241e-001 -3.9851433e-001 -1.6957899e-001 -4.6475566e-002 -3.8785401e-001  1.9327074e-001 -4.8867564e-001 -6.5574786e-001 -1.2473919e+000 -7.6656548e-001  1.5403267e-001  7.5111302e-001 -9.8967823e-001 -3.9921821e-001  1.5270638e-001  1.0376583e+000  2.9916430e-001  2.3306729e-001  5.2893739e-001  1.0346765e+000  4.6371063e-001 -4.7598651e-001  7.5667065e-001  1.9693621e-001 -1.2891666e-001 -3.0841514e-001  1.5235794e-001 -1.3571820e-001 -5.0735531e-001 -7.3209037e-001  1.6423264e+000 -6.1227079e-001 -5.3810064e-001  6.0171686e-001  2.6825818e-001 -2.6813025e-001
 -1.2240507e-001 -2.1290887e-002  7.9205271e-001  4.6422537e-001 -2.6364951e-001 -4.9240218e-002 -3.3876883e-001 -7.7496334e-001 -1.9209462e-002 -6.4023140e-001 -8.9140488e-001 -6.4688864e-001 -4.5511309e-001 -2.2781700e-001  1.8928750e-001  3.9301399e-001  7.3637668e-001 -1.7417169e-001  3.7263654e-002 -3.7525559e-001  8.2808382e-001  7.8423411e-001 -1.9692706e-001 -1.0474307e+000 -2.7710276e-002 -9.9453436e-001 -4.2164153e-001 -1.0236355e+000 -1.2556430e+000 -3.1859660e-001  3.3607295e-001 -8.3645131e-001 -5.0201363e-001 -2.4904969e-001 -6.2458086e-001  6.5285370e-001  3.0252182e-001 -8.8479775e-001 -1.0947232e+000 -1.9562648e-001 -3.3792378e-001 -1.2354465e-001 -1.6776493e+000  2.0799609e-001  1.4788655e-001  2.0777612e-001 -1.2952728e+000  8.4912240e-001 -5.2317949e-001 -2.0290605e-002  1.5292718e-001 -4.0701945e-001  5.6770278e-001 -2.5553138e-001  2.6607237e-001 -8.6131348e-001 -5.0938289e-002 -7.8544766e-001 -6.5957203e-001 -4.6670343e-001  1.2301348e+000 -3.0335363e-001 -4.6340151e-001 -2.0806030e-001  2.5188237e-001 -4.0246899e-001
 -1.1265967e+000 -1.0714998e-001 -2.4801007e-001 -8.3561090e-001 -4.1991998e-001 -6.1457143e-001 -3.1572456e-001 -2.0712261e-001  1.0241388e-001 -2.0771611e-001 -5.0403934e-001 -1.3860008e+000 -1.0912464e+000 -8.1067544e-001 -3.9726791e-001 -1.3850135e-001  6.7111451e-001 -2.0199008e-001  1.0884607e-001 -2.1733164e-001 -3.5387056e-001 -5.4487464e-001 -7.5184957e-001 -6.3448583e-001  6.2554301e-002 -1.0683399e+000  1.3156854e-001  1.9084138e-002  4.0287903e-002  1.5341849e-001  9.3720000e-002 -1.1796189e-003 -3.0861242e-001  6.2153857e-001 -3.4736814e-001  3.4022842e-001  5.5031868e-001 -2.8360462e-001  9.1618806e-001  8.4811402e-001 -7.0667384e-001  2.1839265e-001 -9.7857512e-001 -3.7215566e-001 -3.1813291e-001 -3.4529431e-001 -1.2011815e-001 -5.2392416e-001  5.9194913e-001  5.5263102e-001  4.5221257e-001  3.4200244e-001  3.8326509e-001 -3.1549725e-001  5.7526511e-001  2.1000181e-001  4.1067153e-001  2.1025656e-001  6.7953218e-002 -4.4300569e-001  8.5370689e-001  3.7813229e-001 -7.8673290e-001 -3.8782237e-001  8.1593126e-002  6.7857678e-001
 -3.8931419e-001  3.2215368e-001 -2.7513901e-001  1.6302004e-001  3.2457965e-001  8.1754124e-001  1.0303686e+000  5.2972946e-001  3.6596375e-001 -2.7899728e-002  5.8780781e-001 -8.1699692e-001 -1.6082673e-001 -7.5072506e-002 -5.0279542e-001 -8.4762643e-002 -5.5229525e-001 -1.4127135e+000  8.6584697e-002 -6.1112820e-002  8.5635369e-001 -2.0615602e-001  6.4230835e-001  3.1664407e-001  5.2215898e-001 -1.0170597e+000  6.8460557e-001  4.3518176e-001  1.1391731e+000  8.3516839e-001  7.6775279e-002  4.9003269e-001  5.5865834e-001  1.2253753e+000  5.1520014e-001  5.2958789e-002  1.1917563e+000  8.4612453e-001  1.0579890e+000  1.5886252e+000 -4.2063907e-001  9.9179496e-001  8.0107096e-002  1.2822769e+000 -1.1448307e-001  1.1445696e+000  1.8835114e+000  1.4016025e+000  2.2700414e+000  1.0239732e+000  1.2993185e+000  7.3272282e-001  5.7027010e-001  3.9500233e-001  5.9684032e-001  1.5175660e+000  7.8247643e-001  7.0299306e-001  1.2940976e+000  1.2228124e+000  1.2870819e+000  8.8011027e-001 -2.0476828e-002  2.8031577e-001  5.4050299e-001 -1.3602936e-001
  8.3020742e-001  1.2719039e+000  3.1377765e-001 -4.7409454e-001  5.4643142e-001  1.4917182e+000  6.8777085e-001  1.1588054e+000  4.0657041e-001  6.3115377e-001  1.3275250e+000 -2.0434419e-001  4.9320683e-001  3.8045143e-001 -2.8672805e-002  1.2603135e-001 -1.1491510e-001 -6.9792040e-001 -2.1166998e-001  1.2101136e-002  1.3877354e+000 -3.2954809e-001  5.9959647e-001 -6.3013693e-001  5.1251152e-001 -9.9208526e-001  1.2626897e+000  1.6370491e+000  2.0069289e+000  1.4866832e+000  1.3863459e-002  7.9327229e-001  1.1210953e+000  1.2504086e+000  1.0320414e+000  7.6410891e-001  1.8860776e+000  1.0326065e+000  2.2693982e+000  1.8144276e+000 -2.8598445e-001  4.3795857e-001 -4.0533062e-002  1.0888633e+000  6.6923556e-001  4.3971706e-001  6.6370559e-001  1.8702901e-001  1.0814458e+000  2.5796408e-001  1.2714733e+000  1.5733533e+000  1.2202666e+000  4.4953274e-001  1.2857292e+000  1.9064872e+000  1.3014724e+000  5.6672622e-001  1.3482946e+000  4.0972421e-001  1.9255651e+000  1.7072795e+000 -1.3625195e+000  1.9509785e+000  1.9367508e+000  1.6996281e+000
