# Supplementary material for: Resting-State Temporal Synchronization Networks Emerge from Connectivity Topology and Heterogeneity
Source: PLoS Comput Biol. 2015 Feb 18;11(2):e1004100. doi: 10.1371/journal.pcbi.1004100 (PMC4333573; doi:10.1371/journal.pcbi.1004100)
Supplement: S1 Dataset — Each volunteer underwent two scanning runs (blocks). For each recording session (subject and run), BOLD time series were averaged over the corresponding 66 brain regions of the brain atlas. Each file subXblockY.txt contains the time series of all 66 brain regions from subject X and run Y. The labels of the brain regions are contained in file ROIs_Labels.txt. (ZIP) [file pcbi.1004100.s006.zip › DataSet S1/subj11_block1.txt]

 -1.6510500e+000 -1.8635944e-002  3.7295833e-001  3.0929105e-001  6.8365834e-001 -2.5737264e+000 -4.9729132e-001  1.3992695e+000  4.5455518e-001  2.8863095e-001  9.4668306e-001  9.1606935e-001 -3.3503855e-001 -7.1956680e-001 -4.7193630e-001 -2.0769737e-001  3.7424023e-001  1.3622128e+000  1.4418783e+000  1.4625906e+000 -9.5808846e-002  7.0617628e-001  4.5024974e-001  9.4250266e-001  1.2570815e-001  6.3002008e-001  8.8503986e-001  1.1226671e+000  9.0346958e-001  1.6979725e-001 -2.7106400e-001  5.9621707e-001  6.6392744e-001  1.0826864e+000 -4.3049488e-001 -1.0477907e+000  6.0879769e-001  9.0787391e-001  8.2070038e-001  3.4235084e-002 -4.0109753e-001 -6.3581368e-001  3.2739044e-002 -1.0966765e+000  7.6273549e-002 -3.4223241e-001  6.6759787e-001  1.0725231e+000 -5.8917091e-001 -5.7295404e-001 -2.5835189e-001  1.3917609e-001 -4.8213595e-001 -2.6128050e-001 -9.5061564e-001 -1.6456901e-001 -4.7253871e-001 -6.6803049e-002  1.5735792e+000  2.0644841e-001 -1.7403802e+000  6.6793343e-001 -9.0963789e-003 -5.4464392e-001  1.2096818e-002  6.0499381e-001
 -1.9708522e+000  9.4065965e-002 -2.7673749e-002  2.8990820e-001  4.6373951e-001 -5.3424387e-001 -5.4184165e-001  9.2325606e-001  3.5200931e-001 -2.1506205e-001  4.5653955e-001  1.2742559e-001  2.1447248e-002 -9.1103057e-001 -2.8286003e-001 -1.1058090e-001  4.4220589e-001  9.3054908e-001  8.5257862e-001  6.6241306e-001 -4.1982388e-001  5.8315250e-001  2.8038910e-001  3.7870954e-001  3.2444862e-001  6.1322941e-001  3.5378670e-001 -2.2493910e-001 -8.5077398e-002  4.7908667e-001 -4.5419289e-001 -7.4317529e-002  6.2754460e-001  6.8790137e-001 -6.6049835e-001 -9.4798857e-001  9.2939709e-001 -3.2092656e-001 -1.6115012e-001  3.5361325e-001  2.2595187e-001  1.2392908e-001  5.7268565e-001 -2.2238022e-001  2.9389701e-001 -7.3037687e-001 -7.9672182e-002  7.5690532e-001 -1.3346496e-002  1.5340507e-002  1.5705470e-001  7.6384585e-002 -3.2286879e-001 -1.3347128e-001 -5.9653620e-002  3.1334843e-001  4.8816267e-002  1.3885856e-001  9.5801092e-001  2.8622725e-001 -1.1596805e+000  6.1675031e-001  1.6514712e+000 -1.4562226e+000  2.1424504e-001 -7.4667697e-001
 -7.2465167e-001  3.3478426e-001 -8.6414186e-001 -1.1214474e+000 -3.1561521e-001  4.9230815e-001 -7.1600745e-001 -2.1190380e-001 -2.0597233e-001 -2.1891843e-001 -1.0260306e-001 -2.6044863e-001 -2.1157395e-001 -6.5292485e-001 -5.3103136e-001 -5.3517923e-001  4.4683482e-001 -5.5896173e-002  3.6463443e-001 -3.8887756e-002 -8.1166770e-002 -1.3797905e-001 -8.6138983e-001  6.4800264e-002 -4.5799855e-001 -5.9216695e-001 -7.2735898e-001 -1.6190243e+000 -1.5708348e+000  1.0304926e-001 -1.5097300e+000 -9.5553160e-001 -7.2764133e-002  1.9166069e-001 -1.0287279e+000 -1.9053391e+000 -5.5127385e-002 -1.0021651e+000 -1.2885135e+000 -1.1150360e+000  3.1410163e-002 -7.2748347e-001  1.1831134e-001 -3.6367106e-001  9.5655444e-002 -6.6094046e-001 -5.1301969e-001  1.0226378e-002 -8.9859051e-001 -9.1048612e-001 -2.3521579e-002 -6.2291017e-001 -7.7436870e-001 -6.2829917e-001  4.2999503e-002 -3.0477754e-001 -7.0447455e-001 -1.0489824e-001 -1.5184489e-001 -2.5965752e-001 -1.1079180e+000 -3.2557278e-001  1.0700078e+000 -9.2451734e-001  8.8497171e-002 -1.2853531e+000
 -8.0348587e-001  1.0665220e-001  1.2054816e+000 -4.5873107e-001 -2.8978823e-001 -1.2623282e+000 -3.2945601e-001 -1.2437383e-001 -2.5310554e-001 -2.9580633e-001  2.2620803e-001 -4.9460341e-001 -1.5060741e-001 -6.9099823e-001 -7.8583142e-001 -6.5233059e-001  5.9786782e-003  7.4475725e-002  1.9933455e-001  6.5779891e-001  7.5163482e-001  7.6010472e-001 -5.0065296e-001  6.6132964e-001 -7.8430284e-002 -9.8031292e-002 -1.3051913e+000 -6.7101970e-001 -8.3411327e-001 -5.3859241e-001 -1.2600267e+000 -1.0473459e+000 -8.8850230e-002 -1.1092137e-002 -9.3549021e-001 -1.1080289e+000 -4.7617185e-001 -7.6896490e-001 -1.2118169e+000 -1.3963693e+000 -2.6085566e-001 -4.1278877e-001 -1.3003912e-001 -9.3550047e-001  1.4010676e-001 -1.8921299e+000 -4.1139280e-001 -1.0070769e+000 -1.2608773e+000 -5.1559233e-001 -2.2169685e-001 -1.8142186e-001 -7.8009781e-001 -2.9074667e-001 -2.4713809e-001 -1.4835735e-001 -5.5142342e-001  1.2560415e-001  1.5576467e-001 -1.1293705e-001 -1.9317997e+000 -4.7655507e-001  6.6995908e-001  2.7898809e-001  6.9726096e-002 -2.1245657e-001
  1.8293307e-001 -3.2878852e-001  4.1020932e-001 -8.5996990e-002  2.6723281e-001  2.1545058e-001  1.5524813e-001  2.4976156e-001  1.2179645e-001  4.1940452e-002  7.9735898e-001 -1.3562908e-001  1.1555257e-002 -1.2435180e-001 -4.1901006e-001  9.1291193e-002  8.0707021e-001  2.7537000e-001 -9.2497835e-003  1.4455124e+000  7.5287245e-001  6.0205245e-001 -2.7216746e-001  3.0237054e-001  4.6001606e-001 -5.6492894e-001  2.0562552e-001  8.5140912e-001  1.1774597e+000 -2.4005513e-001  4.4819560e-001  1.8241976e-001  2.7310235e-001 -1.5750555e-002 -1.0809165e-001  3.0799151e-001  5.3264605e-001  1.1313210e+000  5.6986673e-001  6.9984548e-001 -9.1989198e-002  2.5491320e-001  2.0312273e-001 -2.0447293e-001  3.2488905e-001  2.9444226e-001  7.1449629e-001 -1.4226148e-001 -1.5235029e-001  1.7552914e-001  4.0433008e-001 -1.1943516e-001 -1.9223143e-001  2.2550515e-001 -7.3989009e-001  3.1588152e-001 -2.6791992e-001  2.7229235e-001  2.5025205e-001 -9.2880596e-002  6.5028885e-001 -1.7168853e-001  9.4115171e-001  2.8805496e-001 -3.2277947e-001  2.1687148e-001
 -5.8767585e-002 -5.0064397e-001 -1.4548246e-001  7.1463560e-001  3.1858733e-001  1.0683988e+000  6.6916212e-001  6.7451513e-001  6.3176241e-001  5.5284862e-001  2.5781437e-001 -3.1277032e-001 -1.8218750e-001  5.3202608e-001 -3.5053780e-001  3.1084108e-001  8.3847806e-001 -2.8127352e-001 -5.7101361e-001  1.6617948e+000  5.4231326e-002  7.8435454e-001  9.7685876e-001  6.1386471e-001  8.9403534e-001  2.2410520e-001  4.5264037e-001  9.5488086e-001  5.4210588e-001  5.1517499e-001  2.6493491e-001  4.4278594e-001  7.1484734e-001  7.0695129e-001  1.2342168e+000  9.4165696e-001  7.2449303e-001  8.4649133e-001  1.0154360e+000  3.7027982e-001  6.2414793e-001  5.0894905e-001  4.1585879e-001  4.2665225e-001 -8.4169124e-003 -7.0114688e-001  8.9887955e-001 -2.2896624e-002 -1.0794248e+000  7.4326589e-001  5.1304287e-001  4.1325936e-001  3.7624952e-001 -3.1107282e-001 -6.8112903e-001  8.8790583e-001  5.2502049e-001  4.7247075e-001  6.1901535e-001  4.3149262e-001 -5.8017735e-001  4.4791254e-001  2.7664543e-001  1.0982350e+000  6.6961558e-001 -6.6891193e-001
 -1.9845492e-001  1.7582154e-001 -6.8167661e-001  2.6130710e-001  1.8426225e-001  1.0711964e+000  5.4620702e-001  5.9530374e-001  3.2118301e-001  5.4698819e-001  2.1506007e-001 -3.1009655e-001  1.3327183e-001  8.1484084e-001  3.1702670e-001 -8.0244039e-002  3.8328312e-001 -4.8718062e-001  2.3843454e-001  7.2134809e-001  5.7176828e-001  5.6735101e-001  1.6663215e-001  6.9118275e-001 -1.2152231e-001  2.6607888e-001  2.7634507e-003  3.7781028e-001  1.4293556e-001  3.2304208e-001  1.4490520e-001  4.0937521e-001 -1.8471813e-001  1.2276311e-001  7.1683279e-001  7.9934066e-001  6.4828369e-001  4.9257677e-001  6.8358974e-002 -2.7537389e-001 -2.0397157e-001  1.2208717e-002 -1.9320440e-001  2.4236625e-001  1.0444300e-001  1.7359840e-001  2.9780500e-001 -2.4897123e-002 -6.1910243e-001  9.9008157e-002  2.4257777e-001  1.9434665e-002  1.1700356e-001 -3.2301993e-001 -2.4687052e-002  4.2075770e-001  3.1606325e-001  3.8546282e-001  2.2391061e-001  2.5951070e-001  1.2827258e+000  3.8532539e-001  4.0294907e-001  5.6191411e-001  4.7492203e-001 -1.6052344e-001
  1.0510452e+000 -3.3172962e-001  6.2689854e-001  5.5842079e-001  3.9587542e-001  1.1572551e-001  3.0890213e-001  7.1303065e-001  2.6129581e-001  4.8697122e-001  4.3318034e-001  6.1350865e-001  3.7758474e-001  7.9226152e-001  3.6090242e-001  6.1230405e-001  8.5904757e-002  7.9042508e-001  4.4112282e-001  4.9280772e-001  1.1277334e+000  2.0242835e-001  4.9319488e-001  4.1054270e-001  3.4777157e-001  1.8547274e-001  3.1224868e-002  8.4283156e-002  3.8599744e-001  4.2129162e-001  3.8879301e-001  4.2343715e-001  1.4206786e-001  8.1756166e-001  6.6357732e-001  1.0261110e+000  8.7281753e-001  7.9506945e-001  5.1846207e-001  2.9613244e-001  5.0978242e-001  3.4683142e-001  6.4004555e-001  4.6476607e-001  1.4603918e-001 -3.1187919e-001  4.0217616e-001 -1.3177466e+000 -5.9630680e-001  6.9258740e-001 -6.6674550e-002 -6.2317875e-003  2.2756327e-001 -4.5876543e-002  4.0694683e-001  7.2448822e-001  7.7048757e-001 -2.7277872e-002  7.2948571e-001 -3.5042507e-002  1.4459016e+000  3.4150750e-001 -1.8517865e-001  5.9383302e-001 -1.0321331e-001  6.3557626e-001
  1.7056955e+000  1.5476055e-001  6.0374484e-001  8.2875286e-001  5.8797997e-001 -1.8631646e-001  2.5555270e-002  3.5690162e-001 -1.4781889e-001  4.4825914e-001  8.9516145e-001  8.6507794e-001 -4.6997312e-001 -3.1932060e-001  4.5039315e-001  5.1091375e-001  1.2703682e+000  1.7987489e+000  1.1895303e+000  7.6029859e-001  6.2922387e-001 -3.6876997e-001  2.0761331e+000 -1.3894783e+000  1.0091930e+000 -7.8281330e-001  3.8617869e-001 -5.2089004e-001  3.7432621e-001  5.9508138e-001  3.5256370e-002  3.4157977e-001  1.5689717e+000  4.6080758e-001 -7.3448965e-002  8.6110024e-002  1.9067884e-001  7.8899625e-001 -2.6459418e-002  4.6778001e-001 -5.5943027e-001  6.3703980e-001 -5.3970065e-001  1.6057333e+000 -5.2733710e-001  8.2901045e-001  4.0345540e-001 -2.3184986e-001  9.9650274e-001  2.1658240e-001  7.2283540e-001  8.3212721e-001  5.9819692e-001 -1.9823671e-001  4.8691712e-001  6.2623182e-001  4.9732024e-001  6.8537676e-002  3.3948699e-001  1.1284021e-001  7.0764261e-001  1.2028630e-001  1.0079575e-001  9.7708512e-001  2.8804449e-001  9.2582904e-001
  1.8343904e+000 -2.5660147e-001  5.2959580e-001  4.5405239e-002  2.4570911e-001  1.4490203e+000  1.6399065e-003 -2.6024393e-001  2.3864357e-001 -5.9828488e-001  4.6590529e-001 -2.9111645e-001 -9.7666369e-002 -3.8643419e-002  1.1177646e+000  8.7075836e-001  1.9805208e-001  9.2013407e-001  1.1589491e+000 -7.4778482e-002  6.5222290e-001 -5.5602685e-001  1.8255831e+000 -1.1159227e-001  7.0310035e-001 -1.7399881e-001  3.3143793e-001  4.8479962e-001  4.2411159e-001 -1.3432824e-002  1.8024067e-001 -5.0726467e-001 -2.6031330e-001 -2.3151733e-001 -1.8522093e-001 -4.8669700e-001  1.3474255e-001  9.4806406e-001  1.4181440e+000  8.3814552e-001 -7.2257435e-004  6.2995091e-002  2.7982115e-001  1.3425840e+000 -3.6116814e-001  5.4421650e-001 -6.8307059e-001 -4.9113237e-004  1.2030095e+000 -2.8794279e-001  5.5644613e-001  9.6922304e-001  5.3376044e-001 -1.2969095e-001  2.7392208e-001 -1.3660837e-001  2.0080325e-001 -1.6782307e-001  5.1175058e-002  1.0429949e-001  1.4218530e+000  4.7388961e-002  3.4506227e-001 -7.8779843e-001 -6.7761595e-001  8.2787552e-001
  2.2509449e-002 -2.6934002e-001  5.5713121e-001  9.4750390e-001 -3.3254469e-001  7.2178156e-001  1.3176317e-001 -3.6294456e-001 -3.6722744e-001 -9.3089755e-001  1.4717378e-001 -8.7981970e-001 -3.1220301e-001 -3.8753246e-001  1.2876445e-001 -1.6098249e-001 -2.7109708e-001 -7.2629146e-002 -4.0743782e-001 -3.2255222e-001 -5.9173476e-002  2.8712672e-001  3.0064750e-001  6.7896931e-001 -7.6127773e-002  3.2208600e-001  2.2421459e-001  7.7121895e-001  7.7696699e-001 -1.9281166e-001 -2.4162731e-001 -8.6459981e-001  9.9086968e-002 -3.0483282e-001 -6.1447811e-001 -3.0919148e-001 -5.5887268e-001  7.8477395e-001  3.2443157e-001  8.1504407e-002  4.0325947e-001  1.0028933e-001  9.5636049e-001  3.9208126e-001  6.7603340e-002 -6.4337535e-001 -3.9200454e-002 -1.4017956e+000 -3.8776674e-001 -7.2935799e-001  1.3140214e-001  1.1110746e-001 -4.4620751e-001 -3.3723919e-001 -4.0599495e-001 -4.7167798e-001 -3.4139657e-001 -3.9112177e-001 -3.9483489e-001 -3.9108722e-001 -3.5166617e-001  1.5805362e-001  2.0743780e-001 -1.2263059e+000 -2.3085100e-001 -3.2616019e-001
 -3.0491513e-001 -1.1178240e-001  7.0007673e-001  2.3573394e-001  1.9279485e-001 -6.3950589e-001 -1.7824799e-001 -2.3621582e-001 -4.2249227e-001 -7.0047343e-001  2.2775804e-001 -1.3590694e+000 -2.4569349e-001 -5.6563447e-001  7.5330502e-001  3.0946174e-001  4.3825063e-002  7.1429826e-001 -2.7570278e-001  5.1187621e-002 -9.4714228e-001 -2.8832524e-001 -2.4412455e-001 -2.4568767e-001 -3.7044727e-001 -4.3761416e-002  6.8929925e-001 -1.3241317e+000  2.4413299e-001 -5.9991681e-001 -1.0169515e-001 -5.5010718e-001 -4.8315720e-001 -5.0735023e-001 -2.2798892e-001 -5.3111870e-001 -4.7814764e-001  1.7866196e-001 -2.2276286e-001  5.9163693e-001  1.9185955e-001 -4.7226755e-002 -1.0741928e-001  8.6828616e-001  1.2498713e-002 -4.8181084e-001  1.5898200e-001 -6.2379218e-001  4.7327258e-001 -2.8933077e-001  5.3775353e-002  1.0554685e-001 -5.5140085e-001 -3.5656343e-001 -3.4001032e-001 -5.9820615e-001 -3.4646477e-001 -6.8827075e-002  1.2625916e-001 -4.6383396e-001 -3.0197420e-001  1.5403369e-001 -4.4727846e-001 -9.1024178e-001 -1.9447508e-001  4.6926096e-001
  3.8895308e-001  8.7265017e-001  4.3316727e-001 -7.9900849e-001  5.6518558e-001  6.3515994e-001  2.8422154e-001  4.9141605e-001 -5.4673922e-002 -4.5546376e-001  3.4623294e-001 -8.3249647e-001 -2.9571387e-002 -3.3438518e-001  1.5512262e-001 -4.8139736e-002 -4.9189091e-001  3.2391244e-001  8.3530402e-001 -3.3300157e-001 -2.5795872e-001  4.5207719e-001  3.4934530e-001 -1.5645462e-001 -9.8162020e-002  3.1167927e-001  6.0674314e-001  7.3861700e-002  1.7802116e-001 -5.4181056e-001 -1.8587205e-001 -2.8894934e-001 -4.1671655e-001  1.7055127e-001  1.5307338e-001  4.5386486e-001 -9.5529433e-002 -4.0103494e-001  1.7396176e-001  3.0776690e-001  6.1228993e-001  7.9703092e-003  2.9069320e-001  5.5692445e-001 -1.4683717e-001  1.1388268e-001 -4.6656293e-001  2.0503935e-001  5.6252824e-001 -6.4380863e-001  4.3056224e-002  2.2671700e-001 -3.1998628e-002 -1.6847414e-001 -7.2665668e-001 -4.2461691e-001  1.7556166e-001 -1.4252647e-002  3.8959318e-001 -8.9143013e-002  1.3283067e+000  7.4540914e-001  5.7052887e-001 -6.2110411e-001  5.2769952e-001 -4.7809757e-001
  2.9059706e-001 -3.4778727e-001  2.6873509e-001 -1.8818923e-001 -1.8153378e-001 -7.1666952e-001  4.4797753e-002  2.3737242e-001 -3.8816859e-001  3.9498424e-001  5.4130751e-001 -2.7587772e-001 -7.5399688e-002  5.9584822e-001 -8.6052845e-001 -3.8486483e-001  9.6593995e-002  1.7527444e-001  1.0588630e+000  2.8372773e-001 -1.4715833e-001  5.8701367e-001 -7.0851211e-001 -3.7758448e-001  4.9497178e-003  7.9251354e-002  3.7669068e-001  1.6755135e-001  4.9958717e-001 -6.5447710e-001  4.1901473e-001  1.8315325e-001  4.4634792e-002 -3.3949025e-001 -3.0613154e-001 -4.3746544e-002 -2.9055127e-001  3.1121794e-001  3.3530327e-001  4.2550296e-001 -3.7105715e-003 -4.4061376e-001  3.0068005e-001 -5.8205257e-001 -1.2079106e-001 -2.2135374e-001 -1.0779209e+000 -2.6901940e-002  5.5569832e-001 -4.2860851e-001  7.5320281e-002  1.2019304e-001  7.7219968e-001  2.7499822e-001  5.1121295e-001  4.4603860e-002  2.6448489e-001 -1.9902190e-001 -2.1930478e-001  6.1121796e-002  5.1098943e-001  4.6796061e-001  5.0973209e-001  6.0421166e-001 -3.6741646e-002 -2.8517951e-001
 -2.4449606e-001 -5.9951460e-001  9.1055835e-001 -4.9455369e-001 -5.3981028e-002  2.8416605e-002  2.8085462e-001 -1.6843073e-001 -1.0174271e-001 -1.1701890e-001 -4.7325523e-002  8.2175958e-001  1.2940551e-001  2.9716299e-001 -3.4995566e-001  1.3065473e-001 -5.7238938e-002  4.2953071e-001  5.2891758e-001  4.2616029e-001  7.9226340e-001  3.4942846e-001 -4.8565491e-002 -7.6670504e-001  1.9278318e-001 -1.8709668e-001  5.5865015e-001  8.0946548e-001  8.8525119e-001 -3.8283658e-002  2.4074693e-001  5.6801310e-001 -5.1220950e-001 -5.4133262e-001  4.5490537e-001  3.7528416e-001  3.3779434e-001  5.5751053e-001  6.7115876e-001  7.3241730e-001 -2.1080212e-001 -2.9044265e-001 -3.5945514e-001 -7.2665375e-001  6.4786579e-002  8.5377177e-001 -5.0616791e-001  8.6136635e-001  1.3682903e+000 -4.8099439e-001  2.7918799e-001  9.5344501e-002  1.8170515e+000  5.0994554e-001  1.4049404e+000  1.5929659e-002  7.8839296e-002 -2.0168115e-001  4.1786286e-001  7.5571434e-001  1.1808176e+000  2.6337947e-001  3.3339303e-001 -3.4264594e-001 -3.6880138e-001  6.1660391e-001
  9.4386717e-001  1.9920011e-001  1.4683487e+000 -7.7757090e-001  5.7592395e-002  2.0015124e-001  3.7485949e-001 -1.0681986e-002 -2.2346122e-001 -8.5309548e-003 -2.0684273e-001  8.2153990e-001  1.8632576e-001  8.2203020e-001 -9.0485559e-002  2.8118864e-001 -2.0022921e-001  8.8515493e-001  4.4433556e-001  8.5353866e-002  7.6162180e-001 -1.6864282e-001  1.1019313e+000  2.5859522e-001  7.7000464e-001 -5.8245745e-001  6.7562754e-001 -3.0405986e-003 -7.0418739e-002  1.4091454e-001  9.0109911e-001  5.9295859e-001 -3.2271837e-001  9.8286742e-002  6.9946030e-001  6.9940471e-001  3.1595586e-002 -2.4057772e-001  7.9552959e-001  8.5235922e-001 -2.4522354e-001  5.2988247e-001 -2.0455709e-001  2.1759563e+000  1.3016540e-001 -3.4771284e-002  2.2449133e-001  1.1865943e+000  1.4870764e+000 -8.3352400e-003  6.5225347e-001  2.0465888e-002  1.2515786e+000  7.0564400e-001  1.7948664e+000  3.5826152e-001  8.7771711e-001  1.8825606e-001  3.6591919e-001  5.1776140e-001  1.6490335e+000  6.9829978e-001 -6.3934986e-002 -1.9932653e-001  5.0394908e-001  6.4655150e-001
  1.0303378e-001  6.4678468e-001  5.6023756e-001 -1.4511394e-001 -1.9594095e-002  6.9390139e-003 -1.1380299e-001 -4.5920552e-001 -1.4432794e-001  1.8596785e-001  2.0638117e-001  7.0449839e-001  3.1606227e-001  7.4198478e-001  9.0278263e-002  2.8110060e-002 -2.3823262e-001  1.0179760e+000  8.9660253e-001 -4.0513780e-001  5.3086793e-001  3.2927062e-001  6.9678552e-001 -1.8428373e-001  4.1998561e-001 -3.1601361e-001  4.1742510e-001 -2.7173205e-002 -3.9682443e-001 -1.7124094e-001  5.0869435e-001 -1.0457874e-001  3.1361233e-003  7.8838408e-002 -1.7397219e-001  5.1549530e-001 -3.5366969e-001 -5.2580823e-001  4.2626470e-001  1.0309898e+000 -7.6829990e-002  6.3267245e-001  7.7102707e-001  7.6136421e-001  2.0494483e-001 -2.5618057e-002 -5.0433357e-002  1.1371048e+000  8.2273964e-001 -5.7580173e-002  1.3985760e-002 -1.0715647e-001  7.7777522e-001  5.7251427e-001 -1.4501699e-001 -2.3092005e-002 -5.9278612e-003  1.3004108e-001 -3.1312415e-001  5.4511195e-001  3.8402978e-001  2.7481730e-001  2.2992997e-001 -1.0127739e+000  8.4947694e-001  8.3743127e-001
  1.9151929e+000  5.6065055e-002 -6.8239704e-002 -3.6967888e-001  1.6760031e-001 -1.0619751e-001 -2.6017241e-001 -9.6465155e-002  2.8155304e-001 -1.6091882e-001 -5.5514072e-001  2.1088090e-001  3.3373374e-002  7.5813203e-002 -1.7076610e-001 -2.7842217e-001  1.2457400e-001 -2.4880287e-001 -6.8892523e-001  3.5448571e-002 -7.2115452e-001 -2.1498749e-001 -6.0617589e-002 -2.3483119e-001 -6.7666652e-002  3.2198927e-001  2.4650221e-001  5.4916184e-001  3.1584187e-001  9.9675868e-002  2.8725857e-001 -8.2430794e-002  3.3770255e-001  1.6686675e-001  2.9046400e-002  2.7441330e-001 -5.1154012e-001  4.1121438e-001  3.6466999e-001  3.3923224e-001 -2.7782480e-001  8.0894530e-001  6.0337288e-002  3.6485349e-001  4.9883509e-001  1.0671906e+000  1.0015730e+000  7.0897382e-001  9.1940106e-001  2.1414140e-001  9.2421040e-002 -1.3934555e-001  5.0218433e-001  2.4069781e-001 -8.9594819e-001  3.8884368e-002  1.8811068e-001  3.7299843e-001  1.1211263e-001  2.6913622e-001 -1.4485960e-001  2.2861890e-001 -2.7441693e-001  1.3422734e-001  2.5041108e-001  1.3905778e+000
  1.1017632e+000  4.0422573e-001 -9.9545898e-001 -1.0565979e-001  6.6469033e-001  7.1294452e-002  7.9022247e-002 -8.3150322e-002  1.0014913e+000 -1.5128930e-001 -7.4587794e-001 -3.3202977e-001  4.9208767e-001  1.7080117e-001  5.3032240e-001  4.1958882e-001 -2.4244752e-001 -8.7967414e-001 -8.5303761e-001 -4.2759053e-001 -9.7908273e-002 -4.6658679e-001  8.9079776e-002  3.2570833e-001 -2.2845599e-002 -1.9464435e-001 -5.2784171e-001 -1.3534812e-001 -3.1974648e-001 -5.4733107e-001 -6.1877182e-002 -2.1044277e-002 -2.5750401e-001 -3.0465619e-001 -2.0326122e-001 -4.5879321e-001 -4.0502786e-001  3.0758057e-001  3.7985129e-002 -4.6776630e-001 -1.4646998e-002  3.1523423e-001  6.9014300e-001  1.0875488e+000  3.1607172e-001  5.5295785e-001  1.2265212e-001 -5.1988761e-001  2.6837072e-001  3.5937113e-001  5.5209052e-002  1.2961114e-001  6.1701190e-001  2.5727939e-001  2.8074331e-001 -1.9802186e-001  9.0725726e-001  2.8100625e-001  3.0420687e-002  4.8539209e-001  1.2608845e+000  3.8562145e-001  5.6232839e-001  8.1355706e-001  3.1189712e-001 -2.7771495e-001
  1.6234501e-001  3.2487739e-001 -4.7825141e-001  3.1074400e-002  3.4734130e-001  1.9860749e-001  6.7929797e-001  2.7263689e-001  7.3609290e-001  1.6981565e-002 -8.5923301e-002  8.2984012e-002 -1.5415834e-001  3.3074534e-001  1.0921214e+000  6.8485878e-001 -3.4578026e-001  3.4826031e-001  1.9320733e-001  1.7238174e-001 -2.0751380e-001 -2.7812485e-001  7.3934801e-001  2.2211155e-001  2.1398036e-001  3.2733478e-001 -7.3376416e-001 -5.4930097e-001 -2.7156641e-001 -2.6325435e-002 -1.6306736e-001 -1.4102960e-001 -7.3289585e-001 -1.7952364e-001 -5.0501218e-001 -8.1380419e-001 -1.0458046e-001 -8.0923766e-002  2.1323729e-001 -4.2925605e-001 -1.1051753e-001 -1.5755681e-001 -4.4674689e-001  1.0351113e+000  5.8151396e-001 -6.3401608e-001 -5.7094278e-001 -2.6591359e-002  3.6727683e-001 -4.0144436e-001  5.2535934e-001  6.8193025e-001  1.9330642e-001  3.9121879e-001  7.0542500e-001  6.4459913e-001  1.6724305e-001  6.0252014e-002  1.5729076e-001  7.0866732e-001  1.0421065e+000  3.3088859e-001  1.0099943e+000 -3.4521640e-002 -1.4502589e-001  1.8506561e+000
  2.2923035e-001  8.0784579e-001 -2.7597875e-001 -8.7405633e-001  4.5500636e-001  2.3743333e-001  5.3039832e-001  6.9510291e-001  5.8147121e-002  5.5809075e-002  2.9714422e-001  8.8023043e-001  8.9073317e-002  4.7792233e-002  5.3846084e-001  5.3953810e-001 -7.2345978e-001  3.4208855e-001  5.2534939e-001 -1.4371889e-001 -1.9878396e-001 -3.6893182e-002 -3.8722458e-002 -6.3641544e-001 -9.9758875e-002 -8.4249837e-002 -1.9029216e-001  1.7782390e-001 -1.2656474e-001  1.3812550e-001  5.0910565e-002  1.1948078e-001  1.2977672e-001 -6.1230845e-001 -2.0721750e-001 -6.6760705e-002  3.9458275e-001  1.4933709e-001  5.3762023e-001  2.2823577e-001 -2.4835367e-001 -1.6257350e-001  6.0759419e-002  2.1607570e-001  3.7598628e-001  3.5864942e-001 -2.9421027e-001 -1.7685849e-002  4.9600303e-001 -6.1011043e-002  4.1199335e-001  1.8633278e-001  2.2265333e-002  1.7849402e-001  9.2014482e-002  6.2930483e-001  3.0004977e-001 -1.1385579e-002  3.1535491e-001  5.1311915e-001  5.9273344e-001  3.7809861e-001  4.4005237e-001 -1.0056425e-001 -3.9758542e-001 -3.0861728e-001
  3.5846238e-001 -2.2784242e-001 -3.3205444e-002 -8.5679523e-001  1.0968208e-001 -1.1140017e-001  1.6420724e-001  4.4268426e-002 -1.4591416e-001  3.5724713e-001  3.8157499e-002  2.2233782e-001  1.2298020e-001  3.1488578e-001  1.4715713e-001 -3.0572719e-001 -2.3882909e-001  1.3981921e-001  2.6069380e-001 -1.0712137e-001 -2.1749139e-001  2.5268637e-001 -6.1888012e-001 -6.0803018e-001 -2.6871583e-002  1.4262457e-001  4.7883345e-001  3.1946922e-001 -3.0108604e-001 -1.9499198e-001 -7.0478429e-002 -2.0680510e-001 -4.1881495e-001 -6.0557551e-001 -2.3185745e-001 -1.0419370e-001 -4.1765713e-001 -1.5373620e-001  2.6830515e-001  6.9295356e-001  7.8582459e-002 -1.5206872e-001 -5.3318947e-002 -3.9689038e-001  3.5014883e-001 -3.3868520e-001 -2.0827472e-001  3.7973729e-001  2.9351596e-001  3.9193425e-001 -5.3807262e-001 -6.3390301e-002  1.8239052e-001  5.3452258e-001  4.8771617e-001 -5.8436782e-002  2.6528010e-001  3.2822830e-001  7.4836992e-002  8.1014332e-001 -6.3966546e-001  6.7343755e-001  6.5764369e-002 -8.0608295e-001 -2.3187754e-001 -8.4383440e-001
 -1.3879039e+000 -7.9657815e-001 -1.0532009e+000 -1.5748622e+000 -4.4610284e-001 -2.9880301e-001 -7.2180349e-001 -5.3620440e-001 -1.4004544e-001 -2.0043729e-001 -7.8802558e-001 -2.1512260e-001 -3.9037329e-001 -1.3686124e-001  1.8738362e-001  4.5685401e-001 -6.7517685e-001 -6.1745753e-001  2.6728361e-001 -5.5346112e-001  3.8445869e-001 -1.6086968e-001 -7.3431740e-001 -3.3614534e-003 -2.7747376e-001 -1.7994977e-001 -7.3742653e-001 -1.2249708e-002 -4.0599033e-001 -3.9849646e-001 -1.0713983e-001  1.7370001e-002 -1.6309512e+000 -1.0938089e+000 -8.0378694e-002 -3.7047365e-001 -1.0840750e-001 -5.2279447e-001 -4.8624268e-001 -6.0559998e-001  9.7691416e-002  1.0913395e-001 -2.0218046e-002  4.2308967e-001 -1.1338134e-001  6.6960191e-002 -7.1316131e-001  1.8668796e-002 -2.9297450e-004  1.6422329e-001  2.1967617e-001 -2.0481538e-002 -1.5710593e-001  2.0945551e-001  6.4812581e-002 -8.9637787e-001 -1.2884780e-001 -2.4173913e-001 -6.9147956e-001 -2.6863482e-001  7.3218696e-003 -5.4058749e-001 -8.2789364e-001 -1.4916721e+000 -7.1608860e-001 -1.2935435e+000
  6.3906386e-001  3.9295499e-001 -6.7219681e-001  5.0189131e-002 -5.0454496e-002  2.6774801e-001 -6.4592961e-001  3.7291516e-001  2.6903329e-002  5.7624681e-002 -5.0344873e-001  2.3243419e-001  6.7542766e-002  8.2172769e-002  7.2737625e-001  3.6188783e-001  1.8698747e-001 -1.1145715e+000 -3.6731012e-001 -4.3033996e-001 -3.9597618e-001  5.1842928e-002 -3.8249087e-001 -1.1452791e+000 -6.5623356e-001  1.3395647e-001 -4.1197885e-001 -4.5387009e-001 -1.0085489e+000  3.9714843e-001  2.8415976e-002  4.3909750e-003  9.5665033e-001  4.3906974e-002  3.0301836e-001  8.3979167e-001 -6.3934191e-001 -9.6281988e-001 -4.7846121e-001 -8.0336071e-002  2.5359400e-001 -6.3730786e-001 -2.9878159e-001  9.8623059e-003 -5.7872931e-001  5.7861164e-002 -8.0432354e-001 -6.6955282e-001 -1.1571157e+000 -5.1400759e-003 -9.9193482e-002  4.6669163e-001 -5.6789237e-001  1.5382731e-001 -4.8486196e-001 -2.5147962e-001 -8.9891744e-002  2.6640200e-001 -1.4729674e-001 -8.3884511e-001 -3.8918574e-001  2.8632698e-001 -4.0262833e-001 -5.9886330e-001  2.2595736e-001  5.2521926e-001
 -5.8286420e-001 -3.2184297e-001 -1.2740541e-002 -5.3007087e-001 -3.6828189e-001 -1.4083593e+000 -1.0979518e-001  4.9966289e-001 -7.8229894e-001  1.2024332e-001 -1.6017521e-001  1.4756691e-001 -1.3254504e-001 -1.3542555e-001  5.8430607e-002 -7.2640697e-002 -9.2279739e-001  3.4604792e-001 -2.5197465e-001 -4.5415975e-001 -5.5403284e-001 -1.4218403e-001  9.5800387e-002 -1.4453702e+000 -7.6389028e-001 -2.4299902e-001 -1.3401976e-001 -4.0266936e-001  2.1332582e-001 -6.4074303e-002 -5.8313799e-002  4.4732380e-001  3.2044085e-001 -2.5148412e-001  3.1593449e-001 -2.8192198e-001 -5.9676088e-001  2.2769210e-001  2.9909153e-001  2.9313559e-001 -5.3893628e-001 -2.9389392e-001 -9.7427951e-001 -1.1201079e+000 -1.2270666e-001  5.6915911e-001  4.1090179e-001 -1.4905196e-001  1.8285910e-001  3.9703032e-002 -5.0295152e-001 -3.6577754e-001  7.8739695e-002  3.3020346e-001  6.8996006e-001  8.1071313e-002  5.5489122e-001 -2.9741883e-001  3.6373047e-001  5.7139660e-002  2.4106144e-001 -1.8991830e-001  1.0470599e+000 -9.6930596e-001 -1.5523027e-001 -2.5574173e-001
 -1.4286790e+000 -1.0456214e+000 -4.5326839e-002 -9.7469086e-001 -1.1766427e+000  4.0742272e-001 -9.2762119e-001 -6.8577052e-001 -5.2732476e-002 -3.9930689e-001 -1.9689893e-001 -1.1916567e-001 -2.0736218e-001 -2.1648686e-001 -8.9099741e-001 -1.0878017e+000 -1.2588384e+000 -8.9002102e-002 -1.1734345e-001 -1.0915070e+000 -4.1175801e-001 -2.5308995e-001 -1.0666144e+000 -3.8479083e-001 -4.7155178e-001 -4.0735263e-001 -1.4895892e+000 -1.3776009e+000 -8.8121811e-001 -1.0934090e+000 -7.3356379e-001 -5.4192668e-001 -7.8929191e-001 -9.2305308e-001 -5.4257587e-001 -5.6570220e-001 -1.6295458e+000 -1.3345771e+000 -1.5923831e+000 -9.6352720e-001 -3.8229468e-001 -2.9782622e-001 -3.9493785e-001 -6.4191660e-001 -8.4672735e-001 -4.5320045e-001 -7.1228911e-001 -5.3971930e-001 -1.4296255e-001 -1.1801817e-001 -6.5885659e-001 -1.4603178e+000 -1.4538782e-001 -2.9109789e-001  9.5402833e-001 -2.2230331e-002 -2.4435001e-001  4.2260698e-002 -8.8528094e-001 -1.0602378e+000 -7.9152321e-001 -3.3073179e-001 -1.7175711e-001 -7.3366911e-001 -1.7239451e-001 -1.1583271e+000
 -5.1928539e-001 -5.6607103e-001 -4.1064538e-001 -1.4341529e+000 -1.0655661e+000  2.7444694e-001 -1.1162657e+000 -1.1915264e+000 -1.4163167e-001 -3.4351899e-001 -5.9456087e-001 -2.5735493e-002 -3.1541423e-001  2.5251353e-001 -9.2435261e-001 -4.6443126e-001  1.4726887e-001 -2.0922122e-001 -9.5827363e-001 -9.4805145e-001 -3.7572321e-001 -6.2971743e-002 -6.2907752e-001 -5.5715133e-001 -7.6057199e-002 -5.3725060e-001 -1.2585885e+000 -4.0254252e-001 -7.9157786e-001 -1.0455284e+000  2.3228898e-001 -3.4965677e-001 -7.1623661e-001 -1.8610282e+000  2.5977013e-002  1.2346453e+000 -1.5216833e+000 -5.2445385e-001 -4.5679866e-001 -4.5357322e-001 -4.9316660e-001 -6.4046927e-001 -7.0404058e-001 -1.1102965e+000 -6.9713460e-001  9.9312101e-003 -6.8806803e-001 -1.3120552e-001 -4.5579928e-001 -2.0471945e-002 -7.4761183e-001 -8.8523981e-001  6.4447140e-002 -1.8034663e-001 -2.1071223e-001 -1.3536726e+000 -3.1898390e-001  3.0254417e-002 -1.5332910e+000 -6.3671056e-001  8.9783406e-002 -8.4068283e-001 -8.5603183e-001  7.8407563e-001 -4.3910151e-001  1.2279399e-001
 -8.3692581e-001  7.7803318e-001 -1.6469938e-001  1.4523009e-001 -8.2497380e-001 -9.2962179e-001 -6.1133984e-001 -8.8776514e-001 -4.0240666e-001 -5.5639116e-002 -9.2280376e-002 -4.2867449e-001 -3.2700436e-001 -9.1593035e-002 -3.7580971e-001 -5.6150034e-001 -4.7554936e-001 -6.5454075e-001 -5.1225206e-001 -2.8899322e-001  2.3822047e-001  8.4883505e-002 -2.6720098e-001  8.7790677e-001  8.8274983e-002  4.6458192e-002 -3.4399205e-001 -1.0693558e-001 -4.7230774e-001 -1.8545450e-001  1.8797208e-001  1.2102011e-001 -7.5712406e-001 -7.7618414e-001  3.0538400e-001  7.3151371e-001 -2.1142193e-001 -3.5762824e-001 -3.5268775e-001 -5.8407138e-001 -1.1433806e-001  1.2067573e-001 -9.4190910e-001 -8.0987878e-001  2.9058091e-002 -3.7932305e-001 -1.8003688e-001 -3.2044291e-001 -5.2739366e-001  4.7910332e-002 -4.5777829e-001 -9.2349181e-002 -1.0046805e-001  7.7361608e-002 -5.7752523e-001 -4.7368163e-001 -2.7821148e-002 -2.3868450e-001 -4.2887475e-001 -1.1844308e-001  8.2865759e-002 -4.7691844e-002  1.1559251e+000 -1.8061921e-001  1.8463539e-001 -2.3642962e-001
 -6.9533428e-001 -2.5706805e-001 -7.5373205e-002 -4.1976467e-002 -6.7440573e-001 -4.8319750e-001 -9.7737678e-001 -5.8940635e-001 -1.0027889e-001 -1.1599479e-001  4.5650275e-002  1.1957567e-001  5.4806872e-001 -6.4738913e-003 -5.3512353e-001 -2.2266521e-001  2.5783549e-001 -9.0316517e-001 -6.1285110e-001 -5.4621894e-001  8.9297437e-001 -2.2852040e-001 -1.2056237e+000 -5.3971320e-001 -2.3855697e-001 -3.4592039e-001 -2.7276630e-001 -5.4865177e-001 -6.5966942e-001 -9.2436848e-002 -3.1545879e-001 -2.1451342e-002 -3.0704498e-001 -1.0741270e+000 -7.6698650e-002  2.7694318e-001 -4.0114505e-001 -7.3802819e-001 -8.6245991e-001 -4.3377366e-001  1.8176211e-001 -4.1603378e-001 -8.0212622e-001 -3.8566021e-001 -2.3269545e-002  7.7522326e-001 -8.4588586e-001 -2.6738601e-001 -5.0841521e-001  1.4301398e-001 -4.4800920e-001 -2.3408615e-001 -4.9860215e-001  1.3146813e-001 -2.0470183e-001 -5.8329660e-001 -3.6726497e-001 -1.2151722e-002 -8.4003430e-001 -4.4900030e-001 -8.7861422e-001 -2.1672305e-001 -4.3920252e-001 -6.5209028e-002  2.3967105e-002 -9.8759861e-001
 -1.7075551e-001 -2.8953629e-001  1.4502629e+000  1.6436030e-001  1.5605966e-002 -1.0275322e+000 -6.7637024e-001 -7.4888102e-001  6.4901368e-002 -4.7134156e-001 -4.7721409e-001  2.1546286e-001  2.5477704e-001 -1.4720899e-001 -8.3843340e-001 -6.1796961e-001  2.8071262e-001 -1.2247327e-001  3.2382082e-001 -9.6105285e-002  1.0350416e+000  2.6332204e-001 -7.2120758e-001  3.2445857e-002  2.2469071e-001 -4.1262160e-002  2.5884370e-001  6.1032493e-001  7.2946736e-001 -4.5432568e-001  6.7488508e-002 -9.2078947e-002 -5.7939968e-002 -1.5825579e-001  4.1826144e-001  7.8673058e-001 -6.8405159e-001  7.4201252e-001  1.1317882e+000  2.9040289e-001 -3.5450700e-001 -1.8891189e-001 -1.6253628e-001  5.8853773e-001 -1.9156231e-001 -6.1811692e-001 -8.9609859e-001  2.7513064e-002 -1.5003050e-001 -1.8772184e-002 -4.6627302e-001 -4.8260886e-001  2.6252412e-001  6.7649996e-001  3.4634358e-001 -4.2877796e-001 -4.3939137e-001  1.6641588e-001 -4.5375433e-001  1.3323222e-001 -5.0524143e-001 -3.4843010e-001 -7.0604886e-001  6.6214905e-001 -4.0801197e-001 -1.2317640e-001
  1.3326643e-002  7.4526549e-001  1.0084792e+000  1.0993762e+000  7.0203244e-001  2.5964577e-001  1.3089027e-001 -2.0808311e-001  3.1733906e-001  4.0882409e-002  1.2358322e-001 -6.7024063e-001  4.7796038e-001  1.9984446e-001  3.2487527e-001  5.7316594e-001  2.1099773e-001  9.3587926e-002  5.8152758e-001  5.0432844e-001  7.7772573e-001  7.3465583e-001  4.0512889e-001  6.0832029e-001  9.6799767e-001  9.1459711e-002  1.2659642e+000  7.2415373e-001  9.2256659e-001  5.6037430e-001  1.1883338e+000  1.5121264e-001  4.7180288e-001  6.6105722e-001  6.3992299e-001  1.3053598e+000  8.4206572e-001  8.4161978e-001  7.0351018e-001  9.8036145e-001  1.2936236e-001  8.6059868e-001  2.6409869e-001 -1.6298160e-001  7.7478546e-001  1.0671613e+000  8.7472641e-001  6.8332531e-001  1.0241033e+000  4.1827513e-001  6.6754290e-001  8.8114274e-001  7.4365713e-001  9.9054473e-001 -1.2610654e-001  1.9804353e-001 -4.2955399e-002  5.5616172e-001 -3.3781887e-001  3.5023976e-001  1.7593574e-001  2.0575474e-001  6.5849197e-001  7.3607428e-001  4.8889845e-001  1.4496423e+000
 -5.3454547e-001  5.2236255e-001 -6.2642017e-001  4.2896569e-001 -1.5650475e-001 -4.4265495e-001 -8.6650703e-001 -5.3896325e-001  1.6830640e-001 -6.9885203e-001 -6.0231326e-001 -4.4910786e-001  3.8099050e-001 -1.8468112e-001 -1.5404599e-001  3.2592898e-001 -3.0057404e-001 -1.2507253e+000 -6.1758664e-001 -8.1151493e-001  3.4427372e-001  3.0282392e-001  4.7001494e-002 -2.0453829e-001  3.2869637e-001  3.7613347e-001 -1.6653817e-001 -8.0814524e-001 -4.7762965e-001 -1.8525961e-001  5.3534334e-002 -7.2211236e-001  3.3871326e-001  7.2445685e-001 -6.0190359e-001  3.1092181e-001  2.2053814e-002 -5.5570265e-001 -9.1343693e-001  2.2181306e-001  6.2985558e-001  4.2971104e-002 -1.6498925e-001 -1.6745873e-001  4.9709269e-002  1.2999088e+000 -1.4164928e-001 -1.3054828e+000 -5.4569734e-001  2.3545707e-002  2.2963972e-001  4.2279967e-002  1.2132785e-001  2.2927156e-001 -3.9262031e-001 -2.9118177e-001 -7.2093613e-002  1.6729009e-001 -7.9041031e-001 -3.9470009e-001  1.2375711e-001  3.1239336e-002 -1.1775250e-001  6.4407825e-001 -2.9417071e-001 -9.7737483e-001
  1.3453959e+000 -2.2970680e-001 -2.5323360e-001 -9.5546810e-002  3.8005996e-002  2.5970892e-001 -1.1445718e+000 -7.8669098e-001  8.6655368e-002  1.9642424e-001 -3.0194891e-001 -1.3218965e-001  3.3396661e-001  1.7829334e-001  3.7143814e-001  8.9338987e-002 -1.8636953e-001 -1.9426677e-001 -5.1907084e-001 -3.5972082e-001  7.6616336e-002 -1.4601311e-001  3.8671730e-001  1.0469594e-001  2.8213395e-001 -7.8877141e-002 -3.4847135e-001  1.4665518e-001 -1.8081136e-001 -7.8676846e-001 -2.1783439e-001 -2.0742465e-001 -9.2249654e-001 -5.6402542e-001 -2.6435040e-001  5.4046486e-002 -9.4429398e-001 -8.5200488e-002 -1.9033075e-001 -4.7878552e-001  9.7226531e-002  1.7152793e-002  7.1708793e-003  2.7022563e-001 -5.1878203e-001  2.5080932e-001 -6.0405638e-001 -9.6606751e-001 -2.6335837e-001  8.2903224e-002 -9.6892234e-005  4.8665840e-002  3.4545594e-001  2.4146183e-001  5.9137971e-001 -4.7415461e-001 -2.0744715e-001  3.0245136e-001 -1.0174002e+000 -5.8357924e-001  8.2685173e-002 -2.5107004e-001 -1.0722181e+000  1.0040161e+000 -8.8175432e-002  8.2828403e-001
  1.0506839e+000 -3.8353653e-001  6.5225191e-001  8.3738294e-001 -5.1976240e-001  1.2709886e+000 -1.0303533e+000 -7.5407381e-001  2.3252177e-001 -6.4802875e-001 -8.7915416e-001  4.8039333e-001 -1.7259145e-001  1.2659322e-001 -2.1870749e-001  4.5221069e-001  6.3833805e-001 -7.7200355e-001 -8.0212252e-001 -5.2423495e-001  2.3485301e-001 -2.7656308e-001 -2.7489794e-001  7.7462239e-001 -9.3935973e-002 -3.2216002e-003 -5.4390560e-001  1.9220847e-001 -5.5726153e-001 -5.4781673e-001 -1.3732185e-002  2.2421484e-003 -4.9605190e-002 -8.0240965e-002 -3.9233953e-001 -1.7390443e-001 -8.4750548e-001  1.2230236e-001  5.4304525e-001 -5.0430081e-001 -3.1422093e-001 -3.7823857e-001 -5.4363099e-001 -6.0396326e-001 -7.4935041e-001  5.0043770e-002 -8.6381754e-001 -1.6871658e+000 -7.8233948e-001 -5.3461584e-001 -1.8643382e-001 -1.4758772e-001  1.4684825e-001 -3.6699961e-001  8.2692019e-002 -4.5699807e-001 -6.7996830e-001  4.5330024e-002 -1.4111942e+000 -8.0565896e-001  8.6727776e-001 -9.8760574e-001 -9.0890710e-001  1.4039032e-001 -7.6728713e-001 -2.0875177e-001
  8.2508125e-001  3.0529659e-001  4.6049491e-001  2.1569534e-001  2.3851462e-001  3.6068781e-001  3.6376227e-001 -6.4106317e-001 -1.3629688e-001  3.3985560e-001  2.9570766e-001  1.4006844e-001  4.6102414e-002  3.2160963e-001  1.2624225e-001 -1.1419906e-001 -9.9436171e-002  3.6325998e-001  3.1311444e-001 -7.7850668e-002  9.2452853e-001 -3.7687765e-002  1.5131512e-001 -1.8826275e-002  2.6859004e-001  1.0598823e-002  1.2111046e+000  4.4235064e-001  2.5129846e-001 -7.0942442e-001  6.2003799e-001 -9.5625386e-002 -2.0905049e-001  2.2077341e-001 -3.1245691e-001  5.3896602e-001 -6.1923791e-001  1.4630017e+000  1.1058418e+000  5.4982480e-001  7.4573599e-002  1.9449748e-001 -2.0131782e-001 -2.1142844e-001  4.9189499e-002  7.8697989e-001  4.1945599e-001  3.1376678e-001  1.5587800e-001 -4.4646839e-001 -7.0839665e-002  2.6637537e-001  5.5084903e-002 -6.9394291e-002 -2.0601021e-001  2.6102907e-001  2.2694150e-001  2.8506203e-001 -8.0809123e-001  2.8221947e-001 -7.4674718e-001 -1.7533610e-001 -1.3536801e-001  5.6812959e-001  2.4102673e-001  2.9467868e-001
 -1.8783270e-001  9.8507938e-002  5.2997287e-002  1.4909666e-001  2.6821680e-002  8.6980179e-002  3.1504706e-001 -4.4219870e-001  2.4896445e-001  1.7582417e-001  1.5761809e-001  7.0741183e-001  3.2401308e-001  1.5731339e-001  1.7232871e-001 -1.0381467e-001  1.1160542e-001  3.7799056e-001  6.7477483e-002 -6.1691802e-002 -2.2068671e-001  7.8344279e-002  2.5330045e-001 -3.6124109e-001  1.9829247e-001 -4.2194709e-001 -5.2994434e-001 -5.0171000e-001  1.7579054e-001  1.8325322e-001  6.2893446e-002 -8.1546112e-002 -4.9177834e-001  5.1878038e-001 -7.6506347e-002 -1.3611033e-001  1.8302032e-001  3.0120628e-002 -5.7538287e-001 -5.6233604e-001  2.1668388e-001  3.4657734e-001 -1.4897228e-001  5.8440584e-001  2.4022957e-001  2.5787243e-001  3.1500221e-001  5.2357162e-002  4.4205938e-001  3.1835351e-001  2.1750685e-001  2.1547477e-001  1.7257860e-001  4.0865114e-001 -2.1144494e-001  5.0519000e-001 -2.3054333e-001  3.2271271e-001 -6.5948765e-002 -2.6007593e-001  2.8748732e-001 -3.7754233e-001 -6.5384557e-001  1.3973357e-001  6.0796384e-001  1.9981082e-001
  7.3384433e-001 -4.1803904e-001  8.3593844e-001 -7.3308645e-001  1.2274739e-001 -6.5441965e-001 -1.8700499e-001 -3.6035108e-001  6.4443945e-002 -2.1379062e-001 -8.0923937e-002  1.0029031e+000  9.1830765e-002 -2.7913760e-001 -1.1134079e-001  1.3390385e-001  6.0552297e-001  5.2493608e-001 -1.9087778e-001 -4.7452474e-001 -4.5071302e-002 -6.7793919e-001  8.7733412e-002 -1.0294988e+000 -1.4432039e-002 -4.6353448e-001  2.1157472e-001 -4.8855208e-001 -5.4519808e-001  1.5995107e-001  4.2677138e-001  1.2386022e-001  5.5855118e-002  9.4353423e-002  3.0282620e-001  3.1524592e-001 -2.5907977e-001 -8.6628308e-001 -4.5930776e-001 -2.3627863e-001 -4.1256803e-001  4.0981711e-001 -1.2233443e+000  9.5207589e-001 -8.7664985e-001 -7.9838245e-002 -7.3241306e-002 -5.8663367e-001 -4.7855217e-001  4.5709566e-001  3.3070922e-002 -2.8908476e-001 -3.9739386e-001  2.1763715e-001 -6.0293233e-001  3.5952176e-001 -1.0321518e-001 -1.8163159e-002  9.9205458e-002 -1.3013601e-001 -9.4613988e-001 -1.9275136e-001 -1.2853689e+000 -5.4247410e-001  4.7805228e-001 -4.1782039e-001
  4.2544447e-001  3.3692948e-001  5.5811742e-001 -1.2545907e-001 -1.0256030e-001 -2.0706844e-001 -2.5852324e-001 -5.5562500e-001 -2.9191903e-001  4.6711893e-001  1.8192990e-001  7.4072091e-001  4.9552293e-002 -5.9475188e-001 -9.1459047e-001 -9.2635652e-002  6.7844851e-001  7.5598199e-001 -2.5482295e-001  6.9379198e-002 -5.3902868e-001 -4.2489600e-001  3.3295324e-001  3.9058273e-001  1.4942617e-001  7.2280886e-002  3.0409740e-002 -1.7606716e-001 -1.7926029e-001 -5.2209019e-001 -5.9384794e-002 -9.1232108e-003 -3.4718010e-001 -2.5994669e-001  3.3162018e-001  7.8018409e-001 -3.7234644e-001 -2.6263459e-001  6.6276989e-002 -2.9514783e-001  4.7221393e-001  5.7854231e-001  1.0555896e-001 -6.5877393e-001 -3.0038463e-002 -1.6273009e-001  4.6518723e-001  1.5174355e-001  6.3172726e-001  1.2000080e+000 -1.6391095e-001 -6.3454026e-001 -8.2694731e-001  8.3927521e-002 -6.8602744e-001 -5.5539712e-002  8.8517664e-003 -6.9125484e-001 -7.9899361e-003 -6.4431024e-002 -1.0528406e+000 -5.5138783e-001  3.4031383e-002  1.9455682e-001  4.3298662e-001 -8.5547358e-001
 -1.2312201e-001 -4.6238187e-002  4.4588026e-001  5.8746856e-002 -2.0156334e-001 -4.5038536e-001  3.8533387e-001 -2.4621124e-001  3.2316622e-002  3.9268692e-001 -6.8564384e-001  6.9488185e-001  5.7340682e-001 -1.8755669e-001 -1.5790112e-001  2.1023477e-002  2.3989733e-001  1.2523028e-001 -2.4518667e-001 -1.8000223e-001  5.1773290e-001 -2.2456708e-001  1.3276512e-001 -5.3560315e-002  2.4505070e-001  8.8159108e-002  4.0684486e-001 -1.4684148e-001  1.7011870e-001  7.4884975e-001  1.1909264e-001  4.9409776e-001 -5.9413283e-001 -3.6465944e-001  5.5989609e-001  1.0477406e-001  1.1391657e-001  4.6985066e-001  2.5469325e-001  1.7552059e-001  5.1979292e-001  5.1971891e-001  6.4117107e-001 -3.4983294e-001  3.8860557e-001  1.0231638e+000  2.2500920e-001  9.5476465e-001  7.0207547e-001  6.3511688e-001  1.5651722e-001  5.9395874e-002  2.8423837e-001  8.2030620e-001  8.9440357e-001 -8.1609086e-002  7.7148962e-002 -3.4169417e-001  2.2664998e-001 -2.5949446e-001  5.5191657e-001 -4.4253224e-001  1.6750710e+000  2.6960294e-001 -2.3499791e-001  6.1069966e-001
 -9.2144470e-001 -4.6592756e-001  4.3241471e-001  1.5895893e-003 -1.1988423e-001 -1.2282943e-003 -4.3974236e-001 -4.6920341e-001 -2.7006811e-001  3.5893752e-001 -7.9255255e-001  6.3507418e-001  4.7498395e-001  2.9059791e-001 -1.9567978e-001  2.6681132e-001  9.4434260e-002 -3.5583499e-001 -9.1022010e-001 -1.2752933e+000 -6.7782172e-001 -4.9669322e-001 -1.3455776e+000 -9.2470209e-002 -2.3906420e-002 -3.6407169e-001 -9.6126257e-001 -9.0554668e-001 -1.2111121e+000  6.8903484e-002 -4.4866711e-001 -2.4410363e-001 -6.2430701e-001 -9.4244472e-001  1.2158263e-001 -7.0693731e-001 -4.4554963e-001 -8.0134152e-001 -9.2840259e-001 -4.1020603e-001 -1.4581841e-002  4.1025672e-001 -3.6017306e-001 -3.9564420e-001 -3.3321018e-001  5.3229629e-002 -1.5356284e+000 -7.4661073e-001 -1.8458095e-002  6.0262870e-001 -3.0105916e-001 -3.1980913e-001  1.0236160e-002 -2.0719839e-001  5.7470450e-001 -4.7374242e-001 -4.5278862e-001  2.8223763e-001 -6.9046063e-001 -1.1430363e+000 -4.3959188e-001 -6.4016603e-001 -2.4203324e-001  7.9393533e-001 -8.2399227e-001  4.5545447e-001
  1.6361101e+000  9.0649488e-002  6.6196247e-001 -7.0401700e-001  1.7083178e-001  8.1070318e-001  7.3755318e-001 -2.6423732e-001 -2.2416026e-001 -6.6158314e-002 -4.6870783e-001 -1.1878970e-001  6.1056673e-001  4.7189653e-001 -3.1466018e-002  4.6975540e-001  2.3467093e-001  1.7973089e-003 -3.9037503e-001 -1.0046938e+000 -7.7364277e-002 -9.0398701e-001 -7.9837940e-001 -7.9181752e-001 -3.4434271e-002 -5.8549545e-001  4.6107896e-001 -1.5376461e-002 -6.7589635e-002  4.6802883e-001 -2.8312773e-001 -3.9736523e-001 -3.6686805e-001  2.5134342e-001  5.6379721e-002  2.1968146e-001  4.9280246e-001 -8.0321452e-001  1.6654349e-001  7.3548124e-001 -5.3209098e-001  3.7319890e-001 -8.9755488e-001 -5.3423396e-001 -9.5246362e-001  5.3659667e-001 -1.0151174e+000 -1.3153995e-001  9.1336355e-002  4.3877182e-001  2.9471972e-002 -2.5676270e-001  3.0291195e-001  1.6415726e-001 -4.4158378e-001  3.6034320e-001 -2.0470506e-001 -2.1514487e-001 -5.6303948e-001 -7.2161906e-002  4.4981270e-001 -3.1211726e-001 -3.6691720e-001 -7.1032307e-001 -4.9542454e-001  1.9665598e-001
 -3.0060427e+000 -4.3949057e-001 -5.0752376e-001  4.3780055e-001 -2.1934951e-001 -2.8018521e-002  9.7180761e-001 -6.3649756e-001 -4.6226525e-002  2.8391346e-001  4.0515412e-002  4.2499048e-002 -3.4534347e-001 -3.8740500e-001 -3.0380004e-001 -1.6271290e-001  9.5310347e-001  5.1038382e-001  1.4649602e-001 -5.5629879e-001  3.0676744e-002 -1.9453494e-001 -4.5034099e-002  5.5877653e-001  3.7540755e-002  3.3013434e-001 -1.6073559e-001 -5.1183874e-001 -5.7371404e-001  2.2803866e-002 -6.0930595e-001 -6.5199240e-001 -9.3086943e-001 -2.5382118e-001 -9.3859861e-001 -1.0371782e+000  2.0977773e-001 -9.2663579e-001 -7.3963055e-001 -5.3069791e-001  6.5475542e-001  3.7525251e-001  7.3479661e-001 -6.9806870e-001  4.4185529e-001  6.0495362e-001 -1.7644471e-002  5.2925559e-001  5.5522952e-002  3.6447395e-001 -5.8274954e-001 -6.4748541e-001  5.3170040e-002 -3.7829951e-001 -4.9230995e-001  2.0750669e-001 -8.1838352e-001 -4.2028515e-001 -1.0601342e+000  6.2251554e-002  7.6657336e-001 -6.0436906e-001 -5.1438534e-001  1.1362952e+000 -1.4106863e-001  5.6771708e-001
  4.3854781e-001 -6.3373463e-002  1.7578473e-001  8.8873086e-001 -2.4545319e-001  4.6569188e-001 -2.9420870e-001 -5.0758661e-003  1.7844187e-001  7.0128333e-001  4.0930466e-001 -2.5046740e-001  3.6845762e-001  1.4618736e-002  8.3838100e-001  6.0189128e-001  9.8220201e-001 -3.6481034e-001 -3.8287259e-001 -1.5670488e-001  4.2602062e-002 -3.6509080e-001  1.5095796e+000  1.0112006e+000  1.0596613e+000  1.9911786e-001 -4.2938865e-001 -1.0452855e+000 -6.1133396e-001  1.5545381e+000  3.3022714e-001  8.6898910e-001  6.9751805e-001  9.2453233e-001  1.0700540e-001 -2.1628701e-002  1.2861990e+000 -7.1174669e-001 -8.4784088e-001 -1.3678402e+000  5.0085911e-001  1.1131399e+000  1.1463316e+000  1.0965490e+000  5.1562122e-001  2.5515038e+000  6.3798013e-001 -1.0138332e-001 -4.9143920e-001  5.6855862e-001  6.9784053e-001  1.3289839e-003  5.3040784e-001  3.9919639e-001  2.1927227e-001 -3.3916199e-001  8.2849774e-002 -5.7285147e-001 -2.5927665e-001 -4.9490222e-001 -1.6529861e-001 -4.6673057e-001 -1.4074968e+000  1.0859992e+000  4.1929891e-001  3.6429812e-001
 -7.9159967e-002  5.6207036e-001 -1.0072756e+000  5.4437034e-001 -6.9343627e-001 -8.3611665e-001 -5.1539201e-001 -4.2586784e-002  9.5631196e-003  3.3740905e-001 -8.3942308e-002 -8.2948309e-001  2.1294031e-001 -2.1465580e-001  1.2990236e-001  9.9668718e-002  5.4619663e-001 -1.8496791e+000 -1.2828386e-001  1.2483838e-001 -7.2512587e-001  4.7355401e-001 -5.3713735e-002  1.9690541e-001  3.0028778e-001  5.1425574e-001 -5.2688698e-001 -6.7716251e-001 -6.2819229e-001  3.1155761e-001  1.2273464e-001  3.6439445e-001  2.4285560e-001  4.7313862e-001  2.7204289e-001 -2.1209872e-001  7.0877053e-001 -6.4164780e-001 -1.0757581e+000 -5.7605893e-001 -2.6279126e-001  4.6861394e-002  3.6623088e-001  2.8904395e-001  3.4932772e-002 -1.0796569e+000  1.0187393e+000 -3.7854352e-001 -6.3622448e-001  5.7537787e-002 -1.1820448e-001 -6.9940298e-001 -8.8953881e-001 -4.6419777e-001 -7.2190981e-001 -6.0501985e-001 -3.6538365e-001 -6.8958141e-002 -8.9653415e-003 -3.9678732e-001 -1.8005312e+000 -4.5673858e-001 -1.0783088e+000  8.8124528e-002 -4.9862807e-001 -1.2402449e-001
 -8.9298299e-001 -8.3612609e-001 -2.2146224e-001 -1.0969652e-001 -6.7387483e-001  6.3573262e-001 -3.3646359e-002 -5.4765076e-001 -4.7883451e-001 -1.8020108e-001 -3.7588655e-001  3.1364323e-002 -4.1156011e-001 -2.3413043e-001  6.9964718e-002 -5.5498993e-001 -4.4784866e-002 -5.7724777e-002 -2.6276908e-001  1.0568375e-001 -4.8995811e-001 -1.8877801e-001 -2.2683824e-001  9.9921436e-001 -6.5101905e-002  4.4378890e-001 -6.3619638e-001  4.1605149e-001 -2.6484051e-001 -3.7854018e-001  1.4706457e-002 -2.6634091e-001 -6.5731398e-002 -1.0433971e-001 -2.3215013e-001 -2.3810507e-001 -3.9889809e-001 -3.6788809e-002 -5.1723754e-001 -2.4126193e-001  6.6407827e-002  6.7990706e-002  2.5816737e-001 -6.2091633e-001  4.2997177e-002 -6.4098373e-001  3.7903726e-001  2.7446781e-001 -2.6870295e-001  1.9646753e-001 -4.9084421e-001 -6.0340528e-001 -2.7544448e-001 -2.5381987e-001 -1.4676020e-001 -6.8985596e-001 -7.4166340e-001 -4.3471555e-001 -4.8416785e-001  3.1323866e-001  1.5701827e-001  1.9156476e-002  2.9231212e-001  3.1750726e-001 -8.3482462e-002 -6.3474673e-001
 -1.5936528e+000 -3.5245870e-002 -5.8112201e-001  1.2474163e+000 -2.8842867e-001  8.5022239e-001  3.6072412e-001 -7.6215004e-001 -6.7234235e-001 -3.3136723e-001 -2.3158084e-001  1.1850717e-001  3.2556220e-001  8.7841623e-001  5.4187616e-002 -1.1251613e-001  3.7102845e-001 -6.0559010e-001 -6.3099556e-001 -2.4294471e-001 -6.6618877e-002  1.1176152e+000 -3.7286088e-001  1.2713275e+000  1.5514515e-001  1.2604976e+000  6.7327725e-001  9.2701348e-001  1.2265700e+000 -3.0430159e-001  8.4509059e-001  2.8359931e-001 -1.5834243e-001 -8.2805578e-001  3.9118932e-001  5.4117572e-001  4.1448438e-001  5.2030358e-001  7.5836497e-001  7.8125387e-002  1.4118098e+000  1.7690102e-001  1.1350011e+000 -1.9561135e-001  6.6823997e-001 -4.7801604e-001 -9.9586267e-002  1.4569404e-001 -2.3298011e-001  2.3096875e-001 -2.0128259e-001 -3.2374224e-001 -1.4296390e-002 -1.6925525e-001  3.6294151e-002 -1.1199138e+000 -4.3279908e-001 -5.1749884e-001 -6.9202553e-001 -5.2383655e-002 -4.5502825e-002 -2.1763232e-001  2.1675573e-001 -3.0364698e-001 -8.0731604e-001 -1.0458357e+000
  1.2327700e+000  2.2548177e-001 -3.2169543e-001 -8.8688722e-001 -2.0276604e-001  1.7623352e+000  6.7053175e-001  6.7537202e-002  7.0322529e-002  4.2512489e-001  1.1205717e+000  9.0560331e-001  2.2418660e-001  1.0038598e+000  7.7240911e-001  7.8226250e-002 -2.7089610e-001 -2.1575120e-001  5.8044266e-001 -1.9946292e-001  1.2532865e+000 -4.1147504e-001 -3.1906454e-001 -5.2235605e-001  4.5723942e-003 -7.6227222e-001  5.2055763e-001  5.8463777e-003  8.3645386e-001  5.9552935e-001  4.0722615e-001  4.2757859e-001  5.9867001e-001  3.7438113e-001  1.4479575e-001  5.3430199e-001 -1.4202691e-001  6.5108788e-001 -6.9831638e-002  9.8985299e-001 -5.2599671e-001 -3.1375098e-001 -6.9227853e-001 -5.9056010e-002 -1.1469839e-001  1.1084832e+000 -2.0932640e-001  1.6582413e+000 -2.9234293e-001 -1.1287610e+000 -1.1850764e-001  3.5662300e-001  4.8150264e-001  6.7546915e-002 -9.9878214e-002  5.1851978e-001  1.0822589e-001  2.6301806e-001 -5.4913017e-003  9.0111510e-001  5.9781656e-001  5.2697573e-001 -6.9164442e-001  4.4353663e-001  6.4860903e-001  5.0042866e-001
  2.1012438e+000 -5.6769403e-001 -6.0364576e-001 -6.3385556e-001  1.0754338e-001 -2.4633696e+000 -1.3644178e+000 -6.3625904e-001 -3.1474769e-001 -3.2856678e-001  5.2041481e-001  9.4166268e-001 -1.8015527e-001 -3.3366813e-002  2.8253001e-001 -4.3857333e-001 -1.3123073e+000  5.5294415e-001  5.4499725e-001 -8.9015631e-004  9.3732010e-001 -1.6568502e+000  4.5195766e-001 -2.5941990e+000 -1.0474217e-001 -3.0050157e+000 -1.5538684e-001 -8.5861644e-001 -6.1276479e-001 -9.4412985e-002 -8.8367808e-001 -6.6347431e-001  2.4133576e-001  3.3553481e-001 -7.8879967e-001 -7.8709604e-001 -5.3545077e-001 -1.0088386e+000 -1.7266812e-002 -4.6532933e-001 -1.7152320e+000 -2.9748827e-001 -2.1411005e+000  7.8145319e-001 -8.6965613e-001  1.0613851e+000 -6.8509885e-001  8.4214041e-001  1.2531131e+000 -1.6660310e+000  1.2922791e-001  6.3268691e-001  3.4294327e-001 -2.8514261e-001 -4.1103085e-002  3.0508652e-001 -7.2719681e-001  2.7280112e-001 -4.6503501e-001 -4.5507382e-001  3.5694428e-001  1.7148445e-001 -1.1530417e+000  7.2987311e-001  5.3214172e-001  8.4790568e-001
  1.7387163e-001  6.2850558e-002  1.3886630e+000  1.2133626e-001  5.8465677e-001  3.9948864e-001  7.3165530e-001 -1.0349828e-001  8.6975273e-001  2.9438511e-001  1.7995190e-002  7.0360053e-001 -5.2294028e-002  5.2217791e-001  6.5536878e-001  7.2596509e-001 -2.5250088e-001 -3.5710404e-001 -7.2280669e-001  1.8363840e-002  6.9481418e-001 -3.0972880e-001  1.0605236e-002 -3.1790917e-002  1.1675566e-001 -3.3975004e-001  7.4941364e-001  1.8134844e-001  2.5997197e-001  9.7877147e-001  9.2996042e-001  1.3801599e-001  1.3818846e+000  3.1752221e-001  1.2028483e-001  4.4236347e-001  9.8931485e-001  4.6871517e-001  2.3570698e-001  7.4640210e-001  1.6532622e-001  3.3644086e-001  4.9105182e-001  2.3175105e-001 -1.2171885e-002 -1.6033379e-002  7.2730724e-001  3.1914185e-001  8.9381341e-001 -4.4165107e-001  8.9788494e-001  8.4786102e-001  4.5445705e-001  2.6998726e-001  9.0326625e-001  4.4650683e-001  4.3102916e-001  5.7973654e-001  9.1531782e-002  1.1710251e+000  5.4236766e-001  4.3881826e-001  7.5443891e-001  2.2353618e+000  5.4673652e-001  6.5980521e-001
  1.5127224e+000  8.9831809e-001  4.1107267e-001  8.1339012e-001  1.3995075e+000 -8.0753321e-002  1.0568119e+000  7.7839939e-001  6.3398994e-001 -1.4793762e-001 -2.6919538e-001 -6.6181157e-001  2.0762016e-001  2.1962571e-001  6.3312564e-001  9.3059822e-001 -1.1582394e+000 -5.4539685e-001  1.0718668e-001  5.0400404e-001  1.0588610e+000  5.4755019e-001  1.6618088e+000  5.4907653e-001  2.7810816e-001  1.3860537e-001  1.0324251e+000  5.9944509e-001  4.5421160e-001  3.6234015e-001  5.1577013e-001 -3.4339124e-001  7.8437592e-001 -1.2606358e-001 -1.6006024e-001  3.0827922e-001  6.5769025e-001  2.7486008e-001  6.1648537e-001  1.4034110e+000  2.5779407e-001  1.3827018e-001  3.9535391e-001  1.0156023e+000  6.9589948e-001  6.8011204e-001  7.6746362e-001  2.5416226e-001  7.3806728e-001 -8.8258377e-002  1.0335754e+000  7.0509896e-001  5.2209761e-001 -2.5686748e-001  7.4730189e-001  3.3404392e-001  5.9640028e-001  5.3870985e-001 -9.0278797e-003  8.9262152e-001  6.7455374e-001  1.2929570e+000  9.4047007e-001  2.9240691e-001  7.9105525e-001  1.1500176e+000
 -7.6919784e-001  9.8127814e-001  1.3435602e-001 -4.2791544e-001  8.0623333e-001 -4.2828421e-001  1.0657781e+000  1.1422415e+000  2.7626562e-001  2.5181288e-001 -5.0524968e-001 -6.7665650e-001 -3.3525272e-002 -3.1284007e-002 -1.7452116e-001 -5.2691256e-001 -1.2909131e-001 -1.0502845e+000 -6.4562208e-001 -9.2311488e-002  9.3073512e-002  1.9769941e-001 -5.0697750e-001 -3.9245597e-001 -2.5270328e-001  8.3481075e-001  1.2948981e-001 -6.3495557e-002 -6.0597118e-001 -5.9638429e-001  6.1463133e-001  2.9817954e-001 -1.8779540e-001  2.5998669e-001  1.9196545e-001  3.2345653e-001 -2.9645397e-001  1.0027538e-001  4.2946592e-001  7.7838359e-001  5.3186975e-001  2.4730777e-001  2.6857993e-001 -6.3719669e-002  5.1873511e-001 -1.3266193e-001  2.9429876e-001 -5.4369757e-001  2.7338798e-001  3.2686040e-001  6.6314339e-002  2.1321742e-001  1.6136658e-002  8.5175603e-001 -1.9208090e-001  6.9620365e-002  9.8378735e-001  1.0061355e+000  7.0767381e-001  6.7327898e-001 -7.2564075e-001  1.3946798e+000  1.1778998e+000  4.1836869e-001  4.7646371e-001  7.4130438e-001
  9.7536509e-001 -7.4523780e-001 -3.8592227e-001 -9.3921357e-001  4.6054129e-002  1.1707494e+000  5.4993535e-001  6.4833741e-001  1.8391129e-001 -6.0285836e-001 -9.0249169e-002  9.7519084e-001 -3.6041868e-002 -1.9283117e-002 -6.3126675e-001 -1.6544113e-001 -9.2425659e-001 -1.5859748e-001  1.8237491e-001 -1.2113012e+000  1.1260116e-001 -1.2762826e-001 -8.5885969e-001  2.0620314e-001 -9.3041122e-001  1.2321021e-001 -2.7406710e-001  4.1749660e-001 -4.8382602e-001 -8.3138155e-001 -1.6936545e-002 -1.3609584e-001 -5.3442277e-002  6.6076271e-002 -2.5785964e-001 -2.3948431e-001 -1.1475397e-001 -3.3091577e-001 -1.1504049e-001  2.5276022e-001 -1.3609458e-001 -8.1443553e-001  2.8354722e-001 -6.0854843e-001 -2.7041222e-001 -6.5228842e-001 -6.8085468e-001  1.2568679e-001 -2.9276899e-001 -3.0253529e-001 -5.3333989e-001  2.8348408e-002  1.2630717e-002 -5.0623334e-002  1.3527680e-001 -1.0722545e-001  1.7213595e-001 -4.0764875e-001  2.9614749e-001  5.3990767e-001 -2.0765803e-001  1.4571771e-001  5.6258845e-001 -1.8857099e+000 -1.9218420e-001 -2.3310043e-001
 -6.6727701e-001 -2.0733793e-001  7.8194262e-001 -1.0371199e+000 -7.0426378e-001 -2.7846199e-001 -8.2173217e-002  2.3717094e-002 -1.3665542e-001 -6.2528334e-001 -1.2019195e-002 -1.0461440e-001 -7.9413650e-001 -5.8526971e-001 -3.4566951e-001 -5.6132807e-001 -1.0499355e+000 -2.3263946e-001 -6.6177932e-001 -5.1624398e-001 -1.0974288e+000 -7.1489381e-001 -6.6868569e-001 -9.2359018e-001 -7.2359385e-001 -7.9165290e-001 -5.8588859e-001 -2.9913587e-001 -6.1648141e-001 -1.5434414e-001 -5.3445188e-001 -5.4871889e-001  2.6948675e-001 -2.4648694e-001 -3.3851445e-001 -2.1322305e-001  3.7517020e-002 -2.2101086e-001 -3.0543423e-001 -7.2008231e-001 -7.0419325e-001 -5.9134081e-001 -7.7853404e-001 -3.3805697e-001 -3.9594274e-001 -8.1277587e-001 -7.1782548e-002 -2.8738760e-001 -3.3908625e-001 -4.3204549e-001 -1.3992937e-001  1.4147723e-001 -3.0168194e-001 -1.4819916e-001  4.0328943e-001  1.6628699e-001  1.0727899e-001 -1.3351372e-002  3.5590305e-001  1.3702976e-001  6.4494291e-001 -5.4959251e-001 -6.8419716e-001 -5.2821922e-001 -1.0773288e-001 -1.3299090e-001
 -7.8767365e-001  4.9455834e-001  6.8237637e-001  5.0357633e-001 -2.4957776e-001 -8.6390954e-001 -5.9869900e-001  1.8915705e-001 -2.2402821e-001 -3.1099264e-001 -3.3335588e-001 -9.0846952e-001  5.6972239e-002  3.5678879e-001  3.1758224e-001  1.8494648e-001 -8.5938101e-001 -1.7307504e-002 -4.5540489e-001 -8.8356279e-002 -1.0194615e+000 -2.0298904e-001 -3.3540085e-001 -4.6082530e-001 -5.1517188e-001  4.9488022e-001 -6.1383964e-001  7.3017170e-002 -1.9107861e-001 -4.8760119e-001  5.8848460e-001  3.1310187e-001 -2.4209255e-001  2.7987435e-001  5.3464346e-001  8.7852991e-001  3.6444849e-001  3.2996396e-002 -1.0052583e-001 -5.7769662e-002 -8.6280851e-002 -4.4035559e-001 -3.4204239e-001 -8.2063941e-001 -4.9259454e-001  3.0743467e-001 -4.4327166e-003 -1.8187703e-001 -5.6901902e-001 -2.3611934e-001  5.5945364e-001  2.9065175e-001 -5.1007116e-001 -3.1294889e-001 -5.9768979e-001  4.3106169e-003  1.0856472e-001 -2.5070623e-001  3.2468533e-001 -1.4344691e-001  3.0825793e-001 -2.5201499e-001 -4.6317887e-001 -3.5582150e-001 -1.0591572e-002 -7.8272313e-001
 -1.1599100e-001  7.6874740e-002 -8.7780362e-001  1.1174793e+000  1.1138628e-001 -7.6765769e-001  1.0268254e-001  2.4080631e-001 -9.0964394e-002  2.1461070e-001  3.4568661e-001 -6.5415581e-001 -3.9211260e-001 -3.5906990e-001 -4.2260799e-001 -4.9100842e-001  6.2858383e-001 -5.2744362e-001 -9.5990301e-001  4.2777339e-001 -1.1340491e+000  4.0603824e-001  3.1344388e-001  1.3034249e+000 -3.7687827e-001  6.8961890e-001  4.8064647e-001  1.7724047e-001  5.9460939e-001 -2.8163950e-001 -3.9787033e-001  5.6310875e-001 -1.4873049e-001  9.7657143e-002  4.3418875e-001 -3.5235136e-002  2.4444218e-001  6.2339534e-001 -3.9749762e-002  4.4416405e-001  7.0344490e-001  3.1838419e-002  1.2862073e+000 -6.7481917e-001  6.4717117e-001 -1.4308507e+000  1.0111782e+000 -7.4293440e-001  2.5289935e-001  4.5150398e-001 -1.2192603e-001  2.9282214e-001  1.8956734e-001 -4.0393428e-002 -1.4120285e-001 -2.3132341e-002  3.5870732e-001 -1.5718122e-001  9.3631816e-001  7.0151593e-001 -1.8446847e-001  4.9278395e-001  1.7109929e+000  8.3092775e-001  2.1008730e-001  1.3146839e-001
 -2.5839374e-002  1.2686789e+000  5.1988905e-001  3.5976334e-001  8.6939622e-001 -2.0620342e-001  2.0929267e-001  8.4765155e-001  5.8417688e-001  1.4988068e-001 -4.1438283e-001 -1.7229885e-001  1.4876763e-001 -1.6579546e-001  4.6771198e-001 -2.1975973e-001  5.4819438e-001 -2.8220679e-001 -3.2396479e-001  7.7082935e-001 -9.8499775e-002  6.1096131e-001  7.1588435e-003  8.0398667e-001  2.8008406e-002  9.1617990e-001  9.4739580e-001  1.2676190e+000  9.8903864e-001  9.2284442e-001  4.2815103e-001  6.8913355e-001  1.2845570e+000  1.0772679e+000  6.6652581e-001  2.7063300e-001  5.5388623e-001  1.2609346e+000  1.4502262e+000  8.5117421e-001  5.1817163e-001  2.5654254e-002  5.9734949e-001 -2.0194658e-001  9.8887469e-002 -1.7089845e-002  4.4680015e-001  2.4372727e-001 -2.9860117e-001  2.0289053e-001  2.7642676e-001  1.3929043e+000  3.7394665e-001  7.4244871e-001  3.2067066e-001  9.0930126e-001  8.6942478e-001  4.9127414e-001  1.2168411e+000  5.2136051e-001 -3.0638318e-001  8.8004419e-001  5.4016549e-001  9.4885483e-001  7.1535864e-001  1.1722234e+000
  8.2036378e-002  2.3908584e-001 -4.1426934e-001 -1.4423386e+000  5.1546846e-001  2.8856818e-001  4.7897931e-001  5.1672996e-001  1.7553005e-001  4.9452166e-001 -8.1806890e-003  1.8358844e-001  9.1153101e-002 -6.1069992e-002 -9.5303598e-002 -4.2146499e-001 -3.5831207e-001  1.7684138e-001  5.4590243e-001  3.9373734e-001 -1.9137257e-001  1.0214538e+000 -1.3037538e+000 -2.4851010e-001 -5.3790149e-001  5.5026648e-002  3.6832682e-001  3.7061206e-001  6.9384002e-001  4.3897789e-001 -3.7961560e-001 -4.4513241e-002 -2.0266294e-001 -1.2810580e-001  7.7202242e-003 -3.2955185e-001  6.7994176e-001  1.1032362e-002  2.2777897e-001  1.3160984e-001 -2.0834636e-001 -7.0068873e-001 -1.1927587e-001 -1.1661223e+000 -1.4300906e-001 -8.4399507e-001 -1.0348033e+000 -5.9870274e-002 -8.7785210e-001 -3.0587902e-001 -4.2956812e-001  1.0529941e-001 -2.2594761e-002 -9.9617390e-002  1.0050888e-001  5.6889163e-001  2.0200723e-001  3.9391476e-001  8.3079352e-001  7.3604402e-002 -6.4508773e-001  2.4042613e-001 -1.0589093e+000 -3.2852972e-001  7.2657171e-001 -1.1495679e-001
 -1.0548368e+000 -8.1723020e-002 -1.5169405e+000 -6.9143498e-001  1.6197001e-001  6.9186494e-001  5.5992618e-001  3.7545373e-001  1.8055801e-001 -1.2554281e-001  9.4075886e-002 -9.3820104e-001 -3.5705361e-001 -1.1930970e-001 -1.6356730e-002 -2.3849388e-001  2.7508545e-001 -8.3136845e-002 -7.9264266e-002  3.5737259e-001  9.8500486e-001  1.5292347e-001 -3.0129057e-001  1.0570817e-001 -1.4977289e-001 -4.7634508e-001  6.3963818e-001  1.0963104e+000  1.6889544e+000  9.8940305e-001  2.0822194e-001  3.8836942e-001 -2.0260059e-002  5.1086363e-001  3.0276656e-001 -2.1310376e-001  8.9735101e-001  1.5029987e+000  1.1174902e+000  1.1095766e+000 -6.0508661e-001 -3.1904680e-001  2.8785816e-002  1.7509615e-001  2.7856615e-001  4.0628168e-001 -3.0969228e-001  2.1740736e-001 -1.3181209e-001  5.1933509e-001  5.0079982e-001  1.2288493e+000  4.5555921e-001  4.3195264e-001  2.2655920e-001  5.5526586e-001  4.1061306e-001  1.4666857e-001  1.2921038e+000  1.9673178e-001  6.6767820e-001  7.1507851e-001 -2.4601591e-003 -9.8776163e-001 -9.8169680e-002  4.8164339e-001
  5.6295883e-001  5.0111723e-001  1.6709192e-001  2.4669047e-001 -1.8971628e-001  7.6168264e-001  5.8081406e-001  2.8436962e-001 -4.8036486e-001 -2.9948060e-001 -7.6011462e-002 -8.4211479e-001 -2.8259908e-001 -4.6046270e-001 -6.1863099e-001 -1.7348212e-002 -6.2520929e-002  3.5040194e-001  4.6972620e-001  7.7581889e-001 -3.6557501e-001  1.8786693e-001  1.8214822e+000  9.3286226e-001 -2.0843953e-001  8.4797893e-001 -6.7340326e-002  1.9741176e-001  5.7859076e-001 -6.1098902e-001 -9.2399642e-001 -4.2491332e-001  3.0103047e-001  6.2327094e-001 -1.3850261e-001 -4.1363611e-001 -7.6790376e-001  9.1593450e-002  4.8088073e-001 -2.9479265e-001  5.5922753e-001 -1.7959670e-001  8.0668084e-001  1.3151492e+000 -3.7047399e-001 -8.7578312e-001  3.3069501e-001 -1.4457570e-001 -4.1743235e-001 -1.5963184e-001 -2.2349157e-001 -8.8571017e-001 -8.7915165e-001 -6.1156484e-001 -5.3365905e-001  6.6578825e-001 -5.4499345e-002 -1.3463396e-001  3.9676321e-001 -1.5205260e-001 -3.8911854e-001 -2.3457941e-001 -4.2191766e-001 -2.6462498e-001 -7.3487463e-002 -9.3803054e-001
  9.9927259e-001 -2.2117058e-001  5.4359779e-001 -1.5380381e-001  2.1699868e-001  1.1321459e+000  1.1360233e+000 -7.2958856e-002  8.8764898e-003  3.0850490e-001  2.0643894e-001 -6.5629562e-002  2.7389607e-001 -7.6654058e-002 -2.7982854e-002  2.7357963e-001  9.1158559e-001  9.2693712e-001  6.8502637e-001 -3.9117488e-002 -6.4148763e-001 -7.5073060e-001  3.8462269e-001 -3.9179105e-001  2.6050672e-001  3.7689626e-001  6.5818377e-002  2.0082862e-001  8.1053742e-001  6.2788385e-001  4.8479769e-001  1.5387688e-001  5.3182983e-001  1.1888029e+000  5.5347196e-001  1.6709769e-001  2.1771342e-001  5.0936836e-001  1.2640182e-001  3.5376385e-001  5.5933095e-001  3.1823673e-001  1.3050332e+000  7.5599895e-001  7.0044336e-002 -1.0415995e-001  4.3124378e-001  8.4428315e-001  1.5792106e-001  8.0701100e-001  1.1625745e-001  1.2628324e-001  3.5723193e-001  4.8395406e-001  4.8108920e-001  6.3571386e-001  7.5700907e-001  7.1211663e-002  4.8337893e-001  7.4729946e-001  5.6063756e-001  1.2168900e-001  1.1560814e+000 -2.9556449e-001 -7.6191564e-002 -6.8374086e-001
 -9.2386830e-001  1.4261042e-001  1.2564774e+000  2.1928709e-001  2.9971154e-001 -9.4654925e-001  7.6137414e-001 -6.8765095e-001  4.2988654e-001 -2.0775684e-001 -7.1838725e-002 -3.0079874e-001 -5.2273890e-002 -3.9661653e-001 -3.6817204e-001 -9.2874011e-001  8.6444946e-002 -5.9700929e-001  7.2342458e-003  5.8527996e-002  5.8089679e-001  2.8022664e-001 -1.3444225e+000  3.9638503e-001 -3.7006945e-001 -2.1859044e-001  1.1809389e+000  2.8248664e-002  2.0572836e-001 -3.4115956e-002  5.8805493e-003 -3.7973025e-001 -4.1401173e-001 -1.0272763e-001  7.2762875e-002  5.8302932e-002 -1.6505035e-002  5.3203498e-002 -9.1395410e-002  3.8292700e-001 -7.4974583e-002 -4.0504913e-002  1.1393547e+000 -6.2193870e-001  4.4416343e-001  5.4111886e-001  1.0171624e+000  5.1030052e-002  3.7619908e-002  1.5521178e-001 -3.1316885e-001 -1.7999292e-001  3.6963176e-001 -4.2832573e-002 -5.3318461e-002  6.7923405e-001  3.5081175e-001  7.6680142e-001  6.6088290e-002  5.0719042e-001 -1.7969908e+000  5.3168760e-001  1.5494478e-001 -5.8879423e-001  1.3690649e-001 -6.5771933e-001
  7.2793334e-001  1.1734975e+000 -5.8203993e-001 -3.9597725e-001  4.7395286e-001  3.8301250e-002  9.2751264e-001  6.3411733e-001  6.5458449e-001  6.6835351e-001  4.3791882e-001  5.7804217e-001  1.1089323e+000  3.7314373e-001  5.6077228e-001  1.7275229e-001 -1.8960474e-001  8.4623003e-001  6.5554744e-003 -6.7321517e-001 -7.3380243e-002 -4.3738278e-001  1.0434505e+000  1.2734543e-001 -1.1584092e-001  1.5361099e-001  1.3130176e+000  1.2940873e+000  1.2621845e+000  5.5323543e-001  7.6883984e-001  7.8180560e-001  8.2840968e-001  3.0330935e-001  9.4432261e-001  7.7616860e-001  5.9720401e-001  1.0814254e+000  1.4017054e+000  6.7352525e-001  8.6597414e-002  1.2649588e-001  3.2065445e-001  3.2042113e-001 -4.5245222e-001  7.9961059e-001  1.7999558e-001  3.8798094e-001 -4.7605438e-001  8.1873534e-002 -2.4026483e-001 -2.8978274e-001 -2.2951369e-001  5.4108433e-001  3.3891052e-001  3.7883261e-001  6.8178783e-001  9.1683588e-001  8.2948501e-001  5.4718296e-001  2.9759467e-001  2.9667734e-001  7.8962418e-001 -3.6428308e-001  7.3060111e-001 -8.7867620e-001
 -1.9906744e+000  3.1080386e-001  8.7134198e-001  4.5493408e-001  2.4068685e-001  2.5216315e-001 -4.3642339e-002  1.9023452e-001 -5.4555422e-002  9.6391993e-001  4.2010553e-002  5.3668191e-001  4.3365605e-001  3.0671623e-001  2.0071427e-001 -5.6884401e-001  1.7155692e-001  2.8615345e-001 -4.8606543e-001 -7.6811794e-001  1.2328657e+000 -2.6494537e-001 -2.4581612e-001  7.7248252e-002 -1.4157647e-001 -1.6646958e-002  7.4242889e-001  6.5396737e-001  7.5584375e-001 -1.6924658e-001  1.0848084e+000  7.4204723e-001  1.4412974e-001 -6.2651120e-001  3.0218560e-001  2.0289501e-001  4.4038647e-001  9.6397933e-003  3.4894049e-001  1.3715384e-001 -3.6009822e-002  1.8625913e-001  3.9205619e-001 -2.7383160e-001 -4.7689713e-001  6.3132507e-001 -7.8989218e-001 -2.2711231e-001 -2.8843676e-001  3.6403468e-001 -2.2595500e-001 -6.2079688e-001  2.6157320e-001  3.8314682e-001 -7.6171084e-001 -4.9326370e-001 -3.7356586e-001 -1.3684469e-001 -7.1609542e-002 -5.9958221e-001 -7.9672837e-001 -1.3301928e-001 -5.4670079e-002 -7.1498597e-001  1.9234232e-002 -9.3208175e-001
  9.0916005e-001  9.6520491e-001  1.2948360e+000 -2.1177268e-001  8.6162825e-001  2.1092384e-001  1.2817470e+000  1.0590181e+000  2.0150045e-001  4.8438407e-001  5.1044614e-001  5.2334600e-001  9.8171355e-001  8.0166988e-001  1.9024987e-001 -3.6041031e-001  4.1203212e-001  9.3350388e-001  5.8642322e-001 -3.1454306e-001  4.8221632e-001  2.5387023e-001  3.3256925e-001 -1.7480847e-001  3.4011499e-001 -5.2076655e-001  1.6165015e+000  1.9231834e+000  2.0407894e+000  2.5838861e-001  1.4631823e+000  8.2258923e-001  7.4461767e-001  9.7575923e-001  8.9386188e-001  7.6422812e-001  3.5712006e-001  1.8378305e+000  1.9882654e+000  1.5956354e+000 -8.8487179e-002 -1.8382681e-001  3.9394660e-001  5.2345752e-001 -1.9221489e-002  8.0584734e-001 -3.0743758e-001  1.1523983e+000  8.6776243e-001 -1.5524236e-001  3.1745951e-001  4.4960786e-002  1.5482710e+000  6.7095056e-001  5.7846181e-001  3.0999842e-001  8.5454533e-001  7.3860990e-001  1.3535252e+000  1.1060783e+000  5.8903126e-001  6.4797720e-001  1.7307346e-001  6.6532505e-002  1.6967583e-001  2.2410892e+000
 -1.6913018e+000  1.2850638e-001  2.3302144e-001  2.6319610e-001  1.9641974e-001 -4.9945123e-001  4.3432271e-002  9.2619368e-001  8.6867033e-002  5.6357787e-001  4.4412362e-002  6.9153602e-001 -9.0113379e-003 -3.4571507e-001  3.0854218e-001 -7.1766828e-002  3.1488549e-001 -3.6715086e-001 -4.3209167e-001  4.1933949e-001 -5.7206273e-001 -1.6989746e-001  2.0385986e-001  4.6075799e-001  8.4473672e-002 -2.0291653e-001  7.7296520e-001  1.0363217e+000  1.0115831e+000  3.9387597e-001  7.4250748e-001  6.9682297e-001  9.6871921e-001  9.3162188e-002  2.6102727e-001  1.7660842e-001  5.3310288e-001  4.3098438e-001  7.3237343e-001  8.4025665e-001  2.1629504e-001 -2.2512890e-001 -2.1709998e-001  2.2902596e-001 -1.1631521e-001 -7.9643304e-001 -4.6787177e-001 -1.8714122e-001  2.3486930e-001  1.8463504e-001  3.8968577e-003  9.5344052e-002 -1.9942374e-001  3.1942533e-001  3.4745231e-001 -2.6809059e-001  6.4771578e-001  1.4309349e-002  5.9273991e-001  1.8316248e-001 -5.4324263e-001  3.5775533e-001 -1.3776480e-001  8.0445423e-001  8.8187599e-001  1.3138274e-001
 -3.3642223e-001 -7.3913822e-001  1.6132018e-002 -9.7839881e-003  4.2211199e-001 -1.3203751e-001  5.2029251e-001  1.0237010e+000 -3.0835565e-001  8.8106580e-001  4.7249353e-001  4.8040046e-001 -2.6339530e-001 -4.1280659e-002  8.9908789e-001  6.5112388e-001 -3.9520518e-001 -7.5152919e-002 -1.3807380e-001 -6.2693767e-001 -1.8767419e-001 -4.0195852e-001 -2.4605481e-002  4.4129288e-001 -2.2424581e-001  4.6760988e-001 -6.3813379e-002  3.8226592e-001  4.3938459e-002  7.7794201e-001 -1.7867937e-001  4.2152140e-003  2.5244095e-001 -5.8528961e-001 -8.8353551e-001 -5.5324941e-001  9.9271968e-002 -8.2687598e-001 -2.9894770e-001  6.6739434e-002 -7.7915276e-004 -7.5618304e-001  3.9492542e-001 -2.1439811e-001 -9.0776988e-001 -7.9169062e-002 -1.3038182e+000 -1.8474452e-001 -6.4037431e-001 -7.8357905e-002 -5.9648013e-001 -2.2341894e-001 -1.8400797e-001  2.2385278e-001  5.4620529e-001 -3.2965078e-001  2.8231523e-002 -5.4916899e-003 -6.5698010e-001  7.4966513e-002  7.5773593e-001  7.9637984e-002 -1.0473442e+000  9.7315930e-001  2.6640528e-001  7.6242373e-001
  8.7470568e-001  3.9050394e-001 -6.4311788e-001 -9.7746940e-001  1.4070033e-002 -1.6762789e-001 -9.7245206e-001 -2.0943604e-001 -3.0611643e-001 -2.7523064e-001 -1.6470265e-001  1.6731204e-001 -3.0563154e-001  1.5167079e-001  1.3374670e-002  1.9940560e-002 -5.1173279e-001 -2.9706031e-001 -5.3903671e-001 -1.8243972e-001 -1.3950246e+000 -1.0228363e-001  6.5538521e-001  2.1217428e-001 -4.6325229e-001 -6.7034187e-002 -7.0904761e-001 -8.8925817e-001 -5.3870604e-001  6.7709517e-002 -1.0125669e+000 -3.2880078e-001  4.0971244e-001  2.8012169e-001 -5.4317331e-001 -1.1838894e+000 -8.3941004e-001 -9.2568420e-001 -6.1259082e-001 -7.3586620e-001 -4.3655350e-001 -6.5552021e-001  5.5819947e-001  7.5157772e-001 -4.0748743e-001 -1.0125555e+000 -5.0504786e-001 -5.5031741e-001 -8.6683563e-001 -7.4082278e-002 -9.6165141e-001 -1.0679507e+000 -5.1668488e-001 -9.2343628e-001 -3.5487486e-001 -4.5583071e-001 -1.9944181e-002 -5.9936315e-002 -2.5268682e-001 -1.2211885e-001 -5.4896234e-001  2.0945670e-002 -1.8867532e+000  3.4764230e-001 -7.6490084e-002 -1.2436256e+000
 -6.6753162e-001 -6.2776477e-001 -6.3970785e-001 -9.5702974e-001 -5.6170955e-001  9.9646807e-001  3.0195282e-001 -3.7501267e-001 -2.9574461e-001 -9.1045825e-003 -2.5187365e-001 -4.6715800e-001 -6.1180911e-001  1.1139692e-001  2.6809708e-001 -3.9633044e-001 -2.5885264e-001 -5.0672234e-001 -4.5938700e-001 -2.9040573e-001 -2.7545560e-001 -2.0611991e-001 -5.7846248e-001  6.1754420e-001 -4.3971783e-001 -3.5736271e-001  2.6130180e-002  6.0394432e-001  5.0856824e-001 -2.1480392e-001 -5.0138650e-001 -9.7725140e-002 -8.5192994e-001 -9.3199395e-001  2.9176802e-001  4.0948066e-001 -4.4396295e-001 -5.2711416e-002  5.9641046e-001  7.2922289e-003  5.4691899e-001 -6.2814456e-001  3.0439505e-001 -3.6981130e-001 -3.2736702e-001 -5.8553209e-001 -6.1506617e-001 -8.5185490e-001 -9.7881978e-001  7.8913251e-004 -7.2072606e-001 -3.4553486e-001 -4.3894391e-001 -4.7566544e-001 -5.5866298e-001 -3.4962537e-001 -2.1802413e-001 -5.6708721e-002 -3.2726315e-001 -7.4684199e-002  1.8556564e-001 -3.0682126e-001 -1.3170263e+000  4.6653087e-001 -5.0915012e-001 -9.3760671e-001
  1.2024500e+000  4.4499237e-001 -1.4486505e+000  1.6027519e-001 -2.5531607e-001  3.0067455e-001  2.6305576e-001 -3.6502382e-001 -1.5338912e-001 -4.3328850e-001 -5.4729626e-001 -1.3447904e-001 -4.5253381e-001 -2.9160760e-001  4.4284659e-001  2.4393850e-001 -8.4174705e-001 -1.1938584e-001 -1.3956951e+000 -5.8645985e-001 -8.3568252e-001 -6.9265777e-001 -6.9266917e-001 -3.8378918e-001 -2.0313513e-001  1.0707576e-001  1.0159375e+000  3.2798681e-001  9.7270975e-001 -2.2984287e-001 -6.1623073e-001 -1.6620744e-001 -1.2376482e+000 -1.0248928e+000  6.6457169e-001  1.9925704e-001 -2.6795311e-001  6.6822782e-001  4.7252026e-001  2.1146262e-001 -4.3713824e-001  4.5416976e-001 -5.4585378e-001 -1.3931592e-001 -5.1828024e-001 -1.7419043e-002  2.8292292e-001 -7.9726579e-001  1.1894324e+000 -6.7087324e-002  3.7200884e-001  2.2969792e-001 -4.1205607e-002  3.4213487e-002  3.4284436e-001 -1.6778891e-001  1.7636315e-001 -7.0331460e-001  3.3936331e-001  2.6537737e-001  1.0568874e+000 -2.3780826e-002  1.2832842e+000  3.8229226e-001  1.6496346e-002  2.9590518e-001
  5.6478365e-001  1.9047936e-002 -6.5938865e-001 -6.0840856e-001  2.5909817e-001  1.0226664e+000  9.8264687e-001  7.6209246e-001 -3.5752428e-001 -2.3770747e-001 -2.4578129e-001  5.8381309e-001  4.2022303e-001 -1.7436233e-001  1.0009767e+000  6.7192155e-001 -3.2897044e-001  1.9217595e-001 -5.3281660e-001 -6.8163972e-001 -1.5100153e+000 -2.0966979e-001  2.6833992e-001 -1.0753074e+000  7.4447039e-003 -2.0688483e-001  1.1416387e+000  1.1641601e+000  4.2105467e-001  1.1949860e-001  3.6966319e-001  4.6560636e-001 -3.4159552e-001  1.1927555e-001  6.0869929e-001  1.0762356e+000  1.7253233e-001  3.8137414e-001  4.9229150e-001  1.5540578e+000  3.9982986e-001  1.6728175e-001 -9.6139996e-001 -3.4774705e-001  9.6933748e-002 -1.2002433e-001 -1.9573592e-001 -4.3174674e-001 -1.1824054e-001 -5.1035864e-002  1.0892602e+000  1.2673295e+000  9.2914496e-001  3.6379063e-001  1.6073924e+000  5.0250018e-002  1.3172348e+000 -6.4274609e-001  7.7589251e-001  8.7122049e-001  2.0242174e+000  2.1229494e-001  1.1997604e+000 -2.8437618e-001  4.6553430e-001  1.3394414e+000
  9.9671930e-001 -3.6044680e-001 -1.7101296e+000 -1.2408806e+000  4.2728343e-002  5.7680155e-001 -4.5832033e-001  5.2001527e-001  2.8898488e-001  6.1316475e-001  8.4787731e-001  3.1418825e+000  5.7444720e-001  8.3115180e-001  1.1929307e+000  1.2046095e+000  8.2582671e-001  1.5125766e+000  9.0116958e-001 -4.4675679e-001  3.8104981e-001  3.4528650e-001  6.6246036e-001 -3.4432832e-001  7.2778281e-001 -7.3521704e-001 -3.7163014e-002  5.1068274e-001  7.8428191e-001  7.8452784e-001  2.2195242e-001  7.5722798e-001  9.9250176e-001  8.1878450e-001  6.7658788e-001  9.8671195e-001  7.8282438e-001  6.4766302e-001  4.3839789e-001  4.2179153e-001 -5.5756413e-001 -5.9799975e-002 -1.8256251e+000  9.5664835e-001 -7.7438314e-001 -4.8643813e-002 -1.0293726e+000  2.2186417e-001 -4.1086096e-001  1.9599434e-001  9.0025644e-001  8.4222379e-001  3.7458469e-001  4.9549974e-001  9.4785443e-001  2.6832035e-001  2.3936058e-001  6.8808528e-002  1.1035420e-001 -4.5684886e-001  5.1864197e-001 -2.1863906e-001 -4.4105820e-001  1.4143313e+000 -6.2448495e-001  2.1199042e+000
 -9.6686411e-001  1.1198241e-001  2.3274640e-001 -1.8904598e-001  6.0323763e-002 -1.1350597e-001 -9.7491723e-002  5.9709334e-001  4.9992502e-003  1.9009417e-001 -1.0704955e-001  8.1371362e-001  2.3094658e-002  4.9336743e-002  1.7972730e-001  9.6430972e-001 -6.9109171e-001  4.6510430e-001 -5.4601451e-001 -7.2143914e-001 -4.9413551e-001 -5.1684902e-001 -3.2794955e-001 -4.9381273e-001 -1.2688970e-001 -4.6491518e-001  4.4322960e-002 -6.4023477e-001 -2.6365103e-001 -1.4078865e-001  2.5934879e-002  8.0917883e-001  4.4213658e-002  1.2763922e-001  3.1215483e-001  2.0715750e-002  4.7658250e-002 -7.3661353e-001 -3.7252072e-001  2.4817442e-001  2.8444710e-003 -2.7654063e-001 -6.3774123e-001 -2.0198168e-001 -6.9350958e-001  2.9044793e-001 -1.2660158e+000 -8.5470015e-001 -4.0342035e-002 -3.5965868e-001  3.0107706e-001  2.9086476e-001 -4.7444156e-001  1.1443480e-001 -6.6472828e-001 -2.8217072e-001  1.1321310e-001 -1.4429613e-002  1.8205071e-001 -5.8297200e-001 -3.2231023e-001  1.9733981e-001 -1.4351269e-001 -4.8026860e-001 -5.7895897e-001 -3.8596317e-001
 -3.4882651e-001 -1.7780178e-001 -3.7025439e-001 -1.4419443e+000  2.8209968e-002 -6.4591123e-001  2.6657506e-001  8.5444582e-003 -3.0267353e-001 -3.5180015e-001 -2.0232457e-001  1.1877680e+000  4.1042649e-001  3.3944387e-001 -1.8956052e-001  5.4296276e-001 -2.5580076e-001  4.1987747e-001 -6.3790588e-001 -6.5391291e-001  2.8271115e-001 -3.0820421e-001 -7.5026300e-001 -5.0602548e-001  8.7150787e-003 -4.9068842e-001 -2.4937084e-001 -1.1669076e-001  2.7356636e-001  4.0900539e-002 -9.8509087e-002  4.6301477e-002 -1.0628838e-001  1.4449659e-001  2.2891459e-002 -1.9234266e-001 -4.6387621e-001 -2.2701568e-001 -3.9476625e-001  2.0253761e-001 -3.7989011e-001 -2.8284532e-001 -1.4026055e+000 -6.1713990e-001 -5.8583752e-001  3.3299721e-002 -7.2334752e-001 -1.7764423e-001 -2.2599471e-001 -3.0210556e-002  1.5420858e-001 -2.9368089e-001 -4.7213396e-001  6.0759807e-002  4.0731710e-001 -8.2338436e-002 -3.1921683e-001 -2.9028470e-001 -1.8796223e-001  1.9979233e-001 -1.3067017e-001 -3.2860781e-001 -6.8143886e-001  3.1727393e-001 -7.0747547e-001 -6.8890877e-001
  1.2767293e+000  5.0548617e-001 -7.6280979e-001 -5.4760435e-001  2.7866560e-001 -4.5298916e-001  9.0673400e-001  7.0460699e-001 -1.3180870e-001  4.9861099e-002  5.3485082e-001  3.3968021e-002  2.6875069e-001  3.7400824e-001  2.2910214e-001 -3.5860425e-002  6.2160839e-003  4.9936443e-001  2.3272556e-003  5.0966987e-001  3.2537024e-001 -2.7175610e-002 -1.3921241e-001  3.3332846e-001  5.5541289e-002  1.3595087e-001  8.0235623e-001  6.1384603e-001  5.7796638e-001  1.6101360e-001  1.0485210e-001  2.5334301e-001  4.2093789e-001  1.0127727e+000  1.0007285e+000  4.3956001e-001  9.2017508e-001  6.3908407e-001  4.3972746e-001  1.2047873e+000  2.0603489e-001  4.2958771e-001 -2.3692985e-001 -4.5372776e-001  3.2106485e-001  2.8338733e-001  1.0371746e+000 -5.3432702e-001 -3.5835518e-001  7.7414545e-001  1.4371632e-001  2.9306183e-001 -5.6148765e-002 -1.3690542e-001 -3.9991224e-001  2.7679098e-001  6.3002332e-001  1.3552968e-001  1.1842105e+000  1.2554483e+000  1.5282160e+000  3.0102744e-001  1.2329557e+000 -2.8703692e-001  1.8309764e-001  8.9234851e-001
  1.3129127e-001 -7.0677436e-001 -2.7723008e-001 -1.4123533e+000  9.8597939e-002  6.7051956e-001 -1.8211776e-001 -3.2356987e-001  5.6516752e-001 -1.9293715e-002  4.0937572e-001  2.0142283e-001  1.7682034e-001  1.9912082e-001  3.5424763e-001 -1.2599837e-001  3.7487313e-001  5.0914215e-001  5.9013533e-001 -2.8292149e-001 -3.2002127e-001  7.4692462e-002 -2.8814467e-001 -5.3868899e-001 -2.2740964e-002 -8.2484694e-001 -3.6943111e-001 -1.8655353e-001 -7.7294028e-002 -3.5891528e-001 -4.9993041e-001 -6.0651475e-001 -5.7915836e-001 -1.0401749e-001 -2.2312031e-001 -4.3883427e-001  1.2182750e-001 -1.8565467e-001 -4.1353417e-001  1.0710366e-001 -3.4729971e-001 -1.3991877e-001 -9.3005602e-001  3.1672107e-001 -1.2272920e-001 -2.6935447e-001 -2.7956196e-001  2.6545351e-001 -3.5199489e-001  7.5792364e-002 -6.7014401e-001 -3.2570144e-001 -1.9843100e-001 -2.9725297e-001  2.7152611e-001  3.0716048e-001 -4.3913907e-001 -2.3343913e-002 -4.3858335e-001  2.6444226e-001  7.3967365e-001 -6.1068366e-002 -1.2065015e+000 -7.2295579e-001 -2.8388092e-001 -2.1283409e-001
 -6.4385805e-001 -1.1143500e+000 -4.9716631e-001 -1.1733894e+000 -1.0011569e+000  8.9452898e-001 -1.1850958e-001  3.4340210e-001  1.2177584e-001 -1.6911880e-001  1.2788238e+000  4.2580417e-001 -2.7410358e-001  9.3307087e-002  3.0027861e-001 -3.7712019e-002 -3.7777159e-001  9.0950466e-001  1.1077188e+000  1.7021043e-001  5.9569594e-001  3.0556322e-002  4.4305706e-001 -2.1374759e-001  4.0568909e-002 -5.5683225e-001 -4.9993169e-001  3.8510622e-001  1.6055499e-001  2.0752293e-001 -8.2286324e-001 -8.2007194e-001 -4.5495444e-001 -3.7576036e-001 -1.0081599e+000 -5.7122367e-001  6.4467330e-002  1.4765673e-001  2.0191454e-001  3.4521131e-001 -3.3468379e-001 -1.2665445e-001 -6.6698569e-001  3.3015374e-001  2.1866942e-001  2.3806616e-001 -3.3662998e-001  6.0520216e-001  5.3580995e-001 -6.3945635e-001  2.2224563e-001  6.5513215e-001 -1.6765674e-002 -5.9094051e-003  2.1914899e-001  4.2801496e-001 -4.7776509e-001  1.1680302e-001 -4.0772925e-001  8.0841299e-001  1.3145139e+000 -1.5248091e-001  1.4931164e-001 -1.1941884e+000 -7.6962370e-001 -2.9100962e-001
  5.6638812e-001 -1.6632395e+000 -4.2748406e-001 -1.8837826e+000 -8.9543291e-001 -2.5365489e-001 -1.0048670e+000 -8.9976205e-001 -3.8196718e-001 -5.8956345e-001  6.4725831e-001 -3.2853081e-001 -5.3283286e-001 -6.4815700e-001 -2.9357764e-001 -7.2639014e-001 -2.0605386e-001  6.0270482e-001  1.1718739e+000  2.4526703e-001 -1.7265296e-001 -2.6686464e-001 -3.6705047e-001 -9.4082822e-001 -4.1343256e-001 -9.5099446e-001 -6.0460719e-001 -7.5953377e-001 -7.8171252e-001 -4.4616047e-001 -7.9624805e-001 -9.7431663e-001 -1.7926506e-001 -4.6715529e-001 -9.4737300e-001 -1.2068073e+000 -3.4231083e-001 -4.0679549e-001 -3.4113638e-001 -4.6510014e-001 -1.3554801e+000 -7.6667066e-001 -1.5097930e+000 -3.6534083e-001 -1.3994931e-001 -7.2392060e-001 -5.9329746e-001  5.8132077e-001 -5.9928940e-001 -6.7733875e-001 -5.0840826e-001  1.5653952e-001 -2.5549642e-001 -5.3854953e-001 -3.8146717e-001  2.3360276e-001 -6.4555049e-001 -4.5546471e-001 -4.6072728e-001 -2.8228278e-001  2.5989773e-001 -8.4787339e-001 -1.1394113e+000 -5.5775049e-001 -1.0059805e+000 -8.1757910e-001
 -1.4792634e+000  1.1523225e-001  9.0774424e-002 -5.6996202e-001 -7.2402694e-002 -6.0754479e-001 -3.4990032e-001  3.7292279e-001  3.0964488e-001 -8.1706982e-002  7.6764236e-001 -7.2661571e-002  9.9522466e-002 -4.7491168e-001 -4.2032387e-001 -3.0045939e-001 -2.0510054e-001  3.6982462e-001  5.8950937e-001  1.2174953e-001 -4.4687480e-001 -3.5004716e-001 -1.6208542e-001 -6.0268676e-001 -6.9020522e-001 -6.3021309e-001 -7.7132200e-001 -1.0398293e+000 -6.4823692e-001  1.0848234e-001 -1.1435776e+000 -2.5135252e-001 -3.3657399e-001 -2.2602592e-001 -1.9524923e-001 -1.2240338e+000  4.2191588e-001 -9.5356492e-001 -1.0357205e+000 -1.0725889e+000 -1.0731562e+000 -6.3280093e-001 -1.8868803e-001  2.9428776e-002 -2.3984459e-001 -1.1449094e+000 -6.8078016e-001 -4.5896561e-002 -4.7539030e-001 -6.2163306e-001 -1.8621236e-001  3.9367567e-002 -7.6796776e-001  8.1567266e-002 -1.8090031e-001  3.6056463e-001 -2.7569161e-001 -8.9839470e-002  5.9575011e-001 -2.6044873e-003 -1.1293956e+000  3.3453733e-002 -2.5323705e-001 -1.2921730e+000  2.5479029e-001 -6.4120528e-001
 -1.0589892e+000 -1.0327403e-001 -2.6075401e-001 -3.6753392e-001 -3.2517556e-001 -3.2946692e-001 -2.1318793e-001 -1.0724927e-001  1.6542654e-001  1.0965266e-001 -3.0356271e-001 -5.7030325e-001 -1.1015219e-001 -2.6915383e-001 -4.0405164e-001 -2.3479573e-001 -9.6166248e-002  1.9177656e-001  8.9778111e-001  3.2722940e-001 -4.1814079e-001  2.1783982e-001 -1.7140890e-003 -6.0441219e-001 -3.3985459e-001 -8.5833905e-004 -5.3274066e-001  3.5358504e-002 -1.0494685e+000 -8.8875346e-001 -2.4585827e-001 -3.7439075e-001 -9.7525831e-001 -6.1483432e-001 -6.3115031e-001 -9.8268751e-002 -7.8779367e-001 -2.4741400e-001  8.2819029e-002 -1.8204603e-002  1.9067402e-001 -7.0209682e-001 -4.7264069e-001 -7.4540012e-001 -6.4324243e-001 -1.3071823e+000 -7.8569708e-001  2.6839362e-001 -2.5914137e-001 -5.5736565e-001 -2.4119606e-001 -7.1612937e-001 -3.2235167e-001  6.0147417e-002 -6.2506286e-002 -3.0234239e-001 -3.8408794e-001 -4.3109595e-001 -3.4218598e-001 -7.7448524e-001 -5.6367709e-001 -2.3494456e-001 -2.3246361e-001 -1.6531990e+000  7.1021358e-001 -1.5288514e+000
 -1.0398674e+000 -3.9726610e-001  5.0601860e-002  2.2503006e-001  1.7232212e-001 -1.3016631e+000 -1.8225980e-001 -9.0860099e-002  1.1128776e-001  4.1097231e-001 -1.8540973e-001 -3.4369846e-001  1.0398025e-001  3.5424295e-001 -7.8702170e-001 -9.8751994e-001 -1.0313402e-001 -5.0339380e-001 -1.2690912e-001  2.6619854e-001 -5.2318331e-001  9.8219273e-002 -1.3514423e-001  2.4986448e-002 -3.7903566e-001  9.1128249e-001 -3.1700451e-001 -2.9785601e-001 -9.8133738e-001 -5.8113116e-001 -2.2494430e-001  1.6994308e-001 -3.1875606e-001 -7.9574773e-001 -2.6035009e-001 -7.1094789e-003 -8.6522653e-001 -6.3205179e-001 -6.3985918e-001  6.5700286e-002  5.1220577e-001 -3.7254305e-001  3.3065518e-002  5.6256077e-001 -1.4180814e-001 -5.7167204e-001 -2.1965421e-001  8.5402479e-002  1.3531151e-001 -3.0993421e-001 -5.0352633e-001 -7.2638793e-001  5.6851897e-001 -8.8224954e-002  1.2021650e+000  7.6269641e-003  1.0059964e-001  3.1986676e-001 -1.4625341e-001 -5.3938540e-001 -4.8577409e-001 -5.3571109e-001 -3.0786605e-001  4.3031300e-001 -1.7882762e-001 -1.0031458e-001
 -1.2818271e+000  1.0567535e+000 -7.3297875e-001  1.1134734e+000 -4.5840599e-002 -5.5861670e-001 -9.1119137e-001  5.6849656e-002 -3.2644025e-001  6.7643944e-001 -2.0122355e-002 -4.2260579e-001 -2.4832019e-001 -3.0581121e-001  7.2691785e-004 -5.3291705e-001 -2.0297235e-001  7.4948174e-001  3.1920052e-001  1.6111975e-001 -9.4757544e-001  2.4831479e-001 -3.7254104e-001  1.0926249e+000 -5.5526199e-001  1.1356527e+000 -4.2064337e-001 -4.1165121e-001 -6.4632459e-001  1.9096704e-001 -3.8339736e-001  3.2913212e-002 -5.7937445e-001 -3.0033853e-001 -6.4111576e-001 -1.0604780e+000 -6.1998317e-001 -7.0195392e-001 -4.6731355e-001 -1.0794076e+000  6.8812584e-001 -2.6006820e-001  3.7564734e-001 -1.8475505e-001  1.6081332e-002 -1.0447895e+000 -5.8800115e-002  1.6843815e-001 -3.2287931e-001  3.5227452e-002 -6.7051064e-001 -6.7789758e-001 -3.5618535e-001  3.1736146e-002  3.6466859e-001 -1.8870790e-001 -9.0091915e-002 -1.0180395e-002 -1.3441962e-001 -8.5399281e-001 -1.4958850e+000  1.4527273e-001  3.7633084e-001 -1.3155018e+000 -1.8671006e-001 -3.1382247e-001
 -4.4959403e-001  1.4612743e-001 -3.3099818e-001  1.7294182e+000 -1.9508303e-001 -6.1330157e-001 -2.2507694e-001 -8.2358809e-002 -2.4510522e-001 -2.5199575e-001  8.7230926e-002 -9.8992231e-001 -2.8953051e-001 -4.2257760e-001 -7.7057972e-001 -7.3870944e-001 -1.4758463e-001 -6.6405729e-001  1.6629943e-001  2.2805239e-001 -8.9532882e-001  2.8612362e-001  1.1614777e-001  9.3445742e-002 -2.2288797e-001  1.0141470e+000 -9.2097395e-002 -1.8774334e+000 -1.4393533e+000  8.6909333e-002 -1.7722845e-001 -6.6593301e-001  8.0706291e-002  3.5870284e-001 -9.3987163e-001 -9.3482781e-001 -5.3000097e-001 -1.7349270e+000 -2.1388080e+000 -1.7126601e-001  6.8043475e-001  1.7484547e-001  1.2686012e+000  3.6420029e-001  5.4097213e-001 -5.1489195e-001  1.7101420e-001  7.0496256e-001 -4.0790043e-001 -6.3870288e-001 -7.0062953e-001 -4.0757936e-001 -7.3302138e-001 -3.1909852e-001  9.2684821e-001  8.2403556e-001 -3.6709815e-002 -7.3669274e-002 -2.0934422e-001 -6.4901115e-001 -1.1804853e+000 -5.7643208e-002  1.1072628e+000  1.0045084e-001 -3.2668324e-001 -1.3392464e+000
 -4.0097514e-002 -1.6065637e+000 -8.4820272e-001  2.8921989e-002 -2.6332908e-001 -9.2251390e-002  1.5762344e-001 -7.4122210e-001 -2.8976944e-001 -9.8052081e-001 -7.4849077e-001  3.7850889e-001 -7.9012385e-001 -5.0854598e-001 -4.4649648e-001 -2.5959995e-001 -9.3166000e-001 -8.5678920e-001 -3.7130350e-001 -7.2810050e-001 -2.0424613e-001  3.3538253e-001 -1.2937357e+000 -3.5270330e-002 -4.9991648e-001 -1.8624589e-001 -1.5895023e+000 -1.0967874e+000 -1.8222392e+000 -1.3722497e-001 -8.3819734e-001 -1.3397385e+000 -1.4794209e+000 -1.1428920e+000 -1.2506443e+000 -1.2395427e+000  3.5122309e-001 -1.1591150e+000 -1.1117639e+000 -8.2090721e-001  2.1289996e-001 -2.6342684e-001  1.8769588e-001  2.8415016e-002  4.7222513e-001 -9.5672023e-001 -4.4525063e-001  5.2251532e-001 -2.1790135e-001 -5.7375176e-001 -3.8251619e-001 -1.7899267e-001  9.0676512e-002 -8.3303083e-001 -8.3531803e-002  1.8094347e-001 -7.4443962e-001 -5.1170762e-001 -1.1734732e+000 -1.4188359e-001 -1.0510470e-001 -4.6322397e-001 -8.9314715e-001  4.9380951e-001  9.6707106e-002 -2.6711251e-001
  1.2461778e-001  3.4610431e-002 -1.5084563e+000 -2.3352419e-001 -3.1023599e-002 -6.1118494e-001  2.6948216e-001  5.6547036e-002  7.4260542e-002 -6.7244790e-001 -5.5892163e-001 -5.2127415e-001 -4.3004836e-001 -4.4974565e-001  2.7426669e-001 -3.1529231e-001 -4.0776430e-001 -2.3143933e-001  1.7818454e-001 -1.4107556e-002 -4.7318201e-001 -2.1081431e-001 -5.1279776e-001  5.3755070e-002  5.0049059e-002  4.8737584e-001 -1.5490282e-001 -5.3409321e-001 -7.3128057e-001  3.7267285e-001 -4.5717647e-001 -1.8247976e-001 -1.2877415e+000 -4.8237792e-001 -1.8718190e-001 -5.8360040e-001 -2.6094540e-001 -7.3158532e-001 -8.6147195e-001 -4.0601317e-001  5.4778499e-001  3.9863172e-001  8.1619502e-002  2.5868017e-001  4.0600201e-001  6.1839414e-002  3.6929551e-001 -3.9318593e-001  1.2029322e-001  2.1675558e-001  1.1216680e-001  3.2462107e-001  4.1376952e-002 -3.2787864e-001  1.7132550e-001  3.0338270e-001  5.7642567e-001 -1.4165756e-001  2.3720388e-001  2.9910011e-001  1.0616396e-001  2.3975325e-002 -5.9036707e-002 -4.0357391e-001  4.3509120e-001 -4.6667814e-002
 -1.0562690e+000  3.5932763e-001 -3.1088140e-001 -2.2235182e-001  2.7098577e-001 -1.4173976e-001 -8.6503261e-002  2.3734544e-001  6.1731619e-002  9.3099657e-002 -1.2258842e-001  3.9660288e-001  2.9976443e-003 -2.7897422e-001  1.9802517e-001  2.2507219e-001  1.6239698e-001 -7.1959101e-001  2.4354682e-001 -3.0841201e-001 -3.7847220e-001 -4.3281523e-002 -2.6314438e-001  3.4586139e-002  1.3014987e-001  1.4209361e-001 -7.9428303e-002 -1.0331996e-001 -6.5763053e-002  4.3543142e-001 -3.5085729e-001  9.4928399e-002 -9.5902078e-002  4.0372822e-001  8.5949466e-002  1.9665078e-001  7.1917072e-001 -9.2882121e-001 -1.5894835e-001 -5.5179330e-002 -5.0142050e-002  1.4724978e-001  6.1657352e-001 -6.1372720e-001  4.8264140e-001  2.4242412e-001  1.6267550e-001  3.6701527e-001  3.7980748e-002  4.7319677e-001  2.6964897e-001  5.1591526e-001 -2.6073930e-003 -1.0430333e-001  4.1099752e-001 -3.3431663e-001  3.7328558e-001  8.9698358e-002  3.0999531e-001  7.3068874e-002 -2.7412395e-002  4.4675826e-001 -9.1075002e-001 -7.3314094e-001  1.2671309e+000  1.0186245e-001
  5.8983841e-001 -3.1389249e-001 -2.4698677e-001 -2.1276810e-001  2.7260899e-001  3.0743185e-001  4.6460175e-001  3.7364626e-001 -3.1858685e-001  2.9087214e-001  4.0695056e-001  1.9817921e-001  2.3181271e-001  1.4540379e-001 -3.0249344e-001  6.0910681e-001 -5.0711469e-001  8.4718239e-001  1.4677089e+000 -1.5700952e-001  5.3036897e-001  9.1652186e-001  2.6236702e-001 -3.1235253e-001 -9.2933270e-002  3.8739469e-001  6.3948565e-001  3.1940891e-001  9.7545305e-001  1.0919962e-001  4.0087564e-001 -4.6284889e-002  9.5147209e-002  2.8166223e-001 -7.6606815e-002  1.6695663e-001  1.7596346e-001 -3.0068607e-001  1.2021070e-001  3.2327766e-001  7.1916643e-001 -3.6437692e-001  5.3073924e-001  2.7780128e-001  7.2218783e-001  6.8293928e-001 -2.8046939e-002  1.4254710e+000 -2.5970959e-002 -1.9640824e-002  2.0738970e-001  4.6305052e-001 -1.1939529e-001  3.2147143e-001  3.6331454e-001 -3.2789146e-003  5.0599542e-001  1.9510649e-001  4.3665485e-001  3.6365291e-001  6.4184506e-002  4.2598573e-001  2.1069755e-001 -3.9597402e-001  9.1925587e-001 -8.4633615e-001
 -6.9392888e-001  5.8156866e-001  9.5287542e-001  3.0162995e-001 -1.6085573e-002  9.2655096e-001  9.4866512e-001  2.3588426e-001 -4.3318884e-001  3.6059603e-001  3.8913655e-001 -5.0437592e-002  6.7253928e-002  3.0152293e-001 -3.2991231e-001  3.8185168e-002  2.8104238e-001  1.5642438e+000  1.0929258e+000  5.4264145e-001  3.5289621e-001  5.9118275e-001 -1.7181578e-001 -4.0963685e-001  1.7895845e-001  5.8590059e-001 -1.8359957e-003  2.3979816e-001  4.4900276e-001 -4.1941414e-001  4.9487510e-001 -1.2395312e-001  1.1400166e-001  2.9068378e-001 -1.8165208e-001 -6.8440305e-002  2.5496538e-002 -7.1484565e-002  9.4823158e-001 -8.5743725e-002  2.8815923e-001 -2.3361152e-001  2.0160542e-001 -8.9977080e-001  2.1826723e-001 -3.8082719e-001  5.1310328e-001  1.2757447e+000  4.1969434e-001 -8.3692141e-002 -3.3503727e-001 -3.0825798e-001  2.5008683e-001  2.8833552e-002  5.8270729e-001  6.1278794e-001 -8.1028111e-002  2.4511510e-001  2.0127929e-001  1.0640220e+000  5.3648160e-001  9.9499002e-002  4.7458936e-001 -1.4125409e+000 -2.4050553e-001  8.4975127e-002
 -1.0895146e+000 -6.4264099e-001 -4.7765376e-001  4.1294813e-001 -6.2871332e-001  9.3207470e-002 -5.9734286e-001 -3.2020578e-001  8.8625606e-002 -3.8550232e-001  1.0552350e-001  1.1242222e-001 -2.4435347e-001  3.6133150e-001 -1.3578824e+000 -1.2276403e+000 -4.4761626e-001  2.3404235e-001  4.5199140e-001  2.4097687e-001 -8.7803464e-002  6.7441796e-001 -3.2831578e-001  6.3854835e-001  6.3576267e-002  4.0383546e-001 -3.0742296e-001 -2.6071658e-001 -1.4190826e-001 -6.8071711e-001 -4.2175357e-001 -1.7246608e-001 -4.8700801e-001 -4.2393898e-001 -2.0550595e-001 -1.1784164e+000 -5.4387351e-001 -3.0344272e-002 -5.7149008e-001 -3.0173208e-001 -2.6288594e-001 -3.4796707e-001  6.3052785e-001 -2.3271296e-001 -1.1799816e-001 -1.4998218e+000 -5.7053707e-001  4.5765451e-002  4.4058907e-001 -6.0310354e-001 -7.2043683e-001 -8.6383040e-001 -8.7950902e-001 -2.3567470e-001 -6.0219824e-002 -5.2373885e-001 -9.7171696e-001 -2.3285953e-001 -2.8781177e-001 -4.7002324e-001 -8.0519565e-001 -3.1812248e-001 -1.8040022e-001 -1.0851373e+000 -2.3097984e-001 -9.0842896e-002
 -4.6360543e-001  1.5239980e-002 -5.2924504e-002  1.5169837e+000 -9.2128334e-001 -6.2761452e-001 -7.4201067e-001 -7.3126141e-001 -4.2268160e-001 -8.0630388e-001 -2.5471074e-001 -7.7275993e-001 -6.7737158e-001 -4.2387194e-001 -1.1292820e+000 -5.8982788e-001 -9.0804759e-002 -1.2093659e+000 -4.6486100e-001  2.2574269e-001 -4.8315329e-001  7.7893389e-002  4.8399614e-001  9.6567766e-001 -2.4922481e-001  3.4461814e-001 -6.8261329e-001 -1.0374834e+000 -5.6199335e-001 -9.0532941e-001 -5.1212467e-001 -6.4638053e-001 -2.3839128e-001 -1.2326757e-001 -5.5141373e-001 -1.0654594e+000 -1.0325119e+000  1.0467715e-001 -7.4222268e-001 -7.6144589e-001  9.1687275e-002 -2.4730861e-001  3.8263757e-001 -5.8686705e-001  3.0381090e-001 -6.7931533e-001 -3.7730999e-001 -2.5739129e-001 -1.9385335e-001 -6.0676109e-001 -9.2693820e-001 -7.4608385e-001 -2.4583177e-001 -1.0990083e-001 -8.1175079e-001 -5.4534544e-001 -1.1180579e+000  8.8943321e-002 -6.7876679e-001 -1.0080250e+000 -7.3353799e-001 -3.2567203e-001  1.9940127e-001  4.7931209e-001 -9.1401490e-001 -4.7566687e-001
  9.9697041e-001 -2.0972950e-001 -2.1838848e-001  1.3680744e+000 -2.8957466e-001  5.4304123e-002 -1.3034269e-001  3.3592634e-002 -3.7408212e-001 -2.4946327e-001  1.2864987e-001 -5.7950584e-001 -6.9895229e-001 -5.0995241e-001 -2.4893609e-001 -2.5627053e-001  4.8272703e-001 -5.2594720e-001  2.0310980e-001  1.0868196e+000  2.7429493e-001  2.8648106e-001 -1.3298921e-001  5.4289187e-001 -1.3139858e-001  5.3472488e-001  1.3069035e-001 -6.5547259e-002  2.3688905e-001 -6.0126647e-001 -5.1066352e-001 -3.3221860e-001  3.3494115e-001  2.2804089e-001 -1.8510321e-001 -8.2349698e-001 -3.1597113e-001 -2.2240391e-001  8.4078328e-004 -5.2432646e-001  5.0095518e-001 -1.6440451e-001  4.3469064e-001 -7.5122323e-001  8.0524443e-001 -1.7477029e-001  1.9919846e-001 -2.3691421e-001 -4.5399999e-001 -1.0974269e-001  2.0364462e-003  1.1070026e-002 -4.3060089e-002  2.0593306e-001  4.1058560e-001  7.7307689e-002 -3.4624043e-001 -4.1705354e-002 -7.4183406e-002 -1.2276597e-001 -1.6362139e+000 -3.7993563e-001  1.0589637e+000  8.3910219e-001 -1.0883180e-001 -6.4306856e-001
  7.2124150e-001 -5.8205067e-001  1.2475237e-002  1.8928289e-001 -6.8021235e-001 -6.6526376e-001 -3.6829297e-001 -4.0134011e-001 -3.7592519e-001 -7.7155219e-001 -1.1604011e-001 -1.6771756e+000 -9.7625415e-001 -4.2192650e-001 -6.3245854e-002 -5.4186117e-001  2.5037999e-002 -1.3222099e+000 -1.8073167e-001  1.0863736e+000 -4.8107875e-001  9.4734013e-002  3.3037413e-001  5.1245203e-001  8.1848582e-002  2.3264156e-001 -8.1285255e-001 -7.7114339e-001 -8.1292371e-001 -1.5206602e-002 -5.8160682e-001 -2.9541071e-002  3.3539377e-001  7.0699531e-001  1.9481632e-001 -2.3119252e-001  1.3797772e-001 -5.5618338e-001 -4.1284722e-001 -1.2048322e+000  1.5635510e-001 -2.3036788e-001  6.2327320e-001 -2.0448336e-001  5.0925265e-001 -7.8972188e-001  5.8642136e-001 -1.2647401e+000 -7.7009164e-001  4.4021150e-002 -3.2310173e-001  3.1753505e-001 -7.8886111e-001 -6.4200376e-001 -1.2485775e+000 -1.9123207e-001 -4.2550614e-001 -1.0054517e+000  1.6929534e-001 -2.3699243e-001 -9.1076002e-001 -6.7748817e-001  2.4094147e-001  8.0825743e-002 -7.5486634e-001 -3.7702760e-002
 -2.6348299e-001 -2.8233492e-001  4.9428158e-002  3.8095275e-001 -3.4869199e-001 -5.4667012e-001 -7.1096958e-001 -3.2695420e-001 -3.9804539e-001 -2.0939932e-001 -2.7563489e-001 -9.5121118e-001  8.1677419e-002 -6.5382348e-001  1.8044525e-001 -9.3609080e-002 -5.0386868e-001 -5.8982938e-001  8.6603345e-002  5.9675217e-001  4.3821526e-001  2.2754032e-001 -5.6971760e-001 -6.2576668e-001 -5.9165565e-001  4.1895949e-002 -4.5071874e-001 -4.3293217e-001 -7.6972397e-001 -6.4376573e-001 -6.9970987e-001 -1.5609440e-002 -1.4453118e+000 -1.1354811e+000 -1.4120436e-001 -2.8111018e-001 -8.3179755e-001 -5.6861536e-001 -7.3383414e-001 -9.8265401e-001 -3.6837753e-001 -1.0437496e-001 -1.5988472e-002 -3.5972472e-001  6.7089542e-001  2.2898314e-001  3.8744308e-001 -4.5572779e-001 -4.1066348e-001 -4.3565967e-001 -3.8161099e-001 -3.7014607e-001 -4.2318582e-002 -2.5909170e-001 -4.7719395e-001 -3.2966671e-001 -2.3927917e-001 -3.4482129e-001 -1.5071226e-001  1.5477720e-001 -1.3571049e+000 -5.7332135e-001  5.0660572e-001 -2.4619849e-001 -5.5307461e-001 -8.8610933e-001
  3.5684404e-001 -9.5928089e-001 -9.0990479e-001 -6.8496348e-002 -1.0510917e+000 -9.1321558e-001 -7.0518946e-001 -1.1567160e+000 -3.0556574e-001 -9.8009891e-001 -3.6582242e-001 -1.3966757e+000 -1.0558719e+000 -6.9456122e-001 -8.2938094e-001 -5.4827012e-001  9.5202104e-002 -8.1424465e-001 -5.7260318e-001 -1.9331493e-001  2.6980766e-002  5.2281516e-002 -4.5407476e-002  3.2927539e-001 -2.8186481e-001  1.5577088e-001 -2.0841110e+000 -1.3305692e+000 -1.1885995e+000 -2.2787209e-001 -1.3798100e+000 -8.3943762e-001 -5.5866545e-001 -8.9158583e-001 -9.9173223e-001 -6.7213759e-001 -5.5217558e-002 -1.0553071e+000 -1.9136961e+000 -1.9283898e+000  1.6355642e-001  1.8609124e-001  7.2933112e-001 -1.2432552e-001  2.8683488e-001  3.7846238e-001  7.8194229e-002 -3.6390398e-001 -3.5314994e-001  3.6954757e-001 -4.1639226e-001 -6.7512472e-001 -5.0213299e-001 -5.5017888e-001 -1.7489243e+000 -2.5183237e-001 -7.0466070e-001 -1.1097810e-001 -8.8760966e-001 -6.5526534e-001 -1.2750772e+000 -9.8312559e-001 -3.9768609e-001  1.3157804e-001  1.2106474e-001  1.0876977e-001
  2.3780634e+000 -1.1113949e-001 -1.2902742e+000  2.2351284e+000 -1.1817238e+000  9.8175413e-001 -8.6488939e-002 -9.6353188e-001 -2.3904996e-001 -9.8005288e-001 -3.9186933e-001 -1.1306347e+000 -7.8002430e-001 -4.0328119e-001 -4.0104031e-001 -6.4094773e-001 -3.0431995e-001 -7.9770994e-001 -4.7653907e-001  7.3622777e-001  6.9404806e-001  5.5111260e-001 -7.1676090e-001  1.1129349e+000 -3.4868258e-001  9.0248899e-001 -3.2419064e-001  1.3509201e+000  2.3219952e-001 -3.0915488e-001 -1.2795568e-001 -5.0719336e-001 -5.0515255e-001 -6.1838281e-001 -5.1206533e-001 -6.4232700e-001 -3.8673342e-001  7.3863490e-001  3.2231988e-001 -6.4982863e-001  6.6205467e-002  1.4658019e-001  1.4501820e+000  3.5193693e-001  7.5722636e-001  6.8292848e-001  2.0617371e+000 -2.8645021e-001 -6.1018402e-001 -4.9704044e-002 -2.6092990e-001 -6.2657866e-001 -3.4450565e-001 -1.4450781e+000 -1.3900527e+000  1.0097997e-001 -2.6794963e-001 -4.6841037e-001 -1.1143271e-001  5.4849828e-001 -1.5858980e-001 -7.0029567e-001  9.0705675e-001 -8.6202264e-001 -2.0112792e-001 -2.6379750e-002
 -1.5055668e+000 -1.1195145e+000 -4.0088850e-001  1.7065098e+000 -8.2530836e-001  7.1182741e-002 -5.4181825e-001 -3.5851419e-001  7.2864520e-002 -4.6989111e-001 -2.0062954e-001 -5.3977244e-001 -4.7310361e-001 -9.1211665e-001  1.7339673e-001  1.4551368e-001  8.5287833e-001 -5.7939157e-001 -9.8205783e-001  7.4599544e-001 -4.4347091e-001  2.7278132e-001  1.0816260e+000  9.1028115e-001  6.0821439e-002  6.4748678e-001 -6.0045433e-001  1.2122239e+000  6.6518874e-001  6.4036887e-003  2.5781776e-001  3.7868932e-001 -3.0877432e-001 -6.6582701e-001  5.0738065e-001  5.0135940e-001 -3.8766452e-001  9.4084447e-001  4.9421498e-001 -1.0582699e+000  7.3998823e-001  5.1530248e-002  1.1479795e+000  5.7527459e-001  3.0522906e-001 -2.0695341e-001  8.3387472e-001 -1.6783920e+000 -1.0259204e+000  5.1402395e-001 -3.0854824e-001 -2.4755233e-001 -5.8335592e-001 -3.9818136e-001 -9.3292509e-001 -2.5818943e-001 -1.8042348e-001  8.4850618e-002 -1.7313229e-001 -3.6197203e-001 -6.5141435e-001 -7.9318286e-001  1.2737719e+000  9.3012546e-001  2.8652946e-002  1.2608383e+000
 -1.1167168e+000  1.2241784e-001  4.4269667e-002  1.4097601e-001 -3.7416999e-001 -4.0603684e-001  1.4995505e-001 -2.9603332e-001 -1.4862421e-001 -2.1821019e-001 -9.2047486e-002 -7.0748013e-001 -1.0737594e-001 -7.6658571e-001  1.4392970e-002 -4.6941019e-002 -1.8511043e-001 -4.2228390e-001 -8.6066056e-001 -3.8823115e-001 -4.7079566e-001  8.5831762e-002 -3.6002506e-001  2.5119322e-001 -5.4133595e-001  1.1660655e-001 -4.6306672e-001 -2.9558513e-001  1.9383730e-001  3.3836537e-002 -2.5913652e-001 -3.2646754e-001 -8.7539800e-002 -3.4876085e-001  3.0365557e-001  1.5009926e-001 -6.8857138e-003  5.6208369e-001  4.3482948e-001 -6.7727649e-001  2.7700325e-002 -2.6947096e-001  5.4906562e-001 -2.9768922e-001 -1.3339345e-001 -1.3626849e-001  2.7724625e-002 -3.1116806e-001 -1.5477501e-001  2.3274845e-002  4.9427711e-001  7.9198605e-002 -5.0902097e-002 -1.0950298e-001 -1.4676383e+000 -4.4564877e-001 -5.1376105e-001 -7.4206278e-001 -7.0469347e-002 -3.7216073e-001 -1.2085043e-001 -7.2225756e-001  7.1097893e-001 -9.0171441e-001  2.9898820e-001 -1.1976438e+000
 -2.6582650e-001 -8.1583695e-001 -1.3342870e+000 -1.1576431e-001 -1.1723087e+000 -1.0303208e-003 -4.5109195e-001 -1.0739984e-001 -7.5132600e-001 -5.2692390e-001  5.1813565e-001  1.1555305e+000 -5.8255358e-001 -3.2757976e-002 -9.3037172e-002  9.4709599e-002 -2.3878950e-001 -1.1317284e-001 -3.8204701e-001  6.9363475e-003  5.2899340e-002 -2.5195230e-002 -1.2163752e+000  6.0083339e-002 -3.9706460e-001 -2.4981225e-002 -5.2176577e-001  6.6022644e-001  4.4295576e-001  4.4090545e-001 -1.6882017e-001  5.2174343e-001  3.3362835e-001  6.3684411e-001  3.1258466e-001 -5.1445145e-002 -2.0547181e-001  6.1570319e-001  5.4914953e-002 -4.3234617e-001 -9.7272418e-001 -8.7874107e-001 -3.1891437e-001 -6.1173273e-001 -3.5153131e-001  2.8581227e-001  2.2427665e-001 -5.9984346e-001 -6.9982853e-001 -8.8184496e-001 -5.1503745e-001 -7.4992518e-001 -1.5998918e-001 -9.4523292e-001 -5.9388540e-001 -8.3238493e-001 -5.9088268e-001 -1.1077561e+000 -5.6836481e-001 -3.2939628e-001 -8.9049000e-001 -6.6798503e-001 -2.9358160e-001 -4.1210155e-001 -1.8220917e-001 -1.3160604e+000
 -5.4884042e-001  6.0617277e-001  1.1224240e+000 -2.5175715e-001 -3.7946959e-001  4.6518666e-001 -4.1176823e-001  1.4575517e-001 -1.0908987e-001  3.9046645e-001  4.3671535e-001  9.7184685e-002  2.5450159e-001  5.1029663e-001  5.6375459e-001  5.0457556e-001  4.5382746e-001  4.7302080e-001 -2.8945038e-003  1.3360501e-001  1.3888301e-001 -2.9372718e-001  1.1625035e-001 -1.2566220e+000  1.6466928e-001  7.6319314e-002 -2.4523344e-001  1.2610721e-001  2.0991894e-001  7.6984274e-001  3.4831490e-001  4.3614651e-001  8.4808876e-001 -5.4520201e-002  3.3862401e-001 -2.2558538e-001  3.8002041e-001 -1.1556227e-001  1.3976882e-001 -1.6548045e-001  6.9951831e-002 -2.8213826e-001  2.6029828e-001 -1.0218538e+000 -1.2242374e-001 -4.3459452e-001 -9.5803257e-001 -8.1078200e-002 -1.0316934e-001  2.4651399e-001  3.0752506e-001  5.8454274e-001  2.5832463e-001  5.3911024e-001 -6.0452439e-002 -7.2513849e-001 -4.1428537e-001  2.0439888e-001 -7.4128220e-002 -5.7786869e-001 -4.5840248e-001 -5.8728191e-002 -4.3753252e-001 -4.2394557e-001  3.1327873e-001  6.2301026e-001
  6.8950168e-001  1.1445313e-001  1.0597892e+000 -4.5290791e-001 -5.1904211e-001 -3.3547000e-001 -7.9204621e-001 -1.5664873e-001 -2.0799283e-001 -2.2005523e-001 -6.9062750e-001 -7.4084840e-002 -9.4378082e-002 -3.5474537e-001  6.4124098e-002  1.9322711e-001  1.9039965e-002 -2.8849037e-001 -5.3002215e-001 -2.6357299e-001  2.4163410e-001  5.6620499e-001 -5.9767836e-001  1.2349708e-001 -5.7864072e-001 -1.5334012e-001  2.6634273e-001  2.4051419e-001  4.9797981e-001 -1.3570651e-001 -5.5550392e-001 -5.3211832e-001 -1.1482391e+000 -1.0968618e-001 -3.1579956e-001 -1.2282399e-001  1.5163124e-001  6.6709181e-001  6.7856355e-001  2.4839750e-001 -1.0581774e-001 -8.1233796e-001  8.8320597e-002 -6.0011977e-001 -2.6167872e-001 -4.7578861e-001 -5.1677569e-001 -4.9471164e-001  5.6285738e-001 -1.0179102e+000 -1.4005046e-001  1.7749991e-001 -1.7282926e-001 -3.6198575e-001 -1.3186334e-001 -8.4222000e-001 -2.3568052e-001 -1.0728342e-001 -1.8045149e-001 -2.1602051e-001  1.2268721e-002 -2.4000493e-001 -1.3860888e-001 -6.1849939e-001 -2.5298646e-001 -2.0046408e+000
 -9.7474276e-001  4.0329873e-002  4.9927430e-001  5.3116085e-001 -2.9701666e-004  1.2329307e-001 -5.6983591e-001 -4.9584447e-001 -6.6047436e-001 -3.8320411e-001 -3.5574542e-001 -1.3156726e+000 -7.7681083e-001 -9.1919748e-001  2.6247257e-002 -6.0273471e-001 -3.0996940e-001 -5.1761699e-001 -8.6628095e-001  3.3706605e-001  1.9257874e-001 -1.0640793e-001 -1.1730733e+000 -5.4934865e-001 -4.4076998e-001 -4.8069086e-001 -1.0306658e-001  2.1493402e-001  3.3740682e-002  2.1174603e-002  2.8697144e-001 -2.3142028e-001  3.2245963e-002 -3.2050175e-002 -4.8622150e-001  1.0579664e-001 -4.9556277e-001 -2.4297484e-001 -2.7877052e-001 -6.2705990e-001 -1.1270040e-001 -5.0465398e-001  1.5864499e-001 -8.3113378e-001 -4.4058022e-001 -2.0473797e-001 -7.0364242e-002 -1.2261475e+000 -1.9930641e-002 -6.5487468e-001 -2.0639585e-001  6.7484372e-001 -7.2676879e-001 -2.8209007e-001 -6.4302045e-001 -3.0606304e-001 -2.8496026e-001 -3.4907912e-002 -2.5907527e-001  3.5462133e-001  2.3275565e-001  5.8222181e-001 -6.1371874e-001  9.0023757e-001  6.5482655e-002  7.8779390e-001
 -1.2342769e-001  1.0622414e-001  9.8280132e-001  1.1991249e-001  1.1453888e-001 -2.8651950e-001 -4.0131865e-001 -7.8943596e-002 -5.7415657e-002 -2.3213927e-001 -3.5718902e-001 -1.7913670e-001 -2.5551342e-001 -4.0741998e-001 -2.2187827e-001 -6.2602735e-002 -1.1525381e-001 -1.1051127e+000 -5.7844202e-001 -5.3312794e-001  3.5808255e-002 -3.3875251e-001 -6.8714937e-001 -1.7965445e-001 -5.5394686e-001 -1.4010338e-001 -1.0007333e+000 -5.3370166e-001 -7.7138505e-001 -8.7441462e-002 -3.5144869e-001 -5.2017704e-001 -8.1363766e-001 -1.1129712e+000 -5.3996664e-001 -1.1583469e-001 -3.1126288e-001 -4.6533098e-001 -7.5652422e-001 -1.1887155e+000 -4.4995363e-001 -6.9707839e-001  6.8312873e-002 -4.5920230e-001 -3.0539545e-001 -9.7981393e-001 -7.7960458e-001 -5.7838573e-001  2.2493639e-001 -4.1924890e-001 -1.4811039e-001  4.2601520e-002 -1.8110088e-001 -4.4483778e-001 -2.9978645e-001 -1.0076806e-001 -4.8130697e-001 -2.3671583e-001 -6.5958299e-001 -6.1448855e-001  7.5459731e-001  2.3787109e-001 -9.3050459e-001  2.0895087e-001 -1.6252925e-001 -6.2402566e-001
  6.9147135e-001 -5.2560965e-001 -3.4164836e-002 -1.4671857e-001 -1.8959831e-001  5.5482148e-001 -1.5749065e-001 -3.0482269e-001  3.6010770e-001 -3.1113450e-001 -3.6195833e-001 -2.7044357e-001 -4.2773104e-001 -2.6444623e-001 -1.0600346e-001  8.5735395e-002 -6.1942321e-001 -6.6552531e-002  4.9366774e-001 -2.1715061e-001  1.8583026e-001 -1.6739508e-001 -5.4474436e-001 -1.3468115e+000 -2.7912655e-001 -8.3350887e-001  7.3714329e-002 -8.6346801e-001 -7.6706216e-001 -4.5893761e-001 -7.7891879e-001 -7.1587005e-001 -8.9580723e-001  3.0278024e-001 -8.2247221e-001 -8.7867900e-001 -7.1993730e-001 -4.1077332e-001 -1.0929827e+000  7.0439813e-001 -9.8468431e-001 -2.0949490e-001 -7.1395918e-001 -1.3887607e-001 -5.1262207e-002  1.2229576e-001 -3.2883132e-001  4.6889071e-001  5.4220636e-001 -7.3629491e-001  6.9082190e-002  8.5013472e-001 -2.9759366e-001  1.8974181e-001 -1.1680432e+000 -1.8284768e-001 -4.1569616e-001  6.6641198e-001 -3.9928162e-002 -7.6703999e-002 -1.8457251e-001 -1.1856105e-001  2.6938889e-001 -3.3876935e-001 -1.2530095e+000  2.2928696e-001
  1.3480591e+000 -5.8182248e-001  4.5629766e-001 -3.0383859e-001 -4.2761833e-001  2.2342427e-001 -3.9729535e-001 -4.3292698e-001 -6.9715326e-001 -2.8855546e-001  2.1353071e-001 -2.0160084e-001 -1.9262396e-001 -5.1037927e-002 -5.9222619e-003 -2.2576195e-001 -3.7701859e-001  1.5283673e-002 -5.1966930e-001 -5.1541399e-001  1.9675196e-001 -3.1937167e-001  2.4191630e-001 -5.6956931e-001 -1.9584503e-001 -6.8755946e-001 -9.2331124e-001 -1.2596668e+000 -6.9416431e-001  1.1713710e-001 -7.6704838e-001 -2.9671746e-001 -7.1483324e-002 -4.4610072e-001 -4.5579796e-001 -5.3884902e-001 -3.5193004e-001 -8.1499674e-001 -1.1462306e+000 -1.2382601e+000 -3.0281730e-001 -2.9255242e-001 -1.2061086e+000  7.8866203e-002 -3.3550848e-001 -8.5824821e-001 -1.7922064e-001 -8.1881341e-001  1.2178342e-001 -7.4420134e-001  2.2133651e-001  1.4569106e-001 -8.5869868e-002 -6.1410097e-001 -1.6965134e-001 -9.0830260e-002 -5.1843404e-001 -1.9883542e-001  3.2616687e-002 -3.8110485e-001  6.5789496e-002 -7.8036152e-001 -4.6176290e-001  1.3181006e+000 -1.3605028e+000 -3.8812486e-001
  7.4682286e-001  2.9701888e-001  3.1583458e-001  1.6149947e+000 -8.6412218e-002  7.2883370e-001  3.3270989e-002 -2.4626235e-001 -7.0139793e-001  7.9221949e-002  1.6985501e-001 -5.6652753e-001 -5.2136305e-001  3.0931808e-002  2.4151306e-001 -3.1450698e-002 -2.5799232e-001 -5.7369396e-001 -7.3904590e-001 -1.2680587e-001 -7.1778880e-001 -4.9663893e-001 -3.4998155e-001 -1.0572921e+000 -1.2218339e-001 -6.5595766e-001  1.6184476e-001 -6.8891754e-001 -4.5680592e-001  4.8089702e-001 -4.9598659e-001  1.4729273e-001  7.9900720e-001  5.4244322e-001  1.2578867e-001  1.8862075e-001  9.8621836e-001 -4.1575810e-001 -7.3869254e-001 -2.5359020e-001 -1.4866533e-001  2.0673661e-001 -2.6776829e-001 -6.4637034e-001 -6.2138914e-001  4.2055143e-001  4.7792865e-001  4.2843301e-002  2.9525096e-001  4.7008414e-001  6.0726660e-001  7.8375519e-001  5.6037692e-002 -1.2157263e-001 -1.7959266e-002  6.7712723e-001 -5.3363306e-003 -3.4667966e-002  1.4714019e-001 -3.8133927e-001  7.8421937e-001 -4.7559932e-001  1.5790865e+000  2.5940517e-001  2.3541639e-001 -3.4808371e-001
  2.1974671e-001 -4.4541199e-002 -5.2468103e-001  4.4424110e-001 -8.7554869e-001 -3.1027936e-001 -8.2124531e-001 -5.9935924e-001  3.3196704e-002  1.9490626e-001 -3.0237569e-001  1.2511173e-001 -4.9416959e-001  4.8711409e-002 -4.4583913e-001 -1.7780593e-001 -8.7659002e-001  2.2494025e-001 -9.7757129e-001 -4.0497043e-001  2.3850728e-001 -2.8651566e-001 -4.3439249e-001 -4.6861302e-001 -4.1176229e-001 -1.0165889e+000 -9.8408045e-001 -2.5668914e-001 -4.1824560e-001 -1.1123099e+000  1.6427220e-001 -4.1625110e-001 -3.1809151e-001 -6.7038615e-001 -5.5650823e-001 -7.4162946e-002 -7.4968906e-001 -9.1342284e-002 -3.0868598e-001 -6.1580333e-001 -4.8712519e-001 -1.6831928e-002 -4.2997192e-001 -4.6780913e-001 -2.6374605e-001  3.9019364e-001  1.2142930e-001  5.3783302e-001  9.3651405e-001 -3.4041270e-001  5.6143468e-002 -3.3486419e-001  5.0885707e-001 -1.5171162e-001 -1.3282679e-001 -2.1828588e-002 -1.3343349e-001  1.8984426e-001 -8.7298046e-001 -3.8929787e-001 -9.1168025e-002 -4.9373668e-001  1.0211993e+000 -6.9418720e-001 -2.5490021e-001  4.5828172e-001
 -1.4284312e+000 -1.0460712e+000 -1.1996514e-001  1.2961874e+000 -1.0822084e+000 -4.1008670e-001 -9.0845521e-001 -1.5124365e+000  5.5138683e-003 -3.1862582e-001 -5.7356354e-001  4.3514181e-001 -1.2888270e-001  2.3948960e-003 -7.6570020e-001 -9.4100501e-001 -2.0841656e-001 -7.1844335e-001 -1.0365828e+000 -5.4587566e-001  2.4926251e-001 -5.2216263e-001 -5.0558610e-001 -4.2371411e-001  1.4596339e-002  1.6924755e-001 -1.0536226e+000  4.2165950e-001 -6.2494127e-001 -1.0240408e+000 -8.3305052e-002  5.9468213e-003 -1.2895689e-001 -7.6454502e-001 -6.4917989e-003  3.6592981e-001 -2.8947663e-001 -2.1345719e-002  1.4055549e-001 -8.5972615e-001 -2.6640611e-002  4.0023249e-001 -3.9111661e-001  3.6565758e-001 -2.2331390e-001 -1.0213223e-001  2.4350218e-002 -1.5363283e-002 -1.0041771e-001  1.4796777e-001 -3.5200441e-001 -1.0091212e+000 -1.3056419e-001 -3.9498354e-001 -3.1239407e-001 -3.4363228e-001 -7.4023910e-001 -3.6499415e-001 -6.8841892e-001 -7.4068071e-001 -1.9969798e-001 -7.5266516e-001  3.3381297e-001  5.9284065e-001 -3.9278664e-001  3.8366646e-001
 -7.1945280e-001 -1.1894048e-002  1.9175504e-001  1.1370738e+000 -8.9498798e-001 -7.2169750e-001 -8.8828227e-001 -7.1351734e-001 -1.5770521e-001  1.5444254e-001 -1.2388733e-001 -2.9247477e-001  7.3403859e-002 -3.0664938e-001 -6.9600631e-002 -8.9941605e-002  4.6638754e-004 -6.7737039e-001  1.3679565e-001  5.6582501e-002  2.9326314e-001  4.4385176e-001 -7.0791349e-001 -2.0914102e-001 -3.7900962e-002  2.3427896e-001 -1.0422723e+000 -2.2057552e-001 -7.9501192e-001 -3.9374608e-001  3.1326773e-001 -3.6099072e-001  4.0271813e-001 -5.8706748e-001 -2.5311939e-001 -2.3684153e-001 -6.3789786e-001 -1.8571562e-001  2.0583942e-001 -3.6824837e-001  1.5426167e-001 -3.2180804e-001 -1.0124617e-001 -9.4516269e-001  1.6012146e-001 -1.0051963e+000 -1.1631257e-001 -3.0867374e-001 -3.1144013e-001 -3.6112116e-001 -3.1236727e-001  1.9415512e-001 -2.4096925e-001  1.1488041e-001 -7.6993242e-001  1.2479875e-001 -5.2158340e-001 -5.4931857e-001 -6.7318826e-001 -3.2186825e-001 -1.6715713e+000 -2.8781272e-001  8.5524706e-001 -1.1810185e+000  3.4815179e-001 -5.5607227e-001
 -5.7287563e-002 -3.8290475e-001  5.8138938e-001 -4.7145711e-001 -2.3600001e-001  3.5799540e-001 -3.3262786e-002 -2.9701409e-001  7.6322469e-002 -3.1254338e-001 -2.1027366e-001 -1.2492385e+000 -4.2145947e-002 -8.7048486e-001  1.2801312e-001  3.2518540e-001 -2.6205678e-001 -6.5592993e-001 -1.0195535e-001 -1.2466691e-001  3.7376632e-001  6.4315281e-002 -7.2804969e-001  5.4674743e-001 -5.4668210e-001  4.0665377e-001 -3.1975356e-001 -4.3221363e-001 -5.7683490e-002 -3.5015834e-001  1.3403485e-001 -7.4183487e-001 -4.4352411e-001 -8.1292989e-002 -5.2714493e-001 -9.1838999e-001 -4.9935939e-002 -4.6888168e-001 -6.5768689e-001 -7.9028970e-001  3.6494140e-001 -7.5588140e-001  2.2389857e-001 -3.6116360e-001 -4.6921647e-002  5.8813171e-001 -1.4019296e-002 -8.8926350e-001 -7.3097732e-001 -5.7332396e-001 -4.3941419e-001 -1.2425237e-001 -7.8547016e-001 -3.2097116e-001 -3.6457216e-001 -4.1848704e-001 -3.2440602e-001 -2.9937094e-001 -4.9528459e-001 -3.5079391e-001  1.1583521e-001 -8.5014577e-001 -8.5881627e-001 -1.2417432e+000 -2.5211238e-001  2.4739638e-002
 -4.7448613e-001 -6.8700276e-001 -7.4363579e-001  9.5867567e-001 -3.8017486e-001 -9.4681849e-001 -3.2015127e-001 -4.4270963e-001 -2.9473095e-001 -5.0062049e-001 -5.3276219e-001 -5.9478185e-001 -6.1955823e-001 -1.0291974e+000 -1.1571931e+000 -4.2660118e-001 -4.1452634e-001 -4.0521864e-002 -6.1701209e-001 -2.0116828e-001 -1.0786979e+000 -4.0729464e-001  1.4613345e-001  1.3078910e+000 -2.4069233e-001  2.9313718e-001 -1.0410802e-001  1.5205432e-001  7.5727304e-002 -4.6844592e-001  3.3670554e-001 -2.5436143e-001  3.7605755e-001  7.0265270e-001 -3.1782522e-001  1.4409813e-001 -5.2411748e-001 -2.7542914e-001  5.8782899e-001  7.7492586e-003  3.3021441e-001 -2.1552572e-001  1.1368137e+000  3.4063157e-001  1.2686961e-001  1.9616319e-001  6.1251910e-001 -5.1608760e-001  1.0065866e-002  3.8597118e-001 -5.2051003e-001 -8.7718553e-001 -9.3700812e-001 -6.7922695e-001 -4.4945567e-002 -4.0172704e-002 -1.0977265e-001 -3.9515889e-001 -6.0570878e-001 -2.5227095e-001 -6.4476363e-001 -1.2776902e-001 -1.0050310e+000  1.7501994e-001 -2.1260612e-001  2.7513998e-001
 -1.4514530e-001  3.3207265e-001  2.6587238e-001  3.7910993e-001 -2.6183824e-001 -5.4236853e-001 -1.4525593e-001 -8.2401278e-001 -3.1443697e-001  4.2837777e-001 -1.1149876e-001  7.0510866e-001  4.6112356e-004  1.7962741e-001 -5.9041621e-001 -4.4511696e-001 -7.3743772e-002 -3.2980011e-002 -1.0924306e-001 -2.1563280e-001 -1.5974690e-001 -3.8184955e-001  3.5341180e-001  2.9386144e-002  6.6365760e-003 -2.6998675e-001  8.3145595e-001  2.8725322e-001  3.7183603e-001 -2.4617203e-001  5.8594618e-001  3.2397402e-001 -8.1639387e-001 -9.9255005e-001  2.7492367e-001  5.6594806e-001 -6.9396946e-001  1.1604992e-002  4.1436150e-001  8.2780152e-001 -1.5008451e-001 -8.9149932e-004 -1.8946127e-001 -1.1289873e+000 -5.5473818e-001  5.9853725e-001 -6.8318218e-002 -3.0977120e-001  3.2362974e-001  2.8655852e-001 -7.6209107e-001 -1.1007111e+000 -1.4771538e-001  1.2750920e-001  1.0487542e+000  4.5966873e-001  9.2739070e-002  3.3717456e-002 -7.5085692e-001  1.2151321e-001 -1.6761797e-001  1.5380412e-001 -4.3760014e-001  1.5735297e-001  4.6342990e-001 -7.7169889e-001
  6.2878130e-001 -9.7537594e-002  8.3971974e-001  6.1432111e-001  5.6233357e-001  3.3651979e-001  5.3877719e-002  9.2669700e-001  3.8448038e-001  7.9949958e-001  5.0273529e-001  1.0390050e-001  4.2890338e-001  6.5856690e-001 -3.1376160e-001  1.6263263e-002  4.6401407e-001  2.7286845e-001  8.2689525e-001  1.3714873e-001  7.7353031e-001 -3.5094644e-003  1.6040331e-002  5.0480900e-001  5.0264537e-002 -2.5464424e-001  3.3775415e-001  1.5776871e-001  2.7241322e-001  7.3761223e-001  7.0181534e-001  2.8330787e-001  1.6125570e+000  8.1484878e-001  2.2805816e-001  7.1855331e-001  5.8796913e-001 -3.2516320e-001 -5.9704011e-001  3.4060841e-001  1.1254447e-003  3.4651528e-001  3.6824847e-001  5.0338042e-001 -1.4898403e-001  6.6737804e-001 -9.0081052e-002  7.1803007e-001  5.8037522e-001  1.2221954e-001  3.3090880e-002 -3.7784081e-001  8.5392654e-002  4.2585827e-001  2.9723535e-001  4.5845672e-001  5.3194081e-001  3.4271679e-001  3.1344846e-001 -9.5989948e-002 -6.5385691e-001 -3.0704254e-002  5.6653222e-001 -8.6656074e-002 -1.0709389e-002 -2.1203596e-001
 -7.1745855e-002  3.1109231e-001  3.4540664e-001  3.5443300e-001  8.9841750e-001 -8.8978866e-001  7.6785367e-001  7.6943475e-001  2.6137998e-002  6.6336205e-001  7.7517107e-002 -2.6436289e-001 -5.8308620e-002 -5.1494867e-001  9.0189836e-003  2.3650336e-001  4.7906553e-001  6.0057330e-002  1.1879061e-001  6.8052309e-001 -2.8627091e-001  2.0611282e-001 -5.1219735e-001 -1.9623357e-001  9.3582909e-002 -2.8869263e-001  5.1936226e-001  1.3204428e-001  6.2192653e-001  8.0469837e-001 -3.2282130e-002  2.2455294e-001  5.6162362e-001 -4.5907751e-001  1.7154017e-001  1.6878510e-001  5.7374775e-001 -2.6491998e-001 -3.0757980e-001  6.1958988e-002 -2.4386962e-001  4.1099341e-001 -1.4276239e-001  5.6328322e-001 -8.5446045e-004  1.7108560e-001  9.4240741e-002 -2.0754617e-001  7.6933796e-002  4.0681588e-001  1.6530080e-001 -1.2127234e-001  6.8001539e-002  2.3756174e-001 -2.8743693e-001  5.8223121e-001  5.7236764e-001  4.3329484e-001  7.1553796e-001 -5.1543226e-002 -3.8490322e-004  6.5302836e-001 -2.6267914e-001 -5.4641340e-001 -1.5867480e-001 -6.1441525e-002
  6.3330374e-001  8.9392233e-001  1.7040460e-001  1.0569873e+000  1.3436501e+000 -9.2556694e-001  1.0528121e+000  8.6539649e-001  4.4458446e-001  5.8920625e-001 -4.0227291e-001 -4.7661608e-001  3.9369206e-001 -7.8467359e-001 -3.6727387e-001 -3.0037238e-001  7.0580097e-001 -6.7072698e-001 -1.3515871e+000  1.2919160e-001 -1.5178935e+000 -3.2489178e-002  3.6929386e-001  8.4683988e-001  3.6544560e-001  1.5250934e-001  8.1134440e-001 -3.1601473e-001  4.7463192e-001  8.4832104e-002  6.0263061e-001  1.1206537e+000  3.0876398e-001  5.6245981e-001  1.0612036e+000  7.8034010e-001 -2.0919596e-001 -7.7199535e-001 -1.8668201e-001  4.5725932e-001  4.3510853e-001  8.1087719e-001  1.2800896e+000  7.1222018e-001  2.0576000e-001 -4.4295056e-001  7.9573164e-001 -4.8829515e-001  1.2246182e-001  5.6107917e-001  5.8434486e-002 -6.0595666e-001 -2.8156959e-002  6.7857757e-001  2.4796058e-001  1.0737501e+000  1.4208545e+000  5.1503655e-001  1.2076350e+000  4.8523854e-001 -8.1981813e-002  8.7659518e-001  1.0911331e+000  9.1060232e-001  6.3823146e-001  3.4001156e-001
  5.0698500e-001  7.7377370e-001 -4.6600457e-001  1.1193429e+000  8.6585922e-001 -5.2682324e-001  1.1218338e+000  6.6565413e-001  7.6387302e-001  1.1332126e+000 -6.2595503e-002 -2.5511396e-001  5.3913297e-001 -7.7205131e-002 -6.5269028e-001 -1.9104274e-001  3.2057742e-001 -3.7047641e-001 -5.3175407e-001 -1.0794983e-001 -2.8454879e-001 -2.5254757e-001  1.6848605e+000  9.7764608e-001  8.1472212e-001  3.9515862e-001  5.3840708e-001  2.7700532e-001  7.2023182e-001 -1.2065655e-001  4.7851179e-001  8.0713754e-001  1.3119281e+000  9.2328031e-001  1.0799213e+000  6.4546598e-001  3.8846394e-001  8.7917468e-002  7.1645526e-001  6.8614830e-001  1.1364805e+000  5.7988667e-001  2.2026265e-001  1.6776993e+000  6.5422235e-001  9.5219489e-001  5.7240598e-001  1.7598545e-001  4.4122631e-001  1.2167604e+000  2.5518147e-001 -2.3431798e-001  2.5304769e-001  3.7197520e-001  5.7645836e-001  5.7030001e-001  1.7425876e+000  5.8288444e-001  1.3650389e+000  8.2852268e-001  4.0864787e-001  9.0918783e-001  8.0124690e-001  1.7143135e+000  6.9298986e-001  8.4277521e-001
  1.3800020e+000  3.2427365e-001  7.8061743e-002 -3.4100814e-001  1.1271039e+000 -7.2185362e-001  9.4540913e-001  6.2703642e-001  5.2502778e-001  2.6969166e-001 -8.1354998e-002  3.9499655e-001  2.1974231e-001 -3.0172143e-001  1.8362547e-001  4.3001101e-001  3.0405465e-001  6.9419748e-001  2.4007903e-001  6.2387942e-002  5.7761403e-001  4.0121020e-001  3.7840269e-001  3.0081017e-001  5.8656001e-001  2.1083416e-001  1.6105703e+000  6.0120848e-001  5.2629612e-001  1.6750079e-001  9.2300597e-001  7.1572594e-001  6.1153125e-001  8.6280568e-001  1.2901838e+000  1.0393939e+000  5.9252648e-001  6.8442141e-001  1.0350428e+000  1.0358479e+000  2.6041307e-001  5.0205639e-001  6.2663014e-001  9.9077516e-001  2.2276685e-001  1.2178238e+000  2.8265629e-001  1.0998206e+000  8.3055427e-001 -7.6573333e-002  5.3851947e-001  5.2168414e-001  6.9989951e-001  9.0293002e-001  6.6266772e-001  5.4150013e-001  1.0558648e+000  6.7911933e-001  1.3558928e+000  1.9379738e+000  2.6560884e-001  9.4037446e-001  1.8597687e-001  2.7165778e-001 -1.7633054e-001  7.7673029e-001
 -6.8689812e-001  8.4676360e-002 -2.1793535e-001 -7.5421017e-002  1.3312389e-001  7.3499219e-001 -4.0779692e-002 -1.8042760e-001  4.8429030e-001 -2.0962428e-001  5.2231610e-001 -9.0772717e-001  2.0878952e-001  7.5743551e-002  1.1529003e-001 -3.5227259e-001  5.5667832e-001  4.7655639e-001  2.8734508e-001  1.0426846e-001  4.3989299e-004 -3.0706916e-001  1.5752658e+000  5.8315455e-001  5.0612736e-001  1.5101691e-001  4.1371646e-001  9.0052917e-001  5.0594000e-001 -2.4603584e-002  4.9125619e-001  5.5474871e-001  7.1055934e-001  6.7466660e-001  5.9670060e-001  9.8801283e-001 -2.6851404e-001  1.0178870e+000  1.1448068e+000  9.2001641e-001  2.0367402e-001  7.1474170e-001  7.0168651e-002  8.3549806e-001 -3.0779431e-001 -2.8172323e-001  2.7359114e-001  2.4366104e-001  3.5782863e-001  5.1169464e-001  9.8771315e-002 -3.0923017e-001  3.5047123e-001  3.4732496e-001  9.3662517e-002 -3.7003463e-001  3.5723516e-001 -1.0697509e-001  2.9343587e-001  9.8233555e-001  4.0384045e-001  1.3120405e+000 -5.4564842e-001  1.2796397e-001  1.1274699e+000  5.7261828e-001
  6.3310060e-001  1.2230755e-001  3.3418589e-001  2.6595412e-001  4.8949549e-003  3.1558749e-001 -4.8454806e-001 -2.2371571e-001  1.4362299e-001  1.6076935e-001  3.4190832e-001  4.9028952e-001  4.0564417e-001  3.4899466e-001 -3.3788188e-001 -4.5242699e-001  4.1432182e-001 -7.3329538e-001  2.9126274e-001  4.2451268e-001  9.9527822e-001 -4.0759678e-002  5.2813126e-001  1.1534515e+000  6.5487804e-001  1.5143753e-001  2.8441681e-002 -9.5585478e-002  6.0898052e-001 -2.0142918e-001  1.1160811e-001  4.3946831e-001  3.8220425e-001  2.9680699e-001  1.9049809e-001  1.5649719e-001 -7.6880524e-002  8.1298750e-001  5.0512721e-001  2.9352244e-001  2.7171418e-001  2.5615505e-001  9.3714602e-001 -2.0212277e-001  1.9644273e-001 -1.4740692e-001 -4.0779165e-001 -2.5012655e-001 -7.7057217e-001  1.4481351e-001 -2.8114389e-001 -3.0467987e-001 -8.3919986e-002 -9.2677862e-002 -9.7043921e-002 -4.6763319e-001  1.0326211e-001  5.1041350e-001 -2.2406484e-001  5.0795957e-001  6.1384773e-001  4.4751611e-001 -2.5766253e-001 -4.7893618e-001  5.4288146e-001 -4.2159348e-001
  3.9668431e-001 -3.1068638e-002  3.4002282e-001 -9.9022134e-001 -1.7561735e-001 -8.5802587e-002  1.1191429e-001 -3.1011977e-001  1.6853132e-001 -2.3194871e-001  2.4542510e-001  1.0453235e+000  6.6410872e-001 -1.8898971e-001  6.4200334e-001  4.7064802e-001  5.0039435e-002 -2.0262504e-001  3.9914134e-001 -7.8484627e-001  1.0249836e+000 -8.9863005e-002 -1.5582831e+000 -8.2771843e-001 -1.8701226e-001 -3.5014212e-001  5.5568531e-001  7.0212086e-001 -8.4015440e-002  2.3256307e-001  7.0055849e-001 -1.8353806e-001 -6.6322116e-001 -4.6170805e-001  1.3168209e-001  8.1822126e-001 -1.7372123e-001  4.5227195e-001  8.1696756e-001  8.6035374e-001 -4.1497305e-001 -3.0603809e-001 -1.3753005e+000 -1.0441453e+000 -5.1806828e-001  4.5437587e-001 -8.9911744e-001  3.4972087e-001 -6.1353492e-001 -7.0067750e-001 -1.6655047e-001  6.3961114e-002  3.1241326e-001  4.6833134e-001  5.0147221e-001 -5.3811429e-001 -3.6025699e-001 -1.5106589e-001 -8.2669547e-001  5.1272188e-001 -9.2691720e-002  1.4186608e-001  4.5437623e-001  4.5689941e-001 -5.1163225e-001 -3.6194994e-001
 -1.9070908e-001  9.5682372e-001  8.6552634e-001  1.0564229e+000  5.8238471e-001  1.0022723e+000  1.2170072e+000  4.9246794e-001  7.2324077e-001  6.1737187e-001  8.1944705e-002  6.3302923e-001  9.4192295e-001  4.1757470e-001  1.2878050e+000  2.6907170e-001  7.0348121e-001  4.9051030e-001 -1.0804016e-002  5.2275310e-001 -6.0599071e-003 -1.9681118e-001  7.6919327e-002  5.2920313e-001  4.3762840e-001  5.9028719e-001  3.0386206e-001  1.0991271e+000  5.1751739e-001  4.4592952e-001  6.9595961e-001  6.9603045e-001 -2.1680181e-001  4.0836725e-001  1.2211422e+000  7.4786500e-001  7.0973680e-001  1.3595831e+000  1.7195545e+000  9.5010976e-001  4.9862394e-001  3.6205780e-002  7.1626135e-002  1.8640219e-001 -2.8485714e-001  5.7257101e-001  1.2954553e-001 -2.3765368e-001 -4.7020949e-001  2.6347380e-001  2.6648286e-001  8.3313319e-001  1.7236375e-001  3.9695818e-001  3.7307650e-001  3.7684511e-001  4.6700824e-001  1.7164967e-001  4.7054841e-001  5.5816627e-001  9.2737054e-001  5.9172802e-001  9.3804135e-001  8.9079029e-001  3.8880095e-001 -3.4313143e-002
  1.6810219e+000  2.2712060e-001  1.0834504e+000  1.1242032e+000  1.8833689e-001 -3.0535889e-001  1.4300591e-001  8.3919092e-001 -1.6330534e-001  7.3357326e-001  1.2554596e-001  1.2973131e-001  1.5405188e-001 -1.2089539e-001  1.3015592e+000 -2.2502612e-001 -6.2377893e-001 -6.2593883e-001 -7.7391051e-001  6.2108907e-002 -1.3473481e+000 -1.4033475e-001 -7.1324795e-001 -9.7668760e-001 -4.4278886e-001  1.7957014e-001 -5.4755639e-001 -1.2839336e+000 -1.0176623e+000  8.5990541e-002  5.5342139e-001  7.6468523e-001  2.6874310e-001  3.4485052e-001  1.0900448e+000  9.1715767e-001  1.4686266e-001 -6.1407463e-001 -4.8092287e-001  3.5612301e-001  1.6772103e-001 -2.5788098e-001 -1.0133181e+000 -1.0826736e+000 -9.2286473e-001  2.3274088e-001 -1.1752993e+000 -9.7968207e-001 -8.9006710e-001  1.0901748e+000  3.6677782e-003  4.3515399e-001 -3.7458887e-001  6.9894529e-001  3.3057786e-001  3.6934238e-001  2.9952677e-001  8.1485282e-002  7.4580006e-002 -1.3004741e-001  1.0482023e+000  1.2996011e-001  1.1815200e+000  5.1834289e-001 -5.0974839e-001 -6.4455611e-002
 -1.4499844e-003 -5.6191691e-001 -2.3200788e-001  1.3130125e-001  1.8642005e-001  4.2263294e-001  1.5142749e-001  1.2430785e+000 -6.9355518e-001  5.1305713e-001  6.6033373e-001 -4.8836867e-001 -1.8754603e-001  4.5827415e-001  6.0987748e-001  3.2690998e-001 -7.8849180e-001  3.9462756e-001  1.5367533e+000  5.5665060e-001  7.4771711e-002  5.2386746e-001 -3.8833219e-002  3.1269960e-001  3.0245041e-001 -1.2020816e-001 -6.8434427e-001 -9.8678581e-001 -2.3898283e-001 -2.0545595e-002 -4.3345361e-002  7.2694813e-001  4.5807669e-001  3.9800380e-001  4.8349197e-001 -2.5922194e-002  8.3992785e-001 -8.2328845e-002 -7.4028716e-001 -1.9298230e-001  1.2102809e-002  1.9817209e-003 -2.8162800e-001 -2.1070132e-001  2.5196001e-001  2.3474735e-001  2.4463400e-001 -5.6972041e-001  1.1444344e+000 -6.8058971e-001  4.4595627e-001  7.3181894e-001  3.4264764e-001 -6.0721856e-002  6.7326311e-001  4.1851757e-001  6.2285277e-001 -2.3449097e-001  8.5810138e-001 -4.2757049e-002  4.6696836e-001 -1.6234102e-001  4.8056887e-001 -2.2393597e-001 -9.7825397e-001  8.4145850e-001
 -5.5100208e-001 -7.2521675e-001 -3.4669589e-001  1.3969977e+000  7.6750762e-002 -6.4017057e-002 -3.5365950e-001  2.6676595e-001  1.6817216e-001  1.6851052e-001  2.7546691e-001  6.4239824e-001  4.4709816e-001  6.2518328e-001  2.5305468e-001  2.4108518e-001  6.0707367e-001 -2.9419623e-001 -8.9685383e-002 -1.3336919e-001 -3.7324769e-001  2.0241166e-001  3.7761372e-001  9.7964570e-002  3.8198821e-001 -2.4670281e-001 -3.0457127e-001  1.0528196e-001  4.0379842e-002 -8.5418830e-002  1.9502146e-001  9.1831336e-001  2.1802511e-001  7.6680353e-001  7.1807484e-001  5.1924992e-001  5.5460202e-001  4.9829715e-001  3.2014453e-001 -5.8704453e-001  9.9334913e-002  4.8998308e-001 -1.3981800e-001  1.6066501e+000  2.5901021e-001 -1.4480374e+000  6.2232176e-001 -9.4330560e-001 -3.8732811e-001  6.1884324e-002  8.9732277e-001  1.0602207e+000 -3.4367899e-002 -1.8332517e-001  5.2684688e-001  4.5945386e-001  3.0524953e-001  4.9867778e-002  1.0646163e+000 -1.3546849e-001  1.0126015e+000 -7.1980474e-002  1.7224354e+000  6.8750591e-001 -3.1407966e-001  1.1231352e+000
 -4.7784429e-003 -9.6582746e-002  4.9277032e-001  5.0236137e-001  1.8377506e-001  8.7255997e-001 -6.0120409e-003  7.7692857e-001 -3.7711223e-001  6.9924250e-001  4.7457573e-001 -2.6128009e-001  7.4665804e-001  4.4907679e-001  7.8076927e-001  8.2284527e-001  6.2984404e-001  5.6877884e-001  4.2649182e-001  4.8806642e-001  4.3645531e-002  3.6211960e-001  8.0449100e-002 -2.7871487e-002  4.5023531e-001  2.0567126e-001  4.0706150e-001  5.7133904e-001  8.5010333e-001  7.0749193e-001  7.8527174e-001  6.3289944e-001  3.9320702e-001  1.7210223e-001  3.3514325e-001  4.6869127e-001  4.8944602e-001  7.7468620e-001  2.7304725e-001  7.2452246e-002 -4.9605669e-002  1.7228365e-001 -4.5885239e-001  7.5812385e-001  6.6941369e-002 -1.2705501e+000 -5.9820033e-002 -3.7590647e-001  4.7242116e-001  2.6368512e-001  5.5869156e-001  6.6526571e-001  3.9147042e-001  5.3215714e-002  8.9998448e-001  3.4766995e-001 -2.6141820e-001 -5.0205777e-001  8.8184974e-001 -5.0507159e-001  4.1775362e-001 -1.2791923e-001  5.6137662e-001 -4.3877233e-002 -9.1150171e-001  7.5929447e-002
  6.6639038e-002  1.7108966e-001  2.8987369e-001  6.1675489e-002  7.4032066e-001  1.9413347e+000  2.7160889e-001  5.3621117e-001 -3.6596750e-001  7.8400460e-001  3.5221394e-001  3.6861534e-001  9.7256296e-001  6.5731672e-001  6.7443760e-001  5.9477155e-001  2.3200666e-001  1.0669209e+000  4.5135459e-001  3.8340710e-001  2.9855304e-001  4.5770890e-001  4.6021579e-001  2.0820976e-001  6.5450566e-001  1.0718632e-001  1.4589519e+000  1.4494174e+000  9.2477479e-001  3.1939303e-001  1.3352230e+000  8.6335052e-001  1.6730066e-001 -5.0102513e-001  5.5089630e-001  1.0889125e+000  3.5047189e-001  1.1154270e+000  1.7193490e+000  9.9416200e-001  4.1847047e-001 -1.3767022e-002  1.4244297e-001 -8.0770059e-001 -3.8804666e-002  7.3407106e-001  7.8462672e-002 -2.7193963e-001  3.1591407e-001  3.3826127e-001  2.3116296e-001  3.1726748e-001  4.8232065e-001  7.2232305e-001  7.3611523e-001 -2.9226660e-001  1.0692659e-001  1.3148460e-001  4.1377959e-002 -1.3036970e-001  6.6762281e-001 -7.2525153e-002  1.1048112e+000  8.1916903e-001  4.3382679e-001  2.6983097e-002
 -3.9816735e-001  2.4484061e-001 -3.8316936e-001  2.6809119e-001  2.8360627e-001  9.3331784e-001  1.2972900e-001  3.5583700e-002  3.0734076e-001  3.9345180e-001 -1.5019186e-001  9.8071122e-001  7.2631737e-001  9.2842432e-001  1.6791333e-001  4.8044531e-001  1.5578495e-001 -4.2619391e-001  2.6928320e-001  7.0605715e-002  4.7986218e-001  8.2712666e-001  1.3689707e-002  1.5070597e+000  6.2876347e-002  7.6945019e-001  1.4350104e-001  1.6100463e+000  8.0787977e-001  9.3032518e-001  2.6520523e-001  9.9124661e-001  1.7750186e-001  9.9970562e-002  6.1458931e-001  7.3394053e-001  6.2101443e-001  6.5358755e-001  4.3881533e-001 -1.1717766e-001  2.3051048e-001 -1.4674643e-001  3.6022957e-001 -2.3015193e-001 -1.1629354e-001  5.9649248e-001  3.7482072e-001  7.8133804e-002 -4.9909530e-001 -2.2746372e-002 -2.1002577e-001 -1.5843549e-001  4.5141498e-001 -6.9196511e-003  1.1508008e+000  1.8969562e-001  3.0429363e-001 -2.7482093e-001 -1.2601608e-001  1.1694892e-001  5.6517096e-001  1.8076420e-001 -9.6516561e-001  1.5393811e+000  7.3960121e-002  6.0683589e-001
 -6.4095985e-001  2.8669356e-001  4.3734870e-001 -1.8783242e-002  5.8499389e-001  5.5988656e-002  5.1404855e-001  5.7738506e-001  5.8088138e-001  9.7037208e-001  3.8375524e-001  4.1342516e-002 -1.6236345e-001  1.1876105e+000  6.9375986e-001  4.0519280e-001  9.9870769e-001  6.6982485e-001 -2.2202309e-001  8.0946408e-001  9.6127266e-001  5.8007900e-001  7.3145863e-001  9.7448011e-001  7.7275713e-001  1.1143910e+000  8.4251554e-001  1.0381015e+000  9.2403521e-001  9.3827444e-001  1.1469504e+000  9.3860254e-001  1.3992149e+000  6.5310941e-001  4.8306280e-001  4.5848528e-001  1.1477767e+000  9.9871996e-001  4.3500689e-001  6.3865933e-001  3.6941843e-001  5.8856779e-001  6.7765951e-001  4.9938270e-001  1.2594104e-001 -4.9273199e-001  2.8362931e-001 -6.8904578e-001 -2.2307876e-001  3.1323836e-001  1.1370184e-001  6.5980784e-001  2.4517374e-001  3.2521246e-001 -4.1462521e-001  3.0114513e-002  4.0138433e-001  2.1125171e-001  7.8639376e-001  8.3047256e-003 -4.0627774e-001  6.6630830e-001 -1.1491495e+000  8.5292389e-001  1.0366323e+000  7.8868718e-001
  1.0324784e+000 -3.8498436e-001 -8.0897634e-001  9.6265349e-001  7.7219825e-001  2.0006293e+000  4.1211290e-001  1.1563663e+000  1.5975227e-001  6.1353961e-001  1.3284376e-001  6.4791103e-001  4.8637477e-003  1.0147320e+000  4.0854610e-001  4.4865375e-001  2.6291651e-001 -4.9888038e-001  5.5313325e-002  7.9595901e-001  6.3445453e-001  7.1423430e-001  1.5043135e-001  6.4435701e-001  7.4560439e-002  7.3572631e-001  8.0898545e-003  1.7397005e+000  1.3705916e+000  1.0290979e+000  1.2265437e+000  7.4892332e-001  1.7079272e+000  7.3428139e-001 -1.4591791e-001 -5.4483560e-001  3.1228841e-001  1.2257024e+000  1.3573625e+000  5.4557768e-001 -1.7996109e-002 -1.1038855e-001  3.0329015e-001  7.1332932e-002  6.9679381e-001  9.3946975e-001  3.9353043e-001  3.0042143e-001  5.0615587e-001 -4.9828312e-001  1.3018338e-001  6.0054854e-001  1.5688450e-001 -2.6501037e-001  1.2400807e-001 -4.9833489e-001  2.3039968e-002 -5.3233083e-001  1.2783140e-001 -7.5967319e-001  3.7108083e-001  2.9879473e-001 -9.6980148e-001 -1.8090468e-001  3.6623759e-001  5.7000533e-001
 -1.4310112e-001  7.0256066e-001  7.0391032e-001  1.2537389e+000  9.1633324e-001  7.0931958e-001  9.8289129e-001  2.8535503e-001  4.6734110e-001 -1.0679919e-003 -5.7113227e-001  5.4185176e-001 -2.8806658e-001  3.3627251e-001  7.8232477e-001  8.9001141e-001 -1.2783229e-001 -6.5707663e-002  3.8303337e-003  3.9433095e-002  8.5122448e-001  3.5422609e-001  1.0738142e+000  6.8448339e-001  1.7534551e-001  1.4607416e-001  9.8222977e-001  7.1123491e-001  4.7263318e-001  6.4655661e-001  8.3547870e-001  2.2777277e-001  1.1143203e+000  1.4203859e+000 -2.4114733e-001 -2.9495161e-001  1.4747463e+000  1.0202422e-001  5.8044075e-001  4.4987488e-001 -5.6041972e-002 -1.0500451e-001  5.7430461e-001  8.0378875e-001  6.3214400e-001  7.2748640e-001  5.1634250e-001  1.3266554e+000  6.8113941e-001 -5.4475330e-001  3.2922719e-001  1.1547866e+000  3.4622065e-001  1.0893101e-001 -3.5439100e-001  4.7356902e-004 -1.2572671e-002  1.5024401e-002  2.5996602e-001  6.7824479e-001  1.0697630e+000  9.9661848e-001 -1.0279653e+000  7.3522826e-001  6.5318956e-001  4.1933617e-001
 -2.9121418e-001 -6.6894648e-002  6.7769085e-001  5.9600532e-001  4.0089495e-001 -1.5325754e-001  3.6408783e-001  4.5083874e-002 -1.6834345e-001  1.4089041e-001 -3.1508184e-001  5.0984062e-001  8.4207829e-002  8.1200899e-001  4.6819660e-002  6.4894041e-001 -3.0282498e-001  1.0040983e+000  6.6765008e-001  2.0656860e-001  9.1076150e-001  8.1691579e-002  2.3965585e+000 -3.1867687e-001  5.8697155e-001  3.0198068e-002  8.5688132e-001  7.5974364e-001  7.1905027e-001  3.2629958e-001  3.6297601e-001 -2.2691044e-002  1.1894701e+000  5.9069131e-001 -6.8204098e-001  1.0894512e-001  1.6356220e-001 -1.4611796e-001  2.7417376e-001  2.9172120e-001  2.7516969e-001  4.5022228e-001 -4.4466798e-001  1.7527279e+000  5.4301857e-001  1.5629794e+000 -1.8782798e-001  1.0473471e+000  8.9333612e-001 -5.5058035e-001  6.2762526e-001  6.2737357e-002  2.8065882e-001 -2.0721278e-001 -6.3250508e-002 -6.9719156e-001 -7.5137446e-001 -1.8687147e-001 -6.7580910e-001 -4.0716669e-001  1.2431217e+000 -6.7719106e-001 -5.3545188e-001  3.6281745e-001 -9.4353926e-001  4.7888348e-001
 -2.6538552e-001 -4.8665651e-002  3.1783920e-001 -6.6879994e-001  3.8919724e-001 -5.3474732e-002  2.2927840e-001  3.3756707e-001  1.4122586e-001 -3.3267406e-001  6.1886691e-001 -6.1125343e-001 -1.4222032e-001  1.3175820e-001 -3.7751181e-001  3.6687387e-001  2.4605399e-001  2.5674251e-001  9.0653481e-001  8.6483747e-003 -3.4230213e-002 -2.3695216e-002  8.3229520e-001 -1.4549543e-001  3.7164841e-001 -8.8065362e-002  1.4988251e-002  5.2168770e-001 -1.8115982e-001  4.5042677e-001 -5.2766432e-001 -4.5761977e-002  4.7212533e-001  5.8451361e-001 -3.5798405e-001 -5.7580567e-002  3.9096127e-001 -2.0973177e-001  3.8716529e-002 -1.9560510e-001 -5.8095050e-001  1.7020697e-001 -2.5581433e-001 -4.8660475e-003  3.2776463e-002 -8.5049494e-002  1.3217407e-002  1.0719531e+000  6.1887108e-001 -2.6348816e-001  2.2595960e-001 -2.3478798e-001  1.8231926e-001 -3.2490600e-001 -2.1037573e-002 -2.0814795e-001 -5.3463154e-001  1.2332779e-001  1.3266364e-001 -3.0439837e-001 -1.0157331e+000 -5.3210801e-001 -1.4067116e+000 -3.2511030e-001 -5.0226462e-001 -2.0195033e-001
  6.8421623e-001  7.5174700e-001  1.4894051e-001  5.5628376e-001  4.6670305e-001  5.2095999e-002  1.1005555e+000  2.0359725e-001  1.7440291e-001 -7.9995270e-002  4.0210307e-001  3.8118548e-001  2.3393137e-001 -3.0323642e-001 -2.9641035e-001  1.2406504e-002 -1.6092513e-001  2.7068273e-001  6.3548301e-001  2.6296615e-001  5.8718612e-001  5.2657949e-002  4.4103483e-001  6.7725293e-001  4.2453377e-001  2.3304060e-001  6.3724733e-001  7.4853570e-001  8.9961359e-001  7.5243766e-001  4.8637650e-001  2.6160993e-001  2.5210379e-001  3.4614526e-001  4.1604427e-001  5.0602372e-001  3.5757657e-001  3.5709700e-001  5.7382240e-001  5.3388624e-001  4.9200843e-001  4.8233532e-001  1.0700693e+000  7.0268735e-001  1.0379669e+000  1.0698486e+000  6.7793107e-001  1.8269669e+000  3.7895127e-001  3.6277516e-001 -1.7294631e-002 -1.2680326e-001  7.7122704e-002  2.9473718e-001 -7.6198510e-002 -1.3991756e-001  6.2379191e-003  2.1453120e-001 -1.3482367e-002  7.9095472e-001  7.8071142e-001  1.2910217e-002  4.8237669e-001  4.2165340e-001  4.7897826e-001  8.4186295e-001
 -4.1424824e-002 -4.1862123e-002 -1.4600539e+000  3.1270119e-001  1.4546766e-001 -1.9201273e-001 -2.7232290e-001  5.0450497e-001  5.6097965e-001  1.6142981e-001  5.0723723e-001  5.5732178e-002  5.5893416e-001 -6.7356664e-001 -1.6197564e-001  4.1487814e-001  7.8073834e-001  7.3438332e-001  1.6658445e+000  7.3708348e-001  3.0295605e-001 -9.8784102e-002  1.5293645e+000  1.0333916e+000  1.1517845e+000  5.7822589e-001  2.9043181e-001 -7.6092847e-001 -4.4341618e-001  4.5587683e-001 -2.0439041e-001  3.5458423e-002 -1.2473511e-001  3.2142834e-001 -3.4969946e-001 -7.9404372e-001 -2.4793359e-001 -5.0364709e-001 -3.5154409e-001  1.3714186e-001  7.8619357e-001  6.6239625e-001  9.4146323e-001  1.1705416e+000  1.4469332e+000  4.0917245e-001  7.7844852e-001  1.3653442e+000  3.3991057e-001  2.3377317e-001  1.9292852e-001 -1.2831327e-001 -7.0234265e-001  5.5587089e-002  3.2030882e-002  1.7292045e-001 -2.9866250e-001 -2.9654777e-002 -3.9283369e-001 -9.7624479e-002 -6.7316748e-001  1.1883962e-001  1.1574286e+000  1.3395946e+000 -5.4949804e-003  8.2786994e-001
  1.1229849e+000 -7.2742242e-003 -4.1573218e-001 -6.5453616e-001  2.0949291e-001 -1.0927080e+000 -6.3485230e-001  2.5044499e-001  2.5940412e-001  1.5255633e-001  2.9707839e-001 -1.0456701e-001  1.3510143e-001 -1.6687788e-001 -1.7187308e-001  1.3912943e-001  3.7111650e-001  5.3707977e-001  1.1097018e+000  1.0217169e-001  3.7848463e-001  5.3964540e-001  3.9263013e-001 -3.9494048e-002  6.5718297e-001  3.7204189e-001 -3.4025045e-001  4.3246889e-001  8.0448592e-001  7.2496057e-001 -1.3483038e-001 -4.1046845e-002 -4.8084186e-001 -6.8196005e-001 -2.8900549e-001 -5.0172498e-001 -3.3385817e-002  1.1880451e-001  5.2587300e-001 -5.0515572e-001  4.1184181e-001  1.8258217e-001  4.4832300e-001 -5.8227186e-003  3.8916688e-001  5.5057380e-001 -1.6283089e-001  1.0679419e+000  7.5381118e-001 -7.8678002e-001 -1.0631631e-002 -1.2595207e-001  3.6503207e-001  1.2831428e-001  1.6861716e-001 -2.8723951e-002 -2.3378944e-001 -2.5194446e-001 -3.7417754e-002 -8.1047255e-001 -1.6031584e+000  1.2937099e-001 -8.4685678e-001  5.4918545e-001  2.5448025e-001  7.9524379e-001
 -5.4809384e-001 -1.2096057e-001  3.0740398e-001 -3.7123696e-002  4.2888577e-001 -1.4739566e+000 -8.2705424e-001  4.8352503e-001 -1.0867234e-002  6.0278075e-001 -4.6292369e-003  2.9692020e-001  2.3267596e-001 -4.5306459e-001  3.3989939e-002  4.5756615e-001 -6.7647183e-002 -5.3981585e-001  4.6259872e-001 -4.6438461e-002 -1.1717175e+000  7.3793757e-001  3.8400761e-001  5.0514018e-001  1.5325247e-002  6.7853863e-001 -3.2617243e-001 -1.0478673e+000 -9.8046652e-001  9.1646244e-002  1.2825395e-001  4.6517518e-001 -1.9577850e-002 -6.0871774e-002  6.7381016e-001  8.9420985e-001 -1.1757673e-001 -1.3792857e+000 -4.4326411e-001 -5.9329662e-001  6.3696377e-001  3.8343301e-001 -3.4724544e-001  5.9264044e-001  2.8233656e-001  5.8212349e-002  2.3920341e-001  2.7922041e-001 -1.9859772e-001  2.8862469e-001  2.8538858e-001 -4.9920806e-001  5.6039597e-002  1.5493209e-001  3.2948787e-001 -4.5407332e-001  4.1378397e-001 -4.7605501e-002  4.7012218e-002 -7.3047244e-001 -1.3560665e+000  8.7453897e-002 -1.2990767e-001  4.1733394e-001 -1.0742992e-001 -1.6294174e-001
  6.8816301e-001  5.3685334e-001 -3.6901889e-001 -1.0754008e-001  4.8358377e-001 -1.2255607e+000  2.5091390e-001  8.8021720e-002 -2.8398003e-001  2.6973633e-001 -1.2869794e-001  1.8198413e-001  3.5796098e-001 -2.5921407e-001 -7.5042773e-002 -1.8611282e-001  3.4081355e-002 -1.6880835e-001  8.6243651e-001 -1.2988385e-001 -1.5506053e+000 -2.7891393e-001 -7.1004870e-001  4.1584662e-001  2.5951271e-001  1.2925980e+000 -1.3048835e-002 -1.0376417e+000 -5.9906601e-001 -2.4534728e-001  4.5283397e-002  7.5991432e-001 -4.6867406e-001 -7.4949855e-001  7.9990577e-001  4.9567309e-001 -6.4498532e-001 -6.9283371e-001 -9.7595080e-001  1.9730590e-001  8.1767979e-001  4.5924302e-001 -6.1356558e-002  5.7312778e-001 -1.4990900e-003 -1.7254630e-001 -1.1478574e-001 -7.0722655e-002 -1.4109274e-001  4.0949096e-001 -2.8123289e-001 -5.4236537e-001 -1.4199498e-001  1.1566791e-001  8.7429057e-002  2.0884841e-003  2.0593945e-001 -3.2152720e-001 -2.1810370e-001 -5.4524940e-001  4.7179051e-001  4.9424388e-001  8.3445515e-001  7.9605763e-001  2.9946972e-001  1.4481003e-001
 -1.3655983e-001  4.8508080e-001 -6.0511046e-001 -1.1161110e+000  6.5460813e-002 -5.0907752e-001 -1.2782760e-002 -2.2463269e-001 -6.1101962e-001 -1.4210616e-001 -4.9234376e-001 -8.6841129e-002 -7.0300771e-001 -3.2893467e-002 -4.3995606e-001 -4.8992105e-002 -1.6509920e-001 -1.1621344e+000 -1.1217168e+000 -6.1002941e-001 -5.0995723e-001 -4.0768273e-001  3.0501511e-002 -1.0770829e+000 -2.0100637e-001 -3.9831559e-001 -1.2289618e+000 -1.3511778e+000 -6.9923639e-001  5.8001677e-001 -5.3327076e-001 -3.5210089e-001 -2.0518560e-001 -1.2922290e-001  1.1733288e-001  1.1208442e-001  3.5849323e-001 -1.5936827e-001 -1.2953472e+000 -1.3698277e+000 -3.0681453e-001  1.8750218e-002 -5.5625997e-001  3.5248574e-001  1.6614478e-001  8.5413349e-002  2.7164820e-001 -4.4978399e-001  9.7382932e-001  4.8045751e-001 -1.1946948e-001 -6.7182044e-001 -3.4700190e-001  1.3151514e-001 -3.1382102e-001  2.8523607e-001 -1.1557837e-001 -2.2698075e-001  2.2439492e-001 -9.5680066e-001  3.5048362e-001 -1.2904529e-001 -6.3525587e-001 -5.5754123e-001 -2.8088394e-001 -6.5533957e-001
  9.9276361e-002  1.5962905e-001 -5.4912500e-001 -1.2202451e+000 -6.9464923e-002 -9.1856646e-001  5.1887726e-002 -3.2462020e-001  2.1480280e-002 -2.6266571e-001 -3.6531972e-001 -8.0939758e-002 -6.8666423e-001 -2.0746735e-001 -6.1938676e-002  2.2736921e-001 -7.0681391e-001 -5.1811429e-001 -2.5467659e-001 -2.3780178e-001 -7.5107755e-001 -1.5680644e-001  5.8851153e-001  3.1043688e-001 -3.1363691e-001 -1.1277440e-001 -1.6513774e-003  1.7984558e-001  2.5521742e-001  4.0597918e-001 -1.3093212e-001 -2.4152019e-001  2.5867986e-001 -1.4827131e-001 -7.9599564e-002 -2.0084778e-001  3.6433398e-001  1.1022663e-001 -4.8560036e-001 -1.8915253e-001 -1.1202014e-001 -1.1827079e-002  8.2686807e-002  8.9623312e-002  6.2761468e-001 -6.8075510e-001  4.0248123e-001 -1.4402171e-001 -9.6951666e-002 -1.6962335e-001  1.8521516e-001  1.6699149e-001 -2.8458986e-001 -1.5884262e-001  1.1298932e-001  3.7691959e-001  1.7092598e-001 -2.3706485e-001  9.2626982e-002 -1.5855434e-001  1.8522975e-001 -4.9737497e-001 -1.5695527e+000 -8.9463951e-003 -6.6874167e-001  8.7500571e-001
 -6.4935787e-002  5.2125454e-001 -1.3391596e+000 -2.5363072e-001 -5.1621929e-001  2.5328725e-001  6.1649221e-002  1.2036605e-001  1.1845111e-001 -7.3391622e-001 -1.1309984e-001  4.0610372e-001 -9.8666898e-002  1.4562117e-001  5.2450425e-001  7.4571940e-001  5.1247731e-001  2.8506491e-001 -5.1810748e-001  3.0252577e-001 -1.4472964e+000  8.8915041e-002  1.4100948e+000 -7.2736625e-002  4.7231246e-001  1.4867928e-001 -1.1680805e-001  1.8620256e+000  1.2630965e+000  1.1703678e-001  6.0118308e-001  4.8643285e-001  6.7477696e-001  3.4560241e-001  8.7422414e-001  9.6004811e-001  9.7185908e-002  1.3451778e+000  8.5952053e-001  4.7271698e-002  1.4944523e-001  2.6856059e-001 -5.9710142e-001  2.0417971e+000  4.4230528e-001 -3.1643100e-001  1.2412141e+000  1.4263902e-003  5.7596999e-001  1.3930608e-001  2.7828224e-001 -1.2969085e-001  1.4920895e-001  2.4636029e-002 -2.8371586e-001  1.4529686e-001  1.4780567e-001 -1.7459656e-002  4.0297126e-001 -1.7810358e-001  5.1033314e-001 -6.7193355e-001 -6.7457556e-001 -2.5739875e-001 -2.9435437e-001  5.2288344e-001
 -4.6354253e-001 -5.1775993e-001 -4.6744830e-001 -5.3359714e-001 -7.6598385e-001  5.8744901e-001 -1.4513162e-001 -2.7029876e-001 -3.8107071e-001 -1.8841378e-001 -8.7358620e-001  1.8332828e-001 -9.5294801e-002  2.7974248e-001  5.2490475e-003  3.5168120e-001  3.4696781e-001 -1.5602429e-001 -1.1976994e+000 -3.2337373e-001 -4.0997995e-001 -2.3330965e-001  5.3900789e-001  7.3789390e-001  1.4924143e-001 -8.9922517e-002  1.5611331e-001  2.4974081e-001  1.3227187e-001 -1.8181161e-002  8.6824704e-002 -5.4628300e-003  3.9934463e-001  3.0489860e-001  6.1243543e-001  3.0284784e-001  1.0973919e-001  6.4061543e-001  3.1387771e-001 -5.0317371e-001  1.4459454e-001  6.5360086e-001  1.9702967e-002  6.7264354e-001  2.5846582e-001 -1.5482714e-003  1.1635978e+000  4.5627342e-002  1.2664997e+000  8.2137917e-001  9.4091453e-002 -2.9818378e-001  1.7220938e-001  5.5000778e-001 -3.7685931e-001 -4.7200626e-001  4.1761195e-001  2.1579079e-001  5.9677212e-002 -5.9761062e-002 -1.5141033e-002 -5.6162712e-001 -3.0864915e-001  6.4348439e-001 -1.4660316e-001  2.4722529e-001
 -9.3535611e-002 -6.0358823e-002 -1.0026681e+000 -1.0378406e+000 -5.9814123e-001 -8.6662634e-002 -8.7636349e-001 -7.9862600e-001 -7.6672174e-001 -9.1012107e-001 -7.2229494e-001  2.7646239e-002 -9.5108054e-001  5.7063459e-002 -4.0680620e-001  4.2552752e-001 -9.7278922e-002  8.2887119e-002 -1.3729098e+000 -3.6057998e-001 -9.1631366e-001 -8.7784835e-001  2.5894407e-001 -5.4340419e-001  2.2970534e-002 -8.7641676e-001 -4.4011034e-001  6.9787459e-001  5.8982897e-002  3.3511050e-002 -5.3482326e-002 -2.5035710e-001  2.1818841e-001  1.4104383e+000  6.4629861e-002 -1.0494704e-001  3.7893898e-001  2.9208947e-001  1.8391371e-001 -5.6356622e-001 -9.6139268e-001  6.1161005e-002 -5.8577955e-002 -3.4001660e-001 -1.7840349e-001  7.7560847e-001  1.7456646e+000 -1.4456414e-001  1.2052409e+000  2.1143002e-001  5.5143918e-001 -2.2567653e-001 -9.4338612e-002 -7.4597307e-001 -5.0313865e-001 -2.7598773e-001 -2.0800780e-001 -4.7117308e-001 -2.1533406e-002 -6.0050007e-001 -3.2638447e-001 -5.2813821e-001 -2.0109622e+000  4.3405135e-001 -2.8948266e-001  1.2639216e+000
  1.5194262e+000 -4.7657000e-001  1.3826974e-001 -6.4425333e-001 -1.2185057e-001  2.7197107e-001 -1.4828130e-002 -9.9280078e-002  2.2519696e-001 -3.5492460e-001  7.0743915e-002  1.0383998e+000 -4.0767074e-001  5.4787048e-002  1.8468035e-001  3.5938938e-001 -5.3244028e-001  4.0552437e-001 -3.6051550e-001 -4.3101543e-001 -1.5954402e-001 -2.0101249e-001  4.4286281e-001 -4.1364527e-001 -9.1410827e-002 -1.1816669e-001 -2.7160608e-001 -2.5206996e-001 -4.3744418e-001  2.7973709e-001 -4.4111625e-001  2.4400117e-001  5.3482662e-001  8.8480189e-001  1.3298500e-001  2.0720338e-001  7.5451137e-001 -4.1719048e-001 -5.2631391e-001  3.9989797e-001 -4.3536667e-002  4.3150729e-001  9.5661623e-002  9.4366839e-001  3.7492908e-001  1.4796566e+000  1.5430173e+000  1.3316930e-001  4.7922615e-001  3.7380429e-001  5.3544361e-001  7.9366752e-001  1.8915955e-001 -2.8457528e-001 -1.9274034e-001  6.9286742e-002 -1.0060539e-001  3.8344466e-001 -7.8622930e-002 -7.4174538e-002 -3.8456205e-001  3.2997227e-002 -1.3527092e+000  5.3746069e-001  4.2391747e-001  5.1750356e-001
  8.0557490e-001  9.3183124e-002 -3.0873543e-001 -4.6690815e-001  1.2461206e-001  1.4759674e+000  1.4512709e-001  2.7080010e-001  4.4557997e-003 -1.8298417e-001  5.0744961e-001 -4.1499745e-001 -3.0669826e-001  4.1483161e-001  7.4461849e-002  6.2338997e-002  1.9987426e-001  7.4598526e-001 -3.6106446e-001  2.8440520e-001 -1.0337475e+000 -1.9236775e-002  2.0593447e+000  1.7671978e-001  3.6059525e-001 -1.0430235e-001  8.8734138e-001  8.5963573e-001  3.4326968e-001 -6.7600022e-002  6.0188936e-001  6.0867799e-001  3.3048648e-001  9.8462404e-001  3.4474638e-001 -9.7554602e-002  7.0552525e-002  5.3124513e-001  1.4819478e+000  7.4672348e-001 -8.4738064e-002  5.6458907e-001  1.0617693e-001  2.6446510e-001  5.1742620e-001  8.5637520e-001  1.2606080e+000  7.9890626e-001  9.5682289e-001  5.9226650e-001  6.1993746e-001  6.3996979e-001  5.4382229e-001 -4.1696655e-001 -2.9739563e-001  3.2419192e-001  1.1669211e-001 -9.4464782e-002  7.3682894e-001  4.9310017e-001  2.0394764e-002  2.8530937e-001 -1.3009879e-001 -4.6054359e-001 -2.2743294e-001  3.6097930e-003
  3.0248102e-001  4.8846515e-001 -1.0591878e+000 -6.3523008e-001 -1.1084191e-001 -3.6641556e-001  1.2143655e-001 -2.8858531e-001 -1.2044823e-001 -4.1459699e-001 -8.5439855e-001 -3.6008795e-001 -6.0145199e-001  5.9056799e-001  4.6498605e-001  3.6947246e-001 -5.0234205e-001 -7.0576369e-001 -1.4251418e+000 -1.1940353e-001 -8.0649949e-001 -5.3644742e-001 -4.7067787e-001 -6.4679157e-001 -4.6559119e-001 -4.4220627e-001  2.1397623e-001  1.9961531e-001  5.2930448e-002 -4.4372611e-001 -2.9474015e-001 -7.8957926e-002  1.7075766e-001  2.5670349e-001 -2.3974538e-002  5.5554281e-001 -6.9209036e-002  5.3681704e-001  5.8320155e-001  3.3957965e-001 -1.8608962e-001  4.4755397e-003 -4.7076721e-001  3.4668372e-001  2.4693197e-001  1.0485886e+000  1.6428941e+000  4.4405636e-001  6.2674239e-001 -1.7567369e-001  1.0489321e+000  6.2392484e-001  6.4058669e-001 -5.2624935e-001 -9.1103962e-001  5.3423481e-002 -2.3621881e-001  5.8796545e-002 -1.5043717e-001  3.5375737e-001  7.7653859e-001 -4.6160187e-002 -9.8536792e-001  7.5922708e-001  3.3937743e-001 -5.1979619e-003
  7.5061763e-001 -8.3265516e-001 -1.1559349e+000 -2.1399986e-001 -2.3711714e-001  8.5369064e-001  4.6417702e-001  2.9919016e-001  1.4118368e-001 -6.6861967e-001  4.1452139e-001 -9.8944992e-002 -9.1803498e-001  7.2759092e-001  5.3936410e-001  8.1264203e-001 -1.0886036e-001  5.1491808e-001 -7.0984008e-001  2.3447631e-002 -3.9898839e-001 -1.0231080e+000  1.3843449e+000 -4.4848173e-001  7.0331793e-003 -3.6858039e-001  6.0240589e-001  3.3472842e-002 -1.0443268e-001 -3.9250276e-001 -2.6079269e-001 -1.9258196e-001  8.0371137e-001  9.1189334e-001  2.1275098e-002 -3.9060184e-001 -5.0228266e-001  9.9649130e-002  5.8270963e-001  8.7747838e-002 -1.3316387e-001  1.6033674e-001 -1.1213515e-001  1.7560312e+000  1.8797113e-001  1.0367025e+000  9.0444042e-001 -1.0903349e-001  4.3664828e-001 -2.2026513e-001  7.7550340e-001  4.0968586e-001  1.1123697e-001 -7.2952961e-001 -5.1798878e-001 -2.5228363e-002 -3.9882400e-002  5.7504415e-001  2.1276689e-001  3.6567552e-001  7.2670182e-001 -1.4952072e-001 -3.1649452e-001  3.2191225e-001 -4.4234389e-001  1.1116421e+000
  6.6145111e-001  1.8005955e-003  1.1561484e-001 -6.5057180e-001  1.0301756e-001  9.6309806e-001 -5.0993648e-001  1.2812984e-001 -5.6416651e-002 -5.7144311e-001  2.5690924e-001 -4.8769898e-003 -1.2834398e-001  2.4345569e-001  3.9130684e-001  1.8663491e-001 -2.7351976e-001  4.7217234e-001  5.9902574e-002  5.7001196e-002  1.3882357e-001 -1.4810784e-001  2.7392285e+000 -2.1278784e-001  8.5061089e-001  3.8983009e-001  4.7521095e-001  8.2283805e-001  1.8477068e-001 -5.0911137e-002  3.6300708e-001 -1.6296739e-001  7.3190969e-001  5.4539262e-001 -2.5133961e-001 -2.6553617e-001  5.3535631e-001  6.2628860e-001  4.2425160e-001  9.4067905e-001  5.1834133e-002  6.8390299e-001  2.1642872e-001  1.0604511e+000  4.0963579e-001 -8.3052150e-001  1.7276844e-001  1.2972557e+000  1.3296067e+000 -1.3439872e-001  5.1152796e-001 -2.6942174e-003  3.2810009e-001  7.0816700e-002  4.0340620e-002 -1.5378665e-001 -1.8018604e-001  3.3278183e-002  1.3629554e-001 -1.7355815e-001 -2.1050435e-001  1.8902658e-001 -7.5366938e-001 -3.1586903e-001  5.8706621e-001  5.0663638e-001
 -1.1934256e-001  3.4908076e-001 -8.0093868e-001 -7.6393529e-001  2.6586930e-001 -8.2933506e-002 -4.6216623e-001 -2.8925819e-001 -2.2018479e-002 -3.5772357e-001 -6.5058046e-001  8.7042647e-001 -2.3275752e-001 -1.2676248e-001 -4.9411471e-001 -2.1650935e-001 -2.1293919e-001  3.4270609e-001 -1.0215186e-001 -3.4036818e-001 -3.6209142e-001 -2.0864232e-001 -3.9391021e-002  1.3290020e-001 -4.4927632e-001 -2.9104690e-001 -2.7350432e-001 -5.1754970e-002 -5.1893705e-001 -1.1270469e+000 -6.1982136e-001 -8.5713076e-001  7.3513311e-002 -4.0272422e-001 -8.8994555e-001 -8.9213488e-001 -1.2536962e+000 -2.8871191e-002 -5.8969248e-001 -9.3080171e-002  1.5292328e-001 -3.4429158e-001 -5.1988265e-001 -7.2032213e-001  2.7877943e-001 -6.3575369e-001  2.0720274e-001  8.6061033e-001  3.9174821e-001 -7.8416936e-001 -6.7066733e-001 -8.2715854e-001 -3.7229025e-001 -1.3199203e-001 -1.6083287e-001 -7.5076151e-001 -5.6884954e-001  1.8817264e-001 -4.6703780e-001 -7.4589877e-001  2.0590560e-002 -1.7248581e-001 -5.3512931e-001 -1.4304888e-001 -7.2846800e-001  3.7393048e-001
  1.8750152e-002 -7.3805901e-002  4.9788350e-001 -1.8054459e+000 -2.4478310e-001  4.9687726e-001 -4.7675671e-001 -3.2835460e-002 -6.1282105e-001 -5.6437844e-002  2.2297999e-001  1.0166946e+000 -7.5753424e-003  5.3769508e-001 -4.6184775e-001 -5.0763973e-001 -8.5589066e-001  7.8842572e-001  1.1166646e+000 -4.8884143e-001 -2.4595700e-001 -3.5822587e-001 -2.6950598e-001 -9.4189981e-001 -2.9435911e-001 -9.9395477e-001 -9.4022718e-002 -8.4526197e-001 -1.0840292e+000 -4.8168060e-001 -5.7162251e-001 -4.2212920e-001 -8.6895995e-001 -1.0349107e+000 -5.6016634e-001 -3.3164394e-001 -7.0219202e-001 -5.8053114e-001 -4.2479188e-001 -1.0248587e-001 -9.1913907e-001 -1.8444965e-001 -6.1485035e-001 -8.7901603e-001 -6.5014841e-001 -1.2022475e+000 -1.2195760e+000  9.6604502e-001  5.7645698e-001 -3.5532753e-001 -4.6881606e-001 -7.2220032e-001 -2.8869864e-002  3.5078473e-001  3.1250238e-001 -6.1836345e-001 -8.2944958e-001 -2.9740263e-001 -4.7197247e-001 -5.1060730e-001  3.9981761e-001 -1.2501754e-002 -2.7019675e-001 -1.9067208e+000 -1.3987703e-001  6.1479896e-001
 -2.0957265e+000  2.1941152e-001  8.3995913e-001 -2.4625075e+000 -6.6592293e-001 -2.6267349e-001 -6.8998563e-001 -3.4319046e-001 -6.8297919e-001 -4.5879479e-001  4.6218541e-002 -3.1928919e-001  3.2436370e-001  1.5084107e-001 -4.5917392e-001 -7.5179052e-001 -5.2450353e-001  6.8968999e-001  1.2139370e-001 -4.9859785e-001  2.6367408e-001 -6.2300237e-001 -1.3762050e+000 -8.6871616e-001 -2.6484433e-001 -6.5845349e-001 -6.9761921e-001  2.0098056e-001  1.9915487e-001 -8.9239519e-001 -4.5762118e-001 -6.2241093e-001 -1.3418805e+000 -1.2428409e+000 -6.8324851e-001 -2.4315821e-001 -8.5459406e-001  4.9851077e-001  5.1111819e-001 -5.6647730e-002 -1.0988631e+000 -5.0721243e-001 -7.4470102e-001 -9.7511196e-001 -1.2007679e+000 -9.7867443e-001 -9.2944919e-001  1.1251270e+000  9.5561020e-001 -1.9306662e-001 -7.8349949e-001 -8.7297713e-001  1.6454891e-001  7.6432658e-003  6.1007666e-001 -1.1054588e+000 -5.1839064e-001 -4.4433979e-001 -6.3283380e-001 -7.5014152e-001 -4.6508363e-001 -2.3889426e-001  1.8460627e-001 -8.8607932e-001 -1.6837988e-001 -1.8274618e+000
  5.9335820e-001 -2.5459358e-002  1.0089813e+000 -8.6377721e-001 -1.6758147e-001 -3.9452072e-001 -6.9816491e-001 -4.0238180e-001 -3.0639206e-002  2.4995514e-001 -2.3265437e-002  2.8289267e-002  3.0803726e-001  5.6908785e-002 -2.8073720e-002 -2.7391606e-001 -1.3236416e-001  5.2658441e-001  9.3921289e-001  1.7976886e-001  2.0092800e-001  1.1827023e-001 -4.0464407e-001 -2.5334939e-001  4.0622696e-001 -3.1236774e-001 -7.2402912e-001 -6.0618067e-001 -4.4591653e-001  2.6178857e-001 -4.2869697e-001 -3.5264391e-001 -6.4287024e-001 -2.1568928e-001 -4.0347633e-001 -3.3047948e-001  4.5523267e-001 -1.8441793e-001  1.2340553e-001 -1.1158681e-001  6.4215564e-002  9.4041141e-002 -4.5696225e-002 -1.0061140e+000 -1.2148843e-001 -8.7985195e-001  6.4709142e-002  9.3996575e-001 -9.4486337e-001 -2.9873466e-001 -2.4547608e-001  1.1040258e-001  6.7729436e-001 -7.4097884e-002  9.0642393e-001  6.8826191e-002 -2.9213430e-002 -5.8364605e-001 -2.7812293e-002 -1.0803572e-001  3.5683287e-001 -1.6316075e-001  6.4653978e-001  5.5962369e-001  7.1558404e-001  5.9424682e-002
 -1.4917227e+000  1.2304184e+000  6.8254238e-001 -1.1094505e-001  6.6144125e-001 -7.3223034e-001 -8.3263651e-002  4.3259548e-001  2.9174818e-001  1.2342214e+000  5.7255617e-003  1.4312346e-002  6.5020740e-001  5.1650403e-001  6.3958274e-001  8.4052141e-002  4.3226326e-001  1.5359181e-001  3.3413410e-001  8.1374222e-002 -4.2179835e-002  2.5005095e-001 -1.2876013e-002 -3.5076036e-001  3.5060903e-001  3.5450079e-001  2.2817880e-001 -8.6298301e-001 -6.3078477e-001  6.3903778e-001  2.5185123e-001  9.3847101e-002 -3.6275202e-001  2.5126102e-001  9.7228939e-002  1.0453372e+000  1.3626822e+000 -4.7171719e-002 -4.0533656e-001  2.5051369e-001  7.3642910e-002  5.6583473e-001  2.9062742e-003 -1.9977704e-001  1.9546475e-001  5.3572894e-002  8.7616440e-001  1.2496414e-001 -2.7380363e-002  6.6647859e-001  2.6580240e-001  5.6269307e-001  7.7680614e-001  8.2830730e-001  2.4854729e-001  9.0730540e-001  5.0032589e-001  5.7171600e-001  5.4257188e-001 -1.6408974e-003 -1.6024089e-001  8.3769715e-001  9.2205875e-001 -5.0639226e-001  1.5931069e+000 -1.0073269e-001
 -8.4724641e-001  8.5240901e-001  1.0734718e-001 -8.5802614e-001  1.2875012e-001  6.0225693e-001 -3.4546662e-001  6.5408564e-001 -1.2318075e-001  7.2166045e-001  5.7183905e-001  4.7260007e-001  2.9131995e-001  6.6807157e-001  7.2461900e-001  3.2998909e-001 -6.1420015e-002  2.5141046e-001  5.5422692e-001 -2.4756494e-001  7.7355516e-001  3.2318481e-001 -7.6554456e-001 -1.2150050e+000  1.3971743e-001 -3.8203856e-001 -2.2474738e-001 -5.0930927e-001 -4.9335581e-002  7.3970334e-001 -3.1309870e-001 -2.9081939e-001  1.7086054e-001 -1.7245071e-001 -2.7463580e-001 -2.6428195e-001  7.4974033e-001 -4.6631065e-001 -1.0198485e+000 -8.1371367e-001 -5.8017438e-001  2.4778103e-001 -5.7049688e-001  6.0639003e-001  2.5265187e-001 -4.5040584e-001 -2.1068502e-001  6.6614481e-002  8.4913853e-001  2.4575663e-002  5.3406762e-001  4.9834094e-001 -1.8680315e-002 -2.3287554e-001  7.9378982e-001  5.3790119e-001  4.0655384e-001  6.8680333e-001  2.9048032e-001 -2.2241358e-001  2.2678010e-001  3.0484171e-001  1.4260020e+000 -5.3437518e-002  1.0989021e+000 -1.3514887e+000
 -4.3168634e-002  6.1448822e-002  7.1745058e-001 -1.0340220e+000  2.3282672e-001 -3.4765662e-001 -3.9501946e-001 -2.8576570e-001  1.1048873e-002  1.3666335e-001 -7.3625927e-001 -9.4013406e-002 -1.1613452e-001  2.6962273e-001 -5.6454584e-002  1.5418178e-001 -1.2534576e+000 -5.0830577e-001 -3.8742951e-001 -7.3146363e-001 -1.4390086e-001 -4.9352489e-001 -1.1071295e+000 -1.2594572e+000 -7.2911111e-001 -5.3013296e-001 -6.6824097e-001 -1.1203332e+000 -6.3326665e-001 -4.2765461e-002 -8.9474034e-001 -1.2373713e+000 -2.7912176e-001 -6.4852840e-001 -3.6564878e-001 -3.0529734e-001  3.1946614e-001 -6.0266341e-001 -1.0100451e+000 -7.1021725e-001 -1.2324762e-001 -2.5700338e-001 -1.1189035e+000 -1.0947321e+000 -3.5799914e-001 -1.8371315e-001 -1.0061902e-001 -3.3844390e-002 -4.4712984e-001  1.5425089e-001  2.2842895e-001  4.3850571e-001 -3.4273375e-002  2.4235968e-001  1.6761108e-001 -6.6582578e-001 -1.4107482e-001 -7.9922702e-002 -2.0844498e-001  1.0097780e-001  3.1983919e-001  9.2904715e-002  1.7480579e-002 -1.1356076e+000  5.7160257e-001 -1.6404642e+000
  4.3484541e-001 -5.1135038e-001 -1.2468607e-001 -1.2912914e+000 -6.0114310e-001 -5.1442270e-001 -5.8879353e-001 -1.0632270e+000 -5.2260090e-001 -6.3090532e-001 -8.0201542e-001 -6.6512867e-001 -6.7444119e-001 -6.4313079e-001 -8.5023464e-002 -8.8396322e-001 -1.0772119e+000 -5.2706817e-001  3.5880221e-001 -1.0585211e+000 -7.8977222e-001 -5.1169509e-001 -1.0828230e+000 -2.2980246e+000 -7.6353497e-001 -5.1875279e-001 -1.0483888e+000 -1.1555000e+000 -1.2492800e+000 -1.5119422e+000 -1.6086254e+000 -1.6989444e+000 -1.2598434e+000 -1.8969617e+000 -1.6179148e+000 -1.6130304e+000 -1.2070005e+000 -1.4173323e+000 -1.0849786e+000 -1.2478771e+000 -1.2693709e+000 -3.9387863e-001 -1.8278213e+000 -3.0983161e-001 -1.0038832e+000 -2.1476288e+000 -1.3365432e+000 -1.0779323e-001 -7.3616435e-001 -3.8704377e-001 -6.8482246e-001 -3.8284423e-001 -1.0443630e+000 -6.1962912e-001 -1.0737191e-001 -1.0653489e+000 -1.3106827e+000 -1.5084825e-001 -8.5362261e-001 -4.7177513e-001 -9.4606605e-001 -4.9859332e-001  3.5513223e-001 -1.2057090e+000 -7.8347843e-001 -6.3087552e-002
  4.4396047e-001 -4.5381150e-001  2.0100126e-001 -7.7124866e-001 -2.3608356e-001  9.2511045e-001 -2.7262639e-001 -6.2170909e-001  2.8449540e-001 -6.0944043e-001  5.0182468e-002 -5.9785115e-001 -3.6701182e-002 -4.3718241e-002 -9.7477598e-003 -3.0733726e-001  1.5660904e-002  2.8105912e-001 -1.6225423e-002 -2.3804728e-001  2.5202240e-002 -4.5284385e-001 -5.9135724e-001 -1.7350577e+000 -6.5867745e-001 -6.0653463e-001 -6.0564882e-001 -1.8626586e-001 -1.6592396e-002  8.1176232e-002 -6.2277309e-001 -2.0714449e-001 -1.0900257e-001 -1.4755683e-001 -3.6912408e-001 -3.7312534e-001 -6.5022391e-001  3.2161344e-001 -2.4663907e-002 -5.3094473e-001 -9.2201025e-001 -2.1866440e-001 -1.0305644e+000 -3.5234748e-001 -7.7172771e-001 -8.3675703e-001 -7.3128288e-001 -5.3319257e-001  5.7387051e-001 -3.5066107e-002 -6.9069946e-002  5.0715477e-001 -1.5230819e-001 -2.3236980e-001 -3.3546624e-001 -9.9560362e-002 -6.0304678e-001 -2.9805894e-001 -9.5326164e-002 -1.2126890e-001 -6.6968300e-001  2.1322970e-002 -4.3229030e-001 -9.9502013e-001 -6.0696720e-001  8.5079633e-001
  2.2556538e-001 -1.0668471e-001  5.4135342e-001 -7.6247225e-001  2.3806522e-001 -2.8977302e-001  6.2035587e-001 -2.7898033e-001 -2.9489575e-002 -6.6249800e-001  4.4686249e-001 -1.9747688e-001 -5.2789853e-001 -3.1652922e-001  3.4849488e-001  3.9317632e-001  6.1638666e-002  8.3183269e-001  5.2660560e-002  3.1399193e-001  1.2100446e-001 -3.9312879e-001 -5.3595706e-001 -2.8509032e-001 -7.7670087e-002 -4.5758078e-001  2.9360870e-001 -7.9293531e-002  2.1871954e-001 -2.6008094e-001 -5.5203893e-002 -3.4263706e-001 -3.2936668e-001 -4.3743314e-001 -3.9889239e-003 -9.0336265e-001  3.4385588e-001  9.0254364e-001  5.9190309e-001  8.7576567e-001 -5.6884547e-001 -4.3480325e-001 -7.9192229e-001 -1.0589359e+000 -7.4177974e-001  1.5980334e-001 -3.6966812e-001  6.5275674e-002  2.3447678e-001 -6.5948214e-001  1.2845158e-001  1.1423273e+000  1.9498693e-001  1.7193926e-002 -3.3805151e-001  5.1880289e-002 -2.7376208e-001 -1.8780255e-001  3.1613404e-002  1.1464994e-001  3.6258635e-001  4.1016263e-001 -8.0322201e-001  4.8789079e-001 -7.5006287e-002  4.5489918e-001
 -7.5995721e-003  7.1433781e-002  1.1123787e+000  7.1381410e-001  2.1086367e-001  7.4163897e-001  7.3316900e-001 -2.1378120e-001  2.2548368e-001 -4.8492359e-001  5.3168721e-001 -7.3677828e-001 -6.1289882e-002 -7.9766454e-002  8.7326097e-001  6.7050904e-001  8.8552889e-001  9.8686716e-001  4.4469962e-001  1.1576915e+000 -2.4646134e-001  5.1450853e-001  7.5709704e-001  1.0903559e-001  1.0161498e+000 -3.6744935e-002  5.8634858e-001  7.6168288e-001  8.5588757e-001  5.6319153e-001  7.7852133e-001  4.8427913e-001  1.1110358e-001  1.2196870e+000  7.0097168e-001  4.7368465e-001  9.4131191e-001  1.3789648e+000  5.5519733e-001  9.2483095e-001 -4.4213941e-001  2.9050007e-001 -7.2161140e-001  6.3423824e-001  2.2304002e-001  1.9765671e-002  3.5506143e-001  5.7142236e-001 -2.8765843e-001  4.6288906e-001  6.0909714e-001  1.3358034e+000  3.2368447e-001  4.3158722e-002 -1.5042755e-001 -6.1369312e-002 -3.4838430e-002 -2.4105079e-001  4.7040405e-001  2.0734182e-001  9.3192227e-001  3.5426468e-001 -5.5814210e-001  1.9500515e-001 -7.5872463e-002  1.6960814e+000
 -1.0682125e-002  5.1802007e-003  8.8414019e-001  1.0534148e+000  1.9796602e-001  9.0628464e-001  1.1582673e-002  1.9026914e-001  8.6895382e-002  7.7651011e-002  4.6275844e-001 -1.3074590e-001  7.6809648e-002  1.1375480e-001  2.1315104e-001  2.0486455e-001  1.1695802e+000  6.7654289e-001  1.1490729e+000  1.0010444e+000  4.9964593e-001 -1.1953208e-001  5.5785731e-002  3.6124082e-001  2.0384537e-001  3.6360592e-001  5.3559543e-001  9.4295354e-002  1.1594499e-001  2.4563586e-001  2.8091569e-001  4.3337802e-001  6.5262864e-001  7.7215501e-001  2.3283890e-001  1.0537702e-001 -1.5186758e-001  2.6415033e-001  4.3164177e-001  9.4090888e-002 -1.8920625e-001 -5.4508804e-001 -8.5459084e-002 -1.1357163e+000 -2.1770967e-002  7.9946820e-001 -3.2300492e-001  1.7775522e-001  2.4545178e-001 -3.4086288e-002 -5.7630971e-002  8.4677093e-002 -7.9070268e-002  1.7150982e-001 -1.0951175e+000 -3.8078579e-001 -3.6937939e-001  3.9339673e-001 -6.6327102e-002  4.9241066e-001  1.1786908e-001  5.0133562e-001 -4.8058575e-002  5.6388933e-001  4.1502474e-001  7.3302154e-001
  8.1604084e-001  2.9004120e-001  7.6015407e-001  3.8992246e-001  6.8293304e-001  9.7512151e-002  8.1152085e-001  1.1380674e-001  6.4512109e-002 -2.3600874e-001  6.7434102e-001 -8.9632490e-002  6.7307107e-001 -2.2296224e-001  5.5154903e-001  6.0464193e-001  6.8022755e-001 -2.4686111e-001  5.7403310e-001  4.9629642e-001  1.4346900e+000  4.5117368e-001 -1.0027379e+000  1.0006991e+000  6.8448543e-002  3.5237580e-001  5.8654086e-001  5.5745645e-001  1.8896572e-001  1.2450709e+000  1.2578694e-003  5.0589835e-002  4.6424537e-001  3.6203477e-001  2.1352418e-001 -1.0879740e-001  1.0348709e+000  4.5648751e-001  4.6761547e-001  6.4789981e-001  4.3343293e-003 -3.0379609e-001  1.0970863e-001 -8.7334231e-001 -1.9340522e-001  1.1702059e+000 -2.2191188e-001 -7.0215703e-002 -1.0559160e-001 -1.3034297e-001  4.4319526e-001  7.0770565e-001  1.2690825e-001  1.6781099e-001  1.2183995e-001  3.0699539e-001 -9.7098008e-002  5.0249502e-001  2.3523624e-001  8.9320011e-001  2.9131270e-001  5.9801617e-001 -7.7022246e-001  1.3381627e+000  2.5070560e-001  8.5374451e-001
  1.0633218e+000  4.6791138e-001  2.9296012e-001  1.0480852e+000  2.9928847e-001 -2.7483979e-001  5.0897791e-001  3.1615355e-001  3.7600550e-001 -4.7065470e-001  8.3271740e-001 -6.0019510e-001  2.9816319e-001 -1.1049188e-001  5.8891160e-001  7.3550412e-001  7.0331112e-001  7.3429706e-001  1.0192395e+000  4.1734832e-001  1.3041337e+000  4.7511901e-002  4.0744940e-001  7.1349491e-001  3.8774544e-001  2.2283612e-001 -8.1885292e-002 -4.2454782e-001  1.1013362e-001  1.6332415e+000 -2.5378972e-001 -6.1703328e-001  1.0503257e+000  1.0893547e+000 -7.6879544e-001 -3.7209692e-001  6.0964001e-001  2.7272479e-001 -4.2898027e-001  1.3412765e-001  1.2006688e-001  2.6836674e-001  1.1396260e+000  3.6219813e-002  3.6169416e-001  7.6800018e-001  2.7068219e-001 -1.9735392e-001 -5.5484852e-001 -2.4940867e-001  3.4207077e-001  2.9892576e-001 -6.9027083e-002  1.7932656e-001 -4.4460554e-001  1.1724195e+000 -2.0860262e-001  4.9840448e-001 -2.4375903e-001  5.6190041e-001  7.5402077e-001  6.0189584e-001 -1.7757579e-001  7.2977609e-001  1.5499164e+000  7.6627996e-001
 -1.3490972e-001  2.9974359e-001  5.0801375e-001  7.8509091e-001  6.3430172e-001  5.0200206e-001 -1.2178288e-002 -1.3373232e-001  3.7860946e-001  1.4993135e-001  1.1635299e-001  1.4495598e-001  4.9107668e-001  3.4590098e-001 -4.3038502e-001 -9.4011535e-002  4.2145197e-001 -7.4197665e-001 -4.4167523e-001  1.7877410e-001  1.3759444e+000  1.2272505e-001 -3.2366786e-001  1.0907448e+000 -3.0771077e-002 -6.0240504e-002  1.1680095e+000  7.4482309e-001  4.0317169e-001  3.2971210e-001  1.6405841e-002  1.8605625e-001  1.7123861e-002 -2.0865325e-001 -7.9243929e-001 -2.2147318e-001 -2.4333008e-001  1.0227539e+000  8.6423072e-001  3.8756598e-001  1.5275792e-001  3.6049082e-001  1.1638562e+000 -7.9470685e-001 -1.0381283e-001  1.3209307e+000 -2.5204854e-001 -9.6474586e-001 -9.5471690e-002  6.3435004e-001 -4.5320194e-001 -3.3655340e-001 -2.6788131e-001  2.8365056e-001 -1.6090304e+000 -1.8005094e-002 -1.9094416e-001  4.8978714e-001 -4.4374723e-001  2.0480830e-001 -2.6328529e-001  1.1512064e-001 -1.7313127e+000  6.3336013e-002 -7.2445357e-003 -7.3139326e-002
  1.6595011e-001  3.1945376e-001  6.5737336e-001 -5.7015144e-001  6.6136333e-001  4.4315426e-002  5.6324602e-002  2.4193849e-001  3.0572119e-001 -2.8216552e-003 -5.0640170e-001  2.9119395e-001 -3.3922273e-001 -9.6368303e-003 -2.8421907e-001  3.9002725e-001  3.9704874e-001 -3.5462855e-001 -7.9606004e-001 -4.4725775e-001  2.2967554e-001  4.6872456e-002 -4.9279317e-001 -4.7144784e-001 -3.7835660e-002 -5.5474993e-001  4.1535914e-001  4.3808799e-001  2.7465494e-001  1.6166806e-001  1.1660145e-002 -1.7197321e-001 -1.9833846e-001 -2.2566710e-001 -1.0879458e-001 -4.8135328e-001 -3.1341460e-001  2.6412573e-001  2.6111505e-001  1.5415749e-001 -3.1660211e-001  5.1134210e-002 -9.1799168e-002 -8.9512603e-001 -2.4165141e-002  6.7243182e-001 -2.2424766e-001  7.6492956e-002  3.0230555e-002 -7.8677340e-001 -1.4484510e-003 -1.0867767e-001  8.0236034e-002  6.5221308e-001  1.3441221e-001 -1.6790057e-001  3.0447657e-001  3.5468725e-001  6.1331792e-004  4.9166430e-002 -3.6519526e-001  5.2421028e-001 -4.7709953e-001 -5.6996733e-001 -1.4720631e-002 -7.6586361e-001
 -8.1172934e-001 -4.6558039e-001 -3.6536830e-001 -1.0568117e-001  4.4720445e-001 -6.8755321e-001  2.1064196e-001  2.7052076e-001  3.3452262e-001  7.6336297e-002  5.1825559e-002 -3.9282050e-001 -1.0121683e-001 -4.1158718e-001  1.0489893e-001 -4.5388144e-001 -1.9932979e-001 -7.9329152e-001 -4.1144417e-001  8.2332096e-002  6.1746714e-001  6.8776127e-002 -1.0545984e+000 -6.9644456e-001 -7.7762600e-001  1.6852725e-001 -1.9476294e-001 -2.8770506e-001 -1.7832059e-001  4.4528314e-001  3.0630838e-001 -5.3228536e-001  1.1798479e-001 -1.0712725e-001 -2.2585032e-001 -3.0439364e-002  1.5704370e-001 -5.0856639e-001 -7.9559444e-001 -2.2246070e-001  3.6697020e-001 -7.0640146e-001 -1.9225240e-001 -7.3151304e-001 -2.8680186e-001 -6.1859685e-001 -6.2111418e-001 -9.5730615e-001 -1.5517743e+000 -3.1240152e-001 -2.8436971e-001  3.0905114e-002 -6.9981747e-001 -3.2301103e-002 -2.8768584e-002  4.3886818e-001  3.1685480e-001 -3.9536911e-001 -1.1484297e-001  5.7107412e-001 -1.1701768e+000  2.6359201e-001 -3.2050913e-001 -5.6968068e-001  4.1420371e-001 -7.3124871e-001
 -4.3453731e-001 -1.5237221e-001 -3.3886729e-001  2.6092173e-001 -8.1458905e-002 -1.0969498e+000 -5.5208628e-001  3.2499968e-001  1.8969295e-001 -5.5950811e-001  3.1530781e-001 -1.1921444e+000 -2.5374367e-001 -2.0442752e-001  4.1011959e-001 -1.9574469e-001 -2.4827158e-001 -8.4181438e-001 -2.6747554e-001  2.8773320e-001 -9.3525993e-001 -2.4233518e-001  2.1975821e-001 -2.4272929e-001 -4.6203535e-001  8.5153006e-001 -2.7211227e-001 -6.0314966e-001 -1.6549725e-001 -2.6311564e-001 -3.7377795e-001 -7.1992814e-001 -8.9492104e-001 -5.2472560e-001 -2.7466949e-002  4.6385655e-001 -2.6036693e-001 -1.4866263e+000 -9.7348690e-001 -2.4869349e-001  6.8256448e-001 -5.1736009e-001  4.1533752e-001 -3.4862963e-001 -1.7892783e-001 -1.3019101e+000 -2.8403103e-001 -1.5723516e+000 -1.7329267e+000  1.7910914e-002 -1.2728323e-001  7.6006935e-002 -8.9768889e-001 -4.0869697e-001 -9.7431137e-001 -5.2372930e-001 -6.4523144e-001  2.9200508e-001 -1.8062031e-001 -7.3688473e-001 -9.3658418e-001 -2.0371452e-001 -5.9209880e-001 -3.4256811e-001  5.3597021e-002 -1.1275390e-001
  2.1788117e-001 -2.2028939e-001 -7.1929875e-002  3.4221934e-001  1.6588597e-002 -1.4116106e+000  4.1767637e-001  3.0592927e-001  9.2408093e-003 -4.9748382e-002 -1.1911962e-001 -1.8554692e-001 -4.5668116e-002 -2.2534623e-001  3.9577659e-001  4.1244156e-001  1.1567319e-001 -3.7801056e-001  2.9576403e-001  5.3949435e-001  2.2179471e-002  1.9328400e-001 -8.9086812e-001 -8.1127461e-001 -2.5356300e-001 -1.1082245e-002  2.0082799e-001  3.0214839e-002 -3.7758674e-001 -1.3070373e-001  6.1318262e-001 -2.8058954e-001  5.0460082e-001 -5.1718241e-001  1.6067639e-002  1.1646440e+000 -1.8244002e-001 -4.8332348e-001  9.3277594e-002  5.3287681e-001 -1.9367424e-001 -4.0109967e-001 -1.1016859e+000 -5.6844549e-001 -2.3734664e-001 -8.7491409e-001 -4.2320751e-001 -8.3283434e-001 -1.4186643e+000 -3.4591234e-001  4.5268416e-002  2.9556993e-001 -8.1897004e-001 -3.2379110e-001 -1.2884692e+000 -6.1503213e-001  7.8691746e-002  4.8278547e-001  3.0280313e-001 -1.5117190e-001 -4.0097243e-001  2.7106520e-001  1.9383615e-001 -6.6864713e-001  2.7056147e-001  7.1615450e-001
 -5.0421753e-001  1.0266172e-002 -2.7335104e-001  1.3565818e-001 -4.1097761e-001  3.2599055e-001 -8.0823785e-002  4.9271567e-001  5.3882577e-001  2.7631021e-001  2.4069026e-001 -4.1096522e-001  6.0022351e-002 -4.7850005e-001  2.9631750e-001  7.4892050e-002  6.4103060e-002 -1.9529238e-001 -1.1475572e-001 -6.5229098e-002 -6.8625188e-002  3.1223540e-001 -6.2521175e-001 -5.2079534e-002 -3.7461522e-001  2.9534501e-001 -2.4631873e-001  4.1106629e-001 -3.4419135e-001  5.8071980e-001  4.8908416e-001  1.9494300e-001 -1.1680273e-001  3.1714633e-001  6.0515728e-001  1.1479627e+000  6.5546743e-001 -4.0762285e-001  5.3023655e-001 -3.1360048e-001  1.2022887e+000 -5.3336927e-002  5.8280577e-001 -1.3668402e-001 -3.9434224e-001  1.6036737e-001 -8.6978358e-001 -7.3521053e-001 -1.5795548e+000  7.5382402e-001  2.2556918e-001  4.5189068e-001 -1.3135001e-001  4.6833427e-001  4.3750675e-001  5.7538819e-001  3.1956896e-001  2.7653288e-001  8.9010570e-002 -1.6231397e-001  8.0096021e-001 -4.3598861e-001  1.3025067e+000 -4.0323175e-002  1.0494359e-001 -6.6901643e-001
 -4.0390676e-001  3.6901484e-001 -5.6550737e-001 -2.7790857e-001  3.3755719e-001 -6.0484017e-001  6.0250689e-001  2.2187364e-001  2.6734479e-001  9.0074518e-001  2.6570433e-001  5.6713882e-001  7.0515319e-001  3.1254564e-001  5.3264819e-001 -2.7407161e-001  3.0640932e-001  4.7334417e-002  3.1315084e-001  5.5696126e-002 -2.5666511e-001 -1.3166918e-003  4.3033331e-001  7.0747286e-001  1.1869255e-001  2.9778934e-001  6.2019063e-001  1.3456146e-001 -3.3874862e-001 -3.0909002e-001  6.6773788e-001  7.9056026e-001  4.7286726e-001 -2.6693265e-001  6.5952705e-001  7.8017548e-001 -2.7102282e-001  1.0294541e-001  2.9756173e-002  7.7879193e-001  2.0996989e-001  6.8922927e-002  1.1669944e+000  1.0603063e-001 -2.1752332e-001  1.6309567e-001 -3.3822196e-001  2.1215690e-001 -1.2919648e+000  8.4078327e-001 -5.1776753e-001 -1.4160684e-001  1.4347297e-001  4.4095653e-001  7.5350767e-001  7.4158414e-001  8.5819653e-001  1.5217868e-002  1.6133591e-001  2.6695647e-001  4.4277467e-001  2.1452528e-001  3.5120732e-002 -4.8769155e-002 -1.5250981e-001 -8.0553761e-001
 -4.5334656e-002 -5.1296954e-001 -1.1362164e-002 -3.6174565e-001  1.3281159e-001  1.6546993e-001 -2.1346580e-001 -1.7250774e-002  5.2995906e-001  3.6874137e-001  2.2786053e-001  3.0985810e-001 -2.4682554e-001  5.4293905e-002  3.6532167e-002  2.4646499e-001  2.8792324e-001  3.1955902e-001  1.3776430e-001 -2.3141723e-001 -2.7711052e-001 -1.8887158e-001 -1.0791614e-001 -4.2194600e-001  8.9920498e-002 -1.0904212e-001 -3.3705324e-001 -5.4811788e-001  2.0195317e-001  3.2410634e-002 -3.1091502e-001  3.1798649e-001 -3.4210840e-001 -3.0206972e-001  2.7015201e-001 -9.3526719e-002 -3.3065766e-001 -6.9693514e-001  1.2281335e-001 -1.5281610e-001  3.9163147e-002 -6.4139143e-002 -2.1358027e-001 -2.5504657e-001 -2.4175970e-001 -1.2103376e-001 -8.7862886e-001 -7.1012347e-001  9.2646195e-002  3.2685551e-001 -4.4825159e-001 -1.0575244e+000 -3.4261436e-001  1.5138804e-001 -3.1046071e-001  4.1988503e-002 -1.4349571e-001 -2.9542411e-002 -2.9371654e-001  2.2277119e-001  4.6998563e-001 -4.4936481e-001 -1.1609168e+000 -1.1353148e+000 -6.6945433e-001 -1.3291319e+000
  1.3727586e-002 -1.7967196e-001  6.7665524e-001 -5.5470796e-001  3.0401911e-001  2.1618829e-001  5.9456329e-003 -2.3493642e-003  4.4992236e-001  4.3736980e-001  4.4769450e-002  8.4113017e-001  2.0890069e-001  5.2222560e-001 -3.4610407e-001  4.0904826e-001  8.4425602e-001  1.1324555e-001 -2.8738529e-001  1.2883859e-001  4.2758653e-001 -7.8298968e-001  1.3854355e-001 -2.9984645e-001  3.0069235e-001 -1.1276455e+000 -2.1876699e-001 -9.1582612e-001 -3.4963637e-001 -1.8780166e-001 -6.5828073e-001  3.4770682e-001 -2.5141297e-001  4.1377758e-001  8.7742187e-002 -5.4860632e-001 -1.7149939e-001 -3.2956567e-001 -7.1849496e-001 -4.3740483e-001 -4.3230359e-001  3.5563381e-001 -4.0689899e-001  5.4144673e-001 -1.8794512e-001  2.3876999e-001 -3.9374531e-001 -3.4761202e-001 -3.0441079e-001  3.3757071e-001  1.0629968e-002 -4.1669773e-001  2.5907948e-001  7.8592056e-002  3.3873333e-001  1.9882512e-001  4.3300892e-001  6.1359739e-001 -2.7808382e-001  1.6449461e-001 -3.5072839e-001  1.4376351e-001 -7.4990213e-001  2.2086237e-001 -3.2918705e-001 -9.0813457e-001
  1.1139147e+000 -3.6696736e-001  6.9862003e-001 -8.4023193e-001  1.1371003e-002  2.0348065e-001 -1.6141886e-001  5.8876648e-001  4.2326907e-002  2.7200087e-001 -4.2437762e-001 -1.0841541e-001 -1.6073000e-001 -1.7585222e-001  9.8858693e-002 -4.3221483e-002 -2.7417261e-001 -9.1641390e-001 -1.2973045e+000 -4.7212414e-001 -6.7282002e-001 -1.2718942e-001 -6.3140020e-001 -4.8080979e-001 -6.4867470e-001 -6.4715723e-001 -8.4188357e-001 -1.3729368e+000 -1.0342989e+000 -5.9442504e-001 -1.9696995e-001  2.0047275e-001 -1.4348868e-001  3.3698613e-001  1.0545280e-001 -7.9636499e-001 -5.6184701e-002 -1.2093844e+000 -1.5626052e+000 -1.1868846e+000 -3.8331846e-001 -4.0539009e-001 -6.1082948e-001 -3.7477777e-001 -8.2484288e-001 -4.6300413e-002 -4.2816883e-001 -7.1789001e-001 -4.8903224e-001  3.1046850e-001  3.2187533e-001 -3.5720900e-001 -3.2411211e-001  6.5422052e-004  3.1909181e-001  2.0370354e-001  2.9922496e-001  4.8320926e-001  3.8803617e-001  4.1565576e-002 -4.6649943e-001 -2.1248300e-001 -2.8624020e-001 -5.2228990e-001 -9.2213077e-001 -9.6256964e-001
 -1.1180458e-001  2.7021219e-001  4.1166186e-001 -7.0296203e-003 -6.9675726e-001  5.8075872e-001 -2.6593685e-001 -1.3266062e-001 -1.8705076e-001  3.3924945e-001 -3.7000553e-001 -6.3393657e-002  7.8667052e-001 -2.9116116e-002 -4.9507459e-001 -1.2625848e-001  3.1500236e-001 -9.3154672e-002 -5.3955866e-001 -2.2801311e-001 -7.8851828e-002 -4.6270844e-001 -9.3777375e-001 -8.2249913e-001 -9.1127917e-001 -6.8465924e-001 -1.6594269e-001 -4.3537451e-001 -5.0252227e-001 -9.0721622e-001 -7.6694932e-001 -5.5163617e-002 -7.3023327e-001  1.2204312e-002 -7.7171910e-001 -9.6463315e-001 -1.0087506e+000 -6.1330235e-002 -8.4670451e-001 -9.3401858e-001 -5.8956872e-001 -4.9482779e-001 -1.0031318e+000 -4.2088149e-001 -3.0859188e-001 -7.4665403e-001 -5.9929351e-001 -8.8421211e-001  5.0339362e-002  4.8148076e-001 -7.6775563e-001 -6.6656507e-001 -4.6009872e-001 -2.4415081e-001 -8.4791834e-001 -4.2611678e-001 -2.0108943e-001  2.6786132e-001 -4.4322006e-001 -4.1606970e-001 -1.0039310e+000 -7.7156398e-001  6.8210531e-001  6.1281692e-002 -1.0036574e+000 -5.6648679e-001
  3.4320786e-002  3.3613534e-001  1.7942073e-001 -5.9107843e-001 -6.6259209e-001  6.3085798e-001  2.9983763e-001 -3.3439094e-001 -4.3374158e-001  3.9275067e-002 -3.9892137e-001  2.5288359e-001 -3.1662435e-002 -3.4472787e-001 -3.3599491e-001 -1.2387230e-001 -2.7097667e-001  2.0556811e-001 -4.3053740e-001 -7.4506682e-001  2.6915924e-001 -1.6321424e-001  4.2129852e-001  3.0272327e-001 -2.0944653e-001 -1.3274235e-001  2.6226589e-001  2.8442754e-001  6.1762933e-001 -3.7076906e-001  1.7428171e-001 -4.8847201e-001 -3.2230425e-001 -7.7324675e-001 -2.2418550e-002  4.1976391e-002 -4.9642135e-001  6.0670439e-001  6.7155461e-002  2.7591461e-001  5.4723131e-002 -3.2096889e-001  8.0046619e-001 -6.4113807e-002 -1.9825000e-002  8.0480666e-001  1.2464332e-001  7.7278860e-001  6.1718998e-001 -3.5746854e-001 -1.6581107e-001 -7.8133119e-001 -4.0374025e-001  5.7833151e-002 -2.9219212e-001 -2.7601589e-002 -2.9724929e-001  2.0934096e-002 -7.5232471e-002  2.1943417e-001 -8.2944264e-001 -1.0057844e+000  1.5124971e+000 -1.7506338e+000 -1.2685182e-001  5.9817114e-002
 -5.8892118e-001  3.2568545e-001 -3.9844737e-001  8.8859569e-001 -2.8623345e-001  6.9328698e-001  2.1902604e-001  1.0541259e-001 -1.6064237e-001  2.2664793e-001 -3.3695666e-001  3.6372842e-001  2.9708825e-001 -4.6936101e-002  4.6329946e-001 -5.4456061e-002 -7.4967037e-002  7.1535632e-001 -2.1070343e-003 -3.6426544e-001 -1.3755265e-003 -1.4363560e-001  5.8300980e-001  2.3293036e-001  6.9040034e-002 -1.5169148e-002 -5.7270538e-001  1.3227616e-001  2.5774519e-001  8.1868194e-002  3.5727717e-001  3.6830854e-001  2.4637458e-001 -2.2254575e-001  3.7706027e-001  5.4776004e-001 -9.8247288e-002  1.7372505e-001  1.9490757e-002  3.1224895e-001  7.8502848e-003  1.6703469e-001  2.2128637e-001  5.6980409e-001  1.1533634e-001  3.5159181e-002  3.0544796e-001  2.7136038e-001 -3.4059669e-001  6.5515445e-002  1.2430371e-001 -1.5201885e-001 -4.5450487e-001  2.2058110e-003  5.5509787e-002  1.8993562e-001  1.8568009e-001 -4.2272272e-001  1.9275875e-001 -4.8313946e-002 -2.0716011e-001 -1.1843257e-001  1.6142042e+000 -3.7226925e-001  5.4452420e-001 -3.0700235e-001
 -7.6563580e-001 -7.0890314e-001  3.0174194e-002  5.6629423e-001 -6.3509319e-001 -6.3800152e-001 -8.7274562e-001 -6.2410878e-001 -2.4747568e-001  5.8263629e-003 -2.4728930e-001  1.3164121e-001 -2.9175595e-001 -1.4858982e-001 -4.2318525e-001 -6.4591027e-001 -1.1927236e-001 -4.6033171e-001 -1.9729987e-001 -4.3839441e-001  5.2151835e-001  7.1400209e-002 -6.6323640e-001  2.8459992e-001 -8.2127426e-003  3.8590592e-002 -1.9545549e-001  5.4534856e-002 -6.4096695e-001 -1.4622669e+000  2.5743661e-001  8.8375851e-002 -4.6286130e-001 -9.3881060e-001 -6.0175853e-001 -2.0521237e-001 -8.6260341e-001 -4.7431930e-001 -5.4822169e-002 -3.4992281e-001 -5.8504787e-001 -6.0120571e-002 -3.8764170e-003 -1.2560269e-002  6.8104790e-003  8.2509819e-001 -2.2156580e-002 -4.9115318e-002  1.3781339e-001 -2.7583238e-001 -5.8941003e-001 -9.0582903e-001 -7.5647722e-002  1.6372197e-001 -4.5557697e-001 -3.6539902e-001  3.0827528e-001 -2.8674249e-002 -6.3913904e-001 -7.3340234e-002  7.4608936e-002  7.1048992e-002 -9.2983687e-001 -1.8224434e-001  1.7174588e-001 -2.8934997e-001
 -6.7776991e-001 -4.3500743e-001  1.9758698e-001 -1.8822866e-001 -4.2089002e-001 -5.7875679e-001 -6.9718840e-001 -1.2342452e+000 -5.8841029e-001 -4.2672634e-001 -4.5474865e-001  3.0668167e-001 -5.3933269e-001 -3.3120017e-001 -1.1364535e+000 -7.9152366e-001 -1.0826295e-001 -7.8512037e-002  2.0810877e-001 -5.8106266e-001  6.6175227e-001  3.3405296e-001  1.8572404e-001  1.8988859e-001  4.0943533e-001 -3.5617407e-001  8.1752689e-001  1.7747893e-001  2.5987898e-002 -1.0132017e+000 -3.4625073e-001 -4.7786744e-001 -5.2513529e-001 -1.6163549e+000 -4.9678492e-001  3.3419206e-002 -1.0152025e+000  1.6406509e-001  4.2627298e-001  2.4249506e-001 -5.2005918e-001  5.8234607e-001 -1.0814720e-002 -6.9434765e-003  1.3244638e-001  1.1601255e+000  3.4757006e-001  2.3751181e-001  1.2084977e+000 -2.3883663e-001 -4.6567122e-001 -1.4111540e+000  1.5222513e-001 -2.7391479e-001 -8.1126295e-001 -9.8092384e-001 -4.3914384e-001 -4.8388191e-001 -8.4450631e-001 -1.1779323e-001 -3.9498427e-001 -7.0842159e-001 -5.9013693e-001 -7.9822722e-001 -3.3928296e-001 -1.6464737e-001
 -1.6406161e-001  9.0253537e-001  1.0400892e+000 -2.1105297e-001  4.2321453e-001  8.9512733e-001  2.2390488e-001  2.8798071e-002  4.4236072e-001  1.6006435e-001  1.8272554e-001  8.4416868e-001  4.6395710e-001  7.8330240e-001 -1.7554524e-001  2.6182258e-001  2.3455349e-001  1.1716153e+000  8.6046167e-001  5.0344527e-001  2.5567401e-001  2.6547541e-001  1.2140243e+000 -3.3795340e-003  7.2341458e-001  3.7061728e-001  1.0669014e+000  6.7064225e-001 -1.3339221e-002 -1.9977676e-001  6.9420343e-001  1.6156431e-001  2.9831703e-001 -6.9028261e-002 -1.5560812e-001  5.6872390e-001 -5.4908868e-001  2.2201981e-001  2.6839985e-001  3.7510840e-001  3.0399691e-001  6.4429473e-001  5.1962840e-001  8.0951486e-001  1.4932747e-001  1.5972879e+000  6.7124487e-001  1.8089339e-001  8.8004046e-001  8.4019477e-001 -1.5233750e-001 -1.1564741e+000  6.1725371e-001  4.0423000e-001  1.6000155e-001 -7.8357630e-002  4.2947579e-002  5.8437506e-001 -4.5087931e-001  8.2413150e-001  4.6692277e-001  3.1024197e-001  3.5305741e-001  1.0062271e-001  4.1868963e-001  2.6392466e-001
 -5.2787215e-001  1.1449468e-002 -3.5729729e-002 -7.0087624e-001 -1.6829814e-001 -7.1257227e-001 -4.3043547e-001 -3.0292841e-001 -3.7981069e-001 -3.2673275e-001 -1.2058695e-001 -6.9808450e-003 -7.3632652e-001 -1.0491030e-001 -1.0909436e+000 -1.0355953e+000 -2.9124583e-001  2.8427244e-001 -5.0774714e-002 -6.7693273e-002 -5.1963900e-001 -2.5875209e-002 -4.6211753e-002  1.1019689e+000  4.5947119e-002  3.2907818e-001 -4.3248597e-001 -1.3909910e+000 -1.0876797e+000 -5.5710392e-001 -1.0669029e+000 -5.5358540e-001 -1.2262605e+000 -9.2281326e-001 -5.0041489e-001 -5.3079553e-001 -7.2007438e-001 -1.1732967e+000 -1.2315716e+000 -7.9358851e-001  3.9789959e-001 -5.3004328e-002  9.6753842e-001 -5.1196206e-001 -5.2136228e-001 -4.1080332e-001  4.0364542e-001 -1.7431423e-002  1.6525617e-001 -2.3401161e-001 -1.0223058e+000 -1.4825531e+000 -2.0368219e-001  1.1043590e-001  8.4884211e-002  2.0100445e-001 -1.1270941e-001  1.2821321e-001 -5.4955042e-001 -5.6389002e-001 -4.8662370e-001 -1.9134316e-001  7.1754499e-002 -6.2141653e-001 -2.8402039e-001 -5.6621042e-001
 -9.2716735e-001 -3.2380152e-001 -5.5355128e-001 -9.4478548e-002 -4.5339361e-001 -2.6747605e-001  2.1340477e-001 -9.1886857e-002 -2.4769439e-001  4.7354808e-001 -5.2642807e-001  9.8965246e-002  4.4572277e-002  3.5149511e-002 -6.5257624e-001 -3.3178638e-001  3.5705342e-002 -3.0442380e-001 -3.8485916e-001 -1.8796122e-001 -5.3408738e-001 -3.5158716e-001  1.6766224e-002  4.2912704e-001 -2.5239806e-001 -4.2876800e-001 -1.3861460e-001 -3.3679823e-001 -5.1600950e-001 -6.4048701e-001 -1.9929535e-001 -1.7876505e-002 -5.3201691e-001 -2.5577846e-001  3.1036546e-001  5.2526545e-001 -9.5594036e-001 -8.8096782e-001 -6.9637001e-001 -9.7232489e-002  2.3526708e-001  5.2937029e-001  9.1323703e-001  6.7635841e-001  1.6507690e-001  6.6147481e-002  4.8590991e-001 -1.2187698e-001  1.7625267e-001  7.3893015e-001 -3.3181231e-001 -1.0322036e+000  2.5163840e-002  2.8726892e-001  1.3239247e-001 -2.7270242e-001  1.1933185e-001  2.9835508e-001 -1.8033773e-001 -1.5072890e-001 -1.2504037e+000 -3.1331216e-001  5.4362865e-001  9.0220450e-001  5.2470990e-001  2.9234524e-001
 -7.1571261e-001 -3.0719675e-002  5.5283608e-001  1.3242291e+000 -4.1330222e-001 -8.8999954e-002 -4.8016235e-001 -4.0242369e-001  3.7293379e-001 -1.1015918e-001  6.5460540e-002 -1.3336924e-001 -3.8996297e-001  4.5878621e-001 -3.4870738e-001  1.5499797e-001 -1.6637167e-001 -7.6867734e-002 -7.2511844e-002  2.9410703e-003  1.2967070e-001  4.6782648e-001 -1.5761551e+000 -1.7824619e-001 -4.4115078e-002  1.4021317e-001 -3.8922766e-001  9.9680257e-002 -3.0734792e-001 -5.0647464e-001  4.5968978e-001 -1.2828454e-002 -8.3762718e-001 -3.0649151e-001  4.4713945e-001  9.3923237e-001  6.7297831e-001  1.0290967e-001  1.5337342e-001 -3.1439383e-001 -2.8831196e-001  4.4551153e-002 -7.0394552e-001 -1.3368414e+000  1.2022618e-002 -4.1680483e-001  2.4780562e-001  7.3310523e-001  8.6156951e-004 -2.1438650e-001  4.2378853e-001 -4.7924958e-001  6.3684869e-001 -3.9793240e-001 -7.3387368e-001 -6.3752211e-001 -4.2664933e-001  1.0644900e-001 -2.1968542e-001 -4.7960718e-001 -2.5139921e-001  5.6391468e-002  1.3297487e+000  4.1785212e-002  5.7408390e-001 -1.0581319e+000
 -7.1005740e-001  5.1465521e-001 -3.9994618e-003 -2.1804674e-001  3.3803898e-001 -7.6683891e-001 -9.4686356e-001 -2.5042866e-002  1.1079672e+000  2.8781906e-001  4.3545741e-001 -4.2840822e-001  7.5340384e-001 -1.0841019e-001  2.6956736e-002 -6.0863487e-002 -3.1090477e-001  3.5543239e-001 -1.4807749e-001 -1.8460936e-001 -1.0743838e-001  5.4864448e-001  1.8778542e-001 -1.4807182e-001 -4.7856267e-001  2.2887051e-001  6.8021038e-003 -2.5779456e-002 -1.0505183e-001  2.9630961e-001 -1.0423651e-001  2.4932126e-001 -2.9515110e-001  1.6236928e-001  3.5880525e-001  2.6667371e-001 -2.8613683e-001  1.0469328e-002 -1.7113953e-001  6.0801095e-003 -1.2356791e-001 -1.0669735e-001 -2.4903566e-001  8.6473014e-002 -2.4894887e-001 -1.6379282e-001  2.0423381e-001  7.2823118e-001  1.9556695e-001 -3.3192839e-001 -2.3166985e-001 -1.6266551e-001  7.7490477e-002  2.8325597e-001  3.9763576e-002 -1.9975155e-001 -1.5631734e-001  9.2354037e-001 -4.8568588e-002 -1.9574733e-001 -4.1763496e-001  3.7517822e-001  3.2968614e-001 -1.0153506e+000  6.7836061e-001 -1.0055260e+000
  2.6867368e-001  7.4839204e-001 -8.3100814e-002 -5.7679429e-001 -2.7534631e-001 -1.4910444e-001 -4.7782263e-002 -1.1904720e-001  3.1835213e-001  2.2534647e-001 -4.2683967e-001  1.1871842e-001  8.1468311e-002 -2.0155145e-001 -1.2257690e-001 -1.2189868e-001 -1.1420717e+000 -2.0983613e-002 -7.5331250e-002 -2.6950576e-001 -1.8233993e-002  2.2929478e-001 -3.2746571e-001  6.3391500e-001  2.0490060e-001  5.4586674e-001  3.9595736e-001  6.5935012e-001  3.4512591e-001 -3.1051461e-001  7.6157768e-001  2.0943055e-001 -6.5649435e-002  4.5357289e-001  3.1530542e-001  2.8474874e-001 -6.4687339e-001  1.8347290e-001  9.4758423e-001  4.4028882e-001 -2.3196377e-001  4.3612417e-002  6.3501664e-001 -2.5649448e-001  3.6729762e-002  1.1468398e-001  7.9940235e-001  9.6290366e-001  7.7429961e-001 -5.8708677e-001  1.2475549e-001 -1.6679073e-001  5.4620911e-002  5.9328661e-001  1.6811739e-001 -1.2153064e-001  3.9314372e-001 -2.9344637e-001 -4.6697940e-002  3.6733285e-002 -2.5212999e-001  5.1002355e-001  1.0441766e+000  4.4416308e-001  1.1873919e+000  4.9132456e-001
  1.0361872e+000  6.8152743e-001  2.1879340e-001  1.5952475e-001  6.2082016e-001  1.2962589e+000  1.8683094e-002  9.5107911e-001  7.2123310e-001  7.4857412e-002  3.7246446e-001 -5.2751404e-001 -2.6257512e-001  2.3489562e-001  6.8859334e-001  3.1492443e-001 -7.0480381e-002 -3.0618728e-001  2.0811996e-001  3.4592268e-001  3.9509135e-001 -4.8782002e-002  3.8987060e-001  8.3994684e-001  2.6790345e-001  3.6508678e-001  1.2269228e-001  4.0160074e-001  5.7395330e-001  8.1127296e-001  5.9856518e-001  5.1708638e-001  7.5851215e-001  8.4184937e-001  4.8853300e-001 -1.7753660e-002  4.2507099e-001  8.1641027e-001  7.2093243e-001  4.3827607e-001  3.8729049e-001  5.1401065e-001  4.4741411e-002  2.8090981e-001  1.3475584e-001 -3.1091274e-001  6.6959924e-001 -2.4739934e-002 -6.5304793e-001  2.7928184e-001 -9.9828211e-002  7.9478291e-001 -1.6917271e-001 -1.0898356e-001 -3.5575738e-001  1.7055681e-001 -5.9549684e-002 -2.7802522e-001  4.9560041e-001 -1.3885263e-001  1.2376224e-001  4.9455677e-001  8.3656687e-002 -1.4220621e-001  1.0579338e-001 -7.8455990e-001
 -1.8802265e+000  2.0021325e-001 -8.7693203e-001  7.7263658e-002  2.2488436e-001 -1.6462950e-003  1.4121994e-001  2.3585416e-001  3.0983176e-001 -2.5578450e-001 -3.4445710e-001  2.5174331e-001 -4.6534505e-001 -1.2411131e-001 -2.8860152e-003 -3.3623449e-002  3.3766521e-001 -7.5900845e-001 -4.9276647e-001  6.8969133e-001 -1.0395215e-001  1.2495958e-001 -1.0553734e+000 -3.6813493e-001  9.5045805e-002  1.9173108e-001  8.0206136e-001  1.5406667e+000  1.1631238e+000  4.0705575e-001  4.3706502e-001  3.7110164e-001  4.9985200e-001 -1.7928306e-001  7.0266661e-001 -5.8005233e-002  5.1892440e-001  1.5349441e+000  1.3169459e+000  6.1376733e-001 -4.7503893e-001 -3.9709675e-002  5.2626534e-001 -8.5205060e-001 -5.2400366e-002 -1.8016620e-001  8.6648170e-001  1.7901763e-001 -1.7030505e-001  8.2029480e-002  3.6038054e-001  4.8391356e-001  8.3721064e-002 -2.8242318e-001  6.1966265e-001  2.0965614e-001  6.6402664e-002  1.2636976e-001 -1.8775816e-001  2.1491328e-001 -6.5767020e-001  4.1664162e-001  7.0416372e-001  5.6012435e-001  4.1116604e-001 -8.9730814e-001
 -5.5093767e-001  4.3037110e-001 -1.6228282e-001 -4.3821563e-001  2.8912422e-001  4.7351710e-001  2.7687484e-001  4.1495525e-001 -9.6900673e-002  5.2358922e-001  3.3219353e-001 -9.0990439e-002 -1.5398036e-001  3.5101153e-001  1.0799727e+000  5.2455113e-001  1.2957474e-001  5.1280074e-001 -5.7772331e-001  2.3520334e-001  7.4751616e-001  2.2276004e-001  8.4595999e-001 -1.7339551e-001  4.7571279e-002  2.9130359e-001  3.7999222e-001  1.1019629e+000  7.3765438e-001  5.4635867e-001  7.2342905e-001  5.5792250e-001  5.7007833e-001  4.3593096e-001  5.4649146e-001  7.1681633e-001  8.3869442e-001  1.0594934e+000  1.3881439e+000  3.0242436e-001  1.5195771e-001  1.0618661e-001  2.2600894e-001  8.0038759e-001  1.0424805e-001  3.4852726e-001  6.5996199e-001  6.4315852e-002  3.2967175e-001  5.4437607e-001  5.5610077e-001  9.3424893e-001 -2.4806978e-001  4.3358440e-001 -3.4744303e-001  5.8889501e-002  1.7823344e-003 -2.6721696e-001  3.1348232e-001 -5.9171501e-001  8.8795041e-001 -8.3811287e-003 -1.5568067e-001  1.0411734e-001  4.8338154e-001 -1.5112551e+000
 -4.5045109e-001 -5.7547155e-001 -1.0756453e+000 -2.6814908e-001 -4.2020289e-001  2.0504312e-001 -5.9019089e-001  2.3621299e-001 -4.6975092e-001 -2.0933328e-001 -3.3048330e-002 -7.6812330e-001 -4.1462956e-001 -3.2502921e-001  2.0567912e-001  9.8936336e-002 -6.6472972e-001 -6.0349317e-001 -1.6596461e-001 -7.1557667e-002 -1.7230260e-001 -3.1955384e-001  6.1226222e-001  2.8471582e-001 -1.5361547e-001  3.1324292e-001 -6.8598769e-001  9.6164006e-002 -7.2805176e-001  3.9495816e-001 -2.8372523e-001 -5.7108550e-002 -3.0009095e-001 -6.2409584e-002  3.4148346e-001  1.5146005e-001  6.0266003e-001  1.9259982e-001  8.1393684e-002 -8.1088933e-002 -8.1621158e-001 -1.5359695e-001  4.9901733e-002  3.1423710e-001 -2.5902067e-001  4.7249910e-001  4.7714636e-001 -3.3811793e-001 -2.4108850e-001 -5.7140999e-001 -3.0062074e-002  5.3956349e-001 -9.0792545e-002 -2.1824276e-001  1.1579802e-001  1.1202190e-001  2.3579736e-001 -4.4982230e-001  6.7804020e-002  2.2064688e-002  1.3904971e+000 -3.5966229e-001 -1.3410226e+000 -5.8587735e-002 -1.0222964e+000 -3.5518028e-001
  2.9106154e-001  6.8357847e-002 -6.7220073e-001  6.0041024e-001  4.2735735e-001  4.0664472e-001  3.0822931e-001  6.6228661e-001  1.5809349e-001  7.1044105e-001  4.4983346e-001 -7.1618335e-001 -6.9110087e-002 -1.4868913e-001  6.0575578e-001  2.1240523e-001  7.0789738e-001  4.5309255e-002  3.2775796e-001  3.2118747e-001  3.6605250e-001 -1.1559091e-001  1.2685044e+000 -5.3673460e-001 -2.5267260e-002  2.2092544e-001 -4.4156940e-001 -5.9754090e-001 -4.3881986e-001  4.3880469e-001 -7.9281445e-001  3.9423239e-001  7.3676781e-001  2.9755991e-001  2.1446962e-001 -6.5405614e-001  5.9125709e-002 -3.4721567e-001  9.4835962e-003 -4.9375033e-001  5.8846158e-002  1.0632361e-001  1.2161347e-001  9.2290014e-001 -3.0396049e-002  4.4921280e-001 -6.1060999e-002 -3.3212198e-001 -5.2900514e-001  2.9928089e-001 -8.1374763e-002  5.5746298e-001 -9.5730681e-002 -4.1071798e-001 -3.5737167e-001  6.5280784e-001  1.8646845e-001  3.9553327e-001  5.6459059e-001 -1.9064148e-001  7.6421273e-001 -1.8758396e-001 -4.1453081e-001  2.7094696e-001 -3.7350669e-001 -7.4319384e-001
  1.7664256e-001 -3.2050546e-001 -7.4641262e-001  1.0310700e+000  1.2316107e-001  3.0758012e-001  7.3551123e-001  2.5713025e-001 -1.0752228e-001  3.4317396e-003  1.8391711e-001  1.0194231e-001 -2.3826094e-002  7.7071664e-002  7.5534839e-002  1.2277898e-001  1.8523051e-001 -9.2807929e-002 -1.5081010e-001  6.4624642e-001 -8.0210992e-001 -3.2105578e-001 -3.8309156e-001  2.4049877e-001  1.9907027e-001  3.1853302e-001  1.3231813e-001  2.1929971e-001  2.5358327e-001  5.0542804e-001 -2.6504470e-002  1.6824172e-001  5.7658043e-002  8.2414523e-001  1.4312285e-001 -5.7460432e-001  1.0560023e+000 -2.4941091e-001 -2.6878730e-001 -2.6165562e-001 -2.3505070e-001  4.7767554e-002  1.2232473e-001  5.9543551e-001 -8.0702066e-002  3.9442505e-002 -3.9780977e-001  3.3234512e-001 -2.9811322e-001 -2.4206648e-001  2.1377342e-001  2.6566366e-001 -1.1020294e-001 -4.4702981e-001  8.6305377e-001  6.8973582e-001  3.2054377e-001 -9.9538081e-002  4.4651713e-001  6.1296853e-002  2.3043289e-001  5.5424258e-002 -3.5923692e-001 -1.1684763e-001  9.2106445e-003 -2.4057242e-001
  6.8034229e-001 -5.2145376e-001 -1.2140289e+000  3.8144222e-001  3.0429587e-002 -2.5322282e-001  1.0446240e-001  2.6959859e-001  2.7405421e-002 -1.6811574e-001  8.1708695e-001 -1.3137248e+000 -4.2898863e-001  6.5833578e-002  6.5573302e-001  4.8378033e-001  1.2417727e-001 -2.5635086e-001  1.5250725e-001  9.6720697e-001 -2.7996594e-001  5.1011179e-001 -6.7587345e-002  1.6103521e-001 -2.9608860e-001  6.8370906e-001 -1.0109238e+000 -7.4583821e-001 -6.5299083e-001  1.0965954e+000 -3.8713345e-001 -4.2453935e-001  3.6327044e-001  2.3180084e-001 -8.5602921e-002 -4.5340704e-001  1.1919460e+000 -8.3038568e-001 -1.1011434e+000 -1.1439725e+000  4.9119014e-001 -3.2120100e-001  1.8559635e-001 -7.7432831e-002  1.2888598e-001 -5.9288826e-001 -2.3052193e-001 -8.6827213e-001 -8.7850777e-001 -7.8428039e-001  2.1564233e-001  9.0290669e-001 -1.7771763e-001 -6.6913816e-001 -6.9683223e-001  8.1415905e-001 -9.0881747e-002 -6.8673587e-002  5.1645009e-001 -2.1534812e-001  7.0539623e-001 -6.0542319e-001 -8.9207149e-001 -6.1622053e-001 -3.7354176e-001 -6.0854985e-002
  1.2002541e+000 -7.6576416e-001 -4.2464259e-001  8.3506487e-001 -1.1234900e-001  4.5604328e-001  6.9682667e-002  5.0125362e-002 -4.0782359e-001 -3.6923980e-001  4.2559887e-001 -9.9979596e-001 -4.5645727e-001 -3.0190377e-001 -3.9327178e-001 -3.1549754e-002  2.2281767e-001  7.2483587e-002  9.6288269e-001  1.1481702e+000 -2.5734116e-001  2.7028718e-001 -1.4924577e-001 -2.2800450e-001 -1.4147716e-001  2.7697198e-001 -6.0607685e-001 -8.5242897e-001 -4.6010715e-001  3.0311431e-001 -8.9348050e-001 -3.7333209e-001  1.0741723e-001  4.8754019e-001 -7.4433488e-001 -5.0325971e-001  1.6943396e-001 -8.9275652e-001 -9.9192011e-001 -5.1958836e-001  4.3922448e-001 -2.7762451e-001 -3.6241749e-002 -3.7825157e-001  1.3152152e-001 -5.1551469e-001  2.1247420e-001 -2.0360130e-001 -3.3113872e-002 -2.0135460e-001 -6.8592892e-001  1.1791519e-001 -5.2747175e-001 -4.1181249e-001 -2.4418912e-002  3.3084823e-001  1.5040826e-001  4.6906742e-002  3.2620831e-001  1.3240227e-001  9.3273049e-002  3.4777489e-001 -1.1648540e+000 -6.9287837e-001 -4.4290954e-001  6.2009435e-002
  9.3944349e-001 -1.4789793e+000  6.0189896e-001  8.3489201e-001  5.4986768e-004 -6.2791791e-001 -2.3120203e-002 -3.4893951e-001  4.7426962e-004 -3.1927033e-001  2.8645824e-002 -7.8423709e-001 -4.2930259e-002 -5.0513082e-001 -6.2040315e-002 -2.5702220e-001  1.6348538e-001 -7.0894004e-001 -1.6591856e-001  2.9868529e-001 -1.6405520e-001  1.1017348e-001 -6.0196732e-001 -7.9959014e-001 -3.0450602e-001 -2.7008716e-001 -3.0547726e-001 -1.0342503e+000 -9.5310326e-001 -6.5895743e-001 -4.2758424e-001 -5.4806787e-001 -8.0057783e-001 -8.5934122e-001 -8.2502564e-001 -9.1789704e-001 -2.6699584e-001 -4.9187859e-001 -8.6997314e-001 -2.0851899e-001 -6.9673225e-002 -4.7317777e-001 -1.6645817e-001 -3.2188887e-001  6.4653408e-002 -1.0298763e+000 -4.0569611e-001 -1.0035253e+000 -3.6959879e-001  1.7423884e-001 -1.1368161e-001  2.8344795e-002 -9.9867425e-001 -2.8558978e-002 -8.6107825e-001 -1.5213944e-002 -5.1872854e-001 -6.8123025e-002 -1.3546984e-001 -3.4204810e-001 -7.5715921e-001  2.5371273e-001  9.8260949e-002 -2.5539744e-001 -4.5506482e-001  1.1430141e+000
  2.6630094e-001 -1.8507745e-001 -4.3443155e-001  7.1983604e-001  4.5894177e-001  5.7206215e-001  1.6339216e-001  6.9490272e-001  1.9468366e-001 -8.0706456e-002  5.8566055e-001 -4.0290539e-001 -7.7628384e-002 -1.1879785e-001  1.9388527e-001  5.1141982e-001  1.0272248e-001 -9.2200947e-001  1.0384991e-001  3.5776169e-001  4.0411502e-001  5.4496419e-001  1.7166517e-001 -1.3065921e-001  8.2607270e-002 -1.6940461e-002 -1.0039984e+000 -1.5083808e+000 -6.3039457e-001  1.6727677e-001 -5.6006384e-001 -3.0390439e-001  4.7078008e-001  6.5326874e-001 -9.1777605e-001 -5.6052294e-001  1.5379562e-001 -8.1876568e-001 -1.2975142e+000 -8.1932955e-001  1.6189475e-001 -5.4113444e-001 -3.3365912e-001  1.9432872e-001  5.2868461e-001 -4.4013284e-001 -3.5604290e-001 -2.1923447e-001 -2.2807382e-001 -5.6202841e-001  5.1987097e-001  6.3918562e-001 -1.8005333e-001  9.6207577e-002 -6.0286311e-001  1.2202069e-001 -3.1250500e-001 -1.5325930e-001  4.3669085e-001 -1.3423193e-001 -4.0063980e-001  6.4881703e-001 -1.1145575e+000  1.1424417e-001 -3.9408414e-001  1.1830632e+000
 -2.7564775e-001 -9.6114629e-001 -5.8610752e-001 -3.5420008e-001 -1.1488863e-001 -1.3866617e-001  1.0547499e-001  1.9259245e-001 -3.9704898e-001 -4.7417805e-001  5.6886803e-002 -3.8290204e-001 -3.6814057e-001  4.5101733e-001  1.0370726e+000  1.0174297e+000  2.8423835e-001 -1.4955492e-001  1.7058256e-001  1.0947596e+000 -2.5658615e-001  4.2098636e-001 -6.3583551e-001 -7.3719237e-001  4.6299763e-002 -4.3699467e-001 -3.9632010e-001  9.3435090e-002 -8.6113696e-002  1.0306661e+000 -4.2741560e-001 -7.0841100e-001  1.3612055e-001  9.2870509e-002 -6.0403304e-001 -8.8899640e-001  6.9547090e-001 -3.8108569e-001 -7.9233904e-001 -6.0395567e-001  9.6433156e-002 -2.0417395e-001 -6.6988320e-001 -1.4948582e-001  2.2846378e-001 -9.7794283e-001 -3.6588932e-001 -3.4582284e-001 -1.9694184e-001 -6.3282649e-001  1.0480960e+000  1.3733288e+000 -7.8371377e-003 -6.6813060e-001 -4.3262505e-001 -1.7788754e-001 -7.2399444e-001 -3.3273733e-001 -1.5621605e-001 -5.2564012e-001 -4.5157452e-001 -2.5857788e-001 -1.7173790e+000  1.9533024e-001 -6.9095278e-001  3.4577705e-003
  1.4022732e+000  2.5768106e-002 -5.4679549e-001  9.8933135e-001  3.2205685e-001  2.0530434e-001  3.9139727e-001  4.2839281e-001 -1.8143571e-001 -4.0837932e-002  7.9154435e-001  1.3567642e-001 -3.0063101e-001  5.3550604e-001  9.4978375e-001  1.0870470e+000  7.1339233e-001  3.1494657e-001  4.7686554e-001  1.6408321e+000  8.1225080e-001  9.0539230e-001  1.4812700e+000  5.7118384e-002  7.2305086e-001  1.7267474e-001  3.4853339e-001  2.3541578e-001  1.0737838e+000  7.3579334e-001  3.6153955e-001  8.0144447e-002  6.0293019e-001  7.4761571e-001 -2.6383644e-001 -1.0303324e-001  7.8228795e-001  4.1783671e-001  2.8512810e-001  3.7792985e-001  2.7489692e-001 -2.1146361e-001 -1.5242997e-001  2.0610819e-001  9.7455413e-001 -3.9643797e-001  2.1534720e-001  2.4464714e-001  9.6511953e-002 -7.2598105e-001  4.4419858e-001  1.5017268e+000  1.2197393e-001 -8.0828261e-001  5.0794047e-001 -4.8854183e-001  1.0053615e-001 -5.3621623e-002  5.5241738e-001  7.0250085e-002  1.3859099e+000  5.0195015e-001  6.1246237e-001  6.0788701e-001  3.1898463e-001  3.1916071e-001
 -5.3877669e-001 -3.3769972e-001  2.4348910e-002 -1.5638751e-001 -2.9716281e-001 -7.6603418e-002 -9.9522129e-001  1.7374760e-001 -9.2064913e-002  1.8097619e-001  5.0925280e-001  4.5616721e-001 -5.5646306e-002  2.6082080e-001  1.9304489e-001  4.4545262e-001  4.8371844e-001  9.6707781e-001  8.5398678e-001  1.1982949e+000  3.6983146e-001  4.3987997e-001  2.8202666e-001 -3.2543089e-001  2.4054365e-001  7.5609211e-002 -1.3485168e-002  1.9560498e+000  5.8151328e-001  2.5244853e-001 -1.1791074e-001 -2.9685123e-002  9.6698739e-001  4.7995024e-001 -2.1584525e-001 -2.1229474e-001  2.4653132e-001  9.0598467e-001  1.5820718e+000 -5.2156539e-002  4.1094951e-001  2.3919562e-001  3.4518520e-001  7.4147765e-001  4.0478513e-001 -2.2414861e-001  3.3416272e-001 -8.8193287e-003 -3.9322977e-001  9.5747359e-002  1.7910329e-001 -4.6384053e-002 -3.5903434e-002 -5.1416864e-001  2.4202800e-001 -9.3892635e-003 -5.6598087e-001 -1.0861570e-001 -2.5537761e-001 -3.7519118e-001  6.4754107e-001 -5.9600179e-001  4.5722055e-001 -3.3804496e-001 -1.2710417e-001  1.5360630e-001
 -7.3837612e-001  1.5609560e-001 -2.3973352e-001  3.8812053e-001 -1.1774505e-001 -1.1565402e-001 -9.3256261e-001  3.4687202e-002  5.9739555e-001  9.2818789e-002 -8.3176884e-002  3.8395045e-003 -4.7456357e-001 -7.8930931e-002 -3.9432878e-001  9.8520274e-002  5.8911468e-001  4.7898129e-001 -6.8788768e-002  8.3968329e-001 -3.4035216e-001  1.6455642e-001  9.1913785e-001  6.7561573e-002 -5.6180313e-002  1.3876992e-001 -5.1138118e-001  1.0756587e+000  6.5705616e-001 -3.7285540e-002 -4.1803061e-001  2.3405289e-001 -5.6604929e-002 -5.0440192e-001  7.8205811e-002  7.8338956e-002 -5.6913247e-001  6.3750460e-001  3.9774418e-001 -4.8504666e-001  2.1727308e-001 -1.1288970e-001  1.4260362e-001 -9.0768281e-002  1.9197368e-002 -7.1891734e-001  3.5652150e-001 -1.2639117e+000 -8.4954354e-001  2.8537717e-001 -4.0670426e-001 -6.5437289e-001 -8.8001981e-002 -6.4859757e-001  2.3682248e-001 -2.5242552e-001  4.3873320e-002 -1.9346361e-001  2.6683572e-002 -2.3584729e-001 -4.1512696e-001 -8.0148950e-001  1.9697155e-001 -3.8745508e-001 -3.0174520e-001  2.1126383e-001
 -8.1331754e-001  1.2634296e-001 -1.4850497e-003 -9.3216940e-002 -3.3271251e-001 -1.0529486e+000 -5.3332586e-001 -1.0649442e-001 -3.1157274e-001 -3.4506022e-002 -4.0272640e-001 -1.2740489e-001 -5.9478715e-001 -6.6946455e-001 -6.5009879e-001 -8.1748827e-001 -1.5045220e-001 -2.5520517e-001  2.2149108e-001  1.9098862e-001 -8.2599245e-001 -1.1802601e-001 -1.8874459e+000 -8.3951844e-002 -4.2185472e-001 -4.1306759e-001 -1.7899847e-001 -6.5165290e-001  2.0475143e-001 -4.5804069e-001 -6.4829081e-001 -5.8564479e-001 -3.2099255e-001 -6.2605530e-001 -7.1948187e-001 -9.9686584e-001 -9.2711917e-002  1.7251560e-001 -4.7427607e-001 -2.8193114e-001 -2.5482230e-001 -3.6708655e-001  4.0601891e-001 -7.0368285e-001  1.5490603e-001 -1.0840567e+000 -2.9758840e-001 -4.8993285e-001 -7.1377040e-001  5.2639610e-001 -2.8476525e-001 -5.0733602e-001 -4.0089352e-001 -5.3007166e-001  6.6980479e-001  7.4984086e-002 -1.6004250e-001 -1.9493118e-001  2.2046583e-002 -2.8930356e-001 -1.1145102e+000  8.3403645e-002  5.9951440e-001  7.3996125e-001 -5.4796060e-001 -3.1162728e-001
  2.8908677e-001 -5.8931714e-001 -2.9352470e-001  6.1598187e-001  3.7248781e-001 -4.7379434e-001  1.7852474e-001 -2.6699755e-001  1.8626721e-001 -4.3703838e-001 -2.1498847e-001 -7.0934887e-002 -3.7810225e-001 -7.0192368e-001 -5.9939550e-001 -1.4109847e-001  1.5455952e-001 -2.1601471e-001  6.0024912e-002 -2.4234176e-001  5.2404902e-003 -1.7351844e-001 -1.5203508e+000  5.1979519e-001 -4.0222197e-001 -1.5935081e-001 -9.9689885e-001 -1.4309462e+000 -8.9278893e-001 -8.2934404e-001 -8.7133428e-001 -5.2675217e-001 -1.9873375e-001 -8.1629599e-001 -5.8466843e-001 -8.3366742e-001 -1.5568207e-001 -1.0285308e+000 -1.2053903e+000 -6.2908077e-001  1.0646285e-001 -7.5649888e-001 -1.4920507e-001 -9.9166418e-001  3.5352541e-001 -5.1101360e-001 -8.5131934e-001 -5.0791558e-001 -1.7139421e-001 -5.1816841e-001  2.2021813e-001 -2.0017049e-001 -6.7986417e-003 -3.1949612e-001  6.9661303e-001 -1.9682889e-001  5.6981178e-002 -2.6536759e-001 -2.2670327e-001 -8.1122152e-002 -2.4713548e-001 -2.9381227e-001  1.4288040e-001 -3.0735311e-001 -1.0892189e+000  4.8591778e-001
  3.1895356e-001 -4.5544072e-001  8.0222209e-001 -4.2568220e-001 -3.1786333e-001 -8.7120462e-001  1.2095637e-001  2.4101436e-001 -4.6855835e-001 -4.5538166e-001 -7.1490661e-001 -2.7193119e-001 -1.9308952e-001 -5.1024909e-001 -2.5172732e-001 -3.4492949e-001 -3.5364413e-001 -2.8536184e-001  3.5362504e-002 -3.5039157e-001 -1.1117467e+000 -6.3357997e-001  2.2966618e-001 -6.0283628e-001 -2.5119418e-001  7.9487259e-002 -8.5924141e-001 -1.0227898e+000 -1.3383592e+000 -1.8503065e-001 -8.2306144e-001 -6.8434571e-001 -1.3619512e+000 -2.5002280e-002 -5.1944102e-001 -8.7958881e-001 -1.5310397e-001 -1.2490191e+000 -1.1605418e+000 -4.8460288e-001 -2.3694378e-001  1.1222784e-001 -4.3168572e-001 -3.7997143e-001 -4.0824287e-001 -4.1709262e-001 -3.2756070e-001 -9.8276529e-001 -7.7854103e-001 -3.2722057e-001  3.0094162e-002 -3.8165045e-001  4.7139191e-002 -4.4558310e-001  7.6435359e-001  1.1214142e-001 -2.5643837e-001 -4.0771680e-001  1.4331172e-001 -8.2726868e-001  6.1368007e-002 -3.7196097e-001  1.7310614e-001  2.9973331e-001 -9.3651760e-001 -2.7650832e-002
 -5.9411328e-001 -6.0802870e-001  1.4909617e-001  8.5206354e-001 -1.8253714e-001 -7.0551511e-001  7.5209930e-002 -1.1391904e-001 -1.8749642e-002 -1.7202277e-001  2.9486808e-001 -1.6702373e-001 -5.7665629e-002 -5.7654233e-001 -7.2147621e-001 -1.1002751e+000 -2.9701419e-001  6.5582018e-001 -2.0783419e-002  2.7372188e-001 -4.6400952e-001  9.9060129e-002  6.0239569e-001  1.0566058e+000  3.5300185e-001  3.3923701e-001 -1.6008864e-001 -1.0845296e+000 -9.0246976e-001 -1.3714912e+000 -1.4656571e-001 -3.3494734e-001 -6.5562352e-001 -3.1288530e-001 -1.8037820e-001 -3.5224364e-001 -7.9709606e-001 -1.6013791e-001 -8.6976539e-001 -7.4974349e-001  4.1513317e-001  1.1970313e-002  6.6460987e-001  7.2878981e-001  4.3185979e-001 -2.8558260e-001  7.7763790e-001  1.0865467e+000  3.0487984e-001 -1.6292092e-001 -3.8000336e-001 -6.6725321e-001 -2.8867908e-001  1.1677705e-001  3.4894685e-001 -1.1878647e-001  5.0802711e-001 -2.1429844e-001  1.4688734e-001  2.0209114e-001  6.4220099e-001 -3.0947015e-001  1.1997964e+000  1.1914237e-001  1.7136981e-001 -2.7333860e-001
  1.0070777e+000 -6.9035176e-001 -6.5315863e-001  1.2093472e-001 -4.4985618e-001  2.0954203e-001 -2.9041572e-001 -4.6634792e-001 -7.0843758e-001 -6.7417263e-001 -2.9685424e-001 -9.0307279e-001 -4.8401100e-001 -4.2326870e-001 -4.4645040e-001 -7.5163083e-001 -2.8031228e-001 -3.3634831e-002  8.6957853e-001 -6.9643918e-001 -3.9273458e-001 -1.0012096e-001 -2.4142211e-002  5.6471263e-001 -1.0335663e-001 -2.7876602e-002 -4.9436241e-003 -4.6252134e-001 -1.3410390e+000 -5.8269381e-001  4.0958146e-001 -4.1975198e-001  4.7772323e-001 -1.3800153e-001 -1.2308827e+000 -6.1205973e-001 -7.5832392e-001 -1.6005886e+000 -1.3373353e+000 -1.9220467e-001 -8.8421585e-002 -2.0853042e-001  1.3205002e-001 -1.8407595e-001 -7.5956663e-002 -7.0823954e-001 -2.0347535e-001  7.3315317e-001  1.5351473e-001 -2.8607448e-001 -6.3064927e-001 -4.5198767e-001 -2.6246907e-001 -7.5870068e-001 -4.5648814e-001 -2.2727036e-001 -9.8257807e-001 -5.3933831e-001 -9.2334391e-001  1.2404860e-001 -7.8994893e-001 -5.7268218e-001 -7.0368903e-002 -1.4762024e-002 -5.2643442e-001  3.5347328e-001
  1.2653130e-001  9.4209194e-001 -1.5206974e-001  6.0931991e-001  6.4876765e-001  8.2714242e-002  1.0944225e+000  3.3916514e-002  1.8832531e-001  1.5545555e-001  2.4717945e-002 -4.7718811e-001 -3.7013867e-001 -4.2297229e-001 -4.6558933e-001  1.6707611e-001  1.0356903e+000  1.0526143e+000  1.0803761e+000  5.2873877e-001  5.6777658e-001 -4.7178398e-001  3.1083377e-001  5.0709099e-002  2.6177209e-001 -2.3439220e-001  2.4494406e-001 -3.7302305e-001  5.0454605e-001 -3.3613523e-002  1.4753724e-001 -2.7034242e-001  3.0660395e-001 -8.9205936e-002 -3.4485281e-001 -2.8413349e-001 -1.9268107e-001  6.5212037e-001  1.9047253e-001  1.6417912e-002 -1.2259211e-001  6.0056397e-002 -2.4667121e-001 -7.8188787e-001  3.4387468e-001 -7.2755617e-002  6.3001627e-001  1.3247019e+000  7.6793311e-001  1.0649685e-001 -3.9908552e-001 -7.8767068e-001 -6.1969561e-001 -4.2431814e-001 -1.8872459e+000 -2.2855017e-001 -3.4588362e-001 -5.5769199e-001 -5.9180340e-001  4.4673729e-001 -1.5349874e-001  6.5257921e-001 -7.1614354e-001  9.0225933e-001  1.2082682e-001  6.3002567e-001
  5.1332727e-001 -4.1998805e-004  1.2627101e+000 -6.2806155e-001  1.9023869e-001 -1.2878550e+000  2.2354192e-001  1.6549308e-001  6.5384281e-002  2.3176343e-001  3.5955419e-001 -4.9694732e-002  3.4702905e-002  1.1950358e-001  3.9476796e-001 -5.9406379e-002 -1.0170587e-001  2.7526014e-001  1.2323427e+000  2.4799077e-001  4.5211023e-001  1.1939695e-001  5.6715388e-001 -3.5928506e-001  1.6867360e-001  2.4801275e-002 -3.1873967e-001 -5.9998690e-001 -3.3794306e-002  1.7781985e-001 -2.2636256e-001 -2.2561368e-001  7.2743791e-001  1.0277315e+000  2.7233665e-001  1.3206505e-001  3.1256223e-001  5.0247208e-001  6.9464024e-002  1.1243251e-001 -1.4863304e-001  2.3874884e-001  3.7329751e-001 -3.7410245e-001 -2.9470267e-002  3.6981969e-001  8.3249778e-001  1.5476174e+000  1.2431893e-003 -3.3546381e-001  5.6224197e-001  4.8923898e-001 -3.0181662e-001 -2.4707179e-001 -2.8219777e-001  2.1743423e-001 -2.8644418e-001 -1.5659245e-001  3.2874147e-001  1.8765843e-001  5.0803081e-001 -4.1882262e-001  5.2575694e-001  3.3574622e-001 -2.4114743e-001 -2.8089439e-002
  1.0820316e-001  3.9327678e-002 -8.0364926e-001 -3.8787802e-001 -7.5684627e-002  5.0091284e-001  8.8845353e-002 -4.3249124e-001 -1.0822303e-001 -9.5320104e-001 -4.7889783e-001 -7.0688994e-001 -4.9366386e-001 -7.2917130e-001 -2.9097759e-001 -5.4276509e-001 -2.0699068e-001 -6.8521054e-001  1.7972222e-001 -7.5919920e-001 -9.6427069e-002 -3.7721746e-001 -1.4044155e+000  2.1115706e-001 -6.4911155e-001  9.1966747e-002 -3.6653425e-001 -4.3397998e-001 -5.2325899e-001 -8.8400252e-001 -7.4162666e-001 -1.5464717e+000  2.1481948e-001 -1.6761542e-001 -1.3558061e+000 -1.4515107e+000 -4.0887826e-001 -2.2354584e-001 -4.4428663e-001  2.3804485e-001  5.0453998e-002 -2.7765783e-001  1.6690265e-001 -6.1568697e-001 -7.8426522e-002  1.1942095e-001 -3.7024678e-001  3.4740150e-003 -3.9190890e-001 -6.6740525e-001 -1.9537123e-001 -2.2382980e-002 -9.2511799e-001 -9.1168488e-001 -1.2132302e+000 -3.5783564e-001 -5.8640879e-001 -1.8757586e-001 -2.1279295e-001  4.8402070e-001  6.5131368e-002 -6.6086535e-002 -1.0663180e+000  1.1772250e-001 -7.0354615e-001 -7.5514186e-001
 -1.0581954e+000 -2.9103686e-001  2.6898549e-001 -4.3016190e-001 -1.9448672e-001  2.1549062e-001  3.1384125e-001 -7.3785776e-001 -2.0538463e-001 -1.9720926e-001 -1.4036693e-001  7.4632457e-002 -4.9143599e-001 -5.3752577e-001 -2.4394216e-001 -1.6367519e-001 -1.5106593e-001 -1.3257808e-001 -3.2456326e-001 -6.1612791e-001  3.2227876e-001 -1.0617651e+000  7.5428248e-002 -7.8317497e-001 -4.7727151e-001 -6.0827394e-001 -8.1679345e-002  4.4328398e-002 -1.0372299e-002 -2.7041257e-001 -9.0573780e-002 -5.3535726e-001  2.1930913e-001 -2.9411232e-001 -3.6812196e-001 -1.2046080e-001 -4.2114151e-001  1.0601693e-001 -4.1655916e-001 -5.8671284e-001 -5.5526895e-001  6.4398560e-002 -8.6892600e-002 -4.2453147e-001 -3.7025821e-001  5.9946986e-001 -1.1261491e-001  3.7152877e-001  4.4995632e-001  2.1793792e-001 -3.9030557e-001 -1.5251615e-001 -3.1897942e-001 -2.6538601e-001 -8.8351570e-001 -8.0503553e-002 -6.3860739e-001  2.2577787e-002 -5.8205978e-001  3.2234156e-001 -4.6077987e-001 -6.1130359e-001 -4.5476050e-001  1.5700937e-001 -1.7145301e-001  8.8651731e-001
  4.2221009e-001 -8.5614948e-002 -4.5103440e-001 -1.8886161e-001 -8.3028952e-001 -4.5071046e-001  2.1417935e-001 -6.9729939e-001 -1.7441953e-001 -5.1952203e-001 -4.2415230e-001  2.7441194e-001 -3.2943946e-001 -1.7967529e-001 -2.1183859e-001  2.5893201e-002  1.0009366e-001 -2.8038412e-001 -5.3443518e-001 -1.0673029e+000  4.3710711e-002 -6.8763702e-001  5.3281615e-001 -2.4567833e-001  2.6820905e-001 -1.0436157e+000 -6.4122234e-001 -4.1736425e-001 -1.8206764e-002  7.2149591e-001 -7.1853854e-001  6.6824579e-002  3.6743065e-001  6.2421891e-001  1.5763587e-001 -2.8426770e-001  3.4741757e-001 -1.2831611e-001 -5.6277004e-001 -7.2731643e-001 -5.3496474e-001  6.2456744e-001 -2.1964894e-001  4.9403705e-001 -6.9157072e-001  3.3643105e-001  4.9615550e-001  2.3014124e-001  9.0394348e-002  2.9186587e-001  4.7118582e-001  2.8891166e-001 -6.6587658e-001 -8.2822160e-002 -3.1895582e-001  5.5526418e-001 -1.9105076e-001 -2.8262034e-001 -3.8869657e-001  9.1725497e-002 -5.6809179e-001 -8.0257122e-001  5.0183359e-001  3.3694777e-001 -5.3774062e-001 -2.6267705e-001
  1.8936634e-001 -2.0758056e-001  6.4626560e-001 -1.9025539e+000  1.7139308e-002 -7.0022210e-002  1.7392366e-001 -6.4980458e-001 -3.7140891e-001 -4.7468406e-001 -8.8708788e-001  1.2591024e-001 -2.4263845e-001  1.7633696e-002  1.7365703e-001  4.2458855e-001  8.9415579e-004  2.4199179e-001 -5.4310997e-001 -1.1103661e+000 -9.8878509e-001 -1.2619902e+000  8.3757876e-002 -8.5539189e-001 -1.7846952e-001 -9.0588940e-001 -6.4342490e-001 -1.2994743e+000 -7.1380305e-001  2.6112485e-002 -4.7200208e-001 -2.5392943e-001 -2.5617421e-001  1.8965968e-001 -4.6889366e-003 -2.2532591e-001  2.1491449e-001 -5.2075599e-001 -7.8198872e-001 -9.3919174e-001 -8.1366345e-001  6.6293194e-001 -1.1270400e+000  3.7886342e-001 -6.5343752e-001 -2.0400662e-001  2.6448428e-001 -4.8008085e-001  1.6077100e-001  2.6818505e-001  4.8608427e-001  1.8372952e-001 -4.8425065e-001  3.4650271e-001 -6.3902031e-001  8.7640453e-002 -3.7549734e-001  5.2909617e-002 -3.0235027e-001 -3.5929879e-001 -1.1385916e+000 -2.9735686e-001 -9.6685845e-001 -3.3032806e-001 -4.0824702e-001  3.4652548e-001
  1.3425196e+000 -3.4548951e-001 -5.6627516e-002 -7.2885255e-001  1.3841701e-001  7.0593671e-002  9.1664297e-002 -3.7322274e-001 -3.4661479e-001 -2.6727012e-001 -1.5661899e-001  1.9178017e-001  3.5690295e-002  5.6573570e-002 -6.7574785e-002  1.3052469e-001 -1.1273317e-001  3.8218566e-002 -1.2616937e-001 -1.0455657e+000 -5.4073603e-001 -1.2973234e+000 -3.4691253e-001 -3.3062508e-001 -3.0326577e-002 -4.5498179e-001 -3.4240441e-001 -6.0605203e-001 -4.8720092e-001  6.0168206e-002 -1.1901753e+000 -4.2816367e-001  1.7483557e-001  7.0366062e-001  2.3390639e-001  1.7162319e-001  2.3046499e-001 -2.5748946e-001 -4.2488556e-001 -1.2818100e-001 -6.0597294e-001  5.2693223e-001 -6.3590861e-001 -5.4558256e-002 -3.2917247e-001 -1.5780377e-002  4.3840963e-001 -6.6342627e-001  1.9396498e-001  3.7687053e-001 -4.7152195e-002  5.5420355e-002  9.2985861e-002  1.2289956e-001  3.2588250e-002 -6.9622494e-002  2.0335300e-001  3.6053061e-002 -7.2995179e-002  3.3520186e-001 -8.3272782e-002 -2.0962779e-001 -3.2225422e-001 -1.5628989e-001  1.0630429e-001  5.9983694e-001
  9.5439509e-001  4.5291494e-002  1.3767666e+000 -5.5449660e-001  1.8092381e-001  8.7680647e-001  1.0556754e+000 -2.0377698e-001  4.2326282e-001  1.9375180e-001  3.9971310e-002  3.0927103e-001 -1.7336660e-001  4.8559624e-001 -6.3558497e-002 -4.4377102e-001 -1.4879150e-001 -1.3545038e-001 -7.1974049e-001 -2.5656532e-001 -6.5598522e-002 -1.0342381e+000  1.4655751e+000  1.4155070e-001  1.8652869e-001 -6.3252060e-001  3.7243027e-001 -4.2998822e-001 -4.1055501e-002  9.7116814e-002 -9.9319281e-001 -1.5689078e-002  1.1602702e-001  4.6124270e-001  5.4264088e-001 -3.0280636e-003 -6.2935931e-001  3.4156695e-001  4.2750238e-001  4.2932307e-001 -4.9389969e-001  4.1345425e-001 -2.3155491e-002  1.0657737e+000 -3.3025615e-001 -3.8517172e-001  1.1403721e+000  1.1102890e-003 -6.1280623e-003  8.9135207e-001 -1.6544830e-001 -1.1742059e-001  3.5728145e-001  8.5594744e-002  2.1843897e-001  7.1090474e-001 -2.2147968e-002  2.9261100e-001  5.3959207e-001 -7.8459529e-002  3.1236450e-001  3.8922353e-002  1.5765442e-001  1.7308451e+000 -7.0868029e-001  1.1158006e+000
 -2.8183830e-001  3.3854239e-001  1.9591833e-001 -7.3339301e-001  8.4893217e-002 -3.2455319e-001  4.2096115e-001  1.6614361e-001 -7.9670739e-001 -4.5478372e-001  5.4654900e-001 -6.1380431e-001  3.3639202e-001  5.1273968e-001 -1.3104268e-002 -2.8944645e-001 -1.4350476e-001  6.2236950e-001 -3.8545081e-001 -3.3427209e-001 -4.0485412e-001 -4.5323004e-001 -2.6911949e-002 -8.9258756e-002  3.7036961e-001  3.8341294e-002 -1.5436310e-001 -8.1445847e-001 -5.3743104e-001  4.5621824e-001  2.4726268e-001  1.6881386e-001  6.1599060e-001  9.2488148e-001  3.5888037e-001  4.6752342e-001  8.9836281e-001 -4.5814519e-001 -1.0300129e+000 -4.0147305e-001  1.7116120e-001  5.8507764e-001 -1.2869256e+000  7.4896259e-001 -1.4435562e-001 -1.2797203e+000  3.8795528e-001  1.2863755e-001  1.8452455e-001  3.9906589e-001  3.0256185e-001 -7.1048125e-001  7.3617400e-001  3.6799777e-001  1.3004384e+000  1.8034952e-001 -1.4550622e-001 -2.8016073e-001  4.2442415e-001 -3.8263424e-001 -3.4579672e-001 -6.7610061e-001 -5.8672453e-001  4.4536571e-001  2.3271647e-001  8.7051418e-001
  4.1405233e-001  2.3235483e-001  7.0994886e-001 -1.0797883e+000  1.8580161e-001  3.9784439e-001  4.6968322e-001  4.4207199e-001  3.0174197e-001  2.9979957e-001  4.9742405e-001  1.3074755e-001  1.1430332e-002  7.7064714e-001  8.1651332e-002  4.7773117e-002 -2.7443536e-001  7.6889174e-001  3.4628601e-001  1.8075110e-001 -2.3786725e-001 -1.1435333e-001  1.6117339e+000 -4.4715951e-002  2.6008072e-001 -7.1111619e-001  7.7887951e-001 -2.0427378e-001  7.7826964e-001  3.3220417e-001  3.1116831e-001  4.8963937e-001  1.2488671e+000  1.2214077e+000  3.2150136e-001  8.8975411e-001  7.9472255e-001 -4.3627995e-003  4.0469871e-001  1.0299407e+000 -5.3696264e-001  6.6765757e-001 -2.7578236e-001  1.6946888e+000 -4.0530422e-001  4.7439350e-001  1.2358005e+000  2.9573765e-001  9.9939545e-001  3.1786706e-001  4.8770314e-001 -4.6614770e-001  6.3533572e-001  2.1080888e-001  1.2946029e-001  5.0743786e-001  6.0776319e-001  1.2746719e-002  4.6037832e-001  3.1397467e-001  1.4220706e+000  1.9444714e-001 -8.0220056e-001  8.6939821e-001  5.4346667e-001  9.6449684e-001
  2.2465607e+000 -1.9729141e-001 -3.6488333e-002  1.4706037e-001  3.1243613e-002  1.5113424e+000  6.4462454e-001  5.7745821e-002  4.6825301e-001  5.4341663e-001  2.8363602e-001  4.2258360e-001  2.6064239e-001  5.2761039e-003 -2.3321753e-001 -5.3369026e-001 -1.2370389e-001 -3.7023405e-001 -1.0133848e+000  2.6141631e-001  1.0413552e-001 -7.5235694e-001  1.1769131e+000  5.6710923e-001  4.1934762e-001 -7.5143940e-001 -1.8778195e-001 -2.4314227e-002 -2.1862312e-001 -6.2194545e-001  3.4888637e-001 -3.7554764e-002 -1.6561932e-001 -5.8380299e-002 -1.0728930e-001  2.1190455e-001 -2.1714670e-001 -5.7111666e-001 -1.1843823e-001  6.5567662e-002 -2.8000974e-001  3.7505936e-001  8.8708546e-001  9.9969280e-001 -2.0684156e-001  9.7270587e-001  8.7696821e-001  3.0233520e-001  3.2589357e-001  4.9929215e-001  2.6939224e-001 -1.1640734e-001  3.1153774e-001 -3.6532543e-002  6.3237977e-001  6.4555437e-001  6.3728597e-001  8.0093114e-002  7.2937110e-002  7.7364478e-001  1.6793403e+000  3.6902395e-001 -3.7598997e-001  1.9643508e+000 -4.0766149e-001  1.8353769e+000
  2.6085302e-001  8.3147341e-002 -1.4526121e-001  9.8748093e-002 -4.3438945e-001 -6.2566954e-001 -6.5130568e-001 -8.0837016e-001  3.9652985e-001  6.7180418e-002 -6.8587194e-001 -2.8235092e-001  5.6439991e-001  9.2328043e-002 -6.8881231e-002  1.7966611e-001 -8.1577649e-001  8.0064745e-003 -6.9818496e-001 -4.2743576e-001 -2.1848277e-001  3.4356598e-001  3.8375971e-002  7.5533758e-002 -4.3349676e-001  7.6008679e-001 -2.1269349e-001  2.3510763e-001 -9.0474681e-002 -5.8773242e-001 -2.5574191e-001 -7.5074800e-002 -1.0401830e+000 -4.8470819e-001  5.2285710e-002  3.0006072e-001 -6.1617665e-001  3.2847500e-001  6.8992661e-001  5.2964907e-001  7.3680109e-001 -2.9460715e-001 -3.7858911e-001 -3.4942510e-001  2.4063921e-001  2.1317297e-001 -5.3591111e-001  2.7391783e-001  9.4114237e-001 -4.0509744e-001  2.7743922e-001 -9.5753805e-002  3.5638944e-002 -1.0821766e-001 -4.2906550e-001 -5.9677687e-001  3.0543446e-001  2.2112624e-002 -1.3152335e-001 -3.9832078e-001  2.2316027e-001 -6.6776284e-002 -3.9413366e-001 -1.2146004e+000  2.2309549e-001 -1.0475942e+000
 -4.8183342e-002 -9.3359869e-002 -2.3608836e+000 -1.2024405e+000 -4.0941960e-001 -8.5495848e-001 -1.0004543e+000 -6.8897794e-001  4.1977569e-001 -1.0284364e+000 -9.9823124e-001  2.2991642e-001  5.6673966e-001 -2.2327008e-002 -2.4522118e-001 -5.3101672e-001 -1.1964665e+000 -1.8642002e+000 -1.3805995e+000 -5.9890366e-001 -2.6981222e-001  2.7079470e-001 -5.3002098e-001 -3.4543095e-001 -4.6304051e-001 -2.3589529e-001 -1.2671315e-002 -3.1969791e-001 -7.3119295e-001 -6.1744491e-001 -1.9375600e-002 -7.4283138e-001 -3.7659308e-001 -5.0312192e-001 -6.5740275e-001 -5.8196183e-001 -4.2962828e-001 -1.8964752e-001 -3.7302271e-001  4.1848749e-001  3.7412619e-002 -7.9788937e-001  5.1239439e-001 -3.3406383e-001 -1.6837305e-001 -8.2757809e-001 -9.4608905e-001 -1.0082161e+000 -1.3955243e+000 -8.7943453e-001 -2.8260590e-001  3.4515471e-001 -1.0592319e-001 -1.2523890e+000  2.9537439e-001 -1.1282576e+000 -4.0106144e-001 -1.7842985e-001 -6.2937186e-001 -5.7403199e-001 -4.1317314e-001  5.1447454e-001 -1.0821117e-001 -1.7199046e-001  4.0268566e-001 -2.4043473e-001
 -1.5759567e-001 -4.5260168e-001 -2.2171384e-001 -1.8298089e+000 -7.6501324e-002  3.1801038e-001 -1.9890181e+000 -5.0770494e-001 -5.2384511e-001 -5.4096389e-001 -1.4533744e-001  5.1086540e-001 -3.6967536e-001 -6.2412897e-001  6.5149722e-001  5.5627903e-001 -2.1104398e-001  2.5348874e-001 -9.7324579e-001  1.3061182e-001 -6.9191990e-001 -2.7139715e-002 -4.7488790e-001  4.9433699e-001 -1.1174806e-001 -3.1982991e-001  6.9181481e-002  1.0053805e+000  3.5479258e-001 -5.1776676e-001 -3.4632579e-001 -3.0169613e-001 -1.0942341e+000 -6.8408207e-001 -3.6801668e-001 -4.0152876e-001 -1.1417353e-001  4.6100470e-001  9.3101504e-001 -2.1732529e-001 -4.7085658e-001  2.4393576e-002  2.9925648e-001 -1.3745133e-001 -4.8517901e-002 -1.5990636e-001  8.7798198e-002  1.4277698e-002 -6.0712120e-001 -1.2842178e-001  1.6233697e-001  6.9493142e-001 -4.3301079e-001 -5.7674333e-001 -7.8310369e-002 -1.3025020e+000 -1.2784794e+000 -7.6384259e-001 -3.5405366e-001 -4.1888323e-001  3.1359257e-001 -2.8152794e-001 -1.2723308e+000 -2.0460681e-001 -1.6245931e-003  1.2620764e-002
 -2.1363476e+000 -5.0633181e-001  7.7539728e-002 -8.6343581e-001  1.0544342e-001  7.9272569e-002 -2.6853775e-001  7.5856356e-003  4.3698856e-002 -9.5090645e-001  4.8363624e-001 -3.2287276e-001 -4.0841821e-001 -4.0213151e-001  3.7486424e-001  1.4004351e-001 -3.8883775e-001  4.1301569e-001  3.1358963e-002 -4.8158809e-001 -5.0689522e-001  2.6537541e-001 -5.9579975e-001 -2.3373874e-001 -5.0838448e-001  6.9170223e-001  1.1005433e+000  5.5548240e-001  1.1947221e+000 -3.8378994e-001 -7.2606567e-001 -1.7734097e-001 -1.4648904e+000 -8.8399634e-001 -2.1705612e-001 -6.8622195e-001 -2.8288885e-001  4.0743743e-001  4.6938658e-001  4.5870464e-001  1.2951530e-001 -3.1940407e-001 -9.6245617e-001 -4.4679064e-001  2.8795386e-001  3.9586728e-001 -9.0463295e-001 -1.0988268e+000  2.6545098e-002 -2.7679830e-001  6.1482043e-001  9.0131098e-001 -1.0191749e-001  2.2953130e-001 -1.6831480e-001 -1.6283606e-001 -4.6678969e-002 -7.8975640e-002  2.6792605e-001  2.5453775e-001 -1.3788478e-001  4.4740773e-001  2.1033134e-001 -1.3956685e+000 -2.3203299e-001  4.1856522e-001
 -3.3605107e-001  8.5378565e-001 -1.0933103e+000  4.5908186e-001 -3.2378829e-001 -3.5559641e-001 -1.3733464e-001 -7.6300436e-002 -3.7582942e-001 -4.3130636e-001 -5.9133018e-001 -1.0141005e+000 -4.3184316e-001 -9.0811251e-001 -1.4542395e-001 -2.6067028e-001  5.7723178e-002 -9.0453813e-001 -8.8997800e-002 -2.4228641e-001 -7.4599493e-001  3.6376012e-001 -3.1259957e-001  2.3651061e-001 -1.6739441e-001  3.2941486e-001 -5.0550424e-001  2.0102847e-001 -1.3900342e-001 -1.7278378e-001 -9.3663196e-001 -5.4852812e-001 -8.9002583e-001 -1.0820011e+000 -1.6667648e-001 -4.8845132e-001 -6.3614766e-001 -5.2209853e-001 -6.9674587e-001 -6.0651331e-001  4.2300274e-001 -3.2767156e-001 -1.0772816e-001 -8.1339194e-001  2.1406025e-001 -9.4175286e-001 -5.1923399e-001 -1.1642856e+000 -3.3081608e-001 -1.6108347e-001 -9.3974353e-003  1.2356383e-001 -7.6063117e-001  4.0725889e-002 -8.2339130e-001 -3.8896233e-001  6.8072670e-002 -7.3646308e-001  1.3771929e-002 -6.7520024e-001  2.4827269e-001 -2.9119564e-001  6.9634605e-001  3.5269339e-001 -1.2363798e-001 -1.0139941e+000
  7.8912440e-001  2.9787093e-001 -1.4012035e+000 -9.3389711e-002  3.1940780e-001 -1.8724289e-001  1.0217062e+000  6.0021609e-001  5.9680898e-002 -7.4798275e-002  7.2934999e-003  2.1192886e-001 -2.5396816e-001 -6.5416891e-001 -1.8540470e-001  4.3571992e-001  4.4742622e-001 -2.0070317e-001 -2.8403181e-002  1.9127269e-001 -3.5935156e-001  2.3950943e-001  4.6508878e-001  6.1663149e-001  3.2196621e-002  6.4144680e-001  9.1935244e-001  1.0848374e+000  7.1051920e-001  6.5017934e-001  6.1316624e-001 -5.6640790e-002  2.0577558e-001  2.7655400e-001  1.7881472e-001  3.2953243e-001  1.4026496e-001  6.1790541e-001  1.0030071e+000  3.6025371e-001  9.2969718e-001  2.9105007e-001  1.1810494e+000  1.3378790e+000  1.8369386e+000 -1.0010846e+000  4.1380868e-001 -1.1693143e-001 -5.8338181e-002  5.2129763e-001  8.4444603e-002  7.3368812e-001 -1.4175997e-001  1.5341401e-001  5.4613810e-001  8.8892076e-001  9.0084513e-001 -4.7260594e-001  4.4538793e-001  7.0003010e-001  2.1299163e+000 -1.9671204e-001  3.1781535e-001  4.4349927e-001  1.5469827e-001  1.2821297e-001
  1.9454988e-001  4.2947224e-001 -2.1372627e+000 -4.1415555e-001 -1.5423983e-001  6.0409146e-001 -5.9887270e-001  2.4044265e-001 -2.9171583e-001  9.4201175e-003  4.3674636e-001  4.5635051e-001  9.1482752e-002  3.7582209e-001  5.0889697e-001  4.0260599e-001 -8.6984844e-001  2.3062450e-001  5.4310643e-001 -8.9550871e-003 -2.4565267e-001  8.0867382e-001 -1.3154754e-001  4.6792981e-002 -5.6492824e-002  1.6430045e-002  7.2416756e-001  4.1062058e-001  5.1390154e-001  8.3170253e-001 -1.3225658e-001 -1.4231587e-001  9.8044060e-002  1.9833579e-002  3.6240385e-001  1.9354893e-001  3.9689361e-001  3.9395257e-001 -3.5794051e-001  3.6938154e-001  5.7421369e-002  3.4915801e-001  1.0175014e+000  8.9042925e-001  7.6572880e-001  3.3538960e-001  7.6305943e-002  1.4024775e-001  7.1730821e-001 -1.0196089e-001  4.6640320e-001  2.6766464e-001  7.2600677e-001  1.9615665e-001  8.3078334e-003 -1.7650477e-001  2.3613225e-001 -2.9055761e-001  8.9633599e-002 -6.2593907e-001  5.0625610e-001 -7.1359169e-001 -4.0885255e-001 -1.2722548e+000 -6.3540990e-001 -8.8456557e-002
 -5.7219019e-001 -2.8220197e-001 -7.8311888e-001  1.7545953e-001 -1.8113983e-001  3.1160505e-001  7.4021089e-002  4.3364082e-001  2.0011725e-001  9.7410476e-003  4.6347581e-001 -2.6981523e-001  5.0918492e-001  1.2259356e+000 -1.9585866e-001  4.4058555e-002  4.6074092e-001  1.0150929e+000  1.1980552e+000  1.4092609e-001  1.7474496e-001  1.3376955e-001  2.5928562e+000  1.1207274e+000  4.5903144e-001  4.9802351e-001  5.2753660e-001 -4.7482703e-001 -2.3859306e-001 -1.0908792e-001  1.8580818e-001  4.6486600e-001  1.8453333e-001  3.3099901e-001  3.1110382e-001  6.6940752e-002  4.3158270e-001 -1.5380663e-001  9.9818777e-002  7.0134684e-001  1.1744488e+000  5.5573685e-001  1.1205673e+000  2.1541961e+000  5.5874639e-001 -5.4363895e-001  8.6271203e-002  6.5599386e-001  2.5956207e-001  1.6571696e-001 -3.5606037e-002 -9.1248254e-002  1.1030603e+000 -3.6710986e-001  8.0580685e-001  3.0338795e-001  3.7329796e-001  1.5858238e-002  4.9020464e-001 -2.2590850e-001 -9.1851769e-002 -6.2383064e-002  9.4638662e-001  1.1914915e+000  8.8992877e-001  5.8095155e-001
 -1.9061845e+000  8.4416042e-002 -9.6992615e-002 -6.7108255e-001 -7.6822020e-001 -2.4384285e-001 -2.4710545e-001 -9.2269247e-001 -2.5127542e-001 -6.4502414e-001 -3.9998011e-001  1.9921677e-001 -1.8536061e-001  5.9732705e-002 -8.8930853e-001 -6.6456415e-001 -5.0340403e-001 -9.0672094e-001 -4.7482221e-001 -4.5894079e-001 -6.9940619e-001 -3.0056524e-001  3.6277025e-001  7.7862549e-001 -2.5724095e-001 -1.8586789e-001 -4.4238961e-001 -6.5956668e-001 -1.6972014e-001 -1.1456537e+000 -2.6763507e-001 -6.8376292e-001 -4.3659231e-001 -3.7737477e-001 -1.0237228e+000 -6.1998599e-001 -1.1635736e+000 -4.6296144e-001 -1.2284987e+000 -9.0579130e-001 -3.6770547e-001 -4.2071249e-001 -2.2704718e-001  2.7201574e-001  7.1998805e-004 -5.4429036e-002 -1.0206213e+000 -1.1030735e-001 -1.9823501e-001 -4.9795362e-001 -4.4446866e-001 -5.7408684e-001  1.2251452e-002 -2.1006323e-002  5.6343560e-001 -1.8251590e-001 -7.2007147e-001 -4.1122670e-001 -1.1321935e+000 -1.6924171e+000 -1.6623203e-002 -6.5546599e-001 -3.2137421e-001  7.6223843e-001  6.0150535e-002 -3.6485468e-001
  1.4587419e+000  1.7883850e-001 -3.6160152e-001  4.6626054e-001  1.5225192e-001  7.6594018e-001  4.1694910e-001  8.7610492e-003 -4.6412447e-001 -1.4657781e-001  1.0207383e-001 -5.3160527e-001  7.9605162e-002 -5.3378693e-002 -1.1005368e-001  9.2242360e-002  1.4574298e-001 -6.6814703e-001 -3.3849825e-002 -4.0512034e-002  5.4238845e-001  8.0643903e-001 -2.4006509e-001  8.4955799e-001  2.3464645e-001  7.4164097e-001  4.9119165e-001 -2.3371743e-002  4.8716123e-001  3.1412821e-001  6.1130569e-002  2.0638539e-001 -6.5419651e-002  1.9904129e-001  1.3872249e-001 -6.7219234e-001 -4.5693236e-001 -1.1930888e-001  3.4127846e-001  4.3038862e-001  5.5565496e-001  7.7052772e-002  8.0089048e-001  1.6464438e-001  5.1210627e-001  7.5828081e-001 -7.2160671e-002 -5.3427441e-001 -3.6358200e-001  3.0662998e-001 -5.6872674e-001 -3.4639092e-001  6.3659371e-002 -2.2934951e-001 -4.4688688e-002  1.4594175e-001  1.3322696e-001 -8.3789196e-001 -3.1176953e-001  2.4477650e-001 -5.1645800e-001  2.4204249e-001 -3.5256745e-001  7.9765879e-001  8.8435103e-001  5.6870190e-001
 -1.3221019e+000  5.1928745e-001 -7.0403802e-001 -3.9570856e-001  6.1019935e-001 -1.7201711e-001  2.0037090e-001  2.5254838e-001  3.5394819e-001  2.4637640e-001  2.3089542e-001 -4.5976255e-001  3.8475886e-001  2.9911945e-001 -7.3828945e-001 -7.2555127e-001 -4.6872494e-002  6.6049037e-001  1.4676019e+000  7.4869373e-001  3.6775818e-001  8.4575928e-001 -4.5628436e-001  1.3111484e+000  2.7134762e-001  1.9845471e-001  2.5161937e-001 -1.7703164e-001  2.8455844e-001  3.2136416e-001 -1.3870473e-001  3.3625901e-002  7.9402177e-001  6.3075653e-001 -2.5213371e-001  8.4103556e-002  1.9879117e-001 -4.5892302e-002 -4.9557214e-002 -1.6433572e-001  6.3438332e-001  1.2256354e-001  1.2442970e+000  1.1570441e+000  8.1023675e-002 -2.7985710e-001 -3.9496374e-001  5.1343209e-001 -6.6428498e-002  4.2369248e-002 -2.7267091e-001 -4.8966985e-001  2.0806236e-001 -1.0698607e-001  2.9826928e-001  9.7716119e-002 -2.7522336e-002  4.5512607e-001  1.0345303e-001 -5.4984328e-001 -4.1179231e-001 -2.7077790e-002 -4.2953175e-001  1.7302148e-003  1.5288833e-001 -6.9559948e-001
 -1.2534695e+000 -2.2954598e-001 -1.3400522e-002 -5.7256505e-001 -1.2395573e-001 -5.4221772e-001  3.2427179e-001  4.4690928e-001 -3.4408903e-001 -2.0969416e-001 -2.7583670e-001  3.7619380e-001  2.2739803e-001  5.7609706e-001 -8.3030526e-001 -3.6467878e-001 -7.3307610e-001  7.8548971e-001  1.7997572e+000  3.4513216e-001  1.0882918e+000  5.0858427e-001 -4.7094855e-001 -7.2852536e-001 -3.4560691e-001 -3.0366775e-001  2.2364165e-001  1.0625622e+000  1.2431640e+000  1.3169471e-002  1.9745054e-001  9.7387951e-002 -1.6675970e-001  3.1127085e-002 -3.7718851e-002 -8.2342323e-002 -7.8586769e-002  5.8787411e-001  7.3584872e-001  3.1189335e-001  1.1734000e-002 -5.5434232e-001 -4.0534234e-001 -1.1648778e-001  8.8048008e-002  3.4815584e-001  1.6719174e-002  2.2129573e+000  3.8951663e-001 -7.3903602e-001  1.6556713e-001 -6.5539444e-001  9.2656110e-001  1.6432508e-001  6.7766449e-001  1.4937914e-001 -5.2874900e-002  4.4071729e-001  2.2410091e-001 -6.0320562e-004 -2.0639672e+000 -1.7384806e-001  6.6734582e-001 -1.2535673e-001  7.9524110e-001 -7.2773907e-001
  1.3093932e+000  8.0614508e-001  1.8985149e+000  2.1989906e+000  1.0220794e+000  9.8938941e-001  4.7836924e-001  1.5760851e+000  6.4016539e-002  1.0521486e+000 -9.6571948e-003  5.3700962e-001  9.4118859e-001  1.3433337e+000  1.4727555e-001  1.1226597e-001 -1.1196926e-001 -4.0461209e-002  9.0892941e-001  9.3447235e-001  4.7140225e-001  1.1816462e+000  2.7826699e-001  2.4235192e+000  3.4757840e-001  2.6104458e+000  7.7538835e-001  6.3842002e-001  9.9817983e-001  7.3713790e-001  8.6880884e-001  1.2881829e+000  1.4809258e-001 -2.1938100e-001  6.9007798e-001  4.1608828e-001  1.6018037e+000  8.9119325e-001  5.7592468e-001  2.0226279e-001  1.1921702e+000  2.7787122e-001  1.0866988e+000 -3.4642153e-001  6.3729068e-001  1.0897824e+000  3.6666067e-001  2.1192375e+000  1.7827977e+000  1.0420019e-001  3.6524452e-001  2.1188072e-001  9.4879524e-001 -1.0881517e-002  6.7798508e-001  2.5811471e-001  1.6499844e-001  8.9584058e-001  8.7113906e-001 -6.7700524e-002  8.4499567e-001  5.7691512e-001  2.1351975e+000  6.1152190e-001  6.6303267e-002  4.4290662e-001
 -5.6176194e-001  3.9142855e-001 -1.5420355e-001  1.3151537e+000  2.2867307e-001  6.3834781e-001 -6.3027816e-002  9.6241364e-002  3.8581661e-001 -1.3132557e-002 -4.4775074e-001 -1.2538491e-001  1.7510645e-001  3.9404950e-001 -3.7632412e-001 -3.4895983e-001 -1.3443316e-001 -2.4778674e-001  8.4647646e-001  8.1294808e-002 -4.4217963e-001  5.1385378e-001 -1.2928066e-001 -3.7496743e-002  6.5325397e-002  5.1316569e-001 -1.0214565e-001  1.0058655e-001 -4.1206203e-001 -3.8911116e-001 -7.8313016e-001  1.2997236e-002 -4.5770644e-001 -3.6996870e-001 -9.9800240e-001 -1.0197630e+000 -1.7063731e-001 -3.5366112e-001 -6.9946270e-003 -5.1469503e-001  4.5664565e-001  1.9445454e-001  3.5727688e-001  4.1994756e-001  2.9854842e-001 -2.9183679e-001  2.2726456e-001  5.3141827e-001  9.2092770e-001 -3.4416376e-001 -2.4727579e-001 -2.0397833e-001  3.4077150e-001 -1.2136733e-001  1.3406852e-001 -4.3918077e-002  9.4068061e-002  3.1092290e-002  1.8940280e-003 -2.5703865e-001 -1.0333300e-001 -1.6197662e-003  9.2870469e-002 -2.0395428e-003 -1.4688135e-001  4.5258179e-002
 -1.0368271e+000 -8.7191978e-002  1.7344774e+000  8.6612577e-001  3.0096493e-001 -2.3086009e-001  3.4591842e-001 -2.4824167e-001 -1.1882127e-001  4.7217066e-001 -1.4097430e-001 -6.0451908e-001 -3.6089999e-002  4.7029285e-001 -2.0452992e-001 -1.8334359e-001  1.6519672e-002  3.2200417e-001  1.0641304e+000  1.3061146e-001  1.0899659e+000  9.1890189e-001  3.9096612e-002  1.3147740e+000  1.5722146e-001  7.2596344e-001  1.1621804e-001  1.0232661e+000  6.6609379e-001 -1.5546533e-001  8.8079822e-001 -1.1575174e-001 -6.0733018e-001 -4.7159925e-001 -2.8729711e-001  3.9460823e-001 -2.7691454e-001  5.2846747e-001  5.7199804e-001  4.8732435e-001  4.9157352e-001  1.9607732e-001  8.9233482e-001  4.8896693e-002  3.8578245e-001  7.4527766e-001  2.2011495e-001  3.8662234e-001 -1.3605194e-001 -2.1555029e-002 -3.1977188e-001 -1.4313469e-001  3.0301276e-001  1.1603216e-001  3.6331929e-001 -2.6682359e-001 -2.5092963e-001  2.9140946e-001 -3.0783678e-001 -1.8886887e-001 -1.3369180e-001  1.0337347e-001 -8.7422400e-001  9.6926634e-001 -9.8041138e-001  1.3428427e+000
 -1.9365267e-001  4.8361619e-001  9.9561616e-001  5.0424749e-001  2.5102671e-001 -1.3518498e+000  1.4583140e-001 -3.5040857e-001  1.2730246e-001  3.2703565e-001 -2.2788647e-001  6.5777629e-001 -1.0116026e-001 -1.0249925e-001 -2.2921319e-001 -6.5146960e-001 -1.3178682e-001  1.2123470e-001  1.2136476e-001  1.2058444e-001  3.5521354e-001  1.1758358e-002  2.5936257e-001  4.7910168e-001  4.1796175e-001  5.7901180e-001 -1.0446256e-001  4.8317466e-001  2.6946920e-001  3.5194884e-001  1.0786372e+000  5.2010022e-001  6.3523709e-001  3.2468541e-001  3.1053024e-001  2.4024967e-001  2.6563039e-001 -2.0676962e-001  4.6436681e-001  4.8847827e-001  4.3991487e-002  5.0391393e-001  1.9099127e-001  8.7187765e-001  6.0638515e-001  2.7127236e-001  8.2825958e-001  1.2080939e+000  7.7943094e-001  1.9732313e-001 -5.0642101e-001 -3.5804504e-001  8.0394642e-002  3.1567779e-001  2.4272167e-001  9.4778501e-002 -5.9910800e-004 -3.6573205e-001 -3.9912582e-001  3.1048527e-001  1.1294530e-001  1.3272102e-001 -1.9148431e-001 -1.4361218e-001  5.3713626e-002 -3.8020592e-001
  4.8115089e-001 -1.4863092e-001  1.8800615e+000  1.6930975e+000  4.9127214e-001 -7.0634613e-001  5.5488909e-001  7.6088286e-002  6.7726521e-001  4.4028390e-001 -2.4877812e-001 -8.6313540e-001  4.4867400e-001  3.9753589e-001 -4.8924543e-001 -1.4357093e-001  2.9781120e-001 -6.8344119e-001  2.2181751e-001  6.4446622e-002  5.7442978e-001  2.7183070e-001  2.1725835e-001  2.0997548e-001  2.0026100e-001  7.9509277e-001  5.1926460e-002 -8.5268532e-001 -4.4361016e-001 -4.1566507e-001  4.5585564e-001  4.2286515e-001  4.7171636e-002  1.4666525e-001  5.2494073e-001  7.3650277e-001  4.1595408e-001 -3.1690719e-001 -1.1460542e-001 -1.6362151e-001  4.3325024e-001  2.1052500e-001  2.9114195e-001 -5.1168485e-001 -1.0181320e-001  5.9992622e-001  5.5972949e-001 -2.4748679e-001 -7.8577663e-001  5.0498309e-001 -3.6591696e-001 -5.5457666e-001 -8.8846071e-002  3.6769091e-001 -5.1483213e-001  9.9196417e-002  3.2997583e-001  4.3302395e-001 -2.3801071e-001  1.8764791e-001 -1.1727387e+000  4.5463361e-001 -8.1845331e-001  7.7748010e-001 -3.4053976e-001  1.3025873e-001
 -1.0599674e+000  3.4610575e-001  2.4842332e-002  2.1557751e+000  1.0167764e+000 -4.7579017e-001  2.5873462e-001 -2.5411591e-001  7.9038366e-001  2.9551044e-001 -1.0267167e-001  8.0929198e-002  5.2364587e-001 -4.5490225e-001 -4.9930253e-001 -6.5932861e-002  1.3700832e+000 -6.2969056e-001 -6.1193251e-001  6.0165900e-001  1.8106348e-001 -4.5130323e-001 -2.2494733e-001 -2.4799223e-001  3.4825826e-001  3.4390928e-001 -1.3442476e-001 -1.1167011e-001 -3.7874985e-001  2.4762347e-001  1.0157180e+000  7.5646275e-001  1.1374645e+000  1.4583657e+000  1.0043038e+000  9.3586513e-001  6.6455569e-001 -2.6689412e-001 -1.1523294e-001  4.2046480e-001 -7.1665446e-002 -4.3474705e-002  9.4689870e-001 -8.5086447e-001  3.6740794e-002  5.3251328e-001  1.2193085e+000  6.0777831e-001  1.1369444e-001  5.3730799e-001  7.0193634e-002  3.8100114e-001 -4.3963403e-001  5.2396946e-001  2.0885795e-001  1.0951663e+000  7.7546923e-001  1.0175470e+000  5.5083752e-001  7.3839791e-001 -5.4518091e-001  1.0052834e+000  4.6946314e-002  1.0956364e+000  8.4887989e-001 -5.6480659e-001
  5.0563438e-001  4.6526818e-001 -3.8303953e-001  5.8419112e-001  5.1192053e-001  3.8475000e-001  3.3459356e-001  4.4007909e-002  4.9106287e-001  5.0902479e-001 -6.2344054e-001 -3.9271731e-001  3.7862738e-001 -5.4064733e-002 -3.0056994e-001  9.3730586e-002 -1.0338382e-001 -8.3288088e-001 -3.0805231e-001  6.0472665e-001  7.4054013e-001  6.0285277e-001 -6.5152827e-001  9.4689764e-001 -1.1885956e-001  6.3318838e-001  1.0362896e-001  7.5756648e-001 -1.3797886e-001 -8.0195244e-002  5.5400435e-001  5.3456875e-001  5.9253132e-002  2.5363798e-001  5.1960613e-001  5.1581324e-001  4.2540768e-001  1.2472531e-001  3.1158876e-001  3.8909279e-001  1.0137270e-001 -1.6648430e-001  4.5176741e-001 -1.0180196e+000  3.6925577e-001  8.7392563e-001  1.0807278e+000  7.6581365e-001 -2.3402852e-001  7.0048840e-002 -7.7271133e-002 -1.6198340e-001 -1.2626878e-001 -1.2361628e-001  2.1813502e-001  1.2573873e-001  6.7724562e-002 -6.8471486e-002  2.9788645e-002 -3.0601434e-002 -3.7740146e-001  2.1726222e-001 -4.7249172e-001 -8.1793136e-001  1.5633940e-001  3.1554731e-001
  3.2400232e-001  3.9822591e-001  6.0231502e-001 -4.9877209e-001  6.4351265e-001 -2.0353134e+000 -8.7624045e-002  2.9607238e-001  3.5778839e-002  4.9589080e-001 -5.0647814e-001 -1.6931522e-001  4.5046874e-001  4.2679531e-001  4.8664524e-001  4.5520956e-001  5.4953581e-001 -4.7167146e-001 -3.9472598e-001  2.0527505e-001 -6.1440879e-001 -4.0979501e-001 -2.1110650e-001 -6.9516366e-001  3.8995720e-001  2.3492777e-001  7.3237719e-001  5.3808798e-001  2.5550688e-001  7.2785144e-001  1.2517149e+000  4.6239109e-001  4.7891686e-001  4.9319435e-001  6.4651797e-001  9.7381853e-001  7.1755970e-001  7.2454054e-001  8.6452477e-001  8.5522512e-001 -3.5169529e-001  3.5417195e-001  1.9313552e-001 -3.1882278e-001  3.0578064e-003  9.1353395e-002  2.5910727e-001 -4.0344855e-002  1.3462595e-001  1.0207339e+000  2.2186991e-001  7.7721861e-001  6.7659754e-001  9.9738255e-001  9.5251416e-001  2.9771041e-001  8.1482887e-001  6.5850551e-001  5.1865942e-001  2.1536912e-001  4.1332245e-004  1.0974511e+000 -1.0932560e+000 -9.4144360e-001  6.6448791e-001  3.0780415e-001
  1.2592173e+000  1.0436119e-001  1.0851766e+000 -1.0096949e+000  2.2303770e-001  1.8324350e+000  9.9700431e-001  1.6934199e-002  3.3326281e-001  5.0142136e-001  1.4275438e-001  1.5434998e+000  7.2476501e-001  8.1312113e-001  1.2873028e+000  9.7398691e-001  5.8886508e-001  8.1591635e-001 -6.9317613e-001 -1.3134202e+000  5.4497948e-001 -5.4706727e-001  1.8239661e-001 -1.7705463e+000  5.5839788e-001 -9.2014279e-001  7.0524785e-002  7.9331358e-002  1.2798956e-001  5.8647642e-001  7.3459378e-001  6.5820929e-001 -1.9863898e-001  3.5010857e-001  8.9935588e-001  1.0080671e+000  3.3528468e-001  1.9347961e-001  6.9252711e-001  8.0676453e-001 -6.1987887e-001  4.4485108e-001 -1.9386423e+000 -3.8284556e-001 -3.8740031e-001  9.9396997e-001 -4.7407662e-001 -1.3036521e-001  1.1622588e+000  1.2406785e+000  3.0451227e-001  1.7670588e-001  1.1448684e+000  1.6361304e+000  4.7335205e-001  2.4959857e-001  3.2058893e-001  7.4437452e-001 -6.1613477e-003  9.1061525e-001  6.8856195e-001  1.6710300e-001 -6.5861749e-001  3.4255259e-001  8.1502938e-001  3.0169308e-001
  1.9292678e-001 -2.6392704e-001  1.2412933e-001 -1.6647775e-001 -3.5418096e-001  1.3038030e-001 -3.5689120e-002 -7.3693278e-001  1.2993341e-001 -1.3300224e-001 -4.9220081e-001  1.1051297e+000  2.1137982e-001 -1.2823319e-001 -4.7318674e-002 -4.9222676e-002  2.0315314e-001  2.6227683e-001 -1.4619674e+000 -9.8986669e-001 -3.3807411e-001 -8.6049281e-001 -1.7736798e-001 -6.0083972e-001 -6.1331871e-002 -1.7979322e-001  4.0331480e-001  3.7886573e-001  1.3746589e-001 -4.4329268e-001  1.0617286e-001  3.0210106e-001 -3.1534689e-001  1.6447651e-001  3.9844945e-001  4.1539119e-001 -1.8006169e-001  2.8472122e-001  3.6936840e-001  2.7704428e-001 -3.1283659e-001  4.3359234e-001 -6.0796114e-001 -3.8839879e-001 -4.2176896e-001  9.7390246e-001  4.2470475e-001 -1.1386964e-001 -2.9456395e-001  1.0959198e+000  2.2460477e-001  5.7474331e-001  3.2152755e-001  1.8943212e-001 -3.6261787e-001  3.7409852e-002  6.6609274e-001  2.3673527e-001  9.4207033e-002  1.0474488e+000  8.4135499e-001  1.3897361e-001 -2.3255180e-001 -2.9299876e-001 -2.7773813e-001  8.5324006e-001
  1.6595821e+000  1.5514327e+000 -8.7175059e-002 -1.8321331e+000  1.7831442e+000  2.2785326e+000  7.6202018e-001  1.3802709e+000  6.9730245e-001  1.1007672e+000  9.3709569e-001  1.5558411e+000  1.4080658e+000  1.8347580e+000  2.4930747e+000  2.5761142e+000  7.6502753e-001  1.7499192e+000  5.1263668e-001 -1.1041672e+000  1.0743060e+000 -1.1973764e-001  3.7845629e-001 -1.3416547e+000  3.2602385e-001 -8.1094784e-001  1.1860494e+000  9.9260142e-001  8.0872180e-001  2.1535701e+000  1.2067535e+000  8.3185611e-001  1.8528467e+000  9.6386332e-001  5.4987457e-001  1.2690271e+000  2.0226304e+000  7.5233486e-001  1.2302160e+000  1.4769297e+000 -4.3494983e-001  2.1567613e-002 -2.0017833e+000 -4.2819568e-001 -6.4605241e-001  1.8556564e+000 -1.3546001e+000  9.6865911e-001  1.0271809e+000  3.3669053e-002  1.5142905e+000  2.4815120e+000  6.2482381e-001  1.3487218e+000  2.4894404e-001  2.8422998e-001  4.7564298e-001  1.2283155e+000  7.0196201e-001  5.8047597e-001  1.9415995e+000  1.4024281e+000 -1.5809833e+000 -6.1919536e-001  7.7684777e-001  5.7541294e-001
  2.1801141e+000  5.4134026e-001  1.4901731e+000  4.7457927e-001  1.3949909e+000  1.5209544e+000  1.0598038e+000  1.8463698e+000  2.0940337e-001  6.8933717e-001  1.4803282e+000  5.2574848e-001  7.7904923e-001  1.0280669e+000  1.5300573e+000  1.4716414e+000  1.0619579e+000  1.1409257e+000  1.3343602e+000  1.4006753e+000  2.1427428e-001  4.8122040e-001  2.2819458e+000 -2.2715799e-001  1.0171906e+000  2.1674575e-001  8.2777998e-001  4.7968420e-001  4.9618417e-001  1.5538127e+000  1.0409099e+000  1.4734901e+000  2.3533242e+000  1.6068908e+000  1.2572261e+000  1.1973825e+000  1.1074498e+000  7.7081245e-001  4.9475806e-001  1.5508044e+000  6.0144869e-001  6.4928762e-002 -1.5868351e+000  7.0766249e-002 -3.1402818e-001  5.3970285e-001 -1.2682034e-001  4.9877683e-001 -6.4907369e-001  7.5161322e-001  1.0008692e+000  4.7915686e-001 -6.1004399e-001  6.0407196e-001 -4.1509868e-001  3.6012803e-001  5.1561510e-001 -3.4000591e-002  8.2402473e-001  6.1070043e-001  1.1748409e+000  7.4792004e-001 -8.6381068e-001  9.8324946e-001 -9.4876418e-003  1.8321681e+000
  1.4721339e-002  4.1563594e-001  9.5774559e-001 -9.6615630e-001  4.5120046e-001  9.7736984e-001  2.5045990e-001  1.7502837e-001  4.0330652e-001  9.9961689e-001  7.0003405e-001 -2.0429211e-002  1.3356373e+000  6.6269976e-001  4.9867956e-001  5.7855639e-001  8.8960248e-001 -4.5658700e-001  5.7429996e-001  4.8863167e-001  5.3101030e-001 -7.8988399e-001 -9.2271985e-001 -1.6192636e+000  1.1844489e-001 -1.3857053e+000 -7.5163382e-001 -1.4381720e+000 -5.9512556e-001  1.0985314e+000  3.8147149e-001  5.5319523e-001  1.4068045e+000  6.6244601e-001  2.8666378e-001  6.3163193e-001  8.2187973e-001 -4.4816778e-002 -9.8526333e-001 -5.8371622e-001 -1.0808724e+000  2.0195720e-002 -1.9889418e+000 -1.0087560e+000 -4.0363215e-001  1.0724909e-002 -8.1782210e-001  6.3762766e-001 -2.9719079e-001  3.9324458e-001  2.6462692e-001  3.0630972e-001 -2.4225722e-001  5.2035017e-001  7.5522978e-001 -8.6068677e-002 -5.4245986e-001  3.4984228e-001  9.3380018e-002 -2.0141072e-001 -1.5041133e+000  1.2256153e-001 -2.7819773e-001 -1.2169095e+000 -1.9405192e-001  7.0372486e-001
  1.0977032e+000 -2.5244762e-001 -8.4534235e-001 -3.0471108e-001 -8.6540956e-001 -9.8518268e-001 -3.0463658e-001 -5.4543761e-001 -6.8220900e-001  2.1335333e-001 -8.7392221e-001 -7.2181320e-001 -3.0820765e-001 -7.5983333e-001  6.0604661e-002 -2.4495023e-001  8.4077396e-002 -1.6679188e+000 -1.0551928e+000 -3.9785309e-001 -6.3486523e-001 -2.2498788e-001 -2.4507288e+000 -1.2313011e+000 -7.9712752e-001 -8.9047582e-001 -1.8145661e+000 -2.1789330e+000 -2.8800525e+000  1.0335264e-001 -3.6669101e-001 -3.7884546e-001 -7.0290376e-001 -1.2516184e+000  5.1958545e-002  5.6942281e-001 -4.1159680e-001 -1.6202867e+000 -1.6920967e+000 -1.7115061e+000 -4.1621439e-001 -8.8638850e-001 -1.8151675e+000 -2.1559425e+000 -5.0799083e-001 -8.2049030e-001 -5.0059793e-002 -1.2715479e+000 -1.3297944e+000 -7.7922545e-001 -5.9550340e-001 -5.3597580e-002 -4.8334583e-001  8.7090532e-002  6.2345986e-001 -8.5576529e-002  2.1001929e-001 -4.9447789e-001 -1.2652614e-002 -6.7477771e-001 -2.8479797e-001 -9.3791623e-001 -4.6558216e-001  1.3804636e+000 -4.9211948e-001 -6.9337809e-001
 -7.4844754e-001 -5.0867840e-001 -1.3721417e-001 -9.6151747e-002 -9.9725969e-001 -3.3612337e-001 -6.5040327e-001 -1.4758287e+000 -7.8646578e-001 -7.0086433e-001 -1.1639867e+000 -1.5916638e+000 -8.0366192e-001 -9.3915686e-001 -1.0562282e+000 -1.1131520e+000 -5.9102538e-001 -2.4511044e+000 -1.8286762e+000 -1.1768159e+000 -5.3525270e-001 -8.9471794e-001 -2.0607381e+000 -1.1159314e+000 -9.9906022e-001  5.4031293e-002 -1.7353430e+000 -1.9128576e+000 -1.8756752e+000 -1.2632684e+000 -1.2940430e+000 -1.0083672e+000 -1.1449531e+000 -1.2221864e+000 -9.0641708e-001 -1.5548739e+000 -9.6258788e-001 -1.9275289e+000 -2.1525051e+000 -1.6724039e+000 -5.8171300e-001 -5.4352517e-001 -1.0928162e+000 -1.5693125e+000 -1.2077854e+000 -1.0676250e+000 -1.3704073e+000 -2.2666512e+000 -1.1249624e+000 -4.0979354e-001 -7.8525181e-001 -2.7659743e-001 -8.8275473e-001 -6.7010260e-001 -1.1616634e+000 -1.2679913e+000 -3.0861803e-001 -8.1181287e-001 -1.0606293e+000 -5.5493574e-001 -8.2182399e-001 -8.7880881e-001 -1.4261319e+000  6.8633911e-002 -1.4943246e+000 -4.4435916e-001
 -2.5274687e-001 -1.5075156e+000  6.8658611e-001  7.2900838e-001 -9.4924078e-001 -1.4098877e+000 -7.2754703e-001 -1.4935357e+000 -3.2396920e-001 -1.2595011e+000 -1.2746809e+000 -1.1151914e+000 -8.7706000e-001 -1.0224317e+000 -8.5887633e-001 -7.9856645e-001 -3.7282131e-001 -1.9205952e+000 -1.6906140e+000 -2.7300672e-001  2.5069901e-002 -3.7801249e-001 -7.0571262e-001 -6.7310017e-001 -8.2609220e-001 -1.6392072e-001 -6.3331907e-001  3.6139910e-001  4.7320881e-001 -1.4157113e+000 -8.2303204e-001 -1.0713717e+000 -1.0038812e+000 -6.4630911e-001 -4.4359112e-001 -5.4040294e-001 -7.3146235e-001  5.4179412e-001  8.3633061e-001 -3.4199326e-001  1.8303650e-001 -4.3366371e-001  4.6770611e-001 -3.5694478e-001 -1.2288534e-001 -1.0749444e+000 -8.1168804e-001 -9.6346252e-001 -9.0532869e-001 -3.2972142e-001 -3.7536385e-001  4.5112924e-002 -3.9340300e-001 -3.4075430e-001 -5.5432382e-001 -6.8571702e-001 -5.8019374e-001 -3.6877675e-001 -8.3318044e-001 -1.1668442e-001 -4.9314382e-001 -2.9490729e-001 -4.6004615e-001  3.6738105e-001 -7.6290318e-001 -1.8716045e-001
 -2.5767744e-001 -7.4947206e-001 -1.0617291e+000  1.2057972e+000 -6.7710042e-001 -3.4179886e-001 -8.3824422e-001 -1.4550087e+000 -6.5506104e-001 -8.4612523e-001 -7.2857980e-001 -7.2353413e-001 -4.2582800e-001 -8.4324577e-001 -3.2920236e-001 -4.8588741e-001 -6.8052923e-001 -5.6867642e-001 -1.0674114e+000 -8.9579231e-002 -4.5576020e-001 -1.6150825e-002 -7.8279691e-002 -3.9971936e-001 -2.6954139e-001  4.0707582e-001  4.2395424e-001  4.9353001e-002  4.8079135e-001 -7.1977799e-001 -2.4292868e-001 -1.0942196e+000 -1.1105968e+000 -5.7366264e-001 -5.3895064e-001  4.2255692e-001 -9.5986370e-001  9.8803916e-002  1.1503097e-001 -6.1369158e-003  7.3866437e-001  9.7384830e-002  1.3739106e-002  4.4449681e-001 -1.0771419e-001 -2.4127670e-001 -1.9165182e-002 -1.5654378e+000 -3.9354325e-001  1.4299120e-001  2.9225449e-001  5.2543552e-001 -2.7194576e-002 -5.0832022e-001 -8.8847472e-001  8.6479448e-002 -3.2941968e-001 -3.7000116e-001 -3.0584497e-001 -4.2218854e-001  1.4744718e+000 -2.9541744e-001  4.5208369e-001 -3.4299873e-001 -9.1906346e-003 -1.0937453e+000
  1.0324923e+000 -5.2571815e-003 -3.7413897e-001  1.2436159e+000 -4.6687994e-001  3.9545412e-001 -2.7015492e-001  7.0275044e-002  7.7191578e-002 -3.6747007e-001  3.9387926e-002 -5.1312586e-001 -3.7476758e-001 -2.5284496e-001 -1.4188577e-001  8.2556545e-002  1.1695916e-001 -3.3005946e-001 -7.6359345e-001  6.6675874e-002 -4.5002880e-002  4.6512319e-001  2.9010057e-001  7.6086347e-001 -2.5687432e-002  4.4782722e-001  1.0871207e-001  6.8262015e-001  3.7826879e-001  2.1814235e-001 -1.1726246e-001  1.4607473e-001 -3.0030428e-001  3.2055741e-001  4.8600507e-001  1.9862101e-001  1.6622891e-001  8.3446004e-001 -4.1949867e-001 -2.8300016e-001  6.1631491e-001  4.4207949e-001  1.0580748e+000  5.3266493e-001  6.1748930e-001  5.6946181e-001  2.1530693e-001 -6.5136950e-001  7.4981310e-003 -2.5784005e-001  5.8604082e-002 -4.1288070e-001  6.1686145e-001 -3.3848043e-001  3.4189669e-001 -6.0635543e-002  8.0546422e-002 -4.5180836e-001 -1.0810247e-001 -3.1917532e-001 -1.9878112e-001 -1.7560913e-001  6.7572945e-001  3.2950435e-001 -4.7346804e-001  1.1906333e-001
  1.1576739e+000 -1.1237095e-001  6.7378133e-001  9.0169288e-002  1.1407571e-001  5.1473116e-001 -1.1418936e-002 -2.1664666e-001  3.6430249e-001  5.5434001e-001  5.7575553e-001  1.3732684e+000  8.7820611e-001  8.8560891e-001 -8.4492716e-002  7.8401134e-002  4.4118457e-001  1.1900523e+000  8.3143059e-001  4.3208039e-001  3.8620418e-001  2.5888885e-001  6.0160311e-001  3.6045582e-001  5.0269113e-001 -4.3204751e-001  1.0514966e+000  7.2500370e-001  8.1085090e-001  3.3961066e-002  6.9679608e-001  9.9158636e-001  5.4566996e-001 -2.1108201e-001  1.2617781e+000  1.4476117e+000 -7.4418397e-003  1.4126476e+000  1.2125822e+000  1.0825249e+000 -1.3090848e-001  9.9593422e-002  3.0110760e-001  2.0066402e-001  3.5141355e-002  5.9934706e-001  4.7012532e-001  4.9106428e-001  5.8697603e-001  3.6062637e-001  4.3605296e-001  5.5551425e-001  9.4113023e-001  7.7364393e-001  7.2520300e-001  4.5251922e-001  6.7103465e-001  1.1985006e-001  5.5474727e-001 -2.1233559e-001  5.0355331e-001  2.6045706e-001  2.4191988e+000 -2.1416464e-001  3.5667029e-001  2.2764929e-001
 -7.3377468e-001  1.0556885e-001  9.6567040e-001 -6.1646593e-001 -4.6398709e-001  3.3441686e-001  3.8882978e-001  2.1507852e-001 -4.6722871e-001  2.8291669e-002  5.8908901e-001  4.4825597e-001  3.7907943e-001  2.0255091e-001  1.1894349e+000  3.5939924e-001 -4.7259305e-001  4.3541248e-001  2.2319119e-001 -5.6907635e-001  8.1915363e-002 -5.9605154e-002 -4.8934521e-001  6.0657544e-001 -2.3152574e-001 -1.4843285e-001  7.0109438e-001  3.7190341e-001 -1.6473557e-001  6.2157652e-002 -2.4060774e-001 -1.4956123e-001 -9.8628838e-001 -8.9096878e-001  2.2005117e-001  2.8222509e-001 -1.3654859e-001  1.5344491e-001  2.6975329e-001  6.4970034e-001 -4.0984120e-001  2.3932710e-002  8.4291590e-001 -3.6670567e-002 -4.4858240e-002  1.1205128e-002 -5.5908086e-001 -2.9849580e-001  2.4909596e-001 -5.8525830e-002  4.8922433e-001  5.5242734e-001  3.7578120e-001  1.2349332e-001  8.9867780e-001  2.5109937e-001  9.3946364e-002  1.7132523e-001  6.5756793e-004  9.2521326e-001  8.0445731e-001 -1.3430043e-001  2.2920258e+000 -6.9952430e-001  3.6051758e-001  2.3782201e-002
  2.9717506e-001 -4.4680026e-002 -5.1830256e-002 -8.0760276e-001 -9.9867999e-001 -7.6416092e-001 -7.6783268e-001 -5.3306112e-001  1.0225717e-001 -9.0158218e-001 -1.8699471e-001 -2.2834436e-001 -6.0078763e-001 -1.5182566e-001 -5.2012312e-001 -5.9620981e-001 -2.4871446e-001  3.0160447e-001  2.1205727e-001 -7.6820318e-002  4.0644626e-001 -6.4697255e-002 -8.6015761e-001 -4.0518266e-001 -4.9368269e-001 -5.7930950e-001 -1.6086434e+000 -2.5317703e+000 -1.3171321e+000 -1.1442773e+000 -1.1014950e+000 -1.1788392e+000 -1.3673788e+000 -6.4147762e-001 -1.1208219e+000 -1.2003786e+000 -8.7296152e-001 -1.2199920e+000 -1.6843304e+000 -1.1492479e+000 -3.3372758e-001 -3.5551243e-001 -3.8405459e-001 -1.1287828e+000 -5.5904448e-001 -6.9333868e-001 -9.3120844e-001 -4.4680492e-001 -3.5757640e-005 -6.4349210e-001 -4.0887655e-001  2.1316020e-001  5.5918340e-001 -1.7779291e-001 -5.8816965e-001 -1.4046854e-001  1.2489512e-001  3.5456455e-001 -1.9386775e-001  6.8790198e-001  3.5855035e-001 -9.9656102e-002  2.2221481e-001 -3.4473531e-001  2.3924247e-001 -5.5065305e-002
  2.7191266e-001 -4.0302346e-001 -4.5592113e-001 -1.9790488e+000 -4.0080142e-001  7.9712407e-002  8.2688642e-001 -5.5058346e-001 -1.0907676e-001 -4.2643431e-001  2.1752247e-001 -3.5844552e-002 -2.6199438e-001  1.2002445e-002 -2.7202141e-001 -3.9887393e-003 -5.4117318e-001  6.1457044e-001  3.2563505e-001 -5.6371927e-001 -1.6288915e-001 -3.7724445e-001 -1.0101110e-001 -4.6998833e-001 -2.4460027e-001 -8.5998764e-001  4.5047422e-002  3.9926087e-001  5.1523905e-001 -6.2704931e-001 -7.2421036e-001 -8.9131397e-001 -5.4339070e-001 -7.7351292e-001 -6.3371593e-001 -5.0882134e-001 -1.9127430e-002 -2.7933859e-001  2.1073275e-001  6.3775994e-001 -9.5806940e-001 -7.4684280e-003 -3.8319970e-001  3.1229144e-001 -2.7441678e-001 -1.0297532e-001  5.9957143e-002  4.4153344e-001  6.6945896e-001 -3.7812762e-001  2.6914939e-002 -1.5417913e-001  3.1507928e-001 -1.2535312e-001 -1.5885771e-001  1.4831042e-001 -2.8723428e-001  1.7057011e-001 -2.0545719e-001  8.7595379e-001  9.3902176e-001  1.0727414e-001 -1.5509780e-001  2.0562335e-001  2.6797658e-001 -5.4959492e-001
 -1.2410668e+000  8.0593186e-001 -7.9806489e-001 -5.8273468e-001 -4.0849804e-002  1.6400850e+000 -4.9888733e-001 -7.2134526e-001 -1.7231824e-001 -5.1691567e-001 -2.1748457e-001 -4.5312149e-001 -2.6635904e-001 -1.7175220e-001  1.0868603e-001  3.1347903e-001 -2.7405387e-001  2.0625735e-001 -3.9433337e-001 -9.3341402e-001  6.2203320e-001 -6.0214648e-002  5.5980156e-001 -7.3349031e-001  1.9206965e-001 -7.2008466e-001  1.6363310e-001 -1.8419998e-001  7.1759411e-002 -2.3603180e-001 -6.6883250e-001 -6.5917953e-001 -6.0737216e-001 -2.4440073e-001 -2.4012878e-001 -5.0413198e-001 -2.7449699e-001  7.5206554e-002  2.1357103e-001  7.6039456e-002 -1.0822062e-001  3.0798369e-001 -2.0741492e-001  1.1170509e+000 -2.0198053e-001  2.8476286e-001 -6.3715060e-001 -2.2761248e-001  1.3024645e-001 -2.4254461e-001  6.0474758e-001  6.5121616e-001  2.2512484e-001 -1.1407399e-001 -2.9699836e-001  3.5405924e-002  1.9559881e-001 -1.6095988e-001 -1.7839958e-001  4.9046629e-002  4.8501367e-001  5.7207233e-002 -4.3816608e-001 -1.4687076e+000  4.8060914e-001 -9.3436722e-001
 -3.2833432e-001 -2.7550730e-003 -3.4404921e-003 -4.3834898e-001  9.6795221e-002 -1.7818019e-001  8.5880993e-002 -3.5592153e-001  2.0148237e-001  2.1007419e-001  1.2592958e-001  7.2277706e-001 -3.9598876e-001 -5.7869220e-001 -9.1854676e-001 -8.9234302e-001 -3.9315972e-001  2.2440889e-001 -2.8280844e-001 -6.1708202e-001  5.3769643e-001 -3.9375255e-001 -1.3766945e-001  2.8816233e-001 -2.4764709e-001 -6.9814620e-001  4.2645952e-001  2.9634146e-001  4.3677212e-001 -6.1514828e-001  9.3785718e-001  1.3016232e-001  1.6625744e-002  4.0040542e-001  7.8777669e-002  3.1585505e-001 -4.1868658e-001  4.4704999e-001  4.0420125e-001  5.5038483e-001 -2.9371284e-001 -1.0821170e-001  9.6798391e-001  2.0178941e-001 -9.8957868e-002  5.0912977e-001 -3.9614455e-001 -1.5834108e-001 -1.2960153e-001  3.0143633e-001 -5.2542679e-001 -7.3163603e-001 -4.4665677e-001 -3.0589097e-001 -8.9199793e-001 -2.4943732e-001 -4.1519831e-001 -2.5251088e-001 -7.1928252e-001  2.6389994e-001  7.0703328e-001 -1.1816700e-001  9.4969361e-001  6.8896184e-001  3.5552129e-001 -1.0115239e+000
 -3.6017032e-001  4.1190096e-001  1.5841394e+000  2.7695206e-001  3.5361044e-001 -8.9623558e-001  9.6948867e-001  5.1637223e-001  3.0335372e-001  1.4538568e-001  2.3673247e-001 -5.8315096e-001  3.3089695e-001 -3.8745386e-001 -1.6310230e-001 -8.5803532e-001  2.4235805e-001 -9.3134842e-003 -4.4499268e-001  1.8481087e-001  7.6279267e-001 -2.4710995e-001  4.3257577e-001  7.2027103e-001  1.8672010e-001 -1.9167646e-001  5.0689912e-001  5.7082460e-001  4.9693652e-001 -3.2050589e-001  1.2692483e+000  5.8796855e-001  6.1453465e-001  9.2914434e-001  3.8123548e-001  8.7517863e-001 -4.2001325e-001  3.1499696e-001  1.0981517e+000  2.9490770e-001  5.7194109e-001  6.0296493e-001  5.8528302e-002  2.3761808e-001 -5.0818334e-001  9.6112985e-002  8.7477636e-002  8.4105052e-002  1.2648795e-001  8.1682178e-001  2.7037381e-002 -2.7206082e-001 -4.8372923e-001  4.4381781e-001  2.3451488e-001  7.0094269e-001  8.3436800e-002 -2.1549849e-001  3.4481492e-001  6.0092457e-001 -5.3903878e-001 -3.1034346e-001  1.2810612e+000 -2.2983992e-001 -4.5112137e-001 -1.3333075e-003
 -8.0596963e-001  1.8431210e-001 -4.0084176e-001  2.2498875e-001  4.6770231e-001 -1.4417068e+000  3.8444994e-001  1.0962037e-001  4.7211662e-001  5.4513477e-001 -5.5678228e-001  5.4708910e-002  6.1131979e-002 -6.8741774e-001 -4.2895770e-001 -4.2257421e-001 -6.4072052e-001 -4.6300768e-001 -3.4315933e-001 -1.9559279e-001  2.7071513e-001 -2.7014678e-001 -1.4942182e+000  6.3785711e-001 -9.1630477e-002 -5.3488229e-001  9.1613918e-001  5.7068632e-001  5.6345800e-001 -7.2998926e-002  7.8356216e-001  1.8136034e-001 -2.3548562e-001 -8.7524137e-001  7.7779740e-002 -1.3523050e-001 -5.5341630e-001 -6.1368983e-002  6.1798890e-001  6.6685770e-001 -7.9590609e-001  6.3934573e-002  1.0267971e+000 -8.7569043e-001 -2.9894392e-001  7.0637557e-001 -9.8907510e-002 -2.7286105e-001  3.2662186e-001 -9.3952764e-002 -4.6854128e-001 -4.4297702e-001  1.3655422e-001  6.7698410e-001  9.0558994e-001  2.2125437e-001 -1.3895377e-001  9.4563780e-001 -3.3654204e-001 -1.7879086e-002  1.7269933e-001  5.2851006e-001  3.6726731e-002 -4.4831233e-001  8.5130716e-001  3.0162044e-001
  5.0446057e-001  3.0349748e-001  3.3021463e-001  2.5591198e-001  9.4148285e-001 -5.4663896e-002  9.6205121e-001  6.5239147e-001  3.6091363e-001  2.6250786e-001  1.5937968e-001  1.1883515e+000  5.6847078e-001  1.3547345e-001  8.6423201e-002 -1.1479185e-001  9.9362636e-002  3.1493408e-001 -4.4076217e-001 -3.4444458e-001 -2.2705474e-001  2.5671725e-001 -6.7822169e-001 -7.4475927e-001 -2.7598669e-001  1.5015459e-002  1.0980706e+000  1.3485413e+000  1.7589893e+000  6.5999543e-001  1.6890867e+000  1.2066167e+000  6.1648651e-001  6.5680790e-001  1.3812400e+000  1.6940303e+000  7.4526014e-001  1.2078921e+000  1.3062531e+000  1.0280581e+000 -5.0541638e-002 -7.0689965e-002 -4.5026515e-001 -1.3165369e-001 -1.4389363e-001 -4.1213658e-002  4.8440629e-001 -5.1313906e-001 -4.9304497e-002  3.7811855e-001  7.1329490e-001  4.3325058e-001  5.8674503e-001  7.7095215e-001  7.5935495e-001  6.7216935e-001  1.0908155e+000  4.0046060e-001  1.2946978e+000  9.9002640e-001  6.1095185e-001  9.0103107e-001  1.0957802e+000  1.6700522e-001  5.6455331e-001  4.9763275e-001
 -3.7630020e-001  7.3009726e-001  3.7385003e-001  6.9483425e-001  8.3589378e-001 -2.3796711e-001  7.3814644e-001  1.0673068e+000  7.3965665e-001  1.0530623e+000 -2.3522244e-001  3.8469113e-001  8.1310769e-001  5.3156487e-001  4.3435955e-002  3.1598675e-001  4.7630503e-001  3.4233708e-001  6.5396855e-001  6.5145000e-001  2.6396548e-001  2.1187155e-001 -1.2749302e-001  4.6088395e-001 -1.4917271e-002  2.6841119e-001  8.0790882e-001  9.4600633e-001  1.0497369e+000  4.1042407e-001  9.2532111e-001  1.0426900e+000 -2.1367246e-001  1.0480322e-001  9.1208242e-001  3.0747607e-001  4.8553110e-001  3.6271363e-001  1.3102833e+000  8.0790311e-001  4.4118955e-001 -3.9111782e-001  1.0171810e+000  1.7568709e-001  3.4791221e-001  1.6367072e-001  2.6864319e-001  1.0395501e-001  4.4790833e-001  2.6695432e-001 -4.3308569e-001 -2.7303481e-001  3.4884879e-001  5.4803081e-001  3.2460931e-001  6.0458567e-001  1.0204303e+000  7.6521870e-001  1.0201456e+000  6.3495379e-001 -5.7171723e-001  7.6558567e-001  3.2813184e-001  4.9593034e-001 -1.6802135e-001 -4.6525349e-001
  7.6938066e-001  6.2873393e-002  3.9132410e-001  1.1547622e+000  8.7172382e-001 -4.1532625e-001  8.5648933e-001 -6.6961179e-002  4.8359521e-001  2.2501341e-002 -6.6279908e-001  8.4735091e-001  3.7632288e-001 -6.6712160e-001 -2.3197301e-001 -3.2050675e-001  3.2117661e-001  8.3921605e-001  1.7620566e-001 -8.6192249e-002  2.1414454e-001 -6.7484394e-001 -6.0922977e-001  8.7584223e-002  9.4530980e-002  3.3061829e-001  6.4996519e-001  8.7118485e-001  8.3937368e-001 -4.7851273e-001  3.9309633e-001  1.4582838e-001 -3.6551333e-001  2.2077536e-001  1.7110162e-001 -1.8982346e-001 -1.4024335e-001  6.1985726e-001  9.1196668e-001  7.3952078e-001 -1.7995783e-001 -1.1061897e-001  5.0093787e-001  4.4825174e-001  1.0095456e-001  6.8747594e-001  6.5726949e-001  1.1375603e+000 -2.1346895e-001  1.4668964e-001 -2.3542446e-001 -2.9671273e-001  1.7259979e-001  7.8965063e-001  1.2956464e+000  4.3086754e-001  8.5105852e-001  4.0222884e-001  7.8723967e-002  1.1723539e+000  2.6657098e-002  5.7817747e-001  1.0462909e+000  4.7065990e-001  3.9695951e-001  8.3428256e-001
 -2.9830793e-001  2.7227379e-001 -5.1915521e-001 -6.0008172e-001  1.8234006e-001  2.9785934e-001  8.0642219e-001  8.9041998e-001  4.0207719e-001  4.4097736e-001  1.2971546e-001  6.8346590e-001 -9.2483933e-002 -4.9182712e-002  3.8899709e-001 -1.1362993e-001 -3.0187416e-001  1.1846331e-001 -4.3624320e-001 -4.5335928e-002 -5.8551619e-001 -2.6589455e-001  1.8457131e-001  2.0168619e-001  1.1533908e-001  3.1111000e-001  6.3009891e-001 -1.1649873e-001 -1.5667357e-002  6.9787837e-001  7.7288132e-001  6.0704347e-001  1.1194971e+000  1.1570585e+000  2.0630861e-001  2.8587950e-001  9.6423790e-002 -2.8259145e-002 -7.6854580e-001  6.7285855e-001 -2.9307562e-001 -7.5793005e-002  6.9662740e-002 -2.5474558e-001  3.9082407e-002  4.8410963e-002  5.8732443e-001  6.6247487e-001 -2.6928470e-002  3.0458929e-001 -3.4540482e-001 -6.1261282e-001  2.0108549e-001  3.9354830e-001  5.5569706e-001 -1.8939290e-001  8.4992514e-001  1.3543624e-001  2.9442238e-001  8.5954336e-001  6.4769257e-001  5.7464086e-001 -6.2919774e-001 -1.4547266e-001  3.7806049e-001 -4.8588146e-002
  3.4004211e-001  3.9898332e-001  3.3421337e-002  5.2705597e-001 -3.7140764e-001 -3.0977892e-001  9.2531439e-001 -3.4390327e-001  2.7307900e-001 -2.6138881e-001 -5.7799479e-001  9.8531152e-002 -6.7982091e-002 -1.3433596e-001 -6.3243967e-001 -7.6076780e-001 -1.3530174e-001 -9.2743720e-001 -3.5322469e-001 -6.9644132e-001  5.4302181e-001 -2.3412108e-001  1.0672698e-001  1.5710050e-001 -1.2514664e-001  7.2286400e-002 -6.0122498e-001 -8.3149876e-001 -1.1261094e+000 -5.1029235e-001 -7.1832650e-001 -6.9926036e-001 -5.0228206e-002  4.5463499e-001 -4.8647923e-001 -3.1787828e-001 -3.5973985e-001 -9.3761082e-001 -4.1650686e-001 -1.8124597e-001  1.2769226e-001  3.3555089e-001  3.4330101e-001 -1.4187731e-001 -4.6212395e-001  4.5795597e-001  3.1147602e-001  3.4266448e-001 -3.6392404e-002  2.0571050e-001 -2.6060507e-001  7.4476470e-002  7.4719819e-001 -1.5734464e-001 -1.1302357e-002  4.8889935e-001  3.9771997e-001  1.1073038e-001 -1.5895799e-001  8.5974840e-001  1.2522957e+000 -1.5873954e-001 -2.7903795e-001  1.4156557e+000 -1.8873263e-001  1.0469176e+000
  1.0824985e-001  1.7513336e-001  2.3575189e-001 -5.3389196e-001  3.1450366e-001 -4.0428825e-002  5.6059776e-001 -1.9828922e-001  4.0794789e-002 -8.4655444e-002  1.2223313e-001  5.1024424e-001 -1.1808809e-001 -4.5743523e-002 -1.7309508e-001 -1.5143251e-001 -6.0103090e-001 -5.5178663e-001 -7.0018405e-001 -4.4039095e-001 -4.2193220e-001 -8.9955430e-002 -7.2068303e-001  3.1190086e-001 -3.0175486e-001 -7.1768221e-001  2.9617841e-001 -5.1335575e-001 -5.5741388e-001 -7.0516778e-002 -2.7826582e-001 -1.9686085e-001  6.1094682e-001  5.0525057e-001 -2.5113608e-001  1.6795517e-001  1.4627778e-002 -8.5695600e-001 -3.2065183e-001 -1.3983440e-001  2.6787963e-002  4.5177271e-002 -2.6948993e-001  5.9329457e-002 -2.6045431e-001  3.2921775e-002  2.3865105e-001 -1.1098022e-003 -5.0081772e-001  3.5309353e-001 -2.1876196e-001 -4.3453748e-001 -1.9149834e-001  2.1325547e-002  2.5944852e-001  1.9341600e-001  4.9376100e-001  7.5480430e-002 -1.4612187e-001  1.5280462e-001 -3.7955956e-001 -1.9181530e-003 -8.9419450e-001 -1.5820591e-001  3.1622457e-001  1.5146063e-002
 -5.2946907e-002 -5.8107571e-003 -7.9413589e-001 -1.4455972e-001 -1.2681700e-001 -4.0375392e-001  7.8948403e-001  2.4939502e-001  1.6256778e-001  1.0765516e-001  3.1195598e-001 -7.3680149e-001  1.6845296e-001 -9.0064040e-001  1.7061183e-001 -3.9511457e-001 -6.2800320e-001 -2.2973854e-001 -7.5415367e-001 -3.5359105e-001 -1.0386370e+000  1.8804116e-001  8.7469532e-001  1.5855967e-001 -1.3471316e-003  3.9492872e-001  6.3448050e-001  5.5538373e-001  6.1180023e-001 -1.1795705e-002 -1.1312516e-002  6.9796646e-001  6.2508234e-001  8.1764082e-001  7.8960943e-001  2.6922449e-001  3.5547207e-001 -2.6876456e-002  3.1312787e-001  2.8771006e-001  4.9340614e-001  2.5009963e-001  2.9696511e-001  6.1407904e-001  2.6857132e-001 -1.4140568e-001  7.3090597e-002 -5.4389886e-001 -4.9705054e-001  4.6966071e-001  3.7956952e-001  5.3737760e-001 -4.5772613e-001 -1.9505866e-001  4.0398478e-002  3.1280018e-001  7.6646790e-001 -5.7928374e-001  5.3355157e-001  5.4523035e-001 -2.8607827e-001  1.5548789e-001 -2.9440912e-001 -1.3550187e+000  7.3455305e-001 -2.7252653e-001
 -1.4789287e-002  4.6283546e-003 -2.7933497e-001 -1.7969119e-001  1.8867405e-001  1.9712776e-001  2.4639744e-001  4.2532104e-001  4.2334664e-001 -2.2118460e-002  3.0100576e-001 -4.6064008e-001 -3.4214263e-001 -5.2551610e-001 -2.3926567e-001 -1.1445496e-002 -4.1739899e-002  1.8907930e-001 -4.7307336e-002 -1.0197480e-001 -7.5177038e-001 -2.1886424e-001  7.6023410e-001  4.3089671e-001  1.0151565e-001  1.1594613e+000  7.9648668e-002  1.4539688e-001  5.7434098e-002 -3.3704445e-001  3.9195737e-001 -1.2440621e-002  8.4504295e-001  6.8028118e-001 -2.4540166e-001  4.8016435e-001 -4.3140032e-001 -5.7193674e-001 -3.1252834e-001  1.0139233e-001  2.7342121e-001  1.4542638e-001  6.5406699e-001 -1.3380837e-001  6.0784134e-001 -3.6090055e-001  6.1259841e-001  6.4064999e-001  1.1639649e-001 -2.2833396e-001 -2.0876915e-001 -1.4546586e-001 -2.9766901e-001 -1.3758228e-001 -6.5630938e-001 -1.1639413e-001  3.0692943e-002 -6.7488098e-002  2.5060744e-001  8.4622005e-002 -8.5145074e-001  4.8461583e-001 -6.1120075e-001 -8.6906175e-002  5.6860094e-001 -2.3163214e-002
 -1.0088849e+000 -4.3164986e-002  3.5688251e-001  5.8759010e-001 -4.0973033e-001  5.2547578e-001 -1.0324365e+000 -7.0754397e-001  3.8778363e-002 -5.8142365e-001 -1.8017662e-002  2.0799086e-001  4.6353723e-002  1.2667376e-001 -4.6885853e-001 -8.3230331e-001 -5.0059109e-001  6.3965854e-001  4.0450831e-001 -4.2919202e-001 -1.0100007e+000  1.9246357e-001  6.8479966e-001  1.2206493e-001  1.8533450e-001  5.8113382e-001  3.1372954e-002 -3.2757576e-001 -5.8082183e-001 -7.5617932e-001  3.4741393e-001  2.7652570e-001  8.9708340e-001  8.7043043e-001  3.4214723e-001  5.8899978e-002 -1.2951893e-001 -3.7930904e-002  3.7652856e-002  8.6782322e-001 -1.2017567e-001  8.9297516e-002 -1.8593502e-001  8.6157737e-001  1.6417925e-001 -9.5656377e-001 -1.2334979e-001  5.1832844e-001 -8.4959825e-001  2.8143170e-001  4.8585703e-002  2.3566222e-001  3.7055433e-001 -5.3079836e-003 -4.7814972e-001  6.3813807e-001  4.3583811e-001  2.5587643e-002  4.4287444e-001  7.9441628e-001 -3.6374715e-001  3.7069619e-001  2.5953244e+000 -1.7350373e-001  5.4738328e-001 -9.1021243e-001
  4.6608632e-001  5.7323557e-002 -5.5781894e-001 -2.6159183e-001 -5.4737140e-001  7.8513702e-001 -6.0894562e-001  4.8239046e-001 -1.5390494e-001  3.2677312e-001  7.5905982e-002  5.5742295e-001  1.3400890e-001  8.6363481e-001  3.0617171e-001 -1.8377369e-001 -5.5270018e-001  2.3016502e-001  6.0145683e-002  3.7433630e-001 -5.7559159e-001 -4.3538941e-001  4.1544714e-001 -3.1916579e-001 -5.5885564e-001  5.1218806e-001  2.6894588e-001  3.2161324e-001  3.3882368e-001  3.7352892e-002 -2.3056032e-001  3.7922990e-001  1.2294309e-001 -3.2335113e-002  2.8291379e-001 -2.4063903e-001 -2.5498427e-001  6.7037725e-001  7.5452510e-001  6.4871010e-001 -6.0553746e-001 -3.7342317e-001 -9.6267807e-001 -9.5803657e-002 -2.5141504e-001  5.8434045e-001  1.1920060e-001  3.8894271e-001  4.3687314e-001  1.4745318e-001  8.6492160e-002 -4.0864967e-002 -7.1766836e-002  6.3014905e-002 -6.3870382e-002 -5.8054849e-002  3.4466544e-001  9.0027032e-002  4.5406213e-001 -2.3906542e-001 -1.1627510e-001  2.0105960e-001 -1.7292946e-001 -4.3057172e-001  8.8367508e-002 -6.2056112e-001
 -7.6490031e-001 -1.7146202e-001  6.1864086e-001  8.3517053e-001 -3.0504194e-001  1.1483968e-001 -1.5189779e-001 -3.4344889e-002 -9.9984648e-003 -4.2436598e-001 -2.0780595e-001 -1.2689690e+000 -2.1828351e-001 -2.0170785e-001 -8.0076604e-002  1.0064007e-001  5.0002748e-002 -4.7854151e-002  2.0504285e-001  2.6912507e-001  7.2511933e-001  4.5497829e-001 -4.6749598e-001 -7.8499206e-001 -1.7189536e-001  2.4914450e-001  9.4619720e-003  4.1854490e-001 -3.4195797e-002 -5.2470183e-002 -5.5830388e-001 -3.7307436e-001  1.5045820e-001 -5.3458132e-002  2.7098008e-001  8.9461039e-002  7.5463855e-002  8.1523642e-001  4.8647563e-001  4.0137101e-001  2.5227717e-001  3.1052458e-001 -2.1124550e-001  5.1185640e-001  1.9100874e-001  6.4750467e-002  5.1535640e-001  3.3568597e-001  5.2675421e-001  1.0273384e-001  5.7342086e-001  8.8410094e-001  5.3360267e-001  2.5841471e-001  5.5434330e-001  5.1886527e-001  2.8145300e-001 -3.2135100e-001  6.1419312e-001  5.4171346e-001  4.8994111e-001  1.1930867e-001  1.5974898e+000 -6.7999874e-001  8.6372104e-001 -6.1793723e-001
 -4.9640450e-001  6.7938495e-001 -3.7512901e-001 -1.1201061e+000  8.6854332e-002 -9.7313395e-001 -1.0104787e-004  4.5690351e-001  2.7436094e-001  2.5486096e-001  5.2457469e-001 -6.8518403e-001  1.3426262e-002 -6.1055171e-001  7.8505640e-001  1.3798477e-001 -3.1002172e-001  1.9162950e-001  4.8950859e-001 -3.8771968e-001 -4.4871883e-001 -1.8155723e-001 -1.9576302e-001 -2.1777821e-001 -1.5077676e-001 -4.9721163e-001 -3.5287813e-001  9.4481879e-003 -9.7760742e-002  4.7580452e-001  4.6239644e-002  7.1306273e-002  1.7698952e-001 -6.7119532e-002 -1.5083032e-001  5.5341522e-001 -1.5394757e-001 -9.4313569e-001 -5.0137741e-001 -1.2072931e-001 -3.2755970e-001  1.0099178e-001 -2.0445823e-001  2.5713702e-001  1.0467712e-001 -5.7537721e-002  2.8065728e-001  4.4758962e-001  2.0226356e-001 -2.8725082e-001 -1.0874287e-001  1.3334830e-001 -4.7557535e-001 -3.0665742e-002 -2.4814593e-001 -1.1689710e-001 -4.7292804e-001  8.0396820e-002 -4.2494533e-003 -1.8169713e-001 -5.3457995e-001  3.6685505e-001  2.3364452e-001  4.3548005e-001  7.7510501e-001 -1.7337231e-001
  1.6471268e+000 -7.7524343e-002 -1.3588600e+000  1.7044205e-001 -2.4435115e-001 -5.5364154e-001 -1.0146556e-001  4.6593660e-002 -2.7639494e-001 -8.4418167e-001  9.5558643e-002 -5.4828988e-001 -8.4400772e-001 -8.8129024e-001 -3.2393924e-001 -4.6241193e-001 -2.6896072e-001 -3.3698048e-001 -2.9512601e-001 -5.9050257e-001  2.7227334e-001 -9.9845484e-001 -4.8064534e-001 -8.8045675e-001 -4.7381974e-001 -3.0016025e-001 -5.1523872e-001 -1.1428420e+000 -1.3235564e+000  9.4022369e-002 -7.3248630e-001 -7.7462056e-001 -7.5735196e-001 -4.4491399e-001 -5.6585697e-001 -7.1792965e-001 -1.3587684e-001 -9.2962011e-001 -1.2743346e+000 -4.2060628e-001 -3.2888850e-001 -2.6689792e-001 -2.1395424e-001  4.1418283e-001  5.4895150e-001 -3.0343682e-001 -3.6691147e-001 -2.1996876e-001  1.2014419e-001 -4.8593748e-001 -3.7770567e-001  1.5171178e-001 -4.7201332e-001 -2.7129293e-001 -7.3105880e-001  5.9927660e-002 -9.4012712e-002  6.2705052e-002  3.7281546e-004 -2.5603547e-001  1.1726271e-002  2.1230887e-001 -3.6045530e-001 -3.3361535e-001  4.5206672e-002  4.4285747e-001
 -8.1343123e-001 -3.5846461e-001 -7.0451268e-001 -5.4834357e-001 -4.5308020e-001 -7.1522926e-001  4.1332742e-001 -2.0736012e-001 -2.6114673e-001  1.4717761e-001 -1.2580192e-001  2.8376085e-001  1.2791856e-001 -3.1349074e-001 -3.6194733e-004  2.6003354e-001 -1.8573813e-001 -3.6679404e-002 -2.2276505e-001 -7.4578535e-001 -6.0362538e-001 -1.2858287e-002 -3.7001876e-001 -7.8730308e-001 -5.2733858e-001  5.9630656e-001 -7.3636539e-001 -6.1519406e-001 -1.8750821e-001 -5.8612948e-002 -7.4442441e-001 -5.2526808e-001 -8.3534832e-001 -1.1979009e+000 -2.8751607e-001 -2.9285969e-001  1.0594343e-001 -3.4447049e-001 -5.8739158e-001  3.3842083e-001  2.4396224e-001 -3.8722006e-001 -2.7333595e-001 -7.5809890e-001 -3.5410445e-001 -6.3969517e-001 -7.5175224e-001 -2.7258557e-001 -8.7471146e-001 -6.4703360e-001 -6.8777392e-005  1.7539727e-001 -8.9660843e-002  5.1160643e-002  3.2446614e-001 -2.3159991e-001 -2.1640933e-001 -6.1373673e-002 -1.8437268e-001  5.3746782e-001  5.1373933e-001 -2.0902339e-002 -5.4714753e-001 -9.0986544e-001 -4.0042259e-001 -3.8281928e-001
 -2.5623301e-001 -5.6808362e-001 -1.0471844e+000  1.1238437e+000 -6.7838672e-001 -1.1607161e+000  2.9643133e-001  4.7166396e-001 -1.0136570e-001 -4.4029278e-001  5.4649836e-001 -6.5764641e-001 -1.8280536e-001 -6.7600235e-001  4.8181647e-001 -8.1197472e-001 -3.1780452e-001  1.3273352e-001 -2.0007172e-002  1.1388851e-003 -1.5140545e+000 -5.8484723e-001  1.2741174e-001 -6.1032878e-001 -3.3334339e-001 -2.1191959e-001 -5.6644658e-001 -1.0740003e-001 -5.7916895e-001 -3.6908719e-001 -3.5692125e-001 -1.5078539e-001  1.9660017e-001  1.0547385e-001  2.6548254e-001  1.0867860e-001  2.4044757e-001 -6.5251814e-001 -6.4112162e-002 -3.2447147e-001  3.0113858e-001 -4.0610307e-001 -1.1751318e-001 -5.3711362e-001  3.2469111e-001 -9.9548872e-001  1.4837621e-001  7.2603607e-001 -5.3417993e-001 -2.6818146e-001 -2.8011890e-001  7.8870223e-002 -1.1144480e+000 -2.3374423e-001  1.6774127e-001  4.3412361e-001 -2.4945767e-003  1.5202574e-001  8.8181758e-001  7.4647918e-002 -5.8161819e-002  2.0275878e-001  2.8281662e+000 -4.4819751e-001  5.3268979e-002 -2.0827365e-001
 -9.5861744e-001  8.8420327e-002 -7.9580463e-001 -8.7158545e-001 -1.5904867e-001 -9.6306399e-001 -1.4342132e-002  8.7689153e-001 -4.3334196e-001 -1.2355454e-002 -1.1609118e-001 -8.6080642e-001 -4.1612023e-001 -7.8583221e-001  2.1494266e-002  1.4857894e-001 -4.1422948e-001 -3.4867056e-001  9.5584728e-001  6.1894451e-001 -1.1500188e+000 -5.3013984e-001  8.2532547e-002 -9.8142303e-002 -4.3146737e-001  1.6539458e-001 -5.6416883e-001  7.9629481e-001  5.8332061e-001 -4.5825843e-001 -4.9941649e-001 -7.6879710e-001 -1.7816990e-002 -3.9856636e-001 -8.2930218e-001 -1.5134320e+000 -2.3358404e-001  1.3220208e-001 -8.6453848e-002 -1.0845437e+000 -3.0808092e-001 -2.4635125e-001 -4.8937480e-001  5.5296153e-002  8.6703193e-002 -9.8095374e-001  9.6053279e-003  9.3618480e-001  5.4999955e-001 -1.3858811e+000 -8.4641125e-001 -1.0462466e+000 -1.0273786e+000 -3.6626510e-001 -6.1040830e-001 -1.8481126e-001 -1.6494308e-001 -3.5019574e-001  2.9737157e-001 -2.2947276e-002 -1.3276053e+000 -2.0872708e-001  1.5122772e-001 -1.8061995e+000  3.6973038e-001 -7.8547501e-001
  7.8094720e-001 -6.1562721e-001  2.8751708e-001 -5.1053617e+000  2.5889624e-001 -1.1223272e+000  9.2757576e-001 -2.1547347e-001 -5.8828165e-001 -7.0188608e-001 -8.7908242e-001  1.6789964e+000 -6.0353080e-001 -2.6223296e-001 -1.5548212e-002  7.6137845e-001 -2.2485225e-001 -9.3708340e-001 -1.1920717e+000 -1.2872090e+000 -1.7769603e+000 -1.2554183e+000 -5.0335760e-001 -5.1293983e-001 -7.1504134e-001 -6.3463390e-001  4.3613770e-001  4.5435162e-001  6.1193925e-001  3.4158045e-001 -3.3154083e-001 -7.7386061e-001 -2.8229950e-001  5.4221998e-001 -2.5905565e-001  1.1325633e-001  4.8243733e-001 -2.7054170e-001  2.6228105e-001  4.7767533e-001 -5.8194223e-001 -7.4265825e-001 -1.4896043e-001 -5.9955061e-001 -7.6747850e-001 -3.8223999e-001 -9.8905972e-001 -8.8668489e-001 -3.8910802e-001 -6.6248820e-001  2.7190075e-001  1.6619230e-001 -1.1151636e-001 -1.1619715e-001 -1.6194975e-001 -4.8410438e-001  2.2278325e-001 -3.2312134e-002 -3.3971369e-002  4.4412368e-001  7.5813897e-002  2.0936161e-001 -5.3399246e+000  2.0042551e-001 -4.1500308e-001  5.2818842e-001
 -4.4023699e-001 -2.2629542e-001 -1.9347349e+000  1.0319766e+000 -8.1703081e-001  1.4476095e+000 -5.5809109e-001 -2.0616373e-001 -9.5378077e-001  2.4580198e-002 -5.9261229e-001 -2.1864599e-001 -2.3662791e-001  4.4928102e-002  9.3670799e-001 -1.2970038e-001 -7.2113048e-001 -2.8044384e-001 -5.9502761e-001 -6.1899043e-001 -3.2145883e-001 -2.1628381e-001 -2.3642518e-001  1.1804642e+000 -4.4059333e-001  1.9606789e-001  2.9467258e-001  6.9629284e-001  7.7196896e-001 -6.0891782e-002 -6.3070010e-001 -3.3411369e-002  6.4481776e-002 -9.7285912e-002 -1.5769036e-001 -8.5894095e-001 -5.6956508e-001  6.4331040e-001  4.3802378e-001 -1.7444300e-001  2.9434343e-001 -5.3583034e-001 -2.0913781e-001 -6.5008129e-001 -4.6443497e-001 -7.6619171e-001 -6.5458262e-001 -5.5009270e-001 -5.1114715e-001 -3.6581957e-001  3.9055445e-001  7.5845650e-002 -2.5047179e-001 -7.1016226e-001 -2.7603002e-001 -1.9567941e-001 -9.5726774e-001 -4.6063223e-001 -2.0373613e-001 -7.1058901e-001  3.4712232e-001 -1.1000330e+000 -1.3678684e-001 -5.7438902e-001 -2.0388017e-001 -4.3026806e-001
  3.6728189e-001 -5.8498398e-001  1.5967169e-001  2.3863459e-001 -6.6234555e-001 -4.3374565e-002 -3.4395722e-001 -3.9077496e-001  3.1088690e-002 -3.4537521e-002  1.5118196e-003 -8.7456494e-002 -5.8072312e-001 -6.3275135e-001  2.2940872e-002  2.4148159e-001  3.8981243e-001 -8.1509168e-001 -1.7890388e+000 -7.8447321e-002 -1.3140349e-001 -2.3062356e-001 -3.4898921e-001 -1.3647864e-001 -4.4500878e-001 -1.1251999e+000 -9.5818413e-001 -2.6764202e-001 -3.6318663e-001  6.4131047e-001 -5.9099361e-001 -2.3942326e-001  4.8260931e-002 -8.5036109e-002 -5.2738236e-002 -1.0704812e-001  2.4345826e-001 -3.6196105e-001  1.4813626e-001 -9.3774026e-001 -2.0978432e-001 -5.1980966e-001  7.9667237e-002 -4.9426420e-001 -5.1965951e-001 -7.0159718e-001  1.4587523e-001 -7.3631806e-001 -9.1068589e-001 -1.2172240e-001 -3.8324376e-001 -2.6875467e-002 -6.9147646e-001 -2.8583588e-001  6.9592803e-001  3.4045792e-002 -4.6893479e-001 -4.3258438e-001 -3.3770410e-001 -2.5760172e-001 -3.9974213e-001 -8.6214714e-001 -1.3511533e+000  6.7742040e-001 -8.5769281e-001 -9.1651429e-001
 -1.0587266e+000 -2.9896084e-001 -1.3104710e+000  1.1355056e-001 -7.9096045e-001  1.9313577e-003 -7.0020351e-001 -2.2417653e-001 -2.9268218e-001 -5.9794372e-002  3.3801360e-001 -2.0765816e-001 -3.6235409e-001 -1.4674683e-001  2.4331472e-001  1.2168056e-001 -1.6981086e-001  2.3167636e-001 -1.0774764e-001  1.2678296e-001  1.0263371e-001  2.4437961e-002 -7.0081354e-001  2.4099614e-001  3.8616797e-002 -6.4380128e-002 -2.5911767e-001 -5.3853353e-001 -1.3830637e-001  3.6374731e-001 -5.6630969e-001 -1.8994014e-002  3.0240114e-001  4.7189441e-001 -2.4276521e-001 -7.4671146e-001  3.2581805e-002 -4.6310428e-001 -1.1650512e-001 -2.4077295e-001  2.1353202e-001 -3.5059112e-001 -4.9821001e-001  1.9435606e-001 -4.7587373e-001 -3.5234875e-001 -1.0645661e-001 -1.6056455e-001 -1.0615187e+000  2.1567647e-001  2.3316589e-001  2.1109520e-001 -2.7071239e-001 -2.1737182e-001 -1.1124007e+000  1.1314898e-001 -7.4868008e-001  1.0417076e-001 -3.9694852e-001 -5.8798306e-001 -7.0852938e-001 -3.9008012e-001 -4.9583909e-001  2.0280838e-002 -2.5348716e-001  4.6396085e-002
 -9.0435124e-001  5.4141719e-001 -7.0984641e-001  8.4212396e-002 -2.1773043e-001  1.7047846e-001  5.2933605e-001 -1.3813739e-001 -3.9656687e-001 -4.3214886e-001 -3.5895500e-002 -2.7001699e-001 -1.6033011e-001 -5.4088688e-001 -2.7590760e-001 -3.1156173e-001  1.1347935e-001 -7.1938210e-001 -1.0311950e+000  2.9518581e-001 -1.4299129e-001 -1.8582790e-002 -7.0258128e-002  3.9521549e-002 -2.3670797e-001 -7.6264903e-001  9.2005813e-001  1.1991077e+000  9.7395156e-001 -2.4003542e-001 -4.4513894e-001 -2.9487739e-001 -5.1391497e-001 -6.7508797e-001  1.2280605e-001 -1.7274017e-001 -2.9106384e-002  4.6839682e-001  6.7309921e-001 -3.2005663e-001 -2.0554161e-001 -1.1562581e-002  3.8206452e-001 -6.3342622e-001  6.1707128e-002 -7.0550004e-001 -2.5758966e-001 -1.5777625e+000 -8.6225830e-003  3.3185024e-001  1.4798508e-001 -3.9961097e-001 -6.6974607e-001 -1.6239253e-001 -2.6642634e-001 -3.9357718e-001 -7.9059596e-002 -7.8614743e-002 -1.7814529e-002 -3.9675890e-001 -7.1050842e-001 -3.9532022e-001  1.2095230e-001 -6.4192317e-001  2.7582323e-001 -2.7927032e-001
 -4.0253012e-001  3.1304130e-001 -1.1376188e+000 -1.3512555e-001 -4.3907653e-001  3.6193688e-002 -9.2366599e-002 -2.5169567e-001 -3.8921599e-001 -3.4338170e-001  4.6446449e-001 -1.8854800e-001 -1.2189955e-001 -7.0308554e-001 -2.3923142e-001 -9.6363324e-002 -2.4506687e-001 -2.6986235e-002  1.6120970e-001  3.9218234e-001  3.6995584e-001  4.8624659e-001  3.5918248e-001 -3.0474899e-001 -4.7300279e-001  4.4472433e-001  1.5790787e-001  3.9644393e-001  4.2365044e-001  4.0781594e-002 -3.7703072e-001 -7.9522791e-001 -4.7432965e-001  1.3314431e-001 -2.3983743e-001  1.6877750e-001 -1.3235465e-001  6.9242972e-001 -1.0447716e-001 -3.6910061e-001  7.4643337e-001 -3.2449327e-001 -5.2779121e-003 -5.7836343e-001 -4.3822225e-001 -8.0912684e-001 -1.5846309e-001 -6.4050912e-001 -5.3873976e-001  4.7096998e-001 -1.5424369e-001 -3.4456671e-001 -1.0699397e+000 -4.9700532e-001 -9.6249087e-001 -5.1212833e-001 -6.1903340e-001 -1.4091525e-001 -4.8460667e-001 -1.5507376e-001 -7.2002386e-001 -1.2404494e+000  9.1918930e-001 -1.2566104e-001 -2.1185800e-001 -1.2709295e+000
 -9.4707996e-001 -4.8230794e-001 -1.9803057e+000  1.0185400e-001 -1.2325819e+000 -2.1518523e+000 -8.3272376e-001 -7.1171942e-001 -3.3807750e-001 -4.3934813e-001 -5.6578807e-001 -3.7711581e-001 -6.1657467e-001 -1.7915548e+000 -7.3112939e-001 -9.7089779e-001 -9.9208178e-002 -1.1576918e-001 -3.4578022e-001 -4.7629391e-001 -7.4425106e-001 -1.0591782e-001 -9.4092494e-001  4.4193917e-002 -5.3524270e-001 -3.7894143e-001 -1.5512704e-001 -5.6003116e-001 -3.7578499e-001 -3.2702256e-001 -6.1398601e-001 -6.9044804e-001 -1.0604167e+000 -1.4964157e+000 -4.1681070e-001 -8.0820145e-001  4.2121546e-002 -7.8429293e-002 -1.1212212e+000 -4.9865467e-001 -4.1811562e-001 -3.3978621e-001  3.4500955e-001 -4.4448239e-001 -8.8025108e-002  8.9338148e-002  1.4053763e-001 -2.0918773e-001 -9.3450750e-001  7.6602802e-001 -7.6933299e-001 -1.1736173e+000 -7.6631716e-001 -4.3539149e-001 -6.3035441e-001 -9.8345976e-002 -3.0194134e-001 -6.4978528e-001 -5.1302188e-001 -4.9699914e-001 -8.5501496e-001 -1.0293060e+000  9.4764913e-001 -2.1480247e-001 -2.8535501e-001 -1.0064698e+000
 -1.0979201e+000  2.6250694e-001 -4.3885849e-001  1.2788149e+000 -6.0630287e-001  1.1845435e+000 -2.5124081e-001  1.7258668e-001 -7.9063418e-001  3.8624481e-001  2.0138228e-001 -2.6326477e-001  1.2394346e-001 -2.3568344e-001 -1.4015408e-001  2.5846114e-001 -5.4281828e-001 -2.4619704e-001 -9.2625775e-002 -2.3464694e-001 -9.4209157e-001  3.8848231e-001 -2.3971639e-001 -6.7897089e-001 -2.5089285e-001  3.5989720e-001 -1.4204885e-001 -8.8481553e-001 -6.2224254e-001  4.6998198e-001 -2.6245981e-001 -2.4274072e-001 -2.9583351e-001  1.1412940e-001  2.5649641e-001 -1.4613310e-001  7.1682104e-001 -1.2664168e+000 -1.4081471e+000 -1.2715473e+000  1.4897992e-001 -3.7847822e-002 -3.3683533e-001 -1.8126806e-001 -2.0873734e-002  1.0697222e-001 -5.3602555e-001 -9.9907451e-002  4.3006481e-002 -3.7841310e-001 -3.3040903e-002 -3.2848620e-001 -6.2218265e-001 -2.4559733e-001 -3.6741006e-001 -4.3975030e-001 -2.6108650e-002 -5.3172463e-001 -9.2218704e-002 -7.1876815e-001 -4.7822771e-001 -1.1352221e+000  7.9589201e-001 -2.2746880e-001 -6.8851602e-001 -1.6736767e+000
  3.3642722e-002  2.5266621e-001 -1.2119369e-001  2.3020629e-001  7.1077272e-001 -4.6127727e-001  3.4722677e-001  2.6331117e-001 -1.3018131e-001  3.4446646e-001 -8.3693558e-002  4.7128864e-001  3.2719929e-001 -3.2855482e-001 -7.5206828e-001  3.1007630e-001  4.4438405e-001 -3.7706877e-001 -5.9297867e-001 -4.3829022e-001 -7.3424707e-001 -2.5212189e-001 -7.4552794e-001  9.7244228e-002 -2.4401755e-001 -2.8462678e-001 -5.6830378e-001 -9.1601331e-001 -1.6267445e+000 -2.8629276e-001 -1.5714761e-001  1.8398792e-001 -6.7813688e-001 -6.6349661e-001 -1.3617982e-001  4.2983073e-001 -2.2354734e-001 -1.3023758e+000 -1.0057491e+000 -6.4884894e-001 -1.9289729e-001  1.6187450e-002  3.0623562e-001 -1.1142822e+000 -4.1531980e-001  7.5179108e-001 -9.0669551e-002 -9.2610740e-001 -6.2319008e-001 -4.3994047e-001 -2.8457644e-001 -6.8122748e-001  1.8266630e-001  1.4048383e-001  4.5623650e-001 -1.3353686e-001  8.0641873e-001 -3.0643865e-001  1.6339492e-001 -3.7560973e-001 -2.5778374e-001 -2.7838729e-001 -1.6895179e-001  5.6659311e-001 -2.1831508e-001 -4.1772304e-001
  6.1331506e-001  3.6033884e-001 -2.5149660e-001 -2.5175678e-001 -5.9269335e-002  1.2303279e+000  1.9173612e-001  9.7283388e-002 -6.7235776e-002  3.0144875e-002  2.6636335e-001 -5.8550821e-001  1.4619035e-002  7.3782645e-001 -7.4429361e-002 -2.7778806e-001  1.5597214e-001 -3.0028913e-001  2.7184825e-001 -8.5806093e-002  1.4204745e-001 -1.1548642e-001  3.9235927e-001 -4.0158838e-001 -2.6788252e-001  1.0874300e-001 -1.0511805e+000 -1.0327037e+000 -1.2896312e+000 -3.8974207e-001 -2.3587596e-001  8.8780217e-002  2.4581630e-001  1.7525721e-001 -1.0541276e-001  4.0749017e-002 -8.8103519e-001 -1.0722875e+000 -1.6444503e+000 -1.2974807e+000  7.6037248e-001 -2.2272063e-001 -8.3620027e-001 -1.2661527e-001 -3.3290631e-001 -1.6783504e-001 -3.0117709e-001 -7.7741043e-001 -6.5705595e-001  4.7905360e-001 -6.7792646e-001 -4.1891185e-001 -5.0701589e-001  2.5927188e-002 -3.3184743e-001  5.7196389e-002 -4.6412099e-001 -1.0290298e-001 -1.6845862e-002 -6.1556738e-001 -2.0919101e-001 -5.2308492e-001 -2.6226396e-001 -6.0972589e-002 -6.6432408e-001 -8.5371255e-001
  7.4318119e-001 -1.3367984e+000 -5.8361550e-001  5.6131941e-001 -4.5519569e-001 -3.9927825e-001 -2.2848827e-001 -5.1309081e-001  2.5517066e-001 -8.7091393e-001 -4.9667055e-001 -9.2387901e-001 -6.7951444e-001 -5.9006129e-001 -1.2472511e+000 -4.2911261e-001 -9.0128309e-002 -1.8999142e-001 -6.8372761e-001 -2.6315927e-001 -1.4466392e-001 -4.1207957e-001  2.0737500e-001  4.1496529e-001 -2.3104597e-001 -4.8844060e-001 -1.0434927e+000 -2.3964789e+000 -1.4614647e+000 -1.1323939e+000 -2.1485518e-001 -2.2194711e-001 -4.6115826e-001 -8.0177703e-001 -2.3824958e-001 -2.5803001e-001 -1.3671653e+000 -1.3910338e+000 -2.2625641e+000 -8.2233217e-001 -6.1666826e-001  5.4629349e-001 -1.2650079e-001 -4.1763767e-001  1.0661750e-001  7.9764279e-001  1.5824914e-001  1.8255202e-001  7.8929384e-001  1.2126758e-002 -6.0007704e-001 -1.0350210e+000 -9.6932237e-001 -6.4424684e-001 -1.6379836e+000 -4.3624726e-001 -6.8345920e-001 -2.1679487e-001 -6.7828796e-001 -1.2734155e-001 -1.5770725e+000 -9.6545096e-001 -7.4224604e-001 -1.3460245e-001 -7.8321575e-001  2.5998810e-001
 -4.1469175e-001 -5.5647319e-001  2.1386372e-001  9.4112014e-001 -1.2180926e-001 -1.0902307e+000  7.1036481e-002 -2.3185113e-001 -9.2323952e-002  1.8772771e-001 -4.1237209e-001  4.9165220e-001  7.5491996e-001  4.2181163e-001 -4.4335122e-001  1.0425057e-001 -1.9601056e-001  8.4123287e-002  6.9332756e-001 -2.3457562e-001 -2.8603710e-001  4.6045919e-001 -1.2285884e-001  2.7293675e-001  9.1092002e-002  1.5003472e-001 -1.3886260e+000 -1.1544663e+000 -8.6527289e-001 -2.0926459e-001 -2.1527680e-001  1.5759175e-001  1.9034485e-001  3.1724278e-001  4.0866100e-001 -2.6148386e-001 -4.6389405e-001 -1.5266606e+000 -1.4072332e+000 -7.7670620e-001 -4.6286925e-002  1.0901424e-001 -4.3456034e-001  1.7027366e-001 -2.8038559e-001 -4.8557095e-001 -4.9863643e-002 -2.6514456e-002 -6.3514638e-001  1.8274189e-001 -3.1501361e-001 -7.9394042e-001 -7.1804976e-001 -6.0973221e-001  2.3331425e-001 -2.1393655e-001 -5.1164792e-001 -4.1045030e-001 -4.1657163e-001 -1.0389960e+000 -5.7562607e-001 -7.1505698e-001 -4.9640688e-001 -3.4513678e-001 -9.5743044e-001 -7.6489322e-001
 -6.2397384e-001 -5.7384197e-001 -1.3854111e+000  5.6364461e-001 -9.0702883e-001 -6.9625441e-001 -4.8363327e-001 -3.4318250e-001 -5.2674816e-001 -1.4855122e-001 -2.0294722e-001 -8.2527637e-001 -3.3407066e-001 -1.0484883e-001 -3.5303782e-001 -4.4391858e-001  1.8732136e-001 -2.9389825e-001 -4.5177469e-001 -9.2323304e-002  2.6368038e-001 -4.8817046e-001 -8.0153738e-001 -1.6523186e-001  3.2174301e-002 -7.0174695e-003 -9.8170550e-001 -7.8633335e-001 -1.0464858e+000  1.5026688e-001 -4.4431147e-001 -2.1948783e-001 -1.3785318e-001 -4.8710800e-001  1.5314716e-002 -6.7093669e-001 -8.8594317e-001 -3.7916853e-001 -6.9538842e-001 -8.4329804e-001  2.5619858e-001 -1.8358586e-002 -9.7491229e-001 -3.0908653e-001  8.8052614e-001  4.7489192e-001 -1.0045290e-001 -7.0888665e-001 -3.9707614e-001  1.4592175e-001 -7.5522378e-001 -9.6759939e-001 -4.0560239e-001 -2.2089354e-001 -4.2361850e-001 -3.2815010e-001 -3.2323088e-001 -7.3175740e-001 -7.9498940e-001 -4.2769808e-001  1.7502088e-001 -5.1110259e-001  1.0774749e+000  8.4912337e-001  1.3424092e-001 -4.8392339e-002
 -5.5729972e-001 -3.9223277e-001  1.0184271e+000  4.7246386e-001 -6.4076186e-001  6.7393616e-001 -7.2238055e-001 -1.2440726e+000 -4.9433959e-001  4.2305747e-002 -5.5965655e-001 -1.2155048e-001  1.2120763e-001  6.3063118e-001 -6.4761664e-001 -3.5546788e-001 -5.2968472e-001 -4.7579256e-001  1.2699683e+000  1.9142477e-001  5.4787809e-001  6.7193333e-001 -1.9828150e+000  1.0607101e-001 -3.9731899e-001  8.2253413e-001  2.2816381e-001  1.3078638e+000 -7.3795995e-002 -9.9814123e-001 -4.6973935e-001 -6.7792407e-001 -1.2193095e+000 -1.3645775e+000 -3.8615949e-001 -5.2041530e-002 -7.5719152e-001  2.3533673e-002  2.9472005e-001 -9.8341350e-001  3.7250980e-001 -1.2636906e-001 -3.7722998e-001 -1.4328051e+000 -7.7530836e-001  4.5809563e-001 -6.2941232e-001 -3.2308586e-001 -3.0557201e-001 -1.8733760e-001 -9.2029581e-001 -1.0437419e+000 -7.1276638e-001 -6.8661359e-001 -2.7024090e-001 -9.0864086e-001 -1.0647333e+000 -3.2814433e-001 -1.7427221e+000 -1.1514508e+000 -8.2752281e-001 -1.4192917e+000  4.3524963e-001 -8.4344214e-001 -7.1298259e-001 -6.4139415e-001
 -6.1463701e-002 -7.5678664e-002  1.1226135e-001  1.3943858e+000 -9.2071374e-001 -1.1156117e-001 -8.6436759e-001 -7.1568223e-001 -7.8633297e-002  3.6140457e-001 -8.6689228e-002 -5.2561660e-002  2.9910580e-001  8.3065995e-001  1.3404669e-001 -8.3995918e-002  7.6734471e-001  9.8347444e-002  3.5651394e-001  7.3235099e-001  1.1075645e+000 -4.1144707e-002 -1.1932998e+000  1.3640201e-001  1.3841807e-001  2.0662719e-001 -6.7457493e-001  8.8181828e-001  1.9638740e-001 -2.5816720e-001  7.1189235e-001  5.9497059e-001 -8.7156536e-001 -1.0864863e+000  1.8959962e-001  5.8477396e-001 -4.8454208e-001  1.2704265e+000  4.9812772e-001 -1.6060315e-002 -3.0776792e-001  5.9604342e-002 -1.0716063e-001 -9.6915850e-002  1.3789703e-001  7.6301217e-001 -1.3662041e-002  9.6333566e-002 -7.5818886e-001 -7.7905628e-002 -4.5713611e-001 -3.4385071e-001  1.0442709e-001  4.3562585e-002  1.5772649e-001  9.7432563e-002 -6.7680666e-001 -2.7131461e-001 -1.0273935e+000 -1.0257939e+000 -5.9281435e-001 -6.1552565e-001  1.7804028e+000  8.6926563e-001 -1.3911476e-001  4.6141580e-001
  6.2866268e-001  1.5035689e-001  2.0699997e+000  9.9534925e-001  2.8042397e-001  1.7629635e+000 -4.1690471e-001  1.3677991e-001  3.7464201e-001  1.0823832e+000  6.1040001e-001  7.1969795e-001  1.2041242e+000  1.0848108e+000  5.6251487e-001  6.1827909e-002  8.7162079e-001  3.1494147e-001  1.9367108e+000  1.4529742e+000  1.6106297e+000  1.1989948e+000  8.4151735e-001  6.1424463e-001  5.5479715e-001  5.4001752e-001  9.1231343e-002  3.6218436e-001  2.7632616e-001  3.5318097e-001  1.0876474e+000  9.8188903e-001  1.0106431e-001  5.2387812e-001  9.5359055e-001  8.6881463e-001  5.2502863e-001  7.4611431e-001  7.3259466e-001 -6.5992998e-001 -1.4183546e-001  3.7471566e-001 -1.2262432e-002  3.3823111e-001  2.3878983e-002 -4.7270418e-001  5.7804737e-001 -1.9298057e-001 -2.1092498e-001  1.1887668e+000 -6.4943867e-001 -2.5537868e-001 -2.8638842e-001 -4.2849873e-001 -6.8814844e-001  1.7074365e-001 -7.2721142e-001  1.6537744e-001 -9.8214846e-002 -7.6730905e-001 -8.4436297e-002 -8.5903758e-001 -4.8715947e-001 -2.2533032e+000 -1.3810196e+000 -3.9423718e-001
  5.7346373e-001  2.4978918e-001  1.2902653e+000 -6.3080719e-002  2.1835777e-001  3.6589433e-001 -5.3735937e-001  1.2124848e+000 -2.4676735e-001  5.0968857e-001  5.7008762e-001  2.3077170e-001  5.1011625e-001  5.3251963e-001  9.2886124e-001  9.6939075e-001 -5.9185698e-001 -2.5913376e-002  1.4829578e-001  7.3649193e-002  6.9930521e-001  2.8410664e-001 -2.5608689e-001  7.3412384e-001  6.5886838e-002 -2.3726402e-001 -4.6078960e-001  1.0570355e-001  6.9225967e-001  9.0673259e-001  5.6681987e-001  7.6264031e-001  1.0990322e+000  3.6921912e-001  2.7848984e-001  3.3441884e-001  4.5786738e-001  3.1587423e-001  3.6645012e-001  3.2183335e-001 -3.5759939e-002  1.0669807e-001  8.3865081e-001  7.0435065e-001  9.4208240e-001  8.1556342e-001  3.2697480e-001  1.1611013e+000  1.2786981e+000 -2.6418483e-001  2.6883921e-001 -5.5033041e-001  5.1097848e-001  3.4293076e-001  3.9309430e-001 -4.2346963e-001 -2.0784634e-001 -4.4000834e-001 -4.5620739e-001 -8.0503194e-001 -5.5301981e-002  2.5837814e-001  7.8001375e-001 -1.4276353e-001  2.6497019e-001  6.0360658e-001
 -8.8999729e-001  2.3744672e-001  1.1108586e-001  9.5928190e-001  9.4726730e-002 -3.6639227e-001 -1.5153306e-001 -1.0209284e+000  1.0017938e-001 -5.8882780e-001 -4.1689225e-001  2.4285801e-001  6.0643791e-001  4.2038108e-001 -7.8443900e-001 -8.0964369e-001  9.4585746e-001 -3.1850119e-001 -1.2410724e+000 -8.9690147e-002 -2.3854766e-001 -8.2489179e-002  9.0659249e-001  7.8031943e-001  8.4195040e-001 -8.3811712e-002  2.0090135e-001 -1.4565463e-001  1.5797988e-001 -7.9590754e-001 -2.2166850e-001  3.9094571e-001 -7.5149827e-001 -2.7862041e-001  2.5817347e-001  3.3076218e-001 -1.5005877e-001  4.2270247e-001  7.7574037e-003  1.6261793e-001  1.4735392e-001  3.9822147e-001  5.5544547e-002  1.4098403e+000  6.0514302e-002  7.1671431e-001 -3.7333252e-001 -1.0216571e+000 -2.4041249e-001  7.6065004e-001  3.8607642e-001  1.4691940e-001  3.0239702e-001  2.3638416e-001 -7.2958274e-001  6.2856733e-001  7.4736895e-001 -5.6256149e-001  8.4390428e-002 -1.3450361e-001  3.2118095e-001  5.6200982e-001  7.0296150e-001  4.2937198e-001  3.1568759e-001  1.0308074e+000
  1.9386692e-001  5.4604337e-001  1.1148331e+000  2.1322993e+000 -4.0412541e-001  6.1149916e-001 -1.2561534e-001  5.6082635e-001 -5.1441236e-001  8.7841394e-001  1.2331794e-001  2.6075056e-001  4.9884006e-001 -5.8085838e-002  2.7247618e-001 -3.3424906e-001  1.8199455e-001 -9.5436495e-001  1.7582867e-002  4.2950125e-001  3.3650517e-001 -1.2510832e-002  8.3363818e-001  8.6732158e-001  2.0853828e-001  1.6656617e-001  1.4070388e-001 -8.7978330e-001 -5.3356705e-001 -3.3201184e-001 -5.2796098e-001  8.7945033e-001 -2.9159119e-001 -9.0102779e-002  5.4425212e-001  3.3565004e-001  1.8419577e-001 -2.4736680e-001  5.7496117e-002 -3.5385368e-001  2.0820687e-001  4.0087822e-001  2.0449589e-001 -8.0089391e-001  5.7123750e-001  4.6570809e-001  5.1406265e-001 -3.9969718e-001  3.9683644e-001  6.2471628e-001 -2.8693824e-001 -7.8305726e-001  8.6861494e-002  1.9657808e-001  6.4151450e-001  3.7568309e-001  4.9079196e-001 -2.5074252e-002  3.3394294e-001 -4.1888480e-001  2.6071726e-001  4.6640016e-001  9.5490290e-001  5.8164328e-001  8.1874622e-001 -2.3272715e-001
  1.6032494e-001  3.1249771e-001  1.4031074e+000  1.7198543e+000  3.4024206e-001 -9.6943553e-001  5.3343349e-001 -2.0239054e-001  3.7474133e-001 -5.7809255e-001 -1.3367231e+000  9.3802976e-001  9.9554666e-002 -7.5413300e-001 -1.2737353e+000  2.2585957e-002  4.4743839e-001  1.0165810e-002 -8.4615216e-001 -1.9142848e-001  3.0532625e-001 -3.6766562e-002  9.1890100e-001  1.5922631e+000  6.9975171e-001  1.6526063e-001 -2.6922307e-004 -3.1184609e-001 -4.5809979e-001 -5.7137589e-001 -4.8796215e-002  4.6363909e-001 -2.1069941e-001  6.4657838e-001  2.9061686e-001 -3.8462786e-001  1.5780548e-001 -3.8020145e-001  7.6204955e-001  3.0836406e-001  4.1653985e-001  1.1528900e+000  1.5979135e+000  1.2518984e+000  7.8882529e-001  4.4469767e-001  1.0830306e+000 -2.8487769e-001  8.2568665e-001  5.0727256e-001  4.3431436e-001  2.7921083e-001  1.8138069e-001 -3.0801633e-002  3.2968088e-001  3.6669307e-001  1.3773779e+000  8.0820217e-002  8.4125874e-001  6.2158451e-001  7.3435709e-001  7.0619326e-002  3.3893171e-001 -2.4410177e-001  2.7922606e-001  1.6554190e-001
  4.7048607e-001 -2.9152097e-001 -3.9665803e-001  2.6939630e+000 -2.4056976e-001  1.1081564e+000 -1.0394037e-001 -1.2649356e-001  2.9935915e-001  2.6233905e-001 -6.4091470e-001  8.8735023e-001 -1.1919623e-001 -8.3978144e-002  1.0424275e-001 -2.5595977e-002 -1.0455705e-001 -3.1769902e-001 -8.1839252e-001 -9.9677826e-001  1.4073590e-001 -2.1702324e-001  9.0050626e-001  9.8053048e-001  5.3013345e-001  3.1459181e-001 -5.5216371e-001 -6.7484062e-001 -3.9438236e-001 -5.1199885e-002  2.7865668e-001  2.3270839e-001  1.2255883e-001  9.7699364e-001  1.8316613e-001  3.6164267e-001 -1.3944169e-001 -2.6664307e-001 -1.0978012e-001 -3.1346176e-001  4.1968508e-001  1.0050260e+000  1.2108570e+000  7.0860662e-001  3.0118315e-001  6.7262520e-001  9.4248547e-001  2.6341180e-001  4.6781544e-001  6.2693775e-001  3.3403813e-001 -1.5137013e-002  3.4352701e-001  1.1832978e-001  3.7112222e-001  4.9191182e-001 -1.3647111e-001 -9.3086674e-002  7.7414673e-002 -1.5054826e-001  2.7792574e-001  1.9833486e-001  9.3939881e-002  1.4419770e+000  5.1138377e-001  5.4389841e-001
  1.0396053e+000 -8.2740291e-001 -8.6162937e-002 -4.5605622e-001 -2.2098610e-001 -7.6913224e-001  6.1718819e-001 -4.2711607e-001 -1.2320086e-001 -2.8604268e-001 -5.6194791e-001 -7.9771131e-001 -8.1585004e-002 -1.3322750e-001 -6.1953835e-001 -6.3245954e-001  4.8056340e-001 -1.4712824e-001 -6.0992417e-001 -3.6815429e-001  2.4579181e-001 -2.2250949e-001  5.8660018e-001 -3.9547847e-002  5.7572771e-001 -3.2289844e-001 -2.8432655e-001 -4.1885615e-001 -4.8612254e-001 -9.2326252e-001  8.0447215e-001  1.3211489e-001  1.0269612e+000  9.3157083e-002  2.6499141e-002  2.3855624e-001  9.9028455e-002 -7.1856913e-001 -2.1603596e-001  3.4775485e-001 -2.5343027e-001  3.2047124e-001 -2.6689140e-001  4.0865764e-001  5.9622729e-001  4.8993291e-001  2.8380872e-001  4.7068168e-001  7.4073807e-001  2.3559487e-001  1.8837383e-001 -2.2274764e-001  1.7238365e-001 -4.8401039e-001  1.3904012e-001  1.4871629e-001  2.7852592e-001  4.9867304e-002  3.7099723e-002  4.2434197e-001 -6.9222327e-001  2.3229966e-002 -1.3526058e+000  1.8606822e+000 -4.1572190e-001  2.5018671e-001
 -5.3901415e-001 -4.0656468e-001  4.9307205e-001  7.3565563e-002  7.7109567e-001 -8.6251769e-001 -7.8527437e-001  1.6869555e-001 -1.3752301e-001  8.4948329e-001  2.4028912e-001 -1.0272129e-001  4.9469246e-001  1.8509535e-001 -4.6806371e-002  1.6730105e-001  2.9416464e-001 -1.8800273e-001  6.6499000e-001  5.6739836e-001  5.8435263e-001  7.3992598e-001 -3.2572201e-001 -4.2680268e-001  4.5784696e-001 -2.3521356e-001 -1.2467207e-002  8.0430186e-001  6.7645870e-001 -4.1371648e-001  4.9960913e-001  2.2648418e-001  2.4270427e-001 -1.4149495e-001 -1.3663797e-002  1.0223753e+000 -6.0421439e-001  4.6426747e-001  4.5830454e-001  1.3173151e-001  6.3387686e-001  9.5993088e-002  8.4863840e-002  1.9492814e-001  4.3768249e-001 -3.8656422e-001 -1.5309207e-002  6.4951945e-001 -3.2694950e-001  7.9892207e-001 -4.6827601e-001 -6.1774639e-001  3.0485983e-001  5.5975629e-001  2.6276337e-001 -6.2662158e-001 -1.6693484e-001  7.6395756e-003 -3.2151464e-001  1.2602767e-001  4.5651899e-001 -1.0201455e-001 -1.0016199e+000  8.1928242e-001 -7.1247575e-001  8.0545979e-001
  1.4976627e-001  3.0479731e-001  4.0155718e-001 -1.9624612e-001 -3.8698968e-001 -6.3161241e-001 -4.5060533e-001 -4.9403798e-001  8.6988137e-002  3.7526939e-002  9.9696191e-002 -5.8543149e-001  2.2890685e-001 -7.3386390e-002 -3.7423043e-001 -7.2505256e-001  6.0238337e-001 -5.4548592e-001  1.4070139e-001 -3.1809728e-001  9.4913741e-001  2.1707049e-001 -5.7053130e-002 -8.4028666e-001  1.9634659e-001 -1.8780763e-001 -7.5122021e-001 -1.3576203e+000 -4.8399603e-001 -5.6763836e-001  8.1327733e-001 -1.0491379e-001  2.1152310e-001 -2.6478978e-001 -3.6938957e-002  6.6525852e-001 -6.8698598e-002 -1.1988111e-001 -8.5231960e-001 -4.4963350e-001  4.9658985e-001 -2.2852284e-002 -8.7578474e-001 -2.5315541e-001 -3.5647370e-001  9.2587850e-001 -6.3963024e-001  2.9234770e-003 -2.1629207e-001  7.1223613e-001 -2.5810456e-001  3.0366218e-001  6.5869880e-001  7.0728284e-001  6.4360575e-001 -1.7245636e-001  3.3691426e-001  5.1997628e-001 -6.7858700e-002  6.2435701e-001 -2.2586222e-001  7.3884667e-001  3.7718845e-001  1.4237965e+000 -2.9417985e-001  9.1058629e-001
 -1.4011789e-001  7.7122676e-001  5.0459062e-001  4.6300160e-001  6.5251459e-001  5.7723352e-001  1.6799741e-001  2.8662075e-001  1.8135250e-001  1.4324349e+000  1.5057497e-002 -2.3831831e-001  1.1348498e+000  8.7695262e-001  3.4122522e-001  5.3608136e-001 -1.7459828e-001  4.8053782e-001  1.9080669e+000  3.3057052e-001  2.1215098e-001  4.9144368e-001 -5.3257755e-001 -3.1364930e-001  2.8610395e-001  5.3994042e-001  2.2147990e-001  6.0649503e-001  5.3012936e-001  2.7444731e-001  6.1990841e-001  1.9587540e-001  3.3323459e-001 -1.1424819e+000  1.9643090e-001  3.0322525e-001  1.1065037e-001  2.0036514e-001  5.4790301e-001  5.6785709e-002  7.0021954e-002 -3.5661286e-001 -8.3813531e-001 -1.4528311e+000 -2.4078377e-002  2.1040763e-001 -1.4690534e+000 -5.6511288e-002  5.1050858e-001  1.7660832e-001 -5.0680341e-002 -4.7886501e-001  7.1305362e-001  7.8412041e-001  1.4780915e+000 -7.5882893e-001 -3.5693199e-002  7.9689439e-001 -4.1892751e-001 -8.1563174e-002  7.0815162e-002  4.7290272e-001  1.2374052e+000 -8.4771429e-001  3.4198198e-001 -1.5763451e-001
  7.8621631e-001  7.5804801e-001  1.6435867e+000  8.3271203e-001  1.3891431e+000 -2.9910201e-001 -4.4064968e-001  3.8400782e-001  5.5960419e-001  1.6713015e-001 -4.1499919e-001  5.4567685e-001  8.6422196e-001  4.9931326e-001 -2.2574454e-001 -1.5001664e-002  5.6645501e-001  3.1484169e-001  3.2711259e-002 -2.6620491e-001  9.6841792e-001  5.8140311e-001 -5.7590213e-001 -1.1649878e+000  1.2624522e-001 -7.0501444e-001  5.9440649e-001 -3.7534291e-001  2.9634686e-001  6.6360488e-003  5.7547817e-001  5.2316723e-001 -2.0871861e-001 -3.1288544e-001 -1.1127519e-001  2.8503742e-001  6.3362615e-002  3.1762592e-001 -5.2550735e-001  7.6449979e-001 -3.0224725e-002 -3.7244696e-001 -5.5885640e-001  1.2869820e-001  7.6742585e-002  6.2051159e-001 -1.3891770e+000 -2.1869577e-001  1.1676013e-001 -2.7175055e-001  3.6061065e-001  6.4434037e-001  1.8544835e+000  4.4593841e-001  1.6851517e+000 -4.3897525e-001  1.0608446e+000  3.9402099e-001  5.7234926e-001  2.7105266e-001  9.8573620e-001  1.6340112e+000  2.8592003e-002 -3.7883721e-002  6.1575634e-001  1.4945953e-001
  2.5720539e-001  1.0632189e-001  1.0523518e+000  2.2257914e-001  5.3979135e-001  2.5007021e-001 -9.3437366e-001  6.1105465e-001  1.3002593e-001  1.6110867e+000  2.6568802e-001  4.2819336e-001  1.2388316e+000  1.2932112e+000  4.5719104e-001  4.3182701e-001  5.1137504e-001  9.8432536e-001  7.3569096e-001  5.7712208e-001  1.0499038e+000  8.5421207e-001 -1.9567518e-001 -3.1243927e-002  4.3739947e-001  4.7419228e-001 -4.3459167e-002  1.3446963e+000  5.4496154e-001 -1.0048054e-001  1.4536454e+000  1.6531309e+000  6.7062967e-002 -1.2392306e+000  2.3554662e-001  5.2444280e-001  2.4221448e-001  8.3223862e-001  9.0197883e-001 -5.5872973e-001 -1.2114877e-001 -2.0634877e-001 -1.4563748e+000  3.1966063e-003 -4.4222132e-001 -6.7846404e-002 -7.4321410e-001  8.0950213e-001  4.9642096e-002  3.0544524e-001 -1.9574055e-001  1.8879474e-001  4.4918307e-001  7.7787452e-002  1.0975666e+000 -3.7846973e-001 -1.8575811e-002  6.8035674e-001  6.7086400e-002 -4.7168427e-001  5.5725054e-001  1.0568388e-001 -7.6755101e-001  1.4515947e+000 -2.4825766e-001  1.2756854e-001
 -7.1770029e-001 -4.2455144e-002  1.2334290e+000  5.7990105e-001  7.0422821e-001  1.1631494e-001 -4.6254929e-001  2.9784850e-001  2.6696328e-001  1.8549214e-001  5.1627854e-001 -9.3190232e-002  1.7239367e-001  7.9125394e-002 -4.6658020e-001  1.1828136e-001  6.7474119e-001  9.2686597e-001  7.2398692e-001  6.7370146e-001  9.2863868e-001  3.4434118e-001  6.2528898e-001  4.6971855e-001  6.6257041e-001  6.0905165e-001  1.9036164e-001  7.2467582e-001  9.5047830e-001 -7.3699257e-002  8.7857789e-001  6.3755000e-001 -8.8837465e-002 -3.1130312e-001 -2.1838945e-002  3.9181421e-002 -2.0540603e-001  1.6692515e+000  1.3616766e+000  2.8010179e-001  5.1118312e-001  4.6730926e-001  1.0186312e+000  3.9292784e-001  1.0626778e+000  2.0218721e-001  3.2228610e-001  1.2942845e+000  1.6223599e+000 -6.4875293e-001  5.7322371e-001  4.5781492e-001  5.1301956e-001  7.6625650e-001  7.4233430e-001  9.0901763e-001  5.3284370e-001 -6.9761023e-002  8.1313234e-001  7.5229470e-002 -1.1421745e-002  4.3328562e-001  2.5748190e+000 -1.4682281e-002  2.5465238e-001  4.4911170e-001
 -5.1267776e-001 -5.9655875e-001 -4.7364127e-001 -3.6437821e-001  2.6172141e-001  4.6330548e-001  1.9987548e-001  1.5622183e-001  9.4447281e-001  3.2885857e-001  7.6581305e-001  5.8862251e-001  6.5284698e-001  7.4531855e-001  5.5319670e-001  1.1367642e+000  2.1793044e-001  9.3446213e-001  9.5142431e-001  3.6209413e-002  8.8910553e-001  5.8657358e-002  3.4325524e-001  6.1276211e-001  5.1089038e-001 -3.6499780e-001 -3.1165638e-003  2.8145192e-002  3.6109502e-001  1.0694140e+000  2.8376870e-001  6.6168332e-002  2.4565582e-001 -2.8212288e-002 -6.8767055e-001  4.1513045e-001  1.9456751e-001  3.3118190e-002  1.7021822e-001  1.6626815e-001 -1.0703966e-001  3.9777477e-001  6.5691304e-001  6.8721120e-001  9.0563457e-002 -1.9874727e-001 -6.2733043e-001  9.3025375e-001  3.2578226e-001 -3.9306645e-001  7.5987244e-001  1.0879925e+000  3.1993961e-001  1.2865819e-001  6.0770437e-001 -2.7138685e-002 -4.7968195e-001  2.8727984e-001 -4.6818893e-001 -4.6008386e-001  2.4943238e-001 -1.4421813e-001 -4.6058044e-001  5.3960756e-001 -5.6819662e-001  3.8175999e-001
  1.4510267e+000  4.7988946e-001  1.3776639e+000  1.2323753e-001  4.9550238e-001 -1.5300532e-001  4.5403341e-001 -1.4115632e-001  3.5499187e-001 -2.6067322e-001  7.3664819e-001  1.4045197e+000 -1.2192959e-001  7.4381883e-002  7.2942108e-001 -2.9516049e-001  2.1486832e-001  1.4453250e+000  2.3106116e-001  1.1260703e-001  4.1052219e-001 -3.3117113e-001  6.9296340e-001 -7.9421083e-001  6.6281170e-001 -6.7436517e-001  6.0562424e-001 -1.4124969e-001 -3.7290161e-001  3.8379389e-001 -6.9395737e-001 -1.0751776e-002  6.6540798e-002  3.5283327e-001  3.9614583e-001  5.3307899e-001 -1.6846110e-001 -4.1890068e-001  4.3843575e-001  7.9505322e-001 -1.4976021e-001  2.5260839e-001 -5.2302054e-001  3.4446651e-001  1.4049885e-002 -7.4718913e-001  3.6470340e-001  5.1006613e-001 -9.3727846e-002  4.4743525e-001  5.6714534e-001  7.0186591e-001  6.5038502e-001  5.7182405e-001  6.4008269e-001  9.1530385e-001  6.6805966e-001  2.2777918e-001  3.2462645e-001  6.7481190e-001  1.0670275e-001  3.2232122e-001  1.4053783e+000  4.9591106e-002  6.5113066e-001  7.4742516e-001
  5.3488879e-001 -5.4997231e-002  1.0660871e+000 -4.0862355e-001 -4.1821482e-002  1.2675983e+000 -4.6768264e-001  1.3472233e-001  1.0332525e-001  1.9332678e-001 -6.8915864e-002  1.2354474e-001 -2.6156263e-001  1.9361473e-001 -3.7712584e-003  4.9765691e-001  1.5600825e-001  3.0195452e-001  6.0766347e-001  5.8421768e-001 -3.2103546e-001  7.0704108e-001  5.6812923e-001  3.2159366e-001  2.4785193e-001  3.5054526e-001  2.7515341e-001  6.4081745e-001 -3.7491245e-001  2.2024053e-001 -3.6550707e-001 -3.2112892e-001 -3.3011836e-001 -5.8448932e-001 -2.4678195e-001 -5.6903783e-001 -1.9099070e-001 -1.9394891e-001 -6.0478817e-001 -3.2701423e-001 -3.1334017e-002  7.7135792e-002  4.6349555e-001  3.2644292e-001 -2.2770230e-001 -1.5147916e+000 -2.4380429e-001 -4.4245089e-001 -4.2078679e-002 -3.9885608e-001  2.9147500e-001 -1.4590413e-002 -1.1307240e-001 -5.7834383e-001 -7.1290307e-001 -7.0281525e-001 -6.7622648e-001  2.0192138e-003 -2.9181617e-001 -9.7848706e-001 -1.6553966e-001 -9.4817471e-001  1.2560905e-001 -5.9984890e-002 -9.1322214e-001 -7.4855346e-001
  6.3632148e-001 -1.5377054e-001 -4.4871100e-001  1.9821140e-002 -4.5378594e-001  1.3553436e+000 -4.9715176e-001 -4.3417804e-001  8.3749035e-002 -4.0912831e-001  1.6509231e-001  1.4965279e+000 -4.3466820e-001  7.8701150e-002  1.0331110e-001  1.8150859e-001  4.2272294e-001  1.2657798e-001 -9.8357097e-001 -3.1696324e-002  5.7344151e-002 -4.1165465e-001 -1.5655731e-002 -2.0497296e-001  4.3569601e-002 -2.1794578e-001  6.3611698e-001  6.1251991e-002 -4.4151912e-001  9.2301398e-001 -3.5109089e-002 -4.9772071e-001  1.2048817e-002  1.3614362e-001 -5.0215172e-001 -5.2841048e-002  5.8882068e-001  5.0408298e-001  2.4390201e-001  4.0749326e-001 -4.3242795e-001  1.9899294e-001 -4.4653297e-001  5.6404768e-001 -1.7711359e-001 -4.3532069e-001  2.2444565e-001 -4.6541137e-001 -4.0454658e-001 -2.7325639e-001  6.1315498e-001  6.3017166e-001  7.0259744e-001 -1.1556568e-001 -5.3644999e-001  2.2626476e-001  2.9641646e-003  4.2004734e-001 -6.8904310e-001  3.8209691e-001  1.4835230e+000  2.1198021e-001 -4.3767403e-002  1.2505003e+000 -1.6780106e-001  8.1000401e-001
 -1.5572611e+000  2.6125334e-001 -8.4561639e-001 -1.0349611e+000  1.2863367e-001  1.2241468e+000 -5.7539361e-002  5.7905091e-001 -1.2791061e-001  3.3317835e-001  9.4883400e-001 -5.4691202e-001 -2.5019402e-002  5.1994737e-001  1.1017019e+000  1.3883375e-001 -5.9358601e-001  1.2927165e-001  9.3703585e-001  3.7232537e-001 -1.3050353e-001  1.7284019e-001  6.0172349e-001  2.8044846e-001 -1.0598697e-001  4.5306519e-001 -9.1771660e-002  2.4960341e-001  1.4556415e-001  8.3600930e-001  4.2510036e-002 -1.1167069e-001  9.0120191e-001  7.1141820e-001 -1.8212307e-001 -2.2362169e-001  9.3690902e-001 -2.7130664e-001  1.3662726e-001 -8.1775551e-001 -6.6994419e-002 -3.8260734e-001 -7.7208340e-001 -7.5977102e-002 -9.3682722e-001 -6.4835442e-001 -1.9898998e-001 -3.4533077e-002  4.1461097e-001 -6.0358373e-001 -9.1163126e-003  3.3542284e-001 -5.3509226e-001 -5.8089803e-001 -1.2133812e+000 -1.2411955e-001 -9.9706498e-001  1.9257287e-001  3.2903576e-002 -6.7069213e-001 -4.6295966e-001 -3.9847934e-001 -1.3788561e+000 -1.4269612e+000 -5.5879939e-001 -6.4714529e-001
  8.3721928e-001 -7.7152103e-001 -7.6144618e-001 -6.4326186e-001  6.0925493e-001 -1.2556552e-001  2.6868168e-001  9.5786693e-001 -1.4733905e-001 -4.4130258e-001  9.0019959e-001 -5.4605952e-001 -6.5324301e-001  2.1029767e-001  3.1228776e-001  8.9683068e-001 -5.9390464e-002  9.6627972e-001  5.7274622e-001  1.1797255e+000  3.2962613e-001  2.4336945e-001 -1.9297815e-001  1.2811709e-001 -1.9801622e-001 -6.5109253e-001  9.7624867e-001  1.4977208e+000  1.2889957e+000  1.9390049e-001 -5.7505946e-001 -2.4767460e-001 -2.1160929e-001 -1.9914539e-001 -2.4143793e-001 -1.0713734e+000 -2.2164481e-001  1.2090154e+000  1.6948278e+000  1.0461892e+000 -6.3630144e-001 -5.8989908e-001  1.2188079e+000 -1.1897131e+000  2.2857460e-001  4.2293206e-001  4.4293497e-001  6.0571935e-001  4.4603677e-001 -3.5068918e-001  6.4065241e-002  3.3498700e-001  2.5151811e-001  4.6268806e-002 -1.4556307e-001 -4.6277762e-001 -1.3981724e-001 -5.9240019e-003  4.5324163e-001  1.0928765e+000  5.4776785e-002  9.6331947e-001 -9.3541725e-002 -7.6668698e-001  1.0434631e+000  2.0349318e-001
 -9.4426498e-001  5.6793103e-001  5.1797684e-001 -7.6499192e-001  3.9124993e-001  4.4356781e-001  5.0375748e-001  2.6691161e-001 -2.0234348e-001 -1.7468065e-001  3.9315628e-001  2.5223009e-001 -2.0852780e-001  1.1923925e+000  4.5715341e-002  3.0279602e-001  2.0125196e-001  9.5693225e-001  9.1090650e-001  1.0145792e+000 -3.5532634e-002  1.3453201e+000  7.9646881e-001  8.4942608e-001  6.1848700e-002  1.3121475e+000  4.5903309e-001 -7.0609688e-002  1.1479854e+000  2.5384842e-001 -6.3885817e-001 -6.1305160e-001  2.2148072e-001  1.3283778e+000 -6.3016643e-001 -1.3375387e+000  7.4431295e-001  1.2525014e-001 -4.1327034e-001  9.0333620e-001  6.5918127e-001 -6.1757884e-001  5.3445846e-001  1.1364744e-001 -3.4949740e-001 -6.1675661e-002  7.9613331e-002  3.6799208e-002 -7.0319378e-002 -7.7005569e-001 -2.8251305e-002  2.7150274e-001 -1.3414319e-001 -2.6592941e-001 -2.1600139e-001 -3.0728393e-001 -4.5963692e-001 -7.2181835e-002  2.7489847e-001  1.9642299e-002 -7.4987503e-002  2.7533455e-001 -5.7634290e-001 -1.5336229e+000  1.5777113e-001 -4.7201327e-001
 -3.9823421e-001  5.7711951e-001 -1.0291972e+000 -1.6637992e+000  3.0367457e-001  2.0123938e-001  8.1626208e-001  9.4956554e-001 -2.3141344e-003 -9.3257198e-002  4.6364924e-001  1.2437742e+000  6.4917266e-002  3.6137711e-001  3.3679875e-001  8.9276286e-001  2.1828478e-001  5.2343662e-001  1.3885000e-001  5.2491568e-001 -4.8759860e-002  1.9391903e-001  7.8632471e-001  2.5679174e-001  2.5459750e-001 -1.6329049e-001  1.6254544e+000  1.7144596e+000  1.3702992e+000  5.3372022e-001  6.9324417e-001  5.2519238e-001  5.6658887e-001  1.0182370e+000  2.5848657e-001  1.1308108e-001  4.8870376e-001  1.1057458e+000  1.2082093e+000  1.7786989e+000  1.7550476e-001 -4.0158290e-002  2.1978846e-001  8.2869774e-001  6.3343404e-001  5.0118416e-001 -1.6080156e-001  1.8025449e-001  7.3406778e-001 -3.4727615e-001  3.7558151e-001  5.1335744e-001  9.5034333e-001  5.4474445e-001  1.0561540e+000  4.3603266e-001  9.8776005e-001  3.8442207e-001  1.0637709e+000  1.3914586e+000  8.7407472e-001  1.3554789e+000  1.2502872e-001  4.2110442e-001  1.7280857e+000  8.3094853e-002
