# Supplementary material for: Resting-State Temporal Synchronization Networks Emerge from Connectivity Topology and Heterogeneity
Source: PLoS Comput Biol. 2015 Feb 18;11(2):e1004100. doi: 10.1371/journal.pcbi.1004100 (PMC4333573; doi:10.1371/journal.pcbi.1004100)
Supplement: S1 Dataset — Each volunteer underwent two scanning runs (blocks). For each recording session (subject and run), BOLD time series were averaged over the corresponding 66 brain regions of the brain atlas. Each file subXblockY.txt contains the time series of all 66 brain regions from subject X and run Y. The labels of the brain regions are contained in file ROIs_Labels.txt. (ZIP) [file pcbi.1004100.s006.zip › DataSet S1/subj11_block2.txt]

 -8.0760663e-001 -4.8073439e-001  2.1136152e+000  3.0050346e-001  4.5395966e-002  4.3108860e-001  2.3051934e-001  2.7162388e-001 -3.7542990e-001 -2.6699702e-001 -3.8147939e-001  3.8693646e-001 -5.8359176e-001  3.4645918e-001  4.1123307e-001  3.4742632e-001  2.0316779e-001  2.8728250e-001 -3.0504913e-002 -2.3275323e-001 -5.4532520e-001  2.2552889e-001 -1.1636434e+000 -7.9784306e-001 -3.9348648e-001 -8.9976976e-002 -2.5168626e-002 -8.9402123e-002  3.3523877e-001  7.1522854e-001 -1.2683510e-001 -9.2701138e-001 -4.0602744e-001 -1.3959225e-001  5.4926792e-002  5.2444105e-001  3.8352675e-001  1.4783340e-001 -1.6062777e-003  2.8513836e-001 -3.6720046e-001 -1.2158925e-001 -3.0979093e-001  9.1865989e-001 -4.7156006e-001 -5.4798335e-001 -7.0095360e-001 -1.4879320e+000 -2.3303884e-001 -3.4373437e-001 -4.2959546e-001  9.0894256e-001 -1.7506937e-001 -6.7001020e-002 -1.3847370e+000 -9.3608223e-001  5.1308599e-003 -2.3829866e-001 -1.4076444e-002  2.1536837e-001 -6.8843366e-002  2.3923953e-001  5.5943184e-001 -1.2317358e+000 -5.2411446e-001 -3.0334775e-001
 -2.4046256e+000  3.5899730e-002 -1.7448441e-001  3.9513862e-001  7.2318271e-002 -9.6770807e-001  3.1713483e-002  5.3149436e-001  1.6493226e-001 -5.1482004e-001  8.4847858e-001  2.2302051e-001 -2.7189490e-001 -5.9117569e-002  8.5744960e-001  7.9261382e-001 -2.1880656e-001  5.5009199e-001 -9.5695243e-002  2.9684167e-001 -4.4059443e-001  9.4836098e-002 -1.2550502e+000  1.0036124e-001 -2.7203455e-001  3.1469813e-001 -2.6356820e-001 -5.2943332e-001 -1.1760189e-001  1.1322880e+000 -4.4950203e-001 -5.8208753e-001 -2.8364106e-001 -1.7175019e-001 -4.3437532e-001 -2.2213136e-001  5.6143344e-001 -1.6187471e-001 -9.2234155e-001 -3.0244047e-001  1.0190141e-001 -2.6960917e-001  2.2451466e-001 -5.2998157e-001 -1.5767626e-003 -8.6425155e-001 -4.5899657e-001 -7.0167757e-001 -6.4002608e-001 -5.5015892e-001  6.7117228e-002  9.5822928e-001  1.7305764e-001  1.7085094e-001 -7.4251787e-001 -5.1861354e-001 -4.7941913e-002 -8.1933015e-002  3.1223279e-001 -1.4416970e-001 -8.6540294e-001  7.1995298e-001  6.7455037e-001 -1.0212276e+000 -1.9579432e-001 -5.2606510e-001
  3.3831610e-001  2.0918080e-001  9.3749348e-001  1.3889324e+000 -1.5481586e-001  7.8275720e-001  1.2537753e-001  8.4085252e-002  1.7499187e-001 -3.7918588e-001  2.4729695e-001 -2.8242676e-001 -9.7529729e-002  1.2385326e-001  8.4173982e-001  5.7315378e-001 -6.5061291e-002  1.0305847e-002 -2.8372449e-001  1.2946644e-001 -8.2889819e-001 -4.7075682e-001 -1.2834052e-001  2.2227964e-001 -3.4166227e-001  5.0462368e-001  4.8622665e-002 -6.7317669e-001 -5.0810296e-001 -3.4359212e-001 -5.0173782e-001 -6.2399199e-001 -6.6968078e-001 -7.5821094e-001 -3.9270222e-001 -1.0021094e+000 -6.3538951e-001 -2.6096441e-001 -7.6514228e-001  4.4491601e-001  3.3330393e-001 -1.8308520e-001  3.8823385e-001 -7.6609050e-001 -3.7985207e-001 -1.2758766e+000 -2.3153545e-001 -7.0611600e-001 -8.5644787e-001 -6.5154953e-001  1.8805038e-001  5.7856364e-001  3.1498805e-001  4.2781117e-001  2.3061479e-001 -2.3524142e-001 -3.3663038e-001  5.4135463e-001  1.2119738e-001  2.6191194e-001  3.7354771e-001  3.8626921e-001  8.1859500e-001  3.9527346e-001  5.1697109e-001 -1.9754414e+000
 -3.3421673e-001  6.3681923e-001 -1.9892967e-002  8.6250068e-001  2.4198316e-001  3.8821911e-001  2.1378452e-001  5.2798021e-001  5.0592342e-002  7.7211024e-002  1.7513006e-001 -1.0526941e-001 -7.3740028e-002  2.9229729e-001  3.0292847e-001  2.6589076e-001 -3.6833065e-002  3.1432735e-001  1.3783507e-001  2.5560278e-001  1.4363418e-001  1.9311460e-001  4.6556030e-001  1.8127487e-001 -1.3713424e-001  4.9396785e-001 -7.1379728e-002  1.3066998e-001  7.6257005e-001  2.1923937e-001 -5.0650637e-001  3.3914473e-001 -2.9858273e-001 -9.2537489e-002 -1.2509077e-001 -4.3586475e-001 -4.4768519e-001  5.8219350e-001  2.5749523e-001  2.8086261e-001  3.0627474e-001 -1.3448975e-002  2.4365018e-001  4.9871791e-001 -3.5201741e-001 -6.9210754e-001  2.7717690e-001 -3.9934239e-001  1.6256679e-001 -6.8405730e-001  2.7357561e-001  5.9551522e-001  4.2596722e-001  3.3626688e-001  6.3007737e-001  8.0370356e-001  4.2098525e-002  6.2673808e-001  3.0608922e-001  4.2989681e-001  3.6063013e-001  1.6434728e-001  3.2507586e-001  2.7797447e-001  2.8096003e-001  1.3130222e-002
  1.1025958e+000  2.6842220e-001  1.2986650e-001  4.1743545e-001  4.2112267e-001  6.8735773e-001  2.1613696e-001  3.1265483e-001  5.5071515e-001  3.4911295e-001  8.0284200e-001  1.0751930e+000  3.5459407e-001  7.8967621e-001  4.1314874e-001  4.1620331e-002  4.4993383e-001  8.1964177e-001 -6.4436352e-001  6.0661465e-001  3.5057193e-002 -1.3237445e-001 -2.3598499e-001 -2.3962127e-001 -3.8105262e-001  2.6388803e-002  2.0027191e-001 -2.2946938e-001  3.1603312e-001  2.2615891e-001 -7.0864684e-002  7.6822139e-001 -6.1583464e-001 -7.7611940e-001  5.9674907e-001 -2.3564498e-001  7.8935060e-002  7.4389343e-001 -1.5759818e-002  9.9916966e-002  2.7044954e-001 -5.0772505e-002 -3.7556665e-001 -8.5631254e-001 -2.4996784e-001 -2.7047838e-001  2.0961123e-001 -1.2354834e+000 -1.1269158e-001 -5.0942735e-002  4.9598435e-001  9.1026557e-001  6.6476221e-001  5.8243985e-001 -7.5596691e-002  3.2168222e-001  5.0558271e-001  9.3406890e-001  6.8047684e-001  6.9219230e-001 -4.3588109e-001  7.3188109e-001  4.6616821e-001  8.8605313e-001 -1.5126866e-001 -9.9427834e-001
 -2.0615817e-001  4.1163502e-001  1.0059742e+000 -3.6599184e-002  4.3578913e-001  3.6643981e-001  5.1353256e-001  6.5073963e-001  4.0899899e-001  5.7546187e-001  1.4141847e-002  5.0156437e-001  9.0142543e-001  5.7305056e-001  8.1345307e-001  4.0361529e-001  2.8827747e-001 -5.2012235e-002 -8.8213732e-001 -2.7376946e-001  7.9919066e-002  2.8902044e-001 -4.3571279e-001  4.3035649e-001 -2.3203206e-001  2.2245601e-001 -5.1666260e-001  4.2350560e-001  7.6875655e-002  3.9577272e-001  3.3661018e-001  7.7277045e-001  2.1800469e-001  2.9112727e-001  6.8730723e-001  5.6222358e-001  6.0043541e-002 -4.4104176e-002  2.5206860e-001  1.4262079e-001  1.9990282e-001 -3.0930363e-001 -1.6606916e-001 -9.7152336e-001  2.1666590e-001  4.8802659e-001 -4.4945523e-001 -1.3917135e-001 -5.5482036e-001 -2.9950928e-001  1.3866180e-001  5.1625162e-001  7.2563249e-001  1.2753058e+000  1.2680519e+000  8.0544056e-001  1.0421799e+000  6.7726428e-001  7.1324738e-001  7.5901140e-001  4.6701060e-001  3.5048383e-001 -6.9650695e-002 -6.5542791e-001 -3.6912622e-001 -8.7805085e-001
 -5.7687158e-001  3.8317002e-001  1.2021255e+000  7.2167981e-001  1.9450385e-001  2.5565067e-001  1.1223454e+000  4.7148389e-002  1.5986799e-001  1.9800362e-001 -3.2482751e-001  4.8999606e-001  2.5445664e-001  2.1233055e-001  6.8416306e-002  4.4155613e-001 -3.4336195e-004 -3.6918175e-002 -2.4260904e-001 -1.1540933e-001 -1.7639338e-001  3.4999533e-001  6.0993497e-002  2.9474070e-001 -8.8241682e-002  1.1122566e-001  2.6823528e-001  1.4396997e+000  6.6293873e-001 -1.7474939e-001  6.6619284e-002  2.2130277e-001 -1.1153760e-001 -3.5532399e-001  4.2952231e-001  8.4077555e-002 -1.0269265e+000  3.1940116e-002  4.0595873e-001 -3.2105862e-001  6.5016683e-002 -8.6736453e-002  5.7615592e-001 -9.3680924e-002 -8.2015219e-002  2.6797915e-001 -4.1021536e-001 -1.3213507e-001 -2.3839652e-001  9.8767754e-002  3.6970782e-001 -2.5863897e-001  1.0391649e-001  7.3652027e-001  7.9684243e-001  9.3418198e-002  1.1386183e-001  6.1721368e-001  5.5311155e-002  8.1511709e-001  2.7441605e-001  3.1462307e-001  2.8217462e-001 -2.1036339e-001  4.3862440e-001  8.8171479e-002
 -3.7898193e-001 -2.8556753e-001  1.6130764e-001 -7.9939968e-001 -1.0682982e-001  9.1554397e-002  8.3378475e-001 -5.6827107e-001 -1.7307955e-002 -4.5327285e-001 -3.0792221e-001 -2.8025811e-002 -2.4269112e-001  3.9005219e-003  1.5978570e-001  5.3694818e-002 -2.4819661e-001 -3.8021570e-002 -2.1135322e-001 -2.6952491e-001  3.3996377e-001  6.7434663e-001  5.6260411e-001 -3.8574008e-001 -6.5166052e-002 -1.4848434e-001 -6.4693460e-002 -1.7677094e-001  2.6502790e-001 -3.9673656e-001  1.4172776e-001 -2.7196596e-001 -3.6930764e-002 -4.7354859e-001 -1.5472859e-001  6.4794136e-002 -2.0759015e-001  1.2992652e-001  2.6842596e-002  5.0383489e-001 -7.7206049e-002 -2.3927891e-001  1.1257250e-001 -3.4323203e-001  2.2626269e-001  5.4729493e-001 -4.8112028e-001 -2.2610125e-001 -2.3208906e-002 -6.6176372e-001 -3.8795210e-001 -6.9747756e-001  5.3421155e-001  1.0167008e-001  1.0948045e+000  2.1619823e-001 -3.0511225e-001  2.1040161e-001 -4.2204720e-001  9.4898420e-001 -1.8431108e-001  1.1710438e-001 -7.0821701e-002 -4.6947698e-002  4.6188132e-001  9.8209680e-001
 -1.1262795e+000 -4.8132259e-001  7.5031639e-001  7.1658829e-001  6.8239013e-002 -9.4678115e-002  4.6380355e-001  9.8360989e-002  2.6737245e-001  2.5791981e-001 -1.8037754e-001 -4.8242311e-001  5.6131133e-001  6.4033622e-002 -5.3652143e-001 -1.1437367e-001  3.2555723e-001  5.6643920e-001  3.9425088e-001  9.6533746e-002  9.9077137e-001  9.0990887e-002  1.6227073e-001  3.8599090e-001  3.6084484e-001  1.5110312e-001  1.0152282e+000  2.4372442e-001 -1.9169203e-001 -7.6137535e-001  5.0441982e-001  1.0571064e-001 -4.9526775e-001 -2.9217122e-001 -4.2397827e-002  3.4252094e-001 -2.2076626e-002  3.6808738e-001  2.3296114e-001  4.7477779e-002  7.0978718e-001  1.8599915e-001  1.1577636e+000  3.1274121e-001  7.1427421e-001  7.4783239e-001  2.6170107e-001  1.2347158e+000  9.9162042e-001  3.8205574e-001 -1.1994950e-001 -6.7703785e-001  7.7895120e-001  9.0960555e-001  1.8024520e+000  5.6690642e-001  1.1533816e-001  8.4125667e-002  7.3413255e-002  9.0952171e-001 -9.3837885e-002 -3.4570186e-001  5.2916910e-001  1.7188821e-001  1.0465584e+000  1.1755116e+000
  2.8333873e-001 -2.2004657e-001  3.3500646e-001 -5.7762218e-003 -1.0060610e-001 -1.5074189e+000 -3.0471316e-001 -2.2826349e-001  1.9045414e-001  4.4229203e-001 -3.5440490e-001 -1.1427508e+000  2.8058071e-001 -1.9934985e-001 -9.7897649e-001 -3.0625341e-001 -1.1892397e-001 -6.5821562e-001  1.5206516e-001  2.6495005e-001  6.9815110e-001 -3.8473377e-002  5.5141858e-001 -3.5489258e-001  3.3633275e-001 -8.4752466e-002 -2.1108900e-001 -4.1442696e-001 -1.7689720e-001 -9.7887591e-001  2.6570049e-001  2.7608908e-001 -9.3095252e-001 -6.3207995e-001  1.9493228e-001  1.1467523e+000 -7.1675878e-001 -8.2569601e-001 -6.9080317e-001 -1.7342649e-001  1.5140880e-001 -1.2992901e-002  9.4242927e-001  2.1939124e-001  5.1751323e-001  1.0459659e+000  5.4123948e-001  5.7634939e-001 -4.2063627e-002  3.0416093e-001 -1.7733845e-001 -1.3794555e+000  7.3961550e-001  7.8050658e-001  8.5203166e-001 -1.2310893e-001  2.2518466e-001  2.6617593e-001 -2.7281197e-002  1.9811259e-001 -9.6996086e-001  2.3243773e-001  6.8626445e-002  4.0407851e-001  1.7658243e-001 -2.0173050e-001
  4.8278803e-001 -8.5278768e-001  7.6726610e-001 -6.0475203e-001 -4.5013949e-001 -6.3818216e-001 -5.7393302e-001 -8.1301627e-001  2.2516102e-001 -5.7702618e-002 -3.6175636e-001 -1.0560612e+000  1.5773240e-001  1.1417697e-002 -2.0751909e-001 -3.3760021e-001  1.7735863e-001 -5.7007042e-001 -4.5590614e-001 -1.5473861e-001  2.6116030e-001  6.7508625e-002 -9.7775464e-001 -1.9915723e-001 -1.8969276e-001  2.2887941e-002 -2.9674270e-001 -8.7271972e-001 -5.7017237e-001 -3.4680218e-002 -1.4284995e-001  3.7220770e-001 -7.4155211e-001 -1.0348993e+000  7.6148942e-002 -1.8391401e-001 -7.9436685e-002 -2.5461365e-001 -3.3653300e-001 -2.1688220e-001 -4.2114427e-001 -5.0353183e-002 -2.9882288e-001 -2.0224036e-001 -1.8599197e-001  4.7260704e-001 -1.9176801e-001 -8.0373020e-001 -2.2086561e-001 -4.2474910e-001  2.2187736e-001 -3.5061757e-001  9.1955467e-001  1.6838859e-001 -3.5965976e-001 -1.0715146e-001 -4.2844417e-001 -7.6818268e-002 -5.1042904e-001  1.8264123e-001  5.8689292e-002 -2.0726912e-001 -9.2272374e-001  2.1671341e-001 -8.5562308e-001 -4.1823607e-001
  3.7711790e-001 -2.1183796e-001 -7.2842865e-001 -1.9502665e-001 -3.9195370e-002  1.8645729e-001 -4.4583002e-002 -4.3883948e-001  5.9232059e-001 -4.2675073e-001  7.4323482e-002 -1.2091767e+000  2.1383581e-001 -2.9471235e-001  1.5012980e-001 -4.2161598e-001 -8.7279232e-002 -7.4347763e-001 -3.4680589e-001  3.9127357e-001 -2.7505416e-001  1.4229760e-001 -2.6600608e-001 -2.2641607e-001 -2.0072994e-001  2.6504808e-001 -6.7710378e-001 -1.4770027e-001 -8.8277318e-002 -4.2033554e-001 -2.5461619e-001 -4.3227256e-001 -1.4286148e-001 -2.8272220e-001 -1.9387656e-001 -2.4286975e-001 -3.8256571e-001 -2.1616544e-001  3.0571560e-001 -3.5488890e-001 -1.3126457e-001  2.8132467e-003 -4.1528016e-001 -7.1274023e-001 -1.6151543e-002  3.8589743e-002  3.5652748e-001  7.2612399e-002  1.9210986e-001 -2.8214934e-001  1.8089441e-001  7.7116765e-002 -1.8553948e-001  1.6514441e-001 -2.4406866e-001 -4.4779542e-001 -1.0080064e-001  2.8284660e-001 -3.7012835e-001  2.4526534e-001 -5.5735324e-001  2.0132388e-001 -1.8269322e-001  2.6337197e-001 -7.0660326e-001 -1.0447090e+000
  9.3909828e-001  1.5636663e-002 -7.5769794e-001 -3.4219612e-001 -8.0210935e-001  3.5474929e-001 -3.7304556e-001 -3.1686389e-001 -1.5724084e-001 -3.6819895e-001 -7.9552937e-001 -1.8919306e-001 -2.9564836e-001  3.5231772e-001  1.6175506e-001 -1.1278481e-001 -6.6565883e-001 -9.1183469e-001  2.6038159e-001  5.3905807e-002 -1.1465084e-001 -2.2922477e-001 -1.6483859e+000 -6.5544122e-001 -5.7657162e-001 -3.7791783e-001 -1.2869266e-001  6.2683667e-001 -2.1724685e-001 -9.6883429e-002 -2.0601359e-001 -4.1714521e-001 -1.1860253e+000 -1.6966289e-001 -6.2814752e-001 -1.5801402e-001  2.2700479e-001 -2.6726104e-001  7.0752941e-001  1.3707450e-001 -1.1701842e-001 -4.0807680e-001 -4.1635285e-001 -1.3412191e+000  7.0086114e-002  5.1483049e-001 -4.0679030e-001  1.0608403e+000 -3.5291407e-001 -4.3696843e-001  1.9846872e-001  4.7829241e-001  5.6853750e-001  1.6803351e-001  8.9279025e-001 -3.9486440e-001 -4.3626793e-002 -1.4942274e-001 -5.2510567e-001 -5.5109457e-001  1.9405603e-001 -2.5617897e-001 -3.8817121e-001 -9.8406773e-001 -5.2378989e-001 -6.2055721e-001
 -1.7704767e-001 -4.2055088e-001 -5.4363694e-001 -9.1343631e-001  7.3883655e-002 -3.7961458e-001  5.5494375e-001 -5.2345794e-001  9.7738727e-002  2.6273162e-001 -5.2509981e-001 -2.8497699e-001  4.3218271e-002  3.6724252e-002  4.9137283e-004  1.6936787e-002 -5.4433481e-001 -6.3136184e-001 -6.4274505e-002  3.6113325e-002  1.1279821e+000  8.9963556e-001 -5.3458429e-001 -1.6640175e-001  1.3360471e-001  2.6586680e-003 -5.8579997e-002  2.7525695e-001  3.7142091e-001 -2.6588455e-001  5.8869318e-001 -5.7570057e-001  8.4151418e-001  6.3576753e-001 -5.0126942e-001  4.1601242e-001 -1.6754966e-001  4.8854513e-001  5.4567444e-001  7.4940163e-001  7.0922137e-002 -3.4667486e-001 -3.6442562e-001 -4.4465754e-001 -2.7595324e-001  9.7584626e-001 -4.3892995e-001  2.0835896e-001 -3.6159353e-001 -3.0202895e-001  3.5375253e-001  6.1027538e-001  3.7477159e-001 -2.5564262e-001 -6.8679596e-001 -1.5329596e-001 -1.4570635e-001 -8.3286532e-002 -7.2224355e-001  2.2989500e-001  1.1104150e+000 -2.8449363e-001 -1.3801239e+000 -7.7137571e-001  4.2451889e-001  3.2329410e-001
  1.9823027e-001  1.2547296e-001 -1.5340747e+000 -4.2324559e-001  9.0784233e-002  2.7159797e-001  4.4813974e-001  5.0687633e-002  4.7378078e-001  2.8875433e-001 -3.0402137e-001  4.1848801e-002  2.3315566e-001  2.4815265e-001  3.8061282e-001 -3.4744949e-001  4.2756549e-001 -3.1745008e-001 -2.8235328e-001 -5.6017780e-002  6.3093543e-001 -1.5856824e-001 -8.5681907e-001 -6.9287663e-001 -3.5808344e-001 -4.9488625e-001  3.8090991e-001  4.6419451e-001 -1.2306670e-001  2.3775078e-001 -3.7086580e-001  1.2407759e-001  8.1318455e-002 -4.9871828e-001 -1.8868883e-001  1.0139566e-001 -1.2483409e-001  1.1132210e-001  4.8319915e-001  5.8259920e-001 -2.2329577e-001 -5.1605228e-001 -1.1005290e+000 -1.5825228e+000 -4.3094178e-001  5.2697929e-001 -4.1665067e-002 -3.0491575e-001 -1.4637795e+000 -1.1588044e-001  5.1240967e-002  3.3743678e-001  3.3732100e-001 -4.5520003e-001  7.0463105e-002 -1.2305909e-001  2.5698532e-001  4.1432189e-001  3.4162594e-003  3.7205245e-001  3.8652458e-001 -2.3836698e-001 -7.8294095e-001  1.2847065e+000 -6.3209172e-001  9.8925018e-001
  1.5698459e+000  2.7721606e-001 -7.0968343e-003 -1.7667025e-001  5.6293731e-001  5.2841744e-001  3.7921882e-001  6.8635243e-001  4.5944831e-001  6.5611927e-001  2.2288557e-001 -7.7390526e-002  4.2301239e-001  3.2427541e-001  2.0532345e-001 -3.0878007e-001  4.2380484e-001 -7.3601523e-002  1.9890367e-001 -2.6941785e-001  2.5278264e-001 -1.4472857e-001 -5.0522333e-001 -7.4651360e-001 -3.2206514e-001 -2.7969095e-001  2.0885787e-001 -6.0465365e-001 -3.5364107e-001  4.4410105e-003  9.7998770e-002  4.9923579e-001 -2.3669205e-001  2.6457369e-001  4.2525459e-002  6.6207515e-001  1.2870044e-001 -3.4617566e-001 -3.9617241e-001 -8.8379188e-002  3.0743214e-002  4.9998285e-002 -6.9623988e-002 -3.4746629e-001  1.5740674e-001  5.6793102e-001 -4.7512024e-002  1.9239117e-001 -4.0345946e-001  2.5938538e-001  8.2309629e-002  1.7684686e-001  5.1575995e-001  7.0872711e-001  1.1005239e+000  4.6303095e-001  5.5764503e-001  4.0837318e-001  1.1547173e-001  2.3010699e-001  4.7056255e-001  2.4880723e-001 -2.6300268e-001  2.3733596e-002  1.4490940e-001 -2.0807138e-001
 -5.4306781e-001 -1.9738903e-001 -8.5356132e-001 -1.1682412e-001 -1.9043255e-001  2.8512837e-001 -1.4436862e-001  7.1282918e-002  5.8305743e-002  4.6344908e-001  1.9933806e-001 -1.3957336e-001  5.4967323e-001 -2.4375264e-001 -2.8027004e-001 -4.5498535e-001 -2.3343858e-001 -3.4113235e-001 -2.8246322e-001 -8.5133319e-001  3.2447497e-001 -3.4472935e-002  2.9403798e-001 -1.1328556e-001  7.8804676e-002 -3.6086672e-002 -8.4295944e-001 -3.2723926e-001 -5.1277788e-001 -6.0388023e-002  7.3821592e-003  5.1973780e-001 -4.2028207e-002  6.7685981e-001  4.1506125e-001  7.9585551e-001  2.3480286e-001  2.1182018e-001 -6.5932846e-001  1.4652314e-001  7.5162811e-002  3.1009919e-001 -1.7672101e-001 -3.2192413e-001  1.1388081e-001  4.1110261e-001 -3.3845759e-001 -1.9231687e-001  8.7369197e-001 -1.0483843e-001 -4.2241703e-001 -3.8385209e-001  1.3036496e-001  3.5411901e-001  3.0254442e-001 -2.4479334e-001 -2.7781117e-001 -8.7470727e-002 -1.4161237e-001 -2.2443431e-002  3.3987862e-001  4.5897300e-002 -1.5701072e-001 -7.7627972e-001 -2.5666927e-001 -3.7433765e-001
  3.3247603e-001 -3.8621388e-001 -7.6016192e-001  4.6245921e-001 -1.8779865e-001  7.4350385e-001 -1.5243358e-001 -2.3950603e-001  2.7665078e-001 -6.8541210e-002  6.2591226e-001  5.6899964e-002  1.1002975e-001 -1.7288260e-001 -4.1557932e-001 -6.3776045e-001  2.6931772e-001 -1.7015225e-001 -6.7171178e-001 -7.5536132e-001 -2.8763026e-001 -5.4498813e-001 -2.5339260e-001  7.9022846e-001 -3.0752095e-001  5.2516020e-002  5.1321884e-002  1.1891289e+000  4.6285794e-001 -5.8244279e-001 -1.2714184e-001  4.2867243e-001 -9.2194690e-001 -2.1628299e-001  6.3004055e-001  8.3115786e-001 -7.5743628e-001  7.5491021e-001  1.5499484e+000 -2.4224289e-001  3.9325122e-001  3.3110676e-001  6.6573869e-001 -3.5693295e-001  1.1299614e-001 -4.1798861e-001 -1.3262032e-001 -2.6021925e-001  1.7211736e-001  9.2205136e-001 -2.5583402e-001 -7.1168976e-001  2.4396884e-001  6.2922311e-001  6.3495952e-001 -2.4182098e-001 -2.2791790e-002  4.0190224e-001  8.2840487e-002  1.7603544e-001  2.4072429e-001 -6.6020425e-001  1.3486353e+000 -7.4102324e-001 -4.2236035e-001  3.5366731e-003
  1.2092661e+000  2.1699069e-001 -5.6755848e-001 -5.3097015e-001 -3.3408448e-001 -5.9710571e-002  1.8706472e-001  2.8156335e-001  2.2965754e-001  7.1885883e-002  7.0549273e-001  3.0016111e-001  1.8905895e-001  3.8408172e-001  4.1483051e-001 -5.4623286e-001 -3.1643288e-001 -5.1428421e-001  4.8122480e-001 -1.1198141e-001  7.6100649e-002 -1.3337120e-002  3.4122353e-001  1.9751835e-001 -1.2812224e-001  2.2419385e-002  9.0796399e-001  1.0162041e+000  7.4654426e-001  1.3482597e-002  4.0615223e-001  2.0433042e-001  1.5095692e-002 -4.4715771e-002  2.5214869e-001  4.1185434e-001 -6.5266875e-001  5.3694902e-001  6.4509722e-001  5.9164168e-001  4.6325215e-001  1.7936323e-001  6.5875916e-001  2.3981857e-001 -1.6925753e-001  4.0762455e-002 -4.1475413e-001 -2.2568970e-002 -2.7518440e-001  6.7844739e-001 -6.9540451e-002 -1.4163484e-001  3.4150607e-001  8.9986241e-001 -5.9406910e-002  3.9919874e-001  5.5980834e-001 -2.9676625e-001 -8.7567294e-002 -1.3445634e-001 -2.1765989e-001 -6.1681032e-001  6.9143523e-001  4.5389204e-001 -9.3619831e-002 -1.0981928e+000
 -4.1178595e-001  4.7457580e-001 -3.5840624e-002 -2.0429649e-001  3.2978841e-001  2.3537769e-001  4.7945984e-001  2.1794454e-001  5.6402595e-001  1.1029248e-001  1.5055588e-001 -8.1211647e-001  1.0011147e+000  1.5618326e-002  3.6966786e-001 -4.8650636e-003  1.9038026e-001 -1.7760042e-002  5.3742422e-001 -1.2266249e-001  5.5780628e-001  8.0850705e-001  1.1588469e+000  2.1538625e-001  6.1119496e-001  2.0905941e-001  1.1138375e+000  1.7524406e+000  1.6046748e+000  2.4283323e-002  3.7707242e-001  7.0307232e-001 -1.8346773e-001  1.7256117e-001  5.6545652e-001  5.6454710e-001  4.0600730e-001  1.0994040e+000  1.5469373e+000  9.4406991e-001  4.5796083e-002  2.8210897e-001  2.8036682e-001  8.7747165e-001  4.2991152e-001  3.6992427e-001  5.1699304e-001  4.5724764e-001  2.6203672e-001  7.1160577e-001  4.7326519e-001  6.2111845e-001  6.7665842e-001  1.6481214e+000  6.9950409e-001  7.3900231e-001  9.6846240e-002  3.7362820e-001  6.4650972e-001  6.9399724e-001  5.9493470e-001  9.6256090e-002  3.6544371e-001  7.6594483e-001  1.0052526e+000  1.2024497e+000
  9.1957720e-001  7.7440893e-001 -1.1220307e+000  4.1086930e-001 -2.1265806e-002  6.6954308e-001 -1.0664995e-001  3.8575495e-001  4.2657677e-001  4.6479658e-001  6.1274752e-001  3.4682879e-001  1.7244017e-001  5.8138874e-001  4.0101832e-003 -4.8479279e-001  1.6107371e-001  7.9009877e-001  3.2344071e-001  2.2296931e-001  2.1154232e-001  1.0715085e-002  5.2265671e-001  4.8286937e-001  3.0690928e-001  1.2938606e+000  7.1597682e-001  6.0476473e-001  5.3507232e-001  3.0668703e-001  8.0620252e-001  1.0053853e+000  6.9676482e-001  8.9849123e-001  2.9337031e-001  3.6005358e-001  1.4924177e-001  6.6411230e-001  4.7477255e-001 -3.4846825e-001  7.2352735e-001  6.8429904e-001  6.7059021e-001  3.1185402e-002  2.2898492e-001 -4.1006279e-001  8.6462546e-001  7.7779224e-001  2.9511024e-001  3.1875204e-001  3.8932453e-002  1.6582414e-001  2.1841897e-001 -7.2479685e-002 -1.2705032e-001  3.8136977e-001  3.3312135e-001  1.8151052e-001  9.8379236e-001  1.7718453e-001 -3.7648267e-002 -4.4822402e-001  1.0284277e+000 -1.8917735e-002  1.2309412e+000  2.3796957e-001
  5.9508102e-001  8.5827530e-002  1.0654053e-001 -2.6806447e-001 -4.9125145e-001 -1.5458973e-001 -6.4854770e-001 -3.3178136e-001  2.8903980e-001 -3.2547802e-001 -2.8129829e-001 -5.2113955e-001 -3.2390364e-001  6.9633572e-002  2.4015476e-001  2.0087340e-001 -2.1703093e-001 -3.4295298e-001  6.9039955e-001 -4.7197984e-001 -7.2207008e-002 -3.2893682e-001 -5.8495048e-001 -1.2548147e+000 -1.7178034e-001 -2.3867354e-001  2.4683870e-002 -1.7053770e-001 -5.3800282e-001  9.2510979e-002 -1.0603171e-001 -7.5230362e-001  2.1973247e-001  5.5355068e-001 -8.0010078e-001 -3.0144304e-001  4.3480482e-001 -5.6261382e-001 -1.5768126e-001 -4.9283580e-001 -2.2858912e-001 -1.9000543e-001 -7.4382134e-001  3.3094671e-001 -2.3269777e-001  3.1244551e-001 -6.2860296e-001  1.1979170e+000 -2.2489372e-001  1.1969937e-001  4.7119149e-001  3.5378140e-001 -3.2544043e-001 -2.6004043e-001 -1.7730000e-001 -3.4093793e-001 -7.8725312e-001  3.4903826e-001 -5.3876296e-001 -2.8565709e-001  9.4592638e-001  2.3310995e-001 -9.3447180e-001 -2.8591442e-001  2.9594200e-001 -9.3102318e-001
  7.4612177e-001  3.0138229e-001  1.7844949e-001 -2.4283632e-001  3.8920208e-001 -7.9463952e-002  6.2179045e-001 -1.8941690e-001  2.4937674e-001 -9.9441145e-002 -3.1316911e-001 -9.6545260e-001 -1.2621317e-001  4.6955079e-003  3.7058664e-001  2.4308971e-001 -3.7741929e-001 -4.6569818e-001  1.7943451e-001 -1.5807155e-001  1.4793598e-001  3.9063248e-001  3.8812036e-001 -3.2326026e-001  2.5702618e-001 -1.2410092e-001 -2.1661091e-001 -7.4293265e-003  2.5015083e-001 -3.3695148e-001  5.6286154e-001  7.7598492e-002 -8.9219034e-002  3.6252579e-001  5.5223389e-001  6.0238123e-001  3.6836144e-001  3.6989755e-001  5.8074468e-001  8.7574554e-002 -6.9026473e-002 -2.5316185e-001 -5.0872527e-001  2.4175770e-001 -1.7240919e-001  6.1273830e-001 -4.6257191e-001  2.5225854e-001 -7.0666701e-001  8.5511889e-002  4.8028326e-001  4.4004293e-002 -3.7492728e-001  3.0790632e-001  1.7351394e-001 -5.9305534e-001  2.0880564e-001 -9.5781304e-002  1.3852422e-002  7.4212672e-001  6.7180289e-001  2.1705462e-001 -7.3310046e-001  3.5679054e-001  1.2253495e+000  2.9049051e-001
 -1.0843679e+000  8.2729357e-001 -6.0987262e-001  1.0242900e-001  6.1158318e-002 -5.8124237e-001 -3.8200668e-001 -2.5451206e-001  3.4145096e-002  4.8551486e-001  6.5211265e-001  1.2895707e-001  2.8418857e-001 -1.6662651e-002 -3.9293818e-001  1.2391956e-001 -4.1749532e-001  3.0491793e-001  8.9726956e-001 -3.6322212e-002  7.9658360e-001 -1.5935533e-001  1.7989331e-001 -1.3916240e+000  1.3378953e-001 -2.0076930e-002  7.3683097e-002  4.1483649e-002 -2.0173565e-001 -4.9931187e-001 -7.3124625e-001  1.1702896e-002  1.1068616e-001 -3.5570347e-003 -9.6237419e-002 -3.1552315e-001 -1.8752127e-001  7.6928503e-002 -7.6136471e-002 -1.6109567e-001 -3.0336082e-001  2.9015830e-002 -5.1724768e-001  2.3219651e-001 -1.8824321e-001  3.4437520e-001  1.9718124e-002  6.7586095e-001  4.2913236e-001  2.8670346e-002 -1.5142647e-001 -3.8828092e-001  1.2545375e-001 -3.1194095e-001 -3.2663284e-001  1.4740259e-001  2.9797107e-001 -2.6879622e-001 -3.4352800e-003 -1.3931689e-001  3.5106484e-001 -2.6491723e-001 -3.5970799e-001  1.0301819e+000  4.2570799e-001  9.5120615e-001
  1.3303856e+000 -7.2871902e-002  6.4229518e-001  3.9210499e-001  2.6380847e-001 -6.5779631e-001 -5.9022233e-001 -2.8286327e-003 -1.3517916e-001  2.8570755e-001  2.4482717e-001 -3.2862973e-001 -5.6827302e-003  1.8642553e-001 -3.0153412e-001 -2.5151942e-001 -4.5436515e-001 -1.8180412e-001  7.3698045e-001 -5.8859141e-001  2.5455302e-001  9.0920164e-002 -3.2491828e-001 -4.3163207e-001  5.8502874e-002 -1.3003844e-001 -1.2117836e-001  9.8342246e-002  8.2490429e-001 -1.1441963e+000  2.5899469e-001 -2.9675516e-001 -7.4301768e-001 -7.4915383e-001 -6.1930900e-001 -2.4351937e-001 -7.8135512e-001  6.0550551e-001  3.3006779e-001 -1.7905590e-001 -2.4438283e-001 -9.3323427e-002 -2.2188777e-001  4.2259724e-002  1.6371509e-001  5.4070034e-001 -1.7447582e-001  8.5778491e-001 -2.3607613e-001 -2.8726541e-001 -2.3810531e-001 -4.9216111e-001 -1.1978905e-001 -5.0012619e-001 -2.5193443e-001 -2.5111502e-001 -5.8913073e-001  7.8604763e-002 -7.5571288e-001 -1.4882162e-001  2.5379283e-001 -1.2105769e-001 -3.9399817e-001 -1.7226967e-001 -1.7609024e-001 -1.3578926e+000
 -6.2400556e-001  3.5798906e-001 -8.3800610e-001  1.5132079e-001 -3.5808091e-001 -1.8574266e-001 -4.8667490e-001 -4.9900440e-001 -2.7358855e-001  4.5554788e-001 -6.2051544e-001 -6.4107072e-001 -2.1664062e-001 -2.4275414e-001 -9.3116649e-001 -5.5341829e-001 -2.9913382e-001 -1.2310891e+000 -1.1335122e+000  3.2200622e-002 -5.2051119e-001  5.5721061e-001  5.3125474e-001  2.0204913e-001 -4.8167930e-002  3.6288388e-001 -4.0150931e-001 -2.6355336e-001 -2.3441858e-001 -3.3770777e-001  6.9058627e-001 -4.1960619e-001 -5.4354074e-001 -8.1784150e-001  4.8368003e-001  8.5317700e-001 -5.2845423e-001 -4.3838813e-001 -3.6489735e-001 -6.7337328e-001 -1.8922651e-002  1.7271249e-001  5.0377401e-001  7.5557930e-002 -5.2061606e-002 -2.0507294e-001  5.3517865e-001 -2.1009296e-001  6.6020203e-003  5.0543172e-001 -6.1032881e-001 -1.3097875e+000 -7.9943452e-001 -6.2788285e-001 -9.0037447e-001 -1.8099860e-001 -2.3345646e-001 -6.9971022e-003 -5.0576794e-001 -2.4918911e-001 -4.6540157e-002 -6.3978302e-001 -1.7784081e-001  2.5394608e-001  6.9600246e-001  3.7257206e-001
  7.1097263e-001  4.3040866e-001 -1.5336271e+000  6.5755094e-001  2.8901703e-001  4.5738479e-001  7.6683896e-001  3.6916369e-001 -7.1798952e-002  5.7927673e-001 -2.1111596e-001  4.2938598e-001  1.3879213e-001  1.1425951e-001 -3.9260676e-001 -4.9771662e-001  8.7596881e-002 -4.6281290e-001 -1.4795825e+000  3.5930966e-001 -6.9329502e-001  3.6512496e-001 -7.4593266e-002  3.0937036e-001  2.3681696e-002  5.3912771e-001 -6.3362403e-001 -6.9774372e-001 -5.0230222e-001 -6.8762095e-001  8.6584852e-001  6.0473425e-001  8.0697606e-001  8.2339209e-001  1.2648733e+000  1.6044687e+000 -5.5823817e-001 -8.0132559e-001 -6.1690207e-001 -4.5633612e-001  6.8555223e-001  5.7686856e-001  1.2344086e-002 -5.4704458e-001  5.2896487e-001  3.4188854e-001  1.0880477e+000  1.6641146e-001  3.5251191e-001  1.2787595e+000 -3.0697066e-001 -1.0701622e+000 -7.4354998e-001 -1.5221538e-001 -2.1000098e-001  9.8414412e-001  1.0006388e+000  8.0824531e-002  5.4965511e-001  1.6869628e-001  2.7144368e-001 -8.2204752e-003  8.3545010e-001  4.5429182e-001  1.1064653e+000 -3.6717273e-001
 -3.1937660e-001 -4.8744224e-001 -3.4235151e-001 -6.9809850e-002  1.5548161e-001  9.7343753e-002  1.8486561e-001  3.7521955e-001 -2.0432508e-001  1.3013129e-003 -2.0022191e-001 -4.7152180e-001  1.4632303e-001  1.7770375e-002 -4.6372082e-001 -4.3156488e-001  2.2770737e-001 -6.7107384e-001 -2.3518695e-002 -5.7050507e-002 -2.3227176e-001  4.3097281e-001 -7.8879222e-002  3.0668729e-001  1.2472289e-001 -1.7750171e-001  2.1657417e-002 -1.1186598e+000 -7.6177892e-001 -3.9299116e-001  4.8506411e-001 -5.2905456e-002  2.3523841e-001  2.2159531e-001  9.2392830e-001  1.1680475e+000 -2.5468355e-001 -1.4661734e+000 -1.3371399e+000 -1.6651140e-001  1.3316620e-001  9.6802365e-002  7.5636785e-001  4.0676123e-001  8.6591187e-002  5.4157687e-001  3.1705209e-001 -6.7930950e-001  5.8617599e-001  6.9990051e-001 -3.2222574e-001 -8.8590441e-001  2.5979398e-001 -2.6241649e-001 -4.1594363e-001  7.7320404e-002  8.0428208e-001 -6.0740684e-002  2.4346952e-001 -4.3476110e-001  1.1315827e+000  2.3553607e-001 -5.5848307e-001 -6.4045463e-001  8.0894087e-001 -7.2000077e-001
 -5.3245856e-001  3.5906231e-001 -5.7133424e-001  7.9098380e-001  1.1914112e-001 -1.3952944e-001  3.1339851e-001  4.6572888e-001 -2.8856056e-001 -7.8491671e-003  3.1938278e-002  6.8014434e-002 -1.5890836e-001  2.4320898e-001  2.8587824e-001  4.2209611e-001  2.4694979e-001 -3.4327429e-002 -3.5563324e-001  3.4395934e-001 -3.7316209e-001  6.5899606e-001  4.2097034e-001  8.8315636e-001  5.9004943e-001  5.8911981e-001 -7.1423565e-001 -8.2074921e-001 -8.1323003e-001 -1.6824340e-002  8.9947954e-001  3.3824613e-001  1.1099431e+000  5.9390716e-001  1.3266519e+000  1.5841054e+000 -3.8019937e-001 -1.1307648e+000 -1.2328488e+000  1.7832719e-001  4.1358744e-001  1.6031093e-001  6.0962708e-001  2.3398654e-002  4.2673076e-001  2.3104071e-001  2.8618990e-001  5.4217465e-002  3.9571830e-001  2.6843440e-001  3.4345348e-001 -1.7894473e-001 -2.1760968e-001 -4.7791286e-002 -5.1998287e-001  2.2602430e-001  5.6049765e-001 -3.3976111e-001  5.7792456e-001 -2.0557187e-001 -4.2250675e-001 -3.9521901e-001  6.1067612e-001  5.9345015e-001  6.1505180e-002  6.3417669e-001
  2.0859960e+000  4.2856357e-001 -6.9269850e-001 -2.6979353e-001 -7.7939857e-002  7.6638491e-001 -5.6370309e-001  1.2482943e-001 -2.5725587e-001  3.7983088e-001 -1.4921750e-001  2.3850684e-001 -2.0405505e-001 -1.0807385e-001 -2.2093317e-001 -6.0660980e-001  9.5799952e-002 -3.1904126e-001 -7.3169893e-001  4.6802124e-001  6.5678929e-001 -6.2262185e-001 -2.6152905e-001  4.9312601e-002  1.9177508e-001 -1.4129276e-001 -1.5188873e-001 -8.2477397e-002 -7.5849641e-001 -3.2627885e-001 -1.4577169e-001  2.5209038e-001  8.6874167e-001  2.1238358e-001  7.7377154e-001  1.6562863e-001 -2.0874517e-001 -2.0443170e-001 -3.1131319e-001 -9.7788084e-001 -3.4917530e-001  1.7077621e-001  3.4012606e-001 -3.3589133e-001 -1.5045421e-001  6.3642339e-002  6.7690522e-001  5.0897896e-001  3.5408683e-001  7.7018060e-001 -7.2779733e-002 -4.1692304e-001 -2.4615180e-001 -4.2115180e-001 -6.4657638e-002 -4.4489606e-001  5.7984379e-001 -3.1299301e-001 -2.0892561e-001 -5.1754753e-001  2.0634653e-001 -3.6492087e-001 -3.8980944e-001 -2.9829767e-002 -3.1837626e-001  1.1075617e+000
  3.6023487e-001  1.5904786e-001 -2.8676751e-002 -6.5834232e-001 -5.9521959e-001  8.9002087e-001  4.0266630e-001 -1.0715595e-001 -6.0786731e-001 -3.1513987e-001 -2.1525918e-001  1.3422221e-001  5.9292402e-001 -1.7934575e-001  6.6107707e-002  8.5816989e-002  8.8778743e-001  3.5824353e-001 -1.9889006e-001  6.2125821e-001  4.0963560e-001 -7.5825419e-001 -2.8547644e-001 -1.8358800e-001  3.7063526e-001 -6.4357332e-001  3.0648295e-001  5.0187238e-001  8.8808210e-002 -2.7585820e-001  3.1274688e-001 -7.1715744e-002 -1.0690145e-001  2.5002001e-001 -2.2746060e-001  3.4803590e-001 -1.5098862e-001  2.1933354e-001  4.4457467e-001  1.8916137e-001 -6.3183028e-001  6.5520775e-001 -5.4829880e-001  6.3247637e-002  1.9467046e-001 -2.2543391e-001  1.1711045e-001  5.5803673e-001  1.6835958e-001  1.7789940e-001  4.2751133e-001 -2.5586721e-001 -1.1342277e-001  1.0305569e-001  4.7432167e-001  1.8091780e-001 -2.4922724e-001 -4.8600283e-001 -3.6849612e-001 -2.2717181e-001  9.4937152e-001 -7.4232645e-001 -3.9222293e-001  6.0765142e-001 -8.8762390e-001  7.5312225e-001
  5.0557849e-001 -6.6479998e-001  5.8914172e-001 -2.9618085e-001 -5.0242819e-001 -6.4217145e-001  4.4960257e-001 -6.1456664e-001 -1.4793418e-001  1.0328256e-001 -5.4372667e-001 -1.4973821e-001  1.6579049e-001  1.4415461e-002 -8.1864733e-001 -5.7471896e-001  4.2437821e-001 -1.9224914e-001  4.1931160e-001 -1.3497911e-001  1.6992176e-002 -1.3638250e-001  7.5907193e-001  7.6027660e-002  4.7980328e-001 -2.1572602e-001 -6.8515663e-002 -1.4362083e-001  2.2504336e-001 -4.5464186e-001  3.2696468e-001  1.2086442e-001  1.0657717e+000  4.6274084e-001  4.5354089e-001  4.7108453e-001 -2.9454278e-001 -7.1476626e-002  4.7780369e-001 -7.3270695e-002  5.7172884e-001  5.5873273e-002  5.7798446e-001  2.6711138e-001  3.0566992e-002 -2.3639358e-001 -2.5757397e-001 -2.6362266e-001  1.3375163e-001  2.0927085e-001 -1.2092900e-001 -3.2615968e-001  5.3292889e-002  3.4498322e-001 -3.1239192e-001  2.8432024e-001 -3.5450836e-001 -6.8108792e-001 -2.6323012e-001  2.1995608e-001 -3.2186126e-001 -3.9364661e-001  4.0157971e-001  1.6578851e-001  9.8926427e-003 -3.8520216e-001
 -3.4793500e-001 -1.0487017e+000 -5.4809778e-001 -1.4154943e+000 -4.4522185e-001  5.3202631e-001 -8.4126582e-002 -1.8807941e-001  5.6776534e-003 -1.3252160e-001 -6.0825876e-001 -1.5888144e-001  9.7281588e-001 -1.4595809e-001 -1.5934654e-001 -2.0770182e-001  7.6441661e-001  4.9037070e-001 -2.6566639e-001 -4.7948395e-001  7.7036081e-001 -6.9256932e-001 -4.7957944e-001 -1.0610425e+000 -8.9630139e-002 -1.1230462e+000 -6.0204714e-001 -5.2853019e-001 -6.0735594e-001 -1.2721585e-001 -5.3604116e-001 -8.0317568e-002  6.5859965e-001 -8.6839839e-002 -2.4800585e-001 -6.7409256e-001 -6.7175744e-001 -5.5070741e-001 -1.7585935e-001  3.5959336e-002 -1.5180966e+000  1.1958979e-001 -9.5269944e-001  3.3518667e-001 -2.8130956e-001  1.6816441e+000 -2.9411648e-001 -9.4705672e-002  6.0548744e-001  8.8908722e-001 -1.1236871e-001 -1.2470458e-001 -4.9417092e-001  1.4493271e-001 -1.2461652e-001 -9.5175078e-002 -1.0096146e-001 -2.8631416e-001 -4.4381726e-001 -3.0682566e-001 -4.5043259e-001 -2.3990079e-001 -9.0305391e-001  7.1986951e-001 -6.0483201e-001 -5.4153425e-001
  3.4511227e-002 -6.5192875e-001  3.8866161e-001 -1.5101822e+000 -3.2187289e-001  1.0928877e-001  1.7416567e-001 -6.4887831e-001 -3.8353660e-001 -3.7702539e-001 -1.1338426e+000  9.9695847e-001  1.6241389e-002  6.4729396e-002  7.9181375e-001  1.9949686e-001 -7.4133244e-001 -2.0094795e-001 -1.0885935e+000 -1.0248996e+000  1.3737848e-001 -5.6933210e-001 -3.1906281e-001  2.9073190e-001 -8.5159435e-002 -5.1675127e-001  3.4627379e-001  7.5671585e-002  1.4073039e-001  7.4789242e-002 -2.4655360e-001 -2.2519471e-001  5.8597699e-001 -1.9622560e-001 -4.1776204e-001 -1.9301879e-001 -1.0167772e-001 -3.6098422e-001  4.0991045e-001 -1.6148238e-001 -3.4743687e-001  1.0345285e-001 -5.8045283e-001 -3.4898370e-001  2.0455695e-002  6.5230679e-001 -4.6031704e-001 -1.2504428e-001  1.0641207e-001  8.2232796e-002  2.8750800e-001  7.7827407e-001 -5.3099544e-002  2.9750094e-001  1.8012488e-001 -5.3458415e-001 -4.0503704e-001 -2.9388652e-001 -3.7208638e-001  1.6422004e-001 -1.2247862e-001 -2.4782852e-001 -1.6764206e-001 -4.6875195e-001 -7.6910420e-002  3.4323619e-001
 -3.3568102e-001 -6.6732360e-001 -4.2527812e-001 -6.9187956e-001 -2.9129117e-001  5.2082729e-001  4.6766623e-001 -6.8340005e-001 -4.6463117e-001 -9.1255305e-001 -1.0166171e+000  6.3021368e-001 -4.2031042e-001  4.9646735e-001  9.7588715e-001  1.0668579e+000  1.9653477e-001 -4.6353848e-003 -6.9113270e-001 -3.9382159e-001  7.1994120e-002 -4.7104315e-001 -1.8606491e-001  5.5266533e-002 -3.2537023e-001 -3.1377556e-001  1.5278418e-001  3.5815363e-001  4.2603485e-001  2.0454525e-001 -1.1029003e+000 -5.2613567e-001 -3.4843039e-001  1.2799867e-001 -6.0906296e-001 -1.2146617e+000  2.7210905e-001 -6.3589711e-002 -3.8518551e-001  5.3327873e-001 -6.4365830e-001 -4.6253626e-003 -9.9344721e-001 -8.3621270e-002  3.0342497e-001  7.6067302e-001 -1.4737220e-001  4.3258902e-001  5.1797466e-001 -4.0799147e-001  5.2577647e-001  1.2438732e+000 -3.1367116e-002  1.1182269e-001  4.0862170e-002 -2.2248192e-002 -8.1437212e-001 -3.4429520e-001 -6.8335524e-001 -1.7443703e-001  1.2314067e-001 -5.1985009e-001 -8.6862333e-001 -3.9802021e-001 -5.4023679e-001 -2.0534499e-001
  4.8051804e-001 -4.2414401e-001 -7.3094501e-001 -3.7625205e-002 -4.4626018e-001 -6.0560966e-002  4.0438365e-001 -1.4940595e-001 -4.1229433e-001 -3.8852492e-001 -6.7650350e-001  1.2502579e-001  2.7274067e-001 -4.7741239e-001  1.7596655e-001  6.5389241e-001  1.9746125e-001 -4.0703915e-001  3.2448032e-001 -7.1571303e-001  1.3470461e-001 -1.7741803e-001 -9.6084556e-001  3.0023063e-001 -3.7826008e-001  1.4243885e-001  1.6964293e-001 -3.8188839e-001 -2.3061360e-001 -3.7141969e-001 -8.7543028e-001 -1.6958748e-001  9.2011754e-002  8.5630128e-001 -4.0485980e-001 -8.0869140e-001  3.6109815e-001 -3.1097803e-001 -2.1996616e-001  3.6832238e-001 -5.4982466e-002  3.3681035e-001  3.0904014e-001  5.3195659e-001 -2.7226397e-001  1.6732421e-002  3.2677969e-001  1.1909045e+000 -3.0884306e-001 -1.4438712e-001  4.6849431e-001  3.9913272e-001  1.4488763e-001 -1.7923372e-002  1.6217536e-001 -2.0277365e-001 -4.9500812e-001 -6.8721803e-001 -3.6680929e-001 -1.8401866e-001  4.5090661e-001 -7.8461155e-001  3.2291770e-001  2.0174372e-001 -1.5934834e-001  4.1464441e-001
 -7.7566177e-001  9.1360662e-001  3.5714020e-002  3.2918840e-001  1.0816454e-001  9.4616656e-001  3.7581924e-001 -6.3410394e-001  1.4428422e-001  8.8564434e-002  3.8514941e-001  2.4609360e-001  3.6010151e-001 -3.6412202e-001 -2.4901657e-001 -2.6014567e-001 -1.0281988e-001 -6.1691239e-001  4.5844347e-001 -1.2794870e-001 -6.4992850e-001 -2.4265809e-001  7.9769710e-001  9.3601950e-001  2.5917545e-001  4.7212099e-001 -4.0305769e-001 -7.5736683e-001 -6.0806632e-001 -5.4201972e-001 -1.1603664e-001 -1.6804646e-001 -1.3598203e-001  1.9523318e-001 -3.5642732e-001 -2.6259083e-001 -3.4300171e-002 -1.0575935e+000 -6.8018045e-001 -5.0117470e-001 -1.3992336e-001  2.6588312e-001  2.3608352e-001  8.1030606e-001 -1.9737316e-001 -1.2378297e+000  8.8486903e-001  1.5652638e+000  3.3290749e-001  4.4812765e-002 -2.3846154e-002  5.5492337e-002 -2.5625188e-001 -1.7673967e-002 -9.0990333e-003  1.3918934e-001 -1.3581432e-001  2.8121449e-001  1.3816184e-002 -2.1400258e-001  8.2626788e-002  1.0737022e-001  1.1595229e+000 -8.1291821e-001  1.2567851e+000  3.6080564e-001
 -5.7842960e-001  1.2942523e-001  2.1354199e-001  8.8246443e-001 -7.8466789e-002  8.3474737e-001  5.5258852e-001 -9.2201702e-002 -1.6301794e-001  8.9969072e-003 -3.1763759e-001 -1.2062954e+000  3.6576293e-001 -6.1123025e-001 -6.3500681e-001 -8.7733387e-001  6.8263289e-001 -1.2751192e+000  5.6020539e-001  5.9290054e-001  1.8933896e-002 -2.2297773e-002 -1.0542040e-001  1.0123516e+000  2.4266209e-001  4.0923157e-001 -3.5134584e-001 -1.6582055e+000 -1.1061547e+000 -7.9632146e-001 -1.7234867e-001 -3.0090504e-001 -3.4360439e-002  1.0180754e-001 -3.3896867e-002 -2.8620761e-001 -1.9303011e-001 -1.0257311e+000 -1.0241608e+000 -3.4127533e-001  5.0205755e-001 -2.6470831e-002  5.9219975e-001 -3.8134073e-001  2.7427098e-001 -1.4229007e+000  1.3307699e+000  1.6184115e+000 -2.0726916e-001  1.9068674e-001 -6.3343255e-001 -7.4360451e-001 -6.6943042e-001  2.2938085e-001  2.9711380e-001  3.4964011e-001 -2.2331481e-001  2.4595838e-001  4.2299096e-001  3.5048315e-001 -5.9631366e-001  4.9477638e-001  1.4217439e+000  4.1098721e-001  9.1017941e-001  1.5483646e+000
 -1.2276185e-001 -1.4940722e-001 -4.8407095e-001  8.0462049e-001 -2.0280520e-001  2.3981006e-001  2.6637824e-001 -4.2116906e-001  2.2861954e-001  9.4771186e-002 -3.6523581e-001  3.3251373e-002  7.7144072e-002  9.0260118e-002 -5.9177408e-001 -3.0432239e-001  1.1477994e+000 -1.7354979e-001  4.1091611e-001  8.0932972e-001  7.6170692e-001 -5.4641276e-002 -5.8196170e-001  1.0084867e+000  4.1870475e-001  1.9672176e-001 -3.3309338e-001  4.1386870e-001 -1.1632763e-002  2.3126030e-001 -4.9510743e-001 -2.3922061e-001  6.6408306e-001  3.9884324e-001 -1.6581340e-002 -8.5738652e-002  5.2779110e-001  2.5055368e-001  5.6221774e-001  4.7331826e-002 -2.8906186e-002  2.9730639e-001  3.8313064e-001 -4.2110311e-002  2.8287742e-001 -2.7821614e-001  1.5444879e+000  9.5939945e-001 -2.8225006e-001 -5.3097609e-002 -2.2903480e-001 -5.7290609e-001  6.1645493e-003  1.2907052e-001  6.2263195e-001  1.4601621e-001  1.4022354e-001  4.3358603e-001  4.3656040e-001 -8.2622503e-002 -1.6142766e-001  2.3176287e-001  5.9006419e-001  3.2335929e-001 -6.3183587e-002  9.9057208e-001
  1.1064562e+000 -4.5147419e-001  8.7949109e-002 -5.6746487e-001 -4.4889052e-001  8.7423358e-001  4.4627702e-001 -6.9481107e-001  8.6759617e-002  2.0276859e-001  1.5846850e-001  1.0291453e+000  5.0867626e-001  2.3362894e-001 -1.9862062e-001 -3.1246548e-001  3.8368377e-001 -1.0835946e-001 -1.1847027e-001  3.8510568e-001 -4.6663012e-004  4.0282201e-002 -2.5470937e-001 -1.0796031e-001  1.4799293e-001 -4.0256834e-001  4.5498028e-001  3.5738247e-001 -7.0684897e-002  6.4569695e-002 -7.5946328e-002 -2.2111245e-002 -5.8572693e-002 -3.8149551e-001 -4.1919974e-001 -1.4901380e-001 -3.2774935e-001  2.8469083e-001  6.4738466e-001  7.5319654e-001  1.7259650e-001  6.7659004e-002  2.3896078e-001 -5.6528118e-001  3.0760445e-001  2.9593824e-002  3.1375524e-001  9.8964694e-001  4.3863156e-001 -2.1051794e-001 -1.6634599e-001 -1.2261664e-001 -5.0122356e-001 -2.1603322e-001  4.1070911e-001  3.4258292e-001  1.1641870e-001 -3.7612843e-001  3.0009582e-002  1.7352239e-001 -1.0604232e+000 -4.7621642e-001  6.6559028e-002  3.7958317e-002 -4.8665447e-001 -7.1874592e-001
 -6.4042360e-003 -6.7699571e-001  4.7723875e-001 -1.3666213e+000 -4.5313065e-001  1.0260250e-001 -2.6984557e-001 -1.1938719e+000 -2.1194170e-001 -4.7173748e-001  4.3657420e-002 -3.7119508e-001 -2.4749048e-001 -3.7038199e-001  3.3417950e-001  2.2509811e-001 -3.2207418e-001  3.0482122e-001  4.8071476e-001 -5.3934063e-001  2.7017609e-001 -2.4435135e-001 -6.0686174e-001 -7.3241018e-001 -1.4658716e-001 -4.5428882e-001 -4.0021188e-001 -5.5302376e-001 -1.4409086e+000  2.9903458e-001 -1.0384553e+000 -3.5981527e-001  3.9660076e-002  1.5402547e-001 -4.9855414e-001 -4.9765596e-001  3.6315141e-001 -1.1695543e+000 -1.4828186e+000 -6.1581052e-002 -8.9523129e-002 -4.5352559e-001 -5.9635637e-001 -1.3000706e+000  5.1775434e-002  3.2102585e-001 -1.1985536e+000  6.2130671e-002 -2.1688338e-002 -6.9586709e-002  1.5572052e-001  3.9012150e-001 -6.9151366e-002 -5.8240821e-001 -1.2985206e-001 -5.0052427e-001 -8.6119262e-001  5.0891381e-002 -1.1272256e+000 -5.9574019e-001 -6.7159793e-003 -8.8584658e-001 -1.3368878e+000  3.6449730e-001 -1.2655936e+000 -1.8076078e+000
 -3.9795217e-001  1.1472077e-001  1.8074409e+000 -9.1277982e-001 -8.5812922e-002 -3.1424768e-001  1.8637422e-001  1.2697414e-001  3.6809116e-001 -5.3461536e-001 -2.9584180e-002 -7.1605808e-002  2.9911031e-001  4.4934107e-001  1.6059023e-001  9.4651384e-001  6.1220944e-001  1.4030831e+000  8.0369486e-001 -3.0883686e-003  6.7394897e-001  3.4682784e-001  6.8623025e-002 -3.4157089e-001  2.6650087e-001 -4.2625052e-001 -1.4054733e-001 -8.4347914e-001 -7.6697775e-001  4.3165866e-001  2.4573005e-001 -1.3549872e-001  3.2215210e-001  3.7015059e-001 -2.3329825e-001  2.1503280e-001  9.6609713e-001 -6.8773853e-001 -5.8417240e-001 -1.5899273e-001 -4.0630893e-001  2.7957653e-001 -2.0731842e-001  7.9366761e-001 -1.3830304e-001  1.2793503e+000 -3.8104010e-001 -2.6891067e-002 -1.2964700e-001  2.1594682e-001  6.0647294e-001  7.9496419e-001 -1.0759741e-001  3.6169726e-002  3.9896185e-002  6.9185854e-001 -2.4682048e-001 -5.2714597e-002  2.0903246e-001  3.4208045e-001 -5.8523004e-001 -2.3547440e-001 -9.1147912e-001  6.3073108e-001  1.0589318e-001  9.3127954e-001
  1.6111549e-001  7.7733724e-001  1.4669178e+000 -7.7435077e-001  7.6969045e-001  7.6677033e-001  3.4249070e-001  5.7389651e-001  5.1317430e-001  4.1705438e-001  6.5397654e-001  6.7939821e-001  6.0739440e-001  3.3909205e-001  9.4152386e-001  1.1229352e+000  5.7506621e-001  1.2325953e+000  1.2899641e+000 -6.8659423e-002  2.0124794e-001 -3.4926340e-001  4.1351149e-001  4.8424450e-001  4.4010412e-001 -2.7007212e-001 -5.7160370e-001 -1.4751065e+000 -1.9819934e+000  1.0414188e+000 -2.0135061e-001 -4.5179772e-001  3.3956363e-001  5.2154484e-001 -1.1779576e+000 -8.5825757e-001  7.2217005e-001 -1.3497264e+000 -1.9303594e+000 -7.2976722e-001 -3.5454738e-002  3.3383856e-001 -1.1939615e+000  9.7899669e-001  4.0973020e-002  4.8507872e-001 -6.8123175e-001  1.0848680e-001  4.2969389e-001  3.9124082e-001  6.3168970e-001  1.2888755e+000  3.2446925e-001  1.6109972e-001 -9.4073173e-001  8.8708919e-001  1.6142545e-001  5.9512133e-001  1.2014004e-001 -3.1736582e-001  1.9967016e-001  6.1602082e-001 -2.8629461e-001 -2.6631918e-001  3.4733938e-001  6.6450195e-001
 -7.1265359e-001  9.5480433e-001  1.1546805e+000 -6.4033324e-001  1.1620916e+000  1.3562766e-002  3.5794067e-001  1.0743298e+000  5.5466808e-001 -1.1531636e-001 -2.2224213e-001  3.6391944e-001 -6.4054980e-001 -2.2037330e-002  1.2159114e-001  8.2455625e-001  7.6011272e-001  1.3307333e+000  6.9544674e-001  1.8926705e-001  1.3344169e+000  3.8978612e-001  1.3468600e+000 -5.9178869e-001  5.3661479e-001 -8.4374037e-001 -2.7795200e-001 -3.1415044e-002 -7.0687312e-001  2.7583828e-001  5.3741210e-001  3.5533606e-001  7.6079635e-001  1.6936550e+000  4.1926997e-001  4.3449093e-001  1.0883906e+000 -1.2856440e-001  4.1346065e-001 -3.6937690e-001 -3.9911211e-001 -1.5530072e-002 -7.2407692e-001  1.4501992e+000 -2.4067073e-001  1.5000902e+000 -3.9389943e-001 -1.6056258e-001  6.9606623e-001  9.7364242e-002  5.0743746e-001  5.6513619e-001  1.1431730e-001 -5.8141998e-001 -1.1397007e+000  1.4425223e-001 -2.3658824e-001  3.6798682e-001  4.1379736e-002  3.2874411e-001  1.1951854e+000  6.5970412e-001 -2.3006919e+000 -1.0436253e+000 -4.2032559e-001  7.7653803e-001
  6.1671107e-002  8.7510184e-001  1.2005503e+000  8.5326218e-001  6.9074046e-001 -3.0777581e-001  4.3871130e-001  1.5446132e+000  6.9750444e-001  4.5001322e-001  5.8883340e-002  2.3725864e-001 -1.9869114e-001 -3.4050482e-001  5.6188740e-001  5.5419719e-001  3.2368928e-001  8.5317176e-001  1.5366282e-001  1.7586302e-001  2.0986927e-001  2.4772327e-001  5.6060754e-001  6.9403341e-001  5.2512291e-001  1.1409676e-002  7.0000252e-001  9.4749825e-001  7.1211992e-001  1.2593464e+000  8.0491318e-001  1.2312516e+000  1.3461584e-001  9.6318290e-002  9.4760657e-001  1.0340459e+000  1.4331001e+000  5.1365045e-001  6.1416548e-001 -2.5349559e-002 -2.8716381e-001  3.6153797e-001  1.4590675e-001  5.6229107e-001  6.0628367e-001  4.5698198e-001  4.9044398e-001  1.1037593e+000  3.0170277e-001  2.5598697e-002  2.1362593e-001  6.5028818e-001  1.1207321e-001  3.6581266e-002 -1.6570483e-001  2.3448715e-001 -2.9858400e-001  5.9434877e-001  6.7748444e-001  3.5433145e-001 -1.6748154e-001  3.2487602e-001  5.2952511e-001 -6.8070588e-001  7.1085052e-002  1.2278836e+000
  2.7123992e-001  1.1216841e+000  6.4675814e-001  3.8340404e-001  1.0811877e+000 -1.8386900e-001  4.6466783e-001  7.4569144e-001  1.3609468e-001  4.2087630e-001 -1.1598084e-001  2.9467679e-001 -6.7351439e-002 -6.8117397e-004  1.0240748e-001  6.9734356e-001 -2.5487944e-001  9.3872598e-001  8.2124475e-001  4.9711601e-001  6.7538053e-001  5.4599650e-001  9.2374178e-001  1.1205391e+000  4.0985678e-001  6.9096169e-001 -3.7992304e-002  1.3938975e-001  2.4397541e-001  1.4009806e+000  3.6984833e-001  6.4443520e-001  1.0967013e+000  1.9185524e-001  2.5317636e-001  1.4586130e-002  6.1428667e-001  1.1849912e-001 -5.5467475e-001 -4.1117731e-001  4.1155870e-001  7.0176844e-001 -3.1799968e-001  1.2697142e-001  6.2263511e-001  5.1817079e-001  4.6399624e-001  1.9919093e-001 -9.4730653e-002 -5.7299144e-002  9.2223496e-002  5.7945701e-001  3.5992568e-001  2.7482361e-002  6.0324422e-002  5.6776547e-002  2.0453291e-002  2.8426627e-001  1.6931517e-001 -1.8021706e-001 -8.1806179e-001  7.5987873e-001  2.8650411e-001  1.2112802e+000  1.0297714e+000  9.8754980e-001
 -1.4354667e+000 -5.4289853e-001  3.5780831e-003  2.1464549e-001 -3.5377232e-001  1.8581691e-001  3.7557497e-001  2.1345928e-001  1.0174897e-001 -1.1265642e-001 -3.5612457e-001 -1.3419879e-001 -9.5120629e-002 -3.4116963e-001 -6.3191413e-002  3.7492794e-001 -3.1659732e-001  5.6364276e-001  4.1778735e-001  4.5726955e-001 -2.3200957e-001  5.6360383e-001  6.7810839e-001  3.4493008e-002  3.9817545e-001  1.8051380e-001 -2.5869407e-001 -3.3276142e-001 -3.3524574e-002  5.7391639e-001 -1.8864192e-001  3.6094800e-001  5.6324793e-001  7.2604799e-001  9.3796330e-002 -3.1249985e-001  2.8126183e-001 -3.2606080e-001 -1.2521814e-001 -2.2673477e-001 -1.6463838e-001  4.4931977e-001  2.5011033e-001  9.7719814e-001  5.8816836e-001  1.4866574e-001  4.9222273e-001 -1.1821687e-001  8.3898647e-002 -7.4636266e-002  7.0085995e-001  3.8545141e-001  1.6501864e-001  2.3757987e-002  8.1013740e-001 -1.8071607e-001 -1.7294648e-001 -4.3649275e-001 -1.0009283e-001  1.3305779e-001  3.3395316e-001 -2.4891121e-001 -2.4257706e-001  4.0268487e-001 -1.0046285e+000  1.0866137e+000
  5.5828981e-001  2.8964552e-001  2.6320945e-001  1.1213822e+000  4.5976393e-001  3.0474284e-001 -8.4239368e-003  5.5030909e-001  2.0315178e-001 -2.4929684e-001  5.3077290e-001  7.4995439e-001 -4.8390786e-002  2.5867582e-001  2.8970420e-001  1.9839593e-001 -2.3376592e-001  1.3519361e+000  8.5747657e-001  6.2486193e-001 -2.2207201e-001 -8.0648070e-002  1.0476522e+000  4.6601094e-001  7.4320013e-001  6.8084546e-001  4.9188563e-001 -2.8958903e-001 -4.8012981e-001  6.6853806e-001 -6.5113011e-002 -5.0370407e-001  8.2537943e-001  6.5912894e-001 -3.8385330e-001 -4.5637127e-001  9.1309366e-001 -4.1149454e-001 -3.1011941e-001  4.5143464e-001  5.0819964e-001  3.0060572e-001  1.7747687e-001  6.2682562e-001  1.7212487e-001 -8.8180302e-001  6.7598387e-001  6.3569185e-001  2.6464272e-001  7.5965467e-003  1.0851376e-001  3.0837394e-001 -3.4880231e-001 -3.5887667e-001 -6.1744746e-001 -2.8811142e-001 -4.0118831e-001 -2.7658524e-001  2.2172396e-001 -3.7359994e-001  3.0311147e-001  3.3952742e-001  7.9330406e-001  1.0019240e+000 -2.6488635e-001  9.1517237e-001
  4.2558856e-001 -3.0250634e-001  2.3685445e-001 -6.6618130e-001  1.6211164e-001  1.9269289e-002 -1.5315287e-001 -1.8735940e-001  4.1179914e-002 -5.2862926e-001  3.1316823e-001  1.1330333e-001 -1.8952301e-001  1.5828068e-001 -4.0981984e-001 -4.9877319e-001 -4.1008413e-001  6.5195714e-001  3.0412576e-001  4.8583924e-001  3.4104977e-001  4.1462396e-002  7.6056070e-001  6.8852193e-001  8.7744181e-002 -3.6338965e-001  5.2257164e-001  5.2778090e-001  1.8610400e-001 -4.1065988e-001 -1.7989236e-002 -2.7826662e-001 -1.0347083e-001 -2.3232198e-001 -2.7400567e-001 -7.1085394e-002  2.2732330e-001  6.9975508e-003 -1.3400896e-002 -3.0087033e-001  7.0164249e-002 -1.6019710e-001 -8.2401478e-003  1.1584868e+000  5.2134720e-002  2.0264936e-001 -1.5301728e-001 -9.0326824e-001 -3.9583993e-001 -3.1650991e-001 -4.5158031e-001 -5.8208386e-001 -1.7949498e-001 -8.3892028e-001  6.9075324e-002  6.4476142e-002 -2.2764097e-001 -5.7720263e-001 -6.5319531e-001 -4.5682336e-001 -4.0721217e-001 -1.0101283e-002 -3.2889586e-001  6.4091614e-001 -3.2699452e-001  1.2653291e+000
 -1.6443161e+000 -5.7737422e-001  6.1092927e-001 -4.1141538e-001  6.8616011e-002 -8.2555673e-001 -6.0188975e-001 -2.5694002e-001 -1.3297843e-001 -3.9404449e-001 -1.3360062e-001 -4.0566239e-001 -3.6438329e-001  2.4078097e-001 -3.3629779e-001  3.5081603e-002 -1.9198663e-001  1.2329021e+000  5.4434918e-001  3.2759810e-001 -1.0878566e-001  8.5929908e-001  4.2715757e-001 -2.5388086e-001  1.1545146e-002 -4.4375287e-001 -2.4816125e-001 -1.9364592e-001  3.3669565e-001 -1.3882453e-001  2.2750380e-001 -3.0815951e-001  4.7011881e-001  3.5991880e-001  1.5704249e-001  7.2481070e-001 -3.0904803e-001  1.4001655e-001  9.1301545e-001 -9.0743802e-002  1.4633032e-001 -2.8140972e-001 -4.0532110e-001  4.6301719e-001 -2.2477663e-001  9.1244395e-001 -9.8827065e-001 -9.1413444e-001 -2.8364816e-001 -1.1652775e-002 -5.7124912e-001 -4.0914344e-001  2.5078617e-001 -5.7344240e-001  1.4463665e-001 -1.7056243e-001 -2.2850211e-001  4.2141951e-002 -7.8326354e-001 -9.1313537e-001 -3.3318640e-001 -6.6925492e-001 -7.3423186e-001 -4.4791359e-001 -7.5487432e-001 -6.2746481e-001
 -6.0630266e-001  7.9085438e-002 -9.6250646e-002  1.9929690e-001  2.9564367e-001 -9.2816481e-001 -9.9993729e-001 -6.3442587e-001 -6.7362879e-001 -4.4869868e-002  8.9652074e-003 -1.3297383e-001  3.0766681e-001 -1.4929593e-001 -3.7967877e-001 -1.0131715e-001 -2.4646901e-001  6.6545311e-001  1.3447088e+000  5.0810538e-002  6.8938770e-001 -2.8809640e-002 -1.0957239e-001 -1.2428985e-001  6.2777758e-001 -4.0746779e-001 -2.9110159e-001 -9.4669743e-002  7.8580610e-003 -9.8960706e-002 -1.5823640e-001 -8.0192324e-001 -4.4446219e-001 -9.9448452e-001 -4.9929846e-001 -5.7523869e-001  2.4382577e-001  4.9076827e-001  4.5711456e-002 -5.3050044e-001 -5.1579138e-001  3.0131591e-001  2.6093287e-001 -4.9988747e-002  6.2132741e-002  5.4446601e-001 -5.3913738e-002 -2.8475172e-001  5.1541633e-001  4.9753990e-001  1.0720862e-001 -4.8314618e-002 -6.4012116e-001 -4.9154685e-001  2.8498476e-001 -1.9758356e-001 -5.9906842e-001 -6.9098897e-001 -7.0239289e-001 -1.0341346e+000 -1.0941813e+000 -7.1037287e-001  8.4498269e-001 -1.7109555e-001 -5.8766686e-001  1.2474002e+000
  1.0064036e+000 -5.0206175e-001  5.6652125e-001  1.6881307e-001 -3.2727286e-001 -4.1497950e-001 -1.0814745e+000 -1.1756827e+000 -9.7136666e-001 -4.9936918e-001 -7.6685103e-001 -2.6400443e-001 -4.6935768e-001 -7.9568831e-001 -8.5988700e-001 -1.0512960e-001 -6.9889171e-001 -6.2605462e-001 -4.2386663e-001 -5.1235740e-001  2.2196391e-001 -5.6129016e-001  3.0933184e-001  3.7146372e-001 -1.3202748e-001 -2.3674481e-001 -4.6698693e-001 -1.4865778e+000 -7.6440892e-001  5.4912445e-002 -8.0387911e-001 -9.1366663e-001 -3.2359966e-001 -3.1677849e-001 -1.0421554e+000 -1.2889255e+000  2.5270695e-001 -8.6813876e-001 -9.0940958e-001  1.5612333e-001 -2.1557078e-001 -9.5757326e-002 -4.7186078e-001  4.2704699e-001  4.4708895e-002  2.5379660e-001 -5.7422318e-001  2.6743011e-001  5.8555770e-001  2.4440014e-001 -1.4634861e-001 -5.7833320e-001 -7.0779782e-001 -7.9815546e-001  2.6210900e-001 -3.7018427e-001 -6.0214838e-001 -1.2377020e+000 -1.3027606e+000 -1.0255453e+000 -5.9343811e-001 -4.2304066e-001  6.1223581e-001  7.7503860e-001 -6.2802964e-001 -6.6910412e-001
  6.8052707e-001 -2.8310899e-001  7.7241883e-002  3.1838810e-001 -1.2292310e-001 -5.4832975e-001 -1.4144939e+000 -7.8573124e-001 -2.1506733e-001 -4.2345016e-001 -7.0982438e-002 -1.2554979e+000 -1.0109858e+000 -6.4214182e-001 -5.5048889e-001 -1.3705046e-001  3.5921786e-001 -3.5425738e-001 -4.6928320e-001  1.4198993e-001 -9.0048543e-002  2.4409123e-001  9.2077966e-001  4.6701124e-001 -5.8340932e-002 -1.7581785e-001  2.4071885e-001  3.6530461e-003 -8.5200631e-002 -2.1220804e-001  4.9220483e-002 -8.5799811e-001 -1.9126162e-002 -4.5699231e-001 -5.2037008e-001 -2.0898042e-001 -4.1666901e-001 -2.0855811e-001 -3.1949969e-001 -4.0100579e-001  7.3741333e-002  6.0724622e-002  5.0008756e-001  8.1579494e-001  1.2370125e-001 -3.4235729e-001 -2.2138069e-001 -7.0205882e-001 -3.3636029e-001  3.2106489e-002 -5.5536649e-001 -1.0915986e+000 -5.9799304e-001 -8.3926001e-001 -6.9472799e-001 -6.2644234e-001 -7.2959341e-001 -6.4481885e-001 -7.8992107e-001 -6.7212753e-001  1.9297547e-001 -2.0180697e-001  6.0573780e-002  8.0661262e-001 -1.2323012e+000  1.3535843e-001
  9.1343741e-001  3.4633039e-002  1.3347980e+000 -1.6862512e-001  4.4237050e-001 -2.4205725e-001 -5.2622085e-001  4.7638785e-001  2.7743307e-001  2.4745661e-001  4.8163980e-001 -2.7204394e-001 -3.6415690e-001 -4.6624060e-001  3.3021091e-002  3.1334117e-001  4.0826795e-001  4.1202030e-001  3.8124764e-001  8.5192610e-001  3.1508435e-001  7.8274343e-001 -1.9043716e-001  1.2965077e-001 -1.7415697e-002  3.3446806e-001 -8.9885722e-002 -2.8675329e-001 -2.8835019e-001  5.7457299e-001  2.7856091e-001  3.0135789e-001  8.2906232e-001  6.9678973e-001  6.4876958e-002  2.5576914e-001 -1.7051405e-001  1.5401276e-001 -1.6992131e-001 -3.8793011e-001 -1.4504403e-002 -1.9904882e-001  1.3571161e-001 -1.9876423e-001 -8.2147985e-002  2.1608253e-001  1.6446570e-001 -8.5123422e-001 -8.2459548e-001  3.6562374e-001 -1.6415336e-001 -2.3671584e-001 -2.6376315e-001 -5.2621917e-001 -2.1052696e-001  2.6582978e-001  2.2634520e-001  3.3041613e-001  4.1836376e-001 -7.7075396e-002 -1.1797746e-001  4.4815467e-001 -3.3078632e-001  2.6700069e-001 -6.5321871e-001 -9.2125205e-001
  3.1126894e-001 -2.1347316e-001 -6.5374734e-001 -1.4014593e-001 -5.3856064e-002 -1.9585593e+000 -9.9733531e-001 -2.7960045e-001 -2.4568983e-001  1.1643328e-001  6.8954521e-003  4.2951551e-002 -2.6328290e-001 -6.7957237e-001 -2.0305712e-002 -2.4684424e-001  1.8938760e-002  2.6712572e-001  6.2516369e-001  3.3137234e-001 -1.6804263e-001  6.5486768e-002  1.6334314e-001 -4.4903166e-001 -1.5744374e-001 -4.9691021e-001 -8.5746402e-001 -1.1106908e+000 -1.7024281e+000  1.2101728e-001 -5.2202724e-001 -3.5225958e-001 -9.6473715e-003 -4.2368911e-002 -7.6993024e-002 -5.0182343e-001  1.7413534e-001 -1.1775336e+000 -7.2130435e-001 -1.0038581e+000 -2.8544898e-001 -2.9746114e-001 -6.2968171e-001 -7.5690232e-002 -2.1827562e-001 -2.3998118e-002 -4.2906005e-001 -1.1909152e+000 -9.9542272e-001  6.4816873e-002 -8.7632146e-002 -4.8494908e-001 -4.3419289e-001 -5.7911984e-001 -6.7226007e-001 -7.0700427e-001  2.3671990e-002 -4.7861768e-001  2.3118410e-001 -7.6127143e-001  3.0243287e-001 -9.0038853e-002 -5.9626495e-001 -1.3319505e+000 -9.8355316e-001  1.6888309e-001
 -1.0944447e+000 -5.2167136e-001  3.4013983e-001 -8.3516057e-001 -4.0871576e-001 -1.2577582e+000 -7.8805452e-001 -7.2066472e-001 -5.9838198e-001 -8.2015745e-001 -7.0575086e-002 -1.8637546e-001 -8.3136627e-001 -2.4294353e-001 -6.3751964e-002 -1.1250998e-001  2.0998721e-001 -3.1292161e-001 -4.0479514e-001 -7.1878138e-001 -5.1165681e-001  3.4705957e-001 -6.0574174e-001 -1.2566246e+000 -3.6288555e-001 -4.7160705e-001 -4.9193334e-001 -4.7886034e-001 -1.2546110e-001 -3.5990210e-001 -1.5207469e+000 -6.3321105e-001 -6.9249087e-001 -3.6150694e-001 -3.2206303e-001 -8.8466097e-001  1.6662234e-001 -5.9766276e-001 -2.3557518e-001 -1.9537587e-001 -1.6495320e-001 -5.1880329e-001 -7.5085774e-001  1.5459637e-002 -5.3418320e-001 -4.1738697e-001 -1.5267429e+000 -2.4006345e+000 -9.7923012e-001 -7.7218793e-001  2.0333698e-001 -1.1813283e-001 -5.2124759e-001 -1.0070964e+000 -2.6700276e-001 -1.0148127e+000 -6.4691114e-001 -4.5352614e-001 -8.0198930e-001 -8.8809251e-001 -8.6863481e-001 -6.7727965e-001 -2.1931397e+000 -7.1571743e-001 -6.5131305e-001 -7.8111623e-001
 -3.2307513e-001 -3.2643767e-001 -1.5763409e+000  1.1351252e-002 -3.9103757e-001 -1.1841793e+000 -5.5631507e-001  3.6565417e-001 -1.0364767e-001 -3.1592584e-001 -3.9294878e-002  2.7042247e-001 -6.6122360e-001  3.7419367e-001 -1.1053109e-002 -5.7213346e-001 -4.5127957e-001 -5.1498390e-001 -4.4772298e-001  4.3885457e-002 -1.0136414e+000  4.1862064e-001 -3.4923653e-001 -5.8471528e-001  5.6729328e-002 -1.8301856e-001 -1.4971775e-001  3.1719991e-001 -2.8279154e-001 -2.2572228e-001 -1.2616059e-001  2.0541700e-001 -3.3752143e-001 -3.4006255e-002  5.3832001e-001  2.4691940e-001 -8.3299597e-002 -5.7555887e-001 -4.4033056e-002 -3.1397387e-001  3.6960612e-001 -3.7845518e-002  2.1143161e-001 -4.1445594e-001 -5.4935937e-001 -5.8046947e-001 -3.9161180e-001 -1.1403524e+000 -7.6656113e-001 -2.9767452e-001 -5.8122533e-001 -7.4850865e-001 -8.3318892e-001 -1.0878696e+000 -1.2764859e+000 -6.3821642e-001 -8.8364000e-002 -2.8661526e-001  1.7500467e-002 -8.3998699e-001 -1.3450490e+000 -3.8351201e-001 -5.4837191e-001 -1.4513429e-001 -2.0405344e-002  1.0351667e-001
  7.2683031e-001 -5.7399152e-001 -2.8682559e-001 -1.9513897e-001 -3.8349411e-001 -8.1383415e-001 -6.5921657e-001  1.1613353e-001 -4.6614645e-001  5.6958123e-003 -1.7025738e-001 -6.7817021e-001 -4.4629585e-001  3.2495928e-001  3.1195662e-004 -7.3122826e-001 -3.0999986e-001 -8.4494486e-001 -7.8277355e-001 -5.2249169e-001 -5.9318125e-001  2.9120048e-001 -1.2285496e-001  2.3692515e-001 -1.5643933e-001  2.2781165e-001 -7.0683201e-001 -9.5529226e-001 -5.5985384e-001 -1.7089421e-001 -6.0576288e-001 -6.8879701e-001  5.0313586e-002 -4.8807526e-001 -3.2147539e-001 -9.2234259e-003  2.3687454e-001 -4.2168815e-001 -4.3816251e-001 -3.0023390e-001  2.2695290e-001 -4.2139970e-001  5.6000666e-001 -7.0633009e-002 -3.4415806e-001 -5.5518579e-001 -1.8213461e-001  1.4836467e-002  7.6563492e-002 -6.2492812e-001 -1.7079794e-001 -6.5036468e-001 -2.0035750e-001 -7.6636950e-001 -3.7013699e-001 -1.3274290e+000 -1.4533997e-001 -8.4075102e-002  3.7060492e-001 -8.0012008e-001 -1.5855531e+000 -3.2713774e-001 -5.7034993e-001  9.3167894e-001 -3.6284931e-001 -5.5847360e-001
 -1.5796443e-001 -5.2816325e-001 -1.1314452e+000  5.2946690e-001 -3.4860897e-001 -5.2720203e-001 -1.1316646e+000 -3.3511501e-001 -5.4496595e-001 -4.1417318e-001 -5.2076576e-001 -9.1938039e-001 -6.3980790e-001 -1.3432979e-001  1.8299939e-001 -2.6180102e-002 -3.8051276e-001 -1.8559765e-001  2.3513657e-001 -4.4549377e-001 -2.7288269e-001  2.6487512e-001  2.1496990e-002 -2.1338775e-001 -1.3979547e-001 -4.1944837e-002 -5.8533380e-001 -4.6898894e-001 -2.8596033e-001 -6.7622566e-001 -2.3130219e-001 -4.7081411e-001  2.3351245e-002  1.6006214e-001 -6.0213404e-001 -9.2374594e-002 -4.8902857e-001 -7.2402708e-001 -4.5888407e-001 -4.1232187e-001  3.5223000e-002 -2.9789502e-001 -5.2272755e-001  5.6723704e-001 -4.6935654e-002  2.6448802e-001 -3.3317687e-001  1.2221631e-001 -6.9434412e-002 -5.1963111e-001 -1.3933658e-001 -6.8165088e-002 -5.5263316e-002 -5.5506775e-001  9.1918644e-001 -4.4988318e-001 -4.3513011e-001 -4.8772445e-001 -2.9743346e-002 -1.3512888e+000  3.4922317e-001 -4.2882725e-001 -8.9097220e-001  7.8050521e-002  2.0858737e-001 -9.3233565e-001
 -1.3392525e+000 -3.5120546e-001 -2.0576007e-001 -6.9417421e-001 -2.2976479e-001  3.1169145e-001 -6.4684141e-001 -3.6704038e-001  1.3606932e-001 -4.6008863e-002  5.5071774e-001  5.5337458e-002 -7.4601015e-002  3.3388799e-001  1.8492258e-001  3.4182796e-001  5.0054735e-001  5.8219383e-001  3.2596183e-001  1.2096354e-001  6.8195438e-001  1.3038395e-001  1.1518068e+000  1.9019758e-001 -8.5559276e-002 -9.8486042e-002  4.2664303e-001  1.1696797e+000  5.3520145e-001 -2.9381389e-001 -1.1288448e-002  3.5052502e-001  9.8649068e-002  9.7740044e-002 -8.4842433e-002 -1.5279416e-001 -3.0823211e-001  6.3122006e-001  6.6636134e-001  9.4338179e-002  4.2704911e-001 -1.7363346e-001  6.5987984e-002  1.4326951e+000 -2.8766120e-001  4.9444328e-001 -3.7351194e-001 -3.3734589e-001 -4.7392991e-001  8.7222086e-002 -3.0915957e-001 -4.0799967e-001  9.9508262e-002 -2.5918361e-001 -1.8383364e-001 -4.0090113e-001 -6.0428963e-002 -6.5483918e-001 -2.7036617e-001  1.2490489e-001  5.8813945e-001 -6.1099012e-001 -1.4153557e+000 -3.3109638e-001 -7.9507382e-002 -7.2394227e-001
  6.8447774e-001  9.1985532e-002 -3.1588187e-001 -8.2319855e-001 -3.8115004e-001 -3.7553217e-001 -9.1891192e-001  5.2815116e-001  7.0740210e-002  8.3838976e-001  1.8630866e-001  3.1142787e-001  1.8137551e-001  1.0470369e-001 -4.0555914e-001 -4.5600666e-001 -2.2402082e-001 -3.7604988e-001  5.3519895e-001  2.7187233e-001  3.9316475e-001  2.4826759e-001  4.4006532e-002  8.4980647e-001  6.7022391e-002 -1.1657419e-001  4.2862306e-001  9.0454005e-001  5.9167353e-001 -1.9914277e-001  4.3998722e-001 -5.3153908e-002  8.6971408e-001 -2.8379196e-001 -6.7002428e-002  3.6612584e-001 -2.7604909e-001  1.1450355e+000  1.3135889e+000  2.5994748e-001 -3.2396447e-001  5.4420987e-002  7.2466693e-001  5.2620979e-002 -1.1297654e-002  2.2520751e-002  2.2053854e-001  1.7781544e-001  8.4758111e-002  2.5703561e-002 -4.1123455e-001 -2.5157676e-001 -1.8921344e-001 -5.9880427e-001  1.3815584e-001 -2.9373770e-001  9.2587232e-002 -4.8930129e-001  1.1798731e-001 -4.5541641e-001  3.4959713e-001 -2.4029999e-001 -4.7894018e-001 -4.0626733e-001 -6.9028283e-001  8.0522918e-001
  5.5684310e-001  3.2318203e-001 -2.9238368e-002 -6.6120146e-001  4.6641796e-001  3.9522554e-001 -5.9670785e-001  5.7850386e-001  5.0031493e-001  1.5300555e-001  1.6735557e-001  1.9591884e-001 -6.7168381e-002  4.4517248e-001  3.7489697e-001  1.6471771e-001  3.8518278e-001  1.3989625e-001  1.7147946e-002 -2.2328134e-002  1.1685767e-002  3.0349782e-001 -5.3081398e-001  1.8794740e-001 -2.4720204e-002  2.2192365e-001  3.9211571e-001  1.3995550e-001 -4.5842946e-002  2.8425471e-001  8.8681126e-001  4.1631237e-001  2.4600541e-001 -2.9229424e-001 -6.1565493e-002  1.1479549e-001  3.0915432e-001  2.7579299e-001  2.1011634e-001  7.5208252e-001 -2.9957633e-001  4.0525478e-001 -5.1724862e-001 -1.6463540e-001 -2.8609365e-001 -3.8422886e-002  3.3936998e-001 -6.6497613e-001  1.1296931e-001 -4.0392166e-002  8.8225193e-001  6.1729711e-001  2.1126633e-001  2.1586369e-001 -3.2274413e-002  3.8855341e-001  1.3011648e-001  4.8435998e-001  5.4456073e-001 -2.0257799e-001  5.6342914e-002  5.7086256e-001 -6.9371272e-001 -8.8191245e-002  9.7648034e-002  9.0125164e-002
 -3.7988751e-001  3.8008878e-001  4.9943713e-001  1.0628913e+000 -2.9447559e-001  1.0966763e+000 -4.0217964e-001  7.0145716e-001  7.1940933e-002  2.8938853e-001  6.4201117e-001  3.2194787e-001 -7.0189337e-002  3.1859324e-001  2.7346768e-001  1.1704625e-001  3.2838331e-001 -3.5592380e-001 -1.5428659e-001  3.9202558e-002  2.5461709e-002 -3.0228591e-001  1.6119626e-001 -5.6108091e-001 -6.5063810e-002 -6.1531948e-002  2.9827687e-001  9.1831188e-001  4.6171530e-001  5.1196791e-001  4.3018964e-001  7.5050138e-001  2.6159494e-001  2.0796799e-001 -8.4121283e-002 -2.8475657e-001  2.8806590e-001  8.2909952e-001  8.1242923e-001  3.2815932e-001  1.1856995e-001 -1.0369647e-002 -1.2924398e-001  1.1416192e+000 -6.3621578e-001 -1.2266106e+000  3.4705752e-001 -5.3307015e-001 -5.0394641e-001 -2.4558631e-001  1.0434112e-001  1.1631586e-001  8.0667279e-002 -1.2657441e-001 -7.8859149e-001  2.7964873e-002  1.7223108e-001  4.3331195e-001  3.9819951e-001 -3.5981927e-001  8.0908755e-001  5.7200635e-002  4.8840722e-001 -4.9733253e-001  7.2340143e-001 -1.5539381e-001
 -1.1658422e-001  4.5006326e-001  2.6243036e-001  1.2041216e+000  2.1458458e-001  1.6485233e-001 -6.2105192e-001  6.0550886e-001  1.0165825e-001  4.9253750e-001  9.1931159e-001 -4.3401052e-001  2.6601460e-002  1.5838277e-001 -1.5867955e-001 -1.7374449e-001 -4.0353680e-001  3.3439458e-001  6.1095804e-003  9.4739103e-001  3.3565338e-001 -1.7143744e-001  1.7837191e+000  8.1098849e-002  8.0491089e-002  5.7652277e-001 -2.4418185e-001  5.9576796e-001  5.3673370e-001  1.4818251e-001  3.4485360e-001  1.3098375e-001  1.2690691e+000  1.7235567e-001  3.8006158e-001  5.4235761e-002 -4.7452007e-001  6.4467220e-001  3.8588875e-001  5.0922257e-002  1.7499733e-001 -2.9798796e-002  4.7410057e-001  1.3545492e+000  2.4329509e-001 -1.0859108e+000  8.7411644e-001  7.5799138e-002  7.9686146e-001 -3.6046114e-001 -4.7141537e-001 -1.8060804e-001 -1.8593215e-001 -1.0719333e-001 -7.9163710e-001  1.1191420e-001  3.7909668e-001  4.3282691e-001  9.9708078e-001 -3.3485512e-001 -6.6272751e-002  7.6304859e-001  1.2828510e+000  1.0905401e+000  1.6986039e+000  1.5458972e-002
 -4.0956487e-001  3.1691319e-001 -2.2798547e-001  2.1194123e-001 -3.5925029e-001 -8.1541213e-001 -5.7272388e-001  4.2736383e-001  1.7750362e-001  6.3319509e-001 -4.9520231e-002  4.8961675e-001  1.5968290e-001 -3.3755668e-001 -3.7596557e-002 -1.3037464e-001  3.1589458e-001 -7.6175003e-001 -6.4981660e-001  6.1692769e-001  2.0136365e-001  2.3673383e-001 -9.6203328e-001  3.9102030e-002 -2.4572108e-001  2.7545889e-003  3.8483682e-001  1.2988081e+000  8.5552644e-001 -5.0127860e-001 -1.8688380e-001  1.1473628e-001 -9.8903669e-001 -4.7291300e-001  2.7408034e-001  7.8305512e-001 -1.1797623e+000  9.9569797e-001  8.7669913e-001 -2.2174174e-001  1.9179210e-002 -1.9127189e-001  6.6893492e-001 -3.5089023e-001 -2.1365252e-001 -1.6532764e-001  6.2073367e-001 -4.1955712e-001  9.6258759e-001  2.7686665e-001 -3.5455314e-001 -7.0698081e-001 -1.0966004e-002 -1.6280927e-001 -3.8134906e-001  1.1046762e-001  1.1091454e-001 -1.1538336e-001  1.0330983e-001 -2.5946949e-001 -4.2890593e-001 -3.3413425e-001  5.2319701e-001  5.1951488e-004  6.0634120e-002 -2.4946866e-001
  5.4747899e-001 -2.5509070e-001  1.0681308e-001  3.6899816e-001  2.8135774e-001 -2.1679893e+000 -3.6627648e-001 -1.1077979e-001  1.1035318e-001 -3.4605467e-001 -5.7648451e-001 -1.6325108e-001 -5.0149369e-002 -6.5452233e-001 -2.7657164e-001  5.4179433e-002 -1.0283434e-001 -6.1009950e-001  3.6251698e-001 -3.2400953e-001  3.4084769e-001 -8.2557545e-001 -3.1920648e-001 -4.7006621e-001 -2.3096646e-001 -8.5447906e-001  2.6501434e-001 -4.1497509e-001 -2.2585237e-001  7.6038752e-002 -1.0182988e+000 -1.2317472e+000 -2.9477228e-001  2.2025684e-001 -8.7633650e-001 -5.9234742e-001 -4.9232728e-002 -8.5221955e-002 -3.9155311e-001  6.8671454e-001  7.7173192e-002 -6.4012826e-002  2.9553298e-001 -1.9513997e-001 -2.3610810e-002  6.8532486e-001  3.9509621e-001 -3.1012767e-001  6.3809424e-002  1.8882690e-001 -2.6152885e-001 -1.0031232e-001  3.7392634e-001  3.7295371e-001 -4.5696272e-001 -3.9285995e-002 -4.6587216e-001  3.9295412e-002 -5.2298572e-001  1.8438259e-001 -1.3712991e+000  2.4673446e-001 -9.4592131e-002  8.6765076e-001  1.4593929e-001 -5.2659894e-001
 -1.6751015e-001 -5.2246361e-002  7.4763916e-001  8.0160054e-001  3.0513362e-001 -2.6990677e-001  2.2230809e-001  1.3612973e-001 -2.5954635e-001 -2.0832045e-001 -9.5227026e-001 -5.5828908e-001  1.8018573e-001  3.1833636e-001 -2.1444953e-002  2.8195106e-003 -8.4068685e-001 -4.3759060e-001 -2.3406066e-001 -1.2694852e-001 -8.1526208e-001  1.9254341e-002 -4.7900170e-001  3.4536219e-003  1.3503839e-001  8.7613957e-001  4.1132695e-001 -2.8299052e-001  4.4745724e-002 -5.5823657e-001  1.2253261e-001 -8.9476144e-002 -8.5204548e-001 -5.3479265e-001 -7.1665363e-002  3.3158349e-001 -2.7475054e-001 -7.7471863e-002 -4.2575683e-001 -3.0391145e-001  6.0079587e-001  7.1338983e-001 -2.3307175e-001 -1.8773091e-001 -2.2485712e-002  2.4180529e-001  3.5117373e-001 -2.9523282e-001 -3.5922449e-001  6.1226071e-001 -1.9257986e-001 -3.4385354e-001  4.2501005e-002  4.3595628e-001 -2.1971753e-001  1.0922470e-002 -8.6604168e-002 -3.3021896e-001 -7.3006181e-002 -2.4445365e-001 -8.6313546e-002  6.1275687e-003  8.9195336e-001  2.4934859e-001  3.8388676e-002 -8.5452366e-001
 -8.2876633e-002 -1.1348260e-001  7.3804092e-001 -7.3162589e-001 -3.4629827e-001 -4.6510948e-001 -1.0801175e+000 -1.1414507e+000 -8.7573280e-002 -5.9375656e-001 -5.0277958e-001 -7.1007628e-001 -4.9671331e-001 -8.2842638e-001  4.2188807e-003  3.9294795e-002 -4.7037888e-001 -3.6462141e-001  1.1818345e-002 -7.3866822e-001  3.4502684e-001 -6.1467775e-001  5.1245902e-001 -2.1142631e+000  3.0237559e-001 -1.3030540e+000 -1.1707101e+000 -1.1881326e+000 -1.2401082e+000  5.6594573e-002 -1.4259005e+000 -4.4207751e-001 -5.1585522e-001  3.1166585e-001 -1.0631387e+000 -8.2597988e-001  4.9611474e-001 -1.0332837e+000 -1.2156890e+000 -1.0795255e+000 -8.5317547e-001 -1.4970461e-001 -1.6749365e+000  4.3286446e-001 -6.8517566e-001  1.5635897e+000 -6.9808134e-001 -6.9057864e-001  4.7033538e-001  2.9447221e-001  2.2815968e-001  5.4120952e-001  6.0723716e-001  3.1620289e-002  1.1401540e-001  4.3947614e-001 -9.3019794e-001 -4.5925397e-001 -7.5676214e-001 -9.0348023e-001  1.0886796e+000 -4.4138098e-001 -1.5927993e+000 -2.1845122e-001 -8.4509465e-001 -1.0058394e+000
 -1.4805691e+000  2.0512744e-001  1.5626473e-001 -2.9936116e-001  6.3190401e-002  4.4601368e-002 -5.4758782e-001  2.6140484e-001  1.3200297e-001  6.1421253e-001  8.1792510e-001  2.5997661e-001  3.1769861e-001 -1.1240402e-001 -5.6544250e-001 -2.6172596e-001  8.2042195e-002  8.4961588e-002  1.1747796e-001 -2.5861189e-001 -5.5163968e-001  2.3510458e-001  6.9397749e-001  8.7191049e-001  3.6254752e-001  7.0227948e-001  1.4927976e-002  1.7991046e-001  5.0236351e-001 -1.6469558e-001  1.3895925e+000  9.7561100e-001  4.7289292e-001  7.1157294e-001  6.0536597e-001  4.6921065e-001  1.5010357e-001  8.9500003e-001  4.4895206e-001  3.3651457e-001  6.0347033e-001  1.3062107e-001  2.5869008e-001 -4.0482094e-001  1.0610176e-001 -8.0154807e-001 -5.0309426e-001 -3.9326322e-001  1.8119418e-001 -4.7539396e-002  1.3218022e-001  1.7939310e-001  3.3228096e-001  8.4870872e-002 -1.3659798e-001 -2.0480059e-001  3.2447837e-001  2.1194997e-001  5.7520551e-001  4.6801096e-001  1.9544013e-001  6.9022815e-001  4.8126320e-001 -3.8233118e-001  1.0136660e+000 -4.1830047e-001
  3.5319135e-001  8.2196374e-001 -6.7651269e-001 -9.0173031e-001 -3.0817094e-001 -6.2131857e-001 -6.4046767e-001 -1.1126774e-001 -1.0368989e-001  1.6758818e-001 -4.2882228e-001 -5.2473092e-001 -2.6724591e-001  3.2235961e-001 -2.5569807e-001 -3.9999156e-001 -4.5924142e-001 -5.2038215e-001  1.3691108e-001  1.5113922e-002 -1.4182897e-001  8.8287081e-002 -5.4086988e-002 -7.8543432e-001  2.5021341e-001 -5.9403477e-001 -2.9814979e-001 -6.6812531e-002  4.1756005e-001 -6.1323643e-001  1.8395145e-002 -1.5529445e-001 -1.4898455e+000 -3.2747514e-001 -1.6393568e-002 -7.4107525e-001 -1.9363579e-001  1.8157634e-001  1.9631544e-001  1.3751512e-001 -6.9329929e-001 -1.7680529e-001 -8.4899082e-001 -3.5775742e-001 -6.4677328e-001  3.8761473e-001 -5.9119999e-001 -4.1718692e-001 -3.0822263e-001 -3.7978699e-001  4.9051980e-002  3.4517468e-001  1.9051879e-001 -1.4007986e-001  5.6794201e-001 -8.5497190e-001 -2.1996325e-001 -1.7576021e-002 -6.8467632e-001 -1.0847004e+000 -2.7815143e-002 -3.2256177e-001 -1.1996926e+000 -1.5986000e+000 -1.1130903e-001  4.4102130e-001
  8.0600352e-002  3.1491614e-001 -9.6015737e-001  9.7131741e-001  2.7673331e-002  1.2014614e-001 -8.7348189e-002 -2.6826879e-001 -2.8550359e-001 -1.0566683e+000 -8.3276689e-001 -4.1468123e-001  2.0016030e-001  1.7827580e-001 -4.9384282e-001 -2.8447349e-001 -1.5109900e+000 -8.7500868e-001 -3.6186019e-001 -1.0412561e+000 -2.8686731e-001  5.3536323e-002  3.3765088e-001 -1.0423552e+000 -5.4618664e-001 -5.4999732e-001 -1.0504254e-002 -2.8377371e-002 -9.8888403e-002 -2.2158794e-001 -3.6680963e-001  1.1162618e-001 -1.1957104e+000 -6.1228466e-001  2.3053500e-001  2.9763273e-001  1.7861000e-001 -1.5572848e-001 -2.1154376e-001 -2.4571844e-001 -7.2473046e-001 -8.7178526e-002 -9.7976611e-001  1.4601980e-001 -1.9187477e-001  6.6046027e-001 -5.5010319e-001 -9.4595622e-002 -7.8663053e-001 -1.4803524e-001  4.0036538e-004 -8.5721805e-002  2.6380469e-001 -4.7784882e-002  4.9262799e-001 -2.8927138e-001 -4.2403669e-001 -9.2314252e-002 -3.2911290e-001 -1.3446685e-001  5.0507667e-001 -1.5542264e-001 -2.0751985e-001 -8.1519032e-001  4.8672632e-001 -7.0090212e-001
  4.1708017e-001  2.0594941e-002 -5.7064319e-001 -1.2884678e+000  1.4766584e-001 -5.2148091e-001  4.8008616e-002  7.0756066e-001 -1.0642380e-001  2.1008126e-001  3.3799039e-001 -3.5383817e-001 -3.8030612e-002  2.2195446e-001 -4.3501939e-002 -2.8720412e-002  1.0169248e-001  6.6733159e-001  1.0770087e+000  8.6324784e-001 -9.5443487e-002  2.2371729e-001  2.2824305e+000 -9.0769442e-003  5.2431449e-001 -4.2100796e-001  2.4474665e-001  5.2325812e-001  1.2022073e-001  8.1918070e-001  4.5270379e-001  6.5885396e-001  1.3255125e+000  1.3723976e+000  4.3871701e-001 -1.3217067e-001  1.8858396e-001  6.9554857e-001  3.0612960e-001  1.9086319e-001 -5.2326302e-001 -8.5065052e-002  1.3216084e-001  1.1400523e+000 -2.2843224e-002  5.5650950e-001  2.8643246e-001  2.9288160e-001  2.0981272e-001 -2.6279059e-003 -1.1695082e-001 -2.3296528e-001  4.0013545e-001 -5.9853952e-001  1.9810410e-001  1.6941294e-002  3.4421672e-001 -9.1520151e-002  3.3771198e-001 -1.5789997e-001  2.6943568e-001  3.7643906e-001 -1.1590418e+000 -5.5852357e-001  2.5956853e-001  2.6607266e-001
 -2.2039519e-001  4.4494897e-002  5.6215982e-001  1.3600791e-001  1.9882150e-001  4.5473834e-001  3.3478213e-001  7.3094508e-001 -1.6025647e-001 -1.4376522e-001  3.1651405e-001  8.1711021e-003 -3.3650659e-001  1.5597190e-001  1.4270316e-001  2.2714724e-001  1.9340137e-001  2.7422720e-001  5.4409704e-001  3.1898188e-001 -5.5287974e-002  6.5594078e-001  1.1760886e+000 -1.7551116e-001  1.9962759e-001 -1.7266212e-001  2.4197986e-001  1.3302510e+000  8.4300988e-001 -1.0465782e-001  1.8575253e-001  8.8602875e-001  2.5820933e-002 -1.7687621e-001  3.4615206e-001  4.8673520e-001  2.5434530e-001  3.9772730e-001  1.4111506e+000  6.2967351e-001 -3.7578414e-001 -1.1176217e-001  5.2996242e-001  1.2718783e+000  2.0860820e-001  1.0380697e+000 -1.7119274e-001  3.8932687e-001  8.3479846e-002 -3.0459147e-001 -1.1999167e-001  6.3890840e-002  3.3546576e-001 -2.8253708e-001 -3.1424422e-001  6.2624491e-002 -1.0785684e-001  2.6043095e-001  3.2976924e-001 -6.4199144e-001  1.0201001e-001  1.2519245e-001 -8.0462984e-001 -6.0514023e-001  3.0391695e-001 -4.7173864e-001
 -1.5918032e-003 -1.0961250e+000 -8.1167629e-001  7.9259175e-001 -4.3121427e-002  2.1119707e-001  8.3177821e-001 -4.9839359e-004 -3.0776987e-001 -3.4137289e-001  5.9456145e-001  2.6040808e-001  9.9910929e-002  2.2254418e-001 -2.7706632e-001 -4.4829819e-001  2.8193461e-001 -7.4891197e-003  1.8333112e-001  5.5934927e-001  3.4022085e-003  1.4591966e-001 -3.3449876e-001  1.6546595e-001 -5.7198443e-001 -3.6018656e-002  9.2942399e-002  8.8156211e-001  3.9168122e-001 -8.2773229e-004  4.9916175e-002  2.7722779e-001 -4.3019823e-001  5.9110525e-003  3.3835795e-002  9.1226100e-002 -1.7198734e-001  9.1666318e-001  9.8506879e-001  1.1863887e-001 -6.5675049e-001 -6.0514029e-001  3.0580002e-001 -1.5615110e+000  3.9968744e-002  1.2707054e-001 -1.7434542e-001  5.6935964e-003 -6.4446595e-001 -3.0714575e-001 -6.5702190e-001 -2.2384160e-001  4.2022061e-001 -2.9592293e-002 -4.4626364e-003  1.3986866e-001 -1.6376456e-001  1.2731952e-001 -7.2415843e-002  5.8214661e-001  8.9135480e-001  2.0257112e-001  2.2258297e-001  1.5589401e-001 -8.4046007e-001 -4.0927940e-001
 -2.0287854e+000 -3.5978757e-001  2.6308860e-001  1.0819542e+000 -7.2626916e-002 -4.8374330e-001 -3.9212451e-001  8.5693385e-003 -4.3331161e-001 -1.7227949e-001  5.0875404e-001  2.3475971e-001 -1.5982238e-001  4.7327561e-002 -2.0640647e-001 -7.5191324e-002  2.7666219e-001  7.5026316e-002 -1.7366314e-001  3.1140015e-001  2.0473212e-001  2.7677032e-001  5.1557063e-001 -9.7512055e-001  1.4640806e-001 -4.5485071e-001  2.9996126e-001 -8.6412381e-002  2.1267688e-001  3.9316800e-001 -5.0780941e-001 -2.5143349e-003 -1.8793280e-001  2.6502263e-001 -5.2194073e-001 -4.5933731e-001 -3.9958712e-002  4.2347125e-001  5.0165582e-001  5.5698153e-001 -1.6392645e-001 -3.6054288e-001 -1.0603790e+000  1.0605513e+000  4.8017546e-001  8.1752964e-001  1.2568995e-001 -5.5267924e-001  3.0989318e-001  2.3570272e-001  9.0143333e-002 -2.1444850e-001 -1.1809868e-001 -3.1122551e-001 -3.7324347e-001  8.3240972e-002 -1.1351206e-001  1.5513455e-001 -3.3605043e-001 -7.9871985e-001  1.2595041e-001  4.7596712e-001  2.9105194e-002 -6.4203611e-001 -2.5941501e-002 -3.0041256e-001
 -2.8191887e-002 -4.9471953e-001 -4.6781175e-002  1.2310460e+000  2.5739252e-001 -3.7420140e-002 -6.9688070e-002  1.0632969e-001  4.6606277e-001 -2.0464397e-001 -2.1581974e-002 -9.0424743e-001  9.9873842e-002 -5.3289224e-001  9.3276632e-002  1.8233689e-001  5.1056443e-001 -5.0594154e-001 -7.1623807e-001  1.6491056e-001  1.4661339e-001  1.9692336e-001 -1.0140302e+000  8.9372565e-001  5.1509404e-002  3.4823356e-001  8.0914496e-001  1.5994839e+000  1.3500963e+000  3.5822776e-001  1.6505613e-001 -3.1492642e-001 -1.0860218e+000 -9.1466831e-001 -3.2370687e-001 -2.2677017e-002 -1.1345148e-001  1.5872449e+000  1.5047511e+000  1.3116896e+000  4.9122685e-001  2.1585599e-001  1.1000449e+000 -1.7338531e-001  7.4725002e-001 -2.1679010e-001  9.8481061e-001 -8.2728245e-001  1.8015856e-001  3.4393968e-001 -6.3693558e-002 -3.5076831e-001 -1.4382013e-001 -1.8215564e-004 -8.0376581e-001  2.6785880e-001 -2.7548067e-001 -2.1627925e-001 -1.2937896e-001  2.3056969e-001  1.1522637e-001  6.0218731e-001  8.4813810e-001 -3.5941874e-001  1.8894239e-001 -5.2742045e-001
 -1.5045341e+000 -5.9211903e-001  5.6172504e-001  4.8050550e-001 -5.5078521e-001  3.8818581e-001 -5.4606744e-001 -4.6419255e-001 -2.7056127e-001 -1.4477490e-001  2.5623998e-001 -4.3796127e-001 -2.0625950e-001 -1.3889888e-002  4.8816859e-001  4.4456339e-001  2.1103218e-001 -5.4672352e-001 -3.0281298e-001  5.6915526e-002  3.5030554e-001 -5.1160952e-001  2.7442383e-002  7.9028710e-001  1.1481485e-001 -1.5954385e-001  3.7423902e-002  9.1024969e-001  1.0062296e+000  1.1040684e+000  3.4158373e-001 -2.8350293e-001  1.8877535e-001  1.8844457e-001 -6.9255083e-001 -5.7011628e-001  8.3311902e-002  1.3421282e+000  3.4678742e-001 -2.9724817e-001  8.4374502e-002  3.4058134e-001  6.5398622e-001  8.5264924e-001  2.3768845e-001 -1.5761928e-001  3.2036751e-001 -4.2259786e-001  6.3065089e-001  2.3036883e-001 -3.9439130e-001  7.0174497e-003  1.7668181e-001 -8.5452353e-002  7.8614769e-002  2.5087482e-001 -5.0189874e-001 -2.1471529e-001 -3.9096884e-001 -2.6778801e-001 -1.1088372e-001  2.4620536e-002  6.6115492e-001 -1.5181329e-002 -1.8449256e-001 -3.7219985e-001
 -2.6969772e-001 -2.2339541e-001  2.5525908e-001  1.0062301e+000 -3.3499289e-001  1.0295344e+000 -3.4673382e-001 -8.6266501e-001 -5.3697739e-001 -2.2927774e-001  2.8441108e-001  1.5513601e-001 -2.4349947e-002  1.1272334e-001  8.9549781e-002  1.5186646e-002 -7.7443007e-001  1.6883619e-001 -2.1549663e-001 -9.0441282e-001 -5.7677742e-001 -1.3632942e-001  8.3743395e-001  6.2036672e-001  4.3038093e-001  4.8866851e-001  4.7111638e-001  1.5926715e-001  8.6554969e-001 -2.1084721e-001  6.0849770e-002 -6.0368475e-001  2.1613632e-001  6.4304180e-001  2.2554990e-001  1.9966652e-001  4.0191659e-002  1.2468061e+000  3.0128853e-001 -5.3153533e-001  5.4331939e-001 -1.1697710e-002  8.2765120e-002  1.2198316e+000  1.6209912e-001 -2.4433578e-001 -4.0791131e-001  1.7072649e-001  1.5172789e-001 -3.0011563e-001  1.2689204e-001 -5.3262882e-002 -3.7304175e-001 -4.7655043e-002  1.6158316e-001 -2.3321875e-001 -5.0055423e-001 -2.8190487e-001 -1.1886036e-001 -8.1147031e-002 -3.1185922e-001  2.1004980e-001  6.7733487e-001 -2.5769515e-001  3.0911799e-001 -9.4449982e-001
 -7.0705308e-001 -2.4121815e-001 -1.3356961e-001  1.6137706e+000 -1.1358641e-001 -1.9954376e-001 -6.6623315e-001 -8.0934934e-001 -3.0359254e-001 -6.5246164e-001 -5.5062925e-001 -7.1205916e-001 -7.1680651e-001 -8.2167249e-001 -3.7201974e-001 -4.4274068e-001 -1.2071940e+000 -4.0433616e-001 -1.0803108e+000 -6.5370795e-001 -8.1696211e-001  2.4641592e-001  7.1768206e-001  1.5965099e+000  8.9805033e-002  9.6441236e-001  2.4119851e-001  5.5799214e-002  5.7734700e-001 -9.1254602e-001 -4.2525106e-001 -7.5307399e-001 -1.1622609e+000 -1.1634735e+000 -8.7159201e-002 -4.3916438e-001  1.9511474e-002  3.5076651e-003 -2.8658394e-001 -7.7161569e-002  5.4402354e-001  2.8909076e-001  8.3383484e-001  6.2321051e-001  4.3087186e-001 -2.9629231e-001  1.0507634e+000  6.3182737e-001  3.9022901e-001  2.5657323e-001  1.9108917e-002 -3.1663193e-001 -3.1030932e-001 -3.7472682e-001  4.2450555e-002 -2.3287060e-002 -4.9264596e-001  1.2115982e-002  3.8277717e-002 -8.8908316e-001 -6.4178195e-001  5.9763280e-002  1.0349655e+000 -6.7504116e-001 -4.5542076e-001  4.2562805e-001
 -7.6804738e-001 -6.3861958e-001 -1.3346001e+000  1.7102666e+000 -3.1534496e-001  9.7017193e-002 -1.3739386e-001 -2.7485582e-001 -3.9282381e-001 -1.1257712e-001 -8.0963036e-001  3.7512604e-001 -4.2495626e-001 -4.4567869e-001 -2.4229198e-001 -5.2169642e-002 -1.1937428e+000 -8.0243840e-001 -4.1152146e-001 -3.6595403e-001 -5.0760773e-001  2.7720921e-001  1.5026260e+000  1.5371018e+000  1.7793541e-001  1.0824961e+000 -2.9670537e-001 -4.0183054e-001  1.8035531e-001 -3.9305787e-002  4.3852994e-002 -4.2227819e-001 -2.1777528e-002 -1.3369413e-001 -5.7210490e-001 -5.8651368e-001 -3.1666840e-001 -3.6624334e-001 -2.1245503e-001 -2.6667238e-001  6.2497449e-001  4.9802486e-001  1.2125303e+000  8.1579623e-001  3.5773717e-001 -4.8773210e-002  9.6566328e-001  1.0142713e+000  4.2780164e-001  1.4888431e-001  2.3659766e-001 -4.1679528e-001 -1.6410132e-001  1.5586218e-001 -6.4019580e-001 -1.0940183e-001  7.3553115e-002 -1.0865004e-001 -1.4163425e-001 -5.1436689e-001 -1.1836737e+000 -1.5158116e-001  7.2359166e-001  4.4738137e-001  4.0831112e-002 -7.3201098e-001
 -3.7534215e-001 -5.8623267e-001 -2.1360643e-001  8.8537815e-001 -3.4461273e-001 -6.2795200e-001 -1.5144766e-001 -1.6029476e-001  2.5587907e-002 -1.4833943e-001 -7.1876246e-001  2.3386758e-001 -6.1922502e-001 -3.4301482e-001 -3.9854942e-001 -2.8459691e-001 -7.0872442e-001 -1.7654121e-001 -4.4395813e-001 -7.9470650e-001 -1.1616922e+000 -1.0568335e+000 -3.2043906e-001  6.9282967e-002 -4.9817485e-001  1.5383288e-001 -2.0834488e-001  2.4319012e-001 -1.8297336e-001 -2.6234714e-001 -5.8484635e-001 -6.5632008e-001 -4.0046592e-001 -5.9161715e-001 -3.1434162e-001 -4.0425528e-001 -3.6136228e-001 -9.0941326e-001 -1.9730372e-001 -3.0235248e-001 -2.6583714e-001 -1.9488428e-001  1.0073646e+000 -6.3029227e-001 -4.4798536e-002 -2.7876159e-001  4.3282722e-001  2.7069938e-002  1.1178184e-001 -3.1841443e-001 -5.7583419e-002  6.8278880e-003 -1.1416446e+000 -4.8839209e-001 -1.0705789e+000 -9.3749212e-001 -2.8166309e-001 -4.9414613e-002 -5.8230282e-002 -4.4763560e-001 -4.8420869e-001 -1.3380290e-001  2.6766485e-001  3.1880559e-001 -7.9689066e-001 -5.2231511e-001
 -9.3706157e-001 -1.1479941e-001 -6.2900612e-002  4.5639857e-001 -6.9464784e-002 -1.4375877e-001  2.0963308e-001 -1.3214967e-001 -5.3987133e-001 -3.0203554e-001 -7.1936803e-001 -2.7301997e-001 -4.4895449e-001 -4.9597752e-001 -4.4167446e-001 -3.8633941e-001 -4.3238920e-001 -4.5139720e-001 -5.0728328e-001 -7.4729052e-001 -1.2796915e+000  9.7342462e-002 -4.3538752e-001 -2.9102572e-001 -7.8780032e-001  2.6265342e-001  8.3057757e-002 -4.4088632e-001  6.5258217e-002 -2.5011980e-001 -4.7844412e-001  4.5054641e-002  2.1621392e-001 -8.5740946e-002  1.5130491e-001  3.7358305e-001 -2.5572747e-001  1.2479164e-001  2.7709912e-001 -1.4811081e-002  6.3846394e-001  4.6204280e-002  2.0368631e-001  1.0380687e-001  2.0146427e-001 -3.4136645e-001  4.8222184e-001 -4.7952556e-001 -2.8197825e-002 -1.8503840e-001  2.0881051e-001  4.5062108e-001 -2.5566547e-001 -1.1830017e-001 -1.9173067e-001 -4.2770308e-001  1.2120319e-001 -3.4461023e-001  7.0254283e-002 -1.8302653e-001 -3.6510265e-001 -1.5539409e-001  1.3147002e-001 -6.7446017e-001 -4.4662599e-001 -1.1656308e+000
 -9.5630254e-001 -5.5772699e-001 -1.0381179e+000  6.5334771e-001 -1.6525077e-001 -7.2444797e-001 -3.1270946e-002 -3.4472052e-001 -4.1497429e-001  8.8568763e-002  2.3038561e-001  2.4356715e-001 -2.8278328e-001 -3.8564958e-001 -2.9855620e-001  1.3204738e-002  3.5806976e-001 -6.6282154e-001  6.2435003e-001 -1.9580426e-001 -5.9116774e-001 -1.3738101e-001  1.5518563e-001 -1.7097984e-001  9.7166188e-002  3.5790894e-001 -5.4354332e-001 -3.7504765e-001 -2.9413515e-001 -1.6496747e-001 -9.7300056e-002  5.6142951e-001  1.3870604e-001  6.6880110e-001  6.0385221e-001 -8.4661650e-002  4.2170531e-002 -7.6806848e-001 -5.8543121e-001 -2.5215746e-001  1.3398092e-001  2.4275629e-001  5.4254218e-001  2.7069941e-001 -6.0659558e-004 -4.9116501e-001  4.2680036e-001 -9.4542586e-002  7.4577175e-002 -2.5149133e-001  4.4354470e-002  6.5315432e-001 -5.4462711e-001 -7.8213471e-002 -3.2341056e-001  3.4596781e-001 -6.7792850e-002 -2.3908987e-001  5.5344359e-001 -7.0674227e-002 -5.8080789e-001  2.3886590e-001  3.3620637e-001 -4.5401572e-001  2.8859307e-001  1.6670914e-001
 -1.1716848e+000  9.6012916e-001 -1.6017871e-001  2.8776459e-001  4.5104269e-001  5.9917054e-001  6.5626776e-001  4.8232695e-001  3.3133504e-001  3.1880744e-001  7.7871758e-001 -9.7735233e-002 -6.2080476e-002 -4.9104099e-003  2.2825148e-001  7.7598121e-002 -2.4911072e-001  8.3390413e-002  1.3999444e-001  2.5292871e-001 -1.1747865e-001  3.1569095e-001  5.9386969e-001 -2.1421954e-001  5.4652499e-001  6.4005940e-001 -2.5153634e-001 -4.2059980e-002 -4.0091964e-001  3.9660746e-001  2.9943631e-001  6.9036709e-001  2.4048207e-001 -1.8509101e-001  3.7617018e-001 -1.0124930e-002  3.8228121e-002  1.2010410e-001 -1.6113933e-001 -6.3563197e-001  5.4286697e-001 -4.2678007e-002  9.2868857e-002 -2.7418297e-001  1.4219201e-001  1.2013053e-001  2.9792163e-001  9.9592804e-002 -9.5964348e-002 -3.5536334e-002  1.2469343e-001  1.9985471e-001 -9.4753608e-003 -3.0426888e-002  2.6229179e-001  5.7636872e-001  2.3376551e-001  1.4203178e-001  5.0319860e-001  8.3704873e-001 -3.7784778e-001  3.5794278e-001  2.9441613e-001 -3.7599535e-001  6.1773084e-001 -1.6984569e-001
  4.1300761e-002  3.0966660e-001 -9.1811842e-001  1.2466137e+000  6.5051614e-001  1.2681008e-002  1.3858692e-001  9.2478209e-001  6.5243229e-002  8.8047810e-001  2.5701754e-001 -5.0666289e-001  6.7618601e-002 -2.0849662e-001  1.0843250e-001 -3.9791626e-001  7.1828163e-002 -5.3061471e-001 -7.2548932e-001  2.0971802e-001 -2.2525655e-001 -1.0375039e-001 -6.2963398e-001  7.2857073e-001  8.8985829e-002  7.9017334e-001  9.7262033e-002 -6.8699560e-001 -4.9071391e-001  3.6321078e-001  8.1232360e-001  5.5257560e-001  1.2046739e-001  2.5726847e-001  3.2673328e-001  8.0827909e-001  2.5886939e-001 -7.0245264e-001 -8.5904164e-001  2.6565082e-001  7.1141674e-001  2.9774636e-001  7.2693513e-001 -9.6904692e-001  2.1749892e-001 -7.8003197e-002  4.6762810e-001 -1.2567430e-001  3.1436318e-001 -1.2496363e-001 -1.4987806e-001 -9.1861016e-002 -5.0153014e-001  1.4656238e-001 -8.4020618e-001  7.7766780e-002  8.2834912e-001  2.9241765e-001  9.8059158e-001  3.4356625e-001 -1.1517493e+000  1.0369081e-001  5.8729341e-001  9.0922660e-001  7.4947512e-001  4.0409775e-001
  4.7625402e-001  1.4332498e-001 -5.0684634e-001  2.9946560e-001 -2.1934273e-001  1.2864383e+000  3.8248130e-002  1.3044842e-001 -2.7486721e-001 -1.7599900e-002 -5.0118565e-002  1.7525325e-001 -5.3936870e-001 -9.8071815e-002 -4.9179097e-002  1.2144933e-001  9.9998950e-002 -2.3081422e-001 -3.2436497e-001 -2.5892359e-001  2.9163977e-001 -2.8424424e-001  1.5416666e-001 -3.8388555e-001 -1.7021981e-001 -3.6031459e-001  4.6022701e-001 -3.9054522e-001 -3.3806111e-001  6.8289269e-001  1.1736057e+000  6.0630635e-001  5.5824464e-001  1.9327734e-001  1.3104824e-001 -1.2114137e-001  5.2333733e-001 -9.5958302e-001 -1.4655412e+000  1.5670232e-001 -5.7060344e-001 -2.4571823e-001 -2.0800327e-001 -4.2171177e-002 -7.6889461e-002  3.7657846e-001  9.3237680e-003  4.7087417e-001  1.3918620e-001 -6.9814978e-001  9.3865338e-002  1.6313243e-001 -5.4265517e-001 -4.6072226e-001 -8.3750787e-001 -3.5471538e-001  8.0357328e-002  1.2442311e-001  7.6753678e-002 -1.7001438e-001  2.1805239e-001 -3.7507313e-001  4.5198349e-001 -9.3922732e-001  5.8238640e-001  2.2846138e-002
 -2.8085134e-001  9.1815862e-002 -1.0031803e+000  3.8984058e-001  2.7604159e-001  4.6896343e-001  9.3784300e-001  7.5714163e-001  5.3750301e-001  6.0115825e-001  5.8514893e-001  8.2241034e-001  4.2725050e-001 -2.1535561e-001  8.0896516e-001  5.5484520e-001  8.0005967e-001  8.2533305e-001 -3.5657334e-001  2.3968473e-001  8.3888743e-001 -1.8207971e-003  3.9831962e-001  9.4881561e-001  3.8312356e-001  2.0717617e-001  8.4689154e-001 -4.7340457e-002  4.2371692e-001  7.0953986e-001  9.4531261e-001  8.3216013e-001 -1.2537789e-001 -5.2673174e-001  8.6731501e-001  2.9374751e-001  4.1444112e-001  4.5211255e-001  3.7030589e-001  1.1010255e+000  3.2265894e-001  2.3185038e-001  5.2647640e-001  7.0705703e-001  1.9360492e-001  3.6369681e-001  4.7971536e-001 -2.5790017e-001  5.8704060e-001  3.2658021e-001  3.8453652e-001  2.7179048e-001 -5.2925839e-001  4.6424501e-001 -3.6370007e-001  3.9043845e-001  1.1944235e+000  3.2002160e-001  1.2279532e+000  4.4810789e-001 -2.2623509e-001  5.5672825e-002  6.8581170e-001 -4.8180529e-002  8.8031516e-001  3.1914656e-001
  1.2362157e-001  1.5290971e-001 -3.3400140e-001  3.5418861e-001  3.1016898e-001 -9.1256881e-001  9.4911212e-001  5.4935637e-001  2.0022383e-001  5.1756877e-001  4.3922205e-002  1.1919006e-001  4.7378186e-001 -2.6283753e-001 -5.4497856e-001 -3.3620857e-001  7.6260540e-002  2.7815478e-001  2.6113557e-001  1.6783843e-001  3.9465383e-001  1.0958487e-001  6.2258778e-002 -7.5545672e-002 -1.8281531e-001 -4.1565664e-001  6.1507199e-002 -1.1716956e-001  1.6107130e-001 -5.3243949e-001  4.6838291e-002  5.6467358e-001 -2.9109048e-001 -2.9978333e-001  4.9682932e-001  6.0656573e-001 -2.4303085e-001 -3.6282838e-001 -7.2148931e-001 -2.6076732e-001 -5.6051937e-001 -4.5986100e-001 -8.9918001e-002 -6.0776601e-001 -9.8263350e-002  2.1445004e-002  5.5462218e-002  7.7201171e-001  4.4478855e-001  2.7991308e-002 -4.2310870e-001 -4.1541621e-001 -9.8244992e-003  3.3236037e-001  1.4659010e+000  3.1811250e-001  3.5685650e-001  4.6384503e-001  4.6287308e-001  9.1612379e-001 -6.2377127e-001  3.6114505e-001  5.8092368e-001 -5.0595350e-001 -5.6291957e-001  1.0049545e+000
 -4.4558829e-002  1.5924298e-001  6.6428973e-002  2.4090213e-001  1.2915528e-001 -2.8110147e-002  6.9227158e-001  7.0450369e-001  6.4020502e-001  7.0557807e-001 -6.8512360e-002  3.6867312e-001  5.0439053e-001 -1.9376701e-001 -9.4015420e-002  4.9527535e-002  7.2248230e-001  2.9784633e-001  2.8884456e-001  6.1619514e-001  5.6182955e-002 -2.6920888e-001 -6.0692489e-001  1.0057492e-001 -2.2287056e-001 -2.3559516e-001 -1.5989746e-001 -5.1002085e-001  1.9249685e-001 -5.5327349e-001  4.8185972e-001  3.9252413e-001  3.9948789e-002 -5.9538596e-001  1.0159856e+000  2.2722284e-001 -2.1385208e-001  8.4279739e-002 -4.7228495e-001  2.3631167e-001  5.2108619e-002 -1.9230093e-001 -3.0223189e-001 -1.0569149e+000  2.8926343e-002  9.9151933e-003  6.8309225e-001  5.5451672e-001 -2.8088379e-001  1.1543183e-002 -4.2760614e-002  6.3872804e-002  5.5304147e-001  8.0208896e-001  6.7205718e-001  8.6444224e-001  1.3059573e+000  5.1830904e-001  9.3479460e-001  5.4496789e-001 -2.0159624e-001  5.8470764e-001  4.7619847e-001 -8.8348903e-001 -4.4050672e-002  4.9067505e-001
 -6.9720484e-001  2.2439647e-001  3.9245570e-001 -2.6493005e-001  5.0986598e-001 -9.2928187e-001  2.5836014e-001  6.0967455e-001  6.1805693e-001  9.9510892e-002 -3.2142147e-001  3.0704428e-001 -4.7113338e-001 -7.4850720e-001  2.1797645e-001  3.1766316e-001  2.0537164e-001  2.4336215e-001  1.0905693e-001  2.3235569e-001  7.7092030e-001  3.3174555e-001 -8.9736225e-001 -1.1614595e+000 -1.1064350e-001 -6.5347507e-001  4.0506513e-001 -1.6949323e-001  4.8197768e-001 -3.9164814e-001  3.7374841e-001  7.2258659e-001 -8.2531506e-001 -3.1557328e-001  1.0368460e+000  1.1650991e+000 -1.4906669e-001 -7.9832729e-001 -9.2626512e-001 -7.8450284e-002 -3.7638316e-001 -4.5494572e-001 -2.2350310e-001 -6.3379498e-001 -6.6288845e-001  1.0536366e+000 -4.2971482e-001  2.2790909e-001  1.8200947e-002  4.5374394e-001  3.2218313e-002  2.2147224e-001  1.6296185e-001  5.8276335e-001  4.0350669e-001  3.6785214e-001  1.3935473e+000  1.2456868e+000  4.0709859e-001  9.0209061e-001 -1.6308963e+000  5.0610208e-001 -4.1373403e-001 -7.8339940e-001  8.9526304e-001 -2.8298179e-001
 -6.0413608e-001  5.8997076e-001 -5.2416916e-001  7.1245247e-001 -1.8454112e-001 -5.1486220e-001  2.1570646e-001 -2.3639126e-001  4.9072280e-003 -1.5886052e-001 -1.5711859e-001  7.3418982e-001  2.3579072e-001 -2.6916389e-001 -2.9047247e-001  7.2012012e-002  5.6554932e-001 -3.0982564e-001 -8.6964341e-001 -6.8941369e-003  8.6772922e-002 -4.7747389e-001 -8.6757346e-001 -1.5980366e-001 -6.6757789e-001 -2.0097057e-001  6.1344038e-001  3.8571120e-001  6.4778451e-001 -3.3623326e-001 -3.7062094e-001 -5.5573239e-001 -1.4339213e-001 -2.8033229e-001 -2.8489456e-002 -7.4014567e-002 -1.0452521e-002  3.1108805e-001  4.9232622e-001  4.3384115e-001 -3.9756745e-001 -2.9898101e-001 -3.9741078e-002 -9.3019781e-001 -5.9575908e-001 -1.0130576e+000 -2.3793519e-001 -4.6995150e-001 -3.2995297e-001 -1.1792492e-001 -4.3297529e-001 -4.2988357e-001 -4.5577824e-001  3.6681446e-001  1.1629512e+000  1.0608574e-001  5.2841386e-001  2.5169729e-001  6.3234875e-002  1.0888345e+000 -5.1545479e-001  7.1777575e-001  8.1945480e-001  3.3968492e-001 -3.6243700e-001 -8.1722394e-001
 -1.0735849e+000 -2.9523258e-001  1.9226834e-001  4.8432061e-001 -2.8011925e-001 -2.9488226e-002 -1.6812978e-001 -6.4641292e-001  2.3522769e-001 -6.6560544e-002 -3.1308556e-002  8.3746920e-001 -2.7263438e-001 -3.1524238e-001  4.0093486e-002 -2.5151353e-001 -4.5875557e-001 -8.8152768e-002 -5.7490169e-001  2.9559429e-001 -2.8879636e-001 -5.3160879e-001 -1.6816941e+000  1.4033612e-001 -6.3870317e-002  2.9893008e-002  2.2168375e-001  6.9039344e-001  1.2956019e+000 -1.0096611e-001 -1.0772190e-001 -6.6326870e-001 -2.5858106e-001 -5.2779280e-002 -4.7415719e-001 -2.2861684e-001 -1.0394447e-002  8.4036744e-001  7.8740635e-001  5.9821998e-001 -6.2438866e-001 -3.2089318e-001 -5.8510487e-001 -9.8890605e-001 -3.8945062e-002  4.9217813e-002 -2.8193020e-001  5.9780305e-001  2.1599590e-001 -7.3401694e-001 -1.0949979e-001  2.8690785e-001 -1.6535350e-001 -2.1095696e-001  7.0776624e-002  3.4154463e-001  2.5474953e-001  3.8844597e-001 -4.9215509e-001  2.2942912e-001  1.8614850e-001  2.6404846e-001  5.5619922e-001  7.1293105e-001 -2.4095983e-001  2.7946456e-002
 -3.3951341e-001 -6.1420963e-001 -3.0159717e-001  1.1875510e+000 -2.6813460e-001  7.5699242e-001  5.3262824e-001 -3.6343488e-001 -9.1829049e-002 -3.4708805e-001 -6.3047770e-002  9.1924087e-001 -1.4413891e-001 -1.2679996e-002  2.4177028e-001  6.1307906e-001 -6.1836513e-001 -2.0506131e-002 -2.1772256e-001  1.5353707e-001  5.5621968e-001 -1.9228205e-001 -1.1303395e+000  5.8254782e-001 -9.3360087e-002  3.5042301e-001  1.7382684e+000  2.3647153e+000  2.1406255e+000  2.5471585e-001  5.5851512e-001 -1.2467122e-001 -2.0460287e-001  4.2159656e-001  1.6037982e-001  3.6075351e-001 -1.1591298e-001  2.1501308e+000  2.0439840e+000  1.3489013e+000  2.7409334e-001  1.7835186e-001 -1.0420711e-001  4.4748472e-001 -6.3606440e-003  1.7055737e-001 -2.0000887e-001  5.4254225e-001  2.0898076e-001 -4.9469398e-002  3.1062579e-001  9.0187573e-002 -4.2798983e-001 -4.8994478e-002  8.0223941e-001  9.5282269e-002  1.5276889e-001 -3.4911427e-001 -1.5691629e-001  4.9529411e-001  9.1248812e-001  2.8595594e-001  6.5973301e-001 -7.5920432e-001  5.8159736e-001 -5.6675656e-001
 -2.0874388e-002 -6.4260128e-001 -1.2002923e+000  1.1936014e-001 -6.5832824e-001 -3.7501645e-002  2.5117128e-001 -6.7037420e-001 -1.1929069e-001  9.9594097e-002 -6.7828778e-002 -1.0271534e+000  1.1774593e-001  3.5316069e-002  2.8963798e-002 -3.0299899e-001 -3.5697113e-001 -1.1615377e+000 -1.0202810e+000 -1.2274220e-001 -4.0718161e-001 -3.6299222e-001 -8.5433673e-001  4.9057588e-001 -5.0888873e-001  1.0464900e-001 -1.7353901e-001  2.5625129e-002 -5.7380597e-002 -8.6588844e-001  2.1934736e-001  1.6726147e-001 -2.9516913e-001 -6.1618957e-001 -9.1223750e-002 -3.4668350e-001 -5.7800051e-001  6.1611161e-001  7.8576052e-001  6.7407441e-002  7.7439563e-002 -8.6629874e-002  4.5603709e-001  1.8658321e-001 -1.7208102e-001 -9.5862857e-001 -3.3353923e-001 -4.8220339e-001 -2.2605299e-001 -2.6627804e-001 -3.7399232e-001 -2.8814427e-001  4.6345604e-002  3.5658177e-001 -4.2035527e-001  5.0429100e-001  3.4007830e-001 -5.4981451e-001 -2.6614383e-002  7.0422131e-001  2.1673288e-001 -5.2785981e-001  7.4367382e-001  4.5942869e-001 -8.8606092e-001 -5.9353956e-002
 -8.8775622e-001 -7.5591985e-001 -7.0989000e-001 -2.3727541e-001 -4.7803029e-002  3.4778551e-001  6.3136356e-001 -9.7728638e-002 -1.1092991e-001  4.3101215e-001  3.5462034e-001 -2.0824198e-002 -4.2700415e-001  4.6364832e-001 -6.8332205e-001 -4.2110965e-001  1.4121279e-001  3.1424562e-001 -1.1620173e-001  5.9376932e-001  7.1363379e-002 -2.1060945e-001  1.5314727e+000  1.1720694e-001  1.5399911e-001 -5.7128149e-001 -2.2965525e-001  1.3804728e-001  4.1763936e-001  1.1259203e-002  1.1684493e+000  1.1072485e+000  3.2082860e-001  6.1792967e-001  5.9480564e-001  5.6591540e-001 -2.2764339e-001  1.4843740e+000  1.3189278e+000 -2.4990155e-001 -4.3548605e-001 -2.9288287e-001 -7.4889477e-001 -7.6630692e-001 -1.2802055e-002  8.4679262e-001  1.1494554e-001  5.3824229e-001  3.4642331e-001  3.0895853e-001 -6.9576728e-001 -9.7724926e-001 -2.5382319e-001 -3.6235004e-001 -5.5869710e-002  2.1950613e-001  4.0607547e-001 -5.8774064e-001 -2.6527959e-001  6.7693701e-001  1.0937725e+000 -1.9283908e-001 -1.1599340e-001 -2.3031308e-001 -6.5630503e-001 -3.8756766e-001
 -1.4645395e-001  5.2798901e-001 -1.5461970e-001 -7.5710757e-001  2.3992920e-001  5.4621294e-002  4.0792884e-001 -3.6502633e-001  1.3596158e-001  7.6621753e-002 -1.9587684e-001 -1.0555515e-001 -1.1287850e-001 -2.7163105e-001 -5.1132870e-001 -2.6507810e-001  2.0848012e-001 -3.3351016e-001 -6.6915961e-001 -5.8682671e-002 -3.9376487e-001 -4.8534829e-001 -3.8048054e-001  5.6975408e-001 -2.7789642e-001 -9.8908096e-001  6.7367398e-001  1.0732431e+000  9.5800168e-001  5.1819686e-002  9.0312598e-001  1.6128345e-001  1.7008456e-001 -1.8068587e-001  6.7442336e-002  8.8566890e-001 -6.8177741e-001  2.0397162e-001  1.2116288e+000  9.1884641e-001 -2.1167945e-001 -2.2137906e-001  4.6968341e-001  4.6176946e-001  1.0876460e-001  3.0919368e-001 -8.4780939e-003 -1.0079173e-001 -2.4200020e-001  4.7179493e-001 -3.2040374e-001 -3.1564851e-001 -3.8648431e-001  3.8192608e-001  2.2937599e-001  2.1936560e-001  2.8031494e-001 -1.9225247e-001 -4.0254674e-001  4.9895650e-001 -3.7602294e-001  4.3140752e-001 -3.1191928e-001  7.3074509e-001 -1.3410108e-001  3.0994713e-001
  9.6035267e-001 -3.0077412e-001 -1.1319991e+000 -1.2473773e+000 -5.1294144e-001 -5.6388844e-001 -2.3940845e-001 -7.7681994e-001 -1.8615515e-001 -6.1437007e-001 -8.6806803e-001  4.2473585e-001 -6.9535908e-001 -2.1647084e-001 -2.6966625e-001 -5.5662693e-001 -2.3998718e-001 -2.3997803e-001 -5.0256895e-001 -5.4048012e-001  3.1953877e-001  7.0320083e-002 -2.0375290e+000  5.1206681e-002 -8.1358514e-001 -2.8456789e-002  4.5589106e-001  7.1776123e-001  6.1823424e-001 -5.0630991e-001 -4.5118853e-001 -3.8150677e-001 -2.4896902e-001 -1.3870911e+000 -6.6916953e-001 -5.3807931e-001 -1.4690080e+000  1.6616617e-001  8.7564738e-001  3.9621492e-001  2.2880345e-001 -4.1961276e-001  1.0713998e+000 -9.6232666e-001 -1.0517996e-001  2.0566321e-001 -5.4396646e-001 -4.4075845e-001 -9.8630162e-001 -8.1433125e-001 -2.3536760e-001  3.2145203e-002 -1.1239642e+000 -1.1038012e-002  2.6460405e-001 -1.1790754e+000  8.7977336e-002 -2.5758608e-001 -9.7687226e-001  1.9768197e-001 -3.4369154e-001 -3.8834254e-001 -1.1639440e-001  3.1140674e-001 -1.1528344e+000 -5.8923558e-001
 -6.1377971e-001 -6.6415500e-001  3.6898239e-001 -6.5325289e-001 -2.7730338e-001 -2.8337230e-001  2.3831104e-001 -1.4488455e-001 -3.7257782e-001 -4.3999928e-001 -7.2422037e-001  6.1386545e-001 -2.1985241e-001 -2.4145195e-002 -3.2703589e-001 -2.8142503e-001 -3.5394824e-001 -1.4503975e-001 -9.3124719e-001 -4.5525019e-001 -2.1753335e-001  3.0495647e-001 -1.7311373e+000 -1.8564261e-001 -9.3515770e-001 -6.5146871e-002 -2.8222405e-002  3.0231076e-001  5.7792083e-001 -3.6729751e-001  3.9990705e-001 -1.9093524e-002 -8.5674693e-001 -5.6176238e-001  2.0784423e-002 -6.8313944e-001 -1.5377641e-001  7.5135101e-001  1.0624446e+000 -1.1901691e-001 -4.3042223e-001 -1.9993343e-001  2.7066009e-001 -6.5694748e-001  1.7515020e-001  2.9838957e-001 -3.5981658e-001 -2.8220710e-001 -7.3714559e-001 -6.9199140e-001 -5.6974843e-001 -2.9838992e-001 -6.2874831e-001 -2.0323100e-001 -4.5177695e-001 -3.9547221e-001  1.6373441e-001 -2.8378743e-001 -3.5307736e-001 -4.9210019e-001 -8.4172188e-001 -5.1127538e-001  1.8757480e-001 -6.6425246e-001  3.0388240e-001 -8.9592062e-001
  9.6406230e-001  8.5458577e-001 -5.1880804e-001  7.9161567e-001  3.0538273e-001  8.8575796e-001  3.5493980e-001  2.7815690e-001  5.7792079e-001 -2.4980549e-001  1.6982713e-001  5.6476668e-001  1.0648455e-001  2.0727765e-001  7.8002598e-001  8.9975412e-001  8.0782040e-001  4.9724877e-004 -1.2038345e+000  1.6487792e-001 -4.4066908e-001 -7.1744444e-001 -5.3637374e-001  8.1147714e-001 -1.3468961e-002  5.1237323e-001  4.1782130e-001  1.5966356e-001  4.2753922e-001  1.0730717e+000 -5.0321409e-002  5.5935337e-001  4.5331115e-001  3.8558919e-001  5.2368181e-001  5.0099185e-001  1.0532827e+000  4.8627452e-001  1.3296323e-001  4.5485266e-001  5.8725296e-001  4.2781235e-001  6.2535755e-001  3.3680653e-002  6.1643082e-001  2.1739882e-001  9.5635509e-001 -2.0246405e-001  1.0344974e-002  5.2117394e-001  9.1159073e-001  6.9072848e-001 -1.5032000e-001  1.6552134e-001 -2.1623690e-001  4.0237588e-001  9.5038384e-001 -4.5059885e-002  5.9898599e-001  4.1574417e-001 -1.5621986e-001  4.2297630e-001  8.9218285e-001  5.7222199e-001 -4.6481565e-001  2.1345327e-001
  7.6494150e-001  7.1585349e-002  1.5229644e-001  6.8347693e-001  3.1439315e-001  3.8062937e-001 -1.0911925e-001  7.5197505e-001  3.5557332e-001  5.8098236e-001 -2.7251064e-003  1.4702971e-001 -4.2565217e-001 -4.3967721e-001 -5.3977858e-001 -1.2710793e-001  4.0879121e-001 -2.0011852e-001 -2.0230528e-001  1.7885168e-001 -3.7880460e-001  3.6450842e-001 -6.6106838e-001  6.0782538e-001 -7.4354589e-002  4.8961365e-001 -4.6193482e-001  2.8613283e-001  1.5113419e-002  4.8924033e-001  2.2222869e-001  2.6823334e-001  1.3765425e-001  7.1707242e-001  5.0436851e-001  4.4934306e-001 -1.4525726e-001 -4.0935586e-001  6.6128352e-001  4.9825655e-002  2.6102072e-001 -2.2242966e-001  9.4522648e-001 -3.2738794e-001 -1.3956769e-002 -7.6847403e-001  1.0118148e+000  4.4567738e-001  2.5488860e-001  1.7130792e-001 -3.4328920e-001  5.7818161e-002 -4.0419872e-001  3.0398136e-001  2.9581922e-001  1.9439894e-001  1.0328074e+000  2.2412986e-001  7.8120717e-001  5.8624171e-001  2.0547277e-002  5.2717715e-001  6.1707416e-001  6.7498004e-002  9.1076256e-001 -1.7451309e-001
  2.4269838e-001  6.0369051e-001 -5.2072460e-001 -7.8161928e-002  6.9916866e-002  2.2302295e-001  5.0062429e-002 -6.7998912e-002  1.6343893e-001  5.9873389e-001 -8.2923645e-002 -3.8262363e-001  6.3484475e-001 -5.2834300e-001  1.3282869e-001  1.0043563e-001  2.4129178e-001 -1.2291847e-001  3.5692323e-001  2.3626213e-002 -8.1269421e-001 -5.8247598e-002  1.1015245e-001 -7.3963147e-002 -9.5575635e-002  5.7221971e-001 -6.1058099e-001 -4.3365436e-001 -1.1203582e+000  6.2881510e-001  7.2339416e-001  4.8062216e-001  3.7712550e-002 -8.2848332e-001  7.0352070e-001  3.9787078e-001  4.4778993e-001 -8.8303534e-001 -6.5172067e-001 -6.5883542e-001  3.7140987e-001  4.5039948e-002  3.4946665e-001 -3.9632404e-001  2.8613407e-001 -5.3461414e-001 -3.8810886e-002  2.0437999e-001 -7.8530276e-001 -2.1118232e-001 -1.3485411e-001  2.0352756e-001 -1.1361624e-003  8.0538720e-001  4.9107208e-001  2.6920530e-001  1.0246149e+000  6.4278290e-001  7.4105357e-001  4.1522615e-002 -9.8625204e-001  1.6375745e-001  9.6923064e-001 -2.6818435e-001  1.3353059e-001 -1.7849370e-001
  2.2059297e-001  4.7840634e-001  1.7223348e+000  1.0832810e-001  8.4103736e-001  3.0573160e-001  1.2537220e-001  6.4154614e-001  1.8975138e-001  7.3761568e-001  2.7455111e-001 -3.3117259e-001  8.3493897e-001 -2.0784176e-002  9.3492216e-001  6.1861938e-001  5.4138936e-001  2.5532160e-001 -4.4165535e-001  8.0103494e-002  4.6572862e-002 -1.0242990e-001  5.7356296e-001  8.3115861e-001  9.2042376e-002  6.7113967e-001 -5.7731444e-002 -2.6982641e-001  1.7235600e-001  4.4709860e-001  1.0391856e+000  8.2605837e-001  9.9414063e-003  5.9520857e-001  1.1258398e+000  9.2348477e-001  3.7530047e-001  2.9023207e-001  2.4725817e-002 -5.9022814e-002  9.7275977e-001  8.5431137e-003  2.9119467e-001 -1.0689991e+000 -8.1024370e-002 -3.2849802e-001 -1.2563168e-002  2.1026586e-001 -2.7135491e-001  5.2603719e-001  2.9414795e-001  6.8716049e-001  1.3569979e-001  6.0447931e-001  8.0764487e-001  6.5996674e-001  1.5515432e+000  5.4456728e-001  1.1191520e+000  1.4372592e-001  3.8807254e-001  5.9194223e-002  9.7269511e-001  6.5438069e-001  7.7654493e-001  3.9600456e-002
 -8.6559279e-002  3.3843651e-001 -7.7848349e-001 -2.5811920e-001 -3.4110763e-001 -1.8605151e-001 -5.4830598e-001  1.8963557e-001 -7.2056822e-001  5.1239075e-001 -1.2098578e-001 -3.0456833e-001  2.0224003e-001  1.1630186e-001 -1.6526709e-002 -2.9746892e-001  2.0982071e-001 -6.4071900e-001 -2.7528386e-001  1.5416057e-001  7.1608116e-001  1.9884565e-001 -5.7586954e-002  2.5188058e-001  1.1212591e-001  2.1232680e-001 -2.0141824e-001 -1.1642814e+000 -8.5159245e-001  2.0804839e-001  1.9902597e-001 -1.1848168e-001  5.2698299e-001  4.5301523e-001  2.6214710e-001 -1.6972472e-001 -1.7632668e-003 -9.5930276e-001 -1.3881909e+000 -2.8014616e-001  3.0977290e-001  1.7461779e-001  4.2771935e-001  4.7666067e-001 -2.4504698e-002  5.9009913e-001  3.8009711e-001 -8.9673448e-001  1.9849298e-001  3.5776062e-001 -2.4451172e-001 -1.8076599e-001  1.0596985e-001 -1.7373107e-001 -3.6769915e-001 -6.5140195e-002  5.4987508e-001 -5.8760552e-001  3.4973422e-001 -6.1529278e-001  3.5876693e-001 -1.7942178e-001 -4.3175012e-001 -5.3382772e-001 -1.6054065e-001  6.8978315e-001
  3.0944035e-001  1.0527377e-001  7.1014074e-001  2.1350405e-002 -8.7178352e-002 -9.5897434e-001 -5.2916148e-001 -2.2045566e-001  4.5697848e-002  4.1710427e-001 -2.6732488e-001  9.2183519e-002  2.6715875e-001  1.9983163e-001 -1.8664806e-001 -2.2939456e-001 -3.1723898e-001 -7.1556806e-001 -5.9888660e-001 -4.4454625e-001  2.8194306e-001  3.4210876e-001  3.5907312e-001 -1.2318574e-001  1.9384162e-001  4.8765279e-001  2.4627944e-001 -3.0388631e-001 -3.9168191e-001  8.7381349e-002  3.7321763e-001  5.0188632e-001  4.7871403e-001  5.0334116e-001  3.7687130e-001  8.3788320e-001 -8.0829491e-002 -5.8269753e-002 -2.4269774e-001  3.7828467e-001  4.4937549e-001  5.2047745e-001 -2.4695096e-001 -6.3160384e-001  5.1513623e-002  1.8587093e-001  5.7322681e-002 -4.0637894e-001  2.8004900e-001  8.4680868e-001  5.7885009e-002 -3.3175046e-001  5.8422836e-001  5.7429380e-001  8.5682917e-001  2.9448043e-001  4.2457141e-001  6.7603826e-002  1.3552757e-001 -3.0192404e-001 -2.3633734e-001 -1.2327889e-001 -3.2368009e-001  1.5672768e+000 -1.1273339e-001 -4.4186690e-001
  1.1104589e+000  3.6807904e-001 -7.4145809e-001  1.1666074e+000 -4.2391134e-001 -3.9148803e-001 -1.1187665e+000  3.4525329e-001  2.6461784e-005  2.7244764e-001 -3.2886468e-001  4.1960031e-001 -3.4633750e-001  7.4573632e-001  5.9118378e-001  1.9921650e-001  2.1149913e-002 -3.2669479e-001 -1.2755186e-001  3.0736117e-001  1.1354056e-001  3.4220838e-001 -2.2779992e-002  5.6669804e-001  1.9286396e-001  3.3270540e-001 -2.3372587e-001  4.6249391e-001  1.1475095e-001  9.3945571e-001  1.5585593e-001  1.6840920e-001  2.1781986e-001 -2.9968485e-001  3.0296963e-001  6.3922601e-001  6.1082713e-001  6.0055425e-001  4.9058262e-001  9.0269954e-001  8.9947764e-001  1.3462568e-001  4.2082404e-001  2.6799647e-001 -2.0241119e-002 -1.2612642e+000  3.4496563e-001 -2.0919565e-001 -3.7556343e-001  3.9199800e-001  2.4927432e-002  3.2866128e-001  7.0751247e-002  2.7795064e-001  4.2262118e-001 -1.1936590e-001  6.2704046e-001 -9.9908438e-002  6.6656787e-001 -4.5499997e-001  2.4012849e-001  1.2027155e-001  9.8398868e-001  1.5187454e+000  2.0738361e-001  9.9963674e-001
  1.5611371e-001  2.0845692e-001  8.0316700e-001 -4.1264163e-002 -2.1508837e-002  9.3143231e-002 -4.1035056e-001  5.2984846e-001  3.4418288e-001  5.9446015e-002 -3.7355159e-001 -7.0919821e-001 -5.9784292e-002  3.6790096e-001  6.4396869e-001  5.2041600e-001  1.3217724e+000 -4.5537103e-001 -1.3440484e-001  1.9457912e-001  5.8773023e-001  6.2549742e-001  9.0850326e-001  3.2801501e-001  1.7018902e-001 -2.4472811e-002 -4.2488231e-003  3.2576337e-001 -2.2405156e-002  2.3113268e-001  6.5206883e-002  6.6034757e-001  4.7803800e-001  5.8214036e-001  5.3079766e-001  2.3185156e-001  7.9928523e-001  3.0926823e-001  8.6102881e-002  3.6906236e-001  1.5943410e-001 -7.1799294e-002  2.6284517e-001 -9.1502214e-001  6.2939006e-002  6.3002957e-001 -2.2436535e-001 -1.3895891e-001 -5.4376889e-001  4.7135613e-001  5.1267400e-001  3.8609748e-001  3.3557664e-001 -3.5269457e-002 -5.6354054e-001  5.4248496e-001  3.6105294e-001  1.9157314e-001  5.7846178e-001  2.0540040e-001  1.9868197e+000  1.4571075e-001 -1.2646437e-001 -1.9842140e-001  9.5123294e-002  8.4665010e-001
 -2.9707453e-001 -1.9506399e-001 -7.9268920e-001  5.7016111e-001 -4.3211144e-003 -5.7904970e-001 -9.5495569e-003  1.9115661e-001  4.7172260e-001 -4.9686808e-002 -4.7628096e-001 -4.1007659e-001  3.3887530e-001 -6.0221033e-001  1.7815020e-001 -1.4568827e-001 -7.2489412e-002 -6.0428161e-001 -5.5567544e-001  1.1896781e-001  5.5134592e-002 -1.9817145e-001 -1.0041162e+000  2.1984934e-001  1.4641161e-001 -1.7055809e-001  5.5513669e-001  4.2439089e-002 -5.9536856e-001 -2.1773866e-001 -4.5221535e-001 -6.0200144e-001 -6.6851576e-002 -6.3665203e-001 -9.6852007e-001 -3.9810164e-001 -3.8396832e-001 -9.0704379e-002 -2.3587064e-001 -1.2802761e-001  6.4706086e-001  3.7454278e-001  1.1002003e+000 -3.6016635e-001  9.2105047e-002 -2.5206554e-001  3.1871768e-001  6.7792090e-001 -3.7380944e-001  4.4390627e-001  8.5776048e-002  2.8385152e-001 -1.9610513e-001  6.7737617e-002 -1.7685820e+000 -3.9347658e-001 -2.2516186e-001  3.5704012e-001 -3.3237171e-001  8.4913228e-002  1.1201886e+000 -5.8511640e-001  3.8998216e-001 -4.1550349e-001  5.3544945e-001 -8.4254492e-001
  5.4138713e-001 -2.3397095e-001 -3.0781852e-001 -1.0779046e+000  1.1742637e-002  4.2875844e-001 -3.2397728e-001 -3.1418669e-001  2.2705147e-001 -3.5175990e-001 -5.9337385e-001 -9.0118299e-001  7.3906152e-002 -1.5053684e-001  1.5193245e-001  3.3251743e-002 -1.2659507e-001 -7.8408015e-001 -2.5542928e-001 -5.8027441e-001 -2.0776889e-001  1.7127422e-003 -9.1271561e-001 -4.2067211e-001 -4.5180422e-001 -5.5562620e-001  3.6497842e-002 -7.4217787e-001 -1.6328029e+000 -5.0067506e-001 -5.3502636e-001 -8.5925010e-001 -1.2032101e-002  1.6067457e-001 -5.3601270e-001 -1.4666443e-001 -4.7666655e-001 -1.4391378e+000 -1.3717526e+000 -3.6596060e-001 -2.5054347e-001  1.6477140e-001  1.6701444e-001 -4.1246241e-001 -1.3332507e-001  4.4720810e-002 -1.5733998e-001  4.2558405e-001 -2.2147086e-001 -3.2820990e-004  1.3377100e-001 -3.7852919e-001  4.9731008e-001 -2.5146170e-001 -2.7590039e-001 -3.0101279e-001 -6.6241787e-001  1.5106162e-001 -9.4163123e-001 -2.3232276e-001  3.8199882e-001 -7.1445336e-001 -1.1893105e+000  5.7525659e-001 -2.2262653e-001 -7.9567285e-001
  9.5612728e-001  1.4445578e-002 -6.4074868e-002  3.2979838e-001  4.2938996e-002  9.8879305e-001 -1.3660210e-002 -3.3557072e-001  2.0901957e-001  4.5574580e-002  3.9449367e-001 -1.5981879e-001  3.9940442e-001  4.9843436e-001  4.8213829e-001  7.3988984e-002 -4.3148817e-002  4.7629225e-001  8.3245758e-001 -1.1016741e-001  7.5939097e-002 -2.5179998e-001  7.6344535e-001  1.6017415e+000  3.4578595e-001  3.8126651e-001 -4.7263933e-001 -2.4211154e-001 -7.5190622e-001 -2.6933238e-001  7.2427282e-001 -3.2064950e-001  4.0651564e-001  7.0930948e-001 -5.8281885e-001  4.0383904e-001  1.5418746e-001 -4.6753468e-001 -1.7475482e-001 -4.5402991e-001  6.1609295e-001  5.7677620e-001  3.5947208e-001  1.3455940e+000  1.9156463e-001 -3.6025992e-002  4.0618267e-001  1.5095966e+000  4.2300004e-001  3.5432901e-001  3.5973278e-001  4.6234481e-001  2.7292236e-001 -1.9201094e-001 -3.5958128e-001  1.9441299e-001 -4.2022732e-001  3.5903515e-001  5.4242332e-002  9.8360859e-002  1.1190780e+000 -4.6006682e-001  4.1974755e-001  2.0659489e+000 -4.4078312e-001 -2.0169962e-001
  1.0119931e+000 -5.1507349e-001  4.4295984e-001 -1.1136624e+000  1.7099079e-001  7.1359050e-001 -1.9138326e-001 -5.3032423e-001  2.0851356e-001 -1.5584582e-001 -5.9800882e-002  1.0319311e+000  1.2184113e-001  1.3097572e-001 -1.4178732e-001 -1.5088517e-001 -2.2020978e-001  6.4756853e-001  8.8226927e-001 -7.5510923e-001 -8.1466030e-002 -1.6236728e-001 -7.8480806e-001 -2.5319814e-001  2.9348579e-001  3.9004633e-001  1.7186579e-001 -3.0065920e-001 -3.5919588e-001 -6.4475677e-001 -4.3536795e-001 -4.2785149e-001  1.4935906e-001  1.9796937e-001 -1.1041344e+000 -5.8752050e-001 -6.0494102e-001 -5.8644429e-001  3.6590749e-001 -3.0419923e-001 -1.5062254e-001 -3.0002442e-001 -7.9813833e-001 -9.2682835e-001  4.4292963e-001 -8.5775899e-002 -1.8330212e-002  3.5540062e-001  2.7270770e-001  2.7173720e-001  5.9320628e-002 -6.8919164e-003 -5.2268500e-002 -4.4986238e-002  6.3909579e-002 -3.6280684e-001 -1.2181788e+000 -2.5094662e-001 -9.7484382e-001 -1.3142388e-001 -6.3423484e-001  7.6193664e-003 -5.9664357e-001 -7.6913556e-001 -2.8790618e-001 -4.3203728e-001
  7.8073734e-001  4.9514938e-001 -7.5952222e-001 -2.3000888e-001  4.1207978e-001 -1.0717051e+000 -7.1186914e-001 -6.2410577e-001  2.4806029e-001 -1.0068473e+000  1.0510429e-001 -3.4350942e-001  1.5808911e-001  1.2118984e-001  4.7998270e-001 -1.2184632e-002 -1.8514097e-002  1.2507754e-002 -1.3400207e-001 -4.1201607e-001 -7.4781451e-001 -2.5911868e-001 -3.8885512e-002 -1.1175631e+000  3.9888436e-002  2.9052586e-001 -1.1889296e+000 -3.4057814e-001 -7.2216865e-001  2.0071984e-001 -1.2781977e+000 -7.9229674e-001 -2.5793473e-001 -4.6907736e-001 -5.4682942e-002 -3.0789713e-001  6.5761264e-002 -3.0681151e-001 -6.6229243e-002 -8.5097311e-001  1.1153598e-001  4.8181635e-001 -2.7503793e-002  1.4014064e+000  4.0056185e-001 -6.4050544e-001 -5.2965983e-002 -5.4404501e-001 -1.6204853e-001  1.3519031e-001  1.6001880e-001  1.6428296e-001  2.5589418e-001  9.5159322e-003  4.6478408e-001 -4.3006477e-001 -8.4063488e-001  4.7301584e-001 -5.2096353e-001 -3.1837586e-001 -9.9416494e-001  4.7787195e-001  8.7678513e-001  1.0897860e+000 -2.0127658e-002  1.0114695e+000
  7.2218049e-001 -4.9276465e-001  1.5887200e+000 -2.6656963e-001 -3.3895718e-001  1.2722880e-001 -1.1354215e+000 -9.7323819e-001 -3.1245825e-001 -9.4599026e-001 -5.2232161e-001 -1.4677904e+000  1.6829108e-003  7.9557457e-002 -2.1149694e-001 -6.9458348e-002 -4.3488232e-001 -3.7070741e-001  2.0793043e-001 -7.2131478e-001 -3.4180086e-001  2.1635212e-001 -4.0667416e-001 -1.0249586e+000 -3.2740305e-001  1.0521742e-001 -6.6950249e-001 -8.8890271e-001 -6.8885952e-001 -1.5449913e-001 -3.6807052e-001 -4.4172508e-001 -5.7635721e-001 -5.1302483e-001 -1.1638738e-001  6.2136448e-001 -2.1657851e-001 -7.6017052e-001 -7.6934896e-001 -1.2385457e+000  2.1252926e-002  1.1332875e-001 -1.0082991e+000 -7.1380774e-001  2.8493107e-001  1.5014820e-001 -6.3958493e-001  3.7337025e-001 -6.8336448e-001  1.2109671e-001  6.3592341e-002 -1.8184524e-001  3.1988274e-001  9.1719721e-002  2.8855414e-001 -2.2453445e-001 -8.3448559e-001 -6.3780539e-001 -6.9773094e-001 -4.0225345e-001 -6.6862929e-001 -7.1689974e-001  7.2387587e-002  5.8761007e-001 -2.0920713e-001  6.7321419e-001
  8.2706235e-001 -2.6605993e-001  1.2605757e+000 -6.4054366e-001 -4.9486236e-001  2.0714667e-001 -5.1786458e-001 -7.8912801e-001 -1.6183860e-001  4.9729140e-002  8.4474727e-001  1.1602032e-001  4.5017375e-001  3.5305060e-001  1.2083742e-001 -4.5897532e-001 -7.9075524e-002  2.9384505e-001  8.2088496e-001 -4.3816349e-001  4.7333132e-001 -4.6616181e-001  9.4169568e-002 -8.4422916e-001  2.1202662e-001 -4.0582857e-001  2.9166843e-001  4.6758567e-001  1.8846511e-001 -3.8609988e-001  1.3584192e-001  2.8508599e-001 -1.0260589e+000 -9.3879533e-001  9.0081853e-004  3.8979003e-002  2.1147018e-002 -1.0187452e-001 -4.9936285e-001 -8.3041583e-001 -6.5733071e-001  1.6632081e-001 -3.4681314e-002 -8.9040556e-002  3.7779466e-001  6.3872516e-001 -1.8248046e-001  1.0090613e+000  1.0727936e+000  2.2979818e-001  5.5064780e-001 -1.0809083e-001  4.6648162e-001  4.1991820e-001  5.1058560e-001  8.0953261e-002 -7.2730361e-001 -1.4856285e-001 -5.3426904e-001 -4.5693733e-001 -9.3761855e-001 -9.1588093e-001  7.1691866e-002 -3.1719046e-001 -4.4820727e-001  6.0946191e-001
  1.5275634e+000  8.2103989e-001  9.1710233e-001 -2.5841839e-001  4.0978462e-001  1.0479603e+000  2.1063716e-001  4.3862344e-001 -5.0647265e-003  4.8975083e-001  1.0023061e+000  2.6487581e-001  1.4100694e-001  9.1751440e-001  4.0908677e-001 -5.5661398e-003  2.2376530e-001  8.8528807e-001  5.4316857e-001  3.9956444e-001 -4.2206571e-002  5.4334524e-001  1.2833899e+000  7.9625000e-001  7.9212991e-002  6.6498465e-001 -7.2965890e-002 -7.5528884e-002 -6.2939095e-002  1.5890871e-001  6.4772046e-001  2.1097844e-001  1.3233231e+000  7.6698748e-001  4.7537235e-001  8.2368900e-001  1.7682071e-001  1.0233343e-001  5.5599310e-001  2.3196316e-001  3.4867498e-001 -3.2100050e-002  2.3731818e-001 -2.0022878e-001  8.2627158e-002 -4.7447968e-002  2.3175694e-002  1.2735863e+000  1.7405240e+000  4.5100841e-001  5.1773134e-001  1.0846158e-001  1.1611391e+000  1.0027850e+000  9.5270620e-001  1.0204611e+000 -4.9760796e-002  1.3062380e-001  3.3690974e-001 -6.3820291e-002 -1.0012104e-002  1.0477489e-001  5.7800952e-001  6.4339101e-001  5.1444379e-001  2.5687142e-001
 -6.2609888e-001 -2.7890847e-001 -1.6152242e-001  6.6471199e-001 -4.9504498e-001  8.2200539e-001 -4.2044568e-001 -5.7187069e-001  1.4369778e-001 -3.0380531e-001  5.1840332e-001 -2.7235366e-001  2.2366499e-001 -1.1358381e-001 -1.6194040e-001 -3.4983154e-001  5.4343758e-001  5.3520009e-002  1.4929938e-002  1.8528733e-001  7.0781027e-001 -6.1668333e-001 -6.9081279e-001  1.8517117e-001  7.3910919e-002  1.2572027e-001 -4.8190994e-001 -1.3480435e+000 -3.9663382e-001 -1.6148164e-001 -4.7761241e-001 -4.7073222e-001 -6.6807178e-001 -8.9783138e-001 -1.8748703e-001 -5.2306226e-001 -2.2641396e-001 -6.1384673e-001 -1.0827020e+000 -5.1279425e-001  9.2010585e-002  3.0189852e-001  2.5679023e-001  4.5372866e-001  8.7008474e-003 -6.4557236e-001 -9.1248514e-002  5.2674238e-001 -6.1192805e-001 -1.1800440e-001 -1.1763396e-001 -1.4013024e-001  1.7189937e-001  2.3790135e-001 -1.4883047e-001  2.0221708e-001 -7.4731050e-001 -1.7669292e-001  4.0395579e-003 -8.5776274e-001 -5.7660756e-001 -4.5905470e-001  9.7319541e-001  3.0322282e-001 -6.9017110e-001  6.7828250e-001
  1.1308822e+000 -6.6422013e-002  7.0430159e-001 -1.7302831e+000 -4.1654851e-001 -9.0591665e-002  2.2148326e-001 -5.0749736e-001 -3.8167628e-001  3.8288337e-003 -2.7162633e-001 -5.8381243e-002  9.8707381e-002 -3.6756665e-001 -1.0615130e+000 -7.3040601e-001 -8.6222897e-001 -8.6753544e-001 -2.7342667e-001 -3.3596146e-001  2.4699611e-001 -2.7796835e-001 -4.9581828e-001 -8.9864004e-001  2.2022353e-002 -7.0316221e-001 -7.6653918e-001 -7.6310451e-001 -2.8238986e-001 -4.4815360e-001 -5.4334077e-001 -4.1886229e-001 -6.7739168e-001 -2.0475014e-001 -5.9465057e-001 -2.7690435e-001 -9.2328314e-001 -9.2834012e-001 -5.8143654e-001 -4.5096684e-002 -1.0613180e+000 -1.7410436e-001 -9.6817100e-001 -9.0958151e-001 -3.5465387e-001  4.8257049e-001 -7.6858486e-001  5.2841534e-001  5.4121585e-001 -2.6556515e-001 -4.7755727e-001 -7.4130377e-001  8.9932888e-001  4.5430849e-001  7.1519936e-001 -1.5601920e-002 -2.6697098e-001 -1.4560455e-001 -8.5435938e-001 -2.8197809e-001  1.9667329e-001 -3.1122466e-001 -4.8629638e-001 -1.0446307e+000  1.0931494e-001 -1.5045832e+000
 -1.3941997e+000  1.0114175e+000 -2.5482590e-001 -7.4079261e-001  1.1950797e-001 -4.8293929e-002  6.0630925e-002 -2.4460572e-001  5.0523850e-001  1.4825998e-002 -1.5484063e-001  1.2009183e-001  4.5146185e-001  4.7132372e-001 -1.3994004e-001  4.8298036e-001  5.5779677e-002  5.2441647e-001  1.2029014e+000 -1.7278680e-001  3.1606613e-001 -2.0896822e-002  4.9644197e-001 -4.1426542e-001  1.2551905e-001  9.2758806e-002 -8.8972905e-001 -2.3035244e-001 -4.8532815e-001  3.2560318e-001 -6.2426636e-001 -9.5237805e-002 -4.1013080e-001 -1.2854050e-001 -1.3611463e-001 -7.4273354e-001  1.5290590e-002 -1.0984912e-001 -3.3047308e-001 -8.6868762e-001 -3.4019173e-002  3.9336857e-001 -5.0169315e-001  6.0537650e-003 -3.2234131e-001  3.0287673e-001 -6.8574227e-001  2.5805055e-001 -1.9427054e-002 -7.2555573e-002  1.1006299e-001 -3.7066333e-001 -5.3500398e-002  1.8926086e-001  6.9287269e-001 -7.2686746e-001 -4.7680452e-001  4.2433761e-001 -1.6455640e-001 -4.4598470e-001 -8.0462427e-001  3.4195318e-001  1.2189934e-002 -3.4971060e-001  5.4995578e-002 -6.4471963e-001
 -4.6235587e-002  5.9241564e-001  4.2015559e-001 -1.0603031e+000  3.0702750e-001  1.0430314e-001  1.0176420e+000  3.8641955e-001  2.1657207e-001  6.8596522e-001 -6.8401076e-001 -5.0991628e-001 -2.6519792e-001  2.1310302e-002 -7.3848274e-001  1.8645971e-001 -7.7297309e-001  3.3325162e-001  1.9247170e+000 -1.2885506e-001  8.1255990e-001  8.7686887e-001  1.7090989e+000 -3.7465571e-001  4.4202852e-001  7.1747901e-002 -2.5099470e-001  1.5089654e-001  1.6415324e-001 -2.3881837e-001 -1.9746519e-001  8.2617641e-001  1.0481092e+000 -6.6075699e-002  5.3397370e-001  1.4510653e-001  1.0308111e-001 -3.1318173e-001  6.1210128e-001 -2.3322838e-001 -7.0799909e-001 -1.9448053e-001 -1.2867594e+000  6.2841072e-001 -1.3189339e-001  1.0906708e+000 -6.7544995e-001  4.6582080e-001  8.5171010e-001  1.0101907e+000 -2.4906759e-003 -3.9993679e-001  4.2661614e-003  1.7726177e-001  8.2111624e-001  5.3521425e-001  2.4031857e-001  6.9756089e-001 -2.2888718e-002  3.4781614e-001  5.8390542e-003  3.1556474e-001 -1.4159650e+000 -1.0455918e+000  8.4570137e-001  7.2780920e-002
  4.1280779e-002 -1.1378376e-001 -3.3164354e-003 -2.5194403e-001 -4.4218663e-002 -2.6801593e-001  8.0607648e-002  5.5386211e-002  8.0125447e-002  6.2218245e-001  1.2661155e-001  8.3482543e-001  1.6981495e-001  3.8360372e-001 -5.6263098e-002 -2.3142191e-001 -1.9695397e-001  6.7611874e-001 -3.7552777e-001 -3.3332881e-001 -6.9764318e-001  2.6647242e-002  1.3614598e+000  8.5400062e-001  4.7439956e-002  6.4162087e-001  1.4700017e-001  3.2791779e-001  3.5406368e-001  2.9551846e-001 -1.5841013e-001 -1.3207497e-001  6.4687518e-001  9.1835892e-002 -5.3638528e-002 -2.5599737e-001  2.6371572e-001  3.9651291e-001 -1.7225842e-001 -3.6138220e-001  6.7801891e-002  2.3677265e-001  9.6858963e-001  9.2380781e-001  5.4292736e-001 -2.4189119e-001  8.4028489e-001  4.3762319e-001  1.2194092e+000  2.7587686e-001 -3.2277003e-002 -2.0952981e-001 -3.3768076e-001 -5.6126260e-002 -4.3931450e-001  4.8442009e-001 -1.2119723e-001  1.3758213e-002 -4.8335886e-002 -1.9801638e-001 -1.0487161e+000 -1.4860168e-001  3.0444157e-001  3.6597392e-001 -2.9767719e-001  7.8778720e-001
 -3.6858321e-001  2.5464417e-001 -4.6661839e-001 -9.3431595e-001  2.7439234e-001  4.3974341e-001 -7.6569273e-001 -2.9106056e-001 -1.1448881e-001  3.0093899e-001 -1.6551509e-001 -4.5914355e-001 -5.8152082e-001  1.5241906e-002  4.1323999e-002  1.0571215e-002 -1.1199774e+000  1.9598797e-001  1.3739995e+000 -1.2137262e+000 -2.3537342e-001  1.0076673e+000 -3.9389349e-002  4.6823152e-001 -2.7134665e-001  5.3571529e-001  8.1257374e-001  3.4585018e-001  5.0647112e-001  3.2931888e-001  9.5727323e-002 -5.2905098e-001  8.7447576e-001  1.4255967e-001 -4.9928909e-001 -2.6019607e-001 -1.3971632e-001  2.6728771e-001 -1.3451106e-001  1.2186631e-001 -3.6098786e-001 -8.9974313e-002 -3.6888535e-001  3.8748052e-001 -3.3127143e-001  7.5880456e-002 -3.2438631e-001  6.3693527e-001  1.3292226e-001 -6.8633318e-001  1.0272347e-001 -3.4376867e-002  1.4771116e-001 -3.0278428e-001 -2.0224024e-001 -8.8587251e-001 -5.2207735e-001  2.0802265e-001 -5.2798443e-001 -4.3339368e-001 -7.4664707e-001  2.4471569e-001 -1.6251709e+000 -2.2610184e+000 -1.6876250e-001  2.8967930e-001
  5.0850880e-001 -1.6237907e-001  3.7935404e-001 -7.6120835e-001  2.5356644e-001  1.3908926e-001  3.1169736e-001 -1.8369378e-002 -5.6530109e-001 -5.3111781e-002 -9.5671190e-002 -4.8041489e-001 -4.8177393e-001  1.8493555e-001  5.9411101e-001  2.6033215e-001 -1.0310173e+000  2.3212706e-001 -3.0888197e-002 -9.6969224e-001 -3.9239773e-001  1.7708638e-001 -4.8254998e-001 -1.3114169e+000 -1.2129897e-001  1.1346775e-003  4.2279190e-001 -6.1093223e-002  3.6723493e-001  2.3254257e-001 -6.4363215e-001 -5.7103901e-001  1.1439738e-001 -2.3780076e-001 -5.1795835e-001  6.3589134e-001 -3.1056966e-002  4.5940329e-002  5.2917033e-001  2.6111143e-001 -6.7245254e-002  1.9625283e-001 -4.4395712e-001 -2.6577809e-001 -5.0315742e-002  1.0465465e+000 -4.5895962e-001 -5.8532444e-001 -3.2773175e-001  2.2810790e-001  1.1849236e-001  1.8103697e-001  7.2795109e-002 -9.9422043e-002  1.9158662e-002 -9.7792730e-001 -1.2914084e+000  1.3241993e-001 -1.0346226e+000 -1.4377263e-001  3.1446382e-001  1.0794059e-002 -1.0921819e+000  3.9475349e-001  1.5318940e-002  6.8478328e-001
 -6.0350602e-001 -8.3086098e-002  1.4916042e+000 -1.9315015e+000  3.3362465e-001 -1.1421290e+000  2.7617003e-001 -5.4097734e-001 -3.3082939e-001 -4.4104766e-001 -7.2803737e-001  6.6927182e-001 -3.5593621e-001  8.0404484e-002 -5.8278518e-001 -2.7860754e-001 -5.6364127e-001  5.1194183e-002  3.8981340e-001 -8.9004899e-001 -2.4886293e-002  3.1352050e-001  4.8036988e-002 -4.3840182e-002  2.4428835e-001 -5.7735560e-001  7.3058610e-001 -7.4212806e-001 -3.5366933e-001  5.7334182e-002  6.6268225e-001  2.5544479e-001 -3.4260756e-001  3.5633638e-002  2.3691854e-001  7.4841393e-001  7.8697083e-002 -8.8549185e-001 -8.0237904e-001  3.6048201e-001 -8.6516294e-002 -5.0632744e-002 -3.8758373e-001 -9.8567348e-001 -5.5279399e-001  7.9284952e-001 -1.1378288e+000 -1.5329382e-001  6.2135776e-001  4.9305029e-002 -3.2412721e-001 -2.9970925e-001  5.5821259e-001  1.5112811e-001  3.3679019e-001 -1.9326094e-001  3.4775754e-003 -6.5453990e-001 -3.7004978e-001  5.1552279e-001  9.3811504e-001  5.1337523e-001 -1.3298234e+000 -1.7544084e+000  3.9942632e-001 -4.6230714e-001
 -2.7460656e-001  4.9668862e-001  9.6143543e-002 -1.0660118e+000  3.0306287e-001  7.1050356e-001  3.4832814e-001 -7.4839320e-001  8.3939130e-002 -1.0205491e+000  1.3381792e-001  4.0268621e-001 -2.6226824e-001  5.6104349e-001  5.7145903e-001  2.2097606e-001  6.2569257e-001  1.1210841e+000  6.6543558e-001 -1.0441750e+000 -9.4207568e-002  2.4741657e-001 -3.8616512e-001 -8.0882539e-001  9.7336299e-002 -2.6328027e-001 -1.0693940e-001  5.0647478e-002 -4.5898977e-002  2.7117896e-001 -3.0339506e-002 -2.7158006e-001  8.5517475e-001  5.6966320e-001 -1.4369716e-001 -7.0642959e-002  5.0360743e-001 -2.0998955e-001  8.8362141e-002  2.3449325e-001 -1.7619499e-001  3.2019367e-001 -1.7599816e-001  5.3944337e-001  2.9029666e-001 -2.2470597e-001 -9.9487964e-001  1.4917354e-003  2.7333069e-001 -2.7582440e-002  2.5943407e-001  3.8990373e-001 -1.1516601e-001  2.4696259e-001  5.2889155e-001  1.4173287e-001  2.6834391e-001  9.5140555e-002 -2.0934632e-001  4.0911682e-001  2.2462199e+000  6.7305824e-001 -5.6369073e-001  4.0525830e-001  2.3369308e-001 -5.3520122e-001
 -1.8119376e+000 -2.4509686e-001  2.6627589e-001 -1.0247339e+000  2.6404245e-001 -5.8394718e-001  1.6650296e-001  1.2279699e-001  2.9324768e-002 -3.2101023e-001 -3.0053114e-001  8.8474004e-002 -2.6468064e-001  2.2152819e-001  1.7997603e-001  4.3202138e-001 -6.8841702e-001 -2.6066348e-002  4.6830314e-001 -3.3516126e-001  4.9091783e-001  2.0180323e-001 -6.6531966e-001 -8.7480092e-001 -2.2824571e-001 -4.2865976e-001 -2.0771664e-002 -5.3763545e-001  1.9572333e-001 -7.6105355e-002 -3.7355983e-002  2.3266137e-001 -6.9315468e-001 -4.5663921e-001 -2.3895920e-002 -2.4020677e-001 -9.3902006e-002  9.4179562e-002  2.4458370e-001 -3.1871967e-001 -5.8314839e-001 -4.6642318e-001 -9.0961313e-001 -9.8220741e-001 -1.7816584e-002  1.1750773e+000 -9.2853217e-001 -2.5482971e-001 -5.3437423e-001  2.1005928e-001  2.0528756e-001  4.3706376e-001  6.7168701e-001  1.8923124e-001 -2.4254077e-001  1.4375554e-001  4.8589405e-001 -1.6742211e-001 -4.9322423e-002 -3.1304535e-001  1.4900540e+000  4.7938345e-001 -1.2830554e+000 -1.0395132e+000  3.5644864e-001 -1.1661105e+000
  1.1023443e+000 -5.5146273e-002 -4.4702569e-001  3.9071176e-002 -7.1369728e-002 -4.8733680e-002  5.3394723e-001 -3.2486157e-001 -1.0657093e-001 -6.8141971e-001 -4.2134776e-002  4.5672684e-001 -6.2775264e-002  6.6061492e-001  7.9534833e-001  2.4969023e-001  3.0165205e-001  5.9788940e-001  2.6231040e-001  3.9433933e-001 -4.0113068e-001 -9.6378274e-002 -8.6598467e-002  7.6036619e-001  1.4499407e-002  1.2774397e+000  5.1816087e-001  1.4287462e+000  1.3907187e+000  4.4611149e-002  2.2507608e-001 -2.4823873e-001 -4.8944375e-001 -2.9596799e-001  2.1696269e-001  5.3930610e-001  1.3184713e-001  6.0070917e-001  1.0599621e+000  4.3173600e-001  6.7278284e-001  2.2082626e-001  5.3124530e-001  1.8798702e-001  7.2911147e-001 -2.1940478e-001  2.6423550e-001  1.6742451e-001  4.6603161e-001  1.8434859e-001  7.2021964e-001  5.3135078e-001  4.3153448e-001 -4.0692290e-001  4.7530749e-002 -9.6658693e-002  1.7548003e-001 -3.7921413e-002 -4.3279896e-001  8.2030225e-001  1.2085785e+000  1.7145543e-001  9.0153867e-001  6.8963207e-001  7.9334196e-001 -4.4034779e-002
  3.4875392e-001  4.5061555e-001  1.0635395e+000  3.8469260e-001  1.9606314e-001  9.7505369e-001  7.9301744e-001  9.0587070e-001  2.6046186e-001  8.1334323e-002  7.0239463e-002  1.5555886e+000  5.9907940e-002  6.2741128e-001  3.5061227e-001  4.6506449e-001  7.1647674e-002 -2.0599554e-002 -2.9886064e-001  3.8171522e-001 -6.4816786e-001  1.7813750e-001  6.3526251e-001  4.9646576e-001  4.3542823e-001  7.6092301e-001  1.1238463e+000  1.0464683e+000  1.2693720e+000  9.2613237e-001  7.4425062e-001  9.7729194e-001  1.4819309e+000  1.1292567e+000  8.0230467e-001  4.8384510e-001  1.1368801e+000  9.4755877e-001  1.2662306e+000  1.3656565e+000  8.5694930e-001  1.9510555e-001  5.5529206e-001  8.5717991e-001  1.5070948e-001 -1.0583006e+000  9.5077900e-001  2.7336835e-001 -6.8709266e-001 -4.4197267e-001  6.0728679e-001  1.4625710e+000  3.6669694e-001  2.2113040e-001  3.8457155e-001  6.4554286e-001  8.7944778e-001  8.4476463e-001  1.1970081e+000  6.0015839e-001  4.4833194e-001  7.1300783e-001  8.5857741e-001 -1.4657567e-001  1.2649273e+000  5.8890261e-001
  1.6938428e-001  3.7110023e-001 -3.4046758e-001  1.0741959e+000  2.5434009e-001  1.5257317e+000  1.3465390e+000  5.0137609e-001 -2.8153001e-002 -4.6695278e-001  8.7420580e-001  1.9793297e-001  3.9593810e-001  4.2380027e-001  2.7066571e-002  3.1682137e-001 -3.7527470e-001  6.8089244e-002 -8.6763461e-001  2.7890876e-001 -2.5405050e-001  3.9550257e-001  2.2126227e-001  9.4492243e-001  1.1375256e-001  3.3278006e-001  4.3379306e-001  5.1153881e-001  1.1374666e+000  1.6223803e-001  2.6712727e-001 -1.4614898e-001  5.0386329e-001  8.7319478e-001  1.2953686e-001  3.8713938e-001  9.0260089e-001  1.1953085e+000  6.5044606e-001  4.3559103e-001  8.2074702e-001  2.8570412e-001  1.4939401e+000  6.2239603e-001  1.2579198e+000 -1.1211335e+000  1.2971371e+000  1.9235971e-001  2.7986565e-001  5.8110630e-001  5.4660281e-001  8.8194786e-001  3.9368117e-001  2.6985165e-001  2.5827957e-002  1.4026250e+000  5.8388772e-001  5.3583675e-001  1.1215347e+000  6.5713617e-001  7.9075172e-001  5.0049467e-001  9.2258146e-001 -1.5975034e-001  6.1358671e-001  2.4099581e-001
  1.0120669e+000 -2.4983050e-001  6.0473595e-001 -2.2163057e-001  5.7888032e-001  9.1898746e-002  1.2949078e-001 -2.1135086e-001 -3.0153192e-001 -1.9288622e-001  7.5460050e-002  3.3466301e-001 -2.8904957e-001 -1.3728514e-001 -3.4803148e-001  4.0688013e-001 -2.6468022e-001  1.6300835e-001 -2.9436152e-001  3.4550305e-001  1.7655275e-001  4.6110482e-001  1.2530995e-001  4.3783633e-001 -4.5001562e-001 -4.4584538e-001  9.9182639e-002 -4.8227140e-001 -5.1695353e-002  1.6655526e-001  3.6848484e-003 -3.5943923e-001  3.5771719e-001  1.0719892e+000 -2.8263159e-001 -3.8715334e-001  6.0717543e-001  7.3255698e-002 -7.8985938e-002 -7.5847807e-001 -1.8251322e-001 -4.2118681e-001  1.9920032e-003 -7.8646614e-001 -3.6270745e-001 -5.6009925e-001  2.8573447e-001  5.4621139e-001  4.3996392e-001  4.4629496e-002 -1.2347613e-001  4.0765426e-001  6.5073404e-003  3.5513271e-001  1.0798529e-001  1.1027580e+000  3.0196485e-002 -2.4044943e-002  2.2617826e-001  6.4746247e-002  2.6187156e-001 -7.4585645e-002  1.5741800e-003 -2.5189914e-001 -8.1838427e-002 -4.6578416e-001
 -8.1352742e-002 -5.8165305e-002  1.4796487e-001 -6.5449261e-001  2.5494466e-002  6.6152134e-003 -3.7683473e-001 -3.8406848e-001 -1.6790591e-001 -2.5215884e-001  4.6295371e-001  2.2060639e-001  1.7692674e-001 -2.2802507e-001  2.3684693e-001  5.9847045e-001  2.3599122e-001  9.8938812e-001  2.9117136e-001  4.5186390e-001 -2.7703541e-001 -2.8880931e-001  2.0147560e-001 -2.3742575e-001  1.8489138e-002 -6.8077736e-001  9.1788220e-001  1.2014255e+000  6.9534550e-001  4.7833431e-001  4.0585026e-001 -1.0108139e-001  2.1449793e-001  1.1214821e-001 -3.0635900e-001 -3.4331328e-001  8.5790446e-001  3.6190121e-001  3.6200460e-001  4.6117516e-001 -8.0582390e-001 -1.9946631e-001 -8.4475184e-001  5.3132477e-001 -4.2835830e-001 -9.5210011e-001 -2.7106813e-001 -9.7533688e-002 -5.3178451e-002 -2.4235167e-001 -1.6687702e-002  6.3188389e-002 -3.4988826e-001 -4.9409870e-001 -2.5328537e-001 -5.2144807e-002 -2.9332733e-001 -2.2380078e-001 -2.1362429e-001  3.9710405e-002  4.8422935e-001 -2.1699405e-001  3.9158792e-001 -5.7216945e-002 -5.1660025e-001  2.8003954e-001
 -6.8413426e-002 -2.3834944e-002  4.9962066e-001 -9.6835209e-001  2.4924915e-001  8.8908717e-001 -1.4320578e-001  5.1567545e-001 -2.7803553e-001  8.1047375e-003  5.4269263e-001  1.4264015e+000 -2.7420523e-001  2.3317320e-001  1.5457597e-001  7.7629603e-001  4.4770276e-001  1.3830043e+000 -3.8282945e-002  6.1480655e-001 -8.0256827e-001  3.1921733e-001  1.4299627e-001 -6.0502337e-001 -2.4110185e-001 -1.1426518e-001  2.6302339e-001  7.7109471e-001  3.9571726e-002  4.6378375e-001 -2.1827301e-001  1.7823658e-001  2.7752447e-001  5.9397157e-001  1.7462512e-002 -4.0580943e-001  7.2069232e-001  6.5162531e-002  7.6507388e-001  2.9948068e-001 -5.2386550e-002 -1.0099237e-001 -1.1756269e+000 -5.5276251e-001 -4.6130579e-001 -5.2882416e-001 -2.3921393e-001 -7.0352879e-001  2.9159773e-001  4.1050752e-001  8.1926901e-001  4.5415953e-001  1.3267521e-001  1.8796651e-002 -8.1490065e-002  4.6788302e-001 -1.3656255e-001 -1.9564637e-001  5.2331688e-001  3.2173866e-001  3.0514287e-001  5.8520907e-001  1.1192986e-001 -7.6584476e-001  8.8521202e-001 -4.3639945e-001
  2.7030438e-001 -8.3381944e-002 -1.3305329e+000  8.5083882e-001 -3.5990479e-001  1.4511103e-001  5.6661227e-001  4.7136150e-001 -2.3918231e-002  3.6607550e-001  4.0253709e-001  8.4351308e-001  2.4257188e-001 -1.5506320e-001  2.7114440e-003 -2.5849639e-001  1.9555606e-001  3.2611058e-001 -1.2196912e+000  4.3207385e-001 -7.5580918e-001  6.5625174e-002  5.2697437e-001  2.8107394e-001 -1.0484666e-001  1.1701008e+000  7.3049693e-002  9.3155494e-001  5.5969896e-001  4.3971243e-002  1.6826730e-001  5.6292026e-001  6.9511597e-002  2.3081657e-001  3.2454597e-001 -3.1861222e-001  3.7864705e-001  9.1203599e-001  6.5767789e-001 -6.6325229e-003  2.3371490e-001  4.6366023e-001  7.4072727e-001  4.8450635e-001 -1.6539345e-001 -1.7053867e+000  1.5281923e-001 -6.3109360e-001  4.8591434e-001 -8.4361465e-002  2.3277854e-001  1.5839565e-001 -5.2373529e-001 -1.7416708e-001 -6.3320612e-001 -2.4497652e-001  1.9169020e-001 -2.0237875e-001  6.9370186e-001  7.7887138e-001 -1.3257496e+000  3.7028574e-002  1.0691533e+000  1.9628195e-001  9.0422330e-002 -5.9629481e-002
  8.0432973e-001  1.4731073e-001  1.3294099e+000 -9.2012699e-001 -4.5612722e-001  9.9646458e-001 -6.8523815e-001  7.9733618e-002 -3.9462655e-001  1.7692373e-001  5.4485406e-001  1.3317744e+000 -9.2368448e-002  2.7884705e-001 -1.2155092e-001  1.6726163e-001  2.6361186e-001  7.0052966e-002 -6.1936252e-001  2.7928801e-001 -4.3235753e-001 -1.4135441e-001 -5.3883279e-001  6.6870760e-001 -6.3651512e-001 -9.4482847e-002  8.7627583e-001  8.6983035e-001  3.0797851e-001 -1.6103137e-001  4.7694144e-002 -8.8018016e-002 -1.3235731e-001 -8.2737049e-001 -2.6671199e-001 -8.1027512e-001 -2.2164374e-001  1.2842368e-001  6.8594438e-001  1.0210562e+000  8.0679395e-002 -4.2668425e-001  5.6907088e-002  2.8799218e-001 -6.6539625e-001 -2.2396994e+000 -2.3534579e-001 -8.3944029e-001 -1.8832527e-001 -1.1763454e+000  1.1298751e-001  3.6203359e-001 -4.8787047e-001 -1.8290835e-001 -8.4127037e-002 -4.6673137e-001 -1.0555299e-001 -5.3402793e-001  1.1941107e-001  5.9456275e-003 -5.9524628e-001 -1.0641220e-001  6.6924653e-001 -9.4981979e-001 -3.1447922e-002  1.0713724e+000
 -3.0249941e-001  1.4661330e-001  1.1871034e+000  3.4998829e-002  4.7346286e-001  6.0059269e-001 -7.5350136e-002  6.6489846e-001  5.9473389e-002  4.5325215e-002  9.0868552e-001  1.0773075e+000 -1.6472097e-001  4.8069862e-001  4.1918248e-001  7.0772955e-001  2.4975017e-001  8.8653798e-001 -8.2838479e-001  5.9314106e-001  6.2859552e-002  4.4968632e-001 -2.2120009e-003 -4.6572301e-001 -4.0604734e-001 -4.7789047e-002  9.4328929e-001  9.8206317e-001  7.2642093e-001  2.6344470e-001  2.1710443e-001  5.0693528e-001  8.2659263e-001  5.7127228e-001  1.9549519e-001 -5.5805077e-001  2.6894681e-001  1.5968221e+000  1.4428835e+000  8.2699975e-001 -6.7553188e-001 -4.7405843e-001 -2.9248805e-001  4.4120576e-001  2.5850703e-001 -8.1360336e-001  6.6858559e-002 -1.3095949e-001 -8.5307299e-001 -1.3763940e-001 -4.2306794e-002  1.2886190e+000 -2.6080604e-001 -6.8889462e-001 -7.7752597e-001 -5.1267162e-002  2.7929582e-001  1.9305194e-001  6.5350874e-001  7.1466836e-001 -1.2143306e+000  3.9834341e-001 -1.5404176e-001 -5.4300776e-001  7.1203441e-001  2.9870368e-001
 -2.2238303e-001  1.6369317e-001  3.5134774e-001 -3.0776131e-001 -8.8673470e-002 -1.0563679e+000 -7.9517185e-001  4.2286597e-001 -1.5342173e-001  1.2096215e-001  1.9635852e-001 -3.2823432e-001 -2.7724895e-002 -9.1231956e-001 -6.0108551e-001 -1.3228696e+000  4.7291718e-001 -4.1737042e-002  2.4645302e-001  7.7088601e-001  6.0775327e-001  3.6478469e-001  1.5682501e-001 -1.5779981e-001 -2.0688274e-001 -4.9425933e-001 -8.0316870e-001 -2.1087984e-001 -2.2570449e-001 -7.2666952e-001  5.1219422e-001 -1.0920255e-001  4.3891919e-001  2.2375104e-001  2.2301554e-001 -2.3802111e-001 -3.9747783e-001  7.3557326e-001  5.6239199e-001  7.3751689e-002 -5.7820458e-001 -3.1463919e-001  2.5942701e-001 -3.2522707e-001  2.2449809e-002 -1.8521466e+000  4.9794442e-001 -2.5174399e-001 -6.8311923e-001 -1.4074051e+000 -4.9742270e-001 -6.5051171e-001 -6.4383930e-001 -3.5448413e-001 -1.2241206e-001  4.7412950e-002  1.9703864e-001 -1.7707210e-001  6.5376500e-001 -9.3311672e-002 -1.0118900e+000 -1.1885807e-002  1.0698319e+000 -9.0321892e-001  3.4026025e-002 -3.5466264e-002
 -6.5158603e-001  2.4128372e-001 -6.6525918e-001  1.1597169e-001  2.7330858e-001  7.8715895e-001 -8.1642922e-002  1.5343869e-001  1.8184155e-001 -2.2281894e-001  4.9827357e-002  5.2565844e-001 -6.4317481e-002  5.0056906e-001  1.8554322e-002  7.8540153e-001 -4.9353669e-001  7.2666900e-001  2.3644056e-001  1.5716308e-001 -5.8467529e-001  4.5338270e-001  4.3967056e-001  1.1521038e-001 -9.4649962e-003 -3.5827252e-002 -4.4736387e-001 -8.1916083e-001 -1.7405817e-001  7.4559618e-001 -7.5873381e-002 -4.1550535e-001  5.8093154e-001 -2.8293709e-001 -2.0142825e-001 -8.6052030e-001 -5.6933862e-001  3.3238374e-002 -5.9454768e-001 -3.9682377e-001 -2.4775365e-001 -1.9100711e-001 -3.4266301e-001 -5.1790917e-001  4.1570899e-001  8.7849468e-002 -4.8149017e-001 -9.1002185e-002 -3.0179043e-001 -5.1386510e-001  2.7769805e-001  3.4486295e-002 -1.7737212e-001  5.6063552e-001  5.8036586e-001  2.4856913e-001 -2.1589612e-001  2.8264608e-001  6.5654441e-002  4.9186415e-001 -9.6947044e-001  1.6097329e-001  2.4285710e-001  7.2992602e-001 -1.3077130e-001 -4.0310335e-001
  4.2183033e-001  7.0959853e-002  5.9730225e-001 -5.1558933e-001 -1.1368132e-001  3.8518356e-001  2.6285983e-001 -2.7244962e-001 -4.7882945e-001  1.0874483e-002  5.2258015e-003  3.8561010e-001  2.6298058e-001 -2.3592305e-001 -6.3828251e-001 -2.3876592e-001  4.2313580e-001  8.3268673e-001  3.4633207e-002 -6.3046946e-002 -6.6129518e-001 -3.4394405e-001  4.6657659e-001 -6.3975113e-001 -3.5959370e-001  1.5724040e-001 -1.1008457e+000 -8.3021290e-001 -7.6660549e-001 -5.3902928e-001 -5.4670233e-001 -2.9570588e-001 -7.6272861e-002  2.9904585e-001 -4.9109258e-001 -4.2503621e-001 -3.8223704e-001  2.9901160e-002 -6.0427809e-001 -9.6950883e-001 -6.9872016e-001 -3.0193627e-001 -2.5863493e-001 -1.0491055e-002 -2.5115915e-002  3.4207115e-001 -2.4677694e-001 -5.9457523e-002  1.2817426e-001 -6.4890505e-001 -3.2067704e-001 -2.3736128e-001 -2.0200594e-001  1.0509209e-001  8.7913808e-002 -5.4004319e-002 -4.0834237e-001 -3.3683076e-001 -2.9570161e-001  8.2820939e-001 -5.5266970e-001 -3.5929959e-001 -5.7705797e-001 -2.8873058e-001 -6.9263165e-001 -1.1508248e-001
  1.4799424e+000 -1.7794679e-001 -2.3604636e-002  4.0465104e-001 -3.9736534e-001 -9.6440221e-001 -3.5626520e-001  2.7498925e-001 -2.0057971e-002  3.5553237e-001 -7.7858835e-001 -5.2204115e-001  9.4893011e-001 -9.9317785e-001 -9.7485615e-001 -7.4824184e-001 -1.6074444e-001  6.6127883e-001  1.1416796e+000  1.5795888e+000  6.3126418e-001 -1.1858923e+000 -9.8853846e-001 -7.3000556e-002 -9.9263903e-002  3.4371163e-001 -2.1798990e-001  4.6683525e-001 -1.6198307e-001 -2.2997698e-001 -3.4630035e-001  5.5255515e-001 -1.8342439e-001 -4.9313444e-001  1.7545444e-001  2.6023165e-001 -4.3074418e-001  1.9037744e-002  4.5442381e-001 -1.7937472e-001 -3.3543978e-001 -1.8664141e-001 -1.2628181e-001  1.2574598e-001 -5.5114732e-001 -5.0086009e-001  3.8860683e-001 -5.0302238e-001  5.4836615e-001  6.7488778e-001 -9.6893899e-001 -6.8564404e-001 -6.7164740e-001 -2.1695982e-001 -1.3813795e+000 -1.4610393e-001  2.6071245e-001 -1.4996779e-001  4.0632370e-001 -2.1186315e-001  2.1749338e-001  2.5392073e-001  9.3175733e-001  7.2191156e-003 -4.0839022e-001  6.8837070e-001
  7.0341350e-001 -5.0767302e-001 -1.0742581e+000  8.9145976e-001  1.5778511e-001  3.4070076e-001  4.7646464e-001  1.3295916e-001 -1.2829105e-002  7.3744174e-002  4.9743338e-001 -1.6698166e-001  3.9032494e-001 -4.9820046e-001 -2.5543058e-002 -3.8685316e-002 -1.4336753e-001  2.7205770e-002 -6.2618339e-001  1.6478322e-001 -6.9626645e-001 -3.1044876e-001 -1.2111767e-001  6.3066597e-001 -7.0682461e-002  2.2786406e-001  1.2459927e+000  5.6072624e-002  7.4888691e-001 -7.7133069e-002  3.2992045e-001  1.8273573e-002 -3.8646067e-001  3.6034016e-001  3.5011908e-001  2.0019844e-001 -6.6639816e-001  4.5422898e-001  4.4167041e-001  1.5494804e+000  8.9874206e-001 -6.7082327e-002  2.8187985e-001 -5.9385247e-001  8.5797102e-002  1.2010506e-001  1.6294323e-001 -1.4982849e-001  3.1821593e-001  1.1486541e-001 -7.6456828e-001 -1.0816807e+000  1.6399452e-001  2.8465845e-001 -4.1061952e-001 -4.3928290e-002  5.5402765e-001 -2.0043677e-001  1.9647656e-001  7.0418278e-001  5.0779851e-001  3.7191789e-001  3.0055749e-001  2.6051678e-002 -4.9431796e-001 -4.4602358e-003
  5.3085217e-001 -1.1345829e-001 -5.7550243e-001 -4.3039920e-001 -3.9898276e-002 -6.3965114e-001  1.0296910e+000  1.1362677e+000  1.4806118e-001  1.0125140e+000  1.1298553e+000 -4.8166322e-001  3.5536458e-001 -3.1100483e-001  4.7444177e-001 -6.9182163e-002  2.9275169e-002 -3.2316444e-001  1.2207577e+000  2.7406641e-001  1.2269415e+000 -8.2847237e-002 -6.2604412e-001 -5.2035318e-001 -1.3714807e-001 -4.1681707e-001 -3.2893051e-001 -7.5974375e-001 -3.5602737e-001  2.9483781e-001 -1.8382312e-001 -8.2887844e-003 -1.1812374e-001  9.3228377e-002 -9.2182167e-002  6.9032298e-002  5.2210508e-001 -6.6138471e-001 -1.0592866e+000 -3.8117147e-001 -2.7794241e-001 -3.5552470e-001 -6.1658433e-001 -4.0765803e-001 -2.7182914e-001  5.3802867e-001 -5.1686018e-001  9.9299248e-002 -8.7699695e-001 -5.9310637e-001 -8.5125615e-002  1.8972078e-001 -1.6918864e-001 -3.8208140e-001  1.0244151e-001 -1.9921753e-001 -2.3137583e-001 -4.2635922e-001  1.7536182e-001  4.7752778e-001  8.6472701e-001  6.6485660e-002 -7.3600256e-001  5.4531701e-001 -5.1973864e-001  3.0679697e-001
 -1.4434071e-001  8.2008127e-001 -5.3797685e-002  1.2106803e+000  7.3508601e-001 -1.3476451e-001  1.1645574e+000  9.7870000e-001  6.2077983e-001  5.7796177e-001 -1.1953740e-001 -6.5747760e-001 -3.0477345e-001 -4.6849788e-002  7.4526136e-002  5.0290339e-002 -4.3476121e-001  2.5665106e-001  7.7107401e-001  4.2745691e-001  7.1894139e-001  2.3922397e-001 -9.8970654e-001  5.4218452e-001 -1.6821857e-001  8.0002076e-001 -4.7072588e-002 -4.6231946e-002  5.2068085e-001  4.7952794e-001 -2.0301286e-001  5.5316722e-001  4.5614174e-001  2.1659904e-001  2.1043754e-002 -2.6712424e-001  2.4967167e-001  2.9234651e-001 -1.6452412e-001  9.9866725e-001  2.3120402e-001 -2.0857639e-001  2.7606379e-001 -5.6130195e-001  9.5240029e-002  1.2313577e-001  6.7572574e-001 -1.6071286e-001 -3.3016533e-001  2.0694559e-002 -6.0571144e-001 -6.3723565e-001  1.6284161e-001 -1.5659947e-001 -1.1115646e-001 -2.2975186e-001  5.5397458e-001  5.6871837e-001  4.9941183e-001  6.3911042e-001  8.4724833e-001  9.1021085e-001  5.3056278e-001  1.0611881e+000  5.4583951e-001 -2.6626943e-001
  9.4501837e-001 -1.7227711e-001 -7.4075237e-002  3.2880373e-001  1.7918528e-001  8.6354796e-001  8.2333357e-001  9.1542585e-001 -2.7236658e-001  5.8947428e-001  7.7513708e-001 -5.7741868e-002 -1.1751582e-001  4.9880319e-001 -3.1641886e-003  2.3596087e-001  4.5387141e-001  2.3891040e-001  2.0896890e-001  1.5203076e-001 -1.0951147e-001 -9.4735270e-001  7.2945333e-002 -1.3429945e+000  2.2633171e-001 -3.0075611e-001 -8.0057692e-001  6.9583648e-001  6.4532842e-002  2.9071918e-001 -6.8793424e-001  1.5071866e-001  2.9856074e-002  3.4763571e-001  5.8331830e-001 -4.5630142e-001  4.5162396e-001  1.2569960e-001  4.4452092e-001  2.8364225e-001 -5.8197207e-001 -1.8110652e-001 -5.3348865e-001 -4.8741154e-001 -4.0480721e-001 -2.9072168e-001 -6.1208686e-002 -3.4083759e-001 -9.9608392e-001  1.8645250e-001  7.8647998e-002 -2.3859484e-001  2.0369805e-001 -3.8738034e-001  7.0006432e-001  3.4197489e-001  5.3387063e-001  2.9633295e-001  7.5363770e-001  1.9849158e-001  4.9952055e-001  2.8621078e-001 -1.0854753e+000  3.0268583e-001 -8.4680383e-001  1.0197046e+000
  3.6105224e-001  5.5037643e-001  1.5519041e-001  7.2187643e-001  5.9822314e-001  9.6577675e-002  7.6691599e-001  8.8337449e-001  8.2072472e-001  1.0867714e+000  8.6521128e-002  3.6858301e-001  4.5508935e-001  4.7777800e-001  3.5214800e-001  1.6867156e-001  1.0357758e+000 -4.3326669e-001 -1.0039424e+000 -1.6601831e-002 -5.0705971e-001  8.1029477e-002  4.8220034e-002  5.6830078e-001  2.6861120e-001  7.4721389e-001  7.2207287e-001  7.0531902e-001  9.9533285e-002  4.3110439e-001  5.7859921e-001  6.7893742e-001  2.5329482e-001  5.0806038e-001  1.4088588e-001  7.8382157e-001  2.5995985e-001 -7.6191097e-002 -3.0753975e-002 -9.2872519e-004  2.6335141e-001  3.3605994e-001  1.3405902e+000 -2.2948417e-001 -4.5217329e-001 -5.9817393e-002  5.5065335e-001 -3.8410776e-001 -2.7901452e-001  9.3201367e-001  4.0522865e-001  2.5626444e-001  6.4145646e-001  6.0114899e-001  8.9539154e-001  6.4852333e-001  9.5178703e-001  7.7877075e-001  5.7088898e-001  8.1009289e-001  5.4233853e-001  7.3176386e-001  8.9268801e-001 -1.5472384e-001  1.2791686e+000  2.4537982e-001
 -5.5092995e-001 -6.5278681e-001  4.5165810e-001  3.4341825e-001 -9.8481018e-001 -1.8511219e+000 -1.2278926e+000 -7.2229691e-001 -5.0363555e-001  1.7023056e-001 -5.2504965e-001 -7.3485130e-001 -6.7978861e-002 -8.7378305e-002 -5.7211911e-001 -9.7098131e-001 -6.6070473e-001 -9.8920144e-001 -6.9107081e-002  2.5610765e-001 -6.4682779e-001 -1.4905358e-001  6.7402671e-002 -2.7653190e-001  5.4966614e-002 -1.4866040e-001 -7.6799276e-001 -1.2541331e+000 -1.3127000e+000 -1.7803948e-001 -8.0295834e-001 -5.5801779e-001 -7.7007119e-001 -8.9406575e-001 -1.1449244e+000 -1.0255569e+000 -6.1542745e-001 -1.5105946e+000 -1.4279807e+000 -5.1802852e-001 -6.8007666e-001 -2.1221778e-001 -5.5372821e-001  9.6912761e-001 -1.3079012e-001 -6.0756385e-001 -1.0668238e-001 -1.4371458e+000 -2.0901443e-001 -6.6295269e-001 -5.1789798e-001 -5.9753850e-001 -1.4157556e-001 -6.6188352e-001 -1.1759514e+000 -6.5759594e-001 -5.7430355e-001 -2.0637583e-001 -8.7041073e-001 -1.4373519e+000 -2.6511666e-001 -5.9128340e-001  1.0392455e+000 -1.7205002e-001 -3.9793290e-001 -1.6597548e-001
  1.1067202e+000  4.1580258e-001 -7.6504449e-001  3.5279378e-001 -2.0532513e-001 -9.7354046e-001 -1.5371193e-001  4.5435666e-001 -3.8511532e-001  5.6466991e-001 -3.0935576e-001 -1.2303129e+000  2.9481536e-001 -1.7814658e-001 -4.8130178e-001 -2.4046603e-001 -7.4015650e-001 -2.0524586e-001  7.1820716e-001  4.3889187e-002  3.5193334e-001 -6.5216429e-002  6.8039339e-001 -1.0839282e+000 -2.2166388e-002 -3.4557751e-002 -2.7301016e-001  8.7888375e-001  3.2142142e-002 -8.2234998e-002  8.3381478e-002  7.3395185e-001 -5.8430628e-001  6.7850531e-001  3.7192919e-001  9.6473909e-001  1.2181408e-001 -2.0559323e-001  6.2452298e-001 -3.3325446e-001 -4.6887458e-001 -4.2810419e-001  4.1936087e-001  7.8464702e-001  2.8858128e-001  7.5160659e-002  1.0342307e-001 -5.5150211e-001  1.0806618e+000 -5.0308921e-001  1.4146108e-001  2.1728392e-001  9.9138682e-002 -3.9134112e-001 -2.0585391e-002 -4.3520964e-001 -8.9740304e-002 -3.2077888e-001 -4.6822907e-002 -3.0975423e-001  1.2756608e+000 -4.5422334e-001 -2.2293208e-001  3.5443597e-002  5.4622070e-002 -4.8283881e-001
 -2.4354412e-001 -4.7983215e-001 -3.6285488e-001  8.3384468e-001 -7.1532537e-002 -4.4866919e-001 -3.3584305e-001 -4.5047783e-001 -2.8826663e-001  4.4085210e-001 -1.3259291e-001 -1.3967857e-001  5.3267013e-001 -7.9953663e-001 -7.3236135e-001 -7.7248465e-001  1.4577471e-001 -9.9061537e-001  4.4762236e-001  6.9662813e-001  2.3602083e-001 -4.9979088e-001 -2.7082751e-001  6.4762148e-001 -1.8003696e-001 -1.3426979e-001 -5.1440070e-001 -3.3856623e-001 -8.3671108e-001 -5.0739019e-001 -1.2918811e-001 -4.9438627e-002 -1.1783020e+000 -4.8840968e-001 -3.7457952e-001 -7.0379511e-001 -1.0382873e-001 -6.5228479e-001 -5.4288248e-001 -6.3665980e-001 -3.2012307e-002 -1.1002149e-001  1.5071173e+000  2.4534925e-001 -3.0251881e-001 -4.3998702e-001  7.5203525e-001  3.7318809e-001  1.0759850e+000 -6.4850170e-001 -2.7531177e-001 -4.9164086e-001 -2.7100106e-001 -3.9809797e-001  2.9489329e-001 -1.2162535e-001 -1.8305424e-001 -4.4773822e-001 -4.9844176e-001 -6.3100609e-001  4.5637671e-001 -5.7200881e-001  5.0149211e-001  1.0682462e-002 -3.8957558e-001 -2.6401926e-001
 -3.3912220e-001 -1.0963108e+000 -7.6302159e-001  1.2920330e+000 -2.0092589e-002 -5.9477640e-002  5.2875101e-001  2.7265115e-001 -4.2301091e-001  4.5755469e-001  1.8329120e-001 -1.0696607e-001 -1.7951078e-001 -1.0631122e-001 -1.1171421e+000 -9.5185461e-001 -8.3031453e-001 -6.5033033e-001  7.0738002e-001  2.5966295e-001  1.7787434e-001 -2.8293746e-001 -3.8854858e-001 -1.4025067e-001 -6.2978102e-002  3.4560596e-001 -3.5266212e-001 -4.8916852e-002 -5.8577866e-001 -6.4535383e-001 -5.4773114e-002 -8.6403043e-002 -2.9024240e-001 -4.5007441e-001 -2.0002321e-001  1.9079761e-001 -3.2781594e-001 -1.0631735e+000 -8.9455150e-001 -4.7830717e-001 -7.9110694e-002 -3.2389411e-001 -1.9175336e-001 -2.8283741e-001 -2.7218295e-001 -1.6618368e-001  1.3999373e-001  1.1256381e+000  1.2214511e+000 -6.1697964e-001 -4.7984086e-001 -1.6190483e+000  7.1066935e-002 -1.5029105e-001 -1.9249963e-001  3.3786784e-001 -2.2292805e-001 -2.3380513e-001 -2.0865398e-001 -5.3188520e-001 -5.6306883e-001 -5.8085823e-001  6.5224382e-001  3.9644474e-001 -2.2535320e-001 -7.6604996e-002
  7.2928622e-002  2.2523503e-001 -1.4624729e+000 -1.2325405e-001  3.4312491e-001  1.5508332e-001 -7.5824459e-002 -1.6964524e-001  1.7802122e-001  1.4045515e-001  3.2550416e-001 -4.9472827e-001 -2.0266683e-001 -1.6171164e-001 -2.4595143e-001 -8.8120909e-002 -1.8856696e-001 -9.7074719e-001 -2.3266057e-001  3.3088391e-001 -1.7200519e-001 -6.6752152e-003 -1.3759279e+000 -1.2453439e-001 -8.6561214e-002 -4.2413307e-002  1.7730380e-001 -7.8621817e-001 -1.2647782e+000 -2.4202889e-001  1.8940677e-001 -3.1566557e-001 -2.0073619e-001 -2.5291346e-001 -4.3054920e-001 -1.9154979e-001 -2.0249084e-001 -1.3163764e+000 -1.5926650e+000 -9.0399377e-002 -3.8445618e-001 -2.4129081e-001 -3.7848706e-001 -1.2133420e+000 -4.1311260e-001 -1.5503230e-001 -3.6935117e-001  1.0780087e+000  1.0864695e+000 -2.9392199e-001  7.8231222e-002 -5.1217446e-001  1.8062806e-001 -5.2445574e-001  4.7406500e-002  2.0997362e-002 -4.6899615e-001 -2.4489164e-001 -2.2554366e-001 -2.6391780e-001 -3.3331671e-001 -3.5157033e-001 -8.2597999e-001  4.2785669e-001 -2.0681412e-001  4.8969158e-001
  7.5451681e-002 -7.1910716e-002 -2.2830208e-001 -1.0532707e-001 -5.5475123e-001 -1.3264626e+000  2.1946588e-001 -4.8696678e-001  1.3833418e-001 -5.9730185e-001  2.2532323e-001 -1.1411284e+000  2.9825645e-001 -6.6954121e-001  5.7901055e-001  4.6164789e-001  2.3485404e-001  3.0773227e-004 -1.3517212e-001 -3.4388715e-001  3.2955596e-001  1.8623673e-001  4.1944602e-001 -1.2407925e+000  5.8031487e-004 -4.4107448e-001  3.3913293e-001 -3.4821867e-002 -6.9945631e-001 -2.8322884e-001 -1.1560853e-001 -3.3229812e-001 -5.0105297e-001 -2.2530773e-001 -6.1729766e-001  1.7830202e-003  4.5038603e-001 -9.3270282e-001 -8.8362885e-001 -5.1713044e-001 -1.7385038e-001 -4.5531259e-001 -1.1139176e+000  8.6525359e-001 -3.1590605e-001  1.7480248e-001 -1.5142866e+000  4.6561064e-001  4.9026261e-002 -2.7177391e-001  5.3118548e-001  6.2911430e-001  1.7195686e-001 -6.9926591e-001  4.1492241e-001  1.9271475e-001 -6.7160889e-001  4.3780278e-003 -4.1489827e-001  1.8282712e-002  5.6106672e-001 -3.1252541e-001 -8.3977080e-001  4.1847833e-001 -2.4914746e-001  4.9406951e-001
  9.3017830e-001  5.7296604e-001 -4.4325776e-002  8.7892129e-003  1.8318318e-001 -4.1438992e-001  4.6093975e-001  6.5406250e-002  2.7358041e-001  3.5307751e-001  5.1955918e-001 -2.5283895e-001  1.5116405e-001 -5.9675278e-001  5.9073349e-001  6.6867712e-001  2.2582414e-002 -3.0294071e-001  6.1438613e-001  2.0116272e-001  5.4525273e-002 -1.7806028e-001 -2.0312777e-002 -1.3539970e-001  4.6612514e-001 -2.5661251e-001 -4.9599032e-001 -2.0742625e-002 -2.8791117e-001  1.1178649e+000  2.8177890e-002  8.7197355e-002  1.2555246e+000  1.0516876e+000 -4.7518873e-002  1.1340886e-001  9.7786111e-001 -5.3659873e-001  2.3880536e-001 -1.5595575e-001  3.9481394e-001 -6.1942110e-002 -3.1474393e-001  4.6973864e-001 -4.0924228e-001 -4.2608527e-001 -6.8300201e-001 -3.3798492e-001 -7.1393889e-001 -1.9272696e-001  4.2392461e-001  6.8000709e-001 -4.4247456e-001  2.5646725e-001  3.9941280e-003  5.4549142e-001  1.1653478e-001  4.8024239e-001  1.5458430e-001  6.9742081e-001 -3.4063566e-001  2.4812909e-001 -8.6184474e-002 -4.1926345e-001  2.6062023e-001  3.2596622e-001
  1.2846823e-001 -5.5002868e-002  5.7941576e-001  4.9786597e-001  2.6509801e-001  1.7949080e-001  4.2336907e-001  5.1308072e-001 -1.1997962e-001  8.5907159e-001  6.5862506e-001  3.1994635e-001  6.7754168e-001  1.7822697e-002  5.5602215e-001  6.7889450e-001  6.0984503e-001  4.3815306e-001  5.9655077e-001  7.8941643e-001  5.4062168e-001 -6.0166077e-001  5.7140089e-002 -5.6257820e-001  8.7873523e-002 -4.0635025e-001 -5.1379016e-001 -3.8868866e-001 -2.8960645e-001  1.0753534e-001  4.3790254e-002  4.3416696e-001  4.3605223e-001  1.0190225e+000  2.8553486e-001  3.9199778e-002  3.7313195e-001 -2.5900761e-001  3.8422049e-001 -2.0121868e-001 -7.6565601e-001 -2.2230330e-002 -2.6627672e-001 -4.3579418e-001 -1.6268340e-001  2.6315945e-001 -2.6934580e-001 -2.8079371e-001 -2.7884985e-001  7.8345971e-001  4.7503853e-001  6.2236490e-001 -2.6216922e-001 -9.2807521e-002 -1.2676458e-001  3.0744576e-001  2.3408793e-001  1.3487980e-002  1.9944450e-001  7.0702832e-001  3.5093989e-001  3.1152284e-001 -8.1365184e-001 -2.0013504e-001 -1.7194861e-001  2.2259582e-001
 -4.0847023e-001 -4.6181102e-001 -2.8716542e-001  1.2428258e+000  4.0224972e-002  5.1088619e-001  2.6163063e-001  5.3892279e-001 -1.7051334e-001  4.5680566e-001  7.8225147e-002  1.3481152e-001 -1.0654591e-001  1.1777997e-001 -7.1210951e-002  1.9411943e-001  5.2857757e-001  2.9879098e-001 -1.9593893e-001  4.4074374e-001 -1.2405246e-001  9.3065559e-002  9.6610759e-001  6.0446974e-001  1.0815639e-001  3.5106203e-001  7.0017004e-002 -8.4062692e-002 -2.1726188e-001 -2.0950051e-001 -2.2606634e-001  1.3121076e-002  1.1707688e+000  5.2940699e-001  4.6717138e-001  1.2927151e-001 -5.0724973e-001 -3.4082874e-001 -1.4440401e-001 -7.7574880e-002  1.1816271e-001 -3.3685076e-002  8.1893677e-001  1.2948870e+000 -4.7434254e-002 -6.4682472e-001  2.7704891e-001  5.1938720e-001 -1.7159581e-001  3.8769329e-001 -1.4131959e-003  1.6686716e-001 -3.4460908e-001 -2.3010623e-001 -3.8987111e-001 -1.6640005e-001  3.9087402e-001 -1.0979748e-001  4.8123669e-001  4.4958719e-001  8.2294059e-001 -7.4264311e-002  9.4201820e-001 -8.6627617e-004 -1.8279635e-001 -1.4104654e-001
 -2.1940632e-001 -1.7777534e-001  8.0114627e-003  1.3266130e+000  7.7551478e-002  7.0081063e-001  1.0837432e+000 -2.4852521e-001  3.6169761e-001 -1.6950822e-002  6.1501843e-001  1.2452530e+000  1.9110988e-001  1.8621057e-001 -2.7752651e-002  6.7653795e-002  2.8574307e-001  2.2904551e-001 -1.2468769e-001  2.5109436e-001 -3.8883596e-001 -6.3696637e-001 -3.8672744e-001  7.8324282e-001  6.8618658e-002  8.1610540e-001  4.1559572e-001  1.0305037e+000  9.9400030e-001  8.2021480e-002 -3.7156494e-001 -3.0479484e-001  7.6820045e-002  2.4468097e-002  9.3232876e-002 -5.3626223e-001 -6.1405532e-001  1.1015477e+000  6.5865023e-001  8.3821571e-001  5.4586530e-001  7.2538090e-002  4.8250927e-001  8.8709360e-003  4.9729649e-001 -1.3058556e+000  1.1153597e-001  1.2594840e-001  2.5199893e-001  1.2214193e-001 -1.9833561e-001 -3.2514860e-001 -8.9330095e-001 -1.1238375e-001 -6.8423596e-002 -4.0667429e-002  7.8425343e-002  2.6835897e-001 -2.1022392e-001  7.8636517e-001 -1.1693428e+000 -7.7954117e-002  1.1716134e+000  1.3303552e+000 -7.6976713e-002 -2.0306587e-001
 -8.8740646e-001 -1.7562919e-001 -3.5106146e-001 -1.8493220e-001 -3.8842502e-001 -7.8725043e-001  5.1730063e-002 -3.8056546e-001 -1.6635131e-001 -3.5504416e-001 -1.2518712e-001 -1.6320792e-001 -2.8250852e-001 -8.3014375e-001 -4.9211318e-001 -4.8106087e-001  5.3949861e-002 -4.7143103e-001 -9.6237132e-001 -5.1122869e-001  3.4188743e-001 -1.4283176e-002 -1.1407239e+000  6.7785247e-001 -4.6635334e-001 -2.1762561e-001 -1.0024906e-001 -4.9286869e-001 -1.8111806e-001 -6.2642597e-001 -2.4255869e-001 -5.4741062e-001 -7.5945383e-001 -4.1123503e-001 -4.2853098e-001 -5.2330253e-001 -4.8174929e-001  6.4776728e-002 -4.2101755e-002 -8.7157311e-003  8.7204890e-001 -3.2020772e-001  4.8329137e-001 -1.0715994e+000 -7.6064329e-001 -5.7111159e-001  1.9089553e-001 -1.0371608e+000 -7.3591548e-001  5.6428265e-002 -4.9551796e-001 -1.0966647e+000 -3.9296495e-001 -6.3956892e-002 -2.8323465e-001 -1.7827753e-001  6.1503707e-003 -2.6236346e-001 -3.5681257e-001  5.7824783e-002 -2.3824440e-001 -1.7958918e-001 -4.6458810e-001 -5.8440578e-001 -3.2311332e-001 -1.8668294e-001
  1.3406289e+000 -8.5374396e-003 -1.3154704e+000  7.8875229e-001 -4.1213286e-002 -4.4221108e-001  1.9678678e-001  3.3691430e-001 -3.2266423e-001  9.2497375e-002 -8.2506964e-002 -1.2910291e+000  3.2417612e-001 -7.9907489e-001 -2.1730672e-001 -5.0632681e-001 -7.9192693e-001 -4.8046116e-001 -4.2993552e-002 -4.9931779e-001 -8.2834214e-001  6.8549525e-002 -7.3821534e-001 -9.8162219e-001 -2.9292490e-001  4.0295898e-002 -1.0839319e+000 -5.7840424e-001 -1.1504657e-001 -9.7083697e-001 -1.2248644e-001  9.7348784e-002 -4.8083179e-001 -2.6159159e-001 -4.6746375e-002 -3.1848327e-001 -3.9820415e-001 -5.0851182e-001 -4.5107400e-001 -7.1105383e-001 -2.3925522e-001  2.1205676e-001 -2.6457083e-001 -2.2244023e-001 -3.2214909e-001 -1.0551805e+000  1.5250472e-001 -6.4629068e-001 -6.9060752e-001 -4.7398900e-001  1.5857269e-001 -2.8264718e-001 -6.6359975e-001 -3.9352807e-001 -5.7861133e-001  2.3426529e-002  1.8989363e-002  2.5776465e-002  4.5266898e-001 -1.2107024e-001 -6.0523392e-002 -3.5354695e-001  1.9819484e-001  3.1569480e-001 -3.3560187e-001 -1.2375441e-001
 -6.5288866e-001 -1.1366119e-001 -2.9446811e-002  6.9851266e-001  9.8450251e-001  5.2510565e-001  2.0120225e-001  1.1762083e+000  7.9103344e-001  4.7888040e-001  6.2408040e-001 -6.2467262e-001 -5.6744066e-002 -5.8144118e-001 -2.3204382e-001 -2.8546827e-002  3.6013060e-002 -7.2316979e-001 -2.4929657e-001 -3.2425306e-001 -4.0015493e-003  7.0336937e-001  1.9789411e-001 -6.4919301e-001 -9.0635119e-002  1.8327331e-001  8.0053473e-001 -3.2077141e-001 -4.0119398e-001 -4.7533479e-001  6.0121142e-001  6.4684305e-001  1.0002433e-003  2.5722444e-001  5.6766193e-001  2.5257200e-001  5.1043317e-002 -3.8569435e-001 -1.4331336e+000  9.3583458e-002  3.6254837e-001 -2.6685562e-001  4.4951593e-001 -5.7644441e-001 -3.6934428e-002 -1.6293120e+000  5.3438822e-001 -3.6199906e-001 -8.7216137e-001 -7.6297248e-001 -9.8170715e-002 -5.9928017e-001 -5.6535151e-001  1.7509917e-001 -4.9210387e-002 -5.6324835e-001  1.0499023e-001  2.7107595e-001  1.1411767e+000 -1.0737726e-002  2.3573480e-001  1.8314398e-001  3.2572921e-001 -2.5911438e-001  1.1041766e+000 -2.8882521e-001
  3.3323106e-001  1.6293373e-001 -7.2025789e-001 -1.4311985e-001  3.1054129e-002 -3.9625971e-001  3.4693313e-002 -1.8663977e-001  2.1391481e-001 -3.4481968e-001 -2.9386714e-001 -6.7487530e-001  1.4653171e-001 -9.5477352e-002  3.5398193e-001  3.9975056e-001  3.4546449e-002  2.8552085e-001  1.0714928e-001 -2.1410318e-001  1.5990496e-001 -3.5493630e-001 -5.6663581e-001 -5.3032130e-001 -7.2067612e-001 -5.0022982e-001 -3.2991510e-001 -3.8900452e-001 -3.0030913e-001  1.0822525e-001 -8.8263772e-001 -5.3348629e-001 -3.5152992e-001 -4.5535990e-002 -3.1939813e-001 -7.9076675e-001  4.3350006e-001 -5.8243498e-001 -5.7483607e-001 -8.5020959e-001  1.3253325e-001 -1.4966742e-002 -6.4653536e-001 -8.5566771e-001 -3.7502482e-001 -3.2967176e-001  3.3891316e-002 -6.6901178e-001 -1.1559274e+000 -7.1131598e-001 -3.9218012e-001  1.9661667e-002 -6.3727679e-001 -5.9324147e-001 -1.5740104e+000 -8.1324854e-001 -3.5028189e-001  5.0486243e-001  1.8878285e-001 -7.7914779e-002 -8.8173088e-003 -5.6286994e-001 -2.3731166e-001  1.1819425e+000 -9.3900519e-001  4.8509342e-001
 -7.2458296e-001  6.4114160e-001 -1.3809070e+000  5.2781717e-001  1.0952071e-001 -3.7226944e-001  2.2416853e-001  7.2362646e-001 -2.6799507e-002  4.1476077e-001 -4.7966620e-001  6.5545317e-001  2.4472445e-001 -1.4853620e-001 -1.7329289e-001 -9.2388784e-001 -5.3933971e-001 -1.2957869e+000 -5.6462711e-001 -2.9144687e-001  1.1328526e-002  2.0587175e-001  1.1852362e+000  2.9111074e-001  7.5645300e-002 -2.2932771e-001  2.7132538e-001 -6.5489538e-001 -6.7382475e-001 -2.5978182e-002  1.6561086e-001  8.5379433e-002 -1.3114219e-001 -4.0929529e-001  1.7249074e-001  4.9224890e-001 -1.5536203e-001 -6.2378169e-001 -8.4831818e-001 -4.6833984e-002  8.6014283e-001 -1.9762476e-001  8.0329850e-001  1.7370265e-002 -2.4161271e-001  3.3099425e-001  2.1617961e-001 -2.3755279e-001  3.8094274e-001 -8.9475921e-001 -3.8720640e-001 -2.7376034e-001  3.1660039e-002  4.5430255e-001 -6.2732961e-002 -1.7048541e-001  4.7102496e-001  3.1062388e-001  6.1054478e-001  5.2207480e-002 -2.2439705e-001 -4.1093044e-001  4.6278058e-001  4.4467046e-001  1.4482524e-001  9.5884374e-001
  1.4442541e+000  3.4341567e-001 -5.7621698e-001  4.9757559e-001  2.6739507e-001 -6.1853320e-001 -1.3953357e-001  3.2195648e-001 -2.4554631e-001 -1.5056581e-001 -6.5125774e-001 -5.9049405e-001 -6.3347751e-001 -2.5227995e-001 -7.0753710e-002 -3.4800522e-001 -9.7336691e-001 -3.7787385e-001 -3.3853129e-001 -5.1188137e-001 -9.7513651e-002 -2.5024006e-001 -6.5906789e-001  1.2664901e-001 -1.4700744e-001  1.5500120e-001  7.9240149e-003 -7.6875249e-001 -1.7084754e-001 -1.8224261e-003 -7.0886345e-001 -1.4020938e-001 -7.6307403e-001 -7.6053056e-001 -1.2392829e-001 -3.8271586e-001  9.4026570e-003 -2.1273453e-001 -5.4695687e-001  2.5556983e-001  5.0220691e-001  7.2256647e-002  2.0780761e-001 -4.6753331e-001  8.0939175e-002  1.4619968e-001  6.0398448e-002  5.1149362e-001  9.9871255e-002 -5.9789941e-001 -5.6502617e-001 -3.0079756e-002 -8.5906536e-001 -8.1941823e-001 -1.3438388e+000 -2.4752497e-001  2.7339175e-001 -2.6041784e-001  3.7873950e-001 -5.2581170e-002 -9.1312713e-001 -4.5440381e-001  2.5194576e-001  5.4889403e-001 -5.4217800e-001 -4.9665791e-001
  3.3950730e-001 -1.2495385e-001  8.2193922e-001 -4.5420952e-001  2.9297894e-001  2.0923637e-001  4.3221329e-001 -9.5688992e-003  1.8151437e-001 -2.4000952e-001 -9.4381571e-001 -5.6282241e-001 -2.8578202e-001 -3.0337460e-001 -3.8790553e-001 -9.3008718e-004 -1.8468802e-001  1.2176783e-002  7.9896845e-001 -8.6762282e-002 -7.6872712e-001 -5.5268972e-001 -1.5275429e+000  5.6322036e-001 -1.3548914e-001 -5.8907190e-001 -3.0139242e-001 -7.2503661e-001 -9.1399088e-002 -4.6880922e-001 -6.2134365e-001 -2.8554436e-002  5.9079317e-002 -1.2476488e-001 -2.5383167e-001 -6.8858374e-001  1.8455391e-002  3.5433467e-001  1.2698338e-001 -1.7465505e-001 -8.9977133e-002 -2.6883151e-001 -3.4560529e-001 -1.9422973e+000  2.1560303e-001  6.3173029e-001  3.0367661e-001  2.9966178e-001 -2.9641912e-001 -1.9594405e-003 -7.9639376e-001 -7.0133558e-001 -2.5710340e-001 -1.7657521e-001  4.1184162e-001 -3.4437499e-001  1.6083123e-001 -3.0765734e-001  1.9804261e-001  2.1076287e-001  2.5007951e-001  2.5513292e-001  3.7402095e-001 -1.5183157e+000 -3.4598285e-001 -7.5397627e-001
 -1.0988678e-001 -4.4618917e-001  6.6839489e-001  1.6287023e-001 -2.7753910e-001 -2.7961259e-001 -8.1810389e-001 -1.9286177e-001 -5.3407611e-002  1.2508278e-002  1.2786612e-001 -1.0221131e+000 -5.0830906e-001  1.4107413e-001  2.5502721e-001  4.1160159e-001 -1.1242929e-001 -7.9857190e-003  8.6592150e-001 -5.6837907e-001 -3.1617703e-002 -8.9924662e-002 -1.1402991e+000 -2.3292061e-001  2.0053546e-001 -4.7054211e-001 -3.6408434e-001  3.9580511e-001  4.6806866e-002  6.6285419e-001 -8.4716925e-002  1.8535042e-001 -4.5132348e-001 -4.4731530e-001 -1.3287366e-001  6.0731031e-001  2.4144314e-001  6.1010274e-001  4.2172918e-001 -2.4425526e-001 -4.7706695e-001  1.7827694e-001 -7.9726478e-001 -8.5323267e-001  4.0199707e-001  5.2442614e-001 -7.6068364e-001  9.3906203e-002 -5.1063208e-002 -3.2222322e-001 -5.0576310e-001  3.8471202e-001  5.2859259e-002 -6.1210328e-001  4.3194455e-001 -2.5885175e-002 -8.7945006e-002 -1.8618590e-001 -2.3075358e-002 -4.5369810e-001  3.6833027e-001  1.3579667e-001  1.8042397e-001  8.0912789e-001 -2.6336608e-001 -4.4520559e-001
 -2.3932732e-001 -2.2263748e-002  1.1177193e+000  1.0224308e-001  1.3283111e-001 -4.0015473e-001 -3.2250606e-001  1.6926417e-001  2.1160997e-001  2.7993586e-001  2.1899337e-002 -9.3434997e-001 -3.0958373e-001 -9.5690944e-001  5.5064968e-001  7.0674889e-003 -4.0503152e-001 -1.8287092e-001  7.8713368e-001 -6.2931063e-001 -1.6032368e-001  4.6477072e-002  4.5811060e-001 -8.5324370e-002  2.0241197e-001  4.5627079e-001 -3.3774892e-001 -2.2602278e-001 -1.6815068e-001  4.2629766e-001  1.7209684e-001 -4.1132550e-001  2.6530613e-001  5.7392155e-001 -1.3458326e-001  4.9346099e-001  1.0532454e+000 -4.5255039e-001 -7.8216127e-001 -6.7170510e-001  5.4375144e-001 -2.5005923e-002 -2.4620169e-002 -1.7569204e-002  4.4009300e-001 -3.1087178e-001 -2.7930692e-001  1.9244377e-001  5.5870368e-001 -4.1940700e-002  1.1122344e-001  4.7283599e-001  1.4137495e-001  2.5037967e-001  2.6504405e-001  4.6209336e-001  4.3334124e-001  4.0328071e-002 -1.5224679e-002 -4.1467943e-001  1.0123804e+000 -1.2033481e-001  9.3505755e-002 -5.3515969e-001 -4.5475749e-001  3.8403834e-001
  2.0636666e-001 -6.3011108e-002  1.9121421e-001  1.2557261e+000  3.6947089e-001 -6.4064479e-001 -7.2546946e-001  2.7896447e-001  6.7962146e-001  3.6474264e-001  3.3801818e-001 -2.5267013e-002 -2.1126256e-001  4.1294209e-001  8.4069426e-001  4.5501308e-001  1.3870617e-001  3.3211251e-001 -4.5092408e-001 -1.0128186e-003 -3.8096873e-001 -1.2433430e-002 -1.4373407e-001  1.0397745e-001  1.0674145e-001 -1.4451091e-001 -3.1294354e-001 -8.6277737e-001 -7.8516255e-001  1.1645974e-001  1.4129264e-001 -2.6864681e-001 -2.0369617e-001 -7.2408156e-001 -3.2069583e-001  2.2249192e-001 -1.0659510e-001 -9.0177202e-001 -1.1193277e+000 -1.3869987e-001 -6.0461529e-001  8.9625913e-002 -4.1532303e-001  3.8596036e-001  2.0855830e-001  1.1101793e+000 -2.5119482e-001 -6.7821596e-002 -1.6684547e-001  6.2316507e-001  4.7628135e-001 -4.1382104e-002 -5.3661058e-002 -3.5176902e-001  8.1637732e-003  4.8320823e-001  1.3056567e-001  1.4431909e-001 -2.5136430e-001 -4.5397696e-001 -4.3303748e-001  3.3666551e-002 -1.8290099e-001  4.2655538e-001 -3.1347404e-001  1.3949735e-001
 -9.7961999e-001  2.9459698e-001  1.1036421e+000 -7.4420084e-002  3.1485051e-001  1.1166285e+000 -2.1128360e-001  6.7151392e-001  1.1025603e-001  6.7633169e-001  3.1644785e-001 -1.0723856e-001 -1.0088562e-001 -2.7565308e-001  4.3933090e-001  5.0347366e-001  5.0714320e-001  6.2950097e-001  8.0760942e-001  1.5844370e-001  6.3468528e-001  2.6272148e-001  8.1795489e-001  2.8662691e-001  3.0357498e-001 -7.1536460e-002  2.8172804e-001 -4.3302172e-001 -1.0277393e-001 -3.6482591e-002  6.9762460e-001  4.2638831e-001  3.5241744e-001 -2.8197716e-001  6.0874760e-001  5.7828313e-001 -4.5496502e-001 -2.5876691e-001 -5.5784621e-002 -3.3571519e-001 -2.0954154e-001  4.5211667e-001  3.2214948e-001  6.9228549e-001  5.3832656e-001  2.7433168e-001  8.8050381e-001  6.4802756e-001  7.3215599e-001  1.0347825e+000  4.3776258e-001  3.5896576e-001  5.9339520e-001  6.3150898e-001 -9.6350146e-002  6.4242161e-001  6.3871849e-001  4.1795463e-001  5.2338306e-001  2.3524799e-001  5.8303264e-001 -1.1214435e-001 -4.9657373e-001 -3.2329006e-001  1.6724568e-001  6.9175391e-001
 -1.7952260e-001  8.3355005e-001  4.1541969e-001 -6.6625944e-001 -2.0211078e-001 -5.8233445e-001 -7.2535172e-001  9.1951821e-001  3.3360477e-001  3.3133431e-001  6.3603996e-001 -1.8272949e-001  3.3105963e-001 -1.4156416e-002  1.5678977e-001  2.5843697e-001  5.1727817e-001 -5.1609139e-003  5.5367080e-001  2.6585234e-001  1.4659639e+000 -2.0661429e-001  3.0488323e-001 -2.2463702e-001  4.2393515e-001 -3.9760762e-001 -9.7344718e-001  1.0250871e-001  1.5658882e-001  1.1854597e+000 -8.1140807e-002  7.7112086e-002  4.6893471e-001  3.5541859e-001 -4.9548124e-002  2.3819842e-001  6.8483930e-001  9.8980506e-002  1.9999721e-001 -7.0221746e-001 -7.9707048e-001  4.6898560e-001 -4.1610515e-001  3.1602203e-001 -2.2575923e-001  4.4638362e-001 -7.8891430e-002 -5.6279006e-001  1.0964649e+000  2.7394525e-001 -8.7539265e-002  1.8072577e-001  3.2373093e-001 -3.0750355e-001  1.2619978e-001 -2.2409120e-001 -1.6781030e-001 -2.4135359e-001  2.8382303e-001 -7.1825627e-001 -4.7842270e-001 -5.0799883e-001 -7.6658090e-001  1.1869004e+000 -2.5508539e-001 -8.0374617e-002
 -8.4931362e-001  4.7287553e-001  1.2589371e+000 -3.2417090e-001  4.5409732e-001  3.6772075e-001 -2.5663037e-001  3.8948333e-001  4.1139920e-001  4.0670432e-001 -2.0741281e-001  8.4046002e-001 -3.1039262e-001  3.2600951e-001 -4.7305354e-001 -1.2866177e-001  8.0328632e-001  1.0102081e+000 -3.0292372e-001  2.2140983e-001  2.2605603e-001  3.3428707e-001  1.2177355e+000 -2.3976255e-001  3.9552334e-001 -3.3217624e-001  1.5431003e+000  1.5123917e+000  1.5551839e-001 -1.6971864e-002  1.1261475e+000  5.3584844e-001  2.3987942e-001 -9.6307672e-002  1.4824955e-001  3.6913970e-001 -8.4844075e-002  9.5766396e-001  1.9539555e+000  1.1071720e+000 -2.6284231e-001  5.3106067e-002 -5.0189071e-002  4.0142371e-001  8.7722976e-002  6.4971435e-001 -7.1129037e-001 -7.4904897e-001  9.4233159e-001  2.7207831e-001 -2.2831622e-001 -1.1169793e-001  2.9346757e-001 -2.9297630e-002  5.4964857e-001  4.4593609e-002 -4.6221424e-001 -2.2178873e-001 -7.2264956e-002 -4.7976394e-001 -1.7133308e+000 -2.8532307e-002 -1.6738241e-001 -4.4536119e-001  5.3572525e-001 -1.4495436e-001
  1.1814141e-001 -5.0719113e-001  4.0001362e-001 -6.4338047e-001 -7.5804463e-001  7.1050392e-001 -5.2174089e-001 -8.8006868e-001 -5.3089362e-001 -1.7501091e-001  8.2635655e-002  1.1422073e-001 -5.5825929e-002 -2.2193473e-001  4.3744654e-001  2.6484385e-002  2.6941884e-001 -7.8987892e-001 -2.1765991e+000 -4.7284567e-001 -3.0493434e-001 -2.3384582e-001 -1.4717661e-001 -1.3966600e-001 -4.2684618e-001 -3.8766530e-001  4.0441530e-001 -1.4288541e-001  2.8973093e-001  8.2953095e-002  1.0341877e-001 -2.7182847e-001 -5.1871684e-001 -3.7245977e-002 -4.7676351e-001 -8.8085078e-001 -1.9839069e-001  1.0200356e+000  4.2072577e-001  2.3040898e-001 -1.9770092e-001 -2.8810819e-002 -2.1441071e-002  3.4631752e-002  4.9706463e-001 -2.4656164e-001  3.6792900e-001 -9.5795474e-002  4.4771208e-001  3.8901360e-001  3.3296341e-001  1.0477254e+000  2.4664065e-001  1.0701033e-001 -1.0375301e+000  1.9588519e-001 -7.3298296e-001 -1.7740771e-001 -5.4436903e-001 -6.0955635e-002  2.7548591e-001 -9.0070645e-002 -1.4981189e-001 -8.2053888e-002 -7.2790398e-001 -7.2689462e-001
  1.2292902e+000 -9.7772856e-002 -5.3326393e-001  9.2987821e-001 -2.5411614e-001  2.7770993e-002 -5.2478696e-001 -1.9240994e-001 -3.2034993e-002  2.1409432e-001  1.8680197e-001  6.5008088e-001  2.5153287e-002  4.9123781e-001 -5.6987180e-002 -3.1210494e-003  4.3652985e-001  2.0531995e-001 -6.9141694e-001  2.0493767e-001 -2.2014138e-001 -9.5469935e-001  5.2619516e-001  7.2525776e-001 -8.7978608e-002  7.1765852e-001  8.3312997e-001  1.2520349e+000  1.1443378e+000 -8.4060641e-002  4.6913819e-001  4.8684275e-001  3.8686519e-001  3.5225309e-001  3.0419602e-001  2.4096877e-001  4.1472984e-001  1.1179638e+000  7.5793100e-001  4.1298381e-001 -5.3503999e-002  1.8621699e-001  9.8849611e-002  7.7682555e-001  1.7063437e-001  4.1023564e-001  9.7392288e-001  7.3178341e-002  3.9699851e-001  5.5009677e-001  1.7192619e-001  2.6852323e-001  1.7843247e-001 -1.8426483e-001 -5.2823041e-001  1.3130401e-001  1.7850654e-001  1.7561372e-001  1.7415124e-001 -1.3124960e-001  1.5586126e-001  1.0546925e-001  6.8298362e-001  4.6071874e-001 -5.7259024e-001  7.7237101e-002
  7.8414041e-002 -1.5081926e-001  6.0824213e-001 -4.9956447e-001  4.9925156e-001  1.3735647e+000  1.3792129e-001  2.5558595e-001  3.8824786e-001 -5.1628612e-003  4.1164827e-001  9.9895824e-001  3.5393889e-001  9.9646881e-001  2.3283658e-002  5.6859320e-001  4.6631717e-001  9.5435873e-001 -4.9598756e-001  5.8961120e-001  7.4655430e-001  4.9360824e-001  7.2384383e-001 -1.6729315e-001  3.6527762e-001 -5.1712695e-001  1.1552749e+000  1.9503424e+000  1.8061229e+000  7.4373031e-001  5.8763646e-001  2.9541307e-001  1.5168078e+000  1.4221318e+000  2.7277766e-001 -1.0727495e-001  3.4494472e-001  1.6615300e+000  1.6022742e+000  4.1022213e-001  5.5695829e-002  2.8952190e-001  3.1174455e-001  2.3049195e-001  1.5072933e-001  8.1283376e-001  4.8081513e-001 -3.6618083e-001  1.4325418e-001  9.4551181e-001  2.5465732e-001  1.4302157e-001  4.9336920e-001  5.2909127e-001  2.0764418e-001 -1.7332369e-002  4.8260044e-001  9.5358417e-002  2.2644348e-001  2.9623523e-001  6.1615169e-001  2.7786325e-001  2.8019844e-001  4.1332588e-001 -2.7843078e-002  4.8691966e-001
  2.3128472e-001 -7.2227334e-001 -1.3525839e-002 -2.0917622e+000 -1.1186625e-002 -9.8958006e-002  3.9530762e-002 -6.6572477e-001  4.9296632e-002 -4.7518264e-001 -3.5098166e-001 -5.9004274e-001  6.1801151e-003 -2.2734310e-001 -4.9337880e-001 -6.2881341e-001  3.5182141e-001 -9.9371248e-001 -6.9661337e-001  6.4138017e-001  7.8286355e-002 -1.6611455e-001  7.6412131e-001  6.2021955e-001  1.0537510e-002 -3.3502163e-001  4.0428645e-001  6.4719753e-001  4.1525085e-001 -1.3714699e-001  4.3044054e-001  3.4051586e-001  2.8989163e-001  3.1653866e-001  6.6938543e-001  7.7297688e-001 -1.2211092e-001  4.1765440e-001  5.8520439e-001 -4.3890405e-001  1.5765934e-001 -3.1286373e-001  9.5406733e-001 -1.2219252e+000 -1.6357064e-001 -8.8102561e-003  4.8758327e-002  4.4173501e-001 -2.6686025e-003  3.2828325e-001 -1.3882110e-001 -3.3935907e-001  6.4032647e-001  7.0927919e-001  5.3300882e-001  5.7436792e-001  1.1276163e-001 -3.4850967e-001 -3.7204484e-002  4.7590424e-001  7.9938330e-001  1.1486745e-001 -3.9343768e-001 -4.6353269e-001  2.5433776e-001  1.3057102e-001
 -1.9154840e-001  6.9417182e-001 -1.6918680e-001 -1.3886826e+000 -2.0245636e-001 -2.0244087e-001 -1.1334085e-001 -1.8488302e-001 -1.8868962e-001 -1.9814863e-001  2.5440925e-001  8.8131745e-001  4.1840689e-002 -5.2316870e-002  4.2742108e-001  4.3522928e-001  1.1389087e+000  2.0347686e-001 -5.1541878e-001  7.9979062e-002 -2.7223556e-001 -4.4001366e-001  9.5254907e-001 -4.1815829e-001  5.7623622e-002 -5.6713326e-001 -9.4468304e-001 -6.0125020e-002 -3.9033359e-001  8.5203334e-001  2.8665670e-001  1.7064808e-001  5.9650788e-001  2.8266735e-001  4.8193745e-001  5.8585995e-001  7.0774886e-001 -1.6634531e-002 -2.9098846e-001 -4.3794936e-001 -3.4678470e-001 -2.1273378e-001  3.6150880e-002  1.4003011e-002 -3.5507828e-001 -5.8385141e-001  1.8770761e-001 -1.6734816e-001  4.9736836e-001 -1.0478690e-001  1.6628340e-001 -1.2763179e-001 -4.3111045e-002  3.8392263e-001 -4.4361052e-002  3.0580249e-001  1.4619428e-001 -7.2943710e-002  2.4149175e-001 -1.6702917e-001 -4.0274014e-001 -1.4410433e-001 -2.8786651e-001  1.6178376e-001  2.0137861e-001  1.3369188e-001
 -8.3116995e-001 -7.1736777e-001  2.3413585e-001 -1.4322486e+000  2.3139789e-001 -2.3271281e-002  6.2088249e-001  1.4493947e-001  3.3071706e-002  3.4336958e-001  5.7821231e-001  6.7782342e-001  3.0496387e-002  3.0351724e-001 -5.5508894e-002  1.1340127e-001  3.8551947e-001  6.3661638e-001  4.4525834e-001 -3.7683855e-001  1.9744871e-001 -1.6271317e-002 -9.9816780e-002 -2.0599111e-001 -1.7040513e-001 -3.2289636e-001  2.8253805e-001  3.8041479e-001  7.4508266e-001  2.0250418e-002 -1.4468344e-001  2.9312664e-001  4.1417722e-001  1.9673993e-001  4.7425373e-001  6.7186130e-001 -6.0938383e-001  1.2574934e-001  4.9843008e-001  6.0694258e-002  2.3801940e-001  7.2747604e-002  4.6276336e-002  1.6817473e-002 -5.6773482e-002 -1.4040439e-002  2.8420594e-001  4.1497851e-001  4.7825208e-001  3.7399321e-001 -1.5642605e-001 -8.1747011e-001 -2.5441184e-001  1.6055938e-001  4.7356307e-001  4.7799401e-001  4.4460102e-001  1.2177525e-001 -2.4753473e-001  6.6974799e-001 -5.8122358e-001  3.6952440e-001  3.6480945e-001  3.4392396e-001  8.1623266e-002  3.7611706e-001
 -1.8233958e-002  1.0375906e-001 -2.2115767e-001 -1.7474292e-001  1.8127236e-001  3.9012308e-001  5.1564300e-001 -4.1589334e-001  3.5227028e-001  1.5395448e-001  5.4292639e-002  2.2294336e-001  1.6771227e-001  5.2872211e-001 -2.5963179e-001 -1.1162278e-001 -4.5830757e-001  2.1544576e-001  3.6719233e-002 -4.8824166e-002 -3.1848850e-002 -1.2580322e-001 -4.4181896e-002 -4.2708347e-002  6.1493423e-001  4.9007384e-001  1.2025408e-001  1.4724107e+000  1.1876852e+000  5.2242494e-003  6.4179063e-001 -3.0451950e-001 -1.1536979e-001 -7.1586559e-001  2.1816297e-001  1.1518582e+000 -3.5542643e-001  1.4478295e+000  1.6015910e+000  4.1772054e-001  1.6328966e-001  5.0333174e-001  3.8465045e-001  1.2274166e+000  3.3950502e-001  4.1101133e-001  1.4188909e-001 -2.7616734e-002 -2.1292048e-001  8.9412952e-001  2.2313119e-001 -1.5221666e-001  1.3373476e-001  2.4569540e-001  4.5754688e-001  2.8070178e-002 -7.3401674e-002  5.5302878e-001 -6.4762050e-001  5.0468803e-001  5.9005900e-002  2.0118232e-001 -2.1171962e-001  3.4344651e-001 -1.3477631e-001  4.2057620e-001
  9.4015002e-001  2.0629152e-001  4.9865197e-001 -4.6365457e-001  2.8800444e-001  1.3632516e-001  2.4776283e-001 -4.3652176e-001 -1.3975999e-001 -3.1402795e-001 -5.6262101e-001  6.0690167e-001 -4.7205442e-001  9.6148913e-001  2.7446845e-001  3.0850735e-001 -3.5764204e-001  5.5548067e-001  3.4433977e-001 -2.8280120e-001  8.0281970e-001  4.1695992e-001  1.1633766e-001  4.0784957e-001 -3.0028560e-001  2.0289393e-001  2.7791810e-001 -2.7713814e-001  1.9415854e-001 -7.6818628e-002  4.5919334e-001 -3.4670393e-001  3.8383196e-001  3.0244911e-001  2.9858713e-001  7.8356287e-001  1.9060750e-001  6.8034730e-003  5.5854517e-001  1.0108080e+000 -1.3532620e-001 -3.6712242e-001 -4.7236869e-001 -5.7469048e-001  2.2660070e-001  1.6747404e+000 -2.6567254e-001  3.3096338e-002  9.6836845e-002  3.7346035e-001  5.7433560e-001  2.3747770e-001  3.6219904e-001  5.9574173e-001  4.7646961e-001  2.6125556e-001  5.3167661e-001  2.2815040e-001 -4.6214268e-001  5.4737529e-001 -4.0676798e-001  4.6098476e-001 -1.8975519e-001  1.7843616e-001  7.7108868e-001 -2.9748290e-001
 -2.6623085e-001  7.9408558e-001 -5.5754162e-001 -8.8824275e-001  4.6865717e-001  4.4698048e-001  9.0105081e-001 -2.8757078e-001  7.0081269e-002 -3.3025876e-001 -1.4265065e-001  2.5969661e-002  1.2724353e-001 -3.9591627e-003  2.6655676e-001  5.4780573e-001  5.9519259e-001 -7.2137003e-001 -1.3884548e-001 -1.3441817e-001 -6.1617577e-001 -1.0697523e-001 -3.1539116e-001 -1.3267691e-001  1.5000700e-001  3.1742836e-001  3.1542163e-001 -7.1449869e-001 -5.5635740e-001  1.0122703e+000 -8.1322921e-001 -2.6652669e-001 -5.8560124e-001  7.3267360e-002 -3.8381616e-001 -7.2381586e-001  9.1395396e-001 -5.9842602e-001  1.5745660e-001  5.4564323e-001  1.2850326e-001  5.9140769e-002  3.0756514e-002 -4.1520174e-001  1.9385988e-001 -7.5917841e-001  2.9749259e-001  6.2019445e-001 -8.1201249e-001  5.5369664e-001  7.5691501e-001  4.6923137e-001  1.3310358e-001  5.2000735e-001  2.6837628e-001  7.8913680e-001  6.9825042e-001  1.5954074e-001  2.9204396e-001  1.2153977e-001  1.0525898e-001  1.1975115e+000 -2.9830526e-001 -7.3487599e-002  1.1366391e+000  2.1957001e-001
  4.4572552e-001 -4.8157550e-003  4.7399039e-001 -9.4523353e-001 -3.8659235e-002 -6.6304015e-002  2.7121107e-001 -1.0506682e-001  3.1865200e-002 -7.2698854e-002 -7.4852842e-001 -4.0045348e-001 -2.3119736e-001  2.6999903e-001 -2.5977008e-001 -2.6378244e-001 -7.9290801e-001 -2.6506081e-001 -2.8360271e-001 -9.0355511e-001 -2.2923496e-001  3.8485276e-001 -1.1993433e-001 -6.5114713e-001  6.5020831e-002 -5.4143016e-001  3.4559141e-004 -4.5784029e-001 -3.6803020e-001 -1.6911263e-001  1.4466137e-001  1.3400004e-001 -5.1728799e-001  4.3241747e-001 -8.4401548e-002 -2.1503036e-001  5.3862989e-002 -4.1410700e-001 -4.7452984e-001  2.7163383e-001 -7.4449940e-001  1.5072865e-001 -8.2558496e-001  4.8568545e-001 -3.9069090e-001 -3.5018519e-002 -7.5819526e-001  6.8355708e-001 -3.6837557e-001  1.9712832e-001  7.9452895e-001  5.8367471e-001 -4.0331232e-001  2.3267615e-001 -7.7273221e-001  1.3414561e-001  3.3276060e-001  4.6802889e-002  1.1410927e-001  2.2146699e-001  5.8736248e-001  7.6851900e-001 -1.0841590e+000 -2.8710569e-001  8.8348133e-001 -4.8694427e-001
  7.4309279e-001  1.7887983e-001 -2.9095651e-001  1.7397341e+000 -3.4745492e-002  4.2683204e-001 -2.2080577e-001  2.6511645e-001  1.0076797e-001 -1.6726927e-001 -2.8379865e-002  1.1188978e+000 -1.4172202e-001  1.7373736e-001  3.8773981e-001  1.0525894e-001  5.3489228e-002  4.5638434e-001 -8.9279692e-001 -6.0390225e-002 -6.1303710e-001  1.4658333e-001 -3.9267420e-004  1.4346253e+000  1.4408438e-002  1.6525758e+000  2.7658349e-001  7.2196148e-001  6.7506175e-001  7.3645702e-001  1.1457801e+000  1.3035374e+000  1.1386282e+000  7.0008059e-001  1.2898446e+000  8.2261607e-001  1.0590287e+000  1.6875538e-001  7.0880083e-001  5.5072424e-001  1.1129186e+000  1.1095058e-001  6.2741964e-001  5.6927021e-001  1.0510035e+000 -5.7578961e-001  2.9154048e-001  1.1222691e+000  7.3478615e-002  4.2913110e-001  5.0281546e-001  1.2230899e+000 -8.0648686e-003  4.8743594e-001  7.7591913e-001  8.7239641e-001  6.0671622e-001  2.7266302e-001  9.5147465e-001  3.2060368e-001  1.7491744e-001  2.0169041e-001  2.6740271e+000  2.1419039e-001  2.0101369e-001  1.3355891e+000
  8.4660512e-003  1.2214993e-001  4.0019671e-001  2.4338281e-001 -1.6553117e-001 -7.6406795e-001 -3.7265569e-001  6.8193016e-002  3.8978343e-001  4.0237336e-001  8.2586246e-002  2.0286983e-001  3.0930458e-001 -1.0797126e-001  5.5244333e-001  6.0844801e-004  7.9612012e-001 -7.3812573e-001 -6.7169410e-001  7.2411788e-001  2.8351335e-001 -2.0455380e-001 -1.3151583e+000  6.4268421e-001 -1.9741581e-001 -5.7046751e-003 -4.2655097e-001 -4.0435523e-001 -6.5853702e-001  8.5483696e-001 -3.0444510e-002  3.9900430e-002  1.2007083e+000 -5.2820935e-001  3.5624791e-001 -5.1747430e-001 -1.2590617e-001 -6.3532838e-001 -1.1649365e+000 -7.2638881e-001 -1.3905836e-001 -2.2388471e-001  4.2716524e-001 -1.3722162e+000 -5.0277385e-001 -4.6753276e-002  2.6746932e-001  4.9826322e-001 -1.1520255e-002  3.3935773e-001  1.4924878e-001  5.6680890e-001  1.9302508e-002  3.2408275e-001  4.4463555e-001  3.0979575e-001  9.9920310e-001  3.9351233e-001  4.3076284e-001 -5.0563018e-001 -5.0911952e-001 -7.0049592e-002  9.3521490e-001 -5.3004629e-001 -1.8321493e-001 -1.7501379e-002
 -2.5334956e-001 -9.8148663e-002 -4.0730413e-002 -2.6895326e+000  5.8279413e-002 -2.5292473e-001 -4.2371445e-001 -3.2511457e-001 -1.5781672e-002  5.8354427e-001  5.6502812e-001  7.9014941e-002 -1.3047122e-001 -2.8196941e-001  1.5496258e-001 -2.2485257e-001 -1.4750923e-001 -2.3485419e-001  1.6137671e-001 -6.2558467e-001 -1.4778582e-001  6.2553528e-001 -3.0583902e-001 -1.3525300e+000 -4.7991200e-001 -1.2428707e+000 -6.6845505e-001 -9.6236702e-001 -1.1523720e+000 -1.1008069e+000  8.9020638e-002 -1.3256387e-001  5.6814649e-002 -1.4825330e-001  1.9492314e-001  6.7180344e-001 -1.0106931e+000 -1.7772940e+000 -1.4745974e+000 -3.8068555e-001 -3.3755318e-001 -1.2228343e+000 -1.0769155e+000 -1.0333095e+000 -1.2362930e+000  2.8197614e-001 -2.6196256e+000 -3.0447841e-001 -8.6909599e-002 -8.0857376e-001 -7.6775877e-001 -1.8601710e-002  3.6522897e-001  1.1909850e-001  1.6429007e+000 -3.9209753e-001 -5.1439879e-001 -9.3507746e-002 -1.1987496e+000 -5.9148842e-001  3.2283421e-001 -4.5809521e-001 -2.7150209e+000 -1.3917385e+000 -4.7923418e-003 -1.4483826e+000
 -1.2099194e+000 -4.7214812e-001  3.7689881e-001 -7.9681142e-002 -5.7495270e-001 -9.8743477e-001 -1.4313870e+000 -2.7109492e-001 -2.8419389e-001  2.2928679e-001  3.8284473e-001  9.6047909e-001 -2.9993242e-001 -5.4149577e-002  3.6430928e-001  8.6827712e-002  6.7750019e-001 -2.1657450e-001  2.8767351e-001 -5.2808655e-001  5.1305278e-001 -1.5515916e-002 -2.9496754e-001 -6.1200614e-001 -6.9137170e-001 -7.6476916e-001 -2.6339248e-001 -6.9440848e-001 -7.1674785e-001 -1.1155061e+000  3.6437323e-001  5.1747303e-001 -1.4259857e-001  2.0492094e-001  1.3014867e-001  9.0454528e-001 -1.0340902e+000 -6.6435158e-001 -7.3086893e-001 -4.0930024e-001 -1.5278318e-001 -6.5803119e-001 -1.1156433e+000 -3.6069679e-001 -1.4101657e+000  4.1021892e-002 -1.9230897e+000 -3.2881080e-002  2.3265757e-001 -6.2069399e-001 -6.7070800e-001 -6.8309804e-001 -1.8240406e-001 -4.4307022e-001  8.8885052e-001 -2.6522286e-001 -5.6544394e-003 -2.4616019e-001 -5.6936197e-001 -1.6069631e+000 -7.5013843e-001 -5.8308568e-001 -1.3737666e+000  1.8775987e-001 -4.0764234e-001 -1.1027057e+000
 -5.4455635e-001 -9.6839845e-001 -3.9380882e-001 -1.3137482e+000 -1.1075691e+000 -4.3485480e-001 -1.4078210e+000 -1.5242346e+000 -7.6470072e-001 -5.3125653e-001 -4.2580150e-001 -2.1583203e-001 -6.6967152e-001 -7.2215300e-001 -9.3679809e-001 -6.6848006e-001 -4.5524796e-001 -8.4069321e-001  4.6072041e-003 -6.8643363e-001  4.6994820e-001 -3.8296614e-001 -5.2995527e-001 -9.6086641e-001  2.0932585e-001 -1.3043347e+000 -9.0748319e-001 -1.1123596e+000 -1.5271798e+000 -1.0549451e+000 -6.7372265e-001 -1.1019005e+000 -2.7057322e-001 -4.0504139e-001 -1.2160579e+000 -8.0026051e-001 -7.6111577e-001 -1.2524126e+000 -7.6306453e-001 -4.3321986e-001 -6.4885881e-001 -2.9008781e-001 -4.7011658e-001  8.6012367e-001 -4.5596214e-001  2.5069767e-001 -1.0015540e+000 -3.2388768e-001 -3.6546924e-001 -4.1630395e-001 -6.0222316e-001 -8.3536515e-001 -3.9653953e-001 -8.7543519e-001 -3.5888298e-002 -6.2056457e-001 -1.1447986e+000 -5.4956435e-001 -1.8787124e+000 -1.3400375e+000 -8.3790015e-001 -8.6215398e-001 -1.1665997e+000 -9.5490140e-002 -9.3631144e-001  1.0569545e-001
 -7.0931424e-003 -4.0442455e-001 -1.9022095e-003 -8.7207649e-002  1.4673604e-001 -1.0075190e+000 -5.5728481e-001 -4.7195257e-001 -1.5286302e-001  4.0395561e-002 -3.6317887e-001 -2.3518569e-001 -4.3869939e-001 -3.7203243e-001 -4.9649720e-001  5.5553510e-002  5.8009089e-001  2.4396956e-001 -6.5677465e-001  3.3391316e-001  4.9529071e-001  5.1956002e-002  7.1623830e-001  9.9134249e-001  2.5712152e-001 -7.0332735e-001  4.0654010e-001  5.6539909e-001  2.9526626e-001 -3.6425896e-001  3.2122595e-001  8.8872937e-001 -3.0716716e-001 -4.9719093e-001  4.2900314e-001  4.1285514e-001 -2.0672552e-001  4.0711500e-001  6.0189788e-001  5.0091597e-001  3.5189757e-001 -1.2782911e-001  6.0100417e-001  7.3999134e-001  4.6070328e-001  1.5699081e-001  5.1872617e-001 -1.0011479e+000  1.2046679e-001 -1.7542077e-001 -3.3692706e-001 -5.0299559e-001 -1.6425319e-001 -1.9589040e-001  1.4198432e-002  2.4982554e-001  7.3309653e-001 -4.4793328e-001  5.3107529e-002 -2.4682795e-001 -2.3096936e-001 -2.1544234e-002 -4.0650468e-001 -7.0934246e-001 -5.6216640e-001  7.1181005e-001
 -9.4429174e-001 -3.5040582e-001  4.6707511e-001  1.0482271e+000 -5.9872557e-001 -1.2655755e+000 -9.1208088e-001 -9.7452735e-002 -5.2582172e-001  5.0965571e-002  1.6337251e-001  7.9253484e-001 -1.5391301e-001  1.7626549e-001 -1.0868811e-001  1.8301324e-001  4.2243928e-001  2.9264863e-001  3.3023964e-001  1.8993875e-001 -3.8022769e-001 -3.4316247e-001 -4.7231005e-001  7.1226970e-002 -3.2666190e-001 -2.6303830e-001 -7.5686683e-001 -1.1209964e+000 -7.7264796e-001  3.4360821e-002 -5.3981018e-001 -1.3015778e-001  4.3082897e-001  4.4207513e-002 -3.1275722e-001 -1.5431567e-002  8.6063344e-002 -7.9477961e-001 -9.9672905e-001 -1.1000838e+000  1.1457493e-001 -4.3295517e-001 -8.7244787e-001  1.2927674e-002 -1.0575711e-002  1.9421650e-001  3.1420732e-001 -1.0755647e+000 -4.2559473e-001 -5.8705601e-001 -2.0381418e-001  1.4354506e-001 -3.8473600e-001 -3.5571373e-001 -6.0078147e-001 -1.0576904e-001  7.3564065e-001 -2.5738795e-001  8.0636413e-002 -5.4525833e-001 -3.3976336e-001 -2.9817049e-001  3.2335142e-001  8.9685463e-002 -4.4564708e-001  4.4811801e-001
  8.5549721e-002  1.2336096e-001 -7.5777057e-001  7.5499919e-001 -1.6061501e-001 -1.7856836e-001 -4.9523017e-001  2.0379852e-001  3.2716633e-001  5.0495347e-001  8.4345763e-001  4.4425830e-001  9.5730974e-002 -8.5400155e-003 -8.4583362e-002  2.5827225e-001  9.3944161e-001 -1.1366886e-001  1.0280976e+000  9.3989633e-001  3.3521356e-001  6.1457375e-002  7.7999828e-001  6.7386639e-002  4.5386816e-002 -6.4449561e-001  8.7918050e-001  1.2017879e+000  5.2397813e-001  6.0765316e-001  8.6593400e-001  3.2955405e-001  2.2684064e-001  5.4701816e-001  4.1390025e-001  1.1495876e-001  3.9044283e-001  8.0245974e-001  3.9975654e-001  6.0212058e-001  9.4113223e-002 -9.1298743e-003 -5.0440365e-001 -4.5945648e-002 -1.4097434e-001 -3.3842491e-001  3.0638815e-001 -1.8713686e-001 -1.6047078e-001 -1.0256388e-001  7.4857566e-002  3.6214628e-001  5.3325161e-001  3.1030872e-002  5.0557819e-001  2.6979111e-001  4.1636011e-002  1.7063605e-001  1.2307348e-001 -2.3145938e-001  5.4435348e-001 -7.0451756e-001  8.5306852e-002  3.6443886e-001  9.4657768e-002  5.2882390e-001
 -3.1479382e-001 -1.6161332e-001  8.0942427e-001  1.2324535e+000  1.2681976e-001 -1.0424053e+000 -1.6638085e+000 -9.2159066e-002  1.1728669e-001 -1.0634850e+000 -2.8082819e-001  1.3175912e-001  5.0973344e-002 -2.1728417e-001  7.0361020e-001  6.1061773e-001  1.6283862e-002 -1.9423749e-001 -4.7277867e-001  4.5856329e-001 -2.4878321e-001 -5.3779363e-001 -7.7462861e-001 -7.4095543e-001 -1.5688268e-001 -9.5463415e-001 -3.4476834e-001  1.9682083e-002 -8.2822766e-001  3.1008599e-001 -5.9440809e-001 -7.2100468e-001 -1.0895929e+000 -3.4181371e-001 -7.9846334e-001 -8.0725735e-001  7.2210233e-002 -5.7282045e-001 -1.4834102e+000 -1.2508916e+000 -3.0209457e-001  9.6207854e-002 -6.2001401e-002  4.8114395e-001 -5.0973497e-001 -3.8058904e-001 -3.7111024e-001 -7.2285202e-001 -9.9538006e-001 -2.3048260e-001  1.7561764e-002  6.2144905e-001 -2.8098594e-001 -3.0661589e-001 -1.0811856e-001 -3.7755377e-001 -5.4128247e-001 -2.6917827e-002 -6.5528119e-001 -1.3367569e+000 -3.6318689e-002 -3.7035829e-001 -2.1522901e-001  1.8407543e-002 -8.1509946e-001  1.1298700e-001
 -6.9858866e-001 -4.1365501e-001  1.1132582e+000 -5.7419757e-001  2.8392060e-001 -6.5248460e-001 -8.5551860e-001  5.7736344e-001  2.7299943e-001 -6.2561769e-001 -5.2100475e-001 -1.1886528e-001 -2.8708236e-001  2.5427445e-001 -1.2722566e-001 -9.8219035e-002 -7.6571673e-001 -1.7721736e-001  8.1015009e-001 -2.3939762e-001  1.0769576e+000  3.8110516e-001 -1.1892295e+000 -3.7051743e-001 -7.1795334e-001 -8.5100868e-001  1.9816867e-001 -1.3124688e-001 -1.8062569e-001 -6.1565571e-001  2.3389242e-001 -4.3012836e-001 -1.4093937e+000 -1.5901732e+000 -7.7376194e-001 -1.3869833e-001 -7.2176217e-001 -1.0439550e+000 -7.7839557e-001 -4.7189723e-004 -3.9235822e-001 -6.5687737e-001 -5.4455276e-001 -5.3939038e-001 -9.9360886e-001  7.8704725e-001 -6.6951430e-001 -2.5309719e-001 -1.4281045e+000 -1.5889448e+000 -5.4266744e-001  2.9730617e-002  8.7361951e-002 -5.2371303e-001  3.0498136e-001 -7.4547993e-001 -4.3606670e-001 -3.9168891e-001 -3.0185683e-001 -7.2556286e-001 -1.7148319e-001 -4.2297869e-001 -1.0659566e+000 -2.5578408e+000 -6.4879653e-001 -1.4770074e+000
 -1.7912060e+000 -3.3755885e-001 -6.5553840e-001  1.5213980e-001 -5.0334729e-001 -6.5401629e-001 -1.0770288e+000 -6.5404877e-001 -3.1634678e-001 -7.3620047e-001  2.2551505e-001 -7.9706742e-001 -3.6901005e-001 -1.2830080e-001  4.2743920e-001 -1.2465629e-001 -3.5789564e-001  3.3845830e-001  1.0199217e+000 -2.2267619e-001  5.6013612e-001 -4.8799254e-002 -7.5762372e-001 -6.3940776e-001 -3.6934077e-001 -3.1183014e-001 -8.1072836e-001  5.2935668e-002 -3.0171748e-001 -6.1770514e-001 -4.0888952e-001 -3.6101336e-001 -1.2761533e+000 -8.5646539e-001 -4.8086547e-001 -5.3925790e-001 -2.0622483e-001  3.2059619e-001 -3.1712432e-001 -3.0152643e-001 -2.7247379e-001 -4.6693686e-001 -1.0653232e-001 -1.0544003e+000  2.8714980e-001  1.1685710e-002 -5.0599661e-001  2.9453824e-001 -5.7820003e-001 -6.6242593e-001  2.9670859e-002  5.0765222e-001 -2.1276864e-001  1.6983941e-001  4.0682218e-001 -6.9336508e-001 -1.3054149e+000 -2.7899572e-001 -5.7658335e-001 -4.9576810e-001  2.9817554e-001 -2.4860128e-001 -4.5116879e-001 -6.8746081e-001 -6.0436815e-001 -1.0821703e+000
 -1.0626594e+000  4.0898371e-002 -2.6369828e-002  5.3872867e-001 -5.3314312e-001 -1.1867315e-001 -8.3747768e-001 -6.8060928e-001  4.9311342e-001 -2.3312324e-001  4.6463136e-001 -3.4065784e-001 -1.0560871e-001  5.0601263e-002 -4.7247246e-001 -4.0120465e-001  2.8908051e-001 -6.8062295e-001  1.5697121e-001 -5.5428826e-001 -7.4527040e-002 -1.1067144e-001 -1.9468949e-001 -1.1247909e-001  1.2315347e-002 -1.0152244e-001 -7.2833625e-001 -9.0014403e-001 -6.4097455e-001 -1.1809632e-001 -4.0183112e-001 -7.9567683e-001  5.9039501e-001  6.1542041e-003 -1.0716212e+000 -2.9105473e-001 -2.9149644e-001 -1.2037405e-001 -3.4907702e-001 -6.1593347e-002  1.1065108e-001 -1.5558423e-001  3.0758970e-001  2.2305806e-001 -4.5741863e-001 -4.4832307e-001 -6.7264122e-001 -4.5404505e-003  5.1482169e-001 -9.8973333e-001 -2.9813959e-001 -5.9746264e-002  3.7180192e-002 -5.5265845e-001  1.4111640e-001 -2.4128718e-001 -1.1057365e+000 -3.2813240e-001 -3.4281383e-001 -3.5405776e-001  4.4290027e-001  2.8904992e-001  6.3649929e-001 -4.5542052e-001 -2.7493448e-001 -8.4581523e-001
 -7.8620443e-001 -5.3401729e-001  3.6076929e-001  9.7387238e-001 -3.0925399e-001  4.7833491e-002 -6.9338938e-001 -1.0689570e+000 -3.0607008e-001 -7.5716862e-001  1.1546501e-001  4.4953345e-001 -1.5509775e-001 -1.2107333e-001 -3.4587132e-001 -2.1580972e-001 -7.8600674e-002 -2.9650357e-001 -7.9929387e-001 -8.4175070e-001 -5.0449749e-001 -4.0846197e-001  5.3709286e-001  2.3162629e-001  5.3717729e-002 -5.2211534e-001 -7.9755497e-001 -8.6862968e-001 -1.2976247e-001 -4.3412125e-001 -7.9847424e-001 -1.1059264e+000 -8.0201017e-001 -3.7775622e-001 -8.7206213e-001 -5.4949525e-001 -3.3411227e-001  7.4266364e-001 -2.8165219e-001  1.9352066e-001 -8.2943121e-002  1.0843771e-001  2.0031435e-001 -1.7532177e-001  1.8948952e-001 -9.9161585e-002 -6.6814595e-002 -2.2574832e-002  3.0216431e-002 -6.9595243e-002 -6.8207697e-001 -4.9483613e-001 -3.9115017e-001 -2.8758603e-001 -9.9259012e-001 -6.4632694e-001 -1.0723156e+000 -2.0059134e-001 -8.2887544e-001 -9.7742526e-001 -7.5676580e-001  3.2511514e-001  2.3528684e-001  6.2025121e-001 -8.0725564e-001 -2.7222695e-001
 -5.7157172e-001 -3.4467856e-001  2.0048966e-001  1.6968302e+000  1.8669165e-002  1.1805335e-001 -6.4796716e-002 -5.4963803e-001 -1.9137278e-001 -7.8980343e-001 -2.8252948e-001 -2.8058338e-001 -1.8504267e-001 -2.7945069e-002  3.9832269e-001  1.7901985e-001 -5.7075197e-001 -2.0788912e-001 -7.5068167e-002 -9.9189896e-001 -4.9033872e-001 -8.3396193e-001 -2.2408860e-001  4.1562798e-001  1.1155202e-001  1.4137764e-001 -4.0487532e-001 -8.3413318e-001 -2.5558561e-001 -1.7129359e-001 -5.3741476e-001 -2.4653282e-001 -4.5435290e-001 -7.2899104e-002 -2.3603776e-001 -9.0183301e-001 -8.6835180e-003 -2.7244437e-001 -8.8899640e-001  7.9673422e-003 -6.5560500e-002  4.6630300e-001  1.4076175e-001  5.7078463e-001  1.4164338e-001  7.8346104e-001 -3.1356595e-001  3.3709862e-001  4.0560089e-001 -2.4487906e-001  3.4494079e-001  3.7514401e-001  7.9711936e-002  3.1284383e-001 -3.2584112e-002 -7.7326795e-001 -1.0603676e+000  2.2693945e-002 -4.4051121e-001 -1.1213344e+000  3.6105303e-001  1.0501464e-001  7.3789224e-002  4.0604471e-001 -5.3543912e-001 -1.0881265e+000
 -8.4494922e-001 -8.1282809e-001  1.8121090e-001  2.6883734e+000 -9.7956199e-001 -4.8158425e-001 -1.5235516e+000 -1.2822526e+000 -4.3531207e-001 -1.8655572e+000 -1.6722124e+000 -6.1087746e-001 -6.3315378e-001 -5.6470439e-001  2.2360968e-001 -1.2765165e-001 -6.4151790e-001 -1.2331809e-001 -1.1160009e+000  4.2097319e-001  4.1830173e-001 -7.1216290e-001 -1.8576418e+000  4.0251907e-001 -5.8664967e-001  2.1302317e-001 -3.0416677e-001 -2.8480198e-001 -5.3029391e-001 -8.9163005e-002 -1.7157590e+000 -1.4159238e+000 -7.4746580e-001 -1.3096419e+000 -1.3382132e+000 -1.7949065e+000 -3.5804021e-001 -4.9416768e-001 -2.6442127e-001 -2.5924437e-001  6.2367953e-001  2.6498594e-001  1.8685387e-001 -3.3469255e-001  3.8090665e-001  1.3160308e+000  3.3060498e-001  7.2631268e-001  1.9447241e-001 -6.0814072e-002  1.1314330e-001  3.7914926e-001  2.1844369e-003 -1.1017628e-001 -4.1979517e-001 -8.9648399e-001 -1.3314324e+000 -4.6221413e-001 -1.0151619e+000 -1.4969661e+000  7.7377964e-001 -1.0796794e+000  1.2097072e+000  1.0018465e+000 -4.2104209e-001 -8.0176818e-001
 -4.5853467e-001 -9.6253619e-001  4.0870659e-001 -9.3797336e-001 -3.0786423e-001 -1.8690342e-001 -4.1343326e-001 -3.9422125e-001 -3.6783186e-001 -6.9706433e-001 -3.9935662e-001 -3.2267776e-001 -6.6289628e-002 -3.7368394e-003 -2.9179038e-001 -3.8147231e-001 -5.0209025e-001 -4.0563560e-001  7.6577589e-002 -6.1502117e-001 -2.2429994e-001 -8.8187197e-002 -1.2185218e+000 -1.2322552e+000 -3.9969450e-001 -8.0291979e-001  2.8053307e-001 -1.9055580e-001 -1.6337909e-001 -1.0497894e+000 -9.4418007e-001 -1.0840727e+000 -8.3777351e-001 -6.2624264e-001 -1.1922527e+000 -1.1032446e+000 -7.0230679e-001 -1.4020357e-001 -1.1005861e-001 -7.0305201e-003 -6.9409742e-001 -2.9842522e-001  3.3053368e-002 -2.0497498e-001 -1.7309666e-001  9.8466429e-001  1.4210072e-001  1.3988266e+000  1.0809784e+000 -7.8158973e-001 -3.5315924e-001 -2.7546217e-001 -1.8351805e-001  1.9480686e-002 -3.3428221e-001 -6.4477215e-001 -5.2251331e-001  2.4356602e-001 -1.1253533e+000 -3.9028888e-001 -5.4289148e-002 -7.7787090e-001 -6.7165221e-001 -8.0510949e-001  1.4654108e-001 -5.0567368e-001
 -7.2848869e-001  1.9288367e-001  5.3726175e-001  2.0694470e+000 -4.8262217e-001  5.2639042e-001 -2.1429371e-002  4.0335183e-002 -2.1465438e-001  1.6171750e-002 -1.7597113e-001 -3.7488669e-001  3.1179753e-001 -2.2171116e-003  3.9214516e-001  4.5945113e-001  5.1730015e-001 -5.3735976e-001 -7.7263234e-001  3.8718741e-001 -3.9706087e-001 -5.5951619e-001 -1.0717520e+000  1.3645921e-001 -5.5415334e-001 -2.3564061e-001  3.2166219e-001  1.4135298e+000  8.5125017e-001  6.7919422e-001 -6.4575449e-001 -2.9489999e-001 -1.2279630e+000 -6.3462619e-001 -6.4526679e-001 -1.3094834e+000 -3.8178114e-001  1.3779580e+000  9.0680777e-001 -5.4907470e-001  3.4155239e-001 -7.7973228e-002  1.0132725e+000  1.2642934e-001  2.8682574e-001  6.4002775e-001  2.3992095e-001 -3.4092652e-001  6.2034549e-001  7.5800613e-001 -5.2701177e-002  5.2400780e-002  1.6481049e-002  3.4917753e-002  6.0803887e-002 -7.3885142e-001 -3.8381025e-001 -1.0979893e-001 -7.0571795e-001 -5.3355108e-001  1.6175700e+000 -9.9200017e-001  2.6579026e-001  1.1627410e+000  3.4276336e-002 -9.5908762e-001
 -2.1933329e-001  4.2132021e-001 -6.1730296e-001 -6.4237290e-001 -4.1644305e-001  3.0455615e-001 -9.4309009e-001 -1.1354954e+000 -7.9965834e-002 -7.6216537e-001 -5.6096920e-001 -6.3466670e-001 -9.5658727e-002 -2.4324138e-001 -3.2892650e-001 -3.4305070e-001 -4.7413961e-001 -7.8423043e-001 -5.6272547e-001 -4.9257369e-001 -3.8270103e-002 -1.8932687e-001 -2.3919399e-001 -5.8390055e-001 -6.9823879e-002 -3.1172957e-001  1.6019011e-001  4.5872026e-002  8.3247778e-002 -7.6159613e-001 -3.7970813e-001 -8.9496114e-001 -1.8886122e+000 -1.6224163e+000 -5.8632411e-001 -9.7119210e-001 -4.0208971e-001  2.5021199e-001  2.3443452e-002  1.2350754e-001 -2.3442153e-001  3.5126859e-001  2.2076448e-002  4.7378254e-001 -5.3052226e-001 -2.4215149e-001 -4.3314290e-001 -1.0037462e+000 -5.6869985e-001  6.2489459e-002 -3.4765829e-001 -8.1275960e-002 -1.0176196e-001  4.9120685e-002 -1.5579296e-001 -1.1624006e+000 -5.8367519e-001 -2.4700681e-002 -9.6050665e-001 -3.9731774e-001 -1.1722078e+000 -4.5043139e-001 -6.4174766e-001 -5.4543421e-001  1.3254793e-002 -1.6994834e+000
  1.1293407e+000  9.6806358e-001 -3.1923871e-001 -1.2295941e-001 -2.3767278e-001  1.5608200e+000  5.2433605e-001 -8.1490307e-002 -3.9183114e-001 -1.4581040e-001  9.6601241e-002  2.9332634e-001  5.5726212e-001  9.9723122e-001  2.1302329e-001 -5.6493752e-002  2.1706383e-001  6.5998941e-001 -1.0452374e-001 -3.1025761e-001 -1.7106474e-001 -1.8734629e-002 -9.5089496e-001  8.9695232e-001 -2.8361313e-001  8.5541159e-001  3.8669025e-001  2.7867796e-001  5.1719662e-001 -1.5133830e-001  8.2080606e-001 -6.4679280e-002  3.8683899e-001 -3.9817490e-001  5.2454262e-001  4.4523317e-001 -8.4938195e-001  2.0459790e-001  8.0490729e-001  1.5418997e-001  3.3577392e-001  8.5817624e-001  3.1475667e-001  2.3262536e-001 -5.9023226e-002 -6.3213488e-001  9.7175601e-001  2.9955837e-002  2.3964196e-001 -3.1512678e-001 -3.6810757e-001 -6.3331385e-001 -1.7834882e-001  4.3789976e-001 -3.2583710e-001 -2.4920747e-001  3.7013484e-001  6.4733442e-002  6.8572112e-003  3.9619752e-001 -5.1606173e-001 -3.7123074e-001  7.1795146e-001  1.2173743e-001 -3.4879506e-001  6.4316823e-001
 -1.7258054e-001 -7.8838206e-001 -4.6287035e-001  9.0742656e-001 -6.6719203e-001 -3.3101003e-001 -2.5863168e-001 -4.8841149e-001  1.4578747e-001 -2.8517700e-001 -3.2946964e-001 -7.5814679e-002  6.5740355e-001 -1.1674996e-001 -5.8577759e-003 -2.5764981e-001 -1.1326148e+000 -4.1073208e-001  1.4212271e+000 -1.2663033e-001  1.8997576e-001  2.2402396e-001 -5.9186299e-001  7.4339486e-002 -1.7395982e-001  5.7587210e-001  4.2754819e-001  7.6715057e-001  1.0208755e-001 -6.2391676e-001  3.1644271e-002  8.9306752e-002 -9.8514193e-001 -3.7884646e-001  8.5813960e-002 -1.2833755e-001 -1.0821682e+000  5.2338950e-001  4.4040503e-001 -8.1289635e-001  4.7901954e-001  4.1765864e-001  8.2473921e-001  4.0534365e-001  1.3270428e-001 -2.8111263e-001  1.6622584e-002  5.7324820e-001  2.8307525e-001 -8.6170584e-001 -2.8421949e-002  1.0786245e-001 -1.5804310e-001  6.0274693e-002  3.7199672e-001 -6.3552693e-001 -3.0293698e-001  2.5411099e-001 -3.0902877e-001  3.3994269e-002  4.6827902e-001 -5.4054023e-001  5.8402102e-001 -1.0658366e+000  1.4180711e-002 -6.7700333e-001
 -6.8356461e-002 -2.5298520e-001 -4.8272893e-002  3.4193236e-001 -4.5339170e-001  2.2437985e-001  2.3551859e-001 -1.6674776e-001 -6.1114058e-001 -6.6034369e-001  1.1244155e-001 -8.2439032e-001 -7.0886968e-002 -5.0316484e-003  4.4619193e-001  3.1961295e-001 -5.3232527e-001 -2.2498594e-001 -4.6769932e-001 -6.3143849e-001 -7.2069091e-001  3.6866374e-001 -1.4677025e+000 -3.9775867e-002 -7.1426649e-001  4.1624044e-001  4.5631283e-001  4.3671222e-001  3.2979572e-001  1.0955720e-001 -2.0912708e-001 -5.2713832e-001 -5.9672002e-001  4.6814372e-002 -8.7032934e-002 -3.0805628e-001 -1.0394534e-001  3.6258988e-001  1.2086175e-001 -4.6737483e-001  7.4018177e-001 -6.1149621e-002  6.8845934e-001 -4.9191559e-001 -3.3638732e-005 -1.5404319e+000 -5.7854135e-001 -8.8468968e-001 -1.0904208e+000 -6.5703102e-001  3.3214083e-001  1.4152714e-001 -2.9352998e-001 -8.1125951e-003  6.1394166e-001 -4.2181425e-001 -3.8219500e-001 -3.2854004e-001 -1.4133841e-001  3.9515141e-001  2.1528342e-001 -7.5475316e-001  8.7297835e-001  2.5239096e-001 -1.4460001e-001 -1.2316942e+000
 -8.5597258e-001 -1.4350460e-001 -2.4899288e-001  6.0501835e-001  2.1700529e-001  5.6025443e-002  1.1680727e+000 -8.7687665e-002 -1.2363250e-001  2.5774748e-001  2.9628144e-001 -3.0506872e-002  2.9398610e-001  1.4039469e-002  2.3489788e-001  7.9718340e-002  1.2631935e-001 -3.0097951e-002 -1.0081323e-001  1.9976769e-001  5.7237173e-002 -2.5558769e-001 -5.2713765e-001 -3.1805353e-001 -3.4721627e-002 -2.5392618e-001  5.1421410e-001  3.8940577e-001  3.0546279e-001 -7.4879718e-001  7.5654527e-002 -6.3162814e-001 -5.1453308e-001  3.0454755e-001 -2.7961045e-001  4.4745243e-002  1.3625551e-001  5.9984771e-001  2.7727232e-001  4.0540144e-001  2.9551660e-001 -2.3625658e-001  4.9448316e-001  4.3634043e-002  1.6043719e-002 -2.3150083e-001  3.0437546e-001 -3.4090151e-001  5.6328242e-001 -2.2673605e-002  1.2665175e-001  2.1775621e-001  1.6486138e-001  5.4354034e-002  2.2045848e-001  4.3167121e-001  1.2787359e-001 -1.4734235e-001 -3.6419017e-002  8.4487252e-001  6.0036171e-001 -2.6502353e-001 -3.4506235e-001  4.7799475e-001  5.5150628e-001 -1.1708160e-001
 -2.2435987e-001 -6.2058992e-001 -3.2855650e-002  3.5287260e-001 -1.6159475e-001 -1.6700797e-001  1.2504064e+000 -2.0064263e-001 -8.2914419e-002 -3.1717493e-001 -1.0768670e-001  3.9686358e-001  4.3184055e-001  2.8094447e-001  4.8782300e-003  9.3318612e-003 -5.4394986e-001  1.0046824e+000  6.3527897e-001  1.5222977e-001 -2.2911194e-001 -2.3564792e-001  1.1531492e+000 -9.6901097e-001  4.9972384e-001 -3.0492255e-001 -1.0316767e+000 -1.3583584e+000 -2.4243295e-001 -3.3058756e-001 -2.5136200e-001 -3.5675356e-001 -1.9005478e-001  9.0618218e-001 -2.9366565e-001  9.0111252e-002  3.2480896e-001 -5.2707071e-001 -7.4708424e-001 -9.2871363e-001 -3.3506253e-001  2.5242415e-001 -3.6315883e-001  4.0113828e-001  5.6739926e-001  1.4127145e-001  1.0772025e-001  3.7377307e-001 -5.8917562e-001  1.8592979e-001  9.4631219e-002  3.3509870e-001 -2.1515717e-002 -2.7006984e-001 -1.0384246e+000  2.0877930e-002 -3.3576273e-001  6.3652222e-002  2.6962372e-001  7.6154935e-001  5.0929603e-001 -2.3161114e-001  3.4082101e-001  1.2116544e+000 -2.4255440e-001 -3.4138565e-001
 -1.1459373e+000 -6.5005859e-001 -3.4587623e-001  1.0328075e+000 -5.2892865e-002 -1.0752622e+000  6.2107118e-001  1.5979522e-002  2.3778344e-001  8.6711732e-002 -1.0565180e+000 -1.0346152e-001 -2.7440961e-001 -3.9190079e-001 -4.5783958e-001 -3.4727031e-001 -8.4267927e-001  2.2967704e-001 -7.7841214e-001  2.2385278e-002  2.7061698e-001  1.9451904e-001 -4.0054405e-002  4.5572345e-001 -3.0331408e-001  9.3067945e-001  2.4859581e-001 -7.5727482e-002 -2.3053148e-001 -6.2126304e-001  3.8801385e-001 -3.0740860e-002 -7.0758484e-001 -4.4319545e-001 -4.4402797e-002  8.2367245e-001 -3.5623120e-001 -4.3971484e-001  5.2083715e-002 -5.4687816e-002  4.9103278e-001 -7.5984867e-002  5.2612891e-001 -5.0723968e-001  3.3893266e-001  3.1664504e-001 -4.0063922e-001  7.4866007e-002 -2.4955405e-002 -2.7348632e-001 -4.3810538e-001 -3.9099563e-001  7.7995365e-002 -7.5949926e-002  2.7743284e-001 -3.6185655e-002  5.4608297e-001  3.4516392e-002 -1.5515098e-002  1.1288321e+000  9.4964845e-001  8.1451143e-002  6.0694202e-001 -2.8487813e-001  3.9398505e-001 -2.2922106e-001
  3.3379634e-001  4.8416123e-001 -1.4244542e+000  4.3338659e-001  2.9320835e-001  4.0225438e-001  1.0488145e+000  3.4994826e-001  2.4789136e-002  2.2906013e-001 -7.4214370e-001  3.5065435e-001  8.6576959e-001  1.9749062e-002  8.7110747e-002  2.5660622e-001 -4.0595744e-001 -1.2126377e+000 -5.2348765e-001  2.6657175e-001 -7.8328066e-001 -1.8233524e-001 -2.7880152e-001  1.3071337e+000  1.8415520e-001  4.5888812e-001 -3.3340750e-001 -7.9192954e-001 -9.6858663e-001  2.2788764e-001  2.1944559e-002  1.8905462e-001 -1.6928673e-001  3.0650453e-002  3.7659097e-002  2.1430724e-001 -1.5240230e-001 -1.6161368e+000 -1.1588973e+000 -3.9392507e-002  3.2765770e-001  3.6560364e-001  1.1164617e+000 -1.2504180e+000  3.4338992e-001 -5.6817559e-002  4.7718132e-001  3.1270066e-001 -5.3810761e-001 -1.0758944e-001 -1.5762464e-001  3.6732654e-002 -1.3858749e-002  3.0733905e-001  1.7351239e-001  2.1562963e-001  2.8080899e-001  2.6934841e-001  2.1684106e-001  1.0000795e+000  4.7187944e-001  5.2540113e-001  7.5372597e-001  6.5404156e-001  4.0998874e-002  9.5540781e-001
 -9.2977833e-001 -9.6023044e-002  3.8064625e-001  3.8822232e-001  1.9878382e-001  1.0943618e+000  5.9127914e-001  2.7742345e-001 -3.5400539e-001 -3.2908907e-002 -5.3033896e-001  1.6173957e-001  1.2001973e-002  7.1223916e-001  1.9871762e-001  5.2680559e-001  5.1551239e-001  1.9144105e-001  1.9796946e-002  8.3841820e-003  2.1616187e-001 -2.3412095e-001 -7.3073081e-001  5.4496076e-001  1.1182273e-001 -1.0110244e-001  1.5941047e-001 -1.6253397e-001 -6.8182585e-002  5.5598555e-001  2.4914729e-001 -4.4275468e-002 -5.9573078e-001 -8.0739192e-001 -3.6438605e-001 -2.8956778e-001  4.0199183e-001 -5.8477474e-001 -6.2515335e-003  9.3290151e-003 -5.7133581e-002 -2.1964122e-001  3.9670855e-001 -1.4045564e+000 -1.5577305e-001  1.2755076e+000 -8.0866779e-001 -5.6997062e-002 -1.7786994e-001 -4.0996084e-001  6.4983753e-002  7.0083455e-001  9.8736383e-001 -2.8709320e-001  2.5565649e-001 -2.8451280e-001 -2.1389793e-001  1.9040563e-001 -1.1194104e-001  2.1044378e-001  1.4704269e+000 -4.9495705e-002 -2.3125613e-001 -8.7562349e-001  1.3957402e-001 -4.0157733e-001
  3.0857025e-001  1.0216483e+000 -6.7253357e-003 -4.8694688e-001  5.6309735e-001  8.1816059e-001  1.4543597e+000  1.2312748e+000  2.9432076e-001 -2.9192648e-001  5.1232677e-001 -8.5290951e-001 -2.9762054e-002  7.6988512e-001  1.0336394e+000  5.5607809e-001 -3.4491976e-001 -2.4064102e-003 -1.0610099e-001 -4.0060029e-002 -1.5617672e-001  2.6588377e-001 -4.0477388e-001  1.8347369e-001 -1.6135279e-002  3.8341156e-001 -4.3991063e-001 -4.1593092e-001 -2.3768887e-001  6.4028537e-001 -1.3061812e-001  9.8482540e-001 -9.3846439e-001 -3.3642013e-001  5.6139032e-001  2.9613204e-001  4.1428643e-001 -6.9187509e-001 -7.0076441e-001  2.7035929e-001  4.3349688e-001  4.6717399e-002 -3.8575257e-001 -1.4525710e+000  1.0833535e-001  5.7784992e-002 -6.0958207e-001 -9.0069434e-001 -1.2755425e+000 -4.7849728e-001  2.6723943e-001  7.7370010e-001  1.0372782e+000  2.8600135e-001  3.1219908e-001 -3.8308746e-001  7.5126789e-002  2.7887062e-001  5.5893307e-001  1.0759145e+000  1.2954773e+000  7.6567892e-001 -7.1429545e-001 -7.4628389e-001 -2.4743043e-001 -9.4022340e-001
  1.1341417e-001 -3.6573922e-001  4.9039579e-001 -8.6324532e-001  1.5135192e-001  1.0939357e+000  8.3496234e-001  2.8830963e-001 -1.9291313e-001  2.8346187e-001  3.9661095e-001 -7.5567954e-001  1.4941098e-001 -1.4965203e-001  4.5108330e-001  2.1394034e-001  1.5765918e-001  3.0757908e-001  7.1590237e-001  6.9392583e-001 -3.4246964e-001 -1.3065894e-001  9.6076151e-001  1.1920034e-001  4.7375673e-002 -2.9856554e-001  9.4543082e-002  7.7238883e-001  1.6791601e-001  3.5949065e-001  2.4133927e-001  3.0504428e-001 -6.7436807e-001 -7.1912974e-001 -2.3385076e-001  9.3265139e-001 -3.0287327e-002  6.7034359e-002  2.9494672e-001  4.2016128e-001  5.7212653e-001 -6.4361491e-001 -5.9041537e-001  8.0881938e-001 -2.8579724e-001  5.1294572e-001 -1.2555504e+000 -4.1537923e-001 -7.3103134e-002 -1.3148622e+000 -4.7437909e-001  2.4353396e-001  6.4546787e-001  2.0007738e-001  6.0289670e-001 -2.0551456e-001 -3.7192615e-001 -6.6617485e-001 -6.1618465e-001  3.1119877e-001  9.0011162e-001 -4.8259692e-001 -1.2988735e+000 -6.3513963e-001 -4.1151488e-001 -8.3671707e-001
 -9.5217706e-001  7.7052282e-001 -1.9413272e-001 -9.4804800e-001  7.0540745e-001  7.0817407e-001  1.0920144e+000  4.5586306e-001 -8.8150641e-002 -6.0394183e-002  1.9813508e-001 -3.8355069e-001  1.3490640e-001 -8.5618268e-001  2.4056854e-002  1.6527191e-001  1.4300372e-001  1.3828587e+000  8.6567486e-001  3.2931532e-001 -3.6929054e-001  4.7469427e-002  7.0234009e-001 -4.2952835e-001  4.3624311e-001 -5.4094190e-001 -7.9230058e-001 -9.9228171e-001 -4.7161194e-001 -7.2144752e-001  3.0722781e-001  3.8972383e-001 -1.2717036e+000  2.0737886e-001  5.6978122e-002  6.9908064e-001 -9.7020645e-002 -4.9956595e-001 -2.0683392e-001  1.8708614e-001 -2.1966381e-001  4.7425042e-002 -1.2407873e-001  6.2649122e-001 -1.2211347e-001  4.4577739e-001 -1.4230725e-001 -1.1923874e-001 -1.8426209e-001 -6.0474706e-001 -2.8347733e-001 -3.5053797e-001 -1.1852923e-001  2.3647912e-001 -2.9012854e-001  2.2028711e-001 -7.6349950e-003  1.4372805e-001  2.8491027e-001  9.1766458e-001  1.4491332e-001  5.9682096e-001 -1.1523917e+000 -1.0354714e+000  1.1810952e+000 -1.5785733e-001
 -1.0940403e-001  4.5955666e-001  6.0730603e-001  1.3017528e+000  2.0034926e-001 -3.8413769e-001  5.5155720e-001  6.4414101e-001  2.3560823e-001 -1.7810120e-001 -4.3787062e-001  1.9938546e-002  4.1787944e-001 -7.7937397e-001 -5.8394485e-001 -4.1552386e-001 -1.0633474e+000 -2.5496675e-001 -9.1493096e-002 -4.9307617e-002  2.7095373e-001 -1.0597132e-001 -1.2240524e+000  1.2057343e+000 -2.1132491e-001  9.3580701e-001  1.6670751e-003 -3.5784504e-001  4.1243166e-002 -2.1008823e-001 -4.3289240e-001  1.8431225e-001 -8.5132530e-001 -1.8012592e+000 -1.2341709e-001 -2.6641461e-001 -1.0779925e+000  3.1333876e-002 -6.4759607e-001  1.8873681e-001  1.1415566e+000 -1.4829081e-001  1.1014698e+000 -1.1955241e+000 -2.1577171e-001 -5.0357743e-001 -7.5802366e-002 -6.2349163e-003 -2.8856302e-001 -8.9099342e-001 -2.8521524e-001 -8.3140696e-001 -8.4101758e-001 -5.2489661e-002 -1.0203727e+000 -7.5319430e-001  2.4533806e-001  1.3086455e-001  9.1164414e-001  6.0291903e-001 -6.4560450e-001  2.0980078e-001  3.2122816e+000  7.4563784e-001 -6.3015497e-001 -9.7950948e-001
  3.4161402e-001  6.7294456e-001  5.5609827e-001 -1.2098033e+000  6.6965928e-001  4.2374174e-001  7.1377552e-001  1.0155832e+000  4.8999051e-001  4.3703917e-001  1.0133269e+000 -1.0416520e-001  3.5169848e-002  1.9644026e-001  4.0342468e-001  3.6145376e-001  7.5286639e-001  3.5104259e-001 -8.5697041e-002  5.0389658e-001  5.5243793e-001 -5.4350472e-001  8.2478118e-001 -7.8194067e-001  8.5603480e-001 -6.5929326e-001 -6.9962611e-001 -7.9657958e-001 -1.7047980e-001 -2.2242717e-002 -2.4254277e-001 -4.0088884e-002  5.6604177e-001  8.4817458e-001  2.8375047e-001 -6.4525419e-001  6.0850083e-001 -2.1232525e-001 -7.9138334e-001 -1.8059758e-001 -1.2219413e+000  5.6731134e-001 -8.5443506e-001 -2.1132996e-001 -4.4177203e-001  9.2897927e-001  3.9211957e-001 -1.2632605e+000  2.7989815e-003  7.7547795e-001  5.0454765e-001  1.4409401e-001  3.7298083e-001  2.3263113e-003 -6.0908521e-001  4.2488246e-001  1.9988936e-001  7.2597586e-001  1.0445747e+000  8.4361715e-001  2.0913062e-001  9.0615798e-001 -5.4343984e-001  5.2218275e-001  3.0587384e-001  1.8035564e+000
  4.1635080e-001  1.0458304e-001  1.5930169e+000 -5.0205811e-001  9.7853730e-001  6.2376709e-001  2.1360567e+000  7.6981606e-001  5.9204466e-001  1.6904483e-001  1.3537987e-001  1.5054611e-002  1.5911043e-001  5.8668607e-001  4.6901368e-001  2.7208312e-001  3.0738392e-001 -1.1706796e-002 -3.1555715e-001 -1.2373098e-001  1.9666172e-001  2.8690582e-001  6.5725179e-001 -3.7674775e-001  3.1767835e-001 -5.4148473e-001  5.0228377e-001 -3.6510197e-001  5.8175267e-001  3.6642857e-001  2.6847697e-001  9.4224522e-002  5.3304536e-001  4.2814877e-001  3.6534590e-001  8.6863534e-002  1.0513286e-001  2.3484356e-001 -5.1061696e-001  1.2901655e+000 -2.3984547e-001 -1.9681931e-001 -4.2044372e-001  2.9999225e-001  1.9882528e-001  5.3978102e-001 -4.7325607e-001 -9.2824846e-001  6.4941332e-002 -6.0758604e-001  4.0513868e-001 -6.8853715e-003  3.9463838e-001  5.3794608e-001 -2.3180515e-001  1.5040967e-001  3.5224012e-001  2.2369150e-001  5.9874985e-001  1.1612703e+000  7.9895957e-002  7.2402426e-001 -8.9503861e-001 -8.3072379e-001  6.3773212e-001 -1.7806530e-001
  5.2755390e-001  5.2455154e-002 -1.6422036e+000  7.3847646e-001  2.8679905e-002  7.0316064e-001  9.4596641e-001  1.9474907e-001 -2.8858811e-001 -7.5887462e-002  4.2266770e-001  3.1522720e-001  5.7313253e-001  6.6370247e-002  1.9619295e-001 -4.0553569e-001 -2.7000401e-001 -1.4326340e-001 -8.9945603e-001  5.1430514e-001 -1.0836746e+000 -3.2621629e-001 -7.6414978e-001  1.2586914e-001 -2.2148805e-001 -1.8397246e-002 -1.3408577e-001 -4.7741497e-001  4.1789252e-003 -6.9136719e-001 -9.2956918e-001  8.0832450e-002 -7.7054505e-001 -7.8871659e-001  1.7654955e-001 -7.0027559e-001 -6.7036948e-001 -1.8693599e-001 -5.1789505e-001  2.9189008e-001 -3.5372818e-001  1.4635307e-001 -1.2920459e-001 -3.4809221e-001  3.9278274e-001 -1.1692015e+000  5.2764721e-001  2.3023695e-001 -5.5700522e-001 -8.5420922e-001 -6.3595253e-001 -1.9294694e-001 -5.2851096e-001  6.5558315e-002 -5.7711484e-001 -3.2323356e-001 -4.5844801e-001  1.1442534e-002  3.5774530e-001  5.4829401e-001 -3.9517071e-001  4.1305997e-001  1.1155803e+000  8.2794430e-001 -5.0771357e-001  8.5914944e-002
  1.7773813e+000  1.2670464e-001 -1.9016418e+000  1.6875447e+000 -6.1028859e-001  7.1440198e-001  8.9300822e-001 -5.6132459e-001 -5.0573152e-001  3.9908123e-001  7.6361011e-002  1.6200381e+000  1.1426801e+000 -3.2100989e-001 -1.1544410e+000 -1.5249694e+000  2.9176091e-001 -8.1900194e-001 -2.4590008e+000  9.0695001e-001 -3.0036948e+000 -3.1637921e-001  4.2308941e-001  2.3855626e+000 -1.4444332e-001  1.6957352e+000 -1.0399975e-001 -5.2321966e-001  4.0484095e-001 -4.5487282e-001  1.1127134e-001  2.7229774e-001  2.7799271e-001 -2.1326709e-001  8.5138024e-001  3.0499491e-001 -5.9874152e-001  6.6146962e-001 -3.9869828e-001  7.2499833e-001  1.0977267e+000  4.9189017e-001  2.0611267e+000  7.5055758e-001  8.3582483e-001 -4.5408969e+000  2.6548060e+000  5.1347972e-002 -9.5447826e-002  1.1494435e-001 -1.0023701e+000 -1.4536154e+000 -1.1573553e+000 -2.0079009e-001 -6.8040872e-001  5.0201524e-004  5.1844650e-001 -8.3746905e-001  5.3657023e-001  7.4717612e-001 -1.6112237e+000  5.5141382e-001  3.1892058e+000  1.9666396e+000 -9.2287784e-003  1.4068695e+000
  6.7011063e-001 -1.0602805e+000 -4.1458177e-001  3.3633231e+000  5.4489150e-003 -1.4062968e+000  8.2884935e-001 -6.5925727e-001 -5.9823530e-001 -7.3642151e-001 -7.5961294e-001 -4.2685815e-001 -8.9280593e-001 -7.5129809e-001 -8.1724252e-001 -7.2009942e-001 -1.0500373e+000 -8.4557978e-001 -4.0237902e-001 -7.2923943e-001 -1.6181301e+000 -7.9221513e-001 -1.3329485e+000  1.1099513e+000 -6.6038928e-001  1.7024540e+000  7.7110394e-001 -2.8436243e-002  1.0251868e+000 -7.9217894e-001 -5.5583950e-001 -4.6209567e-001  5.9427035e-001  6.8739418e-001  2.8229124e-001  2.2663407e-001 -1.0742110e+000  2.0211152e-001  6.5898051e-001  2.9832749e-001  2.1163355e+000 -2.7938635e-001  6.1706719e-001 -7.5668012e-001  8.4078887e-001 -1.5322551e+000  1.6260825e-001 -5.0485905e-001 -3.1258246e-001 -3.3064006e-001 -1.0152698e+000 -1.1667134e+000 -9.9446580e-001 -5.8735010e-001 -9.5498479e-001 -1.2490123e-001 -1.5364447e-002 -2.6675425e-001 -4.2340900e-001  6.6753154e-001 -5.4205930e-001  2.7666621e-001  2.9575358e+000  1.1378762e+000 -1.0961592e+000 -8.8261930e-001
  1.6032386e-001 -1.1546466e-001 -9.3839434e-001 -1.5224541e+000  3.6155994e-001  1.1329331e+000  1.2431676e+000  3.1157557e-001 -3.3517858e-001  9.6888404e-002  1.0904196e-001  1.5318816e+000  1.8703116e-001  1.2270598e-001 -4.9258170e-001 -6.3724026e-001 -1.6770681e-001 -5.7403972e-001 -1.2635365e+000  6.0373083e-001 -1.5513876e+000  3.5573601e-001 -3.9130361e-001  1.9777200e+000 -1.3218566e-001  9.4436074e-001  8.4866945e-001  3.1416157e-001  1.1781621e+000 -2.1744971e-001  2.1743810e-001  5.1617053e-001  1.7364717e-001  1.2821813e-003  7.6221546e-001 -1.2618861e-001  1.1946850e-001  3.2917605e-001  4.3804190e-001  1.2954687e+000  7.0998586e-001  2.1732492e-001  1.3929868e+000 -4.9179886e-001 -2.5085950e-001 -1.4062763e+000  1.4081215e+000 -1.9124311e-001  1.3602824e-001 -3.5056226e-001 -3.3160250e-001 -4.7120746e-001  5.7528383e-002  9.4863087e-003 -2.1737544e-001  1.9656331e-001  1.1481586e+000 -1.3685356e-001  8.3205887e-001  1.0544762e+000 -8.6672592e-001  9.3307464e-001  3.9865733e-001  1.1704526e-001  2.6709103e-002  2.1419785e-001
 -1.6201240e+000 -4.6401087e-001  3.9557013e-001  1.3434177e-001 -1.4607622e-002  2.0911024e-001  1.4373481e-002  4.7579074e-001 -3.9561004e-001  2.7312512e-001  1.6315454e-001  2.5384019e-001 -1.7526411e-001  1.8257283e-001 -2.1903835e-001  2.0406384e-001 -3.0190470e-001 -2.8210731e-001 -6.8239270e-001  2.1188714e-001 -4.8672407e-001  1.0363130e-001  8.3868228e-001  4.3108660e-001 -1.9071209e-001  7.6577252e-001 -2.4096693e-001 -7.2427518e-001 -3.4606775e-001  1.1610135e+000 -6.7321939e-001 -1.5732360e-001  1.6798885e+000  2.5889762e-001 -1.3881172e-001 -1.0415847e+000 -1.2685811e-001  4.3864677e-002 -4.6388061e-001 -4.4911398e-001 -1.9525762e-001 -3.5591000e-001 -1.8881820e-001  5.7119004e-002 -4.1054425e-001 -5.8558276e-001  1.9592947e-001 -1.3055613e+000 -1.0502367e-001 -1.2748730e-001 -2.3832323e-001 -1.7319016e-001 -2.9918438e-001 -2.7774203e-001 -5.0987677e-002 -1.7434425e-001 -9.0732003e-002 -3.7003779e-001  6.6839875e-001 -1.7979551e-001 -5.9038794e-001  1.9568153e-001 -7.5658431e-002  6.3164976e-001 -6.2400132e-001 -7.6790348e-001
 -6.1138737e-001  6.9969737e-001  2.1886536e-001  5.1597491e-001  3.1747803e-001  4.4912234e-001  2.3318379e-001 -3.5250716e-001 -9.2697268e-002 -5.4076135e-001 -6.5230927e-001  8.2512028e-001 -4.8220211e-001 -2.6685559e-001 -1.5886086e-001 -1.5961867e-001 -6.6292366e-001 -2.7941889e-001  1.0591270e-001 -1.2118779e-001 -7.7958289e-001  6.3946932e-001  1.2544487e-001  6.5378317e-001 -2.5849680e-002  5.1303372e-001 -5.9402204e-001 -9.5348054e-001 -1.1144406e-001  1.9694960e-001 -1.0830429e+000 -1.0463493e+000  4.3608554e-001 -1.8691513e-001 -4.4921101e-001 -1.1742633e+000  2.2814615e-001 -1.1886992e-001 -1.4087583e-001  1.2892051e-001  5.1305827e-001  1.1892337e-001  7.3119391e-001  8.6668949e-001 -4.5098404e-002 -8.1412802e-001  4.5176957e-001 -7.9351018e-001  2.1633010e-001 -1.0559184e-001 -4.1657712e-002 -4.3530346e-002 -2.4173629e-001 -5.0066776e-001  4.9501441e-002 -3.4665298e-001 -5.3387022e-001  1.0212466e-001 -1.0178118e-001  5.7252551e-001 -3.6632580e-001  4.7028249e-001  6.5579385e-001 -8.2114209e-002  2.1572400e-001  3.4201304e-001
 -3.6768033e-001 -5.7589286e-001 -3.2328563e-001  9.8199156e-001 -5.5565332e-001 -3.8861203e-001 -1.0897896e+000 -6.2445413e-002 -5.2862862e-001 -5.0171508e-001  6.3427188e-001 -5.7391770e-001 -2.1561022e-001 -2.6657743e-001 -1.0136532e+000 -5.8848146e-001 -6.8609471e-001 -6.8732506e-001  6.1605722e-001 -2.5151289e-001  7.4593673e-001  1.2694172e-001  1.3114797e-001 -6.9368364e-002 -8.3310420e-003 -3.2948530e-001  4.0998266e-002 -6.2988471e-001 -5.4363974e-001 -4.7501612e-001 -3.9627019e-002 -3.1091147e-001  1.2511251e-002 -5.4448262e-001 -5.7543401e-001 -1.2842527e+000  8.7558791e-003 -6.7254130e-003 -1.5823004e-001 -2.8585135e-001 -3.6743433e-001  1.1669740e-001  4.3463968e-001  4.8511635e-001 -2.6381266e-001 -9.0829834e-001  1.8154195e-001  6.1286497e-001 -4.1332625e-001 -7.0358614e-001 -5.2236359e-001 -8.2786834e-001 -7.2473545e-001 -8.6283606e-001 -4.3216696e-001 -2.3341113e-001 -9.7598484e-001 -5.7005089e-001  3.4521137e-002 -9.6551827e-001 -1.8970465e+000 -4.8053836e-001  5.0512629e-001 -4.1361234e-001 -3.3593836e-001 -2.5287271e-001
  6.0226154e-001 -1.2546098e-001  6.5604339e-001 -8.0181689e-001  1.9755874e-001 -1.0817640e+000 -4.8010651e-003  5.2472679e-002 -2.3690988e-001 -3.3741633e-001 -1.2354430e-001 -5.0563856e-001 -4.8186481e-001 -7.5906673e-001 -8.0468476e-001 -5.9436590e-001 -8.1434862e-001  2.5460883e-001  8.3813637e-001 -2.9954526e-002  4.2631858e-001 -1.1242519e-001  7.2942300e-002 -2.5101831e-001 -3.5988280e-001 -6.2237386e-001 -4.7171652e-001  4.6420920e-001  3.9135618e-001 -6.7826185e-001 -1.9731282e-001 -2.9976648e-001 -1.0206629e+000 -3.9580179e-001 -2.4070103e-001  2.9103434e-001 -2.4900676e-001 -2.8652492e-001  6.4074370e-002 -7.6647926e-001 -2.0138907e-001 -3.5064304e-001  1.3181842e-001  1.7516676e-001 -4.8245022e-001 -3.7383964e-001 -4.9010793e-001 -1.4361894e+000 -8.8998565e-001 -1.7384475e-001 -9.5613893e-001 -7.8008139e-001 -4.4960619e-001 -5.8532318e-001 -5.4404554e-001 -6.0689488e-001 -7.7662917e-001 -3.8729228e-001 -8.7680117e-002 -3.4638850e-001 -1.3357467e+000 -3.3760120e-001 -1.1889614e+000 -7.3580608e-003 -4.5863718e-001 -5.1952454e-001
  5.5448031e-001  2.6131950e-001  1.7938318e-001 -2.3367269e-001  4.7671111e-001 -7.1177298e-001 -1.2416088e-001  4.0000473e-001  1.8107245e-001 -3.1561033e-002 -3.6729814e-001 -2.7761561e-001  2.9138608e-003 -6.8390016e-001 -1.5091402e-001  9.5128148e-002 -2.0501160e-001  2.0629915e-001  2.1634127e-001 -3.5001549e-001  5.6397444e-002 -2.3631039e-001  9.1844048e-002  1.1385207e-001  6.3573974e-002  3.8972356e-002 -9.8368925e-002 -3.9270915e-001 -7.3679460e-001 -9.2547309e-004 -1.0532587e+000 -7.3179711e-002  1.1075143e-001 -5.5546493e-001 -8.0834531e-001 -1.4511495e+000  3.6530008e-001 -9.7927128e-001  2.7375102e-001  1.7204701e-001 -6.5335412e-002  2.7460009e-001 -5.0099404e-001  8.5616731e-001 -6.8192350e-001 -5.0724952e-001 -1.1102310e-001 -1.3905617e-001 -5.3890687e-001  5.6563478e-001 -2.6255960e-001 -2.6024076e-001 -7.6334129e-001 -3.4227155e-001 -1.0908115e+000 -1.7683590e-001 -1.5195462e-001  2.3124878e-001  5.6239187e-001 -3.2620789e-001 -9.9275385e-001  1.5218143e-001 -7.5254792e-002 -1.2027113e-002 -5.1067051e-001 -3.5081436e-001
  3.2194232e-001  1.1670290e-001  8.9337587e-002 -7.1108073e-002  3.4310494e-001 -1.3279840e+000 -1.0610286e-001  1.9742926e-001 -1.2287304e-002 -2.0545972e-002 -3.6918271e-001  4.6937339e-001 -7.1787348e-002 -2.6537973e-001 -8.8951215e-001 -3.0485772e-001 -1.8658669e-001  7.5189682e-001  4.7469099e-002  4.9568772e-002 -3.3513524e-001  6.7970132e-001 -3.4318225e-001 -6.1270528e-002  1.0095840e-001 -2.7853696e-001  6.7913605e-001  1.2378945e+000  5.2547546e-001 -7.9951749e-001  3.5516933e-001  9.0361859e-002 -6.5473647e-001 -3.4190345e-001 -1.6416928e-001 -6.9047975e-001 -3.6413446e-001  6.0795627e-001  1.1902985e+000  5.9946710e-001  1.6545589e-001  3.8790754e-001  1.9321621e-001 -5.1862063e-001 -3.6197850e-001 -1.2799231e+000  1.4394794e-001  2.7916893e-001 -5.0668740e-001 -2.0103202e-001 -8.7299070e-002 -3.9322315e-001 -9.5526067e-001 -5.7488941e-001 -6.8279347e-001 -2.4510002e-001  4.1498423e-002 -6.9215210e-002 -6.9282433e-002 -2.9022444e-001 -9.7983290e-001  4.9351459e-002  2.6361226e-001  7.2133098e-001  1.3954461e-001  8.6923136e-001
  9.9103612e-001 -7.7319054e-002 -5.0419133e-001 -6.1223017e-001  5.7594767e-001  4.4139450e-001  1.2708668e-001  6.9554985e-001 -1.5355534e-001  5.1120172e-001  7.0976266e-001 -1.4629621e-001 -2.6260273e-001  6.4459177e-001  1.0893338e+000  8.9230805e-001  3.2889462e-001  1.0308772e+000  3.3877472e-001  4.6030840e-001 -1.3726645e-001  4.5025436e-001  2.0425385e+000 -1.9675429e-001  3.3654061e-001  1.5341071e-001  7.6121259e-001  1.5245742e+000  1.3110024e+000  7.7263955e-001  4.5175748e-001  1.1327870e+000  1.2274008e+000  1.0155665e+000  8.0226015e-001  6.7731055e-001  9.0680692e-001  1.3130168e+000  1.5125812e+000  6.4738872e-001  1.8331690e-001 -2.7506091e-001 -2.0818207e-001  1.1834972e+000  5.5488076e-001 -2.7190334e-001  1.6184637e-001  3.6115502e-001  6.4700930e-002 -4.7051684e-001  4.6765173e-001  1.3183136e+000  9.3189747e-002 -3.4621577e-001 -3.1910621e-001  2.7633467e-001  7.7721657e-002  5.0539863e-001  6.6118741e-001  4.1505619e-001  6.1415354e-002 -8.4981070e-002 -3.4032809e-001  1.1645865e+000 -2.0752661e-001  1.1719354e+000
  1.4693956e-001 -4.2849983e-001 -6.1093281e-003 -3.2879754e-001  1.1986308e-002  4.8676900e-001 -2.7379742e-002  1.0098219e-001 -3.2319555e-001 -2.6180653e-001  1.9613321e-001 -2.8932053e-001 -1.9300389e-001 -8.3474514e-002  5.1259300e-001  5.2793881e-001  1.8711165e-001  2.0261827e-001  1.4609712e-001 -1.6155723e-002 -3.4657659e-001 -5.5255536e-001  1.0991112e+000  2.8839118e-001  3.8529088e-001  3.3980325e-001  3.3487827e-001 -1.4329723e-001 -1.9008585e-001  7.6185395e-001 -2.9522624e-001 -3.6200388e-001  9.7502887e-001  1.5619275e+000 -3.1021919e-001 -2.5644544e-001  1.0306604e+000  2.6803489e-001  7.5130546e-002  4.3565984e-001  5.1585077e-001  2.9582307e-001 -4.2635095e-001  3.9894778e-001  4.6021235e-001  1.6482782e-001  4.1557264e-001  1.5405327e+000  7.5181440e-001  4.5437316e-001  9.8412130e-001  9.7194102e-001  1.4343115e-001  1.6816109e-001  1.6623578e-001  3.2048517e-001 -4.2540708e-001 -1.4656696e-001 -2.0129135e-001  7.2715277e-002 -8.8681411e-001  2.1912186e-001 -5.7434160e-001 -3.1096768e-001  7.7904166e-001  1.0468117e+000
  7.4975216e-001  3.3326414e-001  1.4717924e-001 -7.3012504e-001  3.8532115e-001 -1.7395230e-001 -1.4436216e-001  1.7184252e-001  3.4465497e-001  2.3391861e-001  8.9577497e-001  4.0638331e-001  7.8211834e-002  2.6251657e-001  4.4586918e-001 -4.2321074e-002  4.9899589e-001  1.6743787e-001  3.3278742e-001 -4.9178210e-002 -2.0180825e-002  5.2168049e-001  9.7075206e-001  1.1272569e-001  3.8008405e-001 -3.9896335e-001  1.9921238e-001 -1.6050892e-002 -2.0254467e-001  8.4427406e-001  7.7326434e-001  5.4848976e-001  6.4779715e-001  9.5574156e-001 -5.9189136e-002  1.6462920e-001  5.6997601e-001  6.5455948e-002 -5.2193900e-003 -1.4364684e-001 -4.1364223e-001  1.6901249e-001 -7.1085441e-002  4.6462851e-001 -1.7270335e-001  4.6384056e-001 -2.4955355e-001  1.0525760e+000  4.2785700e-001  3.0578335e-001  5.6671356e-001  5.2930288e-001  9.5355474e-002  2.9976750e-002  3.9813489e-001  3.6930554e-001 -3.8014008e-001  2.0788363e-001 -2.9496043e-002 -5.8473287e-001  4.1058530e-001  2.2345413e-002 -6.0584253e-001 -8.7431166e-002  7.8281556e-001  8.7433212e-001
  1.2731265e+000  5.9172038e-001  2.5106012e-001 -1.0492576e-001 -2.9229703e-001  1.0354356e+000 -5.7243758e-001  1.3373387e-001 -5.0628397e-002  1.7696875e-001  5.1960107e-001  7.0590499e-001  1.7865945e-001  8.1775320e-001  5.6761292e-001  3.3197414e-001 -8.8215672e-002  5.9595324e-001  1.1921283e+000 -4.8162135e-001  4.4325787e-001 -5.1318002e-001  2.7020307e-001 -6.2722504e-001 -6.1553682e-002 -1.6295664e-001 -3.2305544e-001  1.4996957e-002 -6.9369615e-001  1.0740194e+000 -1.6153006e-001 -6.8270541e-001  6.0836987e-001  6.3039722e-002 -8.5905274e-001 -3.4378872e-001 -4.2959555e-003 -1.1047090e-001 -8.6268551e-001 -7.9215191e-001 -3.2758657e-002 -2.5698599e-001 -5.2654365e-001 -6.6771093e-001  3.8178979e-001  1.3300065e+000 -1.0320683e-001  1.1724006e+000 -1.9074719e-001 -3.8832201e-001  4.3108064e-001  1.2285089e+000  1.0341761e+000  1.7745643e-001  1.1843708e+000  4.0702283e-001  5.2175015e-002  7.8494821e-002  6.3908118e-002 -1.0609560e+000  2.5711493e+000 -4.7116374e-001 -3.5553052e-001 -2.6341484e-001 -3.5145663e-002  4.4755789e-001
 -3.2184424e-001  6.8786633e-001  1.1442837e-001 -7.7301157e-001 -4.1040920e-001  9.7290501e-001  3.6321389e-002  7.1412126e-002  3.3784506e-001  2.0355220e-001  2.6286547e-001  5.3304858e-001  2.7325502e-001  9.7078241e-001  2.3269532e-001  2.4713400e-001  5.1061707e-001  4.0114331e-001  7.4022413e-001 -7.1191207e-001  4.0300112e-001 -1.6145958e-001 -6.4012332e-001 -3.9186578e-001  1.0000565e-001 -6.9002912e-002 -4.8296226e-001 -1.8493905e-001 -4.2674963e-001  5.8104480e-001 -2.1220609e-001 -1.4958461e-002 -8.5071918e-001  4.0061577e-001 -3.5250583e-001 -2.1159945e-001  7.2635972e-001 -3.5389030e-002 -7.1933638e-001 -2.3906174e-001 -2.5201018e-001  7.2411422e-002 -4.4069627e-001 -7.8588595e-001 -3.1922258e-001 -1.9485856e-001 -3.2287781e-001  3.1702756e-001  2.8677709e-001 -5.2767923e-001  2.5734750e-001  3.6207325e-001  1.2203736e+000  5.9976476e-001  1.0507054e+000  4.5370049e-001 -8.5922777e-002  6.4166559e-001 -3.3142874e-001 -3.1942914e-001  1.2664579e+000  1.3422718e-002 -5.1181677e-001  2.5293831e-002 -1.4995484e-001  3.5668480e-001
 -4.5171294e-001  2.7608455e-001  2.3256887e-001 -1.4244028e+000  1.8603355e-001  8.6678528e-001  8.0310515e-001  4.6986533e-001  1.2357467e+000  9.9723781e-001  9.6869916e-001  1.0182065e+000  6.0391985e-001  9.8848359e-001  8.8556912e-001  1.0443681e+000  1.2696277e+000  1.1751566e+000  3.0391483e-001  2.7378381e-001  5.1949388e-001  3.8935884e-001  9.4682137e-001  7.9696578e-002  5.3691107e-001 -2.5878988e-002  4.9120205e-001  1.0954219e+000  4.0812166e-001  1.0942011e+000  5.5164419e-001  8.8529969e-001  7.6693535e-001  1.2659978e+000  7.7528519e-001  1.0751362e+000  6.0030199e-001  8.3721258e-002  6.8281929e-001  1.0515928e+000  3.0837326e-001  4.7899448e-002  3.7949740e-001  1.2035060e+000  2.5853766e-001 -2.9248434e-001 -1.4949616e-001 -6.1894369e-001 -5.1578445e-001 -1.7156765e-001  8.6396570e-001  1.2613921e+000  4.0958108e-001  1.2390791e+000  6.5235441e-001  5.9503743e-001  8.2831968e-001  1.0735530e-001  4.0599078e-001  3.7192922e-001  6.6926034e-001  1.7591473e-001 -7.7144862e-001 -5.1188230e-001  1.0902589e+000  6.9821823e-001
 -6.6210359e-001  1.0468773e-001  2.4157827e+000 -1.8543966e+000  4.7346256e-001  1.4799039e+000  3.6506614e-001  6.0504534e-001  5.3480716e-001  1.3239177e-001  5.1537089e-001 -2.1792513e-001 -3.8148086e-001  5.1235744e-001  8.6522576e-001  4.7775418e-001  8.2064211e-001  9.5834113e-001 -5.0913909e-001 -2.8919308e-001  9.9282892e-001  2.4328600e-001  9.7059257e-001 -9.0511818e-001  5.1678987e-002 -6.6528954e-001  1.4860094e-001  1.5328582e-001  1.8690619e-001 -7.4381437e-002 -2.0000585e-001  2.6189358e-001  4.2954142e-001  1.4491021e+000  3.5055946e-001  7.4446105e-002  4.2664322e-001  4.5898329e-001 -2.2015652e-001  2.2405372e-002 -7.3171861e-001 -2.3551549e-001 -1.3274047e+000  4.7253027e-001  1.4017339e-001  4.3282765e-001 -1.0182575e+000 -5.9754784e-001 -4.9350582e-001  1.0018147e-001  4.5590458e-001  5.3580052e-001  5.4401097e-001  6.5752119e-001  1.4349137e+000  3.1136673e-002  5.1022834e-001  1.7481761e-001  3.6421362e-001  4.3260505e-001  8.0532549e-001  1.6998304e-001 -2.1431538e+000 -1.4283259e+000  2.3592206e-001 -7.4504797e-001
 -2.0126552e-001  9.7494833e-001 -2.7028072e-001 -1.9924444e+000  1.6434846e-001 -6.7259056e-001  2.8241956e-001  4.4357946e-001  3.0004138e-001 -8.5143748e-002 -1.5514741e-001  3.8382615e-001 -1.9013475e-001  2.2950964e-001  4.9165505e-001  2.9814523e-001  1.2896432e+000  7.1871666e-001  4.0802295e-001 -4.2946158e-001  1.1738281e+000  5.6603605e-001  5.1126796e-001 -1.0093533e+000 -1.9716310e-001 -1.0843996e+000  8.8533482e-001  1.2066254e+000  1.0874670e+000  3.2993072e-001  5.0747140e-001  5.0627829e-001  2.3476083e-001  3.1760151e-001  6.5443469e-001  2.3920030e-001  8.2698700e-001  7.1214587e-001  1.0296879e+000  8.9892730e-001 -6.4552529e-001 -2.5264484e-001 -2.1581960e+000 -1.8305365e-001 -3.5302941e-001  3.2442593e-001 -1.3663093e+000 -8.5367410e-001 -1.0262302e-001 -1.7632278e-001  3.8466578e-001  1.0593202e+000 -3.5384971e-001 -1.1176947e-001 -3.2623853e-001  1.4601945e-001  2.3027165e-001 -2.2393168e-001  5.4615067e-001  1.9066971e-001 -8.8690266e-001 -1.9353461e-001 -1.2239252e+000 -1.3546400e-001 -7.5518993e-004  3.3947376e-001
 -2.8975697e-001  5.2435259e-001  4.9529821e-001 -6.6857783e-002  3.0319234e-001  1.1952802e-001  5.3883548e-001  2.5841244e-001  5.4203490e-001  2.0589594e-002  6.3178162e-001  1.2208956e+000  5.5079424e-001  1.3060315e-001  1.3021783e+000  1.0698227e+000  1.0260179e+000  4.5293757e-001 -1.7406873e-001  1.6581077e-003  1.2646220e+000  2.9761146e-001  2.5973515e-001 -1.6513415e-001 -3.5050869e-002 -3.2312315e-001 -4.9620243e-002  9.5021975e-001  6.1925684e-001  6.7841222e-001  7.5158987e-002  4.2446804e-001  7.5251865e-001  4.1555836e-001 -2.3039393e-002 -2.9936937e-001  1.0264321e+000  1.0984308e+000  1.2227934e+000  4.9519820e-001 -1.6935955e-001 -1.4682330e-001 -6.7058477e-001  2.7630879e-001  3.3312505e-001  4.8725244e-001 -9.5356723e-001 -2.1872246e-001 -1.1719725e-001  5.7205801e-001  8.8539719e-001  1.2017088e+000  5.1955230e-002  5.9597920e-001 -6.5564809e-001  1.0087220e-001 -4.6748589e-002  3.1764905e-001 -1.4093096e-002  9.1002264e-002 -3.2331009e-001  3.0478255e-001 -7.4910057e-002 -4.2909414e-001  2.5406797e-001  3.7377541e-001
 -1.2206661e-001  3.4060130e-001  1.6152312e-001 -1.5791476e-001  4.0448853e-001  3.1443732e-001  4.4187220e-003  1.1623380e-001 -1.1468598e-001 -3.9032255e-001  7.8944131e-002  1.2462487e-001 -3.3762461e-001 -4.3348866e-001 -1.2005030e-001  1.7364636e-001 -8.1407787e-002  6.0980438e-001  2.9705012e-001  7.5934566e-001  5.3591443e-001  9.9116514e-001  5.6503304e-001 -4.5351986e-001  4.1547133e-002 -2.2053073e-001  1.6030162e+000  1.7068227e+000  1.3695330e+000  1.9905552e-001  4.0122144e-001  4.0265143e-001  4.5165259e-001  1.3244415e-002  3.2824145e-001  6.3080052e-002  5.4491584e-001  1.3652384e+000  1.4677963e+000  9.8697530e-001 -1.2635225e-001  1.2717648e-001 -3.2925565e-001  9.9613265e-001  5.4958028e-002 -8.8497019e-001  7.4634887e-002 -4.8265396e-001 -1.6296517e-001 -2.2275808e-001  9.7456074e-002  3.2079978e-001  9.3329190e-002 -2.9461256e-001  6.3549701e-001  6.8345036e-002  6.4001803e-001 -3.8804698e-001  4.1910901e-001  2.9865586e-001  9.6053202e-001 -8.1355298e-002  4.4514409e-002  6.5496003e-001 -2.1502965e-001 -7.2010148e-002
 -1.8220901e-001  8.0604146e-001 -3.1907748e-001 -2.4524347e-001  1.8952984e-001 -2.4129277e-002 -3.3504226e-001  6.8579164e-001  4.1092871e-001  3.1226090e-001 -5.9060675e-001  5.3198374e-001 -2.0746887e-001 -1.2018438e-001  2.7547494e-001  9.6657731e-001  1.0777061e+000  1.0684756e+000 -8.7591199e-001  1.0547878e+000 -7.1739209e-002  8.6303171e-002  1.5243216e+000  2.6036551e-001  3.4614643e-001 -4.3874223e-002  8.7494086e-001  6.8445116e-001  8.6144304e-001  6.9380822e-001  5.4221580e-001  8.4402606e-001  4.0530075e-001  6.3636462e-002  7.0430064e-001 -1.3483563e-003  1.2273624e+000  5.5393087e-001  1.2572122e+000  5.1568903e-001  3.5028900e-001  5.2986060e-001 -8.0292988e-003  4.7760593e-001  5.3061112e-003  9.8338696e-002  1.6423589e-001 -5.7859003e-001  8.0849676e-003  1.1757672e+000  6.8861480e-001  7.8460509e-001  3.5418087e-001  4.0130402e-001  5.7393467e-003  6.1107490e-001  6.2380657e-001 -3.0239602e-001  5.8465852e-001  5.4969976e-001  3.3518414e-001  2.8326813e-001 -6.3519491e-001  6.5804693e-001  1.2383495e+000  9.4021428e-001
  2.0131101e-001 -1.8511392e-001 -9.1701836e-003  1.2510482e+000  1.7824489e-001 -7.8124479e-001 -1.6200435e-001  4.5269415e-001  4.0101614e-001 -5.3998925e-002 -5.7413912e-002  1.8637443e-001  6.3429077e-002 -4.6550992e-001  7.2452099e-001  8.2861456e-001 -5.8699839e-002  4.7266483e-001  4.9838336e-001  2.1896270e-001 -1.2230273e-001 -5.0759687e-002 -6.6882294e-001  5.7622511e-001  1.3422127e-001  9.1503366e-001  3.1405717e-001  5.2805881e-002  4.5774821e-001  2.5133874e-001  1.5909392e-001  1.6156970e-001 -4.0237058e-001 -5.8763435e-001 -4.9408737e-002  2.1312104e-001  4.3329416e-001 -3.9156592e-001 -6.4113298e-001  7.0508530e-001  3.5187041e-001  1.7364342e-001  4.3535852e-001  9.2027192e-001 -1.5074515e-001  5.7359844e-001  4.6627758e-001  8.3763321e-001  3.5966807e-001 -1.0107853e-001  4.2180320e-001  4.4841377e-001  1.9502755e-001  1.0417974e-001 -7.2270449e-001  4.3756400e-001  5.5716088e-001  4.6257545e-001  6.5105902e-001  8.3856201e-001  5.8498165e-001  5.7646021e-001  1.8419095e-001 -2.0449490e-001  4.9151320e-001  7.5717032e-001
 -5.2526097e-001 -1.1116329e-001  8.9626717e-001 -3.5072073e-001 -6.6616796e-002  5.2345025e-003  3.5762993e-001 -2.6015802e-001 -4.7103056e-001 -5.3758599e-001 -2.0415157e-001  7.9828976e-001 -6.2500434e-001  6.3306202e-002 -3.1506624e-001 -1.4671028e-001 -5.7137445e-001  6.7780219e-001  1.3992181e+000  3.7782760e-001 -1.2765247e-001 -7.0104318e-003  6.1237022e-001 -8.5112863e-001  3.0255558e-001 -7.3485859e-001 -7.7773288e-002 -7.9801296e-001 -7.7180127e-001 -9.4557880e-002 -5.6889425e-002 -7.8336419e-001  2.0997007e-002  5.0531727e-001 -1.1400537e+000 -4.3954633e-001  1.5640811e-001 -7.8643293e-001 -9.5755374e-001 -2.7169452e-001 -1.4051291e+000 -7.7112021e-001 -1.7407549e+000 -1.1483746e+000 -7.9646254e-001 -1.7743951e-001 -6.1233094e-001  7.6514557e-001  9.4233214e-002 -6.9380388e-001  1.0485099e-001  6.7000303e-001  1.2215788e-001 -6.3930437e-001 -1.7103894e-001  1.2965883e-002 -3.8832639e-001  2.9283321e-001 -4.9393793e-001  2.5244543e-001  6.7782594e-001  2.5583375e-001 -7.8416522e-001 -7.7441766e-001 -3.7578016e-001  4.5359311e-001
  4.7434634e-001  3.5777464e-001  1.9387036e-003 -1.7255834e-001  4.6240972e-004 -1.2294564e+000  3.4029246e-001 -7.1427198e-001 -3.8867268e-001 -9.1979744e-002  7.3480057e-001  3.7546893e-001  3.7636489e-002 -2.5479797e-001 -4.6105480e-001  1.7267954e-001  1.3375085e-001  4.2531053e-001  6.6540627e-001  2.9594227e-001  2.8301670e-001 -5.0751851e-001  1.8587942e+000 -1.1707662e+000  4.9479057e-001 -5.3438951e-001 -2.1574556e-001  3.5248448e-001  3.5947772e-001 -1.8928898e-002  2.8935924e-001  1.7559461e-001  7.0578290e-001  1.5268085e+000 -2.5220281e-001 -6.4752538e-002  9.5420282e-001 -1.3140568e-001 -3.7235835e-002 -1.5382143e-001 -8.2342011e-001 -3.5685860e-001 -1.3831742e+000  1.5924279e+000  6.4207616e-001  2.2879264e-001 -5.3627079e-001  2.7235371e-001  9.1146189e-001  1.6601433e-001  3.0367570e-001  9.5002663e-001 -1.8786437e-001 -8.6587347e-001 -1.2495396e+000  1.0985720e+000 -2.7046019e-001 -3.0086931e-001 -9.4850843e-002  2.0568106e-001  9.3986368e-001  3.1550486e-001 -1.4327097e+000 -8.3093298e-001  5.1810006e-001 -3.1512567e-001
  1.6235479e+000  7.8469833e-001  1.6085895e-001 -1.2471500e+000  9.9691639e-001  1.0065550e+000  1.1788456e+000  1.2830350e+000  5.8255478e-003  6.1235952e-001  1.0490284e+000  1.5345546e+000  8.0187969e-001  1.3128127e+000  5.8642148e-001  7.4194359e-001  8.8185576e-001  2.2613927e+000  9.3539242e-001  6.1341063e-001  8.9382238e-001  5.7324317e-001  1.1922615e+000  1.2612458e-002  4.7446512e-001 -7.3652549e-001  9.9129302e-001  8.8315254e-001  4.2044583e-001  1.2464970e+000  3.4808589e-001  3.7235313e-001  1.8675145e+000  1.5473331e+000  5.0950508e-001 -1.9119834e-002  1.2854645e+000  7.4467915e-001  7.6486801e-001  5.9528305e-001 -4.3608840e-001  3.2694926e-001 -1.2467499e+000  5.1759244e-001  2.6287416e-001  5.8749512e-001  3.5352362e-001  4.0074733e-001  1.1712072e+000  6.0390934e-001  8.0745646e-001  3.5009984e-001 -4.2553361e-001 -4.4358529e-001 -1.7536913e-001  2.3322101e-001  3.9653465e-001 -1.0358758e-001  8.1734139e-001  4.6443040e-001  1.4179585e+000  1.9309252e-001 -1.1751389e-001 -1.3055082e+000  5.6149162e-001  7.5526865e-001
 -2.7628910e-001  6.4523874e-001 -2.9920145e-001  2.3269769e-001  2.3944523e-001  6.0770783e-001  9.5721793e-002  5.9761010e-001 -4.7991115e-001  7.9725123e-001  6.6944399e-001  5.2293018e-001  3.6732742e-001 -2.4132121e-001  3.0043374e-001  2.8089339e-001  9.5909222e-001  1.1245945e-001  3.1075337e-001  9.3720188e-001  5.4916553e-001 -2.9371277e-001 -4.5804496e-003  1.0415949e+000  4.1355151e-001  1.5231001e-001  9.8596470e-001 -1.6857373e-001 -2.5414793e-001  1.5817371e+000 -5.7334972e-001 -4.3155897e-002  1.3214570e+000  2.9373440e-002 -2.6526092e-001 -1.0407187e+000  5.0811694e-001 -1.1187467e-001 -9.7973493e-003  4.6299468e-001  8.1052967e-002  2.6896532e-001  1.3729324e+000  1.5351143e-001 -7.6851259e-003 -1.7292636e+000  4.1552426e-001  7.4119191e-001  2.1881551e-001  9.8801017e-002  2.9790000e-001 -6.7626715e-002 -1.0424783e+000 -4.8555696e-001 -7.9198500e-001 -1.3884363e-001 -1.6242555e-004 -4.5516885e-001  4.0181450e-001 -6.5594738e-001 -7.0294828e-001 -2.0592729e-001  8.9849591e-001  1.4094153e+000  6.2948136e-001  1.1254573e+000
  3.6596495e-001  2.4767083e-001 -3.9443544e-002 -1.0144116e+000  2.5617215e-001  3.3857976e-001  4.2591122e-003  8.8760057e-001  3.4998008e-002  2.2565636e-001 -3.7514051e-001  8.4340641e-001 -1.2634979e-002  6.5433754e-001  2.8792866e-001  1.7273424e-001  2.1122801e-001  4.1109861e-001 -6.6480017e-001  9.0422755e-001 -7.0150879e-001 -2.4406741e-002  6.0503422e-002 -1.8432705e-001 -3.3523450e-002 -1.2715132e-001  2.2335262e-001 -1.6506000e-001 -3.2504016e-001  6.0530008e-001  5.5909449e-002  5.1962812e-001  7.8332485e-001 -1.5074267e-001  4.9745022e-001  1.2759241e-001  5.5308512e-001  1.5078873e-001 -1.3751708e-001 -5.1541730e-002 -4.4486037e-002 -6.9847281e-004 -4.3941630e-001 -2.4071065e-002 -8.2624139e-002 -9.3369534e-001  5.6636949e-001 -7.1263415e-001  2.3373612e-002  9.6229312e-002 -1.2693332e-001 -4.7431912e-001 -2.1971167e-001 -3.5501619e-001 -5.9560928e-001  7.9950597e-002  5.2513461e-001  3.5763039e-002  6.5824023e-001  3.6507988e-002  3.0555387e-001  4.6019087e-001  4.4115797e-001  3.0441464e-001  1.0138236e-001  6.0878665e-001
 -4.1436202e-001  4.8246211e-001 -4.0624380e-001 -2.3405365e-001 -1.8520185e-001 -1.0438277e+000  1.6070031e-004 -2.8239062e-001 -3.8600283e-001  2.3163602e-001 -1.1259462e+000 -2.2705185e-001 -3.1314953e-001 -1.0590468e+000 -1.1233189e+000 -9.9504996e-001 -4.3988458e-001 -1.3532723e+000 -5.8203839e-001  2.1862089e-001 -7.7606763e-001 -8.6955285e-001 -2.8837753e-001  2.1850941e-001  1.2787405e-001 -3.9057223e-001 -1.2331817e+000 -1.7823500e+000 -1.4881269e+000 -8.0538812e-001 -3.5642039e-001 -5.6526727e-001 -4.6341859e-001 -4.6260866e-001 -3.0728490e-001 -4.7154079e-001 -1.1228716e+000 -1.6830433e+000 -1.1092724e+000 -9.1965582e-001 -1.9156178e-001  1.8024224e-001 -4.3381288e-002 -1.6607460e-001 -5.5819764e-001  7.8734004e-002  4.7731473e-001  1.5980187e-001  1.9598732e-001 -4.9613381e-001 -1.3076273e+000 -1.1278766e+000 -1.7230196e+000 -6.7605175e-001 -6.7242435e-001 -8.0478100e-001 -4.0722164e-001 -2.2721930e-001 -4.4807432e-001 -8.2222896e-001 -9.8347600e-001 -2.1212741e-002  6.2351587e-001 -3.6596920e-001 -3.2873136e-001  3.8851144e-001
  2.8692931e-001 -1.9365632e-001 -1.6675339e+000 -3.4072958e-001 -7.3147746e-001 -3.5240351e-001 -6.6710494e-001 -1.0213453e+000 -8.1635521e-001 -7.6417479e-001  9.9086873e-002  2.3522497e-001 -8.6847025e-002 -3.2292557e-001 -3.5286355e-001 -8.5898844e-001 -9.4769755e-001 -7.1375352e-001 -4.9920500e-001 -9.4586857e-001 -8.6167339e-001 -5.6005597e-001 -1.2785742e+000 -2.5012301e-001 -2.4171890e-001 -6.3421166e-002 -2.2240061e-001  5.0668984e-001 -9.7566137e-003 -6.5395174e-001 -4.0006402e-001 -3.3803962e-001 -2.1007510e-001 -2.9416434e-002 -2.1779864e-001 -7.8878337e-001 -7.7770695e-002 -1.9555634e-001  2.2097448e-001 -2.3867156e-001 -3.4171481e-001  1.9765033e-002 -4.5971418e-001 -9.3847577e-001 -6.7762210e-001 -6.6099631e-001 -7.6464054e-001 -7.0401577e-001 -6.9512289e-001 -1.3725731e-001 -5.0896158e-001 -1.7410849e-001 -1.8421767e-001 -3.9939793e-002  6.4479930e-001 -7.5991195e-002 -8.5435203e-001 -2.9184185e-001 -6.6851053e-001 -8.0797124e-001 -1.2961299e+000 -1.4945219e-001  3.1186100e-001  1.9981502e+000 -8.2231421e-001 -1.0252999e-001
 -4.8620540e-001 -6.7508689e-001 -2.6224009e-001 -7.0625166e-001 -1.9738378e-001 -2.3719994e-002 -3.2693942e-001 -8.3398684e-001 -5.1051788e-001 -4.4040372e-001  7.7100724e-003 -9.4263483e-002  1.8106320e-001 -3.2859467e-001  9.6588405e-002 -1.5702963e-001 -1.9205073e-001 -4.8435781e-001 -7.0690009e-001 -2.0164634e-001 -4.2569046e-001 -3.5075247e-001 -2.0565927e-001  5.1210757e-001  1.3938568e-001 -3.3980346e-001 -1.8647468e-001  4.3590994e-001 -3.5167767e-001 -7.9975896e-001 -3.9053805e-001 -5.0662063e-001 -2.5743337e-001 -5.2386823e-001 -3.6205248e-001 -1.4528208e-001 -1.0461449e+000  1.4650696e-001  5.8638302e-001 -2.1323155e-001 -1.4058832e-002 -4.6156410e-001  2.9792359e-001  2.7414112e-001 -2.7917533e-002  3.9641571e-001 -2.1240055e-001 -9.9840688e-001 -1.0822909e+000 -4.8824471e-001 -5.4499500e-001 -2.7756850e-001 -9.1007881e-002 -3.3618994e-001 -7.3121608e-001 -1.4192423e+000 -7.0959861e-001 -7.9301970e-001 -8.3469263e-001 -6.4923457e-001 -4.7867342e-001 -3.0008979e-001 -5.0157426e-001 -2.5019007e-001 -1.0842070e+000 -7.8963429e-002
 -7.7554484e-001  3.2573020e-001  1.0175531e+000 -2.2041191e-001 -1.4820563e-001 -7.6610170e-001 -3.3250064e-001 -3.3146899e-001  3.7463165e-001  2.3206803e-001 -5.6743741e-001 -1.0670651e+000  1.2142467e-001  4.6348109e-001 -2.2951744e-001 -4.7620995e-001 -2.0068510e-001 -2.6740002e-001 -1.7841032e-001 -4.7574472e-001 -8.2700822e-001  4.6199024e-001 -1.8893115e-001 -3.1206303e-001 -7.1900571e-002  1.3017321e-001 -8.2231278e-001 -9.1063875e-001 -5.8711906e-001 -3.0714608e-001 -6.0520158e-001 -7.6936395e-002 -6.2160815e-001 -8.3827041e-001  6.3875097e-001  5.2964192e-001 -5.5800753e-001 -4.2221387e-001 -5.3620266e-001 -1.0755796e-001 -2.3677935e-001 -4.6879968e-002 -4.2053001e-001 -1.7393378e-001 -3.1978158e-001  3.1693321e-001 -1.2992751e+000 -1.4461227e+000 -4.1313580e-001 -2.3235033e-001 -7.6808337e-001 -6.7213612e-001  2.6440647e-001 -5.1566194e-001  3.2773296e-001 -3.6302257e-001 -1.5497832e-001  1.6021390e-004 -6.6620931e-001 -1.9346956e-001  6.0023204e-001  5.0591967e-002 -6.5538028e-002  1.8270872e-001 -1.8113834e-001 -7.4929954e-001
  1.7794856e+000 -8.8591326e-001  7.6527458e-001 -6.3368170e-001 -2.7176691e-001  7.0253369e-001  1.1771652e-001  4.1105279e-001  3.1285938e-002  3.4901652e-001  3.0955503e-001 -3.0381465e-001  3.0770734e-001  8.2035190e-001  2.8249819e-001  3.7441686e-001  4.6752980e-001  1.2449030e+000  1.6625530e-001  4.0182761e-001  3.2777620e-002  4.1307322e-001  5.9161495e-001 -7.2804139e-001  1.8385280e-001 -5.0197421e-001 -4.4212332e-001  1.1757051e-001 -2.6857570e-001  8.2194506e-001  4.8774598e-001  5.1240216e-001  8.7472973e-001  3.2556120e-001  5.4826662e-001  4.3439498e-001  3.0210971e-001  4.0500731e-001  4.1681021e-001 -1.3997432e-001  1.1698499e-001 -1.5127319e-002 -2.8183727e-001  6.2730600e-001  5.1108964e-001  1.0006166e+000 -2.7123973e-001 -2.6101844e-001  1.7369514e-001  3.5833045e-001  9.4096840e-002 -8.1297297e-003  6.6781393e-001  1.1012532e-001  1.6435387e+000 -3.9039974e-002  2.1533572e-001  5.3712902e-001  2.6220366e-001 -1.6932190e-001  6.7356410e-001  9.3262628e-002 -1.4689887e+000  4.0017534e-001 -9.7392256e-001  1.1060284e+000
  1.0921697e+000  8.1641253e-003 -5.8016349e-001 -2.2387426e-001  1.2641618e-001 -5.0837595e-001 -2.1459464e-001 -6.3862234e-001  2.1116807e-001 -2.7080552e-001  2.2028363e-001 -3.8431939e-001 -1.2944939e-001 -2.4119985e-001 -4.1219686e-003 -1.1054965e-002  3.3568520e-001  1.5800433e-001  4.7713567e-001  5.4849572e-001  2.8578781e-002 -1.6560876e-001  9.8247853e-001  5.6180962e-001  4.3912602e-001  3.5186134e-001 -6.7699074e-001 -1.6729029e+000 -8.1850206e-001  3.7850448e-002  3.9910528e-001  3.9696177e-001  1.0102902e+000  1.1665291e+000  2.1137342e-001  4.4884485e-001  1.0295634e+000 -2.9730572e-002 -8.2059378e-001 -1.4269835e-001  6.1401779e-001  2.2620965e-001  5.7457988e-001 -6.7841172e-002  3.0566142e-001  1.5386151e-001 -5.4877138e-002 -1.0705035e+000 -4.6221220e-001  2.9682372e-001  1.2710694e-001  4.4287265e-001 -1.0323772e-001 -3.6415781e-001  6.9069033e-001  1.1253328e-001 -2.0133828e-001 -1.4453651e-001  3.9982279e-001  2.1550111e-002  4.2569163e-002  5.9510653e-001 -8.0945772e-001  4.2274640e-001 -6.7094352e-001  6.1214300e-001
  3.5022434e-001 -6.0801592e-001  9.7013397e-002 -1.3619803e+000 -1.1367842e-001 -7.0720515e-001  2.8556798e-001 -4.9483236e-001 -9.9151602e-002 -3.2101124e-001 -3.0123890e-001 -2.9674016e-001 -7.2869167e-001 -8.7903442e-001 -5.3753839e-001 -4.3778360e-001  1.1737359e-001  4.8372274e-001  3.5060715e-001  6.9373953e-002  2.8644022e-001  2.9828667e-001 -2.1034866e-001 -3.5235186e-001 -5.4620429e-003 -5.1066075e-001 -1.0542963e+000 -6.9763689e-001 -5.1942387e-001 -7.2939477e-001 -5.7414020e-002 -1.9460518e-001  2.5294581e-001  2.1023484e-001 -4.3884110e-001  1.5675247e-001 -3.9235083e-001 -7.7129458e-001 -4.1037982e-001 -1.1178431e-001 -1.2681300e-001 -3.2702761e-001 -6.4597679e-001 -8.1507284e-001 -3.8916139e-001  1.2178250e-001 -5.2797373e-001 -1.2033400e+000 -4.7536219e-001 -7.9958544e-002 -2.0458456e-001 -5.3861522e-002 -5.2128163e-001 -6.4536022e-001 -6.1546489e-001 -1.8203518e-001 -1.4292555e-001 -6.4799828e-001 -5.4297221e-001  2.1012317e-001  3.5769941e-002  3.0009064e-001 -1.4135956e+000  7.0131570e-001 -4.6597571e-001 -5.1637621e-002
  1.5040772e+000 -4.8496035e-001 -6.0531713e-002 -1.6436432e+000 -2.3083625e-001 -9.1945389e-001  4.7129729e-001 -7.0212509e-001  1.1033437e-001 -7.9770441e-001  4.3650899e-002 -1.0319599e+000 -1.5680693e-001 -2.2861382e-001 -9.9044129e-002 -3.3781018e-001  2.9180636e-003 -5.3998629e-001  4.0046115e-001  3.5212989e-001  5.1191750e-001  1.1893432e-001 -1.0138188e-001 -9.8809213e-001  2.8805387e-001 -4.2991105e-001 -3.2785672e-002  1.8020439e+000  9.6705338e-001 -2.9012626e-001  1.7383014e-001 -2.5238296e-001  4.3356237e-001 -6.5520330e-002 -1.4553255e-001  5.4449500e-001  1.8287987e-001  6.6164825e-001  1.0305728e+000  5.0335081e-001 -1.4756033e-001 -2.6905673e-001 -6.3618882e-001  2.1649387e-001 -2.5591296e-001  6.1864494e-001 -9.0100734e-001 -1.1376745e+000 -8.2939556e-001  9.2352274e-002 -2.9856577e-001 -3.4984962e-001 -1.7473376e-001 -2.8117882e-001 -1.0180712e+000 -2.9769480e-001 -3.1091547e-001 -4.6758771e-002 -3.9626514e-001  2.5723269e-001 -4.4914274e-001  2.1554497e-001 -2.0513786e+000 -3.7892729e-001 -5.6535153e-001 -3.4515184e-001
 -1.5685524e+000 -8.4163417e-001  8.3874765e-001 -1.1777887e+000 -3.6995408e-001 -3.3016569e-001 -4.3465753e-002 -6.5430513e-001 -6.1819091e-002 -2.9837358e-001  1.3681357e-001 -1.9067283e-001  4.5420033e-002  2.9796226e-001  3.8475701e-002 -1.2022782e-001  2.9001807e-001  7.6684598e-001  3.6474133e-001  2.1909473e-001  1.5187782e-001  5.1975494e-001  8.8475418e-001 -9.8625801e-001  9.6038069e-002  2.7666511e-001 -3.5871240e-001  1.0279834e-001  4.8998026e-001 -6.2865378e-001  1.6291208e-001  2.5005266e-003  3.5564450e-001  2.9920435e-001  3.9157109e-001  4.6638619e-001 -3.4127443e-003  3.4705922e-001  3.6970301e-002 -1.2155993e-001 -4.0820732e-003 -1.5654389e-001 -7.1835382e-001  1.5278704e+000  4.2412490e-001  8.0117127e-001 -7.8751667e-001  1.7218999e-001  2.3261051e-001 -6.1504174e-002  9.0555448e-002 -1.2372824e-001  7.9137669e-001  3.5459941e-002 -7.0358429e-001  1.8300727e-001 -3.4798628e-001  1.0008170e-001 -3.6491119e-001  2.2469335e-001 -3.2110647e-001  2.3049592e-001 -1.5426323e+000 -3.2245337e-001  7.1991992e-001  4.4742761e-001
 -1.3411875e+000 -7.0723513e-001  7.7064821e-001 -1.0077946e+000 -1.1456112e-002 -1.0665628e+000 -1.6462984e+000 -1.7819264e-001  2.6010401e-001  3.0546778e-001 -2.1062404e-001  2.5488922e-001 -2.3712723e-001 -2.7941710e-001 -6.1081836e-001 -6.3423808e-001 -2.4639970e-001 -6.7544208e-001  4.9496783e-001  1.0565852e-001 -7.9462594e-002  4.5134764e-001 -2.7940311e-001 -9.7082893e-001 -2.1515339e-001 -3.5577706e-001  2.6637162e-001 -1.0396459e+000 -1.1106930e+000 -6.0472597e-001  2.5813129e-001  5.8782032e-001 -3.4439093e-001 -7.3319486e-001  1.5679692e-001 -4.2200438e-001 -6.2570388e-001 -8.4775733e-001 -1.6720224e+000 -2.8180763e-001 -7.3028695e-001 -3.6369515e-001 -9.6140119e-001  2.3509265e-001 -2.6733880e-001  3.3087843e-002 -3.2896130e-001  1.0928954e-001 -3.2629774e-001 -3.0896156e-001 -5.2131982e-001 -9.1577565e-001 -1.6187716e-001  1.3138207e-001 -2.2890516e-001 -2.8190557e-001  5.6535844e-002  1.0778332e-002 -3.9356469e-002 -2.3733378e-001 -9.9105782e-001  1.2106900e-002 -6.8121419e-001 -2.4930654e+000  1.0677079e+000 -8.7925919e-001
  9.2004010e-001  5.4961116e-001 -2.5695291e-001  4.4333412e-001 -3.7508650e-001  1.0062896e+000 -5.9362721e-001  2.7245593e-001 -4.1314283e-001  7.2957296e-001 -8.3227342e-002  7.4106669e-001  1.6587218e-001  4.7969790e-001 -2.1057349e-001  2.1378659e-001 -3.5922537e-001  3.8913572e-001  6.0600128e-002  5.5563873e-001  9.9271934e-002 -4.4514628e-001  6.6643513e-001  9.0036193e-001 -3.4242471e-001  2.8333500e-002  2.5394567e-002 -6.2770879e-001 -3.0090203e-001 -7.8525255e-002 -3.0281140e-001  3.0300876e-001  2.1742132e-001  1.1338414e-001  5.3721711e-001 -2.8705875e-001  1.3209293e-001 -3.2177679e-001 -7.4493303e-001 -4.8601752e-002 -4.6523305e-003 -2.4802027e-001  2.4851424e-001 -9.5565597e-001 -3.8668916e-001  2.5026114e-001  5.6729758e-001  8.7084587e-001  5.0922807e-001  6.4155978e-002 -5.3470806e-002 -9.7636240e-002  5.5635202e-001  1.3875889e-001  1.0043037e+000  6.2734275e-001  9.4580015e-001 -2.9294353e-001  3.7991590e-001 -3.6816612e-001  5.5941878e-001 -5.3089269e-001  1.0008584e+000 -1.1129517e+000  2.6386396e-001  1.0927395e-001
 -7.4332049e-001 -8.3562891e-002  3.3259633e-001  9.2013958e-001 -2.0768086e-001 -8.1532286e-002 -8.4156202e-001  7.7207667e-001 -3.2816849e-002  5.1847023e-001  3.4048580e-002 -2.1078247e-001  2.3306983e-001  5.4779563e-003  1.4533376e-001 -1.4336126e-001  2.1607590e-001 -2.9296470e-001 -4.1702462e-001  8.5530424e-001 -8.5437923e-003  7.5564348e-002 -9.0260712e-002 -2.6264328e-001  1.9537351e-002  3.5271047e-001 -1.6812893e-001 -6.3322125e-001 -4.6879229e-001 -4.3723307e-002 -5.3967042e-001  5.5930774e-001 -1.1396976e+000 -1.5741179e-001 -1.8684585e-002 -4.8799156e-001 -6.6741437e-002 -5.8053476e-001 -7.8680762e-001 -2.2866965e-001 -7.5632343e-002 -4.0492852e-002  3.9122531e-001 -7.9081917e-001 -5.5538900e-001 -1.0558106e+000  1.0816208e+000  2.1268526e-001 -1.0387552e-001 -7.2343282e-001  2.0991654e-001  3.9199260e-001  3.5114091e-001  6.1869963e-001  2.7640766e-001  4.8831907e-001  4.6829152e-001  4.0709906e-002  8.6899408e-001 -3.9584407e-001 -5.4784352e-001 -5.2468519e-001  8.9368194e-001 -3.9709995e-001  6.5856100e-001  5.7481155e-001
  1.8177100e-001  3.5951201e-001  5.0795520e-001 -1.0295201e+000  1.2238105e-001 -1.5896635e-001 -3.7677983e-001  6.7143167e-001  3.5371516e-001  1.0367450e+000  3.8532401e-002  2.7941930e-001  1.0592839e-001  1.1273265e-001 -6.1598051e-002  2.6570259e-001  1.0386183e+000  4.5707081e-001  3.7077526e-002  8.2294134e-001  8.2491139e-001  4.7209913e-001 -2.0647045e-002 -1.5915106e-001  2.7025409e-001 -6.7432470e-002  2.6120731e-001  5.7293462e-001  3.3583498e-001  1.5127982e-003  7.5865897e-001 -2.0195584e-002  4.5205450e-001 -9.9614291e-002  2.9954038e-001  8.3054479e-001 -2.0063639e-001  3.4781051e-001  1.7782870e-001 -3.2336113e-001 -3.4176851e-001  1.0830025e-001  2.3891434e-003 -5.2212569e-001 -6.3660289e-001  2.5436235e-001  7.5565027e-001 -9.9477752e-002  9.1440926e-002  9.5605291e-001 -1.0217197e-001 -1.7953050e-001  6.4707833e-001  2.1662957e-001  3.6916039e-001 -1.8657946e-002  1.4114727e+000  5.6658923e-001  6.2555837e-001 -7.3952348e-002 -1.7309547e-001 -3.0439227e-002  3.4513463e-001 -7.8263328e-001  2.3853211e-001  3.3146266e-001
  1.7924129e+000  7.4008865e-001  8.6307637e-001 -3.0517050e-001  3.9227302e-001  9.8549914e-001  1.1302325e+000  1.3190350e+000  2.6935064e-001  3.5721981e-001  1.0554063e+000 -4.1887673e-001 -1.9018056e-001  7.4591453e-001  6.6444622e-001  6.5094315e-001  5.8964015e-001  1.1177995e+000  8.8402210e-001  4.6855145e-001  1.7856914e+000  1.4316116e+000  3.4425532e-001 -3.5625348e-001 -8.8978600e-002 -4.4237365e-002  4.8997076e-001  1.2212531e+000  1.0739747e+000  5.5173823e-001  3.2196986e-001  2.3096565e-001  8.6450004e-001  1.8442186e-001  2.2830115e-001  1.1915547e+000 -8.3737913e-002  7.9442464e-001  1.7421556e+000  6.8279396e-001  2.4391140e-001 -2.9294552e-001 -3.0241851e-001  7.9405744e-001  4.5387511e-002  8.5497493e-001 -1.0056490e-001 -1.2385126e-001  4.1075998e-001  4.9578096e-001  4.8884844e-001  7.4179520e-001  1.4867435e+000  8.9463649e-001  1.7640707e+000  8.9088969e-001  6.9524934e-001  5.9383408e-001  8.8293384e-001  8.4610757e-001  1.6343238e+000  1.7490170e-001 -4.9562286e-001  1.2376871e+000  2.6480689e-001  8.4463675e-001
 -1.1620104e+000 -5.2872266e-001 -3.7659444e-001 -4.3976131e-001 -4.8135034e-001 -9.2171546e-001 -1.3454540e+000 -3.1420883e-001 -1.8562133e-001 -3.3997805e-001  1.3384420e-001  1.9794256e-001 -4.0095013e-001 -7.1613169e-001  8.8374119e-002 -3.7741367e-001 -4.7621046e-002 -5.8338887e-001 -7.6741209e-001 -4.4955823e-001  4.5474481e-001 -2.7138360e-002  2.1262756e-002  4.0383252e-001 -3.7311515e-001 -3.0664557e-001 -5.9176238e-002  1.2725570e-002  4.9796032e-001  6.7178473e-002 -1.8813830e-001 -4.7592339e-001  4.2979316e-001 -1.9477943e-001  3.5336254e-002 -1.8851238e-001  2.5861962e-001  6.5127888e-003 -9.8142250e-002  3.5242111e-001  2.4122257e-001 -3.3881900e-001 -2.0808009e-002 -3.6995721e-001  3.7283823e-001  5.4653153e-001 -5.0447626e-003  6.3353036e-001  1.2305495e-001  6.5639333e-001  1.3963337e-001 -3.0089531e-001 -6.0013855e-002 -2.2168443e-002 -5.3886277e-001  3.0429450e-001 -9.3062508e-001 -6.6798938e-001 -3.8996399e-001 -4.6468399e-001  2.3661937e-001 -2.8913716e-001 -5.2409879e-001 -4.2150597e-001 -1.0910491e+000 -4.1058422e-001
  1.0996138e+000 -5.2339195e-001  1.3415835e-001 -3.6023483e-001 -9.0441424e-002 -8.3116718e-001 -9.5769393e-002 -5.5837679e-001 -6.4312049e-001 -3.9088387e-001  1.2903688e-003  1.7428710e-001 -9.4783731e-001  1.6865259e-001 -4.6221357e-001 -6.6822282e-001 -7.0071351e-001 -6.5029140e-001 -1.3981619e-002 -1.2387664e+000 -1.0573984e+000  2.6319567e-001 -3.8911626e-001 -1.4557771e+000 -8.1335046e-001 -7.1836469e-001  3.0447759e-001  1.8629469e-001  1.2287964e-001 -1.0852349e+000  1.8175108e-002 -4.4119174e-001  2.8545969e-002 -4.4496190e-002 -2.4556360e-001  5.2419821e-001 -5.9639002e-001 -3.7401221e-001 -1.4043398e-001  2.5862581e-001 -4.2757811e-001 -8.7904833e-001 -1.3055321e+000  2.4129919e-002 -1.1489003e-001  1.0428085e-001 -9.0747351e-001  5.8774752e-002 -3.7876963e-001  3.4428344e-002 -3.7905981e-001 -7.4814843e-001 -4.2681240e-002 -6.7712314e-001  4.0033543e-001  6.3857981e-001 -3.7692062e-001 -5.7883387e-001 -6.7976473e-001 -1.9415441e-002 -9.6542358e-003  9.7413554e-002 -1.6804931e+000  6.4763687e-001 -1.8052722e-001  9.0041999e-001
  7.4228277e-001  5.9853027e-001  9.0997662e-001 -5.2730602e-002 -1.1290453e-001  5.6200395e-001 -5.5391299e-001  2.6478749e-001 -2.3541281e-001  1.6649704e-001 -9.8949946e-003  1.2283789e+000 -6.0868274e-001  1.9384727e-001  1.3082439e-001  6.7835147e-001  6.4468115e-001 -7.0520379e-002 -4.9293976e-003 -2.9911074e-001  1.0418196e-001 -2.6712079e-001 -1.7805311e-001 -4.9665051e-001 -6.6635883e-002  4.4219892e-001  4.8887701e-001  7.5111544e-001  9.1441409e-001  1.3112415e-002 -2.6632488e-001  6.6294330e-001  7.3195693e-001 -3.6547382e-002  7.3667066e-001  4.2105133e-001  1.8098372e-001  5.2292776e-001  7.0816419e-001  6.2588584e-001  4.1290257e-002 -7.7092655e-002 -4.1148622e-001 -3.7223660e-001  1.7589483e-001 -4.8642395e-001 -5.5811091e-001  1.0623125e+000  3.5071825e-001  4.8296532e-001 -4.2438694e-002 -5.7356642e-002  3.5298824e-001  5.0138347e-001  7.2548279e-001  6.9987897e-001  8.6757334e-001 -1.6132464e-001  4.1370921e-001  4.2907964e-001  3.7795863e-001  3.0102714e-001 -3.5521734e-001 -4.6474725e-001  7.1666638e-001 -5.1483947e-001
 -1.3219865e+000 -4.5148347e-001 -6.2391310e-001  3.7695972e-001 -2.2581149e-001  3.1857933e-002 -4.1276897e-001 -6.4645628e-001 -1.1516935e-001 -1.0854338e-002  2.2742292e-001  3.0287269e-002 -7.3227922e-001 -2.8931896e-001 -1.6376916e-001 -3.3976997e-001  1.8091413e-001 -2.0885839e-001 -2.0866717e-001 -7.0478034e-003  1.4976393e+000  9.0505394e-001  7.4482535e-001 -1.2419354e-002  6.5811005e-002  3.8824518e-002  5.7077833e-001  6.2302938e-001  4.9240204e-001 -5.6604570e-002  7.4126913e-001  2.9159729e-001  1.0370122e+000  1.9999372e-001  9.4161706e-002  5.6230959e-003 -4.9780442e-001  4.2017182e-001  1.0574859e+000  4.7674284e-001 -2.6034997e-002 -3.9801496e-001 -2.1716948e-001 -4.9328169e-001  3.0214899e-001  1.2427772e+000 -1.0661258e+000  1.8850624e-001  6.4487816e-002 -3.1309930e-001 -1.4979294e-001 -7.2819108e-002 -3.4135672e-003  2.2251280e-001  1.9056733e-001 -1.8859143e-002  2.7534811e-001  2.5481264e-001 -4.1994834e-001  1.7826114e-001 -7.7860312e-002 -1.7391752e-002  1.3056318e-001 -5.2218413e-001  4.9608892e-001 -1.4162515e+000
 -1.2052228e+000  7.0684448e-002 -2.8714528e-001  2.6597590e-001 -1.8471328e-001  1.2118302e+000 -1.1413887e-001 -6.4351079e-001 -2.4398254e-001  2.3438680e-001  6.7491192e-001  6.2439036e-001 -7.6076584e-002 -3.6564558e-001 -6.9969044e-001 -2.0534113e-001  6.9034568e-002 -1.0158288e+000 -2.5040233e-001 -6.8312534e-001 -1.6771997e+000 -4.1045146e-001  1.0048715e+000  2.8765330e+000 -8.7260456e-002  1.3865806e+000  6.3185624e-001  1.1745623e+000  9.0921587e-001 -6.5472326e-001  8.3264593e-001 -1.2613107e-002  1.1177860e-001  5.7503010e-001  3.6394106e-001 -1.0608246e-001 -2.3787328e-001  7.3282392e-001  1.1756912e+000  3.4941163e-001  1.5951057e+000  4.6502626e-001  1.6948859e+000  1.7631418e-001  7.3428684e-003 -2.2726723e+000  9.7207085e-001  5.6691398e-001  1.9368893e-001 -1.4562463e-001 -1.7238573e-001 -1.1320090e-001 -1.5365082e-001  3.9515110e-001  5.9099651e-001  7.9635556e-001  1.0422233e-001 -3.7142040e-001  1.6013061e-002  9.1301965e-002 -1.3652485e+000 -1.9434989e-001  1.1443962e+000  7.4244447e-002  6.7705286e-001  8.2161767e-001
  4.9238934e-001 -8.9237493e-002  4.1195769e-002  2.1228837e-001  1.2243329e-001  7.4661531e-001 -7.6891690e-001  3.6947442e-001  1.8496494e-001 -1.2384340e-002  7.0632951e-001  3.6713456e-002 -9.1306245e-001 -6.3465386e-002  2.5847064e-001 -6.1409619e-002 -4.1448153e-002 -1.0958528e+000 -4.1657178e-001  2.7769661e-001 -4.6076391e-001 -1.3963176e-002 -3.2333114e-002  1.0536246e+000 -3.7773994e-002  3.4089090e-001  1.1318235e-001 -9.2325953e-001  2.3520802e-001  2.2104987e-001  4.6824457e-001 -2.5676854e-001  2.0664801e-001 -4.0921602e-001 -1.0351550e-001 -2.8559198e-001  3.2393431e-001 -1.2248535e-001 -7.0642793e-001  6.2886010e-001  9.4828452e-001 -1.2217063e-001  1.0101269e+000  2.4787331e-001  5.1080141e-002 -1.8223296e+000  9.2548018e-001  4.6340730e-001 -1.5205185e-001  2.0579502e-001  3.8759724e-001  7.3608919e-001  5.3474945e-001  7.0021432e-001  4.9685172e-001  5.6531397e-001  7.2190847e-001  2.1852538e-001  9.3541057e-001 -7.4142589e-001  9.9057472e-001  7.8793784e-001  9.7875039e-001 -9.2357499e-001  8.5318736e-001 -5.2708921e-001
 -3.3675803e-001 -5.4323734e-002  2.8393858e-001  1.3303285e-002  5.3605306e-001 -2.0658606e-001 -4.1562963e-001  8.5866368e-002 -1.5265497e-001 -5.1587310e-001  6.4515022e-002  1.7379211e+000 -4.8653655e-001  5.0136665e-001 -1.6810215e-001 -7.9257463e-002 -2.4594907e-001 -6.6226893e-001 -5.1281925e-001 -4.6051830e-001  8.9206912e-001  3.2752416e-001 -8.9793514e-001  6.6773171e-001 -2.5405768e-001  2.0000594e-001  5.0291661e-001 -6.9442498e-001 -3.2937633e-001  3.3583306e-001  7.8647432e-001  2.2697996e-001  8.7680320e-001  9.7273810e-001  2.2957909e-001  5.3895730e-002 -1.3668962e-001 -7.4686412e-001 -1.0764818e-001  6.1638774e-001  1.6197340e-001  2.8611757e-001 -3.7735822e-001 -4.2510526e-001  5.3941780e-001  1.9357125e+000 -2.3858024e-001  2.5399840e-001 -1.7382172e-001  6.6751658e-001  1.7503881e-001 -1.8553765e-001  3.4591848e-001  7.0190933e-002  3.4158049e-001  4.9457297e-002  2.4376565e-001 -3.8767703e-001 -1.5557470e-001 -1.9640920e-001 -1.4977770e-001  1.3335150e-002 -7.4928951e-003 -1.3810127e+000  1.2646770e-001 -9.3020544e-001
 -1.0406852e+000 -1.9575333e-001 -7.1589918e-001  3.6911654e-002 -2.2721352e-002 -3.7028293e-001 -6.9665901e-001 -4.3362004e-001  2.7282842e-001 -8.4855101e-001  2.6679163e-001  8.8284512e-003 -5.5284085e-001 -5.1918304e-002  1.7723707e-002 -1.3173277e-001 -3.7918662e-001 -1.2233857e-001 -9.3716411e-002 -1.1541253e+000 -4.2881541e-002  3.9229397e-001 -7.7376283e-001  1.1308245e-001 -7.4597503e-001 -1.4631443e-001 -1.7954260e-002  3.4759971e-001  5.8194052e-001 -3.9227523e-001  2.0758692e-001 -2.4647600e-002  1.9257824e-001 -4.8321662e-002  2.2446397e-001  2.9116659e-001 -1.8177184e-002  2.5529515e-001  5.8495417e-001  3.3825327e-001 -1.2223213e-001 -2.9610721e-001 -2.4230670e-001 -5.4808438e-001 -3.0306472e-002  3.0958144e-001 -1.1293461e+000 -7.3750748e-001 -7.7782459e-001  3.3331695e-001  1.7990001e-001 -2.9193526e-001 -2.2485809e-001  2.3286546e-002  6.3817936e-001  1.2077518e-002 -7.5308765e-002 -8.1466836e-003 -4.5971162e-001 -2.5369606e-001 -4.7305651e-001  1.4593107e-001 -8.3358269e-001 -4.5754702e-001 -5.8487468e-001 -1.3285349e+000
  8.1782694e-001  9.5895988e-001  1.0988280e+000 -2.7394280e-001  1.8945427e-001  2.9438544e-001 -4.6679491e-001  4.5771538e-001 -9.1552171e-002 -1.5431740e-001  1.7510772e-001 -5.5505472e-001 -2.4555581e-001 -2.9739607e-001 -8.5719621e-003 -1.7572416e-001 -2.6914546e-001  9.1303766e-001  7.8703361e-001 -1.9970070e-001  6.8565156e-001  5.6874566e-001 -5.2286282e-002  5.8231732e-001  1.9513039e-002  1.8599019e-002 -8.9790709e-002  5.9523869e-001  4.6990645e-001  6.4229003e-002 -4.6370091e-002  6.3476653e-001 -3.2638796e-002  7.0618356e-002  4.6021250e-001  7.6387766e-001  3.0254414e-001  4.2772569e-001  8.5780020e-001 -1.8256068e-001 -3.8697756e-001 -4.2975717e-002  1.2679860e-001  2.0535455e-001  3.7771820e-001  4.2052308e-001 -4.6671981e-001  9.5256540e-002 -2.3227306e-001  3.8690669e-001 -2.0713185e-001 -4.8001874e-001 -1.9188300e-001 -2.9931539e-001  7.5760901e-001  5.7078591e-001  1.8690249e-001 -1.1851586e-001  9.1260411e-002 -1.4096254e-001 -1.8637963e-001  3.4733076e-001  1.8253074e-001 -1.6550094e+000  2.2904424e-001 -4.5666410e-001
  1.7400364e-002  4.1965664e-002 -7.4941651e-001  2.8227483e-001 -2.5623129e-001 -7.5007230e-001 -9.2989581e-001 -6.0660966e-002  3.3025875e-001 -2.1249143e-001 -3.7572836e-002 -1.6857919e+000  3.7767732e-002 -4.2460790e-001 -7.8457877e-001 -3.2359829e-001  2.8470135e-001  3.0335588e-001 -1.0888192e-001  1.8825299e-001  4.4581668e-002  5.2467055e-002 -4.1227219e-001  1.1213088e+000 -3.7458108e-001  3.4431234e-001 -7.8469055e-001  5.0306141e-001  3.2439460e-001 -1.1452205e+000  4.9192228e-001  3.9500973e-001 -5.0774381e-001 -3.1966022e-001  5.5185842e-001  5.2131494e-001 -7.0106894e-001  4.0344149e-001  5.2790966e-001 -9.3982877e-001  9.1991848e-001  7.1374280e-002  5.0293632e-001  2.8714476e-001  9.3898203e-001  1.5767009e-001  4.0480857e-001  1.1371906e-001  4.6372831e-001  9.9334663e-001 -2.0615364e-001 -1.0396277e+000 -1.4478087e-001 -1.7387109e-002 -2.1890786e-001  7.1498962e-001  4.7561896e-001  2.7045896e-003 -1.4318396e-001 -2.7398751e-001  8.4411939e-001 -4.3687354e-001  7.2717401e-001  6.4845562e-001  5.7137082e-001 -3.2449917e-001
  5.4678258e-001  7.4340519e-001  1.3525500e-001  1.0180768e+000  1.9979722e-001  4.6057857e-001 -1.1160759e+000 -9.9479612e-002 -6.6952566e-001  1.7945966e-001  7.1400914e-003  8.8197729e-001 -9.5967074e-002 -1.8690095e-001  1.6630364e-001  4.3558137e-001  1.7728451e-001  1.2190792e+000 -5.5321790e-001  1.9134168e-001 -1.0169026e+000 -2.3927195e-001 -1.4123042e-001  6.5657219e-001  5.3101783e-001  1.1487664e+000 -1.7171070e-001  9.5761629e-002 -3.5980739e-001  4.3934879e-001  6.6708704e-001  1.8649562e-001  6.3337760e-001  3.8703317e-002  4.0789867e-001  5.8721082e-001  5.3070197e-001 -9.6799442e-003 -3.1277634e-002 -2.0330084e-001  7.9160483e-001  2.8272911e-001  6.9737448e-002 -4.3887270e-001 -1.8616150e-002 -9.9418549e-001  6.5115563e-001 -6.7978692e-001  4.5384513e-001  6.3957053e-001  3.2202641e-001  8.8033119e-002 -1.2942115e-001 -5.3384279e-001 -2.1221026e-001 -7.1987096e-003  4.0669041e-001 -5.4414778e-002  4.0493010e-001 -5.3445231e-001 -3.2280887e-001  2.8642403e-001  1.4577191e+000  6.4661219e-001  9.8867362e-001  7.7994269e-001
  1.5419928e-002 -7.3043564e-001  7.4720909e-001  2.6910556e-001 -9.6244265e-001 -5.4078913e-001 -3.9647464e-001 -6.7374800e-001 -1.2210067e+000 -7.9238644e-001 -1.0804236e-001 -1.6434345e-001 -3.2179774e-001  4.8789383e-002 -5.8272588e-001  2.6692626e-001 -5.4799491e-001  1.6998658e-001  1.0217295e+000  1.7296354e-001 -1.0593866e+000 -1.4579895e+000 -3.5514722e-001 -2.8494793e+000 -3.9063548e-001 -9.6253799e-001 -1.3878404e+000 -3.9367868e-001 -1.1954475e+000 -3.9715589e-001 -7.6721277e-001 -1.0664180e+000 -2.0298808e-001  7.9591407e-001 -9.4332679e-001 -1.0332347e+000  9.4154290e-002 -4.2185957e-002 -2.6779689e-001 -1.4679685e+000 -1.6839073e+000 -4.9646320e-001 -1.8741313e+000 -2.3460731e-001 -1.2504078e+000 -3.3787223e-001 -2.9329782e-001 -1.0004843e+000  4.9755239e-001 -3.3834482e-001  4.7401183e-002  4.0988929e-001 -2.3914674e-001 -5.0133867e-001  1.1876112e+000 -8.1894212e-002 -9.9772865e-001 -9.2665040e-001 -5.5825096e-001 -1.5967208e+000  1.0810065e-001 -7.0211442e-001 -3.7382271e-001 -6.0456298e-001 -7.2117917e-001  4.6726985e-001
 -7.5653430e-001 -4.9909426e-001  6.0003533e-001 -7.8920389e-001  1.4332972e-001 -1.5937317e-001 -1.2160817e+000  5.7746045e-002  1.6448611e-001  4.1977576e-001  6.1021495e-001 -7.8292326e-002 -3.2209460e-001  6.5355729e-002 -2.6396824e-001  3.1731533e-001 -4.5882310e-002  5.4802730e-001  1.2201091e+000  7.4442192e-001  7.4940523e-001  3.2254865e-001  8.8454181e-001 -1.1937597e+000  1.3527328e-001 -4.3281043e-001 -6.4413416e-001 -1.0995958e+000 -7.6490109e-001 -3.2204409e-001 -3.2771271e-001  3.3016663e-002  4.8265747e-001  5.0233578e-001 -2.7702360e-001 -4.8428255e-001  5.0065778e-001 -6.9156708e-001 -1.0189890e+000 -4.2761758e-001 -1.1284214e+000 -7.2989263e-002 -1.3274229e+000  6.7959380e-001 -2.8620574e-001  1.2197550e+000 -2.0048183e-001  1.8480021e-001  4.0248705e-001 -5.5030873e-002 -1.4490657e-001 -4.6343360e-001 -5.7559270e-003 -6.4028624e-001 -1.8577611e-001  1.7051067e-001  4.0506691e-002  1.5099551e-001  1.6200424e-001 -1.0324748e+000 -1.5423531e-001  4.3927540e-001 -9.1800677e-001 -7.5197546e-001  3.0289568e-001  4.1994992e-002
  5.5150527e-001  2.7620010e-001 -5.6174973e-001 -1.7775819e-001 -3.6077993e-001 -2.4354497e-001 -1.0310768e+000 -8.1906291e-001 -3.2938825e-001 -2.3377089e-001 -6.3026881e-001  6.5891402e-001  5.0019744e-002  1.1297834e-001 -8.1061151e-001 -2.3580398e-001 -6.5504208e-001  6.1613035e-001  7.2295505e-001 -1.3829920e-001 -2.4855125e-002  3.6401616e-002 -3.3906264e-001 -3.1779212e-001  8.6312694e-002  2.4823415e-001  2.9003582e-001  4.8144307e-001 -3.9977971e-002 -5.1621434e-001  1.0238591e-001  6.5669273e-002 -5.4850701e-001 -6.5555772e-001 -1.6780185e-001  3.0557264e-001 -6.9462185e-001  2.5737055e-001  3.2893579e-001  1.6599935e-001 -6.0713596e-001 -1.3556321e-001 -1.1274031e+000  7.6963215e-001 -3.9813384e-001  2.8900846e-002 -3.7130669e-001  3.3671784e-001  7.9094117e-001  3.3258248e-001  2.9502399e-002 -9.6444827e-001 -2.3212766e-001 -1.5195394e-001 -2.5899304e-001 -2.7368997e-001 -6.6805657e-002 -3.1862209e-001 -3.7434388e-001 -3.9933392e-001 -6.8102196e-001  2.2247006e-001  1.6979271e-001 -1.6694110e+000 -1.5348501e-001 -9.1584484e-001
  8.9103223e-001  3.4199193e-001 -3.7738470e-001 -1.2194326e-001 -2.1553453e-001  1.1177421e+000 -7.1013362e-001  4.6271275e-001  5.2357389e-001  4.4713809e-001  3.0768749e-001  7.9202906e-001 -2.5556575e-002  7.5691025e-001  6.1296540e-001  1.0157469e+000  7.7185957e-001  2.2723547e-001  3.4168707e-001 -7.5129771e-002  2.6988064e-001 -4.2812041e-002  8.5203865e-001  2.7808900e-001  7.1879893e-001  6.8504467e-002  2.1878896e-001  7.6048319e-001  7.1113819e-001  1.1148334e+000  6.7755926e-001  9.7114540e-001  9.2483370e-001  8.9429910e-001  1.4090734e-001  9.0078095e-003  1.0580658e+000  5.3319124e-001  1.8147344e-001  4.5873872e-001 -7.9694594e-002  3.7787248e-001 -2.0336882e-001  1.5406338e+000  6.5367815e-001  9.9898574e-001 -5.6139930e-001  8.8496183e-001 -6.3298758e-002  1.1484241e+000  6.3189658e-001  6.0974330e-002  8.2907733e-001  1.3508883e-002 -2.8736347e-001  3.6168476e-001  2.5258281e-001 -9.8519537e-002 -3.4113960e-002 -1.5726779e-001  8.0734277e-001  1.2139117e-002 -6.6325827e-001  3.8555345e-001  1.1608960e-001 -4.0299709e-002
  1.7942303e+000  3.5802126e-001  1.0040463e+000  8.0825037e-002 -2.1750463e-001  8.5354002e-001  5.0191565e-001  3.1597826e-001 -7.0429489e-002 -9.8017569e-002  4.6617885e-001  5.9882869e-001 -1.2216078e-002  4.3223563e-002  2.1325990e-001  1.5827897e-001  1.3032240e-001  3.6261249e-001  2.9261454e-002 -3.0114165e-001 -3.8160287e-001 -1.1348919e+000  1.3451288e-001  3.7859692e-002  2.5406875e-001  3.5019384e-003  3.1392762e-002 -2.0684888e-001 -1.0033174e-001  9.9216488e-001 -7.7115154e-001 -6.6520203e-001 -7.2878541e-001 -6.1929818e-001 -5.7801560e-001 -4.4426615e-001  2.1886200e-001 -5.1028069e-001 -4.7043463e-001 -2.4934606e-001 -4.4070005e-001  3.2020635e-001  2.2612850e-001  9.1386502e-002 -1.9555825e-001 -2.3780601e-001  1.3939299e-001  4.6211867e-001  2.0167302e-001  9.6526892e-001  6.6439528e-001  2.1272136e-001  5.8082686e-001  4.8162286e-001  9.7072170e-001  1.0978552e-001  3.0508560e-001  4.7258069e-001 -2.6065221e-001  5.4360619e-002  1.6621970e-002 -1.2146343e-001  9.9162816e-002  2.0953391e-001 -2.4290623e-002  1.2138748e+000
  2.8450420e-001  3.9685956e-001 -7.3949171e-001 -7.6467854e-001 -2.2171085e-001 -3.3099893e-001 -7.7398963e-002 -4.6631371e-001  6.3926770e-001 -3.4493651e-001 -7.1954164e-002 -4.1633746e-001  2.5872030e-002  8.3930246e-002  2.9411380e-002 -5.7255822e-001 -9.1414431e-002  6.5974006e-002  5.5351949e-001 -3.4909624e-001  6.3237437e-001  1.2307424e-001 -6.6359571e-001 -2.1060475e-001 -5.5544577e-001  4.6626067e-002  1.1966205e-001  7.7104779e-001  1.4061843e+000 -2.2506218e-001 -3.8006703e-001 -4.9909898e-001 -6.1793470e-001 -2.3007507e-001 -2.6889137e-001 -5.5194009e-001 -4.3911252e-001  7.6273078e-001  7.8083014e-001  3.9727635e-001 -6.9744987e-002 -1.3346593e-001 -3.7114711e-001 -3.9948684e-001  1.3094393e-001  2.0476430e-001 -3.8368715e-001  2.3002472e-001 -4.7966152e-001  1.1932240e-001  1.8479060e-002  4.2328898e-001  4.2123106e-002 -3.8296214e-001  2.5873609e-001  2.3150175e-001 -1.3646576e-002 -7.0913302e-002 -4.4565188e-001 -7.6053906e-002 -8.2478047e-001 -9.5713954e-002 -2.8921378e-002 -1.6675107e-001 -4.6015254e-001 -2.9273186e-001
  3.7294936e-001 -4.2469098e-001  2.3216289e-001  1.0945292e+000  1.6879857e-001 -4.0602599e-001  2.7983700e-001 -1.2455422e-001 -8.3776037e-002  1.7320914e-001  1.2777072e-001 -8.1745089e-002 -2.6663276e-001 -3.0027864e-001  5.8987991e-001  3.2145669e-001 -5.6601358e-002  4.3152771e-001 -3.3909121e-001 -2.0499228e-001  6.9675377e-001 -2.2635389e-001  4.8137795e-001  4.3321322e-001  3.4883714e-002  8.3263224e-001  8.8431745e-001  7.6403642e-001  8.2966695e-001  9.3635997e-001 -3.6221706e-001  3.8725258e-001  2.7065328e-003  4.9974048e-001  5.5938688e-001  4.7212131e-001  9.1115946e-001  9.8262388e-001  1.4103192e+000  3.7509399e-001  6.6936521e-001  3.5958579e-001  5.3372240e-001  6.5515619e-002  5.3385154e-001  5.8722159e-001  3.8457524e-001  1.6983307e-001  1.2620194e-003  3.6467889e-001  3.6082210e-001  7.2499672e-001  2.7077134e-001  1.0805285e+000  9.9339887e-001  2.9202778e-001  2.0496709e-002 -1.7488676e-001  2.5376232e-001  8.4072829e-001  4.1195025e-001  3.6435968e-002  8.1938362e-001  8.6123216e-002 -3.1290838e-001  9.9103862e-001
 -8.3043331e-002 -5.1253511e-001 -7.1981936e-001  1.1701135e+000 -4.2059947e-001 -2.0192728e-001 -1.6425129e-001 -5.5098943e-001 -2.3666825e-001 -7.0086413e-001 -5.8641524e-001 -6.3502048e-001 -3.4677830e-001 -1.6955105e-001 -3.2781912e-002 -3.1761809e-001 -6.4284063e-002 -3.4765214e-001 -6.8796410e-001 -5.1996557e-001 -6.7200625e-001 -8.5843205e-001  6.4591533e-001  6.6735644e-001  2.8009625e-001  9.9029818e-001 -4.6564172e-001  2.2195266e-001  6.8143451e-001  7.0676963e-001  1.7172669e-001 -1.0671478e-001  1.8008213e-001  4.4617319e-001 -1.1668658e-001 -1.7201224e-001  6.6577242e-002  1.1103254e+000  7.6776129e-001 -3.1429682e-001  4.8906405e-001  5.3240698e-001  1.0591709e+000  7.4721682e-002  6.7517796e-001 -6.9766737e-002  8.1400680e-001  6.4798781e-001 -2.7634354e-001 -9.7994161e-003  2.4464362e-001  8.9586627e-001  5.1300917e-001  2.8949188e-001  5.2633389e-001 -1.4410887e-001 -2.9586649e-001 -1.4598788e-001 -5.4368919e-002  1.7259666e-001 -8.0881639e-001 -4.0813163e-002  1.0656660e+000  1.1120975e+000  9.0725032e-003  1.6532133e+000
 -4.2576161e-001  7.9774152e-001 -4.4522383e-001  1.4487004e+000 -3.9775477e-003  2.8264791e-001 -4.2148930e-001  1.9433163e-001 -2.2381600e-001 -6.9754044e-001 -1.2138039e-001 -4.2015427e-001 -3.1842629e-001 -3.5319922e-001  9.7919487e-001  4.6135631e-001 -4.8888567e-001  3.9758216e-001 -1.2969346e-001 -3.7977516e-001 -2.4529463e-001  3.0672900e-001  1.0167282e-002  4.1254272e-001  1.7045587e-001  4.0298018e-001  1.5708167e-002  2.2675790e-001  3.0003972e-001  1.3525744e+000  5.2549910e-002  2.1350641e-001 -9.7146087e-002  1.3615510e-002  1.4318924e-002 -3.3742439e-001  8.9320584e-001 -3.4821771e-002 -4.6107878e-001 -1.0341902e-001  5.0414691e-001  7.6494583e-001 -2.1910841e-001  5.9977253e-001  7.6847727e-001 -2.6700582e-001  3.7569069e-001  1.6628276e-001 -2.8884476e-002 -2.1808285e-001  9.0140863e-001  1.5056113e+000  3.1881135e-001  8.2589042e-001  3.9934934e-001  3.4095479e-001  1.3966351e-001  5.5421922e-001  4.5745563e-001 -1.6064596e-001  1.4009188e+000 -2.7052954e-001  1.2261343e+000  3.9090027e-001 -2.0393550e-001  1.3675442e+000
  4.6563677e-001 -2.4235827e-001  1.6137316e-001 -5.7422116e-002  3.5926905e-001  4.8117912e-001 -1.9165285e-001 -1.1592572e-001  2.6551417e-001  2.6138373e-001  4.2066471e-001 -5.0535968e-001  2.1155409e-001 -1.0454428e-001  1.7408075e-001 -2.0813643e-001  4.1189677e-001  4.1614405e-001 -6.1380098e-002  3.5099252e-001  5.5988975e-001  1.9983993e-001  1.3431053e+000  1.0285298e+000  1.3088935e-001 -1.7293919e-001  3.3441751e-001 -8.4652464e-002  1.5347228e-001 -4.5787412e-002 -4.9968527e-001 -3.6555577e-001  9.7816738e-001  3.6261018e-001 -3.3298011e-001 -6.8846493e-001  9.8070327e-001  6.5860987e-001  3.5486077e-001  5.6691812e-001  1.0740696e-002  9.4445839e-002  7.4265864e-001  9.1728158e-002  3.7043724e-001 -2.5597684e-001  5.5464361e-001  7.4891088e-001  3.2011933e-001 -1.3650932e-001  2.6340299e-001  4.6159736e-001 -3.0886726e-001 -2.1920974e-001 -8.6068445e-001  1.0600394e+000 -1.4639436e-001  1.8034845e-001  3.4920258e-001 -7.3846770e-001 -8.6164665e-002  2.3174009e-001 -7.0686470e-001  1.0225134e+000  1.8777774e-001  1.6771717e-001
 -5.7226961e-001  2.0470269e-001  8.0931733e-001 -2.4136489e-002 -2.1623438e-001 -3.5240436e-001  6.3906362e-001 -1.7497359e-001 -4.0137136e-001 -1.3790707e-001 -1.9349853e-001 -4.6272363e-001  1.3101325e-001 -6.3495694e-001  1.6409528e-001  4.1954863e-001  5.7008777e-001 -3.7298537e-001  2.1937046e-001  7.4177461e-001  2.4397808e-002 -1.6310852e-001 -2.9139615e-002  1.7829638e-001  3.8679231e-001  7.1154133e-002 -2.6953335e-001  5.1285859e-001  4.5921679e-001  2.4705955e-001 -3.2577174e-001 -6.3422097e-001 -3.1595307e-001 -4.6910140e-001 -5.9473924e-001 -6.3460955e-001  7.9933744e-001  6.0209849e-001  4.5579479e-001 -1.4949035e-001  5.5345763e-002  9.1923531e-002  3.4532518e-001 -4.7570445e-001  2.2973283e-002 -7.5506583e-001  7.0361509e-001  9.2707771e-001 -3.1650907e-001 -1.2593193e-003  2.5205126e-001  6.6025008e-001 -4.9625127e-001  7.6869613e-002 -5.5567448e-002 -1.6945947e-001 -8.0142886e-001 -1.6847499e-001  1.6141204e-001 -3.9084984e-001 -5.1971380e-001  6.4004052e-002 -4.0859457e-002  1.5416761e+000  7.1764342e-002  1.4634252e+000
 -4.0025173e-001 -9.7600354e-002 -1.9907468e+000 -7.4827388e-001  1.9781393e-001  1.0302733e+000  3.1980539e-001  1.2323542e-001 -2.5315990e-001  3.5835250e-001  1.5449052e-001  2.7289459e-001  2.7622231e-001  6.9845349e-001  3.9726852e-001 -1.4396217e-001 -1.7818973e-001  1.8907849e-001 -2.3952627e-001  1.6365681e-001 -9.1136161e-001  3.9361392e-001 -5.2215090e-001  3.1334320e-001 -1.0845270e-001 -5.7573947e-001 -2.9993319e-001 -4.5616862e-001 -2.1008600e-001  1.1096737e-001  1.4421196e-001  2.6613765e-001 -5.0691669e-001 -1.3863750e+000  5.5889092e-001  4.6721624e-001  5.2808632e-001 -6.2740301e-001 -7.2670059e-001 -8.9698928e-002 -8.8613404e-002 -8.7266303e-002  8.4102212e-003 -6.0529674e-001  4.0707392e-001 -2.4343795e-001  4.4066611e-001  1.7774366e-001 -5.6894447e-001 -4.5278167e-002 -1.4831423e-001  7.7229036e-002  4.5841608e-001  5.5779872e-001  1.0213164e-001  5.2815598e-001  8.8105353e-001  1.8887265e-001  1.2632556e-001  2.8025234e-002  4.1149798e-001 -1.8996419e-001  5.4134897e-002 -3.3817377e-001  1.0914989e+000 -4.4517600e-002
  9.7362950e-001  9.0771312e-001  4.1446676e-001  7.9811854e-001  4.6986067e-001  5.6490088e-001  9.7038497e-001  4.6774323e-001  5.6339333e-001  6.8868638e-001  1.9882101e-001 -4.2965919e-002  4.4822930e-001  8.1379043e-001  1.1055784e-002  9.6836558e-002  7.0332426e-001  9.5306604e-003  6.1501227e-001  3.8729177e-001  3.5899333e-002 -4.0089755e-002  4.5799881e-001  5.8484994e-001  2.2764012e-001  6.2237909e-001  6.2354567e-001  1.5261909e-001 -5.1861643e-001  5.3750626e-001  3.2384735e-001  8.0083967e-001  6.8740351e-001  3.2255618e-001  7.1060775e-001  4.4598426e-001  1.5377198e-001  4.7551847e-001  6.2982649e-001  7.4263795e-001  2.8005513e-001  5.9869177e-002 -4.6629604e-001 -2.4968368e-001  8.0070388e-001  1.2727143e-001  1.2158170e+000  4.1363636e-001  4.2633018e-001  6.7642761e-001  5.5711282e-001  3.5148222e-001  2.8412046e-001  7.0687258e-001 -1.7551019e-001  1.0699428e+000  2.8299923e-001  4.7795979e-001  6.8699445e-001  5.9058821e-001  9.9842118e-001  8.2015636e-001  3.8866801e-001  4.9383069e-001  1.0774077e+000  8.2010765e-001
 -2.7609815e-001 -1.4623053e-001  8.3654262e-001  1.0634576e+000 -3.4390890e-001  2.9517380e-001  4.3454721e-002 -5.4494510e-001 -2.4181872e-001  1.2483901e-001 -1.2769606e-003  2.7712213e-001  5.7554884e-001 -7.9258466e-002 -8.8280954e-001 -1.1609787e-001  5.6021977e-001 -6.9940682e-001 -2.4574568e-001  2.0061606e-001  6.2894212e-001  1.2993337e-001 -1.5146464e-001  2.0388626e-001  1.5759610e-001  4.4654693e-001  2.7534294e-001  4.0884050e-001 -3.3463807e-001 -5.1030108e-001  2.1212761e-001 -1.1745606e-001 -7.9017546e-001 -8.4384486e-002 -1.2931513e-001 -6.6494516e-001 -6.3159044e-001 -4.2483765e-002  5.1100620e-001  2.6431295e-001  5.4223952e-001  3.1345151e-002  8.7406495e-001 -1.9107573e-001  5.9994777e-001 -9.8639173e-001  9.1049889e-001  2.2001252e-001 -1.1235335e-001  3.7820586e-001 -6.5995053e-003 -4.9956653e-001 -9.7721363e-002  1.3369149e-001 -3.9646792e-001 -5.4412446e-002  4.6215156e-001  6.5889988e-001  3.1567609e-001  9.0985543e-002  3.6332659e-001  3.3935250e-002  1.4403083e+000 -5.4014041e-001 -3.6707469e-001 -2.4329474e-001
 -1.9733082e+000 -5.3866301e-001 -2.0002555e+000  1.2233842e-001 -5.8788821e-001  2.7587529e-003  7.2054740e-003 -6.6583838e-001  7.4860535e-002 -6.4471207e-001 -7.3625331e-001 -9.5475261e-001  1.7775826e-001 -5.9602897e-001 -2.6749729e-001 -2.5740630e-001 -1.6995142e-001 -1.3257555e+000  3.8366162e-001  2.6698270e-002  4.2220510e-001  9.2289601e-003 -1.2292987e+000  2.1848620e-001 -3.0199527e-001 -5.3600370e-002 -6.1101290e-001 -4.2877722e-001 -5.7788488e-001  4.2987390e-001 -1.3819120e+000 -5.4214918e-001 -1.3303399e+000 -8.2938205e-002 -8.8351699e-001 -1.7139140e+000  6.5596842e-002  1.0309018e-001 -1.1774821e-001 -4.1985934e-001 -4.5476149e-002 -3.3575499e-001  8.9754652e-002 -5.4015356e-002 -2.2867664e-001  5.3738474e-001 -4.1659964e-001  4.2652528e-003  7.1638923e-001 -2.6769790e-001 -3.1658695e-001 -2.2440481e-003 -3.0812562e-001 -3.0348076e-001 -7.2331552e-001 -4.7420936e-001 -8.3183745e-001 -3.5377619e-001 -4.1089908e-001  1.6695874e-001 -5.0351678e-002 -6.4234939e-001 -3.3126900e-001 -7.2236795e-001 -9.2817412e-001 -5.7922393e-001
 -1.1710592e+000 -3.3589866e-001 -1.1613416e+000 -5.1732350e-001 -5.6633478e-001 -6.1907436e-001  2.5647173e-001 -7.8584846e-001 -8.2724531e-003  1.9929782e-001 -4.9026739e-001 -1.0782788e+000  3.4837930e-001 -6.4591614e-001 -8.0747637e-001 -7.1922764e-001 -7.9352378e-001 -2.0558487e-001  6.1903214e-004 -4.2543812e-001 -1.0580879e-001 -5.1784748e-001 -6.3013162e-001 -6.1372382e-001 -6.3126072e-002 -8.3987182e-001 -1.1908472e+000 -8.0918083e-001 -3.9675651e-001 -4.7367161e-001 -2.6862233e-002  4.6554529e-001 -9.5179751e-001  8.4646582e-002 -6.0526394e-001 -7.1763451e-001 -2.1926428e-001 -4.9165484e-001 -4.6492397e-001 -4.0794400e-001 -2.4481455e-001 -3.1251067e-001 -6.0621618e-001 -4.1962034e-001  1.8919001e-002  6.9207718e-001 -6.8460749e-002 -1.3429612e-002  6.1881605e-002 -7.8008863e-001 -3.4488307e-001 -4.0957903e-001 -5.3536425e-001 -5.3247623e-001 -6.4678563e-001  2.9929700e-001 -6.5178683e-001 -3.8295905e-001 -4.2422412e-001  4.8046219e-001 -1.9812869e-001 -5.5716618e-001 -4.9628443e-001 -1.7846103e-001 -6.6124448e-001 -5.4350397e-001
 -2.1531222e-001 -5.1625261e-001 -2.3484238e-002 -7.4983689e-002 -2.6959298e-001  8.8070269e-001  5.9356969e-001 -1.2932247e+000  1.2913135e-001 -4.1972476e-001 -1.0037745e-001  3.8642841e-002 -4.2218760e-002  7.7252422e-002 -6.2331121e-001 -4.1305168e-001 -4.8302906e-002 -3.4933574e-002 -8.9001933e-001 -7.2715862e-001  2.5614435e-001 -8.4208997e-001 -1.5379749e-001  9.2577845e-001  2.4822116e-001  6.3692150e-001  4.1414260e-001  5.6720091e-001  6.1463349e-001 -6.9867024e-001  1.2247344e-001 -1.9399733e-001 -4.6271922e-001 -8.1803931e-001 -9.8450502e-001 -1.2931106e-001 -2.5466224e-001  1.1146966e+000  3.4546690e-001 -1.9066242e-001  5.2237050e-001  2.9424504e-001  1.6120896e+000 -4.8119183e-001  1.3453128e-001 -1.6405189e-002  4.7971531e-001  3.9760004e-001  7.7363678e-001  5.1701840e-001  1.0479885e-001 -2.4821187e-001 -5.0634628e-001 -2.1203367e-001 -5.9930597e-001 -3.0170401e-001 -1.0785689e+000  9.6167260e-002 -6.8544047e-001  7.3485234e-001 -1.2246153e+000 -3.8464253e-001  9.8182475e-001  8.4402207e-001 -4.0927514e-001 -1.8473063e-001
 -1.1268400e+000 -4.6727865e-001 -1.0063941e+000 -8.0497460e-001 -2.5502285e-001 -9.9362267e-001  5.7754942e-002 -7.8025578e-001 -7.7234179e-002 -1.0196470e+000 -1.5581731e+000 -7.3939669e-001 -2.2383296e-001 -5.4163006e-001 -7.1487706e-001 -7.1857513e-001 -1.7878043e+000 -1.2178466e+000  5.6859721e-001 -8.7893318e-001  6.1887274e-002 -2.6235393e-002 -6.9344557e-001 -6.0560410e-001 -2.3891197e-001 -5.2490968e-001  3.9695459e-001  7.3676439e-002  1.8146115e-001 -1.1637527e+000 -4.1171696e-002 -1.0026282e+000 -1.9206869e+000 -1.1928004e+000 -8.3834600e-001  3.0684965e-001 -1.2198318e+000  7.4047397e-002  7.2549834e-001 -5.4461340e-002 -4.9496947e-001  2.0521484e-001  1.5046877e-001 -4.7555364e-001 -6.0137748e-001  9.4469367e-001 -9.0542590e-001  9.6236600e-001  3.2060889e-001 -2.5401540e-001 -8.5991755e-001 -8.9344949e-001 -1.2092723e-001 -3.9547084e-001 -4.1257329e-001 -8.5051603e-001 -4.8154050e-001 -2.8313443e-001 -8.6946490e-001  3.0084584e-001 -8.7261345e-001 -1.1471714e+000 -1.0995251e+000 -2.1285299e-001 -2.2296269e-001 -9.2837323e-001
 -7.7601784e-001  3.8310440e-001 -2.7230751e-001  8.2454890e-001  3.0570854e-001  9.2702763e-001  3.3766262e-001  1.3774201e-001 -1.4211942e-001 -1.3122283e-001 -3.5198730e-001 -4.3771054e-001  8.7822564e-002  6.3957921e-001  6.2688374e-002  2.9969096e-001 -5.5127218e-001 -9.9560134e-002 -3.4706301e-001 -6.5753272e-001 -8.2943006e-001 -2.0906747e-002 -3.3707568e-001  1.1859852e+000 -1.3734004e-001  8.4390811e-001 -4.9315435e-001 -1.0433762e+000 -6.0018701e-001  7.8417933e-001  7.3610446e-002  2.7765460e-001 -2.9276212e-001 -8.7067461e-001 -5.9071928e-001 -5.7482315e-001 -9.5022890e-002 -7.5778838e-001 -6.1828904e-001  2.4710942e-001  7.4723166e-001  7.3558690e-001  7.5274881e-001 -9.0633334e-001  6.1067428e-001 -3.3497116e-001  3.2880162e-003  1.1736038e+000 -9.7004684e-001 -2.7491425e-001  1.3783702e-001 -4.1051992e-002 -5.2956768e-001  9.5996831e-002 -9.1759123e-001 -7.7368704e-001 -9.4046332e-001 -1.2988675e-001  7.6704320e-002  2.1437702e-001 -1.0258598e+000 -8.5444837e-002  1.2471513e+000  1.0545823e+000 -2.4920549e-001 -1.2910498e-001
  5.0246823e-001 -5.7269087e-002 -8.3521221e-001  1.3525995e+000  6.0529388e-002  1.3142878e+000  8.7492543e-001 -5.1572541e-001 -2.4235658e-001 -1.4830395e-001 -4.7404597e-001 -3.0703957e-002  2.6647802e-001  3.2205238e-002 -1.2630085e-001 -2.7834606e-001 -6.6100100e-001 -7.3216420e-001 -4.3516911e-001 -4.4710750e-001 -1.2397608e+000 -2.6606771e-001  6.3463801e-002  4.0593075e-001 -1.1034800e-001  5.7475940e-001 -3.5569115e-001 -1.0832673e+000 -2.6134220e-001 -9.2990274e-001 -5.2377701e-001 -8.6358931e-001 -5.7953627e-001 -9.5494936e-001 -6.8127269e-001 -5.3847769e-001 -1.8245189e+000 -5.9122808e-001 -1.1852775e+000 -3.6499855e-001  4.3050882e-001  3.8864124e-001  8.1435000e-001 -7.3354088e-001 -2.0610718e-001  1.6344072e-001  6.5790570e-002  1.0123989e+000 -1.3898656e-002 -3.0552051e-001 -3.7938980e-001 -8.2511882e-001 -3.3146450e-001  3.5477034e-001  1.9604309e-001 -8.4116454e-001 -2.6114115e-001  2.6695083e-003 -2.4952742e-001  6.8366447e-001 -2.9289953e-001  1.1838973e-001  1.0609643e+000 -2.7472860e-001 -2.7261139e-001 -2.2205558e-001
 -3.8496357e-001 -4.3804761e-001 -2.4524065e+000  7.4700284e-001 -3.0844873e-001  6.0613380e-002  6.7490852e-001 -4.4583409e-001  6.2427668e-002 -6.4870164e-002 -4.3494905e-001 -7.2674680e-001  6.5690793e-004 -2.1088427e-001 -7.3785159e-001 -7.8153553e-001 -5.0921137e-001 -8.7341610e-001 -9.0470285e-002 -4.6989417e-001 -1.0585241e+000 -5.6101761e-001  2.1354099e-001  7.8253640e-001 -2.1091609e-001  1.0124383e+000 -1.1966169e+000 -1.4087139e+000 -5.3429622e-001 -1.0355429e+000 -4.8746136e-001 -6.4201926e-001 -3.0079074e-001 -9.2289932e-001 -1.5753990e-001 -2.0290697e-001 -1.4714284e+000 -6.2537719e-001 -1.2537483e+000 -9.8096771e-001  1.0144511e+000  4.6553382e-001  1.7573710e+000  6.7498484e-002  3.1019313e-001 -5.1345098e-001  2.7137340e-001  6.7647806e-001  1.4100118e-001 -4.2137553e-001 -9.0711213e-001 -1.6027687e+000 -2.5288034e-001  4.4728893e-003 -5.5998504e-001 -1.0267852e+000 -4.5471903e-001  3.3934561e-001 -3.7183395e-001  3.4267236e-001 -1.3118506e+000  2.2460541e-001  1.7661406e+000  1.3946950e+000 -6.0530325e-001  8.5111356e-001
  1.9273552e+000 -3.1990585e-001  7.9065159e-001  4.2557477e-001 -1.9491532e-001  7.7970297e-001  6.5944406e-001  1.5344831e-001 -9.1689756e-002  3.7378622e-002 -2.2372874e-001 -2.4565155e-002  5.5402964e-001  4.7992544e-001 -5.0655119e-001 -4.7664844e-001 -5.3495936e-001 -1.0379674e+000 -2.6261518e-001 -8.3293725e-001 -1.1030026e+000 -2.0459006e-001 -4.5093674e-001  2.1360908e-001 -2.5464740e-001  1.9746837e-002 -3.7631409e-001 -1.3479338e+000 -1.0274119e+000 -8.6262043e-001 -4.1360375e-001 -6.1207975e-001 -1.2302085e+000 -1.2079434e+000  4.0316878e-002  3.1711229e-001 -1.0353843e+000 -1.1379115e+000 -1.5365758e+000 -7.3363772e-001  3.2092607e-001  3.2527958e-001  6.6365116e-001  2.7452736e-001  3.0424610e-001 -4.4301295e-001  5.0391639e-001  2.1999720e-001  4.1374357e-001 -3.8544250e-001 -6.6574659e-001 -1.4025437e+000 -1.7931519e-001  1.3109517e-001 -2.8016428e-001 -3.9139779e-001 -2.0126850e-002 -3.9283323e-001 -5.5957359e-001 -2.8376911e-001  3.5334401e-001 -2.3063437e-001  1.6123054e+000  1.1909158e+000 -4.8942112e-001 -7.3161951e-001
 -4.9576720e-002  2.5585564e-001  1.0208448e+000  2.2120298e-001 -9.8436729e-003  7.0368825e-001  5.7653287e-001  3.1857507e-001  3.0865914e-001  1.0757513e+000 -4.4750645e-001  6.0649483e-001  5.3522209e-001  8.8008634e-001 -1.5634382e-002 -6.7588824e-002 -2.2576773e-002 -1.5398381e-001 -7.0900362e-001 -3.8153730e-001 -4.7316757e-001 -2.2168477e-001  2.7342793e-001  3.8485002e-001  4.5707545e-001  3.6474315e-001  3.8007521e-001  5.4532778e-001  3.9226946e-001  1.3567495e-001  5.6599231e-001  4.9473657e-001  2.2449960e-001  5.1078883e-001  5.8805137e-001  7.0986130e-001 -3.7321542e-001  5.9248163e-001  2.3566054e-001  1.5822826e-001  3.4792034e-001  4.0725456e-001  8.2893095e-001  4.2315230e-002  3.8497288e-001 -3.5126133e-002  1.1265460e+000  8.3038937e-001  6.7289663e-001  9.8487263e-002  1.1884664e-001 -1.5092929e-001  5.4579748e-001  2.8919692e-001  5.1448309e-001 -3.9552038e-001 -1.9241280e-002  1.3074940e-001 -5.3721912e-003 -1.5142866e-002  7.0552798e-002 -7.5186447e-001  7.7479161e-001  1.2323523e+000 -3.5924325e-001 -4.5835203e-002
 -3.4292876e-001  1.6220169e-001  1.9896890e-001  3.3169447e-001 -3.1567375e-002 -6.8354518e-001 -4.4137823e-002  2.7621655e-001 -1.3583643e-001 -2.2971052e-001 -7.1654842e-001 -4.3511160e-001  3.7263327e-001  2.3940481e-001  8.2933161e-001 -1.6434227e-002 -6.7168839e-001 -7.3454707e-001 -1.0079681e+000 -7.2519126e-001 -8.3363155e-001  6.4360566e-002 -1.4830114e+000  5.6050817e-002 -2.7721858e-001  3.6419716e-001 -3.2387137e-001 -1.1429800e-001 -2.0812458e-001  2.1665818e-001 -8.7486094e-001 -6.2495099e-001 -9.0433128e-001 -1.1450301e+000 -3.0653925e-001 -9.2692899e-001 -5.6915165e-001 -4.9452432e-001 -7.4334554e-001 -5.0194745e-001 -4.8844252e-003 -2.0167977e-002  2.8114222e-001 -1.5598843e-001 -3.5070019e-001 -1.7881622e-001  1.9071110e-001  2.1198689e-001 -6.9707894e-001 -1.5857491e+000 -1.5916070e-001  6.3519638e-002 -9.6923366e-002  1.7021748e-003 -2.8430297e-001 -1.2790865e+000 -4.8161585e-001  1.8417562e-001 -7.6436863e-001 -1.0219309e-001 -1.8006736e+000 -4.4025588e-001  7.1523831e-001  1.3597283e-001 -6.6155618e-001 -3.1946510e-001
 -3.0522550e-001  1.6045820e-001 -1.5072322e+000  1.4096416e-001  3.9272400e-001 -2.6223827e-002  3.4911172e-001  8.0850945e-001  5.7170410e-001  1.2713131e-001 -3.9153396e-001 -9.7748339e-001  3.9298037e-001  2.4945856e-001  3.4341131e-001 -3.0379277e-001 -7.6767927e-001 -1.5672287e+000 -3.0381734e-001  6.7330662e-002 -1.5416192e-001  3.4723756e-001 -1.7787239e+000 -4.7200784e-001 -6.1079966e-001 -3.3086327e-001  1.2242291e-001 -4.8382336e-002  2.0640945e-001 -2.7482589e-001 -4.4068070e-001 -3.6710497e-002 -8.3358955e-001 -7.7584823e-001  4.8605950e-001  5.1457923e-001 -8.4959142e-001 -5.1495270e-001 -2.6941505e-001 -1.1638120e-001 -1.8398688e-001 -1.3259974e-001  1.9804564e-003 -3.2363590e-001 -3.0367362e-001 -6.4077940e-001  3.2244287e-001 -7.2467259e-001 -6.9740444e-001 -4.0194243e-001 -5.7975011e-001 -5.1633158e-001  4.0414125e-001  3.1243173e-001  8.6037072e-001 -1.0310802e+000  1.5458183e-001  3.3298557e-001  1.7529682e-002 -5.7565181e-002 -1.5502356e-001  1.0394026e-001 -4.9773486e-001 -7.0462571e-001  5.3511744e-001 -3.1883087e-001
  1.7678094e+000 -3.9974524e-001  3.6318340e-001  3.1348675e-001 -2.0692854e-001 -2.5970918e-001  4.7560897e-001 -5.5166328e-001 -1.0638682e-001 -9.1661656e-002 -4.6243237e-001 -8.0383180e-001  5.2267990e-001 -2.2683425e-001 -1.0337508e-001 -3.8859277e-001 -7.2088378e-001 -1.1562550e-001  1.9400413e-001 -1.1523214e-001 -5.1398327e-002 -4.8252663e-001 -2.3374273e-001 -8.5350921e-002  8.6382778e-002  1.8260016e-001  4.1250736e-001  1.8679515e-001 -4.3460503e-002 -2.0982509e-001 -8.0973397e-001 -4.8183143e-001 -1.5507081e+000 -6.3527179e-001 -2.3304307e-001  5.2567380e-002 -4.2542224e-001  1.5099913e-001 -7.1552263e-002 -2.7745204e-001 -8.8662870e-002  4.6151716e-001  8.1334537e-001  6.3848910e-001 -1.1968857e-001  3.9645121e-001  2.2354313e-001 -5.0238160e-001  5.1090846e-001  9.4654213e-002 -2.2111745e-001 -2.7778716e-001 -8.3946031e-002  1.2359655e-001 -3.6992900e-001 -4.2366780e-001 -6.9708626e-002  2.3667337e-001 -2.4024919e-001  6.8516933e-002  6.0436805e-001 -5.6705898e-002 -9.0576641e-001  3.0109473e-001 -5.6475856e-001 -8.8307718e-001
 -7.4863930e-001 -9.7073762e-001 -4.8801027e-001 -8.3487755e-001 -7.8020793e-002 -8.7168024e-001 -2.4528347e-001 -1.1345806e-001 -1.9843999e-001 -1.6184273e-001  5.7088842e-002 -6.3809822e-001 -4.6623071e-001 -3.0304465e-001  7.2801127e-001  2.7112069e-001 -1.1910044e-001 -4.8595260e-001 -3.8216959e-001  3.8378263e-001  6.1367763e-001  3.1835921e-001 -3.7647523e-001 -3.6385261e-001 -1.2883928e-001 -5.3244867e-001  8.9146270e-001  2.7755668e-001  9.7723024e-001  7.3758910e-001 -6.7081514e-001 -4.7050448e-001  2.6552934e-001 -6.3873825e-001 -3.3273383e-001 -2.1394871e-001 -2.1520180e-001  3.6528222e-001  8.7749992e-002  1.7799864e-001 -2.3582544e-001 -5.2719081e-002  6.3876110e-001  5.7782419e-001 -3.2995639e-001  6.3521844e-001  3.6511156e-001 -1.1233114e-001 -4.0264078e-001  1.6935003e-001 -5.3179983e-002  1.9894929e-001  3.5182473e-002  5.0041283e-002 -2.6542040e-001 -5.8541049e-001 -5.9537226e-001 -5.5467712e-002 -6.2157134e-001  8.8758867e-002  7.3575233e-002  7.5362339e-003 -3.9082702e-001 -2.4302938e-001  1.5979371e-002  1.6436627e-001
  5.2594431e-001 -1.3264683e+000 -5.1422882e-001 -4.9807919e-002  2.2308979e-001 -4.7005832e-001  8.0041934e-001 -1.6257375e-002  3.7228439e-001 -6.5699364e-001 -6.6110707e-001  4.4367669e-001 -9.5358564e-002 -7.9784989e-003 -7.7377875e-001 -6.1210794e-001 -5.2122178e-001 -8.7300617e-001 -6.5954867e-001 -3.0650093e-001  5.8888028e-001  1.2509018e-001 -1.1695529e+000 -9.6692367e-002 -3.5204727e-001 -4.1603541e-001  2.3374825e-002 -5.2228291e-001 -1.0532616e-001 -6.4761479e-001 -8.4024726e-001 -8.1943851e-001 -1.2323948e+000 -4.7411884e-001 -2.9079092e-001 -4.5695369e-001 -1.0120569e+000  4.3279522e-002 -1.0475057e-001 -8.5549187e-002  2.9722053e-002 -7.8182633e-002  8.8927439e-001 -4.5090500e-001  2.0196280e-001  3.6434851e-001  4.6692198e-001 -1.2924066e+000 -2.2741250e-001 -5.2601565e-001 -2.7889028e-001 -2.4623853e-001  2.6926976e-002 -5.3399016e-002  6.1406124e-002  1.4840454e-001  4.3460212e-001  1.0165983e-001 -2.3313725e-001  8.5814225e-001  6.2797927e-001  5.6935221e-001 -9.5170967e-001  8.9108590e-001 -8.2341966e-001 -2.5305841e-001
 -1.9973470e-001 -1.2588525e-001 -8.0025135e-001  8.6434260e-001 -2.4377779e-001  6.9627506e-002  7.6848167e-001  2.1077180e-001 -3.3917896e-001 -3.4663309e-001 -1.8392237e-001 -2.3741397e-001 -6.8356435e-002 -1.6378205e-001 -7.0273434e-001 -9.7265647e-002 -3.6507068e-001  2.7933309e-001 -7.0988702e-001 -2.3048058e-001 -6.7754131e-001 -1.1797152e-001 -5.8714899e-001  9.1400581e-001 -2.6169641e-002  1.2617639e+000 -8.2822186e-001 -2.0879400e-001  6.6004183e-001 -4.1091398e-001 -3.5208261e-002  6.5396796e-002 -4.3514316e-001 -7.5529944e-001  2.4447101e-001  3.3296893e-001 -8.3636115e-001  5.8973441e-001 -4.2448033e-001 -7.5954565e-001  3.7766881e-001  9.4781205e-002  1.6398618e+000 -7.4321025e-003  5.4162623e-001 -6.6416205e-001  1.1980260e+000 -7.1278066e-001  1.1092867e-001  7.4738437e-001  1.1115513e-001 -2.9823781e-001  9.8434015e-002  4.4585714e-001 -5.1536751e-001  1.5544015e-001  9.1571674e-002  3.0706129e-001  2.4661759e-002  3.8135863e-001 -8.1611322e-001  3.7556597e-001  1.1489055e+000  6.6421670e-001  3.8305702e-001  7.5420047e-001
  4.8085252e-001 -3.4908952e-001 -1.2769239e-001  1.5505746e+000  3.1024584e-002  1.2554046e-001  6.5997095e-001  8.7039752e-001 -1.5518394e-001 -8.4876487e-002  2.4730681e-001 -5.4394194e-001  3.0375962e-001 -9.4696834e-002  5.9792159e-001 -2.6982190e-001  2.7015419e-001  7.1908450e-001 -4.0780632e-001  1.9778876e-001 -7.2174018e-001 -6.1969390e-001 -6.3256084e-001 -1.1170061e-001 -1.2063983e-001  4.3790927e-001  1.3405162e-001  1.2313340e-001  5.2727696e-001  4.7321527e-001 -1.7489940e-001  1.5145318e-001 -4.4657087e-001 -3.8007285e-001  6.2106941e-001  1.5965888e-002  6.7631279e-001  1.2184809e+000  7.3464733e-001  3.5065021e-001  3.9961051e-001  1.2484472e-001  9.6456275e-001 -5.1202730e-001  5.5043714e-001 -2.3528246e-001  1.2674002e+000 -6.3960881e-001  1.2918836e-001  5.6241755e-001 -3.0319729e-002  4.4064752e-001  8.0825331e-001  1.0880174e+000  4.4684237e-001  5.0573687e-001  4.4278748e-001  4.9181610e-001  6.6625382e-001  6.1610556e-001 -1.1068736e-001  2.4553323e-001  1.8698657e+000  3.8052884e-001  5.9250850e-001  1.5648029e+000
  6.4620203e-001  4.9626870e-001 -2.6197877e-001  1.1304741e+000  1.2368942e-001 -9.9873042e-001  2.4152400e-002  5.7846632e-001  5.4067972e-001  5.1297560e-001 -1.2441834e-002 -3.1478787e-001  7.8997904e-001  8.5622215e-002 -1.9603940e-001  1.4480816e-001  3.1037098e-001 -1.8617907e-001 -3.2792185e-001  5.0212280e-001 -2.7597560e-002 -2.8009067e-001 -6.4443314e-001 -1.0605275e+000 -1.1676299e-001  1.5350071e-001 -1.2861836e+000 -7.3393426e-001 -1.1136487e+000  9.2482694e-002  8.0754399e-001  7.5346375e-001  4.0004649e-001  1.0432953e+000  8.9677820e-001  1.1092229e+000  5.5235080e-001 -1.0746651e+000 -1.3425204e+000 -1.3229098e+000 -6.0307963e-001 -2.7674574e-002 -1.6763129e+000  2.7801313e-001  3.4985204e-002  5.7844025e-001 -2.8895366e-001 -8.6436048e-001  3.4855462e-001  3.5645782e-001  3.4552945e-001 -5.5756535e-001  5.4362724e-001 -1.6914612e-001  2.8951998e-001 -2.6718203e-001  4.4988144e-001 -6.7109619e-002  3.8999170e-001 -1.0503521e-001 -7.1386773e-001 -9.0055833e-003  1.0551320e-001  3.1603993e-002  3.6032489e-002 -2.9619926e-001
  6.7616234e-001 -7.4308954e-001  2.9805887e-001 -1.9001897e-001 -6.3438261e-002 -9.5620994e-001 -1.9087780e-001  6.7656144e-001  5.0764795e-001  5.6183238e-003 -6.3432593e-001 -1.1085081e+000 -2.4407733e-001 -1.4037086e-001  1.2664024e-001  3.0634877e-001 -7.1495770e-001  3.0759321e-001  1.7658630e-001  8.8508279e-002 -7.3933202e-001 -1.7447355e-001 -5.2025387e-001 -1.4848448e+000 -1.5145089e-001 -2.8854835e-001 -1.4469737e+000 -1.6344837e+000 -1.2820031e+000 -7.0132557e-001 -5.1118269e-001 -2.0267568e-001  1.0467480e-001 -3.7885372e-004 -3.7958580e-002  8.6330927e-001 -7.6160680e-001 -1.5957719e+000 -1.5920417e+000 -1.0957298e+000 -8.6631727e-001 -3.2218123e-001 -1.1387441e+000 -1.6112893e+000 -4.1508744e-001  6.8316641e-001 -7.1230605e-001 -1.1301651e+000 -6.3495766e-001  6.5422197e-001  2.3832503e-001 -5.1086041e-001  1.1719056e+000  3.0511231e-001  8.8976749e-001 -4.2536043e-001  6.7116983e-001  3.2980876e-001 -7.7407236e-002  2.3691632e-001  1.0901921e+000  3.1231484e-002 -8.9566969e-001  5.8545980e-001 -5.1233305e-001 -3.1424536e-001
  6.1143118e-001  2.4045317e-001  4.6314021e-001  7.1873113e-001  7.0151520e-001 -3.0961391e-001 -1.3460769e-001  2.7438156e-001  8.2758287e-001 -4.3780942e-002 -3.2520591e-001 -7.0476958e-001  4.8458660e-002  7.7432892e-003  1.3591369e-001 -1.0264974e-001 -2.2209378e-001 -1.0622543e-001  7.9044496e-001 -4.8542304e-001  1.7571284e-001  1.5524499e-001 -8.2345289e-001 -7.6689961e-001 -4.0906478e-001  2.3067354e-001 -2.1785211e-001 -4.6172995e-002 -5.6043215e-001 -7.5003093e-001 -3.7192756e-001 -4.7107874e-001 -3.9971368e-001  6.6244593e-001 -3.9027147e-001  3.6131610e-001 -4.1776878e-001 -8.4150959e-001 -3.7681302e-001 -9.4740156e-001 -4.9309009e-002 -1.8608397e-003 -1.6007937e-001  8.4975275e-002 -5.5405576e-001 -1.4431037e-001 -5.5862275e-001 -4.4084152e-001  2.2031382e-002  1.0553368e-001  4.2155953e-001 -2.6721431e-001  3.8852982e-002 -3.0524790e-001  3.2665549e-001  5.6797321e-001  4.4155698e-001  2.4892610e-001  9.7781800e-002 -5.5018173e-001  9.2037709e-001  1.0282587e-001  4.1890239e-001 -9.1547872e-001 -5.6200515e-002 -4.1998314e-001
 -3.1943795e-001 -1.5000533e-001  2.0055995e-001  9.6820908e-001 -4.8683517e-001 -5.2614281e-001 -2.7906257e-001  5.7105353e-002 -1.3773078e-001  3.4813580e-001  4.5169995e-001 -1.4909939e+000 -4.5727494e-002 -5.0466932e-001 -6.5482396e-001 -2.0776020e-002  3.3662911e-001 -4.5782213e-001  9.2919374e-001  5.4322192e-001  6.2490696e-001  1.2759886e-001  7.7522992e-001 -3.9572807e-002 -1.3880676e-001  1.1402442e+000  1.2485374e-001  1.2249128e+000  9.1676399e-001 -5.3211661e-001 -7.4586726e-001  5.7969723e-002  8.6063072e-002  6.5413627e-001 -8.8931968e-002 -4.7658903e-001 -2.0794670e-002  1.3070255e+000  1.4789350e+000 -2.0487467e-001  7.3039823e-001  4.8842415e-002  3.0507135e-001  5.1580942e-001  1.3416613e-001 -1.1116963e+000  1.2546076e+000  7.9384458e-001  5.1913675e-001  5.2609177e-001 -7.7272943e-002 -5.1979087e-001 -2.8381378e-001  6.8327075e-001  5.2460647e-001  9.2909530e-001  6.0435740e-002  2.6820067e-001  1.8525048e-001 -1.7727348e-001 -5.9088161e-002 -5.2728068e-002  2.4946377e+000  9.4517096e-001  1.0702490e+000  1.3141144e+000
 -8.3022057e-001 -2.8307778e-001 -5.5893504e-001  2.9006264e-001 -4.7689396e-002 -4.6989672e-002 -2.1425992e-001 -5.0769868e-001 -3.0308284e-001 -1.6981089e-001  2.8014755e-001 -4.2833285e-001  4.5699450e-001 -5.3406717e-001 -1.4997450e-001 -4.7999492e-002  3.0596676e-001  5.8363476e-001  6.8172471e-001  1.9853431e-001 -4.8233159e-001 -1.7680937e-001  9.8669398e-001 -1.0727079e-001  4.2952539e-001 -1.9592865e-001 -1.1667317e-001 -2.7120995e-001 -3.1968952e-001  2.1087769e-001 -1.8972952e-001 -2.6596676e-001 -5.7448985e-001  5.1715447e-001  1.1108059e-001  7.7595571e-002  5.1570988e-001 -6.0973254e-002 -3.8225597e-001 -1.2864586e-001 -1.8675706e-001  3.7224087e-001  9.7241994e-001  9.7337001e-001  4.7099121e-001  6.6311813e-002  9.7807181e-001  9.9103887e-001  8.1297155e-001  3.5125105e-001  1.5848736e-001  9.5662385e-002 -1.9107085e-001 -8.2160445e-003 -4.3125964e-001  4.4873111e-001 -4.5303701e-001 -1.1236537e-001 -8.9353039e-002 -1.1427331e-001  1.3209324e+000 -5.1691260e-001 -2.0871448e-001  2.9416611e-001  3.9088866e-001 -8.8250368e-001
  6.9360221e-002  4.9124121e-001 -1.0824771e-001  1.7399340e+000  1.3211213e-001 -2.5162720e-001  3.1120475e-001 -9.8541253e-002 -2.3082666e-001  6.0267218e-001  3.6286401e-001  4.5168329e-001  1.3033635e-002  3.7002794e-001  1.8164752e-001  2.3985999e-001  1.9245939e-001 -1.3646575e-001 -2.0276278e-001  5.9373399e-001 -6.8076057e-002 -4.9258975e-001  1.1379317e+000  7.1355470e-001  4.8675657e-001  7.5656109e-001  8.7740669e-002 -2.1864673e-001 -5.8828316e-001  2.5543736e-001  1.1307825e+000  4.7401051e-001  8.0443040e-001  6.3576266e-001  5.4638406e-001  7.6550819e-001  4.4510187e-001 -1.2943824e-001 -2.3008262e-001  1.0329056e+000  8.3772907e-001  7.1736800e-002 -5.5337033e-002  2.0512567e-001  4.4862708e-001  2.5905545e-001  6.9132540e-001  7.9508781e-001  7.6973181e-001  4.8513250e-001  3.7639088e-001  1.5470774e-001  2.6186298e-001  3.4284725e-001  1.6304166e-001 -4.0383646e-003  4.3618187e-001  4.9178639e-001  4.1780206e-001  4.0868418e-001  2.3002879e-001  8.1666816e-001  1.0674608e+000  1.0419712e+000  3.6829405e-001 -2.7941385e-001
  4.6815633e-001  8.4864292e-001  6.6095520e-001 -1.3460181e+000  5.2969987e-001  1.0575040e+000  7.8674345e-001 -8.8137973e-002  2.7977294e-002 -8.3554516e-004  3.0664794e-001  1.6747891e+000  1.9867131e-001  7.5053342e-001  1.9162436e-001  6.3750615e-001 -8.5261243e-002  7.6967366e-001  3.1589695e-001  2.2840539e-001  4.5335436e-001  8.1900977e-001  1.8257776e+000 -6.1224692e-001  7.3330827e-001 -2.3805462e-001  9.2564937e-001  1.5230886e+000  1.0280741e+000  1.7350662e-001  1.4317550e+000  4.4478026e-001  8.1831982e-001  1.8265791e-001  3.4468001e-001  5.7137008e-001  4.6199366e-001  9.3252159e-001  1.1926970e+000  5.3016589e-001 -7.0054657e-001  1.8855214e-001 -1.2672354e+000  3.5956736e-001 -1.8052994e-001  4.5132803e-001 -2.5912750e-001  4.7920923e-001  2.4568340e-001  3.1435768e-001  4.0281984e-001  2.3463152e-001  3.8685007e-001  2.1827419e-001  6.8991023e-001  1.9797785e-001  9.2031861e-002 -2.1757350e-001  2.6619801e-001  1.0815182e+000 -4.3977578e-001  2.7800084e-001 -2.1179682e+000 -1.3307817e+000  1.2144022e+000  4.3270215e-001
  4.5766188e-001  5.4303975e-001  6.3975468e-001 -5.5927169e-001  3.9277966e-001  8.8711678e-001  2.7369200e-001  2.9269150e-001  1.2920257e-001  2.4308812e-001  4.5375165e-001  9.7629197e-001  2.5140960e-001  5.0091206e-001  9.2651984e-001  6.0443755e-001  1.1468135e+000  5.9811608e-001 -1.9866583e-001  3.4200705e-001  9.5114558e-001 -1.2030756e-001  1.4729300e+000  4.1713605e-001  1.2492198e+000  2.3079424e-001  9.5847101e-001  1.2970950e-001 -3.4889614e-003  5.2443402e-001  7.6385223e-001  4.8494813e-001  1.4157614e+000  7.6387364e-001  4.0178521e-002 -1.6571985e-001  9.1097168e-001  6.6576272e-001  4.5098366e-001  6.9930035e-001 -7.3922081e-002  7.1327632e-001 -3.0090762e-001  1.1864712e+000  2.4804374e-001 -1.9296764e-001  2.0000408e-001  4.2820359e-001  1.0146571e+000  3.5354854e-001  5.6292521e-001  6.3828350e-001 -3.5544658e-001 -2.0029417e-001 -1.0258962e+000  2.4804069e-002 -1.7322583e-002  7.0193432e-002  6.5158111e-001  2.3268852e-001  3.4240185e-001  5.4403670e-001 -6.0223899e-001  2.1114140e-001  7.9149435e-001  8.8962292e-001
  2.1013933e-001  1.0366957e+000  3.9294435e-001 -3.0302762e+000  3.7092716e-002 -3.3611283e-001 -6.4189443e-001 -2.0269373e-001  2.8120613e-002  3.8272871e-001  3.4895453e-001  2.5992675e-001  1.9793042e-001  2.8485447e-001  1.7734649e-002  2.5314897e-001  8.0803259e-001  4.9041985e-001  6.7814446e-001  5.0170610e-001  4.9653932e-001 -2.1289290e-002  1.3177807e+000 -1.0880493e+000  3.1390861e-001 -1.9152912e+000 -1.2434014e+000 -3.3505212e-001 -8.7686249e-001 -4.5950248e-001  4.2249920e-001  4.2203631e-003  7.5469604e-001  5.5478184e-001 -2.1322200e-001  1.9929193e-001 -2.5241540e-001 -8.9906551e-001 -4.4304620e-001 -7.8580466e-001 -1.3241574e+000 -2.0772485e-002 -1.7541675e+000  6.2006454e-001 -7.6624977e-001  2.6867744e-001 -1.1192390e+000 -7.2141719e-001  3.2744229e-001  3.0225664e-001  2.0233399e-001  7.8654150e-001  2.7877446e-002 -1.9876183e-001 -7.7929374e-001 -2.0775530e-001 -2.5680456e-001  5.2769051e-001 -5.8328594e-001 -6.6415900e-001 -4.5544483e-001  1.6466001e-001 -2.4005162e+000 -1.2147699e+000  1.7646101e-001  1.5121642e+000
 -1.6227102e-001  2.2295494e-001  1.6175407e+000 -2.8561924e+000  4.7287908e-001 -5.1548397e-002 -1.9317798e-001  3.3575272e-001  5.8719755e-001  1.0413045e+000  5.1121854e-001  2.5793618e-001  2.7061272e-001  7.4481745e-001  5.3916496e-001  5.6050040e-001  1.4662210e+000  8.0047327e-001  3.2055486e-001  3.9356221e-001  1.0754113e+000  9.1326969e-001  6.7084019e-001 -1.6800119e+000  4.5770484e-001 -1.2850106e+000 -9.9008203e-002 -1.5008594e-001 -8.3875347e-001  7.2259813e-001 -1.5183209e-001  7.2478970e-001  1.0627876e+000  8.6025581e-001  1.0359535e+000  4.5607243e-001  3.1131733e-001 -3.1289551e-001  1.8259397e-001  2.2336146e-001 -9.2722684e-001 -3.1242647e-001 -1.5869192e+000 -2.7419944e-001 -4.8470013e-001  9.9139880e-001 -1.4390299e+000 -5.1651295e-001  4.8316058e-002  4.2135233e-001  1.4684606e-001  1.0044388e+000  1.3941602e-001  5.6147233e-002  1.1950505e-001  2.5202346e-001 -2.1676888e-002  4.8954756e-001  5.0119353e-002 -2.3668887e-001  5.6382080e-001 -2.7623185e-001 -2.6006920e+000 -4.6112208e-001  3.4549455e-001  1.4932930e-001
 -8.5700989e-001  1.8430548e-001  1.5616932e+000 -3.2199437e+000 -2.6698997e-002  3.1241575e-001  4.7440086e-001  6.2001024e-001  6.3429399e-001  2.5887692e-001  6.7990879e-001 -1.0419176e-003 -3.0370024e-002  5.9097831e-001  8.7006572e-001  4.9580775e-001  1.3860428e+000  1.1975210e+000  7.2016958e-001  7.1323141e-001  1.3454952e+000  1.0022091e+000  4.2076613e-001 -1.7352259e+000  6.7313917e-002 -1.6508479e+000  1.2520334e+000  7.9449795e-002 -3.8754600e-001  5.8362133e-001  8.2741351e-001  6.9181601e-001  9.8315936e-001  5.0605463e-001  6.6664108e-001  8.0684027e-001  1.0830357e+000 -5.4367580e-001 -1.3999749e-001  6.0489600e-001 -1.2823171e+000 -6.7603568e-001 -2.1459612e+000 -2.5386697e-001 -8.3658128e-001  1.1304803e+000 -1.2003334e+000 -4.5846689e-001 -1.2980922e+000  2.2756991e-001  1.3085560e-001  8.8459075e-001 -4.3803173e-002 -4.8102318e-001 -1.2514921e+000  5.1460769e-001  3.6426715e-002 -2.8252869e-001  1.3874627e-001  3.1414951e-001  1.3314158e-001 -7.4225216e-001 -3.2232975e+000  8.4694677e-001  2.8178823e-001 -1.0879795e+000
