# Supplementary material for: Resting-State Temporal Synchronization Networks Emerge from Connectivity Topology and Heterogeneity
Source: PLoS Comput Biol. 2015 Feb 18;11(2):e1004100. doi: 10.1371/journal.pcbi.1004100 (PMC4333573; doi:10.1371/journal.pcbi.1004100)
Supplement: S1 Dataset — Each volunteer underwent two scanning runs (blocks). For each recording session (subject and run), BOLD time series were averaged over the corresponding 66 brain regions of the brain atlas. Each file subXblockY.txt contains the time series of all 66 brain regions from subject X and run Y. The labels of the brain regions are contained in file ROIs_Labels.txt. (ZIP) [file pcbi.1004100.s006.zip › DataSet S1/subj12_block1.txt]

 -4.7045771e-001  1.4527761e+000  7.5429286e-001 -2.4529549e-001  2.2987555e-001 -5.0290443e-001  2.0108730e-001  6.9124458e-001  5.7116164e-001  2.9600985e-001  4.4045919e-001  2.3172576e-002  1.2086674e+000  3.7273387e-001  3.1276517e-001 -1.0802392e-001  4.6534342e-001 -5.6322329e-001  7.4452888e-001 -5.7224016e-002  2.6003965e-001  4.6067311e-001  2.3327532e+000 -8.4904810e-002  5.8197100e-001  4.2796191e-001  7.7777096e-001  3.1066689e-001 -2.1068604e-001  3.2624031e-001  5.2224978e-001  4.7478445e-001  7.2864888e-001  4.7646797e-001  3.6119770e-001 -6.8392899e-003  2.3249527e-001  8.9569232e-002  1.5842246e-001  4.3236581e-001  1.4051774e-001  4.2431192e-001  5.3042799e-001  1.9042594e+000  5.2793532e-001  8.8414479e-001  1.1618135e-002  4.2020918e-001 -1.2961386e-001  4.9116364e-001  2.8596505e-001  1.1156627e+000  3.2757874e-001  8.6992336e-001  1.1991651e+000  4.2357027e-001  6.8372137e-001  7.4070523e-001  3.8218647e-001  5.7934375e-001  3.6757533e-001  5.4562340e-001  5.3109961e-001  2.6333926e-001  1.1359629e+000  5.3996956e-001
  4.6815895e-001  1.2802928e+000  9.6519947e-001 -8.8979430e-001  8.4343474e-001  9.5134386e-001  9.0115477e-001  6.6618625e-001  5.9178441e-001  4.8168895e-001  5.4484755e-001 -7.1694106e-002  1.1091157e+000  6.7731421e-001  6.7207967e-001  3.7317548e-001  1.4748547e-001  5.2420858e-001  1.9450661e+000  1.5164710e-001  9.9164564e-001  1.6600310e-001  1.5374658e+000 -3.8139685e-001  1.1091972e-001 -2.2908488e-001  1.0628120e+000  1.0801681e+000  3.0849227e-001 -3.1691900e-001  5.0926639e-001  3.8770508e-001 -1.8863855e-002  8.4203802e-001  2.3616078e-001 -9.1920077e-002  5.2716525e-002  7.0465261e-001  1.2384090e+000  1.1239317e+000  1.6340622e-001 -6.5671931e-002 -6.7020400e-001  1.3971597e+000  6.2088090e-001  7.1626247e-001  2.4193160e-001  1.0978694e+000  1.1398716e+000  4.8223018e-001  8.8243373e-001  1.3693883e+000  5.1440067e-001  8.3052402e-001  6.8404845e-001  5.2505211e-001  4.2701592e-001  5.4406905e-001  9.2610266e-001  5.6527805e-001  5.3522735e-001  5.0140061e-001 -5.4564702e-001  1.3751072e-001  1.0577241e+000  1.6937196e-001
  1.3935935e-001  1.4069780e+000  2.1374132e-001 -6.7073739e-001  8.3086665e-001  6.8096812e-001  5.0816440e-001  4.1920367e-001  6.2216037e-001  7.0022776e-002  8.4866123e-001  1.6898389e-001  1.1048815e+000  3.7385639e-001  7.1298675e-001  3.2892415e-001  4.6725947e-001  5.5997623e-001  9.8100633e-001  5.4134519e-001  1.4087160e+000 -4.8915336e-002  1.4760861e+000  2.2121927e-001  2.8706706e-001  4.8835564e-001  1.4241612e+000  7.7113253e-001  5.7528376e-001 -4.7377072e-001  9.8238181e-001  3.6105371e-002  1.2522672e-001  1.3926500e+000  5.1679275e-001  5.1394285e-001  1.0566543e-001  6.0037699e-001  9.6459753e-001  1.1407334e+000  7.1055024e-001  7.7434289e-001  9.8167763e-001  9.6632832e-001  4.2350226e-001  7.4107113e-001  9.4709959e-001  8.7642170e-001  6.5683093e-001  8.8139107e-001  3.6963597e-001  9.0155715e-001  5.6338010e-001  7.2868813e-001  3.3998477e-001  1.1331824e+000  5.1732773e-001  7.6846248e-001  5.7585200e-001  6.6333178e-001  7.6498331e-001  5.3991473e-001  3.5644002e-001  5.4217452e-001  1.3015259e+000  9.2810178e-001
 -4.4391521e-001  1.5002658e+000  1.3820504e+000 -9.3116707e-001  9.1700782e-001  1.2360083e+000  1.3215416e+000  1.3199912e+000  3.8386696e-001  6.2822393e-001  1.1142249e+000  7.5323465e-001  7.7247795e-001  8.6331033e-001  9.3382660e-001  6.9065042e-001  4.6951262e-001  1.1978706e+000  1.1146782e+000  1.1260439e+000  1.8545616e+000  9.2892115e-002  1.0185075e+000 -2.4037789e-001  1.0307292e-001 -3.5868726e-001  1.5037850e+000  1.6093837e+000  1.0248167e+000  5.6076072e-001  3.2745208e-001  1.2470597e-001  7.5079488e-001  9.1033834e-001  4.2158999e-001 -9.8307847e-002  8.6262030e-001  9.0614534e-001  1.1818565e+000  9.0345475e-001 -1.9604790e-001  5.8386536e-001 -2.6467158e-001  1.1587095e+000  2.9492187e-003  1.3367046e+000  1.1165667e+000  1.6742793e+000  1.6936797e+000  9.5870513e-001  9.6218541e-001  1.1663915e+000  1.2113785e+000  9.5242692e-001  1.4944824e+000  1.3970582e+000  1.0212629e+000  5.1898445e-001  1.1002073e+000  1.3354933e+000  1.9730436e+000  1.0775294e+000 -6.0053432e-001 -2.8925882e-001  6.6780815e-001  2.6966083e-001
 -1.6041289e-001  6.7710784e-001  2.7550837e-001 -5.3557359e-003 -3.4553849e-001 -7.0387463e-001  2.2202079e-001 -3.7396264e-001  1.6306002e-001 -1.0677770e+000  7.4711959e-001 -3.7691532e-001  2.0774418e-001 -4.7163076e-001 -4.1639619e-001 -2.6337228e-001 -2.1529181e-001 -8.3348806e-001  3.3134438e-001  1.7445974e-001  5.5302615e-001 -4.4999149e-001  1.2425016e+000  4.7013750e-002  9.3792844e-002  5.9216972e-001  1.8998425e-001  7.5840628e-001  1.0617982e+000 -3.3943731e-001 -1.1738261e-001 -6.7552404e-001  3.8465878e-001  1.3795806e-001 -6.8783017e-001  1.9308442e-001 -1.9923701e-001  2.8481482e-001  3.1746801e-001 -9.2428678e-002  3.2027033e-001  5.5724711e-001 -3.1075255e-001  5.1503746e-001  4.5560106e-001  7.5889251e-001  7.1451986e-001  7.1141934e-001 -2.0122391e-001  2.3701251e-001  7.2739210e-002  1.2477091e-001  9.5928340e-002  3.2256557e-001  2.1403303e-001 -1.4393473e-001 -3.9166210e-001  1.7443325e-001 -4.4008615e-001  3.0048261e-002 -3.0057192e-001  5.9485665e-001 -6.5760453e-001 -1.5418934e-002  3.1474145e-001  6.1662181e-001
 -1.0050767e+000 -5.1791670e-002 -1.3372672e-001 -7.2994802e-001 -6.6731159e-001  1.6154218e-001  3.5543472e-001 -2.8650218e-003  4.4580084e-003 -4.1715882e-001  6.2227399e-001 -1.2770368e-001  3.0460582e-001  4.1121655e-001  3.5880388e-001  2.0967025e-001  1.8273268e-001 -8.1483066e-002  1.7993002e-001  1.3501951e-001  3.4633907e-001  2.8424380e-001  9.4668690e-001  8.3101239e-002  2.8398253e-001  1.2493828e-001  1.5829482e-001  1.1918043e+000  9.0413674e-001  4.2960311e-001 -2.0616027e-001 -5.1770856e-001 -8.6363265e-002  1.1386071e-001 -3.0717427e-001  8.2929830e-002  5.2895753e-001  5.0521022e-001  1.4698840e+000  4.2375416e-001  2.7661352e-001  4.2899084e-001  9.7028823e-002  2.0916378e-001  6.4568585e-002 -1.0444763e-001  3.3556795e-001  1.2057418e-001 -3.5926280e-002  7.8710631e-002  4.1951264e-001  8.2769159e-001  9.9015748e-001  6.0072300e-001  5.4184994e-001  2.5505006e-001  2.0551060e-001 -1.0098557e-002 -2.6031609e-001  6.4088329e-001  2.5364984e-001  4.2363795e-002 -5.1593972e-001 -6.4738120e-001 -8.3205584e-001  6.6591896e-001
 -8.8436333e-001 -1.0496478e-001 -6.3168426e-001  3.6616147e-001 -3.9973549e-002 -5.7059534e-001 -3.1662310e-003 -4.1256876e-002  1.5832484e-001 -5.2099788e-002 -2.8432179e-001 -6.8750204e-002  6.6273140e-001 -2.6211327e-001 -1.5588183e-001 -2.6678103e-001 -2.8100477e-003 -6.5321764e-001  8.7977803e-002 -5.9278856e-001 -6.7084738e-001 -4.8965680e-001  3.3009727e-001  3.2543306e-001 -4.5022253e-002 -7.7259344e-002  1.8412988e-001 -1.8722651e-001  1.7054124e-001 -5.7389481e-001 -2.0061105e-002  6.8263005e-002 -3.3272567e-001 -4.4104855e-001  1.4690052e-001 -5.2168266e-001 -3.6060606e-001  6.7288481e-002 -1.7109922e-001 -2.1870250e-001  1.4598855e-001 -1.0575605e-001 -1.3734321e-001  5.6832084e-002 -4.8850763e-001 -2.8769747e-001 -1.4346559e-001 -1.4207375e+000 -4.4895681e-001  3.4476500e-001  6.4151605e-002  2.8882216e-001  4.3140984e-001 -2.1058441e-001  8.7928391e-002 -9.3248079e-002  2.5225982e-001 -2.5467405e-001 -2.2210944e-002  4.2703472e-002 -5.5445272e-001  2.7053460e-001 -8.0908771e-001 -1.8513625e-003  3.6295478e-001  4.0144323e-001
  5.9725538e-002 -4.7980086e-002  6.1823079e-002  8.8441603e-001  3.2202479e-001 -9.0781814e-001 -1.0558562e-002  2.8139295e-001  2.0758502e-001  4.7444373e-001 -1.4286412e-002  1.5784245e-001  5.3321658e-001  4.7105697e-002 -9.0230154e-002 -9.5604448e-002  4.4486783e-004 -5.4087843e-001 -5.2594621e-001 -7.1217570e-003 -5.1278581e-001  2.4631062e-001 -1.5126892e+000 -3.6002876e-001  2.9092623e-001 -6.5012860e-003 -2.6768889e-002 -3.7438970e-001 -5.4592392e-001  6.3801117e-001  1.2176753e+000  7.4833679e-001  2.2223801e-001  5.5019662e-001  1.0332322e+000  5.5535763e-001  7.4241367e-001 -1.0080917e+000 -3.0032110e-001  9.4138187e-003 -3.3163253e-001 -9.1513684e-002 -5.6819050e-001  1.1489537e-001 -3.9804743e-001 -5.2417918e-002 -6.4760887e-001 -7.2785656e-001 -2.6954121e-001  6.3625577e-001  2.2669799e-001  2.6099640e-001  1.7701149e-001  7.4885836e-001  4.9162224e-001  6.4559113e-001  3.4660758e-001  4.2659510e-001  5.4890453e-001 -6.5102122e-002  5.2354008e-001  5.9191639e-001 -4.8325696e-001 -2.0769365e-001  5.9025428e-001  6.5245785e-001
 -3.1290361e-001 -5.0603080e-001 -4.7173604e-001  7.4061022e-001  4.0582800e-001 -3.2476030e-001  3.4482184e-001 -1.0145629e-001  3.1757945e-001  6.7578426e-001  4.1027306e-001  9.7277054e-001  1.2927819e-001 -3.9881156e-002 -7.2488625e-001 -3.3508757e-001  2.1950320e-001  9.0290290e-001  1.1161203e-001  6.8580315e-002  5.0090676e-002  3.6808980e-001  6.8083086e-002  4.8975147e-001  5.1893590e-001  1.6276399e-001 -6.4760297e-001 -7.1715692e-001 -2.6380826e-001 -5.6365804e-001  5.6075384e-001  3.9025666e-001  7.4191089e-002 -1.1570628e-001  6.5270407e-002 -4.3273628e-001 -1.0463486e+000  3.4002449e-001 -1.2214834e-001 -7.8188746e-001  1.1673735e-001  1.0696848e-001 -2.3782941e-001 -6.6860447e-001  2.1716364e-001  3.5706023e-002 -1.2808302e-001 -5.8835662e-001  8.7101285e-002  2.7242871e-001 -5.1377940e-002  1.4592051e-002  3.6496862e-001  2.5472268e-001  2.2946674e-001  8.5330435e-002 -1.1745702e-001  5.3510925e-001  1.4756922e-001 -2.0964482e-001  4.1947221e-001  1.7523853e-002 -5.8929540e-001  4.1822206e-001 -3.8197347e-002  4.4540899e-001
 -2.9434274e-002 -8.3684374e-002  1.3564160e+000  9.8068225e-001  9.8828510e-001 -1.8855225e-001  1.0656632e+000  1.9745456e+000  8.3316943e-001  1.2405238e+000  5.8006950e-001  8.2031171e-002  6.2083752e-001  8.3822852e-001  1.4148178e+000  1.8231116e+000  1.4006372e+000  2.6356803e+000  7.7838998e-001  1.0727207e+000  2.2034467e-001  9.1450218e-001 -8.2530412e-001 -3.8653571e-001  1.8532711e-001  2.9770963e-002  6.1776707e-001  9.5900900e-001  8.6226103e-001  1.0776629e+000 -2.4005380e-002  4.8764831e-001 -4.8253930e-003  1.7178640e-001  2.5722214e-001  2.9833511e-001  8.1059380e-001  4.5218791e-001  5.2660686e-001 -1.4129174e-002  9.5017170e-001  2.4754663e-001  1.9634886e-001 -2.0448506e-001  6.9134791e-001  6.9412189e-001  3.3433506e-001  7.2595766e-001 -2.5911112e-001  2.1900496e-002  7.9165936e-001  6.4956818e-001  1.1490888e-001  3.9330989e-001 -2.8949163e-001  5.0632650e-001  7.1699254e-001  1.6558358e-001  1.4916375e+000  1.3501331e-001 -7.9399716e-001  7.1453128e-001  2.5570753e-001 -4.5911434e-001  2.8807901e-001  4.6537554e-001
  6.4948941e-001  3.2110954e-001 -1.1660090e-001  1.1612006e+000  7.6958330e-002 -6.2495982e-002  9.4045366e-001  7.9862842e-001  7.1253519e-001  3.4133414e-001  4.1425378e-001 -3.1852452e-001  3.3708053e-001 -6.5692035e-003  6.4539893e-001  7.9254222e-001  7.4406556e-001  6.8239085e-001 -4.0543870e-001  3.1682212e-001  3.8177839e-001  2.8492988e-001 -4.4178566e-001  4.4693456e-001  2.5910523e-004  2.0956588e-001  1.0117052e+000  1.1811890e+000  5.6459559e-001  9.7045925e-001 -6.1997177e-001 -2.4233896e-001  4.3919944e-002 -2.0153380e-001  4.1429427e-002  4.5221020e-001  6.9972561e-001  5.9857295e-001  1.3203111e+000  1.0348368e+000  6.4264491e-001  4.1495144e-001  7.1930965e-001  1.4232380e-001 -7.1448164e-002  7.2967495e-001  4.3701245e-001  4.2744555e-001 -1.4152284e-002  7.1715247e-001  8.5337601e-001  2.9326252e-001  1.5445688e-002  3.1066484e-001  6.1228267e-001  8.8649037e-002  6.8775140e-001 -4.6806386e-001  6.5020731e-001  5.4392511e-001  3.3625616e-001  5.6192085e-001  2.7729444e-002  5.2718003e-001  4.1140964e-001  7.6590816e-001
 -1.1020414e+000 -6.9559017e-001 -8.5202143e-001  1.3639899e-001 -8.4661568e-001  2.8225318e-001 -5.4451720e-002 -2.5237380e-001 -5.8900939e-001 -4.3572626e-001  3.6898572e-001 -6.3175195e-001 -6.3971477e-001  1.0172772e-001  7.1207787e-001  1.6716331e-001  7.1793421e-002 -4.7556088e-002 -1.1604323e-001 -4.0875681e-001  7.2233357e-001  5.7705771e-001 -2.0123196e-001  1.2814675e-001 -3.6958078e-001 -4.2967187e-002 -2.2901225e-001  6.7258549e-001  1.0835914e+000  3.9653100e-001 -8.6562782e-001 -8.1611880e-001  2.2728118e-002  2.8695614e-001 -7.4501153e-001 -1.2922208e+000  1.1636844e-001  9.5288231e-001  1.2455156e+000  8.2482355e-001 -4.0781530e-001  4.7471488e-003  2.7365840e-001 -1.4628163e-001 -6.9721611e-002  4.8095622e-002  3.5393472e-001  1.7915865e-001 -2.7187675e-001 -1.1824019e-001  5.5005518e-001  9.1921076e-001  2.5002950e-001 -4.0721724e-001 -6.2717482e-003  3.4403074e-001  6.3830470e-002 -7.1723439e-001  4.7305706e-003  3.0510201e-001 -2.5974058e-001 -1.9064323e-001  8.4100113e-002 -8.5327114e-001 -2.3394550e-001  1.0550307e-001
 -1.1797946e-001  3.0859868e-001 -2.1725676e-001 -3.2336498e-002 -1.3867441e-001 -1.9323529e-002  5.2430197e-001  1.1750200e-001  4.3006317e-001 -2.8959132e-001  1.1481634e-001 -3.6968364e-002 -8.6679494e-002  4.1583505e-002  4.3490785e-002  1.6525784e-002 -3.3988778e-002  2.2217089e-001  1.2651204e+000  4.7171380e-001 -1.2222214e-002  2.3765285e-001 -3.2135539e-001 -1.5428806e-001 -5.2783949e-001 -3.9806503e-001  8.8454696e-001  7.6530306e-001  4.7641313e-001  1.5104839e-001 -6.2473817e-001  1.4269340e-001 -4.9476186e-001 -7.8375162e-001 -4.0584080e-001 -7.3355879e-001 -4.6581207e-002  4.5764766e-001  4.2879991e-001  9.0988294e-001  1.4748350e-001 -2.1056188e-001 -5.9757723e-001  1.3242735e-001  1.9191146e-003  1.1341851e-001  1.4644992e-001  6.8848326e-001  6.4520222e-002 -4.3779248e-001 -3.1367337e-001 -6.9817536e-003  3.3295484e-001 -4.9853160e-001  8.5790681e-001 -4.9963510e-001 -6.6264157e-001  2.6272878e-002  1.4283977e-001  3.1024918e-001  1.3007993e+000 -1.4958737e-001  6.2853846e-002 -9.7123343e-001 -1.1081728e-002 -8.0314402e-001
 -7.2227471e-001 -2.4958678e-001  8.2854955e-001 -4.2747914e-001  4.4905159e-001  2.1107341e-002  5.5262623e-001  4.7981975e-002  4.4212042e-002 -1.8689655e-001  2.0441085e-001  5.3554124e-001 -4.9566314e-001  3.1097103e-001  4.2846389e-001 -3.4949622e-002 -4.0804744e-001  1.0110153e+000  1.3907351e-001  5.4824174e-001  4.3624555e-001  1.2519126e+000  6.3449343e-001  1.1591448e+000  1.6533518e-002  1.9519654e-001  3.7766845e-001  3.6591781e-001  4.6718489e-001  3.1658999e-001 -1.4832754e-001 -1.6805625e-001  4.2554021e-001  6.4600342e-002 -3.7910648e-001 -4.3955160e-001 -2.5930796e-002  1.8530245e-001  6.2937919e-001  1.1290905e-001 -1.2439667e-001  5.5641459e-002  7.4112575e-001  2.9466946e-002  3.2877016e-001  4.8979812e-001  1.2763962e-001  6.5859274e-001  7.8589714e-002 -1.9574449e-001 -3.2500465e-001  9.9486216e-003  2.1048115e-001 -2.1559566e-001  3.9214932e-001 -5.6460233e-002 -2.5681944e-001 -4.0315307e-003 -5.6947312e-002  7.6913893e-001  4.0549734e-001  5.9507673e-002 -8.3854203e-002 -7.2945334e-001  5.2996999e-001 -7.4938670e-001
  2.7582193e-001 -4.4321088e-001  7.9722369e-001  2.4760087e-001 -2.6579885e-001 -7.3662584e-001 -4.6795860e-001 -4.4280608e-002 -2.9505954e-001 -4.2541555e-001 -4.1061624e-001  1.0004760e-002 -4.9608611e-001 -5.8177553e-001 -2.3704509e-001 -4.0543649e-001 -5.2092455e-001 -6.6202077e-002 -8.6637016e-001  2.1986786e-001 -9.0230990e-001 -2.0269404e-001  1.4332838e-002 -2.9674696e-001  2.5656384e-002 -5.7212237e-001 -9.0198871e-001 -5.5356799e-001 -1.6007238e-001 -9.2974096e-002 -5.4332129e-001 -2.4889342e-002  1.7567600e-001  2.2700109e-001  9.1598730e-002 -2.6637675e-001  2.4177684e-001 -6.8727753e-002 -4.7466489e-001 -6.7354287e-001  4.8493351e-002 -3.5700367e-001 -9.8577911e-001  2.8857189e-001  1.4111023e-001  2.8802139e-001 -1.7207658e-001  1.2128984e-001 -7.9305279e-002 -4.0242194e-002 -2.6504532e-001 -7.4026548e-001 -4.1579470e-001 -6.8990032e-001 -4.8753366e-001 -3.3764972e-001 -2.3064726e-001  4.8749477e-003  2.9523549e-001 -5.4486232e-001 -9.1281439e-001 -9.6168319e-002  4.1590639e-001 -7.0941865e-001  5.1420521e-001 -1.2094254e+000
  4.1694001e-001 -1.1383235e+000 -4.2501677e-002 -8.2242447e-002 -2.9622021e-001 -2.6427082e-001 -4.6727576e-001 -2.6368319e-001 -6.0104845e-001 -3.1847621e-001 -4.3230651e-001  3.7851290e-001 -6.4580143e-001 -3.7325758e-001 -2.9544822e-001 -1.9938256e-001 -2.7023071e-001 -1.9423302e-001 -1.2567849e+000  5.3179598e-002 -1.6168239e+000  6.2308856e-001 -9.0890262e-001  6.6855161e-001 -1.7978898e-001  3.7029127e-001 -9.5071925e-001 -7.8797112e-001 -6.8244762e-001  1.1537064e-002 -7.1790206e-001 -1.7882467e-001  3.0158848e-001 -1.8478589e-001 -1.4325587e-001 -3.3847846e-001 -2.3869352e-001 -3.2077133e-001 -9.6860410e-001 -5.4613591e-001 -6.0553699e-001  1.0683480e-001  3.2545851e-001 -5.3407473e-001 -1.4483476e-001  4.7868433e-001  7.0076007e-001  2.2164106e-001 -4.0530994e-001 -1.4746839e-001 -2.9756509e-001 -1.0242576e+000 -6.5484037e-001 -2.1907899e-001 -4.8305793e-001 -4.2737643e-001 -3.5734535e-001 -1.1114543e-001 -4.7215461e-001 -7.2235123e-002 -9.7181017e-001 -5.2184162e-001  1.4718994e+000 -5.2403505e-001 -4.8475873e-001 -1.1994519e+000
  5.7842964e-001 -3.7135888e-001 -5.7528477e-001  2.5484597e-002  4.2859423e-001 -4.2781709e-001  6.7306870e-001  5.4279275e-001  6.9872630e-003 -9.6073015e-002 -2.9165576e-001  3.5649338e-001 -1.6287904e-001 -5.9587178e-001 -2.1971213e-001 -1.4816052e-001 -1.6643063e-001  2.4603784e-003 -4.6316522e-001  5.1347581e-001 -1.0757814e+000 -3.5576731e-001 -8.0024969e-001 -4.9937944e-002 -3.3088146e-001 -1.2380129e-001 -1.7484743e-001 -8.2467797e-001 -9.5527880e-001  3.2580048e-001 -5.0632250e-001  4.0243295e-001 -1.4857423e-001  2.5196532e-002  4.0415767e-001 -2.2798250e-001  6.7072842e-001 -2.0292313e-003 -5.0464273e-001 -4.6925845e-002 -1.4235252e-001 -1.7129354e-001 -1.6327127e-001 -8.3585077e-001 -5.3809123e-001  6.3377730e-001  7.1579962e-001  1.8098264e-001 -2.0808342e-001  5.3390853e-001 -1.5539345e-001 -4.7013701e-001 -1.8181991e-001  2.7301632e-002 -4.5423501e-001  3.6439039e-001  2.6789198e-001  8.9017412e-002  5.4246756e-001  1.1780322e-001 -8.6235784e-001 -1.1205554e-001  6.8986771e-001  2.3705308e-001 -6.9175586e-001 -5.8656474e-001
  2.2719155e-003 -1.1074960e+000 -4.4426318e-001  3.9580125e-001 -4.6743264e-001 -2.7346876e-001  4.7363173e-002  2.3536689e-001  8.4774011e-002  1.3066583e-001 -3.4411128e-003  3.5358644e-003 -3.2212408e-001 -3.8731451e-001 -5.9807909e-001  7.7355810e-002 -1.4953546e-001 -1.1640327e-001 -3.1540430e-001  5.0495818e-001 -9.4123783e-001  2.4445998e-001  3.9927670e-001  1.1868697e+000  3.8426148e-001  5.7533705e-001 -9.5872085e-001 -1.4208942e+000 -1.0378845e+000  4.8202702e-002 -3.8571301e-001  1.6312136e-001  2.7488775e-001  7.4633396e-001  3.9801668e-001 -6.3981868e-003  1.9249817e-001 -4.3735135e-001 -1.2627589e+000 -6.0958306e-001  5.4378906e-001  2.6477122e-001  1.5318458e+000  1.6604823e-001  3.6704325e-001  2.5489660e-002  9.5009270e-001  1.3858521e-001 -3.5723070e-001 -7.3403881e-001  5.8916459e-002 -1.8621026e-001 -1.9280878e-001 -3.6043979e-002 -7.5068809e-001  1.1897098e-001 -8.6922716e-002  5.8883170e-002 -2.9333290e-001 -3.0140223e-001 -2.8484068e-001 -7.8010847e-001  1.7003659e+000 -5.1661302e-001 -9.3848240e-001  1.7970802e-001
  4.5412419e-002 -7.9804052e-001 -5.5047616e-001 -7.6017055e-001 -7.2785098e-001  5.8956816e-001  1.5014390e-001 -2.8258978e-001 -5.5553879e-001 -3.4004086e-001 -2.0077743e-001  3.9125763e-001 -2.6125874e-001  2.2352788e-001  9.4776409e-002 -2.0906305e-001 -1.8364270e-001  5.1247402e-001 -5.9535567e-001  1.3554147e-001 -6.8553327e-001 -2.7557240e-001 -4.4225835e-001  4.5063226e-001 -1.4734868e-001 -6.0526614e-001 -5.3815063e-001 -3.7514143e-001  2.1370607e-001 -4.0868406e-001 -6.2340513e-001 -6.6667443e-001  2.2097432e-001  3.8321839e-001  8.7959138e-002 -5.3140345e-001 -3.2019721e-001 -5.0268903e-001 -3.0097821e-001 -6.7204892e-001 -3.7330898e-001 -6.8343154e-002  2.5298618e-001 -3.8509951e-001 -1.8720545e-001 -8.5464111e-001  2.6663588e-001 -7.9664296e-001 -4.9193863e-001 -3.7078372e-001 -1.0579078e-002  5.3779369e-001 -2.8353360e-001 -3.3613967e-001 -1.1282811e-001  8.7219141e-001 -2.8488606e-001 -1.4056523e-001  1.4531357e-001 -5.9104991e-002  7.4057207e-001 -4.2168006e-001 -3.6108423e-001  1.7861987e-001 -6.8804063e-001 -6.5207560e-001
 -6.0725286e-001 -8.1416118e-001 -8.4939187e-001 -2.6574312e-001 -6.9032446e-001  2.4394636e-001  1.5834718e-001 -7.4018719e-001  4.4961362e-002 -5.8313233e-001 -7.8296274e-001  7.9591864e-001 -4.4353461e-001  3.8062166e-002  1.0642069e-001 -2.7198152e-001 -7.8429341e-001 -2.1454374e-001 -1.1903262e+000 -5.7548541e-001 -1.1126176e+000 -2.4786015e-001 -7.0263333e-001  9.2054631e-001  4.3638344e-002  5.7105546e-002 -2.3355237e-001  8.8501760e-001  1.0459974e+000 -4.7591364e-001  2.2128769e-001 -2.3787681e-002  8.7152079e-002 -4.8720258e-001  3.0740213e-001  5.3905157e-001 -2.7571726e-001  1.2213509e+000  9.2021462e-001 -3.1657635e-001 -2.3307783e-001  3.3801210e-001  1.1354391e+000 -3.9593115e-001 -1.9845962e-001 -6.3098585e-001  3.1222040e-001 -3.3628848e-001 -4.9463187e-001  1.7268393e-001 -1.6301866e-001  1.9285613e-001 -2.3899770e-001 -2.9191343e-001  6.1967929e-001  4.2295211e-001  3.0418085e-001 -2.2545488e-001  2.6933195e-001 -1.9779557e-001  5.4743406e-001 -1.6487055e-001  4.0624950e-001 -1.2137819e-001 -6.8448269e-001 -4.3645576e-002
 -1.3219900e+000  1.8497759e-001 -1.8985266e-001 -3.0076555e-001 -3.0114985e-001 -7.3691928e-001  4.5465182e-001  3.1841671e-001 -3.0310054e-001  3.8095713e-001 -4.6355994e-001 -9.5509980e-002 -1.9313407e-001 -1.9280935e-001  5.2564295e-002  4.7252852e-001 -1.0917415e-001 -1.0556921e-001 -8.5999509e-001  2.0630472e-001 -7.3694308e-002 -2.4095077e-001 -6.1911536e-001 -4.8239805e-001  2.4383523e-001 -5.1171936e-001 -5.1782307e-001 -4.2882669e-001 -2.6353971e-001  4.7203850e-001 -1.3044501e-001  4.2376765e-001 -5.8372706e-001 -5.1868759e-001  3.9282896e-001  4.5772426e-001  7.3265194e-001 -7.7386886e-002 -4.2511849e-001 -3.9784766e-001 -6.7380613e-001  3.3134789e-001 -7.4354063e-001 -8.7143340e-001 -1.1275213e-001  1.3489710e-001 -1.0928283e-001 -5.3703316e-001  2.3755470e-002 -3.2399297e-001  1.0630060e-001 -1.9756831e-001  5.6501772e-002 -2.8637642e-001 -5.8592091e-002 -2.0266976e-001  1.8768519e-001  6.6262669e-002  6.9069831e-001  8.2484956e-002  1.3409748e-001  4.0185546e-001 -8.6814675e-001 -5.1952610e-001 -3.6933668e-001  2.0780989e-002
 -6.6451306e-001 -3.3525670e-001  2.0366713e-001  2.2652476e-003 -8.1945276e-002  4.9004394e-002  1.3185901e-001  7.9971386e-003  8.4837889e-002  4.3420777e-001 -2.0621247e-001  8.0781077e-001 -1.0582707e-001  2.5725503e-001  9.1898361e-003  5.4366895e-001  5.0367989e-001 -1.9805042e-001 -4.1703555e-001 -1.0883822e-001 -1.0080528e+000  3.4734081e-001 -5.3797281e-001  9.3657486e-001  6.4687706e-001  2.3918951e-001 -6.0603560e-001 -8.3727730e-001 -3.3165182e-001  4.6259819e-001  5.1245764e-001  7.2110017e-001 -7.9283756e-002 -3.5742159e-001  1.0977939e+000  1.3056789e+000  2.4088176e-001  1.4268663e-001 -6.5837813e-001 -2.9899571e-001 -2.4754032e-002  6.5429919e-001  8.7866926e-001 -5.4453664e-001  5.8335240e-002 -1.8052766e-001  3.1797859e-001 -9.9906516e-001 -3.3795131e-001  4.3405602e-001  2.3782510e-001 -3.7312143e-001  5.6638191e-001  1.5182888e-001 -3.2283840e-001  2.8356951e-001  1.0696688e-001  5.2944096e-002  2.1668272e-001 -2.4971728e-001  2.9944917e-001  5.4798156e-001  9.1597093e-001  1.6875033e-001  9.2165097e-001  1.9183163e-001
  1.5708693e-001 -4.9583609e-001 -4.6504116e-001  6.2862874e-001 -3.3855634e-001  2.0154263e-001 -2.3161102e-001  1.4686765e-001 -7.3546509e-002  8.8513481e-002 -1.3192810e-001  8.2242452e-001 -4.1983737e-001  3.8583548e-001 -1.3086681e-002  4.3818908e-001  1.7844277e-002  1.0253332e+000 -2.8564305e-001  1.1679105e-001  5.8925474e-001  2.7746664e-001 -5.7856833e-001  1.3070041e-001  2.7091334e-001 -6.8624777e-002 -1.6968817e-001 -5.3158395e-001 -6.6474979e-002  1.0858911e+000  6.8468002e-001  9.3471769e-001  5.3259693e-001  4.2673019e-001  6.8731475e-001  4.6704663e-001  6.5875115e-001  3.5276048e-002 -3.6098658e-001 -1.7741076e-001 -4.8555368e-001 -1.0024173e-001 -4.2557041e-001 -2.9640622e-001 -1.5271550e-001  2.7499997e-001 -3.6946539e-001 -5.7497597e-001 -2.5720668e-002  1.9047196e-001 -3.0327404e-002 -7.4285246e-001  6.9876301e-001  1.1991221e-001  3.6503118e-001  3.3436228e-001  5.2759019e-002 -1.5974020e-001  4.1978183e-001 -4.5572674e-001  3.2512139e-001  1.5562860e-002 -4.0413016e-002 -4.2317533e-001 -7.1603941e-001 -2.7196372e-001
 -1.0476258e-002 -1.1313205e+000 -1.0081910e-001  6.0482178e-002 -3.9216635e-001 -7.2360041e-001 -4.5044930e-001 -3.6750705e-001 -2.0811334e-002 -6.6480567e-002 -4.9744516e-001  3.7338423e-003 -8.2562417e-001 -1.9104911e-001 -6.1502741e-001 -4.9338686e-001 -4.8834459e-001  7.1304735e-002 -6.3991375e-001  1.8368078e-001 -1.3584192e-001  4.7605315e-001 -6.8704871e-001  1.5707522e-001 -1.2321686e-001 -1.6715259e-001 -7.3495852e-001 -5.4950618e-001 -3.4944099e-001 -6.2455520e-001 -3.7010997e-001 -3.7794869e-001 -1.0423068e-001 -1.0968954e+000 -2.2753210e-001 -7.0547498e-001 -6.7759897e-001 -2.7299669e-001 -3.1583521e-001 -5.9507764e-001 -6.3150683e-001 -2.0665030e-001  4.1995268e-001 -1.2027004e+000 -6.0875519e-002 -2.7254760e-001 -6.3541361e-001 -5.8875999e-001 -7.2050452e-001 -3.5561801e-001 -6.4078660e-001 -8.6131564e-001 -3.0844744e-001 -4.3522499e-001 -9.6076221e-001 -1.5502570e-001 -2.7224798e-001 -5.1837067e-001 -5.2736872e-001 -7.0194801e-001  2.9156290e-001 -8.6928865e-001  3.2324351e-001 -1.1914631e-001 -1.1700927e+000 -1.1007187e+000
 -3.0929729e-001 -1.3272845e+000 -3.7204417e-001  1.4459253e-001 -4.4317723e-001 -7.8490781e-001  3.0641080e-002 -1.1614817e-001 -3.8816839e-001 -4.8600970e-001 -1.0089276e+000 -1.3730009e+000 -6.4047366e-001 -4.1027380e-001 -1.4236780e-001 -1.5690363e-001  4.1310360e-001 -2.4146083e-001  3.1879816e-001 -6.2890507e-001  5.5022085e-001  7.6610298e-002 -3.8223284e-001 -7.8053820e-001 -1.8257130e-001 -2.6694254e-001 -7.4319255e-001 -5.1437881e-001 -4.0264702e-001  1.6527345e-001 -9.4675252e-001 -8.8243591e-001 -7.4787016e-001 -6.5645580e-001 -1.0825305e+000 -5.5722924e-001 -6.0513124e-002 -9.2275315e-001 -6.7429945e-001 -3.6388213e-001 -8.3776183e-001 -1.9357376e-001 -1.1825805e+000 -3.1852394e-001  6.8058068e-002 -6.4807247e-001 -1.2737640e+000 -3.2306238e-001 -6.6730502e-001 -3.5128436e-001 -1.9862767e-001 -5.7283237e-001 -5.7425249e-001 -6.3760567e-001 -4.1023623e-001 -3.7664005e-001 -2.9651796e-001 -1.7907158e-001 -1.6129593e-001 -5.1390051e-001 -1.6308817e-001 -3.3463677e-001 -1.8226749e+000  1.6533706e-001 -1.0450731e+000 -1.9100280e-001
 -6.4968798e-001 -5.2329231e-001  8.7789391e-003  1.1770899e+000 -1.1782753e-001 -1.0473249e+000 -4.1022957e-001 -1.7884391e-001  3.4891976e-001  1.6090293e-001 -1.5319527e-001 -1.5678916e+000 -4.1637397e-001 -7.4710499e-001 -7.5463994e-001 -6.5928757e-001  1.1036662e+000 -4.7156309e-001  3.2401961e-001 -3.5226585e-001  1.0735092e+000  4.2849373e-001 -6.3935299e-001 -1.8429827e-001  2.3482961e-001  7.4506199e-001 -3.9753030e-001 -9.3310578e-001 -5.7899665e-001 -6.4470706e-001  3.1173051e-003  5.2388671e-002 -2.4660028e-001 -1.3277529e+000 -5.5204782e-002  3.1827759e-001 -8.6526096e-001 -5.2684620e-001 -1.4346282e+000 -6.4354916e-001  6.9537788e-003  1.7163336e-001 -2.6705052e-001 -2.7565774e-001  2.2207332e-001  1.6027071e-002 -9.0655260e-001 -3.8325364e-001 -9.8931566e-001  1.8071167e-001 -3.0282643e-001 -4.7770868e-001 -1.0073160e+000 -4.5416813e-001 -1.3285862e+000 -6.7603655e-001 -4.1001161e-001 -1.2699820e-001 -4.5604809e-001 -6.4508596e-001 -2.0059890e+000 -1.4256443e-002 -1.7959965e-001  6.5179288e-001  5.9227816e-001  3.2438042e-003
 -8.0117777e-001 -5.6079477e-001 -1.7409453e-002  1.2869597e+000  2.3396398e-001 -3.9852477e-001 -3.1438245e-002 -2.0399960e-001 -1.5511906e-001  3.3777738e-001 -1.6262952e-001 -6.8206483e-001 -3.5219162e-001 -6.1772851e-001  5.3924395e-002  9.2529565e-003  6.4155978e-001 -2.5209223e-001  6.6797086e-001 -5.4933498e-001  6.2732504e-001  4.5207988e-001 -1.0826984e+000 -4.9049360e-001  4.9459970e-002  2.4427564e-001  3.5581801e-002  2.0155428e-001 -3.5916394e-001 -8.0662641e-002 -1.5232400e-001 -2.7040100e-002 -1.1444898e+000 -8.7784447e-001 -3.1812301e-001  3.7762280e-001 -5.0454826e-001 -4.7602541e-001  2.7455175e-001  3.1863103e-001 -1.3759086e-001  1.9788206e-001  3.2323516e-001 -3.9693685e-002 -2.1581076e-001  2.4934204e-003 -4.8021223e-001 -1.8602737e-001 -6.1066075e-002 -2.0130459e-001 -4.0789888e-002 -2.6894860e-001 -4.5055831e-001 -4.4624683e-001 -2.3579441e-001 -6.5791107e-001 -1.6798527e-001 -3.9595372e-001 -1.7247532e-001 -1.1248126e-001 -1.2009702e+000  3.5764226e-001 -2.4552885e-001 -1.9257795e-001  7.3666222e-001  7.6011147e-002
 -2.4130014e-001  1.6152528e-001 -5.5167319e-001  1.2843006e+000  2.6900841e-001  1.3936845e-001 -7.2418826e-002 -1.3455485e-001  5.5898337e-002  4.1660309e-001  3.1441010e-001 -9.0465278e-001 -2.1049200e-001 -3.0850389e-001  4.9889145e-002 -1.7763596e-001  7.9897012e-001  4.3611967e-001  4.9226776e-001  1.1326065e-001  4.7734561e-001  8.8570709e-002 -1.4398836e-001  3.3401108e-002 -7.0212779e-002  4.5939953e-001  6.4881474e-001  3.7691676e-001  3.0659620e-001 -5.4881689e-001  4.4091634e-001  2.3581227e-001  3.8558039e-002 -2.7728180e-001 -1.4087102e-001  4.7954035e-001 -3.0567155e-001  1.1184956e-002  4.8000839e-001  5.8503461e-001  3.9338111e-001 -1.5276447e-001 -2.8442860e-002 -1.1900209e-001  1.5784708e-002 -2.9793013e-001 -9.9941611e-002  1.4443462e-001 -2.7225160e-001  6.1964083e-001 -3.4391929e-001 -2.8729454e-001 -3.7583824e-001 -1.8564388e-001 -2.1742891e-001 -8.1329443e-001  2.3595254e-001 -1.9700922e-001 -4.7023114e-001 -2.6147953e-001 -1.2635601e+000  2.3912069e-001  9.7342420e-001 -1.5192752e-001  1.2904875e-001  1.4327733e-001
 -6.7148915e-001  5.5182212e-002  4.8481874e-001  1.5144480e-001 -4.9549768e-001  2.6806124e-001 -3.0298265e-001  6.2581952e-001 -1.8896517e-001  6.4064441e-001  3.7252918e-001 -6.1891514e-001 -2.6349839e-002  2.5829290e-001  1.0580976e+000  3.5316661e-001  3.3402629e-001  7.2540882e-002  4.9677246e-001  7.2164068e-002  4.9937204e-001  1.2291818e-001  1.0687908e+000  1.4264012e-001  1.7251481e-001 -4.8465375e-002  3.9123811e-001  2.8219640e-001  9.6560231e-002  2.2601851e-001  1.9993854e-001  3.2389130e-001  1.2076238e+000  9.2191536e-001  3.6161359e-001 -2.8114683e-001 -3.7397883e-002  2.0787815e-001 -4.3257107e-002  4.6327083e-001  2.9915828e-001 -7.9815236e-002  3.7947754e-001  1.3042188e+000 -4.8702565e-002 -6.1939377e-001  7.7073943e-001  1.0716187e-001 -1.3717329e-001 -1.0950429e-001  3.7605395e-001  9.5235091e-001  3.1012860e-001  5.9384176e-002  1.7611260e-001  3.7639365e-001  4.4115989e-001 -1.0049818e-001  4.7250198e-001 -1.7886684e-001  5.3124749e-001 -4.9044465e-001  6.2443567e-001 -1.9157790e-001 -2.1750270e-002  2.9271090e-001
  1.5887510e-001  3.1886730e-001 -7.4260897e-001  1.4109031e+000 -1.7712966e-001 -7.9944966e-001 -5.1327201e-001 -8.0598432e-002 -2.7346942e-001  1.5430559e-001 -4.2886586e-003 -1.4973846e-001 -3.3589820e-001 -4.5919882e-001 -5.2463608e-001 -3.1733022e-001 -4.4563349e-001 -6.3314454e-001 -6.4612306e-001 -9.6401694e-002  9.2947765e-002 -2.7036621e-001  9.1664595e-003  1.0862411e-001 -8.0328995e-003  5.9958167e-001 -8.7596538e-002 -8.9762333e-001 -2.7060940e-001 -2.6203455e-001  8.8044628e-001  4.9103849e-001  7.0263835e-001  6.4539726e-001  5.3884169e-001  6.1583271e-001 -3.0625189e-001  1.2975824e-001 -6.6924079e-001 -3.7091371e-001  5.0340720e-001 -3.2221732e-001  2.5604316e-001  1.1366667e-001 -1.3591718e-001 -2.7219292e-001 -4.2753291e-001  2.8865231e-002 -1.9080884e-001  7.2197197e-003 -3.6451000e-001 -1.1636215e-001 -3.0202807e-001 -1.0467075e-001 -7.4510632e-001  8.0864096e-002  2.3513039e-001  1.1089452e-001 -3.7814953e-002 -6.9368150e-001 -9.8962095e-001 -9.9425351e-002  6.0241974e-001  1.6610176e-001  7.3670184e-003  5.6514855e-001
 -1.7611247e+000 -7.2214595e-001 -1.2307560e+000  1.0794385e+000 -3.0422332e-001 -1.1601251e-002 -4.8505952e-001 -2.1816479e-001  1.9234951e-001  7.4699617e-003 -3.1890874e-001 -4.3354225e-001 -3.3517071e-001 -2.9146531e-001  1.6737400e-001  9.7421826e-002 -1.3213065e-001 -2.5638891e-001 -3.2646276e-001  2.1564726e-001 -2.5159570e-001 -5.1492830e-001  7.2320461e-001 -3.3999454e-001  4.3955217e-001  2.8062500e-001  1.3415665e-001 -3.6601473e-001 -2.5045196e-001  4.9476118e-001  1.2880507e+000  3.1091959e-001  3.2684995e-001  9.4731303e-001  6.2323836e-001  1.0262210e+000  4.5758431e-001  4.7833327e-001  7.4188765e-002  3.2262648e-001  6.2276663e-002  2.9497508e-001 -2.7618336e-001  7.9025989e-001 -3.4480321e-001 -1.9766932e-001  7.6475339e-002  5.1479629e-001  7.8573433e-002  2.1873178e-001  5.1117305e-001  5.9156076e-001 -8.3522751e-002  4.8892175e-002 -3.2551236e-002  2.8254939e-001  6.3537100e-001  3.1753467e-002  3.8554438e-001  1.5364706e-001 -4.8820111e-001 -1.1463373e-001  1.3464509e+000 -1.6072290e+000 -1.7796561e-001  8.2971987e-001
  3.3045154e-001 -2.2038342e-001 -3.7843478e-001  1.5946026e+000  4.6119821e-001 -8.8077142e-003 -4.9854967e-001  4.3627198e-001 -2.6937113e-001  6.1163383e-001 -2.2444090e-001 -5.9148668e-001 -3.7038336e-001 -2.4727885e-001 -2.0395290e-002  3.8578190e-001  9.8161717e-002  8.4447350e-002  5.0528062e-001  8.9825236e-002  2.4260606e-001  2.2976033e-001 -1.1039636e+000 -5.2534708e-001 -9.3792467e-002  6.5115009e-001  2.0410407e-001 -1.2775908e-001 -3.4084665e-001  1.0690923e+000  5.9945962e-001  7.2664338e-001  8.6463714e-001  9.3541262e-002  5.2176224e-001  1.1309289e+000  5.6439213e-001 -6.3977084e-001 -1.7275531e-001 -3.8356081e-001  2.4456545e-001 -6.2266496e-001 -4.6581934e-001 -9.7950200e-001 -2.3095065e-001  3.0755366e-001 -4.1864019e-001  7.4996655e-002  6.4701309e-002  1.8067987e-001 -2.7879922e-001 -5.3329318e-002 -1.6809824e-001  1.0697034e-001 -4.8124425e-001 -5.2719493e-001  1.4622304e-001  2.9357366e-001  1.9054299e-001 -2.4612211e-001 -1.0910445e-001  3.4379040e-001  2.0988830e+000  1.8443542e-001  5.3483956e-002 -1.7205532e-002
 -1.4173767e+000 -1.7520868e-001 -6.7749042e-002  1.3660467e+000 -9.0903244e-002 -7.8266790e-001  1.7363790e-001  1.2729666e-003  1.6663690e-001 -5.8228155e-001 -2.1238092e-001 -4.4750714e-001  1.6138112e-001 -1.1126073e-001  5.1577816e-002  3.7894839e-001  3.1594393e-001 -7.7743593e-001 -1.3863459e-001 -3.5030163e-001 -1.1182390e-001 -1.2898284e-001  4.6014070e-001 -1.0081740e+000  4.6268590e-001 -2.8770066e-001  2.4259489e-001 -2.1371110e-003  5.2838074e-001  4.0658357e-001 -2.1884884e-001  7.8728363e-002  3.5700723e-001  5.6328996e-001  5.7687465e-001  8.4594701e-001  1.7770553e-001  6.4040673e-001  3.1471357e-001  3.2202212e-002  2.0508740e-001  5.3880140e-001 -4.7968248e-001  2.4562198e-001  1.6557915e-001 -4.6180451e-001 -2.1019068e-002 -2.9521693e-001  4.0175770e-001 -2.1843524e-001  4.8737907e-001  3.2223990e-001  1.5185979e-001 -6.0330197e-002 -1.5183420e-001 -3.6662433e-001  2.3211451e-001  1.3100328e-001  1.7052804e-001  2.4654428e-001  6.6291704e-001  5.2501058e-001  7.9951670e-001 -1.9132558e-001  8.3101490e-001  5.1505810e-001
 -4.0962217e-001  2.0959652e-001  6.6811423e-001  1.2737743e+000  2.5692524e-001 -7.4074968e-001 -3.4947164e-001 -6.2936597e-001  4.9024202e-002  4.6966947e-002 -5.9175424e-001 -4.4585286e-001  5.2117294e-001 -2.5187425e-001 -5.2141586e-001 -1.4377112e-002 -5.4262328e-001 -1.0064275e+000 -1.4047168e-001 -9.9539015e-003 -6.8423473e-001 -9.2919453e-004  4.4557903e-001  1.4404375e+000  2.9568651e-001  1.3409416e-001  1.3345882e-001  6.8209148e-001  5.1894504e-001  3.6955560e-001  3.3086036e-001  3.2523492e-001 -4.1966812e-001  2.2560476e-001  5.3101316e-001  5.0711152e-001  1.2956480e-001  4.0483289e-001  5.4977271e-001  4.0216061e-001  3.8471117e-001  4.3242406e-002  7.2696204e-001  8.6799322e-001  2.3003795e-001 -6.4270097e-001  1.2904059e-001 -1.7740931e-002 -7.1519247e-002  1.8664781e-001 -2.8050030e-001 -4.1275945e-001 -2.2585080e-001  5.2231623e-002 -1.2551065e+000 -1.4304221e-001  6.2612749e-003 -3.6318295e-002 -2.6835213e-001  7.3933889e-002 -9.1138873e-001  5.7120046e-001  6.1865276e-001  4.5144226e-001  6.0044108e-001 -5.8944594e-002
  4.3070007e-001  3.0862844e-001 -7.0685244e-002  2.6693385e-002 -3.7744242e-001 -2.4495670e-001 -2.8686134e-001 -1.4582215e-001  1.0147003e-001  1.0959297e-001 -3.4891019e-004  1.7183055e-001  5.9442910e-001 -2.1089809e-001  4.9926016e-002  2.3680707e-001 -6.4352942e-002 -5.1977108e-001 -7.5267952e-001  2.5421958e-001 -9.9149722e-001 -1.3559006e-001  2.7916081e-001  8.3882500e-001  3.7032349e-001  1.0149883e-002  2.9198552e-001  7.3613753e-001  8.4385272e-001  1.9398869e-001  1.0371412e+000  5.6758920e-001 -4.4490515e-002 -4.3435824e-001  4.7400142e-001  5.8757250e-001  3.5607503e-001  4.7117353e-001  1.0810621e+000  6.8928879e-001  2.5713364e-001  2.6242997e-001  8.9398354e-001  4.2130411e-001  4.4914015e-001 -5.2273419e-001  4.6263044e-001 -6.3577224e-001  3.1569216e-001  2.4601620e-002  1.5805520e-001  2.3449409e-002 -4.8604103e-001  1.3424997e-001 -6.6455318e-001 -1.9862592e-001  3.9250462e-001 -1.8123678e-002  1.4717260e-001  2.8127559e-002 -6.0811475e-001  1.0808404e-001  5.0230713e-001 -9.5595669e-002  5.3711927e-002  3.8988494e-001
  1.7783884e-001  1.9043561e-002  2.9984572e-001 -7.7464225e-002  5.3618698e-001 -3.9922913e-001 -1.3409480e-001 -1.6429589e-002  6.7591323e-002  3.8384619e-001 -3.1345797e-001 -8.4846551e-001  2.8173234e-001 -7.1094970e-002 -1.3903858e-001  1.4426247e-003 -2.0923678e-001 -7.3343610e-001  5.1411743e-001  3.2093592e-001 -7.9534373e-001 -4.8034687e-002  7.6484892e-001  7.8234234e-001  2.6312366e-001  1.5470428e-001 -4.1810069e-001 -3.3115852e-001 -6.8325402e-001 -7.1258816e-002  1.3570110e+000  5.2811766e-001  1.3148076e-002  8.9382849e-001  3.9997465e-001  1.1727906e+000  6.2514816e-001 -8.2646654e-001 -7.6193815e-001 -1.6957424e-002  1.0878802e+000  1.0637983e-001  2.8589348e-001  7.4150520e-001  5.9662403e-001 -8.3714735e-001  1.6176490e-001  6.8712523e-002  2.6346268e-001  3.9038839e-001  1.6672910e-001  1.0775967e-002  8.7008809e-002  3.4752564e-001 -6.4947867e-001  3.9628379e-003  2.3829358e-001  4.7087319e-001  3.2695307e-001  1.7437884e-001  4.1372485e-002  1.8295160e-001  4.5730491e-001 -2.8814407e-001  2.1000105e-005 -2.7908353e-001
  2.0330331e-001  1.8324561e-001  2.4841094e-002  5.9279650e-002 -2.9166268e-001  1.8849738e-001 -6.4111906e-001 -1.5070028e-001  8.2267257e-002  1.1624788e-001  2.3761716e-001 -3.0856692e-002  1.8133137e-001 -1.3714321e-001 -6.1110911e-002  2.9027202e-001  6.4252431e-002 -2.8742012e-001 -6.2432871e-001 -3.4533238e-001 -1.2389929e+000 -4.8920988e-001 -9.8208276e-002 -1.2920316e-001  4.2544736e-001  2.3859336e-001 -7.2191505e-001 -7.9910892e-001 -6.7472655e-001 -6.8196137e-002  7.1610841e-001  3.9242921e-001  2.1703305e-002 -2.0334954e-001  4.1187092e-001  6.7751235e-001 -2.9923633e-001 -5.4155017e-001 -6.6303625e-001 -6.2373735e-001  5.4597905e-001  3.3957292e-001 -1.8068483e-001  4.6654621e-001  3.3448390e-001 -9.0139084e-001  2.5804694e-001 -2.8389759e-001  4.9826977e-001 -9.1309409e-002  3.1441090e-001 -4.4163342e-002 -2.1112727e-001 -4.5458632e-002 -3.3254886e-001  3.3664111e-001 -4.5936990e-002 -1.4518211e-001 -2.7008684e-001 -4.7133809e-001  7.4386423e-002 -6.1359559e-001 -4.7568769e-001  1.2888559e-001 -8.8919367e-002  1.9594890e-001
  4.4256164e-001  2.8731489e-001 -4.2392576e-001  4.0663929e-001 -1.5422112e-001 -9.4166338e-001 -3.6288116e-001 -8.5588821e-001 -2.1515592e-001 -1.8597445e-001 -6.9242528e-001 -3.9790310e-001  1.7479676e-001 -4.4370826e-001 -8.1836439e-001 -6.1216320e-001 -4.0687323e-001 -4.5578946e-001 -2.2167840e-001 -4.4260252e-001  1.7205208e-001  7.5815326e-002 -1.6953260e-002  4.8114927e-002 -3.0169528e-001 -3.7924163e-001 -4.3953906e-001 -9.1469897e-001 -7.0050535e-001 -4.0528811e-001  3.8092482e-002 -4.4534846e-001 -2.9523071e-001 -5.9145788e-002 -6.5619947e-001 -4.6224100e-001 -1.0489389e-002 -6.0921738e-001 -4.8522826e-001 -9.7750046e-001 -3.7423374e-003  5.2995061e-002 -6.5395239e-001  3.7017992e-001 -3.0759809e-002  1.1334975e-001 -5.8687890e-001 -7.0438078e-001 -3.4303957e-001 -3.4968469e-001 -6.9232856e-001 -4.4231423e-001 -5.6439285e-001 -2.1814752e-001 -8.1064167e-001 -2.2990745e-001 -5.5221924e-002 -4.5875573e-001 -8.3336492e-001  3.7640746e-001 -5.5823324e-001 -4.3619743e-002 -2.2773899e-001  4.0123032e-002  5.4534859e-001 -2.1243695e-001
 -3.4969365e-003 -1.4230095e-003 -2.2666581e-001  3.1762438e-001 -7.3262090e-001 -7.6564104e-001 -3.7041201e-001 -8.2645379e-001 -1.5588526e-001 -3.1777566e-001 -8.4978020e-002  2.0065788e-001 -3.3245402e-001 -4.2420841e-001 -6.6644939e-001 -6.7708912e-001  4.6094529e-001  1.7869489e-002 -3.3379272e-002 -9.3268787e-001 -5.6466022e-001 -1.7942336e-001 -2.6932601e-001 -8.2636367e-001 -2.2838837e-001 -2.1811872e-001 -4.0847307e-001 -8.6587196e-002 -2.6465182e-001 -4.1592977e-001 -1.1321919e-001 -5.3103586e-001 -1.1706075e+000 -6.6402241e-001 -1.0164387e+000 -5.3246200e-001 -1.5844054e-001 -3.0489346e-001  8.0919523e-002  3.1219363e-001 -2.0981697e-001 -4.2409197e-001 -9.8192492e-001 -1.3223375e-001 -2.4591683e-001 -6.2695433e-001 -2.6020969e-001 -6.7656192e-001 -3.8211476e-001 -5.7315758e-001 -8.3947423e-001 -6.6700102e-001 -3.6335014e-001 -8.0848273e-001 -4.0388096e-001 -2.2840995e-001 -7.8666290e-001 -9.1753004e-001 -1.1264970e+000 -1.0668315e-001 -2.5514728e-001 -4.9440297e-002 -7.7475367e-001  1.0564061e-002 -8.0367646e-001  7.1021309e-001
 -5.0462005e-002  1.4993627e-001 -3.7087683e-002  5.1745800e-001 -2.0492852e-001 -6.4833989e-001  2.6296074e-001 -5.0735728e-001 -6.1308197e-002  1.7220468e-001 -5.1739583e-001  7.5879616e-002  4.0722442e-001 -2.4678962e-001 -5.4459894e-001 -2.4868819e-001 -4.6172879e-001 -2.6358116e-001  6.3513320e-002 -2.9359031e-002 -2.0479168e-001 -6.7800324e-001  3.0633037e-001 -2.1062472e-001 -1.2719734e-001 -2.7422669e-001 -1.7179691e-001  1.5828439e-001 -4.2930246e-001 -3.9039430e-001 -7.6622762e-003 -1.3191455e-002 -6.8372277e-001  3.3060625e-002  3.0231599e-002 -1.1499760e-001 -2.2330479e-001 -3.9397570e-001 -2.0894307e-001 -9.0026986e-002  3.8792935e-001  1.4674274e-001 -4.3804298e-001 -4.0028181e-001  1.6530989e-001 -3.9059354e-001 -1.4463649e-001 -5.5450044e-001 -2.2788286e-001  3.7044688e-001 -1.4128738e-001  1.1056151e-001 -7.4822930e-002  1.6121254e-002 -7.8065007e-001 -2.2594760e-001  1.1081700e-001  1.6700918e-001 -3.1220464e-001  3.3756963e-001 -3.5789530e-002  2.5789842e-001 -6.5844056e-001  4.9224307e-001  2.4682863e-001 -2.2717957e-001
  2.7522521e-001 -8.0432829e-001  1.4707551e-001 -4.7035067e-001  1.8827220e-001 -2.4490581e-002  2.0010703e-001 -8.6301678e-002 -4.0873778e-003 -1.4512165e-001 -1.9212269e-002  6.8352479e-002  1.4359263e-001  5.2420942e-002  1.5280346e-001 -1.3286094e-001  1.1867831e-001  2.7983651e-001 -2.6643130e-001 -3.2766614e-001  1.8129007e-001 -3.2198289e-001  4.0174265e-001 -3.2664933e-001 -4.4735750e-001 -3.8643446e-001  1.3338446e-001  5.7838583e-001  5.7494836e-001 -6.5222952e-001 -1.5046967e-001 -4.2146143e-001  6.8012707e-001  2.4910094e-001 -3.6652256e-001  6.3650605e-002 -9.2220706e-001  2.6174301e-001  6.6915378e-001  1.1862146e-001 -1.0534254e-001 -4.9669760e-001  5.1161714e-002 -3.0866541e-001 -3.9426979e-002  4.1266603e-001 -4.4970353e-001  1.6260935e-001  3.3541684e-001 -4.0594151e-001 -3.3180795e-001  1.4479166e-001 -2.2382880e-002  1.3923530e-002  1.0204089e-001 -3.6301422e-001  1.5610282e-001  1.1623384e-001 -5.2601428e-001  4.2584797e-001  8.2470535e-001 -2.4253516e-001 -1.0799181e-001 -1.5968206e-001 -6.3258355e-002 -7.5213918e-001
  4.2116198e-001  3.0455847e-001  8.4863629e-001  6.2740499e-001  1.7859200e-001 -2.5261170e-001  4.8790031e-004 -2.2016945e-001 -8.4626658e-002  1.9000020e-001 -1.5752328e-001  1.8055532e-001  2.3769586e-001  3.5715934e-001  1.1983038e-001 -3.4915304e-002 -4.8469264e-001 -6.0704202e-001 -1.5005868e+000 -7.0623054e-001 -9.9042985e-001 -5.0188175e-001  5.6742161e-001  7.9416497e-001  1.7749724e-001 -5.3993368e-001  2.7176838e-001 -1.0241878e-001  1.7713766e-001  1.6372440e-001  4.4175015e-001  2.9587178e-001  2.0321887e-001  2.3723237e-001  1.0818135e-001  3.6574701e-001  4.8224100e-001 -4.3559493e-001 -5.8817087e-001 -3.7134869e-002  1.0880238e-001  4.1122102e-001 -1.5491650e-001 -3.7124775e-001 -3.9685458e-001  9.1112466e-001 -4.1352220e-002 -8.1071737e-001 -8.9305511e-001  1.3109234e-001  6.1076538e-002  5.8203025e-001 -2.4825307e-001 -1.0213571e-001 -1.4313450e+000  2.1250893e-001  3.0653924e-001 -1.3787748e-001 -3.6972789e-001  2.8513617e-001  7.2568454e-001  8.4271838e-002  2.4858842e-001  4.2362309e-001  6.6570531e-001 -6.9846007e-002
 -7.5207634e-001 -5.5952771e-001  3.4817868e-001 -5.7259288e-001  3.0376601e-001  2.7162800e-001  2.6182009e-001  5.5795292e-001  2.7523881e-001  3.0983609e-001  8.7277800e-001 -6.1238295e-001  2.7159941e-001  5.9272978e-001  8.2948385e-001  1.2945005e-001  5.3999007e-001  6.3656215e-001  2.3411917e-001  2.7779947e-001 -5.9624903e-002  5.2432052e-002 -3.9209612e-001 -1.2454021e+000 -7.0202595e-003 -5.3248195e-001  3.0925941e-001 -2.1016814e-001  1.6293087e-001  3.9274670e-001  7.7818991e-001  2.9550103e-001 -7.7747646e-002 -3.2174215e-002  3.7053233e-001  9.0726917e-001  8.2846016e-002  1.1029350e-001 -3.4414590e-001  1.1990120e-001 -7.6736762e-001  1.0451054e-001 -9.7598687e-001  3.1078095e-001 -1.3553103e-001  1.6420140e+000 -1.1953057e-001  4.8377502e-002  1.9641888e-001  3.8559302e-002 -8.3290330e-003  7.8576483e-001  8.0922406e-002  4.5779917e-001 -3.2337974e-001  3.7096634e-001  1.0987633e-001 -2.9700552e-001  2.1464485e-001  1.6771874e-001  9.4486935e-001  5.0066051e-001 -3.7495447e-001 -2.5249624e-002  3.7424508e-001  3.0043285e-001
  6.8423332e-002 -2.3957439e-001  1.4473956e-001 -2.8592638e-001  4.4102193e-001  2.7854269e-001  4.3559470e-001 -9.1387494e-002 -9.8924096e-003 -3.9197610e-001 -1.6386220e-001 -7.7289055e-001  4.1091550e-001  3.1139152e-001 -9.2464665e-002 -5.1249032e-002 -2.3521744e-001 -2.3143334e-001 -7.3953004e-002 -2.4173977e-001  3.0323047e-001  3.8056536e-001  2.7123344e-001  3.8497171e-001  2.7456608e-001  2.4082369e-001  1.1600564e+000  2.9092911e-001  1.8372344e-001  4.2477047e-002  2.5121988e-001  3.3077201e-001  3.0569208e-001  3.5278286e-001  5.0622624e-001  1.0403411e+000  2.4998032e-001  6.0020785e-001  1.8757528e-002  7.0443270e-001  6.1819501e-001  4.3174849e-001  1.1322012e-001 -2.2060802e-002  3.7877034e-001  3.4028050e-001  7.2795747e-001  1.1639591e+000  1.0345830e-001  5.9000002e-001  2.3502106e-002  6.5955047e-001  1.0936814e-001  1.0082910e-002 -2.4744541e-001  8.0995885e-002  4.5690688e-001 -4.3742027e-001  3.9630805e-001  6.2145876e-001  5.7006561e-001  3.8233633e-001  5.5659294e-001 -1.6045205e-001  9.7981656e-001  3.4709832e-001
  1.0338536e+000  1.0867103e-001 -1.1999423e-001 -4.5684673e-001 -2.0492827e-001  4.0019325e-001 -1.4354954e+000 -7.2088215e-001 -4.8383786e-001  2.8107750e-001 -3.1297734e-001  9.7504777e-001 -3.6399330e-001 -1.8884127e-001 -3.8771337e-001 -7.6705949e-004  2.6830398e-001 -2.5774109e-001 -9.1932635e-001 -3.2375429e-001 -2.9772193e-001 -1.2598012e-001 -1.8186947e+000  1.2811068e+000 -6.4029768e-001  2.5649844e-001  4.5992406e-001  6.9641163e-001  9.5022701e-001 -1.0960235e+000  3.1321571e-001  1.9341163e-001 -7.8570038e-001 -1.1580059e+000 -1.2399140e-001  1.9146588e-001 -5.0306128e-001  5.7089304e-001  3.6042712e-001  3.4899670e-001  1.2154489e+000 -9.0589761e-001  1.7890157e+000 -8.6952705e-001 -5.1841169e-001  3.6850820e-001 -8.5424348e-001 -9.0636041e-001 -1.4096530e+000 -1.1252566e+000 -5.7257183e-002 -1.4335818e-001 -1.2577196e+000 -1.9820256e-001 -1.0514621e+000 -1.1538983e+000 -9.0729942e-001 -5.0374336e-001 -6.3466878e-001 -1.2791480e-001 -7.2586893e-001 -4.1013303e-001  7.9301274e-001  8.6205067e-001 -1.2008562e-003  4.8702715e-001
  9.6430108e-001 -1.4154540e-001 -1.0564633e-001 -2.0151860e-001 -6.3930579e-003  7.0642352e-001  1.5093011e-001 -3.7674178e-001 -2.6346175e-001 -6.2491261e-001 -6.9876960e-001  3.6218307e-001  5.2705335e-001 -2.3223302e-001 -2.0302251e-001  4.6395248e-001  2.2708293e-001 -9.4160643e-001 -4.0553034e-001 -8.8183880e-001 -3.6504015e-001 -1.0309290e+000  6.1017410e-001 -7.0978974e-001 -5.2556507e-002 -1.1351240e-001  2.5776200e-001  7.2440156e-001  6.0989261e-001 -8.1767206e-001  3.5782102e-001 -7.6439160e-002 -5.4464080e-001  7.9457120e-002 -9.2362976e-002  4.6367173e-001 -7.3834463e-001  4.7221141e-001  5.6692709e-001  5.7097181e-001  1.5832765e-001  5.7506570e-003 -3.4798217e-001 -5.7115074e-001 -1.3510468e-001  1.2025544e-001  7.1850979e-002 -3.2625223e-001  3.8156724e-001 -7.3704285e-001  8.8251984e-001  3.8029809e-001  1.0558067e-001  2.0208362e-001  3.2132897e-001 -5.5871573e-001 -6.1089422e-001 -2.8218401e-001 -8.3111746e-001  4.4201324e-003  7.5926565e-001 -9.5986042e-001  5.0337798e-001 -5.2446871e-001  1.8921769e-001 -1.8613246e-001
  6.5118088e-001  4.3086447e-001 -7.1179399e-001 -4.6525700e-001  2.1282043e-001  4.5939808e-001  2.1313464e-002  3.0661681e-002  6.8234541e-002 -1.5532259e-001 -7.6970458e-001  3.4053772e-001  3.2681551e-001  3.5361265e-001  1.9775035e-002  2.7783310e-001 -3.9210817e-001 -6.7870945e-001 -2.2946280e-001 -2.3579660e-001 -8.7753383e-001 -5.7796929e-001 -7.5548883e-001  6.4398313e-001 -2.4453608e-001  7.0504770e-002  4.3613934e-001  1.4792219e-001  3.5320102e-002  1.4417872e-001  8.9216537e-001  6.4720776e-001 -2.7040900e-001  1.4601094e-001  8.6686634e-001  1.1704069e+000  9.3566400e-002 -2.9220441e-001  3.7582626e-001  4.2522795e-001  5.9485303e-002  4.6713625e-002  2.5766548e-001 -9.8736929e-001 -2.4389869e-001  4.2409825e-002  1.4788975e-001  2.4269823e-003  9.1832485e-001  2.5239605e-001  6.0015532e-001 -1.7486958e-001  2.3071635e-001  2.5645284e-001  5.5245424e-001 -2.1388712e-001 -5.1678666e-002 -3.5099255e-001  3.0483038e-002 -7.0984166e-002  6.9462174e-002 -1.5649794e-001  5.9972642e-001  9.8215519e-002  3.2196612e-002  2.3461762e-001
 -4.4109418e-001  5.6747177e-001 -5.0977781e-001  2.2261028e-001  1.2433584e-001  6.2242652e-001  5.1332830e-001 -3.6068988e-001  4.4730538e-001  8.1092167e-002 -4.4677443e-001  9.4314074e-001  4.2998339e-001  2.0720377e-001 -3.3277918e-002 -5.6847342e-002  3.3955115e-001 -2.3784595e-001 -4.4252847e-001 -3.3435641e-001 -2.7875972e-001  2.0625543e-002 -8.8149450e-002  6.9071342e-001  2.6972523e-001  1.3780035e-002 -2.0079992e-002 -7.7852046e-001 -3.0278969e-001 -7.8620531e-001  8.5069854e-002  1.5995081e-001 -1.9839368e-001  4.2123798e-001  6.7370304e-001  2.5141381e-001  1.3119748e-001 -6.7589826e-002 -7.2365272e-002  2.3096132e-001 -9.1000208e-002  5.9509095e-001  1.2396157e-001 -1.8507782e-001  1.3883649e-001  6.7885833e-001  7.9865774e-002 -5.7026840e-002  9.4901584e-001  1.6767914e-001  3.7878492e-001 -3.7408049e-003  7.4474218e-001  8.0754885e-002  9.9024316e-001  4.2630363e-001  2.3709561e-001 -2.2768719e-002 -2.8536414e-002  4.7674343e-001  2.4188357e-001  4.4014549e-001 -1.7824334e-002 -7.9932691e-002  9.5661665e-002 -7.8290963e-001
  4.7556662e-001  4.1008483e-001  3.3454669e-001  1.7550467e-001  3.8342771e-002  3.5447601e-001 -9.4398131e-001 -4.1329090e-001  1.1610250e-001 -2.5028757e-001 -1.0411052e-001 -4.1204895e-001  2.3512645e-002 -2.3499782e-003 -2.9902373e-001 -3.4715372e-001  2.9460835e-001 -4.3880525e-002 -8.5253820e-002 -4.1187648e-001  2.7184858e-001  3.7219324e-001  4.5389872e-002 -9.2591995e-001 -9.4643035e-002 -3.4623936e-001 -2.0087348e-001 -1.7748440e-001 -7.3865343e-002  1.9898808e-001 -2.1441678e-001 -4.6269228e-001 -8.0877315e-002 -7.4536058e-002 -2.8481281e-001 -5.0655503e-001  2.3523272e-001 -3.7855704e-001 -2.2736712e-003  1.3242491e-002 -3.2672962e-001 -1.2273488e-001 -6.1787108e-001  6.7709853e-001 -1.9156128e-001  2.1254265e-001 -7.4679019e-001 -6.1840721e-001  3.9819280e-001 -2.3144126e-001 -1.5125276e-001 -4.6812967e-001  3.6078627e-001 -3.2027512e-001  2.9110627e-001 -2.4400066e-001  7.8658542e-002 -3.7692721e-001 -4.6234099e-002 -5.6691923e-001 -2.6188216e-001  1.5725374e-001 -1.5851476e+000 -2.1954996e-001  1.6782972e-001  2.3991936e-001
  1.4522309e-001  9.0710301e-001 -3.7914105e-001 -4.3961455e-001 -2.2366365e-001 -6.9972566e-001 -3.8942548e-001 -7.5043232e-001  1.6532970e-001 -4.4364391e-001 -2.8608737e-001 -4.4016547e-001  5.9345906e-001 -2.3761195e-001 -7.9746206e-001 -8.3573769e-001  1.5450867e-001 -2.6280520e-001 -1.6384012e-002 -1.1283555e-002  5.0432570e-001 -8.8865068e-002  9.0977162e-001  5.6319337e-002  3.0310322e-001 -6.5791892e-002 -1.1880250e-002 -1.4316471e-002 -3.6921139e-001 -5.6547038e-001  7.4088964e-002 -5.5654870e-001  6.5718525e-001  5.3745412e-001 -5.4651910e-001 -4.1913943e-001 -2.0492909e-001  3.0731417e-001  3.8569354e-001  3.4330949e-001 -7.8289703e-001  4.8350799e-001 -2.6058612e-001  1.5115630e+000  2.4639544e-001  5.7562923e-001 -1.6875230e-001  3.9677138e-001  9.2654464e-001  3.1030512e-001 -6.2541248e-001 -6.0050578e-001  1.4893965e-001  1.0606829e-001  1.2237908e+000  3.1970250e-001  6.3173232e-002 -3.2125851e-001 -2.0410256e-001  5.8671169e-002 -3.8052210e-001 -1.3516571e-002 -1.4941838e+000  4.3684148e-001  1.3214861e+000 -2.9091600e-001
 -7.3409502e-001  5.3806733e-002 -2.0785634e-001  3.3890498e-001 -3.8883030e-001 -1.7517686e-002 -5.9317048e-001 -4.1553759e-001  1.3190532e-001  1.0465896e-001  4.7395322e-001 -3.8278429e-001  1.3522089e-001 -1.5442891e-001  6.3076853e-002 -8.1298331e-001  5.5726204e-001  3.8161906e-001  5.3643877e-001  9.8737411e-002  1.8347611e-001 -1.2252836e-001  1.3027236e+000  7.6912644e-001  8.1783611e-003  1.5092996e-001 -2.5624271e-001 -6.6690844e-001 -9.7821093e-002 -1.8135995e-001 -3.1237754e-001 -4.6284482e-001 -6.0611164e-001  2.3175836e-001 -1.7206345e-001 -3.6266063e-001 -1.9323297e-001 -3.6446348e-001 -5.3023638e-001 -9.4823562e-002 -2.0912585e-002  3.7650217e-001  4.6735760e-001  1.3477057e+000 -3.2372224e-001 -7.8563893e-001  2.6596778e-002  4.9158434e-001 -1.6494502e-001 -4.2111204e-001 -3.2010061e-001  2.8663119e-002  1.6812761e-001 -5.1354968e-002  7.2123826e-001  1.5997333e-001  3.1271967e-001  1.0539747e-001 -5.1034717e-001 -7.4072108e-001 -9.2369198e-001  5.6784843e-002 -8.4414409e-001 -9.5016600e-001  9.1659663e-002  8.0696327e-001
 -1.2937066e-001  1.1851716e-001 -7.2767697e-001 -7.6803576e-001  1.1993758e-001 -5.5832984e-001 -2.7921177e-002 -1.9207354e-001 -2.5113054e-001 -4.9702976e-001 -2.8033994e-001 -1.9236653e-001  2.6282220e-001 -5.2010465e-001  1.5471337e-001 -5.3861195e-001  8.5248631e-002  7.9787318e-001  7.6652326e-001 -2.4549547e-002  1.1316207e+000 -2.7794900e-001 -1.1795566e+000 -7.4385557e-001 -7.0093282e-001 -1.3160065e-001  5.6525467e-002  2.1250456e-002  1.9630751e-001 -4.2470029e-001 -4.7844887e-001 -6.0462328e-001 -1.1005463e+000 -1.7069470e+000 -7.5812901e-001 -1.1390677e+000 -1.0159286e+000  4.2439008e-001  3.6831879e-001  2.6362532e-001 -1.0858088e+000 -7.5063595e-001 -4.1746021e-001 -6.5683114e-001 -4.5953430e-001 -7.5736778e-001 -4.0208986e-001 -1.7348461e-001  2.2333772e-001 -5.0513982e-001 -1.0056810e+000 -6.2059837e-001 -3.9215705e-001 -1.9521570e-001  7.0402742e-001 -5.8188113e-001 -5.4104278e-001 -6.4183365e-001 -5.4466801e-001 -4.8489298e-001 -3.8749409e-001 -1.2911806e-001 -1.6725831e+000 -1.4334706e-001 -4.6968802e-001 -6.8770490e-001
 -8.1876661e-001 -2.3375219e-001 -4.7356887e-002 -8.5191284e-001 -2.9346106e-001 -4.2805787e-001  8.7452241e-003 -5.8599307e-002 -1.3714236e-001 -2.5438916e-001  2.6531647e-001 -1.2117779e-001  2.2495871e-001  2.0790157e-002  2.2687535e-001 -2.6132215e-001  2.5782800e-001  3.7906429e-001  1.2347256e-001 -5.4155342e-001  2.0695827e-001 -6.6271257e-002 -4.4208860e-001 -9.4875202e-001  1.0647174e-002 -5.8096614e-001 -7.6119081e-001  1.5284063e-001  2.2188985e-001 -3.4603607e-001 -1.1641626e+000 -4.4576157e-001 -1.1734869e+000 -1.0665612e+000 -5.2460743e-001 -7.8396944e-001 -3.1287110e-001  2.8822040e-002  1.5284649e-001 -3.9113840e-001 -2.5177713e-001 -1.7433093e-001 -4.8833043e-001 -5.1547518e-001 -3.6273305e-001 -8.8208933e-001 -6.5689133e-001 -1.1541309e+000 -4.1083242e-001 -1.8775952e-001  7.8302939e-002  5.9297370e-002 -6.3275617e-001 -4.9176843e-001 -4.7976990e-001 -4.5413873e-002  5.9314917e-002 -4.5192570e-001 -3.8374371e-001 -2.7955792e-001 -8.0494801e-001 -4.8136861e-001 -7.6573262e-001 -1.8371718e-001 -6.0777492e-001  4.7926894e-001
 -9.0718326e-001  3.7541019e-001  3.4984509e-001 -6.3176041e-001 -1.1272163e-001 -8.7324343e-001  4.4960477e-001 -2.0281672e-002 -1.3528499e-001 -5.0011902e-001 -6.5798143e-001 -4.5881245e-001  2.7609384e-001 -4.3160595e-001 -9.9886332e-002 -2.0018496e-001  2.4480404e-001  1.2404054e-001 -3.3624071e-001  3.9485375e-001 -2.4258014e-001 -9.1377757e-002 -4.9076499e-001 -7.8081073e-001 -2.0371978e-001  3.7975632e-002  2.7194696e-001  7.5377782e-001  3.6362383e-001 -9.0373095e-001 -7.7917752e-001 -3.8251493e-001 -1.8284197e+000 -1.7909680e+000 -5.5943714e-001 -2.0793010e-001 -1.2212557e+000  2.7838191e-001  9.4077500e-001  6.1292244e-001 -7.2003960e-001 -4.0927187e-001 -9.0673303e-001  2.8981100e-001 -4.9184749e-001 -2.7939834e-001 -5.1899339e-001 -8.1283884e-001 -3.9687912e-002  1.4743296e-001 -9.2559962e-002 -3.9144685e-001 -3.5528149e-001 -3.6057260e-003 -4.5711487e-001 -6.8602120e-002 -2.7065801e-001 -2.4821538e-001 -1.5792768e-001  4.8303758e-001 -9.2676037e-001  4.1372098e-001 -1.1593050e+000  5.3129804e-001 -2.8825702e-001 -4.8889247e-002
 -1.3544931e-001  1.2625206e-002  6.0776897e-002 -6.5793348e-001 -5.0589869e-002  2.1770224e-001  1.8366881e-001 -8.0186718e-002 -1.6725699e-001 -3.0676762e-001  7.6833977e-002  3.7133687e-001  1.6003708e-001  1.2119181e-001 -3.2143849e-001 -9.7181148e-002  1.2828772e-001 -1.7980199e-001  2.0273652e-001  2.4363150e-001 -1.3290848e-001 -5.6300178e-002 -7.3615767e-001 -5.6480019e-001 -4.0108852e-002 -3.4713640e-001  2.7495111e-001  2.2418485e-001  1.2952231e-001 -4.9585896e-001  2.5917928e-001  1.4880216e-002 -8.4521253e-001 -4.5329519e-001 -1.8828775e-001  3.7699180e-001 -3.6103302e-001 -4.6921274e-001  3.2643550e-001  1.1003264e-001 -3.4750852e-002  1.6377133e-002  4.7230345e-002 -3.1393558e-001  1.3458888e-001 -6.8444937e-001  6.3803180e-002 -2.4970720e-001  3.8911904e-001  4.7531933e-002  3.5053392e-001 -2.5481961e-001 -3.9289059e-003  2.8532049e-001  5.0731025e-001  1.1170615e-001 -1.8779896e-001  2.6922127e-002  2.2237232e-001  3.9783848e-001  3.1762826e-001  1.8733564e-001 -3.8183682e-001  4.0799987e-001  2.1261291e-001  9.8147734e-001
 -4.1042317e-001  5.8323448e-001  3.4408323e-001 -1.8490698e-001  2.2676563e-001  1.5212914e+000  6.2145781e-002  8.5390287e-001 -2.3910123e-001  5.9193171e-001  2.5584941e-001  3.9852055e-001  3.5774633e-001  7.3197373e-001  3.9734938e-001  7.2414750e-001  6.4633455e-001  1.3965333e+000  7.0185637e-001  3.8239341e-001  4.0976918e-001 -2.9865527e-001 -8.8365810e-001 -8.1231218e-001 -9.4077102e-002  3.2356805e-001  7.4685931e-001  1.0276259e+000  6.3173777e-001  5.5057080e-001  3.5018491e-001  9.3075041e-001  9.0411777e-001  1.6658346e-001  7.4284190e-001  3.1036401e-001  6.1034399e-001  3.1096882e-001  5.8263441e-001  4.8617746e-001 -2.9117186e-001 -2.4446303e-001  1.1164065e-001 -3.1373981e-001 -3.5696673e-001 -2.0930308e-001  2.5525632e-001  2.7297423e-001  8.1013820e-001  6.1453839e-001  6.9702435e-001 -1.7042512e-001  7.6964788e-001  6.4479925e-001  2.8613338e-001  6.0401113e-002  3.3976717e-001  4.4635548e-001  8.7830206e-001  2.5449979e-001  1.7184897e+000  3.3608281e-001  1.1319811e-001 -2.3889380e-001  8.9170581e-001  3.9333228e-001
  5.9003761e-002  6.3772135e-002  2.3515612e-001 -3.5220389e-001 -2.8773088e-001  1.2012017e+000 -9.8083691e-002  3.1930480e-001 -1.9999327e-001  1.6869815e-001 -8.0960258e-002  1.6472647e-001  3.5342753e-001  6.0236643e-001  1.6711777e-001  3.9765817e-001 -4.3208030e-002  4.1099957e-001 -6.7350636e-002  1.0129736e-001 -3.4499879e-001 -4.1645189e-001  7.5558816e-001 -3.2155688e-001  3.7247812e-001 -1.1951462e-002 -4.0156509e-001  2.5322511e-001  1.5978425e-001  1.0365544e-001  5.5976205e-001  6.7728895e-001  1.1153036e+000  8.8057628e-001  4.2229102e-001  6.8649045e-003  8.8299764e-001  3.2035894e-001  3.3182227e-001  1.1714004e-001 -5.4357978e-001 -1.6906393e-002 -4.0649865e-001 -6.2376749e-002 -2.0542364e-001  2.9664721e-001  1.3827995e-001  2.4202487e-001  4.1448647e-001  4.0246015e-001  3.3120892e-001  9.8691880e-002  4.8051101e-001  2.6812317e-001  5.6096560e-003  5.5243225e-001  5.3845870e-001  3.0262166e-001  5.5248576e-001  1.3508690e-001  1.8210421e+000 -5.1362974e-002  1.2335079e-001 -2.6766216e-001  3.5261956e-001 -5.9487001e-001
  1.0351202e+000  7.7483567e-001 -4.5313670e-001  5.4776578e-001  1.5037746e-001 -3.4129753e-002  1.9804891e-001  6.6934959e-001  2.2777491e-002 -5.2369446e-002  2.0129854e-001  3.1683280e-001  4.7002761e-001  4.2142821e-001  9.4541095e-002  5.4568476e-001  6.2244981e-003  6.3827187e-001 -5.2230918e-002  9.2333301e-002 -3.9695383e-001 -6.8814577e-002 -6.7243365e-001  5.9229934e-002  6.9848546e-002  2.0409598e-001 -9.1811459e-001 -1.7665478e-001 -1.7173117e-001  2.5009456e-001 -2.2510481e-001  4.6132671e-001  1.4843852e-002  4.5915539e-003  3.3345240e-001  4.7863164e-002  6.2475204e-001 -9.1399748e-001 -5.5540762e-001 -3.7412229e-001 -5.5816779e-001  1.0469612e-002 -2.3031024e-001 -8.5699346e-001 -4.1212628e-001 -6.5047089e-001 -6.5010802e-002 -9.2885733e-001  1.0921719e-001  3.0754971e-001  3.6402227e-001  1.0299072e-001  7.4874464e-001  6.2612919e-001  7.6108809e-001  5.0269977e-001  2.5125766e-001  3.3690294e-001  7.8286270e-001  6.4652886e-002  2.9493905e-001  4.2426263e-001 -3.1321515e-001  3.5046766e-001 -4.4312807e-001  9.1219097e-002
  4.0485579e-001  2.3913113e-001 -6.8108145e-001  6.3087566e-001 -3.5545294e-001  2.3733758e-001  7.7613810e-001  1.6332734e-001  1.2866632e-001 -8.5921054e-002  4.3668392e-001  2.0302919e-001  4.8916341e-001  1.2366876e-001  1.2218672e-001  7.7364084e-002 -3.9303736e-001 -1.9456539e-001  2.0467469e-001 -1.5351784e-001  4.2041768e-001 -4.1013021e-001 -5.7588274e-001 -1.3442105e-001  4.4383249e-001  4.7183653e-002 -8.2400722e-002 -1.1654284e-001 -3.4241740e-001 -2.4644625e-001  2.1641229e-001  5.4925460e-001 -1.9496572e-001 -6.8195842e-001  6.0891004e-001  3.4977843e-001 -4.8412247e-002 -3.8159784e-001 -6.2654583e-001 -1.6685602e-001 -2.9954146e-002  1.0313560e-001 -2.4118709e-001 -4.9921510e-001 -3.4428276e-001 -1.1339972e+000 -4.6853981e-001 -4.5817477e-001  4.3339680e-001 -2.0626866e-001 -5.5180118e-002  1.2796225e-001  2.8489861e-001  8.0442631e-001  1.2505739e+000 -1.8792860e-001  2.4617078e-001  1.3098140e-001 -7.8744146e-002  1.6473367e-001  2.8967238e-001 -3.7309396e-001 -9.3815063e-001 -3.3688169e-001  9.8207929e-002 -1.0397982e-001
  3.1786272e-001 -2.8887373e-001 -8.7779815e-001 -5.9765483e-001 -2.8178915e-001  7.6305677e-001  5.2432112e-002 -4.8360592e-002  2.6544430e-002 -2.7055431e-001  7.9160902e-001  1.4920375e+000  1.5052320e-001  3.8466824e-001  6.5552852e-001  2.1255664e-001 -7.3352474e-001  2.9946596e-001 -4.1164401e-001 -4.4167114e-001  1.7199382e-001 -1.9993515e-002 -1.3967131e-001 -4.6630969e-001 -7.6481606e-002 -3.0922444e-001 -4.5953156e-001 -1.9633242e-001 -2.5004859e-001  1.0728196e+000 -4.9014902e-001 -3.5633295e-001  6.7217357e-001  5.0703026e-001 -7.7659288e-002 -7.7570835e-001  5.2213569e-002 -6.7247250e-001 -5.9102404e-001 -8.2940425e-001 -4.6690570e-001 -1.3976193e-001 -9.1852791e-002 -9.1931930e-001 -7.2152634e-002 -5.8832354e-001  7.5736504e-001  3.6791727e-001  7.7864189e-001 -1.3932996e+000 -5.7022772e-001 -1.3765523e-001  4.6150783e-001 -1.0354369e-001  5.5944141e-001  1.3864995e-001 -6.0254596e-001  9.0994394e-002 -6.2725150e-001 -3.7633528e-002 -2.3896855e-001 -7.5342274e-001 -1.5440349e-001 -7.4421445e-001  5.5028940e-001  3.6682709e-002
 -4.7369183e-001 -1.9866177e-001 -6.9436639e-001 -1.3507552e+000  5.3355963e-001  5.9682467e-001  2.0173262e-001 -2.6290733e-001 -3.7898367e-001  1.3871605e-001  7.1101972e-001 -4.9138694e-002  2.9177446e-002  7.7654540e-001  6.5192576e-001  1.6842800e-001 -7.3722055e-001 -6.4773632e-001 -5.3679970e-001 -8.5823824e-002 -3.0335728e-001  9.4456034e-002 -5.3523725e-001  9.0879330e-002  6.4715039e-002 -6.0396666e-002  3.6604531e-001  8.3703043e-001  3.4384604e-001  1.5718797e-001  3.4810057e-003 -2.1286926e-002  1.0786411e-001  5.7413131e-002 -3.6380889e-001  6.7209566e-003  1.4351636e-001  5.7926645e-001  8.5798411e-001  2.4505979e-001  7.9543723e-002 -3.8212014e-001 -8.5780656e-001 -1.4366780e-001 -6.7549454e-002  6.1282373e-001  4.1832259e-001  6.4056261e-001 -3.3476826e-001 -2.4550495e-001 -9.9595854e-001 -2.4228466e-001 -1.2673888e-002 -4.1043310e-001 -5.5284947e-002 -2.6654314e-001 -2.8334621e-001  1.4511107e-001 -5.4091399e-001  7.4011348e-001 -7.2233550e-001  2.2922548e-002  1.2747920e-001 -4.4122475e-001 -2.7083018e-001 -1.6799737e+000
  2.3836521e-001  1.7472774e-001 -8.5908918e-001  3.7931127e-001  4.2997364e-001 -2.9639612e-001  3.0339888e-001 -3.8036682e-002 -2.1518582e-001 -5.8928794e-002  3.8515069e-001 -1.1626583e+000  1.1428589e-003 -2.3731488e-001  2.5598068e-001  3.0584104e-001 -2.0777765e-001 -2.1800423e-001  5.0873269e-001  3.8254735e-001 -4.0504480e-001  6.5620964e-001  5.7284257e-001  6.7006959e-001  1.1347987e-001  6.0500807e-001  6.5238534e-001  1.1902476e+000  7.9543441e-001  3.3734155e-001 -7.9800002e-002 -3.1049447e-001 -4.8591028e-001 -2.2099826e-001 -6.7905630e-001  1.8283392e-001 -3.6551483e-001  4.8725783e-001  8.6585095e-001  7.9211923e-001  7.6083158e-001  5.6447598e-001 -7.2146212e-003  5.9457981e-001  6.6225795e-001 -4.8926802e-001  3.4351244e-001  9.2250546e-001 -2.4926077e-001  1.7558158e-001  2.7716919e-002  1.2323545e-001 -5.3702817e-001 -6.8290350e-001 -2.9077734e-001 -1.8397688e-001  1.0222272e-001 -3.2615309e-001 -1.4838020e-001  2.5074095e-001 -9.5706367e-001  2.8689885e-001  3.4326490e-001  3.4830185e-002 -1.3598545e-001 -5.5335893e-001
  8.4307610e-002  2.7062641e-002 -7.9774446e-001 -2.9926398e-001 -3.8383613e-001 -6.8799788e-001 -5.3420112e-001  2.2136893e-001  5.1303624e-001 -3.2762617e-001  1.5101704e-001  1.9865880e-001 -1.9370028e-001 -2.1948339e-001 -5.0350646e-001 -2.1787699e-001 -5.7449449e-001 -1.7004418e-001 -1.0329997e-001 -5.7180818e-001 -1.1061058e+000 -2.0650500e-001  2.3922629e-001 -3.7367436e-001 -3.4284424e-001 -1.2139373e+000 -6.8016984e-001 -1.1126221e+000 -1.0876019e+000 -1.1253567e-001 -6.0235647e-001 -7.5811334e-002 -1.8136556e-001  4.8315485e-001  1.4404127e-002 -3.1228164e-001  2.0021774e-001 -2.9314948e-001 -1.1495252e+000 -1.0936617e+000  1.4092943e-001  7.8027699e-002  1.9551864e-001  5.8371196e-001  3.4978839e-001 -1.2134811e+000  8.6163257e-002  5.1341204e-001 -7.4350805e-001 -2.4332938e-001 -6.4951011e-001 -2.6980148e-001 -1.0540797e+000 -9.4854080e-001  1.8547149e-001  1.2348354e-001 -4.2758355e-001 -1.5710280e-001 -7.4501056e-002 -1.3383267e+000 -1.6804453e+000 -7.5969736e-001 -8.2610586e-001 -4.9051949e-001 -2.2364105e-001 -8.4428953e-001
 -1.4367343e-001 -3.8635880e-001 -1.8091123e-001 -1.0672974e+000  6.5476247e-002 -3.7241270e-001  6.8822209e-002  2.2321351e-001  4.9727939e-001  1.1114958e-001  5.1808470e-001  1.5975423e-001 -2.9251917e-001 -3.4207126e-001 -2.3515715e-001 -2.7221690e-001  1.8682219e-001  2.2358612e-001  4.2260728e-001  2.7706586e-001 -2.8537118e-001  4.2576609e-001  8.7049371e-001 -7.3408534e-001  7.9832699e-002 -6.3514966e-001 -5.0673179e-001  2.3433391e-001 -5.4332002e-001 -5.1469180e-001 -8.3662390e-001 -3.1959161e-001 -1.0471827e+000 -4.8179214e-001  2.2194616e-001 -8.0134564e-002  3.5940021e-002 -7.5930358e-001 -4.6158182e-001 -6.0672367e-001 -4.6635488e-001  2.2165887e-001 -3.1108144e-001 -1.5764811e-002  5.0613228e-002 -2.3587926e-001  2.2648271e-002  3.4527813e-001 -4.8153846e-001  3.1156266e-001 -3.8739367e-001 -3.0417305e-001 -3.6444693e-001 -3.0289774e-001  6.2394699e-001  3.2419618e-001 -1.8560697e-002 -1.3101210e-001  4.7220117e-001 -3.2352882e-001 -2.7599368e-001 -2.3342894e-001 -5.5668533e-001 -1.3170072e-001 -5.9817990e-001 -3.5701903e-001
  2.6114138e-001 -3.3559880e-002  1.4209331e+000 -1.6697143e+000  2.8033350e-001  2.5654452e-001  2.0689919e-001  5.2069844e-002  5.0078879e-001  1.6507456e-003  6.0738866e-001  6.0620433e-001 -3.6290808e-001  1.2970288e-001  1.8787569e-001  3.8270309e-002  5.2048539e-001 -1.1713934e-002 -8.3767992e-001  4.7769731e-001 -3.9434035e-001 -8.9884895e-002  9.6711751e-002 -3.9533921e-001 -1.8827086e-001 -5.8371700e-001 -7.0773632e-001 -3.5840090e-001 -6.2782339e-001 -4.3353547e-002 -1.0073338e+000 -6.1498559e-001 -4.2959694e-001 -5.1538992e-001 -5.1269014e-001 -1.2322408e+000  2.0753582e-001 -6.0747647e-001 -2.0709261e-001 -1.4264161e-001 -1.0812432e-001 -1.8787325e-003 -1.1665713e-002  9.5183129e-001 -7.1160112e-003  2.5718010e-001  2.5676234e-001  6.7424923e-002 -9.1781379e-001 -7.6474982e-002  9.4092138e-002 -9.7911422e-003 -8.4041626e-001 -5.8204242e-001  3.2939567e-002  4.8160872e-001 -2.3018150e-001 -2.4139245e-001  1.7752892e-001 -6.7442457e-001 -1.0428729e+000 -2.5457410e-001 -7.9100683e-001  2.9561572e-001 -3.2075693e-001  1.2760008e-002
  1.2839877e+000 -5.7496438e-001  8.6076240e-002 -1.1850890e+000 -4.0282313e-001 -5.0148018e-002 -8.1670387e-001 -7.5081191e-001 -4.6052218e-001 -9.5011069e-001 -8.2623716e-001 -8.2549476e-001 -9.2784195e-001 -6.4141559e-001 -5.0239323e-001 -4.0613457e-001 -3.6661281e-001 -1.2465607e+000 -1.0017037e+000 -1.0207159e+000 -1.5320619e+000 -6.0783756e-001 -1.7417969e-001 -7.4335689e-002 -9.8915968e-001 -2.1596808e-001 -9.8878527e-001 -1.1375869e+000 -7.1347749e-001 -7.1018894e-001 -1.3264878e+000 -8.1848375e-001 -2.1693219e-002  2.4382561e-001 -1.5958331e+000 -1.7440498e+000 -9.9849183e-001 -1.2508521e+000 -1.5261462e+000 -8.9514650e-001 -1.8212536e-001 -5.9280492e-001 -2.0081866e-001 -3.7904671e-001  2.0325496e-001 -6.6448832e-002 -2.3111282e-001  2.6002229e-001 -7.3572570e-001 -4.8851374e-001 -9.9468646e-002 -6.5463737e-001 -8.9717606e-001 -5.9119572e-001 -6.3214180e-001 -8.2613208e-001 -7.5589999e-001 -4.8693478e-001 -1.1952190e+000 -5.9328849e-001 -1.5808278e+000 -9.4892139e-001 -6.4900568e-001 -4.2358211e-001 -1.0345531e+000  6.5653148e-002
  5.6494054e-001 -8.9107392e-001 -5.8967684e-001 -1.1107333e+000 -4.1478674e-001 -2.0861579e-002 -3.1083341e-001 -7.1873123e-002 -2.1106585e-001 -2.4958966e-001  3.1772835e-001  1.6344702e-001 -7.8562747e-001 -2.6897027e-001  2.9133833e-001  1.4345387e-001 -1.0597071e+000 -7.8184030e-001 -1.6231629e+000 -3.0070193e-001 -7.2586556e-001 -4.3038671e-001 -5.4606390e-001  1.1782897e+000 -4.0565814e-001  2.3354735e-002 -3.8551097e-001 -5.6487548e-001 -7.2798918e-002  3.6614636e-001 -6.3951586e-001 -1.8449059e-001  1.1371890e+000  7.2854011e-001 -2.2508965e-001 -6.0790603e-001  3.8460460e-001 -3.1569581e-001 -3.7669014e-001 -4.2687468e-001  4.1133163e-002 -6.2434261e-001  8.2333370e-001 -6.4710906e-001 -1.8609431e-002  4.5504997e-002 -4.6778469e-001 -3.6001087e-001 -6.8794819e-001 -8.0774514e-001  3.6560113e-001  3.7928888e-001 -4.6384281e-001 -6.9894632e-001  7.3660700e-002  6.3987705e-002 -2.6336932e-001 -5.2371667e-001 -3.9324019e-001 -9.8582008e-001 -3.8876752e-001 -1.0817141e+000  4.3644378e-001 -5.1667169e-001 -1.5825954e+000  1.9990493e-001
  9.3854369e-001 -4.6614226e-001 -8.5144687e-001 -4.0391887e-001  2.7719631e-001  9.6299952e-001  2.3682003e-001 -7.2055545e-001 -3.4323971e-001 -9.0177542e-001 -7.7940899e-001 -4.3881233e-001 -7.3394123e-001 -4.8197549e-001 -7.3862834e-001 -6.1407157e-001 -1.3244906e+000 -4.9640713e-001 -7.8738858e-001 -1.8506259e-001 -4.9916204e-001 -7.0932185e-001 -1.0880926e+000  3.3034464e-001 -7.4286434e-001  2.3865463e-001  2.0570336e-001  2.8179460e-001 -5.4535560e-001 -5.0213265e-001 -2.6485399e-001 -1.0283750e+000 -7.7166650e-001 -2.0838918e-001 -5.3985135e-001 -3.1181041e-001 -4.1767467e-001 -2.1315655e-001  2.5837242e-001 -6.6311909e-002  3.5502003e-001 -2.2718250e-001  9.4702172e-001 -9.5967469e-001 -6.2673901e-001 -4.8812424e-001  3.5121192e-001  1.7899472e-001 -4.5515928e-001 -5.5198825e-001  1.3870638e-001 -2.0235041e-001 -5.5059242e-001 -5.5732787e-001 -3.8675447e-001 -5.8455973e-001 -7.4765648e-001  9.9953797e-003 -8.8197153e-001 -4.8056494e-001 -6.1142501e-001 -6.8370723e-001  1.0132670e+000  7.5287762e-001 -5.4964287e-001 -9.2514212e-001
  5.4942736e-001  1.1864471e+000 -1.2458521e-001  2.8181287e-002  4.0773536e-001  8.1554993e-001 -6.8322334e-002  7.7113705e-001 -2.7468749e-001  5.8356247e-001  2.5116110e-001 -1.3931786e-001 -4.3440157e-001  4.4153221e-001  4.2308757e-001 -1.3304595e-001  3.4328597e-002  1.1742979e-001  7.9898578e-001  1.5138989e-002  6.4422373e-001 -5.6658376e-002  9.1055659e-002  8.3131936e-001 -5.0690205e-001  1.9323800e-001  1.9493307e-002  3.6433302e-001  6.7288671e-003  6.7681115e-001  3.8501906e-001  1.1424820e-001  5.2328603e-001  7.2343248e-001 -9.4022185e-002  1.4671644e-001  4.7368642e-001 -1.2344476e-001 -3.0856911e-003  2.4386531e-001  2.3474160e-001 -1.1299172e-001  8.8189853e-001  5.1020420e-001 -1.5259657e-001 -1.2912551e-001  6.4743437e-003  6.9868979e-001  1.7221451e-001  1.0033084e-002 -2.1714172e-001 -2.5060920e-002  2.2908626e-001 -1.5419510e-001  7.5006219e-001  2.4286207e-001  1.5684319e-001  6.7170899e-001  6.5214826e-001 -3.9309639e-001  9.5027320e-001  1.7084971e-001  3.2793763e-001 -4.7366353e-001  4.3233582e-001 -8.3063226e-001
 -5.7841069e-001  5.2534457e-001 -1.9856620e-001  1.2946938e-001 -3.7102504e-001 -5.1613080e-001 -2.1253926e-001 -6.1864063e-002  2.3758839e-001 -2.8834924e-001 -1.0950242e-001 -6.5686721e-001 -2.2901777e-001 -4.1200034e-001 -3.1607072e-001 -5.2958216e-001 -4.2113711e-001 -6.8807156e-002  6.1435630e-001 -3.4110046e-002  6.2200926e-001 -1.7999416e-001 -5.2413042e-002  2.5412705e-002 -4.3798912e-001  7.9659882e-002 -5.0858171e-001 -9.6697384e-001 -4.4896060e-001  1.1041549e-001 -3.2327099e-001 -2.1024044e-001  4.3785281e-001  8.5812914e-001 -4.9542272e-001 -1.0191433e+000  2.8222905e-001 -4.2773235e-001 -5.9444887e-001 -5.7494444e-001  7.6069377e-002 -1.1645777e-001  1.8495494e-001  2.5557612e-001 -4.5843694e-001 -8.5701929e-001  1.7759022e-001  6.4875927e-001 -3.9160277e-001 -4.6423058e-001  6.8154639e-002 -1.0762384e-001 -3.6526963e-001 -2.2366255e-001  1.4583618e-001 -1.5546944e-001 -1.7162972e-001  1.7592596e-001  2.5369396e-001 -4.0148920e-001  1.1583393e-001 -2.3119231e-001 -4.0353625e-001 -1.1993934e-001 -4.8342749e-001 -1.3494676e-001
  2.4995863e-001  1.1734754e+000  7.0735768e-002 -5.5347058e-001  3.7179594e-001  6.9090449e-001 -1.1154405e-001  6.2082636e-001  2.2218933e-001  6.7514069e-001  3.0346633e-001  6.8356440e-001 -4.2994051e-001  3.9662057e-001  7.0363592e-001  1.8326743e-001  6.3957267e-001  2.5832778e-001  1.4678576e+000  1.4344932e-001  5.9507974e-001 -7.3341217e-002  4.9053514e-002  2.4731128e-001 -4.1722909e-001 -3.5837559e-002 -1.7735431e-001  5.1496464e-001  6.8798440e-001  1.6664278e-001  1.7101261e-001 -2.7519163e-001  5.4376476e-001  3.6981281e-001 -1.5303769e-001  6.0224117e-002 -1.7758786e-001 -1.0825927e-002 -2.2876507e-003  2.2063443e-001  1.8838030e-001 -5.7575373e-001  3.8889532e-001  6.4298924e-002 -8.3591694e-002 -9.5349271e-001 -1.7926783e-001  6.4882840e-001  1.9140910e-001 -2.9895704e-001  2.4027831e-001  4.0537927e-001  1.3912143e-001  5.0578451e-001  1.1213494e+000  3.5306752e-001  3.0319797e-001  7.5426686e-001  6.5522414e-001  3.8618182e-002  1.4190173e+000  1.5111564e-001 -7.9295568e-001 -1.1644934e+000  2.9424520e-001 -9.7317422e-001
 -2.6680833e-001  1.2554711e-001  3.3986588e-001 -3.6147510e-001  3.3856839e-002  7.1310670e-001  1.0623765e-001  3.6358282e-001  3.3129177e-001  6.1610791e-001  3.1413741e-001  9.9990269e-001 -1.0194227e-001  2.2122430e-001 -4.5603632e-002  1.8231040e-001 -2.1757690e-001  5.0665870e-001  5.2012194e-001  2.9380759e-001  3.2336161e-001  2.0372340e-001  3.5046763e-001 -7.8357595e-002  2.9704480e-001  1.5110719e-002  3.2962117e-001  1.0891314e+000  7.6215322e-001  3.0909298e-001  5.0692293e-001 -1.6447429e-002  1.6706518e-001  3.1083083e-002 -7.1212899e-002 -1.6100402e-001 -4.4757281e-001  3.1874890e-001  8.8475972e-001 -6.4109270e-002 -2.2768797e-001 -9.2944638e-002 -6.9775454e-001  2.0525407e-001 -2.2240555e-001 -4.2830193e-001 -4.3273532e-001  7.7559388e-001 -8.5146747e-002  2.7163600e-001  1.8836897e-001  8.5466866e-002  3.8653632e-001  1.6223948e-001  7.1529116e-001  6.5256861e-001  4.6685677e-001  4.0855411e-001  1.7764870e-001 -5.3930181e-002  8.5727254e-001 -9.4098514e-003 -8.7017458e-001  5.8358968e-002  5.0802139e-002  5.6225256e-001
  7.0312447e-001  1.8510781e-001  7.0552330e-001 -4.0864519e-001  3.2824615e-001  6.5350791e-001 -1.5854333e-001  3.6457559e-001  4.3957188e-002  5.5132079e-001  4.8733273e-001 -7.3418188e-004 -5.5749308e-001  2.2754176e-001  2.0162319e-001  2.5688946e-001  8.6156043e-001  1.6833410e-001  5.3616380e-001  1.5144478e-002  4.1811374e-001 -2.4552747e-001 -3.5098538e-001 -3.9476826e-001 -3.7776074e-001 -3.3759413e-001  6.7361775e-002  4.1736785e-001  2.5986745e-001  6.7362961e-001 -2.3157926e-001 -2.5002704e-001  4.3545543e-001 -2.1299532e-001 -6.5410798e-001 -3.9993356e-001  3.4498746e-001 -5.0275994e-001  4.6065787e-001  1.2670945e-001  2.1990253e-001 -7.3367817e-001 -4.9579351e-001 -8.7948215e-002 -2.0966031e-001  5.1398301e-001 -1.2517004e-001  8.0939919e-002 -4.6920273e-002  1.0226502e-002  4.4548234e-001  2.6987456e-001  7.0592376e-001  3.8052726e-001  7.0373886e-001  2.5391419e-001 -2.2207597e-001  5.4947591e-001  3.5590850e-002  6.0432649e-001  1.3038316e+000  1.7372228e-002 -2.5927971e-001 -2.4028130e-001  1.7387700e-001  4.2545150e-001
  1.7648608e+000 -1.4372101e-001 -1.7992228e-001  2.8978828e-001  1.5579830e-001  8.4165049e-001  6.0215845e-002  5.5518978e-001  2.4887237e-002  2.6365557e-001  4.6194096e-001  6.9070693e-002 -2.2542931e-001  2.7811517e-001  2.7245442e-002 -3.1885035e-001  1.7462803e-001  3.0526958e-001 -5.5868045e-002 -5.8892185e-001  2.4281254e-001 -4.6795158e-001  4.9948484e-002 -4.5947109e-001 -6.8373775e-002 -6.3486982e-001  5.4016794e-001  5.8123973e-001  3.0623913e-001 -5.5468366e-002  3.2865344e-001 -9.9115503e-004  3.7302941e-001  3.6449224e-001 -2.2877864e-001  6.1682512e-002  1.9215911e-001  2.7670211e-001  1.8665359e-001  2.0074587e-001  1.2892038e-001 -1.5870931e-001 -4.6148337e-001 -6.0957786e-001 -5.4002919e-001  8.6403013e-001 -2.4756876e-001  1.3005108e-001 -2.4601783e-001  8.9672864e-002  3.3725510e-001  4.1804868e-001  5.2818087e-001  2.7032717e-002 -1.9162996e-001 -2.7796466e-001  8.0998353e-002  5.3775839e-001 -1.0616939e-002  2.6751582e-001  1.2699566e+000  1.3163720e-001  2.6805392e-001  9.5641204e-001 -6.4404410e-001 -1.9470813e-003
  1.5370550e+000  5.3199333e-001 -1.3185352e-002 -8.2876838e-001  6.9225938e-001 -1.9563033e-002  3.0295593e-001  6.7921704e-001 -2.4198261e-001 -2.1840186e-003  4.4403319e-001  5.7707116e-001  7.3870593e-002  2.5401071e-001  6.9411912e-001  9.5174245e-001 -3.8863728e-001  8.3178978e-001  2.3738485e-001  1.7920402e-001  1.0241838e+000 -2.8783386e-001 -1.3772802e-002 -1.5035986e-001 -3.1327492e-001 -1.9918799e-001  6.5733547e-001  1.5472794e+000  9.6772715e-001  3.9772012e-001 -8.9292635e-002  1.9678585e-001  1.3535564e+000  1.9528413e-001 -2.9949968e-001 -3.8591008e-001  5.3920111e-003  9.9297844e-001  9.6389804e-001  6.8467156e-001 -1.9071459e-001 -7.4010953e-001 -5.4363480e-001  2.0768758e-002 -2.3081109e-002  1.6733480e+000  3.0222856e-001  9.2001911e-002 -1.7104620e-002 -2.5092731e-001  1.6815139e-001  1.6172587e-001  5.3531126e-001  6.4670173e-001  9.7742090e-001  1.7556097e-001 -3.8306561e-001  3.8213019e-001  5.2848383e-001  2.0889862e-001  9.8653881e-001  2.4045613e-001 -3.6693583e-001  2.8647844e-001  3.6224400e-001 -6.9376042e-001
  8.1313435e-001 -1.5227388e-001  2.1783544e-001 -1.1656259e+000  7.4307646e-001  5.9769510e-001  4.5756917e-001  4.5374226e-001  2.8992272e-001  2.7405481e-001  2.5706760e-001  6.9909014e-001  2.9142230e-001  3.5744983e-001  1.3116572e-001  1.7503385e-001 -3.4544173e-001  1.4253998e-001 -5.1730581e-001  2.1057318e-003  5.0158450e-001 -4.3093648e-001  2.2119837e-001  1.3169882e-001  2.0384860e-001 -1.5384595e-001  1.0922871e+000  4.5236439e-001  5.5008809e-001  5.9515511e-001  4.3276423e-002  2.3801525e-001  1.0471823e+000  9.2270115e-001  5.7320821e-001 -1.8108676e-001  7.4748474e-001  1.4129752e+000  4.0230113e-001  9.3390806e-001  1.8580012e-001  1.9566684e-001  6.6588743e-001  4.9491074e-001  2.2904656e-002  7.9838197e-001  3.0603679e-001  3.2248292e-001  1.8759778e-001  2.7877063e-001  2.0886878e-001  2.8087053e-001  4.6318640e-001  4.6905568e-001  6.5440964e-001  2.1981816e-001  2.4790543e-001  4.1585424e-001  8.2465325e-001  6.1423106e-001  7.6588844e-001  4.7477347e-001 -1.2106954e-001  6.7653095e-002  5.3552907e-003 -9.2451989e-001
  5.2886858e-001  7.8207697e-001  2.4981952e-001 -8.1425540e-001  4.8731396e-001 -3.9506279e-001 -4.5686992e-003  9.3083912e-003  2.1102048e-001  4.2747974e-001  6.0125273e-001  4.8217510e-001 -2.6527006e-002  3.8550278e-001  1.4867248e-001  7.0112287e-001 -2.8665932e-001  5.6795580e-002 -6.6568574e-002  8.5439736e-002  5.7543337e-001  2.2524131e-001 -3.7623738e-001 -4.0384972e-001  2.1352616e-002  2.1434875e-001  3.0477456e-001  2.2135811e-001  3.7632342e-002  1.1360832e+000 -4.6364803e-001  9.7314942e-002  1.1994684e+000  9.6569308e-001  3.0825915e-001 -5.5985909e-001  8.4599703e-001  3.8503959e-001  1.5038194e-001  2.6751530e-001 -3.4091230e-001  2.8763181e-003 -3.3239136e-001  6.1116468e-001 -1.8988098e-001  1.9706958e-001 -6.8063601e-002  3.9815516e-001  1.8346405e-002  1.6227881e-001  3.8642594e-001  3.9859446e-001  8.3753181e-001  3.2451251e-001  2.2226859e-001  6.8340223e-001  3.7088505e-001  2.1520652e-001  3.7100262e-001  3.7336623e-001  1.5085205e+000  4.1548196e-002 -1.0014109e-001  4.2729280e-001  1.8137606e-001 -4.2973441e-001
  7.8665718e-001  6.1220994e-001  4.4891217e-003 -8.3107112e-001  8.5138445e-001  1.1579119e+000 -1.0449413e-001  7.3613538e-001  3.3792785e-001  4.8055056e-001  6.1676761e-001  6.9720586e-001 -5.9712875e-002  7.9282702e-001  6.9057722e-002  1.7182530e-001  9.9220791e-002  7.0773506e-001  5.6645876e-001  5.9697958e-001  2.5715180e-001 -1.7447038e-001  7.0083636e-001 -1.2860797e-001  1.9940356e-001  2.5351426e-001  5.2360358e-001  8.3998457e-001  6.8770937e-002  1.0589896e+000  3.8004419e-001  3.2947129e-001  1.0355646e+000  1.2869282e+000  5.5926206e-001  1.1021314e+000  1.1342317e+000  7.1748068e-002  2.6366188e-001  2.9252013e-001  2.7811281e-001  3.8886864e-001  2.0853402e-001  1.0688493e-001 -2.3200982e-001  1.0377274e+000  1.1849789e-001  9.7617404e-001  1.1337974e+000  4.0285758e-001  1.2402518e-001  3.4339158e-001  8.1957521e-001  4.8397312e-001  7.3624408e-001  8.9961010e-001  1.5847546e-001  9.3176587e-001  8.6818232e-001 -9.2721122e-002  1.5179062e+000  3.0413213e-001  3.9734857e-001  5.1168844e-001  3.1151156e-001  2.3320801e-001
  4.7249424e-001  3.6501542e-001  5.5012779e-002 -1.2758018e+000  5.3086061e-001  1.3891040e+000 -6.5435058e-002  6.7043754e-001  1.0623314e-001  1.1713746e-001  6.3528124e-001  2.9670206e-001  6.8537133e-002  8.5043958e-001  5.4270499e-002  6.7834635e-002 -1.0561048e-001  7.7029538e-001  1.6393370e-001  7.2983302e-001  3.8925563e-001 -5.1896450e-001 -1.0630673e-001 -8.0917042e-001 -2.4641264e-001 -3.9572464e-001 -2.0478811e-001 -6.7970111e-001 -4.8011171e-001  8.4233995e-001  1.2938407e-001  1.5336676e-002  4.0389608e-001  3.2383026e-001  2.0730797e-001  4.1709639e-001  7.9001308e-001  1.9941757e-001 -4.1354576e-001  6.1806037e-002 -6.3480331e-001 -3.1156709e-001 -4.1542583e-001  2.6430575e-001 -1.2181976e-001  5.8215733e-001  3.4721486e-001  4.6106952e-001  6.2736449e-002 -1.7819804e-001  4.9900528e-001  7.0713195e-001  5.0223917e-001  6.7420171e-001  3.6102023e-001  3.3296259e-001 -1.4533433e-001  8.0316140e-001  7.7952816e-001  3.3965140e-001  7.2947493e-001  5.3749778e-001 -1.3141430e+000 -3.8348960e-001  5.7907608e-003 -3.9413473e-001
  1.9094024e+000  7.8879788e-001  4.7261962e-001  1.6273771e-001  9.8301616e-001  2.2714601e-001  5.0203144e-001  8.6816913e-001  4.2191585e-001  8.4369706e-001  4.8540652e-001  1.0394865e-001  8.3844577e-002  6.1719675e-001  1.2209054e-001 -9.9049235e-002 -1.7403186e-001  6.6984705e-001  8.4400199e-001  1.0328783e+000  7.2113987e-001  2.5279347e-001  7.9647602e-001 -4.1428596e-001 -1.1793035e-001  3.6639639e-001  8.2479636e-001  3.1488719e-001 -6.0445776e-002  5.4143243e-002  4.6518925e-003  1.4469242e-001  5.2638553e-002 -4.0473788e-001  1.1396380e-001  1.1323515e-001 -3.0843472e-002  6.9717804e-001  6.8929246e-001  9.4050669e-001  1.2275956e-001 -3.5652421e-001 -3.8509484e-001  8.8579102e-001 -2.0043238e-001  8.8914097e-001  1.7157550e-002 -2.7548568e-001  4.3237864e-003  5.4870112e-001  4.0241660e-003  2.9445095e-001  1.9152086e-001  5.5728205e-001  5.1423261e-002  2.5295395e-001  6.0582802e-001  9.5180513e-001  8.1662578e-001  9.2618362e-001  7.9587633e-001  6.3344711e-001 -8.0767530e-002  6.6856370e-001  4.3214522e-001  1.0014017e-001
 -8.3921919e-001 -6.2951669e-002  4.7658567e-001  7.5377487e-003  7.0322487e-002 -2.1369784e-001  8.8670075e-001  5.7723591e-001 -6.3925904e-002  9.6591813e-001  4.9559376e-001  1.0535093e+000  2.1168965e-001  5.3486663e-002  4.2977583e-001  2.6366105e-001  1.5470616e-001  8.0851490e-001 -1.7540915e-001  5.4969022e-001  3.3243357e-001  7.0816650e-001  5.3587161e-001  1.1052602e-002  2.0685585e-001  3.0030373e-001  1.1237952e+000  2.2390257e+000  1.5407186e+000 -7.2010008e-002  3.0751951e-001  4.8227280e-001 -7.5259662e-002 -3.1773304e-002  9.6412520e-002  2.5288470e-001 -7.2886636e-002  1.1132630e+000  2.0332664e+000  1.5440599e+000 -1.4539079e-001 -5.9222652e-002  5.1266614e-001  3.9898361e-001  2.6917514e-001 -4.4129791e-001  1.6453990e-001  5.7959378e-001  2.3524618e-001  3.1505192e-001  3.4965915e-001  4.6920296e-001  2.9281745e-001  7.2128420e-001  1.0060490e+000  7.7993951e-001  6.9268784e-001  3.7617542e-001  7.7399845e-001  7.5861238e-001  8.4910337e-001  6.5053368e-001  2.0625364e-001 -6.0429900e-001  1.4057992e+000  5.9638979e-001
 -3.9922262e-001  1.0596946e+000  1.0916496e+000  5.7671219e-002 -1.2406633e-001 -7.6004074e-001  6.4462711e-001  2.9003711e-001  1.4589617e-001  6.7032642e-001  2.6538655e-001  7.8199880e-001 -2.2927191e-001 -3.7531504e-001  6.0952412e-003 -2.3104897e-001 -3.3103060e-001 -1.6950724e-002 -1.6870364e-001 -1.9886211e-002 -3.4668949e-003  2.2894443e-001 -7.4540148e-002  3.1366820e-001  2.5969400e-001  2.4534650e-001  4.1703679e-001 -2.8079636e-001 -4.4489141e-001 -6.9467016e-002 -5.6646894e-002  5.9953191e-001 -4.5019197e-001 -9.1842496e-001 -1.8688761e-002 -6.3021742e-002  3.0963491e-001 -1.8585089e-001  2.4537014e-001  4.7623101e-001 -1.9183851e-001 -1.5631137e-002  2.3352105e-001 -8.4390679e-001 -1.6776818e-002 -5.7478661e-001  8.5372757e-002  2.8798457e-001  6.4815238e-002 -1.7038718e-001  7.2277043e-002 -2.1230792e-001 -3.4115585e-001 -2.1353282e-001 -2.5820247e-002  2.9403457e-001  2.3517794e-001 -6.8203023e-002  9.3918443e-002  3.7047828e-001 -6.9568268e-001  3.4376747e-001 -7.4574261e-001 -3.7154740e-002  8.2613489e-001  1.2618568e-001
 -1.0456293e+000  3.3656061e-001  6.2968525e-001  1.1285683e+000  9.2316510e-002 -3.8915166e-001 -1.4505826e-002 -7.0416434e-002 -9.8679746e-002  6.9197745e-001  8.8833728e-003  7.1504433e-001  5.1368640e-002 -6.1027977e-003 -6.3840278e-001 -2.7596190e-001  1.1333394e-001  6.0241907e-003 -4.3967315e-001  1.9869570e-001 -1.5382081e-001  3.5784557e-001  1.1834199e+000 -5.8023926e-002  6.0105108e-001  2.6815007e-001 -8.9276307e-002 -6.7785320e-002 -2.5605352e-001 -2.1363946e-002  4.8404850e-001  1.1445881e+000  8.5577013e-001  6.5297927e-001  8.1407637e-001  3.4054245e-001 -8.5985109e-002 -2.0454241e-001  4.4287634e-002 -6.2065999e-001 -5.6663770e-001  2.2647477e-001  3.8150550e-001  1.1967010e+000  1.4162783e-001 -1.9871940e-001 -3.9710864e-002 -8.8684153e-001  2.3389146e-001  3.3833884e-001 -2.2951709e-001 -4.7137473e-001 -2.2740118e-001  2.3782758e-001 -1.7963070e-001  6.8777250e-001  8.4740344e-001  8.6274016e-002  6.8417149e-002 -5.8130115e-001  4.3249473e-001  3.0895719e-001 -1.4358967e-001  1.8640332e-001  2.8609059e-001  5.3482121e-001
  1.0188037e-001 -7.8087661e-002  2.6904490e-001 -2.1878635e-001  1.3635800e-002  5.9582355e-001  4.9312969e-002  6.2894553e-001 -2.0254738e-001  1.2687999e-001  1.4432723e-001  4.3789275e-001 -5.6578341e-002  8.4782848e-001  4.9327296e-001 -7.8794406e-002  2.9665550e-001  1.0867011e-002  3.2340144e-001  1.9810470e-001  5.8438921e-001  4.6551140e-001  1.5296876e-001  3.0038007e-001  5.3219641e-001 -8.2512461e-002 -2.4025913e-002 -2.5028313e-001 -5.1922571e-001  3.4757683e-001 -7.1186764e-003  1.1652424e+000  4.0378692e-001 -3.6736986e-001  9.1071506e-001  2.1619269e-001  2.3627995e-001 -6.2437971e-001 -8.1089155e-001 -2.8912681e-001 -7.1649431e-001  5.9898166e-002 -8.2312068e-002  8.4581886e-001 -8.2219987e-002 -5.9460787e-001 -4.2754085e-001  2.6751721e-001  1.8807177e-001  2.3981153e-001  3.5698393e-001  7.5636036e-001  1.0238496e+000  2.8822968e-001  6.1686418e-001  9.3395023e-002 -2.0888580e-001 -1.8176147e-002  6.9805593e-001  1.4668491e-002  1.1736739e+000  2.4875900e-001 -1.3031441e-001 -1.0273006e+000  3.4106829e-001 -1.1391345e-002
  3.5226375e-001  2.0243541e-002  5.4833536e-001  6.8897014e-001  3.9627210e-001  4.1454863e-003  7.6266097e-002  5.3259554e-001 -6.4768577e-001  2.1236319e-001 -3.7369349e-002 -2.7184717e-002 -2.6158615e-001  5.5136079e-001  2.7333528e-001  3.3973760e-001  2.4278975e-001  5.2256785e-001  6.8687509e-001 -6.1159537e-002  8.9004839e-001  4.7539355e-001 -1.3577227e+000 -4.3972734e-001 -5.9265164e-001 -5.8440602e-002  1.3587279e+000  1.9634462e+000  9.0350942e-001 -1.8663560e-002  7.0699351e-001  4.7473520e-001  8.5922598e-001  8.5227535e-001  3.5505735e-002 -6.4409649e-002  5.7960564e-002  5.5377859e-002  1.1751505e+000  6.6882496e-001 -5.0482505e-001 -1.0401624e+000 -4.8812878e-001 -5.7292123e-001 -5.6038336e-001 -6.6369664e-001 -1.5389179e+000 -4.2438492e-001  3.7894787e-001 -5.2080449e-001 -1.9115953e-001 -2.6433442e-001  1.4068728e-001 -5.4384662e-001  6.7423134e-002 -3.9337455e-001 -2.7995992e-001 -2.9111567e-002  1.2108190e-001  2.7667784e-001  8.0513969e-001  4.1634965e-001 -4.4728399e-001  8.4926171e-002  6.2258339e-001 -8.3411524e-001
 -6.1023112e-001  1.9650875e-001  5.8547172e-001 -8.1334158e-001 -1.3424909e-001  1.6320249e-001  1.8581737e-001  1.4002740e-001 -1.1060549e-001 -1.3580049e-001  1.5037903e-001  6.9417742e-001  3.0511796e-004  1.5615503e-001  5.8285747e-001  8.5899154e-004 -6.1614794e-001 -4.6006880e-001 -6.6662535e-001 -1.0553198e-002 -1.9019461e-001  1.2535123e-001  4.3880904e-001 -3.6174043e-001  1.3561683e-001 -3.1890422e-001  4.7526889e-001  8.3988893e-001  5.9463128e-001  4.5809591e-001  4.0861383e-001  2.9619767e-001  9.1961502e-001  6.7721350e-001 -4.9911907e-001 -3.7596756e-001 -1.4782554e-001 -5.8312739e-002  4.4219543e-001  3.2272218e-001 -6.2759818e-001 -3.5440400e-001 -5.3225372e-001 -1.8690358e-001  4.8662721e-002 -2.0390724e-001 -2.3571136e-001  5.6183738e-001  5.8219009e-001 -4.3495265e-001  2.2598314e-001  5.5034070e-001  3.8788460e-001 -2.3679928e-001 -4.6981700e-001  4.1391560e-001 -5.6650382e-001 -6.5305234e-002 -1.8978205e-001 -3.6864389e-002  3.6542235e-001  1.1379381e-001 -8.4098790e-001 -8.5885980e-001 -1.9295351e-001 -2.6826650e-001
  3.0266345e-001 -3.4365774e-002  3.3371793e-001 -1.4879239e-001 -3.7901975e-001 -2.7601991e-001 -9.0760287e-002 -3.9959159e-001 -3.9820744e-001  8.7758735e-002  4.1212364e-001  2.8779527e-001 -2.2011527e-001  6.9487429e-002  6.3514111e-002 -8.1892859e-002 -5.9130045e-003 -1.5890585e-001 -5.2323090e-001  1.5340514e-001 -4.2994875e-001 -5.1430546e-001 -1.9215721e-001 -4.7695055e-001  9.9043826e-002 -4.4604213e-001 -3.0212315e-001 -7.2348154e-001 -6.2672943e-001  7.5603478e-002  6.7153452e-003 -3.2859020e-001  6.4023056e-001  1.1458222e+000 -5.0813240e-001  1.1022782e-002 -4.0337501e-001 -9.1959207e-001 -7.2679307e-001  8.4980147e-002  2.1349216e-001 -1.2495317e-002 -6.5112529e-001  1.1084785e-001 -2.8664594e-003 -6.4024030e-001 -1.7660258e-002 -2.6959433e-001 -3.0217459e-001 -5.5583857e-001 -9.5755792e-002 -9.1580375e-002  4.8765263e-001 -4.8344571e-001  2.8737551e-001 -9.5596888e-003 -7.1077931e-001  3.7213420e-001 -7.7195575e-001  2.5759061e-002 -3.0920256e-001 -4.0886096e-001 -7.8290025e-001 -6.4848151e-001  6.5698559e-001 -5.3321457e-001
  1.5582298e-001  2.0415749e-001  6.5958726e-001 -2.1849557e-002 -1.8559674e-003  7.9460011e-001 -2.4878955e-001  3.5010703e-001  1.8367735e-001  3.7743090e-001  3.0611253e-001 -9.4697773e-002  1.4730495e-001  5.2731462e-003  8.9473689e-002  3.8456418e-001  5.0735546e-001 -7.2502005e-001  6.8877404e-002 -5.3558817e-002  3.4665154e-001 -2.5965309e-001  3.1011438e-001 -4.9176461e-001  4.8811757e-001 -2.9980665e-001 -1.4814885e-001 -5.1171718e-001 -1.4247958e-001  4.2201207e-001  1.2607845e-001  5.8571419e-001  4.1702095e-001  5.1748684e-001  9.0092263e-001  8.6822570e-001  2.3833768e-001  5.1818553e-002 -9.9415948e-001  1.1586501e-002 -2.3482552e-001  2.9161943e-001 -1.1164355e+000  4.5125409e-002 -1.8422884e-001  2.3427771e-001 -2.8143411e-001 -5.8238941e-001 -5.3560697e-001  2.6910128e-002  2.0176799e-001  6.1197104e-001  3.9879456e-001  3.1364488e-001  1.1777881e-001 -2.1156594e-002  1.2200205e-001 -3.1641594e-002  3.4043179e-001 -2.6028936e-001  1.0636966e+000 -1.5963390e-002  3.2513851e-003  5.8092616e-001 -1.8133524e-001 -6.5940304e-001
 -1.9736499e-001  6.7544074e-001  5.8533123e-001  1.1620663e+000  5.7171439e-001  5.1142850e-001  8.8983772e-001  3.4110840e-001  1.1894626e-001  4.4235128e-002  7.4028642e-001  6.6946494e-001  5.8465577e-001  6.1375499e-001  6.0584294e-001  7.8942777e-001  4.6852273e-001 -3.0250916e-002 -1.3498086e-001  8.0493389e-002  8.9642366e-002  1.3695619e-001  1.1003812e+000 -9.1299224e-001  7.7432072e-001  1.0276965e-001  1.1236661e+000  1.0255199e+000  5.9720111e-001  7.1712723e-001  7.5442468e-001  7.5305284e-001  1.1890452e-001  1.1252225e+000  7.7235293e-001  1.4245837e+000  6.9680186e-001  6.7884543e-001  7.6499789e-001  1.1325174e+000  3.8694356e-001  8.6117661e-001 -3.5217069e-001  1.4850188e+000 -3.6626279e-001  6.8094827e-001 -6.1297082e-002 -5.2697786e-001  5.9363942e-001  2.6277421e-001  8.2445649e-001  1.1081167e+000  5.9974493e-001  8.9170089e-001  4.9350554e-001  8.5964860e-001  9.4164394e-002 -1.3339355e-001  3.0734371e-001  1.0415614e+000  2.7632119e-001  5.4770809e-001  3.4764432e-001 -1.0715389e-001  8.2946556e-001  5.7893615e-001
  7.5410880e-001  5.8066367e-002 -3.7368862e-001  8.6884977e-001  4.4724456e-001  1.1109029e-001  5.7229127e-001  5.0897400e-002  1.5277014e-001  3.6946673e-001  3.3470511e-001 -7.1111076e-001  3.6600610e-001 -4.0274251e-002  2.9794778e-001  6.3244770e-001 -1.3672992e-001 -2.4148386e-001  1.6418877e-001 -1.3498466e-002 -2.8468575e-001  6.9081029e-002 -7.7479937e-002  2.6884033e-001  3.4128917e-002  5.3021793e-003  1.4897966e+000  1.6606775e+000  1.5165456e+000  2.2714486e-001  7.3925851e-001  8.4413964e-001 -9.7499452e-001  3.5974168e-002  5.3449629e-001  9.2120835e-001  5.8770138e-001  1.2051130e+000  1.3825583e+000  1.2980878e+000  1.0450767e-001 -2.9858972e-002 -2.4097481e-001  2.4847295e-001 -1.9422413e-001 -3.1650179e-001 -4.1271233e-001 -8.0205802e-001  6.7774931e-001 -2.8240292e-003  5.2798743e-001  4.5766009e-001  3.2821491e-001 -7.0800776e-002 -1.3023353e+000 -3.2059851e-001  1.8469972e-001 -1.4143942e-001  4.6421367e-001  4.6311646e-001  3.7079053e-002  1.2507014e-001  5.4178947e-001 -2.9632938e-001 -5.0734416e-001 -9.6991586e-001
  7.4942515e-001  1.5812249e-001 -3.9701805e-001  1.6297814e+000  4.8610682e-001  6.6689152e-001  3.6522041e-003  4.7743902e-001  1.8868352e-001  4.9720394e-001 -5.0644301e-002  3.2932332e-001  2.9182151e-001  4.2786958e-001  2.3678751e-001  4.3777358e-001  9.5530015e-001  3.6901523e-001  3.4426839e-001  7.2115673e-001  3.8222437e-001  6.6403193e-001  1.0003638e+000  2.4620115e-001  4.9151054e-001 -2.5522380e-002  3.0625784e-001  1.3944632e+000  8.1617700e-001  5.1719317e-001  1.1070538e+000  1.1924230e+000  5.5317512e-001 -3.7649959e-001  1.2708752e+000  1.6317814e+000  4.8504187e-002  6.8600728e-001  1.2813221e+000  6.4860262e-001  3.9215740e-001  2.2557663e-001  3.2403966e-001  5.7498464e-001  5.9604017e-001  7.5931082e-001  4.9574288e-001 -1.4504943e-002  1.0108718e+000  2.2040534e-001  4.9517566e-001  1.9369806e-001  6.7338847e-001  2.8047052e-001 -3.8203244e-001  2.7618728e-001  2.0326754e-001  3.4318218e-001  8.4959967e-001  4.4842522e-001  4.5246534e-001  3.8703501e-001  3.4231088e-001  1.3913514e+000  6.7982590e-001 -1.0993275e-001
 -3.5447740e-001  1.0789493e-001  1.5998633e-001  3.1365453e-001  2.5630144e-001 -1.3166819e-002  1.8923416e-001  8.4100986e-001  5.5803089e-001  5.9758655e-001  2.6732710e-001 -6.4778059e-001  2.8237347e-001  8.6408774e-002  2.3390327e-001 -1.0350046e-001  4.0242110e-002  2.1962254e-001  4.5949613e-001  5.9036379e-001  7.2047369e-001  2.5077026e-001 -2.8022447e-001  2.9797238e-001 -1.4397737e-001  3.4993136e-001 -9.6931540e-002  4.3088364e-001 -3.6880915e-002  3.5140210e-001  4.4076402e-001  6.6114845e-001 -1.8200818e-001 -2.2615809e-001  5.0303529e-001 -5.5680918e-002  4.8526344e-001 -5.8065785e-001  6.0690116e-002 -2.9458287e-001  5.0491901e-002 -1.1958702e-001 -9.4197458e-002 -1.6413047e-001  8.6015923e-004 -2.9617002e-001  6.1707400e-001 -1.4582032e-001  4.6745882e-001 -8.1319645e-002 -4.5226350e-001 -3.3001677e-001 -1.7805230e-001 -6.2159927e-002  3.5644032e-001  4.9600902e-001 -3.1072714e-002  7.8233772e-002  7.7539274e-001 -1.9215427e-001 -7.0296509e-001  2.4760814e-001 -6.7849895e-001 -1.0740725e+000 -7.3469543e-001 -7.6168618e-001
  9.0075660e-001  5.7819025e-002 -4.1738347e-001 -2.3763898e-001  1.0828052e-001  1.0218964e-001 -1.0093410e-001  3.5298437e-001 -2.6650037e-001  4.4245554e-001  2.7150279e-001  6.3735555e-001 -5.9415029e-001 -3.2988177e-002 -7.6451969e-002  5.2903549e-002  4.8595864e-001 -1.2377163e-001 -7.4649243e-001 -8.9918648e-002  1.5253229e-001 -1.0474640e-001 -3.7907840e-001 -1.7283155e-001 -1.0233651e-001 -4.8374892e-001 -1.0399890e+000 -1.3510923e+000 -1.0714552e+000  9.5210065e-002 -6.4385200e-001  3.0081501e-002  9.0955689e-002  2.4299731e-001 -9.3262525e-002 -1.6718269e-001 -5.8867296e-002 -6.4805050e-001 -1.3513571e+000 -1.4562412e+000 -5.0618055e-001 -7.2071123e-002  1.1969251e-001 -9.9105853e-001  1.0980027e-001  1.0115788e+000 -3.3383002e-001 -2.9731606e-001  7.3335914e-002 -5.8428391e-001 -7.4282244e-002 -2.7100610e-001  1.5882399e-001 -4.4450435e-002  4.6421769e-001 -3.7599066e-002 -3.6433252e-001  5.4421243e-001 -5.4914582e-001 -7.7305220e-002  8.6701241e-002 -5.3735966e-001  3.5211666e-002 -3.3848928e-001 -3.6891164e-001 -7.3316224e-001
 -4.8148260e-001 -4.0237356e-001 -3.1090975e-002 -9.3405301e-001 -5.9346146e-001  4.2225541e-001 -1.5027338e-001  1.6953236e-001  1.5863915e-001  6.9797884e-002 -3.2850741e-001  4.0455778e-001  1.9629369e-001  2.9260738e-001 -4.0971572e-001  3.9681487e-002  1.8310317e-001 -1.7099780e-001 -6.9180878e-001 -5.5973632e-001 -7.1389032e-002 -3.7585645e-001 -8.8737071e-001 -8.0450886e-001 -1.9065826e-001 -7.1022846e-001 -6.8916952e-001 -5.4101993e-001 -5.3509373e-002 -4.2222468e-001  1.1409054e-003  5.0413500e-001 -6.0727321e-001  1.9586171e-001  7.2892997e-001 -3.6253570e-001 -5.3349152e-001 -5.2890851e-001 -8.5974778e-001 -4.8574346e-001 -5.0237771e-001 -1.8336251e-001 -3.9110815e-001 -5.1902012e-002 -5.9647551e-001 -1.1030425e+000  2.1226454e-001 -5.7048588e-001 -6.4044689e-001 -1.4573265e-001  5.0537668e-002 -1.2634816e-002  4.3743616e-001 -3.0753655e-001  2.8711038e-001  1.3851759e-001  4.3958160e-001 -3.2854282e-001  3.5939268e-002 -2.6750928e-001  7.0019089e-001 -3.6465099e-001 -8.7951339e-001 -7.5631712e-001 -7.4781667e-001 -4.1731457e-001
 -6.0403614e-002 -1.0620357e+000 -1.6825060e+000 -1.3333613e+000 -8.7930614e-001  4.0434359e-001  7.2558468e-002 -8.2366095e-001 -5.4491208e-001 -1.6644270e-001 -4.7613240e-001  1.7984086e-001 -4.0167180e-001 -4.3556800e-001 -5.9792124e-001 -2.5783203e-001 -7.8599108e-001  2.3179755e-002 -8.3147237e-001 -4.5467229e-001 -1.0862987e+000 -6.7487489e-001 -1.1242093e+000 -7.6030988e-002 -4.3916670e-001 -8.8740575e-002  2.6175303e-001 -7.2665689e-001 -1.0933357e-004 -5.8617947e-002 -1.6474711e-001 -5.5904845e-001 -2.2668597e-001 -5.6543535e-001 -3.3387955e-001 -6.0141301e-001 -2.7428493e-001 -9.2604735e-002 -7.6966756e-001  5.3239800e-002  2.1231486e-001 -9.8816698e-002 -2.2536554e-001 -1.1791038e+000 -4.2745911e-001 -1.1157120e+000  3.8528681e-001 -1.0515798e-001  1.2806832e-001 -5.6811718e-001 -3.3572436e-001 -6.7665169e-001 -2.9558678e-001 -2.9539306e-001  1.1500827e+000 -4.1205122e-001 -7.6526351e-002 -1.9943606e-001 -9.8498594e-001  2.2278368e-001  6.1869673e-001 -6.4061388e-001 -3.3807299e-001 -8.0410750e-002 -5.6408300e-001 -7.0828080e-001
  1.2009497e-002 -7.5405105e-001 -5.4632802e-001 -7.9193266e-001 -7.9521576e-001 -3.3453792e-001 -1.1255358e+000 -9.0553979e-001 -2.2699254e-001 -3.6479193e-001 -5.3525258e-001 -2.9884657e-001 -6.0684958e-001 -3.1981904e-001 -9.0160496e-001 -5.1351220e-001 -6.1618000e-001 -6.8671399e-001 -4.8455305e-001 -4.2256687e-001 -4.3517982e-001 -7.5635278e-001 -1.5799071e-001  4.5449581e-001 -2.1413373e-001 -3.9680598e-001 -7.7836167e-001 -1.8919657e-001  1.7345880e-001 -3.3862842e-001  3.3288236e-001 -2.2012769e-001 -7.7323565e-002 -3.9465487e-001  6.9076720e-002  2.7093240e-001 -8.1637265e-001  5.0726366e-001 -1.7822690e-001 -6.5070516e-001 -5.2583731e-001 -2.4831130e-001 -1.4779169e-001 -1.3474902e+000 -7.4834582e-001 -1.3607421e-001 -2.0956926e-001 -1.2779878e+000 -6.6578150e-001 -9.8149128e-001 -3.8642285e-001 -3.8503094e-001 -7.4959650e-002  9.8538262e-002 -3.5148186e-001 -2.0525756e-001  1.7466850e-002 -8.9342917e-002 -6.5071509e-001 -3.3239298e-001 -2.6146549e-001 -5.4292913e-001  4.2827648e-001 -3.9627350e-001 -4.9789393e-002 -9.2612092e-001
  2.1506382e-001 -1.1862410e+000 -1.3526871e+000 -3.7116367e-001 -6.1657210e-001  1.8157203e-001 -1.1212429e+000 -1.0095738e+000 -1.2123169e+000 -9.5764084e-001 -8.6473636e-001 -3.0014309e-001 -9.4496212e-001  5.6826186e-002 -3.1930015e-001 -2.1946888e-001 -5.9344743e-001 -9.4264241e-001 -6.8054252e-001 -5.9087533e-001 -4.9509331e-001 -6.0529096e-001 -2.1664632e-001  2.0466736e-001 -3.1038401e-001  1.8300884e-001 -3.7362992e-001  3.3285912e-001  4.8246332e-001 -6.0316136e-001  1.5159979e-002  6.2445687e-002  6.7137361e-001  2.0998279e-001  4.0837121e-001  3.8311006e-001 -2.7574235e-001 -4.8278639e-002  2.4062057e-001  1.6229305e-001  6.5373380e-001 -5.3047298e-001 -5.8614664e-002  2.1320167e-002 -4.3639814e-001 -8.7382536e-001 -3.4902016e-001 -4.6220747e-001 -6.3065266e-002 -1.8149387e-001 -6.6417351e-002  7.7475693e-002 -1.7694187e-001 -2.9808072e-001 -1.4269528e-002 -2.7346830e-001 -3.9664653e-001 -4.0189557e-001 -6.7103618e-001 -1.5403085e-001  5.9364913e-002 -3.8648858e-001  1.1826123e+000 -1.7867837e-001  1.3337091e-001 -7.9383337e-001
 -5.3221999e-001 -1.2378384e+000 -1.5238252e+000 -4.0197350e-001 -1.0259892e+000 -2.1931891e-001 -1.0179578e+000 -5.5135717e-001 -3.2656255e-001 -7.3070375e-001 -5.1480724e-001 -2.8114819e-001 -1.3824335e-001 -7.2377416e-001 -4.3818461e-001 -4.2960846e-002 -1.0431681e+000 -1.2637497e+000 -9.8468011e-001 -5.1848067e-001 -1.0690409e+000 -1.1746166e+000 -7.6731349e-001  6.7502993e-001 -3.8927098e-001  3.8388843e-002 -6.3226950e-002 -2.5111479e-001 -3.2403945e-001 -1.2345106e-001 -1.7116401e-002  3.2084078e-001 -1.4009040e-001  3.2831178e-002  7.7376900e-001  8.7449242e-001  5.0171041e-002 -2.2091356e-001 -3.5032355e-001 -2.7829868e-001 -1.9010885e-002 -3.1647917e-001  5.7874266e-001 -6.8034587e-001 -1.0814629e+000 -8.0540187e-001  3.5683478e-002  1.5664698e-001 -2.9340174e-002  1.2684299e-001 -3.1041277e-001 -4.5639992e-001 -6.1182092e-001 -1.9189959e-001  2.2053370e-002  4.6599768e-002 -3.0735222e-001 -5.2512348e-001 -5.6622367e-002 -7.2692102e-001 -1.2297484e+000 -6.8569878e-001  6.6657998e-001 -4.1975399e-001 -5.2201974e-001 -2.2532024e-001
 -1.0838649e-001 -1.1079711e+000 -1.5796864e+000 -8.3183807e-001 -8.4498511e-001 -2.5091397e-001 -5.0217285e-001 -8.6978000e-001 -6.6895300e-001 -4.7246187e-001 -1.4077274e-001  3.7524919e-001 -9.3032171e-002 -7.8440836e-001 -9.5676044e-002 -4.0152552e-001 -1.1529548e+000 -1.6201355e+000 -1.7600067e+000 -4.4401534e-001 -1.4233294e+000 -4.0358572e-001 -2.8286684e-001 -1.0584633e-001 -6.3910999e-003  1.5196262e-001 -1.4387316e+000 -1.9107081e+000 -1.0623930e+000 -2.8052236e-001 -1.3796561e-001 -6.3223979e-001  1.0228850e-001 -1.2147955e-001  1.5771345e-002  2.4977126e-001 -5.9106377e-001 -1.0291095e+000 -1.5532562e+000 -1.5647699e+000  1.3893786e-001 -1.5604282e-001 -1.8333909e-001 -8.4138425e-001 -5.0802359e-001 -4.4662204e-001 -1.1529495e-001 -6.6899348e-002 -4.9222390e-001 -5.6032685e-001 -6.1102797e-001 -4.4534041e-001 -2.5457026e-001 -1.3598835e-001  1.4249067e-001  3.6019535e-001 -5.1390264e-001 -5.6959937e-001 -9.0127196e-001 -8.1108768e-001 -7.0069815e-001 -7.6942392e-001  3.2503944e-001 -1.0001403e+000 -8.2455711e-001 -1.3724238e+000
 -1.2491198e+000 -8.1400661e-001 -6.1517267e-001 -1.3330711e+000 -5.0407139e-001  7.3533196e-001 -5.6081468e-001 -2.1103313e-001  7.7465903e-002 -1.0742617e-001 -2.4364790e-001  5.6126897e-001 -1.2586159e-001  6.3960454e-002 -1.1809872e-001 -6.0401148e-002 -2.4296234e-001 -4.1869483e-002  2.3023950e-001 -1.6623936e-001 -8.2931381e-001 -8.1716195e-001 -7.1507735e-001 -1.7419782e-002 -5.9648727e-002 -4.4724466e-001 -1.2653293e+000 -1.3446042e+000 -1.4752872e+000 -2.6332715e-001  1.1873432e-001 -4.4831833e-001  2.0050016e-002 -6.1182510e-001 -1.3312116e-001 -2.0279747e-001 -3.4158576e-001 -1.5378930e+000 -9.3843276e-001 -1.4675049e+000  6.3659268e-002 -4.2040410e-001 -2.9624613e-001 -1.3413149e+000 -5.6954296e-001 -1.0143677e+000 -4.6639170e-001 -5.7655679e-003 -7.9706692e-002 -8.9559225e-001 -2.0179493e-001 -3.4778342e-001  3.1130935e-001 -3.3605211e-001  6.1078350e-001 -1.5990776e-001 -7.2271049e-001 -2.2834933e-001 -6.1824872e-001 -2.2854299e-001  7.5919245e-001 -1.0398905e+000 -3.1619767e-001 -3.7826022e-001 -8.0423967e-001 -1.0198329e+000
  3.4352656e-001 -1.0561890e+000 -9.6532829e-001 -7.3387538e-001 -6.1150265e-001  3.4926237e-001 -6.0269314e-001 -8.4667650e-001 -3.6805566e-001 -3.2671705e-001 -3.1399797e-001 -1.0318896e-001 -3.5082162e-001 -1.1267854e-001  1.7787636e-001 -1.3123481e-001 -4.4204318e-001 -3.3012854e-001 -4.1911593e-001 -5.3548440e-001 -7.8604147e-001 -8.6109730e-001 -1.2554753e+000  1.9670522e-001 -1.0201838e-001 -9.0936726e-001 -7.8819636e-001 -5.5530394e-001 -3.6808063e-001 -2.9783303e-001 -3.9465329e-001 -9.8487313e-001 -5.9555027e-002 -9.9248605e-001 -1.7040416e+000 -1.1612791e+000 -2.6405199e-001 -8.7848015e-001 -1.7953547e-001 -8.9284203e-001 -3.7473181e-001 -4.3880394e-001  3.6409056e-001 -6.3502525e-001 -3.2800800e-001 -2.1936481e-001 -7.2283412e-001 -6.2995277e-001 -7.0393275e-001 -6.5961624e-001 -1.8495142e-001 -2.9505999e-001 -4.9226740e-001 -2.9172588e-001 -1.2871321e-001 -1.0065581e+000 -6.8278863e-001 -3.7177774e-001 -1.2967393e+000 -6.7400419e-001  1.2897707e-001 -9.7716506e-001  2.5507365e-002  2.0994978e-002 -1.6897649e+000 -8.8292202e-001
 -1.1441156e-001  3.4107582e-001  4.6597014e-001  1.0765462e-001  3.3132895e-001  6.2661450e-001  2.7244977e-003  4.3156400e-001  7.4176879e-001  9.3612897e-002  2.8658474e-001  4.3149094e-002  5.6862007e-002  1.2096256e-001  9.8135532e-001  7.4801317e-001  6.6388542e-001  1.8585667e-001 -3.7397438e-001 -4.5136704e-001  2.3006028e-002  7.4030953e-003 -1.5315844e-001 -2.8119829e-001  1.8874795e-001  2.1651260e-002 -5.2140670e-002 -2.6358330e-001  7.2318097e-002  7.5933991e-001 -3.3936628e-001 -1.1679063e-001 -6.7865733e-002  7.9946986e-002 -7.4617180e-002 -6.8882959e-001  4.1843199e-001 -1.3903731e-001 -3.5913536e-001 -6.2134345e-002 -1.7389671e-001  5.2223355e-001 -3.3619485e-002  6.3093524e-001  2.0953510e-001  2.9923235e-001 -4.6702189e-001 -4.6535918e-001 -4.6282267e-001  3.3693116e-001  6.3383011e-001  9.9228593e-001 -3.8273256e-002  2.1102648e-001 -2.7532602e-001  2.8406847e-001  1.8232373e-001  3.9553425e-002  3.8661246e-001 -4.9751672e-001  1.6118261e-001 -2.0558572e-001 -2.0725683e-001  5.7279372e-001  5.8623695e-001  6.5591042e-001
 -1.2056840e+000  1.9098375e-001 -5.6087148e-001 -6.7960834e-001 -5.3128387e-002  3.8859343e-001  8.2095436e-002  1.7665973e-001  1.4737290e-001  3.1917625e-001  3.0212199e-001  1.2093637e-001 -4.1454986e-001 -5.3903760e-002  5.5119947e-001  5.4978075e-001  3.6326604e-001  7.2225635e-001  1.0133220e+000  1.9559184e-001  9.1023382e-001  1.4639140e-001  3.4749653e-001  5.4867527e-001  1.5392445e-001 -7.3678169e-002  7.1155752e-002  2.6744709e-001 -1.4457441e-003  2.6003536e-001 -1.3015940e-001  2.0174198e-001  8.7145428e-001  3.9565575e-001  1.0035976e-001  6.6505059e-002  3.0459856e-001 -1.8542068e-001  3.4625595e-001  2.1467122e-001 -3.3247217e-002  1.2047960e-001  5.9640982e-001  2.6571968e-001  8.8795722e-002 -6.6525360e-001  3.7232004e-001  8.5559396e-001  1.7860270e-001 -4.1231340e-002  3.1427118e-001  3.0791511e-002 -4.9921337e-001 -3.0668488e-001 -2.1059376e-001  4.0765362e-001  7.2291081e-002 -2.3638038e-001 -5.1465172e-002 -3.8422017e-001 -4.2381513e-001  1.8359704e-001  1.4511265e-001 -2.9335040e-001  4.5611265e-001  3.3479520e-001
  9.8969787e-001 -1.2847944e-001 -5.6470161e-002 -4.5989092e-002  4.5589398e-001  1.0051864e+000  1.1524338e-001  1.1470368e-001  2.1516715e-002 -5.5702121e-002  4.4667221e-001  1.1527445e-001  1.4529517e-001  3.1540393e-001  4.0031011e-001  6.4544599e-001  7.0174969e-001  8.4497525e-002  1.0703919e+000  5.6268663e-001 -2.4435939e-001  3.8328768e-001  1.2679822e+000  3.7478654e-002  4.0193260e-001  1.9537849e-001 -1.4323430e-001 -3.5627615e-001 -6.6183502e-001  2.1830789e-001  6.2814608e-001  2.1068145e-001  9.6812798e-002  1.4868109e+000 -7.4389750e-002  6.4853144e-001  5.3301454e-001 -5.5465736e-001  2.5569409e-001  2.1859765e-001 -3.7239208e-001  4.9309708e-001  4.5755728e-001  1.5778754e+000  2.0197551e-003 -7.7415277e-001  7.8560567e-002  1.6803270e+000  1.3618621e+000  1.2931724e-001  3.2666627e-001  3.1420917e-001  4.9167578e-001  1.4903947e-001  1.0820780e+000 -6.7262172e-002 -7.1350850e-002  5.3248393e-001  1.1502450e-001  1.3014998e-001  2.6834362e-001  3.2235294e-001  7.6721265e-001 -1.0502426e+000 -2.5591279e-002  1.5274399e-001
  5.7289632e-001 -2.6034769e-002  2.1222923e-002 -4.9575886e-001  3.0753113e-001 -4.7598141e-001  4.5529745e-001 -3.6519806e-002 -1.6968347e-001 -4.3365136e-001 -1.3960877e-001 -7.2429398e-001 -2.5957901e-001 -6.0652020e-002  6.6268061e-001  4.9165429e-001 -1.7278758e-001 -5.0258820e-001  1.3001156e-001  2.3054760e-001 -5.0955859e-001  3.4076566e-003 -2.3030311e-001  7.0442126e-001  9.4943365e-003  4.7284944e-001 -2.6987252e-001  3.2079879e-001 -6.4405057e-001  2.1169737e-001  4.7889070e-002 -5.8950175e-001  4.7171348e-001  1.3367432e-001 -6.6985705e-001  1.8302909e-001 -5.5282596e-001 -5.8378106e-001  4.6061589e-001  2.2771925e-001  5.5652224e-001  3.8553520e-001  1.0127129e+000 -9.3485512e-003  5.4143570e-001 -1.0662153e+000  3.0634378e-001  3.9248295e-001  4.2208241e-001  9.9948899e-002  5.0525963e-002  1.4843673e-001 -2.6761251e-001  1.2377528e-001 -7.5120356e-002 -4.4938226e-001 -8.0851362e-001  9.0772874e-001 -3.1353550e-001  5.2063597e-001 -6.4588758e-001 -1.5213544e-001  3.4681496e-001  1.4002282e+000 -2.9927735e-001 -7.1845043e-001
  7.0571704e-001  1.4388398e+000 -1.3509714e+000 -3.7755342e-001  9.8673031e-001  1.5267055e-001  1.5158217e+000  5.0623478e-001  4.6986520e-001  4.1877182e-001  5.6388930e-001  1.7747765e-001  8.8190365e-001  5.2369677e-001  9.1705514e-001  1.7287646e-001  7.6461848e-001  2.5908890e-001  8.8805764e-001  8.7110047e-001  5.7760767e-001 -7.1837523e-001  1.7666266e+000 -5.9918950e-001  7.8062186e-001 -5.3287882e-001  5.0719881e-001 -1.4050390e-001 -6.6281161e-001  5.9355536e-001  3.8716717e-001  3.1190636e-001  1.0827131e+000  5.6077724e-001  1.1241041e-001  7.9548072e-001  6.7510539e-001 -2.0466731e-001 -1.9901245e-001  4.0432122e-001 -1.2329164e-001  7.9379814e-001  7.1830593e-001  1.8846472e+000  6.2119360e-002  7.2642872e-001  1.0893456e+000  1.0026455e+000  1.1967044e+000  5.9000470e-001  2.2903857e-001  6.9462612e-001  2.8703342e-001  4.3308863e-001  5.5161932e-001  7.2830597e-001  4.6157154e-001  1.4026084e+000  6.6215799e-001  1.0233208e+000 -8.2888854e-002  6.3171374e-001  1.8487751e-001  3.9422386e-001  9.1667047e-001  5.4491845e-001
  4.3014236e-001 -2.7235205e-001 -1.4745508e-001 -3.5948835e-001 -2.5798101e-002  1.5201460e-002  4.6557921e-001  1.0298336e-001  2.1825573e-001  4.8890940e-001  4.9097921e-001  4.0230918e-001 -1.2570463e-001 -2.1850385e-001  7.3398034e-001 -4.0840812e-001  1.7436490e-001  4.8440160e-002  3.6059171e-002  6.0725157e-002 -1.4446587e-001  5.2252699e-002  6.5265111e-001  6.9375844e-001 -5.8729409e-002  1.9596012e-001 -2.2296308e-001 -2.5365617e-001 -5.6027842e-001 -4.9036773e-001 -9.2346535e-002  4.5225407e-001  2.9102961e-001  2.3595913e-001  6.0214846e-002 -3.7998531e-001 -4.9409351e-001 -9.4957999e-001 -1.0851076e+000 -4.8776971e-001 -5.5793353e-002 -4.4663773e-001  1.0356672e+000  1.8262296e-001  1.1301628e-001 -1.6905514e+000  1.8574825e-001 -2.7964640e-001 -5.7613348e-001 -3.3322922e-001 -2.0021823e-001 -1.1147149e-001 -6.4043657e-001  1.7599555e-002  1.2721519e-001  9.8416668e-002  1.0653149e-001  1.1238465e-001 -1.4035479e-001  9.9302074e-002 -2.7357560e-001 -3.2441881e-001  5.5745874e-001 -6.9284327e-001  3.3599118e-002 -6.1431143e-001
  1.0485321e-001 -7.4317332e-001 -1.5330259e+000 -6.7404969e-001 -5.0407785e-001 -6.9335250e-001 -4.4135409e-001 -9.1692361e-001 -9.4976663e-001 -3.7444316e-001 -3.4589422e-001  1.0987143e-002 -1.4016507e-001  1.2411630e-002  1.2234685e-001 -4.8057640e-001 -8.8067185e-001 -2.3764805e+000 -2.0849437e+000 -1.1269997e+000 -5.1506293e-001 -2.4342955e-001 -4.2508385e-001  2.3637068e+000 -7.3781961e-001  5.5277806e-001 -9.5676636e-002  8.4941708e-001 -2.3379512e-001 -1.4077441e+000  1.3262592e-001  9.2099377e-003 -1.2201336e+000 -3.7871501e-001 -3.1894119e-001 -1.8055121e-001 -1.0500025e+000  5.0300223e-001 -2.5304829e-002 -7.3880253e-001  6.2827488e-001 -1.2594904e+000  1.3549149e+000 -4.7314255e-001  1.4363800e-001 -1.3185417e+000 -1.0033669e+000 -1.4071548e+000 -2.0828597e+000 -1.1627916e+000 -3.0950024e-001  2.1114064e-001 -1.6162062e+000 -7.3651889e-001 -1.4922368e+000 -7.3283794e-001 -7.7220096e-001 -5.1407190e-001 -7.4503872e-001  6.5059223e-001 -4.9564668e-001 -6.2499408e-001  5.3082774e-001 -1.8235722e-001 -1.6033113e+000 -7.7146876e-001
 -6.5760853e-001  1.5866944e-001 -3.8303427e-001  4.5663237e-001 -1.8374853e-001  6.1238874e-001  5.6886443e-002  1.1132253e-001 -4.2307686e-001 -3.8645530e-002  4.6772789e-001  6.6775302e-001  1.6203569e-001  4.8035936e-001  5.5975970e-001  5.0826287e-002  4.3978999e-001  1.6091259e-001 -1.3522744e-001  4.6343139e-002  1.2675613e+000 -2.4275227e-001  5.0616655e-001 -5.7968234e-001  1.6739743e-002 -2.8449842e-001  3.7821773e-001  2.9530312e-001  6.2497922e-001  8.8579941e-002  8.7621084e-001  3.7256047e-001  9.7993207e-001 -2.4822320e-002  3.5425587e-002 -8.5477904e-002 -6.1451382e-001  1.0912944e+000  5.5716066e-001  6.0262503e-001  2.5712385e-001 -3.6551868e-001 -1.4061658e-001 -2.0079215e-001  2.1318094e-001 -3.4132374e-001  7.3065601e-002 -1.6595522e-001 -2.6442553e-001 -1.9622254e-001  3.6273936e-001  4.3654073e-001  4.6280243e-001  3.6639504e-001  5.1540076e-001 -3.4576944e-001 -7.1618925e-002  4.4494629e-001 -2.0962563e-001  3.9263096e-001  8.3645594e-001  2.9523589e-001 -5.1054435e-001  1.1195825e-001 -1.1418244e-001  6.8356082e-001
 -6.4638930e-001 -6.1167271e-001 -5.8440694e-001 -9.7209242e-001 -6.6297206e-001  6.0198640e-002 -9.1990199e-001 -1.8183421e-001 -6.2980178e-001 -5.7810690e-001 -7.6294975e-001 -7.6683069e-001 -1.1666416e-001 -6.2004469e-002 -4.9331301e-001 -2.5982035e-002 -2.3298022e-001 -1.0102146e+000 -2.0318593e-001 -6.3274310e-001 -2.9957520e-001 -9.0669321e-001 -4.0736173e-001 -3.9050780e-001 -4.8892417e-001 -8.2483223e-001 -1.0354821e+000 -6.1187770e-001  9.9372984e-002 -6.8292725e-001 -5.6862562e-001 -1.9677316e-001 -4.9598177e-001 -5.4206259e-001 -2.6007273e-001 -5.9934167e-001 -7.0514367e-001  3.1290849e-004  3.1979658e-002 -4.1180233e-001  6.3060559e-002 -5.0404255e-001 -3.3196275e-001 -7.0461978e-001  1.5353875e-001 -1.6631733e+000 -9.2973400e-001 -9.0097867e-001  6.9062152e-002 -4.2895747e-001 -5.4743071e-001 -1.0546936e+000 -4.1016345e-001 -1.1100651e+000 -5.2670098e-001 -3.4857618e-001 -3.8927143e-001 -9.2212381e-001 -2.3883740e-001 -4.1641482e-001 -2.7857130e-001 -6.5817341e-001 -1.8934289e+000 -3.8935363e-001 -1.4156449e+000 -7.9919318e-001
  6.1282098e-001  4.4324222e-001 -4.5355356e-001 -3.6627370e-001 -2.7499226e-002  4.2996030e-001 -6.1729751e-002 -6.9161816e-001  3.3684303e-002 -2.1686009e-001 -2.7195479e-002 -4.9020175e-002 -1.5283834e-002 -2.1849526e-001 -1.4439392e-001  8.9211377e-002 -3.2686281e-001 -3.5467512e-001 -5.4495472e-001 -2.9120101e-001 -4.0376305e-001 -3.5857660e-001 -2.9629377e-001  1.6727388e-001  4.1178410e-002  2.4441735e-001  3.5324867e-001  1.9943069e-001 -9.0293207e-002 -4.6235566e-001  4.7393899e-001 -5.5476582e-002 -2.4764177e-001 -5.9679994e-001 -1.1072124e-001  1.7455541e-001 -3.5966307e-002 -1.6857771e-002  5.6792507e-002  3.1673337e-001  2.4549848e-001  1.4008136e-001  4.4688592e-001  1.3162076e-001 -2.3075170e-001 -5.8042618e-001  2.9123637e-001  5.4608966e-001  7.8793593e-002  2.8182036e-002 -3.8260605e-001 -1.1470130e+000 -1.9401448e-001  1.3847303e-003 -3.2490824e-001 -3.0838232e-001 -2.9720791e-001 -4.8578035e-002 -3.7658419e-001  1.8193736e-001 -1.1525903e+000  1.8058398e-001  7.4480153e-001  3.8551664e-001  7.7118679e-001  6.3794870e-001
 -5.5355154e-002 -4.0559466e-001 -6.6245848e-001  1.5744343e-001 -5.4225512e-001 -4.8425472e-002 -5.6841035e-001 -5.1660279e-001 -6.1349627e-001 -4.7603550e-001 -1.1715598e-001 -6.8424216e-001 -3.3049732e-001 -1.9922964e-001 -1.7509279e-002  1.2107791e-002 -5.9271395e-001 -8.1395873e-001 -4.0389667e-001 -4.2059722e-001 -4.5100857e-001 -5.5436776e-001 -7.4487925e-001 -2.7942439e-001 -1.7755187e-002 -3.4844887e-001 -6.5829279e-001 -1.2032858e+000 -8.9727261e-001  3.7498660e-001 -8.9878219e-001 -5.7136641e-001 -1.3424408e+000 -1.3892895e-001 -4.0649814e-001 -4.3329051e-001  5.9466483e-001 -6.6723662e-001 -8.7271841e-001 -4.1070697e-001 -7.6117349e-003  2.5441932e-001 -6.9501258e-001 -3.7564588e-001 -9.2612656e-002 -1.1223113e+000 -5.7961328e-001 -5.1670438e-001 -1.0250566e+000 -6.5923467e-001 -3.3048519e-001 -1.1684020e-001 -8.4047795e-002 -6.0179353e-001 -7.4520313e-001 -4.8428684e-001 -5.0547576e-001 -7.7513300e-001 -8.4640412e-002 -5.5016863e-001  7.5978650e-003 -8.8992557e-001 -1.2687817e+000 -1.1840119e+000 -3.5940806e-001  5.8261063e-001
 -3.5070668e-001  3.2901487e-001 -2.5526331e-001 -3.5589349e-002  2.8872273e-001  3.6108726e-001 -2.2320104e-001 -3.5078815e-001  7.7875550e-002 -1.4726167e-001 -9.4820601e-002 -1.7756882e-001  4.4504053e-002  1.3935071e-002  2.4166866e-001 -1.2417336e-001 -7.6194341e-002  3.3933821e-001  7.2773738e-001 -4.6394664e-001  6.0963595e-002  3.7149955e-001 -1.0211216e-001 -3.2785024e-001  5.5298282e-002 -1.0171156e-001  1.0834040e-001 -1.6930074e-001 -3.0502486e-001 -4.9518487e-002 -2.7931860e-001 -4.8112874e-001  1.0949400e-001  2.4533130e-001 -5.9631391e-001  2.8857584e-001  2.7671676e-001 -1.8324019e-001  4.1385793e-001  3.0157538e-001 -6.9113777e-001  3.2106974e-001 -3.4860808e-001  5.0319378e-001 -6.4921550e-003  2.1658408e-001 -1.2248278e-001  4.1015561e-001  5.0655695e-001  1.4756248e-001 -2.7300370e-001 -6.2516268e-001  6.5179063e-002  3.2530314e-002  6.4230539e-001 -2.2681128e-001  2.0023484e-001 -5.6912127e-002 -1.7643711e-001  2.3620323e-001  7.3575572e-001  4.0185869e-001 -3.0609390e-001  9.5774871e-001  6.4113229e-001  6.3713270e-001
 -1.6912387e-001  3.9378041e-001 -2.2068856e-001  4.9008509e-001 -3.7013415e-001  1.5223551e-001 -3.9587309e-001 -2.9600251e-001 -1.8637253e-002 -3.2572594e-001 -4.6619689e-001  3.6925841e-001 -1.6295847e-001  8.4442099e-002  3.5018601e-001 -1.0014544e-001  6.1572947e-001  6.4469628e-002 -4.6241923e-001  1.8212053e-001 -9.4470805e-001  4.0414464e-002  4.0653493e-001  6.0957630e-001  4.8087361e-001  1.2404861e-002 -2.5972043e-001 -5.1501254e-001  3.2395610e-001  3.7647033e-001 -1.5391720e-001 -4.6741345e-003 -4.4849644e-001 -5.0794313e-001  9.6173458e-002  2.1431004e-001  5.5986826e-001  1.4510005e-001 -3.0017519e-001  3.1356162e-001 -9.1572080e-002  7.6626938e-001 -1.3028579e-001  7.3375548e-001  3.8287055e-002  2.4781546e-001  2.0788555e-001 -1.6394221e-001  1.0894035e-001  7.4692288e-001 -2.3166597e-001  3.6667450e-002 -1.4097655e-001 -2.9517788e-001  2.4818506e-001 -4.1548437e-001 -3.3057933e-002 -5.3635115e-001  7.6458704e-002 -2.7893567e-001 -2.2636589e-001 -4.0525819e-002 -6.2361930e-003 -1.6106607e-002  4.4153688e-001  3.9116805e-001
  1.7198060e-001  2.4323360e-001  4.1075098e-001  1.1608734e-001 -3.2150811e-001 -3.1796696e-001 -3.6407443e-001 -3.5931869e-001  6.4254969e-002 -9.8672883e-002 -3.3937436e-001  5.1335009e-001  1.9687391e-001 -7.3201687e-001 -2.9630404e-001  7.6722501e-002 -1.1896753e-001 -6.1637419e-001 -8.1220688e-001 -5.5008854e-002 -1.1363000e+000 -2.1451793e-001  2.6233055e-001 -8.7590172e-001 -4.0104587e-001  2.4323452e-001 -1.2570448e-001 -1.0176208e+000 -7.9168974e-002 -3.8730536e-001 -1.1596582e-001 -2.0841247e-001 -4.6591664e-001  9.3802061e-002  3.5585361e-001  2.4557852e-001 -4.4363067e-001  1.0599911e-001 -7.8670583e-001 -1.8802264e-001 -7.6426037e-001 -4.0077669e-002 -4.1353804e-001 -7.0707238e-001 -7.2445590e-001  3.3355368e-001  5.3125878e-001 -3.2733622e-001  2.1324876e-001 -1.1819984e-001 -5.7246615e-001 -5.1710791e-001 -3.7795267e-002  3.0184876e-001 -5.6792473e-001 -2.7358101e-001 -1.5459409e-001  8.2654347e-002 -5.9886269e-001 -4.2623542e-001 -1.2568984e+000  3.0442244e-001  8.7137282e-001 -5.8535772e-002  8.4610191e-001  3.3041013e-003
  1.7262798e-001 -5.6404434e-001 -9.8055527e-001 -1.6486695e-001 -4.6042546e-001 -4.7050189e-002 -8.7937116e-002 -1.7315123e-001 -1.0392292e-001 -2.3181556e-001 -1.3547149e-001 -5.1103499e-002 -5.8014104e-001 -3.3505684e-001 -5.1636004e-001 -2.7938853e-001 -7.6214382e-001 -4.8704894e-001 -9.4952962e-001 -3.5171295e-001 -9.1058495e-001 -3.4746917e-001 -3.3947628e-001  7.9891038e-001  9.9533787e-002 -7.3690089e-002 -8.2915077e-001 -1.4580069e+000 -6.9214707e-001  4.2649987e-001 -6.7127629e-002  2.0619912e-001 -1.6332360e-001 -8.2937424e-002  6.6489013e-001  7.3668185e-001  8.9469963e-001  2.7928557e-002 -1.0963228e+000 -7.8098176e-001  1.7569063e-001  2.9677889e-001  4.2461511e-001 -7.3585877e-001 -3.9461328e-001 -8.8115566e-001  1.2832774e-002 -1.5489381e+000 -2.7705818e-001  8.1018814e-002  5.8804227e-002 -4.4161901e-001 -4.6933533e-001 -2.2208878e-001 -9.4002182e-001  5.5842236e-002 -2.4056328e-001 -3.6028589e-001 -1.5153345e-001 -4.5304965e-002 -1.4635538e-001 -2.5604463e-001  3.9585483e-001  1.1578620e-001 -1.9307780e-001 -2.8229148e-001
 -4.1075382e-001 -3.9478729e-001 -3.1441859e-001  4.2373419e-001  2.9429268e-001  1.0469876e-001  1.6892850e-001 -3.6295339e-001 -1.0771705e-001  6.2154983e-002 -4.5690933e-002  5.7563823e-001 -8.2952068e-002 -2.3438968e-001 -1.7619215e-001 -3.4894298e-001 -5.6666319e-001 -2.3096535e-002  2.4893302e-001 -3.2389717e-003 -4.7585625e-001 -8.5625739e-002 -6.6838933e-001 -3.4202448e-001 -1.6664394e-001  2.7347362e-001 -1.2990652e-001  2.9092191e-001  2.0693584e-001 -3.1692965e-001  3.4337615e-001 -2.2073878e-001 -9.5571349e-001 -1.1054470e+000 -2.7805261e-001  1.7221329e-001 -2.2178376e-001 -6.7409715e-001  3.4737659e-001 -4.7292682e-001 -5.3772220e-001  1.1430948e-001 -5.5737309e-001 -1.0124935e+000 -4.0887929e-001  2.6868151e-002 -1.7779062e-001  6.4042332e-002 -9.9181777e-002 -4.8993324e-002 -2.1084854e-001 -3.3291139e-002  2.4540455e-002  1.5657037e-001  2.2788212e-001 -5.8148270e-001 -2.0708516e-001  1.5189356e-001 -5.6306026e-001  2.9467087e-001 -5.5902037e-001  3.0097989e-001  5.4645388e-001  1.0178330e-001 -3.8039084e-002 -2.3037860e-001
  7.2100033e-001 -3.6704287e-001 -6.7047413e-001 -2.3458933e-001  1.9660884e-001 -5.0707988e-001  2.0569077e-001 -5.1773446e-001 -2.2172464e-001 -5.5963926e-001  4.4469520e-001 -3.3155535e-002 -3.0441941e-001 -2.2649084e-001 -1.7034885e-001 -3.0562023e-001 -3.1894997e-001 -1.6529797e-001 -3.4664296e-001 -2.7492747e-001 -1.5998367e-001 -4.9255096e-001 -3.1341137e-001 -4.2967526e-001 -7.0527239e-001 -2.7778558e-002 -3.1088401e-001 -1.6168201e-001 -3.5069868e-001 -5.8620338e-001 -2.4590279e-001 -3.5757111e-001 -5.1426673e-001 -1.1281440e+000 -6.4914464e-001 -4.2057549e-001 -6.2301328e-001 -9.4408637e-001 -8.2668317e-001 -2.2364889e-001 -7.2147393e-002 -3.2152950e-001 -3.3240556e-001 -2.0655982e-001 -3.6857462e-001 -2.1454205e-001 -1.3556152e-001 -7.6208840e-001 -4.8480352e-001 -3.9645844e-001  1.5582599e-001 -1.3996754e-001 -3.7518731e-001  1.7385370e-001 -2.1751861e-001 -4.5628003e-001 -8.0696044e-001 -1.5937511e-001 -9.0907214e-001 -5.9072534e-001 -1.1150588e+000 -5.4721114e-001  7.6445933e-001  1.4364023e-001 -7.0695002e-001 -1.4009562e+000
 -1.5199881e+000  9.8352454e-002  5.5695624e-002 -2.3423732e+000  3.2417622e-001 -3.9541532e-001  1.0161870e+000  2.7050419e-001  1.6351598e-001  5.6942199e-001  1.6033915e-001  2.8392470e-001  4.5034291e-001  2.9893836e-001  2.5880592e-001  4.1144657e-001  6.9924935e-001  6.3716048e-001  9.4357253e-001  7.2391257e-001 -9.6505441e-002 -1.7186242e-001  1.2314557e+000 -2.0307904e-001  5.7526476e-001 -5.2011293e-001  7.7617643e-001  7.8309695e-001  4.3675231e-001  4.9586119e-001  6.6379581e-001  5.5036982e-001  1.8203426e-001  1.4819192e-001  5.2843057e-001  9.0225410e-001 -6.3869560e-002 -5.4493088e-002  6.0696215e-001  2.3931510e-001  3.8768044e-001  1.3827376e-001 -5.3986843e-002  9.0652019e-001 -3.5871212e-001  7.2880194e-001  4.5133519e-001  5.4468076e-001  1.8506138e-001  6.6861110e-001  1.2597508e+000  1.4999101e+000  3.3176407e-001  3.2364943e-001 -1.0643805e-001  8.8248372e-001  6.0530301e-001  3.5181002e-001  2.9075870e-001  3.5771116e-001  1.2253568e+000  5.2053549e-001  1.3166314e+000  3.6564111e-001  7.6223031e-001  3.5699261e-001
 -4.5171110e-001  5.0482881e-002  2.9301345e-001 -4.0422746e-001  1.8920004e-001 -4.8148422e-002  2.0220877e-001  1.7858990e-001  4.0876611e-001  4.5729300e-001  3.3733007e-001 -5.2756557e-001 -5.2242276e-002 -1.2093761e-001  1.5242202e-001  6.2455092e-001  6.9860076e-001  5.3750575e-001  2.5800261e-001  5.2931316e-001  1.3870823e-001 -4.6557591e-001  1.0225364e+000 -1.4295983e-001  5.0644274e-001 -2.9605123e-001 -3.8710282e-003 -4.5266059e-001 -2.2042430e-001  1.1270845e-002  5.5276968e-001  4.0027363e-001 -1.0042312e-001  7.3646304e-001  3.7489972e-001  1.9683435e-001 -2.5311135e-001  8.4485466e-002 -5.9644599e-001 -4.6987799e-001  2.8286857e-001  5.0119037e-001  3.4257414e-001  9.7759812e-001 -2.0162177e-001  8.5757967e-001  7.4501065e-001  4.8958981e-001  5.1225818e-001  5.0099262e-001  1.4707416e+000  1.8602277e+000  5.0761983e-001  7.8556197e-002 -6.6790680e-002  4.6349780e-001  6.2525813e-001 -1.7045386e-001  9.1900004e-002  1.2240170e-001  4.2436654e-001 -2.5623616e-002 -7.1621996e-002  2.0247698e-001  4.1964435e-001  6.7188143e-001
 -3.2482492e-001  3.9553825e-001 -2.7330276e-001 -3.7533128e-001 -1.0952753e-001  4.4333771e-001 -2.3584228e-001 -2.1089524e-001  2.1743038e-001 -4.0246442e-001  3.1860954e-002 -5.2115654e-001  2.0584723e-001  2.1406600e-001 -1.6291143e-001  2.0359813e-001  3.8437230e-001  9.1398528e-002 -4.3246110e-001 -2.2322135e-001 -6.6825400e-001 -3.6620192e-001 -4.6718674e-001 -8.7575495e-001  2.3481282e-001  3.2601510e-001 -1.5852951e-001 -1.3518414e-001  1.2295524e-001 -4.2333884e-001  5.4330714e-001 -5.9505898e-002 -6.3246332e-001 -6.4604197e-001  1.2121625e-001  4.1724427e-001 -2.0352839e-001  2.9107850e-001  5.0024506e-001 -1.0463400e-001  3.3230905e-001  7.2781895e-001 -3.4712953e-001  7.4564839e-002 -4.2855187e-002 -4.1471566e-001 -1.7150986e-001 -3.8572467e-001 -2.4678643e-001  6.7972672e-001  1.5041878e+000  2.0969942e+000  6.5806863e-001 -6.6393547e-002 -2.4246485e-001  2.5146856e-001  5.7740467e-002 -3.4968130e-001 -4.6756130e-003 -3.2390161e-001  8.4509501e-002  1.6670492e-001 -3.6855772e-001  6.7949737e-001 -3.5965051e-001  2.2388009e-001
 -9.3764237e-001  7.9848304e-001 -4.0237789e-001  1.5517149e+000  3.0457030e-001  3.9176968e-002  5.1443847e-001  3.3269389e-001  7.7408540e-001  1.5905794e-001  3.6352857e-001  1.9052931e-001  5.3400384e-001  1.0990661e-001  3.9752135e-001  2.8905377e-001  3.8743278e-001  6.8052824e-001  5.4442790e-001  4.8855335e-001  3.8070533e-001  9.3060140e-001  9.0557835e-001 -1.1175318e-001  9.2065495e-001  3.8893630e-001  7.1235596e-001  3.6686915e-001  7.6329921e-001  1.4061837e-001  6.8763905e-001  2.7670120e-001 -5.4144364e-001  1.3456687e-001  4.5600921e-001  1.0344504e+000  4.4671644e-001  2.2436408e-001  3.5941433e-001  2.6898727e-001 -2.0967593e-001  1.0661816e+000 -2.6415683e-001  1.3402274e+000  3.2549162e-002  9.9181437e-001 -1.4723736e-001  5.0142919e-001  1.4690701e-001  5.0869471e-001  1.5676118e+000  2.2585914e+000  6.7268833e-001  5.3737195e-001 -3.8178663e-001  7.2811056e-001  1.0231253e+000  1.6662394e-001  3.2110615e-001  3.9323764e-001  9.6575213e-001  4.9170410e-001 -9.1476298e-002 -2.0425713e-001  1.1904123e-001  1.0740780e+000
 -4.4165978e-001  4.9659655e-001  4.8762685e-001 -2.3096832e-001  4.9391887e-002  2.0951118e-002  9.2617404e-001 -7.3682554e-002  4.7825677e-001  5.3511488e-002  5.0831357e-001 -2.8641942e-001  1.3073337e-002 -3.1970708e-002  2.4221578e-001  5.4659563e-001  1.1027012e+000  5.9005280e-001  1.0115276e+000  3.6266710e-001  1.8922251e-001  2.6828979e-001  9.1542844e-001 -7.3600806e-002  4.7264217e-001  8.6714811e-003 -4.9113773e-001 -4.2926127e-001 -1.9702526e-001  4.2192040e-001 -3.0468051e-001 -7.9638716e-001  2.8334540e-001  2.1193865e-001 -4.3803927e-001  1.7942624e-002  2.4644535e-001 -5.8347728e-001 -3.9625083e-001 -1.0343270e-001 -4.4043340e-001  4.8531469e-001 -1.0016425e-001  5.2719656e-001  4.2471736e-001  3.7004345e-001  3.5936966e-001  9.3351919e-001  5.1691727e-001  7.1729968e-001  1.7679155e-001  8.6090106e-001  4.7854480e-001  2.2711817e-001 -1.6440679e-001  4.3201137e-001  1.9364867e-001 -3.6060555e-002 -6.9668199e-002  5.2426186e-001  2.6878778e-001  1.1140749e-001 -7.3874213e-001  7.3860785e-001  2.9751277e-001  6.7712645e-001
  2.4850036e-003 -8.2678382e-003  3.7028756e-001  4.9424040e-001 -4.1670853e-002 -9.9578479e-001  1.8282083e-001  2.9852484e-001  4.6809230e-001  2.8253395e-001  2.9837291e-001 -6.4054812e-001 -1.2123016e-001 -4.5094432e-001 -5.3563794e-001 -1.0740615e-001  3.4965877e-001  1.9030052e-001  1.0252101e+000 -1.3494374e-001  1.2541018e-001  4.6592802e-001 -7.8211922e-001  9.5930573e-001 -3.3568518e-001  2.3254649e-001 -3.8461464e-001  3.5578229e-001  2.2236148e-001 -8.0323421e-002 -4.6398970e-001 -5.1198399e-001 -4.0806223e-001 -5.5341322e-001 -5.5623007e-001 -1.3065150e-001 -2.4989130e-001 -3.9363230e-001  1.3654287e-001 -6.9925416e-003  6.6999742e-001  3.9222979e-002  7.0159618e-001 -3.2362823e-001  9.4019590e-002  5.9373815e-001 -1.8973523e-002  5.0391618e-001 -2.5803917e-001  4.1437417e-001 -4.8666173e-001 -1.9634011e-001 -4.4099017e-001 -3.1492540e-003 -8.6746527e-001 -2.0282946e-001  3.8050170e-001  2.0558782e-001 -2.0306719e-001 -3.1995352e-002 -1.1155881e+000 -2.3281720e-001  3.8809290e-001 -2.1589742e-002  5.2773876e-001  2.6099193e-001
  5.9204807e-001  4.1771226e-001  1.3081009e-001  2.0800390e+000  1.5169787e-001 -7.3033118e-001  5.6035345e-001 -4.3524673e-001  6.3239862e-002 -1.5098504e-002 -3.9041719e-001 -9.3196186e-001 -4.8329318e-001 -3.3245059e-001 -2.6952947e-002  8.5833298e-002  1.8090841e-001 -1.1393290e-001  6.2566558e-001  5.4383514e-001  6.0948935e-001  9.8387916e-001  4.1637382e-001 -7.5258409e-001 -7.8254359e-002  1.3984625e-001  1.6016317e-001 -5.0813015e-001 -2.3452250e-001 -5.4809209e-001 -4.5082568e-001 -6.1250631e-001  1.3854772e-002  1.3134539e-001 -2.6420836e-001  9.7772173e-002 -3.4434399e-001 -4.6517760e-001 -8.2664461e-002  2.9613137e-001 -9.7629390e-001  3.6803280e-001 -5.6016769e-001 -6.5534164e-002 -2.6652061e-002  3.7188284e-001 -1.7760239e-001  7.2257364e-001  4.8043065e-001  3.3734288e-001 -1.8432978e-001 -1.5546160e-002  2.8258173e-001  5.0806409e-001  2.4917483e-001  1.6048684e-001  4.9457194e-001 -6.6877373e-002 -5.3176146e-002  1.2653044e-001  1.1023680e+000  2.7361841e-001 -1.6801333e+000 -3.9339462e-001 -1.3396678e-001 -3.8975613e-001
  3.1671196e-001 -3.3466693e-001 -1.0454131e-001  1.3698722e+000  1.2733196e-001 -4.0231191e-001 -2.9065009e-001 -3.7264590e-002  1.1547680e-001 -5.3544179e-001 -8.1557011e-001 -1.5661486e+000 -4.9076698e-001 -1.3401754e-001 -1.3832184e-001  2.0331994e-001  1.3008443e-001 -8.7772549e-002  4.6738919e-001 -5.9631488e-003  1.5562537e-001  5.5463457e-001 -2.0533129e-001 -3.8522939e-001 -3.3298310e-002 -4.8520627e-001  2.6815084e-001 -1.2583504e-001  3.5457303e-001  5.5084576e-001 -9.3831284e-001 -1.2618215e-001 -9.8966202e-002 -6.3930547e-002 -4.1351399e-001 -8.8698057e-001  8.6209327e-001  4.7962780e-001  3.9934956e-001  4.7396144e-001 -3.8114836e-002  3.4312453e-001  2.8712348e-001  8.9813101e-001  3.9028546e-001  6.3949115e-001 -1.7125599e-001  2.5067299e-002 -7.1021677e-002 -1.8092691e-001 -2.3611975e-001 -5.6193001e-001 -2.9656771e-001 -6.3967408e-001 -8.4660139e-001 -5.2419371e-001  7.2231317e-002 -3.2075265e-001  3.3964122e-001  3.0052864e-002  8.2953039e-001  1.6821708e-001 -7.4717566e-001  1.4542204e-001 -4.9892096e-001  7.2287690e-001
 -5.9635658e-001  5.8057120e-001  2.3069051e-001  1.5338762e+000 -5.3066023e-002 -1.8353667e-001  3.5398612e-001 -3.4264185e-001  8.6019071e-001 -1.9066152e-001 -7.8497865e-002  6.4790676e-002  1.9363494e-001  2.1880046e-001 -4.0505797e-001 -2.1505134e-001  6.6564693e-001  4.8717087e-001  7.2986308e-001  7.6702464e-001  3.8382615e-001  5.3152458e-001  1.0813273e+000 -7.1612243e-001  5.5802989e-001 -1.4569812e-001 -2.5071435e-001 -2.7162011e-001  1.0995639e-001 -6.3826940e-001  1.3612921e-001 -1.1970148e-001 -3.9074956e-002 -1.6349157e-001 -1.1783960e-001  1.6479756e-001 -7.7022830e-001 -2.9985144e-001 -3.0586116e-001  1.1264933e-001 -8.1459926e-001  7.1127618e-001  2.0174700e-001  1.2178253e-001  4.7562293e-002  6.1484722e-001 -2.3277790e-001  1.5422252e-001  4.1973840e-001  9.8037063e-001 -2.2250075e-001 -7.7175772e-001  2.0462674e-002  2.1154528e-001 -9.5342612e-002  8.1075877e-001  3.3302769e-001  7.6345158e-001  3.8181447e-001  1.0091368e-001 -2.7448090e-001  5.0253476e-001 -6.6653856e-001  1.1875740e+000  8.8278954e-001  9.0512000e-001
 -5.5921378e-001 -1.7108562e-001  2.5589856e-001 -5.2972396e-001 -2.6749822e-001  7.1611151e-003 -5.0565733e-001  1.1080617e+000  4.2437337e-002  1.1782879e-001  3.1393622e-001  4.0345340e-001  3.6716980e-001  1.4227278e-002  5.2677828e-001  7.4436274e-001 -5.6538832e-002  7.5777919e-001  8.8909085e-001  2.9186248e-001 -4.0652258e-001 -2.7935726e-003 -8.7771455e-002  4.6354481e-001  1.6315146e-001  1.7751303e-001 -4.2197098e-001 -1.1907511e+000 -1.8104733e+000  2.3193002e+000 -2.3742846e-001  2.2432350e-001  8.0546119e-001  3.8453133e-001  7.0781452e-001  2.9879746e-001  1.8417412e+000 -1.1344341e+000 -1.0720317e+000 -3.4631946e-001  1.4263593e+000  4.7582659e-001  7.9307736e-001 -6.8219809e-001  6.9982285e-003 -3.8045578e-001  6.2259504e-001  4.4007790e-001  8.1948449e-001  2.6365283e-001  5.1024741e-002 -2.5833836e-001  3.7169034e-002  2.4053306e-001  6.9174585e-001  3.0528643e-001  5.6972418e-001  4.1437390e-001  6.3319186e-001  1.1700236e-001 -6.7844086e-001 -7.4019225e-001  2.0355562e+000 -1.9135101e-001 -2.1769346e-001  9.1295936e-001
 -7.5264405e-001 -7.3199240e-001  5.2039415e-001  2.8615207e-001 -9.4980035e-002 -4.0768557e-001 -1.3283004e+000 -4.3084552e-002 -5.7545563e-001  1.6096456e-001 -3.4078814e-001  1.3059326e-001  1.5248043e-001  3.2669939e-001 -3.7744158e-001  2.6500607e-001  3.4877321e-001  7.0219859e-002  3.2350656e-001  3.0038438e-001 -6.1907299e-001 -4.7104963e-001  4.9546245e-001  3.8432336e-001  4.6918564e-001  1.3399688e-001 -1.3785599e+000 -1.4218623e+000 -1.3805732e+000  2.0621562e-001 -1.4674243e-001  3.8715807e-002  1.0139732e+000  6.1209715e-001  3.6784867e-001  5.1225404e-001  9.5464124e-001 -7.9131629e-001 -1.1345976e+000 -1.1147318e+000  6.6941077e-001  1.5692240e-001  1.8189863e-001 -2.0217601e-001  2.5159661e-001 -1.7542823e-001  3.0902158e-001  1.3689851e-001 -8.1736671e-001  5.3845926e-001 -1.7128196e-001 -9.2958133e-001 -5.9777012e-001 -2.4108726e-001 -1.7920432e-001 -1.9149923e-001  7.1013503e-003  4.6608444e-001 -4.6345605e-002 -7.3266072e-001  2.1237720e-001 -6.0972314e-001  1.5592917e+000  6.6625080e-001 -4.9287041e-001 -1.1110192e-001
  1.0288234e+000 -6.6100108e-001  4.6948272e-001  1.0995884e+000  3.4117901e-001  7.8754971e-001  7.0770907e-001 -9.7197086e-002  8.1337758e-001 -1.1409838e-002 -2.3639511e-001  1.5836995e-001  2.3432949e-001  7.3767445e-001 -2.5474005e-002  1.9350887e-001  6.4155995e-001  6.9965302e-001  6.3914858e-002  1.0287814e-001  7.6368324e-001  5.3654671e-001 -1.1892907e-001 -1.8424638e-001  2.4399416e-001 -3.8279211e-002 -2.9824945e-002  2.6742771e-001  4.0667165e-001  2.6990806e-002  4.0564098e-001  6.5036642e-002  1.6432085e-001  2.9027506e-001  4.8674708e-001  7.7791129e-001 -2.6787065e-001  5.2977329e-001  9.0939474e-001  5.4391291e-001 -3.8117957e-001  3.4666678e-001 -2.1528031e-001  5.8757569e-001  1.9797653e-001  1.0106036e+000 -1.9083308e-001  5.3600686e-001  3.0439415e-001  8.0279754e-001 -1.8310649e-001 -5.1857274e-001  6.6432473e-001  5.5183352e-001 -2.7108528e-001  2.4150900e-002  4.2847229e-001  6.0730806e-002  9.6899432e-002  9.3084261e-002  6.4322422e-001  3.3424236e-001  1.4886490e+000  1.2948840e+000  6.0051909e-001  5.7372811e-001
 -5.4852659e-001 -6.0416359e-001  6.1431088e-001 -1.4164362e-001 -6.0838238e-002  1.6498933e+000  7.7370581e-002  3.1475469e-001 -4.5157828e-001 -1.2213492e-001  1.4790972e-001 -1.0808751e+000 -4.2526739e-001  8.4262512e-001  1.2480671e+000  3.9085433e-001  1.0377923e+000  2.2837269e+000  1.4635945e+000  1.4335595e+000  1.9960870e+000  8.5542219e-001  9.8589605e-001  2.1473518e-001  8.9689372e-001 -2.0177538e-001  3.8022913e-001  9.1613776e-002  6.8797044e-001  3.5008892e-001 -5.4880837e-001 -1.5012174e-001  2.0827495e-001  6.1218265e-001  2.0058288e-001 -9.0558869e-001  2.6104469e-001  1.2147718e+000  2.1438939e-001 -3.1303928e-001 -6.2293588e-002  7.3379789e-001  8.8511529e-001  8.7284216e-001  7.6803583e-001  1.0280752e+000  3.7192931e-001  1.4204603e+000  1.3707845e+000  3.7945717e-001 -1.2244174e-001 -5.4608166e-001 -3.5011569e-001 -5.7356600e-001 -1.0194178e+000 -8.4195694e-002  2.2018193e-001 -2.7328496e-001  7.0277707e-001 -2.7544188e-001  8.6268728e-001  1.7285259e-001  3.3851322e-001  1.6946004e-001 -2.8961896e-001  8.9168011e-001
 -1.2987078e-001  6.5255553e-001  6.9697764e-001 -7.4128151e-001  8.3596955e-001 -1.2164324e+000  3.7974655e-001 -1.0581395e-001  8.5539815e-001 -2.3825028e-001  8.0441794e-002 -1.7257551e-001 -1.9734106e-001 -2.0704035e-001  2.5069307e-001  7.6431057e-001  1.4891597e+000  1.5455632e+000  1.4891555e+000  4.3608997e-001  1.3026449e+000  5.1260005e-001 -3.7707390e-001 -6.1965049e-001  3.9373927e-001 -1.9027538e-001 -9.0088497e-001 -1.5694491e+000 -8.0514446e-001  3.7234237e-001 -8.5475176e-001 -1.3931149e+000  1.8077911e-001 -4.4356546e-001 -9.9895209e-001 -9.8510310e-001  2.6380209e-001 -5.6893152e-001 -9.1544467e-001 -3.5076425e-001 -6.4817662e-001  1.0877330e-001 -3.5426937e-001 -9.1182191e-001  6.2673295e-001 -1.9526102e-002 -1.1670773e+000  3.8864171e-001  4.7786343e-002  8.4026816e-001 -3.6564066e-001 -7.0197256e-001 -6.2284593e-001 -9.7239518e-002 -1.3631062e+000 -6.1246105e-001  1.3620466e-001  2.9363242e-001 -3.4078768e-002  4.5268249e-001 -1.0777014e+000  1.0344110e+000 -9.1303843e-001  1.4737200e+000  1.3438021e+000  1.5461117e+000
  6.7063171e-001  2.3804525e-001  7.2013530e-001  1.9381828e-001  1.8645507e-001  5.7881920e-001 -3.0253174e-001 -6.2979234e-002  2.9392241e-002  2.6341696e-001  5.3944335e-001  1.1003565e+000  4.4130825e-001  1.9545427e-001 -1.5850819e-001  1.1113157e-001  2.0341074e-001  1.1547303e-001  3.2412394e-001 -1.8743228e-001  1.0184349e+000  5.3696870e-001  3.0783601e-001  3.1071939e-001 -1.9556105e-001  1.8051785e-001  1.8832112e-001  1.5312563e-001  4.2749515e-001  3.9245131e-002  7.6548102e-002 -1.2434690e-001 -1.4493207e-001 -9.0432427e-002 -3.4972028e-001  2.0841258e-001 -4.4322104e-001  6.5190023e-001  6.0441656e-001  7.4008967e-001  3.2142750e-001 -1.4366275e-001  5.0822328e-001  2.3123712e-001  8.4453003e-001  1.2898117e+000  2.8322789e-001  5.8809923e-001  1.9097216e-001  1.7016669e-001  1.6831634e-001  5.4988198e-002  1.2188502e-001  7.0724039e-001  9.6064160e-002 -1.7409923e-001  3.0662751e-002  2.6538376e-001 -1.6346225e-001  3.5762183e-001 -6.8728109e-001  4.0830780e-001  9.6290058e-001 -2.0769710e-001  6.2424008e-003  2.3211934e-001
  1.6158024e+000 -3.9149207e-001  8.4109539e-001 -2.7157035e-001  2.1707253e-001 -1.2946567e-001 -6.4765126e-003  2.8101124e-001  5.8902303e-001 -1.5871423e-001 -6.9004580e-001  3.0463569e-001 -8.4694128e-002 -4.3630144e-001 -4.4039828e-001  2.2459439e-001 -8.0383334e-001  4.7615965e-002 -6.1018009e-001 -3.6474024e-001 -9.6390878e-002 -5.9292439e-002 -6.9221429e-001 -2.1025575e-001 -2.4327715e-001 -3.9030619e-001  2.5538921e-001  1.1527800e+000  5.2639321e-001 -2.6762413e-001  7.9199980e-002 -1.1023117e-001  8.3873592e-002 -1.7492520e-001 -7.6866389e-002 -1.4054898e-001 -6.3760978e-001  8.0348477e-001  1.2408480e+000  4.8384031e-001 -1.8783839e-001 -2.5144034e-001 -1.5206412e-001 -3.6757006e-001 -1.3815346e-001  7.6934426e-001 -5.1204477e-001  2.9959710e-001  4.3218201e-001 -1.0014028e-001 -1.0485231e-001 -5.1774236e-001  4.4308863e-001 -2.1759900e-001  5.6460381e-001 -2.5593443e-001 -4.0121019e-001  2.4162623e-001  5.7033411e-001  1.4504856e-001 -8.9874051e-001  2.7532838e-001 -8.4338219e-001  8.8623950e-001 -1.7929376e-002 -6.2054638e-001
  1.5882188e+000  2.9507605e-001 -1.4954321e-001  6.4471755e-001  3.8388888e-001 -2.0135222e-001  2.1257074e-002 -1.9463575e-002 -9.3504431e-002 -6.0663280e-001 -1.2285478e+000  2.8747867e-002 -4.6605560e-001 -5.6353769e-001 -4.3221352e-001  1.5703897e-001 -6.0339246e-001 -2.5903274e-001 -2.5688470e-001 -2.0394800e-001  1.1770842e-002  3.6216201e-001 -2.1602050e-001  1.1866899e-001 -2.2795009e-001  5.3787055e-001  9.4116625e-001  9.1046504e-001  9.6821896e-001 -3.9959221e-001 -1.6160043e-001 -3.4150604e-001 -1.9797322e-002 -2.8746656e-001 -6.6984180e-001  1.8989276e-001 -1.8359771e-001  2.4324295e-001  1.1775958e+000  9.0027997e-001 -3.0353220e-001  2.6440554e-001 -3.3958164e-001 -6.5716955e-001 -8.8017862e-002  1.6470773e-001 -8.9750130e-001  1.7420080e-001  4.7381903e-001 -4.2726746e-002 -8.1569375e-002 -2.6518122e-001  4.1650117e-001  1.8493555e-001  4.9152018e-001 -4.8050120e-001 -3.6165467e-001 -1.5964638e-002 -4.1047633e-001  3.5556213e-001 -3.7803118e-001  7.1798660e-001 -5.2848673e-002  1.3570784e+000  2.8042154e-001  5.5626975e-002
  8.5887401e-001  1.4635242e-001  5.0279080e-001  7.6481608e-001  4.5146312e-001 -3.8260382e-001 -1.7582913e-001 -1.1170098e-001  2.0412708e-001 -1.7247777e-001 -8.5969927e-001  7.1843250e-001 -4.0218679e-003 -1.0162823e+000 -6.2694485e-001 -2.5145878e-001 -3.6398880e-001 -2.3679138e-001 -6.6150994e-001 -7.6990516e-001  7.6644780e-001  2.9059589e-001 -1.0886697e+000 -5.2024205e-001 -4.2461600e-001 -5.2648545e-001  4.4963612e-001 -2.4209970e-001  1.2394339e-001 -7.2352361e-001 -5.8991977e-001 -7.9285581e-001  1.4124495e-001 -3.4239378e-001 -1.4726975e+000 -1.2893659e+000 -1.2734349e+000  3.0904978e-001 -4.7667924e-001 -1.8282558e-001 -1.2211790e+000 -2.8198975e-001 -5.9445300e-001 -6.2826687e-001 -4.4708241e-001  8.3860266e-002 -1.0683583e+000 -8.8255138e-001 -2.6001909e-001 -2.7048908e-001 -3.7922962e-001 -5.4765923e-001 -5.3112822e-001 -4.0417486e-001 -4.5033886e-001 -5.3244305e-001 -1.6429703e-001 -2.2762150e-001 -7.5137859e-001 -5.4954633e-001 -8.5334880e-001  8.1963966e-002 -1.4506332e+000  8.8434222e-001 -2.3022729e-001  5.3843360e-001
  1.2349794e-001  5.2671423e-001  4.4049558e-001  2.3218258e-001  5.7185328e-001 -1.3803010e+000  1.6524880e-001  4.7058515e-001 -3.5488601e-001  1.4683203e-001 -8.7818729e-001 -4.2579962e-001 -4.4178810e-001 -2.6175235e-001 -6.3592956e-001 -3.7934188e-002 -3.0053242e-001  5.5724310e-002  5.9324577e-001 -3.1693388e-001  9.0548323e-001  1.4526997e-001 -6.3085775e-001  5.2319283e-002 -7.7538719e-001  1.8588196e-001  2.2076037e-001 -1.5368368e-001 -3.2172078e-001 -3.0465476e-001 -4.2064095e-001 -2.6988640e-001  3.5880795e-002 -7.0252116e-001 -5.0368487e-001 -8.7741355e-001 -5.5928111e-001 -5.3341401e-001 -4.4153826e-001 -2.1802480e-002 -1.9509508e-002 -6.3042841e-001 -7.0299481e-001 -1.7147316e+000 -6.9766411e-001  4.7376517e-002 -1.1885534e+000 -8.9033754e-001  3.4599492e-001 -3.5791461e-001 -2.6052675e-001 -3.1456787e-001  5.7447585e-001 -3.8870744e-001  2.2654238e-001 -4.5138105e-001 -4.8421781e-001  1.1491762e-001 -7.7712280e-002  6.0336132e-001 -3.4666950e-003  2.7658551e-001 -1.7813812e+000  5.6374616e-001  2.4455124e-002 -7.8982036e-001
  6.5106044e-001  9.2047010e-003  6.4285672e-001  2.3952079e-001  1.0865922e+000 -1.5455601e-001  1.0378561e+000  9.9546516e-001 -3.7160755e-001  2.8573778e-001  8.0934604e-002 -3.0333873e-001 -1.8336547e-001  1.1207734e-001  6.3081119e-001  5.5273827e-001  5.0339802e-002  5.5318655e-001  4.7292675e-001 -1.7603293e-001  1.1621396e+000  3.8092712e-003 -1.2315221e+000 -8.6576459e-001 -3.0069267e-001  4.9453678e-001  9.6442668e-001  7.0598038e-001  1.0050585e+000  1.9921745e-001  1.9885872e-001  5.2277589e-001 -7.9780223e-002 -4.1617497e-001 -2.2769209e-001 -7.8305170e-001  3.5700514e-001  1.6053262e-001  1.3993351e-001  8.8674085e-001 -5.6522260e-001 -2.8100141e-001 -1.1147719e+000 -1.1023254e+000 -1.5694523e-001  1.9638702e-001 -7.4743346e-001 -3.4598261e-001  3.3610186e-001  6.5343126e-002  6.5808379e-001  6.2421360e-001  9.9580050e-001  3.5668428e-001  1.6573011e-001 -3.6133949e-002 -2.9406268e-002  1.4064263e-001  2.4403315e-001  1.0710262e+000  1.2846597e+000  4.7749603e-001 -1.7354204e+000  4.7264819e-001  3.1193797e-001 -4.4785850e-001
  1.2502808e+000  1.5278788e-001  3.6102142e-001 -3.3894394e-001  1.0160589e+000  1.1100350e+000  1.2683965e+000  1.2351147e+000  1.8446595e-001  5.9295658e-001  1.3166537e-001  1.0036972e+000  2.2056098e-001  7.3562675e-001  1.7363118e-001  2.1786447e-001  5.9406027e-001  1.9597224e+000  1.2275574e+000  1.9168261e-001  1.5809871e+000  3.3860212e-001 -1.3408611e+000  3.5598352e-001 -3.6235792e-001 -1.2111670e-001  1.6657921e+000  2.3832886e+000  1.8469415e+000  8.7479752e-002  3.4545897e-001  3.9589762e-001  1.4516592e-001  4.5685134e-002 -5.3025189e-002 -3.3093090e-001  1.3634301e-001  1.4788098e+000  2.5713187e+000  1.5284373e+000  1.2446030e-002 -5.1079362e-001  6.5390081e-001 -4.0156333e-001 -6.2582906e-002  5.8668643e-001 -1.0051745e-001 -5.9395776e-002  6.7059649e-001  2.1252402e-002  1.2164399e-001  2.2221977e-001  4.6641626e-001  4.0205870e-001  9.5433714e-001  3.3102754e-002  1.0960208e-001 -5.7445372e-002  9.4638977e-001  7.6230482e-001  9.6534003e-001  5.9839177e-001 -1.2919347e-001  7.8278276e-001  7.7985104e-001  8.4783844e-002
  1.6720747e+000 -5.9138543e-002  1.8415148e+000 -7.8315501e-001  4.2987801e-001  8.4682716e-001 -1.0310635e-001  6.3715835e-001  2.6573760e-001  3.1954976e-001  2.5825210e-001  6.6481281e-001 -2.6988120e-002  3.4832264e-001  5.8789377e-002 -1.7326277e-001  6.0170274e-001  1.0440433e+000  4.5807790e-001  2.1603111e-001  8.3449395e-001 -7.8576390e-002  2.7181443e-002 -2.2521884e-001 -1.6101535e-001 -5.5646235e-001  4.4204012e-001  2.5287476e-001  2.1324158e-001 -1.1978792e-001 -6.7972306e-001 -7.0191354e-001 -2.4593695e-001 -4.2468947e-001 -1.0074239e+000 -1.5493742e+000 -3.4826120e-001  5.9167491e-001  3.3419978e-001 -2.9467098e-002 -4.0250006e-001 -2.7440190e-001  2.3606941e-001  4.7403019e-001  3.8289788e-001  4.2956778e-001 -1.6093204e-001 -5.5645061e-001  5.8013814e-001 -1.5191225e-001  2.6517129e-002 -2.6325206e-001 -6.9607847e-002  3.9315857e-001  4.5293742e-001 -2.6077798e-001 -1.1163032e-001 -4.2857807e-002  3.1851099e-001 -5.8186779e-002  4.9956261e-001  3.6303816e-001 -1.6742674e+000  6.3242906e-001  5.7612876e-001  8.2074407e-001
  3.1060751e-001 -6.6524233e-001  1.8530944e+000 -1.5486425e+000  3.8844648e-001  5.7150492e-001  1.0631293e-001  9.1597033e-001  6.8537587e-003  4.9341398e-001  6.5274398e-001  3.6806446e-001 -1.1581588e-001  2.0767899e-001 -8.1346880e-003  5.5031325e-002  5.1980348e-001  7.8216376e-001  3.9847495e-001  3.1800806e-001  7.1515858e-001  2.6953468e-001 -1.5437857e-001 -2.5997628e-001 -1.1359516e-001 -3.3903149e-001  7.1285415e-002 -8.2120860e-001 -3.8129524e-001 -4.3613150e-001 -2.5118588e-001 -3.3646299e-001  4.1882031e-001 -1.1491312e-002 -5.4749099e-001 -1.0246818e+000 -8.6647685e-001  5.3135168e-001 -5.1868116e-001 -4.1454513e-001  6.3723548e-002 -6.1362335e-001  1.4071642e-001 -1.3298177e+000  4.0567080e-001  4.8812721e-001  4.2606825e-001  5.0229376e-002  1.7245629e-001 -4.7304913e-001 -1.8871396e-001 -1.0974559e-001 -2.5873683e-001  3.2616731e-001  1.5349814e-001 -3.2547927e-001 -1.4768225e-002  4.2940376e-001  2.6229437e-001  4.7680128e-001  1.2818818e-002  3.1941206e-001 -7.7235938e-001  1.0840398e+000 -8.9821514e-002  5.6775099e-001
  1.1436161e+000 -4.8260971e-001  5.2857757e-001 -1.7712991e+000  5.8866912e-002  2.7172247e-001 -1.3161627e-001 -1.8421077e-001 -2.6020914e-001 -8.8931151e-002 -2.6308734e-001 -1.6395000e-001 -2.5592173e-001  7.3002773e-002 -6.1146589e-001 -4.2444972e-001 -5.5538474e-002  2.7002472e-001 -4.3495839e-001 -3.3375272e-001  6.0625525e-001 -4.1246713e-001  1.2876996e-001 -4.1262207e-001 -4.3777381e-001 -4.2692851e-001  1.7366426e-002 -1.1083928e+000 -1.0042635e+000 -1.3089767e+000 -2.5530112e-001 -7.4606920e-001 -5.1879580e-001 -5.8071970e-001 -6.5651938e-001 -1.6502258e-001 -1.2117552e+000 -1.2249560e-001 -1.3683158e+000 -7.8084355e-001 -7.5728338e-001 -9.6916169e-001 -6.9322825e-002 -2.8994971e-001 -1.0635927e-001  4.8106192e-001 -2.8289249e-001  4.7392895e-002  2.3412010e-001 -3.3788635e-001 -3.7659730e-001 -9.4243666e-001 -2.9525045e-001 -1.3720248e-001  5.4266625e-002 -2.7509933e-001 -8.4718108e-001  2.9760748e-001 -3.7642887e-001 -3.9725819e-001  3.2252080e-001 -3.4287586e-001 -2.6065792e-001  2.5857851e-001 -3.7459902e-001 -2.6735687e-001
  2.3480282e-001 -1.4181279e-001  1.0342575e+000 -3.9033802e-001  2.1089734e-001  2.0197927e-001 -5.4145262e-001  3.7731174e-001  2.6808421e-001  5.3800685e-001 -6.7439843e-002 -5.5739297e-001 -4.3879746e-001  1.1811774e-001 -4.6624361e-001 -6.1619058e-001  6.0443263e-001  6.7530801e-001  1.4848212e+000  6.6048751e-001  5.5407999e-001  5.8270475e-001  5.6787156e-001  1.7028513e-001  8.4797119e-002 -6.1182324e-002  7.5793090e-001  6.2038385e-001  8.0988572e-001 -8.0567159e-001 -8.0703782e-002  4.4674173e-001 -4.1919777e-001  1.1252250e-002  2.0311777e-001 -9.4644337e-002 -9.5351034e-001  3.6069637e-001  6.5691557e-001  3.1024073e-001  3.2519857e-001  1.6176516e-001  7.0542917e-001  6.7275807e-001  5.0750045e-001  1.1249859e-001  7.5732642e-001  6.2764756e-001  6.3075666e-001  8.7436834e-001 -4.9857039e-001 -1.2184092e+000 -4.2345351e-001 -3.7867025e-002 -6.4618454e-001 -3.6761668e-001  1.5158594e-001 -3.1695687e-001  5.0031043e-001 -6.1267304e-001 -1.0474824e+000  8.9073787e-002  1.3394791e+000  5.9952215e-001 -5.2068086e-001  7.2612950e-001
  1.1620850e-002 -3.6491990e-001  7.0272767e-001 -1.5835807e+000  6.3013424e-001  4.3770772e-001 -4.6198150e-001  6.5780824e-001 -6.4351483e-002  7.5118892e-002  4.6338526e-001 -1.3716890e-001  4.8291034e-003  2.1544487e-001  4.8708706e-002  1.0669731e-001  7.1353567e-001  1.3820221e+000 -1.8650235e-001  1.5000701e-001 -5.4704936e-001 -2.0278656e-001  5.5952931e-001 -4.4209708e-001 -3.4350677e-001 -5.6184516e-001  3.5489358e-001 -8.2991050e-001 -2.1628178e-001 -3.6202490e-001 -3.6006574e-001 -3.6344404e-001 -5.8990806e-001 -1.5694263e-001 -1.2827601e-001 -5.0908076e-001 -3.9865296e-001  5.6100516e-001 -5.0863920e-002 -1.4186230e-001  3.4775622e-001 -4.6643647e-001  2.7999997e-001 -2.2019307e-001  6.8657356e-001  3.7207466e-001  6.5926060e-001  7.4108800e-001  5.2181912e-001 -3.7988684e-001 -4.4014775e-001 -4.4610133e-001 -4.8806521e-001 -3.0505469e-001 -4.8719907e-001 -6.2603251e-001 -1.4010299e-001 -3.4651579e-001  5.5982547e-001 -9.9813120e-002 -1.3311832e+000  4.1663300e-001  1.6295207e+000  7.9313156e-001 -7.4364092e-001  7.6412026e-001
 -1.6787715e-001 -1.5109340e-001  8.5514252e-001 -2.2086460e-001  3.0594925e-001  8.2594135e-001  1.8292375e-001  4.0224858e-001 -4.4576734e-001 -9.2518201e-002 -7.7616220e-002  4.3486233e-002  4.4529978e-002  6.5219991e-001  8.6266918e-001 -8.0653043e-003  4.1009454e-001 -3.1553185e-001  5.7200816e-001  5.4453905e-001  4.4451925e-001  1.4009472e-001  4.4535651e-001 -2.6300586e-001  3.5185509e-001 -1.4315189e-002  6.8713881e-002 -1.1940670e-001  3.6332442e-002 -5.3103307e-001 -3.3786787e-001 -3.7888525e-002  1.2738815e-001  7.0719577e-001  2.7411711e-001 -9.6377100e-003 -2.6876954e-001  7.0380915e-002 -3.0930763e-001  2.5788886e-001 -6.4164875e-001 -2.7607093e-001 -3.8030490e-001  2.4003045e-001  7.0313071e-001  5.2714538e-001  4.3451233e-001  6.5766152e-001  6.9692056e-002  1.1335774e-001 -1.2286382e-001 -2.8028765e-001 -3.7362377e-001  2.1668036e-001 -2.7466797e-001 -3.3321286e-001  2.6403306e-001  1.4945180e-001  7.3341764e-001  9.2355897e-001 -1.2984300e-001  6.2939393e-001  1.0807979e+000  7.0154250e-001 -2.9331372e-001  5.9741546e-001
  2.8756596e-001  2.0013837e-001  1.7564412e+000  1.0055965e+000  7.5156187e-001  1.1709475e+000  6.6400043e-001  4.6498697e-001  2.2056960e-001 -4.0259646e-002  2.5650454e-001  3.5613488e-001  3.5757554e-001  2.1427664e-001  9.9093568e-001  6.6929723e-001  8.5445720e-001  8.1372190e-001  2.8175287e-001  2.7496428e-001  2.1126213e-001  6.0094614e-001  1.1089981e+000  3.5231430e-001  3.1587106e-001  3.3185220e-002  9.2555205e-001  6.6737869e-001  3.8391949e-001  6.1501266e-001 -5.3574627e-002  4.7676475e-001  8.8434750e-001  6.1028763e-001  6.3893647e-001  4.0192396e-001  3.1443786e-001  8.8463184e-002  3.7898561e-001  5.8805617e-001  5.7636507e-001  4.8636366e-001  6.6420609e-001  7.1068244e-001  9.7632276e-001  5.7418251e-002  9.9144114e-001  6.3928474e-001  2.0072872e-001  5.5038460e-001  4.2832966e-001  5.8181457e-001  3.3532638e-002  5.5873556e-001  1.6695541e-002  2.7967235e-001  5.2679439e-001  3.8816096e-001  6.7048972e-001  5.1934029e-001 -1.2297323e-001  5.9707480e-001  1.4235538e+000  7.8777742e-001  5.0604203e-001  1.2950331e+000
 -1.0539761e-002  1.1433710e-001  1.6094794e+000  8.0873749e-001  4.2316270e-001  1.3418199e-001 -3.2064537e-001  1.0331669e-001  7.1306310e-001 -3.4848658e-001 -3.1857884e-001 -8.2444244e-002  8.5910488e-002  4.0052394e-002  3.6779819e-001  3.7755743e-001 -3.0367501e-001 -3.6079724e-001 -6.0276687e-001  1.2002137e-001 -3.9704815e-001  7.7702664e-001 -2.3181032e-001 -7.4385874e-001  5.8608983e-001  5.1715605e-001  6.1152426e-001  4.6238604e-001  5.1168440e-001  1.0009185e+000  5.0945480e-001  3.2734694e-001  2.2132565e-001  3.1955600e-001  5.3773963e-001  5.1402785e-001  6.6696868e-001 -5.2203706e-001 -5.6445678e-001  5.5047564e-002 -4.7784592e-001  5.3848084e-001 -6.5223217e-001  8.3845538e-002  5.6931399e-001  4.8561313e-001  3.9187548e-001  5.9691788e-001  7.6408311e-002  5.5366590e-001 -2.8493982e-002  2.6026044e-001  3.4123468e-001  3.8880135e-001 -1.0536602e-001 -2.3467996e-001  1.0160967e-001 -4.3182457e-001  4.4320879e-001 -2.2756400e-001 -5.3807062e-001  4.8067052e-001  5.1933869e-001  1.1371924e+000  4.4156349e-001  1.1689492e+000
  7.6474392e-001  8.9318702e-001  9.6241694e-001  5.1545020e-001  8.4339086e-001  5.3137068e-001 -2.8329493e-001  2.4167786e-001 -1.7617701e-001  2.6305779e-001 -3.4923996e-001  1.3903656e-001 -4.8969725e-001  4.2558869e-002  5.6919150e-001 -8.5025485e-002  6.2250609e-001 -8.9394517e-001  6.4959822e-001 -7.7787758e-002  1.2147332e+000  1.4819590e-001 -4.4781592e-001 -3.5925191e-001 -4.4773920e-001  6.2835826e-001  8.2189566e-001  3.0514313e-001  1.9942467e-001  3.4004185e-001 -8.8277271e-001  6.8704501e-003 -6.3333116e-001  2.2281098e-001 -7.2528074e-001 -1.3052544e+000  7.9993051e-001  3.1095369e-001 -1.9142009e-001  7.3225576e-001 -7.1494219e-001 -8.3382147e-003 -5.3069496e-001  8.2357821e-001  1.3284627e-002  1.8613109e+000  8.8030047e-002  2.0257925e+000  6.7934152e-001  4.2153346e-001 -1.4500349e-001 -7.7435056e-002 -4.2100723e-001  8.5330443e-002 -2.8234620e-001 -8.9131922e-001  3.3961651e-001  5.6809954e-001  7.3629054e-001  8.2657989e-001 -8.9619604e-001  7.6797723e-001  7.9869026e-001  1.2936101e+000  4.4496133e-001  6.6010606e-001
 -7.0061607e-001  7.9788371e-001  1.6473096e+000  2.3708811e-001  5.7255307e-001  1.0430570e+000 -3.6141268e-001 -4.0996686e-002  7.4378740e-001  2.8034156e-001  7.5549387e-001  9.3235306e-001  7.5994935e-001  4.5080292e-001 -3.6239861e-001 -7.8628115e-001  2.0749804e-001 -8.3080288e-001  1.1556000e-001 -3.1646890e-001  4.5585988e-002  6.3567263e-001  5.0459471e-001  7.3645155e-001 -1.0928029e-001  9.3862295e-001  3.8917840e-001  4.1347959e-004  4.8063774e-001 -1.6117131e+000  6.0003964e-001  5.2894588e-001 -6.8326518e-001  1.7285712e-001 -5.5209699e-002 -2.1966733e-001 -6.2504188e-001  1.8283516e-001  8.1725523e-002  2.3379027e-001  5.4961293e-003  1.6463806e-001  4.7968102e-001  8.0238989e-002  5.1979810e-001  3.2213627e-001  4.3083792e-001  8.9380414e-001 -2.7553644e-001  2.3980004e-001 -6.5083833e-001 -4.7989813e-001 -2.3241575e-002 -1.0703975e-001  1.4827832e-001 -5.8207958e-001  2.5895105e-001 -7.9425217e-002 -1.0868616e-002 -5.8696410e-002 -1.2690383e+000  9.1928270e-001  6.1973155e-001 -6.5548118e-001  6.6465902e-001  3.0186278e-001
  1.1319414e+000 -3.1997354e-001  8.6437511e-001 -5.1581161e-001 -3.8107785e-001  7.4975170e-001 -4.0810008e-001  1.9780412e-001  2.5256405e-001 -1.8383866e-001  9.1602614e-001  3.6651086e-001 -1.0850205e-001  5.8380414e-001  7.4705007e-002 -1.3859585e-001  1.4690395e-001 -3.0507993e-001  1.2447894e-001  4.8899863e-001 -2.8261443e-001  1.1396446e-001  1.1994552e+000  7.8910580e-001  5.1976351e-001  4.2017533e-001 -6.6175134e-001 -2.9669864e-001 -4.8484058e-001 -1.1568358e-001 -2.1899029e-001  6.6239313e-002  5.9512883e-001  1.3473285e-001  1.5845462e-001 -6.3095613e-001  2.8183626e-001 -1.6065168e-001 -2.1877436e-001  4.2535863e-002  5.4961269e-001  6.2719611e-001  1.2955449e+000  1.5786432e-001  7.9245156e-001 -8.2662298e-001  8.2074391e-001  9.9726209e-002 -1.1655504e-001  9.9052600e-002 -7.0622561e-001 -2.9154555e-002  1.8334824e-001  1.3482051e-001  2.3452552e-002  2.7458588e-001  1.3111037e-001 -1.2407499e-001  4.1342110e-001  3.5563148e-001 -7.6305985e-001 -3.7539525e-001  7.9603515e-001  1.0462181e+000 -7.8587513e-001  4.7080728e-001
  1.7327438e-001  3.8033245e-001 -2.5504171e-001  6.9298945e-001  3.1973155e-001 -1.2515038e+000 -5.5802062e-001  1.0666554e-001  7.0711161e-002 -8.0847250e-001 -3.5533300e-001  1.2869258e-001  4.7182048e-001 -3.0982745e-001 -2.5817569e-001 -1.6456512e-001  3.5793038e-001 -4.1982372e-001  1.8296512e-003 -5.7724095e-001  1.2733764e-001  6.8571616e-001 -2.7478127e-001 -8.7328879e-001 -1.6376825e-001  1.0949937e+000 -1.9199318e-001  8.3812064e-001  5.4354056e-001 -4.8600308e-003 -6.1578524e-001 -2.3969062e-003 -2.8622009e-001  1.6284552e-001 -1.0306620e-001 -3.6433946e-001  4.5420556e-001 -1.9802293e-001  7.6282300e-001 -1.5138449e-001  3.3846619e-001 -9.0310913e-002 -3.4731552e-002 -2.6151549e-002  2.6857696e-001 -8.5475283e-001 -1.4592537e+000 -9.3097984e-001 -8.9337055e-001 -2.6719301e-001 -3.5965480e-001 -3.8807092e-001 -7.5206206e-001  2.7020889e-001 -1.4438167e+000 -5.8135319e-001 -2.0742251e-001 -1.7104985e-002 -1.3017673e-001  3.7161924e-001 -8.1038435e-001 -1.0643758e-001 -3.1282026e-002 -3.8253834e-001 -1.4465071e-001  2.0177426e-002
  1.4132971e-002  6.8612935e-001  7.2788269e-001  1.0845719e+000  5.9087271e-002 -1.2308994e+000  3.3653379e-001 -5.0311362e-001  1.6716584e-002 -4.5921833e-001 -6.5667725e-001 -1.2686875e+000 -1.7431540e-001 -5.9651632e-001 -8.6667557e-001 -4.0013003e-001 -6.5013457e-002 -9.4672362e-001 -1.5558982e-001 -2.2409091e-001  4.2069705e-001 -2.4108834e-001 -8.1935691e-002 -8.3141236e-001  3.1982563e-002 -5.0187904e-001  4.1873850e-001  1.0862942e+000  8.3248278e-001 -3.4341131e-001 -1.9774410e-001 -3.3103261e-001 -9.5102722e-001 -8.5919191e-001 -3.5405549e-001  3.5986390e-002  6.4303067e-002 -1.0081628e-001  1.1471101e+000  7.1004578e-001 -7.6781596e-001  3.9935809e-001 -8.3825891e-001  4.1404446e-001 -2.0475107e-001  2.5801093e-002 -8.2440861e-001 -6.8911249e-001 -4.1015003e-001 -2.4560838e-001  3.9725487e-002 -2.4674319e-001 -3.8039219e-002 -1.3081980e-001 -5.7001196e-001 -4.8359634e-001 -2.1347791e-001 -3.9650891e-002 -4.4377412e-001  1.7727652e-001 -3.8993007e-001  5.1450070e-001 -6.9809046e-001  9.6376266e-001  7.1341424e-002  5.2306155e-003
 -1.2407446e+000  2.7128563e-001 -5.2093721e-001  2.6997831e+000 -7.5277380e-001  3.7989734e-001 -3.4502280e-001 -7.3347433e-001 -3.4060457e-001  4.1778810e-001  6.4442079e-001 -7.0294835e-001 -1.3282789e-001  4.1603406e-001  3.1010066e-001 -3.2783917e-001  9.9899381e-001 -6.8744060e-001 -9.4835173e-001  7.9948785e-001 -1.7417881e-001 -1.5515066e+000  2.3303078e+000 -1.2509125e+000  1.3760843e+000 -7.5139667e-001 -6.3112907e-001 -8.2199522e-001 -1.2373144e-001  1.2882513e+000 -2.1176175e-001  6.2597077e-002 -5.7719733e-001  2.1403732e-001  9.6062991e-002 -6.2229488e-001  1.2698374e+000  3.7600012e-002 -7.5099479e-001 -7.1661324e-001 -5.2045522e-001  1.3015832e+000 -1.4857649e+000  2.9467624e+000  3.7312215e-001  2.1372368e-001  4.6222312e-001 -2.5787337e-001 -5.3535175e-001  2.3057222e-001  2.5484862e-001  5.6868839e-001  3.2161835e-001 -7.8207942e-001 -2.5912246e-001  1.0640997e-001  1.9202788e-002 -7.1236453e-001 -4.5984567e-001 -1.3467358e+000  5.5972143e-001 -6.8641910e-001 -1.9000019e-001  1.6205303e-001 -5.4914076e-001  1.7263409e+000
 -9.1354517e-001  8.0866971e-001  8.6436575e-001  1.3869730e+000  3.7073315e-002  4.6858758e-001  4.3896541e-001 -2.1747765e-001  1.9390265e-001  4.5593671e-001  7.8965769e-001 -4.1689506e-001  1.1185413e-001  3.8418018e-001  1.4656980e-001  2.7920602e-001  8.7445509e-001 -7.4887297e-001 -6.7811326e-001  1.0369330e+000  6.9037388e-002  1.5059645e-001  2.5429278e+000 -4.5606367e-002  1.3153878e+000 -8.6829867e-001 -9.5305814e-002 -1.0746713e+000 -5.1976566e-001  3.9905866e-001  2.4218204e-001  3.1901075e-001 -7.7562268e-001 -4.4484021e-001  1.2164811e-001 -2.2840761e-001 -1.1651239e-001 -2.5230575e-001 -6.8349336e-001 -9.0094880e-002 -4.3665857e-001  1.2483052e+000 -1.9376287e-001  2.5434248e+000  1.1703456e+000  9.2117418e-001  8.3685554e-002  4.7749603e-001  3.3153997e-001  1.4822581e+000 -3.8339623e-002  2.5745714e-001 -3.4833303e-001 -1.8690002e-001 -3.1989754e-001  3.8380645e-001  1.0293235e+000 -4.3316250e-001  1.9475680e-001 -2.7575456e-001  1.0499951e-001  1.4495070e-001 -1.3759740e+000 -1.9024403e-001  1.4011973e-001  1.7851490e+000
 -3.1049385e-001  8.9673443e-002  4.3339338e-001  1.3507956e+000  2.4800464e-001 -6.0516968e-001 -4.0767689e-001 -2.7704940e-001  9.3376923e-002  4.6993710e-001 -2.7073158e-001 -2.9720435e-001 -5.1113871e-001 -3.6764895e-001 -6.2024306e-001 -3.9738309e-001  2.7200536e-001 -4.1289087e-001 -2.6592414e-001  6.2785785e-001 -3.8854764e-001  4.9556640e-001  2.9088343e-001  3.6988003e-001  2.8691183e-001  3.8703046e-001 -5.9662656e-001 -5.2996155e-001 -3.6392044e-001 -2.6040645e-001  1.7871872e-001  5.9263788e-001 -1.4328695e-001 -4.5589432e-001 -1.2556197e-001 -4.3514822e-002 -1.7063584e-001 -4.5387373e-001 -1.1096748e+000 -1.3268032e+000 -2.2257469e-001  1.4620952e-001 -9.4315670e-002  6.0235500e-001  4.7212673e-001  8.8559723e-002 -4.3918795e-001 -3.2570015e-002 -2.1680818e-001  4.8050280e-001  1.4542313e-001 -3.1934270e-001 -8.8402106e-001 -3.2106021e-001 -6.6408402e-001 -6.2784787e-001  2.0335387e-001 -3.4463018e-001  1.1484385e-001 -8.8716003e-001 -8.6905365e-001 -3.3276146e-001 -1.1587421e+000  1.7456214e-001  8.6558783e-002  2.0274132e-001
  4.7771368e-001 -4.3858576e-001 -2.7183024e-001  1.4831913e-001  1.4982383e-001  4.6188458e-001 -2.6259868e-001  2.0146873e-001 -3.0714210e-001 -1.1275239e-001 -1.1253481e+000 -8.4362934e-001 -6.1688848e-001 -1.7643429e-001 -3.2404191e-001 -1.7356564e-002 -4.9970889e-001 -2.6966919e-001 -2.2049566e-001 -5.9949586e-001 -6.1778422e-001  1.8623098e-002 -9.5342397e-001 -4.2213588e-001 -5.2453043e-001  1.2859883e-001 -5.6805884e-001  5.2694842e-002 -7.9509116e-002 -2.3829220e-001 -7.2391965e-001 -2.1784907e-001  1.0635044e-001  2.7391451e-001 -3.7738416e-001 -4.5850340e-001  3.1835756e-001 -3.6146753e-001 -4.0576215e-001 -8.8802896e-001 -4.5311008e-001 -9.6676521e-001 -1.2336747e+000 -1.2408674e+000  1.7881118e-001 -4.3413423e-001 -1.2308886e+000  1.4923007e-001 -4.7371329e-001 -6.4486450e-001  1.5159173e-001 -1.6358635e-001 -8.8533080e-001 -5.9528546e-001 -5.9988904e-001 -6.7261007e-001 -3.7698029e-001 -4.3349214e-001  1.5351468e-001 -3.1812525e-001 -2.2496793e-001 -4.3397029e-001 -1.2237637e+000 -7.5755680e-001 -6.1699206e-001 -1.4221012e-001
 -3.1794843e-001 -3.9912491e-001 -9.5196636e-001  2.3687535e+000 -5.4222731e-001 -4.0874457e-001 -1.9113306e-001 -1.1209686e+000 -4.5315898e-002 -7.6239134e-001 -7.9697674e-001 -4.5786297e-001 -3.6996219e-001 -5.6837696e-001 -5.9981773e-001 -2.7782631e-001 -7.5338659e-001 -1.0393045e+000 -4.9259000e-001 -3.7135198e-001 -1.3457128e-001  2.9113076e-001 -9.5620354e-001 -1.3385209e-001  1.6355303e-001  2.3882288e-001 -8.2741092e-001  1.0906617e-001 -7.5952896e-003 -3.8569081e-001 -3.0071437e-001  9.6419826e-002 -6.2644880e-001 -2.6961812e-001  1.7780742e-001  8.9993656e-001 -4.6314547e-001 -1.2663359e-001 -2.5909935e-001 -4.3587707e-001 -8.6513594e-002  3.4632843e-002  1.8785531e-001 -1.1151186e+000 -3.1345183e-001 -5.5820471e-001 -1.0484018e+000 -7.8541155e-001 -3.4177402e-001 -2.4351043e-001 -1.0637751e-001 -4.3778410e-002  5.3597885e-002 -5.5823110e-002 -5.5904657e-001 -1.8000380e-001 -4.0225869e-001 -2.4569560e-001 -5.6885680e-001 -2.9990587e-001  2.2921307e-001 -2.2617454e-001  3.6057624e-001  5.0503065e-001 -4.4244772e-001 -4.4719666e-001
 -5.7294867e-001  6.0468152e-001 -1.1002461e-001  1.4560542e+000  4.8931965e-001  2.8202415e-001  4.3690318e-001  2.7973731e-001  2.3489721e-001  2.8873591e-001 -6.4705435e-002  8.1235382e-001  1.0879018e-001  2.8639164e-001  2.7489087e-001 -8.9090239e-002  3.5373812e-002  2.8056892e-002  1.3750807e-001  1.3194030e-001  9.5206475e-001  5.6572346e-001  2.7698872e-001 -4.3637300e-001  5.2365859e-001  6.1724298e-001  8.3049199e-003  4.1997100e-001  4.9228760e-001  2.6153106e-001 -4.7279689e-001  6.7021709e-001 -5.8166139e-001  2.8699624e-002  8.2917924e-001  3.0601175e-001  6.4778603e-001  1.3389613e-001  3.3495929e-001  1.5793950e-001 -3.2573845e-001  3.5574618e-001 -7.4666393e-001 -5.9155887e-003  2.5709867e-001 -8.1456042e-002 -7.3631248e-001  5.8967320e-001  5.7510750e-001  4.4173940e-001  6.6651850e-001  9.2707738e-001  1.1559750e+000  7.0804544e-002  8.3700595e-002  6.0399082e-001  2.1865426e-001  5.9016519e-001  4.6885640e-001  4.7453471e-001  1.6925517e+000  4.5864639e-001 -4.8759823e-001  7.3971589e-001  2.2931314e-001  1.0917174e+000
 -7.8718379e-001  3.3483183e-001 -3.8429872e-001  9.0653450e-001 -1.2836691e-001 -2.8043468e-001  4.2694184e-001 -1.8788958e-002 -1.0165899e-001  2.5744751e-002  2.0372108e-001  6.5091688e-001  5.8292572e-002  8.4341220e-002  2.4781526e-003 -1.5534953e-001  1.9755415e-001  5.2795220e-001  7.5446410e-001  4.9617573e-001  9.8809991e-002  3.2290610e-001  3.5558707e-001  5.1486538e-002  4.3312930e-001  1.8499707e-001  4.3964984e-001 -2.9428986e-001  3.7794891e-001  1.0272642e+000  5.3260620e-001  1.7082515e-001  7.0125968e-001  9.2594562e-001  1.0837220e+000  1.0060338e+000  9.0725294e-001  3.1777631e-001  1.2168787e-001  8.7604394e-001  6.4486901e-001  3.5387967e-001  7.4269126e-002  4.5273826e-001  3.3979205e-001 -5.0342953e-002  3.6594071e-001 -9.7006588e-002  7.2718241e-001  5.4381387e-001  3.5782422e-001  1.5905261e-001  2.8811922e-001  1.6217776e-001  1.5642694e-001  6.6276620e-001  5.6058544e-001  2.6931311e-001  4.8770460e-001  2.8640435e-001  8.5289364e-001 -9.9325990e-002  7.0472353e-001  1.0284732e+000  3.6852809e-001  9.3872126e-001
 -7.8674317e-001 -2.4165555e-001  1.0905431e-001  6.3314376e-001 -1.0292107e-001 -4.4572996e-001  4.3384578e-001  2.6107299e-001 -5.4774051e-001  3.8105275e-001  3.2894398e-001  5.8148424e-001  6.3102845e-002 -6.1063694e-002  6.8167301e-001  2.1662822e-001  1.8741680e-001  4.7884083e-001  4.0312404e-001  6.0955100e-001 -8.0292203e-002  1.9705450e-001 -1.1290140e-001 -3.2582060e-001  1.4989391e-001  3.7299049e-001  2.3763624e-001 -1.2367296e-001  3.2344638e-001  8.9121554e-001  5.3670414e-001 -1.4031463e-001  5.0432323e-001  1.0477094e+000  7.2171013e-001  1.0671654e+000  1.0698281e+000  1.4302826e-001 -1.9933999e-001  9.0811301e-002 -1.2909809e-001  1.8044833e-001 -3.8711620e-001 -9.4846802e-002  3.6442857e-001 -2.3366903e-001  7.5134965e-001 -7.8815153e-002  2.0785794e-001  1.3802556e-001  2.0352870e-001  7.6276369e-002 -2.7360704e-001  1.1156802e-001 -3.2657309e-001  7.7809439e-001  8.1103830e-001 -7.7679538e-002  4.6110360e-001  3.4923229e-001 -3.4384697e-003  8.8766414e-002  5.2766279e-001  6.2442087e-001 -1.2253816e-001  1.4949183e+000
 -3.7212819e-001 -4.5281108e-001 -1.4281999e-001 -8.8059751e-001 -7.5752773e-002 -1.7806704e+000  4.0999693e-001 -1.4543979e-001 -2.4660554e-001  1.8670459e-001 -2.4333898e-001 -6.5734562e-001  3.1502796e-001 -7.7748845e-001 -3.7034594e-001 -3.5812373e-001 -3.7681799e-001 -1.1001893e+000 -6.1594286e-001 -1.0975180e-001 -6.2533676e-001 -3.4907615e-001 -1.7007742e+000 -2.5043846e-001 -3.0370508e-001  1.8666642e-001 -4.3176008e-001 -7.4002996e-001 -3.5379929e-001 -3.1487874e-001 -4.6198137e-002 -5.3132552e-001 -6.6742739e-001 -1.8687333e-001  9.9388884e-002  2.1284853e-001  4.8238624e-001  1.1787367e-001 -6.0497272e-001 -2.6415069e-001  7.8904643e-001 -3.0858268e-001 -3.1092764e-001 -1.9725482e+000 -5.5667909e-002  8.8217887e-001  4.5904508e-001 -6.0586038e-001 -6.9449019e-001 -7.1951336e-002 -3.1271960e-001  1.6167273e-001 -4.2405481e-001  1.3873359e-001 -3.1588738e-001  1.4633581e-001  5.8802390e-002  2.9592900e-001 -6.6775928e-002  1.5896736e-001 -7.6978003e-001  3.1774329e-001  3.5772905e-001  4.0551211e-001 -1.0966507e-001  1.2321159e-001
  8.0640929e-002  1.1273068e-001  1.4056559e-002  1.6165186e-001  2.7053235e-001  1.5839026e-001  7.0559203e-001  1.3695324e-001  1.6446728e-001 -1.6330503e-001 -6.0090864e-002 -4.6268172e-001  8.9519919e-002  5.5159140e-002 -2.0812955e-002  1.2209046e-001 -3.4130079e-001 -4.1370832e-001 -1.2629787e-001 -6.2521650e-002 -5.0776218e-001 -4.1870524e-001  3.0974999e-003 -2.3437163e-001  2.2363159e-001  5.8008741e-001  7.5255175e-001  1.3439700e+000  1.2029111e+000  3.7423985e-001  4.7642656e-002  3.5196873e-001  1.6263020e-002  2.5516064e-001  4.5109961e-001  2.9669608e-001  1.6166878e-001  9.2606580e-001  1.7119308e+000  8.0799427e-001  6.9504939e-001  3.8086373e-001  4.5696269e-001 -2.0317824e-001 -1.0415488e-001  1.2299865e+000  6.4071897e-001  1.3358192e-001  3.7503689e-001  1.6528793e-001  5.2204897e-001  6.5915963e-001  6.0521254e-001  5.3960936e-001  6.9091331e-001  3.1529257e-001  2.2141505e-001  7.9982348e-002 -2.8785808e-001  1.0019003e+000  6.1100334e-001 -7.8989958e-002  3.5651636e-001  1.2544514e+000 -2.4315455e-001  2.7071193e-001
 -1.1132405e-001 -8.8719957e-002 -5.1172039e-001 -5.8762602e-001  1.2483958e-001 -1.4412406e-001  5.1110763e-002 -2.7336869e-001 -2.3003458e-001 -7.1774946e-001  7.6704006e-002 -1.7553170e-001  4.8293770e-001 -4.4988485e-001 -6.9935458e-002 -6.9927425e-002 -4.1411758e-001 -3.1430879e-001  9.0407395e-001 -6.2622671e-001 -8.3059764e-002 -4.9715656e-001 -5.9426941e-001  4.3137648e-002 -6.6323571e-001  1.4480998e-001  6.0140690e-002  1.1755606e+000  8.7533228e-001 -4.3959952e-001 -4.2288776e-001 -6.0818696e-001  1.8782702e-001 -3.4025781e-001 -7.4080338e-001 -5.6403296e-001 -2.5092426e-001  3.2620688e-001  1.1112145e+000  1.9689298e-001  1.2836594e-001 -5.5622253e-001  2.5807906e-001 -6.0792492e-001 -6.1900042e-001  6.6849509e-001  1.3537196e-003  8.3235075e-002 -9.8819640e-001 -8.3688168e-001 -5.6430391e-001 -3.5269186e-001  4.1635225e-001 -4.6947729e-002 -1.0700045e-001 -3.3466184e-001 -5.1852566e-001  3.3707619e-001 -5.3900940e-001  5.2765053e-001 -1.4849814e-001 -3.4686472e-001 -1.2853462e-001  3.7305140e-001  2.0002228e-001 -3.5357748e-001
  6.1456268e-001  1.4743904e-002 -1.0867333e+000 -7.9662496e-001 -6.3498520e-001 -4.2138847e-001  1.0870767e-001 -2.3930695e-001  2.6491769e-001 -4.6349893e-001 -1.9424820e-001 -1.1035349e+000  2.2386679e-002 -7.5673008e-001 -3.2166095e-001 -3.6081813e-001 -9.4266281e-001 -4.2488684e-001  3.0406141e-001 -7.9547125e-001 -1.7184756e-001 -5.1267570e-001 -4.3295169e-001 -1.1857158e-003 -9.2512705e-001 -4.1801762e-001 -3.5945530e-001 -1.0647261e-001 -6.5366046e-001 -6.6492784e-001 -6.3950470e-001 -9.4638819e-001  1.1840954e-002 -2.6358487e-001 -1.2731535e+000 -9.4362610e-001 -6.3940934e-001  2.9058472e-001  1.7946885e-001 -3.7236494e-001 -2.2217308e-001 -5.2242107e-001  3.1535790e-001 -5.6105583e-001 -4.5827647e-001 -7.1217152e-001 -1.9562722e-001 -1.6666752e-001 -2.8582733e-001 -1.2382811e+000 -5.9612196e-001 -2.3702025e-001 -2.5954201e-001 -2.6785292e-001 -1.4584743e-001 -3.4419277e-001 -8.7660863e-001 -2.4275345e-001 -8.5060970e-001  6.2973334e-001 -2.4206883e-002 -3.7027889e-001 -3.1869006e-001 -2.6088974e-001 -4.7092623e-001 -1.4190631e+000
 -4.4465910e-001  4.2236674e-002 -4.1530995e-001 -8.7458415e-001 -1.9662984e-001 -9.8345216e-001 -1.4318336e-001 -1.1643290e-001  1.6619875e-001 -7.3567110e-001 -9.9473433e-002 -9.2832958e-001 -9.7212686e-002 -6.5016348e-001  1.5422101e-001  2.2194182e-003 -2.0925234e-001 -6.4888113e-002  2.4617107e-002 -2.7085011e-001 -1.0471165e+000 -8.9379986e-002 -5.0351217e-001  5.7092170e-002 -3.3552761e-001  3.5201067e-001 -6.3604006e-001 -7.6674076e-001 -1.6210791e+000  2.2667284e-001 -8.9894599e-001 -1.1243118e+000  1.5986645e-002 -1.8720009e-001 -5.0793821e-001 -1.0247838e+000 -6.3162991e-002 -4.9775364e-001 -6.6440636e-001 -4.2858481e-001 -1.2115548e-002 -5.3490045e-001 -1.9053793e-001 -5.9554099e-001 -7.7492370e-001 -1.3078937e+000  2.5547260e-002 -1.3203621e+000 -1.2618857e+000 -4.0971925e-001 -1.1519444e-001  1.5171305e-001 -5.0382517e-001 -3.7567367e-001 -3.2308401e-001 -5.1742641e-001 -4.6785275e-001  1.3367265e-001 -2.5423316e-001  2.5569651e-001  6.5952576e-002 -2.2839731e-001 -3.6160466e-001  1.8487878e-002 -3.4943078e-001 -5.9059512e-001
  1.4554383e+000  1.9386758e-001 -1.4718403e+000 -2.9242240e+000 -2.8486862e-002  4.2171048e-001  4.3115928e-001  2.4098579e-002 -2.5626498e-001 -1.4670142e-001 -7.1268669e-002 -1.0418631e-001 -1.7770447e-001 -3.0107065e-001 -3.7879650e-001 -3.0034935e-001 -1.2189434e+000  2.1677150e-001  3.5105098e-001 -6.8235405e-001 -7.0097084e-001 -9.8997302e-001 -7.7689827e-001 -2.4514230e-001 -1.0342033e+000 -3.6034748e-001 -1.4114538e-001 -1.1725698e-001 -6.6437457e-001 -3.3184727e-001 -4.4712088e-001 -5.9813804e-001 -3.6617825e-001 -4.0675410e-001 -2.9856401e-001 -1.9885806e-001 -6.7545144e-001 -1.7460182e-001 -4.0608531e-001 -5.1496511e-001  2.9111304e-002 -1.2881501e+000 -7.6019249e-002 -8.8746180e-001 -1.4953904e+000 -1.2821003e+000  5.5455243e-002 -6.8317874e-001 -5.8004711e-001 -1.2316641e+000 -5.4926204e-001 -4.0415809e-001 -5.1136574e-001 -3.4648983e-001 -5.6430177e-001  3.1832056e-002 -5.6461877e-001  1.9734787e-001 -4.9730085e-001  5.5731928e-001  5.6631354e-002 -8.1313208e-001  3.3731332e-001 -2.4875222e-001 -7.3396737e-001 -2.7614904e-001
  2.7985508e-001 -1.5647920e-001 -1.1434651e+000 -7.3663603e-001 -3.4691677e-001 -4.5641774e-001  3.5416959e-001  3.8068064e-001  1.6046553e-001  2.3155586e-001  2.7809794e-001  8.1442706e-001  7.9009596e-002  4.9566014e-002 -1.2342281e-001  3.4209398e-001  2.7164969e-001  1.0444016e+000  5.2343832e-001  3.7153078e-001 -7.3066759e-002 -3.3325691e-001 -4.7392188e-001 -1.2942102e-002 -5.9067721e-002 -2.5566367e-001 -2.1660945e-002  6.3912290e-001  2.0341628e-001  6.3614220e-001  8.9428669e-001  6.3479211e-001  6.3470282e-001  5.4825023e-001  5.5054984e-001  5.4191835e-001  6.5973739e-001  8.0875330e-004  1.7030807e-001  2.9542961e-002  8.2710255e-002 -6.1219888e-001 -6.4708863e-001 -6.5622042e-001 -1.3713569e+000 -4.2245662e-001  7.0352096e-001  1.7424820e-002 -2.8858265e-001  1.4083770e-001  1.5400742e-001 -1.4342595e-001  7.9799890e-002  6.8225831e-002  3.2564621e-001 -1.9763581e-001  1.8325918e-001  6.5991748e-001  1.4567173e-001  9.0033230e-002  1.3974115e+000 -4.7963428e-001 -1.6962353e-001  1.7297340e-001  3.9283282e-002  4.4356645e-002
  3.4746837e-001  5.9410974e-001 -1.9759086e-001 -8.3656846e-001  1.5738920e-002 -4.2158908e-001  8.8789533e-002  3.9295861e-001  4.8151892e-002  6.9139928e-002  7.2719148e-003 -5.0823209e-002  4.5808135e-001 -3.0685997e-001 -4.2896645e-001 -1.1534936e-001 -1.0432670e+000  5.6532205e-001 -9.8162325e-002 -1.6118036e-001 -1.1131562e-004 -1.9623032e-001 -8.4851022e-001 -1.7151027e-001 -9.4188096e-001  2.0959456e-001  5.0663103e-001  7.8086336e-001  7.6196628e-001 -2.4242430e-001  5.7925450e-001  1.6333997e-001  7.4799056e-001  4.4163367e-001  6.1721319e-002  1.5176433e-001 -1.2761847e+000  6.4831122e-001  9.8501951e-001  3.4261472e-001  5.3306733e-001 -1.0509812e+000  2.5304816e-001 -9.5091940e-001 -4.3380082e-001 -7.4388278e-001  1.8733466e-001 -4.3513655e-001  7.7250686e-002 -9.2217356e-001 -2.7530186e-001 -3.9748203e-001 -1.6878666e-001 -8.3814325e-002  2.7319588e-001  4.2970365e-001  2.7931587e-001 -2.8010971e-001  2.2941149e-001 -9.9649134e-002  8.6798279e-002 -1.6716460e-001 -1.0606697e+000 -2.2238730e+000  4.2885767e-001 -5.9526541e-001
  7.5277314e-001 -5.3624767e-001 -1.8158708e-001 -1.3652603e+000  3.1359879e-001  5.2191894e-001  6.8263326e-001  6.0538765e-001 -2.8025179e-001 -2.5497335e-001 -1.8408026e-001 -6.1511971e-001 -8.2403907e-001  1.7315746e-001 -8.4829268e-003 -2.0404530e-001 -2.9178614e-001  1.6586018e-001 -2.3875806e-001 -2.1053450e-001  9.8334274e-001 -4.6278172e-001 -5.7845276e-001 -3.2544602e-001 -1.0376195e+000 -4.4676008e-001  1.0175556e+000  1.2311726e+000  1.0224968e+000 -9.3392003e-001 -1.0758701e-001 -1.6494264e-001 -2.7648886e-002 -8.6459957e-001 -5.0601359e-001  5.0679536e-001 -1.0747623e+000  6.0231826e-001  1.2552198e+000  1.3367147e+000  1.0652411e-001 -9.9608874e-001 -2.2312679e-001 -2.7816141e-001 -6.9592046e-001 -3.4007629e-001 -1.2346869e-001 -3.6449560e-001  6.0132424e-001  4.4900031e-001 -5.6874868e-002 -8.5952197e-001 -5.4490354e-001 -5.7699027e-001  4.3160798e-001 -3.1439696e-001  1.0464756e-001 -5.0352661e-001  3.2014618e-001  2.7454438e-001 -9.0601282e-001  2.7238848e-001 -1.9044633e-001 -2.4054539e+000  1.7310024e-001 -1.6018104e+000
  4.7139027e-002  3.0436735e-002 -4.1780212e-001 -9.5403814e-001 -4.2864042e-002 -5.9063388e-001 -1.7446031e-001  1.0333276e+000 -1.4605240e-001  6.9279861e-001  4.8015653e-001  6.4635769e-001 -2.1200510e-001  1.4460414e-001 -2.1911711e-002 -8.8054044e-002 -3.2822071e-001  8.7104918e-001 -5.0146356e-001  3.1707334e-001 -1.2650664e-001 -8.5982539e-002 -7.7162896e-001  5.7089349e-001 -5.4694583e-001  4.9751959e-001 -8.2519659e-001 -6.9402397e-001 -6.2291305e-001  6.2675170e-001  6.6843403e-001  6.8807225e-001  9.7505136e-001 -5.9989359e-002  8.5986243e-001  7.0438678e-001  7.6322843e-001 -2.0794775e-001 -1.1304049e+000 -1.3673994e+000  8.0696342e-001 -7.4123893e-001  6.2840727e-001 -1.1552279e-001 -9.4104787e-002  3.7340007e-002  2.5252047e-001  1.7135400e-001 -1.0365920e+000  2.6265882e-001  4.7553373e-002  4.6971324e-001 -4.0831507e-004  3.2129975e-001  7.7922137e-001  1.0204039e+000  6.9962362e-001  5.6549553e-001  8.2899273e-001 -6.0214642e-001  1.4091851e+000 -2.8797675e-001  6.8402309e-001 -3.6382832e-001 -1.9340369e-001 -1.3034227e-001
 -4.2186738e-001  6.3737903e-001  1.0273009e+000 -1.7647041e-001 -2.4033928e-001 -1.2012411e+000 -1.5276264e+000 -1.2800865e-001 -6.1793501e-002 -3.7173230e-001 -8.3278641e-001 -9.7625014e-001  4.3777059e-001 -4.4081694e-001 -6.0245842e-001 -7.1603219e-001  1.7383880e-001  1.5547994e-001 -3.8088050e-001 -7.8387378e-001 -8.9596513e-001 -7.8279309e-001 -2.5436559e-001  7.2233976e-001 -1.7808466e-001 -1.0968010e-001 -9.0940723e-001 -1.3975390e+000 -1.3540881e+000 -6.0878001e-001 -6.8626107e-001 -1.7725361e-001 -7.6486476e-001 -8.6598232e-001  1.4520658e-001 -6.8217622e-001 -5.9845053e-001 -3.2182170e-001 -1.4689134e+000 -8.2678655e-001  3.5621355e-001  6.0691384e-002  1.0109482e+000 -1.6080661e-001  5.6756416e-001 -1.6343469e+000  2.6445321e-001 -3.5944183e-001  4.7633985e-002  7.8616688e-002 -7.8284967e-001 -4.2334659e-001 -1.2360473e+000 -3.8534250e-001 -6.3823874e-001 -7.1337736e-001  1.4870299e-001  7.1374143e-002  3.7230964e-001 -1.1666148e+000 -1.3590821e+000 -1.8812538e-002  3.1245873e-001  1.9489348e+000 -1.0025469e+000  1.3696008e+000
 -2.0830614e-001 -1.0162942e-001 -1.1550716e+000 -5.3351303e-002 -7.6593377e-001 -1.3727711e+000 -1.7893386e+000 -1.0418735e+000 -1.8509857e-002 -4.3972280e-001 -6.5423845e-001 -6.1321533e-001  4.8949008e-002 -4.4473767e-001 -6.2483562e-001 -6.9417757e-001 -5.1297746e-001 -8.8058994e-001 -1.8273898e+000 -9.0158032e-001 -1.5202764e+000 -5.1369785e-001 -1.6279699e+000 -4.0520123e-001 -3.7320882e-001  3.0920211e-001 -1.1193513e+000 -2.4028814e+000 -2.2406512e+000 -5.6317751e-001  2.1101460e-001 -1.1489727e-001 -3.9148407e-001 -6.6229396e-001 -4.7071450e-001 -7.9443918e-001 -6.0766983e-001 -1.1047944e+000 -2.1004491e+000 -1.8669437e+000 -1.4746184e-002 -8.0317612e-001  3.3885154e-002 -9.0640795e-001  9.8866351e-002 -1.7656554e+000  1.2761787e-001 -4.0159703e-001 -1.8010360e+000 -9.8710822e-001 -6.5604390e-001 -8.8702715e-001 -7.6756720e-001  1.6391892e-002 -6.8014026e-001 -5.3519718e-001 -9.8924955e-001 -1.1828609e-002 -1.2922576e+000 -1.9801065e+000 -1.2155671e+000 -6.7173375e-001  5.7781223e-001 -1.4071211e+000 -8.0778720e-002 -3.0753475e-001
 -1.2340249e+000 -4.7202913e-001 -3.1124026e-001 -3.1604446e-001 -1.0958631e+000  3.5387148e-001 -7.5495350e-001 -6.1299142e-001 -7.5575475e-001 -6.7802584e-001  2.7417424e-003  1.7505860e-001  2.2171692e-001  1.5623985e-001  4.7988201e-001 -2.9263885e-001 -1.1940104e+000 -1.3438261e+000 -1.3008164e+000 -5.5801416e-001 -2.2834654e-001 -2.7309105e-001  1.6538988e-002  7.6795979e-001 -4.3363763e-001  3.7877680e-001 -9.9760015e-001 -8.7652186e-001 -7.8866752e-001  4.0839736e-001  7.3499815e-001  7.7309034e-001 -1.8969463e-001 -4.1834420e-002  3.7814933e-001  1.1590385e-001 -1.6263732e-001 -7.7502044e-001 -1.4525540e+000 -6.8515755e-001 -1.6797669e-001 -3.5417486e-001  9.3332339e-001 -1.3680104e-001  3.4904888e-001 -1.3970696e+000  4.6245969e-001 -9.3738687e-001 -8.5646130e-002 -1.1058453e+000 -1.5690647e-001  1.9221289e-001 -9.7375621e-003  1.7939610e-001 -6.3117432e-001  1.9202191e-001 -8.8853244e-001 -4.8388617e-001 -7.9878937e-001 -6.9163763e-001 -1.0481391e+000 -1.2422914e+000  1.0499856e+000 -1.0975818e-001 -6.7999755e-001  4.2268956e-001
 -3.7262806e-001 -1.3683459e+000 -4.4609209e-001 -4.6462309e-001 -1.2773442e+000  3.4939709e-001 -6.8908735e-001 -1.0226841e+000 -9.4461502e-001 -6.9016592e-001 -2.2851173e-001  1.5620389e-002 -5.1488061e-001  2.6549001e-001 -1.4224551e-001 -1.9550862e-001 -6.5344581e-001 -8.0928506e-001 -1.4644956e+000 -8.1755651e-001 -9.3332504e-001 -4.3511379e-002 -5.8571549e-001 -7.0674129e-001 -1.1338594e-001  1.1531915e-001 -9.5835766e-001 -1.4334111e+000 -1.1380274e+000  1.2467392e-001 -5.9533409e-001 -5.4632349e-001  6.6414275e-001  4.0375728e-001 -1.6214655e-001 -4.3398023e-001 -1.9553813e-001 -4.1938611e-001 -1.4231646e+000 -1.2313207e+000 -4.7123555e-001 -4.5963431e-001 -6.4038605e-001  3.4603734e-001 -2.7196709e-002 -1.5381712e+000  8.8546561e-002 -1.1460710e+000 -5.6284205e-001 -1.3508616e+000 -3.1766560e-001 -2.0547110e-001 -3.1613348e-001 -4.3479410e-001 -9.6551252e-001 -3.6746244e-001 -1.5418644e+000 -9.4903653e-001 -1.0537845e+000 -4.1061478e-001 -8.0201645e-002 -1.5907951e+000 -3.8504891e-001 -3.0631575e-002 -9.4403277e-001 -4.6042456e-001
  5.0579988e-001 -9.8766607e-002 -9.7088889e-001 -5.2421289e-001 -1.4880244e-001  2.5416880e-002 -1.6380694e-001 -5.9983331e-001 -3.9625876e-001 -3.6318510e-001 -1.9688404e-001  8.4395764e-001  4.5329994e-003  6.4314984e-001 -1.9286080e-001 -3.6726751e-001 -2.0086131e-001 -9.6338749e-001  3.5769297e-001 -4.6469573e-001  3.3421459e-001  4.0073589e-001 -2.5141429e-002  4.1195425e-001 -3.7407556e-001 -2.1682839e-002 -8.7085556e-001 -7.8535329e-001 -8.4483360e-001  1.0811875e-002 -2.5300636e-001 -2.8922120e-001  3.1397913e-001  5.4834130e-002 -1.9823845e-001 -6.2319342e-002  3.1865853e-001 -7.3625654e-001 -5.4020529e-001 -4.4709369e-001 -9.4644980e-002 -5.2317763e-001 -8.3115265e-001  1.4680672e-001 -6.7845403e-002 -8.2170666e-001 -6.3890079e-001 -4.9607083e-001  2.8192143e-001 -3.9989824e-001 -5.4895645e-001 -1.9923205e-002 -2.9204118e-002  1.3266727e-001 -2.4128793e-001  1.7358341e-001 -2.7665785e-001 -6.2676776e-002 -5.1482730e-001  3.5346143e-001 -3.1662761e-001 -2.1851636e-001 -1.5569658e-001  3.1948183e-001 -6.9599575e-002 -8.0610841e-001
 -5.1920519e-001 -1.0464892e-001  1.0534251e-001  3.5631242e-001 -1.3897820e-001 -4.9312704e-001  1.9622024e-001 -2.6928028e-001 -3.0741889e-001 -1.5231445e-001  3.3016753e-001 -1.8290570e-001 -5.8781840e-001 -2.2596711e-001 -7.4922901e-002 -4.9862222e-001 -2.8802697e-001 -3.7017400e-001  1.6033142e-002  1.6127724e-001 -1.4452299e-002  3.1427240e-001  3.3073157e-001 -5.6034081e-001 -1.3849378e-001 -3.5162768e-001 -2.1772569e-001  1.1758691e-001  4.2157845e-001 -5.1134535e-001 -2.8676944e-001 -1.4037327e-001 -3.3961959e-001 -2.6572540e-001 -2.1536990e-001 -3.4765430e-001 -6.8330626e-001  2.0719887e-001  1.0931360e-001 -4.3181841e-002 -6.6159075e-001 -3.8661599e-001 -1.3134455e+000  5.2271891e-001 -5.0263145e-001 -1.9864168e-001 -6.0649809e-001 -9.7423708e-002  3.6904095e-001 -1.4254516e-001 -3.4162494e-001 -1.3650390e-001 -3.3797620e-001 -1.5160066e-001  4.0554501e-001  1.7093357e-001 -2.7003010e-001 -1.7793427e-001 -7.0779209e-002  1.2439976e-002 -4.5655332e-001  3.4075667e-001 -1.5356739e+000 -1.1165542e+000 -1.4259155e-001 -5.3030483e-001
 -1.2435090e+000  1.9124213e-001  7.9400393e-001 -1.5350583e-002  3.8111853e-001 -1.3095481e+000  1.1730011e+000 -1.8368767e-001 -9.9273133e-002 -5.6257947e-001 -4.7340778e-001 -2.1119136e-001  2.8729636e-001 -2.7132549e-001 -3.3112522e-001 -2.3799425e-001 -2.4237068e-001 -7.4405616e-001 -1.6182879e-001  3.5520233e-002 -7.1170438e-002  5.3786792e-001 -7.9771025e-002  3.1513554e-001  5.7253119e-001 -5.6069213e-001 -1.1663457e-001  9.7948276e-001  5.0220689e-001  4.4998291e-002  1.6511702e-001  8.7873924e-002  1.2127747e-001 -3.1069336e-001  3.2318953e-002  1.5067505e-001  5.4279832e-001 -1.1768639e-001  7.8646318e-001 -3.4807326e-002 -3.4313218e-001  1.2252801e-001 -8.2464621e-001 -7.5895625e-001 -1.5063954e-001  8.8253209e-002 -9.0008823e-001 -6.5318890e-001  2.9345982e-001  4.3600266e-001 -1.2067860e-001 -1.9208725e-001 -1.1721961e-001 -3.3898482e-002 -3.8074000e-001  9.0339544e-002  1.8338949e-001 -1.3610897e-001  4.2590256e-001  4.9636558e-001 -8.0658340e-001  7.7156904e-001 -1.0947678e+000  8.8231133e-002  9.8256228e-001 -1.7750525e-001
 -4.3074838e-001  2.9095296e-001  8.2311363e-001 -7.0570873e-001  6.3085611e-001 -4.0409649e-001  7.2029092e-001 -3.7398184e-002  3.3540078e-003  4.7948719e-001  4.9590314e-001 -5.8259119e-001  1.9049178e-001 -1.6248196e-001  2.4958550e-001 -6.2618374e-002  6.5700548e-001  6.3539124e-001  3.6031073e-001  5.0341808e-001 -2.5737652e-001  1.0709406e-001  7.5056525e-001  2.5362685e-001  2.0450020e-001 -3.5505608e-001  1.7166020e-001  9.7719333e-001  8.5556038e-001 -2.1535704e-001  2.5291342e-002 -3.1006022e-001 -5.1770509e-001 -1.3567083e-001  1.1345003e-001  2.9838547e-001 -4.2983245e-001  3.6406022e-001  7.5104396e-001  1.0788467e-001 -2.6717934e-001  1.2784968e-001  3.8331769e-001 -2.2490812e-001  1.9989722e-001  3.2170825e-001  6.0351798e-001 -1.5112098e-001  3.9359415e-001  1.0463711e+000 -1.7043527e-001  1.2052343e-001  1.8168303e-001 -3.7838966e-002  3.0281966e-002  6.9007102e-001  6.1168319e-001  1.1721216e-001  4.6252694e-002  8.5761591e-002  1.5477728e-001  2.6976575e-001  6.7991714e-002 -1.0964780e-001 -6.0540485e-001 -4.9641668e-003
 -9.3836812e-001 -1.8537079e-001 -3.8420096e-001 -1.5894140e+000  6.2014907e-001 -2.4950235e-001  1.1157778e+000 -1.2026109e-001  1.2824874e-001 -2.0632606e-001  3.0228419e-001 -3.9604469e-001 -1.5949477e-001 -8.4940633e-002  1.3976240e-001  6.5491950e-002 -6.6387444e-002  3.0302020e-001 -4.6687504e-002  4.2661725e-001  2.3211947e-001  1.9643965e-002 -1.0621859e-001  3.5127107e-002 -3.0241574e-002 -4.0056746e-001  3.6867876e-001  6.8774608e-001  7.9300900e-001 -4.7079355e-002 -6.2436096e-001 -8.5280453e-001 -8.1871192e-001 -9.6320959e-001 -6.8310555e-001 -7.3098007e-001 -2.3831174e-001  1.2500782e-001  2.3176236e-001 -3.2762565e-001 -4.5696553e-001  1.2009822e-001 -2.2113482e-001 -1.5774631e-001 -6.5733244e-001  1.2319625e-002  9.9271494e-002 -8.3629315e-001 -1.5263161e-001  3.9008603e-001  2.0856669e-001  3.9689248e-001 -1.0715683e-001 -5.4169256e-001  4.9999733e-001  2.4699105e-001  2.4550491e-001 -4.6630638e-001 -2.6633139e-001  6.1542667e-001  8.8093911e-002 -1.0934122e-001 -1.7019641e+000 -2.3699409e-001 -6.9003374e-001 -8.0990966e-002
  1.2251398e+000 -7.3816033e-001 -1.5543849e+000 -1.2794958e+000 -1.1308869e-001 -4.1352278e-001  8.2766043e-001 -2.3724471e-001 -5.3902321e-001 -8.1093467e-002 -1.7994619e-001 -9.5433189e-001 -6.8563739e-001 -6.0738758e-001 -1.7237952e-001  1.0673265e-001 -7.4566864e-001 -1.7326600e-001  6.1951502e-001 -5.7517175e-001 -7.7714180e-001 -8.3341566e-001 -8.4262492e-001 -8.7247973e-001 -9.8699581e-001 -7.8706990e-001  2.6305843e-001  5.1003765e-001  5.1145128e-001 -7.2281697e-001 -1.0790967e+000 -8.7547666e-001 -1.1743297e+000 -1.0345612e+000 -1.1190550e+000 -7.5134468e-001 -1.0354640e+000 -1.5081923e-001  4.4392503e-001 -1.9750533e-001  2.0341988e-001 -4.6317487e-001 -6.3244371e-001  9.0506568e-002 -6.4206876e-001 -6.5263753e-001 -5.0822683e-001 -4.1164159e-001 -1.0698353e-001  3.0356802e-002 -8.6585334e-002  2.3584794e-001 -3.1419637e-001 -4.0909066e-001  4.1255379e-001 -4.5454327e-001  2.7838464e-001 -2.1098277e-001 -3.6807473e-001  2.3196887e-001  2.9195542e-001 -1.5692263e-001 -1.5321511e+000 -3.2842751e-001 -9.5248621e-001 -1.7300847e+000
 -2.7389579e-001  1.4751496e+000 -5.5832784e-001  1.4962207e-001  3.8170755e-001 -4.9505375e-001  1.0430439e+000  4.2754271e-001  5.2611701e-002  4.6182509e-001 -3.8149801e-001 -3.4544218e-001 -5.4167103e-001 -3.6255995e-001 -6.1528667e-001  3.5111060e-001 -4.1332613e-001  3.1277675e-001  1.2156703e+000  3.3187387e-001  1.3637169e+000  2.5691916e-001 -5.1713685e-001 -1.6753499e-001 -7.8913220e-003 -6.1278776e-001  9.3853807e-001  3.2558015e-001  3.0199691e-001  1.4266183e-001 -6.9052381e-001 -3.1755963e-001 -2.3671088e-001 -5.9238148e-001 -4.5707738e-001 -7.3904958e-001 -1.8334147e-001  5.7366523e-001  5.3077125e-001  4.6478469e-001 -1.2639920e+000 -3.1133425e-001 -6.9955003e-001 -3.3173478e-001 -5.9204106e-001 -2.2243054e-001 -8.7258767e-001 -8.1050154e-001  3.5104486e-001 -1.5874421e-001  3.5880718e-001  9.9320387e-002 -2.2250222e-001 -4.0572430e-001 -4.1309358e-001  3.0094117e-003  3.7684275e-001 -7.8461281e-002  5.6439410e-001  1.0070435e-001  6.6256709e-001  5.0195184e-001 -2.3698545e+000 -3.6644508e-001  2.9262350e-001  4.8950204e-002
 -3.0427042e-002  2.8654820e-001 -3.0337935e-001  4.0828582e-001  1.4385039e-001 -9.1900875e-001 -1.4806492e-001  1.2712616e-001  1.2571419e-001  2.5411484e-001  3.9070303e-001  4.1261612e-003 -2.8949210e-001 -2.0740040e-001 -2.1740318e-001 -1.0159195e-001 -1.4341887e-001  1.6690964e-001  1.7320378e-001  2.7002388e-001  9.9911074e-002 -6.5572092e-002  4.9130218e-001  1.2004558e-001 -1.1379312e-001 -4.1839806e-001  4.3468618e-001  6.9169808e-001  1.9042536e-001  2.4604659e-002 -3.1132405e-001 -2.8238226e-001  5.6699811e-001  3.0451728e-001  3.3351010e-003 -1.5231477e-001 -4.7464036e-001 -8.3100875e-002  4.3461839e-001  6.0423953e-001 -3.3150246e-001 -2.5976479e-001 -5.0152305e-001  2.6158506e-001 -6.3618734e-001  9.6363706e-002 -7.4876713e-001 -1.0094968e-001  4.0257030e-001  4.2449453e-001 -1.3568480e-002 -2.8550306e-001 -8.2286839e-002 -3.3959186e-001  4.5438374e-002  4.0299753e-001  3.0455440e-001 -3.5002008e-001  2.1958685e-001 -4.9410786e-001 -2.7199088e-001  4.3203378e-001 -1.5792390e+000 -8.2957203e-001  7.0892063e-002 -1.1138509e+000
  1.2642991e+000  6.6060401e-001  1.0678009e+000 -4.0195674e-001  8.4839577e-001  7.3055529e-001  4.6321953e-001  1.2114740e+000  5.9856661e-001  6.3748393e-001  6.1381439e-001  6.0732581e-001 -3.5786789e-001  8.6002443e-001  5.9397581e-001  4.8136685e-001  7.0512291e-001  7.4026885e-001  8.6992809e-001  6.1463133e-001  8.8655879e-001  1.2300069e-001  6.6351523e-001 -4.4622870e-001  1.6864587e-001 -3.4611871e-001  6.1967585e-001  2.4979407e-001 -1.0040182e-001  9.4809708e-001  1.3778299e-003  1.0385311e-001  1.4877528e+000  9.8862535e-001  4.7632843e-001  2.7246463e-001  1.4050559e+000 -8.7735839e-002  6.5959913e-001  8.9706572e-001 -5.5533618e-001  1.1849613e-001 -9.6540957e-001  4.9080005e-001 -3.1568222e-001  8.2536843e-001 -9.6493099e-002  9.1303284e-001  8.7766585e-001  5.9193095e-001  3.4774828e-001  4.7014793e-002  8.8427950e-001  8.0698713e-002  9.3678846e-001  6.1948645e-001  2.0253658e-001  7.7879044e-001  1.2047758e+000  2.8526788e-001  1.1761919e+000  4.0148365e-001 -1.7861603e+000 -1.4242351e-001  6.6134299e-002 -2.3773922e-001
  7.1508734e-002  1.0066202e+000  8.4599078e-001  7.9334920e-001  2.9113009e-001  2.1886191e-001 -4.2362491e-001  1.0304663e+000  1.4659962e-001  9.9569365e-001  2.3614873e-002 -4.3525982e-001 -1.4124646e-001  3.3924465e-001 -5.3607061e-002 -1.2634931e-001  1.3051215e-001  1.0561969e+000  3.8398260e-001  7.0699736e-001  6.8728100e-001  1.9250727e-001 -5.6952006e-001 -3.2477576e-001 -6.6744552e-001  9.0508598e-001 -6.1484763e-001 -4.0610561e-001 -5.0884328e-001  1.6976984e-002  6.5137549e-002  5.1382774e-001  1.4520784e-001  2.5162116e-001  6.3026616e-001  2.6792755e-001  5.1533438e-001 -1.9908414e-001 -2.1789493e-001  1.1941536e-001 -3.0143543e-001 -3.6595793e-001 -3.9543986e-001 -3.5138545e-001 -3.6458243e-001  9.8341993e-001  1.8803175e-001  9.2017718e-001  5.5944305e-004  2.7368945e-001  2.0276454e-001  2.6651809e-001  8.8714921e-002  5.1550896e-001  2.8413185e-001  2.4787859e-001  7.3035346e-001  4.3425929e-001  1.0128614e+000  1.9528447e-001  6.5074862e-002  2.8632196e-001 -9.2537421e-001 -2.8861011e-001  6.9199257e-001 -8.1375416e-001
  5.3395712e-001  4.2450856e-001  3.5410012e-002 -1.7322665e+000 -5.0083088e-001  1.4110635e+000 -1.2564460e+000  1.0606473e+000  2.8793581e-001  1.0464744e+000  1.1501576e+000  9.2391062e-001  2.3852405e-001  7.8332519e-001  5.8534464e-001  3.2796295e-001  1.0256209e+000  1.2125538e+000  6.9587129e-001  5.8133203e-001  1.4978141e-001 -4.2304836e-001  4.6198377e-001  5.7086197e-001 -1.7673126e-001 -2.7471243e-002 -7.7286869e-001 -1.1739052e+000 -1.1072381e+000  3.8509003e-001  6.7674208e-001  6.2283742e-001  5.0273753e-001  1.0877059e-001  7.1534942e-001 -2.9692972e-001  5.2164032e-001 -4.1740891e-001 -3.5902310e-001 -4.4472392e-001  3.5467901e-001 -3.5006161e-002  7.4715630e-001  9.3383326e-001  1.0752906e-002 -5.2794863e-001  8.9291553e-001  8.4884809e-001  1.0223733e+000  1.0952895e-001  2.3655401e-001  3.0286935e-001  5.6190543e-001  1.1869860e-001  1.2969646e+000  6.6566119e-001  1.3887152e-001  7.0873528e-001  9.1453430e-001 -5.5823842e-001  8.7003719e-001 -5.4380095e-001  1.9677273e-002 -1.9405375e-001 -3.5536042e-001  1.1507665e+000
  7.5626661e-002  1.1353237e+000 -8.5196875e-001 -1.3398345e+000  8.4515124e-002  2.5866431e-001  3.0995059e-002  5.8015504e-001  1.2618585e+000  9.0675306e-001  7.9207819e-001  6.2856790e-001  8.9620239e-001  2.9848544e-001  5.7583141e-001  3.6519256e-001  1.2360984e-001  2.3527394e-001 -7.1314589e-001  3.5992908e-001 -8.3775030e-001 -7.7720507e-001  1.0718306e+000  4.7848881e-001  2.8856248e-001  1.4661163e-001 -2.9374928e-001 -3.5988261e-001 -4.7161333e-001  4.2929980e-001  3.5036802e-002  8.5899311e-002 -1.1911190e-002  3.4291866e-001  6.2506217e-001 -1.5729640e-001  5.7357533e-001  1.2956363e-001 -3.1448801e-001 -2.4390121e-001  8.4013395e-001  6.9079630e-001  3.7828954e-001  4.4051490e-001  5.9417529e-001  3.9183312e-001  1.6124898e+000  1.2914161e+000 -1.7643970e-001  2.3131989e-001  5.8476883e-001  6.1763774e-001  4.4568221e-001  6.8241405e-001  1.1120930e+000  1.0047004e+000  5.7231759e-001  6.6274483e-001  7.8936101e-001 -4.5051742e-002  2.2401618e-001 -5.0083465e-001  4.0533248e-001 -5.2442401e-001  2.6622757e-002 -2.5057601e-001
  5.2362950e-001 -5.8532110e-001 -3.1425799e-001 -1.4430793e+000 -4.9806331e-001  1.1134325e+000 -7.7871441e-001  4.7025368e-001 -3.9752796e-002  4.6249116e-001  5.7027476e-001  9.5919193e-001 -2.0780269e-001  2.7863905e-001 -4.1114098e-002  1.2110614e-001  3.1869542e-001  1.1253781e-001 -6.8617364e-001  2.5623709e-001 -3.0017987e-001 -6.9327708e-001 -1.6019195e-001  1.3952875e-003 -2.8997153e-001 -5.4875834e-003 -6.1850467e-001  5.3616738e-002 -1.7456825e-001  8.8448910e-001 -5.9553837e-001  2.5779654e-001  5.1443200e-001  3.2949399e-001 -1.0700324e-001 -8.9084981e-001  2.2782931e-001 -7.5637878e-001 -4.0913822e-001 -8.5791239e-001 -2.6957978e-001 -2.4771904e-001 -1.2059560e-001  5.2413334e-001  3.8494888e-001  1.1742994e+000  8.1186762e-001  9.0472579e-001  7.3167110e-001  2.0342426e-001  4.1353509e-001  2.2233389e-001  1.3113216e-001  6.1735228e-001  8.6616094e-001  9.0495249e-001 -1.6116461e-001  2.3823305e-001  5.3211263e-001 -3.6810144e-001  1.3335759e+000 -6.3885167e-001 -4.9421848e-001 -1.0592445e+000 -2.0874496e-001 -1.1983069e-001
 -4.5701808e-001 -2.9958979e-001  1.1039188e-002 -1.7816144e+000 -4.4676590e-001  4.2331850e-001  1.2130042e-001 -2.2884201e-001  2.4636045e-001 -1.0893138e-001  7.2633093e-001  4.3271320e-001 -2.7089435e-001  3.3474347e-001  1.9518278e-002  5.0392873e-001  2.0267381e-001  1.2200252e-001  1.5823273e-001  4.3427626e-001 -4.7073284e-001 -4.0405261e-001  7.6870247e-001 -7.4915446e-001  2.2585901e-001 -8.8169654e-001  1.3175510e-001  2.3548984e-001  1.4620417e-001  2.0435940e-001 -4.5015058e-001 -7.4126804e-001  1.6141886e-001  4.7071197e-001 -5.3536579e-001 -5.8876001e-001  2.1674638e-001 -2.5812283e-001  2.1811216e-001 -9.7974979e-002 -4.4046946e-001  9.3135929e-002 -6.8075162e-001  6.9105210e-001 -5.2401558e-001 -6.7945132e-001  5.8875359e-001  1.0013247e+000  3.1044963e-001 -1.6206966e-001  2.6231265e-001  2.7438256e-002  1.8967060e-001 -5.5384972e-001  1.9226498e-001  6.9215501e-001 -3.2361520e-001 -1.6735126e-001 -2.8818937e-001 -2.8256371e-002  7.6893205e-001 -3.5116715e-001 -6.8662476e-001 -3.2415369e-001 -5.6529338e-001 -7.2738523e-001
 -1.2148452e-001  5.7123486e-001 -4.3262740e-001 -3.7286724e-001 -2.4405071e-001  1.0391804e+000 -5.2181935e-001 -6.4959245e-001 -1.3230689e-001 -1.0742106e-001  1.9508783e-001  1.6897765e-001 -6.7062556e-002 -5.8111377e-003  3.6487057e-001  3.2080816e-001  3.9309540e-001  9.6212689e-002 -7.9812821e-001 -5.9140266e-002 -6.6891767e-002 -3.2576018e-001 -3.6169661e-001 -2.8695580e-001 -3.5894539e-001  2.5223119e-002 -7.9506329e-002 -2.9585523e-001 -2.4930999e-001  4.7696843e-001 -4.8465322e-001 -3.1486191e-001  4.1765559e-001  6.5116971e-001 -3.7824131e-002 -4.4943617e-001  2.6627729e-001 -5.9096627e-001 -9.6995281e-001 -3.1837175e-001 -6.7854493e-001 -3.4750076e-001 -7.3498782e-002 -3.6725717e-001 -2.0997669e-002  2.0206477e-001 -6.9084003e-001 -3.7290463e-002  1.3295139e-001 -2.4030827e-001  3.4876948e-001  3.3077651e-001  1.1573129e-001  2.0639784e-001  6.0709326e-001  4.1555520e-001 -1.7152818e-001  1.7288196e-002 -8.2205845e-001 -6.2240285e-002  4.4126379e-001 -5.2283355e-001  7.7853964e-002 -2.8056286e-001 -2.0025921e-002 -9.6833437e-001
 -6.7784099e-001 -4.1843397e-001 -3.6648684e-001 -7.0184017e-001 -4.6716234e-001 -3.5141127e-001  4.7304696e-001 -9.2692532e-001 -5.8919715e-001 -1.3761995e+000 -9.7250462e-001 -1.6401542e+000 -2.4806194e-001 -2.3781229e-001  2.6284347e-002  2.9819087e-001 -6.2561575e-001 -7.4238737e-001 -5.1290760e-001 -4.8238352e-001 -1.3407098e+000 -2.8658725e-001 -1.2741727e-001  5.6603771e-002  2.8336621e-001 -2.8291501e-001  1.8490941e-001  1.2202265e-001 -1.8181718e-001  2.2805521e-001  1.1483863e-001 -3.3571632e-001 -4.8135709e-001 -4.7529656e-001 -7.5004291e-002  1.4546217e-001  5.5089661e-001 -3.7170398e-001  4.2555961e-001  9.2501982e-001  1.7360893e-001  4.2372441e-001  3.3603412e-001 -3.4263560e-001 -5.4512750e-001 -6.3937374e-001 -5.6823432e-001 -7.1940213e-001 -2.9230570e-001 -5.1695533e-002  6.5911666e-001  8.2702952e-001 -2.4811063e-001 -9.2160607e-001 -1.0546832e+000 -1.0510347e+000 -7.6730022e-001 -1.1248652e+000 -3.0431174e-001 -4.0846084e-001 -1.5476418e-001 -2.2003520e-001  2.3766525e-001 -2.4980038e-001 -6.9353836e-001 -2.1815021e-002
  3.0099116e-001 -5.1559800e-001 -9.9763690e-001  2.2376630e+000 -5.8922463e-001  2.2297411e-001 -8.6866504e-002 -5.7262200e-001 -6.7400906e-001 -8.3278465e-001 -4.2935145e-001 -1.0560946e+000 -4.9413880e-001  1.1126300e-001  1.0869803e-002 -1.3295299e-001 -2.3214763e-001 -1.3723508e-001 -1.0795729e+000 -9.2937828e-002 -8.2681106e-001 -5.1772235e-001 -3.1461322e-001 -1.0546971e-001 -1.9624045e-001  1.3026349e+000 -4.0027727e-001 -2.9649088e-001  5.7395746e-001  9.8238863e-001 -2.4052461e-001  1.4239167e-001  1.5198463e-001  1.1846676e-001  2.2459638e-001  4.3612896e-001  4.6707355e-001  5.4994618e-001 -1.0634762e-001 -3.9590172e-001  6.2248490e-001  4.5971472e-001  3.4148854e-001  1.1085462e+000  5.0697230e-001  6.5337285e-001  3.6398284e-001 -2.4310909e-001 -1.4751942e-001 -7.8442578e-002  3.5303346e-001  3.5696231e-001 -1.1156413e-001 -4.0418306e-001 -4.6275294e-001 -1.5961654e-001 -3.0892267e-001 -1.0448451e+000  1.7293585e-002 -3.0067440e-001 -8.7594581e-002 -6.8424955e-001  2.3391864e+000  6.4000705e-001 -1.4356824e-002 -3.4571078e-001
 -6.2714082e-001 -6.3207292e-001 -1.7527174e+000 -4.3449199e-001 -5.7489520e-001 -1.5070107e+000 -2.8361808e-001 -1.2326159e-001 -1.4940203e-001 -8.9418336e-001 -5.6888306e-001 -9.8651380e-001 -2.5676358e-002 -3.9326785e-001  8.3786912e-002  3.9319477e-001 -4.6057722e-001 -4.5377599e-001  9.3246735e-003 -4.0679850e-001 -5.0858422e-001  1.4729884e-001  7.7621347e-002  3.7502713e-001  2.6107507e-001 -2.8093873e-001 -6.2562971e-001 -2.5349723e-001 -2.3786950e-001  1.3325566e-001 -3.9077866e-001  1.2290608e-001 -1.0237298e+000 -3.3912430e-001  5.5953616e-001  4.7724659e-001  2.0606419e-001  4.2597103e-001 -1.9087444e-001 -5.7037701e-001 -1.0319526e-001  3.6660504e-001  4.5418443e-001 -5.3133780e-001 -2.4916968e-001 -6.0990716e-001 -2.2485742e-001 -1.0816521e+000 -1.0684147e+000 -2.5299295e-001  2.4738127e-002 -1.6009656e-001 -6.2927724e-001 -9.8350872e-001 -8.9293306e-001 -3.6567453e-003 -3.4359567e-002 -7.8547540e-001 -3.6981016e-001 -5.9460060e-001 -8.8464424e-002 -7.4853758e-001  3.7151476e-001 -2.7584267e-001 -6.3044094e-001 -2.5917594e-003
 -4.3569293e-001 -9.1814137e-001 -1.9332405e+000  6.9116069e-001 -1.0682673e+000  1.1798330e-001 -6.5091296e-001 -4.5828941e-001 -4.9968153e-001 -4.5538428e-001 -4.1384259e-001 -7.0311256e-001  1.2733335e-001 -4.1560604e-001 -3.0021942e-001 -1.0767934e-001 -8.4385523e-001 -5.9389532e-001 -4.5557129e-001 -6.0327844e-001 -2.9182929e-001 -2.0135323e-001  2.6104906e-001  1.3576122e+000  9.5344284e-002  3.4677459e-001 -2.5002965e-001  4.3741710e-001  4.2040493e-001  6.9782877e-002 -1.8863062e-002  2.8167427e-001  1.5943557e-001  6.2947432e-003  6.9916057e-001  9.5702894e-001  5.6941092e-001  2.0234075e-001  2.6892870e-001 -3.2688957e-002  5.9526189e-001  3.1970419e-001  1.2792909e+000  3.2673633e-001  1.6417485e-001  7.2126576e-001  4.1776597e-001 -6.9643486e-001 -2.9387738e-001  2.2622584e-002 -1.5340433e-001 -3.9003842e-001 -5.5584089e-001 -3.2211648e-001 -1.7126793e-001  1.5250972e-002 -4.6617423e-002 -9.7080650e-001 -3.7323052e-001 -8.6502724e-001 -1.6858786e-001 -8.9376138e-001  2.1182071e+000 -3.1525573e-001 -2.7922017e-001 -2.8252342e-001
 -1.9252088e+000  1.3286977e-001 -1.3355163e+000  9.5020511e-002 -8.8149006e-001 -1.5782598e+000 -8.1314368e-001 -8.4595520e-001  6.2840538e-002 -3.0398234e-001 -8.2708974e-001  2.6320348e-001  2.3301648e-002 -1.3002442e+000 -3.0759359e-001 -9.3053291e-002 -5.5308056e-001 -8.0309274e-001 -4.7819703e-001 -8.3474713e-001 -3.1457849e-002 -1.5019035e-001 -5.8641042e-001  2.9641450e-001 -4.8908451e-002 -4.6332312e-001 -4.4743450e-001 -6.6723017e-001 -9.2292768e-002 -2.4135401e-001  6.1033824e-001  4.4117633e-001 -3.5913867e-001 -2.6326131e-001  9.5015244e-001  2.6869527e-001 -2.0640912e-001  1.9163434e-002 -4.5819076e-001 -2.6250050e-001 -3.8255796e-002  8.1729949e-002  1.1548832e-001 -1.0134284e+000 -4.3898094e-001 -1.1007708e+000 -5.9994735e-001 -2.2241530e+000 -1.8241976e+000 -6.2722207e-001  2.0485611e-001 -2.0511227e-001 -5.1489597e-001 -3.4997449e-001 -2.2033879e-001 -1.8496652e-001 -2.0828428e-001 -2.2183307e-001 -1.9011025e-001 -1.0333327e+000 -7.3301534e-001 -2.6677114e-001 -6.0290841e-001 -1.4304805e+000  7.3331612e-002  1.1209821e-001
  8.2583539e-002 -2.1657892e-001  1.0364265e-001  1.1505726e+000 -3.2991391e-001 -8.0359616e-002 -8.2385462e-003 -5.3603461e-001  9.0938382e-002  5.1473001e-001 -5.4019474e-001  1.1805138e+000 -8.0216543e-002 -6.7015992e-001 -2.0349495e-001 -7.8223837e-002 -3.0200504e-001 -6.0650381e-001  9.2578111e-002 -5.7266183e-001  5.3470836e-001 -1.7182759e-001 -1.2038670e+000 -2.1571645e-001 -2.5317665e-001 -2.1211756e-001  1.8920363e-001  1.6104766e+000  1.3456770e+000 -1.4012240e-001  4.4558770e-001  7.8666543e-002 -6.4891145e-001 -4.9787694e-001  1.4266596e-002 -1.6770806e-001  5.0804915e-002  5.7872438e-001  1.2382526e+000  3.5223735e-001 -2.4788164e-001 -4.6570667e-001 -7.0884449e-001 -1.0535940e+000 -4.1834692e-001  2.9858651e-002 -1.1872111e+000 -1.1087113e+000 -1.1245678e+000 -1.9879268e-001 -1.8122661e-001 -6.9473423e-002  2.1491785e-001  4.5626613e-001  2.8985348e-001 -5.1286053e-001  1.8135006e-001  2.9175190e-001 -3.6045704e-001  3.3272124e-002  4.3732996e-001  3.9150250e-001 -2.3819581e-001 -5.4687421e-001 -3.1140615e-001 -2.3194964e-001
 -2.3268900e-001  3.5544778e-001  6.9733309e-001  6.4471389e-001  1.1627340e-001  6.0850131e-001  4.6896438e-001  4.6554797e-001  3.4120986e-001  3.8588717e-001  6.1262753e-001  5.1239961e-001  3.5333348e-001 -9.1194008e-002 -1.9905624e-001 -4.6562629e-001  5.2147042e-001  1.5976146e-001  6.2517380e-001  1.5630035e-001  6.4110778e-001  2.7769709e-001 -2.6310864e-001 -6.7999197e-001  1.6425827e-001  1.5884011e-002  7.4378046e-001  7.3473979e-001  6.7239985e-001 -4.9027729e-001  4.4619136e-002 -3.9373611e-001 -1.0263332e-001  1.6656305e-001 -5.5148994e-001 -8.0607811e-001 -3.2363242e-001  1.1257768e-001  1.0028925e+000  6.3487503e-001 -6.0593635e-001 -3.3437434e-001 -4.9657698e-001  2.8863254e-002 -3.8589849e-001  2.5561619e-001 -2.8558215e-001  6.3732355e-001  9.3577069e-001 -4.1504456e-002 -7.3288675e-002 -1.6934287e-001  2.2514173e-001 -8.8193057e-002  9.7992563e-001  2.3413091e-001  3.3197511e-001  3.5265593e-001 -2.0003207e-001  4.2534370e-001  4.9366693e-001  3.3171654e-001 -1.1993848e+000 -2.2490480e-001  4.7968366e-001 -4.5315437e-001
  1.5621562e-001 -1.0726354e+000 -7.4264605e-001  3.5242409e-001 -7.5991168e-001 -8.8722197e-002 -1.2120905e-001 -4.2206268e-001 -7.9085319e-002  1.2751366e-003 -3.1793869e-001  4.7401702e-001 -1.0574361e-001 -2.2034373e-001 -8.8043745e-001 -4.5196822e-001 -5.3813512e-001 -3.4839741e-002 -4.0890984e-001 -1.2323977e-001 -7.3171547e-002 -7.9057295e-001 -2.1335727e-001 -3.6985450e-001 -2.9514980e-001 -4.1486270e-001 -3.1553591e-001  4.8578204e-001  2.7819436e-001 -8.1687937e-001  6.9427306e-002 -4.1289400e-001 -3.8664695e-001 -6.7318645e-004 -6.1733933e-001  1.4764288e-001 -6.1018847e-001  3.1141067e-001  6.5199001e-001 -4.6590003e-001 -1.5756996e-001 -4.8244538e-001 -6.8834416e-001 -1.8082019e-001 -8.1488658e-001  2.8551759e-001 -6.9487602e-001 -9.8086171e-002 -1.6947599e-001 -5.1723081e-001 -7.5220706e-001 -1.1127060e+000  3.1176170e-001 -1.7530049e-001  1.1437585e+000 -3.1405925e-001 -8.7530878e-001  2.7553770e-001 -1.2481263e+000 -2.5642429e-001  2.7904967e-001 -8.2226140e-001 -4.3467528e-001 -6.0580215e-001 -1.4848027e+000 -8.2256119e-001
 -1.5475393e+000 -6.0365224e-001 -2.6241816e-002 -6.6682365e-002 -5.6341664e-001 -3.4871524e-002  8.9616980e-001 -1.5539073e-001  7.3908388e-002 -4.4810159e-001 -1.8417056e-001 -5.5035281e-001 -1.6225627e-001  1.7134512e-002 -4.9123441e-001 -6.0054745e-001 -7.7250173e-001 -5.2199404e-001 -7.0968469e-001  3.8368468e-001 -9.4724083e-002 -1.8368519e-002 -3.8678690e-001 -1.2138101e-001  8.4939749e-002 -3.9805607e-001  5.6782229e-001  1.3595531e-001  3.6357176e-001 -7.9412257e-001 -4.5339071e-001  2.1142762e-001  2.8575793e-001 -5.3873765e-002  1.7175899e-001  7.7920212e-003 -8.6401455e-001  5.4406130e-001  4.9645417e-001 -5.5365281e-003 -2.8518280e-001  2.9529077e-001 -4.3093638e-002 -6.0220113e-001 -3.9909231e-001  4.7952808e-001  4.0376192e-002  8.8354191e-001  1.2354519e-001  3.6347984e-001 -3.6539201e-001 -1.8399992e-001  5.3391540e-001 -3.0826686e-001  5.1930628e-002  2.5862373e-001  6.2274841e-002  9.2161892e-002 -1.1896170e-002  3.2247559e-001 -2.8147696e-001 -1.2047788e-001 -3.0980814e-001 -1.1108052e+000 -2.8677083e-001 -3.7918900e-001
  6.7925739e-001 -1.7011899e-001 -2.5840866e-001  4.7208818e-001 -5.8854496e-002 -4.6229195e-001  2.4835145e-001 -5.1189511e-001 -5.1151113e-001 -1.1029936e-001 -2.4730397e-001 -2.8819704e-001 -1.4334948e-001 -1.7378760e-001 -9.8222947e-001 -1.0189965e+000 -1.1951026e+000 -1.1460022e+000  2.0380246e-001  6.4505159e-002 -8.3353221e-002 -3.5468563e-001  1.5428424e-001  2.2972977e-001 -3.3043920e-001  7.5204903e-002 -7.6221353e-001  2.6333997e-001  1.2246737e-001 -6.3991240e-001 -2.0272087e-001 -1.5997878e-001 -9.0346762e-002 -1.2413315e-001 -5.8727253e-001  5.0726638e-001 -6.4887289e-001  3.5384633e-001 -1.2585377e-001 -8.6731770e-002  4.7999317e-002 -2.9763572e-001 -9.1498899e-002 -9.1462149e-001 -2.1549081e-002  7.8592609e-001  3.8023787e-001  1.1337906e+000  2.0793615e-001 -2.2306095e-001 -1.1051262e+000 -8.3860138e-001  4.0015867e-001  1.7526222e-001  1.1618916e+000 -2.0565317e-001  1.7865473e-001  7.5780233e-001 -6.1367197e-001 -5.3196905e-002 -5.3331091e-001 -3.1942917e-001  5.7213335e-001 -4.5551262e-001 -6.4066432e-001 -1.7787681e+000
  6.2102969e-001 -6.0839707e-002  4.8452929e-003  3.2493619e-002  2.2594841e-001  5.3859394e-001  2.5077137e-001  2.7774712e-001  4.5409642e-002  2.0172118e-001  1.2715853e+000  7.5933478e-001  5.3933173e-001  7.6925876e-001  3.2280899e-001  1.4553285e-001 -9.0433991e-004  2.3544738e-001  4.7318303e-001  4.4690489e-001  6.4516728e-002  4.9579148e-001  1.6424335e+000  4.6283682e-001  7.6265395e-001  3.1858800e-001  1.9795602e-001  1.8773443e-001  1.2019973e-002 -5.6276455e-001  4.9463604e-001  6.6225870e-001  1.1865622e+000  1.2242452e+000  3.7994220e-001  6.5983987e-001 -7.7552795e-001 -1.3817084e-002  2.0443905e-001  2.8885042e-001  5.7266690e-001  4.9581717e-001  4.1625972e-001  1.4046524e+000  8.4632964e-002  6.3781128e-001  1.0185834e+000  1.3700616e+000  4.9256891e-001 -1.3913704e-002 -6.1331639e-003  2.0373031e-001  1.0506820e+000  7.7489704e-001  1.0036688e+000  1.1305455e+000  9.8314252e-002  4.7313028e-001 -1.2107986e-001 -1.1320125e-001  1.1119013e+000 -4.1168753e-002  8.5776386e-001 -2.4499009e-001  7.0670984e-001  1.7638758e-001
  6.1983171e-001  4.4234157e-001  6.5450112e-001  5.0072188e-001  8.5830229e-002  1.9704362e+000  7.8354761e-001  7.5790387e-001  9.2583425e-001  3.7312900e-001  1.3688389e+000  4.1552954e-001  6.8086785e-001  1.0635796e+000  1.2795558e+000  4.8489720e-001  1.4148068e-001  7.9813712e-001  1.8776907e+000  9.9889111e-001  1.3263734e+000  2.3899730e-001  1.1776306e+000 -8.6036305e-002  4.9950222e-001  8.5135431e-002  5.1946530e-001  5.0855664e-001  1.7814767e-002  2.7948410e-001 -4.1480675e-001 -7.4204094e-002  1.4338236e+000  9.6044637e-001  1.1629335e-003  9.6689948e-002  5.5826395e-001  2.3228010e-001  4.9973855e-001  9.8853362e-001  3.9724070e-001  4.1014373e-001  2.0526683e-001  4.3572449e-001  5.0708029e-001  7.4974203e-001  8.3447233e-001  1.4359989e+000  7.6915851e-001  4.6837115e-001  1.6570153e-001  8.4385487e-001  1.1538490e+000  1.4638947e+000  1.8328977e+000  4.6601203e-001  2.9214755e-001  7.7478974e-001  5.7765083e-001  9.0506390e-001  1.0302050e+000  5.2982454e-001 -3.0492514e-001 -6.9694463e-001  2.2086739e-001 -7.7999907e-001
  2.2441165e-001 -2.8910448e-001  7.5922897e-001  9.4269916e-001  1.0391310e+000  3.3246588e-001  9.3657934e-001  5.3265207e-001 -1.8525346e-001  3.4599995e-001  4.1608878e-001  2.9958489e-001  4.6461054e-001  5.6796402e-001  6.2562314e-001  1.1493237e-001  2.2428432e-001  6.4667455e-001  8.8997968e-001  1.9209813e-002  1.0340994e+000  1.1992211e+000 -2.7353616e-001  2.4518904e-001 -3.3235282e-001  1.5220020e-001  9.9651400e-001  7.7252283e-001  7.6069426e-001 -6.7159525e-001 -2.1679126e-001 -3.2115209e-001 -3.9232960e-001 -6.0125825e-001 -9.2012542e-001 -4.4522497e-002 -6.8481508e-001  8.4654505e-001  7.1111130e-001  6.7207262e-001  5.1265514e-001 -4.3544099e-001 -2.8140817e-001 -5.2896773e-001  6.8559516e-001 -2.5288380e-002 -1.1019686e-001  4.1257149e-001  1.9147156e-001 -2.8746683e-001 -7.9359472e-002  2.5311315e-002  1.6027114e-001  1.8175708e-001 -9.6859937e-002 -4.1269877e-001  2.8201688e-001  2.2974836e-002  2.3947075e-001  5.3905651e-001  1.4210866e-001  1.0517052e+000  1.5674994e-001  5.0882917e-002  5.6067132e-001  7.4383286e-002
 -8.3935387e-001  1.0599394e-001 -4.5387936e-001  1.1002944e+000  1.0527470e+000 -1.6144787e+000  4.7367472e-001  1.5287372e+000 -1.2184313e+000  6.3450657e-001  3.9636566e-001 -1.0265588e+000 -1.2252053e+000 -1.3376671e-001  1.9799094e-001 -2.0520155e-001  1.0894574e+000  7.6575015e-001  1.8555615e-001  9.7754508e-001 -2.9092170e-001  1.0115216e+000  2.2882949e-001  1.5632459e+000  6.4988173e-002  1.4683023e+000  7.4124346e-001  6.6661565e-001  1.0338016e+000  3.9834041e-001  8.8821483e-001  1.3808516e+000  2.9862536e-001 -2.7782003e-001  9.6981032e-001  5.4854348e-001  1.2858169e+000  7.4516723e-001  9.1125962e-001  9.2466662e-001  9.1473177e-001 -9.1827278e-002  1.5134536e+000  4.7514504e-001  5.1148589e-001  2.8991656e-001  3.2939403e-001  1.3356742e-001  2.9169622e-001  1.4441298e+000  4.7464301e-001  8.9960054e-001 -7.9637997e-001 -2.6161355e-001 -1.2061902e+000  3.9491368e-001  1.4036081e+000 -3.0769820e-002  2.1590150e+000  8.6688313e-001 -9.4688706e-001  1.0456370e+000  3.9914024e-001 -4.0547667e-001  5.4494039e-001  7.1985240e-001
  1.1764651e+000  1.2427639e+000  9.0607926e-001  1.9943749e+000  9.3784084e-001  1.1497522e+000  6.6061681e-001  1.0294557e+000  1.1648847e-001  6.9432293e-001  8.1909147e-002  9.3208131e-002 -1.0651792e-001  4.3417876e-001  3.1502016e-001  5.7155122e-001  4.2749795e-001  1.8269711e+000  1.0822194e+000  1.1481802e+000  6.3749520e-001  1.0143378e+000  1.2240669e+000  6.1540960e-001 -1.3635098e-001  3.8721707e-001  1.3400609e+000  2.0654007e+000  1.1602762e+000  6.9267012e-001  1.8761483e-001  6.4333473e-001  3.8771766e-001  5.0898061e-001  2.1282308e-001 -3.6617617e-001  6.3611467e-001  7.5515475e-001  1.5948553e+000  1.3447945e+000 -6.5018411e-001  4.6686750e-002  5.0153264e-001  7.9643952e-001  1.8651474e-001  4.9524283e-001  5.3563921e-001  1.3745501e+000  1.2206150e+000 -3.4093162e-001  7.6852133e-001  1.1434446e-001 -2.8643280e-001  1.8507474e-001  5.5740707e-001 -5.2994518e-001  4.3156842e-001  2.1813450e-001  1.3296158e+000  1.0130081e+000  1.6751753e-001  8.2956334e-001 -3.6828400e-001 -9.0130837e-001  5.4106592e-001 -6.2533114e-001
 -1.4639680e+000 -2.8760143e-002  7.4764937e-003  1.7647859e+000  5.3462163e-002 -3.6515760e-001  4.8390718e-001  9.0166241e-001  6.4199716e-001  6.2335256e-001  5.7193750e-001  5.7596418e-001 -1.0006760e-001  1.4664817e-001  2.1012321e-001  9.9087027e-001  1.1345826e+000  2.0349881e+000  1.9343409e-001  1.4927847e+000  5.1502309e-001  8.8542612e-001  5.0423329e-001 -4.1367612e-001  8.9321025e-001  4.7676634e-002  7.9316529e-001 -1.6435371e-001  3.2004445e-002  1.8011327e-001  7.8929020e-001  1.0339466e+000  6.1465064e-001  5.7273222e-001  8.1070913e-001  5.3524106e-002 -3.0988655e-001  6.9666313e-001 -5.7003600e-002 -1.0761888e-001 -4.0777917e-001  1.0193443e+000 -1.7996990e-001  1.6252915e+000  2.3446853e-001  1.0359405e+000  1.6490010e-002  4.2033624e-003 -4.4105553e-001  9.5653257e-001  4.2570826e-001  4.0546269e-001  6.8425786e-002 -7.9308673e-003 -3.6119120e-001  3.8472077e-001  3.5685542e-001  1.1196446e-001  6.5056402e-001 -8.5689741e-001  6.0297848e-001  4.5356251e-001  1.0199182e+000  4.9784656e-001  3.4370926e-001  8.9628142e-001
 -7.9231656e-001  5.8006185e-001 -7.4317507e-001  6.2685429e-001 -5.8657456e-002 -5.3855607e-001  8.0381207e-001  1.0385193e+000  4.9723383e-001  8.1177269e-001 -1.8900790e-002  8.5454884e-001  1.6500106e-001 -1.4605631e-001  6.4419664e-002  3.4010791e-001 -2.3339663e-001  1.4355295e-001  2.7229883e-001  6.5703383e-001 -2.2530624e-001  6.6094823e-001  1.0211121e+000  5.0560278e-001  8.0375230e-001  7.7802416e-001 -1.1239683e-002  2.1700321e-001  2.6975210e-001  1.1114039e+000  6.3133771e-001  1.0669703e+000  5.0748784e-001  3.7821426e-001  9.0874258e-001  3.6570607e-001  1.0345721e+000  7.0262936e-001  2.9588231e-001  2.7083204e-001  1.1498096e-001  8.8366037e-001  4.1219730e-001  1.0857340e+000  1.7688962e-001  7.0802526e-002  4.7076913e-001  3.6532920e-001 -1.1857453e-001  9.2876530e-001  4.8934584e-001  2.9446448e-001  6.4412908e-001  3.0703471e-001  1.0539378e+000  2.9765944e-001  4.0834702e-001  5.3723000e-002  1.2243141e+000 -2.1078939e-002  7.6376478e-001  5.1795674e-001  3.6579355e-001 -1.2722003e+000 -4.4020921e-002  1.2952614e-001
  1.8072553e-002 -8.4474800e-001 -2.3081541e-001  1.0852545e+000  2.1596211e-001 -4.6151082e-001  5.4436969e-001 -3.9761914e-002 -3.9513367e-001  2.8178586e-001 -1.5581003e-001 -5.0804412e-001 -9.0928173e-001 -8.7964932e-001 -1.0017793e-001 -1.2600694e-001 -5.3351005e-001 -1.1361322e-001 -3.1364271e-001 -1.5133691e-001  5.0688235e-001  1.5929850e-001 -3.1767108e-002  1.7466527e-001 -2.7840949e-001  2.7123189e-001 -3.8168637e-001 -4.8089191e-002  2.6419557e-001  1.3305115e-001 -6.8907429e-001 -4.8452486e-001 -9.8357986e-002 -3.2909750e-001 -4.4942760e-001 -8.0689137e-001 -3.2021971e-001  1.8326802e-001 -5.6387341e-001 -9.9620177e-001  1.7117896e-001 -2.2199034e-001 -2.1938062e-001 -5.5860948e-001  1.2832529e-001  8.7227133e-001 -4.8923530e-001 -7.4353465e-001 -1.0631735e+000  2.1541629e-001 -4.7018892e-001 -4.8711976e-001 -3.0944995e-001 -3.7294999e-001 -2.4468203e-001 -1.0300631e-002 -1.7528789e-001  8.9103057e-002 -2.6429198e-001 -6.7005262e-001 -2.5430343e-001  2.7633719e-003  3.9685250e-001  7.3615122e-001  2.8761116e-001  1.9664895e-002
 -4.7330406e-001  4.0167694e-001  5.2163777e-001  6.4857109e-001  4.1303734e-001  2.6662955e-001  5.9630261e-001  8.2707156e-001  8.0201506e-002  9.2240400e-001  1.0540101e+000  4.4934434e-003  1.7037002e-001  5.2765708e-001  4.4061521e-001  2.9898864e-001  6.3594124e-001  2.6640367e-001  5.3573940e-001  8.2577048e-001  4.6069978e-001  6.0115357e-001  1.1358586e+000  7.2499970e-001  7.7627633e-001  9.3632133e-001  1.0570624e+000  9.3652164e-001  1.2634247e+000  1.1214951e+000  5.6292296e-001  1.1059256e+000  7.7562486e-001  2.2790554e-001  9.9712794e-001  4.6012715e-001  9.2593903e-001  1.1583104e+000  3.3661992e-001  3.2012627e-001  5.4488659e-001  6.2628626e-001  2.8201940e-001  2.6791852e-001  4.6166026e-001  1.8973864e+000  9.4829130e-001  1.0343449e+000  5.9225892e-002  8.0178468e-001  2.1304549e-001  3.2059381e-001  1.0175001e+000  9.1350678e-001  1.0681643e+000  1.0407186e+000  1.3872390e+000  7.9952610e-001  8.5158702e-001  4.2545307e-001  3.6178104e-001  6.8449739e-001  1.5565363e+000 -2.6644126e-001  8.1443253e-001  1.0080275e-001
  1.2101549e+000  3.1083002e-001  4.7399520e-001  5.6195285e-001  6.1596132e-001  1.8158676e-001  3.2776983e-001  4.0093912e-001 -4.1239600e-001  2.3041974e-001 -3.3305711e-001 -9.7884840e-002 -1.7081144e-001  1.0788914e-002 -1.8774867e-001 -2.5959890e-001 -5.7923889e-001 -1.6023579e-001 -2.2484648e-001 -5.6607751e-001 -4.7648866e-001 -1.4096536e-001 -2.9830595e-001 -8.0399512e-002 -2.8546964e-001  7.1854418e-001  9.6698140e-001  8.5909777e-001  7.5754338e-001 -2.5883664e-002  1.0736258e-001  6.2753061e-002 -1.0596127e+000 -5.6066914e-001 -4.1594649e-001  1.0155568e-001 -9.5353039e-002  5.5353074e-001  5.5116523e-001  1.0534640e+000  1.3988874e-001 -1.6751031e-001 -5.5614986e-001 -4.0114497e-002  1.1039110e-001  1.2153975e+000 -1.0331008e-001 -8.2782242e-002 -4.9021669e-001  5.7925432e-001 -2.0673085e-001 -6.1949822e-001 -2.1877148e-001  3.6627551e-001  2.4416051e-001 -6.1448204e-001  2.4482209e-001  1.2800806e-001  2.8287122e-001  2.7634767e-001 -5.3010765e-001  5.8478835e-001  1.8432987e+000  8.2336600e-001  4.4545443e-001  3.1731912e-001
 -4.9120620e-001  4.7801302e-001  3.3971344e-001  9.5479959e-001  1.8718907e-001 -2.1073445e-001  1.0049403e-001  1.3872514e-001  3.3421131e-001  8.7968140e-001  1.0030534e-001  4.2907576e-001  3.1394414e-001 -3.5662877e-001 -4.8702631e-001 -2.7392595e-001 -1.4703915e-001 -5.0746160e-002  5.5086903e-001  6.1114582e-001  5.5565576e-001  8.3202199e-001  2.5074624e-002  1.0448190e+000  3.4693394e-001  9.0236887e-001  5.7567622e-001  3.3082506e-001  5.7644816e-001 -3.0428004e-001  1.1716024e+000  9.0197240e-001  9.3355698e-001  3.3715890e-001  2.1738734e-001  1.4575016e+000 -5.6756258e-001  5.8471178e-001  3.7204853e-001  2.8277598e-001  7.2380444e-001  4.0472813e-001  7.1307244e-001  6.9019677e-001  2.7427899e-001  2.1478628e+000  2.3752321e-001 -1.1291423e-001 -9.5091893e-001  3.3297136e-001 -1.3875860e+000 -1.5018457e+000 -4.8760892e-001 -1.6019755e-001  4.6992545e-002  2.2156653e-001  5.8594657e-001  3.0901014e-001 -3.1620036e-001  2.6870307e-001 -1.6254309e+000  1.0589801e+000  2.1208696e+000  8.8365743e-001  1.1201085e+000  3.1795158e-001
 -2.2807226e-001 -4.8733636e-001  2.0353784e+000  9.0361882e-001  8.0257489e-001 -8.2245385e-001 -3.3937178e-001  1.9915713e-001  3.1406859e-002  6.5919646e-001 -3.2318686e-001 -3.9885946e-004 -1.1209016e-001 -2.4769103e-001  5.5620666e-001 -4.3458350e-002  3.5417270e-001 -7.8050069e-002 -4.8654769e-002  3.9801695e-001  3.1444514e-001  4.7533781e-001  4.6944509e-002  8.1606721e-001  1.6849727e-001  6.4405700e-002 -2.5611619e-001 -4.6222516e-001 -6.7755275e-001  1.1553489e+000  4.4369383e-001  3.6408030e-001  4.0658648e-001  6.5502101e-001  4.4698537e-002  4.3593824e-001  1.0153222e+000 -7.1872224e-001 -1.0608209e+000 -7.7651924e-001  8.4840555e-002 -1.1722456e-001  3.0078392e-001  6.4313984e-002  7.5202208e-001  1.4076958e+000  4.0145055e-001  5.6889198e-001 -5.4386279e-001 -9.6595193e-002 -8.0998202e-001 -5.1968640e-001 -6.7620233e-001  2.4020753e-001 -2.7021244e-001 -3.2988021e-001 -7.0201716e-002  6.0848979e-001 -2.2073959e-002 -2.2445629e-001 -9.1590037e-001  1.3975152e-001  2.6320311e+000  1.0300667e+000 -1.0579683e-001  6.1269956e-001
  8.4444263e-002 -8.3154100e-001 -1.5180694e-001  5.9539359e-001 -6.8093083e-001 -1.2294843e+000 -1.2978059e+000 -6.7492104e-001  7.3820210e-002  4.6025450e-002 -3.7641239e-001 -1.4333562e-001  2.9908008e-001 -1.0235529e+000 -2.4076814e-001 -4.4955016e-002 -7.5615271e-002 -1.1670306e+000 -2.1388686e-001  1.9904035e-002 -8.8097904e-001  1.9412182e-001  9.7871950e-001  1.3898471e+000  3.1919945e-001  3.7769063e-001 -1.0875896e+000 -1.6322599e+000 -1.1513390e+000  5.5168721e-001  2.8606255e-001 -9.7574533e-003  3.8225997e-001  2.9317299e-002  3.4386604e-001  7.5188680e-001  2.5672000e-001 -8.2844397e-001 -2.0287065e+000 -1.2955482e+000  5.2337937e-001  5.9544074e-002  7.5425773e-001 -1.7273149e-001  3.9582144e-001  1.0323179e+000  8.6184870e-001 -8.4154922e-001 -8.0154948e-001  2.7154060e-001 -6.3706138e-001 -6.3589843e-001  1.8574443e-001  5.6391363e-001 -2.9673685e-001 -5.3443968e-001 -2.8152178e-001  4.7458264e-001 -7.4425349e-001 -6.8558092e-001 -3.6310510e-001 -6.5099622e-001  1.8359695e+000  9.0505090e-001 -2.5248930e-001 -9.6542800e-001
  7.5417663e-001  5.8937483e-001  9.1432053e-001  9.6225822e-001  2.0611262e-001  3.0318495e-001 -1.1136794e+000  3.0053471e-001 -5.8934414e-001  4.7870888e-002 -3.7129242e-001  1.5436379e-001  9.0084288e-002  2.5262438e-002  1.8600812e-002  7.3159276e-001 -3.3065269e-002 -3.8061844e-001  3.7782015e-001 -9.7043157e-001  1.6612839e-001  1.0391061e-001 -6.1677127e-001 -5.5810923e-001 -3.0959324e-001  9.3176019e-001  1.2332335e-001 -5.9801813e-001 -4.8248083e-001  8.5127570e-001  5.0989959e-001  2.2779965e-001  5.8394478e-001 -2.4445451e-001  2.6317836e-002 -4.0604994e-001  6.7377089e-001 -5.0889290e-001 -9.0428367e-001 -2.9559446e-001  1.6700157e-001 -3.4121590e-001 -2.5539368e-001 -1.6196912e+000  2.5257285e-001  2.8027568e-001 -1.3433329e-001 -4.9056525e-001 -3.5211602e-001 -1.7155595e-001  1.1404934e-001  2.8499309e-002  3.0188417e-001  3.0116294e-001  3.6788567e-001 -7.1922293e-001 -3.4334584e-001 -2.4375873e-001 -3.4032506e-001 -1.3419978e-001  7.9003031e-001  1.8441030e-001  6.1765020e-001  4.2651308e-001 -2.5298102e-001  5.3803413e-001
  1.1146160e+000 -6.1595511e-001  9.1373964e-001  4.2979201e-001  3.6311707e-001  1.4854760e+000 -3.8259316e-001  4.0958436e-002  7.0536517e-002 -3.6740981e-001 -7.4691918e-001 -2.9188178e-001 -3.3019512e-001  3.7867405e-001  6.0065934e-003 -1.3273298e-001 -2.5547849e-001 -4.7022879e-001  5.2719536e-002 -9.5497837e-001  3.1981349e-001  6.1255949e-001 -7.0824389e-001 -1.2917198e+000 -2.5812474e-001 -1.3653877e-001  1.2970522e-001  2.5598389e-001  5.0059572e-001 -9.2040167e-002  2.7040614e-001  4.1723758e-002 -1.2458374e-001  8.0187846e-003 -7.0504642e-001  1.6077236e-001 -5.4353162e-002 -5.9055492e-001  2.3387166e-002 -1.6950840e-001 -4.8366243e-002 -9.2516588e-002 -8.2576926e-001 -1.7683236e-001  8.1886219e-001 -3.0832409e-002 -5.5085728e-001  8.7145687e-001  1.5796085e+000 -1.2705762e-001  4.8037511e-001 -1.0024279e-002  8.2905966e-001  4.0674191e-001 -5.3169740e-002 -4.2918109e-002  2.2184721e-001 -2.6712276e-001  3.3530896e-002 -4.1297564e-001  1.1928450e+000 -9.0664039e-002 -7.2486540e-001 -6.7782740e-001  1.2086163e-001 -7.8737257e-001
  1.2344179e+000  1.3600081e-002  1.3572413e+000  7.8830841e-002  1.4346515e-001  2.2400106e+000  2.4644449e-001 -5.8811065e-001 -3.1872368e-001 -1.6697849e-001 -3.4449453e-002  1.9309298e-001  6.7790901e-002  1.2782885e+000  7.3356483e-001  3.5540216e-001  3.5156354e-001  1.2374420e+000  2.7152287e-001  1.9778554e-001  6.9901890e-001  6.7782378e-001  1.8763455e-001 -3.9925387e-001 -2.5935302e-001 -6.6421381e-001  9.8602433e-002  5.6570287e-001  2.1033082e-001 -4.1640392e-002 -5.3044831e-001 -6.7524596e-001 -4.9313908e-001 -9.9741785e-001 -4.2505524e-001 -4.7796406e-002 -7.0703280e-001 -6.5874562e-002  1.3616058e-001  2.7892470e-002  3.7931140e-001 -1.6525207e-002 -1.4397636e-001  3.8423165e-001  3.6517958e-001 -2.6602025e-001  3.0663760e-002 -3.6248009e-001  8.5427267e-001  3.0056165e-002 -4.2930474e-001 -4.4757492e-001  3.7981113e-001  7.0015205e-002 -2.8685520e-001 -4.8262466e-001 -1.8568202e-001  2.0983288e-001 -7.8614705e-001 -4.2846507e-001  4.4889086e-001  3.7563963e-001  2.5908835e-002  3.2085286e-002  3.2533185e-001 -1.5782493e-001
 -1.2661468e-001  4.3282063e-001  1.1360104e+000  4.6440956e-001 -4.3088842e-001  5.6174904e-001 -9.5700441e-001 -1.1411623e-001 -1.5506278e-001  1.8540336e-001  4.1551953e-001  1.8253306e-001  3.1315839e-001  2.5992088e-001  1.9620187e-001  1.3845750e-001  7.9547285e-002 -1.6066393e-003 -3.6143288e-001  6.3405791e-001  2.9688038e-001  9.9047230e-001  1.6685148e+000  2.9752395e-001  7.0007983e-001  9.1792763e-001 -1.7591371e-001  5.4451080e-001  5.5407348e-001  5.0626195e-001  3.5758764e-001  4.9975915e-001  1.2808411e-001 -1.4316417e-001  6.6614341e-001  1.2463511e+000  5.9925879e-001  3.0290775e-001  4.0176739e-001  2.3266800e-001  7.6844364e-001  5.6502032e-001 -3.0777165e-001  1.5463757e+000  7.2549104e-001 -5.3412213e-001 -1.8681555e-001 -9.6481929e-001  5.1302489e-001  7.6070231e-001 -2.2472166e-001 -1.4694624e-001  6.0505263e-001  5.1357696e-001  4.5690505e-001  4.4258277e-001  6.3036047e-001 -2.1241395e-001  3.8167909e-003 -7.8362035e-001 -4.3228319e-001 -3.9208625e-001  2.5009983e-001  2.3949212e-003  4.6238046e-001 -6.0390170e-002
 -1.5506453e-001  1.9748275e-001  7.1034604e-003  1.2389060e+000 -3.2100730e-001  8.1160329e-002 -2.1376816e-001 -7.8336607e-002 -3.1298462e-001  3.4986841e-001  3.8482835e-001  7.5352160e-001  1.4735354e-001  3.5577397e-002 -4.6894891e-002  8.5278788e-002  6.2276223e-001  2.1370626e-001 -1.9164808e-001  9.2325063e-001  2.2199955e-001  3.4060384e-001  1.0508852e+000  5.4580685e-001  9.7869511e-001  5.8530882e-001  5.5390815e-001  1.7616651e-001  1.7220141e-001  3.1846243e-001  5.8252671e-001  4.0068931e-001 -2.3429242e-001 -2.3843449e-001  7.3275272e-001  1.2152803e+000  1.5177302e-001  1.5342970e+000  1.0328317e+000  8.0488117e-001  1.0859046e+000  9.1091024e-001  7.6584684e-002  4.8898725e-001  4.1860945e-001  1.8986846e-002  7.0820969e-001 -6.7516132e-001  1.7213955e-001  4.3240534e-001  2.7016627e-001  1.8190275e-001  7.1188248e-001  1.4226821e-001 -8.9634700e-001  3.7447349e-001  6.8095582e-001  2.0631236e-001  2.9225186e-001  2.9373943e-001  9.7229089e-001  3.5077356e-001  5.7683470e-001 -1.4148559e-001  1.1017781e+000  1.2683316e+000
 -1.0999760e-002  7.6711731e-001  7.7510701e-001  1.7367413e+000  4.9354410e-001 -7.7013918e-001 -2.0556072e-001 -1.4089550e-001  5.3683923e-001  1.9356722e-001  1.6789351e-001 -3.1946069e-001  2.7153427e-001 -3.2438504e-001 -2.2865348e-001 -2.1695839e-001  5.2617138e-002 -1.9267288e-001  5.6297975e-001  1.0933064e+000  1.0385826e+000  4.8828523e-001  1.3672332e+000 -1.1197922e-001  8.7812385e-001  1.6147179e-001  5.7480797e-001 -1.9413001e-001 -2.7730007e-001  7.6432069e-002  5.0193762e-001 -1.1051333e-001  5.8520703e-001  3.5690024e-001  2.3642883e-001  5.1746329e-001 -1.7357301e-001 -5.0975606e-001  1.3287939e-001  7.3449539e-001 -1.1202839e+000  4.6959644e-001  1.3618829e-001  1.1984910e+000 -8.5045076e-002  1.4669251e-001  1.1863282e+000  6.3952825e-001  3.2077712e-001  2.3902422e-001  1.2005939e-001  1.2241510e-001  7.9314634e-001  9.1727073e-001  9.5486373e-002  2.8354015e-001  8.1443152e-003  9.0713632e-001  3.7789900e-001  2.8042089e-001  3.9404347e-001  5.2264084e-001 -1.7175912e-001  5.2097485e-001  2.0406325e+000  5.8754870e-002
  6.1716080e-001  8.6364431e-001  7.3948418e-001  5.5471979e-001  6.6123159e-001  1.3360870e+000 -3.0644584e-001  1.9188459e-001  3.4842168e-001  9.4649088e-001  6.6559587e-001  4.7402620e-002  5.1475825e-002  3.2753995e-001  4.5651858e-001  1.0547377e-001  5.7508721e-001  7.2674640e-001  5.9794579e-001  7.7603496e-001 -3.8167551e-002  1.4918756e-001  1.7938742e+000  4.6938684e-001  2.7927682e-001  1.0228016e-001  1.5085807e-002 -2.5136865e-001  1.8598635e-001  4.9824027e-001  7.2842311e-001  2.8459559e-001  1.4693216e+000  1.4231563e+000  5.9142212e-001  4.4140884e-001  2.1408991e-001  1.0092610e-001 -2.4700734e-001  1.5874078e-001 -3.8909150e-001  9.1267751e-002  3.3043382e-001  2.1768334e+000  3.5438728e-001  5.1114268e-001  5.5089857e-001  1.7987919e+000  1.7269141e+000  3.8056835e-001  5.3653144e-001  9.6567639e-001  6.4968690e-001  9.0803715e-001  7.5355819e-001  8.3933361e-001  6.5989857e-001  1.1828645e+000  6.0302071e-001 -4.0078361e-002  1.3109136e+000  2.0340064e-001 -5.0295179e-001  4.6543821e-001  1.6318221e-002 -1.6425219e-001
 -8.5863088e-001  8.0862712e-001  6.3190111e-002  2.2553756e-001 -3.2692798e-001  1.5741354e-001  5.3671995e-001  4.7024128e-001  1.0279225e+000  1.1086459e+000  1.6175551e+000  1.2689516e+000  5.8430817e-001  6.6860476e-001  9.8780308e-001  4.3241246e-001  5.0977798e-001  1.1396935e+000  7.5868499e-001  1.1595248e+000  2.9016269e-001  3.3788667e-001  8.6908960e-001  2.0234654e-001  7.8988013e-001  3.0481984e-002  6.9020034e-001  9.1450581e-001  8.7702698e-001  1.1576948e+000  3.2034660e-001  9.2270057e-001  2.0157435e-001  1.0730071e+000  9.1241018e-001  3.2865062e-001  6.6516328e-001  6.0200418e-001  9.7385344e-001  7.3735167e-001 -2.9268831e-001  8.2509747e-001  2.6280739e-001  1.4385624e+000 -1.9641181e-001  1.7751904e-001  4.6895030e-001  4.0157704e-001  1.4928403e-001  8.1328599e-001  8.4456638e-001  1.5914040e+000  8.4157156e-001  4.6450956e-001  1.3920637e+000  1.3823697e+000  3.5329124e-001  9.0403455e-001  8.3112795e-001  5.1681141e-001  1.0330083e+000  9.1112836e-001 -1.3193661e+000  4.6229156e-001  2.7905869e-001  5.9818373e-001
  1.1353177e+000  3.8554825e-001  4.6222107e-001 -9.5869737e-001  2.5273703e-001  7.8416943e-001  2.4522756e-001  7.6427914e-001  1.7252768e-002  7.2650248e-001  1.5214597e+000  7.3357192e-001  9.2487397e-002  9.7328827e-001  4.9599291e-001  4.0739385e-001  5.7807495e-001  6.0837521e-001  8.1848543e-001  5.5384442e-001  6.0507935e-001  1.2894257e-001  6.3923608e-002 -4.6308829e-001 -2.3957400e-001 -5.0592529e-002  7.7724840e-001  8.9613317e-001  1.0706636e+000  9.6986527e-001  2.4209979e-001  2.9551014e-001  7.1561291e-001  1.0039771e+000  2.4626472e-001  1.2590609e-003  6.4737721e-001  8.9214908e-001  1.1809287e+000  5.0630628e-001  2.3390666e-001 -2.1708352e-001 -2.2056413e-001  1.5260967e-001  3.8108032e-002  4.2187568e-001 -1.3426428e-001  8.9141504e-001  4.2270604e-001 -5.0507786e-002  7.9444152e-001  1.4474433e+000  7.2236415e-001  3.4525474e-001  9.1396787e-001  6.8551080e-001  4.6169413e-001  5.9427823e-001  9.6108565e-001  7.6503150e-001  1.2700899e+000  3.1471342e-001 -4.4233745e-001  2.7044063e-001  6.6130624e-001  7.4408656e-001
 -7.6716087e-001 -2.4300877e-001  3.9862911e-001 -1.4660700e+000 -7.0785750e-001 -1.7117796e+000 -8.1880359e-001 -6.6267079e-001  5.2118732e-001 -4.0915261e-001 -3.6653421e-001  8.9414662e-001 -3.8823272e-002 -1.2452002e+000 -7.9785824e-001 -8.4778466e-001 -8.2498929e-001 -1.0022897e+000  8.3394312e-002 -1.3523985e+000 -4.2173016e-001 -3.7600293e-001 -1.4107649e+000 -1.3154792e-002 -5.9284674e-001 -6.5857394e-001 -8.4554678e-001 -1.3722793e+000 -1.5288573e+000 -6.3577257e-001 -7.0543919e-002 -8.3785434e-001 -5.9002757e-001 -9.3480125e-001 -4.9094993e-001 -6.7884780e-001 -9.6904981e-001 -1.1200848e+000 -8.7233246e-001 -7.2705622e-001 -7.2141277e-001 -3.3568818e-001  2.1135557e-001 -1.1771302e+000 -1.0331794e+000 -5.6354730e-001 -2.3027081e-001 -8.9368374e-001 -1.0302118e+000 -9.3581480e-001 -4.1135779e-001  1.8647478e-002  2.8693436e-001  1.3045425e-002  6.4317936e-001  2.7758118e-001 -4.3298823e-001  1.1354146e-001 -7.1746922e-001 -9.1387666e-001 -5.2466912e-001 -4.2075205e-001  1.8154305e-001  2.3463935e-001 -3.0853449e-001  2.4159792e-001
 -1.9633792e+000 -1.7916956e-001  2.6254825e-001  1.3901655e+000 -8.2431880e-001 -1.8438355e+000  2.4736790e-001 -4.8434670e-001 -3.1262218e-001 -3.1853007e-001 -8.3244346e-001 -1.1279742e+000  4.4469206e-002 -7.7003946e-001 -1.0232676e+000 -6.2371242e-001 -2.5063484e-003 -4.2866955e-001 -7.6926815e-002 -4.6815192e-002 -5.1329938e-001  5.9015061e-001  1.2423078e+000  5.9271100e-001  9.4716062e-001 -3.4285410e-001 -4.0974671e-001 -1.2547548e+000 -3.2811837e-001 -9.8650613e-001  3.0438489e-001  8.3578478e-002 -1.4902233e-001 -1.1485249e+000  1.5151286e-002  5.8267442e-001 -6.7280697e-001 -4.3422557e-002 -7.9404390e-001 -6.4167026e-001  3.0262082e-001  9.2707159e-001  1.1940359e+000  6.6618776e-001  4.0738847e-001 -8.4025955e-001 -6.5716959e-002 -1.3395152e+000 -1.3167554e+000  5.1882182e-001 -2.8213876e-001 -5.6116747e-001 -6.2941108e-001 -5.9862605e-002 -2.5672955e-001 -1.9371546e-001  1.3470023e-001 -4.3896842e-001 -2.8778827e-001 -7.7524619e-001 -1.6397438e+000  3.2580806e-001 -6.0922633e-001 -1.2806201e+000  9.7235914e-001  1.9053330e-001
 -1.6619183e+000  5.2340808e-001  7.3368931e-001  1.2643298e+000  2.7819569e-001 -3.9760613e-001  4.8377580e-001 -8.2713523e-001 -4.7071290e-001 -3.9884389e-001 -1.4074991e-001 -6.5545956e-001  8.3155517e-001 -7.6558934e-002 -9.0971819e-001 -9.4016847e-001 -4.3897524e-001  4.7855669e-001 -3.8401349e-001 -6.6030289e-002  8.2612979e-001  7.6969266e-001 -5.5715534e-001  5.5901110e-001 -3.8678048e-001  2.2319535e-001  1.4250294e+000  1.3529197e+000  1.6067276e+000 -1.2395060e+000  9.8629575e-001  1.2210138e-001 -1.1379476e-001 -6.8680748e-001 -3.3073894e-001  3.0555588e-001 -1.2714103e+000  1.1807273e+000  1.3687061e+000  9.9017744e-001  8.6574047e-001 -1.6676178e-001  2.0169944e-001  4.2250664e-001  5.9176228e-001  1.6380018e+000  3.4007773e-001 -6.4915869e-001 -1.4140504e-001  5.7702072e-001 -8.0477700e-001 -1.2428749e+000 -5.4829121e-001  1.6903712e-002 -5.0995069e-001 -1.8797985e-001 -1.0159321e-001 -7.4838411e-001 -8.1538024e-002 -1.1734706e-001 -1.7521949e+000  1.0089395e+000  6.3934278e-001 -1.5890138e+000  1.3715506e+000  2.3723823e-001
  8.1689028e-002 -7.6870030e-002  7.1461783e-001 -1.4438303e+000 -8.0998146e-002  8.9165187e-001  3.6928124e-001  6.6350263e-001  5.9059142e-001  2.0254989e-001 -2.6192099e-002  6.1608552e-001  6.9951429e-001  1.6106643e-001  6.9040367e-001  8.6368955e-001  9.8046922e-001  8.9537052e-001  4.0056634e-001  7.1647303e-001  3.7148183e-001  6.4053354e-001  1.7901510e+000  1.1248137e+000  7.4310968e-001  1.0155980e+000  4.9835315e-001  1.0595352e+000  1.1601510e+000  5.4378322e-001  1.0801872e+000  7.0393408e-001  4.9776409e-003 -2.9381847e-001  8.0062978e-001  9.8723643e-001  3.7207243e-001  1.6176369e+000  2.0186870e+000  1.3702206e+000  4.0912113e-001  8.9511105e-001  2.0003352e+000  1.4629688e+000  4.3568362e-001  3.9020641e-001  1.4242499e+000  4.6948542e-001  1.3545315e+000  2.5618681e-001  9.8805248e-001  2.1708353e-001  1.1224452e+000  7.1550915e-001  4.7516898e-001  7.8345529e-001  3.8611291e-001 -6.4485732e-002  5.7758555e-001  7.3739561e-001  1.5949135e+000  5.7807239e-001  6.9500812e-001  3.5201781e-001  6.9039335e-001  1.5398510e+000
 -1.4803969e+000 -2.4796944e-002  3.8100342e-001 -1.5225947e-001  2.8685112e-001  5.1131889e-001  2.8255387e-001  2.1906977e-001  1.8063137e-002  1.1421919e-001 -1.9366403e-001 -1.8955590e-001  5.9573146e-001  7.9089304e-001  4.4466439e-002  1.1209732e-001  3.7958640e-001  3.6569949e-002 -6.0711701e-001 -5.5010977e-001 -1.1483719e-001  9.2546562e-002 -7.4209364e-001  1.9778606e-001  4.0774156e-001 -4.2362814e-001  6.2618645e-001 -3.2845905e-002 -3.8686434e-002 -5.6564602e-001  2.9070166e-001  7.2673711e-001 -4.1328176e-001 -2.8193071e-001  5.0592078e-001  7.0312747e-002 -8.7316914e-001  8.8661004e-002  3.5593238e-001  6.0323118e-001  1.6976733e-001 -7.8514680e-002  2.3110109e-001 -5.5122582e-001  3.3690725e-001 -2.2421425e-001 -1.8057751e-001 -4.2121621e-001  3.1146538e-001 -4.5610257e-001 -7.6575164e-003 -4.6289473e-001  1.5527046e-001 -2.5154551e-001 -5.8253314e-001 -5.2488007e-001 -2.1100921e-002 -2.4147152e-001  4.1510902e-001  2.5715368e-001  3.1084942e-001  4.2040973e-001  3.1186083e-001 -4.8606810e-002 -3.0080475e-002 -4.9291926e-001
 -1.0641052e-002 -7.9031635e-001  9.1921058e-002  9.0860641e-001 -4.3967356e-001 -2.3207383e+000 -7.0148658e-001 -4.4792487e-001  5.0966375e-001 -1.4290022e-001 -1.6231764e+000 -2.4299693e-001  2.5237670e-001 -5.8134061e-001 -7.8594653e-001 -9.6564944e-001 -2.1127171e-001 -5.6072811e-001  5.7521288e-002 -2.8993918e-001  7.4817031e-002  5.0445982e-001 -1.2340532e+000  3.1644015e-001  3.1703673e-001 -3.4174939e-001 -1.0731188e+000 -1.2951167e+000 -1.9784302e+000 -9.1459799e-001 -6.7464249e-001 -2.3202171e-001 -1.0676455e+000 -6.9963119e-001 -6.9287426e-004 -6.2738010e-002 -5.0084390e-001 -1.7211454e+000 -1.9835575e+000 -1.2837004e+000  1.1102252e-001  1.8549248e-001 -1.6304633e-002 -5.5446014e-001  1.3671624e-001 -5.4249693e-001 -9.8073144e-001 -1.3349935e+000 -1.0130182e+000 -4.3920077e-002 -8.3523134e-001 -6.4767098e-001 -6.9345177e-001 -1.4326712e-001 -1.3990467e+000 -3.6786547e-001 -1.9706969e-001 -6.9377322e-002 -7.2093834e-001 -6.8609065e-001 -1.0137390e+000 -1.0326720e-001  3.3205281e-001  9.4702562e-001 -1.6411520e-001  1.0137026e+000
 -7.9175907e-001 -6.9311494e-001 -2.9211377e-001  8.5584856e-001 -2.9651629e-001 -8.9819268e-001  8.7272580e-001 -6.1708790e-001  2.3902140e-001  5.0779622e-002 -4.6743998e-001  5.3124600e-001  8.3341175e-001 -2.8241719e-001 -3.1345515e-001 -3.2941543e-001 -2.6616254e-001 -8.0643070e-001 -8.4428615e-002 -9.6847555e-001 -1.1516016e-001  1.6527163e-001 -5.0096769e-001 -7.4393735e-002  8.0355704e-001 -7.4600262e-001 -6.1467702e-001 -6.4055872e-001 -1.0878427e+000 -5.7250461e-001 -1.2648925e-001 -2.2372136e-001 -3.1784953e-001  2.8876643e-001  3.8926634e-001  8.2832514e-001 -1.5025114e-002 -6.4623367e-001 -6.0832977e-001 -7.4496068e-001  4.4750087e-001  5.6428458e-001 -3.1824352e-001 -6.9809030e-001 -1.3598697e-001  1.7545093e-002 -1.3594920e+000 -9.4991289e-001 -3.2585594e-001  5.6620511e-001 -5.8323817e-001 -4.3667694e-001  1.1953861e-001  4.3886618e-001  1.4653384e+000  3.4917454e-001  4.5952360e-001  1.6689880e-001 -9.5989989e-001  2.9941690e-001 -3.4272417e-001  3.3991601e-001  1.5956134e-001  4.6678317e-001  5.8112817e-001  1.0574534e-001
 -4.0057698e-001  4.5005023e-001  6.7887699e-001  7.9041998e-002  3.9211061e-001 -3.4596111e-001  4.9784932e-001 -3.0647475e-001  4.2681016e-001 -1.9429919e-001 -3.8661425e-001  4.2934967e-002  3.9043760e-001  6.1282139e-001  1.2803083e-001  2.4383419e-001  4.6048339e-001  3.4899860e-001  5.1987821e-001  4.0331535e-001 -4.1068898e-001  6.2310768e-001 -4.5647236e-001 -4.6362146e-001  4.2559327e-001  2.0106150e-002  6.5221376e-001  6.3849436e-001  9.3365247e-001  1.7269720e-001 -2.4132747e-001 -4.4700447e-002  5.6667354e-002  2.9412558e-001  1.8781774e-001  5.6604914e-001  1.5034247e-001  2.8814835e-001  4.5672442e-001  4.6390825e-001 -9.5656472e-001  9.7881448e-002 -7.8502585e-001  3.0182114e-001  1.2492366e-001  1.0844398e-001 -1.0504590e+000 -1.3298639e-001 -3.0541057e-001  2.3759842e-001 -3.1843445e-001 -2.1288670e-001  4.2336386e-003  6.3697370e-002 -1.1294118e+000  1.0757464e-001  1.1660883e-001 -2.6408443e-001 -9.1390101e-002 -3.5352453e-001  1.7227928e-001  3.2225233e-001 -6.0041901e-001  2.3263637e-001 -3.8648617e-001 -6.8018958e-001
  5.6371692e-002  4.0565858e-001 -5.6105504e-001  1.5190647e+000  4.3076429e-002 -7.8369129e-001 -6.0923970e-001 -1.1005281e+000 -6.8239776e-001 -6.9771783e-001 -3.7228519e-001 -2.2290237e+000 -3.7278697e-001 -3.0332027e-001 -8.4704369e-001 -4.5234941e-001 -2.6681302e-001 -9.9845111e-001 -8.5841221e-001 -8.4998416e-002 -3.2460975e-001  1.0631163e+000  6.8102773e-001 -2.1755332e-001 -2.0238882e-001  4.6274048e-001 -6.5205718e-001  2.9224024e-002 -9.2901363e-002 -4.0475942e-001  1.4113600e-002 -1.1933327e-001  1.8476397e-001  1.3973648e-001 -2.4178317e-001  2.3246619e-001 -1.7360305e-001  7.1414997e-002 -1.5244665e-001  1.6629307e-001 -1.3877778e+000 -6.2692423e-001 -1.4314283e+000  1.2211936e+000 -8.1414584e-001 -9.0242247e-002 -9.3751136e-001 -9.3606095e-001 -4.3540792e-001 -9.3347754e-001 -5.3403728e-001 -5.2903892e-001 -7.8837941e-001 -5.4147140e-001 -1.7041275e+000 -3.7630777e-001 -1.6510282e-001 -8.8860559e-001 -6.2060967e-001  2.0161303e-001  4.0875618e-001 -5.5680351e-001 -1.6893783e+000 -9.8582860e-001  1.4966886e-001  1.9693182e-001
 -2.9765356e-001 -4.0718810e-001 -6.4052399e-001 -3.3258467e-001 -5.6171904e-001  2.1520874e-001 -6.2060053e-001 -6.4336214e-001 -4.9784124e-001 -2.0256727e-001  2.8876865e-001 -2.2553641e-001  7.5280969e-002  3.2898613e-001  3.4858218e-001  7.6864360e-002  4.4462337e-001  1.4872877e-001  9.6286872e-002 -7.5581101e-002  6.9019854e-001 -4.2862411e-001  2.6464439e-001  1.2581571e-001 -2.6500243e-001 -4.7861990e-001 -1.1857940e-001 -9.5087678e-002 -2.9749646e-001 -5.4600080e-001 -1.2119171e+000 -6.6688948e-001 -3.5444877e-001 -7.3581682e-001 -8.2369579e-001 -1.4444245e+000 -9.1547274e-001 -3.3595184e-001 -4.5294996e-001 -6.1366408e-001  1.2254580e-001 -3.0975111e-001  6.4450694e-001 -5.3917132e-001  6.7747013e-002  2.0505448e-001 -8.2637022e-001 -1.0618654e+000 -7.7829602e-001 -7.9001547e-001 -7.2425363e-001 -2.5767503e-001 -2.7698939e-001 -5.0307143e-001 -3.3946814e-001 -6.2381613e-001 -1.5844757e+000 -8.3516425e-001 -6.6549842e-001 -5.8631161e-002 -1.2049821e+000 -4.1295517e-001 -7.1632225e-001 -7.3939045e-001 -2.8248146e-001 -1.2429635e+000
  1.7122344e+000  9.8805800e-002  7.8450719e-001  1.5715779e+000  2.0682924e-001  1.2916151e+000 -6.9371944e-001  2.9119914e-001 -1.9626769e-001 -2.7578694e-001  4.3732059e-001  7.7912923e-001  8.7701418e-002  9.7919269e-001  3.0413864e-001 -3.9124360e-001 -1.1453236e-001  2.0417920e-001  5.2922805e-001 -3.7119854e-001  5.5317449e-001  5.3213196e-001 -4.2660771e-001 -6.7409894e-001 -5.9694024e-001 -8.2119526e-002  4.2105946e-001  3.6209148e-001  8.2792538e-003  9.4143799e-001 -5.5999848e-001 -4.2039971e-001  6.5232945e-001  1.0401985e+000 -3.4782389e-001 -1.3314961e-001  7.3437608e-001 -1.1197282e-001  1.6688465e-001  3.5696139e-001 -9.7140768e-002 -9.6320276e-001 -1.0755016e+000 -3.2368485e-001  5.8207534e-001 -2.3706622e-001 -1.3003875e+000  3.0652778e-001  6.9574438e-001 -5.4328409e-001 -8.0421487e-001 -6.5802900e-002  1.8198964e-001 -7.8332679e-002 -9.8129401e-004 -1.0199069e+000 -4.9856502e-001 -3.1741328e-001 -6.6611882e-001  7.3396443e-002  2.8376879e-001 -5.9684305e-001 -5.3077013e-001 -2.0350903e+000 -1.6605544e-001 -9.1755148e-001
 -4.0069643e-001  6.5127816e-001  1.7708682e+000 -4.2572281e-002  3.0534428e-001  4.2990622e-001 -6.9627291e-001 -1.1102036e-001 -6.5245511e-001  6.0471536e-003 -1.9051774e-001 -2.4509965e-001 -1.0443090e-001  2.8478821e-001 -7.0948970e-001 -9.0084302e-001 -6.4184366e-002  6.7288922e-001  1.1507760e+000 -6.1648328e-002  1.0174447e+000  9.4604507e-001 -5.8880984e-001 -1.6927338e+000 -4.0171818e-001  2.8576786e-001 -7.2408498e-002  5.3720312e-002 -5.6355750e-001 -1.7863781e-001 -3.2995536e-001 -5.0398380e-001 -9.3900215e-002  1.3938998e-001 -2.3227718e-001 -5.8556883e-001 -4.9410494e-001 -4.5840726e-001 -4.6887802e-002  7.0056470e-001 -7.1371212e-001 -9.3101453e-001 -1.4182336e+000 -4.7379659e-001  1.9166139e-002 -9.8957877e-001 -7.8989105e-001  1.1609107e+000  1.1137982e+000 -9.8913930e-001 -8.9496407e-001 -1.1948259e+000 -7.2911813e-002 -6.7644112e-001 -9.2770012e-002 -2.6423571e-001 -3.1024903e-001 -3.6310744e-001 -7.0938558e-002  6.7592481e-001  4.3723295e-001 -8.4972599e-002 -1.7711704e-001  6.1090144e-001 -4.0129035e-001  2.8620742e-002
  1.3251135e+000  1.4015345e-001  1.4703712e-001 -3.2927959e-001  6.0107895e-001  6.7566058e-001  1.4707920e-001 -6.7637078e-001  1.7066391e-001 -2.7344132e-001 -2.8653295e-001  4.3386515e-001  3.1296740e-001  3.0815560e-001 -3.2144276e-001 -6.3912949e-001 -5.2577568e-001 -2.9750212e-002  1.7478399e-001  2.3823507e-001  8.1194681e-001 -6.1265701e-001  2.0348910e-001 -4.7444010e-001 -2.2913830e-001 -3.7531938e-001  1.0395536e+000 -5.7544244e-002 -2.3770843e-001 -1.1361156e+000 -4.0650790e-001 -6.0224080e-001 -1.4888266e-002 -1.2183197e-001 -8.5364292e-001 -9.5468640e-001 -1.1973643e+000  2.0632751e-001 -3.2516312e-001  1.4207949e-001 -4.1324342e-001 -2.3747063e-001  2.9283267e-002  7.0909134e-002 -7.3741034e-001  3.7807853e-001 -1.9383307e-001  8.7119439e-001  7.5486101e-002 -5.5037934e-002 -9.1367638e-001 -8.3874355e-001 -1.8339613e-001  1.5742719e-001 -4.0587882e-001 -9.1536018e-001 -1.3271980e+000  1.3024668e-001 -1.2084849e+000  3.4637280e-001 -7.5137129e-001  2.8587890e-002  2.4528510e-003  1.0404420e+000  3.6174723e-001  1.1090991e+000
 -4.8686718e-001  6.2275314e-001 -1.1234735e+000  2.8576935e-001 -6.3374457e-001 -4.2837978e-001 -4.3630854e-002 -4.7495804e-001 -5.9935707e-001 -8.5631518e-001 -4.1383943e-001 -3.0771243e-001 -3.2023008e-002 -6.1903760e-001  1.9884019e-001 -4.3882109e-001 -4.6675605e-001 -2.6762261e-001 -6.8643567e-001 -1.6244523e+000  4.4321943e-001 -5.4975362e-002 -1.6836053e+000 -6.0294202e-003 -8.4810157e-001  5.7079383e-001  4.2495875e-002  2.7915900e-001 -3.8827684e-001 -5.9097056e-001 -7.5349539e-002 -4.7877149e-001 -1.5361698e-001 -3.1577991e-001 -1.0848166e+000 -7.9526039e-002 -1.3997192e-001 -2.0918851e-001 -3.2897342e-001 -3.9903402e-001  7.2888533e-001 -5.8975649e-001  5.1516293e-001 -1.2345432e+000  3.7724802e-002 -1.4904201e-001 -2.2351252e-001 -5.2104642e-001  2.6965710e-002 -1.0745268e+000  1.8741206e-001 -3.5075398e-001 -4.8605769e-001 -4.8765201e-001 -1.0755970e-001 -6.0947026e-001 -9.0376916e-001 -2.7823665e-001 -1.2898514e+000  4.2794937e-001 -9.2952782e-001 -1.1238061e+000  9.2081305e-001  3.3673207e-002  1.6874836e-001  3.5109667e-001
  6.7871678e-002  4.4315871e-001 -8.7901116e-001 -3.8936296e-001 -3.6773766e-001 -4.1055854e-002  1.2733478e-001 -1.1514076e+000 -1.4803316e-002 -6.6342397e-001 -6.5138997e-001  7.5509032e-001  5.9241983e-001 -5.6250822e-001  2.2651448e-001  1.9597973e-001 -7.5840236e-001 -4.9968508e-001  4.8339167e-002 -5.8189442e-001 -2.7126679e-002 -3.4317312e-001 -7.6858485e-001 -5.6790443e-001 -3.4948748e-001 -5.7975377e-001  7.7589028e-001  3.0916293e-001  2.1739696e-001 -1.0076265e+000  1.5769410e-001 -1.0200840e+000 -8.6949510e-001 -3.6782641e-001 -1.5670640e+000 -5.7585667e-002 -8.3840092e-001 -4.6626633e-001  3.5047330e-001 -8.8875975e-003 -1.1609305e-001 -1.9883015e-001 -1.9587057e-001 -7.4830316e-001 -5.6811889e-001 -9.2499825e-001 -1.2261067e+000 -9.4789384e-001 -1.1305701e+000 -1.2525513e+000 -5.2668678e-001 -4.5476940e-001 -1.9075644e-001 -3.9071787e-002  2.3699925e-002 -7.3655378e-001 -1.2085292e+000  1.6217319e-001 -1.7978599e+000  1.3900180e-001 -7.2132850e-002 -2.2916319e-001  3.2929969e-001  2.6168256e-003  7.3455789e-001 -7.0855411e-001
  1.2243018e+000 -8.4786730e-002 -6.7709664e-001 -8.4729998e-001 -2.8464338e-001  5.7353670e-001 -5.4435646e-001 -4.1265366e-001 -3.5199216e-001 -3.1504819e-001 -4.3499447e-001  6.5564478e-002  7.4547889e-002 -1.6200806e-001 -1.4199453e-001  5.8611832e-001 -1.1372704e+000 -1.3439238e+000 -1.6762372e-001 -7.8722190e-001  5.6659071e-002 -6.2300390e-001 -1.0285002e+000 -1.1107578e-001 -6.5085940e-001 -6.4994904e-002 -5.0542229e-001 -5.3148011e-001 -9.7797400e-001 -1.9946959e-001 -3.4725475e-001 -7.0099875e-001 -1.0202187e+000 -6.0837662e-001 -6.7992923e-001 -3.0501084e-001 -1.9687846e-001 -1.1982160e+000 -5.5272085e-001 -2.7951364e-001 -2.9947984e-001 -1.0605796e-001 -4.5696028e-001 -1.1507307e+000 -4.2642715e-001 -1.3442276e+000  2.1297218e-001  1.9321899e-001  1.4015743e+000 -1.7183042e-001  2.6510743e-001 -5.7811479e-002  2.8646273e-003 -2.4674961e-001  3.4436998e-002 -8.3206257e-001 -8.9134632e-001 -4.3002705e-001 -1.1828093e+000 -3.9210922e-001 -7.3454194e-001 -1.3744038e+000 -4.0276296e-002  1.8397930e-001 -8.8596948e-001 -1.1294626e+000
  6.4915065e-001 -2.3644960e-001 -7.9479921e-001 -1.0429794e+000 -2.9452203e-001  2.2274971e-001 -3.7050769e-001 -2.4369023e-001 -3.2242712e-001 -6.8920782e-001 -3.0764732e-001  3.4435972e-001 -6.2216810e-002 -1.8833905e-001 -2.4061759e-002  5.5209128e-001 -8.5195495e-001 -7.6634031e-001 -4.4496686e-002 -3.8587590e-001  8.1911657e-002 -2.2137751e-001  5.4368081e-001 -5.1835560e-001 -2.3354178e-001 -4.7012980e-001 -8.9163815e-001 -1.5409130e+000 -1.6516011e+000 -5.3960614e-001 -1.6448496e-001 -4.3159237e-001  1.1452121e-001  3.5713213e-002 -3.8012027e-001 -3.3329680e-001 -1.0740311e+000 -1.0867584e+000 -1.4803445e+000 -8.0748769e-001 -1.0204088e+000 -4.6496617e-001 -7.9852090e-001  1.8109888e-001 -5.6702651e-001 -1.4294759e+000 -8.3039216e-001 -1.3526952e-001 -7.1239503e-002 -8.0848847e-001 -1.5003273e-001 -4.7783146e-001  2.2023387e-001 -8.2542112e-001 -6.4832247e-002 -3.9307555e-001 -1.1265675e+000 -3.8263224e-001 -8.9909241e-001 -7.2095556e-001 -5.3645141e-002 -3.5582942e-001 -8.6658628e-001 -1.3309054e-002 -3.3938872e-001 -1.2203578e-001
  5.7959374e-001 -2.9121420e-001 -7.5198030e-001 -1.2952038e+000  2.9309035e-001  6.8267805e-001  2.6866410e-001  1.8004327e-001 -8.5760228e-002 -4.9740234e-001  3.3051305e-001  5.2993773e-001 -6.5526597e-002  5.0525518e-001  6.7503625e-001  9.4487404e-001 -1.8822518e-001  3.6552516e-002  5.5005598e-002 -2.3874206e-001 -4.4966324e-001 -2.8771316e-001  1.1961172e-001 -7.5958562e-001 -3.5790795e-001 -2.5497715e-001  5.7846549e-001 -3.0989352e-001 -4.8301570e-001  6.3498738e-001 -5.2990619e-001 -7.4595891e-002  4.0521479e-001  6.4154915e-001  6.0980640e-002 -3.0440682e-001  4.7442126e-001 -6.3217760e-002 -6.0135434e-001  5.0754015e-001 -4.1610639e-001 -1.6111165e-001 -5.6676127e-001  6.9664369e-002 -5.7266249e-001  2.2360323e-001  6.4943334e-003  6.0090824e-001  5.6221208e-001 -4.7841257e-001  5.5801295e-001  6.4695661e-001  4.8799468e-002 -1.2271017e-001  1.0021893e+000  2.0234632e-001 -3.5040718e-001 -5.9286811e-001  3.1426381e-001  4.8962944e-001  4.8125345e-001 -2.6376047e-001 -3.1829738e-001 -4.6126894e-001 -7.3714221e-001 -6.1253801e-001
  2.5207338e-001  7.1657365e-001  4.5032675e-001 -9.4143011e-001  6.9745676e-001  8.5189546e-001  3.7872415e-001  6.3126601e-001  1.4057024e-003  2.8229617e-001  2.6853958e-001  6.5382715e-001 -2.0534477e-002  7.4047263e-001  4.8881549e-001  1.0214999e+000  6.4192719e-001  3.0679791e-001 -5.4326723e-001  4.0960521e-001 -4.5313669e-002 -2.9850540e-001  6.4926957e-001  2.0029990e-001  3.2094720e-001  3.2280396e-001  7.4872165e-001  2.1125498e-001 -2.3038100e-001 -3.3601932e-002  4.0196476e-001  3.2455128e-001 -4.0311305e-002  6.5040119e-002  1.3990647e-002 -5.3920270e-001 -3.1874035e-001 -2.4158294e-001 -2.2673385e-001  5.4083574e-001 -4.2690772e-001 -2.6957423e-001 -2.9371181e-001  3.1234879e-001 -8.9460618e-002  5.0547166e-001 -2.8566038e-001  1.6086095e-001  2.4619006e-002 -1.6999998e-001  2.9594614e-001  1.7243366e-001  2.1344621e-002  1.3403812e-001 -1.4414095e+000  2.8090967e-001 -2.2031790e-001  2.9866579e-001  3.4566884e-001  7.1261746e-002  9.3268811e-001  5.5040384e-001 -6.4304258e-001  4.2810239e-001  6.5770775e-001  1.5268612e-001
  9.8416624e-001  1.0842226e+000  2.8269706e-001 -1.4582564e+000  1.1281509e+000  7.0635748e-001  3.5529726e-001  9.1825640e-001  1.9649792e-001  4.4477205e-001  5.0434507e-001  5.4896953e-001 -1.6797183e-001  5.8717773e-001  1.3849872e-001  4.8238821e-001  4.8841901e-001  1.3046676e+000  4.5293698e-001  4.6820768e-001  6.4584636e-001  9.1054292e-002 -2.0817299e-001 -3.2659437e-003 -3.0514689e-001 -2.0289809e-001  1.1548425e+000  1.4299627e+000  9.4783426e-001  4.7376955e-001  7.5855216e-002  1.9500144e-001 -7.5425204e-002 -2.7911425e-001  1.4111002e-002 -1.0029444e+000  5.7491181e-001  6.7371442e-001  1.4523080e+000  1.2483465e+000  1.5720625e-001 -2.6583840e-001 -4.7729773e-002  2.3347375e-002  3.1806384e-001  9.7256661e-001  8.3556644e-001  6.1040887e-001  5.1112053e-001  3.9432173e-001  5.5986575e-001  2.8648142e-001 -3.0878498e-001 -5.5446366e-002 -8.9721111e-002  2.3930400e-001  7.0495451e-001  5.0444884e-001  1.2889551e+000  6.8762785e-001 -8.1919240e-001  9.5298479e-001 -1.5109594e-001  9.1933803e-002 -1.7967348e-001 -8.0897911e-001
  6.6784801e-002 -2.3133000e-001  2.3946983e-001 -1.4499171e+000 -1.2180282e-001 -4.6029634e-001  1.1387931e-003  6.4808692e-001  2.7335884e-001  2.0970110e-001 -2.3059003e-002  3.3818960e-001 -1.7303012e-001 -4.0643584e-001 -4.4912656e-001 -3.5874580e-002  2.2344499e-001 -3.1577324e-001  4.6546018e-002  1.2756313e-001  3.7874213e-002 -4.0497043e-001 -1.4316554e+000 -5.7108439e-001 -2.5386044e-001 -9.1987585e-002 -1.6955220e-001 -9.8333829e-001 -5.9113394e-001 -8.7788449e-002 -3.6415693e-001 -2.8024165e-001 -1.6396728e-001 -5.9660880e-001 -9.1928637e-001 -8.2827930e-001 -6.3750461e-001 -4.3732318e-001 -1.1578788e+000 -7.8590723e-001 -6.1949224e-002 -4.2719870e-002 -5.2650677e-001 -9.7311916e-001  1.1570911e-001  4.5909453e-001  1.9605082e-001  1.3686660e-001  1.9053482e-001 -4.0947093e-002 -1.2212362e-001 -6.2039248e-001 -1.0642242e-002 -2.7242977e-001 -3.5975124e-001 -5.4744609e-001 -4.8990451e-001  1.1404052e-001 -2.6619075e-001 -3.5192873e-001 -3.2732857e-001  6.2707944e-002  8.0588773e-001  1.2884359e+000 -4.5156805e-001 -1.5957444e-001
 -1.7017830e+000 -8.4900841e-002 -1.1268631e+000  8.7294956e-001 -7.2636048e-001 -2.3454783e+000 -2.9034442e-001 -6.9023802e-001  1.9604886e-001 -6.3321315e-001 -6.5889225e-001 -2.3184587e+000  2.6231423e-001 -1.1483470e+000 -7.9635495e-001 -9.4382770e-001 -2.1426591e-001 -9.9756729e-001 -5.6532363e-001 -7.3162610e-001 -1.5874201e+000 -2.2444917e-001 -1.2447513e+000  1.7584006e-001 -5.0233767e-001  2.8622171e-001 -7.8727789e-001 -7.5813572e-001 -3.4636140e-001 -3.6775477e-001 -3.0205867e-001 -1.6070560e-001 -1.4049150e+000 -2.8638081e-001 -2.3522229e-001 -2.7600269e-001  8.5477657e-001 -4.9584603e-001 -1.7904162e-001 -4.4664089e-001  6.6853196e-001  3.7069894e-002  1.6667438e-001 -2.3395215e-001  1.1397058e-001 -7.1120069e-001  2.5572453e-001  4.5679519e-001 -4.0000795e-001  1.8759597e-001  6.2642996e-002  1.1043097e-001 -9.9932267e-001 -1.1248281e+000 -6.0627030e-001 -4.9706536e-001  7.9084925e-002 -8.6844470e-001  5.6473797e-001 -4.5383214e-001 -1.7214377e+000 -3.2046339e-001  5.5082580e-001 -1.9281796e+000 -4.8571919e-001 -1.0736513e+000
  1.8645879e+000 -5.1728063e-002  1.3124892e+000 -6.8334583e-001  4.8286188e-001  7.0525208e-001  1.0327565e+000  6.5477082e-001  8.2642749e-002  1.1811087e-001  1.1314509e-001  2.3130439e-001 -4.2226159e-001  1.8894045e-001  4.5051798e-001  6.5772263e-001  7.7176422e-001  6.5168494e-001  6.2174542e-001  6.9293289e-001  2.6893921e-001 -3.5493614e-001  2.7954211e-001 -4.4797869e-001  5.7943515e-002 -1.9602727e-001  4.2167255e-001 -1.9213129e-001 -4.7427719e-002  3.3635815e-001 -6.2303445e-001 -6.1723177e-001 -3.5386150e-001 -6.9542827e-001 -9.1494462e-001 -3.4760587e-001  5.0738902e-002 -1.3876296e-001 -3.1375374e-001  2.9124463e-001  6.9737806e-001 -1.5080331e-001  3.3861300e-001 -2.8663257e-001 -3.2029468e-002  8.4579138e-002  2.9729616e-001  8.0588074e-001  8.2719484e-001  2.2141593e-001  2.6653663e-001  8.8760781e-002 -2.0498371e-001 -1.8766717e-001 -2.1057087e-001 -1.3972841e+000 -7.8208421e-001  4.9857335e-001 -5.8201757e-002  2.8650559e-001  1.3024957e-001  3.9293804e-001  2.3423511e-001  8.8246418e-001  1.9661629e-001  1.0508458e+000
  1.5994560e+000  8.7544646e-001  2.4790050e-001 -2.3281205e-001  1.2684804e+000  7.2863283e-001  9.2066706e-001  2.6883592e-001  1.1130550e+000 -1.5275867e-001  4.1665664e-001  1.1841539e+000  9.3556817e-001  3.1106746e-001 -3.6877359e-001 -6.6022508e-001  1.3578523e-001 -6.6790319e-002  1.9395197e-001  7.0991660e-001 -7.1217580e-002 -1.0371464e-001  7.1831721e-001 -3.8096188e-003 -1.3319989e-001  1.7887635e-001  1.4306083e+000  1.7840835e-001  2.4788514e-001 -1.3377456e+000  9.0711549e-001  7.3433984e-001  5.9381816e-001  1.2357805e+000  1.8772863e-002  5.7508782e-001 -7.7085035e-001  2.3512872e-001  7.1615389e-001  1.3603010e+000  2.6579410e-001 -3.9148985e-001 -4.4094019e-001  1.4682776e+000  1.2256990e-001 -1.5456585e-001  6.6899926e-001  1.2437055e+000 -1.2189033e-001  3.5192456e-002  6.1237941e-003  1.7688552e-001 -2.4432100e-001  7.0008835e-001 -5.5044870e-001 -7.7094091e-002  5.2313823e-001  6.3146631e-001  5.1902979e-001  1.5045760e+000 -7.3724608e-001  9.6103129e-001  9.5633227e-001  1.3958589e+000  1.0394243e+000  1.9032694e+000
  8.4930172e-001  5.0989525e-001  3.8082476e-001 -1.8054629e+000 -7.5263123e-002  1.3977284e+000  8.2718700e-002  9.4736572e-001  8.3038243e-001  1.0584730e+000  1.1221303e+000  1.1610772e+000  5.2658947e-001  1.2769474e+000  1.2112080e+000  6.1078465e-001  2.8760131e-001  2.5759813e-001  8.2310845e-001  1.4988946e-001  1.0511744e+000  2.2397363e-001  6.1454764e-001  7.2292743e-001  3.3901879e-001 -2.2679968e-001 -8.4962808e-001  7.4824320e-002 -5.3591002e-001  9.1296854e-001  6.9029853e-001  1.2751955e+000  1.5767253e+000  1.1484479e+000  7.9709342e-001 -7.5246060e-002  8.9876247e-001 -2.0174203e-001  2.4491684e-002 -3.1874253e-001  4.9974296e-001  1.8428081e-001  8.8385278e-001  7.8702527e-002  1.8066146e-001  2.7641587e-002  1.5407321e-001  6.5647248e-001  1.1792396e+000  2.0021859e-001  8.1920955e-001  1.6809380e+000  7.4627630e-001  1.0142808e+000  1.5126035e+000  1.5414425e+000  3.8512151e-001  6.1091612e-001  7.6373765e-001  1.1038598e+000  2.0968196e+000 -4.9715441e-001 -9.1176755e-001  9.7349560e-001  2.6562264e-001 -6.8229085e-001
  5.6724007e-001  6.9369303e-001 -3.4368827e-003  5.5737140e-001  6.4140570e-001  8.8298304e-001 -2.1765826e-001  1.3243843e+000  2.3646799e-001  5.9805961e-001  1.0079376e+000  1.9933203e-001  4.1273497e-001  4.8398029e-001  8.4537276e-001  7.1050935e-001  2.6978823e-001  3.5169656e-001  7.2516273e-001  9.0321335e-002 -6.9764926e-003 -4.3105608e-001  2.9747937e-001  2.9850838e-001 -2.7849869e-001  3.8350930e-001  2.2607790e-001  8.6233276e-002 -1.5593348e-001 -3.9358089e-001  3.6721470e-001  2.8738847e-001  8.9805268e-001  8.2862096e-001  1.5842970e-002 -2.0055040e-001 -6.2730199e-001  2.9286101e-002  2.6241255e-001  5.7720737e-001 -2.2444909e-001 -2.7873787e-001  2.6184443e-001  3.4310084e-001 -4.6986418e-002 -3.8575909e-001  1.9789755e-001  9.4574421e-001  1.1138376e+000 -4.5407189e-001  1.4394094e-001  6.9621135e-001  8.3887162e-001  3.3324531e-001  4.7118996e-001  3.8958082e-001  7.4640691e-002  8.2356171e-001  6.8304071e-001  2.4488782e-001  1.7493402e+000  3.0099846e-001 -3.9331912e-001 -2.1928656e-001 -4.5707083e-002  3.0653798e-001
  1.2455504e+000  3.0150558e-001  4.4422481e-001 -1.4475986e+000  1.6222933e-001  4.1794532e-001 -3.6147724e-001  6.7875572e-001 -1.2548544e-001  6.4157084e-001  1.6806790e-001  1.4938781e+000 -5.3646289e-001  1.6503523e-001  1.2827069e-001  8.7356745e-002  3.2376710e-001  9.9768060e-001  7.1889791e-001 -9.0713420e-002  1.0147233e+000 -5.1467701e-001 -2.0957345e-001  2.3670624e-001 -5.0468357e-001 -1.0495123e+000 -4.0975642e-001 -3.4896567e-001 -1.1561641e-001 -9.4684579e-001 -1.0868936e+000  6.8179756e-002 -7.2231013e-001 -1.1991724e+000 -7.7072817e-001 -1.9358528e+000 -9.2862377e-001 -6.3467104e-002 -8.8351186e-002 -6.9689958e-001 -1.6144772e-001 -5.6298214e-001  1.3870148e-001 -1.0556710e+000 -2.2102815e-001 -7.6647674e-001  9.1347658e-002 -1.2129490e-001  3.2314226e-001 -2.2862958e-001  1.9926848e-001  2.6974265e-001  3.5026885e-001 -5.7087131e-002  8.1943105e-001 -1.2101132e-001 -3.0696815e-001  6.5459769e-001  9.3412854e-002  2.1821527e-001 -7.5177980e-001  1.8393506e-001 -1.2695973e+000  9.1131627e-001 -2.1775494e-001 -3.1339370e-001
 -3.3327237e-002  9.5171716e-003 -1.7357127e+000 -8.6132477e-001 -6.8984784e-001 -1.9439490e-001 -1.1654906e+000 -3.4617966e-001 -9.6218043e-001 -6.8843917e-001 -3.2999299e-001  2.9094633e-001 -4.2386368e-001 -3.8089735e-001 -8.1950019e-001 -4.0892519e-001 -9.3935345e-001 -1.5810186e-001  1.8530374e-001 -1.1949157e+000 -4.8781449e-002 -9.1779912e-001 -1.0593295e+000 -5.9314787e-001 -1.4643559e+000 -1.4511707e-001 -1.4176577e+000 -1.1732595e+000 -9.1600228e-001 -9.8142713e-001 -9.2698471e-001 -9.4470652e-001 -4.3758920e-001 -3.4694341e-001 -8.5293478e-001 -9.3644863e-001 -1.3472712e+000 -5.4851346e-001 -1.0527910e+000 -7.1806001e-001 -8.4248477e-002 -8.2792718e-001 -9.7477409e-002 -1.2956056e+000 -6.1513348e-001 -5.2667187e-001 -5.1580988e-001 -9.6696478e-002  4.4899366e-001 -4.8962961e-001 -5.2986027e-001 -1.0503395e+000 -5.0250478e-001 -1.6946955e-001  3.2271300e-001 -5.5312939e-001 -9.3377178e-001 -2.6629778e-001 -1.1841220e+000 -6.9336130e-001 -1.9632081e+000 -6.4864173e-001 -4.9409693e-001 -6.8111304e-001 -1.7298658e+000 -4.7774820e-001
  2.8465444e-001 -6.9786361e-001  4.5354872e-001 -1.0513791e+000 -8.7610640e-002 -7.8783469e-001 -3.8925657e-001 -3.1472292e-001 -9.2992303e-002  2.2391579e-001 -3.8093683e-001 -4.1922173e-001 -4.9850650e-001 -3.9160197e-001 -6.8785798e-002  5.8899895e-001  3.9922154e-001 -1.9813777e-001 -5.0584250e-001  4.6895523e-001 -8.2672529e-001 -1.4148954e+000 -1.0670659e-001  6.3553615e-001 -7.0013288e-002 -4.1987932e-001 -1.6634060e+000 -2.1464284e+000 -1.9351033e+000  8.5939878e-001 -9.5299049e-001 -8.8654298e-001 -1.9947722e-001 -6.3402930e-001 -4.8297479e-001 -6.9237876e-001  1.0557669e+000 -1.1123412e+000 -6.8620689e-001 -1.2942163e+000 -1.3225672e-001  5.7600178e-001  2.3948970e-001 -6.5264731e-001 -1.4617905e-001 -5.6955258e-001  2.5496432e-001 -1.9675144e-001  1.5733633e+000  4.1333334e-001  5.0809194e-001 -1.3377182e-001 -1.6286808e-001  3.3908720e-002  5.7632347e-002  2.5296951e-001  2.9785644e-001  1.4515183e-001 -4.0089397e-001 -7.5191786e-002 -1.3283274e+000 -3.8233652e-001 -9.2225217e-001  2.6283718e+000 -1.2263627e+000 -2.4085060e-001
  5.1927943e-001 -1.0182803e+000 -1.5538452e+000 -4.1224000e-001  1.2808738e-002 -1.0843638e+000 -7.2409468e-001 -1.0677750e+000 -6.0190981e-001 -1.3652375e+000 -1.8556866e+000 -8.7081858e-001 -1.0455697e+000 -4.5585667e-001 -9.5850544e-001 -6.7819248e-001 -2.5265673e-001 -8.3094884e-001 -4.9409958e-001 -7.8183048e-001 -1.2229971e+000  1.2636464e-001 -1.8739110e+000 -3.5410871e-001 -5.9623129e-001  2.8083585e-001 -1.3681749e+000 -6.1397753e-001 -1.1946420e+000 -6.2739472e-001 -1.1954916e+000 -1.4597543e+000 -1.4116493e+000 -5.6617302e-001 -4.1491325e-001 -6.0155240e-003 -2.9887740e-001 -1.2722196e+000 -1.0933655e+000 -9.3104337e-001 -1.0113214e-002 -2.2661652e-001 -1.9484136e-001 -9.4539664e-001 -3.0615474e-001 -5.7612981e-001 -6.5076800e-001 -5.7364943e-001 -1.1220621e+000  8.6998247e-002 -4.0154570e-001 -1.3704826e+000 -6.9096577e-001 -8.8708442e-001 -1.8576653e+000 -1.0060269e+000 -5.4550074e-001 -5.6843260e-001 -9.0942826e-001 -9.1061303e-001  1.5480762e-001 -1.2763192e+000  1.0039583e+000  1.6555428e-001 -1.5095611e+000 -3.4336202e-001
 -1.3497630e+000 -4.6956150e-001 -1.7666743e+000 -1.0946849e+000 -9.7566115e-001  1.4014327e+000  3.7368428e-002 -3.9131424e-001  3.1486839e-001 -3.8888280e-001  1.1410399e+000 -3.4716520e-001  7.7645212e-001  9.5777871e-001  5.6961840e-001  5.6770161e-001  8.3316869e-001  2.4007689e-002  1.3612313e-001 -4.4606441e-002  8.4615587e-002 -5.4791752e-001  2.7512810e-001 -8.9829223e-001  2.4596538e-001 -7.6846476e-001 -4.7307439e-001  5.2797444e-002 -1.0178955e-001  3.8534212e-001 -9.2887759e-002  9.9920911e-002  1.1115564e+000  1.4458633e+000  5.2700840e-001  2.5046876e-001  5.3779624e-001 -2.3572503e-003  4.4542836e-001 -5.6601627e-001 -5.8529311e-002 -1.6806677e-001 -1.5445278e+000  6.1804663e-002 -1.2583577e-001 -1.5068379e+000 -1.0584514e-001  1.1435627e-001 -9.8714669e-002 -2.5578169e-001  1.0529987e+000  1.3322313e+000  7.6279420e-001  4.8968145e-001  3.2389927e-002  1.6023761e+000 -2.5662987e-002 -2.7169109e-001 -3.8244255e-002 -5.8022894e-002  1.3889637e+000 -3.9529624e-001 -2.2128441e+000 -1.3137007e+000 -2.5581477e-001 -1.4843622e-001
 -1.7704800e-001 -6.6440339e-002  5.7709657e-001 -8.9560851e-001 -7.5193155e-002 -1.0670556e+000 -1.0044645e-001 -1.5586349e-001  1.8298413e-001 -6.1101660e-001  3.4645436e-001 -1.1498228e+000 -3.2181632e-001  6.6975855e-002 -2.6411048e-001 -2.3588958e-001  3.1985242e-001  3.3478520e-001 -8.9903404e-002 -1.1367084e-001 -3.0872467e-001 -6.1918522e-001 -7.8530400e-001 -8.5495393e-001 -9.5008602e-002 -7.7677051e-001 -9.0542038e-001 -1.2954643e+000 -1.3815742e+000  4.5594116e-001 -4.5301553e-001 -3.0493465e-001 -5.2115371e-001 -2.1666104e-001  2.1287672e-001 -6.7981837e-001  1.7469706e+000 -1.1882054e+000 -1.1769575e+000 -7.1685294e-001 -2.9972357e-001 -5.1179047e-001 -1.2435974e+000 -1.1261772e+000 -5.1848459e-001 -5.7972105e-001 -1.7234454e-001 -7.6698752e-001 -6.3656711e-001 -1.8478886e-001  1.7997639e-001  3.3072865e-001 -4.2075311e-001 -9.2145501e-001 -6.4012834e-001 -2.2944887e-001 -7.4325312e-001 -1.9407605e-001  2.9972125e-001 -5.3450867e-001  3.6971793e-002 -9.4635886e-002 -1.3555104e+000  1.3257010e+000 -1.5264811e-001  4.4729003e-001
 -1.8174707e+000 -7.7956898e-001 -2.5648293e+000 -6.4079764e-001 -1.1609514e+000 -1.5700800e-001  2.1388421e-001 -1.6934754e+000 -1.0252870e-002 -9.0418445e-001 -2.4335332e-001 -1.3378923e-001 -1.3191308e-001  1.4212806e-001 -4.6141586e-001 -1.0265761e+000 -9.2601912e-001 -9.4527514e-001 -1.2550289e+000 -6.7263108e-001 -1.0916407e+000 -1.0008760e+000 -2.8766433e-001 -7.8076504e-001 -1.0610653e-001 -1.5898491e+000 -1.0465046e+000 -7.4346730e-001 -1.1808178e+000 -1.8536039e+000 -7.3350752e-001 -9.0823361e-001 -6.0249610e-001 -1.6028941e-001 -4.6873174e-001 -8.8000073e-001 -4.7852544e-001 -1.0603007e+000 -4.5272923e-001 -6.6254216e-001 -1.4471854e+000  1.4909454e-001 -1.7569500e+000  6.7244037e-001 -1.9577655e-001 -3.7796738e-001 -2.4083322e-001 -1.4839575e-001 -4.4554626e-001 -2.3284864e-001 -2.4392495e-001 -4.3670236e-001 -1.0079539e+000 -6.0980549e-001 -8.4385033e-001  1.1184838e-001 -6.2936494e-001 -3.3864221e-001 -1.0366698e+000 -5.9259049e-001 -6.9309712e-001 -4.8045105e-001 -1.3955045e+000 -1.3849574e+000 -6.7978451e-001 -1.3800701e+000
 -3.3033257e-001 -3.9867342e-001 -4.7601354e-001 -4.5891416e-001 -1.1072324e+000 -9.1020427e-001 -1.0310134e+000 -2.6795727e-001 -8.1593243e-001  1.0227296e-001 -8.7176760e-002 -9.8355710e-001 -5.8541405e-001  3.1737490e-002  5.9731236e-003 -4.5260344e-001 -4.0594424e-001 -5.6787955e-001 -1.8426291e+000 -6.2995869e-001 -6.5922073e-001 -1.1656469e+000 -1.1970592e+000  6.5914601e-001 -1.3876013e+000 -1.5199284e-002 -2.1571958e+000 -1.9046036e+000 -1.7003833e+000  3.3733725e-001 -1.4514955e+000 -1.0281001e+000 -9.0492619e-001 -1.0457888e+000 -6.3887024e-001 -1.7504975e+000  3.9647634e-001 -1.2117397e+000 -2.1964651e+000 -2.1112223e+000  9.6608615e-001 -9.1290763e-001  7.3660373e-001 -7.7206062e-001  7.1711584e-001 -7.6724026e-001  6.3456148e-001  4.3826605e-001 -5.6742788e-001 -5.6955932e-001 -7.1242979e-001 -2.5980992e-001 -1.3284808e+000 -8.4976720e-001 -4.5747062e-002 -2.9637841e-001 -5.8105058e-001 -7.8663705e-001 -6.1543780e-001 -1.6908144e+000 -2.5412365e+000 -1.8785121e+000  1.1959113e+000 -1.2791941e+000 -2.1972286e+000 -9.7953619e-001
 -4.3422078e-001 -7.0423608e-001 -6.0840332e-001  1.0461454e+000 -1.0926987e+000  9.1121382e-002 -1.3313887e+000 -1.1016401e+000 -4.5421186e-001 -1.5004874e-001 -1.7618023e-001  1.3264714e-001  2.8419119e-001 -2.5533074e-001  5.0754799e-003 -3.6854629e-001  6.6999590e-002 -6.3366256e-002 -4.1469229e-001 -3.5110955e-001 -6.9083793e-001 -5.9986547e-002 -8.9355024e-001  1.6498904e+000 -4.0779945e-001  9.0954986e-001 -4.6616009e-001 -5.9172780e-001 -7.9023295e-001  2.5536708e-001  3.9217654e-001 -1.6507420e-001 -9.2233458e-001 -9.7267720e-002 -2.8129698e-001 -3.0839744e-002  1.3136509e-001  2.3194191e-001 -6.2014832e-001 -6.1082794e-001  1.3427514e+000 -9.7404772e-003  8.7801946e-001 -6.4760224e-001  9.6006500e-001  7.8483760e-001  1.5326466e+000  9.8323495e-001  8.9001953e-001  9.9760657e-002 -4.7541216e-001 -9.2602392e-001 -6.7887584e-001 -4.7402922e-001 -8.2231232e-001 -6.2916967e-001 -2.6562099e-001 -7.1805170e-001 -1.0113358e+000 -6.1325633e-001 -4.2816633e-001 -6.7403094e-001  2.0760884e+000 -2.7826743e-001 -4.5919376e-001 -9.6883574e-002
 -8.7679094e-001  1.0126612e-001 -6.7609008e-001 -2.1672564e-001 -1.7764339e-001 -5.2747149e-001  4.7304940e-001  6.2247874e-001  1.7657869e-001  6.3131349e-001  5.0950650e-001 -5.7646382e-001  6.1966575e-001 -3.4068625e-001  5.4637027e-001 -2.2115304e-001  1.7307047e-002  3.7189708e-001  2.0815126e-001  3.7645454e-001 -1.2121769e+000 -6.8497347e-002 -5.5393390e-001  9.1438098e-001 -2.8555192e-001  5.2678609e-001  4.8421428e-001 -2.2650815e-001  5.3796971e-001 -7.8353431e-002 -4.7401373e-001 -1.2267055e-001 -6.1774737e-001 -9.6062383e-001  6.9778791e-001 -5.9950946e-001 -4.3197434e-001  8.1975358e-001 -3.3399210e-001 -2.7642462e-001  4.0466084e-001 -5.1988912e-001  4.3988948e-001 -1.0954631e+000  1.9275123e-001 -2.2741565e-001  1.8758256e+000  4.9316720e-001  1.9395596e-001 -4.0364602e-001 -7.0340697e-001  1.8081251e-001 -2.2737047e-001 -3.2206294e-001 -4.3003948e-001 -4.8890240e-001  6.6651349e-001 -3.4595023e-001  8.1402126e-001 -1.7898131e-001 -1.3027899e+000 -8.7517032e-001  1.3320901e+000 -1.1023919e+000 -1.0791197e+000 -7.1746008e-001
 -5.3145196e-001 -1.0391955e+000 -1.2259270e+000  8.8269807e-002 -8.8288692e-001 -1.0861453e+000 -1.2912408e+000 -2.3529500e-001 -9.4605281e-001 -6.5884225e-001 -1.5551320e-001 -1.3987896e+000 -8.0455323e-002 -4.7232052e-001 -9.7500606e-002 -3.3622145e-001 -1.0849512e+000 -1.9678254e-001 -3.2457594e-001 -5.1746484e-001 -9.2780621e-001 -8.3666971e-001 -4.4631674e-001 -6.4929852e-001 -9.0401147e-001  1.7137341e-001 -9.6509978e-001 -5.6258049e-001 -4.9423615e-001 -4.8057695e-001 -4.5278651e-001 -5.2452676e-001 -2.2572249e-001 -3.2308389e-001 -4.4984217e-001 -2.4904350e-001 -7.8470216e-001 -2.3908457e-001 -4.0430177e-001 -3.8097818e-001  7.7207756e-001 -9.5737076e-001 -2.6900834e-001 -1.6985324e+000 -2.1431066e-001  9.0167501e-002  1.1634230e+000 -4.3900789e-001 -1.3119218e+000 -1.1878561e+000 -1.1002648e+000 -6.5155544e-001 -1.3252994e+000 -1.2888629e+000 -1.3352658e+000 -8.1310974e-001 -7.0672581e-001 -3.0200958e-001 -6.3247958e-001 -5.0005109e-001 -5.7648266e-001 -1.3685616e+000  3.7768591e-001 -4.3748388e-002 -8.8214443e-001 -2.3023963e-001
 -1.4623219e+000 -9.2058718e-001 -4.2726036e-001 -4.2205620e-001 -5.4428926e-001 -7.7563321e-001 -4.5191032e-001 -1.3019555e+000 -3.8298871e-002 -1.0790546e+000 -3.5441099e-001 -3.4565316e-001 -3.9601656e-001 -4.7529114e-001 -2.6752374e-001 -3.0963353e-001  2.2222014e-002 -3.2632334e-001 -6.8133010e-001 -7.9529602e-002 -1.0898040e+000  2.1700856e-002  3.5591972e-001  2.7038048e-001  9.4323519e-002 -4.1444920e-001 -6.6329628e-001 -6.7338003e-002 -1.0766733e-001 -7.3422107e-001 -1.7845244e-001 -5.1404311e-001 -1.4932359e+000 -6.3924875e-001 -4.9160868e-001 -4.1036554e-001 -5.5433294e-001 -7.7885626e-001 -4.7303512e-001 -5.7583120e-001  4.1664000e-001  2.9647082e-001  1.3008963e-001  3.7335461e-001  1.3893611e-001 -5.4554766e-001  6.4580311e-001 -3.6887218e-001 -1.5253617e+000  2.0259811e-001 -7.0652230e-001 -3.4566499e-001 -1.5528110e+000 -1.6187241e+000 -2.1029758e+000 -5.1528121e-001 -3.6562548e-001 -9.6988444e-001 -3.7208683e-001 -5.3030283e-001 -1.1616156e+000 -6.0753532e-001 -7.6853175e-002 -8.8040492e-001 -3.6008645e-001  3.3411198e-001
 -1.4565978e+000 -3.1151972e-001 -2.5274875e-001 -5.7249209e-002 -3.0964829e-001 -8.2261136e-001  4.9269354e-002 -4.2089375e-001  5.0663542e-002 -5.3964138e-001 -5.2949613e-001  9.9677158e-002 -2.5762876e-001 -4.5747008e-001 -5.5491466e-001 -5.8386222e-001 -4.2059704e-001 -1.8729879e-002 -7.4348628e-001  3.0202221e-002 -5.9451028e-001  7.7253549e-001 -3.6790211e-001  1.5187322e+000  3.4299052e-001  7.5319526e-001 -8.1001403e-003 -3.3490702e-001  2.5929963e-001 -7.8348545e-001 -3.9191377e-001 -2.9917478e-001 -8.8248240e-001 -1.1039720e+000  6.4593340e-003  3.6416032e-001 -2.4789197e-001  6.5764372e-002 -3.1023905e-001 -9.0876211e-002  3.2634451e-001  9.1949241e-001  1.8471481e+000 -2.4362425e-001  4.9470446e-001  1.7908561e-001  1.1432082e+000  1.2547813e-001 -7.7950563e-001  5.8521017e-001 -6.4793721e-001 -7.3557922e-001 -1.1118847e+000 -1.0682867e+000 -1.1801688e+000 -6.1000122e-001  2.5461908e-001 -7.0374748e-001  1.6119928e-001  6.5914898e-003 -1.8687396e+000  4.4353022e-001  5.1585054e-001  3.5656777e-001  1.0367805e+000  8.5749262e-001
 -1.4455659e+000 -1.3454083e+000  2.3533557e-001  1.1379812e+000 -7.5171795e-001 -1.0241156e+000 -3.1580623e-001 -7.7622625e-001 -2.7031776e-001 -7.4010770e-001 -1.6108853e+000 -2.9407557e-001 -2.5772389e-001 -8.2319760e-001 -7.3768929e-001 -2.0347517e-001 -9.3664449e-002 -4.1208075e-001 -4.1938357e-001 -2.8810737e-001  1.7096041e-001  2.0411776e-001 -1.9188170e+000 -1.0030241e-002 -3.5489379e-002  3.2656953e-001 -6.6318234e-001 -8.5103608e-001 -7.8657163e-001 -3.3241609e-001 -2.6202963e-001 -9.7291413e-001 -1.4932712e+000 -6.6657860e-001 -6.8544467e-001  5.6517300e-001  2.3670497e-002 -4.8593559e-001 -8.1672705e-001 -5.0506697e-001  5.1186913e-001  4.1391487e-001  6.2746019e-001 -5.6865752e-001  6.1528549e-001  6.6763706e-001 -3.8466525e-001 -2.2043758e-001 -8.9352774e-001 -2.1780825e-001 -3.7190522e-001 -9.0731881e-001 -8.8171460e-001 -8.1346534e-001 -2.1800382e-001 -8.9406037e-001 -1.5835673e-001 -1.0841697e+000 -7.4636978e-001 -6.2266629e-001 -1.5827191e+000 -5.4503289e-001  2.0456360e+000  7.5680977e-001 -2.1429752e-001  5.9653065e-001
 -1.9414373e+000 -2.9703500e-001  1.3948394e-001  9.0599320e-002 -1.2561558e+000 -1.8184632e+000 -4.1067368e-001 -1.4782337e+000  1.6988474e-002 -7.8253770e-001 -6.4782023e-001 -7.8423570e-001  2.2197363e-001 -1.1028594e+000 -1.2584232e+000 -6.8129991e-001  3.9152122e-001 -2.7304005e-001 -2.9256791e-001 -3.5077612e-001 -6.9002385e-001 -3.3342055e-001 -5.0380569e-001 -7.0013282e-001  6.3804817e-001 -3.3613590e-001 -1.1799587e+000 -1.6377705e+000 -1.1991950e+000 -5.7694623e-001 -7.4717517e-001 -1.1584643e+000 -4.4783593e-001 -6.9011895e-001 -9.3517480e-001 -2.1801669e-002 -6.8997542e-001 -5.4859334e-001 -1.0593562e+000 -9.7623350e-001  2.8304102e-002  8.0859496e-001 -5.0096235e-001  2.8337717e-001  1.4156462e-001  4.8925069e-003  8.3959787e-002 -1.0317078e-001 -7.5011580e-001 -3.8133681e-001 -3.4572217e-001 -1.3142436e+000 -3.3979694e-001 -6.5405454e-001  3.7768642e-001  1.0277010e-001 -9.1179359e-001 -7.0348696e-001 -1.1977455e+000 -1.1283933e+000 -2.6841633e-001 -9.8860943e-001 -4.5013300e-001 -3.3392067e-001 -1.1603047e+000  8.2156996e-001
 -2.2909817e+000 -1.7929295e-001 -4.6847595e-002  2.0412427e+000 -6.5539822e-001 -4.0316312e-001 -7.7350230e-001 -5.1071686e-001 -1.0254750e-001 -2.4682592e-002  7.6705007e-002 -8.9040912e-001  2.7750998e-001  8.9028038e-002 -3.4103787e-001  4.9651811e-001  4.8322562e-001  1.9446187e-002  5.0117627e-002 -2.7704900e-001 -1.5259257e+000  4.1370154e-001  1.3735572e+000  9.4990484e-001  1.4100131e+000  3.1716061e-001 -3.1278099e-001 -1.1421942e+000 -9.8327749e-001  2.1323525e+000  4.0006028e-001  4.4854218e-001  2.0247149e-001  1.0164739e-001  1.0333171e+000  1.0185766e+000  2.8001258e+000 -1.9174881e-001 -5.6702297e-001  3.5076488e-002  2.6772111e-001  1.3498205e+000  4.7778437e-001  7.0298836e-001  3.6982674e-001  2.8520278e-002  8.1798639e-003 -3.5441160e-001 -8.9076058e-001  6.0206803e-001  6.3743298e-001  3.7314044e-001 -4.0593047e-001 -5.4013863e-001 -5.8262135e-001  2.5179971e-001  1.1833954e-001 -1.0787494e+000  1.3795838e-001 -1.1877597e+000 -4.0433997e-001 -5.5626848e-001  3.7253888e-001 -7.2660786e-001 -2.0398226e-001  5.4820740e-001
 -6.2291950e-001  2.0553973e-001  3.2767350e-001 -5.9343860e-001  1.0866902e-001  1.9007849e-002 -7.3268304e-001  1.8446186e-001 -6.9624848e-002  8.8657128e-002  5.5383438e-001 -1.1275965e+000 -1.4626735e-001  4.3957491e-001  6.7736690e-001  1.0236063e+000  1.2026639e+000  9.1370060e-001  4.2292792e-002  4.5157840e-002 -1.1601430e-001  9.4997370e-001  3.3016981e-001 -6.6793320e-001  5.4257169e-001  1.5097481e-001 -2.3051865e-001 -5.0083239e-001 -3.5055059e-001  2.2662329e+000 -1.0921971e+000 -2.1378332e-001  9.7055490e-001  8.4168111e-001  7.8360948e-002 -1.2544697e+000  1.8443897e+000  1.4270073e-001  6.6564423e-002 -4.5902017e-001  2.0440960e-001  4.2883178e-001  1.4504339e-003  9.6007061e-001  6.4869266e-001  9.3210987e-001 -5.1271038e-001  1.0495948e-001 -4.1757432e-001 -1.6783231e-001  6.0393840e-001  1.7703699e-001 -3.1350798e-001 -2.4402629e-001 -8.3822554e-001  6.1250655e-001  1.4060828e-001 -5.6651702e-001  3.6705972e-001 -1.6142334e-001 -6.0296046e-001  2.6671970e-001 -4.3264801e-001 -2.5992798e-001 -4.9244037e-001  2.7069068e-001
 -1.2023028e-001 -4.2348916e-001  7.6757545e-001  1.0632660e+000 -3.8520787e-001 -5.7926856e-001  2.1243271e-001 -5.7045678e-001 -1.3330145e-001 -6.4556501e-001 -4.6114958e-001 -1.2305811e+000 -5.4598387e-001 -1.7596593e-001 -1.5879483e-001  5.5503406e-001 -1.0303487e-002 -1.1218801e+000 -8.6650342e-001 -2.6993757e-001  2.0051616e-001  8.9420900e-001  4.7250542e-001 -6.4291058e-001  7.5989490e-001 -2.1023530e-001 -7.8691214e-001 -2.0546718e-001  4.6698272e-001  1.0886894e+000 -4.8678130e-001  2.9963808e-001 -2.9445076e-001 -3.6759250e-001  5.0963043e-001 -1.3245046e-001  1.7402246e+000  6.4254076e-001  2.0354544e-001 -4.8519906e-003 -4.1374739e-002  6.8947679e-001  9.4925000e-002  4.3536952e-001  3.0873214e-001  3.3543465e-001 -1.3819475e+000 -6.4546072e-001 -1.8073209e-001  9.7560335e-002  7.6528129e-001  4.8675051e-001  7.8364458e-002 -5.3705135e-001 -1.3828492e+000 -2.8693901e-001  2.9456938e-002 -7.7418784e-001 -2.9042129e-001  1.5372656e-001 -4.5269708e-001 -4.7584252e-001  2.3194504e-001 -7.4973064e-001 -1.0568407e+000  4.1049944e-001
  9.4257954e-002 -3.5734755e-001  3.2536356e-001  1.6233354e+000  3.5514669e-001 -1.1760709e+000  5.3407860e-001 -6.9009031e-001  4.2942382e-001 -1.2103817e-001 -8.1375483e-001 -2.8634891e-002  6.8193939e-001 -5.9439917e-001 -7.8056621e-001 -1.0411547e+000 -5.7252573e-001 -4.8569122e-001 -2.8162353e-001 -6.8136720e-001 -1.9743054e-001  6.3188123e-001 -9.8682393e-001  1.3617240e-001 -7.7823269e-001 -1.4563445e-001 -6.1186352e-002 -2.3226331e-002  1.7588025e-001 -1.6571800e+000  1.6275198e-001  1.0881291e-001 -8.7673251e-001  1.8923037e-001 -2.9503505e-001  1.0192700e-001 -1.3815013e+000  4.1727462e-001  1.2301100e-001 -6.2110569e-001 -3.9735167e-002 -7.6048589e-001 -1.9088880e-001 -4.1163883e-001  1.0904566e-001  2.6355086e-001 -1.3491703e+000 -1.3345577e+000 -5.0552008e-001 -4.1851112e-001 -4.2897893e-001 -8.3290879e-001 -3.7093934e-001  1.3997770e-001 -9.3630459e-002 -5.2366176e-001  4.5717011e-001 -1.5269558e-001 -5.7680270e-001  2.1325546e-001  1.6498214e-001  3.7628798e-001  3.0689966e-002 -4.4641429e-001  1.0323778e-001  2.9578713e-001
  9.7112708e-001 -8.0665792e-001  3.0016284e-001  1.5713430e+000 -6.1373445e-001 -1.8346986e+000  3.6212770e-003 -5.7148677e-001 -3.2983151e-001 -1.1609482e+000 -2.5119556e+000 -8.5835536e-001 -6.9357297e-001 -1.3823902e+000 -1.7043613e+000 -8.1256593e-001 -8.0187484e-001 -1.0565369e+000 -4.0526367e-001 -1.1209665e+000 -1.1437817e+000  4.4194310e-001 -5.1907261e-001 -1.3747849e-002 -5.3987486e-001  4.1120246e-001 -7.5040391e-001 -7.2794618e-001 -2.6689976e-001 -1.3155946e+000 -6.9584518e-001 -4.6364849e-001 -1.6896155e+000 -9.8397867e-001 -5.5931229e-001 -5.7004466e-001 -3.5062203e-001 -2.2410100e-001 -5.3749282e-001 -5.5651058e-001 -1.2425531e-001 -4.3504589e-002 -2.3745067e-001 -1.5889067e+000  5.6315045e-001 -7.3010852e-001 -1.3073177e+000 -1.3568255e+000 -9.8669815e-001 -3.3494686e-001 -4.1052022e-001 -1.2156071e+000 -8.0087550e-001 -4.4915281e-001 -3.9341570e-001 -1.0864201e+000 -5.7614867e-001 -1.0524372e+000 -4.8419117e-001 -4.4107039e-001 -1.6298291e+000 -5.6369811e-001 -1.9435215e-002  1.1935811e-002 -8.2000598e-001 -4.2078695e-002
 -6.7114654e-001 -9.6312480e-001 -6.1112390e-001 -5.1489237e-001 -6.6521950e-001 -1.2393759e+000 -3.8770789e-001 -4.9875077e-001 -7.1999113e-002 -1.0957297e+000 -1.0399952e+000 -9.9296965e-001  1.1062275e-001 -8.6638548e-001 -9.8456887e-001 -6.6938204e-001 -8.3304339e-001 -6.1214231e-001 -8.3365216e-001 -4.4123357e-001 -4.5643612e-001 -6.3712833e-002 -4.5026335e-001 -1.2796575e+000 -4.9047550e-001 -7.0101230e-001 -2.5587050e-001  2.8426811e-002  1.2414022e-001 -1.5326169e+000 -8.8596933e-001 -7.5537908e-001 -9.9367638e-001 -1.2596329e+000 -7.1088473e-001 -1.2079261e+000 -1.3667245e+000  6.4084430e-001  6.5650659e-001 -1.2001504e-001  2.0873984e-001 -2.8688025e-001 -8.1120063e-001 -7.3147503e-001  1.4853111e-001 -5.3751424e-001 -1.9687167e-001 -9.3092297e-001 -1.1577303e+000 -2.6333595e-001 -5.5628732e-001 -6.1067945e-001 -2.8497324e-001 -5.3791730e-001 -4.7811338e-001 -8.9586598e-001 -3.9075411e-001 -3.8444411e-001 -4.1909513e-001  3.3503307e-003 -6.4791976e-001 -2.5974868e-002 -2.0390888e-001 -6.9648453e-001 -6.6264647e-002  3.9826500e-001
  3.3039675e-001  3.2706277e-001  6.6467865e-001  1.6286542e+000  7.9220681e-001  1.3155510e-001  3.9811621e-001  7.2032740e-001 -3.2376538e-001 -1.3659937e-001 -5.1384179e-002 -3.0986184e-001  2.5313262e-001 -9.5834216e-002  3.3799783e-001 -1.6205626e-001 -1.2677938e-001 -4.2153196e-001  2.7541674e-001 -2.4730366e-001  7.8184974e-001  9.9665173e-001 -1.8130274e-001  9.4236218e-001 -3.6642571e-001  1.0587238e+000  2.0271823e-001  3.3748452e-001  8.6588683e-001 -5.8888541e-001  2.5851459e-001  1.7398011e-001 -7.7272229e-001 -4.7653487e-001  4.3018983e-001  4.4343894e-001 -5.0235052e-001  6.0040514e-001  2.2841992e-001  5.2996576e-001  4.3405300e-001  4.8573959e-001  1.8794199e+000 -2.9058351e-001  6.5986970e-001  1.8967377e-001  3.0239193e-001  4.0469275e-001  7.4809130e-001  4.3472155e-001  2.8317295e-001  3.8738681e-001  2.6738014e-001  1.9671482e-001  7.4344683e-002 -5.2356435e-001  2.4238797e-001 -4.6455215e-001  4.7420105e-001  6.9294154e-001 -1.0102319e+000  4.3194164e-001  2.1171004e+000  8.5240412e-001 -2.1968282e-001  7.4831776e-001
 -1.0097159e+000  2.7954348e-001 -3.2682522e-002 -3.1630906e-001  1.7408034e-001  1.2184091e-001  4.7957873e-001  3.4654513e-002  5.5672788e-001 -2.0553018e-001  4.8488511e-001 -1.6982285e-001  5.4720953e-001  2.0809698e-001  5.0821946e-001 -2.0518909e-001  4.0245425e-001  7.0563871e-001  1.4371248e-001 -1.0570733e-001 -6.8651228e-001 -2.8392416e-001  5.3238799e-001  8.7794872e-001  1.4516948e-001  1.5073985e-001  9.5574574e-001  4.8021403e-001  5.9817949e-001 -6.9712165e-001  1.0630458e+000  1.1967722e-001  4.2894988e-001  8.2102063e-001  3.3274993e-001  6.1416482e-001 -8.2457488e-001  2.8043955e-001  2.5906862e-001  3.2319016e-001  1.5374119e+000  1.9976919e-003  8.9414063e-001  1.0211188e+000  5.7620786e-001 -1.1550896e+000  6.0055578e-001  4.8137599e-001 -4.8668351e-001 -2.5235308e-002  3.9752652e-001  1.2494350e+000 -1.3290553e-001  5.7738329e-002 -5.9162561e-001  1.6749456e-002  4.9942863e-001  1.8290850e-001  4.0376157e-001  2.9575891e-001  1.7062041e-001  4.8774256e-001  8.8546432e-001 -1.1490407e+000  4.0314566e-001 -1.8018990e-001
  7.5518336e-001 -8.8570879e-001 -9.7323421e-002  2.5676362e-001 -8.4218172e-002  3.2307001e-003  7.5382515e-001  5.5241238e-002 -4.7718592e-001  8.1810605e-003 -1.0596058e-002  3.7826199e-001 -4.7566975e-002 -2.9873452e-001  3.1131458e-001 -5.2247545e-001 -1.0008548e+000 -5.7689190e-001 -1.1534209e+000 -1.8256719e-001 -7.3446969e-001  2.1777616e-001 -7.2964853e-002  1.5149153e+000 -5.3551967e-001  8.7908662e-001  1.7174950e-001  1.6713291e-001  8.9385589e-001 -2.7856040e-001  6.3772947e-001  2.6871951e-001 -2.8692353e-001 -2.5204148e-001  3.4461897e-001  6.5859929e-001 -5.0100646e-001  5.7017454e-001  1.7550109e-001  1.0179683e-002  7.5699411e-001 -2.5267193e-001  1.0147775e+000 -6.1014367e-001  2.5447518e-001 -1.8804544e-001  7.2619145e-001  8.6736061e-002 -2.1026878e-001  2.9576631e-001  3.5782664e-001  1.5059602e+000  6.3435796e-002  8.2319107e-001  4.4672876e-001  1.3840924e-001  4.5466213e-001 -1.0640629e-001  3.7034025e-001  4.3163347e-001 -1.3284982e-001  1.3652917e-001  1.2635501e+000 -2.1217889e-001 -9.2998266e-001 -4.2044852e-002
 -6.6862839e-001  4.6194265e-001 -1.6069448e-001 -1.0002996e-001  1.0296565e-001  8.1331508e-001  5.8357114e-001 -3.5296930e-001  6.8768962e-001 -1.3798929e-001  4.9948438e-002  1.0039518e+000  7.0474346e-001  4.3275316e-001  4.2985797e-001 -2.3567701e-001  8.9141827e-002 -4.6353427e-001 -9.6548436e-001  9.9006431e-003  9.4639383e-002 -3.9686310e-001  1.0050162e+000  7.9241003e-001  7.3524968e-002  1.6798750e-001  1.9105047e-001  7.5187384e-001  3.6347171e-001 -3.6041133e-001  4.7044212e-001  5.6872162e-001  5.3976314e-001  4.3875245e-001  4.7392565e-001  6.3540812e-001 -4.5885184e-001  6.0164080e-001  7.9681075e-001  4.4598440e-001  3.8776715e-002  8.0349841e-001  5.3836910e-001  2.1467425e+000  3.3080818e-001  4.6415400e-001  1.0661408e+000  1.8983721e-001 -8.3573847e-002  6.4323496e-001  4.7414933e-002  1.0775198e+000  2.5925683e-001  8.6545757e-001  5.1577627e-001  8.6270516e-001  6.1350417e-001  3.5859426e-001  7.3430102e-002 -6.8567341e-002 -1.5399060e-001  6.0871680e-001  8.2543544e-001 -2.5800991e-001  1.2543414e+000  9.2015551e-001
  3.7090272e-001 -8.0263867e-002  2.6125518e-001 -1.0435497e+000 -2.5481148e-001  1.1076079e+000 -3.1500248e-002  4.7350373e-001 -1.0010049e-001  2.1823084e-001  8.0380991e-001  4.5704938e-001 -7.5541780e-002  2.0174741e-001  1.6418587e+000  8.7020876e-001  6.3127111e-001  8.9996070e-001  3.5634116e-001  6.1286758e-001  8.4381579e-001 -1.3407258e-001  1.2547678e+000  9.5714450e-001  4.5378615e-001 -4.3863322e-003  2.1146368e-001  3.5279457e-001  2.3337971e-001  5.0308140e-001  2.0640589e-001 -3.5926746e-002  6.7857103e-001 -5.6764176e-001 -5.5830940e-001 -1.4931216e-001 -1.8716670e-002  2.8857896e-001  2.8142520e-001 -6.5073955e-002  7.9500186e-001  5.9093246e-001  1.4674974e+000  1.5653634e-001  1.0690529e-001  5.0714922e-001  3.1243482e-001  6.2870542e-002  4.3002512e-001  6.5692071e-001  4.5743022e-001  8.4905144e-001  8.0049511e-001  7.9718616e-001  1.0064672e+000  3.0702492e-001  1.1070787e-001  4.7610399e-001  2.4791150e-002  3.2831635e-001  5.1827271e-001  6.5304796e-001  3.2101569e-001  5.7398667e-001  1.1301977e+000 -1.9404951e-001
  2.1126224e-001  1.3835050e+000  8.9688602e-001  3.1812794e-001  3.3235710e-001  1.0644769e+000 -4.5088050e-001  3.2953895e-001 -6.7157584e-001  6.1510777e-001  8.6429917e-001  5.9531798e-001 -1.9463336e-001  7.5633713e-001  5.7250264e-001  1.8792218e-001  7.1662318e-001  1.1032607e+000  8.7758606e-001  6.3984849e-001  1.0026293e+000  6.2157288e-001  1.2424685e+000 -5.8849471e-001  1.6473176e-001  2.7038404e-001  1.2442916e-001  2.1252370e-001  8.7997259e-002  1.1856656e+000  2.5828102e-001  5.7141113e-001  3.8873106e-001  4.0268921e-001  3.6417688e-001 -3.3693155e-001  1.0093036e+000 -5.9097210e-001 -4.9734340e-001  5.8715484e-002 -2.2730850e-001  2.1355254e-001 -4.8475501e-002  1.0599578e+000  1.0703339e+000  5.1708692e-001  2.5339781e-001  6.4841608e-001  1.0149837e+000  7.9697878e-001  1.1602863e+000  1.1326358e+000  9.8071699e-001  1.3092835e+000  1.2012814e+000  6.3216535e-001  3.3689720e-001  5.8090531e-001  1.1731406e+000  5.5528172e-001  1.0048540e+000 -1.8829531e-001 -1.2231900e-001  3.1185221e-002 -7.2025767e-002  1.7737539e-001
  1.0519821e+000  2.3469404e-001 -4.0807757e-001  5.7407483e-001  5.5022315e-001 -7.2377581e-002 -4.5250755e-001 -2.5006402e-001  3.7598793e-002 -2.3958070e-001 -1.0107329e+000 -5.4675927e-001 -3.0604339e-001  4.3992203e-002 -1.6769873e-001 -3.7034232e-001 -4.4365925e-001  2.9941898e-001 -6.0799833e-001 -1.3117060e+000 -2.3812830e-001 -1.7136498e-001 -5.6418626e-001  4.0955902e-002 -4.7176730e-001 -1.2585697e-001  1.4289201e-001  2.1569383e-001  1.3607291e-001 -6.9316314e-001  1.0371307e-003 -3.8209171e-001 -7.1345055e-001 -8.0652814e-001  3.8361845e-001  6.2145513e-004  4.0087997e-001  1.3478777e-001 -1.2224724e-001  1.1177751e-001 -4.0448762e-001 -2.9818172e-001 -2.5128117e-002 -1.2444720e+000 -2.9224438e-001 -5.4827122e-001 -1.5135837e+000 -4.1346658e-001 -9.3275284e-001 -8.3549252e-002 -4.1075038e-001 -7.1490674e-001 -1.1019656e+000 -7.7361007e-001 -1.0850346e+000 -3.9877662e-001  2.9578521e-001  1.7130425e-002 -3.2173934e-002 -6.1978925e-001  1.9039178e-001  1.2713350e-001  2.9050931e-003  1.2312205e-001 -1.9020318e-001  6.6774296e-001
  1.2760997e+000  6.0243413e-001  1.4381227e+000  1.5803329e+000 -1.6731158e-001 -1.2005218e-001 -1.7609190e-001 -2.2006476e-001  6.5710308e-001  5.1880715e-001 -8.2108355e-001  5.6006234e-001  1.5573713e-001 -9.9165543e-001 -1.1011087e+000 -9.6598948e-001 -6.0958083e-001 -2.0442615e-001  7.8278904e-001 -2.5108397e-001  1.3427644e+000 -1.2538564e+000 -1.2463608e-001 -1.8447365e+000  1.9446910e-001 -9.2508062e-001  5.7138039e-001  1.4581611e-001  1.1057997e+000 -7.7570726e-001  4.5105538e-001  4.0322118e-001 -1.0668500e+000 -2.7906127e-001 -3.1194975e-001  2.5799382e-001 -2.5415201e-001  8.0966672e-001 -1.0184554e-001  4.9078285e-001 -1.5312009e+000 -1.0617826e-001 -2.4845480e+000 -8.9595902e-001 -4.2905902e-001  1.7461110e+000 -7.1835415e-001  2.8006593e-002  1.4261380e+000  5.8481244e-001 -4.0001741e-001 -8.9532316e-001  5.3945146e-001  6.3813988e-001  6.0269214e-001 -1.3456704e-001  7.4977257e-001  3.0917451e-001 -3.8039271e-001 -3.6735577e-001  1.4495156e+000  1.0888816e+000 -1.0732301e+000  3.2190899e+000  7.7362149e-001  8.4074733e-001
  1.0796700e-001  2.0825657e-001  3.9813622e-001 -3.8725309e-002  9.1601522e-001 -7.3380279e-001  9.3971124e-001  5.2551360e-001 -7.2334002e-001  3.1914037e-001 -7.4984166e-001 -1.0688571e+000  9.6150079e-002  3.1441754e-001 -3.1971739e-001  3.4805258e-001 -1.5993222e-002 -7.0292521e-002  6.3915290e-001  1.2435729e-001  1.7862972e-001  2.0473603e-001 -1.6409293e+000 -1.9275375e-001 -4.0737273e-001 -5.2530561e-001  4.9997004e-001  6.9166798e-001  1.0628816e+000 -4.2627948e-001 -5.2006448e-001  2.1999512e-002 -4.9005257e-001 -4.3263952e-001 -3.4529303e-001 -5.7715730e-001  2.7383758e-001 -2.7651558e-001  1.4926239e-001 -7.1362861e-001 -7.4677498e-002 -9.5483788e-001 -8.6072241e-001 -1.7047536e+000 -1.1552500e-001  7.6510978e-001 -1.8805659e+000 -1.2893720e+000  5.9179448e-001  1.3942270e-001 -9.1204313e-002 -8.9385549e-001 -6.8639622e-001  1.1887575e-001 -1.2195556e-001 -6.2540229e-001  5.2873893e-001 -3.8040968e-001  3.6090569e-001  6.0555814e-001 -3.8749338e-001 -6.4239351e-002 -1.1528960e+000 -6.8167386e-001 -1.0833323e+000 -1.5806144e+000
  6.5742303e-002 -4.4940579e-001  1.4385001e+000  1.3307119e+000  8.4590169e-001  1.4801229e-001  7.0394935e-001  3.8449992e-001 -1.6529694e-001  5.6233882e-001 -3.3821803e-001 -2.9697047e-001 -3.2167605e-001 -9.4006142e-002 -4.3695052e-001 -5.1460557e-001  7.2371103e-001  4.9476650e-001  2.4319701e-001  5.0575801e-001  1.0392992e+000  9.0460338e-001 -1.0243577e+000 -5.9451130e-002 -3.8250040e-001  2.1944903e-001  1.3810341e+000  1.0707022e+000  1.1733354e+000 -1.7707978e+000 -4.3524441e-001 -5.2476318e-001 -1.2118571e+000 -1.6121002e+000 -8.5985400e-001 -6.8198112e-001 -2.4269265e+000 -1.8710039e-001  1.4020557e-001  2.0596987e-001 -8.1953432e-001 -6.6798303e-001 -7.1145244e-001 -1.0527017e+000 -3.6142429e-001  5.4379370e-001 -4.4279426e-001  2.7382160e-001 -1.7119985e-001 -1.3134627e-001 -1.5150749e+000 -1.5176395e+000 -5.6460271e-001  1.0745968e-002 -6.6938374e-001 -1.0346153e+000  4.3919675e-001 -2.0458376e-001 -9.6754657e-002  2.8716390e-001 -5.4559611e-001  1.1802491e+000 -2.7769084e-001  1.8983541e-001  3.8991395e-001  5.6972911e-001
  4.2509735e-001  2.5251429e-001  4.9546008e-001 -8.9631617e-001 -5.2065407e-002  6.2986541e-001  4.8130369e-002 -7.0081716e-002  1.6768882e-001  1.9401157e-002  4.3027551e-001  5.2511230e-001  1.3362929e-001  2.4591102e-001  3.2381056e-001  2.1606438e-001  3.2868352e-001 -2.3309979e-001  3.2781158e-001  6.1704491e-002  1.1613646e-001  2.2621868e-001  2.1433421e-001 -6.8488415e-002  2.0454545e-002 -5.9559413e-002 -1.6087977e-001  3.6673612e-001  5.5762250e-001  1.0678227e-001  3.4382197e-001 -1.4186188e-001  5.8531388e-001  1.8984213e-001 -1.1512228e-003  6.5712577e-001 -5.5172719e-001  3.0857223e-001  7.2669625e-001 -3.1231785e-004  5.5038335e-001 -1.5231672e-002  4.6798796e-001  1.0075811e+000  2.8812983e-001 -2.2035119e-001  2.4652312e-001 -5.7075405e-002  9.7839589e-001 -6.0610407e-003  7.0828731e-002  4.4731025e-001  8.1649261e-002  1.6001677e-001  7.5698880e-001  8.3239250e-001 -2.9376063e-001 -3.0854535e-001 -2.2005621e-002  1.5677281e-001 -6.6277336e-001 -4.9095222e-001  5.2880223e-001  3.1381352e-001  3.4490210e-001  3.8221028e-001
  1.6851502e+000  1.0740987e+000 -2.7471278e-001 -1.2480368e+000  4.1969737e-001  9.1302185e-001 -5.6133426e-002  4.8647501e-002  2.4891186e-001  2.7294545e-003  4.0866484e-001 -1.6629640e-001 -1.7061940e-001  4.8072477e-001 -1.8280062e-001  2.3358399e-001  3.3002690e-001  1.4961903e-001  4.7372726e-003  5.3211874e-001  5.1286600e-001 -3.2980051e-001  7.9320383e-001  3.8447741e-001 -8.3707954e-002  4.1862433e-001  1.0254481e+000  9.8800560e-001  2.2771086e-001 -3.2182727e-001  2.0513614e-001 -8.6299056e-003  5.3530051e-001 -9.1426723e-002 -4.6766436e-001 -7.7636453e-002 -6.3743048e-001  6.6665403e-001  1.2870663e+000  1.6668252e+000  4.0055026e-001  1.4432379e-001  8.5796322e-001  1.2411804e+000 -1.6570666e-001 -3.7387047e-001  9.9477139e-001  1.0242868e+000  1.1084366e+000  7.1263476e-001 -6.2960313e-002 -3.3027200e-001  2.7693312e-003 -2.1705733e-001 -2.6273346e-001 -1.0391039e-001 -5.3857401e-001  3.4827393e-001  2.4746791e-002  2.6574708e-001 -2.9832493e-001  4.3821230e-001 -9.3473821e-002  6.2852979e-001  1.1922079e+000  4.3414444e-001
  4.9262926e-001  4.4527919e-001 -1.3666328e-001  7.6514053e-003  6.2263464e-002 -6.9254463e-002 -7.0909382e-001 -4.9925092e-001 -5.0870867e-001 -3.8299974e-001 -1.6194428e-001 -4.3525936e-001 -5.5642314e-001 -5.1590482e-001 -4.9739310e-001 -5.2205840e-001 -2.5131387e-001 -5.5825991e-001  4.1139052e-002  1.0715808e-002 -3.3321649e-001 -3.7077883e-002  8.6469989e-001  3.7557647e-001  3.5418151e-001  4.6324093e-001 -4.2408872e-001 -1.0104099e+000 -1.0597782e+000  3.9513662e-001  2.2823189e-001 -4.5943144e-001  2.8621223e-001  8.7499920e-001 -5.2413473e-001  1.8279916e-001 -2.1254112e-001 -8.5345309e-001 -6.9503477e-001  5.0151305e-002  2.2984654e-001  1.3318934e-001 -2.6017727e-002  1.0567759e+000  3.3909125e-001 -7.4623716e-001  6.8564401e-001 -2.7805219e-001  3.6313091e-001  8.5133064e-002 -6.3470849e-001 -8.7134952e-001 -8.3443736e-001 -8.8777134e-001 -8.8812978e-001 -3.1573435e-001 -6.6557107e-002 -5.7267720e-001 -4.7651236e-001 -9.1026032e-001 -9.8640795e-001 -2.9304524e-001 -6.0342077e-001  6.9604409e-003  9.6100850e-001  2.2555573e-001
 -1.8763431e-001 -1.9077250e-001  4.7853556e-001 -3.2672794e-001  5.2280488e-002 -3.4213536e-001 -3.9397226e-001 -6.0182397e-001  3.0035476e-001 -7.4847155e-002  4.6207645e-001 -2.8100729e-001 -2.3238406e-001 -1.5392132e-001 -8.6163622e-001 -3.2749014e-001  5.3798921e-002 -5.7333698e-001  2.7637942e-001  4.2111179e-001  2.9462732e-001 -1.3702187e-001  3.7449048e-001 -3.3285866e-001 -9.6114508e-002 -4.1521181e-001  3.0858562e-001 -1.0001069e-001 -3.5934292e-001 -7.3151427e-001 -4.5133568e-001 -3.8437551e-001 -3.1584771e-001 -2.5293111e-001 -6.3916456e-001 -5.6048110e-001 -7.9867447e-001 -2.1498228e-001 -5.2382841e-001 -8.3476052e-002 -3.2958384e-002 -2.7071481e-001 -4.8760880e-001  8.0292625e-001 -2.4358134e-001 -7.8812896e-001 -5.6439442e-002 -1.3026608e-002  1.7798887e-001 -5.0358053e-001 -4.9422034e-001 -8.0310645e-001 -2.5857690e-001  2.2026449e-001  2.7425208e-002 -9.4225296e-001 -5.5771651e-001 -5.1416107e-004 -6.7567814e-001 -4.2653175e-002 -4.1171816e-001 -4.3561194e-001 -1.2679854e+000 -5.1450039e-001 -6.0666273e-001 -9.0977540e-001
  1.6310994e-001 -1.7332562e-001  3.7137792e-001  5.6966624e-001 -2.2532189e-001  1.5932565e+000 -1.5324811e+000  5.6587369e-001 -1.4008627e+000  1.4609560e-001  6.8009190e-001  6.1879033e-001 -4.0292749e-001  7.5744304e-001  8.4860667e-001  1.6678675e-003 -5.0305178e-001 -7.3192167e-002  3.8935986e-001 -4.3860818e-001 -8.5296498e-002  6.5976545e-001  1.5796240e-001  2.5824875e-001 -4.3539430e-001  4.3919914e-001 -6.4702863e-001 -9.5842857e-001 -9.7338448e-001  1.8138603e+000  1.5092603e-001  7.2479711e-001  5.4102024e-001  3.5073564e-001  5.4389247e-001 -2.1743241e-001  1.6114853e+000 -2.3755733e-001 -1.1199438e+000 -1.8671664e-001  6.7707286e-002 -7.0771372e-001  2.4836796e-001 -4.3253660e-001  1.1760796e-001 -4.4259483e-001 -1.4513125e-001  1.2418339e-001 -5.3546748e-001 -1.5638739e+000  2.3690567e-001  2.5186213e-001  3.2018814e-001 -9.9141559e-001  3.9678534e-001 -1.5627187e-001 -4.2860378e-001 -4.9697221e-001  1.0227101e-001 -9.5431388e-001  1.6172409e+000 -1.2810448e+000 -4.2722677e-001 -1.9041898e+000 -7.4229479e-001 -1.1902521e+000
  5.6318848e-001  2.4788902e-001  6.7279663e-001 -1.0372556e+000 -6.3530280e-002  1.5901668e+000 -9.3357489e-001  3.5587167e-001 -6.9962765e-001 -9.6469121e-002 -2.4199539e-001  4.7089053e-001 -2.2668874e-001  4.9730938e-001  3.7204962e-001  4.9447453e-001 -4.6932790e-001  2.5161808e-001  6.4052171e-001 -3.5303450e-001  4.7968778e-001  4.0972932e-001 -9.1236327e-001 -8.2070771e-001 -6.7775039e-001  2.8513237e-001  1.8459937e-001  9.4448730e-001  4.6336887e-001  8.0096412e-001 -4.5934006e-001  1.1390484e-001  3.5638653e-001  5.1145090e-001 -2.4350089e-001 -3.6067119e-001  6.7457470e-001 -1.3202455e-001  4.9798629e-001 -2.0711123e-001 -2.9279354e-002 -9.0857270e-001 -3.9893669e-001 -1.3141472e+000 -1.6702173e-001  5.0401332e-001 -6.7303672e-001 -8.3297855e-002  1.5646021e-002 -5.3644400e-001 -8.6949141e-002 -6.8124493e-002  7.6583315e-002 -1.7794953e-001  8.0775512e-002 -6.1505720e-001 -9.0145052e-001  9.3463969e-002 -1.0937425e-001 -3.0814181e-001  1.2024919e-001 -6.0273011e-001  1.5226092e-001  8.3269505e-001 -2.5249919e-001 -8.7203840e-001
 -1.3022638e+000 -4.2195272e-001 -1.0992552e+000  2.3176983e-001 -1.0846350e+000  1.3610924e+000 -4.4178680e-001 -3.3870739e-001  2.7852358e-001  6.2729265e-001  7.8449826e-001  1.5175432e+000  2.6126094e-001  7.3050952e-001  6.5391926e-001  5.2096204e-001  1.2677107e+000  8.1332143e-001  4.3910666e-001  7.6432336e-001  5.1368214e-002  5.0319109e-001  8.0750367e-001 -3.6102139e-001  1.3691655e+000  4.5145360e-001 -1.0372526e+000  6.6536321e-003 -7.8893559e-001  6.3834209e-001  3.5859893e-001  5.4415675e-001  6.3606546e-001  6.0563588e-001  8.6064861e-001  5.3468608e-001  9.4228615e-002 -6.4169319e-001  2.6732789e-001 -6.3572228e-001 -2.1222937e-001  6.4074103e-001  2.2207206e-001  1.3530499e+000  7.6530627e-002 -5.6262382e-001 -2.7349341e-001  4.3758288e-001 -2.7966550e-001 -1.2009545e+000  3.1859252e-001  3.6650530e-001  1.0286116e+000  9.1712970e-002  1.1539077e+000  1.3175249e+000 -2.7947075e-001  3.9660997e-001 -6.1093511e-001 -2.3021453e-001  2.8742658e+000 -7.2075901e-001  1.3670193e+000 -4.9851763e-001 -5.4631994e-001  1.4499692e+000
  1.7122178e+000 -1.0563754e+000  1.1964208e-002 -1.9906931e+000 -4.9020514e-001 -1.9452543e-001 -1.2965248e+000 -1.0131046e+000 -3.8082563e-001 -1.1397083e+000 -1.0780011e+000  1.7122842e-001 -3.6159565e-001 -6.9407327e-001 -2.1472793e-001 -9.8017205e-002 -1.0157742e+000 -9.2334256e-001 -5.5188401e-001 -1.4578900e+000 -2.9252619e-001 -7.6836116e-001 -1.6138650e+000 -1.0592428e+000 -7.9923786e-001 -7.7546193e-001 -9.6328811e-001 -2.0335740e+000 -1.6685442e+000 -2.8607858e-001 -1.1852033e+000 -1.4222174e+000  9.0595746e-002 -1.7070790e-001 -1.3250802e+000 -9.4154651e-001 -7.8213743e-001 -1.2486889e+000 -1.9777511e+000 -1.4363675e+000 -9.3873065e-001 -7.5392708e-001 -3.7993601e-001 -1.7287106e+000 -5.0840632e-001 -8.0020217e-001 -1.2357992e+000 -1.3572645e+000 -6.7782124e-001 -1.2852377e+000 -8.7925218e-001 -8.4555063e-001 -1.3887840e-001  7.7659518e-002 -4.7580935e-001 -1.2355678e+000 -2.1012461e+000  2.8990263e-001 -1.8993075e+000 -6.3395894e-001 -1.1256993e+000 -1.0716549e+000  4.2380456e-001  3.2478490e+000 -8.9589074e-001 -1.7028724e-001
  1.6976018e-001  2.1710562e-001 -1.0841507e+000 -7.6245051e-002  3.0362242e-002 -2.2694413e-001  3.4858652e-001 -5.0153252e-001  8.7460765e-001 -5.0131528e-001  3.8014582e-002 -6.1091888e-002  8.5990413e-001 -6.0914574e-001 -2.0712457e-002 -4.8610859e-002 -6.9878144e-001 -5.2013784e-001 -2.5581426e-001 -5.3584086e-001 -6.0819224e-001  2.0838082e-001  6.6971467e-001  7.5195667e-001  3.7379346e-001 -2.8956440e-001  7.4556363e-001  6.7464288e-001  7.0889345e-001 -1.2386456e+000  4.3214472e-001 -3.5833345e-001 -2.1626477e-001 -4.1579999e-001 -8.9505587e-002  6.5626179e-001 -1.2948992e+000  4.5256750e-001  1.2751200e+000  8.9039503e-001  1.9500238e-001  6.3478963e-001  1.4513686e+000  4.0150949e-001 -7.1223486e-001 -6.0407910e-001 -5.2379227e-001 -1.2135052e-001 -1.1014349e+000  8.1734862e-003 -9.4441301e-002  2.1701716e-001  1.1043427e-001 -2.4934304e-001  3.0478715e-001 -1.7602976e-001  4.6691916e-002 -1.5381255e-001 -5.6573550e-001  1.0392720e-001 -1.2686780e+000  7.1433650e-001  9.6438317e-001 -2.2832458e+000  4.5974062e-001 -1.0092990e+000
 -6.9539378e-001 -4.6234790e-001  6.8936771e-001  4.3698468e-001 -3.0102714e-001 -6.3182610e-001 -9.8587070e-001 -6.4866721e-001 -2.9934320e-001 -8.3017793e-002  3.6439272e-001 -2.3954413e-001 -9.7938438e-001 -6.8226624e-001 -2.3445861e-001 -2.6359678e-001  6.4377551e-002 -7.1665244e-001 -7.4411701e-001  5.1522024e-003 -4.2975545e-001 -3.4406191e-001  1.1031634e+000  1.4795470e-001  9.0006844e-001 -8.5438321e-002 -1.0609535e+000 -1.0790582e+000 -9.2168689e-001  3.2854746e-001  2.0559664e-001  7.5168371e-002  3.3131018e-001 -2.7689441e-002 -3.7701909e-001  7.2429339e-001  1.0097924e-001 -5.1088325e-001 -1.0338952e+000 -1.5822606e-001  2.0812875e-001  6.3459641e-001 -1.9480343e-002  1.6602576e+000  2.3550064e-001  4.5383813e-001 -2.3771713e-001  1.8996318e-001  3.2297299e-001  4.1014105e-001  1.9635861e-001  3.4688869e-001  2.1709415e-001 -2.1483353e-001  2.1678475e-002  4.1330182e-001  1.6230585e-001  1.5640992e-001 -2.6139478e-001 -6.9813046e-001  3.9458843e-001 -1.0265386e-001 -9.4187631e-002  1.9306364e-001  1.5525890e-001  6.2451038e-002
  1.1069930e+000 -8.8069300e-002 -4.4457164e-001  1.2642775e-001 -3.8974660e-001  5.8146193e-001 -2.5024540e-001  1.9578433e-002  2.6033344e-001  7.1762371e-001  1.0348219e-001  2.9152752e-001 -2.7567753e-002 -2.1600905e-001 -7.3615844e-001 -2.1883361e-001 -1.1533794e-001 -1.7676667e-001 -6.8293458e-002  6.4671967e-002 -3.7342165e-001  1.2187413e-001  5.7785040e-001  1.6737212e-001  4.1877433e-001 -1.9490839e-001  4.4577403e-001  7.5406822e-001  6.1016600e-001 -6.0851232e-001  6.6279840e-001  6.3284047e-001  5.5500895e-001  2.3756603e-001 -2.0894287e-001  2.9484940e-001  7.4624490e-002  5.0080612e-001  1.0559152e+000  3.5508235e-001 -1.4261421e-001  1.9683252e-001 -2.3588893e-001  7.5892226e-001 -2.0645087e-001  1.0323823e+000  2.5623301e-001 -4.0370720e-001 -5.1448647e-001  4.6656926e-001 -1.3167582e-002 -9.6812239e-002  1.6795234e-001  8.0894248e-001  1.1893457e+000  6.1144618e-001  3.3720259e-001  9.4277984e-001  1.1253888e-001 -1.8643530e-001  6.0163052e-001  2.0096900e-001  9.2563476e-001 -2.0912258e-001  1.4704875e-001 -1.2759804e+000
  1.4095073e-001 -9.2939776e-002 -5.1673558e-001 -1.1270097e+000 -1.6958455e-001 -8.4381846e-001 -2.2384086e-001  4.3436339e-001  2.7536263e-001  3.3308283e-001 -2.4541097e-001 -1.7523297e-003  8.3101427e-002 -5.3147967e-001  2.7980003e-003 -4.1568927e-001 -3.4039732e-001  2.1124218e-001  3.0057827e-001  2.8747649e-002  2.0863151e-001 -6.4842116e-001 -1.0691234e+000  2.4915560e-001 -4.5023289e-002 -3.3883569e-001 -5.7980193e-001 -2.6714230e-001 -2.4705723e-001 -1.4233417e-001  1.8993998e-001 -3.4817611e-002  2.3749569e-001  5.5536794e-001  9.5076610e-001  8.7769911e-001 -4.6726841e-001 -1.1143869e-001 -1.1439329e-001 -4.4248989e-001  2.6083835e-002 -4.1762970e-001  4.9238608e-002 -1.3331462e+000 -8.3479328e-001 -7.9693093e-001  6.8363057e-002 -6.8534033e-001  3.8211599e-002 -6.4463755e-001 -7.1136559e-002 -2.5566008e-001  4.8379691e-001  3.3263034e-001  3.2974759e-001  1.1347687e+000  6.0286092e-001  4.6165364e-001  3.3835512e-001 -1.4437184e-001  1.4709603e+000 -2.7379035e-001  4.2855192e-001  1.3377520e+000 -3.5809004e-001  5.0034890e-001
  4.4222255e-001  1.0673713e-001  9.2502519e-001 -5.4271142e-001  3.6522903e-001  1.6646907e+000  5.7576702e-001  3.0750202e-001  2.7381882e-001  9.8247530e-001  4.9865781e-001  4.6542633e-001  1.0867443e-001  5.8904579e-001  8.9797514e-001  1.0581501e+000  4.7123982e-001  7.3551603e-001  1.2292842e+000  6.4446011e-001  1.0736365e+000 -8.5156856e-001  4.2549217e-001 -3.4976612e-002  7.7169835e-001 -3.4466667e-001  6.9341371e-001  1.4258470e+000  1.2755407e+000  7.3770433e-001  6.9194627e-001  5.9900902e-002  1.1770169e+000  7.7632061e-001  4.7457120e-001  1.2981946e+000  7.8167356e-001  7.0572926e-001  1.9511999e+000  9.1667483e-001  5.3698590e-001  6.4670554e-001 -1.8536310e-001  5.4086829e-001 -4.4498224e-001  1.3678793e+000  7.9542683e-001  3.5244773e-001  1.1662273e+000  1.0878301e+000  1.0237419e+000  7.1958887e-001  1.1766028e+000  5.2437937e-001  3.2853708e-001  1.3862859e+000  6.0229290e-001  8.0217398e-001  6.2617114e-001  3.6751712e-001  2.7025072e+000  4.5385628e-001  1.9099599e-001  1.8493891e+000  3.2275899e-001  9.3974664e-001
  1.3478742e+000 -1.9098858e-001  3.7578950e-001 -6.1478399e-001  2.8347025e-001  1.3960194e+000  5.7948400e-001  4.6158208e-001  6.1794546e-001  1.7679627e-001  2.9931946e-001  1.2828760e+000 -4.3084091e-001  1.8354473e-001 -1.6729893e-001  1.4404911e-001 -2.4529007e-001  3.0154825e-002 -1.1612588e-001 -3.8113470e-001 -1.3083064e-001 -5.2723545e-001  5.2278790e-001 -3.5562700e-002  2.5015799e-002  3.1299854e-001  6.6166508e-001  1.9145519e+000  1.5824453e+000  3.7910168e-001  8.9186493e-001  4.8800949e-001  1.9993436e-001  1.1962543e+000  1.0950147e+000  1.0382667e+000  8.6092044e-001  1.0769287e+000  2.0389604e+000  1.2616016e+000 -8.8972877e-002  2.8745850e-001  3.4521038e-001  2.0957590e-001 -2.2451578e-001  5.3631674e-001  3.5481429e-001  5.6873810e-001  1.2054470e+000  2.1680290e-001  1.0988681e+000  9.6505209e-001  1.0234818e+000  6.8387956e-001  1.6618513e+000  1.0033063e+000  5.9929000e-001  4.0635618e-001  9.1810026e-001  9.5494073e-001  2.4879236e+000  4.7032502e-001 -6.9794483e-001  3.9166970e-001  9.5770492e-001  4.9563873e-001
 -1.4622060e+000  2.7386031e-001 -6.0144584e-003 -5.9750717e-001 -3.6904797e-001  7.7723225e-001  4.9416407e-001  2.2274215e-001 -5.5878032e-004  1.9519184e-001  8.5044242e-001  5.1176459e-001  5.2907668e-002  3.4088037e-001  1.9954360e-001  5.0178767e-001 -5.2398713e-001 -4.6261616e-001 -4.3503887e-001  3.4460806e-001  6.1749555e-001 -4.8158545e-001  1.2139918e+000  1.6511216e+000  8.4158992e-001 -3.8439956e-001  7.4957212e-001  1.7658138e-001  4.8309366e-002  1.5118974e+000  4.9071500e-001  6.0485245e-001  1.1169481e+000  1.1377490e+000  1.2834253e+000  8.8211263e-001  1.5989649e+000  4.0557287e-001  1.2827538e-001  4.8821826e-001  4.5688646e-001  9.1267785e-001  1.7941965e+000  1.1837199e+000 -8.2678893e-001  6.7293165e-001  6.2649994e-001 -1.6798391e-001 -4.4715201e-001  1.1045049e+000  1.3611662e+000  1.1267819e+000  8.4286280e-001  7.6898234e-001  6.0811321e-001  7.1738193e-001  7.0114182e-001  3.1589572e-001  9.2138808e-001 -8.5678528e-002  1.1458792e+000  9.5036590e-001 -1.9962034e-001  7.7102501e-002  5.3969040e-001  1.0074605e+000
  9.3680553e-001 -1.9716017e-001  9.5317604e-001  8.6001368e-001  1.1190275e+000  1.8635667e-001  8.9308399e-001  6.4658155e-001 -1.9636281e-001  9.5695023e-001  3.8597808e-001  8.8661884e-003  1.7838616e-001  6.3744832e-001  4.3996379e-001  5.7589847e-001 -2.8380329e-001  3.6824105e-001  8.7464875e-001  2.8040236e-001  5.4438815e-001  5.8553018e-001  1.1538301e+000  8.3708249e-001  9.5604386e-002  6.4289663e-001  6.6436099e-001 -6.0452768e-001 -2.7170389e-001  1.7322809e+000  4.9791401e-001  9.0525753e-001  1.2917495e+000  1.1076663e+000  8.9333127e-001  3.5239090e-001  1.8469007e+000  3.8831735e-001 -3.8765830e-001  5.5782625e-001  5.5029942e-001 -2.8000265e-001  4.1616808e-001  1.4680289e-001  7.4402745e-001  7.4636127e-001  3.2857268e-001  1.0290589e+000  9.5978238e-002  1.0661593e-001  6.8762401e-001  9.7488803e-001  8.0398767e-001  8.4104191e-001  1.1704575e+000  9.6931179e-001  1.0345655e+000  5.3326561e-001  8.6513829e-001  7.0741034e-001  2.4061786e-001  6.5057981e-001  6.9965499e-001 -7.6168778e-001  2.0145590e-001 -4.8819916e-001
  3.2061001e-001  7.7493972e-001  1.4131040e+000  3.2559541e-001  5.9035152e-001 -7.9894072e-001  1.4685064e+000  5.2478756e-001  1.2566116e+000  9.5877840e-001 -4.5710991e-001  1.3204609e+000  4.5152857e-001  4.7711504e-002 -4.4216911e-001  1.2993531e-001  2.6475809e-001  7.2454225e-001  4.7497776e-001  6.2328155e-001  6.0237018e-001  5.0759785e-001  7.3250876e-002 -4.1044408e-001  5.4532436e-001  3.3087636e-001  1.3969612e+000  1.7144253e+000  1.4369796e+000 -1.4867837e-001  9.2071909e-001  1.0079311e+000  7.7840445e-002  2.6193136e-001  9.6878445e-001  3.4535138e-001 -1.9458839e-001  8.5932453e-001  1.3957015e+000  1.2757228e+000  4.8704825e-002  6.4508196e-001 -2.7071538e-001  7.1659658e-002 -1.5781337e-001 -6.7399061e-001  1.0319429e+000  1.3722920e-001  6.3139151e-001  4.8204686e-001  7.2941279e-001  7.1680275e-001  1.0818891e+000  9.2302425e-001  1.4804923e+000  3.4659329e-001  9.2990608e-001  1.1775246e+000  7.1451235e-001  4.9390804e-001 -6.6683434e-002  1.4237513e+000 -1.5132856e+000  1.0082755e+000  2.3168846e+000  4.9676661e-001
  1.9844350e-001 -3.5945245e-001  4.4436034e-003  5.6225164e-001  3.9088106e-002 -2.6512284e-001  5.2719932e-001 -2.9094259e-002 -1.4975269e-001 -5.9881919e-002 -4.7690408e-001 -8.9996182e-001 -2.5379976e-001 -5.1909514e-001 -1.5083909e-001  5.5019712e-001 -2.9383052e-001 -5.1271783e-001 -5.9253433e-001  5.6001453e-001 -5.5840038e-002 -1.4938156e-001 -2.4046511e-001 -1.4047733e-001  2.1660017e-002  1.7964886e-001  8.9763217e-001  9.4664537e-001  9.6376622e-001 -1.5242055e-001  8.8197541e-001  8.3010538e-001  7.3366202e-001 -8.7168490e-002  4.8616117e-001  6.7202804e-001 -4.9141794e-001  1.1798435e+000  1.2558670e+000  7.9928295e-001  5.5884735e-001  4.6160685e-001  5.8871252e-001 -3.8014456e-001  1.2787520e-001 -3.2132081e-001  9.7044191e-001 -9.3443229e-001 -5.0267728e-001  6.2974933e-002  6.7246797e-001  7.1909090e-001  1.8697535e-001  1.7207521e-001 -7.4794539e-001 -2.7649621e-001  5.0775988e-002 -1.8001457e-001  2.7498535e-001  5.6711697e-001 -4.4446617e-001  2.8776816e-001  1.2261810e+000 -6.4291067e-001 -8.8053484e-002 -5.2653392e-001
 -1.2383254e-002 -6.6940019e-001 -8.9662029e-001 -6.4596766e-001 -4.1022910e-001  4.6007735e-001 -2.0730670e-001 -5.1270968e-001 -3.1321822e-001 -3.6937122e-001  1.1607858e-001  2.0416571e-001 -1.7749420e-001 -1.6593000e-001  3.0301527e-001 -1.2791345e-001  8.1109772e-002  3.3491671e-001 -7.3341867e-001 -1.6953472e-001 -3.5057745e-001 -5.5200058e-001 -3.2302817e-001  2.6604350e-001 -6.6648030e-002 -2.5445442e-001 -1.1519276e-001  2.7635965e-001 -1.3365283e-001  2.6859207e-001  2.1895373e-001 -1.4796221e-001  6.7860723e-001  3.3105712e-001 -1.1348641e-001  5.6801932e-001 -7.2426485e-002 -3.6082567e-001  5.2509187e-001  5.1705120e-001 -6.4266170e-002 -1.7217107e-001  2.0255316e-001 -9.3584992e-001 -1.1589001e-001  1.4351035e-001 -2.4286889e-001  2.1581765e-001 -4.5824409e-001 -6.3475083e-001  1.1956151e-002  2.6445831e-001 -2.5895692e-001 -2.0421670e-001 -6.7524392e-001  3.4786408e-001 -2.2589890e-001 -2.2079492e-001 -4.1073738e-001 -8.6162881e-002  8.4230967e-002 -3.2259951e-001  3.5966113e-001 -5.1497943e-001  9.3677331e-001 -1.4512374e-001
 -8.1785698e-001 -5.9350900e-001 -9.4846462e-001  3.1973544e-001 -8.5728774e-001 -1.0345156e+000 -5.4004778e-001 -8.6422491e-001 -3.8373911e-001 -1.0817761e+000 -1.9935824e-001 -4.1063082e-001  5.0978367e-003 -4.1378771e-001 -9.2792933e-003 -3.1325793e-001 -4.4360144e-001 -3.6928469e-001 -1.4610162e+000 -6.2847573e-001 -1.3207972e+000 -3.6692315e-001  5.6813272e-002  4.7190250e-002 -6.9012117e-002  4.2482515e-001 -1.0403669e+000 -1.1498365e+000 -5.3215200e-001  1.4225764e-001  4.4953000e-001 -5.1045931e-002  4.8903691e-002 -2.3836453e-001  1.6538466e-001  4.6022278e-001  7.4930394e-001 -4.8804286e-002 -7.4774685e-001 -7.8457311e-001  2.7539449e-001  3.1834548e-001  7.1394489e-001 -3.3710290e-001  4.0796959e-001  6.0565921e-001  3.5878498e-001  9.0984139e-002 -6.3369573e-001  3.8730230e-001 -2.7602545e-001 -1.9388228e-001 -1.6209097e-001  1.7445485e-001 -4.0934002e-001 -7.5515873e-002 -3.8467084e-001 -3.3792424e-001 -3.9420572e-001 -1.0446998e-001  3.4274943e-001 -8.8516653e-001  6.0796109e-001  1.8184858e-001 -2.5824149e-001  5.5985327e-001
 -8.9119206e-001  3.0803875e-002  8.7775533e-002  3.4463725e-001  1.3392718e-001 -9.9114925e-001  2.8417383e-001 -5.0302244e-001  6.5010174e-001 -5.8767588e-001 -7.9292882e-001 -2.6277211e-001  6.8320080e-001  4.8062241e-002 -6.4640961e-001 -7.2071591e-001 -5.0662386e-001 -6.0104738e-001 -6.1266871e-001 -2.8806730e-001 -6.1494840e-001  1.4923936e-001 -2.2007650e-001 -1.0762357e-001 -2.1091632e-001  2.1730500e-001 -7.9432568e-001 -5.2855173e-001 -3.2820582e-003 -1.4373968e+000 -5.7011612e-003  4.1130394e-002 -1.5101517e+000 -9.6780282e-001  3.0380774e-001 -2.6435869e-001 -3.6516465e-001  1.6484998e-001 -6.5957172e-001 -4.9589476e-001  4.1227519e-002  2.2187311e-001 -2.5635509e-001  2.1368101e-001  3.1585476e-001 -1.6852124e-001  5.6404688e-002  4.0724964e-001 -3.5031637e-001  3.9612328e-001 -3.3014336e-001  1.4588123e-001  1.2638937e-002  3.6288521e-001 -1.8836396e-001 -6.3072476e-001  2.4896913e-001 -1.6786622e-001  1.2683104e-001  5.6987908e-001 -1.1293800e+000  3.1870084e-001 -8.4911502e-001 -1.6802856e-001 -3.7057452e-001  9.3822757e-002
 -8.8565282e-001  2.3830248e-001  8.5600427e-001  9.3441856e-001  7.2729497e-001  3.0259382e-001  6.1588912e-001  7.1239365e-001  4.6204642e-001  1.6223700e-001  5.0125306e-001 -1.9336987e-001  8.7785656e-001  5.7453865e-001  3.3890361e-001 -4.7181315e-001  5.6179128e-001  4.6099439e-001  8.9279011e-002  3.3139235e-001 -1.1587408e-001  9.2354435e-002  1.0149008e+000  3.7546104e-001 -2.3500904e-002  2.0456270e-001 -1.4357442e-001 -7.4754686e-002 -2.0701717e-002 -4.9901568e-001 -3.4696445e-002  3.0966707e-001 -4.5454531e-002  2.7223685e-001  6.9524976e-001  2.4373607e-001  3.3993156e-001  4.0653571e-001 -1.9437139e-001  8.9166758e-002  1.0511558e+000  8.0934054e-002  5.2470596e-001  3.3113876e-001  1.2810164e+000 -2.3025680e-002  7.7577865e-001 -1.9422962e-002 -4.3348896e-001  4.6275331e-001  1.3027092e-001  4.9913500e-001 -1.6091374e-001  5.6678672e-001 -7.5532115e-001  9.6997927e-002  1.1499349e+000  3.8349688e-001  9.6282273e-001  1.0625500e+000 -2.2328947e-001  9.2417597e-001  1.3687433e+000 -2.2494684e-001 -2.2338772e-001  1.4041907e+000
