# Supplementary material for: Resting-State Temporal Synchronization Networks Emerge from Connectivity Topology and Heterogeneity
Source: PLoS Comput Biol. 2015 Feb 18;11(2):e1004100. doi: 10.1371/journal.pcbi.1004100 (PMC4333573; doi:10.1371/journal.pcbi.1004100)
Supplement: S1 Dataset — Each volunteer underwent two scanning runs (blocks). For each recording session (subject and run), BOLD time series were averaged over the corresponding 66 brain regions of the brain atlas. Each file subXblockY.txt contains the time series of all 66 brain regions from subject X and run Y. The labels of the brain regions are contained in file ROIs_Labels.txt. (ZIP) [file pcbi.1004100.s006.zip › DataSet S1/subj12_block2.txt]

 -1.4136208e+000 -1.3022500e-001 -7.7252508e-001  3.1724408e+000 -4.1778584e-001 -1.0150039e+000 -1.4456192e+000 -5.6911326e-001 -5.7719227e-001 -2.6495619e-001 -4.5083958e-001  1.9710455e+000 -4.2077698e-001  3.3860477e-001 -1.0845252e+000 -6.0070670e-001 -5.0103697e-001 -3.4951382e-001 -1.0898481e+000 -8.6321746e-001  4.4628056e-002  4.0536072e-001  1.3802783e-001 -5.8640335e-001  5.1245025e-001 -4.3198280e-001 -1.7739399e+000 -2.3680679e+000 -1.6262573e+000 -1.0105046e+000 -7.5043878e-001  4.8277246e-002 -9.8994633e-001 -3.8365135e-001 -4.4848736e-002 -1.7505200e-001 -8.3299793e-002 -1.5762061e+000 -2.2548007e+000 -1.6508311e+000  5.0222969e-002  5.0412880e-001 -1.0368043e+000 -2.5650815e-001  5.6686927e-001 -9.9293714e-001 -1.5296785e+000 -1.1781068e+000 -2.9682777e-001  2.3608661e-001 -5.5545907e-001 -9.4542053e-001 -5.2532921e-001 -5.8300782e-001 -1.9067146e+000 -7.5451667e-001 -1.6595791e-001 -2.5336777e-001 -8.9782392e-001 -1.5253014e+000 -1.6200186e+000 -6.3015563e-001 -8.5119427e-001 -7.9928003e-002 -1.9515157e-001 -4.9197288e-002
 -8.9990602e-001 -8.2259532e-002  4.7440797e-002  1.6553719e+000  8.5194892e-003  1.0332618e-001 -8.9555923e-001 -4.0933622e-001 -2.8310311e-001 -1.6452804e-001 -6.9003606e-001  6.8595430e-001 -3.6547019e-001 -1.7901858e-001 -5.0986222e-001 -4.0296594e-001  1.6741159e-001 -2.9865798e-001 -1.0412698e+000 -8.7171857e-001 -2.6395808e-001  3.2409141e-001 -5.3025562e-001 -9.5338243e-001  2.7275327e-002 -6.3215099e-001 -1.4369389e+000 -1.8012639e+000 -1.2685756e+000 -2.4414783e-001 -3.8065279e-001 -1.1005298e-001  1.2218474e-001 -2.6653767e-001 -4.3245620e-001  7.8849345e-002 -1.8145588e-001 -1.1290877e+000 -1.7743362e+000 -1.4583479e+000  2.3372330e-001  6.3327119e-003 -1.5403297e+000 -5.7760156e-001  1.9169080e-001 -4.8775194e-001 -1.7169915e+000 -7.8503264e-001 -9.1283116e-001 -2.0078449e-001 -4.9216352e-001 -7.1340365e-001 -6.0391096e-001 -4.1314288e-001 -1.6253729e+000 -9.6895544e-001 -3.7216439e-001 -3.1408481e-001 -5.9815548e-001 -1.1103490e+000 -1.0043465e+000 -3.5832168e-001 -7.2971895e-001 -1.9208435e-001 -6.0743252e-001 -1.8225046e-001
 -7.3733881e-001  2.5867127e-001 -3.3870809e-001  1.9714006e+000  1.8287985e-001  4.3312460e-001 -6.5489374e-001 -4.4726220e-001 -1.8288993e-001 -6.4936433e-002  2.8572564e-001  6.5116697e-001  4.5801425e-002  1.8880683e-001 -2.2121733e-001 -1.7963875e-001  2.0677829e-001  1.5392917e-001 -1.1913743e+000 -3.4132252e-001  4.1538290e-001  6.1201805e-001  8.7057951e-001 -2.5407881e-001  9.3077844e-001 -2.3294508e-001 -1.2068549e+000 -1.7208021e+000 -6.8094505e-001  9.6979946e-002 -2.3804429e-002  1.4563070e-001  1.5791221e-001  3.4863021e-002 -4.0017437e-002  8.6623895e-001  1.9323947e-001 -5.1382474e-001 -1.3706020e+000 -1.1489569e+000  3.2267135e-001  6.2735499e-001 -1.3664225e+000  1.0682583e-001  5.6005614e-001 -3.3454817e-001 -1.2950616e+000 -6.7950333e-001 -6.7909362e-001  6.0893659e-001  1.5430469e-001  2.2145429e-001 -3.5385496e-001 -2.6900156e-001 -1.2078783e+000 -3.5470629e-001  1.1781745e-002 -4.8687700e-001 -4.0548353e-001 -7.2933557e-001 -1.9214466e-001 -2.1473368e-001 -3.9116962e-001  1.0054261e-002  3.6540358e-002  6.8637402e-001
 -6.3286059e-001  1.2870460e-001  6.2038209e-002  1.0244683e+000 -1.8375558e-002  9.0169587e-001  7.3312448e-002 -5.0127310e-001 -2.2358810e-001 -1.5492205e-001  3.8758960e-001 -1.5204735e-001  4.9592500e-002  4.3902819e-001 -2.4874270e-002  3.1990347e-001  3.4203047e-001 -1.3878963e-001 -9.5983661e-001 -7.6848102e-001 -1.4328675e-001  6.0960639e-001 -4.2473789e-001 -3.9510656e-001  2.3319566e-001  6.9536756e-002 -1.9646107e-001  1.9999336e-001 -1.0793977e-001 -9.0758677e-002  8.4853032e-001 -1.6648520e-001  3.8281264e-002 -5.3228589e-001 -1.1996751e-001  8.7976729e-001  5.4092324e-002 -4.4119921e-002 -2.6857654e-002  1.7430134e-001 -2.3047740e-001  3.0220393e-002 -1.3810632e+000 -3.2093851e-001  3.3920921e-001  6.7513062e-001 -1.0197648e+000 -4.7234541e-001 -7.2712436e-001  4.0621558e-001  4.0451852e-001  4.0935005e-001 -5.9986380e-003 -1.4632454e-001 -1.2966081e+000 -1.7968688e-001 -3.8720286e-001 -4.2033634e-001 -1.0729905e-001  4.5307206e-002  4.6569125e-001  1.5871382e-001  9.8960331e-001 -3.4978746e-001  4.0360802e-001 -1.8829945e-001
 -1.5278806e-002 -5.9012875e-003 -3.9153863e-002  7.0589388e-001  6.8868269e-002  2.7402275e-001 -3.5724923e-001 -4.0538891e-001 -1.8537548e-001 -2.7429187e-001  4.8477072e-003  9.7380568e-002 -1.5008070e-001 -1.6692869e-001 -8.5543953e-002 -5.6516190e-002  3.7815258e-001  2.3641818e-001 -1.3326038e+000 -2.0885345e-001 -2.2059566e-001  4.9683905e-001 -4.8485965e-001  3.8793484e-001  4.5100056e-001  2.9322207e-001  1.8217443e-001 -2.6030118e-001  1.6672827e-001  9.0601174e-002  3.1442230e-001 -2.6921190e-001  1.4897068e-001 -1.6789263e-001 -2.9123095e-001  3.2217861e-001  2.1747560e-001  4.3218565e-001  1.5925818e-001  1.6685189e-001  2.8592132e-001  5.1606019e-001 -7.5321010e-001 -2.2306771e-001  3.4353063e-001  1.2523903e+000 -3.5214443e-001 -8.8914765e-001 -5.8168062e-001  6.0279769e-001  5.1568462e-001  3.2806580e-001 -4.7749711e-002 -2.1788041e-001 -4.2359946e-001 -3.4057808e-001 -5.0813907e-001 -2.5446736e-001 -3.1833501e-001 -7.1565830e-001 -3.5376362e-001  2.2689449e-001  7.3941244e-001  1.6520880e-001 -1.7956504e-001  6.0270366e-001
 -9.3876361e-002 -1.2029198e-001  3.4161057e-001 -3.9042504e-001 -7.8529689e-002 -3.7492067e-001 -8.7708958e-002 -6.4537991e-001 -2.1366388e-001 -2.0222232e-001  3.2843898e-001 -1.8904634e-001 -3.1570496e-001 -3.7278190e-001 -9.4488501e-002 -8.6010062e-002 -1.8859808e-001 -3.7269053e-002 -7.2793716e-001 -9.7862282e-002 -4.5023200e-001  2.4242316e-001 -2.0638166e-001 -4.3934533e-001 -2.7094994e-002 -2.3393951e-001  4.1505472e-001  3.2268235e-001 -1.7511596e-001 -3.3822097e-001 -2.1432066e-001 -4.6779397e-001 -6.7012285e-001 -6.8155579e-001 -3.5086216e-001  1.0723039e-001 -2.6708198e-002  2.8799055e-001  2.3151765e-001  4.2786703e-001 -5.1140567e-001  5.8127296e-002 -8.6591163e-001 -1.8539556e-001  2.7784455e-002  4.6631646e-001 -2.5671693e-001 -2.2197924e-001 -8.0799073e-001  2.6009214e-001  1.2717576e-002 -3.5577113e-002  5.6567204e-003  1.7948080e-001 -3.8212744e-001 -4.4876349e-001 -3.1454220e-001  6.9680074e-002 -4.0768347e-001 -1.7449029e-001 -6.7780881e-001 -1.4315314e-001 -5.4334971e-001  2.1478857e-001 -1.1241219e-001  2.7075220e-001
  2.0723810e-001 -1.2017211e+000  2.0387895e-001 -4.2349044e-001 -4.4786058e-001 -6.0525356e-001 -6.5558522e-001 -7.5931047e-001 -7.1265330e-001 -4.7204673e-001  1.2199425e-002 -6.8015692e-001 -9.0669539e-001 -7.6089563e-001 -9.2967096e-001 -1.1238836e+000 -1.5463894e-001 -5.0845570e-001 -5.2425570e-001 -2.6383234e-001 -5.7836294e-001  1.3968724e-001 -9.4169799e-002 -2.2283505e-001 -4.9770297e-001  7.7091275e-003 -2.8262781e-001 -8.2239572e-001 -5.7960723e-001 -7.5496899e-001 -7.1418367e-001 -8.0931811e-001 -7.9095931e-001 -5.6394148e-001 -6.8656048e-001 -5.0650123e-001 -8.7094209e-001 -7.4855203e-001 -7.8312532e-001 -5.6665371e-001 -3.5775485e-001 -5.1146732e-001 -4.4328208e-002  1.9543461e-002 -6.7755441e-001 -3.3382419e-001 -2.7748413e-001 -8.3653565e-001 -1.0343325e+000  1.6386456e-001 -7.3424475e-001 -9.0090369e-001 -7.3858347e-001 -3.2606575e-001 -4.7047524e-001 -3.0254376e-001 -4.3661375e-001 -1.5685967e-001 -4.6137247e-001 -8.2590999e-001 -1.6205447e+000 -1.1904957e-001 -9.1161471e-001  4.4331687e-001 -3.4453440e-001 -8.3610240e-001
 -5.5988604e-002  2.5077785e-002  1.5644187e-001 -3.4440153e-001  2.4953467e-001 -1.4557956e-001  4.8126021e-001  2.6915758e-001 -2.2134933e-001 -3.3248945e-001  1.7672301e-001 -4.2595012e-001 -5.3828847e-001 -6.3755377e-001 -1.8122106e-001 -2.1096923e-001 -1.8871008e-001 -2.4525481e-002  6.2825558e-001  8.8627528e-003  1.3612007e-002 -1.2810846e-002 -3.4369037e-001  5.4876222e-002 -5.8810801e-001  1.4344956e-001 -3.6019048e-001 -3.1163950e-002 -2.0845842e-001 -4.1305663e-001 -1.0127766e+000 -5.6826141e-001  5.7072365e-001  4.0876318e-001 -2.6588489e-001 -1.1961983e+000 -3.5561155e-001 -7.2810245e-001  1.7111683e-002 -5.3841148e-001 -7.1521035e-001 -7.0008515e-001  4.2095061e-001 -4.2993400e-001 -1.1414827e-001 -5.3921896e-001 -4.0172779e-001 -2.7617295e-001 -6.7101082e-002 -1.7159053e-001 -2.3903715e-001 -3.3477708e-001 -3.0243608e-001  1.0176010e-001 -1.1030203e-001 -5.4232465e-002  2.1044731e-001  3.2239517e-001  6.2389886e-001  5.2317246e-001 -1.7551894e-001  8.5811506e-001 -6.0394804e-001  1.2907077e-001  4.7297103e-001  1.0168282e-001
 -6.0172490e-001 -4.5508464e-001 -2.7752132e-001 -2.5287534e-002 -9.3749506e-002 -2.3793182e-002  4.0893009e-001  7.3019976e-002 -3.5416723e-001 -4.0269115e-001 -2.3533721e-001 -6.6116263e-001 -7.2651209e-001 -2.9698202e-001 -3.0873051e-001 -2.3740568e-001  2.3066555e-001  1.0612331e-001  1.1466228e+000  4.0259749e-001  4.1416027e-001 -1.7910595e-002  7.5793506e-002  3.3906624e-001 -5.3869821e-001  5.2789703e-001  1.5217364e-001  3.2695378e-001  6.2046493e-001 -3.1738693e-001 -4.5283899e-001 -3.3948241e-001 -1.9764947e-002 -4.8106213e-001 -2.9300702e-001 -4.1041704e-001 -7.2026876e-001  5.7153748e-001  5.3835143e-001 -1.7680843e-002  6.3525361e-001 -4.8408280e-001  7.2320649e-001 -5.0490260e-001  6.9980260e-002 -1.4051092e+000  2.7488810e-001 -4.0108333e-001  4.9924755e-002 -3.9367696e-001 -3.3671498e-001 -4.4477408e-001 -3.3320160e-001 -6.9418698e-001 -7.6680350e-001 -1.3691634e-001 -3.9697936e-002 -4.0889016e-001  3.2763233e-002  1.5766509e-001  5.7229300e-001 -6.4819979e-002 -4.5949180e-001  5.5364466e-001 -8.2915898e-001  1.7568525e-001
 -5.5843435e-001 -7.8596278e-001 -3.7364194e-001 -9.8204537e-001 -5.5323608e-001  1.4467111e-001  3.5127457e-001 -1.2779286e-001 -3.4531406e-001 -8.5741566e-001  6.0320516e-002 -6.1596254e-001 -1.3194696e-001  4.1236727e-001  8.7593936e-001  9.0230468e-001 -5.5987592e-001 -1.6112949e-001  1.3105563e+000  4.9877264e-002 -1.0984984e-001 -4.3570764e-001  2.4707928e-001 -3.6971271e-001 -4.9058715e-001 -1.4565397e-001  3.2793924e-001  6.5670286e-001  1.0709765e+000  1.4862348e-001 -4.6693603e-001 -4.4907885e-001 -2.7378018e-001 -4.9579604e-001  3.0593253e-002 -6.5646526e-001 -2.0457404e-001  8.0411459e-001  1.1110841e+000  7.5543360e-001  6.6136461e-002 -2.0758173e-001  1.2000770e+000  3.6554202e-001  5.0912471e-001 -5.0076125e-001  2.5493948e-001  1.1003214e+000  1.2444053e+000 -6.7549282e-001  2.5605572e-001  1.3815560e-001  1.7358727e-001 -3.2511713e-001 -1.4028341e-001  1.7562269e-001 -6.2630889e-001 -5.6734375e-001 -2.7437634e-001  6.1824823e-001  6.2282905e-001 -2.8425564e-001 -1.8678654e-001  2.5010596e-001 -3.6535375e-001  6.7162919e-001
 -2.0433761e-001  1.6237175e-001  1.0490736e-001 -1.1825379e-001 -6.0489767e-001 -7.4110722e-002 -2.5449224e-002  5.1237786e-001 -4.3781997e-001  3.4970613e-002  2.9688391e-002 -2.1925864e-001 -3.4600327e-001  8.9840175e-002  9.0238646e-002  2.2303235e-003 -9.0714169e-002  1.5618403e-001  8.8516058e-001  5.7280657e-001  5.7242461e-001  2.4014711e-002  8.2442342e-002  1.1470006e+000 -3.8070309e-001  4.5679791e-001  6.5544215e-001  6.3613364e-001  1.2102416e+000  3.5571356e-002 -2.6140174e-001  3.6678836e-001 -9.0365702e-002 -5.6956192e-001  4.7191428e-001 -7.5783983e-001 -1.2692562e-001  1.1889899e+000  8.3235497e-001  6.4222070e-001  7.4899639e-002 -2.8294323e-001  1.1193573e+000  4.5362934e-001 -1.8802179e-001  1.0772501e-001  9.2496930e-001  6.5803089e-001  3.9026380e-001 -7.6690760e-001 -1.3776354e-001 -6.9741564e-002  2.1662242e-001 -2.8723890e-001  6.4319771e-001  2.4762528e-001 -2.1219565e-002 -6.4822601e-001  6.2957228e-001 -1.4599071e-001  5.2995331e-001 -2.9679020e-001  2.2939678e-001  7.4916662e-003 -3.9634943e-001  1.1501721e+000
 -3.5033165e-001  1.8933599e-001 -2.9809752e-001 -1.0982224e+000 -4.8438144e-001  1.6869271e-001 -3.5969060e-001 -2.0628240e-002 -4.7753249e-001  1.6852787e-001  2.5193812e-001 -1.5043846e+000 -5.2847965e-001 -5.9372098e-002  4.5717667e-001 -3.4410345e-002 -6.3657010e-002 -5.1624682e-001  1.4945740e-001  7.1440866e-001 -4.9010380e-002  2.7697799e-001 -1.4189280e-001  1.0640886e+000 -1.0890695e-001  4.4962198e-001 -5.5566475e-001 -6.6452661e-001  4.6025752e-002 -2.7888199e-001 -1.3167566e-001 -7.3163985e-002 -7.1593777e-002 -3.4215964e-002  4.9342834e-001 -1.1301329e-001 -4.7321978e-001  2.2313173e-001 -5.4840881e-002 -1.8409953e-001  2.9416100e-001  3.4935169e-002  1.2925815e+000  6.0644131e-001  4.4501495e-003  9.8325066e-002  7.2683684e-001  1.6473319e-001  3.2260887e-001 -3.1795915e-001  4.6802499e-001  1.1584114e-001 -9.8994516e-001 -5.9669289e-001 -7.3843388e-001  3.4701281e-002 -1.0836500e-001 -2.5721906e-002  6.8637432e-002 -8.3841773e-001 -1.3454863e+000  7.9649601e-002  8.7206297e-001  7.0416456e-001  1.1042322e-001  1.8176401e+000
  5.2889198e-001 -9.2411145e-001  5.4058165e-001 -7.8681162e-001 -7.3014800e-001  1.3058754e-001 -5.0991068e-001 -7.6468418e-002 -1.8501340e-001 -2.9653388e-001 -4.0442316e-001 -8.1540546e-001 -4.0836550e-001 -5.2144554e-002  2.9001117e-001  1.3618670e-001 -3.4464592e-001 -9.7853865e-001  8.8553026e-002  7.4167980e-002 -1.7679280e-001 -4.8736153e-001  6.0403889e-001 -7.5802390e-002 -2.3493608e-001 -3.9162589e-001 -7.5630213e-001 -6.5686292e-003  8.6774176e-002  1.2909567e-001 -6.7395863e-001 -1.4354086e-001 -5.4412145e-001  3.9669840e-002  2.3918687e-002 -2.6612763e-001 -6.9541383e-002  3.7908251e-001 -6.1110975e-001 -2.1788119e-001 -3.8812703e-001  1.1949330e-001  2.2250870e-001  1.3366836e+000 -1.5567813e-001 -6.6912280e-001  8.2227411e-001  2.8158425e-001 -8.2645789e-002 -6.6266198e-001  4.7759353e-001  5.5602801e-001  2.4018696e-001  1.0338077e-001  7.8915807e-001  7.0359627e-001  2.6116142e-001 -5.7023607e-001 -4.7323632e-002  3.2433223e-001  7.3148401e-001 -6.7342311e-001  2.8013826e-001 -3.1909673e-001 -1.4360811e-001  8.9493892e-001
  8.7850084e-003 -8.7761510e-001 -8.3875945e-001 -1.4420280e+000 -7.0783250e-001  3.8904276e-001 -5.3562077e-001 -8.2911395e-001 -2.1680972e-001 -1.0274679e+000 -4.3370594e-001 -1.0719004e+000 -3.3336427e-001  1.0265535e-001 -3.5821744e-001 -2.6224858e-001 -4.5631196e-001 -9.4752202e-001 -2.9900410e-001  3.5582268e-001 -8.6809220e-001 -8.5865174e-001  1.2266666e+000 -3.7741582e-001  4.3088143e-002 -8.1636205e-001 -8.5911439e-001 -1.1571271e+000 -3.7695283e-001 -1.1436031e+000 -1.1588355e+000 -8.6220907e-001 -6.3042606e-001  4.5992152e-001 -3.2286291e-001 -1.7708332e-001 -8.6532638e-001 -6.5980406e-002 -5.3256583e-001 -6.4055625e-001 -7.5823962e-001  2.7948698e-001  5.1975899e-001  1.8842571e+000 -9.7869414e-002 -3.3666623e-001  2.6606059e-001  5.7081802e-001  9.4886160e-002 -1.5439244e-001  1.2833510e-001 -4.9955898e-002  6.6545504e-002 -4.6162760e-001  3.5324185e-001  2.6966259e-001 -4.6322580e-001 -6.2544992e-001 -8.6664475e-001 -5.0381109e-001  1.0422979e+000 -1.1410492e+000 -8.0601368e-001 -4.7944480e-001 -1.4364993e+000  2.8779604e-001
 -4.9775420e-001 -9.0862122e-003 -2.1341388e-001 -1.7430687e+000 -2.1334561e-001  3.1989801e-001 -1.3585858e-001  8.5821304e-002  1.0183483e-001  2.2423313e-001 -4.1152569e-001 -6.0496908e-001  1.8964813e-001  3.9861185e-001  4.5619098e-001  2.3158413e-001  4.2929498e-001 -3.3054610e-001  7.5526634e-001 -2.2353250e-001  2.0203592e-001 -3.8548362e-001 -2.3820037e-001 -3.6892697e-001 -6.4377630e-001 -4.8992202e-001 -1.9383410e-001 -5.0249107e-001 -4.9743246e-001 -5.1288095e-001 -7.1042023e-001 -3.1880994e-002 -5.9166317e-001 -3.2589518e-001  2.0968779e-001 -1.0285451e+000 -2.8436811e-001  1.9966311e-001  5.3742912e-002 -7.7788070e-002 -6.2642168e-001 -4.4111898e-001 -3.9267968e-002  7.6011230e-001 -4.7298910e-002 -8.5021374e-002 -1.4991933e-001  7.5391019e-004  2.6498931e-001 -5.6636526e-001 -2.8920349e-001  1.8325344e-001  3.5807254e-001  1.1311354e-001  6.7563080e-001  1.3707515e-003  5.7141610e-001 -1.2575662e-001 -1.2520837e-001  7.6155987e-002  1.9784528e-001 -8.1792458e-001 -3.1065458e-001 -4.8884662e-001 -1.0851174e+000 -3.1956419e-002
  1.3044105e-001  5.0222047e-001  4.0808629e-001  2.7779249e-001  3.2197542e-001  2.8149762e-001 -1.4349594e-001  7.0110088e-001  4.9511470e-001  1.2849721e+000 -2.2082863e-001  8.6044554e-001  2.4917847e-001  6.5573631e-001  1.0626605e-001 -8.6132094e-003  1.0061833e+000  6.5712881e-001  1.3438772e+000  1.1118878e+000  1.0300554e+000  2.5999429e-001  4.1695508e-001 -2.5400102e-001  1.5000521e-001  8.2143130e-002  7.8278635e-001  5.1405735e-001  7.5739301e-001  2.3807172e-001 -1.9791192e-001  9.9223680e-001 -5.5439846e-001 -4.0112030e-001  8.0166040e-001 -6.7000749e-001 -2.0534933e-001  6.8250572e-001  4.1378822e-001 -1.8115375e-001  4.1858845e-001 -1.3644113e-001 -3.6281984e-001  3.1388148e-001  1.5852890e-001  4.9475389e-002  5.4556151e-001 -7.8583069e-002  6.1546372e-001 -7.9483017e-002 -3.4303654e-001 -6.1482285e-001  3.8103501e-001 -3.2134494e-002  8.9883712e-001  1.6541471e-001  9.5024189e-001 -4.1004315e-002  4.4291688e-001  1.0466943e-001  4.5998129e-001 -1.1047841e-001  1.2378284e-001  5.3230578e-002 -1.0306253e-001  1.5276980e+000
 -2.8890048e-001  3.7797664e-001 -2.2991545e-001 -8.3705909e-001 -4.1790219e-002 -3.1782235e-001 -6.2239294e-001 -4.5733103e-002 -1.2795858e-001  6.7135810e-001 -5.8447824e-002  4.3936246e-001  4.2913711e-001  6.0304757e-001 -5.0812337e-002 -1.8482150e-001  1.8699930e-002  3.1044654e-001  4.9608893e-001  4.3084393e-001 -5.6674933e-001  1.5317315e-002 -8.1319312e-001  3.9520543e-001 -2.3877428e-001  4.0829953e-001  2.7400980e-001 -2.1439254e-001  1.6447581e-001  6.4141943e-001  2.5999842e-001  4.1545846e-001 -1.7951370e-001 -5.7830242e-001  5.0614672e-001  1.0619904e-001  6.1979797e-001 -8.8513965e-002 -6.5269050e-001 -3.4593589e-001  7.7837635e-001 -2.0992362e-001  7.1989937e-003  3.2793623e-001  6.2743336e-001 -3.9869623e-001  1.0669685e+000  1.3740682e-001  1.3918017e-001  2.5605302e-001 -1.3257046e-001  5.4483774e-002  1.4528415e-001  2.5418332e-001  1.5071509e+000  2.2468730e-001  5.6201970e-001 -6.4071281e-001  1.2602801e-001 -3.4851319e-001 -4.7918902e-001 -3.2367100e-001  1.2160155e+000 -6.8890987e-001 -2.7928455e-001  1.7797484e+000
  3.1262113e-001 -1.4410379e-001 -8.5485029e-001 -1.8940291e-001  1.3085158e-001  6.1260208e-001  3.0892798e-001 -8.2937197e-001 -1.1086855e-001  9.9014205e-002 -1.0566925e-001 -3.5774558e-001 -1.9166066e-001  2.9655263e-001 -5.1533465e-001 -3.2879446e-001 -4.0741919e-002  1.2548752e-001 -1.6915755e-001  3.7479348e-001 -3.3066928e-001  1.3759020e-001  1.1269424e-001  1.9411263e-001  2.0481726e-001 -2.0008834e-001  4.0691467e-001  6.3631468e-001  4.0883896e-001 -8.1270121e-001 -1.6250154e-001 -3.9823759e-001  8.6379620e-002 -9.8886519e-002 -4.2080999e-001 -3.3270424e-001 -6.1454276e-001  4.0056375e-001 -2.9524270e-001 -1.7783698e-002 -8.7793651e-002  2.7700933e-001  6.3321567e-001 -2.3700116e-001  3.6629924e-001 -3.6354497e-001  7.8389276e-001  4.0756462e-001  1.1996182e-001 -1.1140565e-002 -3.7375301e-001 -3.1471184e-001  3.1892126e-002 -1.8642493e-001  5.7536746e-001  1.1142977e-001 -9.4172364e-002 -6.5086049e-001 -7.5086967e-001  5.9249985e-001 -5.8104899e-002 -5.2590684e-001  9.9864486e-002 -6.7884497e-001 -8.0042151e-001  5.1645762e-001
 -3.7145094e-001 -5.2679370e-002  6.9360194e-001 -2.5510191e-002  7.1133153e-002  1.4706822e-001 -8.9654568e-003 -1.0664693e-001 -8.7470487e-002 -2.2285347e-001  7.0916553e-002 -8.6287664e-001 -7.4396388e-002  3.5748187e-001 -5.0425065e-001 -4.9200986e-001 -5.4259188e-001 -3.5514476e-002  1.8468181e-001 -4.1332215e-002 -4.2239520e-001 -2.8626941e-001  1.1626267e-001  2.2814360e-001 -3.9933394e-001 -2.1554223e-001  2.0904005e-001  1.0630892e+000  7.4007955e-001 -1.1146297e+000 -6.6204065e-001 -3.0934154e-001 -7.5393919e-001  1.7362165e-002 -8.2020305e-001 -5.3579651e-001 -8.5080516e-001  6.9563913e-001  5.9069136e-001 -9.3103789e-002 -3.1635583e-001 -5.0354525e-001  3.6659429e-002  1.5012937e-001 -5.8309868e-002 -8.2631014e-001  2.2577734e-001  1.8447690e-001  4.5082327e-001 -3.4668512e-001 -5.0033325e-001 -4.5392395e-001 -1.0756790e-001 -4.7934244e-001 -5.3851382e-002  9.4508413e-002 -4.3286691e-001 -3.8087160e-001 -4.0204441e-001  1.8561421e-002 -1.9929739e-003 -4.7847534e-001 -5.1604271e-001 -2.0703646e-001 -3.7972662e-001 -6.1736221e-001
 -3.3269391e-001 -1.2648319e-001  1.0910899e+000 -7.1868827e-001 -3.1029333e-001 -1.6058490e-001  3.8457683e-001  7.8023743e-002 -3.7605011e-001 -2.7811803e-001  3.2786130e-002 -4.8262183e-001 -4.5076933e-001 -7.4063237e-002 -2.0911933e-001 -1.5429852e-001 -6.1976899e-001 -5.5998516e-001  3.7196483e-001 -8.6423782e-002 -1.4709578e-001 -1.5353461e-001 -9.4588007e-002  1.2723129e-001 -4.2042008e-001 -2.6084872e-002  1.3914229e-003  4.2776313e-001  5.2835331e-001 -4.9569532e-001 -3.4891295e-001 -3.7918628e-001 -1.8769854e-001 -3.4044026e-001 -8.2612896e-001 -8.0315661e-001 -7.6385373e-001  5.2773871e-001  4.0524040e-001  6.7503576e-002 -1.6999849e-001 -5.6116959e-001  2.3536634e-001 -3.5229277e-001  2.3318546e-002 -2.7983260e-001 -2.3689087e-001  7.1615968e-001  2.1791368e-001 -3.9873189e-001 -3.1649671e-001 -2.9551336e-001 -4.7637435e-001 -4.7900025e-001 -2.6425049e-001  1.8226215e-002 -1.0654158e-001 -4.4121209e-001  1.5531952e-002  3.7825369e-001 -1.5219514e-001 -4.5399955e-001 -7.8578017e-001 -4.4044605e-001 -2.8687027e-001 -1.4832740e-001
 -4.5461381e-001 -3.7629247e-001  9.0443985e-002 -1.3130600e+000 -6.3546223e-001 -5.6452937e-001 -4.7441239e-001 -5.0478679e-001 -3.3684845e-001 -1.0635877e+000 -3.1884115e-001 -9.9581779e-001 -6.9227998e-001 -3.2198098e-001 -4.1781148e-001 -2.2796114e-001 -1.2231238e+000 -6.5156708e-001 -7.3236916e-002 -2.7777402e-001 -8.9729375e-001 -6.6007364e-001 -1.0447733e+000 -2.0253383e-001 -5.8096596e-001 -3.9636858e-001 -1.4286653e+000 -1.1780422e+000 -9.6969298e-001 -2.7210290e-001 -8.6828807e-001 -6.5940716e-001 -1.0827147e+000 -1.0461820e+000 -3.3945176e-001 -3.6896239e-001 -5.0143371e-001 -4.2213200e-001 -4.4076731e-001 -5.8544424e-001 -3.6356478e-001 -3.1421221e-001  4.3352745e-002 -1.3949319e+000 -6.5720912e-001 -5.9698859e-001 -5.5889415e-001  9.1754282e-002 -9.2337520e-002 -1.3002328e-001 -7.0601493e-001 -5.1239670e-001 -6.2975269e-001 -3.7641678e-001 -2.3973279e-001 -2.6058259e-001 -3.9122542e-001 -1.1629646e-001 -2.9445718e-001 -3.0420151e-001 -8.0282301e-001 -3.6183421e-001 -3.3721218e-001 -1.6137798e-002 -4.7136610e-001  2.7504762e-001
 -3.3198895e-001 -8.5561938e-001 -1.9627174e-001 -8.1109272e-002 -6.5296737e-001  2.1714809e-001 -2.7508927e-001 -7.3730294e-001 -2.7299767e-001 -8.6636353e-001 -1.6958430e-001 -3.3311580e-001 -5.4441591e-001 -3.5241428e-001 -4.4274942e-001 -1.6579129e-001 -5.5008134e-001 -8.2155235e-001 -8.1547334e-001 -1.6659508e-001 -7.8569025e-001 -5.7267082e-001 -1.5740413e-001  8.2075248e-002  6.3892660e-002 -9.8293727e-002 -8.9279011e-001 -1.2657543e+000 -8.2864747e-001 -5.6993690e-001 -3.7723634e-001 -7.0641847e-001  3.6008156e-002  3.4258329e-001 -1.0434574e-001  3.0035050e-001 -8.9508509e-001 -6.3688293e-001 -9.6356913e-001 -7.6706884e-001 -6.8064828e-002  1.7079956e-001  7.4393761e-001 -5.6287871e-001 -7.5230544e-002 -4.7580018e-001 -2.7374392e-001  4.2327219e-002  9.6390559e-002 -4.2098667e-001 -2.7602858e-001 -1.9455384e-001  6.5765749e-002  1.1660754e-001  2.2106949e-001 -1.5020307e-001  8.4081205e-003  3.6031295e-001 -5.9308493e-001  4.9975309e-001  1.0813113e-001 -4.4417039e-001 -3.7119054e-001  5.8111261e-002 -1.8140312e-001  2.0755457e-002
 -9.2538250e-001 -3.5761781e-001 -2.9988804e-001  1.8519586e-002 -3.5621209e-001 -2.1689888e-001 -2.3722071e-001 -6.4395397e-001 -2.9629600e-001 -7.3362626e-001 -1.7926115e-001  1.2315185e-001  3.5048896e-002 -2.4665639e-002 -4.3362398e-001 -2.3588338e-001 -3.9898786e-001 -7.6015592e-001 -3.6107741e-001 -2.7148642e-001 -3.1018783e-001 -8.6205191e-001 -1.5243055e-002 -4.1891818e-001 -3.2290600e-001 -2.4723442e-001  4.2324868e-002  5.6162311e-001  6.0005751e-001 -4.3778763e-001  1.0056358e-002 -3.0268378e-001  1.1073357e-001  1.7674362e-001 -5.1664940e-001  7.2801029e-002 -6.4584054e-001  2.8048567e-001  5.2584893e-001  5.2551673e-002 -1.1915340e-001 -4.0593160e-001 -8.5520813e-001 -4.1463825e-001 -2.5260959e-002 -4.7179801e-001 -4.4893413e-001 -2.9088778e-001 -3.0787984e-001 -7.6482646e-001 -3.8242217e-001 -6.0094913e-001  8.2291108e-002 -3.2969025e-001 -4.0795506e-001 -7.7243878e-001 -3.1664833e-001 -1.7653509e-001 -3.8779056e-001  9.2021531e-002  2.7321628e-001 -1.1840505e-001 -1.5628304e+000  4.0861394e-001 -5.2762383e-001 -1.6309707e+000
  3.8936227e-001  1.7144391e-001  2.4820367e-001  2.1608537e-001 -2.1995974e-002 -1.0254453e+000  1.2194563e+000  4.2708783e-001  4.5518637e-001  2.4030863e-001  4.8774707e-001 -1.9158655e-002  6.6570891e-001  6.4445670e-002  5.0772569e-002 -1.4007651e-001  4.6595456e-001  2.6684433e-001  2.1303376e-001  4.9521149e-001  7.7124391e-001  1.2607645e-001  4.6034372e-001 -2.3904886e-001 -9.3255140e-002 -8.3009175e-002  5.9917422e-001  1.3340074e+000  1.3695183e+000 -1.0210069e-001  4.7268989e-001  4.8249923e-001  4.5901816e-001  8.3116533e-001 -1.2488128e-001 -3.9538899e-001 -7.6326823e-001  1.3561676e+000  1.6323416e+000  7.9064712e-001 -7.9531954e-001 -4.4581331e-001 -1.6628401e-001  5.8439615e-001  1.3797296e-001 -7.4205026e-002  1.6593161e-001 -1.8013973e-001  3.9455050e-001 -5.3601488e-001 -5.2999519e-001 -6.8989058e-001  4.8994728e-003 -6.1707188e-002 -1.2628074e-001 -1.7574324e-001 -2.1116666e-001  1.3704915e-001  1.5646874e-002  1.1113209e+000 -6.4970155e-001  8.6097615e-002 -1.2834334e+000 -3.3777331e-001 -5.8975962e-002 -2.2648333e-001
 -2.8993040e-001  6.2121248e-002  7.4441752e-001 -7.4155330e-001  1.9117960e-001 -1.4112108e-001  9.0852568e-001  7.5910520e-002  2.9357450e-001  3.3731519e-001  2.2626368e-001  1.2415062e-002  5.4737710e-001 -1.1437979e-001  2.1590557e-001 -5.3174082e-002  1.6486463e-001 -2.2165826e-001 -1.6331516e-001  2.1820155e-001  2.8366852e-001 -1.8591053e-001 -3.7032220e-001 -1.2882581e-001 -5.1357107e-001 -1.5020772e-001  4.4084863e-001  6.5080486e-001  3.1720738e-001 -4.2610596e-001  4.4744224e-001 -6.2283232e-002 -3.7280376e-002 -1.0808226e+000 -6.4504854e-001 -8.8830839e-001 -7.0824886e-001  4.8866278e-001  3.2886733e-001  5.5777225e-001 -9.1706876e-002 -7.2474790e-001 -2.6121113e-001 -1.6241179e-001 -3.0030588e-001 -2.6687787e-001  2.0921286e-001 -6.5360868e-001 -3.3773809e-001 -3.6332276e-001 -4.1593903e-001 -6.4552561e-001 -2.6631403e-001 -3.6623923e-001  2.1607413e-001 -1.0229361e+000 -2.7517679e-001 -3.4137839e-001 -1.4373083e-001  4.4688752e-001 -7.6652483e-001 -2.4891221e-001 -8.5262416e-001  5.9345338e-001 -3.5958254e-001 -5.7843295e-001
  5.6612314e-002 -3.1262011e-001 -2.8023768e-001  5.9847833e-003  1.5490208e-001 -2.6441386e-001  5.7611382e-001  1.5646152e-002  8.7414341e-002 -7.8165583e-001 -5.2952818e-001 -1.2987132e+000 -5.8435553e-002 -9.0424369e-002  7.8962969e-002 -2.2062990e-001 -9.9590418e-001 -2.8526445e-001  2.3752618e-001 -6.4964860e-001  4.2977999e-001 -6.6414823e-001 -1.0366757e+000 -2.7863077e-001 -9.5606975e-001 -1.6480133e-001  1.4313508e-002 -1.3330451e-001 -2.7737737e-001 -6.7168873e-001 -1.4932303e-002 -4.4074809e-001 -5.5720502e-001 -6.0204052e-001 -1.5061674e-001 -2.2990624e-001 -8.0550322e-001 -2.1029143e-001 -4.5460250e-002 -2.8919640e-001  6.9694737e-001 -1.1833443e+000 -3.1029091e-001 -1.2236346e+000 -1.0332677e-001 -3.1807343e-001 -6.4459829e-002 -6.6159668e-002 -8.8472310e-001 -7.9074929e-001 -2.6694455e-001 -8.4214130e-002 -2.9227556e-001 -8.8209657e-001 -1.4362667e+000 -7.9615532e-001 -5.4048462e-001 -5.5330346e-001 -3.5937357e-001 -2.4332544e-001  1.6366102e-001 -4.4312749e-001 -2.4039966e-001  1.1614270e+000 -3.2591272e-001 -1.3265578e+000
 -1.0034392e-001 -8.0166684e-002  1.7481776e-001 -7.8255459e-001  5.8257749e-002 -2.3474748e-001  6.9807593e-001  5.0507853e-002  5.7373700e-001  2.5873794e-001  2.5797884e-001 -4.0651501e-002  5.1589424e-001 -1.9143277e-001  1.4567360e-001 -5.3029210e-001 -4.1919737e-001  3.6437178e-001  3.7089917e-001 -2.3453844e-001  3.4527155e-001 -4.2570752e-001 -5.8803938e-001 -4.3135011e-001 -4.5100605e-001 -4.3925983e-001  3.9183868e-001  1.8134045e-001  3.4412971e-001 -2.2760622e-001  1.9294269e-001  1.6619757e-001 -4.6328703e-001 -2.1602993e-001  3.9442849e-001  1.6448835e-001 -6.5518074e-002  4.6708456e-001  2.4615021e-001  4.0301499e-001  3.4046996e-001 -6.7692032e-001  4.0984532e-001 -1.1967180e-002 -3.3528629e-001 -2.5563648e-001 -1.6744600e-002  5.6041044e-001 -3.0273653e-001 -4.4356527e-001 -1.0372650e-001  1.2825711e-001  1.7641398e-001  1.0128738e-001  2.2259812e-001 -2.5956393e-001  1.4508660e-001 -9.2647665e-002  2.4601950e-001  3.0820782e-001  1.1920615e+000  4.3323388e-001  1.1793391e-001  9.4601722e-001  9.7729281e-001 -5.5135063e-001
  2.6605567e-001 -2.1136571e-001  2.6122299e-001 -1.0242280e+000  1.8000878e-002 -6.4800265e-001  8.2644256e-001 -8.4355481e-001  2.0838650e-001 -1.9481094e-001 -1.8931058e-001 -3.4350655e-001  4.8345373e-001  1.3507439e-001 -5.0364419e-001 -6.4744076e-001 -6.3167610e-001  6.1848832e-002  1.7608118e-001 -1.3032575e-001 -1.8518727e-001 -7.1804141e-001 -6.7730987e-001 -1.1510339e+000 -4.8686997e-001 -1.0905525e+000  5.0536288e-001  9.0018486e-001  4.6068671e-001 -1.0540489e+000  3.9704542e-001 -5.8670428e-002 -1.0895718e+000 -6.8354232e-001  2.8254241e-001  1.0648412e+000 -9.6115336e-001  5.3836289e-001  1.0210528e+000  8.7189694e-001 -7.1473131e-001 -6.7533554e-001 -1.1596393e+000  2.3372456e-001 -1.0712342e+000 -3.3980196e-001  4.2035153e-001  9.9565596e-001  3.9468553e-001 -3.9171545e-001 -3.4955234e-001 -2.9227431e-001  1.9478898e-002 -1.0308816e-002  1.0445804e-001  5.9275951e-001 -1.8558753e-001  5.3946652e-002 -6.7363127e-001  4.2857447e-002  7.8919331e-001  1.4943514e-001  3.2897292e-001 -9.2970755e-001  9.0023576e-001 -1.6132167e+000
  7.5222016e-001  5.0621015e-001  8.6602376e-001 -1.2964464e+000  3.5865996e-001  5.9063830e-002  1.0902105e+000  2.1053518e-001  6.3140196e-001  2.9570810e-002  6.5858351e-002 -2.6335194e-001  9.6271447e-001  7.2362302e-002  3.3773084e-001  4.1511874e-001 -5.7592476e-001  3.9378713e-001  1.2442065e+000 -1.3170636e-001  3.0625101e-001 -5.0774709e-001 -3.1216874e-001 -1.0057657e-002 -2.0129127e-001 -5.0814731e-001  7.7912138e-001  1.2827990e+000  6.5997511e-001  7.2822381e-001  7.5272570e-001  3.9846364e-002 -1.4191952e-002  2.4441684e-001  2.4931578e-001  6.6006830e-001  1.0103254e+000  1.4630207e-001  1.2982832e+000  1.1381210e+000 -1.9549075e-001 -1.0961989e-001  2.6496114e-001  2.3150380e-001 -4.5304982e-001 -4.8106196e-001  2.2451085e-001  1.5328207e+000  6.8738027e-001 -9.2038552e-001  3.5344320e-001  6.7840346e-001 -1.6030574e-001  1.9991089e-001 -1.9655207e-001  6.8010222e-001  1.5481065e-001  1.6786878e-001  5.0570228e-001  1.5875833e-001  9.3839411e-001 -2.8059123e-003 -8.7249541e-001  2.9082779e-001  8.3890201e-001 -1.4654346e+000
 -2.2505731e-001  6.3812537e-001 -8.2223547e-001 -8.1407168e-001  1.1586755e+000 -2.4778333e-001  3.0630657e-002  6.0208822e-001  2.8832761e-001  5.0373825e-001  5.6909972e-001 -1.5568485e-001  2.4719103e-001 -2.1279540e-001  9.9557971e-002  5.9256331e-001 -1.5916545e-001  1.7389164e-001  3.7456369e-001  1.8053035e-002 -4.1823024e-001 -1.2027102e-001 -5.9454288e-002 -4.1579234e-001 -6.2745391e-001  7.5296378e-001  1.3758763e+000  4.9010777e-001  2.1678929e-001  7.0670878e-001  1.3177027e+000  3.8505450e-001  5.8636033e-001 -6.7428405e-001  5.3378580e-001  1.1082722e+000  4.7994814e-001  3.8772881e-001  3.2964364e-001  6.3556440e-001  7.4942282e-001 -6.3787965e-001  3.3615764e-001  6.2387736e-001 -5.5634482e-001 -7.0971706e-001  7.7135505e-001  1.0788911e+000  1.0590315e+000 -4.2796199e-001  7.9467234e-002  1.4766169e-001  2.7058240e-001  2.8138173e-001  1.7856573e-001 -2.4626492e-001  2.6646402e-001  2.5473290e-001  2.6311090e-001 -2.5530527e-002  1.5914284e-001 -7.5407487e-003  5.4828901e-001 -9.5569758e-001 -5.9328099e-002 -1.6681500e+000
  2.9454016e-001  5.4403931e-001 -4.4048223e-001  4.0173110e-001  5.9657506e-001 -5.6840491e-001 -1.5697592e-001  1.7220904e-001  6.2267819e-001  4.1125861e-001 -2.6498752e-001 -1.5311087e-001  4.3900794e-001 -2.8000266e-001 -3.9859848e-001 -6.1883073e-002  2.4016796e-001  1.0619850e-001 -2.4996142e-001  2.7383354e-001 -3.3686592e-001 -3.3037400e-001  6.8819903e-001  4.1943920e-001  4.9376012e-002  7.6291871e-001  1.1501806e+000 -1.0386762e-001 -1.9657896e-001 -4.1467759e-002  1.3011795e+000  3.8750231e-001  4.8673876e-001  9.1694738e-002  8.1614450e-001  1.0785596e+000  6.1808003e-001 -2.5621526e-001 -2.7757297e-001  2.7826109e-001  8.1862579e-001 -3.7441288e-001  3.1097530e-001  4.2430985e-002 -9.8946277e-002  2.0425527e-001  5.0725399e-001 -3.7794605e-001 -3.1234372e-001  1.0369890e-001  5.1300335e-001  6.1124389e-001  1.9230349e-001  1.2132965e-002 -8.2923043e-001 -1.7325041e-001 -2.9323313e-001  3.7762883e-001  1.3420702e-001  1.0910009e-002  3.9811931e-001  2.3365518e-001  6.0061737e-001  7.4414558e-001  8.9188999e-001 -5.4014594e-001
  1.6530153e-001 -4.8028007e-001 -5.6601936e-001 -3.8070461e-001 -5.6046056e-001 -1.0123531e+000 -4.1329316e-001 -1.0205302e-001  4.1240705e-001 -5.3887739e-001 -3.1613547e-001 -7.7957498e-001  5.1191914e-001 -5.0176890e-001 -2.7950011e-001 -5.5710200e-001 -4.4757591e-001 -5.0985155e-001 -7.1700303e-001 -7.9029984e-001 -6.4442833e-001 -9.3487694e-001 -3.2145686e-001 -2.7868655e-001 -3.0661600e-001 -3.2857570e-001 -1.3865563e-001 -5.0574218e-001 -3.2881849e-001 -4.6943724e-001  2.5157611e-001 -4.9104113e-002 -3.9396936e-001  4.0554314e-002  1.8769687e-001  4.5334302e-001 -5.3795519e-001 -7.6705929e-001 -1.3684031e-001 -3.1635892e-001  1.4835633e-001  4.9986833e-002  3.1533437e-001  5.2029410e-001 -4.1245208e-001 -8.6993737e-001 -4.5294993e-001 -7.8996388e-001 -1.0216451e+000  3.8298911e-001 -6.0529458e-002 -3.0482636e-001 -7.7070495e-001 -1.8177691e-001 -1.3958737e+000 -2.3250714e-001 -5.3886557e-001  2.3700605e-002 -3.0026540e-001 -7.4396906e-001 -5.8287842e-001 -2.9658771e-001 -2.4153499e+000  2.2926762e+000 -3.9677203e-001 -6.8944606e-001
 -8.5311882e-001  1.5743573e-001 -2.1692523e+000 -1.6708102e+000 -6.9297760e-001  2.0289807e-001 -4.8391819e-001 -7.7650960e-001 -2.0270505e-001 -3.9379424e-001  3.7854501e-001 -8.7041386e-001 -5.2698569e-001 -1.4577033e-001 -1.3087405e-001  2.9895796e-001 -5.6641910e-001  5.2030924e-001  3.6939720e-001  5.8001040e-001 -1.4942374e-001 -1.0658559e+000  1.9127962e+000 -1.0866596e+000  7.1607067e-002 -7.5887123e-001 -1.8458448e-001 -5.4635150e-001 -9.6121489e-001 -2.1706811e-001 -3.1297416e-001 -4.7503841e-001  1.5059436e+000  1.2179720e+000 -6.5143984e-001 -2.4895628e-001 -7.8854503e-001 -8.5553032e-001 -3.4561032e-001  4.3959851e-002  4.2461172e-002  3.6023218e-002  5.0584351e-001  7.3759160e-001 -2.1374552e-001 -2.8148900e-001  4.6109162e-001  1.7128906e+000  9.9962496e-001 -7.5956666e-001 -2.7159530e-001 -5.1824981e-001  6.7126341e-002 -8.0625937e-001  5.3942473e-001  2.8462997e-001 -5.6642062e-001 -3.1007887e-001 -7.0670553e-001  2.0690038e-001  4.7910449e-001 -8.6511707e-001 -1.3793595e+000 -1.5336211e+000 -4.0468848e-001 -1.8716539e+000
 -8.8960939e-002  5.9299346e-001  4.4502751e-001 -1.8635748e+000  1.8703473e-001  1.3609477e-001 -1.2595208e-001  4.0507581e-001  4.1512071e-001 -3.4098513e-001  4.3365270e-002 -1.5581157e+000  5.8063586e-001 -3.0603179e-001 -2.0016059e-002  6.4455450e-001 -4.9965733e-001 -3.8508805e-001  4.7796424e-001 -6.3146894e-001 -7.8742410e-001 -1.4203788e+000 -4.2507327e-002 -3.3966667e-001 -8.2278780e-001 -6.1336259e-001 -2.9783972e-001 -6.2873876e-001 -2.2594768e-001 -1.7030488e-001 -1.0728933e+000 -3.8229177e-001 -4.9266997e-001 -6.0440522e-001 -1.2477494e-001 -1.0985519e+000  1.6365406e-001 -4.0557929e-002  1.3456086e-001  1.1257084e-001  1.1998514e-001 -5.5759067e-001  5.3290001e-001 -7.1789490e-001 -1.6885701e-001 -5.3697010e-001 -3.6684990e-001  1.5179648e+000  1.1647512e+000 -1.6939211e+000  2.5739930e-001  4.5879295e-001  2.9394044e-001  7.6404788e-002  1.2376421e-001 -2.3585288e-002  2.9384573e-001  1.4590742e-001  6.8502478e-001  9.0868945e-001  9.8786068e-001  4.7803819e-002 -1.7333653e+000 -5.2647184e-001  8.5594427e-002 -8.3367956e-001
  3.0414869e-001  3.4347661e-002 -5.3638496e-001  2.6411947e-001  1.3572358e-001 -1.6844765e-001  6.5084924e-002 -1.5686511e-001  1.1485424e-001 -7.8536629e-001 -1.0811527e-001 -2.9806925e-001 -5.2129904e-001  5.6778558e-002 -5.6336615e-001 -2.9937966e-001 -3.7998914e-001  8.4470568e-002 -5.2165716e-001 -2.4277204e-001 -5.4948248e-001 -3.4488854e-001 -1.5299844e-001  6.3308689e-001  2.4216631e-001 -4.4773950e-001 -5.8269564e-002  1.7492475e-001  5.4494454e-002 -4.2790288e-001 -4.3074914e-001  1.3531392e-003 -6.0055338e-001 -5.8087218e-002  5.4317980e-001  4.5678523e-001 -8.8958459e-002  2.1400812e-001  4.0441566e-001  2.8103727e-001  2.2139305e-002  5.7893625e-001 -2.3482921e-002 -1.7622639e-001 -1.1311511e-001 -6.3902022e-001 -3.0634868e-001 -7.3456623e-001  1.1824488e-001  2.4956568e-002  1.5789720e-001 -1.0341401e-001  3.5659627e-001 -6.9564551e-001  3.9259338e-002  4.5377730e-002  1.2033586e-002 -5.5655227e-001  1.7960369e-001 -1.7103812e-001  8.5737822e-001 -2.6521863e-001 -1.1074245e+000  4.4854609e-001  4.3040544e-001  2.0355692e-001
  2.0294540e-001  4.6942310e-001 -7.7577273e-002 -5.1347681e-001 -2.7929158e-002 -3.7786320e-001 -1.5182771e-001 -4.0022721e-001  6.9844001e-002  9.7567405e-002  3.7311669e-002 -1.0990826e-001  2.4008670e-001 -1.5132449e-001 -7.6088528e-001 -3.5633193e-001  3.4694332e-001 -2.0093146e-001 -7.1282133e-001  2.3289005e-002 -5.2296062e-001  1.1085066e-001  8.2511419e-002 -1.6156223e-001  1.7343163e-001 -2.1193156e-001  3.1261776e-001 -1.3417918e-002 -4.8774531e-001 -5.8297643e-001  3.1337763e-001  5.3709910e-001  2.4182566e-002  5.9116284e-001  3.6647663e-001  8.4293783e-001  2.6546436e-001 -4.9091844e-001 -8.8233896e-002  3.7097101e-001  1.9243894e-001  1.2624552e-001  5.5283718e-002  1.3599352e-001  3.3458009e-002 -5.3652815e-001  1.6042978e-001 -4.2921757e-001 -5.2500149e-001  1.7422830e-001  1.6518659e-001 -4.0377999e-001 -3.6669732e-001 -2.9705256e-001 -1.7807995e-001  3.7951946e-001 -1.6146824e-001 -4.1039088e-001 -3.3316828e-001 -1.1905652e-001 -2.8358103e-002  1.3505424e-002 -1.1516138e-001  2.2916531e-001  3.3494734e-001 -2.6212263e-001
  1.1913822e+000  8.2195788e-001  1.8172476e-001  7.5237855e-001  2.8906591e-001 -4.0470383e-001  6.1707026e-001  6.5293898e-002  2.1408316e-001  4.5350217e-001 -6.2438314e-001 -2.1371713e-001  4.7433829e-001 -1.1498236e-001 -2.2278560e-001 -2.1785095e-001 -2.2202573e-001 -5.6900136e-001 -2.7872635e-002  4.2335458e-001  2.4342470e-001  3.3764904e-001 -4.0090163e-002  5.3551189e-001 -6.7887756e-002  1.8584584e-002  9.3042950e-001  1.3688608e+000  7.0527545e-001 -6.9410509e-001  8.2111644e-001  6.7165048e-001 -8.1099758e-002  2.2352268e-001  1.0586003e+000  1.3516106e+000 -3.9439532e-001  4.0096749e-001  1.6845488e+000  7.2889260e-001 -3.0123705e-001  5.5080896e-002 -3.4003014e-001  3.8217236e-001  7.1283262e-002  3.2028595e-001  6.8324622e-001  5.3219121e-001 -5.3773437e-002  8.0461287e-002 -2.0245452e-003  2.4210344e-002  1.3649402e-001  1.3620762e-001 -1.9818396e-001  2.2217449e-001  4.8396342e-001  2.5250202e-002  1.1872883e-001  3.3039623e-001  1.0209652e-001  2.7527781e-001  1.3690818e+000 -2.6849238e-001  1.0255788e+000  8.5065081e-002
 -4.5277550e-001  8.5026818e-001  6.4651568e-001 -6.9964667e-002  5.2791463e-001 -2.2228465e-001  1.7471841e-001 -1.4938204e-002  3.2940721e-001  9.6908998e-002  4.4092055e-002 -1.9420485e-001  2.5855157e-001  1.3710426e-002  2.3236571e-001  1.0267124e-002 -1.6583676e-001 -4.8367153e-001  2.6553545e-001  3.9720874e-001 -4.0193971e-002  1.0291013e-001 -5.2966562e-001  1.6144516e-001 -1.1558868e-002 -3.9544786e-001  3.0828718e-001 -3.8467483e-002 -7.7309235e-002 -6.6621236e-002  4.2845375e-001  2.1535929e-001  2.0037789e-001  3.4104965e-001  4.0156121e-001  8.9338510e-001  5.7360790e-001 -9.1698119e-002 -2.4234394e-001  4.6306097e-001 -4.7218804e-001  2.7669465e-001  8.9035859e-002 -1.7671389e-002 -1.7063044e-001  2.8720580e-001  2.4131953e-001 -2.3170463e-001 -1.7424656e-002  4.5701743e-001  2.4797395e-001  5.5264604e-002 -8.5454484e-002 -7.2556443e-002 -6.4649840e-001  2.0186232e-001  5.5576008e-001 -2.0211625e-001  2.4481505e-001  5.7337699e-002 -7.6872549e-002  7.0770187e-001  4.9666575e-001  2.3217220e-001  8.9854549e-001 -7.9737528e-001
  1.5708612e-001  5.6609313e-001  5.7923962e-001 -1.7719642e-001  8.5804171e-001  1.3106551e+000  4.4019756e-001  8.4659768e-001  2.5397764e-001  1.1833883e-002 -2.2340604e-002  3.4594197e-001  1.9700111e-001  1.0389995e+000  1.3857346e+000  8.1253894e-001  2.2345791e-002  8.0309321e-001 -5.2999084e-002  7.6287108e-001  4.7967288e-001  3.8071281e-001 -2.4467371e-001  9.8995199e-002  1.9304596e-001  2.9329100e-001  1.0594836e+000  7.1519173e-001  4.1034089e-001  9.4906023e-001  5.6116973e-001  5.0562755e-001  9.8831452e-001  3.1985223e-001  6.9750986e-001  1.0614395e+000  1.0944193e+000  2.7218581e-001  8.1068569e-001  1.0347896e+000  2.5007661e-001  1.8710633e-001 -2.7851144e-001 -5.9644411e-001  1.7622455e-001  9.3900599e-001  1.5314520e-001  4.3213639e-001  8.7588137e-001  2.3893714e-001  1.3098130e-001  6.7029311e-001  1.8945950e-001  1.2499514e-001 -2.2429192e-001 -1.9288406e-001  3.5450137e-001  4.4732448e-001  1.2692130e+000  5.3376605e-001 -1.4884500e-002  9.6254735e-001 -1.2289612e-001  5.4934135e-001  9.0267852e-001 -1.3219900e+000
 -1.9167988e-001 -1.7563609e-001 -1.1949685e-001  3.2564891e-001  3.0380388e-001  1.0605605e+000 -3.1274942e-001  5.6513415e-001 -2.5782639e-001 -4.0450894e-001 -2.2010427e-001  7.2092155e-001 -3.0898479e-001  1.8706292e-001 -5.8248958e-002 -1.4680945e-001  1.3584872e-001  8.3218541e-001 -3.9076261e-001  3.7356540e-001  2.4922119e-001 -1.4133514e-001  1.1238219e-003 -3.6592491e-003  3.5492900e-001  2.5885907e-001  9.4147817e-001  5.5400159e-001  5.9124361e-001  3.3244113e-002  8.3221207e-001  8.0315717e-001  3.2896115e-001  8.7160385e-001  6.8134607e-001  8.1686331e-001 -1.6128019e-001  2.6968942e-001  9.2904622e-001  1.2202330e+000  2.8383521e-001 -1.1989472e-002 -8.4661650e-001 -6.8697762e-001 -1.4721562e-004  5.6246886e-001  2.7079836e-001  4.3518552e-001  3.0668800e-001  4.5098870e-001  2.1906218e-001  1.2619700e-002  2.2744280e-001 -5.8984632e-001  1.8512606e-002 -2.6115942e-001 -2.8571219e-002  2.0626409e-001  5.9595446e-001  1.5485281e-001  4.8218090e-001  3.5410114e-001 -5.1031920e-001 -3.8846934e-001  3.2281667e-001 -1.6020722e+000
  8.7520599e-001  3.7062283e-001 -5.2248246e-002  4.6177812e-001  2.4633058e-001  1.4235265e-001  5.7653600e-003  5.1183003e-001  1.6979345e-002  1.9856495e-002 -1.9981684e-001  1.7893517e-001  1.1093108e-001  4.7920238e-001  3.6467017e-001  3.2500493e-001  1.5540482e-001  4.0125433e-001  1.2083690e-001  1.7233329e-001 -2.7100098e-001 -3.4651440e-001 -2.6900134e-001 -4.6415747e-001  1.9466338e-001 -3.4410524e-001  5.0063706e-001 -1.0958803e-001 -2.0112812e-001  6.0863413e-001  9.4310207e-001  8.5774636e-001  1.3404229e-001 -3.0688158e-002  6.9694375e-001  7.8582855e-001  8.0639903e-001  9.7073535e-002  3.0360419e-001  9.1673003e-001 -3.9079675e-001  3.6343205e-001 -8.4337677e-001  4.4279258e-001 -4.2499155e-001  6.9377603e-001 -8.0905097e-002  8.4902707e-002  3.9123742e-001  6.0090589e-001  8.3295929e-001  1.0209531e+000  1.0730988e+000  3.3205788e-001  4.7557462e-001  3.3377433e-001  4.5832243e-001  3.7169449e-001  8.9458415e-001  4.8149576e-001  9.4966731e-001  4.7764061e-001 -5.5245664e-001  3.7811678e-001  3.8463718e-001  1.7246638e-001
  8.0818089e-001  1.3524795e-001  5.8775578e-002  1.0813301e+000  1.9947244e-001  1.1500282e-002  1.7869124e-001 -1.3999659e-001 -1.0431142e-001  1.7093789e-001 -3.5386227e-002 -2.4621011e-001  4.3063643e-001  3.2484320e-001  6.8109833e-002 -1.2550967e-001 -1.4078069e-001 -5.0589338e-001 -7.2854912e-001 -1.0876941e-001 -2.0384503e-001 -4.5199748e-001 -2.8707409e-001  4.9132544e-002  8.1425008e-002  6.4763341e-002 -4.7877423e-002 -2.8833197e-001 -4.5943288e-001  7.8121736e-002  9.7581477e-001  4.5033906e-001  7.3743448e-001  3.0901906e-001  5.7686279e-001  9.1350423e-001  1.9745105e-001 -4.0944646e-002 -4.2127441e-002  5.4586884e-001 -6.3582281e-002  6.3429708e-002 -8.5602405e-002 -5.0321545e-001 -1.5759801e-001 -7.5256685e-001  1.0805983e-001 -4.9111326e-001 -9.2186846e-002  2.1822371e-001  2.1399697e-001  4.3616191e-001  6.1105823e-001  4.8510576e-001  5.0316014e-001  1.5894407e-001  3.7778947e-001  4.7452293e-001  8.0996902e-002  3.0483498e-001  5.4053419e-001  5.9221323e-001 -1.9442777e-001  7.5134921e-001  3.4868330e-001 -5.1180705e-001
  1.5330411e-001  4.3869756e-001 -1.3525127e-001  1.6115112e+000  4.3026271e-001 -4.6393184e-001  1.8840080e-001  1.3681759e-001  4.2809934e-001  4.9938450e-001  4.0060436e-001  8.9998594e-001  6.5000944e-001  2.6287710e-001  3.5252679e-001  5.6566608e-002  7.9179371e-001  4.8424247e-001  9.9160123e-002  4.8485599e-001  9.5461380e-003 -5.1964334e-001  4.2515160e-001  4.0481784e-002  8.3112712e-001 -1.3250129e-002  3.6037526e-001  4.8089685e-002 -3.8473402e-001  7.2104630e-001  1.2348480e+000  1.2466580e+000  1.4914838e+000  9.5790663e-001  1.0557359e+000  1.2253452e+000  8.5200740e-001 -6.7628842e-002  1.9953972e-001  4.6326808e-002  1.3307053e-001  6.9437345e-001  3.0310076e-001  4.7199465e-001  3.0056012e-002 -4.8897462e-001  2.4250779e-001 -7.8800518e-001 -3.3129038e-001  7.8986277e-001  5.7302929e-001  9.6318845e-001  6.4878675e-001  7.8750510e-001 -2.2670838e-002  2.2072457e-001  7.6597080e-001  5.5386761e-001  2.8142947e-001  4.3221270e-001  1.9750187e-001  1.6557965e-001 -6.0037288e-001  1.0351341e+000  1.4517792e+000 -2.2588380e-001
 -3.1155511e-001  1.5012684e-001  7.1492728e-001  1.1618572e+000  5.4126169e-001  1.8859416e-001  2.8233073e-001  7.1846133e-002  1.1710849e-002  5.6487447e-001  9.5099990e-001  5.1241597e-001  5.1049432e-001  4.5612711e-001  5.8953261e-001  3.0816879e-002  1.2188976e+000  5.7775285e-001  2.8959790e-001  3.0431182e-001  3.3923477e-001 -7.0543233e-001  8.7236992e-001 -5.2919157e-001  3.8008556e-001  1.1491442e-001  2.1152986e-001 -3.0985906e-001 -3.5720272e-001  1.7889318e-001  9.3108883e-001  7.4724684e-001  4.1871429e-001  1.1960148e-001  3.7982351e-001  3.0488529e-001  2.3081182e-001  7.8805223e-002 -3.2245139e-001  3.6330997e-001 -1.1196109e-001  1.5950510e-001 -7.2151486e-001  1.1156574e+000 -5.2371415e-002 -5.1284146e-001 -9.5689199e-003  1.7971540e-001  1.4659817e-001  3.2242196e-001  1.2107517e-001  8.0545467e-001  4.7965556e-001  2.8078118e-001  6.5618604e-002  5.4022815e-001  1.8584238e-001  4.2627382e-001  3.4501546e-001  1.0697599e-001  4.8025727e-001  1.2986654e-001 -1.4884219e+000  7.8304116e-001  4.2970528e-001 -7.5207917e-001
  3.2392753e-001  1.5660147e-002 -1.6035938e-001  9.5925404e-001  5.8577484e-001  6.3582128e-001  5.2076712e-001  7.0061735e-002  2.9920502e-001  1.4559309e-001  9.4795935e-001  2.2420559e-001  4.1699635e-001  5.6066038e-001  1.0314499e+000  6.5852999e-001  1.3390772e-001  3.1262729e-001  3.1546135e-001  3.7616165e-001  7.4626178e-001 -5.4659973e-001 -2.5675677e-001 -5.0040320e-001  3.2720359e-001 -5.1491074e-002 -2.0661404e-001  8.2035356e-003 -3.1925764e-001  6.4923679e-001  8.3919410e-001  2.1624364e-001  8.6048407e-002  8.8413503e-001  1.4418602e-001  5.9387932e-001  7.6817666e-001 -2.2804784e-001  1.6070865e-001  1.8200512e-001  4.7845651e-002  4.7571819e-001 -5.4043823e-001  1.7005093e-001 -3.1328046e-002 -4.2600123e-002  5.0794300e-002  7.6951344e-001  2.0978146e-001  4.6608408e-001  4.5734954e-001  9.3097733e-001  5.8572527e-001  2.9211030e-001  5.1454117e-001  8.6420956e-001  5.5590538e-001  4.4998926e-001  4.4460307e-001 -9.4095055e-002  5.9782161e-001  3.0786592e-001 -6.3794496e-001  1.3062943e+000  5.4940114e-001  5.1871705e-001
  4.8582849e-001  4.3617437e-001 -2.4656110e-001  1.1149913e+000  6.3214504e-001  1.9368677e-001  3.8581988e-001  4.2467066e-001  6.0173739e-001  6.4529565e-001  2.9725742e-001  2.3585251e-001  1.7020334e-001  2.6585403e-001  6.3597493e-001  8.4274273e-001  8.7360424e-001 -2.4608060e-001  2.3269502e-001  8.0995283e-002 -5.5467612e-003 -2.9267419e-002  1.0813650e+000 -2.5331859e-001  8.4733454e-001  2.3630032e-001 -1.7869448e-002 -4.8787524e-001 -2.7491219e-001  1.1742478e+000  3.5268270e-002 -3.6845539e-002  3.7143841e-002  5.6724870e-001 -2.2084031e-001  1.9047512e-001  1.0315520e+000 -1.5969066e-001 -7.6272455e-001  6.7320212e-002  7.0511550e-002  8.5477614e-001  4.0221913e-001  1.0124091e+000  1.5254987e-001  8.8068633e-001  2.8261142e-001  5.6519090e-001  1.2564115e-001  9.3688026e-001  6.5191842e-001  6.9268764e-001  1.6609984e-001  2.1338513e-001  5.7418745e-001  4.2937844e-001  5.3142676e-001  7.2549728e-001  2.6724022e-001  6.2642693e-001 -4.3184691e-001  6.0712830e-001  1.4900929e-001  6.3668878e-001  6.9287794e-001  4.3682535e-001
 -1.9590379e-001 -3.4892493e-001  2.8292617e-001 -1.5741398e-001 -1.0348167e-001 -1.6120897e-001 -1.1180798e-001  3.2509960e-001  3.4714674e-001 -1.7621792e-001 -3.8647185e-001 -1.0088623e-001 -8.5884792e-002 -2.8502485e-001 -4.9622173e-002  5.6067413e-002 -6.1731422e-001 -2.9306054e-001 -5.7070064e-002 -8.5016450e-001 -4.5484476e-001 -4.9340031e-001 -2.3320437e-001 -4.8135015e-001 -1.3955396e-002  3.3661684e-002  5.6384849e-001  5.7086340e-001  1.0804475e-001  2.8165959e-001  2.2168191e-001  1.6439417e-001 -2.6857644e-001 -2.8900624e-001 -2.1952711e-001  2.7837579e-001 -4.7060974e-003 -3.7071826e-001  7.7356328e-001  7.0316670e-001 -7.7157931e-002  2.6631081e-001 -1.0568893e-001  1.4100299e-001 -9.2654732e-001  6.4542303e-001 -1.2763426e-001  5.7251690e-001 -4.2058129e-001  2.3238620e-001  4.5316253e-001  3.9391788e-001 -4.7078215e-002  2.6069307e-003 -4.4722883e-001 -3.2135445e-001  2.1302726e-002  4.0104535e-001  3.4836519e-001 -2.5190609e-001 -4.8896644e-002  4.3679534e-001 -1.1282722e-001  5.7149795e-001  4.3709943e-001 -6.9672850e-001
  4.0487117e-001 -5.5653774e-001  5.1219910e-001 -2.0849701e+000 -3.4023796e-001  1.4224896e+000 -7.2693876e-001  4.1556877e-001 -5.3139482e-001  5.1870324e-001  4.7094590e-001  8.5237880e-002 -9.8925020e-001  2.8459248e-002  5.5675377e-001  4.0987924e-001  3.9893451e-001  9.5960368e-001  2.5623549e-001  8.1855794e-001 -1.3731617e+000 -1.0432556e+000  5.6865965e-001  9.1579127e-001  7.8223429e-002 -4.4921436e-002  1.3376784e-001  9.5046804e-001 -1.2323718e-001  1.2856930e+000  6.2330988e-001 -1.3009597e-001  3.9871790e-001 -2.9824653e-001 -2.2160903e-001 -2.0642163e-001  1.3225049e+000 -3.5510755e-002  6.1527298e-001 -2.8389431e-001  3.5774240e-001 -2.1446497e-001  4.2031023e-001 -1.5154368e+000 -1.0305557e+000  9.9354838e-002  5.2925505e-001  5.2292852e-001  4.1824438e-001 -6.4721407e-002 -3.7787874e-001 -1.4228363e-001 -1.7801705e-001  3.4706570e-001 -2.7670397e-001 -6.3093337e-001 -1.4379260e-001  5.3458472e-001  9.6435828e-002 -1.1235536e-001 -1.1739380e+000  6.7445428e-002  6.1338200e-001  2.9678409e-001  6.6494698e-002 -1.2119133e+000
  7.6377243e-002 -3.9807527e-001 -8.1977723e-001 -2.5743450e-001 -1.7124700e-001  2.1367871e-001 -5.4984138e-001 -1.4358331e-001 -2.3023511e-001  2.3115375e-002 -4.7681732e-002  1.6482811e+000 -4.1232274e-001 -2.1367531e-001 -6.0021695e-001 -4.1131858e-002  4.6258127e-001 -1.7155359e-001 -1.4741801e-001  1.2116526e-002 -9.0844624e-002 -8.9096360e-001  6.6462506e-001  1.3451087e-001  6.2617272e-001 -3.3056046e-001 -8.6738401e-001 -1.4540291e+000 -9.0595852e-001  2.5943172e-001 -1.1612242e-001  1.9596369e-001  2.4216516e-001  8.4682770e-001  2.5977966e-001  1.0533507e-001  5.3970748e-001 -2.0336268e-001 -1.4700403e+000 -1.0664415e+000  1.6033414e-001  4.7103424e-001  9.0496437e-001  8.6861840e-001 -3.8194747e-002 -1.9638832e-001  2.2961788e-001  3.1204125e-001  3.4676144e-001  4.1440827e-001  3.9349209e-001 -7.0057581e-002 -1.2018358e-001  6.1523738e-001 -1.6806247e-002  9.6239379e-001  1.8192770e-001  6.9621402e-001 -8.0498211e-002 -2.7400973e-001 -5.8917611e-001 -1.4018133e-001  6.1906081e-002  9.0322636e-001 -4.0174529e-001 -1.0917003e+000
  9.4146938e-001  1.3550529e-001 -4.4746175e-001 -3.5228113e-001  2.7810896e-001  1.0887673e-001 -4.0111575e-001 -1.5095218e-001  3.7655578e-001  1.5568368e-001 -1.4180637e-001  1.3502366e+000  1.5390195e-001 -2.2201104e-001 -6.3340053e-001 -3.5850968e-001  7.6055621e-001  9.5538415e-001 -2.7576511e-001 -2.5565459e-001 -1.5970927e-001 -7.4537537e-002  5.1284822e-001  1.8684472e-001  5.4023300e-001  1.3226696e-001 -1.1951484e-001 -1.2888804e-001 -7.3016812e-001  4.0244162e-002  7.4214853e-001  5.1893265e-001  1.0696884e-001  2.0219520e-001  1.0265645e+000  7.9141878e-001  3.5851684e-001 -5.6971017e-001  2.0197851e-001 -9.3533042e-002 -2.5210852e-001  3.9185400e-001  3.0485690e-001  1.3246762e+000 -7.1448947e-001 -1.2578202e-001  1.5104033e-001 -1.5922017e-001 -2.4225157e-001  4.7383615e-001  6.0474021e-001  3.7587890e-001  5.6541933e-001  4.7979565e-001  5.4039251e-001  8.2957735e-001  3.9543859e-001  3.4328123e-001  1.2132936e-001 -4.8999019e-001  9.9706921e-001  3.1986860e-001  6.5536434e-001 -8.0489071e-001  5.4757848e-001 -1.1876002e+000
  4.3779309e-001 -2.3894949e-001  6.0819657e-001  1.1279736e-002 -8.6137007e-002  2.8843740e-001 -3.9158377e-002  3.0883621e-001 -1.7380966e-002  3.3038807e-002  6.3798534e-001  7.1781727e-001 -3.9043473e-001 -2.8817803e-001 -1.9157811e-001  4.6343780e-001  4.7467328e-001  2.5223285e-001  1.1987120e-001 -4.7443310e-001 -6.0493639e-001 -3.3368186e-001  1.1949394e+000 -3.0790653e-001  5.0589278e-001 -7.5222375e-001  7.7160749e-002 -1.9943931e-002 -4.2030498e-001  5.8715144e-001 -3.8865444e-001 -2.4045234e-001  8.6981100e-001  8.1683484e-001 -1.4878128e-001 -8.4055550e-001  8.5219993e-001 -3.8089582e-001  6.7381271e-001  2.5291160e-001 -5.9998742e-001  2.4047099e-001 -1.4904395e-001  9.7346272e-001  1.1988501e-001 -7.1201836e-001 -4.2509325e-001  1.3325369e-001  5.7837147e-001 -9.1826682e-002  9.4203976e-001  3.1532928e-001  2.2425756e-001  8.7919668e-002  1.6517339e-001  6.2273578e-001 -3.3660631e-002 -1.4449071e-001  5.8877537e-001 -2.5274069e-002  5.1650421e-001 -2.6636280e-001 -8.5251277e-001 -1.2487578e+000 -5.5474085e-001 -8.2350838e-001
 -6.6282723e-002 -5.2135118e-001 -3.4903550e-001 -9.0394433e-001  6.1902432e-002  1.4972463e+000 -3.3971307e-001 -3.1489699e-001  2.2695792e-001  6.0645365e-002  9.2221915e-001  4.3719175e-001 -1.8115434e-001 -8.4202127e-002  2.0351382e-001  5.6713426e-001  4.2897400e-001 -1.7425860e-001 -7.2744478e-002 -9.4476507e-001 -8.0731465e-002 -3.4088872e-001  4.4876204e-001 -4.8440659e-001  3.6403560e-001 -1.3977430e+000 -7.7213945e-001 -7.7731781e-001 -1.4584616e+000  2.0781981e-001 -1.1404204e+000 -4.0497551e-001 -9.9220969e-002  6.2671374e-001 -3.5345102e-001 -1.5828482e+000  2.7814312e-001 -9.3579848e-001 -2.4838693e-001 -6.4045667e-001 -8.5380423e-001  2.8707923e-001 -4.7543621e-001  9.5744298e-001 -2.2333920e-001  3.1713750e-001 -9.8178493e-001  8.5053535e-002  1.3066300e+000  1.1953690e-001  5.7916538e-001  5.3438044e-001  1.2489783e-001  4.1231585e-002  2.8058859e-001  9.1047972e-001 -2.9985007e-001  6.2102876e-001 -4.8395023e-002 -5.5361354e-001  3.9739994e-001 -2.6199920e-001 -1.1266747e+000 -6.6287013e-001 -6.2238158e-001 -8.9861380e-001
 -3.6378808e-001  3.5867182e-001  6.1980621e-001 -7.4681708e-001  5.7930943e-001  4.6855527e-001  1.3798119e-001  1.9540271e-002  6.0770404e-001  5.8605763e-001  6.7210407e-001  2.2612592e-001 -1.0781839e-001 -1.1829650e-001 -2.6745309e-001  2.0045103e-001  1.8630994e-001  4.2073909e-001 -1.2273106e-001 -3.0412852e-001  8.7541063e-001 -6.5574657e-002  2.3666157e-001 -3.3258919e-001 -2.8155634e-002 -7.7913239e-001 -5.0151658e-001 -8.8651825e-001 -1.0107122e+000 -5.1310545e-001 -9.8508101e-001 -3.6480578e-001  6.3582843e-001 -1.5120690e-001 -5.2431281e-001 -1.3018210e+000 -1.0512518e+000 -3.8443554e-001 -9.3984215e-001 -1.0698969e+000 -1.1817136e+000 -4.2650569e-002 -6.8393237e-001 -2.1357343e-001 -1.3473185e-001  7.5981026e-001 -6.2408846e-001  1.2403872e-001  9.7960144e-001  7.6917973e-002 -3.0105029e-001 -1.0564933e-001 -1.1322457e-001  3.4579909e-001  3.2613051e-001  5.7797742e-001  2.5605214e-001  6.0115657e-001 -3.2353467e-002  1.5076686e-001 -5.8464880e-001  1.2068038e-001 -1.0563789e+000 -9.5744385e-001 -2.3452775e-001 -9.7734007e-001
 -2.2549022e-001  5.8200233e-002  1.0473159e-001  1.3048931e-001  3.1230913e-001 -8.2605790e-002  1.0132809e-001  7.6229188e-002  5.4275227e-001  3.4374269e-001  4.0580692e-001  3.3323011e-001 -1.0718668e-001 -4.4446997e-001 -8.3510960e-002  1.0231154e-001  4.9616851e-001  4.6637812e-001 -4.1199449e-001 -5.1226671e-002  1.3888170e+000  2.3016977e-001 -7.0629954e-001  1.2773376e-001  2.2638895e-001 -2.3501958e-001 -1.0220039e+000 -1.0646243e+000 -1.0347609e+000 -8.2997844e-002 -2.3714334e-001  1.9341680e-001  2.6263508e-001  5.0678199e-001 -1.2202934e-001 -2.8921499e-001 -6.5012264e-001 -1.2439778e+000 -1.6679032e+000 -7.0134888e-001 -3.7257699e-001 -1.6395512e-001 -9.4652099e-001 -3.6713408e-001 -2.8242359e-001  8.0510793e-001 -7.5135197e-001 -4.7812043e-001 -1.1211298e-001  3.9859974e-001  1.6274695e-001  3.0475622e-001 -1.9160175e-001  1.2166990e-001 -8.6374335e-001  7.5730327e-001 -1.4420220e-001  1.9159723e-001 -3.3276039e-001 -2.4256888e-001 -8.1044055e-001 -7.6552136e-002 -7.7403565e-001 -2.9786739e-001  9.5999701e-002  4.8136484e-001
 -7.8397566e-001  1.3530333e-001 -5.3008942e-002  8.8118432e-001  9.3879316e-002  1.3801114e-001  7.6649656e-002 -6.6802804e-001 -3.4462385e-001 -8.0949386e-002 -7.0722946e-001  2.9166259e-001 -1.0233983e-001 -6.4647850e-001 -2.1676094e-001  1.5293837e-001  1.8617844e-001 -1.1241995e-001 -3.5410099e-001 -4.0941571e-001 -1.3318964e-001  6.7108210e-002 -9.1727476e-002 -3.1422946e-001  4.0562167e-001 -4.9118380e-002 -4.9733399e-001 -3.5056452e-001 -1.3353019e+000 -9.0818810e-002 -1.8343590e-001 -6.7106010e-001  1.3767366e-001 -3.5692701e-001 -1.9817757e-001  2.0192426e-001 -1.5021548e-001 -1.5438675e+000 -1.1863420e+000 -1.5893136e-001 -6.5962801e-002  4.1910264e-001 -1.8669127e-001 -6.3229617e-001 -1.1277441e-001  2.9643533e-001 -6.9208758e-001 -2.8017498e-001  1.0272313e-001  6.1955918e-001 -8.7944944e-002  8.9664442e-002  9.9650786e-002  3.3472683e-001  1.2772237e-001  1.1826876e-001  8.8199002e-003  1.5697377e-001 -4.4606043e-001  1.7058589e-001 -4.3359136e-001 -1.1490140e-001 -1.1057659e-001 -2.4466082e-001  3.0569825e-001  5.1223223e-003
 -1.2215316e+000  4.7748333e-001 -1.2030236e-001  6.9248684e-001 -4.2739899e-002 -9.8936164e-002 -6.2406931e-001 -6.7212749e-001 -2.6646707e-001 -6.1757275e-001 -8.5870777e-001  1.1523434e-001  5.8083531e-002 -2.9648252e-001  2.2129209e-001  3.3041444e-002  1.1894213e+000  8.9413952e-001 -4.2953536e-001 -1.1412334e-001 -2.7156472e-001 -4.2041278e-001 -1.4662441e-001 -9.9419408e-001  3.3256643e-001 -2.6097431e-001 -9.1820062e-002 -3.4829481e-001 -5.8867215e-001  2.8544341e-001  4.9517916e-001 -3.4929267e-001 -3.9074168e-001 -2.2213834e-001  2.9952993e-001  8.7414481e-001  3.5370161e-001 -7.4620385e-001 -3.3193872e-001  3.8740588e-001  2.6417114e-001  1.0639160e-001 -6.7790055e-001 -4.5352769e-001 -2.8986734e-001  6.4615204e-001 -3.5078577e-001 -6.4490060e-001 -4.1330488e-001  3.7700460e-002  3.5621681e-001  2.7958883e-001  1.9893687e-001  2.4731392e-001 -3.1366910e-001 -6.4322553e-001 -2.2242049e-001  1.0965747e-001 -1.0734232e-001 -2.9599074e-001  2.6972689e-001  2.6327448e-001 -5.9421851e-001 -5.1070397e-001  9.3268637e-001 -9.5374660e-002
  3.5937749e-001  1.9923710e-001 -7.7129626e-001  5.7510097e-002  1.8512447e-001 -1.2331874e-001  1.0388640e-001 -4.7033414e-001  1.1710303e-001 -2.0921599e-001 -1.0717174e-001 -8.1847096e-001  3.3030437e-001 -4.2379839e-001  4.3687246e-002 -1.7147425e-001 -2.2038488e-001 -9.0135166e-001 -4.2511257e-001  1.4048678e-002 -7.7243716e-001  1.0132327e-002  8.3267814e-002 -1.1810590e+000  1.8206301e-001 -3.4867883e-001  4.2745437e-001  6.2909363e-001 -1.2212863e-002  1.3510416e-001  8.0911549e-001  4.8620194e-002  1.6358112e-001  6.5371566e-001  8.3817200e-001  1.5346394e+000  2.6384256e-001  2.7553246e-001  9.4398177e-001  1.3495412e+000 -2.4261364e-001  1.2881445e-001 -8.2156226e-001  5.3598310e-001 -5.3238837e-002 -2.0365301e-002  1.7019992e-001 -2.0667393e-001 -1.2259654e-001  7.3188751e-001  7.4355621e-001  7.0040943e-001  1.0038095e+000  1.1220654e+000  3.7365456e-001  4.2131597e-001  7.7981953e-001  4.5182873e-001  4.5713343e-001  1.1598082e+000  1.1172880e+000  5.4809648e-001 -9.7475388e-003 -9.1602963e-001  5.3945015e-001  1.5488989e-001
  4.1074870e-001  6.2800398e-001 -7.5540268e-001 -1.9366918e-001  7.8032004e-001  1.5958498e-001  5.0563666e-001  1.6000709e-001  3.8615166e-001  1.7558240e-001 -5.0178615e-001 -3.4178314e-001  3.8890055e-001 -2.0837391e-001  1.3806484e-001  3.1165560e-001 -1.4414828e-001 -6.7939476e-001  5.1388483e-001  4.3916183e-001  3.4609995e-001  2.2005945e-001  5.9256483e-001 -3.9056031e-001  1.3558206e-002 -1.2615844e-001  1.4481392e+000  1.9697762e+000  1.1206431e+000  6.3595114e-001  7.6537191e-001  2.2460923e-001  4.1737210e-001  3.6503636e-001  4.1952044e-001  1.4084514e+000  2.4653480e-001  1.0905212e+000  2.2396811e+000  1.7759456e+000  7.1586291e-002 -1.5317120e-002 -4.1709471e-001  7.9263892e-001  1.0916392e-001  1.2053968e-001  2.6048810e-001  5.5348177e-001 -3.3156187e-001  5.2549811e-001  5.8679140e-001  1.9478658e-001  3.3477046e-001  7.0337314e-001  3.7578714e-001  3.5069586e-001  6.6794680e-001  3.7236685e-001  7.7207768e-001  8.6417334e-001  3.5554779e-001  7.4104830e-001  3.8199890e-001 -1.3786885e-001  6.3493536e-001 -9.8303562e-001
  5.7902811e-001  4.4919355e-001 -9.8403491e-001 -7.1842307e-001  4.9303672e-001  4.9724868e-001  3.4443064e-001  3.6721859e-001  2.5758984e-001 -3.4101517e-001  5.1180262e-001 -2.2294244e-001  1.8890034e-001 -1.0575061e-001  2.4059424e-001 -2.6691413e-001  3.6915565e-001 -1.6165999e-001  5.9008679e-001  9.1001224e-001  9.7602430e-002  1.2406531e-001  1.7570883e-001 -3.2266407e-001 -6.8874216e-002 -2.4818881e-001  6.3673015e-001  1.4549466e+000  1.1331859e+000 -1.7147888e-001  2.1962537e-002 -2.4586939e-001 -5.4071171e-001  6.8045819e-001  1.8886428e-001  9.3657412e-001 -5.7323229e-002  1.1391419e+000  1.2897802e+000  9.7686683e-001  1.3022849e-001  1.9840984e-001 -6.4326686e-002  2.1387730e-001 -1.4623379e-002  8.3240094e-001  8.8707382e-001  7.3797633e-001 -1.5925863e-001  6.5519745e-001  5.7396902e-002 -6.9799111e-002 -6.5537744e-003  3.5321353e-001 -2.4554637e-001  2.1268543e-001  2.2548368e-001  5.1498008e-001  3.1105562e-001  3.6578793e-001 -1.1754076e-001  8.0692715e-001  2.1482068e-001 -1.1828193e-001 -2.3534645e-001 -3.0948829e-001
 -2.3029158e-001  1.5151011e-001 -9.8121877e-001 -6.5754852e-001  4.6626286e-001  6.3279034e-002  7.5629804e-001  5.4441974e-001  3.8197523e-001  2.8880272e-001  6.6441857e-001 -3.1998312e-001  9.6450013e-002  4.7407739e-002  4.9887258e-001  2.0634871e-001  2.6890521e-001  6.2258725e-001 -3.3648925e-001  7.5236450e-001  1.3072664e-001  9.7361731e-002  3.3071167e-001  4.4654896e-002  1.0287636e-001 -1.7825477e-001  7.0476044e-001  9.4393735e-001  7.9890737e-001  5.3317327e-001 -5.4578705e-002  2.1094935e-001  1.1323764e+000  8.6916467e-001  3.8303782e-001  5.4107219e-001  3.9361158e-001  4.5717934e-001  6.7821437e-001  6.1810010e-001  6.4971066e-001  3.1825709e-001  4.7478286e-001  2.1230353e-001  4.4471249e-001  5.6115993e-001  1.0813462e+000  2.7945325e-001 -2.8039217e-002  3.5940126e-001  7.4526762e-001  9.5103001e-001  2.0275584e-001  6.5459709e-001  2.1026702e-001  5.7751146e-001  6.2692853e-001  4.1096952e-001  8.4236751e-001  1.0026549e+000  6.7162498e-001  7.4785228e-001 -1.7532365e-001 -3.0760046e-001  7.0764659e-001  1.8446995e-001
  4.9169459e-001 -4.9011948e-001 -5.3247833e-001 -2.8065423e-001  1.0695558e-001 -9.4178548e-002  4.0847332e-001 -1.0688014e-001 -1.0182072e-001  2.9111416e-001 -1.0409386e-001  2.6163159e-001 -5.4289430e-002 -5.0254306e-001 -2.5905251e-001 -5.2853531e-001 -2.4403156e-001 -5.0780697e-001 -6.8518460e-002  5.8617390e-001  4.4248361e-001 -1.1891287e-001 -5.8199178e-001 -1.5427266e-001 -1.6076839e-001 -2.1209689e-001  4.4674384e-001 -3.7107163e-002  2.1784352e-001 -2.7850766e-001 -2.3238789e-001 -4.3971420e-001  2.7620030e-001 -2.7534089e-002 -4.0724343e-001 -4.1312083e-001 -4.0619357e-001  1.1423329e-001 -3.6251334e-001  6.3389699e-002  6.3401108e-002 -2.8708537e-001  1.0151068e-001 -1.2180135e+000  1.6647181e-001  1.7576555e-001  3.8170511e-001  1.4399305e-001 -1.7531399e-001  2.3107150e-001 -9.7049335e-002 -1.7032120e-001 -5.0074000e-001 -6.0537946e-002  6.6876013e-001 -6.8799001e-002 -1.9857717e-001  1.3533603e-001 -2.6392395e-001  2.1429471e-001  3.6029183e-002  2.7800942e-002  4.2751323e-002 -5.2071776e-001 -4.2364944e-001  4.8044702e-001
  2.1598462e-001 -5.6325461e-001  3.9437059e-002 -1.3330346e+000  3.5038815e-001 -4.4612346e-001  6.2526493e-001  1.6520521e-001  1.9301174e-002  1.8636147e-001  1.0914803e-002 -2.9530766e-002 -1.6351188e-001 -2.6951143e-001  2.0107210e-001  2.0902116e-002 -3.1310981e-001 -4.7741796e-003 -2.1926554e-002  3.9099106e-001  5.9135549e-001  2.5321096e-001 -1.5733201e-001  2.6382002e-003 -1.3059799e-001 -2.5661358e-001  3.4814036e-001  8.7831123e-001  7.3042347e-001  2.7502927e-001 -7.0329449e-001 -5.5082754e-001  3.9276321e-001 -2.5564769e-001 -4.1726470e-001 -1.2712376e+000  2.5046585e-001  3.8450306e-001  3.2435703e-001  4.0374318e-001 -7.0080311e-002 -8.2865011e-003  3.5636207e-001 -7.7656903e-001  3.3157161e-001  1.6079166e+000  9.2884511e-002  5.1967026e-001  3.8964300e-001 -4.8543507e-002 -3.5377533e-002 -1.4476774e-001  1.6153834e-001  2.7601623e-001  7.2942929e-001  2.3256713e-001 -1.5084475e-001  2.5284486e-001 -6.4541506e-002  4.7878264e-001  5.2669109e-001  3.6918525e-001  4.5242393e-001  1.2295240e-002 -4.4357175e-002  1.1279015e-001
 -6.2358267e-001 -2.7559370e-002 -1.3594621e-001 -8.3431535e-001 -1.0224481e-001 -8.0013861e-001  3.1655224e-001 -1.1198732e-001 -3.0828643e-002  3.7868527e-001  6.7934134e-002  4.9253427e-001  6.5797242e-002  6.7118369e-002  2.2217137e-001  3.7798607e-001 -2.9190378e-001  1.4561339e-001 -3.9746991e-002  1.5560821e-001  6.3667571e-001  1.8665945e-002 -1.2212900e-001 -1.1366540e-001 -2.3204610e-002  4.0296565e-003 -4.0146107e-001 -4.5679280e-001 -5.2389310e-001  1.9787655e-001 -2.8477748e-001  1.3280565e-001  3.0214439e-001 -5.5874178e-002 -1.2335815e-001 -3.2761903e-001  2.4829353e-002 -7.6206447e-001 -1.0929688e+000 -3.0126087e-001 -5.1108140e-003  3.7577956e-002  1.5942065e-001 -4.6745106e-001  3.1558157e-001  5.8489949e-001  1.8420118e-001  5.1835338e-001  2.4301217e-001 -5.0952350e-002 -2.0782657e-001 -3.2757550e-001  5.5522451e-002  9.2864587e-002  6.8874380e-001 -1.0760903e-001 -1.8004395e-001  3.3042394e-001 -4.1513668e-001  2.3558689e-001 -6.4501964e-001  3.4303034e-001 -2.7227402e-001 -4.7597387e-001  8.6103191e-002  6.3356162e-001
 -2.9395244e-002 -1.9715551e-001  4.6224578e-001  4.8050540e-001 -2.6950191e-001 -5.5533695e-001  2.7392435e-001 -2.4390224e-001  1.9324815e-001  1.7326320e-001 -5.5431798e-001  4.0588434e-001  2.4936163e-001 -9.6864575e-002 -3.0692370e-001  2.2652283e-001 -3.7677450e-001 -1.3138315e-001  6.8649368e-002 -4.9528572e-001 -1.1638644e-001  3.6528572e-001  6.0637877e-002  4.8483659e-001 -2.4571834e-002  1.9110145e-001  6.3697436e-002  1.8083694e-001  3.4372300e-002 -2.0497386e-001  2.6303074e-001 -4.2237655e-002  1.6416582e-001  1.0109964e-001 -3.0240597e-001  1.3597177e-001 -4.0055669e-001  3.9373354e-003 -5.7125870e-002  2.6985533e-001  3.4500331e-001 -1.8467273e-001  2.0661357e-001 -6.7628972e-001 -4.5838917e-002  2.3420484e-001 -2.9673758e-003 -3.3237036e-001 -6.3736036e-001 -8.4240200e-002 -1.2879863e-002 -1.1520950e-001 -5.2980013e-001  3.4763563e-001 -4.2275314e-001 -3.7726042e-001 -1.9578887e-002 -2.6604363e-001 -3.7263570e-001  2.6488683e-001 -5.4812889e-001 -3.0621220e-001  7.8843890e-001 -1.3847115e-002  1.6472682e-002  1.9418697e-001
 -1.4338488e-002  5.9078438e-001  6.9529396e-001  1.1984499e+000  4.9294021e-002 -1.2343782e-001  2.6914036e-001  1.6318016e-001 -5.4331569e-003  1.9985051e-001  2.5815327e-001  4.6262479e-001  3.9163163e-001  1.5348652e-001 -2.2482973e-001  1.6157843e-001 -6.6285339e-001  7.5136499e-002  1.8920095e-001 -5.1066800e-001  5.3481161e-001  2.8503006e-001 -2.7111545e-001 -4.4895755e-002  2.2284524e-001  7.4526740e-003  1.0128984e+000  5.0394176e-001  9.0645902e-001 -2.2809918e-001  7.7613722e-001  4.6562876e-001  1.0016345e-001 -1.2253718e-001 -5.1093590e-003 -7.9853888e-002 -2.3706712e-001  4.5811444e-001  7.4883678e-001  9.3042117e-001  3.7451423e-002 -5.8379864e-002 -2.1775421e-001  1.3597563e-001 -1.1423326e-001  3.2504443e-001 -4.3892463e-001  5.8660885e-002 -3.3261718e-001  2.6890532e-001  2.9863644e-002  2.9581502e-002 -7.4635745e-002  4.8284444e-002 -6.0366499e-001 -1.4703739e-001  2.4005494e-001 -9.5193988e-002  1.3867865e-001  2.1985645e-001  5.6945411e-001  4.6759338e-001  2.7357483e-001 -3.9284768e-001  4.2928787e-001  2.7602244e-001
  2.9359988e-001  3.7310666e-002 -7.8563734e-002  7.1699817e-001  2.0507204e-002  2.3081808e-001  3.7656548e-001  4.3096226e-001  3.4536611e-001  1.9642650e-001  1.8404974e-001  9.9071218e-002  2.0880901e-001  3.3711649e-001  3.0312687e-001  4.1008566e-002  8.6029476e-002  6.1900990e-001  7.3650839e-001  1.4356440e-001  5.5555368e-002  8.0365111e-001  1.8865506e-002 -2.2389203e-001  7.2631412e-002  3.4665530e-001  5.6752892e-001  7.2980157e-001  8.7606187e-001 -2.7558020e-001  6.7838611e-001  5.6313092e-001  5.0085783e-001  7.3061446e-001  1.7859124e-001  1.7388267e-001 -1.9973394e-001  1.5529598e-001  8.5914808e-001  9.9174000e-002  1.7563366e-001 -6.3016563e-002 -2.5203525e-001  6.7467982e-001  5.4380943e-001  1.1112711e+000 -4.9172538e-002  7.8886673e-001 -2.3763276e-001 -1.6897094e-001  8.8206082e-002  7.5712963e-002 -1.4220038e-001 -3.3846110e-002 -4.2554187e-001  3.3085015e-001  2.7906521e-001 -1.5036260e-001  1.4548667e-001  3.5730061e-001  1.0299356e+000  2.4184662e-001  5.7204613e-001  5.0508583e-001  7.8821696e-001  5.6373852e-001
  3.0899824e-001  5.1672553e-001  6.5341806e-001  8.1505726e-001 -1.0089790e-002  5.5879139e-001  3.5966159e-001  3.8347042e-001 -1.7896998e-003  3.7822929e-001  5.3003666e-001  3.1178579e-001  1.5654797e-001  2.9292922e-001  9.1821060e-002  1.6743998e-001  2.6041067e-001  9.5584955e-004  8.2773279e-001  3.2908624e-001  1.4238014e-001  4.6252123e-001  1.8755703e+000  8.9023145e-001  7.4731589e-001  2.4838712e-001  4.9327067e-001  5.2744702e-001  6.3725024e-001 -3.7770368e-002  9.6534636e-001  9.1735828e-001  1.3870579e+000  8.0440963e-001  6.4180904e-001  5.8047682e-001  1.8337497e-001  3.0681212e-001  4.5934809e-001  3.2927143e-001 -2.7776338e-002  3.9293109e-001  6.8231702e-001  9.1973534e-001  2.8965427e-001  8.2415338e-002  2.2204102e-001  3.2035207e-003 -6.4058371e-001  1.7751891e-001  2.2470732e-001  3.1562633e-001 -3.5411579e-001  1.3384750e-001 -6.2325559e-001  2.0270805e-001  3.7466374e-001  1.2172366e-001  3.8410053e-001  1.0857677e-001 -4.2582994e-001  3.9607974e-001  1.2546520e-001  6.3036732e-001  4.4581269e-001 -7.6428870e-002
 -7.8458814e-001 -1.1398541e-001  1.2712414e-002  5.1532426e-001 -1.5143667e-001 -9.6217498e-001  1.4829954e-001 -7.5364913e-002  4.4486827e-001  5.3102945e-001 -2.8193953e-001 -1.8013675e-001  2.5634364e-001 -9.3072567e-002  2.1655289e-002 -1.0654491e-001 -9.6358707e-002  1.5365297e-001  1.0751849e+000 -1.6348248e-001 -4.1965649e-002  1.1248774e-001 -8.7239108e-002 -2.8670701e-001 -2.5928479e-001  6.2579641e-002  2.1598279e-001  3.7931326e-001 -6.9291833e-002  3.3378467e-002  1.1557225e+000  6.2959542e-001  4.2303787e-001 -7.7737276e-002  2.6952463e-001  5.8008697e-001 -3.0778659e-001 -6.1303192e-001 -3.3515567e-001  1.7071128e-001 -3.7202543e-001 -3.6025427e-001 -3.6486210e-001 -8.0871759e-001 -3.0354225e-001 -6.0778179e-001 -3.1361825e-001 -2.9880186e-001 -6.8316519e-001 -1.8380727e-001 -3.2301963e-001 -3.8771907e-002  2.2738844e-001  3.9413263e-001  7.3719449e-002 -6.9756532e-001  3.2540087e-001  2.1893445e-001 -1.8670597e-001  2.8024526e-001 -3.9953306e-001  3.4499395e-001  4.0330786e-001  2.5354347e-001  2.9181333e-001 -3.2007555e-001
  6.1659801e-001 -7.8530818e-002  3.4625705e-001  6.2015855e-001  4.4376348e-001  2.8452235e-001  7.7037073e-001  7.2030522e-001 -4.8472432e-002  9.8432282e-001  6.1317046e-002  1.0351366e-001  6.6388454e-002  1.7794002e-001  8.1318724e-001  6.9632743e-001  3.3644690e-001  1.5100128e-001  9.6125173e-001 -2.1687396e-001  8.8347044e-002 -2.1151826e-001  1.7309615e-001 -4.6314330e-001 -1.2287085e-001  3.3423702e-001  1.2209312e+000  1.2271728e+000  9.6525391e-001  5.3816299e-001  1.1376762e+000  6.1759709e-001  8.1636070e-001  1.4887313e-001  3.6328393e-001  3.3206569e-001  6.2657121e-001  4.8660547e-001  1.0970231e+000  1.0173475e+000  5.7840480e-001 -3.9908384e-001  1.0198008e-002 -9.4303727e-001 -1.4426930e-001 -3.5263263e-001 -1.6275483e-001 -2.2053192e-001 -3.2847582e-001 -2.5616393e-001 -3.0032145e-001  2.2490523e-001 -1.3638799e-001  4.6535145e-001  1.5264901e-001 -2.0237647e-001  3.9328000e-001  8.4763631e-002  4.3037547e-001  9.2414278e-001 -1.0054728e+000  3.6147912e-001  7.1368080e-001  3.7259620e-001 -8.4065449e-002 -2.7056376e-001
 -2.3285305e-001  3.0351159e-001 -5.3073121e-001  5.0862451e-001  4.1488851e-001  2.5794424e-001  3.4762205e-001  3.1760751e-001  1.3625051e-001  1.8095729e-001  3.4291993e-001  9.3494837e-002  1.7191455e-002  2.2849179e-001  3.6786064e-002  1.8757433e-001  1.3321007e-001  4.1694129e-001 -6.9868701e-001  9.5534167e-003  7.3542223e-002 -2.5064867e-001  3.0188226e-001  2.7383096e-001  4.1675298e-001 -2.4409102e-001  5.6369466e-001  1.2250227e+000  1.3436131e+000  1.3056985e-001  5.4294627e-002  1.1091581e-001 -5.7143678e-001 -6.5164711e-001 -3.9769902e-001  3.4854505e-001  5.7737663e-002  5.6485137e-001  1.1879253e+000  9.1292211e-001  3.5480644e-001 -8.8449623e-002 -1.8949286e-001 -3.1279890e-001  7.3554883e-002  5.3051812e-001 -3.1944437e-001  3.0735605e-002 -3.6597000e-001 -1.6500414e-001 -1.3894936e-001  1.5969082e-001  1.5975358e-001  3.3494228e-001  4.3038850e-001  2.2510690e-001 -9.2961767e-002 -2.6291008e-001 -2.1714031e-001  7.4565881e-001 -2.0203242e-002  2.0585040e-001  1.5676102e+000 -4.7830505e-001  2.0124460e-001  7.4126795e-002
 -3.4802078e-001 -3.9611503e-001 -1.8140190e-001  4.7591337e-001  9.1897714e-002  2.8483947e-001  1.3000895e+000  1.8290578e-001  1.1216505e-001  5.4546041e-001 -1.2472112e-002  3.0223285e-001 -4.2709028e-002  1.2289770e-001  5.7311878e-002  6.3774496e-003 -4.1425065e-001  1.0071232e-001 -3.8018886e-001  1.2080269e-001  5.1751894e-001  5.1752453e-001  4.0487519e-001 -2.1458015e-001 -2.3936301e-001  2.1841952e-002  9.4098734e-001  1.9820573e+000  1.7959396e+000 -9.1912860e-001 -1.0859019e-001  1.8069974e-001 -2.3267151e-001 -1.4982686e-001 -5.1390754e-001 -2.8944252e-002 -7.2572735e-001  9.9007971e-001  7.8283911e-001  4.0471288e-001 -1.8666613e-001 -2.6357059e-001 -2.3536912e-001  5.3337811e-001 -3.9376989e-001 -3.6701590e-001  2.1991329e-001 -5.4092808e-001 -4.0368054e-001  4.2756506e-002 -3.8940274e-001 -3.6798248e-001 -5.1694627e-003 -1.7438352e-001  1.3041477e+000 -2.2885932e-001  4.1983662e-001  3.2846837e-002 -2.9257008e-001  6.4113343e-001 -2.6226136e-001 -3.5887108e-001 -3.3796544e-001  8.0115770e-001 -7.6092223e-001  3.5117165e-001
 -6.9039138e-001  1.2320019e+000  2.7100218e-001  1.5370275e+000 -5.2078627e-002  1.7962440e+000  5.4443953e-001  1.1204102e+000 -2.2522004e-001  1.1332226e+000  1.2495451e+000  2.2664079e+000  1.0852726e+000  1.2510391e+000  3.1854080e-001  4.8251073e-001  1.0274998e+000  6.8232427e-001  1.9394565e+000  1.2464383e+000  3.0743460e+000  1.8101452e+000 -2.1979090e-001  1.3771725e+000  3.6799486e-001  1.1154772e+000  1.7388514e+000  1.9358241e+000  1.3750573e+000  7.9807086e-001  1.3239780e+000  7.8145682e-001  1.2551619e+000  1.3271771e+000  1.7937621e-001  1.0611577e-001  4.6086012e-001  1.2069794e+000  9.0299234e-001 -1.6030468e-001 -7.6950086e-001 -7.5260720e-002 -4.9495083e-001 -6.9336274e-001 -5.3251849e-001 -1.7664316e+000  6.6411461e-001 -5.4075168e-001  1.0233707e+000 -5.5373381e-001 -1.4084931e-001  1.2037669e-001 -1.2807459e-001 -3.2039810e-001  4.2285904e-001  1.0423254e+000  8.8008624e-001 -4.3403846e-001  6.7673648e-001 -2.6360988e-001  7.8037246e-001 -5.1572312e-001 -1.0117158e+000 -1.7104381e+000 -7.0590341e-001  6.3094156e-001
 -2.2304262e-001 -3.8086833e-001 -2.7483363e-001  5.7976341e-001 -1.0479789e+000  6.7956569e-001 -1.0213450e+000 -3.5427118e-001 -3.9985368e-001  3.8703837e-001  7.8805118e-001  1.3422779e+000 -6.7728869e-001 -4.9177875e-001  4.4146152e-001  1.4994853e-001  1.1326450e+000  6.4809603e-001 -6.6638125e-001  3.2793732e-001  1.8047346e-001 -1.2061461e-001  7.8918613e-001 -3.6480258e-001  3.5858893e-001 -2.1570358e-001 -1.1629180e+000 -1.2723332e+000 -1.3035916e+000 -2.6072251e-001 -3.6420832e-001 -2.9354942e-001  6.4482820e-001  3.2485031e-002 -5.4911807e-001 -8.4894502e-001 -9.8579818e-001 -9.2692206e-001 -1.2956646e+000 -1.2495341e+000 -5.0350200e-003  4.6383505e-001  6.5343952e-002  2.8204529e-001  1.1171738e-001  1.1533071e+000 -1.1433714e-001 -1.4970992e+000 -7.5045328e-001  9.3988183e-002 -3.2077695e-001 -5.5165735e-001  4.2237931e-001  5.9257145e-001  1.1768720e+000  1.9647155e-002 -3.8560712e-001  1.0842583e-001 -9.1567272e-001 -3.0947957e-001  7.1646973e-001 -2.1909878e-001  1.4305237e+000  1.5175023e-001 -1.2115409e-001  1.9627352e+000
 -3.6925159e-001 -7.5157047e-001  4.0987946e-001 -1.7010833e+000 -8.6551421e-001 -1.7208738e-001 -6.5458088e-001  2.0557540e-001 -5.5824013e-001  3.3221950e-001  7.8401173e-001 -2.5380890e-002 -7.3151422e-001 -3.2695217e-001  4.6826490e-002 -7.5362010e-002  1.5230367e-001  3.5152474e-001  9.2559719e-001 -4.0628375e-002 -3.1245542e-001  6.2537901e-001 -2.1497248e-001 -8.5147340e-001 -2.8103429e-001 -1.5764158e-001 -1.0718197e+000 -1.0204660e+000 -7.5629345e-001  5.5905682e-001 -7.2462797e-001  4.7409947e-001 -1.1520776e-002  8.3689576e-002  6.1410878e-001 -8.0537363e-001  3.9627318e-001 -8.8837894e-001 -9.8034570e-001 -7.7726384e-001 -9.8227536e-001 -9.8938134e-002 -4.6348674e-001  4.1024416e-002 -4.1453876e-001  9.2080646e-001 -3.9956724e-001  3.5903978e-001 -1.9746270e-001 -6.8214453e-002  3.4842375e-001  2.5095279e-001  4.5878341e-001  1.3998158e-001  1.1468614e+000 -1.2282273e-001 -1.4942241e-001  1.4508243e-001  9.2951566e-001 -3.0749323e-001  7.7235005e-001  1.5632459e-001 -5.7407228e-001 -8.9688358e-001 -1.2135516e-001  3.5663523e-001
 -1.0475153e+000 -8.6360927e-001  2.6260330e-001 -1.5213537e+000 -1.0373661e+000 -3.3027520e-001 -8.1661470e-001  1.7998323e-001 -1.3080285e+000 -5.6650354e-001  7.8713096e-002 -8.6571087e-001 -1.2142841e+000 -2.6244452e-001  6.1299649e-002 -1.3151379e-001 -2.4315956e-001 -1.0958370e-001  2.7824807e-001 -3.0268271e-001 -4.4775405e-001  4.6952678e-001 -8.7350851e-001  1.2647030e-001 -5.7897601e-001 -7.2645296e-002 -1.0238084e+000 -1.0656028e+000 -5.6305697e-001  5.1314591e-001 -1.2429095e+000 -3.0690292e-001 -4.4086365e-001 -7.3482161e-001  3.4260774e-001 -9.1664716e-001  4.1641409e-001 -4.0085915e-001 -1.0736016e+000 -4.7783132e-001  9.4450072e-002  1.3146204e-001 -4.3052704e-002 -3.7167596e-001  3.5110623e-001  1.1745728e+000  5.3520008e-002  1.0129849e+000  5.7510490e-001  1.4459492e-001  7.0975735e-002 -5.6737460e-002  5.9004040e-001  1.9017257e-001  5.3304649e-001  4.9584499e-001  1.9586715e-002 -1.7239027e-002  9.4416577e-001 -6.0207514e-001  7.8864597e-001 -1.8207016e-001  1.4624523e+000 -1.0320744e+000  1.8152243e-002  4.0637109e-001
 -2.1450738e-001 -7.9823606e-001 -9.9195997e-002 -1.9937197e+000 -1.3097577e+000 -1.1591410e+000 -2.8172294e-001  1.4841715e-002 -5.2632379e-001 -8.0013207e-001 -8.3074483e-001 -6.0833955e-001 -9.8703944e-001 -7.0190582e-001  4.4673033e-002  3.5895306e-002 -7.5707348e-001 -6.6464220e-001 -6.1812105e-001 -4.5857497e-001 -6.4555931e-001  9.6314997e-003 -1.2494429e+000 -2.6068839e-001 -6.6576338e-001 -1.5990073e-001 -1.0577375e+000 -1.0016400e+000 -2.8749340e-001  8.3490960e-002 -1.8114595e+000 -9.8346920e-001 -8.2239072e-001 -4.0864091e-001 -1.4038695e-001 -1.4798411e+000 -4.5727015e-003  6.7817301e-002 -7.1794163e-001 -5.2950121e-001 -8.9653995e-003  9.3552713e-002 -1.2905899e-001 -8.5859102e-001 -6.0595397e-002  1.5680235e+000  1.3262749e-001  5.0629746e-001  7.7445863e-001 -2.2205912e-001 -4.3468766e-001 -3.2507117e-001  2.0294935e-002  2.8693533e-002  1.3362456e-001  3.0492249e-001 -4.0126185e-001  5.8562162e-003  4.3124533e-001 -2.0866460e-001 -5.1799025e-001 -2.1684020e-001  7.7544331e-001 -7.6210045e-001 -1.0937554e-001 -2.0185015e-002
  4.8507529e-001 -9.2404558e-001 -2.8254769e-001 -8.7164663e-001 -7.6371785e-001 -3.0663686e-001 -3.1839628e-001 -3.8693891e-001 -6.5563906e-001 -8.7068633e-001 -7.6761441e-001 -8.2710740e-001 -1.3331143e+000 -3.5208637e-001 -3.6925249e-001 -2.9019378e-001 -6.7655499e-001 -7.8509531e-001 -4.0389202e-001 -2.3191198e-001 -5.6051716e-001 -4.9273092e-001 -8.4102196e-001  5.3154677e-002 -5.0172746e-001  2.9209326e-002 -5.6188547e-001 -1.0242895e-001  5.1787277e-001 -4.2564832e-001 -1.2186769e+000 -9.5197449e-001 -1.2970524e+000 -9.2562146e-001 -8.8509890e-001 -9.4717994e-001 -5.0771752e-001  7.3637364e-001  1.4532923e-001 -6.1844313e-001  4.7257254e-001 -5.5230218e-002  6.5274888e-001  5.4796966e-002  7.5099395e-001  9.8199206e-001  2.9626229e-001  1.6404844e-001  3.6288167e-001  1.3913986e-001 -5.2036214e-002 -3.6528312e-001 -1.9685645e-001 -3.6915799e-001  2.2935275e-001 -3.4748583e-001 -5.9640029e-001 -2.9871619e-001  9.5721613e-002 -6.2566185e-001 -3.7272609e-001  2.1140817e-001  5.3087745e-001 -7.8983795e-001  5.0397674e-001  4.0926508e-001
  1.9436317e+000  2.9805348e-001 -3.8031357e-001  7.4820428e-001  4.4413903e-002 -1.0824834e+000  1.3574161e-001 -2.5237579e-002 -1.0790802e+000 -3.0804076e-001 -2.9051228e-001 -4.0262967e-001 -8.7298292e-001 -1.8403181e-001 -7.6511948e-001 -5.3292526e-001  2.9368918e-001  3.7653184e-001  1.0049543e+000  4.3674668e-001 -3.1449567e-002  8.0685257e-001  1.5786738e-001 -1.2298787e-001  8.4165770e-002 -2.4389130e-001 -6.0131378e-001 -1.8196202e-001 -2.8987682e-002 -5.7192952e-001 -6.1298948e-001 -2.0318412e-001 -1.8039929e-001 -6.4850307e-002 -1.4422845e-001 -1.3822209e-001 -6.8832769e-001 -2.2231715e-001  6.6658246e-001  6.2519440e-002  2.5125589e-001  6.2709100e-001  9.2415079e-001  1.2678116e-001  7.1280780e-001  3.4914200e-001  3.3944523e-001  3.3615259e-001  7.3260280e-001  8.1921367e-001 -3.1290808e-001 -8.3829535e-001 -4.1603915e-001  3.5193269e-001  7.1184086e-001 -1.3378135e-003  6.1054886e-001  8.1878497e-001  7.7052727e-002  6.0881343e-001 -7.1046696e-001  8.6012307e-001  1.8340549e+000 -1.5355569e+000  1.0414698e+000  4.4590332e-002
  4.1405972e-001 -3.0312805e-001 -7.0555131e-002 -9.6062435e-001  1.8106008e-003 -1.0875438e+000 -1.8834611e-002  3.0815773e-002 -3.5834832e-001 -1.1065355e-001 -7.8615729e-001 -3.0433855e-001 -9.8717520e-001 -8.2339417e-001 -5.8856274e-001  3.8384689e-002  3.0995839e-001  1.5483778e-001  4.0984854e-001 -1.6582831e-001 -7.8380256e-001 -5.8213012e-001 -8.2039365e-001 -2.6204141e-001 -2.0680276e-001 -2.4649104e-001 -3.3905053e-001 -6.4040909e-001 -5.9973694e-001  3.1754329e-001 -7.7565939e-001 -2.9067552e-001 -5.1527452e-002 -6.2092315e-001 -3.9784387e-001 -1.0158422e+000  9.2806289e-002 -9.4181414e-001 -2.6293500e-001 -7.1455373e-002  2.4350344e-001  1.2370474e-001  6.4624204e-001 -4.6932947e-001  2.7472156e-001  8.6529633e-002  1.0352117e-001  7.5323003e-002  6.1067000e-001 -4.7433577e-002 -1.1389109e-001 -2.3151013e-001  2.8597810e-002 -3.0871169e-001  2.9282974e-001 -1.4994516e-001 -3.0236408e-001  6.3945758e-002  4.6590031e-002 -9.6578403e-002 -9.8867149e-001  3.6495528e-001  4.0320789e-001  3.8435518e-001 -2.5141160e-001 -8.4723289e-002
 -1.5778865e-001 -1.0651976e+000 -1.2020088e+000 -4.1484431e-001 -1.1391766e+000  7.0994221e-001 -1.4267142e+000 -8.0456405e-001 -7.8727554e-001 -1.2366377e+000 -5.3171082e-001 -2.8717838e-001 -1.1392149e+000 -1.8455414e-001 -5.5384286e-001 -3.4746438e-001 -3.6477575e-001  6.1227342e-001 -1.3766004e+000 -8.0400738e-001 -3.7324514e-002 -1.5059057e-001 -1.5076767e+000  5.1656780e-001 -3.9440344e-001 -3.3426581e-001 -1.2025447e+000 -1.6335307e+000 -3.8713534e-001 -1.1146229e+000 -2.4812436e+000 -9.8806442e-001 -2.0543991e+000 -1.2493467e+000 -6.1362862e-001 -1.9792878e+000 -9.8126272e-001 -2.4262779e-001 -1.1057233e+000 -9.4848213e-001 -3.6299047e-001 -2.0010477e-002  7.6241158e-001 -1.4626203e+000 -2.5520967e-001 -3.4319432e-001 -1.7433736e-001 -5.7910845e-001  6.5118753e-001 -8.8200816e-001 -4.8534640e-001 -6.0280786e-001 -4.7363293e-002 -1.5120785e+000 -2.5391720e-001 -2.8556384e-001 -1.1859933e+000 -1.0864911e+000 -5.7868342e-001 -1.5833664e+000 -1.1432818e-001 -6.9260569e-001 -3.8797271e-001 -3.2919195e-001 -8.5242356e-001 -3.5959527e-002
 -7.3770435e-001 -5.9968852e-001 -4.6263158e-001 -1.9512827e-001 -2.4513186e-001  3.0467475e-001  1.1613653e+000 -3.2055862e-001 -4.6577414e-001  3.9581649e-001  5.8296443e-001 -2.3379635e-001 -1.0514713e-001  4.3961044e-001  9.7765324e-002 -7.6380600e-002  1.3390174e-001 -5.5867508e-001 -3.3629237e-001  1.3759584e+000 -2.8937835e-002 -1.5249001e-001  6.7305440e-001  7.4795993e-001  4.4996337e-001  4.7431190e-001  8.1101397e-001  5.8289613e-001  1.1213792e+000  2.0856335e-001  4.1116594e-001  5.0380469e-001  2.6060626e-001 -2.7869695e-001  6.4533132e-001  7.2366901e-002 -1.2931435e-001  1.9662138e+000  5.1976708e-001  4.5376833e-001  4.6983893e-001  4.4617403e-001  6.3412661e-001  7.0914146e-001  3.5742396e-001  4.6062368e-001  1.3851598e+000  6.4313986e-001 -2.3435562e-001  8.1140065e-001 -1.3454359e-001  3.0166060e-001  4.8704741e-001  4.7051754e-001  1.1912609e+000  8.3504089e-001  5.6258564e-001 -2.0634552e-001  2.4648691e-001  1.2415596e+000 -1.0925187e-001  2.3769489e-001  1.0908683e+000 -1.7665322e+000  2.4213146e-001  9.2537045e-001
 -1.1190975e+000 -8.3879796e-001  2.9414619e-001 -6.0822679e-001 -4.5061592e-001 -1.2303271e+000  1.1269483e-001 -8.5140075e-001 -5.1378385e-001 -3.3555108e-001 -7.2931811e-001 -9.7040059e-001 -4.8946015e-001 -4.5543977e-001 -1.2903295e-001 -7.0095731e-001 -1.6717632e+000 -1.2029313e+000 -6.4467628e-001 -6.0592611e-001 -8.4717391e-001 -2.3043295e-002 -1.2183098e+000 -2.7000753e-001 -1.0179957e+000 -1.1591999e-002  5.7223905e-001  1.0280866e+000  1.3495823e+000 -4.7542203e-001  3.4276885e-001 -1.0489383e-001  5.1679322e-001 -5.4049864e-001 -4.2419538e-001  1.7182125e-001 -9.9017682e-001  1.3185487e+000  8.7338196e-001  4.9215918e-001 -6.2084930e-001 -9.5537773e-001 -4.0361465e-001 -7.8457455e-001 -1.9444598e-001 -4.1545315e-001  2.1868303e-001  7.2445456e-002 -8.0937745e-001 -4.8078158e-001 -1.1128789e+000 -5.4110743e-001  5.6479675e-002  3.0508457e-002  4.6355957e-001 -6.0916474e-001 -1.6647574e-001  2.0896191e-002 -4.8310080e-001  2.4433587e-001 -1.1256078e+000 -8.8659049e-002  4.6622052e-001 -4.3905529e-001 -2.8513992e-001 -4.0362861e-001
 -1.5375329e+000 -6.0702546e-001  3.4371807e-001 -1.2175906e+000 -3.5869167e-001 -3.6020880e-001  3.3239657e-001  2.4708455e-001  2.8459714e-001  1.7305979e-001 -6.6841085e-001 -6.5645719e-001 -5.8620022e-001 -5.6424937e-001  3.7088237e-001  2.2071840e-001  1.9955172e-001 -5.0381934e-001 -6.0491117e-001 -3.2239145e-001 -1.0222936e+000 -3.4087508e-001 -1.6856222e-001  5.0924710e-001 -3.8337879e-001  3.8699961e-001 -1.7214240e-002 -3.8883720e-002  4.4399575e-001  2.5613625e-001 -1.0707392e-001 -3.6728709e-003  9.4205821e-001  6.5613734e-001  6.9231361e-002  2.0126708e-001 -1.5222668e-001  1.2141882e+000  3.6223685e-001  1.4839965e-001  4.7916132e-001 -4.4379916e-001  8.2509644e-001 -1.0732033e+000  1.2963150e-001  2.8772624e-001  2.0845169e-002  9.4493697e-002 -4.5035179e-001 -1.9823233e-001 -2.5496275e-001  2.4056384e-001  3.3316345e-001  6.4344396e-001  7.2400504e-001 -1.1117962e-001  2.7446896e-001  2.4472809e-001  1.7132288e-001  1.1302065e+000 -5.1560774e-001  4.8191140e-001  9.1134229e-001 -6.6537527e-001  2.7442445e-002 -2.8331478e-001
 -5.7833307e-001  5.2564757e-002  2.9286810e-001 -6.3142658e-001  8.3932204e-002 -6.0941543e-001 -5.9414858e-001 -1.5381670e-001  4.1108214e-002 -5.6012316e-002 -3.7148318e-001 -2.0618424e-001  4.3083704e-003 -3.0767727e-001 -4.7101472e-001 -5.5613791e-001  1.5030951e-001 -4.3481087e-001 -9.5229360e-001  5.8595887e-002 -2.7977905e-001 -1.6323637e-001 -5.2321367e-001 -8.1132956e-002 -4.4832366e-001  3.2621696e-001 -2.2001178e-001 -1.2686416e+000 -1.4876374e-002  7.4822161e-002  9.3542480e-002  3.4419005e-001  6.7602005e-001  2.0317781e-001  1.0251396e-001  1.2044534e-001 -4.3851241e-001  4.3297049e-001 -3.5907744e-001 -6.7853989e-001  3.4993763e-001 -6.0821510e-001 -1.8705424e-002 -3.4815504e-001  2.8639962e-001 -6.4780653e-001  1.1452460e-001 -1.1723149e+000 -7.2002201e-001 -2.0985534e-001 -7.1680318e-001 -4.5009699e-001 -6.2404587e-001 -3.1608810e-001 -4.9033864e-001 -4.9024479e-001 -3.9098963e-001  2.7946250e-001 -1.5478630e-001 -3.4871811e-001 -6.2373706e-001  2.4605036e-001 -6.1642830e-001  2.1495143e-001 -5.4874813e-001 -6.4620719e-001
 -9.8732969e-002 -1.5246819e-001  4.0945338e-001  7.3881316e-001 -3.5530221e-001 -7.0510474e-001 -4.9279962e-001 -3.0610946e-001 -5.8450674e-001 -2.1044129e-001 -5.9585033e-001 -6.5323904e-001 -8.8798289e-001 -3.5748693e-001 -6.7839121e-001 -7.2091258e-001 -9.1602899e-002 -7.4821963e-001 -4.7521952e-001  3.8234625e-002  1.1079921e-001  7.9381978e-001  4.8974209e-001  2.3593583e-001 -1.5223893e-002  5.3126460e-001 -1.0431926e+000 -5.1460239e-001  3.7679472e-001  8.4004312e-003  1.8186915e-001  3.8744599e-001  2.9377431e-001  2.6820715e-001  9.4919327e-002 -5.2574594e-002  3.6787689e-001  8.6432167e-001  2.5161367e-002 -9.1822811e-001  8.3658189e-002 -6.7436726e-002  3.4262792e-001  2.3341274e-001  1.0295603e+000  9.2728949e-001  2.7606357e-001  1.6489177e-001 -3.2713759e-001  8.0043752e-002 -7.3951885e-002 -3.3611157e-001 -6.0766384e-001 -4.7266995e-001 -5.9345150e-001 -1.2541716e-001 -3.6955163e-001  4.0864339e-002 -5.0234416e-002 -2.1710376e-001 -3.0649328e-001 -2.7815626e-001  7.3223537e-001 -2.9747559e-001  1.6774294e-001  1.1351896e+000
  9.5532326e-001 -6.3861580e-001  2.4037543e-001 -2.3487527e-001 -1.0483516e+000 -7.8034817e-001 -1.6009652e+000 -1.1347463e+000 -5.6757868e-001 -9.5000730e-001 -6.2391065e-001 -1.5724254e+000 -1.1299410e+000 -3.3402544e-001 -4.7318981e-001 -6.4413509e-001 -4.0125821e-001  1.1051050e-002 -9.9644348e-001 -2.4752012e-001 -1.2095349e+000 -3.8809315e-001 -6.9345799e-001  5.5524369e-001 -2.6426362e-001  5.8721252e-002 -9.1511399e-001 -3.0896915e-001 -7.7986054e-001 -4.8317264e-001 -4.0311100e-001 -4.8525826e-001 -1.1540087e+000 -5.9152958e-001 -8.3010660e-001 -4.2855982e-001 -3.5532266e-001 -9.8001224e-001 -6.7978910e-001 -9.7108826e-001  1.0011449e-001 -1.8360889e-001  8.5418519e-002 -1.0924561e-001  1.2009285e-001 -4.9188459e-001 -5.4298582e-002 -2.2012771e-001 -1.6591523e-001 -8.9854752e-002 -4.7272886e-001 -8.2281094e-001 -3.9436382e-001 -6.0232387e-001 -1.1222038e-002 -1.0624548e-001 -8.3139058e-001 -1.2849568e+000 -1.2554685e+000 -6.5055007e-001 -6.4476111e-002 -1.0737269e+000  8.0531321e-001 -2.5401300e-001 -1.5475670e+000 -3.9421760e-001
  9.5859408e-001 -4.9010890e-001 -5.9494260e-001  8.2388888e-001 -5.1573226e-001  3.2271668e-001 -1.1528762e+000 -6.3001766e-001 -6.8262054e-001  9.6551939e-002 -1.2593006e-001 -1.9430063e-001 -4.6197733e-002  3.0186646e-001 -2.6299483e-001 -5.1984506e-001  6.1520213e-002 -1.7955995e-001 -2.4684008e-001 -3.2395420e-001 -7.6103264e-001  6.0554975e-001  8.8726318e-002 -2.4936239e-001 -1.2532456e-001  5.8662738e-001 -7.2310119e-001 -6.8452787e-001 -6.4773532e-001 -1.6180765e-001  4.5429012e-002 -7.9607329e-003 -9.6520317e-001  3.3190670e-002 -2.1814945e-001  6.7007462e-001 -1.5318967e-001 -8.4293152e-001 -4.1525940e-001 -9.1801328e-001 -1.6209648e-001 -1.6954235e-001 -7.3741617e-001  9.1603925e-001  6.3776967e-001 -3.3404574e-001 -2.8656295e-002 -1.9329513e-001 -3.5527764e-002 -4.8985199e-001 -3.8005856e-001 -5.7064075e-001 -1.6275906e-001 -1.3229926e-002  4.8396221e-001  1.1424585e-001  1.0718021e-001 -3.2418922e-001 -6.2192525e-001 -3.4240400e-001  9.2039278e-001 -1.6811468e-002  4.9574473e-001 -5.6323983e-001 -9.8161247e-001 -5.0734931e-001
 -3.0612359e-001 -2.2166018e-001 -6.5744108e-001 -2.2061678e-001  8.5110175e-002  6.7114995e-001 -3.6148204e-001 -6.5290398e-003 -2.4129473e-001  1.7884848e-001  3.6158221e-001 -8.3683932e-001 -2.0330755e-001  2.6422059e-001  4.2308250e-001  5.1974057e-001 -4.7504162e-001 -3.2034282e-001  4.5683356e-001  4.5679275e-001 -4.9452729e-001 -1.4145089e-001  3.5151267e-001  7.1659626e-002  1.4821566e-001 -2.9629286e-002 -1.6968491e-001 -8.9495506e-002 -3.7184455e-001  6.4133190e-001  5.2828513e-001  1.3175369e-001 -8.4137972e-003  2.2237978e-001  1.0273409e+000  5.5548368e-001  9.6460783e-001  1.3322066e-001  3.6605360e-001  5.5779901e-001  7.3282789e-001  2.5909902e-001 -4.5936008e-001  1.4518591e-001  4.5465204e-001  4.4264244e-001  6.6564940e-001  5.0216832e-001  1.0221038e+000 -2.1249149e-001  9.3149057e-001  8.8538976e-001  1.2239924e+000  8.9949115e-002  5.7004187e-001  5.9393339e-001  7.9381091e-002 -1.3152370e-001  4.8456587e-001 -7.6316733e-002  1.5816241e+000 -1.7875221e-001  2.3726505e-001 -3.8681856e-001 -1.3104990e-001  1.2262449e+000
 -2.1474477e-001 -1.0007608e+000 -4.8548485e-001  1.1255974e+000 -7.6013178e-001  5.2964114e-001 -3.4019151e-001 -5.4528892e-001 -5.5127424e-001 -7.8706234e-001 -4.2520713e-001  1.0325367e-001 -6.4255871e-001 -3.4041113e-001 -3.6472607e-001 -5.4374092e-001 -7.0888726e-001 -1.0985663e+000 -5.2784066e-001 -7.2521595e-001 -9.8600531e-001  5.9863546e-001 -1.0477641e-001  5.0243269e-001 -4.8251868e-001 -8.8215620e-002 -1.6948938e-001  4.3088995e-001 -1.0118582e-001 -3.7443231e-001  3.4546294e-001 -7.7798590e-001 -1.0025561e+000 -1.9149938e-001  2.1620853e-001  9.0298635e-001 -1.1197344e-001  5.8675557e-001  5.8786372e-001  5.8108406e-001 -6.2851956e-003 -1.0766100e-001  3.5766691e-001  4.0390642e-001  9.3304666e-002  7.6362269e-001 -3.6071285e-001  2.8480727e-002  2.3571009e-002 -2.6678944e-001 -2.5098718e-001 -8.5292845e-002  1.1385547e-001 -5.0108093e-001 -1.8484422e-001 -1.8920368e-001 -1.2217330e-001 -7.2034870e-001 -4.7508301e-003 -5.1051097e-001 -1.9017175e-001 -1.0205823e+000  1.7955447e+000 -5.6547571e-001 -1.6765200e+000 -9.7136126e-001
 -2.7855837e-001 -2.9085925e-001 -5.3334343e-001 -5.9822045e-001 -3.0746920e-001 -2.3139660e-001 -2.5568484e-001 -1.2806698e+000  3.6135749e-002 -1.1803218e+000 -3.5811147e-001 -8.1179862e-001 -7.1047352e-001 -4.5940304e-001 -6.1939956e-001 -1.0126152e-001 -3.7151303e-001 -1.7328918e+000 -1.0922326e-001 -6.9895695e-001 -7.7457244e-001 -1.1417328e+000 -1.2340042e-001 -9.1497306e-001  3.5798101e-002 -1.4664979e+000 -1.0638151e+000 -7.0280302e-001 -1.1194107e+000 -1.4885409e+000 -1.3974230e+000 -1.2189718e+000 -9.6665564e-001 -3.4943268e-001 -6.4325641e-001 -2.5895903e-001 -1.0960725e+000 -6.9967472e-001 -1.3064079e+000 -1.0147717e+000 -8.6740036e-001  3.5555836e-001 -6.6544209e-002  6.0170441e-001 -8.4164486e-001 -4.3338456e-001 -7.5763995e-001 -7.4395824e-001 -2.5438241e-001 -4.3034097e-001 -1.3653662e-001 -2.9772904e-001 -5.4916426e-001 -2.8963099e-001 -7.8777125e-001 -5.5995286e-001 -7.3542446e-001 -3.6024336e-001 -1.0322663e+000  1.1218596e-001 -5.2250091e-001 -6.4375629e-001 -1.2728614e+000  1.8619918e+000 -3.2157370e-001  5.9945798e-001
 -1.1496158e+000 -1.0620728e-001 -1.0349041e+000  1.3994812e+000 -1.0186998e+000 -5.5302947e-002 -8.8394516e-001 -8.6194657e-001  8.3986344e-002 -5.0256495e-001  6.2802670e-002  4.8748161e-001 -1.1104511e-001 -6.0364093e-001 -7.2584828e-001 -7.7234605e-002  9.1722814e-001  4.4919652e-001 -4.4824143e-001 -7.4006555e-001  9.9913233e-001  4.7874167e-001  4.0563688e-001  4.9845317e-001  3.9052011e-001 -3.0635795e-001 -2.7036091e-001 -8.1165408e-002 -3.6589867e-001 -1.3901763e-001 -4.0284050e-002  9.6048149e-002 -6.2419663e-002 -3.3611237e-001 -7.2908715e-001 -2.2891940e-001 -2.1310932e-001 -5.6234678e-001 -8.3378561e-001 -3.5743922e-001 -4.5697013e-001  4.7065887e-001  7.1324080e-001 -7.9856629e-002 -2.1116657e-001 -1.3082067e-001 -5.1207090e-001 -1.0095421e+000  4.4253375e-001  7.8755250e-002  6.4627636e-001 -9.3036181e-002  1.2383437e-001 -8.3875781e-001 -8.8646827e-001 -2.9327558e-001 -6.0885490e-001 -9.0520596e-001 -1.3791711e+000 -1.0754968e+000  1.3136316e+000 -7.8920430e-001 -1.7948420e-001  4.4198413e-002  6.0012140e-002  5.4619068e-001
 -1.4781414e+000 -5.8710757e-003 -9.2556898e-001  6.4419299e-001 -6.0475507e-001 -1.4852540e-001 -9.0321108e-001 -7.2347721e-001  2.3616179e-001 -3.2117762e-001  4.3931556e-001 -1.3073722e-001  4.4563584e-001 -1.5498543e-001 -3.6349767e-001 -6.5999975e-001  4.9815556e-001  2.8473548e-001 -5.0803615e-001 -4.0148354e-001 -1.8546425e-001  2.2183972e-001  6.6365690e-001 -4.8345476e-001  3.8613462e-001  1.9258475e-001 -1.0758534e+000 -6.7686405e-001 -5.4809043e-001 -3.2679633e-001  1.4190395e-001  8.7439831e-002  1.4745418e-001  5.5635712e-001 -3.6254421e-001  2.7543935e-001 -3.7886273e-001 -8.2580249e-001 -7.8354193e-001 -8.7677105e-001 -3.9869133e-001 -2.0173110e-001 -6.1546618e-001 -7.8035136e-001  1.8002221e-001 -7.8000172e-001 -3.8534957e-001 -3.6998399e-001 -3.9532063e-001 -2.6116226e-001 -3.7891609e-001 -4.7830232e-001 -2.6498251e-001 -2.3066051e-001 -8.0650405e-001  1.4212396e-002 -1.5889099e-001 -5.3622010e-001 -1.2905207e+000 -6.7101332e-001  6.5556487e-001 -6.9032286e-001 -8.8183405e-001 -4.6625416e-001  3.1046403e-001  1.3251956e+000
  6.5759785e-001  7.2381672e-001  7.4195880e-001  8.3345297e-001  7.2622095e-001  2.7397363e-001  1.1240673e+000 -3.2812602e-001  5.7262555e-001 -2.5488279e-001 -7.5298815e-002 -8.9968223e-001  5.6382867e-001 -4.9602496e-002  1.2399403e+000  8.2190500e-001  2.2660221e-001 -3.8849905e-001  1.5363454e-001  2.0128857e-001  3.4296332e-001 -3.4816588e-001  1.0794201e+000  2.7186303e-001  5.6437491e-001  1.7962615e-001  1.5675317e-001  2.5738205e-001  5.2242488e-002  3.0138338e-001 -6.8589990e-001 -8.9082245e-001 -7.5931984e-002  9.7364965e-003 -5.5307836e-001  4.5963273e-001  4.3715668e-001  2.3871743e-001  2.6335219e-001  3.9445150e-001  3.7231402e-001  6.3868175e-001  6.3423901e-001  6.7875789e-001 -5.3527306e-002  1.1397400e-001 -2.1290038e-001 -6.5770198e-001 -9.8146554e-001  1.1298526e-001  1.9600326e-001  4.5833930e-001  2.2925175e-001  2.6945850e-001 -9.5765653e-001 -8.6237154e-001 -1.4729988e-001  5.0129144e-002 -5.4698591e-001  8.1245504e-001 -3.7732503e-001  1.1841682e-001  4.6558912e-001  4.1598452e-001 -3.5647637e-001  1.1649628e+000
  4.6232741e-001  3.2317241e-001 -4.7082231e-002 -3.3757625e-001  3.4521009e-001  6.0359916e-001 -1.2006628e-001  2.4883613e-001 -3.3938912e-001  3.0605080e-001 -1.7080595e-001 -8.7573483e-002 -1.9231549e-002  6.6334310e-001  8.8278523e-001  4.6060334e-001 -4.3912976e-001  6.6263589e-001  4.6841188e-001 -5.1343424e-002 -9.3455790e-001 -2.7374215e-002 -3.1038366e-001  4.4781256e-001 -3.5547605e-001  6.2085827e-001  2.1712759e-001 -3.0831899e-001 -4.4186298e-003  2.1006138e-001 -1.4538690e-001 -6.1580029e-002  3.2299105e-002 -7.4221892e-001 -1.1632301e-001 -1.7755833e-001 -7.0335354e-002  1.9726601e-001 -4.2356077e-001 -1.8700546e-001 -8.5774812e-002 -2.8278033e-001 -9.0852731e-002  4.5735396e-001  1.1648976e-001  2.7627670e-001  2.1614367e-001  3.0658390e-001  6.6553352e-002 -3.9701310e-002 -6.3500558e-001 -4.1899818e-001 -1.8281232e-001  4.5766855e-001  3.5891334e-001 -7.0648750e-001  8.1510098e-002  4.3690444e-002 -1.8737927e-001 -3.8328169e-001  3.3369702e-002 -3.6193183e-002  1.3212973e+000 -5.4601637e-001 -2.5379172e-001 -4.8594709e-001
  2.3477526e-001 -3.0351900e-001  2.7795350e-001 -1.7038042e-001 -3.6991884e-001 -1.0696327e+000  8.5944993e-001 -5.5019982e-001  1.5592461e-001 -1.3896722e-002 -8.2781756e-001 -7.3249421e-003  8.3332485e-002 -3.8444887e-001 -1.4359577e-001 -3.7002954e-001 -1.0765901e+000 -1.0931028e+000 -4.3838319e-002 -2.6051539e-002 -9.4417713e-001 -6.0293920e-001 -1.4317829e+000  4.5562570e-001 -7.2479754e-001 -2.0588452e-001 -3.9869129e-003  2.3706997e-001  2.1346797e-001 -6.8473228e-001  7.7389226e-002 -5.0948314e-001 -6.4033366e-001 -1.6529975e-001 -7.2302819e-001 -4.7292227e-002 -8.1530385e-001  5.8499602e-001  1.3484186e-002 -2.7930082e-001 -2.9384041e-001 -5.4790911e-001 -1.6983242e-001 -1.0805808e+000 -3.6252349e-001  5.4263407e-001  1.6123973e-001  1.0807476e+000 -5.3051920e-001 -3.5393045e-001 -1.3506567e+000 -7.4121952e-001 -1.7643557e-001  4.9653305e-001  6.3529466e-001 -1.4127043e+000  3.2032651e-002  2.6330892e-002 -6.8498219e-001  1.0601753e+000 -1.9942259e+000 -4.0168861e-001  9.1998020e-001  8.8717395e-001 -5.9091866e-001 -7.3024023e-001
  4.3896500e-001 -5.3306506e-001  9.5267314e-001  3.8579522e-001 -4.4410671e-001  2.6861353e-002  3.9455283e-002 -2.4582195e-001 -3.9524795e-001 -3.0149181e-001 -4.2921638e-001  9.1222509e-001 -1.8722868e-001  2.6323284e-001  1.8831731e-002  1.4185234e-001  1.4549021e-001  5.3164829e-001  4.1022565e-001  2.3452095e-001  4.4573068e-001 -5.0907091e-002 -1.8938177e-001 -3.4699243e-001  3.0824620e-001  1.6443196e-001 -3.2778309e-001  1.3292980e-001  3.6605213e-001 -1.3629222e-001 -2.9604341e-001 -4.6857811e-001 -5.2873702e-001 -3.5132301e-001 -9.3011785e-001 -1.9783102e-001  4.6450369e-001  5.4103772e-001  3.1176638e-001 -3.6405966e-001 -1.0450337e-001  7.7691354e-001  1.2811937e+000  4.6473322e-001  3.7837905e-001  3.4246106e-001 -3.1567625e-001 -4.8088009e-001  8.8512157e-001  6.0234532e-001 -3.6708110e-001 -2.7808998e-001 -3.8487891e-001  6.4207987e-002 -6.5098507e-001 -5.2746954e-001 -4.5137529e-001  3.5630807e-001 -8.2420797e-001 -2.0560344e-001 -1.3892211e+000 -6.4807042e-001  9.8485260e-001  6.9973795e-001 -1.0613082e+000  4.0533895e-001
  1.4568859e+000  1.2064441e-003  7.5694380e-001  3.3046395e-001  2.6201522e-002 -6.0365006e-001 -4.1245964e-001  4.4766811e-001  2.1277383e-001 -6.1347731e-001 -8.9401151e-002 -5.7283946e-001  3.5023913e-001 -3.0259198e-001 -2.8145798e-001 -1.6488771e-002 -5.8159168e-001  2.1232562e-001  1.1353155e+000 -1.1602699e-001  3.5566878e-001 -3.2451272e-001  3.2649564e-001 -6.2874699e-001 -3.0970110e-002  9.0299911e-002  4.9468293e-002  5.1698617e-001  2.8505569e-001 -4.0569421e-001 -7.4618670e-001 -6.1661791e-001 -9.4787666e-001 -4.2619030e-001 -1.0319761e+000 -1.1260496e+000  4.8446842e-002 -1.0597316e-002  4.0804437e-001 -5.1871422e-002  2.3838936e-001  1.8769018e-001  1.4525614e+000  1.8525046e-003  3.5227083e-001 -4.1232835e-001 -3.5740839e-003  6.7605906e-001  1.0087389e+000 -3.9200263e-001  1.6566646e-001  2.9141163e-002 -3.0280354e-001 -9.7822744e-002  2.0851571e-001 -7.4455004e-001 -4.7782612e-001 -1.2271345e-001  2.5956727e-002  4.9635153e-002  2.3262562e-001 -7.4022930e-002 -1.5240161e-001  8.7706426e-001 -2.4313724e-001  2.5605498e-001
  1.1414978e+000 -1.9132976e-002  4.7355009e-001  6.5783872e-001 -1.6426155e-001 -2.1688599e-001 -4.5152300e-001  1.1105568e-001  1.4096944e-002 -3.1753806e-001 -2.2970689e-001 -1.2591137e-001 -5.0035267e-001  2.3371633e-001 -2.3324452e-001 -4.1387934e-001 -1.2285468e-001  3.3960756e-001 -8.2267298e-002  5.0026066e-001 -2.0359772e-001  9.7720093e-002  9.6055594e-002  1.3628359e+000  2.2851276e-001  5.4648636e-001  2.4365575e-001  6.7384252e-001  3.1343994e-001 -1.0273908e+000 -9.7734865e-001 -5.1429607e-001 -5.8584392e-001 -8.3428350e-001 -5.3258076e-001 -1.1502063e+000 -1.0788480e+000 -4.7402591e-002  4.5917044e-001  3.0169352e-001  4.7355828e-001  1.0393427e-001  1.5794175e-001  3.4034262e-001  4.4240162e-001 -8.0026853e-001  5.5671030e-001  1.1769125e-001 -3.9786111e-001 -3.8858813e-001 -5.3397046e-001 -8.2718012e-001 -8.5718363e-001 -6.7482023e-001 -8.1658689e-001 -1.1008058e+000 -7.3358236e-001 -6.4108843e-001 -9.0754645e-002 -1.1542355e+000 -5.7419754e-001 -2.4344811e-001 -2.8050827e-001  7.9406455e-001 -5.4981975e-001  1.1350006e+000
  3.7468191e-001  2.6566943e-001 -5.0389552e-001  5.1179903e-001 -6.5616987e-002 -5.4643751e-001  1.9596524e-001 -2.4246591e-001  3.5256575e-002  4.4621472e-002 -4.2810682e-001  9.7385225e-001  3.3925992e-001  1.8436814e-001 -6.2669781e-001 -3.1795393e-001 -1.0565083e-001 -8.2793198e-001 -1.9403684e-003  4.4026293e-001 -3.0135651e-001 -2.8479751e-001 -1.6824458e-002  8.1051476e-001 -2.1650365e-002  3.7868233e-001 -2.9163186e-001 -2.8677015e-001 -1.0620188e-001 -7.5718233e-001 -2.7780530e-001  3.9590827e-002 -4.4206902e-001 -3.3596471e-001 -1.4124515e-001 -4.8958767e-001 -9.7556946e-001 -9.0831172e-001 -4.2330084e-001 -5.1458355e-001  1.9754255e-001  1.7846265e-001  3.9995362e-001 -3.3327972e-001  2.7851756e-003 -6.3450370e-001  9.4042567e-001  1.7818947e-001 -6.8123812e-001 -9.4731822e-003 -4.8905363e-001 -1.0411362e+000 -6.2558436e-001 -3.0675865e-001  1.4941487e-001 -5.4238286e-001 -4.1293413e-001 -4.6233236e-001 -6.4855810e-001 -2.6475227e-001 -1.1423107e+000 -2.5513445e-001  9.8113224e-001 -2.9301153e-001 -3.5930363e-001  1.3601042e+000
 -3.1967830e-001  3.3641655e-001  3.9125752e-002  6.7955002e-001 -3.4066349e-003 -3.9938397e-001  1.0285383e-001 -4.2002557e-001 -2.4475553e-001 -9.1102293e-002 -6.6899634e-001  2.2184380e-001  6.3053987e-001 -1.0950245e-001 -3.0930730e-001 -2.0138389e-001 -5.7686985e-001 -7.8891011e-001 -1.8239910e-001  3.8930258e-001  3.6265341e-001  6.5631341e-001 -5.4614319e-001  6.9746270e-001 -3.5292173e-001  3.9787522e-001 -3.7595697e-002 -6.7999180e-001 -8.6006043e-001 -1.1392283e-001  1.6572523e-001 -8.0626093e-002 -6.3200429e-001 -2.4221370e-001 -3.2438202e-001 -2.8112830e-001 -2.5718168e-001 -1.2208403e+000 -1.0060115e+000 -7.5128609e-001  4.5768725e-001 -2.0889291e-001  1.5516596e-001 -4.4129223e-001  2.4340858e-001 -1.3764562e-001  5.0118564e-001  5.3428296e-002 -1.0456591e+000 -4.9593959e-001  6.4968253e-002 -3.7899642e-001 -3.3800199e-001 -1.2742862e-001 -3.9560735e-001 -3.3282319e-001 -4.0410079e-001 -3.8140881e-001 -6.5467868e-001 -4.0636249e-001 -8.0425050e-001 -5.3702145e-001  1.3307435e+000  3.0170770e-001 -3.5475499e-001  4.3312974e-001
 -1.0329482e+000  3.4165309e-001 -4.7484011e-002 -3.9989768e-001  3.0171966e-001 -2.6720375e-001  1.1224323e-001 -2.1573168e-001  4.4960489e-001 -6.8414132e-003  1.3119510e-001  1.2619890e-001  6.1074786e-001 -7.7921874e-002 -1.4013678e-002  2.3865645e-001 -2.5910862e-001 -2.6605686e-002 -3.2759370e-001  2.5890424e-001  2.9965883e-001 -2.1814491e-001 -3.2526747e-001  2.2235116e-001 -5.5202631e-002  2.3443175e-001  2.3885937e-001 -3.7916568e-001 -5.3456845e-002  9.6475123e-002  1.1448324e-001 -1.9566675e-001 -5.4676385e-002  3.9367975e-003 -1.5415003e-001 -2.9755017e-001 -2.5937509e-002  1.5868377e-001  6.5068647e-002 -8.3975295e-002  1.4893928e-001 -1.5471589e-002 -3.5348511e-002 -8.6572126e-002  8.2644488e-002  1.0954469e-001  2.8504639e-001 -1.2318852e-001 -5.2957523e-001 -2.1455259e-001  8.2891806e-002  5.1101336e-001  3.3764963e-002  2.1840499e-001  2.0179793e-001  6.1217599e-002 -2.2192544e-001  2.8090038e-001 -2.5981303e-001  4.7488347e-001 -1.6862734e-001  1.9379732e-001 -2.0037755e-002 -1.6683773e-001  2.6376671e-001 -3.4048810e-001
  3.9866567e-001  2.4789180e-001  7.6331999e-001 -1.5154554e+000  8.9392200e-002  3.9763097e-001  3.3813062e-001  3.6851679e-001  4.6634356e-001 -1.5660070e-001 -2.2699047e-001 -5.4641168e-001  5.9780939e-001  2.9029679e-001  3.2702485e-001  1.6534400e-001  2.0045872e-001  2.1777315e-001 -3.9964073e-001  2.5403443e-002 -1.2353072e-001  1.2965605e-001 -1.3088708e+000 -2.1255833e-001 -1.9239021e-001  1.2332734e-001  1.4165816e+000  5.2084231e-001  2.5822693e-001  4.5372563e-001  6.3014730e-001 -7.4228274e-001 -8.1803143e-001 -1.4140467e+000 -5.0336173e-001  1.6657423e-001  3.4633961e-001  2.0054490e-001  8.9910484e-001  1.0633820e+000 -2.2392341e-001 -6.8343450e-001 -1.6903950e+000 -5.9743979e-001 -2.2799111e-001  8.5225314e-001 -6.7462803e-001 -7.6968675e-002 -4.5981079e-001 -5.0087649e-001 -4.5670990e-001 -7.4925142e-002  2.8563183e-001  2.7090324e-001 -2.7380524e-002 -6.5555871e-001 -6.9388636e-001 -7.0948969e-002 -5.9859569e-002  3.2967656e-001 -2.9254507e-001  2.1459986e-001 -2.5158141e-001  2.6575063e-001  8.0295446e-002  8.3305193e-001
  9.3033355e-002  8.8035939e-001  7.3334117e-001 -1.1502329e+000  6.4560883e-001  2.9441175e-001  7.7134899e-001  6.0281141e-001  9.5425262e-001  2.7445681e-001  7.1278673e-002 -4.5091260e-001  1.0954334e+000  3.0197834e-001  1.4745897e-001  2.0618296e-001  6.3796450e-001  3.3227059e-001  5.7753714e-001  2.4572874e-001  4.1811642e-001  4.1570268e-001  8.7715146e-002  8.8096099e-002  2.3257748e-001  1.1676855e-002  1.2789744e+000  1.7079021e+000  1.2767938e+000 -4.1183358e-001  2.9272018e-001  8.2838301e-002  4.9782424e-001  3.6804183e-001 -3.6852559e-001 -1.4191989e-001 -2.0529182e-001  8.8917815e-001  1.6243502e+000  1.2616615e+000 -5.0132347e-001 -2.5505531e-001 -6.5791807e-001  6.5919787e-001 -1.8199922e-001  5.8818398e-001  1.5048118e-003  1.2234246e-001 -4.2800176e-002 -9.7820700e-002  3.2979623e-001 -2.9479667e-001 -9.1103297e-002  1.3476135e-001  1.8659792e-001 -4.2064793e-001  3.6269623e-001 -1.0141789e-001  2.8134402e-001  7.6153370e-001  2.7595615e-001  5.5651349e-001 -8.9375956e-001 -2.6808928e-002  8.2356485e-002  2.2812244e-002
  1.6188288e+000  1.5153326e+000  1.2664058e+000 -7.4289165e-001  1.5069491e+000 -4.3736537e-001  1.4952242e+000  1.1704983e+000  8.2172813e-001  1.5618541e+000  3.0558867e-001 -4.5585610e-001  8.8088694e-001  1.8303870e-001  5.3242027e-001  1.1595208e-001  2.3890076e-001  5.2694436e-001  1.0190325e+000  3.9521551e-001  1.8203871e-001  3.1097917e-001  2.3677817e-001  5.9744801e-001  9.8800217e-002  2.5508213e-001  8.9761098e-001  7.8134698e-001  7.4666292e-001 -1.9951293e-001  7.1368647e-001  7.5050946e-001  1.0457949e+000  8.3578790e-001  3.4557657e-001  1.9661821e-001 -5.1898594e-001  6.4368673e-001  1.0833555e+000  7.6996931e-001 -3.9037017e-001 -1.6130220e-001 -2.8405929e-001  9.0450801e-001 -4.3849339e-001 -4.7800714e-001  7.3149123e-001  3.0776604e-001  6.2940190e-001  5.3958247e-001  1.1551942e-001  1.8548422e-001  4.7091906e-001  7.7196800e-001  4.0866650e-001  7.3078645e-001  1.3706268e+000  8.7754946e-001  1.2087436e+000  8.2792906e-001 -1.0486270e+000  1.7391890e+000 -1.0181214e+000 -5.5767752e-001  1.1557601e+000  1.3571353e-001
  7.6549958e-001  6.8667389e-001  9.9149262e-001 -4.9502287e-001  1.4616697e+000 -4.5099151e-001  1.4533153e+000  1.2713178e+000  6.6233055e-001  1.5383776e+000  4.7849359e-001  2.0307568e-001  3.8540641e-002 -2.0321828e-001 -1.1211694e-001 -4.6294159e-001  7.0392485e-001  3.6581096e-001  9.2024065e-001  1.3403450e+000  7.8951355e-001  4.9287188e-001  1.6383182e-001  6.3181438e-001  2.1971761e-001  5.5551527e-001  6.7435819e-001  7.3946668e-002  9.2095614e-001 -9.8209634e-002  3.2558657e-001 -5.6510189e-002  9.0376341e-001  3.3740367e-002 -2.2688927e-001 -4.9244773e-002 -3.8730976e-001  8.0288890e-001 -1.9148734e-002  2.5948701e-001  1.3552239e-001 -2.5172989e-001  7.6933060e-001  1.3819849e-001  4.7818093e-001  5.6384081e-001  8.8673417e-001  8.8676846e-001  6.3926465e-001  7.0734825e-001 -5.3971268e-001 -6.4588502e-001 -4.5315369e-001  2.0939168e-001 -2.0748226e-001  3.0999868e-001  1.2098251e+000  1.0110432e+000  1.0867652e+000  1.0927629e+000 -8.7913010e-001  1.1760806e+000  1.7531299e-001  1.9420163e-001  3.1923055e-001  4.2775493e-001
 -2.2320996e-001  3.3082432e-001  8.0964039e-001 -3.1130073e-001  4.9914095e-001  6.9897151e-002  1.2594201e+000  7.5165730e-001  3.0061518e-001  6.2472183e-001  8.8708770e-002  9.5458899e-001  2.8181933e-001  3.0770801e-001 -7.6840040e-002 -2.0631645e-001  3.4661812e-001  9.1100535e-002  6.8113187e-001  9.8388490e-001  3.4022195e-001  2.6384471e-001  9.0836530e-001  5.8201331e-001  2.8285566e-001  3.7621221e-001  2.4009334e-001  2.3211575e-001  3.2592781e-001  2.7551758e-001  3.2433213e-001 -1.8468306e-001  1.0061316e+000  3.9883038e-001 -2.8346454e-001 -2.2513427e-001 -4.0188070e-001  4.8510353e-001 -1.5300857e-001  4.6919865e-002  3.6203798e-001  3.8629285e-002  9.1088090e-001  3.7053793e-001  5.7399079e-001  6.0975944e-001  7.6777922e-001  6.8114723e-001  8.7222467e-001  5.6466900e-001 -3.5478757e-001 -3.7608423e-001 -2.8678214e-002  7.0184313e-002  6.5284512e-001  1.6778999e-002  3.3555877e-001  8.2752392e-001  8.1895213e-001  1.4884651e+000  4.4428679e-001  8.2577994e-001  1.9759528e-001  8.6348131e-001  2.8657594e-001 -1.3554282e-001
 -1.0254962e-001  6.6600066e-001  9.4587093e-001 -6.3969682e-002  8.0001576e-001 -1.2671569e-001  1.0683087e+000  1.6231589e-001  6.9500372e-001  3.6329378e-001  1.6819301e-001  1.1884485e+000  8.2790359e-001  4.2386173e-001 -1.2428521e-001  8.0505868e-002 -4.8423689e-002 -2.6354773e-001  1.5028412e+000  5.5213045e-001  7.8923552e-001  2.0508096e-001  9.4975868e-001  7.0937595e-001  2.7391952e-001  6.6314250e-002  4.1124033e-002  2.8998295e-001  8.4282628e-003  3.4715321e-001  5.3527802e-001 -1.8400379e-001  5.4974465e-001  7.1322855e-001  2.8714779e-001  1.0087134e+000  4.3769801e-001  1.9995248e-001 -1.7911468e-001 -1.3983269e-001  1.0525447e-001  1.5033574e-001  9.5269545e-001  2.2663118e-001  3.3170115e-001  3.7667530e-001  1.6106883e-001  1.1834511e+000  6.2222313e-001 -1.8389187e-001 -1.0437428e-001  4.3277164e-001 -2.3968770e-002  6.3355545e-001  4.6954270e-001  5.1144822e-001  1.3176616e-001  7.8852094e-001  1.3146710e-001  5.0171371e-001 -2.2358288e-001  4.1318757e-001  1.2150392e+000  1.9544739e-001  8.9674159e-001  3.6866225e-001
 -2.7718033e-001 -1.8131454e-001  1.1314382e+000  1.9055010e-001  5.3494001e-001  1.1707466e+000  1.4597876e-001  4.0117488e-001  8.2658380e-001  7.3436894e-001  7.4678109e-001  7.8724115e-001  9.7161582e-001  7.4697411e-001  3.1015986e-001  4.9218737e-001  6.6613248e-001  7.0322266e-001  7.4534723e-001  1.0825050e+000  2.6042917e-001  1.0748067e+000  8.8183314e-001  5.5801171e-001  3.5181856e-001  7.1249118e-001  5.3211320e-001  1.4006158e+000  6.5986389e-001  7.1531797e-001  1.0752632e+000  5.6860667e-001  1.0348761e+000  1.0065038e+000  2.2541206e-001  1.0965666e+000  4.5648241e-001  5.6216102e-001  7.6416661e-001  1.2187406e+000  5.7888701e-001 -1.7929221e-001 -2.8679649e-001  8.8453150e-001  4.4527795e-001  2.3258019e-001  5.9221620e-001  3.4833268e-001 -5.7007332e-002  2.5954902e-001 -3.7259108e-001 -6.1860706e-001  1.4007750e-001 -5.0144650e-002  1.5359056e-002  1.4126915e-001 -1.9535478e-003  2.6734127e-001  1.4910868e-001 -9.3813581e-002  2.4720148e-001  1.1585837e-001  1.6327426e+000  1.2586994e+000 -3.8063910e-001 -5.9631210e-001
  5.0010149e-001  3.7185091e-001 -2.4952720e-001 -4.6006984e-001  3.6815764e-002  3.9926288e-001 -6.6206088e-001 -1.3880096e-001  3.2284390e-001  2.0152653e-001  2.0099698e-001  1.4344736e-001  1.2572267e-001  6.3415534e-002 -8.1458547e-001 -1.7152654e-001 -2.2316455e-001  1.9353509e-001  3.7449267e-001  6.7028209e-001  3.1717271e-002  3.1305196e-001  2.0732008e+000  5.4016217e-001  2.0489488e-001  9.8076768e-002  2.6600049e-001  7.2772286e-002 -1.1405002e-001 -5.3582165e-001 -1.9420289e-001  2.8348148e-001  3.7521480e-001  6.3442011e-001 -9.7475342e-002  5.9474526e-002 -6.6894602e-001 -2.3498042e-002  5.6357419e-001  1.6365805e-001 -5.5688615e-001 -2.1667850e-001  4.7256643e-001  1.1322181e+000 -7.2470671e-002 -2.9632258e-001 -3.2465901e-002 -2.2113175e-002 -5.5594587e-001 -2.6531678e-001 -5.5326452e-001 -1.3991000e+000 -6.6511999e-001 -5.8301890e-001 -1.0339111e+000 -1.8028289e-001 -6.4008995e-001 -1.5868470e-001 -6.3326645e-001 -8.0415128e-001 -8.3627111e-001 -4.5158876e-001  1.1595372e+000 -2.3983430e-001 -5.6494033e-001 -8.4391407e-001
  3.1894483e-001 -8.2265630e-002 -1.8290633e-001 -1.0960721e+000  2.7167253e-001  2.3259215e-001  2.8907614e-001 -4.3746958e-001  5.2729523e-001 -1.9168030e-001 -2.0389829e-001  1.4615526e-001  4.6238137e-001  5.4923597e-001 -1.3950952e-001  1.2228009e-001 -2.5605285e-002 -1.6124133e-001  6.4559508e-001 -1.1910353e-001 -1.5065002e-001  7.5827902e-001  4.3467656e-001 -1.8962184e-001  2.0331840e-001  1.3361424e-001 -1.7384122e-001 -1.1518771e+000 -9.2461774e-001 -1.7459910e-001  9.5040092e-002  6.7584011e-002  4.4024239e-002  4.4659085e-001  2.0730084e-001  5.7522844e-001  7.0560593e-002 -5.0867570e-001 -8.3367597e-001  4.0699466e-002 -8.2842315e-001  1.9617801e-001  6.2073883e-002  6.9392325e-001  6.3060020e-002 -2.6290099e-001 -4.3155675e-001  3.1124701e-001 -2.3877525e-001 -1.9352060e-002 -2.9796218e-001 -5.0009380e-001 -1.7240639e-001  2.1074037e-001  9.0583856e-002  2.7796424e-001 -5.1672631e-001  1.0179305e-001 -4.3042536e-001 -1.1371045e-001  4.0660659e-001  1.3900140e-002  5.2158459e-001  4.1726503e-001  1.6609552e-001  5.3131477e-001
  1.0667857e+000 -3.6300310e-001  8.4140308e-001 -1.0694685e+000  3.8097861e-002 -3.1920508e-001 -5.8645314e-002 -3.5425926e-001  1.6706216e-001  3.2423052e-001 -9.5902583e-002  2.6286626e-001 -7.7131472e-002 -8.0589776e-002 -2.1375473e-001 -9.0956705e-002 -7.3232731e-001 -1.3815655e-001  3.6466869e-001 -3.0073866e-001 -1.0342890e-001  1.2011461e-001 -9.3329465e-001 -1.4279621e-001 -4.9427185e-001 -2.4480739e-001 -4.0854961e-001 -1.5398192e+000 -1.3642266e+000 -3.7590983e-001 -2.4356128e-001 -5.1547785e-001  1.7472388e-001  1.0229852e-002 -5.4848159e-001  2.0487729e-001 -6.3658468e-001 -4.0529628e-001 -1.6823047e+000 -8.8549494e-001 -6.7646206e-001 -6.6716982e-001  6.5539857e-002 -7.1672922e-001 -2.1124690e-001 -5.1092344e-001 -4.2285311e-001 -1.0655364e-001 -2.9948761e-001 -9.1979393e-001 -6.1919555e-001 -8.4255885e-001  5.5821728e-002  1.3102567e-001  1.3328151e-001 -5.4956620e-001 -2.7163307e-001  3.9552922e-002 -1.0877723e+000 -3.7438433e-001 -7.2206280e-001 -4.7612461e-001  7.3411312e-001  4.0235832e-001 -1.2119083e+000 -9.7945403e-002
 -8.3943501e-001  3.3968676e-001  4.1356167e-001  9.5842234e-001  5.9235877e-001  2.4204800e-002  1.1417415e-001  1.9729463e-002  5.1274451e-001  4.2998590e-001  9.5367666e-001  1.2854172e+000  4.2350208e-001  4.0715953e-001 -3.7844204e-001 -2.0284688e-001  5.2816717e-001  3.2111931e-001  3.0975463e-001  1.9153862e-001  8.5332019e-001  9.0224437e-001  1.6583221e+000 -7.3898142e-001  1.0591856e+000  1.9094541e-002 -1.1590218e+000 -1.1167600e+000 -7.4675434e-001  1.8533557e-001  3.4213379e-002  1.3315372e-001  3.8555209e-001  1.5133875e-001  8.1498877e-002  1.7284634e-001  1.5246610e-001 -3.5584406e-001 -1.5121658e+000 -1.0243086e+000  3.7138299e-002  5.6920283e-001  2.1974803e-001  1.0497414e+000  8.3262296e-001 -2.5282539e-001 -7.3739407e-001  1.9702323e-001  1.1318601e-001 -6.4474079e-001 -1.9010092e-001  2.8279970e-001 -1.1894408e-001 -2.1085770e-001 -1.2559206e-001  3.1128883e-001 -7.4905116e-002  3.9208049e-001 -1.2840017e-001 -1.1549691e-001  1.0052135e+000 -4.0033407e-001  4.5492224e-001 -4.9170858e-001 -1.9579409e-001  4.7635250e-001
  7.1613951e-001  7.4285403e-001  3.7399065e-002  1.0067111e+000  1.0542889e+000 -8.1684368e-001 -3.1310049e-001  3.0862318e-001  3.3358005e-002  3.8998422e-001  6.6719866e-001  4.9939251e-001 -1.6576419e-001 -1.8508979e-001 -5.1618227e-001 -4.9356622e-001 -5.1908401e-002 -1.1343728e-001  1.7845729e-001 -1.6839001e-001  3.0831061e-001  9.7465086e-001 -4.8226825e-002  9.5287971e-001  1.4631042e-001  1.0464961e-001  6.2321838e-001 -4.2744707e-001 -9.5844927e-002  7.8926741e-001  6.5204603e-001  4.0319447e-001  3.8614128e-001 -1.9524268e-001  3.1561566e-001  7.0084065e-001  4.6996603e-001 -1.6868483e-001 -1.4207004e-001  5.5676957e-001  7.8902335e-001 -2.6109791e-001  5.4870805e-001 -5.1708222e-001  5.0055533e-001 -1.9784859e-001 -4.2491158e-001 -4.2431266e-001  2.5868073e-001 -2.0832377e-001 -3.5764805e-001 -1.0417432e-001 -6.0885063e-001 -4.1827229e-002 -2.9997640e-001  2.7135267e-001  3.5792603e-001  7.5847095e-002  3.2818883e-001 -2.3417261e-002 -9.4784894e-001  5.1043080e-001  1.2414092e+000 -5.2724364e-001  6.7163633e-001 -3.2607455e-001
 -1.8201119e-001  9.1043572e-001  1.0867206e+000  8.6859958e-001  3.3499411e-001  1.2269840e+000  3.2885976e-001  8.4774034e-001  8.1795192e-001  3.1676068e-001  8.1040472e-002  1.0952283e+000  7.0848831e-001  1.3703381e+000  2.9800532e-001  3.8539713e-001  2.9441901e-001  1.4557776e+000  9.0081674e-001  8.4400698e-001  1.1001132e+000  1.0690272e+000  6.6644485e-001  1.0699469e+000  9.3551308e-001  3.6088687e-001  7.7108899e-001  4.4275162e-001  1.3297706e+000  1.2574786e-001 -4.0159951e-001  1.1166435e+000 -9.6039634e-001 -6.1198345e-001  9.1931793e-001 -2.6964518e-001  3.2686307e-002  1.5627109e+000  7.6475897e-001  7.5028671e-001  3.3337152e-001  5.6402825e-001  6.1007674e-001 -4.7252407e-002  7.4040445e-001 -2.1763584e-001 -9.9236617e-002  4.4883636e-001 -4.3709010e-001  5.5538453e-001  1.4287856e-001  2.3553423e-001  3.5099981e-001  1.0737992e-002  1.0606853e+000  1.4432951e-001  4.3423994e-001 -1.8385964e-001  9.0434738e-001 -6.9113412e-002  3.4937823e-001 -3.5092102e-001  2.2242952e-001  7.9133131e-001  4.2525362e-001  9.8476367e-001
 -4.7004909e-001  5.3171123e-001 -3.5454286e-001  3.6697827e-002  1.0199976e-001  1.6340493e+000 -7.2999355e-002  7.5450813e-001  2.0294887e-002 -1.7019786e-001  1.1681156e+000  1.0847030e+000  4.1569287e-001  1.3591484e+000  5.6683202e-001  8.4070076e-001  1.2758221e+000  8.2156316e-001  1.1187565e+000  1.1772913e-001  8.3496822e-001  1.1962775e+000 -1.9159274e-001  6.3292398e-001  1.7569046e-001  7.0306620e-001  9.6450731e-001  1.4781705e+000  1.2110181e+000  7.8342901e-001  2.5259348e-001  7.1171414e-001  2.7116963e-001 -5.1664204e-002  1.7507466e-003 -4.3918383e-001  3.0791187e-001  2.0972211e-001  7.0476024e-001  5.9992545e-001  7.0447093e-001 -1.5420127e-001  4.2918518e-001 -7.2762478e-001  4.1694467e-001 -9.7687652e-001 -3.2255897e-001 -1.9118741e-001 -7.8737637e-001 -6.0417710e-001 -1.4213099e-001 -1.1155552e-001  3.3364320e-001 -5.5969874e-001  2.4168869e-001  1.3040616e-001 -3.8073301e-001 -5.4550835e-001  1.4456031e-001 -4.3015173e-001  2.5258757e+000  6.4256068e-002  6.7153674e-001 -1.2855393e+000  1.3013770e-001  7.9813292e-001
  8.9093732e-001  8.7859973e-001  1.4472678e-001  8.4799541e-001 -7.2771519e-002  1.7612036e-002 -1.0903407e-001  2.7333028e-001 -2.7544253e-002 -5.7175068e-001  3.1083422e-001  8.9973634e-003  1.8899097e-001  5.3261982e-001  4.1334660e-001  2.6371061e-001 -3.6093603e-001  4.6093597e-001 -2.6975866e-001 -3.5815982e-001  3.8868482e-001  2.3836697e-001 -9.9886853e-001  1.5382718e-001 -1.2689888e-001  8.3164654e-001  8.9911568e-001  1.9915968e+000  1.7307858e+000  4.4063760e-001 -2.3134334e-001 -1.3130008e-001 -3.0991976e-001 -2.9711935e-001 -5.3628339e-001 -5.0848364e-001  7.0623070e-001  7.5822227e-001  1.3275739e+000  9.3445588e-001  6.7897439e-001  1.7448092e-001  7.4806782e-002 -2.5346435e-001  6.1102767e-001  2.9200916e-001 -4.2516721e-001  6.3810867e-002  9.0686890e-001 -8.5604138e-001  2.8418301e-001  9.3096052e-002  6.0351519e-003 -7.7331648e-001 -9.8932878e-001 -6.9171887e-001 -3.2246799e-001 -3.8663622e-001  6.1565182e-002 -5.9588380e-001  8.9163413e-001  2.2209821e-001  1.0585319e+000 -7.0650921e-001  1.5579527e-001  3.5647025e-001
 -1.9881880e-001  4.5900143e-001 -5.8821534e-001  3.2446292e-001  2.9391798e-002  3.2423763e-002 -3.2154324e-001 -4.6496386e-002 -4.9135149e-001 -3.8854579e-001  3.7699328e-001  3.8414065e-001 -4.3185575e-001  1.7612683e-002  2.6420440e-001  4.2634803e-001  4.6023389e-001  7.8806641e-001 -3.5202121e-001 -3.9569562e-002 -9.9364700e-001 -3.1569173e-001  7.8579540e-001  5.4561417e-001  4.7801814e-001  9.9307505e-001  3.9784713e-001  7.0037433e-001  7.9549405e-001  8.9762420e-001 -5.3856301e-002  2.5443199e-001  1.8742664e-001  1.9881735e-001 -5.9109794e-002 -5.0671311e-001  9.3671420e-001  5.3981979e-001  4.0511659e-001  7.3204478e-001  4.7334512e-001  7.2600990e-001  3.3148803e-001  5.6856817e-001  4.3415688e-002 -3.7415598e-001  9.7613637e-002 -7.5006619e-001  4.9717283e-001 -2.1113191e-001  6.0004726e-001  5.3619044e-001  1.0449774e-001 -3.6029105e-001 -2.9047881e-001  1.3802620e-001 -3.5893396e-001 -3.7128917e-001  1.3827025e-001 -1.7787815e-001 -1.1391532e-001  1.6282289e-001  1.8960468e-001 -4.6697050e-001  8.4031576e-001  6.5559311e-001
  1.3361383e+000  1.4742019e-003  5.1454992e-001  1.3970216e+000  8.6917883e-002  5.2038589e-001 -1.9353004e-001  9.5971097e-002 -3.0177915e-001  9.0527526e-002  7.2082860e-001  5.7795096e-001 -1.6706662e-002  1.4495047e-001  1.0227515e-001  5.8994521e-002  3.6584716e-001  6.5411779e-001 -4.2227634e-001 -2.9094144e-002  1.3303801e-001 -5.7455506e-001  5.2780673e-001 -3.2834683e-002  3.5075821e-001  3.1264938e-001  2.2722215e-001  5.3750811e-001  7.9606925e-001  8.3558263e-002 -1.0994803e-001 -4.4320900e-002  7.8184762e-001  4.3640978e-001 -5.3097726e-001 -8.9107210e-002 -8.5455283e-003  4.0935974e-001  2.2900244e-001 -2.3472997e-001  5.9515732e-001  4.8684972e-001  3.5982441e-001  1.0614507e+000  5.7434365e-001  2.6627899e-001  4.2142365e-001 -2.9831921e-001  3.3653815e-002 -6.9259925e-002  2.6299082e-001 -1.4054461e-001 -3.5644702e-001 -6.2753658e-001 -5.6605162e-001 -2.8915954e-001 -3.4620760e-001 -3.2235025e-001 -2.0062404e-001 -3.5269743e-001  5.2773511e-001  2.9552470e-002 -3.8824401e-001  6.9039541e-001 -1.9901656e-001  6.5469998e-001
  7.9662592e-002  6.0242395e-001  2.3786063e-001  1.2873367e+000  2.0116826e-001  3.5103056e-001 -1.2999059e-001  5.9736795e-001  3.1447842e-001  3.9191795e-001  2.2765486e-001  3.5926861e-001  5.3805687e-001  2.1367495e-001  6.1657360e-001  1.1784439e-001  7.0090463e-001  3.9588013e-001 -1.2899635e-001  3.1620301e-001  2.8207589e-001  1.1612551e-001  3.4830882e-001  8.1352858e-001  2.5245628e-001  7.7605214e-001 -4.8237677e-001 -1.6403702e-001  1.6196144e-001  1.4724022e-001  3.0070655e-002  5.5823844e-001 -1.8201086e-002  3.4503989e-001  2.7902153e-001 -2.8271995e-001  5.6295358e-001 -1.5793989e-001 -1.9906658e-001 -1.1010160e+000  4.7050379e-001  6.0119713e-002  1.3246047e-001 -4.7959255e-002  4.7589536e-001 -2.1934870e-001  2.9092143e-001 -9.3265144e-001 -6.1608715e-001  2.0379362e-001  7.5213403e-002  6.6169763e-001 -2.2874926e-001 -6.9586820e-002  1.4454593e-001  2.5908475e-001  4.8070811e-002 -2.7113885e-001  4.0848228e-001 -5.8335091e-001 -2.6181749e-001 -3.4167307e-001  9.7161521e-002  9.1690094e-001  1.1649834e-001 -2.6849392e-001
 -7.4188002e-001  3.1404189e-001  2.7899654e-001  1.3082785e+000  1.6945567e-001  1.2644202e-001 -1.2031248e-001 -6.7533797e-002  2.6455658e-001  5.7685322e-001  2.8200225e-001  6.4686709e-001  4.4144552e-001  2.5718506e-001  3.9392611e-001 -1.0928105e-001 -2.3570219e-001  4.1126210e-001 -6.6700583e-001 -7.5186801e-001  8.9332080e-001  2.5807379e-001 -5.9651827e-001  2.3610913e-001  1.1938804e-001  2.7214031e-001 -5.3196210e-002  4.8845183e-001  3.5977322e-001 -1.2144366e-001  3.5247204e-001  1.2683549e-001  9.4608244e-001 -3.4943567e-001 -8.3311399e-001 -2.9180595e-001  1.6844163e-001  8.5708634e-002  7.6432445e-002 -4.4191109e-001  4.8175861e-001 -3.2613230e-001 -2.8482946e-001 -1.7286032e+000  5.2096904e-002 -8.7767205e-001 -6.6775577e-001 -1.0473330e+000 -1.1490498e+000  1.6283205e-001 -1.5146472e-001 -7.1755457e-002 -4.1230656e-001 -4.5775048e-001 -6.9725264e-001 -5.5685361e-001 -1.1751940e-001 -3.2845233e-001 -4.2529422e-001 -4.5273338e-001 -3.8671744e-001 -1.1073188e-001 -8.5417299e-001  9.9868053e-001 -8.6737651e-001  4.4674052e-001
 -7.3206486e-001  1.8025178e-002 -4.5641919e-002  4.3370034e-001  3.5843146e-001  1.0331644e-001 -2.2017069e-001  1.3651575e-001  3.8779151e-001  1.2359316e-001  6.8889905e-002  7.1940742e-001  2.0365115e-001  5.5203943e-001 -1.7769518e-001 -2.2585303e-001 -1.2799218e-002  6.9223319e-001 -2.8802817e-001 -3.8256330e-001  2.6045390e-001 -1.6920469e-002  3.5522895e-001  5.6359480e-002 -9.6693661e-002 -1.6524785e-001  4.4117259e-001  9.6852325e-001  5.5372655e-001  1.6202272e-001  7.1943362e-003  4.1885513e-001  3.9267993e-001  7.2679498e-001 -5.9628533e-002 -5.1566145e-001  1.6141033e-001  4.0254777e-001  3.1868852e-001 -3.3534778e-002 -4.0926552e-001 -6.0159886e-001 -5.2507372e-001 -1.5673286e-001 -8.9096262e-002 -2.2682897e-001 -8.3257840e-001 -5.4098920e-003 -6.8136742e-001 -2.1901738e-001 -1.3302750e-001 -5.2588842e-001 -2.3324115e-001 -4.3526284e-001 -2.2320470e-001 -1.2121548e-001 -1.8866179e-002 -3.5774185e-001 -9.3449861e-002 -4.5199823e-001 -1.7863746e-001 -1.0199266e-001 -6.8578664e-001  3.3475388e-001 -2.4794824e-001 -2.3141352e-002
  3.3721490e-001  2.9361344e-001  7.6335858e-001  9.4221884e-001  4.4767921e-001 -3.1633397e-001  1.2591916e-002  9.3484244e-001 -2.1363469e-001  7.1334507e-001  3.9349325e-001  5.3994842e-001 -5.1400229e-002  3.3988768e-001 -2.2276700e-001  2.4750102e-001  1.1694242e-001  5.8154393e-001  5.7035851e-001  3.7463180e-001  1.3867809e+000  2.1213325e-001  3.9117551e-001  9.5578151e-001 -2.0163796e-001  2.9215137e-001  6.2296624e-001  6.7142135e-001  3.5757445e-001  3.7030384e-001 -2.2932258e-001  3.5309434e-001  6.7632320e-001  8.1658789e-001  5.9466899e-002 -6.0977569e-001  1.9847532e-001 -2.1975933e-001 -9.6468428e-002  1.6867746e-001  3.0227534e-001 -3.4569402e-001  7.1760610e-001 -1.2664020e-001  2.8351843e-002  3.4188948e-001  3.0324750e-001  1.9943145e-001 -2.4694269e-001 -1.0935023e-001 -2.8503121e-001 -3.4002481e-001 -9.3067793e-001 -3.9452253e-001 -2.9969916e-001 -1.4948257e-001  3.7896523e-001 -2.4820180e-001  3.8187296e-001 -8.0096173e-001 -6.7172036e-001 -3.8513787e-002 -2.2422565e-001  2.4101099e-002  1.0902562e-001 -3.0499334e-001
 -1.8902724e-001  2.1110892e-001 -6.9246895e-001  9.4998085e-001  3.7073944e-002  1.3369658e-001 -1.4127663e-001  7.0091448e-001  3.0669414e-001  3.7159482e-001  2.9894417e-002 -9.9868484e-002  2.2554857e-001 -1.2308274e-001 -2.5563689e-001 -2.3083113e-003  1.4753077e-001  3.4167382e-001  3.6774657e-001 -2.0235201e-001  6.1815200e-001  5.8409520e-001 -7.5187007e-001  4.4230126e-001 -2.5600223e-001  2.6724346e-001 -1.1649196e-001  5.7437011e-001  4.7764075e-001 -1.1523936e-001 -1.7325387e-001 -1.7126480e-001 -3.7758880e-001 -1.5922949e-002  3.2997054e-002 -8.4154129e-001 -1.0275755e-001 -3.6905581e-001  1.0237082e-001 -2.3281601e-001 -5.7691605e-001 -2.2014538e-001 -4.2984083e-001 -8.5451561e-001 -3.1582876e-001  2.2774050e-002 -7.4394075e-001 -5.6841056e-001 -6.5489380e-001 -3.6343542e-001  3.5203985e-002 -1.4320327e-001 -7.8263873e-001 -4.3985315e-001  1.3838616e-001 -2.0848689e-002  3.6519009e-003 -3.4045482e-001  1.6644739e-001 -3.7235304e-001 -6.8175228e-001  3.7251398e-002 -1.9944957e-001 -2.3504257e-001 -3.0243043e-001 -9.3687868e-002
 -3.1904793e-001  3.5296853e-001 -6.9708339e-003  8.3990462e-001  1.0661735e-001  8.3991132e-001  5.1225607e-001  2.8668679e-001 -1.4382834e-001  7.4971329e-001  5.5249709e-001 -1.1232271e-001  6.8784159e-002  2.6591857e-001  1.0498674e+000  7.3492545e-001  4.2577302e-002 -3.4987599e-001  1.5854633e-001  6.0513308e-002  8.0182899e-001  3.4306958e-001  1.3530796e+000 -2.2524858e-001  5.5780328e-001 -2.1654045e-001 -1.8457686e-001 -1.0486937e+000 -5.8461573e-001  1.0878865e+000  3.3859335e-001  5.2301317e-001  1.3154469e+000  1.1190882e+000  5.1225972e-001  2.3156171e-001  4.3069024e-001 -4.8574431e-001 -1.1591023e+000 -6.1210486e-001 -4.9191885e-001  5.2595059e-001 -5.3712165e-001  4.8236236e-001 -3.9345209e-001  4.6598024e-001 -5.4407492e-001 -9.5181653e-001 -9.3991012e-001  3.6311209e-001  4.4390107e-001  5.8838522e-001 -2.7950495e-001  2.5124942e-001  8.2429103e-001  1.1110549e+000  9.2987936e-001 -1.2373573e-001  1.7018531e-001  1.8648036e-001 -1.9390184e-001 -1.6206100e-001 -6.8681599e-002  2.4361910e-001 -1.5086709e-003 -5.2230608e-001
  5.5785291e-002 -3.4276226e-002 -1.1340133e+000  2.9535194e-001  2.4916072e-001  9.3900683e-002 -5.2871297e-001 -4.4776039e-001 -1.1373443e-001  1.3785671e-001 -2.3253573e-001  4.9600185e-001  1.4418388e-001  1.9980031e-002  9.1325645e-001  6.2081614e-001 -5.0249473e-001 -7.5117987e-002 -3.0464728e-001 -4.1883831e-001  5.0443136e-001  2.3356141e-001 -1.3528273e+000 -9.6591819e-001  2.9262318e-002 -2.4481635e-001 -7.9315208e-001 -7.7752780e-001 -1.1842486e+000  7.3280851e-001 -4.7584745e-002 -1.0323334e-001  2.2389947e-001 -6.2513984e-001  3.8265748e-001 -5.4894043e-001  5.7327135e-001 -9.6622043e-001 -1.4647975e+000 -1.0717398e+000 -9.1891239e-001  6.7226445e-003 -9.9000448e-001 -9.8020978e-001 -9.2679778e-001  3.6860488e-001 -5.4428569e-001 -1.4057490e+000 -1.2289413e+000  2.4491638e-001 -1.9373144e-001  1.6313264e-001 -7.3205169e-002  2.4619428e-001  5.9770088e-001  3.7462541e-001  3.2579834e-001 -3.2703375e-001 -2.4857466e-001 -4.8062868e-001 -7.6605227e-001 -6.6472882e-001 -9.2878868e-001  3.2304424e-001  1.1255716e-001 -5.3751339e-001
 -1.4470306e+000 -1.1769512e+000 -5.5128572e-002 -1.3472637e+000 -5.3784735e-001  4.1399287e-001  2.0880572e-001  2.2835346e-001  3.9579413e-001  2.2196452e-001  4.2027455e-001  4.6357516e-001  6.5329726e-001  2.3072499e-001  6.1803405e-001  2.4465611e-001 -1.4742914e-001 -1.3911029e-001 -4.2792662e-001 -6.7807540e-001 -2.6477167e-001  1.3796646e-001 -8.2739316e-001 -6.6572490e-001  8.7865865e-002 -1.1945084e-001 -4.5289681e-001  6.8127825e-002 -7.8638731e-001  4.0097636e-001 -7.3681834e-001  5.6989881e-003 -1.9148203e-001 -1.6687074e-002 -1.5525105e-001 -8.9652790e-001  7.2892941e-001 -4.5672451e-001 -2.0610194e-001 -5.4484909e-001 -5.9791540e-001  1.5869785e-001 -5.1606817e-001 -6.1259068e-001 -6.2744345e-001 -1.4565812e-001 -4.9731497e-001 -9.6600645e-001 -8.9056998e-001  2.4232369e-001 -2.6723087e-001  1.3734305e-001  2.3127439e-001  1.6284148e-001  1.1658725e+000  4.5286368e-001 -2.2684352e-001  3.5279540e-001  2.6646826e-001  2.0585404e-001 -4.5358457e-001 -9.7603565e-001 -1.4157196e+000  1.8563336e-001 -9.1810828e-001 -1.0305336e+000
  7.4656673e-001 -2.9173629e-001  2.4540018e-001 -4.0554524e-001 -3.7214992e-001  6.0288572e-002 -3.6361360e-001  4.4534279e-001 -1.0748148e-001  1.3043406e-001 -2.0269842e-001  1.3257506e-001 -1.5319173e-001 -3.6757349e-001 -6.0355711e-002 -2.5652806e-001  4.4498395e-001  9.3576590e-001 -4.5916900e-001 -3.7736592e-001 -3.4817250e-001 -5.4258270e-001 -5.7745555e-001 -1.7725529e-003  8.1943162e-002 -4.6147382e-001 -4.3312771e-001 -9.0668320e-001 -5.3243093e-001 -2.4957562e-001  5.0843373e-001  1.0623545e-002 -8.4484545e-001 -8.2246056e-001  1.4350034e-001  3.4384476e-001  1.5938148e-001 -1.9847189e-001 -9.4088239e-001 -3.6055684e-001 -1.1381384e-001  1.5921287e-001 -3.1342653e-002 -1.9800344e-001 -4.5119306e-001  6.5573931e-001  1.1345232e-001 -1.0415013e+000  3.9233256e-001  1.0453539e-001  4.4028233e-002 -8.8304671e-002  3.0952782e-001 -1.9009429e-001  2.1613170e-001  7.5605507e-002 -2.1743610e-001  4.7185235e-001  1.4950248e-001 -1.6160509e-001 -5.5467363e-001  3.5287370e-001 -5.4989254e-001 -7.0161297e-001  9.2362420e-001  4.5944148e-001
  4.1419508e-001  5.6652373e-001 -4.9573757e-001  2.4196993e-001  1.1477114e-001 -8.4679324e-001 -5.4417977e-001 -1.7719245e-001 -1.4722723e-001  2.4608121e-001 -2.2474928e-001 -5.8384182e-001 -1.0809773e-001 -7.8774215e-001 -4.4597758e-001 -3.1117143e-001  4.3802603e-001 -6.3758897e-002 -7.1790672e-001 -7.1362237e-001 -1.2333005e-001 -1.5056785e-001 -7.3726059e-001 -7.2961285e-001 -3.0320752e-001 -1.8091253e-001  1.0208204e-001 -2.7799428e-001 -5.5057983e-001  2.8358621e-002  9.8166833e-001  6.1877858e-001 -6.2372469e-001 -8.2433155e-002  4.3987840e-001  1.3673074e+000  4.6114605e-001 -3.5946638e-001 -1.3849108e-001  5.7295830e-001 -6.8268821e-001  1.8533054e-001 -2.7907261e-001  5.3646415e-001 -1.4998729e-001 -1.1943433e+000 -5.1027572e-001 -7.6907751e-001 -2.6487044e-001  5.5543605e-001  3.9491560e-001 -1.0848797e-001  2.8762366e-001 -5.5170311e-002  6.1717567e-001 -2.7742710e-001  1.2558418e-001 -2.8856947e-001 -2.7767514e-001 -2.9417341e-001  1.3977628e+000 -3.3209260e-001 -9.1070569e-001  9.8116001e-001  5.4773446e-001  2.8678756e-001
 -4.8442758e-001 -7.7172082e-001 -9.4783725e-001 -1.6147248e-001 -2.7526746e-001  4.2664863e-001  4.7577117e-002  1.2850281e-001 -5.4956045e-001  5.7353715e-002 -1.1436285e-001  8.0101802e-002 -4.0735722e-001 -2.9172244e-001 -3.3540965e-002  8.2829240e-002  2.9598240e-001 -3.8595369e-001 -8.6835326e-001 -9.6926776e-001 -7.4547552e-001 -6.5349806e-002 -3.2321582e-001 -1.8634871e-001 -4.1053823e-001 -1.2751266e-001 -2.2447170e-001  2.7869221e-002 -4.6449611e-001  4.2586254e-001  7.1625872e-001  7.2840040e-001 -2.7673411e-001 -1.7730877e-001  1.0030711e+000  8.5295189e-001  6.3023781e-001 -4.6853487e-001  2.0666633e-001  4.0146369e-001 -9.4636939e-002  6.2745176e-002  5.0449995e-001 -3.1717323e-001 -6.0699286e-001 -7.6755741e-001 -1.1639685e-001 -7.0750204e-001 -6.1396310e-001  5.3825043e-001  7.9991597e-001  2.5725841e-001  3.7140729e-001  3.2442753e-002  5.8606994e-002  6.4543982e-002  4.6471301e-002 -3.2279469e-001  1.8390680e-001 -4.6899031e-001  1.3088075e+000 -2.6600625e-001 -1.4937158e-001  6.2948807e-001  2.6429650e-001 -1.1125523e+000
 -1.2523904e+000  8.9270416e-002 -4.7268764e-001 -2.3617234e-001  7.8354177e-002  3.7633029e-001 -3.7773394e-002 -3.1196356e-001 -3.2993607e-002 -1.1351291e-001 -1.1188430e-001  1.5973206e-001 -9.9012518e-002 -5.2769153e-001 -8.3467588e-002  2.2573781e-001 -6.8190150e-002 -4.2301301e-001 -3.5126261e-001 -3.2839681e-001 -3.4703605e-001 -5.4108156e-003  3.6298978e-001 -1.2311415e-001 -1.5712225e-001 -2.3833878e-001  1.4530436e-001  2.2848207e-001 -1.0855001e-001  3.5831692e-001  2.8639700e-001  4.3375587e-001 -3.4914617e-001 -3.1319611e-001  8.0538017e-001  7.9211261e-001  4.3994462e-001  9.1992606e-002  2.4666505e-001  4.3641174e-001 -9.8622306e-002  1.7157376e-002 -8.9295002e-002  6.0428666e-001 -6.1518820e-002 -6.1098880e-003  2.0089823e-001  3.8168786e-001 -1.5972381e-001  2.5409467e-001  2.3600915e-001 -3.4242654e-001 -4.7936619e-002 -3.8181220e-001  5.5303864e-001 -1.5144060e-001  3.6670309e-001  3.4594229e-001 -4.4307728e-001 -6.8453505e-001  6.9044889e-001  3.4588020e-001 -8.5610828e-001  6.2114685e-001  5.6584204e-001 -1.0369940e+000
  2.7383702e-001  8.4556847e-002  1.1121585e-001  3.2772594e-001  5.9349759e-001  7.7521383e-001  8.3100820e-001  9.4571167e-001 -2.2552570e-001  2.1443147e-001  7.4093372e-001  5.9922136e-001  7.3335972e-002  4.1441827e-001  3.6331102e-001  1.9530221e-001  3.6619327e-001  1.1061166e+000  4.6079152e-001 -2.0899187e-001  5.6696285e-001  4.9090274e-002  2.3448342e-001 -4.1403118e-002 -2.4393398e-001 -4.7529393e-001  1.3264381e+000  2.0226722e+000  1.9828508e+000  3.8242916e-001 -9.5320910e-002  9.1956426e-001  5.7360543e-001  8.6358964e-001  5.9035460e-001 -3.9044111e-002  7.6681874e-001  1.0431877e+000  1.7494798e+000  8.9486558e-001 -8.0704335e-001 -9.3322248e-002 -7.1484271e-001  7.0674824e-001 -1.2419103e-001  1.3343826e+000  1.1716030e-001  1.0710049e+000  1.2867319e+000  3.3243492e-001  1.7408131e-001 -1.6113430e-001  3.8087900e-002 -1.5660433e-001 -5.4209238e-002  4.0352874e-002 -1.0009157e-001  3.5162244e-002  8.5068960e-001  3.0854243e-002  7.4767667e-001  7.4109216e-001  8.1029926e-002 -2.1934429e-001  8.7945357e-002 -4.0627243e-001
 -1.2285729e-001  5.1962594e-001  1.7977803e-001 -9.1359888e-002  7.3189641e-001  6.7535793e-001  4.3885798e-001  1.2464500e+000  3.3858936e-001  1.1836344e+000  1.2724972e+000  2.6224515e-001  9.9010300e-003  5.3660020e-001  7.3785296e-001  7.6535372e-001  2.4945292e-001  8.4661020e-001 -2.1014202e-001  3.3780055e-001  1.4739872e-001 -2.5363409e-001  3.2723388e-001  4.3737102e-001  3.4697919e-002  1.6980358e-001  4.4650968e-001  6.1050472e-001  7.1898950e-001  1.0375232e+000  5.8357535e-002  5.9014171e-001  2.0153231e-001  6.6776095e-001  2.4221191e-001  4.8771124e-002  9.0726724e-001 -1.7404697e-001  5.8152042e-001  3.1939671e-001  1.7435877e-001 -5.0740299e-002 -1.9521032e-001  4.1916864e-001  1.9995556e-001  9.9778869e-001  7.7644521e-002  5.0618235e-002  5.5168321e-001  8.9677990e-001 -2.1053499e-001 -2.9880838e-002  8.5194692e-002 -2.3393348e-001  4.8704103e-001  3.7692075e-001  3.3768511e-001  2.0956388e-001  8.6854575e-001 -1.1251736e-001  1.2536729e+000  5.6131349e-001 -3.4808165e-001 -4.4810853e-002 -3.7654306e-002  2.5678877e-001
  4.3469686e-001 -1.7342988e-001  3.7879724e-001  2.5164989e-001  2.7921248e-001  8.1109026e-001  5.3117818e-001  1.0490332e+000 -1.7475760e-001  5.1610820e-001  7.8511685e-001  1.8010607e-001  4.2925789e-002  4.8541385e-001  8.6057127e-001  8.1482760e-001  3.6916640e-001  3.1422931e-002  8.5350761e-002 -8.2689907e-002  4.1000047e-002  2.3831956e-001 -4.4009335e-001  5.3072768e-002 -1.7864248e-001  3.7996742e-001  5.2450846e-001 -3.5117082e-001 -2.5431293e-002  1.0548572e+000  1.6422252e-001 -4.5204609e-001 -1.8393918e-001 -1.5053060e-001 -4.7542141e-001 -2.3629087e-001  9.8298702e-001  8.9274125e-002  1.5803423e-001  6.6556857e-001  5.6411382e-003  2.5201516e-001 -5.7589075e-001 -2.6230392e-001 -3.0614348e-001  7.0509036e-001  2.5783792e-002  2.1417813e-001  3.2337925e-001  6.8972312e-001  1.1002039e+000  1.2496590e+000  6.5406457e-002  2.6830854e-001  6.3327058e-001  8.1543714e-001  8.0567260e-001  2.9615728e-001  1.2414984e+000 -2.8611842e-002  9.4018952e-001  4.2602341e-001  2.7328774e-001 -7.2774385e-001 -3.7023467e-002  5.5943120e-001
  4.0939699e-001 -5.5482476e-003 -4.5145907e-001 -8.2901577e-001  2.6868067e-001  3.0037584e-001  4.8651086e-001  6.2196224e-001 -4.6122014e-001  5.6347603e-001  8.6063034e-001 -1.2983726e-002 -3.3607663e-001  1.8568107e-001  3.1873298e-001  1.5853501e-001  3.0610588e-001  1.6395486e-001  1.7475865e-002 -5.9259787e-002 -6.7697017e-001 -1.7848164e-001 -2.2977477e-001 -6.5798951e-001 -2.8422164e-001 -3.2238835e-001  8.9271492e-001  3.9226421e-003  7.5550106e-002 -2.4061484e-001  4.2199967e-001 -1.2900387e-001  7.4835107e-001  2.0975302e-001 -6.5908604e-001 -4.5908009e-001 -4.6216075e-001  4.3750437e-001 -1.6551300e-003  6.3062570e-001 -5.5198824e-001 -5.9874940e-003 -5.4630517e-001  7.3245509e-001 -1.8147321e-001  5.8939101e-001  1.0659662e-001  8.7215989e-001  5.6495954e-001  4.3874543e-001  4.3207306e-001  7.4458843e-001  2.8803858e-001  4.4845070e-001  4.4382657e-001  5.5179381e-001  3.3269245e-001  2.2789192e-001  6.4271310e-001  4.4791743e-001  5.9533448e-001  6.0690877e-002  1.7897674e-001 -1.7110211e+000  3.7619236e-001 -3.6126256e-001
 -1.5877989e-001  3.2317459e-001 -3.3531186e-001 -2.8764244e-001 -9.3925022e-002  2.5983978e-001  5.1227035e-001  5.7754203e-001 -8.4391525e-002  5.2714746e-001  7.4656593e-001  8.8000182e-001  3.1812234e-001  5.0782745e-001  7.3250199e-001  4.0722244e-001  7.2769002e-002  2.9479781e-001  3.0646062e-001  1.9251052e-001  2.8488923e-001  1.8102574e-001 -1.5689268e-002 -4.3929903e-001 -1.8344072e-001 -3.6021994e-001  4.2956714e-001  1.3165775e-001  4.2494066e-001 -1.1503258e-001  3.5593938e-001  3.4787497e-002  4.9132014e-001  7.4498026e-002  6.6373411e-002  1.2143208e-002 -2.1040742e-001  8.5045426e-001  1.8739182e-002 -2.5290185e-002 -6.6481280e-001  1.0944059e-001 -7.5268509e-001  7.4472044e-001 -1.8588798e-001  8.5851594e-001  4.9817982e-003  8.0462207e-001  3.6711221e-001  3.2398526e-001  7.0979394e-002  7.0025463e-001  4.8667944e-001  2.1907370e-001  4.1996838e-001  6.2098072e-001  4.0260516e-001  1.8389671e-001  8.7901754e-001  2.2274863e-001 -1.7911172e-001  1.6288915e-002 -2.6746833e-001 -2.2682746e+000  1.4423462e-001 -9.4763852e-002
 -5.2378700e-001 -1.4425011e-001  8.3401352e-001 -5.9618637e-001  4.1380055e-002  4.1488883e-001  1.9972582e-001  4.9239312e-001 -5.8178909e-001  2.6553557e-001  3.5051267e-001 -2.3782258e-001 -5.0979265e-001  5.0164120e-001  3.9732690e-001  2.3136337e-003  1.2227754e-001  1.6219400e-001 -3.5450491e-002 -1.8168521e-001 -1.4737424e-001 -3.2177435e-001 -5.2787597e-002 -4.3351179e-001 -4.2007637e-001  1.5304719e-001  3.6522071e-001  2.6285917e-001  5.2296197e-001 -2.3090075e-002  1.2424080e-001  1.8292722e-001 -2.4983424e-001 -1.2605149e-002 -5.2946700e-001 -1.3319847e-001 -1.8039330e-001  6.6349277e-001 -1.8060024e-002 -3.8419773e-001 -1.9722464e-001 -4.9205949e-001 -1.1788410e+000  7.9673558e-001 -1.5765545e-001  1.9526934e-001 -1.4139657e-001  2.9070733e-001  3.7388910e-002 -1.4147280e-001  6.9720344e-002  3.2755608e-001  3.5189054e-001 -7.1085294e-002  1.5897020e-001  3.9199124e-002 -3.0905412e-001 -2.7947555e-001  2.3070461e-001  3.3174617e-001  6.9790129e-001  1.2044333e-001 -7.7809072e-001 -4.7764533e-001  1.3674036e-001 -4.7680429e-002
 -9.1091956e-001 -2.2961678e-001 -2.3915461e-001 -3.2643550e-001  5.3978563e-001  5.9494873e-001  4.5447767e-001  4.3038067e-001 -2.0314411e-001  1.5339858e-001 -5.2520656e-002 -3.5124456e-002 -3.1085676e-002  5.7113307e-001  4.6229206e-001  2.2036996e-001 -1.5249542e-001  2.9658170e-001  2.5517975e-002 -7.3241956e-001 -1.1845676e-001 -4.5520654e-001 -4.6650780e-001 -4.7993877e-001 -5.7227615e-001 -2.5986919e-001  7.5888620e-001  8.6427281e-001  8.6654849e-001  4.5473735e-002  1.2066826e-001  4.2535216e-001 -4.2494481e-001 -1.5636676e-001  4.2990133e-001  6.4351476e-001  2.6659220e-002  5.5232619e-001  5.3814663e-001  1.9983924e-001 -9.3495258e-001 -6.2408148e-001 -1.1550799e+000 -5.0246380e-001 -8.3004451e-001 -4.2885908e-001 -3.7705070e-001  3.1888950e-001  5.4008807e-002  1.9049617e-001  2.0773806e-001  4.0033930e-001  1.0794007e-001  9.6964595e-002 -3.9221274e-001  1.3898004e-001  5.0451148e-001  1.7165327e-002  5.2569176e-001  7.7921117e-001  8.5576945e-002  3.7772156e-001 -1.2917426e+000 -9.7753315e-001  3.3260863e-002 -1.0928273e+000
 -4.7390264e-001  2.9002186e-001  1.0169563e+000 -1.0521102e+000  3.1914951e-001  6.2830537e-001  5.1822563e-001  1.1130871e+000  3.8655415e-001  1.0609090e+000  4.1527290e-001  1.6499410e+000  4.6112008e-001  4.8901770e-001  1.3705843e-001 -1.6577821e-001 -1.2992832e-002  2.0266502e+000  7.3659052e-001  6.4830539e-001  7.5240151e-002 -3.0922058e-001  8.8018083e-001 -1.9429217e-001 -1.3774144e-001 -8.7506711e-001  1.0268486e+000  1.0827483e+000  4.4733709e-001 -6.8809549e-002  1.0981236e+000  1.3193833e+000  6.1303455e-001  1.1968612e+000  1.0357778e+000  4.8995179e-001 -1.4839165e-001 -4.9459626e-001  5.1390873e-001  4.5471857e-001 -3.0195260e-001 -3.9843633e-001 -1.2548093e+000 -1.4222013e-001 -8.0173646e-001 -3.9754868e-001  4.9549916e-002  6.8682043e-001  7.3969667e-001  9.6675769e-001 -5.3577569e-002  6.6292880e-001  4.0709730e-001  2.5093415e-001  2.2764259e-001  6.3171022e-001  3.5959295e-001  8.8206609e-001  6.4368334e-001  9.7481552e-001  5.0382807e-001  4.9082414e-001 -1.0276927e+000  2.9898038e-001  1.9005361e-001 -8.5057358e-001
 -5.5894514e-001 -1.5210694e-001 -2.0934396e-001 -3.3966410e-001 -2.8410512e-001  2.6940474e-001  2.9707578e-001  6.0926546e-001  7.0137442e-001  9.4139356e-001  5.0567241e-002  1.3606202e+000  1.8241703e-001 -4.8817647e-001 -7.1002785e-001 -4.8892788e-001 -2.8794626e-002  5.3399882e-001  3.8039485e-001  2.3669505e-001  1.5269265e+000 -3.3792224e-001  1.5898746e-001 -1.5535076e-001 -7.1071185e-003 -1.0176341e+000  4.3958701e-001  4.8249320e-001  5.8217574e-002 -1.0766453e-001  1.2311322e+000  1.0234212e+000  8.1639161e-001  8.4033064e-001  6.3355513e-001  5.9084122e-001 -1.6409464e-001  3.5267935e-002  1.4106827e-001 -3.1086394e-001 -4.1206740e-001 -2.5539937e-001 -2.8602605e-001 -8.1676292e-002 -6.1159756e-001 -1.0032480e-002 -5.7924179e-001  3.0166875e-001  5.7812381e-001  8.3565982e-001 -2.5835034e-001  7.1105036e-002 -2.3166461e-001 -4.1663785e-002  2.7324335e-001  7.0975196e-001  5.3197591e-001  7.3226764e-001  1.3463915e-001  1.6194408e-001 -5.4559507e-001 -1.2562664e-001 -8.9318839e-001 -5.1171816e-001  5.7083404e-001 -1.9350194e-001
 -9.3850890e-001 -2.3669450e-001 -1.4370744e-001  5.5169122e-002 -1.6937190e-001 -1.6320919e-001 -1.6562087e-001  5.9790585e-002 -4.0641184e-003  4.2355634e-001 -3.2780024e-001  8.8337084e-001  1.1785488e-001  7.2391883e-002 -7.0531464e-001  9.2989879e-002  6.8086317e-001  1.1976062e+000  7.2060000e-001 -8.7538020e-002  6.9814810e-001  4.3893081e-001 -3.9727249e-002  2.4660011e-001  8.9026751e-002 -2.4136976e-001  2.1066534e-001  3.3058500e-001 -3.7606641e-001 -8.2579200e-001  8.5194637e-001  6.2228859e-002 -1.3316440e-001  4.9582410e-001  3.0554851e-001  2.6621561e-001 -5.7347167e-001 -6.3799698e-001  6.9194527e-001  1.1115316e-001 -2.3941315e-001 -2.4673072e-001 -2.2804319e-001 -4.7473207e-002  5.5258455e-002 -1.5416217e-001 -5.0187651e-001 -7.4166841e-002  6.8757516e-001  2.5474104e-001 -3.5772297e-002 -1.1745420e-001 -4.6091666e-001 -5.6866177e-002 -9.8663125e-001 -1.1676176e-001 -2.3730628e-001 -2.7417169e-001 -2.0013329e-001 -2.4238021e-001 -8.6624544e-001 -4.0586211e-001 -3.8510803e-001 -4.9915177e-001 -1.8005077e-001 -4.0646208e-001
 -2.5826513e-002 -2.3935852e-001 -3.9989237e-001  4.6911848e-001 -3.1973646e-001  5.2837401e-002 -8.3493940e-001 -2.4872403e-001 -5.5175535e-001  5.0288354e-001  5.6098017e-001  5.3598720e-001 -4.2891973e-001 -1.6293356e-001 -4.6718498e-001 -1.0397409e-001  9.5693902e-001  1.6733585e+000  5.3213529e-001  1.9537283e-001 -4.6321031e-002 -4.9634237e-001  1.7092047e+000 -4.8093680e-001  1.7091297e-001 -3.9601710e-001 -5.2662565e-001 -1.0552896e+000 -1.3890488e+000 -4.0375877e-001 -6.7209219e-002 -2.8745533e-001  1.0152045e-001  1.1842615e+000  3.5238700e-003  5.1395759e-001 -5.9325135e-001 -1.0871367e+000 -1.1104258e+000 -1.0148446e+000  2.3460860e-001 -1.9358215e-001 -3.5154428e-001  1.2034024e+000 -1.9296764e-001  5.9501618e-001 -1.1900496e-001 -4.0708138e-001  5.7074997e-001  8.0274610e-001 -4.6832077e-002 -3.8174287e-001 -6.4500635e-001 -1.5923173e-001 -4.3706366e-001  2.0451164e-001 -3.2174446e-001  7.6809954e-002 -6.9021807e-001 -1.1644350e+000 -3.4869864e-001 -5.4182375e-001  9.3502858e-002 -3.7068997e-001 -4.5957887e-001  4.1551420e-001
  5.5886146e-002  9.0458366e-004 -3.6361117e-001 -8.6701989e-001  1.0209570e-001 -2.0651567e-001 -4.5960853e-001 -9.0566749e-003 -1.0631603e-002  2.6777567e-001  2.5122044e-002 -3.9963886e-001 -3.8806647e-001 -9.5509293e-002 -2.1343328e-001 -4.9485447e-002  2.7398085e-001  1.5206018e+000  2.3391588e-001  1.2921992e-001 -4.6605029e-001 -8.1180088e-001 -2.3232331e-001 -9.5251972e-001 -1.6673054e-001 -4.5384878e-001 -3.0305087e-001 -1.5836563e-001 -6.1104773e-001 -9.1084067e-001 -3.0894878e-001 -4.6439000e-001 -7.8687059e-002 -2.5998953e-001 -4.3362817e-001 -4.4160996e-001 -8.5400299e-001 -6.0842584e-001 -2.3542194e-001 -7.7309230e-001 -1.3377735e-001 -5.4882018e-001 -1.0500754e+000 -4.4967247e-002 -7.6246687e-001 -1.6136523e-001 -1.0131321e-001  8.0312489e-001  7.6936080e-001 -3.2317850e-002  1.6582336e-002 -2.8728708e-001 -4.4769110e-001  4.2080121e-001 -9.7470236e-001 -3.4097754e-001 -2.8933329e-001  5.2311490e-001 -7.5633286e-001 -2.0809952e-001 -2.7744178e-001  1.2494258e-001 -3.1728057e-001 -8.0892882e-001 -3.6496696e-001 -3.9645942e-002
  7.5921722e-001  3.0203401e-001  1.0721926e+000  2.1486666e-001  3.6539784e-001  7.8722544e-001  1.7228738e-001  9.0466711e-001 -1.2251352e-001  8.5185376e-002  5.6274575e-001  8.6459837e-001  2.7617981e-002  7.6542174e-001  7.5018709e-001  6.8047333e-001  1.0001949e+000  1.6024286e+000  3.8373932e-001  9.7260958e-001  1.0261048e-001 -5.5723023e-001  1.5405039e+000  1.0343474e-001  6.1412240e-001  2.2013453e-001  1.3441499e-001  2.9956092e-002 -2.0260263e-002  1.3599757e+000  1.1646621e+000  7.8320647e-001  1.8100014e+000  1.3342301e+000  1.1924856e+000  1.0628496e+000  1.3814785e+000 -1.6953358e-001 -2.3469023e-001 -2.3263185e-001 -8.7352266e-002  3.8988558e-001  1.9865887e-001  1.3866676e+000  2.9365816e-001 -1.0992841e-001  1.0302516e+000  3.7985944e-001  1.3708902e+000  1.0429664e+000  8.5218490e-001  7.8034819e-001  6.8833102e-001  5.5250918e-001 -8.3480351e-001  3.5043628e-001  9.9737234e-002  7.3810681e-001  1.1210823e+000  8.6521252e-002  9.9169649e-002  4.6422682e-001  8.0341050e-001 -5.6284544e-001  8.6367443e-001  4.8643047e-001
 -2.9339547e-001 -1.8224259e-001 -8.4127460e-001  8.7188266e-002  2.8528255e-001  2.9973907e-002 -3.8078088e-001 -1.6989623e-001 -4.8349759e-001  8.2565952e-002 -5.1253250e-001  2.5158686e-001 -5.3170521e-005 -6.9048286e-002 -2.5481632e-001  3.7775500e-002  1.6413953e-001  2.5180355e-001  4.8388900e-001  2.0549039e-001  7.0525342e-002  8.0247457e-001 -6.8705007e-001  6.5374687e-001  4.9515575e-003  7.2398745e-001  2.3303399e-001 -1.0214292e+000 -1.3334141e+000  2.5323585e-001  2.0003733e+000  9.7348948e-001  6.2193938e-001  3.5203978e-001  1.0029631e+000  1.6384551e+000 -5.7806528e-003 -1.4324396e+000 -9.9829411e-001  1.4458467e-001  2.8405149e-001 -5.8500709e-002  6.4507582e-001 -1.0695187e+000 -5.2531395e-002 -1.2715559e+000  5.1796379e-001 -3.3319357e-001 -1.4562632e-001  1.6816438e-001  5.3684373e-002 -2.7182064e-001  1.7908869e-001  6.3125716e-001  4.0313775e-001  1.0320331e-001  4.2247111e-001  7.6097041e-003 -3.6588089e-001 -8.3330578e-002 -3.8711020e-001  2.9663127e-001  9.1598020e-001  1.7376650e-001  3.5807419e-001 -1.2759861e-001
 -1.5804468e+000 -3.6602078e-001 -1.0002345e+000 -4.8678028e-001 -8.9640540e-001 -1.2306509e+000 -4.0697229e-001 -6.5290658e-001  5.8166912e-002 -4.5388749e-001 -9.8368653e-001 -2.1755672e-001  4.7764674e-001 -2.8736517e-001 -4.9926224e-001 -1.0961015e-001 -4.1403806e-001 -2.1915808e-001 -4.6973128e-001 -5.1167325e-001  4.8597531e-001  7.4906461e-001 -1.4341749e+000 -1.9920939e-001 -4.0168389e-001 -3.6964419e-001 -5.5448400e-001 -1.2320012e+000 -5.3655697e-001 -8.1656354e-001 -3.3365396e-002 -5.9348123e-001 -6.4725634e-001 -1.4951368e+000 -6.4583489e-001 -1.5486244e-001 -9.7292388e-001 -6.7528332e-001 -1.0042029e+000 -9.7915492e-001 -5.2243905e-001 -1.1096026e-001  2.5449800e-001 -9.9004548e-001 -7.3726958e-001 -8.8099087e-001 -7.7586498e-001 -2.4594012e-001 -2.2428247e-001 -8.9400262e-002 -3.1312758e-001 -3.8665021e-001 -2.5597385e-001 -2.6351331e-001  3.6052149e-001 -7.2469798e-001 -3.7550585e-001 -4.6587965e-001 -1.0410985e+000 -8.4727043e-001 -6.2962028e-001 -1.2034641e+000  3.2651099e-002  1.8032158e-001 -1.4627930e+000 -1.8946934e-001
 -1.0701251e+000 -6.9750314e-001 -3.6413665e-001  1.3080249e-001 -6.3959693e-001  6.0219676e-001  4.2125437e-001 -2.8379258e-001 -1.4567192e-001  5.3590841e-001 -2.8179240e-002  3.4516505e-001  3.7574812e-001  2.0867798e-001  6.3205852e-001  3.2140472e-001 -6.9593596e-001 -9.9057579e-001 -5.3444587e-002 -4.9402895e-001  4.4475211e-001  3.5734394e-001  9.5756585e-002 -1.2903430e-001 -4.7764822e-002 -1.3057865e-001 -6.2213698e-001  5.2256194e-001  4.1961602e-001  1.5826763e-001  8.6002117e-001  3.7699822e-001  7.9716693e-001  2.8448145e-001  2.7635776e-001  7.5875897e-001  2.1267371e-001  1.0619501e-001  4.3259080e-001  1.1383193e-001 -7.6464958e-001 -1.7000140e-001 -1.3999366e-001 -1.0206966e+000 -6.5806605e-001 -1.9421158e-001 -6.4121565e-001 -8.6076258e-002 -9.3226882e-001 -6.3594236e-001 -1.9415799e-001 -3.2103090e-001 -4.4520476e-001  8.2152896e-002 -1.1113772e+000 -6.0149776e-001  1.7969592e-001 -4.5867899e-001 -6.0484648e-001  3.7807944e-002 -6.7844063e-001 -7.1123339e-001 -6.6351807e-002 -2.5754173e-001 -8.1540188e-001 -1.0842077e-001
 -6.2880375e-001 -6.0507820e-003 -3.8235696e-001 -3.8945734e-001 -2.3370019e-001 -5.3919792e-001  1.4962931e-001 -7.2455137e-001 -5.5382651e-001  1.1672447e-001 -3.6278941e-001 -1.2669029e-001 -1.2668385e-001 -1.3320757e-001  7.9130018e-002 -2.2050228e-001 -1.1543536e+000 -1.1821782e+000  2.0358013e-001 -1.0137630e-001 -2.6783010e-004  4.6494887e-003 -1.3991877e-001 -1.3120956e+000 -2.0008279e-001 -1.0093746e+000  3.1835904e-001  1.1245322e+000  5.0680228e-001 -3.1192525e-001  1.0932566e+000  4.6696918e-001  5.0454985e-001 -7.4823203e-001  3.8797777e-001  1.1536887e+000 -8.4322669e-001  9.9019178e-002  1.0801752e+000  7.8187140e-001 -1.0898979e+000 -4.7163152e-001 -9.2566694e-001 -9.7611869e-002 -5.9193244e-001  2.6828611e-001 -5.7329066e-001  9.7999554e-001 -7.9802191e-001  2.4022713e-001 -6.9150317e-001 -2.9239474e-001 -8.9415284e-002  4.9271039e-001  5.7374907e-001 -2.9009399e-001  4.1975705e-001 -7.0711630e-004 -5.5077424e-001  5.4175640e-001 -9.5658331e-002  2.5845349e-001  2.1930088e-001 -6.3263969e-001  4.8337692e-001 -7.1408439e-001
 -5.2044035e-001 -5.6478249e-001 -3.8812137e-001 -8.8199210e-001 -2.7171478e-001 -3.5712067e-001 -1.0736759e-002 -2.3529950e-001  3.3116112e-002 -3.1033370e-001 -2.8374178e-001 -3.4667925e-001 -1.1407209e-001 -5.1825630e-001 -2.6739885e-001 -6.6412440e-001 -2.3325446e-001 -2.6969124e-001 -1.1210484e-001 -2.8168787e-001 -6.5751541e-001  3.8240985e-001 -8.0811187e-001  6.4658225e-002 -2.9166800e-001  3.5879261e-001 -4.7367056e-001  2.7331204e-001 -1.5228814e-001  4.0768485e-002  3.1740912e-001  4.8354302e-001 -2.3431399e-001 -2.7469520e-001  4.2263635e-001  1.0001383e+000  2.2416793e-001 -1.0908599e+000  5.2133931e-001 -5.8087312e-002  9.8899461e-002 -1.8818606e-001 -1.7659757e-001 -3.1190567e-001 -2.7684620e-001 -2.7567468e-002 -3.8951327e-001  4.0037054e-001 -4.4170579e-001 -1.0516473e+000 -1.0114620e+000 -7.7039333e-001 -4.1354339e-001  4.8053246e-001 -9.4316001e-002 -2.2277683e-001  1.3615786e-001  2.8264665e-001 -3.4733656e-001  5.1311509e-001 -5.3372470e-001 -1.2041118e-001  6.1840702e-001  2.4132603e-001 -7.1409088e-002 -4.4652456e-001
 -5.4069660e-001 -5.2539636e-001 -8.8423658e-001  1.3131678e+000  1.2324775e-001 -6.9565501e-001 -7.2478234e-003  1.2230855e-001  2.2497275e-001  7.0709276e-003 -4.3918208e-001 -1.3679689e-001  3.2281332e-001 -4.1870019e-001  2.0488958e-001  5.4578892e-001 -9.7028637e-001 -1.6416210e+000 -4.9731702e-001 -5.9645592e-001  1.7225106e+000  6.9747918e-001 -1.8523917e+000  1.2457674e+000 -7.3506681e-001  7.0637634e-001 -9.1162701e-001 -9.4688723e-001 -9.6026286e-001 -3.3126171e-001  3.9632580e-003 -3.3020601e-001 -2.3580935e-001 -8.6986512e-001 -1.0706551e-001  4.9144605e-001 -6.0821341e-001 -7.1250897e-001 -1.2443110e+000 -1.0359702e+000  1.0922656e-001 -3.1439319e-001  1.4400958e+000 -2.0184472e+000 -2.4031030e-001  3.2770992e-001 -1.4295797e-001 -1.4177542e+000 -3.5461789e-002 -1.5268715e+000 -3.6765810e-001 -7.2410012e-003 -8.0470292e-002  5.1475387e-002  1.0412313e+000 -1.6225538e-001 -7.2763759e-001  4.5582719e-001 -3.8047222e-001  1.2793174e-001 -2.3404201e-001 -2.7185918e-001  1.9159099e+000  1.1501913e+000 -5.6755191e-001 -5.0205874e-002
  1.2042757e-001 -1.2524762e-001  4.0239092e-001  1.1759912e+000 -4.6367912e-001  2.1799954e-001 -8.6730935e-002 -5.6258537e-001  4.7098413e-001 -2.3178321e-001 -3.8312806e-003  1.9793940e-001  3.8550068e-001  2.9548618e-001 -1.0626020e-001  4.4610281e-001  3.7735520e-001 -3.6880891e-001  6.5627468e-001 -7.4265644e-001 -2.2112276e-002  2.0702358e-001  2.6366788e-002 -1.5213301e-001  1.5121354e-001  5.8737707e-002 -7.4797225e-001 -6.5674046e-001 -8.6088811e-001  5.0430592e-001  4.1523676e-001 -4.2593675e-001  7.6643463e-001  3.3205900e-001  1.2240226e-001  4.3978472e-001  3.4791884e-001 -1.6591335e-001 -7.2544373e-001 -3.0289187e-001 -3.2419540e-001 -1.4061287e-001 -7.1423202e-001 -3.1557722e-001 -4.6947056e-001 -8.9791440e-002 -3.4618727e-001 -1.0836751e+000 -5.2862811e-001 -2.7810450e-002 -3.4740187e-001 -4.6492574e-001  1.5790486e-001 -5.6194994e-002 -6.4028085e-001 -4.0909214e-001 -3.9667833e-001 -8.4774285e-001 -5.6665417e-001 -7.6815573e-001 -3.8271346e-001 -1.0621693e+000  4.6450071e-001 -4.4415163e-001 -1.6895017e+000 -7.6150423e-001
 -6.2075752e-001 -3.6482189e-001 -7.1784987e-001  8.4765093e-001 -5.0148434e-001 -1.7349090e-001 -4.6087863e-001 -5.2805403e-001  6.9598766e-002 -3.1481013e-002  7.8186246e-002 -1.3950603e-001 -4.0760338e-002 -6.2150844e-001 -5.2660190e-001 -1.8318965e-001  1.9795764e-001 -1.0233138e+000  1.5987721e-001 -5.0717844e-001  3.8055181e-001  3.0717157e-001 -1.6404954e-001 -8.5907619e-001  2.9082802e-001 -6.8836819e-001 -7.4536786e-001 -9.7571585e-001 -1.2051952e+000  2.0430003e-001  1.2901211e-001 -5.3085232e-002  2.5592542e-001 -7.6289058e-002 -1.9346934e-001 -3.4865179e-001 -2.1414198e-001 -5.4895997e-001 -1.2365899e+000 -1.0048095e+000 -3.2745418e-001 -3.3760220e-001 -1.3340791e+000  5.4132249e-002 -3.5912506e-001 -6.2351027e-001 -4.9431478e-001 -7.4449851e-001  3.3495579e-001 -3.5391245e-002 -1.5133313e-001 -2.8668462e-002  1.6527458e-001 -2.8027067e-001 -4.5198543e-001 -1.9589862e-001 -7.2350412e-001 -3.1280918e-001 -8.8628848e-001 -8.8685530e-001  4.9181129e-001 -9.3117042e-001 -4.7476261e-001  1.1544443e+000 -3.7664005e-001 -3.8564361e-001
 -2.7277555e-002  4.0940634e-001  4.6372156e-001  8.3771254e-001  2.2193724e-001  4.9121012e-001  1.7008860e-001 -5.2339797e-001  1.2990435e-001  1.4328731e-001 -1.5465364e-001 -8.1609179e-002  5.7532107e-001  3.4038473e-001 -1.6498058e-001 -1.4520916e-001 -9.1132122e-003  1.9881384e-001  3.9692001e-001  5.9362701e-001  9.7913174e-001  3.4760420e-001  3.2464029e-002 -1.5412793e-001 -1.7871981e-001  3.0114771e-001  4.8068085e-001  7.6691468e-002  8.6321764e-003 -7.7794238e-001  3.5736449e-001 -1.0401346e-001 -4.8220416e-002  3.5146334e-002 -1.7270037e-001  1.1211551e-001 -6.4378195e-001 -2.7638475e-001 -3.6609963e-001  3.4381488e-001  2.9529535e-001 -1.3994988e-001 -8.1770005e-001 -8.4504987e-001  1.4099793e-001  5.5300592e-001  3.0259254e-002  7.8222387e-001 -2.1704168e-003 -2.9929107e-001 -5.1305862e-001 -6.5708544e-001 -2.9694081e-001 -4.3778910e-001 -5.9738575e-001 -4.2655125e-001 -1.3773285e-001 -6.6296681e-001 -3.0955168e-001 -3.6896111e-001 -3.1324719e-001 -1.9624086e-001  3.8027481e-001 -1.0217048e+000 -8.2539030e-001 -3.1246327e-001
 -7.4131923e-001  3.7567599e-001  4.8710012e-001 -2.1504723e-001 -3.1275888e-002  8.7084677e-001  2.3639166e-001 -2.2797956e-001  2.0493101e-001 -1.7213802e-001 -3.1631064e-001  9.0421222e-001  5.7651697e-001  3.6268920e-001 -8.5637363e-002  8.6771053e-002  1.2466209e-001 -1.6281488e-001 -1.1048013e+000 -8.5000502e-002  4.8116755e-001 -5.7599542e-002  1.2028442e-001 -4.7482290e-001  4.6843448e-002 -3.9756205e-001 -1.1913679e-001 -4.4720341e-001 -4.0833828e-001 -4.9978477e-001 -6.6828303e-001 -3.6175062e-001 -2.2577770e-001 -4.1305028e-001 -4.9296740e-001 -4.0001461e-001 -3.3455461e-001 -2.5687349e-001 -4.7388120e-001 -2.8361340e-001  1.0195356e-001 -7.1505824e-002 -9.7290473e-001 -5.6505547e-001 -9.5877695e-003  4.2629603e-002 -6.1906466e-001 -1.3274471e-001 -2.8637742e-002 -3.6692714e-001 -2.3777896e-002 -5.5447157e-001 -6.2933654e-002 -2.8676336e-001  3.3158930e-001 -2.8022104e-001 -1.3162077e-001 -1.0804515e-001 -5.0191848e-001 -2.4782446e-001  8.4746558e-001 -2.9247647e-002 -1.0518409e+000  1.2988154e-001 -3.0043512e-001 -1.8672405e-001
  5.4918195e-001  1.0496020e+000  2.0891678e-001 -7.3444741e-001  4.5910952e-001 -3.0418901e-001  1.3655869e-001 -1.9690890e-001  2.1911030e-001  3.3209387e-001  1.0987806e-001 -5.3132175e-001  6.7006721e-001  4.6069794e-001 -3.4679995e-001 -2.6765140e-001 -5.3583860e-002  2.7840619e-001 -1.9784369e-001  3.7737559e-001  1.1689463e-003  1.7493872e-001 -3.2091986e-001  5.4351667e-002 -3.9803088e-001 -3.3407538e-001  9.8340304e-001  3.5504422e-001  2.3259033e-001 -6.1606981e-001  7.9654911e-002 -2.7447497e-002 -3.3712692e-001 -2.2141193e-001 -1.6422919e-001  3.2741368e-001 -5.9035071e-001  3.2162313e-001  3.0854265e-001  4.8765369e-001  2.5526345e-001 -3.6232724e-001 -4.4733971e-001 -2.5321777e-001 -6.5368702e-003  7.2563240e-001  8.3780373e-002  3.2680081e-001  3.8536822e-001 -2.3518253e-001 -1.1383348e-001 -6.9731373e-001  1.4646513e-001  2.8624890e-001 -1.1744786e+000 -3.1669669e-001  2.2782176e-001 -5.9602371e-001 -5.3362794e-001  9.9421553e-002 -9.6058528e-001  3.3986171e-001  6.5430845e-001 -9.4451613e-001 -3.1309054e-001  5.1767186e-002
 -3.9401686e-001 -1.2439519e-001  5.0358570e-001  6.3902912e-001  2.0808862e-001  6.2131658e-001 -3.5059766e-001  4.1664550e-001  2.7872215e-001  6.7734361e-001  5.1444572e-001  6.7482493e-001 -6.8148975e-002  2.8308496e-001 -6.4241939e-001  2.5210937e-001  5.5704252e-001  9.6649655e-001  9.4707401e-001  1.0370217e+000  1.5705755e-001 -1.1355406e-001  8.5650064e-001  2.8906342e-001  3.7117484e-001  4.8074766e-001  2.8175041e-001 -6.6904317e-001 -3.2149651e-001 -2.1164360e-001  2.4230521e-001  1.4070975e-001  5.5092262e-001  5.3535870e-001  2.3749728e-002 -4.2634834e-001 -5.0775626e-001  2.8123438e-001 -1.1226980e-001 -1.6610999e-001  3.3548767e-001 -2.0058365e-001 -8.4817437e-002  5.8820925e-001  2.9183931e-001  8.9585291e-002  7.6393677e-001  2.5585083e-002  1.1217802e+000  3.9672449e-002  1.5494488e-001 -1.1334011e-001  2.5840440e-001 -1.0034572e-002 -1.2516066e-001  9.8584766e-002  2.8167693e-001  2.1405857e-001  3.3656064e-001  8.1917580e-002  2.5546250e-001  4.0199557e-001  4.4591466e-001  4.3003905e-001 -5.4064449e-001  4.2582767e-001
  7.5927179e-001  3.0467411e-001  1.1348850e+000 -9.2646837e-002  7.1545635e-001  5.0231561e-001  1.4986420e-001  2.1891201e-001  6.1622673e-002 -9.7432821e-002  1.2775357e-001  7.1382031e-001 -3.7148612e-001 -5.7883292e-002  4.2816983e-001 -1.6716721e-003  1.5035371e-001  1.3982777e+000  6.1680506e-001  6.4276249e-001  4.6383284e-001  8.7465873e-001  4.9922447e-001  3.8454782e-001  2.9173611e-001  7.0376567e-001  2.8509044e-001 -1.2542697e-001  6.5892033e-001 -6.6471247e-001  2.6533795e-002 -3.6654599e-002 -4.1797983e-001  3.8717260e-001 -1.3753611e-001 -1.6839958e-001 -4.3511747e-001  2.4353372e-001  2.5031700e-001 -2.1111631e-001  2.0589696e-001  2.8666780e-001 -4.1113454e-001  5.0971498e-001  5.7832245e-001  1.1513373e+000  2.9446551e-001  1.4392889e+000  3.0540189e-001  3.1277117e-001  5.8512379e-001  4.0200033e-001 -2.6531861e-001 -4.0469602e-001 -7.5020662e-002  3.3231668e-001  3.2013875e-001  1.8245185e-001  7.4542735e-001  2.0317594e-001  7.8088645e-001  4.4581460e-001  4.2990537e-001 -2.3650660e-001  1.4153385e-001 -4.9225478e-002
 -1.5698932e+000  2.2661702e-001  1.0282382e-001  1.3729397e-001 -3.2557333e-002  5.9265867e-001 -7.0896079e-002 -2.5015684e-001  3.8676045e-001 -5.3378083e-001  2.7635275e-001  9.3024107e-002 -2.3084364e-001  1.9533840e-001  1.3671738e+000  6.2059948e-001  1.3437292e+000  1.2607294e+000  4.3152910e-001  2.0995935e-001  6.0321419e-001  1.9410825e-002  1.6628339e+000 -1.7821400e-001  3.8006041e-001 -5.2675265e-003 -5.1794315e-001 -2.9245821e-001 -1.1166464e-001 -1.5319869e-001 -7.8580075e-001 -5.3681678e-001 -5.4664081e-001  1.7874105e-001 -6.2598706e-001 -1.0289229e+000 -4.0395607e-002 -6.6576211e-002  3.2950832e-001 -6.6956924e-001  2.3002168e-001  4.2569995e-001  4.7254573e-001  1.4689858e+000  4.1072117e-001 -5.2513914e-001 -9.2546808e-002  2.1228052e-001  2.5007931e-001  2.3069828e-001  5.4342112e-001  7.3867070e-001 -1.7712854e-001 -6.0697642e-001 -2.3609282e-001  8.1993147e-002 -5.3179466e-001  9.9573574e-002  2.9961054e-002 -2.4727699e-002  5.5405128e-001 -2.3464191e-001 -1.3530867e+000  7.7418438e-001 -1.6193068e-001  3.3009829e-001
 -5.4354460e-001  1.9800112e-001 -2.8560055e-001 -7.0024658e-002 -7.0217841e-001  1.8602839e-001 -3.4301752e-001 -1.4396190e+000 -4.8431532e-001 -5.0888600e-001  6.8934519e-001 -3.2801801e-001 -1.7463479e-001 -3.5554402e-001  6.8465519e-001 -1.8959585e-001  1.4288854e-001 -5.9287733e-002  3.8273963e-001  1.3565989e-001 -3.0255218e-001  5.4899911e-001  2.1087854e+000 -4.7436901e-002  4.1192949e-001 -2.7506174e-001 -1.0442156e+000 -5.4304646e-001 -6.8951331e-001 -4.9365053e-001 -3.2975878e-002 -8.0809365e-001 -4.9658273e-001  3.6972783e-002 -5.1141200e-001  2.3305670e-001 -1.0161607e+000 -1.0895994e-001 -5.6090711e-001 -9.1813972e-001 -2.4127081e-001  2.1479165e-001  2.4384814e-001  1.2329935e+000  6.1026782e-001  5.0626994e-001  1.7344203e-001  1.0094062e-001 -7.0497743e-001 -4.0590285e-001 -3.7582597e-001  3.2764610e-001 -2.0577494e-001 -2.3649882e-001  2.8032323e-001  6.5789796e-001 -4.0848648e-001 -8.3386133e-001 -1.4607176e+000 -3.9312082e-001  3.9190366e-001 -7.9483860e-001  7.9866115e-001 -1.7150587e+000  8.3397516e-002  6.6653619e-001
 -1.4026840e+000 -2.9404569e-001 -3.8434164e-001 -2.4569081e-001 -5.8535296e-001  1.2649250e-001 -6.2212626e-001 -1.0069802e+000  1.6520095e-001  2.9580904e-001  1.4982321e+000 -5.6393332e-001 -6.8792007e-002 -3.6687701e-001  7.1473130e-001 -3.0228071e-001  1.7926993e+000 -2.1572719e-002 -1.2442728e+000 -9.1880821e-002 -1.3232959e+000 -8.5064195e-001  8.0835567e-001  8.0924850e-002  4.6760315e-001  1.1046517e-001 -8.8679384e-001 -1.1182042e+000 -1.2229062e+000 -1.0393457e-001 -5.1635474e-001 -1.2877473e+000  1.8311065e+000  1.0540066e+000 -3.2846027e-001  4.4913537e-002 -5.4972885e-001 -8.3406195e-001 -7.9568611e-001 -1.2159884e+000  2.6052272e-001  5.9559292e-002  9.0400272e-001  1.5901354e+000  5.9811027e-001 -5.5182082e-001 -1.5486709e-001 -7.5176393e-002 -8.7736795e-001  6.8871798e-002 -5.9034207e-001 -1.0837908e-001 -4.3735247e-001  2.7419344e-001 -5.0600022e-001  5.5529704e-001 -2.7168004e-001  4.8241786e-001 -1.1224541e+000 -6.5068912e-001 -6.4273296e-001 -3.5178807e-001 -5.3993493e-001  1.8268784e+000  1.4366774e-001  2.3749030e-001
 -7.3000380e-003 -2.6100563e-001 -3.7319683e-001  8.2859211e-001 -7.8733872e-001 -4.1555251e-001  5.0515843e-003 -4.3016394e-001 -1.3210671e-001 -2.5212852e-002 -4.0538128e-002 -3.0128603e-001  5.7482350e-001 -2.3729450e-001  3.9311267e-002  2.1605669e-001 -6.4543120e-002 -6.3616790e-001 -3.5828122e-001 -4.0966596e-001  8.7097728e-001  2.2057884e-001  8.4737559e-001 -5.2579798e-001  6.8567824e-001 -4.1115856e-001 -1.6522288e+000 -5.0392894e-001 -1.1108512e+000 -3.0764916e-001 -5.6437386e-001 -6.6864582e-001  2.4922180e-001 -3.7846395e-001 -3.9780341e-001 -8.9764404e-001  1.8965993e-001 -7.7841003e-001 -7.2396474e-001 -1.4298230e+000 -1.1378941e+000  1.0365128e+000  6.4539792e-001  1.0249986e+000  2.7837258e-001  1.4763232e-001 -2.9337489e-001 -6.3217587e-001  6.5061629e-001  1.1068576e+000  4.0002471e-001  4.9727044e-001 -3.6972380e-002  6.4232281e-001 -6.4062413e-002  6.9218981e-001 -3.2327124e-001  1.6663975e-001 -5.2328776e-001 -5.5809620e-003 -6.1881380e-001 -4.8493324e-001  4.6763960e-001 -4.7505341e-001  1.0967292e+000  7.7449820e-001
 -1.0899024e+000 -1.1372755e-001 -1.3331754e-003  1.2635091e-001 -2.9920556e-001 -1.3311105e+000 -6.4756827e-001  3.6476499e-001 -4.8208069e-001  2.6212667e-001 -2.3080906e-001 -4.2133443e-001 -6.6095156e-001 -1.5174911e-002  6.6190662e-002 -1.5325442e-001  2.3804719e-001 -3.3494284e-002 -7.5040319e-001 -2.5334764e-001 -9.1627373e-001  2.0029601e-003 -3.1527555e-001  9.3885849e-001 -2.5934774e-001  5.6440716e-001 -1.1159103e+000 -8.3979840e-001 -1.8505203e-001  8.7881778e-001 -9.8349213e-001  3.8257681e-001 -2.7882032e-001  2.3147734e-001  3.8710821e-001 -4.8629072e-001  8.3192837e-001 -2.2389633e-001 -7.1464134e-001 -9.5005353e-001  8.1894013e-001  1.8946811e-001  7.2068283e-001 -1.1993872e-002  8.8983483e-001 -1.1011241e+000 -5.3556191e-001 -9.5545297e-001  3.0626373e-001  3.8590176e-001  2.8311143e-001  4.4917631e-001  2.6082115e-001  6.5866893e-001  5.1276786e-002  8.5807697e-001  6.5375753e-001  5.7011269e-001  2.6024427e-001 -2.5160909e-001 -5.2717737e-001  1.7545839e-001 -7.5245641e-001 -7.4335081e-001 -2.4886953e-002  3.1064168e-001
  7.7055695e-001  1.9329457e-001  8.9653200e-001  1.2766633e+000  2.9080290e-001 -7.1602476e-001 -1.4524803e-001 -3.8282641e-001  2.4685215e-001 -1.3510275e-001 -1.6548609e+000 -3.9379355e-001  6.5449939e-002 -4.9124533e-001 -5.9405629e-001 -5.2278975e-001 -1.0944957e+000 -2.1222216e+000 -1.0554903e-001 -1.1156416e+000 -4.5664486e-001  2.1813141e-001 -2.0064016e+000 -1.0778859e-001 -5.6504123e-001  2.5675312e-001  1.0323036e-001  4.0405495e-001 -3.1754221e-001  5.4005981e-002 -3.6537668e-001 -2.1005933e-001 -1.3910642e+000 -6.5319922e-001  9.0897806e-002  3.0948612e-001  3.8395256e-001 -5.2523202e-001 -3.7210479e-001  3.3036352e-001  3.2742485e-001  9.1209015e-002 -7.3906222e-002 -1.1353169e+000 -7.8193424e-002  1.5715890e+000 -8.7026132e-001 -1.1261065e+000 -1.4600879e+000  4.5825736e-001 -3.0419744e-001 -8.3419210e-002 -5.1805835e-001 -9.0437886e-003 -3.5060431e-001 -5.1618199e-001  5.6412920e-001 -6.6920983e-001  2.8249478e-001 -6.6257356e-002 -1.0212956e+000  1.1526410e-002  9.9039984e-001  8.5853225e-001 -2.4948262e-001  1.1054700e+000
  2.0256783e-001  1.2014159e-001  3.1693367e-001  8.3216727e-001 -2.1592807e-001  3.9655752e-001 -3.0374488e-001 -7.5160091e-002  3.3030787e-002  1.4527491e-002 -5.4349213e-002  4.1470007e-001  4.0979042e-001  8.2550162e-002 -1.7383109e-002 -1.2043493e-001 -2.5516253e-001  8.2556547e-002  3.2597464e-001  1.9599692e-001 -2.6992432e-001  6.9696020e-001 -1.0233555e-001  1.1800791e+000  3.5126116e-001  1.1452177e+000 -4.5724681e-001 -1.3562047e-001  2.8796422e-001  5.9328344e-001 -2.7409176e-001 -1.3007935e-001 -1.1450119e-001  1.7092494e-001  4.7423203e-002 -1.4241382e-001  5.4121105e-001  2.3646271e-001 -3.6959251e-001 -3.8491932e-001  5.3107611e-001  9.7041045e-002  7.9342090e-001  2.3082861e-001  1.7901098e-001  6.8102936e-001  2.9812434e-001  1.8663043e-002 -7.6625336e-001  1.2184810e-001 -2.8624824e-001 -5.5589102e-001 -3.3825849e-002 -3.7256952e-002  4.1999410e-001 -1.2700845e-001  2.7839735e-001 -1.4064666e-001 -2.0771308e-001 -2.7696992e-001  2.1454125e-001  1.6161038e-001  2.0620351e+000 -4.3943117e-001  4.4556050e-003  3.5748706e-001
  6.5682615e-002  6.7994270e-002  4.8957424e-001  6.2831543e-001 -1.9487708e-001  9.0352118e-001 -2.1866039e-001 -2.9290960e-001 -2.7611135e-001 -1.9424948e-001 -6.0477093e-002  2.2734522e-001  1.6106297e-001  3.1373068e-001  5.0150877e-002 -3.1178426e-002 -7.9925231e-002 -8.8991209e-001 -3.9143220e-001 -1.0855897e-001 -4.7509102e-001  2.5737589e-001 -1.6647391e-002 -1.1173334e-001  1.8082232e-001  2.4778131e-001 -4.7911457e-001 -2.3958833e-001  2.5553986e-002  3.7750674e-001  6.7509385e-001  5.5087665e-001  1.1074273e-001 -7.2816928e-001  4.1817546e-001  2.5993612e-001  6.6545859e-001  4.7495321e-001 -1.2998398e+000 -3.2455163e-001 -7.8551547e-002  1.2650585e-002 -8.0606650e-001  1.4830607e-001  3.3231686e-001  3.1764093e-002  4.6037984e-001  5.8190051e-003 -2.1942968e-002  2.2770783e-001  3.7537505e-002 -1.5549942e-001 -2.5180667e-002 -3.9198156e-001 -1.9484967e-002 -4.9422122e-002 -1.8830624e-002 -6.4872992e-001  6.9444467e-002 -8.7159253e-001 -3.8347682e-001 -5.2101481e-001  4.1478707e-001  3.0853538e-001  7.0773060e-001  4.9996406e-001
  1.0856735e-001  6.6759320e-001 -5.5129236e-001  5.1696859e-001 -2.0901164e-002  3.7776883e-001 -4.3878530e-001 -1.7083622e-001 -2.7192412e-001 -1.6549069e-001 -5.5036311e-001  3.6289214e-001 -7.5864073e-002 -2.3255743e-001 -3.1724283e-001 -2.3912391e-001  9.2567126e-002  3.2844787e-002 -4.1733402e-001  1.6624622e-001  2.3756509e-001  7.0700662e-001 -3.6738036e-001  5.8661856e-001 -9.7895695e-003  6.1860977e-001 -2.8156436e-001 -2.9618719e-001  1.3158504e-001 -2.9593848e-001  1.2186075e-001  1.8808058e-001 -2.0968967e-003 -2.1191724e-001 -9.5492788e-002 -2.1487420e-001 -2.6729919e-001 -2.3700249e-001 -7.6063293e-001 -6.4499339e-001  2.9971970e-001 -1.5835479e-001  1.1989415e-001 -5.9691300e-001  3.2540708e-001  8.6378848e-001  4.1494985e-001 -3.8924116e-001 -4.0361808e-001 -6.1974400e-002 -1.6503998e-001 -8.7545278e-001 -4.6283552e-001 -6.5580683e-001 -6.4521998e-001 -9.4209837e-001 -4.6928982e-001 -4.3143650e-001 -7.6383613e-002 -3.8236257e-001 -4.0868362e-003 -1.3142137e-001  2.7646289e-001 -3.0276147e-001  3.8040194e-001  5.8956863e-001
  4.2718718e-001  2.2791187e-001 -3.8430659e-001  1.5067722e+000  8.0320225e-002 -3.9951215e-001 -1.0616197e+000  7.6496137e-001 -1.8622904e-001  1.9964477e-001 -5.5487579e-001  1.4412787e-001  5.7342083e-001  1.7746750e-001  7.3131846e-002  9.6332801e-002  6.2293975e-002  5.8770439e-002 -1.4991339e-001 -9.3282109e-002  6.5083250e-001  2.9757437e-001 -1.2779325e+000  1.0279932e+000  5.6103057e-002  1.5008587e+000 -7.6059144e-001 -1.6326501e-001  1.5494905e-001  3.2521770e-001 -2.2094518e-002  2.8149425e-001 -5.6447597e-001 -9.3552718e-001  1.2621739e-001  5.7355556e-002  5.4434568e-001 -2.8901007e-002  1.1574101e-001 -6.9378691e-001  8.9473011e-001  3.6120130e-001  8.9704342e-001 -1.3248261e+000  6.2615908e-001  2.9004648e-001  2.3323655e-002 -2.4225925e-001  6.0723402e-002  1.5850664e-001  5.3319551e-001 -3.9480383e-001 -4.1979295e-001 -1.2088798e-001 -7.1480335e-002 -6.1812749e-001 -9.2624323e-002  1.0230261e-001 -7.4754246e-002 -8.3923440e-001 -4.8909299e-001 -2.7042266e-001  5.3956783e-001  1.0861811e+000 -4.7677585e-001  7.4525824e-001
 -4.2730031e-001  1.0421797e-001  1.9211618e-001  4.1224362e-001  4.0441906e-001 -4.0230109e-001  4.2437607e-001  3.1507346e-001  4.8266239e-002  4.1924190e-001 -4.6465993e-001 -2.2008228e-001  2.7238709e-001  5.7011582e-001  1.2307160e-001  5.6016319e-001  3.0723853e-001  5.7460968e-001 -7.5373426e-002 -3.9940333e-001  4.5772138e-001  9.1821939e-001  4.3922512e-001 -2.9318119e-001  4.1799950e-001  1.8848960e-001  6.1781954e-001  7.1439280e-001  1.1124974e+000  2.0989749e-001 -1.7276728e-001  3.7816457e-001 -9.9203252e-001  1.0441803e-001  1.8942683e-001  6.2042876e-001  2.9938063e-001  3.5354982e-001  8.8246766e-001  1.8411777e-002  3.8371540e-002  3.0633061e-001  6.5016190e-001  2.1575875e-001  9.5796383e-001  3.1478202e-001 -4.5604965e-001 -6.8927355e-001  6.2252292e-001  9.5230415e-004  6.6535420e-001  5.2692841e-001  3.8662031e-001 -1.3040735e-001  2.7072694e-001 -7.5626961e-001  1.5949961e-001  2.9110788e-001  2.2907987e-001  2.0483188e-001  1.4663906e+000  4.9655937e-001 -2.0083787e-001  4.5643745e-001  3.2563933e-001  1.5912493e+000
  3.1926022e-001  7.7233325e-001  1.0415597e+000  7.9356452e-002  5.5590216e-001 -7.4144196e-001  3.9957880e-001  6.1466066e-001  1.8504416e-001  2.9655064e-003 -3.6298000e-001 -2.7388872e-002  3.8855416e-002  2.7717699e-001  7.2181675e-003  2.2807441e-001 -6.3261728e-002 -2.5336370e-001  2.4072104e-001 -4.6235166e-001  7.4469383e-001  3.2248697e-002 -5.3398009e-002  1.3128657e-002  1.1631125e-001  1.9996052e-001  9.7270550e-001  1.3659827e+000  9.4157318e-001  4.6151449e-001  2.1892835e-001  4.4233862e-001  2.5384602e-001  2.0385100e-001  4.3618969e-001  6.1193661e-002  6.1742623e-001  7.1278434e-001  1.4080002e+000  9.7781477e-001  6.7298991e-002  1.4141198e-001 -1.5656152e-001  1.1645518e-001  3.2922141e-001 -2.2162012e-001 -9.7251990e-002 -1.6497482e-001 -3.0851507e-001  1.0558094e-001  4.6051524e-001  2.9858455e-001  5.1434371e-001 -4.5514259e-001  7.6274905e-001 -1.8439574e-001  1.5159633e-001 -3.9964153e-001  9.7474076e-001  2.7331216e-001  7.6483309e-001  5.3121940e-001 -7.5537135e-001 -2.6152985e-001  2.4023488e-001  7.4158683e-001
  2.5874392e-001 -3.8460536e-001  6.7870225e-001 -4.2931215e-001 -3.0027846e-001 -1.2848630e+000 -1.0287908e-001 -2.3409332e-001 -2.6106741e-001 -8.0345152e-001 -7.9619325e-001 -1.5346246e+000 -6.6100096e-001 -3.2471884e-001 -1.1512515e+000 -7.4593512e-001 -1.1761958e+000 -5.3179703e-001 -5.7727894e-001 -2.2469735e-001 -4.4141267e-001 -4.8715218e-002 -9.8944383e-001  5.0960443e-001 -5.0330914e-001 -4.2184974e-001 -1.9485913e-001  1.6424645e-001  7.3986336e-001 -8.3105498e-001 -1.2014968e+000 -8.3700548e-001 -1.6097648e+000 -1.3573733e+000 -1.0924428e+000 -1.4662782e+000 -7.9987065e-001  3.4478157e-001  7.1117947e-001  3.6220219e-001 -7.2030214e-002 -3.5662330e-001 -1.0475748e-001 -6.7184872e-001  8.9388444e-002 -1.1934591e+000 -3.7910931e-001 -2.5346742e-001 -4.6204263e-001 -2.1804376e-001 -4.9569749e-001 -8.9448777e-001 -2.1194864e-001 -5.0655181e-001 -2.2155701e-001 -1.2566091e+000 -8.3288215e-001 -6.8458579e-001 -4.9050670e-001 -2.2057618e-001 -3.4035059e-001  2.0154080e-001 -6.0116952e-001  6.0710224e-002 -6.7071044e-001  3.2970633e-001
  1.1672654e+000 -4.8240812e-001  1.1584289e-001  6.5399303e-002 -6.3501734e-001  6.5493419e-001 -6.6572302e-001 -2.7162257e-001 -9.3333126e-001 -5.7317343e-001 -5.1815050e-002  5.4367160e-002 -6.6010603e-001  3.3753426e-001 -8.9985499e-002 -3.6381370e-001 -2.1367195e-001  1.3432767e-001 -3.8877271e-001  2.4753240e-001 -1.0004432e+000  9.3698663e-003 -4.2031424e-001  1.4885754e-001 -2.1276228e-001  2.6629028e-001  1.1330635e-001  2.3176231e-001  5.1100758e-001  6.0204960e-002  3.9461458e-001  1.7858690e-001  2.5985436e-001  1.1613974e-002 -5.4364549e-001  7.3653068e-002  7.0572227e-002  5.6075076e-001  7.3747448e-002  1.3715561e-002 -1.0978668e-001 -6.1069261e-002  1.6539227e-001 -4.5546517e-002  1.8705228e-001 -1.1540257e+000  3.7075885e-003 -9.4415027e-001 -6.7313251e-001 -2.7598780e-001 -5.8671928e-001 -3.7289186e-001 -1.2687365e-001 -2.3604411e-001 -8.0673160e-001 -4.6948668e-001 -4.5630088e-002 -5.8902996e-002 -4.0781314e-001  7.0642087e-002 -1.8742012e-001 -5.9821674e-001  1.2714492e+000  1.5983764e-001 -7.1323024e-001  5.6859615e-001
 -7.6027806e-001  1.9775282e-001  8.0422418e-001  5.9308084e-001  1.7298714e-001  4.8120807e-001 -1.8575101e-001  4.0598821e-001 -8.5916009e-003  2.6480733e-001  1.1273492e-002  4.3707131e-001 -1.2305171e-003  1.3207904e-001  3.6178973e-002 -1.3794208e-001 -4.4702639e-001  5.8505847e-001 -1.8487527e-002  1.6786285e-001  3.4988899e-001  7.7002221e-001 -7.3588147e-001  1.0604340e+000 -2.5437375e-001  5.4687949e-001  1.9679373e-001 -4.8094607e-001  2.2109172e-001 -4.3402496e-001 -2.0085049e-002  1.8648299e-001 -7.1034841e-001 -8.7883604e-001 -2.6078442e-001 -4.5943553e-001  9.9989588e-002  5.0778128e-001 -4.8229342e-001 -1.0279170e-001  5.6029552e-001 -3.5946542e-001 -4.9841597e-001 -7.4348654e-001 -2.4230759e-001 -7.3049890e-001  2.4720666e-001  1.3472955e-001 -3.2918355e-001 -3.5628207e-001  2.0346653e-001  2.1248297e-001  5.4591676e-001  6.4764200e-002 -2.9996171e-001 -4.4517938e-001  9.7556629e-003 -9.5077544e-003  1.0200960e-002 -2.7685484e-001  2.2604578e-001  8.3968846e-002  5.3899076e-001  7.6499840e-001 -9.0016850e-002  8.3986672e-001
  2.4102040e-001  3.4338049e-001 -3.6978180e-001  1.0569289e-001  2.6914521e-001  4.7599385e-001 -2.9552504e-001 -4.4920387e-001 -2.0352292e-001  8.8399486e-002 -2.1919515e-001  2.6917066e-001 -1.2912064e-001  9.6486636e-002 -5.5540849e-001 -7.1712119e-001 -1.5387460e-001  3.5254649e-001 -2.1378304e-001 -4.3545736e-001  2.8096998e-001  1.6293003e-001 -3.1108601e-001  1.2213080e+000  3.6839193e-002  3.7433043e-001  8.6394030e-001  2.3038271e-001 -1.0197945e-001 -9.8739531e-001  3.0318236e-001  1.5214595e-001  1.3498034e-001 -6.1684117e-001 -5.5367149e-001 -2.5979868e-001 -8.5978039e-001  5.6381791e-002 -3.4128766e-001 -1.2305792e-002  2.9364753e-001 -7.8971407e-002 -3.4713722e-001 -1.9202250e-001 -2.2295571e-001 -1.0062607e+000  7.1571136e-002 -1.1393029e-001 -5.9821395e-001  7.2109258e-002 -6.1576372e-001 -5.8183313e-001 -3.1978093e-001 -3.3533971e-001 -5.4057037e-001 -2.4845476e-001 -3.0863707e-001 -3.2575886e-001 -7.3748423e-001 -1.3615823e-001 -5.1983378e-001 -1.1199894e-001  1.3655240e-001  9.8212406e-001 -1.7026985e-001  4.5635848e-001
 -7.3773867e-001 -5.4568500e-001 -1.0469634e+000 -5.4609559e-001 -4.7747431e-001  4.9309029e-001 -2.6013819e-001  7.0083594e-002  9.3882198e-002 -3.2042122e-001  4.5451484e-001 -2.8171448e-001 -2.2580273e-001 -1.9662669e-001  2.1645017e-001  4.7332785e-001  3.6250543e-001 -1.3586419e-002 -3.3488849e-001  1.9123554e-001  3.5122653e-001  3.0186226e-002  7.7052179e-001  7.2406746e-001  5.6246846e-001 -2.7399580e-002  2.7127888e-002 -6.2199895e-002  7.7996623e-001  2.8704209e-001  3.9058353e-002 -2.0246644e-001  1.9979419e-001  1.9813087e-001 -2.0663760e-001  1.6165880e-001 -2.1595647e-001  5.8912928e-001 -1.3177313e-001 -4.0825020e-001  8.5341910e-001  1.5785329e-001  8.7285746e-001 -3.3416958e-001 -4.4864704e-002 -1.6241685e-001 -7.7508293e-002 -7.1926713e-001 -3.7589327e-001 -7.4985448e-001  5.3003215e-001  4.6428423e-001  8.5161101e-003  5.6365916e-001 -7.4025207e-002  4.5871776e-001  1.9532143e-001  4.0205356e-001 -1.5496591e-001  3.6883617e-001 -2.7760672e-001 -2.5926053e-002 -9.5734226e-001 -1.5648174e+000 -3.2252037e-001  1.1995731e+000
  6.6777914e-001 -3.8418124e-001  1.3809705e+000  1.8680715e-001 -1.0929622e-001 -5.0240816e-001  1.5610381e-001  1.2076670e-001 -4.1328726e-001  5.2098769e-001  1.2173750e+000 -3.2673474e-001 -3.0248941e-001  6.8015400e-001  9.8580174e-001  6.8982239e-001  7.6658239e-001 -6.1756618e-002  6.1389472e-001  3.6834341e-001  1.7774910e-001 -3.2869605e-001  1.3112731e+000  1.8650479e-001  6.3580784e-001  4.9673029e-001 -1.5431394e-001  4.7804701e-002  6.2826705e-001  2.0192748e-001 -4.9009121e-001 -3.5978040e-001  1.5688086e+000  1.1802536e+000 -2.4132907e-001 -6.9522805e-001 -3.5995468e-001  8.8411159e-001  2.2378121e-001 -4.8865033e-001  1.5683985e-001  6.2799770e-001  2.2475906e+000  8.8338245e-001  6.6180799e-001 -7.3193213e-001  1.1920355e-001 -4.1061162e-001 -3.9782751e-001  4.1573029e-001 -1.0124102e-001  3.2492511e-001  1.4793791e-001  1.1539468e+000  6.0004533e-001  6.3508983e-001  5.8105569e-001  4.7961531e-001  1.9489850e-001  3.8357039e-001 -1.0665320e+000 -3.3784814e-001  1.5561243e+000  1.6745746e+000 -9.3039372e-001  3.4498964e-001
  7.6998654e-001 -1.9949630e-001  8.6462133e-001 -2.9969910e-001 -4.3044622e-001 -2.7170996e-001  5.7865649e-001  2.2363122e-001 -5.1315263e-001  6.0259860e-001  4.8582386e-002 -7.1430137e-001 -6.0354334e-001  3.2613486e-001  2.8854018e-001  5.7633647e-001 -1.4211036e-002  5.8078495e-001  1.3008608e+000  2.8965304e-001 -6.2566804e-001 -2.3339469e-001  2.3057374e-001 -1.9701884e-001  3.9110389e-001  2.7920064e-001 -6.4254021e-001 -5.4334289e-001  1.3044088e-001  4.6547248e-001 -7.6891908e-002  1.2004056e-001  6.2847691e-001  7.0742994e-001  9.7063496e-002 -6.5551326e-002  4.4963609e-001  2.9389565e-001 -4.3905543e-001 -1.3250736e-001 -2.7263688e-001  2.7050910e-001  5.6609651e-001  4.6977359e-001  1.0943701e-001 -7.7767456e-001  2.3600418e-001 -1.0008985e-001  1.0072357e-002  6.7566403e-001 -2.7164364e-001  5.8410795e-003 -1.2572070e-001  7.2078100e-001  5.3466004e-001  4.4057307e-002  3.4332578e-001  9.0220094e-001  4.4965345e-001 -6.4343319e-002 -1.1858035e+000  1.8938597e-001 -2.7995557e-002  2.0881497e+000  1.8058807e-001  2.1671044e+000
  2.3376539e+000  1.5181441e+000  1.0099328e+000 -2.0139346e-001  7.2893342e-001  1.2099478e+000  8.7251591e-001  1.8044150e+000  2.9699744e-001  4.4332791e-001  9.3463637e-001  3.5603461e-001  7.5484062e-001  1.5634260e+000  1.4942222e+000  7.6627567e-001  8.7592348e-001  1.5537534e+000  1.8702579e+000  1.0148720e+000  6.0125949e-001  1.0020954e-001  1.7236400e+000  1.6236690e+000  5.6305688e-001  7.8980655e-001  9.7349120e-001  1.0543445e+000  1.0828821e+000  1.6596438e+000  7.6755131e-001  7.5801075e-001  1.8967572e-001  1.1612956e+000  1.4480987e+000  6.2190780e-001  2.1231990e+000  9.1973011e-001  1.1960637e+000  8.8407931e-001  5.6762110e-001  6.3042646e-001  6.3908822e-001  1.0734312e+000 -7.3511521e-001  4.1063815e-002  1.1424554e+000  1.4780869e+000  3.1849577e-001 -6.6035271e-001  7.9328211e-001  1.3450889e+000  8.7257489e-002 -7.1795678e-001 -7.5901177e-002  1.2202172e+000  4.0227632e-001 -7.8337764e-001  2.1005106e+000  1.1205961e-001  4.0314104e-001  4.1080902e-001  9.2051357e-001 -1.1644565e+000  1.3607929e+000  4.9930941e-001
  4.5515846e-001 -3.0500712e-001  3.7292141e-001  2.3871144e-001 -9.5860676e-001  7.4150089e-001 -6.1858502e-001 -2.5122783e-001 -9.0723834e-001  2.4624452e-001  1.0072840e+000  3.0980908e-002 -7.1854220e-001  1.7585568e-001  4.4119345e-001  7.2842345e-002  6.5490410e-001  6.4440868e-002 -8.7937612e-002  3.6557411e-001 -3.7046422e-001  1.5141384e-001  1.3476240e+000  9.7918568e-001  2.2648614e-001  2.2058203e-001 -5.0220761e-001 -6.5587310e-001 -1.0544415e+000  4.8746150e-001  3.6231891e-001 -1.3267004e-001 -3.1307674e-001 -2.2919234e-001 -5.4530706e-001 -1.9387405e-001  1.7858913e-001 -7.0750559e-001 -1.0768176e+000 -5.1974556e-001  2.4398772e-001 -1.3348884e-002  1.0332123e+000  5.7262151e-001  3.1357568e-001 -6.0481103e-001  6.0614501e-001  4.0911983e-002  5.9884890e-001  7.2761320e-003  8.1286900e-002  1.2257067e-001 -6.9406464e-002 -2.5959073e-001 -1.1506893e-001  2.3440378e-001 -4.0504420e-001  7.5933223e-002 -3.3606962e-001 -9.2298045e-001 -1.6633885e-002 -5.9796473e-001  1.6346763e+000  1.9147421e+000 -2.9304412e-001  4.7064969e-001
  3.1734171e-001 -4.5138480e-001 -9.5990834e-001 -1.8180351e+000  1.4490770e-002  2.5117542e-001  9.1784807e-003  1.3264322e-001  1.3541499e-001 -5.2900521e-001  2.2760387e-002  2.0122713e-002 -1.9694458e-001  4.5929959e-001  4.9893025e-001  4.7627305e-001 -7.8643608e-001 -3.9588846e-001 -1.0388357e+000  2.9847314e-001 -1.3911447e+000 -6.1648108e-001  6.3235794e-002  1.2462985e-001 -1.5125540e-001 -8.0296748e-002  6.1374678e-001  5.3717532e-001  3.0301076e-001  5.4895939e-002 -4.1248189e-001 -4.8241369e-001  8.1581126e-001  4.2759853e-001  2.1841967e-001  9.8872355e-002 -1.7269318e-001 -4.3503417e-001  4.4499004e-001  3.3738763e-001  2.6361010e-001  1.6835742e-002 -5.4870023e-001 -1.3218861e+000 -6.9482130e-001 -1.5612576e-001  8.2736034e-001  6.2493901e-001 -1.3275977e-001 -4.9834743e-001 -3.8081968e-001 -1.4450563e-001  7.7564453e-003  2.2264620e-001  6.0143877e-002  4.2960684e-001 -1.9582754e-001  9.8435012e-002  9.1312346e-002  5.5075719e-002 -2.0919697e+000  2.0432417e-001  5.3962967e-001  2.9994419e-001  3.4579092e-001 -3.7925379e-001
  3.7210671e-002 -6.6148250e-001  6.0998117e-001 -1.1955887e+000  1.9046262e-001  1.8028425e+000 -1.2905351e-001  3.0772891e-001 -2.4736635e-001 -9.5324627e-002  8.5854134e-001  8.2938362e-001 -8.0405272e-001  5.3474980e-001  5.1488800e-001  1.9359258e-001  5.0680365e-001  7.3032879e-001 -1.7269495e-001  1.3563504e+000 -1.1289817e-001 -4.4084272e-001  2.4007601e-001  8.1005928e-002  9.0587858e-002  1.0474741e-001  4.9881186e-001  1.9891118e-001  3.5002410e-001  4.5376675e-001 -4.6676504e-001 -6.0486258e-001  4.5937332e-001  4.3167752e-001 -2.5631937e-001 -6.4541636e-002  1.3552623e-001  5.8982284e-001  8.4895313e-002 -2.2220905e-001  2.0230191e-001  7.5833940e-002 -3.8790719e-001 -4.5532186e-001  1.0158101e-001  5.1234114e-001  1.1737527e+000  4.4352247e-002  9.9997990e-001 -1.2164604e-001 -2.8327883e-001 -1.0324434e-001 -1.0766741e-001 -7.9102687e-001 -1.8252454e-001 -8.4750023e-002 -5.8879170e-001  3.0420286e-001  6.3234001e-002 -6.7774020e-001  1.6356651e-001  3.2077233e-001 -2.1826344e-002  8.7875725e-001 -2.0115792e-001  5.0999699e-001
  6.3113348e-001 -4.7867182e-002 -9.3799909e-001 -8.6782824e-001 -5.6871823e-002 -2.0111539e-001 -2.8095751e-001 -2.9325576e-001 -9.1536348e-002 -9.1071371e-001 -8.0474086e-001 -8.8510220e-001 -2.0884117e-001 -1.4045786e-001  1.2031830e-001  6.5342188e-002 -9.3837723e-001 -8.5615975e-001 -8.5227019e-001 -9.0509854e-002 -1.0798280e+000 -4.7237053e-001 -1.0005155e-001  2.4650007e-001 -3.5865519e-001  2.2041120e-001  4.1932774e-001  6.4157447e-001  2.6039888e-001  2.6893382e-001 -9.9908821e-001 -8.0044765e-001 -2.4906438e-001 -2.6662554e-001  2.4000965e-001  5.7324694e-001 -3.5173638e-001 -9.7139753e-002  8.0960456e-001  1.5320247e+000  3.6028582e-001  2.8270000e-001  1.0119741e+000 -7.7152905e-001 -7.4586173e-002  2.4617952e-001  1.0196430e+000 -1.1036849e-001 -4.2972443e-002 -2.1802820e-001 -6.0481580e-001 -4.8596290e-001 -1.4177476e-001 -2.8233074e-001  4.0123726e-001 -4.4782277e-001 -4.3199195e-001  1.4708052e-001 -2.4042475e-001  4.8133008e-001 -5.7763265e-001  3.6159253e-001  1.0627983e+000  2.3582641e-001  4.8965838e-001  3.9457112e-001
 -4.1698621e-002 -1.1146662e+000  2.3519732e-002 -2.2232204e-001 -3.1294025e-001 -5.2407199e-001  2.5958413e-001  5.4409157e-001 -5.5345081e-001  2.1427300e-001 -1.9202689e-001 -4.6345221e-001 -3.3172366e-001 -1.9091279e-002  7.2540515e-001  4.3756852e-001 -1.3575847e-001 -9.8070156e-001 -7.5385431e-001  2.5521338e-001 -1.2039734e+000  3.2066415e-001  3.2359065e-002  6.2125203e-001 -4.2188454e-001  6.6419670e-001 -1.2232583e-001 -7.8533971e-001 -1.1837398e-001  1.0572250e+000  2.5742508e-001  4.4782631e-002  6.3871811e-001  9.1293924e-001  8.7623279e-002  8.5615261e-001  1.0713275e+000 -2.2642204e-001 -6.7170129e-001  9.3408636e-001 -2.6991386e-002  2.3939838e-002  6.1368378e-001 -3.7395689e-001 -1.7551375e-001 -4.1354234e-002  1.0048328e+000  5.8687028e-002 -2.9124215e-001 -6.9926929e-002  2.5537243e-001  5.3938827e-001  7.7248954e-001  6.4213691e-001 -3.2358842e-001  1.5737378e-001  2.4476349e-001  4.5294338e-002  3.7285652e-001  5.1264311e-001 -7.4399989e-001  2.4967412e-001  1.1911449e+000  9.0054697e-001  3.3421015e-001  7.1049232e-001
  9.8428795e-001 -3.5472685e-001 -1.0439003e+000  5.4794163e-001 -6.6231681e-001  9.1953245e-002 -1.7406416e-001  2.0849669e-001 -1.7784754e-001  5.6161606e-002 -2.3514587e-002 -3.7085080e-001  6.5525023e-002 -2.0595899e-001  8.3197572e-001  6.7127732e-001  6.6628023e-002 -4.6345837e-001 -2.8158638e-001 -3.3818134e-001 -1.1134188e-001  2.5730050e-001 -2.3072247e-001  5.0165136e-001 -9.9126574e-003 -1.3986523e-001 -1.3284477e+000 -1.4361626e+000 -1.5767748e+000  1.1414583e+000 -8.4844827e-002 -1.0256483e-002 -1.9386543e-001 -2.0559400e-001  2.6987544e-001 -2.2221971e-001  1.2276914e+000 -8.5776547e-001 -9.3555289e-001  1.0702108e-001 -3.8345826e-001  1.9077089e-001 -1.0288164e-001  9.8085172e-001 -1.3708214e-001  9.4035532e-002 -5.1348208e-001 -3.3897821e-001  3.0499873e-001 -2.9956587e-001  8.3606363e-001  7.3739664e-001  4.8445855e-001  2.7124918e-001 -1.8981014e-001  3.3284220e-001 -9.6664096e-002  1.3514515e-001  2.2056179e-001 -1.3746191e+000  4.9669727e-001 -2.6198715e-001  1.4082190e+000  6.8659655e-001  7.8311070e-001  6.8605940e-001
 -1.6356640e+000 -7.1981852e-001 -3.9555780e-001 -1.3139947e-001 -8.0375780e-001 -1.5074218e-001 -2.9131855e-001  4.4730684e-002 -6.9783360e-001  3.0333072e-001  1.1614126e-001 -1.6519456e-001 -4.2331462e-001 -3.3368969e-002  1.8559318e-001  5.8593730e-001 -2.1447981e-001 -7.2262818e-001  1.7280331e-001  3.6181961e-003 -3.3895479e-001  9.9455447e-002 -2.1213828e-002 -1.7379581e-001  1.1181584e-001  4.9000941e-001 -5.5985961e-001 -1.5643277e-001 -2.1395019e-001  1.0173631e+000 -3.6923145e-002  4.1218137e-001  1.9001692e-001 -5.2324960e-001 -1.2887133e-001 -4.6969013e-001  8.8550546e-001 -2.6265006e-001 -1.0978810e-001 -3.8003845e-001  5.7207602e-001 -1.4230775e-001  2.9789803e-001 -3.1465950e-001  2.0563920e-001 -1.3718643e+000 -3.5724537e-001 -3.0251579e-001 -5.1657290e-001  3.5495915e-001  8.8136128e-001  9.3471062e-001  5.5614639e-001 -2.4800620e-001 -3.3379313e-001  1.9959660e-001 -2.5032832e-001 -5.3397665e-001  2.6798226e-001 -4.8165959e-001  5.2268807e-001 -7.2332150e-002 -6.3801683e-001  8.9553818e-001  1.4678103e-001  1.8841970e-001
  1.9438727e+000  7.1591546e-001  8.7169453e-001 -5.4720244e-001  1.0276707e-001 -3.6374688e-002  3.2619189e-001  3.4283230e-001  1.1247007e-001  3.8293878e-001  2.0658036e-001 -2.9809600e-001  7.8970189e-002  8.4121895e-001 -3.8942795e-001 -7.7612522e-001  7.2111030e-001  7.6774728e-001  1.0360052e+000  1.0857204e+000  1.3692735e-001 -2.0370094e-001 -2.3120433e-002  1.8377453e-001  4.3409940e-001 -2.7173114e-001  4.5913071e-001 -5.0410567e-001  1.1281140e-001 -4.8017744e-002  1.9717516e-001  2.7198742e-001 -2.6866101e-001  4.6716632e-001 -3.4692699e-002 -3.5280828e-001 -4.4930208e-002  3.6524716e-001 -1.7448370e-001  2.8794478e-001 -3.9043860e-001  2.0503874e-001 -5.7691665e-001  4.3767122e-001 -1.0951314e-002 -2.8137267e-002  2.9759970e-001  7.7845494e-001  6.3155407e-001  5.1293751e-001  1.4842303e-001 -5.0229217e-003  1.4908378e-001 -9.7717580e-001  4.7388547e-002 -1.4302658e-001 -4.7682057e-001 -8.2765927e-002  4.0212846e-001 -9.0563652e-001  6.6894657e-001  1.7013147e-001 -1.2492255e+000 -2.6078683e-001  7.2691611e-001  3.3428913e-001
 -4.6763145e-001  2.7494208e-001  5.0106801e-001  5.6260622e-002  9.9052424e-002  6.2208422e-001  4.6490494e-001 -2.6924769e-001  1.2789734e-001 -1.2594416e-001  8.3992372e-001 -4.7987389e-002  4.6325218e-001  4.8463809e-001  2.3286097e-001  3.7223314e-001  2.2022166e-001  6.8959555e-001  4.3352480e-001  6.7994730e-001  5.7634076e-001 -1.9947448e-001  4.9759880e-001 -2.2225829e-001  9.0415557e-001 -2.3451696e-001  2.3850318e-001  3.3888838e-001 -3.3005625e-002 -1.6536516e-001  5.8235317e-001  7.9382852e-003  5.5518838e-001  3.2889819e-001 -1.2346432e-001  5.7216365e-001 -1.1758058e-001 -2.1918200e-002 -6.3977103e-002  5.0561809e-001  4.4493526e-001  7.1771145e-001  9.3602567e-002  5.6517154e-001 -5.2026103e-001 -9.5544538e-001  8.8999171e-001  8.7545346e-001  9.8744847e-001  1.7391918e-001  6.6992832e-001  1.1059269e+000  6.0977701e-001  5.6705011e-002  6.2297099e-001  5.1747050e-001 -1.0690478e-001  6.0990398e-001 -1.1251168e-002  2.7590901e-001  1.2872188e+000  4.1530841e-001 -7.7391676e-001  1.9426316e+000  1.3108377e+000 -4.4890052e-001
 -7.8428384e-002 -1.0246738e-002  6.3414513e-001  3.6881889e-001  2.1706149e-001  8.1588935e-001  5.9511158e-001  1.8538759e-001 -2.1983973e-001  4.3411105e-001  4.1551785e-001  9.1159472e-002  2.4423053e-001  3.0822880e-001  8.3581238e-001  4.5834194e-001  5.5955056e-001 -1.8430259e-001 -8.6976345e-001  2.7308364e-001 -5.0315584e-001  7.6783649e-001  6.5830631e-001  8.5271658e-001  6.0675908e-001  7.7144507e-001  2.4906976e-001  4.5586746e-001  6.7725951e-001  1.5287653e+000  1.4171661e+000  1.0272116e+000  4.2714066e-001  7.6809704e-001  8.7117857e-001  5.2115371e-001  2.0140665e+000  6.8356980e-001  4.5350968e-001  4.4643650e-001  3.1399518e-001  7.9162078e-001  7.8106134e-001  8.1428254e-001  7.2382371e-001 -2.0674737e-001  5.7671792e-001  3.1817567e-001 -1.8283566e-001  7.7704161e-001  1.2909695e+000  1.3728069e+000  1.0580663e+000  2.2624043e-002  6.4491784e-001  1.3789708e+000  1.0429250e+000 -3.6717025e-001  8.5025809e-001  2.8507214e-001  2.4121699e+000  3.9382708e-001  5.5786909e-001 -6.8886057e-001  1.5773184e+000  1.0164671e+000
  3.0372571e-001 -2.0690692e-001 -6.4322227e-002  2.6579926e-001 -5.2634947e-001  4.3958969e-001 -5.4098030e-003  1.9570603e-001 -3.3832272e-001  8.2067324e-001  4.4526555e-001  8.0559124e-002 -9.7428567e-002 -3.0601024e-001  2.5443663e-001  8.8096728e-001  1.4724704e+000 -3.1171794e-001 -7.3258639e-001  4.1811415e-001 -3.5612996e-001 -3.5381513e-001  1.6219408e+000  3.2868038e-001  6.3473915e-001  1.6334447e-002  5.7137751e-002  4.6423679e-001  7.0180939e-001  7.3636551e-001  5.9502197e-001  4.9748211e-001  1.6351738e+000  2.1260863e+000  6.7697203e-001  7.5871298e-001  1.3181607e+000  9.3207396e-001  8.4335203e-001  8.3829163e-001  5.8139640e-001  9.2374821e-001  3.7389187e-001  1.1202214e+000  9.2727102e-001  3.2444316e-001  3.8731541e-001 -1.8991008e-001  2.9366958e-001  3.2345225e-001  5.6987156e-001  3.1326085e-001  3.6835653e-001  3.0279719e-001  8.0765700e-001  1.1647422e+000  1.3018338e+000  2.9416059e-001  7.5183054e-001  2.2802657e-001 -1.2152777e-001  2.4445103e-001 -3.7805241e-001  8.8253194e-001  5.3227550e-001  5.4795949e-001
 -1.1068474e-001 -3.9662238e-001 -8.5316579e-001  2.5150014e-001  3.4306450e-001  1.1384131e-001  2.9479723e-002  4.7316979e-001 -5.0086827e-001 -3.0104141e-001 -3.9807604e-001 -7.9855325e-001 -7.5379532e-001  2.8364631e-001  2.2468116e-001 -1.4476108e-001  4.6081409e-001  6.4073428e-001  5.0541518e-001 -3.1734601e-002 -4.3111554e-001 -5.4579202e-001  3.4820690e-001 -1.5689022e-001 -1.5439527e-002 -7.8093495e-002  5.3771527e-001  1.0070808e+000  6.7493324e-001  4.2301945e-001 -5.5017688e-001  2.5616750e-002  2.7349258e-001  5.6633899e-001  2.0431466e-001 -1.2069448e-001  2.1117429e-001  9.5862533e-001  1.6785527e+000  1.0658924e+000  8.8653503e-002  2.8507593e-001  8.3713675e-001  1.0844050e+000  2.8793593e-002 -9.8679677e-001  1.7573257e-001  7.0392672e-001  5.5641517e-001  7.3983559e-001  6.8046722e-001  1.0080240e-001  6.2779184e-001 -5.0468535e-001  1.0089254e+000  5.1175637e-001  2.7259606e-001  2.4967736e-001  7.8463911e-001  7.2167905e-001  8.6617147e-001  3.5805479e-001 -6.2214535e-001  9.6108194e-001 -7.3260729e-001  1.2373035e-001
 -7.6525007e-001 -2.7937659e-001 -4.4215208e-001 -4.1559345e-001  3.2842448e-002  1.6359149e+000 -5.0141187e-001  8.2853110e-001 -4.6347587e-002  6.4170443e-001 -6.3301022e-003  4.9867798e-001 -7.5946215e-002  3.5880957e-001  6.3713655e-001  2.6083810e-001  4.0663470e-001  2.8531746e-001 -4.2251925e-001 -3.1270851e-001  3.1551484e-002  3.3570940e-001  9.2557187e-001  8.3731754e-001  2.6189592e-001  2.2656053e-001  2.5743908e-001  3.3950406e-001  8.4628661e-002  4.1941476e-001 -3.0329408e-001  4.3269965e-001  3.0742808e-001 -1.8176430e-001  6.5971233e-001 -3.3794273e-001  1.8779556e-001  1.4791085e-001 -9.4082245e-001  1.9675050e-001 -3.2914755e-001  3.7351185e-001  5.8202019e-001  1.4385407e-001 -2.7900887e-001  8.1732618e-001 -6.2755904e-001  1.4124621e-001  1.1090150e+000  5.4860302e-001  2.1053676e-001  2.7879825e-001  9.3070423e-002 -1.5769939e-001  4.0942624e-001  3.7977699e-001  2.1189313e-001 -5.9725574e-002  7.6750861e-001  4.9467164e-002 -3.3301151e-001 -1.4611765e-001  3.0477352e-001  2.2130266e-001 -5.8453675e-001  2.9448040e-001
  3.3002069e-001 -5.4138388e-001  2.9242802e-001 -5.2349634e-001 -4.5121207e-001 -3.0342715e-001 -2.8240224e-001  3.4960435e-001 -3.1669712e-001  5.0902659e-001  4.1069451e-001  1.3877444e+000  6.4991172e-002 -6.9658214e-002  3.0501884e-001 -4.8782644e-001  8.0274779e-002 -1.3216030e-001 -2.6694783e-001 -5.2227538e-001 -2.4732621e-001  2.9223442e-001 -1.1203546e+000  5.0702995e-001 -2.5925667e-001  5.2529316e-001 -6.5323048e-002 -3.0832731e-001  1.4897072e-001  2.7849704e-001 -1.6069900e-001  2.4506514e-001 -5.9840912e-001 -3.2716972e-001  2.0859216e-001 -1.3163299e-001 -8.0415726e-002 -5.0323751e-001 -2.9086725e-001 -3.8352578e-001 -1.4651965e-001 -2.7342270e-001  2.6593099e-001 -1.0497531e+000 -1.6132367e-001 -6.0663868e-001 -5.8140043e-001 -4.2809708e-001 -5.2379306e-001 -4.4947325e-001 -2.6651738e-001 -5.3437111e-001  1.9183457e-001  2.2990893e-002  6.6528708e-001 -3.1626448e-001  9.4593710e-002 -5.2478080e-002  7.4930621e-002 -2.5837418e-001  2.8973380e-001 -5.2050874e-001  6.3188941e-001 -1.7556252e-001 -6.1460256e-001 -4.5201780e-001
 -3.6815381e-001 -6.7360119e-001  7.6820077e-001 -3.8698232e-001 -2.3038761e-001  3.5581735e-001 -4.3832101e-001 -6.5024233e-002  1.1708828e-001  5.6266584e-001  5.0928525e-001  3.1740727e-001  3.1453646e-001 -7.4849037e-002  1.5474803e-001 -5.0173208e-002  3.6632729e-001 -9.0697217e-001 -8.3869353e-001  9.0578351e-002  3.2991562e-002 -4.5249964e-001  1.9783300e-001 -2.6260612e-001  1.0262831e-001  2.7952748e-001 -7.4931162e-001 -1.9489340e-001  1.9807207e-001  3.7196553e-001  1.1462390e+000  5.2450703e-001  8.6626784e-001  5.0806583e-001  1.8671646e-001  9.6526865e-001 -2.8265824e-002  5.2789237e-001 -1.9846442e-002 -2.8136526e-001  5.0499678e-001 -7.1793061e-002  1.0460369e+000 -1.3533509e-001 -2.3210847e-002 -6.1113235e-001  1.8063399e-001 -4.9791741e-001  3.0747946e-001 -1.3568832e-001  2.2812692e-001  5.6504892e-001  3.1931928e-001  3.8191767e-001  1.0748762e+000  8.1719998e-001  6.4864954e-001  3.9497051e-001  2.8976541e-001  5.6088821e-001  4.8120019e-001 -1.7197485e-001  5.5832875e-002 -4.5948582e-001  5.6175400e-001  4.2614517e-001
 -9.0102006e-001 -7.4973353e-002 -2.8332565e-001  1.1843542e+000  9.4813344e-002  9.8054903e-001 -4.4683087e-001  5.9628286e-001 -9.7540788e-002  2.0729408e-001  1.3801796e+000  8.4271257e-002  1.4023692e-001  4.7555996e-001  8.4142133e-001  1.0279657e+000  9.8675171e-001  9.6508627e-001  5.8955367e-001  1.7368123e-001  9.2106175e-001  9.2078460e-001  2.0518612e+000  3.4897928e-001  7.9731023e-001  6.5759359e-001 -7.8069112e-001 -8.4211839e-002 -6.1624588e-002  1.3582791e+000  6.2521695e-001  7.4972339e-001  9.3283047e-001  1.4372413e+000  5.3298990e-001  6.4537130e-001  1.7537086e+000  1.4335096e-001  7.2218622e-002 -4.4063102e-003  9.8248955e-001  8.7720931e-001  9.5380611e-001  6.2082524e-001  7.5956873e-001  6.9361457e-001 -6.9958077e-002 -6.8173909e-002  6.6140097e-001  3.5747866e-001  1.1383711e+000  1.8364912e+000  1.0071487e+000  1.0134358e-001 -1.5306436e-001  1.7258870e+000  3.3090113e-001  5.3200771e-001  9.0695313e-001 -1.9430319e-001  1.4973351e+000  1.7277561e-001  8.1135365e-001 -1.2697364e+000  2.3723025e-001  5.9199085e-001
  2.0242837e-001  6.9528288e-002  2.2092698e-001  6.7352923e-001  1.6809955e-002  8.6909479e-002  6.0223986e-001  6.6603723e-002  3.8305959e-001  4.1814364e-001 -4.4121562e-001  1.1102445e-001 -1.5547642e-001 -3.7660805e-001 -2.9273562e-001  4.2240000e-001 -1.7565928e-001 -1.0770725e+000 -3.4274961e-001 -8.1537468e-001  2.7394339e-001  2.0905125e-001 -3.3493729e-001  4.1693793e-001  2.0231904e-001 -4.0434774e-002  1.2695215e-001  6.2892088e-001  6.5778608e-001  2.8125914e-001 -4.3018257e-002  2.6161685e-001 -9.1555577e-002 -1.4677356e-001  5.5081681e-001  3.5485791e-001  1.0940008e+000  1.2253882e+000  7.9363498e-001  5.0323511e-001  2.9120660e-001  1.8418226e-001  1.0742809e-001 -5.8773046e-001  3.1690657e-001  9.6184974e-001 -1.0311715e-001 -4.6254867e-001 -4.0309763e-001  7.2196787e-001 -1.3353792e-001 -6.3300988e-002 -2.1476935e-002  4.4458991e-001 -3.5787656e-001  5.7283960e-001  3.2262034e-001  4.7058692e-001  2.7958259e-001  6.4093822e-001 -4.5883579e-001  6.3518914e-001  6.3225744e-001  1.4513649e+000  5.0292052e-001  1.6891914e-001
 -9.0234311e-001  1.2293226e-001 -4.1006118e-001 -9.5689700e-001  7.8456747e-002  2.3611379e-001 -6.4139236e-001 -4.0094953e-001  5.1290193e-002 -4.7172640e-001  1.7549604e-001 -7.0062156e-001 -7.4524744e-002 -1.0515844e+000 -8.1618853e-001 -4.3707858e-001 -8.1074120e-001 -1.5721569e+000 -8.7263845e-001 -1.4673247e+000 -3.9912832e-001  3.9284299e-001  3.0906833e-001 -1.2827514e-001 -4.0338791e-001 -9.2177631e-002  1.6580816e-002 -6.2073717e-002 -5.0495404e-001  6.2298416e-001 -1.1973071e-001  5.7890466e-002  1.8844096e-001 -1.7891341e-001  4.5136900e-001  3.4288720e-001  5.0167161e-001 -8.9055226e-001 -5.0490445e-001 -1.7312519e-001 -4.5910497e-001 -3.1316738e-001 -5.9000665e-001 -4.8344942e-001 -4.3005452e-001  9.2347127e-001 -7.1197510e-001 -3.6659698e-001 -7.8522380e-001 -4.1175778e-001 -5.0599880e-001 -3.2939704e-001 -1.8960561e-001 -6.3515110e-002 -2.8110903e-001  1.3501578e+000  5.0625802e-001  1.2008836e-002  1.9651147e-002  2.5555320e-001  2.6578407e-001  5.0003932e-001 -3.5951342e-001 -4.8516882e-001  4.8164263e-001 -5.1048471e-001
 -2.5917642e-001 -8.0083639e-001  2.7702847e-001 -6.7523231e-001 -6.2964275e-001  2.5109086e-001 -9.0749372e-001 -9.8726510e-002 -4.0783944e-001 -4.5190481e-001  3.0798726e-001 -6.1557225e-001 -7.9097362e-001 -1.2339864e-001 -3.8082480e-001  2.2776881e-001 -2.8959699e-001  4.4894039e-001  4.9280683e-001 -3.2361323e-001 -4.3877334e-002  9.8218912e-002  3.4451358e-001  4.0454576e-003 -3.5748354e-001 -2.4278577e-001 -7.5038524e-001 -9.5892520e-001 -1.0117648e+000  2.1806535e-001 -7.1289802e-001 -4.1072915e-001 -3.8345960e-001 -5.2540135e-001 -5.4951834e-001 -9.5795683e-001 -2.1406902e-001 -1.1230558e+000 -1.3373155e+000 -8.1374106e-001  2.3742072e-001 -8.1460147e-002  1.2159738e-001 -4.7519244e-001  6.7391938e-001  7.9452431e-001 -2.8015203e-001  1.5155103e-001 -4.0646621e-002 -3.8715428e-001 -4.3273805e-001 -6.4158922e-001 -8.5087258e-001 -2.7354875e-001 -1.5387058e-001  2.6402934e-001 -3.9966637e-001 -3.5751536e-001 -4.0516813e-001 -3.4589755e-001 -5.0221339e-001 -5.5879580e-001  3.7658208e-001 -2.9568158e-002 -1.3608735e+000 -6.3946790e-001
 -5.3315798e-001 -4.6196343e-002 -8.8784829e-001 -1.4021716e+000 -4.5880205e-001  1.1362601e-001 -2.1581555e-001  6.5263934e-002  1.8214184e-001 -5.7802919e-001 -3.4771527e-001 -1.1501857e+000  1.0224726e-001 -5.9834889e-001  1.6969507e-002  2.5988688e-001 -9.4215967e-001 -1.3861912e+000 -4.7739357e-001 -1.1873572e+000 -1.2580542e+000  3.8599138e-001 -1.6376213e+000 -1.0492541e+000 -9.5975670e-001 -3.4175651e-001 -5.9041492e-001  6.3278501e-002  4.8582902e-001 -4.3484353e-001 -5.1332893e-001 -2.0416579e-001 -1.0017550e+000 -2.0249945e-001  1.3334664e-002 -6.2206169e-001 -6.3493398e-001 -4.7231564e-001 -3.6479128e-001 -6.8875657e-001 -7.5049706e-001 -4.1690458e-001 -1.0241971e+000 -9.8160769e-001 -8.2055963e-003 -2.1860452e-002 -4.0073248e-001  5.7498328e-001 -3.1847313e-001 -6.4273785e-001 -7.8368862e-002 -3.1887231e-001  4.6312819e-002  1.1452138e-001  7.7670320e-001 -2.3470771e-001  2.3456249e-001  3.6129570e-002  6.7492786e-004 -5.1928147e-001 -3.0471034e-002  1.5945438e-001 -4.2500832e-001 -1.3363436e+000  5.4286869e-001  2.9189099e-001
  3.8956546e-001 -5.2245026e-001 -3.7426077e-001 -1.0384457e+000 -2.8875272e-001  4.6811578e-001  3.3096771e-001 -2.0076084e-001 -7.2426831e-001 -9.9264777e-001 -5.1429104e-001  5.6637858e-003 -8.3903384e-001 -6.1301520e-001 -5.4793979e-001  1.7025142e-001 -5.3647336e-001 -7.3422217e-001  6.6479535e-001 -3.4416869e-001 -6.1844817e-002  1.4121296e-001 -9.0696620e-001 -8.4518582e-001 -8.3811207e-001 -4.1969978e-001  6.9207001e-002 -2.4448048e-001 -2.2122921e-001 -4.5212111e-001 -5.8479434e-001 -1.3292396e-001 -7.6444660e-001 -4.1109484e-001 -7.1144962e-001 -7.8838158e-001 -7.6374503e-001 -5.0887561e-001 -4.4737488e-002  1.6649347e-001 -3.1843225e-001 -6.7896803e-001 -6.4717315e-001 -6.5264212e-001 -9.8890885e-002 -1.5147326e-001 -1.1411805e-001  8.8205070e-001  2.9976388e-001 -8.2791993e-001 -5.6030904e-001 -3.9573992e-001 -2.1622801e-001 -1.3137558e-001  4.9597496e-001 -1.8933648e-001 -3.4203766e-001 -9.7761589e-002 -2.5747107e-001 -3.4852960e-001  4.1255949e-002  7.0692558e-002  6.0438095e-001  4.7671508e-002 -5.0649896e-001 -8.2534185e-002
 -3.7991504e-002 -5.7455932e-003 -4.3637788e-002  1.2096747e-001 -7.6034117e-002  6.3785803e-001  1.4583958e-001  6.7657871e-002 -1.1688831e-001 -2.6631162e-001  2.2746457e-001  3.9901950e-001 -3.9695605e-001 -4.0476028e-002 -3.1648302e-001  9.4603783e-002 -4.2544062e-001 -4.8349199e-001 -1.3600179e-001 -2.5992936e-002 -4.3617880e-001  2.2321257e-001 -3.4355958e-001  1.4464395e-001 -3.8999710e-001  4.4966442e-001  7.9373632e-002 -8.0432854e-003  5.1928591e-001 -5.8120511e-001 -1.3850591e-001 -1.0056726e-002 -1.5606313e-001  1.0675535e-001  7.4567077e-002 -5.6970891e-002 -6.3600003e-001  6.8938858e-001  1.1622601e-001  1.3944873e-001  2.4672503e-001 -2.8335789e-001 -6.6978099e-001  9.1466418e-002  2.2157746e-001  3.4872200e-001  2.8410079e-001  1.1716906e+000  8.2867942e-001 -3.2406528e-002 -1.5198497e-001 -2.6073934e-001  3.5426859e-001 -3.0100719e-001  6.8744151e-002  1.7174604e-001  3.1157279e-001 -2.7927769e-001 -2.2026769e-001 -5.2256375e-001  7.2200977e-001  2.3480244e-001  1.4557928e+000 -7.8008309e-001  5.4874081e-001  1.1646761e-001
  6.0240648e-001  4.3965407e-001  2.2703626e-001  4.8357131e-001 -6.0034552e-001  8.9526373e-001 -2.4400742e-001 -2.5785746e-001 -6.0491957e-001 -1.9706922e-001 -1.1447710e-001  7.2551120e-001 -4.8576461e-001 -5.2331632e-002 -3.4460952e-001  5.8683708e-001 -5.9987040e-001 -2.9172661e-001  3.2430517e-001  5.4147579e-001  6.7334428e-001 -1.8308119e-001  5.5380353e-001  4.8655430e-001  1.3186545e-001 -1.2628992e-001 -6.0927090e-001 -1.5019893e-001  1.8000845e-001  1.5775397e-001  4.2829193e-001  5.1739035e-001 -3.1737522e-001 -4.7048525e-001  1.1421990e+000  2.1569923e-001  1.1892147e-001  2.1846920e-001  5.1327424e-002 -4.4765777e-001  1.0302888e-001  3.0852340e-001  1.6743943e-001  4.8751152e-001  5.2533771e-001  7.4469090e-002  6.8974801e-001  9.3972996e-001  9.0152029e-001  1.1449870e-001  3.0365524e-001 -2.4767413e-001 -5.3019631e-001  1.1067085e-001  6.2001509e-001  5.4854817e-001  4.9166712e-001 -1.1643746e-001  3.3073105e-001 -3.2338926e-001 -2.8970170e-001 -1.0771216e-001  1.6958771e+000  2.3916039e-001  1.0849401e+000  1.3891118e-001
 -6.6179358e-001 -2.1603799e-001 -2.3653955e-001  8.0985371e-001 -3.6695207e-001 -4.5026783e-003  1.9350032e-001 -9.6158354e-003 -3.8599114e-001 -1.0384734e+000 -5.4696376e-001  1.7095536e-001 -1.0852025e+000 -8.2783865e-001 -5.5474663e-001 -3.3269437e-001 -3.4075230e-002 -4.6440133e-002 -7.6379869e-001  3.2269176e-001 -2.9578678e-002 -1.5434916e-001  8.5111076e-001  9.2875188e-001  2.3485891e-001  4.2168728e-001 -3.1176668e-001 -3.5730251e-001 -7.1075227e-001 -5.1907276e-001 -2.0573621e-001 -3.8675990e-001  2.9884551e-001  7.5128334e-001  1.0764819e-001  7.3262544e-001 -5.0960290e-003 -7.1912551e-001 -7.2151817e-002  3.8755826e-001  3.8802086e-001  1.0362319e+000  1.1723055e+000  3.0268028e-001  1.9102458e-001  3.5511380e-001  5.9281544e-001  7.1072962e-001  5.8835829e-001  1.2061193e+000  7.3739772e-001  2.0289789e-001 -1.5364048e-002 -4.3347342e-001  4.4081556e-001 -3.5180168e-002 -5.0042958e-001  1.4445674e-001  2.2849346e-001 -3.3105477e-001  7.8158573e-001  6.0642892e-001  8.9171393e-001  4.3149200e-001  6.9355868e-001  1.6530208e-001
  1.4609677e+000 -2.5482142e-002  1.0732320e+000  6.4488608e-001  2.7740549e-001  5.5138874e-001  5.3950164e-001  3.5192213e-001 -1.6361253e-001  3.2966980e-001 -3.0724202e-001  7.8895993e-001 -1.1523108e-001  9.5993446e-001 -6.9504909e-002 -2.4554551e-001  2.8478181e-001  1.5928628e+000  1.5683975e+000  7.6803048e-001  5.9723678e-001  2.9529682e-001  2.8366456e-001  2.4980285e-001  1.6849630e-001 -4.5325926e-001 -4.4765069e-001 -4.0343398e-001 -3.0664972e-002 -2.5540119e-001  3.8770327e-002  3.6647189e-001  5.5383300e-001  5.0156682e-001  4.3215092e-001 -2.2472440e-001  4.4520264e-002 -2.8531962e-001  1.2078428e-002 -4.2415406e-001  1.7645238e-001  1.4070546e-001  1.2515226e+000  2.8028763e-001  2.9604525e-001  7.9800741e-001 -7.1300710e-001 -2.3446964e-001  1.8696383e-001 -4.9963288e-001 -4.6681916e-001 -7.6267430e-001 -3.5638420e-001 -3.0733282e-001  1.8030977e-001 -3.1264759e-001  8.4818992e-001 -8.2559854e-002  4.9689264e-001  6.2076386e-001 -8.1380579e-002  2.6614757e-001 -9.3303077e-002 -4.9244782e-001 -6.2610242e-001 -6.3174566e-001
 -7.3859838e-001 -4.8008528e-001 -4.0197478e-001  1.2690796e+000  1.2830275e-001 -7.0292666e-001 -1.1506637e-001  4.5879404e-002 -1.5574256e-001 -1.5515156e-001 -2.3477197e-001 -2.7912194e-001 -5.9651745e-001 -2.6873765e-001  1.5575227e-001 -2.2515733e-001  5.9267022e-001  7.0709034e-001 -2.3249961e-001 -1.3739527e-001  4.5368838e-001 -2.8770518e-001 -1.3372711e-001 -3.6675932e-001  3.5143403e-002 -1.8770458e-001 -5.3958997e-001 -5.1085965e-001 -1.9997096e-001 -6.6878596e-002 -1.0919684e+000 -1.9915973e-001  8.8139681e-002 -5.3912922e-001 -4.0494641e-001 -1.7590846e+000 -1.7746918e-001  1.2063875e-001  5.0640747e-002  4.4898238e-002  1.7739359e-001 -3.9650492e-001  1.0983747e-001 -3.7971451e-002  2.4877067e-001  3.2403668e-001 -2.3279301e-001 -9.0232012e-001 -1.1353093e-001  3.4662956e-001 -2.5211128e-001  1.4369771e-001  1.1952983e-001  4.9469601e-002  4.2848283e-001 -3.4734874e-001 -3.8109932e-001 -6.2039450e-001 -3.7133085e-002  2.6753386e-001  8.4128014e-001 -4.7120163e-001 -2.2529859e+000  5.4008819e-001 -1.1074054e+000 -5.3596499e-001
 -1.5974214e-001  6.9552822e-003 -9.2390297e-001  5.3966531e-001 -4.2692593e-001 -1.0666197e+000 -1.0055765e+000 -1.2294370e+000 -4.3891231e-001  3.4580101e-001 -5.1158993e-001 -4.3903451e-001  3.9618773e-002 -3.6193765e-001 -5.7646566e-001 -7.4350603e-001 -9.5380188e-001 -1.6204622e+000 -1.4137130e+000 -1.0216444e+000 -7.5104871e-001 -8.5454282e-001 -1.5722832e+000 -1.1214265e+000 -3.4334093e-001 -2.6105726e-001 -5.4512471e-001 -6.1486661e-001 -6.5785929e-001 -3.0786061e-001  5.7020923e-002 -8.1483028e-002  1.0025178e+000 -4.0822004e-001 -4.4482605e-001 -1.8108243e-001 -3.5475436e-001 -1.6038240e-001 -6.4382132e-001 -2.0243555e-001  2.7885919e-001 -5.4547290e-001 -1.0509975e+000 -1.7193887e+000 -3.5244527e-001 -1.0844824e+000 -1.9894782e-001 -1.5321990e+000 -1.3031490e+000 -3.2545445e-001 -3.1103405e-001 -4.3045653e-001 -9.6597343e-001  6.8808108e-001 -1.9178294e-001  1.0450263e-001  7.7775521e-001 -1.1401483e-001 -6.0359841e-001  5.5658326e-001 -7.5915659e-001 -4.9060692e-001 -1.5063074e+000 -7.0545035e-002  2.1251374e-001 -6.5091364e-001
  9.7617896e-003 -2.3041529e-001 -3.5775760e-001  2.9785308e-001  3.0359574e-001 -6.2327366e-001 -3.3756769e-001  1.4046245e-001  2.4613842e-001  3.1661196e-001  1.2004657e-001  7.0913097e-001  1.7150772e-001  3.6038409e-002 -2.0884985e-001 -2.5801455e-001  1.6228416e-001  9.0563287e-001  1.8383540e-001  5.6814386e-001  5.8087109e-001 -3.8617271e-002 -5.0676286e-001 -4.2526781e-001 -2.2172439e-001 -2.6143712e-001 -3.2368397e-001 -1.7247122e-001 -1.5271848e-001 -1.8081009e-001 -6.1647928e-001 -2.8755294e-001  3.1644010e-001 -4.1160193e-001 -6.9195380e-001 -1.0789261e+000 -5.8739810e-001  1.1776871e-001 -3.3094306e-001 -6.6037752e-001 -5.2544037e-001 -2.9327381e-001  3.7727807e-001  3.3191559e-001  6.9532997e-002  3.8681485e-001 -4.0820618e-002 -5.9583550e-001  1.5646584e-001 -2.1281982e-002 -3.1780877e-001 -6.2596745e-001  2.7109960e-002  6.2527172e-001  4.2599434e-001 -2.0331941e-001  9.2735757e-002  4.9001195e-001 -2.8071511e-001  1.4701192e-001 -6.5936070e-001  2.5625071e-001 -6.0527200e-001 -7.9363858e-002 -2.1368627e-001 -6.6086874e-001
  5.1368764e-001  6.2554680e-001  1.1205894e+000 -2.4001312e-001  7.4334453e-001 -4.4269436e-001 -7.4862458e-002  3.9027568e-001  9.2868347e-001  6.9147453e-001  2.5227402e-001  9.2265281e-001  1.1555417e+000  2.0952490e-002  1.8673073e-001 -5.1164894e-001 -1.3377674e-001 -6.2264257e-002 -4.2731441e-001 -5.0401435e-002  3.6512894e-001 -1.6892423e-001 -1.1563696e+000 -3.5434908e-001 -3.6305566e-001  1.7091932e-001  9.1497883e-001  2.4504293e-001  1.8907729e-001 -1.0264446e+000 -9.4315142e-002 -3.3915672e-002 -9.5350469e-001 -7.2362999e-001  7.0019826e-002 -1.1666759e-001 -7.3054801e-001 -2.7442129e-001 -1.6156220e-001 -3.5726380e-001 -1.3010485e-002 -6.7474520e-001 -1.0405532e+000 -1.4042968e+000 -1.2532879e-001  6.4258583e-001  2.0811540e-001  4.4816684e-001 -3.3870636e-001 -6.5847369e-001 -5.6938648e-001 -5.6782542e-001 -5.3832068e-001  1.3266560e-001 -2.3823395e-001 -1.4858037e-001  7.9275643e-002 -2.5467094e-001 -2.1686882e-001 -3.7990594e-002 -2.2632009e+000 -2.5490326e-001 -1.2853054e-001 -8.4721249e-001 -3.8747572e-001 -1.7884148e+000
 -1.2134591e+000  7.4624188e-002 -3.7271415e-002 -1.0745217e+000  5.7933804e-001 -2.0194416e-001  2.7451829e-001  7.3878102e-002  4.6682128e-001 -7.4122869e-001 -3.9343966e-001 -1.6260233e-001 -5.6004658e-001 -4.9536295e-001 -2.9208093e-001 -1.4478262e-001 -1.7147436e-001  3.2789217e-001 -5.5569943e-001 -9.8690475e-001  5.4127872e-002 -3.6220470e-001 -6.9065954e-002 -1.0163495e+000 -5.5299478e-001 -4.0196024e-001  8.5839843e-001  1.0288194e+000  5.7946738e-001 -4.3230190e-001 -3.0476890e-001  1.7206359e-001 -2.7662644e-002  5.5716778e-002 -2.6514498e-001 -6.6439856e-001 -9.2593324e-001  2.1816770e-003  3.1464726e-001 -3.4733344e-001 -1.0086328e+000 -8.5517814e-001 -1.4263603e+000 -5.5207488e-001 -4.9077573e-001 -5.5279991e-001 -6.2130135e-001 -6.0890070e-001 -5.5587721e-001 -7.1488077e-001 -1.5421782e-001 -6.3083065e-001 -9.8144304e-003 -3.4149677e-001 -1.6052366e-001 -6.4200243e-001 -3.8305640e-001  8.1803152e-001  1.2743011e-002 -1.9671672e-002  8.6215009e-001  6.0548091e-001 -1.7603333e+000 -1.3359448e-001  4.1594907e-001 -1.0774135e+000
  5.2392688e-001  3.1494652e-001 -7.9697470e-001 -2.5540412e-001  9.1141667e-002 -3.8095527e-001 -1.7862439e-001 -6.4946265e-001  2.2133333e-001 -6.6797105e-001 -1.4272335e+000  2.3969713e-001 -1.5665032e-001 -9.6516908e-001 -6.5396261e-001 -3.7006302e-001 -8.1022052e-001 -5.9362349e-001 -5.3436706e-001 -6.9340301e-001  1.9763205e-002 -8.1763813e-001 -1.3306066e+000 -7.8312720e-001 -4.5973457e-001 -4.6085177e-001  1.4522300e+000  1.3962778e+000  9.7688309e-001 -1.1905653e+000  1.0077530e-001  3.0323645e-002 -1.3212337e+000 -9.4579906e-001  8.3260154e-002  6.7132026e-001 -1.4738307e+000  4.6633179e-001  4.9443846e-001  1.2677761e+000 -3.2519645e-002 -6.0575908e-001 -4.0523872e-001 -2.1349305e+000 -3.0165236e-001  3.3863820e-001 -1.8196044e-001 -1.0879441e+000 -1.3621929e+000 -8.4862847e-001 -4.2486495e-001 -1.0248303e+000 -8.5727716e-001 -2.8198300e-001 -3.6179594e-001 -9.2770828e-001 -7.2299338e-001 -8.7007120e-002 -4.9284209e-001  7.3565367e-002 -2.0506369e+000  4.0177899e-001  1.9145291e-001 -3.9897472e-001  2.1879705e-001 -5.6291561e-001
 -5.2299998e-001 -8.6494431e-001 -4.7225490e-001  9.9940294e-001 -1.1061501e+000  1.1306976e+000  1.0657769e-001 -7.8642517e-001 -5.5419365e-002 -9.7969851e-001  3.0828600e-001  5.4533276e-001 -6.5148544e-001 -2.6467313e-001  3.0700347e-001  3.4266413e-001  1.7440440e+000  8.3311064e-001 -8.1903763e-001  3.7589060e-001 -4.6442550e-001  1.0976686e-001  6.8561105e-001  1.4523741e-001  1.2387963e+000 -2.5083651e-001  1.6738152e-001  7.5959300e-001  3.8657705e-001  4.6997425e-001 -2.4592057e-001 -3.7601116e-001 -1.0255529e-001  1.1035152e+000 -1.2768864e-001 -1.8821018e-001  6.4431876e-001 -5.9401720e-002  7.2005450e-001  1.2194857e+000  4.4052093e-001  1.3129446e+000  1.1927926e+000 -1.4458181e-001  4.1846400e-001  1.1850710e-001  2.4231301e-001 -1.0828205e+000 -5.9278802e-002  6.4161637e-001  9.5870211e-001  5.8028929e-001  5.5379351e-001 -5.5450775e-001  2.7341283e+000  2.6955163e-001 -3.6147140e-001 -3.0933010e-001 -2.7647917e-001  4.5996821e-001  1.9773758e+000  1.9303137e-001 -1.6040731e+000  8.1499357e-001  1.0202740e+000  4.5778101e-001
  7.1112259e-001  2.6824487e-001 -3.6377529e-001  6.2016848e-001 -9.6181880e-002 -3.1136022e-001 -4.2860786e-001 -4.8026523e-001  4.4506682e-001 -4.5718297e-001 -9.7453141e-001 -1.0914499e+000  4.6841487e-001 -1.4035620e-001 -2.8789022e-001 -5.6631131e-001 -1.3001551e-001 -4.0350785e-001 -1.1770524e-001 -1.5109629e-001 -4.4997389e-001  5.2408504e-001  4.8980955e-001 -2.4279000e-001  1.2862025e-001  6.4326838e-001  1.4310833e-002  5.2773254e-001  8.9403453e-001 -4.7507003e-001 -1.4061704e-001 -4.5074528e-001 -7.9379445e-001  1.0133996e-001 -1.1147858e-002  3.3084995e-001 -7.8769220e-002 -1.0446384e-002  3.7842309e-001  3.5181070e-001 -1.4616742e-001  7.3796490e-001  1.2699847e+000  1.4806632e+000 -1.3653947e-001 -1.9172174e+000 -2.0796274e-001 -1.4092276e+000 -1.7469633e+000  2.4645209e-001  1.3236189e-001 -9.3843468e-002 -4.1578273e-001 -4.5927554e-001  3.7760077e-001 -7.1305179e-002  2.4335644e-001 -5.8036207e-001 -7.6588762e-002 -1.8037762e-001  1.0224398e+000 -7.4190941e-001 -1.0940175e+000  8.2335728e-001 -3.1947162e-001 -2.1715761e-001
  1.6525240e+000  1.4767232e-001 -1.0239387e+000  2.2507157e+000 -5.3471494e-001 -4.0087683e-001 -1.2339278e+000 -1.2544351e-001 -4.9026100e-001 -6.2231224e-002  5.1615250e-001  1.5131890e-002 -5.8040431e-001 -3.3541034e-001 -5.4752802e-001 -5.7134132e-001  1.2215108e-001 -5.0469424e-001  1.0953370e-001 -1.8299833e-001  8.4107892e-001 -5.3194888e-001  3.4149262e-001  1.1956980e+000 -3.2863612e-002 -7.2092809e-001 -1.1595485e+000 -1.3773953e+000 -9.4614475e-001  1.1030449e-001 -5.4249748e-002  1.1769467e-001 -4.1438385e-002  1.3205940e-001  3.7708627e-001 -2.8308355e-001  6.5687915e-001 -1.7242721e-001 -6.6404563e-001 -2.3889736e-001  5.1068915e-001 -1.2500169e-001  2.0038667e+000 -5.5506664e-002  7.3308207e-001 -6.1533676e-001 -2.3538801e-001 -5.2105731e-001  1.3546204e-001 -4.0864291e-002 -1.6495754e-001  2.4294044e-001 -3.4290742e-001 -2.6689971e-001 -3.6921205e-001  2.3131248e-001 -3.1920073e-001 -3.5419017e-001  4.4102197e-002 -3.5120317e-001  7.9004963e-001 -6.5374774e-001  1.2506798e+000 -6.1923722e-002 -9.7016971e-002  1.8386748e+000
 -2.2234489e-001 -2.6049091e-001  5.9890294e-001  2.5152532e-001 -3.9840732e-001 -7.7992568e-001 -7.3967677e-001 -3.8044905e-001 -1.1315003e-001 -5.7353313e-001 -5.8748029e-001  3.7431939e-001  1.1165042e-001 -3.0529959e-001 -5.0618798e-001 -7.1508604e-001 -3.6827495e-001 -4.0124628e-001  8.7074953e-002  4.6178334e-002  1.1818446e-001 -4.8561638e-001 -1.0315867e+000 -4.4548107e-001 -5.4102281e-001  6.8913206e-001 -1.6936962e+000 -1.3084069e+000 -9.2182321e-001 -4.7560004e-001 -1.4232388e+000 -7.3809387e-001 -1.5710888e+000 -8.5491885e-001 -8.0529294e-001 -4.9705819e-001 -5.1112458e-001 -5.2592429e-001 -1.2497615e+000 -1.4864361e+000  1.7294882e-001  5.1090133e-002  1.0947280e+000 -1.5162125e-001  8.2579845e-002 -1.0696087e+000 -3.0007967e-001 -1.0599104e-001  9.3772458e-001 -8.7021087e-001 -3.3730210e-001 -3.4480886e-001 -2.2377232e-001 -4.3442198e-001 -2.0567250e-002 -3.7908591e-001 -5.0659020e-001 -2.4279188e-001 -7.9314892e-001 -6.5757881e-001  2.4699615e-001 -1.0091301e+000 -3.1171022e-001  8.6220780e-001 -1.6010966e-001 -6.4692602e-001
  1.4556331e+000  4.5133494e-003  1.6423697e+000  1.6690955e+000  1.3785520e+000  5.9169303e-002  7.4727875e-001  1.1706172e+000  2.4050914e-001  1.4891364e-001 -1.6762651e-001  1.1133907e+000  2.0151135e-001  1.3485306e-001 -4.5155545e-002 -4.1131419e-001  4.9918872e-001  8.2085758e-001  1.0098562e+000  1.6736122e-001  2.5840116e+000  6.2020672e-001 -1.2303012e-001  9.5727561e-001  6.5398980e-002  5.1790322e-001  1.3994933e-001  8.3395662e-001  1.8970356e+000 -4.3579729e-002 -4.0292947e-001  5.2426336e-001 -1.0001765e+000 -1.2462991e+000  9.8930227e-001  1.7062113e-001  2.2047894e-001  2.3274808e+000  1.4548709e+000  1.7819153e-001  8.1183119e-001  1.0367529e-002  4.8885788e-001 -2.4544793e-001  5.8184678e-001  4.3197941e-001  2.5032273e-001  7.6896036e-002  1.5910460e+000  1.6543865e-001  5.9524225e-001  4.5735382e-001 -1.2500330e-002 -5.9022042e-001 -3.2124592e-001 -1.4662062e-001  3.2778195e-001 -5.6907783e-002  1.5842714e+000 -3.0592918e-001  2.8202561e-001  4.0437808e-001  3.2457286e-001  8.6309254e-001 -9.7735427e-001  1.2929719e+000
  1.5440337e+000  4.6082633e-001 -5.4084292e-001  3.0404663e+000  3.6560127e-001  4.1615528e-002 -2.8953503e-001 -8.7439740e-001  1.9879038e-001 -2.6957987e-001 -1.6678892e+000  4.3622533e-001  4.2621641e-001 -2.0551833e-001 -1.1098798e+000 -1.0081035e+000 -4.1368480e-001 -6.3140818e-001 -2.4769883e-001 -2.9251237e-001  1.6936904e+000  2.0747484e-003 -2.0656439e+000 -6.6377390e-001 -2.1666370e-001  2.1863173e-002 -6.8372504e-001 -3.9496638e-001 -1.5953225e-001 -1.4213921e+000 -4.1228297e-001 -5.2461916e-001 -1.3961686e+000 -9.2656327e-001 -1.7459856e-001  5.2194452e-001 -3.4455243e-001 -6.2348775e-001 -1.9264058e-001  4.1789682e-001 -1.9753756e-001  2.0460048e-001 -1.2961792e+000 -7.3246107e-001 -2.1741873e-001  4.5154948e-001 -6.0796285e-001 -8.6148861e-001 -2.2607830e-001  2.4005748e-001 -8.8144391e-001 -1.1115001e+000 -9.9355813e-001 -1.1727668e+000 -8.5074031e-001 -1.1648995e+000 -5.1259854e-001 -9.2614845e-001 -7.8260556e-001 -1.1212210e+000 -1.2393358e+000 -4.1989383e-001  3.4996959e-001  2.1939657e+000 -4.7036879e-001  1.1645718e+000
  1.3069138e+000 -2.6849635e-001 -1.6489158e-001  2.3083688e+000 -3.2565808e-001 -1.3332952e+000  1.1060976e-001 -7.4847073e-001  1.1964106e-001 -7.3231850e-001 -8.9204038e-001  5.6830590e-002 -3.7354124e-001 -6.8568191e-001 -8.5244803e-001 -5.4324064e-001  2.7402385e-002 -7.2935671e-001 -3.8814807e-001 -8.1081463e-001  7.2405882e-001 -9.1325422e-002 -1.1317013e+000  2.3107780e-001 -1.2040255e-002 -6.1850140e-001 -6.7787716e-001 -7.4871096e-001 -4.1879072e-001 -6.7456115e-001 -6.7794342e-001 -6.1649069e-001 -1.5189278e+000 -5.7857858e-001 -2.2880793e-001  2.8723294e-001 -6.0304427e-001 -4.9690586e-002  2.6346221e-001  4.0553375e-001 -1.9936683e-001  3.8804844e-001  8.9215856e-001  2.5263712e-001 -4.6264707e-002  8.5811682e-001 -7.6610149e-001 -2.8452294e-001  5.5921089e-001  3.6918214e-002 -1.9809217e-001 -4.1721041e-001 -1.0468851e+000 -1.1558345e+000 -6.9638002e-001 -3.1053881e-001 -5.1699531e-001 -4.1732814e-001 -5.0861015e-001 -1.5926626e-001 -1.0868097e+000 -1.9807935e-001  3.6687705e-001  4.3691554e-001  3.9302573e-001  1.0991992e+000
 -1.3053849e+000 -2.9939316e-001  3.8098682e-001  4.8254795e-001 -5.3711913e-001  1.0282491e-001 -1.1609233e+000 -3.1320649e-001 -4.8872945e-002 -8.7270432e-001 -3.4943429e-001  3.7501029e-001  8.8480249e-002 -2.2572152e-002 -5.6958175e-001  6.1560724e-002 -3.8596345e-001 -4.4740108e-001 -2.0228546e-004 -2.6482869e-001  5.2547541e-001 -2.0202182e-002 -1.0082000e+000 -9.7031594e-001 -1.6464529e-001 -4.8728354e-002 -1.2745598e+000 -1.8711013e+000 -1.6179973e+000 -3.3801282e-001 -9.3305914e-001 -5.9691149e-001 -1.6855848e+000 -5.1299283e-001  1.3804598e-001 -6.4850194e-001  4.8221269e-001 -1.1353830e+000 -1.4971432e+000 -8.8624859e-001  2.5434403e-001  2.9147615e-001 -6.5951486e-001 -6.7827351e-001  9.7264128e-002  5.9540643e-001 -5.0662789e-001  2.3764682e-001  8.8759648e-001  4.6101323e-002  6.7802880e-001  5.0544172e-001 -1.3037420e-001 -7.7382685e-001  1.3654752e-002  1.8862341e-001 -7.3540077e-001 -7.5974384e-001  1.8202711e-001 -1.1165600e+000  1.5493500e-001 -1.4828790e+000 -8.4499902e-001  6.9813870e-001 -1.4703559e+000  1.3607915e-002
 -1.0085789e-001 -2.7019953e-001  6.3648732e-001  9.0455986e-001 -6.8819625e-001 -4.7331077e-001 -8.0253091e-001 -4.9004775e-001  7.0433163e-002 -8.5753121e-001 -1.5325600e+000 -1.2439463e+000 -1.2819141e-001 -5.8601098e-001 -7.9732338e-001 -3.1126116e-001 -7.1838621e-001 -8.9520004e-001  6.3439990e-001 -9.7867680e-001  4.0053500e-002 -4.7674550e-001 -1.8919238e+000 -1.6455450e-001 -8.0811103e-001 -2.1611565e-001 -1.4721382e+000 -1.7277867e+000 -1.2392925e+000 -1.2497296e+000 -1.3855086e+000 -8.1573077e-001 -2.2637290e+000 -1.7059280e+000 -5.9544487e-001 -1.3239613e+000 -6.6823714e-001 -1.6883191e+000 -1.9176664e+000 -1.3083960e+000  4.0709283e-001 -4.0519155e-001 -8.7739873e-002 -1.3895700e+000  4.2641925e-001  2.9518985e-001 -6.0649536e-001  3.2022051e-001  4.4586624e-002 -3.6004890e-001 -2.0263841e-001 -2.5778981e-001 -9.5451906e-002 -5.0253209e-001 -6.4759514e-001 -9.8274788e-001 -7.0577047e-001 -7.9608478e-001 -7.2985713e-001 -1.0627529e+000  6.3896990e-001 -1.0749830e+000 -6.2907008e-001  3.7824571e-001 -1.4814943e+000  3.1245998e-002
 -3.4854173e-001  4.8871935e-001 -8.5359143e-001  1.7035420e+000  1.8987092e-001 -6.7387873e-001 -2.4263657e-001 -6.3500800e-001  7.7676816e-001 -7.9504813e-001 -2.1425661e+000 -4.9161416e-001  1.0918555e+000 -2.9004370e-001 -6.6246411e-001 -3.9025322e-001 -9.0182895e-001 -9.0110696e-001  3.3272320e-001 -1.2245938e+000  8.6229680e-001  3.9665641e-001 -1.3331457e+000 -7.9954783e-001 -1.4756557e-001  7.0043299e-001 -7.6174642e-001  1.1832520e-001  4.1795402e-001 -7.5887451e-001 -5.7704588e-001 -5.1235027e-002 -2.3522378e+000 -1.7344277e+000  5.1206473e-001  2.9217878e-001  1.7607839e-001  6.8455218e-001  7.7371132e-001 -1.9391577e-001  4.3095765e-001  2.1692286e-001 -9.5677196e-002 -3.1625839e-001  7.6499582e-002 -5.5535774e-001 -1.0754581e+000 -1.0709103e+000 -8.3961357e-002  3.7022224e-001 -1.1443996e-001  1.2770524e-001  3.3638369e-001 -8.5490199e-002 -1.7520457e-001 -9.3501604e-001  4.9346090e-002 -4.2803944e-001 -2.6391561e-001 -3.6978788e-001  3.1134580e-001 -6.4638444e-001 -4.5126803e-001  7.5177255e-001  5.2241374e-002  9.3074832e-001
 -9.7080057e-001  2.5511043e-001  4.2175713e-002  6.6032745e-001  1.3882417e-001 -5.5667247e-001  6.9360631e-002  1.6494149e-001  7.3504759e-002 -2.0914068e-001 -1.5104072e-002 -3.5733144e-001  6.5182972e-001  1.1057920e-001  9.8333092e-002 -2.5145186e-001 -1.3946593e-001  1.5238687e-001  4.8127470e-001 -3.0879871e-002  5.9136868e-001  7.7467342e-001 -3.6506427e-001  9.2038380e-001 -3.8724131e-002  1.0184292e+000  1.6698353e-001  1.1390343e+000  7.8278442e-001  1.9946335e-002  8.2557064e-001  5.0703864e-001 -1.4710084e-001 -7.4632944e-001  3.2940506e-001  4.4068529e-001  6.2490745e-002  4.9752942e-001  1.2176578e+000  7.0231630e-001  7.8912063e-001  1.6560494e-001  6.5639179e-001  2.6843988e-001  3.1707745e-001 -7.5415205e-001  2.7092278e-002  7.6062901e-002 -2.4676396e-001 -4.6092359e-001 -2.1180240e-001  5.3100556e-003 -1.1728044e-001  1.5905087e-001 -3.0746995e-001 -2.8499221e-001  7.3754548e-002 -3.1461036e-001 -1.1704014e-002 -1.2944024e-001  3.4346325e-001 -2.4680113e-001  6.9302079e-001 -4.0504289e-001 -3.2271820e-001  5.0999729e-001
  1.3439574e+000  4.6116780e-001  8.0195610e-001  9.7168970e-001 -2.3510577e-002  1.1316909e+000  3.7117825e-001 -3.9089465e-001  4.6964612e-001 -4.9378640e-001 -2.6029922e-001  6.1393975e-001  8.3658938e-001  4.9101886e-001 -1.4311920e-002 -1.4921299e-001 -1.2403045e-001 -1.1678766e-001 -1.1849315e-001 -3.8370075e-001  2.6236535e-001  3.7499310e-001 -1.0035095e-001 -2.7154917e-001 -1.6419551e-001  2.8968088e-001  1.1274479e-001  2.3510088e-001  2.4327432e-001 -1.6851538e-001 -4.1317526e-001 -3.6600564e-001 -1.1589626e+000 -1.5918669e-001 -2.9258696e-001 -2.3989419e-001  8.0662513e-002  8.4721635e-002  3.4696657e-001  1.5053193e-001  3.2011865e-002  2.9238997e-001 -5.2289593e-001  5.5737828e-001  3.7972928e-001 -7.3738914e-002 -1.1871238e-001  1.7749207e-002  5.7626041e-001  7.2572678e-002  2.4539203e-002  2.7804095e-002  2.6284077e-001 -1.1917492e-001  3.1145649e-001 -7.7951676e-003 -7.9182576e-002 -8.4426072e-001  1.0132647e-001 -5.4088322e-002  4.6748749e-001 -6.3688484e-001  2.4232190e-001  9.9556079e-001 -9.9277626e-001  1.7298926e-001
 -2.5622392e-001  1.1710162e+000  5.3362491e-001  9.8428807e-001  6.9751301e-001  3.4027792e-001  3.2328749e-001  3.9020447e-001  8.4089934e-001  3.5637096e-001  2.7248411e-001  3.0447740e-001  1.1260928e+000  6.9498700e-001  3.3471253e-001  2.4614082e-001  3.3172599e-001 -6.8001295e-002  2.1991324e-001  1.8930819e-001  9.5537582e-001  5.3892811e-001  1.4412936e-001  7.7639421e-002  1.6650155e-001  5.8516146e-001  2.2787584e-001  3.9359505e-001  3.6712270e-001  4.2419988e-001  1.6927657e-001  2.2748140e-001  7.0855136e-001  1.0060713e+000  2.4746362e-001  2.4052389e-001  6.1095386e-001  4.1845170e-001  7.0266116e-001  4.8647715e-001  6.8128361e-002  3.8538990e-001 -5.2492621e-001  6.6578854e-001  4.2445014e-001 -3.2168728e-001  4.3676432e-002  8.8445751e-002  3.6174800e-001 -2.0594845e-001  7.7525971e-001  8.7781318e-001  5.0851407e-001  4.2894614e-002  4.9061464e-001  3.6063271e-001  3.9189606e-001 -3.0368212e-001  3.3500589e-001 -2.0948484e-001  8.1372712e-001 -9.1928230e-002  1.6801557e-001 -8.9244511e-001  4.6486792e-001  5.3083953e-001
  4.4634934e-001 -2.8131557e-001  2.4853782e-003  8.4831245e-001 -3.7992888e-001  1.0188787e-001 -6.7861653e-001 -4.4665571e-001  6.0130246e-002 -5.5595735e-001 -4.8826399e-001 -2.6990610e-001  6.6220681e-001  4.2713712e-001  1.4396460e-002 -1.3886544e-001 -3.5747744e-001 -2.7456130e-001 -7.3271667e-001 -6.5259166e-001  3.0920149e-001  1.4352260e-002 -2.5997318e-001 -1.8615032e-001  1.8321990e-001 -3.9027578e-001 -7.7155993e-001 -1.1684288e+000 -8.8636969e-001  7.5551910e-003 -7.4587481e-001 -5.5376663e-001 -7.4177084e-001 -9.9950095e-001 -3.4171170e-001 -4.1321501e-001  9.2460704e-001 -1.7290423e-001 -1.1347803e+000 -1.2687821e+000 -7.8234651e-002  2.2070582e-001 -7.5869999e-001 -2.5922352e-001  2.4727160e-001 -5.5068152e-001 -5.2603197e-001 -2.3505240e-001  1.1542973e-001 -3.8929377e-001  1.8595946e-001  3.3809091e-001  1.4739155e-002 -5.0251451e-001 -3.2915334e-001 -5.2143371e-002 -5.2288233e-001 -7.8763854e-001 -8.5013630e-001 -1.0545161e+000  2.8784963e-001 -1.2841235e+000 -9.7011609e-001  2.7871354e-001 -1.3788471e+000 -1.9152368e-001
 -3.5768279e-001 -3.0683764e-001 -6.8290281e-001  8.9927927e-001  2.5386410e-001 -3.4101291e-002 -1.4322800e-001 -5.4351191e-001  1.8090358e-001  9.5270829e-002  2.7373049e-001  5.2802555e-001  5.4678130e-001  8.1456467e-001 -2.0956772e-001 -4.3428786e-001  4.5628465e-001  3.0848211e-001 -6.1354969e-001 -7.8909413e-001  6.6634106e-001 -2.7708435e-002  1.8983446e-001 -6.0048620e-001  8.5094212e-001 -7.4490891e-001 -4.5168830e-001 -7.9000595e-001 -1.0217452e+000  1.2847380e-002 -2.7381215e-001 -1.7317506e-001  2.0355144e-001  9.3373758e-001 -4.9746936e-001 -3.4386447e-001  1.0026975e+000 -2.5548632e-001 -8.7535104e-001 -7.9319437e-001 -5.8392342e-001  6.4604536e-001 -1.3117017e+000  5.6578564e-001 -1.2487601e-001 -9.8507545e-001 -1.0065267e+000 -8.2687495e-001 -3.6315124e-003  3.8060430e-001  6.1304833e-003  1.6456646e-001  1.3460843e-001 -3.1884050e-001 -5.4899534e-001 -8.9152574e-002 -2.4247277e-001 -3.9459906e-001 -6.4881532e-001 -2.7437236e-001  3.8189229e-001 -6.8215332e-001 -1.2245287e+000 -1.8678274e-001 -1.6969321e-001  2.0382165e-002
  5.7549246e-001  6.4379713e-001  4.2111773e-002  7.5618361e-001  5.0753579e-001  3.9250009e-001 -9.1191122e-002 -1.3037166e-001  8.1746141e-003 -2.0260352e-001 -8.5828302e-002  5.4116050e-001  1.0247406e+000  3.9411723e-001  6.7087454e-001  1.4733280e-001 -2.2863019e-001 -2.3035586e-001 -2.8580961e-001 -7.0568596e-001  1.6038959e-001 -3.7548540e-001 -4.4410419e-001 -6.0629692e-001  3.5649355e-001 -2.1894974e-001 -1.4584547e-001 -4.1396063e-001 -2.8648863e-001  6.9056419e-001  4.0614810e-001  3.2544275e-001  4.6230256e-001  5.7506046e-001  2.8203849e-001  3.6683406e-001  1.4333279e+000  4.0975117e-001  2.6526817e-002 -2.0179220e-003 -2.0931603e-001  3.3289062e-002 -7.6995765e-001  3.3565501e-001 -2.1456202e-001 -3.1886614e-001 -7.9726365e-001 -7.8548139e-001 -1.0913337e-001  2.8650838e-001  2.9973631e-001  7.4361155e-001 -6.0249624e-002  6.7796095e-003 -3.1641976e-001  1.9219272e-001  4.9964487e-002 -6.7554218e-001  2.4688377e-001  7.1149666e-002  1.1146320e-001 -2.3298713e-001 -7.6378808e-001  2.7569891e-002 -1.8972152e-001  3.6417368e-001
 -1.1330790e-001  4.5233397e-001  6.6069865e-001  7.7560055e-001  8.9285001e-001  1.9486703e+000  3.9758513e-001  3.9636047e-001  3.5218994e-001  7.2553835e-002  4.4513238e-001  1.4960190e+000  1.2205860e+000  1.0845371e+000  1.2217594e+000  1.1480615e+000  1.0627287e+000  9.1118363e-001  6.7724313e-001  8.7769344e-001  8.1765085e-002 -3.0760073e-001  1.5036149e+000  1.3158845e-001  1.4056242e+000  1.0915541e+000 -3.1763483e-001 -3.1008271e-001 -7.4904733e-001  1.5739969e+000  1.3343054e+000  5.1084140e-001  5.9942929e-001  8.6330393e-001  7.3567774e-001  1.1588501e+000  2.0309362e+000 -4.0029733e-001 -4.9527643e-001  1.8472840e-001  4.0453047e-001  1.1410214e+000 -8.9009684e-002  6.9805121e-001  7.8065965e-002 -1.2958058e-001  7.4023526e-001  1.2753247e-001  5.0280968e-002  3.8767134e-001  8.9452536e-001  1.2090219e+000  6.3912506e-001  5.1591919e-002  2.4884768e-001  6.9844258e-001  7.4661010e-003 -9.6829950e-002  5.7311955e-001  6.4983245e-002  1.4317003e+000  1.8799301e-001  2.6642013e-001  1.4281292e-001  6.6023819e-001  4.2240348e-001
 -7.5418852e-001  2.1600823e-002 -7.0058183e-002  4.7219816e-001  4.9166713e-001  1.3855297e+000  1.4447865e-001 -3.9490718e-001  1.0421045e-001 -1.4691423e-001  3.8493685e-001  3.8665536e-001  9.7142683e-001  1.0009517e+000  8.1944180e-001  8.4675749e-001  8.1916094e-001  3.2256040e-002  5.6224411e-001  6.9401829e-001  6.5466992e-001  4.2789510e-002  7.5864237e-001 -4.3132344e-001  9.7310390e-001  5.0631830e-001 -7.0006668e-001 -4.7647957e-001 -8.2417200e-001  8.6708437e-001  2.8497082e-001 -4.4685531e-001 -4.0054284e-001 -4.6965236e-001 -2.3274671e-001  5.8257250e-001  1.5646150e+000 -2.7132500e-001 -1.1400215e+000 -4.9459475e-001  2.6432424e-001  7.7679305e-001  6.3226177e-001  9.9046036e-002  7.9227376e-002  4.4325236e-001  3.0613873e-002 -3.4582131e-001 -6.8487852e-001 -9.0331726e-001  6.2098753e-001  6.4693877e-001  1.4425531e-001 -4.5474090e-001 -3.5866583e-001 -1.9879948e-001  1.7947484e-001 -4.1739967e-001 -3.5902525e-001  7.2809628e-002  5.0688962e-001 -5.1554921e-001 -4.0675723e-001 -1.2659698e-001 -2.7182597e-001  3.4416308e-001
 -6.6845720e-001  3.9682006e-001  1.2745292e+000  1.2772801e-001 -4.0812348e-003  1.0921875e+000 -1.2479217e-001 -7.8800542e-001  4.0509091e-001 -1.2649080e-001  8.0093357e-002 -2.5137961e-001  7.6755900e-001  8.9764339e-001  4.3377456e-002  2.1581705e-001  3.3218765e-001 -1.9616462e-001 -6.7370731e-001 -7.2995149e-002 -2.5055061e-001 -1.5394899e-001  1.9304469e-001 -2.5557287e-001  7.4856281e-001 -3.0255177e-001 -1.1395892e+000 -8.6061396e-001 -6.7700680e-001 -1.5212417e-002 -3.0862412e-001 -6.4815473e-001 -2.2610764e-001 -6.8867238e-002 -6.9506784e-001 -6.4029111e-001  1.8966363e-001 -6.6358544e-001 -1.1962969e+000 -9.8440107e-001 -1.1856973e-001  4.0045880e-001 -3.2546498e-001 -1.3678056e-001  3.6131977e-001 -1.0539396e-001 -4.1515922e-001 -1.0472475e+000 -3.4842883e-001 -4.6427880e-001  4.8901289e-001  3.4907060e-001  9.8593486e-002 -3.9732853e-001 -4.4273693e-001  1.4556260e-001 -1.2539637e-002 -3.6325100e-001 -7.3719795e-001 -3.3006271e-001  4.9992957e-001 -7.6956871e-001 -6.8355563e-001  8.8656289e-001  1.3271389e-001  2.6787023e-001
  1.8418024e+000  9.6749804e-001  5.2635352e-001  6.8129040e-001  7.2093570e-001 -8.2816213e-001  5.9225794e-001  7.2596900e-001  4.6819104e-001  6.9916965e-001  7.7092733e-001  1.2461049e-001  1.2880359e+000  1.8018694e-001  3.4238506e-001 -1.4276550e-001  9.3083737e-001  2.6818899e-002 -5.3164460e-001  5.6745631e-002  2.3264623e-001  3.8617111e-001  3.5041871e-002  2.4181103e-001  5.0346958e-001  7.9363318e-001  4.1727591e-001  5.2368638e-001  6.3199158e-003  6.6185455e-001  4.6284911e-001  4.5101808e-001  2.4585686e-001  8.0986954e-001  5.5744339e-001 -1.0230284e-001  3.6726929e-001 -1.5615928e-001  5.5059891e-001  8.5263249e-001  8.9371611e-002  3.7594738e-001  1.1626328e+000  7.4932407e-001  3.3018840e-001 -1.9315128e-001  7.6583896e-002 -8.7101478e-001  1.4704308e-001  6.0299410e-001  8.2314621e-002 -7.4066437e-002  1.2168123e-001  3.6419791e-001 -4.2616327e-001  5.8330430e-001  2.5960392e-001  2.3773634e-001  2.1156331e-001  5.4091272e-001 -7.8338327e-001  5.7592048e-001  9.4852297e-001 -6.0979963e-001  5.7523881e-001 -4.9668790e-001
  6.4006058e-001  1.2147536e+000 -8.5274782e-001  1.4570789e-001  1.0883842e+000  4.1298989e-001  2.9276830e-001  5.7648162e-001  2.2043248e-001  2.4922966e-001  7.4020003e-001  3.7611093e-001  4.1479970e-001  3.0713687e-001  7.2058232e-001  7.9257429e-001  4.9709909e-001  2.7143100e-001 -2.7739418e-001  7.5504487e-001  1.0319318e-001 -1.7277989e-001  1.4341002e+000  7.7707481e-001  3.5376441e-001  1.2621403e-001  4.6610148e-001  3.2050925e-001  5.4612654e-001  6.7990719e-001  4.2114365e-001  6.8224495e-001  7.3730393e-001  1.2938849e+000  4.6033438e-001  4.4337121e-001  8.0738493e-001 -7.0571776e-002  3.3582617e-001  6.1130523e-001  2.4790911e-001  4.6007766e-001  5.5084904e-001  1.0523673e+000  2.8492664e-001  2.2788696e-001  5.2599136e-001  9.6858612e-002  4.3152699e-001  2.8705548e-001  4.1261925e-001  5.6516262e-001 -1.3541849e-001  3.2453588e-001 -7.1707710e-001  6.1600488e-001  3.6527189e-001  6.2591761e-001  5.7258303e-001  8.0435234e-001 -8.4801181e-002  7.0924766e-001 -9.6459052e-001 -1.1401234e+000  2.0557319e+000  1.0186018e-001
 -1.8400946e-001  1.0791177e+000  1.1644342e-001  6.5350950e-001  7.3329770e-001  7.0172091e-001  1.6838186e-001  5.3454466e-001  4.8974570e-002  8.5828223e-001  3.9962697e-001  3.9702076e-001  3.4407882e-001  7.8448419e-001  9.3470785e-001  3.6344225e-001  1.6896865e+000  9.7996006e-001  3.1216027e-001  2.9165660e-001  7.8696731e-001  5.0197278e-001  7.1248260e-001  1.1070342e+000  5.3423889e-001  3.7376377e-001  9.0558587e-001  1.4860880e+000  6.0635645e-001  5.9255216e-001  9.6826864e-001  8.6538214e-001  9.8786381e-001  7.1755684e-001  4.7280140e-001  4.5176986e-001  2.8958854e-001  4.2506084e-001  1.4477812e+000  1.1725112e+000 -1.1783667e-001  5.6278242e-001  1.7195258e-001  1.2409994e+000  6.2170323e-002 -9.1736587e-001 -1.3804563e-001 -5.5950418e-001 -1.7844725e-001  9.4786836e-001  4.6882172e-001  2.7667767e-001  2.8892421e-001 -2.3984192e-002 -2.8506530e-001  2.2119941e-001  5.9340372e-001 -7.5315721e-002  7.1291373e-001  9.0799788e-001  6.0958554e-002 -1.2847492e-001 -4.5267383e-001 -1.9691589e-001  6.5634843e-001 -4.5180544e-001
  8.9254446e-001  8.7624844e-001 -4.9284460e-001  1.3218589e-002  2.7281796e-001  2.6260887e-001 -5.1287601e-003  3.4645092e-001  2.4616464e-001  1.3784885e-001  5.1392233e-001 -1.3209891e-003  2.1354126e-001  9.2354792e-001  1.5337553e+000  1.0394374e+000  9.1440711e-001  4.4272784e-001  1.0267225e+000  5.1978471e-001  5.7686458e-001  1.7252502e-002  3.5641428e-001  5.6939685e-001  3.8242135e-001  3.0585419e-001  5.9100183e-001 -3.1441605e-002  1.8470584e-001  4.7196582e-001  1.0939256e-001  2.6123216e-001  4.9978969e-001 -1.6176456e-001  3.3126211e-001 -2.5460137e-001  3.4096008e-002  5.8899958e-001 -1.1468316e-001  1.4122169e-002 -4.0314384e-001  4.2688185e-001  4.0790504e-001  1.1932166e+000  9.7419234e-002 -4.0697957e-002  3.2032884e-001  5.7782214e-001 -3.7505022e-001  3.5777988e-001  5.7981528e-001  7.7687018e-001  3.8395999e-001  3.8063625e-001 -2.5510324e-001  4.7090706e-001  4.1888397e-001  2.3218574e-001  2.2479276e-001  2.4336962e-001  1.7911218e-002 -1.2284312e-001 -2.7230139e-001 -7.9750795e-001  5.0159574e-001  2.5913579e-001
 -6.0380136e-001  7.8319390e-001 -9.4232842e-001 -9.3269395e-001  7.4831533e-001  6.5951415e-001  5.2174870e-001  1.3451795e+000  2.0739851e-001  8.7596904e-001  1.5574857e+000 -6.5836239e-001  5.9652712e-001  1.1599264e+000  2.0029064e+000  1.1700678e+000  1.4564415e+000  2.4566796e+000  9.1810891e-001  2.0470508e+000  6.2299744e-002  6.0963737e-001  2.1793484e+000  1.0948929e+000  9.6627146e-001  6.8732137e-001  9.1693991e-002 -2.6418531e-001 -1.7926890e-001  1.6228846e+000  5.6275428e-001  5.6075643e-001  2.4425076e+000  1.8644631e+000  8.1049043e-001  2.1289320e-001  1.4007046e+000  3.1406399e-001 -9.5630691e-002 -4.6169741e-001  8.4368337e-001  7.3036118e-001  1.6429668e+000  1.4065424e+000  1.0874480e+000  1.3050107e+000  7.3390391e-001  1.0597107e+000  7.6501727e-001  1.0779637e+000  7.6263121e-001  1.2091172e+000  4.9517845e-001  3.1554071e-001  7.2332438e-001  1.1381207e+000  3.7704035e-001  7.4456284e-001  6.6115375e-001  7.8963846e-001  4.2234030e-001  5.0079199e-001  6.9314764e-001 -1.3221318e-001  6.2623474e-001 -4.3390626e-001
  4.5432970e-001  2.3648678e-001  6.1025333e-001 -1.0701199e+000  1.1395009e+000  5.2706321e-001  1.2582936e+000  1.0994742e+000  1.0082330e+000  2.3467006e-001 -1.0697870e-001  4.5052408e-001  4.0026955e-001  5.7465098e-001  1.3005150e+000  9.6596709e-001  2.1664699e-001  6.0986891e-001  9.5173514e-001  1.0431072e+000 -5.4243896e-001 -3.1398653e-001  2.0143112e-001  7.2105680e-001 -2.9018539e-001  2.6509998e-001  1.3408204e+000  1.2881357e+000  9.3852545e-001  1.9363636e-001 -1.8282110e-001 -2.4047916e-001  4.3897120e-001  2.2387605e-002  2.7189214e-001 -6.3236654e-001 -3.3517710e-001  1.0941561e+000  1.3238233e+000  5.2606577e-001  5.0286334e-001 -1.9881786e-001  9.0183015e-002  2.1702145e-001  4.4741250e-001  2.2164635e+000  1.3147800e+000  2.1538657e+000  9.3531296e-001  3.7068496e-001  4.1830586e-001  1.6547919e-001  5.8483951e-001  3.5683180e-001  5.0010672e-001 -7.7906602e-002 -9.7315533e-002  6.8910169e-001  8.1166884e-001  4.7887973e-001  6.1683862e-002  1.5564194e+000  5.4057767e-001  1.4321715e-001  7.3712009e-001 -7.4283877e-001
  2.0718825e+000  1.0154080e+000  2.9775248e-001 -1.2654952e+000  1.2404359e+000 -9.1057894e-001  1.0608796e+000  1.2944428e+000  8.9280670e-001  3.7698375e-001 -1.8272733e-001  6.9998832e-003  9.1751973e-001  4.5304255e-001  9.1126505e-002  5.8739695e-001 -3.9691651e-001  6.8407389e-002  1.2369129e+000  2.5384017e-001  1.8113882e-001  8.8426132e-001 -5.1290583e-001 -1.5177129e-001 -2.3576911e-001 -1.9974041e-001  1.3161543e+000  1.1764403e+000  6.3758492e-001  6.6827795e-001  4.4934216e-001  5.7422059e-001  4.0496035e-001  8.4301680e-001  6.8449857e-001  1.0302602e-001  3.4161285e-001  8.6021368e-002  9.6242648e-001  1.3238546e+000 -5.3345887e-001 -3.7474299e-002 -1.0035885e-001 -8.3519393e-002 -4.5393206e-001  6.3864586e-001  3.6361582e-001  1.2605836e+000  1.1687869e+000 -2.5097152e-001 -4.0846298e-003 -7.6318018e-002  5.3267955e-001  9.3428179e-001  1.1286322e+000 -2.0895563e-003  2.1458640e-001  9.5188341e-001  9.3411432e-001  1.1772009e+000  1.4112546e-001  1.5377510e+000  1.5672646e+000 -7.7045513e-001  1.2085864e+000 -1.9852813e-001
  4.7168750e-001 -4.3385300e-001 -4.6774091e-001 -5.8070668e-001 -2.6305763e-001 -2.1571142e-001 -1.4109585e-001  3.0395465e-001  1.5227621e-001 -4.2611358e-001 -6.4767994e-001 -4.8992980e-001  2.1089304e-001 -2.7928905e-001 -3.9233713e-001  1.8772949e-001 -5.8266252e-001  1.9688946e-001  1.0180936e+000  1.4099571e-001  6.4844893e-001  1.0933466e-001  6.3626231e-001  6.6892775e-001  3.1822082e-002 -8.4126568e-002 -7.1301574e-002  3.2581569e-002 -1.5792197e-002  3.2146753e-001 -7.9895999e-001 -3.6330579e-001  4.3579557e-001  2.8670034e-001 -8.7424528e-001 -1.3774381e+000  4.3725400e-001  1.5938380e-001  6.2224046e-001  7.4402960e-002  1.1670155e-001  1.5449958e-001  1.0511824e+000  7.7713038e-001  2.2640030e-001  9.6857060e-002 -1.1366612e-001  1.0426018e+000  3.0316528e-001 -7.6308232e-001  3.2842892e-001 -1.1098595e-002 -2.6995582e-001 -2.3406891e-001 -2.6789947e-001 -4.5078696e-001 -7.2789410e-001  4.2830701e-002  5.3231107e-001  4.8851888e-001  3.7095573e-001 -4.5169540e-002  5.4458261e-001  1.4564786e-001 -1.1331559e+000 -3.9113639e-002
  1.6273711e+000  3.0426051e-001  3.8573955e-001 -1.1149271e+000  3.3990835e-001 -8.6216793e-001  3.9520272e-001  6.1928153e-002  6.8585776e-001  1.4126611e-001 -2.7206573e-001 -6.3278243e-001  5.1259910e-001 -1.3701993e-001 -8.8578271e-002  5.3292602e-002 -3.5604968e-001 -5.7726691e-001  9.2853092e-002 -1.0756901e-002  7.4229153e-001  2.8293306e-001  1.0168333e+000  5.6559081e-002  2.1538168e-001  2.8252915e-001  2.7884842e-001  2.3044242e-001 -7.5676808e-001  3.4477537e-001 -2.4143647e-001 -2.8172674e-001  3.8645970e-001 -2.9151055e-001 -3.0069760e-001 -2.5908219e-001  4.6306557e-001 -8.8982132e-001  3.0430876e-001  5.0566883e-001 -5.8793281e-001  2.5734984e-001  1.5580791e-001  1.0722477e-001 -4.0252717e-001 -3.7425456e-001 -5.3277845e-002 -6.8883073e-001 -4.9734118e-001  2.0633330e-001  1.2118505e-001  1.4700041e-001 -2.5316276e-001  1.4763905e-001  1.1774256e-001 -4.7551945e-001 -2.8966010e-001 -1.2707477e-002  5.0397463e-001  1.0287148e-001 -3.7291482e-001  2.5866302e-001 -9.8080467e-001 -9.8185298e-002  2.3161291e-001  4.3896030e-004
 -4.7952578e-001 -9.8418138e-002  3.9001768e-001 -2.8515401e-001 -1.6912659e-001 -1.5492691e+000  2.3491301e-001 -3.0731399e-001  2.8194365e-001  2.1878253e-001 -6.1855571e-001  1.8166297e-002  4.7994252e-002 -9.8902056e-001 -1.0784200e+000 -1.1574698e+000 -1.6402185e-001 -5.4782397e-001 -1.4418366e+000  1.7128870e-001 -3.1195180e-001  2.0352364e-002 -2.9597647e-001  4.9508075e-001  2.9576734e-001  4.2125571e-001 -2.5492674e-001 -7.3900948e-001 -2.7394005e-001 -8.6868475e-001  5.6715397e-002 -4.7304651e-001  9.7918311e-001  5.3381468e-001 -2.4015988e-001 -2.3847087e-001 -9.8820161e-001 -6.7580079e-001 -1.7095606e-001 -2.4303452e-001  3.1063896e-001 -1.4269051e-001  8.5661825e-001 -1.4699571e+000 -4.4629281e-001 -6.1546190e-001  4.1494056e-001 -8.2204015e-001 -1.3957793e+000  2.4199234e-001 -8.1844444e-001 -9.4487726e-001 -1.7098679e-001  1.0023514e-001 -1.8652343e-001  2.0063479e-001  1.7907355e-001 -1.6652139e-002 -3.4391395e-001  3.8605966e-001 -6.3819341e-001  4.1651281e-001  5.1226300e-001 -5.2074407e-001  1.0693324e+000 -1.1956947e+000
 -7.0943738e-001 -7.6771662e-001 -7.3657526e-001 -2.9745877e-001 -1.2818931e-001 -1.1609331e+000 -1.0166435e+000 -1.0338917e+000  1.2405307e-001 -6.5478794e-001 -1.1867971e+000  3.5366331e-001 -7.1900263e-001 -9.8313389e-001 -1.1699979e+000 -8.0164429e-001 -6.2615611e-001  2.5087986e-001 -1.1443780e+000 -4.3274430e-001 -1.5903215e-001 -2.5326338e-001 -1.7762823e+000  7.4504093e-002 -5.1241930e-001  4.8608268e-002 -5.8396249e-001 -1.7295198e+000 -1.8128120e+000 -1.3978246e+000 -9.8621965e-001 -9.2529686e-001  4.3070302e-002 -5.3947479e-001 -1.7976651e+000 -9.5629344e-001 -1.5022208e+000 -2.6299937e+000 -2.2715359e+000 -1.2378537e+000 -3.7366788e-001 -3.9102621e-001  1.0860513e-001 -1.5243970e+000 -5.0489561e-001 -1.1603269e+000 -4.8235810e-001  3.2504161e-002 -6.1161564e-001 -8.1427159e-001 -1.1432161e+000 -1.9214825e+000 -1.0212495e+000 -5.1929674e-001 -1.7856360e-001 -1.0013836e+000 -1.3431253e+000  3.3026394e-001 -1.6301925e+000 -1.5508633e+000 -1.7975779e+000 -5.5775237e-001 -8.1701373e-001  5.7830237e-001 -7.3273454e-001 -7.9119878e-001
 -7.3561511e-001 -8.0098501e-001 -1.7398372e-001 -5.7578250e-001 -2.7487929e-001  1.0970901e+000 -3.3660355e-001  2.6869959e-001  9.0393833e-002  3.8050730e-001 -2.2852824e-001  1.9530168e+000  4.3514981e-001  1.3254638e+000  4.5368372e-001  1.0463015e+000  3.4640614e-001  1.4128989e+000  3.5604631e-001  1.4556274e-001  3.8268147e-001 -3.4634049e-001  1.4266307e-001  2.8363341e-001  4.0982633e-001 -3.6839265e-001  1.1055298e-001 -5.3999759e-001 -1.2412228e+000  1.4311816e-001 -1.8654871e-001  5.1330262e-001 -9.6031750e-001 -4.6228412e-001 -1.4792394e-002 -5.2430074e-001  5.7417987e-002 -1.7783714e+000 -9.8535340e-001 -4.8506212e-001  2.8799950e-001  2.8929269e-001 -8.5116287e-001 -7.8215594e-001 -4.5699146e-001 -5.7124138e-001 -7.3602561e-002  1.3885358e-001  3.1617659e-001 -1.2745738e-001  8.4695150e-001  5.7578586e-001 -1.6286569e-001 -3.1090087e-001 -5.6289381e-001 -4.0626412e-001 -7.3986393e-001 -2.1540766e-001 -2.6350162e-001 -6.7693754e-001 -1.0147192e+000 -9.2917806e-001 -5.1044613e-001  1.8548348e+000 -9.2392038e-001 -4.4355336e-001
  4.4683224e-001 -4.9944751e-001 -9.6187433e-001  5.0453749e-001 -6.0751102e-001  4.6174454e-001 -6.4337309e-001 -1.8322940e-001 -2.2700558e-001 -3.6542967e-001  1.0566530e+000 -7.4968045e-001  2.5865831e-001  6.0211890e-001  8.4528087e-001  3.5924545e-001  1.5830232e+000  1.0127060e-001 -2.3944442e-002  1.0224699e+000 -1.1098557e+000 -1.0378660e+000  1.7271959e+000 -1.2696482e+000  9.0897721e-001 -3.4612728e-001 -1.0751386e+000 -1.2099247e+000 -1.7692009e+000  9.5951643e-001  5.5435213e-002  4.5567946e-001  9.1029649e-001  1.6443828e+000  2.1878184e-001 -7.4230597e-003  6.5804767e-001 -2.4595821e+000 -1.4151384e+000 -7.0244887e-001 -1.9510830e-001  7.5846427e-001 -1.3899173e+000  2.0981956e+000 -4.9107819e-001 -1.4532986e+000  7.2902628e-001  9.6444543e-002  8.1037459e-002  6.7678993e-001  9.6636923e-001  1.3270069e+000  3.9756082e-001 -4.5122601e-001 -1.4412819e+000  8.8384626e-001 -5.7709257e-001 -5.8010044e-001 -5.0609453e-001 -8.3075758e-001 -1.6879741e-001 -1.2131185e+000 -1.6002271e+000  1.8071971e-001 -1.3566035e-001 -6.4388427e-001
 -7.0917919e-001  1.0138825e+000 -3.0946629e-001  8.5736378e-003  5.0681388e-001  6.6321260e-001  1.2440463e+000 -1.1047709e-001  4.9689804e-001 -1.2206586e-001  1.2745323e+000 -2.9568833e-001 -3.6947590e-001  4.0098916e-001  2.3786690e-003  7.5306998e-001  4.9482500e-001  6.6004758e-001  5.0893674e-001  1.5061543e+000  1.1988308e-001  1.6461884e-001  2.8239406e+000 -3.0093277e-001  1.3172708e+000 -4.9261512e-001  1.2065211e+000  6.2489205e-001  3.7713678e-001  3.7631753e-001  2.8939704e-001 -2.5237631e-001  1.6028602e+000  1.7542062e+000  9.8039357e-002  6.1857808e-001 -1.8143798e-001  5.5421961e-001  8.1947552e-001  8.3390548e-001 -8.3558331e-001  9.8099752e-001  9.8203222e-002  1.2744409e+000 -7.3261275e-002 -7.6987527e-001  3.9924936e-001  5.0039674e-001  5.3028356e-001  7.6244651e-001  1.1183813e+000  1.5801817e+000  5.8864275e-001  8.5749995e-001  4.6805244e-001  1.0839900e+000  5.9063755e-001  1.1357442e+000  4.1319060e-001  1.4271215e+000  1.4786723e+000  5.7207567e-001 -1.9539393e+000 -5.6743387e-001  9.5005585e-001  1.1686946e-001
  3.2615732e-001  2.4328726e-001  2.4849643e-001 -6.6223121e-001  5.3548253e-001 -6.9032096e-001  8.4841105e-001  7.0834140e-001  4.3728267e-001  6.7348039e-001  1.3782188e-001 -1.5870608e+000  2.1278608e-002 -3.5585844e-001 -4.7832993e-001 -3.5063889e-001 -1.0893639e-001  8.9911830e-002  2.6251967e-001  2.5163593e-001  6.6585036e-001  1.9316941e-001  2.5613771e-001 -4.4755644e-001  4.2479373e-002 -1.1516836e+000  6.7306770e-001  5.3695243e-001  2.9727536e-001  1.4949810e-001 -2.7236191e-001  6.0385905e-001 -1.0414829e-001 -7.8844833e-001  2.0333966e-001 -2.4070710e-001 -5.9032024e-001  9.5680340e-001  8.8468702e-001  1.0067471e+000 -7.7218633e-001 -1.2420209e-001 -3.7274290e-001 -5.4277433e-002 -2.4196987e-001 -1.4810104e-001 -8.8204762e-001 -6.0047812e-001 -2.6657770e-002  3.2194419e-001  1.7120036e-001 -9.2181293e-002 -2.6163428e-001  1.1162033e-001  2.9219133e-001 -3.1052945e-001  4.8789778e-001  3.1975807e-001  8.9949969e-001  8.4061643e-001 -6.9517893e-001  6.6136118e-001 -1.2727743e+000  3.5371630e-001  3.7669905e-001 -8.2207314e-001
 -3.8118974e-001  6.9296062e-001 -2.0001736e-001 -4.1116203e-001  7.2842799e-001 -1.0397351e+000  1.0687435e+000  8.3237759e-001  4.2610398e-001  9.1157003e-001  2.6947429e-001 -3.2120200e-001  1.4027643e-001 -2.0950778e-001 -2.7335343e-001 -8.6847499e-001 -5.9524996e-001 -7.8075147e-003  7.7356923e-001  2.5104937e-002  8.7780701e-001  1.5330586e-001  3.4658098e-001  2.4354244e-001 -8.0427949e-002 -5.0863723e-002  9.5637592e-001  8.6389654e-001  1.0603661e+000 -4.4093010e-001  3.5791501e-001  9.0209278e-001  4.0109965e-001 -1.2136998e+000  4.1449228e-001 -1.5648039e-001 -1.1709657e+000  9.8546423e-001  5.3471538e-001  6.1095856e-001 -5.9735850e-001 -5.3286608e-001  3.3552159e-001 -3.3839522e-001 -6.3540922e-001 -9.1722074e-001 -4.0155769e-001 -5.5251698e-001 -4.4425623e-001 -4.0799386e-001 -9.1571393e-002  2.6934105e-001  2.1541363e-001  4.8790614e-001  9.5645219e-001  1.1268984e-002  2.7654836e-001  4.9254414e-001  7.1891333e-001  1.3679835e+000 -5.9069246e-001  4.2625520e-001 -7.4456839e-001 -2.7791584e-001  9.0272327e-001  6.0976180e-001
 -6.5494392e-001 -7.9698803e-002  1.9418873e-001  5.0291539e-001  6.7517972e-001 -8.7745942e-001  6.9749561e-001  5.0151764e-001 -2.8782497e-001  4.7175526e-001 -3.9119181e-001  2.3580728e-001  1.8260562e-001  7.1620712e-002  3.1863678e-001  2.2231986e-001 -3.7185672e-001 -1.0901026e-001 -3.2361719e-001 -6.9541625e-001  3.3656237e-001  4.6466800e-001 -1.3577553e+000 -3.3522898e-001 -6.6096254e-001  2.5538105e-001  3.2549946e-001  3.6554474e-001  1.1531941e+000  3.8049881e-001  8.1103269e-001  6.9668401e-001  2.2921858e-001 -6.9723373e-001  3.5515316e-001  1.0311218e+000  3.9376602e-001  5.6372142e-001 -2.6123168e-001 -6.9505961e-002  2.8838480e-001 -9.3310158e-001 -8.3765782e-001 -9.4285267e-001 -4.7678141e-001 -6.5191641e-001 -6.0576980e-001 -1.1775241e+000 -9.5916606e-001  7.9805990e-002 -1.6078974e-001  5.8852713e-001  8.1876779e-002  3.1178465e-001 -3.3846271e-001  3.5216652e-001  6.1704465e-001  4.0849354e-003  2.1098404e-001  8.6365219e-001 -1.2657719e+000  2.0098282e-001  3.3576141e-001  1.0365779e+000 -8.2322425e-001 -6.0453548e-001
  3.4160502e-001 -5.6273777e-001 -3.9655798e-001 -6.0690640e-001 -1.4955797e-001 -3.2135792e-001  3.8519618e-001 -5.0167101e-001 -2.1019061e-002 -2.8047583e-001 -2.3845473e-001 -3.4753491e-001 -5.1142818e-001 -5.4157162e-001 -5.7203734e-001 -1.2837264e-001 -2.3048070e-001 -4.2952848e-001  2.7306473e-001 -5.3462504e-002  2.8465639e-002 -3.4709640e-001 -4.3126836e-001 -1.4223917e+000 -4.0707215e-001 -6.6306201e-001  3.3743356e-001  3.2458580e-001  3.0343811e-001 -7.5147972e-001 -4.9993725e-001 -4.6048195e-001  1.5689607e-001 -6.7546952e-001 -4.7986844e-001 -8.6774079e-001 -9.2559802e-001  7.6673408e-002  3.7787017e-003  3.3816065e-001 -9.8004247e-001 -6.7606980e-001 -9.8805360e-001 -2.5642546e-001 -4.5494217e-001  7.2890601e-002 -4.5487545e-001  1.9190157e-001 -2.2594668e-001  3.4188152e-001 -4.7292865e-001 -4.1208891e-001  7.1855202e-002 -4.4464446e-003  1.3627504e-001 -1.5621961e-001  1.4393060e-001  3.7237292e-001 -1.9385616e-001  1.1036383e+000  2.4784950e-001  4.4668564e-001 -6.2206912e-001 -4.3063496e-001  6.9465010e-001 -1.4907191e-001
 -2.2531330e-001 -2.2241531e-001 -9.1198034e-002 -4.2056255e-001 -4.5900452e-001 -1.2748842e+000 -2.7620075e-001  9.5436789e-002 -3.7162422e-002  1.3815534e-001 -7.8202524e-001  1.5260384e-001  1.1220218e-001 -7.7406857e-001  9.4723748e-002 -2.7520479e-001 -4.0798093e-001 -8.0448283e-001  4.3893020e-001 -4.5090138e-001  1.5054052e-001  4.7907483e-001 -1.2892163e+000 -8.0741967e-001 -5.7705913e-001 -1.5917899e-001 -1.4416143e-001 -6.3350534e-002  2.0344640e-001  4.7884832e-001 -7.8350367e-001 -4.9517576e-002 -1.2333790e+000 -2.0406901e+000  4.0751892e-001 -1.0180728e-001  4.8331236e-001 -2.3772829e-002 -1.9608823e-001 -4.5226688e-001 -3.0425536e-001 -5.4084062e-001 -2.3444377e-001 -1.9487141e+000 -4.0065136e-001 -4.3944114e-001 -1.0726230e+000 -8.6520690e-001 -1.3917966e+000 -8.8390431e-001 -5.5972177e-001 -4.3362292e-001 -4.7804674e-001  2.4199282e-001 -3.1788826e-001 -1.4392590e+000  1.3444592e-001 -5.7924507e-003  2.5010054e-001  4.7551049e-002 -1.9019752e+000  1.8324704e-001  5.7668780e-001  2.2314223e+000  1.0613440e-001 -5.3018820e-001
  8.6338993e-002 -1.3877383e+000  8.0442116e-001 -6.8868726e-001 -2.5023768e-001 -2.1520807e+000  8.3237238e-001 -2.4593492e-001 -1.1728030e-001  2.6859744e-001 -9.1200515e-001 -3.5713805e-001 -2.5845765e-001 -8.1594200e-001 -4.3499349e-001 -7.9317886e-001 -4.5857872e-001  7.2171066e-002  4.6945604e-001 -1.8521833e-001 -2.1793770e-001 -1.2783669e-002 -1.5278181e+000 -3.2984809e-002 -7.1270205e-001  6.1366468e-002  2.3342529e-001  2.1752726e-001  6.2045561e-001 -9.2408746e-001 -8.1149231e-001 -7.5233643e-001 -1.2779040e+000 -1.7057582e+000 -3.3951315e-001 -7.9959927e-001 -2.0149663e+000  8.4139329e-001 -3.1026286e-001 -5.1582463e-002 -6.4227705e-001 -1.0386653e+000  5.4087216e-002 -1.9289383e+000 -4.2537836e-001 -1.1154732e-001 -4.0959030e-001 -8.3112516e-001 -1.1476222e+000 -9.5011416e-001 -1.0962788e+000 -1.6271884e+000 -7.2913810e-001  6.2713565e-001  7.1553702e-001 -1.3053364e+000 -4.2642361e-001  3.8693334e-001 -5.5461226e-001  8.0671893e-001 -2.5788615e+000  1.3456651e-001  1.0966760e+000 -1.0075749e-001 -1.0756667e+000  6.6781551e-002
  3.6196861e-001 -4.8005963e-001  6.1770441e-001 -1.1933015e+000 -2.2715942e-001 -1.5503328e+000  3.5951023e-001  2.7608897e-001  3.7489177e-001  3.3165791e-001 -8.2291659e-001  4.6223100e-001  1.8759863e-002 -8.2422927e-001 -4.2053872e-001 -7.6823939e-001 -5.0461353e-001 -3.2247131e-001 -2.0174824e-001 -1.1090313e+000 -4.6321665e-001 -2.3819193e-001 -2.0443122e+000 -6.3180854e-001 -5.0592782e-001 -3.4749362e-001  3.3842918e-001  1.1206319e+000  1.4450756e+000 -8.1495351e-001 -5.0563076e-003  6.3949672e-002 -1.0339387e+000 -1.9002923e+000  2.0405015e-002 -1.0509534e-001 -8.6292003e-001  1.1676839e+000  9.8284395e-001  3.5853526e-001 -4.0625813e-001 -6.7507172e-001 -5.3664330e-001 -1.6898926e+000 -8.5064095e-001 -1.4603700e-001 -1.1365021e+000 -1.8695274e+000 -1.3248121e+000 -7.7720556e-001 -3.9845783e-001 -4.0072059e-001 -2.9539525e-001  9.3925426e-001 -1.1824811e-001 -4.6529914e-001 -3.0870571e-001  2.6210049e-002  2.7300394e-001  8.2237011e-001 -1.6270977e+000  2.1122019e-001  1.2071917e-001 -5.6409972e-001 -2.7017371e-001 -5.4240817e-002
 -6.6925544e-001 -7.8252372e-001 -5.7817054e-001 -2.3153233e+000  8.5172029e-003  3.7705234e-001  2.0161941e-001 -5.0985279e-001 -1.0233314e+000 -2.5066849e-002  7.7164904e-001  1.0997629e-001 -1.0630414e+000 -5.5624091e-001 -5.3228530e-001 -5.5857499e-001 -7.5977898e-001 -1.9870230e-001 -1.1453819e+000  1.7628688e-001 -1.3782252e+000 -7.7790132e-001 -9.2887228e-001 -5.3437134e-001 -7.3116867e-001 -2.0392544e-001 -4.7679857e-002  1.4928185e-001  1.5817226e-001 -2.4564550e-001  1.8137651e-001 -2.1688041e-001  3.1722097e-001 -8.2075620e-001 -6.3288102e-001  5.1673754e-002 -8.3758025e-001  3.8630807e-001 -5.2722595e-003 -1.5727409e-001  8.3236979e-001 -6.4687515e-001  2.5139189e-001 -8.7085087e-001 -1.3452053e-001 -7.2412250e-001  5.1840844e-001 -6.4001810e-001 -5.5942747e-001 -7.9641465e-001 -9.6442406e-001 -7.3133128e-001 -3.0826709e-001  1.7219675e-001 -4.3041813e-001 -5.6139108e-001 -2.9844747e-001  5.3929311e-001 -8.0737875e-001  1.9867673e-001 -5.8565710e-001  1.6855309e-001 -1.0036712e+000 -4.7963319e-001 -1.2458449e+000 -1.6764711e+000
 -7.4126080e-001 -4.8938493e-001 -1.1171781e+000 -3.8630338e-001  9.0071938e-002 -4.2049377e-001  1.6429432e-001 -8.3326229e-001 -5.7661181e-001 -6.9633673e-001 -3.2250971e-001 -3.1419377e-001 -6.7375130e-001 -1.4143646e+000 -7.9640372e-001 -6.6876611e-001 -1.2063143e+000 -1.6577644e+000 -1.3747226e+000 -4.0643634e-001 -1.1575306e+000 -9.8920553e-001 -7.6850355e-001 -3.0237525e-001 -8.2740936e-001  1.0379738e-001  4.9714328e-001  4.7281754e-002  3.0919570e-003 -4.9797750e-001  3.3531383e-001 -3.8583825e-001  1.4124048e-001 -1.1800748e-001  2.0955002e-002  1.9485004e-001 -4.9657776e-001 -4.1708078e-001 -2.2502635e-001  4.3441134e-001  6.3774721e-001 -3.8261135e-001  1.0059919e+000 -8.8732402e-001 -1.9729720e-001 -3.1443667e-001  6.4230631e-001 -1.2288817e-001 -3.7423295e-001 -3.5863086e-001 -3.8809543e-001 -2.8370457e-001 -1.7872628e-001  4.3806509e-001 -4.4233263e-001 -7.2485135e-002  5.0200811e-001  6.2228677e-001 -2.8612330e-001  9.2331469e-001 -5.4019717e-001  2.4705873e-001  2.9360248e-001 -7.3141029e-002  2.4067957e-001 -7.7012039e-001
 -8.6481909e-002  2.7770796e-001  4.9840401e-002 -4.5879309e-001 -7.2036337e-001 -1.5655673e-001 -8.6772121e-002 -8.2088487e-001 -9.7791210e-002 -1.4548263e-001  9.8086574e-002 -6.8920205e-001 -3.8847600e-001 -6.9759607e-001 -5.9133297e-001 -6.2365702e-001 -5.3005293e-001 -1.3234157e+000 -9.8106624e-001 -4.9824735e-001 -1.7331482e+000 -8.1409268e-001 -3.5428538e-002  2.2950858e-001 -1.3800386e-001  3.5496775e-001  9.5189943e-001  5.4063543e-001  1.4503819e-001 -5.1475872e-001  8.9768246e-001 -9.3232847e-002  3.1717485e-001  7.3740664e-001  4.1689177e-002  9.3885006e-001  2.4341591e-001  2.4632939e-001  3.9189580e-001  6.0006731e-001  1.2682478e+000 -1.9025699e-001  4.1836946e-001 -1.8072873e-001  7.0902812e-002 -1.2878009e-001  6.7809434e-001 -3.8922231e-001 -1.1084630e+000  1.0552796e-001 -5.3906427e-001 -3.0819693e-002 -1.0801125e-001  1.0592978e+000 -2.8498853e-001  6.8671589e-001  3.9190785e-001  5.1335616e-001 -3.1477170e-001  3.6697489e-001 -3.7268226e-001  6.2196262e-001  7.0722324e-001  1.3889794e-001  1.0784506e+000 -2.1269853e-001
 -1.7450762e-001 -8.9116200e-001 -5.7760220e-001 -1.2131200e+000 -1.1582115e+000 -1.9156366e-001 -4.9162594e-001 -7.1994710e-001 -4.9752639e-001 -5.8140209e-001 -1.8218296e-001 -8.9770626e-001 -8.1251349e-001 -7.9908183e-001 -8.8073952e-001 -7.0618267e-001 -1.5093054e+000 -1.0182513e+000 -4.5074530e-001 -5.7386567e-001 -1.0600420e+000 -7.4733530e-001  1.3716463e-001 -7.4489061e-001 -7.0395552e-001 -1.2447458e-001 -1.5130978e-002  6.5575676e-001  4.6553577e-001 -5.2831905e-001  2.1435456e-001 -9.4170861e-002  8.9700110e-002  8.1531478e-001 -1.0305999e-001  5.5227791e-001  5.1104718e-002  7.9451953e-001  9.9651704e-001  6.1552184e-001  5.0953940e-001 -4.3517990e-001  3.8226914e-001  2.2389506e-001 -1.1813585e-001 -1.4500592e-001  4.9170070e-001  1.1574552e-001 -3.9726123e-001  1.4318058e-002 -6.8298320e-001 -6.1244487e-003  3.2100676e-001  3.9465679e-001  7.2323613e-001  6.0763625e-001  2.9847034e-001  2.1460460e-001 -1.1834457e-001  5.4555739e-002  3.9458390e-001 -3.3028781e-001  6.1532173e-001 -9.4905623e-001 -1.0963112e+000 -2.1902765e-001
  2.6871438e-001 -1.9753098e-001 -1.1574146e+000 -1.4688912e+000 -5.0328676e-001 -6.4018890e-001  3.8226502e-001 -5.5253626e-001 -2.4462699e-001 -8.3670759e-001 -2.4415196e-001 -2.0493854e+000 -8.5991055e-001 -9.0263281e-001 -2.1766734e-001 -4.4260290e-001 -1.0062219e+000 -2.0455953e+000 -8.2944194e-001 -1.3326413e-001 -1.2532337e+000 -4.3589588e-001  6.3380474e-001 -5.5988014e-001 -4.9141316e-001  6.1401709e-002  1.3238999e-001  9.8034530e-002 -8.7559886e-002  1.7030721e-001 -6.5783770e-001 -1.1439916e+000 -2.1530105e-001  2.4892367e-002 -4.4066560e-001  1.5094744e-001  3.1215704e-001  9.0187004e-002  1.8210501e-001  6.5101347e-001  4.1172228e-001  1.3258326e-001  5.8862506e-001  4.9383968e-001 -1.7214801e-001  8.8600766e-001  5.9724680e-001  6.3982742e-001  2.0800041e-001 -2.8926092e-001 -3.9918504e-002  4.7332837e-001  3.3376323e-001  1.8420762e-001 -4.1754206e-002  5.3776740e-001 -6.2254078e-002  7.3112399e-001  6.3969369e-002  1.2547736e+000  4.9439963e-001  6.2955928e-001  1.0951501e-001 -4.5333210e-001  7.4224662e-001 -5.1821985e-001
 -1.4378994e+000 -2.6244494e+000 -3.1302195e-001 -1.3007873e+000 -1.1953298e+000 -5.6968827e-001  2.8833519e-001 -7.9052181e-001 -1.2408843e+000 -4.6541607e-001 -2.3452061e-001 -7.2793276e-001 -1.3945155e+000 -1.1626809e+000 -9.2794396e-001 -9.8633249e-001 -1.3862354e+000 -1.7891926e+000 -4.4209473e-001  6.3190107e-002 -9.8129015e-001 -4.4184844e-001  6.2176225e-001 -1.0411555e+000 -9.8165373e-001 -9.9356069e-001 -5.9276730e-001  2.9382636e-001  9.4183622e-001 -9.2566411e-001 -9.1505888e-002 -4.4346487e-001  6.4411916e-001 -4.1400770e-002 -7.0965696e-001 -1.4010488e-001 -1.5754675e+000  1.0810727e+000  7.0440073e-001 -2.6738032e-001 -7.9758308e-001 -8.0835452e-001 -7.9938944e-001 -5.5079115e-001 -5.6866558e-001 -3.9274685e-001  6.7928713e-001  6.4144443e-001 -1.9721947e-001 -1.0625933e+000 -7.3398541e-001 -8.7203582e-001 -6.3572998e-002 -2.5140257e-001  9.3585872e-002 -4.0299194e-001  4.1025415e-001 -5.1398164e-002 -4.5151407e-001  1.3102423e+000  1.1614306e-001  1.6640176e-001 -1.6102373e+000  5.3376736e-001 -7.7131419e-001 -5.1045332e-002
 -4.0948504e-001 -7.1932786e-001 -5.1424921e-001  3.4237134e-001 -7.8580872e-001 -1.7598675e+000 -1.5127485e-001 -9.0989292e-001 -6.4204445e-003 -7.2993314e-001 -1.1664004e+000 -1.8261748e+000 -3.0065737e-001 -1.3204924e+000 -6.6395634e-001 -4.9840087e-001 -1.4213513e+000 -2.1692655e+000 -5.3560436e-001 -4.9134174e-001 -1.0014080e+000 -4.5616708e-001 -1.2015967e+000 -3.2377524e-001 -1.4533012e+000  3.1071895e-001  7.1345299e-002  9.2474270e-001  1.4169862e+000 -8.7948878e-001  2.7271300e-001 -4.4173730e-003 -8.6795577e-001 -1.3239303e+000 -6.9614496e-002  7.4972330e-001 -1.2139619e+000  8.4907338e-001  1.2750279e+000  1.1535913e+000  4.8307367e-001 -1.0442318e+000  1.2415292e+000 -1.9284256e+000  7.1124202e-001 -1.3028672e-001  6.0738239e-001 -1.1615397e-002 -1.1140063e+000 -1.4034202e+000 -7.8702049e-001 -4.5198135e-001  1.1392882e-001  1.0179172e+000  1.0279909e+000 -9.6382314e-001  6.2340981e-002  1.8365246e-002 -6.5799959e-001  9.1420084e-001 -1.6136208e-002  6.0804562e-001  7.9573424e-001 -8.9940472e-001  7.5127184e-001  2.0022656e-001
  4.4643309e-001 -1.1650833e+000 -4.2433335e-001  1.8655785e-001 -1.3490801e-001  7.8631015e-002  2.3947243e-001  4.0126982e-001 -1.1696061e-002 -6.7332167e-001 -1.0516379e+000 -1.1323638e+000 -1.4111460e-001 -1.0605281e+000 -8.8404680e-002 -2.5362329e-001 -8.2495759e-001 -1.8045834e+000 -1.3958245e+000 -1.3584618e+000 -9.4818596e-001  1.1432355e+000 -1.1525588e+000  4.1547716e-001 -7.7949483e-001  5.0661172e-002 -6.6087398e-001  1.2006480e-001 -1.6741490e-001  6.5934792e-001 -6.8721309e-001 -2.7167381e-001 -1.2237345e+000 -1.6220570e-003  6.3272414e-001  2.5823093e-001  1.4816128e+000 -1.7775955e-001  9.6285479e-001  1.5042998e+000 -5.1980625e-001  8.9650737e-002 -1.2094490e+000 -7.2297376e-001 -6.6026645e-001  6.2916445e-001 -1.7655981e-001 -4.2207266e-001 -6.2761080e-002 -2.1271382e-001  3.3125991e-001  4.1794401e-001  9.2352191e-001 -2.6500669e-001  1.0523459e+000  7.9487157e-001  6.5918681e-001 -6.7877514e-001  1.2263970e+000  3.4524076e-001  8.9808982e-001  5.8768482e-001  1.6417112e-001  5.3214869e-001  4.5090694e-001  1.3826539e-001
 -1.1704934e+000 -1.1069472e+000 -1.8882590e-001 -1.1778456e+000 -1.0540589e+000  9.1571255e-001 -1.2448881e+000 -5.7214602e-001 -1.2008296e+000 -1.1495795e+000  1.3709932e-001 -7.5478987e-001 -1.4256988e+000 -6.5974499e-001 -1.6603504e-001  1.5077512e-002  8.6605525e-001  1.8631999e-002 -1.3116772e+000 -3.2169638e-001 -3.7732477e-001 -1.3561853e+000 -6.3068894e-001 -1.2686755e+000 -5.1921785e-001 -1.3002470e+000 -1.1357717e+000 -5.8140057e-001 -1.2878093e+000 -1.5995079e-001 -1.5192562e+000 -9.8193446e-001 -4.7868500e-001 -4.4838975e-001 -1.1200184e+000 -1.3972420e+000 -2.3871411e-001 -1.0916069e+000 -5.5319324e-001 -4.8563164e-001  2.6132790e-002 -5.7288406e-001 -1.9101626e+000 -8.2773676e-001  3.9539084e-002  4.5377454e-001 -8.5989042e-001  1.8932477e-001  1.9371644e+000 -1.1541850e+000 -1.1288717e-001 -2.0044851e-001  5.9317437e-001 -3.3262176e-001 -7.6852927e-001 -1.6648410e-001 -4.2391746e-001 -5.4062895e-001 -6.0464112e-001 -2.2766102e-001  1.0453466e+000 -5.8739513e-001 -2.1007049e+000 -5.9634811e-001 -8.3634416e-001 -1.0134478e+000
 -5.1693048e-002 -1.6005378e-001  1.0491364e+000 -5.4521962e-001 -4.5126391e-001 -1.4368493e-001  1.2329421e-001 -3.3311227e-001 -1.2872849e-001 -3.2429131e-001  4.9881702e-001 -5.1989364e-001 -1.1314588e+000 -3.8747897e-001 -6.3746070e-001 -4.4055155e-001 -4.6210772e-001  7.1818309e-001  7.4061078e-002  1.8537504e-001 -3.8608939e-002 -1.2636518e-001  8.0125765e-001 -1.1875731e+000  4.1537261e-002 -5.3371573e-001  8.3692928e-001  1.0733363e-001 -3.6971893e-002 -1.0252675e+000 -3.9194175e-001 -6.7764029e-001  8.6397977e-001  1.0056690e+000 -5.2616750e-002  2.4110790e-001 -1.9055238e+000  4.8821303e-001  6.0567948e-001  7.4012959e-001 -5.1129879e-001  4.7748635e-002 -4.3921773e-003  1.6506502e+000 -3.5503638e-001  3.6668410e-001 -4.5888545e-003 -8.4130920e-002  8.6635159e-001  8.0247806e-001 -2.1975335e-001 -4.0149121e-001  1.9351993e-001  2.6907055e-002 -1.2361428e-001  4.9510954e-001 -4.2322874e-001  7.6986650e-001  3.3750014e-001  8.5173860e-002  2.4051446e-002  6.5380161e-001  1.9846461e-001 -1.4720455e+000  7.8744217e-001 -9.4336693e-001
 -7.9844186e-001 -7.5042236e-002 -6.8147403e-001 -3.0868373e-001 -9.3934490e-002  5.1075413e-001 -3.5456622e-001 -3.6798015e-003  3.4647522e-001 -4.5435194e-002  5.8148552e-001  1.0151861e+000 -1.8660758e-001 -9.8829292e-002 -5.2117126e-001  2.8233275e-001  1.2449140e+000  1.4314220e+000  3.1093981e-001  3.2348228e-001 -6.1120930e-001 -1.7018539e-001  1.0925991e+000 -9.4687802e-002  2.6763773e-001 -2.6482736e-001  6.9911708e-001  5.0224910e-001 -1.3749408e-001 -1.8088940e-001  6.4784843e-001  4.1335832e-001  9.2389826e-001  4.6777592e-001 -1.0836875e-001  2.0220438e-001 -6.8307983e-001  1.5287868e-001  2.0629118e-001  8.2996377e-003  6.7568054e-002  6.9790197e-002  8.6847283e-002  9.3311265e-001  1.5675589e-001  2.2109990e-001  3.0685766e-001  5.6123893e-001  1.7775000e-001  7.7525723e-001 -3.3710615e-001 -5.2529398e-001 -3.9204617e-001 -1.6156649e-001 -2.8650090e-001 -1.6436638e-001 -5.2708704e-001  3.2705352e-001  8.2898917e-002 -9.4900982e-002 -5.2432777e-001  2.3507933e-001  8.7591238e-002  1.2804835e-001  2.2429839e-001 -4.4593428e-001
 -7.2235141e-001  8.9793286e-002  2.9383377e-001 -8.9630161e-001 -1.7769955e-001 -1.5189954e+000 -5.3283235e-002 -6.6025127e-001  3.6713220e-001  9.3566871e-002  5.1360494e-001  5.2821192e-001 -6.2232535e-001 -1.0934174e+000 -1.0471792e+000 -6.2422754e-001  6.3230248e-001 -5.3215314e-002  7.0123171e-001  2.0092204e-001 -9.8399742e-002  2.0271755e-002  5.0211835e-001 -8.0947270e-001 -9.6381971e-002 -1.3544413e+000 -5.5466622e-001 -4.4380349e-001 -8.2939662e-001 -4.6604653e-001  1.4332385e-001  7.6045117e-002  3.4588185e-001 -7.8896412e-003  8.6499402e-002 -3.1066474e-002 -7.7370486e-001 -7.4921596e-001 -4.7067134e-001 -5.9873620e-001 -1.2454249e+000 -1.2159942e-001 -4.9106565e-002  7.7996995e-001 -3.5646468e-001 -5.9595051e-001 -6.4272542e-001 -1.0138793e+000 -7.0058015e-001  3.5545211e-001 -7.2782369e-001 -6.3765756e-001 -8.0322762e-001  4.5339483e-001  3.9252523e-001  1.1014600e-001 -6.4929153e-001  5.4096618e-001 -6.6674269e-001  9.2165707e-002 -6.6035232e-001  3.8147101e-001 -7.0281845e-001 -1.7676927e+000 -1.4331634e-001 -7.6089201e-001
  3.6663425e-002 -9.0872414e-001  1.9220617e-001 -1.8969247e+000 -2.3328891e-001 -2.8611132e-002  1.0656634e-001 -6.6778274e-003  5.7606305e-001  2.8573544e-001  4.6994789e-001  7.9579189e-001  7.7122460e-002 -6.3108677e-001 -7.5838394e-001 -4.6235607e-001 -1.6303613e-001  3.8051418e-001  8.4015501e-001 -1.0751338e-001 -4.6641601e-001 -3.2456187e-001  6.3773352e-001 -5.3602047e-001  3.4519977e-002 -7.2598131e-001 -6.1554709e-001 -1.0875480e+000 -8.4355408e-001 -8.6197953e-001 -3.3416619e-001 -1.6145897e-001 -3.0015303e-001 -9.0879946e-002 -9.9935159e-002 -6.1997322e-001 -1.1440465e+000 -7.3431819e-001 -6.6997171e-001 -9.6956692e-001 -6.2667296e-001 -2.4349625e-001  2.6232396e-001 -3.7915568e-001 -4.7352646e-001 -3.1532362e-001 -2.8715304e-001 -6.7319615e-001 -6.2147137e-001  3.4835246e-002 -6.3191038e-001 -6.4539235e-001 -3.1021749e-001  3.1135221e-001  6.0559571e-001 -3.7689976e-001 -6.1230862e-001  9.1162363e-002 -4.5278756e-001  3.5374370e-001 -3.3553979e-001 -7.2439365e-002 -1.1818861e+000 -5.4539965e-001 -1.3072148e+000 -1.7557949e-001
 -4.9797468e-002 -1.1849830e+000  5.5761803e-001 -1.0722892e+000 -5.9508678e-001 -7.5089322e-001 -5.3555217e-001  1.9712581e-001 -3.3315041e-002  1.4037972e+000  6.3820774e-001 -8.1265233e-002 -5.8927310e-001 -7.0139251e-001 -2.8695366e-002 -8.3346609e-001 -2.2991139e-001  7.2481940e-001  2.5753608e-001  4.7407071e-001 -5.0087602e-001  2.5062812e-001 -4.6490643e-001  2.3250019e-001 -5.2552977e-001  9.4409478e-002 -1.0129665e+000 -6.0942818e-001 -9.7160197e-001  5.1657799e-001  5.7334659e-001  9.2833354e-001  9.7886861e-001  4.0390922e-001  3.6212745e-001  5.8363438e-001 -7.5027383e-002 -6.9352163e-002 -9.5046069e-001 -1.0211043e+000 -4.7171968e-001 -1.0500738e+000 -1.7337613e-001 -6.6512474e-001  1.8320183e-002  6.6488432e-001  6.4580543e-001 -5.3637359e-001 -5.7366774e-001 -1.7117861e-001 -8.4346337e-001 -1.4987263e-001  7.7696155e-002  1.1520774e+000  7.4539059e-001  8.4434613e-001  1.0930665e+000  5.2424286e-001 -1.9390830e-001  2.1766425e-001 -5.2994678e-001 -3.5444850e-001  4.1106451e-001 -1.2560306e+000 -5.2124089e-001 -4.0573858e-001
  7.2958605e-001  1.4762018e+000 -7.3261568e-001 -5.4885660e-001  6.4965090e-001 -5.2904095e-001  1.7410104e-001  3.0780636e-001  1.3029790e-001 -8.4890241e-002  8.4925415e-002 -9.6540363e-001  3.0946856e-001 -2.6697317e-001  1.0193349e-001  9.8052363e-003 -4.6960644e-001 -5.4831624e-001 -1.2374658e-001  4.9186676e-001 -2.6800029e-001 -4.0743129e-001 -7.5616962e-001 -8.5757736e-001 -3.6315197e-001 -5.6606339e-001  2.9821364e-001 -5.9728517e-001 -8.6013278e-002  7.2152221e-001 -3.9034196e-001 -1.3198819e-001  1.1045508e-001  6.5709506e-001  1.8188470e-001  1.3189701e-001  8.7958272e-001  5.9337640e-001  3.4500617e-001  4.1899491e-001 -2.2956792e-001 -1.6627467e-001 -1.0596052e+000  5.8313731e-001  3.3879502e-001  4.1235748e-001  9.9678455e-001  1.3693306e+000  1.2707333e+000  7.1994305e-001  2.8801464e-001  5.2240625e-001  5.0790919e-001  2.2624657e-001  1.5362679e-001  4.7346641e-001  3.0170604e-001 -4.6772830e-002  4.4790087e-001 -1.7368557e-001  1.0860507e+000  1.8143862e-001  7.3679781e-002 -2.0073380e+000  3.3700257e-001 -5.3381962e-001
 -4.6983957e-001  3.9268018e-001 -5.2469155e-001 -3.2877316e-001  4.6017620e-001  2.1919476e-001  2.6231650e-001  1.2458233e-001  4.3829355e-001 -4.5287030e-001  3.0447626e-001 -3.9122297e-001  2.7181371e-001 -1.2442095e-001 -5.6844862e-001 -5.5446458e-001 -7.5964309e-001 -2.8596444e-001 -4.4497593e-001 -2.7065594e-002 -3.2225198e-001  1.1707429e-002  4.6418912e-001 -8.3922148e-002 -4.9091329e-001  1.8899890e-001  7.2748435e-001  9.8487388e-001  3.6083830e-001 -6.1182435e-001 -1.7407088e-001 -2.0299006e-001 -4.8809017e-002 -7.0739697e-002  3.1224031e-002 -2.3105428e-001 -4.2825845e-001  4.8087695e-001  8.0125854e-001  4.3202229e-001  1.0221488e-001 -3.2966700e-001  1.5925135e-001  5.8059740e-001 -2.4439039e-001  4.6939341e-001 -6.2499813e-002  8.0771804e-001  8.5448065e-001  3.8373010e-001 -4.1305045e-001 -3.6697650e-001  4.6146328e-001 -5.8073152e-001  6.1997648e-001  3.1839967e-001  1.1870416e-001  2.8976021e-001 -2.5135293e-002  7.4884207e-002  1.1332115e+000 -6.2304327e-001  1.6336996e-001 -4.8519952e-002 -2.0365530e-001 -2.0199205e+000
  1.2969854e-001 -6.6830890e-001  8.6260343e-002 -8.0439865e-001 -6.0913213e-001 -1.1086818e+000  2.6297217e-001 -7.2547238e-001  2.8184077e-001 -7.1829931e-001 -9.6957992e-001 -2.3291222e-001 -1.8592970e-001 -7.5197046e-001 -8.6572417e-001 -5.9732262e-001 -1.2721887e+000 -4.6482319e-001  4.6590492e-003 -5.7410007e-001 -7.8614312e-001 -6.6823170e-001 -1.7878949e-001 -5.0893282e-001 -6.2006108e-001 -1.6180628e-001 -4.6727719e-001 -8.5005240e-001 -7.0127536e-001 -1.2813654e+000 -9.9388953e-001 -3.9690942e-001 -2.1540653e+000 -1.9692950e+000 -6.2345928e-001 -9.1790789e-001 -1.1879516e+000 -7.2247431e-001 -9.0420822e-001 -4.6168514e-001 -6.3157385e-002 -6.3582792e-001  4.6302217e-001 -3.7194243e-001 -3.1265484e-001 -6.7590825e-001 -8.4137218e-001 -1.5378660e-001 -8.6453200e-001  1.6316369e-002 -4.7573562e-001 -7.6317712e-001 -2.0265033e-001 -4.7194998e-001 -6.0225469e-001 -1.5635303e+000 -8.2947437e-001 -2.4978126e-002 -1.0450220e+000 -1.8710232e-001 -8.2350601e-001 -1.7216350e+000 -5.4563019e-001  8.1260784e-001 -1.3900123e+000 -1.2481829e+000
  7.9216136e-001  4.9061577e-001  4.4885229e-001 -2.2932880e+000  3.4464179e-001 -2.2273871e-001  8.6048885e-001  4.1119673e-001  2.1372951e-001  1.5065490e-001  2.5524938e-001 -1.0607431e+000  2.9221110e-001  4.1427955e-001  2.7082836e-001  1.4437602e-001  1.1253688e+000  2.5668240e-001  2.4027953e-001  1.0816280e+000 -4.2259300e-001 -1.0796894e+000  5.5179759e-001 -5.0185894e-001  2.9509259e-001 -4.5148595e-001  8.5430963e-001 -2.0393711e-001 -8.3945999e-003 -1.8852285e-001  3.9154619e-001  1.2602093e-001 -1.1693070e-002  6.0205962e-001  4.1465336e-001 -2.4182680e-001 -3.9222329e-001  1.6849193e-001  5.8818945e-001  3.3490208e-001 -2.5440230e-001  4.1827663e-001 -6.7742648e-001  2.0110835e+000  1.1097919e-001  1.1184439e-001  5.2569786e-001  1.4255125e+000  6.8439264e-001  2.6729308e-001  1.1546163e+000  7.0258648e-001  5.2255737e-001  6.7597529e-001 -3.6754662e-001  7.0756129e-002  5.3973973e-001  8.0456119e-001  1.0887321e+000  8.7296531e-001  1.3565615e+000  1.7418847e+000 -1.7667641e+000 -7.7505754e-001  2.0428463e+000  3.4863360e-001
 -4.4345214e-002 -1.9002089e-001 -2.8116623e-001  1.6456577e-001  2.0521976e-001  2.6509411e-001 -2.3914677e-001  7.1239709e-001 -1.8567557e-001 -6.5787521e-001 -1.9632156e-002  4.4609890e-001 -3.9918390e-001  3.9953980e-001 -2.6066135e-001  2.9363109e-001  3.4169063e-001  1.8590773e+000 -2.3267013e-002  4.3947602e-001  4.1264842e-001 -3.9823291e-003 -6.0621490e-001  7.7493719e-001  2.5018786e-001  2.8616769e-001  6.8277271e-001  1.0598024e+000  1.0758399e+000 -6.0790979e-001 -4.6483987e-001  1.1495493e-001 -3.0885679e-001  3.9202842e-002  2.3236711e-001 -4.1259145e-001 -3.5933361e-001  3.9661238e-001  1.5677965e+000  5.7197014e-001  6.8388975e-001  1.0391087e-001  7.9307615e-001  4.1974074e-001  2.2924846e-001 -5.5528206e-001  6.7858189e-002  5.1353336e-001  1.0131048e+000 -1.2883629e-001  7.9110881e-001  3.4970834e-001 -6.6181656e-003 -3.7516880e-001 -8.5330066e-001 -1.6679481e-001  2.4334765e-001 -1.9658491e-001  9.0889306e-001 -6.4935823e-002  4.6595718e-001  4.2016257e-001 -6.0038057e-001 -1.6262080e-001  1.7478403e-001  1.0100846e-001
  3.9200083e-001  2.3976802e-001 -9.5334397e-001 -1.2483207e+000 -2.6985626e-001 -9.0694286e-001 -6.0933871e-001 -1.1255683e+000 -8.8255311e-001 -1.3905823e+000 -5.7406487e-001 -7.5962149e-001 -7.2355956e-001  1.0443071e-002 -2.7051764e-003 -4.1265642e-001 -8.0026506e-001 -1.0009492e+000 -9.4633353e-001 -2.1677428e-001 -9.8927041e-001 -9.9158424e-001 -6.2859839e-001  3.5253334e-001 -5.5319589e-002 -7.0742072e-001 -7.7336539e-001 -1.4044562e+000 -9.5414527e-001 -7.1218178e-001 -1.4051139e+000 -1.3392853e+000 -7.0752959e-001 -9.6138708e-002 -7.2005875e-001 -5.9370306e-001 -3.6596746e-001 -3.9815697e-001 -9.9207951e-001 -1.0049577e+000 -4.9564108e-001  3.4648064e-001 -8.8111595e-002  3.5085423e-001  3.5937212e-001  7.4690671e-001  1.2251485e-001  1.5603436e+000  3.3393505e-001 -1.8113574e-001  1.7628055e-001  1.2475131e-001 -2.3730468e-002 -2.4002240e-001 -3.5332862e-001 -1.2130883e-001 -8.8285322e-001 -1.2325742e-001 -6.8743570e-001 -1.1352433e-001 -6.7481187e-002  2.7685321e-001 -4.1021427e-001 -1.6587923e+000  3.5099718e-001  8.5313426e-002
 -3.2028602e-001  2.2745069e-001 -4.2952586e-001  7.4543467e-001  3.4837449e-001 -2.7689333e-002 -1.0472495e+000 -1.3735545e-002 -6.0213615e-001 -7.2639177e-001 -8.8331498e-001 -5.0451340e-001 -4.1056439e-001  3.6665776e-001  2.9824639e-001  8.8698971e-002  4.5439860e-001  6.5406804e-001 -1.2350467e-001 -4.3580077e-001  5.0128075e-001 -1.1770636e-002 -8.7564533e-001  4.7406156e-001  6.9887084e-002  3.0238405e-001 -1.0673333e+000 -1.4669046e+000 -5.6201117e-001  6.6345424e-001 -1.0064861e+000 -2.9790426e-001 -9.5290570e-002 -4.2268387e-001 -6.5603425e-001 -1.2478553e+000  9.7087000e-001 -6.2921479e-001 -9.3353097e-001 -1.1192992e+000  9.3521221e-001  3.9035344e-001  9.3577779e-001 -4.7521236e-001  4.3337182e-001  2.2885886e-001 -3.8308941e-001  1.2908209e-001  7.7982965e-001 -6.7825024e-001  4.7023614e-001  3.1959044e-001  2.8104451e-001 -1.9465078e-001 -5.2264263e-001 -1.6812638e-001 -4.6346986e-001 -2.7295398e-001  7.4712365e-003 -6.1545064e-001  4.5772887e-001 -3.2968073e-001  3.3518927e-002  6.4204733e-001  1.5325083e-002  1.9543258e-001
  5.4359796e-001  5.0718624e-001 -2.8288241e-001  2.0549498e+000 -1.0015494e-001 -8.3310705e-001 -6.5047170e-001 -2.4772522e-001 -5.2122903e-001 -9.4291497e-001 -7.6689635e-001 -1.2215117e+000 -2.3509751e-001 -1.7938934e-001  2.7158523e-001 -2.5465476e-001 -7.8123537e-001 -9.2346457e-001 -6.0979169e-001 -9.2118962e-001 -3.6842047e-003  8.0643585e-001 -8.7903584e-001 -3.6046937e-001 -4.2103389e-001  7.2109245e-001 -1.5013507e+000 -1.2811834e+000 -1.7706069e-001  3.1044723e-001 -8.7742570e-001 -4.2388709e-001 -1.0684400e+000 -7.6612138e-001 -8.9483616e-002 -5.2190972e-001  4.5041649e-001 -2.5012997e-001 -7.0062279e-001 -1.1266802e+000  3.8202973e-001  2.3981818e-001 -3.7653411e-001 -1.5453243e-001  6.1444178e-001  5.4379586e-001  7.4769900e-002  1.6292234e-001  3.9578453e-001  7.2321807e-002  1.6589955e-002 -5.4804492e-002 -5.1664039e-001 -5.4840359e-001 -8.9926333e-002 -2.1941119e-002  1.6707641e-002 -6.3247011e-001 -8.6310865e-002 -1.0313968e+000 -7.4166019e-002  1.8178820e-001  1.2674324e+000 -9.3603817e-001  3.0377031e-001  8.3601758e-001
  4.3352844e-001 -1.0086175e-001  4.1464292e-001  8.2412826e-001 -4.6857054e-001  8.7244871e-001 -5.2105216e-001 -2.1139900e-001 -1.1080776e-002  1.0645287e+000  2.0534251e-001  1.8010441e+000  1.7272506e-002  9.5141796e-002  7.5498438e-001  7.7508050e-001  1.4795925e+000  6.9625070e-001 -4.2475904e-001 -2.7130290e-001 -7.5526418e-001  3.0728971e-001  4.9251247e-001  1.0841028e+000  1.1090921e+000  2.7557052e-001 -6.5625970e-001 -5.7188409e-001 -1.8033704e+000  1.2138853e+000  1.0774441e+000  3.2198422e-001  1.2030824e+000  6.2563151e-001  5.5747261e-001  1.1403654e+000  1.3553280e+000 -1.5460793e+000 -1.2892568e+000  3.1389343e-002  7.7010795e-001  7.7236681e-001  1.3700300e-001 -9.1124420e-001 -2.2760992e-001  8.9020312e-001 -6.3115990e-001 -1.8518836e+000 -1.4300178e+000  5.0257650e-001 -2.6841389e-001 -5.6111340e-002 -1.6691914e-001  9.6176555e-001 -2.7175805e-001  4.1242163e-001 -1.3835291e-002  1.6746279e-001 -2.9641312e-001 -1.2255267e-001 -2.3195858e+000 -1.1957175e-001  2.4061032e+000  1.2183876e+000  4.3303919e-001  3.4498918e-001
 -1.0526748e+000 -7.9275937e-001  1.5735011e-001  5.9450798e-001 -2.6398032e-001 -9.6441168e-001 -1.1317472e-001 -4.0119182e-001 -2.3739350e-001 -4.5613875e-001 -3.5158162e-001 -6.8308445e-001 -8.0329873e-001 -9.5758292e-001 -5.4329466e-001 -4.7393962e-001 -8.6271682e-001 -6.4320893e-001 -1.0594183e+000 -2.9582957e-001 -4.0929804e-001 -1.0851443e-001 -8.9290288e-001 -8.0646628e-001 -6.3452625e-001  2.2489166e-001 -3.8794130e-001 -4.9532374e-001  1.2105014e-001 -3.4073187e-001 -6.9986147e-001 -6.0927844e-001 -9.3296705e-001 -6.1768380e-001 -9.7623475e-001 -4.2003726e-001 -5.7155835e-001  2.0314409e-001 -7.1740469e-001 -1.0837655e+000  2.7132985e-001 -5.4830716e-001 -6.1810487e-001 -1.0961147e+000  2.4383877e-001  4.4844672e-001  1.4823376e-001 -1.6162735e-001  2.2290059e-001  2.6260160e-001 -6.2763175e-002 -6.9485225e-002 -1.4924025e-002 -3.4278629e-001 -2.8438931e-002 -6.3698568e-001 -2.4074814e-001  5.7052661e-001 -5.6450617e-001 -3.9617256e-001 -3.6155114e-001  3.8931598e-001 -7.1534738e-001  6.6307664e-001 -7.3410912e-001 -3.8099013e-002
 -4.0394560e-001  3.3745664e-001  7.3423218e-001  9.8454447e-001  8.7453441e-001  4.7844985e-001 -1.6033502e-001  9.1145352e-001 -1.9424692e-001  2.9516922e-001  1.1965903e-001  7.5649322e-001  4.2988631e-001  1.3515680e+000  5.0978258e-001  9.3380545e-002  4.5746507e-002  1.5800447e+000  7.7975864e-001 -8.1461839e-001  1.3231071e+000  1.6787248e+000 -5.1066428e-001  8.1469272e-001 -3.5224420e-001  1.6957863e-001  4.3228684e-001  3.3639470e-001  6.5705556e-001 -5.1960864e-001 -1.1493882e-001 -1.3449339e-001 -1.6123188e-001 -1.0362868e-001 -5.3122852e-001 -4.4748145e-001 -4.7041093e-001  5.0015329e-002  4.4042750e-001 -3.8654061e-001 -1.6910641e+000 -2.9694373e-001 -1.4292208e-002  5.9347569e-001  2.9944889e-002  7.7127760e-002 -1.6528696e+000 -1.1264152e+000 -4.3383503e-001 -4.4611261e-001 -5.9730095e-001 -7.5670912e-001 -7.8284101e-001 -1.5178399e-002 -2.6951864e-002 -1.0385107e+000 -7.8827152e-001 -9.5784685e-001 -2.4866370e-001 -8.2236863e-001  8.7724696e-001 -5.9221254e-001  1.2040329e+000 -2.1708739e+000 -1.1245423e+000  1.6108631e+000
 -8.6979545e-001 -1.0997378e-002 -4.7286656e-001  7.7251987e-001 -6.5460085e-001  8.7088837e-001 -9.5105244e-001 -8.7704524e-002 -3.8980083e-001  3.6184767e-001  5.0139945e-001  1.1467862e+000  7.2764750e-002  1.1719486e+000  5.3192654e-001  6.2329179e-001  1.7742228e+000  1.8341400e+000  1.7326804e-001 -4.1145013e-003  3.8790432e-001  3.2554304e-001  7.8138027e-001 -4.3968700e-001  9.5442660e-001 -1.4052944e-001 -4.9927265e-001  1.8497104e-001 -3.3379912e-001  9.2401928e-003 -2.3942169e-001 -1.8023938e-001  1.1239661e+000  4.8545349e-001 -4.5011525e-001 -2.3041722e-001 -3.9645683e-002 -8.3181002e-001 -5.1680114e-001 -6.2681310e-001 -2.1037427e-001  5.2824555e-001 -2.0949774e-001  7.1692832e-001  3.3375409e-002 -3.7390719e-001 -8.0024874e-001 -4.7817686e-001 -1.0051270e-001  3.4285373e-001 -9.5492350e-001 -1.0204744e+000 -8.3825190e-001 -1.0165349e+000 -1.1545082e-001 -8.6385188e-001 -9.4678209e-001 -1.0309633e+000 -7.3322988e-001 -9.9742276e-001 -8.9031414e-001 -9.8880475e-001 -2.4728600e-001  3.1539601e-001 -8.4281605e-001  4.4042350e-001
 -1.5881715e-001 -6.7768985e-001  9.1699957e-002 -1.2609994e+000 -3.6139607e-001 -5.0120164e-001  2.3127646e-001 -1.0733698e-001  1.3797676e-001 -4.6412884e-002  5.9246258e-001  5.7823739e-001 -6.1490316e-001 -3.5551205e-001 -3.6073840e-001 -9.5651418e-001  1.0786464e-001  1.2183302e+000 -6.0173023e-001  7.3660925e-001 -5.5848736e-001  5.4427701e-001  6.9263708e-002  1.3887445e-001 -1.9630757e-002  2.0092169e-001 -4.3983494e-001 -4.5970753e-001 -4.8909541e-001 -1.1014943e-001 -4.4808198e-003  1.0320013e-001 -5.0404246e-001 -9.2355538e-002  9.5345306e-002  4.8011244e-001 -4.5626173e-001 -9.7304574e-002 -4.1078827e-001 -5.4836078e-001 -3.2538059e-001 -2.6954635e-001 -7.4033645e-001 -5.9772820e-001 -9.8909159e-001  1.1331285e+000  3.5912400e-001 -1.5724784e-001  3.0945748e-001  1.2496985e-001 -7.2348633e-001 -5.7091756e-001  4.6465053e-001  1.5645903e-001 -7.4641470e-001  3.2341920e-001  2.1424001e-001  5.9431191e-001 -3.8754138e-001  2.5610991e-001 -1.1920557e+000 -6.2972968e-002  3.0841754e-001 -1.7653537e+000  1.8461199e-001 -8.3280511e-001
  1.9183236e+000  6.1139304e-002 -5.9580461e-001  1.7389105e-001 -6.6979223e-001 -8.0027237e-001 -6.1495385e-001 -9.3397242e-001 -3.1111766e-001 -7.7739088e-001 -1.1105956e+000 -2.7367093e-001 -3.4572002e-001 -5.2434787e-001 -7.2793826e-002  3.3517192e-001 -1.6673275e-003 -1.2068137e+000  1.0619446e+000 -9.2737143e-001 -5.5493522e-001 -3.7848676e-001 -2.3706945e-001 -3.1438650e-001  6.3984889e-003 -5.6344356e-001 -1.1060294e+000 -1.6187836e+000 -9.2883247e-001 -2.8482766e-002 -8.2481025e-001 -9.2611019e-001 -1.8201833e+000 -8.1288396e-001 -1.6896726e-001  5.7731772e-002 -8.3899568e-002 -4.3605462e-001 -1.2290876e+000 -6.7915098e-001 -7.4299854e-001  3.5738940e-001  2.1321540e+000  1.0304064e+000  3.8866162e-001 -2.4129210e-001 -1.3672107e+000 -6.9569255e-001 -3.9604834e-001 -3.8863468e-001  7.7482543e-002 -6.3634100e-001 -9.1935708e-001  9.8762175e-003 -7.0173061e-002 -1.2237239e+000 -1.1159512e+000  3.7501182e-002 -1.0259436e+000 -8.0480046e-001 -8.2163910e-001 -6.2374395e-001  1.7547313e+000  7.1020395e-001 -6.7548756e-001  1.8031145e+000
  5.8456147e-002 -6.2290163e-002  2.9556154e-001 -7.5995585e-001 -2.2096080e-001 -4.2795626e-001 -8.4814891e-001 -6.6666930e-001  1.0934670e+000 -3.6601693e-001  1.9105941e-001  1.8436656e-002  3.8731380e-001 -8.2619352e-001  8.1582673e-003  1.2291674e-001 -4.9565082e-001 -1.7488695e+000 -4.0006860e-001 -1.4230623e-001 -1.2789118e+000  9.9337027e-001 -2.9839543e-001  9.5104065e-001  3.4911260e-002  7.4398212e-003 -1.0048843e+000 -1.5049287e+000 -1.6440401e+000  5.7902188e-002 -8.5518326e-001 -1.1535028e+000 -9.6177456e-001 -4.7467959e-001 -1.7546561e-001  2.8429003e-001  2.7824366e-002 -6.7522343e-001 -9.6341130e-001 -9.6125041e-001  1.1920884e-001  3.8938054e-001  6.9533954e-001  2.9443700e-001  4.3847402e-001  5.8785918e-001  9.9829648e-002  4.9077140e-001 -1.2782473e+000 -3.9582758e-001 -4.2549279e-001 -2.0946490e-001 -4.6029655e-001  1.5639545e-001  2.9082133e-001  5.2777741e-002 -6.2968274e-001 -1.9884422e-001 -2.8126223e-001 -5.2453109e-001 -7.4143397e-001 -4.2071289e-001  2.1616416e+000 -7.9597820e-001 -3.4483334e-001 -1.0683396e+000
 -1.0554865e+000  8.5374231e-001  8.6096334e-001 -1.0729312e+000  2.6364158e-001 -1.9695350e+000  1.2973945e+000 -3.6365416e-001  9.1948195e-001  4.2711172e-001 -6.5764098e-001 -8.9523284e-001  6.6213389e-001 -9.8653921e-001 -8.6623784e-001 -2.9179652e-001 -4.4895663e-001 -1.2101578e+000  5.4128981e-001  3.5004433e-001 -5.7896125e-001  5.8748934e-001  3.5929812e-001  1.0235167e+000  2.9140572e-001  1.5004311e-001  7.0955736e-001  1.3637311e+000 -2.2107223e-001 -4.3379243e-001  9.5649825e-001  1.1161652e-001  2.2647000e-001 -9.0009513e-001 -6.4233998e-001  4.5507121e-001 -5.8636140e-001 -7.6280341e-001  5.0148471e-001  4.2921744e-001  8.7777358e-001 -5.5756968e-002  8.3656255e-001 -1.6651950e-001 -4.5827947e-001  6.1220860e-001  6.1074159e-001 -4.1825379e-001 -6.7833542e-001 -3.0716982e-001 -8.9195378e-001 -8.0564258e-001 -4.3250153e-001  5.4653976e-001 -1.7774769e-002 -6.6658949e-001 -8.1991391e-002  6.1717116e-001 -5.4056716e-001  1.1631664e+000 -8.9975667e-001  3.4534102e-001  4.0679699e-001  1.8675880e+000 -6.7240533e-001 -6.1326889e-001
  9.1234640e-001  1.1529545e+000 -1.3159625e+000 -3.0568192e-001  4.9246215e-001 -1.7745294e+000  7.6756369e-001  2.7008097e-001  4.7528045e-002  3.9921320e-001  1.7054888e-001 -1.8954025e-001  1.6744489e-001 -8.6144809e-001 -8.1416655e-001 -5.7172374e-001 -7.3060514e-001  2.4215887e-001  3.6177986e-001 -1.8781585e-001  2.2737193e-001  8.2548964e-001 -1.1179770e+000 -1.8743390e-002 -4.3945974e-001  4.0402888e-001  6.2475392e-001 -1.6568814e-001 -2.2542118e-001  2.1558879e-002 -5.5803715e-002 -3.6839760e-001 -1.2130100e-001 -1.1115122e+000 -1.1375698e+000 -4.2811151e-001 -5.4065954e-001 -1.1119940e+000 -6.6984185e-001 -9.5068306e-002  7.9271539e-001 -4.4868809e-001 -2.8589525e-001 -3.9969379e-001 -4.6057262e-003  4.0142318e-001  8.8307907e-002  4.5519515e-001  1.4775354e-001 -3.9661108e-001 -3.5874808e-001 -2.5236462e-001  2.3041766e-001  8.2770650e-001  1.5317806e-001 -5.9030921e-001 -9.4147099e-002  7.1116375e-001 -2.5768372e-001  6.4358153e-002  4.6001569e-001  7.0229969e-001  1.6796555e+000 -9.6342858e-001  6.3377879e-001  1.8516570e-001
  8.9856612e-001  8.8289362e-001  2.8255741e-001 -9.8118943e-001  3.9892643e-001 -6.2999008e-001  1.0317744e+000  1.8705050e-002  5.3668546e-001  5.1251099e-001 -1.2973260e-001 -2.0561529e-001  6.3483198e-001 -5.6635238e-001 -8.3857998e-001 -6.6698838e-001 -4.0017833e-001  3.8923197e-001  8.0304419e-001  3.1829125e-001 -9.1098444e-002  3.3495104e-001 -4.1783882e-001  6.6500574e-001 -3.7056140e-001  4.1485513e-001  1.2629387e+000  8.9444728e-001  2.0993391e-001 -2.8317914e-001  8.1350113e-001  3.1156594e-001  2.3852605e-001  1.8023450e-001 -3.4507180e-001 -6.3617738e-002 -3.1888023e-001  3.9690950e-002  7.6436758e-001  7.8386064e-001  3.5402305e-001 -3.7393678e-001  1.8221800e-001  2.9342439e-001 -1.7234628e-001  4.1231192e-001  4.2810751e-001  8.4204747e-001  6.6150962e-002 -4.7337842e-001 -5.2246840e-001 -3.6661573e-001  2.0714280e-001  5.1581145e-001 -7.0071483e-002  5.9500253e-002  4.5126192e-001  6.9877429e-001 -3.9001034e-002  7.6283119e-001  3.5280415e-001  6.7172679e-001  9.5586525e-001  6.0464552e-002  7.6018401e-001 -1.6402953e+000
  1.2413535e-001  2.7824256e-001 -3.0348907e-001 -6.8147730e-001  3.4202522e-001 -8.7041462e-001  2.9875312e-001  9.2458946e-002  5.4378427e-001 -1.1191853e-002  1.7989628e-001  9.0858632e-003  4.9639652e-002 -5.1054720e-001 -1.0840608e-001 -1.3681772e-001  1.4593435e-001  5.7057502e-001 -1.3604387e-001 -5.9029257e-002 -1.3459631e-001 -6.8019818e-002  1.1029153e-001 -3.2959280e-001 -1.5830006e-003 -8.9975621e-002  5.0155238e-001 -1.3420241e-001 -5.3959457e-001  3.0170163e-001 -2.7811848e-001 -7.6047508e-001 -9.0315264e-003  4.9288591e-001 -6.7010459e-001 -5.4534452e-001  3.3241996e-001 -1.2108864e-002 -1.1270336e-001 -2.5723306e-001  3.4958650e-002  4.9584981e-002 -4.0450448e-001  8.1137270e-001 -3.9844381e-001  1.3105276e+000 -2.3614031e-001  9.7353528e-001  3.0398478e-001  3.9878204e-001  8.7308707e-002  1.8353403e-001 -9.7377718e-002  2.1963856e-001 -1.0723693e+000 -4.5903699e-002 -2.5175709e-001  3.5292614e-001  6.5476648e-002 -6.0955980e-003 -1.8071671e-001  5.5356268e-001  3.7300755e-002 -9.5175392e-001 -3.5996015e-001 -1.1430856e+000
  1.1498816e+000  7.1665868e-001  6.7582101e-001 -2.4763007e-001  2.9471081e-001 -3.3387291e-001 -1.9884814e-001 -1.3833016e-001  3.3543016e-001  1.5616828e-001  3.4868666e-001 -2.8656112e-001  8.7260014e-001  8.8117890e-002  1.6045502e-001  4.5198643e-001  4.6957399e-001  7.5397943e-001  3.1445847e-001  2.3945752e-001 -5.2355680e-001 -1.5727568e-001  5.5200655e-001  2.3256293e-001  1.5501448e-001  7.3352876e-001  4.9059509e-001  8.3851577e-001  2.6073284e-001  5.8687844e-001 -2.7644110e-001  3.0941445e-001  2.2786491e-001  6.7552310e-001  3.1528174e-001 -6.1184192e-002  7.4686624e-001  1.0333772e-001  9.0198057e-001  1.3738816e-001  4.6365793e-001 -1.6555686e-002 -3.9338280e-001  5.6860184e-001  7.2407582e-002  6.4558184e-001  1.2366400e-001  2.4098822e-001 -1.1334599e-001  2.2233217e-001  6.4927320e-001  2.6360690e-001  1.6265417e-001 -1.3228648e-001 -1.1269564e+000  4.7902000e-001 -5.7730095e-003  3.1846838e-001 -1.7576799e-001 -2.3018302e-001 -3.2617833e-001  3.4238451e-001 -3.5458383e-002  3.4205022e-001 -6.0206335e-001 -9.7929886e-001
  1.0858644e-001  4.9713447e-001  2.6370685e-001 -6.0282146e-001  4.6029716e-001  1.9276802e-001  6.7919639e-001  5.8175949e-001  8.9384813e-002  3.5176562e-001  3.4623217e-001  2.6627777e-001  2.7593133e-001  3.1881883e-001  4.0145395e-001  1.3592859e-002  4.6200509e-001  7.6489136e-001  4.2463260e-001  6.9465001e-001  2.8152993e-001 -8.1313636e-002 -1.1743607e-001 -5.9718887e-001  7.7022877e-002  1.7362711e-002 -5.0054287e-003  3.6287752e-001  3.3183167e-001  9.6152722e-002  5.3320083e-002  6.3960415e-001  5.6910284e-001  4.4743936e-001  2.3856399e-001 -3.4498971e-001  8.4874195e-002  6.2788565e-001  7.0715830e-001  2.2835830e-001 -5.7256165e-001 -3.0647250e-001 -1.7355481e+000  3.6497496e-001 -3.5674010e-002  5.0357981e-001  4.9831218e-001  1.0338795e+000  1.1335510e+000  7.4437761e-002  1.7715228e-001  1.3172264e-001  5.8772844e-001  3.3271250e-001  6.5202132e-001  2.2964768e-001  5.3576393e-001  4.3683252e-001  4.3351459e-001  7.7344747e-001  7.9626869e-001  6.9552532e-001 -7.5411689e-001 -8.3609383e-001  7.6452584e-001  1.7956547e-001
  6.6149075e-001 -1.5334685e-001  1.1845204e+000  3.7432702e-001  4.3867246e-001  2.6172847e-001  8.8360598e-001  4.4023924e-001  6.6115276e-001 -1.4037288e-002  1.1173761e-003  4.6518548e-001  2.7687002e-001  3.7850022e-001  5.3353802e-001  2.0552512e-001  1.0939336e-001  5.7861172e-001  6.9050775e-002  2.2543476e-001  2.9771768e-001 -2.7537096e-001 -1.5437430e-001 -2.3611154e-001  2.5862965e-001 -3.4011450e-001  2.0261251e-001 -8.3496541e-002 -4.7010995e-001  2.6599721e-002  1.1838180e-002 -2.5988640e-001 -3.3202330e-001 -1.4351463e-001 -7.7251914e-002 -9.1294978e-002  2.5655816e-001  1.7860451e-001  1.5358786e-001  3.7533489e-001 -1.2727354e-001  2.3445740e-001 -7.7557623e-001 -7.3011181e-002 -4.5088284e-001  7.1899627e-001 -1.7077330e-001  1.1664689e-001  5.1536134e-001  5.8329895e-001  3.7535109e-001  7.9652440e-001  7.1372795e-001  1.9058197e-001  1.9039069e-001 -3.2469790e-001 -3.3678102e-001  3.1613632e-001  5.7716627e-001  5.4902892e-001  1.9373890e-001 -1.4797686e-002 -2.9168414e-001  5.5347015e-001 -2.4061839e-001 -1.0215852e+000
 -1.4888941e+000  9.9731865e-001 -1.6306028e+000 -8.4678099e-001  1.8470164e-001 -1.2239917e-001 -6.0381918e-001 -5.5758222e-002 -4.8088733e-001  1.7712683e-001  6.6305024e-001  1.4483530e-001 -2.1023373e-001 -2.2069415e-001 -1.0708274e-001 -8.4110646e-002  4.1846453e-001  4.1423959e-001 -1.0969181e-001  3.5532989e-001 -1.2492073e-001 -1.4718044e-001  5.4015734e-001  1.0930344e-001  3.0848766e-001  1.4237011e-001  2.8449668e-001 -1.4715857e-002  1.9704811e-001  6.0254662e-001  3.7535234e-001  3.5868565e-001  1.3914069e+000  9.4503585e-001 -1.1202350e-001  1.4211930e-001  1.8584691e-001 -5.2614085e-001 -3.3254691e-001 -6.9616566e-001  1.4807251e-001 -8.8351731e-002  4.5913667e-001 -1.0150287e-001  2.9145037e-001 -3.4430740e-001  7.6764713e-001  7.1141134e-001 -6.0667324e-002 -9.1976654e-002 -2.8006142e-001 -5.0458276e-001 -5.8727655e-001  3.6223644e-001 -4.9548893e-001  1.8600650e-001  2.7412675e-001  1.7460116e-001 -5.8429793e-001 -4.9087077e-001  2.6369947e-001  6.3808285e-001 -2.6647136e-001 -1.2631647e+000  1.1328081e+000  1.7059828e+000
  3.1632793e-001  3.8508855e-001  3.4672576e-001  7.1830817e-001  9.3500155e-001  7.0633201e-001  1.4078371e+000  1.1937675e+000  5.7532955e-001 -5.8144708e-001 -9.0673912e-001  3.4532303e-001  4.7061654e-001  6.2076829e-001  1.7695139e+000  1.6796545e+000 -2.9809106e-002  1.4723358e-001  2.9753469e-001  4.4771699e-001  2.1320785e-001 -1.4750923e+000  6.8698644e-001  3.4898083e-001  1.0234115e+000 -3.4527508e-001  8.1673380e-001  7.4008451e-001  5.0002642e-001  2.0171638e+000  3.1782690e-001 -1.6118203e-001  9.9465559e-002  8.0703159e-002  6.9451942e-001  5.0307270e-001  2.8191795e+000  8.2586287e-001  6.4832780e-001  9.4268716e-001  7.0601669e-001  1.5623447e+000  1.2560187e+000 -6.2014883e-001 -6.6367995e-001  5.0016812e-001  6.3502947e-001  1.8428044e-001 -8.0090370e-002  1.3710927e+000  2.0665467e+000  2.2614374e+000  6.4851945e-001  7.6986844e-001 -6.5690821e-001 -1.0171993e+000 -6.4214201e-001  6.0335088e-001  1.3594534e+000  5.4816093e-001 -3.9891813e-001  9.0479543e-001 -3.2848590e-001  2.1336000e+000  1.1089262e+000  1.5699472e+000
  2.2428590e+000 -3.3426015e-001  3.2630455e-001  1.3195467e+000 -1.2734328e-001  2.5732337e+000  6.0991443e-001  8.3298044e-001  1.7497673e-001 -1.1036680e-001  1.3096183e-001  1.3199226e+000  7.1187629e-002  6.9886635e-001  3.9475305e-001  6.8048799e-001  3.1267867e-001 -1.1386045e-001  4.3289030e-001  6.1927573e-001  1.0142267e+000 -5.0867172e-002  2.1422813e+000 -3.2018788e-001  5.9102593e-001 -4.7982345e-001  5.0755835e-001  1.2542067e+000  1.5951125e+000  3.9183745e-002  3.1466392e-001  5.7745076e-001  2.8417177e-001  1.4517128e+000  5.0722879e-001 -1.3855421e-001  8.0194653e-001  1.7707404e+000  1.8363585e+000  1.0766463e+000 -3.6757735e-001  3.4213011e-001 -1.1944261e+000  2.0675320e+000  3.8948122e-001 -6.4077078e-001  3.8178966e-001 -3.4513458e-001  4.6526129e-001  8.7214244e-001  1.4370699e+000  1.2066407e+000  6.3784212e-001  1.4391976e-001 -1.5134878e-001  5.5662917e-001  6.1822732e-001 -2.2151196e-003  1.3422010e+000  3.0658460e-001  4.2235934e-001  3.3001104e-001 -4.7318528e-001  5.8252498e-001 -2.3556693e-002  4.4697459e-001
  6.5062408e-001  6.7981991e-001  2.9115218e-001  7.7820121e-002  1.7312532e-001  1.8883941e+000 -4.1704310e-001  2.8089156e-003  9.8915076e-002  3.5863512e-001  2.1510447e-001  1.1980463e+000  5.4062053e-001  6.8737913e-001  4.8145837e-001  1.6933665e-001  6.2211251e-001  6.9059859e-002 -3.3412414e-001  2.4386634e-001  2.7381972e-001 -1.0539423e+000  2.6140315e-001 -1.1777319e+000  5.4686586e-001 -8.6496283e-001  3.1121661e-001 -2.6853727e-001 -1.5296005e-001  5.9334058e-002  5.3198617e-001  6.4883199e-001 -9.3522224e-002  4.2715508e-001  6.1275200e-001  7.4272844e-001  6.1913272e-001 -2.2565258e-001  6.0151558e-001  4.3006904e-001 -7.0354973e-001  1.3113004e-001 -8.7537267e-001  6.2364779e-001 -5.3890292e-002 -3.3434189e-001 -3.7419476e-001 -1.5535449e-001  4.8496005e-001  1.1617201e+000  7.7523775e-001  1.1787304e+000  8.9179611e-001  2.5685970e-001 -6.4377712e-002  1.0379192e+000  7.6129021e-001  3.2439676e-001  7.1763431e-001 -3.4150032e-001  7.3936093e-001  1.2951008e-001 -7.9622261e-001  5.7932970e-001  8.4856573e-001 -9.8255868e-001
  8.3490940e-001 -1.0249041e-001  9.4372938e-001  3.5648969e-001 -1.7504402e-001 -3.4306890e-001 -3.3736976e-001  1.8066843e-001 -8.1894353e-002  5.9026490e-001 -3.4302618e-001 -5.9469082e-001  6.2228441e-001  1.6707508e-002 -8.5758870e-002 -3.6153482e-001 -3.0277251e-001 -6.7432253e-001 -1.2534503e-001  5.2863792e-001 -4.9686298e-001 -4.2749610e-001 -9.8386661e-001  3.9560400e-001 -3.5327755e-001  1.3535276e-001 -3.1623864e-001 -3.4471637e-001 -5.1492826e-002 -2.6888344e-001  1.1094606e+000  1.0808020e+000 -4.9432566e-001 -6.5235070e-001  1.1265410e+000  9.5213258e-001  1.6772524e-001  5.6321176e-001 -2.2072483e-001 -3.0434358e-001  1.6167384e-001 -3.4641888e-001 -5.2896609e-001 -4.4729089e-002  1.6667367e-002 -7.9187919e-002  1.7378711e+000  1.4509511e+000  8.6437802e-001  6.0826348e-001  3.8423339e-001  5.1024241e-001  5.1608330e-001  1.3926438e-001  7.0590382e-001  5.3146707e-001  8.6058811e-001 -1.3219545e-001  4.3952676e-001 -4.3391161e-001  5.1041155e-001 -5.2580468e-003  1.2968864e+000  2.1622951e-001  8.2150602e-001  3.5935917e-002
  1.1566729e+000  3.4122119e-002 -1.2718155e-001  5.4055845e-001 -2.2979130e-001 -9.3621541e-002 -6.4841348e-001 -3.0739476e-001 -1.1712283e-001 -3.1370488e-001  3.5016597e-001 -8.2982792e-001  4.6372080e-001  1.9004617e-001 -1.4336145e-001 -1.7576026e-001 -1.2637917e-002 -3.3795442e-001  2.0981813e-001  8.5552651e-001 -2.0940622e-001 -8.1500744e-001  9.4464692e-002 -4.7854643e-002  3.7080416e-001  7.8433584e-002 -1.0825045e-001 -1.0321457e+000 -1.1616969e+000  9.3181062e-002  6.5902783e-001  1.5685374e-001  6.0701471e-001  1.2090881e+000  6.0602347e-001  2.1491087e-001  5.4454660e-001 -3.5021628e-001 -5.5190764e-001 -3.4116213e-001 -1.1073083e-002  5.2063633e-001 -3.6246309e-001  5.0568664e-001  3.3700079e-002 -1.0202223e+000  1.6860122e+000  7.9839730e-001  1.5782560e+000  6.6380554e-001  5.8573835e-001  6.5942936e-001  9.2125254e-002 -1.1927115e-001 -4.4398191e-001  5.1910899e-001 -4.6283201e-002 -2.6233164e-001  7.5690776e-002 -9.8836517e-001  2.7628733e-001 -6.7328136e-001 -9.1083957e-001  7.5400719e-001 -1.7543895e-001  1.0197526e-001
  7.2093949e-001  7.3122462e-003  6.0663595e-002 -5.5097377e-002 -1.6770553e-001  4.6058556e-001 -4.7551187e-001  2.4505950e-001 -1.2374043e-001 -6.9573501e-001 -3.2105211e-001 -7.8853707e-001  2.9828264e-001  1.4364052e-001  1.6948088e-001  2.5334716e-001  1.1477852e-001 -2.8899670e-001  2.6075049e-001  3.1905224e-001  6.4918366e-002 -2.9541713e-001  3.5649184e-001  6.5229137e-001 -1.6200507e-002 -5.3962278e-001  1.6567217e-001  9.3732250e-002 -9.4921283e-002 -9.5851380e-002  1.2954443e-001  1.7061225e-001  1.4222544e-001 -3.5886830e-001  2.7655125e-001 -2.7557241e-002 -1.4775851e-001 -3.7514519e-001  3.7359042e-001  3.4130566e-001  2.0989340e-002  1.7748609e-001  4.1509772e-001  3.1667127e-001  5.6183855e-002 -1.1331755e+000  1.0777814e+000  1.0303786e+000  1.3443488e+000  3.2532389e-001  2.3199463e-001  2.2252513e-001  2.0541812e-001  2.1301878e-001 -9.9506382e-002  5.4874738e-002 -1.8309460e-001 -1.7680554e-001  3.7178663e-001 -2.1851673e-001  8.8062744e-001 -5.3501600e-002 -5.8527956e-001  5.8686138e-001  2.8054043e-001  5.1954695e-001
  1.0663957e+000  7.7840357e-001  6.6251828e-001  9.6384200e-001 -2.7092710e-001  6.1067820e-001 -8.9067337e-001 -1.2603366e-001 -4.2733073e-001  1.0012456e-001  5.5648262e-001  9.5931304e-002 -8.2724168e-002  4.6794866e-001  6.5271348e-001  7.2337202e-001 -7.4231219e-001  1.0983007e-001  9.3056408e-002 -4.3747388e-001  3.0722380e-001 -7.4271228e-001  1.3011857e-001  3.2355563e-002  1.1244504e-001  2.5223863e-001 -1.5141199e-001 -4.9638288e-001 -3.5926885e-001  8.6875224e-001  5.5288253e-001  4.2043377e-001  2.6631533e-001  7.6525907e-001  2.1781891e-001  4.6271340e-001  1.2314516e+000  1.1948876e-001 -6.5310624e-001  1.2625614e-001  1.1122551e+000  4.8514399e-002 -5.1270939e-001 -6.8130700e-001  9.9301285e-002  3.2290944e-001  8.2888660e-001  1.4232645e+000  1.0783567e+000 -5.1835028e-002  9.2305929e-001  1.2865793e+000  4.6795410e-001 -2.1128516e-001  1.1680131e+000  7.9083207e-001  3.5962026e-001 -3.1560587e-001  5.4737452e-001 -8.4513010e-001  6.8556249e-001  3.0565528e-001 -1.6150203e-001 -1.0522118e-001  4.0013952e-001 -4.0952003e-001
  3.9317997e-001  2.1717181e-001 -6.2459132e-002  1.1096477e+000 -5.2578536e-002  3.6812472e-001 -1.0219962e+000 -8.5714142e-002 -3.3494139e-001  8.8505061e-001  3.8185279e-001  7.1524108e-001  3.9293543e-001  2.0569006e-001 -3.3424900e-002  4.2261999e-001 -7.6499571e-001 -2.4536120e-001 -5.7969106e-002 -2.4093506e-001  1.4910970e-001 -1.3806971e-001 -9.6607793e-001  8.7603356e-001  6.7166052e-002  4.6109838e-001  3.8680406e-001  6.6496349e-001 -1.9597809e-001  6.6698601e-001  1.6081295e+000  6.6454231e-001  1.0414205e+000  2.1553667e-001  4.3533342e-001  1.2866339e+000  8.2565160e-001 -3.2961997e-001  1.4769865e-001  4.1382026e-001  9.4853035e-001 -3.9317766e-001 -4.5994781e-001 -1.6401755e+000  1.2770139e-001  3.1701364e-001  2.6489211e-001  7.7537472e-001 -2.5728967e-001 -3.6961600e-001  2.2445667e-001  9.7943028e-002 -1.6851610e-002  3.3418299e-001  2.5976356e-001  3.1822428e-001  4.3805429e-001  4.4947153e-001  4.3482907e-002 -5.5211448e-001  4.8090680e-001  3.3538895e-001  9.9357523e-001  3.8956313e-001  6.1848969e-001 -1.0688548e+000
 -2.0994364e-001 -1.6521654e-001  3.3980264e-001  1.0730373e+000 -4.2325157e-001 -1.0236121e+000 -7.7387650e-001  2.4313354e-001 -3.4796905e-001 -1.0675372e-001 -1.1801400e+000 -7.3334771e-001  2.6339696e-002 -6.2962827e-001 -9.8483494e-002  1.4414926e-001 -1.0001162e+000 -7.0870191e-001 -4.4662107e-001 -1.1436753e+000  1.4519795e-001  3.5859959e-001 -1.5299821e+000 -2.7274360e-001 -3.6900156e-001 -3.2183395e-001 -4.7085550e-001 -1.5278092e-001 -3.9236078e-002  1.2961100e-002 -3.4837660e-003 -6.8953594e-002 -2.9827427e-001 -8.5480615e-001  1.6099836e-001  1.3574474e-001 -1.1528092e-001 -8.7283529e-001 -4.7761311e-001 -6.7950488e-001  1.8904279e-001 -1.5887630e-001 -4.3656596e-001 -1.7055392e+000 -3.5871091e-002  4.4546123e-001 -3.1332112e-001  1.3183064e-003 -3.1121744e-002 -2.3844971e-001 -2.1930846e-001  1.0582073e-001 -1.6928641e-001  4.7197667e-001  4.3251132e-001 -2.5125412e-001  2.6130773e-002  6.1497235e-002  2.2627023e-001 -3.3630504e-001 -4.7956352e-001 -7.7270335e-002  6.5491689e-001  2.4425982e-001 -5.1376882e-001  7.5512616e-001
 -7.2697836e-001  3.9399785e-001 -5.4789366e-001  1.4080927e-001 -1.3017030e-001 -1.0920769e+000 -1.0405722e-002 -2.6466023e-001 -4.0110459e-001  3.1896093e-001 -3.0313369e-001 -2.9772172e-001 -1.1935454e-001 -4.7386376e-001 -2.0386075e-001 -3.1684418e-001 -5.3616158e-001 -3.6573719e-001 -2.5698057e-001 -3.5570985e-002 -6.8220709e-001  6.4668066e-001 -4.8387440e-001 -2.5654368e-001  1.6339064e-001  2.1712209e-001 -3.5620655e-001  2.0375176e-001  3.2215193e-001  2.0710576e-001 -2.0958290e-001 -2.3140343e-002 -2.5004174e-001 -5.9900559e-001  2.5553489e-001  1.0873161e+000  1.9735105e-001 -9.6149709e-002  6.9115290e-003  2.1863669e-001  3.5500901e-001  1.7666112e-001  1.7751708e-001 -8.7640587e-001  5.3002977e-002  2.4465866e-001  2.7046347e-002 -3.4615098e-001 -1.7162331e-001 -7.9571460e-002 -3.3083615e-001 -3.7041786e-004  2.7669651e-001  7.3898129e-001  5.6695160e-001  2.0976533e-001  4.4964632e-001  3.6501758e-002 -3.1632758e-002  1.7197305e-001 -1.3171466e-001  5.4338449e-001  1.3106679e+000 -1.0719850e+000  2.8591913e-001  7.4026494e-001
  2.1633465e-002 -2.7611601e-001  6.3253624e-001  2.7338001e-001  1.9461809e-001  1.5425257e-001  2.8913321e-001  3.9637423e-001  2.1546591e-001 -4.1478176e-001  1.1166577e-001 -5.6515904e-001  2.1432046e-001  2.5814660e-001  9.5960694e-001  7.1482121e-001  4.0498553e-001  4.3469883e-001 -4.5685255e-002 -8.0332688e-001  3.6137056e-001  3.4070367e-001 -7.2656444e-001  1.8076805e-001 -1.1406163e-001  1.4040850e-001  1.9864551e-001  1.1197169e+000  7.8175810e-001  4.1512354e-001 -8.6370710e-001 -2.4476055e-001 -8.4984434e-001 -4.7367560e-001 -1.2657006e-001 -6.5188522e-001  6.2346679e-001 -9.1015904e-002  1.4150857e+000 -5.7783465e-002  3.4052272e-001  2.0098272e-001  5.4840227e-001 -4.5497587e-001  7.4408145e-002  1.9956912e-001 -5.6827801e-001  6.9595570e-002  4.3660944e-001 -5.8262851e-001  6.5138841e-001  8.5641626e-001  9.1607884e-001  2.0911936e-002  3.1114449e-001 -5.7064580e-001 -3.1653399e-001 -1.0993453e-001  3.4079709e-001  4.4670665e-001  2.4553650e+000 -1.0329985e-001  3.3308944e-001  2.8850875e-001 -3.3100648e-001  4.0194875e-001
 -1.9320545e-001  1.5937384e-001  5.1857790e-002  6.5794312e-001  2.7431021e-001 -4.8424787e-001  5.2509608e-002  1.6619333e-001 -3.0001291e-001  3.2791274e-001  7.6442249e-001 -3.1969763e-001 -3.4992820e-001 -2.3674377e-001 -4.1038297e-001 -2.9319054e-001 -8.5413173e-002  1.3627176e-001  2.2142813e-001 -5.2263995e-001  3.6918469e-001  3.7495519e-001 -3.9863660e-001  5.4434819e-001 -4.8064902e-001  2.0778077e-001  7.3087508e-001  1.5681392e+000  1.2918786e+000 -3.5843066e-001  3.9104543e-001  3.5946765e-001  4.2293863e-001  3.2199820e-001 -4.2680608e-001  2.3491787e-001 -1.0114540e+000  1.1014114e+000  1.4629937e+000  5.1622321e-001  5.4722826e-002 -7.7286866e-001  6.7296307e-001 -1.2552299e-001  3.3156416e-001  3.8981081e-001 -3.3554591e-001 -1.6135718e-001 -7.1406762e-001 -4.5377144e-001 -3.4514856e-001 -3.1715266e-001 -1.0382963e-001 -5.3043946e-002 -8.1911857e-001  1.4042784e-003  1.8036905e-001 -2.3492150e-001 -3.3722314e-001  2.2533367e-001  6.4546387e-001  6.1928917e-002 -3.2121416e-001 -1.3010948e-001 -1.1692748e-002  4.7779865e-001
 -8.9938024e-001  1.8858259e-001  1.9863201e-001 -9.7384916e-002  5.9706437e-001  5.7674946e-001  6.7199453e-001  3.2432682e-001  1.0949979e-001  3.1075208e-001  8.7146199e-001  1.0267085e-001 -3.5932536e-002  7.6053713e-001 -1.7269502e-001 -3.1817447e-001  4.5748269e-001  4.6239722e-001 -4.0795342e-001  6.2111780e-001  1.0519707e+000  4.2738780e-001  1.2561429e+000  3.7100225e-001  1.1549580e-002  1.4728736e-001  9.5873303e-001  9.8297006e-001  1.4903751e+000 -9.5057716e-001  3.9591974e-001  4.3009426e-001  3.1540447e-001  5.5477209e-001  7.3775847e-002  3.8580980e-001 -1.3350157e+000  1.1611391e+000  9.2399424e-001  1.1120606e+000 -4.8130101e-001 -1.4946000e-001  2.4160874e-003  1.3442422e+000  4.6204044e-001  7.9755078e-001  1.9969355e-001 -5.7912409e-002  2.2935475e-001  4.6831884e-001 -1.8571853e-001 -1.9307867e-001 -3.2128701e-001 -7.8361092e-001 -4.9256472e-001  7.3843365e-001  5.8493772e-001 -1.5833619e-001  2.9329846e-001  4.3975386e-001 -8.3182129e-002 -1.4102860e-002 -2.0174005e+000  8.1900821e-001 -2.6856570e-001  9.3349382e-001
 -1.1111743e+000 -6.4341068e-001  1.0718685e+000 -3.8441651e-001  7.6246507e-002  7.6575504e-001  1.7427462e-001  1.0462728e-001  3.2649476e-001 -1.8315575e-001  1.2114500e-001 -1.0406062e-001 -8.0392083e-002  8.2652420e-001  3.8766174e-002  3.7189267e-001  6.9574651e-001  1.3475564e-001  1.3711854e-001  2.4330530e-002  3.7027236e-001  1.2894382e-001  1.4128580e+000 -2.7576123e-001  2.8004968e-001 -8.4720217e-002  1.3789797e-003  9.7733351e-002  5.7633261e-001 -8.2225638e-001 -5.8823251e-001 -4.6890299e-001 -1.0128209e-001  2.2235512e-001 -2.3266916e-001 -3.4395168e-001 -6.9203083e-001  7.9705421e-001  1.4345903e-001 -1.0890065e-002  3.9298304e-002  1.7001844e-001 -3.1444369e-001  1.3864516e+000  4.1110131e-001 -4.9347328e-001 -7.6130308e-001 -3.0500542e-001 -5.2444278e-001  4.9562864e-001  2.4670888e-001  3.1276802e-002 -3.9905835e-003 -5.1557661e-001 -7.0166547e-001 -2.4828286e-001  5.9405718e-002 -2.8294072e-001  1.6706794e-002  1.0299198e-001  2.2385092e-001 -3.7891045e-001 -1.3695303e+000  1.0940305e-001 -9.6081525e-001  7.7074600e-001
  1.0474415e-001 -8.5168031e-001 -6.7905943e-001 -7.0371152e-001 -1.5520248e-001 -3.7734899e-001 -3.9489644e-002 -5.0637212e-001 -2.4549967e-001 -6.4301931e-001 -4.3095963e-001 -1.2319735e+000 -3.3936578e-001  4.4872970e-001  2.4755454e-001 -8.9632662e-002 -8.4234322e-001 -1.3264461e+000 -5.8589633e-001 -5.5154108e-001 -8.0920119e-001 -3.0648253e-001  5.9685583e-001 -1.3868643e+000 -4.4788631e-001 -6.8788889e-001 -5.4748870e-001 -8.8726666e-001 -2.8226367e-001 -4.1164912e-002 -1.1057742e+000 -8.0598567e-001 -2.3846385e-001 -9.8840828e-002 -5.9589872e-001 -8.2280660e-001  1.7567309e-002  2.5915090e-001 -7.9562749e-001 -7.2326962e-001 -8.2293496e-001 -2.1837290e-001 -1.0960244e+000  1.0105549e+000 -5.5168942e-001 -6.7548095e-001 -5.6515119e-001 -6.3646611e-001 -6.9032486e-001 -1.7658747e-001 -1.1086872e-001  1.4895745e-001  4.3767057e-001 -2.5703952e-001  7.8018566e-002 -3.4609217e-001  3.7525152e-001 -4.9340308e-001 -2.5439894e-001  3.9382665e-001  7.0249180e-001 -3.0968247e-001 -1.2938001e+000 -8.7251910e-001 -4.5610456e-001 -2.0468530e-001
 -1.5002163e-001 -1.7126292e-002 -1.2575349e+000  3.1352945e-001  2.1645730e-001  4.3106642e-001 -1.6254402e-001 -6.9522041e-001 -7.4810291e-002 -6.2473784e-001 -8.8253359e-001 -5.1183840e-001 -5.1994422e-001  1.4053001e-001 -2.7993523e-001 -1.5779450e-001 -1.3303704e+000 -8.4262393e-001 -2.9811359e-001 -3.9172444e-001 -1.3824467e+000 -4.7708280e-001 -4.3398363e-001 -3.5053208e-001 -8.3861803e-001 -5.5577338e-001 -8.5730434e-002 -1.0219098e+000 -1.0573963e+000 -6.2341070e-001 -5.1988577e-001 -3.1512177e-001 -8.6888457e-001 -8.1792205e-001 -3.9515585e-001 -6.7789926e-001 -3.3953841e-001 -7.3180542e-001 -8.4789371e-001 -4.3889727e-001  3.4335146e-001 -9.0959115e-001 -5.2234293e-001  1.5292647e-003 -5.6827846e-001 -3.4838209e-001 -1.5452013e-001  6.7738391e-001 -7.2762412e-001 -1.2747763e+000 -5.8289670e-001 -9.7721449e-001 -1.7092921e-001 -2.1223009e-001 -6.4212654e-001 -1.0629589e+000 -5.7009791e-001 -3.3318298e-001 -5.1604413e-001 -1.0828546e+000  1.0339639e-001 -6.2461473e-001  1.1450847e-001 -4.7028951e-001 -6.1221741e-001 -5.4787219e-001
