# Supplementary material for: Resting-State Temporal Synchronization Networks Emerge from Connectivity Topology and Heterogeneity
Source: PLoS Comput Biol. 2015 Feb 18;11(2):e1004100. doi: 10.1371/journal.pcbi.1004100 (PMC4333573; doi:10.1371/journal.pcbi.1004100)
Supplement: S1 Dataset — Each volunteer underwent two scanning runs (blocks). For each recording session (subject and run), BOLD time series were averaged over the corresponding 66 brain regions of the brain atlas. Each file subXblockY.txt contains the time series of all 66 brain regions from subject X and run Y. The labels of the brain regions are contained in file ROIs_Labels.txt. (ZIP) [file pcbi.1004100.s006.zip › DataSet S1/subj13_block1.txt]

 -8.4569959e-002  4.8494492e-001  2.5222662e-001 -3.5062649e-001  3.2531287e-001 -2.7526686e+000  3.3057460e-001  7.4951413e-001  4.4307052e-001  2.3005703e-001 -1.0456596e+000 -1.1966680e-001  4.1084530e-001 -6.4841501e-001 -3.5581632e-001 -1.8368272e-001 -2.3479024e-001 -8.9239517e-001 -1.1374892e+000 -4.4928431e-001 -1.0272967e+000 -5.0540382e-001 -1.2402337e+000  1.0585162e+000 -1.7068920e-001  8.0062030e-001  1.1482837e+000  8.7151036e-001  1.1980718e-001 -9.0391370e-001 -1.3789435e-001 -2.3308446e-001 -1.9827295e+000 -1.1965730e+000  9.1028496e-002  1.9994588e-001 -3.1865223e-001  7.5303466e-001  1.0919601e+000  9.1049354e-001  3.4024158e-001 -2.2269396e-001  1.7503576e+000 -4.5132428e-001 -3.2525901e-001 -4.9191304e-001 -2.3747598e-001 -9.8601511e-001 -6.5678913e-001  3.1776764e-003 -5.8631198e-001 -4.2647911e-001 -3.0010894e-001  6.4156620e-001  1.4638167e+000 -8.6291626e-001  8.3772860e-001  2.1706498e-001  9.3131183e-001  4.9690201e-001 -1.8149378e+000  4.8606055e-001 -5.7748462e-001 -2.7317265e-001  8.9118883e-001 -1.0315933e+000
 -5.1833371e-001  2.1005293e-001  4.5092346e-001 -1.7514232e-001  2.0708052e-001 -2.0806184e+000 -3.5508977e-001  8.2514203e-001 -2.7031956e-002  1.1769786e-001 -5.3023734e-001  6.7428989e-001  4.5623925e-001  8.1083867e-002 -4.9918312e-002 -2.3405031e-001 -3.5311232e-001 -4.1682717e-001 -9.7746372e-001 -7.2400760e-001 -4.2049842e-001 -4.5857642e-001 -1.0875221e+000  7.7211996e-001  3.1102730e-002  2.1630429e-001  1.0850901e+000  7.4034261e-001  1.2375471e-001  4.9780034e-002 -3.8143984e-001 -7.9577202e-002 -2.9809257e-001 -1.2884519e-001 -2.4681551e-001  8.7771993e-002  1.0672284e-001  5.3601886e-001  1.4102428e+000  1.4965372e+000 -1.7136174e-001  9.7813553e-002  7.2705562e-001 -5.2436378e-001 -1.0821547e-001 -4.5567656e-001 -3.1646022e-001 -3.8607075e-001 -3.4010802e-001  2.8845534e-001 -1.1611011e-001 -3.4691801e-001 -2.8148817e-001  1.2766916e-001  8.0348420e-001 -3.2992948e-001  6.9879002e-001  5.2189050e-001  9.8829978e-001  6.3342641e-001 -9.9968610e-001  6.2426897e-001 -7.2207525e-001  1.9881565e-001  1.9234766e-001 -2.4420206e-001
 -3.1703887e-001  2.4395726e-001  3.2704631e-002 -8.3573724e-001  5.0789126e-001 -5.5131685e-001  6.7056889e-002  8.4617408e-001  4.4644917e-001  7.7110601e-001  3.3030682e-001  2.5566382e-001  2.8024404e-001  1.7341933e-001  1.5807546e-001 -2.6225558e-001  6.1610088e-002 -3.9562402e-001  3.6597198e-001 -3.1926270e-001 -8.6261900e-001 -3.3019751e-001  1.2493754e+000  5.5166405e-001  1.1534866e-001 -2.4166642e-001  3.3369154e-001  2.9220884e-001 -1.0741231e-001 -5.1434149e-001  3.1660059e-002  1.8034890e-001 -2.0034056e-001 -2.8923986e-001  3.2141940e-001  2.1106653e-001 -5.6060035e-001  6.6761827e-001  1.3972651e-001  6.2990413e-001  1.6226556e-001 -8.4783057e-002  4.2751253e-001  1.1272577e+000  2.7946417e-001 -4.6305321e-001 -7.1213733e-002  5.5261178e-001 -3.0367431e-001 -2.1117635e-001 -2.3809108e-001  8.9128622e-002 -4.9124408e-001  2.5309358e-001  2.3612832e-001  3.3985118e-001  9.8530510e-001  1.8192528e-001  6.9030910e-001  7.0906989e-001 -9.0837187e-001  5.8830918e-001 -1.4369454e-001  4.8606787e-001  4.9588166e-001 -2.0754558e-001
 -1.0960186e+000 -4.9034734e-001 -3.1604173e-001 -6.1269457e-001  3.2505984e-001 -3.5757256e-001 -4.3865107e-001 -8.2117047e-002 -2.2630121e-001  2.3134774e-001  2.7784209e-001 -6.5327829e-001 -4.1762533e-001 -5.0714133e-001 -5.6050895e-002 -6.1359460e-001 -1.2070270e+000 -8.2547728e-001 -9.9871951e-001 -5.7187722e-001 -9.8595750e-001 -6.4687830e-001 -9.4275875e-001  6.8924888e-002 -9.4746862e-001 -1.5404624e-001 -4.2697937e-001 -2.7471198e-001 -4.6035937e-001 -4.9083949e-001 -2.4206922e-001 -2.9263844e-001 -7.7831263e-001 -5.8486438e-001  3.9101343e-001 -1.0296423e-001 -6.0512596e-001  5.3953103e-001 -3.6679271e-002 -2.9500788e-002 -6.4900404e-003 -5.8340015e-001 -2.2627662e-001 -4.2436528e-001 -3.2545074e-001 -1.9557166e-001 -4.9364825e-002 -3.6372568e-001 -5.0772671e-001 -3.0013535e-001 -2.9889498e-001  3.1931245e-001 -2.4137250e-001  7.1392080e-003  6.7552529e-001 -1.9177063e-001  4.0035551e-001 -2.4611988e-002  2.6135783e-001  3.6050913e-001 -1.4851686e+000  3.3436349e-001 -6.6009104e-001 -1.3386860e-001 -2.0418854e-001 -5.2756433e-001
 -5.0761057e-001 -2.7314275e-001  2.6020242e-001 -3.7076734e-001 -4.5943884e-001 -9.8906642e-002 -2.5012358e-001 -6.9330731e-001  1.4462427e-001 -4.9129997e-001 -6.1771023e-001 -3.5029934e-001 -5.3249946e-001 -1.3457093e-001 -2.4031583e-001 -4.6506460e-001 -6.0514058e-001 -8.5392147e-001 -1.0026870e+000 -1.0206427e+000 -9.5211727e-001 -1.0709453e+000 -1.3726811e+000 -8.2172619e-002 -1.3172684e+000 -5.0960713e-001  3.8545132e-001  6.8260840e-001 -2.6411855e-002 -1.5429419e-001 -1.6192846e-001 -9.3043346e-001 -1.2910424e+000 -8.6642613e-001 -6.6225658e-001 -1.7785044e-001  2.6602075e-002  7.6603691e-002  8.3211919e-001  7.3571044e-001 -9.9291749e-002 -7.8652521e-001 -4.2905054e-001 -1.6608918e+000 -4.5855440e-001 -8.9970597e-001 -3.3956778e-001 -1.2608244e+000 -2.8385000e-001  1.5255672e-001 -1.1679840e-001  2.5464916e-001 -8.7113160e-002 -2.8682059e-001  1.2467021e+000 -6.7408174e-001  1.0936824e-001 -4.4281543e-001 -1.8054072e-001 -3.6363426e-002 -2.1838415e-001 -3.2195093e-001 -9.9989245e-001 -1.1118987e+000 -7.4019046e-001 -2.5434882e-001
 -1.3925443e+000 -6.7997760e-002 -2.9856008e-001 -1.8158668e-001  1.6506424e-001  8.4331107e-001  1.2236923e-001  4.6598786e-002  5.0860524e-001 -5.6748157e-001 -3.7859205e-001  1.0073688e+000  1.2097135e-001  2.9156681e-001  3.0244458e-001  3.2839163e-001 -3.7493644e-001 -7.3072137e-002 -3.5833003e-001 -3.9780759e-001 -8.6381136e-001 -5.9378464e-001 -1.0713141e+000 -1.5470685e-001 -6.1618499e-001 -5.9943667e-001  5.7951685e-001  7.3260877e-001  3.9185874e-001  6.5486084e-001 -3.8785861e-001 -6.9833571e-001 -9.1815962e-001 -1.3287155e+000 -4.2152300e-002  9.5069425e-002  5.2714182e-001  3.7637650e-001  7.2745804e-001  4.7979309e-001  2.7319024e-001 -4.4596567e-001 -5.5425280e-002 -9.3167838e-001 -1.2397324e-002 -2.8183253e-001  2.3068057e-001  4.3331237e-001 -2.0268645e-001  4.6070887e-002  7.6782282e-001  8.6452843e-001  4.1594432e-001  1.7922209e-001  1.0578432e+000 -1.9055617e-001  2.1924221e-001  1.6278378e-001  5.3346645e-001  3.8314461e-002  3.6352630e-001 -7.9468169e-002 -1.4340224e-001 -3.7356033e-001  8.0738479e-001 -1.1052329e+000
  5.7570099e-001  1.2635008e+000 -4.3098529e-001  6.7338044e-001  8.5477856e-001  5.7441190e-001  1.1791615e+000  1.9774157e-001  4.0613683e-001 -8.3360344e-002 -5.6964099e-002  1.1366465e-001  5.5265977e-001  3.3982957e-001  1.2678135e+000  6.8518886e-001 -2.0102593e-002 -9.0082041e-001  7.6605772e-002 -4.0500242e-001 -1.1112873e+000 -7.8020456e-001 -2.5349927e-002  1.0615746e+000 -2.5132193e-001  4.5999906e-002  1.5913691e+000  1.7992237e+000  9.4273068e-001  3.2047389e-001  2.6962349e-002 -1.9546103e-001 -7.8147876e-001 -1.4911991e-001  3.5830705e-002  6.8667240e-001  9.0425391e-001  1.0516184e+000  9.7051550e-001  1.2347745e+000  8.5491292e-001  2.1584070e-001  4.3352167e-001 -2.2343509e-001 -4.4193742e-001  3.5884709e-001  1.6827132e-001  3.4408053e-001 -8.3145326e-001 -1.0393869e-001  8.2124371e-001  1.3639582e+000  8.4882983e-001  3.3057874e-001  1.2301406e+000  3.1726138e-001  3.8425478e-001  2.8777855e-001  6.3932782e-001  4.7149543e-001  8.3092990e-001  4.8663149e-001  5.1571967e-001  5.8100257e-001  4.4278646e-001  5.5149714e-001
 -1.0000971e+000  4.3249210e-001 -6.8096086e-001  3.5570618e-001  2.1400773e-001  5.9778785e-001  1.1926533e+000  1.1674440e-002  1.2171426e-001 -3.9555760e-001  2.4581991e-001  2.8911144e-001  8.0077098e-002  2.8729984e-001  3.4354759e-001  1.0272485e-001 -5.3194259e-001 -9.2774799e-002 -2.3212111e-001 -1.4749857e-001 -3.8741888e-001 -2.6338799e-001  5.2330976e-001  9.9322525e-002 -1.6014531e-001 -5.5326172e-001  7.2719066e-001  1.4910347e+000  1.1653195e+000  6.4758678e-001 -9.3961080e-002 -3.9099865e-001 -1.6095173e-001  3.0140165e-002 -3.3408480e-001  2.9375811e-001  7.9655308e-001  8.9100653e-001  1.0452401e+000  5.2592143e-001  2.8949880e-002 -2.6492650e-001 -7.5466637e-001  1.2082097e-001 -2.9322466e-001 -3.1520463e-002 -6.8139941e-001 -8.7769950e-002  7.3519334e-002  9.8042289e-002  2.8439837e-001  8.8013716e-001  9.0059433e-001  2.8220910e-001  9.9437507e-001 -1.2811701e-001 -5.4041838e-001 -1.5609441e-001 -1.2827217e-002  1.0950040e+000  1.1326244e+000 -2.1637378e-001  3.7735611e-002  1.2104484e-002 -1.7910517e-001  2.0673759e-001
  2.7626980e-001  2.7983354e-001 -9.8360016e-002  2.0032779e-001 -2.0789020e-001  5.4661313e-001  9.5579822e-001 -2.2638801e-001 -2.8006134e-002 -6.5073030e-001 -2.4669119e-001  1.0060986e-001 -3.6388684e-001  1.4939533e-001  3.1631390e-001  4.6591198e-001  1.3396805e-002  4.6427602e-001  1.0023161e-001 -4.0353169e-002 -7.7269598e-002  1.3773660e-001  1.2636235e-001 -1.6810833e+000 -3.4483828e-001 -4.2547134e-001 -1.9951804e-001 -7.5014169e-002  1.7667701e-001  7.3027755e-001 -6.8292248e-001 -5.2049759e-001  6.3013418e-001  9.4063953e-001 -4.3182709e-001  2.3514094e-002  1.9734255e-001 -3.5998946e-001 -3.0171132e-001 -2.3212072e-001 -1.3805740e-001  4.8095512e-002 -1.3466044e+000  1.0076885e-002 -3.5820625e-001 -3.4065354e-001  2.1956526e-001  4.6827085e-001  8.1326254e-001  2.5022435e-001  9.3173719e-001  1.6504274e-001  4.3122289e-001  3.3993871e-001  5.9605820e-001  2.5822217e-001 -3.8242619e-001  5.0528580e-001 -6.0664819e-001  2.6573901e-001  1.0876398e-001 -1.1713441e-001  4.0582995e-001 -3.3649771e-001  4.8696392e-001  9.4587471e-001
  1.3371315e-001  2.3914651e-001 -2.9611760e-001 -6.2776243e-001 -5.2531148e-002  1.0521492e+000  1.1201950e-001  3.0455566e-001 -5.7702642e-001 -2.9252888e-001 -4.3532619e-002 -1.8705377e-001 -8.6106805e-001  2.5764319e-001  3.7313053e-002 -3.1120546e-001 -5.1566704e-001  7.9749740e-001 -3.2554008e-001 -1.9785065e-001 -8.9217262e-001 -6.6676284e-001  7.2213083e-001 -9.3042840e-001 -5.1319814e-001 -5.0417563e-001  3.5145840e-001  1.9301268e-001  1.2163678e-001  4.0942249e-001  1.7313138e-001  3.4956271e-001  5.3407673e-001 -3.2693977e-001 -1.7974071e-002 -1.4834351e-001 -1.9161493e-001  2.3160463e-001 -3.8572190e-002 -1.2956349e-001 -2.4354392e-001  5.2299610e-002 -8.3861226e-001  1.0418296e+000 -2.3430645e-001 -8.4316717e-001  4.0001331e-001  2.6044387e-001  7.5600692e-001  8.8841545e-003  5.1347791e-001 -1.4656379e-001  1.1995029e-001 -2.2046853e-001  3.6792135e-001  2.6030301e-001 -4.2577844e-001  1.2497161e-002  1.2466298e-001  8.3493325e-002  7.6803921e-002  7.8748967e-002 -8.9943321e-002 -3.7472817e-001  4.6498148e-001 -5.9883464e-001
  7.0622287e-001  6.9829211e-001 -3.6500826e-001 -4.3168444e-001  8.9468735e-001  1.4449666e+000  3.9103859e-001  6.1358749e-001  7.7615308e-001  5.9569092e-001  1.0323536e+000  9.8002749e-001  9.3112266e-001  1.4729766e+000  7.1317971e-002  3.5545409e-001  1.8486169e-001  1.8023478e+000  1.3971975e+000  1.1574451e+000  9.9833460e-001  4.7656132e-001  1.5196881e+000 -5.5349793e-001  4.6243548e-001 -1.3666135e-001  4.3798680e-001 -2.6101867e-001 -1.5505838e-001  3.2146654e-001  4.8718874e-001  8.7117047e-001  8.9132282e-001  1.0837413e+000  6.9327090e-001  1.8996836e-002  6.2275188e-001 -3.2810006e-001 -9.3700627e-001 -1.5861490e-001 -4.1332797e-001  4.4001031e-001 -7.5328229e-001  1.4209601e+000  4.1551627e-001  9.5871091e-001  1.0878335e+000  1.3333151e+000  1.5131061e+000  6.6952061e-001  5.2462493e-001  1.8386253e-001  9.8720933e-001  9.9438377e-001  7.2088464e-001  9.8464965e-001  2.4850040e-001  3.8426888e-001  2.9429991e-001 -4.1979166e-002  1.4212615e+000  2.7822259e-001 -1.8430883e-001 -4.5983736e-001  8.9792489e-001  4.5083262e-001
 -7.8715762e-001 -3.7640493e-001 -4.1560120e-001 -4.3401409e-001  2.4632008e-002  8.9174158e-001 -6.1825862e-001  4.2988055e-001 -2.1610648e-001  9.2954155e-001  1.2358103e+000  8.0603815e-001 -2.3854031e-001  1.3428888e-001 -7.5229322e-001 -6.8313860e-001  1.6605445e-001  2.0037826e+000  1.3969831e+000  1.1599149e+000  9.1824626e-001  7.0439404e-001  1.2602136e+000 -4.9185915e-001  5.1276807e-001 -4.4355745e-002 -4.5237851e-001 -4.7061049e-001 -8.6379761e-002 -1.7226874e-001  1.4906568e-001  3.7885883e-001  1.0094586e+000  7.1551498e-001 -1.0035448e-001 -1.4890941e+000 -2.1276497e-001 -5.9929360e-001 -5.0093961e-001 -7.1475444e-001 -3.3944385e-001 -4.8761040e-001 -3.3536171e-001  7.8383597e-001  6.1937884e-001  6.6388578e-001  9.5464458e-001 -2.9285459e-001  4.8699587e-001 -3.6792452e-001 -6.6417256e-001 -7.2331801e-001 -2.8354955e-001 -2.4273310e-001 -1.6057442e+000  6.9226107e-001 -6.4407420e-001  7.9180111e-002  4.4381272e-001 -3.4417392e-001  4.9374352e-001  5.2104944e-001 -6.2349496e-001  2.4785585e-001 -1.1689584e-001  6.6644824e-001
  4.9150180e-001 -2.0034909e-001 -3.5926374e-001 -1.6332041e+000  3.6235286e-002 -4.1912969e-001 -3.6746121e-001  4.7193796e-001 -2.7708849e-001  6.6476243e-001  6.3127264e-001 -1.3570532e-001 -2.2576539e-001 -6.6351501e-001 -4.7561970e-001 -3.6668825e-001  1.2264435e+000  9.7288857e-001  4.9513354e-001  1.0289525e-001  3.5672450e-001  1.0883701e+000 -1.1633058e-002 -8.9827762e-001  6.4110745e-001 -5.4319453e-001 -8.4691937e-001 -1.1598143e+000 -1.5338242e-001 -2.3245373e-001 -1.6379219e-001  2.8051472e-001  7.3651006e-001  1.0512165e+000  4.0401650e-002 -1.3472336e+000 -5.7288973e-001 -7.8475847e-001 -6.0979977e-001 -8.1410971e-001 -4.3444668e-001 -5.2256203e-001 -1.2185872e+000 -2.3481860e-001 -1.9156432e-001  2.4677047e-001  7.2014309e-002 -5.6197716e-001 -5.1570615e-001 -4.8116433e-001 -7.7243888e-001 -4.8416691e-001 -7.6617557e-001 -4.2245889e-002 -1.7007070e+000  6.2171683e-001 -4.9554754e-001  2.0889144e-001  2.1296865e-001 -1.6495414e-001 -9.9540728e-001  5.0688896e-001 -1.8334852e+000  7.1217336e-001  3.4506410e-001  2.2183916e-001
  2.3401999e+000 -7.8474001e-001 -5.3883554e-001 -3.0177071e-001 -5.7194905e-001  2.2050632e-001  7.3443745e-002 -2.1346913e-001 -2.9765609e-001  4.1514252e-001  1.1783370e+000  2.1518294e-001  5.1086636e-001 -9.0188341e-002 -4.5786838e-004 -2.7958121e-001  1.2009471e+000  1.5121786e+000  7.2000760e-001 -5.8778858e-002  9.8782541e-001  3.9652232e-001  2.7543736e-001 -1.1539706e+000  3.2214550e-001 -8.0316507e-001 -1.3175984e+000 -1.1980866e+000 -1.3153808e-001 -3.0096122e-002  7.2531001e-002  9.4873852e-001  6.5130053e-001  4.7438096e-001  4.2738357e-001 -8.3382251e-001 -1.0212584e+000 -9.6095737e-001 -1.6542022e+000 -1.3506387e+000 -2.8334911e-001 -1.8394237e-001 -5.0977911e-001  5.7773030e-001 -6.3255068e-002  4.1854143e-001 -8.9809719e-002 -4.3116033e-001 -2.8164917e-001  6.4101760e-002 -6.1062249e-001 -3.1476784e-001  1.7746012e-002  4.9122169e-002 -7.2370628e-001  1.8023314e+000 -1.6836768e-001  2.1768006e-003  6.2187646e-003 -3.1538050e-001  1.0400261e+000 -5.1640854e-001 -7.9094399e-002  1.9017970e+000 -1.3560799e+000  8.2388277e-001
 -4.3721184e-001  1.0900774e-001  1.6690879e-001  4.3817910e-001  1.4805975e-001 -7.2948351e-002  3.2507417e-001  6.8003874e-001  1.0285401e+000  6.9145236e-001  1.4639543e+000  6.7369904e-001  1.4261623e+000  5.8385897e-002  8.9993047e-001  2.4030296e-001  1.6432538e-001  6.3970347e-001  1.0376373e+000  1.7475728e-001  6.5835547e-001  1.5042506e-001  7.9331945e-001 -5.3913001e-001  9.3336074e-001 -6.1297601e-001 -3.2866743e-001 -3.0348037e-001 -5.1155696e-001  8.3679104e-001  9.7122326e-001  1.1331670e+000  1.4416137e+000  1.2683192e+000  1.2051977e+000  8.4441895e-001  7.1386060e-001 -7.4536725e-001 -9.3368922e-001 -9.3164488e-001 -3.7118074e-001  7.7478383e-001 -1.1652623e-001  1.1245874e+000  4.9456771e-001  8.0660086e-002 -1.1289206e+000  1.0232128e+000  1.2829303e+000  5.4063765e-001  6.8458937e-001  4.0337642e-001  8.1968775e-001  1.5163407e+000  3.7158863e-001  1.7963663e+000  5.1749081e-001  7.1364180e-001  2.6497285e-001 -3.4080746e-001  9.4072202e-001  5.6103102e-001  6.7959708e-001  9.7393969e-002  4.3498704e-001 -1.1703050e+000
 -4.1178057e-001  1.1834728e-001 -1.9622110e+000 -1.3233673e-001  8.5460178e-001  6.9685708e-001  1.1942173e+000  9.0246302e-001  8.9492085e-001  7.3449001e-001  8.6734965e-001  4.8884090e-001  1.5149811e+000  4.1245795e-001  5.2892568e-001 -2.8095421e-001 -2.7543827e-002  4.2806411e-001  9.9937262e-001  2.1706285e-001  1.2410962e+000  3.3560052e-001 -1.6982135e-001 -9.7850081e-001  1.0332072e-001 -6.4502307e-001  5.8933338e-001  8.7894612e-001  2.4617609e-001  1.3346606e-002  4.7747765e-002  5.1586813e-001 -7.1208320e-002  5.2112863e-001 -1.6389269e-001 -1.4949343e-001  2.9432058e-001 -3.6885536e-001  1.3056682e-001 -1.6280427e-002 -9.9658153e-002  1.8237952e-002 -1.4051441e+000  1.0161022e+000  4.1293383e-001 -9.9475775e-002 -4.8079335e-001  3.6076485e-001  6.3105264e-002 -3.2991571e-001  1.2412476e-002 -1.5232084e-001  7.1828031e-001  1.4210383e+000  7.4518704e-001  5.2721418e-001 -2.3372271e-001  5.9413008e-001 -1.1306322e-001  1.0734111e+000  3.2720161e-001  1.1851700e+000 -4.1130622e-001 -7.3182237e-002 -2.5730214e-001  4.5831187e-001
 -2.8241322e-002  1.2519566e+000 -3.2753923e-002  9.5360281e-001  8.4160533e-001 -5.4429122e-001  2.5916687e-001  8.6779806e-001  8.1119235e-001  1.0682769e+000 -3.0653326e-001  9.4950140e-001  1.2205193e+000  3.8929090e-001  2.4340827e-001  4.9153396e-001  2.4575068e-001 -6.5464669e-004  6.4508401e-002 -5.2859245e-001  2.1237064e-001  4.0549934e-001  9.0027870e-002  1.1665710e-001  9.7215797e-002  5.4503506e-001  8.0319545e-001  1.1731474e+000  3.9821017e-001  8.5622590e-001  4.7769254e-001  6.9001917e-001  1.9167722e-001  4.6815644e-001  1.2906705e-001  4.0213132e-001  9.0248091e-001  2.3327232e-001  8.7038557e-001  1.1496912e+000  1.0334022e-001  3.4759707e-001 -4.3381134e-001  7.3964746e-001  2.1491937e-001 -2.7897632e-002 -1.6368454e-001 -5.0742232e-001 -2.7246901e-002  1.2292845e+000  4.8190087e-001  6.8561200e-003  1.6269305e-001  7.5383064e-001  1.2347007e+000  2.3202389e-001  3.9156151e-001  2.9539095e-001  5.1351757e-001  1.5703714e-001 -2.9577334e-001  9.6325726e-001 -1.1227014e-001 -6.8268350e-001  1.9771481e-001 -1.1827831e-001
  5.2043557e-001  9.2259081e-001 -2.6474968e-001  4.0072904e-001  4.3036789e-001 -1.4750751e-001 -2.0908268e-001  3.1762839e-001  4.5664399e-001  4.9030378e-001 -1.8140388e-001  2.2794398e-002  6.3693807e-001  6.5316710e-001 -6.0560222e-001  1.7017767e-001  1.0782685e+000  7.0558675e-001  5.5257354e-001  2.4501557e-001  3.7500954e-001  5.6134536e-001  8.8680689e-001  8.1170786e-001  3.8297569e-001  5.8999156e-002  1.4651666e+000  1.0447524e+000  6.7073287e-001 -4.0912717e-002  7.7800986e-001  5.1678600e-001  3.5676422e-001 -1.6181454e-001  7.5374964e-002  4.9159343e-001 -1.4332414e-001  9.5783993e-001  1.0687411e+000  1.2274557e+000  1.5224165e-001  3.5323801e-001  1.0377958e+000  1.1075772e+000  7.0102063e-001  4.4457735e-001 -9.7210966e-003  2.3576786e-001  5.9743296e-002 -1.7866420e-001  2.4196674e-002 -8.5666035e-002  1.3965299e-001  3.0692438e-001 -2.7303082e-001 -1.2211700e-001  1.5205547e-001 -2.7131667e-001 -8.3526873e-002  2.0448095e-001  1.3128850e-001 -5.2280418e-002 -5.1110796e-001  3.5008092e-002  6.5004101e-001  1.1671250e+000
  1.9430580e-001  1.5322860e-001  3.2499551e-001  7.1333816e-001 -4.8324148e-001  3.6971479e-001  1.8887499e-002 -4.9055291e-001  1.0848358e-001  7.8103134e-002 -4.2585851e-002  9.6384019e-001  4.5468364e-001  5.0392606e-001  2.1391834e-002  1.8491353e-001  2.6559740e-001 -3.9661160e-001 -3.8740158e-001  6.3669911e-003  1.2943718e-001  4.7893145e-002 -2.7426846e-002 -4.2357755e-002  8.3108723e-002 -7.7029438e-002  3.8766288e-001  3.5226340e-001  7.3198432e-001  2.5971050e-001  3.8606724e-002 -1.0525202e-002 -5.8485461e-001 -7.5042094e-001  1.1956166e-001  1.0065931e-001 -4.9032613e-001  9.6491367e-001  6.6793408e-001  6.0778161e-002  3.7011298e-001  3.4780107e-001  9.2443706e-001 -1.5918925e-001  1.7499025e-001  9.1552043e-001 -4.1825866e-001 -3.0582848e-001  1.0990085e-001  3.9920947e-001  1.1855772e-001  1.4666482e-001  7.5064416e-001  5.6111349e-001  1.1046309e+000  8.5227982e-002  1.8873130e-002 -1.2220298e-002 -7.2533384e-001 -3.2712227e-001 -1.4642776e-002 -7.4561221e-001 -5.4909067e-001  6.7552710e-002  1.1173210e+000 -4.8913226e-001
 -7.1297461e-001 -1.1327446e+000  3.6188635e-002  2.5688368e-002 -4.9161956e-001  1.0467961e+000 -5.2142340e-001 -7.1595241e-001 -5.2810455e-001  1.1416516e+000  1.9433614e-001 -8.1212097e-002  1.5191138e-001  7.2562339e-001 -5.5136288e-001 -7.2021215e-001  3.3884334e-001  5.5824306e-001  9.0245789e-003  4.3814832e-001  1.2404454e-001 -2.1141683e-001 -9.1523857e-001 -2.1221290e-001  9.6096434e-002  5.7941816e-002 -1.6349492e+000 -1.2629308e+000 -1.1193071e+000 -6.4973346e-001  2.5759614e-001  6.4415751e-002  6.7407710e-002  1.6586379e-001  5.9154184e-002 -1.9059770e-001 -3.4823826e-001 -9.2165291e-001 -1.5456388e+000 -1.6201173e+000  7.1204952e-001 -3.6595386e-001  4.1423529e-001 -2.9383824e-001 -3.6119147e-001  1.9069895e-001 -2.6429777e-001 -6.2634317e-001  3.0596667e-001 -3.8563893e-001 -7.9779056e-001 -6.8988935e-001  7.1722392e-001  2.9642126e-001  6.4798216e-001  2.2922870e-001  1.5447620e-002 -1.3591675e-001 -7.5207324e-001 -2.8701899e-001  7.2832311e-001 -1.0627741e-001 -6.9228814e-001  1.4516034e+000  1.3663874e-001 -1.2313097e+000
  1.5064327e+000 -5.7130662e-001  2.0490179e+000  1.3443263e-001 -9.0881480e-001 -3.8290884e-001 -7.3224171e-001 -6.2116643e-001 -3.3359882e-001  2.6595772e-001 -7.4714593e-001 -1.2230458e-002  2.4630190e-001  1.9257413e-001 -5.5051728e-001  4.0420144e-002 -3.8822096e-001 -1.4056814e+000 -6.8995773e-001 -3.3580904e-001 -2.4429756e-001 -8.0897731e-001 -1.9254443e+000  9.1946756e-001 -2.5805978e-001  5.7295674e-001 -4.5287648e-001 -1.9619801e-001 -7.9470935e-001 -3.8291640e-001  9.6458081e-001  9.1054942e-001  1.5504296e-001 -5.6480360e-002  7.1339739e-001  9.9887413e-001 -5.5291159e-001  1.5398684e-002  2.3776344e-001 -1.7904492e-001  6.4864106e-001  1.1318787e-001  1.3869493e+000 -1.7284670e+000 -3.1655443e-001  6.1651731e-001 -5.6536725e-001 -1.0405858e+000 -1.5547094e-001  2.0234602e-001 -3.2870219e-001 -3.1481669e-001  4.7689053e-001  4.7811958e-001  8.0806596e-002 -4.8459251e-001 -2.0723350e-001 -4.0519707e-001 -7.9061333e-001 -3.5293380e-001  8.5471357e-004 -8.2570210e-001  6.7185993e-001  3.1022287e-001 -9.1707438e-001 -1.2376425e+000
  2.8667839e-001  2.5436723e-001 -4.9823155e-001  4.4857171e-001 -1.9801317e-001 -5.9103583e-001 -2.8495807e-001 -2.5062500e-001  2.1342600e-001 -1.2085019e-002 -3.8982845e-001  7.1261236e-001  9.2635764e-001 -7.8427750e-003 -1.1685953e-001  6.5950809e-003 -4.4030265e-001 -4.1223412e-001 -5.5446330e-001 -6.0035089e-002 -8.6955927e-002 -3.8923835e-001 -7.6828349e-001  2.1373182e-001  2.4843091e-002  5.9120497e-001 -1.2794094e-001 -1.0801139e-001 -2.4975344e-001 -6.0259099e-001  2.4033660e-001  3.0842969e-001 -4.5808908e-002 -7.6892372e-001  2.9922786e-001 -7.1146659e-003  7.1270309e-002  3.7081749e-001  3.2737965e-001  2.8141327e-002  2.5427055e-002  4.7171764e-002  6.8203918e-001 -3.0596489e-001 -7.3092905e-001  4.2156279e-001  4.1020078e-001 -2.5355749e-001 -3.8679826e-001  4.5302885e-002  9.3369154e-002 -5.0493023e-001 -3.6427016e-001 -4.6727588e-001 -1.5594284e+000 -3.8687658e-001 -7.4894656e-003 -8.7603227e-002  1.0523461e-001 -1.3308639e-001 -7.0196227e-001 -4.6142250e-001  7.1420517e-001  1.6788724e+000 -2.8197498e-001 -1.6262406e-001
  8.6668185e-001  4.3801686e-001  2.7126511e+000  2.3440191e-001  4.8023608e-002  1.0421357e-001 -3.3165430e-001  1.7283773e-001  5.7958355e-001  5.5948996e-001 -5.4385826e-002 -1.5884232e-002  2.2348736e-001 -2.6706817e-001  3.9694565e-001  1.3504562e-001 -3.8849825e-001 -9.7729804e-001 -8.6941524e-001 -3.0446952e-001  7.0260522e-001  5.4242187e-001 -7.9748146e-001  1.1530663e+000 -6.8228627e-002  9.5476233e-001  9.5753238e-002  1.8289134e-001  4.4388556e-002  1.6908694e-003  4.8128533e-001  7.9226503e-001  1.5296817e-001  2.7085101e-001  6.4363612e-001  3.1640186e-001  1.6368403e-001  8.6645760e-001  1.2642165e+000  3.2911390e-001 -9.3275575e-002 -3.2203682e-002  9.4846758e-001  4.2893923e-001 -5.0185651e-001 -2.0146580e-001 -5.6850985e-002 -5.5741716e-001  6.6984199e-002 -2.4781416e-001  3.5050329e-001  2.4360828e-001 -3.3566427e-001  1.0828070e-001 -4.7080418e-001  7.0022514e-002  6.3923980e-001  7.2695288e-001  6.4660348e-001 -2.5390425e-001  1.3915192e-001  1.0830693e-001  4.8275907e-001 -9.1835606e-001  7.4117933e-001 -2.0993516e-001
 -1.2107317e-001 -2.7628106e-001  4.6708915e-001  5.5768193e-001 -2.5671576e-001 -9.1772474e-002 -1.0361465e-001  3.2309771e-001  4.1046707e-001  3.9275662e-001 -1.0527225e-001  2.5025424e-001  3.5958920e-001 -3.0770104e-001 -1.5953379e-001 -1.7366658e-001 -4.0879972e-001 -7.8567951e-001 -5.3617386e-001 -6.6062594e-001 -5.3508069e-002  5.2949739e-001 -1.6833555e-001  6.5721657e-001 -1.3810884e-001  7.7525754e-001  2.1131692e-001  1.3806595e-002  8.2750714e-002  1.6927002e-001  8.4050253e-001  1.7901938e-001  6.8523838e-001 -1.9271470e-001  3.0034560e-001  3.3360110e-001 -7.0806707e-002  2.3351658e-001  1.2789500e-002  1.7374066e-001 -1.2661467e-002  3.2875477e-001  7.9037748e-001  7.3411005e-002 -5.1568252e-002 -1.9801047e-001 -6.4269995e-001  2.4950935e-001 -1.4339670e-001  2.4655333e-001 -5.2769743e-002  5.3907655e-001  3.7221506e-001  3.9773288e-001  2.3739455e-001 -7.3510826e-002  9.7844025e-001  8.0732658e-001  6.7890972e-001  1.2282925e-001  8.1916784e-001  1.4301105e-001  4.8189543e-001  2.1596630e-001  4.6110110e-001 -5.9877499e-001
 -8.7564075e-002 -2.1525497e-001 -2.9802758e-001  8.9019196e-001 -2.4758611e-001  1.0701777e+000  3.9595983e-001 -9.1134079e-001 -1.6389867e-001 -3.0832523e-001 -5.3963668e-001  2.2880561e-001 -1.3520369e-001  3.2180836e-001 -2.2254374e-001  2.3750172e-001 -9.2446927e-002  2.0820523e-001  1.9330177e-001  1.9569821e-001  8.0265653e-001  1.0459947e-001 -5.2368790e-001  2.1402529e-001 -7.7547194e-002  8.2375560e-001  6.5124009e-001  8.3287427e-001  4.6498755e-001 -3.6917293e-001  2.8210376e-001 -2.1910364e-001 -3.5888446e-001 -8.0173879e-001 -4.6796656e-001  4.8194219e-001 -4.3202756e-001  2.4595234e-001  8.1727132e-001  1.9078331e-001  6.5903320e-001  4.7570002e-002  8.2568629e-001 -6.8485441e-001  3.9067604e-001  1.2039140e+000 -7.2649252e-001  6.2961683e-001  1.8048565e-001  5.5130663e-002  3.1686678e-001  2.1856736e-001  3.6685759e-001  5.8304998e-001  6.6447225e-001 -4.4781601e-001 -3.8998612e-001 -1.7415930e-001 -7.7848073e-001  3.4418246e-001  6.3654779e-001 -2.7868921e-001 -3.8162839e-001 -1.2440583e-001 -7.6969940e-001 -9.5009844e-001
  8.6033131e-002 -3.2289639e-001  9.3216422e-001  8.3626666e-001 -7.7025319e-001  2.7084830e-001 -1.4743453e-001 -1.3543914e+000 -8.8299725e-001 -7.7935455e-001 -4.6216162e-001 -4.3444832e-001 -8.8437387e-001 -5.5842364e-001 -5.4744321e-001 -4.7907039e-001  1.2825423e-002 -4.5465359e-001 -1.6944060e-001  1.6273207e-002  4.2910359e-001  4.4262247e-001  2.9136095e-001  5.4556455e-001  8.2055505e-002 -5.1227506e-002 -7.0152009e-001 -4.6972393e-001  2.8876872e-001 -5.4290985e-001  5.6876034e-001  3.9729462e-001 -2.1589335e-001 -1.5622296e-001  2.0960500e-001  1.0431752e+000 -6.0910526e-001  1.7585566e-001  4.5911532e-002  2.4922774e-001 -4.4640810e-001  4.9015274e-001  9.3679509e-001 -6.4339246e-001  1.9117835e-001  5.3180226e-001 -4.0221447e-001  7.6763342e-001  6.8340984e-002  1.4969948e-001 -5.9785099e-001 -4.7070085e-001  3.5579561e-001  2.2963923e-001  4.5752804e-002 -5.0596808e-001 -3.3237242e-001 -2.1762300e-001 -1.2176665e+000 -4.8305243e-001  4.1448047e-001 -5.5045022e-001  5.1154892e-001  8.3750315e-001 -7.3223578e-001 -3.1608031e-001
  5.2997897e-001 -3.3583689e-001 -1.5549248e+000  1.0509237e+000 -1.1787123e-001  8.8451540e-001  3.7462862e-001 -4.9146202e-001 -7.1672446e-002 -4.4568366e-001  4.3702708e-001  2.3473811e-001 -6.0866515e-001  9.4700616e-002  2.1325678e-001  6.0960272e-001  4.1101309e-001  1.1830668e+000  9.4595375e-001  1.5949870e+000  1.2155289e+000  4.5392814e-001  1.4545542e+000  1.3707537e+000  6.0004849e-001  9.2740865e-001 -5.3643801e-001 -4.2309791e-002  1.5530025e-001  3.7652917e-001  6.2843456e-001  1.4883149e-001  7.8371821e-001  6.2134195e-001  1.1156910e-001  8.9277876e-001  7.3476158e-001 -5.3086101e-002 -3.1914697e-001 -2.4701663e-001  7.3888468e-001  3.9388671e-001  1.7880693e+000  6.2201720e-001  8.3949449e-001  1.2858536e+000  8.3405843e-001  8.5071001e-001  5.1331845e-001 -7.4421098e-002  3.8191108e-001 -4.9090831e-002  6.6894325e-001 -2.6848008e-002  3.4780146e-001  9.9539444e-002  8.3435949e-002 -1.9871130e-001 -5.9888079e-001 -1.1870639e-001  3.3168696e-001 -3.7476113e-001  8.7122975e-001  6.0226023e-001 -5.0565322e-001  9.6963558e-001
  1.6420361e+000 -1.0743491e-002  7.3386082e-001  7.6433071e-001 -6.0352239e-001  1.3704084e+000 -6.1811478e-001 -6.3605413e-001 -5.7583027e-001 -8.0163532e-001 -2.2618812e-001 -4.9506406e-001 -1.3476601e+000  9.0157578e-002  3.6278344e-001  2.4663061e-001  1.5742330e-003 -3.1672288e-001  3.1647983e-001  5.9688030e-001  3.1360503e-001  2.2370080e-001  9.2556128e-001  8.0032438e-001  1.4124618e-001  1.1807256e+000 -1.1376169e+000 -1.7085163e+000 -9.5139025e-001  5.1301642e-001 -1.0039752e-001 -6.6445818e-001  3.2609089e-001  1.0850241e-001 -2.2244743e-001  6.6390235e-001  3.8753792e-001 -3.3503824e-001 -1.2495772e+000 -8.9283955e-001  4.0306192e-001  6.6266234e-001  8.1065523e-001  7.9390955e-001 -5.9634911e-003  6.1702833e-001  1.2664132e+000 -3.9793344e-002 -8.4115707e-001 -1.4499594e-001  2.1776693e-001  4.7570841e-001 -2.9764693e-001 -7.0437970e-001 -1.1349593e+000 -1.7038900e-001  2.8128350e-001 -1.3424395e-001 -2.0796455e-001 -4.4153852e-001  1.9145549e-001 -6.0996544e-001  7.4261556e-001  4.7246145e-001  1.4614417e-001  5.8290944e-001
  2.1528128e-001 -1.4682529e-001 -5.3832972e-001  9.6529863e-001 -1.4688672e-001  2.5480486e-001  1.2983972e-002 -9.9977831e-001 -6.4592571e-002 -6.4277298e-001 -1.9672768e-001 -3.2103677e-001  5.6110438e-002 -1.2237407e-001  2.6970239e-001  6.4576309e-001  8.4140753e-001 -1.3072097e+000 -5.0388500e-001  1.6573858e-002  8.8513105e-001  2.7138746e-001  1.4262665e-001  1.4170281e+000 -2.9489421e-001  8.7553990e-001 -1.5068759e+000 -1.9541966e+000 -1.7439406e+000  5.2121460e-001 -3.8305861e-001 -1.0945183e+000  2.3480148e-001  1.0912405e-001 -7.3591765e-001  8.8516722e-002  2.8299221e-001 -1.5590687e+000 -2.2763537e+000 -1.5602498e+000  5.5542066e-001  1.2179972e-001  7.5965451e-001 -7.2623444e-001 -2.9981480e-002  5.5818370e-001 -1.2734362e-001 -4.6264872e-003 -7.6576164e-001  3.9214638e-002  2.8556614e-001  7.2992623e-001 -9.8986070e-002  2.8433652e-001 -7.4523030e-001 -4.7281001e-001 -1.5694062e-001 -6.5600914e-001 -6.9928966e-001 -1.3393356e-002 -1.2099485e+000 -1.6108017e-001  6.9712976e-001 -9.1865059e-001 -6.0464419e-001 -1.4046244e-001
  1.9519127e-001 -9.1969259e-001  7.8517082e-001  1.2431511e+000 -4.3101240e-001  1.8814764e+000 -6.6004475e-001 -9.2996556e-001 -6.6837744e-002 -6.2912108e-001 -2.9828566e-001 -1.2866830e-001 -4.6295913e-001  2.7959307e-001  3.5388850e-001  1.0505146e+000 -3.7611688e-001 -3.1580521e-001  2.8818559e-001  4.0011041e-001 -2.5378038e-001  1.1908011e-001  1.1030162e+000  4.6827337e-001  5.9747775e-001  5.0821105e-002 -5.7223993e-001 -1.2921046e+000 -9.6420106e-001  2.2460360e-001  7.0803625e-001 -5.7800332e-001  8.5117311e-001  6.8527515e-001 -1.2426627e-001  1.3703905e+000  5.3763400e-001 -8.6879148e-001 -1.1095784e+000 -6.9726525e-001  4.0532393e-001  7.5894978e-001  7.7674433e-001 -7.0594225e-002  3.1138488e-003  5.9137692e-001  2.1967228e-001  1.1075660e+000  3.8622764e-001  1.4358741e-001  5.7935607e-001  2.5992977e-001  5.9089707e-001 -2.7868712e-001 -8.9795241e-001  4.3394982e-002 -1.3052167e-001 -5.1913684e-001 -9.7049889e-001 -9.0802113e-001  9.2088053e-001 -7.2570122e-001  1.4611782e+000  2.9101534e-001 -6.5794267e-002 -2.6091475e-001
 -2.7245758e-001 -1.0628984e-001 -3.0471696e-001  4.2416078e-001  8.6670523e-002  7.1203894e-001 -3.2275716e-002 -5.1449391e-001 -1.7195820e-001 -8.3847080e-001 -1.7601247e-001 -4.8761959e-001 -3.5314833e-001 -2.3182004e-001  6.6542139e-001  6.0337409e-001  4.9443355e-001 -7.2347592e-001 -8.8114713e-001  5.7704499e-002  4.8138836e-001 -1.0380354e-002 -5.6723792e-001  5.5327588e-001  3.2367974e-001  3.9959265e-001  1.5801634e-001  3.9983130e-001  1.7186052e-001  4.9593606e-002  7.1875718e-002 -5.3725055e-001  4.2545350e-001  1.6655617e-001 -6.7749143e-001 -3.2230771e-002  6.1474869e-001 -1.2181378e-001  1.9160871e-001  4.4830494e-001  4.0335171e-001 -2.3873772e-002  5.6272377e-001 -5.9603792e-001 -1.6289786e-001  2.6865787e-001 -1.7846560e-001 -6.8442805e-002 -1.7044532e-001 -2.8550237e-001  6.0110664e-001  2.2011108e-001 -4.4858799e-002  1.9588847e-001 -3.3419379e-001 -5.7642015e-001 -5.4915810e-001 -5.3358991e-001 -5.3391818e-001  2.0864523e-001  3.9865737e-001 -5.4668302e-002  7.6605021e-001 -3.0328410e-001  1.2613014e-001  3.4219975e-001
 -6.4255001e-001  5.6154097e-001 -1.4157331e-001  1.1490003e+000  1.2871355e-001  1.6609318e+000  7.3213674e-002 -4.7674599e-001 -6.2484739e-002 -5.4015322e-001 -3.2878933e-001 -2.0050971e-001 -6.0526345e-001  3.5977363e-001  3.6053450e-001  7.4458274e-001 -6.0570274e-001 -1.8574368e+000 -4.2168697e-001 -2.2368137e-001  4.3411563e-001  3.7932198e-002 -5.4368110e-001  9.6707839e-001 -1.6753493e-001  6.5449573e-001 -2.3916545e-002  3.3360172e-002 -2.3338675e-001 -1.0583503e-001  1.3488638e-001 -3.9671312e-001 -7.8698872e-001 -9.4548967e-001 -3.0889749e-001  6.3478136e-001 -3.3502582e-001  9.7701194e-002 -5.5017433e-002  4.5176517e-001  2.8193514e-001 -7.3920758e-002  4.7955285e-001 -1.2049249e+000 -4.6819268e-001 -3.4663147e-002 -4.6403787e-001  2.3006671e-001 -5.8787001e-001 -2.4545246e-001  6.4512710e-001  3.3766438e-001  7.0441269e-001 -8.2342935e-001  6.5115491e-001 -7.6262337e-001 -2.8418294e-001 -6.6220989e-001 -9.1225819e-002 -2.0547556e-002  9.7428493e-001 -8.7164974e-001  5.4540504e-001 -3.6872649e-001 -3.4588961e-002  2.4499396e-002
  1.4282277e-001  6.1158359e-001  1.0645743e-002  3.2851578e-001 -3.7836002e-001 -2.8949068e-001 -1.6594753e-001 -1.5371424e+000 -6.7746607e-001 -8.0969683e-001 -1.3545587e+000 -1.4120207e+000 -5.7166488e-001 -4.9984706e-002 -4.2049271e-001  1.5113680e-001 -4.7705121e-002 -1.1884341e+000 -5.9183709e-001  3.0989465e-001  3.9695484e-001 -5.3454627e-001 -5.9286196e-001 -7.1212132e-001 -1.0336331e-001 -1.0128061e-001 -7.2704616e-001 -1.7216294e-001  4.0442546e-001 -4.1953480e-001 -3.5235071e-002 -6.7887052e-001 -1.1536816e+000 -9.9481115e-001 -3.6475689e-001  5.4363597e-001 -1.6707532e-001  3.6776412e-001  2.9562168e-001 -6.5835468e-002  5.7702936e-002 -2.8295362e-001 -4.6379321e-001 -1.5162690e+000  3.7952394e-001  3.7932810e-001 -2.5885061e-001  2.3635061e-001 -4.9801225e-001 -3.5458971e-002  2.0855372e-001  2.4887101e-001 -2.3787850e-001 -4.3223224e-001  4.4744353e-001 -1.3571319e+000 -4.0502877e-001 -2.1141336e-001 -6.2660152e-001  1.7888144e-001 -3.3496128e-001 -8.1234463e-001  8.2954166e-001 -4.8579615e-001  1.7244538e-001 -6.0475433e-002
  4.8438849e-001  1.7872185e-001  1.0333641e+000  1.9797934e+000 -4.7899178e-001 -1.2871127e+000 -7.6235902e-001 -1.0323813e+000 -6.7309189e-001  1.9507859e-001 -7.4369309e-001 -5.8567899e-001 -7.6969402e-001 -6.4033180e-001 -4.7024016e-001 -5.3865783e-002 -4.9292172e-001 -1.5582019e+000 -1.3358123e+000 -2.3594505e-001 -2.0408421e-001  4.3703606e-002 -1.3579491e+000  1.1633858e-001 -1.2558647e-002  4.4434917e-001 -1.1825676e+000 -5.8853879e-001 -3.3168714e-002  1.5850617e-001  7.5046331e-001  1.5449511e-001  6.4590703e-001  2.7314413e-001  1.8915739e-001  1.2451128e+000 -3.8923701e-002 -4.6487090e-001 -8.8392550e-001 -9.9792575e-001  1.8572815e-001 -1.3611752e-001  3.3206824e-001 -8.6324740e-001  2.7610617e-002  6.7147258e-002 -1.2286052e-001  2.5456673e-001 -8.5387930e-001  9.9544344e-001 -6.5399172e-002  5.3131719e-002 -2.0085724e-001 -1.2118649e-001 -4.7499673e-002 -2.3782417e-001  2.3524450e-001 -7.0565823e-001 -7.2097122e-001 -2.9209600e-001 -1.9784123e-001 -9.2710915e-001  1.3560944e+000  6.2512870e-001 -3.7864540e-001  1.4303136e+000
 -4.0455365e-001 -6.7377252e-001  1.6487412e+000  1.2704520e+000 -6.3336821e-001 -1.7939194e+000 -5.2612770e-001 -6.4999006e-001 -9.5366920e-002  8.3395669e-001 -6.7350022e-001 -9.9495157e-001  3.2820472e-002 -9.5405699e-001 -2.8759355e-001 -7.2176828e-001 -4.6002519e-001 -6.3513331e-001 -6.7966340e-001 -8.0015618e-001 -7.1784660e-001 -3.7085953e-002 -1.2321409e+000  2.4276428e-001 -2.9394409e-001  7.5217981e-001 -1.4339966e+000 -1.2260826e+000 -1.2762030e+000 -8.2032115e-001  5.9006619e-001  4.0102830e-001 -2.2605787e-001 -1.1913106e-001  1.7269742e-001  1.9679034e-001 -7.5937668e-001 -1.7780110e+000 -1.4007160e+000 -2.0449887e+000 -4.6946687e-002 -4.8834307e-001 -3.3394547e-001 -1.7094408e+000 -1.0113667e-001 -2.3263190e+000 -6.0951967e-001 -2.3105134e-001 -5.5297520e-001  8.1696865e-002 -7.0481436e-001 -2.9653781e-001 -3.7113600e-001  1.9760923e-001  8.5667961e-001 -2.1235447e-001  4.2218633e-001 -8.8709224e-002 -4.8617829e-001 -1.0096598e+000  1.8250284e-001 -7.5901666e-001  1.2506801e+000 -1.6114057e+000  1.9177159e-001 -3.0240516e-001
  3.2951195e-001 -3.7322649e-001  6.1752754e-001  3.8396227e-001 -4.4787900e-001 -1.1190223e+000 -4.5830008e-001 -9.3197987e-001 -5.7783478e-001 -3.8753679e-001 -7.0335082e-001 -1.3873961e+000  1.2827684e-001 -9.4345308e-001 -2.8180869e-002 -4.5794047e-001 -2.0160364e-001 -1.3749082e-001 -7.6059209e-001 -9.9701877e-001 -3.5073228e-001 -1.8946286e-001 -7.1294847e-001  6.5797829e-001 -2.3493962e-001 -9.9256332e-002 -1.5784513e+000 -9.9010086e-001 -8.8567440e-001 -7.7527154e-001 -2.7025437e-001 -1.7219428e-001 -9.6923858e-001 -2.0508027e-001  7.7584253e-002  4.2807824e-001 -9.4669150e-001 -1.3606849e+000 -1.2576537e+000 -1.6856920e+000  4.9133818e-001 -5.8986774e-002  5.6981377e-001  7.7189742e-002 -3.0966955e-001 -1.1318052e+000  1.0317819e-001 -8.0019188e-001 -6.3234870e-001  6.8514587e-002 -6.1511838e-001 -2.4318506e-001 -4.5720631e-001 -3.1634287e-001  2.3706972e-001 -2.6308398e-001  3.6519047e-001 -2.7562166e-001 -4.7080290e-001 -6.6412691e-001 -1.1340613e+000 -1.0486809e+000  5.5820480e-001 -5.6975000e-001 -6.8920755e-001 -1.7412691e-001
 -1.6053833e-001 -2.5201350e-001 -1.0104438e+000 -4.8355804e-001 -3.5161555e-001 -1.0993238e+000 -1.0136012e+000 -2.0527617e-001 -7.7440626e-002 -1.4241860e-001  6.9868323e-002 -8.5747618e-001 -5.9466211e-001 -6.8956878e-001  2.6702502e-001 -9.3686635e-002  1.8302739e-001  1.0599404e-001 -5.4606199e-001  2.7002903e-002 -8.6315982e-001  8.7116280e-002  5.1694977e-001 -3.9301299e-001  4.4584999e-001 -3.4857749e-001 -1.0876276e+000 -1.2034448e+000 -1.2174623e+000  3.6510501e-001 -1.9084417e-002  1.7265125e-001  3.5974359e-001  9.1143248e-001  5.2317026e-001 -4.3056881e-001  6.5011736e-001 -1.0284490e+000 -2.9657446e-001 -6.9918860e-001 -3.0675755e-001  3.9851289e-001 -3.9395454e-001  5.9761127e-001  3.3369932e-002 -3.0641303e-001  4.3682343e-001 -1.3664269e+000  1.9220935e-001 -8.1772572e-003  3.5078847e-001  1.3718191e-001 -3.2783890e-001 -6.2943789e-001 -5.6631767e-001  9.0500998e-001 -3.9589706e-002  3.3858220e-002  6.0822112e-001 -6.2899559e-001  1.8664316e-001  4.9095071e-002  3.0481926e-001  7.1059151e-001 -3.5301038e-001 -2.1644037e-001
  9.6461227e-001  5.5799074e-001 -7.9457282e-001  2.6817725e-001  6.3146001e-001  4.5779297e-001  1.5530891e-001  1.0172436e+000  1.2808960e-001  1.4832746e-001  5.9300071e-001 -1.1010784e+000 -4.1368673e-001 -9.3242510e-002  8.1817635e-001  7.1191540e-001  7.9840231e-001  6.4589029e-001  3.5349209e-002  7.2721955e-001 -1.4920486e-001  5.3135185e-001  1.5679478e+000  1.0899613e+000  4.7527242e-001  5.3391887e-001  4.5120230e-001  1.3042542e-001  3.0399184e-001  2.6847629e-001 -1.4378257e-001  7.2079166e-001  3.3324325e-001  3.7978036e-001  4.6692528e-001 -8.2746235e-002  5.2567179e-001  1.2623122e-001  2.4684047e-001  4.9963140e-001  2.6386865e-001  6.1725721e-001 -6.7970881e-002  1.0505940e+000  3.9176734e-001 -7.6402558e-001  8.7334548e-002 -1.0994384e+000 -7.3482335e-002  4.6481836e-001  4.3994079e-001  3.1402353e-001 -1.8980333e-001 -6.2183407e-001 -3.8350231e-001  4.3212007e-001  1.2180589e-001  9.9756751e-002  9.8022260e-001  1.1326165e-001 -4.8817741e-002  5.2999977e-001 -4.0926105e-001 -1.0764024e-001  1.9711634e-001  3.8187606e-001
  3.4381818e-001 -6.1736114e-001  4.7082110e-001 -7.7832378e-002  1.3438111e-001  5.0951802e-001 -9.0186740e-002  1.2834789e+000 -4.7151621e-001 -2.0052963e-001  8.2349222e-001 -1.7810536e-001 -1.1370566e+000 -9.7851998e-002  2.9965913e-001  7.8339681e-002  2.3552640e-001  1.1777328e+000  7.7519857e-001  3.6077149e-001 -3.3382651e-001  2.8616540e-001  5.8783816e-001 -7.2667489e-001 -2.3744662e-001 -9.3398951e-001 -3.5559823e-001 -1.0773680e+000 -5.4492368e-001 -2.5057442e-001 -9.5525825e-001 -5.8349772e-001 -9.0958565e-002 -5.1825473e-002 -8.1757181e-001 -7.8004760e-001 -1.7428734e-001 -8.3792687e-001 -1.1848782e+000 -5.8082102e-001 -6.3627820e-001 -4.8056307e-001 -1.3794073e+000 -4.8792130e-001 -2.2469317e-001 -9.2015778e-001 -5.2428681e-001 -6.3045916e-001 -5.3834263e-001 -1.0495827e+000  3.6480787e-002  1.8052995e-001 -5.5700787e-001 -1.1620058e+000 -1.8127309e+000  3.7190850e-001 -5.4118538e-001  9.5397612e-002  2.5137637e-001 -6.9977310e-001  8.1057499e-001 -1.8124438e-001 -5.8724922e-001 -1.4457546e+000 -1.0110646e-001  2.9252713e-001
  1.2692533e-001 -9.3510985e-001 -1.3937293e+000  3.4626230e-002 -7.2356575e-001  1.1103786e+000  2.6886764e-001  2.0849236e-001 -1.2052915e+000 -4.8317364e-002  8.2432108e-001  1.0031497e-001 -6.6531899e-001  6.8161969e-001  5.4887975e-001  5.5307322e-001  8.6344418e-001  9.0734816e-001 -4.3975538e-002  6.8637362e-001  1.3911765e-001 -5.1801479e-002  2.4697028e-001 -1.7639191e-002  1.3966229e-001 -7.2613858e-001 -9.9435665e-001 -6.7813939e-001 -2.1617694e-001  3.8215110e-001 -2.4956635e-001  2.1984778e-001  1.3092583e-001 -3.7937581e-001 -5.0644646e-001 -5.0214960e-001  1.8723349e-001 -8.7833408e-001 -1.0429306e+000 -1.2352185e+000 -2.6102145e-001 -3.2965875e-001 -9.3433013e-001 -5.7557911e-001 -2.0376758e-001 -2.9780549e-001 -9.2318183e-002 -8.6400775e-001  1.2902462e-002 -3.8797914e-001  3.1699535e-001  1.0887369e+000 -1.3223659e-001 -8.7421459e-001 -7.5368167e-001  1.7469133e-001 -9.2898705e-001 -9.9496352e-001 -3.0180924e-001 -3.1536011e-001  1.4596787e+000 -1.2443989e+000  3.3094020e-001 -4.7705145e-001 -3.8494582e-001  1.0719813e-001
  6.2649944e-001 -1.3091950e+000 -1.3412872e-001  3.2246416e-001 -1.5325106e+000  5.1107736e-001 -3.4058789e-001 -1.2983907e+000 -1.1716355e+000 -1.0658890e+000 -1.0864718e-001  7.2565119e-001 -9.0830887e-001  9.6094700e-001  5.5417875e-001  5.7997931e-001  1.6100270e-001 -3.3199363e-001 -3.6178765e-001 -8.6439120e-001 -9.2228897e-001 -1.1153226e+000 -8.8830632e-001 -7.0928276e-001 -2.7697795e-001 -5.9386867e-001 -1.0088404e+000 -4.1575589e-001  6.0532048e-004  4.2024578e-001 -7.0642120e-001 -3.2662743e-001 -2.9719697e-001 -4.2663468e-001 -3.9744959e-001 -2.1634107e-001  2.5048532e-001 -9.7104307e-001 -1.1010285e+000 -1.0886573e+000 -4.8233787e-001 -2.4078509e-001 -9.2554626e-001 -6.7918717e-001 -4.6402715e-001 -7.2493999e-001 -2.4133114e-001 -2.0493262e-001  4.2584781e-002 -3.9755780e-002  4.0609020e-001  1.4604926e+000  9.7974650e-001 -7.5068285e-001  8.8951043e-001  5.3243259e-001 -6.3703448e-001 -1.0929955e+000 -5.7699509e-001 -1.1987472e+000  1.1331630e+000 -1.3118767e+000  1.0133938e+000  8.6613089e-001 -1.6788738e+000  3.6528013e-002
 -1.4853393e-001 -2.7246010e-001 -2.6562438e-001 -4.1336281e-001 -1.0321051e+000  6.4210439e-001 -6.0591065e-001 -9.4398249e-001 -9.5779116e-001 -8.8752199e-001 -2.5154441e-001  3.0801127e-001 -8.7645906e-001  3.2280362e-001  7.5502746e-001  6.6943379e-001 -4.7465652e-001 -1.7646977e-001 -1.1132058e+000 -1.8851783e-001  2.8951307e-001 -3.2477679e-001 -2.7867322e-001  4.3373593e-001 -2.4487745e-001 -5.1757597e-001 -1.2221791e+000 -1.4925550e+000 -8.2230018e-001  7.0122977e-001 -7.0886016e-001 -7.5444126e-001 -9.8451679e-001 -1.0850668e+000 -2.7921025e-001  1.1007345e-001  6.9273304e-001 -1.3058528e+000 -1.3814585e+000 -1.8304239e+000 -2.1176770e-001 -8.4070572e-002  1.4992765e-001 -7.9710577e-001  1.2523349e-001  6.7620708e-001  4.9051501e-001  3.8426966e-001 -2.1454522e-001 -5.8141927e-001  4.0138769e-001  8.3096066e-001 -6.1304832e-004 -3.9797179e-001  3.8629031e-001 -3.2352733e-001 -7.7625567e-001 -7.3919405e-001 -6.5212077e-001 -6.6418217e-001 -1.2262666e-001 -1.5115730e+000 -2.6319319e-002 -5.5859791e-001 -7.7420298e-001 -1.1616285e+000
 -9.9163326e-001 -2.8414456e-002 -3.4375761e-001 -4.1500269e-001 -6.0471262e-001 -2.4554507e-001 -8.3174317e-001 -5.6121654e-001 -5.6734409e-001 -7.8385909e-001  4.8105427e-001  3.3102952e-001 -6.5309646e-001  1.7697382e-003  6.3804350e-001  3.7543396e-001 -1.0201803e+000  4.3265951e-002 -5.3349707e-001 -7.6491855e-002 -2.3244807e-001 -8.2051678e-002 -9.3223876e-001 -1.1088779e+000 -1.8130317e-001 -2.2458789e-001 -6.9519345e-001 -1.1315474e+000 -1.0329848e+000 -3.2375390e-001 -6.9018696e-001 -9.5687649e-001 -2.7899936e-001 -9.9730893e-001 -8.5162365e-001 -6.7672213e-001 -5.6923552e-001 -7.5079910e-001 -3.8314688e-001 -1.1230521e+000 -1.7280407e-001  3.4680684e-002 -6.2694765e-001 -4.3771627e-001 -9.9155488e-002 -5.5470913e-001 -1.2823194e-001 -2.0556450e-001 -1.4904479e-001 -4.9495139e-001  3.5948330e-001  3.3444477e-002  2.6267762e-001 -2.8443638e-001  9.6725019e-001 -6.6746766e-001 -4.5709428e-001 -2.3192445e-001 -6.8682616e-001 -1.1219664e+000  9.6668596e-001 -2.4628134e-001  2.5859712e-001  8.5999367e-002  6.1092215e-002 -2.4530801e-001
 -4.5372788e-001  2.2191076e-001 -8.7560347e-001 -2.3395712e-001  5.4680838e-002  1.5321402e-001 -9.6176157e-001 -2.7907166e-001  2.2698693e-001 -6.6791680e-001  4.4399885e-003 -6.6181954e-001  3.0042087e-001 -3.2767748e-002  5.0507800e-001  2.6435668e-001 -4.0525131e-001 -1.8889290e-001 -7.0945372e-001 -2.0567203e-001 -4.9454024e-001 -2.9279578e-001 -8.9432230e-001  2.0280544e-001 -2.3927893e-001  1.8631488e-001 -1.1492631e+000 -1.0183896e+000 -1.5070716e+000 -1.8544625e-001 -9.1086552e-001 -9.6128719e-001 -1.1851640e+000 -6.2635752e-001 -6.1077724e-001 -6.0100572e-001  2.8320674e-003 -1.4207456e+000 -6.7280030e-001 -8.8337179e-001 -3.4880605e-001 -2.9519819e-001 -3.6622845e-001 -1.0323875e+000 -4.2642068e-001 -3.1719225e-001 -1.4319821e-001 -6.1102887e-001 -3.5807598e-001 -3.9107411e-002  2.2482521e-001  1.2478953e-001 -1.1185683e-001 -5.2148868e-001  3.4034008e-001 -7.5790681e-001  1.3120966e-001 -3.8241208e-001 -1.8075334e-001 -8.5703993e-001  2.6169508e-001 -4.9169108e-001 -6.6642945e-001 -8.7105873e-001 -2.3667726e-001 -6.3773616e-001
 -5.2500600e-002 -5.8810932e-001 -9.9031782e-001 -3.1339640e-001 -5.4538821e-001 -7.4909881e-002 -2.8439443e-001 -1.8094630e-001 -5.6627125e-001  1.0730734e-001  6.0518170e-001  2.6540664e-001 -1.8752507e-001 -5.3986743e-002  2.6585432e-001  1.2923504e-001  3.4665577e-002  1.1600734e-001 -7.0935917e-001  7.9141954e-002 -7.3127643e-001 -6.8420363e-002  9.7103223e-002 -1.4663452e-002  3.3479923e-002  3.5611018e-001 -1.3195824e+000 -2.0517292e+000 -1.9100860e+000  1.7081542e-001 -8.2102035e-001 -1.2879366e+000 -5.0446565e-001 -5.8590177e-001 -4.8863331e-001 -3.2732566e-001 -3.4104602e-001 -1.7139195e+000 -1.7491844e+000 -1.6936098e+000  1.8995519e-001 -2.2940818e-001 -6.1718333e-001 -4.2544921e-001 -1.5821866e-001 -9.6431512e-001 -4.3324897e-001 -1.0174722e+000 -4.1252868e-001  2.5672847e-001 -4.4013688e-001 -4.1386363e-001 -4.8165740e-001 -5.8178742e-001 -4.0724400e-001 -1.9765411e-001  2.6311703e-001 -3.8107239e-001 -3.4337152e-001 -5.8634747e-001 -1.2066681e-001 -1.6715563e-001 -1.6455194e-001  2.7984562e-001 -1.1655587e+000  1.4390869e-001
 -8.6750790e-001 -4.6178997e-001  1.7327124e-001  3.5380426e-001  1.4444696e-001 -2.7544531e-001  2.7647918e-001  4.4759061e-001  2.8871224e-001  5.7401691e-001 -2.9059693e-002 -9.7392799e-002  2.5771515e-001 -4.9686453e-001 -7.7274590e-002 -2.6128333e-001  2.6770398e-002  2.5199308e-001 -3.3622295e-001  9.0398454e-003 -6.5545916e-002 -2.7846415e-001  3.9625075e-004  2.5931381e-001 -4.9681112e-002 -3.2174486e-001 -4.0420013e-001 -1.9515472e-001 -6.8970189e-001 -1.1293741e-001 -1.5288750e-001 -4.9590167e-002  4.1221714e-001 -2.5861070e-001  2.7494102e-001  2.4641297e-001 -6.3354783e-002 -6.1725536e-001 -3.6852001e-001 -6.1612269e-001 -4.7349075e-002  2.7160340e-001  6.6943126e-001  5.7211642e-001 -2.1696431e-001 -5.2366759e-001 -5.8847007e-001 -2.3729956e-001  3.4004099e-001  1.4398507e-001  1.6832285e-001 -1.4525638e-001 -2.8473163e-001  7.8801905e-002 -6.8575187e-001 -5.1087933e-001  2.7514527e-001 -1.1336528e-001 -3.3745189e-001 -2.8410436e-001 -9.7905308e-001  1.3108794e-001 -7.6209262e-002 -1.3363744e+000 -5.2342775e-001 -2.4521056e-001
 -1.4028017e+000  1.9714225e-001  4.0233197e-001 -4.5865410e-001  1.5933892e-001 -2.3553355e-001 -5.3375266e-002  4.9574921e-001 -6.3821609e-002  9.4874736e-001  3.5046934e-001  4.3071704e-003 -2.3957890e-001 -9.2178981e-001 -6.1340286e-001 -4.1825524e-001  7.4200069e-001  1.1481141e+000  4.5025181e-001  5.6552235e-001 -7.3282399e-002  6.7216392e-001  1.0741641e+000 -1.0673790e+000  1.8730293e-002 -7.5916492e-001 -1.8513149e-001 -3.4224147e-001  1.3109345e-001 -3.9763709e-001  1.6567257e-001  4.5028982e-001  8.6393786e-001  1.5629079e+000  2.9591041e-001  5.9561027e-001 -4.1517965e-001 -2.7591625e-001  8.1286887e-002 -6.1281517e-001 -7.3028856e-002 -6.3011398e-002 -1.0687028e+000  5.7905636e-001  1.4924729e-001 -5.3077506e-001 -1.0907263e+000  5.3830953e-001  6.2897518e-001  3.7431997e-001 -1.4411763e-001 -6.9611157e-001 -7.3571943e-001 -5.5844174e-001 -3.8575119e-001  8.6982100e-002  1.3866479e-001  1.7903558e-001 -3.1192342e-001 -4.9606872e-001 -7.8811063e-001 -8.1406979e-002 -5.8237227e-001 -3.7105778e-001 -9.6583436e-002 -7.7994171e-002
  2.0702048e-001  2.5733940e-001 -9.4898045e-001 -5.6802917e-001  4.2332934e-001 -1.3514648e-001  1.0709639e-001  1.3680438e+000 -5.1757567e-001  1.0810014e+000  3.7909777e-001 -2.8519608e-001  1.3504295e-001 -4.3695862e-001 -4.6713282e-001 -1.8359860e-001  6.9631920e-001 -2.2469364e-001 -4.1954878e-003  4.1927928e-001  4.2450212e-001  3.5746144e-001  5.9025419e-001  3.4290572e-001  3.2440950e-001 -4.4564294e-001  4.2539374e-001 -4.4972537e-001 -2.3447755e-001  1.9233609e-001  8.1110841e-001  1.2732694e+000  1.1245213e+000  1.1090086e+000  5.2237470e-001  4.5648209e-001  4.8242596e-002 -2.4641135e-001 -3.5229661e-001 -2.3742519e-001  3.5980335e-001 -2.2383448e-002  3.5573262e-001  4.4720285e-001  2.9092599e-001 -4.1708954e-001 -8.5043948e-001 -7.1272750e-001  4.2730436e-001 -3.0567299e-001 -3.5875692e-001 -4.9033992e-001 -8.2964000e-001 -6.7143604e-001 -4.5288285e-003 -1.1208485e-001  1.8660689e-001 -1.6314767e-001  2.0103391e-001  3.7769922e-001 -1.2145997e+000  1.2464587e-001 -3.2906005e-001  5.5313970e-002  8.1590783e-002 -5.0705335e-001
  1.1222126e-001 -6.2227287e-001  1.3660177e+000 -6.5014634e-001 -3.6156978e-001 -4.9998698e-001 -7.1774307e-003  2.1958839e-002 -5.7890658e-001  3.7360856e-001 -2.8138770e-001 -4.1006671e-001 -5.0725243e-001 -3.0689742e-001 -9.6204627e-001 -6.5096517e-001  1.1421075e-001 -2.5343638e-003  4.5098801e-001 -2.2866246e-001 -3.6413482e-001  5.5641518e-002 -9.8360738e-002  5.7863330e-001 -1.8844991e-001 -5.5044836e-001 -3.5818520e-001 -2.2970333e-001 -2.5552236e-001 -2.5301698e-001 -1.4152336e-001 -2.5368195e-001 -7.3126384e-001 -2.0562085e-001  3.2886151e-001  2.8406286e-001 -5.6671257e-001 -3.1913591e-001 -3.7451066e-001  7.9515831e-002 -1.4693758e-001  2.2521826e-001  7.1349397e-001 -5.4527703e-002  1.1615243e-001  4.6372435e-001  8.4672519e-002 -1.2065851e-001 -4.7210008e-001  1.2547367e-001 -4.3624806e-001 -8.9612279e-001 -4.7005119e-001 -7.7237322e-001 -2.0281688e-001 -7.0157866e-001  6.9767595e-001 -7.8524016e-001  4.1758067e-001 -2.0309228e-001 -4.5117643e-001 -3.9031754e-001  3.8572900e-001  5.2509353e-001  2.7688112e-002 -8.6505948e-001
 -1.1041664e+000 -1.9966374e-001  4.4352677e-002 -1.1578853e-001 -6.7075967e-001 -4.2437189e-001 -4.2167790e-001 -4.3909865e-001 -7.0036180e-001 -2.4514689e-001 -5.8006239e-001 -5.9373740e-003 -1.0477722e-001 -2.0861270e-001 -9.8915303e-001 -8.8047459e-001 -1.5773906e-001  2.0374229e-001  6.4727499e-001  4.8620753e-001 -1.3989040e-001 -4.7436272e-001 -5.6415291e-001 -1.1725847e-001 -2.2735082e-001  4.3319909e-001 -2.6932479e-001  1.1288817e-001  4.8899438e-001 -8.2886478e-002  1.2047501e-001  3.3292882e-001 -1.9411270e-001 -1.4452383e-001  5.0880028e-001  3.4404866e-001 -2.8169476e-001  2.6882400e-001  5.1505649e-001  6.2283911e-001  2.7955486e-001  1.0575869e-001  1.2540922e-001  5.3557487e-001  2.2119295e-001  1.2351915e-001  1.2277391e+000 -2.9709733e-002  6.5197014e-002  4.1686498e-001 -2.6878068e-001 -5.9104982e-001 -7.3712083e-001 -5.4594067e-001 -1.6379521e+000  2.6565640e-001  5.2484594e-001 -3.1490981e-001  7.9339863e-001  1.2009175e-001 -6.8943426e-001 -9.0582595e-002  2.8413942e-001 -1.3388482e-001  2.6699763e-001 -3.6762000e-001
 -6.1718257e-001 -6.1620254e-001  2.2083871e-001 -3.4050096e-001 -1.1235147e+000  3.8943121e-002 -9.4794217e-001 -1.0068597e+000 -9.5899920e-001 -3.9010681e-001 -3.4160975e-001 -1.1717019e+000 -8.6699607e-001 -7.3385836e-001 -1.0997225e+000 -9.6367117e-001 -1.8758590e-001  2.4774245e-002 -2.6800910e-001  2.9420754e-002 -6.3339007e-001 -4.9946478e-001 -3.3723390e-001 -4.5125227e-001 -6.8641596e-001  6.5925242e-002 -4.8746956e-001 -1.1176617e+000 -7.3650942e-001 -3.7793633e-001  2.5769014e-001 -3.9829475e-001 -3.3892199e-001 -1.5637635e-001 -2.0941022e-001 -1.2063175e-001 -5.0055002e-001  9.6198017e-002 -4.1641341e-001 -6.8244725e-001 -1.0308833e+000 -4.8249423e-001 -9.6873290e-001  3.7667239e-001 -3.1083468e-001 -3.6182007e-001  6.6859675e-001 -7.1505628e-002 -6.8787490e-001  1.9197811e-002 -1.2186698e+000 -1.1615910e+000 -9.1108038e-001 -1.2239136e+000 -1.1216557e+000 -3.6773192e-001 -1.8338752e-001  3.5421845e-002 -2.5794257e-001 -1.7655404e-001 -6.8699108e-002 -8.7571270e-001 -7.9040534e-001  5.3915805e-001 -7.5862858e-002 -1.0931078e+000
 -4.4771378e-001 -2.2073453e-001  5.5737166e-002 -2.9468026e-001 -5.3083654e-001  5.1102789e-001 -4.6160251e-001 -5.4797475e-001 -4.3019817e-001 -1.6444079e-001 -1.3611050e-001 -4.4742361e-002  2.6838062e-001 -4.7369330e-001 -1.8661597e-001 -6.7881675e-002 -1.0576823e+000  3.7234917e-001  8.2969454e-002 -5.6799869e-001  1.6374263e-002 -6.3373915e-001 -1.1045815e-001 -7.1184273e-001 -2.3325618e-001 -3.9608114e-001  1.3104147e-001  1.0876296e+000  4.3406831e-001  8.5362929e-001 -5.0097561e-001 -1.1666548e-001 -5.0771251e-001 -5.9761466e-002 -2.9443435e-001 -6.9486888e-001  5.9394696e-001  5.7974414e-001  1.2372530e+000  2.6123918e-001 -5.2913563e-001 -2.2661571e-001 -7.9544377e-001  2.9429803e-002 -7.2619008e-001 -2.8537779e-001  2.4255085e-001 -2.2357109e-001 -6.0538303e-001 -1.0051298e-001 -3.0264751e-001 -1.0898469e-001 -2.8903741e-001 -2.1194407e-001  1.8972118e-001 -3.6508370e-001 -3.9529683e-001 -2.5160094e-001 -2.9885473e-002 -8.6052259e-001  7.5530831e-001 -3.7098653e-001 -6.3690693e-001  1.4580829e-001 -4.8108547e-001  3.1027908e-001
  1.0591945e+000  6.7290542e-001  1.0446840e+000  9.3906400e-001  2.6418128e-001  9.8769674e-002 -2.6280580e-001  2.9370760e-001  5.3802897e-001 -2.9197896e-001  1.4731861e-001 -5.1062078e-001 -5.0483943e-001 -6.9305113e-001 -1.0277616e-001  3.0065257e-002 -3.2447232e-001 -3.5979127e-002  3.8524085e-001 -4.5125407e-001  5.8010077e-001  5.4700580e-001 -1.1090715e-001 -6.2059625e-001  1.7314346e-001  1.7264095e-001  1.1290042e+000  1.0556370e+000  8.4854023e-001  4.2727448e-002 -2.1301301e-002 -1.2980540e-001  1.3585385e+000  1.0316078e+000 -4.7498993e-001 -2.7066793e-001  2.8035410e-001  8.6051492e-001  7.0229510e-001  1.4110858e+000 -7.1723270e-002  3.4209999e-001 -4.5243138e-001  9.7573558e-001  2.9193658e-001  1.1074586e+000  1.0312223e+000  6.5955110e-001 -2.0024414e-001 -4.4401409e-001  3.8246969e-001 -2.8375830e-001 -8.0426019e-001 -8.6472106e-001 -1.3008703e+000  2.2029179e-001 -4.6195120e-001 -4.5196588e-001  2.8554127e-001 -2.9342600e-001 -5.1205448e-001  4.3147413e-001  8.3176808e-001 -2.3247279e-001  7.9325880e-001  1.1816647e+000
  5.4745072e-001  9.6715703e-001 -2.6143052e-001  4.4145198e-002  3.2946688e-001  9.6526970e-002  3.5245716e-001 -1.5458704e-001 -1.0261180e-001  6.7161094e-002  2.2426983e-001 -1.0090483e-001 -8.3087599e-002 -1.6391690e-001  2.8057958e-001 -3.5479097e-001  2.0133361e-001  5.6589923e-001  3.6662251e-001  3.1881482e-001  9.3112484e-001  5.1492817e-001 -4.7574452e-001  1.0505915e+000  1.9236590e-002 -3.2690977e-001  9.7605749e-001  7.1443945e-001  4.5553353e-001 -4.9797237e-001 -4.5072767e-001 -3.1320540e-001 -1.2367988e-001  2.3575203e-001 -2.1430737e-001 -1.0688862e+000  3.1212633e-002  4.3986172e-001  6.3824758e-001  7.2782569e-001 -4.9278035e-001 -1.9121892e-001  7.9905596e-001  3.5264337e-001 -1.4503737e-002  1.0254173e+000 -8.1471039e-002 -6.1749886e-001  6.7900675e-003 -2.5878093e-001 -7.7852185e-001 -1.2234367e-001 -9.4311763e-001 -5.4802267e-001 -3.3114018e-001  1.0399343e-001 -4.9811378e-001  2.7142921e-001  2.8309923e-001  1.0161825e+000  4.2922235e-001  8.0862782e-001 -1.2976000e+000  1.7509098e-001  2.2864455e-001 -2.0718889e-002
  4.5470238e-001 -2.3407683e-002 -3.9854118e-001  2.7298161e-001  6.6130773e-002 -2.6989519e-001  5.1037587e-001  4.9302129e-001 -9.2212696e-002  1.0529933e-001  9.0579855e-001 -5.3726872e-002 -5.9405746e-001 -6.6110012e-001  4.5930868e-001  1.8373491e-001  8.9420147e-003 -2.6768882e-001  1.8616362e-001  1.1305875e-002  9.5393053e-001  7.6926004e-001  9.4614317e-001  8.2941381e-001  3.0377063e-001  4.7579455e-001  1.0597744e+000  1.4238998e+000  1.0633421e+000  3.6747065e-001 -4.3795500e-001  3.6077371e-001  4.8278162e-001 -3.8743687e-002 -1.7597357e-001 -9.1263115e-001  3.8359600e-001  1.0922597e+000  9.0635664e-001  1.0411637e+000  9.6221893e-002 -1.4843142e-001  1.0681336e+000  1.7351946e-001 -1.0373733e-001 -1.2848450e-001 -3.5831498e-001 -1.3355157e+000 -8.9927673e-001 -2.3666509e-001 -3.0469221e-001  3.0427405e-002 -4.7442655e-001 -2.0621563e-001 -7.3148296e-001  1.5585156e-001 -5.5854299e-001  1.0962318e-001  4.5335761e-001  7.9659423e-001  1.2709689e-001  7.9034463e-001 -4.6619373e-001 -1.5198562e-001 -1.8512251e-001 -9.1424483e-002
  1.2453749e+000  3.2297812e-001  2.2611646e-001 -4.2395821e-001  4.2888306e-001  1.6924880e-001 -1.0828229e-001  3.0559494e-001  1.4668635e-001 -4.6892384e-001  3.5591754e-001 -1.6790374e-001 -3.1350870e-001  3.2817524e-002 -1.9698562e-001 -3.1239890e-001 -4.0387102e-001  7.5933888e-001  5.5061839e-001  9.9171177e-002 -3.7679032e-001  4.6069094e-001  1.8030128e+000  5.2701724e-001  8.2957544e-002  3.2525275e-002  1.3054829e-001  5.4371488e-001  5.4063497e-001 -3.0806503e-001 -5.3646925e-001  5.8176078e-001  2.8689504e-001 -2.0998639e-001  2.2995674e-001 -4.2313526e-001 -5.3796618e-001  3.0460476e-001  7.1542210e-001  2.5659927e-001 -5.7701732e-001  2.1936014e-001  1.7125765e-001  2.0170386e+000  5.9891724e-002 -9.9430978e-002 -2.1959824e-002  4.2955806e-001  3.5622436e-001  2.9352722e-001  8.0702783e-002 -4.2721932e-001 -2.0752315e-001 -4.3303973e-001 -6.3330189e-001  3.8286357e-001 -9.2669250e-001  5.3786204e-001 -4.5957406e-002 -9.7810214e-002  4.6666792e-001  2.2133623e-001  1.0479024e-001  6.8644393e-001  5.3110546e-001  6.5709467e-001
  2.2962995e-001 -5.4244953e-001  8.9946952e-001 -4.7066042e-001  5.8521684e-001  3.1308353e-002  5.5004852e-001  4.7925941e-001 -1.4283228e-001  3.7304030e-001  3.1635788e-001 -5.7887601e-001 -6.6868175e-001 -9.6750123e-002 -9.8713576e-001 -8.1654404e-001 -1.6316624e-001  4.5256687e-001  8.8432470e-001  6.7743112e-001  3.5611125e-001 -1.6675175e-001  6.3038267e-001 -2.4746872e-001  5.5373305e-002  1.4985884e-001  1.6488653e-001  1.1105358e+000  5.1848602e-001 -4.4790291e-002  5.7807374e-001  5.9639102e-001  1.2110867e+000  1.0685107e+000  3.7637349e-001 -8.2562252e-004 -6.1978109e-002  9.7364290e-001  9.4808491e-001  3.9645600e-001 -4.2704666e-001  2.8933377e-001 -2.8287492e-001  3.0902650e-001 -1.3780446e-001  2.7438059e-001  9.5479857e-001  2.0244021e-001  6.3445272e-001  3.0810610e-001 -6.5221602e-001 -9.7938464e-001 -4.7684755e-001 -2.7785297e-001 -9.5998270e-001  8.0061433e-002 -7.2787948e-001  8.3482505e-001  4.2103374e-001  1.8335048e-001  1.5111178e-001  8.6004440e-001 -4.1395827e-001 -1.5163879e-001 -9.3722223e-002  4.2683826e-001
  8.1594980e-001  1.4465514e-001  4.3485297e-001 -4.0619142e-001  6.6313108e-002  5.2458309e-001  2.9349959e-001 -1.8007831e-001 -1.4966219e-001  2.8499848e-001  3.9522126e-002 -1.9099999e-001 -4.9276555e-001  9.4689942e-002 -3.2941821e-001 -6.5643558e-001 -3.3393425e-002  1.6657322e-001  7.3488409e-001  2.2595439e-001  6.0341809e-001  5.8064242e-002 -5.9474780e-001 -4.7068563e-001 -2.6603011e-001 -1.0959301e-001 -9.2777272e-001 -5.9151067e-001 -5.9346014e-001 -4.5962567e-001  3.6381827e-002  3.4013774e-001 -1.5837270e-001  5.3472738e-001  1.6810113e-002 -1.7954851e-001 -5.4141970e-001 -1.0995899e+000 -7.3953289e-001  5.9744980e-002 -5.7110876e-001 -3.8317495e-001 -2.4712536e-001 -8.4729163e-001  2.3206498e-002  4.3515118e-001  5.1142773e-001  4.5080354e-002  5.0906545e-001  2.8825636e-001 -3.4622334e-001 -1.9000466e-001  1.6002612e-001  3.1471401e-001 -8.4807644e-001  2.8770561e-001  8.5659384e-002  2.1747871e-001 -1.9704327e-001  2.4594989e-001  4.2961551e-001  7.2599613e-001 -6.0091243e-001 -1.1524055e-001 -1.2247962e-001 -4.0983363e-002
  6.0500935e-001 -2.0573594e-001  4.0265146e-001 -2.6301854e-001 -5.6251318e-001  5.9368302e-001 -7.9969648e-001 -1.6662930e-001 -2.9530443e-001  2.8668330e-001  1.9017774e-001 -2.5930902e-002 -1.7111712e-001  4.8446128e-001 -5.2963783e-001 -8.3660832e-001 -5.2537159e-001  8.8690746e-001  7.3147039e-001 -5.1801238e-001 -1.8432224e-001 -3.5371804e-001 -3.8476954e-001 -1.0892282e+000 -4.0174403e-001 -6.0870985e-001 -1.9073981e-001 -1.0930603e-001 -1.4239663e-001 -7.9212584e-001  4.8309516e-002  4.3318539e-001 -3.3560192e-001 -3.0187429e-001  9.8125541e-002 -8.9088766e-001 -1.2269951e+000 -3.7445828e-001  3.5711459e-002 -3.4873607e-001 -1.3494118e+000 -3.5633758e-001 -1.5073459e+000  3.9852632e-002 -1.7838559e-001 -1.8588359e-001  7.2079980e-002  4.6160372e-001  4.5441546e-001  9.2391173e-002 -3.6200339e-001  1.6652974e-002  3.3451434e-001 -8.6614910e-003 -1.4774390e-001  5.1860391e-001 -1.6114268e-001  4.7902084e-002 -9.7663368e-002 -6.1558104e-001  6.4510032e-001 -1.9861775e-001 -2.4996509e-001 -5.3893309e-001 -6.6626924e-001 -2.7191203e-001
 -3.0159427e-001 -1.4189385e-001 -1.6447662e-001 -8.0704026e-001 -4.5970674e-002  5.5059370e-001 -4.3469207e-001  4.9868120e-001  2.0520869e-001  3.7018566e-001  4.9424678e-001 -7.3803175e-002  1.2313109e-001  9.3292362e-002 -6.0794830e-001 -7.0012110e-001 -2.7441511e-001  1.1104318e+000  9.2868157e-001  2.8758085e-001 -3.5676314e-001 -3.6051482e-001  1.8310786e-001 -1.1912697e+000 -3.1384402e-002  8.7040202e-002 -1.0785650e-002  1.4678465e-001  1.2049406e-001 -3.3057928e-001  4.9784998e-001  1.2422265e+000  4.1829292e-001  9.6180618e-001  8.5065791e-001 -3.4218335e-001 -2.4328208e-001 -2.6246086e-001  2.9417659e-001  4.3120218e-001 -8.3925663e-001 -1.4644414e-001 -7.6428231e-001  2.8371200e-001 -1.2824496e-001 -3.6519165e-001  1.3945745e-001  5.6787453e-001  1.1160307e+000  1.3074736e-002 -3.6751894e-001  9.2238208e-002  8.1897946e-002  3.4162861e-001 -1.7493997e-001  1.3105853e+000  3.0149144e-002  5.4685162e-001  6.6023916e-001 -3.3037251e-001  7.5073616e-001  2.2696769e-001 -5.5108067e-001 -2.7251282e-001  5.7911856e-001  4.7025667e-001
  8.7449339e-001 -3.7712593e-001  5.0668139e-001 -4.9119344e-001  1.6355289e-001 -6.2908115e-001 -3.4376640e-002  3.5773181e-001  5.6449860e-001  3.7135997e-001  3.1804033e-001 -1.2010877e-003 -4.7039677e-001 -2.2031715e-001 -5.3398592e-001 -8.9198684e-001  1.6281902e-001 -1.5764112e-002  5.9675327e-001  1.8640349e-001  1.9008450e-001  1.8622737e-001 -7.7120412e-002 -2.1535718e-001  9.2111220e-002  1.9397645e-001  8.8322273e-001  5.1348635e-001  5.3344257e-001 -2.6039599e-001  2.1550938e-001  5.1934650e-001 -2.4685404e-001  5.4637558e-001  1.7315772e-001 -4.3796069e-001 -8.5185332e-002  3.3684518e-001  6.0033066e-001  5.2566461e-001 -4.4575148e-001 -1.5783002e-001 -2.6314260e-001 -4.0282349e-001 -1.6279574e-001 -3.8586144e-001  8.3568697e-002 -4.3672172e-001 -4.5925727e-001  3.2448997e-001 -2.3847399e-001  2.3440895e-001 -4.4140566e-001 -3.0045435e-001  1.7742466e-003  7.7154155e-001  4.0820140e-002  1.2429002e+000  1.1354333e+000 -2.5380907e-002 -4.6335157e-001  7.9796271e-001 -1.0074306e-001  7.3473268e-001  3.5563108e-001 -1.2769751e-001
 -6.3014017e-001  7.9251354e-002  9.2625178e-001 -9.8234595e-001  4.8018906e-001  3.7672648e-001  3.9672675e-002  4.5763255e-002  3.4066248e-001 -1.0634303e-001  1.1176854e-001  2.1000786e-001  3.8519379e-001  1.0481591e-001 -3.6278914e-001 -6.1289601e-001 -5.2449987e-002  6.0635683e-001  5.1672944e-001  2.8165778e-001  5.0697318e-002  2.1116340e-001  2.0972511e-003 -9.8703522e-001  1.7803260e-001 -1.0232977e+000  5.2223387e-001  9.5357696e-001  7.8810640e-001 -8.2092061e-002  6.4646512e-002 -3.1929258e-001 -3.1501441e-001  5.1388688e-004 -1.4747139e-001 -6.0621923e-001 -1.4295450e-001  1.0834039e+000  7.9914685e-001  4.8008677e-001 -4.2158851e-001 -1.2253528e-001 -8.4448832e-001  4.4076823e-001 -2.7993394e-001 -3.7838795e-001 -1.2911787e-002 -3.4163868e-001  3.8081245e-002  1.8436773e-001 -2.2450237e-001 -1.4007804e-001 -4.5407184e-003 -8.7751280e-002 -2.2085552e-001  2.8524354e-001 -6.9315923e-002  7.5088611e-001  8.5618934e-001  1.7792786e-001  2.4888085e-001  5.2957662e-001 -2.9592731e-001 -2.8496322e-001  2.9240142e-001  5.9307426e-001
  2.4633063e-001 -7.3085075e-001 -5.4028147e-001 -1.1285826e+000  4.4368609e-003  5.8221977e-001 -4.6595203e-001  1.3030873e-001 -7.2685413e-002  3.9656142e-001  7.4466135e-002  7.5746446e-001 -5.4298137e-001  7.8740764e-002 -2.1223442e-001 -5.7401377e-001  9.0682710e-002 -1.6977884e-001 -2.3025686e-001  2.5061577e-001  3.3781961e-001  5.3460903e-001 -5.5733884e-001 -1.3060206e+000  8.1641153e-002 -6.0846687e-001  6.1163342e-001 -1.1958277e-001 -4.0042373e-001 -4.6251989e-001  2.6096870e-001  1.7328855e-001 -6.0005767e-002  2.5210590e-001  2.5216130e-001 -3.5799942e-001 -8.3443108e-002  9.1816152e-001  5.2901816e-001  8.5447323e-001 -5.5282455e-001 -6.4506597e-001 -1.6653032e-001 -3.4233579e-001 -9.1911575e-002 -8.9315307e-001 -5.0511258e-001 -8.7533544e-001 -2.9924160e-001 -5.2804586e-001 -3.8497395e-001 -1.3024905e-001  5.4825955e-002  4.4877999e-002 -5.0272473e-001  5.3892575e-001 -4.7180065e-001 -1.4141701e-001  3.2564875e-001  9.1502871e-002  3.5589687e-001  1.5345808e-001 -1.4494594e-001  8.2854208e-001  4.3367112e-001 -4.8958407e-001
  2.0969255e-001 -7.6431576e-001 -3.6492532e-001 -1.0130157e+000 -2.2866642e-001  5.1905623e-001 -1.0740571e+000 -4.9948508e-001 -7.2026302e-001 -1.3831730e-002  6.1333260e-002 -4.9968448e-001 -2.9843755e-001  2.2246891e-001 -6.2304870e-002 -3.5992383e-001  1.5792453e-001 -5.9667969e-001 -1.0255045e+000 -2.4598035e-001  5.7929040e-001  1.0149187e-001 -1.6437707e+000 -8.5210655e-001 -4.8249300e-001 -3.5876138e-001 -1.9170317e-001 -5.1829960e-001 -6.7000717e-001 -3.0385756e-001 -2.5852299e-001  3.3143343e-001 -5.5167221e-001 -1.9630319e-001  4.4891082e-001 -3.0385733e-001 -3.5557400e-001 -7.3267209e-002  3.9723366e-002  4.6299556e-002 -1.4097376e-001 -7.6824519e-001 -4.1661080e-001 -1.4477964e+000 -4.7958983e-001 -6.7176329e-001 -1.2240463e+000 -8.5668633e-001 -6.0014907e-001 -5.0415144e-001 -3.9356550e-001  2.3775398e-002  1.7992127e-001  5.5196253e-001 -5.0454566e-001  1.3617241e-001 -1.9039984e-001  3.3896216e-001 -6.7031059e-001 -4.1635957e-001  3.9180845e-002  1.8646659e-001 -2.1441472e-001 -7.0451899e-001 -1.2190416e+000 -6.7435749e-001
  3.5043145e-001  2.4779586e-001 -4.5355633e-001 -1.8864762e-001  1.1396732e+000  1.0146261e+000 -1.8497494e-001 -3.2351355e-001  1.6412366e-001  5.0722418e-001  2.3305307e-001  9.9822218e-001  2.3136641e-001  9.6776095e-001  1.8439515e-001  1.1034468e-001  4.2769563e-002  1.4461611e-001  1.4273464e+000  7.3728592e-001  6.5752058e-001  3.5598085e-001  8.2091973e-003 -5.2127278e-001  6.4032661e-002  9.5818492e-002  7.2589347e-001  3.2405272e-001 -4.2580830e-002 -9.5155133e-002  8.0940190e-001  3.4877507e-001  6.5514483e-001 -3.0666943e-001  8.8771608e-002  6.3081489e-001 -6.0907028e-002  7.1938911e-001  6.2611071e-002  9.5115631e-001  2.8594570e-001 -7.4695435e-001 -8.6164827e-001 -6.8659124e-001  1.5144383e-001 -6.1421557e-001 -9.1446714e-001  7.7842104e-001 -3.9844608e-001 -1.3206641e+000 -1.7847241e-001  1.2031441e-001  5.4219169e-001  1.7201164e-001 -9.8925367e-001 -2.2159816e-001  4.5628563e-001 -3.0526931e-001 -3.2703107e-001  5.4497493e-001  9.2876288e-001  6.8881075e-001  3.8597077e-001  6.0619515e-002  9.3417166e-002  1.4741624e+000
 -2.7155389e-001 -5.8672390e-002 -1.1730049e+000 -2.6774527e-001  3.7123913e-001  4.6170374e-001 -5.5328622e-001  6.1945920e-002 -5.2984480e-002  7.3710768e-001 -2.8880663e-001  3.9988787e-001 -2.6287633e-001  4.5793146e-001 -2.6102400e-001 -5.1319278e-001 -5.4259446e-001 -4.1823691e-001 -7.0785848e-002  2.1255195e-001 -9.0461610e-002  2.4315772e-001 -8.9521144e-001 -6.7403046e-001 -2.5961774e-001  3.6273115e-001  6.6825539e-001  4.4493206e-002 -2.8708557e-001 -6.7133917e-001  4.1677062e-001  6.6909224e-001 -5.7390816e-001 -4.3282456e-001  2.3319128e-001  3.9417781e-001 -1.4267755e-001  9.9524985e-002 -1.4472569e-001  4.1991272e-001 -1.0767266e-001 -6.6202792e-001 -7.8572699e-001 -8.3633624e-001 -3.3934942e-001 -1.2067527e+000 -6.6559970e-001  1.5782505e-001 -4.6434457e-001 -8.7878226e-001 -7.5936680e-001 -4.1993313e-001  1.1578668e-001  1.0152068e-001  4.0093675e-001 -4.1467617e-001  1.7591551e-001  3.8030505e-002 -6.4957362e-001  5.8650380e-002  1.1561064e-001  3.3003912e-001 -6.3883056e-001 -9.8473626e-001 -3.9959041e-001 -2.5998855e-001
 -1.5026591e+000 -3.0406361e-002 -6.2875085e-001  4.6575446e-001  9.5245828e-002 -1.1923670e+000  3.9379850e-002  1.9010048e-001  7.7029249e-001  7.2007520e-001 -3.5791092e-001  3.5530987e-002  4.5420552e-001  9.5853732e-002 -7.2029486e-002 -1.5555309e-001 -4.2834721e-001 -5.8010458e-001 -3.1098206e-001  3.8132810e-001  1.6738272e-001  2.3568972e-001  3.6763056e-001  7.7945195e-001 -1.6590058e-001  3.4074464e-001 -1.6979393e-001 -4.5685900e-001 -2.9587003e-001 -2.3307343e-001  1.4969175e-001  5.1839642e-001 -2.3181665e-001 -4.8582708e-001  3.8365170e-001  4.1559405e-001 -4.5401335e-002  9.6254815e-003 -6.7437873e-001  2.1799992e-002  6.4600265e-001 -1.6831342e-001  7.5103828e-001 -2.1508688e-001  2.1385770e-001  3.6163609e-002 -2.5718195e-001  6.6317257e-001  5.3518674e-001 -2.6865952e-001 -1.3824618e-002 -3.6597110e-001  2.2418116e-001  6.5213984e-002 -5.6578147e-001 -4.5396548e-001  4.0376516e-001 -2.4645164e-001 -4.7858972e-001  6.1708861e-002 -2.3403249e-001 -4.3847261e-002 -1.4110328e-001 -5.1944001e-001  6.4265779e-001  6.0546388e-001
 -2.7215931e-001  1.1660003e+000  1.9324622e-001  2.3674166e-001  4.1552972e-001  2.4610587e-001 -2.4657107e-001 -1.3491424e-001  4.8382304e-001 -1.2908329e-001 -8.8780865e-002  1.0383929e+000  7.0494488e-001  5.5548252e-001 -1.1141049e-001 -1.5893676e-001 -2.3614820e-001  1.5831150e-001  9.9826135e-001  2.8614721e-001  7.6638302e-001  2.0925885e-001  5.9570597e-001  1.9836530e-001  1.8379179e-001 -6.5488888e-001 -1.9697721e-001 -5.7866332e-001 -7.6667086e-001 -3.2823510e-001 -2.3781801e-001  1.9514961e-001 -5.6612343e-001 -3.8568094e-001  1.7313976e-001 -3.6624275e-001 -2.7837174e-001 -7.2701200e-001 -4.6961538e-001 -5.2572182e-001 -2.7572215e-001  2.0547132e-001  4.8006975e-001  6.3630177e-001  3.8151404e-001  7.3378007e-001  5.7298979e-001  1.2565458e+000  1.0152716e+000  9.9785098e-002  1.4824982e-001 -4.7365187e-001  1.3570461e-001  4.4815219e-001  8.1059931e-001 -2.3261195e-002  2.0140923e-001  3.1368089e-001 -5.4058155e-001 -1.4260529e-001 -5.5770674e-001  1.6020826e-001  2.7939319e-001  6.1442123e-002  6.9602305e-001  2.2103370e-001
  1.1499487e+000  3.3030097e-002  1.1336391e-002 -1.7403507e-001  7.2178402e-001  6.5331990e-001  1.9342444e-001  1.0822451e+000  7.2784035e-001  7.5719388e-001  1.3383756e-002  1.7273607e-001  5.1343276e-001  7.4933840e-001 -3.2370706e-001  2.4346922e-002  2.8954903e-001  2.5267060e-001  3.2299166e-001  9.2099688e-001  7.1056944e-001  5.3968641e-001  8.3552100e-001  9.4448369e-001  5.1330579e-001  4.9834241e-001  3.2952226e-001  1.8181971e-001  1.1980355e-001  6.8658606e-002  9.9016488e-001  1.1674042e+000  4.2545759e-001 -1.3031650e-001  4.6850239e-001  4.2690143e-001 -1.8865921e-001  4.9166493e-001 -3.6015398e-002 -2.5088548e-001  6.0185888e-001  1.1667448e-001  8.6570252e-001  3.1251155e-001  4.8672011e-001  1.1145686e+000  7.6595707e-001  6.6356960e-001  6.7705360e-001 -1.1415586e-001  2.1079158e-001 -1.3313438e-001  4.5471237e-001  3.1706150e-001 -3.2772161e-001 -1.7952303e-001  4.5884133e-001  3.7787258e-001 -4.1847108e-002  3.0921904e-003  6.4372890e-001  3.6088471e-001  5.0669429e-001  4.4279050e-001 -3.9014291e-001  8.4370541e-001
  5.4793811e-002  5.1674322e-001  8.0028555e-001 -1.0798393e+000  4.6008786e-001 -7.3340957e-001 -1.9265058e-001  6.0430602e-001 -1.4462844e-001  4.3676155e-001 -1.4406324e-001 -7.2219177e-001  1.7101131e-001 -3.8527073e-001 -3.9746306e-001 -1.8231552e-001  2.4772522e-002 -6.5784131e-001 -2.7510237e-001  7.2102569e-001  4.7606184e-001  2.6139554e-001  2.5504359e-002 -4.5636078e-001 -1.4521005e-001 -3.3778424e-001 -1.8779867e-001 -4.5281802e-001 -4.5947958e-001 -4.6056445e-001  1.9077416e-001  5.1457299e-001 -3.4750589e-001 -1.9830276e-001  4.3181295e-001  4.8970755e-002  1.4258502e-001 -7.3432460e-001 -1.0672797e+000 -3.3264540e-001 -2.5562507e-001 -2.1176661e-001 -1.8286677e-001  1.7807423e-001  1.3788725e-001  2.7063310e-001  4.4333624e-001  3.1636789e-001  8.0023715e-001 -2.8155479e-001 -4.4153084e-001 -2.3924584e-001  5.8232662e-002  1.8528969e-001  6.8492615e-002  6.4376867e-002  9.8151004e-002  7.2342752e-002  3.7766349e-001 -3.9669038e-001  2.3256936e-001  8.0423254e-002 -9.5330226e-001 -9.4941189e-001  8.3243461e-001 -1.4234940e+000
  2.8046429e-001 -1.8187524e-001  1.7095002e+000 -1.6075222e-002  6.0432446e-001 -4.0289875e-001  2.9529804e-001 -1.0196688e-001 -1.9190170e-001 -6.4504981e-001 -1.0105734e+000 -3.6474426e-001 -6.1160005e-001 -2.3213493e-001  4.0065736e-001  5.8944029e-001 -6.0107404e-002 -8.4650499e-001 -4.7139993e-001 -2.1704048e-001 -7.6443795e-001  2.6177203e-002  1.3752884e-001  9.8590752e-002 -4.9519186e-001 -1.2975969e-001  8.0525184e-001  7.2687050e-001  2.4958824e-002  4.1724224e-001 -9.9578298e-002 -9.1387541e-001 -2.4552033e-001 -6.8105085e-001 -4.3380040e-001  1.3861692e-001 -1.1621833e-001 -2.2982176e-001  3.6341257e-001  5.2245813e-001  5.0903831e-001 -1.1765842e-001 -2.4937148e-001  1.5371317e-002 -1.1634643e-001  3.4025447e-001  1.6546656e-001 -4.5216330e-001  8.4219982e-001  2.0127712e-001  2.8500987e-001  2.1707089e-001 -4.1324850e-001 -3.9430391e-001 -5.9904479e-001 -7.9253251e-001  6.8804810e-002 -1.7666420e-001  5.4628477e-002 -3.1735331e-001  3.6583674e-002  2.8892900e-001  8.6389980e-001  2.5694939e-001 -9.7573649e-001 -3.6835341e-001
  1.0094957e+000  1.7692726e-001  2.5266235e-001 -5.1047831e-001  1.0981838e+000  1.1747944e+000  6.4313691e-001  5.4224320e-001  2.4793948e-001 -6.2088190e-001 -5.0455910e-001  9.4641361e-002 -4.9168516e-001  3.4820941e-001 -2.4970858e-002  6.3373351e-002  2.4925360e-001  3.6194093e-001  1.0677870e+000  6.5674639e-001 -4.3139962e-001  3.0078874e-001  1.2866590e+000 -7.6050249e-001 -3.0214698e-001  5.2004371e-001  1.6966494e+000  1.6509734e+000  1.2126223e+000  2.6525284e-001  1.7835759e-001 -5.7531144e-001  3.1577867e-001 -2.3270537e-001 -4.4068493e-001  7.9075891e-001  4.8131250e-002  1.1109514e+000  1.5631396e+000  1.7241927e+000  8.3005595e-001 -6.7776850e-002 -1.1992657e-001  1.5767332e-001  3.2607419e-001 -1.1126411e-001  2.2608459e-001 -3.3517489e-001  5.5316911e-001 -6.1665290e-001  4.8513104e-004  2.1121252e-001 -1.6769207e-001  1.8000490e-001  2.0306429e-001 -5.2036642e-001  1.1415766e-001 -4.8717318e-001  3.8707795e-002  7.5149914e-001  6.0807661e-001  9.0526317e-001 -4.4627397e-001  6.0743349e-001 -4.2093780e-001 -5.1993317e-002
 -1.7252248e-001  4.1796371e-001 -1.7386738e+000 -7.1938583e-001  1.0839810e+000 -2.4133206e-001  6.7013403e-001  3.8596557e-001  4.4466248e-001 -7.2445315e-001 -8.4438965e-001 -1.1083707e-001 -5.3941380e-002  5.3109060e-001 -6.5567723e-001 -4.5642506e-001 -3.1908069e-001  2.9388399e-001 -1.7684492e-001  4.0258973e-001 -7.3345531e-001 -7.2617647e-001 -3.8540996e-001 -9.5032583e-001 -4.5736876e-001 -8.8724666e-001  1.6631636e+000  9.6493190e-001  9.2422741e-001  1.0745529e-001  1.3962590e-002 -8.4797543e-001 -1.1293615e+000 -7.8489424e-001 -1.3100432e+000  3.4749882e-002  2.8093268e-002  8.2498252e-001  1.2580913e+000  1.8394828e+000  5.0144515e-002 -1.8790059e-001 -9.2300067e-001 -7.6465062e-001  2.6011963e-001 -1.0476027e-001  4.2628659e-001 -7.4189573e-001 -1.1028678e-001  5.9873241e-002 -9.7581672e-002 -5.2353107e-001 -2.3142240e-001  1.9636490e-001  2.5972604e-001 -1.3720783e+000 -3.6352025e-001  3.2265605e-001 -5.9238411e-001  1.1184138e+000 -4.3226770e-001  1.2106348e+000 -6.9689212e-001 -9.9926546e-001  1.6084579e-001  6.6763080e-001
  6.3306819e-001  3.7826525e-001  2.3783482e-001  7.0101369e-001  1.2686314e+000  2.4312820e-001  1.0571455e+000  1.0762656e+000  8.6161576e-001 -3.3216037e-001  3.8748374e-001 -1.4640920e-001 -2.0218373e-001  4.0055519e-001  4.1401389e-001  1.7371232e-001 -3.3494613e-001 -4.0669310e-001  6.0462468e-001 -3.1256730e-001 -9.1210763e-001  1.9105977e-001 -5.2785226e-001 -7.3865700e-001 -1.9603865e-001 -2.6210733e-001  1.0527739e+000  9.6220351e-001  1.0521304e+000  1.3955932e-001  2.0023382e-001  3.2391682e-001  7.4046984e-001  8.3138822e-001 -6.4963045e-001 -3.2860722e-003  3.9838357e-001  1.5239650e+000  9.0378517e-001  1.1613846e+000  4.0972699e-001  2.8311131e-002 -1.0642721e+000  5.9949430e-001  5.6264059e-001  3.1227521e-001  2.3421932e-001  3.6977546e-001 -8.6608852e-001  3.4083118e-001  2.1708596e-001 -3.2347232e-001  4.4769866e-001 -1.7037562e-001  1.3535665e-001 -1.4554564e-001 -1.1695173e-001  1.4387792e-001  2.8653666e-001  1.1937674e+000  3.3722145e-001  8.5560346e-001  2.1860605e-001  7.5819718e-001 -1.3282716e-001  7.0933558e-001
  5.8516008e-002 -1.5107800e-001 -6.7469271e-001  2.0532425e-001  7.9140646e-001  3.5279250e-001  1.4364124e+000  7.6415155e-001  5.5300310e-001 -3.9227240e-001  4.9656645e-001 -7.2279395e-002  2.9049378e-001  1.0607893e+000  5.7249490e-001  2.4116092e-001 -7.8379140e-002  8.5402767e-001  1.1694533e+000 -4.5161648e-002  5.5687583e-003  4.4236032e-001 -3.0244004e-002  2.3119123e-001 -8.7652995e-002  1.6762121e-002  1.4404654e+000  1.0513874e+000  9.3633551e-001  9.4703784e-001  3.7256059e-002 -2.0186347e-001  1.0423339e+000  6.0851857e-001 -6.1205993e-001 -6.0800388e-001  5.8268117e-001  9.9227274e-001  8.1849798e-001  8.6765647e-001  4.8627421e-001  3.8908026e-002 -2.6729560e-001  7.5767763e-001  4.0188808e-001  2.1213987e-001 -2.8964026e-001 -1.0812540e-001  1.1592061e-001  4.7095624e-001  2.7687752e-001  1.5004098e-001  5.5609368e-001  6.5999895e-002  1.2182436e+000 -5.8904305e-002 -3.6915217e-001  1.7876587e-001  2.2218078e-001  1.2510486e+000  4.9275462e-001  4.8228660e-001  1.5305564e-001  1.2323306e+000 -4.4779967e-003  1.1249669e+000
 -2.5000237e-001 -5.3594720e-002  1.0823472e-001 -8.5014049e-001  1.7209965e-001  8.3885247e-001  1.0632734e+000  8.2062095e-001 -1.4655434e-001  7.9290636e-002  2.5131560e-001  2.0773337e-001 -2.7680360e-001  5.6547265e-001  1.4230473e-001  1.1030957e-001 -1.8215663e-002  1.2388526e+000  8.9295648e-001  2.5014754e-001  2.0319522e-001  7.8386240e-001  1.3411631e+000 -2.4301622e-001 -1.7454314e-001 -1.5261132e-001  8.7140636e-001  1.1799938e+000  1.2351168e+000 -1.8871310e-001  7.9268175e-002  2.3200871e-001  3.3298185e-001  2.1289713e-001 -3.6913061e-001 -7.3216338e-001 -6.0361643e-001  1.1047099e+000  1.3817976e+000  8.6921279e-001 -6.5296093e-001 -3.2657706e-001 -9.4563221e-001  1.2049439e+000 -6.4409371e-002 -5.7112969e-001  9.7134459e-002 -4.8519251e-001 -8.1829786e-002 -4.6851950e-001 -1.3219278e-001 -3.3751063e-001  3.1705629e-001 -3.8885851e-001 -8.6916361e-002 -1.2848681e-001 -5.9713754e-001 -4.3303411e-003  1.2955172e-001  8.3283115e-001  6.1456128e-001  4.4223581e-001 -8.4945477e-001 -5.5937440e-001  3.9439792e-001  2.7865395e-001
  1.3520368e-001 -2.9765217e-001 -5.8992339e-001  5.7004950e-001  2.9002469e-001  1.1145939e+000  8.9334318e-002 -4.1137639e-001 -3.1693304e-001 -4.9856619e-001 -6.1624064e-003  5.0928339e-001 -9.8593733e-002  5.4526199e-001  6.3103018e-002  1.1584357e-001  5.9809039e-001  1.1089632e+000  6.7049036e-001  5.7666546e-001 -2.1882474e-001  3.9741262e-001 -2.2226629e-001 -4.6613588e-001 -3.2626545e-001 -2.5255632e-001  1.6030054e-001  1.6952720e-001 -1.5721203e-001 -4.8647909e-001  3.4989756e-001 -3.0279936e-001 -7.0293011e-001 -4.2167613e-001 -3.5847836e-001  6.5056644e-002 -5.9558234e-001  1.4546732e-001  4.4046394e-001 -1.2089554e-001  2.8161756e-002 -4.6446720e-001 -6.6138749e-001  2.0598714e-001 -1.5820597e-001 -5.3996716e-001 -2.8726224e-001  4.1145645e-001  3.5290039e-001 -6.6108552e-001 -1.9661404e-001 -4.0057695e-001  4.0901849e-001 -1.5688693e-001  4.7688302e-001 -3.7642387e-001 -7.8277355e-001 -1.4328098e-001 -5.0440833e-001 -1.3900955e-001  6.5460999e-001 -1.1009100e-001  1.8364469e-002 -2.5505961e-001  2.8706119e-002  4.8596917e-002
  5.9453403e-001  1.3619371e-001  2.7522074e-001  8.0520315e-001  3.7220772e-003 -7.7810330e-001  9.1823573e-002  6.5752120e-002  2.7834826e-001 -4.1039167e-001 -3.2239560e-001  2.9848494e-001  2.0561590e-001  1.8909071e-001  3.3618263e-001  4.1489809e-001  5.5401223e-001  2.2490777e-002  3.9940950e-001  3.9453347e-001 -2.1650598e-001  2.7546665e-001  2.1048843e-001  8.3820227e-001  1.5555360e-001  6.2097420e-001 -5.4095193e-001  6.4747048e-002 -1.3947409e-002 -3.9312118e-001 -5.2877822e-001 -3.6173763e-001 -4.4297463e-001 -5.0327615e-001  3.1848548e-001  6.8162082e-001  3.2152276e-001 -3.2760942e-001 -2.6314422e-001  2.3454980e-001  7.0852372e-001  3.9992011e-001  5.9438180e-001  2.8239134e-001  4.1712880e-001 -4.3115837e-001  6.8773128e-001  1.2309025e+000  4.0663297e-001  1.5010658e-001  7.7578585e-001 -1.0925235e-001  1.8377482e-001 -2.1063160e-001  7.9037757e-001 -1.1951505e-001  3.9090183e-001 -1.6050308e-001  2.0476858e-001 -5.4411986e-001 -1.0328576e+000 -2.9894100e-001  1.6229646e+000  4.3680706e-001  2.3062593e-001  8.2285064e-001
 -1.1211323e-001 -1.5257662e-001  9.8872306e-001  2.5055407e-001  8.7368852e-003  1.8213354e-001 -6.7259754e-002 -2.0993126e-001 -6.5775172e-001  3.5126778e-002  1.6670632e-001 -1.2490708e-001 -5.6068721e-001  2.6405054e-001 -2.6974744e-001 -1.0852687e-001  7.3827297e-001 -2.3210928e-001  1.3655933e-001 -8.4377672e-002 -1.1354584e+000 -5.8186900e-001  8.5222596e-001  5.8752813e-001  5.5431176e-002  2.4808399e-001 -2.0993252e-001 -4.0442619e-001 -3.4285896e-001 -2.6172497e-001  3.1819254e-001 -9.5808707e-002 -1.4107026e-001  1.1108024e-002  1.4539649e-001  4.1836350e-001 -4.1176291e-001 -5.4689845e-001 -6.7777469e-001 -3.4355532e-001 -9.6793173e-002  5.5590775e-002  1.0508439e+000 -5.9679309e-001  2.6650758e-002 -8.8802416e-001 -4.2745604e-001 -3.1094594e-001 -2.0431527e-001 -6.3492235e-002 -3.2705874e-001 -1.2302270e-001  7.3608598e-002 -6.9130960e-001 -1.0103023e+000 -1.4907253e-001  1.6933781e-001 -4.1260323e-001 -8.2553311e-002 -3.7238924e-001 -2.2654749e-001 -4.9314387e-001  1.2339772e+000 -2.4894843e-002 -3.6827172e-001 -6.6327747e-001
 -2.7048580e-001  3.3819160e-001 -4.5926672e-001  3.5306219e-001 -1.0438320e-001 -1.1030224e+000  2.3132452e-001 -1.6859948e-001 -7.7031293e-002  4.9809738e-001  5.3934249e-001  2.4230565e-001 -8.6866880e-002 -6.2261165e-001  2.5117421e-001  4.8988644e-002  7.5425541e-001  2.6728486e-001 -4.9570082e-001  2.7680509e-001  1.0492442e-001 -1.7135214e-001  5.3890547e-001  6.3581365e-001  2.4209812e-001  6.9611763e-001 -4.6904273e-001 -5.0149068e-001 -1.2503627e-001 -4.9393394e-001 -2.8840660e-002  8.1961504e-002 -3.4807394e-001 -7.3351801e-001  2.8369207e-001  3.6104126e-002  1.3444635e-001 -8.2500639e-001 -7.0762229e-001 -5.8724554e-001  2.3479330e-001  3.6320714e-001  8.0773502e-001 -5.0852215e-001  7.3834791e-002 -3.7358833e-001  3.4074236e-001  1.0011962e+000  1.4395195e-001 -2.6249394e-001 -6.4804278e-002 -3.3563651e-001 -4.5278986e-001 -2.4616311e-001 -1.1666891e-001  2.4703468e-002  3.8192647e-001 -3.2219314e-001 -5.1447719e-001 -2.8036066e-001 -7.5276450e-001 -1.8059786e-001  1.0051639e+000 -9.5339767e-001 -1.0477415e-001  1.7864968e-001
 -7.7975065e-001  2.3366065e-001  2.7093250e-001  9.9797782e-002 -4.3581755e-001 -8.6865785e-001 -3.1729630e-001  1.7407311e-001 -2.5079914e-001 -3.0553594e-001 -2.3558747e-001  7.9740093e-002  1.5621921e-001 -4.5352342e-001  5.6629230e-001  5.4254070e-001 -9.9782387e-003  5.5588676e-001 -3.4813747e-001  1.3651793e-001 -1.0071839e-001  7.5382943e-002  7.8902362e-001 -4.5641263e-001  3.4973536e-001  1.2969223e-001 -1.3433283e-001  6.5649460e-002 -2.6483501e-001 -4.3181541e-001 -2.2317954e-001  8.1554330e-002 -1.4768562e-001  3.0865709e-001  6.6223248e-001  6.9666418e-001  5.6516415e-002 -7.5704468e-002  2.8717631e-001 -1.4020817e-001 -1.3821261e-002  6.1517803e-001 -3.7162341e-001  4.4701993e-001 -6.3636290e-002  1.0866531e-001  2.6540019e-001  6.3134304e-001  4.9221234e-001  3.7376152e-001  4.7226505e-001 -2.4199931e-001  1.4959651e-001  1.4076308e-001 -4.2289496e-001 -4.2245314e-001  4.4613804e-001  3.4717116e-001  2.2394751e-001 -6.8684497e-001 -6.6574095e-001 -1.9399971e-001  1.0658651e+000  5.5944044e-001 -1.3264784e-001 -3.2861398e-001
 -8.3522277e-001 -4.8730271e-001  4.5898402e-001 -8.5761228e-001 -9.6220205e-001 -1.2730710e-001 -5.2696824e-001  2.4958956e-002 -3.0800445e-001  3.1354273e-002 -2.1941938e-002 -4.1633912e-001  2.3510482e-001 -7.7370396e-001 -5.8647112e-001  1.0217261e-001  3.9927978e-001  3.9684244e-002 -6.3224012e-001 -1.9823659e-001  8.1041749e-002 -5.3839707e-001  2.5883337e-001  4.6885840e-001  4.9725492e-001  1.9173408e-002 -5.3786788e-001 -7.8936107e-001 -1.4367891e-001 -5.0154630e-001 -3.3615627e-001 -4.1809816e-001  4.4503945e-001  5.1191281e-001 -1.8759942e-002 -6.9814209e-001 -2.8018393e-001 -1.5838908e-001 -7.8012406e-002 -3.9946977e-001 -2.4646479e-001 -2.7157903e-001  1.3525986e-001  4.4407914e-002 -5.4771664e-002 -6.6594019e-002  3.9922956e-001 -5.6921886e-001 -4.2299918e-001 -6.2815678e-001  6.2419627e-002  4.7736887e-001 -3.7808199e-001 -5.8339293e-001 -7.7651531e-001 -5.3806555e-001  1.9170855e-002 -3.7415557e-001  4.7706361e-001 -2.3219074e-001 -1.7961032e-002 -8.0653973e-001 -5.2644204e-001  3.4034173e-001 -2.2555005e-001 -6.1865247e-001
 -4.5452864e-001 -5.6626868e-001 -5.0491923e-002 -3.2763514e-001 -3.7659083e-001 -7.1296089e-001 -2.6899773e-001  5.1951802e-001  1.8535684e-001  2.3016008e-001  6.0093895e-001  7.1688584e-001  4.3495900e-001 -4.6680170e-001  2.8248129e-001  1.7829825e-001  8.3085841e-001  1.3643439e-001 -1.9222604e-001  1.4221939e-001  1.5236240e-001 -1.3318721e-001  4.1780906e-001  8.0624692e-002  3.5130718e-001 -5.0880378e-001 -4.5617028e-001 -1.1749800e+000 -9.3307831e-001  4.6357870e-001 -6.5225658e-001 -6.6757342e-001 -3.3990053e-001  5.2360164e-002 -5.8416995e-001 -1.2364455e+000  1.1611620e+000 -4.4862986e-001 -8.1317208e-001 -7.2478423e-001 -3.2223424e-001 -1.6492258e-002 -5.0684038e-001  5.3567917e-001 -1.7140130e-001 -1.0950786e-001 -4.8451635e-002 -1.1184154e+000 -7.5457441e-001 -4.0684779e-001 -6.9211826e-002  3.0839815e-001 -7.7838953e-001 -3.6951855e-001 -2.0147694e-002  4.0613185e-001  1.3442118e-002  1.6244594e-001  1.0193991e+000 -1.9674698e-001 -8.5727121e-001  1.1289544e-001 -1.2471525e+000  1.0430271e-001 -4.1142504e-001 -3.4084835e-001
 -6.6481688e-001  3.4572330e-001 -1.0941279e-001  1.9369756e-002 -8.8636537e-002 -4.8318476e-001 -1.6359331e-001  4.9806836e-001  5.5174009e-002  5.8402431e-001 -1.1774964e-002  8.4366291e-001  8.1719017e-001 -3.5272957e-001  4.0274259e-001  1.5072477e-001  4.2537883e-001  4.3484667e-001  4.1209555e-001 -9.1419770e-001 -7.1709527e-001 -1.9053403e-001 -3.2949951e-001 -1.7765982e-001 -3.0884782e-001 -3.5470604e-001  1.5877492e-001 -4.3787251e-002  8.3978148e-002  1.9283078e-001 -4.1460980e-001 -4.4025337e-001  2.4973865e-001  6.4405402e-001 -3.3915341e-001 -5.1483943e-001 -6.0392266e-002 -2.4560524e-001 -5.1543849e-001 -8.7457188e-002 -4.2225833e-001 -1.5205490e-001  5.5188427e-003  6.6035447e-001 -1.8356056e-001 -6.0850614e-002 -5.3011092e-001  1.9826585e-002  2.4578862e-001  9.0520016e-001 -8.9575105e-002  9.1215249e-002 -2.4964701e-001  4.7943197e-001  5.3950363e-001  5.2967392e-001  3.8621280e-001  2.9757253e-001  8.5728406e-001 -1.7027689e-001 -8.8417978e-001  8.6988335e-001 -8.5544263e-001  1.0635684e+000 -1.1013580e-001 -2.1659264e-001
  3.7416885e-001  1.8583163e-001  1.0923699e+000 -8.2172812e-001  5.2595904e-001  3.3649152e-002 -5.0289657e-002  6.1673657e-001 -2.9797632e-001 -2.9645986e-001 -3.5982389e-001 -9.4137168e-002 -5.3687787e-002 -6.4367679e-001  2.8895327e-001  5.0263626e-001 -3.8482689e-003  6.4731409e-002 -1.8390972e-001 -2.5337366e-001 -3.7895949e-001  3.7569856e-001  1.8826534e-001 -5.8726961e-001 -3.4039952e-001 -2.2333386e-001 -1.0423799e-001  1.9632430e-001  6.3626680e-001  1.6778139e-001 -1.5595388e+000 -6.2629015e-001 -4.9106893e-001  1.7544729e-001 -5.6503516e-001 -1.3675116e+000  8.0905532e-002  4.2933606e-001  2.1793758e-001  2.6246390e-001 -1.8397731e-001 -6.9057139e-001 -5.3813597e-001 -2.8777319e-001  2.3050285e-001  5.4708319e-001 -2.1708967e-001  1.0184827e-001  1.2669921e-001  6.0801933e-002  3.8261960e-002 -1.1663944e-001 -3.1397968e-001 -2.5867938e-001  2.8142941e-001 -6.3494949e-001 -3.8373400e-001 -1.2294038e-001  1.0613777e+000  5.3546896e-002 -7.3767896e-001  4.1632506e-001 -1.5033843e+000 -8.5304738e-001  3.6111293e-001  1.3958652e+000
  1.3341623e+000 -3.0789472e-001  1.3970650e+000 -6.4442586e-001 -1.1512810e-001 -1.6198360e+000 -8.0887272e-001  1.3649970e-001 -2.1878567e-001  1.6048509e-001 -6.5340188e-001 -1.4529162e+000 -4.5156842e-001 -5.1993612e-001 -7.6088753e-001 -6.7360359e-001  5.8683601e-001 -1.7970199e-001 -8.6998951e-001 -2.5773847e-001 -1.2322328e-001  1.8663527e-001 -9.0195637e-001  2.6627079e-001 -3.4316719e-001 -2.1823420e-001 -4.3924586e-001 -4.3042105e-001  3.6513996e-001 -8.1067599e-003 -1.5455075e+000 -1.0074872e+000 -6.5598420e-001 -6.5926097e-001 -1.0086298e+000 -1.5421830e+000  3.6247106e-001  7.9750973e-002 -8.3587426e-001  5.9879462e-002  1.8187140e-001 -6.7775795e-001 -7.4918274e-001 -6.1304259e-001 -5.5788893e-002  2.5416776e-001  5.8236367e-001 -1.0197772e+000 -2.8611565e-001 -1.9096862e-001 -3.8742807e-001 -4.8328386e-001 -1.0013737e+000 -5.1129918e-001 -7.3531915e-002 -5.6485486e-001  5.2461633e-002  1.0402264e-002  9.6613456e-001 -7.8953489e-002 -1.5150251e+000  3.1299247e-001 -1.6245486e+000 -1.0263513e-002  2.9548953e-001 -1.2389672e-001
 -5.8910508e-001 -2.0362480e-001 -1.8338726e-002  1.0618737e-001 -1.5658342e-001 -1.2570036e+000 -2.2423910e-001  4.0753363e-001 -1.1915690e-001  4.7193891e-002  2.8087717e-001 -3.5318177e-001  1.5440983e-001 -3.9747369e-001 -5.8907108e-001 -2.2333922e-001 -5.4309832e-002 -4.5997281e-001 -1.9140709e-001 -4.0701910e-001  9.8213930e-002 -5.1355660e-002 -1.0573727e+000  4.3997229e-001 -1.6108196e-001 -1.0801495e-001 -3.0205272e-001  9.9184513e-002  6.1389000e-002  2.6557324e-001 -4.2993838e-001 -4.8351098e-001  7.6911464e-001  4.5719001e-001 -9.8006811e-001 -9.2676749e-001 -2.2879171e-001  8.9821430e-002 -2.0319314e-001  1.9370192e-001  9.9454510e-003 -4.8355835e-001 -5.1451415e-001 -7.5997735e-001 -2.9686278e-001 -4.9865602e-001 -4.3787970e-001 -9.4718474e-001 -8.2905610e-001 -3.9457133e-001 -2.1773234e-001 -1.4726901e-001 -6.4108589e-001 -7.5028832e-001 -4.5295353e-001 -1.3887426e-001 -2.4240439e-001 -7.7108877e-002  2.7982501e-001 -2.4472813e-002 -1.3557947e+000  6.2176126e-002 -7.3701264e-002  1.0758137e+000  3.3368250e-001 -3.4599683e-001
  1.1537747e-001  9.5130888e-001 -5.3296225e-001  1.5230503e-001  6.1269305e-001 -5.9286635e-001 -1.2648934e-001  2.0882741e-001 -2.3290507e-001  1.8696408e-001  7.7533744e-001 -6.8594178e-001 -4.3580172e-001 -6.2112485e-002 -3.0289276e-001 -1.4411170e-001 -1.6481508e-001 -2.6124242e-001 -5.6897928e-001  5.9683002e-002  8.0927238e-001  6.3809930e-002  1.0452939e+000  1.3292099e-001  6.3578958e-001  5.1383322e-001  4.0140263e-001  6.9574768e-001  6.0428128e-001  6.4849321e-001  1.3202831e-001 -4.0578443e-001  1.2958209e+000  8.3623290e-001 -7.8978315e-003  2.5008597e-001  7.3451254e-001  9.0702185e-001  7.2770525e-001  6.3585364e-001  3.7230281e-001  2.9732307e-001  1.5191756e-001  6.8022802e-001  2.0835035e-001  3.0675452e-001  5.4424131e-001 -6.1865331e-001 -5.9691161e-001 -3.9006883e-001 -3.1805184e-002 -5.0443873e-001 -4.9271000e-001 -6.5331181e-001 -1.5350957e-001  2.5300514e-001  3.2036441e-001  1.2009858e-003  2.5874138e-001  9.9622857e-001 -8.5891804e-001  6.4298248e-001  7.6589592e-001  4.7625438e-002  3.2569610e-001  8.8732651e-001
 -4.7973599e-001  6.7698016e-001 -1.9862028e-001  6.2428501e-001  3.2242112e-001 -1.1241843e+000  5.5033127e-002  6.0699889e-001 -1.3749443e-001  9.2028999e-001 -2.3925486e-001 -2.5935325e-001  2.8870077e-002 -3.6921054e-001 -7.5240416e-001 -7.1645363e-001 -2.9448887e-001 -9.7774479e-001 -6.9391436e-001  1.3167003e-002  1.8757412e-001  3.9147223e-001 -2.7205932e-001  6.2000382e-001  4.1354840e-001  6.0443400e-001 -2.1094946e-001 -2.8749588e-001  2.6937461e-002 -2.6904672e-002  2.5326893e-001  3.7715893e-001 -5.4388518e-001 -4.0097973e-002  9.5229113e-001  4.2553075e-001 -7.5680136e-001  2.5879742e-001 -3.3797618e-001 -3.3436159e-001  5.7590016e-001  3.3184726e-001  1.4145431e+000 -2.9913679e-002  3.8158954e-001  6.9718234e-001  1.2003411e+000 -2.6324805e-001 -2.9847427e-001  9.0947602e-001 -3.5626533e-001 -3.2892765e-001 -2.7511560e-001 -1.9784538e-002 -6.4701357e-001  3.5306058e-001  3.7003923e-001  1.8158554e-001  4.4164101e-001 -3.1956357e-001 -1.5331671e+000  8.7844229e-002  3.4926665e-001  1.9269064e-001  1.6525726e+000 -5.0925770e-001
  2.6976861e-001 -1.2447957e-001 -5.3535359e-001  6.6448012e-001  2.7154370e-001 -2.6234974e-001 -2.1253446e-001  1.2609670e+000  9.5171148e-002  1.0270309e+000  3.2409740e-001 -3.3699884e-002  6.1675713e-001 -2.3544916e-001  2.8493100e-001  2.3463968e-001  9.1690426e-001  5.6029532e-001  1.1357330e+000  7.7229773e-001  1.1474017e+000  9.5807980e-001  6.7413279e-001  8.1164253e-002  7.8506178e-001  1.1274974e-002  8.8093156e-001  1.0943715e+000  9.4972591e-001  1.0523594e+000  7.4041048e-001  1.4534328e+000  1.2603638e+000  4.6177874e-002  1.4162672e+000  2.1715773e-001  5.5955061e-001  9.8610816e-001  1.1129821e+000  5.4394910e-001  3.3585802e-001  1.0061565e+000  7.8768689e-001 -4.0993403e-002  3.9366715e-001  9.1189392e-001  7.0908768e-001  1.6139470e+000  1.2890161e+000  8.0836022e-001  4.9635239e-001  4.4681387e-001  4.6075813e-001  4.4067749e-001  3.4708644e-001  5.2224376e-001  7.9359617e-001  3.0118491e-001  1.0991969e+000 -5.1674559e-001  6.7276145e-001  1.0304889e-001  5.8981844e-001  1.2643713e+000  6.3149199e-001 -1.9605834e-001
  1.1379832e+000  3.2214967e-001  8.9822740e-001  5.1586932e-001  6.6019342e-001  4.2988894e-001  7.6678259e-002  9.4753649e-001  7.3072093e-001  5.6633549e-001  4.5347871e-001  1.2427543e+000  4.9047564e-001 -4.4149489e-002 -8.4143379e-002  1.5911105e-001  7.2566796e-001  9.7281847e-001  1.5514222e+000  1.3883421e+000  1.2944172e+000  1.2662500e+000  1.9244152e+000  4.0485693e-001  1.0969309e+000  8.4258576e-001  1.3108331e+000  1.3353021e+000  1.4977429e+000  1.1297268e+000  2.2229887e-001  5.6206768e-001  7.3507988e-001  1.0675291e+000  3.0107610e-001 -1.0751277e-002  3.1703389e-001  1.1853975e+000  1.2434746e+000  1.5982839e+000  4.0114199e-001  9.2070772e-001 -4.1388038e-003  9.8884807e-001  1.0875108e+000  8.9456510e-001  2.8565928e-001  1.1759825e+000  5.3224389e-001  2.7723530e-001 -1.4815499e-002 -7.1694461e-001  5.0441528e-001 -3.3378028e-002 -9.4183711e-001  6.3411716e-001  4.7711697e-001  8.3822449e-001  1.0898372e-001  9.9923290e-002  5.2405901e-001  5.2911099e-001  1.6144718e-001  1.9575115e+000  4.4085225e-001  7.9777656e-001
  1.0171761e+000  7.0232950e-001 -3.0349299e-001  3.6554603e-001  7.6283983e-001  5.1000734e-001  1.3337246e-001  3.7694728e-002  1.1890980e-001 -2.6876062e-001  6.3609521e-001 -4.1409079e-001 -1.2645191e-001  4.3432032e-001  1.5413794e-001  1.9678681e-001  4.9119747e-001  5.9631616e-001  1.1790578e+000  7.2988439e-001  3.9581323e-002  4.9696698e-001  1.4490121e+000  2.1797128e-001  9.8806740e-002  3.8005313e-001  1.0742497e+000  9.3361970e-001  1.0965062e+000  1.7775500e+000 -4.4337344e-001  6.9704687e-002  6.0675634e-001  4.8725902e-001 -2.2661047e-001 -2.9846049e-001  1.2497507e+000  1.2110514e+000  6.2504019e-001  1.0392484e+000  4.4801615e-001  4.1727835e-001 -1.3476769e-001  1.5768976e+000  2.9094722e-001  1.4372740e+000  5.8869829e-001  1.5441302e+000  1.2231358e+000  1.3103011e-001  5.7627147e-001  2.2184233e-001  6.3684440e-001 -8.9686180e-002 -7.4297967e-001  8.4088474e-001 -1.9843568e-001 -8.0541380e-002 -2.9554184e-001  3.7795690e-001  9.2233668e-001  6.3858917e-001  7.0619955e-001 -4.4999177e-001  9.4392546e-001  7.6372727e-001
 -1.5812682e-001  1.0856948e+000  8.5897795e-002  2.8067480e-001  4.1406273e-001  1.3314722e+000  4.4624351e-001  4.6181568e-001  1.5440888e-001 -1.4504109e-001  1.0428949e+000  2.1434651e-001 -1.8805210e-001  7.7582940e-001  5.8044166e-001  6.2779280e-002  2.5023360e-001  3.5278227e-001  8.2927010e-001  6.9860290e-001  4.1601865e-001  6.1002510e-001  1.2527862e+000 -1.7029935e-001  1.7720529e-001  7.6803960e-002  5.0325599e-001  3.9719829e-001  7.2371570e-001  1.7819731e+000  1.3527526e-001  3.8880725e-001  1.2927877e+000  5.2795231e-001 -5.7109060e-001 -5.1911501e-001  1.5414450e+000  5.1583876e-001  4.7480889e-001  9.7795248e-001  4.2010874e-001  9.2724640e-002 -1.6221330e-001  1.1287386e+000  4.0947646e-002 -1.3173817e-001 -9.9200364e-002  6.2349020e-002  1.1174265e-003  5.0466132e-002  5.9493458e-001  4.4444566e-001  4.9491968e-001 -4.1733757e-001 -4.4340256e-001  1.0152502e+000 -1.3879282e-001 -9.2446239e-002  1.4976998e-001  8.0521028e-001  2.3276224e+000  3.8736893e-001 -1.6772327e-001 -6.5573493e-002  2.5779990e-001  6.5729167e-002
  3.3768810e-001  3.7147294e-001 -3.8293805e-001  6.7501175e-001  2.4813688e-001  5.5333990e-002  7.0381537e-001 -2.3385566e-001  5.8156951e-001 -3.5546242e-001 -3.0318013e-001 -6.6390030e-001 -2.9156339e-001  1.6975321e-001 -2.6891239e-003 -1.7642892e-001 -3.6583030e-003 -6.3130863e-001 -2.8342471e-001  6.5210717e-001  2.9314642e-001  1.5979778e-001 -4.5414764e-001 -1.4577019e-001  6.9067714e-002  1.0373178e-001  5.8506708e-001  8.4034195e-001  7.4339945e-001 -6.6791408e-001  1.9799279e-001 -4.3514589e-001 -2.1419081e-001 -2.0255167e-001 -2.2993556e-001  1.2514214e-001 -5.1466623e-001  1.0599854e+000  4.4762053e-001  1.1230368e+000  6.4534516e-001  4.1324525e-001 -1.9129008e-003 -8.1493216e-002  3.1111705e-001  3.8366966e-001  7.0308058e-001  6.6775287e-001  3.3224343e-001  7.4468339e-001 -2.3710326e-002  7.0405900e-004  1.8388044e-001  2.9665859e-001 -1.0440811e-001  6.6281175e-002  7.1105899e-003 -2.0737249e-001 -7.5866715e-002  8.2192554e-001  2.2436262e-001 -1.9437055e-001  3.3388015e-002  1.0077767e+000 -5.5957387e-001  8.8172680e-001
  1.1158675e-001 -2.6430653e-001  3.7854984e-001  9.9698286e-001 -8.9303329e-002  7.9840855e-001  8.9081174e-002 -1.9114267e+000 -3.9516067e-001 -1.2747386e+000 -7.6218925e-001 -2.1539380e-001 -5.6692890e-002  3.0924315e-001  3.0737228e-001  2.0729197e-001 -2.4911340e-001 -1.8865716e-001  1.6015106e-001 -2.2969759e-001  7.0253481e-001 -2.8969868e-001 -1.9715831e-002 -1.1699332e+000  1.1476581e-001 -4.0798898e-001 -8.5005751e-001 -3.8184428e-001 -1.4912443e-001 -6.3334072e-001 -3.1463436e-001 -9.0118244e-001 -5.5751888e-001 -3.8948789e-001 -8.7778925e-001 -6.4481293e-002 -1.2125141e+000 -3.6612595e-001 -3.3230059e-001 -3.0756053e-001  3.8298219e-002  5.4997743e-001 -7.3606911e-001  4.3026508e-001 -1.0192708e-001  9.3192607e-001  4.4064663e-001  1.0810644e+000  1.0050801e+000  6.5333019e-001  1.8956421e-001 -1.3302056e-001  2.7650823e-001  2.8359834e-001 -1.3856067e-002 -7.3314612e-001 -2.3929946e-001 -1.9830181e-002 -7.5796678e-001 -1.1202231e-001  1.5688162e-001  2.8948196e-001  1.4198691e+000  6.9990999e-001 -4.7145795e-001  1.5643291e-001
 -2.6286735e-001 -8.1692121e-001  4.9089419e-001 -9.7221992e-001 -5.0520760e-001  1.6412393e+000  9.8027396e-002 -1.3534075e+000 -4.2843509e-001 -4.5709174e-001 -6.9597763e-001  8.1352402e-001 -2.2569626e-001 -1.6625201e-001 -9.3170703e-001 -5.0390928e-001 -7.0314173e-002  8.7371671e-001  4.3337487e-001 -4.5637796e-002 -1.2647897e-002 -3.7210896e-002  1.9193056e-001 -7.4151988e-001 -3.8278846e-001 -8.3223180e-001 -1.9338925e-001 -2.6281711e-001 -4.0960113e-001 -1.4614184e+000  1.6136619e-001 -2.4473367e-002 -1.3898467e+000 -1.0386892e-001 -7.0524780e-002  7.1630500e-001 -1.5610082e+000 -1.1871634e-001  9.4506940e-003 -4.6978829e-001 -2.9481567e-001 -2.3197673e-001  4.3996564e-001 -6.4566835e-001 -3.2460683e-001 -4.8581185e-001 -2.2505769e-001  8.5583599e-002  1.0523089e+000 -3.9052453e-002 -4.5375222e-001 -6.1800877e-001  1.3652313e-001  6.2695659e-001 -4.5513182e-001 -1.0147648e+000 -2.1147333e-001 -6.4757524e-001 -1.1260056e+000  2.0585715e-001  2.2701664e-001 -7.0412955e-001 -2.1459111e-001  3.8094005e-001 -1.6327007e+000 -1.4863136e+000
 -8.3500748e-001  2.3464122e-001  5.4645428e-001  2.7241216e-001  1.7162164e-001 -1.7439249e+000 -7.4803236e-002 -3.7632680e-001  1.8382182e-001  1.1950130e-001 -6.3182722e-001  3.1128363e-001  1.8025249e-001  5.9443448e-002 -3.4507650e-001 -1.4074110e-001 -9.8169375e-002 -2.0403664e-002  2.8406289e-001  3.7896682e-001 -5.6694600e-001  4.7175775e-002  5.3196038e-001  2.7480225e-001  4.6450127e-001 -1.9443368e-001 -2.8224606e-001 -4.3579065e-001 -4.4969260e-001 -1.0549534e+000 -1.2945459e-001 -4.5417227e-001 -1.0418640e-001 -8.0871751e-001 -2.5123055e-001  1.9627559e-001 -1.0887481e+000 -2.5254542e-001 -1.8372350e-001 -7.3003078e-001  4.1176291e-001  3.6230140e-001  2.2953178e-002  5.4461581e-002 -2.7436470e-001 -3.1044911e-001 -1.8371952e-001 -2.7995112e-001 -3.4346252e-001  1.5261601e-002  1.1944765e-001 -5.0479646e-002 -7.7904371e-002  1.6468212e-001  1.9656119e-001 -4.0740697e-001  1.6128163e-001 -1.7265936e-001 -6.7544902e-001 -9.3238031e-001 -1.0335727e+000 -3.8122395e-001 -7.9796156e-002 -4.5643358e-001 -1.7338785e-001  2.8201930e-001
 -2.2529324e-001  1.6028529e-001  2.3065295e-001  7.1528563e-001 -5.6790349e-001 -4.5496858e-002 -7.2075632e-001 -7.4384853e-001  2.8135317e-001 -2.9065728e-001 -8.0638144e-001 -2.5844041e-001 -6.6093899e-001 -2.1313530e-001  2.6869871e-001  2.2364663e-001 -7.8049298e-001 -1.1250637e+000 -7.0790197e-001 -4.5082218e-001 -2.6641930e-001 -4.2250942e-001 -1.0226252e+000  5.7308218e-001  1.0943725e-001  2.2197494e-001 -9.6072654e-001 -1.1195782e+000 -9.3134060e-001 -1.9569167e-001 -3.4807256e-001 -1.1561855e+000 -2.7925517e-001 -8.4763674e-002 -6.0871927e-001  6.6983325e-001 -3.2763427e-001 -6.7229772e-001 -9.9263993e-001 -1.0146722e+000  1.9813798e-001  3.1949515e-001  6.1726348e-001 -4.9160783e-002 -1.3087281e-001  9.7622175e-002 -4.2827331e-001 -1.4456645e-001 -4.2440574e-001  1.6735050e-002  1.5584637e-001  4.5930150e-001 -2.2591415e-002 -4.9621509e-002  1.0064069e+000 -1.1982087e+000 -1.2298016e-001 -7.5671554e-001 -8.5849122e-001 -8.4759399e-001 -9.9065660e-001 -4.4538018e-001  4.3808693e-001 -1.5119901e-001  2.3057343e-002 -8.3210537e-002
  2.7178780e-001 -1.6788937e+000 -3.9296894e-001  3.9451282e-001 -7.9463329e-001 -1.1740161e+000 -6.3916259e-001 -9.8076690e-001 -2.4530621e-001 -3.2419909e-001 -6.4928427e-001 -5.6265058e-001 -3.8893308e-001 -7.0642643e-001 -2.9763661e-001 -1.2004167e-001 -6.0943279e-001 -5.1561974e-001 -7.5537279e-001 -6.4177548e-002  7.6067818e-001 -1.4101531e-002 -7.5408017e-001 -1.5537307e-001 -7.0184058e-002 -5.9615663e-001 -5.2610182e-001 -7.8488414e-001 -9.4761318e-001 -5.2518511e-001 -3.5889160e-001 -6.7772774e-001 -7.7112097e-001 -1.0662825e-001  4.8421461e-003  4.4862515e-001 -3.2509700e-001 -8.9609111e-001 -8.4132719e-001 -4.3087768e-001 -7.1280214e-001  4.3287562e-001  1.6279167e-001  5.4790137e-002 -8.6132866e-002  6.6991564e-002  3.6650790e-002  2.2760510e-001  4.4068659e-001  2.8327501e-001 -5.2993343e-001 -6.9492928e-001 -9.2508824e-001 -4.8850277e-001  1.5934354e-001 -6.6453874e-001  1.0518316e-001 -5.3407492e-001 -8.5901730e-001 -4.9529083e-001 -6.0603163e-001 -7.7515290e-001  7.9876008e-001 -4.2666607e-001 -8.6587234e-001 -1.1110284e-001
  5.3845044e-001  4.6107381e-002 -4.7696366e-001  3.9684315e-001 -6.4791067e-002 -1.9003241e-001 -6.1689132e-001 -3.8753471e-001 -1.7839502e-001 -1.0878198e+000 -8.5705443e-001 -2.8320723e-001  1.1623189e-001 -2.5588389e-001 -1.8782978e-001  2.8764639e-001 -5.7971281e-001 -1.1171562e+000 -2.3538612e-001 -6.2163204e-001  1.6879335e-001  1.4475939e-001 -1.9387860e+000 -7.0184927e-001 -2.8844784e-001 -3.7289953e-001 -2.0097459e-001 -6.2968425e-001 -4.0820872e-001 -1.2611612e-001 -1.0708222e+000 -1.0340895e+000 -6.3845941e-001 -3.8159478e-001 -6.8750732e-001 -3.3943836e-001 -2.9119125e-001 -7.1227242e-001 -4.7154084e-001 -5.6276407e-001  2.0479989e-001 -8.9765385e-002 -6.1949457e-001 -5.7766151e-001  1.5314577e-001  2.7784632e-001 -1.6065723e-001 -6.4062898e-002 -6.5774716e-001 -2.4171277e-001 -1.2024248e-001 -1.5120390e-002 -2.8982278e-001 -4.7416509e-001  4.9774144e-001 -1.0189117e+000 -6.2360098e-001 -1.5623999e-001 -7.1504071e-001 -8.7540048e-001 -2.4707216e-001 -7.0980960e-001  4.3345327e-001 -7.5348463e-001 -3.2900157e-001  1.9858976e-001
  5.2208927e-001 -1.1967332e-001 -1.1737982e+000  4.7674176e-001  1.5061237e-001 -3.7710558e-001 -1.5447441e-001 -9.3799381e-002 -3.0039536e-001 -5.2091094e-001 -5.0664704e-001 -1.2418291e+000 -9.5260936e-001 -6.7591329e-001  1.7537942e-001  4.4511697e-001 -7.5339155e-003 -6.6684536e-001 -6.9689103e-001  1.7585172e-001  3.6329593e-001 -6.7832381e-002 -7.1399127e-001 -8.9500506e-002 -1.0024059e-001 -7.8452351e-001 -1.0506353e-001  3.9104761e-002 -1.2037444e-001 -3.7886220e-002 -1.3776637e-001 -4.4209675e-001 -3.3838425e-001 -1.4866262e-002 -5.7097335e-001 -2.5544115e-001  1.0527193e+000 -5.3028345e-001 -4.5861506e-002 -3.3812267e-001 -5.8359056e-001  5.1493595e-002 -3.3903987e-001 -1.8128695e-002  2.3191252e-001 -1.7334043e-001  4.4474180e-002 -4.8314325e-001 -5.6854987e-001 -5.1362567e-001  1.2193966e-001 -5.5817144e-003 -1.0059599e+000 -8.7354785e-001 -5.1509831e-001 -1.1129901e+000 -6.2061536e-001 -3.4903116e-002 -3.4636474e-001 -4.8721171e-001 -1.6023437e+000  9.3149445e-002  5.4570581e-001  9.2510231e-002 -5.3754321e-001  7.5862025e-001
 -7.9817590e-001  3.9902033e-001  9.3582649e-001  5.7422917e-001  6.3402744e-001  7.7378630e-001  3.0750786e-001 -1.7664606e-001 -1.2708190e-001 -1.2669138e+000 -6.9736676e-001  8.7111126e-001 -5.1105838e-001  4.5858898e-001  9.6412950e-001  5.9226748e-001 -5.2563114e-002 -1.2759413e+000 -1.0348995e+000 -1.0387686e+000 -4.1518520e-001 -7.3887751e-003 -1.0447422e+000 -4.5363598e-002 -7.0280049e-001  8.4908614e-002 -3.8560576e-001 -1.4744927e-001 -1.4362224e-001  4.5888211e-001 -1.9874215e-001 -8.6863740e-001 -7.4274477e-001 -6.9162441e-001 -7.9379432e-001 -2.5906971e-001  1.4339677e-001 -2.5692559e-001  3.6025867e-002 -2.8292081e-001  3.4034141e-001 -4.5066811e-001 -4.9814925e-001 -8.8189292e-001 -4.2058526e-001 -5.2859209e-001 -6.6625874e-001 -8.7547896e-001 -1.0471553e+000  3.7067547e-001  3.8728699e-001  3.5488250e-001  8.0987343e-004 -7.7298782e-001  7.7645660e-001 -9.5893973e-001 -1.1029721e+000 -1.2432486e-002 -2.0644767e-001 -3.7653479e-001 -1.4600641e+000  4.3326956e-001  8.6919664e-001 -2.5649163e-001  2.8152062e-001  2.7562159e-002
  1.0934390e-001 -4.3973717e-001 -1.0392643e+000 -3.3371198e-001  5.1146880e-001  7.5889840e-001  8.0185321e-001  4.6038889e-001  1.8059251e-001 -2.8528291e-001  5.3579442e-001 -5.3311825e-001  1.0848698e-002  1.5974065e-001  3.3348581e-001 -2.1139040e-001  3.8083919e-001 -2.7192158e-001  3.8202377e-001 -2.7212403e-001 -4.3904098e-001 -1.4896438e-001 -6.7625046e-001 -7.6582356e-001 -7.6573298e-002  2.1929363e-003 -4.8045540e-001 -9.8053693e-002  8.0878076e-002 -1.1554772e-001  6.3119183e-001  3.9240291e-001  1.6949786e-002  3.8181464e-001 -3.5302388e-001 -1.4432741e-001 -1.8696855e-001 -6.8505296e-001 -3.6551385e-001 -3.1808531e-001  5.8334255e-001 -7.3816100e-001 -5.4384651e-001 -4.1722481e-001 -2.4578327e-001 -9.1485146e-001 -1.2825657e+000 -5.6635084e-001 -8.6157210e-001 -4.6404543e-001 -4.0859428e-001  3.6627614e-002 -9.7556219e-002 -1.9606020e-001 -8.3443089e-001  1.4121255e-001 -6.5123949e-001 -1.7095688e-002 -1.2560330e-001  6.2905175e-001 -8.4973028e-002  4.3841507e-001 -2.2847933e-001 -6.0213161e-001 -3.7751717e-001  4.7921503e-001
  3.9301303e-001 -2.7263796e-001  1.5087190e+000  5.0268038e-001  1.2292794e-001  1.1540381e+000  9.1428265e-001 -2.0213183e-001 -4.9786653e-002  8.2804315e-002  1.9420867e-001 -4.0725342e-001  1.4368560e-001  6.7554869e-001 -8.8504456e-002 -2.5502698e-001 -1.1989104e-001  8.5006291e-002  5.6670799e-001 -5.5332711e-001 -5.0573910e-001  3.8939783e-001 -7.7344625e-001  6.2593576e-001 -3.6205717e-001  7.7716852e-002 -3.0045484e-001 -5.1832897e-001 -2.8602365e-001 -3.0822273e-001  5.1907042e-001  1.6286156e-002 -3.5225426e-003 -4.9379029e-001 -7.6721498e-001  2.1073015e-001 -1.1211070e-001 -5.4493052e-001 -7.5603782e-001 -3.8809173e-001  1.1478888e-001 -5.7564226e-001 -1.7864342e-001 -5.8397940e-001 -2.9128440e-001 -8.1733395e-001 -1.3470702e+000 -5.5931761e-001 -9.6109368e-001 -7.6408334e-001 -2.7508063e-001  5.3755443e-002  7.0179939e-001  1.0100513e-002 -7.8910867e-001  8.0560836e-001 -6.0029991e-001  4.1361601e-001 -6.9429765e-001  9.6615629e-001  1.4442573e+000 -1.4389579e-001  8.8637292e-002 -1.5710590e+000  7.2773015e-002  5.7699068e-001
 -1.8048414e-001 -3.6345579e-001  2.9059895e-001  1.6829372e-001 -2.7714212e-001  6.6878326e-001 -1.7930551e-001 -4.7736947e-001  1.8230658e-001  2.2289265e-004 -1.8109523e-001 -1.0933628e-001  6.2311981e-002  7.2437889e-001 -4.5610915e-001 -7.7337472e-001 -2.7157890e-001  1.0916089e-001  2.6814480e-001 -1.0079013e+000 -3.5138296e-001 -5.8102337e-001 -7.2983718e-001 -1.5285854e-001 -2.3860658e-001  6.5148604e-002 -2.9105105e-001 -3.0265461e-001 -5.5553203e-002 -5.5632716e-001  4.9481981e-001  5.2502519e-001  7.5372424e-002  1.1643247e-001  4.5338020e-002  2.8447973e-001 -7.0589828e-001 -5.2884425e-001 -3.5613342e-001  2.7812596e-001 -2.9266814e-001 -4.4716438e-001  3.1527245e-001 -9.9598710e-001 -5.8347766e-001  1.7945659e-001 -9.3080520e-001 -7.3058374e-001 -6.6075260e-002  2.0638253e-001 -5.7407512e-001 -5.8661189e-001  2.2962163e-001  7.6380059e-002 -3.2471407e-001  3.9266024e-001 -5.3849257e-001 -1.9791427e-001 -9.4576582e-001  3.3027478e-001  7.6468005e-001 -2.3198130e-002 -9.3564469e-001 -1.2338597e-001 -4.4538629e-001 -6.2962740e-001
 -1.3430671e-002 -1.1759446e-001 -5.8321858e-001 -1.5999542e+000  8.4316803e-002 -8.4172501e-001  2.5828623e-001 -2.8090230e-002  3.6097793e-002  5.7720614e-001 -2.4068928e-001 -1.0178485e-001 -2.2618023e-001 -1.9147883e-001 -8.0004734e-001 -1.0288474e+000  6.4516110e-002  3.7239131e-001  2.4124860e-002 -1.9736534e-001 -8.1751157e-002 -7.5047809e-002 -2.3432919e-001  9.7140917e-003 -3.2685967e-001 -7.0275027e-001  6.9580011e-001  2.3063760e-001  2.6624848e-001 -1.0166590e+000 -4.7326112e-002  3.8223346e-001 -2.9870246e-001 -2.5468230e-001  1.8931669e-001 -5.2686871e-001 -8.4342264e-001  2.2742678e-001 -1.7447170e-001  6.0121112e-001 -6.6094537e-001 -6.5159242e-001  6.5251420e-001  4.6412326e-001 -1.7238988e-001 -3.8645264e-001 -5.2681156e-001 -3.1059205e-001 -5.4229812e-001 -5.0370373e-001 -1.3712035e+000 -1.2941534e+000 -8.7167436e-001  2.1192934e-001 -5.7339388e-001 -3.6166561e-001 -4.1010578e-001  2.3367823e-003 -4.1101946e-001  5.8915919e-001 -1.3336805e+000  1.0166067e-001 -3.2548924e+000 -5.3750509e-001 -2.0224356e-001 -8.8532814e-003
  5.9810638e-001 -1.6059307e-001 -3.1289613e-001 -9.2357128e-001  2.2894861e-002 -1.4965246e+000 -1.2494975e-002 -3.1731433e-001 -2.7204140e-001  4.4808820e-001 -7.2206085e-001  4.9491457e-003 -6.6275054e-001 -6.1536996e-001 -8.4605313e-001 -5.7416640e-001 -1.5549016e-001  4.1697466e-001  1.7426292e-001 -3.0938648e-001 -8.6692917e-001  7.7368945e-002 -1.2482374e-001  1.6946308e-001 -5.4089553e-001 -2.2155407e-001  8.3712198e-001  3.1940937e-001  4.3745114e-001 -5.0515161e-001 -5.1352876e-001  3.5578328e-001 -5.3226749e-001 -1.0831408e+000 -2.9352196e-001 -6.9816931e-001 -5.9919379e-001  6.4573482e-001  6.7053390e-001  4.6807683e-001 -5.6162357e-001 -5.2416760e-001  1.7937604e-001  3.1900239e-002 -7.8600983e-002 -1.8333680e-001 -1.9281673e-001 -5.0460947e-001 -1.1802343e-001 -3.4149637e-001 -5.9510001e-001 -7.6938424e-001 -1.0385722e+000  1.3904192e-001  6.6254699e-001 -9.4910849e-001 -5.6448773e-001 -2.5269849e-001 -3.3876828e-001  4.3100499e-001 -7.9150983e-001  4.1801845e-001 -1.2762045e+000 -5.6756081e-002 -1.3131476e-001  3.0062370e-001
 -1.1745407e-001 -7.9846306e-001  1.1667053e+000 -5.7309669e-001 -3.6421653e-001 -5.4761302e-001 -4.6979380e-001 -2.7122960e-001 -6.7568814e-001 -4.7131481e-001 -5.4925718e-001 -2.3243975e-001 -5.1915615e-001 -7.2234555e-001 -4.9617190e-001 -5.1448329e-001 -6.6573897e-001 -1.3561590e-001 -1.7536688e-001 -3.5246687e-001  6.8712018e-002 -6.7573703e-001 -6.9290169e-001 -6.2700085e-001 -4.8357745e-001 -1.4091454e-001  5.9787531e-001  8.4934464e-001  2.3768725e-001 -7.5720702e-001 -1.4192261e+000 -7.2017693e-001 -3.5012868e-001  3.1800403e-002 -7.9173671e-001 -1.3023537e+000 -5.7239129e-001  2.5524881e-001  6.1890396e-001  7.3604660e-001 -4.6379474e-001 -3.6240314e-001 -3.9121970e-001 -3.2487714e-001 -2.1219028e-001  6.7013402e-002 -1.0355315e-001 -7.9371775e-001 -2.4891258e-001  4.6519422e-002 -4.1950265e-001 -1.1707112e-001 -9.3984527e-001 -2.6053168e-001 -4.2772992e-002 -6.0359954e-001 -5.7846363e-002 -2.3731872e-001 -7.8992232e-002 -3.4938219e-001 -1.3120601e+000  4.4070437e-002 -2.1898572e-001  1.3610188e-001 -1.1848513e+000  1.1172047e-002
 -2.5134636e-001 -1.6428621e+000  2.0916286e-001 -1.1341183e-001 -1.1250281e-001 -5.0936222e-002  3.0163630e-001  1.6338906e-001 -3.1624635e-001 -8.1204180e-001 -1.3294385e-001 -3.2624715e-001 -7.0916956e-001 -4.8781217e-001 -1.6891926e-001 -3.2083627e-001 -2.0502340e-001  5.1267507e-002 -1.0626915e-001  1.8872787e-001 -2.7420810e-001 -7.5090435e-001  6.8466145e-002 -2.5209540e-001 -3.3656114e-001 -2.8903726e-001  8.2927127e-001  1.3773409e+000  1.0040800e+000 -7.1912187e-001 -1.0506500e+000 -1.2639748e+000 -1.0813995e+000 -6.9744469e-001 -1.0787784e+000 -6.9363416e-001 -2.9524334e-001  1.1681448e+000  1.3189792e+000  1.4460445e+000 -1.6610183e-001 -2.6610959e-001 -6.5618476e-001 -6.9247910e-001 -4.5238994e-001 -4.6307465e-001  1.9657719e-001 -1.3327347e-001 -1.1142245e+000 -9.1867536e-001 -6.6551655e-001 -1.0368922e-001 -4.3867128e-001 -4.7544675e-001 -2.6073820e-001 -5.2759329e-001  5.3176062e-002 -9.2049735e-002  4.3235992e-001  3.5463038e-001 -3.8654492e-001  3.4890374e-001 -2.8276587e-001  2.3750319e-001 -1.1331703e+000  3.0124169e-002
 -1.0820978e+000 -2.5410685e-001  4.2909622e-001 -4.9129932e-001 -8.7929683e-002  2.9007604e-001  1.5387294e+000  3.7438367e-001  2.2824152e-001 -1.1898857e-001 -1.9262701e-002  7.3706941e-002 -2.9567557e-001  1.7133247e-001 -2.2078865e-003  1.8429606e-001  7.1907845e-001  8.3271994e-002 -8.9514784e-002  2.5338509e-001  3.1485092e-001 -6.4578097e-002 -7.9889603e-001  6.0972549e-001  2.4491528e-001 -1.7112125e-001 -3.9077275e-001  1.2910889e+000  1.3420321e+000 -5.8012564e-001 -9.0901587e-001 -1.0435111e+000 -4.9210024e-001 -5.9535399e-001 -6.2180801e-001 -1.4335073e-001 -1.7788495e-003  1.0504320e+000  1.4704573e+000 -2.1769108e-001  7.5361656e-002 -8.0938020e-003  8.4036363e-001 -1.3789718e+000 -4.0180888e-001  4.9192121e-001 -3.1452320e-001 -2.3009010e-001 -8.9840062e-001 -5.1232181e-002 -4.8603822e-001  7.3513885e-001  3.4489689e-001  4.6482587e-001  2.1068520e-001 -2.1997654e-001  4.7633738e-001  9.9446482e-003  6.3005369e-001  1.3761237e+000  7.2580751e-001 -4.1089191e-001 -3.1564693e-001  5.5088684e-001 -1.8727756e-001 -1.9327007e-001
 -1.0449262e+000  7.3243153e-002 -5.0249800e-001  6.2086820e-001 -6.6996035e-001  1.1849288e+000  4.6668764e-001 -5.2101144e-001  3.1423843e-001 -6.9218074e-002  3.7594168e-001 -1.4814289e-001  7.9357951e-001  2.0580791e-001  5.2320480e-001 -7.3621864e-002  4.6081344e-001  1.9224778e-001 -2.3912531e-001 -1.8899560e-001  4.4218703e-001 -5.5137476e-001  2.0167584e-001 -5.5090186e-002  3.9120063e-001 -5.9656713e-001 -1.2433442e+000 -1.2056660e+000 -6.1650978e-001 -1.7982617e-001 -3.1351561e-001 -6.8742476e-001 -1.3812212e-002 -1.6967559e-001  5.0480880e-002 -1.7526004e-001 -2.6020204e-001 -1.1171258e+000 -9.4945306e-001 -1.8771876e+000 -7.5165521e-001  3.2177006e-001 -6.6983680e-001 -1.6970144e-001 -1.9348996e-002 -1.2686462e-001 -1.4577439e-001  1.7040285e-001 -1.9621506e-001  3.2059854e-001  7.1228886e-002  6.8394888e-001  5.0492092e-001  7.8828811e-001  5.7053688e-001  3.8216049e-001  5.5268366e-001  6.7307323e-001  7.1506886e-002  5.9553542e-001  1.3188440e+000 -3.0736420e-001  7.0395058e-001 -6.8008421e-002 -1.8257484e-002  8.2912310e-001
 -6.2238009e-002  8.4802707e-001  1.9873631e-001  7.7507159e-001  2.6639533e-001  1.4694498e+000 -2.7060139e-001  2.4605935e-002  5.3539194e-001 -4.9485376e-003  1.2795077e+000  5.9215350e-001  8.5102621e-001 -1.7235032e-002  1.2213923e+000  7.5511818e-001  9.6553642e-001 -2.4066393e-001 -2.3801030e-001 -5.4885579e-001  6.8109760e-001 -2.4964022e-001  2.5330288e-001 -2.5855984e-001  5.5449026e-001 -2.7388781e-001 -7.2966916e-001 -1.1388647e+000 -6.2322038e-001  5.7312218e-001  6.9103395e-001  4.1787416e-001  1.2481169e-002  6.9247277e-001  7.2234259e-001  8.2548457e-001  3.4689951e-001 -1.1583324e+000 -1.0781950e+000 -9.2460595e-001 -5.0042844e-001  3.7502996e-001  6.2488345e-002 -7.1377218e-001 -1.4685214e-001  8.1239463e-001 -2.3826201e-001 -5.2829262e-001  6.6627404e-002  6.2472469e-001 -9.3088502e-002  1.2600767e+000  3.9932716e-001  7.8666976e-001  3.5466005e-001  1.2453175e+000  5.6475630e-001  4.5603083e-001  3.3017720e-001 -1.4422546e-001  7.3359161e-001  1.5693016e-001  1.2526219e+000  5.9994788e-002  3.3076508e-001  3.8721801e-001
  1.0755198e+000  8.1835788e-002 -1.8043707e-001  6.6702749e-001 -3.2846698e-001  4.2831740e-001 -3.9747691e-002 -8.8064761e-001  5.5208134e-001 -2.6280579e-001  6.9390132e-001  7.8252085e-001  1.1269915e+000  7.3310941e-001  1.1365575e+000  1.0412529e+000  2.2726297e-001 -3.3671585e-001 -2.4885897e-001 -1.4082596e-001  2.6361441e-001 -4.3897177e-001  2.2511611e-001  1.0994454e+000  7.2680357e-001  5.2634832e-001 -1.2031282e+000 -1.5586299e+000 -1.3630914e+000  7.5500836e-001  2.4942934e-001  2.5242740e-001  4.2065452e-001  4.9231984e-001  4.7211976e-001  3.7923254e-001  8.3389496e-001 -1.3074987e+000 -1.7271922e+000 -1.6770301e+000  4.5227305e-001  9.6427010e-001  1.3015880e+000  4.9342615e-001  3.3006084e-001  1.2176389e+000 -7.8210036e-002 -3.3128791e-001 -3.7510551e-001  1.1413221e+000  7.2673158e-001  1.1399479e+000  7.3710874e-001  8.7888953e-001  1.2228688e+000  5.9026151e-001  1.1938763e-001  2.1842225e-001 -5.7262856e-002 -2.1896281e-001  6.7188107e-001 -5.2948076e-001  1.4259206e+000  5.8439351e-002 -4.4991965e-002  1.5623181e-001
  5.8316553e-001  9.0243041e-001  2.2076045e-003 -4.3759022e-002  2.5318634e-001  2.1338027e-001  3.2332432e-001  2.8507108e-001  1.4907594e-001  2.5327837e-001  7.5369170e-001  2.4286316e-001  9.9616068e-001  6.1775746e-001  6.5010256e-001  8.3275067e-001  6.2525890e-001  1.8079319e-001 -1.7115387e-001 -1.2933633e-001  8.9416141e-001  2.1407739e-001  2.7181997e-001  2.2365605e-001  5.3480191e-001  5.1753291e-001  2.1153821e-001  6.9272528e-002 -4.3606153e-001  6.4315729e-001  1.1882399e+000  8.7652172e-001  5.4408363e-001  3.7301337e-001  6.5830866e-001  5.9847708e-001  9.8111317e-001 -4.2131385e-001 -2.8406629e-001  9.4560776e-002  4.5742319e-001  6.8080916e-001  3.2144077e-001  9.5161400e-001  2.8054626e-001  3.7213569e-001 -1.0445081e-001 -1.3579160e-001  2.0563093e-001  3.3905087e-001  5.8722566e-001  8.9466037e-001  1.7728066e-001  1.1199672e+000 -1.5310765e-001  1.0203215e+000  4.4542749e-002  3.6441102e-001 -3.3386113e-002  3.3189361e-001  5.3663200e-001  5.6810854e-002  3.9728265e-001  1.9420100e-001  3.0665267e-001  4.8660537e-001
  1.7252548e+000  8.0459714e-001  6.5337542e-001  3.7321619e-001  2.8790692e-001 -2.4676213e-001  8.4950677e-002  3.1522333e-001  4.7289801e-002  3.3168752e-001  3.9553797e-001  5.2540655e-001  7.2763345e-001 -1.8372335e-001  7.6127756e-001  6.4666514e-001 -5.9109778e-002 -2.3515602e-001 -3.7073167e-001  9.1496189e-002  5.1732234e-001  7.4634581e-001  1.8456830e-001  9.1964977e-002  4.8061124e-001  5.8933951e-001  5.2555124e-001  5.0497718e-001 -1.8451938e-002  8.3328720e-001  1.2128821e+000  9.0546080e-001  7.0230586e-001 -2.8997711e-001  7.0290914e-001  6.6924596e-001  8.7774425e-001  2.2183393e-001 -4.2887676e-001  3.3434341e-001 -5.0709091e-001  3.7479420e-001  1.2255549e-001  5.4412289e-002 -1.7002090e-001  4.8283184e-001  2.6347617e-002  2.9570326e-001 -1.4520012e-002  4.3780980e-001 -1.4216863e-001 -6.6042801e-002  1.5735348e-001  4.8881017e-001  9.2959397e-001  5.7691967e-001 -1.1853871e-001  3.9371336e-002  5.8274836e-001 -1.0642770e+000  5.5519543e-001  2.9358382e-001 -3.1867061e-001  5.2932603e-001  6.5537358e-001 -9.8760576e-001
 -6.4165730e-002  6.8895642e-001 -4.6448502e-001  2.0827649e-001  4.0131515e-003 -5.3982332e-001  4.7236914e-001 -2.1444424e-001  4.1100376e-001  9.0074598e-002 -4.3454686e-001  7.4226740e-001  7.6734436e-001  7.2321673e-002  5.8650587e-001  6.3537479e-001  1.8048572e-001 -5.4018811e-001  1.2701350e-001 -4.4047331e-001  1.3750879e+000 -4.6991564e-001 -1.6688420e-001  5.0691671e-001  4.1300837e-001 -3.5061644e-001  5.2095922e-002  5.6429212e-001  4.8927927e-001  2.1482079e-001  7.4046697e-001  2.7269558e-001  7.4626162e-001  4.3292985e-001  4.5556049e-001  7.6558054e-001  3.7568818e-001  3.9711741e-001  4.3459497e-001  5.4385669e-001  3.0728771e-001  3.9336284e-001  6.8019237e-001  1.7172411e-001 -2.3209588e-001  8.8271739e-001 -1.3379477e-001  8.9468208e-001 -6.4421468e-002  1.5228024e-001  1.5796194e-001  1.7555250e-001  1.8836219e-001  6.4425929e-001  7.2829479e-001  1.8087674e-001  1.8733208e-001 -1.7489963e-001 -2.9697909e-001 -8.7698006e-002  1.6272298e-001 -2.4087939e-001  1.9752507e-001  5.5925904e-001  2.4863053e-002  4.9607175e-001
 -4.3343129e-001  2.2893779e-001 -5.5115612e-001  5.6378968e-001 -1.7790441e-002 -3.6196858e-001  7.7395398e-001 -3.6659744e-001  3.8257980e-001 -5.2971074e-002 -5.9269847e-001  1.2854800e-001  4.0599137e-001 -2.2674340e-002  9.1286094e-002 -2.1882287e-002 -9.5518609e-001 -4.0594129e-001 -7.5728223e-002 -5.0650727e-001  6.5240657e-001  9.1438127e-003 -3.8632838e-001  1.0493245e+000  9.6557151e-002  7.2285253e-001  2.7455126e-001  8.5931729e-001  5.6034158e-001  6.1280221e-003  5.5200328e-001  1.5358513e-001  7.8519553e-001  6.2695297e-002 -1.1065020e-001  2.3151517e-001  1.0628844e-001  9.9785532e-001  5.8371538e-001  8.7456396e-002  1.7854891e-002  8.1844550e-002  6.5875834e-001  5.2460313e-001  1.1356890e-001  5.9278894e-001 -1.2154695e-001  4.2493063e-001  4.4498117e-001 -3.7792953e-001  3.9549173e-001  2.7070413e-001  4.2092685e-001  3.2001209e-001  5.3762073e-001 -2.0020638e-001  2.1055452e-002  1.4984334e-001 -6.9814013e-001  4.5224136e-001 -5.4802373e-001 -3.8971658e-001  4.9699987e-001  2.6805489e-001 -3.1942558e-001 -9.6531374e-001
 -1.5503293e+000  7.2205896e-001 -1.0402603e+000  7.9818748e-002 -1.0307306e-001  2.4868933e-001  7.3988244e-001  7.7315154e-002  3.6785941e-001 -4.6530997e-001 -2.3974496e-001  7.6181868e-001  1.2053803e-001  3.3546164e-001  4.7644172e-001  3.9644131e-001 -5.6484794e-001 -5.0074983e-001 -9.4544638e-001 -7.2132922e-001 -9.3937957e-001 -7.7115558e-002 -9.7811549e-001  1.5578105e-001 -1.7532985e-001  5.5424530e-001  1.1093514e+000  1.7058274e+000  1.3796048e+000  3.9314638e-001 -1.9668620e-001 -1.0835943e-001 -6.5507586e-001  2.0636342e-001 -3.9408887e-001 -6.4106861e-001  6.5623932e-001  4.7269375e-001  1.2674563e+000  1.1567104e+000  4.8804994e-001 -4.8407777e-002 -3.2222890e-002 -3.7174606e-001  1.3594051e-001 -1.8234867e-001  2.3209730e-002 -8.3968397e-002 -1.2498581e-001 -4.4893159e-001  6.8699021e-001  4.3694328e-001  8.8169034e-001  7.1205403e-001  2.1444492e+000 -2.9487263e-001 -2.9131837e-001  2.7363351e-001 -1.5717153e-001  7.9290681e-001  8.2962360e-001 -2.2062912e-001  5.8483331e-002 -1.7056952e+000  1.1038597e-001 -4.0768328e-001
 -7.1997527e-001  1.0055894e+000 -6.8110571e-003  5.0249395e-001 -5.9526456e-001  1.2674760e+000 -7.1816900e-001 -4.7115233e-001  3.9029986e-001 -7.5430631e-001  1.4271088e-001  6.0429596e-001  4.0192144e-001  7.1688909e-001  2.0296300e-002 -9.5425094e-002 -1.0151914e+000  1.5058330e-001 -2.3059876e-001 -5.9098790e-001 -7.5700216e-001 -3.5385814e-001  1.0741010e+000 -3.8636555e-001 -1.3830796e-001 -1.1408520e-001  5.6639482e-001 -1.4893543e-001 -1.5023041e-002  2.2629467e-001  7.2992071e-002 -2.5921665e-002 -6.0924095e-001 -6.9240677e-001 -4.4146679e-002 -2.7802716e-001  3.4573352e-001  8.9174522e-002  1.7105619e-002  4.1827701e-001  3.0059407e-001  1.6185347e-001 -7.5573557e-002  5.2053328e-001 -1.0111519e-001 -4.4154709e-001  8.9608692e-001  3.3704514e-001  7.1921793e-001 -4.7681296e-002  6.4274214e-001  1.2251683e-001  7.3361523e-001  1.0512979e+000  1.8490047e+000  3.3157522e-001 -3.3323900e-001  6.1690107e-001 -2.4259802e-001 -3.3142894e-001  8.1824666e-001  1.7977970e-001  5.2179916e-001 -7.3559015e-001  4.0185216e-001 -1.0709222e+000
 -1.0407884e-001 -7.2107057e-002 -4.2385648e-001 -4.5105516e-001 -2.9092928e-001 -7.1645237e-001 -1.4647094e-001  5.7314646e-002  9.6621707e-002 -2.9460360e-001 -5.9002683e-001  8.6631817e-002  1.1776877e-001  1.7490949e-001 -1.1307079e-001  3.5617161e-002 -5.0496404e-001 -4.5541764e-001 -6.0193292e-001  1.2033909e-001 -6.9933083e-001 -2.7501041e-001 -1.0721968e-001  1.5852406e-001 -2.5402010e-001  2.5742641e-001  2.5262258e-001 -3.8114320e-002 -3.9410216e-001  1.1370525e-001 -6.3670769e-002 -7.3202598e-002 -2.6785350e-001  3.8911892e-001  7.1821102e-001  4.4182969e-001  4.3911798e-001  1.8347865e-001  1.5850842e-001  1.4134434e-001 -3.1949196e-001 -1.5696808e-001  1.1827174e-002 -2.4704005e-001 -7.0506197e-002 -3.0140381e-001  9.5383486e-001  3.3405708e-001 -2.8854686e-001 -2.7115924e-001  1.6449265e-001  2.2223955e-001  7.7419160e-001  3.0224448e-001  1.5770971e+000  1.3549020e-001  7.6337409e-001 -1.9931103e-001  1.6471908e-001  1.8742849e-001  5.4772277e-001 -9.6062385e-002 -6.6074430e-001 -7.8183013e-001  1.4404799e+000  7.9546564e-002
 -4.5418613e-001  2.7149687e-001 -4.2652316e-001  3.2868434e-002  8.3680948e-002 -1.0030609e+000  2.2027326e-002  1.2309993e-001  3.8187551e-001 -3.9706599e-001 -6.9522790e-001 -4.4371359e-001  4.5344369e-002  4.0098741e-002  3.5103232e-001  2.0896950e-001 -1.1003180e+000 -8.9483835e-001 -2.5011063e-001  1.5877797e-002 -1.2061782e-001 -4.4911291e-001  5.5455081e-001  1.4819947e+000 -3.3136561e-001  4.3437479e-001  3.6160048e-001  1.3478361e-001 -4.2175390e-001 -3.5582985e-001  1.7468272e-001 -4.6600584e-001  6.8613183e-002 -9.7874920e-001  9.8125341e-002  6.1710896e-001 -2.9460328e-001  2.8466501e-001  5.6734028e-001  3.6569702e-001  7.2640763e-001  1.5853960e-001  1.4539800e+000  2.5744380e-001  4.9532304e-001 -2.7617786e-001  1.3851622e+000  8.6627933e-001  3.9689291e-001  6.0024762e-001  1.0514513e+000  4.0631089e-001  8.7824973e-002  2.8733835e-001  1.2374331e+000 -2.2952686e-001  5.7260500e-001  9.4839896e-002  9.3493389e-001 -5.1340807e-002 -1.1406259e-001 -4.2486732e-001  6.9102609e-002 -9.6534693e-001  3.8375318e-001 -2.8786481e-001
 -2.1870028e+000  5.7905122e-001 -1.2075346e+000 -8.7691850e-003 -4.8536341e-001 -4.2280546e-001 -2.0758715e-001 -5.6622438e-001 -1.9100898e-002 -4.1267126e-002 -4.3279565e-001  4.6172856e-001 -3.4677232e-003  1.1108266e-001  4.1462993e-001  2.4379113e-002 -9.3475405e-001 -6.7007904e-001  3.2094099e-001 -8.0551659e-001 -1.2067025e+000 -1.3691006e-001 -4.8998378e-001  9.8927204e-002 -3.1005034e-001  4.0468058e-002 -5.8694792e-001 -8.1981302e-001 -1.2736823e+000  5.0069957e-001  1.9984975e-001 -1.9420221e-001  7.1743784e-002  2.9360054e-001  7.9794048e-001  8.0198403e-001  3.0570319e-002 -9.1070863e-001 -9.0735756e-001 -7.9175538e-001  3.3079245e-001  2.4901095e-001  3.6714893e-001 -3.2258697e-001  9.9637179e-002 -1.7268886e-001  4.1102966e-001  1.1663084e+000  6.3442306e-001  6.3198263e-001  7.9101368e-001  9.0670146e-001  8.7175678e-001  5.6365088e-001  1.5471613e+000  2.5215764e-001  6.7093352e-001  3.1686228e-002  5.8020545e-001 -2.4966384e-001  1.3904926e-001 -2.5065871e-001  1.1506836e-001 -8.3225923e-001  9.5883958e-001 -1.0806723e+000
 -1.8682033e+000 -1.5766332e-002 -9.6032832e-001  2.4270919e-001 -2.9999696e-001 -7.7712911e-002 -4.3267127e-001  1.0876124e-003  9.0080364e-001  2.0510171e-001 -4.8885054e-001  4.8584270e-001  1.2202417e+000  4.5003655e-001  3.9484371e-001  1.3754882e-001 -6.5482798e-001 -3.8591331e-002 -2.3972180e-001 -9.8382759e-003 -8.7887113e-001 -7.6571469e-001  3.9221639e-002  4.1968294e-001 -1.5752822e-001 -2.3131434e-001 -6.6762398e-001 -3.8265083e-001 -1.0238918e+000  6.7900017e-001  2.8568296e-001  6.0671324e-001 -1.8514472e-001  7.7169013e-001  4.8621598e-001  6.7868586e-001  9.0980277e-001 -7.8980925e-001 -6.3364945e-001 -8.0042246e-001 -3.0065561e-001  2.2218698e-001  5.5387190e-001  4.1678483e-001 -2.6160825e-001  1.8842910e-001  4.7880555e-001  6.3838856e-001  1.0549207e+000  6.6714482e-001  5.4466629e-001  4.1830325e-001  6.6224134e-001  8.8384997e-001  8.1191356e-001 -1.7801310e-001  6.3996082e-001  5.9939614e-001  7.9895618e-001 -4.5364718e-001 -3.0378275e-001 -3.6534032e-001  3.5264905e-002 -2.4140189e-001  5.3753806e-001  8.1310116e-001
 -3.4899681e-001 -1.4257406e-002  2.8009579e-001 -2.9918684e-001 -5.7228313e-001  4.4388915e-001 -4.0557487e-001 -4.9117309e-001 -3.5219223e-002  4.4298316e-003  9.8851955e-002 -2.4220878e-001 -4.0305013e-001 -1.9420299e-001 -3.1546597e-001 -1.3001986e-001  7.3435791e-002 -3.9896020e-001 -5.1804137e-001 -2.9650580e-001 -6.5277712e-001 -4.2496987e-001 -5.6108659e-002  8.3695548e-002  1.4411949e-002  5.6764196e-002 -4.3133389e-001 -3.6773662e-001 -6.0457390e-001 -2.3547840e-001  2.8218989e-001  2.6018528e-001 -4.4870738e-003  6.7924543e-001  7.6106313e-001  2.8043140e-001 -2.0143894e-001 -9.8364372e-001 -4.1183618e-001 -8.6662381e-001 -1.0222635e-001 -1.0244500e-001  4.1713564e-001 -3.1979202e-001 -5.5001900e-003  7.3253448e-002  2.0283417e-002  1.5513808e-001  2.2918613e-001 -3.5430149e-001  3.1436291e-001  4.9062112e-001  3.9682841e-001  5.6437039e-001  1.1576349e+000  6.2069478e-001 -1.1345976e-001  1.1301529e-001 -1.7733752e-001 -9.5656945e-001  4.1984310e-001 -5.2312097e-001 -3.1651708e-001 -1.4178376e+000 -1.9206015e-001 -3.5785887e-001
 -1.7695705e-001  1.0218513e-001 -4.6437726e-003 -1.8628671e-001 -8.6937256e-001 -1.9478159e-001 -5.8142808e-001 -1.7910196e-001 -2.4637524e-001  7.4382146e-001  5.7332497e-001  1.1341655e-001  2.4482214e-001  2.8997880e-001 -3.7798176e-001  4.6404577e-002  3.4338944e-001  1.4359355e-001 -4.2952177e-001 -2.1591755e-002 -8.5888693e-003  2.4927819e-001 -5.1815573e-002 -1.7703856e-001 -1.3287034e-001 -6.0742676e-002 -9.5401440e-001 -8.0948987e-001 -5.4884672e-001  5.6979649e-002  4.8868361e-001  6.5128423e-001  2.9304006e-001 -3.5001403e-001  4.5706880e-001  4.5562356e-002  3.0430526e-001 -2.9793567e-001 -1.0857042e+000 -8.4662399e-001 -1.6657431e-001 -1.8306167e-001  7.2514420e-002  2.2552411e-001 -2.8041433e-002 -6.3376734e-001 -8.6454680e-001 -1.3092962e+000 -5.7187810e-001 -7.3866263e-002 -2.8545138e-001  2.8884294e-001 -2.7700850e-001  3.4949885e-002 -1.1177730e+000  6.7969889e-001 -2.9115193e-001 -2.4872827e-001 -2.7023862e-001 -1.1421759e+000  3.6481856e-001 -2.7002992e-001 -3.6997412e-001  2.3035688e-001 -2.6016476e-001 -6.0806616e-001
  1.0913006e+000 -2.1099108e-001  1.8702445e-001 -7.0996169e-001 -5.9544993e-001  9.3331493e-001 -3.4568519e-001 -2.2369322e-001 -5.7028558e-001  5.5719753e-001  2.9135135e-001  6.5017556e-002 -3.5927015e-001 -5.5641981e-002 -1.2405320e-001 -2.7704836e-001  1.0303267e-001  5.2751726e-001 -6.0285386e-002 -3.6312032e-002 -4.0663156e-001  1.1760976e-001 -9.0391814e-002 -1.0076187e+000 -3.4750986e-001 -3.0243602e-001 -1.8803978e-001 -3.4617991e-001 -2.3868950e-001 -9.9010105e-001  2.4114719e-001  3.6398008e-001 -2.2949202e-001 -3.3618655e-001  2.7744455e-001  6.3229011e-001 -5.3016838e-001 -6.5603389e-001  1.5597298e-001 -4.8897478e-001 -7.4090133e-001 -7.7299085e-001 -5.4578159e-001 -1.2792621e+000 -1.9839634e-001 -9.1031875e-001 -1.3653933e+000 -8.9736921e-001 -3.4233542e-001 -7.5719269e-001 -2.4467317e-001 -2.4542310e-001 -3.6968586e-001  5.8408438e-001 -7.4542662e-001  1.4295701e-001  3.2338304e-001 -7.2170456e-001 -4.8648928e-001 -3.6878172e-002  1.2844361e+000 -8.8615123e-001 -1.0006193e+000  8.0959262e-001 -2.4587348e-001 -1.6492330e+000
  3.2028594e-001 -3.1358355e-001 -7.4334888e-001  7.5689277e-001 -3.5725787e-001 -2.3450450e-001 -1.3286554e-001 -1.1930815e-001  9.1116904e-002  1.1180008e+000  7.3240356e-001 -1.4210561e-001  3.0128623e-001 -8.9019234e-001 -1.8206224e-001 -2.7836052e-001  2.3552720e-002  8.3828047e-001 -3.1904037e-001 -6.0395948e-002 -4.8379877e-001 -7.4377931e-001  1.3774949e-001  1.7453477e-001 -1.5077578e-001 -3.5724963e-001 -4.4808219e-001 -2.8278810e-001 -6.2119129e-001 -3.9338911e-001  9.2980972e-001  8.6835905e-001 -1.7438574e-001 -2.1518398e-001  6.2662253e-001  1.3343573e+000 -6.3834410e-001  1.4361112e-001  2.6821396e-001 -2.8898466e-001 -1.8475151e-001  2.5233099e-001  8.8361015e-002 -1.6508791e-001 -7.6065828e-001 -4.1626368e-001  1.0797365e-001 -6.5895013e-001 -2.8948856e-001  7.8979700e-001 -1.8364467e-001 -2.0559549e-002 -2.4828835e-001 -2.6081273e-001  2.0746842e-001 -1.8889870e-003  5.2345849e-001 -3.0333797e-001  3.4109491e-001  4.1176569e-001 -2.4203103e-001 -3.9385054e-001  3.1268112e-001  5.9017078e-001 -2.4829957e-001 -2.8808760e-001
  9.7616682e-002  7.5293022e-001  1.6740562e+000 -2.2142609e-001  6.0073420e-001 -1.4104611e+000 -3.4143897e-001  6.2461049e-001  3.6515448e-001  1.1208437e+000 -1.1222490e+000  2.5706108e-001  2.8968538e-001 -1.8029690e-001 -4.1588249e-001  4.4269115e-001  1.4042042e-004 -5.7213232e-001 -9.4193999e-001  1.2385595e-001  2.1232703e-001  1.1438002e-001 -4.4124214e-001  1.5059564e-001 -2.1484977e-001  1.9315258e-001  5.2996575e-001  5.4096193e-001  7.0166590e-003  7.8581980e-002  8.6779295e-001  1.1413907e+000 -7.4730486e-001 -9.8911771e-001  4.9451013e-001  1.0907050e+000  4.2435229e-001 -1.5367252e-001  2.4585525e-001  1.4407473e-001 -4.6621739e-002 -2.7913508e-001  1.6790835e-001 -9.2787910e-001  2.4455411e-001 -1.4388141e-001 -6.4417836e-001 -3.2303480e-001 -2.4073453e-001 -3.6854554e-002  1.4683109e-001  3.9069751e-001  3.3739302e-001  1.2761988e-001  2.3566395e-001 -2.8393972e-001  6.3966590e-001  2.9043345e-001  3.3104352e-001  3.9882533e-001 -9.5381259e-001  1.6155346e-001 -8.3758872e-001 -1.4085538e+000  7.3109323e-001 -2.1711884e-001
  3.2628420e-001  1.9466281e-001 -1.0795864e+000 -5.9524448e-001  1.8279205e-002  1.4921999e-001 -7.6417556e-001  1.4665162e-001 -2.0501717e-002  1.7587526e-001  6.4752819e-001 -4.3748710e-001  3.6531955e-001 -9.6660210e-001 -1.5783039e-001  2.9336889e-001  4.7307622e-001  3.7544030e-001 -1.5979263e-002  6.1177389e-001  4.1417269e-001 -3.0772099e-001  6.0382924e-001 -1.0606552e+000  2.0310314e-001  1.7393585e-001  5.9394589e-001  5.2138207e-001 -6.1376908e-001  1.9353893e-001  7.3303416e-001  9.3350837e-001  4.9206076e-001 -2.7933235e-001 -2.5690100e-001 -3.4340344e-001 -1.6832399e-001  5.9888572e-001  1.2610452e+000  5.6589441e-001  8.7163836e-002  3.2754461e-001 -4.9752015e-001  5.5251481e-001 -1.5998315e-001 -4.8674590e-001 -5.2283149e-001 -9.8621576e-001  9.2648633e-002  8.8228257e-002  3.6135183e-001 -3.6588087e-001 -1.0644019e+000 -9.2042455e-001 -1.0348690e+000  1.6008808e-001 -7.6914623e-001  4.0301118e-001  1.7114489e-001 -4.9560308e-001 -1.1588287e+000  5.8171152e-001  8.4483389e-001  1.2435807e+000  8.2972379e-001  1.3602100e+000
 -1.0606015e-001 -4.5068147e-001  1.0299448e+000 -1.1529702e+000  1.2408204e-001  1.5802219e-001  4.5341633e-001  6.8305341e-001  1.3740445e-001  3.0038864e-002 -1.5357487e-001  4.8913446e-001  3.9077850e-001 -4.7118011e-001 -2.8779741e-001 -6.9270783e-003  4.1843933e-001  3.4169932e-001 -2.2022509e-001 -1.3935938e-001 -6.9979271e-002  4.3472828e-001 -1.6055330e-001  2.9196476e-001  7.8885338e-002  1.3310694e-001  1.2772176e+000  8.3783301e-001  7.6372649e-001  8.3143814e-001  4.2356141e-001  6.9300395e-001  2.0126827e-001  1.9121281e-001  7.9705986e-001  5.8178674e-001  5.4308650e-001  1.1133247e+000  1.2195489e+000  9.1863000e-001  1.0346896e-001 -3.2321130e-001  6.7301363e-001 -3.2775611e-001 -2.7048144e-001 -2.9975693e-001 -5.9323348e-001  1.0072922e-001 -2.4236179e-002 -6.5355247e-001 -1.9541934e-001 -1.8928273e-001  5.1365852e-002 -3.0807192e-001 -1.2479105e+000  9.1298869e-002  1.0687016e-002  1.5852560e-001  3.0594064e-001  1.9554596e-001  2.6476086e-001 -1.4767574e-001 -7.2112409e-001 -1.0160510e+000  4.6081075e-001 -3.4811826e-001
 -1.3970192e+000 -9.1289124e-001 -1.6758984e+000  1.0663947e-001 -6.8994866e-001  1.4292083e+000  5.6819367e-001  1.9316205e-001 -6.3411817e-002  3.0732213e-001  1.0890601e+000  9.1237974e-002  6.6055039e-001  3.3268803e-001  2.6446341e-001  2.9314696e-001 -4.4940289e-001  1.0428979e+000  6.7342509e-001 -3.5203038e-002  2.0428109e-002 -1.9617651e-001  1.5973736e+000 -3.9682279e-001  7.3723058e-001  9.6607958e-002 -9.8676023e-002  4.1565183e-001  5.8258991e-001  6.5736371e-001 -2.6871907e-001  2.4327931e-001  6.7941346e-001  1.9706538e-001  3.7285957e-001 -6.8256117e-001 -4.2747238e-001  7.5165898e-001  7.5086404e-001  2.5182259e-002  3.5763352e-001  2.0131886e-001  5.9345102e-001  8.3616672e-001 -1.2857976e-001 -4.9228699e-001 -7.0428141e-001  1.8316684e-001  2.2894437e-001 -3.8640179e-001 -1.3088629e-001  1.0950233e-001  6.5524546e-001 -1.2753345e-001 -5.4589184e-001  6.6112335e-001 -7.7076008e-002  1.9097239e-001 -1.7946958e-002 -1.3454072e-001  1.7844716e+000 -4.3943919e-001  1.1813543e+000  8.3202411e-001 -7.6382319e-001  2.5948615e-001
  9.0500405e-001 -5.1974378e-001  7.4324549e-001 -4.8478182e-001  2.3866956e-001  1.0170322e+000  4.0413339e-001  3.6845485e-001 -4.9760033e-001  7.3506806e-001  6.5784124e-001  3.5574161e-001  2.0630213e-001  2.9993755e-001 -4.0728538e-002 -2.0194253e-001  2.0790835e-001  1.1278789e+000  5.8259340e-001  5.4853096e-002  1.9055508e-001  2.3542423e-001  5.2731728e-001 -6.6405028e-001 -1.3987399e-001 -1.0476598e-001 -1.9782115e-001 -1.1591884e-001  5.6467434e-001  6.2336967e-002 -1.2792071e-001  7.6789622e-001  1.6897574e-001  1.4224335e-001  8.5846472e-001 -2.9706554e-001 -5.5787760e-001 -1.5274225e-001  4.7190571e-002 -5.8463435e-001 -2.5089718e-001 -6.7842530e-001 -5.0196407e-001  3.2106747e-001  2.2229569e-001 -7.7881574e-002 -1.2664975e-001  8.7121499e-001  7.2859580e-001 -1.1529230e-002 -6.4337916e-001 -4.6877413e-001  1.6036362e-001  7.8419196e-002 -1.1539956e+000  9.5856767e-001  1.7420578e-002  3.8302067e-002 -1.6579369e-001  7.1842995e-002  1.4368660e+000  2.6688930e-002 -6.1291218e-001  2.6219899e-002 -7.0914941e-001  1.4299000e-001
  3.1551090e-001  1.7254514e-001 -1.2257979e-001 -3.1052253e-001  4.9019963e-001 -4.0560117e-001  4.7937427e-002  6.1961746e-001  2.6347480e-001  6.8086889e-001  5.9891588e-001 -6.2096769e-002  5.0834191e-001 -3.7397929e-002 -5.5261328e-003  1.2986953e-001  7.8516515e-001  7.9779381e-001  1.6648110e-001  6.2149438e-001 -1.4092050e-001  2.9869978e-001  8.3843128e-001  9.0127498e-001  3.7770486e-001  7.5231372e-001  5.8344534e-001  3.1796244e-001  1.5346233e-001  2.4910199e-001  3.3408800e-001  6.4460005e-001  7.5685456e-001  4.9435483e-001  4.7920654e-001  1.5293442e-001 -9.0349558e-003  3.9639453e-001  2.2926182e-001  3.2741149e-001  1.7462056e-003  2.4337928e-001 -2.5182169e-001  7.2958208e-001  2.0024421e-001  1.9402429e-001  1.0271899e+000  4.2291681e-001  5.6094560e-001 -2.3831970e-001 -2.5859730e-001 -2.4445985e-001 -3.0988286e-001 -4.9179138e-001 -1.1128486e+000  4.3096067e-001  1.1676425e-001  3.7462836e-001  3.3228712e-001  4.3587553e-001  1.2469770e-003  8.4001265e-001  3.4293864e-001  8.3782175e-001 -6.0599130e-002  9.0396906e-002
  5.3840249e-001 -2.3879954e-001  1.0735622e+000 -2.6460240e-001 -1.5877163e-001 -2.8091702e-001 -4.2740782e-001  9.8980519e-002 -7.6839350e-003  5.7702621e-001  7.7539801e-002 -3.7837099e-001 -9.5869388e-002 -3.7999783e-001 -6.5740973e-001 -6.4600582e-001  8.7050228e-001  7.3646039e-001 -2.2800994e-001 -2.4188851e-001 -3.0683829e-001 -2.7850847e-002 -3.9047846e-002 -9.5259235e-001 -7.8909976e-002  3.0940554e-001  2.7485069e-002 -4.5873917e-001  5.1206779e-002 -8.8856510e-001 -1.3992101e-001 -2.6343626e-001 -9.5546034e-002 -4.3545584e-001 -2.8619906e-001 -4.6807584e-001 -1.1351023e+000 -8.6808313e-001 -3.3986085e-001 -1.2783914e-001 -3.3996740e-001 -7.1936896e-001 -4.0624430e-001  2.7763564e-001 -3.7561421e-001 -2.8479777e-001  2.0031591e-001 -3.1798394e-001  6.3325542e-001 -6.1286152e-001 -5.4332145e-001 -1.0920514e+000 -6.7553434e-001 -5.0102810e-001 -3.0259497e-001  8.3936055e-002 -1.5742552e-001 -3.2042790e-002 -2.1900450e-001 -3.4287860e-001 -7.1033953e-001  5.6897074e-002 -9.9140553e-001  5.2747107e-001  2.8239120e-001 -1.0121941e+000
  1.9016653e+000 -1.0393788e+000 -1.0498235e-001 -3.3784759e-001 -8.8741551e-001  8.0745574e-002 -5.3855825e-001  1.7078473e-001 -8.1754997e-001 -1.3447810e-001  1.5777145e+000 -5.7982431e-001 -1.4611425e-001 -1.8185272e-001 -5.2849740e-001 -7.0309763e-001  3.7629251e-001  3.1219829e-001  2.5702714e-001  5.6615849e-002 -7.2626131e-001  1.9415998e-001  1.3387654e+000 -1.5719193e-001  3.5121614e-001  3.1549528e-001 -1.3287430e+000 -1.3040543e+000 -2.2901035e-001 -2.5476644e-001 -7.0304843e-001 -2.5743222e-001  4.3087236e-001  1.2112357e+000  3.6361410e-001 -5.5752211e-001  1.9510505e-001 -3.2582313e-001 -1.4333112e+000 -6.9736825e-001 -3.0888395e-001  2.3831757e-001 -2.9990274e-001  1.6965879e+000  1.0493418e-001 -5.6337971e-001  5.6964209e-001 -3.1918567e-002  3.7637093e-001  1.5765232e-001 -4.7631047e-001 -1.0547713e+000 -4.7153735e-001 -8.1247689e-001 -1.8841951e+000  1.1910292e+000  2.0025280e-001 -1.5263284e-001  6.4723953e-001 -5.7600554e-001  2.7554744e-001  4.7115263e-002  1.5762880e-001  1.3468325e+000  2.7408531e-001 -2.4364627e-001
 -5.7741162e-001 -9.2153570e-001 -2.3551781e-002 -2.7749283e-001 -6.3934536e-001 -4.0434586e-001 -7.9310967e-001  6.7226272e-003 -6.2451386e-001 -7.8414892e-002 -4.0033167e-002 -9.1341171e-001 -6.7237897e-001 -1.8445612e-001 -1.4448050e+000 -7.9065574e-001 -2.4560242e-001  8.1828549e-001  4.6652242e-001  7.5031601e-002 -6.2346620e-001 -3.1704395e-001 -5.2158247e-001 -1.5979234e-001 -2.2347073e-001 -3.9604625e-001 -5.1003366e-001 -7.8785860e-001 -9.0152790e-002 -1.2830158e+000 -8.2193290e-001 -6.6134501e-001 -5.1045485e-001 -2.6536940e-002 -4.3099699e-001 -9.4217862e-001 -1.0171269e+000 -8.2226427e-001 -7.2076443e-001 -4.4384848e-001 -1.0279344e+000 -9.2447896e-002 -1.5486340e-002 -6.5285966e-001 -6.2722389e-001  1.9554839e-002  3.0828517e-001 -3.1817841e-001 -1.3676332e-001 -2.3435878e-001 -1.0794537e+000 -1.1993883e+000 -4.0151924e-001 -5.5742610e-001 -1.8363215e+000 -2.7859994e-002 -5.4125594e-001 -7.6217925e-001 -2.4105090e-001 -3.9213490e-001  4.5118502e-003 -7.0095600e-001 -3.4858138e-001 -7.1072742e-001 -7.9781632e-001 -5.3364960e-001
 -9.4514336e-001 -6.1908046e-001  2.1283034e-001  1.4913904e-001 -6.7415997e-001  1.7631307e-001  1.0857437e-001 -9.2928952e-001 -2.4463533e-001 -1.1309065e+000 -5.6174850e-001  1.4313897e-001 -7.0985812e-001 -1.3799117e-001 -4.1586194e-001 -1.7972680e-001 -6.3647327e-001  3.5103725e-002  2.2078074e-001  4.8294166e-003  3.6108981e-002 -9.6015089e-001 -3.8933276e-001 -5.4679994e-004 -2.9860614e-001 -3.7574141e-001  1.5189848e-001  3.5835845e-001  1.0793456e-001 -2.0844751e-001 -1.2843957e+000 -1.5841603e+000 -4.1417965e-002 -5.8705187e-001 -1.3586924e+000 -3.4300329e-001 -3.3166364e-001  6.0642621e-001  6.8440134e-001  2.5106378e-001 -1.3680992e-001  1.8353988e-001 -4.7550908e-002 -6.0939533e-001 -8.6276186e-002  1.2740146e+000 -5.3402888e-002  5.6721381e-001 -9.4401206e-002  6.4501755e-002 -1.4678923e-001 -8.1705485e-001 -1.5529260e-001 -1.2334852e-001  7.0798109e-001 -9.8496429e-001 -8.6750622e-001 -4.4951924e-001 -1.2017998e+000 -5.0125297e-001  3.9256208e-001 -5.5974118e-001 -9.5155063e-001 -2.2877097e-001 -2.3445894e-001 -2.6142756e-001
 -1.3541367e-001 -6.9620305e-001 -1.5192270e+000 -2.5446847e-001 -4.7218504e-001  1.3658375e+000  3.0392945e-001 -6.2760377e-002 -4.7462603e-001 -7.4751273e-001  1.5799239e-001  4.2791343e-001 -5.2855563e-001  4.0200729e-001 -2.9532109e-001  1.9320011e-001  3.2848874e-002  7.8317309e-001  7.3451005e-001  8.7529334e-002  5.6755356e-002 -4.0686872e-003  7.0057169e-001 -8.3978500e-001 -1.8972625e-001 -9.1077722e-002  1.8730086e-001  8.2955850e-001  6.4855996e-001  4.8840704e-001 -1.0587386e+000 -2.3462301e-001  8.9093794e-003  5.1366889e-001 -3.7840331e-001 -8.2623738e-001 -6.2256912e-003  8.7482162e-001  7.3018136e-001 -3.8470088e-001 -6.7849060e-001  2.5862634e-001 -9.5899544e-001  6.8201613e-001  1.0565942e-001  3.6860243e-001 -3.1761491e-001  3.8940816e-001  6.9231191e-001 -2.2813481e-001 -2.7837653e-003  1.9178599e-001  5.6899323e-001 -1.1452648e-001  3.1389361e-002  1.0574901e-001 -7.4572842e-001  7.2157153e-002 -8.2207097e-001  3.9983074e-002  8.3619924e-001 -3.5466882e-001  1.2972708e-001 -5.6976910e-001 -6.5969661e-001 -2.8530457e-001
  3.0141028e-001 -5.4921997e-001 -3.7526185e-001  1.2474615e-001 -7.2288755e-002  3.0166547e-001  6.4019966e-001  3.9397676e-001 -1.3261303e-001  1.0172187e-001  6.9411564e-001  7.2918739e-001  3.8058439e-001  9.9212383e-001  4.7639786e-001  6.5793995e-001  4.7603794e-001  5.0039704e-001  7.4370883e-001  6.1649887e-001  5.3613430e-001  8.8339297e-001  6.0135551e-001  7.1459539e-001  4.3363586e-001  3.1059518e-001  9.8970226e-001  1.3333409e+000  1.1856537e+000  4.7044721e-001  6.3929076e-001  6.8181316e-001  6.8347931e-001  3.3482696e-001  6.8457566e-001 -9.1177453e-002  3.5973114e-001  1.0806466e+000  1.1772483e+000  4.0807573e-001 -3.1699189e-001  8.9028081e-001  5.2729672e-003  1.2553781e+000  4.1135188e-001 -1.9843691e-001  4.5186479e-001  2.6010650e-001  6.4327186e-001  5.0568920e-001  5.5137103e-001  6.9098780e-001  6.7719875e-001  6.5625369e-001 -7.4947267e-001  1.2011076e+000  2.5808499e-001  2.3014304e-001  2.3659455e-002  6.6035895e-001  1.0986073e+000  3.6979018e-001  1.0727217e+000 -1.4133556e-001  5.3220414e-002 -8.4773086e-001
 -8.4398003e-001 -4.0225994e-001 -4.5191056e-001 -1.1419496e-001 -1.5795115e-001  6.9679794e-001  1.3736377e-001  1.3827313e-001  1.4001776e-001 -1.4415601e-001  3.9053683e-001  1.8655416e-002  4.5693398e-001  8.2962948e-001  1.0168128e-001  3.6278905e-001  8.4707548e-001  1.2796395e+000  1.0411161e+000  4.0644784e-001  3.1543062e-001  5.5225907e-001  5.8434143e-003 -1.1738387e+000  2.9001639e-001 -3.5181028e-001  5.4877725e-001  1.0336089e+000  8.9631914e-001 -1.5668936e-002  3.0090851e-002  3.9024893e-001  1.9103077e-001 -2.8832170e-001 -1.4267750e-001 -1.0300126e+000  4.8044811e-001  4.4393672e-001  5.7169351e-001  3.3549002e-001 -1.1357876e-001  8.4385162e-002 -1.6070663e+000  3.3941139e-001  3.5634199e-001 -8.3018134e-001  2.4173180e-001  6.5108892e-001  6.0388344e-001  1.6360051e-001  6.9830365e-001  4.2131552e-001  7.9605640e-001  2.3693445e-001 -6.2014913e-001  9.0015090e-001 -4.5013631e-001  2.1873190e-001 -1.2115513e-001 -2.9954027e-001  8.2850800e-001  1.1333257e-001  2.8366342e-001  5.1586546e-001 -7.0386152e-002 -8.4610166e-001
  5.6572921e-001 -4.0132314e-001  3.6640721e-002 -2.1700546e-001  2.4135527e-001 -1.8684176e-001  3.6040019e-001  1.0372027e+000 -3.7460654e-001  3.1760677e-001  7.8234626e-001 -5.3087640e-002 -1.1446270e-001 -2.0243692e-001  5.4016073e-002  1.6840582e-001  4.3586399e-001  1.1822664e+000  1.1619825e+000  1.1855606e+000  7.4798788e-002  7.5591684e-001  6.6020518e-001 -1.0452446e-002  1.3736576e-001  3.7012667e-001 -1.1297767e-001  5.8872412e-002  6.1588149e-001 -4.3337704e-001  4.2520862e-001  4.9943808e-001  9.3840354e-002  6.6117993e-001  2.9244033e-001 -9.9866941e-002  4.1140105e-002  9.6801878e-001  1.5796317e-001  3.7862097e-001  1.6640230e-001 -7.9849148e-002 -3.6826645e-001  1.2830517e+000  5.4876231e-001  7.2922260e-002  3.3041871e-001  7.2848497e-001  4.9522332e-001  1.4843893e-001 -2.7462445e-002 -2.7138752e-001  3.0182862e-002 -1.0878091e-001 -8.4245546e-001  4.1811830e-001 -5.6370948e-002  4.0570558e-002  3.6575125e-001  4.7885750e-001 -8.2439333e-002 -3.0775255e-001 -1.2562243e+000  6.1266181e-001 -5.6052276e-001 -7.4540378e-001
 -1.9161740e-001 -2.6305189e-001 -3.1858439e-001  3.3934635e-001  1.8350238e-001 -1.1210085e+000 -4.2138493e-002  7.6754077e-001 -1.8704503e-001  7.3122719e-001  5.7008371e-001 -4.5696247e-001 -3.3952183e-002 -4.3622061e-001  2.4258989e-001  1.9676779e-001  4.8679782e-001  8.1570431e-001  1.2207008e+000  1.6919577e+000  6.9674067e-001  2.9538087e-001  1.2341986e+000  3.1380019e-001  4.8109325e-001  2.0042318e-001 -2.3260599e-001 -2.6622912e-001  6.1628595e-001 -1.1612587e-001  4.8767282e-001  6.0911746e-001  1.0001684e+000  1.1229535e+000  3.8040017e-001 -3.2054884e-001  1.8188794e-002  6.1723390e-001 -6.6847291e-002 -1.7582285e-001 -2.5426759e-001  5.4552423e-001 -8.6915675e-001  2.0021306e+000  8.3001232e-001  9.0319414e-001  8.7088867e-001  7.6320083e-001  1.8044862e+000  8.4224306e-001 -9.6611467e-002 -3.9045271e-001 -5.8195872e-001 -2.2273167e-001 -1.6141778e+000  2.0620698e-001  1.8097855e-001  1.9542525e-001  2.9916898e-001  3.3449259e-001 -9.5127870e-001  6.6845625e-002  4.9757540e-001  7.7693918e-001  1.3950908e-001 -1.6353821e-001
  4.0864933e-001 -2.7650489e-001  1.1836211e+000  2.0556957e-001  3.7495267e-001  1.4310104e-001 -3.0660803e-001  5.1040807e-001  3.7783076e-001  6.0822202e-001 -7.2574756e-002 -9.7801968e-002 -7.6275473e-002 -4.0986734e-001 -3.0017270e-001 -4.9899768e-001  4.8781619e-001  4.0725181e-001  4.7713204e-001  3.9818818e-001 -3.4256318e-002  5.9253874e-002  3.0401851e-001  1.0829969e+000 -1.9547402e-003  1.4735718e-001 -4.9627381e-001 -8.9766027e-001  1.8293033e-001  1.6006136e-001  4.3923347e-002  1.7033868e-001  1.4730273e-001  1.2394681e-001  4.8763169e-001 -1.3029626e-001  1.5355466e-001 -3.9727601e-001 -1.3067675e+000 -3.6572650e-001  2.2553756e-001  3.2902806e-001 -1.7209290e-001  6.6462334e-001  1.8965572e-001  5.6887194e-002  7.6419737e-001  4.3810393e-001  7.8306598e-001  7.1297794e-001 -3.0653182e-001 -4.9145262e-001 -3.6874881e-001 -2.3739489e-001 -3.0116683e-001 -1.2448106e-001  1.1852271e-001 -4.6032993e-002  2.5824625e-001  5.0360081e-002 -1.2567946e+000 -2.3307818e-002 -5.9541980e-001  2.2040084e-001 -2.1351787e-001 -5.1863494e-001
  2.9000552e-001 -7.9478005e-001 -8.5762385e-001 -9.8418520e-002  1.1681245e-001 -3.1994852e-001 -4.6512316e-001 -2.5896201e-002  1.1117106e-001  4.1128119e-001  5.2541693e-001  4.1110047e-001  2.4300038e-001  1.1539423e-001 -3.3796271e-001 -2.0292460e-001  1.3180885e+000  2.3038378e-001  7.4538141e-001  1.2007670e+000  5.6530811e-001 -3.0832012e-001  1.3191156e+000 -6.7508635e-001  2.3023878e-001  7.5994800e-002 -1.0760288e+000 -1.6316560e+000 -7.8915227e-001 -2.5852548e-001 -2.8760977e-001 -3.7176932e-001  1.6721108e-001 -3.6211538e-001 -6.5863086e-001 -9.0318750e-001 -4.1373638e-001 -8.2589371e-001 -1.4618217e+000 -1.2689598e+000  6.8756182e-002  6.2339222e-002 -8.1020518e-001  3.3528884e-001  9.6180959e-002  1.9129269e-003  1.0965029e+000 -6.7739135e-002 -8.7427183e-002 -2.7262610e-001 -7.1717292e-001 -9.0323609e-001 -9.9499779e-002 -3.3750754e-001 -2.8115209e-001 -4.7698241e-001 -1.3500525e-001  5.6873365e-001 -7.4515827e-003 -2.9279875e-001 -7.6410624e-001  2.7040435e-001  3.6565754e-001  7.2625891e-001 -8.5815984e-001 -1.2480964e-001
 -3.3836357e-001 -4.4371813e-001  9.1373378e-001 -6.6616380e-001  3.4005280e-001 -2.2317135e-001 -2.5042745e-001  1.9790987e-001  3.0913917e-001  4.1780718e-001 -2.9513145e-001 -1.1121302e-001  1.4371387e-001  2.8118461e-001  2.4837267e-001  2.1947577e-002  2.8578587e-001 -9.1975542e-001 -1.2235653e+000 -6.0881010e-001  7.5209741e-002  3.0695696e-001 -1.2986748e+000  2.2298068e-001 -1.6360090e-001 -2.9485283e-001 -1.0000346e+000 -1.5171864e+000 -9.4002966e-001 -3.8291963e-001 -5.5386295e-001 -3.0876943e-001 -9.1815740e-001 -2.1200145e-001 -4.2237948e-001 -2.8018535e-001 -1.0120172e-001 -1.2769111e+000 -1.7283473e+000 -1.3767937e+000 -1.7141822e-001 -3.6144179e-001  5.3319675e-001 -8.5167165e-001  1.0743595e-001  5.3530828e-001 -3.1576774e-002 -8.1411796e-002 -8.1744674e-001 -2.1935424e-001 -6.3540297e-001  2.4872122e-001  6.1440382e-001  3.0265472e-001  2.6591106e-001 -3.6311479e-001  2.4746358e-001 -3.2297098e-001 -2.5868799e-001 -4.0556771e-001 -3.1972914e-001 -3.8935127e-002 -1.7905623e+000 -1.8374298e+000 -1.1375910e+000 -6.5865119e-001
 -5.8525837e-001 -1.2851267e-001 -9.9943114e-001  2.2582390e-001 -2.3560740e-001 -1.4278352e-001 -1.0678031e+000 -8.2470291e-001 -2.4251000e-002 -7.4926304e-001 -8.0336382e-001  8.3390868e-001  2.9500577e-001 -4.3727274e-002 -1.2638318e-001 -9.0611486e-002  3.4360774e-001 -1.2384650e-001 -4.7534135e-001 -6.9717934e-001  1.3200662e+000 -2.4143278e-001 -2.4361030e-001 -7.6351536e-002  3.9962904e-001  8.6398506e-003 -1.0345694e+000 -1.7366563e+000 -8.4640121e-001 -2.3687276e-001 -1.1277715e+000 -9.2316747e-001 -6.0373509e-001  1.7458198e-001 -8.4221374e-001 -7.7116037e-001 -1.6037325e-001 -1.3957942e+000 -1.5901611e+000 -8.3808005e-001 -8.0925260e-002  3.9153625e-001  9.2483308e-002 -4.2316214e-001  3.8223022e-001  1.4001161e+000  4.2634733e-001  2.5887068e-001 -2.9912532e-001  2.4570026e-001  2.2108677e-001 -2.2192373e-004  2.7749436e-002  4.8666644e-001  2.1891492e-001 -2.3810542e-001 -4.4962313e-001 -6.7356991e-001 -8.2137153e-001 -1.3786474e+000 -6.6847933e-001 -5.6491158e-003  2.0004277e-002  4.6671126e-001 -6.6055394e-001  8.2301650e-001
  1.5126933e+000  8.2093056e-002  6.2280042e-001 -2.2221357e-001 -1.7310454e-001 -5.5947294e-001 -4.4249691e-001 -3.6561894e-001 -7.5646526e-001 -8.0833916e-001 -8.5726601e-001 -3.1629949e-001 -6.7411784e-001 -3.2247685e-001 -4.1708905e-003  6.2715125e-003  9.1166537e-002  2.5974117e-002 -3.5982068e-001 -1.1173039e+000  5.9249515e-001 -1.2020715e-001 -1.1740863e+000 -3.2003592e-001 -3.7348363e-001 -1.0352572e+000 -8.1505958e-001 -1.0814394e+000 -8.5475307e-002  2.6431462e-002 -1.6103980e+000 -1.1345093e+000 -1.2548241e+000 -1.2334598e+000 -9.0226355e-001 -1.0226020e+000 -7.0071366e-002 -1.2000056e+000 -1.1967084e+000  1.9316698e-002 -6.5920657e-001 -2.9234012e-001  2.2402323e-001 -1.0232269e+000  2.7840236e-002  1.4927908e+000 -2.3291527e-001  1.1774143e-001 -7.2923608e-002  9.2591908e-002  8.3201637e-002 -2.8415008e-001  8.9611453e-002  4.6270724e-001  6.9681461e-001 -6.5604715e-001 -7.6395898e-002 -8.0947273e-001 -6.6080749e-001 -1.2065644e+000 -1.0969137e+000 -3.6557119e-001 -9.1635102e-001 -7.2215803e-001 -1.0118066e+000 -7.8862604e-001
 -1.0547602e+000  1.7216922e-001  1.3749161e-001 -5.8254709e-001  2.8785928e-001 -1.2628715e+000 -6.3825706e-001  2.7848211e-002 -5.7438902e-001  6.2818990e-002  6.0182142e-003 -3.3694633e-001  3.1428667e-003  4.5221762e-002 -1.3575479e-002 -8.7886046e-002 -8.2447085e-002 -6.4434364e-002  1.2899926e-002 -1.5130105e-001  3.6275519e-001  4.2825512e-001  3.8474738e-001  1.1691815e-001 -2.8235714e-001 -3.4379619e-001  5.5429675e-002 -1.4899560e-001 -2.7157334e-001  2.7908824e-001 -1.7489470e+000 -6.4570991e-001 -8.5270368e-001 -5.1232879e-001 -1.0520961e+000 -2.0172043e+000 -3.9182311e-002 -5.4784323e-001 -6.8311140e-001 -4.5964501e-001  8.5568351e-002 -1.9078107e-001 -7.7159447e-001 -4.6833783e-001  7.1449772e-001  2.3535923e-001 -3.4855157e-001 -2.4313063e-001 -5.6691614e-002  3.4114084e-001  1.8638620e-001 -2.3365764e-001 -3.5599580e-001  5.3888277e-002  8.8440144e-001 -5.4212829e-001 -5.5101752e-001 -1.0386067e+000 -1.1134087e-001 -5.0909925e-001 -1.5438284e+000  2.0593274e-002 -8.6267613e-001  1.4769925e-001 -3.7032044e-001 -6.7666194e-001
 -8.8416306e-001  6.8262338e-003  4.3438405e-001  3.9096123e-002  2.9202477e-002  3.9468699e-001 -6.2249268e-001  2.0737865e-001 -3.4253765e-001 -2.2019445e-001 -1.9966720e-001  2.6284223e-001 -1.6176349e-001  3.4763176e-001 -2.5787076e-001  5.4328469e-002  4.8201055e-001  8.9035155e-002  5.1204721e-001  5.4998484e-001  5.3947156e-001  4.4367122e-001  1.0722049e-001  4.0274313e-001  2.7693029e-001 -4.1711101e-001  5.2675803e-001  5.4518912e-001  7.2199706e-001  6.0387764e-002 -3.0330629e-001 -8.3642193e-002 -1.9043558e-001 -4.1974364e-001 -3.9784855e-001 -5.0884102e-001 -2.4357808e-001  1.6753471e-001  6.3247189e-001  6.7723910e-001  3.2810585e-001  4.7034321e-002  3.4004411e-001 -3.1106364e-001  6.4702512e-001  1.1731359e+000  3.5484326e-001  7.4446431e-001  5.5326306e-001  2.2684757e-001  8.6462982e-002 -3.9102176e-001  3.0627159e-002 -3.8338325e-002  8.7670446e-003 -2.9902570e-001 -7.3961267e-002 -2.4754924e-001  4.4466194e-002 -6.2527873e-002  4.7052813e-001  8.4288971e-002 -7.7253774e-001  8.2585720e-002 -6.1552903e-002 -6.5707778e-001
 -6.7144368e-001  2.3378122e-001 -2.4766637e-001  8.0142885e-001 -4.5402300e-003  8.8424293e-001  3.3248452e-001 -2.1422150e-001  1.3544982e-001 -5.6281720e-001 -1.3575639e-001  1.6040734e-001  3.7443702e-001  5.7049325e-001  4.9553404e-001  7.4570812e-001 -4.0532572e-001 -8.2048131e-001 -7.9850970e-002 -4.5679788e-001  3.1661597e-001  9.0526347e-002  3.8633237e-001  1.1069692e+000  3.3552245e-001  2.0156847e-001  1.7207298e+000  1.1341800e+000  1.1866994e+000  7.7485632e-001  3.1374826e-001 -2.1600372e-001  3.7626268e-001  3.0854641e-001 -1.7833713e-001  5.1768229e-001  6.8453021e-001  1.4713847e+000  9.9397253e-001  1.6705636e+000  5.4519053e-001  5.8882192e-001  1.7937907e+000  1.0238871e+000  5.4896382e-001  7.6636262e-001  4.4023588e-001  3.7381035e-001 -1.0837994e-002  1.4512656e-001  1.3196458e+000  4.3927346e-001  6.3235383e-001  1.0071478e-001  1.8623235e-001 -2.7485461e-001 -3.6375557e-001  3.0150041e-001  3.9954705e-001  1.4540841e-001 -4.1666147e-001 -1.1948889e-001  7.4052988e-001  8.4799517e-001  4.1558873e-001  5.6497672e-001
  5.5233168e-001  2.5660626e-001  9.9799605e-001  4.9415032e-001 -3.6902470e-001  3.6152694e-001  5.3483120e-001  1.3929408e-001  4.3394309e-001  1.7578914e-001  2.2396096e-001  4.6634298e-001  4.0193501e-001  1.3452178e-001  1.6600778e-001  3.0622304e-001  2.4015333e-001 -4.6497547e-002 -4.1789703e-001 -5.6166325e-001 -1.9813770e-001  8.4408640e-001  1.1743838e+000  9.2109410e-001  6.8225771e-001  7.0546219e-001  1.2323924e-001 -1.3578435e-001  2.3436738e-001  7.9567767e-001  4.2640074e-001  3.2853351e-001  8.4258370e-001  1.0420528e+000  4.7537469e-001  7.5281361e-001  8.6889901e-001  3.8558193e-001  4.2890514e-001 -2.6458500e-002  4.4011621e-001  6.1786321e-001  1.3887507e+000  1.4929460e+000  6.7941162e-002  7.6337714e-001 -1.1468203e-001  4.9297768e-001  4.4217947e-001  2.9690023e-001  6.3467670e-001  2.1749636e-001  6.4263637e-001  6.3601465e-001  8.4436550e-001  7.9545671e-001 -1.2742531e-001  3.4826640e-001  3.4800266e-001  4.3527082e-001  6.9586447e-001 -2.6588297e-001 -2.7379530e-001  2.9139512e-001  7.8073515e-001  2.5840124e-002
  4.5998619e-001  8.1784408e-001 -2.4554956e-001  3.8260334e-001 -2.4260402e-003  5.9031569e-001 -7.3683395e-001 -3.9153020e-001  6.0949798e-001  1.4953315e-001  4.9325182e-001  1.1347319e+000  1.4989901e-001  4.8336637e-001 -1.7726187e-001 -1.8353687e-001 -1.5225899e-002  7.0546660e-001  2.4643193e-001  5.3748790e-002 -2.6968992e-001  1.7208128e-001  5.7799559e-001  9.0974976e-002  3.1399484e-001  1.9999922e-001 -1.2865356e+000 -9.7255467e-001 -1.1375175e+000  2.0460872e-001  2.7295613e-002 -3.2681330e-001  1.4027542e+000  1.0477860e+000 -1.3315002e-001  1.6087601e-001 -1.8915630e-001 -4.7922735e-001 -3.3300495e-001 -1.0016047e+000  3.6254686e-001  4.4182298e-001  2.1448864e-001  9.3655915e-001  3.3750265e-001  4.4423449e-001  1.0783032e+000  1.6555989e-001  6.0573110e-001  6.3436110e-001  7.3125574e-001 -3.6139191e-001  2.8556486e-001 -2.1164321e-001  1.4252751e-001  4.5989417e-001 -5.0383525e-002  5.2995634e-001 -3.8506779e-001 -5.7750287e-001  3.4694857e-001  3.2262765e-002  7.0217515e-001  2.3140158e-001  5.4374938e-001  6.4112744e-001
  9.1927557e-001  7.5216701e-001  1.9824095e-001 -1.1260426e+000  2.1503224e-001  1.6147819e-001 -7.0178532e-001  2.7075938e-001 -2.2244178e-001  9.4564275e-002  5.3390027e-001  3.0727359e-001 -7.3073817e-001 -3.9660587e-001 -4.5086109e-001 -2.4678691e-001  4.8039664e-001  6.1675616e-001  3.6711092e-001  5.5003768e-001 -3.2016438e-001 -6.8913099e-002  9.2889093e-002  8.3581567e-002  2.0638305e-001 -7.6783952e-002  1.7348846e-001 -7.8669038e-001 -9.5790542e-001 -3.7948228e-001 -4.8271473e-001 -4.8391396e-001  4.0189044e-001  9.6762276e-001  7.6898894e-002 -2.4220928e-001 -9.2262990e-002 -9.2722298e-001 -5.5357301e-001 -2.3982763e-001  6.1656882e-002  2.3712614e-001 -5.2788262e-001  1.4424737e+000  2.4589313e-001 -3.2339375e-002  9.7611544e-001 -1.6712002e-001 -8.9084367e-003  1.4518963e-001  7.5296398e-002 -5.1663414e-001 -3.6108821e-001 -7.0381159e-001 -7.4999432e-001  5.4229123e-001 -1.2552764e-001 -2.6245863e-001  4.8760238e-001 -6.1978578e-001  1.3853916e-001  2.2088287e-001 -1.0762232e+000  1.5406388e+000  1.3698046e+000 -2.0864613e-001
  9.7857940e-001  4.6211506e-001 -4.3637246e-002  7.3098274e-001  4.9026971e-001 -7.0217442e-001 -4.8927171e-001  9.9348462e-001  1.5167643e-001  5.7651440e-001  1.2127377e+000 -4.9560535e-002 -4.8938140e-001 -3.8506445e-001  3.6166376e-001 -1.2531358e-001 -4.8415420e-001  2.9218731e-001  3.8325331e-001  9.0684472e-001 -1.7471006e-001  2.5540072e-001  1.4235536e+000 -6.9088815e-002  5.4210856e-001  2.7646340e-001 -2.8703935e-001 -8.1132739e-001 -1.1718080e+000  2.2933635e-001 -6.6680617e-001 -2.5139973e-002  3.7347223e-001  2.7280149e-001  1.0462285e-001 -7.2120074e-001  6.4189793e-002 -7.1786597e-001 -7.2035353e-001 -2.7703486e-001  5.6121188e-001  5.9664409e-001 -5.7377224e-001  1.2209709e+000  5.7550748e-001  2.3771689e-001  1.3492508e+000  2.2658799e-001  1.3078497e-001  6.9339131e-002  4.2565252e-001 -1.9335655e-001 -3.5712596e-001 -1.2293414e+000 -3.1496860e-001 -2.2475713e-002  2.2712230e-001 -3.6938334e-001  1.0569764e+000 -1.0338732e+000 -2.1027973e+000  2.5386315e-001  7.0324971e-001  1.1469183e-001  5.0098665e-001  1.3618830e-002
  1.9686123e+000  2.6640445e-001  6.5234468e-001 -1.6466818e-001  6.1806615e-001 -1.8755999e-001 -6.3047345e-001  6.4498649e-001 -2.6255591e-001 -5.8184144e-002  4.9388484e-001 -3.5431137e-001 -7.6744035e-001 -4.5464493e-001  1.4477260e-001 -1.3746584e-001  1.1094421e-001  1.8642103e-001  1.1236940e+000  2.0209677e-001 -9.6322766e-002  5.8524705e-002  5.1240115e-002 -9.8172732e-001  8.6921115e-002 -4.0487197e-001  6.8852355e-001  3.9957589e-001  3.5656832e-001 -2.8230077e-001  1.9449310e-001 -5.5494862e-002  3.1298545e-001 -2.5526942e-002  4.1382729e-001  4.0796617e-001 -2.9648966e-001 -8.9822478e-002  1.3585635e-001  5.1240376e-001  1.0914853e-001  2.3260378e-001 -9.3241346e-001  1.2576699e-001 -1.8331774e-002  4.9957667e-001  8.0755449e-001  1.2877101e+000  3.0956251e-001  6.6913655e-002  1.1990175e-001 -3.4068049e-001 -1.0660830e-001 -7.9619720e-001 -5.8391002e-001  4.1455478e-001 -8.7376178e-002 -3.1783735e-001  2.4769376e-001 -6.2850601e-001 -7.0741060e-001 -9.1244839e-002  4.2813506e-001  1.0698883e+000  3.4268769e-001  6.6149578e-001
 -4.7349467e-001 -5.9266903e-001  1.4872745e+000 -7.3391223e-001  2.0562945e-001 -1.5092240e-001  4.6300659e-001  5.5772205e-001 -6.7160660e-001  2.9498499e-001 -3.9479799e-002 -2.0665453e-001 -1.0168292e-001 -6.4390260e-001 -7.8780403e-001 -7.2733967e-001  6.1517771e-002  4.9033651e-001  7.3904056e-001  3.5413894e-001 -1.4428058e-001  7.9909185e-002 -1.0121559e-001 -2.8687471e-001 -6.2500130e-001  5.2250884e-002  3.6664937e-001  1.8776289e-001  5.2392488e-001 -8.0951160e-001 -2.0806001e-001 -5.9723397e-002 -5.9741698e-001 -5.2580554e-001  1.5379164e-001 -3.2232625e-003 -9.2322834e-001  3.5219222e-001 -6.0579180e-001  4.1773665e-001  2.7283759e-001 -2.5384756e-001 -4.8538035e-001 -1.4246418e-001  5.8134631e-001 -6.0495033e-002  3.3293765e-001  1.7433950e+000  1.0631911e-001  2.7260074e-002 -4.9260207e-001 -7.3481838e-001 -6.6092816e-001 -1.8233627e-001 -1.0584862e+000 -5.7283145e-001  3.0744032e-001 -8.6225153e-002  5.5388049e-001 -1.6613326e-001 -8.5518540e-001  1.9584727e-001  5.7580767e-001 -5.2462718e-001 -2.9186624e-001  3.7165078e-001
  4.8366103e-001 -2.1351580e-002  9.9331149e-001 -3.5932633e-001  7.2759688e-001 -1.7560339e+000  5.0454611e-001  5.1368667e-001  2.9342935e-002  5.9576224e-001 -1.5216333e-001  3.0661489e-002  9.5108575e-002 -8.1648446e-001 -3.6067970e-001 -3.1760250e-001  9.1114790e-001  1.9000646e-001  1.3260962e+000  7.2412890e-002  7.4095262e-001  4.0131184e-001 -6.4323507e-001 -3.8858108e-001  1.8895415e-001 -1.9729030e-002  2.9400391e-001  4.0747858e-001  6.3284036e-001  6.6467057e-002  1.9216333e-001 -7.7033325e-003 -4.0720482e-002 -4.0357838e-001  2.5868675e-001  5.7164141e-001  2.1390227e-002  1.9594306e-001 -5.9473018e-002  8.2859763e-001 -1.7150073e-001  6.9374403e-002 -5.4528386e-001 -4.6074947e-001 -2.4018857e-001  5.2362467e-001 -2.6078150e-001  3.7068639e-001  9.3304587e-002  4.3401465e-001 -3.9711962e-001 -5.9870974e-001 -6.9229334e-001 -5.3595895e-002 -1.9037888e+000 -2.0217289e-001  3.9179570e-001 -2.8158945e-001  6.0292247e-001  4.1856128e-001 -1.4695592e+000  9.2846944e-001  1.4134772e-001  4.6292535e-001  4.6923934e-001  6.8646964e-001
  1.5440396e+000  4.6092094e-001 -4.2137993e-001  4.1904436e-001  7.5721718e-001 -1.2727876e-001  7.6184683e-001 -3.1029719e-001  2.6470624e-001 -2.8323605e-001  2.2364104e-001  5.0463715e-001  2.1150567e-001  9.4112516e-002 -4.5144822e-001 -4.2917228e-001  1.4182919e-001  1.3247024e+000  1.4917267e+000  6.5913110e-001  1.4315784e+000 -2.7360957e-001 -3.6507089e-003 -1.8855769e+000  2.2001981e-001 -1.1376199e+000  4.1814009e-001  7.1362476e-001  6.7412794e-001 -3.3276951e-001 -4.3617913e-001 -2.9308211e-001  6.6664027e-001  7.8397775e-001 -8.6638123e-001 -4.5521793e-001 -2.2916451e-001 -1.5869713e-001  5.7881623e-001  6.3583657e-001 -1.2292451e+000  2.9239152e-001 -1.3366388e+000  2.6879996e-001 -2.5477016e-001  1.8027702e+000  2.1648480e-001  1.1433819e+000 -1.1518836e-003  5.9537517e-001 -3.3367101e-001 -5.5746734e-001  1.5520555e-001 -2.8618702e-001 -8.9580319e-001  5.1173583e-001 -6.4900249e-001  1.8946139e-001 -5.1207504e-001  6.0875740e-001 -1.4952718e-002  7.5799119e-001  1.2163878e+000  1.9155589e-001  3.7578273e-001  2.9508579e+000
 -2.6970405e-001  4.7274862e-001  3.7398509e-001  9.4631919e-002  3.6742690e-001 -3.7598706e-001  9.1546297e-001 -5.7583983e-002  5.3148780e-002 -5.4572811e-001 -5.0136912e-001 -1.1624141e+000 -3.0028178e-001 -4.0353878e-001  5.8516118e-001  4.3332729e-001  3.0708951e-001  1.2138505e-001 -4.0347129e-001 -3.7691873e-001  3.9812614e-001 -4.8557686e-001  2.8179250e-001 -7.8230245e-003  2.8139458e-001 -8.7539532e-001  6.4086228e-001  1.6078792e+000  8.4822688e-001 -5.6308245e-001 -9.5106297e-001 -6.2218817e-001 -1.3896263e+000 -1.4624300e+000 -9.8447440e-001 -6.1199771e-001 -1.1478881e-001  8.5777395e-001  1.8633013e+000  1.1343600e+000 -2.3357679e-001  2.0897807e-001 -3.3498122e-001  7.1291386e-001 -2.3329926e-001  8.1099299e-001 -1.0230557e+000 -4.7987110e-001 -1.1264869e+000  3.4531389e-001 -6.6361930e-001  3.5355791e-001 -6.4525581e-001 -1.0787044e-001 -2.3790890e-001 -4.8045135e-001 -4.0143083e-001  1.9474414e-001 -9.6020550e-001  1.2289247e+000 -2.1588143e-001  7.0534169e-001  4.1862838e-001 -2.8333260e-001 -1.1301953e-001  2.6204344e-001
  3.1460387e-001 -1.3630226e-002  3.2535144e-001  6.0270510e-001  4.5471230e-001  5.0417572e-001  1.0291686e+000 -3.0332485e-001  1.2845748e-001 -7.9858600e-001 -4.9186536e-001 -1.3440519e-001  5.5695053e-001  2.3621939e-001  7.7658711e-001  7.8767214e-001 -1.6382668e-001 -4.7907204e-001  4.3090800e-001 -9.9572582e-002  7.0995783e-001 -3.0314627e-001 -1.2916420e-001 -4.4901196e-001  2.3698101e-001 -4.4252974e-001  1.1993152e+000  2.0824915e+000  1.9846530e+000  4.1725837e-001  3.6260945e-001  4.1400882e-001 -4.0195852e-001 -3.5465705e-002  2.0926659e-001 -4.8835623e-001 -1.3875890e-001  1.3650033e+000  2.0009749e+000  1.8661957e+000 -6.3467235e-002  5.7742155e-001  3.7009199e-001  5.8439470e-001 -3.4876711e-002  8.8200090e-001 -3.2511175e-001  1.2302758e-001  4.4551256e-002  1.2972888e-002 -1.2424797e-001  6.7892243e-001 -4.8065192e-001  2.9147435e-001 -1.7471375e-001 -4.0810205e-001 -6.8929714e-002 -1.6686739e-001  9.4859178e-002  1.3218671e+000 -7.7149364e-001  2.6144222e-001  1.4054634e-001 -4.7216955e-001  4.2257316e-001  1.5692395e+000
 -1.0750194e+000  1.8245191e-001  4.1795485e-001 -9.6078730e-002  8.0293551e-001 -2.6372043e-001  5.8801233e-001  6.8736473e-001  3.3580709e-001  1.2391285e-001 -1.0735036e+000  2.9813883e-001 -2.7561475e-001 -1.7350355e-001 -3.6666049e-001  5.3643415e-003 -4.1193178e-001 -8.7805126e-001 -7.0216087e-001 -3.9322409e-003  7.6807052e-003  4.0053019e-001 -5.3993512e-001  1.1155869e-001 -5.6515042e-001  1.4566503e-001  6.4853904e-001  9.4502270e-001  1.3521590e+000 -3.9949046e-001 -6.8426029e-001 -1.5385278e-002 -5.4489119e-001 -6.2185983e-001 -1.2522730e-003 -5.6004369e-001 -1.4850788e-001  9.9447917e-001  5.8014768e-001  3.8661173e-001 -2.1252760e-001 -8.1833116e-001  5.6980532e-001 -1.1524772e+000 -1.8047016e-001  4.9660591e-001 -1.9355623e-001 -3.9471621e-001  2.0128863e-001  3.3552292e-001 -6.4117101e-001  2.2591208e-001 -2.5533250e-001 -4.5838445e-001  6.6176754e-001 -1.3340918e+000 -1.0472914e-001 -6.5691861e-002  6.0737939e-001  7.9210797e-001 -6.2398705e-001  2.3989350e-001 -1.2446452e+000 -1.0330617e-001  2.6417499e-001 -1.0172005e+000
  2.2838338e-001  3.2260797e-001  1.4581124e-001 -3.0190919e-001  7.6731553e-001  7.0507286e-001  5.9206489e-001  7.3556502e-001 -4.2162290e-001  6.2239085e-002 -4.1921879e-001  3.2876324e-001 -1.1250383e-001  6.3835472e-001 -2.2784918e-001  2.7052644e-001  6.0552165e-001  4.5880046e-001  1.0095630e+000  6.2140555e-001 -2.2367450e-001  5.3354085e-001  5.9980398e-001  2.2145315e-001 -2.1616681e-001  1.3471304e-001  1.5918032e+000  1.5250864e+000  1.8730909e+000 -3.2561982e-001 -6.7946823e-002  1.8645402e-001  1.6965199e-001 -2.0464044e-001 -7.6937591e-001 -6.3540144e-001 -3.6481092e-001  1.4100485e+000  1.4703327e+000  1.3884779e+000  4.3808025e-001 -6.6190226e-001 -2.9953499e-001 -2.6340536e-001  5.4380287e-001 -2.7158578e-001 -1.3851646e-001  6.3275649e-002 -1.4394174e-001 -5.8071694e-001  2.6417922e-001 -1.5989260e-001  8.8457609e-003 -8.0620707e-001  1.9673309e-001 -2.4960735e-001 -3.9001170e-001 -6.5005143e-001  2.0984248e-001  8.0436798e-001  8.7976198e-001 -6.3639184e-002 -1.6574457e+000  4.7539308e-001 -7.3089214e-001  4.8124882e-001
 -3.7278145e-001 -1.0973230e+000 -1.4216084e-001 -4.0911455e-001 -5.7596135e-001  1.5769841e+000 -7.5487416e-002 -7.7990142e-001 -2.8368652e-001 -8.6279626e-001  4.4838582e-001 -4.6711551e-002 -7.9391606e-001  2.2440085e-001 -5.2736920e-001 -6.4968757e-003 -8.4907682e-001  8.4184458e-001  1.2252950e+000 -6.7025688e-002 -1.1162507e-001  3.3603678e-001 -3.8432579e-002 -5.1379986e-001 -3.3609032e-001 -1.0543212e+000 -5.9611748e-001 -3.6570637e-001  1.6664448e-001  5.3749630e-002 -3.7818468e-001 -7.1822057e-001  5.4361625e-001 -1.3739870e-001 -7.5255754e-001 -7.7454516e-001 -1.3501761e-001 -6.1818057e-001 -7.3017312e-001 -8.6939829e-001 -1.9236931e-001 -4.6257635e-001 -1.0736130e+000  2.5647256e-001 -6.8769597e-002 -2.0133633e-001  5.0867152e-002  5.9813594e-001  5.4675171e-001  1.5613122e-001 -2.5531479e-001 -5.9559519e-001  3.4566107e-001 -1.2831739e-002 -5.7427047e-001  5.7236707e-001 -6.4412115e-001  1.4811144e-002 -7.0180257e-001 -7.4913484e-001  1.7124136e+000 -6.8523159e-001  8.0120920e-003 -5.3754080e-001 -1.1178306e+000 -4.9383489e-001
 -2.0458366e+000 -6.9073742e-001 -2.5813898e-001  3.8010847e-002 -8.9613988e-002 -4.8355253e-001 -4.9704386e-002 -1.1431894e+000 -4.1903499e-001 -1.5129164e+000 -1.3631146e+000 -4.7847981e-001 -3.6478501e-003  4.1518503e-002 -3.5290348e-001 -8.1747054e-002 -5.6707465e-001 -9.5242325e-001 -7.8913659e-001 -9.5665488e-001 -7.2920960e-002 -8.0527841e-001 -9.4709290e-001 -1.8840554e-001 -6.5942806e-001 -6.7506433e-001 -6.0158765e-001 -9.7182142e-001 -9.5266913e-001 -2.3373324e-001 -1.1020876e+000 -1.4943755e+000 -1.1240175e+000 -1.3173168e+000 -1.1320737e+000 -3.4104766e-001 -2.3580981e-001 -1.0867782e+000 -1.6141316e+000 -6.9818559e-001 -6.5118398e-001  4.3573288e-002 -1.2261751e-001 -1.0642838e+000 -2.6390198e-001  5.9890472e-001 -3.1537780e-001 -6.9242337e-001 -6.4731306e-001  2.3099128e-001 -6.6978160e-002  1.1759494e-001  4.2656982e-002  2.8934413e-001  8.9604446e-001 -1.1864990e+000 -5.2634067e-001 -5.2939458e-001 -7.9938883e-001 -5.8801683e-001  1.9667902e-001 -3.9500202e-001  3.5809501e-002 -1.8862944e+000 -2.0192895e+000  1.6082509e-001
 -1.0567264e+000 -1.0943001e-001  6.2344133e-001 -2.5773589e-001  7.2442873e-002 -4.6129875e-001  4.0461969e-001 -3.4457531e-001  1.4980756e-002 -7.5896416e-001 -6.7132408e-001 -6.7517923e-001 -7.0867228e-001 -5.5012361e-001 -6.2448650e-001 -3.0730687e-001 -3.9614947e-001  1.0071350e-001 -2.0479234e-001 -4.4124870e-001 -5.6672402e-001 -3.0175403e-001  6.8472401e-002  6.5122430e-002 -5.5689082e-001 -3.3075413e-001  2.2136515e-001 -1.3929965e-001  3.6812028e-001 -1.3905217e-001 -5.2378373e-001 -6.7519909e-001 -5.6986498e-001 -7.3388120e-002 -4.3478342e-001  3.1369190e-001 -2.1960091e-001 -1.2069890e-002  6.8217932e-002  1.7633940e-001 -5.7981064e-001 -2.5218904e-001  1.1602750e-002 -6.0908361e-001  3.9015815e-001  2.9456367e-001  6.4959634e-001  8.4901792e-001  4.1894386e-001 -2.8231611e-001 -3.9833416e-001 -5.2166711e-001 -3.8057526e-001 -1.7453722e-001  5.1150615e-001 -1.3926218e+000 -3.3555238e-001 -5.5158659e-001 -1.5879876e-001  5.5917381e-003 -1.0939715e+000 -3.1266724e-001 -5.4962533e-001 -3.0794400e-001  4.9256919e-002  5.4457774e-001
 -8.7665241e-001  9.9279070e-001 -6.7606571e-001 -2.3034528e-001 -2.2616012e-001 -1.1108399e+000  1.8880419e-001 -4.4954816e-001  3.6001410e-003 -8.4458551e-001 -1.6366956e+000 -8.8680461e-001 -4.7765896e-001 -3.5211362e-001 -6.3117209e-001 -1.0715046e-001 -1.1920496e+000 -2.1277766e-001 -2.4914175e-001 -4.1525020e-001 -2.2708672e-001 -3.8347542e-001 -4.6251168e-001 -1.0203956e-001 -2.9073414e-001 -2.4022071e-001  4.6955403e-001 -7.5148926e-002  6.5154363e-002  3.8704562e-002 -6.0956682e-001 -1.1558423e+000 -8.4747689e-001 -6.3669759e-001 -5.9147032e-001 -1.0932836e-001 -1.0249975e-001  1.2787204e-001 -6.7034563e-001  5.7362259e-001 -3.8200117e-001 -2.3331927e-002  3.5717549e-001 -2.9370472e-001  1.0405554e-001  9.1115718e-001  8.0298285e-001  5.0993375e-001 -5.1914313e-002 -1.0688873e-001 -5.0427671e-001 -7.3109325e-001 -4.9113270e-001 -1.0624202e-001  3.5513023e-001 -1.5293601e+000 -2.7091174e-001 -6.8593761e-001 -4.3094914e-001 -8.7309877e-002 -1.2504632e+000 -8.7201682e-001 -1.1267263e+000 -1.4968950e+000  3.1145646e-001 -6.1814182e-001
 -3.1103597e-003 -1.5562711e-001 -8.6306969e-003  2.3611602e-002 -3.4860991e-001  8.4707001e-002  1.5928822e-001 -7.5380285e-001 -2.9579174e-001 -6.7445676e-001 -8.9536949e-001 -2.1337263e-001 -6.8482251e-002  2.7420647e-001  9.7855315e-002 -1.6968929e-001 -2.9765428e-001  3.3217315e-001  1.5363136e-001 -3.0321753e-001 -3.3387902e-003  9.3894982e-002 -1.3809520e-001  8.5303116e-002  5.9534951e-002  2.6003544e-001  1.7482162e-001 -2.4837804e-001 -8.5410637e-002 -2.3225117e-001  2.8746267e-001 -3.8448664e-001 -2.1834370e-001  2.1299152e-001 -1.7689098e-001  1.3195937e-001  3.4224767e-001  3.4591235e-001 -2.9843456e-002  2.0156910e-001  8.7147376e-002  3.0712972e-001  8.0803314e-001 -6.7261807e-001  4.4137450e-001  7.4033596e-001  4.8138903e-001  4.7454856e-001  2.0489452e-001  7.8812206e-002 -1.4326383e-001 -1.0893398e-001  2.1585948e-001  1.4425330e-001  9.7339141e-002 -7.2965241e-001 -1.3454407e-001 -3.3922709e-001 -5.5910544e-001 -1.1425454e-001  6.0929548e-001 -4.4524246e-001 -1.4831497e-001 -6.8752563e-001  6.1355971e-002  1.4916106e-001
  2.0102637e-001 -3.4652248e-003 -1.8452217e+000 -9.2961642e-002 -2.8141837e-001 -4.9453921e-001 -3.4646650e-001 -1.2659147e+000 -1.4145630e-002 -8.0612139e-001 -1.3228492e+000  2.1387755e-001  3.2154137e-001  6.9340155e-003  3.7243943e-002  1.2601000e-001 -7.6540380e-002 -1.4944887e+000 -1.3182959e+000 -6.2604296e-001 -1.7903432e-001 -3.9623973e-001 -1.0550747e+000 -1.9260788e-001 -4.5743555e-001 -2.8711998e-001 -4.1511600e-002 -1.6277931e-001 -3.4133491e-001 -2.1718053e-001  7.1270053e-002 -2.0949725e-001 -6.3003624e-001 -8.1297705e-001 -1.0947174e-001  3.2726578e-001  7.9239128e-002  3.0394055e-001  5.6953050e-001  1.8821551e-001 -3.2678236e-001  6.8253876e-002  4.9731491e-001  6.4052705e-002  1.1259480e-001  3.6804553e-001 -3.1063802e-002 -3.7833832e-001 -7.3425791e-001 -3.9724556e-001 -5.8371160e-001  1.4602395e-001  2.4208285e-001  1.6002776e-001  2.6630923e-001 -1.4016330e+000 -3.7136684e-001 -3.4062151e-001 -7.7118240e-001  9.2165783e-002 -5.7041255e-001 -1.7162188e-001 -3.6318480e-001  5.3429522e-001 -1.3013951e-001 -1.2741482e-001
 -9.9683064e-001  5.0604988e-001  7.6316278e-002  5.6636553e-001  1.8859073e-001 -9.5171497e-001 -9.1338625e-002 -7.8228318e-002  6.5276942e-001  5.7995151e-001 -3.2407516e-001  1.3107337e-001  1.2277180e+000 -4.0205772e-002  2.3442449e-001  6.7158510e-001  7.3331075e-002 -4.0912064e-001 -4.8876956e-001  3.1770172e-001  6.2208567e-001  5.3566887e-001  3.9568112e-002  4.3526765e-001  4.3138048e-001  6.2174917e-001  1.6848732e-001  1.1918113e-001  8.8354024e-002  3.1983270e-001  1.2150142e+000  6.7941371e-001  2.9491863e-001  1.2178021e-001  3.8071195e-001  6.2310290e-001  3.0826824e-002  5.2781231e-001  4.5768872e-001  4.4149742e-002  2.3100281e-001  1.8901570e-001  7.6754478e-001  1.0188994e+000  3.9432362e-001  1.9388461e-001 -4.2902149e-001  1.2875017e-001 -1.6630874e-001  5.5457028e-001  3.6342131e-001  2.6151024e-001 -1.5317975e-002  7.4803741e-001  9.6056723e-001  2.4026890e-002  3.0085837e-001 -1.5916969e-001  4.4158978e-002  4.9995956e-001 -6.1752033e-001  3.6164282e-001 -1.1851467e+000 -7.6156848e-001 -1.2353862e-001  1.8913033e-001
 -2.9009779e-001  1.8628933e-001 -2.9634627e-002  5.8921278e-001 -1.5704143e-001 -6.7262267e-001 -4.6965215e-001 -3.7777086e-001  3.5637693e-001  1.8781206e-001 -8.4559906e-001  8.2766834e-001  9.4636506e-001  5.4442248e-001 -5.9410176e-003  2.4973444e-001 -1.9604839e-001 -6.7511696e-001 -1.8944269e-001 -4.0442309e-002  4.2805663e-001  1.2030562e-001 -2.6228352e-001  2.8609867e-001  3.8207111e-001  1.1274931e+000 -3.4361948e-001 -3.8621183e-001 -5.3278337e-001 -1.5827027e-001  2.1634873e-001  3.4560446e-001 -4.4503353e-001 -4.0968864e-001  6.3526812e-001  7.0175088e-001  5.2112858e-001  2.9936088e-002 -1.9797099e-001 -7.6851885e-002  2.1667658e-001  1.2216876e-001  7.5026859e-001 -3.6033663e-001  3.5687057e-001  1.4353868e-002 -6.3675693e-001  9.5399362e-001 -2.4401882e-001 -1.3143488e-001  4.8517592e-001  2.8361342e-001  2.8990176e-001  5.9692793e-001  1.2812793e+000  2.1975504e-001  5.3186680e-001  6.9611926e-001  4.5090936e-002  2.6302443e-001  3.7418710e-002  1.6119391e-001  1.1850156e-001  3.7011145e-001  3.1081575e-001 -4.1427797e-001
 -1.1960072e-001  1.1560245e+000  6.1343746e-002  2.5945156e-001 -5.7378686e-002 -1.5241669e-001 -9.0274030e-002  2.5124812e-001  6.4544504e-001  7.0144731e-001  6.8322290e-001  4.3700448e-001  7.1282801e-001  3.9483549e-002  3.3567322e-001  5.3071443e-001  4.8888959e-001 -1.0601876e-001 -2.3113642e-001  3.9896845e-001  6.4437672e-001  2.0541793e-001  1.0016674e+000  1.0770385e+000  9.0343901e-001  7.4495839e-001 -8.0773629e-001 -6.7315755e-001 -5.0198047e-001  1.7269956e-001  1.0482459e+000  1.1687651e+000  8.8454101e-001  8.0505347e-001  1.2737847e+000  1.3189760e+000  5.1448240e-001 -6.6753168e-001 -4.3092733e-001 -6.0175607e-001  4.3071527e-001  4.7977680e-001  5.8820992e-001  2.8431978e-001  8.8106454e-002  9.8858931e-001  8.6167759e-001  8.4197774e-001 -2.2273843e-001 -2.6532925e-001  6.0386950e-001  3.0544739e-002  6.9560945e-001  9.6000995e-001  3.9030285e-001  3.3280721e-001  1.6888045e+000  1.8499349e-001  5.2741762e-001  6.8891980e-001  5.2130004e-001  6.1659994e-001  1.1928660e+000 -2.2405044e-001  7.2972885e-001  4.3254098e-001
 -1.9993832e-001  6.1485947e-001 -9.9078527e-001  1.2804592e-001 -3.4222841e-001 -8.3683101e-001  4.2713480e-002  4.0657134e-001  6.9297387e-001  4.9110358e-001  2.4826428e-001  9.7720642e-001  8.5983335e-001  7.9814196e-001  4.7144658e-001  2.6270432e-001  4.5227495e-002  1.0065737e+000  2.8476732e-001  6.2227969e-001 -6.4620078e-002  1.9723015e-001  2.1435664e-001  2.3842217e-001  3.0313229e-001  6.3560456e-001 -1.3306961e-001 -1.2212285e-001 -6.5756358e-001  2.1486214e-001  3.7228322e-001  5.4865912e-001 -2.0855459e-001  2.6589009e-001  5.5511204e-001  7.7895802e-001  5.1877509e-001 -1.5822052e-001  8.3041719e-002  3.2486341e-001 -1.4526418e-001  3.4016815e-001  4.7958463e-001  7.3380193e-001  2.2145937e-001  5.5375739e-001  1.0856309e+000  6.5172319e-001  4.9402708e-001  7.9601277e-001  1.2491357e-001  5.0487796e-001  3.7231072e-001  5.8632178e-001  7.7178695e-001  9.3484775e-001  1.1089872e+000  4.1325921e-001  5.7883585e-001  3.4319875e-001  1.2837584e+000  1.0817257e-002 -2.0600928e-001  1.2824546e+000  6.6617063e-001 -1.3664855e+000
  6.0509554e-001 -4.5932436e-001 -1.8883775e+000 -8.4568029e-001 -6.8195767e-001  1.0959578e+000 -1.1444447e-001 -3.3287048e-001  1.6946980e-001  7.4517570e-001  1.5322136e-001 -6.1376965e-001 -3.8183823e-001  1.9405989e-001 -3.5254663e-001 -4.5660477e-001 -5.4141513e-001  2.1101838e-001 -1.0827636e+000  4.4201747e-001  2.0230601e-001 -8.4157876e-001  5.1284234e-001  8.9237105e-002 -3.1443446e-001 -7.9895194e-002  6.4437483e-001  3.2581496e-003 -9.1620968e-001  1.3257762e-001  4.8205805e-001  2.9356181e-001  7.1132383e-002 -6.7266123e-002  2.6172116e-001 -2.7156415e-002 -1.3632741e-002 -2.2849177e-001  1.3424560e-001  1.4825180e-002 -7.7918454e-001 -1.9245095e-001 -6.1158285e-002 -4.7790268e-001 -2.6617511e-001 -1.1429741e-002 -5.9488776e-002 -1.7052710e+000  8.7916733e-001 -4.3561921e-001 -2.5742813e-001 -3.1836598e-001  2.9254256e-001  8.4737705e-001  7.6942273e-001  9.6480046e-002 -1.6707661e-001  6.3035744e-001 -3.4756985e-001 -4.9206592e-002  1.6677575e+000 -1.7494233e-001 -1.5383559e+000 -4.7292035e-001 -6.0745266e-001  5.9691628e-002
  1.5120869e+000 -5.3359200e-002  8.0898523e-001  4.5325260e-002  3.8756438e-001  1.5063734e-001  1.4097694e+000 -1.5676440e-001  1.9957363e-001  3.5116447e-001  5.1246018e-001 -5.8645979e-001 -2.8209896e-001 -6.4573750e-001 -5.5388709e-001 -1.0419179e+000 -2.8269102e-001 -4.8622334e-001  5.9193099e-001  1.8558628e-001  3.5548454e-001 -3.3948861e-001 -8.1765501e-001  1.3012523e+000 -3.5543693e-001  4.7029842e-001 -1.4592054e-001  3.8337140e-001  4.1253866e-001 -3.3944700e-001  9.7981415e-002 -3.9210698e-002  3.3264186e-001 -2.3423210e-001 -5.0798666e-001  4.5463380e-001 -8.4071921e-001  2.7247237e-001  3.1125325e-002 -4.4186218e-001  1.2485048e+000 -3.3684346e-001  1.4002959e+000 -1.7513364e-001  3.9513376e-001  3.5777262e-002 -3.0141690e-001  3.8661312e-001 -5.8861346e-001  6.4012607e-001 -2.5457581e-001 -2.7811820e-002 -1.9532765e-002 -8.1068349e-002  3.4906915e-001  1.6100173e-001  8.7811097e-002  3.1437860e-001 -5.2846194e-001  1.3818820e+000 -1.4865976e-001  4.5598555e-002 -5.6619163e-001  7.6054568e-001  8.1201516e-002 -6.4253873e-002
 -6.4503441e-001  8.0522934e-001  1.4510798e+000  1.8670329e+000  6.2652831e-003  8.3544161e-001  5.0706109e-001 -4.0832146e-002  1.1089770e+000  2.3403189e-002 -1.7936161e-001  1.3285279e+000  6.7809303e-001  7.2611173e-001  9.6218531e-001  5.0659610e-001 -9.4074820e-001  1.1742290e-001  5.8185685e-001 -5.5529136e-001 -1.1493174e+000  2.6386690e-001  5.7810420e-001  2.2399396e+000  3.4745004e-001  8.0659848e-001  1.3167581e-001  1.0290042e+000  9.1497857e-001  4.0047976e-001  7.2331173e-001  4.3729099e-001  4.9231381e-001  9.3522448e-001  9.2222138e-001  1.2220978e+000  1.2536987e+000  1.1943398e+000  1.2098566e+000  8.8848553e-001  3.8180926e-002  8.8055079e-001  1.5857760e+000  1.1110988e+000 -1.1303226e-001  7.6259179e-002 -3.2913967e-001 -1.5417281e-001  7.3801326e-001  5.3380752e-001  9.3444498e-001  9.3577426e-001  1.0000133e+000  8.3129001e-001 -1.5451110e-001  9.3698773e-001  3.9947028e-001  9.9794810e-001  5.1276230e-001  9.0156515e-001  1.2286610e+000  3.8073692e-001  2.7825164e+000  7.7324833e-001  1.4206367e+000 -8.2912516e-001
  9.9157465e-003  7.3765229e-002 -1.6915278e+000  1.0269028e+000  2.0688363e-001  1.1023384e+000  4.8486960e-001  1.6913902e-001  4.2290842e-001  4.1583106e-001  1.2320717e+000  3.2217289e-001  9.9508213e-001  8.8957528e-001  1.0685353e+000  9.3041037e-001  1.1496369e+000  9.0897458e-001  7.3992534e-001  1.5290049e-001 -4.3589045e-001  7.1641505e-001  6.2922320e-001  1.4693073e-001  6.6968157e-001  4.8594499e-001 -2.0916041e-001  1.1637611e-001  2.0761024e-001  2.9918404e-001  1.1406538e+000  3.9200526e-001  6.0237981e-001  1.0504204e+000  2.5650763e-001  5.4532085e-001  9.3782202e-001 -4.9056155e-002  6.4663415e-002 -7.2899629e-001  2.6342452e-001  3.9478126e-001  3.7915188e-001  9.4360980e-001 -1.8549807e-001 -6.4852972e-001 -8.0174648e-001 -3.6265445e-002  6.5058622e-001 -1.7483188e-001  5.4981113e-001  4.4810263e-001  8.9527062e-001  6.9839323e-001  5.2456971e-001  1.0090492e+000 -7.3672001e-002  3.0429813e-001  8.3606129e-002  3.8624067e-001  1.1515593e+000 -1.0563559e-001  3.8467915e-001 -2.5175998e-001  6.5898108e-001 -3.5055366e-001
 -1.0989427e+000  8.1024492e-001  1.1374805e+000  1.2817415e+000 -1.4710442e-001  1.9731689e-001  3.9528587e-001 -3.8828219e-001  1.8369590e-001 -4.4155762e-001  7.0419404e-002  1.5440311e-001  8.5960844e-001  3.1232606e-001  1.0966529e+000  8.5380729e-001  1.0374737e-001 -3.5113336e-001 -1.4802716e-001  3.7333631e-002  3.1741084e-001 -6.5615772e-003 -4.3088157e-001  4.6257463e-001  1.8572099e-001  2.3252716e-001 -2.8781738e-001  2.5412563e-001  1.7474640e-001  8.5877891e-001  6.2942969e-001  1.3317812e-001  2.4596547e-001  1.3205217e-001  1.9818419e-001  3.6315329e-001  7.0756553e-001 -7.4481937e-001 -1.9337018e-001 -1.2455555e-001  3.2261115e-001  4.1543510e-001  3.9963623e-004 -1.6985683e-001  3.1202050e-001  1.2412031e+000  5.9782953e-001  4.1535861e-001  4.1136208e-001  3.8133421e-001  1.0711500e+000  1.1079765e+000  1.0606360e+000  7.7777574e-001  7.0995349e-001  7.7102279e-001 -2.4308208e-001  2.3732674e-002 -2.2890618e-001  2.3674633e-001  1.3599245e+000 -2.7521167e-001  5.6270992e-001  3.9853263e-001  9.3362335e-001  4.2313675e-001
 -2.6730459e-001  1.1967484e+000  2.5783068e-001  9.2902777e-001  3.5401515e-001 -1.2935181e+000  5.1209287e-001  7.4496069e-001  6.1799937e-001  7.8848613e-002 -5.0425455e-001  1.7811398e-001  4.7205453e-001  1.3298474e-001  9.7426003e-001  1.3788054e+000  2.0057796e-001 -1.0563262e+000 -4.8018928e-001  5.0910129e-001  7.6828980e-001  4.2700516e-001  9.5348649e-001  2.8239471e-001  5.0746497e-001  1.3047153e+000 -1.4615123e-002  1.9514952e-001  3.7631288e-002  1.2718877e+000  1.3129850e+000  4.0515170e-001  1.2265120e-002  4.0481680e-001  6.4596926e-001  9.8218073e-001  1.4535223e+000  5.0532035e-001 -2.6096183e-001  9.5849902e-002  5.9882859e-001  5.5115102e-001  4.9369887e-001  5.5989965e-001  3.8656726e-001  2.3467808e-002  4.9831002e-001  7.5739580e-001 -1.3656684e-001  5.6377886e-001  7.8173615e-001  1.3288220e+000  2.9522839e-001  3.3655870e-001  3.7575123e-001  3.1323316e-001  1.0091159e+000  4.7372827e-002  8.5485342e-001  4.5632768e-001 -6.8075951e-002  4.3892519e-001  1.4160853e+000  2.4868595e-001  4.2731351e-001  3.5062214e-001
 -8.1999776e-001  4.0782066e-001 -9.8573144e-001  9.7074398e-001 -6.7143697e-002 -3.2046179e-001  2.6789884e-001 -2.5521468e-001  1.3444674e-001  2.1558050e-001 -9.2469743e-001  3.2527276e-001  3.0308050e-001  7.7304850e-002 -2.9043758e-002  1.2227478e-001  7.2130410e-003 -1.1101513e+000 -7.2678674e-001 -3.3575613e-001  1.4684853e-001  4.1033108e-001 -9.9499108e-001  4.0087957e-001  6.4572451e-002  5.1104025e-001  3.6745796e-001  8.5938685e-001  1.8240216e-001 -4.5255753e-002  1.2259698e+000  1.4397016e-001  1.6977062e-001 -1.6462552e-001  4.6314681e-001  8.5605210e-001 -2.5087805e-001  4.5511621e-001  5.5683330e-001  7.8922508e-001  3.3004394e-001  2.6844678e-002  1.3144463e-001 -5.4822856e-001 -2.2446451e-001 -6.8529269e-001 -3.9572541e-001  2.2708607e-001 -4.7147969e-001 -1.4082033e-001  3.3317617e-001  2.3457689e-002  3.8005386e-001  7.4898883e-001  7.7423674e-001 -6.3396376e-001  5.0346028e-001 -5.3119804e-002 -4.9825733e-001  2.3539330e-001  2.8782861e-001 -5.2009208e-001  3.4204327e-001 -8.5504799e-001 -3.1611162e-001  1.6619519e-001
 -1.5169674e+000  8.3225812e-001  2.0395735e-002  1.2519986e+000  8.0786812e-001  4.7682729e-001  1.2859645e+000  6.1991623e-001  3.3839197e-001 -1.1820466e-001 -7.0487104e-003 -8.9309347e-001  4.0628598e-001  5.8984504e-001  1.1447250e+000  1.2306082e+000 -6.1796101e-001 -2.2061933e+000 -9.4052290e-001 -1.3554309e-001  2.4858988e-001  8.6667050e-003 -1.0039659e-001  8.8991081e-001  3.0455401e-001  8.8584441e-001  1.4147685e+000  1.9820044e+000  1.2321064e+000  4.9523720e-001  5.9104072e-001 -6.5293313e-002  6.1384612e-001  1.4150432e-001 -3.6695782e-002  7.8939502e-001  9.8169833e-001  1.8414592e+000  1.7999142e+000  1.6166831e+000  7.7228676e-001  3.2467113e-001  1.0667250e+000 -1.1740789e+000 -2.8644777e-001 -4.7294404e-001 -1.6329947e-001  2.3838708e-001 -3.3714182e-001  3.0864529e-001  8.2860754e-001  1.4482660e+000  9.3249749e-001  4.4616361e-001  1.0947148e+000 -4.4767048e-001  3.8623222e-001  3.8218682e-001  8.1658243e-001  1.4405613e+000 -6.4069218e-002  6.0606425e-001  4.1721565e-001 -1.1476306e-001  7.9047884e-001  2.4695016e-001
 -2.9671033e-002  2.8111462e-001 -1.6402699e-001  1.1708758e+000  2.5254197e-001 -5.8410626e-001  1.1168652e+000 -2.7425559e-001  1.0325254e+000  1.4395088e-001 -6.2594118e-001 -2.6022557e-001  9.3531908e-001 -5.5183213e-002  1.3552022e+000  1.0412168e+000  3.2801305e-002 -2.5132362e+000 -1.7946828e+000 -5.0867130e-001  3.0214148e-001 -2.6174809e-001 -1.2431144e+000  1.5667455e+000  4.9569294e-001  7.4179857e-001  7.7077679e-002  9.5381441e-002 -2.0350687e-001  8.3555301e-001  2.4428737e-001 -2.1806647e-001 -1.8002749e-001 -3.7048881e-001  6.5469455e-001  1.7635620e+000  6.7151852e-001  2.3119279e-001 -1.3875302e-001 -3.5095515e-002  1.0475376e+000  9.6952240e-001  2.0786363e+000 -1.3571390e+000 -3.5676558e-002 -2.6590615e-001 -5.0804262e-002 -3.1549542e-001 -7.4979620e-001  6.6244454e-001  5.4475865e-001  1.3865043e+000  2.8804650e-001  8.7362139e-001  1.5326908e+000 -6.2655090e-001  1.0921891e+000  2.4281620e-001  5.8336209e-001  6.7536235e-001 -1.4401660e+000  1.6596707e-001  1.1411126e+000  7.8226168e-001  3.0325224e-001 -2.1315739e-001
 -1.1103263e-001 -3.7893312e-001  8.2723432e-003  7.3188197e-001 -9.3753594e-001 -6.5800128e-001 -1.2086752e-002 -7.4081623e-001  2.1059686e-001  3.9586606e-001 -8.0948125e-001  4.9641510e-001  1.0404700e+000 -4.3768661e-001  1.7638068e-001  6.6507819e-002 -5.0859382e-001 -1.5117330e+000 -1.5743221e+000 -1.1288427e+000 -4.3157883e-001 -9.0777739e-001 -1.3579914e+000  6.0338011e-001  2.4331098e-001 -2.7501607e-001 -1.1258651e+000 -1.4016578e+000 -9.3872429e-001 -3.7960098e-001  1.1320469e-001  3.0314609e-001 -1.9936246e-001 -8.8237648e-001  9.1359509e-001  1.3977567e+000 -3.6687606e-002 -3.9920397e-001 -4.9355583e-001 -6.8874312e-001  6.3660042e-001  5.9364903e-001  1.0432450e+000 -1.4551668e+000 -3.4354025e-001 -1.1230733e-001 -1.0155046e+000 -3.7927567e-001 -1.1526253e+000  2.2551377e-001  2.9566340e-001  1.1352815e+000  2.1723865e-002  9.8496941e-001  1.2613565e+000 -8.1163188e-001  7.9002544e-001  2.0376533e-001  7.5308340e-002  7.3644004e-002 -8.5118812e-001 -3.1384982e-001  3.2211514e-001 -4.4831886e-001  1.2598182e-001 -2.3287401e-001
 -7.8008444e-001  2.4860556e-001  4.3826416e-001  5.1741719e-001 -1.0149112e+000 -5.1810274e-001 -5.8715800e-001 -9.4527001e-001  1.8188207e-001 -1.4993327e-002 -9.6677094e-001  3.1423331e-001  2.7059405e-001 -3.9295076e-002 -1.4217712e-001  1.3547686e-001  2.3458710e-001 -7.4160351e-001 -1.6368024e+000 -8.1166412e-001 -8.5076341e-001 -9.4234323e-002 -1.0035858e-001  1.2686359e+000  2.1961786e-001  6.0694674e-001 -8.2755429e-001 -3.5040331e-001 -3.1096993e-001 -1.8254771e-002  8.2158696e-001  9.4877885e-002  2.5058998e-001 -8.6454073e-001  4.9213592e-001  1.3412398e+000 -3.9510408e-001 -1.3902998e-001 -8.8358324e-001 -6.8664210e-001  1.8093226e-001  1.6890126e-001  1.4622586e+000 -3.1847437e-001 -6.3070773e-001 -8.7940170e-001 -9.6341887e-001 -7.4644405e-001 -1.7756589e+000 -1.6169749e-001 -4.1174826e-002  3.9953176e-001 -7.2650539e-002  1.0882510e+000  9.6641041e-001 -6.9274415e-001  9.3279815e-001 -5.2562458e-002 -3.2154534e-001 -2.9418991e-002 -1.4890653e+000 -5.5266533e-001  6.1541581e-001 -3.0689608e-001  7.1726662e-001 -4.6146910e-001
  4.3129790e-001 -5.1965465e-001  3.7698192e-001 -2.8772073e-001 -5.5790368e-001  2.4799326e-001 -5.9327983e-001 -1.1849410e-001 -3.1366710e-001 -3.1620791e-001 -8.5589270e-002  2.3109192e-001 -3.5226999e-001 -5.4460699e-001 -9.9520071e-002  8.8729708e-003 -2.0254342e-001 -2.7505632e-002 -4.1191232e-001 -6.1490306e-001  1.8285726e-001  2.5270348e-002 -8.0729504e-001 -7.1283848e-001 -4.6884279e-002  1.9778176e-001 -1.0867300e+000 -4.9443201e-001 -2.3527336e-001 -9.4734726e-002  1.0317381e-001  6.3147326e-001  2.2983891e-001  8.5633298e-001 -3.0003617e-001 -1.3871956e-001  3.6042825e-001 -5.4266849e-001 -3.7885368e-001 -6.5841820e-001 -1.2278749e-001 -4.5428616e-001 -6.2500990e-001 -3.3590209e-001 -3.7327055e-001 -1.2977224e+000 -1.0471710e+000 -7.0169218e-001 -9.1186976e-001 -5.8790621e-001 -4.6019576e-001  6.4995796e-002 -1.8868914e-001 -4.4533561e-001  8.1817943e-001  5.4403985e-002 -5.6963319e-001 -4.8187372e-001 -4.2702160e-001 -4.3028377e-001 -6.9233581e-002 -4.2967993e-001 -3.2997678e-001 -2.5396078e+000 -1.7838462e-001 -5.6708098e-001
 -1.3141556e+000  1.9119568e-001 -7.0038505e-001  3.0677046e-001 -4.2018624e-001  1.6645074e-001 -2.1513627e-001  1.0781319e-001  1.0935774e-001 -1.5696641e-001  4.6233798e-001  6.1911693e-002  4.2830661e-001  9.5866182e-001  4.8683589e-001 -8.8781479e-002 -5.6158021e-001 -5.5116678e-001 -1.8753044e-001 -3.6531844e-001 -1.5615060e-001 -3.7935984e-001 -3.3827366e-001 -5.6712388e-001  9.0475811e-002 -3.3974425e-001 -3.6729828e-001 -9.4983377e-001 -3.4426591e-001  6.4194022e-001  1.4310956e-001  2.5385142e-001  1.5079255e-001 -8.4842095e-002  4.4825950e-001  1.0725331e-001  6.8473638e-001 -4.6804498e-001 -1.1447221e+000 -5.5534618e-001 -3.1543304e-001  4.5402437e-001  1.2905290e-002  2.5320484e-001  4.5099674e-001  3.9833274e-001  9.2833901e-001  9.7343855e-001  6.7939704e-001  1.0135911e+000  5.9936821e-001  1.2708775e+000  6.0635465e-001  4.4046695e-001  2.4055477e-001  1.1705311e+000 -3.6022967e-002  4.0660875e-002  2.4179039e-001  3.0224216e-002 -6.3646957e-004 -2.1561069e-001  5.5924801e-001 -2.4631119e+000  8.1372127e-001 -1.2160294e+000
 -9.7848180e-001  4.5292251e-001 -1.0358005e-001 -5.7664856e-001 -4.0961524e-001  1.4219115e+000 -4.1879527e-001  8.5906353e-002  3.5628243e-001  4.0387438e-001  5.1603160e-001  1.3276638e-002  5.1175895e-001  7.0862041e-001 -1.0048761e+000 -1.8862259e-001  5.3793187e-001  1.7230584e+000  1.4810575e+000  5.7865068e-001  6.8408322e-002 -1.1902788e-001  1.5343590e+000 -3.5379691e-001  5.1426012e-001  3.2527527e-001 -2.4855420e-001 -5.9178984e-001 -4.5796303e-001 -5.9249476e-001  8.5057998e-001  7.5286203e-001  7.8343300e-001  1.0013127e+000  1.1144258e+000  3.2401706e-001 -5.2296451e-001 -9.3619551e-002 -1.0187242e+000 -4.8512788e-001 -2.9787371e-001  3.6872718e-001 -5.6609445e-001  1.6795229e+000  3.7901777e-001  5.4665039e-001  7.9378062e-001  8.1838371e-001  2.0893301e+000  5.4512340e-001 -6.2498094e-001 -8.9173593e-001 -8.2352344e-002  3.9263557e-001 -1.5326570e+000  8.9611969e-001  1.6786043e-001  4.5605724e-001 -5.1421308e-002  9.3767056e-002  4.2086365e-001 -4.4084552e-001 -5.7886638e-001  6.1344563e-001  1.4213831e-001  1.3145667e-001
 -2.7282334e-002 -1.3504932e-001 -1.2427495e+000 -1.3986603e+000 -4.6826018e-001 -5.9129336e-001  2.4223172e-002  4.1969989e-001  3.5967174e-001  5.8870565e-001  9.4892280e-001  7.7772934e-001  7.6421654e-001 -1.6104297e-001  1.0291548e-001 -9.2982928e-002  1.6888774e-001  1.0174494e+000  1.3266872e+000 -1.2245386e-001 -6.7105733e-001  9.1323023e-002  2.8830614e+000 -6.4318467e-001  9.1981637e-001 -1.2052271e+000 -1.0905928e-001 -1.0085222e-001 -3.6124086e-001 -9.9503503e-002  4.6457006e-001  1.0233381e+000  5.2412685e-001  6.0963373e-001  1.6725216e+000  3.2479810e-001 -1.9226068e-002 -3.2393875e-001 -5.1654128e-001 -5.5399892e-001 -5.2943444e-001  8.0382575e-001 -6.2950182e-001  1.7101217e+000 -5.9486425e-002  3.3790956e-001 -1.3658626e-001  1.3644852e+000  1.8455725e+000  9.2704758e-001  1.7033331e-001 -1.0149866e-001  4.1894997e-001  4.2963387e-001 -4.7706032e-001  1.6591102e+000  3.2753685e-001  8.4892306e-001  3.3262239e-001 -4.2441113e-001  4.6057145e-001 -8.6953087e-002 -1.0058468e-001 -5.4584395e-001  3.3602357e-001 -4.0125365e-001
 -4.1529135e-002  7.3951589e-001 -1.0505916e-001 -2.2268969e-001  4.1688492e-001 -1.1037209e+000  3.4042376e-001  4.1744921e-001  1.8445071e-001  3.5490117e-001 -2.9376127e-002  4.7104264e-001  6.1424477e-001 -7.4896148e-001 -6.4747881e-001  7.8344933e-004  9.2428940e-001  7.3252957e-001  1.1393475e+000  8.1512953e-001  8.1733199e-001  4.2973169e-001  8.1069528e-001  6.7675958e-001  2.8774919e-001 -3.0567277e-001  6.1108362e-001  1.1727543e+000  4.4848396e-001 -3.4859234e-001  8.2270647e-001  8.5361078e-001  9.3384987e-001  2.4116874e-002  4.3457279e-001 -3.4475303e-003  6.2830024e-001  6.6905318e-001  9.9960214e-001  3.3830876e-001 -1.9011608e-001 -1.4221647e-001  4.0156346e-001  4.4431460e-001  2.7329323e-001  3.3499601e-001  6.1952827e-002  5.9909134e-001 -2.7478358e-001 -3.3901308e-001 -4.5507420e-001 -5.9135243e-001 -1.1226773e+000 -4.9573267e-002 -7.9911993e-001 -2.5753133e-001 -2.5214900e-001 -1.8526223e-001  7.2905207e-002  3.7338435e-001 -1.4875140e+000  2.7483772e-001  1.8260015e-002  3.6365199e-001  7.9789419e-001 -2.1573339e-001
  6.4030085e-001  1.2518429e-001  7.4155084e-001 -1.4551805e+000  1.7955321e-001 -1.7513700e+000  2.6301831e-001 -8.2776533e-002 -2.6499353e-001  1.0068422e-001 -2.2807995e-001 -1.5886595e-001 -2.8428385e-001 -8.1792811e-001 -6.5446677e-001 -1.0488258e-001  7.0877671e-001 -3.6837821e-001 -1.1324347e-001  4.1942101e-001 -3.4495389e-002 -3.4952968e-001 -1.9790587e-001 -1.7220975e-001 -1.1836154e-002 -4.4523429e-001  6.7807819e-001  8.7903832e-001  5.7339313e-001 -1.1355806e+000 -5.7049889e-001 -9.7494710e-002 -4.8137915e-001 -5.4259151e-001  9.7093115e-002 -5.1734753e-001  1.9294778e-001  1.1287848e+000  6.0092256e-001  8.3592142e-001 -1.4122727e-001 -1.6708692e-001  5.4068192e-001 -2.7807952e-001 -4.2604601e-001  6.2640264e-002  2.3249373e-001  1.7662121e-001 -7.1478408e-002 -8.9603373e-002 -4.5191596e-001 -4.6477937e-001 -9.9225314e-001  1.0711856e-001 -2.8524635e-001 -4.3575605e-001 -1.4492146e-001 -1.2538596e-001 -3.0103326e-001  6.9579564e-001 -2.0054552e+000  2.7950318e-001 -5.5213703e-001  1.2160055e+000  5.4452315e-001  4.0710878e-001
 -2.1745754e+000  6.6916468e-001 -7.3910416e-001  2.7522705e-001  5.7892372e-002 -1.2755090e+000 -5.7461375e-001  4.1574129e-001  1.9838371e-001  1.8113704e-001 -3.6598166e-001  9.6458457e-002  5.2628146e-001  1.1863966e-001 -4.6460303e-001 -2.7803192e-001  5.0464704e-001 -3.7264499e-001 -5.6029541e-002  7.4679815e-001  5.4890878e-001 -1.8095141e-001 -1.1106650e+000  2.4895117e-001  4.7305807e-003 -1.6312858e-001 -3.1006772e-001 -6.5566824e-001 -4.6722305e-001 -2.7843015e-001 -3.5774997e-001  2.7603871e-001 -4.3395495e-001 -2.1474882e-001  2.2876805e-001 -2.8738281e-001 -4.0236868e-001 -5.8357332e-001 -5.4160661e-001 -2.1770834e-001 -2.4202415e-001  1.4734414e-001  5.7005107e-001 -1.1286994e+000 -2.0026760e-001 -4.9197187e-001  5.4431646e-001 -7.3318749e-001 -1.3681518e-001  1.4183593e-001 -1.6992797e-001  2.0790395e-002 -9.2803789e-001 -3.0100095e-001 -7.6307440e-001 -3.0063039e-001 -1.2021335e-001 -3.2335456e-001 -9.1170623e-002 -4.0240962e-001 -1.0331607e+000 -5.0155213e-001  1.5280711e-001 -8.9533950e-001  6.0629290e-001 -4.2535982e-002
 -4.4147165e-001 -5.0426651e-001  7.7157578e-001 -4.2492196e-001 -8.7447100e-001 -4.0722906e-001 -1.7419417e-001  2.9761253e-001 -2.4530327e-001 -2.0259169e-001 -4.4832328e-001  4.4851413e-002 -6.1004847e-001 -1.6694625e-001  1.4750402e-001  2.3520567e-001  7.0645815e-002 -4.4823339e-001  4.6041923e-002 -4.1827576e-002 -1.5563199e-001  3.5993161e-001 -1.3090738e+000 -7.9929260e-001 -2.4413570e-001 -2.3338213e-001  7.8481032e-003 -1.6069176e-001  3.2769875e-001 -6.6793188e-002 -1.8638888e-001  5.9165721e-002 -6.1738007e-001 -1.4092462e-001 -5.6818291e-001 -6.1746938e-001  4.4556824e-001  1.8097599e-001  2.8539949e-001  1.1326799e-001  3.1851560e-001 -5.0648718e-001 -7.7464072e-001 -1.9063073e-001 -5.1425918e-001 -3.0970957e-001 -8.7576229e-001 -7.2031434e-001 -6.8148101e-001 -6.3368344e-001 -1.4152054e-001  3.3579817e-001 -4.1689964e-001 -8.5561397e-002 -4.5663850e-001 -2.3234036e-001 -2.8533804e-001 -2.8691082e-001 -1.1194801e-001  2.6982392e-002  2.1374044e-003 -7.0446449e-001 -1.6102610e-001 -1.4633529e+000 -2.0135781e-001  7.6280889e-001
 -2.5455464e-001  8.6366237e-001  4.7273083e-001  3.6014785e-001  4.4589407e-001 -4.2758438e-001  8.7331964e-001  5.7939207e-001  5.4105816e-001  5.2359463e-002 -1.2322297e-002  4.2996541e-001  8.9313996e-001  6.2605815e-001  5.8359507e-001  3.1191034e-001  4.7888669e-001  2.5049479e-002  3.6462883e-002 -1.7157520e-001 -9.2039351e-002  1.4433590e-001  3.3547680e-002 -7.0217641e-002  9.4506767e-002  2.0205687e-001  1.0275508e+000  1.5593136e+000  1.3087136e+000  3.8026049e-001  3.4253274e-001  3.7848492e-001 -1.5368356e-001 -2.0909291e-001 -1.0809045e-001  1.7908507e-002  2.9603065e-001  6.0691888e-001  1.2103993e+000  1.1449442e+000  8.1998678e-001  3.4083704e-001 -4.4003482e-001  3.3763122e-001 -1.6768166e-001 -1.3545692e-001  1.6674088e-001 -4.3902787e-001 -6.2171515e-001 -7.0773187e-002  2.2765093e-001  4.9611072e-001  2.2909136e-001  5.9461475e-001  6.0126670e-001  1.5273605e-001  1.2283207e-001  1.1606257e-001  5.0467643e-001  5.8218488e-001  6.0395915e-001 -1.0589221e-002  3.1275651e-001 -6.2532949e-002  2.7200962e-001 -4.5263058e-001
  8.0981633e-001  3.1264834e-001  6.3159580e-002  7.4690993e-001 -1.7971418e-001 -8.5653674e-001  8.1489569e-001  3.6843192e-001  1.5654595e-001 -8.1099715e-002  2.3302709e-001 -2.5939670e-001  2.3579190e-001  2.9171781e-001  4.1725683e-001  1.5657897e-001 -1.5275881e-001 -2.5868689e-001  1.3826752e-001  5.5806653e-001  2.9733221e-002  2.2316386e-001 -2.5869294e-001  6.1126616e-002  1.6001794e-001 -4.3242555e-001  2.5267251e-001  7.8437736e-001  5.5972037e-001  3.1075904e-001 -4.9125042e-001  1.7315690e-001 -1.1926555e-001 -4.7888367e-002  2.6264408e-001 -6.0171206e-001  1.6636007e-001  1.5936843e-001  4.4428836e-001  5.8355246e-001  1.6305862e-001  2.1694472e-001 -3.1691922e-001 -1.6735092e-001  3.3652916e-001  3.3949506e-001  8.0018482e-001 -3.0041921e-001 -8.3176145e-001  2.6898437e-001  2.5490402e-001  7.6684781e-001  4.1292405e-002  5.0381039e-001 -7.9866257e-002  3.3119772e-001  1.9485199e-001  4.9701384e-001  8.5202766e-001  1.3122671e+000 -4.1173568e-001  2.4917464e-001  3.9529686e-001  6.1577434e-001  4.8446209e-001  1.9578348e-001
  7.2344705e-001 -2.4136690e-001  6.2366762e-001 -7.8146986e-001 -4.2092182e-001 -1.5348515e+000 -2.4626106e-002 -1.9018562e-001 -1.7554176e-001 -6.1553862e-002 -6.0428308e-001  3.7357406e-002  1.8513347e-001 -7.5125533e-001 -1.0703873e-001 -5.0342261e-002  4.8484907e-001  1.6564372e-001  1.3907960e-001 -2.4769809e-001  1.0550571e-001  2.9975344e-001 -7.6678327e-001 -6.8976092e-002  4.1533849e-001 -1.5967154e-001 -6.8727739e-002  2.1480080e-001  5.0369052e-001  3.1559648e-001  2.8958089e-001  1.9718337e-001  1.5025860e-001  3.7425910e-001  3.5867088e-001  9.3156052e-002  3.4358642e-001  4.0025034e-002 -8.7143695e-002  8.5475109e-002 -5.6272373e-001  3.1562662e-001 -4.0934426e-001  2.0410931e-002  1.8192723e-001  2.9323356e-002 -8.9124610e-002 -2.9644043e-001 -7.7350643e-001  3.5166555e-001  1.3623367e-001  1.5356943e-001 -5.1807636e-001  1.2090453e-001  2.5475198e-001  2.3649510e-001  6.3831590e-002  1.8388042e-001  4.0047365e-002 -8.5416794e-002 -6.7021902e-001 -4.4798587e-001 -3.4061270e-001 -4.7001948e-001  4.9690094e-001 -1.2215070e-001
 -3.1096094e-001  2.2807262e-001 -1.7973677e-003 -5.5249689e-001 -4.9454422e-001 -4.9824096e-001 -6.1623486e-001 -4.5459619e-001 -2.4859600e-001  2.8441497e-002 -4.5072203e-001 -3.0842355e-001 -9.9073828e-002 -4.7548432e-001 -2.2683917e-001 -1.4556754e-001 -4.6808583e-001  1.4151894e-001 -7.8700948e-002  1.3713489e-001  5.2930160e-001  1.3708108e-001 -9.5308203e-001 -4.2508703e-001 -9.5823313e-003 -4.9583350e-001 -4.3420717e-001  2.1148732e-001  5.3667657e-001 -5.2689217e-001 -2.4008877e-001 -2.1617337e-001 -8.0751894e-001  3.3922587e-002  5.0005499e-001  2.4418660e-001  5.3848154e-001 -1.4450079e-001  4.5915664e-001 -3.7422298e-002 -8.1579971e-001  5.1314218e-002 -6.5406508e-001 -7.3972387e-001  4.0059420e-002  1.7336786e-001 -1.9866284e-001 -3.8384481e-002  1.1370426e-001 -1.3900223e-002 -2.6974652e-002 -4.3642072e-001 -1.3888984e-001 -1.7753506e-001  6.9843740e-001 -2.3779540e-002 -2.6119962e-001 -1.7374768e-002 -2.9794910e-001 -8.8730452e-001 -2.6521702e-001 -5.3982273e-001 -5.3022756e-001 -1.8956053e-001  1.1530271e-002 -3.5424334e-001
 -6.9085480e-001 -8.3479897e-001  1.6853253e-001 -1.2497675e-001 -9.2087721e-001 -4.0931958e-001 -8.9141386e-001 -4.3136470e-001 -3.1812768e-001 -3.3784691e-001  1.5521953e-001 -5.5938985e-001 -3.4947103e-001 -3.7896319e-001  1.5665673e-001 -4.6243082e-001 -9.5886443e-001 -3.5881744e-001 -3.0140807e-001  8.9969267e-002 -8.0184491e-001 -4.7401508e-001 -8.0644548e-001 -5.2692547e-001 -2.6802407e-001 -6.1398505e-002 -3.1093401e-001 -3.2110929e-001 -3.0184390e-001  6.6634738e-001 -6.2711023e-001 -6.0969831e-001 -8.9157643e-002 -8.1404100e-001  1.5787500e-001 -5.5753912e-001  8.3013713e-002 -8.0876456e-001 -3.6570696e-002 -4.0077651e-001 -3.6020959e-001  4.9027346e-002 -1.2625607e+000 -5.6042391e-001  1.8895275e-001 -8.7239208e-001  4.4643406e-001  2.0004668e-001  7.7620325e-001 -2.9568323e-001 -1.0518441e-001 -2.0521842e-001 -3.2180599e-002 -3.1281334e-001 -5.2129900e-001  1.6613908e-001  5.1765797e-002 -1.7600147e-001 -2.2756154e-002 -1.3099738e+000 -4.8113892e-001 -6.0876435e-001 -4.1811160e-001 -1.3928956e-001 -8.1894257e-001 -2.0092880e-001
 -3.0568562e-002 -4.0758002e-001  4.0147728e-001 -8.1272814e-001  9.0839266e-002 -1.0179107e+000 -3.8695597e-001 -1.5025428e-001 -4.8168670e-001 -4.3296654e-001 -6.9327161e-001 -1.2936688e+000 -7.7967240e-001 -9.9705375e-001 -3.0094434e-001 -3.7815855e-001 -1.7933185e-001 -4.8721633e-001 -4.3018552e-001 -2.7478665e-001 -7.5487327e-001 -1.4609958e-002  7.8594873e-002 -2.5710157e-002 -5.9829504e-001 -2.8134160e-002 -1.7596466e-001  1.9026328e-001  7.0011461e-002  3.0686180e-002 -2.6364387e-001 -5.0805008e-001 -1.0668785e+000 -6.5932374e-001 -6.0754308e-001 -6.4995500e-001 -3.4238306e-001 -3.5557410e-001  4.4868120e-001  1.4524856e-001 -8.1762977e-001 -4.1315819e-001 -6.7996021e-001 -4.1914326e-001 -3.0935807e-001 -1.0975495e+000 -7.1946820e-002 -7.1692600e-001 -3.2504735e-001  3.5046008e-002 -4.2834922e-001 -2.2990950e-002 -6.6723909e-001 -1.8772011e-001 -5.0074564e-001 -4.1875000e-001  1.3826595e-001  1.1749913e-001 -5.9737815e-002 -3.2878691e-001 -2.3464925e-001  2.6004722e-001 -3.9104119e-001 -4.6529753e-001 -5.5764176e-001 -7.0115969e-001
 -4.7821576e-001  6.1217319e-001 -1.5378417e+000  6.9258765e-001  7.9237981e-001  1.0398294e-001 -5.0269797e-001 -3.5528588e-001  5.6454364e-001 -5.8592368e-001 -6.6781909e-001 -8.6551651e-001 -2.6308036e-001 -7.0450122e-001  3.4537815e-001  1.4919958e-001 -5.1964187e-001 -6.4719853e-001 -8.6845640e-001 -9.6066132e-001 -4.2956076e-001 -9.0069002e-001  1.4936398e-001 -4.6038151e-001 -4.8360693e-001 -3.9027821e-001  1.2180281e-001 -4.1100866e-001 -5.0116492e-001  3.4025647e-001 -2.7716925e-001 -5.8981799e-001 -4.4387913e-001 -1.3142938e-001 -4.0927586e-001 -3.1288379e-001 -2.0226106e-001 -1.1972394e-001 -7.5319547e-001 -4.5771106e-001 -2.2922730e-001 -5.6258713e-002  1.0957655e-002  3.5488813e-001 -3.2761241e-001 -3.7739439e-001 -1.5773085e-001 -3.8473173e-001 -2.8671466e-001 -1.1445217e-001 -1.7784721e-001  4.6903310e-002 -1.0471590e-001 -2.0936739e-001 -4.0834092e-001 -2.0114927e-001 -1.3502790e-001  4.0445954e-002  3.2040935e-001 -4.9817406e-002 -1.7364035e-001  6.7590118e-001  8.5643750e-001 -3.0522855e-001  5.0731095e-001  4.9145104e-002
  3.5926096e-001 -4.1568308e-001 -1.6656067e-001  1.6034024e-001  1.1108476e-001  4.3357442e-001  7.2346888e-001  3.2871310e-001 -1.6053546e-001 -1.2245284e-001  6.3787705e-001  3.5871679e-001  1.2862398e-001  4.8483216e-001  8.3250037e-001  4.5634122e-001 -2.7773301e-001 -1.8098466e-002 -8.7334769e-001 -3.4324743e-001 -1.1088186e+000 -4.0693302e-001  6.9922828e-001  2.0468543e-001  3.5686677e-001  3.3320268e-001  5.7258665e-001 -6.6728115e-002 -2.4862512e-001  8.5623235e-001 -1.8270232e-001  2.6939540e-001  1.3586366e+000  6.4372551e-001  7.1683251e-003 -2.7103350e-001  3.1753494e-001  2.8150930e-001  1.6731760e-001 -6.1304865e-002  3.6777024e-001  2.5303604e-001 -9.1188656e-002  1.0053932e+000 -3.4499073e-001  1.3374970e-001  4.9675264e-001 -5.1267872e-001 -1.2458435e-003  2.1172933e-001  3.3949406e-001  7.5217961e-001  5.8596639e-001  4.0468542e-001  2.6699072e-001  7.2115344e-001  1.2688751e-001  1.1197564e-001  4.4290753e-001  7.5412904e-001  1.0320050e+000  2.4086526e-001  9.0325430e-001  4.1641736e-001  9.9228405e-002 -9.0739392e-001
 -9.9933869e-001 -6.7787291e-001 -6.8538335e-001 -9.9559549e-001 -6.0621763e-001  6.9853089e-001  2.8940678e-001  1.8636863e-001  4.5786522e-001 -6.5202244e-002  2.5181910e-001 -1.7356518e-001  6.1266777e-001  1.1345248e-001  9.8068525e-001  2.3599269e-001 -2.5968588e-001 -5.3164303e-001 -1.3485737e+000 -8.2825856e-001 -1.5100134e+000 -4.6115615e-002  2.7557657e-001  1.1067442e+000  3.5222987e-001  3.5733915e-001 -2.3297463e-001 -4.5101484e-002 -2.8712827e-001  2.9391901e-001  9.0019217e-002  6.2881426e-001 -2.8217708e-001  5.4268844e-002  1.5721217e-001  1.0999350e-001  1.5031216e-001 -3.2327182e-001 -2.0832601e-001 -1.1626062e+000  2.1635840e-001  2.0882351e-001  3.8180401e-002  1.1035296e+000  5.5524993e-002 -5.3646191e-001  5.3113138e-002 -4.7510235e-001  1.6172760e-001  7.6583182e-001  5.5165608e-001  2.7155346e-001  1.2154934e-001 -8.9561756e-003  4.8134117e-001  2.4585194e-001  1.5415525e-003  2.1805024e-002 -3.4254824e-001  5.2035444e-001  4.4935367e-001 -4.4025841e-001 -4.5177244e-001 -4.8865612e-001 -6.4930445e-001 -8.9067677e-001
  5.7498347e-001  2.5946981e-001  5.1895572e-001 -1.2239496e+000  4.0411597e-001  7.0187180e-001  8.4826521e-001  1.8019109e-001  3.7603845e-001 -5.4380617e-001  3.6735179e-001  4.1386346e-001  2.2795734e-001  5.7228010e-001  1.3866437e-001  4.7197783e-002  7.9842131e-001  9.8129285e-001  6.3044475e-001  1.0760859e+000 -4.5878577e-002  5.3624645e-002  4.7670411e-001 -4.4009814e-001  2.9299055e-001  2.7457904e-001  1.4760510e+000  1.0167017e+000  9.6692689e-001 -3.4621026e-001 -2.3148407e-001 -3.7256541e-002  6.2197400e-002  5.2306931e-001  4.1719666e-002 -4.5240293e-001 -4.5339077e-001  1.0609819e+000  1.0796210e+000  1.2276376e+000  2.9451711e-001  8.3598325e-002 -2.1756332e-001  7.0132623e-001  3.7453895e-001 -8.0505934e-001  7.3243198e-001 -3.6007831e-001  5.3517872e-001 -6.1040436e-001  4.4970147e-002 -3.2316255e-001  1.9498483e-001  1.3211744e-001  4.2002499e-001 -1.3214772e-001 -6.1675821e-001 -4.1742669e-002 -2.7151586e-001  4.0482356e-001  7.1533536e-001  4.4749639e-001 -3.4418160e-001  5.5413617e-001 -3.9057449e-001  3.4901213e-001
  9.4105543e-001  1.9283673e-001 -3.9135587e-001 -6.4572248e-001 -2.9934102e-001  2.7442627e-001 -8.1469170e-002 -1.5100506e-002  1.4797373e-001 -2.9525105e-001  7.6189748e-001  2.8470654e-001  1.4775922e-001  4.1547757e-001  8.8761970e-002  4.5938316e-001  5.3275948e-001  4.4822096e-001 -7.1059366e-002  2.1818585e-001  2.3999552e-001 -3.2236588e-001  1.2330541e+000 -8.0740809e-002  1.7903098e-001  5.9485089e-001  6.0031231e-001  8.4531258e-001  7.2763282e-002  5.1887988e-001  2.4555023e-001 -8.9719179e-002  4.9735593e-001  6.0166331e-001  2.8257001e-001  1.7023481e-001  3.3606478e-001  1.4357274e+000  8.7855648e-001  7.9297229e-001  4.2013539e-001  2.0287292e-002 -9.4608456e-001  3.4911956e-001 -3.2483835e-002 -5.3357133e-001  2.0063876e-002 -5.3777376e-001  3.9743067e-001 -5.5709739e-001  5.0621257e-001 -4.0469347e-002  4.6722469e-001  2.7939285e-001  7.0529447e-001  4.8293243e-001 -4.0215745e-001  4.6493706e-001 -9.8173554e-002  1.1502832e-001  8.2990297e-001  2.4044643e-001 -6.3344128e-001  1.5998032e+000 -3.1863655e-001  7.9583228e-001
 -1.0339274e+000  3.4257226e-001 -5.4056917e-002 -7.1464650e-002  5.6733214e-002 -8.3889639e-001  9.4541414e-002  5.0953638e-001  9.7975114e-002 -5.9912680e-001 -3.5004703e-001  5.8862938e-002 -5.5512506e-002 -3.1511654e-002  3.0145933e-001  3.8864343e-001 -5.5134658e-001  3.0942045e-002  2.4796598e-001 -1.5787079e-001  5.2715808e-001  7.3813109e-001 -2.1598884e-001 -6.2879684e-001 -7.4167513e-002 -2.2569499e-001  6.6602319e-002 -6.5654433e-001 -5.4000342e-001  5.4677978e-001 -8.1166959e-001 -7.5974270e-001 -7.9460299e-001 -2.7324748e-001 -5.2679011e-001 -7.9109165e-001  4.3407824e-001 -3.8710700e-001 -1.0639569e+000  1.8828260e-001 -1.5697427e-001 -3.3687552e-001  1.3836183e-001 -8.5238575e-001  4.3473056e-001 -1.0431729e+000 -6.8354574e-001 -8.8380243e-002 -4.5764569e-002 -5.8541523e-001  3.3667610e-001  2.9701110e-001  7.1270475e-002  1.3759297e-001  2.4375466e-001 -9.2163778e-002 -3.2755279e-001  3.4516899e-001  2.8563864e-001 -4.5633463e-001 -1.6386610e-001 -7.6037109e-002 -8.3182101e-001 -8.2418382e-001 -9.0840435e-002 -2.7602903e-001
 -7.4442286e-001 -3.9321356e-001 -4.5645643e-001 -9.7152076e-001 -9.1342919e-002  5.9969481e-001  4.4182645e-001 -4.1915433e-002  9.3224885e-002  1.7054137e-002  7.2966052e-001  6.0182576e-001  4.1861393e-001 -3.2391990e-002  1.7895607e-001  1.7062080e-001  1.2576020e-001  2.0426562e-001  3.3033162e-001 -1.8026615e-001  3.4197762e-001  4.7797018e-004 -6.2593100e-002 -4.0551296e-001 -2.1654793e-001 -1.3438346e-001 -1.7052910e-001 -3.2700306e-001 -1.1578026e-001  2.3490527e-001 -2.1408362e-001 -3.5218980e-001 -3.4580074e-001 -5.1921436e-001 -6.3752599e-001 -7.1078623e-001 -5.9127423e-001 -2.8218963e-002 -8.5097489e-001 -5.0950146e-001 -2.7216155e-001 -6.9727727e-001  8.1147733e-002 -1.2356731e-001 -8.9615442e-002 -7.2226911e-001 -5.3688063e-001 -3.8873759e-001  1.4943119e-001 -9.6689614e-001  9.7180349e-002  2.4340171e-001  2.9790872e-001  7.0319278e-001  1.5678248e+000  1.0156782e-001 -1.6054501e-001  2.0305300e-001 -4.7468141e-001  1.5142552e-001 -2.9293962e-001 -2.2633343e-002 -1.5958455e+000  2.1945291e-001 -7.8664329e-001  5.3242784e-001
  3.9420771e-001 -6.5720586e-001 -1.1747840e+000 -4.8730579e-002 -3.0789374e-001  8.3266777e-002 -7.8939387e-001  1.6662169e-001  4.9774692e-001 -3.3887957e-001  4.9477309e-001 -4.1367089e-001 -1.5027162e-001 -6.9994746e-002  1.5495844e-001 -2.6870675e-002 -1.4605005e-001  2.1228936e-001 -5.2228903e-001 -3.2879271e-001 -1.5090479e-001  3.3351004e-001  9.8849068e-001 -7.5837382e-001 -1.2382517e-002 -1.0996154e-001 -2.8091105e-001 -1.3750220e+000 -8.7096355e-001  4.9444206e-001 -6.5508832e-001 -3.6302089e-001  1.1200888e+000  3.0788946e-001 -7.0309376e-001 -9.9421095e-001  4.0387391e-001 -1.0391043e+000 -1.5065644e+000 -1.6269027e-001 -3.4021300e-002 -1.2799391e-001 -1.6665375e-001  4.1487391e-001  3.7781602e-001  3.1765279e-001  2.0180569e-001 -2.9800474e-001  5.6123669e-001  4.8593660e-003  2.2108989e-002  4.0387921e-002 -1.4168030e-001  2.0404862e-001 -7.6418183e-001  9.1660245e-003 -1.6053684e-001  2.2834048e-001 -4.4948429e-001 -8.7852983e-001  1.1632948e+000  4.5437251e-001 -7.1549501e-001 -5.6027269e-001 -7.4515802e-002  6.5207201e-001
 -1.9082415e-001  6.6977043e-002 -1.3541659e+000 -6.2842353e-001  1.0241140e+000  6.5028628e-001  1.3363933e-001  2.1893627e-001  8.4113021e-001 -1.7833842e-001  2.9958955e-001 -1.7121802e-001 -2.6864765e-001  1.8895923e-002 -1.4034953e-001 -1.3387682e-001 -6.2841727e-002 -1.3592821e-001 -4.7266009e-001  2.5874788e-001  4.8363609e-001 -4.3550396e-001  7.7687641e-001 -3.7331635e-001  3.0080411e-001  5.2342122e-002  2.3549406e-001 -1.7553426e-001 -2.5826451e-002  5.2126865e-001 -5.1671362e-001 -3.7385942e-001  2.7711253e-001  5.8157068e-001 -4.1552413e-001 -2.6427137e-001 -3.7763440e-001  1.4035218e-001 -1.8786830e-002  5.9622767e-001  5.5912178e-001  1.5171097e-001  5.5131295e-001  1.0775878e-001  4.5190494e-001  1.1347833e-001  3.4471605e-001  1.3711584e-001  6.5923617e-001 -2.0568391e-001  1.5882767e-001 -4.4154151e-001 -9.0418291e-002 -3.5491881e-001 -5.6053776e-001 -4.4123712e-001 -5.2547278e-001  2.5143716e-002 -4.1820334e-001  1.6077175e-001 -5.6109236e-001  8.2425583e-001 -2.4681635e-001 -1.7130019e-001  7.0339486e-001  4.2809570e-002
 -7.6359341e-001  8.6351874e-002  5.5226690e-002 -7.6727363e-001  4.6905955e-001 -1.5989968e-001  6.3549989e-002  2.2069947e-001  4.3906930e-001  3.8983939e-002 -2.3246770e-002 -2.9950011e-001 -1.3349257e-001 -3.9467575e-001  1.1534049e-001  5.1456994e-002 -3.8438062e-001 -6.8378783e-001 -3.4901370e-001 -7.9670152e-001 -4.1867528e-001  3.9032142e-001 -1.1250753e-001  4.3539953e-001 -4.9379838e-001 -4.0433430e-004  1.2039497e-002 -5.5593650e-001 -8.6366290e-001  8.5304097e-001 -9.8745561e-001 -5.4719187e-001  1.3053491e-001 -1.1565368e-001 -1.9236958e-001 -7.1357820e-001  5.1187294e-001 -3.1096043e-001 -2.7808572e-001  6.9865248e-002 -9.7628252e-003 -3.7003210e-001  6.6143819e-001 -8.1173769e-002 -1.4848629e-001  1.2486448e-001 -5.8147576e-001 -4.1032643e-001 -3.9461520e-001 -3.2790306e-001 -8.5676470e-002  1.3831249e-001 -4.5231225e-001 -4.6228275e-001 -1.1964966e+000 -1.7790092e-001 -2.8517255e-001  9.3059656e-001  3.6549017e-001 -1.5329259e-001 -1.0310432e+000  8.9021286e-001 -6.3093421e-001 -2.5480793e-001  2.4318178e-001  1.7471085e-001
  4.6656725e-001 -4.5718537e-001  3.4259096e-001 -1.1986164e+000 -7.5353930e-001 -3.2070950e-001  4.8955673e-002 -4.8826424e-002 -1.2238998e-001  9.3347081e-002  3.1967745e-003  1.3200460e-001 -7.6282418e-002 -3.1453385e-001 -1.3600689e-001 -3.0250494e-001 -3.9673933e-001  4.9220574e-001 -1.6227558e-001 -3.8128184e-001 -6.6727160e-001 -3.0383780e-001 -5.1747524e-001 -8.7079401e-002 -4.4412791e-001 -3.2696003e-001 -8.6117014e-001 -8.5138665e-001 -1.4685615e+000  2.3972476e-001 -4.9846697e-001 -4.7674967e-001 -1.4317245e-001 -6.3626236e-001 -5.2705151e-001 -5.5175730e-001  2.9654523e-001 -9.0849699e-001 -6.3739489e-001 -4.4772286e-001  2.8571773e-001 -3.6119042e-001  1.2933990e-002 -1.0589293e+000 -1.4617694e-001 -1.5943095e-001 -1.0115795e+000 -9.2832090e-001 -3.5907459e-001 -2.5689090e-001 -2.8293307e-001  1.0038600e-001 -6.6954923e-001 -1.6336502e-001 -8.8416992e-001  2.1750886e-001 -1.3328722e-001 -3.2761103e-002  1.3843870e-001  5.2649425e-001  2.1973282e-001 -5.9915906e-002 -7.4962274e-001  4.3633469e-001 -1.0747781e+000 -6.3429745e-001
 -1.0249914e+000 -5.7519182e-001 -1.5995405e+000 -3.7924688e-002  2.3443286e-002 -7.6733747e-001 -1.5408121e-001  1.3205630e-002 -3.1549786e-001 -2.6761691e-001  1.2238507e-001 -6.8892880e-002 -1.7927464e-001 -1.5210998e-001  4.7619288e-002  2.5980138e-001 -5.3836162e-002 -3.5359046e-001 -8.9465999e-001  2.4885743e-001  3.7611167e-002 -5.1845667e-001  1.1001437e+000  9.9167875e-001  4.8005709e-001  4.5819278e-001  2.0439354e-001  3.3007887e-001 -2.8266271e-001 -2.6868532e-001 -4.0869899e-001 -6.8737018e-002  8.1763819e-001 -4.0776403e-001  3.7117298e-002  2.7863083e-001  2.9304543e-001  3.8068465e-001  6.2658410e-001  2.3011673e-001  3.0929692e-001  5.6485107e-001  9.1526300e-001  8.1740671e-001  6.6250032e-002 -3.5008380e-001  1.9377061e-001 -6.0142417e-001 -2.7617572e-001 -6.3348736e-001  4.0180058e-001  6.4990296e-001 -1.8287428e-001  9.5888425e-003 -1.0598316e-002  1.7877332e-002 -6.3122778e-002 -7.4448476e-001 -8.8940564e-002  1.5900102e-001 -1.0652684e+000 -1.7200334e-001  8.1242323e-001  1.2521722e+000 -9.6197975e-003 -1.3762770e-001
  3.0995007e-001 -2.8961971e-001 -1.7428741e-001 -4.7934295e-001  1.5985733e-001  2.3770054e-001  1.8285964e-001  4.6412913e-001 -2.8537490e-002 -3.0903390e-001  5.1389099e-001 -1.0404226e-001 -2.0163806e-001 -4.4607657e-001  7.1831714e-001  4.4057719e-001 -6.9943537e-002 -4.9216833e-002 -5.8521089e-001  4.4197069e-001  1.6155788e-001 -2.8481978e-001  3.6016760e-001 -2.8131134e-001  1.4100587e-001  6.1144411e-003  6.4368642e-001  6.5791027e-001  2.9876608e-001  7.3467458e-001 -4.4566104e-001  8.3993320e-004  4.9333597e-001 -2.0255379e-001  2.5449649e-001 -5.1052032e-001  5.9144918e-001  8.9700677e-001  1.2169746e+000  3.0276489e-001  2.1965002e-001  2.3990029e-001 -1.4064839e-001  5.0833256e-001  8.6423470e-002  6.7989108e-002  5.1411590e-002 -2.3057158e-001 -1.9366463e-001 -1.9788830e-001  3.0972947e-001  4.1564393e-001 -3.2269380e-001 -2.1028052e-001 -1.6028586e-001 -4.8085293e-001 -2.0829293e-001  3.7092064e-002  2.1132910e-001 -1.7374985e-001 -7.8117040e-001 -4.6894600e-002 -7.9257627e-001  2.6681425e-001  3.0276100e-001  2.9623868e-001
 -8.7030726e-001 -4.7629868e-001 -9.3293367e-001 -4.2967233e-001 -4.2973659e-001  1.5568027e+000 -6.5946912e-002  9.3152007e-002 -4.4053563e-001 -7.7045250e-001  3.9582769e-001 -7.4096758e-001 -5.8193111e-001 -4.5773471e-002  4.4156299e-001  6.0993262e-001 -4.0056144e-001  4.6458441e-001  6.1244184e-002 -1.2691331e-001 -5.1142048e-002 -1.2833964e-001  7.5397351e-001 -8.1058456e-001 -4.0536835e-001 -4.9162673e-001 -1.1074132e-001  4.6481070e-001  2.3564399e-001  6.9958616e-001 -9.5749718e-001 -5.6882250e-001  5.4486548e-001 -5.2232816e-001 -9.0461097e-001 -9.2425883e-001  1.7499307e-001  1.6567957e-001  6.6278864e-002 -8.2219067e-001 -3.1561593e-001 -4.1776467e-001 -3.9197860e-001 -7.1507393e-001 -3.2723079e-001 -1.3502546e-001 -2.1151113e-001  3.7193934e-001  6.5481555e-001 -6.8596040e-001  7.2407771e-001  6.8343336e-001 -3.6244836e-001 -3.8443637e-001  4.2378382e-001  3.3870945e-002 -6.2738789e-001 -1.3926156e-001  9.0713185e-003 -7.4080432e-002  8.6706304e-001 -2.8930940e-001  1.7807092e-001 -4.8021657e-001 -4.0638980e-001  2.1209470e-001
 -4.3056508e-002  3.3528457e-001 -1.1599753e+000 -1.4090722e+000  1.9239672e-001  2.0098879e+000  1.8801649e-001  4.6425774e-001  2.3350282e-003 -5.5834465e-002  1.0084035e+000  2.0591891e-001  1.5350812e-001  5.7919312e-001  5.2063426e-001  2.0645773e-001  2.6050572e-001  7.5922079e-001  9.9622929e-001  2.7131254e-001  7.5133785e-003 -1.7193583e-001  5.5832350e-001 -1.1955353e-001  4.8466401e-002 -1.5121092e-001  3.6640626e-001  9.7105868e-001  9.2373292e-001  4.5793358e-001 -2.0545102e-001  7.5402467e-001  5.2170370e-001  7.8170187e-001  1.7537322e-001 -6.5112012e-001 -2.1637043e-001  1.1332213e+000  9.6628672e-001  7.6075779e-001 -1.9340101e-001 -2.6629232e-001 -4.9649401e-001  3.4058052e-001 -5.9158245e-001 -2.7138685e-001 -7.6507121e-001  2.7015084e-001  1.3851804e-001 -6.2205732e-001  2.4457746e-001 -3.2880501e-001  6.9564098e-001 -4.9505487e-001  5.6231324e-001  4.6053943e-001 -6.1893766e-001 -2.6104605e-001 -4.5254586e-001  7.7841811e-001  2.2949857e+000 -1.3649218e-001 -1.1640898e+000  5.3964850e-001  3.1658230e-001  3.3359824e-001
 -7.3275234e-001 -5.5188357e-001 -4.0202255e-001 -1.0202021e+000 -1.2159153e-001  5.6610313e-001 -1.1075795e-001 -1.2152027e-001 -3.0811747e-001 -1.5683051e-001  4.7269951e-001 -6.2996053e-001 -8.0609383e-001  1.2708099e-001 -4.4459158e-001 -4.8482997e-001  4.5762126e-001  1.1030717e+000  9.7070034e-001  1.7977165e-001 -2.9050122e-001  2.2529283e-001  6.5456205e-001 -2.0174312e-001 -3.2701839e-001 -1.8194747e-001 -2.7885799e-002  8.5790721e-002 -3.5220200e-001 -4.3098310e-001 -2.4471892e-001  6.1961786e-002 -3.2744690e-001  1.7376300e-001 -5.8442977e-002 -2.2002341e-001 -8.6601837e-001  1.2857277e-001  3.3317309e-001 -2.0235876e-001 -1.5463149e-001 -2.6434449e-001 -8.6063830e-001  1.0243182e+000 -3.8389659e-002 -1.2472680e+000  1.4111041e-004  5.7154988e-001  5.9910241e-001 -3.2768861e-001 -2.7172053e-001 -7.3384151e-001  7.8586301e-002 -1.1821523e-001 -3.7342581e-001  4.4539034e-001 -5.7649971e-001 -9.7143140e-002 -2.1161664e-001 -4.2048902e-001  1.3139763e+000 -3.1531556e-001 -4.9345946e-001 -4.3611004e-001 -5.0805051e-001  1.0243612e-001
  3.2668413e-001 -7.5151244e-001  4.9730791e-001 -5.4062995e-001  4.0291449e-002 -1.0827851e+000 -1.5646328e-001  8.4154490e-002 -1.7751381e-001  1.6939173e-001  3.3147837e-001 -2.2083423e-001 -8.8695058e-001 -7.4118842e-001 -1.2080551e+000 -1.0622539e+000 -1.5408433e-001  8.7240552e-001  3.7243011e-002  4.5557673e-001 -3.3435533e-001  1.9526199e-001  8.0602977e-001  1.6548658e-002 -4.9977020e-001  2.3619376e-001 -8.2802092e-001 -9.1962295e-001 -9.6612992e-001 -5.6919249e-001 -4.6349742e-001 -2.3182885e-001  2.2670435e-001  1.2792502e-002 -2.2264620e-001 -4.3401415e-001 -1.1087194e+000 -7.7205378e-001 -5.8781779e-001 -4.1344422e-001 -2.9092172e-001 -2.3628523e-001 -5.3116231e-001  8.7046896e-001 -1.5151901e-001 -5.5887378e-001  5.1148791e-001  4.8524630e-001  9.0657673e-001 -3.7655126e-001 -7.4894316e-001 -1.3261668e+000 -8.4618894e-001 -7.7133623e-001 -1.6449342e+000  6.5235764e-002 -2.4700777e-001 -5.7617235e-002 -2.0712430e-001 -3.8427893e-001 -1.1379847e+000  2.4467131e-001  1.9210652e-001 -2.9216117e-002  5.0600784e-001  4.8450112e-001
 -1.3664852e-002 -1.3606950e-001 -3.9784197e-001 -2.0550236e-001  5.3755213e-001 -1.6577987e+000  5.3922992e-002  2.7020241e-001 -3.5455279e-001  6.1766382e-001 -2.5234073e-001 -2.2287945e-001 -3.2615798e-001 -1.0058174e+000 -1.2776598e+000 -1.2263801e+000 -4.6236647e-002 -2.4489822e-001 -2.9733039e-001 -1.2892349e-001 -5.7491338e-001 -6.1931785e-002 -4.0467323e-001 -1.8026662e-001 -4.9244435e-001  1.3294694e-001 -6.4932570e-001 -1.7156226e-001 -3.3435912e-001 -6.5006189e-001  3.3773939e-001  5.1316094e-002  2.4996514e-001  2.4387105e-001  3.8503873e-001  5.0495546e-001 -2.7605922e-001 -5.1585028e-001 -4.0577799e-001 -3.7326278e-001  1.8217711e-002 -5.9300051e-001 -2.2369622e-001 -1.1351400e+000 -6.5927299e-002 -1.2994471e+000 -2.0793526e-002  4.3292803e-001  6.3013831e-001 -1.5993708e-001 -9.0863959e-001 -8.2318170e-001 -6.9764224e-001 -4.5155522e-001  5.6395756e-002 -7.9742667e-001  3.9418133e-001  1.3942523e-001  1.9467685e-001  1.2510989e-001 -1.9393538e+000  1.8294321e-001  8.0714068e-002 -7.0088197e-001  4.6234273e-001  2.4203773e-001
 -3.2178447e-002  5.4418428e-001 -5.9300320e-001  5.9723547e-002  2.9091678e-001 -1.4653975e+000  1.6251268e-001  6.0874302e-001 -1.1892126e-001  9.3717405e-001 -1.6898609e-001 -5.4518081e-001  2.4940933e-001 -8.4970427e-001 -6.4902594e-001 -3.6173876e-001  2.5749907e-002  3.8440580e-001 -1.2786442e-001  3.5234177e-001 -5.4733104e-001 -5.6414987e-002  6.0182583e-002 -5.6288624e-001 -2.1070065e-002 -5.6017030e-001 -1.2402180e-001 -5.7703479e-002 -1.8980383e-001 -6.3197310e-001  7.5016206e-001  3.5254589e-001 -5.5618636e-001  2.0611535e-001  5.4418347e-001  7.9644923e-001 -5.4844076e-001 -3.3122806e-001 -3.9864357e-001  1.3962536e-001  1.4794532e-002 -2.0313822e-001 -1.1089267e+000  1.0803566e-001 -5.8609364e-002 -1.0415478e+000  9.8834656e-001  7.1661479e-001  4.7817992e-001  2.3901851e-001 -4.4911778e-001 -3.5719141e-001 -3.3659874e-001 -2.0476319e-001  5.7523518e-001 -1.2234993e-001  9.6876772e-001  1.5574055e-001  9.6127379e-001  3.0443870e-001 -6.4524706e-001  1.6645907e-001  8.3467672e-001 -1.2150018e+000  3.2944242e-001  1.4962245e+000
 -8.9223408e-001  1.6764202e-001 -5.1270781e-001  1.0559160e-001 -6.2529995e-001 -1.0810293e+000 -4.7564169e-001 -3.5628442e-001 -3.4766817e-001 -1.4546082e-001 -1.7182390e-002 -8.0881344e-001 -4.6378237e-001 -5.3870937e-001 -3.3977346e-001 -1.6493916e-001 -1.0582141e-001 -3.2893054e-001 -7.5879478e-001 -4.9707855e-001 -4.7467041e-001 -6.2418452e-001 -2.8153701e-001 -3.7600589e-001 -2.4326355e-001 -1.7810742e-002  4.4871628e-001  2.1431056e-001 -1.7183903e-001 -7.2741575e-001 -2.8141469e-001 -3.0624687e-001 -4.2802561e-001 -4.5754326e-001  2.6244521e-001  5.8234109e-001 -9.6004532e-001 -4.5605144e-001  7.4782425e-001  3.4435903e-001 -9.9059282e-002 -1.5637618e-001 -4.1144389e-001 -1.1286818e+000 -3.9914355e-001 -9.0392715e-001  2.8560397e-001  2.4713784e-001 -7.9197931e-002  2.2113912e-002 -1.7805608e-001 -4.1686387e-001 -7.4254397e-001 -3.8906230e-001  5.3747142e-001  1.4896442e-001  4.7206147e-001 -1.5017138e-001 -5.9894078e-002 -1.4650545e-002 -2.1460126e-001 -8.0706329e-002  1.2559433e+000 -7.6346820e-001  3.0804483e-001  1.5810589e-001
  2.3827831e-001  2.1423445e-001  2.5919554e-001  4.6750823e-001 -1.9072905e-002  1.1112747e-001 -1.0493814e-001 -7.6019487e-002 -9.5186405e-002  1.2325874e-001 -1.9538905e-001 -1.1495627e+000  2.1705793e-001 -2.2516681e-001 -2.6157390e-001 -2.1874798e-001 -6.0094588e-001 -7.5480705e-001 -6.1180204e-001 -3.2461211e-001 -1.5084632e+000 -8.1667615e-001 -4.9357633e-001  8.4356523e-001 -9.8626494e-002  2.7854478e-001 -4.3185055e-003  2.5561133e-001  2.1211277e-002 -2.7964316e-001  4.4827161e-001  5.1517324e-001 -5.3765867e-001 -2.8534566e-001  7.1338504e-001  1.1764660e+000 -3.0479775e-002  3.3453305e-001  4.5070144e-001  2.2027914e-001  6.4052191e-001  5.1623038e-002  8.5254419e-001 -7.3048814e-001 -6.9254401e-002 -1.4323480e+000 -1.6452746e-001  1.5117164e-002 -9.5857200e-001  1.4967895e-001 -1.6361301e-001 -1.1617896e-001 -4.4181241e-001 -4.2407602e-001 -5.3592799e-001  2.9955274e-001  8.4246370e-001 -1.7311486e-001 -8.3901702e-003  6.4979257e-002 -8.0390486e-001 -3.2746405e-001  7.0146398e-001  3.1182374e-001 -3.4481409e-001  6.7887688e-002
  3.4125042e-001  5.5960845e-001 -7.5875807e-001  1.9217981e+000  2.9203327e-001  5.3325458e-002  3.5581108e-001 -1.6523956e-001  9.7063380e-002 -1.4384246e-001  1.3661244e-001  4.3314348e-001  9.1808779e-002  5.0809766e-001  5.7350886e-001  9.0644024e-001 -7.3564424e-001 -4.7581800e-001  6.3636275e-001 -5.2526748e-001 -1.0739073e+000 -4.1240995e-001  1.6311620e-001 -7.4146486e-001 -1.8858183e-002 -3.7023476e-001  1.7419768e-001  2.9644331e-001  2.1244720e-001 -5.0254196e-002  4.0518937e-001 -5.4662335e-001  5.4213194e-001  7.9161212e-001 -2.4619848e-002  6.3626727e-001  4.0495781e-002  4.0249790e-001 -2.8258051e-001 -5.2051309e-002  1.7041180e-002  3.2087382e-001 -8.1463666e-001  4.0945440e-001 -4.0777531e-001 -8.3678532e-001 -6.5641129e-001  1.6408166e-001  1.3077905e-002 -1.0149149e-001  7.3298845e-001  9.2473673e-001  5.8048274e-001  1.4914060e-001 -3.2772120e-001  5.7838320e-001  4.9224392e-001  1.7064830e-002  2.8321813e-001  8.1136764e-002 -2.1490741e-001  1.1779413e-001  2.8068609e+000 -4.8713334e-001 -1.3766304e-001  4.1407988e-001
  1.3931031e-001  1.5960163e-001  1.6141902e-001  6.6780889e-001  1.5755500e-001  7.9939736e-001 -1.0739161e-001  3.1238047e-001  3.2923722e-001 -1.0279472e-001  6.2450347e-001  2.8809457e-002  8.5879841e-002  2.3438761e-001  6.5475949e-001  4.0566813e-001 -7.3785815e-002 -1.9266503e-001  1.0890270e+000 -7.2148014e-002 -4.6335168e-001  1.9751854e-001  5.4646569e-001 -1.7002002e+000  3.1775323e-001 -2.6404428e-001  5.8963740e-001  7.6675293e-001  1.1823406e+000 -1.0352365e-001  7.5110942e-001  1.6467900e-001  4.6214976e-001  1.0091234e+000  5.1255138e-001  1.0558280e+000 -3.8453499e-002  1.1080661e+000  3.3396700e-001  5.7018449e-001  3.3939562e-001  7.0757599e-001 -6.8239720e-001  4.7826562e-001 -2.9097155e-001  1.6231977e-001  5.4761942e-001  1.1078322e+000  6.7666699e-001  7.2757276e-001  5.2479709e-001  9.5864424e-001  6.2181120e-001  4.2628800e-001 -7.3427649e-003  6.9537815e-001  5.2687599e-001  3.3339918e-001  7.4790987e-001  6.8237600e-002  9.2932528e-001  2.1564919e-001  2.8120886e+000  1.9472204e-001  7.1653339e-001 -7.6141625e-002
  1.3465055e+000  2.1980998e-001  6.8578694e-001 -2.8737178e-001  3.8025021e-001 -9.4226491e-002  5.4702381e-001  6.5245681e-001  2.0668613e-001  3.2046673e-002  5.0043520e-001  5.5076840e-001  4.6689126e-001 -9.8476340e-003  2.1861452e-001  2.7197430e-001  3.2074181e-001  1.0167467e-001  3.4837946e-002 -2.8427906e-002 -3.2198378e-001 -2.3667736e-002  1.1863944e-001 -4.3004539e-001  2.7648532e-001 -2.5145557e-001  8.1546002e-001  1.2861804e+000  1.4012418e+000  9.5486031e-001  3.4092551e-001  4.4879916e-001  4.7538582e-001  8.5843205e-001  9.7642286e-001  5.0520574e-001  1.1737989e+000  1.6926779e+000  1.4288691e+000  1.1259499e+000  4.0247996e-001  5.3769873e-001 -7.6117707e-001  5.6717569e-001 -1.3958446e-001  4.0049160e-001  2.9216417e-001  9.2612285e-001  2.6612636e-001  5.2135636e-001  2.8077616e-001  2.8327096e-001  3.4320894e-001  3.1777686e-001  1.9403740e-001  4.9024588e-001  6.3873255e-001  3.2587947e-001  9.4970443e-001  8.1960863e-001  1.2492995e-001  8.7166389e-001  6.6758366e-001  1.1213220e+000  8.0329246e-001  6.5280643e-001
 -2.0734810e-001 -5.3815968e-002 -7.7202798e-001 -6.2436893e-002  1.5759158e-001  1.5093268e-001  7.0502339e-001 -3.2358684e-002  2.0760391e-001 -1.2982610e-001  3.6208198e-001  8.3902182e-001  4.0971466e-001  7.7112118e-002  3.1430459e-001  3.9719179e-001  8.8627950e-002  9.9550823e-001  4.7607824e-001  2.7438208e-001 -3.4758751e-001  1.6649186e-001  2.6946939e-001  1.9536018e-001  3.8193779e-001  5.7964811e-001  7.1586848e-001  9.8258513e-001  9.9638700e-001  7.0061160e-001  3.0434264e-001 -8.6561334e-003  6.9771416e-001  5.9687448e-001  2.7348834e-001  1.1717333e+000  2.9896082e-001  1.2246207e+000  1.6107040e+000  6.4434418e-001  9.3296545e-001  2.4647423e-001  5.0212526e-001  1.9905562e-001  4.0058342e-001 -5.3037041e-001 -2.7210564e-001  9.5457393e-001  1.0063045e+000  4.5331783e-001  2.8042258e-001 -4.4891810e-001  7.2535567e-002 -8.4057465e-002  1.0575055e+000  3.7780893e-001  7.4434549e-001  2.3424418e-001  1.8724490e-001  1.1113034e+000 -3.4777895e-001  1.0790345e-001  8.2651926e-001  1.1262440e+000 -4.6185889e-002  8.5520021e-001
  2.6130851e-001 -1.0071729e+000  3.6628671e-001 -6.0848843e-001 -4.2053547e-001 -8.6084039e-001 -5.1967293e-001 -7.0483601e-001 -3.1110670e-001 -4.4924950e-001 -4.4225346e-001  6.7559356e-001 -1.8072892e-001 -3.6171945e-001 -1.3944275e-001 -2.4914591e-001  1.4178766e-001 -6.3285440e-001 -1.1053538e+000 -6.8573111e-001 -4.5783588e-001  6.4346105e-002 -2.8761811e-001 -4.6144858e-001 -1.6832983e-001  4.5526445e-002 -9.8301741e-001 -9.4299750e-001 -9.3330516e-001 -6.7534685e-002 -7.3277517e-001 -6.9299296e-001 -7.7504692e-001 -3.3827291e-001  1.9104612e-001 -4.8634456e-001 -2.9011899e-001 -6.0357308e-001 -9.8300299e-001 -9.0712810e-001 -1.4547996e-001  1.2309979e-001 -1.6594761e-001 -6.9212438e-001 -4.6701921e-001 -3.2780068e-001 -2.2496126e-001 -6.2604286e-001  5.8134231e-002  5.5596424e-001 -4.7894926e-001 -6.2822662e-001 -1.1424206e-004 -5.3947329e-002 -5.4182486e-001 -2.6054749e-001  2.8700834e-001  1.0464813e-001 -6.3131656e-002  1.7555767e-001 -7.4622606e-001  1.7574266e-001  6.7761958e-002  6.7825695e-001  6.7098193e-003 -4.9154912e-001
 -1.0616704e+000 -9.7602823e-001 -7.1358877e-001 -2.3440013e-001 -2.6107206e-001  5.2973306e-001 -3.2116269e-002 -5.6793018e-001  4.3330630e-002 -3.1787046e-001 -1.1107264e-001  3.6087254e-001  2.7740498e-001  2.4282370e-001 -1.1389788e-001  3.7793454e-002  4.1958876e-001  8.3708408e-001 -2.8768922e-001 -2.9769150e-001 -1.7934635e-001 -7.2977251e-001 -4.9332124e-001 -1.7593057e+000 -2.4604144e-001 -1.1293796e+000 -2.3690205e-001 -6.6155825e-001 -1.6186161e-001 -2.8268560e-001 -9.6162794e-001 -8.0742903e-001 -1.3959877e+000 -1.3245840e+000 -1.1319890e+000 -1.3309934e+000 -2.4213693e-001 -8.4099429e-001 -8.6765485e-001 -5.6016039e-001 -4.7424052e-001 -4.3349605e-001 -1.2355336e+000 -1.0543457e+000 -6.5985715e-001 -3.2582602e-001 -5.0783201e-001 -3.3751061e-001  4.1811684e-001 -3.4952454e-002 -4.4178842e-001 -3.2807118e-001 -4.9192255e-002  1.9231914e-001 -4.5369611e-001 -2.0897927e-001 -9.2282223e-001  7.3345260e-002 -1.1357288e+000 -3.9913606e-002  3.5149558e-001 -2.0906478e-001  1.1416919e-001  1.0027145e+000 -1.3332017e+000 -5.1143807e-001
 -1.1469291e+000 -8.6701450e-001  9.5416784e-001 -8.1136121e-001 -6.5490414e-002 -6.1299145e-002  9.6618872e-002  3.5937685e-002 -4.6390404e-001 -1.4782043e-001  2.6700410e-002  1.2068260e+000  1.5205350e-001  1.4575973e-002 -1.6520680e-001 -2.8657653e-001 -3.5465646e-001  7.5371472e-001  3.8299319e-001 -6.1213517e-001 -6.3782075e-001 -9.5656721e-001 -8.0435040e-001 -1.7821029e+000 -2.4257071e-001 -6.3114274e-001 -2.8345091e-001 -2.0383444e-001 -4.4454859e-001 -1.6593709e-001 -9.2252285e-001 -6.2510835e-001 -1.1697242e+000 -1.4819420e+000 -9.7049735e-001 -1.3800387e+000 -1.1150091e+000 -5.4760666e-001  5.8243541e-001 -4.7841246e-001 -6.6497566e-001 -3.3794104e-001 -1.1496521e+000 -1.3826047e+000 -6.3310178e-001 -4.0391443e-001 -6.7760144e-001  1.6481415e-001  4.9698261e-001  2.3749912e-002 -5.2223189e-001 -5.8179956e-001  2.7667504e-001  7.2028241e-001  1.1649754e+000 -5.0398372e-001 -5.5636952e-001  2.5849623e-001 -7.4581658e-001 -5.2796272e-001 -1.0181353e+000 -5.8073011e-001 -8.1686374e-001 -2.6045277e-001 -2.2186014e-001 -3.1386592e-001
 -2.5529291e-001  3.8810990e-001  4.2589567e-001 -2.3866641e-001 -3.4209944e-001 -1.0915739e+000  2.6502512e-001  3.9587014e-001  5.5851811e-001  2.2203983e-002 -3.2192369e-001  7.9011677e-001  8.2521061e-001  1.9682099e-001  1.0593050e-001 -4.3770503e-001  3.1718800e-001  9.6751566e-001 -6.7301331e-002 -1.8488557e-001 -4.0704731e-001 -5.1441016e-001 -1.1242428e+000 -5.3493376e-001  1.1936255e-001 -3.3472562e-001 -1.3010078e-001 -7.1742752e-002 -1.2093994e-001 -6.1184155e-001 -7.7903759e-001 -1.6065278e-001 -1.0402711e+000 -7.7505983e-001 -4.3220214e-001 -5.7278569e-001 -6.8760916e-001 -1.2264769e+000 -1.2600921e-001 -3.1547967e-001 -3.3909410e-001  3.2750991e-002 -7.6811612e-001  1.8224682e-001  5.6363927e-002  4.4999858e-001  1.8961060e-002  5.8610905e-001  5.6517042e-001  6.2434528e-001 -2.6607663e-001 -1.8935940e-001  3.2536113e-001  4.6304260e-001  4.8075630e-001  2.4691215e-001 -4.7005266e-001  7.2698268e-001 -2.8100601e-001 -3.6364202e-001 -7.2400297e-001 -5.8175600e-002  1.3331265e-001 -1.3346818e+000 -1.7178433e-001 -6.0823918e-001
 -8.3894589e-001 -2.7247630e-001 -7.9600395e-001 -5.9801695e-001  2.5653877e-001  1.3815626e+000  7.8394388e-001  3.1017363e-001  2.6647908e-001  4.8748231e-001  7.3462237e-001  5.8579297e-001  9.0679028e-001  7.0949798e-001  7.6948286e-001  1.1405162e-001 -1.4616552e-001  1.3380660e+000  1.8156712e-001 -4.7167519e-001 -3.6753954e-001 -9.4100537e-001  1.0186466e+000  1.1308560e+000  5.7349893e-001  4.2799386e-001  5.5986018e-001  6.6113214e-001  5.2858318e-001 -4.6363884e-001  1.1198286e-001  7.6986309e-001  8.2364724e-001 -1.7856018e-001  5.9983849e-001  3.5863915e-001 -1.5988525e-001 -2.2735742e-001  1.3813107e-001  1.1063036e-001  1.3992928e-001  3.5100145e-001  7.3439545e-001  7.3020448e-001  1.6726699e-002 -6.2543524e-002 -1.0190806e-001  9.9048782e-001  8.6343201e-001  1.6910076e-001  4.2894919e-001  2.0612646e-001  6.3194827e-001  6.3760768e-001  2.5618079e-001  4.6874143e-001  3.8726416e-001  1.7277175e-001  1.4953800e-002  1.0093586e-001  6.3448593e-001  2.8417270e-001  5.5581982e-001  7.1163397e-001  1.6631923e-001  1.3121753e+000
  2.7012611e-001 -5.3127364e-001 -4.2719063e-001 -7.7336881e-001 -1.9010902e-001  1.5509113e+000  1.0922589e+000 -3.6088574e-001 -3.2566882e-001 -2.6200586e-001  1.2421484e+000  5.0348861e-001  4.3130137e-001  6.0902435e-001  1.2535804e+000  5.9961872e-001 -7.1390712e-001  8.0742352e-001  1.3603195e+000  6.1292395e-001 -2.5729446e-001 -1.3177600e-001  1.4492284e+000 -3.1115679e-001  2.7140170e-001  2.2225931e-001  4.6489386e-001  4.3864694e-001  4.3987959e-001  1.4418373e-001 -6.3022320e-002  1.4355087e-001  5.6998089e-001  3.0437667e-001  2.4289548e-001  4.0550554e-001 -1.5941312e-001  3.3286362e-001  5.9828852e-001 -1.2847152e-001  4.3247752e-002  3.8696133e-001  2.1158758e-001  1.2160889e+000  1.3879839e-001 -3.6930604e-001  4.6114101e-001  8.1752221e-001  1.1580193e+000  1.7464062e-001  8.2118039e-001  9.7390336e-001  1.2114396e+000  7.8375037e-001 -4.3196560e-001  1.3014963e+000 -2.3272060e-001  6.5704355e-001  6.2085112e-002  7.8582204e-001  2.4575447e+000  2.3275754e-001  5.3552568e-001 -3.5564615e-001 -5.0482356e-002 -3.4777833e-001
  1.6051514e+000  1.1929534e-001  4.1841572e-001  2.5373161e-001  3.8101294e-001  9.2709106e-001  7.1599928e-001  2.8285533e-001  6.7783621e-001  2.5517231e-001  4.2932878e-001 -6.3055337e-001  2.8807872e-001  5.8483289e-001  6.7348241e-001  4.0519132e-002  8.4992971e-001  2.2291070e-002  6.0532864e-001  1.9108274e-001  2.4905184e-001  1.4080547e-002  6.4673592e-001  1.9353090e-001 -1.0047886e-001  6.1543944e-001 -2.8501130e-002 -3.3111116e-001 -7.8458156e-002 -7.3416476e-001  3.0246951e-002  2.5638688e-001 -2.1936657e-001 -2.2670343e-001  9.0423203e-002  2.1573209e-002 -9.1095528e-002  2.3745083e-001 -5.8942813e-001 -1.5265671e-001  6.7946010e-001  1.3061257e-001  2.9189000e-001  3.4398329e-001  3.2641269e-001  1.8219320e-002  1.1800079e-002 -3.8872201e-001 -3.2742251e-001  4.8089886e-001  2.1100360e-001  9.6922719e-001  6.5313912e-001  5.1026907e-001 -1.7957569e-001  1.0660530e+000  2.5087592e-001  1.8487077e-001  1.4567430e-001  5.6013320e-001  1.1686722e+000  4.2166622e-001  7.3321390e-001 -2.4342133e-001 -3.6579338e-001 -9.7568442e-002
  1.0106627e+000  6.5303284e-001  1.0043144e+000 -2.3790737e-001  4.5818370e-001  3.2773896e-001  3.6905561e-002 -5.9863663e-003 -7.1024491e-002  3.3804296e-001 -4.9187121e-001 -8.7640456e-001 -6.1055774e-002  6.0993132e-001  2.6264030e-001  5.9886382e-002  2.8772870e-001 -6.7044359e-001 -4.5052080e-001 -4.2096374e-001 -1.6892882e-002 -1.3177811e-001 -6.6286409e-001  1.2655586e+000 -1.3488662e-001  7.7039958e-001 -8.9234538e-001 -1.0637470e+000 -6.1802716e-001 -8.8298944e-002  7.0071618e-001  2.1629082e-002  2.9280688e-001 -1.9009179e-001 -1.0379014e-001  6.7013108e-001 -1.7882876e-001 -4.9637795e-001 -1.2095075e+000 -7.2188869e-001  8.3017838e-001  8.1171527e-002  5.1258685e-001 -6.7932611e-001  1.2045637e-001  7.8607409e-001 -2.3608917e-001 -5.9863311e-001  6.7256930e-002  4.7564729e-001  4.4045710e-002  4.3572676e-001  3.1228440e-001  6.6061856e-001  5.8573112e-001 -2.8045112e-001  1.5042843e-001  1.7487312e-001  4.5357073e-002  9.6162520e-001  7.0151803e-001  2.6134388e-001  6.4659976e-001  4.1804857e-001  6.7629016e-002  2.5210666e-001
 -5.9704744e-001 -2.1102901e-002  2.0782108e-001 -4.4369739e-001 -1.8739197e-001 -1.6287195e-001 -2.2098804e-001 -7.6699791e-001 -3.8511973e-001 -6.6642043e-001 -1.2684980e+000  5.9540048e-001  1.0593068e-001  4.0173019e-001  2.8721796e-001  5.4916813e-001  2.0278727e-001 -5.3287391e-001  6.0133720e-002 -2.7870125e-002  6.1667612e-001 -1.2068925e+000 -3.3355908e-001 -4.7515390e-001 -1.1585117e-001 -3.7240977e-001  2.4370038e-001  9.0479120e-001  7.1669021e-001  2.6190137e-001  2.4063552e-001 -2.0191355e-001 -5.5052729e-001 -3.9167582e-001 -4.3072665e-001  8.2860823e-002  5.2446689e-001 -2.4811059e-001  5.2755713e-001  5.8822956e-001 -1.2917474e-001  1.7382212e-001 -6.7175054e-001  1.8556567e-001 -2.2391881e-001  9.8120182e-001  9.2299993e-001  5.1153763e-001  4.1453962e-002  2.2191557e-001  2.5548083e-001  2.3232914e-001  6.8324490e-001  3.4496510e-001 -1.9614573e-002 -8.3807656e-001 -2.4572851e-001 -5.1348369e-001 -2.6725291e-001  4.4972554e-002 -5.8925123e-001  8.1059997e-002  8.0273748e-001 -4.8543146e-001  5.6891240e-002 -3.2184775e-001
  3.7648674e-001 -4.5396503e-004  1.5727064e+000 -1.0067221e-001  5.3534482e-001 -6.9031677e-001  2.9542633e-001 -2.9562563e-001 -2.5539822e-001  2.5553467e-001 -9.7595819e-001 -1.5530552e+000 -2.5078488e-001 -1.1956760e-001 -4.8606382e-001 -1.1427029e-001  2.2108236e-002 -3.9221029e-001 -5.4957898e-001  3.5702092e-001  5.7405974e-001 -3.2269920e-001 -9.9590968e-001 -4.9562491e-001 -4.0845247e-001  2.5081968e-002  5.0446407e-001  2.6908373e-001  2.2443383e-001  3.1477414e-001 -3.3933183e-002 -1.8101131e-001 -6.8658656e-001 -7.4659631e-001 -8.4485023e-001 -4.6993467e-001  1.0883559e-001  5.1852964e-002  2.8602183e-001  8.8709823e-001 -3.6927177e-001 -1.9751701e-001 -2.0180738e-001 -1.3904346e+000  1.6062946e-001  5.4019648e-001  6.7178190e-003 -9.3956159e-001 -6.2782187e-001  3.0178971e-002 -2.6568025e-001  2.9250771e-002  1.0949291e-001 -1.4964979e-001 -2.8298406e-001 -4.3444739e-001 -3.0680529e-001 -3.4112062e-001 -2.2855671e-001  7.5165931e-001 -1.2461018e-001  4.6292833e-001 -1.3755020e-001  6.5890663e-002 -5.8720405e-001 -3.4488731e-001
  4.4378454e-001  7.7553736e-001  3.8570628e-001  7.3618405e-001  1.1721159e+000 -1.0128811e+000  6.0800535e-001  6.3203228e-001  3.2545252e-001  9.4979870e-001 -5.5788372e-001 -2.6831530e-001  4.3020142e-002  8.1964019e-002 -1.1290537e-001 -3.8324369e-001  1.0009775e-001 -4.5056598e-001 -3.9032804e-001 -2.3998950e-002  5.6246783e-001  1.5932992e-001 -1.8210106e-001 -3.8906788e-001 -1.6517654e-001  1.4778764e-001  6.3663482e-001  1.0317886e+000  1.2486625e+000  8.6703390e-002 -3.6726349e-001 -5.9250457e-002 -5.0498366e-001 -6.6736234e-001 -2.6864982e-001 -4.7784050e-001 -9.0033873e-002  6.3249016e-001  1.0755880e+000  4.4235607e-001  3.2886414e-002 -3.5135620e-001  1.5998379e-001 -2.2375956e-001 -1.2161493e-001  4.3212159e-001 -5.8100114e-001 -7.0673916e-001 -6.2910301e-001  2.5810875e-001 -4.6705172e-001 -3.0291201e-001 -4.5788476e-002 -3.9271122e-001 -1.2019456e+000 -5.8460051e-001  2.4206244e-001 -1.7437350e-003 -1.4439737e-001  7.2363646e-001 -1.9136842e-001  6.6082689e-001  3.7997150e-001 -1.1905221e+000 -2.8567584e-001 -4.6619882e-001
  1.5177810e+000  5.4981919e-001  1.2153455e+000  8.6194581e-001  3.4491196e-001 -4.4664289e-002  8.1605160e-001  6.6586142e-001 -3.1020419e-001  3.1847356e-001  9.5972690e-002  5.8302180e-002 -2.0610973e-001 -4.9193626e-001  3.7118909e-001  3.8526672e-002  3.3921314e-001 -5.4662711e-001  2.8164924e-001  5.1127301e-001  3.1063127e-001  5.5240051e-001  8.1993637e-001  1.2386778e+000  7.3929229e-001  1.8345643e-001  1.5277043e+000  1.1766902e+000  1.3160230e+000  4.2878992e-001  5.7483337e-001  3.5324375e-001  4.7614806e-001 -4.8998159e-002  2.1545971e-001  5.0371937e-001  4.2633539e-001  1.0822591e+000  8.0531553e-001  1.2863270e+000  2.2592721e-001  4.5632583e-001  1.1614037e+000  5.1289187e-002  1.2259286e-001  1.1106829e+000 -3.8451199e-001 -1.5304243e-001 -3.2214667e-001  8.1245757e-002  3.3903163e-001  9.5448480e-002 -3.4848235e-001 -7.4563182e-001 -1.6782168e+000 -4.6437496e-001 -2.3570631e-001 -1.1800532e-001 -7.3327587e-002  2.3127806e-001 -6.0210527e-001 -3.8200573e-001 -1.7637771e-001  3.2714110e-002  8.2583288e-001  1.7218020e-001
  9.2782069e-001 -2.5456388e-001  5.8681169e-001  5.0133866e-001 -2.1952867e-001  1.1112792e+000  6.5473283e-001 -9.9669578e-002  5.7322116e-003  7.0825881e-001  1.6261304e-001 -1.4067271e-001 -1.1110594e-001  4.4232586e-002 -3.0260309e-001  1.6073389e-001  9.1387771e-001 -2.1920941e-001  4.1339808e-001  1.0642534e+000  1.1963940e+000  4.5931257e-001  8.3323590e-001  1.0204341e+000  2.1921455e-001  6.6986194e-001  7.4381702e-001  4.0916864e-001  9.8708711e-001  1.1360347e-002  8.2047692e-001  4.8513724e-001  9.4178692e-001  1.0899681e+000  2.8069335e-001  3.2063289e-001  1.6259371e-001  1.2735186e+000  7.3623401e-002  4.5948234e-001  1.5509891e-001  2.5414454e-002  5.6472471e-001  4.6895623e-001  3.6528851e-001  9.8007236e-001  3.1272592e-001  2.3287290e-001 -3.7562170e-001 -4.0077459e-001  2.6402819e-001 -5.0512211e-001 -9.0431931e-002 -2.2352260e-001 -7.8713763e-001  1.8001082e-002  1.3061954e-001 -4.9519079e-001 -6.6457954e-001  1.7396538e-001  1.2077949e-001 -5.9775880e-001 -2.6912974e-001  1.3979483e+000 -2.4714486e-001 -5.4129237e-002
 -3.8373372e-001 -2.7956213e-001  6.7586267e-001  3.2239355e-002 -3.9715318e-001 -1.5156640e-001 -2.7568535e-001 -9.5254730e-001 -4.9719880e-001  3.5377775e-002 -7.4913661e-001 -1.1668305e+000 -6.2812098e-002 -5.2987693e-002 -6.0924343e-001 -2.6049552e-003  1.4010271e-001 -9.1278733e-001 -4.1207365e-001 -1.5509842e-001  1.1659088e+000 -4.7926596e-001 -4.7713757e-001  9.0812470e-001 -3.0325079e-001  1.3767613e-001 -3.8605401e-001 -9.4370752e-001 -6.9925281e-001 -7.8614014e-001 -5.8347668e-001 -9.1877270e-001 -7.8122478e-001 -2.3817149e-001 -9.7921053e-001 -8.5372227e-001 -5.0472599e-001 -3.5505258e-001 -1.2303568e+000  2.8166742e-003  1.6403874e-001 -3.0344672e-001  5.3924309e-001 -1.9367344e-001  4.0560085e-002  9.1595454e-001  5.3238219e-002 -5.8228072e-001 -5.6028394e-001  2.7446722e-002 -1.9113069e-001 -7.3403350e-001 -3.3044264e-001 -2.2032851e-001  3.3086314e-001 -1.1745545e+000 -3.9405444e-001 -2.5989070e-001 -8.4262564e-001 -2.6450228e-001 -3.4678527e-001 -5.9247230e-001 -2.3893693e+000 -3.6200760e-001  2.6861292e-001 -7.3108525e-001
  8.1364732e-001  1.5517927e-003  5.0762818e-001  9.3594993e-001 -9.1503032e-002 -7.6276467e-001 -7.1228520e-001 -8.1715012e-001  3.1717420e-001 -2.1131296e-001 -3.0990359e-001 -8.9938742e-001 -4.6691997e-001 -3.9795024e-001 -5.9435566e-001 -4.2780145e-001  1.3446581e-001  4.5566238e-001  6.1938983e-001  8.2403751e-001  1.3589670e+000  1.1413268e-001 -5.8283489e-001  1.1528104e+000  3.8449709e-001 -9.7026648e-002 -1.0137231e+000 -1.9204492e+000 -1.0069476e+000 -1.9701335e-001 -5.4816269e-001 -4.7075231e-001  3.4677107e-001 -2.6110888e-001 -2.7965145e-001 -3.9082606e-001 -2.6339943e-001 -8.5225775e-001 -1.5757612e+000 -9.0264298e-001  2.5777616e-001  6.0571448e-001  1.4563740e-001  1.1072778e+000  6.8503850e-001  2.2087735e+000  1.1365163e+000  5.5985736e-001  3.4791933e-001  7.0590728e-001 -3.5280275e-001 -1.2191616e+000 -5.1008899e-001 -2.8256076e-001 -2.7534970e-001 -4.9048643e-001 -2.6751585e-001 -2.0035636e-001 -3.5363454e-001 -5.5465415e-001 -1.2446242e-001 -2.2780038e-001 -7.4430091e-001  4.7815575e-001 -1.2919073e-002  5.5686191e-001
  3.2627705e-001 -1.9154411e-001 -1.5255844e-001  4.7920603e-001 -1.8738215e-001 -7.9990954e-002 -4.1650596e-001 -4.7151061e-001 -4.4081878e-001 -9.4324683e-001 -3.9543392e-002 -2.2056244e-001 -7.6586066e-001  3.9646988e-001 -9.7812668e-002 -3.9303674e-001 -5.5767773e-001 -1.6397593e-001  8.1026010e-001  5.8612737e-001 -2.2153198e-002  1.0827911e-001  1.2106018e-001  3.5498921e-001 -6.0310895e-002  2.0282201e-001 -1.6502330e-002  2.8860484e-001 -4.1803838e-001 -7.9036145e-001 -5.2883181e-001 -1.9248730e-001 -1.0064941e+000 -8.0400176e-001  1.3370146e-001  9.9426179e-002 -5.5401083e-001 -4.5603606e-001 -2.4097395e-001  4.1173728e-001  7.9633264e-002  3.5881026e-001  2.2241530e-001 -1.4653824e-002  4.4104333e-001  8.4775214e-001  1.2134094e+000  1.3263355e+000  2.9023640e-002  4.5653077e-001 -2.9069187e-001 -4.3955922e-001 -1.5197476e-002 -5.6878069e-001 -7.9514719e-001 -1.5176562e-001 -2.7084050e-001 -1.8731346e-001 -6.5543128e-001 -3.4356346e-001 -3.9261791e-001 -5.6293463e-001  5.7873177e-001  4.9504476e-001 -7.3985635e-001  2.9055522e-002
  5.9881768e-001 -4.2745805e-001  1.8547897e-001 -3.7728420e-001 -1.3147130e-001  2.6794882e-001 -7.2773667e-001 -5.6594824e-001 -1.9190245e-001 -5.3802706e-001 -3.0734781e-001 -3.0720758e-001 -8.5598852e-001 -8.9436459e-002 -4.8901330e-001 -2.0025328e-001 -4.3368078e-001  8.8673631e-002  7.2948351e-001  7.8831068e-002  6.0955165e-001  3.3119034e-001 -6.1533894e-001  8.6923505e-001 -2.0374340e-001 -1.4575169e-001 -6.9886068e-001 -9.8648225e-001  3.0243745e-002 -6.4861844e-002 -1.9481529e-001 -2.3520608e-001 -9.7544062e-003  2.5264731e-001  1.1887992e-001  3.0449242e-001 -4.5167716e-001 -1.0402997e+000 -8.6767945e-001 -9.1554826e-001 -1.0458520e-001  1.7680854e-001  8.8747707e-001 -3.4589869e-001  8.5174160e-001  7.0405995e-001  6.1779409e-001  1.6768446e+000  6.5791469e-001  1.6203542e-001 -4.9131397e-001 -2.0203533e-001 -2.0138614e-001 -9.2416148e-001 -1.4114692e+000 -3.1580866e-001 -4.3346693e-001  2.4084986e-002 -8.3739190e-001 -7.4326751e-001  3.3004119e-001 -6.2911366e-001  4.0417836e-001 -1.6731491e-001 -4.3521849e-001 -9.2190194e-002
  1.0908420e+000 -7.2262874e-002 -2.8279015e-001  1.2771744e+000  1.3568961e-001 -2.7479682e-001 -7.8158068e-001 -4.4322513e-001  1.0275539e-001  1.0654314e-001 -1.7344144e-001  2.6741990e-001 -3.7074323e-001  3.1571374e-001 -2.5994170e-001 -1.0304046e-001 -1.0479543e-001  4.3108696e-001  1.0890910e+000  5.8964614e-001  9.0663193e-001  3.6118302e-001 -3.5904710e-001  1.3951026e+000 -2.8226561e-002  1.9137915e-001 -7.3458985e-001 -5.6535603e-001 -4.1207613e-001 -3.1872050e-001  1.1618451e-001 -8.8381292e-002  3.7046665e-001 -2.4573486e-001 -2.1016841e-002 -9.3374481e-002  2.4860357e-002 -8.1366235e-001 -4.8137300e-001 -3.3267185e-001 -1.3399046e-001  4.6502412e-001  6.6580501e-001 -1.3558289e-001  7.4450245e-001  1.0438803e+000  1.1871029e+000  1.1176807e+000  7.1918847e-001  5.4530537e-001  2.8295954e-001  3.1262352e-001 -3.0198907e-002 -6.5810743e-001  6.8052748e-003  3.2249380e-001  2.2145671e-001  1.3104510e-001 -1.2940733e-001 -1.2160086e+000  7.5661862e-001 -2.0680859e-001  1.4466859e+000 -4.8401771e-001  5.8932607e-002  1.2071666e+000
  9.8413456e-001 -6.2585340e-002  1.1845810e+000 -2.8479863e-002 -3.3748449e-002 -4.8282971e-001 -2.2933992e-001 -2.4312094e-001 -2.8824540e-001  7.4825323e-001  1.9994866e-002 -5.2902789e-001 -1.8577789e-001 -3.0840039e-001 -2.2673988e-001 -4.2873426e-001  2.7504366e-001 -4.4537322e-001  3.5472854e-001  6.3005273e-001  4.4541310e-001  4.6893816e-001  7.5938368e-001  1.0519539e+000  3.8175973e-001  4.8094109e-001 -4.4687701e-001 -3.1871819e-001  1.2767955e-002 -6.2751672e-001  1.0139574e+000  6.9605741e-001  5.1663459e-001  1.0266119e-001  4.9367321e-001  5.8999471e-001 -6.4194797e-002 -4.6174875e-001 -4.8695435e-001 -7.4799078e-001 -3.0354265e-001  2.4198132e-001  8.0077551e-001  5.5217320e-002  1.0628430e-001  4.9586136e-002  5.5233825e-001  4.0046972e-002 -8.2758226e-003  1.3238527e-001 -9.9053870e-002  1.0953620e-001 -1.8933315e-001 -3.0650717e-002 -7.5642999e-001  3.9583271e-001  4.0621906e-001 -1.4086608e-001  3.9246338e-002 -5.1357189e-001  2.0527209e-001 -9.2179165e-002  3.4824362e-002  2.5176378e-001 -4.9306335e-001  2.1198721e-001
 -2.4268351e-001 -8.5329079e-001  1.8999385e-001  5.3323808e-001 -1.2880983e-001  8.3279503e-001 -1.4024062e-001 -3.4946200e-001  3.4063012e-001 -1.7191655e-001 -7.3691346e-002 -1.8726110e-002 -1.2480520e-001 -2.6607098e-002  6.0005804e-001 -2.0799200e-001  2.1942338e-001 -7.7292502e-001 -5.9723412e-001 -3.7792807e-001 -2.7402356e-002  1.6835567e-001  2.5781116e-001  7.5225152e-001 -1.3596765e-001  6.8533883e-001 -1.1454810e+000 -9.7069830e-001 -7.7628188e-001 -2.0108033e-001  3.3093361e-001  2.7120702e-001 -8.2085714e-002  1.7052281e-001 -8.6040927e-002 -3.1613950e-002  7.0766787e-002 -1.4408373e+000 -1.7501258e+000 -1.5225076e+000  2.5140886e-002  1.7793777e-001  5.3036632e-001 -3.2393064e-001  4.6375952e-002 -3.6581740e-001  5.4444646e-001 -1.4194706e+000 -1.3082252e+000  2.0473646e-001 -2.1101784e-001  2.8566741e-001 -1.6700778e-001 -2.9526788e-001 -3.2115545e-001  4.0601112e-002 -2.2320942e-001  2.1106363e-001 -1.5636961e-002 -8.2087099e-001  9.7080997e-002 -1.7926266e-001  6.7228351e-001  1.0506778e+000 -6.4756575e-001 -3.3721618e-001
  1.8048790e-001 -4.3441110e-001  8.0754638e-003 -1.2168693e+000  2.4479446e-001 -3.6605497e-002  3.9016822e-001  1.2988775e-001 -2.7651527e-001  4.9726022e-002 -6.9193628e-002 -3.1453243e-001 -6.1876582e-001 -5.7336810e-001 -4.7303296e-001 -3.3315894e-001  6.8165231e-001 -7.2505400e-003 -3.7048453e-001 -1.5930919e-001  4.8572098e-001  2.2786742e-001 -4.0220061e-002  6.5272822e-002 -1.1160434e-001 -5.5068854e-001 -3.3914724e-001 -3.9106142e-001  1.5151874e-001 -3.0922764e-002  3.4514756e-001  6.3218975e-001  1.0229237e+000  1.3136649e+000  5.0289914e-001 -6.7532560e-002  5.5645994e-001 -3.4675896e-001 -4.8404503e-001 -5.1923964e-001 -7.0815552e-002 -2.2751988e-001 -5.4389111e-001 -3.2679496e-001  1.6362860e-001 -6.2898729e-001  5.5199399e-001 -1.2020173e+000 -6.8135486e-001 -2.6671830e-001 -4.8972841e-001 -3.5818241e-001 -1.8857194e-001 -1.7036673e-001 -7.6909785e-001  1.2559908e-001 -7.0187986e-002  2.1181033e-001  4.0952521e-001 -3.2237377e-001  1.1909231e+000  3.6075475e-001 -8.2371166e-002 -3.0097225e-001 -1.2139589e+000  7.2925535e-001
 -3.5507525e-001  9.0500591e-001  1.0548729e+000 -5.8562721e-001  9.1800532e-001  1.3243018e-001  4.3675551e-001  2.7862787e-001  6.9021525e-002  2.3077023e-001 -5.3166768e-001 -5.6251326e-001 -5.8574625e-001 -2.4800057e-001 -4.9792863e-001 -1.9323800e-001  3.2129719e-001 -1.0575160e+000 -4.6460378e-001  2.0900138e-001  4.9268495e-001  1.7787834e-002 -3.3473771e-001  9.6771356e-002 -1.3549565e-001 -3.2064892e-001  7.1375617e-001  5.1853580e-001  5.0214299e-001  5.9324767e-002  4.9811459e-001  5.4414293e-001  8.6282163e-002  2.1338353e-001  1.4463956e-001  4.3238546e-001  6.5245718e-001  3.1095939e-001  4.4596929e-001  6.4175137e-001 -1.5843421e-001 -2.8581323e-001  2.5808291e-001 -1.6306581e-001  4.8589562e-003  9.3138158e-004 -1.8775229e-001 -8.1751373e-001 -5.8451906e-001 -8.9058593e-002 -3.3413559e-002 -8.5244522e-002  1.0601249e-002 -1.4225451e-001 -6.0360308e-002 -1.0280776e+000  5.6199076e-002 -1.5613345e-001  6.7431450e-002  2.6209471e-001  2.0487676e-001  5.9523045e-001 -2.1740749e-001 -7.7472893e-001  2.1927861e-001  1.0002187e-001
 -1.6631861e-001  3.4068145e-001 -9.7783230e-003  3.3492248e-001  5.5575927e-001 -2.8975832e-001  1.7315474e-001 -1.6364478e-001  2.9877480e-001  7.0877524e-001 -7.1552032e-001 -2.0928966e-001 -9.7575259e-002 -5.4828227e-001 -2.7003932e-001 -2.5274910e-001 -5.5855904e-002 -1.2504790e+000 -9.0963159e-001  6.9803238e-001  1.3096701e+000  4.3732001e-001 -6.7040432e-001 -7.1825359e-002  1.3685515e-001 -4.2833007e-002  2.7912161e-001  4.0620257e-001  2.3415050e-001 -2.0606779e-002  1.6058372e+000  7.3200669e-001  5.2750751e-002  6.2255564e-002  4.9657938e-002  7.5819236e-001 -4.1755966e-001 -6.2879489e-001  4.2753747e-002  3.1549789e-001  1.6712369e-001 -5.4009621e-001  4.0181163e-001 -3.8610951e-001  1.0031747e-002 -9.1148467e-001 -7.1974694e-001 -1.4575516e+000 -9.6223388e-001 -8.6561435e-001  3.6124748e-002 -1.6521638e-002 -5.1334989e-001 -2.1373843e-001 -1.0494301e-001 -1.7726419e-001  1.0226570e-001 -8.1505943e-001 -6.0224003e-001  1.8723475e-001 -6.3542205e-001  2.2693212e-001 -2.3086292e-001  1.4824985e-001  2.5628005e-002  2.1762537e-001
 -3.8410727e-001 -7.8164235e-002  1.2985754e-001  9.8704266e-001 -1.3283558e-001 -1.0804683e+000  3.5029023e-001 -1.4646100e-001  6.3717448e-001  4.4286146e-001 -9.0192420e-001 -8.9411934e-001  2.9300487e-001 -7.3879370e-002 -1.0993063e-001  1.3556129e-001 -7.8806259e-001 -5.1258864e-001 -9.5952321e-002  5.7901863e-001  3.1637089e-001  2.8689490e-001 -1.4682446e+000  2.7800301e-001  4.3621538e-002  3.7325250e-001  2.0351645e-002  7.2793150e-001  2.4463709e-001 -1.7912493e-001  7.6293507e-001  3.4646603e-001 -3.6035496e-001 -5.9192437e-001 -1.2341769e-001  3.7949283e-001 -2.5338843e-001  4.7912897e-001  3.9079245e-001  1.4896808e-001  8.9357122e-002 -5.9276720e-001  4.2185617e-002 -1.4035122e+000 -2.7292127e-001 -1.0178226e+000 -9.6113490e-001 -4.9092871e-001 -9.1534129e-001 -8.0647071e-001  3.7297919e-001  4.7057462e-001 -9.4973534e-002 -1.3396267e-002  8.0933319e-001 -8.6348662e-001  2.3732851e-001 -3.1664897e-002  1.5947825e-001  9.5996779e-002 -7.0779108e-001 -8.0208445e-002  3.1031374e-001  1.6955300e-001  3.7380161e-001 -9.5136690e-001
  1.3405000e+000  4.0941405e-001  7.5625509e-001  4.8227428e-001 -9.4767131e-002 -7.0475671e-001 -1.9454825e-001  2.9253722e-001 -2.5715415e-001  6.8383692e-002 -3.4017164e-001 -7.9020531e-001 -2.6182727e-002 -3.7085227e-001  3.1251359e-001  1.6986710e-002 -2.3121281e-001 -9.6228340e-001 -1.3381188e-001  4.3347100e-001 -1.2850193e-001  5.8250083e-001 -4.4078703e-001 -2.2064763e-001  1.6806407e-001  8.0726377e-001  1.1138853e-001  1.2382327e-002  1.1729336e-001  5.8616343e-001  5.9857839e-001  4.4051766e-001 -4.8912117e-002 -1.8823391e-002  3.1558292e-001  4.4482203e-001  7.9176504e-001  6.1439550e-001  4.3253621e-001 -1.9129565e-001  5.3077548e-001  1.3329256e-001  2.9529757e-001 -2.6134089e-001  4.7478254e-002 -1.9495396e-001 -3.9184135e-001  3.4099447e-002 -6.9638086e-001  1.8353311e-001 -4.1836920e-002  4.3988458e-001 -7.8582444e-001 -3.2774699e-001 -2.7377768e-002 -3.8656424e-001  4.2441907e-002  6.2117640e-002  2.2437709e-001 -5.6467572e-001 -4.5599276e-001 -5.6343295e-002 -3.3114726e-001 -1.2537268e+000  5.8839466e-001  1.6961517e-001
  7.0653480e-001  7.6067657e-001 -2.4680255e-001  8.4088621e-001 -2.3475416e-001 -9.1559578e-001 -9.5988116e-001  4.5809886e-003 -3.6402356e-001  1.0661283e-001 -7.6386637e-002  1.5448493e-001 -2.1841956e-001 -4.6792895e-001 -6.6838523e-001 -5.7942015e-001 -6.8346570e-001 -3.3720525e-001  3.4421771e-002  5.5278340e-001  3.2830709e-003  1.4934201e-001  1.7179859e-001 -6.8790960e-001  2.7242683e-001 -9.0002784e-002 -9.1949254e-001 -1.3455933e+000 -1.5951427e+000  2.0542425e-001  3.9043061e-001 -8.5703962e-002 -1.3528018e-001  3.5919387e-001 -1.0751786e-001  2.7336242e-001 -1.7386612e-001 -3.2829849e-001 -9.7440896e-001 -4.6892698e-001 -3.2340398e-001  1.4061253e-001 -3.9535221e-001  1.1171959e+000  4.0695756e-002  6.2333250e-001  8.0499516e-002  4.8741572e-001  2.7319716e-001  4.4852454e-001 -4.9760023e-001 -5.7483873e-001 -9.2712009e-001 -6.3519972e-001 -1.5003868e-001 -6.3411524e-002  3.7654084e-001  1.0725316e-002  2.6465371e-002 -1.1965817e+000 -1.0742293e+000 -2.1884280e-001  1.2920753e-001 -1.0562639e-001  4.9664758e-001 -4.0191998e-001
 -8.1992117e-001  1.8238266e-002 -1.9097776e-001 -2.9306250e-001 -1.6924128e-001 -9.6222476e-001 -7.7737043e-001  2.4525791e-001 -2.3824138e-001  6.1813902e-001 -1.9935034e-001 -8.2044895e-001 -2.4388038e-001 -3.0943347e-001 -7.1625671e-001 -8.8495999e-001 -4.5060432e-001  8.5600763e-002  2.6500800e-001  5.0432692e-001 -4.9793062e-002 -2.9461785e-001 -1.7164335e-001 -1.3173374e+000 -1.8405844e-001 -2.8823972e-001  1.2017189e-001  6.0272048e-002 -8.1392274e-001  1.6275937e-001  4.2338038e-001  5.8031486e-001 -3.1514027e-002  5.3139171e-002  4.1734208e-001  2.7982937e-001 -1.4500107e-001 -1.3840604e-001  6.4933772e-001  9.1747725e-002 -1.1322948e+000 -2.8755005e-001 -1.2541747e+000 -1.1229417e+000 -2.1091524e-001 -7.2348519e-002  2.5769118e-001  3.7779694e-001 -1.1559132e-001 -3.9579698e-001 -4.4865466e-001 -3.5602228e-001 -3.6842129e-001 -4.1681572e-001 -8.8579726e-001  2.5976591e-001  1.3952914e-001 -3.6406762e-002  2.0583699e-001 -2.1113616e-001 -1.3137548e-002 -4.4452192e-002  6.9682981e-002 -5.5571450e-002  8.6722728e-002 -1.1466771e-001
  4.9199785e-002 -4.5097560e-003 -8.7138282e-001 -3.8955245e-001  9.5197080e-002 -5.8975641e-001 -7.0293099e-001  2.8204204e-001 -3.9442357e-001  5.6084809e-001  1.1975566e-001 -1.0599209e+000 -5.2132199e-001 -2.7285287e-001 -2.4083338e-001 -1.7005877e-001 -1.5169049e-001 -2.1952814e-001 -7.6925628e-001  2.1643442e-001 -2.4609402e-001  1.2803840e-001 -2.4764672e-001 -2.1714677e-001 -1.3742681e-001 -1.3449143e-001  6.5146198e-001  3.6630867e-001 -2.8234181e-001  2.6860714e-001  1.1620397e-001  4.7631393e-001 -4.1257383e-002  4.5268330e-001  7.3201403e-001  5.2970499e-001  9.7493935e-001  4.3885687e-001  6.7554501e-001  7.7695330e-001  3.6781303e-001 -9.2183256e-003 -3.9401685e-001 -1.5323268e-001  3.3730690e-001  2.7511801e-001  8.3300081e-001  1.3297266e-001 -7.0782032e-002 -2.7280728e-001  1.4815188e-001  6.6909889e-002 -5.7644841e-001 -3.2332927e-001 -9.6143868e-001  1.4015789e-001  2.9182678e-001 -6.0497537e-001  2.5308413e-001  8.5180902e-002 -6.8439688e-001  6.5865084e-002 -9.0132751e-001 -1.6546595e-001 -1.0270436e-001  4.1388178e-001
 -2.0999995e-001 -6.9901494e-001 -6.2304787e-001  5.4624219e-001 -4.1087398e-001 -7.9996986e-001 -8.5784065e-001 -6.1135980e-001 -2.0678202e-001 -3.4161657e-001 -6.6673922e-001  2.2122287e-001 -1.6525295e-001 -3.5355897e-001 -2.9979535e-001 -3.0250115e-002 -3.5792378e-001  8.6505334e-002 -3.2946300e-002 -6.1846760e-001 -3.3899345e-001 -5.4982411e-001 -1.9404349e+000 -7.8473039e-001 -1.0370369e+000 -5.7844824e-002 -3.6602835e-001 -3.1060247e-001 -3.1749265e-001 -7.0604120e-002  2.1914447e-001  4.7461508e-002 -8.5190453e-001 -7.6629680e-001 -1.3232982e-001  2.8176273e-001 -2.1153360e-001 -1.1424876e-001 -8.6848576e-002 -2.4712953e-001 -5.0355769e-001 -7.6751512e-001 -8.9749573e-001 -6.5303533e-001 -1.3062458e-001 -4.4993316e-001 -4.2182358e-001 -5.9999368e-001 -7.6348560e-001 -5.7196254e-001 -6.8166849e-001 -3.0501960e-001 -4.9443864e-001 -6.2003365e-001 -4.2144874e-001 -3.4821766e-001 -4.6530279e-002 -2.1725826e-001 -4.3386097e-001 -2.2615354e-001 -1.0205615e+000 -2.7444024e-001 -7.3600635e-002  4.0046539e-002 -5.4814905e-001 -8.3921619e-001
 -7.6854173e-001  2.9178479e-002 -7.4707274e-001  3.2081652e-001 -5.5568310e-001 -7.7038410e-001 -1.0746022e+000  6.4650614e-002 -6.7601704e-001  2.2421753e-003  2.8686220e-001  3.9463944e-001 -2.7508347e-001 -2.5572205e-001 -1.0970710e-001 -1.3895717e-001 -5.2112772e-001 -3.7135680e-001 -8.2889098e-001 -1.0438101e+000 -3.4877901e-001 -6.7230729e-001 -1.3829089e+000 -5.0816483e-001 -8.1547678e-001 -8.8016705e-001 -4.1110461e-002 -2.4018393e-001 -2.0263630e-001  1.2904885e-002 -1.7395932e-001  2.0898474e-001 -2.9698180e-001 -7.2101578e-001  2.0118671e-001 -1.3845301e-001 -5.1076774e-002  1.4349580e-001 -1.9518144e-001 -1.9907933e-001 -5.6555552e-001 -6.1673118e-001 -7.6689013e-001 -4.7365304e-001 -2.5465289e-001 -1.3236386e+000 -7.6077942e-001 -9.4883442e-001 -8.3992863e-001 -1.8215771e-001 -2.8430798e-001  3.9375815e-001 -4.8783263e-001 -2.7494760e-001  5.0541716e-001  2.9796671e-002 -6.8802985e-002 -3.9179313e-001  2.0567481e-001 -5.2517804e-001 -8.6862313e-001 -2.4792809e-001  5.4291255e-001 -3.7154483e-001 -2.9181846e-001  1.2974546e-001
  1.6532055e+000 -2.9774866e-001 -8.5965742e-002  3.9269796e-003 -7.9862630e-002 -8.5515498e-001 -1.0162977e+000  1.2730181e-001 -3.3138471e-001  1.5739307e-001 -4.7430700e-001 -1.5390238e-001 -3.0291619e-001 -1.3567636e-001 -4.9988977e-001 -4.1769018e-001 -7.2552637e-001 -5.4218130e-001 -1.0265880e+000 -1.2860196e+000 -9.1420623e-001 -8.4771938e-001 -1.4793788e+000 -1.0235508e+000 -8.8570494e-001 -1.5621596e-001 -6.1411272e-002 -2.4190253e-001 -2.2828507e-001 -5.6300733e-001  5.0248736e-002 -7.9094545e-001 -5.8959740e-001  3.5490876e-001 -2.0414998e-001  8.8847748e-001 -6.5000605e-002 -3.6636756e-001  1.1213723e-002 -1.8773890e-002 -2.7302668e-001 -9.2171928e-001 -1.3730340e+000 -1.6339124e+000 -1.1293669e+000 -1.4914216e+000 -1.0808959e+000 -1.0555320e+000 -1.0682629e+000 -2.8608213e-001 -7.2251536e-001 -8.9765881e-001 -7.3308813e-001 -5.6281737e-001  4.3677090e-001 -4.7230910e-001  4.9173041e-001 -5.8333191e-001 -8.9069869e-002 -9.8466531e-001 -7.6808612e-001 -4.9328923e-001  5.1571356e-001  2.2958109e-003 -9.0702650e-001 -9.6460883e-001
 -6.3145025e-001 -4.6489987e-001  2.6062601e-001 -6.6090032e-001 -2.5389962e-001  6.2028900e-001 -8.6132404e-001 -3.9899293e-001 -6.1676154e-001 -1.4413518e-001 -3.8409299e-001  2.5042603e-001 -6.2090874e-001  3.0491750e-001 -1.2596228e+000 -9.5951934e-001  7.3956468e-001  1.0553763e+000  3.9945537e-001  5.8897822e-001 -3.7060197e-001  5.1958665e-001  2.0204357e-001  2.5166290e-001 -4.3750676e-001  2.6434923e-001 -1.9214783e-002 -8.6021325e-001 -2.0767449e-001 -5.2440795e-001 -6.1565460e-001 -5.4354554e-001 -6.0036523e-001 -1.0462357e+000 -7.8569596e-001 -6.8477604e-001 -1.1800542e+000  2.3516142e-001  1.2100759e-001 -1.6925317e-001 -2.8645028e-001 -6.3634061e-001  3.8697562e-001  9.1567539e-002  1.0193556e-001 -8.0229980e-001 -4.5076658e-001 -4.2458404e-001  2.3816783e-001 -5.6595464e-001 -9.1509320e-001 -1.1873733e+000 -2.6681377e-001 -1.1795579e+000 -8.8438340e-001 -8.8752230e-001  2.7546120e-002 -1.6163745e-001 -4.2263362e-001 -6.7940767e-001 -4.7272834e-001 -1.1614597e-001 -1.9614005e+000  1.1636879e+000 -5.6834488e-001  1.7826116e-001
  9.0638302e-001 -5.5556115e-001  5.1757590e-001  3.9237518e-001 -6.7847617e-002  2.1826837e+000 -1.0741870e+000 -4.3308115e-001 -6.5015198e-001 -1.0071269e-001  4.5248396e-001  6.9522721e-002 -8.2030082e-001  1.5670770e-001 -5.4415244e-002  7.4085362e-002 -3.1724088e-001 -4.0852772e-001  7.3965584e-002  2.0210234e-001  2.8903669e-001  7.1789262e-001  7.2929991e-001  9.4323936e-002 -2.0298450e-001  2.5749382e-001 -8.6348542e-001 -8.7285145e-001 -8.9819498e-001 -3.7587615e-001  3.3071374e-001 -2.7677857e-001  5.6749971e-001  9.9363482e-001 -4.0293953e-001  5.5467648e-001 -3.4014061e-001 -8.0834635e-001 -9.2712366e-001 -1.1276323e+000  3.1675997e-001 -8.4308535e-002  6.1357984e-001 -6.9940320e-001 -1.4300322e-001 -4.1594546e-001 -5.6999098e-001 -3.3627937e-001  5.2285793e-001 -2.0470728e-002 -4.0854229e-001 -9.8674129e-001  3.7123317e-001 -4.6817810e-001  6.7444068e-001 -5.6057759e-001 -2.0306746e-001 -1.7638922e-001 -6.0305965e-001 -1.1534946e+000  1.2067362e+000 -1.8490317e-001  4.1106580e-001 -1.9918269e-001 -7.2677058e-001  2.9385691e-001
  1.5828275e+000 -1.2187459e-001 -5.6645561e-001  1.3311631e+000 -4.7786367e-001  1.4829659e+000 -7.5115850e-002  3.2398264e-001 -1.9594595e-001 -1.5259690e-001  1.2916376e+000 -1.3450822e-001 -5.3475206e-001 -7.9886020e-001  3.1953118e-001  4.0590731e-001 -2.0242294e-001  1.0571783e-001  4.6185591e-001 -3.0135296e-002  1.5013253e-001 -1.5860520e-001  1.9307454e-001  2.7325747e-001  4.4000796e-001  4.3492476e-001 -6.2171177e-001 -6.9054658e-001 -5.9020924e-001  1.5427864e-001  3.5501187e-001  3.0634837e-001  9.9947583e-001  9.3417286e-001  2.8032305e-001  2.2467068e-001  8.1795861e-003 -6.0337050e-001 -2.0215328e-001 -8.3225165e-001  8.8433529e-001  4.4466193e-001  6.2261417e-001  1.6604205e-001 -8.0734588e-002  7.4006721e-004  2.6913348e-001 -1.9769563e-001  4.3452318e-001  1.4700771e-001  3.0077691e-001  7.8937189e-002 -4.6063367e-001 -3.9906043e-001 -5.8545102e-001  6.9728712e-001 -3.9366338e-002  3.5250437e-001  7.7539257e-001 -3.4845180e-001  2.6470650e-001 -3.5020043e-001  2.3667464e+000  9.0551520e-001  8.5679908e-003  5.5086448e-001
 -4.9977365e-002  4.1346956e-001  8.4084708e-001  4.3969164e-001  5.4246811e-001 -1.6287652e-001  6.0287039e-001  6.8417321e-001  6.5911297e-001  7.3333311e-001  8.7430746e-001  3.5216634e-002  2.8559437e-001  3.6687097e-001  3.4401775e-001  1.2664173e-001  1.0419523e-001 -6.5199043e-001 -2.3250981e-001 -5.4631715e-001  3.3249283e-002 -3.1664339e-001  1.7631778e-002  6.0837039e-001  3.2854654e-001  4.9500308e-001  1.4413253e-001  2.0412145e-001 -4.9911295e-001 -2.3327319e-001  8.5559217e-001  6.2866684e-001  2.7629178e-001  3.2330483e-001  1.4631066e-001  4.4613896e-001  1.9683202e-001 -1.7162665e-001  3.3001276e-002  4.2731899e-001  2.6805951e-001  6.2153082e-001  5.4383493e-001  7.3803205e-001 -5.0063009e-001 -3.3520707e-001 -3.0192707e-001 -4.7623085e-001 -8.8772668e-001  3.1926760e-001  2.1098012e-001  6.2669276e-001 -3.4214748e-002  1.2302827e-002 -4.5333327e-002  7.8651793e-001  4.3930000e-001  1.1733238e-001  2.3630613e-001  5.6050160e-001  2.5440791e-001  1.5323623e-001  7.3001565e-001  9.3017567e-002  8.1145095e-001  3.7124949e-001
  1.9687235e-001 -1.0923177e-001  6.9134262e-001  1.0659261e-001 -4.2147332e-001 -4.2620930e-001 -5.7196501e-001 -4.0638522e-001  5.1159787e-002  1.3954934e-001  7.0899680e-001  2.8955141e-001  1.7817375e-001 -1.7603054e-001  1.8972127e-001 -2.5209865e-001 -5.0753224e-001 -1.7675455e-001  3.8259919e-001 -7.1722995e-001 -5.4888408e-001 -1.0111897e+000 -1.9590921e+000 -6.7968410e-001 -4.7575638e-001 -1.1402541e-001 -9.4637260e-001 -6.9309596e-001 -8.8460578e-001  4.2804130e-003 -2.5963123e-001 -5.6180557e-001 -1.0302207e-001 -3.7603209e-001 -8.2649800e-001  2.3938797e-002 -1.9042327e-001 -9.0319574e-001 -8.6590573e-001 -1.0987491e+000 -4.6059181e-001 -6.8650028e-001 -7.8953970e-001 -1.4973389e+000 -4.8518024e-001 -9.5091119e-001 -1.3766654e+000 -1.7749807e-003 -5.4448571e-001 -5.0360321e-001  1.8413107e-001  2.3844437e-001 -7.0534593e-002 -3.0034968e-001  5.7917382e-001 -1.3331481e-001 -4.7362407e-001 -3.3439290e-001 -5.0862760e-001 -5.8207206e-001 -5.8549398e-002 -6.3980665e-001  6.2118783e-001 -9.6332317e-001 -7.6375656e-002 -1.8099424e-001
  1.8099790e-001  1.0462016e-001  4.1717716e-001 -1.0987099e-001  3.2750770e-001  1.0126715e-001 -1.3525873e-001 -1.1342532e-001  2.4397554e-001  1.3143654e-001 -5.0813776e-001  9.5618631e-002 -1.8314506e-001 -3.1322000e-001  3.5811417e-001 -5.5376886e-002  3.8828954e-001 -1.6698835e-001 -4.3103834e-001 -7.4761188e-001  7.6205597e-002 -3.3950565e-001  9.2958078e-002 -2.0788180e-001  4.2953863e-001 -6.1400924e-001 -2.3221807e-001 -8.8644064e-002 -2.0765741e-001  5.4721734e-001  5.0795339e-001  2.9782716e-002  1.0941098e+000  6.7333493e-001  1.6095412e-001  5.9366950e-002  4.9242946e-001 -4.1931487e-001 -6.2173918e-001 -2.2444286e-001 -1.8602315e-002  4.3581271e-001 -5.9414925e-001  5.9105483e-001  1.8829359e-001 -1.1276446e-001 -5.2145805e-001 -4.0197616e-001  1.6272158e-001  9.0409298e-001  7.4332581e-001  2.1039854e-001 -1.5738916e-001 -5.6213413e-002  1.6599369e-001 -9.7175444e-002 -3.4899108e-001 -1.3166588e-001 -9.9433497e-003 -6.0749670e-001 -8.8617092e-001  1.4579064e-001  9.7835334e-002  3.9880200e-001  3.1429588e-001 -3.4309241e-001
 -1.1133346e-001  5.1401608e-001  2.5041259e-001  1.8579426e+000  2.4053444e-001 -5.3073685e-002  3.6271205e-001  1.0618794e-001 -2.4067034e-002 -4.0790374e-001  4.5129016e-001 -3.0246070e-001 -1.5005569e-001 -4.1826804e-002  4.6429368e-001  2.3849800e-001  2.5051697e-001 -3.4502968e-001 -4.1349501e-001 -4.5409873e-001 -2.0554705e-001  2.3398339e-001  3.7872277e-001 -6.2140989e-001  1.8740113e-001 -7.5963425e-002  4.3354502e-001  2.4894413e-001  7.6876330e-001  8.3025990e-001  3.3849842e-001  3.3500359e-002  1.0400687e+000  6.1435245e-001  2.0792732e-001  5.7622485e-001  8.4307043e-001  3.9848901e-001  6.8449486e-001  1.8787110e-001 -8.4597800e-002  2.8530853e-001 -1.2140109e+000  4.4738098e-001 -6.2715596e-001 -9.5212122e-002  4.7582170e-001  1.9324207e-001 -4.7779084e-001  1.3783655e-001  3.9491611e-001  7.6930580e-001 -3.4945392e-001  1.9840402e-001 -2.2651823e-001  6.8601848e-001 -5.5414202e-002  6.7829993e-001  3.8909962e-001  1.5148811e-001 -5.0726631e-001  6.3641937e-001  2.3933598e+000 -5.3128211e-001  8.2575134e-001  8.8000288e-001
  3.2048274e-001  3.4387093e-001 -1.5773243e-002 -1.1223200e-001 -1.7709598e-001 -3.8792905e-001  1.0440223e-001  3.5797108e-001 -2.2978237e-001 -1.0112930e-001  2.5165323e-001  4.6120104e-001 -1.7016138e-001  1.6351980e-001 -3.8187068e-002 -8.8561556e-003  1.2503870e-001 -1.5632097e-001  2.9650790e-001 -7.5848025e-002 -8.5089025e-001  6.9675507e-001 -2.1656846e-002  8.3305684e-002 -1.8782475e-001 -6.3561569e-001 -2.9171477e-002  3.2081055e-001  4.5956010e-001  4.5446390e-001 -5.3005707e-001 -6.3878875e-002 -2.3960153e-001  9.9541460e-002  6.3514523e-001 -3.2729066e-001  4.7274535e-001  3.7652053e-001  1.0839345e-001  2.4584346e-001 -6.8321637e-003 -3.5098254e-001 -4.8768480e-001 -1.3979376e-001  4.9284512e-001 -8.3909766e-001  3.8975321e-001 -8.3581649e-001 -2.0058771e-001 -4.8575731e-001 -8.1006946e-004  2.5977582e-001  6.1194630e-002 -2.2461987e-001  6.8143093e-001  3.4746544e-001 -6.5389014e-002  2.6543928e-001  7.9569487e-001  9.1848269e-003 -3.8910398e-001  3.4495639e-003  6.9546828e-001  2.2295438e-001  4.8852422e-001  4.9450140e-001
  1.0077475e-001  9.6276858e-002  2.4330219e-001 -2.3476542e-001 -4.6486620e-001  1.2103232e-001 -3.4344598e-001  5.7727843e-001 -6.6359132e-001  1.7025211e-001 -1.2963228e-001 -2.4049330e-001 -1.8285951e-001 -8.5416365e-002 -1.8818587e-001 -4.1141099e-001 -3.7924393e-001  2.7756425e-001 -1.4790930e-001  1.2457008e-001 -9.4749348e-001  4.2145189e-001 -5.4619968e-002 -3.5414498e-001 -4.2343881e-001 -5.1102707e-001  1.1579307e-001  6.5101292e-001  8.5292678e-001  6.8755069e-002  4.8898625e-001  4.5948542e-001  8.1054119e-001  4.0252186e-001  7.3389502e-001 -1.6980351e-001 -4.8280798e-002  3.3513214e-001  1.1473165e+000  1.0939840e-001 -2.3978723e-001 -1.3540041e-001 -3.7797243e-001  1.6299496e-001 -2.0273550e-001 -4.1252148e-001 -5.9914367e-002 -1.2920909e+000  1.0813290e-001 -1.6329569e-001  3.9746048e-002 -3.1907243e-002 -1.1636608e-001 -2.2804192e-001  2.1440568e-001  7.7933689e-001  9.0993096e-002  2.7492278e-001  5.5333248e-001  2.3333351e-001  9.3655619e-001  8.9346141e-002 -1.2198037e-001 -1.4720396e-001  4.1220425e-001 -9.0138301e-001
 -2.6391297e-001  2.1600165e-001  8.5049183e-001 -6.1711301e-001 -4.5183881e-001 -9.9276725e-001  5.5321145e-001  7.0824779e-001  9.5120876e-002 -2.2252243e-001 -1.8316349e-001 -9.9268280e-002 -3.3026826e-001 -2.7420716e-001 -1.9065260e-001  1.1978287e-001 -3.3793231e-002 -1.3965740e+000 -1.0395194e+000 -2.8283713e-001 -1.0258520e+000 -5.4423982e-001  1.6514090e-001  1.2925307e-001 -5.2106206e-001 -8.3421543e-001  8.8119898e-001  6.3457372e-001  1.1028397e+000  6.9284710e-002 -3.3520020e-001 -1.2721232e-001 -3.0257692e-001  1.7260211e-001  1.2667725e-001 -6.1093957e-001  4.6034212e-001  1.0733922e+000  4.1009115e-001  1.2572021e+000 -1.0653257e-001 -6.5173961e-001  9.1771554e-001 -3.9985607e-001 -3.9665401e-001 -3.0891433e-002  1.9246193e-002 -5.3571583e-001 -7.7815948e-001 -2.1220445e-001 -9.4709606e-002  2.6485179e-002 -1.5846195e-001 -2.4471020e-001 -4.2400466e-001 -3.4431125e-001  3.5439295e-001  9.0116851e-001  1.1254802e+000  7.8720812e-001 -8.7273199e-001  4.1243709e-001 -9.4081981e-001  4.2905615e-001  1.3917562e+000  4.0361169e-001
 -1.7516944e+000 -3.2606866e-001 -4.4665279e-001 -3.7648117e-001  6.4461190e-001  3.0758247e-001  1.9675555e-001  1.0218629e+000  1.6922066e-001  2.3217194e-001  3.9550174e-001  1.7224494e-001  1.9625207e-001  6.0362514e-001  8.3358838e-002 -2.7226099e-002 -1.4549248e+000 -3.3427592e-001 -4.9771954e-001 -3.3755737e-001 -1.4444383e+000 -6.1230540e-001 -1.2875630e-001 -1.3821012e-001 -8.9461419e-001 -3.5081780e-001  7.8794476e-001  1.3338751e+000  1.0325856e+000  6.0352773e-001 -7.6621190e-001 -2.3089188e-001 -1.4353231e+000 -6.1931479e-001 -1.6000249e-002 -7.9347372e-001 -8.5902250e-002  1.1023371e+000  1.0541711e+000  5.9314026e-001 -6.3939286e-002 -9.1233529e-001 -1.1122404e+000  1.0258718e-001 -4.1621952e-001 -1.9955944e+000  9.7845928e-002  4.4124974e-002 -6.4745102e-001 -6.5310221e-001  8.4512366e-002  9.1924002e-001  2.0983466e-001 -2.6977288e-001  2.6716187e-001  2.9705201e-001  8.0409649e-001 -1.0588935e-001  8.8780178e-001  2.1757139e-001  1.0278044e-001  3.0763546e-001 -4.9905835e-001 -1.0478789e+000  1.7576333e-001  8.2821054e-001
 -2.5202801e+000 -1.9969949e-001 -1.1865135e+000 -1.7819142e+000 -4.5542072e-001 -7.8039310e-001 -8.1376538e-001  4.1304904e-001 -4.3501134e-001  7.0686375e-001 -2.5959889e-001  7.9936399e-001  5.4953773e-002  2.1556538e-001  3.3811136e-001 -5.0017647e-002  5.2286992e-001  1.3125651e+000  2.1174277e-002  2.4355045e-002 -5.9568000e-001  5.2340340e-001 -2.5814743e-001 -1.4914465e+000  2.1730121e-001  4.6471330e-001  3.6173173e-001  3.0276899e-001  1.6896442e-001 -2.4061194e-001 -6.6673277e-003  6.6007780e-001 -8.2545827e-001 -4.8588746e-001  3.9734070e-001 -3.2173482e-001 -1.1350593e-001  3.6877615e-001  1.3689278e-001 -1.1947910e-001 -4.7510749e-001 -4.9952897e-001 -1.2416304e+000 -8.8958775e-001 -6.4447963e-001 -1.8718533e+000 -4.5325760e-001 -5.1254200e-001  1.5123214e-001 -2.4578080e-001 -1.4948498e-001  6.9991004e-001 -3.3263668e-002 -1.2285581e-001 -2.5183703e-001  7.4480261e-001  3.3564787e-001 -3.0501593e-001  6.8437306e-001 -7.1150418e-001 -4.9437460e-001 -5.6980624e-001 -1.5947375e+000  4.3863568e-001 -6.8934418e-001 -8.3922308e-001
  1.1333969e+000  4.2999941e-001  4.5217980e-001 -7.6444614e-002 -1.5510479e-001 -6.0186026e-001 -4.9972998e-001 -2.9063285e-001 -1.2855946e-001 -3.3778931e-001  1.3026884e-001  1.3628487e-001  2.3523303e-001  2.4079263e-001  2.4124950e-001  6.7500625e-001  6.9944172e-001  5.8328192e-001  2.9219362e-002 -6.7184264e-001 -7.0459952e-001 -1.1010941e-001 -2.8232236e-001 -1.4491106e+000 -4.9007028e-002  3.4920158e-001  5.6920824e-001  5.7638012e-001  2.6922596e-001  3.0177414e-001  9.4978398e-001  5.5781639e-001  3.7201673e-001  8.6925111e-001  6.9747407e-001  1.1592046e+000  3.0381805e-001  9.1009096e-001  7.8879937e-001  6.2382470e-001  5.4203407e-001 -4.6263494e-001 -8.0380564e-001 -6.0933145e-001 -1.1821210e-001 -1.2762186e+000 -7.0319160e-001  7.5199541e-001  1.1852195e-001 -7.6960602e-001  2.8210217e-001  4.6212090e-001  7.0751045e-001 -1.3466450e-001 -1.9360841e-001  9.1317424e-001  5.5681439e-001 -2.5101507e-001  4.1080891e-001 -1.8068552e-001  8.3147828e-001 -1.7056144e-001  1.0539164e+000  1.7095907e+000 -2.7746474e-001  4.9496728e-002
  1.5238214e+000 -3.2729443e-001 -4.7496284e-001 -9.2071754e-001  2.9298752e-001 -2.3124465e-001 -3.0340824e-001 -1.1210254e-001 -1.8099151e-001  1.7610985e-001  2.5969334e-001  7.7840280e-001 -2.6980423e-001 -2.6277997e-001 -7.6862509e-001 -2.9299818e-001 -6.8467583e-001  9.5077661e-001  7.2699546e-001  6.1113794e-001  2.9536575e-001  1.3742558e-001  1.4999074e-001  2.8246366e-001  2.7355505e-001  2.2953102e-001 -4.5540616e-001 -6.1373197e-001 -6.8883119e-001 -7.3616280e-001 -7.3835729e-002 -5.2951903e-002  1.7564535e-002  1.0939370e-001  8.1316240e-001  4.1448652e-001 -1.0681015e+000 -1.1266002e-001 -3.6509794e-001 -3.4786107e-001 -1.1947805e-001  5.1527338e-002 -2.5593224e-001  6.1937942e-001 -5.5604571e-002  7.8771963e-002  8.8098311e-001  3.7881046e-001  6.5701190e-002 -1.8008545e-001 -6.4940303e-001 -1.0845481e+000 -4.2748849e-001  2.2696916e-001  4.2215507e-001  7.0301777e-002  8.8416899e-001  2.5182419e-001  8.5272129e-001  3.7580236e-001 -8.6255284e-001  8.5626456e-001  5.3601679e-001  7.4261488e-001  4.3737762e-001  1.4841337e+000
 -5.0489737e-001 -9.4774293e-002 -6.8363353e-002 -3.6198871e-001  9.6189559e-001 -8.9833837e-001 -3.5594656e-001  6.8867349e-002 -3.7521656e-002 -1.3488092e-001 -8.0454797e-001 -1.4460929e-001 -2.4726653e-001 -6.7390485e-001 -3.2426576e-001 -8.5882388e-001  1.8761516e-001  7.9425455e-001  4.2204106e-001 -1.0749226e-001 -4.1322228e-001  1.1688537e-001 -6.2405628e-001 -1.3394957e+000 -4.5946702e-001 -5.1537134e-001 -1.2848025e+000 -1.5304440e+000 -2.4611859e+000 -1.3470622e+000 -8.1035668e-001 -1.3906269e+000 -6.4537887e-001 -2.6112743e-001 -1.6151668e+000 -8.2695412e-001 -4.2962092e-001 -1.6380664e+000 -1.1074764e+000 -5.5628149e-001 -2.6170211e-001 -1.0922731e+000 -9.2869222e-001 -8.9173410e-001  5.0783025e-001 -3.5408356e-001 -6.1547876e-002  4.9266231e-001 -2.4323812e-001 -8.3493317e-001 -7.6721222e-001 -5.8178735e-001 -5.0474690e-001 -2.8140301e-001  1.3132081e+000 -1.2828390e+000  1.1209855e-002  2.6576360e-001  5.1451514e-001  1.4120579e-001 -1.7590513e+000  1.8816274e+000  4.8899252e-001  5.2572159e-002 -2.8169645e-001  1.3604374e+000
  1.5059153e+000 -1.7983185e-001  7.1157936e-001 -3.7812675e-001  1.4535761e+000 -1.8223076e-001  6.0566101e-001  6.1646709e-001  3.6191763e-001  4.1627362e-002 -4.0244328e-001  8.0747158e-002 -6.1429886e-001  1.8354481e-001 -8.7873306e-002 -9.3318940e-001 -3.7334597e-001 -1.9910196e-001 -9.3241698e-002 -3.0866427e-001  3.5109560e-001 -2.8004821e-001 -8.4306542e-001 -1.4873049e+000 -9.5984580e-001 -1.2979737e+000 -7.6408511e-001 -1.7197873e+000 -1.7875156e+000 -1.0555880e+000 -1.4563995e+000 -1.5437193e+000 -1.2427325e+000 -1.3697630e+000 -1.4732333e+000 -1.3749398e+000 -6.7182190e-001 -1.6636019e+000 -1.7431991e+000 -4.3965482e-001 -3.2713782e-001 -1.0128350e+000 -9.3728754e-001 -1.5982588e+000  1.2799943e-001 -7.3764528e-001 -1.0590623e+000 -1.0669462e-001 -1.8777305e-001 -4.5466777e-001 -8.7472159e-001 -5.8482081e-001 -7.7230466e-002 -4.9252613e-001  1.5582126e+000 -1.2967998e+000 -1.3772879e-001  3.9926610e-002  4.2117101e-001  4.3621262e-001 -8.4839441e-001  1.0705535e+000 -1.6578005e+000  1.6766105e-002 -9.0533187e-001  5.8489066e-001
  8.4519597e-001  4.2818212e-001 -9.0953736e-001 -7.2595751e-001  5.8468327e-001 -7.7091916e-001  4.6097361e-001  2.3565565e-001 -3.6199196e-001  2.1459680e-001  5.1800581e-001 -2.2743068e-001 -8.3746011e-001 -3.8730377e-002 -4.3774424e-001 -4.7442741e-001  5.0606260e-001 -3.6187219e-001  1.2259840e-002  4.8929556e-001 -3.7993926e-001  4.6397073e-001  3.8594971e-001  9.2678381e-001 -2.4150153e-001  4.9035982e-001  4.5469762e-001  1.0364957e-001  1.7213276e-001 -5.8397752e-001 -7.3964933e-001 -5.2087657e-001  2.9373195e-001  1.1138311e-001 -8.6795636e-001 -3.1023656e-001 -7.6557147e-001 -7.5212234e-002  2.2462798e-001  3.5605586e-001  2.1823890e-001 -7.6108975e-001  6.9043499e-001 -1.9046616e-002 -5.0658249e-002  1.4508882e-001  9.3208045e-002 -7.7792677e-001 -1.1079869e+000 -6.6594414e-001 -6.3093418e-001 -9.2361306e-001 -7.7799058e-001 -4.8279014e-001 -3.0057256e-001 -5.1245024e-001 -6.9372950e-002 -7.3293133e-001 -2.7373325e-001  4.8012088e-001 -7.3212346e-001  1.4232362e-001 -2.4058429e+000  2.1818525e-001  1.1502104e-001  1.1956241e+000
 -1.4689269e-001  3.0921359e-001  2.0185293e-002 -1.3769643e+000 -1.1449490e-001 -1.7745152e+000  8.8825450e-002 -3.2398372e-001 -5.5956102e-001 -2.2399952e-001 -6.0966793e-001 -7.7022319e-001 -5.0607743e-001 -8.3279347e-001 -1.2731223e+000 -9.6788260e-001 -4.7923137e-001 -5.3803052e-002 -3.1008589e-001  9.3025061e-002 -7.4246959e-001 -5.4699951e-001 -3.4675633e-001 -4.9369341e-001 -5.5026000e-001  5.8870342e-002  5.2402265e-001  9.4154831e-001  6.1848648e-001 -1.1414200e+000 -1.8722046e-001 -3.5190615e-001 -4.6795187e-001 -6.1631576e-001 -5.0210575e-001 -4.2540418e-001 -6.8833833e-001  7.3395308e-001  1.5304753e+000  8.2450293e-001 -3.2365230e-001 -1.2189340e+000 -5.7825269e-001 -1.6666850e-001 -1.1044682e+000 -6.1252288e-001 -2.0364612e-001 -1.2542877e+000 -2.5064544e-001 -1.0840598e+000 -4.8126876e-001 -9.1991360e-001 -1.1860104e+000 -8.1895179e-001 -6.3893706e-001 -9.2899219e-001 -3.8867351e-001 -5.8725445e-001 -4.3116285e-001 -2.8310265e-001 -1.3510543e+000 -4.2812971e-001 -3.4288366e+000  4.7683569e-001  1.0100478e-001 -5.7243863e-001
 -2.1061867e-001  1.1602610e-001  5.7313436e-001 -2.4094664e+000  3.7923898e-001 -1.2030189e+000 -7.1439396e-001  3.4363918e-001  4.4226888e-001 -8.7311294e-002 -6.1680155e-002  9.9930086e-001  6.3857121e-002 -3.9981279e-001 -5.8309402e-001 -8.1722709e-001  3.7046491e-001  2.4671975e-001  2.9369655e-002  1.8853014e-001 -1.5068933e+000 -1.6571678e-001  3.3847099e-001 -1.1075096e+000 -7.7889199e-002 -5.8354677e-001  1.0219268e-001 -3.6791243e-002  3.3240109e-001 -1.2972062e+000 -4.7302054e-001 -1.7344729e-001  3.2440525e-001  9.6660981e-002  1.2218901e-001 -4.4767271e-001 -1.1039539e+000 -3.0426798e-002 -6.4783938e-002  4.4862401e-001 -3.0892028e-001 -6.0000157e-001 -7.3420192e-001  7.4864304e-002 -5.4019784e-001 -6.0035166e-001 -9.0765579e-002 -5.1919942e-001  4.8556069e-001 -7.1858716e-001 -1.0575045e+000 -1.3507699e+000 -1.1054902e+000 -5.2031261e-001 -8.5666870e-002 -2.4638904e-001 -3.9406244e-001  5.1961716e-001 -4.1979182e-001 -4.5628863e-001 -1.4046626e+000  2.5436682e-001 -3.0236570e+000 -3.6863506e-001  8.9366841e-002  1.9898505e-001
  6.3638431e-001  3.6965058e-001  5.5648598e-001  9.3378379e-001  8.7676432e-001  5.0525700e-001  9.3331764e-002  9.0538658e-001  4.9606988e-001  7.4748240e-002  5.2506180e-001  8.6793567e-001  1.0988156e-001  6.8342073e-001  1.5933378e-001  7.5611551e-001  6.0677785e-001  5.0662435e-001  7.7666718e-001 -2.5473215e-001  2.6833706e-001  4.3139600e-001  5.6433602e-001 -2.6308183e-001 -1.8014283e-001 -3.9210621e-001  1.6932390e-001 -5.3022855e-002  7.4076729e-001  4.4391301e-001 -1.0464351e-001  1.1974753e-001  6.8027479e-001  1.1867708e+000  1.1588268e-001 -2.1011399e-001  3.3913317e-001  6.4363773e-001  7.3329725e-002 -6.1688959e-003  2.1748805e-001 -5.9763245e-001 -2.6153711e-001 -9.0403257e-002  1.3923108e-001  1.0012921e+000 -9.9726835e-001 -2.5982685e-001 -2.4932836e-001 -3.1072618e-001  1.5969031e-001 -4.9653709e-001  1.5766999e-001  9.9798260e-002  5.8164097e-001 -2.7872453e-001  5.4384307e-002 -5.2086430e-001  4.4834241e-001 -2.2363846e-001 -3.3968062e-002  2.2036110e-001  1.7680801e+000 -3.4786863e-001  2.8292540e-001  3.6006582e-001
  8.9802146e-001  4.5583841e-001  3.6328986e-002  3.7088651e-002 -1.4254257e-001  1.9429670e+000 -9.7355215e-001 -1.0595668e-001 -7.5690291e-001 -8.2730907e-002  9.0583603e-001  5.7090096e-001 -5.7090743e-001  2.5520049e-001 -1.2119478e+000 -7.0196200e-001  6.2916128e-001  8.7679319e-001  5.0333526e-001  1.8430895e-001  2.8778975e-001 -3.6787643e-002  5.8848594e-001 -1.4147324e+000 -3.1317274e-001 -5.8950919e-001 -5.6167959e-001  5.8899162e-002  7.1618604e-003 -3.4220251e-001 -7.3332638e-001 -3.5392418e-001  4.9886814e-001  7.4660462e-001 -2.4194926e-001 -5.6205444e-001 -1.6096886e-001 -3.8504862e-002  8.8538263e-002 -6.6531867e-001  2.3222032e-001 -5.6560291e-001 -9.2591248e-001 -3.4837634e-001  1.4799908e-001 -3.0147337e-001  4.9653344e-002  6.8634780e-002  3.9460909e-002 -4.4138405e-001 -6.9325086e-001 -1.0509801e+000 -3.7788303e-001 -9.7055730e-001 -9.3178764e-001  3.0862513e-001 -2.7765856e-001 -6.7028277e-001  1.0213053e-001 -3.5374397e-001  6.7808456e-001 -1.5723307e-001  1.0171204e+000  1.4580725e+000 -7.4311514e-001  1.1043788e-001
  1.1959165e-001  2.6997851e-001 -4.5196969e-001 -2.1928852e-001  4.9642430e-002  4.5266274e-001 -6.8031578e-001 -2.0661329e-001 -3.7818711e-001  3.4088759e-001  4.7792793e-001  4.5253481e-001  2.1267137e-001  1.4849966e-001 -1.0479829e-001  3.1656275e-001  3.4711342e-001  1.6857314e-001 -1.7771346e-001 -4.1835158e-002  7.1461712e-001  1.7258499e-001  9.7994103e-001  5.6656123e-001  6.2569151e-002 -2.1474538e-001  9.6121874e-002  7.5557435e-002  4.5789031e-002  9.3502728e-002 -8.9756625e-002  5.0990769e-002  3.7390358e-001  5.6102675e-001 -9.6611449e-002 -3.7009699e-001  2.3692530e-002 -1.9336967e-001  5.8682090e-004  5.0109701e-001  9.6106454e-002  3.5611836e-001  7.8762023e-001  1.1697602e+000  1.8182444e-001  1.0429002e+000  4.7097349e-001  1.1704496e-001  5.7372317e-001  2.9499676e-001  1.1912332e-001 -2.5797084e-001 -3.4071422e-001  2.0352361e-001 -4.4209454e-001 -9.6340078e-002  2.2927487e-001  3.3300374e-002 -4.0220836e-001 -2.2128014e-001 -1.4731265e-001  3.2378883e-001  7.1426709e-001  2.9581989e-001  3.5416219e-001  1.8551019e+000
  1.0595956e+000 -5.6958768e-001  4.2562383e-001 -2.9385732e-001 -8.2624680e-001  7.9019001e-001 -6.7370704e-001 -9.3518321e-001 -7.8569928e-001 -6.9745572e-001  8.2164973e-002 -3.9460830e-001 -5.0556557e-001 -6.9517201e-001 -2.8225899e-001  3.0131337e-001 -1.1339383e-001 -4.5712640e-002 -3.1792244e-001 -6.7413122e-001  1.7435638e-001 -1.3818037e-001 -5.7404271e-001 -2.7590460e-001 -3.7345711e-001  2.0569405e-001 -3.8293853e-001 -1.1345129e+000 -6.6457440e-001 -5.7278607e-003 -7.5709043e-001 -7.0621726e-001  5.0318241e-002 -2.1102217e-001 -2.2483805e-001 -3.3304645e-001 -3.1898495e-001 -1.3243650e+000 -7.2040799e-001 -5.0609058e-001 -4.7884154e-002 -2.3959617e-001 -7.2899671e-002 -1.3471151e+000 -1.3693925e-001  6.7003943e-002 -4.9344998e-001 -1.5268350e-001 -1.1659914e-002  1.4091321e-001  2.6719143e-001 -2.3062677e-001 -2.3976990e-001  2.3563917e-002 -2.4005729e-001 -1.3065796e-001 -2.0849432e-001 -2.0526102e-001 -1.4328243e-001 -8.5221479e-001 -4.4298976e-001 -4.9970129e-001  6.7903433e-001 -2.6732143e-001 -3.3371722e-001  6.8810770e-001
  6.8949242e-001 -7.8005741e-001 -2.4149619e-001  1.7053801e-001 -4.2935151e-001 -8.3626876e-001 -1.0072625e+000 -1.3301504e+000 -7.6139400e-001 -2.7359463e-001 -1.1315504e+000 -9.0291174e-001 -8.1132184e-001 -4.2258762e-001 -4.7485682e-001  1.4072166e-001  1.1142617e-001 -2.6990373e-001 -2.8804122e-001 -7.4316864e-003  9.2122960e-001  5.6430899e-001 -4.5363138e-001 -7.8974900e-002 -1.5111454e-001 -5.2443740e-001 -9.7106203e-001 -1.3970678e+000 -1.2333863e+000 -7.5128112e-001 -1.0601125e-001 -3.8590993e-001  1.0918067e-001  7.3195701e-002 -5.9064797e-001 -1.2431977e-001 -5.3465287e-001 -9.5810352e-001 -1.0921782e+000 -6.0833841e-001 -3.2883826e-001 -1.5152790e-001  5.2390246e-001 -5.7251594e-001  2.9463469e-001  6.9377617e-001  6.3396308e-001 -5.9252588e-001  9.7312489e-002 -6.5375596e-001 -3.1219238e-001 -6.0204963e-001 -2.3308882e-001 -1.2774699e-001  6.1604381e-003 -6.7212626e-001 -6.9280208e-001 -4.8824752e-001 -1.0941399e+000 -8.6744117e-001 -3.9337858e-001 -8.3412900e-002 -1.6818206e-001  3.2945752e-001 -1.3160538e-001 -5.9189760e-001
  2.8221184e-001 -1.0125996e+000  2.0035656e+000  3.4079410e-001 -5.9438398e-001  5.9074155e-001 -3.3216892e-001 -9.5566017e-001 -5.3609959e-001 -2.6496170e-001 -3.6339269e-001  3.7870214e-001 -7.0674410e-001  2.9815492e-001 -2.9282073e-001  4.8124455e-003  2.2576083e-001 -5.8725568e-001 -6.9919350e-001 -1.2315150e-001  4.5963926e-001  2.4514560e-001 -8.5920843e-001  8.6391865e-001 -2.2591372e-001  6.5241686e-001 -1.1493385e-001 -1.7914164e-001 -6.0156277e-001 -8.0149772e-001 -4.8772288e-001 -7.1130187e-001 -8.6921128e-002 -7.4366562e-001 -3.1464588e-001 -2.2227036e-001 -6.3747635e-001 -2.2232429e-001 -3.7510475e-001 -1.6175334e-001  2.6573834e-001 -5.5759962e-001  6.7238523e-001 -8.0046062e-001 -6.2782082e-002  6.4141411e-001 -5.6532535e-001 -8.9026414e-001 -1.1757513e+000 -9.1052324e-001 -6.0125011e-002 -2.8947917e-001  7.2214286e-002 -6.6191427e-001 -9.0458341e-001 -2.7183282e-001 -5.5573495e-001 -3.6084402e-001 -6.8247529e-001 -5.0011927e-001  2.2553050e-001 -7.6644470e-001 -4.6629758e-001 -8.5909400e-002 -1.2016655e+000 -4.3444244e-001
 -1.0749809e-001 -4.6830071e-001  5.5921276e-001  2.2651709e-001 -8.5143938e-001  8.2165520e-001 -2.3733299e-001 -1.7119287e-001 -8.7756503e-001 -3.3713770e-001  3.3081898e-002 -5.5391960e-001 -4.0889063e-001 -4.0058608e-001 -5.3805855e-001 -4.2392159e-001  8.4826325e-001  3.3970503e-001 -2.0382749e-001 -3.9254721e-001  9.2584879e-001 -2.9741899e-001  6.7458683e-001 -5.7295816e-001  3.1717109e-001 -2.2081160e-001 -1.4073321e-001 -1.9167780e-001  3.0845598e-001 -6.7483159e-001 -2.0912975e-001  1.5002692e-001  1.4651142e-001  3.2464861e-001  1.1662782e-001 -5.4310244e-002 -7.6102454e-001 -1.4492855e-001  3.6304020e-001 -3.3212776e-001 -5.8451228e-001  4.4927543e-001 -6.1841930e-001  4.3560558e-001  4.2726348e-003  5.2426868e-001  1.6093329e-001  4.2764094e-002 -4.9146045e-001 -4.4662756e-001 -1.5175120e-001 -5.7980838e-001 -4.9881842e-001 -4.4536740e-001 -1.3863436e+000 -9.9673777e-002 -2.7331100e-001 -1.2796043e-001 -4.9204950e-001 -5.1396714e-001  3.5849597e-001 -3.7623513e-001  4.4263088e-001  2.0647034e+000 -1.5571707e-001  9.7356740e-001
  6.3401413e-001  5.1132570e-001 -1.4696443e+000  6.7419930e-001 -3.3138107e-001  1.0833196e+000  4.2265080e-001  5.3787710e-001  3.3266059e-001  2.9050107e-001  1.2633483e+000  8.6911676e-001  3.2923959e-001  1.5377037e-001  7.8621289e-001  6.4565510e-001 -6.1061722e-001  1.3297366e-001 -1.7179681e-001 -1.2251577e-001  3.6164660e-001  4.7728938e-001  1.5392659e+000  3.6121070e-002  6.9705114e-001  1.1789348e-001  5.8697847e-001  7.3199281e-001  4.4914183e-001  1.3701634e+000  6.6617246e-001  8.5262623e-001  1.2054121e+000  1.1239537e-001  3.9589318e-001  1.0019434e+000  4.8237618e-001  9.5671245e-001  7.0061334e-001  5.7095908e-001  1.1345772e+000  8.5691576e-001  6.5130380e-001  3.8079849e-001  2.7629024e-001  6.2816951e-002 -1.0848311e-001  9.3493088e-001  8.8089882e-001  6.7227500e-001  1.0746070e+000  5.4055369e-001  7.1772811e-001  5.6854736e-001  7.3772195e-001  1.1641370e+000  9.4510561e-001 -3.0147560e-001  2.9364267e-002  1.0787717e-001  3.3088788e-001 -4.4751487e-001  1.3042701e+000  9.0690405e-001  1.1201360e-001 -1.1368126e-001
  3.6543268e-001 -2.9070102e-002  6.7495147e-001  1.2297796e-001 -4.3941124e-001 -8.6812659e-001 -7.3375293e-001 -1.4862148e-001  1.7717742e-001  7.0746339e-002 -3.6303537e-001  6.0228863e-001  2.1450140e-001  2.7607018e-002 -1.7827241e-001 -3.7900175e-001 -1.3171912e-001 -1.2035218e-001  2.6273528e-002 -4.5279601e-001 -8.9226867e-001  9.3244568e-002 -1.4297251e+000  2.2758483e-001 -7.5115319e-002  5.8480168e-001 -8.9110216e-001 -5.7266663e-001 -6.8688315e-001 -2.7203512e-001  1.2653178e-001 -3.5909061e-002  1.8437694e-001  2.4087497e-001  3.4124103e-001  2.9336045e-001  3.2608872e-001 -1.0623687e+000 -7.3945917e-001 -1.0069492e+000  4.7764627e-001  1.2853932e-001  1.8233235e-001 -1.2494332e+000 -2.9557395e-001 -5.1403641e-001  7.5095487e-001  3.0016170e-001 -1.6278289e-001  7.5746498e-001 -4.1042810e-001 -6.5447733e-001 -4.3706315e-001  5.6732961e-001  7.4860203e-001 -4.1444169e-001  7.2053560e-001  4.7643111e-001  3.7747821e-001 -9.8141653e-001 -6.2485948e-001 -1.0104874e-002  1.0522496e+000  6.3276337e-001  7.3409191e-001 -2.5563457e-001
  2.1059649e-001  7.0237410e-001  1.8785899e-001  1.5299254e-001  3.8400007e-001  6.8175123e-001 -2.7252134e-001  3.2850807e-001  4.0525853e-001 -9.8356200e-002  4.6242131e-001  8.1461228e-002 -4.2286951e-002  2.8587202e-001  1.1513215e+000  4.3951268e-001 -7.7994666e-001  3.8705414e-001  3.9804427e-001 -5.8681223e-001 -1.0445565e+000  3.1121080e-001  3.3229473e-001 -3.1751931e-001 -4.6103544e-001  3.1968211e-001  3.6961057e-001 -7.5524405e-002 -3.3331324e-001  4.9679824e-001  2.6433895e-001  4.8667864e-001  4.8636887e-001  4.1972224e-001  6.7426838e-001  3.3937175e-001  1.8964497e-001 -2.6673326e-002 -1.0335681e-001 -1.7645585e-002  3.7407265e-002  2.8189269e-001 -4.7552176e-001  3.0035033e-001 -2.2372809e-001 -6.6427402e-001  2.9297147e-002  2.6836615e-002  7.4577844e-002 -2.1185516e-001  3.3360418e-001  4.3944688e-001  5.5750901e-002  1.4987019e-001 -4.5532340e-001  6.0827048e-001  1.6348007e-001  2.3379210e-001  3.5408522e-001 -3.4344050e-001  6.3244915e-001  4.4250731e-001  5.0200097e-001 -1.5638248e-001 -6.2658594e-002 -4.2990096e-001
  3.5497906e-001 -9.1156029e-003 -1.2639310e+000 -8.4441281e-003 -1.9982289e-001  2.7480839e-001 -8.2498008e-001  3.4726759e-001  4.0725289e-001  7.4394170e-001  3.6089809e-001  7.6346728e-002  2.0003448e-002 -1.0038563e-001  1.7961689e-001 -1.3919877e-001  6.0827149e-002  7.9738840e-001  8.2967809e-001  3.3769364e-001  1.4828134e-001 -4.7540398e-001  1.4609617e-001 -3.9622272e-001  2.2466406e-001 -5.0599770e-001 -9.2027299e-001 -1.0720150e+000 -1.1606748e+000  3.6516428e-001  8.2345011e-001  5.4163496e-001  1.4550656e+000  5.2798518e-001  7.1772866e-001  8.2405942e-001  2.8494436e-001 -1.3519624e+000 -1.3206421e+000 -9.7680943e-001 -3.8334911e-001  1.4994515e-001 -1.4730795e-001  4.5272567e-001 -4.5795334e-001  4.6137331e-002 -6.1048388e-001 -3.3742167e-001  6.0903296e-001  4.2819510e-002  4.9555780e-002  1.3780115e-001  1.8614568e-001 -3.2512454e-001 -6.1291593e-001  7.9393030e-001 -1.7448626e-001  5.3920068e-001  3.5593679e-001 -7.9409080e-001  1.0779936e+000 -1.3796375e-001 -4.0285936e-001  3.0466581e-001  3.9151736e-002 -2.3641651e-001
  5.9494495e-001 -8.4189131e-001 -4.2015947e-001  1.0775565e+000  1.5795093e-001  1.8478603e-001  6.4126058e-001  9.7528493e-002  5.0131482e-001  3.4394895e-001 -7.9144659e-002  8.6513777e-002  4.3529512e-001  3.5375082e-001  3.9225808e-001  3.7319352e-002 -1.1997099e-001 -6.1181152e-001 -1.7403060e-001 -1.6200392e-001  7.9188110e-001 -9.0121401e-002 -1.3216103e+000  5.5478652e-002  3.1760734e-001 -9.0382726e-003 -1.2176921e-001  6.7541128e-001  3.7735972e-001  2.6732726e-001  6.5618919e-001  3.5424383e-001  6.9904726e-002  3.2002254e-001  1.6500976e-001  1.0013926e+000  2.9611879e-001  3.0225159e-001  3.0095004e-001  1.6244429e-001  1.2111986e-001  2.7262614e-001  3.4058580e-001 -6.8052565e-001 -2.1288147e-001  1.3620202e+000 -3.4464076e-001  1.6091385e-001 -1.2056974e-001 -4.0732683e-001  3.3226639e-002  2.7226207e-001  3.9368923e-001  3.6819095e-001 -3.9138869e-001 -7.1973165e-004 -1.1275722e-001 -2.2489792e-001  5.7870522e-002  5.1629843e-002  3.9208106e-001 -5.6933598e-001 -1.0054875e-001 -6.5191850e-001 -8.8463645e-001 -1.0668266e+000
 -4.9113110e-001 -5.7153683e-001 -3.5314169e-001  9.2544797e-001 -5.3486414e-001 -6.1243452e-001  1.9402673e-001 -3.2342487e-001 -2.9537099e-001  1.6159155e-001 -5.7653110e-001 -2.4732733e-003  6.6515437e-002 -5.4613836e-001 -7.4520216e-001 -7.8106163e-002  4.6874639e-001  3.4152191e-001 -3.4454210e-001  2.8234041e-001  7.9651013e-001 -6.5253883e-002 -5.9367745e-001 -8.3648182e-001 -2.3836031e-001 -2.8878483e-001  3.0382473e-001  4.5976716e-001  4.7867426e-001  1.0743044e-001 -2.3680662e-001 -1.2468096e-001 -1.0878281e+000 -4.2311412e-001 -1.7351612e-001 -6.8321632e-001 -2.8639749e-001  4.0868031e-001  1.2647339e+000  4.9110401e-001 -8.2546700e-001  5.7703539e-002 -8.8469959e-001  3.0692531e-001 -3.3765340e-001  1.2439572e+000  9.2676273e-002 -4.2782127e-001  5.3255709e-001  9.5168081e-002 -4.0530864e-001 -5.1977724e-002  3.4913627e-002  3.6706221e-001  5.3570003e-001  6.3498992e-002 -2.3735965e-001  3.1641504e-001  1.2462271e-001 -4.0860527e-001  1.3263025e+000 -4.4618045e-001  3.0200939e-001  3.8488071e-001 -3.4860812e-001 -3.7270655e-001
  4.1856969e-001 -5.1545477e-001 -1.6762656e+000  2.5507665e-002  5.9876885e-002  8.0127861e-001  1.0260091e+000  1.2842532e-001 -1.7289472e-002 -1.7181060e-001 -1.3104580e-001 -4.2890957e-001  1.8821936e-001 -6.1096872e-005  9.8869581e-002  4.6835718e-001  4.7027993e-001 -4.5514631e-001 -4.4770920e-001 -1.6917030e-001  4.8866804e-001 -6.0075449e-001 -4.9476801e-001  5.6372248e-001 -2.7892425e-001  4.3054276e-001  1.5758858e+000  1.5391664e+000  1.4460371e+000  8.8913870e-001 -1.5931569e-001 -6.9025609e-002 -1.0765693e-001 -2.1199546e-001 -4.5990587e-001 -3.1552155e-001  1.0255053e+000  1.2254315e+000  1.9372918e+000  1.7793339e+000 -1.0207170e-002 -5.7756663e-002  8.2320025e-001  1.5448670e-001 -1.5124667e-002  1.1141717e+000 -2.2941682e-001  1.9358984e-001  1.8932704e-001 -3.8566443e-001  8.0408460e-001  1.3592960e+000  6.3037388e-001  4.7553641e-001  1.1165855e+000  6.3508607e-002 -6.4625118e-002  8.7570769e-003  1.3122393e-001  9.4370878e-001  1.1646853e+000  1.0762726e-001 -1.4451101e+000  1.6662375e+000  3.2795885e-001  1.2154602e-001
 -7.8475673e-001 -9.9919795e-001  9.2447270e-002  1.0012342e+000 -3.7656741e-001  4.6980744e-001  4.8976268e-001 -8.6604232e-001 -3.7484813e-003 -2.4990935e-001 -7.9234034e-002 -4.5323899e-001  3.4477863e-001  1.2422739e-002 -5.7564561e-001 -1.6684638e-001 -3.7951019e-001 -7.5472810e-001  6.0365893e-003  4.2092737e-003  4.8393432e-001  6.7516526e-001 -1.0678599e+000 -6.4258000e-002 -3.6086030e-002 -7.8027584e-002  3.2912549e-001  4.6046336e-001  1.0476308e+000  2.3008315e-001  4.7682488e-001  2.3830986e-001 -3.6344860e-001  6.2617307e-002 -3.7456272e-001  3.4657628e-001 -1.2834713e-001  5.6817279e-001  9.1307550e-001  4.8527794e-001 -8.3153965e-001 -2.3096810e-001 -7.0230327e-001 -1.6854141e+000  3.4561976e-001  3.4901220e-001 -3.6157180e-002  5.5871322e-001 -3.9223841e-001 -4.1116781e-001  2.0960957e-001  2.6542589e-001  6.1627096e-001  1.3865660e-001  6.5766516e-002  1.8138526e-001 -3.7079313e-001 -1.8275126e-001 -9.0078031e-001 -1.0100611e-001  4.6767492e-001 -3.2991146e-001  9.1859354e-001 -2.5816691e-001 -6.3385315e-001  2.4425689e-001
 -3.6113724e-001  8.6916388e-001  3.0914363e-001  6.5929616e-001  5.1960380e-001  2.6114407e-001  1.1519765e+000  4.0887552e-001  9.6190807e-001  1.5165428e-001 -4.2616904e-001  1.3643891e-001  9.0791548e-001  9.5095621e-001  1.0596641e+000  8.4027462e-001 -1.0079606e+000 -1.5504173e+000 -5.8895904e-001 -1.5833425e-001 -3.4089790e-001  4.4148074e-001 -8.5189815e-001  8.7888390e-001 -6.1103361e-002  5.5585477e-001  1.6787798e+000  2.1316936e+000  1.3583985e+000  1.0215157e+000  5.7046324e-001  6.6181153e-001 -1.4941335e+000 -8.0106742e-001  6.4599673e-001  6.9149290e-001  9.7781057e-001  2.2678001e+000  1.7604107e+000  1.5393327e+000  1.7432029e-001  7.1720491e-001  1.1907776e+000 -9.7804441e-002 -4.4106849e-002 -1.9560456e-002 -3.8682481e-001  1.2195893e-001 -6.5528287e-001  2.1980108e-001  7.6230846e-001  1.2333966e+000  1.2419028e+000  1.0823034e+000  1.6261405e+000  2.5217361e-001  4.1685476e-001 -1.6207246e-001 -3.3162884e-003  1.2950609e+000  2.1407919e+000  2.7573555e-001 -3.7469739e-001  1.6481330e-001 -1.7319699e-001 -8.2441545e-001
 -2.7784618e-001  2.0103141e-001 -2.7192339e-001  1.7270651e-001 -1.3285065e-001  6.0438839e-001  3.9436924e-001 -4.2222799e-001  9.6954332e-002 -4.9252734e-001  2.4083724e-001  4.3400285e-001  5.6589702e-001  8.6772736e-001  4.8632576e-001  1.3123813e-001 -3.2457162e-001  2.7595692e-001  1.5240911e-001 -2.3212809e-001  1.0182885e-001 -3.3037313e-001 -4.3408847e-001  4.5592865e-001 -2.7848909e-001  3.0346531e-001  2.4814212e-001  6.9624351e-001  7.2373157e-001  3.6771793e-001  2.2751143e-001  4.9931177e-001 -2.6849370e-001  3.7210393e-003 -4.2251836e-001 -2.4999901e-001 -1.8520224e-001  4.9257483e-001  2.7463331e-001 -3.8655801e-001  7.3741994e-002 -1.2269931e-001  4.0755938e-001  2.4916700e-001 -4.9662378e-003 -3.3720598e-001 -9.4561628e-001 -1.3941072e-001 -2.7791981e-003  2.1547983e-001  3.0512536e-001  6.8773641e-001  1.0457927e+000  1.3057716e+000  1.6636712e+000  6.4819210e-001 -3.6327753e-001  2.5568776e-001 -7.3339971e-001  7.5002317e-001  1.0129016e+000  1.1229208e-001 -4.2263861e-003  7.3346800e-001 -1.6067170e-002 -8.7016944e-001
 -1.5265894e+000  8.9680535e-001  1.9042358e-001 -1.7230735e-001  4.8190289e-001  3.4973807e-001  7.2346724e-001  5.8531451e-001  8.5489455e-001 -4.9655255e-001 -3.8284504e-001  3.8348318e-001  1.1376202e+000  1.0388873e+000  1.2200756e+000  1.2607510e+000 -9.1460918e-001 -5.4635109e-001 -7.6097179e-001 -1.8382304e-001  1.8242000e-002  6.1010338e-001  9.2949369e-001  1.5777033e+000  2.3713000e-001  6.5436695e-001  4.5240516e-001  8.4783039e-001  7.1554753e-001  4.2080210e-001 -7.8634799e-001 -2.8159144e-001 -5.7002813e-001 -7.3331625e-001 -1.6823137e-002 -7.1442157e-001  7.0081379e-001  8.0988617e-001  7.2695569e-001  6.9600507e-001  3.6747085e-001  2.7939800e-001  1.4631527e+000  1.7941486e+000  1.9875098e-001  7.1365705e-001 -3.0144237e-001 -8.2412479e-001  5.1568215e-002  3.0532187e-001  9.6477654e-001  9.8700518e-001  1.0112776e+000  7.0136515e-001  1.7678746e+000 -1.4311504e-002  1.9586940e-001  1.1408674e-001  6.2342435e-001  8.4988359e-001  7.0731356e-001  1.2623614e-001 -1.8685403e+000 -1.6009468e+000  5.1053540e-001  2.9203241e-001
  1.1872080e+000 -1.1762307e-001  2.7782599e-001 -7.6144008e-002 -5.6207926e-003  6.9200456e-001  7.0542184e-004  6.6397910e-002  2.2050486e-001 -1.1073577e-001  5.0735147e-001  7.1473319e-001  4.1903110e-001  7.9372325e-001  8.4942808e-001  5.5764601e-001 -1.1384849e-001  4.3933643e-001  1.8919631e-001  7.0751137e-001  1.2849280e-002 -5.0672958e-001  1.2237375e+000  8.2735590e-001  2.2577598e-001  4.8187585e-001 -2.7014373e-001 -6.2234167e-002 -4.1142333e-001  4.9064090e-001 -6.3687958e-001  1.9286555e-002 -8.0257272e-001 -3.5256780e-001  3.3059235e-001 -4.2608971e-001  6.0339585e-001 -2.8287109e-001  3.9416762e-001 -6.2757893e-001  7.9223381e-001  4.0272497e-001  1.2782561e+000  1.4650068e+000  8.3940851e-001  5.8316789e-001  8.9293365e-001  1.6361244e-001  5.6775331e-001  5.7812508e-001  5.5938085e-001  8.9218747e-001  7.5537138e-001  2.5309475e-001  3.8126913e-001  6.4451147e-001  3.0531451e-001  5.3817249e-001  6.8577101e-001 -2.2051291e-001  9.3819190e-001 -3.5954489e-004 -1.6715801e-001 -5.2210940e-001  8.1590808e-001 -2.3366190e-001
 -1.1489164e+000  5.0631920e-001 -1.6771056e-001  3.1070599e-001 -5.4436922e-001  5.2025239e-001 -3.4401473e-001 -5.7081252e-001  2.3249666e-001  2.5565296e-001 -2.8661680e-001  5.5531669e-001  5.3960317e-001  3.6462522e-001  2.8443298e-001 -2.9327278e-001  6.8643592e-002 -8.2482158e-001 -6.9649562e-001  1.1975656e-001  5.9351174e-001  9.7237783e-002  1.8657763e-002  1.3898669e+000  2.1922158e-001  2.8713519e-001 -8.7368135e-001 -4.7042474e-001 -5.2184551e-001 -3.2914213e-001 -1.9862546e-001  3.4199502e-001 -1.0210413e+000 -4.2634563e-001  3.4962940e-001 -3.3529021e-001  4.7863909e-001 -8.0149338e-001 -6.8194890e-001 -8.6940511e-001 -4.0134291e-001  5.7806975e-001  1.2444807e+000  3.1568189e-001  3.7000811e-001  4.1200722e-001 -3.5807139e-002  2.1251161e-002  3.4927902e-001  1.0129129e+000  7.8336436e-002  5.4703586e-001  8.0862519e-001  8.8313247e-001  4.9032340e-001  6.1393384e-002  3.4520952e-001  2.1990404e-001  7.4724895e-002 -2.8376184e-001  7.0386209e-001 -4.5193342e-001 -1.1685041e+000 -1.1780583e+000  1.6699079e-001 -8.8862773e-001
 -8.2885400e-002  1.3548752e+000  5.1196204e-001  1.5843258e-001  4.6589958e-001 -4.9517261e-001  3.5151048e-001 -2.7415913e-001  7.6620661e-001 -9.5901366e-002 -4.4422686e-001 -1.9313760e-001  4.7765391e-001  6.4620673e-001 -2.2517604e-001  1.5627238e-001 -3.9713767e-001 -4.1045879e-002 -7.8150234e-002 -2.5827232e-001  5.2207935e-002 -8.6591130e-002 -5.7957989e-001  4.0847015e-003 -3.9869354e-001 -9.9167172e-002 -7.1878630e-002  4.3594120e-001 -5.5941271e-002  1.7137480e-001 -4.1683410e-001  1.8970829e-002 -1.1061200e+000 -1.2920245e-001 -3.3930345e-001 -4.4394331e-001  7.0970278e-002  7.0638401e-001  1.1830945e+000  1.7724591e-001  5.0594462e-001 -5.8753191e-002  3.6974683e-001  2.3602693e-002  3.0993733e-001  2.1869803e-001 -8.8522468e-001 -8.4980426e-002 -2.3156566e-001  3.4902022e-001  3.6184617e-001  3.8405988e-001  7.5687411e-001  4.6712170e-001  3.7303292e-001 -7.4105750e-002  5.9345401e-002 -2.6520456e-001 -2.2049326e-001  4.9183142e-001  5.5547954e-001  5.3339123e-002  5.9386871e-001 -1.8534354e+000  1.8443360e-001 -6.2367943e-001
 -8.1982329e-001  1.1971823e-002  1.9246471e-002 -4.0947925e-001  4.6411750e-001  1.8403245e+000  7.0720395e-001  7.5027449e-001  3.9730482e-002 -5.0285608e-001  2.2394708e-001  1.6924682e+000  9.6354622e-002  6.4471327e-001  7.7505856e-001  7.2222284e-001  3.2250316e-001  3.7085324e-001  7.3560052e-001 -1.5239294e-001 -3.4396265e-001  6.4438288e-001  6.9995535e-001  1.6195049e+000  8.5002741e-002  4.5194987e-001  3.4369824e-001  2.3990445e-001 -7.7743872e-002 -8.3780575e-003 -4.7389258e-001 -6.8626622e-001  5.3635946e-001  8.9310148e-002 -1.5356230e-001 -8.8058867e-002  1.6468131e-001 -5.4660227e-001  1.7611802e-001  6.9233422e-001  3.6628641e-001  3.2933113e-001  1.1420279e+000  4.8077054e-001  5.0836091e-002  3.2845509e-001  3.7286332e-001  3.9167028e-001 -1.6555192e-001 -4.2444676e-001  3.5392930e-001  1.4558803e-001  6.1949015e-001  1.7940155e-001  3.7285982e-001 -7.4419254e-001 -7.3677671e-002  8.9898073e-002  4.9452315e-001  6.6072796e-001  8.6999214e-001  5.9879606e-001 -1.0587630e+000  3.5250771e-001  3.7343219e-001  1.4843760e-001
 -1.3076509e+000  2.6667198e-001 -5.5623548e-001  5.8366176e-001  5.7353578e-001  1.8550560e+000  1.3619800e+000  1.2751570e+000  2.8066965e-001  2.9097215e-002  1.3098124e+000  1.7629406e-001  5.0714988e-001  4.5056469e-001  1.0041597e+000  1.3265322e+000  1.1710118e+000  9.4916809e-001  8.0358976e-001  3.6540884e-001  9.2076169e-001  1.4680550e+000  2.5583973e+000 -6.6383704e-001  1.1969673e+000  1.8420373e-001  7.4937843e-001  5.1750049e-001  9.8861646e-001  8.7021988e-001  3.8179610e-001  8.4750666e-001  2.2115025e+000  1.1997232e+000  4.6129843e-003 -3.7379959e-001  2.4261319e-001  8.7071319e-001  7.3252777e-001  4.7889476e-001  1.5965878e-001  4.3317114e-001 -1.6411803e-001  1.8119202e+000  3.6377440e-001  2.8350633e-001 -5.3157929e-001  5.3705183e-001  1.1379342e+000 -4.8938832e-001  8.3697928e-001  5.6429755e-001  6.4010105e-001 -2.7953647e-001 -7.6050613e-001  6.1829474e-001 -3.9877441e-001  3.5410630e-001  7.3296623e-001  7.0512035e-001  1.1516275e+000  7.5190213e-001  7.4347898e-001 -3.8160688e-001  5.0310107e-001  1.6959100e+000
 -7.8117062e-001  1.2114684e-001 -1.3051976e+000 -2.4277615e-001 -1.4059156e-001  1.7210641e+000  8.1232589e-001 -6.4932492e-002  4.0554569e-001 -7.5874956e-001  6.8293716e-001 -3.3527203e-001  1.0465975e+000  1.3033354e+000  1.0216836e+000  1.1224279e+000 -8.6909982e-001  5.0651924e-001  4.6963110e-001  1.4331191e-001  1.8268500e-001 -2.7840691e-002  1.2033074e-001  4.5795593e-001 -6.5463571e-002 -7.1280940e-001 -5.0725289e-001 -2.4387386e-001 -1.4755012e-001  1.0727597e+000 -7.3935566e-001  1.5348869e-002 -1.0100992e+000 -6.4815552e-001  1.0528059e-001 -5.9330119e-001  1.3743447e+000 -1.6085712e-001 -1.3301481e-001 -5.8317045e-001 -2.3106943e-001  2.9066597e-001  5.4342458e-001  2.9011024e-001  7.0133323e-002  1.1655142e+000 -3.8807306e-001  1.2513230e+000  8.3127875e-002 -4.2288623e-001  1.3142478e+000  1.7484925e+000  1.2640646e+000  8.0014209e-001  1.9017273e-002  7.8414386e-001 -6.9608642e-001  3.4774664e-002 -1.1647835e-001  4.6596117e-001  3.2773914e+000 -1.3275008e-001 -5.2936111e-001 -8.4564610e-001 -7.7567764e-002 -2.1464647e-001
  9.1738224e-001 -5.1399585e-001 -1.6299437e+000 -1.2808010e-001 -4.4008733e-001  1.1098922e+000  1.1783378e-001 -3.2389054e-001  2.2883950e-001  1.7881201e-002  8.9892725e-001  7.4370567e-001  3.3004456e-001  8.0306875e-001  1.0273776e+000  1.0806375e+000 -1.0403372e-001  6.1758872e-001  3.5539494e-001  1.8824837e-001 -2.8542773e-001 -5.0210700e-001  1.1377274e+000  5.0531221e-001  5.3978479e-001  3.4304885e-001 -7.4225886e-001 -6.8100977e-001 -6.4531140e-001  8.5951792e-001  4.4947174e-001  6.2444046e-001  3.0424549e-001  6.0182256e-002  7.2564803e-001  7.9937261e-001  5.2740844e-001 -4.1844360e-001 -3.3826914e-001 -6.9876079e-001  9.7354462e-002  3.4427744e-001  6.1669024e-001  1.1546312e+000 -2.5231377e-001  2.6692356e-001 -4.8241404e-001  5.4654955e-001  3.1801963e-001 -1.9313286e-001  8.0047374e-001  7.6640978e-001  9.2121819e-001  1.2220356e-002  1.0530943e-001  1.1843603e+000  1.8564585e-001  1.0955386e-001 -3.4776855e-001  1.8469896e-001  2.3153093e+000 -2.7411092e-001  2.7537913e-001  1.5300572e+000 -1.6697647e-001  8.2043433e-002
  8.0121408e-001 -1.6216148e-001  1.6878986e+000 -7.4463959e-001 -2.8365005e-001  3.7881886e-001  2.4486937e-001  2.1998987e-001 -4.4309508e-001  4.6961834e-001  1.3265206e+000 -2.1141474e-001  6.0661714e-002 -7.8000787e-001 -2.8698185e-001 -2.8302414e-001  1.1610623e+000  9.6895402e-001 -2.2481114e-001  1.5074474e-001 -9.9638695e-001 -5.6014522e-001  1.4718273e+000  1.9306085e-001  6.2910164e-001  1.3703977e-001  2.0302134e-001  4.9282544e-001 -2.1056448e-001  1.0861076e-001  8.2564456e-001  7.3519029e-001  1.9512319e+000  1.7272113e+000  8.7773866e-001  1.2686346e+000 -2.3926069e-001 -3.8630153e-002  2.3068331e-001  2.1830155e-001 -1.6038959e-001  2.9964718e-001 -3.2677102e-001  4.2648793e-001 -2.5220019e-001 -8.7172209e-001  6.9454744e-001 -7.3666274e-002  5.6563449e-001  2.9169656e-001 -4.2064817e-001 -9.2834278e-001 -7.6047563e-001  6.0421855e-001  1.5381861e-002  1.4367108e+000  6.2549725e-001  6.4764188e-001  5.7156793e-001  3.9553841e-001  6.7678546e-003  1.3126559e-001 -5.1714574e-002  1.0654373e-001  6.0330948e-001 -5.4658253e-001
  1.5181242e-002  9.1363434e-001  1.5653327e+000  2.7570781e-001  7.0519871e-001 -8.9460989e-001  6.4794561e-001  1.3270552e+000  1.9227709e-001  4.2235781e-001  1.4457038e-001 -1.0374634e+000 -3.8054112e-001 -9.1063378e-001 -2.4971395e-001 -6.2172691e-001 -3.3767729e-001 -5.3459356e-001 -3.4142735e-001 -1.7844785e-001 -6.9137756e-001 -4.1242593e-002 -4.4680966e-002  4.3755050e-001  2.3848324e-001  7.3043496e-001  6.9567180e-001  2.7825688e-001  7.0350787e-001  1.4836538e-001  9.3807510e-001  2.7981604e-001  1.0326440e+000  7.3912126e-001  1.1612909e-001  7.6651158e-001  1.9876427e-001  5.7528455e-001 -4.3310427e-001  4.2568216e-001  1.0289314e+000  2.3062562e-001  9.9286988e-001  6.2484375e-001  1.1895683e-001 -5.8746927e-001  9.2043329e-001  7.5000200e-001  1.3124034e-001  9.3094986e-001  1.8722599e-002 -9.1050044e-002 -6.3345717e-001 -1.6315932e-001 -1.9866079e-002  1.6936982e-001  6.3777485e-001  3.5054749e-001  1.1582339e+000  1.0923815e+000 -1.8305393e+000  6.3983440e-001  3.8961630e-001  2.2744113e-002  8.3692096e-001  1.0666273e+000
 -1.2320061e+000 -7.7382445e-001  6.1665623e-001 -9.9528492e-001  3.6317877e-001 -1.3562564e+000  8.4341500e-002 -1.2033044e+000 -3.7177931e-001  3.6071898e-001 -1.5759309e+000 -9.3338522e-001 -8.0109850e-001 -1.1489456e+000 -1.3805718e+000 -1.4414115e+000 -3.9151510e-001 -5.6960277e-001 -2.1988799e-001 -1.1037637e+000  1.4308280e-001  1.2390872e-001 -1.8810966e+000  4.8987149e-001 -8.2954397e-001 -2.8564654e-001 -1.5626732e+000 -2.0989209e+000 -1.3627286e+000 -1.2121634e+000 -4.6469029e-001 -1.2116806e+000 -4.1186047e-001 -7.0389105e-001 -8.2881972e-001 -4.9969131e-001 -1.2898903e+000 -1.4355905e+000 -1.9601501e+000 -1.4984821e+000 -8.9360892e-002 -8.3052880e-001 -2.2512619e-001 -1.9686178e+000 -4.1186476e-001 -8.4857390e-001 -5.5208765e-001 -1.1108585e+000 -1.0294679e+000 -2.9345445e-001 -1.5469971e+000 -1.4296124e+000 -1.1405389e+000 -7.1024163e-001 -6.1804731e-001 -1.7820253e+000 -3.6400830e-001 -2.7582256e-001 -9.2573415e-001  7.7232532e-001 -1.9502544e+000  1.4154180e-001 -7.0060383e-001 -8.5731818e-001 -4.4989834e-001 -1.0889492e+000
