# Supplementary material for: Resting-State Temporal Synchronization Networks Emerge from Connectivity Topology and Heterogeneity
Source: PLoS Comput Biol. 2015 Feb 18;11(2):e1004100. doi: 10.1371/journal.pcbi.1004100 (PMC4333573; doi:10.1371/journal.pcbi.1004100)
Supplement: S1 Dataset — Each volunteer underwent two scanning runs (blocks). For each recording session (subject and run), BOLD time series were averaged over the corresponding 66 brain regions of the brain atlas. Each file subXblockY.txt contains the time series of all 66 brain regions from subject X and run Y. The labels of the brain regions are contained in file ROIs_Labels.txt. (ZIP) [file pcbi.1004100.s006.zip › DataSet S1/subj13_block2.txt]

 -2.6571283e-001  1.1179905e+000  5.4457770e-001 -1.3623143e+000  1.1062482e+000 -5.3955481e-001  8.7879398e-001  1.7162141e+000  1.1227138e+000  8.9862683e-001  9.5901600e-001 -9.4822868e-001  1.5435403e-001  5.0220500e-001  3.3955216e-001 -1.2293464e-001  7.0643241e-001  1.8568259e+000  1.3469202e+000  9.6438416e-001 -3.9482281e-001 -1.7421092e-001  8.2709609e-001  2.6138582e-001  3.2983816e-001  9.2394672e-002 -1.6004987e-001 -6.9163144e-001 -6.0823725e-002  1.4109933e+000 -3.4373690e-001  3.5538638e-001  1.0894764e+000  8.5431376e-001  6.6181994e-001 -4.0336971e-001  5.7292547e-001 -3.9789539e-001 -8.0513574e-001 -3.0057296e-001  2.8645936e-001  4.1784838e-001 -8.5496665e-001  1.3326418e+000  1.9737955e-001  5.5039115e-001  5.5310618e-001  5.7129942e-001  8.1496364e-001  2.5234510e-001  6.8425173e-001  1.5810585e-001  1.6485356e-001  4.4256269e-001  6.5177405e-001  1.5246967e+000  3.2721750e-001  1.3498844e+000  1.7055784e+000 -1.0474915e-001 -1.0167793e+000  9.3918211e-001 -5.4476314e-001  1.0091228e-001  7.0352155e-001  5.3514477e-001
  1.0271056e+000  1.0772897e+000  5.6358392e-001 -4.4823236e-001  1.8006120e-001 -8.6417517e-001  5.0178895e-001  1.4592874e+000  4.0602388e-001  8.5711098e-001  6.7729077e-001  1.0092779e+000  2.6743875e-001 -3.2539203e-002  1.9834178e-001  4.4687568e-001  4.6262296e-001  1.7293062e+000  4.8855124e-001  3.6223657e-001  7.2180946e-001  8.7972373e-001  1.1210679e+000 -6.4816920e-001  5.3516818e-001  2.4895502e-001  3.5699827e-001  6.3386300e-001 -3.4413567e-001  7.1828957e-001  1.5482500e-001  5.1019369e-001  8.7790269e-001  1.4781781e+000  4.4648866e-001  6.1727249e-001  9.8975939e-001  7.3298942e-002  6.5281576e-001  3.9859474e-001 -6.2886646e-001  6.8021863e-001 -7.7190682e-001  1.3119934e+000  5.4516060e-001  8.6827467e-001  5.1248707e-001  7.3317671e-001  1.6839512e+000  2.5920388e-001  9.0765631e-001  6.8310586e-001  5.0454436e-001  4.1477448e-001  1.2649408e+000  1.3763346e+000  8.7655649e-001  3.5384194e-001  1.4681729e+000  3.0713247e-001  7.3734230e-001  3.9307163e-001  1.1109596e-002  2.8129062e-001  1.0330609e+000 -3.2882093e-001
  3.5990293e-001  4.7833951e-001  5.0351202e-001 -1.2486958e+000  1.7568518e-001 -1.2577625e-001  1.6187213e-001 -2.5638410e-002  4.8010303e-001  3.3493710e-002 -4.5668446e-001 -2.9350206e-001 -2.4819374e-001 -2.4922122e-001 -2.7007449e-001 -1.9102591e-001 -2.0585530e-001  1.3453068e-001  1.2944153e-001 -1.8127797e-001 -2.1343309e-001 -2.7477507e-001  1.9711125e-001 -4.1881147e-002 -3.9881314e-002  2.5999181e-001  8.7602504e-001  1.6255954e+000  7.8493487e-001 -2.0074890e-001  3.1965454e-001 -2.9420680e-001  2.1210725e-001  2.3114365e-001  3.0726760e-001  8.2050588e-001  2.1139891e-001  1.5294104e+000  1.5184569e+000  1.3446374e+000 -2.0505597e-001  1.6706347e-001  4.8258767e-001 -5.2687936e-002  9.2811958e-002 -3.1536159e-001  3.0670210e-001  4.0833362e-001  1.0596742e+000 -1.5186569e-001  2.2570629e-001  2.7034867e-001 -1.0089138e-002  3.2105509e-001  9.6916530e-001 -1.9397996e-001 -9.5037532e-002  3.6638606e-001  2.0239085e-001  6.0204170e-001  8.5205233e-001  3.5062595e-001 -3.9706614e-001  7.4291635e-001  1.8666386e-001 -3.4274927e-001
 -5.6400130e-001  4.4709388e-001 -7.0391893e-001 -5.8832300e-001 -1.4083812e-001 -1.6575468e-002  1.3186552e-001 -9.6168442e-002  1.7436631e-001 -9.5475667e-002 -9.0732926e-002 -2.2088864e-001 -1.7216052e-001  4.8320850e-001  1.4097932e-001  9.4317453e-002 -5.0415399e-001 -6.4511364e-001 -1.0439018e-001 -5.1671973e-001  1.8013367e-001 -6.4889157e-001 -6.2386793e-001 -2.4385398e-001 -5.7600985e-001 -1.9030608e-001  6.2292798e-002  2.4725344e-001 -1.3122216e-001  7.3860907e-002  1.1830755e-001  2.8546988e-003 -3.9498278e-001  9.8421293e-001  5.6946779e-001  6.2999082e-001  7.7475254e-001  1.9203168e-001  4.5878476e-001  3.0384829e-001 -9.4183773e-002 -3.7443684e-001  1.3362264e-001 -5.9719600e-001 -4.0889195e-001 -3.0903431e-001 -4.8246475e-001  5.0271092e-001  1.8650030e-001  3.2719547e-001  2.2078167e-001  6.2769219e-001  6.0351333e-001  5.3991949e-001  7.8943166e-001  6.2793762e-002  2.1520962e-001  4.3259977e-001  3.3644692e-001  5.2267027e-001  5.5838888e-001 -1.1996373e-001 -1.2608696e-001  6.3864967e-001  7.0495261e-001 -6.6206216e-001
  6.2848112e-001 -4.8043224e-001 -7.3554126e-001  6.3848056e-002 -3.3331382e-001 -1.4151435e-001 -5.0519494e-002  3.1890632e-003 -3.4306085e-001  2.6698243e-001 -4.7656858e-001 -3.9899910e-001 -1.4189886e-001  1.5546051e-001 -4.9885947e-001 -5.0795018e-002 -4.9058505e-001 -9.2749867e-001 -5.7154048e-001 -4.4833093e-001 -3.2141387e-001 -2.5096991e-001 -9.5332631e-001  2.1126228e-002 -4.9032569e-001 -5.0499358e-001 -5.3711825e-001 -2.9512007e-001  2.5199162e-001  1.1648202e-001  1.5190144e-002  3.1207672e-001 -6.1694816e-001  3.5450256e-002  4.3981292e-001 -3.1902968e-001  6.1424254e-003  3.1571186e-002 -8.2165805e-002 -3.3421421e-001 -2.1487451e-001 -2.3891856e-001 -7.9221408e-002 -4.2047338e-001 -7.9192211e-001  4.1510081e-001 -5.0972606e-001  2.4322850e-002 -3.9897982e-001  2.9838063e-001 -5.7348308e-002  5.3896786e-001  2.2995060e-001  5.3713239e-001  6.8850994e-001  7.1933169e-002  2.4593159e-001  8.5499284e-002  4.3396985e-001  5.7037938e-001  1.0962838e-001  1.1269279e-001  3.2844610e-002  1.3614490e+000  1.7735398e-001 -1.1915409e+000
 -6.1603413e-001 -5.9336928e-001  6.2579036e-001 -6.2207744e-001 -7.8519836e-001 -9.6306022e-001 -6.1119042e-001 -6.9766379e-001 -5.2028862e-001 -1.0537028e-001 -3.1527067e-001  2.9601895e-001  4.7231531e-001 -1.6844593e-001 -5.7571981e-001 -2.5032080e-001  9.5450059e-002 -5.8729829e-001 -2.8093156e-001 -6.9592378e-001 -2.6532230e-001 -1.2468936e+000 -6.5541400e-001 -4.0087153e-001 -3.7808892e-001 -3.8229889e-001 -6.6817631e-001 -5.3542274e-001 -2.0476971e-001 -2.2446744e-002 -5.0358015e-001 -2.4093634e-001 -7.4444050e-001 -7.0578615e-001  1.4311945e-002 -4.7860354e-001  2.1752372e-001 -6.8590563e-001 -4.4794218e-001 -7.3361911e-001 -1.5431607e-001 -5.2803418e-001  3.0118602e-001 -9.0701774e-001 -7.1181406e-001  7.5666100e-001 -7.7544095e-001 -1.0615811e+000 -4.7013809e-001 -3.9268353e-002 -9.4155806e-001 -8.3226262e-001 -7.3316465e-001 -7.4656547e-003 -9.8481308e-001 -5.7765375e-001 -4.3073676e-001 -2.8643506e-001 -1.5526872e-001 -2.0854681e-002 -1.0594503e+000 -6.1660585e-001 -6.3168125e-001 -9.0521530e-001 -1.1585780e-001 -9.2787501e-001
 -7.4233316e-001  4.8505084e-001 -6.2797926e-001 -1.5934192e-001  2.3156543e-001 -9.2031028e-001 -1.6780237e-001  1.3217958e-001 -2.1463542e-001  7.1665641e-002 -5.0768940e-001  2.4313944e-001 -3.7815522e-002 -8.0980804e-001 -8.0168594e-001 -2.6518014e-001 -8.7321482e-001  1.9595451e-001 -1.5638712e-001  4.8570274e-001 -4.4027685e-002  3.1758431e-001  4.1490701e-001  2.5194272e-001  3.7060987e-001  2.3133003e-001 -3.0460617e-001  4.3801346e-001  3.5426638e-002 -3.1531286e-001 -1.4672259e-001 -4.9631753e-001 -4.5987583e-001 -8.9996306e-001 -5.1350946e-001  1.0784800e-001 -5.0742680e-002 -2.4990258e-001  1.0560758e-001 -5.4329800e-001 -3.8239251e-001  5.5152747e-002  5.9338857e-002  7.3769417e-002  4.7802123e-001  1.0481375e+000  2.2779259e-001  4.0911346e-001  2.8935598e-001  9.6202913e-002 -4.4764932e-001 -4.3304018e-001 -5.3372568e-001  7.2207934e-002  1.0614814e+000 -6.4419880e-001  3.1468012e-001 -7.6633257e-001  6.9749394e-002  1.5152574e-001 -6.9178788e-002 -5.1089248e-001 -6.1995924e-001  5.7197801e-002  9.1419565e-002  8.5798566e-001
  4.0063147e-001 -4.2224702e-001 -3.6789423e-001  3.1045421e-001  2.8127468e-001 -6.5359055e-001  2.9132519e-001 -4.1406671e-001 -4.5285158e-001 -2.0305752e-001 -4.6275816e-001 -4.9451363e-001 -8.1569743e-001 -6.3374082e-001 -1.6770383e-001 -3.5507503e-001 -7.0177430e-001 -1.2253768e-001 -5.4780666e-001  7.9518745e-002 -7.3803588e-001 -7.7447246e-002  8.8906386e-002  1.7470140e-001 -7.8047191e-002  1.7374834e-001 -6.9308978e-002  3.9506354e-001  3.2191099e-001 -1.7719561e-002 -3.2373530e-001 -7.3436282e-001 -2.9521878e-002 -5.5274886e-001 -4.5413672e-001  3.2134881e-001 -8.3859546e-001  3.7758958e-001  8.7565688e-001 -1.8358078e-001  5.5146281e-001  3.7474609e-001  7.7812603e-001 -2.2522037e-001  2.5024202e-001  5.6688146e-001  5.5606303e-001  3.8934377e-001  3.7530746e-001  3.0351805e-001  6.5313452e-002 -3.5433746e-001 -4.1668015e-001 -6.8856414e-001  3.2807087e-001 -6.4506340e-001  2.2961481e-001 -9.3115695e-001 -4.6470616e-001  8.0764039e-002 -8.9317135e-002 -5.5785466e-001 -6.9614659e-002 -1.6135632e-001 -1.0783476e-001  5.4967693e-001
  1.8670908e-001 -1.1751580e+000  3.9762368e-001  7.1126341e-001 -4.5711815e-001 -2.2258818e-001 -4.6431593e-001 -9.7734095e-002 -3.8208731e-001 -4.5695529e-001 -5.1765862e-001 -3.0833051e-001 -1.1459583e+000 -3.3210540e-001  7.5273534e-002  9.0674655e-002 -4.4872668e-001 -9.9356260e-001 -4.6138648e-001 -4.6006810e-001 -5.5817521e-001 -2.5773327e-001 -2.3460169e-001  3.6454864e-001 -4.3639608e-001  5.2131268e-001  1.9183554e-001  5.5372261e-003  2.2787306e-001  2.5078662e-001 -4.4191737e-001 -4.0114518e-001 -2.9701129e-001 -3.3266723e-001 -1.9086713e-001  1.5448309e-001  4.6626574e-002  1.2874909e-001 -2.2489604e-003  8.4670379e-002  1.8005244e-001  1.8255880e-001  5.0566112e-001 -6.4648549e-001  2.5634631e-001 -5.1338956e-001  5.7182954e-001 -3.4684268e-001 -1.0249911e+000  1.4223188e-001  1.6278192e-002  1.8479734e-001 -1.3176577e-001 -5.9804670e-001 -7.9005584e-001 -6.3052336e-001  1.0029388e-002 -2.9255162e-001 -1.3007686e-001  1.6683010e-001 -1.7005455e-001 -1.2868923e-001  3.5034638e-001  1.4194893e-001 -1.1215264e+000  6.9114510e-001
  8.2375297e-001 -1.1732056e+000  3.1767078e-001  3.2629066e-001 -6.2509367e-001 -8.4560979e-001 -6.2567941e-001 -8.7945273e-001 -6.1823909e-001 -6.0161622e-001 -8.7760541e-001 -4.6585872e-001 -1.1564095e+000 -7.8995401e-001 -4.6904820e-001 -2.4358333e-001 -5.1637440e-002 -1.1115468e+000 -8.1467087e-001 -6.6571618e-001 -7.0776928e-001 -2.8117009e-002 -9.1274035e-001  1.0026785e+000 -2.0826623e-001  5.3656387e-001 -5.9302769e-001 -4.5341626e-001 -3.7952033e-001 -1.4639015e-001 -1.9072342e-001 -2.1501604e-001 -5.9911798e-001 -7.6503938e-001 -1.9370957e-001  3.0302702e-001 -5.3085506e-003 -1.4183811e-001 -9.1451353e-001 -2.6745484e-001  1.6841085e-001  2.2631314e-001  1.2667809e+000 -7.5774102e-001  9.7984857e-002 -4.2407027e-001  6.9196175e-001 -3.7238045e-001 -8.2568935e-001 -1.0082541e-001 -1.3652281e-003  1.5519389e-001 -4.6227364e-001 -3.9100492e-001 -1.0563661e-001 -8.9677561e-001 -1.9147686e-001 -4.5760145e-001 -5.4504422e-001 -2.7277452e-001 -9.4451009e-001 -7.3750731e-001  4.3329391e-001 -5.0195046e-001 -4.4859058e-001 -3.2805398e-001
 -6.3588609e-001 -7.9187652e-001 -1.1671724e-001 -8.7681794e-002 -5.9122874e-001  4.1028022e-002  1.5321648e-001 -9.9402606e-001 -2.9457071e-001 -3.6084916e-001 -5.3200515e-001 -2.2529500e-001 -1.7744638e-002  4.2679067e-002 -4.4740478e-003 -6.9232032e-002 -5.4463760e-001 -2.8319794e-001  1.3483003e-001 -6.0807102e-001  9.6348284e-002  5.6005531e-002 -7.6121822e-001 -5.5602436e-002 -1.7631638e-001  1.5636045e-002 -1.0580639e+000 -9.3520271e-001 -2.4975363e-001  1.5455572e-001 -2.2937574e-001 -1.5868629e-001  2.0824360e-001 -1.0683161e-001  7.7536305e-002  7.9132387e-002 -2.1599113e-001 -7.7457655e-001 -1.2569147e+000 -8.4588633e-001  3.6532080e-001 -1.0714639e-001  9.0453082e-001 -8.6394059e-001 -7.8444750e-002 -2.4513688e-002 -6.3717687e-002  4.7285333e-001 -4.6710698e-001 -4.1120588e-001  4.6333309e-002  5.6899363e-001  1.2159593e-001 -1.1768175e-001 -3.7931948e-001 -1.1978044e-001 -2.1527480e-001 -3.7296049e-001 -6.7940431e-001 -2.2288987e-001 -2.3721302e-001 -6.1932085e-001  1.4744101e-001  5.7213466e-001 -5.6236765e-001 -2.3741587e-001
  9.9563644e-001 -7.6757791e-001  4.9929282e-001 -3.8245165e-002 -8.3480168e-001 -7.6906303e-001 -6.6524465e-001 -7.0306730e-001 -6.9261146e-001 -1.4906016e-001 -6.2380467e-001 -3.5913664e-001 -5.5173112e-001 -7.7206869e-001 -1.4986533e-001 -4.0836611e-001  2.5993315e-001 -7.7047761e-001 -2.2349049e-001 -6.9906520e-001 -8.2493959e-001 -3.6040688e-002 -8.9972661e-001  1.3834294e-001 -2.6831516e-001 -5.5170393e-001 -1.3226640e+000 -1.0535097e+000 -1.0963397e+000 -1.1922310e-001 -2.7342186e-001 -4.7123472e-001 -4.4149214e-001 -1.2788413e+000 -4.2474276e-001 -5.4316108e-001 -1.9830726e-001 -1.7240887e+000 -1.7136636e+000 -1.8824849e+000 -1.2685028e-001 -4.4103595e-001  1.7257786e-001 -8.8068100e-001 -2.0144513e-001 -6.9394198e-001 -1.1655918e+000 -4.8202325e-001 -7.4954691e-001 -7.8126207e-001 -2.9547177e-001 -3.8544201e-001 -4.8659837e-001 -5.5008659e-001 -1.5283134e+000 -5.1326839e-001 -4.5026402e-001 -7.4698877e-001 -6.9950137e-001 -5.7172953e-001 -8.1047769e-001 -6.6700228e-001 -8.9867893e-001  1.7204005e-001 -7.0813280e-001 -5.2834366e-001
 -9.5462850e-001 -4.2752895e-001  1.7820068e-001 -1.8149828e-001 -4.1995247e-001 -4.9837469e-001 -5.4236882e-001 -9.4785110e-001 -6.2959357e-001 -2.8656776e-001 -4.7330055e-001  2.0090977e-001  1.5081333e-002 -3.2201888e-001  4.0797773e-002 -1.3382491e-002  1.0059203e-001 -1.5408362e+000 -9.5585103e-001 -1.1419734e+000  2.1465799e-001 -2.6255257e-001 -2.3327712e+000 -6.5288794e-001 -6.5923514e-001 -4.2811897e-001 -2.8134037e-001 -2.0476666e-001 -2.7044362e-001  8.7377323e-003 -9.0489406e-001 -8.9397200e-001 -1.4290846e+000 -1.3774387e+000 -1.5048516e+000 -5.1873867e-001 -5.6088268e-001 -4.7986920e-001  2.2740267e-002  5.6655111e-002 -3.9899737e-001 -5.4864531e-001  3.0146409e-001 -1.4076044e+000 -6.6605598e-001 -1.2658480e+000 -1.6101540e+000 -1.3349787e+000 -1.3544576e+000 -5.6155610e-001 -7.2615926e-001  1.5674635e-001  6.6233104e-002 -2.1581512e-001  5.4895646e-001 -9.6826767e-001  9.0885906e-002 -7.3670943e-001 -1.0551458e+000 -1.8589617e-001 -4.8419840e-001 -3.6228916e-001 -7.5850283e-001 -1.7539923e+000 -5.2452461e-001 -8.3986613e-001
  5.8741827e-001 -2.5764986e-001  4.3874689e-001  6.0038329e-001  1.5710609e-001  7.2683506e-001  3.0959714e-001 -9.0418708e-001 -4.0006622e-001 -6.4327331e-001 -4.2405414e-001 -1.1839585e-001 -1.2904098e-001  1.0286258e-001 -1.6046215e-001 -1.5699003e-002 -3.9660511e-001 -1.2784076e+000 -8.5759546e-001 -9.1415845e-001  3.9070095e-002 -3.7990471e-002 -1.1790521e+000 -4.8103881e-001 -8.8188397e-001  3.2825292e-002  1.2403843e+000  1.0924703e+000  3.4040310e-001  1.6467365e-001 -7.4024469e-001 -1.0870126e+000 -1.2308107e+000 -1.4772645e+000 -1.7081100e+000 -1.0688500e+000 -1.8500284e-001  1.3072252e-001  1.0007809e+000  8.8735280e-001 -6.2104431e-002 -5.9300363e-001 -3.0801781e-001 -5.3536516e-001 -3.0408546e-001  2.1534990e-001 -9.3929057e-001 -1.4099549e+000 -1.1744006e+000 -6.0946813e-001 -4.1570001e-001 -4.2472310e-001 -7.7065162e-002 -3.9996125e-001  3.2763250e-001 -8.7695412e-001 -6.0059255e-001 -9.9982231e-001 -1.3841045e+000 -4.4597769e-002 -1.7208110e-001 -2.3817690e-001  7.2609907e-001 -2.7834720e-001 -1.1998932e+000 -7.6980254e-001
 -9.3456414e-001  3.8925314e-001  7.4739497e-001  1.5218780e+000 -2.3803616e-001  4.3199493e-001  6.0639051e-002 -5.1420545e-001 -3.5360901e-001 -2.4740939e-001 -5.2261133e-001 -7.9135351e-001  1.8388871e-001 -1.9073355e-001 -1.9047565e-001 -6.0246475e-001 -4.1159126e-001 -1.4258478e+000 -1.0054187e+000 -5.5736205e-001 -8.6185263e-001 -1.3763751e-001 -1.2073964e+000  5.3555208e-001 -6.6919877e-001  1.1287618e-001  7.3131923e-002  9.4624569e-002 -2.7495098e-001 -6.3486153e-001 -2.2604202e-001 -2.7944243e-001 -1.5924356e+000 -1.1156038e+000 -6.2344703e-001 -2.7474619e-001 -5.4742525e-001 -1.7483149e-001 -4.8180656e-001  2.9182584e-001  4.8040782e-001 -2.7711271e-001  4.8748762e-001 -1.4092921e+000 -4.1898533e-001 -4.6947925e-001 -4.9426645e-001 -1.0815165e+000 -8.4382599e-001  2.4050215e-002 -4.6175203e-001 -1.9314161e-001 -9.7448539e-003  3.2385923e-001  1.0269728e-001 -7.0266641e-001 -1.1118722e-001 -4.2913840e-001 -9.0280110e-001 -9.7708420e-002  9.2155164e-002 -6.2384403e-001  3.0790679e-001 -6.4325660e-001 -8.0810671e-002 -4.4730348e-001
  7.4985254e-001 -2.6348674e-001 -5.5411376e-001 -2.7875617e-002 -5.1403930e-001  8.8429957e-002 -1.7674102e-001 -8.1357258e-001 -4.5222825e-001  1.5902174e-001 -6.0781351e-001 -3.4968779e-001 -2.0092008e-001 -6.5548038e-001  8.8052622e-002 -2.7850299e-001 -8.9418981e-002 -5.0434711e-001 -5.2201502e-001 -2.4003561e-001 -5.8297961e-001 -6.1335991e-001 -9.8230411e-001  9.8295132e-002 -1.1087526e-001  2.1606210e-001 -9.7236464e-002 -5.7725098e-001 -4.6611016e-001 -1.3819511e+000  1.9376946e-001  1.5338777e-001 -8.2609117e-001 -3.9311285e-001  1.7318681e-001  1.1060204e-001 -9.9569720e-001 -5.1222345e-001 -1.0229845e+000 -4.7960465e-001 -1.0596404e-001 -1.9011543e-002  6.5320824e-001 -4.8956394e-001  4.2851885e-002 -1.1365974e+000 -1.5502113e-001 -4.4625391e-001 -5.2849603e-001  7.4898729e-001 -6.8274266e-001 -3.3869665e-001 -2.7447461e-001  2.0488172e-001 -7.1859705e-002 -1.7116593e-001  5.7517314e-002 -1.6902972e-001 -6.0768345e-001  5.4977296e-002 -7.9720266e-001 -3.2916417e-001 -5.7051840e-001 -4.8354731e-001 -4.5871248e-001  1.0771598e+000
 -1.5177056e-001  3.4488425e-001 -5.7001893e-001  2.9091667e-001 -7.0969358e-001 -4.6751267e-001 -2.3505278e-001 -5.2349764e-001 -4.3051442e-001  2.5746823e-001 -1.4384402e-001 -1.9196406e-001 -1.2350453e-002 -4.4116476e-001  4.1545308e-001 -3.4228544e-001  1.0481523e-001 -7.5922668e-001 -1.2785145e+000  2.3948099e-002 -8.0629219e-001  1.5942680e-002 -9.1535513e-001  5.8063098e-001 -3.1342475e-001  4.2201072e-001 -2.9952627e-001 -4.3317064e-001 -6.5616207e-001 -1.0535832e+000  7.3538272e-001  7.4542677e-001 -8.0881999e-002 -1.4037870e-001  1.0729797e+000  1.4644606e+000 -1.1902069e+000 -4.1510214e-001 -4.2346336e-001 -3.1703354e-001  7.2323604e-001  1.2945604e-001  9.5545498e-001 -1.4806900e-001  1.6708950e-001 -1.0693354e+000  4.0566403e-001 -4.3576461e-001 -1.8438910e-001  7.5939560e-001 -5.1139004e-001 -2.4302120e-001 -3.4735798e-001  4.0249951e-001 -4.3439276e-001  8.6921367e-002  5.7453395e-001  3.7122389e-001  3.0474908e-001 -1.2954831e-001 -3.1347411e-001 -3.9332155e-001 -4.4429919e-001 -7.2095431e-002  7.6921679e-001  6.9091196e-001
 -1.0544027e-001 -3.4716489e-001 -1.5329239e-001  8.8634982e-002 -8.4718131e-001 -1.8502938e-001 -3.4341228e-001 -4.0239041e-001 -7.4115510e-002 -4.4586566e-001 -4.8682856e-001 -6.8223672e-001 -1.7860144e-001 -2.3973763e-001 -3.6081621e-002 -3.9001636e-001 -7.5705332e-001  2.3602979e-001 -1.4865341e-001 -1.7739675e-001  5.0651131e-001 -1.4143737e-001 -5.5978940e-001  1.0426531e+000 -1.0482232e-002 -2.5335502e-001 -8.6926804e-001 -4.0989619e-001 -6.1433524e-001 -5.5545105e-001  3.2083666e-001  2.0497634e-001 -5.4123084e-001 -2.9884069e-001  4.6907277e-001  2.2395815e-001 -3.0901674e-001 -3.5191228e-001 -9.0641741e-002 -5.8153701e-001  3.7737599e-001  1.4237724e-001  4.6164660e-001 -6.5068877e-001  3.4180854e-001  8.1106391e-002  5.4133430e-001 -1.1589284e-001 -2.9946315e-001  1.3037275e-001 -2.6106652e-001 -1.7523209e-001  3.4440458e-002  9.4356333e-002  6.7520399e-001  3.8613015e-002  4.3319580e-001 -1.3201100e-001  2.9269517e-001 -6.3980090e-001 -1.2080200e+000 -6.6355382e-001  2.3119157e-001 -1.6242060e-001  3.4836286e-001 -1.1278092e-001
  3.8288123e-001 -4.0499800e-001 -1.1778817e-001 -7.2183656e-001 -6.9432635e-001 -2.9304546e-001 -3.3478126e-002 -2.1211882e-001 -1.6303374e-001 -1.1127979e-001 -4.5458690e-001  2.8151857e-002 -3.4000829e-001 -8.6818072e-001 -8.5313039e-001 -5.9337338e-001  2.9256499e-001 -4.1042177e-001 -4.5324070e-001  4.8955294e-003 -1.8143376e-001  1.8605594e-001  2.1237757e-002  7.1432319e-001 -1.4457826e-002  2.7375343e-001 -2.7121240e-001 -1.9162983e-001 -3.8809671e-001 -6.1654747e-001  1.4047997e-001 -1.5271080e-001  5.9164674e-001  2.4489447e-001  2.3741302e-001  3.5929472e-001 -8.7872153e-001  1.0752665e-001  3.3861478e-001 -2.8655871e-001  4.3297800e-001 -5.2046389e-002  2.3845336e-001 -1.4188357e-001  2.9237537e-001 -1.3090018e-001 -6.7548262e-002 -3.8145467e-001 -7.1422916e-002  5.8685835e-002  6.3209450e-003 -5.5088699e-001 -2.6304741e-001  1.3574547e-002  1.5740468e-001  1.7389287e-001  4.3961092e-001  2.2438327e-001  1.8218190e-001  1.7028355e-001 -6.1674166e-001 -5.6379414e-001 -9.3376772e-001  4.5103570e-001  3.5876280e-001  4.8604273e-001
  2.2462590e-001  1.5943702e-001  3.9123437e-001 -1.2171169e+000 -1.7884090e-002 -9.4237127e-001  8.6786012e-001  2.4704184e-001 -6.1270091e-001 -3.1540148e-002 -4.2257425e-001 -4.7975491e-001 -3.1122209e-002 -1.5158065e-001 -5.4726754e-001  4.0004391e-002 -5.4964942e-001 -6.9028828e-001 -7.1013898e-001  7.1593087e-001  3.2161723e-001  7.9730099e-001  1.2001644e-001  1.1148363e+000  1.5961065e-001  9.4843046e-001  5.2254572e-001  7.5092380e-001  5.0290162e-001  2.1618062e-001 -2.1534209e-002  3.0781778e-001  3.8089672e-001  1.3013615e-001  3.8964645e-001  1.0005846e+000  2.6454029e-001  6.6755497e-001  7.9633907e-001  1.1919699e-001  8.2119550e-001  3.2408079e-001  6.7988743e-001 -8.9773122e-002  8.4592465e-001 -6.7781585e-002  2.7201809e-002 -1.5841033e-001  1.4974286e-001  2.7629282e-001  3.6059973e-001  1.0040611e-001 -2.8010656e-001  3.1597432e-001  6.7702968e-001  5.7328971e-002  4.3353189e-001 -2.5624339e-001  5.1378497e-001  7.7825572e-001 -1.5906463e+000  1.3727354e-001 -2.0179031e+000  1.5152949e-002 -1.8430135e-001  2.9879565e-001
  1.8028573e-001  2.5814702e-001  8.9300032e-002  6.9589080e-001  7.4272075e-001 -3.7715510e-001  5.3035793e-001 -2.4424197e-004  1.9600723e-001 -3.2795355e-001  1.4060217e-001 -9.0783803e-002  4.6697435e-001  4.3321383e-001  2.1418518e-001  5.9214903e-001 -2.3174257e-001  9.8638600e-001  9.6354584e-001  7.7262702e-001  3.2176624e-001  4.3959792e-001  6.1792701e-001  8.5459480e-002  4.3208913e-001  6.5929581e-003  1.1880062e+000  6.7583111e-001  8.1721391e-001  4.8946394e-001  2.4636624e-001  2.2600077e-001  5.4492287e-001  8.2379583e-001  3.9699844e-001  1.2837363e-001  7.2669125e-001  8.0019285e-001  8.3990167e-001  3.3314100e-001 -1.4271113e-002  4.6869540e-001 -7.3308009e-001  9.7175997e-001  7.5776681e-001  7.2199842e-002  4.5503916e-001  1.0831731e+000  8.4108009e-001 -1.1766522e-001  8.2958470e-001  6.7253626e-001  9.4869101e-002  6.9044121e-002 -3.4481547e-001  3.0139862e-001 -2.0989831e-001  1.8226356e-001 -2.4650586e-002 -1.0843652e-001 -2.7444582e-001  3.9165216e-001  7.1197642e-001  4.6397087e-001 -1.0493554e-001  8.8333114e-001
  1.9253687e-002  5.2414422e-001  1.9377163e-001  7.0956197e-001  7.3707257e-001  3.8026230e-001  1.6576804e-001 -1.3849480e-001  6.4256021e-002  1.0372084e-001  3.5616824e-001  3.5363599e-002  2.0410434e-001 -1.6768930e-001 -3.2337099e-001 -8.9281452e-003  6.6346113e-001  8.3196405e-001  9.7037590e-001  8.8361704e-001  1.2823187e+000  8.2922949e-001  1.1797117e+000  7.0445350e-001  7.7526397e-001 -2.4927337e-001  5.5112283e-001  1.9259449e-002  6.1268044e-001 -2.6182045e-001  5.6190570e-001  4.8628563e-001  1.5521678e+000  1.0387139e+000  8.2757749e-001  3.9345556e-001 -3.4893320e-001  1.0887681e-001  5.1748404e-001  6.4120382e-001 -3.4597173e-002  6.9078576e-001  4.0734350e-002  1.2840793e+000  6.2674087e-001  8.0336956e-001  1.0379631e+000  4.3127695e-001  8.4065841e-001  6.7032582e-001  1.2870098e-001 -7.4107848e-001 -4.6371334e-002 -2.9897313e-001 -1.4848130e+000  3.6652430e-001 -3.1461874e-001 -2.7295647e-001 -1.6701784e-001 -3.2813847e-001 -2.9223480e-001  4.1674358e-001  2.0613123e-001  3.6740623e-001  3.8639947e-001 -7.3338849e-001
 -1.0245352e+000 -4.9324478e-001 -7.4855728e-001 -3.9538073e-002  2.7480234e-001  7.6075865e-001 -3.7924271e-001 -6.4921609e-002 -1.5373089e-001  7.5873308e-002  1.7910318e-001  6.3587503e-001 -7.1047222e-001 -8.6449931e-003 -4.7194149e-001 -3.2807899e-001  4.5364720e-001  9.4791561e-001  1.1817588e+000  3.8233144e-001  6.1319784e-001  8.8444498e-001  9.0743615e-001  1.2679601e-002  3.0966707e-001 -1.5409929e-001 -2.6771402e-001 -8.3727505e-001 -3.9290582e-002 -4.7830656e-001  1.5405862e-001  1.5903123e-001  9.5054441e-001  3.0583128e-001  6.3021389e-001  1.7979668e-001 -4.2922878e-001 -2.8537891e-001 -3.0533920e-001 -6.0937383e-001  3.3845747e-001  3.6712472e-001 -1.3884717e-001  3.7596714e-001  5.9026723e-001  2.9631752e-001  6.1036503e-001  4.6499714e-001  6.6623305e-001  3.5414072e-001 -2.7906604e-001 -1.2096599e+000 -4.9718205e-004 -7.8127193e-001 -4.8461899e-001  9.9639299e-002 -2.1459578e-001 -1.3601399e-001 -2.3255766e-001 -6.1459929e-001  3.5342792e-001  1.2651416e-001 -7.4633020e-002 -3.1225636e-002 -2.3488746e-001 -1.6119161e-001
 -7.6192377e-001 -9.9065587e-001 -9.3799112e-001 -6.1125693e-001 -2.6343878e-001  1.1245665e+000  2.9296942e-002  1.1371073e-001 -9.2281512e-002  6.3748391e-002  3.1366162e-001 -6.7116641e-003 -5.8039554e-001 -2.2531143e-001 -3.9011833e-001 -5.3921354e-001  3.5246562e-001  2.5587335e-001  1.5563830e-001  2.0523478e-001 -4.3958208e-001  2.2831683e-001  7.3042542e-001 -3.9866300e-001 -4.6713230e-002 -2.4636867e-003 -9.8522662e-001 -8.2227442e-001 -1.7404311e-001 -1.1359173e+000 -4.3244914e-001 -1.0847564e-001  4.5140674e-001  1.4139004e-001 -1.7986924e-001 -7.6671989e-001 -1.5828795e+000 -7.4819138e-001 -1.2455231e+000 -1.1471716e+000  4.0607841e-001 -3.3962368e-001 -3.9586413e-002  2.9790686e-001  2.0224696e-001 -4.8249017e-002  1.0646424e-001 -3.3208153e-001 -4.1912389e-001 -7.6337985e-001 -1.1358623e+000 -1.2304666e+000 -9.0059581e-001 -6.3489868e-001 -6.3716425e-001 -4.6533058e-001 -3.3917989e-001 -1.7652670e-001 -3.3179292e-001 -3.4526755e-001 -3.5692952e-001 -4.6753756e-001 -6.8199948e-001 -2.7538943e-002 -1.3244442e+000 -9.0611169e-001
 -1.6843844e-001 -7.3720261e-001 -5.3429256e-001  3.6697002e-003 -2.0793737e-001 -5.3558479e-001  3.8898749e-001  8.2236441e-002  2.4129167e-001  8.0199368e-001 -1.4110362e-001  2.1803134e-001 -7.2721848e-003  5.8812631e-002 -2.4040052e-001 -3.8748948e-001  1.1012281e-001  1.5707840e-001 -1.5165865e-001 -2.0476527e-001 -3.0212826e-001  1.7411765e-001 -2.2394659e-001 -3.0846458e-001 -1.3146207e-001 -1.9412900e-001 -1.8920979e+000 -5.0818674e-001 -1.3394100e-001 -9.8135634e-001 -5.7560061e-001 -1.6990596e-001 -5.5502058e-001 -2.8888915e-001 -3.0118449e-001 -7.1826388e-001 -1.7023135e-001 -7.0818720e-001 -9.3133655e-001 -1.3466828e+000 -3.0801834e-001 -1.4612476e-001 -8.2754728e-002 -4.5514773e-001 -1.2977726e-002 -6.2390671e-001 -2.3565616e-002 -4.6304888e-001 -5.1288426e-001 -1.4763416e-002 -6.5640674e-001 -3.8358760e-001 -2.4160081e-001  1.9518672e-002 -2.8490799e-001 -4.3020082e-003  5.1493930e-001  4.7763031e-001  1.7568489e-001  9.6069577e-002 -9.2967927e-001 -5.6458611e-002  6.0602442e-001 -1.5266430e+000  7.9520635e-002 -1.3378694e+000
 -2.1919920e+000 -6.1279883e-001 -2.3053467e-002 -2.8544231e-001 -1.0470666e+000 -1.1766228e+000 -7.1962101e-001 -2.9076611e-001  1.5332679e-001  4.0709827e-001 -2.9696199e-001  6.3322447e-001  3.6625063e-001 -5.9425004e-001 -2.1942820e-001 -5.6494485e-001  3.1689421e-001 -1.1575273e+000 -1.1369903e+000 -1.1281672e+000 -7.9504173e-001 -8.4942269e-001 -1.4075430e+000 -2.0596147e-001 -2.4011158e-001 -1.7722853e-001 -1.4476498e+000 -1.2435122e+000 -9.4119154e-001 -1.1631860e-002 -3.9556453e-001 -5.8775062e-001 -1.0961059e+000 -2.1746702e-001 -3.2514484e-001 -2.6102094e-001 -4.9973467e-001 -1.3490446e+000 -1.1485134e+000 -1.4252372e+000  1.2463742e-001 -1.6154676e-001  9.9012357e-001 -1.7435750e+000 -8.1467207e-002 -1.7083101e+000 -4.3874115e-001 -2.3153449e-001 -9.1736869e-001  1.4294937e-001 -7.9812795e-001 -2.8233763e-001 -7.2907415e-001 -9.7835600e-002 -5.2680681e-001 -3.4383884e-001  2.2158589e-001  1.3311474e-001  8.7084263e-002 -7.3729551e-001 -1.3225533e+000 -2.7629190e-001 -6.7370665e-002 -3.9526924e-001 -1.4245269e+000 -4.9368795e-001
 -5.1942213e-001 -1.4059930e-001  1.3432392e-001 -8.2340189e-001 -4.2325628e-001 -3.9263833e-001 -5.0662402e-001 -2.3752420e-002  4.0039025e-001  6.9097634e-001  7.2655175e-002  3.5883482e-001  8.0430003e-001 -2.6624913e-002  5.7060233e-002 -2.4717513e-001  2.0617467e-001  3.8429020e-001 -2.3147595e-001 -5.0138058e-001  2.6065784e-001 -8.8254339e-002 -7.9933196e-001 -1.7809964e+000  2.5973059e-001 -7.0180250e-001 -1.1292835e+000 -5.7576580e-001 -1.4585753e+000 -2.2969336e-001 -6.0035740e-001 -5.0109965e-001 -1.1464172e-001 -4.5985902e-001 -2.6511746e-001 -5.5118851e-001  6.1911190e-002 -1.1366175e+000 -1.2026371e+000 -1.1032984e+000 -4.2115642e-001 -3.1193602e-002 -4.9634545e-002 -7.9997301e-001 -3.9003219e-001 -8.8293415e-001 -9.0799259e-001 -5.7788967e-001  6.9010871e-002  2.6593878e-001 -4.9298734e-001  1.5013876e-001  2.7853118e-002  6.6833584e-001  4.3251189e-001 -2.5171506e-001  4.0560531e-001  4.4342356e-001  2.6312717e-001 -4.8837843e-001 -5.1813967e-001 -2.4434745e-001  8.4601946e-001  2.0121843e-001 -1.0331139e+000 -9.8750715e-001
 -1.4322945e+000  2.3717822e-001 -2.2658362e-001 -1.1198180e+000 -5.9733832e-002 -1.8551803e-001  1.5657744e-001  7.2250821e-001  1.4055019e-001  7.0518620e-001  1.2300155e-001  7.9645176e-001  4.7568183e-001  5.3421352e-001  5.8593732e-001  3.6996525e-001 -2.1944792e-002 -2.7189328e-001 -7.7503389e-001 -2.8852970e-001 -2.9229393e-001 -5.8721176e-001 -6.3655029e-001 -5.0734814e-001  3.3435058e-001 -4.2466696e-001 -4.0901436e-001  6.4002904e-002 -8.9397317e-001 -2.1514288e-001 -9.3844388e-003 -5.2037373e-002 -9.6150802e-001 -9.6104737e-001  6.6772191e-002 -4.2443388e-001 -1.5571377e-001 -6.0050143e-001 -2.6267645e-001 -8.0558007e-001 -2.0982848e-001 -6.4972678e-002  1.5721436e-001 -7.1900390e-001 -5.4889237e-001 -8.8755290e-001 -1.1476558e+000 -1.0536552e+000 -3.3383278e-001 -4.8939083e-002 -6.3286351e-002  5.3342130e-001  3.6633202e-002  7.5539886e-001  4.0951185e-001  1.7956893e-001  3.8682086e-001  6.1963995e-001  1.0655047e-001 -2.5913650e-001  7.1903733e-001 -2.4190667e-002  1.4158024e-002 -4.6122888e-001  1.1446996e-002 -1.6110978e-001
 -1.5973405e+000  2.6878908e-001 -5.8357885e-001  1.5813709e-001 -4.6859726e-001  6.9485788e-001  3.9245217e-001  5.9704983e-001  4.5444511e-002  3.3925655e-001  1.4406685e-001  2.4504389e-001 -3.0950468e-002  5.3279927e-001  1.0612700e+000  6.5190342e-001  9.1605400e-002 -7.4950286e-001 -7.3030243e-001 -1.3425913e-001 -2.4467457e-001 -2.6414884e-001 -4.0883621e-001  7.4406118e-001 -9.1238564e-002 -3.7182831e-001  9.8760708e-002 -5.6755723e-002 -2.2800560e-003  1.8529742e-001  4.1311268e-001  2.1137176e-001 -6.1837755e-001 -1.9173917e-001 -7.1663028e-002  5.5239230e-001 -1.7638724e-001  4.6062257e-002 -3.5292549e-002  5.9355562e-002 -8.8898173e-002 -1.9208202e-001  4.1498472e-001 -6.4039949e-001 -5.5342584e-001 -1.5078562e-002 -6.7391212e-001 -8.0855161e-001 -5.5559720e-001 -4.8133344e-001  2.1418883e-001  4.8505723e-001  5.0820237e-002  4.5989563e-001  1.0144898e+000 -2.6038254e-001  4.9865446e-001 -9.4749007e-002 -2.1123356e-001 -5.4224155e-001 -3.2413746e-002 -5.6793902e-001 -1.8626938e-001 -9.2797524e-001  6.0412629e-003 -5.1706535e-001
 -3.6626425e-001  7.0074572e-001  1.0831155e-001 -3.6847940e-001 -2.6760272e-002  5.1324995e-001 -4.9335734e-001  7.8258763e-001  1.4156318e-001  8.3257542e-001  2.3456387e-001  4.0657306e-001  1.3852592e-001  4.7853216e-001  7.0021245e-001  5.2476154e-001  6.1883989e-001 -3.2244958e-001 -5.4829492e-001 -2.2787621e-001 -1.8171422e-001 -1.9198967e-001  1.8830189e-001  9.5986736e-002 -1.4467189e-001 -5.3670754e-001  8.0906247e-002 -2.4554496e-001 -1.5207639e-001  5.5346095e-001  3.6742383e-002  7.0000185e-001  1.0925569e-001  4.1137806e-001 -7.5545056e-001 -6.8880301e-002  1.9891426e-001  1.0430578e-001  3.2891008e-001  7.6241350e-002 -1.6598832e-001 -5.0548058e-001 -6.7959663e-001 -1.5557623e-001 -1.5124835e-001 -6.5491755e-001 -3.8665617e-001 -9.5172867e-001 -3.6168852e-001 -5.4059092e-001  2.9833483e-001  3.2736114e-001 -2.7652623e-001 -2.2579021e-002  2.2324030e-001 -2.8077665e-001 -5.9142140e-002 -8.7915272e-002 -1.5960547e-001 -6.3503766e-001 -1.1760349e-001 -7.9616189e-001 -1.3250204e-001 -4.5341100e-001 -2.7672687e-001  2.8744283e-001
 -1.4746359e-001  4.3025755e-001  3.0292994e-001  9.1191713e-001  9.6593459e-002  2.7941512e-001  9.8317562e-002  7.8693515e-001 -1.4922611e-001  4.1554345e-001 -8.8749879e-002  2.9944950e-001  1.0891847e-001  2.5501479e-001  4.7068899e-001  2.7331836e-001  4.9608502e-001 -8.1271868e-001 -8.5045229e-001 -4.3836625e-002 -4.6538594e-001  3.3027482e-001 -7.5327845e-001  5.8223924e-001 -5.4664610e-002  3.1321674e-001  8.1116006e-001  1.3126073e+000  1.1834911e+000  2.3524534e-001  5.0191566e-001  9.0059978e-001 -1.2543874e-001 -1.0388536e-001  6.9749665e-001  1.0589747e+000  2.8576256e-001  1.2226152e+000  9.8540568e-001  1.0533923e+000  5.0788649e-001  5.0165634e-002  6.4204696e-001  4.7473835e-002 -5.2531955e-002 -9.3364398e-002 -3.9099359e-001 -2.4785402e-001 -7.1423311e-001 -1.1887915e-001  6.4747757e-003  3.2942441e-001 -7.0228291e-002  2.3766360e-001  3.9122303e-001 -4.1051414e-001  2.4632620e-001 -5.4325432e-001  1.8515028e-001 -2.7760830e-001  9.2467025e-002 -9.7122658e-002  1.0372024e-001  2.6871558e-002  2.8984391e-001 -3.6687413e-001
 -4.9347936e-001 -8.4032435e-002  2.0105139e-001  7.8662019e-001 -1.9563394e-001  2.2164648e-001 -4.9984799e-001 -4.4386297e-001  5.6810378e-002  4.0802568e-001 -2.4853643e-002  1.5792859e-001  5.5822313e-001  4.4971638e-001  6.5314849e-001  2.5993341e-001  4.8785135e-001 -6.4017462e-001  2.6721048e-001 -4.6594051e-001  8.7598436e-001 -1.1431714e-001 -1.1362551e+000  5.6945447e-001 -7.2793383e-002 -2.2492358e-001  4.8706381e-002 -1.5812925e-001  2.8085765e-002 -7.8499417e-004  6.5807035e-001  4.5427380e-001 -5.9379656e-001 -7.8617658e-001  4.0067934e-001  6.1390836e-001  2.8468027e-001  1.4319013e-001 -7.5368416e-001 -2.5473415e-001  8.4174858e-003 -4.0825878e-001  3.8965010e-001 -1.0882412e+000 -8.3268481e-002 -4.8597502e-001 -1.1688141e+000  1.0125468e-001 -4.0160482e-001 -2.6838032e-001 -7.9149766e-002  7.7660662e-001  1.7499867e-001  1.9996315e-001  9.5920105e-001 -4.8692082e-002 -2.7612592e-001 -8.2287286e-002 -5.5314895e-001 -5.5911841e-001  5.1185821e-001 -6.2110058e-001 -2.1420901e-001 -4.6558778e-001 -1.4318215e+000  1.2123466e-001
 -8.2285241e-001 -6.5015227e-001  1.2357588e-001  2.6977813e-001 -7.9364100e-001  8.8778031e-001 -7.6437247e-001 -5.7446432e-001 -2.1209145e-001 -3.2734559e-001 -2.7319769e-001 -1.2823929e-001 -2.7566757e-001  4.3682288e-001  4.2876511e-001  3.5158339e-001  3.5286298e-001 -3.5869145e-001 -3.1097501e-001 -1.7402348e-001 -7.4394184e-001 -7.1914118e-001 -2.0559977e-001 -4.3812430e-001 -1.2016817e-001 -3.4669359e-001 -5.4368125e-001 -2.7130664e-001 -3.0459148e-001  6.1256294e-002  6.7058939e-001 -2.1363556e-002  1.5068079e-001  1.5983268e-001 -5.6548746e-002  2.1891627e-001  1.8214996e-001  2.3498960e-002 -2.5981423e-001 -4.6639484e-001 -4.7368923e-001 -2.2577704e-001  2.9698598e-002 -2.2543715e-001 -3.5783842e-001  5.6550329e-001 -5.1321767e-001 -4.8701779e-002 -3.5427725e-001 -7.9190142e-002  1.5736039e-001  8.2466177e-001  1.7181311e-001 -2.8462880e-002  7.5511413e-001 -1.2124802e-001 -3.3772716e-001 -1.9421823e-001 -2.8863037e-001 -3.1712776e-001  5.2647275e-002 -5.0126629e-001  9.1014329e-001  3.0542992e-001 -5.4134150e-001 -1.6359857e-001
 -2.3578021e-001 -6.3366199e-001 -4.7875708e-001 -8.0892749e-003 -3.8393384e-001 -3.3004842e-001 -2.9925798e-001 -4.0648899e-001 -2.4430727e-001 -7.1781527e-001 -7.7480474e-002  7.7161995e-002  5.3127776e-002  2.9557214e-001  2.9091321e-001  1.9620642e-001 -3.6413432e-001 -4.6474818e-001 -5.2517742e-002 -3.2136377e-001  8.7963060e-002 -3.8144591e-001  1.8713790e-001 -5.0495699e-001 -2.7965800e-001 -1.4867362e-001  1.4415388e-001 -2.7019384e-001 -6.4717825e-002  4.9384203e-001 -2.3355437e-001 -5.0636288e-001 -2.0782864e-002  8.5841708e-002 -6.1837527e-001 -4.7122439e-001  3.1061393e-001 -4.2941364e-002 -3.3765672e-001  2.9436195e-002 -9.5315325e-002 -5.7150428e-002 -7.0496503e-001 -1.6586971e-002 -2.4858839e-001  3.4963500e-001  1.0098589e-002  1.1352250e-003 -1.7398747e-001 -5.6184336e-001  1.9018491e-001  4.1454274e-001  3.4289840e-001  4.4661601e-002  6.9334435e-001 -2.1136822e-001 -4.7573344e-001 -8.0140113e-002 -4.4940847e-001 -2.1191442e-001  3.6454506e-002 -3.0892931e-001 -1.8983103e-001  8.3909340e-002 -4.3269946e-001 -4.5599986e-001
  1.8717739e-001  6.2538671e-001 -1.0053285e-001  5.6913012e-001  6.0007093e-001  5.8616309e-001  1.6466653e-001  5.2084569e-001  5.4179163e-001 -1.1006940e+000  5.0645431e-001  2.2199896e-002  1.0429793e-001  2.7649727e-001  7.1662140e-001  5.9887224e-001 -6.0082138e-001  1.1289617e-001  3.3547522e-001  8.7570342e-002 -3.3497701e-001 -5.6289194e-001  3.3417562e-001  2.2335874e-001  1.3839853e-001  2.0131372e-001  5.8328342e-001  1.1832009e+000  4.3044751e-001  8.4986616e-001 -2.8795599e-001 -3.7846829e-001  1.1351017e-001  2.1248024e-001 -6.0927915e-001 -2.0662764e-001  9.5149798e-001  4.1482001e-001  1.0110827e+000  1.0009841e+000  1.9272244e-001  1.2095642e-001 -5.3659229e-001  1.1653705e+000  6.3013040e-002  4.1105864e-001  4.1428341e-001  1.4932583e-001  7.4569527e-003  8.5744143e-002  7.4046341e-001  9.2495608e-001  7.2005675e-001  7.3699802e-003  2.1229641e-002  3.0900592e-001 -7.0977457e-001 -1.7416005e-002  6.0052481e-002 -2.0553285e-001  6.4450651e-001  1.1754424e-001  6.1649343e-001 -1.3622335e-001  2.4595246e-001  9.3149850e-001
  3.8168525e-002 -5.3523269e-002 -9.7977237e-001  5.2765159e-001  1.3246403e-001  1.0137901e+000 -1.3776902e-001 -9.3437536e-002 -2.2183990e-001 -8.7983128e-001  5.0173078e-001 -5.8910505e-001 -2.8781424e-001 -2.1075247e-001 -4.5332019e-002  3.5408636e-002 -2.0909043e-001  4.9756296e-001  3.0315616e-001  1.8087914e-001 -1.0179969e+000 -4.6270835e-001  2.6828301e-001 -1.2044997e+000 -4.1392818e-001  8.9902085e-005  9.8488587e-001  8.9614396e-001  1.7805228e-001  1.0015812e-001 -5.8550749e-001 -6.2509035e-001 -3.3042469e-001 -2.1827086e-001 -4.8796360e-001 -1.6322682e-001 -2.4589019e-001  2.3771789e-001  8.9380758e-001  1.3151170e+000 -8.3920562e-002 -5.2237028e-001 -1.1264848e+000 -8.5280975e-002 -3.0535300e-001 -1.6354055e-001  1.9992685e-001  4.8376889e-002  5.3247087e-002 -3.6409027e-001 -1.7671841e-001  5.9316342e-002  1.4995620e-001 -1.8401791e-001  1.7703672e-001 -4.9743563e-002 -6.5092518e-001 -1.5259495e-001 -1.1200067e-001  3.6393236e-002  4.8511619e-001 -2.6484880e-002  1.6421216e-001  1.5997703e-001 -5.0795849e-001 -1.4690827e-001
  3.9588474e-001 -9.2829565e-002 -6.5464163e-001 -7.7804185e-002  2.5259188e-001  9.9449214e-001  4.9858873e-001  2.5894830e-001  6.5186632e-002 -4.6178175e-001  2.5996522e-001 -1.1474260e-001 -1.3456689e-001  3.8762145e-001  6.1371174e-001  2.3953534e-001 -3.8596505e-001  2.5110479e-001  4.7487913e-001  1.0011416e-001  2.5758499e-001 -5.2967876e-002  4.3537172e-002 -3.1150757e-002 -3.3508167e-001  5.3016180e-002  4.6275399e-001  7.3405257e-001  1.0456438e+000  7.2716788e-001 -6.8761890e-001 -1.5360765e-001  1.7036988e-001 -1.8858369e-002 -3.5322021e-001 -1.3766197e-001  4.7909834e-001  1.0108537e+000  7.6374371e-001  8.4547088e-001 -2.0263533e-001 -2.2247083e-001 -2.3371691e-001  2.8549510e-001 -2.0740130e-001 -4.0165123e-001 -3.8896317e-001  2.4317635e-001 -2.1797049e-001 -6.8012571e-003  1.4298158e-002 -5.1911031e-002  6.2422492e-001  6.1891789e-002  1.3767971e-001 -1.5680718e-001 -7.9881504e-001 -1.4566971e-002 -5.0137490e-002  5.7686122e-001  9.1835645e-001 -4.7758672e-001 -3.8569641e-001 -7.0304307e-001 -4.3123976e-001 -1.1895113e+000
 -2.3279750e-001  6.5899374e-002 -7.1334049e-001  7.1377543e-001 -1.7941408e-001  4.6830964e-001  9.1745658e-002 -2.9123330e-001 -3.7264207e-001 -5.8956453e-001  2.1895224e-001  2.5692081e-002 -5.1549909e-001  2.0484495e-001  4.4945184e-001  2.0130085e-001  1.6009627e-001  6.2262317e-001  1.6750257e-001  1.6732557e-001  5.3956457e-001 -1.0778922e+000 -1.4824008e-001 -1.7461663e-001 -3.0189948e-001  1.3145946e-001  1.9479980e-001  2.4870693e-001  3.0272315e-001 -4.3026907e-001 -2.8357160e-001 -3.1794859e-001 -6.7061085e-001 -4.0683505e-001 -6.3298379e-001 -6.6966689e-001 -2.2482617e-001  7.6475604e-001  6.5541263e-001 -3.3739432e-001 -1.3224730e-001  7.2661510e-002 -8.0112893e-001 -6.5198910e-002 -3.6992676e-003  2.0077981e-001  4.3545545e-001  1.3281393e-001 -4.1815425e-002 -5.5286193e-001  3.8290982e-002 -5.1304885e-002  2.2861233e-001 -7.0405720e-001 -7.1305090e-001 -4.3198211e-001 -1.0517485e+000 -4.7625338e-002 -3.2021929e-001  3.7008723e-001 -1.2384908e-001 -4.6351826e-001  5.8210172e-001  9.5217093e-001 -7.6530917e-001 -6.2933393e-001
  6.4785416e-001 -5.9488556e-002  1.0688359e+000 -2.6428237e-001 -5.1953471e-001 -4.8018703e-001  2.5554991e-001  4.1910007e-001  3.4608861e-001 -3.4448205e-001  5.6688399e-001  1.2879834e+000  5.1339115e-001 -3.0326052e-001  6.6708077e-001  1.8147280e-001  4.8350086e-001  1.5224768e-001 -1.6752795e-001  2.2684396e-001  5.1861132e-002 -3.0001683e-001  5.1412435e-001 -6.8688198e-001  1.0600196e-001 -3.0466182e-001  2.4265780e-002 -4.0848113e-001 -2.2628357e-001 -1.6201998e-003  1.0030578e-001  2.2158801e-001  8.3300143e-001  1.8303316e-001 -2.5291989e-001 -1.2011682e-001 -4.6892833e-001  1.7440246e-001 -1.3926913e-001  1.4322898e-002 -4.4728582e-001  1.3174002e-001 -1.3307213e-001  1.2596842e+000 -1.2378359e-001  5.5313067e-001  5.1805851e-001 -5.1679076e-001 -2.4329327e-001 -2.2864280e-002  2.1337383e-002 -3.9566328e-001 -4.9094425e-001 -1.7987692e-001 -5.8730230e-001  3.1849643e-001 -7.3895701e-001  4.5347652e-002 -1.2291502e-001  2.0175237e-001 -5.6248431e-001 -2.1424473e-001 -7.6460927e-001  8.2322634e-001 -3.3065596e-001 -2.9735950e-001
 -6.6951161e-001  9.0799933e-001  1.7640859e-001 -2.4255047e-001  3.7093604e-001 -7.4104977e-001  3.3841671e-001 -9.5090147e-002  4.2198817e-001 -1.3626266e-002 -3.9020431e-001  5.1068168e-001  5.5755043e-001 -2.3068475e-002 -3.1380641e-001 -2.6110311e-001 -3.5932943e-001 -2.7198905e-001  1.2822201e-001 -2.7459107e-001  3.6061341e-003  4.7767346e-001 -2.7963373e-001  9.8937715e-002 -2.9444063e-001 -5.0373262e-001  4.5338516e-002  2.1944661e-001  4.0472876e-001 -3.5130153e-001  2.1807555e-002 -2.3311835e-002  1.1609686e-001  1.0380573e-001  3.8645863e-001  9.9202312e-003 -5.3172465e-001  7.8332372e-001  7.1552090e-001  3.7162230e-001 -1.9952946e-001 -2.0553959e-001  5.1046909e-004  2.6976929e-001  3.9088704e-001  3.9708794e-001  9.8138271e-002  3.2559848e-001  5.2153950e-001  5.1346281e-001  9.3144364e-003 -3.6231013e-001  4.2742593e-002  2.6646386e-001  4.8227781e-001  1.5113236e-001  4.2429482e-001  1.3038078e-001  5.8661586e-001  6.0380722e-001 -2.3895382e-001  3.0999771e-001 -9.5933506e-001 -4.8993864e-001  5.0582465e-001 -7.3002802e-001
 -1.5465737e-001  9.5376462e-002 -2.8766963e-001  3.0992957e-001 -2.3995667e-002 -2.5831159e-001  2.9319294e-001 -1.1920395e-001  4.9949842e-001  1.3001249e-001  2.2447623e-002 -3.4259279e-001  7.4261228e-001  2.2763428e-001 -1.2776333e-001  1.0398502e-001 -4.4853643e-001  1.3902206e-001 -1.2849509e-001 -2.5615963e-001  1.5618129e-001 -1.8511319e-001  1.2603020e-001 -2.9738387e-001  2.3080102e-001 -1.2390168e-001  1.6989550e-001  2.6274558e-001  3.8691427e-001 -6.6586256e-001 -1.9972783e-001  6.4141436e-002 -1.7491802e-001  3.1404247e-002  3.1671254e-001 -2.1254503e-001  2.3308119e-001  2.4236999e-001  2.4567788e-001  5.0196751e-001 -3.6401688e-001  1.7479962e-001 -1.8922953e-001  4.6267813e-001 -4.4799093e-001  1.8456662e-001 -4.1730029e-001  3.6677344e-001  9.7114664e-001 -2.7536970e-002  5.6830299e-002  2.7072972e-001  2.0000658e-001 -3.3735558e-002  5.2011110e-001  1.6434415e-001  1.6307905e-001 -8.5583322e-002  1.7967376e-001  6.8623513e-001 -1.6596091e-001 -3.4852722e-001  1.5724656e-002  4.3899914e-001  9.8579032e-002 -1.9619436e-001
  1.5231655e-001  6.2292909e-001 -7.2127563e-002  1.2148578e-001  5.6674781e-001  5.4392555e-001  2.4839998e-001  8.2996817e-001  3.3858052e-001  2.9621097e-001 -1.7238838e-001 -1.8838883e-002  5.5410391e-001  4.5957103e-001 -2.2339918e-001  3.4781429e-001 -3.4024402e-001 -2.1447650e-001  2.1777036e-001  2.4520474e-001  3.8093224e-001  4.0568124e-001  9.2218100e-001  2.4133900e-001  5.6562183e-001  5.3362050e-001  1.0285921e+000  1.1582858e+000  1.1855977e+000  1.9498896e-001  1.1974215e+000  1.2243218e+000  1.4797843e+000  5.1252050e-001  8.3053406e-001  7.4435939e-001 -1.1134909e-001  9.5301134e-001  1.2591155e+000  1.3424770e+000 -2.9024823e-001  3.0452788e-001  2.5898705e-001  8.4123031e-001 -1.4004603e-001  6.1450570e-001  4.0979729e-001  1.8686324e-001  3.4744391e-001 -7.5572840e-002  2.0142351e-001 -5.0655394e-002  2.6329059e-001 -1.4246642e-001  2.3304832e-001  5.0403151e-001  4.3558318e-001 -2.3289390e-001  8.4614918e-001  9.5078233e-001  1.2565466e+000  1.0043580e+000 -2.2618327e-001 -3.9129146e-001  7.2735726e-001  5.9349499e-001
  3.5389905e-001  9.3410437e-001 -5.4557520e-001  2.1548648e-001  3.6598161e-001 -1.9028855e-001  3.8966421e-002 -8.8741771e-002  2.7814036e-001 -1.1630758e-001 -1.6881571e-001 -2.1031350e-001  2.0855195e-001  5.0959641e-001 -4.5653355e-001  1.5157619e-001 -5.0949624e-001  5.7882031e-002  3.7540799e-001  1.6753672e-001  4.1778745e-002  2.7908345e-001  1.0446411e+000  2.3138824e-001  1.5797179e-001 -1.7996562e-002  5.3275078e-001  9.8236324e-001  8.7613651e-001 -5.4203171e-001  1.1999162e+000  9.9960311e-001  6.6088883e-001  8.0729141e-001  4.6651245e-001  8.0278183e-001  8.3962107e-002  8.4759970e-001  1.1346053e+000  1.3228195e+000 -2.6081326e-001  6.4522954e-002  3.1980156e-002  1.0023770e+000 -1.1543699e-001 -5.8581275e-002  1.4320811e-001  3.2319317e-001  4.4607382e-002 -4.6062958e-001  2.6851360e-001 -3.1545127e-001 -1.1321610e-001 -7.0746596e-001 -3.7087100e-001 -2.8054423e-001  1.8179346e-001  5.3706357e-002  3.4268248e-001  9.7183827e-001  2.7141405e-001  7.6958240e-001 -1.3242520e+000  1.3793007e-001  2.6857372e-001  5.0080804e-001
 -3.2737687e-001  5.4593812e-001 -1.0286413e-001  3.4357152e-001  4.9555722e-001  4.6248873e-001 -3.0598032e-001 -8.7018507e-002  7.2000439e-002  4.3891048e-001  1.9870252e-001  1.0466528e-001  8.0032077e-002  2.9437372e-001 -4.4597585e-001 -2.8519295e-001 -4.9570726e-001 -1.4107988e-001  1.7241988e-001  5.5340690e-001  8.4608976e-001  2.5911882e-001  1.0240763e+000 -3.0553482e-002  2.1076571e-001 -1.1407058e-003 -3.6474344e-001 -1.5780851e-001  1.4630939e-001 -9.2530837e-001  4.6994591e-001  2.8734575e-001 -5.5339898e-001 -4.7189604e-001  4.4048400e-001  4.8371769e-001 -4.4426903e-001  2.0113443e-001  1.8326655e-001 -2.4000614e-002 -5.5561412e-001  2.3621578e-002 -2.2667483e-001  2.5710517e-001  5.4619582e-001  7.3416921e-001  2.5887326e-001  1.0197529e+000  9.1670334e-001  5.9156012e-001 -2.7289237e-001 -9.2874588e-001 -3.1702044e-001 -2.7535583e-002 -9.4465349e-002 -1.3765050e-001  3.3722390e-001 -2.6379682e-001 -2.8529795e-002 -9.8855839e-002 -6.9630423e-001 -9.6017701e-002 -5.0250768e-002 -2.1207045e-002  5.1426965e-001  6.0339563e-001
 -7.3932317e-001  2.2772734e-001 -1.9575195e-001 -2.8115090e-001  2.5059425e-001 -1.1394264e-001  1.2427688e-001  1.8117790e-001  7.2196060e-001  7.3287727e-001  1.8458354e-001  2.1012028e-001  7.7605574e-001  1.8733561e-001 -8.2679972e-002 -4.7107156e-001  3.9428952e-001  2.8285533e-001  8.6629485e-002  4.6733728e-001  2.8534818e-001  4.0935353e-001  7.1098440e-001  1.1494178e-001  4.2913102e-001 -2.2820755e-001 -9.0412105e-001 -1.5922024e+000 -1.2742495e+000  2.7139304e-001  4.3364799e-001  3.6745042e-001  1.9805902e-001  3.4081016e-002  7.7042648e-001  5.9986483e-001 -6.7646617e-003 -1.7812416e+000 -2.0655876e+000 -1.5023435e+000  6.6799337e-002  8.7947010e-002  5.6978876e-001  6.9275451e-001  4.9158802e-001  1.9365614e-001  3.0424305e-001  7.1650181e-001  4.5771136e-001  2.8533700e-001 -3.2541984e-001 -4.3124294e-001 -1.9756335e-001  3.1218112e-001  6.1402370e-001  2.5071664e-002  7.6673573e-001  3.9063176e-001  1.2357986e-001 -2.6218471e-001  1.5694988e-002 -1.7280729e-001 -5.1152958e-001  6.9931771e-001  6.3671605e-001 -2.6068474e-003
 -7.7299867e-001  2.3933522e-001 -5.5391608e-001 -3.9656023e-001 -5.2062374e-003 -7.9774619e-001 -5.9507669e-001 -1.0595086e-001  5.1764074e-001  8.6620967e-001  1.2298134e-001  6.9506539e-001  8.8158985e-001  3.2284673e-001 -5.6994248e-001 -4.8439439e-001 -5.7987144e-001 -1.2485032e-001  3.1684411e-002 -2.5969404e-002  1.7558681e-001  2.1407248e-001 -7.2204055e-001  2.4182831e-001 -5.2085264e-002 -1.2508392e-001 -1.3849954e+000 -2.5943681e+000 -2.8643644e+000 -5.6461220e-001  2.6957850e-001  1.8734642e-002 -5.7365692e-001  1.0058870e-001  1.7196468e-001 -2.2905538e-001 -3.5515871e-001 -2.8712042e+000 -2.5079343e+000 -1.8865646e+000 -3.0566045e-002 -6.9279124e-002  4.4662169e-001  1.1675232e-001 -2.9374141e-001  5.4862576e-002 -3.3627364e-001  4.4948200e-001  8.8351052e-001  2.4462859e-001  6.6605846e-002  3.1828507e-001 -4.6571201e-001  4.9521902e-002  1.1358273e-001  2.9619132e-001  7.2024877e-001  4.1596875e-001 -1.0046198e-001 -1.2135964e+000 -1.1467650e+000 -3.2423980e-002 -2.7030570e-001 -4.6814829e-001  4.2994407e-001  6.4807338e-001
  2.6270906e-001  4.0941865e-001 -9.1345830e-001  1.5743844e-001 -2.2868695e-001 -9.9442843e-001 -9.1222949e-001  2.3026182e-001  3.7294646e-001  1.2582771e+000  1.7608612e-002  3.4344451e-001  1.1175728e+000 -3.2417051e-001  7.2033383e-002  2.7423341e-001 -8.4809351e-002 -5.9212476e-002 -3.3759651e-002  1.8645021e-002  2.7236967e-001 -1.0746878e-001 -1.3438527e+000 -8.4324965e-001 -2.2510816e-002 -1.9736094e-001 -1.2506381e+000 -1.4088663e+000 -1.8835344e+000 -1.5585605e-001  2.0117898e-001  1.2215882e-002 -1.0946218e+000 -6.7279419e-001 -5.2598571e-001 -1.1893344e+000  2.1470538e-001 -1.3215878e+000 -1.2273086e+000 -9.6443398e-001 -6.7104190e-001 -5.9509051e-001 -1.1209722e+000 -9.8391492e-001 -4.4915030e-001 -5.6474063e-001 -1.7486194e+000  3.3131359e-001 -7.4423159e-002 -5.8750445e-001  2.0623898e-003  1.2062810e-001 -4.1206936e-001 -3.0697924e-001 -1.5233914e-001  1.9632958e-001  8.8584380e-002  1.9976801e-001 -3.5332665e-002 -1.0739147e+000 -4.5210724e-001 -6.4931622e-002 -7.4427880e-001  9.3805144e-002  5.9710321e-002 -6.5342776e-003
  5.5531839e-001 -1.4574521e-001 -4.4711670e-001 -9.6933448e-001 -1.3411791e-002  3.4235121e-001 -1.9563592e-001  2.3678115e-001 -1.3471203e-001  8.0543835e-001 -5.0616160e-001  9.2341005e-002  6.4085112e-001 -2.2438638e-001  4.0336784e-001  6.3475105e-002 -6.5175544e-002  2.9184818e-001 -6.1456687e-001 -1.7577773e-001 -5.9734371e-002 -4.8180279e-001 -8.0661286e-001 -7.6029789e-001 -1.1697865e-001 -3.1985710e-001 -2.0723973e-001  5.9710639e-001 -2.4153950e-001 -1.4533441e-001 -3.8338712e-001 -3.3248894e-001 -8.8117747e-001 -8.0353560e-001 -4.6722079e-001 -9.1417087e-001 -8.9455361e-003 -5.6488655e-002  8.7558411e-001  4.0770813e-001 -3.3413020e-001 -5.6223434e-001 -6.0652947e-002 -9.6714534e-002 -4.9364991e-001 -1.5163252e+000 -7.1082421e-001 -1.6145322e-001 -9.9280897e-002 -2.0634545e-001 -4.0967282e-001 -2.4545358e-002 -1.5006949e-001 -6.7075450e-002 -2.9234756e-002 -1.7947202e-001 -1.9889141e-002  1.8807242e-001  3.8217439e-003 -5.8831828e-003  5.4955319e-001 -1.6244224e-002 -2.4926528e-001  8.0018027e-001 -3.8321139e-001 -1.1888383e-001
  4.6394581e-001  3.5183423e-001 -1.2423483e+000 -5.9118165e-001 -2.6442117e-001 -1.3847985e+000 -2.5870543e-001 -1.9873619e-001 -2.5491315e-001  2.7017302e-001 -1.8146156e-001  6.2057773e-002  2.4407510e-001 -4.8370564e-001 -7.6236282e-002 -4.8506990e-001 -2.8574494e-001 -3.2289273e-001 -6.6056283e-001 -5.9272070e-001 -5.6430236e-001 -2.2854634e-001 -4.8484520e-001  8.6382240e-001 -5.8155602e-001  2.3669601e-001 -1.3770509e-001 -4.2013208e-001 -8.6029266e-001  1.7525017e-001 -2.4818386e-001 -5.3945518e-001 -9.3734187e-001 -6.0792783e-001 -5.2587073e-001  1.7342086e-002  7.3262137e-002 -3.6201204e-001 -5.0758525e-001  2.3427501e-001  3.2832477e-001 -4.5420448e-001  5.6091159e-001  1.6753065e-001 -4.0150368e-001 -1.1332876e+000 -6.9565737e-001 -1.1728445e+000 -8.5685599e-001  2.0863595e-002 -1.9955873e-001  8.9225136e-002 -5.9651027e-001  2.3212811e-001  3.6855417e-003 -3.3153157e-003  3.1161884e-001 -9.0620989e-002 -9.3567267e-002 -6.1949062e-002 -5.6104754e-001  6.0304778e-001 -5.6308007e-001 -1.1209951e+000  6.2145324e-001 -8.3126797e-002
 -9.0045938e-001  7.3263170e-001 -7.5184497e-001  1.9921268e-001  4.4568533e-001 -8.7472228e-001 -1.1694339e-001 -2.5762059e-002  1.4066497e-001  2.2983773e-001 -4.6544018e-001 -7.3694553e-001  2.3609405e-002 -4.9746226e-001  1.2166217e-001 -7.5129958e-002 -5.4074778e-001 -1.1488320e+000 -9.5265516e-001 -8.0248489e-001 -5.5691233e-001 -2.7053597e-001 -6.6033800e-001  7.0496179e-001 -6.6771163e-002 -3.6104337e-001 -2.8960154e-002  1.4496619e-001 -2.4888012e-001 -5.2931093e-002  2.1226692e-001 -2.2723597e-001 -6.7793700e-001  2.3141712e-002  2.3930309e-001  3.3433858e-001  5.1412254e-001 -6.7329937e-001 -2.1441151e-001  6.6511758e-001 -2.8093262e-001  1.1796013e-001  9.6376425e-001 -3.0904791e-001 -2.6195920e-001  7.1846272e-001 -6.0522103e-001 -7.6820202e-001 -4.5474622e-001  2.4443570e-001 -4.7401469e-001  6.5837697e-002 -2.6924386e-001  1.6655239e-001 -4.8298265e-001  2.9123619e-001  6.2020602e-001  1.9208577e-001 -2.2423178e-001  1.4988727e-001 -1.0361200e+000  5.1001286e-001 -4.8368944e-001 -9.2732087e-001  3.8579967e-001  1.8555673e-001
 -1.2815660e-001 -1.6219467e-001  1.2572349e-001 -1.5981804e-001  2.4704100e-002 -2.6136294e-001 -1.0996843e-001 -4.1302822e-002 -3.9415667e-001 -1.3475576e-002 -2.6287792e-001 -1.0052346e+000 -2.3660890e-001 -6.2172118e-001  2.5584480e-001  2.0689018e-001 -1.5570454e-002 -4.9088945e-001 -4.7800796e-001 -8.5427543e-001 -5.4368091e-001 -1.0288418e-001 -1.4921138e-001 -4.0027899e-001 -2.3702133e-001  4.9773806e-001  6.5294978e-001  7.6756235e-001  3.1544916e-001  2.0011315e-001  3.3017788e-001 -5.2510072e-002 -2.4350854e-001 -3.1962492e-001  6.2571922e-002  3.5573274e-001 -1.4060151e-001  2.8130623e-002  1.1084541e+000  9.2458090e-001  1.6054231e-001  4.9770832e-002  6.2577516e-001 -2.3678499e-001 -5.9502700e-001  3.5559859e-002 -8.8830961e-001 -5.4992186e-001 -6.1090954e-001 -2.9661452e-002 -2.0381476e-001 -2.7532411e-002  2.8217707e-001  6.0427052e-002  7.5081465e-002 -9.1775248e-003  1.7232246e-001 -3.5332651e-003 -1.1572629e-001  8.9607922e-002  7.7451058e-001  4.7470406e-001 -6.2826898e-001 -1.4809932e-002 -2.9985088e-001 -2.9573107e-002
 -5.3542644e-002 -1.1370954e-001  2.1470470e-001 -2.0112303e-001  1.1285593e-001 -5.6857710e-002 -2.4599475e-002  1.2036889e-001 -5.3397671e-001 -8.5847983e-002 -3.7389422e-001 -1.5196034e-002 -8.8270668e-001 -7.6722342e-002 -2.2912436e-001 -6.2331288e-002 -2.1936278e-001 -3.3838205e-001 -1.2208919e-001 -5.6110216e-001 -4.6908039e-001  3.8764710e-001  4.5025503e-001  1.2615676e-001 -2.9972996e-001  7.8202026e-002  2.7713340e-001  9.5101517e-001  6.5942632e-001  4.9237592e-001 -9.8177051e-002 -3.9807847e-001 -1.3177858e-001  4.9638056e-001 -8.5588155e-002  1.2637485e-001  2.0732420e-001  6.0642567e-001  1.3140025e+000  1.0013430e+000 -2.2376206e-002 -1.1231967e-001  7.5874049e-002  5.5359825e-001 -4.3459461e-001  1.4128861e-001 -6.1006640e-001  1.0689726e-001 -2.4572297e-001 -7.5625409e-002 -1.2090408e-001 -4.8181872e-001  2.7000284e-001  1.6320964e-001  9.2974831e-002 -3.4279070e-001 -9.4295598e-002 -1.4911457e-001 -4.2856954e-002  2.5573791e-001  7.0166015e-001  5.4366154e-001 -3.8569687e-001 -6.2517027e-001  3.6603380e-001 -4.3372356e-001
  2.2719354e-001  4.4616682e-001 -6.9820556e-001 -9.6708718e-001 -3.1624943e-002  2.6743381e-001  8.9475476e-002 -1.0194235e-001 -2.8800354e-001 -3.5954780e-001 -1.0747914e-001 -1.2037840e+000 -7.1159406e-001 -2.9422249e-002 -2.6089215e-001 -3.0887050e-001 -3.0505839e-001  4.3346657e-001  3.1499675e-002 -1.2119703e-001 -1.9227652e-001 -2.3622699e-001 -6.7172720e-001 -5.6574648e-001 -5.7067253e-001 -1.5969212e-001 -5.6583392e-001 -2.0501027e-001 -4.4067406e-001 -1.3180738e-001 -3.4365348e-001 -7.3316245e-001 -3.9960764e-001  3.0290520e-001 -4.8701091e-001 -9.8020416e-002  1.5585593e-001 -5.4231695e-001  1.5275459e-001 -1.9127700e-001 -3.5775624e-001 -4.6267016e-001 -5.7461022e-001 -1.0878049e+000 -7.1864238e-001 -1.6694983e-001  2.3854490e-001  1.7632802e-001  4.7319244e-001  2.7401493e-002 -8.9210520e-002  1.6501065e-001  2.4722392e-001  1.0012870e-001  4.9908369e-001  4.9142812e-002  2.8275402e-002  3.0127972e-001  1.2381048e-003 -7.1829767e-002  8.9417538e-001 -2.0555203e-002 -3.0584474e-001  5.3466879e-001  7.7190939e-001 -6.4604267e-001
  7.2643272e-001 -1.1200718e-001  7.8189681e-001 -5.7925315e-001  2.7007872e-002  3.2263826e-001  7.8919959e-001  1.8752216e-001  4.3593683e-001 -7.6565266e-002  2.6307347e-001 -3.9659940e-002 -1.3707754e-001 -7.3246041e-002 -1.4866732e-001 -3.5024569e-001  1.3558912e-001 -1.3939767e-001  4.2336956e-001 -9.8343577e-002 -3.7701470e-001 -3.1827715e-001  4.5637242e-001 -2.0184816e-001 -2.2738124e-001 -2.8862235e-001  3.8130204e-001  4.0968391e-001  6.0336983e-002  2.4637035e-001  3.9981542e-002 -3.9466397e-001  4.6857953e-001  3.8720679e-001 -1.0238760e-001  1.4817376e-001 -2.2127510e-001  6.0218102e-001  6.1324635e-001  9.0034728e-002 -1.0015344e-001 -2.9517223e-001 -2.5365484e-001 -1.0372961e-001 -4.9820281e-001  1.4331220e-001  9.5702610e-002  1.1308775e-001  3.4600981e-001 -4.5439073e-002 -1.0563406e-001  6.1404831e-002  2.4627534e-001  5.2363746e-001  7.1835930e-001  2.2765964e-001  4.3900982e-001  4.0994699e-001  2.7995098e-001  6.9444122e-002  4.7483065e-001  6.9701166e-002 -9.9409604e-002  7.6032087e-001  5.5804492e-001  1.3821229e-001
  8.0392989e-001  3.7929393e-001  4.8391308e-001  3.2271486e-002 -3.1786134e-001 -7.6944026e-002  3.0150919e-001 -4.7707952e-002  2.0663640e-001  3.3032516e-002  1.6327740e-001  4.0758023e-002 -6.6131527e-001 -1.6359667e-001  8.1420747e-002 -1.8696720e-001  5.6670326e-001 -4.9928456e-001 -3.5693100e-001  1.1110782e-001 -5.1797995e-003 -4.4985077e-001  7.9944332e-001  5.2088118e-001  2.2579401e-001 -3.0261466e-001 -3.4546109e-001  2.1934464e-002 -3.2529439e-001  8.7295845e-002  4.0765304e-001  1.6452406e-001 -8.7006726e-003  5.4351900e-001  9.8689439e-001  1.0015308e+000  4.6163484e-001  3.2034998e-001  2.2305730e-001 -1.0720268e-001  7.9925296e-003  5.2293882e-001  5.1381349e-001 -1.7982856e-001 -1.1643083e-001  5.7576715e-001  9.0664970e-001  4.8974411e-001 -8.7481808e-002  6.5084395e-001  2.1004072e-001  3.8528316e-001  3.5752051e-001  3.9675291e-001  1.6686028e-001  9.7951947e-001  8.3257737e-001  4.6569163e-001  4.8544618e-001 -8.4202001e-001  4.3407050e-001  3.8309339e-001  6.0624695e-002  1.1497891e+000  8.0783953e-001 -4.7935567e-001
  1.4706869e-002 -2.6991786e-001  6.6809013e-001 -2.0479007e-001  1.8153811e-002 -2.0773257e-001  3.9108115e-001 -3.5012092e-001  3.4268176e-001 -4.6871277e-001  5.4353013e-002  4.0403140e-001 -3.5183684e-004  4.2380388e-001  5.5071381e-002 -1.2335381e-001  3.2379296e-001  7.5990530e-001  8.9341483e-002 -3.2092169e-002  1.3673603e-001  2.3731217e-001  7.1986808e-001 -1.8733153e-001  2.4077086e-001 -4.7987288e-001 -3.0772336e-001  2.8969000e-001 -9.7592207e-004 -1.6379110e-001  1.1372395e-001 -1.2312541e-001  6.0992102e-001  6.2554499e-001  9.7071315e-001  9.9959282e-001  5.8206339e-001 -2.4805158e-001 -3.6857865e-001 -4.9691847e-002 -3.7250245e-001  5.7907731e-001 -2.0377846e-001  5.7143436e-001 -8.7534794e-002  2.2004957e-001  1.0026394e+000  6.0682977e-001  5.4269751e-002  1.0127264e+000  3.4201020e-001  1.2179980e-001  2.8330660e-001  4.0334042e-001  6.5571418e-001  5.9797973e-001  4.2936582e-001  2.0589995e-002  2.3909715e-001 -8.2071053e-001  4.2025046e-001 -3.8365163e-003  9.0688033e-001  3.7399642e-001  4.6805029e-001 -7.5090652e-002
 -1.1007570e+000  2.0335094e-001  5.6744397e-001  5.8471324e-001  1.1660257e-001 -3.3001605e-001  6.0092530e-002 -5.5958978e-001  1.0891786e-001 -5.0933808e-001  3.0737704e-001  2.2565635e-001  1.7020637e-001  4.3751405e-001  1.6159055e-001  6.9038807e-002  4.8651397e-001  3.2824824e-001  2.4458598e-001  2.4949149e-001 -2.5852713e-001 -2.5018901e-002  7.3446204e-001 -4.0353468e-001  2.5910671e-001  1.1713404e-001 -1.3129725e-001 -6.2066526e-002 -2.6064143e-001 -1.9172411e-001 -2.1603493e-001 -1.1898595e-001  6.1756486e-001  4.0522290e-001  5.5605358e-001  7.9035041e-001 -4.0083421e-002 -1.6020820e-001 -4.1345101e-001  3.3488147e-001  9.8393967e-002  4.9416574e-001 -6.1757025e-001  4.7245414e-001 -1.6753217e-001 -1.2365377e-002  5.8093790e-001  6.2669682e-001 -1.1937858e-001  3.6449672e-001  3.3988881e-001  1.5281392e-002  4.3443214e-002  2.9003784e-001 -3.1240257e-001  2.6148971e-001  1.1117383e-001  7.6237524e-002 -6.1418785e-001 -3.9540536e-001  6.6549549e-001  2.2798347e-001  1.4150688e+000  7.7157177e-001  1.9334022e-001  3.4458369e-001
  6.2667911e-001 -3.7473915e-001  5.1543789e-001  3.4758825e-001 -1.7634489e-001  3.3570327e-001  9.7121469e-002 -7.9300661e-001 -1.8322071e-001 -8.7170754e-001  2.7259156e-002 -1.4034015e-001 -2.9056195e-001  1.9429761e-001 -6.6311408e-001 -9.0399500e-003 -4.8774552e-003  2.9542143e-001 -2.9523246e-002  2.8406741e-001  2.7214489e-002 -2.3719288e-001  2.1235893e-001  3.7801197e-001 -2.7761241e-001  9.0075604e-002  1.3679209e-002  6.2795656e-002 -1.0079051e-001 -4.2054226e-002 -3.6476986e-001 -6.7585613e-001 -6.5550566e-001 -1.1708292e-001 -5.5021197e-002  3.0474204e-002  1.7718801e-001 -6.2643455e-002  2.9607606e-001 -1.4524607e-002  2.6974489e-001  2.9675033e-001  2.6328491e-002  5.5233538e-001 -1.8148582e-001  2.9708202e-001  5.9559106e-001  1.5147810e-001  4.9979971e-001  2.9597981e-001  9.3598058e-002  2.3657831e-001  6.6030118e-001 -1.7779019e-001 -2.8506905e-001  3.6851364e-001 -1.1631871e-001 -4.5172180e-002 -4.9804622e-001  3.5252934e-001  9.0291046e-001  9.5852920e-002  3.3008253e-001  1.2883729e-001 -6.5923148e-001  6.3717942e-001
  4.1664658e-001  8.9403607e-002 -5.0933326e-002  1.0033335e-001 -1.3535100e-001 -1.6769589e-001  8.6389813e-002 -4.1214313e-001  1.6980743e-001 -6.8049086e-001 -2.1093222e-002 -5.7542114e-001 -2.3559303e-001  3.4036921e-001  2.5084084e-001  3.7084312e-001  1.2600243e-001  5.7507827e-001  5.6097324e-001  6.1225719e-001  5.7768812e-001  3.7304629e-001  2.3601285e-001 -3.1498825e-001  1.5667901e-001  1.9938705e-001  3.7114599e-001  1.8970625e-001  7.7176206e-001  1.1163477e+000  5.2391223e-001  2.1149088e-001  7.8600995e-001  7.5889571e-001  3.9861434e-001  4.0360174e-001  6.8094893e-001  9.1900307e-001  5.3079265e-001  4.6650329e-001  1.6017974e-001  6.5626836e-001 -8.8638691e-001  1.1555650e+000  3.2372714e-001  6.3586726e-001  1.0244639e+000  1.0062227e+000  7.5591818e-001  2.9934780e-001  9.3891086e-001  5.2777706e-001  5.2006109e-001 -7.3057376e-002  7.1686599e-001  5.7057771e-001  1.9919702e-001  3.3525202e-001  4.2436536e-001  2.9561167e-001  7.5582334e-001  6.4146109e-002  1.0633947e+000  2.9826819e-001  9.1352036e-001  6.3846516e-001
  7.4263867e-001  7.4987386e-001  7.3640024e-002  3.8764304e-001  4.0121078e-001 -3.4812250e-001 -1.2064757e-001 -9.8751873e-002 -2.7424035e-001 -1.5186018e-002 -8.1828748e-003  2.2109602e-001 -1.9483330e-003  6.6822788e-002 -2.5896939e-001  4.2434012e-001  4.1094570e-001  1.1168312e+000  7.1876361e-001  7.0013495e-001  1.0210500e+000  2.6586220e-001  5.7649297e-001  7.7955383e-001  3.3620393e-001  3.6974755e-004 -3.1629001e-001 -4.0634233e-001  5.2624446e-002  3.9034340e-001  2.2993512e-001  2.4764744e-001 -6.4509571e-002  3.4967696e-001  5.7084642e-001  1.2059644e-001  2.7613600e-001  6.1792754e-002 -2.0087306e-001 -5.8862818e-001  5.6092130e-001  5.3353472e-001  5.2186147e-001  2.6466464e-001  5.1520907e-001  1.2307821e+000  9.3359856e-001  8.2733574e-001  1.4211336e+000  5.8713901e-001  5.8006207e-001  1.4466564e-001  5.8231682e-001  1.2320669e-001  4.2113023e-001  5.5019958e-001  4.2718288e-001 -1.4070582e-001  2.6314174e-001  3.9403111e-001  1.4234408e-001  4.8821142e-002  8.5428317e-001 -5.7459777e-001  1.1293032e+000  4.1441900e-001
 -2.0491797e-001  2.9398072e-001 -4.8992197e-001  5.8258105e-001 -1.5087784e-001 -6.3134403e-002 -4.3610384e-001 -6.0604799e-001 -1.4417084e-001  5.7433234e-002  5.8593824e-001 -1.9011009e-001 -2.1281834e-002 -1.3341458e-001  3.6747496e-003  5.7617952e-001  5.9562934e-001  7.4173820e-001  6.2584003e-001  3.2097126e-001  5.0185898e-001  1.6100306e-001  6.4487789e-001  1.7352378e-001  2.6308083e-001 -2.6351428e-001 -2.4285814e-001 -2.6840821e-001 -4.4539596e-001  3.4579785e-001 -3.6072123e-001  2.7708865e-002  7.4250033e-001  4.7753082e-002  1.2507062e-001 -1.3475549e-001  2.0502555e-001 -2.0321794e-001 -2.4393372e-001 -3.7163514e-001  5.9841616e-001  5.3770050e-001  5.1746226e-001  8.5383199e-001  3.8995859e-001  1.5426611e+000  9.7718775e-001  3.2531241e-001  5.4113066e-001  4.1868045e-001  6.1956441e-001  2.3377638e-001  6.8145841e-001  6.5394513e-002 -1.7610152e-001  5.2119756e-001  3.5942159e-001  5.2168141e-001  1.3071954e-001  6.4761037e-004  1.0483972e+000  4.4563452e-002  1.8782401e+000 -2.4914387e-001  2.2768353e-001  3.5102463e-001
  5.5526973e-001  2.7370777e-001 -1.0303604e+000  1.9737953e-001  1.1935388e-001  3.0958578e-002 -4.8524092e-001 -4.0369330e-001 -1.3402001e-001 -7.2171247e-001 -1.4184705e-002  1.1807791e+000  1.4362248e-001 -1.5869317e-001 -2.2214100e-002  4.1629530e-001  3.9347522e-001  1.3148558e+000  1.2770205e+000  5.9622803e-001  7.8640005e-001  3.2066577e-001  1.0807319e+000 -1.7775723e-001  5.3992593e-001 -5.9606969e-001  3.0584494e-001  4.7804588e-001  4.6867774e-002  5.5691385e-001 -9.6363828e-001 -3.8498262e-001  2.4426146e-001  9.0375431e-001 -5.1993202e-001 -1.3006152e+000  6.1005016e-001 -3.6143033e-001 -6.3261217e-002  4.4023851e-001 -7.1183638e-002  5.1086960e-001  4.6203980e-001  8.8125472e-001  6.2046267e-001  7.4084749e-001  9.5755609e-001  2.3865828e-001  4.3847936e-001  5.7959366e-002  3.5296531e-001  3.6308103e-001  5.8293887e-001  1.0943882e-001  5.9895747e-001  1.3092791e-001 -6.2019431e-001 -2.9225265e-001  3.8387935e-002  3.8520719e-001  1.4802691e+000  2.1013585e-001  1.1563605e+000  1.4835828e-001  2.9834665e-001  3.5451942e-001
 -3.8970523e-001 -4.6859506e-001 -1.3131419e+000  1.8268397e-001 -1.1857042e-001  1.5736499e+000 -1.2136710e-001 -9.3815811e-001 -4.9821535e-001 -1.3292889e+000  2.6438110e-001  5.8065623e-001 -4.2068727e-001  5.5998942e-001  1.4601864e-001  4.9930148e-001 -7.0598476e-001  7.2230080e-001  1.5159799e+000 -2.7650581e-001  1.9447885e-001 -9.9323093e-002  2.6877660e-001 -6.9882248e-001  5.8149934e-002 -4.2884438e-001 -1.7697571e-001 -1.2549570e-001 -2.6442893e-001  1.2633837e-001 -1.0450782e+000 -1.2897377e+000 -4.9104595e-001  5.4606691e-001 -9.9129744e-001 -1.2572463e+000  2.3721823e-001 -2.1434911e-001 -3.1721408e-002  9.5532980e-002 -6.4699604e-002  8.9081324e-002 -9.0186975e-001  8.5536408e-001 -3.3328636e-001 -7.3117676e-002  3.6575093e-002  3.1040494e-001  2.8066192e-001 -5.9486136e-001  1.3373140e-001  1.3703273e-001  6.7110005e-001 -8.4226695e-001  2.3683484e-001  3.7570785e-001 -1.1383646e+000 -3.8150276e-001 -6.0863079e-001 -3.2416980e-001  1.4121094e+000 -2.4029694e-001  7.3785869e-001 -4.0074418e-001 -5.1282003e-002  3.3899515e-001
  6.9819898e-001 -2.3450893e-001 -1.6338196e-001  7.2948046e-001  3.3168621e-001  1.6835095e+000 -4.9681990e-002  6.4467923e-003  1.9127048e-001 -1.0000734e+000  1.0098685e+000  1.0108561e+000 -2.4577691e-001  8.9215587e-001  1.1245069e+000  1.1073400e+000  2.3405347e-001  1.2447186e+000  1.6319511e+000  3.5158748e-001  6.1636186e-002  6.3401771e-001  7.7231690e-001 -1.1242421e+000  4.6444614e-001  8.4980897e-002  9.8927278e-001  8.5594341e-001  1.0698292e+000  6.2133729e-001 -5.1300680e-001 -3.9520775e-001  1.0519213e+000  2.3385394e-001 -4.6266586e-001 -2.8948463e-001  4.4752601e-001  1.0603647e+000  1.0131723e+000  9.9979089e-001 -1.7617666e-002  1.4666791e-001 -9.9429609e-001  9.2199849e-001  3.0679422e-001  1.8098314e-001  4.6751337e-001  1.0971123e+000  7.8352744e-001 -2.0476357e-001  6.4811431e-001  4.3358074e-001  7.9481296e-001 -1.7764256e-001 -2.1618077e-001  5.9564571e-001 -1.3383491e+000 -1.7845767e-001 -4.9550055e-001  2.7373121e-001  2.1601084e+000  1.3270112e-001  1.6512827e+000  2.0127356e-001 -2.7324971e-001  1.8651241e-001
 -2.7746993e-001 -6.9161590e-001  9.4504843e-002 -4.6205077e-002  7.3083866e-001  1.7952902e+000  1.7317731e-001  8.5029078e-001  4.3638927e-001 -2.0255668e-001  1.3523264e+000  1.5079971e-001 -1.8165838e-001  6.8669030e-001  7.0328633e-001  4.0853028e-001  6.6690319e-001  1.0898849e+000  8.4171854e-001  7.4230941e-001  2.6484053e-002  6.1859490e-001  1.1301415e+000 -3.9567564e-001  5.4510943e-001 -7.5464129e-002  1.6477072e+000  6.2837398e-001  1.2802507e+000  8.0205750e-001  1.8082295e-001  6.4385645e-001  1.6385645e+000  1.0477002e+000  3.8771977e-001 -2.4220028e-002  7.4359979e-001  1.2607385e+000  7.6915917e-001  1.2281813e+000  7.3335741e-002  1.6270278e-001  2.2457250e-001  1.1852756e+000  5.5326669e-001 -2.2294643e-001  1.4136352e-001  5.2294215e-002  1.3284523e-001 -7.4528704e-002  5.5910798e-001  1.4221020e-001  4.7704580e-001 -4.0309364e-002 -7.5613358e-001  5.9327581e-001 -1.9485166e-001 -3.6236243e-002  5.1948328e-001  5.7682728e-001  1.0732286e+000  1.0914022e+000  4.4516701e-001  6.7747890e-001 -2.9359515e-001  1.8452314e-001
 -2.9348104e-001 -5.1045169e-001 -5.0767380e-001  3.3984028e-001  4.9181976e-001 -2.5239926e-001  5.2079048e-001  1.0121662e+000  1.0293293e-001  7.9233697e-001  2.3807326e-002  9.0003149e-002  4.5929098e-001  5.8894406e-001  1.6046009e-001 -3.0816732e-002  1.2343220e-001  7.1402298e-001  7.3336526e-001  4.3123214e-002 -3.9086905e-001  1.9119434e-001 -4.4915430e-001 -1.2280403e-001  2.8039226e-001 -2.9785143e-001  7.5324762e-001  2.7193732e-001  1.0097692e+000 -6.8684296e-001  1.4007282e-001  4.4268736e-001 -2.8903246e-002 -1.1027103e-001 -2.4413380e-001 -7.4272276e-001 -1.0680379e-001  5.7032064e-001 -1.0894807e-001 -2.3971727e-001 -3.4340878e-001 -3.0864440e-001 -6.2837757e-001 -1.1577165e+000 -1.9577704e-001 -1.0524504e+000 -1.4091816e+000  3.9840567e-001 -8.4230817e-002 -5.9761519e-001  3.6065850e-002  1.4364210e-001  6.0075810e-002  1.7971669e-001 -1.1628638e-001  6.9607624e-002  7.0121744e-002  7.5204116e-001  5.9001340e-001  5.9527499e-001 -1.1442480e+000  8.7341548e-001 -1.6036901e+000  1.5881136e-002 -3.3139606e-002 -7.8411514e-001
 -4.3917262e-001 -5.1113639e-001  3.6104061e-001 -2.7699934e-001 -5.2099407e-003 -8.3404647e-003  8.5715192e-001  7.6880673e-001  2.4746511e-001  9.6123121e-001  2.9279788e-001  7.1472531e-001  7.6313122e-001  2.8331845e-001  1.4086360e-001 -1.5801725e-002  3.6092697e-001  2.9382904e-001  4.2124925e-002 -2.1060196e-001  6.9338980e-001  1.7208857e-001  1.5672170e-001 -3.8740880e-001  2.9719171e-002 -5.9253544e-001 -1.2836913e-001 -1.7382679e-001  1.2819123e-001 -2.6698845e-001  3.2330705e-001  6.3804433e-001 -3.2384754e-001 -4.4478664e-001  2.2549566e-001 -1.0345686e+000 -1.1885112e-001  4.1028111e-001 -1.8791731e-001 -6.8882196e-001 -4.6315811e-003 -5.1269497e-001  1.0590709e-001 -2.6918913e-002 -9.9479390e-002 -2.0270931e-001 -1.5461405e+000 -6.9997325e-001  6.9464312e-002 -2.4989761e-001 -3.0698451e-002 -1.7939059e-001  1.4430571e-001  6.5127743e-001  3.5167342e-002 -3.4300591e-002 -1.0725663e-001  6.5907156e-001  4.5228197e-001  4.0930092e-001 -9.6686377e-001  1.7682973e-001 -1.2633615e+000 -6.4305368e-001 -8.1335886e-003 -9.0638207e-001
  1.3049312e-001 -3.0488650e-002  5.9200139e-001 -1.0065605e+000  6.8406356e-002  4.9460323e-001  6.6409992e-001  5.6175509e-001  4.2143801e-001  8.7853422e-001  2.5192273e-001  4.4969068e-001  5.5085801e-001 -7.9688831e-003 -8.9087450e-003 -1.4350619e-001  2.2412124e-001  1.8976646e-001 -4.9512814e-001 -1.6147829e-001  5.8935082e-001  5.9836050e-001  2.7748959e-001 -8.3184059e-001  1.7042898e-001 -2.2993995e-001 -1.2330306e-001 -7.0570545e-001 -2.3104099e-001 -6.2055511e-002  5.9018274e-001  8.1886208e-001  2.7040302e-001 -1.8718227e-001 -3.7660153e-001 -6.9495476e-001  8.3921804e-002  4.2561296e-002 -1.0288946e+000  6.9244705e-002 -3.4782485e-001 -3.3701451e-001 -5.9816340e-002  2.2813118e-001  2.8554334e-002  2.6494369e-001 -5.8461455e-001 -2.0597382e-001 -6.2835518e-002 -4.9904184e-001 -2.2436975e-001 -2.1914849e-001 -3.4575694e-001  2.3718640e-001 -3.2811767e-001 -1.3458702e-001 -2.6008262e-001  3.4780622e-001  1.3900968e-001  5.3282691e-001 -1.2802797e+000  3.5587553e-001 -1.2129660e+000 -8.2562596e-001 -2.8213185e-001 -2.2902908e-001
  2.5536275e-002  5.0408072e-001  1.9857923e-001 -1.1703705e+000  4.0934886e-001  5.3974570e-001  4.4149272e-001  6.0944401e-001  4.4671244e-001  5.0328949e-001  9.1630270e-001  3.4017675e-001  6.6722142e-001  2.8377971e-001 -2.8778171e-002 -1.8116213e-001  8.3757945e-001  8.4921138e-002 -1.2187707e-001  2.6495317e-001 -3.2641847e-001  1.0910638e-001  5.7330856e-001 -7.4283169e-002  7.5863700e-001  4.4814025e-001  2.2173027e-001  5.5852991e-002 -1.2622769e-001  2.8063521e-001  5.0356915e-001  5.9884197e-001  6.1288051e-001  4.8326788e-001  7.6880447e-002 -1.2761555e-001 -1.8195793e-001 -2.5279572e-001 -3.4505767e-001 -2.8710303e-002  2.7483895e-001  5.3950605e-001  2.1999505e-001  1.1222541e+000  3.8039475e-001  3.2791812e-001  2.3988669e-001 -1.0680635e-001  7.2292512e-002 -1.6684818e-001  1.4482007e-001  2.7312830e-001 -3.7508393e-001  7.7905064e-002 -1.7067306e-001  8.4565569e-001 -7.8715946e-002  3.8815891e-001  5.5159589e-001  4.7245817e-001  7.7947377e-001  4.5411608e-001 -4.5933587e-001 -9.6574063e-001  1.5577109e-001  2.4008306e-001
  4.8135131e-001  6.5743723e-001  2.9340427e-001 -1.0704872e+000  6.7739104e-001  4.5178046e-001  1.3994944e-001  9.3618140e-001  6.0216687e-002  3.6421864e-001  4.0205397e-001 -2.3195138e-001  6.1264292e-002  1.3341848e-001  7.1238144e-002  1.4476482e-001 -2.4483096e-002  4.6570808e-001  5.6157375e-001  7.1273249e-001  5.3749948e-001  3.9220922e-001  1.0559989e+000  2.7189009e-001  5.9963340e-001  1.9950318e-001  5.4928946e-002 -4.6334620e-001 -9.4735975e-004  3.0452670e-001 -3.9257276e-002  9.2492500e-002  7.9388185e-001  2.9516480e-001 -2.0268597e-001 -4.0109034e-002  5.0461069e-002 -3.4650785e-001 -8.5735287e-001 -6.5338554e-001 -1.4158170e-001  2.3148417e-001  1.4627132e-001 -2.2658928e-001  1.5335504e-001  2.1794991e-001  3.5746860e-001  1.4247183e-001  6.0078830e-001  1.6785632e-001  1.0440217e-001 -4.5776066e-001 -2.6142475e-001 -3.7934023e-003 -5.8807636e-003  2.7634561e-001 -3.8319304e-001 -2.7026357e-002  4.6843867e-001 -3.3384767e-001 -3.1692916e-001  2.9291581e-001 -4.4104752e-001 -4.0647309e-002  7.9741166e-001  2.7616190e-002
 -2.9758445e-001  6.9994534e-001 -2.5688467e-001 -1.8858784e+000  8.0250671e-001  3.1827779e-001 -1.2312080e-001  3.8462534e-001  2.9782055e-001 -4.8302808e-001  6.4358857e-001 -6.7762042e-001  6.6671040e-002 -1.1524323e-002 -3.6095295e-001 -2.7928505e-002  3.2571938e-001  9.6728209e-001  7.1165423e-001  1.0186924e+000  1.1318084e+000  3.4390630e-001  1.0262448e+000 -6.8724990e-001  1.1740744e-001  1.6960982e-001 -2.0736232e-001 -5.8841716e-001 -6.0463207e-002 -5.2552723e-001 -6.0493733e-001 -7.0966127e-001  6.6878177e-001  5.1374566e-001 -5.0925407e-001 -5.4189672e-001 -1.1524418e-001 -4.7940461e-001 -1.1794928e+000 -4.4099844e-001 -4.5483144e-001 -8.7215135e-002 -7.6886865e-001  4.7073957e-001  5.0502999e-001  4.0431957e-001  5.9297451e-001  3.7114075e-002  1.4338625e-001  1.1510031e-002 -2.7684098e-001 -8.3246117e-001 -4.6297921e-001 -1.3629978e-001 -6.3329811e-002 -3.6366144e-001 -1.0511255e+000  1.5298079e-001 -3.5731998e-001 -8.9494968e-001 -4.6675581e-001 -1.3530561e-001 -5.9491141e-001  8.5816333e-003  3.8809136e-001  6.6209773e-001
  9.6920899e-003  3.0142991e-001 -2.9255570e-001 -7.1037332e-001  7.5581054e-001  5.7130361e-001 -7.6274625e-002  2.5899201e-001 -2.4843493e-001 -6.2639987e-002  4.9506883e-001 -2.3823043e-001 -5.5750247e-001 -5.8852485e-002 -3.8446245e-002  1.0022189e-001  3.4378970e-001  7.9982807e-001  1.1484002e+000  8.2173852e-001  6.3936627e-001  7.4211548e-001  7.5705396e-001 -2.2767323e-001  2.3952176e-001 -3.9808109e-001  9.3560255e-001 -9.0560601e-002 -9.9702219e-002  5.9291200e-002 -1.7487021e-001 -2.3294614e-001  9.5328669e-001  1.8213133e-001 -7.4323687e-001 -8.4087657e-001 -7.1008639e-001  1.4423802e-001 -2.8356260e-001  3.0038020e-001  8.1914562e-002 -1.1215006e-002 -4.2506155e-001  7.0560780e-001  2.6769303e-001  1.0956249e-001  4.6458458e-001  3.0911417e-001  1.7359042e-002 -5.7676990e-002 -8.6352955e-002 -6.0041531e-001 -1.2821393e-001 -4.2921369e-001 -1.9173325e+000 -6.9020386e-001 -9.8102715e-001 -2.0843520e-001 -9.3480872e-001 -6.2260097e-003  1.5084912e-001  1.7477948e-001  1.0687332e-001  1.3359288e+000  1.6517671e-001  3.6879592e-001
 -2.8127306e-001  2.0229800e-001 -8.7205235e-001 -4.5879022e-001  5.1436514e-001  4.0643796e-001  7.9119635e-001  1.0562481e-001 -2.3750304e-001  3.4345299e-002  1.6234569e-001 -6.7843219e-002 -3.7120760e-001  1.0030727e-001  3.1652422e-002  2.1213465e-001  4.3856625e-001  6.2118539e-001  1.2706575e+000  9.8761820e-001  7.3190771e-001  1.0213851e-001  5.9264003e-001 -1.9827353e-001  6.0024467e-001 -9.8088540e-001 -1.5215347e-001 -1.7756869e-001  3.0259506e-001 -3.4043678e-001 -6.4778213e-001 -4.3457803e-001 -2.2435605e-001  6.8928378e-002 -9.2030568e-001 -1.2055469e+000 -3.7277847e-001  7.0635602e-002 -2.2802391e-001  1.8986315e-001  4.3953617e-002 -4.7112531e-001  1.9620664e-001  5.1488234e-001  2.0947027e-001  1.0187009e+000  1.6658204e-001 -6.8134190e-001 -4.6008919e-001 -4.4279673e-001  1.0532296e-001 -9.6028768e-002 -1.2216856e-001 -2.8801756e-001 -4.5038951e-001 -5.7164620e-001 -5.3484126e-001 -1.0966487e-001 -5.1598524e-001  7.0941479e-001 -3.2542226e-001  7.0066045e-001 -8.2948716e-001  1.4078223e+000 -6.9379434e-003  2.2535243e-001
  3.9319017e-001  3.8277551e-001  5.5208067e-001 -1.4835058e-002  6.4577115e-001 -2.6127907e-001  2.0396732e-002  1.7897180e-001  7.2230310e-001 -3.2328086e-001  6.6352411e-001 -2.3896541e-001 -1.0721922e-002  3.9719150e-001  1.0828783e+000  3.6810078e-001 -5.0443282e-001 -6.8311076e-002 -3.5558057e-002  5.6549721e-001  6.5784106e-001  2.3592916e-001  4.0501389e-001 -9.4680218e-002 -1.4342679e-001  1.4361306e-001 -3.0559501e-001 -8.5447588e-001 -2.2751600e-001  3.3337758e-001 -6.1899458e-001 -2.2757351e-001 -2.3095213e-001  4.1121026e-001  1.1509103e-002 -4.9230175e-001  9.5641642e-001 -3.8346834e-001 -2.0452273e-001  7.6086767e-002  6.6086630e-001 -1.6659499e-001 -9.9673677e-001 -4.1417026e-001 -1.0729636e-002  2.7904010e-001  4.9255814e-001 -1.4759504e-002  8.2868290e-002 -5.9770825e-001  7.3474306e-001  5.2914760e-001  4.8958692e-001  1.0725833e-001  7.3651821e-001  6.4390587e-001 -1.2195143e-001  9.3689143e-001  2.7100539e-001 -8.0162450e-001  1.0184788e+000  1.4336765e-001  1.4588958e-001 -6.0188645e-001 -2.4308189e-001 -4.2957721e-001
  3.4763426e-001  3.0669841e-001 -1.0608009e-001  2.6483371e-001 -1.2547541e-001 -6.4353337e-001 -1.1211205e+000 -3.9489765e-001  4.2181299e-001 -7.3121859e-001 -5.0619060e-001 -4.9163656e-001 -3.9253885e-001 -3.9166967e-001 -6.2554413e-001  7.1686734e-002 -5.2055408e-001 -1.2594852e-001  3.9943388e-001  7.8515225e-001  1.7767671e-001  5.2681394e-001  2.0347631e-001 -1.4391916e-001 -4.8726282e-002  6.1054477e-001 -2.9670462e-001 -6.9960067e-001 -6.7399455e-001  2.0443377e-001 -1.3519666e-001 -6.6125547e-001 -3.9682240e-001 -5.2052005e-001 -3.4212415e-001 -5.6515546e-002 -7.3414332e-002 -5.1262943e-001 -3.0950912e-001 -1.2610928e-001  6.3937062e-001 -8.2216324e-002 -6.8906946e-001  9.6884543e-002  5.9430663e-001  3.4397528e-001  1.0554474e+000  4.0325802e-001  8.4026152e-001  5.6077722e-001  5.6315509e-001  3.0063030e-001  2.2993992e-001 -6.5044922e-001 -7.7136322e-002  4.4671314e-001 -1.0203202e-001 -6.5179431e-001  2.9194031e-001 -3.0749466e-001  6.5910337e-002 -2.1200868e-001 -1.9270971e-001  2.9494922e-001  3.1173421e-001  2.2485715e-001
  1.4330263e+000 -8.9143637e-002  3.0502223e-001 -3.3761534e-001  7.4430861e-001 -3.1611423e-001 -4.1844700e-001  1.6844506e-001 -8.7203785e-002 -4.3696801e-001  1.0158847e-001 -5.3560269e-001 -7.0202333e-001 -3.5919534e-001 -8.2023487e-001 -2.4637272e-001  2.2765176e-001  7.7699599e-001  6.1422930e-001  1.0054922e+000 -4.6385113e-003  5.2191314e-001  1.7216098e+000 -9.0681851e-002  1.8045272e-001  4.9202309e-001 -3.4112778e-002  3.0608869e-001 -3.8451077e-002 -4.5784360e-001 -1.6549757e-001 -5.2007479e-001  4.8983679e-001  3.2410095e-001 -5.6920547e-001 -3.7757749e-001 -2.6028018e-001 -2.0232434e-001  3.5204766e-002  3.5274978e-001  4.3167389e-002  4.4281711e-001 -4.3989885e-001  2.0931680e+000  7.9789830e-001  1.5515483e-002  1.3036729e+000 -2.6795724e-001  7.1402388e-001  1.6371479e-001 -1.1824243e-001 -7.0050145e-001 -9.2880830e-002 -1.0054222e+000 -1.0603964e+000 -1.2968901e-001 -9.2767594e-001 -5.8861456e-001 -8.6667977e-002 -4.7858998e-002 -3.5621139e-001  7.4590758e-001 -6.6663760e-001  7.2036546e-001  7.2561480e-001  6.1738145e-001
  1.5170568e+000 -2.9690848e-001  4.9179500e-001 -8.7705755e-003  3.5481631e-001 -1.1676553e+000  8.8585294e-001  3.6652661e-001 -1.4929175e-001 -1.0068059e+000  3.5284659e-001 -2.0970467e-003 -8.3974498e-001 -8.6832790e-001  1.0568445e-002  5.1317183e-001  3.1052798e-001  6.0004969e-001  6.9063904e-001  4.1665191e-001  5.3992329e-001  8.6337614e-001  1.7578551e+000  6.7991300e-001  3.9811062e-001  5.7956904e-001  1.6445595e+000  1.4284648e+000  1.2069116e+000  5.4756989e-001  7.7313153e-003 -3.8728447e-001  1.1967300e+000  1.2062464e+000  2.9537975e-001  2.4652915e-001  7.3206534e-001  1.3200680e+000  1.9276913e+000  1.4881088e+000  1.1570738e+000  9.4383177e-001  1.0241507e+000  1.1791274e+000  9.0811845e-001  1.5955142e+000  2.0136846e+000  1.0198682e+000  4.2392919e-001  6.5414833e-001  8.0592825e-001  3.7824439e-001 -2.9495211e-001 -1.4153701e-001 -6.4051557e-001  8.3024681e-001  3.5745303e-002 -3.7502835e-001  8.1030566e-001  6.9476861e-001 -1.7396263e-001  5.1690976e-001 -4.6416211e-001  1.6343193e+000  4.2489757e-001  1.7959639e+000
 -3.4492530e-001 -7.3510680e-001 -1.9478744e-001  2.3572888e-001 -4.6069991e-001 -1.5752826e+000  9.4496752e-001  1.5621415e-001 -1.5266696e-001 -4.3192214e-001 -1.0889946e-001  2.9762190e-001 -1.6108859e-001 -1.2820752e-003  1.7605490e-001  4.8384833e-001 -1.2229874e+000 -1.0527843e+000 -4.5880783e-001 -6.1859405e-001 -1.0317310e-001  2.6438641e-001 -1.4206250e+000  1.3872127e-001 -3.3844349e-001  2.5492520e-001  2.4409994e-001  7.9920657e-001  1.2880403e+000  5.6502867e-001 -8.2567086e-001 -6.1206041e-001 -3.3037824e-002 -2.3516470e-001 -2.6053554e-001 -2.3037840e-001  3.6789809e-001  6.8164461e-001  7.9638968e-001 -1.0099839e-001  3.3323624e-001  3.7655655e-001 -5.6674097e-001 -1.1050870e+000  3.0054776e-001  2.2517941e-002  8.7001367e-001  1.2308852e+000 -7.7378586e-002  5.1415253e-001  6.8660303e-001  1.1578081e+000  2.5738784e-001  5.4755999e-001  1.1327092e+000  5.5708015e-001  4.6732165e-001  4.3721613e-002  5.0703518e-001  5.5920904e-001 -9.3526488e-001 -1.3783936e-001 -2.6774319e-001 -1.8904614e+000 -3.7776428e-001  3.5612867e-001
 -3.2497477e-001 -2.6305056e-002  2.7586906e-001  1.8664707e-001 -3.7424311e-001 -5.6621503e-002  9.0674700e-001  2.4138287e-001 -2.6060985e-001 -1.5444160e-001  9.8301961e-002  8.2378752e-002 -7.1293570e-003 -8.0248540e-002  2.0736529e-001  3.9272632e-002 -7.8025934e-002  2.2639164e-001  3.2687558e-001 -6.6675438e-002 -2.2281479e-001  2.6170906e-001  1.7716624e-001 -1.3589415e-001 -8.4259214e-002 -1.3330523e-001  3.0456376e-001  8.9419649e-001  5.7653996e-001  4.0303783e-001 -2.3646403e-001  4.7114738e-002  2.1924561e-001 -5.5482555e-001 -3.5752287e-001  6.0670025e-002  7.0398231e-001  8.7480285e-001  6.6446772e-001  3.6555960e-001  5.3345129e-001  3.5060056e-002 -4.5418939e-002 -2.4983842e-001  2.2968131e-001 -1.0010385e-002 -1.3418288e-001  5.0035825e-001 -7.0675885e-002 -5.6050113e-001  5.0507642e-001  6.0769046e-001  3.8145538e-001  5.6979738e-001  1.3010303e+000 -2.0593101e-001 -6.6153385e-002  3.6453602e-001  3.2454138e-001  9.3139206e-001  5.9563091e-001 -2.5789763e-001 -7.1822853e-001  3.3019761e-001  5.1023340e-001  6.1870141e-001
  6.0306361e-001 -5.5285392e-002  1.0098430e+000  8.6800514e-001 -2.5900175e-001 -1.1646904e+000 -3.1810230e-001 -6.2759641e-001 -2.4934665e-001 -6.6997490e-001 -6.7301779e-001 -3.3384760e-001 -4.9016272e-001 -1.0999586e+000 -1.6829297e-001 -3.8848031e-001 -9.8203664e-001 -6.1281291e-001  2.4691243e-001 -5.5107489e-001  3.3678196e-001  4.2236461e-001 -3.8095065e-001  2.6851249e-001 -3.0427231e-001 -5.9460970e-002 -5.8846565e-002  3.1334239e-001  4.2730166e-001 -1.3412184e-001 -8.3037003e-001 -1.0673862e+000 -5.9637241e-001  1.6969661e-001 -8.3721116e-001 -1.7866049e-001  3.9681546e-001  4.9976273e-001  2.8871284e-001  4.3650967e-002  5.7845687e-001 -5.1652491e-002 -5.1372888e-001 -3.7082245e-001  3.8803456e-001 -8.5126560e-002 -3.1474603e-001  7.4751496e-001  9.0373803e-002 -3.7435600e-001  2.6259442e-001  2.8147969e-001 -2.7911311e-001 -4.6453859e-001  3.2032674e-001 -4.7825392e-001 -4.1323910e-001  1.3975925e-001  1.6801985e-001  3.9561894e-001 -8.1812817e-001  2.9923643e-002 -5.4118169e-001 -6.8565030e-001 -3.3720415e-001 -3.0370226e-001
 -5.1764626e-001 -1.3651875e+000 -5.9854129e-001 -7.7069061e-001 -3.0273394e-001 -4.2595464e-001 -1.2131407e-001  2.5101029e-002  4.5910622e-001  1.1369179e-001 -1.5699329e-001 -1.0871272e-001 -3.5102328e-001 -8.5887926e-001 -4.9664525e-001 -3.6517316e-001  8.0191786e-001  3.7958275e-001  1.3583235e-001  3.5747053e-001 -4.5367997e-001 -6.2646608e-001 -1.0917553e+000 -3.9760530e-001  1.1123339e-001 -2.8298243e-001 -2.4413738e-001 -4.2552400e-001 -1.0191212e+000 -1.7142118e-001 -4.5196723e-001 -1.2208739e+000 -7.6395031e-001  2.0606175e-002 -1.2433977e+000 -9.6983402e-001 -5.7028351e-001 -8.3813143e-001 -8.7424340e-001 -1.5938870e-001 -7.5026648e-002 -1.9065557e-001 -3.1380824e-001  2.3329461e-001 -1.6409062e-001 -2.5375053e-001 -5.8865635e-001 -4.3274675e-001  3.1080947e-002 -2.7109615e-001 -5.2525395e-001 -5.7619700e-001 -9.5125180e-002 -6.6088672e-001  8.0773722e-001 -6.8092093e-001 -4.7643598e-001  5.4630069e-002 -6.8863905e-001  1.7826970e-001 -4.0782815e-001 -1.5469286e-001 -1.0600828e+000  5.7953199e-001 -5.8867187e-001 -7.4386872e-001
  1.3198972e+000  1.6177772e-001  2.8953367e-001  5.1503230e-001  2.7622007e-001 -1.1443199e+000 -6.1351518e-001  3.6286455e-001  2.4632948e-001  1.4881063e-001 -8.6321374e-001  6.1675854e-001 -1.2232327e-001  2.8206429e-001  1.7849420e-002  8.7501706e-001  1.4839283e-002 -4.0120536e-001 -4.8325341e-001 -6.4712279e-001 -3.0687307e-001 -4.2860253e-001 -6.5276332e-001  7.3593982e-001  7.2290275e-002  4.3220312e-001  2.8239752e-001  2.3892803e-001  4.7719455e-002  3.8978673e-001 -6.4415272e-001 -6.0902494e-001 -8.4879841e-001 -5.9889707e-001 -6.2454042e-001 -3.9719692e-001  9.0725356e-001  5.7902908e-002 -3.2986194e-001  2.3019828e-001  5.8146559e-001 -5.6447760e-003  1.2950023e+000 -7.4014367e-001  2.3871437e-001  3.7879996e-001 -5.7618356e-001 -5.9488391e-001 -8.9132875e-001 -2.9081744e-001  5.0904274e-001  3.6121971e-001  9.3534555e-001  6.5831951e-001  2.1341743e+000 -3.1555137e-001  1.8505018e-001  1.0293641e-001 -1.8669066e-001  6.7628038e-001 -3.6976407e-001  3.8320683e-001 -4.5242613e-001  8.1479237e-001 -5.3069282e-001  6.9766418e-001
  2.2397484e-001  8.8844299e-001  7.5792080e-002  3.9216205e-001  8.8636083e-001  8.8553769e-001  4.8732941e-001  3.7046616e-001 -2.6663833e-001 -6.5032421e-001 -2.2710061e-001 -2.8442484e-002  3.9815264e-001  1.6811916e-001  5.1058935e-001  9.0075354e-001 -1.4218364e+000  8.8803271e-002  1.0265074e+000  2.0424657e-001  1.1920492e+000  1.0843857e+000  3.4089144e-001 -2.5549524e-001 -1.1595653e-001 -5.8906788e-001  8.8714983e-001  6.3063878e-001  1.7859168e+000  7.2251663e-001 -1.0758788e+000 -5.1691768e-001  5.4407208e-002 -2.0250482e-001 -1.0268198e+000 -1.2549909e+000  4.7292104e-001  1.6229415e+000  7.8373055e-001  4.6625471e-001  3.4299430e-001 -3.9756376e-001 -9.4486299e-001  1.5655734e+000  9.1833504e-001  3.7230709e-001 -3.4583216e-001  3.3562066e-001  3.5255074e-001 -5.5802978e-001  5.1437839e-001  2.6513831e-001  4.9202868e-001 -1.3813326e-001 -9.0473434e-001 -3.1102857e-001 -8.5177283e-001 -3.6963104e-001 -4.0514060e-001  1.0698841e+000  1.5439284e+000 -3.3691533e-001 -6.6207925e-001 -1.7201448e+000 -7.7815730e-001 -3.3272428e-001
  3.0857615e-001  1.1525438e-001  3.6157417e-001 -8.3774669e-001  5.6301482e-001  2.1063419e+000  3.8672009e-001  4.6122323e-001  4.4000187e-002 -5.4803026e-002  9.8741150e-001 -1.1943429e+000 -1.4161238e-001  1.6010539e-001 -4.3075855e-002 -2.9093004e-001  3.6960378e-002  1.1165753e+000  1.0061592e+000  1.1958688e+000  7.6374410e-002  6.8795943e-001  1.3249518e+000 -4.2974171e-001  5.3327259e-001  4.3781249e-001  3.3470105e-001 -6.5273132e-003  8.0212935e-001  2.7156048e-002  2.8378453e-001  3.9087202e-001  8.3201579e-001  1.0620606e+000  1.9773478e-002 -4.8862216e-002 -8.5438331e-001  8.7939795e-001  4.0392779e-001  2.7497071e-001 -6.9908812e-001 -5.7276224e-002 -4.5500824e-001  1.2057017e+000  1.6785695e-001  4.7300323e-001  4.5705436e-001  2.1844278e-001  1.1632638e+000 -1.2662832e-001  1.5307919e-001 -1.3515837e-001  1.9899048e-001 -5.7764372e-001 -9.3422108e-001  4.9437081e-001 -2.3652431e-001 -4.9658011e-001 -1.9154035e-001  5.2911561e-001  1.3320956e+000  3.0210444e-001 -8.2665187e-001  1.8208858e+000  7.1491054e-001  1.3981087e+000
  2.0998254e-001 -1.9672804e-001  1.0807884e+000  4.9166405e-001  8.4332329e-002 -1.9224043e+000 -1.9388264e-001 -8.5756016e-002  3.2946056e-001 -2.4613893e-003 -3.5805041e-001 -4.4223295e-001 -3.6921040e-001 -5.1186282e-001  4.7137726e-001  4.0020862e-001 -7.9535747e-001 -6.4451599e-001 -9.3932493e-001 -4.1172197e-002 -8.2468820e-001  2.5797970e-002 -2.5632451e-001  5.2858674e-001 -1.2246474e-001 -3.4169459e-002 -2.7131495e-001 -1.6709881e-001  1.0782149e-001 -4.6587617e-002  1.1350286e-001  3.4864199e-001  3.4524562e-001 -1.0061273e-001  4.4774581e-001  6.1359162e-001 -2.4798066e-002  2.8896401e-001  3.8002171e-002  1.9084032e-003  4.3753063e-001  2.2805727e-001  7.8947995e-001 -2.8769170e-001 -3.9474677e-002  3.5923560e-001  5.0587987e-001  3.9571143e-001  1.1405435e-001  3.5165211e-001  5.9296270e-001  4.8950376e-001  1.9770266e-001  2.2735656e-001 -7.3281663e-001  3.4714214e-001  7.2939272e-001  3.2581960e-001 -3.8534828e-002 -2.9227143e-001 -3.2571733e-001 -1.3976392e-002  5.0053282e-001  8.1637519e-001  6.9064834e-001  7.1048205e-001
 -3.5230347e-001 -3.5011803e-001  3.1436560e-002  8.8002975e-001 -2.0459440e-001 -3.2521606e-001 -7.3257194e-001  1.2628628e-001 -5.2282378e-001 -3.1655997e-003 -7.0694872e-002 -6.9403774e-001 -1.0894675e-001 -4.7969145e-001  1.8374232e-001 -2.2299372e-001 -6.5865187e-001 -5.2660895e-001 -7.5678185e-001 -8.7854388e-001 -8.2974709e-001 -1.4699350e-001  9.2832809e-001  2.4863862e-001  7.2710053e-002 -4.2509759e-001 -2.2069488e-001 -1.5046208e-001 -9.6023486e-002 -5.5766303e-001  2.1162356e-001 -3.0868566e-001  3.7374951e-001  9.4063763e-002  3.7529791e-001 -7.4977176e-003  5.9435768e-002  1.3265639e-001 -1.9255856e-001 -4.6205424e-001 -1.6186014e-001 -1.8829481e-001 -6.3334119e-001  8.2050991e-002  3.7748249e-002 -4.7467716e-001 -5.7701129e-001 -1.7069128e-001 -2.5846874e-001 -1.3811880e-001 -9.5370225e-002 -1.7449644e-001 -1.8361904e-001 -1.7708968e-001 -1.6817784e-001 -5.3596888e-002  5.7453505e-001  8.3930013e-002  4.5666401e-001  1.2218603e-001 -4.2516533e-001  9.0955955e-002  6.6545304e-001  1.9532570e-001  6.3216977e-002 -4.5965979e-001
 -1.2326748e-002 -1.5929949e+000  1.0071350e+000  1.2493777e+000 -5.3084401e-001  1.9315911e-001 -3.2915075e-001 -4.7703411e-001 -4.1199055e-001 -1.0421496e-001  3.5975819e-001  4.2653797e-001  1.8951055e-002 -7.9659597e-001  3.9222172e-002 -4.9655471e-001  2.0909124e-001 -1.1778347e-001 -7.3029081e-001 -3.3820162e-001 -1.1194622e+000 -9.5581132e-002  6.0633966e-001 -5.6431126e-001  1.7344547e-001  2.2887629e-001  3.3541769e-001 -1.1312336e-001 -2.4508140e-002 -1.8611622e-001  3.4378424e-001  2.7291306e-001  3.9229582e-001 -6.8783972e-001 -2.0667094e-001  3.4111294e-002 -1.7156554e+000  2.7512377e-002 -4.8706182e-001  3.5024718e-003 -7.9011689e-002  5.2922365e-002 -7.3354397e-002  9.3513246e-002 -3.0581601e-002 -9.9802036e-001  3.8673794e-001 -4.4006943e-001 -5.9583864e-001  1.8363647e-001 -4.3776302e-001 -6.7601543e-001 -2.1090241e-001 -3.1046105e-001 -2.0400013e-001 -4.0311312e-001  2.1462998e-001 -2.6446822e-001 -7.9261355e-002  1.0308934e-001 -6.0069537e-001 -1.1625618e-001  1.6242650e+000  8.2303662e-001 -7.8685469e-001 -3.4782075e-001
 -2.9897743e-001 -2.8463759e-001  4.7186050e-001  8.1006498e-001 -5.4375313e-001 -7.2777082e-001  2.9238928e-002 -1.1675677e+000 -6.2484230e-001 -5.1823737e-001 -9.6707177e-001 -4.9282584e-001 -4.8871821e-001 -3.3003439e-001 -7.2242838e-001 -3.8607740e-001 -4.9919048e-001 -1.1057234e+000 -1.2359271e+000 -6.6622113e-001  2.8678690e-002  8.6089064e-002 -9.2816096e-001  6.3919690e-001 -1.6815613e-003  1.1801617e-001 -1.4818545e-003  7.3553645e-001  6.2927873e-001 -6.6852790e-001 -2.1490851e-001 -2.2626937e-001 -6.4510117e-001 -7.4482690e-001 -1.5207077e-001  3.3108942e-001 -1.2095686e+000  6.6000704e-001  4.7793053e-001  3.2755210e-001 -2.5559553e-001  3.2241544e-001  1.7876903e-002 -8.0535621e-001 -2.5075697e-001 -2.1237438e-001 -4.5537686e-003 -5.3550450e-001 -6.6753400e-001  6.0669107e-001 -1.6943539e-001  1.9430882e-001 -5.4815375e-003 -7.9556247e-002  5.9582617e-001  4.4689782e-002  2.9794810e-001 -6.6487766e-001 -5.1781604e-001  4.3279800e-001  6.4357096e-001 -5.7962598e-001  6.7125995e-001 -1.2502775e+000 -2.0860351e-001  2.0447414e-001
 -2.9245447e-001  1.3968269e-001 -5.4263666e-001  9.8728762e-001  4.7577030e-001  9.4207112e-001  3.7243891e-001 -5.2607950e-001  2.6471546e-001  1.3190093e-002 -2.6179766e-001  9.7896367e-002  6.0996563e-001  1.6428703e-001  3.4443497e-001  1.5652114e-001  3.1765039e-001 -2.2106306e-001 -1.1014017e-001 -4.0776329e-001  1.9398005e-003 -6.8566967e-003 -6.2836338e-001 -2.6403394e-001 -3.5197451e-001  6.6011403e-001  5.4763807e-001  7.9593435e-001  9.9414150e-002  4.6055994e-001  7.0971596e-001  5.3290145e-001  3.1721216e-001 -1.1336832e-001  8.2689083e-002  4.9277292e-001  1.1777775e+000  4.2988120e-001  9.5606205e-001  7.2529291e-001 -6.9005075e-002 -3.4026509e-001 -3.5868827e-001 -6.6036376e-001 -3.0748973e-001 -7.1851351e-001 -4.6904248e-001  4.4413818e-003 -3.3015831e-001  1.3424351e-001  9.7911897e-002  4.8307528e-001  3.6612686e-002  2.7654109e-001 -1.5712070e-001 -1.5693848e-001  2.3696615e-001  2.4773130e-001 -1.5295642e-001  8.1237631e-001  9.4848171e-001  5.1103410e-001  1.0511641e+000 -5.5824410e-001 -5.2248314e-001 -7.4554144e-001
 -4.3312232e-001  2.5127876e-002  1.3957886e-001  3.5588832e-001 -2.9560522e-001  8.1272103e-001  3.8098557e-001 -1.2855669e-001  2.0883070e-001  5.5825694e-003 -1.7142685e-001  7.6206325e-001  3.0456438e-001 -1.0842821e-001  1.3420808e-001 -2.2858013e-001  1.1458360e-002 -8.7797200e-001 -6.3989658e-001 -1.9898591e-001 -6.9605773e-002 -3.3197975e-001 -5.1834557e-001  7.0207379e-001  1.8155039e-001  1.2397836e-001  1.7378255e-001 -8.7471521e-002 -4.9961547e-001  4.9225972e-001  3.5963378e-001  3.9254752e-001  3.7260419e-002 -1.9196139e-001  3.4146515e-001  4.3512701e-001  4.5362850e-001 -4.3081595e-001  3.5962022e-001  4.8253339e-001 -1.5055177e-003  2.2631854e-001 -8.5179403e-002 -6.9973055e-001 -3.9976615e-001 -5.1799450e-001 -3.3534804e-001 -2.4479248e-001 -3.2612528e-001  1.3299190e-001  2.1046303e-002  3.6369347e-001 -6.3608311e-002  5.7526459e-001 -3.5559016e-001  2.0150389e-002  4.4170179e-001  1.2662616e-001 -8.5449067e-002  3.9583795e-001  3.5546066e-001  9.0360956e-002  3.4838647e-001 -1.1822655e+000  7.5384284e-004 -2.1800170e-001
 -4.7530255e-001 -8.9791850e-001 -2.3261839e-001  5.7217201e-001 -3.9385045e-001 -1.9671582e-003  3.6273928e-001  5.4849979e-002  2.5913491e-001  3.3495359e-001  3.8828304e-001  3.7165216e-001  6.2521734e-001  2.8477620e-001  1.7361845e-001  3.3665480e-001  6.1488098e-001  1.9355861e-001  4.4470324e-001 -1.6692111e-001  6.5284257e-001 -4.8008877e-002 -1.4892031e-001 -1.0100817e-001  4.1014298e-002  1.7463110e-001 -1.8758595e-001 -4.6748184e-002 -1.1033949e-001  1.8514558e-001  2.7885459e-002  5.2453099e-001  3.6208387e-001 -3.3084103e-001  2.9446109e-001 -5.0448719e-001  5.1480704e-001 -2.4466134e-001  6.6771807e-002 -1.7033732e-001 -3.9913011e-001 -1.6276657e-001 -1.0413915e+000 -4.7867438e-001 -3.5267450e-001 -2.3086319e-001 -5.7003609e-001  1.1974900e-001 -3.8087211e-001 -3.6444899e-001 -5.0552383e-002  4.6212536e-001 -3.9294153e-001  2.9476697e-002 -4.0876316e-001  1.2319211e-001  1.8852070e-001  1.8620178e-002 -5.5614143e-002  2.1436580e-001 -1.1735968e-001 -2.7428749e-001  1.1824036e-001 -5.4734232e-001 -4.4375747e-001 -2.8842791e-002
  1.5557092e-001  1.7167828e-001 -7.2836030e-001  8.8556121e-001  1.9413303e-001  3.3520335e-001  3.6742883e-001  2.0687033e-001 -2.2647421e-001 -3.7931824e-001  2.2334254e-001  1.6398904e-001  6.0321280e-001  6.0944552e-001  2.5764518e-002  2.3143151e-001 -2.2494151e-001 -3.3936340e-001  1.9555038e-001 -5.2277655e-001  3.6329754e-001 -7.8134147e-001 -3.2231547e-001  1.2035982e-001 -2.7421137e-001  1.7532203e-001  8.1174973e-001  9.6757808e-001  4.2518415e-001  4.9029762e-001  2.8333740e-001  5.0850690e-001 -2.1838081e-001 -4.9763789e-001 -1.6373277e-002 -3.0973329e-001  5.9303158e-001  1.6360726e-001  9.6934613e-001  3.3158408e-001 -3.0114516e-002 -2.9100497e-001 -7.4044522e-002 -5.3217592e-001 -2.5677948e-001  1.2012130e-001 -4.7979510e-001  3.4393751e-001 -2.9485166e-001  9.6414061e-002  1.3653009e-001  4.4439459e-001  2.5439465e-001  5.0904358e-001 -3.1365097e-001 -4.2021423e-002 -1.4443393e-001 -2.4244756e-001 -3.0881779e-001  6.1451564e-001  6.7975248e-001  2.7996753e-002  4.4225425e-001 -8.5423987e-001 -2.5825367e-001 -3.6659016e-001
  1.1343309e+000  1.2810917e-001  1.3893849e-001  3.9615033e-001  5.8171900e-001  5.8207292e-001  8.5350991e-001  6.9746448e-001  6.8694441e-002  5.7923682e-002  2.0292291e-001 -3.4383415e-001  4.0335440e-001  3.2234067e-001  1.4903435e-001  2.9329256e-001  5.2980841e-001 -3.5554519e-001 -1.5563562e-001  1.6006300e-001  3.8139291e-001 -2.2142006e-001  2.0334983e-001  2.4500246e-002  1.1662086e-001  4.2944856e-001  1.5177146e+000  1.1425602e+000  5.5465248e-001  8.2165928e-001  3.8161840e-001  6.4259823e-001  4.3276308e-001  8.9379794e-002 -4.4190178e-004  1.4941346e-001  5.5680766e-001  1.1715744e+000  1.5447024e+000  1.2819864e+000 -1.7532847e-001  2.9656064e-001 -3.4758390e-001  4.9497328e-001 -3.4836171e-001  1.3590759e-001  5.8991778e-001 -1.7090273e-001 -2.8404428e-001  1.3121498e-001  1.9995325e-001 -2.3865892e-001 -2.8156002e-001  2.9543954e-001 -4.0353477e-001 -7.0060186e-001  2.0097128e-001 -8.0426837e-002  6.0191489e-001  9.1913172e-001  4.5497243e-002  8.6070156e-001  2.4281584e-001  2.5448492e-001 -2.4991881e-002  6.4007664e-002
  7.3456754e-001 -6.3433052e-001  1.4995140e-001  5.4790045e-001 -3.0835509e-002 -9.7049362e-002  6.5341063e-001  6.8814415e-002 -6.1819621e-001  1.2523610e-002 -6.9586806e-001 -1.9782979e-001 -5.7953902e-001  1.0540619e-001  1.1940949e-001  1.9530228e-001 -2.6693596e-001 -1.1264117e+000 -8.8983461e-001 -5.1452685e-001 -5.9755085e-001 -2.9351955e-001 -6.1935384e-001  6.3484402e-001 -2.6975251e-001  3.4779985e-001  9.1860455e-001  8.6912994e-001  7.3563901e-001  2.4731736e-001  7.2406884e-001 -1.2415770e-001 -8.3634996e-001 -1.2460857e+000 -7.3530531e-001  3.6654222e-001  1.8310850e-001  5.9178493e-001  1.2041404e+000  1.2481103e+000  3.2649526e-001 -2.4981292e-001  2.6301792e-001 -6.9388877e-001 -3.1673428e-001 -9.4476282e-002 -1.9888195e-001  5.6722355e-002 -9.6053028e-001 -1.7414709e-001  2.6279845e-001  3.7864032e-001 -6.8879530e-001 -2.0905821e-001 -4.8904268e-002 -8.4479919e-001 -4.0882893e-002 -4.2327035e-001 -4.0245809e-001  1.0077421e+000 -7.7944693e-002  2.2507356e-001 -1.9850855e-001 -5.6802951e-001  5.7727392e-001  2.4613816e-001
 -2.0751185e-001  1.4080711e-001 -6.6739454e-001  1.6701327e+000 -2.3129134e-003  1.8017708e-001  5.3958451e-001 -3.1548133e-001 -1.1025302e-001  6.1010675e-001 -3.5930378e-001  3.6396861e-001  2.9681146e-002  1.6971418e-001  6.8144819e-002 -3.1885879e-001  2.2881217e-001 -6.0791500e-001  1.4840885e-001  1.5977938e-001  9.7628367e-001 -8.8052799e-001 -6.4759511e-001 -1.5082052e-001 -9.3682399e-002 -2.6112305e-001  5.4787536e-001  5.6446619e-001 -1.1800232e-001  1.5146199e-002  7.5584251e-001  2.8133017e-001 -1.0680497e-001 -2.8312473e-001 -7.2177657e-001 -8.2558192e-002 -2.7869120e-001  6.2549233e-001  5.9393808e-001  5.0395772e-001 -6.6459855e-001 -1.6826867e-001 -1.0970382e-001 -1.2985829e+000 -4.4564535e-001  9.8201384e-002 -9.5806948e-001 -7.3103469e-001 -6.6977276e-001 -7.1956127e-001 -2.3369264e-001 -1.5155056e-001 -3.4781796e-001 -1.7364091e-001  3.3199706e-001 -6.7545431e-001 -7.7754863e-002 -3.6352963e-001 -4.8083116e-001  6.7519877e-001 -1.0137950e+000 -1.9731895e-001  5.0184783e-001 -7.6143791e-001 -2.2652674e-001  2.2714239e-001
 -2.0898166e-001 -4.1764684e-002  6.5706393e-001  1.4409028e+000  1.2290599e-001  4.3600827e-001  6.9651051e-001  2.2911815e-001  2.0524396e-001  7.3479063e-001  6.0596747e-001  1.2893395e-002  4.4482794e-001  5.2486656e-001  4.7626933e-002 -7.4078348e-002 -4.2716834e-001  4.3930443e-001  3.9802569e-001  4.7306768e-001  6.8649400e-001 -2.9222560e-001 -2.5323501e-001 -4.5085101e-001  2.5979630e-001  4.7620863e-001 -7.2939432e-002  1.7198599e-001  5.4080821e-001  6.3644072e-001  6.5165693e-001  9.8775165e-001  4.7619476e-001  2.7623243e-001  7.5245294e-001  4.6695723e-001  4.7538418e-001  1.1307775e-001 -4.2279848e-003  1.9287903e-001 -5.9718807e-002 -1.3452949e-001 -4.9974918e-001 -1.2598713e-001 -3.0990551e-001  1.1306877e-001  4.3664486e-002 -4.5163721e-001  4.3530412e-001 -2.5919003e-001 -2.3603714e-001 -2.6961649e-001  6.1238013e-001  6.3670242e-001 -2.2691423e-002  2.9499716e-001  3.3531292e-002  2.9605970e-001  3.2796373e-003  1.9078234e-001  1.3378289e+000 -1.4883044e-001  3.5976638e-001 -7.8813557e-001 -4.5329963e-001 -7.2549647e-001
 -4.2785778e-001  4.2826505e-001 -5.0186280e-001  1.4029269e+000 -3.7535266e-001  5.4615754e-001  1.1032972e-002  5.7226279e-001  5.2564669e-001  5.4278496e-001  5.3005475e-001  1.5530900e-001  8.8813464e-001  5.0174664e-001 -1.5359095e-001 -2.7758978e-002 -1.6750551e-001 -6.3257941e-001 -7.5126634e-002  4.5951343e-001  7.4298832e-001 -9.0576151e-001  3.8540281e-001  5.0391246e-002  1.6067440e-001  3.5727404e-001 -8.4623362e-001 -4.3609083e-001  1.5560942e-001 -2.2058287e-001  1.8986971e-001  1.2024520e+000  6.1837043e-001  2.0582078e-001  7.6061337e-001 -3.9930683e-002  7.5344199e-001 -5.6755483e-001 -8.2675985e-001 -1.2134961e+000  2.5042676e-001  1.7536329e-001 -2.9464623e-001 -6.4709197e-002  1.2284436e-001 -4.2259214e-001  1.8176033e-001  2.1032775e-002  1.5771654e-001  3.9400406e-002  9.6310123e-004 -3.3235688e-001  7.9852100e-002 -1.7306501e-002 -1.5730685e-001  1.2400224e-001  6.0185948e-002  5.3237308e-001  9.1626971e-001 -5.6098909e-001 -5.5060136e-001 -9.7987455e-002  1.1676993e+000 -1.1258560e-001  7.8026653e-002  3.5120801e-001
 -2.2308204e-001  1.6873082e-001  2.6450851e-001  4.6344938e-001  3.8016410e-002  7.2221357e-001 -7.1795193e-002  3.3958346e-001 -2.2576116e-001  3.2886308e-001 -1.5404966e-001  3.1172470e-002 -6.4289113e-001  1.8937621e-001 -8.9428247e-002 -7.1504351e-002  2.9300440e-001 -1.1190280e+000 -5.8662950e-001  5.7850817e-002  6.3918666e-002 -2.0658421e-001 -8.1725533e-001 -1.1505292e-001  1.4573733e-001  6.8070097e-001 -1.1238762e-001  7.8042599e-002  1.2449775e-001  2.2882577e-001 -3.2409833e-001  3.4840761e-001  9.2982960e-001  4.1252006e-001  6.9618449e-001  1.8397797e-001 -2.4378033e-002 -3.1621992e-001  1.4156684e-001 -3.2043011e-001 -9.3740088e-002 -6.3199067e-002  3.1985972e-001 -5.6850803e-001  2.3185542e-001 -4.7599690e-001 -1.6722056e-001 -2.2630892e-001  1.5222942e-001  4.8131665e-001 -2.1046345e-001  8.1424691e-002  8.4806778e-003  1.6758825e-001 -1.7890435e-001 -6.7459682e-003  2.8520887e-001  3.7957384e-001  5.0535447e-001 -2.4479762e-001 -4.7912637e-001  1.0406004e-001  1.7239224e+000 -8.5110297e-001  1.3128979e-001 -1.1433173e+000
 -4.5338778e-001  4.2326969e-001 -3.8151790e-001  3.5464328e-001  5.4426668e-002  4.9484130e-001 -5.4050439e-001  2.5419598e-001 -1.6866735e-001  8.4778295e-001 -1.5702076e-001  3.1800350e-001  6.9660657e-001  2.8150997e-001  1.0003454e-002 -1.2586546e-001  1.1504530e+000  2.3789350e-001 -5.5638761e-003  6.6006924e-001  4.5414361e-001  3.0156809e-001 -8.4982869e-001 -4.1567395e-001  2.2579743e-001  5.9472745e-001  3.1059408e-001  1.0426078e-001 -7.0471636e-001 -1.5946862e-001  6.1717386e-001  7.0814872e-001  5.5281609e-001 -1.5142126e-001  2.4719680e-001  4.4588807e-001 -5.6416033e-001 -6.5575388e-001 -3.6821224e-001  2.1794409e-002  4.9474510e-001  3.0670554e-002 -3.8738946e-001 -7.9751513e-001 -9.7644037e-002 -7.5269183e-002 -2.3301179e-001 -1.0247421e+000 -3.9308313e-001  3.8572366e-002 -5.0014996e-001 -9.7191108e-001 -6.9585777e-001 -5.5169945e-001 -1.1547858e+000 -9.0370192e-001  1.0909486e-001  3.1528168e-001 -2.2068538e-001 -3.9113764e-001 -5.7030059e-001  1.5407577e-001  8.0090958e-001 -1.1702942e-001 -4.3420991e-002 -4.7186359e-001
  8.4885045e-002 -3.8645459e-001 -5.3004795e-001 -1.5879213e+000 -4.1267429e-001 -1.2280890e-001 -9.7820465e-001 -3.3293076e-001 -9.6022193e-001  4.9114814e-001 -8.6553030e-001 -4.8779045e-001 -4.8976606e-001 -1.1992667e+000 -1.0893583e+000 -9.3871836e-001  9.1414386e-001  4.0784346e-002 -7.5486965e-001  4.8964637e-002 -5.6213472e-001 -3.8224834e-001  8.5172753e-002 -2.8622998e-001  4.1473968e-001 -3.4687345e-001 -3.0966521e-001 -9.0701230e-001 -1.9982585e-001 -9.6284212e-001 -3.2201304e-001 -5.9678236e-001 -3.0539243e-001  3.0011535e-002 -7.6913163e-002  3.3477600e-001 -1.1912461e+000 -1.1369149e+000 -7.4947644e-001 -7.3968245e-001 -5.8177403e-001 -8.6469257e-002 -3.1914630e-001 -2.9539539e-001 -3.2082780e-001 -1.3408227e-001  4.6074271e-002 -1.3486653e+000 -8.1943361e-002 -4.5601849e-001 -1.0173748e+000 -1.0217608e+000 -1.0680646e+000 -1.9091358e-001 -1.0546710e+000 -6.9937446e-001 -7.6118278e-001 -2.9015122e-001 -6.3188259e-001 -2.5717412e-001 -1.6648712e+000 -5.9223461e-001 -1.4011484e-001  1.0136804e-002 -4.9417777e-001 -9.6440084e-001
 -7.3286557e-001 -8.2394042e-001 -1.1647435e+000 -4.3563053e-001 -8.6755833e-001  7.3996979e-001  1.8185361e-001 -6.4283698e-001 -6.2484847e-001 -3.6909768e-001 -1.4549627e-001 -1.0412837e+000 -3.3260479e-002 -9.2265603e-001 -4.8871021e-001 -7.1867580e-001  6.7971112e-001  1.5092495e-001 -5.7315794e-001 -9.0434220e-002 -1.0133899e+000 -1.1058677e+000 -2.1319943e-002 -2.6097703e-001 -2.3858935e-001 -5.7529497e-001 -4.7797202e-001 -6.2165559e-001 -8.0729410e-001  2.6665744e-003  1.0690895e-002 -2.7748951e-001  2.9506333e-001  2.9818427e-002  2.1933377e-002  6.6781541e-001  2.5906941e-002 -5.0563673e-001 -8.0898184e-001 -6.7508786e-001 -6.0865776e-001 -4.2027410e-001  7.7047270e-001 -9.8310873e-001 -9.3152101e-001 -4.1894209e-001  2.7210585e-002 -1.6796439e+000 -1.0374639e+000 -7.1846015e-001 -5.2895105e-001 -7.1942601e-001 -8.0359125e-001  8.6163541e-002 -6.2127730e-001 -4.7221779e-001 -3.2687083e-001 -1.3141783e-002 -3.5221277e-001  1.0124817e-001 -1.3941625e+000 -8.5445317e-002 -1.6499936e-001  2.3318939e-001 -1.1904937e+000 -3.9918878e-001
 -3.0053631e-001 -5.2809315e-002  7.4038215e-001  4.6720053e-001  1.9945438e-001  2.2712206e-001  4.4140650e-001  1.3631521e-001 -7.5875479e-001 -9.0321877e-001  9.0241516e-002 -8.1771351e-001  2.0990011e-001 -3.8827260e-001  1.4464554e-001  2.2830358e-001 -1.1232537e-001 -1.4818957e-001 -3.8249350e-001 -8.9473635e-001 -1.1362491e+000  8.6030238e-002 -1.3598858e+000  1.9468366e-001 -4.8322392e-001  6.1110136e-001  6.2538077e-001  6.0796351e-001  6.3035762e-001  4.8747442e-001 -5.8948458e-002 -2.7459947e-001 -3.3787474e-001 -6.3736858e-001  6.3124952e-002  9.2198918e-002 -3.7300062e-001  2.2316824e-001  3.2130016e-001  4.1697611e-001 -1.8110479e-001 -5.0830874e-001 -6.1272553e-001 -1.0660221e+000 -2.7618779e-001 -1.2223178e+000 -9.3685211e-001 -9.8789997e-001 -6.5368501e-001 -6.0223921e-001 -6.8097668e-001 -2.9743627e-001 -6.6817866e-001  2.5361279e-001 -2.0500783e-001 -7.0652308e-001 -5.7457082e-001 -1.2351605e-001  1.0052401e-001  9.2276757e-001 -1.0173596e+000  2.3733311e-001 -1.5770728e-002 -1.6740286e+000 -1.1523923e+000 -1.2118952e+000
  1.0162885e+000  1.4697823e-002  5.0677268e-001 -5.7652691e-001  4.3925831e-001 -7.1084384e-001  3.6051754e-001  3.6461243e-001 -3.9377147e-001 -5.1332698e-002  6.3040334e-001 -1.3241780e-001  3.5074846e-001 -1.0706734e+000 -6.5036375e-001 -3.2830860e-001  1.0949259e+000  1.0901575e+000  1.1492314e-001  2.4466615e-001  6.0408791e-001  4.2805617e-002  1.0652737e+000  1.8848877e-002  2.8436387e-001 -2.7100527e-002 -1.7965408e-001  2.8894193e-001 -3.3398011e-001  2.0417668e-001 -2.1787862e-001 -2.2766060e-001  4.5302307e-001  5.9714326e-001 -4.3468788e-001 -6.1442288e-001  1.3298219e-001 -2.8079585e-001  3.6357058e-001 -3.5832487e-001 -2.7838166e-002  1.1099509e-001 -6.9383317e-001  5.3662563e-001 -1.3104997e-001 -3.0354530e-001 -4.3950023e-001 -8.5604466e-001  2.7783892e-001  2.7844109e-001 -7.0093404e-001 -1.2210682e+000 -1.4079923e+000 -2.7695097e-001 -1.3256213e+000 -4.8044154e-001 -1.0422645e+000 -2.8364849e-001 -3.8190766e-001  2.6097049e-001 -1.4173331e+000 -1.1436439e-001 -6.0382971e-001 -4.3649805e-001  2.1986708e-001 -1.0644351e-001
 -5.8674810e-002 -3.9168785e-001 -1.4822669e-001  2.9933240e-001 -6.7154412e-001  1.6132090e-001  3.0778519e-002  1.8527396e-001 -8.8395588e-001  1.2848255e-001 -8.9632205e-001 -7.4707838e-001 -5.3043217e-001 -4.5357219e-001 -3.4664639e-001 -5.5592415e-001 -6.9274373e-001 -6.9590212e-001 -1.1667083e+000 -3.4791177e-001 -8.4934220e-001 -1.7958552e-001  7.2229885e-003 -4.5631628e-001 -2.0310013e-001 -6.7653094e-001 -2.3572895e-002 -3.7212139e-001 -2.5477499e-001 -3.0161979e-002  1.4666526e-001  6.5882115e-001 -4.4884184e-001 -6.4193333e-001  1.7895726e-001  5.5297295e-001 -8.1373058e-001 -4.7529344e-001 -7.1350270e-001  1.6747505e-001 -2.5203439e-001 -2.7287733e-001  2.6635382e-001 -7.4950579e-001 -7.6055181e-001 -1.0450823e-001 -9.1402288e-001 -7.7009938e-001  6.0754741e-002 -4.8846194e-001 -7.0464650e-001 -1.1610357e+000 -9.1714482e-001 -3.3221186e-001 -8.3749857e-001 -6.1347206e-001 -4.3795181e-001 -3.7754758e-001 -2.6204936e-001 -4.6810225e-001 -1.4488004e+000 -6.7161300e-001 -1.1090159e+000 -4.1801393e-001 -1.4480701e-001  2.7539662e-001
  7.1017989e-001  8.3785774e-001 -2.7926070e+000 -7.8071412e-001  5.8681581e-001 -1.4258897e-001  7.8499444e-002  2.2651521e-001  3.8047938e-002  5.5614100e-001 -1.3009497e-001 -9.6494812e-001 -4.0867269e-002 -3.7999771e-001 -2.9816114e-001  3.9590179e-001  1.3188278e+000  1.7504196e+000  9.5046074e-001  5.8355075e-001  8.8921026e-001 -5.4488169e-001 -3.2558380e-002 -5.2158343e-001 -7.3002981e-002  1.5886513e-001 -5.3046303e-001 -1.1232500e+000 -7.6681232e-001 -9.8875401e-001 -4.6603080e-001 -1.1101940e-001 -5.6758099e-001  6.8298695e-001 -4.8108736e-001 -5.3390725e-001 -1.6460989e-001 -1.1760391e+000 -1.2233837e+000 -9.3545071e-001 -6.7636507e-001 -4.1045658e-001  3.9749460e-001  2.5751840e-001  1.1501774e-001 -2.3683586e-001  3.1037946e-001  6.2858373e-001  6.9051696e-001 -7.4442944e-001 -2.3706208e-002 -1.5170186e+000 -7.9224951e-001 -6.2893911e-001 -5.3103581e-001 -3.0598181e-001 -3.1359404e-001  2.0592166e-001 -6.7689126e-002 -3.6145857e-001 -1.4721387e+000  1.5640012e-002  7.3397729e-001  3.6354726e-001  4.2064153e-001  3.2847337e-001
 -2.1169261e-002  1.2027162e+000  1.0447217e+000 -1.3552029e-001  5.7911659e-001  1.2158252e+000  3.1223899e-002 -2.8350677e-001  1.9274986e-001 -1.0909494e-002  5.9384717e-001  6.1910952e-001  2.0811056e-001  6.6535555e-001  1.8021407e-001  3.8046314e-001 -2.7822439e-002  8.4210383e-001  1.1568981e+000 -6.4144164e-002 -1.9029678e-001 -8.0316331e-002  3.2168524e-001  7.4158443e-001 -1.4209182e-001  1.3961340e-001 -1.6271139e-001  8.4715176e-003 -5.6664061e-002 -9.1511001e-002  3.4339227e-001  2.0846904e-001  7.2184457e-001  5.2621960e-001  4.8858705e-001 -6.6739247e-003  2.3786588e-001  3.7988937e-002 -1.4963110e-001 -1.6165931e-001  2.5446478e-001 -7.4079220e-002  1.0216973e-001  5.0744956e-001 -4.8249742e-001  8.6256325e-001  1.1536847e-001  8.5201530e-001  7.4868300e-001  2.7910047e-001  5.2891584e-002 -5.3944485e-001 -1.3435951e-002 -2.3526789e-001 -3.2500085e-001  3.2898725e-001 -3.5834359e-001  2.6533562e-001  8.7903801e-002 -3.1378121e-001  8.3213624e-001  4.1024076e-001  6.6106336e-001  1.5124865e-001  1.1826379e+000  3.0069853e-001
  1.3244821e+000  2.1066922e-001 -7.5767822e-001 -6.8794675e-001 -6.8573979e-001  4.5752560e-001 -1.2059462e+000 -3.8551128e-001  1.0444476e-001  4.3066544e-001  5.9019383e-001 -5.2716909e-001 -2.7420277e-001  2.3533980e-001 -5.9842374e-001 -1.5109962e-001  1.1626848e+000  9.0013197e-001  1.2927478e+000  6.0331704e-001  2.6248921e-001 -4.4146775e-001  2.1303582e+000  6.9077599e-001  8.9713683e-001  5.2086393e-001 -1.6161168e+000 -1.9994134e+000 -2.1603566e+000  3.3773059e-001  5.8134764e-001  3.5731222e-001  1.0595790e+000  1.3704756e+000  1.3193448e+000  1.1404666e+000  1.9139968e-001 -2.0042683e+000 -1.9277384e+000 -1.9157485e+000 -2.2905313e-001  1.0120393e+000  1.4026318e+000  2.2422794e+000 -1.1012706e-001  3.1947047e-001  1.6008091e+000  6.5094710e-001  7.9390082e-001  2.5565395e-001  5.2451433e-001 -5.1655949e-001  5.8906361e-001 -8.5528002e-002 -4.0852103e-001  1.1521996e+000  8.2147809e-001 -1.8620953e-001 -9.3432695e-002 -8.5453304e-001  2.9372524e+000 -6.0033495e-001  1.5350753e+000  2.4316285e+000  1.2473224e-001 -2.5754689e-001
  8.1598747e-001 -1.3930430e-001 -7.8987342e-001  1.1244081e+000  1.0734900e-001  6.7247344e-001 -4.5132573e-001 -1.8933016e-001  4.8297862e-001  4.1431296e-001  3.5829694e-001  1.2798057e+000  3.2031717e-001  9.9163556e-001  9.4175040e-003  3.0174998e-001  1.2431791e+000  1.1912451e+000  6.2908393e-001  6.4460757e-001  5.7709680e-001 -1.1259038e-001  8.6828745e-001  2.6657753e-001  8.5857228e-001  1.5991735e+000 -6.0508482e-001 -7.2970335e-001 -9.0675634e-001  6.6956100e-001  1.2370754e+000  1.1656395e+000  1.4925486e+000  1.6724039e+000  1.5219636e+000  1.6007376e+000  7.8303957e-001 -1.1054811e+000 -5.1988032e-001 -6.1422317e-001  2.0267069e-001  8.3027435e-001  3.4173849e-001  2.8248122e-001  8.8272586e-001 -4.6166447e-001  1.3144931e+000  2.7455212e-001  6.1118517e-001  1.0733976e+000  7.3217303e-001  3.9716993e-001  7.8819687e-001  1.5065401e-001 -9.4571867e-002  1.4432410e+000  1.1384727e+000 -1.3761931e-001  3.2677084e-001 -8.6378093e-001  2.8809758e+000 -3.7419730e-003  2.7286981e+000  7.1314407e-001  8.7876372e-002  2.6694226e-001
  7.1273094e-001  7.2679950e-003  1.7904892e+000  7.0093977e-001 -4.4301803e-001 -1.2913191e-001 -3.1828832e-001  1.1581636e-001 -2.5099375e-001 -2.8108335e-001  2.3007563e-001  1.0033591e+000 -5.0655498e-001  5.8477930e-002  4.2579459e-001  7.1919708e-001 -2.5973101e-001  2.0176399e-001  5.1504990e-001 -1.0447878e-001 -1.6350560e-001  7.8228354e-001  7.0396488e-001  8.6629198e-001 -4.6555155e-002 -7.8217309e-002 -3.3090179e-001 -3.1185884e-001  2.4834251e-001  8.7468108e-001  5.4852217e-001  3.7614229e-001  7.1905533e-001  8.9975727e-001  4.6817974e-001  7.3124959e-001  1.1354899e+000 -4.7348375e-001  9.3201352e-003  5.7282421e-001  1.0325251e-001 -1.6397798e-001 -2.5974055e-001  4.8718317e-001  8.8591304e-002  4.5204847e-001 -8.5078365e-002  5.1849905e-001  8.8700555e-001 -2.2763959e-001  5.3907605e-001  6.6340901e-001  8.6899159e-001  1.0732225e-001  6.3377678e-001  5.8758592e-001  3.7475528e-001 -2.3365537e-001  5.8781088e-001 -3.8416414e-001  1.6565280e+000 -1.9577676e-001 -3.4779969e-001 -3.1545043e-001  2.8070534e-001  4.6837734e-001
 -1.6500044e+000  5.0909757e-001 -5.5981958e-001  1.1450909e-001 -8.1770359e-001  8.8399047e-002 -5.4817207e-001 -4.7174239e-001 -4.0510863e-002  3.8378291e-001 -5.9985475e-001 -1.2839026e-001  4.4598490e-001  1.6444773e-001 -6.0939472e-001 -5.0384854e-001  3.6524620e-001 -7.6053067e-001 -5.4123893e-001 -4.1499378e-001 -6.8365079e-001 -3.4984043e-001  1.9789661e-001  8.6765393e-002 -1.1721285e-001 -1.6751231e-001  2.6786987e-002  3.4301850e-001 -5.6991957e-002 -4.8926351e-002  3.8266526e-001  1.9452855e-001 -3.3767106e-001 -4.3821077e-001 -3.8086045e-001  3.4255425e-001  7.3690079e-001  1.8028159e-001 -1.8124745e-001  5.2881473e-001 -1.6622329e-001  4.6277276e-002 -1.5190764e-001 -8.0922481e-001 -5.9269257e-001 -6.8215858e-001 -1.0485972e+000  1.8512530e-001 -5.2562860e-001 -2.5951585e-001  4.8961763e-002  3.5341785e-001 -2.2353228e-001  3.0176352e-001  1.2856207e+000 -8.2147486e-001  7.8329516e-001  4.4640308e-001  1.9572459e-001 -5.5438059e-001  1.1603186e-001  4.6772547e-001 -1.0640851e-001 -7.2630727e-001  5.9736223e-001 -1.4538124e-001
  5.5698330e-001 -1.8343918e-001  1.5912227e+000 -3.1794454e-002 -4.6078169e-001 -7.7202784e-001 -3.0311487e-001 -3.7772801e-001 -1.6717110e-001 -1.8087847e-001 -8.2679324e-001 -1.0205144e+000 -6.8754206e-001 -9.3389223e-001 -1.7079790e-001 -3.0577190e-001 -3.8904894e-001 -1.2416163e+000 -1.3742265e+000 -6.8089418e-001 -1.5748632e-001 -1.4821113e-001 -2.2772915e-001  8.1427042e-001 -7.5488771e-002 -3.8044421e-001  1.3268493e-001  6.4246542e-001  2.2783753e-002 -5.5922643e-002  5.3829962e-001  3.1672990e-001 -5.7521290e-002 -2.4709870e-001  7.0839724e-001  1.0083336e+000  1.8531931e-001  2.1338240e-001  6.5685468e-001  7.2273085e-001 -3.3098946e-001  6.9543177e-003  5.3996864e-001 -1.2274922e+000 -1.0038311e+000 -2.4014781e-001 -7.2675308e-001 -4.3521272e-001 -3.9115287e-001  5.4105787e-001 -5.6975799e-002  5.9428165e-001 -3.7843384e-001  9.9641944e-001  4.4374083e-001  1.4609442e-001  6.5478205e-001  7.6039215e-001  1.7882296e-001 -2.7286752e-001 -8.6054789e-001  4.7587748e-001 -8.5358159e-002 -1.3914933e+000  1.1507133e+000  4.0627436e-001
 -8.5196762e-002  5.6599943e-001 -1.7317575e-001 -1.5930024e-001 -7.1947311e-002 -1.2198887e+000  1.9566409e-001  2.4252737e-001  4.3554883e-001  2.2075024e-001 -4.4177733e-001 -3.4710509e-001  6.9934389e-001 -7.3640897e-001  3.2841262e-001 -3.8447625e-001  5.0122413e-001 -5.0293500e-001 -5.5389457e-001 -2.8440738e-001 -9.5962988e-002  1.5635074e-001 -3.4655092e-001 -2.0469744e-001  2.5945023e-002 -4.9824315e-002  1.3495526e-001  3.1736040e-001 -6.4734720e-001 -2.5906183e-001  8.2780726e-001  6.1745394e-001  5.6576271e-003  4.9676916e-001  8.5894338e-001  6.9254168e-001  6.0810859e-001  1.9196907e-001  2.5114128e-002 -2.1720271e-001 -3.3994200e-001  8.0805130e-002 -1.7450260e-001 -9.4283880e-001 -2.5253843e-001 -4.3901935e-001 -8.4925993e-002 -3.1549153e-001 -7.2629020e-001  1.0379699e+000 -1.6796516e-001  4.8175986e-001 -9.4578042e-001  6.3419695e-001 -6.3369469e-001 -2.0332832e-001  3.9514115e-001  1.0443656e+000  4.9872837e-001 -3.3851023e-002 -1.1399938e+000  1.8927838e-001  1.1490488e+000 -5.6644276e-001  7.0360759e-001  8.0454985e-001
 -7.9663944e-002  4.1033790e-001  2.0607280e-001  6.7703629e-001  2.8594398e-001 -8.8599641e-001 -2.5746201e-001  4.0093928e-001  5.1069816e-001  5.0751999e-001 -4.6193778e-001 -4.9120530e-001  1.3017527e-001 -8.1794431e-001  4.4497514e-001 -1.7793666e-001 -5.8808612e-001 -1.4975314e+000 -1.4756020e+000 -6.5320344e-001  1.5056542e-001  2.8289351e-002 -9.6510850e-001 -5.6841330e-001  1.5151877e-001 -9.6222936e-002  3.2815552e-001 -1.1842921e-001  1.5087471e-001  2.9028917e-001  2.7260241e-001  1.8000778e-001  8.5836104e-002 -5.3088467e-001  6.0780201e-001  1.0302955e+000 -3.3726065e-001  1.1071741e-001 -5.3730471e-003  2.2948301e-001 -2.3418331e-001  4.5785420e-001  2.1612977e-002 -7.8524368e-001 -3.5729735e-001 -1.7380710e-001 -4.2363828e-001 -2.4235276e-001 -4.8068924e-001  6.8053130e-001 -7.0630043e-002  4.8279872e-001 -1.5358820e-001  8.9149601e-001  4.2902873e-001 -1.8800654e-001  3.5631905e-001  3.0763383e-001  4.7019760e-001 -4.1451231e-001 -1.2681489e+000  1.4017181e-001  1.4059803e+000 -1.4518992e-001 -5.3038069e-002  2.3998654e-001
 -6.9981027e-003  1.1271022e+000  5.5820348e-001 -5.6953944e-002  6.3511476e-001 -9.5177223e-001  6.0419567e-001  6.9247091e-001  5.9748267e-001  5.2034677e-001 -3.8985582e-001  2.9585541e-002  8.0327128e-001  4.1443619e-001  5.5971153e-001  3.1166406e-001 -1.8047965e-001 -2.4889259e-001 -8.7546260e-001 -2.0875059e-001 -1.1218341e-001 -2.9393098e-001 -1.4067168e+000 -6.2796908e-001  2.7897105e-001 -3.0241340e-001  7.6327328e-001  7.1470845e-001  8.0403203e-002  7.6315516e-001  5.8141361e-001  5.5253891e-001 -8.3852163e-001 -9.6358352e-001  2.4573141e-001  6.3940884e-001  7.2173310e-001  3.0913519e-001  6.5867329e-001  1.6432396e-001 -1.0444277e-001  2.4369029e-001 -6.2863051e-001 -1.3153962e+000 -5.4716644e-001 -8.4843571e-001 -4.2516000e-001 -4.1854170e-001  1.9031789e-001  7.5537522e-001  2.6774502e-001  6.0194454e-001 -6.4172204e-001  9.6459344e-001  9.9004575e-001 -3.9144276e-001  5.9047106e-001  6.3144634e-001  5.4349574e-001 -2.1628716e-001 -1.9096785e+000  2.2024048e-001  1.1144216e+000 -9.9204300e-001 -2.6376904e-001  2.8523744e-001
 -2.5545766e-001 -6.7885385e-001  1.5224922e+000  3.8703652e-001 -1.9763105e-001 -9.1604052e-001  5.2193329e-001  3.7803919e-001 -2.7589401e-001  1.8363335e-002 -5.0169259e-001  5.6210094e-001  2.0714176e-001  3.6896081e-001  3.6278153e-001  4.1925123e-001 -5.5738741e-001 -1.4991452e+000 -1.5399920e+000 -1.1557372e+000 -4.1007185e-001 -2.2395252e-001 -6.9194385e-001 -1.4010215e-001 -9.3666063e-002 -2.5120553e-001  8.8944684e-001  8.1834418e-001  5.6408440e-001  3.4041961e-001 -1.1325068e-001  6.3688189e-001 -7.2609523e-001 -1.6891079e-001 -9.5179976e-002 -1.7440298e-001  6.5540451e-001  2.8302213e-001  6.6382981e-001  5.9687611e-001 -4.2717433e-001 -7.2859094e-002 -5.9671984e-001 -4.7360477e-001 -6.8126325e-001  3.7428686e-001 -6.2163947e-001  4.8481013e-002  6.3929564e-002  3.3307241e-001  3.1974688e-001  1.0787762e+000  1.5602290e-001  5.4354591e-001  3.2971284e-001 -4.4642387e-001 -1.4695937e-001  6.7193970e-001  8.0171451e-002 -3.1287825e-002 -3.9994427e-002  1.7103826e-001  1.1049962e+000 -1.7092900e+000  8.4648377e-002  1.4013196e-001
  3.9435384e-001  2.8864068e-001 -3.8357716e-001 -2.4693735e-002  5.2205998e-001 -1.3018698e-001  9.9958155e-001 -1.8732534e-001  8.1938004e-002 -4.5798628e-002 -3.6539860e-002  7.1942732e-001  3.9963410e-001  1.4602143e-001  9.0394126e-002  1.0822607e-002 -5.2759271e-002  4.4956627e-001 -1.8493496e-001 -5.2265534e-001 -2.8262039e-001  1.7940904e-001  3.4379122e-001  4.0825693e-002  1.0049091e-001 -4.6146272e-001  1.3472195e+000  1.1000106e+000  4.0461300e-002  1.6936706e-001  3.4211976e-001  4.5924625e-001  3.9690825e-001  3.8285779e-001  3.0398265e-002 -2.1171313e-001  4.1609836e-001  6.3799546e-001  1.2529510e+000  1.2281517e+000 -3.4808338e-001  4.0213917e-001  2.3262988e-001  5.0524205e-001 -5.9500573e-001  8.4442201e-001  5.5641576e-002  2.7361828e-001  6.4428971e-001  4.5743896e-001  4.0191155e-001  7.6262426e-001  7.0720967e-003  3.0131140e-001 -5.0745004e-002  1.6658979e-001  8.7276913e-003  5.9021839e-001  4.8525053e-001  5.1826121e-001  7.1713450e-001  1.0662361e+000  5.9821828e-001 -4.2696184e-002  3.9384959e-001 -8.3785458e-003
  8.1485130e-002 -4.3299574e-001  6.8944288e-001 -7.2847416e-001  2.7520444e-001 -3.1794946e-001  4.6813742e-001  1.2790617e-001 -6.4249924e-001  5.4115294e-002 -1.2924209e-001 -2.0712876e-001 -4.4081201e-001 -4.7915843e-002  1.5844967e-001 -6.2493557e-002 -4.4916595e-001 -3.1003508e-002 -1.6514924e-001 -3.9521425e-001 -5.1057504e-001 -3.4266690e-001 -3.8108859e-001 -1.5633321e-002 -2.6688636e-001 -1.7164830e-001  2.8017952e-001  1.0001306e+000  3.6818429e-001  2.4179675e-001 -4.6937991e-002 -3.1060054e-001 -1.4526635e-001 -1.4903945e-002 -8.5663355e-003 -2.7402533e-001  5.9828879e-002  5.2139501e-001  7.1766431e-001  4.0968388e-001 -4.7567728e-001 -4.1515692e-001 -1.8872554e-001 -8.9442047e-001 -8.3587656e-001  5.3206106e-001 -3.2129191e-001  9.1692192e-002 -6.1502775e-001 -4.7468700e-002 -1.3021330e-001  4.9953425e-001  4.6279633e-002  3.5975387e-001  1.9080851e-001 -2.6367261e-001 -4.4849577e-002 -4.7308685e-002  2.4252293e-001  2.8413516e-001 -2.1731849e-001  3.4424007e-001 -1.1739757e+000  1.2479527e-001  1.2932492e-001 -2.3811978e-001
 -1.5425172e+000  1.4326004e-001 -3.7759635e-001 -5.3349431e-002  1.8720663e-001 -2.5975196e-001  3.1819902e-001 -1.8734966e-001 -5.4971248e-001 -1.4275965e-001 -3.8007025e-001  1.2147332e-001 -3.6371084e-001  6.1995207e-001  6.2922097e-002 -6.8665008e-002 -3.9987745e-001  3.2237196e-002 -7.7267931e-002 -4.2356783e-001  1.1176018e-001  2.0365849e-001 -1.3970579e+000 -1.4386042e+000 -7.5072165e-001 -1.8245652e-001 -2.3066920e-002  2.6465974e-001 -2.7748577e-001 -2.3274849e-001 -3.8590514e-001 -1.2113684e+000 -9.6225198e-001 -6.3509472e-001 -1.0622273e+000 -7.7801741e-001  1.5750652e-001  1.1990880e-001  1.9557263e-001  1.0110791e-001  1.8100401e-001 -6.2436531e-001  2.2903226e-002 -1.3879610e-001 -6.8264044e-001  2.1812432e-002 -1.0223396e+000 -4.2474158e-001 -8.6175297e-001 -8.7002898e-001 -3.4874834e-001  4.9854117e-001  2.0701121e-001 -1.2824039e-001  7.9412379e-002 -8.9581301e-001 -5.2151764e-001 -5.4030329e-001 -2.5617428e-001  1.4660566e-001  6.0178868e-002  2.7517552e-002 -7.0898056e-001 -1.9776010e-001 -1.2159738e-001 -3.9467587e-001
  6.2771263e-001 -1.1818972e-001  2.7288211e-001  6.8299375e-001  2.2843684e-001  8.7026724e-001 -1.5594306e-001 -8.2656543e-001 -4.3844993e-001  3.9827858e-001  9.1737685e-002  3.4545273e-001 -5.6973709e-001  6.2519457e-001  2.4893594e-001 -1.6936324e-001 -4.9724630e-001 -2.0597376e-001  2.8448387e-001  3.4633664e-001 -2.0085970e-001  2.3470543e-001 -8.1519317e-001 -2.2520141e-001 -9.1415543e-002 -4.7349292e-001 -2.6144870e-001 -5.8741686e-001 -4.5507780e-001  7.2867548e-002  4.1732591e-001 -1.3849690e-001 -9.1929143e-001 -6.0003664e-001 -2.4207810e-001  1.1607095e-001 -1.1351097e+000 -6.4441257e-001 -4.1911067e-001 -8.0785756e-002  1.8481908e-001 -5.4354979e-001  2.4208169e-001 -7.5712786e-001 -3.7587541e-001  2.4436778e-001 -6.6982104e-001 -8.2016065e-002 -6.8278402e-001 -5.0766975e-001 -7.5348446e-001  5.2100677e-001  2.8502501e-001  1.7965248e-001  1.5109321e-001 -1.9423314e-001 -5.1198462e-001 -3.1077882e-001 -8.6537002e-001  1.1567444e-001  6.8071287e-001  1.8918873e-001  7.6057873e-002 -8.4177007e-001  2.6092859e-001 -7.8404421e-001
 -9.4044303e-001  2.5947629e-001 -6.5260334e-001 -2.1663383e-001 -2.1912177e-001  1.1055134e+000  1.8807761e-001 -1.6041909e-001 -1.6349532e-001 -2.4401704e-001  4.9751631e-001  4.0731332e-001 -8.4497467e-002  9.0346324e-001  3.9953771e-001  5.6254574e-001  6.6999623e-001 -1.4673702e-002 -3.5817445e-002  6.5238791e-001  1.1102575e-001  1.8268209e-001 -6.1743925e-001 -2.1400613e-001 -1.2299317e-001 -3.3639389e-001 -1.2300057e-001 -3.8276398e-001 -3.7147609e-001 -1.9299513e-001  3.1714854e-001  1.1581233e-001 -3.7355614e-001 -3.1842216e-002 -1.3487472e-001  3.1031965e-001 -1.2046850e-001 -2.3427428e-001 -5.3920431e-002 -6.8800432e-002  3.2488276e-001 -4.3916334e-001 -1.5268233e-001  1.7547030e-001 -6.0773531e-002 -2.1604584e-001 -5.8205203e-001 -4.5601745e-001 -4.4940064e-001 -3.5556367e-001 -2.4806011e-001  2.3351929e-001  7.2115455e-001  4.5168823e-001  1.2281599e+000  2.2870970e-001  2.8969548e-003  8.3870422e-002 -2.7057778e-001  3.2236801e-001  1.1071652e+000 -4.8593712e-002 -8.3902411e-001  8.9159605e-001  2.7073344e-001 -5.4284448e-001
  2.8139583e-001  6.7100673e-002 -2.9316139e-001 -3.6507701e-002  4.6123715e-002  7.8252336e-001 -4.0660864e-001 -2.7102500e-001  9.2979387e-003  4.8057417e-001  7.9074806e-001  2.2181632e-001  2.9334479e-001  6.0550306e-001  1.0823334e-001  8.1549813e-002  6.6272786e-001  2.2838570e-001  7.4977385e-001  1.4827799e-001  9.2720947e-001 -3.3005505e-001  1.8775880e+000 -5.2233031e-001  2.0060795e-001 -2.3500720e-001 -7.7412182e-001 -9.4204944e-001 -6.6202991e-001  2.4426479e-002  4.3748319e-001  3.2777332e-001  1.4318762e+000  1.5854488e+000  4.9574020e-001  1.5396542e-001  2.8409500e-001 -6.2353405e-001 -6.9921335e-001 -9.0287064e-001 -6.7257218e-001 -7.0198335e-002 -7.8044512e-001  1.6540984e+000 -1.7294792e-001  1.1358307e-001 -3.5989560e-001  4.7477086e-001  5.6127677e-001  3.5861863e-001 -2.6534625e-001 -1.8618730e-001  7.6893547e-001  6.2715874e-001 -8.0888122e-001  1.2510327e+000  6.1559142e-001  5.6192988e-001  2.3833008e-002 -3.7658296e-001  1.2749957e+000  2.0314724e-002 -1.2775488e-001 -1.6534858e-001 -2.4548149e-001 -3.8514274e-001
  1.7162388e-001 -7.0437497e-001 -9.8613794e-002 -1.0491425e+000 -3.9723510e-001  3.5475513e-001 -5.8232845e-002  6.6270565e-001  9.7035968e-002  1.2399429e+000  6.8333016e-001  1.6449188e-001  7.2613218e-001  1.7615921e-001 -3.8134012e-002 -3.4790171e-001  8.5598062e-001  4.5699890e-001 -1.6881118e-001  2.7230480e-001 -2.9667421e-001  5.6282226e-001  1.0183186e-001 -9.5894569e-002 -2.2654539e-001 -7.1700483e-001 -1.0979847e+000 -1.5642947e+000 -1.3719408e+000 -4.9337811e-001 -7.3449778e-002  5.8563711e-001  1.1990066e-001 -3.9414150e-001  4.0642823e-001 -3.3522349e-001 -3.9793451e-001 -1.5260715e+000 -1.6181126e+000 -1.2141375e+000 -5.7121468e-001 -5.7057624e-001 -1.5173865e-001  1.2542721e-001 -2.7708363e-001 -1.0278469e+000 -3.3639342e-001 -1.8833833e-001 -1.7323266e-002 -1.1357438e-001 -5.7599574e-001 -8.1674499e-001 -2.8586518e-001  3.5696582e-001 -9.0860655e-001  3.6620722e-001  4.9772687e-001 -1.6379443e-001 -3.3758183e-001 -3.0994186e-001  2.1401477e-001 -7.4685501e-001 -1.1332388e+000  1.8574394e-001 -4.2885688e-001 -5.5626311e-001
  5.6028405e-001  1.1528472e-001  1.0399999e+000 -6.4087363e-001 -1.8999011e-001  1.5077037e-001  1.3046292e-001  5.0515231e-003 -3.9776253e-001  1.0416398e+000  7.8397732e-001 -1.0763572e+000  4.5255319e-001  2.4132958e-001 -5.4333364e-001  1.5328837e-001  3.0380493e-001  9.9123151e-002 -1.0130562e+000 -1.8747539e-001 -7.9692629e-001 -3.7090954e-001  9.8923144e-002 -2.6617909e-001 -2.5057499e-001  1.0626841e-001 -1.5055111e-001 -2.8838297e-001 -8.2829204e-001 -7.0959588e-001  7.0525641e-001  8.6199151e-001  5.8531041e-002 -1.2632993e-001  5.5335594e-001  7.0243762e-001 -1.0628546e+000 -8.7502696e-001 -3.3429996e-001 -3.6525454e-001 -5.2730009e-002 -9.6585799e-002  3.3085935e-001  1.9164196e-001 -3.2898144e-001  2.7943596e-001  2.9538569e-001 -4.0464000e-001  2.4625013e-001 -2.7768941e-001 -4.1988960e-001 -1.0083466e+000 -4.5084812e-001  6.9182895e-002  7.1063624e-002 -4.0057422e-001  1.6078059e-001  9.0739914e-002 -3.8509253e-001 -2.4075068e-001 -2.0653737e-001  3.6233280e-003 -7.0152811e-001 -6.3577303e-001 -2.9040473e-002 -3.0395240e-001
  1.1262394e+000 -5.7656782e-001  1.7234896e-001 -5.5019040e-001 -1.6631538e-001 -1.1901571e-001  5.5192077e-001  5.8364197e-001 -4.2886795e-003  3.4574400e-001  1.0552219e-001 -7.3975879e-001 -1.2242117e-001 -4.4613987e-001 -8.0096169e-001 -4.2806857e-001 -1.3682788e-001 -3.5088838e-001 -1.2007466e+000 -1.3038139e+000 -9.0105708e-001 -4.9524338e-001  6.8712820e-001 -1.7430030e-001 -5.1044780e-001 -2.4091893e-001 -4.8383439e-001 -1.0243300e-001 -2.9998454e-001 -3.1498284e-001  7.0696206e-001  2.3230075e-001  4.8858597e-001  1.1262762e+000 -4.0728026e-002  6.3096456e-001  3.0152202e-001 -6.9166479e-001 -1.5353410e-001 -2.1941381e-001 -4.5032919e-001 -4.1125895e-001 -1.5857837e-002  5.1362543e-001 -1.4722239e-001 -3.6607650e-003 -1.6634197e-002  2.0157216e-001  1.8429057e-001  2.6091386e-001 -6.5536983e-001 -4.3211900e-001 -5.5122981e-002  6.0253181e-002 -1.0198418e+000  2.0369268e-001  4.6176720e-001  3.1398085e-001  3.4731854e-001  8.5116913e-001  1.4787257e-001  3.4578543e-001 -1.1584983e+000 -2.9616249e-001 -8.2242924e-002  9.0859871e-001
 -8.8345763e-001 -3.6097001e-001  3.4279887e-001 -8.5097420e-002 -9.9313306e-001 -6.7285973e-001 -6.4411450e-001 -2.0609654e-001 -1.3516711e-001  2.7054956e-001  2.3293325e-001 -9.2619696e-001 -8.8209668e-002 -8.8459455e-001 -4.6243100e-001 -3.2787148e-001  3.7039306e-001  3.7037432e-001 -7.5419915e-002 -2.1412240e-001 -1.7037486e-001 -6.0226887e-001 -1.2501315e-001 -1.1010225e+000 -6.2591177e-002 -1.8562998e-001 -1.6318986e+000 -1.2139144e+000 -1.7097603e+000 -8.8681445e-001 -4.1135144e-001 -6.1896330e-001 -2.8725040e-001 -5.2999032e-001 -7.3465737e-001 -5.6636500e-001 -1.0868095e+000 -1.5910008e+000 -1.3665923e+000 -1.6747257e+000 -5.2516376e-001  8.7219686e-002 -5.6259676e-001  7.4558928e-001 -4.0384836e-001 -3.8451912e-001 -1.2989234e-001  4.5565159e-002 -2.0976108e-001 -1.0310523e-001 -4.3063805e-001 -6.6698423e-001 -4.5336160e-001 -1.4831211e-001 -6.3875479e-001  1.7295404e-001 -1.4277054e-001  1.8259686e-001 -2.6782578e-001 -8.3318489e-001 -6.7297130e-001 -5.1727961e-001  6.0358197e-002 -3.0569125e-001  5.9454320e-001 -1.6097984e+000
  1.4869255e-001 -4.2060422e-002 -2.3105859e-001  6.2925053e-001  3.4258908e-002  8.9634900e-001  9.6680302e-002  3.1088215e-002  3.8958088e-001 -5.3451043e-002  1.0467481e+000 -9.9555617e-002  7.0416732e-001  1.8797089e-001 -7.5533923e-001 -6.8766941e-001  1.8662651e-001  1.6894730e+000  1.2922309e+000  3.9729002e-001  5.0287077e-001 -1.4495146e-001  1.1729141e+000  5.3363541e-001  1.1391738e-001  3.8901970e-004 -4.2210366e-001 -1.1431036e+000 -1.1343158e+000 -5.9662743e-001  1.7128292e-001  3.8734609e-001  9.8848005e-002  5.4096953e-001  2.9364679e-001 -5.1657052e-001 -6.1888032e-001 -2.7445867e-001 -3.9058652e-001 -1.7418894e-001  2.1899887e-001  3.4629543e-001  5.5869948e-001  1.4577372e+000 -2.1222363e-001 -9.0663352e-002  2.7401839e-001  3.6959284e-001  5.0901865e-001  4.5989853e-001 -4.4208316e-001 -9.4534955e-001  2.5862574e-002  4.8268281e-001 -3.4013129e-001  1.1232195e+000  2.2474900e-001  8.0820345e-001  3.3453835e-001  1.8063885e-001  2.8535801e-001 -7.6951253e-002  1.2643437e+000 -4.1633943e-001  3.9049447e-001 -1.3608319e-001
  2.2930967e-001  7.9750780e-001  1.3462931e+000  2.0043550e-001  4.1283460e-001 -7.0990246e-001 -4.6539733e-003 -3.2253488e-001  2.5435760e-001 -1.6090663e-001  4.4530316e-001  2.8064795e-001  5.6151553e-002 -5.6531733e-002 -4.0443535e-001 -5.5961644e-001 -2.6110687e-001 -4.2944772e-001 -4.7090527e-001 -3.1528201e-001  2.4093798e-001 -6.2635034e-001  1.3831514e-001  2.1316570e-001  3.8265596e-002  6.5674843e-002 -9.6869448e-001 -8.1991689e-001 -1.1006345e+000 -2.5792711e-001 -3.8484474e-001 -2.6465523e-001 -1.1459013e-001 -9.0961407e-003  1.7885075e-001  9.2627970e-002 -4.0728507e-001 -6.4667387e-001 -5.7012517e-002 -4.5053662e-001  2.2634611e-001  2.4096645e-001 -7.2350919e-001 -3.4064279e-001 -3.4682936e-001  2.3185724e-002  3.4866251e-002 -1.3243911e-001  4.1503717e-001  8.2628953e-001  1.4852728e-001 -2.4258263e-001  6.9038514e-002  2.0579858e-001 -3.7610583e-001  5.3984918e-001  4.1952590e-001  7.9796233e-001  2.8182278e-001 -2.6797111e-001 -7.1235473e-001  3.9068111e-001  1.4915636e+000  6.3238740e-001  7.6694598e-001  7.4356576e-001
  3.7835052e-001  4.8491951e-001  7.9988316e-002 -4.6010371e-001  4.4872610e-001 -3.2432104e-002  3.5681802e-001 -4.5020569e-001  5.8083592e-001 -7.0286734e-002  5.6301531e-002  1.9525372e-001  4.6489956e-001  4.6186376e-001  1.3257399e-001  3.0895037e-001 -3.4707927e-001 -4.3031418e-001 -3.8634432e-001 -6.8492010e-001 -6.2270800e-001 -8.3280406e-001 -2.4762577e-001 -1.2538429e+000 -3.4790200e-001 -8.0755759e-002  9.7865844e-001  6.4299450e-001 -3.0010750e-001  4.5766818e-001  4.3505844e-001  9.4480065e-002 -3.2357736e-001 -2.1650183e-001  1.9584771e-001 -1.4937669e-001  4.3171627e-001  3.0004843e-001  6.7853690e-001  7.7133550e-001 -2.3648830e-001 -1.8050460e-001 -1.6600207e+000 -6.4929645e-001 -5.2119851e-001 -7.9951397e-001 -2.6435306e-001 -2.2233592e-001 -7.8195988e-002 -3.1111756e-001  2.6610225e-001  5.4576738e-001  3.0711134e-001  1.9277006e-001  3.2605128e-001  2.5182253e-001  2.6012734e-001  5.2423653e-001 -2.1257447e-001  3.1559713e-001  2.9152245e-001  7.4537545e-001  6.1334777e-001 -1.0450355e+000  7.4491728e-001 -3.7533047e-001
 -1.1522780e+000  1.6427404e-003 -4.2127614e-001 -1.5889970e-001 -5.7895923e-001 -1.8436388e-002 -5.6068332e-001 -3.0292499e-001  3.2342476e-001 -4.9891438e-001 -1.9892709e-001 -1.1688307e+000 -4.4348713e-001 -9.1492562e-001 -8.1133608e-001 -1.0981878e+000 -6.5560426e-002  1.4788621e-001  4.6004117e-001 -1.8751831e-001 -3.5931809e-002 -6.3945543e-001  5.5809562e-001 -3.9350593e-001 -2.5386890e-002  4.2499151e-003  1.6920256e-001 -1.1461037e-001  2.0248679e-002 -8.4208546e-001 -5.2314946e-002 -2.5966926e-001 -2.8345094e-001  5.8668138e-002 -1.7311148e-001 -1.6551620e-001  3.1322041e-002  3.0239033e-002  3.4286169e-001  1.6375726e-001 -1.0858984e-001  3.3342171e-001 -9.9914483e-001  5.1807815e-001  6.9943260e-002  3.3399424e-001  5.9218399e-001  5.9826381e-001  6.8395505e-001  7.4919837e-001 -4.1141878e-001 -4.9262360e-001 -6.6077761e-001 -3.0547294e-001 -8.7990655e-001  2.8783553e-001  3.0580062e-002  2.0953449e-001  1.3985929e-001 -5.2076818e-001 -1.9685115e-002  4.6816489e-002  2.8095423e-001  4.3276138e-001  4.9401518e-001  1.0288817e+000
  1.6877739e-001 -6.1182839e-001  5.5102235e-001  5.5397875e-001 -1.2581246e+000 -3.1449130e-001 -4.8090029e-001 -1.0546674e+000 -4.9746876e-002 -9.5134538e-001 -2.9886924e-001 -6.1111010e-001  1.2133007e-001 -5.3736377e-001 -3.4325052e-001 -9.0430124e-001 -9.8007889e-001 -4.4979439e-001 -2.9833148e-001 -7.7835886e-001 -7.2008396e-001 -9.3967885e-001 -1.3591675e+000 -6.0975860e-001 -1.2252526e+000 -1.8087225e-001 -3.8198842e-001 -7.3286019e-001  3.2843674e-001 -1.2156246e-001 -7.4737367e-001 -6.1487209e-001 -6.5520123e-001 -5.5057454e-003 -5.2097735e-001 -7.0903490e-001 -3.8806418e-001  6.2116897e-001 -9.5336183e-001 -3.7000365e-001 -8.5313576e-001 -5.0830739e-001 -7.8664563e-001 -1.1581118e+000 -7.7337598e-001  3.7072869e-001 -2.2780391e-001  1.3211319e-001  1.6311538e-001 -3.4313299e-001 -3.2596540e-001  1.8086459e-001 -2.8329541e-001  2.3858297e-001 -4.8014034e-001 -1.3976062e-001 -2.7221732e-001 -5.1169434e-001 -3.4235834e-001  4.2872743e-001 -8.6930585e-001 -1.0528672e+000  7.8466520e-001 -1.3607146e+000 -6.3247522e-001 -6.1321294e-001
 -1.0404036e-001 -1.0504594e+000 -1.7680611e-001 -8.5518617e-001 -5.8313780e-001  9.4458483e-002 -5.3613442e-001 -3.5446756e-001  2.2505539e-001 -2.7494894e-001  2.2540216e-002 -5.8625802e-001  2.2734462e-002 -4.4169045e-001  1.9388781e-001 -1.8375468e-001 -5.7076841e-001 -8.3950418e-001  2.6394271e-001 -8.0330946e-001  1.7390758e-001 -3.4708154e-001 -1.1267815e-001 -6.6268660e-001  1.7463364e-001 -4.7430874e-001 -3.7864952e-001 -1.0247899e-001  3.8880041e-001  1.9341668e-001 -7.6228399e-001 -3.7124910e-001 -1.2170583e-001 -1.3499363e-002 -9.8152371e-001 -9.5666625e-001  2.9577705e-001 -4.6471985e-002 -2.2712953e-001 -1.1737303e-001  2.7660442e-001  7.9560757e-002 -2.3678016e-001 -3.8517229e-001  1.0318984e-001  3.8547959e-001 -8.8799081e-001  7.6724400e-001  1.3561856e-001  9.3730081e-002  3.6153110e-001  8.6720926e-001  5.2561003e-003  8.8567125e-002  6.4072411e-001  2.0667123e-001 -4.1382643e-001 -1.3966578e-001 -5.1320766e-001  4.1253509e-001 -4.3357941e-002 -4.0199062e-001 -1.5216468e+000  4.9624100e-001 -7.1665483e-001 -1.6451776e+000
  4.8664624e-002  3.2320480e-001 -3.3225313e-001 -8.6798479e-001  3.6581198e-001  4.5017513e-001 -5.9652766e-001 -1.0394207e-001  2.7721159e-001  4.2240907e-002  6.1887677e-001  4.7912815e-001  4.3098990e-001  1.3394676e-001  2.4944408e-001 -8.8659555e-002 -9.2203753e-001  4.2782171e-002  7.0968626e-001 -3.1367433e-002  9.0856983e-001  6.0074804e-001  5.8066805e-002 -5.4046866e-001  3.3168530e-001  4.6453607e-002 -5.1706386e-002  3.0857248e-001  2.5293101e-001  6.5472379e-001 -3.5238555e-001  3.0571977e-001  3.5330743e-001  2.9169970e-002 -2.1515507e-002 -9.9249177e-001  7.3358383e-001  4.7552595e-001  3.6059728e-001  2.4260193e-001  3.3277280e-001  8.7746147e-002  6.0964253e-002  7.9506816e-002  4.4715526e-001 -2.2273697e-001 -6.4157240e-001  3.0245336e-001 -1.8553315e-001  4.1687914e-001  3.0021920e-001  2.5192471e-001  1.8054762e-001  2.0333446e-001  2.0241464e-001  9.4130856e-001 -6.8931708e-001 -1.2388949e-001 -2.5478023e-001 -1.7171103e-001  3.7791665e-001  1.7554873e-001 -1.9410648e+000 -6.8149935e-001 -3.4700345e-001 -9.2902049e-002
  9.1148336e-001  1.1108302e-001  3.3177493e-001  3.0612320e-001 -5.5478573e-002  5.9790380e-001 -3.1529881e-001 -4.3127239e-002 -7.8505946e-004 -4.5550065e-001  1.9983561e-001 -3.1987462e-001 -2.0445902e-001 -2.0944351e-002  7.5767646e-002 -1.0925280e-001 -4.0427994e-001  8.0339443e-001  1.0126264e+000 -3.4024942e-002  1.3556070e+000  3.5363915e-001  1.2998202e+000 -3.6394454e-001  2.2641944e-001  6.2229904e-002 -1.5478065e-002  8.8154641e-001  5.9701588e-001  3.9259895e-001 -9.8786599e-001 -3.5762936e-001  6.9492092e-001  5.3585598e-002 -7.1539542e-001 -1.4259757e+000  8.0007506e-002  6.3430587e-001  4.0275910e-001  1.7947852e-001 -6.5064429e-001 -2.1306500e-001 -7.9153827e-001  1.3207304e+000  4.4099164e-001 -3.3617002e-002  3.2191696e-001  4.6794905e-001  7.1739513e-001 -2.2279700e-001  3.8994696e-001 -1.7739326e-001  7.2965432e-003  5.5583260e-002  3.7060897e-001  2.3432672e-001 -8.0217807e-001  2.4192529e-001 -3.9480549e-002  3.0805563e-002  8.4968985e-001  4.0996462e-001  2.7503511e-001  6.8699364e-002 -4.1349638e-001  6.9170806e-001
  1.0455129e+000 -8.7951318e-001  8.1038563e-001 -5.8401320e-001 -1.3528372e-001 -2.6255851e-002  5.0334654e-002 -2.5031663e-001 -2.2801189e-001 -1.3061694e+000 -3.4612296e-001 -6.5010264e-002 -1.6425640e-001 -4.5960588e-001 -2.6920101e-001  7.7011989e-002  6.8943119e-001  8.1656756e-001  9.8937082e-001  3.2458091e-001  2.6122386e-001  2.2731283e-001  5.5253663e-001 -1.5176985e-001  2.8599565e-001  1.6335352e-001  1.6040126e-001  2.8967761e-001  2.8036541e-001 -1.4469864e-001 -3.1221476e-001 -6.9360117e-001  2.7846457e-001 -8.1389628e-002 -3.9239017e-001 -8.9446824e-002  2.3170206e-002  4.3712153e-001  1.0715337e-001  2.5223384e-001  5.1646918e-001  1.7915683e-001 -2.1088183e-001  6.7727235e-001  4.2741959e-001 -3.0557964e-001  4.7323287e-001  2.2913989e-001  1.0012641e-001 -3.9201274e-002  2.4779828e-001 -5.2777785e-001 -5.0170238e-001 -6.1877824e-001 -5.5641944e-001 -3.4221707e-001 -7.7673403e-001 -1.2088819e-001 -2.1028311e-001  5.9687047e-001 -6.6696120e-002 -4.0334435e-001 -4.3101843e-001 -5.8901813e-002 -1.8554121e-001 -2.9593761e-001
 -9.5217241e-001 -7.7347488e-001 -2.0641482e-001 -3.6537157e-002 -4.7663919e-001 -1.5148380e-001 -4.5272680e-001  6.5599172e-002  2.5182736e-001 -2.2456058e-001  6.2189728e-002  3.0888572e-001 -4.0009184e-001  7.2167245e-002 -3.6287450e-001 -2.2036291e-002 -2.9271467e-001  1.6380877e-001 -4.8820090e-002  4.9067206e-001 -6.2961250e-001  1.4962840e-001 -1.5738221e-002  6.4582133e-001 -9.5498380e-002  1.5321506e-001 -2.0131904e-001 -5.6968732e-001 -6.5076134e-002  1.4871788e-001  1.3468729e-001 -1.8915630e-001  8.4177282e-001  7.0133375e-001  2.0345836e-001  5.8431836e-002  2.0463030e-002  1.0148399e-001 -8.4043394e-001 -2.1168460e-001  4.7672242e-001  5.1377862e-001 -4.3483517e-001 -1.0006585e-001  3.7431483e-001  6.1496833e-001  8.0781031e-001  8.6036397e-001  3.7209015e-001  3.0316072e-001  9.5037069e-002 -3.1223093e-001  2.1376270e-001 -3.6633379e-001  4.7068833e-001  4.1336816e-002  2.3866000e-001  7.2739933e-002  2.7854597e-001 -4.8448545e-002  4.2749231e-001 -5.7943470e-001  2.5019508e-001  1.4874922e+000 -1.5822350e-001  5.0165581e-002
  5.4929918e-001  5.5133528e-001 -5.7666815e-001  7.5540695e-001  2.2188457e-001  8.8865477e-001 -2.6006411e-001 -3.8044588e-002  3.5342259e-001  1.0672487e-001 -1.8022222e-001  1.2036183e+000  6.5900795e-001  7.4987375e-001  1.6173733e-001  5.3997874e-001 -3.1860863e-001  4.9788519e-001  1.0572638e+000  1.1671491e+000  3.4467741e-001  8.1672182e-001  1.0031634e+000 -1.2080469e-001  4.5937601e-001 -3.0199422e-001  2.1216167e-001  1.8827723e-001  2.3902995e-001  9.9400887e-003  7.8750181e-001  4.8310874e-001  5.7306014e-001  3.5779546e-001  4.1004310e-001  2.3544728e-001 -1.7569385e-001  2.4312660e-001 -1.9589157e-001  1.6075571e-002  7.5775959e-002  5.9772494e-001 -6.6913651e-001  4.8757596e-001  1.2042234e+000  6.0725874e-001  1.6077940e+000  1.0530278e+000  1.2686198e+000  4.9059196e-001  7.8032782e-002 -3.8102880e-001  5.2563929e-001  2.2461612e-001 -3.7054374e-001  2.5393328e-001  7.2019192e-001  1.6957321e-001  2.3152262e-001 -5.1489774e-002  9.3179450e-001  3.4307236e-001  8.4593088e-001 -1.5570102e-001  1.1996922e-001  1.0563160e+000
 -3.1894508e-001 -3.5876841e-001  1.9426398e-001  3.5735860e-001 -7.8058401e-001 -5.9160153e-001 -5.2722171e-001 -3.0985549e-001  2.1766072e-002 -1.4423803e-001 -4.9853833e-001 -3.8424654e-001 -1.0427766e-002 -6.7955150e-001 -5.8137867e-001  2.6834848e-001  6.3873605e-002 -5.1777363e-001 -5.5165443e-001  3.5142932e-001 -2.3509940e-001  5.8798185e-001  6.6154624e-001  5.1831947e-001  6.8914670e-001 -4.7044303e-001 -2.1671074e-001  4.4922859e-003  1.8782678e-001 -1.2356206e-001  1.8163611e-001  3.7363159e-001 -2.4683826e-001 -1.3329801e-001  4.5440124e-001  2.2377595e-001  5.6349711e-002  3.1159373e-001  2.2440431e-003  3.5457111e-002 -1.9872037e-001  6.2664612e-001 -6.3796042e-002  4.6947238e-001  6.3100863e-001  6.8361341e-001  1.4560748e+000  3.2906848e-001  4.4166419e-001  9.9126422e-002  4.6704591e-001 -2.5527319e-001  2.5306803e-001 -3.4807875e-001 -3.6988721e-001 -6.4203009e-001  3.9617542e-001 -2.0559592e-002  4.1022463e-002 -6.1150964e-001  2.2970091e-002 -3.4611437e-001  1.9829635e-001  1.7030542e-002  4.3041635e-001  7.3076741e-001
 -6.1460457e-001 -1.6781766e-001 -4.3178044e-001  8.8800036e-002 -1.5523809e-001 -9.9004367e-001 -8.7956118e-001 -8.0652376e-001 -1.6823585e-001 -1.8003085e-001 -1.0142794e+000 -8.2490937e-001 -2.1991376e-001 -7.8329390e-001 -5.6389644e-001  2.3159215e-001  3.2180076e-001 -1.6847686e-001 -5.3721648e-001 -1.7678596e-001 -4.4722316e-001  1.2290927e-001 -1.0385688e+000  3.0851242e-001 -2.2075057e-002 -5.1012914e-001 -1.4202895e-001 -8.3225844e-001 -8.1723087e-001 -6.6899044e-001  1.2208976e-001  1.3390942e-001 -2.8207077e-001 -8.1923199e-001 -1.7169900e-001 -8.2696260e-002 -4.4079253e-001 -6.5821986e-001 -5.4959435e-001 -1.8759324e-001 -2.4992336e-001 -7.7921907e-002  2.1080882e-001 -8.2470025e-001  4.5409815e-001  1.8998813e-001  1.1005028e-001 -4.9224567e-001  2.1328458e-002  1.1206950e-001  2.3995991e-001 -1.5657141e-001 -1.8823133e-001 -7.9006971e-001 -1.4387369e-001 -9.2531099e-001 -1.2772042e-001 -3.3592220e-001 -5.8130206e-001 -3.7040926e-001 -7.6137353e-001 -6.2949980e-001  3.8560315e-001  7.6824580e-001 -1.0357739e+000  7.6982650e-001
  1.2093835e+000  2.2425257e-002  9.3079411e-002  2.2793378e-001 -2.1092589e-002 -1.2234687e-001 -6.7720793e-001 -2.8091989e-001 -1.9374442e-001  2.8860319e-001  3.5298689e-001  6.7028841e-002 -2.9897964e-001 -7.1676872e-002  9.2772502e-002  2.0119120e-001  7.4348912e-001  2.8623009e-001  2.3204519e-001  2.4955001e-001  2.9260005e-001 -3.7472286e-002  6.4163013e-001  2.5487524e-001  5.8991384e-001  1.9993934e-001 -6.4330967e-001 -1.1578366e+000 -1.3162863e+000 -1.5977947e-001 -5.8163067e-003 -3.5816732e-002  3.7758832e-001 -8.3474422e-002  1.5041828e-002 -1.9198061e-001 -6.4339074e-001 -1.1775158e+000 -1.0040096e+000 -9.8638668e-001  2.0635450e-001  2.2268339e-001  1.3334965e-001  8.7037662e-002  2.7005554e-001 -3.2924349e-001  7.7301736e-002 -3.6873611e-001 -4.3059634e-002  3.4113029e-001  7.1944395e-001  2.9333626e-001 -1.5486378e-001 -3.7771256e-002 -2.2656000e-001  8.0830972e-001 -5.2241047e-001 -5.2498164e-001 -5.8222716e-002 -6.1002308e-001 -4.8104056e-001  1.7395752e-001  1.8269959e-001  8.3261981e-001 -3.6678240e-001  7.7026783e-002
  4.0962987e-001  2.9853738e-001 -8.8779804e-001  8.9555909e-001  3.8609150e-001  1.0998083e+000  5.0120825e-002  9.4413799e-002  8.2062780e-002 -6.7580141e-002  4.9265172e-001 -3.3157655e-001 -7.0285746e-002  1.6612430e-001  1.2643181e-001  2.2579594e-001  6.0449117e-001  1.7589578e-001 -2.7328001e-002  3.9176843e-001 -1.2665290e-002  6.7868591e-001  9.1778712e-001  9.2584341e-001  3.5862009e-001  1.1219598e+000  6.4663668e-001  9.1380185e-001  1.9342447e-001 -1.1035850e-001  8.9975648e-001  8.9868250e-001  1.1616067e+000  4.9069735e-001  1.0633281e+000  1.5444580e+000  1.2378309e-002  1.0691331e-001  9.0740509e-001  5.4480895e-001  7.1024618e-001  3.8919933e-001  7.4627642e-001  4.4329927e-001  4.9576324e-001  6.9467186e-002  4.9071164e-001  2.2040901e-001 -3.4823451e-002 -2.5871284e-001  6.0790093e-001  3.5568178e-001  2.5635579e-003 -4.7143767e-001 -3.6698509e-001  1.0460014e+000  1.7077721e-001 -3.6638074e-001  2.6287255e-001 -1.0331542e-001  5.9117327e-001 -3.2828774e-001  1.3525895e+000  8.0626713e-001  4.7355334e-001  1.2652984e+000
  7.4739364e-002 -6.8227808e-001 -4.7250239e-001  7.4599494e-001 -1.0563966e-001  5.6988637e-001  4.3566803e-002 -4.0842264e-001 -3.6723727e-001 -7.6169114e-001  3.7188984e-002  2.2642593e-001 -6.7779826e-001 -4.7577922e-001 -2.2482331e-001  6.9161822e-002  5.2941347e-001  2.1564868e-001 -2.2410056e-001  4.3344952e-001  2.4324844e-001 -5.9275986e-002  7.0539147e-001  1.2528582e+000  3.7761543e-001  1.5994264e-001  1.6052061e-003 -6.0335328e-002 -3.1184038e-003 -3.2435342e-001 -1.4097361e-001 -7.6952207e-002  9.5389474e-001  9.9071350e-001  3.7398476e-001  6.5330367e-001 -2.9672586e-001  2.2324854e-001  5.2661204e-002  1.2123340e-001  7.7678670e-001  4.6378432e-001  4.5848197e-001  1.1149251e+000  3.9253961e-001 -2.5854083e-001 -5.6495165e-002  9.6796502e-002  2.4433254e-001 -2.8860708e-001  6.5676574e-001 -3.7994679e-001 -1.1027907e+000 -1.1297324e+000 -1.1626480e+000  5.9438708e-001 -4.8364384e-001 -7.4008818e-001 -3.9007480e-001 -8.6991977e-001  1.5553610e-001 -5.4208300e-001 -1.6195513e-001  2.1979256e+000 -1.1797691e+000  3.7003139e-001
 -1.4377987e+000 -3.8301631e-001 -1.4688293e+000  6.4079774e-001 -4.5652523e-001  4.0637043e-001  8.7287470e-004 -5.3807474e-001 -1.0078286e-001 -7.1210705e-001 -8.1129167e-001  1.4252082e-001 -2.9007334e-002  1.6860997e-001 -1.9932800e-001 -1.5544028e-001 -3.8678096e-001 -3.4513425e-001 -2.2736054e-001 -4.7981895e-001 -1.2250519e-001 -9.0015461e-001 -1.5378907e+000  1.4302951e-001 -9.5669469e-001  2.4543689e-001 -5.1187187e-001 -2.7717968e-001  4.0281755e-001 -5.8873891e-002 -5.3676376e-001 -3.6516520e-001 -5.1954336e-001  6.3990253e-002 -1.6100354e-001 -3.0471767e-001  2.4247173e-002 -2.4775833e-001 -2.2340830e-001 -2.5364967e-001 -1.5376933e-001 -8.9237962e-001 -2.1241024e-001 -7.4750007e-001 -2.5580302e-001 -2.7178455e-001 -4.6570639e-001 -1.6005329e-001  1.9269800e-001 -4.4598394e-001  1.3360690e-001  2.7799471e-001 -5.3015707e-002 -8.7915312e-001  2.0783213e-001 -7.3472202e-001 -5.4525265e-001 -1.0897880e+000 -6.8731767e-001 -3.9673732e-001 -3.1747850e-001 -1.6530820e+000  3.7021727e-002 -7.7656711e-001 -1.1294245e+000  3.9846043e-001
  5.4165681e-001  1.9811154e-001 -1.8391764e+000  1.3065799e+000 -1.4173631e-001  1.1261702e+000 -1.1803609e+000 -5.0787636e-001 -6.5061961e-001 -1.0291792e+000  3.3400371e-001 -9.5204256e-001 -3.6249762e-001  4.3490383e-001  1.6563467e-001 -1.3244303e-001 -4.3106613e-001 -3.7550871e-001 -7.7640259e-001  1.7412432e-002 -3.0632124e-001 -5.5372747e-001 -4.6302194e-001 -4.9596835e-001 -2.2607576e-001  7.5799404e-001 -4.7821609e-001 -8.2945781e-001 -6.4398133e-002 -1.2667399e-001  5.3989977e-002  1.8335854e-001 -2.9738495e-001 -6.1534600e-001 -4.7107523e-001 -1.6994289e-001 -6.5150410e-001  2.0321532e-002 -6.1966440e-001 -1.3060062e-001 -1.0635005e-001 -3.7499895e-001 -1.2404012e+000 -3.0463784e-001  5.6707729e-001 -2.8639085e-001 -4.1409850e-002 -7.7969861e-004  4.7701100e-001 -4.1786650e-001 -1.0124905e-001 -3.2658968e-001 -2.0499358e-001 -1.4293441e+000 -9.0249472e-001 -6.0333777e-001 -1.4500494e+000 -1.0667139e+000 -1.1155911e+000 -8.8083445e-001 -4.1216565e-001 -8.4406587e-001  2.8834806e-001 -6.2069163e-001 -8.4965441e-001  3.5540087e-001
 -3.8871600e-001  1.2130334e-002 -4.7290373e-001  9.6167231e-001  4.8080427e-001  8.5895763e-001 -4.7587048e-001  8.4459475e-001  3.4165179e-001 -3.5132494e-002  8.0834104e-001  6.8688447e-001  3.8608571e-001  1.2249528e+000  8.0574792e-001  9.8155772e-001  2.2780350e-001  2.3391742e-001  6.3244652e-001  4.0055105e-001  9.6354186e-001  5.9884561e-001  1.2813158e+000  6.3357961e-001 -1.8422499e-001  3.9525215e-001  6.1879999e-001  7.9493247e-001  1.2681347e+000  4.2002114e-001  1.7641075e-002  5.9550961e-001  4.1009754e-001  6.1312755e-001  6.6080015e-001 -1.4909691e-001  1.0086293e+000  1.4032653e+000  3.5588823e-001  7.8504758e-001 -2.3808576e-001 -3.9788124e-001  2.4276182e-003  1.1568709e+000  6.9828422e-001  8.3282511e-001  1.9177636e-001  2.3628074e-001  4.4489757e-001 -2.8945308e-001  7.8770116e-001  6.0195322e-001  3.1570436e-001 -6.5607087e-001 -1.2121495e+000  9.3676495e-001 -5.6458361e-001 -9.9496971e-001  2.4739722e-001 -2.8841054e-001  1.2422361e+000 -4.1320253e-001  5.5437643e-001 -2.4720688e-002  2.8990135e-002 -3.6046189e-001
 -5.0132897e-002 -4.7512738e-001 -6.4320107e-001  2.4614448e-001 -1.6352536e-001  1.3664904e+000 -6.5886384e-001 -2.9625603e-001 -1.7908431e-001  1.6153392e-001  8.0866750e-001  1.5591851e-001  1.3741115e-001  2.6208547e-001  8.2128181e-001  1.2334462e+000  2.8011645e-001  9.2173842e-001  6.0002353e-001  7.7772450e-001  1.4661563e-001 -2.6205439e-001  1.3209633e+000 -6.6333187e-001  4.9863498e-001 -3.2851219e-001  2.2959472e-001 -1.9701894e-001  8.5766432e-002  1.0037853e-002  3.1057057e-001  1.2924972e-001  4.1226871e-001  1.1080943e-001  1.9432106e-001  1.5794362e-002 -4.0671831e-001  5.4805954e-001 -9.8756725e-002 -3.6322827e-002 -6.2274393e-001  1.7112065e-001 -1.1487602e+000  1.4967621e+000  1.9653744e-001  3.3814415e-001  5.6235057e-001  8.4692031e-001  7.1931632e-001  4.3557512e-001  4.7139664e-001  1.3857696e-001  2.0475876e-001 -2.8485503e-001 -3.7108511e-001  7.8309120e-001 -4.0013452e-001 -5.9087084e-001 -4.5063795e-001 -6.6139111e-001  2.1618622e+000 -4.8679562e-001  3.0450080e-001  3.6742220e-001 -8.3218972e-001  6.7220921e-001
 -2.2513594e-001  1.6636063e-001 -1.5561927e+000 -2.9189009e-001 -4.5163080e-001  1.0422249e+000 -7.6949006e-001 -1.0652406e-001 -1.5586330e-002  4.8811602e-001  4.8558027e-001  1.2159237e-001  5.2225669e-001  2.9603693e-002  4.0751185e-001  1.2068022e-002  1.4409006e-001  5.1819885e-001 -6.4707409e-002  2.6948670e-001 -3.4040360e-001  2.1027017e-001  6.3669507e-001  1.5670076e-001  9.4569765e-002 -4.9364588e-001 -8.4630439e-002  5.7240693e-002  4.8082966e-001 -1.4622716e-001  5.7142660e-001  7.5044034e-001 -1.1120201e-001  3.7279434e-003  6.3840432e-001  2.4899263e-001 -1.7375326e-001  3.8968388e-001  4.2163983e-001 -2.2721029e-001 -6.9212526e-003 -2.6841184e-001  2.4779309e-001  8.2578609e-001  5.6773105e-001  2.1543909e-002 -2.3037831e-001  1.2819523e-001  4.3972312e-001 -3.1820938e-001 -3.2600922e-001 -1.1239326e-001  1.1521705e-001 -2.9839129e-001 -3.8411661e-002 -1.2444976e-001  2.9622941e-001 -4.6750443e-001  1.2157560e-001  5.0286027e-001  7.8306967e-001 -5.7162654e-001  1.6104861e-002  8.0242632e-001 -9.2654451e-001  3.7376868e-001
  5.4030781e-001  8.2995172e-001 -2.4452127e-001  1.6559028e-001  3.9214044e-001 -3.3666442e-001 -9.4345311e-002  2.6344911e-001 -5.8567196e-002  3.0081169e-001  1.5509264e-001 -8.2603519e-002 -6.2713663e-001 -1.2717601e-001  2.6904533e-001 -2.6044207e-001  1.5889431e-001  3.1941752e-001  4.8852895e-001  8.7219933e-001 -1.4596305e-001  5.6382525e-001  1.4486042e-001  4.5064292e-001  3.4617080e-001  3.2663595e-001  2.2051788e-001 -2.2785911e-001  5.6173044e-001  7.4739920e-001  2.2248183e-001  4.1726364e-001  4.1225673e-001 -7.1499515e-001  3.7497266e-001  5.5448845e-001  2.5338533e-002  6.8663685e-002 -4.6002843e-002  2.4446684e-001 -9.5270985e-002  1.2238504e-002  1.0303975e+000 -4.6456324e-001  1.9642179e-001  3.8015909e-001  4.8204616e-001  4.0065416e-002 -4.3652768e-001  7.8531268e-002 -2.2080575e-001 -3.3061292e-001 -4.4070812e-001 -3.1141924e-001 -8.2777828e-001  1.2339467e-001  2.1943534e-001 -7.2769750e-001  2.3185121e-001  8.8145555e-002 -7.7799168e-001  5.8907743e-002  3.2102916e-001  1.4286567e+000  1.2483426e-001  4.2391434e-001
 -2.5441372e-001  6.8963745e-001 -2.8631457e-001 -4.6786194e-001  4.6231787e-001 -4.4593709e-001  3.6974329e-002  8.0635309e-003 -1.9645045e-001 -6.8197703e-002 -2.5326862e-001  6.0242883e-001 -2.4756920e-001 -2.1061430e-002 -6.8893875e-001 -8.9081529e-001  2.2631910e-001  1.1317125e-001 -3.2198242e-001  2.1988059e-001 -2.1783528e-001  2.4119335e-001 -5.9156664e-001  7.7670096e-001 -1.4443825e-001  2.3351520e-001 -3.8926845e-001 -5.8285250e-001 -2.3734126e-001 -9.0451062e-001 -2.2040865e-001 -9.4399749e-002  9.2524252e-003 -1.2433339e-001  1.4110628e-001  2.0841065e-001 -1.2969579e+000 -3.1439069e-001 -6.3490736e-001 -5.8707073e-001  7.1203524e-001 -1.1703153e-001  7.8161660e-001 -9.9094548e-001  3.4303121e-002 -3.2224734e-001  2.8341820e-001 -7.2959185e-001 -7.5654941e-001 -1.1365623e-001 -1.4736190e+000 -1.1360851e+000 -7.6119242e-001 -9.9562868e-002  6.3931073e-003 -7.3587810e-001  3.0260959e-001  2.2104889e-001 -1.4638977e-001 -1.7076012e-001 -1.7597710e+000  3.3529130e-001 -6.3518098e-003  1.8326242e-001  2.3421457e-001 -3.4861152e-001
 -1.0271654e+000 -6.7956835e-001  1.8793502e+000 -7.3975267e-001  1.9014026e-002 -6.6202369e-001  2.2521791e-001  3.5770271e-001  2.2611131e-001  5.8539763e-001  2.2935347e-001 -5.2408308e-001 -5.4692886e-001 -3.9190881e-001 -5.6555602e-001 -7.4974414e-001  3.2861021e-001  3.3570756e-001  2.1369210e-001  4.4009375e-001  2.2913699e-001  3.1761748e-001  4.9362795e-002 -1.0516016e-001  1.2132060e-001 -5.0574456e-001 -1.3847504e+000 -1.9505611e+000 -1.6797252e+000 -8.7257763e-001 -3.9025343e-001 -3.7677499e-001  6.3579013e-001  7.7626482e-001 -3.3525891e-001 -4.7196391e-001 -7.1802556e-001 -1.2476313e+000 -2.1680619e+000 -2.0904323e+000 -5.5598768e-001 -5.0506433e-002  2.9942972e-001 -5.9582277e-002 -1.5617168e-001  2.9900570e-002  1.4611619e-001 -6.7013358e-001  9.9592354e-002  1.9062052e-001 -7.5737707e-001 -7.3023598e-001 -7.6553679e-001 -1.7194887e-001 -1.0964398e+000  1.1576206e-002  2.3710220e-001  4.0251356e-001 -1.7910289e-001 -1.0305933e+000 -1.5892816e+000 -1.7715763e-001 -5.8627501e-002  2.0125579e-001 -2.4622019e-001 -1.3007576e-001
  3.4150091e-001 -7.8288140e-001  1.6099839e+000 -5.8866079e-001 -3.2681472e-001 -1.1575350e+000 -1.1686037e+000 -2.6912793e-001 -3.5445578e-001  3.0311396e-001 -1.1153441e+000 -6.8951563e-001 -4.2171211e-001 -6.6999838e-001 -9.0863071e-001 -8.6691817e-001 -8.3220559e-001 -1.7953600e-001  2.3145901e-001 -2.8273851e-001 -5.6006992e-001 -2.7311968e-001 -8.4820264e-001 -7.8653479e-001 -4.4568996e-001 -7.6371847e-001 -1.3627478e+000 -1.6751804e+000 -8.8828582e-001 -1.4502955e+000 -1.5431793e+000 -1.2275611e+000 -1.3112855e+000 -8.9755454e-001 -1.1576381e+000 -1.0627442e+000 -1.8478836e+000 -1.3207769e+000 -1.4808141e+000 -1.6622251e+000 -6.9981534e-002 -4.3680926e-001 -1.7949340e-001 -7.5975126e-001 -1.8870957e-001 -8.7313418e-001 -7.2753785e-001 -7.5705787e-001 -4.9791790e-001 -4.1136603e-002 -1.1514751e+000 -1.5569934e+000 -9.9372931e-001 -7.6182733e-001 -1.0200839e+000 -1.4867433e+000 -9.6423804e-001 -2.0472428e-001 -1.1062439e+000 -1.2742550e+000 -2.5832101e+000 -1.2137065e+000 -1.0878009e+000 -1.1198106e+000 -1.1993560e+000 -1.1246005e+000
 -2.2486637e-001 -5.7539593e-001 -4.3171380e-002  3.0947249e-001 -4.4485816e-001 -4.8020019e-001 -8.8967129e-001  4.5199834e-001 -8.6751918e-001  3.5253722e-001 -7.5488785e-001 -3.2279761e-001 -7.1997451e-001 -5.7756492e-001 -2.2941033e-001 -3.2041725e-002 -2.6613262e-001 -6.9191925e-001 -4.5188163e-001 -6.3880120e-001 -5.6480716e-001  5.1858342e-002  1.3050006e-001 -3.6555593e-001 -2.6170214e-001 -6.7416972e-001 -3.7143620e-001  1.9335218e-001  5.8638923e-001  7.4575181e-002 -1.4447346e+000 -1.0940753e+000 -1.8224920e-002 -4.0233023e-001 -1.3722082e+000 -1.4908776e+000 -5.7985752e-001  3.6483394e-001  6.0357984e-001 -3.6956616e-001 -2.8145658e-001 -5.9289071e-001 -1.2441843e+000 -7.8270208e-001  1.4704959e-001  3.8868607e-001 -7.9331619e-001 -8.1138865e-001 -3.4187703e-001 -4.8346666e-001 -2.7335801e-001 -7.6934726e-001 -1.4775758e-001 -8.9478476e-001 -7.1367175e-001 -1.1486798e+000 -6.3688218e-001 -7.5076626e-001 -5.8781988e-001 -5.5292260e-001 -3.9588642e-001 -1.0136947e+000 -1.1917522e+000  5.4228899e-001 -9.1762600e-001 -5.1521283e-001
 -1.2666506e+000  1.0508863e+000 -1.0551402e+000 -6.2029926e-001  8.1700408e-001  3.2772949e-001 -4.3547064e-001  3.3400331e-001  3.8834852e-001 -2.2537857e-001 -6.4507520e-001  1.6293062e-001 -3.8327794e-002 -7.1908672e-002 -4.2354933e-001 -4.8644205e-001 -1.5189844e+000 -1.2593678e-001  3.1439024e-001 -2.5543875e-001  6.7844369e-001  2.3515310e-001 -8.9956343e-001 -1.5463337e-001 -7.9674657e-001  1.9751328e-001  1.1323798e+000  1.3195877e+000  1.3111511e+000 -5.8692924e-001 -7.6560364e-001 -5.6808160e-001 -1.5165802e+000 -1.2970696e+000 -6.6001081e-001 -7.4757800e-001 -3.0258641e-001  1.1400468e+000  9.8417054e-001  1.5317405e+000 -2.5539064e-001 -6.1531441e-001  5.5714450e-001 -3.5875543e-001  7.2494049e-002 -3.7700851e-001 -7.9399563e-001 -3.1583212e-001 -2.4040891e-001 -6.5675013e-001 -2.8212332e-001 -3.9454727e-001  9.2555035e-002 -8.4870744e-001  5.2696859e-001 -3.5740850e-001 -3.4433426e-001 -4.7528036e-001 -1.4973720e-001  4.5228300e-001 -1.1815650e-001  3.4653083e-001 -1.4912728e+000 -5.1876655e-001  2.0429686e-001 -9.4526037e-001
  8.1638115e-002 -4.6075582e-002 -1.2002723e+000 -7.9790470e-001  1.6676852e-001  6.2723384e-002  7.6709117e-001 -3.5318394e-002  1.8525286e-001 -8.1073551e-001  1.3435225e-002  4.7518658e-001 -1.9471964e-001  7.1854450e-002  3.9830299e-001  4.3644361e-001  1.0874407e+000  3.7782266e-001  8.9262205e-001  3.6287403e-001  3.0723071e-002 -1.3650266e-001  8.1786386e-001  2.3808086e-001  7.4742331e-001  8.8295804e-002  9.9765601e-001  1.0171732e+000  1.0251838e+000  6.1198073e-001  6.0390392e-002 -4.3393755e-001  6.3397675e-001  4.0757570e-001  2.3488885e-002 -3.1741728e-001  2.1392639e-001  9.0096981e-001  7.5037491e-001  1.7374418e+000  7.3131245e-001  9.8059173e-001  9.2515049e-001  1.5009955e+000  1.1744466e+000  2.8851179e-001  1.1194307e+000  6.2049850e-001 -1.5329470e-001  2.9554852e-001  1.2032860e+000  5.6036987e-001  2.6533244e-001  3.3173238e-001  6.0524369e-001  4.3474621e-001 -4.4067135e-001  2.4924868e-001  3.9876036e-001  8.7481504e-001  3.0921124e-002  6.3974283e-001 -1.2824567e+000  2.4117859e+000  7.3197764e-001  1.1186445e+000
  3.3459722e-001  1.1257026e-001  2.0056235e-002 -1.0992763e+000  4.4207397e-001  6.3549406e-002  5.9761794e-001 -5.1751920e-001  2.8163832e-001 -1.5022415e+000  5.0890976e-003  9.8978367e-001  8.8709267e-001 -3.6478304e-001 -2.9490205e-001 -3.4619273e-001 -9.7483816e-001  4.6064597e-001  4.8072905e-001 -4.9226475e-001  6.4095149e-001  1.3362360e+000  1.2398288e+000  9.0525204e-002 -1.6995728e-001  2.0067805e-001  6.3674014e-001  9.7375071e-001  2.1516796e+000 -4.0026916e-001 -1.3868367e+000 -5.6026080e-001  1.5602751e-001  5.0471635e-001 -2.5189919e-002 -1.0557566e+000 -7.7757641e-002  1.2999606e+000  1.0793489e+000  7.2424336e-001  4.5160062e-001  5.3142424e-001 -1.9949788e-001  1.8662100e+000  7.7356887e-001  4.3586691e-001  3.0235321e-001  3.4534139e-001  6.5170111e-001  5.0215063e-002  1.8774691e-001 -4.2472929e-001 -8.8078738e-001 -1.2791644e+000 -4.9280235e-001  4.4121348e-001 -8.1001206e-001 -5.6678118e-001  1.9316170e-001  6.5175987e-001 -8.0121892e-001 -1.2695913e-002 -3.6782111e-001 -3.4731673e-001 -2.5921611e-001 -1.0226072e+000
  4.7586124e-001  5.6453486e-001 -9.3713716e-001  6.8048643e-002 -2.3224196e-001  5.9592116e-001 -7.6092811e-001 -5.6856421e-002 -5.8473935e-001  5.7753237e-002  7.6793208e-001  6.0535675e-001 -4.0175128e-001 -6.9397660e-002  1.9280535e-001  7.0684319e-001  9.7733575e-001  1.4317575e+000  1.8562437e+000  1.5346830e+000  1.7979662e+000  2.2639389e-001  1.1493074e+000  7.6744381e-001  1.0815003e+000 -9.6461553e-001 -7.2836430e-001 -1.0880567e+000 -8.0414324e-001  6.8115395e-001 -1.0246404e+000 -1.0203295e+000  1.0099352e+000  3.4445432e-001 -1.0931720e+000 -1.7041931e+000  2.5877032e-002 -1.2395238e-001 -1.3195095e+000 -1.1050658e+000  6.6040904e-001  4.2225238e-001  1.4719049e+000  1.4015040e+000  1.1204848e+000  2.2741929e+000  1.4313628e+000  6.3115117e-001  9.6786131e-001  3.2505804e-001  2.4967170e-001 -1.0450009e+000 -2.3936785e-001 -2.0787098e-001 -1.0818095e+000  1.5100718e-001 -1.2604867e+000  5.8292809e-002 -1.0041870e+000 -2.2876858e-001 -8.4915302e-001 -2.4328085e-001 -5.1391005e-002  1.2630995e+000 -6.5339038e-001  1.8774790e+000
  6.8547015e-001 -4.1065485e-001 -1.8590236e-001 -9.6690334e-001  1.9894937e-001  1.0645486e+000  8.8600344e-002 -6.5224504e-002 -2.8794563e-001 -6.2057511e-001  1.4373174e+000  8.1299640e-002 -5.3296353e-001  3.5857207e-001  3.3954934e-001  3.4557082e-001  5.7101526e-001  1.1431760e+000  1.5728095e+000  4.4880058e-001  8.8691130e-001  6.1388216e-001  2.0083466e+000  7.6683499e-002  2.5686227e-001 -6.6124543e-001  9.2816700e-002 -1.4584399e-001 -9.5753390e-002  2.1681126e-001 -1.3532644e+000 -7.0937412e-001  7.8771314e-001  1.4733045e+000 -3.5252816e-001 -9.0236975e-001  6.4069638e-002  5.7189678e-001  6.3894818e-001 -4.8326643e-001  4.7993493e-001  4.4969235e-001  2.3894036e-001  1.7835074e+000  2.8392815e-001  7.8526436e-001  6.4778324e-001  3.9910419e-001 -3.6020197e-001 -9.9752585e-002 -1.8487878e-001 -6.6870882e-001  5.3881857e-002 -6.2551135e-001 -3.1798812e-001  6.7833631e-001 -8.8391823e-001 -7.7558475e-001 -2.1988533e-001 -6.1098972e-001  9.3752014e-001 -4.0100991e-001 -1.2184770e+000 -9.2349238e-001 -4.6723733e-001 -8.4599573e-001
 -2.4967152e-001 -6.1892167e-001 -2.4633888e-001 -8.6497486e-001 -4.1078818e-001  5.4735956e-001 -5.4810867e-001 -1.2029058e+000 -7.9893968e-001 -8.6448029e-001  1.1602840e-001 -6.2740206e-001 -1.3328109e+000 -1.1154855e-001 -4.3747659e-001 -4.5465448e-001  5.0167838e-001  1.1134738e+000  1.1400902e+000  7.4300164e-001 -2.6333862e-001 -4.5529993e-002  1.2995098e+000 -1.8814657e-001  1.9222226e-001 -6.5972400e-001 -1.5667519e+000 -1.8135449e+000 -1.3632841e+000 -1.4986300e+000 -9.8810010e-001 -1.1668694e+000 -1.7962970e-001 -6.7851072e-001 -9.8495730e-001 -1.0844942e+000 -1.0848738e+000 -1.4985294e+000 -1.6925797e+000 -1.4866177e+000  3.3263102e-001  1.9810614e-001 -1.4836275e-001  9.6767370e-001  4.9066057e-001  2.9827372e-001  9.9928619e-001  1.5937585e-001  7.4249809e-001 -2.9735568e-001  6.8392324e-002 -8.7174984e-001 -6.3885626e-001 -8.9046983e-001 -6.1911747e-001  2.9663409e-002 -8.9656115e-001 -6.7154531e-001 -9.9723103e-001 -1.5337127e+000 -2.9225145e-001 -6.6153271e-001 -8.9178089e-001  1.6067408e+000 -7.5477720e-001 -3.7112527e-001
  6.3568550e-001 -4.4961177e-001 -3.4354758e-001 -8.8946353e-001  6.2424806e-001 -7.1953854e-001 -6.8760882e-001 -8.4908696e-001  3.6835581e-001 -5.1969596e-001 -8.2854349e-002  1.3017643e-001 -1.0560622e-001  1.0859229e-001 -5.0583766e-002 -2.6850008e-001  2.2196369e-001 -3.5255727e-001 -1.5382333e-001  6.2356133e-002 -3.7211386e-002  7.1572444e-001 -7.2226742e-001 -9.5266812e-002 -2.7540295e-001  1.8920700e-002 -5.8615480e-001 -1.2156617e+000 -4.8290732e-001 -7.8678181e-001 -5.6100788e-001 -4.6634248e-001 -2.5348464e-001  2.1051719e-001 -1.8754829e-001 -1.0208301e-001 -5.5629254e-001 -1.5898765e+000 -2.0495209e+000 -5.3576408e-001  3.0065220e-001  8.8877028e-002  3.3581630e-001 -2.9206391e-002 -2.6260115e-002 -9.8652375e-001  5.0477725e-002 -4.5518855e-001 -7.6869144e-001 -1.9806412e-002 -3.3076592e-001 -3.6744208e-001 -5.7241106e-001 -5.9849740e-001 -1.2190796e+000 -3.5451236e-001 -1.0240171e+000 -2.3084094e-001 -3.5672080e-001 -1.5845830e+000 -9.3427436e-001 -4.9739624e-001 -3.9678704e-001 -1.4862598e+000 -7.7854237e-001 -5.0601655e-001
 -7.5827542e-001 -2.0928878e-001 -1.2378306e+000 -4.9335837e-001 -7.9778930e-001 -2.2393094e-001 -1.0120218e+000 -7.1001405e-001 -5.3979992e-001 -6.9483184e-001 -1.1773523e-001 -5.9189734e-001 -9.3920239e-001 -6.7726577e-001 -9.4483656e-002  1.0656067e-001  1.0679106e+000  8.4926753e-002 -1.6277240e-001  4.0835537e-001  6.2798018e-002 -1.2277263e-001  4.5736376e-001 -3.1896363e-001  5.2384524e-001 -1.5021296e-001 -1.2654647e+000 -1.1922715e+000 -7.7616566e-001 -3.6573120e-001 -5.2463012e-001 -5.4573718e-001  2.7209746e-001  4.1371383e-001 -4.3233860e-001 -2.8306331e-001 -4.4299404e-001 -9.8774820e-001 -1.0763288e+000 -1.3456882e+000  2.4169830e-001  3.4562832e-001 -5.3440515e-002  4.7314166e-001  7.3173922e-001  2.7178046e-002  8.6797138e-001  4.6327042e-001  3.3592622e-001  2.2455627e-001  2.0825159e-001 -1.7531108e-001 -2.3569077e-001 -7.1895066e-001 -6.1725955e-001 -1.8113633e-001 -8.5243936e-001 -4.2303915e-001 -1.0152837e+000 -1.3364154e+000 -1.6035860e-002 -6.7015732e-001  4.0856876e-001  1.8499757e+000  7.2535220e-002  3.2788038e-001
 -3.6513234e-001  7.1839779e-002  8.3796958e-001 -6.8325066e-001 -3.6848221e-001 -1.9346287e-001  6.1050798e-003  6.2025505e-001  1.7145972e-001  1.7314686e-002  2.0358422e-001  6.0163570e-001  8.9067478e-002  8.3646018e-002 -2.2545489e-001 -1.4239117e-001  7.3103162e-001  6.3401699e-001  2.5208789e-002  3.3970032e-001 -2.5410398e-001  4.3007720e-001  3.7207459e-001  8.8196838e-003  3.7937314e-001 -2.4186104e-001  1.0451346e-001 -3.6152182e-001  8.2217214e-002 -5.6795668e-001  1.5979896e-002  1.6656665e-001  6.1418130e-002  5.0048666e-001  4.0645418e-001  3.3888290e-001  3.2858319e-001  4.5055870e-001 -3.5001070e-001 -1.2509661e-001 -3.2255772e-001  4.2914912e-001 -1.1587705e-001  1.7201649e-001 -3.4200975e-002  3.7363531e-001  6.5316474e-001 -5.6631394e-001 -5.4430043e-001  4.0664071e-001 -7.5949743e-002  3.8913202e-002 -8.0813873e-002 -1.9920735e-001  4.4877810e-001  2.9026410e-002 -2.7078017e-001 -3.7445439e-002  6.9735285e-001 -7.7690738e-001 -1.4466337e-001 -2.1985623e-001  7.9596842e-001 -1.5630281e-001 -1.4454411e-001  6.9253085e-002
 -7.2837103e-001 -3.7541783e-001 -8.3939260e-001  4.3285361e-002 -3.0477814e-001  1.2970454e-001  2.3393740e-001  3.7643957e-001  3.9493205e-001 -1.6067711e-001 -3.7150450e-002  1.3697487e+000 -4.2516201e-002  5.0906290e-001  5.0896640e-001  6.8734760e-001  2.3986196e-001  7.3537337e-001  1.8112938e-001  6.2676781e-001 -2.5364642e-001  7.1519072e-002  2.3694894e-001 -2.8457537e-001 -8.5643113e-003  5.1393973e-001  1.5035754e-001  3.2378324e-001  3.6092178e-001 -1.8736413e-002  1.8834202e-001 -4.1311658e-001 -5.5148822e-001 -2.6435673e-001  1.2082099e-001  4.7925830e-001 -4.1794523e-001  9.5949586e-002  2.2983826e-002 -1.3614800e-001  4.0674384e-001  1.8463170e-001  6.7887612e-002  5.7620312e-001  4.7263725e-001 -1.3913059e-001  1.0429609e+000  4.8243009e-002  2.0692994e-001  1.6928814e-001  9.2625915e-002  8.5616455e-002  3.2079352e-001  1.4763341e-002  6.1638144e-001 -1.1247429e-001  2.7983678e-001 -7.7493539e-002  3.2124486e-001 -4.7601964e-001  2.3704731e-001 -3.8813522e-002  5.8202585e-001  2.6718019e-001 -9.9265696e-002  3.5456213e-001
  1.0323574e+000  3.8793284e-002  7.3941075e-001 -1.8333573e+000  6.4760885e-001 -3.2238485e-001  1.4114617e+000  1.3485788e+000  3.6462424e-001  2.0469151e-001  6.1920620e-001 -4.3440021e-002 -9.7811596e-002  2.8885443e-002  8.7827132e-001  7.0090032e-001 -1.2726469e-001 -1.6786898e-001  9.2063128e-002  1.3201260e-001 -9.9291617e-001  4.5383147e-001 -4.8591436e-002  4.8591126e-001 -3.5377940e-003  8.9751401e-001  1.0394788e+000  1.3290999e+000  1.1341120e+000  3.0812042e-001  4.2627209e-001  6.7586866e-001  6.3067991e-001  1.1266853e+000  6.6924483e-001  5.8411182e-001  9.1668486e-001  8.1681900e-001  1.1603171e+000  1.0805620e+000  1.8663138e-002  3.5010332e-001  1.4640357e+000 -2.0827255e-001 -1.1330932e-001  5.4701039e-002  3.6349383e-001  3.1273148e-001 -4.2526120e-002  3.0116587e-001  7.1859036e-002  4.1063924e-001  4.7815029e-001  6.9646311e-001  6.3389015e-001  6.3111975e-001  7.8735874e-001  1.0374404e+000  1.3251999e+000  4.2619101e-001 -6.2510138e-003  1.0564079e+000 -1.4370528e+000  1.5245402e-001  6.5843816e-001 -1.1561657e-001
 -1.0594069e+000  1.5558682e-001 -3.0036348e-001  4.9376572e-001 -1.4115436e-001 -4.8864378e-001  3.4906254e-001  2.0734076e-001  3.7074924e-001 -1.5734576e-001 -4.2108598e-001 -3.8299871e-001  2.5294060e-001  1.8877061e-001  9.7412627e-001  8.3173210e-001 -1.0492956e-001  1.6542027e-002 -3.1203578e-001 -8.7232415e-001 -3.3822102e-001  3.1837606e-001 -1.2184952e+000  6.1165459e-001 -8.1413874e-001 -1.8562324e-002 -1.9070374e-001  5.1792675e-001  3.5535886e-001  4.5528152e-001  6.3180010e-002  2.3403040e-001 -5.2840387e-001 -6.9048049e-001  3.2074202e-001  6.1521490e-001  3.8270750e-001  3.4769110e-003  4.4802149e-001 -2.9295792e-001 -3.7468138e-001 -6.0446530e-001 -2.7673359e-001 -7.0508069e-001 -6.8304801e-001 -9.6486925e-001 -6.3366150e-001 -2.5506832e-001 -3.6860422e-001 -7.6029064e-001  2.2320585e-001  7.4518982e-001  9.0096044e-001  8.2427088e-002  1.2449633e-001  2.0647941e-002  1.4653191e-001 -3.5846405e-001 -3.0960378e-004  5.6476034e-002  6.1737752e-001 -7.6091769e-003  4.0654661e-001 -4.2520664e-001  4.5501406e-001 -2.9729996e-001
  3.0761649e-001  3.1688761e-001 -8.7843177e-002  9.2499615e-002  7.1518313e-001  3.8393972e-001  1.0790671e+000  1.0119511e+000  9.4122154e-003  1.9201812e-001 -9.8628396e-002 -9.7381850e-002  1.6466112e-002  9.0696523e-001  1.1698910e+000  7.5002934e-001 -1.0013890e+000 -7.9150199e-001 -8.1295425e-001 -2.6337111e-001 -1.8381420e-001 -1.0619138e-001 -1.1219368e+000  2.1656657e-001 -3.2661278e-001  9.0904298e-002  1.2971825e+000  1.0268459e+000  8.5679361e-001  4.7876683e-001  6.2068860e-001  7.9521546e-001 -1.0440070e+000 -1.0106057e+000  3.7812552e-001  6.7220988e-001  2.2300226e-001  5.9880613e-001  9.5428773e-001  1.2268045e+000 -5.5161755e-001 -8.5610406e-001  4.4851552e-001 -1.8754237e+000 -7.4384988e-001 -2.3535820e-002 -8.5117917e-001 -4.6753143e-001 -8.7940305e-001 -5.8136735e-001  5.4538547e-002  1.2629434e+000  8.8010042e-001  7.7237007e-001  3.8572865e-001 -3.5846863e-001  2.2924984e-001 -2.0276372e-002  6.6812401e-001  1.8604315e-001  6.3255735e-001 -3.2710149e-002 -1.2530162e-001 -2.0582848e+000  5.0027446e-001  5.1740054e-001
  4.5380675e-001  4.6040572e-001  2.5466494e-002  2.2934942e-001  8.8200571e-001 -3.9635865e-001  5.7575956e-001  2.8438470e-001  3.4569115e-001  1.2996240e-001 -1.6871620e-002  3.7111157e-001  4.1824674e-001  5.6643915e-001  2.3793939e-001  5.2764671e-001 -9.8995964e-002  8.4165304e-002 -3.5394039e-001 -1.8869034e-001  2.3492819e-001  3.0495628e-001 -3.0947978e-001 -8.3575307e-001 -3.1627389e-001 -5.2131552e-002  6.9076928e-001  1.9743553e-001 -3.0869199e-001  7.0597526e-001  8.8394259e-001 -1.0948392e-001 -8.5641387e-001 -8.8608790e-003  5.0922558e-002  1.0722167e+000  1.1142976e+000 -4.0716331e-001  5.3351207e-002  7.1994098e-001 -8.8552934e-002 -2.0388418e-001 -7.2448956e-001  2.0853913e-001 -4.5538074e-001 -1.1334848e+000 -5.9149916e-001  5.8171323e-001  4.1529152e-001 -4.3687959e-001  3.4983258e-001  1.4534952e+000  8.5196950e-001 -6.4856036e-002  9.2556196e-001  6.8949174e-001  4.2023835e-001  2.2011333e-001 -4.9550976e-002  3.2153277e-001  9.9966885e-001  3.0472262e-001 -1.7313816e-001 -8.1267301e-001  5.7395614e-001 -1.6776487e-001
 -8.9354968e-001 -8.2215037e-002  9.8179190e-001  9.0582636e-002  2.7704639e-001 -1.8386982e+000  6.0785883e-001  6.4800272e-001  3.4030908e-001  7.9190819e-001 -4.3022713e-001  2.5400921e-001 -1.3798990e-001 -4.3002319e-001  1.0821109e-001  2.2895901e-001 -2.7931271e-001 -5.0139205e-002 -8.9479173e-001 -7.4432939e-002 -7.8952719e-001 -7.9273811e-001  1.4224466e-001 -2.8879304e-001 -6.5909526e-002 -2.3566588e-001  7.4958180e-002  5.6016588e-001  5.7817147e-001  7.7551996e-001  1.5976559e-001 -2.2994442e-001 -9.1019535e-001 -4.7603650e-001 -4.1991979e-001  4.5223037e-003  8.0944234e-001 -2.0938514e-001  4.6911113e-002  2.8405067e-001 -5.1441882e-001 -3.6692980e-001 -2.4807804e-001 -2.4794794e-001 -6.9190507e-001  5.2921030e-001 -5.8780644e-001 -1.8894352e-001  1.1298856e-001 -1.2967824e-001 -2.4378084e-001  3.6833986e-001  2.8303253e-001  1.0853472e+000  1.0835918e+000 -9.6790305e-001  4.8470226e-001  1.0256966e+000  6.1850298e-001  8.1503342e-001 -1.1997072e-001  1.4662025e+000 -7.7317449e-003  5.1556377e-002  9.6059312e-001  5.5608608e-001
 -5.5958067e-001  1.2649601e-001 -1.1880750e-001  4.3395436e-001 -3.9436928e-001 -7.9528505e-001  6.9194833e-003 -6.8440207e-001 -4.3748638e-001  4.5952963e-001 -1.0681572e+000 -2.8439072e-001  2.1473683e-001 -2.4616233e-001  2.7800193e-001  3.3187284e-001 -1.3699537e+000 -1.8960307e+000 -8.2680006e-001 -9.8275891e-001 -6.8399167e-001  1.0328712e-001 -2.3439139e+000  1.0243893e+000 -5.1223238e-001  5.9928795e-001 -5.8316711e-001  5.3892795e-001 -1.9209856e-001  3.9888241e-001  3.8826730e-001 -1.0001631e-001 -1.0284965e+000 -8.3206136e-001 -2.2184342e-001  6.6634241e-001  5.7794186e-001  2.0299098e-001  8.7676206e-001 -2.1758297e-001  1.2107397e-001 -1.8894983e-001  1.5930874e+000 -1.1608025e+000 -2.9451003e-001 -6.7206497e-001 -1.0467326e+000  2.5957457e-001 -2.7931961e-001 -4.7550224e-001  5.1565856e-001  1.1421860e+000  1.4823457e+000  3.1198748e-001  2.5896675e+000 -3.7825056e-001  1.5465228e+000 -1.9929319e-002 -1.2033466e-001  1.0169570e+000  1.6154471e+000  1.0071233e-001 -9.3525613e-001 -2.8932721e-001  8.7571946e-002 -4.4196117e-001
 -3.6690624e-001  6.8912688e-001  1.0438418e+000  1.7670010e-001  5.4614878e-002  6.0855041e-001  9.2477891e-001 -3.6528234e-001  1.8778022e-002  6.7246269e-001 -3.2016782e-001  1.2932770e-001  6.4502789e-001  5.8273945e-001 -1.3377477e-001 -3.7527774e-001  6.0697374e-002 -4.8866146e-001 -9.2487741e-001 -1.2714590e+000 -1.6430354e-001 -4.3080245e-001 -8.3838179e-001  6.0756247e-001 -5.8914054e-001  5.0167653e-001  5.0575507e-001  1.2181331e+000  4.8400480e-001  2.3746395e-001  9.7368544e-001  5.8298647e-001 -2.2475286e-001 -6.4284989e-001  6.1495707e-001  9.6074806e-001  3.9433103e-002  7.1653399e-001  1.2559519e+000  4.8389826e-001  4.4313528e-001 -3.4515448e-002  7.1939107e-001 -2.4491726e-001 -3.0402650e-001 -4.7112500e-001 -8.6967098e-001  3.3296330e-001 -1.0069295e-001  3.2286051e-001 -1.1993104e-001  4.4800365e-001  8.4014330e-001  1.4662056e+000  1.6987254e+000  6.9538424e-002  1.6897917e+000  4.4185568e-001  1.6797531e-003  1.9002697e+000  9.2908162e-001  7.8737741e-001 -9.2917650e-002 -1.5653100e-001  9.7874312e-001 -6.2967968e-001
  4.8127357e-001  1.4343915e+000  2.4480248e-001 -2.9270334e-001  3.7939739e-001  8.1307381e-001 -8.5998329e-001 -3.6925486e-003  3.2823047e-001  6.6267711e-001  7.8221310e-001  1.1828927e+000  1.5252257e+000  1.5222112e+000 -8.5082081e-001 -5.4035082e-001  5.1980965e-001  1.3048838e+000  5.5966936e-001 -3.3407440e-002  2.1129210e-001  4.2441936e-001  8.3233923e-001 -9.8056944e-001 -2.0818750e-001  9.5356620e-002 -1.9150354e-001 -6.0384630e-001 -4.4192422e-001 -4.4745130e-001  5.4477820e-002  2.6638315e-001  2.1671292e-001  3.5974167e-001  5.0161451e-001  1.3742388e-001 -2.5236895e-001 -6.9804307e-001 -1.8428355e-001 -1.6879555e-001 -3.7589223e-001  5.2914364e-001 -1.2335666e+000  1.5515650e+000  1.4437060e-001 -4.9679123e-001  1.2177072e-001  8.1671201e-001  3.0345069e-001  4.4635342e-001 -3.7351961e-001 -5.8391089e-001  6.5677007e-001  6.5607429e-001  3.3425764e-001  9.2397823e-001  6.4394564e-001  2.8047381e-001 -1.1690522e-002 -3.6512490e-001  1.4549074e+000  1.4030416e-002  9.7509319e-001 -1.0689538e+000  2.9746978e-001 -1.2528576e+000
 -8.0379710e-001 -2.5176227e-001  7.3326065e-001  5.1213372e-001  4.2609385e-002  9.7731814e-001 -3.4449787e-002  8.3531843e-001  3.2700376e-001  7.3558868e-001  1.4325484e+000 -1.6923420e-001 -1.2778909e-001  3.0401106e-001 -6.5564412e-002 -9.9105517e-002  5.1179189e-001  8.3929865e-001  1.4640679e+000  1.3549008e+000  9.0405611e-001 -8.3697579e-002  1.5679721e+000  4.3159679e-001  1.2545357e+000  5.4411490e-003  2.5399190e-001  1.3460012e-001  5.6862347e-001  5.6511778e-001  6.7780346e-001  6.4959914e-001  2.1413224e+000  7.8171946e-001  8.6432697e-001  3.0148631e-001 -1.5851404e-002  5.5928793e-001  9.5303066e-002 -4.2477251e-001  1.8674215e-001  1.0843000e+000  5.2291034e-001  1.4507220e+000  8.9858659e-001  1.6639389e+000  1.3935233e+000  1.1686835e+000  1.2465889e+000  1.1354098e+000  3.0275022e-001 -2.4679015e-001 -4.2635028e-001  1.0232172e-001 -4.9242001e-001  1.2948840e+000  1.8642830e-001  7.1411858e-001  7.2373637e-001 -8.0885696e-001 -2.6784254e-001  4.7380648e-001  5.3625278e-001  1.0833951e+000  1.5019820e-001  4.7114746e-001
  1.1926863e+000  3.4910891e-001  2.1220396e-001 -3.4493418e-001  9.2343053e-001 -2.5143064e-001  2.8920427e-001  2.3543816e-001  4.0857164e-001  1.0515902e-001  4.2584351e-001  1.5956968e-002 -1.4090674e-001  2.5728988e-001  3.3409690e-002 -1.3919686e-001  3.0461877e-001  5.5125230e-001  7.7173425e-001  3.0521432e-001  3.2468132e-001  8.7750732e-001  6.1786300e-001  9.6509199e-001  4.3900160e-002  5.3999823e-001  2.7735600e-001  1.1206622e-001  6.2368165e-001 -7.3702234e-001 -5.8512838e-002 -1.6689127e-001  2.3100453e-002  5.5610586e-001  2.5317247e-001  5.7306116e-001 -3.5454504e-001 -1.2434591e-001 -1.9812999e-001 -2.3895046e-001  4.5161869e-001  3.5253208e-001  9.5394005e-001  3.8120209e-001  5.4572619e-001 -9.5565012e-001  3.7985106e-001  3.8772417e-001  5.6935679e-001  5.6761747e-001 -4.2618589e-001 -6.6820384e-001 -3.5666128e-001 -7.2719342e-001  4.4383495e-001  3.5040321e-001  2.8278195e-001 -6.1254122e-001  1.5099244e-001 -5.3513696e-001 -6.3559697e-001 -3.1905230e-001 -4.6623834e-002  5.1157571e-001  3.1442173e-001 -3.3866094e-001
 -4.0697622e-001 -4.3915797e-001  1.4443174e-002 -7.9924125e-002  3.3525765e-001 -1.5420062e+000  2.8148160e-001 -4.7322538e-001 -1.4431874e-002  2.8947621e-001 -1.3074065e+000  2.8802158e-001 -6.3613591e-001 -3.4774562e-001  2.9998172e-001 -2.2152192e-001 -3.0548021e-001 -1.6193669e+000 -1.6686200e+000 -7.0709151e-001 -4.9219451e-001 -8.2034758e-001 -9.9438838e-001  7.4022071e-001 -1.6315277e-001 -2.4892016e-001 -2.3789211e-002  2.3562054e-001  3.8524015e-001 -2.1814860e-001  2.0573910e-001  5.1412197e-001 -3.5921947e-001 -9.8092497e-002  6.5221275e-001  1.1506241e+000 -3.0691020e-001 -3.4999634e-002 -5.7235511e-001 -2.3412877e-002 -1.0902603e-001  1.6371007e-001  1.6813072e+000 -1.0601071e+000 -6.1703048e-002 -5.7837894e-001 -6.6456666e-001 -1.3982943e+000 -3.9228759e-001 -5.7726542e-002 -5.8190751e-001  1.0908851e-001 -9.5841861e-001  2.4297344e-001  4.2706354e-002 -9.6869792e-001  7.0980019e-001 -4.3842448e-002 -1.0015313e-001 -6.8222835e-002 -1.7788355e+000  3.4244570e-001  1.1403533e+000  7.2647065e-001 -1.2668034e+000  7.8199648e-001
 -3.1000142e-001 -8.8599028e-001  7.7964522e-001  6.7732317e-001 -3.0708914e-001 -3.8248503e-001 -8.2736873e-001 -2.3519542e-001 -1.1923916e-001  2.9881029e-001 -7.7699519e-001  1.7896251e-001  3.8807531e-002 -3.5849249e-001  3.4466066e-001 -3.4652033e-001 -4.7674009e-001 -8.0590633e-001 -1.6492503e+000 -1.2258883e+000 -1.1274074e+000 -7.2780525e-002 -1.1136944e+000  1.8611967e-001 -3.2025120e-001  1.6081736e-001 -3.8690778e-001  5.5669424e-001  4.0537936e-001 -9.5031422e-001  1.6340074e-001 -2.2920908e-001 -1.4708637e+000 -1.4999733e+000 -3.6629090e-001  3.0160832e-001 -7.4966840e-001  1.3799422e-001 -4.3412792e-002  4.5372537e-001 -1.3495043e-001 -7.5346602e-001  5.6593783e-001 -1.1073004e+000 -6.2527693e-001 -1.5604223e+000 -1.5071080e+000 -9.1253114e-001 -1.2292558e+000 -3.7314710e-001 -7.2229388e-001 -3.3117117e-001 -7.5419117e-001 -3.4214776e-001 -1.0205849e+000 -1.0968283e+000 -1.1302770e-001 -6.9338746e-001 -1.9844553e-001 -3.4091733e-001 -1.1915759e+000 -1.4841238e-001 -2.1492910e-001 -8.7725426e-001 -1.1827985e+000 -1.3671301e+000
 -9.5221227e-001 -4.1153568e-001 -1.4356024e-001  1.8174274e+000 -1.8521576e-001  5.5092834e-001  1.9560360e-001  1.2671649e-001  7.5964301e-002  5.7831062e-001 -1.9895255e-001 -2.2925841e-001 -6.5119353e-002  1.8972536e-001  1.0786900e+000  1.7330252e-001 -5.4830212e-001 -8.5417121e-001 -5.7447526e-001 -3.9737255e-001 -2.6981915e-001 -7.3980512e-001 -1.0002870e+000  3.0566011e-001  3.5691881e-002  3.1170610e-003  1.2785372e+000  1.6692666e+000  1.2345511e+000  7.3510357e-001  1.4702467e+000  8.5169106e-001 -5.1810973e-002 -1.1965664e+000  7.6169968e-002  5.8024873e-001  3.8252475e-001  1.7684614e+000  1.4010895e+000  1.4995767e+000 -7.7623350e-002 -5.5661007e-001  3.6032907e-001 -1.3859388e+000 -4.5668098e-001 -9.2487410e-001 -1.5179877e+000 -1.3819337e+000 -1.4349281e+000 -9.3631319e-001  3.0425122e-001  8.6239651e-001  5.4682555e-001  5.0928454e-001  2.1508611e-001 -3.8106345e-001  1.4880436e-001  3.1915972e-002 -3.2348148e-001  2.7717876e-001  7.0361201e-001  1.5240271e-002 -7.3616877e-001  1.9424701e-001 -7.1598405e-001  5.9741279e-001
  7.6870956e-001  9.5366140e-003 -8.6353089e-001  4.7219282e-001 -3.0449844e-002  1.6979521e+000 -3.2849784e-003  1.2718938e-001  4.3298947e-001 -3.5476054e-001 -1.9368252e-001  4.8942214e-001  1.0781455e-001  4.3095167e-001  1.9933339e-001  3.0947078e-003  2.4975362e-001  8.3668897e-001  5.3630415e-001 -3.2384694e-001 -5.2911206e-001  3.5044708e-001  5.5714358e-001  1.1884758e-001 -1.4719076e-001  1.2996132e-001  3.3421910e-001  3.4294373e-001  6.5395609e-001  3.2620562e-002  4.4222349e-002  2.5937866e-001  1.7989571e-001  2.5454646e-001 -4.4303398e-002 -6.3859632e-001 -2.1297703e-001  8.2997952e-001  5.1681863e-001  8.1852334e-001 -2.2912601e-001 -4.1431125e-001 -7.7067975e-002  1.7979548e-001  5.2910156e-002 -1.2410817e+000 -8.6157739e-001 -7.2869732e-001 -3.6473321e-001 -3.0819232e-001  4.3337505e-002 -1.9740246e-001  6.0654539e-002 -1.7872967e-001 -6.8857524e-001 -1.8259024e-001 -6.4374350e-001 -7.0900486e-001 -3.3201249e-002  1.9520545e-001  1.3759178e+000  1.4687305e-002 -2.7101236e-001  2.3895462e-001  4.2337307e-001  1.8995225e-001
 -7.5968970e-001 -4.6117127e-001 -1.3484415e+000  2.8545886e-001  1.7025623e-003  6.3372588e-001  1.2122104e-001  1.6450916e-001  3.1577263e-001 -3.9687659e-001 -5.2331977e-001 -5.1855580e-001 -1.5951095e-001 -1.6831255e-002  8.5630959e-002  1.2402135e-001  4.3226448e-001  3.8833280e-002  1.6804166e-002  3.4134902e-001  5.6237954e-001  1.5810517e-002  4.3826918e-002 -4.6342826e-001  2.2442950e-001 -7.2858041e-001  3.6471670e-001  1.6287157e-001  4.7282279e-001  3.5066600e-002 -3.2296896e-001  2.1897402e-001 -9.1004523e-001 -7.2961131e-001 -2.3652253e-001 -6.8756813e-001 -8.5321970e-001  1.0113016e+000  4.1348215e-001  8.7613329e-002 -5.1000567e-001 -4.8496100e-001 -3.9221282e-001 -5.3178975e-001  2.9665421e-001 -5.0326171e-001 -6.6622376e-001  2.0127963e-001 -2.0246682e-001 -2.2880709e-001 -2.9968788e-002  5.2708884e-002  1.0440161e-001  2.1606792e-001 -5.9428878e-001 -6.8987948e-001 -7.8354869e-002 -9.7534858e-002 -2.3628240e-001  3.1353758e-001 -4.1575494e-002 -5.0208583e-001 -7.1613055e-001  8.4796913e-001 -9.5507418e-001  9.6326665e-001
 -1.5282343e+000 -5.4362273e-001  1.3736226e-001 -2.7770928e-001  3.0337311e-001  2.6332934e-001  2.8513523e-001 -2.9811889e-001  1.2539404e-001 -3.3679879e-001 -5.5227693e-001 -2.0344934e-001 -9.5329295e-002  1.3486865e-001 -5.9012480e-001 -4.6167570e-001 -7.4263048e-001  2.7815243e-001  6.4930202e-001  3.8869335e-001  3.0254862e-001  1.0389878e+000 -2.0265933e-001 -7.3931052e-002 -4.1781685e-001 -2.6034861e-002  2.1134457e-001  3.5062214e-001  7.1037573e-001 -3.0050255e-001 -6.3885128e-001 -7.9708554e-002 -1.3561268e-001 -5.4719490e-001 -5.6408525e-001 -1.3343716e+000 -1.8709487e-001  9.5581073e-001  9.9675400e-001  1.9977772e-001 -9.0555610e-002 -6.3448464e-001 -9.8074928e-001 -2.8654365e-001 -2.3948020e-002 -7.4584434e-002 -7.6705889e-001  6.2286425e-001  4.3331063e-002 -2.2571692e-001 -1.0260033e-001 -3.2531699e-001 -1.5507240e-001 -4.6695203e-001 -1.6346172e-001 -7.6672375e-001 -2.2975714e-001 -1.9729394e-001 -4.0501648e-001  5.3223226e-001  5.7885918e-002 -2.5500202e-001 -7.4150532e-001 -2.4837743e-001 -8.4280228e-001 -7.8275862e-001
 -1.1590326e+000  4.7858878e-001  2.5416682e-001 -3.9451529e-001  6.6654496e-001  1.2291772e+000  1.2297542e-001 -1.5069758e-002 -1.8895973e-001 -4.7032384e-002 -7.6580649e-002 -3.4051931e-001  2.2984727e-001  6.5005136e-001  5.7491220e-001  9.0861835e-002 -5.9324203e-001 -4.6754224e-001 -6.1163657e-001 -2.4610617e-001 -1.8223650e-001 -2.6618167e-001 -1.1814366e+000 -8.4539267e-001 -5.2850614e-001  1.7982772e-001  1.0734258e+000  1.0474974e+000  7.8153995e-001 -2.7435591e-001  4.2905071e-001  3.2450842e-001 -1.9280016e-001 -7.6707789e-001 -5.2440712e-001 -6.6080896e-001 -2.1409389e-001  1.1675294e+000  1.1185072e+000  6.0546886e-001 -6.5583213e-001 -1.1960261e+000 -8.4366314e-001 -1.2474338e+000 -3.9580492e-002 -7.2051717e-001 -1.6365829e+000 -5.8793459e-001 -2.3040713e-001 -1.5205874e+000 -3.7491751e-001  5.8127296e-001  8.7476378e-001  2.9294922e-001  1.3373144e+000 -6.8942410e-001 -2.6256337e-001 -1.4283938e-001 -6.5943736e-001  5.4517319e-001  9.4794944e-001  1.5073929e-001 -7.2500757e-001 -4.1218550e-003 -2.9256707e-001 -2.7101126e-001
  9.1453341e-001  5.5705277e-001  3.3264493e-001 -5.2383888e-001  1.2686439e+000  9.0465605e-001  1.0679592e+000  1.7810871e-001  2.0475814e-001  3.8369327e-001  3.1121973e-001  1.7865788e-001  3.6521000e-001  5.3140863e-001  3.0715979e-001 -1.4486259e-001  7.1082966e-001  2.4960704e-001 -2.0625336e-001  3.2801727e-001  5.7480232e-001  1.2150740e-001  2.4936560e-001 -8.1183884e-002 -4.6763026e-001 -4.9533945e-002  1.9308190e+000  1.8435105e+000  1.8891281e+000  4.3692496e-002  5.7625161e-001  5.2567816e-001 -3.6478542e-001 -5.1314115e-001 -6.6044868e-001 -2.5127743e-001 -7.5891058e-002  1.5316956e+000  1.7474589e+000  1.6794355e+000 -2.9940147e-001 -8.3885466e-001 -6.2986099e-001 -3.1953016e-001  1.3073246e-001 -1.4062667e-001 -6.9933717e-001 -3.3891162e-001 -4.2818605e-002 -6.7403295e-001  4.0347300e-002  1.9563747e-001  6.5146220e-001 -4.4270757e-002  7.7697149e-001 -8.1663193e-001 -4.9337112e-001 -2.0855498e-001 -1.5631230e-001  1.2564944e+000  3.4395077e-001  4.6606885e-001 -1.1876640e+000  6.9161385e-001 -1.7787378e-001  1.0132363e+000
 -6.4596991e-001  5.2443770e-001  1.3087196e+000 -4.9655237e-001  4.3490478e-001  8.4335027e-001  6.1117864e-001 -9.9720204e-002 -3.8633312e-001 -1.5870280e-001 -3.9415495e-001 -3.5604113e-001 -3.4465018e-001  3.3047500e-001 -3.4502499e-001 -5.5222813e-001 -9.5875576e-001  5.8469521e-001  5.3587539e-001  6.5251039e-001  3.7263263e-001 -2.3649235e-001  1.6162614e-001 -6.9222868e-001 -2.2827458e-001 -5.0245994e-001  9.6993808e-001  8.6216294e-001  9.9049118e-001  2.5357647e-001  6.7602112e-002 -2.9377569e-002  1.4941148e-001 -7.8800801e-001 -9.1922770e-001 -6.8539886e-001 -8.9415423e-001  9.2905688e-001  1.0111860e+000  4.2447869e-001 -5.5832164e-001 -7.6039055e-001 -6.9300545e-001 -4.6024770e-001 -7.7646280e-002  8.6372329e-001 -5.4801056e-001  2.5111897e-002  2.4769199e-001 -4.1091496e-001 -2.8833319e-001 -9.3141275e-001 -2.2980352e-002 -5.5649114e-001  2.1366105e-001 -3.2841403e-001 -4.7507431e-001 -3.9888556e-001 -6.4042054e-001 -5.8250599e-002 -1.2166553e+000 -6.5855906e-002 -5.1790930e-001 -3.4347489e-001 -1.9757874e-001 -1.7586575e-001
 -8.8708047e-001  3.3393662e-001 -1.5526487e-002 -6.0785138e-001  2.3264753e-001  2.7007052e-001  2.4278565e-001  5.1614816e-001 -1.0648899e-001  1.3505916e-003  6.0476739e-001  3.3007871e-001  4.8996683e-002 -1.3920048e-001 -2.9280161e-001 -7.5040752e-002 -4.9578755e-001  4.7125901e-001  8.7987767e-001  4.7198753e-001  5.7288971e-001  5.3285270e-001  3.7984549e-001 -2.7579825e-001  4.9347051e-002 -2.6289406e-001 -3.0723035e-001 -6.3232684e-001  2.1720268e-001 -2.2896139e-001 -6.6448640e-001 -1.1866425e-001  1.2173480e-001 -1.2663771e-001 -2.4040754e-001 -6.1166445e-001 -8.9215358e-001  1.7045791e-001  3.0010009e-003 -3.4206490e-001  1.6894737e-001 -2.3271200e-001 -3.8947451e-001  9.1714107e-002  3.1578968e-001  1.0336187e+000 -5.4977159e-001  2.8685656e-001  4.7973177e-001  5.0464498e-001 -5.1352904e-001 -1.0520858e+000  4.1779719e-001 -7.9239662e-001  2.3682055e-001 -6.9106621e-002  1.1646448e-001 -5.2081397e-001 -1.9235712e-001 -9.9617547e-002  1.4026297e-001 -1.7516119e-001 -1.7561071e+000 -8.1625218e-001  3.3730182e-003 -2.9305171e-001
  6.2450693e-001  3.7061530e-001 -6.3134383e-002  1.8285828e-001  4.0630707e-001  7.9240018e-002  8.6732880e-001  2.2248671e-001  5.5768469e-001  2.6111403e-001  4.0792228e-001  6.6837229e-003  8.4078722e-002 -1.3753643e-001 -3.8273033e-001 -1.6388537e-001 -4.9867009e-001  6.8754557e-001  9.1897625e-001  2.5951179e-001  7.0297631e-001  3.3007120e-001  4.5584205e-001  1.7539237e-002 -6.0021769e-002 -3.0019183e-001  1.9276763e-001 -2.2061008e-001 -4.8548304e-002 -4.4665817e-002 -2.2833464e-001  3.5665910e-001  8.0084008e-001  8.1188514e-001  4.2015926e-001 -1.1480424e-001 -5.6952237e-001  1.2415115e-001  5.0575877e-002  3.0601837e-001  2.4511398e-001 -1.6033960e-001  1.9084230e-001 -8.4108083e-002  6.1433784e-002  1.9443770e+000  3.2637529e-001  4.3226038e-001  1.0822899e+000  6.5937751e-002 -2.4886726e-002 -3.6792162e-002  1.3498200e-001  3.2181591e-001  3.9629886e-001  4.2183437e-001  4.4422442e-001  7.2280888e-001  5.3799826e-001  9.1430831e-001  5.2980175e-001  7.1557211e-001 -5.0606731e-001  1.0351501e+000  1.1551121e+000  8.3621779e-001
  1.0965926e-001  5.1142120e-001  1.1727541e+000 -9.0940313e-001  8.5787281e-001 -3.8924134e-001  4.6315753e-001  1.2685742e+000  3.2956109e-001  1.0363189e+000  7.6169182e-001  6.8749307e-001  5.2127356e-001  5.7333856e-002 -5.8254017e-001 -3.7473714e-001 -1.2957145e-001  4.9475889e-001  9.5649825e-001  5.3245555e-001  1.3970373e-001  4.8767393e-001  1.1808980e+000  6.8636574e-001  4.4743239e-001 -2.7059594e-001  1.3545022e-001 -6.3944919e-001 -4.2071159e-001  2.7274218e-001  9.8462191e-002  3.6039280e-001  9.1882734e-001  5.9177392e-001  7.7184524e-001  2.2430631e-001  1.5295040e-002 -1.5648427e-002 -2.3689035e-001  2.4330427e-001  4.3285878e-001  3.3094248e-001  1.2731221e+000  1.5954160e+000  6.1200066e-001  6.9252907e-001  6.7468503e-001  4.7681048e-001  8.8119827e-001  8.8781451e-002  1.3959769e-001 -7.5902532e-001 -6.2249270e-001 -1.8636236e-001 -7.5186613e-001  2.3550822e-001  5.0452766e-001  4.8295949e-001  7.4207508e-001  5.1898114e-001 -1.5166664e+000  1.0261082e+000 -4.4638589e-001  6.2769151e-001  3.6185828e-001 -1.9210181e-001
 -1.7426028e-001 -5.2885653e-002  1.0989491e+000 -3.7940017e-001  3.2608801e-001  9.5237436e-001  8.1032298e-001  5.8270127e-001  5.9654469e-001  5.1006216e-001  9.5467072e-001 -1.8065749e-002 -9.2113075e-003  2.1199808e-002  5.4371768e-002  5.1403629e-001  8.0029039e-002  5.0894036e-001  1.6607998e-001 -1.5117627e-001  1.0973833e-001  1.0253326e-001  5.6093590e-001 -2.0206805e-001  3.4110765e-001  4.3778030e-001  9.7808066e-001  4.0527483e-001  6.3851434e-001  6.4314013e-001  7.1952514e-001  5.8049994e-001  4.6305672e-001  1.1381352e+000  6.0140184e-001  5.5411767e-001  1.9187875e-001  1.0423827e+000  1.3924557e+000  1.0802934e+000 -3.1451032e-001  3.0600426e-001 -1.6973181e-001  8.8734793e-001  1.0869826e-001  8.6845145e-001  8.4433905e-001  1.3470341e+000  9.5488618e-001  1.8485109e-002  4.2959419e-001  2.9632416e-001  5.1442548e-001  1.6898461e-001 -5.0356018e-001  1.0410451e+000  4.4377670e-001  7.9286487e-001  7.4083912e-001  2.5637358e-001  5.4538166e-001  5.9043879e-001 -1.4667543e-001  2.2655404e-002  7.0443836e-001  3.3316453e-001
 -1.2105289e-001  7.3585696e-001 -1.2063474e-001 -4.4749374e-001  6.5466828e-001  1.9048690e+000  1.1028696e+000  4.5059045e-001 -5.7036690e-003  2.0678272e-001  1.2920647e+000  5.1783110e-001  1.6305587e-001  4.2052505e-001  1.1222728e+000  4.2194723e-001 -5.3982990e-001  1.6128506e-001  2.9554798e-001  3.5847860e-001  2.0608672e-001  6.1949916e-001  8.1028261e-001  3.5557809e-001  1.7412306e-001  2.3988014e-001  9.0936090e-001  1.0032711e+000  9.4438175e-001  2.3606013e-001  7.6767498e-001  5.6393237e-001  7.7257002e-001  6.0802463e-001  4.8911668e-001  3.0354452e-001  8.9816649e-001  1.3253742e+000  1.1864306e+000  1.2612179e+000 -6.1609904e-002 -1.4657319e-002 -1.9656065e-001  8.6831933e-001  4.9554048e-001  1.8758484e-001  6.0492951e-001  2.6391907e-001  2.6403674e-001  9.1281150e-002  3.9373797e-001  6.5981535e-001  4.2962799e-001 -3.5987540e-001 -3.1035911e-001  1.3626954e+000  1.6753552e-001  7.4463901e-002  6.8956357e-001  9.4396346e-001  1.5781663e+000  1.2192915e+000 -1.5732141e+000 -2.7589616e-001  1.2263729e+000 -9.2686953e-002
 -5.5067032e-001  5.7696872e-001 -1.3808005e-002  5.6618110e-001  8.0119023e-001  7.0643123e-001  9.5241085e-001  4.9555764e-001  5.1607518e-001  4.3207563e-001  8.1808999e-001  3.0346306e-001 -4.0616674e-002 -3.2580925e-001  5.5509568e-003 -1.8593353e-001 -3.4668268e-001  6.8994749e-001  7.3001688e-001  3.4294197e-001  6.5981894e-001  6.5380592e-001  1.3035331e+000  1.0723294e+000  4.6174567e-001  8.0059287e-001  1.2194815e+000  8.5976619e-001  7.4277775e-001  4.2366004e-001  9.4060172e-001  3.9644299e-001  1.6315081e+000  8.8336274e-001  5.6604622e-001  2.4154725e-001  2.8263219e-001  5.1293659e-001  5.6095474e-001  1.6910152e+000  2.7060152e-001  5.0138920e-002  3.1993730e-002  3.7307161e-001  2.5347941e-001  9.6592509e-001  9.1748263e-001  6.7610651e-001  4.2769612e-001  3.8718355e-001  2.2421713e-001 -1.8124634e-001 -1.3843694e-001  4.5926189e-001 -5.1135134e-001  6.0398665e-001  4.6290825e-001  4.3549029e-001  9.3938803e-001  8.9046636e-001  1.1620843e+000  1.1724129e+000  5.0963449e-002  1.5471612e-001  9.2435832e-001  8.3730795e-001
  1.6730974e+000 -8.6293861e-001 -1.1062340e+000  5.6409438e-001 -4.5048699e-001 -8.4010485e-001 -7.4868508e-001  7.5061929e-001  2.7914877e-001 -2.8269213e-001 -5.8229311e-002  2.4693514e-001  4.2630313e-002 -2.4414540e-001  5.4909270e-001  1.1107679e+000  1.7791832e+000 -9.5834136e-001 -7.5382786e-001 -4.8463314e-001 -2.6313112e-001  4.0886419e-001  6.5773151e-002  1.3275133e+000  5.4902823e-001  1.2363816e+000  1.4926480e-001  7.1471732e-001 -4.8302079e-002  7.5573058e-001  4.5267313e-001 -1.8265558e-001  5.0930324e-001  3.9747946e-001 -3.7041743e-002  3.4967929e-001  1.5159590e+000 -2.6315427e-001 -5.5483271e-002  1.7129647e-001  2.0068590e+000  8.8677926e-001  1.2598417e+000  8.7549799e-001  9.2277397e-001 -2.0630550e-001  4.0037064e-001 -1.1959311e+000 -2.7035859e+000  7.9052937e-002  6.2107906e-001  1.1834997e+000 -3.2842113e-002  2.0000659e-002  4.9913378e-001  2.8962287e-001 -3.4322477e-001 -3.6493950e-001  4.3326205e-001  8.2457319e-001  2.0466794e-001 -4.3046646e-001 -2.0945101e-001  4.7752450e-001 -7.0034023e-001  3.4140821e-001
  5.3043235e-001 -2.9413922e-001 -4.4385519e-001 -1.5941987e-001 -2.7905626e-001 -2.4766576e+000 -7.8343019e-001 -2.9274492e-001  2.6251420e-001 -3.3187259e-001 -9.5107716e-001  5.0490393e-001 -3.7214912e-001 -1.4596824e-002 -5.6023677e-003  6.1868967e-002  7.0297011e-001  3.7106846e-001 -8.2136684e-001 -3.8105671e-001  6.7812116e-002 -6.7127019e-001 -6.8856608e-001 -1.1643652e+000 -3.5272926e-002 -1.2137680e-001 -1.2657896e+000 -8.3436782e-001 -1.5716639e+000  8.9448556e-002 -9.9279006e-001 -7.6373369e-001 -8.7861754e-001 -2.5264892e-001 -3.0319175e-001 -4.7906564e-001  8.1034124e-001 -1.4627665e+000 -1.3901201e+000 -1.2634892e+000 -4.5496291e-001  1.1134337e-001 -7.3055612e-001  3.5796441e-001 -7.0323587e-002 -7.2970531e-001 -3.1234089e-001 -9.0385586e-001 -2.9181242e-002  8.6046508e-002  6.6603223e-001  7.1846705e-001  3.8521139e-001  2.2079944e-001  8.2900210e-002  2.4925156e-003  8.8983552e-002  8.7491779e-002 -2.2959593e-001 -9.6974507e-002 -2.6601235e-001  3.8563519e-002  1.2481380e+000  1.8070136e+000  1.8586430e-001  6.9479301e-001
  2.4014780e+000  4.9918027e-002  9.8843904e-001  5.6596469e-001  1.3877086e-001  1.8722747e-001 -3.3339576e-001  2.2557204e-001 -2.6747692e-001  2.9913468e-001  7.8671856e-001 -9.1034408e-001  5.6545488e-002 -9.5329855e-001 -1.4174224e-001  4.7912959e-001  1.1056618e+000  1.1907248e+000  1.3448973e+000  1.0987816e+000  1.3521185e+000  5.0565140e-001  1.8762349e+000  8.0269051e-001  3.9601493e-001  5.2777015e-001  2.0616227e-001  1.4174356e-001  2.7875834e-002 -3.7843516e-001 -1.3275818e-001  2.4311180e-001  1.1944718e+000  1.1549211e+000  4.1623535e-001  2.5490854e-001  9.9056382e-002  1.1433366e-001  1.8397081e-001  2.5713526e-001  4.1713426e-001  5.0827490e-001 -7.4063204e-002  1.2750248e+000 -1.8473157e-001  6.6448716e-001  6.0945680e-001 -4.4142037e-002  8.1825929e-001 -9.6142317e-002  4.4426398e-001  1.6131416e-002 -2.3747457e-002 -2.5404033e-001 -9.6630307e-001  4.4303163e-001 -2.6450467e-001  2.8912340e-001  5.0588305e-002  2.9947850e-001  1.1157371e+000  4.4215402e-001  2.1369475e+000 -3.5218189e-001  8.7878931e-001  9.2914934e-001
  1.0409721e+000  4.3645649e-001 -3.1212891e-001  6.8081299e-001 -1.8332105e-001  1.0441523e+000 -1.8377672e-002  8.2416650e-001  4.7124558e-001  3.2767254e-001  1.5379830e+000 -5.3663297e-003  4.1154168e-001  1.4264837e-001 -2.9695393e-001 -4.2574491e-002  1.2716670e+000  7.3220608e-001  1.0294737e+000  8.6983084e-001  4.0140576e-001  9.0357736e-001  2.0510218e+000  4.2708000e-001  9.5869842e-001  5.8527886e-001 -4.8501485e-001 -5.5068120e-001  1.2265455e-001  6.2927112e-001 -1.9899319e-002  9.2808407e-001  2.4950045e+000  1.6484173e+000  5.8035396e-001 -4.4551012e-001  6.8304788e-001  1.3303824e-002 -1.7953314e-001 -2.6373835e-001  1.7666254e-001  9.4980323e-001  1.9838590e-001  1.9498500e+000  4.9082297e-001  1.9944158e-001  8.6336747e-001  5.0856269e-001  1.0516202e+000  6.6915258e-001  8.1386669e-001 -2.4848220e-001  3.7341155e-001 -3.1502109e-001 -8.3491377e-001  1.7546610e+000 -2.4602037e-001  2.5750143e-001  4.3163255e-001  1.1287431e-001  1.7314434e+000  1.6272625e-002  4.8742945e-001  5.4179046e-002  4.1769378e-001 -1.1999090e+000
 -9.5224338e-001 -3.7207573e-001  1.1181404e-001  6.5688156e-001 -2.4290189e-001  7.9817969e-001 -6.6911914e-001  1.2881788e-001 -5.0494025e-001  2.8772148e-001  1.0044374e+000 -2.4523192e-001  2.8626110e-001  3.9216683e-001 -2.4658804e-001 -7.2575487e-001  7.8766366e-001  1.3273528e+000  3.3175146e-001  1.0228047e+000  3.4081015e-001 -2.5802898e-001  6.6965292e-001 -7.5215816e-001  6.1017271e-001 -5.3986454e-001 -1.5348198e+000 -1.7364811e+000 -1.1037717e+000 -2.7275130e-001 -2.0230197e-001 -5.3119751e-002 -3.3285418e-001  3.9542868e-001 -8.2520092e-002 -6.9130210e-002  1.4062473e-001 -1.0569160e+000 -1.9424461e+000 -1.7041715e+000 -3.1635825e-001  9.7683650e-002 -1.0054274e+000 -1.5292212e-002  5.1659544e-002 -2.1421617e-001  6.3549228e-001  5.3448561e-001  9.0481044e-001 -6.0111260e-002 -5.7305117e-001 -8.4168123e-001  1.8738812e-001 -8.3558187e-002  1.1524209e-002  6.4029130e-001 -1.0036534e-001  1.7385816e-001 -1.5973514e-001 -6.0915939e-001 -9.2098236e-002 -4.0103627e-001  1.0184838e+000  1.2705700e-002  1.2911765e-001  4.2810975e-001
  4.2226434e-001  5.3465910e-002 -4.6485844e-001 -9.1779272e-001 -2.4755683e-001  4.1744862e-002 -4.4802514e-001 -3.8077769e-001  7.3848909e-002  2.3588250e-003 -2.1793086e-001 -9.4138683e-002  5.0577076e-001  4.5952727e-001 -7.6414550e-001 -6.0935052e-001 -6.1703907e-001  8.1155503e-002  6.3003750e-002  3.8370826e-001 -1.3737452e-001 -5.1490743e-001 -7.6350012e-001 -2.9915775e-001  1.2522402e-001  2.6361650e-001 -1.4346369e+000 -1.4489281e+000 -1.4742863e+000 -4.5955949e-001 -5.8019304e-001 -4.3407285e-001 -1.0241234e+000 -2.5164861e-001  3.8524160e-001 -2.9140170e-001  2.8666862e-001 -1.0563069e+000 -1.4585482e+000 -4.8184091e-001 -2.0498214e-001  5.1649631e-002  4.7965772e-002 -7.1661879e-001 -5.4720293e-001 -4.1124104e-001  9.3431817e-001  4.8117080e-001 -2.7692576e-002  1.8053544e-001 -1.4668824e-001  1.4463469e-002 -5.0964758e-002  8.1754641e-001  7.6331954e-001  9.5560761e-002  7.4938685e-001  6.6099126e-001  4.1046821e-001 -4.7679200e-001 -8.7608906e-002 -2.2145759e-002  2.8302840e-001  1.4207841e+000  1.2966220e+000 -2.2924785e-001
 -1.3700835e+000  9.3755739e-001 -1.6071010e+000  5.7095572e-001 -2.5039457e-001  7.9632723e-001 -1.1900951e+000 -1.0621022e+000  2.1398697e-001 -2.2390599e-001 -6.7235451e-001  4.5247268e-001  6.9415998e-001  9.2600863e-001 -3.0941456e-001 -1.9149478e-001 -1.0470283e+000 -5.0080161e-001 -2.4975265e-001  2.8790944e-001 -3.5128001e-001 -4.9083247e-004 -1.2841988e+000 -8.5562256e-001 -6.3710415e-001 -2.2551601e-001 -9.0502440e-001 -1.8932248e+000 -2.0312431e+000 -9.8185436e-001  3.3786537e-001 -5.2975308e-001 -1.8617245e+000 -1.7240560e-001 -5.4915394e-001 -3.6769585e-002 -3.5054002e-001 -1.8901510e+000 -1.8284954e+000 -1.0071517e+000 -4.4683931e-001 -7.8859097e-001 -5.3987630e-001 -1.1788674e+000 -5.9931066e-001 -2.2296042e-001 -5.8623386e-002  5.3596983e-001  1.6079070e-002 -3.4870894e-001 -4.7828477e-001  1.6085806e-004  1.1061661e+000  2.3474383e-001  1.6875078e+000 -3.0967775e-001  5.2311433e-001  3.8844307e-001 -3.2671203e-001 -3.9811007e-001  8.5217612e-002  8.2156761e-002  8.9287161e-001 -9.6374426e-001  8.3759424e-001  3.5107461e-002
 -1.7123162e+000  9.5625601e-001 -8.1070771e-001 -7.4205392e-001 -2.2262374e-002  1.2512942e+000 -2.0629568e-001 -2.9894744e-001  1.0191333e-001  6.7019411e-001  4.6415187e-001  8.9471155e-001  6.6546553e-001  1.2504904e+000  1.5840493e-001  2.9733397e-001  1.0296933e+000  1.1542394e+000  2.4303307e-001  5.1694721e-001  1.0636990e-001 -2.8805687e-001 -9.2997826e-001 -1.6977857e+000 -1.4111847e-001 -5.5479729e-002  5.3145048e-002  1.6516234e-002 -1.0116798e+000 -4.1017393e-001  1.0713908e+000  8.2033660e-001 -7.7674654e-001 -1.0563728e+000  2.3073828e-001  3.6361521e-001 -4.7560297e-001 -6.8466030e-001  2.1053839e-001 -1.2472757e-001 -2.3461569e-001 -4.5153326e-001 -1.6314953e+000 -7.9467675e-001 -3.8880185e-001 -5.5551144e-001  5.5887819e-001 -2.5538278e-001  7.9665399e-002 -1.1124315e-001 -4.5809902e-001 -1.1795250e-001  8.3318330e-001  3.1262218e-001  8.8028127e-001 -7.5675137e-002  1.9292803e-001  2.9759286e-001 -1.6005391e-002  2.7639850e-001  1.3195823e+000  6.4547293e-001  3.3280987e-001  8.3797316e-001  9.8425742e-001 -1.1618927e-001
 -5.4416440e-001  9.8489644e-001  1.6956272e-001 -7.0452767e-001  5.0937312e-001  4.1062044e-001  5.5393067e-001  4.4536365e-001 -1.2441493e-001  9.1948199e-001  6.2924769e-001  1.4184209e+000  4.7569826e-001  1.2780276e+000  3.5889584e-001  5.1927685e-001  2.2312451e-001  8.6451809e-001  1.0292312e+000  8.2201082e-001 -6.6039624e-001 -3.5496361e-002 -2.7177147e-002 -7.8980122e-001  1.7314532e-001 -2.7949240e-001  7.9479495e-001  3.3001512e-001 -6.0076884e-001 -3.5289041e-001  5.0186089e-001  8.6123663e-001 -1.6237490e-001  2.5545057e-001  4.9366140e-001 -1.2756177e-001 -3.5199375e-001 -4.0748985e-002 -2.7866423e-001  1.3188947e-001 -7.6504449e-001 -3.4847064e-001 -6.4784960e-001  1.0403061e-001 -4.6338754e-001 -4.0619371e-001  8.8044813e-002  2.6103867e-001  2.2757211e-001  2.0055060e-001  1.3757065e-001  4.9434146e-002  8.4979623e-001  5.2735978e-001  7.7768891e-001  2.8207304e-001  5.9597748e-001  5.4804446e-001  4.1587709e-001  2.3543740e-001  1.2834424e+000  6.6183658e-001  7.4817224e-002  2.4169651e-001  1.1032745e+000 -3.5443562e-001
 -2.3017218e-001  7.7801314e-001  1.2367793e-001 -1.1084026e-001  6.4128585e-001 -4.8109903e-001  5.9533434e-001  4.7123001e-001  4.2579836e-001  5.2945975e-001  7.7391243e-002  4.2511372e-001  4.1859298e-001  5.3526775e-001  1.0417252e+000  3.9824501e-001  1.2949413e-001 -8.1000268e-001 -1.2279016e-001  1.5290564e-001 -2.9829324e-001  3.6885100e-002  1.2104736e-001 -1.9113395e-001  1.8336415e-001  4.4290840e-002  7.9063290e-001  5.7662324e-001  6.3163375e-001  7.5935317e-001  2.7790103e-001  6.5212614e-001  1.2718317e+000  9.2299252e-001  7.9604966e-001  3.2670631e-002  7.5121949e-001  5.7425781e-001  2.2542985e-001  5.1310463e-001 -3.6415229e-001  2.5729784e-001  3.7423815e-001  1.3004955e-001 -1.1617380e-001 -8.2710938e-003  3.2840172e-001  1.4590009e-001  2.2089643e-001  5.5218948e-001  5.5518747e-001  1.0758397e+000  1.9334077e-001  5.7525211e-001 -7.0283630e-002  6.7475204e-001  1.4735135e+000  5.0010590e-001  1.1910390e+000 -3.8502813e-002  5.8156601e-003  7.0492496e-001  1.4725865e-001  2.9364775e-001  8.6543131e-001 -3.7497544e-001
  6.8877961e-002  3.6803285e-001  1.5114896e+000 -1.2054825e+000  6.7437506e-001  7.3901464e-001  1.4080155e+000  8.7102883e-001  1.3851040e-001  1.7972377e-001  8.7354100e-002  2.6047417e-001  4.2720591e-001  4.9624048e-001  1.6713725e+000  9.8501937e-001 -5.3284735e-001 -1.0692604e+000 -7.4857055e-001 -6.1513365e-001 -6.2592881e-001 -7.0817505e-001 -1.1949339e+000 -7.1585125e-001 -5.2849567e-001 -6.0569967e-001  1.2028092e+000  1.1935914e+000  1.0380755e+000  7.1781956e-001  4.2322897e-002  5.5670430e-001 -4.5547925e-001 -3.8349973e-001 -1.2593722e-001  1.1831822e-001  8.9361817e-001  1.0065782e+000  7.8160542e-001  9.7322890e-001 -8.5220338e-001 -4.1971975e-001  6.7546368e-002 -9.1501355e-001 -7.4031309e-001 -2.0098266e-001 -1.0048935e+000 -1.1867036e-001 -1.1671499e+000 -5.4753489e-001  3.6366971e-002  1.3968690e+000 -4.1955037e-002  4.1033697e-001 -1.2099646e-001 -9.2150208e-001  6.4731699e-001  3.4070156e-001  5.1568478e-001  7.3095581e-001 -7.3207776e-002  7.1597462e-001  8.3534062e-002 -2.0413529e-002 -6.1732492e-001 -4.1675701e-001
  6.9192533e-001 -4.4817544e-002  2.3059602e-001 -4.3808344e-001  8.2533196e-001  2.5541237e-001  1.2272408e+000  5.5031718e-001  4.8523195e-001 -4.9522144e-001 -5.3170413e-001  2.6150021e-001 -4.4836960e-001  4.1752675e-001  8.1145174e-001  4.8515009e-001 -7.9871445e-002 -2.9643767e-001 -7.1423915e-002 -7.2907847e-001 -4.9191671e-001 -2.5832280e-001 -4.7497241e-001 -2.8535550e-001 -8.7069609e-001 -3.4330080e-001  2.0557102e+000  2.0498074e+000  1.8120159e+000  5.4203846e-001  4.4952954e-002 -2.8093864e-001 -4.5184825e-001 -3.0860978e-001 -8.2577485e-001 -2.7323078e-001 -3.6363018e-002  1.3600466e+000  1.4296862e+000  1.7026225e+000 -4.7785476e-001 -6.8566318e-001 -2.2531149e-002 -7.1393396e-003 -4.7700563e-001  6.0709416e-002 -8.5461710e-001 -6.1387167e-001 -9.9826679e-001 -3.4815682e-001  4.0110096e-003  6.7482857e-001 -2.0530892e-001  4.8428648e-001  6.6582541e-001 -6.7248694e-001 -5.1340604e-001  8.6058168e-002  3.2771481e-002  6.8373330e-001  5.5117601e-001  5.4268282e-001 -1.1145135e+000  2.5339076e-001 -9.0102477e-001 -1.7334939e+000
 -7.7121736e-001 -9.6935033e-002 -9.3880460e-001 -6.2244685e-001  2.8744782e-001  2.9996326e-002  5.5015704e-001  3.1283467e-002  7.8225810e-001 -1.0058586e+000 -4.6394565e-001  5.8525052e-001  1.1000270e-001 -1.4577369e-001  3.3836904e-001  1.8125122e-001 -7.2815198e-001 -7.9024795e-001 -6.5643342e-001 -1.0296151e+000 -1.2808769e+000 -3.8960197e-001 -7.9923787e-001 -3.7804825e-001 -7.8121267e-001 -3.5381624e-001  1.3836252e+000  1.5838808e+000  1.3404661e+000  1.4186478e-001 -7.4306292e-002 -4.8987081e-001 -1.0447892e+000 -1.8396711e-001 -7.1808224e-001 -3.1736143e-001  5.8524238e-002  1.3770874e+000  1.6422235e+000  1.0394823e+000 -3.2050826e-001 -2.6285089e-001  2.9761343e-001 -3.9589535e-001 -4.9359271e-001 -1.0449835e+000 -4.9374280e-001 -1.9616471e-001 -7.6502103e-001 -7.0488252e-001  1.7288310e-001  5.9315007e-001  2.0767635e-001  2.0466255e-001  1.7244623e+000 -3.5310525e-001 -5.2599634e-001  7.6097570e-003  2.8469067e-003  6.0334382e-001  4.5113149e-002  4.0311238e-001 -5.1646256e-001 -7.8564144e-001 -7.4323250e-001 -4.8183166e-001
  2.1277800e-001 -1.2990092e+000  1.1060839e+000  1.8237807e-001 -6.5360107e-002 -1.0639696e+000  1.2094627e+000 -5.2864223e-002 -4.0549023e-001 -3.6624214e-001 -6.9175494e-001 -8.5670230e-002 -3.0034922e-001 -3.2536312e-001 -1.1256507e-001  2.1908093e-001 -1.4033452e-001 -9.2020959e-001 -1.1961409e+000 -4.1719732e-001 -6.0008305e-001  9.1390313e-002 -4.4669972e-001  7.2899712e-001 -4.4629407e-001  6.8631480e-002  1.2106955e+000  1.3818510e+000  1.6933457e+000  1.3342615e-001  1.3921021e-001 -2.1720895e-001  2.5999994e-001  1.5656351e-001  8.1444377e-002  5.8644652e-001  1.5790189e-001  1.5791031e+000  1.4567883e+000  1.0816426e+000 -3.0435617e-002  4.2158497e-003  3.0730845e-001 -3.9527206e-001 -6.2600694e-001  2.8575099e-001  3.3742263e-001  1.2362440e-001 -3.1717986e-001 -1.5902369e-001  8.4261212e-002  4.5048087e-001 -4.0569351e-001  1.5789438e-001  9.0325960e-002 -3.8017038e-001  2.5656781e-001  4.4915810e-001  1.4423785e-001  9.8371396e-001 -9.4475651e-001 -1.8686130e-001  6.5267470e-002 -5.5026438e-001 -4.4948155e-001  5.6380814e-002
  1.0145177e+000 -9.7119255e-002  3.2941861e-001 -4.0958577e-002 -1.4190019e-001 -2.2379816e-001  5.4970895e-001 -1.9848300e-001 -5.5523495e-001  1.2295199e-002 -5.9650374e-002  4.6015814e-003 -2.8397772e-001 -3.5217496e-001 -3.6584286e-001 -3.3294899e-001 -4.0321669e-002 -3.8550387e-002 -1.2976273e-001 -4.6293422e-001  1.3195130e-001 -6.2208349e-001 -4.3331348e-001  5.3184507e-001 -7.4017787e-001 -4.4174879e-002  4.6297562e-001  5.5799621e-001  4.6598463e-001 -4.8470828e-001 -4.2987765e-002 -3.6129226e-001 -1.5701556e-001 -6.7595471e-001  9.8640894e-002  2.6717263e-001 -8.6979158e-001  5.9116835e-001  9.6517432e-001  8.6724305e-001  5.7320592e-002 -5.5225851e-001  7.6010226e-001 -8.8009375e-001 -4.4539910e-001 -2.5199025e-002  1.1873077e-001  1.0833762e-001 -8.8590086e-002 -3.1326017e-001 -5.2921242e-001 -5.7256191e-001 -6.0616577e-001  6.4629539e-002 -3.2032179e-001 -6.2633681e-001  2.0596769e-001  8.1427197e-002  1.4184587e-001  2.8472516e-001 -4.1386215e-001 -2.0147865e-001  2.3041496e-001 -6.3483912e-001  7.1842139e-001 -4.4959953e-001
 -2.1527771e-001  5.1948443e-001 -2.6746327e-001  6.2574842e-001 -1.0746197e-001 -5.1533066e-001  2.0608795e-001 -6.6880866e-002 -4.8645049e-001  2.0490679e-001 -3.7385173e-001 -4.4203345e-001 -3.3524213e-001 -4.6931423e-002  3.8958357e-001  3.2921318e-001 -2.1852280e-001 -3.7612596e-001 -6.5449443e-001 -1.1527895e-001 -4.9564153e-001 -3.8593691e-002  7.1193616e-002  9.8184757e-001  1.2492369e-001  9.8003351e-001  1.4989004e-001 -4.9114599e-001 -2.1298054e-001  5.9842371e-001  4.2033667e-001 -1.3094909e-002 -5.5458834e-002 -1.0064925e-001  2.3696161e-001  1.0404127e+000  6.6052493e-002  4.0354929e-002  1.4507697e-001  5.5663966e-001  7.4008713e-001  3.5680402e-001  5.9320892e-001  5.3623121e-001  1.7051427e-001  2.8592401e-001  9.4151375e-001  7.6438923e-001  3.9190774e-001  2.1201122e-001  2.7755112e-001  4.3933519e-001  5.6030753e-001 -1.3562191e-001 -3.6550262e-002  5.9289735e-002  3.5271113e-001 -3.1267980e-001  2.1236118e-002  2.2439165e-001 -7.6267039e-001  5.4934221e-001  4.1826409e-001  3.8718964e-002  3.9672440e-001 -2.3572970e-001
  5.6826950e-001 -5.7931819e-002  3.5037057e-001  7.6837377e-001  2.1812526e-001  5.9601876e-001  2.1749739e-001  2.0018217e-001  2.1723926e-001  6.7351700e-001  2.1625908e-001  4.8657857e-001 -8.9793216e-002  6.6152071e-001  7.3127367e-001  6.2270432e-001  3.5018247e-001  1.5801769e-001  1.6148714e-002 -1.0150208e-001 -3.2016427e-001  4.2970927e-002  6.5424049e-001  1.0145995e-001 -1.6699120e-002  1.9532248e-001  8.0939063e-001  7.3867456e-001 -1.5383580e-001  2.7452942e-001  1.2055728e+000  8.6979401e-001  1.8076758e-001 -9.7948504e-002  7.9440529e-001  2.0621031e+000  4.6113070e-001  3.5053838e-001  7.9651358e-001  4.7449132e-001  6.9304081e-001  5.1884032e-001  5.7328314e-001  8.0618242e-001 -1.6115169e-001  2.7957730e-001  9.1749274e-001  7.5851194e-002  2.1893058e-002  2.3700989e-001  1.4017694e-001  1.8906547e-001  2.8133593e-001  1.4701368e-001 -4.4665742e-002 -2.4887025e-001  3.6632676e-001  4.0920556e-001  1.4537004e-001 -1.1686449e-001  1.0708239e+000  7.9248864e-001  1.3439732e+000 -7.2790986e-002 -3.7568015e-001  1.2530025e+000
 -4.2577522e-001 -6.4696621e-001  2.2487857e+000  3.6034402e-001  3.2220044e-002 -9.6986640e-001  3.0325059e-001 -6.0685491e-002  3.0023360e-001  7.6384996e-002 -6.6295554e-001 -4.6355447e-001 -1.0447263e-001 -1.2899275e-001 -8.2655940e-002 -1.2925468e-001 -5.3526660e-001 -1.0527138e+000 -6.0281579e-001 -2.2400722e-001  1.2574354e-001 -6.6259319e-001  2.4357477e-001  3.7069633e-001  5.1889726e-002 -9.2594597e-002  6.2180119e-001  7.4996498e-001  5.4910536e-001  2.8811411e-001  6.9720412e-002 -7.8967192e-002 -2.5519150e-001 -4.3955691e-001  4.0984747e-001  8.8716813e-001  3.6857322e-001  5.9666085e-001 -2.7675883e-001  1.8726698e-001 -3.3049195e-001  4.0432813e-001  5.8425597e-001 -8.2263979e-003  3.1569203e-001  4.3036230e-001  1.7563364e-001 -2.0039504e-001 -3.6420656e-001  2.3387364e-001  3.9773699e-001  5.4491901e-001  6.5775715e-001  5.1487546e-001  9.8324424e-001 -5.1092994e-001  2.7645661e-001  8.3449737e-002 -5.0414580e-001  2.3694931e-001 -3.1094215e-001 -1.3719767e-001 -3.9692182e-001 -1.2277098e+000 -2.3034675e-001 -3.8095287e-001
 -9.5902849e-001 -7.7424234e-001  8.6329669e-001 -4.2084458e-001  1.4338163e-001 -8.4542096e-001 -9.9989403e-002  9.6009594e-001  3.5461794e-001  3.6693682e-001 -6.5604459e-001  5.2294162e-001  4.7385270e-001  4.2625232e-001 -2.3304633e-001  1.5509799e-001 -4.0201238e-001 -6.5228147e-001 -4.9642772e-001 -8.2406835e-001 -2.8533392e-001  1.1585338e-001 -9.8883636e-001 -2.1169601e-001 -3.5665973e-001 -3.0669342e-001  9.5306566e-001  6.7066698e-001  4.0554263e-001  1.9683102e-001 -3.6027269e-001  1.7685455e-001 -8.6735146e-002 -7.2277823e-002 -9.4378885e-002 -4.9522292e-002  4.6897577e-001  2.5289297e-001  5.6483158e-001  7.8686050e-001 -6.8796314e-001 -1.8506818e-001 -4.5212365e-002 -1.3030894e+000 -6.1688552e-001  8.2542713e-003 -6.3176823e-001 -1.2315916e+000 -1.1047595e+000 -3.0740317e-001 -1.3222215e-001 -1.2163760e-001  1.1406492e-001 -2.5728014e-001 -9.5360816e-002 -3.8154811e-001 -1.2026631e-001 -9.3881599e-002 -2.8596870e-002 -4.8986972e-001 -1.2308184e+000 -5.0814897e-001 -7.3810780e-001 -8.1870684e-001 -7.3673702e-001 -8.9075682e-001
 -5.8332927e-001  4.5586870e-003  1.4571532e+000 -5.1681981e-001  8.5142099e-002 -1.0646779e+000 -6.2905421e-002  1.6830894e-001 -1.0063070e-001 -2.2852324e-001 -6.6434038e-001 -1.3709115e-001 -9.9336576e-004  5.5971575e-003 -8.1199364e-001 -2.9018158e-001 -2.2894683e-001 -5.3109643e-001 -6.1411769e-001 -1.1952672e+000 -1.1673700e-001 -6.6123470e-001 -6.0517407e-001  7.6011759e-001 -3.5900135e-001 -2.2512086e-001  5.9742872e-001  2.1667920e-001 -1.4543586e-001  6.6273355e-002 -6.1043993e-001  4.1209423e-002  1.7299285e-001  7.3691309e-001 -5.5050881e-001 -8.3985149e-001  3.7353735e-001  2.9936967e-001  7.8600835e-001  6.6520326e-001 -2.4522973e-001  3.6407707e-002  9.9146354e-002 -9.4199443e-001 -3.4481657e-001 -8.8156365e-002 -7.3744120e-002 -5.1067014e-001 -8.4057182e-001 -4.6298006e-001 -2.4599230e-001  1.2337742e-001 -6.9720325e-001  1.4433865e-001 -4.2390493e-001 -2.0659702e-001 -2.8975195e-001  1.8826060e-001 -8.4387344e-002 -2.9851816e-001 -4.1241012e-001 -1.4528299e-002 -7.7124263e-001  2.1761953e-001  2.6930675e-001 -2.1860270e-002
  6.5241548e-001  1.7632542e-001  4.5864728e-001 -8.9550357e-001  7.3615571e-002 -3.7127248e-001 -8.8374705e-002  3.9666337e-001 -5.4760040e-002  3.5002519e-001 -1.5665018e-001  1.5773968e-001  1.8509470e-001 -1.0874750e-003 -7.6201219e-001 -9.5694480e-001 -5.9641199e-002  3.0675436e-001  2.5526225e-001 -1.8030311e-001 -1.6097329e-001 -2.5700266e-001  7.4015805e-001  8.4895002e-001  1.9903268e-001  2.4281820e-001 -2.9171249e-001 -3.8975560e-002 -7.1102476e-001 -1.0585552e-001  2.0179126e-001  5.9990664e-001  5.8457283e-002  5.9736244e-001  1.0503162e-001 -1.0899651e-002  1.6335252e-001 -5.8769033e-001  3.2615250e-001  1.2690320e-001 -4.3395025e-001  4.0431902e-001  5.0076778e-001  8.4367605e-001 -3.7215536e-001  7.6285346e-002 -1.4877245e-001 -2.6702135e-001  6.0967633e-002  1.8550302e-001 -2.4290199e-001 -3.5531487e-001 -5.5203865e-001  3.7162916e-001  2.4165011e-001 -4.8386949e-002  2.4815382e-002  6.6905817e-001  4.8784958e-001 -3.6530901e-001 -2.0963700e-001  1.4609427e-002 -1.3503464e+000 -7.2503537e-001  7.8277893e-001  5.8936862e-001
 -7.5951599e-001 -7.4768655e-001 -5.8370503e-001 -1.4112950e-001 -2.8271155e-001  6.8936742e-001  2.1114665e-002 -1.8652416e-001  4.5162157e-001  1.3679815e-001 -2.1512474e-001 -3.7181975e-001  2.4408584e-001 -4.8265033e-001 -3.2689229e-001 -7.5225535e-001 -3.2832952e-001 -2.7405520e-001  2.1804184e-001 -3.0822839e-001 -9.5921914e-002 -3.1764369e-001  6.9179584e-001  5.5003274e-001 -3.5884057e-001 -3.7309677e-002 -6.0511900e-001 -7.4501174e-001 -8.6607688e-001 -3.2740462e-001 -2.1177317e-001 -2.9155541e-001  1.7636805e-001  6.5331865e-001 -2.8958937e-001 -4.3260743e-001 -6.1238222e-001 -9.4452245e-001 -6.5494027e-001 -6.4240065e-001  3.9003721e-001  7.7460960e-002  6.8161221e-001  6.0466263e-001  1.8731510e-001  3.8202021e-001 -2.6036197e-001 -1.3394460e-001  3.5581785e-001  3.4809220e-002 -1.5447832e-001 -7.2187319e-002  3.7068969e-002 -1.2092037e-001  5.1277619e-001 -2.8556215e-001  1.2059700e-001 -1.4310377e-001 -6.3122577e-002 -2.6133088e-001  1.5226951e-001 -5.2135231e-002 -6.9011482e-001 -4.1484662e-002 -3.2144378e-001  7.2630549e-002
  1.0005698e+000 -3.7879975e-001  8.3765187e-001  2.5248893e-001 -2.0334477e-001 -5.1569253e-002 -8.0435491e-002 -5.5801936e-001 -3.3321151e-001  8.7825577e-002 -2.8600475e-001 -3.8578297e-001  6.0170632e-002 -4.2355390e-001 -3.9581684e-001 -5.1817871e-001 -9.0762098e-002  1.1914510e-001 -5.9860497e-001 -3.2604682e-001  7.8422587e-002 -1.8314934e-001  3.3197753e-001  9.8528011e-001 -2.2795092e-001  1.1577718e-001 -2.1248882e-001 -2.8149413e-001 -9.4852295e-001 -2.3189333e-001  6.9957149e-001 -8.1077576e-004  3.4375424e-001  5.5105319e-001  9.0603714e-003  1.9857100e-001 -2.1916873e-001 -1.1156908e+000 -3.5413298e-001 -5.7860190e-001  9.1019167e-001  2.4091423e-001  9.1173944e-001  4.8119156e-001  5.2027052e-002  4.1211962e-001 -3.6826934e-002 -9.2291342e-001 -4.0729207e-001 -1.1154233e-001  8.0689877e-003  1.3835965e-001 -1.0766415e-001  2.7595765e-001  4.6432877e-001 -4.5149522e-001 -2.4660620e-001  1.3617736e-001  1.8463140e-001  3.9138990e-002  4.8026700e-002 -1.6113511e-001  1.2487656e-001 -3.6915398e-001 -2.0476025e-001 -6.2913124e-001
  2.5325604e-001 -5.4171290e-001  1.8697800e+000  3.3792446e-001 -6.0378608e-001 -1.3157424e+000  2.5649782e-001 -4.8511759e-001 -3.9969836e-001  3.0573323e-001 -7.4022361e-001 -1.2437412e-001 -4.3549819e-001 -4.2364638e-001 -5.9468606e-001 -4.8914106e-001  4.5853310e-001 -6.4903324e-001 -4.7723455e-001  2.7955281e-001  1.0394488e+000 -3.1519625e-001  1.9970190e-001  7.4114042e-002 -3.7021428e-002  2.1716330e-001 -6.9596846e-001 -3.9514226e-001 -3.2233592e-001  1.4722217e-001  4.2054177e-001 -6.2610844e-002  2.4684463e-001  1.3408158e-001  2.7761906e-001  6.8668168e-001 -6.3240790e-001 -2.3384732e-001 -7.3676399e-002 -1.5618351e-001  4.4614059e-001  1.9061488e-001  9.1018432e-001  4.8762930e-001  4.2771658e-001  1.5589687e+000  4.1317546e-001  9.0806824e-001  5.5339916e-002 -1.4670893e-001 -3.3669961e-001 -4.8049211e-002 -3.0400341e-001  8.8729783e-002  2.8975460e-002 -4.9874154e-001  3.4782834e-002 -2.3992924e-001  8.9181009e-002  4.6020745e-001 -1.2461410e+000 -1.3270324e-001 -6.0778040e-001 -2.9050405e-001 -2.7799486e-001 -3.9818710e-001
 -1.4814592e+000  3.3406857e-001 -1.3584811e-001  7.5737061e-001 -2.8109706e-001 -8.9864088e-001 -1.1420679e-001 -8.1426954e-001  1.5118448e-001  1.1895916e-001 -1.1633066e+000 -3.1249372e-001  4.3609473e-001 -2.8171808e-001 -3.9377840e-001 -3.0320932e-001 -1.1433020e+000 -6.3374418e-001 -9.7786368e-002  2.7256751e-001 -3.3400580e-001 -6.2537680e-001 -1.6125870e+000 -9.9826096e-001 -4.8598234e-001  5.5745020e-002  1.2506399e-002  9.3279713e-002 -3.3551056e-001 -4.3497391e-001  6.7148030e-001 -1.8078857e-001 -1.5660154e+000 -1.2350696e+000  2.9231752e-001  1.4682617e+000 -3.1701832e-001 -3.3855151e-001  4.3838539e-001 -1.3465798e-001 -3.5157450e-001  8.7874513e-002 -1.0888707e+000 -1.4768145e+000 -5.5168755e-001  7.1372935e-002 -1.1822300e-001  1.8076947e+000  6.4854614e-001  3.1969108e-001 -3.8916378e-001 -8.7100194e-002  3.2714339e-001  2.9798936e-001  2.1704733e-001 -4.6162998e-001  1.8347388e-001  1.8657568e-001 -4.6163826e-001 -3.6118729e-001 -2.0510058e-001 -5.5544157e-001  1.6618432e+000  6.3748740e-001  4.8336232e-001 -1.6994548e-001
  4.5440304e-001 -5.9305810e-001 -2.6248772e-001  2.9701690e-001 -6.5473733e-001 -8.1617211e-001  3.7796525e-001 -1.0025760e-001 -2.6724574e-001 -4.2840900e-001  1.2369394e-001 -7.6393669e-001  1.4257326e-002 -5.2982097e-001  1.8599368e-001  1.9731594e-001 -3.9335916e-001 -3.2347743e-001 -6.9162964e-001 -2.4161674e-001 -6.4185481e-001 -4.2968795e-001 -1.8522100e-001 -2.3838079e-001 -1.6257259e-001  2.3425247e-002 -9.1388731e-002  8.2954708e-001  6.7086535e-001 -3.4369313e-002  1.4166647e-001  6.4991772e-001  2.7255838e-001  5.9471820e-001  8.3883823e-001  1.5515720e+000  3.0215720e-001  6.6336920e-001  7.1649485e-001  4.2201248e-001  4.8170712e-001  5.9975721e-001 -2.5830731e-001 -8.2524848e-002  2.7958396e-001 -1.8321551e-001  3.0960573e-001  1.6432996e+000  3.7365844e-001  7.6881086e-001  3.7700868e-001  7.5010268e-001  3.4657518e-001  6.9600299e-001  5.7548494e-001  5.3208619e-001  3.6275474e-001  2.6593489e-001  5.3864648e-001  3.9615229e-002 -8.4864080e-001 -9.6950526e-001  8.2122101e-001 -3.5093924e-001 -2.6730443e-001  5.9703140e-001
  1.3563119e-001 -4.7797570e-002 -1.4230284e+000 -1.3044262e+000 -1.1093145e-002  2.6087889e-001  1.0501499e+000  3.1713244e-001  4.2769689e-001 -5.6822536e-001  4.4351997e-001  2.4136853e-001  1.5111935e-001 -6.3161220e-001  1.8162481e-001  7.0001641e-002  1.3086012e+000  8.8991588e-001 -1.5392447e-002  2.1429225e-001 -4.1606503e-001 -1.0030004e-001 -2.9739697e-001  4.8923509e-003 -1.9743941e-001  6.9994751e-001  7.6372657e-001  1.4326210e+000  8.2821688e-001  2.6207162e-001  3.7698621e-001  4.5736405e-001  8.1952585e-001  2.8337551e-001  7.8836934e-001  1.9062119e-001  2.5799414e-001  5.7406663e-001  6.6734761e-001  5.7525385e-001 -2.4569248e-001 -3.4087943e-001 -2.2377637e-001 -5.9508654e-001 -7.2348233e-001 -1.2311429e+000 -2.2055199e-001 -5.2311491e-001  1.1348128e-001 -4.9441103e-001 -4.5626296e-001 -3.7842939e-001 -5.8019298e-001  5.2419265e-001 -3.5936005e-001  7.8268051e-002 -7.3821998e-002  3.7214922e-001  4.8972494e-001  1.2415636e+000  5.0401512e-002  3.5257156e-001 -2.9739330e-001  6.6545187e-001  5.9044830e-001  7.4092063e-002
 -1.1115318e+000 -2.4434531e-001 -2.7426024e+000  5.0625921e-001 -2.2149471e-001  1.5954083e+000 -1.8115125e-001 -6.7694579e-001  3.1730634e-001 -3.5074729e-001  2.7320217e-002 -5.0450257e-001 -2.7893643e-002  6.0052838e-001  3.0096779e-001 -4.1487100e-001  1.0779469e-001 -5.0860082e-001 -4.6907806e-003 -7.3331883e-001 -4.7208961e-001 -1.1780312e+000 -2.1739209e+000 -2.2659859e-001 -6.1792103e-001  1.3064823e-001 -8.3181521e-001 -1.5806882e-001 -4.0193054e-001 -1.5552269e-001 -3.7354007e-001  3.3176417e-001 -1.6689552e+000 -1.3691420e+000  2.7221052e-001 -3.2622404e-001  1.1422051e-001  8.6302444e-003  2.0076959e-001 -5.6989369e-001 -7.3620337e-001 -7.0215280e-001 -6.1170658e-001 -2.2011387e+000 -6.5337912e-001 -1.7255852e+000 -4.7146426e-001 -5.4298101e-001 -9.3881392e-001 -6.3773606e-001 -7.3928899e-001 -8.2804783e-004  6.0066724e-001 -3.8329167e-001  5.9368671e-001 -1.9749848e-001 -1.4578171e-001 -5.1204597e-001 -2.7605431e-001 -8.5417629e-003  1.7958146e-001  1.7316142e-002  2.6950316e+000 -1.3938286e-001  3.7890244e-001 -4.9435628e-001
  5.8991696e-001  6.7532279e-002  6.8999898e-001  1.2568583e+000 -7.6068948e-002 -2.9733845e-001 -3.0586846e-001  3.5737995e-001  1.7804563e-001  3.1362644e-001  7.5861949e-001  1.1725021e-001  2.2178222e-001  2.7247250e-001 -3.0291603e-003  3.1586722e-001  8.8896407e-001  7.4464251e-002  5.7274314e-001  2.9540901e-001  4.8696300e-001 -3.5243559e-001  1.5516522e-001  9.0991152e-001  2.1043213e-001  1.3777511e-001 -5.3110381e-001 -1.5076923e-001 -4.6372568e-001 -5.2035853e-001 -2.5786997e-001  3.6035934e-001  5.3545187e-001  9.1692817e-002  1.6529457e-001 -2.7374279e-001  2.3425851e-001 -4.5302094e-001 -2.0709688e-001 -4.5078934e-001 -1.4692299e-001  1.9874768e-001  2.9133505e-001  4.7268227e-001  1.9544156e-002 -8.1232559e-001 -1.1510401e-003 -6.1045081e-001 -3.7641740e-001 -3.3028847e-001 -3.2489983e-001 -1.6388840e-001 -4.0998821e-002  1.0374089e-001 -3.8959071e-001  1.1223425e+000 -2.0054597e-001  1.1916554e-001  2.7465226e-002 -3.9483948e-001  6.3261883e-001 -2.3836187e-001  5.2467563e-001 -1.2553929e+000 -6.5376844e-001 -5.0598803e-001
  9.0057127e-001 -8.3428934e-001 -4.4135424e-001  2.8627846e-001 -7.2237250e-001  2.1274369e-001 -8.9442202e-002 -2.9817000e-001  1.0264263e-001 -3.3588650e-001  8.7590600e-001 -1.3275467e-002 -3.8390166e-002 -4.5660906e-001  3.2084776e-001  6.9425749e-002 -7.9590439e-002  5.7903142e-001  8.8576844e-001  1.8432168e-001  2.2768675e-003  2.7658011e-002  5.6138295e-001  6.0766593e-001  1.5051613e-001 -2.4378366e-001 -4.5841889e-001 -5.3012145e-001 -6.9835343e-001 -7.6806314e-001 -4.6045889e-001 -5.1668826e-001  5.2041626e-001  4.4860672e-001 -3.6036612e-001 -4.7056082e-001 -6.1811821e-001 -3.3070944e-001 -5.6325334e-001 -8.1082957e-001 -9.0797701e-002  2.9023924e-001  3.8312294e-001  3.4053107e-001 -1.2903536e-001 -2.1942515e-001  3.9568209e-001 -6.8901067e-003  2.4584208e-002  4.5950353e-002 -4.5424349e-001 -9.2162266e-001 -5.3758093e-001  1.8850396e-001 -5.0511377e-001  1.0368363e+000  9.9259153e-002 -8.1925545e-002 -4.3851495e-001 -5.0434721e-001 -1.4562988e-001 -7.8804243e-001 -1.4371719e-001  1.0988482e+000 -9.8278070e-001  1.7387892e-001
  2.4660819e-001 -1.0269680e+000  1.4779058e-003  3.9943984e-001 -5.3217530e-001  2.8948933e-001 -7.6885818e-001 -5.8069246e-002 -5.0256500e-001 -5.8980915e-001  7.8552311e-001 -2.8660042e-001 -1.7802716e-001 -7.9830201e-001  1.0060898e-001  1.3746752e-001  7.4893435e-001  6.0203565e-002  3.4304681e-001  1.8418285e-001  1.0961190e+000  7.1411383e-002  1.5241055e-001  3.7577597e-001 -6.9587438e-002  6.0141983e-001 -1.0801124e+000 -7.3433950e-001 -1.8518582e-001 -1.1839291e-001 -8.1387992e-001 -7.0814106e-001 -1.3201011e+000 -1.4141086e+000 -8.3263980e-001 -1.4435683e+000 -2.2045040e-001 -8.5488445e-001 -1.2492539e+000 -1.4735580e+000  3.0921483e-001 -3.7420076e-001  3.4536718e-001 -1.9890092e-001  1.7766563e-001 -1.1367907e+000 -1.8722142e-001 -9.5639186e-001 -8.9618210e-001 -2.5028441e-002 -1.8433161e-001 -8.0008203e-001 -7.5412231e-001 -1.3659681e+000 -1.9258767e+000  1.5160399e-001 -1.1578049e+000 -6.3697960e-001 -7.3751299e-001 -9.5947663e-001  5.9160584e-002 -1.2578805e+000  3.8174648e-001  2.6259413e-001 -1.3324554e+000  7.4403266e-001
  1.4222347e+000  6.2160053e-001  1.0842505e+000  1.0678660e+000  3.2683045e-001 -5.6204312e-001 -9.7687181e-001 -5.0446595e-002  1.2270569e-001 -4.9025449e-002 -3.0945591e-001  7.2995839e-002 -1.6617713e-001 -2.0737524e-001 -1.1527987e-001  2.2709517e-001 -7.9778750e-001 -6.4877708e-001  9.3939412e-002 -4.2711750e-002  3.6027800e-002  3.5134501e-001 -9.6150544e-002  7.2377094e-001 -6.3968236e-002  3.4081814e-002 -9.7242750e-002 -2.9627592e-001 -3.1057301e-001  1.4256270e-002 -4.9714058e-001 -3.6344980e-001 -9.6903505e-001 -3.7283778e-001 -1.3242261e-002  2.6351988e-001  1.2325640e-001 -9.8923526e-001 -6.8049523e-001 -2.3884042e-001  5.3680501e-001  1.5837412e-001  6.8594994e-001 -4.1077651e-001  2.6399269e-001 -3.7233424e-001  1.0326032e-001 -2.0274404e-001  8.3318300e-002  5.2041039e-001  4.1839426e-001  3.5969198e-001  7.5906764e-002 -3.0527041e-001 -7.6095766e-002  1.3383211e-001  4.8818845e-001 -3.0659406e-001  8.8511509e-002 -1.1184545e+000  7.1240607e-001  1.0775435e-002  4.6524122e-001  3.6599868e-001  4.6503841e-001  7.8555018e-001
  1.7818193e+000 -3.9063140e-001 -2.8693477e-001  5.5095184e-001 -7.2474070e-002  9.3330619e-001 -1.1605888e+000 -4.4353636e-001  1.2613319e-001  4.2275871e-002  4.2987746e-001  2.6270292e-001 -1.1383941e-001 -7.3067242e-001  4.4793263e-001  3.9040595e-001 -1.8031432e-001 -7.1864701e-002 -1.0340710e-001 -3.7475342e-001 -7.0954656e-001  2.4223609e-001  1.9910037e-001  5.0810663e-001 -2.5734407e-002  7.1050735e-001  5.6552767e-003 -2.9263109e-001 -2.5174133e-001  6.4429829e-001 -1.3033961e-001  2.5252260e-001  3.0659323e-001  7.6681479e-002  5.2959566e-002 -6.2352096e-002  4.6687176e-001 -4.3312879e-001 -2.6604560e-002 -5.0940973e-001  5.5994738e-001  2.5122189e-001  7.5227679e-001  4.3502789e-001  4.5554875e-001 -5.9398587e-001 -2.3666087e-001 -8.6605292e-003  5.1684952e-001  4.1940652e-001  5.2782398e-001  3.2733586e-001 -5.8211534e-001 -2.1807905e-001 -8.4218762e-001  5.5108755e-002  1.0207583e-002 -3.8844914e-001 -4.4238473e-001 -1.0491332e+000 -1.3531162e-001 -2.0765198e-001 -5.8837378e-002 -3.5100722e-001 -2.4109991e-001  8.0033769e-001
  6.4399671e-001 -8.5063019e-001  6.1186282e-001  1.2713374e-001 -5.0796732e-001 -1.1445024e+000 -4.7456177e-001 -3.7650978e-001 -1.4950691e-001  4.8928730e-001 -3.6160642e-001 -6.0364668e-002 -3.7068069e-001 -6.6488058e-001 -5.8344545e-001 -5.5806470e-001 -5.3042484e-001 -1.6064930e-001 -4.4923246e-001  5.1366434e-003 -5.9218091e-001  2.9777943e-001 -1.7522538e-001  6.7540249e-001 -4.2335987e-002  2.3314922e-001 -1.1548083e+000 -6.5333374e-001 -7.8308563e-001 -2.9192631e-001 -6.3601645e-001 -9.7825402e-002 -1.9433173e-001 -2.6892106e-001  2.9968536e-001 -2.1738190e-001 -4.9673344e-001 -8.4651265e-001 -1.0584250e+000 -1.3717562e+000  5.9308298e-001  4.5491000e-002  6.8562064e-001 -1.3462451e+000  1.4248497e-001 -8.4255765e-002  2.0685840e-001  3.2641419e-001  4.3007354e-001  4.8057364e-001  5.9137268e-001  1.0333242e-001 -3.7668813e-001 -1.1957697e-001 -7.4286731e-001  6.6271892e-001  9.4369172e-001  1.8078163e-001  1.2928300e-001 -1.2464865e+000  4.2709760e-001 -6.9344016e-001  4.8394309e-001  1.5334820e-001  1.6422210e-001  4.2077379e-001
 -5.3712081e-001 -1.1024205e-001  1.1283867e+000  1.0069187e+000 -2.5713438e-001  3.9079729e-001 -9.1945693e-001 -8.3109498e-001 -2.2276791e-001  2.8359157e-001 -5.5143806e-001 -6.0376821e-001 -3.3973672e-001  2.2794284e-001 -6.9654012e-001 -3.2763370e-001 -6.1326011e-001 -5.2671748e-001 -6.6249695e-001 -1.9763539e-001 -1.6826878e-001 -2.3422218e-002 -1.0034799e+000  7.3840563e-001  1.9338529e-002  3.9471058e-001 -1.3577614e+000 -1.7353341e+000 -8.4658659e-001 -5.3958284e-001 -3.1714057e-002 -2.2163188e-001 -8.3128155e-002 -1.9371085e-001  3.5677200e-001  5.6776735e-001 -4.1666265e-002 -1.0657635e+000 -1.7647852e+000 -1.6721768e+000  4.3571946e-001 -4.9201921e-003 -9.9923496e-002 -7.3952154e-001  2.2476476e-001 -9.3875125e-001  3.1503558e-001  6.5323939e-001  2.8674903e-001  3.0563484e-001 -3.3119983e-001 -5.1330739e-001 -3.6394387e-001 -3.6860560e-001  4.3194143e-002  5.2264716e-002  7.5746329e-001 -3.8850119e-001 -2.9455540e-001 -1.4536841e+000 -3.1129802e-001 -8.8801183e-001  1.0681479e+000  6.9817023e-001 -7.3751137e-001 -3.7379503e-001
  3.7706414e-001 -3.4868882e-001  1.4743674e+000  1.0279436e+000 -4.1510757e-001 -9.7611415e-001 -8.3526859e-001 -2.6170842e-001 -9.2516597e-002  3.4858619e-001 -1.1747052e+000 -7.4754061e-001 -3.0698419e-001 -5.0950134e-001 -5.3500473e-001 -2.5264727e-001 -6.1678402e-001 -8.9776497e-001 -8.8360295e-001 -7.8877068e-001 -4.7417170e-001  5.4315599e-001 -3.8666645e-001  1.3187873e+000 -2.8367971e-002  7.1366545e-001 -1.4471529e+000 -1.0507624e+000 -9.8169441e-001 -4.0242327e-002  1.4740680e-001  1.1330168e-001 -4.7753823e-001 -3.8294154e-001 -5.4563111e-002 -1.5246355e-001 -1.3547566e-001 -7.7208299e-001 -1.0523582e+000 -1.7624084e+000  4.2315602e-001 -2.2703007e-002  3.8363349e-001 -7.5372623e-001  4.5980729e-001 -9.3363436e-001 -7.2993558e-001  3.2402584e-001  6.2708922e-002  2.8570281e-001  3.1785269e-001 -2.2082461e-002 -3.0033972e-001 -4.1016329e-001 -3.7863427e-001 -4.4852087e-001  5.7081010e-001 -3.2903782e-001  1.4764627e-001 -6.5763535e-001 -2.5622045e-001 -1.0594267e+000 -6.1853888e-002 -2.5610217e-001 -3.5696457e-001 -8.7312647e-002
 -2.1766222e-001 -8.9916295e-001 -2.3767159e-002  3.5575468e-001 -8.3916753e-002 -4.1113370e-001 -6.3527262e-001 -9.7790946e-001 -6.1474060e-001  8.2543820e-002 -8.8949369e-001 -1.0291371e+000 -5.0373129e-001 -7.5063438e-001 -6.5000389e-001 -1.0351196e+000  2.3329368e-001 -5.1381349e-001 -2.7734666e-002  1.4121945e-001 -4.7309818e-001  4.2054339e-001  1.6180824e-001  9.7019040e-001  1.2978219e-001  5.6885364e-001 -6.1545069e-001 -7.4447749e-001 -7.6336093e-001 -1.1228761e+000  3.2784275e-001 -2.5426940e-001  9.3985120e-004 -2.1992236e-001 -2.1103518e-001  8.5190455e-001 -6.9991861e-001 -6.2554100e-001 -7.3804363e-001 -8.0362968e-001  3.7217108e-001 -2.6247918e-001  6.1689723e-001 -2.0153656e-001 -2.7178210e-002 -6.4819066e-001 -6.1758557e-001  4.2529480e-001  5.5755991e-002 -2.3070981e-001 -4.1967114e-001 -5.1067899e-001 -3.8462825e-001 -4.1310754e-001 -2.3909357e-001 -7.7916138e-001  5.1017204e-001 -6.9668033e-001 -5.4192778e-001 -4.6964851e-001 -4.4474168e-001 -7.4440150e-001  3.7874735e-001 -4.0906414e-001 -7.0213847e-001 -5.9821394e-001
 -7.2012034e-001  1.4033133e-001 -6.8206290e-002 -4.1860581e-001 -3.4112223e-001 -7.5737554e-001 -1.0498969e+000 -4.8967775e-002  6.4869371e-002  2.2223626e-001 -8.1863849e-001 -4.4081196e-001 -1.0453210e-001 -5.5699428e-001  2.5337398e-001 -1.0280273e-001 -1.3184239e-001 -1.0357977e+000 -4.1073702e-001 -3.3337452e-002 -3.8707970e-001  8.7838622e-001 -3.1512764e-001  1.3380838e+000 -5.4272687e-002  9.2294638e-001 -7.5595849e-001 -1.1210579e+000 -3.6597807e-001  1.2637966e-001  5.4086320e-001  8.8575335e-001  1.5165510e-001  2.3456955e-001  2.5775843e-001  5.8937314e-001  1.5099507e-001  1.1855997e-001 -4.1497555e-001 -5.3473999e-001  7.9606723e-001 -3.6241056e-001  6.5159152e-001 -3.2474280e-001  2.6187404e-001 -5.0391781e-001 -5.1134716e-001 -4.8359066e-001 -1.0621175e+000 -3.0740947e-001 -2.3142575e-002  3.9810418e-001 -1.3711100e-001 -3.8333133e-001 -3.6298266e-001 -4.6565235e-001  6.5675329e-001 -8.2269175e-001  1.4520981e-001 -7.1012633e-002  4.0990264e-001 -4.0347974e-001  2.2651088e-001 -7.0547965e-001 -8.5020175e-001 -1.9387229e-002
  1.0918590e-001 -4.0652736e-001 -2.3315535e-001  1.6817502e-001 -4.8941564e-001 -5.4035399e-002 -7.4741599e-001 -9.1367105e-001 -2.9746575e-001 -4.5342201e-001 -1.0738014e+000 -2.3134506e-001 -6.0572815e-001 -6.5801826e-001 -3.7062666e-001 -3.1539560e-001  2.4092835e-001 -6.9124389e-002 -1.7385281e-001  4.8569324e-001  1.7569918e-001 -3.6093478e-001 -7.9676719e-001  5.2102193e-001 -3.2939109e-001 -7.0343682e-002 -6.6377344e-001 -1.4073274e+000 -6.8469373e-001 -4.5270757e-001 -3.8663374e-001 -4.8243810e-001 -6.5038267e-001 -8.9619839e-001 -6.1115241e-001 -3.4076759e-001 -9.9487306e-001 -6.4654331e-001 -1.1811857e+000 -1.7676170e-001  5.5510016e-001 -1.8313665e-001  2.5286033e-001 -3.7077836e-001  2.5934923e-001 -3.2282108e-001  2.4005836e-001  1.9160204e-001 -1.5328249e-002 -1.0607248e-001 -5.1972765e-001 -7.1505316e-001 -4.3414162e-001 -9.2688189e-001 -7.9758691e-001 -1.2270254e+000 -8.6793563e-001 -1.0247753e+000 -1.0366464e+000 -1.2435446e-001 -2.2765319e-001 -4.0382705e-001  5.7970496e-001 -6.8809407e-001  2.8115104e-001  8.3741541e-002
 -4.0087409e-001  6.7523161e-002 -3.0758020e-001  3.1934191e-001 -3.0890325e-001 -6.6896790e-001 -1.3935529e+000 -3.8680889e-001 -1.7603340e-001 -7.7620588e-001 -7.7048864e-001 -1.1932254e+000 -5.4080260e-001 -3.3192421e-001 -1.7860607e-001 -6.8859272e-002 -4.8863645e-001 -6.9171407e-001 -6.6313963e-001 -6.8817168e-002 -4.3560403e-002 -6.8929122e-001 -2.9738920e-001 -6.5697674e-001  2.8126179e-001  4.2964117e-002 -1.1496505e+000 -8.4804740e-001 -9.4857878e-001 -1.8812014e-001 -8.9168698e-002 -5.4993886e-001 -1.3043172e-001 -3.5566595e-001 -5.2141512e-001  3.0450688e-001 -2.4011418e-001 -9.6392922e-001 -9.4266500e-001 -1.1982217e+000 -1.4980631e-001  7.5991884e-001 -1.9736585e-001 -1.6351105e-002 -2.3159601e-001  1.7775783e-001  4.2619282e-001 -2.8250182e-001  5.3482649e-001  4.4200217e-001 -7.4839680e-002 -1.6641108e-002 -2.7471026e-001 -7.2711867e-001 -1.6048456e+000 -2.8730369e-001 -7.1320453e-001 -7.4318835e-002 -4.8544877e-001 -1.3247185e+000 -7.9353446e-001 -5.0607897e-003  2.1917727e+000 -1.2705851e+000  9.4353408e-003  2.6014672e-002
  1.5910038e+000  9.9031162e-003 -3.2566261e-002  3.2580455e-002 -2.2642853e-001  6.9754502e-001 -9.1171442e-001 -3.4988811e-001 -4.5217868e-001 -6.3296052e-001 -6.3549753e-001 -3.6078274e-001 -4.7648053e-001  2.8914357e-001 -8.0824491e-001 -4.4190467e-001  1.7372240e-001 -8.0713006e-002  6.3800231e-001 -7.8361172e-002 -9.5623720e-002  1.6659251e-001  1.2310700e+000  8.7389384e-001  1.7772162e-001  2.8628367e-001 -2.3981760e-001 -4.6958961e-001  2.9894256e-001 -5.2785671e-001 -3.1983048e-002 -1.1000443e-001  7.3374288e-003  1.4740179e-003  5.9673822e-002  3.8963451e-001 -9.7397052e-001  5.8149841e-001 -3.7628693e-001 -4.0932194e-002  3.6802220e-001  6.1722335e-001  4.5816532e-001  8.5009933e-001  3.5741547e-001  1.0466715e+000  5.6802063e-001  2.9785463e-001  6.4175452e-002  6.9330060e-001 -2.5049190e-001 -5.5890294e-001 -7.0671440e-001 -1.3741241e+000 -1.9727630e+000 -2.3203203e-001 -6.5494075e-001 -1.0336817e+000 -5.3077983e-001 -1.5637566e-001  1.1091907e-001 -5.8371421e-001 -9.3014995e-002  1.0542754e-002  1.4657442e-001 -7.1703814e-001
  3.5954769e-001  5.1091321e-001 -1.0853092e+000  1.5330863e+000 -2.8360346e-001 -1.0222309e+000 -6.7796465e-001 -2.3283182e-001  8.3204565e-002  1.6030263e-001 -3.0553684e-001 -1.0092853e-001 -1.6450332e-001 -2.4270019e-001 -1.7350412e-001 -8.6494588e-002  2.1522339e-001 -5.9992846e-001 -2.6682304e-001 -4.7511820e-002  3.8924692e-001 -4.8828116e-001 -5.1023745e-001 -2.3235313e-001  3.9168891e-001  5.5407102e-001 -7.2616122e-001 -5.0078081e-001 -4.2690786e-001  6.1509574e-001  2.7769043e-001 -9.9238232e-002 -2.4002331e-001 -5.8861102e-001  4.1195583e-001  9.3508450e-001  3.4424289e-001 -5.7007825e-001 -2.8510921e-001 -1.7275061e-001  5.1222382e-001  9.0991235e-001 -3.1728175e-001  2.3527986e-001  1.5474886e-001  5.1754031e-001  1.1528715e-001 -4.6360077e-001 -3.5761039e-002  5.1699667e-001  5.9250994e-001  1.5609237e-001  1.8855213e-001 -3.4590832e-001  6.7665874e-001 -2.7042756e-001  4.5998792e-001 -6.3972627e-002 -1.6656423e-001 -3.1892662e-001 -2.6205740e-001 -4.7364649e-001  1.5616071e+000  1.3373361e+000  5.9094415e-001  1.4528220e+000
  3.9683306e-001  9.9016451e-001  9.6707448e-001  3.1074045e-001  4.8040314e-002  6.0489449e-001 -1.2144139e-001 -4.6858379e-002 -6.8215414e-001 -9.7736894e-002 -6.7325095e-001 -4.1690127e-001 -2.5019052e-001  7.8382591e-002 -2.1863997e-001  6.1113266e-002 -4.3924690e-001 -9.9475826e-001 -5.9325289e-001 -8.2123182e-002  2.2469464e-001  2.2665157e-001 -1.1565448e+000  5.3925893e-001 -6.1228591e-001  2.3379659e-001  3.2332056e-001  3.2120794e-002 -3.2765022e-001  5.7817264e-001  2.0866108e-001  7.6345858e-002 -8.5218523e-002  2.2135135e-001 -8.3215289e-002  3.6005560e-001  3.7339949e-001 -7.0412940e-002 -3.8289254e-001  4.7943272e-001  1.5717614e-001 -3.0808590e-001  6.8056004e-001 -3.1375455e-003 -4.2139418e-002 -1.6400965e-001 -3.5256844e-001 -1.1993857e+000 -6.0705236e-001 -7.5092860e-001  3.7065504e-001  2.6176437e-001 -1.5328609e-001 -5.6521790e-001 -3.4433088e-001 -7.8053754e-001 -2.9199478e-001 -8.8863967e-001 -3.5545762e-001  8.6725197e-002 -6.7238741e-001 -2.5185193e-001 -8.1016531e-001 -6.4040258e-001  5.3756951e-001 -7.4594639e-001
  2.4570645e+000 -2.0837482e-001 -5.3976495e-002  1.1627674e+000  2.2566789e-001  1.4837940e-001 -7.4704012e-001 -2.1065208e-001 -9.1241904e-001 -3.9212888e-001  1.3494532e-002 -4.1082664e-002 -5.6346216e-001 -3.5511518e-001 -4.6313336e-002  2.7768875e-001  1.7868070e-001 -3.5100934e-002 -1.9739644e-001  4.6441215e-001  1.3882205e-001 -5.6126324e-001 -4.5562933e-001  2.8236610e-001  2.1492399e-001  4.2789662e-001 -7.1274555e-002  7.5401148e-002 -5.6819893e-001 -3.5094803e-001 -4.1317163e-001 -1.2057021e+000  3.9857121e-002 -2.8639009e-001 -1.4537800e+000 -3.1760874e-001 -2.8441202e-001 -8.3215780e-001  3.2946914e-002  5.1208775e-001  5.7593713e-001 -3.0438397e-001 -6.3041163e-002 -3.1723530e-001  2.5480863e-001  2.9635883e-001  4.9857866e-002 -1.0900057e+000 -6.3477676e-001 -3.8334344e-001  4.7448531e-001 -2.4881920e-001 -5.6334105e-001 -1.0267093e+000  2.1911413e-001 -8.3185570e-001 -1.4660647e+000 -4.9472358e-001 -1.2037508e+000 -5.0410092e-001 -6.3063871e-001 -2.8636003e-001 -4.1516376e-002  2.5153795e-001 -1.0726572e+000  9.1977933e-001
  3.0395312e-001  1.0732197e+000 -4.6118614e-002  7.3264238e-001  7.6900460e-001 -1.4406499e+000 -3.6472303e-001  7.8770694e-001  4.3190506e-001  6.9990700e-001 -4.4655562e-001 -3.4297567e-001 -8.3156540e-002  1.7822441e-001 -7.0742606e-001 -2.2089093e-001  6.0278220e-001  1.3590545e-001  3.8768552e-001  6.5311966e-001  2.4508399e-001  4.3324613e-001 -2.7375851e-001  3.9814098e-001  4.4382320e-001  9.6282802e-002 -4.6504155e-001 -4.9017831e-001 -3.0310130e-002  6.3872944e-001 -3.4274837e-001 -4.2505994e-001  3.4029124e-001  6.8455652e-001 -1.4250592e-001  1.7998568e-001  2.3108666e-001 -6.0924897e-001 -4.0497599e-001 -1.4988883e-001  2.5355130e-001  2.3445087e-001  4.0056710e-001  3.1995504e-001  7.3001356e-001  1.3132603e+000  3.1795657e-001 -3.3483642e-001 -1.7711488e-001  7.1399496e-001  3.1618737e-001  3.4240109e-002 -7.8960218e-002 -7.9919859e-001  1.6653433e-001 -3.6738533e-001  7.3827366e-002 -7.8559391e-001  9.1948583e-002 -5.8602114e-001 -1.7989912e+000 -8.0335342e-002  2.2517333e-001 -1.2116643e-001  6.8176010e-001  1.4354767e+000
 -9.5526197e-002  1.9619251e-001 -6.2253155e-001  6.8039166e-001 -3.0795486e-001  2.0964646e-001 -1.1752626e+000 -7.9463020e-001 -6.0431513e-001  4.6261685e-001 -1.1244453e+000 -6.9446862e-001 -5.6045490e-001  9.5092476e-002 -9.2333450e-001 -5.3861371e-001  5.2542506e-002 -4.8577325e-001  5.0077280e-001  7.1321907e-001  3.8587941e-001 -1.6684351e-001 -1.3000856e+000 -1.0417003e+000 -8.3655721e-002 -3.6352908e-001 -9.4424502e-001 -1.3743315e+000 -7.0991797e-001 -7.9146414e-001 -1.6879381e-001 -8.8322916e-001 -1.2615952e+000 -1.4020996e+000 -4.1152661e-001 -3.5772235e-001 -5.2192795e-001 -9.8943920e-001 -8.8029880e-001 -7.4966265e-001 -1.2161172e-001 -2.4692053e-002 -7.9558356e-001 -8.6647658e-001  5.5912869e-001  1.2759783e+000  5.7604846e-003  7.3137831e-001  1.9132445e-001  2.1053789e-001 -3.2903517e-001 -8.3402977e-001  3.7460554e-001 -5.9011544e-001  4.2192709e-001 -8.7088593e-001 -3.1578937e-001 -3.5784278e-001 -1.0915303e+000 -1.0274470e+000 -1.1918437e+000 -5.9961776e-001  2.2009709e-001  4.2834556e-001  1.4213775e-002  1.1166455e+000
 -1.2901781e+000  4.9788225e-001 -3.0132413e-001  1.6243294e+000  1.2384569e-001  7.0700709e-001 -6.0462990e-001  1.4152141e-001  6.2397765e-002  1.4288843e+000  2.3085770e-001  6.4560401e-001  5.4297377e-001  1.0944779e+000  3.7783234e-001  3.8674158e-001 -4.8691223e-001 -1.8558507e-001 -6.2785973e-001 -2.2749278e-001  8.4678502e-001  1.6188871e-001 -1.0715555e+000 -2.5333748e-001 -3.0741603e-001 -5.3055795e-001 -7.1151494e-001 -6.8106611e-001 -9.5492026e-001  1.7136596e-002 -2.8467506e-003  8.2475088e-001 -5.7956690e-001 -4.6566428e-001  6.4582921e-001  8.8038252e-002  1.8056644e-001 -9.9720880e-001 -5.0538732e-001 -1.3997584e+000 -2.7493670e-001 -2.1008884e-001  2.3471108e-001 -3.8969699e-001 -2.1263647e-001  3.6316217e-001 -5.7426091e-001 -8.0213920e-002  7.0354607e-001 -3.4762471e-002 -2.7057533e-001  6.6084000e-002  6.3499328e-001  2.6828298e-001  8.8856188e-001  3.6441517e-001  6.4540309e-001 -1.6877278e-001 -1.8027641e-001 -3.0057762e-001  1.2465370e+000 -6.1283644e-001  4.4918617e-001 -6.6052954e-001 -1.6736529e-001 -9.6981206e-001
  8.2595306e-002  1.6007140e+000 -1.7050195e+000  5.3377656e-001  5.4142571e-002  1.0053717e+000 -6.4491120e-001 -2.2609153e-001  7.4614087e-001 -9.8270985e-002  6.4322660e-001  3.8570217e-001  1.1360963e-001  5.8270893e-001 -1.4166003e-001 -1.4113618e-001  1.1127036e-001  1.2439422e+000  8.7767092e-001  6.0746531e-001  2.7530967e-001 -5.4270648e-001  7.5008383e-001 -4.7123857e-001  2.0749495e-001 -6.1600720e-001 -4.6310164e-001 -8.8474724e-001 -8.9198622e-001 -4.8220630e-002 -5.0425787e-001  3.6196440e-001 -4.5806820e-002  1.2099667e-001  8.8766921e-002 -6.0362687e-001 -3.7274169e-001 -6.3955594e-001 -3.3354938e-001 -5.4089390e-001 -5.1000417e-001  1.5159890e-001 -1.4462810e+000  4.1612065e-001 -3.0928336e-001 -1.2868747e-001  7.1815707e-001  7.2531350e-001  8.5502036e-001  8.3372866e-001 -5.7163027e-001 -5.0472105e-001 -8.3577830e-002  3.6440681e-002  5.3208935e-001  4.0192840e-001  1.6352992e-001  7.4998396e-001 -3.5978739e-001 -1.1201752e+000  3.4447740e-001  3.8823635e-001  1.1766553e+000  8.7991215e-001  1.1826545e+000  3.6788601e-001
 -4.7162058e-001  7.3545034e-001 -5.2982558e-001 -4.1398300e-001 -1.9516944e-002 -1.9802245e-001 -1.8439689e-001  8.7728546e-002  7.4917203e-002  8.5471660e-001  2.6524961e-001  9.8190037e-001  8.4542164e-001  7.1668139e-001  2.1942524e-001  4.4669898e-002  6.3496546e-001  1.4180775e-002 -4.2884305e-001 -5.5604716e-001  4.6942266e-001 -1.1888333e-001 -6.4099904e-001 -4.5977461e-001 -2.6296889e-002 -3.3775080e-001 -6.5651508e-001 -5.7701905e-001 -6.6694483e-001 -1.3989210e-001 -4.4526484e-001  5.8819392e-001  7.6232076e-004  6.3259177e-001  1.5377757e-001 -8.6526200e-001  1.5895585e-001 -8.6835674e-001 -9.2404932e-001 -3.4886217e-001 -6.4372965e-001 -8.3808982e-002 -2.7035139e-001 -3.0471805e-001 -4.1078510e-001  3.4540458e-001  1.8707776e-002 -3.8686810e-001 -2.8992623e-001  5.4964099e-001 -4.0447712e-001 -1.9733602e-001 -2.6306173e-003  3.9470584e-001  1.4759901e-001 -7.2344661e-003  3.3551807e-001  5.4211689e-001  2.5110262e-001 -3.8312663e-001 -1.0363321e+000  3.1711122e-001 -7.8833115e-002 -6.7888960e-001  5.8397569e-002  1.7092492e-001
  6.5905212e-001 -4.2632612e-001  9.2579938e-001 -3.2175966e-001 -2.4344789e-001  9.6806253e-001  6.1468386e-001  5.5044958e-001 -1.9186556e-001  1.1383131e-001  8.4115206e-001  3.0940006e-001  3.4967857e-001  2.4189794e-001  7.9348222e-001  4.3946625e-001  6.4343866e-001 -2.1279220e-001 -2.4233675e-001  5.1544696e-001  8.7338245e-002 -2.5579979e-001  3.8195484e-002  4.5715203e-001  1.0585049e+000  6.1441561e-002  3.6157665e-001 -1.3765146e-002  9.7339090e-002  1.2992055e+000  9.9827552e-002  8.9763772e-001  6.3914770e-001 -2.9153718e-001  8.7665998e-001 -1.2024620e-001  1.0524563e+000  4.6854880e-001 -4.2708913e-001  2.8105200e-001 -2.2858200e-001  7.6451539e-001  8.1428039e-001 -4.8566772e-001  6.0535162e-002  8.5391188e-001  9.2601664e-001 -9.0909419e-002 -2.6524156e-001  8.5512739e-001  5.7004491e-001  6.9741192e-001  5.8320773e-001  3.1341679e-001 -1.0839483e+000  4.7946897e-001  1.3859562e-001  6.0854226e-001  8.3327351e-001 -6.7705110e-002  2.3701137e-001  4.1883723e-001  2.1104296e+000 -6.9794134e-001  8.6644705e-001  2.3526120e+000
  7.9782236e-001  4.9794709e-001 -6.4147183e-001  6.9220258e-001 -1.9928122e-001  1.3557148e+000  2.2473152e-001  1.2286347e-001 -3.3817811e-001  4.2085535e-001  1.5757428e+000  6.3835221e-001  6.8270476e-001  7.5059235e-001  6.9189846e-001  5.4352011e-001  9.1583802e-001  1.1973452e+000  1.3135190e+000  7.4712802e-001  1.7366668e+000  2.7786110e-001  1.5781079e+000 -6.9281363e-001  6.6983811e-001  3.5812490e-001  9.3917985e-001 -7.9301373e-002  5.5384391e-001  6.5679190e-001  8.2222335e-001  1.1091986e+000  1.2529833e+000  7.1131483e-001  7.9128557e-001  7.4312349e-002  6.4125168e-001  9.8321647e-001  3.3268405e-001  1.7005934e-001  2.5841240e-001  1.6712359e-001 -2.0152413e-001  3.1653749e-001  5.6313609e-001  8.0317575e-001  3.0567348e-001  2.2755135e-001  6.2079486e-002  3.5163451e-002  9.5728913e-001  7.6613516e-001  5.1780985e-001  7.2723980e-001 -2.7307622e-001  1.1222161e+000  4.5690003e-001 -2.4983482e-002  7.0732640e-001  5.8081550e-001  2.0691708e+000  4.7889158e-002  1.7547945e+000  1.7966876e+000  8.1502941e-001  2.3535837e-001
  1.1399413e+000 -1.2379375e-001  1.3551957e+000  6.7409199e-001 -3.7985463e-001  2.0189765e+000  2.9708022e-001 -2.2664533e-001 -9.0410970e-002  2.6394400e-001  1.8101476e+000  1.4670246e+000  1.0496183e+000  1.0568912e+000  2.9291969e-001  4.2340641e-001  6.7256197e-001  1.0446964e+000  1.2165865e+000  4.9598497e-001  1.5952215e+000  6.9901592e-002  1.3603899e+000 -5.5503400e-001  5.2816466e-001 -4.1449282e-001  1.8883776e-002 -3.9178531e-001 -1.3389635e-001  4.4820091e-002  3.0841864e-001  3.1636293e-001  1.2640943e+000  1.4001904e+000  4.6570810e-001 -1.9177624e-001  2.4494676e-001 -3.0139998e-001  3.4080033e-001 -8.9898316e-002 -3.7828966e-002  1.6970076e-001 -1.9979003e-001  1.3669873e+000 -1.6255817e-001  1.3310682e+000  1.9829482e-001  4.9075952e-001  8.5159255e-001  1.2864357e-001  7.7460200e-001  3.2367093e-001  5.1275313e-001  7.2723848e-001 -2.1853062e-001  1.5086550e+000 -2.0513732e-001  8.7018840e-002  5.2491308e-002  4.7410237e-001  2.2404133e+000  2.9925737e-001  1.7276528e-001 -2.9729009e-001  9.1018543e-002 -1.2248249e-001
  8.4094937e-001 -5.9279684e-001  1.0510107e-001  4.2389563e-001 -1.4087068e-001  3.0396575e-001  6.4670155e-001  4.2223804e-001 -1.6373954e-002  5.4783162e-003  5.6190292e-001  4.8926298e-001 -1.1215519e-002  4.4754198e-002 -1.9944574e-002  1.5352790e-001  6.7543178e-001 -4.3374106e-001 -3.2198812e-001  8.9548325e-003 -4.2639639e-001  9.0884538e-002  1.0597287e+000  5.8270046e-001  6.6766456e-001  3.1580024e-001  6.7989912e-001  8.4563446e-001  1.2245167e-001  5.6376561e-001  6.8762410e-001  5.5600409e-001  1.1039725e+000  5.6969375e-001  6.2202850e-001  9.6855979e-001  2.5080684e-001  1.4775329e-002  7.8830239e-001  5.6726155e-001  5.9934137e-001  5.8671973e-001  7.0442267e-001  3.5974477e-001  1.9758420e-001  3.8971282e-001  6.0045293e-001 -3.5846688e-001 -4.7395319e-001  2.5426339e-001 -1.0996629e-001 -7.5230231e-002  2.3238759e-001  4.3046139e-001 -3.8142739e-001  7.4691327e-001  1.3991652e-001  4.4275818e-001  1.2010023e-001  3.0829191e-001  4.3095174e-001  2.7719473e-001  1.1422309e+000  1.5396149e-001 -2.2789990e-001  2.0173448e-003
 -7.9801530e-001 -5.5026319e-001  2.7280499e-001 -4.2835435e-001 -3.2028769e-001 -8.1004347e-001  3.9747648e-001 -2.8693684e-001 -1.2537366e-001 -5.2663659e-001 -1.0382441e+000 -5.4964732e-001 -4.0138633e-001 -8.7152047e-001 -4.7182797e-001 -6.4370883e-001  2.4961026e-003 -1.4591669e+000 -1.2755176e+000 -2.9640620e-001 -8.7107916e-001 -7.2456437e-001 -9.1165812e-001  2.1014911e-001 -3.2857776e-001  3.7174326e-002  6.6479135e-001  1.4031920e-001 -4.3443984e-002 -7.7925196e-001  5.8438641e-001  9.8740739e-002 -5.3557858e-001 -7.1041746e-002  4.3809450e-001  8.9330178e-001 -7.4846457e-002 -2.9925866e-001 -1.8686726e-001  1.0198741e-001  1.1789724e-001 -1.8686969e-001  3.2692744e-001 -1.2692994e+000 -7.1297904e-001 -7.2250197e-001  5.0537586e-002 -9.1000796e-001 -1.2574304e+000  4.1402355e-001 -1.2592307e+000 -5.3125317e-001 -8.9360915e-001  4.5428040e-001 -3.1182362e-002 -6.2974060e-001  3.0170473e-001 -1.7334247e-001  2.6450210e-001 -5.0230637e-001 -1.5646816e+000 -2.6054281e-001 -6.3944186e-002  7.1167311e-001 -6.4115720e-002 -1.2454914e+000
  1.6267555e-001 -8.7350844e-001  1.0832862e+000  1.1140998e+000 -6.9657410e-001 -7.6384859e-001 -2.8963578e-001 -3.0439745e-001 -6.3239035e-001 -7.1078238e-001 -1.6276273e+000 -1.4126787e+000 -1.1376933e+000 -8.8478728e-001 -8.4401707e-001 -8.0808315e-001 -7.2320269e-001 -1.9304675e+000 -1.0987978e+000 -4.7668263e-001 -1.7313884e-001 -3.1863401e-001 -1.0481190e+000 -3.5378053e-001 -5.1590866e-001 -9.2212809e-002 -1.1647507e+000 -1.1147074e+000 -6.1816546e-001 -1.1314341e+000 -6.7235172e-002 -6.7819227e-001 -6.1272428e-001 -4.1265662e-001 -4.3128214e-001  4.4659681e-001 -1.1864051e+000 -8.5500558e-001 -1.2029755e+000 -1.3945353e+000  5.6599249e-001 -4.4618061e-001  7.9727780e-002 -1.2904466e+000  1.3538330e-001  4.7941871e-001 -7.3193242e-001 -5.0780765e-001 -7.7625744e-001 -1.5964587e-001 -1.3960669e+000 -6.9028631e-001 -1.2286512e+000 -7.3205172e-001 -7.0570069e-001 -1.2147095e+000 -5.8927861e-001 -1.0914212e+000 -6.0290889e-001 -6.5730337e-001 -2.1915187e+000 -8.9373644e-001 -3.8313275e-001 -1.3194823e+000 -1.2836849e+000  3.1848415e-001
  1.0313329e+000 -9.0974428e-001  5.7232484e-001  9.8600108e-002 -5.4094411e-001 -9.8344728e-001  2.3321524e-002  9.1884763e-003 -2.4547719e-001 -3.7651414e-001 -3.9859002e-001 -7.4056695e-001 -3.7395838e-001 -4.2705536e-001  4.6335654e-002 -1.6896416e-001 -3.0316367e-001 -1.0402400e+000 -7.5614009e-001 -1.0687001e+000 -1.9054050e-001 -2.6653645e-001 -1.0117094e+000  6.6871932e-002 -5.2471503e-001 -5.0408474e-001 -3.2807064e-001 -1.2079553e-001 -9.4793924e-002  1.3337244e-001 -3.7000834e-001 -3.7613515e-001 -9.2021485e-001 -1.8028628e-001 -8.3418072e-002  8.0967994e-001  5.5067511e-001  4.1142602e-002  6.8659105e-002 -1.4507238e-002 -2.3426430e-002 -2.1785077e-001  5.8856971e-001 -1.0417550e+000 -6.3068973e-003  2.6435539e-002 -5.4369807e-001 -3.5786314e-001 -9.3932004e-001 -2.9864139e-001 -1.3189729e-001  2.3785009e-001 -8.2858277e-001 -4.1494098e-001  4.5534218e-001 -8.3870508e-001 -4.1856240e-001 -7.4368811e-001  1.1979352e-001  3.6455163e-001 -1.4183898e+000 -4.8084744e-001  7.2640077e-001 -3.5625993e-001 -9.3945404e-001 -9.6824767e-001
 -3.2411038e-001  2.7888759e-001 -6.2475170e-001 -7.4007218e-001 -4.2780360e-001 -5.9992090e-001 -1.0517397e-001 -6.9207087e-001 -4.1091889e-001  3.0794376e-002 -2.0501483e-001 -4.9507920e-001  1.7812375e-001 -2.7225933e-001 -4.3932602e-001 -6.8164590e-001 -3.3136367e-001 -5.9536384e-001 -1.5494842e+000 -6.2081421e-001 -1.0136713e+000  1.4518653e-001 -7.5098508e-001  3.9293931e-001 -4.6817724e-001  1.0256896e+000  2.4158153e-001  6.7309873e-001  1.1519878e+000 -2.8171457e-001  5.9820967e-001 -3.3018646e-002 -6.7037279e-001 -8.6895144e-001  2.6676101e-001  7.5956085e-001  3.6117419e-001  1.0594994e+000  5.2058832e-001  3.1628032e-001  3.6059857e-001 -3.1567206e-001  5.6669412e-001 -8.4844450e-001  2.2665467e-001 -5.4610929e-002 -5.3993855e-001 -9.1924358e-001 -7.0061962e-001 -2.5602310e-001 -9.0571106e-001 -1.1456992e-002 -7.5892806e-001  1.7015065e-001 -4.1457388e-001 -7.7696173e-001  2.9443296e-001 -5.5990698e-001 -9.5171982e-002  1.0937978e+000 -1.7448059e+000 -5.6432629e-001 -1.6406335e+000 -6.7636161e-001 -6.1839350e-001  1.3768276e-001
 -1.1193001e+000 -5.3338747e-002 -2.7897946e-002 -1.4810052e+000 -2.7244168e-001 -3.9413167e-001 -7.9757711e-001 -1.2464364e+000 -9.7715871e-001  2.2282920e-001 -1.0215805e+000 -1.0688981e-002 -1.4324713e-001 -7.9742607e-001 -1.1477314e+000 -1.2024668e+000  2.3735509e-001 -9.9924149e-001 -1.8922857e+000 -6.4967201e-001 -1.4228111e+000  4.6697338e-001 -1.0683914e+000  1.1071992e+000 -6.6584728e-001  6.9266427e-001 -8.5366412e-001 -1.0212342e+000 -1.4780827e-001 -1.3919446e+000  5.5589771e-001 -1.0971664e-001 -6.9394657e-001 -1.2052395e+000  1.0231640e-001  6.3524246e-001 -1.2410865e+000 -6.8168709e-001 -8.4024031e-001 -7.6779925e-001  7.8978667e-001 -1.0368691e+000  1.0983454e+000 -4.5356291e-001 -1.7785795e-001 -1.6180229e+000 -1.0883758e+000 -5.8505816e-001 -1.0324706e+000 -4.2456905e-001 -1.0917601e+000 -1.2853520e+000 -7.0405592e-001  3.3297474e-001 -1.7451497e-001 -6.9377337e-001  7.2824149e-001 -1.9683661e-001 -9.6580207e-001  7.4387697e-001 -9.5245009e-001  2.1052982e-001 -3.3448115e+000 -5.9878992e-001  2.0320577e-002  1.4800113e-001
 -1.6882006e+000 -1.5122481e-001 -3.3592043e-001  1.0802946e+000 -3.6453118e-001  5.2984279e-001 -9.6852805e-002  1.4718698e-001 -5.1864782e-001  1.0199141e+000 -9.6212695e-002 -1.6133398e-001  1.3173034e-001  1.8684549e-001 -1.5254567e-001 -6.6386742e-001  3.6576937e-001 -1.0726010e-001 -2.2853322e-001 -1.0248371e-001  4.6520063e-001  6.1299771e-001 -2.9084844e-002 -1.9451195e-001 -8.1205590e-002 -3.8026795e-003 -2.1373205e-001 -2.5647280e-001 -3.5702673e-001 -5.2950518e-001  1.4178662e+000  8.9635707e-001 -1.2939603e-001 -1.7362698e-001  3.9744313e-001  7.1813260e-001 -8.8485165e-001 -1.1446874e-001 -3.0341282e-002 -4.8937836e-002  1.6183339e-002 -5.7320528e-001 -1.4296381e-001 -6.3433103e-001 -1.5003063e-001 -4.9968705e-001 -4.0777822e-001 -1.3271802e-001 -8.1626681e-001 -5.5776676e-001 -8.6262960e-001 -6.2936564e-001 -2.1458224e-001  1.6220484e-001  1.3951474e-001 -6.8758906e-001  4.3583397e-001  1.7063571e-002  6.0593508e-004  8.8890766e-001  2.1187276e-001  1.2957060e-001 -3.6756054e-002  6.3106214e-001 -3.6218236e-001 -1.7700680e+000
 -2.1511360e+000 -3.6492415e-001  1.1017454e-001  9.1570056e-001 -5.7678477e-001  4.5755518e-001 -5.5478672e-001 -1.0309092e-002 -1.4696130e-001  4.1979535e-001 -2.1131071e-001 -5.8730799e-001  3.9290606e-001 -2.9000097e-001 -8.8166777e-001 -9.3060321e-001  2.9641743e-001  4.8858853e-001 -6.4944918e-002  3.7141533e-001  4.5999087e-001  4.9016145e-002  2.7679792e-001  1.1975467e-001  3.9100743e-001  2.1130928e-001 -3.1956528e-001 -1.3980261e-001 -4.8271403e-001 -1.0667123e+000  9.8073124e-001  4.3329764e-001  1.6930754e-002  2.9151182e-001  4.7295278e-001  6.4936879e-001 -8.3440823e-001 -6.5587710e-001 -3.2879710e-002 -8.7882063e-002 -2.3709461e-001 -2.6036067e-001 -4.7768547e-001 -1.1000530e-001 -5.5851691e-002 -4.1305365e-001  5.7154692e-001 -5.3106547e-002 -2.5378059e-001 -4.4995706e-001 -9.8432625e-001 -1.1669245e+000 -4.4961498e-001 -2.1163970e-001 -1.2215875e+000 -1.4676725e-001  3.2772543e-001 -3.8388829e-001 -1.6187988e-001 -5.5507716e-003  7.9360730e-001 -3.5614283e-001  4.9827685e-001 -3.2223366e-002 -7.7729630e-001 -1.3898656e+000
 -2.2067381e+000 -2.9750419e-001  4.6127718e-001  1.3739026e+000 -3.1823592e-001 -8.3876334e-001 -3.1646794e-001 -4.5630137e-002  6.6910763e-001  2.4733429e-001 -2.1078243e-001  1.9098643e-001  8.4915779e-001  1.5350395e-002  3.5317754e-001  2.2631986e-002 -5.3898038e-001 -6.5279239e-001 -5.8139331e-001 -5.1109781e-001 -6.0093533e-003 -1.6919081e-001  1.1682153e-001 -7.6125975e-001  3.7298314e-001  1.7986090e-001 -2.3229029e-001 -3.4622335e-001 -1.1781842e-001  2.5774145e-002  9.8685796e-001  7.7829179e-001 -3.0550657e-002  1.1593930e-001  9.2656416e-001  1.1174394e+000  1.7604650e-001 -1.1283075e-001 -4.5295873e-001 -3.8392018e-001 -6.0209619e-001  2.9389153e-001 -1.2422166e+000 -8.0710911e-001 -3.0851806e-001 -1.0366974e+000 -9.7485722e-002  5.2272907e-001  5.8160754e-001  5.1657419e-001 -2.8687574e-002  5.7572487e-001  6.7023304e-001  9.2426934e-001  6.8999884e-001  4.9828683e-001  1.0252625e+000  7.1063394e-001  2.8962636e-001  2.1680169e-001 -5.0629466e-001  3.9727743e-001  2.8123674e+000 -7.7868037e-001 -1.3935261e-001 -2.8971820e-001
  2.8846027e-001 -9.6982532e-002  1.7086875e+000  5.0138570e-001  9.2561092e-001 -5.6942411e-001  1.0197571e+000  7.3233877e-001  8.1123483e-002  4.4915136e-001  3.2335375e-001  8.4430983e-002 -3.8264634e-002 -1.4571506e-001 -1.7951548e-001  4.0508211e-001  5.9964029e-001  6.7524381e-001  6.5902084e-001  8.8715811e-001  3.1171028e-001  2.4081745e-001  2.2159731e+000 -2.2175180e-001  4.1367845e-001 -1.0004571e-001  5.8127962e-001  9.1568495e-001  8.1706549e-001  1.7787499e-001  1.1036785e+000  6.5238597e-001  2.1722555e+000  1.6629833e+000  4.3627592e-001  6.7262293e-001 -1.8821858e-002  1.1130807e+000  9.1807307e-001  1.0648863e+000 -7.6115393e-001  8.9278332e-002 -8.0484100e-001  1.4849022e+000  1.6380692e-002  9.0405958e-001  1.0607793e+000  1.1972680e+000  1.2163906e+000  6.3545788e-002  4.7670767e-001 -4.4041635e-001 -1.4769949e-001  3.7536509e-001  6.6629030e-001  7.2536120e-002  6.6037970e-001  8.6807383e-001  5.0296889e-001  1.2958405e+000 -1.5590912e-001  5.7968347e-001 -1.7659879e-001  2.5162225e-001  2.7012572e-001 -2.6673786e-001
  4.7748908e-001 -3.1533236e-001  1.3058488e+000 -1.0591799e+000  2.9300308e-002 -1.6490898e-002  1.0230751e+000  6.7778381e-001  2.5628444e-001 -4.3084049e-001  3.3954487e-002  4.4000507e-001  6.9333608e-002 -1.7409343e-001 -3.0695292e-001 -4.4908020e-001 -4.3355742e-001  3.7386180e-001 -3.0357030e-001 -3.7632986e-001 -9.5430978e-001 -2.9242731e-001  6.8442341e-001 -8.4291341e-001 -6.5844150e-001 -2.4648552e-001  1.8877750e-001  8.0763530e-001  4.6025344e-001  7.2318904e-002 -6.3600987e-001 -3.7150359e-001  6.6388171e-001  7.7377259e-001 -2.9937944e-001 -4.0195948e-001  3.2982737e-001  6.4182832e-001  1.1833916e+000  6.9457728e-001 -3.3190480e-001 -4.7480499e-001 -7.7781207e-001  1.0892124e+000 -3.2619976e-001 -3.5987884e-001 -2.3835647e-001  3.7926366e-001  5.1369064e-001 -4.2712403e-001 -6.4251861e-002 -1.5305320e-001 -1.1263434e-002  3.2393593e-001  1.1979146e+000 -1.6202788e-002  5.9141417e-001  7.3091935e-001  1.1048040e+000  1.0661431e+000 -6.3436710e-002  7.6208919e-001 -4.9319911e-001  1.6433185e+000  8.2842302e-001 -9.9100668e-002
  3.3140465e-001 -4.9927534e-001 -1.2957469e+000  4.0519034e-001 -4.8037019e-001 -1.5239896e+000 -9.0501855e-002 -5.1098348e-001  4.4453372e-002  1.7702811e-001 -9.4017716e-001 -3.1689312e-001 -3.0738551e-001 -2.4464743e-002 -1.1735926e+000 -8.4555068e-001 -8.0783427e-001 -1.9572047e-001  8.7530800e-001  1.0416448e+000 -5.1201989e-002 -3.9374086e-001 -7.1600097e-002 -5.6081860e-001 -5.4181281e-002 -3.1253503e-001 -6.3930576e-001 -2.1842457e-001 -5.8203038e-001 -7.5326299e-001 -2.3876271e-001 -4.5981737e-001 -2.6762662e-001  4.4007600e-002  4.5278549e-001  7.8769303e-002 -1.1197619e-001 -5.5847976e-001  1.3139673e-001 -1.2719157e-001 -1.2839717e+000 -9.6251965e-003 -1.0963722e+000 -5.2773985e-001 -8.6593963e-002  1.6229191e-001  1.8830617e+000  1.5932173e+000  8.1418877e-001  5.0218598e-001  2.2987497e-001  2.5337791e-001  7.4267320e-002  7.9121848e-002 -2.5996472e-001  2.9536804e-001  8.1098679e-001  7.1659239e-001  5.0587134e-001 -8.9646432e-001  5.5800688e-001  4.8656572e-001  8.3515257e-001  2.0065509e+000  9.2311444e-001  3.0847609e-001
  1.2446563e+000 -3.5592512e-002  1.2206211e+000  3.5147778e-001  4.7167782e-001  2.9047006e-001  1.2378299e-001 -2.7690194e-001  2.6821282e-001 -4.2080466e-001  3.2839755e-001 -6.8447278e-001 -2.8336410e-001 -6.8384448e-002 -1.3985685e+000 -9.4114785e-001  2.2026334e-001  5.0833990e-001  1.9697999e+000  1.1625541e+000 -5.5017980e-001 -5.0337847e-001  2.0043593e+000  6.2869795e-001  5.8257652e-001 -3.6779565e-001  5.2103767e-001  2.5536241e-001 -2.2064828e-001 -1.7523283e-001  9.2550562e-001  1.2422834e-001  1.3680737e+000  1.5822531e+000  2.6594796e-001  7.1147745e-001 -1.1086187e-001 -1.2429743e-001  2.2208771e-001  6.7624806e-001 -4.1009900e-001  5.7923949e-001 -2.2371056e-001  1.2605573e+000 -2.6327332e-001  5.5151576e-001  1.6268503e+000  1.5454662e+000  8.3708111e-001  8.0442696e-001 -2.7500278e-001 -1.1074353e+000 -6.1561652e-001  1.1464026e-001 -7.8820181e-001  7.3220392e-001 -4.8731129e-002  9.5127367e-001  8.7317555e-002 -3.3533197e-001 -4.8152289e-002  9.7823029e-001  5.9868361e-001  4.1667238e-001  5.2107342e-001  7.3685169e-001
 -9.4957586e-002  5.9921463e-001  5.5550687e-001  8.5683665e-001  2.1931727e-001 -3.9697218e-002 -3.6261671e-001  3.2121737e-001  8.3049707e-001 -5.9353756e-001  5.0511224e-001  3.7645209e-001 -4.4897317e-001  1.0161057e-002  4.9509572e-001  8.4572463e-001 -1.5453296e-001  1.1867114e-001  6.3323028e-001  8.1806339e-001  1.3508777e+000  1.0418311e+000  1.2608367e+000  8.3345369e-001  7.2388310e-001  3.5995712e-001 -1.4231941e-002  1.6370854e-001  6.8550429e-001  9.4903689e-001  2.3345176e-001  4.2997420e-001  5.7714676e-001  1.0049454e+000  1.2299061e-001 -6.0183130e-002  1.3273716e+000  4.8074051e-001  2.6947521e-001  1.5670966e-001  1.2812693e+000  7.3883275e-001  4.2725938e-002  4.2326249e-001  9.9546185e-001  1.3134791e+000  1.6699796e+000  8.1889783e-002  2.1295454e-002  3.2956485e-001  4.6724481e-001  9.3729048e-001 -2.2828278e-001 -1.6653973e-001 -7.2045833e-001  3.1973154e-001 -4.2708047e-001 -9.1808844e-002  3.8089262e-001 -5.3955992e-001  1.1896712e+000  1.0438263e-001  9.3084903e-001 -6.1856937e-001  7.9099721e-001  1.5190672e+000
 -1.9704546e-001  7.2666971e-002 -5.5745235e-001 -6.6312355e-001  2.1393941e-001 -1.1563541e-001  4.4538546e-001  6.7948507e-001  3.8266086e-001 -1.8025223e-002  9.5817770e-001  1.5175308e+000  1.8678561e-001  2.7251592e-001  9.0939621e-001  1.2337136e+000  8.5234806e-001  4.5210501e-001  7.0100651e-001  9.2518464e-001  9.5781106e-001  1.1557986e+000  1.9488332e+000  2.9465242e-001  7.9642876e-001  1.7551500e-001  5.5012678e-002 -3.7106117e-001 -6.5253168e-001  4.8540132e-001  2.5684410e-001  3.5727292e-001  1.3860664e+000  1.1095476e+000  1.1206947e+000  3.4321129e-002  1.2017830e+000 -9.0969201e-001  4.5095683e-001  1.4566763e-001  4.5859172e-001  1.0064721e+000 -4.3313569e-002  1.7239574e+000  5.9516865e-001  1.0249471e+000  1.5665844e+000  4.2464243e-001  3.4469940e-001  1.0511425e+000  1.3203902e+000  1.5507520e+000  2.0922992e-001  3.3134556e-001 -7.6290656e-001  1.3745239e+000  5.8295492e-001  5.2795731e-001  1.0644390e+000  9.4684961e-002  1.6589076e+000  4.9506823e-001 -4.4052604e-002  9.1557508e-001  3.5062482e-001 -6.5344989e-002
 -2.2011097e-001  4.4406244e-001 -6.4988910e-001 -3.5455032e-001 -7.5622751e-002 -5.5398286e-001  4.2697857e-001  5.6165277e-002  2.5293362e-001 -4.0781169e-001  4.7102319e-001  1.5783396e-001  1.8882464e-002 -1.1546009e-001  3.8614290e-001  6.0266236e-001  2.0377583e-001  6.7587429e-001  7.9377273e-001  8.3142085e-001  8.5401597e-001  7.3816801e-001  1.1264427e+000  1.9855728e-001  7.1953245e-001  4.4046415e-001  2.2203269e-001 -6.2374918e-001 -7.1106188e-001  7.9046581e-001 -1.5001844e-002 -2.4771102e-001  1.5616663e+000  3.1074311e-001  4.3504725e-001  3.2436144e-001  5.2813426e-001 -8.5965893e-001 -5.5749471e-002  2.0343194e-001  1.2109728e+000  8.0251176e-001  6.0879726e-001  5.6258280e-001  8.8206657e-001  7.4757202e-001  8.5483844e-001  6.1509151e-001  8.2521025e-001  5.3979547e-001  8.6736152e-001  3.1968358e-001  1.2407183e-001 -1.9612125e-001 -2.8400540e-001  9.8938558e-001 -3.1956771e-002  1.1927052e-001  5.5026144e-001  2.0926223e-001  3.2905408e-001  8.9847325e-002 -5.6077159e-001  8.0267057e-001  1.0905000e+000 -2.3774735e-001
 -3.1455250e-001 -7.8899508e-001 -1.2755139e+000  5.6327185e-001 -3.5602847e-001 -1.2561732e+000  1.1080526e-001 -4.0832522e-001 -2.5004220e-001 -2.5247238e-001  9.1498794e-002 -1.5040815e-001 -4.6981049e-001 -9.9069708e-001 -3.2519791e-001 -1.0282629e+000 -2.7904289e-001 -4.6335896e-001 -2.7362797e-001  7.3689764e-002  4.8235600e-001 -3.7249543e-001 -7.2522049e-001  5.0116621e-001 -1.1947572e-001 -2.1034414e-001 -7.0029071e-001 -4.4912337e-001 -1.0637018e-001 -1.1914672e-001  1.3839082e-001 -6.8357855e-001 -8.7054501e-001 -9.0757750e-001 -3.6283028e-001  6.6746427e-001 -2.2767958e-001 -4.7203469e-001 -7.0678697e-001 -6.3070087e-001  3.1488992e-001  2.9133593e-002  1.2015301e-001 -1.1059134e+000 -6.0692363e-002 -1.3890440e-001 -2.1253314e-001 -3.1706211e-002 -5.6827049e-001 -8.9900379e-002 -1.1872463e-001 -6.3980962e-001 -4.2139977e-001 -5.3591736e-001 -2.5669541e-001 -7.1358531e-001 -4.1960142e-001 -9.0016432e-001 -3.2215580e-001 -4.2450205e-001 -2.4786505e+000 -5.8929223e-001  4.4127838e-001 -2.2248070e-001 -9.5226835e-001 -5.8150509e-001
  4.1879536e-001 -1.4851560e-001 -1.9838251e+000  6.0792059e-001  2.5948677e-001 -4.6661711e-001  4.7540595e-001  4.0390752e-002  6.5555718e-002 -5.6272486e-001 -7.4450902e-001 -5.5585507e-001 -2.0770843e-001 -2.0836497e-001 -2.3073026e-001 -3.2018452e-001  1.7102236e-001 -3.0225160e-001  1.3603015e-001 -5.0620298e-001  5.4374584e-002 -1.4251408e-001 -1.2997029e+000 -6.6552080e-002  3.6791645e-002  6.9663298e-001  1.6509224e-001  7.6604423e-001  6.4454123e-001  5.6056220e-001  1.1940554e-002 -3.5273486e-001 -9.0878661e-001 -7.2455556e-001 -5.8222745e-001  8.8470055e-002  6.7761793e-001  3.2222723e-001  1.4665708e-001  7.4416952e-001  4.2067932e-001 -1.9327986e-003  1.1490548e-001 -1.0466631e+000  3.7249659e-001 -8.5232704e-001 -3.5552203e-001 -9.3559618e-001 -8.3839312e-001 -2.8563090e-001 -1.5772622e-001  1.3699610e-001  2.4266433e-001 -1.8066330e-001 -4.3545185e-001 -6.4502994e-001 -7.5528364e-001 -6.5375013e-001  2.3569071e-001  6.1718092e-001  4.9116929e-002  4.9131685e-001  1.1008212e+000 -1.3221092e-001  3.7131820e-001  6.4803995e-001
  4.8932827e-001  4.1678705e-001 -1.8074351e+000  6.0792434e-002  9.2938220e-002  1.8095829e+000  2.3506525e-001 -5.8145043e-001 -5.1208207e-001 -7.0145215e-001 -3.4378177e-001 -9.4158056e-001 -4.8462856e-001  7.5681463e-001  4.6522394e-002 -6.7424584e-001 -4.3964855e-001 -1.9959107e-003 -1.6346813e-002 -2.6348614e-001  3.3366946e-001 -1.7196693e-003 -1.6670936e+000 -5.2382206e-001 -9.1943049e-001  4.6342754e-001  4.1557874e-001  9.4532077e-001  1.1752296e+000 -5.0268247e-001  2.5101328e-001 -6.9012587e-001 -1.4877366e+000 -9.2327905e-001 -1.6365514e-001 -4.6449563e-001  3.7582134e-001  1.0828566e+000  8.0247777e-001  9.4292006e-001  3.1387550e-001 -9.7001001e-001 -5.8655311e-001 -1.1638125e-001  1.9366006e-001 -5.9908589e-001 -5.0277011e-001 -1.2547674e+000 -5.6335702e-001 -7.3090400e-001 -4.3512172e-001  3.7082276e-001  9.8511994e-001 -9.7241306e-002 -2.6373646e-001  1.9070266e-002 -3.9699077e-001 -7.3579761e-001 -3.9827949e-001  1.4014448e+000  2.3490611e+000  5.2093327e-001  3.6398568e-001 -1.6212715e+000  3.8749063e-001 -6.5163508e-001
 -1.2543092e+000 -7.2332478e-001 -1.0035966e+000  5.2289143e-001 -2.8530792e-001 -3.7927129e-001  1.6524211e-001 -1.1458547e+000 -9.7566890e-001 -7.1387851e-001 -9.7497934e-001 -1.3541132e+000 -1.0778697e+000 -9.8829690e-001 -5.1835187e-001 -5.2781558e-001  2.3955593e-001  4.2526033e-001  3.0714697e-001  6.2822687e-001  2.0254541e-001  4.0296315e-001 -1.2012568e+000  1.2701965e-001 -1.0126371e-001  4.1570367e-001  7.1261605e-001  6.0303814e-001  8.3204426e-001 -9.2490727e-002 -5.5626973e-001 -7.3640870e-001 -1.1716422e+000 -1.7147690e+000 -8.8172311e-001 -8.2325225e-001 -1.3678792e+000  3.6659009e-001  5.8470820e-001  5.8822669e-001  1.5470948e-001 -2.9811845e-001 -2.9612683e-001 -5.5254826e-001 -7.5726105e-002  2.0577308e-001 -3.2209133e-001 -3.9493758e-001 -5.2070203e-001 -1.1410673e+000 -4.4527621e-001 -4.1723700e-001  1.7881569e-001 -5.2842021e-001 -2.8367131e-001 -7.8525015e-001 -6.3715997e-001 -1.0298487e+000 -1.5188058e+000  7.3149121e-001  5.4813369e-002 -2.5890066e-001 -4.6513978e-001  1.3083016e+000 -7.7211165e-001  9.3537641e-001
  4.3912526e-001 -1.9125589e-002  4.0351361e-001  6.9596030e-001  3.9289590e-001 -8.4344245e-001  7.7746141e-001 -6.7098208e-002  8.4156255e-003  2.4572521e-001 -1.0506359e+000  1.4545178e-001 -1.2290339e-001  2.6117285e-001 -4.8290356e-001 -5.8992017e-002 -3.4841078e-001 -1.1551678e+000 -4.8534178e-001  1.0540295e-002  5.7158526e-001 -1.5341844e-001 -2.5202694e+000  2.6267001e-001 -1.2295973e-001 -3.0013454e-001  9.0901813e-001  1.0349620e+000  9.4767405e-001 -2.3090587e-001  6.2708793e-001  4.1612319e-001 -7.1697921e-001 -1.4414235e+000 -3.7819774e-001  6.3456410e-001 -1.4626379e-001  8.8712738e-001  8.0854243e-001  7.6003692e-001 -4.2577022e-001 -2.4512443e-001  3.4946773e-001 -2.1133164e+000 -2.7688812e-001 -1.7697684e-001 -1.1016639e+000 -1.4115469e-001 -1.3846581e+000 -5.0364043e-001 -3.7431199e-001 -7.7733492e-003  6.0752372e-001  2.5135706e-001  2.0789043e+000 -1.1717454e+000  6.9602088e-002 -4.3020298e-001 -3.1524278e-001  7.7338568e-001 -1.0769465e+000 -3.6723620e-001 -3.7405446e-001 -1.0899282e+000  2.2385160e-001  3.3338698e-001
 -1.0281918e+000  1.0797889e+000 -2.8872696e-001  1.3079892e+000  5.2172548e-001  2.1491561e-001  7.1352410e-001  3.0605132e-001  8.2524672e-001 -2.7550197e-001 -2.4385380e-001  9.2423954e-001  7.6691582e-001  8.4712829e-001  8.7564785e-001  9.8708642e-001  1.0036969e-003 -1.0295489e+000 -1.5740016e+000 -9.9371133e-001  4.7612026e-001  7.2705643e-002 -1.9756194e+000 -2.0491180e-001 -1.3486785e-001  5.2961730e-001  1.2099600e+000  1.3049734e+000  7.9544495e-001  1.8385485e-001  6.9920597e-001  2.3979029e-001 -7.7562055e-001 -8.7417288e-001  3.6411104e-001  7.3358958e-001  3.1007129e-001  9.8615598e-001  1.2781557e+000  1.2223234e+000  1.0386994e+000 -7.5279652e-002  2.5946826e-001 -8.7205002e-001  3.8171950e-002  2.2282233e-001 -9.3918876e-001 -7.7038932e-001 -1.0500704e+000 -2.7607128e-001  4.3638019e-001  8.2025244e-001  1.4697740e+000  1.1837767e+000  2.1092524e+000 -1.8836308e-003  1.8192263e-001  4.2296758e-002  4.5490372e-001  1.5422428e+000  4.0711536e-001  2.0060859e-001  1.4413260e+000 -2.0390638e+000  6.8187378e-001 -4.8234374e-001
  1.2948131e+000  9.5314643e-001  2.4010025e-001  4.1111250e-001  5.0629236e-001 -3.0234610e-001  9.8173140e-001  8.5428359e-001  6.0976231e-001  1.0253231e+000  8.0376650e-002  1.0643482e+000  1.1747612e+000  7.3476115e-001  9.4472727e-001  8.1354078e-001  8.0838780e-002 -8.3530915e-001 -4.7187286e-001 -3.0147026e-001  6.7109300e-001  2.8987997e-001 -1.2194567e+000  4.7488855e-001  7.8065785e-001  6.9783968e-001  1.7571232e+000  1.1813890e+000  1.0278497e+000  1.4192276e+000  6.8016131e-001  1.4296075e+000 -6.1859161e-001 -4.1184922e-001  1.3370137e+000  9.8694574e-001  8.9131572e-001  1.2564432e+000  1.8183659e+000  1.6253714e+000 -1.4446677e-001  6.4009390e-001  9.3244801e-001 -6.3521388e-001 -7.8078083e-002 -1.8421349e-001 -4.1820263e-001 -3.7798080e-001 -1.2798670e+000  5.2344357e-001  4.3044120e-001  1.3378134e+000  6.7318428e-001  7.6195618e-001  1.6135300e+000  3.6368536e-001  8.5058897e-001  5.5460449e-001  1.0197113e+000  1.1087308e+000  4.1667803e-001  4.4467307e-001 -2.6197638e-002 -6.4317687e-001  6.1644619e-001  2.4863123e-001
 -4.6064510e-001  3.5756162e-001 -3.8249542e-001  3.9584517e-001 -1.0557647e-001 -5.8886450e-001 -3.9739764e-002  7.2689630e-001  6.2996571e-002  2.0710108e-002 -1.6328186e-001  4.8659781e-001  2.6141825e-001  3.7633592e-001  8.4002161e-001  6.5797564e-001 -1.5832683e-001 -4.0782304e-001 -2.6673251e-001 -6.1934979e-001 -6.0165155e-001  1.5388756e-001 -1.5169494e+000  3.7390322e-001  3.1157246e-001  3.5069653e-001  1.9513108e-001  6.4654345e-001  1.0275812e+000  1.3745843e+000 -5.8133901e-001  4.4453270e-002  2.2102314e-001  1.4024318e-002  4.6818837e-001  1.3349818e-001  1.1019514e+000  3.3888797e-001  1.2712122e-001  7.0829122e-002  7.2887968e-001  8.3233139e-001  1.1207537e+000 -3.2190798e-001  6.1097293e-001  9.4097736e-001  2.9309966e-002 -4.6072782e-001 -1.6783369e-001  6.8825525e-001  5.2484434e-001  8.9427984e-001  3.5895460e-001 -4.6401753e-002  2.6688779e-001  8.7034635e-001  2.1203777e-001  3.6289906e-001  6.7785375e-001 -2.4506057e-001 -8.0255422e-001 -7.5437616e-002  4.7055134e-001 -4.5595835e-001  3.5018719e-001 -1.2196507e-001
  8.0501128e-001  1.3376219e+000  2.9219466e-001 -4.1842677e-001  9.0756075e-001  1.0092697e+000  1.7996791e+000  1.7346589e+000  7.9065600e-001  2.5015947e-001  6.8444360e-001  1.2584030e+000  9.3282508e-001  1.8199154e+000  1.5770189e+000  1.1380248e+000 -3.0536417e-001  3.5464438e-002  8.5290438e-002  2.7117952e-001 -5.0832923e-001  1.6208367e-001  2.6438706e-001  3.2671523e-001 -1.1301264e-001  7.1532173e-001  1.7983418e+000  2.0774951e+000  1.8941117e+000  1.6096666e+000 -3.4961110e-001  9.6250254e-001  5.9104305e-001  3.9614484e-001  1.0902226e+000  2.1144583e-001  1.9639248e+000  1.4787578e+000  1.9432872e+000  1.1815898e+000  5.2892638e-001  9.3433539e-001  7.6990694e-001  9.8913946e-001  7.4736334e-002  4.8517435e-001  8.8792661e-001  6.8253529e-002 -5.3897506e-001  7.5734063e-001  7.6193869e-001  1.1796815e+000  1.4337404e+000  1.5377843e+000  1.0633281e+000  1.0020803e+000  7.4107816e-001  6.4765476e-001  1.7704794e+000  3.4856040e-001  9.6375834e-001  2.1865256e-001 -1.7121180e-001 -5.5982311e-001  1.4584501e+000  2.5221015e-001
 -1.5260088e+000  7.7814911e-002 -5.3999280e-001 -1.3012738e+000  2.2359031e-001  9.5264129e-001  1.1931975e+000  1.1084282e+000  2.2220776e-001 -2.2558536e-001  9.0026679e-001  1.0322877e+000  9.1383205e-001  1.6029256e+000  1.9276706e+000  1.6202548e+000 -5.1973962e-002 -1.2930937e+000 -1.5072074e+000 -6.9989660e-001 -1.7191008e+000 -7.8397077e-001 -9.3022205e-001  1.8582597e-001 -4.8030408e-001  1.6428561e-001  4.8094928e-001  1.5547639e+000  1.6807250e+000  2.1838755e+000 -8.0132759e-001  4.2717273e-001 -2.1416769e-001  6.0926315e-001  2.2025609e-001 -4.9348358e-001  1.8014189e+000  1.2845094e+000  8.9931553e-001 -1.8621817e-002 -3.2246497e-001  5.6403006e-001  4.6878262e-001 -6.2905758e-001  5.5023438e-001 -2.3267627e-001  1.0614801e+000  7.7122467e-001  3.6087136e-001  1.6699897e-001  1.3432747e+000  2.4373256e+000  2.1693183e+000  1.2591139e+000  2.5532137e+000  7.9764704e-001  3.8580133e-001  7.4068512e-001  1.2379234e+000  5.0856103e-001  2.8202606e-001  4.4102502e-001  4.8277665e-001 -9.6124881e-001  9.9210268e-002  7.1774930e-001
 -6.7117864e-001  2.0549115e-001 -4.0852080e-001 -1.2357294e+000 -7.2287312e-002  8.9836533e-001  5.3178714e-001  8.7995858e-001  5.9219894e-001 -1.6431776e-003  6.3736951e-001  1.9468782e+000  3.5215043e-001  1.1946353e+000  1.5492226e+000  1.3545632e+000 -1.8586361e-001  8.7295514e-001  2.0015420e-001 -9.0666547e-002 -6.2884766e-001  6.9563663e-001 -3.4683896e-001  4.0653002e-001 -4.3426096e-002  6.9389797e-001  5.0554567e-001  1.1173196e+000  7.3548113e-001  1.2207616e+000 -3.0814270e-005  4.0886644e-001  4.1702788e-001  8.9462352e-001  5.2781330e-001 -1.6263881e-001  1.1934790e+000  6.9211673e-001  1.2087521e+000  2.9665094e-001 -2.0282788e-001  4.0636832e-001  2.0311767e-001 -4.4424065e-001  1.2644741e-001 -2.9615257e-001  3.8488817e-001  8.4737978e-001  1.4920786e-001  3.6282005e-001  8.3188472e-001  1.4157795e+000  1.0708745e+000  3.7030266e-001  2.1389854e+000  5.2616310e-001  3.9871997e-001  7.0300948e-002  1.1767508e+000 -5.7389744e-001  1.7161159e+000  2.1673095e-001 -3.8743439e-001 -2.5462270e-001  3.8568146e-001 -9.5564598e-002
 -6.7411769e-001 -3.6402767e-001 -1.6956799e-001 -9.0020048e-001 -2.9006331e-001  6.2232942e-002 -7.8331128e-002 -1.9004214e-002 -4.3353691e-001 -7.4867652e-001  5.2419518e-001  6.4242592e-001 -2.2017746e-001  8.4751078e-002  8.3904784e-001  1.1042126e+000  5.9136046e-001  1.0504269e+000  3.8146093e-001  3.1249270e-001  1.5221860e-002  5.3783657e-002  1.2100356e+000 -1.0224808e-001  1.4031489e-001 -1.0095088e-001 -4.4056467e-001  3.0657860e-002  6.1587142e-001  5.6174112e-001 -6.7204569e-001 -3.7607185e-001  3.3857879e-002 -2.2559318e-001 -7.2269791e-001 -8.1236692e-001  1.0362104e-001  6.6988341e-001 -1.2573147e-001 -8.9588463e-002 -2.9807679e-002 -3.3152089e-002 -1.6789635e-001  8.8653086e-001  6.3020307e-001  4.4600871e-001  3.8856547e-001 -7.3260873e-002  1.3690370e-002 -2.3747384e-001  4.8958027e-001  5.1140728e-001  3.4801557e-001 -2.8933404e-001  3.2680810e-002  2.1721821e-001 -6.2220415e-001 -1.8957492e-001  4.9574873e-002 -4.9472326e-001  1.6106038e-001 -4.1146177e-001  1.4854000e-001  2.4803641e-001 -4.7688972e-001  1.5182119e-002
  9.8692342e-001  1.2099345e-001 -5.0719350e-001 -2.0696411e+000  9.0685160e-002  2.4807832e-001  3.2262825e-001 -2.6866137e-001 -5.2991134e-001 -5.3859562e-002  4.8875843e-001 -4.9151818e-002 -4.8219302e-001  1.6339273e-001 -3.3253727e-001  4.7702374e-002  8.3483166e-001  1.5050705e+000  1.4071960e+000  4.6180920e-001  1.4422999e-001  4.6232647e-001  1.6532104e+000  4.9660441e-002  5.1194402e-002 -4.9181105e-001  1.2064390e-001  6.3097956e-001  7.6121089e-001 -8.9521074e-002 -9.2207559e-001 -5.1144262e-001  3.4738316e-001 -3.3005274e-001 -4.8995490e-001 -7.1431062e-001 -6.0663133e-001  1.6051945e-001  2.0853112e-001  4.1225854e-001 -1.6017346e-001  2.7780463e-001  4.5916461e-001  7.9811730e-001  2.8750213e-001 -1.5395229e-001  7.5910751e-001 -3.0876000e-001 -2.0265471e-002 -2.4383962e-001 -1.9096899e-001 -5.8098809e-001 -1.4587918e-001 -2.2310618e-001 -2.9829381e-001 -1.1128670e-001 -7.4457527e-001 -1.9310886e-001 -1.4471628e-001  8.9235161e-002  5.1701006e-001  4.9226347e-002 -1.0959968e+000  1.4982861e+000 -2.7919521e-001  2.7011164e-001
  2.0804490e-001  5.6407792e-001 -1.1790954e-001 -5.7695110e-001  1.7661734e-002  2.8330514e-001  2.9276968e-001  6.3165744e-001  1.1423006e-002  2.7785878e-001  1.1856031e+000  1.9850277e-001 -2.0491562e-001  4.1725313e-001  3.5185652e-001 -6.1133110e-002  1.2696943e+000  1.2414885e+000  1.0523024e+000  8.8203895e-001  1.5857881e+000 -1.4851729e-001  8.6603764e-001  6.9771575e-002  1.7787403e-001 -1.0015326e+000 -5.7127984e-001 -2.2103766e-001  7.2873442e-001 -3.5924916e-001 -1.3321740e+000 -4.8230810e-001  6.8980345e-001  6.2966671e-001 -5.5187004e-001 -1.0134104e+000 -3.4679139e-001  1.4608143e-001 -2.3542008e-001 -7.2508944e-001 -4.5156501e-001 -2.0690736e-001  3.0021252e-001  8.0247876e-001  4.3870845e-001  5.3850576e-001 -8.7781012e-002 -2.2044031e-001  6.5120521e-001 -5.5761867e-001  1.0233713e-001 -2.1342502e-001  4.5293064e-001 -2.3697125e-001  2.7221134e-001  4.9316167e-001 -7.9437754e-002 -9.9947467e-002 -3.1026789e-001 -2.2504024e-001  6.9974256e-002 -5.4232199e-002 -5.4764339e-001 -4.0872139e-001  1.2254722e-001  8.3986198e-001
  2.1940447e-001  2.7029572e-001 -5.0633761e-001 -5.6338721e-001 -1.0186968e-001  4.3062898e-001 -1.1576789e-001  1.8118571e-001  2.7036353e-001  3.9961619e-001  3.3347119e-001  1.7054311e-001  1.9443608e-001  4.1281923e-001  2.4016511e-001 -5.1501057e-002  1.1482718e-002  7.5075902e-001  2.3280885e-001  6.3356234e-001  5.2578232e-001  3.3845225e-002 -7.1765053e-001 -1.4852822e+000  3.6709087e-001 -6.4559217e-001 -1.4778490e+000 -2.1902160e+000 -1.6191752e+000 -2.5106458e-001 -3.0884003e-001 -4.3074879e-001 -2.9321706e-001  5.4108411e-001 -1.8156877e-001 -2.0073518e-001 -2.8263406e-001 -1.5365134e+000 -2.1755001e+000 -1.9400046e+000  1.1875935e-001  2.7854162e-002 -1.1183668e-001 -1.7868756e-001  9.7118422e-002 -3.1828874e-001 -7.3251132e-001 -5.6695602e-001 -2.5526456e-001 -4.6489642e-001  1.6077004e-001  9.1549106e-002  4.4477995e-001  3.9215941e-001  6.4658153e-001  5.8229954e-002 -6.4585224e-002  2.8399967e-001 -1.7992845e-001 -6.7162895e-001 -2.9260372e-001 -1.8679587e-002  1.0316320e-001  2.6556416e-001  7.0272328e-001  2.8565060e-001
  1.0304323e+000  7.0345232e-001  9.5874508e-001 -6.4528663e-001  3.7641243e-001  2.3504972e-002 -7.6943773e-001  1.7346231e-001  6.4000537e-001  4.5357072e-001  5.5625856e-001  2.3335677e-001 -2.7917524e-001  4.9519452e-001  3.8179953e-002  4.0114375e-002  2.8749476e-001  1.2863562e+000  8.6168189e-001  9.6578112e-001 -2.9641317e-001 -6.9967136e-002  1.2216003e-001 -5.3326172e-001  4.7037693e-001 -1.0280490e-001 -1.5209105e+000 -1.8241562e+000 -2.1885967e+000 -2.3957756e-001 -1.4634517e-001 -5.1081334e-001  9.7938015e-002  3.7181810e-001 -2.2878867e-001 -3.8812336e-001 -7.9005347e-003 -1.6217156e+000 -1.5012657e+000 -1.6137660e+000  2.3418378e-001  1.1874572e-001 -7.6499935e-001  7.0751462e-001 -1.1920611e-001  6.7206262e-002 -5.1066934e-002 -2.1780116e-001  7.2292288e-001  2.2832264e-001 -8.5245467e-002 -3.6233260e-001  1.8632773e-001 -1.2304954e-002  5.1925269e-001  2.6165778e-001 -1.5076434e-001  3.6957783e-001 -2.7727354e-001 -1.3187432e+000  5.9288146e-001  3.6347102e-001 -7.8996964e-001 -5.7665713e-001 -1.9888170e-001 -3.6567554e-001
  9.8751572e-001  7.0241608e-001  7.8391532e-001  4.8702332e-001  8.8361059e-001  1.3356538e-001  1.6844783e-001  3.4322602e-001  1.3023850e+000 -3.8439850e-001  6.6376951e-001  1.2064941e+000  6.9594200e-001  8.1799814e-001  4.8637759e-001  5.9957926e-001 -1.6256764e-001 -1.9513732e-001  4.1536476e-001 -2.2438956e-001  4.3694341e-001  4.2417724e-001  8.2012378e-001 -2.3421108e-002  3.0208929e-001 -6.2769481e-001  3.4034659e-001 -4.6373010e-001 -3.0726421e-001  6.4515023e-001  1.9327713e-001 -6.9857363e-003  1.0599230e+000  1.0720322e+000  3.9338557e-001  1.5896719e-001  8.4792016e-001 -3.9018282e-001 -1.8729814e-001  6.9402049e-001 -2.9500526e-001  3.1710849e-001  2.2352772e-001  1.0940486e+000 -2.7052063e-001  1.5330816e+000 -7.8959988e-002  5.7485248e-001  6.3283255e-001  7.8582696e-001  8.4131631e-001  6.0296427e-001  5.3856729e-001  3.9068857e-001  1.2401082e+000  8.1636868e-001  2.2478274e-001  3.2968528e-001  6.4985552e-001 -2.2382102e-001  2.0102547e-001  4.8625444e-001  7.3220636e-001 -6.7922066e-002  4.3826591e-001  1.8105582e+000
 -3.9070877e-002  3.9620386e-001  1.4847745e+000 -1.7092596e-001 -3.5895832e-001 -3.6374234e-001  3.8158121e-001  4.6159659e-002  4.5306081e-001 -2.9768130e-001  3.3874146e-001 -9.9345447e-002  2.5400820e-001 -1.4132928e-001 -6.9667530e-001 -8.5895374e-001 -5.7683878e-001  2.2710404e-001  2.0327592e-001 -3.9566779e-001  3.2429329e-001 -2.7664634e-001  2.1715214e-001 -9.6927279e-001 -3.2316962e-001 -4.4185414e-001  2.9782226e-001  1.9485838e-001 -1.3708816e-001 -6.9793067e-001  1.1084372e-001 -3.9217295e-001 -3.0280008e-001 -3.5181635e-001  7.8501204e-002  1.1357463e-001 -5.0263415e-001  5.5590755e-001  4.9300762e-001  1.0733198e+000 -4.4475670e-001 -1.3665026e-002 -4.1975914e-001  4.2917766e-001 -9.0211642e-001  3.8489422e-001 -1.1323736e-001 -1.6659053e-001 -3.8348124e-002  4.8040022e-001 -4.7800449e-001 -7.8902453e-001 -3.8916809e-001  3.5560161e-001 -6.6078571e-001  3.6617254e-002  2.7456287e-001  5.4614503e-001  1.7694592e-001  3.7804980e-001 -6.0622150e-001  4.5924851e-001 -4.1463280e-001  6.3687774e-001  4.8377602e-001 -1.3440660e+000
  4.3720649e-001 -3.9896595e-001  1.2776207e+000 -8.3239512e-001 -1.8310799e-001  1.3475036e-002  6.1808793e-001 -6.0722074e-001  1.7230072e-001 -1.9152921e-001 -5.6922388e-001  3.2876183e-002  1.9949545e-001 -3.8517547e-001 -8.1953348e-001 -9.8369433e-001 -9.8571005e-001 -4.8823461e-001 -5.6275291e-002 -1.0772710e+000 -4.1402784e-001 -1.0459721e-001  5.6163701e-001 -5.2016673e-001 -5.3733269e-001 -4.9882472e-001  2.9733036e-001  4.8190203e-001  2.1867296e-001 -8.4249407e-001 -6.4664000e-001 -1.8458956e-001 -6.6136503e-001  2.2011124e-001 -2.1127244e-001 -5.1951562e-001 -5.8581942e-001  6.1554647e-001  6.0542404e-001  4.4889985e-001 -9.9615000e-002 -3.6668476e-003  3.0614991e-001 -1.5337475e-001 -1.6466283e-001 -1.1461251e-001 -1.4427560e-001 -9.3373684e-002 -1.0352561e+000 -3.2139141e-001 -1.2576835e+000 -7.6613996e-001 -3.8557893e-001  6.1413075e-002  8.6296145e-002 -4.0940111e-001  4.3013771e-001  5.8065220e-001  8.5187882e-002  1.1105647e+000 -3.8541379e-001  1.3278169e-001 -3.0295638e-001  1.4051697e+000 -3.2499808e-001 -1.2495081e+000
  1.5498534e-001 -8.6329186e-001  6.7044711e-001 -7.4568741e-001 -2.7154855e-001 -3.2284099e-001 -2.2170267e-001 -8.4696916e-001 -4.0960503e-001 -4.7385752e-001 -4.0462669e-001  5.8947597e-001 -4.2080423e-001 -7.7124172e-001 -8.0971177e-001 -8.4371463e-001 -7.3576384e-001  7.6374457e-001  6.0361303e-001 -1.2067318e-001 -3.9444950e-001 -6.5250206e-001  6.5889607e-001 -7.0018129e-001 -1.3805464e-001 -1.0003044e+000 -5.7939204e-001 -1.2525371e-001 -4.0101811e-001 -1.7154131e+000 -7.9912090e-001 -8.8420196e-001 -8.7573427e-001 -1.0113159e+000 -7.8134337e-001 -9.8786470e-001 -1.1996317e+000 -4.7833023e-001  3.0606967e-001 -8.6340478e-001 -9.3520130e-001 -2.8797150e-001  1.4457583e-001  4.0848485e-001 -4.2418165e-001 -6.9785050e-001  1.9547680e-001 -9.1714147e-001  1.9996011e-001 -2.9266907e-001 -1.0477925e+000 -1.4151996e+000 -6.7842656e-001 -4.4842440e-001 -5.2796147e-001 -4.3022436e-001 -1.5991312e-001 -2.0483642e-001 -1.0231856e+000  6.2522507e-002 -6.1358444e-001 -1.2889504e-001 -6.0208050e-001  5.4501926e-001 -3.7164193e-001 -9.9143751e-001
 -3.5025462e-001 -1.5538250e-001  1.2102745e+000  1.4178213e-002 -1.8510476e-001  2.7615107e-001 -1.0275661e+000 -1.3896086e-001 -5.4951886e-001 -1.7313348e-001  1.1086797e-001 -4.0373040e-001 -1.4115496e-001 -6.3866190e-001 -1.1707473e-001  1.0619151e-001  1.5580685e-001  5.8175220e-001  6.6408641e-001  4.9640839e-001 -4.0349211e-003  9.1769338e-002  1.9669087e-001  5.7718030e-002  2.1929848e-001  1.0224313e-001  2.4376639e-001 -1.0042705e-002 -7.1110970e-002 -4.3972602e-001 -4.1593412e-001 -8.4936849e-001 -6.1366317e-001 -3.3931492e-001 -7.7683898e-001 -6.9874590e-001 -7.3137812e-001  1.1198026e-001  2.2907683e-001 -4.7580415e-001 -4.2461948e-002 -2.2884956e-001 -4.5825372e-002  3.7837126e-001  4.7572481e-001 -6.7697995e-001  1.3939534e-001 -1.3613056e-001  9.3869082e-001 -1.9792271e-001 -5.1740810e-001 -6.0709166e-001 -6.7436735e-001 -5.8348660e-003  2.8885198e-002 -1.5386192e-001 -6.5375554e-001 -6.8283933e-002 -6.7058941e-001 -5.3778273e-001 -3.5062116e-001  1.6873529e-001 -3.3547090e-001 -3.6968261e-001 -6.5761163e-001  5.9769948e-003
 -9.6454551e-001  3.6719282e-001 -3.4477063e-001 -3.3435327e-001 -1.9151696e-002  5.2389483e-001 -6.2620869e-001 -1.6166315e-001 -2.9703747e-001 -3.8249491e-001  6.0877950e-001 -7.9439139e-004  3.0622278e-001 -1.6206124e-002  1.6541101e-001  2.4459037e-001 -3.6414649e-001  6.4593402e-001  7.8087560e-001  7.6921623e-001  2.5829122e-001  2.2320706e-001 -6.2010362e-002 -2.3497667e-001 -4.7861022e-002 -6.8154204e-001  9.3558610e-001  4.0297092e-001  2.7208247e-001 -9.2605052e-001 -1.4425863e-001 -3.9566421e-001 -6.7921174e-001 -1.3496236e+000 -6.1676032e-001 -9.9302630e-001 -7.9665648e-001  7.4127439e-001  5.6785445e-001  9.4664833e-001 -2.1935711e-001 -3.5773218e-001 -5.7320916e-001  1.8838887e-001 -1.4733484e-001  1.1194410e-001 -2.0563243e-001  8.1678975e-001  6.7877798e-001  5.3064821e-002 -6.4896170e-001 -4.2070864e-001 -1.3409601e-001 -1.0482429e-001 -3.5414144e-001 -4.5778040e-002 -1.1967203e+000 -4.5544752e-001 -4.0260679e-001 -2.9870573e-001  8.4028694e-002  2.0327917e-002 -1.3397384e+000  9.0249540e-002  2.2689869e-001  6.5327840e-001
 -1.1050526e+000 -6.4491464e-001  5.7311596e-001 -1.0116981e+000  4.2638688e-001 -5.0705771e-001  5.4401760e-001  3.0854958e-001  1.7794723e-001  2.2626315e-001  1.6828728e-001  3.1209534e-001  3.3228972e-001  3.9538074e-001  3.6847242e-001  1.6074582e-001  3.4971723e-001  3.2114109e-002  1.1785302e-001  2.3123896e-001  1.3175295e-001 -3.2242030e-001  2.8710958e-001 -1.0496448e+000  1.1075378e-001 -6.4833651e-001 -5.5804576e-002  5.4196721e-001  6.1870012e-001 -4.8627079e-001 -5.2250768e-001 -7.2412064e-002 -1.5807631e-001 -5.0837999e-002 -5.9986920e-001 -1.0981879e+000 -4.3098436e-001  2.9579687e-001 -1.4854353e-001 -3.4615499e-001 -9.1730760e-001 -4.1855023e-001 -1.4468077e+000 -1.0413411e-001 -4.5093573e-001 -4.9449412e-001 -8.9146352e-001  3.1404378e-001  2.5256308e-001 -3.9481883e-001 -3.2040424e-001 -3.7171834e-001  7.0160141e-002  1.3676298e-001  2.0802899e-001  2.0477687e-001 -1.2413828e-001  3.6378091e-001  3.9986008e-002  5.5610457e-001 -5.7825906e-001  5.0250645e-001 -6.9588481e-001 -6.2335889e-001 -4.9103255e-001 -9.3978711e-002
  1.3105987e+000  3.2379345e-001  4.7596848e-001 -7.9918898e-001  2.8235554e-001 -2.8888746e-001  1.7419763e-001  3.5670107e-001  2.7554435e-001  3.1006138e-001  1.4892747e-001 -3.6476992e-001 -3.1679802e-002 -2.2631858e-001 -1.4853970e-001  2.9431558e-001 -3.1598894e-001  4.0209846e-001  5.1465566e-002  2.0651524e-002 -4.5806512e-001  2.0093452e-001  3.0542594e-001 -2.7867290e-001 -2.0742733e-001  6.1763825e-001 -5.3768011e-001 -3.4674669e-001 -5.2457284e-002  5.4129778e-001 -4.4000729e-001 -5.9577058e-003  2.4956138e-001  6.1396496e-001 -2.3238541e-001 -6.9028832e-001 -1.1065634e-001 -5.4021346e-002 -6.6092622e-001 -7.8743398e-001 -2.3115225e-001 -3.1070529e-001 -7.5085252e-001  2.0633938e-001 -2.8204461e-002 -6.2089262e-001 -3.6600370e-001  7.6870136e-001  2.7374706e-001  3.5220533e-001  1.5263064e-001 -1.7898384e-001 -4.1645117e-003  4.5787452e-002  6.0068814e-001 -1.4467652e-002  3.7767038e-001  7.7322907e-001  3.3189454e-001  4.7050143e-001  2.0417576e-001  4.3284068e-001 -4.4925072e-001  1.0205300e+000  4.2303946e-001  3.9773357e-001
  3.8373660e-001  3.0595179e-001  2.8031725e-001 -7.6323204e-001  2.8902586e-002 -1.5921159e-001  7.2811108e-001  4.5672007e-001  5.3575590e-002 -2.2077421e-001  1.6516921e-001 -5.5772924e-001  2.3889240e-001 -1.7416348e-001  6.9548287e-002  3.3406526e-001 -3.7171056e-001  6.1769592e-002 -5.2907350e-001 -3.0511284e-001 -2.5605751e-001 -3.0029985e-001  4.7262384e-001  2.1157385e-001  2.4881459e-001 -4.2681595e-001 -1.8220302e-001 -1.7336142e-001  3.9015724e-001  3.9938292e-001 -5.0132395e-001  8.0872772e-002  6.3177601e-001  3.5392991e-001 -3.8075338e-001 -5.9566590e-001  6.5235546e-001  6.8723996e-001 -2.6777603e-001 -3.2065037e-002  7.0913662e-002 -7.5522577e-002  9.8955114e-002  6.0274965e-001 -1.5000862e-001  2.5968870e-001 -3.8475975e-001  8.4073892e-002 -1.1885174e-002  3.9202434e-002  9.0553591e-001  4.3936069e-001 -7.3071552e-002  3.6482253e-001  2.7814720e-001  4.3191532e-001  4.3097464e-001  7.5666421e-001  4.0800400e-001  7.3482551e-001  5.2358045e-002  6.0890108e-001 -1.1536364e+000 -2.2579902e-001  7.1063812e-001  9.1683835e-001
  1.9889800e-001  5.6591699e-002 -3.5602005e-001  1.1635554e-001  1.5469325e-001 -9.8054418e-002  2.0002206e-001  4.0447567e-001  1.9889429e-001 -3.0974641e-001  4.6350758e-002  2.0657459e-002  1.6653125e-001  2.2978648e-001  7.8079270e-001  8.7727216e-001 -6.1032450e-001 -1.9955736e-001 -5.5744321e-002 -2.0976844e-001 -7.4459408e-001 -1.1907260e-001 -6.4842893e-001 -5.2371271e-001 -2.0525445e-001  1.4046136e-001  4.0849802e-001  6.3899629e-001  3.0354490e-001  9.6748470e-001 -4.2291126e-001 -4.9204110e-001  1.7487234e-001  1.2742776e-001 -1.1367042e+000 -1.0846433e+000  3.0008685e-001  3.8135752e-001  3.7224960e-001  4.3246527e-001  8.6967519e-003 -8.4232020e-001 -4.7176531e-001 -1.0998388e-001 -5.8654254e-001 -4.5299083e-001 -7.7952632e-001 -1.5039600e-001  3.8794984e-001 -7.0663118e-001  6.0465725e-001  6.3139935e-001  3.2037226e-001  2.7653100e-001 -6.9210076e-003 -4.2410870e-001 -9.0278516e-001  1.4434435e-001 -1.7352392e-001  3.6150015e-001  5.8474231e-001 -4.5338785e-002 -9.4447299e-001  1.3327359e-001 -7.8172916e-001  2.3069521e-001
  9.4085733e-001 -4.0086259e-001 -6.4270803e-001 -2.9269771e-001  9.9745282e-001  9.7758585e-001  3.0493228e-001  3.5255742e-001  4.5512172e-002 -7.3268869e-001 -6.9211346e-002 -3.0082250e-002 -6.3076038e-002 -5.5935853e-002  2.6402952e-001  3.4291604e-001 -1.0333621e+000 -5.0609798e-002  1.1465338e-001 -4.3203469e-001 -5.0439373e-001 -3.0652491e-001  8.4535413e-002 -1.3265133e+000 -2.8022634e-001 -1.8607894e-001  1.3733579e+000  1.0993587e+000  8.5491437e-001  5.1291845e-001 -5.3470229e-001 -6.6688490e-001  1.8805960e-001 -4.8792435e-001 -1.3400174e+000 -1.3827989e+000  1.5488180e-001  9.6903665e-001  5.9733436e-001  9.7893860e-001  1.2308343e-001 -4.6513702e-001 -9.8255275e-001  4.1936422e-001  6.9811660e-002 -6.6277829e-001 -7.3871823e-001  3.3319222e-001  3.0505833e-001 -1.1945196e+000  6.9415555e-001  5.0560066e-001  1.5754121e-001 -1.9431058e-001 -1.1712439e+000 -2.6847836e-001 -1.1212754e+000  6.3599747e-001 -2.3514123e-001  4.6661621e-001  8.4677238e-001  1.0564254e+000 -1.1520929e+000  5.2722174e-001 -4.9674418e-001  3.4306814e-002
 -1.9169127e-001 -3.4851627e-001 -5.8162631e-001  5.0778728e-001  6.4434974e-001 -2.3157442e-001 -3.4844815e-001  2.1793120e-001  1.0760898e-001 -2.1551575e-001  2.3642473e-001 -3.6153321e-001 -3.5545169e-001 -5.6396081e-001  3.3815475e-001  7.3852231e-001 -6.8508887e-001  1.3485600e-001  6.2936562e-002  1.8325642e-002  6.8029766e-002  5.0457808e-001 -3.5918884e-001 -5.6747283e-001  2.2385109e-002 -2.8228997e-001  2.9023401e-001 -2.3219002e-001  4.5532592e-001  4.1258574e-001 -6.7958518e-001 -5.3653353e-001  4.4497801e-001  4.6893771e-001 -9.1778245e-001 -9.7384616e-001  2.3753908e-001 -6.5348872e-003 -6.9227825e-002  1.2694243e-001  2.7298272e-001 -1.9667102e-001 -1.1355186e+000 -5.0658972e-001  3.1529277e-001 -1.1379029e-001 -4.5221017e-001  3.1759829e-001  8.1246218e-001 -5.1847422e-001  6.8322074e-001  4.7585664e-001  8.5993805e-002 -5.0732255e-001 -8.4874463e-001 -3.6451815e-001 -5.0880217e-001  1.8252962e-001 -5.2263298e-001 -3.7181321e-001  6.5082075e-001  2.1212973e-001 -7.1326167e-001  9.4800124e-002 -1.1929040e+000  6.9265908e-002
 -2.5385130e-001  2.6699061e-002 -7.3323546e-001  9.3543263e-002 -3.7231936e-002  2.4057601e-001  2.8523731e-002  1.7277263e-001 -5.0475481e-002  3.8043824e-001  5.5703361e-001  4.4383380e-001  3.8631353e-001 -1.3809157e-001  6.1975770e-001  7.9290395e-001  2.8477679e-001  7.2904110e-001  8.6974817e-001 -3.7636217e-001  5.5057626e-001  3.5000631e-001  3.0121939e-001  9.6152348e-003  2.0345772e-001 -3.0028042e-001  2.8088969e-002 -7.5360562e-001 -1.6372310e-001  9.7976103e-001 -5.8702449e-001  9.7049604e-002  6.3034182e-001  1.2223908e-001 -2.2244261e-001 -9.4399668e-001  6.4766314e-001 -1.1108950e-001 -8.9913074e-001 -7.5069183e-001 -3.5453737e-001  1.6806105e-001 -7.6640076e-001  6.4469510e-002  4.3374198e-001 -3.5251027e-001 -6.0634908e-001  4.8216645e-001  7.6137025e-001 -4.9331446e-001  8.6233851e-001 -4.2116713e-002 -1.4139495e-001 -3.4325450e-003 -8.8321696e-001  4.8960654e-001 -2.7290736e-001 -4.2684146e-002 -1.5895452e-001  4.0117983e-001  8.1751261e-001 -5.1265155e-002 -2.8318462e-001 -5.7972040e-003 -3.5687516e-001 -1.3176991e-001
  4.2937710e-001  2.1504447e-002 -8.0893540e-001 -4.2484517e-002 -3.0135544e-001  6.7796080e-001 -6.1802894e-001  6.8644967e-002 -5.2980782e-001 -1.4663589e-001  9.0640773e-001 -3.5352226e-002 -2.3297500e-001  3.1051330e-003  3.5534687e-001  6.0967822e-001  4.0597969e-001  5.9645182e-001  1.2012548e+000  2.3318079e-001  1.0217765e+000  4.3885320e-001  1.2402229e+000  6.1416366e-002  3.1912394e-001  1.6674718e-001 -2.5835156e-001 -5.5251762e-001  1.3004534e-001  6.3257828e-001 -4.5781817e-001  1.9959378e-001  4.0567710e-001  3.4529703e-001 -1.4737605e-001 -6.2290621e-001  6.5318341e-001 -2.4072992e-001 -2.8839176e-001 -1.4009250e-001  1.5945018e-002 -1.0984128e-001 -4.1254619e-001  1.3154946e+000  5.1539086e-001  6.8774434e-001  6.4206487e-002  5.8305421e-001  8.9292710e-001 -2.2749213e-001  7.3984467e-001  8.5699052e-002  3.9990578e-001 -3.0997930e-001 -1.3446737e+000  3.4976791e-001 -6.0593918e-001 -2.7604013e-001 -2.5833077e-001 -2.0785516e-001 -8.0973466e-004 -3.0852188e-001  2.7886311e-001  3.5375008e-001 -2.8070899e-001  1.1305255e-001
  3.7252026e-001  4.2275424e-001 -9.6148499e-001 -4.0847965e-001  2.8593552e-002 -3.3724508e-001 -3.4642483e-001 -1.5594061e-001 -1.9955927e-001 -6.7741927e-001  1.9297978e-001 -2.3609765e-001 -1.1748110e-001 -2.0023619e-001  5.8826917e-001  5.1204512e-001  4.1619844e-001  6.2150880e-001  8.0114242e-002  1.7433938e-001 -4.2516340e-001  3.0042048e-001  8.4797742e-001 -4.9503974e-001  2.7057109e-001 -1.8239992e-001  3.9886848e-001  7.9035133e-001  4.6189394e-001  4.8293126e-001 -3.3655253e-001 -1.2299179e-001  8.9629220e-002  2.8242559e-001  4.0622920e-002 -2.9954261e-001  1.0749371e+000  4.1979521e-001  1.1962983e+000  8.1835286e-001 -9.0484045e-001  3.2329313e-001 -2.4322834e-001  1.4767022e+000 -2.5387584e-001  4.3306820e-001  4.3846504e-001 -6.0770236e-001  1.0924645e-002 -3.4168606e-001  8.9214989e-001  5.6917410e-001  6.0008367e-001 -2.2215097e-001  4.9748630e-002  3.0197083e-001 -9.3997714e-001 -5.3724121e-002  5.2526893e-002 -4.0023699e-001  1.0961361e+000 -2.1275145e-001 -6.1760584e-001  5.3912200e-001  4.6804699e-001  1.0032749e+000
  1.4424603e+000  1.0478310e+000 -6.2690311e-001 -1.2791546e-001  5.3327431e-001 -9.5582955e-001  2.1024109e-001 -1.6042513e-001  2.9517535e-001 -5.3109418e-001 -6.1680047e-002 -4.7001095e-001 -5.5111490e-001  1.5822733e-001  3.8333123e-001  7.0555568e-001  7.7538114e-003  6.1159188e-001  4.1988567e-001  7.5312041e-001  3.9995683e-001  1.6281470e-001  1.2580350e-001 -1.0300538e+000 -1.2023969e-001 -4.5786500e-001  7.6251718e-001  6.3496154e-001 -1.4648712e-002  2.7155939e-001 -5.7868855e-002 -1.1765200e-001  1.2695994e-001  4.5871698e-002 -2.5882257e-001  2.8985261e-001  3.7002853e-001  3.3858667e-001  9.4001244e-001  6.6407116e-001 -1.1860491e+000 -8.3466632e-002 -1.0538319e+000  5.3198204e-001 -7.4009744e-002  7.4466006e-001  1.0824652e+000 -4.5436015e-002  6.0404718e-001  1.3624442e-001  8.6573630e-001  6.2677780e-001  8.6067930e-001 -6.2902088e-001  3.1047981e-001  3.8608370e-001 -4.3101496e-001  1.1163062e-001 -3.5521718e-001 -1.8981637e-001  9.4110726e-001  2.4036329e-001  7.0997616e-001  4.9488322e-001  8.2130445e-001  7.2786217e-001
 -4.9856707e-001 -2.8545547e-001 -4.3937228e-003  7.9425090e-001 -1.4655885e-001 -7.9137210e-001  3.8624890e-001 -5.7335672e-001  3.6674149e-002  1.4353094e-001 -2.9914131e-001 -1.2631828e+000  4.2133249e-001 -3.5764730e-001  8.1775448e-001  3.6391112e-001 -4.5739724e-001 -7.4299370e-001 -5.7157555e-001 -1.4146137e-001  6.5539127e-001 -2.9406835e-001 -5.3195324e-001  2.7654130e-001  2.3128994e-001 -4.7739085e-001  2.9535512e-001  1.6660565e+000  1.1960386e+000  3.1201359e-001  1.1488445e-001  1.6027679e-001 -7.3254595e-001 -9.0144872e-001  8.5422647e-001  6.5359265e-001  9.6894345e-001  9.2560511e-001  1.7967683e+000  2.4655521e-001 -7.8628942e-002  4.0097663e-001  3.9907581e-001 -9.4402344e-001  7.3982094e-002  6.8088588e-001 -2.4989832e-001  3.1134864e-001  6.1030449e-002  6.0327858e-001  9.0453971e-001  1.1055819e+000  5.3594940e-001  2.5959771e-001  2.8161073e-001  4.3833749e-001  4.6269053e-001 -4.7681710e-001 -9.0699221e-002  8.0266141e-001  6.5806355e-001  4.7831235e-001 -2.5475670e-003  5.9410587e-001  7.8204515e-001  3.4370078e-001
 -5.8998027e-001 -1.5101640e-001 -8.2571926e-001 -1.3343683e-001 -3.9160786e-002  8.8785944e-002  3.1086943e-002 -9.6509214e-002  2.3502549e-001  1.6499132e-001 -4.0833907e-001 -6.3855629e-001  1.2297468e-001  7.2916340e-002 -4.7078545e-003 -5.0994847e-001 -1.3029461e+000 -8.1775421e-001 -9.6096011e-001 -8.0458610e-001 -5.1822458e-001 -1.4376394e-001 -1.7387612e+000 -1.8419196e-001 -4.3588396e-001  8.1251318e-002 -1.1517883e+000 -6.2911195e-001  3.9709338e-002  1.3004471e-001  1.5326655e-002  7.7821347e-002 -1.0102091e+000 -6.9782083e-001 -3.6484675e-002  4.1249197e-002 -2.5707534e-001  3.3923638e-001 -3.1140325e-001 -1.1671327e-001 -2.4323089e-001 -7.6017062e-001 -1.6613369e-001 -1.4937139e+000 -2.2551107e-001 -1.1795118e+000 -1.1725415e+000 -6.7027721e-002 -1.3861486e-001 -5.0161060e-001 -5.3846490e-001  2.9720571e-001  1.4401069e-001 -7.6864320e-001  2.7454406e-001 -3.6781362e-001  5.9698340e-001 -4.0302179e-001 -2.2584418e-001 -4.1023485e-001  9.2221768e-002  7.5452992e-002  1.2743417e-001  6.6423300e-001 -2.7053113e-001  8.8577688e-001
  5.6885508e-001 -3.4022010e-001  1.1432296e+000 -1.7919158e-001 -3.7837078e-001 -6.5389100e-002  3.4395677e-001 -3.1455557e-001  1.2246836e-001 -2.8843966e-001  5.5546627e-001 -1.5279958e-001  1.4976319e-001 -3.1719040e-002 -5.0853846e-001 -2.5247430e-001  2.5084762e-001  3.0958643e-002  1.7383630e-001  3.9647449e-001 -3.0776229e-001  1.1314640e-002  1.0573069e+000  7.5008794e-001  3.1196021e-001  5.3920562e-001 -2.7578701e-001 -5.2496907e-001 -1.9858386e-001  3.7930681e-002  7.9211575e-001  1.0446315e-001  7.0572286e-001  1.0545977e+000  6.9572901e-001  1.2950295e+000 -9.3693118e-002 -2.4182981e-001 -4.5553802e-001 -7.1656452e-002  4.7646151e-001  6.3932645e-001  8.3697124e-002  1.0722698e+000  1.3595985e-001 -9.5280854e-002  7.6502308e-001  1.0355094e+000  2.2932347e-001  1.0715716e+000  1.8783894e-001 -9.5255946e-002  5.2237721e-002  6.2677842e-001  2.2224001e-001  9.6636918e-001  1.1784183e+000  2.8824872e-001  1.6287057e-001 -1.3137998e-001  1.1265498e+000  1.7061150e-001  1.2806316e+000  7.8690421e-001 -2.8546252e-001  1.0710155e+000
 -1.2872793e+000 -5.2019672e-001  2.4987185e-001 -6.1048969e-001 -3.9000797e-001 -1.6030229e-001  1.9597546e-001  3.2751940e-001  5.7001361e-001  1.1849471e-001  1.0814168e-001  7.6734462e-001  2.8337771e-001  8.1691855e-002 -2.6802537e-001 -6.3089645e-001 -2.9738679e-001  1.6248451e-001 -4.4701088e-001 -9.8805125e-001 -3.6632590e-001  9.1759241e-002 -1.0046007e+000 -4.8373734e-001  9.6614846e-002 -2.1478085e-001 -5.0555904e-001 -9.3337887e-001 -1.9144394e-001  3.3441808e-001  1.1624898e-001 -5.1142890e-001 -2.2936677e-001 -6.5664946e-001 -1.8858853e-002 -5.8337813e-001  3.9291728e-001 -4.9958754e-001 -1.1249170e+000 -1.1075881e-001  1.4191158e-001 -2.4963692e-001  4.7942427e-001 -9.1976294e-001  4.0721538e-001 -8.8642724e-001 -8.5624411e-001  3.9966789e-001 -1.5571873e-001 -8.8169260e-001 -3.0294345e-001  8.5685403e-002  2.2472188e-001  3.0633766e-001  6.4484635e-001  2.5846591e-001  6.9628557e-001  7.2275013e-001  9.4059159e-001  2.7169632e-001  1.3006970e-001 -1.5824251e-001 -5.4311207e-001 -1.7065237e-001 -6.2131595e-001 -3.8693482e-001
 -2.4001480e-001 -8.5912826e-001  2.3075111e+000 -8.8896276e-002 -7.4030626e-001 -2.3814147e+000 -6.0885090e-001 -7.4187693e-001  5.6505911e-001 -7.8099136e-001 -1.0153921e+000 -1.8897432e-001 -1.3701571e-001 -6.6135102e-001 -5.3542134e-001 -7.3231719e-001 -7.0522192e-001 -1.1510164e+000 -9.9470661e-001 -1.7126591e+000 -6.4053644e-001  1.4704114e-001 -5.7268632e-001 -1.6258534e-001 -3.6756295e-001  1.0176249e-001 -1.0288956e+000 -9.5341718e-001 -4.7260943e-001 -3.0927205e-001 -8.3594855e-001 -8.3259047e-001 -6.5026904e-001  1.5965507e-001 -4.3913847e-001 -7.8875015e-001 -2.7834377e-002 -2.3107873e-001 -1.3848711e+000 -4.7130361e-001  4.7115727e-001  1.1978000e-001 -4.2818952e-002 -5.5760608e-001  2.6472457e-002  2.1022661e-002 -2.7333331e-001  5.7311472e-002 -5.5696505e-001  3.7768276e-001 -1.7954743e-001  3.9649838e-001 -1.6115208e-001  2.0101384e-001  7.2269720e-003 -9.4503856e-001  1.6775216e-001  1.4567424e-001  4.1247185e-001  1.5314332e-001 -1.3225944e+000  1.0283430e-001  3.8726940e-001 -7.7184258e-001  2.6431042e-001  2.0149166e-001
  8.3214154e-002 -9.5656451e-001  1.4524911e+000 -9.2412120e-003 -1.4426825e-001 -8.9139402e-001  1.1943818e-001  2.2974344e-001  3.8193429e-002  2.7220607e-001 -5.3445253e-001 -8.2988695e-002 -4.1272109e-001 -8.1056118e-001 -8.6130744e-001 -1.0161292e+000 -5.1285823e-001 -3.7389595e-001 -5.1302730e-001 -5.3292991e-001 -5.4997426e-001 -2.4247461e-001  7.4217656e-001  6.8374501e-001 -3.7575156e-001 -7.2591335e-002 -2.8292769e-002  1.5135473e-001  3.0297082e-001 -8.9229255e-001  1.1802009e-001  4.4376908e-002 -1.8567793e-001 -2.7619199e-001  2.2342682e-001  1.3614831e-001 -1.2230496e+000  2.6438485e-001 -1.1535832e-001  1.9876079e-002 -8.0035838e-002 -8.5052549e-002  4.9962276e-003  2.2545633e-001 -2.9020351e-001  1.0320709e-001  9.8945713e-003 -1.6014458e-002 -1.2972133e-001 -2.8560946e-002 -9.5306214e-001 -5.7669245e-001 -7.6110769e-001  1.6513977e-001  5.2586321e-001 -5.1971774e-001  5.9219981e-001 -1.2647409e-001  4.9235963e-001  5.1804499e-001 -1.2400517e+000 -1.1177125e-001 -1.2979627e+000 -1.3668216e-002 -2.1524495e-001 -1.0179569e+000
 -9.3073312e-001 -6.9610777e-001  1.4462393e+000 -8.3574429e-002 -5.0394986e-002 -1.3047876e+000 -4.1141981e-001 -4.1697080e-001  2.7434937e-001 -2.1885978e-001 -8.2760334e-001 -8.5877224e-002 -2.8836382e-001 -7.8379424e-001 -1.5273151e-001 -1.4670952e-001 -1.5562210e+000 -1.1262543e+000 -1.4327692e+000 -1.1972681e+000 -1.4796701e+000 -3.8992221e-001 -1.0042123e+000  1.1493884e+000 -4.9486886e-001  6.8796923e-001 -8.4040748e-002 -5.8986118e-001 -5.3255347e-001 -2.9331172e-001 -2.0119305e-001 -6.0081816e-001 -6.5053458e-001 -5.0167146e-001 -5.6324652e-001  1.6871777e-002 -3.5336591e-001 -3.6014759e-001 -7.3183262e-001 -7.5609657e-001  5.7810454e-001  1.8455533e-001  3.9464269e-001 -5.9415589e-001 -1.4888868e-001  4.2368260e-001 -5.4507386e-002  3.6057446e-001 -6.4309160e-001  6.9927866e-001  2.7652240e-001  3.4619774e-001 -3.7605187e-001 -1.5871888e-001  4.0582193e-001 -1.6952628e-001  1.7068978e-001  4.9426293e-001 -4.8474660e-001 -6.9347514e-001 -7.0301609e-001 -3.8744423e-002 -4.9399453e-001 -1.3397861e+000 -2.3549670e-001 -1.9080364e-001
 -9.7137067e-001 -1.0931101e-001 -2.1381101e-001 -1.4720365e+000 -1.1530629e-001 -1.2001581e+000 -4.9985598e-001  1.8386645e-001  1.5041208e-001 -2.7001740e-001 -6.3760139e-001  3.1235834e-002 -3.4777216e-001 -2.9611903e-001 -6.3010917e-002 -2.3330769e-001 -4.0329135e-001 -8.6525267e-001 -6.7901765e-001 -8.9676999e-001 -1.4354118e+000 -5.7354358e-002  2.6401010e-001  2.6363522e-002 -3.4925344e-001 -8.0168872e-002 -1.4344313e-001 -5.2402287e-001 -5.1390692e-001 -3.8439785e-001 -4.5457616e-001 -1.7422530e-001  2.4149490e-001  7.3995370e-001  1.7687688e-001 -1.3399136e-001 -4.1137127e-002 -3.9683891e-001 -2.4489280e-001 -3.5076904e-001 -2.9132286e-001  2.2240530e-001  3.9067642e-001  3.4940729e-001 -1.1711361e-001  4.0078668e-001 -3.0131059e-001 -2.9143092e-001 -5.6081093e-001  8.1205302e-002 -4.2258371e-003  1.3599549e-001  4.2930126e-001  6.4204235e-002  3.0248198e-002 -1.3847490e-001 -1.3748768e-001  1.1661463e-001  1.7290925e-001 -4.5639285e-001 -2.1398602e-001 -2.0133701e-001 -3.1313858e-001  5.2720420e-002  6.5047737e-001  2.6488945e-001
  7.5449257e-001 -4.5072549e-001  1.9242133e+000  5.1941570e-002 -9.3240481e-001 -1.6536935e+000 -8.8226329e-001 -9.7202084e-001 -3.0106302e-001 -7.0677444e-001 -1.1679998e+000 -1.2940979e+000 -8.7391388e-001 -1.6968375e+000 -7.3289657e-002 -1.9330107e-002 -4.4639371e-001 -1.9485230e+000 -1.7038101e+000 -6.0070579e-001 -6.1076613e-001 -2.0022888e-001 -4.4229802e-001  4.3557974e-001 -4.4957002e-001 -5.0311791e-001 -4.4439164e-001 -3.9411215e-002 -1.9835388e-001 -4.3092573e-001 -1.5648738e-001 -5.7345992e-001 -3.4850722e-001 -1.6921660e-002 -3.2266004e-001  8.8020908e-001 -9.6025436e-001 -2.6540219e-002 -2.0111991e-001 -6.7077421e-002  8.4929020e-001  5.9764972e-001  6.2543873e-001  7.0448654e-001  2.3845267e-001  1.3813858e+000  1.3121720e+000  5.2773942e-001 -3.7618886e-001  1.1541371e+000  2.2899985e-001  4.9625355e-001 -4.9417936e-001 -2.2739251e-001 -1.3226286e-001  3.2522747e-001  3.1638028e-001 -3.6600360e-001 -4.7519703e-001 -1.1373822e+000 -1.6981686e+000 -5.8280514e-001 -5.3587246e-001 -7.3416463e-001  6.2603668e-001 -4.1157193e-001
 -6.0184835e-001 -2.1235723e-001 -9.3860004e-001 -1.3620808e+000 -6.9170131e-001 -1.4279253e+000 -6.7490305e-001  3.4873938e-001 -5.1965133e-001 -1.8876765e-001 -7.6274516e-001 -5.5009518e-001 -2.7407534e-001 -7.6633234e-001 -1.1060887e-001  1.2025136e-001  3.4838176e-001 -3.9854994e-001  6.6132910e-002  1.8133226e-001  5.9031101e-002  3.0356053e-001  2.0852294e-001  4.2268672e-001  1.6611773e-001 -6.6192350e-001 -7.9609380e-001 -4.0998749e-001 -4.2078347e-001 -5.1629494e-001 -5.5696130e-001 -6.9996062e-001  3.5280232e-002  1.9040867e-001 -7.0765856e-002 -1.0434345e-001 -1.5619131e-002 -5.8653431e-001 -5.1902738e-001 -9.0098979e-001  7.9497031e-001  1.5410355e-001  9.8842601e-001 -3.5346921e-001  5.4822548e-001  3.2086333e-001 -1.3483200e-001 -2.0281122e-001 -4.3823747e-001 -5.7541068e-002 -2.1402256e-001 -7.3236229e-002 -6.9045456e-001  1.5344317e-001  8.5552331e-002 -3.5662609e-001 -4.6308315e-001  1.7184192e-001  3.0973646e-001 -6.0911767e-001 -1.8771276e+000 -5.1213082e-001 -9.7688768e-001  6.5801287e-001 -6.6983859e-001  8.0490861e-002
  5.2071888e-001  4.0971044e-001 -7.6563180e-001 -8.6981535e-001 -5.2615851e-002  6.8581958e-001 -6.5566476e-001  4.3670956e-002 -5.2614544e-001  1.5442703e-001  1.1587889e-001  1.3412609e-001 -4.3994110e-001  1.1572900e-001 -2.4523135e-001 -1.8166730e-001 -8.5053853e-002  6.5832268e-001  7.2362309e-001  4.7966861e-002  2.6014516e-001  1.0213133e-001 -2.2912351e-001 -6.2574944e-001 -7.7505037e-001 -6.8296908e-001 -8.5960989e-001 -8.2140178e-001 -8.4474421e-001 -4.5778073e-001 -5.2829730e-001 -4.3610234e-001 -1.0300079e+000 -3.0063266e-001 -5.0902127e-001 -5.2578978e-001 -2.7451933e-002 -5.7933148e-001 -9.3739651e-001 -1.2372239e+000  4.9252550e-002 -7.0971539e-001  5.5463047e-001  3.2137129e-001 -4.7698677e-003 -6.9397395e-001 -9.8051704e-001 -5.9684842e-001  6.0329328e-001 -1.2048402e+000 -1.7572845e-001 -2.8032428e-001 -8.5865893e-001 -5.6819024e-001 -5.4243841e-001 -2.0763331e-001 -1.1231193e+000 -1.0014839e-001 -2.2354257e-001 -2.7658156e-001 -1.1256007e+000 -7.0025794e-001 -2.1107747e-001  1.5987713e+000 -4.4523613e-001 -9.3033146e-001
  7.5655931e-001  9.7545049e-001 -2.9558597e-001  4.4137196e-001  7.9607975e-001  1.3729986e+000  7.6492779e-001 -1.5186552e-001  3.4084427e-002  3.9816480e-001  1.1465935e+000  1.4746927e+000  7.0906142e-002  7.8399815e-001  3.0447872e-001  4.2009067e-001  6.7485336e-001  1.7113579e+000  1.8092384e+000  1.0782308e+000  8.9322536e-001 -2.2882572e-001  2.4924053e-001  1.0234846e+000  2.1965036e-001 -3.1973072e-001  7.1249977e-001  4.0831422e-001 -2.5744434e-001  4.1044966e-001  9.7067798e-001  7.5024747e-001  4.9428274e-001  5.5329793e-001  2.7417747e-001  5.3942076e-001 -3.8781886e-003  1.0317800e-001  4.9791211e-001  7.4984910e-001 -7.2431206e-002  1.9804814e-001  8.9897706e-001 -1.9707551e-001 -4.0553875e-001  4.5258153e-001  3.0038552e-001  5.4197073e-001  1.1126345e+000  6.8597179e-002 -2.9810635e-001 -3.6771605e-001 -9.3790730e-004  3.0203593e-001  2.6782455e-001  2.6789947e-001 -1.3442279e-001 -1.6318850e-001 -3.7894025e-001  1.1033340e-001  6.4870992e-001  5.3055201e-001  4.1610667e-001  2.6534073e-001  1.0751969e-002 -2.5948972e-001
  2.5854785e-002  1.0670289e+000 -2.3925448e+000 -1.3576875e+000  4.1606307e-001  2.1252397e+000  1.1704368e-001  2.1497460e-001 -5.6399557e-001  5.8447353e-001  1.1949182e+000 -6.2871379e-001  7.2802065e-002  4.8712834e-001 -4.5300550e-001 -9.8610042e-002  1.4345843e+000  2.1343865e+000  1.1853441e+000  7.8955348e-001  5.0909377e-001  5.0826064e-001  4.9702870e-001 -1.3973816e+000 -2.3573775e-001  1.8197057e-001  4.9733880e-001  3.3938764e-001 -3.0848974e-001 -7.3799413e-001 -2.6749808e-001  1.5395220e-001  4.5124036e-001  2.8900101e-002 -1.1110738e-001 -6.1811514e-001 -9.4980457e-001 -3.4021358e-001  5.5240562e-001  2.1330595e-001 -3.8673563e-001 -9.2073892e-001 -1.1152240e+000  1.8485581e-001 -3.1869577e-001 -1.0760730e+000 -4.4770002e-001 -9.7285022e-001  7.2141395e-001 -7.1049445e-001 -8.8899253e-001 -1.4646751e+000 -4.3444440e-001  6.1991948e-003 -9.9887184e-001  1.0712966e-001 -9.5617360e-001 -3.2202188e-001 -3.4243964e-001  2.0930352e-001  1.5521458e+000 -4.7418323e-002 -1.5220397e+000 -1.7222560e-001 -3.9515383e-001 -1.3257397e+000
  7.8347896e-001 -5.9035150e-001  6.0035660e-001 -1.0236542e+000 -2.5177907e-001  1.1784393e+000  2.9995582e-001  6.7539230e-001 -3.2105364e-001  1.2722982e+000  9.3496673e-002  2.8460775e-001 -2.1306855e-001 -1.6989582e-001 -7.6600099e-001 -8.5032203e-001  1.4422390e+000  6.9758162e-001  8.1053725e-002  5.1765040e-001 -4.9603032e-001 -8.5967791e-002  4.0377951e-001 -1.2185873e-001  2.5172752e-001 -3.5760246e-002  2.7404079e-001  4.1126422e-001 -2.9023144e-001 -6.8506779e-001  3.4483520e-001  7.7366895e-001  1.2331989e-002 -2.8015657e-001  5.8572229e-001  3.5488357e-001 -1.0359900e+000 -1.4047816e-001  5.5213399e-001  1.6992067e-001 -7.4534349e-001 -3.0412869e-001 -1.8735071e-001 -1.1580773e-001 -6.1898833e-001 -6.3016056e-001 -1.5874452e-001 -1.1654051e+000 -9.2742953e-001 -1.2713936e-001 -1.3214642e+000 -1.3266910e+000 -1.2178989e+000 -6.3549294e-003 -1.2857114e+000 -3.9248084e-001  2.2204439e-001  2.6131686e-001  4.1106370e-001 -1.7937641e-001 -8.4821334e-001 -1.1316859e-002 -1.2414492e+000 -3.6802646e-001  1.7632951e-001  1.1164408e-001
