# Supplementary material for: Resting-State Temporal Synchronization Networks Emerge from Connectivity Topology and Heterogeneity
Source: PLoS Comput Biol. 2015 Feb 18;11(2):e1004100. doi: 10.1371/journal.pcbi.1004100 (PMC4333573; doi:10.1371/journal.pcbi.1004100)
Supplement: S1 Dataset — Each volunteer underwent two scanning runs (blocks). For each recording session (subject and run), BOLD time series were averaged over the corresponding 66 brain regions of the brain atlas. Each file subXblockY.txt contains the time series of all 66 brain regions from subject X and run Y. The labels of the brain regions are contained in file ROIs_Labels.txt. (ZIP) [file pcbi.1004100.s006.zip › DataSet S1/subj14_block1.txt]

 -6.2954562e-001  2.6662512e-001 -1.2557279e-001  5.7093847e-001 -9.4191668e-002  5.9599111e-001  8.1330898e-001 -5.5332160e-002 -4.7403130e-001  7.7784649e-001  1.9621976e-001 -8.0504852e-001  6.9677634e-002 -1.0509302e+000 -9.5309738e-001 -7.8650416e-001 -8.4860487e-002 -2.0389364e-001  9.7750751e-001  8.0459042e-001  1.0258237e+000 -3.7616781e-001  5.8200600e-001 -1.0000421e+000 -2.1216623e-002 -4.0692491e-001  7.9238453e-001  1.7825026e+000  1.3054854e+000 -2.4184829e-001  8.0308373e-001  8.1320511e-001  7.5287492e-002 -3.4228938e-001  5.6865170e-002  9.0226631e-001 -5.7062536e-002  1.9609967e+000  1.6578932e+000  9.4837237e-001 -6.2920976e-001 -1.0301175e+000 -8.2067511e-001  7.1082765e-001 -4.4926600e-001 -2.0108210e-001 -3.5014842e-001  2.4795346e-001 -2.4126720e-001 -5.3140228e-001 -1.2237930e+000 -1.4773938e+000 -1.1219331e+000 -7.6220271e-001 -6.7148219e-001 -6.7246523e-001 -1.5580383e-001 -7.7387005e-001 -9.3951652e-001  1.8494163e-001 -5.3370274e-001  2.2451025e-001  9.6433370e-001  6.7242347e-001  7.4111561e-001 -3.4869901e-001
 -4.3203330e-001  7.4918316e-002 -9.3871580e-001  8.5536553e-001 -3.4403349e-002 -8.9287648e-002  2.0832638e-002  2.0360582e-001 -4.3014899e-001  4.4617077e-001 -2.5923300e-001 -5.5861946e-001 -4.3408871e-001 -7.2990696e-001 -3.3317665e-001 -4.4922675e-001 -7.9947036e-001 -1.1376723e+000 -2.0802268e-001  8.9760196e-003  4.8860149e-001 -1.4645714e-001  1.6894813e+000 -1.0763661e+000 -1.3023815e-001  3.1799188e-001  2.1256497e-001  1.2586093e-001  3.2363898e-001  7.5125878e-001  1.1579882e-001  2.3681126e-001  5.1883273e-001  1.1598316e+000 -2.2067138e-001 -2.7804738e-001  9.2953124e-001  2.9739675e-001  4.6047122e-001 -1.4006711e-001 -1.4183225e-001 -1.4198815e-001 -7.0943759e-001  2.6820870e-002 -5.6035273e-002  1.5716144e-001 -1.0810368e-001  2.4350097e-001 -7.9803149e-001  1.3152790e-001 -5.0466969e-002 -4.8401151e-002 -8.4216365e-001 -3.6630121e-001 -1.4809128e+000 -7.6083123e-001 -6.9251822e-001 -1.4345025e-001 -3.2082902e-001 -8.4799208e-001 -1.5025843e+000 -3.2815546e-001  1.7687147e-001 -2.6667532e-001  8.6006656e-002  1.6423680e-001
 -3.6767419e-001  3.0637895e-001 -2.7163557e-001  4.9833782e-001  2.9041763e-001 -9.2455273e-002  3.4729315e-001 -1.0455248e-001 -4.5650746e-001  4.1276612e-001 -8.0887798e-001 -4.6285138e-001 -3.1238806e-002 -5.3131997e-001 -5.2927343e-001 -4.2823617e-001 -8.0676486e-001 -1.4759480e+000 -6.1830082e-001 -5.2198604e-001  5.6545619e-001  2.9616252e-001 -1.1109227e-001 -6.2906009e-001 -7.9571553e-001 -2.3926052e-001  2.9411422e-001  7.4663965e-001  3.9333655e-001  1.8063684e-001  8.4382728e-001  5.4958758e-002 -3.4118962e-001 -1.7766747e-001 -3.6976685e-001  6.3393312e-001  1.4715867e-001 -3.6319701e-001  7.0468985e-001 -5.0007728e-002 -2.7181914e-001 -4.7847285e-001 -1.1084789e+000  4.7234559e-001 -2.7382939e-003 -4.3042241e-001 -7.9297087e-001 -1.1328806e-001 -6.8685316e-001 -5.5000675e-001 -5.0327183e-001 -2.7045293e-001 -1.0093903e+000 -1.1775245e+000 -1.6158507e+000 -1.4601471e+000 -6.3667510e-001 -3.3455329e-001 -1.1181929e+000 -1.5714049e-001 -7.9157512e-001 -2.3918279e-001  2.1252827e-001  6.8622692e-002  1.6455309e-001 -1.2350887e+000
 -6.9216387e-002 -4.0649739e-001 -4.2199154e-003 -2.1159551e-001 -4.6206978e-001  7.3073731e-001 -1.4815913e-001  5.7606110e-003 -6.3625808e-001  3.4638926e-001 -1.0442096e+000 -5.4530339e-001 -1.4363025e-001 -7.4962214e-001  1.9400401e-001 -8.8362813e-002 -5.6719323e-001 -1.3324210e+000 -7.4416014e-001 -4.0330651e-001  5.4397550e-001 -3.7727634e-001  5.2856561e-002 -5.1645725e-001 -1.1797251e-001 -5.3815218e-001 -2.1941742e-002  7.8569699e-001  7.2946442e-001  1.3684223e-001  1.6878324e-001  1.6897159e-001 -1.9573631e-002  3.8804335e-001 -1.9295023e-001  3.3802941e-001  3.4962990e-001  9.1954682e-001  4.7166618e-001 -1.5594730e-001  3.8375558e-001  8.0756333e-002 -5.9943652e-001  2.4575777e-001 -2.7630608e-001 -1.3605667e-001  2.3657938e-001  5.9187770e-002 -4.2599158e-001  4.0893574e-001 -2.3873803e-002  8.4596133e-002 -8.7834240e-001 -1.1671644e+000 -1.0642748e+000 -5.9346140e-001 -5.7096924e-001 -4.0927447e-001 -7.4909162e-001 -4.1608735e-001  1.1588343e-001 -3.8870243e-001  7.8465938e-002  3.1194722e-002 -8.5961798e-001 -1.3888130e-001
  2.2573236e-001  1.4980394e-002  2.4460340e-001  9.3780621e-002 -2.5544893e-001  2.0814268e+000  3.9621456e-001  7.0408571e-002 -2.7465277e-001  2.1989543e-002 -2.2534094e-002 -3.1751170e-001 -4.3853383e-002 -2.0513874e-001  2.5960301e-001 -1.2343291e-001 -3.4484519e-001  6.2811474e-002  1.9191488e-001  1.6043133e-002  4.2354217e-001 -7.1115371e-001  9.4209365e-001 -4.9535731e-001  9.2869695e-002 -4.1727040e-001 -1.6370361e-001  1.1621742e+000  7.7643290e-001 -2.1841483e-001  3.5288849e-001  2.0213268e-001 -2.3703936e-001  2.4223314e-001  4.8991455e-001  5.1183541e-001  1.6029394e-001  7.1875858e-001  9.4773168e-001  8.0090505e-002 -1.8768593e-002  3.4538053e-001 -8.9835812e-002  1.3243943e+000  1.6581872e-001  6.5983081e-001  2.4477648e-002 -5.8425779e-001 -2.0944198e-001  4.5740144e-001 -4.4425280e-001 -1.0356393e-001 -4.4940453e-001 -6.4062887e-001 -4.6027772e-001 -7.0639159e-002 -2.5247981e-001 -1.6750582e-001 -8.6918171e-002 -8.3129357e-002  6.2770940e-001 -2.3851179e-001  6.9812309e-001 -6.9153774e-001 -3.5959447e-001 -2.1931783e-001
 -6.6506795e-001  4.9557542e-001 -1.9784854e-001 -6.5687587e-001 -3.2887333e-002  1.3879369e+000 -6.1001441e-001  8.0268491e-001 -3.7150603e-001  8.1831828e-001  5.5709158e-001  2.8422371e-001  1.1152596e-001  4.9089157e-001  6.1135700e-001  4.5009525e-002  2.3066315e-001  6.6898668e-001  2.4556537e-001  3.9026086e-001  9.1387470e-001  6.1153472e-003  1.5290730e+000  2.0287972e-001  5.6274441e-001 -6.1421814e-001  5.1031091e-001  1.0338910e+000  8.3394306e-001  3.6975493e-001  8.0564562e-001  1.4533332e+000  1.0957442e+000  7.2133692e-001  8.0494731e-001  4.3962436e-001  4.5006752e-001  7.7559639e-001  1.0970834e+000 -3.1343118e-001 -3.4116980e-001  4.2386537e-001  4.8795606e-001  1.1299723e+000  3.0739792e-001 -1.1455340e-002  5.1959368e-002 -6.0532765e-001  2.2175243e-001 -3.0893374e-001 -1.0229647e-001  1.6083631e-002  5.5454549e-001  1.2772982e-001  8.6960780e-003  9.0831343e-001  4.3875222e-001  2.6984308e-001  3.7245927e-001 -2.3188052e-001  1.3759834e+000  4.4425035e-002 -2.0855723e-001  1.0657102e+000  3.3803647e-001 -7.7636611e-001
 -4.6937811e-001 -7.4972301e-003  8.1304159e-001  2.0454721e-001  3.5427596e-001 -4.9913996e-001  2.8215605e-001  3.5920306e-001 -1.5786912e-001  7.0880221e-002 -4.3793864e-001 -1.8519343e-001 -1.7151936e-001  3.9260827e-001  1.9602636e-001  6.8674041e-002 -3.4288305e-001  1.5189427e-001 -1.4459099e-001 -9.8496270e-002  5.8250368e-003 -1.1956956e-001  1.2516278e+000  2.8691140e-001  6.9828427e-001 -2.2400231e-001  5.7084330e-001  1.2619302e+000  3.7405134e-001 -3.9736040e-002  2.6963394e-001  9.5042752e-001  8.9034751e-001  5.7575673e-001  5.6829614e-001  4.8697545e-001 -1.4300263e-001 -7.8195171e-003  5.3483291e-001  8.9820202e-002  1.1355528e-001  2.2221861e-001 -8.7665531e-002  9.8738405e-001 -6.2395856e-002 -3.9120458e-001 -2.6512730e-001 -4.9057831e-001 -1.7738410e-001  2.5238528e-002 -3.8729360e-002  2.2113139e-002 -3.1373989e-001  1.5168221e-002  2.5494830e-001 -2.6824613e-002  5.6039225e-001  3.4875175e-001 -9.0960611e-002 -3.7579025e-003 -7.7980920e-001  2.6811219e-001 -1.5543505e-001 -3.6380254e-001  4.8642798e-001  3.6266267e-002
 -3.6818710e-001  6.4578639e-001  1.0301191e+000  2.4112355e-001  6.4607025e-001 -6.6175499e-002  2.6033152e-001  8.8538664e-001 -2.3992628e-001  3.2290784e-001  2.2122666e-001 -7.6470936e-001  2.3600074e-001 -1.0951950e-001  6.0065927e-001  3.7651494e-001 -3.2471054e-001 -3.6144174e-001  4.3059104e-001 -1.5735115e-001  4.5635029e-001  3.0730531e-002  1.2902405e-001 -3.9905531e-001  4.3142207e-001  1.2863914e-001  1.0236815e+000  1.1379078e+000  5.6013099e-001  1.0103351e+000  1.0724883e+000  3.6747320e-001 -3.9747082e-001  3.8254477e-002  1.8523814e-001  3.9224740e-001  4.5804197e-001  6.5048981e-001  9.5157155e-001  1.1880471e+000 -7.7042087e-002 -5.0907254e-002  1.3078012e-001 -3.6327095e-001  3.1211533e-002 -9.4741951e-001 -2.4628990e-001 -7.0036161e-001 -7.8123295e-002 -3.5196474e-001 -1.6281894e-001  3.0347459e-001 -3.4447523e-001 -1.0583315e-001 -3.3807669e-001 -6.8876628e-002 -1.7137060e-001 -3.7658030e-001  5.7786622e-001  5.3812986e-001 -7.1633513e-002  6.4432653e-001  9.0969374e-002  9.1177143e-001  3.6704288e-001  5.4046315e-001
 -2.5763758e-002  3.8432927e-001  1.4440187e-001  1.9349393e-001 -3.9305829e-001 -6.4691567e-001  5.3809278e-002 -5.4810494e-001 -4.4328239e-001 -2.2489803e-002 -7.7592454e-001 -6.3280959e-001  1.4947675e-001 -1.8181751e-001 -7.1970202e-001 -6.2818588e-002 -2.0172000e-001 -4.9480267e-002 -4.8892790e-001 -1.8905112e-001  2.5225753e-001 -1.3884610e-001 -2.7805242e-001 -4.2820992e-001  1.6314949e-002 -6.4779812e-003  7.6815323e-001  1.3265745e-001  6.0544164e-002 -3.2916476e-001  1.0146409e+000  9.0162526e-003 -6.5061460e-001 -6.0215971e-001  1.7333833e-001  1.1987391e+000 -4.6998750e-001  1.9880934e-002 -3.9043837e-001  5.1797928e-001 -8.1456532e-002 -2.7852780e-001  1.4675538e-002 -1.1878395e-001 -5.7621660e-001 -4.7798620e-001 -5.8172619e-001 -8.7183217e-001 -5.0016660e-001  3.8003830e-001 -6.6288659e-001 -4.3657731e-001 -2.8118633e-001  4.4496699e-002  2.7457524e-002 -6.2582624e-001  4.6546834e-001 -1.8553468e-001 -3.0772799e-001  4.8855482e-001 -9.4541673e-001  7.4718675e-002  2.8091927e-001 -3.4584368e-002 -1.1662746e-001  7.7201845e-001
  6.3561933e-001 -1.0393635e+000  9.4767833e-001 -3.0411933e-001 -4.4266746e-001 -8.1809884e-001  3.5225224e-001 -5.2002512e-001  1.3062287e-001  6.7025831e-001  1.3996798e-001  8.5090581e-002  1.3829198e-001 -2.0012946e-002 -9.5037726e-001 -8.6100110e-001  1.6651470e-001  1.4038234e-002 -1.9513015e-001 -2.0953997e-001  1.2831083e-001 -5.3677630e-002 -2.0879664e+000 -2.2716991e-001 -1.5683367e-001  1.3551293e-001 -1.2326477e-001 -8.4173597e-002 -2.6309483e-001 -1.5271719e+000  9.5592358e-001  3.7308526e-001 -1.3708638e-001 -6.3937984e-001  6.1356756e-001  5.9014523e-001 -8.7518475e-001 -3.1265538e-001 -4.3352614e-001  1.7029905e-001  3.3801397e-001 -7.4142915e-001 -5.2153181e-001 -9.8082363e-001 -4.9764075e-001 -4.3891659e-001 -8.5599259e-001 -1.0867493e+000  5.9046888e-002 -1.9643476e-002 -9.6305615e-001 -9.3783229e-001 -2.8056590e-001  1.9283090e-001  3.8756726e-001  1.3908083e-001  8.6868180e-001 -4.4270091e-001 -3.4138195e-001  1.3865101e-001 -2.5445995e-001 -9.6769743e-001  9.6032717e-001 -1.1954844e+000 -8.7200288e-001  3.2805725e-001
  9.1708676e-001 -8.1554435e-001  7.5592353e-002 -9.3310817e-001 -4.4505846e-001 -2.7183543e-001 -5.9217535e-002 -1.1489124e-001 -7.3187517e-003  2.5349343e-002  7.5732208e-002  8.0590659e-001  3.2198449e-001 -4.5724103e-003 -1.8334044e-001 -6.3718841e-002  7.7524789e-002 -3.8336554e-001 -1.0730973e+000  1.7464319e-002 -3.7066512e-001 -9.7113496e-002 -7.1989124e-001  9.5449979e-002  3.2804666e-001  5.0344409e-001 -6.1526642e-001  1.8870175e-001  4.0350314e-001 -9.3344307e-001  5.9245711e-001  6.6155787e-001  3.5149567e-001 -8.6905135e-001  5.5825078e-002  1.2415054e-001 -1.1107334e+000  2.3651618e-001  6.1488847e-002 -2.2526856e-001  6.4694692e-002 -1.6462147e-001  4.8782839e-001 -1.0034329e+000 -5.8828074e-001 -6.2694336e-003 -1.1189555e-001 -5.5076374e-001 -9.7365131e-001  5.2834234e-001 -2.7250649e-001 -5.8013389e-001  4.9340072e-004  5.1334883e-001  9.6495407e-001  2.3700201e-001  5.9740486e-001 -3.7620396e-003  2.5644922e-002 -3.1242899e-001  4.0696731e-001 -7.1158896e-001  1.5016660e-001  3.3219088e-001 -2.9823794e-001  5.7566995e-001
  6.2640900e-002  4.9207312e-002  1.1377359e-002  2.9446562e-001  8.7663833e-003  3.6194190e-001  6.8505287e-002  2.7599477e-001 -2.1464801e-001  4.4518303e-001  5.0690442e-001  3.7434762e-001 -1.3645865e-001 -3.8398263e-001  3.0592259e-001  1.7736514e-002  1.4634743e-001  5.4648277e-001 -1.5842274e-001  7.2647603e-001  7.4304709e-001  4.2519899e-001  4.1062919e-001  6.4970457e-001  2.4725267e-001  2.8623430e-001 -1.5066680e-001  5.3140057e-001  5.8467093e-001  3.7919574e-001  1.2448833e-001  8.5472657e-001  3.8347551e-001  6.4732259e-001  8.3391736e-001  9.3240803e-002 -3.2795276e-001  4.4179269e-001  3.8828997e-001  1.9606516e-001  2.0941507e-001 -1.0280516e-002  9.1962516e-002  1.4103397e-001 -1.5964324e-001 -3.7301648e-002  9.0847784e-002 -4.1415979e-001  5.8732749e-001  7.3178507e-001  3.7018784e-002  5.4203413e-001 -8.9798798e-002  1.1372597e-001  8.3613271e-001  6.2697758e-001  8.1242668e-001 -1.9362771e-001  9.1924179e-001  3.4805189e-001  1.7612113e-001  2.6970724e-001  7.6669521e-001 -1.1706164e-002 -2.8607039e-001 -8.6275384e-002
 -7.2825132e-002  2.9170811e-002  1.4273328e-001  4.0428852e-001 -1.7359426e-001 -1.0718642e-001 -1.4240167e-001 -2.0122511e-002  1.9257745e-001 -2.2282074e-001 -2.1749088e-001 -3.6175089e-001 -1.7813596e-001 -3.2892622e-001  2.6119220e-001 -9.8392846e-002  2.2087456e-001 -1.0812822e+000 -1.4171749e+000  5.6711713e-002 -7.0672877e-001 -2.6027136e-001 -1.3559200e+000  4.4845283e-001  1.3453634e-001  5.7981828e-001 -5.8733740e-001 -4.1478364e-002  1.7760898e-001 -1.0330494e-001  9.1430059e-002  3.1415166e-002  2.4370847e-002  6.5192942e-003  1.9695172e-001  8.5405725e-001  2.5824885e-001  1.6839796e-001  4.1889726e-002 -3.8309884e-001  6.6607596e-001  4.6032167e-002  2.2045548e-001 -1.4322359e+000 -6.3670387e-001 -1.3904806e+000 -1.2437081e-001 -1.0676495e+000 -7.0551869e-001  7.5163939e-001  2.6195453e-001  5.1136877e-001  1.6843904e-002  2.0054824e-001  6.1945319e-001 -1.9800846e-001  7.2246193e-001  9.7729162e-002  5.1337941e-001 -3.6389937e-001  9.7778343e-001 -4.1857006e-001  2.6238864e-001  2.6216242e-001 -6.6118787e-001 -9.3620414e-001
  6.1742136e-002 -2.5717992e-001  2.2005653e-001  3.1114910e-001  2.8755565e-001 -7.6987187e-002  4.1361639e-001  3.9915635e-001 -2.0671799e-001  4.9526117e-001 -2.3714820e-001  6.2211277e-001 -2.9268580e-001  4.0482935e-003  3.5712864e-001 -1.1436334e-001 -3.2733092e-001 -5.1193384e-001 -4.3254679e-001 -2.9420116e-001 -2.1955793e-001  1.5943116e-001 -5.0745845e-001 -6.2761833e-001 -4.2625247e-001 -1.3166847e-001 -2.6449272e-002  1.8367453e-001  2.7062158e-002 -2.0226899e-001  4.9641314e-002  4.3549895e-001  3.9564987e-001  1.3952320e-001  4.9356852e-001  7.0312481e-001  1.5519930e-001  1.5746531e-001  6.9065044e-001 -4.6862453e-002  2.4298421e-001 -4.1008212e-001 -4.5121565e-001 -3.7045187e-001  2.3906489e-002  2.5425788e-001 -1.2417713e-001 -1.6735445e-002 -4.1950247e-002  5.5791063e-001  2.4665881e-001  3.1728954e-001 -2.9352898e-001 -1.9934375e-001 -3.8779525e-002 -2.1173526e-001  8.7036198e-001  1.4205003e-001  7.4099189e-001  2.8817545e-001  9.7245421e-001  1.0183879e-001  1.0844292e+000 -7.5146403e-001 -1.6599854e-001 -1.8112868e-001
  1.0401898e+000  1.1503177e+000  6.9270116e-001 -2.0798826e-001  7.7651334e-003  4.6263650e-001  8.6102326e-001  2.0432567e-001  1.0743995e-001  9.3946280e-002  2.1038911e-001 -7.7779333e-002 -2.5254621e-001  1.5612319e-002 -2.0513631e-001  3.4993877e-001  1.5278377e-001  2.8455668e-001 -4.1127093e-002  5.2270505e-001 -6.3733296e-001  3.7702668e-001  1.7278424e+000  4.0629686e-001  2.8218485e-001  2.9318426e-001  4.5777130e-001 -3.7892568e-001 -2.8206614e-001  3.4578107e-001  2.8746408e-002  2.9134179e-002  8.8241719e-001  5.3629513e-001  7.9854188e-001  7.0482859e-001  5.9982973e-001  5.7559228e-001 -1.2885923e-001  4.2909088e-001  6.0204050e-001  3.9760334e-001  3.3846619e-001  4.1478579e-001  6.9297006e-001  7.6203485e-001  9.6651845e-001  5.7901935e-001 -2.9011818e-001  4.6076748e-001  4.4330572e-001  2.7848066e-001  4.1926926e-001  2.6358484e-001  2.9979977e-001  7.6989874e-002  3.3281407e-001  1.1647146e-001  5.7054511e-001  7.8400869e-001  6.4087428e-001  3.6148728e-001  9.1900572e-001  1.1801966e+000  7.1820404e-001  5.5171761e-001
 -1.1976949e+000 -3.2851988e-001  5.6304996e-001  9.1335781e-001  1.0418328e-001  1.0322035e+000  7.0623136e-001  5.9580708e-003  1.0863102e-001 -3.5001318e-001  5.1995225e-001  4.0669265e-001 -2.0011936e-001  1.1325933e+000  1.0837241e+000  1.0446293e+000  9.4848069e-001  3.2013313e-001  1.0799578e+000 -8.7246461e-002  1.9357016e-001 -1.4507345e-001 -1.1003352e-001  1.7506167e-002  1.4762363e-002 -1.2098643e-001 -2.2532332e-001  6.7826273e-001  7.6212883e-001  8.2246795e-001  5.7495609e-001 -2.7707841e-001  5.8173097e-001  1.0605469e+000 -2.0887380e-001  4.5973295e-002  1.3058656e+000  9.2338971e-001  4.0924210e-001 -2.6244219e-001 -5.7534633e-001  2.7649150e-001 -2.4032715e-001  3.4982333e-001 -1.5409580e-001 -9.3697690e-001 -2.2420198e-001  1.5660886e-001 -1.5029529e-001 -6.4136787e-001  1.3208486e+000  1.0726944e+000  9.5098459e-001  7.5810714e-001  7.9494117e-001  4.3019002e-001  2.5713272e-001  6.2450051e-001  4.4956920e-001  6.0668537e-001  2.1924606e+000  5.4475992e-002 -8.0657687e-001 -3.6635715e-001  2.6786596e-001 -1.0696578e+000
  9.2329532e-001  2.6429090e-001  6.9399060e-001  3.0695421e-001  8.9568802e-002  2.4059835e-001 -2.7639754e-001  3.4233934e-001  2.7166940e-001  2.9619334e-001  1.5880142e+000  1.6215364e-001  1.9831491e-001  7.6391599e-001  1.3010826e+000  9.9930491e-001  1.0745238e+000  4.9410977e-001  1.1686099e+000  1.9039822e-001 -6.7736791e-001  5.3097266e-001 -3.6706178e-001  8.1107948e-001  4.4140396e-002  2.0695806e-001 -5.1110172e-001 -6.8289959e-001 -8.0121920e-001  9.5215693e-001 -4.6936040e-002 -3.6432929e-001  6.6414399e-001  1.8051075e-001 -1.9947550e-001 -5.0963219e-002  9.4462720e-001 -1.1687657e+000 -1.0077456e+000 -3.9528250e-001  5.0759501e-001 -1.2264789e-001  6.7463335e-001  1.0838414e-001 -1.8862612e-001 -1.0656644e+000  9.9251292e-002  2.9689266e-002 -2.8004304e-001 -7.7117662e-001  1.0317930e+000  9.1931891e-001  8.3478721e-001  3.7192229e-001 -5.6283379e-001  5.4480072e-001 -5.6296413e-002  1.6378915e-002  8.8903801e-002 -3.6247837e-001  1.6856643e+000 -7.4365053e-002 -2.8012441e-001 -4.6131709e-001 -6.2844068e-001  4.0636992e-001
 -6.1022565e-001 -3.3896056e-001 -6.0652773e-003 -4.4520208e-001  2.4806627e-001 -6.4632292e-001  2.8636386e-001  2.3570058e-001  5.0262869e-001 -7.6061004e-002  4.4044268e-001  4.8133622e-001  5.9601751e-001  2.7839424e-001 -1.6366549e-001 -1.4519192e-001  8.3619316e-001  2.6883750e-001  3.1752606e-001  1.6022831e-001  4.0048548e-001  9.1005312e-001  5.7407568e-001  5.6390696e-001 -1.8967318e-002 -4.7813076e-002  7.1755190e-001  3.2077836e-001  8.4835057e-002  2.7544633e-001  2.6942852e-001  3.8376943e-001  3.5033998e-001  2.1175642e-001  7.6386361e-003 -3.8315008e-001  1.2948198e-001  5.2796647e-002  3.0974675e-001  8.0467158e-001  4.6167367e-001  9.5365734e-002  1.7663874e-001  4.7710113e-002 -2.1098249e-001 -1.2759192e-001 -2.0715268e-001 -2.3724956e-002  6.1522809e-001  1.1469138e-001  3.8787640e-001  2.8879752e-002  5.1924213e-001  3.5386968e-001 -4.1258301e-002 -1.4637743e-001 -3.2299843e-001  5.8593248e-001  1.6801065e-001  4.6729399e-001 -5.8038586e-001  7.6296797e-001  1.2233080e-001 -3.9855807e-001 -1.9429535e-001 -1.5022638e+000
  1.3099405e+000  6.7634050e-001  7.7256121e-001  2.5347495e-001  7.6844119e-001 -1.5651956e+000  1.3002657e-001  1.9447912e-001  4.8954663e-001  4.1254482e-001  7.1377994e-003  2.8671607e-001  4.8045382e-001  4.0368052e-001  1.8409711e-001  3.7056080e-001  9.6238996e-001  5.4276064e-001  5.0889688e-002 -2.6027276e-002 -2.7036776e-001  6.7596799e-001  4.3033988e-001  5.9762007e-001  7.9839878e-001  5.3311744e-001  1.1433515e+000  1.3691192e-001  5.0623665e-001  3.1659066e-001  6.7618182e-001  6.0266460e-001  7.0726971e-001  7.1824811e-001  7.1129979e-001  3.7811095e-001  4.8925971e-001  1.6084945e-001  4.9254844e-001  8.9827523e-001  3.9113943e-001  6.2739927e-001  2.8758073e-001  1.5995030e-001  2.2726213e-001 -3.1694819e-001  9.2524557e-002  1.1540124e-001  3.3261553e-001  2.8378879e-001  2.9277947e-001  2.3547716e-001  7.2277125e-001  1.1823716e+000  7.0791988e-001  5.6006856e-002  2.6287267e-001  5.6821691e-001  5.7009009e-001  5.4123697e-001 -2.2927546e-001  7.6697997e-001  3.9396311e-001  5.8950635e-001  8.6521127e-001  1.2547748e+000
 -8.4536034e-001 -5.2623751e-002  3.2424970e-001  4.5308683e-001 -3.2072455e-001 -6.5805098e-001 -1.7859898e-001 -7.1740604e-001  4.0238753e-001 -4.7617863e-001 -2.8057813e-001  6.9164998e-001 -8.0240131e-002  9.7967685e-002 -1.0668195e+000 -7.2443516e-001 -8.9295383e-002  8.7237479e-001 -2.6620163e-001  1.3636162e-001  3.7068917e-001 -3.5506765e-001 -1.0742481e+000  1.8081837e-001 -5.1952513e-001 -4.3269707e-001 -2.3951255e-001 -1.5604909e-001  4.3383985e-001 -9.3698209e-001  3.9761238e-001 -3.6388865e-001 -1.2519336e+000 -1.4778586e+000 -3.7343136e-001  1.4380441e-001 -8.4393637e-001  2.1128528e-001  1.5577750e-001 -3.1943962e-001 -3.8222648e-001 -3.3277751e-001 -3.6971799e-001 -1.6274040e+000  1.3052664e-001  4.7327975e-001 -1.1580148e-001  1.3456149e+000  9.4463487e-001  2.1778339e-002 -1.4775298e-001 -5.3544474e-001  6.4312868e-001  1.6849339e-002 -2.5809654e-001 -6.3726923e-001  1.4807824e-001 -9.8051536e-002 -7.9794579e-001  1.6213724e-001  8.2220692e-002  2.2253254e-001 -6.1316452e-001  2.8912106e-002 -1.1403198e-001 -5.6106192e-001
  1.4231308e+000  1.7407408e-002 -1.3037445e-003  8.7336982e-002  1.7721009e-001  3.0751064e-001 -9.4156398e-001 -7.4402195e-001  4.0759207e-002  4.4987796e-001  5.2649286e-001  4.8143446e-001  1.2242044e-001  3.2220053e-001 -2.3666394e-001 -7.6407116e-002  1.0477386e+000  1.2176354e+000  2.7667026e-001  4.2787871e-001  3.7000046e-001 -4.3177130e-001 -1.8214538e+000  2.7132927e-001  1.7099678e-001 -3.4502027e-002 -6.7205201e-001 -1.2367495e+000 -3.4052978e-001 -5.0588362e-001  5.2613469e-001  2.5219089e-001 -4.1756660e-001 -6.0627340e-001 -1.8175349e-002 -5.5533146e-001 -8.7644984e-001 -9.5347721e-001 -1.0449187e+000 -4.9381098e-001 -3.3666390e-001 -2.0843512e-002  2.8637719e-001 -1.4692796e+000  6.0185484e-001  1.6256437e+000  2.8425731e-001  1.2687305e+000  1.2720318e+000  2.3441379e-001  2.3427798e-001 -3.9869616e-001  7.0747947e-001 -6.7561702e-002  7.2031795e-001 -5.8153436e-002  2.4069998e-001  1.8038076e-001 -3.2701339e-001 -9.0541558e-001  8.9682664e-001 -2.0592759e-001  3.8597368e-001 -8.0044532e-001  2.9436769e-001  9.9784667e-002
  1.2418743e+000 -1.4910143e-001  2.0669536e-001 -6.5534753e-001 -3.4996080e-001  9.9151143e-001 -7.3041558e-001 -5.5016501e-001 -2.1803282e-003  2.6845237e-001  3.6020410e-001  1.0695145e+000  1.7712199e-001  1.6545488e-001 -7.8211688e-001 -4.3286080e-002  8.1722223e-001  1.6409949e+000 -2.3374378e-002  3.6900321e-001 -1.0910741e-001 -1.9854603e-001 -5.7828028e-002 -1.5416363e-001 -2.7040382e-002 -6.9904414e-003 -1.0484527e+000 -3.2510741e-001 -4.3777969e-001 -2.3735748e-001 -9.3115629e-002  5.2863397e-001  1.6670036e-001 -2.7398070e-001  5.9233195e-001 -2.7800544e-001 -5.4670477e-001  2.4035576e-002 -6.1470350e-002 -3.5123759e-001 -6.2999634e-001 -2.8905879e-001  2.6887612e-001  3.1913040e-001 -2.5516130e-001  9.8390555e-001  2.2660073e-001  1.1544394e+000  8.6312145e-001  3.2334312e-001 -1.6179046e-002 -2.2431572e-001  8.2018368e-001  1.1733468e-001  8.0594868e-001  5.9834690e-001  5.1843379e-001 -1.0205947e-001 -8.6311209e-002 -4.0598253e-001  1.4444742e+000 -3.3026998e-001 -8.5213477e-001 -1.0714565e+000  5.1459456e-002  8.6459799e-001
  1.3891050e+000  5.4750366e-001  3.7383057e-001  8.1060494e-001 -1.4363738e-001  6.6041662e-001 -1.7205540e-001 -9.5165528e-002  4.6157269e-001  3.1469594e-001  2.7206796e-001  4.0958631e-001  2.7515058e-001  9.9048252e-001 -1.8846810e-001 -8.4427073e-002  9.8942624e-001  1.8274807e+000  1.5211283e+000  5.0259396e-001 -9.9783679e-002 -3.3303962e-001 -9.2282142e-001  1.1486281e+000 -7.5732804e-001 -4.8275197e-001 -3.2830027e-001 -2.8073262e-001  1.7076575e-001 -1.1320557e+000 -6.9410185e-001  2.0443046e-002  4.9689911e-001  5.0445087e-001  1.2438879e-001 -2.2720033e-001 -6.9375265e-001  1.7231904e-001 -3.6197921e-001 -2.2032233e-001 -6.0551092e-001 -4.5302849e-001  2.3366702e-001 -8.4568097e-001 -3.6468402e-001  5.6588826e-001  3.9982688e-001  1.5700538e+000  9.3360966e-001 -4.3397633e-001 -2.3939073e-002 -6.2018674e-001  1.5160768e+000  8.9627208e-001 -3.9655463e-002  2.8512958e-001  1.0663948e+000  4.6452720e-001  6.1177265e-001  3.7837740e-001  2.1007393e+000  1.2097832e-001  1.1222449e-002  1.4338666e+000 -2.1431481e-001  5.0920788e-001
 -2.0990578e-001 -3.8104790e-001  3.2896725e-001 -2.2459177e-001  2.1299757e-001 -1.6622201e-001  2.7647426e-001  1.0970194e-001  4.8138906e-001 -6.0871653e-001 -1.6431893e-001 -6.6541640e-001 -1.1323887e-001  2.7830320e-001  4.9554320e-001  5.7215833e-001  2.5819198e-001  5.2028237e-001  7.6525444e-001  3.5100521e-001 -2.4331227e-001 -4.9827450e-002 -1.6798135e+000  4.2957430e-001 -2.6512500e-001  3.7450393e-001 -4.6775940e-001 -8.7502911e-001 -1.8925219e-001 -4.4244331e-001 -7.5384224e-001 -3.3508700e-001 -2.4249371e-001 -5.5235951e-001 -4.2825967e-001 -2.1220128e-001 -3.5603263e-001 -2.4989002e-001 -5.2714367e-001 -2.6151707e-001  3.5235611e-001 -1.5623624e-001  6.7296105e-001 -5.8919992e-001 -1.7894469e-001 -2.1962200e-001  4.1435184e-001 -7.6844191e-002  2.3896613e-001  3.8710910e-001  6.1809165e-001  6.1618601e-001  2.9449904e-001  6.6098605e-001  3.9253176e-001  3.6312730e-001 -2.1120641e-001  3.2460468e-001  4.5881789e-001  6.1976478e-001  9.2709763e-001  9.6631651e-002  3.3130897e-002  3.7769338e-001  2.1241080e-001  5.0936579e-002
  8.1442646e-001  1.3510215e-001 -1.0354508e+000  1.4571631e+000  1.2541577e+000 -1.2693517e+000  1.0666210e+000  5.6539558e-001  6.7650482e-001 -3.0835600e-001  1.5919276e-001  4.0613084e-002  2.7782591e-001 -1.1125811e-001  9.0548895e-001  5.5330196e-001  5.9944432e-001  2.0538676e-001  7.0833741e-001  3.8654557e-001  1.7894640e-003 -3.0465878e-001 -5.0942041e-001  7.2548691e-001  3.9952563e-001  2.9958653e-001  9.0324717e-001 -2.1006541e-001 -7.2982515e-001  1.0177263e+000 -5.9411379e-001 -3.5338985e-001 -9.2592112e-002  2.8127404e-001  1.5930579e-001 -1.2856567e+000  1.3846509e+000 -5.7193668e-001 -3.7873199e-001  1.0007532e+000  1.9674033e-002  6.6165935e-001  5.5249403e-001 -2.4793558e-001  2.2840888e-001  3.6189546e-001  4.8902554e-001  6.4314643e-001  1.8722815e-001  2.2914423e-001  9.1345640e-001  1.2553667e+000 -2.1642343e-001  6.1997235e-001  1.7252720e+000  2.8732856e-001 -7.1032677e-002  3.4177229e-001  9.8297631e-001  8.2262071e-001 -1.8785274e+000  8.8140115e-001 -1.1402767e-001  8.0533064e-003  3.3345116e-001 -4.7661080e-001
  1.4760418e+000 -2.6930876e-002  2.8834995e-001 -1.0770247e+000  6.2947462e-001 -3.9569018e-003  1.0215075e-002  5.8323398e-001 -1.1640366e-001  4.2135373e-001  9.6785886e-001  7.7422470e-001  7.1393761e-001  5.7828618e-001  3.7161814e-001  2.0879345e-001  1.3555909e+000  1.3869665e+000  3.9298091e-001  1.0191873e+000 -1.0107000e+000 -3.2641509e-001  3.9710505e-001  9.0287430e-001  2.8163044e-001  5.0751154e-001 -2.0619764e-002 -3.7047779e-001 -2.2201959e-001 -5.7087092e-002 -2.2752280e-001  7.0771973e-002  5.7862166e-001  3.5794438e-001  4.6463762e-001  1.1213749e-001 -1.0092837e-001 -6.6325031e-001 -2.4614282e-001  3.0373522e-001  4.2719135e-001  4.7877253e-001  2.0588144e-001  1.2279910e+000  2.0083718e-001 -4.6158054e-002  8.7876689e-001  7.4477169e-002  5.8885677e-001 -3.0071239e-001  1.7527197e-001  1.3654681e-001  6.0413549e-001  6.6161546e-001  3.5167055e-001  8.1957158e-001  4.7144522e-001  3.2942967e-001  8.2226530e-001 -9.6723984e-002 -5.8906527e-002  4.4810874e-001  1.7847640e-001 -4.6981680e-003  2.5515223e-001  7.1830892e-001
  1.9836778e-001 -2.6162639e-001 -9.8851749e-001 -6.9375688e-001 -3.5904530e-002  1.2793025e+000 -9.8030809e-001  4.4687391e-001 -1.7537541e-001  5.0189904e-001  5.2248394e-001 -3.1179590e-003  8.8647639e-002  1.7346796e-001  2.3185234e-001 -4.0333261e-002  3.1231639e-001  3.5470826e-001  3.1527634e-001  2.0703250e-001  1.9958242e-002 -3.1223103e-001 -4.7067743e-001  6.7430460e-001 -2.4330608e-001  1.1447779e-001 -1.1666933e+000 -1.8290858e+000 -1.4828544e+000  1.1306298e-001 -5.0777837e-001 -1.5721914e-001  1.4081825e-001  3.1729822e-001  2.3090421e-001 -6.1798924e-001  2.7476049e-001 -1.1229285e+000 -1.7302677e+000 -1.1607637e+000 -4.7370560e-001 -1.0121324e-001 -8.9517706e-002 -9.7667111e-001 -3.9715289e-001  3.0925774e-001 -7.7321253e-002 -2.1890110e-001  7.8682675e-001 -2.8719840e-001  4.4965412e-001  4.6061296e-001  6.2632935e-001  9.7128757e-002  1.0997024e+000  1.0193120e+000  1.7618330e-001  8.4489548e-002  1.0835541e-001 -1.2853404e+000  6.0850550e-001  2.5568401e-001 -1.0305970e+000  7.3859469e-001 -5.9700447e-001 -4.8809868e-002
  7.6189931e-001  1.4675420e-001 -3.1898603e-001 -1.1358485e-001 -2.0085122e-001  1.0455667e+000 -1.4842790e-001  2.7916782e-001 -2.9247817e-001  7.3955394e-001  9.3082538e-001  1.3698089e+000  5.0459248e-001  9.2158912e-001 -7.5789657e-002  6.4338844e-002  7.4254357e-001  1.6606844e+000  1.4697262e+000  6.0308861e-001  8.9249745e-001  4.5196943e-001 -2.8208450e-001 -2.4499545e-001  6.8902007e-002  7.5463203e-001 -8.0644807e-001  2.7294347e-001  3.7354806e-001  8.5625398e-002  6.0729832e-002  3.1609197e-001  4.1294753e-001  6.8900168e-001  5.8347309e-002 -6.1787122e-005  2.9933517e-001  3.1104121e-001  7.7861056e-002 -4.0681431e-001  1.3919756e-001  8.0425570e-002 -2.4403471e-001  4.4022589e-001  5.7935869e-002  5.0471965e-001  8.2363430e-002  9.2355068e-001  1.4052656e+000 -2.1028646e-001 -6.1091751e-001 -2.1950276e-001  1.1930341e+000 -2.3578728e-001  1.3314344e+000  9.2787582e-001  9.0227091e-001  9.8263372e-002 -7.0366784e-002  1.3805218e-001  1.0001461e+000  1.0101767e-001 -6.5802467e-001 -3.2369144e-001 -2.8666962e-001  4.5820574e-001
 -2.9216490e-001  1.4268098e-002 -4.4752915e-001 -9.0458413e-001  2.7817428e-001  2.2705411e-001  1.2840412e-001  7.3683074e-001 -1.0355525e-001  3.0055961e-001  1.9814043e-001  4.5124125e-001  3.2899930e-001  1.8348688e-001 -2.1563537e-001 -1.2500502e-001 -2.1052648e-001  2.1433179e-001 -1.0290420e-001  4.5908389e-002 -6.7768920e-002  5.4214124e-001 -2.5819572e-002 -5.7187106e-001 -1.5952404e-001  5.0622259e-001  1.2930304e-001  2.8812637e-002  4.3603672e-001 -6.8911546e-002 -1.0561673e-001  3.3765110e-001  3.2930766e-001  9.2725103e-001  1.7040314e-002 -2.2298911e-001  3.9846682e-001  4.5824000e-001  2.0121219e-001  5.4629748e-002 -1.6723504e-001 -5.9674577e-002 -2.3435583e-001  1.1237199e-001 -4.0821210e-001 -5.2418165e-002  2.5123906e-001 -2.4469857e-001  4.7274148e-001 -3.3112447e-001  2.5644890e-001  2.8890597e-001  3.6642026e-001  2.1995641e-001  3.7557366e-001  5.0742067e-001  2.9386390e-001  1.1673512e-001  6.9347950e-001  1.2522988e-001 -2.4180408e-001  3.5501535e-001 -1.0640583e+000 -4.0956537e-001  2.4914559e-001 -1.1058410e+000
  5.4314139e-002  2.1110199e-001 -1.6128938e-001 -2.5433535e-001  5.8172297e-001 -8.6146517e-002  5.4139195e-001  4.8769485e-001  2.4384567e-001  5.4735592e-001  7.2530565e-001  8.4990470e-001  3.8876006e-001  6.0555037e-001  9.6204705e-002  1.9063606e-001 -3.4473407e-001  1.1282029e-001  1.4744542e-001  3.0558632e-001  2.4962494e-001  2.3136302e-001  6.4556547e-001  1.6266459e-001 -5.1234122e-004  1.0631334e+000  9.2490659e-001  7.7421834e-001  8.1081199e-001  6.0771246e-001  2.3721979e-001  7.7515412e-001  6.3916097e-001  2.0698856e-001  2.7266962e-001  1.5478569e-001  6.7817632e-001  4.8735739e-001  7.5885108e-001  9.5472942e-001  2.2802130e-001  3.0537028e-002 -3.0950484e-003  9.0679484e-001 -1.4339414e-001  6.6836868e-001  1.1831655e+000  8.0939405e-002  3.0695070e-001 -2.9483888e-001 -1.3764430e-001  7.6701080e-002  6.3437412e-001  6.7502876e-001  1.4996309e+000  4.1745972e-001  8.8483078e-001  4.2306610e-001  5.0869223e-001  5.3132253e-001  2.9811349e-002  7.1579421e-001 -7.2688658e-001  3.4347963e-001  1.1294001e+000  8.6828805e-001
  1.3475503e+000  6.4252036e-002  8.0882955e-002 -7.1541713e-003  4.9007124e-001 -6.1777249e-001  2.8921578e-001  4.2225763e-001  2.8561055e-001  1.1328642e-003  3.3839712e-001 -1.3599058e-001  1.7932187e-001 -1.6484637e-001 -1.7936112e-001 -2.7393698e-001 -8.3679387e-002 -3.0736794e-001 -3.7789287e-001 -1.6719068e-001  3.8160819e-001  2.8807453e-001  9.2726720e-001  4.2263924e-001  2.7862485e-001  2.2093749e-001  1.3059546e+000  6.0537754e-001  2.4056301e-001 -4.7080703e-001 -1.8811872e-001 -2.6887286e-001 -3.6526206e-001  4.5500608e-001 -2.3553381e-001  1.0424510e-001  1.2456464e-001 -5.3044292e-002  3.1603579e-001  1.1661880e+000  2.6127438e-001  5.2555108e-002  7.2638465e-001  7.1215721e-001  1.3065987e-001  4.2901098e-001  5.1902245e-001 -6.2831504e-001  3.9505486e-001 -4.4892722e-001 -7.6136077e-002 -5.9312921e-003  2.5484398e-002 -1.4219004e-001 -4.2296049e-001  1.3791691e-001 -5.1541241e-001  4.5081863e-001 -4.2397329e-001  3.9447663e-001 -1.2849353e+000  5.9451133e-001 -3.7650651e-001  4.2129763e-001 -3.4996287e-001  3.5815309e-001
 -1.0388635e+000  1.1560957e+000 -1.3217440e+000 -9.9025799e-001  3.2572687e-001  9.0363971e-001 -3.2171981e-002  4.6879107e-001  2.8720714e-001  1.7987848e-001  9.7486416e-002  5.0131443e-001  6.4352909e-001  2.7882572e-001 -1.5085598e-001  1.9566684e-001  2.6975007e-001 -3.8389588e-001  2.3744958e-001  3.8558354e-001 -2.3795074e-001 -2.5605085e-001 -7.3003658e-001  8.5541128e-001  5.0914594e-001  2.5720203e-001  1.8128611e-001 -8.6801014e-002  4.3315054e-001  1.0873327e+000  3.0940433e-001  4.6726539e-001 -1.2443184e+000 -3.5041851e-001 -1.8062871e-002  3.0164946e-001  6.3036477e-001  2.5466622e-001  1.3421879e-003  1.4857294e-001 -1.3447416e-001  4.8078312e-001  8.1340071e-001  5.8778165e-001  1.3763908e-001  1.2836715e+000  1.0451634e+000  1.3724777e-001 -3.0244331e-001  4.1856964e-001  2.5006096e-001  2.0121723e-001 -1.2610118e-001  2.2805156e-001  1.0431449e+000  3.8902569e-001  1.2392889e-001  3.6460754e-001  2.4924347e-001  2.9943606e-002 -1.8718652e-002  2.0634834e-001 -2.6063036e-001  8.2267366e-001  1.2150388e+000 -9.5620506e-001
 -9.3356556e-002 -8.2452351e-001 -7.4360130e-002 -3.8262188e-001 -2.4931936e-001  1.9123928e-002  1.5991746e-001 -4.7536934e-001 -1.9125200e-001 -4.0659613e-001 -4.4995911e-001 -4.2746099e-001 -1.2758900e-001  8.0879702e-002  1.5242886e-001  2.9636642e-001 -7.8319408e-001 -1.6648630e-001 -1.6842995e-001 -5.2510874e-001 -3.7273475e-001  3.0797397e-001 -1.6657905e+000  5.4618540e-001 -5.2864380e-001  1.0288230e+000 -9.7312737e-001 -1.0729792e+000 -1.0168883e+000 -1.1370125e-001  4.6749683e-001 -6.8289866e-001  4.7513139e-001  5.4780955e-002 -2.1087316e-001  3.6545501e-001 -1.2041600e+000 -5.3245840e-001 -9.6948406e-001 -8.9818364e-001  4.1968093e-001 -1.8812391e-001  6.7311467e-001 -1.1552502e+000 -5.2616806e-002 -7.9983190e-002  1.5125582e-001 -2.0885223e-001 -5.5976285e-001  5.6245450e-001 -2.8413631e-001 -6.5972573e-002 -4.1869541e-002 -1.4034843e-002  2.0287930e-001 -4.4827244e-001  6.1608723e-001 -5.1342576e-001 -2.1391723e-001  4.2611240e-001  4.6354812e-001  4.7378146e-002  2.3615129e-001 -2.3167523e-001 -1.3767863e-001 -1.1009849e+000
 -1.1275530e+000 -1.2845736e+000 -1.3277935e+000 -2.6406413e-001 -7.8771836e-001 -1.0357693e+000 -4.4832511e-001 -6.9507930e-001 -2.8376511e-001 -4.3605701e-001 -6.1599078e-001 -1.2691384e-001 -4.8799685e-001 -1.9552949e-001 -5.2076062e-001 -1.9075868e-001 -1.1064543e+000 -3.2248147e-001 -9.1433319e-001 -1.0954173e+000 -6.4127484e-001  6.4356401e-001 -6.4539218e-001  3.5274897e-001 -7.3366809e-001  6.3999106e-001 -8.7684061e-001 -1.1797984e+000 -1.7496293e+000 -1.0366494e+000 -4.3832797e-001 -9.6905761e-001 -1.2781226e+000 -1.2580045e+000 -5.3363659e-001 -3.0335916e-001 -1.0688604e+000 -1.1471151e+000 -8.2570805e-001 -7.7997300e-001  7.2659492e-001 -6.1292692e-001  4.5326652e-001 -9.6670198e-001  1.1693082e-001 -1.3573078e-001 -1.0183469e+000 -6.2626608e-001 -3.2302534e-001 -3.1133168e-001 -4.8423545e-001  1.1080607e-001 -3.2453823e-001 -4.2382339e-001 -5.1761678e-001 -5.7181214e-001 -2.7601868e-002  8.6260201e-002 -6.4265722e-001 -2.0922068e-001 -1.5798651e+000 -5.3327752e-001 -2.0227311e-001  6.7271204e-001 -9.2279511e-001 -9.3430879e-002
 -3.5558261e-001 -5.3298173e-003  4.4745847e-001 -9.4752446e-002  3.5847223e-001 -5.7761703e-001  8.1359728e-002 -5.8817502e-001  5.7069153e-001 -5.4125067e-001 -9.6979749e-001 -8.4639709e-001 -2.3228544e-001 -3.9812850e-002 -5.5010944e-002 -7.8133470e-002 -6.5355807e-001 -8.2157283e-001 -1.4160514e+000 -7.1758951e-001 -1.4319212e-001  5.9921339e-001  7.7364126e-001  9.0935344e-002 -1.3808203e-001  4.7816578e-001 -3.8949986e-002 -1.0251300e+000 -1.0111289e+000  4.2632461e-001  8.6025521e-002 -3.4579744e-001 -8.5710659e-002 -8.8689377e-001 -3.9194451e-001 -1.5817353e-001 -4.7327779e-001 -3.6901520e-001 -1.1214949e+000 -1.6280785e-002  1.0646734e+000 -1.5709011e-002  8.7054150e-001  5.1026446e-001  3.1902961e-001 -2.9782677e-001 -7.0482761e-001 -9.5503355e-001 -6.3604474e-001  9.3465533e-002 -6.8246621e-002  2.7084096e-001  1.1356178e-001 -2.9439731e-001 -8.4950908e-001 -1.1976700e-001 -5.4071308e-002  3.2270648e-001 -3.8120692e-001  1.1092739e-001 -8.9002489e-001  2.0223035e-001 -6.3427846e-002  5.2811906e-001 -2.0880972e-001 -8.2764102e-001
  2.8386760e-001  1.6768031e-001  3.2237531e-001  4.1665469e-001  7.1357852e-002 -3.1200446e-001  5.1527953e-001 -1.0415719e-001  2.4445475e-001  2.3287403e-002  1.2953714e-001  3.7675756e-001 -1.0035124e-002  1.1148291e-001 -2.6701986e-001 -3.3961563e-001  8.0484337e-003 -3.4404326e-002 -9.3298907e-001 -1.6365021e-001  1.3916597e-001  2.7572851e-001 -1.2021786e-001  4.8274847e-001  1.1860206e-001  9.1288717e-001 -3.2731819e-001 -2.2714202e-001  2.4645471e-001 -2.9942981e-001  7.7369660e-001  2.0142503e-001  1.1083102e-001  1.9818688e-001  4.7965305e-001  5.4165652e-002  2.6768891e-001  8.6591606e-001  3.5114448e-001 -3.8317885e-002  3.1242941e-001  7.8650625e-002  1.7063054e-001 -8.9337816e-001  6.0232723e-001 -8.4579780e-001 -5.3275797e-001 -7.3524278e-001 -5.7119562e-001  1.5477503e-001 -2.0180603e-002  5.4745470e-002  3.7577057e-001  6.6505039e-002 -4.3948591e-001 -3.3232809e-001 -1.4223175e-001  3.5490492e-001 -7.4085739e-002  9.8078138e-001  2.0135788e-001  8.2101891e-002  2.1900627e-001  7.0905551e-001  1.4304987e-001 -1.2904842e+000
 -1.8614109e-001  1.0416496e+000  7.2425500e-001  1.1654405e+000 -1.8878823e-001 -4.5530990e-001  5.2571013e-001 -3.3168667e-001  3.1177291e-001  2.6544444e-001  8.2136137e-001  6.3060958e-001  3.7848145e-001  3.8907918e-002  4.9607026e-001  1.1737789e-001  1.5977592e-001  6.5318046e-001  5.6004190e-002  2.1670316e-001  7.1958702e-001  2.2544460e-001  9.6252121e-001  2.2523939e-001  4.0552935e-001  3.1891865e-001  6.2066039e-001  6.4272039e-001  8.0096247e-001  3.6808602e-001  8.7620551e-001  9.6031313e-001  1.3565414e+000  5.5888399e-001  7.0801767e-001  1.3771686e+000  8.3962310e-002  1.2849148e+000  8.1665231e-001  4.6804454e-001  2.9141912e-001  1.5177750e-001  3.8378823e-002  4.7758694e-001  1.5013543e-001 -1.4785343e-001  2.8441766e-001 -4.2182384e-002 -5.6314399e-001  1.6150060e-001 -1.8230729e-002 -1.5265102e-001 -4.8168167e-002  2.9217044e-001  4.6720956e-001  5.8900926e-001  7.4883663e-001 -1.7091251e-001 -1.7275021e-001  6.8618539e-001  9.1937504e-002  1.0149440e-001  1.0825549e+000  5.7454463e-001  1.0529988e+000 -1.1264271e-001
  3.2427773e-001  8.3678050e-001  1.9450985e-001  8.2894047e-001 -1.9095668e-002 -5.8995018e-001 -5.5456842e-001 -2.4761495e-001  2.6242684e-001  4.9634269e-002  3.3326678e-001  6.0601272e-001  2.5767038e-001  6.5501697e-002  5.4573762e-001  3.6132717e-001 -7.0160950e-002  7.9917309e-002  2.4353194e-002  6.5553290e-002  2.3469057e-001  2.0399723e-001  2.5982679e-001 -2.0454156e-001  3.9238836e-001 -5.4939649e-001 -1.5917957e-001 -4.1657986e-001  2.0381313e-002  1.7498355e-001  5.4516705e-001  6.4273715e-001  3.5905011e-001  1.3268881e-001  7.9125476e-001  2.1223331e-001  2.7552408e-001 -1.1839005e-001 -5.1234957e-001 -5.8209359e-001 -3.0501410e-001 -1.8084758e-001 -4.2657361e-001 -2.3116845e-001  1.9620466e-001 -5.3825635e-001 -3.0703839e-001 -5.1013128e-001 -2.1582095e-001 -7.8614448e-002  2.8532532e-001  4.4839433e-001 -3.3426417e-001  3.3555304e-001  7.0197966e-001  1.7500561e-001  5.2922958e-001 -8.4312982e-002  1.3954798e-001 -1.4451579e-001 -1.0503801e+000 -7.7240416e-002 -2.6230170e-001  6.2938883e-001  8.0765896e-001  7.8432689e-001
 -4.4571874e-001  5.6746821e-001 -3.5056604e-001  1.0274089e-001  2.5998726e-001 -4.5943887e-001 -6.3058679e-001 -1.9370422e-001  9.6681039e-002  5.6881237e-002  5.3130321e-001 -5.5776497e-001 -1.9056592e-001 -3.3868716e-001 -3.4578481e-002 -2.5336847e-001  3.5505693e-001 -5.7335732e-001 -9.4716497e-001 -4.3395039e-001 -4.5403353e-001  3.6131007e-001  4.6281991e-001 -2.9380294e-001  4.8617632e-001  1.8872165e-001  9.0965568e-002 -5.0489129e-001 -9.7293234e-002 -5.7396978e-002  4.0800677e-001  3.5156142e-001 -1.4061271e-001 -4.7478156e-001  3.7602132e-001  6.1954372e-002 -3.6226710e-001 -4.4169651e-001 -1.9153426e-001 -1.2177783e-001  2.0008099e-001 -7.8906485e-002  2.2376644e-001 -2.1525018e-003  1.3801983e-001 -3.7550075e-001 -4.7569227e-001 -3.5475017e-001 -4.7621301e-001 -2.6943513e-001 -1.7316729e-003  1.1299892e-001 -5.1556955e-001  2.3462141e-001 -5.7543584e-001  2.3196494e-002 -2.8270173e-001  7.5276365e-002  8.5194944e-002 -2.4683807e-001 -1.0620065e+000 -5.0112221e-001  4.3840246e-001 -8.7218384e-001 -1.4251226e-002 -8.5406849e-001
 -4.6760620e-001 -8.7256760e-001 -3.6560128e-001 -8.2015626e-002  2.6841325e-002 -6.8590618e-001  1.4388964e-001  8.3797622e-002  3.3256903e-001 -3.1980237e-001  1.4308538e-001 -4.8653073e-001 -1.1250592e-001 -6.1926346e-001 -2.1721134e-001 -1.2414906e-001 -1.6289272e-001 -7.5885604e-001 -6.4327348e-001 -3.2378294e-001 -6.8250516e-001 -3.2534390e-001  8.7418472e-001 -2.2845615e-001 -1.9451778e-002 -8.6155422e-001 -3.1510981e-001 -6.3660298e-001 -2.1219060e-001 -8.4620780e-002 -6.1281633e-001  9.1930444e-002  2.4199547e-001  9.5505846e-002 -4.6240823e-001 -5.6159275e-001  4.9315947e-002 -2.2959492e-001 -3.0288565e-001 -1.5621413e-001 -4.8768198e-001  3.4793607e-002 -1.9964939e-002  3.9442764e-001 -5.3562223e-002 -3.2797024e-001  1.4204577e-001 -3.9125420e-001  1.6800653e-001 -3.8318992e-001 -5.3167978e-002 -4.5014729e-001 -9.3588388e-001 -3.5776062e-001 -1.1251176e+000  1.6251527e-001 -4.2750609e-001 -6.6529727e-002  1.2113145e-001 -1.5044813e-001 -2.1097919e+000 -4.8347823e-001  2.9265090e-001  8.4452270e-001 -4.0897036e-001  4.5582657e-001
 -6.5031717e-001 -4.9314663e-001  1.0559990e-001 -5.1760820e-001 -5.5591321e-001  1.0511945e+000  4.9906543e-001  5.4102597e-001 -1.2514191e-001 -8.5234113e-002  5.9536271e-001 -2.1323968e-001 -1.6988056e-001 -2.3729506e-002  3.5539254e-001  9.2776026e-002 -4.2590720e-001 -1.8150411e-001 -2.7075582e-001 -4.5072014e-001 -1.3444420e+000  3.1544714e-001 -4.2509772e-001 -1.3107468e+000 -5.0503345e-001 -4.5925404e-001  9.0527534e-001  9.6914968e-002  1.6781982e-002  4.3021876e-001 -3.7193269e-001 -4.5788952e-002  5.5927899e-001  3.6323361e-001 -1.3602918e-001 -4.0233336e-002  8.9161057e-002  6.7474906e-001 -2.0094277e-001  4.4047613e-001 -1.1708345e-002 -7.2497329e-001 -2.9230674e-001  6.7724443e-001  1.5723837e-001 -1.3893456e+000 -7.4968716e-001 -9.0485676e-001 -7.7680291e-001 -1.3691723e+000 -4.0421374e-001 -6.1242754e-001 -5.8304264e-001 -3.6109607e-001 -4.4825507e-001 -5.0546982e-002 -6.7400657e-001  1.2329049e-001  3.7330277e-001  3.0762662e-002 -7.4325897e-001 -4.1014932e-001  1.2777783e-001 -1.0867968e+000 -9.8012147e-002 -2.5672142e-001
 -3.1982594e-001  7.7874015e-001 -4.3547611e-001  1.6038981e-001  1.0831943e-001  5.3555721e-001  8.9319863e-001  1.6563121e-001 -7.8212614e-002 -5.1953037e-001 -3.4078411e-001  2.6952872e-001  3.0314249e-001  1.0814179e-001  5.5608456e-001  3.8844906e-001 -2.8886863e-002  2.8539836e-001  5.9594471e-001 -5.7618619e-002 -2.3282373e-001 -3.2939974e-001  5.0579385e-001 -5.9906805e-001 -1.5744536e-002 -6.4852003e-001  1.0276918e+000  8.7713734e-001  6.8301526e-001  3.1907095e-001 -4.7937934e-001 -4.4532874e-001  5.2288289e-001  3.5310238e-001 -2.8628564e-001 -8.2754224e-002  7.3621545e-001  4.3088001e-001  1.0262127e+000  8.3309220e-001 -6.9819953e-001  1.9687304e-001 -9.4831849e-001  9.0827224e-003  2.0333886e-001  2.6555228e-001  4.0102735e-002  6.9415989e-001 -8.0112736e-003  1.1521469e-001  2.6454672e-001 -4.1297913e-002  1.5491588e-001  5.6096694e-001  9.5486512e-002 -6.2586988e-002  2.8071161e-001 -1.3214567e-001  2.9290563e-001  2.3733903e-002 -5.2240006e-001  8.9413339e-002 -2.5592676e-001 -5.5099678e-001  1.1253089e+000  7.4005393e-001
  3.9538006e-001  1.5298054e-001  2.0168669e-001 -2.1107426e-001 -8.8308412e-001  2.7713504e-001  7.2331189e-002  6.3535214e-002 -3.8724700e-001 -2.2736765e-001  7.5452505e-001  3.8393442e-001  4.5291087e-001 -2.6570791e-001  4.9310754e-001  6.5800775e-001 -7.5900947e-003  7.3138134e-001  6.5896949e-001  1.2667127e-001 -1.5760611e-002  7.7053631e-002  7.8192763e-001 -6.8237230e-001 -1.9525901e-001 -1.6849712e-001 -1.9550304e-001 -1.8183235e-001  3.7154430e-001  3.4895967e-001 -1.6801055e-001 -1.3472200e-001  5.9729655e-001  7.9797415e-001 -1.5797560e-001  1.6227808e-001  2.8969925e-001  5.2309123e-001  9.0863542e-005  3.3461623e-001  2.6614766e-002  3.5449306e-002 -8.4875410e-001 -7.5366989e-002  2.5786137e-001 -2.6035264e-001  3.4184226e-001  3.8553028e-001 -1.4330238e-001  3.0602038e-001 -2.2655265e-001 -1.6636431e-001 -4.6179748e-002  4.5353118e-001  4.4370418e-001  3.2512547e-001 -2.2079774e-001 -5.4579903e-001 -1.5856340e-003 -2.0226660e-001 -6.7455746e-001 -6.0614802e-001 -1.5692301e-001 -1.0110118e-001 -5.5238487e-001  3.9911310e-001
 -1.2559584e+000 -4.3733153e-001 -5.8545907e-001 -1.1271654e+000 -7.5399080e-001  6.5909356e-001 -4.4337717e-001 -3.8908738e-001 -3.1028826e-001 -1.0492504e+000  1.2210980e-001 -3.9588167e-001 -2.4607171e-001 -6.7613775e-002  5.3836097e-001  5.8657981e-001 -3.3030396e-001  7.8918267e-001  4.0400309e-002 -1.1371096e-001 -3.7800696e-001 -3.5164058e-001 -2.3385856e-001 -6.7744135e-001 -4.1900371e-001 -2.9402779e-001 -6.8200381e-001 -2.4033402e-001  3.2877155e-001  1.5893740e-002 -9.8441510e-001 -1.0404713e+000 -7.0099997e-001 -3.5837768e-001 -8.1797651e-002  2.8818378e-002  2.8099035e-001  5.5206265e-001 -1.6762162e-001 -1.5259357e-001  6.1732200e-002  1.4234119e-001  9.0937444e-002 -6.9461589e-001  2.9435430e-002  3.6449223e-001  9.7909220e-002 -1.6135285e-001  9.4175691e-002  5.2180772e-001  5.4407722e-001  4.7211473e-001  2.7240972e-001 -2.6496953e-001  3.4473677e-001  1.4995916e-001 -4.8793466e-001 -3.1864089e-001 -3.4778937e-001  2.0342035e-002  1.2519225e+000 -7.7569152e-001  4.8302034e-001 -8.4361319e-001 -6.5253348e-001  1.5593286e+000
  5.4907912e-001  2.1490632e-001  2.2292884e-001  4.1932802e-001  6.6230922e-001 -4.6566967e-002  5.0606800e-001  2.4236049e-001  4.1218292e-001  9.1211649e-002  2.7362098e-001  4.2479658e-001  5.5158611e-001  1.4950225e-001  2.1679282e-001  2.0958195e-002 -6.2266963e-002  5.4591913e-001  1.0364626e+000  3.5641086e-001  7.1013805e-001  5.2077103e-001  5.8401736e-001  5.2962186e-001  7.2605529e-002  4.9180309e-001  7.3377514e-001  6.6489554e-001  3.3829090e-001  1.3919202e-001 -1.2865588e-001 -1.5503989e-001  3.0479503e-001 -1.1748739e-001  4.7405379e-001  1.2357718e-001  4.2536965e-001 -1.4418753e-001  5.4664846e-001  4.3917162e-001  4.5468314e-001  2.7964293e-001  6.4037866e-001 -6.6393984e-002  5.4380635e-001  3.8854966e-001  5.9670702e-001  6.0291489e-001  5.2302095e-001  2.1078848e-002  1.3204552e-001  2.6917648e-002  2.2402719e-001  3.4526485e-001  6.3861718e-001  4.5179763e-001  1.9234480e-001 -3.7978518e-003  2.7566522e-001  8.2467711e-001 -1.9654597e-001  7.2283524e-001  5.1898790e-001  4.0106763e-001  1.8296101e-001 -2.5441023e-001
  4.6119715e-002 -2.3180404e-001 -7.3980756e-001 -1.3831089e+000 -1.6748727e-002  4.3945935e-001  1.9954889e-001 -5.2187384e-002  1.4758794e-001 -1.6501404e-001 -4.1525113e-001 -7.3941465e-003  4.3161968e-001 -9.7921768e-002 -2.7102484e-001 -3.8990823e-001 -7.6856167e-001 -8.2025337e-002 -1.2189380e-001  3.5081583e-001 -1.2768153e+000  4.5542403e-001 -6.7486607e-002  7.0272593e-001 -3.0283594e-001 -1.9762823e-001  6.8392532e-001  7.3071052e-001  4.4375535e-001  1.7242558e-002 -6.9807330e-001 -5.4417076e-002 -8.0630052e-001 -5.7217345e-001 -1.2982226e-001  1.3192000e-001 -1.0815484e-001  5.8918669e-001  2.5445762e-001 -4.6152648e-002 -4.6691048e-001  1.2597054e-001  3.9978750e-001  3.2823207e-001  1.9646189e-003  8.9872924e-002  1.7532921e-001  6.6288491e-001 -5.2678988e-001 -2.6817104e-001 -7.6046811e-001 -7.8170037e-001 -7.1730165e-001 -2.4445653e-001  3.3804921e-002 -4.7949728e-001 -1.3402131e-001  3.9470312e-002  1.6858877e-001  2.4723075e-001 -2.0717961e-001  6.6422269e-002 -1.7968524e-001  4.9826217e-001  2.4896434e-001  8.2667613e-002
 -8.1449478e-001 -8.4511110e-002 -1.8047150e+000 -3.8364653e-001 -8.7680347e-002 -1.1873382e+000 -4.1446039e-001 -1.3430511e-001 -1.0867997e-001 -5.6580526e-001 -1.2474453e+000 -1.0130774e+000 -1.4934554e-001 -6.4125939e-001 -1.1869237e+000 -3.9864231e-001 -9.5526531e-001 -5.7160964e-001 -1.1116264e+000 -3.8469403e-001 -1.0545372e+000  4.9243039e-001 -6.1285154e-001  3.2781733e-001 -8.3286289e-001 -5.8973315e-001 -9.8627308e-002  1.2149669e-001 -3.4296634e-001 -5.2970584e-001 -1.4348874e+000 -6.1627202e-001 -1.2721436e+000 -1.0072663e+000 -1.4384303e+000 -1.3031877e+000 -5.7530146e-001 -8.1302375e-001 -7.4002686e-001 -8.2486080e-001 -1.2430106e-001 -4.7160964e-001  2.6125906e-001 -8.4097116e-001 -2.6710590e-001  4.0645168e-001 -7.5172790e-001 -4.7067705e-002 -5.9158859e-001 -9.3706052e-001 -9.6952465e-001 -9.2218824e-001 -1.2169699e+000 -5.2947487e-001 -1.5659832e+000 -1.2631719e+000 -8.1528462e-001 -5.7285705e-001 -3.5360158e-001 -1.5470487e-001 -1.4404629e+000  6.8431207e-002 -3.8912554e-001 -1.4253303e+000 -2.1830513e-001  2.7662004e-001
  2.0843063e-001 -2.7754370e-001 -7.9967808e-001 -9.8604210e-001  1.8823103e-001 -2.1089392e+000 -6.0589652e-001 -1.5007597e-001  2.1178276e-001 -6.0168308e-001 -6.8433296e-001 -7.3301681e-001 -6.1655657e-001 -3.1742979e-001 -1.0096556e+000 -6.7565190e-001 -4.5158797e-001 -4.6818183e-001 -9.7129652e-001 -3.1875974e-001 -9.3654601e-001 -3.5448053e-001  2.1824614e-001  1.2542037e-001  1.6143432e-001 -6.3267941e-001 -6.6979454e-001 -1.2386242e+000 -1.5435814e+000  4.5325658e-001 -1.5289578e+000 -9.3902092e-001 -2.0076174e-001 -4.8655788e-001 -6.9480337e-001 -1.7344281e+000  1.6134414e-001 -1.7755285e+000 -1.4568024e+000 -9.0320554e-001 -4.5346139e-001  2.1858643e-001  4.9723333e-001  4.0116818e-001  7.5317703e-002  5.2025349e-001 -3.4927804e-001 -3.2720252e-001 -2.2178090e-001 -2.4305905e-001 -3.8898033e-001 -6.3064150e-001 -1.1178418e+000 -7.5219763e-001 -1.4380508e+000 -4.3397689e-001 -5.5252539e-001 -4.3794937e-001 -1.7785474e-001 -1.0664081e+000 -2.1841446e+000 -9.7427504e-002 -3.6981749e-001 -1.5702954e+000 -1.3848729e-001 -4.1181474e-001
 -1.0387670e+000 -7.3207887e-001  1.2223518e+000  4.5325752e-002  4.3385324e-001  4.1172123e-001  1.7113159e-001  3.3654933e-001 -1.1996193e-001 -7.5602913e-001 -9.5951182e-001 -2.1453299e-001 -1.6927583e-001 -1.0777530e-002 -1.0043194e+000 -5.0651995e-001 -7.4048287e-001 -1.3946671e-002  2.4754256e-001 -5.6564939e-001  4.6690499e-002 -7.4705307e-002  9.1730759e-001 -6.5063905e-001 -4.1204300e-001 -9.5878343e-001  9.5844457e-002  5.3171025e-001  1.1831607e-001  2.7910802e-001 -1.0508753e+000 -8.0931498e-001  1.7922028e-001  8.1727479e-001 -4.8356843e-001 -5.4732377e-001  5.1137156e-001  1.7346392e-001  6.4491536e-001  2.3072911e-001 -2.0355152e-001 -3.1657874e-001 -1.0811719e+000 -9.2149404e-003 -8.0868848e-002  1.4374014e+000 -4.2722798e-001  7.4803112e-001 -2.2223347e-001 -4.8537803e-001 -4.6202781e-001 -1.0688260e+000 -3.1821552e-001 -8.4102664e-002 -4.2037432e-001 -9.8729999e-001 -2.4229456e-001 -6.3697310e-002 -1.7462852e-001  2.3185565e-001  1.8577484e-001  4.5841638e-001  1.9436035e-001 -1.1568014e-001  9.9377995e-002 -1.1647963e+000
 -2.2420112e-001  8.5873107e-001  2.0134339e-001  5.1990091e-001  1.2568038e+000  4.5024923e-001  9.6797951e-001  9.1054572e-001  4.3536199e-002  4.1126381e-001  1.3134858e-001 -7.8551692e-001  6.3225526e-001  8.6399526e-002 -9.5879315e-002  4.0604587e-001 -3.5030260e-001  7.7386952e-002  2.8416705e-001 -3.2609653e-002 -2.7080169e-001 -6.4557535e-001 -1.0751571e-001 -1.1133984e+000 -4.1472881e-001 -1.6702468e-001  8.7631647e-001  3.2289093e-001  2.9133615e-001  7.6766320e-002  5.3933340e-001 -7.3813468e-001 -4.3906407e-001  2.0430148e-001 -1.9672284e-001 -2.6167098e-001  3.0304560e-001  4.2126100e-003  2.6359105e-001  3.0956000e-001 -7.8952700e-001 -6.5003124e-002 -1.2673712e+000  8.0650819e-001 -2.7539058e-002  4.6568351e-001  2.2276058e-001  1.0197869e+000  3.8751160e-001  1.2125760e-001  5.5577609e-002 -1.0471565e-001  4.5391702e-001  4.4295503e-001  4.3683610e-001  1.8025398e-001  5.5258402e-001  5.3021289e-001  4.9987454e-001  8.4192606e-001  1.2980454e+000  1.3766048e+000  3.5254122e-001  9.6210276e-001  1.0034103e+000  3.9279869e-001
 -9.8470201e-001 -5.1307586e-001 -7.2183262e-001 -1.3699831e-001 -2.6972413e-001 -6.3202211e-001 -2.7487562e-001 -4.6710492e-001  9.1411899e-002 -6.2201408e-001 -1.1544602e+000 -1.2621178e+000  8.0585886e-002 -4.2429237e-001 -8.3398482e-001 -2.5464265e-001 -3.0996191e-001 -1.4816231e-001 -1.1105778e+000 -5.1748876e-001 -1.5336869e+000 -3.4611547e-001 -1.0179790e+000 -1.3272071e+000 -8.1732737e-001 -4.0149607e-001  1.7565174e-001 -3.7640163e-001  5.1322476e-002 -3.0921970e-001 -7.8306550e-001 -6.7603603e-001 -1.5079731e+000 -8.2434534e-001 -5.7590598e-001 -1.5795040e-001 -1.6418403e-001 -5.2229121e-001 -5.5802514e-002 -3.3883650e-001  1.7579682e-001 -6.0030445e-001 -1.3340366e+000 -4.9957487e-001  4.0257351e-002 -3.3944651e-001 -6.7014928e-001 -7.7707433e-001 -1.5389236e-001 -5.1177283e-002 -1.6055952e-001 -5.4478892e-001 -1.9999935e-001  6.0272687e-002  3.2069401e-001 -7.0169294e-001 -7.1232959e-001  3.3448099e-001 -3.5886203e-001 -5.9754035e-002 -6.0193833e-001  8.4255795e-002 -5.6209451e-001 -1.9842693e-001  3.8522159e-001 -9.4397090e-002
  1.6238892e-002 -6.0010342e-003 -8.8893840e-001 -1.6267975e+000 -5.3207258e-001 -1.0803744e+000 -9.8209270e-001  2.2515393e-001 -2.0199856e-001 -1.6057433e-001 -1.4866398e-001 -8.0503766e-001  2.3762953e-001 -9.4857399e-001 -7.9275433e-002 -4.0405270e-001 -9.7049679e-001 -4.8714838e-001 -2.1960693e-001  7.0595808e-002 -1.2001436e+000 -3.7192969e-001  1.6306362e-001 -3.4856468e-001 -7.3909032e-002 -2.3133256e-005 -4.7196557e-001 -5.0073165e-001 -4.8620449e-001 -2.6630589e-001 -4.4861112e-001  3.7718992e-001  3.0228818e-001  4.6280156e-001  3.3957399e-001 -1.6525836e-001 -1.3606595e-001 -2.3402863e-001 -3.3341346e-002 -2.9585010e-001  7.3429261e-001  1.4220473e-001  1.6188011e-001  9.1391642e-001  2.3944757e-001 -7.0000060e-001  3.2093418e-001 -7.0083509e-001 -2.8693167e-001 -2.6554359e-001 -5.3881302e-001 -4.3834524e-002 -6.4845951e-001 -2.4134035e-001 -7.5063050e-001  6.0756351e-001 -3.4791391e-001 -3.4979397e-001 -7.4231032e-002 -7.3660322e-001 -3.3378436e-001  1.5165684e-001 -8.7629300e-001  8.1584857e-001  5.5199508e-001  9.0537563e-002
 -1.0912343e+000 -2.2789869e-001  4.8988952e-002 -1.4156775e+000 -7.8507855e-001 -1.1409651e+000 -1.3290994e+000 -4.3333582e-001 -5.8200694e-001 -1.5948598e+000 -4.1580834e-001 -1.9753782e+000 -1.1426316e+000 -3.5784585e-001  1.6473974e-001  4.4083976e-001 -2.9919652e-001 -7.7257196e-001 -1.0563026e+000 -6.8410065e-001 -1.8698476e+000 -4.5888868e-001 -6.6461018e-001  2.2462168e-001 -2.2907927e-001 -4.4213973e-001 -8.0562850e-001 -1.1323281e+000 -7.9411337e-001 -3.7262074e-001 -1.0161400e+000 -1.1412974e+000 -1.2233877e-001 -2.0467226e-001 -1.4975051e+000 -1.0151705e+000 -1.0426938e+000 -7.8888052e-001 -9.0961974e-001 -1.2043604e+000 -1.8818469e-001  1.9503086e-001  1.6172427e-001  4.2311684e-002  2.5508852e-001 -1.0391009e+000 -5.0091329e-001 -1.3886227e+000 -3.8986790e-002  4.9111937e-001 -1.5219399e-001 -5.3688432e-001 -2.8536450e-001 -7.2054762e-001 -1.2762312e+000 -1.1838213e-001 -1.5695111e+000 -4.6503006e-001 -6.9872829e-001 -1.2894260e+000 -1.7741390e+000 -8.9156940e-001 -1.7721324e+000  1.1501090e+000 -3.1055487e-001  4.3305801e-001
  7.9226610e-001 -1.0100115e-001  5.2418041e-001 -1.3192464e+000  5.3713589e-002 -1.4134918e+000 -1.4016733e+000  6.9719836e-002  5.4738777e-001 -6.0502594e-002  1.2691984e-001 -4.1854756e-001 -3.6007018e-001 -8.5198758e-001 -2.8198646e-001  2.5827274e-001 -3.3582569e-001 -2.9870170e-001 -8.6650027e-001 -5.4958586e-002 -1.4913342e+000 -3.8566648e-001 -6.7383398e-002  1.0152771e+000 -3.0985894e-001  3.7801663e-001 -1.1123331e+000 -1.4359325e+000 -1.8733236e+000  6.5823954e-002 -5.2120925e-001 -7.8704002e-001  2.2310312e-001  5.9262685e-001 -6.5983984e-001 -3.4197880e-001 -3.3908182e-001 -1.3281985e+000 -1.3089123e+000 -1.7223266e+000 -1.7837224e-001  1.5239412e-001  8.5948730e-001 -1.2395463e+000 -8.9960419e-002 -2.4223986e-001  7.8004187e-001  5.5548215e-001  2.9166930e-001  4.9517963e-001  3.2188396e-001 -5.0302879e-001 -1.7818786e-001 -4.8794724e-002 -4.2701593e-001  1.3138335e-001 -1.3715450e-001  2.0854872e-002 -4.2686987e-003 -1.3728326e+000 -1.2040029e+000 -1.6161503e-001 -8.0231295e-001  4.6952562e-001  6.6156284e-002  5.4169922e-001
 -3.5996877e-001  4.6241889e-001 -3.0690108e-001 -1.3412424e+000 -6.7025025e-001 -3.6279316e-001 -5.9894737e-001 -2.0006436e-002 -2.0330940e-001 -7.1675060e-002  2.3614355e-001 -1.0050070e+000 -1.2431655e-001 -4.6122914e-001  1.8435324e-002 -3.8278913e-002  3.8589383e-001 -6.6458957e-001 -6.2850474e-001 -3.8806633e-001 -6.7397474e-001 -7.6623247e-002  2.2622006e-001 -3.8824910e-001 -2.2408739e-001 -1.7855503e-002  1.7224217e-001 -7.0600038e-001 -7.3446719e-001 -1.5475548e-001 -4.9728241e-001 -4.8379083e-001  3.9754336e-001  1.0104757e-001 -6.2605994e-001 -3.9210497e-001 -2.5861199e-001 -3.0856751e-001 -3.2862878e-001  6.4302761e-002  2.3908461e-002  6.1060720e-002  1.3327135e-003  9.3919902e-001 -2.5593269e-001 -6.9597332e-001  4.9958937e-001 -4.4118298e-001 -7.1055475e-002 -9.3906496e-001 -1.3261836e-001  2.8634876e-001 -4.9969500e-001 -3.0304740e-001 -1.7452052e-001  1.9603880e-001 -5.1795373e-001 -1.9672000e-001  6.0819320e-002 -4.8637180e-001 -1.0020752e-002 -2.1932378e-001 -2.2966389e+000 -2.1251622e-002  2.1875203e-001 -4.5102885e-001
 -1.7755675e-001 -7.0709575e-001 -1.0816984e-001 -8.9845676e-001 -1.8881358e+000 -6.0439801e-001 -1.0392801e+000 -1.2716275e+000 -5.2431511e-001 -1.1701945e+000 -1.1205405e+000 -9.6038020e-001 -9.6834042e-001 -3.8058190e-002 -3.9573320e-001  1.9875954e-001 -2.2787779e-001 -9.9908673e-001 -1.3954858e+000 -1.2561175e+000  1.5656537e-001 -1.6532612e-001 -2.1735680e+000 -1.0377402e-001 -2.4536289e-001 -6.6546459e-002 -2.2138478e+000 -1.7947692e+000 -1.8808148e+000 -9.9175682e-001 -1.8792954e-002 -9.8103168e-001 -1.2609585e+000 -1.3786814e+000 -6.4183645e-001 -8.6552839e-001 -1.3395214e+000 -1.3849645e+000 -1.7094148e+000 -1.8444075e+000  2.8942028e-001 -1.5282775e-001 -3.9467352e-002 -9.4781559e-001 -5.5059796e-002 -7.4005780e-002 -8.1200903e-001 -1.4608515e+000 -8.3344443e-001  7.2077735e-002 -1.3569761e-001 -1.8977613e-001 -5.3411904e-001 -3.9415537e-001 -7.7800026e-001 -4.4640149e-001 -1.1574266e+000 -6.0652046e-001 -6.7220920e-001 -8.3283126e-001  6.8780476e-001 -1.2228740e+000  8.0476805e-001 -6.1801812e-001 -9.4257038e-001 -7.3890282e-001
 -3.3698850e-001 -1.0270168e+000  2.9781392e-001 -5.8433059e-001 -1.0584661e+000  5.3032162e-001 -2.1257283e-001 -6.2115066e-001 -1.0195075e+000 -3.2110168e-001  1.3480430e-002 -1.0344371e-001 -5.2406800e-001 -3.6163084e-001  1.7205381e-001  3.4950375e-001 -3.0259106e-001 -1.9857066e-001 -6.0818092e-001 -3.4892114e-001  8.3434717e-001 -2.8014830e-001 -2.6119073e+000 -9.5436040e-001 -3.0691542e-001 -1.5634579e-001 -1.0154845e+000 -1.1117636e+000 -1.1619929e+000 -1.4057270e+000  2.4573061e-002 -8.9010263e-001 -1.6526617e+000 -1.5453605e+000 -7.4940133e-001 -8.1106220e-001 -1.7791422e+000 -1.2232426e+000 -1.0663277e+000 -6.1933254e-001 -3.1816726e-001 -7.2272593e-001 -4.1521777e-001 -1.0583449e+000 -6.7948743e-001 -4.8102214e-001 -5.4438960e-001 -5.3915641e-003 -2.0990553e-001 -8.0000698e-001  1.2904181e-001 -4.2714703e-001 -3.3934403e-001 -3.5077777e-001 -6.2989635e-001 -8.2124013e-001 -7.5021835e-001 -3.0756802e-001 -6.2758067e-001 -3.9300032e-001 -2.8662035e-001 -4.6648875e-001  2.4068140e-001 -1.1323281e-001 -2.7381500e-001 -2.0624950e+000
 -8.4641429e-002 -7.0178560e-001  3.3833387e-001 -9.9405837e-001 -5.6266811e-001 -1.1224283e-001 -3.6055153e-001 -1.2240328e+000 -1.3282691e-001 -4.8862759e-001  2.0331112e-001  2.7078360e-001 -1.7104240e-001  7.6953399e-002 -3.3911586e-001 -1.8950089e-001 -1.8096625e-001 -5.3685389e-001 -8.3310938e-001 -2.3112486e-001  2.4223962e-001  5.9495820e-001 -3.8769031e-001  4.3064128e-001 -3.9645030e-001  5.0114498e-001 -7.5169684e-001 -8.0986699e-001 -4.8626351e-001 -6.0995443e-002  1.5630945e-001 -6.4326962e-001 -9.4914302e-001 -8.6156312e-001  3.5848785e-002 -5.0303118e-001 -1.1366819e+000 -9.9830486e-001 -7.1849634e-001 -2.1087309e-001  2.9264425e-001 -2.7911631e-001  1.0293944e+000 -4.0669934e-002  1.7444220e-001 -5.5001646e-001 -9.8748135e-002 -8.6563508e-002 -1.7442149e-001 -6.2392296e-001 -2.7950389e-001 -2.4067864e-001  6.3059492e-003 -2.2899073e-001 -7.8467883e-001  1.4366328e-001 -4.3624983e-001 -2.4368102e-001 -6.2284559e-001 -9.8591971e-001  7.5242189e-001 -5.5800211e-001 -3.2834223e-001 -4.4417687e-001 -4.4197973e-001 -1.1437767e+000
 -8.5480876e-001 -1.0908613e+000 -8.4717684e-001 -8.7507135e-001 -8.3754953e-001 -3.2492830e-002 -1.2091304e+000 -2.4064021e-001 -1.3271945e-001  1.5264668e-001 -1.8209654e-001  4.6716405e-001 -1.9421580e-001 -5.9174359e-002 -1.2571615e+000 -1.3813876e+000 -1.0129202e-001  1.5284722e-001  2.9777806e-001 -2.3481649e-001 -2.8661754e-001 -3.4919936e-001 -3.3711230e-001 -6.2660975e-001 -7.4874001e-001 -8.9420809e-001 -9.8094311e-001 -5.9674976e-001 -6.3076532e-001 -1.1759175e+000 -8.1092402e-001  3.0166194e-001 -4.4829144e-001 -7.5191942e-001  4.8071615e-002 -4.7897706e-001 -1.1894827e+000 -8.9325244e-001  1.2857614e-001 -1.1099813e+000 -3.4841053e-001 -3.2386628e-001 -4.5563638e-001 -8.0064440e-001 -1.2018962e-001  2.6870302e-001  3.8945985e-002  4.7313059e-002 -3.0891234e-001 -8.5587400e-001 -1.0691706e+000 -7.3917873e-001 -1.2673370e-001  9.6775857e-002  2.5067506e-001 -6.3564638e-002  4.3937236e-002 -4.6980670e-001 -3.5630291e-001 -1.2193120e+000  3.6492585e-001 -8.9729430e-001 -8.1322571e-001 -8.5989569e-001 -1.1207099e+000 -1.1700317e+000
  1.2038689e+000 -1.3474618e+000 -9.2492832e-001 -1.2285313e+000 -7.0069195e-001  2.3908770e-001 -8.6463372e-001 -6.9460088e-001 -6.9879644e-001 -5.7833815e-002  3.0630429e-001  2.0578337e-002 -3.5385972e-001 -4.0407012e-001 -4.8244641e-001 -6.3529088e-001 -3.1813795e-001  3.1847921e-001  3.9871002e-001  4.5561821e-001 -2.3622638e-001  1.5703590e-001  3.9525860e-001  9.8684517e-001 -6.3718983e-001  1.3095689e-001 -8.3111358e-001 -5.4013156e-001 -6.9847045e-001 -7.6959762e-001 -4.5736922e-001  3.1028339e-001  2.9968575e-002  2.0765478e-001  7.5431053e-001  8.9641454e-002 -4.9992988e-001 -7.8667332e-001 -1.3560081e+000 -1.4510342e+000 -2.4806258e-001  1.5168869e-003  2.3739999e-001  7.6561873e-001 -1.3891285e-001  4.8647694e-001  6.6708532e-001  2.0632062e-001 -4.4342922e-001  2.4606995e-001 -7.3795222e-001 -5.2041361e-001 -2.5092936e-001  2.4908501e-001  5.0647665e-001  5.9643429e-003  2.3682658e-001 -8.6577348e-001 -3.5072044e-001 -8.0089016e-001  2.2130585e-001 -6.6970848e-001  5.3969245e-001  1.5847246e-001 -8.2555284e-001  7.6977756e-001
 -6.0082036e-001 -9.8177307e-001 -1.0093517e+000 -4.9472828e-001 -3.5832149e-001  4.8415166e-002 -3.4682507e-001 -6.4637551e-001 -3.6800998e-001 -6.4670884e-001 -3.9007007e-001 -6.1608241e-001 -4.2038506e-001 -1.5394487e-001 -6.2658237e-001 -6.5858615e-001 -5.3537476e-001 -2.0177403e-001 -2.2443588e-001  2.3852462e-001 -4.1273741e-001 -3.9018104e-002  7.3473995e-001  5.5673588e-001 -1.2757753e-001  1.3855156e-001  3.1877453e-001  7.3802510e-001  8.0864705e-001 -1.0782622e+000 -5.9642473e-001 -5.4221834e-002 -2.5179684e-001  7.0917026e-002  8.0318724e-002 -6.0911055e-001 -8.1753426e-001 -7.0533587e-002  6.8658051e-001  6.9806654e-001  2.1681398e-001 -3.0464751e-001  3.0858991e-001 -5.5120918e-002  3.2734221e-001  6.3967645e-001  1.7812075e-001 -6.1205275e-001 -2.6956246e-002 -6.3206087e-001 -5.6369761e-001 -2.7768416e-001 -5.1742048e-001 -6.7462807e-001 -3.1261901e-001 -1.0918106e-001 -6.0484263e-001 -6.9583197e-001 -4.2930449e-001 -1.0964783e-001  2.0323295e-001 -7.8597056e-002 -5.2647802e-002  7.4573568e-001 -7.5503905e-001 -1.5902942e-001
 -6.2177700e-001 -1.0607124e+000 -6.0266768e-001 -9.8438911e-001 -4.1113444e-001 -7.5738195e-001 -2.3884109e-001 -1.1942281e-001 -1.7115937e-001 -4.6746367e-001 -7.4370834e-001 -6.5830239e-001 -5.2643506e-001 -1.4070823e-001 -1.6035534e-001 -3.3039633e-002 -5.1589852e-001 -4.6894939e-001 -8.4614183e-001 -3.0504059e-001 -8.5371530e-001 -1.2188228e-001 -8.8123438e-001  2.2160650e-001  5.3272250e-002 -4.0415040e-001 -3.2558875e-001  2.8708138e-001  3.0095762e-001  1.4925297e-001 -8.1360672e-001  3.5640094e-002 -7.0493188e-001 -1.3252013e+000  4.6034894e-002 -7.1526271e-001  5.3436312e-002 -4.3568777e-001  5.6966067e-001 -6.6427558e-003 -1.7646343e-002  1.1368505e-001  4.8249458e-002  6.9833826e-001 -1.2491651e-003  6.1543216e-001 -1.4802584e-001 -3.3658778e-001 -2.4367575e-001  2.3361449e-001  1.7167592e-001  2.5189067e-001 -2.7804495e-001 -1.0008506e-001 -8.1818114e-002 -3.4623838e-001 -4.9761366e-001 -1.4082461e-001 -1.9842828e-001 -6.6888462e-001 -9.4659374e-001 -8.8045798e-001  1.8051963e-001 -6.8040987e-001 -2.4448489e-001 -8.8312090e-001
 -2.3931176e-001 -2.7071844e-001 -7.9986042e-001 -1.3195564e+000 -5.9874335e-002  2.8281886e-001 -2.4718718e-001 -8.1758421e-002 -1.9608729e-001 -2.9282370e-001 -3.0103639e-001 -1.8694044e-001 -1.5997917e-001 -2.7638632e-001  2.1419505e-001  2.9594091e-001  5.8565529e-002  1.8026626e-001  3.2859091e-001  2.1772041e-001 -3.6404510e-001 -3.1162571e-001 -5.7309595e-001 -5.0349457e-001 -2.3605901e-001 -2.3136231e-001 -7.0227884e-001 -9.9802486e-001 -2.6183046e-002  5.3553112e-002 -2.5928383e-001 -3.5936223e-002  1.6673996e-003  9.7684153e-002 -2.8265835e-001 -2.8996766e-001 -1.4856780e-001 -1.2505623e-001 -5.3733139e-001 -7.8550772e-001  5.1197676e-001  1.6108271e-001  7.0787882e-002 -1.0378304e-001  2.2918818e-001  4.1285510e-002  4.3903741e-001  2.9497539e-001 -6.4204479e-001 -2.4546424e-001  1.3143422e-001 -1.6232875e-001 -1.7909657e-001 -1.9714419e-001  1.8469026e-001 -3.4865321e-001 -4.7335257e-001 -7.1202317e-001 -3.0842010e-001  3.8705594e-002 -3.9839868e-001 -4.7262228e-001 -5.5739469e-001 -5.5574253e-001 -9.4584811e-001 -8.8140071e-001
  2.9856840e-002 -1.3887133e-001 -1.9271258e+000 -1.1308744e+000  2.7137287e-001  7.9683617e-002 -1.6101576e-002  3.7146895e-001  2.3097423e-001  4.2646108e-001  8.5623059e-001  3.1619169e-001  1.5005038e-001 -7.5857011e-002  8.8233177e-001  6.3474810e-001  4.6127731e-001  3.7108401e-001  8.5071293e-001  7.7659944e-002 -5.7464843e-001  6.2361110e-001  7.9661102e-001 -2.8992749e-001  3.9393401e-001 -1.9252838e-001  2.5541495e-003 -5.3613657e-001 -3.0718781e-002  1.1729299e+000  7.2243483e-001  7.7910789e-001  9.1677341e-001  4.9389153e-001  3.3673878e-001  1.3884561e-001  6.9100160e-001 -1.0150998e-001 -1.9927440e-001 -1.1586084e-001  1.1853161e-001  3.7917213e-001  3.5152556e-001  4.9228233e-001  6.8803489e-001 -2.5433054e-001  5.7319749e-001  5.1765594e-001  4.6196929e-001  2.5750658e-001  8.8632859e-001  8.6000310e-001  1.9201089e-001 -1.7918280e-001  4.1381812e-001  5.2748467e-001  2.7983935e-001  4.1287270e-001 -6.3369211e-002  5.5766415e-001 -4.2080905e-001  4.9158156e-001  6.5857366e-001 -1.1170985e+000  3.4386359e-001  2.0995136e-001
 -2.8373959e-001  4.5121525e-001  1.4482643e+000  1.0453138e-002  5.1552057e-001  6.7713060e-001  6.4923850e-001  7.4515646e-001  8.3381161e-001  1.6453694e-001  5.8011853e-001 -1.3553951e-001  2.2720517e-001  3.2346797e-001  5.2904668e-001  1.4850364e-001 -1.8545666e-001  5.5980764e-001  4.3199010e-001  1.2361739e-001 -5.3538349e-001  2.8816491e-001  8.9634345e-001  5.0356653e-001  1.9931306e-001  5.0419108e-001  5.8621058e-001  9.3427138e-001  5.6050604e-001  3.2233175e-001 -2.2203736e-001  5.2463998e-001  6.3870877e-001  2.6858606e-001  2.9728216e-001 -3.5382442e-001 -4.1211196e-002  2.6210513e-002  7.0549901e-001 -1.1643878e-001  2.8351779e-001  2.1140111e-001  9.0051927e-001  4.5683875e-001  5.9933344e-001 -2.9355824e-001 -3.2020193e-002 -3.8012599e-002  5.3416366e-001  8.4607111e-002 -1.3883639e-001  6.1782924e-001  6.1556260e-001  2.8786856e-001 -3.5476457e-001  5.3360397e-001  4.6980551e-001  1.8525800e-001  2.8629050e-001  7.8104587e-001  5.3760958e-001  2.6064284e-002 -5.2737150e-001  2.0814460e+000 -1.9131865e-001  2.4292837e-001
 -5.1338051e-001  5.9647370e-001  3.1520311e-001 -1.2090854e+000  8.6660782e-001 -2.3122642e-001  5.7585218e-001  7.8794268e-001  6.3052923e-001  2.8488229e-001  5.2998993e-001  2.4020630e-001  3.3987562e-001  2.2060738e-001  1.3940904e-001 -2.2081540e-001  4.1101100e-001  7.5747838e-001  7.1081931e-001  4.2673327e-001 -2.2397840e-001 -1.4345071e-001  3.1913483e-001 -5.8830650e-001  4.0034188e-001 -4.9501555e-001  1.9137154e-001  7.6103212e-001  2.4600882e-001 -8.2103950e-002 -1.5413927e-001 -2.7507768e-001  4.9859517e-001  6.3030309e-001 -1.4392915e-002  3.9549883e-001  2.5995688e-001  8.8550075e-001  7.4947771e-001  7.0578816e-001 -5.6008052e-001  6.1100347e-001  4.2510106e-001  1.7698057e-001  1.0539952e-001 -4.6344854e-001  8.6614950e-001  4.8163487e-001  1.2422124e+000  3.2052081e-001  8.3655716e-002  6.7490841e-002  1.9286398e-001  5.9377347e-001 -1.0284870e-001  5.2528492e-001  5.7285412e-001  6.9935500e-001  4.9606547e-001  1.5358746e-001 -4.6428828e-001  3.9766991e-001 -5.8220623e-001 -4.9486765e-001  5.3681868e-001  5.2522526e-001
 -4.9701888e-001  5.6635368e-001  9.8158988e-001 -3.7209080e-002  5.5953358e-001  3.1916657e-001 -9.4435775e-002  2.8398546e-001  1.3903996e-001  1.5247783e-001  8.9835642e-001  8.6204976e-001  3.6855078e-002  7.0673114e-002  5.2708813e-001 -1.7576215e-001 -3.3198013e-001  1.0947503e+000  1.1545805e+000  6.9128283e-001 -1.3119319e-002 -6.5939739e-001  8.3450928e-001  9.1950891e-001  3.7851744e-001  1.8300283e-001 -7.2848957e-001 -6.8307115e-001 -6.3394459e-001  1.8772562e-001 -4.6911058e-001 -1.0971277e-001  1.2044100e+000  2.9017890e-001  4.0808616e-002  4.2595536e-001  1.6288487e-001 -3.0836284e-001 -1.2471048e+000 -5.7645171e-001  1.0183248e-001  5.9031276e-001  6.8360899e-002  1.3902006e-002  4.0353018e-001 -5.2614960e-001  5.9541517e-001  3.7299869e-001  1.2574550e+000  5.4072834e-001 -1.1628168e-001 -9.9523897e-002  6.9910587e-001  4.4244724e-001  3.2894993e-001  7.7274183e-001  3.0134897e-001  4.7167597e-001  1.9286158e-001  6.6051766e-002  6.7110186e-001  8.1732214e-001 -6.4265396e-001  1.6087985e+000  7.0399676e-001  9.6683312e-001
  2.8223985e-001 -6.7441087e-003 -2.2884416e-002  8.9489876e-002  3.0489571e-001  1.5388441e+000  1.6439911e-001 -1.7756893e-001  2.9366748e-001  1.2943158e-001 -1.1424505e-001  5.6513288e-001  3.3544861e-001  2.7099842e-001 -3.0938668e-001 -6.9747700e-001 -5.8672111e-001 -4.7543190e-001  9.1477656e-001 -4.8261448e-002 -7.7799481e-001 -1.1870018e-001 -7.1566357e-002  1.1838206e-001 -1.7317148e-001  4.3956613e-001  1.0129857e-001  6.1861079e-001  6.8497476e-001 -9.2269712e-001  4.6514558e-001 -3.6117819e-001  4.6395110e-001  7.6584347e-001 -3.7266918e-001  5.2469583e-001 -6.7301555e-001  9.1664737e-001  1.0113358e+000  7.1734953e-001 -5.6083001e-001 -5.9253267e-002 -4.3233859e-001  7.6370724e-001 -6.8637968e-001 -9.3757601e-001  2.6570778e-001  2.2320666e-001 -2.1835019e-001  3.3144327e-001 -5.0525941e-001 -4.2356034e-001  3.0000999e-001 -1.3851723e-001  3.9023286e-001 -6.2033039e-002  4.1589001e-001 -2.6852192e-002 -4.0611480e-001  2.6476690e-001  7.7136971e-001  6.5170175e-001 -1.4076462e+000 -9.4414005e-001 -3.2671980e-001 -1.8403748e-001
  5.8722765e-001  4.1916263e-001 -7.8159984e-001  1.4996323e+000  7.5144636e-001 -4.6871044e-001  2.4055826e-001  4.0565979e-001  4.6602415e-001  3.3384638e-001  7.4519827e-001  9.4660480e-001  1.2123616e-001  3.2980205e-001  2.2635183e-001 -6.9269606e-002  5.7216731e-001  3.4742324e-001  3.0982333e-001  5.4343248e-001 -4.8198480e-001 -5.3566027e-001  6.3754217e-001  5.5677604e-002  4.6784671e-001 -4.5122276e-001  3.6520950e-001  5.5686436e-001  9.8669942e-001 -3.6553124e-001  1.2519864e-002 -1.6529991e-001  1.4705781e-001  3.0379490e-001 -1.9167451e-001  5.2576224e-001 -1.1093123e-002  9.2395502e-001  7.8347456e-001  7.0750641e-001 -2.4572200e-001  6.3919027e-001 -1.4033890e-001  4.2101809e-001 -3.9750457e-001 -4.1451904e-001  1.4918201e-001 -3.6536514e-001  1.2322837e-001  6.4935601e-001  4.1550595e-001  4.2165155e-001 -1.2400972e-001  4.0226890e-001  3.0057158e-001  4.7957451e-001  7.1112572e-001  3.4952756e-001  5.7006495e-001  6.0567682e-002 -6.9943040e-001  6.5784178e-001  3.0501396e-001 -1.2315635e+000  1.1655832e+000 -2.3652335e-001
 -2.4453972e-001 -9.1400589e-002  1.1611778e+000  7.9172580e-001 -6.3105465e-002 -1.1347262e+000  4.0941657e-001  2.8932464e-001  9.8873371e-002 -6.6202619e-001 -8.4959314e-001 -1.0043306e+000  2.0026863e-001  5.9719242e-002  1.8168369e-001  4.7136055e-001  5.8520092e-001 -9.4793495e-001 -6.5844922e-001 -9.7447019e-001 -1.2516517e-001 -4.2062544e-001 -6.5010827e-001 -4.4436685e-001  4.4978823e-001 -2.4702199e-001  6.6734558e-001  6.6140497e-001  3.4853426e-001  4.2790593e-001  1.8479004e-001 -1.8202632e-001 -3.7813404e-002  1.1836660e-001 -4.4218898e-001  8.6770265e-002  7.1610185e-001  3.2717720e-001  3.0857824e-001  8.1237121e-001 -4.5170376e-001  1.1388361e-001 -3.2021408e-001 -4.4789239e-001 -6.6389800e-001 -1.9092386e-001 -8.7070701e-001 -4.8374317e-001 -8.5697111e-001 -5.2567928e-001  3.7385432e-001  7.7505131e-001 -2.7396900e-001 -6.3786332e-002 -3.9087873e-001 -7.1554281e-001 -4.1209488e-001  1.7844489e-001  1.4322548e-001  2.6176547e-001 -1.2479471e+000  1.2457381e-001  1.9121167e-001  9.4532062e-001 -1.2957866e-001 -1.4444548e+000
 -2.0288078e-001  5.9522332e-001  4.9087605e-001  1.4552917e+000  3.9639182e-001  2.2843183e-001  5.7570217e-001  7.5218633e-001 -3.6102011e-002  2.9443101e-001  2.2766066e-001  9.2611941e-001  2.1862386e-001  5.9348461e-001  6.3376642e-001  5.7602099e-001  2.0962659e-002  4.8409741e-001  4.8930160e-001  3.3139685e-001  7.4955859e-001 -3.4864202e-001  1.4335290e+000 -5.7266267e-001  6.8524234e-001 -1.3064534e-001  4.4366295e-001  1.1510497e+000  4.9876576e-001  6.4076049e-001  6.1841017e-001  6.2445434e-001  8.7312954e-001  1.0044468e-002  4.6522529e-001  3.2249987e-001  4.5046931e-001  4.8071535e-001  1.1367255e+000  5.6139223e-001 -4.1257836e-001  2.3122742e-001 -7.4870516e-001  1.1549461e+000 -3.2715397e-002  2.1198099e-001  3.9032665e-001  1.7154654e-001  4.9075387e-002 -4.9641303e-002  7.0737128e-001  1.0321965e+000  4.4853493e-001 -1.6044674e-001  9.2997884e-001  2.1468193e-001 -2.8847550e-003  5.0925147e-001  8.0054530e-001  1.0871896e+000  7.6628378e-001  7.9050358e-002  2.1856641e-001  4.4183582e-001  3.1128486e-001  3.3573179e-001
  1.0589430e+000 -1.7271263e-002  3.5734227e-001 -1.3789651e-001  6.1067472e-001 -7.7608140e-001  7.9780972e-001  7.5699116e-001 -3.2666038e-001  2.6769616e-001 -2.8240223e-001  3.7132536e-002  4.8197284e-002 -2.2779534e-001 -1.8228907e-001  4.0623425e-001  2.6438266e-001  5.1277315e-001  6.5368571e-001  5.9986846e-001  4.7818032e-001 -5.1646227e-002  6.4535714e-001  6.9941093e-001  7.4670990e-001 -1.1423069e-001  8.9691650e-001  7.7951877e-001 -1.5837985e-001  6.7103738e-001 -5.5907518e-001  5.9331776e-001 -2.7685753e-001 -7.7908173e-002  1.8447334e-001 -3.6506021e-001  9.4129980e-001 -4.6867343e-001  6.7097601e-001  1.3301667e+000  1.1504750e-001  2.5332766e-001  4.0933245e-001  4.0837742e-001 -1.0272783e-001  3.8541360e-001  4.1028098e-001  7.0158534e-001  1.1072567e+000 -4.7261542e-001  3.6501596e-001  7.0679400e-001  3.5546153e-001 -1.3696089e-002  2.1666535e-001 -3.6378810e-001 -1.8624372e-001 -5.9085466e-001  1.2549091e-001  5.6863874e-001  8.9908865e-001  1.0888888e+000  1.4237558e+000 -1.8620775e-001 -2.8099653e-001 -3.8144291e-001
 -3.7032798e-001  3.2816905e-001 -3.8430296e-001 -1.3512671e-002  7.7368854e-001  2.1508874e-001  5.3790146e-001 -2.2282694e-001  7.1070465e-002  4.1251817e-001 -1.5176840e-001  4.9363122e-001  3.0056538e-001  5.2058730e-001 -3.4075320e-001  5.7341880e-001  8.1929033e-001  2.7529526e-001  7.6546397e-001 -8.7781329e-002  5.7590068e-001  4.2801454e-001 -2.5425724e-001  1.1712818e+000  3.8409994e-002  4.7772670e-001  4.6188071e-001 -1.5175663e-001 -1.2915815e-001  5.7041541e-001 -1.5221855e-001  5.8104709e-001 -4.2268394e-001 -2.7011200e-001  2.1309305e-001 -5.5341694e-001  7.0807423e-001  7.7113515e-002 -1.9317135e-001  6.3246186e-001 -3.5315829e-001 -2.7289192e-002  1.1001614e+000  2.5754557e-001  2.0501272e-001  3.5534450e-001  4.9297630e-002  4.9717786e-001  6.9020042e-001 -6.4289716e-001  6.9644258e-001  7.4898054e-001  3.6193100e-001  2.0125918e-001  5.6555546e-001  1.0508101e-001 -4.4356005e-001  1.7941949e-001  2.1558750e-001  4.4800909e-001  7.7024336e-001  2.2482973e-001  7.2377152e-001 -4.2681822e-002 -3.2217148e-001 -9.4790529e-001
  1.5415519e+000 -5.0324199e-001  7.5956171e-001  1.7491257e-001  4.7580475e-001  1.5672460e+000 -6.5647215e-002  3.0957962e-001  1.5313071e-001  9.8534377e-001  4.3415134e-001  1.3695970e+000  2.0238262e-001  1.1026720e+000  1.1165533e+000  8.2496322e-001  9.5508106e-001  5.6887465e-001  6.9049124e-001  1.8989024e-001  4.0812421e-001  4.5891853e-002  4.8146479e-001  3.2046182e-001  6.5822704e-001  2.5762643e-001  3.3900253e-001  5.3081950e-001  2.2262489e-001  8.2220537e-001  9.5561338e-001  1.2267460e+000  9.6299350e-001  1.0212833e+000  1.1497219e+000  7.5389515e-001  1.2895967e+000  5.4196572e-001  2.4612493e-001  5.2621612e-001 -1.3064091e-001  5.1306066e-001  8.1827262e-001  5.9664317e-001  3.6737567e-001  8.5107615e-001  5.8193596e-001  1.1521663e+000  9.4865009e-001  2.3858762e-001  6.1024089e-001  9.4933100e-001  1.0992265e+000  2.9765300e-001  1.4557512e+000  1.0347513e+000  5.3840415e-001 -2.3310591e-001  5.4692120e-001 -6.9254017e-002  2.0598691e+000  2.6387448e-001  7.4171581e-001 -5.3019773e-001 -1.8314047e-001 -3.1335917e-001
  2.5381909e-001 -4.2337416e-001  1.9798826e-001 -3.8079631e-001 -7.6441725e-002  6.7691351e-001 -2.1450839e-001 -4.9352112e-001 -2.1943001e-001  3.7475926e-001  3.1620894e-001  2.9910854e-001  1.0964373e-001  7.5241125e-001  8.4912316e-002 -1.5084242e-001  9.1496763e-001  5.5250271e-001  4.6398339e-001  1.9471556e-003 -2.0158235e-001 -3.0517279e-001 -3.0404523e-001  2.5474676e-001  1.2906457e-001 -1.2968166e-001 -1.5712761e+000 -8.3479681e-001 -9.5215217e-001 -1.5172525e-001 -2.1025611e-001  3.9478114e-001 -7.8849150e-001 -3.9256726e-001  5.6722925e-001 -1.3748722e-001 -1.7420588e-001 -9.7793417e-001 -1.0034126e+000 -1.1826002e+000 -4.2944002e-001  4.4361698e-003  2.6449242e-001 -2.4441557e-002  6.8741091e-002  6.9138462e-001  3.5599737e-001  7.9118137e-002  8.4125455e-001  4.9564730e-001 -1.7300196e-001 -6.1699193e-001  6.7144617e-001  1.6575584e-001  2.1952114e-001  1.7292041e-001  3.7693255e-001 -3.4265597e-001 -1.9203684e-002 -3.2621715e-001  8.8413257e-001 -3.5765213e-001 -3.8900143e-001 -9.0982958e-002 -2.0158235e-001 -1.6186775e-002
  6.1470203e-001 -6.3485746e-001  8.5061341e-001  9.2452885e-001  9.7594485e-002 -1.0388694e+000  2.0804074e-001  6.9639593e-001  6.2161065e-001  7.2364454e-001  5.1307960e-002  3.1009125e-002  1.8000664e-001 -1.0753507e-001  5.1593733e-001 -6.7716087e-002  2.4698572e-001 -5.4397883e-001  4.4359009e-001  1.3046887e-001  5.6894263e-001  1.5152320e-001  2.3320509e-001  2.8928250e-001  1.2384737e-001  8.9018348e-002  2.1074005e-001  6.0730119e-001  5.9443932e-001  5.6750075e-001  8.2239181e-001  1.1555210e+000  5.4251422e-001  2.4178583e-001  9.9453068e-001  9.2007367e-001  4.5727757e-001  4.7054444e-004  3.4802175e-001  4.3846870e-001  6.6681315e-002 -3.5990731e-001 -6.5996564e-001 -8.4624308e-001 -2.8368554e-001  2.9243861e-003  1.9064958e-002  1.4568336e-001 -1.1084351e-001  3.3432746e-001 -1.4745711e-001  1.1732556e-001 -2.3089165e-001 -1.7816881e-001  3.3525030e-001  1.8255262e-001  8.4710804e-001  2.0944707e-001  5.0945731e-001  4.1322737e-001 -2.8558102e-001 -1.1609360e-001  2.2481286e-001 -3.0541004e-001 -2.9205424e-001 -3.3186641e-001
 -1.3419619e-002 -4.6738153e-001  9.0500081e-001  4.3799864e-001  6.7381172e-001 -8.5164912e-001  6.6077429e-001  1.1136529e+000  5.7791134e-001  6.3231205e-001 -1.0316099e-001  5.6396748e-001  5.9258053e-002  4.2683659e-001  1.8141592e-001  4.5645386e-002  2.0711765e-001 -3.1805632e-001  1.3937143e-001  4.9936458e-001  8.3491883e-001  2.8319096e-002 -3.0128608e-001  2.0946297e-001  3.0402285e-001  1.8144368e-001  1.6881962e+000  1.5383597e+000  1.4004962e+000 -5.5346672e-002  9.0961180e-001  7.1878926e-001  3.0035315e-001  3.3727025e-001  9.8946079e-001  8.9808725e-001  3.8299776e-001  1.5729720e+000  1.5443796e+000  1.7084991e+000  5.4758147e-002 -6.1546684e-003  3.0822619e-001  7.8398642e-002  2.6733883e-001 -8.7635707e-001 -1.4213557e-001  8.0100770e-002 -1.2412807e-001 -3.4588588e-001 -1.1866245e-001  2.8827879e-001 -2.0875373e-001  1.4676014e-001  4.2889840e-001  6.1689898e-002  2.8070672e-001  7.2886541e-001  1.0639000e+000  8.0221951e-001 -7.9276111e-001  7.8927167e-001  2.7686483e-001  3.3819718e-001 -2.7165558e-001 -9.9754459e-001
  5.5631728e-001  3.2374608e-001  6.4871723e-002  1.1602998e+000 -1.0560113e-001 -4.0755866e-001  1.2375829e-001 -3.1534936e-002  7.6484224e-002 -1.5797354e-001 -1.7473220e-001  1.0413843e-001 -3.6517051e-001 -2.8702162e-001  1.3872563e-001 -1.3643335e-001 -3.2582776e-001 -1.0678073e+000 -1.0762052e-001 -1.7083474e-001  3.5517480e-001 -5.4635085e-002 -2.9314745e-001 -1.6305702e-001 -8.9661355e-002 -2.3928710e-001  5.8080720e-001  5.1436528e-001  3.1857352e-001  8.0969307e-002 -2.3100426e-002 -1.1757351e-001  3.2933707e-002  7.7341829e-001  1.2297273e-001 -1.1385037e-001  2.3795253e-001  8.1399574e-001  4.0880066e-001  2.3520904e-001  1.5043270e-001  4.1582132e-001 -8.3574077e-001  2.3039364e-001  3.2024264e-001  1.6641533e-001 -1.4099964e-001 -8.7813121e-002 -7.1965940e-001  3.3366729e-001 -5.0639517e-001  1.7078744e-002 -3.2594438e-001 -4.4652326e-001 -2.5569518e-001  7.8047393e-002 -6.3490999e-002 -3.2420264e-001  3.1027120e-002  3.4130054e-001  1.5455476e-002  1.1761942e-001 -3.1601549e-001 -2.2453011e-001  2.0402656e-001 -3.7789503e-001
 -1.6213764e-001  2.8576783e-001  3.8999987e-001  8.2456270e-001  1.9127492e-001 -1.0203481e+000  5.0880401e-002 -9.5514574e-002  1.1371620e-001  4.4343662e-001 -9.6319903e-002 -2.9963088e-001 -3.0573653e-001 -4.5477304e-001 -1.5694514e-001 -2.0078841e-001  1.2500911e-001  2.2644134e-001  5.3842012e-002 -1.9635281e-001  1.3765182e-001 -7.6929587e-001 -1.5382096e-002 -6.6568004e-001  1.0250969e-001 -2.9096274e-001  2.9516023e-001  7.5467600e-001  3.7908457e-001 -3.4902257e-001  6.9781439e-001  1.0723167e-001  2.3978441e-002 -1.4204123e-001  2.7575852e-001  3.8497833e-001 -2.8840170e-001  4.4382919e-001  5.6086718e-001  2.0304254e-001 -2.5648133e-002  1.7707229e-001 -4.6113975e-002  4.4640938e-001 -1.8592951e-001  1.1659822e+000 -3.6617465e-002  7.8074194e-001 -1.3424388e-001  5.6604186e-001 -1.0141703e-001 -2.8501915e-001 -2.2276580e-002 -2.9422460e-001 -3.2354648e-001 -1.3530494e-001  4.8923258e-001  1.4440772e-001  2.0415317e-001  1.4729974e-001  5.8541795e-001 -1.0970522e-001 -3.9930943e-001 -3.1869479e-001  1.0760316e-001 -3.0667851e-001
 -5.6185239e-001  7.0705281e-001  7.1293700e-001  7.4309104e-001  8.6290311e-001 -1.1877239e+000  7.2018920e-001  1.1596054e+000  7.0104215e-001  4.8421534e-001 -5.1732793e-002  3.0185737e-001 -4.5739642e-002  1.4376406e-002  5.3494339e-001  1.7718355e-001  7.9978991e-001 -1.1844402e+000 -8.5513693e-001 -1.7765229e-001 -1.9124996e-001  2.4014760e-001 -1.3119012e+000 -8.5004831e-002  6.4031253e-001  4.8500823e-002  1.3347820e+000  6.8831801e-001  7.2579754e-001  1.1232033e+000  5.9038735e-001  5.4628470e-001 -5.1630319e-001  9.7838537e-002  4.2222843e-001  7.1469176e-001  9.7435592e-001  6.5066556e-001  4.6265939e-001  1.0569034e+000  2.0444053e-001  4.2875572e-001 -2.8900627e-001 -2.9503113e-001  2.7255481e-002 -6.1706179e-001 -5.3196377e-001 -1.4640831e-001 -2.4590550e-001  8.4757892e-001  7.0412246e-001  6.3835452e-001 -1.3560837e-003 -4.2761664e-001 -2.7479637e-001 -1.1569562e-003 -4.6057094e-001  2.2135399e-001  7.7154196e-001  6.4437985e-001 -2.2913094e+000  3.2815038e-001  3.2243689e-001  7.2124050e-002 -3.2610156e-001  2.6160793e-001
 -2.3378749e-001  2.5964823e-002  6.9261385e-001  1.8361471e+000  6.8953521e-001 -3.9244805e-001  7.9166928e-001  5.0488313e-001  6.9972002e-001  1.6923198e-001 -4.3090931e-001  1.4367504e-001  4.5444242e-001  1.9551962e-001  3.0854880e-001  3.9320670e-001  2.2038081e-001 -3.6795844e-001 -2.9730700e-001 -1.1494835e-001  1.2679099e+000 -6.1457806e-002 -6.5010407e-001  1.0834843e-001 -1.3214023e-001 -5.7362046e-002  6.7975506e-001  8.1492584e-001  7.3400378e-001  4.6039788e-001 -1.9997483e-001 -6.6450497e-002  1.8325786e-003 -1.6261972e-001 -1.2127441e-001  4.5394132e-002  3.5467129e-001  7.9522064e-001  8.2775954e-001  4.7373590e-001 -1.5824537e-001  2.3089786e-001 -4.8080847e-001 -8.1741122e-001 -9.9168984e-002  3.2266340e-001 -5.2210206e-001  6.3919493e-001 -2.6408603e-002  3.6566336e-001  6.2473461e-001  1.3714950e-001  6.2163208e-002  2.8624950e-001 -1.0743074e-001 -9.2082798e-001  5.7142079e-001  7.9829336e-001  8.2744174e-001  9.8322797e-001 -1.0442242e+000  7.3131067e-001  7.6012590e-002  7.4679703e-001  9.2197144e-001 -8.4081691e-001
  1.5011847e+000  3.5065342e-001  6.7635454e-001  1.9681852e+000  6.2318106e-001  1.4663092e+000  1.3191609e+000  1.6888270e+000  3.5323037e-002  1.3835340e+000  1.7639631e+000 -4.2269486e-002  9.2645854e-001  6.4094902e-001  1.9399897e+000  1.1589888e+000  1.6793320e+000  5.6589576e-001  5.1036107e-001  7.2596695e-001  3.9635090e-001  4.5189099e-001  9.7447932e-001  1.5361421e-001  5.1090443e-001  2.1454549e-001  8.6392856e-001  7.6237673e-001  1.0834416e+000  1.9471392e+000  6.5226176e-001  1.3612569e+000  1.4320049e+000  1.3665847e+000  1.0911487e+000  1.1423919e+000  2.3596963e+000  1.4290353e+000  6.5235500e-001  8.7840865e-001  2.5228767e-002  2.8870798e-001  1.1285081e-001  2.1007911e-001  3.0777451e-001  5.0597113e-002 -4.4479175e-001  4.9070968e-001  1.9907305e-001 -6.4851845e-003  1.6371779e+000  1.3864397e+000  6.4485580e-002  4.7075415e-001  4.0582199e-001  7.4646339e-001  7.3187107e-001  7.8049027e-001  1.5172680e+000  1.0903639e+000  7.1435495e-001  1.0100864e+000  4.3824143e-001  8.4366958e-001  7.1382034e-001  1.9450308e+000
  6.1622298e-001 -4.9688313e-001 -4.6429150e-001  1.6780294e+000 -3.1429561e-001  7.1349155e-001  5.6240534e-001  1.4693965e-001  6.3432490e-002  2.0790517e-001  1.0496988e+000  4.7413825e-001  2.0242063e-001  4.8181052e-002  5.7126583e-001  1.8612327e-001  1.8315713e-001  1.0683219e+000  3.0872826e-001 -1.2362740e-001  7.8485226e-001 -4.1239422e-001 -5.0694630e-001  2.6138276e-003  9.8952817e-003  3.5635377e-001  2.5159456e-002  3.8092677e-001  1.0933051e-001  4.9750879e-001  3.1594248e-001  1.3353470e-001  1.0327780e+000  1.4384474e+000  4.3822793e-001  4.4907377e-001  1.1489993e+000  9.5726261e-001  2.0951848e-001 -1.8784645e-001  1.7752260e-001  3.5160786e-002 -8.5256830e-002 -1.9306488e-001  1.7994764e-001  8.1634358e-001  3.2103306e-001  5.8789316e-001  8.5138946e-001 -7.7046222e-003  6.9509830e-001  9.4636438e-001  5.1463099e-001  6.4699472e-001  1.2242399e+000  5.9440352e-001  6.0224034e-001  6.7346111e-001  6.9344832e-001  8.8839761e-001  9.6574092e-001 -5.2203422e-001 -1.7474196e-001  1.0578042e+000 -7.3412690e-002  4.8745540e-001
  2.0003260e-001  4.2038847e-001  1.3315963e-001  1.2202261e+000  6.7521375e-001  2.1376053e-001  5.0763409e-001  2.6912037e-001  5.7845578e-001  7.5181560e-001  5.0604200e-001 -3.2688026e-002  2.4218732e-001  2.3875460e-002  4.6663845e-001 -7.8004936e-002  4.6160828e-001 -1.0459285e+000 -5.4912597e-001  1.7759079e-001  2.2431359e-001  1.2341421e-002  1.3637544e+000  9.0996769e-001  4.7690326e-001  7.1629981e-001  2.1174178e-001  1.8311985e-001 -1.5825988e-001  8.2080003e-001  7.2441236e-001  6.7788908e-001  7.1197585e-001  1.0907708e+000  5.2727850e-001  4.6251289e-001  6.0821383e-001 -6.7426460e-002 -2.7066847e-001  1.2584434e-001  4.2244824e-001  3.7445041e-001  8.9068159e-001  1.3457245e+000  3.4339193e-001  1.4423669e-001  6.0291596e-002  4.7149339e-002 -6.8198470e-002  5.3373835e-001  5.6521168e-001  9.3297859e-001  7.9577727e-002  6.0638518e-001  3.9454067e-001  7.0318225e-001  6.3669959e-001  7.7758056e-001  6.2592593e-001  4.1215412e-001 -5.8077000e-001  4.3497372e-001 -9.6740262e-001  7.7442378e-001  7.0591985e-001  4.8197035e-001
  1.0458938e+000  4.2013597e-002  2.1970697e-001  8.3666241e-001  1.6791108e-001  9.5699803e-001  8.9370185e-001  4.8088542e-001  3.8697113e-001  7.2862091e-001 -3.9149127e-001  9.9299667e-001  2.4894542e-001  3.5561689e-001 -1.5509093e-001 -3.2414131e-001 -2.8009521e-001 -9.3161859e-002  1.1719756e-001  4.2630475e-001  8.2993071e-001  6.0032496e-001  4.9793231e-001  1.0729068e+000 -4.7201450e-001  3.6832090e-002  1.8750921e-001  1.4984751e-001  1.0040115e-001  8.4801125e-002  3.6647171e-001  6.1144848e-001 -1.9659433e-001 -5.0257596e-001  8.1768740e-001  3.4750160e-001  2.7473164e-001 -1.3874837e-001  4.2572246e-001  7.2892926e-001  3.8386785e-001 -2.5765268e-001 -3.5317871e-001 -1.5632980e-001 -2.6925542e-001  7.0779274e-001  3.8570107e-001 -6.8252642e-002 -6.3015421e-001  1.4321527e-001 -4.0572337e-002  2.2651902e-001  2.9516126e-002  4.1472316e-001  9.7918707e-001 -1.5386305e-001  7.8482573e-001  4.0024517e-001  4.2634614e-001  7.7755088e-001 -1.5748024e-001 -8.0786720e-001 -8.7441859e-001  4.2075184e-001 -4.9710929e-001  5.8627883e-001
  9.5604894e-001  1.5538256e-001  5.9537982e-002  1.8924088e+000  6.3064162e-003 -5.7145945e-001  5.7971074e-001  1.1610406e+000  2.9103597e-002  8.0975362e-001  5.0731312e-001  4.4205331e-001  2.3716377e-001  4.0063430e-001  3.4589886e-001  1.1965521e-001  7.1425764e-001  3.5229116e-001  1.4398070e+000  8.5020088e-001  1.9941281e+000  4.7878343e-001 -4.1599045e-001  6.0420947e-001 -3.3823620e-002  9.1580859e-002  6.7013791e-001  1.3346873e-001  5.7250001e-001  8.6180751e-001  7.3876880e-001  1.1319924e+000  5.9316828e-001  7.4614385e-001  9.8229975e-001  3.9479831e-001  1.2812311e+000  1.1310775e+000  9.4526357e-001  8.7863102e-001  5.0600992e-001 -1.0286860e-001 -5.0367196e-002 -2.5298455e-002  5.8262476e-002  1.2682100e+000  3.3527627e-001  4.8236913e-001  1.6060953e-001  9.7568258e-002  6.4641767e-001  1.0563174e+000  4.8577432e-001  2.2823511e-001  1.1625402e+000  9.1745041e-001  3.3657420e-001 -2.0242486e-002  1.0358690e+000  7.1394591e-001 -4.4606213e-001 -2.1950694e-001 -2.5196616e-001  1.3389408e+000  3.2828946e-001  5.7404481e-001
 -9.5742031e-001  3.2607005e-001  6.0682136e-001  8.2620685e-001 -8.9399970e-003 -9.3090588e-001 -5.9704220e-001 -2.0775414e-001 -1.9600015e-001 -2.2008048e-001 -1.6117790e-001 -4.6219126e-001 -4.1381012e-001  1.7519399e-001 -4.5834100e-001 -2.7081737e-001  5.0828239e-001 -3.9574649e-001  4.3250213e-001  6.4687313e-002  4.9966745e-002  3.0469028e-001 -6.7141772e-001  1.0563861e+000  1.5789870e-001 -1.0172676e-001 -7.7316962e-001 -1.7019045e+000 -1.3302143e+000 -3.2031030e-001  1.7631464e-001  2.0140628e-001 -1.0733689e+000 -8.5262042e-001  4.3423067e-001  6.2367329e-002 -5.0275789e-001 -1.0680887e+000 -1.5347896e+000 -1.1760943e+000  3.6061287e-001 -8.5857245e-002  1.9122500e-001 -1.6817869e+000  6.1695468e-001  2.8661250e-001 -3.6103126e-001 -3.6108831e-001  7.4303814e-001 -7.6141578e-001  3.9501664e-002  2.9835847e-001  2.7115667e-002  1.0508254e-001  2.7100848e-001 -2.6390360e-001 -2.7995430e-001  3.8805782e-001 -3.5053454e-001 -2.3880294e-001 -1.0476794e+000 -3.8580954e-001 -6.1064073e-001 -2.1838060e-002  1.7129643e-001  4.9658746e-001
  3.8872933e-001  3.8110185e-001 -1.8807588e-001 -1.8162287e-001  1.3620961e-001 -5.9386503e-002  2.6445742e-001  2.4253467e-001  8.0632487e-001  1.6601140e-001 -6.8686172e-001  8.1642609e-001 -1.1688409e-001 -1.4876752e-001 -4.2939718e-001 -3.4132560e-001  1.5873067e-001 -3.1657234e-001  8.6358117e-001  3.4425690e-001  1.0879221e+000  3.6035908e-001  6.2100276e-001  4.3586712e-001  8.4978465e-001  2.2197350e-001  6.8142051e-001  5.9553984e-001  3.8233527e-001 -9.8298244e-001  7.1605493e-001  4.5407409e-001 -5.2957560e-001  2.1796110e-001  8.4791725e-002  5.1162177e-001 -2.5117298e-001  3.9653046e-001  7.6685231e-001  7.0552088e-001 -3.2768507e-001 -3.6175428e-002 -3.8097702e-001  9.2072032e-001 -3.9652248e-002 -5.1694219e-001 -7.2389842e-001  9.7967860e-003 -7.9433360e-001 -4.3891729e-001 -5.2766156e-001  1.5282137e-002  1.6397855e-001 -1.2807878e-001 -8.1868861e-004 -6.0996175e-001 -3.0369293e-001  1.6580982e-001 -1.5984293e-001  1.1238087e-001  3.2303883e-001  2.4259911e-001 -5.5733456e-001  1.2285724e+000 -6.9006908e-001  4.6658303e-001
  9.9268031e-001  1.1594272e-001 -2.4586324e-001  4.2916472e-001  3.5556305e-001  3.9772438e-001  7.5081759e-002 -7.1229279e-002  4.2492031e-002 -4.7086736e-002  4.5931942e-002  6.7637370e-001  1.9437523e-001  7.7508215e-001 -2.2555141e-001  1.4863626e-001  5.0758398e-002  1.5608457e-001  6.1537237e-001 -1.1522465e-001  5.1233492e-001  5.4288948e-002  1.6356027e+000  8.8002536e-001  6.4156083e-001  5.1583010e-001  1.4621818e+000  1.3113571e+000  1.4260091e+000 -4.6923474e-001  1.1946862e+000  2.6010812e-001  4.7364848e-001  9.7212841e-001  2.0782766e-001  6.4410683e-001  4.1888443e-002  1.2692595e+000  1.2682523e+000  1.3836326e+000  1.9085201e-001  6.1496182e-001  2.6834999e-001  1.5288471e+000  3.4065972e-001 -1.3836736e-001 -3.2121117e-001 -3.4414636e-004  6.5450727e-001  1.0655970e-001  3.3013845e-001  2.1305997e-001  5.9109736e-001  4.1302211e-002 -6.9862564e-001  6.4057228e-002 -3.4680125e-001 -2.1070915e-001 -3.8591293e-001  2.9211367e-001  1.2985639e+000  6.2775038e-001 -4.1546059e-001  1.0458449e+000  2.6425066e-001  2.7651115e-001
  2.0534585e-001  5.2314848e-001 -1.3415413e-001  1.4525123e+000  8.8773952e-001  5.4801114e-001  3.8124756e-001  4.6751955e-001  5.6401911e-001  7.2029289e-001  9.6176085e-001  4.6050847e-001  1.6570550e-001  2.9607122e-001  2.2759253e-001  5.5753310e-002  1.6744819e-001 -8.3388054e-002  7.8881197e-001  6.7050071e-002  3.2544059e-001  4.5407174e-001  7.1362854e-001 -6.1703313e-001  3.5047088e-001  2.5386555e-001  1.4525794e+000  1.6389673e+000  1.5441313e+000  8.9186115e-002  9.5746700e-001  8.9953232e-001  1.0030747e+000  1.2980635e+000  6.0579160e-002  5.0652811e-001  6.7726547e-001  1.1594794e+000  1.3700298e+000  7.6396742e-001  8.2739672e-002  1.6541577e-001  3.4990205e-001  3.3513736e-001  3.8057990e-001  2.1157018e-001 -2.1530646e-001  2.8864491e-001  7.8276044e-002  1.6557974e-001 -1.0011963e-001  4.8848014e-001  3.9862512e-001 -1.9183501e-001 -2.2200470e-001  6.5978899e-001  1.0851007e-001  6.9673898e-001 -2.5091065e-001  7.6224798e-001  1.0241146e+000  3.0237305e-001 -6.6107587e-001  6.6151942e-001 -7.7681110e-001  9.6847739e-001
 -2.1928311e-001  1.1368284e-001  1.0349691e+000  5.0478465e-001  2.0309750e-001 -4.2136583e-001  7.7876226e-002  4.4443524e-001 -2.9537067e-002 -5.1830752e-001 -7.2387686e-002 -4.1779905e-001  4.8075543e-001 -1.9065146e-001  1.5640812e-001  3.7677288e-001 -3.9579140e-001 -3.7850245e-001  5.0356671e-001 -1.8845586e-001  3.1597645e-001  1.7172314e-001  4.6229058e-001 -1.1048154e-001 -4.6388670e-001  2.8400249e-001  5.7962051e-002 -3.1224779e-001 -3.7964752e-001  1.3638227e-001 -3.7543323e-001 -3.2004102e-001  1.2442618e-001  5.2944133e-002 -6.9762543e-001 -7.9625345e-001  1.6292923e-001 -5.3283117e-001 -7.4387092e-001 -2.4482324e-001 -1.0632777e-001 -8.4783130e-003 -7.5719199e-001  2.8710551e-001  4.1315951e-001 -1.5203459e-001 -5.5887284e-001  3.5449382e-001 -6.3694098e-001 -4.3351110e-001  9.2778983e-002 -2.1825300e-001 -2.4558656e-001 -2.2369948e-001 -7.5005315e-001 -7.3515378e-001 -5.4699646e-001  3.2074552e-001  1.1512481e-001 -4.6186808e-001 -9.1059538e-001  3.2101226e-001 -1.2729357e+000  1.9618319e+000 -8.6726686e-001 -1.3134659e+000
  4.2816907e-001  1.8738612e-001  1.0121260e+000 -3.8978702e-003  3.0644864e-001 -1.1362757e+000 -4.5251878e-001 -1.0709147e-001  7.1655792e-001 -5.2457567e-001 -3.1411868e-001 -1.9507341e-001  1.6541837e-001  1.1678899e-002  4.3536655e-001 -1.1975324e-001 -1.1613231e-001 -1.8583977e+000 -1.3045348e+000 -7.6057430e-001  3.1484091e-001  5.4906097e-001  7.6350080e-001 -6.7933365e-001 -1.8132413e-002  1.4566260e-001  4.0258016e-001 -6.2140975e-001 -7.5210802e-001 -1.2466825e-001 -4.5377259e-001 -6.5416269e-001 -7.3088901e-002 -1.0519302e-001 -4.5975725e-001 -5.2558377e-001 -4.0222548e-001 -9.3951572e-001 -2.0624529e-001  8.2835915e-001  2.3916418e-001 -8.9775252e-002 -6.7836084e-001  4.5421561e-001  1.1919300e-001 -1.0978026e+000 -9.9946870e-001 -9.8905315e-001 -1.4510375e+000  4.2205422e-001  2.6134757e-001  2.1249948e-001 -7.4455827e-001 -3.5682727e-001 -1.3746006e+000 -7.7625160e-001 -4.9569880e-001  3.1752169e-001  1.2361768e-001  2.1396163e-001 -1.8523028e+000  6.9451366e-001 -4.2063244e-001  9.4187935e-002 -4.3193221e-001 -5.3766581e-001
 -7.1523828e-002  7.4151286e-002  8.2044957e-001 -5.0272325e-003  1.4667602e-001 -1.2283939e+000 -3.8106751e-001 -2.7952773e-001  5.0495045e-001  1.4027507e-001 -7.8511359e-001 -3.6127793e-001 -4.0549063e-001 -1.3763398e-001  7.3191067e-002  2.5101594e-001 -2.3132179e-001 -1.3862551e+000 -5.1469545e-001 -5.8556458e-001 -7.9314023e-001 -1.1088353e-001  4.8309833e-001  2.1161130e-001 -2.0973108e-001 -1.3958361e-001 -6.5439352e-001 -3.0947568e-001 -5.8991231e-001 -2.5008735e-001 -1.2252223e-002 -5.4316422e-001 -7.8291965e-001 -8.0496022e-001 -2.0285624e-001  2.1996298e-001 -4.1322191e-001 -8.1502599e-001 -5.1599541e-001 -4.6968305e-001  7.6089176e-002  1.1856637e-001 -4.1069933e-001 -4.3028347e-001  1.2657368e-001 -6.5939444e-001 -6.8952537e-001 -1.1526935e-001 -1.6332914e-001  9.8984352e-002 -4.6962737e-003  1.7264214e-001 -4.4840492e-001  3.7218551e-001 -8.1324200e-001 -1.6763862e-001  2.8042832e-001  6.3923798e-001 -1.6522511e-001 -3.7664303e-002  9.1323969e-002  2.8139333e-001 -6.0520328e-001  6.5322681e-001  2.5527082e-001  1.0616169e+000
 -4.0593772e-001  2.8103067e-001 -2.7830859e-001 -3.6994335e-001 -2.1571774e-002  9.1562189e-001 -2.8298469e-001 -8.0224500e-001 -2.7952166e-001 -4.2184305e-001  2.1818638e-001  1.7600118e-001 -7.2000996e-001  2.5577749e-002  1.8558408e-001 -4.0414366e-001  1.9219323e-001  6.5782247e-001  3.3575959e-001  2.0658033e-001  7.3848126e-001 -5.9165495e-002  9.0033126e-001  6.9770090e-001 -1.1379045e-001 -3.4717522e-001 -6.7648217e-001 -4.6836813e-001 -1.4445005e-001 -7.6742093e-001 -1.0918231e+000 -1.0599455e+000 -7.7263543e-001 -8.7472286e-001 -1.1361958e+000 -9.6582159e-001 -6.6175604e-001 -2.0468269e-001 -1.4562125e-001 -3.1736444e-001 -5.1390504e-001 -1.8869757e-001  5.4231692e-001  3.9805986e-001 -5.4757367e-002  9.3665745e-001 -5.7007215e-002  6.7202609e-001  7.9837779e-002 -5.8621672e-001 -5.1316459e-001 -5.2301888e-001  1.5744057e-001 -3.5374446e-001 -1.4257875e+000 -9.3277670e-002 -2.3473502e-001 -6.4926821e-001 -6.7181304e-001 -1.8367566e-001  7.7485581e-001 -5.2511438e-001 -8.5758898e-001 -2.2390713e+000 -3.2230095e-002  1.5737086e-001
 -1.7051924e+000 -4.6636529e-001  5.2517137e-001  3.8652115e-001 -4.4029957e-001 -5.6087162e-001  4.0222616e-002 -2.7378328e-001 -1.5647584e-001 -1.2939869e+000 -5.2597907e-001 -4.7512287e-001 -1.1405802e-001 -4.6806865e-001 -7.8231304e-001 -4.4976683e-001 -5.0009897e-001  2.7137587e-001  1.2034050e+000  2.2864495e-001  6.1439473e-001 -2.2069645e-001 -4.4362586e-001 -1.9656326e+000  1.1190564e-001 -1.6287199e+000 -1.4644240e+000 -1.3320007e+000 -4.2045889e-001 -5.5481741e-001 -1.5790853e+000 -1.7913320e+000 -8.3579497e-001  2.1535683e-001 -1.5939290e+000 -1.6513640e+000 -3.6774208e-001 -1.0068327e+000 -1.4827985e+000 -1.5755850e+000 -1.9462208e+000  1.3023889e-001 -2.0577671e+000 -7.2829187e-001 -4.2189250e-001 -1.5468053e+000 -4.4674419e-002 -3.5151669e-001 -5.8242549e-001  1.4593670e-001 -2.9635436e-001 -2.5892357e-001 -9.7147074e-001 -3.3313862e-001 -2.0482792e+000 -2.9138561e-001 -1.0606350e+000 -7.2396418e-001  9.4240763e-002 -6.6858179e-001 -1.0865184e+000 -2.9071229e-002 -8.9889951e-001 -3.8257812e-001 -9.5195366e-001 -1.9097974e+000
  9.4760958e-001  3.1393596e-003  2.3873472e+000  1.0411617e+000 -3.5029715e-001  2.7448838e-001  8.0797708e-002 -8.1597582e-001 -9.7966682e-001 -7.2324247e-001 -4.5191485e-001 -7.8956749e-001 -1.3920526e-001 -7.4803902e-001 -2.2072408e-001  2.3117626e-001 -5.9039199e-001 -4.6394594e-001 -4.0530365e-001 -2.9539521e-001 -1.0691772e+000 -1.0891750e+000 -1.6693421e+000 -1.7042162e+000 -3.1200135e-001 -1.0225574e+000 -7.0596881e-001 -5.3052106e-001  1.0144106e-001  1.6960443e-001 -4.1003356e-001 -9.9085441e-001 -8.3742364e-001 -1.6941577e+000 -7.9201173e-001 -2.5984313e-001 -4.2132277e-001  6.8656543e-002  1.5808178e-001 -3.0690463e-001 -2.1804080e-001 -2.1707796e-001 -8.8738064e-001 -1.0396169e+000  3.0936748e-002  1.7603876e-001  3.5209286e-002  5.4752240e-001 -1.1353607e+000  5.2273532e-001 -4.0949319e-001 -2.5196624e-001 -7.0312774e-001  4.2069929e-002 -5.3526530e-001 -7.6773984e-001 -1.3634070e-001 -3.5891508e-001 -6.6056303e-001 -6.5033127e-001 -1.7237076e-001 -5.1449353e-001  1.1165306e+000  4.2251032e-001 -3.0469592e-001 -3.0977759e-002
 -1.6146189e+000 -9.0978918e-001 -9.7080709e-001  9.2990835e-002 -1.2158383e+000  6.7231161e-001 -3.9153609e-001 -1.4859269e+000 -7.6822653e-001 -9.1472592e-001 -8.1439181e-001 -8.5359000e-001 -1.0838094e+000 -9.8017909e-001  3.8598376e-001 -1.7648352e-001 -1.9363860e+000 -1.3742773e+000 -9.5263751e-001 -6.9174826e-001 -3.1050408e-001 -2.1153158e-001  5.2961146e-001  9.5517550e-001 -5.2598725e-002  1.8545092e-001 -6.2633461e-001 -4.2226370e-001 -6.8075883e-001 -4.7843768e-001 -5.9161114e-001 -1.6387319e+000 -5.1320785e-002 -4.0929073e-001 -1.0736049e+000 -3.2196060e-001 -7.9346772e-001 -3.3973145e-001 -9.2186915e-001 -6.1635918e-001  1.0220331e-001  4.6954391e-001  7.5760199e-001  1.4176246e-001 -1.0155859e-001  8.3612313e-001  1.6442047e-001 -2.1497204e-001 -3.2487131e-001  3.5615808e-001  3.9889119e-002  4.9899039e-001 -4.4424610e-001 -9.7998520e-001 -1.9526510e+000  2.2153310e-001 -5.9525114e-001 -1.1786676e+000 -1.1420552e+000 -6.5220692e-001  2.7180789e-001 -7.9799943e-001  1.6146721e-001 -1.0772872e+000 -4.6885394e-001  7.0113177e-001
  1.0891360e+000 -1.2600686e-002  6.5573777e-001 -2.9076804e-001 -6.2824244e-001 -2.5755425e-001  6.9163614e-002 -8.6817874e-001 -3.2982718e-001 -5.9171951e-001 -9.8723257e-001 -4.9545267e-001 -1.3389405e-001 -5.5766598e-001  3.2554692e-001 -7.2361018e-002 -7.0962541e-001 -8.0368633e-001 -1.8690631e+000 -4.8905853e-001 -4.6988260e-001  4.1192235e-001 -3.1905664e-002 -3.1579655e-001 -2.7713018e-001  2.0874887e-001 -3.7476926e-002  1.4063233e-001 -3.0315480e-001 -8.9331869e-001 -6.5887453e-002 -1.4109165e-002 -1.1704537e+000 -7.1616147e-001  1.7369627e-001  3.2452361e-001 -9.0635699e-001 -1.2852206e-001  2.2343509e-002 -4.2583352e-002  5.5042869e-001 -1.9556666e-001  2.9460395e-001 -1.5487652e-001 -1.0948477e-001  6.7248881e-001  8.2642216e-002 -7.5246402e-001 -9.4310153e-001  1.7006656e-001 -3.8997120e-002  4.3667419e-001 -4.4153600e-001 -3.2113993e-001 -1.1723222e+000 -6.8858194e-001 -5.3067455e-001 -8.9777962e-001 -8.1096757e-001 -3.1579939e-001  3.6228546e-001 -9.4694834e-001  4.6510588e-001  6.1751119e-003 -6.3727223e-001  1.1536323e+000
  9.7824776e-002 -5.6285606e-001 -1.3042587e+000  3.3338095e-001 -4.1971008e-001 -2.7784544e-001  2.3984389e-001 -1.6567838e-002  4.7400431e-001  2.7381673e-001 -4.1199078e-001 -9.1854894e-002 -2.6662460e-001 -2.5312719e-001  2.5126180e-001 -4.3271652e-001 -4.6822804e-001 -3.7660034e-002 -1.0935512e+000 -6.2582600e-002  9.0914439e-001 -3.9435390e-001 -4.6359164e-001 -4.4817848e-001 -2.9956719e-001 -2.3692361e-001  3.8732083e-001  4.4588099e-002  1.9628647e-001 -1.9661033e-001  1.1450732e-001  4.0849807e-001  4.1082871e-001  2.4823169e-001  3.5840830e-001 -2.8885765e-001  9.6233955e-002 -2.0607585e-001 -4.1370653e-001 -1.9339454e-001  2.6246159e-002 -3.3386601e-001 -1.7836583e-001 -5.5227226e-001 -2.9072121e-001  4.0914324e-001  1.9820408e-001 -7.2770466e-001  1.0487387e-001 -4.1366478e-001 -4.0615640e-001 -2.9800004e-001 -2.1144733e-001 -1.8410355e-001 -5.9374698e-001 -4.1324815e-001 -6.4777279e-002  7.5606374e-002 -1.7706754e-001 -1.2950001e-001 -6.6893253e-001  7.6292543e-002  4.4158602e-001 -1.0981695e+000 -5.3372755e-001  1.1504261e+000
 -6.3367957e-001  8.5661680e-001  8.8146833e-002  1.5300120e+000  7.2313297e-001 -9.7923764e-001  8.7493748e-001 -2.7707087e-001 -2.8535935e-001  1.3647201e-001 -5.4292057e-001  8.3009013e-001 -4.7053995e-002 -2.4422892e-003 -8.6415107e-001 -4.4295010e-001  4.0877865e-001  1.1579067e+000  2.5393091e-001  5.3147332e-001  7.9952889e-001 -1.4825840e-001 -1.6143632e-001 -8.9614326e-003  4.7098700e-001  2.4576838e-001  6.5084430e-001  2.3588449e-001  2.1340543e-001 -5.5334477e-001  1.0494883e+000  2.0923043e-001 -8.8261924e-001 -8.2737913e-002  2.8236675e-001  9.1423969e-002 -4.0115078e-001 -1.7700690e-001 -3.7411818e-001  2.3438576e-001  1.5136022e-001  1.9426949e-001  7.0767347e-001 -1.4565554e+000 -6.7077092e-002 -3.3520320e-001 -1.5378043e-001 -1.3586573e-001  2.2720616e+000  3.9109333e-001 -4.5316293e-001 -6.8692104e-001 -2.3734026e-002 -1.7963087e-001  6.4899906e-001 -8.7331757e-002  5.7053769e-001 -2.1088216e-001 -1.6643128e-001  7.2749654e-001 -6.3013347e-001  5.3747755e-001  1.1469763e+000 -2.2093914e-001  1.3120261e-001 -6.1172064e-001
  1.1058415e-001  5.8299287e-001 -6.4943020e-001  4.3998351e-001  9.0482858e-001  1.1157165e+000  8.3117297e-001 -2.4613024e-001 -1.4195878e-001  6.9609137e-001 -8.5625912e-001  4.7731707e-001 -4.3218184e-001  4.3224377e-001 -6.0066611e-001  2.9659655e-001 -2.5095604e-001  8.1356184e-001  5.6956421e-001  2.7343278e-001  1.0221544e+000  1.8602478e-001 -1.6537987e-001 -3.1700082e-001  4.8771689e-002  2.5366241e-001  9.0458297e-001  8.9076139e-001  7.8018832e-001 -7.9628334e-001  2.9291616e-001  2.3415974e-001  9.1559998e-002 -1.2020718e-001  3.1957406e-002  9.3500811e-002 -6.3023071e-001  4.4872713e-001  7.9470245e-001  1.0115097e+000  5.0687968e-001  1.4177992e-001  3.2172357e-001 -5.9976405e-001 -8.3586824e-004  9.4898061e-001 -1.3487488e-001  9.0324104e-001  5.7330986e-001  1.6865116e-001 -5.2930639e-001 -1.0323389e+000  7.4168205e-001 -2.4752926e-001  1.0660457e+000 -3.4069080e-001  5.8744298e-001  1.6659450e-001 -7.9684197e-001  2.4544708e-001  9.7250150e-001  7.1906776e-001  2.0997203e+000 -1.3630740e+000  3.2665678e-001  3.3110445e-001
 -1.7888100e-001  5.2826357e-001  6.0022773e-001  4.3344163e-001  3.0666817e-001  3.9012423e-001  4.8065407e-001 -5.9775098e-003  4.4696601e-003  9.0404055e-002 -9.5981520e-001 -1.0593023e-001  2.5332037e-001 -1.1440078e-001 -4.2457899e-002  3.4361722e-001 -3.0105192e-001  7.7512403e-001  9.1325929e-001  1.0037406e-001  1.4668089e+000  2.2469368e-001  2.7841111e-001 -6.5425869e-001  4.0644192e-002 -2.4612592e-002  8.2333535e-002  1.2366837e-001  7.8673609e-002 -1.4903503e-002 -2.4725010e-001 -3.9390446e-001 -3.8992913e-001 -3.3862527e-001 -4.1979317e-001 -2.2812518e-001 -1.7435203e-001  9.6319453e-002  1.2301303e-001  7.8670927e-001 -3.3057775e-001  3.7364138e-002 -7.1692056e-001 -4.1709587e-002 -5.2163235e-001 -5.0410170e-001  8.2043741e-002  4.0175139e-001  2.9338523e-001  3.4322798e-001  3.3444483e-002 -4.3506166e-001  1.2212927e-001 -7.4942946e-002  1.6761584e-001  2.6530549e-001  3.3281101e-001 -1.6288388e-001  4.1894008e-001  3.0161554e-001  7.6554788e-001  5.5450932e-001  1.9123453e+000  1.7477495e-001 -4.3627061e-001  9.3576308e-001
 -1.1897911e+000  1.0895582e-001 -2.2953097e-002 -1.0896685e+000 -1.1998657e-001 -4.6597602e-001 -5.8726298e-001 -8.6291078e-001  1.6779888e-001  1.9986392e-001  7.5648405e-002 -6.2328712e-001 -3.0347550e-001 -1.9180316e-001 -1.0059229e+000 -8.2847341e-001 -7.3878855e-001 -6.6255387e-001 -1.0251360e-001 -5.6073578e-001 -4.5401864e-001 -4.2178482e-001  1.5839381e-002 -1.5382780e-001 -1.6800067e-001 -2.0188540e-002 -1.2614766e+000 -1.4321693e+000 -1.5543441e+000 -6.7713112e-001 -1.2733677e-001 -1.3711514e+000 -5.5405794e-001 -9.3593066e-001 -1.4080497e+000 -4.6610560e-001 -1.1284181e+000 -1.9082709e+000 -1.7786319e+000 -1.4782845e+000 -1.1262357e-002 -1.7589972e-001  6.2556416e-001 -6.0653856e-002 -4.5945708e-001  1.3988081e-001 -3.5818185e-001  3.5294494e-001  4.5865896e-001 -1.0370922e-001 -6.5746829e-001 -9.1708489e-001  1.7541290e-001 -8.6570843e-002 -8.4285460e-001 -2.1477301e-001  2.0331899e-001  6.0678239e-002 -5.0251953e-001 -2.0402048e-001 -2.0981432e-001  5.1096621e-006  6.5567876e-001  1.4323555e-001 -1.1126872e-001 -1.7312520e-001
  7.4656368e-001 -3.4754007e-001  8.2108117e-001 -6.4901512e-002 -1.8453269e-001  8.5407315e-001 -6.4392629e-002 -2.6066918e-001 -1.8625042e-001  1.3311026e-001  1.1387795e-001  4.1462801e-001  8.0228968e-002  2.5769497e-001  2.5481534e-001 -1.8779720e-001 -4.5669039e-001  5.6938548e-001 -1.7497194e-002  1.9306103e-001 -7.0494123e-001 -6.1737952e-001  4.6545025e-001 -1.1323529e+000 -2.7753884e-001 -3.3958227e-001 -4.2062863e-002 -4.1975418e-001 -5.8212967e-001  1.8093144e-001 -1.8705487e-002 -5.6845061e-001  2.5619060e-001 -4.0810523e-001 -4.3797379e-002  1.0190030e+000 -1.5569095e-001 -5.8203137e-002 -7.5349258e-001 -6.6052879e-001 -5.8301794e-001 -6.0059440e-001 -9.0391747e-001  1.1205490e+000 -8.2676221e-001 -6.2444973e-001  2.1811126e-003  7.7636572e-001 -1.0390717e-001 -7.1994248e-002 -1.8239011e-001 -8.4647405e-002 -1.4257678e-002  3.5664708e-001 -4.2482270e-001  3.4896005e-001  5.1833391e-001  5.7729540e-001  1.8759689e-001  2.6401230e-001  1.0198403e+000 -4.5686962e-001  9.4329950e-001 -1.0220391e+000  3.1095860e-001  4.7111668e-001
 -1.0788027e+000 -4.9889682e-001  8.5463584e-001  6.2225207e-001 -6.8077585e-001  2.2043421e-002 -9.4240974e-002 -2.7905259e-001 -4.0096150e-001 -8.5685069e-001 -1.9057421e-001  2.4594569e-001  6.1311199e-001  1.7108086e-001 -2.5325814e-001 -6.6373180e-001 -8.7629665e-001  7.8688449e-002 -2.7479851e-001 -2.9023193e-001 -7.9982864e-001 -7.7536298e-001 -2.3790039e-001 -5.8058286e-001 -1.6180203e-001 -5.5128511e-001  2.5601630e-001  6.5800328e-001  2.0348766e-001 -3.3810658e-001 -1.3541517e-001  2.6108245e-003  7.5236765e-001  8.4481071e-001  6.9436888e-002  5.6569342e-001  5.5436013e-002  9.7724544e-001  4.1656089e-001  4.4780925e-001 -2.0491535e-001 -5.8407696e-001 -1.1446434e+000  4.8339786e-001 -4.9493494e-001 -3.7518936e-001 -1.0885218e-001 -5.6051534e-001  1.0588551e+000  1.8544634e-001 -6.0045008e-002 -1.0088664e-001  7.8935994e-002 -5.0136074e-002 -2.0898221e-001 -3.0142183e-001 -5.8719645e-001  4.4286000e-001 -7.2168270e-001 -6.8064565e-002 -4.0299932e-001 -2.1106168e-001  1.1331193e+000 -1.6998655e-004 -8.2519755e-001 -6.7189878e-001
 -1.9390823e+000  1.1019717e-001 -1.8358316e+000 -1.1726806e+000 -6.3682953e-001 -4.8560761e-001 -5.8432712e-002 -3.9574302e-001 -9.1460851e-001 -1.1076994e+000 -4.4538912e-001 -2.4758126e-001 -6.0998885e-001 -6.5163813e-001 -5.5039783e-001 -6.4786121e-001 -1.0487799e+000 -7.5127773e-001 -1.2949957e+000 -6.5642841e-001 -7.0672455e-001 -5.5472924e-001 -1.7792566e-001 -4.3831680e-001 -4.3914331e-001 -4.2455339e-001 -6.5760457e-001  2.3953775e-001  2.9983057e-001 -3.4106562e-001 -3.9124039e-001 -8.1429174e-002  1.4324821e-001 -6.7482207e-001  2.1831500e-001 -3.2762983e-001  3.6060677e-001  5.6213434e-001  6.3370332e-001  3.7361224e-001  1.3969473e-001 -4.3472410e-001 -8.0478686e-001 -5.4633164e-001 -2.9454630e-001  4.4989752e-001 -3.6693885e-001  2.2243267e-002 -5.1609703e-001 -6.4999638e-002 -3.6129477e-002 -1.5222449e-004 -2.4674173e-001 -6.0842121e-002  3.6233305e-001 -5.3818254e-001 -6.9168669e-001  6.4552124e-002 -3.2299454e-001 -4.0294504e-001 -2.6067162e-001 -8.0436451e-001  1.4513659e+000 -2.0754355e+000 -2.6354605e-001  3.6819767e-001
 -5.6752839e-001 -8.4809065e-001 -7.0079016e-001 -1.7810657e+000 -2.8534138e-001 -6.9776622e-001  4.3825175e-001 -2.7939298e-002 -4.7056345e-001 -2.6992626e-001 -1.1975334e+000 -5.9084398e-001 -3.2495004e-001 -5.8991908e-001 -4.2698677e-001  3.4553467e-001 -1.1521502e+000 -2.8460232e-001 -6.7091707e-001 -3.3279510e-001 -9.3363756e-001 -2.1384158e-001 -5.2293565e-001 -6.7683134e-001 -6.8911478e-001 -7.3230764e-001 -6.2068330e-001 -9.4396266e-001 -6.7584620e-001 -1.4189478e-001 -7.6715683e-001 -4.8976218e-001 -6.2437742e-001 -2.8460113e-001 -3.3804093e-001 -4.1498469e-001 -2.2734255e-001  1.0024598e-001 -5.3260196e-001 -4.0201528e-001 -4.3905014e-002 -3.1817006e-001 -1.0859831e-001  5.6059529e-001  1.6482081e-001  8.1590693e-001  1.9490891e-001 -3.6119383e-001 -1.3553992e+000  4.9499549e-001  1.7622896e-002 -5.5976543e-001 -7.0435826e-001 -3.7204617e-001  1.2326606e+000 -4.2994940e-001  5.0495509e-001 -3.4127816e-001 -2.1523914e-001  7.4925464e-003 -5.1052478e-001 -6.5916876e-001  1.3117342e+000 -1.0993854e+000 -2.2251936e-001  7.7523131e-001
 -7.8280036e-001 -1.1575823e-001 -2.0986131e+000 -1.0875397e+000 -5.2180406e-001  7.3206739e-001 -2.5764265e-001 -1.4645054e-001 -8.8576038e-001 -1.3116349e-001 -7.7545842e-001  1.0256242e+000 -3.8551493e-001 -2.6717223e-001 -7.1714499e-001 -3.4257030e-001 -5.8057988e-001  4.9084100e-002 -6.2387129e-001 -2.5345873e-002 -1.1982783e+000 -4.8939031e-001 -5.6110685e-001 -4.6206068e-001 -1.1107469e+000 -6.7667749e-001 -3.6451805e-002 -1.7813169e-001 -1.3481485e-001 -9.2743521e-001 -2.5169863e-001 -5.1475623e-002 -1.9009134e-001 -5.3510161e-001 -1.9684361e-001  2.3401115e-001 -8.9237387e-001  4.9118299e-001 -2.0387182e-001 -5.6121684e-001 -9.5454332e-002 -8.3904538e-001 -8.7776214e-002 -9.2124848e-001 -3.4564181e-001  1.3686740e+000 -1.8230536e-001 -3.2900772e-001 -1.2187392e+000 -8.0782339e-001 -7.2017737e-001 -1.0006248e+000 -4.7091128e-001 -6.4892709e-001  6.5931817e-001 -2.4113217e-001 -1.9483339e-001 -8.3626636e-001 -6.9522532e-001 -1.6666755e-001  1.4802628e-001 -9.6447945e-001  1.2192007e+000 -1.0309800e+000 -7.7092709e-001  5.7595150e-001
  1.4314002e-001 -2.0845316e-001 -3.1686610e-001 -8.7884309e-001 -3.5710918e-001 -8.2580286e-001 -4.6512640e-001  1.0226970e-001 -6.8915092e-001 -4.8738876e-001  1.1309941e-002 -2.3592517e-001 -3.1988562e-001 -1.0265872e-001  2.9973741e-003  1.4658420e-001 -9.8469550e-002  4.3744175e-001 -2.6202589e-001  3.3659813e-001  2.7380879e-001 -3.5919141e-002  4.1799755e-002 -3.7509447e-001  2.4381542e-001 -3.8200121e-001 -3.0118768e-001 -6.1788447e-001 -6.8903579e-001  3.9680279e-001 -3.7668179e-001  8.0399697e-002  1.7318331e-001  6.0459438e-002  3.3116906e-001 -1.7269271e-001  7.0088241e-002 -4.4618627e-001 -7.0781284e-001 -6.0602159e-001 -4.5315951e-001 -5.8082438e-002 -3.1152204e-001  3.4519273e-001 -1.6813087e-001  3.3275867e-001  2.4734138e-001 -5.2416253e-001 -6.0901821e-001  4.2693854e-002 -1.5101713e-001  3.4974019e-001 -3.7790475e-001 -1.8377469e-001  1.4606913e-001  3.3365214e-001 -4.4384166e-001 -2.4172142e-001  6.2064873e-001 -4.0127204e-001 -3.6910894e-001 -4.8742193e-001  7.9272573e-001 -1.5424792e+000  6.9257553e-001  1.3662634e+000
  1.2588445e-001 -2.6768674e-001  7.3376638e-001 -1.2670476e+000 -9.0144437e-001  5.6908998e-001 -4.1480615e-001 -1.2971207e-001 -3.0087655e-001 -3.8557905e-001  3.7058756e-001 -2.9214658e-002 -2.8873806e-001 -2.8207030e-001  5.0016632e-001  1.0411761e-001 -4.2089513e-001 -1.6351655e-001 -1.3694644e+000  2.7507336e-002 -3.0107371e-001 -2.1797982e-001 -4.7965568e-001 -1.0468778e+000 -2.8969268e-001 -4.9099579e-001  1.1188241e-001  9.9127022e-001  1.0425111e+000 -5.2578308e-002  2.6420764e-002  6.1771291e-001  2.6022160e-001  2.4108476e-001  4.2445306e-001  4.4822771e-001  1.4685566e-001  5.7397876e-001  6.5602449e-001 -3.3324237e-001 -5.2942616e-001 -6.2684922e-001 -7.8916413e-002 -5.1135332e-001 -4.7221304e-001  8.8976495e-002  6.6430777e-001 -5.6331637e-001 -1.2873898e+000 -7.4089089e-001 -6.1912616e-001 -2.2705571e-001 -6.4794428e-001 -3.8932130e-001 -7.0647960e-001 -1.4596460e-001 -8.9416391e-001 -4.2487396e-001 -5.1892799e-002 -1.0007187e+000 -3.8318595e-002 -1.4016502e+000  4.9459669e-001 -4.9492522e-001  4.3407329e-001  7.2328537e-001
  3.7689335e-001  2.4005074e-001  6.6471674e-002  2.4578277e-001 -2.6946827e-001 -4.5284075e-001 -2.1662582e-001  4.9858717e-001 -8.5141755e-002 -8.2209348e-001 -1.4173942e-001 -1.1011338e+000 -2.5103427e-001 -4.0856096e-001  5.5103059e-001  5.5802694e-001  1.5249037e+000 -2.3678799e-002 -7.5548828e-001  2.3077104e-001  1.8466652e-001 -7.4504857e-001 -1.1554616e+000 -1.1311547e+000  4.2078508e-001 -7.2221431e-001 -5.1875323e-001 -5.7163661e-002  5.0449456e-003  1.3902983e+000 -9.4855204e-001  1.0195107e-001 -2.4249085e-001  2.9995000e-001  5.5926737e-001 -2.5776186e-001  1.0053577e+000 -4.4707429e-001 -8.9919613e-001 -8.1685681e-001 -8.4083478e-001 -1.7341184e-002 -1.1174294e+000 -1.2121791e-001 -2.3559058e-002 -4.2242914e-001  7.5816970e-001 -7.3213951e-003 -5.6401830e-001 -6.5579621e-002  1.2348759e-001  2.4402708e-001 -4.5172016e-001  5.8494350e-001 -6.1035354e-001 -9.6929473e-002 -3.5993654e-001  1.9562175e-001  4.0042181e-001 -8.2138174e-001  1.6801697e-001 -4.6959685e-001  6.5389703e-002  7.3877451e-001 -1.0133594e+000  3.5769087e-002
 -8.4346623e-001 -9.0549427e-002  6.1944002e-001  7.4181827e-001  4.5468626e-002  1.5039613e+000  2.9797662e-001  1.8563372e-002  1.2933584e-001 -5.4328190e-001 -3.6028979e-001  2.3857110e-001 -2.1607404e-001  2.5409039e-001  4.4660011e-001  9.5830193e-001  1.1916820e+000  6.7140179e-001  5.6407461e-001 -2.1438803e-001  1.5257790e-001 -1.0578674e+000 -1.5896630e+000 -2.0383735e-001 -1.8220609e-001 -7.7937270e-001 -9.2433848e-001 -1.0958130e+000 -1.0425228e+000  7.0459532e-001 -2.2426755e-001 -7.5249227e-001 -1.2880970e+000 -9.4321198e-001 -7.8393658e-002 -1.9359376e-001  1.2480420e+000 -5.4044735e-001 -1.3431196e+000 -6.9042392e-001 -6.7986743e-001 -2.7070359e-001 -1.1103064e+000 -7.6374251e-001 -3.9099331e-001  1.4928777e-001 -2.8423971e-001  1.2030486e+000  6.3495774e-002 -4.5765996e-001  6.7737999e-001 -9.3977525e-002  7.0081803e-001 -6.6844411e-002  1.4540083e-001 -1.7620018e-001 -5.4422210e-002  1.3138625e-001 -2.8543504e-001 -4.4439099e-001  1.0493400e+000 -4.4285728e-001 -7.5862734e-001 -1.7038263e-001 -8.3576201e-002 -9.7348896e-002
 -9.8761485e-001 -3.7444269e-001 -1.5079992e+000  7.1375454e-001 -1.2317231e-001  9.0945017e-001  1.9824907e-003 -1.2028952e-001 -3.7388052e-001 -3.4152969e-001  2.7259662e-001  1.7045588e-001 -6.2364000e-001  2.7754657e-001 -4.5005865e-001 -9.5284494e-002  7.0653405e-001  9.1087128e-001  3.3069630e-001  2.7658195e-002  6.2264858e-002 -5.6771389e-001 -1.2345152e+000 -5.1478329e-001 -3.4284224e-001 -8.9739929e-001 -1.2294287e+000 -1.3498375e+000 -1.1138453e+000 -3.0436762e-001 -7.5913874e-001 -5.1506124e-001 -4.1128377e-001 -1.6678472e-001 -3.8946149e-001 -4.5942361e-001 -1.4410003e-001 -2.5452024e-001 -1.3661617e+000 -9.8998153e-001 -5.2004730e-001 -2.6541031e-001 -7.7352410e-001 -2.7553283e-001 -4.2311507e-001  4.9864124e-001  1.7393937e-001  1.2305119e+000  1.2461112e+000 -1.4374121e-001  2.7918509e-001 -6.4656736e-001  8.7986915e-001  2.1628615e-001  7.9121251e-001  2.9916736e-001 -3.4774269e-001 -6.2145989e-002  1.5435538e-001 -4.1622811e-001  1.1394627e+000 -6.2287671e-001  8.3138542e-001 -1.6352472e+000  3.4579409e-001  5.7531571e-001
  1.4129272e-001  1.0408204e-001 -7.1149408e-001  9.3482286e-001 -5.9941207e-001  7.5448995e-002  2.9454323e-001 -6.7379788e-001 -6.8831819e-001  3.6093471e-001  4.0510927e-001  2.4595578e-002 -4.3820334e-001  1.0192327e-001 -7.1023647e-001 -6.3119005e-001  5.3863966e-001  7.9335171e-001  1.1458498e+000  6.4818264e-001  3.7392242e-001 -4.0699911e-001  2.7411441e-001 -7.9920251e-001 -5.2449754e-001 -4.3345895e-001 -1.0737836e-001 -4.8353543e-001  7.9852237e-003 -6.5131295e-001  3.7184797e-001 -2.4671514e-001  3.1155232e-001  2.3971168e-002 -6.5012386e-002 -2.6132077e-001 -3.1019358e-001  3.2655119e-001 -3.8960497e-001 -1.5514055e-001 -1.7264125e-001 -6.2787189e-001 -7.6394519e-001 -2.9772132e-001 -1.0026265e-001  8.1930947e-001  5.3701235e-001  9.8806693e-001  7.1571840e-001  2.5542052e-001  7.7312332e-001 -9.9011518e-002  3.0596847e-001 -2.6168691e-001  6.6882567e-002  8.0175159e-001  1.5632159e-002 -8.9201497e-001  2.7539029e-001  9.2640597e-002  6.2244849e-001 -7.7663354e-001 -3.4437359e-001 -3.4549547e-002 -5.1976036e-001  7.5131121e-001
  2.6872947e-001 -3.2081618e-001 -8.1574341e-001  6.1055562e-001 -3.5353998e-001 -1.2780111e+000 -5.0370288e-001 -6.1305984e-001 -3.4808660e-001 -2.1807666e-001 -5.2957141e-002  7.9585235e-002 -3.7201230e-001 -4.8644492e-001 -6.8235439e-001 -7.0568841e-001  2.1805338e-001 -1.1007632e+000 -4.5514654e-001 -9.7745334e-002  1.3140084e-001  8.8193967e-002 -5.6778318e-001  3.4076055e-001 -1.9059102e-001 -1.0953581e-001  3.3877194e-001 -3.3891679e-001 -2.1863824e-001 -2.8990547e-001  7.9617760e-001 -2.1532068e-001  3.0168128e-001  3.3285535e-001 -1.2443286e-001  4.4367425e-001 -2.0903438e-001 -4.5378493e-001 -5.3352650e-001  5.5210735e-002 -6.1225154e-001 -1.6217989e-001  4.1302591e-001 -2.8676983e-001 -5.8124304e-003  4.4906203e-001  4.7252569e-001 -2.7021836e-001 -2.8650561e-001  3.0379071e-001 -2.3106789e-003  2.7080273e-002 -7.5723763e-002  2.8184051e-002 -7.5843447e-001 -6.4860173e-001 -5.0546000e-001 -1.3174197e-001 -1.4648027e-001 -3.7800710e-001 -7.2053043e-001 -1.7621903e-001  8.0845353e-001  2.5762133e-001 -5.7266858e-001  2.5520344e-002
 -4.3606867e-001  4.0599791e-001 -5.0951153e-001  3.3081240e-001  3.1969984e-002 -5.9587413e-001 -5.2380990e-001 -1.1510260e+000  1.2601608e-001 -4.5606981e-001 -1.4285377e+000 -2.2410980e-001 -3.0049684e-001 -1.2102727e-001 -8.3711623e-001 -9.5181580e-001 -2.7124607e-001 -1.9199069e+000 -1.0201904e+000 -6.5657910e-001 -4.3452039e-001  5.1304045e-001 -1.4626722e+000  6.9037294e-001 -9.2618911e-001  1.5893695e-001  9.7057572e-001  8.9651813e-001  5.3192092e-001 -1.3011529e+000  3.0957421e-002 -5.6266528e-001 -1.4126399e+000 -1.0775839e+000 -8.0257303e-001 -5.4935233e-001  8.5701437e-002 -2.3681968e-001  7.0844167e-001  8.7994760e-001  4.8754337e-001 -4.6147901e-001  1.9998032e-001 -1.6793484e+000 -2.5792708e-001  1.8499299e-001 -1.0702064e+000 -4.1444912e-001 -1.2980939e+000 -2.5938362e-003 -3.3215529e-001 -1.2398299e-001 -4.3645715e-001 -3.2840675e-001 -5.9836864e-001 -1.8985251e+000 -3.8206403e-001  9.4814570e-002 -1.0589667e+000 -2.9651107e-001 -7.2668296e-003 -4.4375098e-001  1.3133237e-001 -1.0367268e+000 -5.0782117e-002 -6.4449586e-001
 -5.1623986e-001  3.4266653e-001  6.6494098e-002  2.7413196e-001  2.4372244e-001 -1.0540558e+000 -1.3075754e-001 -4.1855615e-002  4.2650192e-001 -5.0026070e-001 -3.2455701e-001 -2.6982358e-001  8.7683262e-002  6.8400071e-002 -6.0429024e-002 -4.1734598e-002  3.4249607e-002 -7.6872054e-001 -3.9138442e-001 -5.1373581e-001 -3.0687699e-001  4.3584910e-001 -9.1521302e-001  2.6317645e-001  5.4065918e-002  4.1873278e-001  1.2590821e+000  1.2017450e+000  1.4743764e+000  1.5706941e-001 -2.1943277e-001  1.3269721e-001 -4.7428428e-001 -8.4019610e-002 -4.3212617e-001 -5.5169775e-002  9.0666181e-002  7.7137487e-001  1.5778013e+000  1.3109905e+000  3.3697616e-001  6.4028809e-003  4.8123868e-001 -4.9345542e-001  2.6898843e-001  9.5957347e-002 -1.8743507e-001 -1.0405010e+000 -7.0102600e-001 -4.0489955e-001 -1.1405229e-001  2.6603320e-001 -7.6539380e-001 -3.0073059e-001 -4.8674169e-001 -8.3112505e-001 -7.7356304e-001 -1.9405952e-001 -5.6528621e-001  4.3543782e-001 -1.7449329e-001  1.8917819e-001 -4.0485054e-001 -7.2594205e-001  3.9538285e-001 -9.7808020e-002
 -7.0549981e-001  2.9596676e-001 -7.4653660e-001 -1.2690384e+000  4.0055393e-001 -5.9774660e-001 -1.0284045e-001 -6.7266410e-001 -3.9543544e-001  1.9036132e-002 -1.6695292e-001  3.8073976e-001 -1.0599484e-002 -7.9889105e-001 -3.8896919e-001 -8.0091932e-001  1.4082537e-001  2.0951849e-001 -1.6188324e-001 -1.5782193e-001 -8.2353926e-001  1.4881164e-001  7.9006634e-001 -8.1438354e-002 -6.0470303e-002  3.9639986e-001  1.2649687e+000  1.9474969e+000  2.0833528e+000 -1.3182175e+000  5.5396858e-002  1.1703218e-001 -2.5646854e-001 -9.3702392e-001  1.5746177e-002 -1.3870784e-001 -1.5064012e+000  1.4401669e+000  2.4198216e+000  1.1882878e+000  9.5983270e-001 -2.1413098e-002  3.0017917e-003  9.6999533e-002  8.7507456e-002  7.6144773e-001  1.9858365e-001 -6.2863691e-001 -1.4750356e-001  4.3229262e-001 -8.3093883e-001 -4.8977750e-001 -8.2107746e-001 -6.1364523e-002  6.4247370e-002 -2.1010043e-001 -6.3266769e-002 -6.9514112e-001 -3.7336511e-001  1.5573543e-001 -5.5674599e-001 -3.5564939e-001  4.5410229e-001 -9.0878390e-001  5.6800289e-001  9.1094110e-001
 -5.5941373e-001 -2.6398648e-001 -3.7158853e-001 -9.8283845e-001 -2.2535263e-001 -8.5760859e-001 -2.2285780e-001 -5.1081320e-001  2.5873623e-001 -5.0463444e-001 -4.4577224e-001  2.2567241e-001 -1.9515090e-001 -5.6416180e-001 -5.4339227e-001 -5.6952337e-001 -1.0420815e+000 -9.4819266e-001 -7.6382600e-001 -1.0557231e+000 -2.9940677e-002  9.0381751e-002  5.3734451e-001  6.7312863e-001  2.4000861e-001  9.3792123e-001  6.6763564e-001  9.3226759e-001  6.7067842e-001 -5.4972632e-001 -4.6879833e-001 -2.6674235e-001 -5.7290433e-001 -9.0482707e-001 -3.5680209e-001 -3.8569651e-001 -4.5946730e-001  3.1079866e-001  9.6805036e-001  9.9235994e-001  4.8019459e-001  6.5446849e-002  9.0807253e-001  3.1974995e-001  5.5570538e-001  1.6749300e-001 -7.6600361e-001 -6.8656418e-001  8.9264393e-002  9.0423310e-002 -4.7532341e-001  1.1031189e-001 -5.1974383e-001 -4.7620027e-001  6.3783643e-001 -2.1769907e-001 -7.0916370e-001 -5.0790787e-001 -5.8159937e-001  8.7695307e-003 -2.9673500e-001  9.5922421e-002  1.9092365e-001 -1.0021635e+000 -4.4375177e-002 -3.4373010e-001
 -1.1692811e+000  3.5820257e-001 -3.7537998e-001  8.2410037e-001  7.0402139e-001 -2.6511169e-001  2.9784375e-001  1.5164116e-001  5.4244842e-001 -7.3555104e-001 -7.0657602e-001  6.5962237e-001 -1.0954167e-001  1.0833554e-002  4.4508147e-002 -1.7029839e-001 -4.1535101e-001  1.4570352e-002  6.3943539e-001  1.2876418e-001  5.1337766e-001  4.9826540e-001 -1.5847053e+000  1.0663982e+000  1.1220392e-001  2.4501673e-002  5.5637093e-001  5.2189231e-001  7.3644324e-001 -9.5293997e-001 -3.9012634e-001 -9.2721758e-001 -1.5389992e+000 -1.6501821e+000 -3.6782370e-001  2.5878638e-001 -1.0848936e+000  5.8968685e-001  1.1322398e+000  4.9662146e-001 -3.8122586e-001 -1.1314859e-001  7.2318427e-001 -1.9681866e+000 -1.9757362e-001 -3.5616781e-002 -8.5640394e-001 -3.0503954e-001 -6.7443417e-001  2.3823350e-001 -3.9852177e-001  3.9370619e-001 -6.0966269e-001 -2.6257220e-001  8.7394948e-001 -2.3231069e-001  3.0771903e-001 -3.1998786e-001  5.1859579e-001  2.1639662e-002 -9.5805586e-001  2.7297827e-002  2.2079449e-001 -1.5875647e+000  3.6489791e-001 -2.4313782e-001
 -7.9279178e-001 -4.1577877e-001  3.0710025e-001 -2.1461219e-001 -6.5417306e-001 -1.9438889e-001  1.5071403e-001  6.9854411e-001 -1.8538442e-001  3.9586301e-001  4.1810200e-001  1.3043950e-001  5.8430028e-001  2.1078037e-001  3.4649922e-002 -1.1288350e-001 -3.3731866e-001 -4.4483683e-001 -5.0674412e-001 -9.5569421e-002 -2.9035840e-001  8.6589898e-001  1.2708354e+000  3.1408725e-002  5.4015452e-001 -2.8362508e-001  1.2149364e-001  6.5729922e-001  5.2033990e-001  3.2899986e-001 -4.4895907e-001  2.8102968e-001  5.5748998e-001 -1.5591374e-001  7.3641039e-002 -1.1196225e+000  1.8677005e-002  5.0682542e-001  7.2291652e-001  4.7334339e-001  2.6860325e-001  3.2898499e-001  7.6742915e-001  5.4916818e-001  3.3571784e-001 -1.2381268e+000 -1.1270705e+000 -1.8755261e+000  3.9268615e-001 -1.9006846e-001 -6.3496641e-001 -3.9490694e-001 -9.0259461e-001  2.3991752e-001 -3.1267706e-001  5.3131565e-001  3.9968721e-001  1.5179261e-001  5.3083388e-001  4.1379650e-001 -2.4550700e+000  3.3846850e-001  1.0121380e+000 -8.2247897e-001 -2.7024224e-001 -5.7947154e-001
 -1.3046161e-001 -4.3119042e-001  1.5638365e+000 -2.2169662e-001 -1.1762862e-001 -9.5802327e-002  8.2497421e-001  3.6310269e-001  6.3092241e-001  4.8637309e-001 -9.3837121e-002 -5.1413183e-001  1.5552271e-001  2.4522801e-001 -1.0690460e+000 -4.4624807e-001 -1.5847264e-001 -8.5326657e-001 -5.6036334e-001 -2.0383525e-001  4.7064648e-001  6.1887737e-001  3.9387416e-001 -7.3168793e-001 -6.1415339e-001 -4.0272682e-001 -3.1170422e-002 -4.6467487e-001 -6.1054759e-001 -1.2328652e-001  2.2914112e-001  1.1312840e-001  2.3709325e-001 -3.4369407e-001 -1.0390951e-001  3.3003307e-001  1.1757372e-001  8.3503674e-002 -2.0659032e-001 -2.8917383e-001 -2.6836779e-001 -6.7392609e-001 -1.1232545e+000 -2.3131662e-001 -5.7070342e-001 -1.2397126e+000 -1.1498220e+000 -1.0109156e+000 -8.8892960e-001 -8.3949770e-001 -6.5713414e-001 -1.0941564e+000  2.5190893e-001  1.6346207e-001 -8.9528688e-001 -1.0684203e+000  2.0593466e-001  7.5964419e-001 -1.1799943e-001  1.5207180e+000  3.7334156e-001  8.1805978e-001 -3.3794810e-001  1.1691298e+000 -7.5699905e-001 -1.5045648e+000
 -9.6343390e-001  4.9122944e-002 -2.5057320e-001 -1.0300030e+000 -5.3690228e-001  8.9932501e-001 -2.5150016e-002 -8.3146479e-001 -4.1464202e-001 -2.8309285e-001 -9.8113204e-002 -5.6005717e-001 -7.8813868e-001 -3.9202054e-001 -1.6764020e-001 -2.7285892e-001  7.1004430e-002  1.8790306e-001 -4.5482548e-001 -4.1889666e-001 -7.7414885e-001 -1.5030351e-001  1.0484014e-001  2.7087451e-001 -1.5738642e-001 -3.4095396e-002  3.0845804e-002  9.2221524e-002 -2.2139592e-001 -3.4487606e-001 -5.3115024e-002 -5.5593924e-001 -6.2209676e-001 -3.3858273e-001 -4.1820389e-001  2.1008732e-001 -3.4115969e-001  3.3705739e-001  2.6569357e-001  1.3318378e-001  4.2388945e-001  3.7531891e-002  7.8790385e-001  1.0013062e+000 -9.6143391e-002  1.1295019e-001 -3.4452906e-001  9.1727577e-002  8.4417030e-002  1.8314020e-001 -2.3254724e-001 -7.1331418e-001 -1.1539773e-001 -9.6849302e-001 -1.5877572e+000 -6.9563213e-001 -5.3630457e-001 -1.1236121e+000 -8.5550053e-001  2.9361616e-001  9.1150820e-001 -4.5281395e-001  3.1465428e-002 -3.5948011e-001 -5.1191408e-002 -7.3804820e-001
  1.6538357e-001 -4.3766518e-001  1.9705902e-001 -2.8376218e-001 -1.0203803e-001 -5.8581469e-002  8.9092797e-001 -6.1881895e-002  6.3467023e-002  5.7046113e-002 -6.6801477e-001 -6.5298876e-001 -5.0093664e-001 -2.1203341e-001 -4.1357826e-001 -9.7116723e-002  3.2837788e-001  5.4529398e-002 -9.0175653e-002 -5.4710753e-001  4.2702452e-001  1.7165297e-001  5.8392683e-001  6.5766062e-001 -5.2449630e-002 -5.9421133e-001  2.0477702e-002  8.5555805e-002  2.0011980e-001 -1.5110156e-001 -4.3094487e-001 -2.3099121e-001  2.7951946e-001  3.7809061e-002 -2.0442787e-001 -8.8888555e-002  2.2870853e-001  6.7865216e-001  5.7658610e-001  1.1932239e-001 -1.6418287e-001 -1.1908465e-002  5.0953621e-001  1.5593253e-001  3.0101481e-001  2.0476603e-001 -3.9632978e-001  2.9233972e-001 -3.5257002e-001 -6.7620409e-001 -1.5551229e-001 -4.9355150e-001 -2.0516253e-001  2.2450762e-001  3.2498132e-001 -4.0859131e-001 -2.6355056e-002  4.0450710e-001  2.2558586e-001  5.2813666e-001 -3.6504797e-001 -2.2180821e-001 -2.7476471e-001  3.7722035e-002  2.7036022e-001 -5.2933980e-001
  6.7283197e-001  7.0611475e-001 -8.6689983e-001 -6.9930068e-001 -1.9190066e-002  3.9322786e-001 -5.6670076e-001 -1.2031912e-001 -1.6647316e-001  3.1650626e-001  2.4778622e-001  4.4741209e-001 -4.1221601e-001  3.8676257e-002 -1.7868991e-001  1.2110301e-001 -8.0666149e-001  1.1638014e+000  9.9708471e-001  3.6992752e-001 -5.8163052e-001  1.1951561e+000  1.2880455e+000  1.2465964e+000  2.5593086e-001  4.6649523e-002 -2.1428173e-001  4.0441557e-001  5.8597168e-001 -7.3824732e-001  1.2703041e-001  1.6082558e-001  3.0703936e-001  4.5654549e-001  1.8105994e-001 -1.1417562e-001 -6.2529956e-001  3.9293535e-001  3.2971589e-001  2.9631382e-001  4.7339925e-002  2.2881653e-001  7.5441771e-001 -2.1940072e-001  3.7880854e-001 -3.5946517e-001  5.1112708e-001  1.5333374e+000  5.0456735e-001  5.3912553e-001  4.9286280e-002 -4.0041315e-001  1.4196357e-002  4.6958668e-002  1.0068924e-001  4.8212450e-001  4.4606420e-001 -5.7589094e-004  3.1954121e-002 -5.5546497e-002  9.2399204e-001  1.0976032e-001 -3.6791509e-001 -6.2486484e-002  5.5395949e-001  5.6810245e-001
  8.5105715e-002  7.8832572e-001 -3.6861601e-001 -8.5003660e-001  2.8987781e-001  8.4589402e-001  5.4249508e-002  3.2695776e-001  1.7616558e-001  2.7577417e-001 -9.4318931e-002  8.5030281e-001 -1.0939124e-001  4.3153150e-001  4.4718319e-002 -2.5460768e-001 -6.0509575e-001  5.9453040e-002  7.2431070e-001  3.2707693e-001 -1.2610608e-001  1.2985420e+000  3.6710501e-001  5.6140535e-001 -4.0281389e-002  4.1230030e-001 -1.0564074e-001  2.8630523e-001  5.4631942e-002 -2.5100976e-001  2.6820746e-001  1.7844638e-001  7.6098174e-002  3.6950517e-001  5.0881280e-001  1.0821527e+000 -3.2759862e-002  1.8950646e-003  4.0055403e-001  1.5999297e-001  3.7175916e-001  3.0535219e-001  9.0435146e-001  6.5267105e-001 -1.2444366e-001  9.7404614e-001  8.5627740e-001  7.5331884e-001  5.0725890e-001  3.4228643e-001 -3.0156800e-001 -3.6063413e-001  4.5114682e-002  3.7292907e-001 -5.5240579e-001  2.3961633e-001  7.7256950e-001  1.0580547e+000  4.5596148e-001 -5.3755568e-002  6.3578895e-001 -1.0501975e-001 -2.1013787e-001  7.5796721e-002  2.0972123e-001  2.6689951e-002
 -1.3238291e+000 -2.3376341e-001  6.3616172e-001  5.5384933e-001  2.3682450e-001  4.5359728e-001 -1.3389413e-002  2.0468599e-001  1.8863718e-001  2.6046118e-001 -2.5846803e-001  9.4425504e-001 -2.1003479e-001  1.1987920e-001  9.9428625e-001  4.0881623e-001 -2.5013948e-001 -2.4363717e-001  1.8479443e-001 -2.5533226e-002  7.3305509e-001  5.2089895e-001 -3.0063360e-001  8.3246684e-001 -2.8673158e-001  3.4536998e-001  1.7787920e-001  2.4786032e-001  3.5933699e-001  2.7778485e-001 -2.6290212e-001  9.2178045e-002  7.0496067e-002  6.3663137e-001  5.3598979e-002  1.3517487e-001 -2.2331064e-001  1.1329972e-002  1.9223364e-001  1.3340150e-001  4.1881694e-001 -7.4536051e-002 -2.0340007e-001 -5.2771968e-001  2.4687242e-001  6.8808659e-001 -2.5022321e-001  5.5688534e-001  1.3562780e-001  8.1802752e-001  5.5676521e-001  6.4894103e-001  3.2796612e-001  3.5892229e-001  1.0277353e+000 -1.9612946e-001  6.6120793e-002  8.8339889e-002  1.2371631e-001  3.2221684e-001 -1.0983218e-001 -2.6122331e-001  1.1338139e+000 -2.2759706e-001  6.9068994e-001  2.0775182e-002
  3.0666557e-001  1.8697273e-001 -4.6790703e-001  4.5797083e-002  1.9834926e-001  1.0469553e-001  7.9228371e-002  4.8521517e-002 -1.7239299e-001  2.1270568e-003 -7.1183689e-001  1.4202665e-001 -6.5660653e-002 -6.2927097e-002  1.8833774e-001  1.3720995e-001 -3.8610769e-001 -1.9749318e-002 -7.4552982e-001 -5.8634897e-002 -3.6042294e-001  3.0357500e-002  2.3076716e-002  1.6459062e-001 -1.0457123e-001  4.9611946e-001  4.8364328e-002  5.6374195e-002 -1.7228789e-001  2.5969598e-001 -3.6233250e-001 -4.9762944e-001  2.1944707e-001 -6.2731105e-001 -5.3433765e-001 -6.8202713e-001 -1.9881010e-002 -7.1539832e-002  2.6635495e-002  3.1802447e-001  6.2797591e-001  1.1433266e-001  3.2116206e-001  8.2889149e-002  1.4955411e-001 -3.0587815e-001 -3.8763300e-001 -3.2827937e-001  3.3815293e-001  5.8586336e-002  1.6376420e-001 -3.6713998e-002 -7.0514086e-002 -1.5585022e-001  5.5206401e-001 -5.3707050e-001 -2.4543156e-001  1.4551462e-001 -1.6299869e-001  2.1943093e-001  1.2060004e-001 -5.2165208e-002  4.2824539e-001  8.3191618e-001 -1.1453402e-001 -6.7805971e-001
 -9.5142427e-001  8.1187040e-001 -4.5580453e-001  1.5622366e-001 -6.2750531e-002  2.3024497e-001 -1.9549439e-001 -2.9018276e-001 -4.0641100e-001  1.2639000e-001  2.8366615e-001 -2.4537422e-001 -1.1118562e-001  1.5230280e-001 -1.1975640e-001 -2.4325184e-001 -2.3993539e-003  3.9683977e-001 -1.0671687e-001  6.7819561e-001  6.2693124e-001  1.1812872e-001  2.2017271e-001  1.1520657e-001 -9.4519290e-002 -1.2536877e-001 -2.3281870e-001 -3.6355255e-001 -4.5346507e-001 -7.2303731e-001 -6.3504182e-003 -4.3927472e-001  1.0730849e-001  5.1520705e-002 -6.2270735e-001 -3.2079559e-002 -6.2155783e-001 -3.4794477e-001 -3.9442339e-001  1.5649805e-001  8.2376955e-003 -1.9352507e-001 -4.0939355e-001  4.2525290e-002  1.0125401e-001 -3.3056161e-001  2.2407297e-001  2.6025065e-001  3.3147245e-001 -2.0685200e-001  1.5745767e-001  1.9560108e-002  1.4502269e-001 -2.5803256e-002  6.4047921e-002  6.6455688e-002 -2.6123728e-001 -2.5440732e-001 -1.8161520e-001  3.2515683e-001  8.0860347e-002  3.2601940e-001  5.1518608e-001 -6.6176304e-001  9.3099520e-001  8.4645649e-001
  2.6475621e-001 -6.7335348e-001  7.4976193e-001  1.0759111e+000  2.1302006e-001 -1.5825275e-001  1.8630474e-001  4.0428922e-001  4.7615545e-001  9.7415810e-002 -2.2046249e-002 -1.0414422e+000  5.0343332e-001  8.0095898e-002 -2.3186901e-001 -2.7110480e-001 -3.1740635e-001 -1.3671970e-001 -2.3484644e-002 -6.8652953e-002  5.3363408e-001 -3.5011841e-001  3.7804698e-001 -1.0627800e+000  6.0404799e-003  5.1688550e-002  6.1774493e-001  5.1029573e-001  3.4173363e-001  3.6930991e-001  2.3903049e-001  3.1405402e-001  9.4163733e-001  9.0624780e-001  3.5251746e-001  4.5592011e-001  2.1512742e-001  1.4987680e-001  5.3278553e-001  2.6807022e-001  2.3126638e-001 -3.0215279e-001 -1.1353406e+000  9.1147196e-001 -3.3878059e-002 -1.8327459e-001 -2.8661736e-001  1.9938338e-001  4.5149215e-001 -3.9643726e-001  1.2637740e-001  6.2342502e-002  3.1884529e-002  2.2472718e-001  1.8042545e-001  3.4405792e-002  3.7429010e-001  3.1275642e-001  3.9921885e-001  3.6659604e-001 -1.0768861e+000  8.1705473e-001 -2.0792386e-002  1.7953891e-001  1.7661054e-001  1.4120902e+000
  4.0879716e-001 -2.2555293e-001  2.1261536e+000  7.9502085e-001  4.3093654e-001  5.5438573e-001  4.2745165e-001 -5.5177921e-002  1.8200451e-001 -3.8540194e-001 -9.1671691e-002 -4.1997321e-001  8.2276909e-002 -1.1543737e-001  2.0532065e-001  5.0463096e-001 -3.4870793e-001 -4.3992753e-002  5.8721152e-001 -1.6372496e-002  5.3694970e-001 -5.8856609e-001  6.0612033e-001 -2.9625285e-001  4.5252336e-001  7.0181557e-002  3.9676682e-001  4.7813784e-001  3.8066828e-001  3.9943073e-001 -3.6386584e-001 -4.5241606e-001  3.9281692e-001  6.3179471e-001 -3.1844265e-001 -1.1133877e-001  1.0796876e+000  5.5385178e-001  3.1396402e-001  9.8480261e-001  4.6270207e-002  6.2827199e-001 -1.3156569e-001 -1.0126741e-001  1.5600333e-002 -2.0663098e-001  2.8411812e-001 -4.8213841e-002  5.6062322e-001  4.7374332e-001  6.1647964e-001  1.0287363e+000  2.7694797e-001  2.5941579e-001 -1.5586170e-002  1.8566751e-001 -1.8152155e-001 -7.3619693e-002  3.3234684e-001  6.6240889e-002  4.4329502e-001  2.9162111e-001 -1.9400797e-001  5.4224161e-001 -7.7115122e-001  1.2286452e+000
  3.5262974e-001 -8.4791484e-001 -7.0926324e-001  4.2342833e-001  8.9862927e-002 -3.2801870e-001  7.7967449e-001 -2.4868640e-002 -3.3419965e-001 -5.0643303e-001 -2.1301451e-001 -1.0758451e+000 -7.2340201e-001 -9.0366766e-001 -2.3317692e-001 -1.0180453e-001 -2.9982454e-001 -3.8188209e-001  6.7618938e-002 -7.6264695e-001  2.9590128e-001 -4.2357838e-001  6.4303102e-001 -9.1843768e-001 -1.1277942e-001 -4.7279348e-001  6.6138945e-001  1.1678189e+000  6.4215641e-001  2.3670036e-001 -5.0271903e-001 -7.7294878e-001 -2.8468048e-001 -3.0689796e-001 -9.0998417e-001 -5.5895471e-001  4.1774576e-001  6.4663576e-001  9.8030091e-001  6.3484410e-001 -4.7526903e-001  1.9822733e-001 -1.1986355e+000  2.1534180e-001  2.7652163e-001 -1.2547184e-001 -7.9041580e-001 -8.4458120e-001 -3.8698921e-002 -2.1129852e-001  4.0235513e-001  9.2914207e-001 -4.3499644e-001 -4.6766285e-001 -6.7637379e-001  4.1593092e-001 -8.3267409e-001  5.2855836e-002 -9.1287914e-002  1.5753742e-002  5.0910031e-001  5.5572852e-002  2.6881926e-001 -4.5825406e-001 -6.4603405e-001  5.1951100e-001
  8.5458628e-001  8.7372223e-001  3.0455345e-001  1.0798349e+000  3.9952869e-001 -4.4312811e-004  4.6870863e-001 -4.8658132e-001 -1.2785125e-001 -7.1815821e-002  8.0749229e-002  1.0879830e-001  8.7140751e-002 -1.2691265e-001 -5.7028115e-001 -1.0976702e-002  2.6773881e-001 -6.0396586e-004  2.5291613e-001 -5.2758339e-001  4.8158429e-002 -1.0513678e+000 -4.0127042e-001 -8.4612177e-001 -4.0228314e-003 -4.7251845e-001  5.3806770e-001  4.8037866e-001  1.3542115e-001  5.3232911e-001 -1.1464814e-001 -2.9926531e-001  2.3214607e-001 -8.4063443e-005 -4.2040211e-001 -6.3739683e-001  6.4034280e-001  1.0841320e-001 -5.2523498e-002  3.5238653e-001 -4.8766191e-001  2.3381291e-001 -1.5836869e+000  2.3424029e-001 -1.5836881e-001 -2.2143509e-001 -1.4644732e-001 -4.9911109e-003  1.6876278e-001  3.7235164e-001  2.8229863e-001  4.4551521e-001  4.2478333e-002 -1.9901736e-001 -3.9529096e-002  3.5653459e-001  5.8549500e-002 -5.2763179e-002 -2.8281361e-001  1.9029739e-001  3.6829223e-001  7.0013928e-001  2.3213677e-001  5.7703382e-001  6.9522490e-001  9.3902316e-001
  3.1620582e-001  1.1119741e-001 -9.6604125e-001  7.8421532e-001 -3.4890255e-001  3.5037878e-002 -2.7647781e-001 -4.6494015e-001 -6.1926302e-001  1.6887354e-001 -2.1695879e-001  1.7275702e-001 -1.8954934e-001  1.2701739e-001  8.2368636e-002  1.8361462e-002  2.8548780e-001  4.2971140e-001  7.7518282e-001 -2.3610413e-001  4.5281729e-001 -4.4602042e-001 -4.4041316e-001  4.5829778e-001  2.2236925e-001 -6.4983066e-001 -2.0833108e-002 -1.2364676e-001 -2.4461893e-001  2.3923789e-001  4.1394781e-001  4.2825278e-001 -8.7263692e-001 -2.1615569e-001  6.5153002e-002  3.6816665e-001  4.5536017e-001 -5.3599328e-001 -2.0429893e-001 -2.3532200e-001 -6.5118010e-001  1.1333712e-001 -4.1623925e-001 -5.5071666e-001 -3.8435825e-002  5.1565866e-001  1.8524042e-001  1.0766557e+000  1.0202931e+000 -6.0796961e-001  5.6712604e-001  2.4666855e-001  4.9498059e-001 -1.2479553e-001  1.0989009e+000  7.1813957e-001  1.6726771e-001  3.3059727e-001 -2.5909443e-001 -1.6819905e-001  6.1914258e-001  1.4798543e-001 -1.1861623e-001 -4.1448167e-001  2.6583719e-001  6.0112830e-001
  1.0169140e+000  7.1935555e-001 -1.7338758e-001  2.2963290e+000  2.4557563e-001 -5.7837785e-002  6.8041879e-001  4.6687590e-001 -3.3172389e-001  5.5164958e-001  5.6479964e-001  7.5147020e-001  2.2119823e-001  3.7729810e-001  3.7133625e-001  2.7909533e-001  1.6334460e-002  7.0758636e-001  1.1101643e+000  2.8440240e-001  8.9592369e-001 -1.0365450e+000  9.8146568e-001 -8.6164261e-001 -4.3017408e-001 -6.2049781e-001  1.8200232e-001  3.5971585e-001  1.6152080e-001  5.3397675e-001  3.4795465e-002  6.7103707e-001  3.4994999e-001  9.8364581e-001  4.9176660e-001  9.6613842e-001  9.0027027e-001  4.1431169e-001  1.6607432e-001  3.9967310e-001 -5.8775123e-001 -3.5191646e-001 -1.0052704e+000  1.1728602e+000 -2.4833049e-001  4.5883481e-001  2.1234171e-001  1.1373800e+000  7.6568912e-001  1.0976247e-001  4.2232011e-001  7.8650829e-001  8.2448163e-001  2.3604524e-001  2.6988133e-001  1.1236330e+000  7.3481382e-001  9.1571252e-002  3.5780480e-001  6.7911906e-001  9.1356047e-001  4.8375693e-001 -7.3398815e-001 -2.8309189e-001  2.5099125e-001  5.2175366e-001
  4.8277872e-001 -5.1883216e-002  3.1485826e-002  1.4353104e+000 -3.1987236e-001  4.7375716e-001 -4.5874257e-001 -3.0059394e-001 -1.0438269e-001  1.1683750e-002  7.1684248e-001 -1.0708629e-001  1.3102837e-001 -6.6309496e-002 -9.1736833e-003  4.3922827e-002  1.9002591e-001  4.2060814e-001  1.0315940e+000  3.7925444e-001  9.9229831e-001 -6.8798958e-002 -3.7173550e-001 -7.9409581e-001  1.7578282e-001 -3.8934545e-001 -5.0852270e-001 -6.7861268e-001 -1.0985145e+000  4.0648265e-001  3.6669813e-002  1.1585191e-001  6.3062007e-001  3.4247663e-001  1.1236598e-001  2.2808201e-001  6.7796815e-001 -1.2543709e+000 -7.5836742e-001 -4.8882210e-001 -8.4969298e-001 -2.0384523e-001 -4.7977287e-001 -5.4967412e-001 -2.7247834e-001 -1.5137404e-001 -3.8304684e-001  1.4755846e-001  4.2710279e-001 -2.8247615e-001  4.6761227e-001  6.4167257e-001  1.3784212e-001 -2.0820883e-001 -5.8034514e-001  8.3358210e-001 -3.6046427e-001  5.9518665e-001 -3.1665294e-001 -4.2031341e-001  4.1819750e-001 -4.9315546e-001 -1.1487254e+000  2.2767366e-001 -5.7479462e-001 -5.7217249e-001
 -9.6014630e-001  8.5614276e-001 -1.4539144e+000  1.8123028e+000  2.3003098e-001  4.0999225e-001 -4.3466219e-001 -3.4929173e-001  2.1509172e-002 -1.5937287e-001  6.3784327e-001  2.2412623e-001  2.7692030e-001 -7.9867105e-002  4.9812283e-001  3.1458219e-001 -2.3906990e-001  5.8351810e-001  1.7015345e+000  7.6309893e-001  6.7162697e-001  2.1035119e-001 -9.9660142e-002  7.5743593e-002 -8.1258824e-004 -5.1427698e-001  2.7203511e-002 -4.0702008e-001 -3.7229361e-002  5.9030258e-001  3.9510677e-001 -4.5435959e-002 -5.0245180e-001 -6.2820897e-001  2.8937197e-002  7.6172919e-001  6.9854384e-001  2.3347794e-001 -3.1328881e-001 -1.8931145e-001 -3.8215511e-001 -1.5948015e-001  4.8496303e-002 -6.6854714e-001 -1.4754066e-001 -3.6068247e-001 -1.1642923e-001  6.9738641e-001  8.4455350e-001  4.0364970e-001  4.4356308e-001  3.0142115e-001  1.8691954e-001 -1.3990464e-001  1.1204146e+000  5.1452297e-001 -9.6269457e-003 -2.6802216e-001 -3.1710958e-001 -5.8036664e-001  6.6222447e-001  1.1395369e-001 -5.1005133e-001  7.3794674e-002  7.1591148e-001  1.6029206e+000
  2.1857226e-001 -7.1393946e-002  2.8267966e-001  2.0574988e+000  3.1853414e-001  1.0655428e+000  5.4138506e-001  9.1275353e-001  1.6230059e-001  4.1373410e-001  4.6843242e-001  2.7911157e-001  2.7739257e-002  5.1955142e-001  1.3770404e+000  8.0495587e-001  1.9870760e-001  4.1605952e-001  1.0750022e-001  2.5683088e-001 -1.0422690e-001  4.3572514e-001  3.3342502e-001 -7.0721240e-001 -1.6182418e-001  4.8545709e-001  1.5418799e-001  6.3239331e-003  4.5629537e-001  1.2995995e+000  5.3230269e-001  4.4060950e-001  2.1052450e-001 -7.7959892e-002  3.0957358e-001  9.9058969e-001  3.2321002e-001  7.1723189e-001 -4.4660724e-002  1.0439194e-001  4.2755486e-002 -7.3032703e-002 -1.2484209e-001  2.5843076e-001 -1.6448320e-001  1.6641770e-001  2.8162231e-001  1.0368765e+000 -9.4204765e-002  1.5391221e-001  9.2725098e-001  3.9788521e-001  4.6179690e-001  4.8894908e-001  1.0138921e+000  4.5807266e-001  5.1751085e-001 -3.4089551e-002  2.1123986e-001  4.9394997e-001  7.0631604e-001  1.3660848e-001  6.2451756e-001 -4.5279608e-003  7.1113047e-001  1.6540390e+000
  7.5287346e-001 -1.0337390e-001 -4.2059501e-001  5.3230326e-001  2.8470897e-001 -2.1269690e-001  2.6049939e-001 -4.4499935e-001  5.6673592e-002 -9.9143367e-001  2.9769764e-001 -3.4684103e-001 -1.0804820e-002 -5.6542331e-001  1.0446341e+000  1.0343375e+000  6.5577590e-002 -2.4483635e-001 -6.8667084e-001 -2.1578934e-001 -1.1174819e+000 -7.9672790e-001 -5.0464544e-001 -9.3851007e-001  3.5006093e-001  3.3626673e-002 -7.3988773e-001 -1.3355883e+000 -1.2006347e+000  2.4521719e-001 -7.8650281e-001 -1.0498718e+000 -2.1181322e-001 -7.4218828e-001 -5.1925557e-001 -8.5240554e-001 -3.7185458e-001 -7.2741061e-001 -1.5383188e+000 -5.9092567e-001  4.3800242e-001  2.3144782e-001 -2.5782277e-001 -7.7447204e-002 -4.1132701e-002 -3.4415325e-001  2.3912122e-001 -6.9864958e-001 -2.1624952e-001  6.6054084e-001  6.5122351e-001  3.9529672e-001 -4.5806083e-001 -4.9568765e-001 -4.1745939e-001  2.9454749e-001 -6.8156169e-001 -3.1111469e-001 -4.9908797e-001 -6.5068992e-001 -9.7469025e-001 -5.8829972e-001  1.6907570e-001 -8.6108656e-001 -5.1461345e-001 -1.3756391e-001
 -7.7754316e-002  9.3112377e-002  9.0015772e-002  3.0829415e-001  2.6754900e-001 -2.5115830e-001  3.8988064e-002  3.6176289e-001 -4.0207702e-002  1.5779788e-001  1.1432352e+000 -2.0270928e-001  3.0533360e-001 -1.9686092e-001  1.2429976e+000  1.0359602e+000  1.0419543e+000  1.6294921e+000  5.5699979e-001  2.5877284e-001 -1.3264885e+000 -9.1157145e-001 -2.0459202e-001 -1.3173428e+000 -2.7424689e-001 -1.0358741e-001 -7.7727044e-001 -1.0382467e+000 -1.9623927e-001 -5.9299836e-002 -1.2175332e-001  2.7000133e-001  1.1314601e+000  3.3278992e-001 -5.2968411e-002 -7.4038827e-001 -1.1167132e+000  1.1074358e+000 -7.5211264e-001 -1.2617040e+000  7.1777254e-001 -6.5515461e-001 -2.7268967e-001 -9.2973649e-002 -4.1293012e-002  2.9139004e-001  1.3702763e-001  2.5236585e-001  9.9089236e-002  1.9623095e-001  2.4054460e-001  5.6474960e-002  2.4584080e-001  5.9365663e-001  4.6497807e-002  3.4120221e-001 -1.1496665e-001 -2.7450224e-001  2.2251738e-001 -8.8861421e-002  2.8924794e-001 -1.0350644e-001  2.5423994e-001  3.0440700e-002  4.0892032e-002 -4.2576303e-001
  1.1025807e-002 -1.0052441e+000 -5.5453650e-001  1.7548105e-001 -4.2764383e-001  2.2913515e-001 -2.6652331e-001 -3.3223470e-003 -6.0431798e-001 -2.1513138e-001  6.3916611e-002  5.7451516e-002 -4.5146024e-001  8.4433484e-002  4.7127931e-001  2.3749900e-001 -1.3716267e-001 -8.6700252e-002  1.9440905e-001 -3.8038035e-001 -2.9043822e-001 -2.0729861e-002 -4.7642851e-001 -1.2901299e+000 -1.0130472e-001 -2.3528943e-001 -5.6348208e-001 -1.2112649e+000 -3.7079506e-001  2.9421920e-002  2.3430585e-001  1.1741400e-001 -6.7271564e-001 -6.2268759e-001 -4.8417967e-002 -1.0393998e-001 -4.9330803e-001  1.9687083e-001 -8.3889715e-001 -3.8493282e-001 -1.8012947e-002 -9.4237301e-002 -4.3227488e-001 -1.0893958e+000 -2.8941247e-001  3.6652579e-001  6.7951550e-001 -4.8388315e-001 -5.3065112e-002  8.9137251e-001 -1.7898821e-001  3.1473923e-002 -1.5976672e-001  8.7821324e-002 -1.1015435e-001  1.5058818e-001 -4.5232804e-001 -5.9898566e-001 -2.6512730e-001 -2.9428149e-001 -4.7329063e-001 -4.6885462e-001  7.5847874e-001 -2.0768132e-001 -4.0749329e-001 -6.6271246e-001
 -1.5335425e+000 -4.7874899e-001 -5.5951744e-001 -3.6029735e-001 -6.2209693e-001 -7.0576525e-001 -3.7377763e-001 -4.8213950e-001 -3.1331802e-001 -2.5711217e-001 -2.1930557e-001 -6.6748876e-001 -3.0809993e-001 -3.4169667e-001 -2.5836600e-001 -2.7184552e-001 -5.3271341e-001 -5.1478017e-001 -1.1378855e+000 -2.1595601e-002 -1.2071402e+000 -8.8102883e-001 -1.5548889e+000 -5.8589255e-002 -5.0341383e-001  9.7363807e-002 -1.0357221e+000 -1.1840558e+000 -7.3897933e-001 -4.7329491e-001  3.3158778e-001 -4.7250054e-001 -3.8017209e-001 -8.7535803e-001 -1.0112330e-001  2.3923563e-001 -8.8279403e-001 -8.1875372e-002 -1.3617869e+000 -1.2570460e+000  3.0202439e-001  5.1362838e-003  1.8206072e-001 -1.5951527e+000 -3.1978852e-001  4.4226688e-001  1.2145113e+000  1.3730216e-001 -9.7376042e-001  2.1266148e-001 -3.3936620e-001 -2.9061963e-001 -1.4395265e-002 -3.0114894e-001 -2.1107405e-001 -2.9858882e-001  2.5030058e-001 -6.9112258e-001 -2.4301222e-001 -3.1831327e-001 -1.5091577e+000 -1.1293923e+000  1.3948957e-001 -6.5744907e-001 -3.6621548e-001 -3.7978591e-001
 -1.6329187e+000 -8.8267739e-001 -1.3828071e+000 -6.2514372e-001 -6.6147531e-001 -9.3626780e-001 -7.1583996e-001 -4.1254624e-001  7.1823165e-002 -4.0753667e-001  5.3887658e-001  1.5127548e-001 -5.5927529e-001 -1.9382298e-001  2.7283587e-001  3.1687228e-001  2.7672194e-001  1.6096357e-001 -3.3163753e-001 -7.8254490e-002 -1.2001305e+000 -4.7792813e-001 -1.8582003e+000 -4.6423811e-001 -7.7696856e-002 -2.0893382e-001 -6.0802204e-001 -1.3710701e+000 -1.1442254e+000 -8.5120512e-002 -3.2196076e-003 -4.2326885e-001 -3.4261530e-001 -6.4130394e-001  1.0070749e-001 -7.5225442e-002 -6.9181169e-001 -2.9253414e-001 -1.5109166e+000 -6.7957771e-001  4.2620083e-001  5.3261741e-001  7.2556114e-001 -6.2057187e-001  2.8858140e-001  3.3153311e-001  6.7638676e-001 -6.0983681e-001 -5.2208600e-001  6.3300790e-001  1.7107102e-001  5.5182497e-001 -1.0883669e+000 -2.1342694e-001 -3.3076812e-001 -5.4269874e-002  4.2250856e-002 -9.1080668e-001 -6.1416395e-002 -7.5719293e-001  8.0629421e-001 -1.3912594e+000  7.3889387e-001 -7.3469152e-001 -4.9725771e-001 -2.6329319e-001
  1.3719680e-001  4.1423183e-003  2.8001052e-001 -9.9271951e-001  4.8115909e-002  9.7974782e-001  7.1697329e-001  5.9809726e-001  5.7040522e-001  9.0705690e-002  1.3695658e-001  9.2954730e-001  7.4708299e-001  8.8633271e-001  8.4895694e-001  1.0285769e+000  4.4806337e-001  6.2062236e-001  5.4659696e-002  4.5181954e-001 -3.5028123e-001 -5.5316946e-001 -1.6088493e-002  3.8570676e-001  3.8530516e-001 -5.9418307e-004  7.0875281e-001  4.8590786e-002  2.5372143e-001 -5.4844870e-002  3.4418968e-002 -4.5003251e-001 -4.1371244e-001  5.0541235e-001  1.6063711e-001 -5.4136244e-001  1.9342093e-001  3.5966173e-001  6.7189320e-002  6.0484792e-001  2.0424061e-001  6.5963763e-001  3.5285249e-002 -7.7015364e-002  5.2911577e-001  3.8300252e-001  6.4922614e-001 -7.0319496e-001 -2.7678394e-001  4.1265553e-001  5.9854814e-001  9.6599657e-001  6.2070984e-001  9.8112052e-001  5.4178412e-001  9.0695909e-001  6.2422084e-002  3.8302627e-001  5.4698339e-001  4.6566988e-001  7.8424714e-001 -5.1123074e-002  6.4105345e-001  5.9576979e-001 -1.1024038e-001  1.5607265e-001
 -8.8139981e-001 -8.0244356e-001 -1.0612796e+000 -9.2065332e-001 -7.8216895e-001  1.3693996e+000 -4.5872419e-001 -2.7127122e-001  1.8554993e-001 -3.5273144e-001  5.0551151e-001  5.6567257e-001 -2.4316950e-001  6.2114441e-001  6.4958597e-001 -6.0201346e-002 -6.0332147e-002  4.3669478e-001 -1.1251577e-001 -1.8827998e-001  1.2028770e-001 -3.0054390e-001 -1.3083237e+000 -1.2623109e+000 -7.0135255e-001 -2.6953578e-001 -8.2900201e-001 -1.4314910e-001 -1.0459605e-001 -5.9851623e-001 -5.5185612e-001 -2.7187977e-001  1.9990757e-001  5.5610273e-001  5.1744447e-001 -4.6017574e-001 -1.1004091e+000  2.7257533e-001 -6.4779679e-002 -3.1079583e-001 -1.1283544e-001  1.7017116e-002 -2.4674252e-001 -5.6318563e-001  2.0202334e-001 -1.0074589e+000  7.0800975e-001 -1.0507196e+000  2.9233277e-001  3.6110817e-001 -7.0589131e-001  8.1951538e-002  5.1000213e-001 -1.2432231e-003  4.5323010e-001  4.5677043e-001 -5.4476449e-002 -7.2038126e-001 -7.1491463e-002 -2.3844172e-001  2.6174600e-001 -1.0147439e+000  4.3727073e-001 -1.7827058e+000 -1.0837354e+000 -2.8464296e-001
  6.4692790e-001  1.9422094e-002 -9.5723037e-002 -3.2796270e-001  3.4568044e-001  3.9146919e-001  2.7137010e-001  8.2057010e-002  4.4151095e-001  1.0989291e+000  1.4520680e-001  8.2499552e-001  8.1394340e-001  6.5680016e-001  6.2071358e-003  7.7704319e-002  6.6150558e-001  9.0277610e-001  1.3062932e+000  1.0483686e+000  2.0292348e-001  3.6505855e-001 -1.0978853e-001  3.5080710e-001 -4.4406146e-001 -1.5789318e-001 -6.2887048e-001 -6.0323805e-001  3.6576191e-001 -5.5780433e-001  2.8184958e-001  5.0507312e-001 -5.1997208e-002  4.1570176e-002  7.3994961e-001  1.3301409e-001 -1.1697453e+000  3.5268248e-001  3.4270721e-001 -6.5626846e-001  3.5547811e-003 -2.3952958e-001 -2.7157916e-001 -4.3645306e-001 -2.5433121e-001 -7.3710291e-002  3.1692293e-001  1.1292537e+000  6.4602758e-001  5.9295228e-001 -8.2954628e-001 -8.7156542e-001  1.1150003e+000  5.7285564e-001  8.4500942e-001  7.1883632e-001  1.1610101e+000  1.6590268e-001  2.9586766e-001  2.4409413e-001  7.5425033e-001 -3.5809381e-001 -8.9276086e-001  3.9704272e-001 -4.8456452e-002  2.9993624e-001
 -2.6158585e-001  3.0281554e-001  1.1289135e-001 -9.1304125e-001  1.9369006e-001 -1.2030039e+000 -1.7872212e-001  1.3386999e-001  2.2546259e-001  1.5093341e+000  1.1762688e+000  1.3687438e+000  6.8698039e-001  1.1118092e-001 -4.8919368e-001 -6.3159330e-001  9.9411555e-001  3.6320967e-001  7.9160441e-001  5.2269947e-001  9.6880283e-001  2.5599452e-001  2.1654697e-001  8.8980403e-001 -6.3024385e-002  4.9711185e-001 -8.5621364e-001 -4.2309239e-001  2.2186910e-001 -8.3761285e-001 -4.1284945e-004  8.8808393e-001  7.7262448e-002 -2.0669858e-002  5.6406993e-001 -6.1903033e-002 -4.2231356e-001 -2.1302924e-001  2.4100331e-001 -6.1084091e-001  2.7651202e-001 -3.0720029e-001  1.1906343e+000  8.0626975e-002 -3.0158754e-001  4.8625898e-001  1.0286402e+000  5.7899060e-001  5.7552829e-001 -4.0424371e-001 -5.9790601e-001 -8.7144105e-001  3.6603606e-001  8.1180753e-001  1.1967611e+000  6.8767141e-001  1.2893014e+000  5.7577510e-001  4.9662976e-001  1.3831283e-001 -7.9648445e-001  2.2432056e-001 -5.5208757e-001 -1.9209311e-001  1.0260406e+000 -1.1596432e+000
  2.3756250e+000  8.1012104e-001 -4.5305828e-002 -1.8004490e+000  2.4595599e-001 -2.4653022e-001 -2.9960195e-001  5.6039733e-001 -1.7749101e-002  1.0085834e+000  1.0706247e+000  7.2774757e-001  1.0250156e+000  5.8809871e-001  2.8308504e-001  4.2470982e-001  5.5943038e-001  3.5294347e-001  2.2515354e-001  4.1846702e-001 -1.6512517e-001  5.4205151e-001 -1.7618203e-001  1.4335595e+000  6.5856429e-001  9.2822740e-001 -2.8449791e-001 -5.0391924e-001 -2.1651717e-001  1.0499416e+000  7.1915070e-001  9.2810966e-001  4.8181293e-001  1.0481372e-001  1.6539187e-001 -5.3943645e-001  9.3391576e-001  1.8129514e-001 -9.1082267e-002  1.0027471e-001  3.1356866e-002  4.3449379e-001  9.0235156e-001  1.8942495e-001  4.8357474e-002  1.6944305e-001  1.1515304e+000  2.0468613e-001  4.7186187e-002 -3.5838631e-001  5.9566689e-001  5.5915831e-001  3.4640097e-001  6.9580061e-001  1.1932235e+000  9.0657913e-001  5.5523016e-001  9.3796311e-002  8.8370846e-001 -4.0478156e-002 -2.8053061e-001  3.6447443e-001 -1.3107945e+000  2.4924592e-001  5.3037193e-001  6.5265524e-001
  1.5554468e-001 -3.1417585e-001 -4.1668034e-001 -1.9539366e+000 -3.7685220e-001  1.0308403e+000 -8.0745074e-001  9.0614250e-002 -1.6972661e-001  7.9704045e-001  4.4927539e-001  9.5232356e-001  4.7416342e-001  4.3659862e-001 -3.3158054e-001 -5.7994833e-001  1.5731668e-001 -2.1206384e-002  2.7243645e-001  3.6021826e-001 -3.1066704e-001  4.3689655e-001  7.6338736e-001  1.8890578e+000  4.9221890e-001  2.7706852e-001 -4.2254372e-001 -8.6256581e-002 -4.5641849e-001 -6.5635649e-001  3.0557854e-001  2.9460720e-001 -3.2072403e-001  2.1650584e-002  3.5425820e-001 -4.0592894e-001 -6.6867000e-002 -4.6735220e-001  2.3932003e-001 -2.6769873e-001  3.0002146e-001  5.2082805e-001  1.4744682e+000  1.5088787e+000  6.1433509e-002 -1.9779282e-001  5.3256364e-001 -5.5589869e-001  3.6536494e-002 -6.3027809e-001 -3.6860902e-001 -6.0151956e-001  6.5758899e-001 -4.0204685e-002  7.7386867e-001  6.0522264e-001  8.7824342e-001 -5.4592112e-002  5.5131492e-002 -4.4153324e-001  1.0997278e+000  4.6947072e-002 -2.3682997e+000 -7.5526159e-002  9.8596021e-002 -1.2507796e+000
  2.4302388e+000  7.9678402e-001  1.2871682e+000 -6.5766996e-001  5.2454300e-001 -6.8710517e-002 -9.7344344e-001  3.8444206e-001  1.1678827e-002  1.2203564e+000  1.5320958e+000  6.6271485e-001  5.9464138e-001  1.1820542e+000  2.6427304e-001  3.9998648e-001  1.4276193e+000  1.4542686e+000  1.3480635e+000  1.6901908e+000  1.1039257e+000  9.0658989e-001  1.0205210e+000  1.7439912e+000  8.4945894e-001  8.9341175e-001 -1.1693122e+000 -9.3584522e-001 -8.6022721e-001  8.1016881e-001  1.0455203e-001  1.1731670e+000  1.0604564e+000  1.0447955e+000  9.0544944e-001  7.5187795e-001  7.6254094e-001 -1.6908052e+000 -1.2519067e+000 -7.0279645e-001  1.3141939e-001  6.6462272e-001  1.0969659e+000  8.8756396e-001  6.0357122e-001  1.5158945e-001  1.1402977e+000  7.8802580e-001  1.1021728e+000 -1.1358227e+000  2.4158235e-001  2.6167527e-002  1.1781954e+000 -1.5474085e-002  5.3078247e-001  1.7703337e+000  1.3790869e+000 -4.9004608e-002  3.7963471e-001 -6.1303838e-001  5.7208551e-001  4.1979483e-001 -8.8869799e-002  1.1008619e+000  6.1890828e-001  2.1097319e-001
  2.5713736e+000  1.2681662e+000  2.2676198e+000 -7.0098709e-001  1.6624848e-001  1.6417108e+000 -1.2178798e+000  5.6526825e-001  1.6933378e-001  1.0015387e+000  1.9308602e+000  1.0233513e+000  1.2101581e+000  1.3096255e+000  1.0772464e+000  1.3534009e+000  1.9544947e+000  1.6111038e+000  1.8700001e+000  1.2858132e+000  1.4170352e+000  3.0492469e-001  1.4269809e+000  1.0996927e+000  1.0470276e+000  2.9173493e-001 -1.6465632e+000 -2.4184306e+000 -2.5034420e+000  1.1332747e+000  4.4971086e-001  7.7911661e-001  1.2570037e+000  1.4465045e+000  1.0511971e+000  1.1954008e-001  1.2046786e+000 -2.0428881e+000 -2.7140935e+000 -1.6408082e+000 -1.0271683e+000  3.3378338e-001  7.7816445e-001  1.7943267e+000  3.4928686e-001 -4.1275361e-002  1.2170740e+000  2.1944775e+000  1.3585692e+000 -2.0570507e-001  1.1355614e+000  8.2426249e-001  1.5199097e+000  6.7063092e-001  5.9059887e-001  1.5130153e+000  8.3484454e-001  8.1131870e-001  1.0555809e+000 -9.9770098e-001  1.8861151e+000  5.0746503e-001 -1.0244474e+000  1.0575123e+000  5.6912267e-001 -5.6082864e-002
 -8.0741363e-001 -1.3136388e+000 -7.8597964e-002 -1.5856330e+000 -3.2762633e-001  8.4691796e-002 -9.7292607e-001  8.4954240e-002  8.8384725e-001  2.1651916e-001  1.1493968e+000  3.8194898e-001  3.7176121e-001  9.3220354e-001  1.0736957e+000  6.2780737e-001 -1.1267969e-001 -3.9590381e-001 -4.6685943e-001 -6.7093316e-001 -7.5554197e-001  6.2538384e-001  1.2031695e-001  1.7965554e+000 -1.0842332e-001  3.3081902e-001 -8.2726396e-001 -1.4404247e+000 -1.4660920e+000  2.1072758e+000 -2.5055687e-001 -1.3220529e-001  6.1118876e-001  5.9410884e-002  7.4404260e-002 -4.8133347e-001  1.2363278e+000 -1.6695633e+000 -1.4725871e+000 -8.3603091e-001  3.4074135e-001  5.0229287e-002  1.1811139e+000 -5.6574374e-002 -9.7153202e-001 -7.0444798e-001 -7.3760762e-001  5.3412467e-001  7.5278412e-001 -3.7471552e-001  7.6043163e-001  7.4748900e-001  7.9996275e-001  4.4660055e-001  3.5439672e-001  2.7456841e-001 -6.0570157e-002  1.0978265e+000 -3.6992285e-001 -7.9592522e-001  6.9623139e-001  1.6251791e-001 -1.2744093e+000  1.2290402e+000 -3.7631369e-001 -6.1673688e-001
  1.3446962e+000  1.0664777e+000  1.2752495e+000 -1.9280159e+000  2.6814527e-002  1.3141077e+000 -2.0288627e-001  9.8243213e-001  1.5726402e-003  5.0650739e-001  1.1534209e+000  4.4183700e-001  9.0123463e-001  6.7675081e-001  9.7971528e-001  4.4967020e-001  1.1941254e+000  1.4347689e+000  6.5293310e-001  6.6395912e-001 -3.2199855e-001  3.4625721e-001  4.8522642e-001  5.3242266e-001  4.8052162e-001  9.0517697e-001  3.7671624e-001 -2.2375948e-001 -6.0064066e-001  1.4836198e+000  9.3879457e-002  3.9164567e-001  8.7228432e-001  4.1357668e-001  6.8237481e-001 -1.4975723e-002  1.4113783e+000 -6.8931666e-001 -2.1750669e-001  4.4275421e-001  7.1791687e-001  1.7763102e-001  5.1069705e-001  5.9860909e-001  3.7169591e-001  2.1062184e-001  5.1905023e-001  3.6647233e-001  7.4105190e-001  5.5541662e-001  5.6080793e-001  8.0047760e-001  4.7162677e-001  4.3528416e-001  3.6168148e-001 -1.0182615e-001  4.5711351e-001  4.0550007e-001  2.3639983e-001 -3.6868865e-001  1.3245286e+000  1.1060589e+000 -7.6813401e-001  8.3231920e-002  2.1709501e-001 -1.9735712e+000
  1.0722291e+000  9.3813987e-001  7.9590415e-001 -1.7378090e+000  8.4238135e-001  8.5642553e-001  3.6356739e-001  7.3148712e-001  8.4081495e-001  3.0008635e-001  7.4081198e-001  8.1479544e-001  9.6310922e-001  4.5913931e-001  7.1697184e-001  9.5698468e-002 -2.3085470e-001  7.3363196e-001  6.0421057e-001  6.6075245e-001  9.3852831e-002  6.3059141e-001  6.1958477e-001  8.0009034e-001  6.9141502e-001  3.4834575e-001  1.5926130e+000  9.5828102e-001  5.0234657e-001  8.7594415e-001 -3.2447604e-001  6.1998547e-001  5.6541046e-001  6.1323576e-001  5.8341323e-001  3.6146372e-001  8.9233291e-001  7.9385850e-001  1.0339261e+000  1.3066880e+000  1.7778509e-001  7.0218565e-001  1.3998287e+000  1.8344622e+000  4.0937775e-001 -3.4770609e-001  4.6740917e-001  1.3266685e-001  8.5138821e-001 -1.7168619e-002  1.0301210e-001  8.6999336e-001  3.6055569e-001  4.7760826e-001  5.7565831e-001  4.0470428e-001  2.2838617e-001  6.4998316e-001  6.3735119e-001  4.0604168e-001  8.3934765e-001  1.0049556e+000 -7.6050971e-001  2.8836710e-001  8.6325077e-001  7.7711301e-001
  7.6576069e-001  5.2324488e-001 -6.8526448e-001 -2.1093156e+000  2.3580902e-001 -4.8522254e-001 -7.4441303e-001 -2.8220045e-001  3.2372379e-001 -3.3115866e-001  7.6684323e-002 -7.2118613e-001  1.2894033e-001 -5.6068213e-001  5.6842766e-002 -3.7337358e-001 -5.1951411e-001  4.2651499e-001 -2.9136274e-001  5.0855467e-001 -4.6392449e-001 -3.1384358e-001  9.9315387e-002  6.2375377e-001  4.2978791e-001  4.9342601e-001 -4.9728916e-002 -2.1248323e-001 -5.0076889e-001  1.6285582e-002 -3.1010038e-001 -2.7289523e-001  1.0201000e-001 -8.4526326e-002 -1.4652371e-001 -6.3498149e-001 -5.1355480e-002 -5.5915412e-001 -4.9651282e-001 -2.3398971e-002  4.3509230e-001  2.9758238e-001  1.6509276e+000  7.8408603e-001  1.3010223e-001 -3.5579567e-001 -1.9384024e-001  1.5521550e-001 -2.5393008e-001  4.9499372e-001 -2.8724231e-001 -6.7703339e-001 -5.2420110e-001 -3.1429948e-001 -1.5517894e-001 -3.5648780e-001 -8.5522157e-002  3.4692767e-001 -5.6173151e-001 -5.4222312e-001 -1.4405311e+000  2.4441749e-001  5.1201956e-001  9.9843555e-001  3.3875918e-001  1.1800227e+000
 -1.9549812e-001  4.7176158e-001  1.3260670e+000  3.4477472e-001  5.8125026e-001  5.2796346e-002  2.3805042e-001  3.1084609e-001  1.9384582e-001 -1.5726477e-001  5.2879966e-002 -8.3960329e-001  9.5309166e-003  5.2186688e-001  6.7035012e-001  7.9944907e-001  3.0733539e-001  1.6060365e-001 -1.4185008e-001  5.6884827e-004 -4.3719854e-001  4.3048630e-001 -9.4186544e-001  1.1212464e+000  7.8044463e-002  1.3642367e+000  5.0798988e-001  2.1130753e-001  1.6381006e-001 -3.8259379e-001  7.5094396e-001 -8.2828325e-002 -3.6499937e-001 -3.2228629e-001 -2.9111306e-001  9.4695612e-002 -8.1756636e-001 -1.5958874e-001  5.2037018e-001  3.0215738e-001  8.0676625e-001 -1.8003128e-001  7.4156158e-001 -5.3478218e-001 -3.7680543e-002  4.8032344e-002 -5.9618287e-001 -8.8137371e-001 -1.1025466e-001  1.5678235e-001  3.1182623e-001  5.7315500e-001  7.9985223e-001  4.7200291e-001  5.4495706e-001  7.5931784e-002 -3.6275407e-001 -2.4124321e-001  4.0949863e-003  4.2406106e-001  6.0629579e-001  4.6857231e-001 -5.0073353e-001 -5.8837797e-001 -1.1415039e-001 -1.4106670e-001
  8.4685603e-001  2.0368745e-001 -4.7080155e-001 -1.3827422e+000  5.2667609e-001 -7.9136181e-001 -4.3068587e-001  4.7554595e-001  8.4788725e-001  4.5543312e-001  7.0366951e-001 -5.7997250e-001  5.1790483e-001 -4.3513754e-002  3.7538520e-001  4.8451600e-001  2.3985415e-001 -4.5876272e-003 -4.9493091e-001  4.9743730e-001 -1.2219611e-001  4.6849146e-001  9.8153394e-002  7.4704626e-001  5.1177306e-001  5.8790809e-001 -3.2301582e-001 -8.6338111e-001 -2.7373689e-001 -4.5005610e-001  3.7923927e-001 -2.8645297e-001  3.7696406e-001  3.5175324e-001 -1.3312273e-001  4.6438892e-001 -5.1725329e-001 -3.2936997e-001 -8.2284918e-001 -3.3898505e-001  2.7131918e-001  1.3091346e-001  1.3769673e+000 -1.7234054e-001  6.5295891e-001 -4.0202957e-001 -1.5672363e-001 -1.3573388e+000  1.8680744e-001  6.1434411e-001 -2.4068717e-001 -5.1390893e-002  2.3412588e-001 -1.4283085e-001 -1.0838757e-001 -6.4802604e-002  2.6914389e-001  3.5915538e-001 -1.4240701e-001  4.3693360e-001 -4.2258150e-001  5.7580864e-001 -2.0614559e-001  2.4970740e-002  5.3400290e-001  3.1477536e-001
 -2.8599572e-001  1.5190946e-002  1.6748159e-002 -6.7815943e-001  4.8135030e-001 -3.2184914e-001 -3.8017535e-001  4.6389569e-001  6.1485112e-001  3.4060771e-001  7.9484325e-002 -2.7433253e-001 -1.1356368e-001 -2.2970206e-001  8.1638012e-002 -7.4148161e-002 -2.4423035e-001 -1.1869807e-002  1.5791270e-001  3.9448454e-002  2.9889144e-001 -1.1420607e-001  5.5147486e-002  3.8122950e-001  3.2555130e-001  2.9208982e-001 -4.8253490e-001 -4.8808996e-001 -7.5455371e-001 -1.7541469e-001 -1.7818306e-001 -3.1625355e-001  1.0056015e-001  8.7059200e-001 -5.3053793e-001 -3.6858687e-001 -2.6512073e-001 -7.4748454e-001 -1.8598427e-001 -4.1436260e-001  1.5022478e-002  6.1562659e-001  5.1325774e-001 -3.2598884e-002  5.5995318e-001 -2.7451069e-001  2.3223437e-002 -7.3871960e-002  7.1266199e-001  5.7793467e-001 -1.3519150e-001  1.7570199e-001  2.5489793e-001  1.9425472e-001 -5.7870212e-001 -3.0352328e-001  3.4151394e-001  2.1817303e-001 -1.3597572e-002  6.2256953e-003 -1.3551518e-001  6.3386785e-001  2.2164763e-001  7.8792927e-001 -8.2004015e-002  3.1161312e-001
  5.6943878e-002 -5.7128467e-001  9.4169237e-002 -8.5405349e-001  4.8089246e-002  1.2162414e-001  4.2734955e-001 -1.7189869e-001  5.4740451e-001 -4.0957062e-001 -5.2766455e-001  4.0697131e-002  9.1913683e-002 -6.3595189e-002 -4.2300085e-001 -2.1957379e-001  1.4560500e-001 -7.9812975e-001 -7.7898168e-001 -4.1582967e-001  1.0297951e-001 -1.5063477e-001  2.4629935e-001  1.3517396e-002  2.9347418e-002 -3.0857736e-002  3.8649384e-001  9.1430355e-001  9.8759499e-001  1.3652071e-001 -8.5582381e-002 -1.4029137e-001  7.8574605e-004  4.0823013e-001  2.1867846e-002  3.3336607e-002 -7.3775023e-002  8.2227342e-001  8.3955250e-001  7.2396797e-001  7.1883589e-001  5.6030972e-001  6.9126782e-001 -4.0580536e-001  4.7014816e-001  8.1819425e-002 -6.7824260e-001 -4.9720744e-001  2.8914515e-001  7.2228834e-001 -1.7493673e-001 -1.8003319e-001  3.4842091e-002 -1.8614104e-001 -3.7567276e-001 -6.8911028e-001 -5.3090390e-001  2.0561677e-001  5.0088113e-002  2.1602964e-001  9.6650248e-001  1.6080591e-001  2.7125038e-001  8.4281594e-001 -6.9239849e-001  6.2882232e-002
 -2.7191384e-001  5.0327127e-001  9.5175725e-001  4.1192270e-001 -1.1410720e-002  8.9694312e-001  5.1913895e-001 -4.5132521e-001  5.4910166e-001  2.1806853e-002 -2.8140209e-001  7.0478230e-001  3.4470782e-001  6.8247410e-001 -4.9255682e-001  6.0991002e-003  3.3333121e-001 -1.8443560e-001  1.0140605e+000 -2.0246679e-001  3.4271471e-001  1.2482653e-001  2.9473156e-001  4.8337378e-001  2.1989473e-001 -8.6559131e-002  6.6461958e-001  1.0456473e+000  9.2597589e-001  8.7516243e-002 -1.8116917e-001 -5.5994971e-001 -4.9540764e-001 -3.4954676e-001 -6.1229116e-001 -4.1284884e-001  1.0200334e-001  7.3185510e-001  1.2469624e+000  8.5073472e-001 -2.3858541e-001  5.4301271e-001  1.8020661e-001  3.6286660e-002  2.5265422e-001  2.0844497e-002 -1.1593811e-002  4.3544918e-001  5.7056779e-001  7.1013598e-001 -3.5449997e-001 -6.3209452e-001  8.8660398e-001  3.9613521e-001  6.0977248e-001 -5.5658415e-002 -2.0300404e-001  5.3475163e-001 -2.6446672e-001  2.8792748e-001  7.2979241e-001  5.5961319e-001  5.4884171e-001  8.5669303e-002  7.5849620e-002  1.9974721e-001
 -1.3092678e-002 -2.0808827e+000 -5.2019253e-001 -1.0761392e-001 -8.2160076e-001  4.8583627e-001 -8.3142868e-001 -9.0615851e-001 -5.7409371e-001 -4.0471540e-001 -4.5973539e-001 -5.6267433e-001 -6.4800031e-001 -2.2574227e-001 -3.9475937e-001 -1.5578888e-001 -5.7655076e-001 -1.9217086e-002  3.7069382e-001 -6.4763906e-001 -5.5695537e-001 -4.7878339e-001 -1.5580024e-001 -4.5914043e-001 -4.3071787e-001 -7.5839865e-001 -2.0166184e-001  4.1322245e-001 -2.9143621e-001 -4.6345259e-001 -8.4873070e-001 -6.8875332e-001 -3.0667209e-001 -4.7622682e-001 -4.7292973e-001  1.9547391e-001 -3.0470693e-001 -5.1161372e-001 -2.7073442e-002 -8.5056581e-001 -1.0177360e-001  1.9305964e-001  3.2954421e-002  1.2196513e-001 -4.8878852e-001 -6.4176616e-001  1.1192592e-001  5.1451841e-001  1.0033393e+000 -1.4822807e-001 -1.8121962e-001 -1.6442108e-001  2.2085253e-003 -5.2337107e-001 -8.9499830e-002  3.1882418e-001 -5.1066430e-001 -2.5889212e-001 -5.5778780e-001 -1.1304101e+000  2.6532822e-001 -7.7583352e-001  2.2838465e-001  7.8275256e-002 -1.1734122e+000  4.4383489e-001
 -3.1968305e-001 -1.6051587e-001 -6.3082288e-001 -6.7706923e-002 -1.5910801e-001 -2.4942152e-001 -4.5980743e-001 -4.6652946e-001  3.9471829e-001 -7.4211630e-001 -5.2762163e-001  1.7365561e-001 -4.0504357e-001  1.9191833e-001 -2.8880087e-001 -5.1798622e-001  3.0918423e-001 -2.7263007e-001 -2.5743922e-002 -8.7980014e-001  1.2823196e-001 -1.0628776e-001 -4.9088897e-001 -1.6076114e-001 -3.2325940e-001 -2.1413246e-001  7.0267596e-002  7.7314641e-001 -2.5548794e-001  1.0818635e-001 -1.1650189e+000 -8.5978287e-001 -5.5588750e-001 -5.8979807e-001 -3.4264124e-001 -5.3278718e-001  5.2701391e-001 -1.1922465e+000  4.3294934e-001 -6.3414143e-001 -5.3889555e-001  2.3268267e-001 -4.6436178e-001 -3.2396827e-001  1.6609469e-001 -3.7212959e-002 -5.1724130e-001  8.6926512e-001  7.8271268e-001 -4.6520265e-001  4.7749551e-001  2.5661675e-001  2.9140468e-001  1.4984956e-002  1.1626805e+000 -2.6044008e-001 -3.7343877e-001 -2.5142353e-002 -1.1200126e-001 -8.7587570e-001  3.4511397e-001 -3.2875893e-001 -3.4380889e-001 -5.7822405e-001 -2.7046248e-001  1.3242609e-001
 -1.9495325e-001  1.8397019e-001  8.1134816e-002  7.9742961e-001  1.6101286e-001  1.3178454e+000 -2.8223382e-001 -1.4172212e-001 -2.5450920e-001 -7.2975569e-001 -4.1585549e-001 -3.3485896e-002 -1.0852034e-001  2.1864839e-002 -1.3014326e-001 -4.4422041e-001  1.2800378e-002 -5.6614695e-001  5.7938254e-001 -5.5700692e-001 -3.1488685e-001  2.1383115e-001  9.8736610e-001  1.2645040e-001 -2.2221813e-001 -2.9439972e-001  9.7812581e-001  1.0991508e+000  7.5285188e-001  2.9009634e-001 -1.0006366e+000 -7.8940027e-001 -7.7237117e-001 -8.5306687e-001 -6.8794746e-001 -2.5256932e-001  6.5921520e-002  7.9842927e-001  1.5130219e+000  6.4520033e-001 -1.6666284e-001 -7.2627543e-002 -7.3920280e-001  8.8491219e-002 -3.4651998e-001 -7.8106314e-001 -1.4939337e-001  7.6475498e-001 -9.5187997e-002 -4.8749645e-001 -3.2817799e-001 -1.0986255e-001 -5.5076780e-002 -3.8527412e-001 -6.5921976e-001 -2.7904697e-001 -9.1913239e-001 -2.9949189e-001 -4.0894516e-002 -3.6413287e-001  1.3727711e+000 -2.9248183e-001 -1.3320382e+000 -1.4469249e-002 -2.3048422e-001 -7.1999884e-001
 -1.1727279e+000  5.8864180e-001 -7.2530395e-001  4.0760626e-001  4.3008940e-001  1.0285321e+000  1.3455075e-001  2.9185196e-002 -3.8528305e-002 -7.2730913e-001  6.9123505e-002  3.4584910e-001 -1.4906414e-001  2.0579927e-001  4.8044623e-001  3.2204938e-001  5.8080297e-001 -2.4154977e-001  2.3939012e-001 -2.8620846e-001  5.0932903e-001  2.4972031e-001  3.6136546e-001  3.0480967e-001  1.8499928e-001 -3.3512808e-002  1.3207131e+000  7.0945486e-001  7.5574876e-001  2.3137657e-001 -2.8016485e-001 -5.1045835e-001 -4.7764573e-001 -3.7288280e-001 -7.1871250e-001  2.3447727e-002  5.7516057e-001  1.5912984e-001  7.7649195e-001  1.2188570e+000 -1.8051726e-001  1.4770458e-001 -3.9272243e-001  7.5542027e-001 -1.0435195e-001 -7.0054801e-001 -4.4351969e-001  3.9116216e-001 -3.0109306e-001 -1.4366140e-001  8.6928053e-001  1.1978886e+000  2.7806041e-003 -1.7057329e-001  1.7322580e-001 -4.2642771e-001 -1.3863067e+000 -5.2792352e-001 -2.9034808e-001 -4.2786558e-001  6.1023647e-001 -3.4082709e-002 -1.4367139e+000 -1.0508877e+000  4.5628856e-001 -6.4095045e-001
 -1.1895584e+000  3.5323330e-001  1.3501817e+000  2.9029513e-001  6.4063711e-001  1.5517476e+000 -9.8182291e-002 -1.9919901e-001  1.2385705e-001 -1.6275745e-001  4.4744270e-001  8.3183454e-003 -2.7037470e-001  6.6791251e-001  7.1180668e-001  1.5932644e-001  3.5706406e-001 -6.9398468e-002  3.3498522e-001 -8.8004175e-002  1.1294402e+000  4.5994146e-001 -5.5879870e-001  4.1558112e-002  2.7924451e-001 -1.1625582e-001  9.4923147e-001  1.1361339e+000  6.7424120e-001 -2.3055528e-001  2.7279181e-001 -4.4141343e-001  1.3651881e-001  1.7513938e-001 -5.2786097e-001 -2.1168303e-001  8.3454005e-002 -9.0648318e-002  1.3357425e+000  4.8436585e-001 -1.5368063e-001 -2.1414247e-001 -2.4826756e-001  7.3626139e-001 -3.8203468e-002  2.8930540e-001 -4.4730578e-001  1.2921875e-001  5.7554393e-002 -9.0671327e-002  4.6917803e-001  6.8369928e-001  6.4732958e-001  2.6889989e-001  3.9500967e-001  3.0596608e-001 -1.1743477e+000  1.5270428e-001 -4.4253426e-001 -6.6218204e-002  1.5106915e+000  7.1818343e-001 -2.4801310e-002 -6.4184822e-001  9.7438129e-001  6.6163519e-001
  6.8650938e-001  1.3908239e-001  2.4212429e-001  5.6261563e-001 -3.6152464e-001  3.0776264e-001 -7.5862891e-001 -6.0292744e-001 -4.7128884e-002 -5.2754412e-001  5.7703466e-001  7.0719397e-001  4.4686432e-002  2.5004340e-001  1.7167647e-001  1.2626182e-001  7.2253625e-001  8.5303666e-001  4.0890542e-001  4.6908038e-001 -1.2535156e-001  2.4831050e-001  1.3368321e+000  2.6858790e-001  3.0913901e-001  5.5692077e-001  6.8612212e-002  7.2785282e-001  7.7662977e-001  2.9420967e-001  4.7092981e-001  5.1279411e-001  1.4953537e+000  8.7127772e-001  9.7381717e-002  1.6883169e-001 -2.1454173e-001  8.6962277e-001  1.0293946e+000  6.4878982e-001  7.2480743e-001  2.7895703e-001  1.5875400e-001  1.2260860e+000  3.1550288e-001  3.7194678e-001  2.2871391e-001  2.3653983e-001  7.4598299e-001  8.6313047e-001  3.2758740e-001  2.1989269e-001  3.0552057e-001 -1.0127706e-001  2.9398655e-001  7.3115882e-001 -3.2635358e-001 -8.9207252e-001 -3.9269337e-001 -5.4258746e-001  8.4687244e-001 -9.0878473e-001 -1.8345853e-001  4.2618579e-001  2.7151300e-002  1.4632774e-001
  8.2122200e-001  4.0985460e-001  6.6447774e-001  1.9703994e-002  2.3538417e-001  8.6085119e-001  6.2146733e-001  7.4109403e-001 -5.5451192e-002  5.0295223e-001  5.7803614e-001  3.7325439e-001  3.3114167e-002 -1.9378085e-001  9.8596562e-003 -1.0612154e-001  3.8477774e-001  7.3610826e-001  7.2678210e-001  1.0010385e+000  1.6916896e+000  7.1842909e-001  9.9394600e-001  9.3376691e-002  5.5422157e-001  2.5070819e-001  7.7635969e-001  1.4621330e+000  1.4849829e+000  1.5279640e-001  8.4596383e-001  1.0620313e+000  7.5091710e-001  1.1462679e+000  5.7910109e-001  5.7633374e-001  7.5698362e-001  1.3917605e+000  1.1772493e+000  6.2678389e-001  3.0909206e-001  3.8613934e-001  4.9856199e-001  1.0720553e+000  6.8226074e-001  1.3498068e+000  7.4016378e-001  1.2723452e-001  4.0528811e-001  2.1635267e-001  1.9915712e-001  1.2294922e-001 -1.4389983e-002  1.2139883e-001  1.1543349e+000  3.0987642e-001  2.1167012e-001 -9.7166487e-002  3.4473589e-001  2.8796702e-001 -7.2985452e-001  2.1108382e-001 -1.4647337e+000  9.0100044e-001  5.9979166e-002  1.4408741e-001
  5.3386012e-001  1.3883703e+000  3.2230276e-001  1.1675976e+000 -6.6966673e-002 -3.4067752e-001 -2.4871561e-001 -1.5283596e-001  7.2325572e-001  4.2955532e-001  4.6648377e-003 -1.5886569e-001 -6.8002871e-003  2.2383620e-001 -2.3155978e-001  2.9296415e-002  5.9818338e-001  3.7466730e-001  7.4277010e-001  9.7508286e-001 -1.1683331e-001 -3.8596614e-001  4.0203739e-001  7.5406176e-001  3.8106584e-001  4.6365590e-001  4.4000693e-001  4.5156460e-001  6.6455146e-001 -1.7182123e-001  4.5313271e-001  3.9544542e-001  1.0969241e+000 -4.7677725e-002  1.5087143e-001 -2.1337572e-001 -3.1292543e-001  9.7906929e-001  4.6276593e-001  2.0823030e-001  1.0512702e-002  1.9690305e-001  2.3236967e-001 -4.8719869e-001  3.7242137e-001 -1.2597293e+000  4.6308717e-001  2.5844141e-001  4.9790482e-001  2.3245805e-001  1.6314850e-001  5.9802695e-001  7.3296950e-002 -2.9610977e-001 -6.4008958e-001  7.8246826e-001  7.1128390e-002  1.9029848e-001  2.4716049e-001  2.4965959e-001 -9.2397578e-002  2.6029170e-001 -8.0797864e-001 -1.0901630e-001  6.1965484e-001  2.8957804e-001
  1.6490154e+000  7.4648614e-001  1.3259310e+000  7.4655349e-001  2.7719187e-001 -1.8869842e-001  7.0290972e-001  8.0646669e-001 -5.1948730e-003  4.0540526e-001  6.4484635e-001 -3.6399785e-001  3.9286349e-001 -2.0132680e-001  2.8950683e-001  5.4733185e-002 -1.0510562e-001  3.3517391e-002  6.1964409e-001  7.5594873e-001  8.4674798e-001 -1.2773814e-001  1.4309041e+000 -2.4953387e-001  5.5278858e-001 -1.7074292e-002  1.3229164e+000  1.5725814e+000  1.4462523e+000  1.0984396e-001  6.9055079e-001  7.0836270e-001  1.1767086e+000  1.1185156e+000  3.8211035e-001  8.7538318e-001  1.1009439e+000  1.6549142e+000  1.7225418e+000  1.7928774e+000  1.8083852e-001  1.2911777e-001 -2.2272234e-003  5.8426084e-001  4.2308040e-002  7.5002178e-002 -1.2703042e-001  2.0065645e-001  7.7394891e-002  1.6606166e-002  3.6178383e-001  6.6226730e-001 -9.0996870e-002 -8.2866165e-002 -6.0397095e-001  5.9899625e-001 -1.8831587e-001  9.9736930e-002  6.7814669e-001  5.6552569e-001 -1.9877985e-001  8.5597659e-001 -6.1257250e-001  1.9642316e+000  2.0001941e-001  7.9715977e-001
 -3.3656509e-001  2.1437533e-001  5.9150342e-001  6.2376950e-001  2.4302836e-001 -6.2660133e-001  7.1379040e-001 -3.5359369e-001  2.1631373e-001  1.9620733e-001 -1.1878962e-001 -5.9434627e-001 -5.8221372e-002 -6.0622320e-001 -4.7749881e-002 -5.2130828e-001 -1.4152953e-001 -8.0347174e-001 -1.3456482e-001  3.2470113e-001  2.7069102e-001  8.4747897e-001 -5.0873154e-001  7.2754538e-001  4.7353519e-001  7.1215969e-001 -5.0963586e-002  1.3201799e-001 -5.2964575e-002 -3.6983392e-003  7.4405532e-001  2.3441425e-001  1.0051034e+000  4.1330093e-001  3.8617746e-001  4.3072478e-001  6.1010944e-002 -2.2695415e-001  2.9497959e-001  5.2105195e-001  2.2598892e-001 -8.1033198e-002 -1.2769018e-002 -1.0681592e-001  1.8199784e-001 -5.0845462e-001 -9.2289529e-002  3.4359945e-001  2.4032636e-001  6.1950137e-002  5.8288242e-002  3.0421780e-001 -5.3721576e-001  9.6426366e-002 -2.0086326e-001  1.1792714e-001  3.4282201e-001 -2.2152676e-001  4.7556851e-002  3.5000087e-003 -4.5397526e-001  5.2759178e-001  4.2153574e-001  6.2618810e-001  6.0195112e-001 -8.5347348e-002
  4.0684281e-001  4.3330488e-001  1.8542565e+000  9.1350371e-001  2.0895915e-001 -8.6877510e-001  2.7838250e-001 -4.0630491e-002 -3.4136688e-001  1.3744398e-001 -2.5642905e-001 -4.6985743e-001  6.4829656e-002 -2.9246633e-001  3.0070394e-001  2.8259427e-001  1.6567391e-001 -1.0681693e+000 -7.8835696e-001 -3.0929465e-001  6.1253975e-001  2.5076072e-001  8.7002776e-001  6.1475724e-001  6.0750671e-001  5.8329670e-001  5.3747087e-001  4.6308219e-001  1.2372575e-001  2.9344895e-001  4.6458575e-001  2.2709732e-001 -6.2234734e-002  1.0819288e-001  1.1093669e-001  1.4450087e-001  7.6988387e-002 -8.8998791e-002  2.3992620e-001  1.9597363e-001  1.6871376e-001  3.1363295e-002  1.4490012e-001  3.9246362e-001 -2.9425408e-001 -4.7244487e-001 -4.8809047e-001 -4.7788236e-001 -1.1533451e+000  1.2037057e-002  4.8365264e-001  6.8088036e-001 -2.5828465e-001 -1.4876638e-001 -1.3406976e+000 -2.4527962e-003  4.2195658e-001  2.2613173e-001  3.6501991e-001  3.0567510e-001 -2.3932102e-001  7.3875979e-001  4.3667911e-002  2.3481959e+000 -1.4391089e-001 -9.2991535e-004
  6.0812052e-002 -9.3417065e-002  1.7669028e-001  2.2758204e+000  1.5840379e-001 -2.4538546e-001  3.6377119e-001 -3.5759211e-001 -3.9939301e-001 -2.5052637e-001 -2.8703895e-001  2.5631542e-001 -8.5660409e-001  4.7468485e-001  3.6106203e-001  3.9709197e-001  2.1359523e-001  3.3282559e-002 -1.2096338e-001 -1.3204034e-001  1.5904395e+000  1.2658549e-001  2.0513717e-001 -3.7070367e-001  2.9289659e-001 -6.5491536e-002 -8.3165422e-003 -3.7196485e-001 -2.9910534e-002 -1.7005622e-001  8.6262989e-001 -1.8585581e-001  6.4335264e-001  8.8685947e-001 -7.0516933e-001  2.1774827e-001 -1.8675602e-001 -4.8685770e-002 -1.8345498e-001  3.0071545e-001 -2.5729572e-001 -5.4144301e-002 -5.1603523e-001  9.1018746e-002 -2.9508968e-001  5.0375978e-001 -7.9649977e-001 -6.0143504e-001 -2.3661434e-001  1.1424249e-001  7.3637214e-001  1.2633913e+000 -1.8827773e-001 -3.0652010e-001 -1.5591548e-001  2.8775068e-001 -6.2862353e-002  2.0319226e-001 -4.4102515e-002  1.0030069e-001  6.7396117e-001  2.1023640e-002 -7.4967509e-001  8.1499600e-001  5.2258607e-001 -4.3202233e-001
 -4.2598117e-001  6.7752495e-001  1.0143150e+000  2.3909525e+000  8.3347490e-001  2.5091920e-001  8.6351913e-001 -1.6299248e-001  1.7096686e-001  4.7192309e-001 -5.6976906e-001  5.0943277e-001  2.2528932e-002  9.1523100e-001  9.8170713e-002  2.9853485e-001 -3.7877949e-002  5.5138722e-002  5.0394344e-001 -3.7884669e-002  1.6857611e+000  4.6043693e-001  6.5352321e-002  2.7831281e-001  6.5554469e-002  7.1385450e-001  5.8476160e-001  6.1774202e-001  6.4193163e-001 -4.0276407e-001  1.0529559e+000  1.2756923e-001  1.4269848e-001  3.0968030e-001  7.8145726e-002  1.3189402e+000 -7.0805765e-001  7.2814977e-001  6.6561119e-001  6.0878131e-001 -1.9711499e-001 -4.9667387e-001 -2.2361186e-001 -4.9573472e-001 -2.6124279e-001 -1.2179652e-001 -8.0170372e-001 -3.8063291e-001 -6.0470447e-001 -4.5612610e-001  1.1385064e-001  4.4034632e-002  1.0792685e+000  7.0341836e-001  6.6335900e-001 -2.5163505e-001  2.1415696e-001  4.8752765e-001 -3.1541436e-002  8.5441404e-001  7.7627007e-001  4.4938817e-001 -1.5428305e+000  9.6372121e-001  1.2158478e+000 -1.1261384e+000
  1.5301489e+000  5.3567726e-001  4.4650430e-001  4.8380084e-001 -2.5880948e-001  4.6079774e-001 -6.3160676e-002 -2.8535295e-001  2.0862669e-001  4.6267352e-001  3.5384518e-001 -2.9607595e-001  5.0841021e-002  3.1407631e-001  5.2375121e-001  2.5408911e-001 -3.4757132e-001 -5.8586180e-003  9.4242719e-002  1.3463766e-001  3.1470856e-001  8.2171288e-001  3.2848518e-001  7.9166360e-001  2.3058999e-001 -2.4172115e-001  2.1664292e-002 -1.4044066e-001 -3.5803263e-001 -6.2115825e-002  1.3906243e+000  6.2362390e-001 -2.9065282e-001 -5.7389435e-001  1.9284617e-001  7.4333005e-001 -4.0056089e-001  1.1470388e-001  1.5452712e-001  2.2642643e-001 -1.3776851e-001  7.0037395e-002  5.6986016e-002  2.4895926e-001  2.3895422e-001 -3.5640699e-001  4.4089098e-003  2.9563732e-001 -2.2750233e-002  1.0735967e-001  2.5533339e-001 -2.6212646e-002  8.9599681e-001  4.4744461e-001 -5.3808996e-003 -1.4012070e-001  5.6715142e-001  4.9287364e-001 -3.9870184e-001  4.4239411e-001  3.2680177e-001  3.0524358e-002 -8.0464066e-001 -2.9673159e-001  5.5083241e-001 -4.5826891e-002
  2.8428174e-001  5.5911438e-001 -2.3037560e-001  5.4596684e-001 -6.5699175e-002  2.5101606e-001  6.8930962e-001  6.9664412e-001 -4.0324582e-001  9.1242215e-001  6.3604103e-001  4.4559905e-001  2.6498619e-001  5.4933715e-002  2.8830641e-001  4.5054452e-002  3.2640310e-001  1.6135763e+000  1.1878832e+000  6.2090476e-001  1.6379680e-001  9.3140970e-002  3.8366004e-001 -2.5700669e-001  2.1359488e-001  1.6777535e-001  3.2202009e-001  1.5915827e+000  8.1235051e-001 -1.7750245e-001  1.0104343e+000  9.7576511e-001  4.8565924e-001  3.9426838e-001  8.7711446e-001  1.2338336e+000  4.5119401e-001  6.4329791e-001  1.4123585e+000  6.8798383e-001  7.0007376e-002  2.0689697e-001 -3.6630306e-001  2.4178332e-001  5.3115929e-001 -6.2870186e-001  6.7102175e-001  3.3908181e-002  7.1956294e-001  3.8775447e-001  2.8235857e-002  5.8373143e-002  9.1961502e-001  4.6252542e-001 -2.1186658e-001  2.5975241e-001  7.6721985e-001  2.4612524e-001  3.6404341e-001  9.5462085e-001 -1.8518111e-003  2.9525666e-001 -1.1354273e+000  1.0923099e-001  7.6764214e-001  7.8081631e-001
  9.6602840e-001  4.5910352e-001  9.9606826e-001  1.6851005e+000  4.8275674e-002 -1.1020206e+000  5.8145288e-001  1.3177639e-001 -3.2092483e-001  8.7825554e-001  4.6908834e-001  4.8109657e-001 -2.4012787e-001  1.1693670e-001  6.0946485e-001  3.0770976e-001  1.0330746e+000  5.0052895e-001  2.6627870e-001 -1.7486637e-001  9.2256516e-001  3.0205114e-001  1.1382592e+000  1.0827911e+000  5.7740577e-001  4.5592818e-001  1.1948799e+000  1.2458625e+000  8.4296457e-001  3.3584100e-001  8.7979029e-001  4.5200543e-001  3.9549925e-001 -3.3462577e-001  5.9826749e-001  6.3772363e-001 -1.4324163e-001 -1.7218545e-001  9.0205672e-001  1.4736655e+000  5.3011521e-001  2.0294773e-001  5.3677170e-001 -6.5755828e-002  5.0453530e-001 -8.7430627e-001 -5.5072089e-001 -5.4509741e-001 -2.6071516e-001 -3.9350241e-001  7.3768452e-002 -7.5362446e-002  4.7861970e-001  3.1870167e-001 -1.7269983e-001  7.6984116e-001  5.5206959e-001  8.6678143e-001  3.1036210e-001  5.7942592e-001 -4.6864749e-001  7.5764402e-001  4.9285073e-001  8.2202150e-001  3.7165188e-001 -3.6651246e-001
  2.7062789e-002 -7.7696976e-002  7.4669697e-001  9.9998333e-001 -1.5308135e-001 -1.0351508e+000 -1.3745279e-001 -2.4086620e-001 -1.0803371e-001  8.6985194e-001  2.1269933e-001  5.7219966e-001 -1.3269401e-001  1.2230288e-002 -5.8887225e-002  2.4707595e-001 -7.2519488e-001  1.1867819e-001  2.8178126e-001 -3.8266425e-001  8.5273743e-001  5.9736873e-001 -7.6147803e-002 -2.9705855e-001 -2.1709806e-001 -2.1007086e-001 -5.5225239e-001 -3.7821059e-001 -6.3563472e-001  1.6171595e-001  9.3980667e-001  5.4579694e-001  1.5466475e-001  4.8657580e-001  5.6378702e-001  4.8561189e-001  2.5089187e-001 -5.3074599e-001 -4.3642210e-001 -9.1018227e-001 -1.8957053e-001  1.3864808e-001 -2.9533991e-001 -7.5460256e-001  9.3237191e-002 -5.6924682e-001 -6.0163872e-001 -5.9670758e-001 -3.2888150e-001 -1.0077028e-001  3.3577021e-001  4.6498880e-001  6.7864585e-001 -1.6197312e-002  2.6828076e-002  7.0833990e-001  1.0567685e+000 -2.1566976e-001 -3.7310362e-001 -3.7718578e-002  3.6422112e-001  7.7670983e-002 -1.6197348e-001 -1.0757214e+000  6.1250824e-001 -3.2560823e-001
  7.3578166e-001  4.9838231e-002  8.1218546e-001  1.2654066e-003 -6.5374927e-001  5.5039552e-001 -7.9750058e-001 -4.4523116e-001 -2.2296429e-001  3.1892265e-001  3.2852964e-002  5.2989420e-001  1.0200068e-002  1.0132894e-001 -1.1737980e-001 -3.3744458e-001 -3.7391119e-001  4.4999007e-001  9.6356158e-002  8.0543908e-001  1.0108087e+000  4.6804064e-002  3.4243508e-001 -3.0883345e-001  1.6139569e-001 -6.0814584e-002 -8.4259386e-001 -3.2856838e-001 -6.3716008e-001 -4.5661815e-001  4.6174373e-001  2.8854146e-001 -6.7670001e-001 -1.4260130e-001  6.3947635e-001  3.7991529e-001 -3.7994565e-001 -5.0625102e-001 -5.8903156e-001 -1.0056889e+000 -3.1939401e-001 -2.1571270e-003 -1.5901411e-001  8.5649288e-001 -1.8480886e-001 -4.7915278e-001  9.9421579e-001  1.6117739e-001  3.0905069e-001  4.9790063e-001 -1.9270190e-001 -5.4498965e-001  4.3778241e-001  7.2980964e-002 -3.6932233e-001  2.6443384e-001  3.8051590e-001 -2.5415288e-001 -8.1124281e-001 -4.8792211e-001  3.6772294e-001 -7.3275956e-001  7.4667884e-001  3.5390472e-001 -1.7686269e-001  5.3941920e-001
 -3.3425871e-001 -1.1275557e-001  1.6636721e-001  4.3638953e-001 -1.2278930e-001  3.0196398e-001 -2.2999101e-001  3.4441874e-001 -4.3744061e-001 -1.9956184e-002 -4.8657180e-001 -5.2066157e-001 -2.9354018e-001 -3.0423284e-002 -5.9618357e-002 -1.6785261e-001 -4.6784836e-001 -6.6681299e-001 -4.9465460e-001 -8.6340703e-002 -3.6365823e-001 -8.0387511e-001  6.0024225e-001 -3.6183125e-001  1.1311794e-001 -4.7200085e-001  1.4690185e-001  2.1911966e-001  3.4769201e-001 -1.4005674e-001 -5.9498511e-001 -1.0185580e-001  1.7609758e-001  1.0055058e-002  1.8610891e-002  3.2170514e-002 -4.6036011e-001 -1.0256756e-002 -9.4519646e-003 -1.3120319e-001 -5.9022767e-002  1.0444487e-001 -9.7805772e-002  2.3108604e-001 -3.3046405e-001 -7.9957903e-002  1.5199513e-001 -4.7523077e-001 -4.5560233e-001  4.0336105e-001 -1.1761892e-001 -1.1143161e-001 -3.9685137e-001 -1.2856816e-001 -4.8928762e-001  1.3602845e-001  2.7547170e-001 -5.2892229e-001  3.3151831e-001 -5.9464831e-001  3.2981864e-001 -6.2951971e-001  9.1945662e-001 -1.7446557e-001 -7.0148086e-001  6.9935340e-001
 -1.5325124e-001 -1.5361870e-001 -1.0066064e+000  1.2783625e+000 -4.4178339e-001 -1.1186610e+000 -5.6007882e-001 -4.3623798e-001 -3.1234388e-002 -4.0413100e-001 -7.8757618e-001 -1.4511131e+000 -5.5136037e-001 -1.2306018e+000 -1.0569162e+000 -5.0021188e-001 -5.5225061e-001 -1.5232272e+000 -8.0828017e-001 -4.7882840e-001 -7.6118890e-001 -1.3683528e+000 -1.8593583e-001 -1.3463391e+000 -3.4913389e-001 -9.8806821e-001 -3.4845638e-001 -2.3532005e-001 -2.7942694e-001 -2.3427441e-001 -4.0633126e-001  4.7677586e-002  5.2211051e-001  3.4201011e-001 -3.5526929e-001 -2.8690412e-001  1.6914027e-001  2.5114287e-001  2.2795900e-002  1.6205528e-001 -8.2036958e-001 -2.5603391e-001 -1.3645204e+000 -8.6960254e-001 -4.3836177e-001  6.2003138e-001 -3.4548957e-001 -3.5356216e-001 -1.5687186e-001 -2.3010982e-001  2.2266689e-001 -2.0304625e-001 -7.2243226e-001 -5.6310203e-001 -5.5889185e-001 -4.8921969e-001 -2.0713095e-001 -3.9636723e-001 -3.9501544e-002 -2.2521876e-001 -1.0633103e+000 -3.2889471e-001  5.8262134e-001  2.0973078e-001  1.5448896e-001  9.8279078e-001
  7.9906274e-001 -7.9942479e-001  3.1994255e-001  9.7022978e-001 -9.4696961e-002 -4.8292578e-002  1.2144749e-002 -3.2012482e-001  2.7885331e-001 -5.2845329e-001 -6.3744424e-001 -3.0566273e-001 -2.3953122e-003 -3.0881026e-001 -7.2445250e-002 -1.2853634e-001 -6.5078204e-001 -1.2832404e+000 -4.8011394e-001 -5.1571405e-001  1.0242109e-001 -5.3475632e-001  8.5590280e-001 -5.3517164e-001 -6.7752340e-002 -9.8534525e-001  1.4599621e-001  1.7274168e-001 -1.4345646e-001  1.8542637e-001 -3.7845764e-001  3.2659112e-002 -1.6933837e-001 -9.5322006e-002  7.9933841e-002 -3.0356642e-001  2.0172615e-001 -5.4234085e-001 -7.1477410e-003  1.0040130e-001 -2.9411469e-001  1.7110400e-001 -8.6550529e-001  5.6805123e-002  3.5672993e-001  6.5363321e-001 -1.1941462e-001  1.2144456e-001 -3.2156559e-001 -2.2356166e-001 -1.1189546e-001 -2.1924099e-001 -9.3965733e-001 -2.6660474e-001 -1.7441013e-001 -1.2189342e-001 -2.1150956e-001 -2.2815604e-001 -9.0078308e-002  3.8778344e-001 -6.3029997e-001 -1.7095789e-001  9.7453096e-002  5.2004935e-001 -8.1038724e-001  2.5191771e-001
  2.7575698e-001 -4.0628296e-001 -1.1471160e+000  1.4255281e+000  2.7411851e-001 -8.3361945e-002  3.5910077e-001 -2.8611182e-001  2.7093312e-001 -3.9563445e-001 -6.6188847e-001 -1.3274324e+000 -4.3559566e-001 -8.3499288e-001 -3.9123357e-001 -2.4525278e-001 -1.0715370e+000 -1.0260342e+000 -9.9849884e-001 -6.0893877e-001  4.5145684e-001 -5.4094990e-002 -1.3125916e-003  1.1275525e-002 -4.9794933e-001 -6.3869963e-001  7.7555322e-001  7.8020405e-001  3.0514306e-001  5.1365594e-001  2.0176736e-001  4.9795811e-001 -3.1085218e-001  1.5748572e-001  3.2702901e-001  4.1594342e-001  3.4120380e-001  5.8008958e-001  3.6673567e-001  3.4045896e-001 -5.7521229e-001 -1.4679083e-001 -7.6320381e-001  4.9574007e-002 -2.7317550e-001  8.4825088e-001 -3.2021980e-001 -5.9665994e-001 -6.1302113e-001  8.0453956e-002 -3.5364691e-001 -7.5077837e-001 -1.2800790e+000 -6.4728222e-001 -1.0122733e+000 -7.2196673e-001 -3.8917043e-001 -1.6044376e-001 -4.1712486e-001  8.3031248e-001 -9.4624105e-001 -2.2552147e-001 -4.9018438e-001  1.2744723e-001 -2.9490403e-001 -1.1308544e-001
  1.9069785e-001  6.0047631e-001 -2.5765839e-001  1.7752413e+000 -1.3959622e-002 -4.1270531e-001  2.9112803e-001 -3.6081008e-002 -2.0297278e-001  3.3432385e-001 -4.5085290e-001 -5.2179739e-001 -5.5072773e-002 -2.8686210e-001 -4.2794128e-001 -1.9185984e-001  1.4952273e-001 -3.4834697e-001 -6.9198187e-001 -2.8512865e-001  8.8049638e-001  4.4449972e-002  3.3634642e-002 -6.0711163e-001 -3.5339063e-001 -6.9058690e-001  6.9150557e-001  2.6259895e-001  4.5950005e-002  2.1632411e-001  1.9471839e-001  1.3860712e-001 -6.4979220e-001 -1.1737020e-001  7.9614301e-002  5.1212322e-001  2.0078832e-001  3.2873912e-001  9.0116744e-002  8.0783576e-002 -8.2384423e-001 -2.0785541e-001 -5.4812262e-001 -4.8135902e-001  1.1094721e-001  2.3702008e-001 -7.6068658e-001 -1.3008183e+000 -8.4192357e-001 -3.2632779e-001 -5.4493801e-001 -6.1147651e-001 -6.0623419e-001 -4.4764425e-001 -6.8555789e-001 -6.7441557e-001 -6.5419326e-002  6.0218643e-002 -8.3893038e-002  7.4586529e-001  5.0303368e-002  3.3652975e-001 -4.6487727e-001  4.7405708e-001  2.9972045e-001 -7.4069663e-001
  3.7880816e-001 -5.7795276e-001  1.1159496e-001  6.8602201e-001 -5.8437031e-001 -5.4254316e-001 -4.3885940e-001 -1.0348398e+000  1.1276586e-002 -2.3692078e-001 -3.3258190e-001 -7.1996416e-001 -4.1958068e-001 -3.9154894e-001 -6.6418687e-001 -3.5247611e-001 -3.7514200e-001 -8.7315079e-002  8.3057284e-002 -3.7767097e-001 -1.2893960e-002 -6.7024822e-001 -4.4838894e-001 -1.0764837e+000 -5.9325038e-001 -4.5309962e-001 -9.6933251e-001 -2.0662854e-001  2.3486647e-001 -2.6800988e-001 -2.0854768e-001 -4.5194075e-001 -9.6917972e-001 -3.9069320e-001 -3.4711768e-001  4.0484114e-002 -4.5556822e-001 -2.0841827e-001 -3.0031302e-001 -8.9677739e-001 -3.0885826e-002 -3.3701977e-001 -8.4494425e-001 -8.6779540e-001 -3.6773163e-001 -1.2156637e-001 -1.3501266e-001 -1.1957089e-001 -6.1274555e-002 -9.6428825e-001 -4.4918611e-001 -9.2121362e-001 -4.3531758e-001 -9.4164590e-001 -9.1749273e-001 -1.0434342e+000 -4.1259615e-001 -7.5165301e-001 -9.3208546e-001  1.3215229e-001  4.0175394e-001 -4.2860188e-001  1.9578681e-001 -4.2929914e-003 -1.3148788e+000 -7.3777543e-001
 -4.9486297e-001 -5.6573644e-001  5.4646954e-001  1.7253271e+000 -2.4305673e-001  1.4498715e-001 -1.7449693e-001 -6.6096011e-001 -7.1448113e-002 -2.6461654e-001 -9.6134402e-001 -8.1935166e-001 -4.1492008e-001 -3.9460367e-001 -7.5339617e-001 -3.7270674e-001 -2.5855390e-001  6.8932180e-001  5.4616281e-001 -4.4138125e-001  5.4533774e-001 -4.1259567e-001 -1.1635683e+000 -1.4547716e+000 -5.9166117e-001 -7.4121833e-001 -9.5995820e-001 -3.6180681e-001  3.4680470e-001 -1.6403471e+000 -4.1813799e-001 -7.2310569e-001 -1.2131109e+000 -6.8715134e-001 -5.0157695e-001 -3.2300108e-001 -1.2281184e+000  2.7571342e-001 -2.9625931e-001 -5.1973269e-001 -8.8621901e-001 -6.7845056e-001 -1.7082896e+000 -9.9854789e-001 -2.6295624e-001  2.9230397e-001 -6.3936978e-001 -4.0228311e-001 -1.7352355e-001 -6.6056440e-001 -9.2895921e-001 -8.8439700e-001 -7.8609566e-001 -4.9565518e-001 -2.4044811e-001 -1.2708465e-001  2.3699661e-001 -4.3325735e-001 -6.0609633e-001 -3.9985580e-001 -9.4436143e-001 -1.6015354e-002  5.7960823e-001  1.3904921e-001 -7.6245783e-002 -1.1513117e+000
  3.9536914e-001 -5.2167676e-001 -3.7416958e-001  3.9577271e-001 -1.1637859e-001 -6.2705054e-001 -2.4508917e-001  2.2356157e-001 -1.6309292e-001 -8.6984537e-002 -2.4339668e-002 -6.5329231e-001 -1.1621537e-001 -8.1079662e-001 -2.2121274e-001 -4.6702182e-001  1.4890895e-002 -1.2504766e-001  3.1560754e-002 -3.3030046e-001 -2.0785404e-001  1.1316309e-001 -2.2649441e-001 -8.5243335e-001 -4.1658963e-001  3.7647752e-002 -6.5865069e-001 -7.2015779e-001 -4.2188669e-001 -1.0048553e+000 -6.6609657e-002 -4.5567889e-001  7.9606484e-002  2.2558990e-002 -4.9002476e-001  3.2417822e-001 -6.0545650e-001 -4.6431296e-001 -3.5283818e-003 -5.9986779e-001 -7.2429087e-002 -4.9320252e-001 -9.1492818e-001  6.6018174e-001 -2.4968776e-001  1.7154778e-001  4.9114549e-002 -2.4920939e-002 -7.4991621e-001 -1.0843049e-001 -9.8667166e-001 -9.7170134e-001 -1.1715727e+000 -3.4634632e-001 -1.0084439e+000 -5.7757930e-001 -2.2695661e-001 -1.7978717e-001 -1.6261167e-001 -1.9136724e-001 -1.4768878e+000  2.3444434e-001 -5.5777272e-001  4.8881722e-001 -2.0824551e-001 -2.1853468e-001
  5.6965564e-001  1.4560210e-001  1.4305451e+000  3.5568025e-001  2.4802668e-001  2.9917884e-001  5.4077998e-001  9.0362668e-001  6.7809018e-001  9.2930469e-002 -2.6698883e-001  5.1504711e-001  6.6818186e-001 -2.5860900e-002 -6.2413320e-003 -4.5650583e-001 -7.1632247e-002 -9.8288599e-001 -6.5381807e-001  8.0848844e-001  5.2689798e-002  1.8547567e-001  2.8617919e-001 -9.3030623e-002  1.3996964e-001 -3.1957608e-002  8.7317996e-002  3.0288304e-001  4.7324689e-001 -3.8073949e-001 -5.3066873e-001  6.4707128e-001 -1.5711911e-001  3.4357757e-001  4.0644397e-001  3.4574721e-001 -3.8222762e-001  3.7399455e-001  1.7929965e-001  2.8232880e-001  1.9118855e-002  1.0068978e-001 -2.3614525e-001  4.7754448e-001  8.6768880e-002 -7.8938030e-002  1.1653890e+000  8.0320144e-001 -6.7187373e-001  1.0822271e+000 -3.8664582e-001 -5.4239107e-001 -2.8046599e-001  4.3850461e-001 -2.2091302e-001 -1.3714652e-001  6.7172058e-001  7.8560340e-001  5.9866168e-001 -6.1455823e-002  1.2237172e-001 -2.4115498e-002  3.6972235e-001 -2.5602857e-001  8.7542884e-001  1.3205221e+000
  8.8170112e-001  3.1983545e-001 -1.0001975e+000 -8.3367737e-001  7.1995405e-002 -4.3861599e-001  2.1497475e-001  4.5342332e-001  3.1867369e-002 -5.5826642e-001 -4.9303790e-001 -4.5392874e-001  3.3583859e-001 -1.0648112e-001  1.6728603e-001  3.5698733e-001  9.5599336e-002 -1.0219840e+000 -1.6120145e+000 -3.1437274e-001 -1.0573127e+000 -2.3507586e-001  1.4350871e-001 -1.0133921e-001  3.6049957e-001 -3.8170685e-002  5.6731936e-001  9.6564267e-001  1.1687189e+000  4.9182644e-001 -2.7640243e-002  5.8827991e-001 -7.3617943e-001  3.3217341e-001  5.2256831e-002  6.3938826e-002  3.2837580e-001  5.4425837e-002  7.9793167e-001  5.2983671e-001 -3.1750888e-001  6.1256982e-001 -1.6901095e-001 -4.3613116e-001 -1.7380691e-001 -2.2941170e-001 -4.0952089e-002 -3.9318729e-001 -3.5214835e-001  3.5690655e-001  3.1302563e-001  2.1409397e-001 -7.1379687e-001  3.3323430e-001  3.3220636e-001 -4.9082399e-001 -3.1456314e-001  8.0751818e-002  6.9268030e-001 -1.1892547e-001 -1.0882156e+000 -4.1683503e-002 -5.8618515e-001  1.9113398e-001  8.6892576e-002 -1.5181076e-001
 -5.7829318e-001  7.9934910e-002 -2.4346134e-001 -4.8990483e-001 -4.3210249e-002  4.4042760e-001 -1.0482710e+000 -4.4420083e-001  2.1201095e-001 -2.6029517e-001 -2.7818963e-001  5.1800024e-001  2.8342240e-001  1.4532970e-001 -5.4625802e-001 -8.0106763e-001 -4.0641748e-001 -9.0888203e-001 -6.4765075e-001 -1.3177184e-001  2.8794931e-001  1.3132775e-001  8.8313265e-001  3.7776131e-002  6.2594068e-002  2.3025545e-001  2.7004357e-001  1.1560301e-002  5.9375605e-001 -4.7942354e-001  4.3425746e-002  4.2154895e-002 -1.7850228e-002  6.6190825e-001  6.9092674e-001  3.0717075e-002 -2.1723751e-001 -3.6878649e-001 -5.2087978e-001  2.0885082e-001 -1.0670231e-001 -4.4083679e-002  1.1982350e-001  1.2386344e+000  4.6428814e-001 -2.5065887e-001 -5.3590823e-001  1.4579809e-001 -4.8941159e-001 -5.3484256e-002 -5.1888829e-001 -3.4848213e-002 -2.3146393e-001 -1.4191318e-001  2.4790396e-001  1.9688696e-001  2.4641376e-002  1.6806498e-001 -2.7768217e-001 -2.3966892e-001  3.5637638e-001 -8.3802996e-002  7.7028323e-001 -2.9657699e-002  2.5892751e-001  5.5267567e-002
 -7.6782204e-001  1.8064111e-001  4.9135176e-001  1.0287778e-001  2.2918287e-001 -1.6864533e-001  5.9848200e-001 -4.5001614e-001 -1.3597376e-001 -2.8249837e-001 -1.0055387e+000 -4.4093478e-001 -3.7031464e-001  2.2226370e-001 -6.7549541e-001 -5.6553159e-001 -9.5186139e-002 -1.2817850e+000 -7.1958744e-001 -6.9760195e-001 -5.3471092e-001  1.6935373e-001 -3.7550741e-001  3.9204524e-001 -3.1673584e-001  8.9368135e-001  4.1808587e-001  1.6314656e-001  3.0008076e-001 -5.1564496e-001  7.8277189e-001  1.7608431e-001 -4.5668212e-001 -5.9314729e-001  6.1841155e-001  7.2136096e-001 -4.2750318e-001 -1.3863877e-001  4.2649919e-001  3.1120478e-001  3.3790073e-001 -5.6721949e-001 -8.8424005e-002 -2.0625360e-002 -3.9931737e-002  6.3006389e-001 -9.9910638e-001 -5.7976815e-001 -5.0600970e-001 -4.2854380e-001 -4.2238628e-001 -3.8158401e-001  4.3081845e-002 -2.7762363e-001 -5.9335665e-001 -6.6949089e-001 -1.3022729e-001  1.0759255e-001  5.9861786e-002  8.9923193e-001 -2.8625411e-001  2.8358772e-001  2.3612861e-001  1.2904842e+000 -4.7213932e-001 -1.5680683e+000
 -6.8968616e-001 -5.5205174e-001  1.3798499e+000  9.1409357e-001  5.9588294e-001  3.9685641e-001  6.0771403e-001  1.9808569e-001  7.3990157e-001  1.3579250e-001 -2.2802184e-001 -5.6334440e-002 -1.0579037e-001 -3.2479772e-002 -2.4291660e-001 -4.1704891e-002 -2.0833817e-001 -7.3284948e-001 -6.1402343e-001  5.7271332e-002  1.2371431e-001 -3.9253902e-002  4.0782077e-001  1.0423068e-001  1.0877645e-001  6.6047644e-001 -2.3818019e-001 -6.2651554e-001 -8.6249713e-001 -2.9784727e-001  9.5079338e-002 -8.7650444e-002  5.2747439e-001  4.7837836e-001  2.2005047e-001  6.6020858e-002 -4.6310525e-001 -8.9200443e-001 -3.9926269e-001 -1.7585000e-001 -8.0078108e-002 -1.7386780e-001  4.2984980e-001  7.5731977e-001 -3.9867729e-002  6.9847680e-001  9.5346119e-003 -2.9484265e-001 -4.5055357e-001  1.5295586e-001 -2.3434760e-001 -1.1611213e-001  1.6883584e-001  1.3995992e-001  4.5290197e-001 -2.4633688e-001  2.7604226e-002  2.5256111e-001  5.7040001e-001  7.3949982e-001 -7.0888027e-001  3.3871566e-001  9.6908663e-001  1.1628617e+000 -1.7576218e-001 -1.3649996e+000
  2.4992376e-001 -4.3728009e-001  5.2263422e-001 -3.0630426e-001 -3.0277261e-001 -6.0615113e-001  4.6912433e-002 -4.2263122e-001 -2.8720643e-001  8.4110328e-002 -2.1432252e-001 -3.9986475e-001 -3.4958577e-001 -5.1013178e-001 -8.7168885e-001 -1.4962835e-001 -2.3175076e-001 -8.9771294e-001 -1.1601302e+000 -6.8657431e-001  4.4871536e-001 -1.7895449e-001 -9.7706865e-001 -4.4647387e-001  6.5767766e-002 -1.3098615e-001 -6.5318030e-001 -6.1400940e-001 -6.8426735e-001 -1.0775593e-001 -3.3336968e-001  2.1744090e-001 -1.1683191e+000 -7.7907556e-001 -3.6255556e-001 -6.5701777e-001  9.9545280e-002 -3.7613326e-001 -7.0873500e-001 -3.8103140e-001 -6.0234790e-002  1.2934335e-001  1.5673858e-001 -1.5402928e+000  2.2026285e-001  4.0183344e-001 -3.9331941e-001 -6.4051059e-001  2.7701175e-001  2.6055834e-001 -1.6650121e-001 -9.6497100e-001 -3.2833629e-001 -7.5714552e-001 -2.5912519e-001 -6.8811073e-001 -4.1771145e-001 -3.0700207e-001 -3.1278007e-001  1.2972085e-001 -7.5853338e-001 -2.6811938e-001  6.2486902e-001  2.4531749e-001 -8.9640795e-001 -2.0563876e-001
 -6.5852860e-001 -1.0355228e+000  7.0973326e-001 -5.1154978e-002 -5.7104534e-001 -1.1129925e+000 -3.4045116e-001  5.8217528e-001 -5.8528336e-002 -2.9284134e-002  2.5495477e-001 -7.5423116e-001 -6.5875369e-001 -4.4648823e-001  1.2867826e-001 -3.3425929e-001  6.1632876e-002 -4.4309862e-001 -6.4924295e-001 -1.0036841e-001  1.4463783e+000 -4.4213776e-002  5.5894656e-001 -7.7365353e-001 -7.3989149e-002 -6.0312012e-001 -2.3919649e-001 -1.4316975e-001 -5.3290367e-001  4.7137498e-001 -3.7551879e-001 -3.6174105e-001  9.5227291e-001  5.2734851e-001 -1.3174098e-001  7.5020966e-002  5.8482041e-001 -3.1782990e-001 -1.2831912e-001  1.9140974e-002 -4.3228626e-001 -4.2299746e-001 -1.0119229e+000  3.5548988e-001 -1.7992312e-001  2.8279567e-001 -5.2365233e-002 -2.8745456e-001 -2.5778264e-001  6.3956100e-001 -3.0607325e-001  1.0221987e-001 -1.3489790e-001 -5.4664564e-001 -8.1750458e-001 -3.9390552e-001 -1.0255848e-001 -3.6982448e-001  1.8361925e-001 -5.0860455e-002 -4.0961821e-001 -3.4077309e-001  6.5653110e-001  4.6978330e-001 -8.1956968e-001 -3.4344288e-001
 -4.7911571e-001  1.8962559e-001  1.6001538e+000 -2.1872858e-001  2.8911066e-001 -3.6954001e-001 -1.5020103e-001  5.4267037e-002  2.1773315e-001  4.6515807e-001 -3.3192558e-001 -7.1513934e-001  3.3562897e-001 -6.3389002e-001 -1.5573775e-001  2.0468135e-001  3.9542759e-001  9.5205635e-002  8.6943026e-002  3.0793424e-001  5.1817997e-001 -5.3609746e-002 -1.2545417e+000 -1.3496173e+000  2.4673763e-001 -4.8884179e-001  2.8678275e-001 -7.4556679e-003 -2.2155024e-001  3.9087297e-001 -4.7544624e-002 -5.8132964e-001 -5.1612561e-002 -5.6458168e-001 -6.6127258e-001 -3.4493103e-001  2.7532511e-001  2.8661753e-001 -3.2970704e-001  3.1414126e-001  3.0481816e-001 -5.4568886e-003 -4.3920308e-001 -6.8083573e-001  4.3825591e-001  1.7271262e-001 -3.4588886e-001  1.1637921e-001  4.3311890e-001  1.3004869e-002  1.3980821e-001 -6.7376338e-001 -2.4060297e-001 -1.4375191e-001  4.5453003e-001 -2.0978043e-001  1.8768116e-001  1.0762281e-001  3.0526568e-002  8.1031925e-002 -9.0806719e-001  4.6240796e-001  1.1847491e+000 -1.5097494e+000  8.6194175e-001  1.1122163e+000
  9.5716527e-001  5.4860794e-001 -4.2760129e-001 -7.6866468e-001  9.3215424e-002  3.4463030e-001  3.7183273e-001  4.7510672e-001 -2.0338808e-001  7.3459835e-001  5.2232354e-001  4.6140280e-001  6.4214742e-001 -2.0785046e-001  4.2754940e-002  2.3340282e-001  3.9416258e-001  1.0620231e+000  7.4072430e-001  6.2801146e-001 -1.8637361e-002  4.4928134e-003 -7.1194626e-001 -1.8016135e+000  1.0412205e-001 -4.0752304e-001  6.4404457e-001  7.7897635e-001  5.8136044e-001  3.7065793e-001  1.9903348e-001  4.4279841e-001  3.3047068e-001  1.4525313e-001  2.5352896e-001  5.1805190e-001  7.4651201e-001  2.4375477e-001  4.4343104e-001  5.1003905e-001  1.2678867e-001 -9.4334089e-002 -2.8426152e-001  1.0449298e-001 -2.8643225e-002  7.5180001e-003  4.2036575e-001 -8.8987031e-002  2.3661344e-001  6.9751234e-001  2.1171919e-001  1.1148415e-003 -6.0272928e-001  1.8131520e-001  7.7222426e-001  4.6256650e-001  8.0139470e-001 -4.1945848e-001  3.3370583e-001  4.4765585e-001 -4.1440842e-001  1.5342250e-001  2.0206991e+000 -9.9873427e-001  1.0845223e+000  3.4697487e-001
 -2.0453842e-001 -5.0381231e-001  9.9795862e-001 -3.7964291e-001 -2.6212030e-001 -4.7162889e-001  3.6614709e-001  3.9856949e-001 -2.4021533e-001 -1.1056871e-002  3.8733526e-001  8.0949561e-001  4.0109554e-001 -2.2711936e-001  1.4369863e-001  6.9499401e-001  1.0311242e+000  1.2996967e+000  4.6607457e-001  1.8450533e-001 -1.5049236e-001  2.0309064e-001  4.8959238e-001  4.7294544e-001  8.2357805e-001  2.8751170e-001  3.9538507e-001  9.5528649e-001  8.6864529e-001  8.0520580e-001 -1.8434492e-001  6.3494665e-001 -7.7665145e-002 -2.5670036e-001  7.2536562e-001 -1.6567953e-001  4.7191351e-001  1.3463623e+000  9.0007484e-001  4.2019848e-001  4.8842195e-001  6.0396582e-001  1.1641372e+000 -7.1177165e-002  4.6295625e-001  6.6847326e-001  6.4904379e-001 -1.9785175e-001  6.4807780e-001  7.6472602e-001  2.7371688e-001  4.5517345e-001 -2.1893069e-001  2.6922926e-001  3.3361616e-001  2.9413230e-001 -5.8963284e-002 -5.2707386e-001  6.4069308e-001  1.0146000e-001 -3.5503539e-001 -2.4104039e-001  1.8592802e+000 -7.8953132e-002 -7.6414595e-002  8.6859891e-002
 -6.1728854e-001  4.0345651e-001 -7.0557530e-001 -1.1725237e+000  4.0769221e-001  6.1121721e-002  9.6340173e-001  1.2533035e+000 -3.5048718e-001 -1.0791302e-001  4.3047755e-001  5.4329115e-002  3.8941431e-001 -8.9289335e-002  2.5933604e-001  6.0591588e-002  1.0464474e+000  5.7762259e-001  5.7144050e-002  6.2344469e-001 -1.6546450e-001  3.9566258e-001  9.2069681e-001 -8.3696257e-002  3.8148324e-001  5.6254230e-001  7.5830390e-001  6.6203811e-001  1.1148654e+000  1.9302511e-001 -4.8982971e-001  3.5946437e-001 -6.4017915e-002 -2.6137704e-002  1.0725759e-001  8.6971769e-002  5.9016675e-001  1.2492410e+000  1.1140731e+000  1.0080634e+000  1.6477460e-001  1.8450423e-001  4.4434255e-001  8.7775132e-001 -5.6189881e-002 -1.2785416e-001  1.0789789e-001 -7.7002078e-001  3.1212386e-001 -4.2986494e-001 -5.4432543e-001 -1.4739552e-001 -6.6856620e-001 -4.4106755e-001 -6.1543482e-001 -2.7747811e-001 -2.1468583e-001 -1.6257874e-001  7.4145327e-001  2.3454904e-001 -2.0470085e-001  6.3797514e-001  6.7192795e-001 -1.2671468e+000  7.0292715e-001  2.2215860e-001
  1.3562255e-001  4.9823846e-001  6.1752008e-002  1.2714560e-001  4.7241910e-002  2.2928936e-001  1.6163685e-001  3.8771201e-001 -5.0436017e-002 -8.6708428e-003  3.0662983e-001 -6.0395452e-001  3.1123796e-001  2.3474976e-001  3.7518261e-001  5.0924254e-001  1.1712645e+000  5.8937048e-002 -1.8541901e-001  3.1466809e-001 -1.6275341e-001  5.2997380e-001 -1.5500448e-001  2.0133197e-001  7.4392371e-001  1.0603339e+000  3.6973069e-001  1.6622533e-001  2.6953389e-001  1.6310814e-001  2.4428981e-001  7.0745862e-001 -2.3099935e-002  1.8234961e-001  3.4083241e-001 -1.9503920e-001  2.3814463e-001  8.0381756e-001  8.4683685e-001  5.1724284e-001  7.8270764e-001  2.0846802e-001  9.4587310e-001  7.2063378e-001  6.6409993e-001 -8.2225882e-001 -2.4665602e-001 -7.7876673e-001 -1.9823042e-001  2.4985155e-001  7.8486955e-002  7.8255640e-001 -4.4665147e-001 -1.9489815e-001 -2.5008065e-001 -1.3249104e-002 -5.1380479e-001 -5.3795080e-001  6.5319406e-001 -1.7905649e-001 -3.9092989e-001  9.4211179e-003  1.1907948e+000  5.4494578e-001  2.8357975e-001  7.6136400e-001
  2.1796696e-002 -3.6845217e-001 -7.5953969e-001 -1.0348197e+000  2.9788521e-001  1.3046632e+000  9.0487819e-001  2.8138938e-001 -1.8412661e-001  4.9631888e-001 -9.1854352e-002  2.0385625e-001  2.0386441e-001  1.9146106e-001  3.7296625e-001  3.5106690e-001 -9.9923796e-001  2.6149720e-001 -4.6054627e-001 -2.1913925e-001 -2.8302045e-001 -8.9646187e-002 -8.0978167e-001 -8.5741951e-001 -8.6235561e-002  4.8229917e-001  9.1864099e-001  1.4830734e+000  8.5812566e-001 -4.3489029e-001  6.6107982e-001  7.3357856e-001 -2.2387913e-001  1.3444701e-001  5.2927939e-001  6.3155604e-001  1.8100290e-001  1.0915169e+000  1.1212699e+000  8.0863991e-001  3.0858349e-001 -2.9322276e-001  2.6711977e-001 -5.7764161e-001  3.1609426e-001  8.2900065e-001  6.0811574e-002  8.0499392e-001  1.2135958e-001 -2.3787439e-001  2.3863051e-001  3.1239357e-001 -5.9467048e-002  2.1542611e-001  5.2205285e-001 -3.7783832e-001  2.0335821e-001 -4.4035752e-001 -2.3988414e-001  3.5607373e-001 -2.3490678e-001  2.7650281e-001  7.7238671e-001 -6.0938705e-001 -3.1703347e-001 -3.4631714e-001
 -4.8890216e-002 -6.0999217e-001 -2.7455793e-001 -6.8358785e-001 -3.1955448e-001  1.0848682e+000 -4.5397527e-001  1.1289576e-001 -2.4430287e-001 -3.9586165e-001  5.2605412e-002 -2.2650981e-001  5.9765514e-002  4.2999166e-001  8.0160003e-001  8.1739537e-001  2.5024851e-002 -2.4086688e-001 -3.3978981e-001 -6.5959341e-001 -1.0438172e+000  2.5491482e-001 -1.1647698e+000  1.3959146e-001  7.9488762e-002  2.8483647e-001 -1.1237201e+000 -1.1193451e+000 -9.5486116e-001  1.1092668e+000 -5.5970589e-001 -1.8219476e-001  5.0322848e-001 -8.6983008e-001 -2.3837712e-001 -1.3552206e+000  3.1800631e-002 -1.0409667e+000 -1.3465064e+000 -1.0041414e+000  5.4332405e-001 -5.0270733e-002  6.7697248e-001 -3.4516449e-001  1.8853459e-001  7.6396004e-002 -2.0923391e-001  1.1647332e-001 -2.6861521e-001  2.0019642e-001  3.4353895e-001  6.0481776e-001 -1.4246242e-001  4.6698163e-002 -2.5371694e-001  4.4210564e-002 -1.3779522e-001  1.2473068e-001  7.8234090e-002 -6.4179778e-001  5.3411194e-001 -4.1993865e-001  1.3253885e+000  3.1907476e-002 -1.1580185e+000 -6.4902640e-001
 -8.9309299e-001 -2.5556700e-001 -1.2909658e+000 -1.3210276e+000 -2.8739092e-001  1.2354175e+000 -4.4278682e-002  1.0917870e-001 -4.0828052e-001  1.5581017e-001  7.0052111e-001  2.5553493e-001  2.6104409e-001  4.7065094e-003  7.2082103e-002  5.0260549e-002 -1.2037034e-001  7.2396847e-001 -2.0677678e-001  4.4892941e-002 -1.3529638e+000 -1.5140410e-001  3.1545789e-002 -5.0914440e-002 -2.6158347e-001  5.9413370e-001 -8.3242577e-002  4.2122670e-001  8.9614086e-002 -2.9065361e-001  4.7063309e-001 -5.4460042e-004  7.9431457e-003 -5.0511961e-001  4.2551395e-002  3.5050785e-002 -5.6452301e-001  9.7447891e-002  4.8598824e-001 -3.8139318e-001 -3.1282564e-001 -6.0571795e-001  1.7884440e-001 -2.8731308e-002 -2.3891929e-001 -5.3954210e-001 -3.6458107e-001  8.3660454e-001 -2.2102929e-002 -3.3347884e-001 -1.9772852e-002  6.2469316e-002  2.6965711e-001  2.1121256e-002 -4.1349593e-002  4.0162955e-002  3.7231562e-001 -1.0140688e-001 -9.7496198e-002 -7.9556215e-002  6.6241352e-001 -4.7044658e-001 -2.4666886e-002  2.6677386e-002 -5.8346910e-001 -8.6487282e-001
 -8.1045552e-002  5.6991417e-002 -3.0905661e-003 -1.6813759e-001  6.3742210e-002 -5.7814495e-001 -4.6971694e-001  8.7184914e-001 -4.0912251e-001  5.4096872e-001  4.9946681e-001  9.9388133e-001  3.7254420e-001  8.7552656e-002 -4.0832937e-002  4.2228281e-002 -2.2413980e-001  1.3577491e-001  1.0201319e+000  4.0999299e-001  3.0630634e-002 -5.6356901e-001 -4.3719322e-001  1.3360640e-002 -1.2245299e-001  1.3993471e-001 -1.1519211e+000 -1.5790537e+000 -1.3299933e+000  1.2745297e-001  4.5626614e-002 -1.8038717e-001  4.6748078e-002 -3.0592745e-001  8.7462147e-002 -2.0696593e-001  1.6036374e-001 -1.3291863e+000 -1.7011147e+000 -9.5738958e-001 -5.2805582e-001 -1.0985662e-001 -7.3483999e-001 -5.7769639e-001 -6.0256622e-001 -8.4792090e-001  3.7436890e-001  9.6039272e-001  1.5782800e-001 -3.6710062e-001 -1.6092088e-001 -1.0905760e-001 -7.4959323e-002  1.8087338e-001  1.2658693e-001  3.3003538e-002  3.3150539e-001  4.1622085e-003 -4.9584282e-002 -6.7734439e-001 -1.6079827e+000  9.6168090e-002 -3.9898086e-001 -6.5305807e-001 -1.7856992e-001 -1.6864997e+000
  8.7294538e-001 -2.5960165e-001  2.7780446e-001  4.2264983e-001 -2.7189855e-001  3.1338806e-001 -2.6362286e-001  2.0373602e-002 -5.0287736e-001  4.5227337e-001  5.2064043e-001 -2.1558034e-002 -9.8205080e-002  3.4860252e-002 -2.3678481e-002  4.2002623e-001 -9.2800656e-001  1.4201289e-001  6.2487474e-001  1.4003605e-002  1.2944597e-001 -9.5411695e-001  6.3580973e-001 -9.5729533e-001 -1.0777205e-001 -2.9292966e-001 -2.1202658e+000 -2.0676048e+000 -1.8740930e+000  4.6744729e-001 -8.7630722e-002 -3.7112444e-001  1.9107577e-001  2.6590888e-002 -5.8299714e-001 -6.3179480e-001  3.7612626e-003 -1.2089991e+000 -1.7381018e+000 -2.3153146e+000 -3.5788226e-001  2.9329857e-001 -9.9776763e-001 -1.2354164e-001 -1.5913554e-001 -7.0738664e-002  3.6945931e-001  8.7389500e-001 -3.2819487e-001 -5.9524294e-001  3.3771140e-002  2.5441367e-001  1.6900126e-001 -3.5939358e-002 -1.7092182e-001 -1.7661482e-001  2.6952332e-001  9.1041584e-002 -3.4657646e-001 -4.5606323e-003 -5.4182063e-001  6.5370477e-002 -1.2608653e-001  8.2124447e-001 -4.7770725e-002 -1.3269206e+000
  1.7362531e+000  3.2514067e-001  1.7959069e+000  1.0077302e+000 -1.1562278e-001  2.7664836e-001  5.3971229e-002  2.8130585e-001 -4.1127439e-001 -4.8813925e-003  3.6327384e-001  4.6721511e-001 -1.7447253e-001  3.5592102e-001  1.1825223e+000  9.3561923e-001  7.3227062e-002  9.3962777e-002  4.9424899e-001 -1.4234762e-001 -1.3425047e-001 -4.7330308e-001  5.3719936e-001  2.8930730e-001  2.7019292e-001 -1.7729192e-001 -4.3707227e-001 -1.0799171e+000 -1.1727536e+000  9.8881334e-001  2.3322592e-001  2.8330270e-001  9.2322733e-001  8.0040101e-001 -7.3761693e-002  2.3250033e-001  3.4245191e-001 -6.9251422e-001 -1.5391810e+000 -1.3571013e+000 -3.8512915e-001  6.1038362e-001 -7.1186683e-002  9.6676891e-001 -3.2307727e-001 -5.4342357e-001  4.7690004e-001  1.0079509e+000 -4.7264348e-002 -2.9330339e-001  6.7145887e-001  8.0882701e-001  9.4404841e-001  2.2212775e-001 -2.9325754e-001  6.7140994e-001  2.4014866e-001  3.6640755e-001  3.0012391e-001  2.7342491e-001  7.4186193e-001  2.6139382e-001 -1.0610268e+000  5.2539412e-001 -1.7140494e-001 -3.2023466e-001
  1.1282337e+000 -6.2655220e-001 -2.2707363e+000  2.5151781e-001  3.4600234e-002  5.9024314e-001  5.3394703e-001 -2.8711414e-001 -4.8678255e-001 -1.4902031e-001  7.2648912e-002 -4.2285933e-001 -7.6258911e-001 -6.3161562e-001 -1.6017186e-001 -2.3590531e-001 -1.4789300e+000  2.8212331e-001  4.4132011e-001  7.4090565e-002  2.0700977e-001 -6.3760839e-001 -4.8086628e-001  2.0485322e-001 -1.0232083e+000 -7.2568786e-001  8.7075267e-002 -7.4480741e-001 -3.0827405e-001  6.0796691e-001  2.2415973e-001  3.3801199e-002 -1.2138353e-001  7.4586561e-001 -3.5079686e-001  4.2253704e-002  3.6931310e-001 -6.0244253e-001 -9.6806218e-001 -3.2885364e-001 -1.1272396e+000 -2.0694251e-001 -4.9413929e-001 -2.4965189e-001 -5.9019286e-001  9.0872510e-001  1.4166788e+000  1.3527610e+000 -1.2089250e+000 -1.0436459e+000  2.1836585e-001  4.6085118e-001 -3.9460846e-001 -4.4033620e-002  9.6051356e-002  6.4670877e-001 -7.1953111e-002 -2.2592319e-002 -2.1828920e-001 -5.2470826e-002 -5.3990633e-001  1.1817327e-001 -1.5472035e+000  7.8480351e-001 -4.1443651e-001 -8.5976653e-001
 -1.7696858e-001 -6.3182961e-001 -1.6605970e+000 -3.7523289e-001 -2.8284097e-001 -9.9380991e-001 -1.8967430e-001 -3.0600193e-001 -8.1132775e-001 -7.5075673e-001 -4.8174338e-001 -1.5387027e+000 -1.1909794e+000 -1.1473167e+000 -1.0976085e-001 -3.0779685e-001 -1.1488967e+000 -5.8461345e-001 -6.6263779e-001 -3.1678700e-001 -9.5807710e-001 -2.3213594e-001 -2.8319939e-001 -5.5911690e-001 -5.3804104e-001 -1.2280613e+000 -7.7083344e-001 -1.4267090e+000 -1.0667450e+000  8.9137723e-001 -6.5133221e-002 -3.2639373e-002  8.3746336e-001  2.9860373e-001 -3.3036123e-001  2.7980228e-002  7.9225335e-001 -6.6137856e-001 -1.4216837e+000 -6.4215849e-001 -2.7296143e-001  9.9739896e-003 -2.7980708e-001  9.2636651e-001 -3.1579890e-001  6.8576831e-002  1.0376669e+000 -6.6917505e-002 -1.2815639e+000 -3.9022541e-001  1.3318740e-001  1.0512686e-001 -1.3162568e+000 -1.7186258e-001 -3.4062639e-001  2.3275226e-001 -7.5709663e-001 -2.8505451e-001  3.0576279e-001 -9.8643951e-001 -9.9430997e-001 -5.2792157e-001 -1.6862231e+000  2.5516491e-001 -3.2736331e-001 -5.1816172e-002
 -1.1238642e+000 -6.8274405e-001 -1.1225950e+000 -1.5131687e+000 -7.6898683e-001 -1.6556538e-001 -7.8121370e-001 -8.7096653e-001 -1.5788464e-001 -3.5633853e-001 -2.5954853e-001 -1.3070498e+000 -9.0847773e-004 -5.3878567e-001 -3.2772921e-001 -4.3864787e-001 -1.1155328e+000  7.5614873e-002 -5.7485345e-001 -6.1823252e-001 -1.7121640e+000  8.5767620e-002 -1.8792901e-002 -6.0352126e-001 -6.7077308e-001 -1.3694478e-001 -1.1289380e+000 -1.2347421e+000 -2.7928786e-001 -3.5355184e-001  1.7344099e-001  5.7134576e-001  6.5398916e-001  5.8473834e-001  6.9473852e-001  8.9479392e-001 -8.5576126e-001 -6.4312680e-001 -1.2226545e+000 -7.1586153e-001  5.3869769e-001 -7.1485365e-001 -7.1326633e-001 -6.6472261e-001  2.5435433e-002 -1.5033798e+000 -7.4145664e-001 -1.3890681e+000 -2.6945434e-001 -6.2555430e-001 -4.7336507e-001 -1.0988951e+000 -5.0338762e-001 -1.0045024e-002 -1.1836559e+000  2.4738937e-002  2.4847523e-001  3.0980152e-001 -2.6305255e-001 -8.4588709e-001 -6.7027082e-001 -4.6025395e-001 -5.7952053e-001  9.4865957e-001 -7.3662637e-001  5.5506698e-001
 -4.2977068e-001 -8.7430032e-001 -2.0763144e+000 -1.1747367e+000 -5.5949929e-001 -9.3907918e-002  7.0580042e-002 -4.3276127e-001 -2.5926515e-001  2.3851108e-001 -1.9730939e-001  3.5177115e-001 -8.7797864e-001 -1.7072985e-001 -1.2308160e+000 -5.9052907e-001 -7.4164567e-001 -1.6734263e-001 -8.7868035e-001 -3.4558413e-001 -1.4112864e+000  2.3512724e-002  6.5425526e-002  8.0944084e-002 -3.4611129e-001  1.2006906e-001 -2.6941401e-001  7.3965608e-001  5.6514544e-001 -1.1773941e-001  2.4637558e-002  7.4002862e-001 -9.4947318e-002 -4.6292716e-001  4.6577229e-001 -2.7190007e-001 -2.7344876e-001  6.5487315e-001  5.1219275e-001 -5.8169973e-001 -2.5935788e-001 -9.5646340e-002 -6.4865624e-002  8.5469446e-001 -3.3943333e-001  7.6015954e-001  2.9351640e-001  5.6059480e-002 -2.1314771e-001  6.0760179e-001 -6.5381878e-001 -8.2046646e-001 -6.4538561e-002  3.7910260e-001  1.6879414e+000 -1.7877984e-001  3.1908167e-001  2.1340710e-001 -2.9833391e-001 -7.9549228e-002  1.3381683e+000 -8.1103554e-001  8.1763211e-001 -4.9709383e-001 -2.2705025e-002  2.5462244e-001
 -1.0832871e+000 -1.0620888e+000 -1.0769877e+000 -4.4634431e-001 -6.5834134e-001 -8.8224996e-001 -8.7502876e-001 -8.5694421e-001 -6.8493056e-001 -1.6189820e-001 -2.3701710e-001  4.9344763e-001 -1.0619681e+000 -8.1652992e-002 -1.3556265e+000 -8.3025819e-001  1.6921800e-001 -4.4990871e-001 -4.5196804e-001 -6.8895611e-003 -7.9436676e-001 -3.4073290e-001 -5.2989131e-001  1.1387541e+000 -3.8618159e-001 -4.7075128e-001 -1.9683487e+000 -1.7299099e+000 -1.7886067e+000 -9.3146248e-001 -9.6608312e-001 -6.1567982e-001 -8.4207131e-001 -1.0008860e+000 -8.3601150e-001 -1.5355502e+000  1.5970620e-002 -1.8991246e+000 -1.6067775e+000 -2.1394911e+000 -4.6732609e-001 -2.3601092e-001  3.8571924e-001 -8.6586738e-001  4.0721218e-005  4.3666306e-001  1.5806274e-001 -3.5308663e-001  8.4413494e-001 -9.7502258e-001 -6.3190422e-001 -1.2152294e+000 -2.0591129e-001 -3.1441922e-001  1.5074645e+000 -5.7270072e-001 -8.6228909e-001 -1.3314264e-001 -1.0251955e+000 -6.6653087e-001 -1.0513565e+000 -1.2535584e+000 -9.6011864e-001 -1.5424469e-001 -4.2002062e-001  5.9191121e-001
 -1.1574333e+000  7.0097637e-001 -4.9017162e-001 -1.0097860e+000 -2.9571515e-001 -5.3349153e-002 -2.7168698e-001 -5.1097619e-001  1.3320843e-001 -4.3649764e-001 -3.9874897e-001  1.0320254e-001  3.8938260e-001  8.3687408e-002 -3.2592709e-001 -4.9884419e-002  1.3932618e-001 -2.3084270e-001 -7.9276074e-001 -4.5497339e-001 -1.7103123e-001  1.6238982e-001 -6.5270208e-001 -1.1825519e+000 -4.8644985e-001  9.2385783e-001 -5.0258229e-001 -6.6481530e-001 -3.4494391e-001 -7.2290740e-001 -4.7969308e-001 -5.3524389e-001 -2.8597270e-001 -2.5842204e-001 -3.9797482e-001 -7.1816422e-001 -6.8318457e-001 -2.5685141e-001 -7.9732995e-001 -6.8731309e-001  3.0467845e-001 -5.2058074e-001 -1.2010740e-002 -9.4006437e-001 -2.5838507e-001 -3.5285947e-002 -5.0318791e-001 -1.0404237e+000 -4.7384563e-001 -6.2220633e-002 -4.1792263e-001 -4.0325639e-001 -1.8652764e-003  9.2978922e-002 -1.4949860e-001 -2.2948584e-001 -4.4544120e-001 -6.0240597e-001 -6.9689438e-001 -2.0438118e-001 -1.1217302e+000 -5.8319508e-001  1.0502400e+000 -1.5797006e+000 -3.6103605e-001 -4.3728552e-001
 -2.9294998e-001 -2.1831548e-002 -4.5083634e-001 -1.1732068e+000 -6.4430239e-001 -1.6392576e+000 -3.4855851e-001 -1.0247628e+000 -1.4387927e-001 -1.3920699e+000 -1.3312325e+000  1.6392150e-001  3.6226030e-001 -2.5144661e-001 -1.7696340e-001 -1.7725364e-001 -4.7360797e-001 -7.9811998e-001 -1.8111187e+000 -6.1413555e-001 -1.0489380e+000  1.4255848e-001 -4.4822205e-001 -1.0588733e-001 -1.5045569e-001  3.7311269e-001 -7.0962327e-001  8.9835209e-002  8.8996604e-003 -8.6466527e-001 -7.9586439e-001 -1.3659499e+000 -1.3811215e+000 -7.8514499e-001 -7.5925528e-001 -4.1286730e-001 -3.5264182e-001 -7.6921268e-002  4.1353207e-003 -2.6775689e-001  5.2225115e-001  1.0439754e-001  4.1016757e-001 -6.3851685e-001 -1.4874788e-001  4.4140083e-002 -1.6041616e-001 -9.0397786e-001 -2.8601408e-001  4.5988853e-001  6.3144993e-002 -4.1463462e-001 -2.2181333e-001 -3.6136544e-001  1.4299419e-001 -2.3113092e-001 -1.9577081e-001 -6.3043827e-001 -1.3175092e+000 -1.0776634e+000  1.7857913e-001 -8.3654991e-001  1.7178104e+000 -8.6598949e-001 -7.9016372e-001  2.1605680e-001
 -5.3777227e-001 -2.2089368e-001 -9.4941004e-001 -1.4968169e+000 -9.2309996e-001  6.1615056e-002 -5.6107839e-001 -1.4907518e-001 -3.5954902e-001 -3.6615385e-001 -2.3127000e-001 -6.1742386e-001  3.4426367e-002 -5.1228872e-001 -8.2532794e-001 -8.8033683e-001 -9.9007723e-001 -1.6342211e-001 -1.0748691e-001 -2.7073397e-002 -1.5140980e+000 -3.5714764e-001 -6.4215614e-001 -1.7481804e-001 -2.5766329e-001  1.9679842e-001 -1.0077196e+000 -3.3776525e-001 -2.8143268e-001 -8.9006979e-002 -1.7030053e-001 -1.9136860e-002 -1.0136580e-002 -3.1483398e-002 -1.7984727e-001 -1.6328999e-001 -8.4378088e-001 -3.5092946e-001 -5.5607543e-001 -1.0375029e+000  3.3978841e-001  5.0805412e-002 -1.0638907e-001  1.2453414e-001 -4.1313747e-001 -1.6497015e-001  2.3679037e-001 -2.5134202e-001  2.0331872e-001 -1.1167297e-001 -9.1204150e-001 -5.7756848e-001 -1.0099760e-001 -5.8011248e-001 -1.2489916e+000 -1.4732870e-002 -1.0789549e-001 -1.2477700e-001 -3.3520469e-001 -1.0601070e+000  5.0535137e-001 -8.4451079e-001 -1.5195873e-001 -1.1431710e+000  3.1642207e-001 -4.4857096e-001
 -1.6393306e+000 -9.2588250e-001  4.1665173e-001 -1.2500457e+000 -7.9018999e-001 -5.7677607e-001 -6.5519983e-001 -1.0728877e-001  1.3044908e-001 -3.2073573e-001 -4.5741286e-001 -7.0054651e-001  3.9816007e-001 -1.6458015e-001  4.5548674e-002  1.5063721e-001 -1.0164932e-001 -2.6627607e-001 -9.4688306e-001 -1.6321575e-001 -1.2016683e+000 -3.6348510e-001  5.3169586e-001  5.8297335e-001 -1.7683245e-001 -5.8052214e-001 -3.3286985e-001 -3.7505802e-001 -1.6316927e-001  5.7236288e-001 -2.3186545e-001 -3.6635313e-002  4.6421494e-001  1.8207401e-001  1.9805968e-001 -4.1882224e-001 -1.0503388e-001  7.0778902e-002 -6.8930812e-001 -4.2392742e-001  6.7309946e-001  7.5381475e-002  7.8121694e-001 -3.0904732e-001 -2.6754502e-001 -7.1518652e-001  3.9017746e-002 -3.6687859e-001 -1.2825234e-001  1.2420152e-001 -1.3967610e-001  3.5470090e-002 -1.4917138e-001  8.8169853e-002 -7.7590340e-001 -2.0134469e-001 -2.2761054e-001 -6.7819720e-002 -2.9658870e-001 -6.6173677e-001  1.8925006e-001 -5.0527588e-001 -1.6699405e-001 -1.3661191e+000  1.0869685e-001  1.3718019e+000
 -1.2325795e+000  5.8961796e-001 -2.1404644e+000 -6.3544832e-001  3.0094057e-001  2.0518949e-001 -6.6726240e-001 -5.6339365e-001 -1.9686648e-001 -5.2326171e-002 -5.8244643e-001 -2.3913648e-001 -2.3918376e-001 -5.8992262e-001 -6.8973026e-001 -7.4341058e-001  2.6901416e-001 -2.9793977e-001 -2.3809497e-001 -2.0002042e-001 -5.3344384e-001  4.3125308e-001 -1.2897299e-001  2.1772484e-001 -7.0599817e-001 -5.8113828e-001 -4.6848050e-001 -5.0679854e-001 -3.5285100e-001 -8.5275760e-001 -9.0869714e-001 -4.3069402e-001 -2.8858210e-001 -6.3294196e-001 -3.6220274e-001 -8.7025237e-001  3.8838256e-002 -1.5950927e-001 -4.4006525e-001 -4.6873425e-001  4.9928768e-001 -7.0678821e-001  1.2110126e-002 -1.1203858e+000 -5.7081970e-001  1.0260982e+000 -1.8405274e-001  5.2628896e-002 -5.3963886e-001 -5.0277106e-001 -2.7546824e-001 -3.8450093e-001 -3.7704135e-001 -3.8570255e-001 -1.3905194e-002 -4.8557134e-001 -5.3335812e-001 -6.0427281e-001 -3.2852893e-001 -1.7082202e-001  1.8986868e-001 -2.1034094e-001  3.8605163e-001 -2.2185778e+000 -6.5870491e-002 -4.3481316e-001
 -8.8592079e-001 -2.3411329e-001 -4.6733631e-001 -2.2202393e-001 -1.0139570e-001  2.6663638e-001 -6.5304459e-002 -1.4322731e-001 -7.5429057e-002  1.0031362e-001 -1.8389305e-001 -8.2944683e-002  4.7184433e-002  1.5802214e-001  6.0120147e-002 -3.4174998e-001  2.7496162e-001 -1.6658376e-001  2.5692954e-001  1.1463555e-001  2.6032024e-001  1.9170353e-001 -7.1170989e-001  1.2135678e+000 -2.2482411e-001 -1.3882076e-001  4.7342646e-001 -2.3702028e-001  1.9517892e-001 -5.8752507e-002 -7.7490561e-001 -9.8110989e-002 -1.1191915e-001 -2.1398618e-001 -2.0072496e-001 -7.4748037e-001 -3.1119692e-001  6.9384476e-001 -3.2231171e-001  3.3710713e-001  4.7015770e-001 -4.8796768e-001  5.4979908e-001 -3.7757647e-001  2.5289475e-001  5.8630900e-002 -1.1174341e-001 -1.4958960e-001 -2.6343634e-002  3.7778059e-002 -2.9295027e-001 -4.4241135e-001 -4.5624285e-002  1.7433593e-001  1.3217500e-001 -2.5871328e-001 -2.1941241e-001 -2.7469613e-001  2.1500439e-001 -1.2868483e-001  2.9991104e-001 -2.3461671e-001  3.3702161e-002 -1.5408790e+000  3.7319043e-001  5.2135103e-001
 -6.2442329e-001  1.3473676e-001 -1.2113149e+000 -3.0482801e-001 -3.2313741e-001 -8.3994293e-001 -1.9842150e-001 -7.6687915e-001 -6.4393323e-002 -3.1745478e-001 -4.1455477e-002 -5.7574921e-001 -2.0499850e-001 -3.8519702e-001 -6.2401488e-001 -8.0042228e-001 -4.1255885e-001 -5.5049888e-001  3.9408292e-002 -5.1234014e-001  3.7697288e-001  4.0867035e-001 -1.2680529e+000 -5.4271911e-001 -4.7675185e-001 -1.4606367e-001 -1.3192817e-001 -1.3472814e+000 -8.8368276e-001 -6.6630161e-001  9.6550668e-002 -3.6440815e-001  1.5380759e-001  2.1138943e-001 -4.9673273e-001 -2.0947712e-001 -7.4093106e-001 -3.0725922e-001 -8.4534810e-001 -5.4754558e-001  2.9706114e-001 -4.9074062e-001  1.1401930e+000 -2.2006723e-001 -2.5504918e-001 -1.4875969e-001 -3.7732312e-001 -8.2866161e-001 -1.3860658e+000 -3.1217670e-001 -4.0470996e-001 -5.3775414e-001 -9.1593248e-001 -3.4642556e-001  5.1385997e-002 -5.8479377e-001 -1.8923245e-001 -4.3393275e-001 -7.8710055e-001 -2.6213221e-001 -3.1592976e-001 -7.1359911e-001  3.2309910e-001 -4.4022555e-001 -4.6695284e-001 -7.1418403e-001
 -5.4851668e-001 -9.8411050e-001 -5.1326236e-001 -1.1242980e+000 -3.1108075e-002  8.0331707e-001 -4.4835077e-001  2.3502208e-001 -9.2626682e-002  1.8503355e-001  6.1151299e-001  6.1720469e-001  4.1256531e-001  3.8095992e-002 -1.1629309e-001  2.0530008e-001  4.5836818e-001  2.1147348e-001  4.6754034e-001  2.5096564e-001 -5.9125464e-001 -5.2585684e-001 -9.4086138e-001  9.4136199e-001 -1.3355903e-001 -4.2227025e-002 -4.1098767e-001  4.1885712e-001  6.3526332e-001  1.6455890e-002 -1.8505390e-001  4.5110517e-001 -2.3943694e-001 -6.5110175e-001  1.0802414e-001 -4.1831565e-001 -2.0272445e-001  8.0897422e-001  1.0993034e+000  4.2581231e-002 -2.9105296e-001 -1.7149524e-001  2.3137582e-002 -6.3174351e-001 -2.3124408e-001 -5.6327015e-002  1.7875301e-001 -1.1267530e-001 -3.3401514e-001 -5.8543024e-001  1.1992525e-001 -3.8832247e-002 -2.0391628e-001 -2.1947057e-002 -2.9993386e-001  2.7902584e-001  2.5790951e-001 -3.4108538e-001  4.4676734e-001 -5.3740230e-001  4.6973274e-001 -2.6010895e-001  4.3963263e-001 -1.2116021e+000 -1.6068997e-001  5.7651078e-001
  8.9844765e-001  3.2250011e-001 -3.2296692e-001 -1.1927646e+000  8.8241567e-002 -5.1548204e-001 -2.2854292e-001  5.3531112e-001 -3.0330329e-001 -5.0265775e-001  3.8201563e-001  2.0196654e-001  1.0842444e-001 -2.7695234e-001  1.0391858e+000  5.5452957e-001  7.6444864e-001  1.4510465e-002 -6.1644255e-001  5.4677173e-001 -1.4629257e-002 -3.4324500e-001  5.3379774e-001 -1.7267797e-001  5.7612398e-001 -3.7618224e-001  1.3202998e-001 -1.8112906e-001  1.9039896e-001  8.6246081e-001 -2.1503216e-001 -1.9282486e-001  2.5850161e-001  2.8905795e-001 -8.3015179e-002 -5.9092797e-001  8.9461916e-001  4.3573475e-001 -7.4762300e-002 -1.4465754e-001 -3.3604484e-001  3.8301999e-001  1.4541983e-001  5.4293427e-001 -1.8561265e-001 -4.3703345e-001 -9.5872301e-002 -1.1181988e+000 -7.6976473e-001  2.7717919e-001  1.6609040e-001  7.3526155e-002 -5.7034711e-001  7.8240206e-002 -7.3650394e-001  3.4764940e-001 -7.2681338e-001  7.3984854e-002  8.6691781e-001 -6.7343622e-001  7.7317325e-001  8.0640018e-002 -5.7421922e-001  5.5251978e-001 -6.5279187e-001 -3.1880042e-001
  6.9851183e-001 -3.3277939e-001 -1.5187460e+000 -6.7760196e-001 -2.0772312e-002  4.8002724e-001  1.3689401e-001 -6.7185190e-001 -1.4591591e-001 -6.6714489e-001 -3.9394448e-001  3.7885191e-001 -5.3056350e-001 -4.3981066e-001 -8.5508236e-001 -4.6678999e-001 -6.1464461e-001  2.9896204e-001 -5.5539244e-001 -4.5491836e-001 -5.5695262e-001  9.8373190e-002 -2.5523808e-001  4.1556383e-001 -2.7769283e-001 -3.5059590e-001  6.4267251e-001  3.1203305e-001  7.8030402e-001 -1.4022797e+000 -2.0653422e-001 -9.0066274e-001 -4.3743872e-001 -1.4548282e-001 -3.3908310e-001  4.8675915e-002 -1.0814149e+000  4.0544313e-001  4.6167003e-001  1.0398379e-001 -8.0380814e-001 -2.3133504e-001 -1.1963220e-001 -2.8517673e-002  1.0718908e-001  2.0003889e-001  1.8368706e-002  6.8748744e-001 -5.7460772e-001 -1.9898887e-001 -5.5295939e-001 -8.0726191e-001 -2.0082585e-001 -1.4874770e-001 -3.8422612e-001 -6.1003756e-001 -2.2834986e-001 -3.5633131e-001 -3.9777321e-001  6.4451734e-003  3.5359351e-001 -2.0898344e-002 -3.1924800e-001 -1.8122360e-001  1.5684043e-001 -8.9488603e-001
 -4.1614446e-001  5.3459902e-001  1.4091390e-001 -3.0005252e-001  2.3704020e-001  4.4830657e-001  2.1886532e-001 -2.4269954e-001  6.0418283e-001 -3.0149489e-001 -3.3418268e-001  7.2769451e-001  9.4457783e-002  6.3997983e-001 -7.2418295e-002 -1.8328537e-002 -1.4855615e-001  4.4908450e-001  1.5376621e-001 -4.3147160e-001  1.1163185e+000  4.4471420e-001  2.9689391e-001  7.6952171e-001  3.1110186e-001 -1.1889329e-001  5.5140484e-001  8.1112284e-001  5.6181356e-001  1.2031014e-001  2.0928349e-001 -8.2657213e-002 -2.1209726e-001 -3.9298265e-001 -1.5171566e-001  2.8600843e-002 -4.2065414e-001  2.0715568e-001  7.0336591e-001  3.5158345e-001 -2.6552988e-001  3.9368456e-001  1.3019811e+000  1.3978794e-001  5.3719330e-001  4.9853483e-001 -1.8088071e-001  7.4169126e-001  4.5239953e-001 -3.2611613e-001  6.6322260e-002  1.1287757e-001  4.7379526e-002  2.1331737e-001 -7.4874155e-002 -5.4220083e-001  4.7344811e-002  7.3783707e-001  1.1668747e-001  4.7240189e-001 -3.3941860e-001  6.9923529e-001 -2.9874995e-001  1.0260137e+000  2.1438259e-001 -7.4250790e-001
  3.1293231e-001  2.4895128e-001  6.1201141e-001 -1.4075252e+000 -5.8091837e-002 -1.1314412e+000 -4.0744113e-001 -9.3009335e-001  6.3289150e-002  2.8809591e-001 -1.4199814e-001  2.6124741e-001 -6.2431373e-001 -8.3221424e-003 -7.6016619e-001 -7.9902251e-001  4.9565294e-001 -1.4399091e-001 -6.6377142e-001  2.8441799e-001  1.6270395e-002 -4.5783727e-001 -1.8805156e+000  8.9312277e-001  2.2822366e-001 -4.1723772e-003  4.8069885e-002  2.1186141e-001  5.2030484e-002 -2.8217416e-001  4.8008131e-001 -3.7769087e-001 -7.2436248e-001 -1.2663438e+000 -1.2640304e-002  3.8235389e-001 -2.8943129e-002 -1.0384971e+000  4.4170558e-001  1.2381986e-002 -3.5099656e-001  7.0679357e-001  1.3667487e+000 -1.0322169e+000  1.7926315e-001  1.3226539e+000  1.4289116e+000  1.3295633e+000 -1.3829453e-001  4.7300965e-001 -3.5563469e-001 -6.4121821e-001  4.8000277e-001 -6.1199262e-002  2.8376047e-001 -4.9380667e-001 -5.5691899e-002  2.9944952e-001 -8.3222971e-001 -2.9792540e-001 -7.4925868e-002 -3.3428424e-001 -2.5077356e-001  6.0805815e-001  1.4655227e-001  8.5940785e-001
  6.5923993e-001  4.7323408e-001  8.9463446e-001 -7.1797709e-001 -5.5790846e-001  1.2491252e-001 -8.8681531e-001 -7.0031498e-001 -3.8099884e-002 -2.7607433e-001  1.2806196e-001  2.1956065e-003  2.2118104e-002  1.3561687e-001 -8.1597276e-002  2.4600234e-001  1.1204758e+000  1.2351269e+000  6.9431262e-001  4.0966409e-001 -3.0103468e-002 -1.6268013e-001  4.3500946e-001  7.4340240e-001  6.8232015e-001  2.8924615e-001 -9.3848601e-001 -1.7332410e-001 -5.5489863e-001 -1.6544532e-002 -4.2792065e-001 -5.5741800e-002 -8.7692096e-001 -6.4376984e-001 -8.4142826e-002 -1.1972320e+000  2.9101327e-001 -5.7363363e-001 -2.2747690e-001 -9.5215714e-001 -1.2983778e-001  6.5506609e-001  1.4976883e+000  1.0526943e+000  7.9767943e-001  6.9839387e-001  8.4147772e-001 -1.2840490e-001  9.4612920e-001  3.3828561e-001  1.2130212e-001  1.3817243e-001  2.6299275e-001 -3.8176454e-001  4.8594757e-001  4.3565144e-001 -1.7556862e-001 -5.8739078e-001 -4.9170993e-001 -4.5116751e-001 -1.3882331e-001 -7.9324474e-001  3.9366912e-001 -1.5427213e+000 -3.1418236e-001  1.0132811e-001
  4.9559042e-001  4.5212676e-001  6.1951162e-001 -1.7976805e+000 -3.3265084e-001  8.6891321e-001  2.6670573e-001 -3.2477683e-001 -4.4419353e-001 -2.7246841e-001  7.9209145e-001  1.0366236e-002 -1.6780868e-001  5.9897084e-001  3.8067591e-001  5.1736108e-001  3.9080241e-002  9.4745992e-001  2.1025986e-001  3.7789591e-001  3.6705968e-004  3.8783873e-001  8.4325916e-002  3.8207929e-001  3.5668426e-001 -3.4599008e-001  1.3024682e-001  2.8728866e-003 -1.9167088e-001  1.8623057e-001 -1.9149686e-001 -1.3090438e-001  3.0232138e-001  3.6638711e-001 -2.5964888e-001 -4.3080419e-001  5.3442961e-001  1.6167649e-001 -2.7728175e-001 -1.4302653e-001  2.6893016e-001  4.0219248e-001  6.3445998e-001  3.3913982e-001  8.1049740e-001  1.9447591e-001  2.9189661e-001 -1.1757560e-001  3.6835858e-001 -2.9226600e-001  1.3820964e-001  1.4518192e-001  7.9858969e-001 -5.5125418e-001  9.7774233e-002  4.1673364e-001  8.8061092e-002 -7.1888891e-001 -4.5418927e-001 -3.9716858e-001  9.0844242e-001 -4.0625188e-001  5.2483266e-002 -1.4716577e+000  2.2691439e-001  9.6996705e-001
  5.6747889e-001  9.2678887e-001 -1.4411166e-001 -8.6318229e-001  5.5529616e-001 -9.5559524e-001 -7.2772483e-002  4.8848227e-001  1.2313795e-001  4.4572460e-001  8.3476492e-001 -2.5975113e-001  1.7544594e-001 -5.8422049e-002 -7.4988005e-002  4.1181244e-001  4.7822755e-001  7.4805302e-001  3.4609748e-001  4.9191661e-001 -1.8307662e-001  3.3761295e-001  5.3263705e-001  1.0022133e+000 -5.1511368e-002  2.6671131e-001 -4.1301105e-001 -1.2605570e+000 -1.0198408e+000  3.4836563e-002 -2.1549904e-001  1.5273810e-001  6.3570594e-001  1.1268985e+000  5.1040611e-001 -4.1420419e-001  8.0295280e-002 -7.7794374e-001 -1.4892794e+000 -5.6684615e-001  5.8866719e-001  1.5537920e-001  1.4752172e+000 -4.4731654e-002  2.5442189e-001 -1.3701294e-001  2.2723191e-001  1.7645923e-001  6.8546137e-001 -7.3650362e-001  1.4127050e-001 -1.7814123e-001  3.3188519e-001  4.2384188e-001  4.8516247e-001  6.9874239e-001  5.1105186e-002  9.0159577e-002  5.7696648e-001  1.4053004e-001  3.3286023e-001  4.4571974e-001  6.0621044e-001  3.9223280e-001  4.4083797e-001  3.8039707e-001
  4.9901423e-001 -1.0155183e+000 -1.0836097e+000 -1.0710201e+000 -1.5988379e-001 -6.5162162e-001 -1.4881634e-001 -1.0025734e-001  1.4906537e-001 -5.5815694e-001 -5.6142569e-001 -7.2257548e-001 -4.3689446e-001 -7.6039058e-001  2.7941650e-001  6.7561404e-002 -3.5504062e-001 -6.4535498e-001 -9.8345066e-001  1.2968617e-002 -1.6505846e+000 -1.8017455e-001 -3.7694637e-001  1.2745462e-001  9.1264459e-002  4.2298689e-001 -5.3059669e-001 -6.2334453e-001 -1.3224768e+000  6.7894502e-001 -5.4444045e-001 -2.1047852e-001  3.5487169e-001  4.4946120e-001 -2.3160918e-001 -3.3175466e-001  2.8124789e-002 -1.5648500e+000 -1.2256554e+000 -8.1688523e-001  3.1502870e-001  4.3227310e-001  7.7788180e-002  5.5889237e-002  1.4267069e-001 -4.1730714e-001  3.9124653e-001 -4.4563611e-001 -8.3130122e-001  4.3326745e-001  1.9753298e-002  2.7366071e-001 -4.6763991e-001  2.3976240e-001 -1.0145326e+000 -2.7435612e-001 -6.6747538e-001 -2.8946761e-001 -9.0745277e-002 -1.0747601e+000  4.8563485e-003 -1.9282294e-001 -6.3587524e-001  1.0089351e+000 -6.2069618e-001 -3.6208529e-002
 -6.0388414e-001 -8.3944629e-001 -5.9028426e-001 -1.1159559e+000 -1.8025985e-001  1.6525567e-001 -8.8159411e-001 -6.7064960e-002  5.2831000e-001 -4.8933971e-001 -8.0655225e-001 -1.1072813e+000 -3.8233638e-001 -1.9754301e-001 -5.5520589e-001 -3.0740413e-001 -3.8836943e-001 -1.7305550e+000 -5.0944520e-001 -1.3577459e+000  5.3087384e-002  1.5606394e-001  1.1387397e+000 -1.8170212e-001  5.2639458e-001  3.5880344e-001  1.5662942e-001  4.1034825e-001  4.0749590e-001 -5.6467390e-002 -5.3148532e-001  2.0562447e-001  3.2755887e-001  5.9664461e-001 -4.4077220e-001 -5.8570711e-001  6.8084086e-001  1.7457380e-001 -1.4876116e-001  1.3743453e-001 -1.1232456e-001  3.7723102e-001 -5.8676709e-001  1.6240198e+000  3.0787692e-001 -7.1953635e-001 -9.5896063e-001 -1.1535958e+000 -8.8556731e-001 -1.7688470e-001 -8.3801788e-002  5.8639271e-002 -1.6720654e-001 -1.3696167e-001 -5.4980718e-001 -4.9755833e-001 -9.3625239e-001  2.6094990e-001  3.6756778e-002 -2.5870057e-001  5.3249673e-001  3.8006296e-001 -1.2657363e+000  6.6017144e-001 -6.4327548e-001  1.8336298e-001
  5.9577865e-001  7.2563390e-001  1.7152988e-001  6.9135993e-001  5.4287344e-001 -9.1471241e-001  1.2496186e-001  9.6912364e-001  8.6574505e-002  6.6255992e-001  1.4032874e-001  1.1066080e+000  1.2808781e-001  4.1918433e-001 -4.9825655e-001 -2.2127183e-001  4.2397863e-002  8.2075681e-001  1.2232936e+000  7.5847532e-001  9.0775322e-001 -3.2880071e-001  1.1012735e+000  1.0534161e+000  3.3847197e-001 -9.6982370e-001  2.1461874e-001  3.0400329e-001 -2.5004748e-001  6.5335171e-002 -4.9178289e-001  1.4017829e-001 -5.3688214e-002 -6.5132270e-001  2.9967314e-001 -6.7625148e-001  1.0116173e+000 -4.9629604e-001  1.0084338e+000  5.1122614e-001 -8.3298359e-001  2.0553495e-001  4.7704263e-001  1.7475161e+000  4.4932223e-001  9.3902068e-001  7.7764701e-001  1.9728771e+000  1.1208892e+000 -5.6520931e-001 -1.8422133e-001 -3.6264777e-001  2.2671547e-001  4.2816872e-001  9.9116721e-001  6.3142349e-001  5.3817605e-001  8.8187552e-001  8.2279732e-001  1.1846099e-001 -1.8492233e+000  6.5475093e-001  4.2845219e-003  9.0240182e-001  1.3591416e-001 -9.6602553e-001
 -8.2979084e-002  4.6433933e-001 -1.4093937e-001 -2.0898294e-001 -2.2806559e-003  9.5938966e-001  2.4289917e-001  2.8981040e-001 -2.2969201e-002  3.6734844e-001 -3.4665982e-001  7.0399588e-001 -1.4766928e-001  4.2366614e-001  2.4453236e-001  3.0733882e-001  6.5142615e-001  3.6941231e-001  8.9890594e-002  3.7943598e-001  2.7763133e-001  3.3830409e-002  9.5009761e-001 -1.4513135e-001  2.4074517e-001 -3.9748921e-002  3.3995014e-001  8.1411164e-002  1.8254106e-001  6.5984118e-001 -2.7764202e-001 -3.5961290e-001  7.1629865e-001  6.2270507e-001  1.2977172e-001  6.6778982e-001  9.2835484e-001  2.6116926e-001  2.4095958e-001  2.9016389e-001  8.2694930e-003  3.4139624e-001  1.3847565e-001  1.3645511e+000 -4.8722174e-001 -1.4204417e-001 -4.6879812e-001  1.1788221e+000  3.5557850e-001  5.8507923e-002  2.0374053e-001  1.0081260e-003  3.2540946e-001  1.8882520e-001  6.4505408e-001 -1.9174694e-001  4.5027220e-001  1.0571418e-001  3.2877591e-001  2.8698879e-001  6.5493570e-001  1.2528388e-001  1.2991602e+000 -1.0948032e+000  3.2883624e-001  1.5123191e+000
  1.9791353e-001  6.5517409e-001  4.5095438e-001 -8.6279686e-001  2.1039392e-003 -5.2661405e-001  5.9520083e-001 -6.0557328e-002 -7.0023487e-002 -9.7502554e-002 -2.3891635e-001  1.2068851e+000  2.0342204e-001 -6.6336637e-002 -5.1477692e-001 -4.3664755e-001 -5.3560781e-002  2.5878136e-001 -2.4423426e-001 -2.6981190e-002 -5.5439328e-001  5.3356392e-001 -9.4360413e-001  7.9995322e-001 -2.9342743e-001  3.7127323e-001  4.8434846e-002 -3.3532524e-002 -6.4212698e-002 -1.9035030e-001  4.3975974e-002 -3.8801817e-001  6.9779420e-001  3.1390568e-001  1.7504577e-001  4.4108922e-001  3.7558310e-002  5.8562821e-002 -2.4529197e-001  4.8756588e-001  2.7843822e-001 -5.2749089e-001  1.0062501e+000 -8.0534356e-001 -4.7167926e-001  3.9706620e-001 -9.5701324e-002 -2.8538132e-001  2.6657024e-001  5.2546965e-001 -4.2459927e-001 -7.2617023e-001 -3.7999792e-001  5.6121459e-001  8.0094696e-001 -4.7233144e-001  4.8245351e-001  6.4319700e-001  4.6266088e-001  7.4367261e-001 -8.5514528e-001  7.5928863e-001  5.0468730e-002 -9.6044861e-001  1.3380606e+000 -3.6375571e-002
 -1.3108299e+000  5.3236252e-001 -6.8630925e-002  7.3597943e-002  7.7043646e-001 -1.9635674e-001  5.1512949e-001  5.5677730e-001  2.7241177e-001  4.8019274e-001 -4.4707069e-001 -2.8118903e-001  4.5984174e-002  1.7082665e-001  6.1935314e-002 -4.2062916e-001 -7.8505818e-003 -6.9189679e-001  5.2534688e-001  1.5146710e-001  5.5866651e-001  8.7705554e-001 -2.1563431e-001  4.8140311e-001 -7.9171303e-002  4.3855777e-001  5.9282595e-001  7.3186557e-001  5.1564808e-001 -4.4083532e-001  1.1406053e-001 -1.8030481e-001 -2.4088414e-001  3.0131321e-001 -1.8513767e-001 -4.2837987e-001 -9.1196203e-001  1.0413884e+000  7.2897820e-001  7.8752982e-001 -1.9430506e-002 -3.3545344e-001  4.8417755e-001 -6.5772067e-001 -1.2528388e-001 -7.2961366e-001 -5.1723699e-001 -1.8651257e-001 -3.4360083e-001 -2.7573528e-001 -4.2233326e-001 -1.3951983e-001 -2.6476775e-001 -2.1026242e-001 -6.7014324e-001 -3.8227841e-001  2.0058179e-001  9.0931010e-001  5.9209166e-001  5.2512046e-001  1.2939216e-001  1.2067669e+000  7.3591300e-001 -4.4871922e-001  4.5952945e-001  5.6168997e-002
 -4.2693608e-001 -6.0487973e-002 -2.1820027e-001 -1.2578835e+000  2.1001918e-001  5.4665586e-001  6.0310157e-001  4.3623803e-001  2.8388534e-001 -3.6893732e-001 -1.0742535e+000  2.0742024e-001  4.1414613e-001 -1.0644922e-001  2.7886217e-001 -3.9450520e-001 -2.3310086e-001 -5.8394819e-001 -1.2742212e+000 -6.8846794e-001 -1.1775040e+000  5.8864888e-001  3.6610186e-001  6.3292014e-001 -3.4577161e-001  7.4866656e-001  1.0270609e+000  1.4172047e+000  1.3026696e+000 -5.3484390e-001 -5.5357931e-001  3.9745058e-001 -4.3182143e-001  9.4142447e-002  3.3081267e-001 -3.0335181e-001 -4.0521499e-001  6.0496134e-001  1.4442724e+000  9.6829647e-001  9.0927889e-001 -2.0634328e-001  7.8651436e-001 -1.2734979e-001  1.1437753e-001  3.8346279e-001 -1.2289733e+000 -1.2413054e+000  2.7653780e-002  5.7675290e-001 -4.0306117e-001 -7.7741993e-001 -2.7602435e-001  3.5957413e-003 -1.1308621e+000 -1.1597141e+000 -2.3062200e-001  3.0859720e-001  1.4875148e-001  6.5128769e-001 -1.6428635e-001 -2.0276642e-002  2.5186157e-001 -6.0463812e-002 -2.2952405e-002 -2.0706100e-002
 -8.3813869e-001 -1.0960737e+000  2.9353860e-001 -9.1845994e-001 -3.1436227e-001 -5.2510347e-001  2.7823980e-001  3.6293205e-001 -2.9819101e-003 -3.3977419e-001 -6.9612564e-001 -1.0829179e+000  2.4522317e-002 -4.4471074e-001 -1.2463294e-002  5.9599195e-002 -1.4187357e-001 -1.5580303e-001 -1.5029892e-001 -3.1935347e-001 -2.0899038e-001  7.1945157e-001  3.8421590e-001 -1.8325453e-001 -4.4079544e-001  2.4248825e-001  5.5376121e-001  5.3994652e-001  1.2111818e+000  6.3102232e-003 -6.4739900e-001  1.6747904e-001 -3.0225782e-001 -1.4656943e-001 -3.3931965e-001  1.2050066e-001  2.2886836e-001  4.4990810e-001  3.4854300e-001  5.3900114e-001  8.1973457e-002 -3.8849248e-001 -1.4686215e-001 -5.3130453e-002 -7.4810159e-002 -6.4241531e-001 -9.3303598e-001 -9.5964355e-001 -3.3401694e-001 -6.5112255e-001  2.2356139e-001  3.3067356e-002 -7.1655353e-001 -6.8694941e-001 -1.4121821e+000 -1.0547270e+000 -1.2088004e+000 -4.1788443e-001 -3.2792378e-002 -2.8374345e-002 -5.9827355e-001 -6.8612125e-001  5.9804605e-001 -7.5930148e-001 -7.8874634e-001  4.9855888e-002
 -1.5743329e+000 -4.5227926e-002  1.4642361e-001 -8.5775268e-001  5.7724923e-001 -8.9945253e-001  8.3542236e-001  3.5216340e-001 -1.0317678e-002  1.8940272e-001 -5.8518980e-001  8.4191847e-001  3.5752112e-002 -9.1095093e-002 -7.8252243e-001 -8.1869960e-001 -4.2665421e-001 -5.2663611e-001 -3.1406739e-001 -4.3643153e-001 -3.4721952e-001  6.6024677e-001 -6.8379549e-001  1.6868134e-001 -3.4218144e-001  5.7907909e-001  1.0061249e+000  8.7543280e-001  4.8421986e-001 -5.1943378e-001  2.1220860e-001  5.0050697e-001  5.2604961e-002 -4.8857166e-001 -1.2113583e-001 -1.6144492e-001 -7.7772457e-001 -1.2794269e-001  6.4649045e-001  9.1340243e-001  9.3766276e-001 -6.1567313e-001  4.4855635e-001 -6.1858236e-001  8.1675477e-002  2.1981042e-001 -7.5807012e-001 -1.4039306e-001 -5.4389562e-001 -4.9457527e-001 -4.6649345e-001 -1.6917472e-001 -3.6442226e-002  1.5619173e-003  1.8441098e-001 -1.1588424e+000  1.1093128e-001 -4.2271381e-001 -2.7630861e-001  5.9142047e-001 -2.8082260e-001  1.7714167e-001 -1.5884389e-001 -4.4430313e-001 -7.9436730e-001 -1.0856825e-001
 -1.1097974e+000 -1.0287679e+000  4.3289629e-002 -3.4355764e-001  2.1868682e-001 -6.5623548e-001  2.3988015e-001 -2.3699924e-001 -3.9568467e-001 -1.0743203e+000 -1.5444739e+000 -3.6516371e-001 -1.1424245e-001 -5.4198721e-001 -5.0053443e-001 -1.7279738e-001 -6.5897226e-002 -6.7164508e-001 -4.8598037e-001 -8.0899612e-001 -1.2229206e+000  1.1239617e-001 -1.2978313e+000 -4.6477629e-001 -5.1514415e-001 -3.5188558e-001  2.6556536e-001  5.8441331e-001  2.7360989e-001 -7.8908980e-001 -4.7022140e-001 -5.8909706e-001 -1.3559756e+000 -8.5539333e-001 -8.0654477e-001 -3.6963837e-001  7.0959785e-002 -3.3071950e-001  5.4426775e-001  2.6276358e-001  3.4360048e-001 -3.2132004e-001 -2.9248288e-001 -1.2092911e+000 -8.7630293e-002 -4.3992739e-002 -9.5837184e-001  1.2511340e-001 -1.1952227e-002 -1.0071477e-001 -3.6485340e-001 -1.8987316e-001 -5.2772815e-001 -4.7234460e-001 -4.4590911e-001 -1.1874107e+000 -1.3299867e+000 -9.2918981e-001 -6.5833391e-001 -4.5235685e-001 -5.1440729e-001 -2.3713052e-002  5.9484474e-001 -1.6094048e+000 -5.2210406e-001 -1.7717047e-001
 -1.0735343e+000 -3.1055746e-001 -2.6945160e-001 -9.9077575e-001  9.3256646e-001 -9.8745727e-001  1.3313530e+000  5.3405124e-001  2.2001566e-001  5.1623326e-001 -1.6065014e-001  5.4983774e-001  5.8394479e-001  6.8729334e-001  4.3780661e-001  1.1084633e-001 -3.9062027e-001 -1.8902364e-001 -1.9925516e-001  3.5042567e-001 -2.0665993e-001  5.8714234e-001 -1.0574149e+000  3.5237125e-001 -2.2150686e-001  6.0281329e-001  3.9003777e-001 -2.6190886e-001 -7.0782307e-001 -2.2862585e-001  3.8516928e-001  6.3794166e-002 -1.3433710e-001 -3.0295274e-001 -3.9492616e-001 -3.0906803e-001 -6.7184083e-001 -4.0201090e-001 -4.4588562e-001  4.9603251e-001  7.2382668e-001  2.9952945e-003  1.6168845e-001 -7.2597651e-001  1.6380246e-001 -1.9208988e-001  2.1286148e-001 -3.8777967e-001  1.2693651e-001 -7.4825588e-002  2.4180059e-001  6.1436613e-002  1.9315501e-001  4.7870005e-001 -6.3923954e-001 -3.4018305e-001 -2.1174903e-001  2.9774071e-001  7.5354893e-001  9.4877329e-001 -2.4735568e-001  7.8804026e-001  5.1613572e-001 -8.5247010e-001  5.3417300e-001  1.1481351e-001
 -1.1958879e+000 -5.8907841e-001 -8.6048510e-001  1.2798917e-001  2.4536944e-001  1.7312979e+000  6.7606243e-001  5.7529959e-001 -2.5262503e-002 -2.8071056e-001  2.5023921e-001  1.0905503e-001  8.6040732e-002  7.1154056e-001  1.2598011e-001  2.1640418e-001 -5.1866662e-001  2.5979731e-001  3.9796375e-003  1.3399011e-002 -7.1068960e-001 -1.2445515e-001 -1.7454779e-001 -9.8152957e-001 -5.5327038e-001  1.7575594e-001  3.2658020e-001  6.1231827e-001  6.3116411e-001 -5.6145193e-001 -1.5574274e-001 -6.1126208e-002 -1.1629986e-001 -2.3877337e-001 -8.2981390e-002 -5.7059501e-002 -4.8738574e-001  7.8940906e-001  9.2391172e-001  5.4679671e-001 -1.3603964e-001 -3.0513278e-001 -2.8295230e-001 -3.1162105e-001 -9.8046246e-002  1.3823559e+000 -7.4551106e-002  1.6766827e-001 -3.5213380e-001 -7.5237090e-002  3.3638243e-001  8.2181172e-001  6.1838404e-001  3.7983101e-001  8.3861763e-001  8.4598788e-002  1.5655237e-001  7.4949089e-001  5.8671078e-002  7.6238494e-001  5.8815476e-001  5.6877024e-001  7.9499698e-001  6.9249460e-002 -1.9281659e-001 -7.6032378e-001
 -8.5020693e-001 -7.5870922e-001  9.3399960e-001  7.2634256e-001  8.3443789e-001 -3.3055674e-001  6.2617014e-001  4.0500142e-001  6.3418981e-001 -5.1907062e-002 -2.0548107e-001  8.4927177e-002  4.8453259e-001  2.8164626e-001 -5.1847330e-001 -3.0038547e-001 -5.1429118e-001  3.5095067e-001  3.2090396e-001 -6.0994932e-001  8.1252370e-002  3.4529787e-001  4.7473729e-001 -1.1386590e-001 -7.4507237e-002  7.4151175e-001  1.0531876e+000  1.5889728e+000  1.4100012e+000 -7.9649693e-001  5.7728970e-001  5.1811658e-001 -6.9137576e-001 -9.1539027e-001  3.3860035e-001  7.4975241e-001 -4.7227190e-001  1.0040984e+000  1.9092366e+000  1.1706172e+000  4.5533096e-001 -1.2083558e-001 -2.2975439e-001 -1.9180598e-001  5.8063729e-002  7.3462052e-001  4.8401219e-001 -1.1866169e-001  7.4475327e-002  3.4039564e-001 -1.0853696e-001 -3.2012639e-001  1.3994246e-001  5.8860876e-001  5.6724209e-001 -2.4941823e-001  3.5559256e-001  5.4963907e-001  2.8219424e-001  9.6992060e-001 -2.5689206e-001  4.9663681e-001  1.2323434e-001  6.2540649e-002 -7.4147097e-002 -1.0466199e+000
  1.1845155e+000  4.4357542e-002  7.6964106e-001 -1.3435746e-001  2.7439921e-001  4.0007507e-001 -1.0826226e-001  1.8806960e+000  1.0663403e+000  2.2057411e-001  4.6539282e-001  1.1050153e-001  1.2310508e+000  1.2908098e+000  1.1197496e+000  1.3694727e+000 -2.8742093e-001  4.2323439e-001 -6.6468404e-002  6.0149867e-001  2.7544294e-002 -6.6112711e-001  6.5805821e-001 -9.4920169e-001  4.2802045e-001  1.6911348e-001  3.2125366e-001 -1.3587093e-001  1.7928319e-003  1.8483050e+000  3.3442715e-001  7.6805910e-001  6.7480181e-001  1.4723303e+000  1.3923470e+000  1.4165954e+000  9.5262844e-001  5.8438436e-001  1.3928524e-001 -1.0547466e-001  6.7509099e-001  5.2231124e-001 -4.5776150e-001  1.9164584e+000  2.5184849e-001  9.9975562e-002  8.2272054e-001 -1.9088581e-001  2.7988748e-001  2.6601831e-001  3.8138483e-001  6.6903643e-001  1.3569520e+000  1.0375321e+000  2.0071429e+000  5.1688352e-001  1.0014979e+000  1.0165348e+000  1.2858536e+000  2.4318376e-001  1.0387133e+000  1.2155513e+000  4.6778550e-001  1.6330419e+000  5.8878493e-001 -2.7588209e-001
  7.3365253e-001  8.2479132e-002 -4.3404511e-001 -1.6039640e-001  6.6392135e-002  2.7839892e-001  4.5884120e-001  1.4027645e+000 -1.2361468e-001  5.0706392e-001  1.0503867e+000  1.0383992e+000  1.4313056e+000  6.7203928e-001  3.5955500e-001  1.1138920e+000  7.1105863e-001  1.3056390e+000  2.5720375e-001  7.0657829e-001 -9.4239831e-001 -8.1947235e-002 -8.1562447e-001 -7.3699916e-001 -2.0660604e-001  6.5416311e-001 -5.0697722e-001 -6.5313429e-001 -6.1965494e-001  7.7588170e-001  1.1767389e+000  9.6343564e-001 -7.5009087e-002  7.3920297e-001  1.6796282e+000  7.9994641e-001  6.9329971e-001 -1.1041229e-001 -3.9680072e-001 -4.1113262e-001  1.3592818e+000  1.9922314e-001 -2.5967655e-001  5.7314237e-002  4.0585038e-001  2.6786110e-001  9.3196394e-001  1.5070962e-001  1.3403030e-001  1.6188842e-001  1.3517902e-001  4.2939626e-002  1.0029880e+000  9.5160859e-001  1.0995219e+000  2.7688162e-001  9.9073641e-001  3.0580653e-001  1.0284246e+000  7.6533711e-001 -7.2094108e-001  4.3222580e-001 -1.2144684e-001  2.1197756e+000  4.5818216e-001 -7.1121990e-001
 -2.1249490e-001 -8.4633709e-002 -5.1482400e-001  2.1594822e-001  2.6635493e-003 -1.1185871e+000 -6.3797950e-002  1.6713637e-001  4.5522440e-001  3.6752176e-001  7.5883701e-001  6.0908009e-001  2.3682789e-001  5.0613519e-001 -1.1197566e-002  4.6536414e-002  6.5667250e-001 -7.7543744e-002  2.3162563e-001  2.7225060e-001 -8.2062258e-001 -3.0442601e-001  3.2437583e-001  1.7692870e-001 -1.9028990e-001  9.2511112e-001 -3.9973827e-001 -1.2172178e+000 -1.1662412e+000 -1.5256597e-001  1.3500526e-001 -3.4676301e-001  5.4511165e-001  2.2436724e-001 -2.7016767e-001 -6.7076057e-001 -3.6996492e-001 -1.2694317e+000 -1.4107376e+000 -1.2792638e+000  5.2841471e-001  1.1419734e-001 -8.7971182e-002 -7.9350588e-001 -2.3466267e-001 -8.2099967e-001  2.9458296e-001  6.9765907e-002 -2.2291575e-001  5.1319573e-002  8.8072489e-003  2.2290643e-002 -1.2033642e-001  1.5507246e-001  5.2570245e-001  1.0782334e-002 -6.1210530e-002  1.0873179e-001 -3.3569246e-001 -2.2171852e-001 -8.9142120e-001  6.5735855e-002  2.2880869e-001  1.4210497e+000  2.7925249e-001  4.5983864e-001
 -7.0705361e-001 -2.6928053e-001 -6.8841504e-002 -2.1429537e-001 -6.1278646e-001 -2.2329205e-001 -3.8839645e-001 -7.1854821e-001 -5.0629700e-002 -4.9020915e-001 -2.7775319e-001 -2.1113990e-001 -2.8694555e-001  4.2493722e-002 -1.1223779e-001 -3.2194523e-001 -3.6588394e-001 -5.6720795e-001 -9.6781779e-001 -4.4876551e-001 -5.1113073e-001 -8.2752208e-001 -7.1266182e-001 -7.4522453e-001 -1.1972349e+000 -4.3383851e-001 -5.5146435e-001 -7.8918661e-001 -9.3949048e-001 -6.7788786e-001 -5.3263350e-001 -9.4510599e-001 -2.0497689e+000 -1.0838136e+000 -4.3931163e-001 -7.5341803e-002 -3.7512115e-001 -1.3173698e+000 -9.8032158e-001 -1.1088735e+000  1.4695011e-001 -4.5840610e-001 -7.1031099e-001 -4.9023091e-001 -3.1489456e-001 -5.2717969e-001 -1.9058045e-001 -3.1307628e-001 -4.9906220e-001 -1.1297001e+000 -4.2158612e-001 -5.0165286e-001 -2.8477905e-001 -6.3069114e-001 -5.5503324e-001 -8.9784122e-001 -8.3877249e-001 -4.4229992e-001 -1.3591688e+000 -6.2981982e-001 -2.1599932e-001 -1.2207572e+000 -9.6622209e-001 -3.9888203e-001 -2.2000976e-001 -9.1066924e-001
  1.4892337e+000  6.0450357e-001  5.7009476e-001 -1.1228182e-001  1.7901322e-001 -1.6084735e-001 -7.3059677e-001 -4.4337321e-001 -1.5678243e-002 -1.6001457e-001  2.4638152e-001 -4.7485330e-001  7.2436088e-002 -2.5106112e-002 -4.5602226e-001 -2.7483233e-001  6.0652165e-001  4.3072132e-002  7.2376397e-001  3.6153221e-001  3.2613339e-001 -4.9921315e-001  2.5480716e-001  4.0381423e-001  4.9366811e-001 -2.1666746e-001 -1.9215350e-001 -1.0267140e-001  4.5436581e-002 -1.3206029e-001  8.2241618e-002 -1.6459163e-001  6.3357928e-001  3.7773112e-001 -9.6185459e-002 -2.2270749e-001 -8.2304613e-002 -8.4156717e-002 -4.1535524e-003 -2.6789526e-001 -5.2284948e-001  3.1029789e-001 -8.5986622e-001  2.3200951e-001 -7.2632667e-001 -6.0563595e-001  4.0267899e-001  1.8346390e-001  4.6260903e-001  2.3138318e-001  4.3939127e-002  2.0807036e-001  5.0450740e-001 -6.3634966e-001 -1.3709110e+000  5.9410878e-001 -4.7045507e-001 -7.3259295e-002 -2.9949186e-001 -4.7920651e-001  1.3403056e+000 -1.4328883e-001 -7.1454039e-001  7.9702459e-001 -8.2594910e-002  1.7194424e+000
  5.3003723e-001  2.9046695e-001  2.9857781e-001  1.0466212e+000  1.0323501e+000 -2.8860136e-001  9.2355987e-001  1.6136259e-001  5.3594681e-001 -4.0668600e-001 -2.2985149e-001  2.9213944e-001 -1.2951265e-001  4.7098687e-001  2.8607193e-001  4.4755240e-001  5.0667451e-001  1.6157563e-001 -8.4477097e-002  3.4613735e-001  1.6656683e+000  3.8561193e-001  4.0757774e-001  2.7153954e-001  1.5818643e-001 -2.1547045e-001  1.2302009e+000  5.5854538e-001  5.8198886e-001  2.9159533e-001  1.0293789e-001 -2.5135502e-001 -2.0785733e-001  1.6465757e-001 -1.4102561e-001 -9.2592191e-003 -9.6861323e-002  2.4566533e-001  5.9832341e-001  1.1175907e+000 -2.2635968e-001  2.1130902e-001 -5.7369435e-002 -5.4356991e-001 -1.5974911e-001  4.9784988e-001  2.5068113e-001  6.7573566e-001  4.5877269e-001 -2.9702356e-002  7.1077048e-001  2.0038151e-001  7.1357892e-001 -3.6288179e-001  2.6894307e-001  3.2924540e-001 -5.2052899e-001  7.9253738e-002  4.8999416e-001  3.6239543e-001  1.2872141e+000  2.8448280e-001 -2.7743439e-001  4.7046385e-002 -6.6540175e-001 -5.8206660e-001
 -6.2740285e-001  2.0063226e-001 -4.0831002e-002  6.6709039e-001  2.5942553e-001  7.2403982e-002  3.6279480e-001  1.2942927e-001  3.5897916e-001  2.0751394e-002  1.2750662e-001 -2.1674969e-001  7.9716149e-002  2.4067954e-001  6.3313016e-001  3.8066115e-001  2.4639415e-001 -1.7905596e-001 -1.3540763e-001  2.4257499e-001  1.0230120e+000  2.9242880e-001 -4.7608135e-001  3.7906859e-002  2.6362816e-002 -3.9881636e-001  2.4703723e-001 -6.8513202e-002  1.9238486e-002 -4.3750510e-001 -5.4565015e-001 -5.7948120e-001 -9.5712925e-001 -3.9506269e-001 -1.9563136e-001  3.2777776e-001 -6.2340490e-001 -4.8470999e-001 -2.6827837e-002  3.4281896e-001 -4.4452736e-001 -1.7859362e-001 -3.3768028e-001 -1.0746165e+000 -1.2240981e-001 -2.7415336e-001  1.8198151e-001  1.8585329e-001  6.9728530e-002  1.6251192e-001 -1.1020086e-003  2.6365549e-001  6.4593100e-001  4.7265672e-001  6.2396236e-001 -1.0732141e-001 -7.5604117e-002  3.0751511e-002  2.7684321e-002  1.8680113e-001 -4.1973341e-001 -4.9702260e-001 -4.3122305e-001  1.1696443e-001 -1.7358462e-001 -8.5233529e-002
  2.5028071e-001 -6.9532004e-001 -8.7488527e-002 -1.2981106e+000 -9.2049092e-001  4.3557651e-003 -1.9921582e-001 -2.8397455e-001 -2.0399733e-001 -4.7777225e-002  8.5678837e-002 -2.6411488e-001  2.2014018e-002 -2.5643429e-001  4.6678178e-001  2.7750146e-001  3.8561357e-001 -3.8686514e-001 -5.5601634e-001 -4.5180753e-002 -2.2548359e-002  3.0909364e-001 -1.2899147e+000  3.6585833e-001  4.3206223e-001  7.4934185e-001 -5.1246333e-001 -8.2596491e-001 -6.6311407e-001  3.0435753e-001  4.2532223e-001 -2.1595406e-003  1.2265704e-001 -7.5188352e-001 -3.7650339e-002  9.6355531e-001 -2.9381321e-001 -8.7241539e-001 -1.0153155e+000 -4.3164425e-001  7.4456425e-001  1.0238061e-001  6.9663122e-001 -4.4028195e-001  5.7333371e-003  2.7129801e-001 -1.1586574e-001 -7.3538629e-001 -3.4383566e-001  5.8329462e-001  1.9015045e-001 -8.5165944e-002 -1.1563326e-001  1.5528784e-001 -3.5020627e-003 -4.8611569e-001  2.1776901e-001  1.7863905e-001  1.4473912e-001 -3.9079139e-001 -9.3083007e-001 -4.3584220e-001  1.4510278e+000  3.6732674e-001 -1.2825395e+000  1.6314711e+000
 -1.2919478e-001  1.2333099e-001 -1.9826213e-001 -1.9938184e-001 -9.5379311e-002  7.9964239e-001 -6.2694446e-001  3.8384051e-001  1.1619757e-001  3.2791319e-001  3.7826801e-001  9.3968249e-002  2.0331459e-001  4.8502866e-001  7.7747569e-001  9.7752052e-002 -5.7233914e-002 -6.5455541e-001  2.6767658e-001 -2.4880596e-001 -3.7899198e-001  4.4354386e-001 -1.2074425e+000  4.6131799e-001  1.7138060e-001  2.3479539e-001  4.5097929e-001 -2.5080731e-001  7.3476577e-002  3.5411211e-001  2.1600048e-001  1.0745093e-001  9.0313894e-006 -6.1956474e-001 -2.0677154e-001 -1.0181836e-001 -1.1131192e-001  2.3593674e-002  8.3137957e-002  5.4751336e-001 -3.0365149e-001 -1.5117684e-001  6.2012780e-001 -9.5441369e-001 -5.6149941e-001 -6.9264817e-001 -7.2183911e-001 -8.1897881e-001 -4.1201445e-001  2.3150194e-002  1.2599112e-001  1.3157011e-001  1.5973581e-001  4.5155580e-001  1.2026182e+000 -4.3927477e-001  1.8095080e-001  2.3592663e-001  3.2660513e-001  7.0447957e-002 -6.9919435e-001  4.7759502e-001 -5.4373326e-001 -7.8550349e-001  8.9530080e-002  5.4662900e-001
  2.9809519e-001  5.9782626e-001  2.3426117e-001  6.0846685e-002  6.0858480e-002  4.2870168e-001 -4.1959679e-001  5.7694823e-001 -6.1374582e-002  5.3854366e-001  6.1743566e-001  4.7208612e-001  3.8508528e-001 -2.1559930e-002 -1.5793024e-001 -3.3945577e-001  6.3102872e-002  2.8004005e-002  4.7901302e-001  6.5147839e-001  2.9896949e-002  6.5891069e-001  2.2710308e-001  8.9444637e-002  1.5770378e-001  1.4579802e-001 -7.6913967e-001 -9.8338992e-001 -9.3149631e-001  3.2748842e-002 -2.7788673e-001 -7.0528293e-002 -5.9557191e-001 -4.0636491e-001 -1.4417588e-001 -3.9547145e-002  6.5894280e-002 -7.4387368e-001 -1.3591149e+000 -5.3038410e-001 -5.2967265e-001 -5.8743705e-002  2.6181973e-001  5.5553986e-001  2.0507339e-002 -5.1180022e-001  2.4834795e-001  4.6002567e-001 -5.3511481e-001 -3.6965145e-001 -2.7934852e-001 -1.7870959e-001 -2.6975283e-001  4.0079468e-001  3.1651389e-001  5.8850736e-002  7.2526071e-001  1.6641706e-001  2.2107087e-001  2.8209580e-001 -1.3590686e-001  2.1959687e-001  1.8657455e-001  1.5339000e-001  4.0748456e-001  1.9923072e-001
  1.2441439e-001  7.1087811e-001 -2.1786906e-001 -1.5175323e-002 -5.0679434e-001 -9.3707635e-001 -8.4159746e-001  5.7429543e-002 -3.8998743e-001  3.7137651e-001  1.6978905e-001  5.5311431e-001 -1.2266738e-001 -3.9345771e-001 -8.1295877e-001 -4.7061538e-001  3.0289866e-001  2.3295281e-001  4.9104819e-001 -1.1507056e-001 -9.0586417e-001  1.0787226e-001 -7.7171182e-001  3.7324369e-001 -5.9848631e-001  9.0937524e-002 -1.0788647e+000 -3.6282620e-001 -4.1100434e-001 -6.6075540e-001  8.5556718e-002  4.5850035e-001 -7.4724303e-001 -4.3572212e-001  1.6812599e-001  2.5162972e-001 -4.8722172e-002 -9.1567035e-001 -6.2558660e-001 -7.0927063e-001 -8.3668579e-002 -4.6926563e-001 -6.9720146e-001 -5.5406296e-001 -2.8756263e-001 -3.8413540e-001  6.4348559e-001  2.0597961e-001  2.6831957e-001 -4.8345220e-001 -7.4398429e-001 -4.7159527e-001 -3.8742696e-001  6.2396998e-001  2.7942183e-001 -6.2184221e-002  7.4864824e-001  1.6707933e-001  1.1376407e-002 -4.1670754e-002 -5.9913028e-001 -2.0656468e-001 -4.0548560e-001  5.9118522e-001  6.8809429e-001 -2.3241250e-001
  1.1534538e+000 -1.4737674e-001 -1.2203986e+000 -2.5460715e-001 -1.2213054e+000  8.7837945e-001 -1.7734493e+000 -1.2718394e+000 -1.0518360e+000 -7.8133182e-001 -2.6356132e-001 -5.0211801e-001 -9.8218834e-001 -3.3704117e-001 -3.5649376e-001 -8.0747183e-002 -3.3166831e-001  3.7061552e-001 -4.4700962e-001 -6.2083021e-001 -1.4714645e+000 -1.9689435e-001  2.9685677e-001 -9.5995998e-001 -6.7019404e-001  7.5846757e-001 -5.4199316e-001 -3.8256752e-001 -2.3582677e-001 -3.7952411e-001 -1.7610738e-001 -3.0517693e-001 -9.1848177e-003 -2.1231085e-001 -3.3994060e-002  1.7147696e-001 -2.3092841e-001 -2.3135667e-001 -9.2936045e-001 -2.6094419e-001  6.4336111e-001 -6.1936075e-001 -7.1633594e-001  3.4871935e-002 -1.3609122e-002 -8.7122823e-001 -3.8167932e-001 -3.6174845e-001  1.6346332e-002 -8.7623864e-001 -2.4263373e-001 -5.1514480e-001 -2.0252773e-001 -2.3839700e-001 -7.2627153e-001 -6.6546502e-002 -1.5089321e-002 -9.9542538e-001 -7.0121319e-001 -1.1346211e+000  1.1789303e+000 -1.0326666e+000  5.7217554e-001 -1.7818649e-001  3.1831998e-001  1.4298230e-001
 -8.6679467e-001  2.0525362e-001 -1.1592676e+000 -1.3310389e+000 -6.0936262e-001  1.4288491e-001 -7.0241229e-001 -1.5502488e-002 -3.1623285e-001 -1.7804763e-001  6.0850454e-001 -6.0514048e-001  1.3365906e-001 -1.8420985e-001  4.4483357e-001  2.9442969e-001  1.7400381e-001  1.7339071e-001  5.9374390e-001  1.7720735e-001 -8.5348902e-001 -1.0726032e-001 -7.3146000e-001 -7.8583174e-002  2.9737016e-002 -3.0401447e-001 -9.7324530e-001 -5.3128314e-001 -1.4125533e-001  5.6484985e-001  2.8557910e-002 -9.6496940e-002  4.3754770e-001 -1.9133993e-001 -2.8052548e-001  4.8504341e-001 -1.9476254e-001  8.2473237e-002 -5.9279903e-001 -7.1085185e-001 -9.2054789e-001  1.3949386e-001 -1.2940830e-001 -4.6628575e-001 -7.6506456e-001 -1.4913143e+000  5.1420119e-001 -1.7406193e-001 -1.4008229e-001  3.7037829e-001  8.3975774e-002 -2.5263364e-001 -3.4102499e-001  4.2150849e-002 -5.8743905e-001 -1.0735616e-001 -9.8373258e-003  1.3732805e-001  5.4977652e-002 -5.3033789e-001 -3.0933275e-001 -5.9564258e-002 -1.2783864e+000  3.1056337e-001 -3.8454686e-001  1.9961329e-001
  1.3688575e+000  6.6899680e-001 -1.0897084e+000  1.2916858e+000  3.9100701e-001 -5.8727267e-001 -2.2011135e-001  6.7915654e-003  3.5658105e-001 -1.6463701e-001  1.1303059e-001  5.5169234e-002  1.2970067e-001  1.0362102e-002 -2.8971846e-002  3.3057210e-001 -2.6835377e-001  6.3383536e-003 -9.8596694e-002  4.5302757e-001  8.9037821e-002 -1.4475597e+000 -2.0189297e-001 -3.2165066e-001  2.6453408e-001 -2.4871314e-001 -6.5002372e-001 -1.1643957e+000 -8.8485754e-001  1.0373598e+000  1.4735810e-001 -1.9501709e-001  1.5324659e-001  7.6854389e-001  1.2645036e-001  4.8680535e-001  6.7652724e-001 -7.7446919e-001 -1.8685286e+000 -1.1706116e+000 -2.4748524e-001  7.0496444e-001 -5.0201288e-001 -2.2546891e-001 -3.4775938e-001  1.0744001e+000  1.5158087e+000  1.2256517e+000  4.1347294e-001  6.6617251e-001  6.9794798e-001  4.1197882e-001  4.0869237e-001  2.3362798e-001  7.0409197e-001  8.4503891e-001  4.8908948e-001  6.2314795e-001  4.3654093e-001 -5.6647351e-001  6.8951703e-001  1.5124706e-001  1.1391996e-002  1.2677491e+000  9.4041941e-001  1.5821270e+000
 -3.8815402e-001 -2.9461503e-001 -1.4152834e+000  1.7002897e+000 -6.2287059e-001  3.0308096e-001 -2.9353823e-001 -1.3433370e+000  1.0953956e-001 -4.1013171e-001  3.7573593e-002  1.7958451e-001 -5.5682790e-001  5.5875715e-001  9.2351799e-001  5.9390901e-001  2.7224647e-001  2.2800334e-001  2.0019198e-001 -2.4300680e-001  1.9937358e+000  3.5847825e-001  4.3464992e-001 -5.1577904e-002  1.1049116e-001  7.8748950e-001 -4.3588385e-001 -6.6942885e-001 -1.2474577e+000  6.6054266e-001 -4.0148373e-001 -4.2909910e-001 -1.3770327e-001  4.7917553e-002 -2.4111819e-001 -7.0444534e-001  8.4837071e-002 -9.0837513e-001 -1.1475566e+000 -2.5811598e-001  1.8458760e+000  2.7411604e-001 -3.0650449e-002  2.9020004e-001  3.5957765e-001  7.7858593e-001 -2.9505026e-001 -1.3189558e-002  9.8985908e-001  5.7400918e-002  5.6332629e-001  1.0154587e+000  6.4611733e-001  4.3399259e-001  4.6589443e-001  6.1666008e-001 -7.6166944e-001 -3.4883728e-001 -1.1194136e+000 -1.0509752e+000  1.6591169e+000 -5.8289666e-001  1.7689678e+000 -1.7694984e+000  4.3685509e-001  8.4100146e-001
 -7.5431833e-001 -2.6546147e-001  4.5718406e-001  4.7486570e-001 -2.9603601e-001  2.9120387e-001  2.4002600e-001  6.4304329e-002 -3.4124463e-001  3.2211483e-001  3.7962145e-001  5.2997965e-001 -3.1608788e-001  2.5708927e-001  1.2941090e+000  8.9244389e-001  5.1795419e-001  3.5066310e-001 -9.0246408e-002 -1.0209215e-001 -6.2879395e-001  3.6860307e-001  1.3051096e+000  3.8592169e-001  3.0876967e-001 -1.5300810e-001 -3.1788190e-001 -5.0152530e-001 -2.9114141e-001  1.0661192e+000 -9.0485984e-002 -5.9217533e-002 -2.0593091e-002 -7.1030508e-004  2.9170004e-001 -8.0241449e-002  5.0696105e-001  2.6862612e-002 -2.9324195e-001  9.6918023e-002  2.1675116e-001  7.9812019e-001  1.1725053e+000  3.4878669e-001  6.8281452e-001 -1.1663026e+000  4.8245985e-002 -5.9969486e-001  8.3216360e-001  1.0078911e+000  3.7728596e-001  4.5086707e-001  6.4998428e-001  2.4087959e-001  9.8301993e-001  8.5289430e-001 -5.8585346e-002 -2.6219225e-001  7.5664459e-002 -3.2395583e-002 -1.5209283e-001 -2.7355020e-002 -8.0432077e-001 -1.9046462e-001  5.5292153e-001  8.3053430e-001
 -5.9117278e-001 -4.2289540e-003  1.1552663e-001 -5.5207998e-001 -1.5397145e-001  1.2155156e-002  9.9663455e-002 -2.7709333e-001  2.6150700e-001 -2.4349151e-001  3.2976285e-001 -6.5028022e-001 -2.3121569e-001 -3.5029821e-002  6.0204264e-001  2.2768444e-001 -2.1941260e-001 -8.0110250e-002  1.6397339e-001 -4.5401949e-001  1.6340929e-001  6.8993209e-001 -2.6761616e-001  2.5891593e-001  3.3085718e-001 -5.5398320e-002 -8.3703852e-001 -1.1009905e+000 -9.1525650e-001  4.4188214e-001 -3.9896266e-001 -5.4265401e-001  2.8442211e-001 -2.9590929e-001 -1.0168368e+000 -9.5213116e-001  4.1184430e-001 -6.9181785e-001 -1.0335326e+000 -8.3845324e-001  6.7980932e-001  3.9884411e-001  2.0774615e-001 -8.5745410e-001  2.1430885e-001 -1.6096816e+000 -2.5964815e-001 -1.4246084e+000  5.3203835e-001  4.4687874e-001  5.1092569e-001  2.1118636e-001  1.1253836e-001  4.3276196e-002 -7.2571218e-001  9.1843027e-002 -1.1856060e+000 -1.3341388e-001 -7.3885559e-001 -6.0045855e-001 -7.2512781e-001 -6.5799162e-002 -8.8174020e-001 -1.3659929e-001  5.5415348e-001 -1.6680069e-001
 -5.3442618e-001 -6.9279480e-001 -1.2925843e-001 -3.3653488e-001 -1.7957165e-001  3.0115997e-001  5.7333508e-001  8.3398690e-002 -1.8566859e-001  1.2604783e-001  5.9408828e-001  2.8033194e-001 -3.4295737e-001  7.0158110e-002  1.6431890e-002 -2.0850225e-001  4.0480757e-001 -2.1978657e-001  3.0288692e-001  5.8808623e-003  4.9662840e-001  3.4358529e-001 -8.3246382e-001 -1.6858067e-002 -3.1754398e-002 -8.3185923e-001 -3.6027064e-001  1.9107347e-001  1.8400212e-001 -2.0483627e-001 -1.6090550e-001  5.3356983e-002  1.1637063e-001  1.5150823e-001 -3.0304707e-001 -1.0087066e+000  3.7106168e-001 -3.0139864e-002  6.5820079e-001 -1.7382901e-001 -4.6731921e-001 -6.0178044e-002 -5.1358842e-001 -1.3256739e-001  1.1598815e-001 -1.2404381e+000 -5.5742036e-001 -4.3860499e-001  6.0768945e-001 -2.4220006e-001  6.7263463e-001  4.1717791e-001  2.6295247e-001  1.8401333e-001  4.6651578e-001  7.2915409e-001 -1.7123451e-001 -4.4513590e-001 -4.3314162e-002  4.2470151e-001  1.4580939e-001 -5.7204977e-001  7.0947290e-002 -1.4491015e+000 -6.7876799e-001 -4.8611738e-002
  3.5982568e-001 -1.9297122e-001  6.4096848e-001  1.5822772e-001 -5.8530139e-001  5.8404785e-001  1.2252402e-001  2.4004323e-002  2.0016627e-001  7.8485585e-001  1.4095612e+000  1.3674559e-001  6.6803555e-002  4.1959921e-001  8.2994064e-002 -1.6668878e-001  7.7259853e-001  1.1237943e+000  1.2765750e+000  7.9861889e-001  1.4375024e+000  7.0339382e-001  5.5162004e-001  6.7164624e-001  2.6952256e-001  9.0750137e-002 -5.0737376e-001 -4.5511155e-002 -5.4716264e-001 -5.5912921e-001 -1.7298474e-002  5.6881806e-001  4.3340021e-001  4.4738355e-001  5.1897700e-001 -3.0854620e-001  2.7186266e-001 -3.8953983e-001  5.6248044e-001  2.7147318e-001 -1.1413064e-001 -8.6139406e-002  1.8631323e-001  8.3248458e-001  1.6530655e-001 -2.6366212e-001 -1.6451932e-001  5.0946959e-001  1.2667622e+000 -2.2142040e-001  2.8514434e-001  4.1482349e-001  9.7479805e-001  5.8087105e-002  2.4217972e-003  1.0918264e+000  1.8542619e-001  4.1431678e-002  8.7310556e-002  5.7114916e-001  5.5314189e-001  2.8248417e-001 -2.9260973e-001 -1.1364929e-001  1.9456744e-001  1.3701525e+000
  5.0514051e-001 -1.6138362e+000  1.5570068e-001  6.4550230e-002 -1.0113270e+000 -4.7580608e-001 -1.0926001e+000 -7.4754573e-001  1.8148946e-001 -4.9568573e-002  1.7726137e-001 -4.8004332e-001 -1.9529120e-001 -9.4783636e-001 -4.0660257e-001 -7.1704958e-001 -6.1370988e-001  2.9965000e-001  6.5990629e-001 -9.8629364e-002  3.9585896e-001  7.4717761e-002 -2.7082123e-001 -2.3211923e-001 -2.4850226e-001 -2.4435412e-001 -7.9379672e-001 -4.6961648e-001 -7.5951420e-001 -8.7985797e-001 -1.5460899e-001 -1.1393467e+000 -2.1469453e-001  6.9130739e-002 -6.9588361e-001 -6.9650334e-001 -8.1145233e-001 -3.0154560e-001 -6.0589887e-001 -8.7501510e-001  6.1367978e-002 -3.7611414e-001  2.1185980e-001 -5.1334319e-001 -4.6663155e-001 -2.5540111e-001 -6.1958230e-001 -1.3332374e-001  3.0395577e-001 -2.7542152e-001 -2.3003599e-001 -4.4933563e-001 -1.3298834e-001 -2.1878210e-001 -9.2297767e-001 -3.3313896e-001 -7.1610380e-001 -6.2238834e-001 -9.7861774e-001 -7.3225479e-002 -1.0090447e+000 -5.4371597e-001 -4.3023241e-001 -6.8610890e-001 -7.0449099e-001  4.5134096e-001
 -8.6886932e-001  2.0177317e-001  2.2421804e-001 -3.8476218e-001 -5.0740338e-001 -1.6471810e+000 -1.3477841e+000 -4.7412379e-001  4.0970059e-001  5.5685356e-003  9.4981941e-002 -5.0097220e-001  6.2497400e-003 -6.6319995e-001 -6.0205506e-001 -2.3117460e-001  2.5218923e-001 -2.0296277e-001  4.6286138e-001  1.1081897e-001 -4.1950679e-001 -3.6120905e-001 -2.3985508e-002 -8.9841856e-001  2.2321665e-001 -5.3245192e-001 -1.1458631e+000 -1.5638479e+000 -1.3373753e+000 -4.7293984e-001 -2.6516302e-001 -8.6163606e-001  6.6216894e-002 -2.4419634e-001 -5.9435960e-001 -7.3480547e-001 -6.8970150e-001 -7.1414946e-001 -1.1512922e+000 -7.6103100e-001 -8.7926063e-002 -1.2880885e-001 -8.1000219e-001 -4.5581712e-002 -3.0318963e-001 -1.1875020e+000  1.7858764e-001 -2.5737562e-001  1.7272210e-001  3.9428926e-001 -1.5306334e-001 -6.6345769e-001 -5.6025560e-001 -4.1101477e-001 -1.2760611e+000 -2.3806548e-002 -3.1991566e-001 -1.2913931e-001 -3.0977850e-001 -1.1720599e+000 -1.3413872e+000 -8.9683641e-002 -1.1870108e+000  6.0091654e-001 -2.8430929e-001  4.0069040e-001
  1.6762817e+000  3.3590155e-001  6.6509674e-001 -1.1243679e+000 -5.2748916e-001  5.6565808e-001 -4.8101790e-001  4.0942224e-001 -1.0480370e+000  1.5243391e-001  1.8552405e-001 -1.3726177e-001  4.5019188e-002  2.5925968e-002  3.3924973e-001  7.3159926e-001 -2.5183486e-001 -6.5437865e-001 -9.8998790e-001 -1.4778239e-001 -3.0899446e-001 -2.4327233e-001  1.0494765e+000 -9.3471160e-001  4.5823849e-001  1.4063453e-001 -8.6668068e-002 -5.9339333e-001 -8.9016552e-001  7.8351914e-001 -4.3967572e-001 -1.9717123e-001 -2.6374957e-001  7.1066492e-002  4.8418094e-001 -2.6958684e-001  4.0868042e-001 -5.1327545e-001 -4.6157551e-001  2.1244556e-001 -2.0350245e-001  5.3675600e-001  1.7604775e-001  1.7936328e+000  3.8483859e-001  5.8282362e-002  1.0939827e+000  1.8683243e-001  4.2409257e-002 -2.3891425e-002 -3.0675589e-002  3.1484743e-001  6.9590081e-002  6.7817371e-002 -6.3948036e-002  8.6819724e-001  1.3930973e-001 -1.8779668e-001  7.0223120e-001 -4.3590067e-001  3.1197426e-001 -9.3639801e-002  7.9893963e-001  7.6174378e-001 -3.5920073e-001 -1.1649754e-001
 -3.5926336e-001 -1.2033928e-001  3.7363601e-001  4.0303170e-001 -3.5103806e-001 -1.1706210e+000 -3.6175835e-001 -8.1847567e-002 -9.5076915e-001  2.7988558e-002 -3.9587965e-001  5.1468723e-001 -3.4163060e-001 -4.2181709e-002 -8.8557835e-002  2.0988530e-001  3.9150624e-001  3.0563481e-001  6.2171320e-002  1.8746845e-001  2.8680027e-001 -3.1256253e-001 -4.0200946e-001  2.8057965e-001 -6.7443400e-002  4.1002375e-001 -2.9430311e-001 -3.5493978e-001 -2.3421692e-001 -2.5808324e-001 -5.8344167e-001 -2.8743996e-001 -1.5986846e+000 -1.0253140e+000 -1.1991626e-001 -3.6390071e-001 -3.2554244e-001 -2.3918457e-001 -4.4677987e-001 -2.1741076e-001 -4.9706933e-001  1.9869422e-002  4.3570136e-001 -1.0195023e-001  2.0941547e-001  4.1875327e-001  1.3050088e-001  7.3145427e-001  1.0291845e+000 -4.5710874e-001  4.0961199e-001  1.4556672e-001  8.4158416e-001  1.6243253e-001  8.9421047e-002 -8.4127466e-002 -4.5695859e-001 -3.9083774e-002  4.6778735e-002  1.9206896e-001  9.4877945e-001  2.3833395e-001 -2.6601142e-001 -6.9513098e-001  1.1512049e+000 -1.7407013e-001
  3.2784823e-001  2.6108964e-001  9.5701534e-002  3.5073675e-001 -3.6115386e-001  2.2925341e-001 -8.6017579e-001  4.2209012e-001  2.0071712e-001 -6.9089595e-001 -1.9069981e-002 -6.2951610e-001  2.8034865e-001  1.3699613e-001 -4.7450370e-002  5.4294064e-001  6.2096689e-001 -8.5078929e-001 -3.4878851e-001 -8.5455876e-001 -7.5729971e-001 -6.3029919e-001 -3.5737407e-001 -2.2199031e+000 -2.2152673e-001 -3.7837387e-001 -7.7451475e-001 -1.0664746e+000 -9.9332080e-001  1.1875735e+000 -4.3454548e-001 -5.1057877e-004 -2.5667143e-001  4.9111317e-001 -1.8244009e-002 -2.5427904e-001  8.6940420e-001 -7.6534615e-001 -1.0900804e+000 -9.3150411e-001 -4.2007565e-001 -3.4186171e-001 -1.7519282e+000 -3.1896094e-001 -6.7434585e-002 -7.2062045e-001 -4.9840887e-001 -2.5846222e-001 -2.3815600e-001 -2.3279660e-001  6.7648325e-001 -7.0974898e-002 -3.2429523e-001 -4.8516173e-001 -5.4356899e-001  6.0516262e-002 -8.8670284e-001  5.5880006e-001  2.8405659e-001 -1.0438603e+000 -5.4758164e-001 -1.4083167e-001  3.7186202e-002  4.4054454e-001  4.3507866e-001  5.6728269e-002
  2.9263822e-001 -6.1497157e-001 -1.8255565e-001  2.0682515e+000 -7.0701371e-001 -3.3481285e-001 -9.4333602e-001 -7.1431734e-001 -1.2140018e-001 -1.2889024e-001 -6.5144828e-001  6.0416381e-001 -2.6497369e-001  4.0963266e-003  3.2609566e-001  4.5604252e-001 -2.6893370e-002  3.5641146e-001  2.3232694e-001 -4.2996137e-001  9.3817852e-001 -5.1363926e-001 -4.6519128e-001 -6.3226709e-001 -2.8825777e-001 -1.2658832e+000 -7.2433807e-001 -6.0828613e-001 -8.4245430e-001  2.4891110e-002 -2.8239353e-002  6.6685914e-002  4.4314128e-001  1.0310616e-001 -2.7070959e-001 -4.4304395e-001 -2.0088477e-001 -8.7623291e-001 -5.3988172e-001 -3.7104809e-001 -7.2832560e-001 -6.3394427e-002 -1.5100939e+000 -6.5517788e-002  9.1777794e-002 -7.7972181e-002  3.9478103e-002  1.2356996e+000  9.3471567e-001 -2.0494766e-001  6.7670521e-001  2.2288226e-001 -1.0842584e-001  7.7531129e-002 -3.1034119e-001 -2.5315835e-001 -1.9227895e-001 -3.7892013e-001 -4.4346344e-001 -5.6401536e-001 -1.2454765e+000 -2.6196813e-001 -7.5470519e-001  1.6439122e-001 -1.0202362e-001 -1.5334764e-001
 -4.9957090e-001 -3.0485223e-001  1.0870083e-001  9.8289376e-001  7.3950148e-002 -1.1481608e+000  1.0199025e-001  2.7863417e-001  1.2595116e-001 -1.0721886e-001  3.7750729e-002 -5.0195168e-001 -2.4616704e-001 -6.4433856e-001 -4.4321024e-001  2.7768572e-001  3.1049899e-001  2.0990487e-001 -3.0579348e-001  4.7036583e-003 -5.3259343e-001 -9.9236188e-001 -4.6154491e-001 -7.9353154e-001 -5.6266880e-002 -8.4251207e-001 -7.2131561e-001 -1.1213464e+000 -5.7502161e-001  6.5579176e-001 -7.9274366e-001 -1.1451709e+000 -7.9067372e-001 -7.9568116e-001 -7.4151220e-001 -5.1483404e-001  7.5691093e-003 -8.2570800e-001 -6.2605464e-001 -6.0060585e-001 -5.1448663e-001  5.0265728e-002 -1.2368550e+000 -3.8281948e-001 -6.1521020e-001  1.3259619e-001  4.9614311e-002  6.1715541e-002  2.3801004e-001  6.7061329e-002 -5.8718817e-002 -7.2345633e-001 -4.1318214e-001 -1.7714525e-001  4.9805717e-002 -7.8894344e-002  7.5413170e-002 -4.4098509e-001  3.4024266e-001 -3.0641854e-001 -1.7267347e+000  3.8144564e-001  9.8297131e-001  8.6561642e-001  6.2156143e-001  1.9573790e-001
  1.1306663e+000  8.1129944e-002  5.8751216e-001  8.7960984e-001  1.8759140e-001  9.8512616e-001 -3.3676391e-001 -2.2161880e-001 -2.8323476e-001 -5.2687696e-001 -1.7395115e-001  6.1052174e-001  8.0332703e-002  3.4839030e-001 -1.1340044e-001  5.0717583e-001  2.3593050e-001  5.7583632e-001  1.1337934e-001  6.6825343e-001  2.6165408e-001 -8.6878672e-002  7.8792621e-002  2.8299775e-001  3.8830601e-001 -1.5813365e-001 -5.9979262e-001 -1.0339482e+000 -7.7573697e-001  2.9885668e-001  3.1640478e-001 -2.6107380e-001 -1.1635140e+000 -1.1231305e+000 -3.6192193e-002  3.3834059e-001 -2.9413529e-002 -1.0309726e+000 -3.7657921e-001 -2.6866720e-001 -2.4136960e-001 -1.1292759e-002  2.1760179e-001 -4.9046392e-001 -8.5914596e-003  4.1505478e-002  5.4460610e-002  9.5409268e-001  1.8442219e-001  3.6930878e-002  3.4544829e-001 -1.8593348e-001  1.0723492e-001 -7.1354180e-002  2.6176252e-001  2.1732234e-002 -2.0556003e-001 -1.9812871e-001  9.1638234e-002 -5.8607009e-001  2.3326508e-001 -2.5095326e-002 -6.5367697e-001  6.6169820e-001  6.8128698e-001 -7.7634323e-001
 -1.8376152e-001 -7.7880213e-001  1.3671910e-001 -6.1573703e-001 -6.2708283e-001  1.8058901e-001 -8.2900260e-001 -2.4261854e-002 -5.7906014e-001  4.7883161e-003  8.9746707e-001 -8.7918952e-001  5.3429019e-002 -2.0146555e-001 -5.4948844e-001 -2.4723896e-001  4.0437397e-001  1.0534737e+000 -6.9623705e-002  2.1134759e-001 -6.6083056e-001 -4.3771058e-001 -8.5540839e-002 -3.7353963e-001 -4.1551366e-001 -3.1831098e-001 -1.3173218e+000 -1.3614008e+000 -1.0316641e+000 -2.0826716e-001 -2.9584978e-001 -7.7822138e-001  3.5328918e-001  1.3696451e-002 -6.2212300e-001 -4.4649312e-001 -2.7758550e-001 -1.4640342e+000 -1.1929294e+000 -1.5113994e+000  9.4989922e-004 -1.4295132e-001 -5.6484606e-001 -5.4208931e-001 -3.8597476e-001 -3.3567614e-002  1.9943190e-001 -1.4544770e-001 -1.3750243e-001  2.7234428e-001 -1.1574719e-001 -6.5605318e-001 -4.3692140e-001 -4.7043929e-001  5.5082713e-001  3.9748328e-001 -3.3971828e-003 -4.9450227e-001  4.0585612e-002 -7.1815302e-001 -7.7825158e-001 -4.0384947e-001 -1.0279524e+000  4.6777452e-001 -8.8678861e-001 -1.0148244e-001
  3.2584554e-001 -4.5400305e-001 -5.6474560e-001 -4.1107027e-001 -4.6637895e-001 -2.5752351e-001 -1.1646024e+000 -6.3960877e-001  5.3968590e-001 -6.2715971e-001 -2.4498980e-002 -4.0538937e-001 -2.8485010e-001 -2.5842196e-001 -1.4526811e-001 -7.9262670e-002  2.1020308e-001 -4.7716775e-001 -5.3480898e-001 -1.8793207e-001 -2.9341760e-001  1.5666832e-001 -1.6599244e-001  3.6184214e-001 -1.5915937e-003 -1.5539667e-001 -9.4021846e-001 -1.1947985e+000 -1.0296626e+000  1.0180437e-001 -1.2298195e+000 -5.9754765e-001 -6.3524274e-001 -1.8590579e-001 -6.2222707e-001 -8.9981949e-001 -4.4526947e-001 -6.8174963e-001 -6.1926304e-001 -1.0792141e+000 -5.4588030e-001  5.7678891e-001 -2.1324185e-001 -7.2097027e-001 -5.6880069e-001 -2.9991852e-001 -9.2701912e-002 -1.0235690e+000 -3.0517578e-002  9.2433089e-001  3.0073722e-001  2.8129276e-001 -8.2321752e-001 -4.2435145e-001 -3.9497020e-001 -8.9169877e-002 -5.0452320e-001 -3.6778977e-001 -5.3156548e-001 -9.1095640e-001 -1.0316956e-001 -6.0850972e-001 -1.5484755e+000  6.3690742e-001  1.4598814e-001 -3.2226045e-001
  1.4397460e+000 -1.4851413e-001  1.3767941e-001 -1.8370936e-001 -4.7560185e-002  3.5144419e-001 -5.6438890e-001  1.8012544e-001 -3.0280576e-001  9.1190210e-002  5.2809379e-001 -5.8079102e-001 -4.0063339e-001 -1.6299387e-001 -2.6086321e-001 -1.1094490e-001 -2.4070998e-001 -6.6500708e-002 -3.1760062e-001  3.9190844e-001 -4.3125104e-001  1.0896980e-001  4.4998513e-001 -4.0603023e-001  1.7637876e-003 -1.5764652e-001 -3.5582894e-001 -4.3267388e-001 -1.3896495e-001  2.6375361e-002 -5.3149712e-001 -3.2104676e-001 -1.0404619e-001 -3.3698395e-001 -2.6752900e-001 -9.7422731e-001 -1.7105465e-001  2.5654634e-001  2.1409331e-001  1.5537354e-001 -2.6461728e-001  1.0199165e-001 -5.3337673e-001  3.5412641e-001 -4.5710929e-001  3.0925264e-001  7.9462135e-001 -4.5995216e-003 -1.6253708e-001 -1.6171319e-001 -1.5285428e-002  6.7721742e-002 -3.6626342e-001 -9.7981269e-002 -8.9983464e-002 -1.2525668e-003 -3.5686755e-001  7.2910672e-004 -3.5101445e-001 -3.6254020e-001  4.8284182e-001 -1.0279040e-001 -2.6912223e-001  4.9809306e-001  1.1407574e-001 -1.1482941e+000
  5.0737346e-001 -1.2958812e+000 -7.9628223e-001 -5.9645156e-001 -6.6019715e-001  1.9738864e-002 -1.1760685e+000 -6.4591904e-001  5.6723804e-002 -1.3679402e-001 -1.0950307e-001 -5.9208993e-001 -4.8149368e-001 -2.8034551e-001 -4.1193313e-001 -1.0751085e-001 -5.8767990e-001 -6.7885961e-002 -1.0730219e-001 -1.3885488e-001 -1.3430894e-001 -3.2760894e-001 -9.5448953e-001  3.8283802e-001 -6.6229531e-001 -4.2032800e-001 -1.6045766e+000 -1.4320541e+000 -9.6520696e-001 -2.7412006e-001 -1.0097712e+000 -1.0487731e+000 -9.0176838e-001 -6.7990290e-001 -1.3164308e+000 -8.5861677e-001 -5.2773481e-001 -6.9932449e-001 -1.0822601e+000 -1.4834996e+000  4.0325737e-002 -3.2636505e-001 -3.6250943e-001 -5.1134868e-001 -3.2830983e-001 -2.1157309e-001 -2.5329825e-001 -3.2868532e-001 -2.3721259e-002 -1.4513350e-001 -2.1766745e-002 -2.4369147e-001 -5.4320661e-001 -3.7494543e-001  3.4739235e-002 -6.1946044e-002 -4.2583559e-001 -2.8068645e-001 -9.9078284e-001 -7.7299705e-001  4.1968203e-001 -9.2607740e-001 -3.0053924e-001  3.1811527e-001 -1.0475579e+000 -8.6076344e-001
  8.6247658e-001  1.1174692e+000 -7.9602416e-001 -1.7334414e-001 -3.5007981e-001 -1.2171420e-001 -8.4370565e-001 -6.9895049e-001 -4.7969410e-001 -7.2659277e-002  5.4448342e-001 -4.0561885e-001 -2.5513807e-001 -2.7718278e-001 -1.0864395e+000 -4.0918955e-002 -4.5073466e-001  6.5432700e-001  5.5482027e-001  3.5952019e-001 -7.5453415e-001 -5.1967050e-001 -4.4779760e-001 -7.2491208e-001 -2.7222124e-002 -6.4881084e-001 -8.8366443e-001 -7.6074315e-001 -9.4733383e-001 -6.9992985e-001 -2.3226713e-001 -2.9042897e-001  2.6013402e-001 -1.6172863e-001 -4.2533165e-001 -8.4636124e-001 -7.9773147e-001 -8.3185684e-001 -5.9821812e-001 -7.0868516e-001 -4.1348791e-001  2.1032573e-002 -6.4423159e-001  6.4135971e-001  8.5352004e-002  5.0893675e-001  3.7093434e-001  4.7730956e-001  4.6907773e-001 -2.3164001e-001 -2.1211087e-001 -2.7082563e-001  1.1954829e-002  6.3832855e-002  2.6969862e-001  1.1906778e+000  2.9072423e-001 -4.9096664e-002 -2.8972923e-001 -5.3487978e-001  6.5216647e-001  6.4322797e-002 -4.4050026e-001 -5.9909903e-001  4.1666576e-001 -7.1021447e-002
  4.0423932e-001  4.4322233e-001 -7.7225251e-001 -7.4965489e-001 -2.9096499e-001 -1.0706512e-001 -1.0085296e+000 -3.7307508e-001 -4.3078346e-001 -1.8401414e-001 -2.4232309e-001 -6.2501467e-001 -3.5062848e-001 -3.1224823e-002 -2.4791846e-001 -5.2869425e-002 -5.2117332e-001  1.9967250e-002  4.4196813e-002  1.0602251e-001 -3.0471183e-001 -4.3825775e-001  6.1697194e-001 -2.2602354e-001 -3.4314099e-002 -3.7311682e-001 -3.7615295e-001 -5.0566349e-001 -3.1014939e-001 -3.4676587e-001 -1.9912168e-001 -1.9235286e-001  8.5018656e-002 -9.3183112e-002 -5.2077613e-001 -4.4637486e-001 -3.5026457e-002 -3.8412525e-001 -1.2215308e-001 -3.6206296e-001 -3.0859588e-001 -2.9926263e-003 -4.9376753e-001  5.2187543e-001 -1.9068986e-001  4.2829955e-002 -1.9722773e-001 -1.7135940e-001 -1.2082656e-001 -6.6012225e-002 -3.0938818e-001 -6.4372354e-002  2.4042565e-005 -1.5891728e-001 -8.6094478e-001  3.1050001e-001 -9.5784627e-002  2.6026578e-001 -3.5067867e-001 -6.8090575e-001  6.8309551e-001 -4.6837650e-001 -1.0001691e+000  1.0607100e+000 -6.0410674e-001 -4.0210015e-001
 -1.1370194e+000  6.3354747e-001 -6.7244350e-001 -4.0699550e-001 -7.2238447e-002 -1.1645207e+000 -4.4297553e-001 -7.1501440e-001  2.0203409e-001 -3.6551903e-001 -2.2992945e-001 -6.1560402e-001 -3.1065584e-001 -4.5577251e-001 -5.7692530e-001  1.9935980e-001  4.5004060e-002  2.2977978e-002 -3.8444376e-001  5.8579516e-001 -3.2928814e-001 -5.4287788e-001 -5.8471885e-001 -3.8356898e-001  2.7117855e-001 -4.1408204e-001 -5.8597472e-001 -8.5486795e-001 -8.5956213e-001 -3.5968828e-001 -3.3439928e-001 -9.8121476e-001 -3.9479741e-001 -4.3590631e-001 -5.9634656e-001 -1.3265556e-001 -8.0602011e-001 -1.1430940e+000 -9.5187382e-001 -6.8234330e-001 -3.6066466e-001  5.8641160e-001 -2.9027567e-001 -5.3275864e-001 -4.6678620e-002 -2.1054058e-001  4.4245324e-001  5.7209847e-002  5.2501940e-001  3.3882713e-001  2.1795698e-001 -2.0644705e-001 -1.9662035e-001  8.0462950e-002 -2.0105146e-001  1.8376737e-001 -4.9378686e-001 -2.1534861e-001 -7.1612167e-001 -2.3573930e-001  2.1700733e-002  1.1852989e-001  1.5825741e-001 -3.6794728e-001 -2.9506998e-001  5.2385086e-001
 -6.4701288e-002 -1.3324088e+000 -1.1559882e+000 -3.4117569e-001 -9.2902202e-001 -8.8303639e-001 -1.0728743e+000 -1.6325966e+000  1.1695225e-002 -1.2538593e+000 -1.3724413e+000 -1.6776180e+000 -1.0055055e+000 -1.0803387e+000 -1.7841818e+000 -1.3390590e+000 -7.2060261e-001 -1.3868792e+000 -6.2977274e-001 -9.3022118e-001 -5.6046651e-001 -5.0041330e-001 -9.1210690e-001 -7.0541706e-001 -8.5882588e-001 -1.2586646e+000 -1.6550007e+000 -6.1441330e-001 -3.7225658e-001 -1.0399050e+000 -1.2475786e+000 -8.5577063e-001 -7.0842047e-002 -7.0466178e-001 -6.9454124e-001 -8.2518240e-001 -1.0633214e+000 -5.9598126e-001 -6.2722195e-001 -1.4964582e+000 -7.1978608e-001 -4.6939979e-001 -7.7652870e-001 -4.2912520e-001 -3.7492292e-001 -5.1065804e-001 -8.9983824e-001  3.4380216e-001 -6.2397497e-001 -3.1488316e-001 -7.1236282e-001 -1.0449427e+000 -5.3905040e-001 -1.1878817e+000 -1.2296546e+000 -1.0555644e+000 -6.9830853e-001 -3.1722634e-001 -1.1883878e+000 -5.8946791e-001 -7.2603931e-001 -9.9529662e-001 -7.1754856e-001  6.7098160e-002 -1.1791693e+000  9.3218854e-002
 -6.1537770e-001  3.4553492e-001  8.8254196e-001 -1.9264158e-002 -7.4619247e-001 -1.9554676e-003 -4.4494917e-001 -4.9967349e-001 -3.1745140e-001 -7.1591013e-001 -1.6691314e-001 -7.5041634e-001 -3.6795677e-001 -2.5069049e-001 -6.2940380e-001 -5.1082058e-001 -1.0293835e-001  2.3831433e-001  1.0482550e-002 -4.6274005e-001  1.4683272e-001 -4.0169185e-001  3.1607261e-001  1.8456640e-001  2.5737111e-001 -3.8238333e-001  1.4633578e-002  4.3134294e-001  3.1001489e-002 -1.8901114e-001 -4.0341795e-002 -2.5136995e-001 -3.2157030e-001  1.3636557e-001  7.6823425e-002  5.3839367e-001 -1.8662183e-003  1.2911512e-001  3.3066996e-001 -1.8543914e-001 -2.5427602e-001  4.3094311e-003 -1.2867245e+000  3.1099335e-001 -2.8331851e-002 -4.9059693e-001 -5.3308960e-001  8.6681960e-001  1.7364703e-001 -3.9331805e-001 -2.7347388e-001 -3.3461097e-001  1.4995773e-001 -2.7117322e-001  8.7420519e-002 -3.7149869e-001 -1.8341169e-001 -4.2280471e-002 -2.1452772e-001 -4.0088239e-001 -1.1051305e+000 -4.0569538e-001 -1.7681290e+000  5.7596686e-001 -2.4031056e-001  9.7175228e-002
  2.6830336e-001 -5.6027294e-002 -3.3987519e-001  4.3758922e-001 -7.4686135e-001 -3.1838147e-001 -3.6558589e-001 -3.5300358e-001 -2.7444715e-001 -3.8794893e-001 -1.2096346e+000 -1.6061450e-001 -4.6397373e-001  7.1056005e-002 -8.2550159e-001 -3.9155681e-001 -8.3895302e-001 -3.3741567e-001 -1.4355965e-001 -1.0219168e+000  1.7241433e-001 -4.3934680e-001 -1.2482210e+000 -5.4944611e-001 -5.1882880e-001 -3.6723138e-001  2.6961314e-001  1.0215271e+000  1.0067984e+000  1.7961083e-001 -5.0051579e-002  1.8738706e-001 -5.3583307e-001 -4.1673007e-001 -4.9318318e-001  1.0594086e-001  3.5122090e-001  9.1054001e-001  7.9570155e-001  2.2327482e-002 -9.1234796e-001 -5.9715750e-001 -1.1494606e+000 -6.1605251e-001 -4.6507821e-001 -4.3858930e-001 -9.7377453e-001  3.3427360e-001 -3.4360260e-001 -1.1374918e+000 -3.9315763e-001 -8.6804043e-001 -3.7629183e-001 -4.6683708e-001  3.9307312e-001 -8.1632019e-001 -5.9287777e-001  2.9443581e-002 -5.0841669e-001 -1.0808665e-001  7.6388662e-002 -4.3533551e-001 -3.1879859e-001 -1.9192812e-001 -1.1579798e-001 -8.5039361e-001
 -5.6358929e-002  6.4229699e-001  5.3318709e-001  2.3901735e-001  1.0863171e+000  4.0495122e-001  1.3772595e+000  5.9946428e-001  3.5886911e-001  2.1912734e-001  1.4602491e-001 -8.1903439e-001  3.3646210e-001  1.0246753e-001  6.0733262e-001  5.6865693e-001  9.0271674e-001 -3.2882112e-001  2.5681594e-002 -1.4007335e-001 -2.2043285e-001  5.8303379e-001  1.7197931e+000 -4.8563616e-001  5.2936417e-001  2.1442276e-001  1.2297674e+000  1.3021605e+000  1.0349900e+000  5.2145685e-001  7.9766944e-001  7.7326356e-001  1.4419336e+000  2.1083879e-001  3.4225684e-001  5.0153925e-001  2.3529043e-001  8.7354251e-001  1.4394186e+000  1.5770930e+000  3.0428358e-001  5.1822707e-001 -8.2290554e-001  1.9302504e+000  4.3962387e-001 -4.3048518e-001 -2.9554800e-001 -4.5586610e-001  3.9420488e-001  8.0603240e-001  3.6638737e-001  1.5745213e-001 -1.1396676e-001  4.2715218e-001 -5.3725383e-002  2.0671674e-001  8.7313050e-001  4.5598708e-001  7.8784033e-001  1.0047884e+000  4.8988577e-001  9.4596411e-001 -3.2664611e-001  7.4801083e-001  1.4728266e+000  4.5328738e-001
 -1.1944242e+000  2.0873262e-001  1.7257342e+000 -1.1300128e-001  6.3814168e-001 -5.5765368e-001  7.1304462e-001  8.1664155e-001  5.4303402e-001  3.5985726e-001 -4.8804945e-002 -3.5710860e-001  5.6316114e-001  1.4764090e-001 -9.6749710e-001 -2.1985956e-001 -2.2366434e-002 -1.5794874e-001  4.6906034e-001  1.2413154e-001  6.5715065e-001  7.3079064e-001  7.3259637e-001 -7.6249430e-001  7.2166224e-002  5.7601311e-001  4.1445066e-001  3.5249928e-001  9.3860877e-001 -1.0509127e+000  8.1988216e-001  3.7298692e-001  3.3041250e-001  3.1925963e-001  1.9613772e-001  3.0062974e-001 -4.4664379e-001  8.7842683e-001  9.4065335e-001  4.8207760e-001  6.4007499e-001 -2.9119573e-001  5.8157681e-001  6.2239418e-001  2.4005863e-001 -9.9286200e-002 -5.2297338e-002 -7.8562968e-001 -3.0218800e-001 -2.4150845e-001 -1.0520369e+000 -1.2419158e+000 -2.1981243e-001  1.5475576e-001 -6.2710312e-001 -2.2992583e-001  3.3439919e-001  2.5623025e-001  4.3916723e-001  1.1733658e+000  2.3099554e-001  1.0074712e+000  6.1151398e-001 -5.8076080e-001  1.5768682e-001 -1.6019772e+000
  6.8023185e-001  8.5596446e-001  6.0018145e-001  6.9528748e-001  1.3786921e-001  3.9118428e-001  6.0659496e-003  6.8103632e-001 -6.1878906e-001  8.0998570e-001  5.7140879e-001  7.2164884e-001  5.0483547e-002  3.3947734e-001  5.8725644e-001  6.8720136e-001  2.6430442e-002  2.0551585e-001  1.0929456e+000  3.6039977e-001  5.0501719e-001  6.4415099e-001  1.0344302e+000  3.2647997e-002  5.8581020e-001 -7.9513848e-002  5.5925244e-001  6.5229715e-001  8.4465766e-001  4.1613226e-001  3.1515585e-001  4.6917554e-001  1.2819013e+000  7.5773474e-001  6.6034304e-001 -1.9849765e-001  8.1322859e-001  1.6119792e+000  8.4446539e-001  8.0658129e-001 -6.5322399e-002  2.3945371e-001  5.2084616e-001  8.8892176e-001  4.7365708e-001  1.7359789e-001 -2.4677574e-001  1.0881874e-001  1.4922297e-002 -2.7946216e-002  8.5377052e-002  1.2546273e-001 -1.0914759e-001  7.4631834e-002  1.6877228e-002  5.9575812e-001  6.4481163e-001  2.1442755e-001  6.7321535e-001  5.3160745e-001  6.1986543e-001  2.5037382e-001  4.5542928e-001 -6.1125133e-001  3.3804963e-001  4.5968928e-001
  6.5919235e-001 -2.3555927e-001  5.3202649e-001  1.2359030e+000 -5.4312751e-002  1.5697019e+000 -2.9432000e-001  1.8379204e-001 -9.5787010e-002  7.7189470e-002  2.3436246e-001 -5.8703418e-001 -4.9614192e-001  1.4869548e-001  5.5385740e-001  7.2440182e-001  2.4227209e-001  3.2988110e-001  1.1396612e+000 -1.8151908e-001  2.4988367e-001 -7.2080882e-001 -3.2598395e-001 -7.8474940e-001 -6.0738195e-001 -1.3420512e-001  1.0204234e+000  7.6483639e-001  2.5754985e-001  8.3964053e-002 -1.9512224e-001 -4.6312203e-001 -4.5000735e-001  2.8618387e-003 -4.1956937e-001 -2.5219974e-001  3.2743889e-001  4.3472163e-001  9.8123758e-001  7.2961124e-001 -2.3479187e-001 -2.3454378e-001 -3.8013652e-001 -2.7841524e-001 -6.6447297e-001  4.9438866e-001  3.1200563e-002  1.8985727e-001 -5.9888791e-001 -3.0652370e-001  1.7958609e-001  6.9564952e-001  2.8984369e-001  1.7464833e-001  5.7879505e-001  1.5562245e-001 -1.9470473e-002 -6.2427386e-001  7.4361695e-002  3.4709134e-001  4.4709889e-001 -1.2757793e-001 -6.1148417e-001  1.4225934e+000 -5.8956595e-001 -4.0457897e-001
 -8.4451776e-001  1.9005074e-001  4.6900506e-001  1.8926345e+000  8.6683504e-001  2.6192338e+000  7.1932179e-001  4.4812282e-002  1.5421288e-001 -2.7510644e-001 -1.8613695e-001  3.1383927e-001 -6.4925143e-002  9.1241134e-001  1.4338995e+000  8.1687261e-001  1.1080867e-002 -9.6111824e-002 -1.9410774e-001 -4.3122193e-001  8.9106614e-001  2.6260088e-001  2.4687307e-001 -3.2547542e-001 -9.2863005e-001  7.5811730e-001  1.8091470e+000  1.4660930e+000  9.6934029e-001  2.3089809e-001  8.9036922e-002 -1.0110164e-001 -3.7538057e-001 -6.7382700e-001  1.9305589e-001  9.3944607e-001 -1.7511743e-001  1.0222548e+000  1.2057807e+000  1.7293303e+000  1.3515641e-001 -7.3967280e-001 -5.5720167e-001  5.4801863e-002  3.8438364e-001  1.3596654e+000 -4.0355211e-001  4.2457622e-001 -8.9909847e-001 -3.9739192e-001  3.7463922e-001  5.8827663e-001  7.4095233e-001  1.2652743e-001  3.3987844e-001 -2.3390512e-001  5.8564728e-003 -1.0494885e-001 -2.6004090e-002  1.1701324e+000  8.9236070e-001  5.8934423e-001  5.8755519e-001 -5.3791388e-001  4.9743557e-001 -5.4567162e-001
 -2.3338889e-001 -9.6684819e-002  1.0051308e+000  1.2605788e+000  3.0613264e-001  4.8001160e-001  7.4238085e-001 -3.3849369e-001 -1.5750081e-001 -3.6038453e-001 -1.5237888e-001  6.4661121e-001 -1.0357577e-001  2.9193907e-001  1.2255234e+000  1.6589379e-001 -1.1876353e+000 -3.1092509e-001 -1.8796334e-001 -4.9968362e-001  5.2831925e-001 -3.9736616e-001 -1.2978335e+000 -1.8159696e-001 -4.5568788e-001  7.1100152e-001  1.2098806e+000  9.6679103e-002 -4.2415172e-002  7.6678198e-002  4.3950312e-002 -1.5859836e-001 -2.5137725e-001 -3.8492786e-001 -1.4421173e-001  6.9883100e-001  4.1765537e-002  3.3779116e-001  1.3793010e-001  4.9439245e-001  5.3939419e-001 -4.4908843e-001  2.4318773e-001 -1.2050411e+000  2.0289678e-001  7.3518158e-001  3.8383912e-001  4.3880840e-001 -4.4616847e-001 -2.5648169e-001 -5.0607146e-001  7.9062170e-001 -3.4471470e-001 -2.4903918e-001  6.1650609e-001 -2.5706144e-001  1.6353822e-001 -1.9253131e-001 -6.6175033e-001  4.1267106e-001 -3.4522495e-002 -1.9824738e-001 -3.6479082e-001 -2.1790565e-001 -2.2986693e-001  5.6904924e-003
 -2.6071124e-001 -7.3235556e-001  2.5713340e-001  1.5207566e+000  1.8391835e-001 -1.1056679e-001  3.9625182e-001 -4.7770743e-001  5.8017179e-001 -1.7008192e-001 -4.8722276e-001  4.7973714e-001  4.0516422e-001 -2.9139065e-001 -3.1188135e-001 -8.5602939e-001 -2.5040691e-001 -2.7017991e-001 -7.8828378e-002 -1.3028382e-001 -3.4026409e-001  5.9346109e-001  6.9707197e-001  6.9686914e-001 -5.4871973e-001  8.4885033e-001 -5.4880658e-002 -2.4011991e-001  3.2332258e-001 -7.6196042e-001  2.4399151e-001  1.3482675e-001  5.6360778e-001  4.8459636e-001 -2.5972740e-001  5.5593550e-001 -4.1454340e-001  8.4198771e-001  9.4242593e-002 -1.3241756e-001  6.2437139e-001 -3.9729570e-001  6.2311169e-001  5.7190721e-001  4.5379226e-001  3.7998678e-001 -3.1123947e-002  2.1043151e-001 -8.7274862e-002  3.5292454e-001 -9.9817963e-002 -3.0401205e-001 -4.6878386e-001  1.8345123e-001  1.5609230e-001 -4.3453968e-001  5.2540378e-002 -1.3756395e-001 -4.9771417e-001  1.5918981e-001 -4.5149443e-001 -1.3714350e-001  9.8946257e-001 -1.1505074e+000 -1.3763679e-001 -7.4758788e-001
  1.1679583e+000  4.8747239e-001  5.5456541e-002  4.5370760e-001  5.0813890e-001  3.2745159e-001  1.2462596e+000  4.2903301e-001  7.1856048e-001  1.1093732e+000  6.8593327e-001  9.7434159e-001  1.0021885e+000  3.4714475e-001 -2.0990575e-001 -5.3916487e-001  2.4989047e-001  3.2471092e-001  8.6920158e-001  3.1136045e-001  4.0157162e-001  3.0154692e-001 -2.2313443e-002  1.0255790e+000  1.4405436e-001  7.9770903e-001  7.3744907e-001  1.5739200e+000  1.2688132e+000 -4.5084117e-002  1.1164834e+000  7.4248457e-001  1.4290960e-001 -2.1502576e-001  8.2249958e-001  1.1446087e+000 -1.1413017e-001  1.0550063e+000  9.2837612e-001  2.8330234e-001  5.6648364e-001 -1.6955586e-001  1.0310201e+000 -1.8400742e-001  4.5402356e-001  1.1788398e+000  5.7513945e-001  2.8778873e-001 -1.8103732e-001  1.0134435e-001 -1.6359197e-001 -1.4980239e-001  2.6601670e-001  6.7994679e-001  1.4656592e+000  6.3774002e-001  1.2162722e+000  1.1147097e+000  4.3688666e-001  9.8115669e-001  4.9730814e-001  4.7384324e-001  5.7660123e-001  8.3994402e-001  1.4582726e+000 -9.2082041e-002
  3.0125800e-001  1.1490484e+000 -4.3531530e-001  7.8611398e-001  3.8532738e-001  5.1970289e-001  7.9535002e-001  2.7254124e-001  9.7323810e-002  5.9450513e-001 -1.6934438e-002  6.8238789e-001  7.5179253e-001  5.3729793e-001  9.5163368e-002  1.6729295e-001 -2.9865171e-001  1.1709688e-001 -2.2781486e-002  3.4168828e-001  1.1485720e-002  5.9162836e-001  1.1731163e+000  2.4493414e-001  2.7792951e-001  5.9393818e-001  7.5132866e-001  1.0674328e+000  1.0960964e+000  3.8269976e-001  8.2468490e-001  7.2419554e-001  6.3794853e-001  1.3916067e+000  8.1989738e-001  1.3331416e+000  7.4518604e-001  1.0847494e+000  1.0395998e+000  2.7435884e-001  9.6814853e-001  3.1384282e-001  7.5120136e-001  1.1535250e-001  6.3749296e-001 -1.0182650e-001  6.2876990e-001  1.3285763e-001 -3.7958019e-002  2.3611675e-001  3.9428651e-001  4.4722850e-001  9.6131165e-001  4.9960014e-002  7.5187555e-001  9.5434221e-002  3.9167356e-001  2.8297349e-001  7.0744486e-001  7.4017423e-001  1.3067862e+000 -1.5693279e-001  1.0840128e+000  8.2613888e-001  6.8932859e-001 -5.9423530e-001
  5.4131324e-001  4.8080993e-001  5.2416992e-001  2.2780092e+000  4.9056598e-001 -9.2262521e-002  5.1410588e-001 -1.1741818e-001 -7.7011648e-002 -4.9878882e-001  4.3988369e-001  7.9289495e-001  2.3513918e-001  2.6504461e-001  8.2604863e-001  5.9124301e-001  3.6410936e-001 -1.1289221e-001  3.8600683e-001 -2.2419257e-001  4.3541091e-001  7.6017408e-001  7.6424688e-001  1.2703831e+000  6.0856617e-001  4.1568330e-001  9.3147554e-001  3.0859274e-001  6.3710913e-001  9.1054123e-001  9.9006396e-001  4.7880080e-001  4.8928700e-001  7.8336073e-001  5.4326416e-001  1.3857653e+000  3.0804641e-001  3.3967109e-001  6.3863483e-001  7.4055327e-001  3.9018616e-001  3.9146874e-001  3.8620449e-001 -1.0830576e-001  9.7934325e-002 -2.2580875e-001  3.0865584e-001  2.0459427e-001  4.0386395e-001  4.1995943e-001  6.2063878e-001  7.6650844e-001 -1.0636478e-001  3.0367750e-001 -1.1441399e-001  4.2569331e-001 -1.4683252e-001  6.8457232e-002  1.5124003e-001  1.0814708e-001  2.5922374e-001  6.3496395e-001  1.9845390e-001  2.3542843e-001  7.2239392e-001 -1.0257907e-001
 -8.1326863e-001  7.4769060e-002  7.1769092e-001  1.0576138e+000  5.1747610e-001  7.8858071e-002 -1.1078649e-001  3.2889474e-001 -2.9822027e-001  3.6181321e-001  9.1598117e-001 -2.3497491e-001 -4.3194461e-002 -3.0829481e-001  4.4613057e-001 -1.1114834e-001  3.3567124e-001 -2.3722384e-001  2.4535225e-001  1.5242752e-002  2.3414551e-001  8.7239154e-001  1.1649166e+000  4.2101300e-001  3.7930174e-001  9.1880058e-002  1.8082101e-001 -2.0441036e-002  2.3116545e-001  9.9892944e-001  4.9768244e-001  4.2106707e-001  1.6367075e+000  1.1983712e+000  7.5746871e-001  3.5515455e-001  1.2390463e+000  2.4339730e-001  7.5460575e-002  1.7311581e-001  1.9678481e-001  1.4497885e-002  3.6850243e-001 -1.4480277e-001  3.8860695e-002 -4.2454280e-001 -3.2014053e-001 -4.2943565e-001 -4.9237701e-002  4.5062544e-001  3.6606277e-001  6.4605008e-001  7.5373770e-002  2.3568169e-001 -5.1588441e-002  1.0236063e+000  4.2496101e-001  1.6291699e-001  7.3194936e-001 -1.9149215e-001  3.7726103e-003  6.9105803e-001  1.1571039e+000 -8.9073146e-001 -5.0227818e-001  1.6468202e+000
  3.1262416e-001  1.0222037e+000  5.0116539e-001  2.8233338e-001  3.6350850e-001  1.0118467e+000  8.5156411e-001  5.3197115e-001  2.1996863e-001  3.5295402e-001 -3.0362162e-001 -5.2308510e-001  4.2428448e-001  3.9923883e-001  4.1714624e-001  4.5738273e-001  4.3570022e-001 -2.6054515e-001 -2.0080954e-001  7.9702240e-002  1.2170814e+000  3.6651933e-003  8.1683024e-001 -9.6400431e-001  4.9415786e-001 -2.9639772e-001  6.2562846e-001  1.0609096e+000  7.7442595e-001  6.4428158e-001  1.1331468e-001 -7.0794029e-004  6.5158451e-001  5.9761939e-001 -3.0246035e-001  1.5106625e-001 -2.8475154e-002  1.1224856e+000  7.8610871e-001  1.3076737e+000 -4.2864271e-001  1.0453022e-001 -6.7519533e-001  1.7037715e-001 -3.8151748e-001 -4.8176396e-001 -6.6866358e-001 -6.9225132e-001  3.7742862e-002  8.4842424e-001  2.0557480e-001  1.1820095e-001  2.9705819e-001  1.3085223e-002  1.9812230e-001 -3.0041959e-001 -2.4282881e-002  4.5269961e-001  4.4491729e-001  5.5337475e-001  7.3728727e-001  9.9407992e-001 -1.9095374e-001  9.1163525e-001  2.3397607e-001  1.3790351e+000
 -5.6493114e-001  1.1454709e-001  1.6631178e+000  1.4850727e-001  7.8043734e-001  1.0244708e+000  5.9332444e-001  3.6169601e-001  4.5296458e-001  3.6213489e-001 -1.2731420e+000 -3.3422610e-001  3.4971613e-001  4.7937786e-001 -3.7701923e-001  1.2910771e-001 -7.1451129e-001 -4.8978964e-001 -5.2781835e-002  4.1132606e-001  1.3740748e+000 -2.6690893e-001  1.5841645e+000 -1.5543840e+000  2.5271476e-001 -7.9273534e-002  6.5223208e-001  9.7719225e-001  4.4403284e-001 -3.4547831e-001  3.0420034e-001  2.4865518e-001  1.5935459e-001  1.6289898e-001 -3.4713108e-001  3.2119777e-001  3.3589805e-001  6.3723656e-001  9.2619196e-001  8.4166644e-001 -1.6714566e-001 -3.2271383e-002 -8.9922162e-001  1.1718107e+000 -1.5241600e-001  1.1097063e-001 -8.5195895e-001 -6.3207675e-002  7.0492631e-001  1.1461614e+000 -1.0542142e-001 -3.1602222e-001  1.4299770e-001 -6.4150900e-001 -2.7935077e-001 -7.2715909e-001  3.2405046e-002  3.4024903e-001 -4.4960561e-001  5.5203091e-001  6.9708608e-001  8.0848097e-001  1.2996486e+000  1.1026114e+000 -3.8275691e-001  5.6875145e-002
  4.9046697e-001 -4.7518111e-001  1.7747362e+000  9.7747497e-001 -1.0320409e-001  1.6902148e+000  1.8623110e-001  7.2864945e-002 -2.0410310e-001  1.3561766e-001 -2.6091903e-001 -4.0176887e-002 -2.9151547e-001  2.7852127e-001  4.2104738e-001  4.8248476e-001 -5.4930695e-002  3.5326380e-001 -3.2116680e-001  2.0609878e-001 -1.3517979e-002 -3.3138499e-001  9.3681077e-001 -5.1925058e-001  7.3212717e-001  2.9996649e-001  6.3131969e-001  1.3326471e+000  1.0032264e+000  2.3091143e-001  3.1881468e-001  2.2800138e-002  8.3072576e-001  1.3562370e+000  1.0069858e-002  3.2335794e-001  4.9533209e-001  9.9235817e-001  1.3906678e+000  8.6576464e-001  6.4129614e-001  5.0079346e-001 -5.7049265e-001  7.8249377e-001  1.5306250e-001  1.9600761e-001 -1.1657292e-001 -2.4762693e-001  2.5062146e-002  9.6352175e-001 -1.3973913e-001  1.8368178e-001  3.7314550e-001 -3.9235120e-001 -2.0031688e-001  4.0396398e-001 -6.3801394e-002 -2.1307284e-001 -2.7239752e-001 -5.4540979e-002  1.4070106e+000 -4.2558222e-001  7.8289260e-001  1.2007081e+000 -4.2210743e-001  8.8066008e-002
 -3.4873461e-001 -7.8828026e-002 -1.9536470e-001  2.5331291e-001 -2.9599315e-001  2.7317778e+000  8.4082345e-001 -9.6730236e-002 -2.3651164e-001 -8.0682101e-001 -6.0984481e-001 -2.6232458e-001  2.7950244e-002 -6.0830346e-002  8.2636862e-001  3.3539382e-001 -5.3245270e-001 -2.1818876e-001 -5.5283476e-001 -2.3164221e-001  1.1467792e+000 -1.6428464e-001  7.1059007e-001 -4.4750326e-001  1.2025950e-001 -7.1278638e-001  1.5498593e+000  2.0780105e+000  1.7377292e+000  4.3851449e-001 -7.1422095e-001  4.4401412e-002 -1.5663374e-001 -4.2588516e-001 -1.4864958e-001  2.2498971e-001 -3.8839853e-002  1.5786033e+000  1.8125179e+000  1.7335051e+000 -2.1203058e-001 -3.7563645e-001 -7.0724858e-001  8.4139668e-001 -8.5569634e-002  3.6033844e-001 -8.6424294e-001 -4.5095347e-001  3.5852825e-001  4.3048364e-002  3.5822969e-001  7.9503687e-002 -2.5408684e-001 -2.5538270e-001 -2.7165212e-001 -1.9832230e-001 -6.9931118e-001 -2.9281774e-001 -1.8699584e-001  7.2479212e-003  8.0086906e-001 -5.8507914e-002  3.4437331e-001 -7.1869038e-001 -6.3413007e-001  5.2601355e-001
  2.1694409e-001  2.1905146e-001 -8.8620257e-001  9.4440861e-001  4.0252627e-001 -6.8514177e-001  1.2341624e-001 -3.2275253e-001  3.9826207e-001 -4.1792316e-001 -2.3257893e-001 -7.6425602e-001 -2.6644492e-001 -5.6601149e-001  9.3661324e-001  5.2169136e-001  2.3141693e-001 -9.4970849e-002 -5.9867162e-001 -3.3698375e-001  5.4620003e-001  6.5896362e-001  1.5549444e-001  9.0096614e-001  2.8193253e-001  5.0861651e-001  1.2964620e+000  6.0148221e-001  7.0191306e-001  7.8455284e-001  2.9216715e-002  2.8152091e-002 -3.4711092e-001  4.3014205e-001 -1.0380820e-001  7.3807416e-001  4.4829266e-001  5.7827933e-001  1.8600698e-001  8.2776645e-001 -1.3161050e-001  4.7267434e-001  1.3221172e+000 -1.0908136e+000  6.7808316e-001 -6.4395145e-001 -3.8280828e-001 -9.0550103e-002 -2.6404731e-001 -4.7681385e-002  4.8185177e-001  2.5168387e-001 -2.3923105e-001 -1.9655187e-001 -1.4443078e-001  8.4468432e-002 -1.5275022e-001  2.0539169e-001 -6.7785951e-001  2.1541183e-001 -5.1000352e-001  3.1301967e-001  4.2077753e-001 -5.0606259e-001  1.0898305e+000  9.5423089e-001
 -5.2642874e-001  6.6716187e-002  1.5860055e-001  5.1078392e-001  1.0770643e+000 -2.3999306e+000  1.0660111e+000  7.7065747e-001  2.6512581e-001  4.9284801e-001 -6.4564330e-001 -3.8124904e-002  2.5989786e-001 -7.5843129e-001  6.5487301e-001 -3.1874922e-001 -7.8402792e-001 -1.6374296e+000 -1.3418378e+000 -1.2561786e+000  5.7037434e-001  1.1724608e+000 -4.4135797e-001  1.0160319e+000  4.3632877e-001  1.2814235e+000  1.4937686e+000  1.4223816e+000  9.5007091e-001  2.4680782e-001  7.0462668e-001  9.7482929e-001  5.1960032e-002  2.5788864e-001  9.0618034e-001  9.9294042e-001  2.5226309e-001  2.3573396e-001  8.4075882e-001  1.0480666e+000  8.4047462e-001 -9.8690662e-002  1.0714588e+000 -8.3834347e-001  5.2103886e-001 -3.4007281e-001 -1.1603380e+000 -1.1727662e+000 -1.5176203e+000 -6.4066487e-001  4.0851769e-002  9.4654039e-001 -6.0636103e-001  9.1718707e-002 -3.0403404e-001 -6.1609373e-001  2.4769056e-001  7.2340551e-001  1.4189828e+000  1.7652434e+000 -1.8109524e+000  7.7901214e-001  1.9407924e+000 -2.8178789e-001 -3.0133964e-002  7.1694308e-001
 -4.4992059e-001  7.4292706e-001  2.1857244e-001  1.3271661e+000  1.2788201e+000 -6.3027468e-001  1.7663438e+000  1.2018110e+000  3.3096842e-001  2.4852399e-001 -7.5377884e-001 -1.2155988e-001  2.9082433e-001 -1.5555096e-001  3.2118426e-001  1.1723855e-001  1.9209503e-001  2.9707330e-001 -3.8078771e-001  1.2602161e-001  6.8538851e-001  4.4319556e-001  1.3370721e+000  6.1880670e-001  8.8257220e-001  7.6583048e-001  1.6744443e+000  2.1281632e+000  1.4598288e+000 -9.8742803e-002  1.0964101e+000  1.2880507e+000  2.3814204e-001  1.1052760e+000  1.0035447e+000  9.0969838e-001  6.2346368e-001  1.0489984e+000  1.1150787e+000  1.7120972e+000  1.8379917e-001  5.1630580e-001  3.2023756e-001  1.1993656e+000  9.2783802e-001  5.4502768e-002 -5.9671093e-001 -1.4240250e-001 -2.4937940e-001  1.8567611e-002  3.1908640e-001  1.2137394e+000 -1.2504832e-001  2.7134132e-001 -9.8926570e-001 -4.3947494e-001  5.5799806e-001  7.9106961e-001  1.1527275e+000  1.8233720e+000 -2.4891877e-001  1.2388632e+000  4.4418107e-001  9.2160710e-001  3.3654695e-001  2.5872617e-001
 -8.3075901e-002  1.1518317e+000 -3.7232896e-001  3.5880935e-001  9.9747594e-001 -9.6760129e-001  8.4198859e-001  4.4356203e-001  7.2736319e-001  5.5302965e-001 -3.4172649e-001  5.3329819e-001  2.8610447e-001  4.0844053e-001 -7.6509814e-001 -8.2553079e-001  5.2380072e-001 -1.7274893e-003  2.2089764e-001 -6.4340010e-002 -1.0195533e-001 -2.0096180e-001 -9.1094089e-002 -1.1526447e-001  3.1960970e-001 -3.0364516e-002 -6.5475144e-002  7.8254204e-001  9.2687208e-001 -1.0372687e-001  4.9617996e-001  8.4240410e-001  2.0795520e-001 -1.6832397e-001  7.8393306e-001  6.3006647e-001 -4.0272126e-001  5.3369025e-001  4.5129477e-001 -1.5700060e-001 -8.3570865e-001  7.4608062e-002  2.0700483e-001  2.5560212e-001 -3.4070359e-001 -3.2782579e-001 -1.4845741e-001  7.2107682e-001 -2.4877005e-001 -3.7193873e-002 -4.5421432e-001 -3.2231886e-001  4.7124179e-001  3.5075345e-001  8.4441782e-002 -2.7120508e-001  8.4010465e-001  3.0690251e-001  8.2539221e-001  4.7400415e-001 -3.5317825e-001  6.1383560e-001 -8.7855432e-001 -8.9548484e-002  7.3502032e-001  1.2361146e-001
  4.2314808e-001  7.0881255e-001  3.7820123e-001 -2.8652695e-001  7.4856783e-002 -2.7479986e-001  1.5647311e-001  5.6032633e-002 -2.3431424e-002  3.2077982e-001  2.0345710e-001  1.0274843e+000  4.3796477e-001  5.8198743e-001 -6.5226373e-001 -9.3970723e-001 -1.3600083e-001  1.1467224e-001  4.7183962e-001  2.7432339e-001  4.9592358e-001  2.4313310e-001  1.1840084e-002  1.8968093e-001  2.3182424e-001  8.4940728e-002  3.7248256e-001  1.1340190e+000  4.2607503e-001 -2.9790929e-001  8.6009284e-001  1.1915248e+000 -1.4004748e-001 -2.6126539e-001  1.1427945e+000  9.3770642e-001  1.4605262e-001 -1.2111778e-001  8.7564547e-001 -1.9317933e-001 -6.8182385e-001  9.9798381e-002 -2.8742210e-001  2.8824204e-001  3.6777407e-001 -4.1211756e-001  1.7090293e-001 -1.2863177e-001  1.9470818e-001  5.7933315e-002 -3.4713225e-001 -2.1510559e-001  3.6885071e-001  2.2821103e-001 -2.0430182e-001  5.9009478e-001  3.9663579e-001  2.4808512e-001  4.0219773e-001 -1.5142398e-001 -1.4726286e-001  5.4153708e-002 -1.3752482e+000  3.6015750e-001  4.3212002e-001 -6.8482130e-001
  5.4807012e-001  4.5176524e-001 -1.1717606e-002 -7.4699763e-001  1.0274238e+000 -5.9613684e-001  6.4528717e-001  6.2521994e-001  3.6977233e-001  2.4307917e-001  3.5268271e-001  1.1361460e+000  6.5872807e-001 -1.1040487e-001 -2.7958963e-001 -3.1548719e-001  1.2615015e-001 -3.0595522e-001 -1.0845824e-001  6.1643174e-001  6.0558449e-002 -1.3899421e-001  3.7169427e-001  6.0413672e-001  2.9020541e-001  9.5588923e-002  1.8807653e+000  8.0921510e-001  8.3681697e-001  1.1183596e-001  9.9111241e-001  1.2247902e+000  6.4476480e-001  1.1544026e+000  9.8084210e-001  1.4863440e-001  5.6467314e-001  4.9973675e-001  7.1196734e-001  1.1697255e+000  1.0369516e-001  4.2150467e-001  1.1361408e+000  1.0294593e-001  6.1010014e-001  7.9009441e-001  7.6328180e-001 -1.4649082e-001 -7.3168144e-001  3.2268537e-001 -3.3633855e-001 -3.6778445e-001 -1.7792876e-001  4.4300332e-001  2.6227548e-001  2.4698933e-001  5.7824264e-002  8.6513270e-001  5.1227732e-001  1.5738165e-001 -1.5964026e+000  9.1430699e-001 -8.8974658e-001  6.2821372e-001  3.3937312e-001  1.8047431e-001
  1.3896326e-001  5.7167012e-001 -3.6516822e-002 -1.8561703e-001  7.6050894e-001  4.3128097e-002  2.9772370e-001  1.1836775e+000 -3.9480229e-001  8.1372377e-001  7.8303667e-001  7.4434300e-001  6.6937470e-001  2.8455864e-001  4.8115010e-001  1.1852853e-001  7.6337307e-001  5.0069144e-001  7.0134839e-001  1.0539069e+000  3.0482779e-001  8.7468894e-001  9.7928031e-001  4.8118940e-001  6.1618475e-001  2.5257367e-001  9.1208708e-001  4.7354707e-001  8.5475443e-001  2.2963155e-001  8.2205450e-001  1.1419419e+000  8.0819785e-001  6.5816649e-001  5.5317567e-001  3.2217343e-002  6.9331990e-001 -8.3142196e-002  3.7589148e-001  6.1295977e-001  2.4654666e-001 -1.2056969e-002  8.3755520e-001  4.1770110e-001  5.3961132e-001 -1.0988322e-001  6.1666832e-001 -5.5784354e-002 -5.0034875e-001 -1.1064328e-001  3.1325518e-001  4.0689706e-001  2.1144457e-003  5.8261325e-002  3.1710243e-001  6.0464856e-002  2.5466648e-001  1.8803198e-001  9.0922224e-001  3.0518824e-001  2.6840372e-001  2.3488867e-001 -4.1797865e-001 -8.8606864e-001 -1.0014573e-002  4.9803193e-001
  5.5027301e-001  1.5894219e-001  3.9758447e-002 -6.9118761e-001  8.4577390e-002  3.6492248e-002 -3.7888185e-001  2.2641205e-001 -3.0674576e-001  5.4052027e-001  3.4912387e-001 -4.0696346e-001 -1.6382163e-001 -2.4500487e-001 -1.1983364e-001 -7.1030726e-001 -1.6845143e-001  2.5267293e-001  7.0659042e-001  8.4913363e-001  6.0155365e-002 -4.3229113e-001  1.1795187e-001  6.8435267e-001 -1.7465288e-001  1.3990768e-001 -1.0063312e+000 -1.3970075e+000 -7.5154552e-001  5.0799547e-001  2.2659696e-001 -6.8895122e-002  6.9847764e-001  4.0756455e-001 -1.2404277e-001 -4.8156222e-001  1.0466406e-001 -9.8924015e-001 -1.0104374e+000 -1.0583625e+000 -3.0628171e-001 -2.8826403e-001 -2.7544151e-002  5.7318826e-001 -4.9202657e-001 -5.9587777e-002  6.1224564e-001 -1.2765459e-001 -5.2254340e-001 -7.3539466e-001 -2.3095924e-001  1.0415631e-002 -1.5587311e-001  3.7241998e-001 -2.7700571e-002  2.1751790e-001  2.1553435e-001  1.9752004e-001  1.0488411e-001 -4.7935448e-001 -6.7339332e-002 -1.0000189e-001 -1.0702794e+000  4.9126138e-001  1.8355971e-001 -3.9926056e-001
 -9.7015386e-001 -3.7833734e-001 -8.0850779e-001 -1.1684004e+000 -4.4008509e-001 -2.4922279e-001 -7.2361844e-001 -1.0418744e+000 -2.7814058e-001 -8.8461096e-002 -2.2598201e-001 -3.2500092e-001 -6.2426087e-001 -6.9005876e-001 -6.1676581e-001 -7.4916038e-001 -6.8845992e-001 -1.1144023e+000 -4.1979766e-001 -5.8579915e-001 -8.2756497e-001 -3.9000701e-001 -5.0376533e-001  6.6364302e-001 -6.3596492e-001 -2.2697863e-001 -6.2099771e-001 -8.1570848e-001 -4.2165405e-001 -4.0730091e-001 -6.5391673e-001 -6.4368579e-001 -6.8865441e-001 -2.8208055e-001 -6.8263028e-001 -5.5071461e-001 -6.0413271e-001 -3.2035670e-002 -5.4688216e-001 -3.7254351e-001  2.9678462e-001 -4.1537238e-001  6.1386705e-001 -7.6273533e-001  9.7691141e-002  3.1905173e-001 -5.8776838e-001  2.7291035e-002 -9.1541912e-001 -6.9704722e-001 -4.3522277e-001 -2.6174884e-001 -1.8166641e-001 -4.4881521e-001 -1.6456430e-002 -7.8029456e-001 -1.3226284e-001 -3.0113595e-001 -8.1821424e-001 -1.0377203e-001  5.7334250e-001 -2.9161162e-001  2.1147718e-001 -6.0311436e-001 -1.2290964e-001 -7.5297211e-001
  1.1391056e-001 -3.0813205e-001 -7.6007059e-002 -1.2520403e+000 -4.5843399e-001  2.1728008e-001  2.9579868e-001 -6.7118787e-001  2.2051115e-001 -2.1291240e-001 -5.4421451e-001 -4.6405357e-003 -4.3443200e-001 -1.3778581e-001 -9.6566937e-001 -6.6674430e-001 -2.9787093e-001  4.8368297e-002 -1.9206913e-002 -6.2088931e-001 -9.9607227e-001 -2.7014729e-001 -8.4882347e-001  4.7886645e-001 -9.5278910e-001 -5.0017433e-001 -3.9718388e-001  3.5979110e-001 -4.1230074e-002 -1.4720249e+000 -7.9390104e-001 -6.2513631e-001 -1.0939483e+000 -1.2174881e+000 -6.0501600e-001 -8.1218275e-001 -1.1267942e+000  6.9089068e-003  1.7728196e-002 -2.5213595e-002 -2.0389622e-001 -5.8835332e-001  3.2369636e-002 -7.1842438e-001 -4.9005814e-001  1.9883152e-001 -4.3281639e-001  3.3681961e-002  1.6868639e-002 -8.4960492e-001 -8.1987471e-001 -8.6171763e-001  1.1934395e-001 -2.1526523e-001 -4.3159631e-001 -9.1378323e-001  2.9065604e-002 -2.9142254e-001 -6.5582227e-001  1.3883193e-001  1.7705610e-001 -4.7813823e-001 -3.2638548e-001 -5.6530055e-001 -1.0376413e-001 -2.0702183e-001
  1.7640143e-001 -2.9603492e-001 -8.9733055e-001 -1.1540715e+000 -2.2716537e-001  1.1356823e+000 -1.1981473e-001 -4.1605637e-001  1.9122409e-002 -9.2173661e-002  2.2922660e-001  8.6197829e-001 -1.1099939e-001  2.7115403e-001  1.9630654e-001  1.9003103e-001  3.5047048e-001  1.4787192e+000  9.9527258e-001  2.4321291e-001  9.4237170e-002 -6.3082046e-001  1.8494043e-001  1.1934088e+000 -2.2647052e-001 -4.6962707e-001 -8.5144070e-001 -2.5443823e-001 -8.4219239e-001 -4.1392844e-001 -8.3950950e-001 -7.3030446e-001 -2.0144940e-001 -9.3989056e-001 -4.3273580e-001 -1.7212081e-001 -2.8663847e-001 -4.6061836e-001 -3.2117077e-001 -5.9829341e-001 -5.2920414e-001  3.0235841e-001  8.9275565e-001  5.5043789e-001 -3.3025930e-001  1.6094781e+000  8.5723108e-001  9.6432594e-001  7.0573346e-001 -7.1199641e-002  3.2162936e-001  2.0140173e-001  6.3157533e-001 -5.6977737e-002  5.6161508e-001  1.9470755e-001 -4.2718940e-002 -4.6018745e-001 -6.3407782e-001 -5.7206224e-001  1.3056500e+000 -8.1915027e-001  1.9225446e-001 -4.8970201e-001 -9.1794175e-001 -5.5363983e-001
