# Supplementary material for: Resting-State Temporal Synchronization Networks Emerge from Connectivity Topology and Heterogeneity
Source: PLoS Comput Biol. 2015 Feb 18;11(2):e1004100. doi: 10.1371/journal.pcbi.1004100 (PMC4333573; doi:10.1371/journal.pcbi.1004100)
Supplement: S1 Dataset — Each volunteer underwent two scanning runs (blocks). For each recording session (subject and run), BOLD time series were averaged over the corresponding 66 brain regions of the brain atlas. Each file subXblockY.txt contains the time series of all 66 brain regions from subject X and run Y. The labels of the brain regions are contained in file ROIs_Labels.txt. (ZIP) [file pcbi.1004100.s006.zip › DataSet S1/subj14_block2.txt]

 -4.8504792e-001  8.3553789e-001 -1.2961057e+000 -1.3642709e+000  9.4882692e-001  9.9053784e-003  1.1451061e+000  5.7853906e-001  4.3778069e-001 -5.7469998e-001 -1.8221389e-002 -1.0672036e+000  4.7493028e-002 -6.2269356e-001  1.4031907e-001 -4.3100439e-001 -4.7079130e-001  7.1941789e-001  2.6823237e-002  8.2258819e-001 -1.0472040e+000 -7.6352812e-001  2.8140421e-001  9.0179483e-001  8.8173591e-001  5.1642670e-001  9.2020189e-002 -2.3090612e-001 -5.7141542e-001  3.9221100e-001  1.4212150e-001  7.8447358e-002  3.4263750e-001 -1.7427793e-001  4.7744132e-004  4.8178123e-001  4.9025159e-001  7.6669031e-002 -8.0448762e-001 -1.5598593e-002 -1.2785838e-001  1.4015120e+000  1.3239735e+000  1.3845572e+000  4.0701854e-001  9.5050056e-001  1.9861911e+000  1.2665251e+000  9.5148394e-001  1.5853197e+000  8.6186986e-001  8.1050612e-001  6.9276212e-001 -5.4230445e-002  4.3881258e-002  7.9651186e-001 -1.1260321e-001  8.3517800e-001  7.6588714e-001  1.0425213e+000  7.3661611e-001  1.0604883e+000 -1.2290763e+000  2.4155062e+000  6.5021120e-001  9.5563079e-001
 -8.3551776e-001  1.0916342e-001  1.2600792e+000  6.5768706e-001  5.8228805e-001 -7.4216849e-001  2.4684482e-001  1.7704232e-001  3.4623021e-001 -5.4270603e-002 -6.3695662e-001 -6.6294891e-001 -8.6569443e-001 -9.6291545e-001 -9.6704757e-001 -9.7977602e-001 -7.4455904e-001  3.6191965e-001 -5.5614230e-001  1.1067741e-001  5.2288578e-001 -4.8450598e-001 -4.9442468e-001 -1.3488625e-001 -4.4411426e-001 -1.6709773e-001  2.0287320e-001 -1.4038747e-001  5.5901262e-001 -6.1120250e-001 -8.0585219e-001 -3.4402823e-001 -1.4770708e+000 -1.0100992e+000 -3.4483957e-001 -4.3926144e-001 -6.6180196e-001  1.8514137e-001 -5.6988873e-001 -1.5798351e-001 -6.0141331e-001 -2.1833105e-001  2.3628843e-001  1.6715025e-001  2.4487674e-001  6.2313321e-001 -3.8186459e-001 -8.9825836e-001  3.8314358e-001 -6.4539110e-001 -7.1342521e-001 -4.9960931e-001 -1.3037188e-001 -2.6059919e-002 -1.7811425e-001 -3.6094169e-001 -2.0777312e-001 -2.1090644e-001  1.0779953e-001  3.6132937e-001 -4.9141367e-001  8.1739461e-002  8.3206454e-001  2.0282421e+000 -1.1087516e-001 -6.6236351e-002
 -2.9962017e-001  1.8528620e-001 -2.3377498e+000 -1.6413696e+000 -2.4966973e-001  1.4430348e+000  6.2422967e-001 -1.3533604e-001 -1.6819407e-001 -1.0893576e+000 -6.0785748e-001 -4.9670087e-001  4.0295212e-003 -2.5068593e-001  9.6382966e-001  1.3975713e-001 -2.3353227e+000 -9.6891871e-001  2.9406594e-002 -5.5120322e-001 -8.7828183e-001 -5.5144875e-001 -3.2439460e-001  1.5116079e+000 -1.0148468e-002  6.7947253e-002  5.0010623e-001  9.7401858e-001  3.8264613e-001 -1.8778018e-001  3.1775280e-001  2.2907852e-002 -2.4677170e-001  2.9920231e-002 -1.5816668e-001  7.0467816e-001  2.5495842e-001  7.2625288e-001  4.3333073e-001  7.8738902e-001  2.8767543e-001  5.8918976e-002  1.1559442e+000  6.6567850e-001 -5.1666083e-001  4.6088291e-002  6.4646989e-001 -2.1708746e-001  6.8365825e-002 -5.7802135e-002  7.7496419e-001  1.7041177e+000  3.9264443e-001  2.2293216e-001 -4.3299307e-001  3.5500867e-001  8.3147097e-002  3.4119224e-001  5.1350179e-001  1.1195864e+000  2.4959283e+000  7.9647202e-001 -1.3088878e+000 -4.3687639e-001 -2.6010738e-001  2.3856539e+000
  1.1305380e+000 -1.2202131e+000  2.3910410e+000  4.3840843e-001 -4.6380273e-001 -1.5144544e+000 -6.2795002e-001 -2.8218041e-001  3.4416014e-001 -2.1129404e-001 -7.6487465e-001 -1.0826636e+000 -9.2847862e-002  1.4007226e-001 -2.4525901e-001 -5.8551580e-001 -5.6419391e-001 -1.9548923e+000 -3.7892991e-001 -6.0973543e-001  3.4929825e-001 -5.2314063e-003 -1.0239391e+000  4.4705223e-002 -1.5685163e-001 -8.4477445e-001 -1.3623994e+000 -8.8896458e-001 -4.5338696e-001 -1.0452196e+000 -9.7898489e-001 -7.8414407e-001  3.0612899e-001 -7.7135461e-001 -7.6731972e-001 -8.5399790e-001 -1.2663930e+000 -3.1603787e-001 -2.4468146e-001 -8.8642453e-001 -4.7001536e-001 -4.9326734e-001 -4.6115745e-001 -1.0318738e+000 -3.6765613e-001  1.3941948e-001 -6.1876175e-001  4.7395745e-001 -9.0334885e-001 -5.5385659e-002 -3.5201666e-001 -2.0720119e-001 -3.0943015e-001 -1.0437761e+000 -8.4761027e-001 -2.6940077e-001 -2.9562902e-001 -4.4615873e-001 -7.3348110e-001 -3.9924829e-001 -1.5587604e+000 -1.2016890e+000 -8.4046215e-001  1.6767863e+000 -1.7526659e+000 -1.6218185e+000
  9.6115448e-001 -2.0639902e-001  1.3232087e+000  2.4681458e+000 -3.3463234e-001 -4.0413958e-001 -1.8161825e-001  2.5079681e-001 -3.8862643e-001 -5.3626067e-002  2.3437570e-001 -1.2638090e-001 -1.0893096e-001  9.1730573e-002  3.6470677e-001  4.2187035e-001  2.1607880e-001  1.1294881e-001  5.8906741e-002  3.1917782e-001  1.3665310e+000 -1.4000102e-001  3.4945406e-001  1.7537539e+000  2.6254647e-001  1.2867530e+000 -1.3921229e-001  4.3359892e-002  1.4169989e-001 -1.4426099e-001  6.8247630e-001  4.9631827e-001  8.1956715e-001 -9.8044027e-004  8.2034004e-002  4.5804558e-001  6.4440492e-001  4.8350886e-002  3.8750514e-001 -5.2229959e-001  2.3590297e-001  1.3277758e-001  1.8267179e+000 -3.2397057e-001  7.2141815e-001  1.1771491e+000  1.7057053e-001  9.1226802e-001 -6.0271153e-001  1.1815627e-001  6.8752515e-001  8.6089744e-001  1.8485188e-002 -8.2726266e-001 -6.8798247e-001 -5.3270292e-002  2.6820609e-002 -5.9210662e-001  4.9936851e-002  2.1456163e-001 -4.4077130e-001 -6.7792177e-001  4.9675183e-002  2.7351257e-001  4.5261433e-001 -6.1474696e-001
  7.6257269e-001  6.9094620e-001 -1.4096398e-001 -6.1315220e-001  1.8726771e-001 -6.7695308e-001 -1.1461160e-001 -3.4730233e-001 -2.3754218e-002  6.3446769e-001  1.7016115e-001 -1.1017065e-002  5.4804235e-001  2.0097628e-001 -7.4290361e-001 -5.5124327e-001 -1.1721818e-001  1.7502737e-001  3.0055444e-001  6.6334558e-001  3.7253447e-001 -3.7914465e-001  5.5959968e-001  5.6600900e-001 -2.2780186e-001 -6.1044103e-002 -2.6554536e-002 -1.8783634e-001 -3.0271268e-001 -8.4772495e-001  5.0732436e-001 -6.2097805e-001 -6.6336909e-002 -4.4218286e-001 -5.1697856e-001  5.1198389e-001 -8.7621549e-001 -2.6777232e-001  3.2646559e-001  1.8714622e-001 -1.2177274e+000 -2.3769724e-001 -3.3512300e-001 -2.5676042e-002 -7.8431929e-001 -5.5333095e-001  1.0583227e+000 -2.0524827e-001 -3.7590104e-001  1.6603582e-001 -8.0410312e-001 -6.5491509e-001 -1.5602293e-001  1.9408217e-001 -1.9538189e-001  3.4362533e-001  5.8354359e-001  6.9709694e-001 -7.7047793e-001  2.6370754e-001 -6.1575219e-001  2.4284046e-001 -9.8787392e-001 -1.4367565e+000  4.7355616e-001  1.9685660e-001
  3.7832088e-001 -9.6962253e-002 -8.5401475e-001  3.1838823e-001  4.3621085e-001  1.1170312e+000  6.4134751e-002  1.6930681e-001  5.6102792e-003  3.1321693e-001  6.8490538e-001  7.6796917e-002 -8.4735910e-002 -2.0634246e-001 -1.7662629e-001  1.0473150e-001  4.6598020e-001  7.6029144e-001  5.5878923e-001  2.9094038e-001  6.1273688e-002 -8.4998099e-001  1.3128577e+000 -1.1144294e-001  3.6090266e-001 -3.7207619e-001  2.9950355e-001  7.1357185e-001  4.6349773e-001 -5.9322830e-001 -3.6378836e-002 -7.9142294e-002  8.1184798e-001  7.3848106e-001 -2.7185366e-001 -1.5680427e-001 -1.6489674e-002  3.5112153e-001  1.1473982e+000  5.0192138e-001 -8.9252572e-001  3.1314807e-001 -3.8921757e-001  6.7230596e-001 -6.2350863e-003  5.2969826e-001  6.7718880e-001  1.0941225e+000  1.0885621e-001  2.6705706e-001  2.7436157e-001 -6.5259185e-002  1.6637413e-001  1.3252944e-001  2.3175935e-001  1.1676560e+000  9.4488676e-001  2.8726872e-001  4.1427891e-001  3.2171179e-001  4.6228321e-001  2.2729949e-001 -1.4134313e+000 -7.4253989e-001 -4.6064625e-001  2.6471677e-001
  1.1259738e-001  1.1756177e+000 -4.8134467e-002  2.2812748e-002  1.4512679e+000  4.6981259e-001  5.8540673e-001  7.6397338e-001  7.6636815e-001  5.1189637e-001  6.0441033e-001  6.7658672e-001  6.7820537e-001  5.8695417e-001  5.3584302e-001  5.3437325e-001  8.3510679e-001  5.5357205e-001  8.2644754e-001  3.9787879e-001 -7.6084550e-001 -3.4113282e-001  7.1474920e-001 -7.6677202e-001  3.2693401e-001 -4.4321990e-001  8.7117725e-001  7.3000323e-002  1.6965314e-001  1.7845033e-001  7.8648925e-003  2.9427677e-002 -1.5307328e-001  2.7941618e-001  2.8146558e-001  1.9545943e-001  6.7661237e-001  2.4227776e-001  3.3350259e-001  1.3420618e+000 -1.5023255e-001  6.5035103e-001 -1.1951669e+000  8.9560151e-001 -2.8977290e-001 -4.6231032e-001  1.2099113e+000  1.3898548e+000  1.0737895e+000  1.1092085e+000  5.4274379e-001 -5.4675243e-002  4.6024361e-001  5.7753888e-001  5.6891202e-001  9.8670384e-001  7.2899172e-001  5.4748498e-001  6.6465941e-001  2.8844634e-001 -3.2913179e-001  1.2709903e+000 -1.3086540e+000 -4.8705369e-001  1.2899317e+000  2.6665485e-001
  6.0516365e-002  6.9780434e-001  5.1700513e-001  6.8210281e-002  9.3785961e-001  1.2463333e+000  7.3072122e-001  7.9795681e-001 -4.4844083e-002  3.1408825e-001 -1.1845069e-001  2.8591493e-001  5.3094206e-001  3.8253264e-001  7.0731306e-002  2.8160461e-001  5.2072039e-002  6.4764484e-001  3.4650446e-001 -3.0030771e-001 -4.3921706e-001 -2.0326756e-001 -1.5726277e-001 -1.2818432e+000 -5.8066183e-001  2.8363735e-001  9.5563788e-001  3.1646373e-001  2.2068456e-001  3.9262572e-001  2.0391000e-001  4.9014372e-001 -5.7399244e-002  7.4857863e-001  4.2417069e-001  5.3900860e-001  8.9498895e-001 -2.7918531e-001  2.1851772e-001  3.0551612e-001  2.7599060e-001 -1.8445335e-001 -1.3927553e+000 -1.2884150e-001  1.2421699e-001 -1.4469859e-001 -5.8593610e-001  3.5357264e-001  7.3205861e-003 -6.4970466e-001 -1.8538758e-001 -4.0932340e-001 -7.3182611e-002  2.4165629e-001  6.6154057e-001  2.9045601e-002  8.3956858e-002 -5.9864417e-001  7.8743296e-001  4.3710298e-001 -6.4844827e-003  3.9797380e-001 -1.7550666e+000  2.9860640e-001  3.8643162e-001 -4.2439794e-001
 -5.2040136e-001  4.1883616e-001 -1.0893918e+000 -1.5371789e+000 -6.0392512e-001 -1.1044067e-001 -4.3185007e-001  7.9474527e-002 -7.4454113e-001  2.1920218e-001  5.7674200e-001 -1.7002568e-001 -4.8861243e-001 -1.9850941e-001 -2.0486626e-002 -1.1361657e-001  5.9636752e-001 -3.5309107e-001 -6.0810335e-001  2.8111184e-001 -3.2500996e-002  2.6151778e-001 -2.2167559e-001 -5.9750907e-001 -1.0357112e-001 -2.3490644e-001  2.3955669e-001  4.1036295e-001  2.0892038e-001  1.1276124e-001  5.5420314e-001  1.1102922e+000  5.1147305e-001  5.3259998e-001  1.2845430e+000  3.6070116e-001  2.8410093e-001  1.5265006e-001  3.4943639e-001 -4.3647375e-002  3.6923883e-001 -1.5932035e-001  1.7207750e-001 -2.2202539e-001  2.5212916e-001 -1.5391986e-001 -1.1546849e-001 -2.5632416e-001  7.5773490e-001  5.8601173e-001 -2.0007121e-001  8.4473615e-002 -6.6701396e-001 -5.4596028e-001 -3.6123686e-001 -1.8791044e-001 -3.6755209e-001 -9.2905072e-001  4.2060701e-001 -5.7875109e-001 -9.4545721e-001 -9.4659355e-001 -3.9324363e-001 -5.0589374e-001  2.7573906e-001  1.3463570e-002
  2.0619647e+000  2.8021031e-001 -1.6383975e+000 -1.8380364e+000  2.2025068e-001  9.3013048e-001  1.0810707e+000  3.4622362e-001 -1.4259994e-001  5.3097290e-001  4.7769542e-001  1.0445508e+000  3.2393932e-001 -2.8982878e-001 -2.3134561e-001 -2.3523387e-001 -2.5070972e-001  3.0898826e-001  3.9434503e-001  4.5780902e-001 -5.1689538e-001 -9.9452832e-001 -3.5077430e-001 -1.6213821e+000 -1.7085095e-001 -6.2621349e-001  8.0185586e-001  1.5171365e+000  1.0757342e+000  8.6563500e-001  5.5204237e-001  1.0525621e+000  3.0555660e-001  6.1495751e-001  1.0740435e+000  6.4835870e-001  8.7888387e-001  1.1097428e+000  1.4538332e+000  1.1936241e+000 -4.4869584e-001 -4.7815890e-001 -1.0620341e+000  3.0176823e-001 -4.4128024e-001 -1.1464767e+000  1.4572530e-001 -1.1954134e-001 -1.0310269e+000  3.4184396e-001 -1.6288567e-001 -3.6908192e-001 -6.1419764e-001  2.6201498e-002  1.0105562e+000  1.4830593e-001  6.6140960e-001  1.4432257e-001  4.2466561e-001  7.1774571e-001 -3.1164529e-001  3.8242793e-001 -3.1686605e-001  4.9730995e-002 -7.7051957e-002  2.0658840e+000
 -1.1352332e+000  2.2049658e-001 -2.1182700e+000 -5.1681371e-001  2.5409782e-001  8.0250923e-001  4.1708741e-001  4.9770693e-001  1.2294160e-001  4.9382581e-001  9.5554760e-001  3.9864782e-001 -1.3972488e-001  1.1465461e-001  1.0860132e+000  2.1672684e-001 -6.1424714e-001 -1.0903202e-001 -1.9789948e-001 -5.4968537e-001 -4.1632789e-002 -3.0881439e-001 -5.1121414e-001 -1.1673455e+000 -7.2388718e-001 -2.3491043e-001  8.4343927e-001  4.0715050e-001  8.5035589e-002  1.7727671e+000  2.9781823e-001  5.3340537e-001  2.9640345e-001 -1.0715020e-001  5.1604631e-001  2.9558644e-001  1.5087278e+000  6.5979786e-001  6.5768245e-001  1.0463973e+000 -4.9028449e-001 -8.3602492e-001 -1.3362622e+000 -2.8499365e-001 -9.6223743e-001 -7.3518206e-001 -2.8749916e-001 -4.4322763e-002  1.8243183e-001 -1.5544290e-001  4.8603157e-001  1.0484471e+000  1.4731421e-001  9.0427309e-002  7.0984683e-001  9.2611850e-001  4.7138088e-001  2.3963152e-001  4.9837598e-001  7.8016236e-001  1.4900113e+000  6.6918554e-001 -1.0448559e+000  4.3916961e-002  6.5582517e-001 -3.8663254e-001
  6.0242956e-001  5.9096593e-001 -8.3110347e-001 -4.8283371e-001  8.0062589e-001  1.0421800e+000  8.2386709e-001  6.2444734e-001  4.4713997e-001  1.1186566e+000  1.4198096e+000  2.2530124e-001  4.1236630e-001  1.7749974e-001  1.1109460e+000  3.1270824e-001  4.0808203e-001  1.9325344e-001  8.7556032e-003 -4.5839788e-001 -6.3605823e-001 -9.3664573e-002 -6.3297038e-001 -6.1336689e-001 -3.4766134e-001  3.5584033e-001  1.4643375e+000  4.4567991e-001  2.0425973e-001  2.1451327e+000  1.3267446e+000  1.3026640e+000  2.2020717e+000  1.5113163e+000  1.0383807e+000  8.6403418e-001  2.0956457e+000  1.0307341e+000  8.9279896e-001  1.8117370e+000  2.4348640e-001 -3.0656236e-001  9.1592653e-003 -2.2523683e-001 -8.7683046e-001 -7.3055622e-001 -4.4117576e-001 -2.1622287e-001  3.8936935e-001 -5.9239086e-001  7.7518919e-001  1.6288956e+000  3.6864782e-001  4.9614365e-002  4.6630175e-001  1.8575354e+000  7.0675447e-001  4.8216900e-001  9.4091628e-001  1.0055117e+000  1.8946096e+000  1.0607537e+000 -2.3724124e+000  9.6736710e-002  1.0374876e+000  6.1849823e-001
  2.2098757e+000  3.9397742e-001 -5.8688833e-002  8.1108306e-002  6.4055123e-001  1.0338787e+000  8.6001899e-001  9.0610974e-001  9.0707679e-001  1.3606380e+000  1.2567805e+000  1.0141370e+000  6.0367569e-001  3.5931037e-001  9.9408264e-001  7.1209782e-001  9.5783238e-001  5.0846649e-001 -4.6084435e-002 -2.3450080e-001 -2.6909893e-001 -2.8117761e-001 -6.7311365e-001 -1.0131365e+000 -1.8707598e-001  6.8028390e-001  2.2850595e-001 -1.8499398e-001  4.9764223e-002  1.2356166e+000  3.8023418e-001  6.5896586e-001  3.2683258e-002 -4.0824832e-001  3.7127912e-001  2.4174066e-001  1.1254053e+000  7.4941754e-001  5.7911982e-001  2.1900303e-001  5.2655402e-003 -3.3344038e-001 -6.8194550e-001 -5.0680585e-001 -4.4378298e-001 -7.9011720e-002 -3.6478187e-001 -3.0013236e-001 -6.8765595e-002 -2.2885528e-001  6.0983160e-001  7.5192513e-001  4.1836821e-001  5.9659735e-001  1.0005936e+000  1.0970692e+000  7.7922725e-001  3.7310100e-001  8.6135794e-001  6.1545024e-001  1.7141124e+000  4.2314750e-001 -1.7318843e+000 -9.4540366e-002  3.3838017e-001 -2.5684927e-001
 -1.9675819e-001 -4.3728400e-001 -1.2072009e+000 -8.7933171e-001  2.6611158e-001  8.4957622e-001  5.4157030e-001 -1.6234064e-002  4.9780251e-001 -2.9597189e-001  3.1930337e-001  3.9785615e-001 -2.6893249e-001 -7.2423265e-002  4.8428889e-001  3.9150713e-001  4.1527739e-001  4.8424485e-001 -4.6704337e-001 -6.7826658e-001 -6.8720985e-001 -3.2959885e-001 -1.3786028e-001 -1.2921846e+000  1.3716339e-001 -5.8878051e-001  1.6450121e-001 -1.5559154e-001 -5.5374591e-001  3.0540296e-001 -2.2895164e-001  9.8130564e-002 -4.3947831e-001 -6.7575980e-002 -4.5728746e-002  4.2350134e-001  3.0813387e-001 -2.6096532e-001 -2.7775820e-001  3.6552067e-001 -1.4934543e-001  2.1413398e-001 -1.1678159e+000 -1.7148038e-002 -5.0044373e-001 -7.8757426e-001 -1.9705539e-001  1.5080456e-001  4.3082379e-001  3.2826697e-002  5.3044463e-001  4.5912902e-001  1.7694214e-001  5.6501088e-001  2.0527177e-001  4.3676490e-001  1.1937435e-001  3.4476711e-001  1.5636217e-001  4.2151565e-001  7.0620150e-001  7.8114065e-001 -1.0124731e+000 -6.8087218e-001  1.1679583e-001 -1.1050750e-001
  1.0596069e+000  1.8192600e-001  7.9396938e-001 -1.5110693e+000  6.3727778e-001 -1.5696718e-001  8.7450988e-001  3.1918215e-001  5.1146658e-001  4.9777017e-001  4.4984170e-001  5.5697798e-001  4.8497721e-001  9.0835518e-001  6.9620047e-001  5.0011348e-001  6.4799886e-001  1.5567321e+000  5.0399261e-001  3.9160099e-001 -8.6568977e-001  2.4025459e-001 -1.5960791e-001  1.0580751e-002  9.6931654e-002  2.3876660e-001  2.0441121e-001  4.5902228e-001  2.3908173e-001 -3.1234365e-001  3.2170249e-001  8.2969222e-002  3.4110047e-001  1.1026036e-001  6.5121220e-001  9.9620924e-001  1.2812937e-001  4.7540495e-001  4.1105226e-001  2.7761461e-001  4.3411222e-001  2.5129026e-001  2.9322753e-001 -5.6824061e-001 -1.0996861e-001  4.2084940e-001  4.9119125e-001  5.9765455e-001  9.4843890e-001  5.0998896e-001  4.5980068e-001  3.4530342e-001  1.1526936e+000  5.2195366e-001  5.4618543e-001  2.3227917e-001  6.8367578e-001 -1.7177573e-002  2.8364128e-001  7.1403351e-001  1.0199755e+000  2.8447740e-001 -7.5974855e-001  1.8745663e+000  1.0028110e+000 -3.2990970e-001
  1.3461079e+000  6.0753039e-001 -2.6654030e-001  1.6062823e+000  4.0875965e-002  1.6462555e-002  4.1789294e-001  3.8730684e-001  5.1286623e-001  4.0390892e-001  5.9508133e-001  5.3074593e-001  5.4352419e-001  7.6399166e-001  5.9220005e-001  7.7427847e-001  7.2231170e-001  4.9570441e-001  4.1426256e-001  6.3220857e-001  1.1383717e+000  5.9472849e-002  3.6933222e-001  8.9501286e-001  3.3048061e-001  3.3018134e-001 -5.0079818e-001 -5.9785394e-001 -1.8641540e-001 -3.2056474e-001  4.7369707e-001  4.5518061e-002  8.5787851e-001  7.2893298e-001  3.4402527e-001  1.0098906e+000  2.3947840e-001 -8.9333312e-002 -7.6003787e-001 -6.9892867e-001  9.2519430e-002  4.2700435e-001  3.2031271e-001  5.4398107e-001  1.0764066e-001  7.2829728e-001  7.9436984e-001  1.0528550e+000  5.8100912e-001  4.8843681e-001  3.4531919e-001  8.2111833e-001  4.9988406e-001 -3.7750426e-002  5.3345140e-001  3.8786899e-001  3.8286490e-001  3.6226222e-002 -4.3642012e-003  5.3790102e-001  2.2900810e-001 -1.6008788e-001  5.5447859e-001  4.8054281e-001  6.5813910e-001  4.8316548e-001
  3.1207288e-001  2.1790114e-001 -1.8644985e-001  7.8972506e-001 -5.7332010e-002  2.1966494e-001  2.4921547e-001  1.5105537e-001  6.5222109e-001  7.0052389e-001  3.5431779e-001  5.3217662e-001  3.0363817e-001  4.8610591e-001  5.5218581e-001  5.7965400e-001 -1.6812003e-001 -3.5180804e-001 -1.9750909e-001 -4.5315640e-001  3.0540256e-002  7.0802810e-001 -2.3522972e-001 -7.9195106e-002  1.4666244e-001  1.1030671e-001 -4.6423802e-001  8.8790029e-002 -3.2905476e-001 -1.6834059e-001  1.0107165e+000  1.8156272e-001  7.0434017e-001  7.2536142e-001 -7.8982554e-002  8.0241677e-001 -1.4078741e-001 -5.1725243e-001 -2.6493692e-001 -8.2243190e-001  6.0042898e-001  6.6864690e-002 -2.2380306e-002 -1.8297131e-001 -6.0538738e-001  1.7725668e-001 -5.4865565e-001  5.7225943e-002 -6.7253131e-002 -3.2861667e-001  2.2536860e-001  4.1468996e-001  4.9677945e-001 -2.5644830e-001 -1.1244307e-001  3.4484660e-001 -1.9159846e-001 -2.2962774e-001 -1.9176869e-001  3.3189993e-001  1.2150099e+000 -4.1607744e-001 -9.3885785e-002 -2.1419832e-001  2.0831551e-001 -4.9344380e-001
 -6.3445801e-001  2.5328338e-001 -5.5864856e-001  4.4047507e-002 -6.0416199e-001  4.0323881e-002 -4.7249123e-001  6.2867835e-001 -3.3267707e-002  7.0648030e-001  3.5206461e-001  7.9662675e-002 -1.9784569e-001  1.7677760e-001  1.0704196e+000  9.8305153e-001  5.8510728e-001 -4.3497769e-001 -1.4446577e-001  2.7760574e-001  2.4846338e-001  5.0440432e-001  3.8630289e-001  6.6651524e-001  3.8425653e-002  4.8928706e-001 -9.4724627e-001 -9.0410339e-001 -3.8148538e-001  2.3579382e-001  1.1928255e+000  4.4776613e-001  8.7709261e-001  7.2921923e-001  2.5892010e-001  4.1607380e-001 -1.9814459e-001 -5.0236900e-001 -9.7488014e-001 -1.2862956e+000  8.9742885e-001 -9.5259036e-002  8.3089294e-001 -1.1750614e-001 -1.0648061e-001 -3.9820387e-001 -3.1141918e-002 -7.6469340e-002 -7.4322142e-002 -2.3551396e-001  6.2333097e-001  1.0908301e+000  2.6647745e-001 -8.8275046e-002 -9.3445365e-002  2.4830264e-001  1.6527892e-001  8.7688198e-002  1.8000729e-001 -5.5067347e-001  5.2159870e-001 -5.1836342e-001  6.9093844e-001  1.1215740e-001 -3.5456844e-001 -3.7842289e-001
 -5.1597185e-001 -2.1637133e-001 -2.4123990e-001 -1.3683854e+000  1.1678041e-002 -9.9790733e-002  7.4296510e-001 -6.5656421e-001  3.5810422e-001 -7.4122415e-001 -9.8140145e-001  3.1064530e-001 -5.5257091e-001 -2.8422005e-001  1.3133475e-001 -4.4430536e-001  4.6880292e-001 -3.0229352e-001 -1.7531890e-001 -3.0039211e-001 -1.7288950e+000  4.6464250e-001  1.2572424e+000  5.1060703e-001  1.1063810e+000  6.9898118e-001  2.3611060e-002  1.2729840e+000  3.6737323e-001 -7.0960318e-001 -2.5791381e-001 -7.8292018e-002 -3.0072988e-001 -1.6716926e-001 -1.7377906e-002 -3.8256961e-001 -6.5900009e-001  9.5046193e-002  8.3159677e-001  4.8630323e-002  1.2304458e+000  7.4194357e-001  2.2194452e-001  7.8633111e-001  4.9467103e-001 -6.6345198e-001  2.5838357e-001 -1.0009940e-001 -9.2278103e-001  3.8618958e-001 -1.1776181e-001 -4.9991325e-001  2.6068658e-002  1.5050699e-001 -9.6385279e-001 -5.5058455e-001 -3.8422599e-001  5.1181886e-001 -2.8760768e-001  6.6746231e-001  7.2597994e-001  6.9962818e-002  1.3572501e+000  4.9947068e-001  2.9212682e-001  6.2312312e-001
  4.5423344e-001  9.0081530e-001  1.1326271e+000  1.8915845e+000  3.2329649e-001  5.9862241e-001  6.5389849e-001  3.6067140e-001  1.9162159e-001  7.1758048e-001  1.4613845e-001  9.4414778e-001  1.3541338e-002  6.0001713e-001  6.2251166e-002  1.6963131e-001  8.7326622e-001  1.4206433e+000  1.4060919e+000  7.9710434e-001  4.4307735e-001  1.3961116e-001  7.0328015e-001 -3.4570213e-002  9.9771652e-002 -3.9467784e-001  6.8033571e-001  3.8244043e-001  8.2142644e-001 -7.7896633e-001 -4.3723567e-001 -5.1176308e-002 -2.2239456e-001 -2.8815840e-001 -4.0895915e-001 -6.5199995e-001 -5.3408837e-001 -5.2845908e-001 -1.3609284e-001  7.4204117e-001 -5.4241127e-001 -1.4601109e-001 -9.5575118e-001  4.5637656e-001  2.6959770e-001 -1.0343058e-001 -2.0856034e-001  3.0343092e-003 -4.5457046e-002  4.8476762e-001 -6.7966101e-001 -2.7266431e-001  3.5405717e-001 -1.3420168e-001 -3.3808309e-001 -2.4493618e-001 -3.4995920e-001 -4.8035066e-001 -4.4546560e-001  8.5820552e-001  5.7604796e-001  2.0388880e-001  1.4836676e+000 -5.8296711e-001  3.3015349e-001  4.6483762e-001
 -1.4386557e+000 -2.5890507e-001 -1.9458743e+000 -1.6329543e+000  1.1625668e-001  4.7063495e-001  6.4167957e-002 -2.6985914e-001 -5.9611318e-002 -9.1956377e-001  4.1365883e-001  3.2737167e-001 -7.3538203e-002  2.4582628e-001  1.0094480e+000  5.6509864e-001  2.6681790e-001 -3.8726470e-001  8.3958988e-001 -4.5819689e-002  8.4630204e-001  5.6630677e-001 -9.9181613e-002  2.5398917e-001  8.1057105e-001 -1.1414090e-002  9.9443166e-001 -7.8908515e-001 -6.0155039e-001  6.5852967e-001  6.8196777e-003 -3.7011431e-001 -8.1309559e-001 -4.9457956e-001 -5.3148378e-001 -5.4256460e-001  5.6662147e-001 -9.3878907e-001 -2.5054714e-001  8.9840444e-001  7.1022965e-002  4.0306946e-001  6.7805035e-001 -4.8800338e-001  2.4929647e-001 -3.9568188e-001  2.7444595e-001  8.6139154e-001  2.0137834e-001 -6.2304080e-001 -2.0558273e-001  6.6784044e-002 -1.6054753e-002 -4.5705787e-001 -3.2216014e-001 -6.5041265e-001 -1.2301874e+000  3.9585684e-001 -5.3055764e-001  2.9775726e-001  4.3874802e-001  8.2627211e-001  1.3727655e-001  2.0731952e-001  3.9729068e-001  1.5394263e+000
 -8.7556799e-001 -3.5018413e-001  2.8039547e-001 -2.0934781e-001 -6.1231219e-001 -5.1388611e-001 -1.8354621e-001  2.1047546e-001  1.7421407e-001 -9.9071829e-002 -1.2097805e-001 -4.6572059e-001 -9.2799584e-001 -9.7385969e-001  2.3269471e-001 -2.5287806e-001 -1.1337272e+000 -7.6236404e-001 -4.9926608e-001 -8.8478099e-001 -1.5682063e+000  5.9445839e-002 -7.1796619e-001  1.4429473e+000 -3.5970921e-001  7.6548104e-001 -5.5584675e-001  7.2768748e-001 -8.1617097e-001  6.7390505e-001 -2.1848964e-001 -1.5051126e-001 -9.5695818e-001 -1.1627635e-001  3.1223407e-001 -3.1926093e-001  4.7726443e-001 -8.2363416e-001  2.7363734e-001 -8.2233673e-001  7.8549789e-001 -4.8706730e-001  1.5718598e+000 -4.7575156e-001 -6.7987558e-001 -8.5516040e-001 -6.0380085e-001 -1.3606794e+000 -1.3915943e+000 -1.2716532e+000 -6.9302385e-001 -6.3878544e-001 -6.1416274e-001 -2.2327994e-001  2.7815413e-001 -9.0928867e-001 -5.5715333e-001  1.4154168e-001  1.8956240e-001 -4.0061616e-001 -4.8610770e-001  3.4170651e-001  3.8755857e-001 -6.9733414e-001 -2.9570626e-002 -8.5522559e-001
 -2.7954687e-001 -5.3456518e-001 -1.3347973e+000 -2.1381572e+000 -5.1461685e-001 -7.8662325e-002 -7.5830087e-002 -5.4870383e-002 -7.5383237e-001  3.2964045e-002 -3.3329874e-001 -4.8063683e-001 -5.3416823e-001  8.0553445e-002  8.4146646e-001  4.2867885e-001 -1.1596712e+000 -1.2128736e+000 -1.1757587e+000 -1.0722715e+000 -1.1796472e+000  6.5151801e-001  6.2683501e-002  1.8289777e+000 -3.4576095e-001  7.1331854e-001 -1.4898463e-001  7.9655183e-001  5.1831236e-001  1.1926393e+000  4.4100024e-001  4.5551861e-001  9.2827504e-001  1.0826462e+000  6.9070652e-001  7.2377492e-001  4.4389343e-001  8.4306342e-001  1.1809305e+000  5.4392126e-002  8.4577802e-001 -4.2599147e-001  1.6365586e+000  1.2559868e-001 -5.1406536e-001 -4.3602768e-001 -4.0880345e-001 -1.2162925e+000 -1.1266416e+000  1.2384538e-001 -1.1739461e-001  1.6371052e-001  2.8649900e-001 -1.9378359e-001  3.5883944e-001 -3.3618857e-001  5.5150551e-001  8.9918260e-002  3.2885325e-001 -1.0947670e-001  8.3966592e-001  3.0255251e-001 -1.8458183e+000 -1.4106080e+000  1.8433982e-001  6.4048472e-001
 -9.5130443e-001 -1.4260509e-001 -6.7745637e-002 -6.7296437e-002  1.0419010e-001 -9.4568744e-002  3.9140191e-001 -8.1377685e-001  5.5352030e-001 -1.5303091e+000 -8.8178178e-001 -5.4040672e-001 -6.6747973e-001 -8.4605706e-001  1.1465641e-001  1.1563547e-001 -1.2184980e+000 -3.8202942e-002 -5.1293338e-001 -4.7413871e-001 -9.9862009e-001 -3.7650592e-001 -8.1932786e-001  1.0145136e+000  6.6299981e-002  2.9279119e-001  1.7279332e-001 -8.1961393e-002 -8.1542800e-002 -1.9984779e-001 -6.0655163e-001 -6.7174798e-001 -1.4605859e-001 -3.2695001e-001 -2.9113131e-001 -8.0929767e-002  1.0502963e-001  1.1175852e-001 -4.0500709e-001  1.5359191e-001 -1.8899501e-001  1.5476675e-001  6.8079900e-001 -2.7929748e-001  1.1181912e-001  1.0094643e+000  8.5690814e-001 -5.2302278e-001  7.9549534e-001 -4.3479993e-001  2.1357726e-001  5.2009074e-002  5.2470863e-002  1.3587132e-001 -1.3477750e-001 -2.0078223e-001 -5.5556048e-001  5.1971103e-001  1.9400434e-001  2.8202333e-001  6.3239368e-002  4.0257388e-001  9.5915545e-001  4.0672018e-001 -8.0899738e-002 -1.7522851e-001
 -1.4761234e-001 -1.4674683e-001  2.6222081e+000  2.0855800e+000 -3.3492045e-001 -4.9562341e-001 -8.0386736e-002 -7.7077336e-001 -8.1164812e-001 -1.3207197e+000 -8.7241231e-001 -6.1153384e-001 -5.2294592e-001 -1.7118363e-001 -1.8435916e+000 -8.0586513e-001  3.1290551e-001  8.7947247e-001  3.4730569e-001 -6.6185020e-002 -8.9170769e-002 -1.3371448e+000  3.6661212e-001 -1.4117514e+000  4.7972137e-001 -2.0167640e+000 -3.7588874e-001  1.6951024e-001 -5.2838417e-002 -1.1629088e+000 -1.7943597e+000 -1.6692805e+000 -6.1008782e-001 -9.0953176e-001 -1.6583366e+000 -2.3445198e+000 -1.5988337e+000 -6.5963516e-001 -3.0051231e-001 -2.2903354e-001 -1.2630467e+000  1.0963954e-001 -2.5843070e+000  6.8368641e-001 -4.0472319e-002 -3.4620360e-001 -3.6118721e-001 -2.7981394e-001  1.1927969e-001 -9.4068605e-002 -1.1424513e+000 -1.6161719e+000 -1.0595713e+000 -1.0622382e-001 -7.3394182e-001 -1.0462779e+000 -2.0798110e+000 -5.4829017e-001 -1.3581007e+000 -4.1427934e-001 -1.7460297e+000 -3.4400734e-001 -4.0623767e-001  1.2862492e+000  1.3328383e-001 -3.5770615e-001
 -1.2577497e-001 -5.1088800e-001 -1.1463971e+000 -1.4723845e+000 -1.0612664e+000 -8.2422569e-001 -4.0591262e-001 -8.3002637e-001 -6.9597451e-001 -8.1977766e-001 -1.4561898e-001 -5.1403614e-001  4.6462272e-001 -6.0422465e-001 -6.6551744e-002  2.7652867e-001 -3.1207393e-001 -9.0557035e-001 -1.1247229e+000 -3.3779983e-001  6.3475482e-001 -3.4075414e-002  5.0108026e-001 -6.2005027e-001  2.8209580e-001 -3.2225220e-001 -7.4549994e-001 -9.1751556e-001 -8.8646262e-001  4.3918065e-001 -2.1909257e-001 -4.0728141e-001  1.0240800e+000  4.5031263e-001 -6.2234541e-001 -5.7519968e-002  7.8070165e-001 -6.6125352e-001 -1.0074961e+000 -1.1170763e+000 -4.3423131e-001  6.8854183e-001  2.7100818e-001  3.0736329e-001  3.3963318e-001  9.9102375e-001 -8.4364534e-002 -8.1771063e-002  3.3983052e-001  2.8614284e-001  6.1285211e-001  4.6283164e-001  2.1246636e-001  6.4860777e-001 -6.1442973e-001 -3.2091279e-001 -6.4168089e-001  3.3015975e-001 -6.4949406e-001 -4.8550821e-001  5.6668182e-001 -6.7976868e-001 -1.3535518e-001 -1.6101862e+000  1.5801798e-001  3.1667774e-001
 -2.7478856e+000  1.6334101e-001 -1.3742596e-001  1.9705521e-002  9.6575975e-003  9.7967853e-002 -9.7234105e-001 -6.1669131e-001 -3.7507033e-001 -9.1133812e-001 -1.6966208e-001 -9.3017039e-001 -6.9152980e-001 -8.3226673e-001 -2.2803739e-001  1.8352865e-002 -4.0363358e-001 -6.8728798e-001 -7.5037559e-001 -8.2108655e-001  7.9293843e-001  1.8900703e+000  1.8506078e-001 -6.5213341e-001 -2.7891689e-001  1.5678434e-001  4.2527917e-001 -2.2346705e-001  1.4326765e-001 -2.6277519e-001  2.1389554e-001  2.2532876e-001  2.6325544e-001  1.1673027e+000  1.3309189e-001 -1.8886358e-001  6.2487614e-001 -2.5022228e-001  3.5345122e-002  5.7550202e-001  7.3129465e-001 -5.8602693e-002 -7.5454524e-001 -6.6452060e-002  4.1659219e-001 -1.0320902e+000 -9.7680075e-001 -7.0144445e-001  3.5998432e-001 -4.1482091e-001  8.4449240e-001  8.1518091e-001  3.2130841e-001 -3.6959195e-001  1.3634813e-001  4.4698138e-001 -7.1821688e-001 -8.9844380e-001 -1.8082747e-001 -8.2396366e-001 -1.6359648e-001 -1.0596898e+000  5.8916098e-001 -7.0822141e-001 -3.8697988e-001 -2.0618534e+000
 -2.0266448e+000 -1.3695941e-001  5.5309142e-001  1.7909170e+000 -7.8494411e-001  2.1652505e-001 -1.1073366e+000 -9.0434473e-001 -7.5701499e-001 -9.1762320e-001 -7.4602910e-001 -7.3794149e-001  6.4754140e-002  8.3455287e-001 -2.9016875e-001 -5.4387548e-001 -3.6403217e-001 -4.7409382e-002 -2.0911941e+000 -1.1509923e+000 -1.7890652e+000  2.2435748e-001  3.7752134e-002 -4.5141363e-001 -4.2775919e-001  5.2001283e-001 -4.4812998e-001 -5.1265698e-001 -6.6039725e-001 -9.3027638e-001  6.0571687e-001  1.9775625e-001 -1.1233210e+000 -8.5161887e-001  7.9020125e-001  7.5026004e-001 -6.6630535e-001 -5.6472509e-001 -5.5214023e-002 -8.2963418e-001  1.4151702e+000  4.0329378e-001  5.6738742e-002  2.4581543e-001  1.9687895e-001 -5.8457563e-001 -2.4015850e-001 -6.9679018e-001  3.9414507e-001 -2.5686604e-001 -2.6829603e-001 -3.1848057e-001 -1.7600038e-001 -3.2803536e-001 -4.6526359e-001 -7.5669616e-001 -6.7857089e-002 -1.2538639e+000 -8.3169518e-001 -1.4351683e+000 -7.3779391e-001 -1.4213858e+000 -1.8095227e+000  1.9598302e+000  6.0119110e-001 -1.7655639e+000
 -1.5802814e-001 -8.3454032e-001 -7.6310144e-001 -8.3102997e-002 -1.1628142e+000 -1.2246084e+000 -8.6112751e-001 -8.5169689e-001 -1.6658384e-001  2.0328706e-001 -5.6475275e-001 -7.1548493e-001  1.4161077e-001 -2.3717354e-001 -1.4961696e+000 -7.9280797e-001 -2.2829888e-001 -4.7563239e-001 -1.1641194e+000  6.4164417e-001  1.7333351e+000 -4.6518184e-001 -4.6388097e-001  1.8159284e+000  4.0636740e-001 -3.4193989e-001 -1.6986392e+000 -4.2612247e-001 -3.8430326e-001 -1.4717029e+000 -5.7235526e-001 -4.3824074e-001 -1.0137094e+000 -1.0377503e+000 -3.4038563e-001 -7.8168857e-001 -1.0518394e+000 -2.0610703e-001 -2.9239956e-001 -1.6606196e+000 -4.7161607e-001  1.4962634e-001  1.7632576e+000 -3.9620775e-001  4.3544544e-001  1.5126305e+000  6.7463414e-001 -6.7975944e-001  2.6368025e-002  1.2771365e-001 -4.5912969e-001 -8.2300379e-001 -2.7885832e-001 -5.3785913e-001 -4.8344654e-001 -1.5314974e+000 -4.3092457e-001 -1.1497632e+000 -7.0096842e-001 -1.5795082e+000 -1.0224162e+000 -1.5508335e+000  5.7190665e-001  9.9800002e-001 -1.4595095e+000 -9.0848131e-001
  1.6403620e-001 -1.1533663e+000 -2.7670352e-001 -8.8065767e-001 -8.6183597e-001 -6.3303744e-001 -1.3198920e+000 -4.8405790e-001 -6.0328027e-001 -6.6200604e-001 -9.1169747e-001 -1.2377362e-002 -3.0296187e-001 -1.0147302e+000 -1.2857751e+000 -7.5366482e-001  3.8085035e-001 -8.4967297e-001  5.2709833e-001 -5.2499812e-001  3.5065918e-001 -4.8826653e-001 -1.7535108e+000 -9.9930350e-001 -1.0031844e+000 -8.9268426e-001 -6.9943281e-001 -2.5629172e-001 -5.7573927e-001 -4.8959536e-001 -8.7231138e-001 -7.7246322e-001 -1.1780149e+000 -1.2484843e+000 -8.8976195e-001 -1.3099818e+000 -5.0553620e-001 -6.9322454e-001 -4.2153560e-001 -5.4150857e-001 -9.4487661e-001 -9.7586738e-001 -5.8272627e-001 -8.8458402e-001 -3.2009256e-001 -3.9062473e-001 -1.1050346e+000 -2.3240157e-002 -3.8755313e-001 -1.2159743e+000 -6.5387683e-001 -9.0072049e-001 -1.5779714e+000 -1.2822573e+000 -8.5381406e-001 -1.2190849e+000 -9.4964540e-001 -1.6424167e+000 -5.5441829e-001 -1.9204672e+000 -2.5259048e+000 -1.6950102e+000 -6.5183733e-001 -1.3255856e-001 -2.1931542e+000 -2.4124870e-001
 -6.5337093e-001 -4.0508687e-002  9.6268654e-001  1.6919058e-001 -1.6556725e-001 -1.0586170e+000 -1.0083071e+000  5.2557782e-001  2.1420780e-002  4.8432314e-001  3.8522689e-001  7.9655033e-001  7.7232992e-001  3.5025620e-001 -1.2051794e+000 -6.0834863e-001 -8.5870679e-002  1.1052719e-001  1.1091529e+000  7.4135683e-001  1.7622422e+000  4.1299612e-001 -4.4674263e-001  3.3671545e-001 -5.8370274e-001 -2.9700003e-001  3.5268892e-001 -3.7979210e-001 -1.9076352e-001  8.0421091e-001 -4.3133835e-001 -1.9410867e-001 -5.4120178e-001 -7.5042404e-001  1.1715867e-001 -8.0842234e-001 -7.3333266e-002 -3.7170387e-001 -2.6047809e-001  2.6730116e-001 -4.5367276e-002 -8.5266413e-001  2.8378265e-001  1.0026048e-001  6.1436487e-001  1.1964292e-001 -2.1516280e-001  4.2027879e-001 -4.5574307e-002 -8.7366852e-001 -1.1972533e+000 -1.1420831e+000 -9.5108260e-001 -9.9093100e-002 -4.7934725e-001 -3.3579802e-001  3.5738806e-001 -9.3349920e-001  3.9837738e-002 -1.3030992e+000 -1.1394852e+000 -5.2515928e-001  2.1466661e+000  4.3180644e-001 -5.0064661e-001 -1.5322228e+000
  7.9138290e-003 -4.3315784e-001  5.6395237e-002 -4.1515183e-001 -2.6609117e-001 -6.9262924e-001 -1.3953535e+000 -3.2147508e-001 -6.3987183e-001 -3.8953813e-002 -1.3445062e-001 -6.3915649e-001 -5.3126529e-001 -8.4146499e-001 -1.0657737e+000 -6.4151513e-001  1.7554613e-001 -8.6853972e-001  7.0537682e-001 -2.8846815e-002 -4.3374555e-001  3.1949194e-002  1.4012361e-001 -7.5719573e-001 -3.5907849e-002 -6.7695625e-001 -8.9081761e-001 -5.5305398e-001 -6.5928986e-001  7.0196813e-001 -1.1209678e+000 -7.3144730e-001  2.8396957e-002  2.4863439e-001 -6.4822395e-001 -1.4853469e+000  8.5496443e-002 -4.2898091e-001 -3.2658536e-001 -3.0029698e-001 -9.6407379e-001 -1.5614614e-002 -6.8065747e-001  5.0510556e-001 -5.7630516e-001 -5.2355292e-001 -7.7065854e-002 -6.1628989e-002 -1.8664354e-001 -3.3712458e-001 -8.5584745e-001 -9.1304180e-001 -6.1105475e-001 -8.9504267e-001 -1.0008787e+000 -5.0087128e-001 -4.5969194e-001 -4.9775718e-001 -1.4069413e-001 -1.2518050e+000 -1.0444739e+000 -7.2902287e-002  2.8256141e-001 -6.8324698e-001 -1.1069247e+000 -3.1958491e-001
  4.7153230e-001 -4.3998716e-001  1.2407887e+000 -4.1314876e-001 -1.5194590e-001 -1.5326856e+000 -9.9861140e-001 -9.9607064e-002 -1.2946724e-001  6.1859772e-001 -4.2471441e-001  3.6620343e-001  3.5665215e-001 -3.5204934e-002 -1.1421438e+000 -3.4406196e-001  1.1625589e-001  2.3351651e-001  5.1777344e-001  5.2351252e-001  1.4440661e+000 -9.8600266e-002 -1.1610439e+000  1.3863391e-002 -6.7421635e-001 -2.6520318e-001 -4.6303684e-001 -3.6993640e-001 -3.0957092e-001 -8.8133032e-001 -9.7131306e-003 -2.1379023e-001 -8.5614332e-001 -8.1750641e-001 -1.2127452e-001 -5.7140063e-001 -1.0408070e+000 -5.0695317e-001 -3.5904441e-001  2.5075447e-002 -5.6387711e-001 -7.2731195e-001 -1.8465213e-001 -1.0571840e+000  1.3692304e-001  1.7054174e-001 -1.4953156e-001 -3.9170441e-001  2.0863208e-001 -5.5079264e-001 -3.4066044e-001 -7.5220649e-001 -5.1482107e-001  2.3771711e-001  1.4596325e-001 -5.4269639e-001 -1.2302415e-001  1.4342532e-001 -4.9314035e-001 -1.4839525e+000 -1.3597699e+000 -1.0994809e-001  6.7775019e-001  1.3787012e-001 -2.4719679e-001  4.4819725e-002
 -9.8753888e-001 -9.4852904e-001 -4.3098428e-001 -7.0680711e-001 -8.2222594e-001 -7.0737285e-001 -1.2016080e+000 -8.1784206e-001 -3.6239369e-001 -5.2010712e-001 -5.0053143e-001 -8.0285486e-001 -6.3585963e-001 -7.7062156e-001 -1.1010120e+000 -1.0103596e+000 -4.8289516e-001 -1.1111865e+000 -7.4713854e-001 -1.5694648e-001 -3.9374345e-001  3.9077914e-001 -1.3833564e-001  1.9623628e-001 -8.1622335e-001 -1.4988259e-001 -6.5014484e-001 -2.8587074e-001 -4.0526806e-001 -1.3110474e+000 -1.0004569e+000 -6.6401797e-001 -1.0062347e+000 -9.1786109e-001 -2.1470056e-001 -2.0842319e-001 -1.7112135e+000 -7.0501651e-001 -4.2046975e-001 -5.8255453e-001 -1.5033808e-002 -6.5504442e-001  3.9303487e-001 -6.7327736e-001  3.8923984e-002 -4.8834379e-001 -5.2059220e-001 -4.3391459e-002 -2.7343024e-001 -2.5091575e-001 -8.7991837e-001 -1.3176113e+000 -6.6735138e-001 -4.8108333e-001 -9.0562693e-001 -6.7933840e-001 -4.4526026e-001 -3.6183822e-001 -1.0439730e+000 -7.9476380e-001 -8.0363292e-001 -5.4036569e-001 -1.9107510e-002  9.7130338e-001 -7.4684917e-001 -5.2846461e-002
  3.0403184e-002 -3.9051648e-002 -3.6109194e-002  9.7312352e-001  1.3431978e-001  1.0101028e-002 -4.2387543e-001  1.8071683e-001 -2.2174395e-001 -7.9802490e-001 -5.1901090e-001  7.4128926e-001  8.9243618e-002 -5.7187835e-002 -3.1873649e-001 -2.8791324e-001  2.7459535e-002  1.9914113e-001 -8.6996683e-002 -1.4482681e-001  4.9239239e-001 -5.5347077e-001  3.0420915e-001  4.4635542e-001  4.6427013e-001 -2.6888503e-001  6.1809642e-001 -3.7822676e-001  2.3511810e-001 -5.5926094e-001 -4.4999280e-001 -1.1939727e-001 -4.6468671e-001 -2.3962191e-002 -1.5439697e-001 -2.6685412e-001 -3.5323037e-001 -8.7785289e-002 -3.0976985e-001  7.3992707e-001  8.0914001e-002  4.8344755e-001  5.9902529e-001  9.7273436e-001  1.0990901e+000  3.5992704e-001  3.0017959e-001  8.4176521e-001  9.9542417e-001  7.5923744e-002 -5.6712410e-001 -7.0896266e-001 -2.3308248e-001 -4.4728205e-001 -6.7555070e-001 -8.9970150e-001 -8.0414284e-001  6.8635971e-002 -1.1146081e-001 -6.4631941e-001 -9.4239958e-001  2.0736963e-001  5.5482522e-001  1.0939633e+000 -3.9099007e-001 -3.1597951e-001
 -1.7440138e+000 -1.2131040e+000 -1.1675252e+000 -1.4040361e+000 -1.6483119e-001 -8.0502219e-001 -1.8893159e-001  2.2224747e-001 -3.8197870e-001 -5.1892296e-001 -7.6185769e-001 -9.3561080e-001 -9.5531726e-001 -7.5207971e-001 -7.1375196e-001 -7.4008245e-001 -8.5969214e-001 -6.7702486e-001 -9.4379836e-001  2.0240224e-001 -7.0639930e-001 -5.6109811e-001  1.5773850e-001  2.2536431e-001 -3.8738079e-001 -1.9269836e-001 -7.7799392e-002 -5.5301385e-001  4.1220000e-001 -9.2456541e-001 -9.4447945e-001 -5.7607747e-001 -6.3268645e-002 -6.6922928e-001 -7.7998447e-001 -1.0349461e+000 -1.0128298e+000  3.0993992e-001  8.8762853e-002 -2.2810228e-001 -9.4455009e-001 -5.4950368e-001  3.2349106e-001  1.2004107e-001  3.0470715e-001  4.0260409e-001 -2.1965093e-001  2.6783025e-001 -4.3893783e-001 -9.6414985e-001 -7.8711940e-001 -1.1954978e+000 -9.4004299e-001 -1.0471420e+000 -1.7376766e+000 -1.4309989e+000 -7.3803702e-001 -2.9134035e-001 -6.2101840e-002 -2.8106930e-001 -2.0387055e+000 -3.7026173e-002 -3.7839932e-001 -5.3623620e-001 -2.1750978e-001  2.5099166e-001
 -6.0693302e-001  3.5336594e-001  9.3042872e-002 -7.7161870e-002  7.4710351e-001  1.7698676e-001  2.1040413e-001  3.8957824e-001 -1.8972072e-002  4.9896736e-001  5.3040592e-001 -7.7668990e-001  9.5090964e-002  5.1502019e-001 -2.6361076e-002  3.2929755e-001  1.0644127e+000  1.3857649e+000 -2.7038890e-001  5.3020000e-001 -6.0997347e-001 -1.3550006e-002  3.5227136e-001  3.5644014e-001  2.3587669e-001 -2.9943651e-001 -6.2004675e-001 -8.4703471e-001 -5.5413676e-001 -3.0032455e-001 -4.0742777e-001 -7.2442907e-001  5.2707269e-001 -3.5452035e-001 -6.5416551e-001 -4.0263404e-002 -1.2656992e+000 -2.1031241e-001 -5.6920113e-001 -9.8341869e-001 -3.8426232e-001  3.1489230e-001 -3.5410857e-001  9.0595692e-002  4.0852401e-001  2.8311709e-001  5.5883152e-001  5.9019221e-001  7.0638493e-001  8.2434034e-001 -1.5800073e-001 -4.5594641e-001  7.1909006e-002 -1.3508659e-001 -6.6350791e-001  1.9037107e-002 -1.0519682e-001  3.4422325e-001 -2.0392429e-001 -3.4694802e-001 -9.8778189e-001  3.5555414e-001 -2.3196065e-001 -2.9056280e-001 -1.3360499e-001 -1.5412096e+000
 -7.2436892e-001 -1.7937784e-001  2.7762775e-001  7.7117072e-001  2.8224870e-001  4.1399659e-001  3.5363123e-001 -2.5956522e-001  6.7627884e-001 -3.2089338e-001  6.2254397e-001  7.5719222e-001  7.4598299e-002  2.8605848e-001 -2.7938857e-001 -6.4646400e-002 -3.3071323e-001  1.1327288e-001  3.0101007e-001  2.3056567e-001 -4.8045803e-002 -4.7773052e-001 -6.7218517e-001 -1.0712266e+000 -7.7700273e-001 -4.8320137e-001  3.6097929e-001 -8.6120776e-001 -1.7142538e-001  2.5475880e-002 -4.0113371e-001 -4.7928750e-001 -4.4076762e-001 -3.6701818e-001 -4.0712965e-001  8.4015757e-002  3.4939930e-002 -1.2727991e-003 -5.8926412e-001  2.6503763e-002  5.9382852e-002 -2.0125060e-001 -8.4221335e-001  3.5997936e-001  7.5178688e-002 -1.8892149e-001  4.5115989e-002  8.6416958e-001  9.3647781e-002 -4.5450152e-002 -5.6854185e-001 -9.3973644e-001  1.6142518e-003  4.4276619e-001  8.4065945e-001  3.0008550e-001 -1.6861894e-001  3.9918617e-001 -6.0730768e-001  1.3468569e-001 -5.1180501e-001  6.6504614e-001 -7.4658705e-001  1.6401316e+000  9.0854111e-001 -9.8468031e-001
  1.3537286e+000  5.3539588e-002  9.9984459e-001  2.3402161e+000 -7.2371757e-002  7.6905948e-001 -1.2082436e-001 -1.1634380e-001 -3.7102305e-001 -4.7252135e-001  4.5925320e-001  1.7719825e-001 -6.0293114e-002  3.6780172e-001  1.7574953e-001  5.3719604e-001  1.4887992e-001  3.1881233e-001 -3.9671090e-001  2.6494302e-001  4.8978999e-001 -3.5067633e-001  1.2347662e-002 -2.1032903e-002  1.3741065e-001 -3.2193545e-001  2.5495650e-001 -1.0770001e+000 -1.7365327e-001  3.4182015e-001 -9.2470438e-001 -1.1634799e+000  3.6045084e-001  8.7044467e-002 -9.9894149e-001 -2.1404776e-001 -6.3637011e-001 -4.0972271e-001 -1.5833868e+000 -2.7854457e-001 -7.2210248e-001  4.4266008e-001 -5.8602301e-001 -1.5418884e-001 -3.6245210e-002  1.2831088e+000  5.1212587e-001  1.3314228e+000  5.4030020e-001  5.4615015e-001  1.7072929e-001 -2.4596863e-001  2.7613621e-001 -6.8348086e-002 -1.7851111e-001  5.1168192e-001 -6.6165239e-001 -2.8508780e-001 -4.9792723e-001  1.5354743e-001  4.8286880e-001 -8.2036220e-002  8.4565666e-001  4.5437178e-001 -3.8299978e-001  2.0505698e-001
 -8.1063755e-001  7.9410852e-002 -3.6322916e-001  1.0742612e+000 -1.3949380e-001  6.8186729e-001  3.6246197e-001  4.0515997e-002  1.1077460e-002 -3.1836209e-001  1.4531104e-001  7.4667615e-001 -1.2742636e-001  4.7837323e-001  1.4171570e-001 -2.0649118e-001 -6.6077531e-001  7.7986725e-001  6.3038049e-001 -1.8440109e-001 -1.5614928e-002  1.4694746e-001 -3.4306978e-001  1.9192895e-002 -1.4362416e-001  7.7149514e-001  2.1516012e-001 -1.2393310e-001 -2.5181235e-001  1.2903175e-001 -2.3255018e-001 -3.5374811e-001 -1.5464256e-001 -2.2862202e-001 -6.4472357e-001 -2.9669832e-001 -1.0132818e-001 -6.0103039e-001 -1.7258461e-001  6.1433021e-002  6.8473333e-001  3.8461387e-002  1.3233982e-001  1.4377947e-002  3.2834184e-001  1.0118894e+000  5.5642043e-001  1.0278025e+000  4.9976522e-001  7.9421097e-003 -2.2094318e-001 -2.5339457e-001  1.5433718e-001  5.4502457e-002  5.1826978e-002 -1.1502382e-001 -5.7391363e-001  9.3092903e-002 -5.2747725e-001  3.7104309e-001  7.5400235e-001 -7.7652110e-002 -1.3196048e-002  7.5800779e-001 -1.3735201e-001 -7.0120043e-002
  4.6005138e-001 -7.0905335e-002  7.8414356e-001  1.3680988e+000 -4.6525027e-001 -5.6120370e-001 -3.5662141e-002 -2.5085276e-001 -1.1124931e-001 -1.3870231e-001 -1.1489841e-001 -1.0894342e-001  1.6569146e-002  2.4349001e-001  1.7055535e-001  3.7188102e-001  3.4559453e-001  4.8932642e-001  8.7984887e-001  1.0708485e+000  1.0797157e+000  2.6469040e-001  4.1613101e-001  1.0182354e+000  3.0946288e-001  2.5480393e-001 -6.4971679e-001 -7.3693757e-001  4.2304058e-001 -4.8234547e-004 -1.8345889e-001 -2.6770544e-001  9.8113763e-002 -3.8136360e-001 -2.2543784e-001 -1.0816607e-003 -4.9280587e-001  5.1639965e-001  2.0071910e-002 -2.2989867e-001  2.2554595e-001  4.7410584e-001  8.6059302e-001 -6.5200478e-002  6.1434055e-001  2.2298607e+000  1.3107721e+000  8.9969069e-001  4.8844956e-001  1.0829111e+000  7.2786327e-001  3.3738945e-001  4.5158313e-001  3.7391960e-001 -1.9932372e-001  8.8209345e-001  1.3007678e-001  2.3136045e-001 -3.5561187e-002  7.1467219e-001 -1.0751768e-001 -2.5938288e-001  1.0408931e+000  2.1781788e-001  1.0885424e-001 -7.0290261e-002
  8.9960387e-001 -2.1382713e-001  2.3784145e-001  3.0119845e-001 -4.2920839e-001  1.2560226e-001 -5.2727904e-001  4.2643476e-001 -1.0585562e-001  3.2571831e-003  4.5874050e-001  6.2290888e-001 -3.3580694e-001  1.9402511e-001  3.7319683e-001  1.8168506e-001 -5.3982072e-001  5.9082729e-001  1.4702470e-001  1.0339574e-001 -6.8602748e-001  1.6106675e-001 -3.4325161e-001 -1.4874580e-002  3.2355645e-001 -2.4671161e-002 -3.2578508e-001 -9.9107861e-001 -3.0173521e-001  3.4336524e-001 -3.1630558e-001  6.1887577e-001  1.9321177e-001 -3.7043006e-002  3.2663123e-001 -1.0852132e+000 -4.0971030e-001 -4.7429400e-001 -1.0696513e+000 -3.1834072e-001 -1.7146080e-001  4.4646099e-002 -9.6203126e-002 -6.7190399e-002 -4.8226752e-003  1.0456716e+000  2.7725458e-001 -4.7897528e-001  2.0367923e-001  1.0286001e-001  7.8295021e-004  5.2253531e-001  8.9919900e-003  1.7249639e-001 -5.3891487e-001  5.6842508e-001 -2.5818248e-001  3.7236943e-001  4.8750284e-001 -1.6029376e-001 -3.6823766e-001  3.5777605e-002  1.0715647e-001 -2.0006320e-001 -1.1689422e-001  4.2445053e-001
  1.0372660e+000  3.7460461e-001  1.0322187e+000  1.5466945e+000  3.3203578e-001  5.9565416e-001  7.7907093e-001  3.2110474e-001 -2.2633355e-002 -3.3308074e-001 -2.8991548e-001 -7.2561666e-001 -2.3535848e-001  2.3672079e-001  8.8076111e-001  3.3287745e-001 -7.1266739e-001 -4.0987319e-002 -8.0026954e-001 -6.4954116e-001 -1.0175739e+000 -4.5573166e-001  3.2167373e-001 -3.2947524e-002  1.4807520e-001  4.3161328e-001 -3.7816399e-002  5.6888856e-001  4.9431489e-001  4.8584446e-001  4.6347613e-001  1.5813439e-001  7.5716940e-001  6.2674498e-001  8.2879098e-002  3.6875868e-001  7.8766489e-001  5.3459211e-001  4.4824593e-001 -1.5800198e-002  1.4835050e-001  2.0617639e-001 -6.7967904e-001  1.5857210e-001 -4.8080395e-001 -2.8719444e-001 -3.2317671e-001 -7.9004376e-001 -3.0765117e-001  4.4143746e-001  5.2156279e-001  1.2744537e+000  5.2697538e-001 -1.1338989e-001  6.7727277e-001  9.9054096e-001 -4.3527745e-002 -5.2673695e-002  6.7762481e-001  7.9130908e-001  1.0529692e+000  2.8661402e-001  1.9379485e-001 -1.0864584e-001  8.8854413e-001  2.2889695e-002
  2.0112331e-001 -8.4513590e-001  8.5311570e-001  1.0344722e+000  7.7017002e-002 -3.7093055e-001  6.2378809e-001  1.0737094e-002 -2.7132492e-001 -4.6109661e-001 -5.8327638e-001 -6.0328542e-002 -4.3851876e-001 -2.2552702e-001  5.5455359e-001 -9.5119824e-002 -9.2922570e-001 -1.2641984e+000 -6.9221090e-001 -1.1773382e+000 -8.1885906e-001 -2.4651730e-001 -1.3024879e+000  2.9076880e-002 -1.3116709e-002  4.6170902e-001 -4.1351823e-001 -2.4797170e-001 -7.2673475e-001 -2.7661442e-001 -6.9114864e-002 -2.3410819e-002 -7.0517446e-001 -3.8338448e-001  5.6477958e-002  1.2088452e-001  2.3442160e-001 -2.6750500e-001 -5.0230295e-001 -5.5654272e-001 -7.9762908e-002  3.4958271e-001  2.5325229e-002 -2.0792954e-001 -3.5354170e-001  8.0464852e-001 -2.8365115e-001 -2.9590927e-001 -2.3318928e-003  3.6709507e-001  3.3496711e-001  9.3794144e-001  5.1939081e-001  2.3523145e-001  3.3871835e-001  1.2515738e-001  5.3063167e-001  3.3048482e-001  2.8580885e-001  4.3763739e-001  7.9307185e-001  1.3030341e-001 -8.2530580e-002 -2.7384733e-001  2.4643893e-001 -3.3613860e-001
  1.1556170e-001  1.3158823e+000  6.5574453e-002  6.5589600e-001  7.2512723e-001 -4.1410205e-002  5.1264802e-002 -1.3006573e-001  6.1290104e-001  2.9558794e-001  1.9444630e-001  1.0053248e-001  1.9911727e-001  6.2668563e-001  7.9258650e-001  4.3359145e-001  2.2161957e-001  3.2194563e-001  1.5567428e-002 -2.3270803e-001 -1.1719262e-001 -3.2352419e-001  1.0275364e-001 -3.4170336e-001  4.6269259e-002 -1.8226187e-001  3.7005956e-002 -1.6204266e-001 -2.0684912e-001  3.8195824e-001  6.0187281e-001  4.8519217e-001  6.0840525e-001  4.7299950e-001  3.0267752e-001  6.1456443e-001  1.9988971e-002 -4.9292220e-002 -1.2343792e-001 -1.3402690e-001 -3.9027019e-001  2.0233887e-001 -2.5076557e-001 -2.9110729e-001  1.5878381e-001  4.3216451e-002  4.1094220e-001  3.6143907e-001  8.9566784e-001  7.4799016e-001  7.1255695e-001  1.1639321e+000  7.8296105e-001  3.6056632e-001  4.1472090e-001  5.3893562e-001  4.5899347e-001  5.6114974e-001  1.5636460e-001  5.6277181e-001  9.2360286e-001  6.8864605e-001 -4.1741333e-001  7.9828014e-001  1.2744794e+000 -6.7436238e-001
 -1.1280354e+000 -1.2470422e+000  1.1568073e+000  6.4411052e-001 -1.0247404e+000 -1.3752380e+000 -7.3377543e-001 -4.8140764e-001 -7.5232329e-001 -3.3882275e-001 -1.2291334e+000 -5.3263418e-001 -2.1043365e-001 -1.0828935e+000 -1.2367923e+000 -1.1891107e+000 -1.2595455e+000 -8.2617264e-001 -5.2737580e-001 -9.6321586e-001 -2.3910982e-001 -2.8998487e-001  2.3902182e-001 -9.0313029e-001 -5.6570561e-001 -2.9307722e-001 -2.6758681e-001  1.1889345e+000  8.6527977e-001 -3.2333929e-002 -2.0288557e-001  2.1461349e-001  2.9978340e-002  1.0328652e-001  1.6242206e-001 -3.4726439e-001  8.0858818e-002  4.2577904e-001  1.0807357e+000  5.9803353e-001 -7.8792264e-002 -6.8007016e-001 -1.1602682e+000 -5.8791001e-002 -5.0065678e-001 -6.6434698e-001 -8.7451568e-001 -9.7950700e-001 -5.3073680e-001 -8.5459059e-001 -9.7965093e-002 -3.4935102e-002  9.4956340e-002  7.2451441e-001  2.5077536e-001 -1.5734511e-001  3.9115021e-001  5.4826391e-001  2.7203646e-001 -7.0392783e-001  2.9060127e-001 -1.3131175e-001 -1.8126241e-002 -7.3601007e-001 -2.5199208e-002  5.1168432e-001
  1.1468274e+000  5.6052192e-001  1.6151647e-002  8.4186006e-001  2.9632901e-001  9.6758819e-001  6.8003527e-001 -1.9642014e-001  5.0454758e-001 -2.3004229e-001  5.0459473e-001  5.0350134e-001  6.9204267e-002  8.7171463e-001  6.0968485e-001  4.9598739e-001  8.6825879e-001  5.6366634e-001  1.0573225e+000  5.9526121e-001  9.2453208e-001  5.3996440e-001  7.5756984e-001  7.2281473e-001  1.1534600e+000  2.9646616e-002  2.3450202e-002 -2.3378129e-001  4.0751640e-001  1.6797115e-002  2.7836857e-001  2.4302817e-001  8.3060005e-001  7.9999653e-001  2.5169565e-001  4.4539139e-001  1.7579675e-002  1.1508301e-001 -1.5540759e-001 -2.6605558e-001  2.7738390e-001  1.1713995e+000  7.6673984e-001  2.8424464e-001  8.1781582e-001  1.8152510e+000  1.1353388e+000  1.9396985e+000  1.6469423e+000  1.2499341e+000  5.3741716e-001  6.7505732e-001  1.0649358e+000  1.1452207e-001  4.2845988e-001  8.9692658e-001 -7.6960924e-002  4.7434077e-001 -3.2829308e-001  1.1408361e+000  1.3819307e+000  1.7265592e-001  1.1166058e+000  5.0190164e-001  5.0425719e-001  9.1564319e-001
  3.5955741e-003 -1.3055289e+000 -5.1299161e-001  8.5275491e-001 -1.5908984e+000 -6.7296650e-001 -1.5180117e+000 -4.3696631e-001 -1.4634094e+000 -1.1579078e-001 -1.1485487e-001 -2.4493032e-001  1.5056822e-001 -1.1597020e+000 -8.6549908e-001 -3.2951830e-001 -8.8876026e-001 -8.1804694e-001 -4.6148709e-001 -3.5684339e-001  8.2746306e-001 -4.8229252e-001 -1.0333352e+000 -2.5214021e-001 -4.1022308e-001 -3.0874458e-001 -1.0733460e+000 -8.7864611e-001 -8.7273805e-001 -5.4976166e-002 -5.6596705e-002 -1.2376387e-001 -4.2179243e-001  1.1777225e-002 -3.0156504e-001  4.3009709e-001  1.1490757e-001 -3.8133708e-001 -1.3182967e+000 -8.0477892e-001 -3.9136366e-001 -9.2208678e-002  5.4271976e-001 -5.5648745e-001 -1.4285850e-001  6.7277048e-001 -2.4978831e-002 -5.0451111e-001 -7.3069561e-001 -5.0485975e-001  2.2402649e-001  2.6504522e-001 -9.3709538e-002  6.7356129e-001  9.7940751e-001  2.4154512e-001  1.9857538e-001  2.8113082e-001 -1.7994143e-001 -1.5939775e+000  3.4948978e-002 -3.0184682e-001  2.8686826e-001 -1.4202379e+000 -1.1104022e-001  5.7826218e-001
 -2.2288618e-001  3.5979809e-001  2.9169702e-001 -6.1136672e-001  6.9968647e-002  1.4572966e+000  5.5334343e-001 -3.8930817e-001 -1.9017061e-001  2.2016300e-001 -2.9648794e-001 -6.8176680e-001 -8.5379255e-001 -1.3942896e-002  2.4310598e-001  9.6798500e-002 -1.0095714e+000 -2.5413215e-001  4.8032821e-001  8.7955984e-002 -6.4100336e-001  1.5307415e+000  2.3415969e-001  5.7214758e-001 -6.7561696e-001  3.3428042e-001 -5.0334939e-001 -6.7562318e-002 -1.3069447e-001  2.7909048e-002 -4.7841111e-001 -6.6812682e-001 -5.0007038e-002  8.1218625e-002 -3.3301927e-001  1.3117819e-001 -1.7521888e-001  3.8613499e-001 -1.0688720e+000 -1.6910587e+000  6.6996369e-001 -5.5257129e-001 -1.1716027e-001 -4.8800256e-001 -4.2532175e-001  3.2575081e-001 -2.1511663e-001  2.8070553e-001 -4.1404550e-001 -5.5985695e-001  2.1068274e-001  2.6558313e-001  5.9597933e-001 -9.3755383e-002  3.3962680e-001  4.8545024e-001  7.6217458e-001 -6.7783696e-001  1.6400282e-001  8.2532094e-001  1.0769422e+000 -1.0166996e+000  1.6413048e+000 -2.5938968e-003 -8.3166483e-001 -5.1138056e-001
  1.3127487e+000 -2.5735478e-001  2.0800586e-001  1.0938847e+000 -3.3226471e-001  1.2979221e+000  4.4690321e-001  3.6741118e-001  5.6668150e-001  1.3058525e+000  1.3469221e+000  2.1940912e+000  1.0755255e+000  1.4414561e+000  1.2795263e+000  1.7016876e+000  1.6559277e+000  2.6283030e+000  2.2826665e+000  1.2849796e+000 -2.8300236e-002 -1.1706636e-001  9.5259817e-002 -5.8137288e-001  1.7096826e-001  6.3399090e-001  7.8667728e-002  9.2073675e-001  5.5580586e-001 -3.0969475e-001  7.8277533e-002  2.1144912e-001 -2.9359321e-001  2.2927120e-001 -1.8800853e-001  3.1964507e-001 -3.1305045e-001  5.3559375e-001  5.8135243e-001  2.2287817e-001  7.2206802e-001  8.3930253e-002 -9.5900854e-001  7.8463218e-001 -1.7734087e-001 -1.3201604e+000 -1.8836252e-003  4.6502570e-001  1.6834369e-001 -3.6310363e-001 -4.1149310e-001 -9.7097161e-001  6.0289704e-002  6.6394878e-001  1.0812797e+000 -5.4381575e-001  3.5533251e-001  6.3885858e-001 -7.8496950e-001  5.7641544e-001  7.9684146e-001  9.0054975e-002  3.7186439e-001 -2.3932737e-001  3.4277065e-002  1.5582128e+000
 -5.7074624e-001 -1.4691841e+000  1.1973796e+000  1.1486410e+000 -8.1413273e-001 -4.2923138e-001 -4.3745113e-001 -4.2902658e-001  1.0045573e-001 -4.0181611e-001  5.9801904e-003  2.0865919e-001 -1.1072528e+000 -4.0423479e-001  8.5883366e-001  6.4818448e-001  2.0731603e-001 -7.1986624e-002 -5.2238915e-001 -3.6439318e-001 -1.2383406e+000 -3.3198510e-001 -3.2658373e-001  5.3394107e-001  1.6922561e-001  6.0067920e-001 -1.0935476e+000 -1.1946576e+000 -1.1036164e+000 -4.2561200e-001 -6.2246115e-001 -8.7784608e-001 -3.1577640e-001 -3.0233237e-001 -9.8096689e-001 -7.1956181e-001 -1.4379052e-001 -1.2889562e+000 -1.7727608e+000 -1.4479930e+000  5.4091004e-001  2.0480877e-001  1.7553553e-001 -6.6969161e-001 -9.9923831e-001 -1.3226627e+000 -4.4239782e-001 -1.0227292e+000 -7.7100652e-001  6.5943361e-002  1.8181019e-001 -3.0219016e-001 -5.6691195e-002 -1.9713734e-001  3.2863623e-001 -3.9316802e-002 -3.9752719e-001  7.4218171e-001 -7.9356857e-001 -1.7744535e-001 -3.5527655e-001  1.7369765e-001  1.6073913e+000 -6.7349780e-002 -8.6475775e-001 -7.8566093e-001
 -4.3409987e-001  3.9412640e-002 -4.8605019e-001  5.3664568e-002 -9.1561596e-003  5.4211438e-001  7.4982184e-001 -2.2657222e-001  3.3790890e-001  2.3591119e-001  1.4999927e-001  1.1849406e+000 -1.3397794e-001  2.4060748e-001  1.6411890e-001  7.3369797e-001  1.4749012e+000  7.7944244e-001 -1.5333637e-001  8.3917529e-005 -7.5461126e-002 -2.1245606e-001 -4.3615243e-001 -3.8855658e-001  1.8799692e-001  1.1664882e-001  2.2949533e-001 -2.9121660e-002 -5.2376578e-001  7.3480776e-002  1.6038292e-001 -5.3370649e-002 -1.2486462e-001  4.3432664e-001 -2.0615698e-001 -6.0765817e-001 -1.8461185e-001 -7.7569164e-001 -3.2598824e-001  1.7533294e-001  4.5871837e-002 -2.7258215e-001 -7.6577797e-002  4.5421418e-002 -3.2087903e-001 -1.6759253e+000 -8.6164319e-001 -7.7086966e-001 -1.1525651e+000 -1.0334535e-001 -4.4611361e-001 -6.0586471e-001 -1.7162761e-001 -2.4142817e-002  2.3830694e-001 -1.0173620e+000 -3.0282319e-001  5.2106485e-001 -6.0156247e-001  6.6682782e-001  3.3385790e-001  5.9893946e-001  5.2671798e-001 -7.7677860e-001  6.9974054e-002  1.0224805e+000
 -2.5262097e-001 -6.1431688e-001  1.5891922e-001  3.7884512e-001 -8.7259653e-001 -8.8872135e-001 -1.1709358e-001 -3.7360960e-001  2.2787726e-001  3.7123856e-002 -3.7341589e-001 -2.1787839e-001 -5.9643864e-001 -5.7644198e-001 -5.1014640e-001 -2.3408612e-001 -5.1799030e-001 -6.9216507e-001 -1.2601679e+000 -9.0735027e-001 -1.2643610e+000 -6.6778704e-001 -1.0115437e+000  1.4823633e-001 -5.5081962e-001  2.0843576e-001 -5.0754503e-001 -5.3701291e-002 -1.1472089e+000 -3.6065051e-001  1.9490468e-001 -4.3323004e-002 -3.7437936e-001 -2.2717633e-001 -2.5853027e-001 -2.3371579e-001 -1.5724984e-001 -1.0863512e+000 -7.6843233e-001 -6.9213445e-001 -5.6721982e-001 -8.6895444e-001  7.9569748e-002 -1.1148930e+000 -1.2033283e+000 -1.1852868e+000 -9.8041578e-001 -1.9549076e+000 -8.3689708e-001 -1.0940080e+000 -8.9058040e-001 -9.4359458e-001 -5.4791902e-001  3.4782180e-002  2.1049533e-001 -8.6142250e-001  1.8554696e-001  5.6584903e-001 -2.5607442e-001  7.2383975e-002 -9.7723386e-001  3.3047884e-001 -1.7991531e-001 -8.8078499e-001 -2.1395940e-001 -4.1120420e-001
  6.0089804e-001  7.7743024e-001  2.2840289e-001 -5.3132611e-001  8.0782678e-001  8.5178362e-001  8.0758604e-001  3.5248924e-001  8.7890003e-001  5.7527554e-001  7.4800498e-001  1.1824063e+000  8.2185543e-001  9.1935390e-001  5.6564035e-001  6.7700092e-001  1.4318444e+000  1.1440176e+000  1.4345799e+000  9.3257544e-001  9.3593670e-001  6.3964003e-002  1.2191659e+000 -1.8936772e-001  9.1745553e-001 -9.1896718e-002  1.1902792e+000  1.0831024e+000  6.3206092e-001  4.9411288e-001  6.9119399e-001  8.3799658e-001  8.3652779e-001  7.1861774e-001  2.4852973e-001  3.2520026e-001  6.0291849e-001  1.1277917e+000  9.2275421e-001  1.1004398e+000 -1.3252752e-001  5.7891329e-001 -6.5511913e-001  7.0759680e-001  2.3110565e-001 -5.6332249e-001  1.5929950e-001 -4.0372924e-001  2.0904804e-001  1.0037009e+000  2.7616007e-001 -3.4130267e-002  2.1538100e-001  7.2081626e-001  5.2761609e-001 -2.1331852e-001  4.1816881e-001  9.1072577e-001  5.9472787e-002  7.1489571e-001  4.4781791e-001  9.8531078e-001  2.8172367e-001  7.0562154e-002  8.7835008e-001  1.5261959e+000
  5.9261611e-001 -2.7518021e-001  6.9580414e-001  7.8649666e-001  1.7634214e-001  3.9731370e-001  8.1861610e-001 -1.9314347e-004  4.2103784e-001  5.6707305e-001  2.4184449e-001  1.3003100e+000  3.3846724e-001  5.8725620e-001  1.5417405e-001  1.1293806e-001  6.2728960e-001  9.2992967e-001  1.2437810e+000  3.2889393e-001  7.7142754e-001  2.3950942e-001  3.8120888e-001 -2.2440700e-001  5.7386906e-001  2.7976533e-001  5.1352410e-001  1.3050462e+000  3.9223188e-001  3.1150021e-001  3.6341228e-001  8.9886419e-001 -2.7738385e-001 -1.3935762e-001  6.1029902e-001  2.5357330e-001  4.7921764e-001 -1.4976982e-001  1.0994254e+000  2.6509081e-001  4.2638237e-001  2.7450872e-002  1.7031159e-001  1.4716564e-001 -2.7841398e-001 -3.6100505e-001 -2.5995182e-001 -4.5990416e-001  6.7138453e-001 -2.6291799e-001 -4.1338130e-001 -5.1441349e-001  5.7525865e-001  5.0259058e-001  4.6052886e-001 -5.3759716e-002  3.0498746e-001  6.0697926e-001 -2.8631240e-001  7.5931317e-001  9.5568213e-001  3.7521913e-001  5.4619203e-001 -2.5909002e-001  6.2033639e-001  1.4814291e+000
  7.5854519e-001  1.6451716e-001  1.1659878e-001  2.0488361e-001  4.0598914e-001  4.4129839e-001  1.2618391e-001 -2.2435645e-001  3.9373088e-001  5.2303905e-001  2.7014611e-001  1.5623075e+000  2.7759383e-001  5.3950509e-001  1.7108869e-001  4.3405242e-002  6.4735819e-001  9.7122412e-001  6.2629307e-001  2.7274867e-001  5.6197631e-001 -4.7625685e-001  9.0717115e-001 -1.6482618e-001  2.5926670e-001 -3.1419838e-001  3.9425687e-001  8.0039652e-001  2.8704510e-001  1.8368890e-001  7.3558306e-001  8.6374888e-001  1.9644373e-001 -1.8845214e-001  6.5857741e-001  4.9744155e-001  8.4188348e-002  1.1174242e-001  9.3143122e-001  6.0125689e-001 -3.8475490e-001  4.4605111e-001  5.9483001e-001  7.8952394e-001  2.9853400e-001 -2.6232975e-001  4.5969001e-001  6.7266668e-001  4.9739890e-001 -1.7257004e-001  3.4583805e-001  6.2310233e-002  8.1257279e-001  4.5864320e-001  8.9217360e-001  1.6196015e-001  4.0549139e-001  4.1749345e-001  9.3202683e-002  1.5735909e-001  1.4837592e+000  7.6973923e-001 -7.3704330e-001 -3.4403613e-001  1.1650664e+000  5.7377228e-001
 -4.9482210e-002 -3.8475040e-001 -5.0601018e-002 -1.6190258e-002 -9.3883605e-002  2.5394813e-001  4.5716572e-001 -2.1277251e-001 -3.0287813e-001 -3.9979073e-001  9.8482065e-002  9.4285586e-002 -3.9228566e-001 -3.5270585e-002 -5.8892340e-002 -3.4464659e-001  9.5763309e-002  8.5108033e-001  1.9290009e-001  2.8645785e-001 -1.1467746e-001 -4.0948852e-001  4.5526188e-001 -7.1518303e-001  2.4771189e-001 -5.7709039e-001 -2.4178434e-001 -5.8820222e-001 -2.9899817e-001 -5.5690690e-001 -6.5214225e-001  2.6631237e-003  2.5338642e-001 -5.3857258e-002 -1.3666233e-001 -2.2166466e-001 -4.3677980e-001 -5.7580901e-001 -2.6672818e-001  4.4056903e-003 -4.3675909e-001 -2.2877397e-001 -8.8416584e-001  4.0656235e-001 -1.5459931e-001  6.7022859e-002 -3.8350989e-001 -5.7553453e-001 -3.9423466e-001 -5.2423589e-001 -3.4908579e-001 -2.7538388e-001 -4.1170383e-001 -4.5422533e-001 -9.8219104e-001 -3.0350600e-001  2.7864889e-003  3.7005532e-001 -1.8599000e-001  2.4433553e-001 -1.5348548e-001  7.9052738e-001  4.7091660e-001 -3.8652451e-001 -2.0488571e-001  9.9094423e-001
 -4.4381864e-001 -1.3770956e-001 -2.1270017e-001  2.1156139e-002  4.5953441e-001 -9.3448308e-001 -1.8788432e-001  1.6610885e-001  3.7786039e-001  8.7716675e-002 -6.8634770e-001 -4.0149834e-001  9.2503066e-002 -1.6868457e-001 -4.4853916e-001 -3.3548260e-001 -3.7709188e-001 -1.3410319e+000 -9.9531985e-002 -9.8376682e-002 -1.2381886e-001  3.8743808e-001  1.0023436e-001  3.5045701e-001 -3.4331438e-001  3.7958527e-001  2.2345156e-001 -2.7203714e-001  1.3453611e-001 -1.4666414e-001 -3.5440913e-001 -3.0524462e-001 -4.5314872e-001 -9.3943555e-001 -3.8896382e-001 -8.1193292e-001 -4.6984280e-001 -3.7781094e-001  1.1825742e-001  1.7955259e-001  2.0483439e-001 -7.0007788e-001  5.0080269e-001 -1.5944900e+000 -2.5948019e-002  8.9125004e-001 -1.0013631e+000 -4.4037414e-001 -5.4174782e-001 -5.2523648e-001 -2.5369558e-001  7.7591461e-003  1.3951992e-001  1.1735148e-002 -3.6341739e-001 -5.0587397e-001  3.2769937e-002  1.5046658e-001  3.8413589e-001  2.7605870e-001 -3.5852183e-002  4.3070569e-001  1.4004071e+000  5.7510890e-002  1.3167702e-001 -5.2061568e-001
  5.4320113e-001 -1.1820433e-001  3.9400343e-001 -8.3920170e-001  5.0537442e-001  1.2748699e-001  9.4737980e-001  2.9603599e-001  3.6416311e-002  8.2466341e-001  4.6526200e-001  8.0139566e-001  1.8485903e-001  2.5169896e-002  1.0335189e-001  3.1116280e-001  8.0931086e-001  5.3274800e-001  1.7155691e-001  8.1499643e-001 -5.6726901e-001 -6.5838713e-001  5.0452706e-001 -7.6581371e-001  2.3495553e-001 -4.2878159e-001  4.4750770e-001  2.6683876e-001  5.1556297e-002 -2.6308898e-001  3.7906319e-001 -3.4335558e-001 -2.1846595e-001 -3.6556957e-001 -5.0700516e-001  3.2858566e-001 -2.2370406e-001  1.7425112e-001  3.0552788e-001  3.7824903e-001 -1.8591037e-001 -3.3064262e-001 -8.7118522e-001 -2.0274685e-001 -2.5577368e-001 -9.2990765e-001 -2.7065722e-001 -2.3421406e-001 -6.3548756e-001  2.8250302e-001 -8.0571148e-002  4.4348797e-002 -4.7768432e-004  2.4459176e-001  1.9251180e-001  1.1828614e-001 -6.5497198e-002 -1.7583076e-001 -7.0006537e-002  5.8902561e-001  5.6578097e-001  4.1194400e-001 -2.2092525e-001 -6.8646249e-001 -8.2597525e-002  2.3918765e-001
 -1.1498613e-001  1.3264138e+000  3.9235552e-001 -9.5203421e-001  8.5185541e-001  1.3943152e-001  6.9149094e-001  1.0765453e+000  3.4435528e-001  7.8026401e-001  7.6232169e-002  3.1005797e-002  4.5975062e-001  5.3806355e-001  8.8767612e-001  9.0283174e-001  1.0548330e+000  4.2071833e-002  5.2666355e-001  5.2855378e-001 -7.7870768e-002  5.5441788e-001  6.4941762e-001 -1.9070493e-001  4.9224717e-001 -7.6240366e-003  7.0572311e-001  4.5891697e-001  3.0071296e-001  3.2274881e-001 -6.4442997e-002 -8.3684756e-003  4.2928218e-001  3.7068421e-001 -2.1847654e-001 -1.3518215e-001  7.0145522e-001  3.6203043e-001  1.4177788e-001  9.7513082e-002  1.9042914e-001  3.2703231e-001  8.6437314e-002  1.9460375e-001 -2.4348064e-001 -1.2616410e-001  2.0380471e-002 -5.4249555e-001 -8.9180113e-001  5.8891741e-001  4.2290951e-001  3.1382398e-001  1.8927983e-001  2.7281363e-001 -9.5676611e-001  3.2890182e-002  8.4875627e-002  4.6403253e-002  6.3968732e-001  6.2308607e-001 -1.3410279e-001  1.3116012e-001  5.1244647e-001 -4.0570873e-001 -9.1655436e-002  5.8162870e-001
  8.0091401e-003  4.9068407e-001  5.3271241e-002 -7.4545723e-001  1.9624977e-001  1.4629696e-001 -4.6072293e-001  2.7965868e-001  8.0268979e-001  5.5943350e-001  2.2875515e-002 -1.6384534e-001  5.0062139e-001  1.7967956e-001  1.0237970e+000  5.7101979e-001  5.9185588e-001 -6.4319483e-001  7.4487230e-001  1.8160166e-001 -3.9484944e-001  7.1850662e-001 -4.5173638e-001 -1.6850757e-001  2.2006496e-001 -1.4258423e-001 -6.9003271e-001 -9.3456425e-001 -5.5487899e-001  1.0307394e+000  2.7947723e-001  1.0847578e-001  4.4122509e-001  1.9953671e-001  3.4946786e-001 -3.7518932e-001  8.9008041e-001 -2.1737119e-001 -1.0379228e+000 -9.3727860e-001  3.5721062e-001  1.2003169e-001  2.9824394e-001 -9.2793219e-001 -3.2793018e-001  2.6613281e-001 -2.4244628e-001 -3.3336871e-001 -6.9508713e-001  3.4622175e-001  3.9166911e-001  2.8665850e-001 -4.2504198e-003  1.5042039e-001 -2.4900865e-003  1.2011134e-001  2.9087167e-001  1.8213897e-001  3.2161457e-001 -1.3662358e-001  1.5971251e-001 -2.1702590e-001  1.0948480e+000 -6.4554123e-001 -2.2882563e-001  5.5897543e-001
  1.0853725e+000  3.4819251e-001  4.9420975e-001 -6.5886455e-001  3.3757356e-001 -4.4895543e-001  2.9245963e-002 -4.2495289e-001  5.5253631e-001  6.0092859e-001 -3.2642819e-001  3.1716142e-001  5.6617592e-001  4.0769583e-001  5.3725015e-001  3.1781148e-001  1.5960597e-001 -3.6944179e-001  8.2219172e-001  1.0960732e-001 -8.0299991e-001  4.4022241e-001  1.0853159e+000  6.5298418e-001  8.6086570e-001  2.2383833e-001 -2.6855404e-001  8.8666824e-002 -2.0765219e-001 -2.1371632e-001  6.0233517e-001 -1.1652765e-001 -2.5523396e-001  6.6330741e-002  2.5387168e-001  7.1559990e-001  9.3815900e-002 -1.9465363e-001  2.0223265e-001 -2.8794622e-001  2.6678875e-001  5.8161204e-001  2.7321551e-001 -2.9779329e-001 -5.2392058e-002  5.8601436e-002  7.2320909e-001  6.1232052e-001 -9.7515153e-001  3.9500700e-001  3.8387049e-001  4.6596304e-001  2.3638659e-002  4.2479662e-001  1.3967786e-001 -9.8787685e-001  4.6732579e-001 -1.4076639e-001 -2.2714741e-001 -5.3211161e-002 -3.9107712e-001  2.9761506e-001  7.5956023e-001 -4.1997815e-001 -1.3714709e-002  2.2729379e-001
  4.1402857e-002 -3.0373388e-002  5.5951547e-001  1.1761603e+000 -1.2199621e-001 -3.2427710e-002  5.1390689e-002  2.2761721e-002 -2.7982696e-001 -1.7055745e-004 -3.8202073e-001 -1.5619078e+000 -6.5398673e-001 -1.2257316e-001  3.4154761e-001  2.8062765e-001  5.7957314e-001 -2.4897861e-001  4.8022743e-001 -1.1628927e-001  4.5401238e-001  4.5936890e-001 -5.9118801e-001  8.3317082e-002  6.6320649e-002 -2.1906409e-001 -1.1135477e-001  1.1547479e-001  5.3093227e-001 -3.3708980e-001 -1.9248589e-001 -7.1342599e-001  4.0621650e-002 -2.2214203e-001 -1.9935901e-001  1.9493569e-001 -3.5096763e-001  4.5938851e-001 -3.4735820e-001 -5.3165413e-001  1.5107394e-001  3.0125207e-001 -7.2268692e-001 -3.5813782e-001  7.4928756e-002 -3.2616459e-001  6.0581266e-001  6.6978496e-001 -5.5458205e-001  3.0464073e-001 -3.1448351e-001  1.0135429e-001 -4.5786121e-001 -6.0936641e-001 -1.0053623e+000 -1.4771536e-001  1.2012986e-002 -8.7188624e-001 -4.4542000e-002 -1.7370682e-001 -8.3429187e-001 -1.0320558e+000  4.2673805e-001 -3.9792331e-002 -4.5416526e-001 -2.0328693e-001
 -2.9376999e-001 -2.2928044e-001 -2.1709963e-002 -2.2628739e-002 -7.1361843e-003 -7.1974452e-001  3.1259718e-001 -4.1306914e-001  2.8102531e-001 -2.6254237e-001 -5.2279517e-001 -7.9900384e-001 -2.7656787e-001 -4.8908018e-001  1.2685741e-002 -6.2126745e-001 -3.9572986e-002 -1.3607157e+000 -1.0415017e+000 -3.7495625e-002  6.3578259e-001 -5.1624423e-001  9.3943077e-002  4.4485890e-001  3.7576928e-001  3.6484928e-001 -4.4464177e-001 -3.8786773e-001 -6.4107028e-001 -9.2531291e-002 -5.7591821e-001 -1.0084602e+000 -6.5826182e-001 -1.2340910e+000 -5.7319341e-001 -4.3601516e-001 -9.0520407e-001 -3.4077190e-001 -7.1038939e-001 -4.6941157e-001 -2.7723188e-001 -1.3566337e-001  5.0957537e-001 -1.0759276e-001 -4.6054248e-001  1.4934069e-002 -9.8417483e-002 -1.9877589e-001  1.8035418e-001  4.6552970e-001 -1.6223536e-001 -3.0208261e-001 -4.1147548e-001 -1.4161232e-001 -1.5792370e+000 -4.2083662e-001 -3.8928156e-001 -6.1446122e-002 -1.7904339e-001  1.0682955e-001 -2.5808450e-002  3.0899504e-001 -5.3193106e-001  5.7413617e-001  1.6329221e-001 -1.1757945e-001
 -1.3122311e-001  2.9153158e-001 -6.6932371e-001 -1.1515949e+000  1.3626471e-001  7.1982509e-001  3.1976573e-001  5.4042558e-001 -1.0532915e-001 -5.2976682e-002 -5.3794899e-001  2.5981007e-001 -4.7688503e-001 -5.3250235e-001  3.4816704e-001 -1.5200595e-001 -2.0099576e-001 -4.4303739e-001 -4.5408270e-001 -2.1586431e-001 -5.7771926e-001 -1.9135693e-001  2.5478577e-001  2.6702287e-002  3.8308829e-001 -5.8452904e-001 -1.5157863e-001  2.3701506e-001 -7.6085814e-002  6.9080383e-001  1.1006385e-001  4.0558885e-001  2.1928858e-001  4.2331334e-001  5.8589793e-001  1.3739753e-001  8.7844190e-001  9.9040804e-002  1.0591404e-001 -8.4356653e-002 -3.2242420e-001  2.7800073e-001  4.0909712e-001  5.2292531e-001 -1.6626190e-002  1.3624332e-001 -2.8847384e-002 -5.2690872e-001  7.8872823e-001  8.0979752e-001  2.1837965e-001  7.2305549e-001  1.3510244e-001  2.5474111e-001 -5.2382395e-001 -9.6615862e-002 -4.4019416e-003  2.8206974e-001  7.1893331e-001  1.8783466e-001  1.1481663e+000  3.7983811e-001  4.6780091e-001 -1.0704885e-001  2.2488516e-001  7.0816132e-001
  4.8240538e-002  2.5246660e-001 -5.3616909e-001  1.3393168e+000  2.3454957e-001  2.3002883e-001  1.0255869e+000 -3.7145238e-001 -3.8547614e-001 -1.0692774e+000 -3.1293661e-001 -9.1726383e-001 -7.5632058e-001 -7.2860248e-001 -2.9088183e-001 -3.5957060e-001 -1.0023542e+000  6.5118451e-001 -3.7722283e-001 -4.5161532e-001  5.0982146e-002 -8.2545429e-001  1.3144647e+000 -4.0944944e-001  1.1776569e-001 -3.8231087e-001  1.2012818e+000  1.4994685e+000  7.9925709e-001  8.0213016e-002 -3.1081841e-001 -4.1597483e-001 -6.2861077e-002 -5.2750121e-001 -2.0521309e-001  1.5141586e-001  3.0612451e-001  5.6153589e-001  1.3720610e+000  9.9317468e-001 -2.8705013e-002  3.8966186e-001 -2.2375758e-001  1.7173483e+000 -8.6974955e-002 -5.0328971e-001 -4.4784039e-001 -1.1077685e-001 -2.2719539e-001 -5.0466292e-001  1.0015146e-001  9.1573150e-002 -5.6541548e-001 -5.2514969e-001 -1.2668065e+000 -1.6310229e-001 -5.0130271e-001  3.5831638e-001 -3.0275477e-002  9.9187837e-001 -2.8290308e-001  5.2860517e-001 -4.6703975e-001  5.4160669e-001  8.7913202e-001  9.9945801e-002
 -1.2701799e+000 -1.1020596e+000  6.8823178e-002  1.2474212e-001 -7.4598017e-001  6.1384747e-001 -4.5224350e-002 -4.5293752e-001 -5.7635477e-001 -9.4992540e-001  1.0150997e-001 -6.3120356e-001 -9.5959022e-001 -4.1347201e-001 -2.5375052e-001 -2.4202626e-001 -7.8693245e-001  1.3732244e-001 -1.6448614e+000 -7.1227036e-001 -3.2564772e-001 -9.3879479e-001 -1.3552810e-002 -6.8915555e-001 -3.8832542e-001 -9.5830219e-001 -1.2646855e-001  6.6858527e-001  5.9868666e-001  4.3399828e-001  2.4770438e-002  3.2268507e-001  3.7306673e-001  4.5515289e-001  1.5863101e-001 -3.4688591e-003  6.6340780e-001 -6.4969660e-002  8.7258990e-002  1.5056001e-001  1.8167798e-003 -1.4972745e-001 -1.2387821e+000  1.0628927e+000  2.8369790e-001 -1.1754808e+000 -2.9078612e-001 -3.7190506e-001 -6.2060275e-001 -3.0018387e-001  9.9083712e-002  2.3431796e-001  1.8485607e-002 -6.6074524e-002  5.2236282e-001  5.8906498e-001 -4.0182398e-001 -1.1799565e-001 -2.1949774e-001 -6.0184836e-002  1.1444384e+000  1.5229905e-001 -5.4284448e-001 -6.8087904e-001  1.7954293e-001 -1.8384757e-001
 -9.8508836e-001 -1.4215579e+000 -6.9507466e-001  3.4203412e-001 -8.9637630e-001  7.4997143e-001 -3.4130906e-001 -3.0957279e-001 -1.0387701e+000 -2.3175719e-001  2.6641149e-001 -7.4463841e-001 -5.6645180e-001 -6.2179391e-001 -6.1244432e-002 -4.4756672e-002 -7.6845099e-001 -6.4760878e-002 -1.3676846e+000 -1.2453693e+000 -1.2698785e+000 -1.1810569e+000 -3.2811041e-001 -7.7437368e-001 -7.0937522e-001  4.2640981e-002  1.9714070e-003  6.3954041e-001 -2.3091231e-001  6.1581853e-001  3.0642327e-001  2.8494312e-001  3.1755629e-001  6.1602664e-001  2.1704807e-001  2.2768523e-001  7.0658986e-001  1.8642459e-001  4.3597539e-001  1.1665379e-001 -2.1697471e-001 -7.3095685e-001 -9.5551992e-001  2.4519784e-001 -5.0257408e-001 -1.7615372e+000 -9.2906149e-001 -1.1678361e+000 -1.0124073e+000 -1.0850784e+000 -1.9929043e-001 -7.1654846e-002 -3.7029204e-001 -3.5764607e-001  5.3427087e-001  7.0767494e-001 -3.5693448e-001  8.4814581e-003  2.5338454e-001 -7.8830636e-002 -4.8968854e-002 -6.6374091e-003 -1.4559393e+000 -6.1841962e-001  1.8100062e-001 -3.7987181e-001
 -5.8297001e-001 -6.9014744e-001 -9.0302807e-001 -7.1973223e-001 -2.0967935e-001 -1.5111830e-001 -6.2953110e-001  6.9720599e-001 -4.7667644e-001 -1.2221921e-001  4.3713828e-001 -4.3791026e-001 -6.3026782e-001 -8.7447928e-001 -5.5603041e-001 -3.4639281e-001 -1.9446705e-001  1.1982794e-001 -4.3027180e-001 -1.4533629e-001 -4.8536891e-001 -3.2780189e-001  3.2118925e-001 -9.2925647e-001 -5.6007442e-001 -6.0928879e-001  1.0697541e+000  1.6813942e+000  9.1475852e-001  3.5040102e-002 -3.2177872e-001  6.1887433e-001  7.3719072e-001  1.0337100e+000  4.5941300e-001 -2.7482409e-001  4.4884588e-003  1.0555741e+000  1.9593454e+000  1.5976023e+000 -5.5491893e-001 -4.4304771e-001 -1.1991349e+000  3.8809700e-001 -3.9284320e-003 -1.1732379e+000 -2.0459695e-001 -3.5202061e-001 -5.0733421e-001 -8.4978206e-002  5.1437307e-002 -6.4715770e-002 -9.9796112e-001 -1.9890389e-001  2.2747645e-002  1.6125254e-001 -1.3122242e-001 -9.6157002e-003  6.6213391e-001 -5.9461401e-001 -7.5173215e-001  3.2578254e-001 -5.5201636e-001 -5.6376936e-001 -1.9251881e-001 -8.6123309e-001
 -3.0354188e-002 -1.3100478e-001 -1.3698362e+000 -7.0099613e-001  5.7753786e-002 -3.0179937e-001  3.0754474e-001  6.7747741e-001  2.7963140e-001  6.1352452e-001  4.5693696e-001 -3.1327562e-001 -1.2189006e-001 -6.4349592e-001 -1.7648542e-001  2.5134606e-002 -3.4282105e-001  3.9773633e-002 -2.1856836e-001 -1.4489125e-001 -3.9525065e-001 -4.7683180e-001  1.0428603e+000 -5.3658074e-001 -5.8689151e-001  2.5976132e-001  5.7657181e-001  1.2253733e+000  1.3517627e+000  1.0215006e-001  4.4732965e-001  1.0738224e+000  3.3038598e-001  4.4832616e-001  1.4161333e+000  1.2258533e+000 -3.2420830e-002  1.0762318e+000  1.5972310e+000  1.0047327e+000 -3.4504963e-001 -2.5649219e-001 -4.4869994e-001 -7.3963034e-002 -8.7488640e-001 -8.3183828e-001  8.8918517e-003 -4.2296243e-001  8.4690502e-002 -4.1742453e-002  3.0403983e-001 -1.1984100e-002 -8.0862172e-001  3.0923291e-001  5.3532838e-001  5.4486653e-001  8.4667417e-001  3.8231638e-001  1.0991091e+000  6.4489766e-001 -1.9401225e-001  5.0403950e-001 -3.0770121e-001 -7.0767895e-001  3.4275731e-001  3.2515907e-003
  6.0772650e-001 -5.7057215e-001 -1.5195432e+000 -4.2845515e-001 -2.4337997e-001 -5.9141383e-002  1.0683943e-001  1.5798413e-001 -3.9905556e-001 -1.7233070e-001 -3.7478025e-001 -6.6206842e-001 -3.4648082e-001 -9.0237684e-001 -8.2119403e-001 -1.0807056e+000 -1.3742547e+000 -6.7697426e-001 -1.2898482e+000 -5.0199771e-001 -2.9232517e-001 -5.8963149e-001  5.8589421e-001 -1.5368256e-001 -5.0959402e-001 -5.1582015e-001  5.5540945e-001  9.6273550e-001  6.3259610e-001 -3.0166826e-001  1.3409913e-002  5.6910540e-001 -8.8699490e-001 -2.5153973e-001  5.7221528e-001 -2.4519059e-001 -2.4340437e-001 -1.6018207e-002  8.3503883e-001  1.0200141e+000 -4.7414607e-001 -4.0481395e-001 -2.9430520e-001  4.3522973e-001 -6.0086966e-001  1.6806702e-001 -3.7619425e-001 -3.2467710e-001 -2.0406116e-001 -2.5985720e-001 -2.4172025e-001 -5.8062044e-001 -4.7982140e-001 -1.3209159e-001  6.4736593e-001  8.6028889e-001  2.0831937e-001 -1.4380141e-001  3.4267662e-001  4.4744209e-001 -3.1860910e-001 -5.7563635e-002 -1.6846487e+000 -1.5423296e-001 -2.4989393e-001  4.9708260e-003
 -1.2210669e+000 -4.3135164e-001 -1.4275266e+000 -7.5419271e-001  1.8675185e-001 -1.5200950e-001  2.4477315e-001  4.8402376e-001 -2.5002091e-001  8.5235152e-001  9.5531447e-002 -2.3997881e-001 -2.8203029e-001 -9.8283614e-001 -3.5101475e-001 -6.0408414e-001  9.4728604e-002 -8.1391976e-001 -1.2443953e+000 -8.7993486e-001 -7.4578399e-001 -5.3449575e-001 -1.4222972e+000 -1.1737474e+000 -8.1995037e-001 -5.7894685e-002  6.7768750e-001  2.9713519e-001 -6.1222582e-002  3.7115683e-001  6.7509608e-001  9.3935174e-001 -4.1325116e-001  2.3609546e-001  8.2277312e-001  4.3490744e-001  7.2143699e-001  7.9213970e-001  7.2554461e-001  9.0374247e-001  2.9360673e-002 -9.4105617e-001 -3.7414419e-001 -6.5794089e-001 -6.0579261e-001 -5.6133952e-001 -7.1715243e-001 -9.6025780e-001  1.9139525e-001 -6.5431234e-001 -6.3461478e-002 -1.4043454e-001 -4.1330181e-001  2.2947395e-001  5.8189244e-004  7.1422038e-001  8.3031819e-001  1.4786197e-001  8.3987696e-001  2.3871395e-001  4.4343990e-001  5.1906223e-001 -3.3190354e-001 -4.4331645e-001 -2.0912615e-001 -1.0209116e+000
 -1.7938058e-002  9.0238030e-001 -9.7892142e-001 -1.3579807e+000  4.2357814e-001 -7.9539875e-001  6.3423593e-001  6.5468376e-001  5.6137318e-001  7.2075204e-001  2.5855160e-001  5.4534281e-001  5.7138246e-001  1.4519151e-001 -1.2860033e-002 -2.9612252e-001  7.2019655e-001 -1.1541987e-001 -4.4821304e-001 -3.7172620e-002 -6.1895424e-001  1.7688635e-001 -1.0865770e-001  1.3662076e-001 -1.3790486e-001  1.8044910e-001  6.1034459e-001  5.3430913e-001  3.5189857e-001  2.8090948e-001  5.5422413e-001  4.0687193e-001 -6.2707451e-001  1.2457952e-001  6.3868903e-001  6.5459451e-001  2.4820641e-001 -3.3786150e-001  4.5225115e-001  8.7548848e-001  2.5562158e-002 -2.0298606e-001 -1.8332981e-001  8.3956632e-002 -4.1509839e-001 -3.7333736e-002  4.6545485e-001 -4.8522293e-002  6.8341733e-001  1.6859536e-001  2.7422081e-001  5.3225790e-001  3.3834342e-001  6.7211114e-001  7.1476904e-001  1.2769421e+000  1.0872921e+000  5.9888838e-001  8.5577439e-001  9.8556820e-001  3.1443142e-001  9.9558818e-001 -1.1555198e+000 -1.9060570e-001  1.8315340e+000  7.6017626e-001
  1.4226895e-001  3.8356327e-001 -9.9459279e-001 -6.7920187e-001  2.6984417e-001 -3.2974286e-001 -1.7924827e-001  2.6112370e-001 -1.7383584e-001  9.6234851e-001 -4.9600005e-002  4.6892501e-002  1.6238728e-001  6.3881709e-002 -8.5874106e-001 -8.0741746e-001 -1.1437219e+000 -7.0652059e-001 -1.0109970e+000 -5.8109332e-001 -9.1500907e-001 -3.5341664e-002 -1.8468197e+000  5.3975954e-001 -6.5583899e-001  1.5154131e-001  5.0753479e-001  5.9109731e-001  5.3222570e-001 -2.4631465e-001  8.2371448e-001  7.8535241e-001 -2.7035735e-001  5.3529764e-001  1.0115410e+000  9.1240122e-001 -2.6548369e-001  6.5009655e-001  9.8506766e-001  6.7695604e-001 -8.5649998e-002 -3.6312971e-001  4.0833138e-001 -9.1354051e-001 -9.8927015e-002  1.3896338e+000  5.4649166e-001  6.8930016e-001  5.2516201e-001  3.0165920e-002  1.4445063e-001  4.3036997e-001  3.5417742e-001  1.5851179e-001  8.2724015e-001  7.8513409e-001  1.1646254e+000 -1.6841427e-001  6.9281924e-001  1.5599436e-001 -1.1878379e-001  2.3595316e-001 -1.3855185e-001 -2.6501590e-002  9.6967513e-001 -5.8099972e-001
 -6.5639970e-001  6.2356682e-001 -6.4626388e-001 -7.1123716e-001  3.1663431e-001 -5.1663081e-001 -2.5892265e-001  5.2042697e-001 -3.1278571e-001  6.5174272e-001  1.8147666e-001  1.5422288e-001  2.8974483e-001  8.7321387e-002 -6.9426170e-003  1.3570755e-001 -5.4476975e-001 -4.3407373e-001 -4.4492502e-001  2.0347370e-002  2.6058959e-001 -8.3097217e-002 -3.5939691e-001 -7.0909278e-001 -1.8572587e-001 -1.5207641e-001 -2.0692945e-001 -7.4657575e-002  1.8300116e-001  6.7746763e-001  4.1665466e-001  7.1824989e-001  1.1441729e+000  6.5751354e-001  8.6573981e-001  8.0810437e-001  1.7944361e-001  8.3440073e-001  2.7158679e-001  4.5832577e-001 -6.8985881e-002  3.4661011e-002  3.0431719e-001  3.8252382e-001 -4.6372559e-001  1.0802383e+000  6.0337458e-001  5.0093921e-001  1.2745445e+000  4.3936674e-001  6.6325726e-001  1.1572009e+000  3.6500303e-001  1.6112387e-001  1.0829736e+000  7.0861781e-001  7.5317079e-001  3.2501377e-001  6.8579802e-001 -7.0480205e-002  7.2972123e-001  3.1511832e-001 -4.7131684e-002 -3.7644131e-001  3.6915341e-001 -1.6576199e-002
  7.5003355e-001  7.7294822e-001  1.0445464e-001 -6.5403675e-001  5.7625863e-001  7.2342335e-001  5.1421286e-001  5.4247980e-001  2.4392245e-001  5.1459359e-001 -2.2364275e-002  2.2787594e-001  8.1663715e-001  2.3049549e-001  2.7295485e-001  4.5351877e-001 -9.0968227e-002 -5.4136342e-001 -7.9532253e-001 -3.2304463e-001 -2.7124081e-001  1.7366815e-001  2.4424351e-001  3.9037359e-001 -2.8572503e-001  4.6962778e-001  4.5067957e-001  1.0164397e+000  1.0320174e+000  7.0525475e-001  9.9072679e-001  7.6979841e-001  8.5522765e-001  1.0432905e+000  5.6770776e-001  8.9567601e-001  7.8854788e-001  1.1726205e+000  1.1684899e+000  5.8094126e-001 -3.3712687e-003  1.1452745e-001  9.8298006e-001  7.1560973e-001 -5.8767684e-002  1.0840778e-001 -2.4242225e-002  4.4663031e-002  2.3962995e-001  1.4712158e-003  5.4397039e-001  7.1578356e-001  4.5889867e-001  5.0518282e-001  1.2950493e+000  7.1391988e-001  6.1075052e-001  5.1690002e-001  8.3188377e-001  7.0244664e-001  8.1129287e-001  4.1462830e-001 -6.1928454e-001  6.0817839e-001  1.0775822e+000  1.6680572e-002
 -5.4260764e-001 -3.1614489e-001  1.1553700e-001 -1.6808760e+000 -2.1511582e-001 -7.1294214e-001 -4.4141464e-001  2.7462375e-001 -5.4668826e-002  1.1989038e-001 -3.6710954e-001 -1.2281302e-001  3.5568352e-002 -2.1523690e-001  6.2323255e-002 -8.9792359e-002 -6.2586438e-001 -7.8909698e-001 -4.4952495e-001 -2.3828256e-001  1.7908403e-001  2.6907729e-001 -9.2884390e-001  2.8589339e-001 -2.2144485e-001  8.4463672e-002 -1.4304092e-001 -5.8317726e-001 -3.1364820e-001  4.6247794e-001  4.1472299e-001  2.8155729e-001 -5.4159147e-001 -2.3936558e-001  3.1517250e-002 -1.2060647e-001  5.4980671e-001  1.5416963e-001 -4.9587317e-001 -1.4015721e-001  6.3436833e-001 -1.2693990e-001  9.8334649e-001 -4.7840578e-001  2.8246717e-001 -2.0412121e-001  8.5960184e-002 -4.6121151e-001  4.1093693e-001 -6.0065011e-001  8.7429020e-001  7.4226656e-001  1.0440848e-001  3.5432610e-001 -2.7925419e-001  5.1606183e-002  3.1446342e-001  2.2193805e-001  6.1327089e-001 -6.1881642e-001  2.5030111e-001  6.9218667e-002 -6.4978950e-002 -1.2386453e-001 -1.0743367e-001 -4.4595845e-001
 -8.9957563e-001  5.1560132e-001 -1.2868922e+000 -8.5036966e-001  3.9432248e-001  3.1377062e-001 -3.4269755e-001  7.9854160e-001 -4.5926485e-002  7.5179715e-002  1.1197407e-001  2.7937293e-001  4.6364933e-001 -7.0579180e-002  3.5915681e-001 -1.0792808e-002 -3.0712792e-002 -9.5212738e-002 -2.0134081e-001 -1.6049737e-001 -5.1092708e-001  7.9498861e-002 -4.6839328e-001 -8.8793793e-002 -5.9479254e-001  5.7550255e-001  3.3064264e-001  1.6816697e-001 -3.7416466e-001  8.9509301e-001 -4.9875230e-002  2.5529219e-001  8.6341098e-002 -2.9715069e-001 -3.0271161e-002 -7.6124190e-001  9.4596251e-001 -9.6643254e-002  1.5391842e-001  6.5680885e-001  6.7456749e-001 -3.7825305e-001 -2.8400462e-001  3.5142122e-001  2.4944547e-001 -1.0516601e+000 -5.2064688e-001 -9.6883059e-001 -3.9081327e-001 -6.7183151e-001  7.8733486e-001  6.6697262e-001 -7.5416285e-002 -1.6367670e-001 -2.8388680e-001 -3.8551108e-001 -4.0690190e-002 -3.2622436e-001  9.2470851e-001 -9.1617565e-001 -6.2898122e-001  1.5515798e-001 -1.6173873e+000 -4.0499322e-001  8.6004815e-002 -1.1135817e+000
  5.6990836e-001  3.2269110e-001  1.2612672e-001 -2.0605190e-002  9.8626928e-002 -4.3212077e-001 -2.2205949e-001  8.5956207e-001  1.3884730e-001 -1.9233085e-001  2.2179832e-001 -1.8102787e-001  3.7151564e-001  2.0417841e-001  2.7756606e-001  1.3184555e-001 -2.0808125e-002 -2.6786777e-001 -3.7215983e-001  3.5371028e-001  5.6172421e-001 -3.7602486e-001  2.6012654e-001  4.7126395e-001 -1.0464431e-001 -1.4032899e-001 -2.7645523e-001 -1.5376096e-001 -3.4734301e-001  6.7374112e-001 -4.9011027e-001  5.1649276e-001  4.9749061e-001  6.0636270e-001  5.7041526e-001 -7.1921620e-002  1.0356110e+000 -2.3055230e-001 -3.6839936e-001  4.2637699e-001 -2.5393009e-001  3.6992166e-001  7.3871566e-001  1.2421277e+000  5.0535496e-001 -4.0548694e-001  3.0108203e-001 -1.7844911e-001  9.8269752e-001  3.0425012e-001  7.0425749e-001  7.0038244e-001  2.1592050e-001 -8.8143154e-001 -1.6547055e-001  8.7936512e-002 -6.6561265e-002 -6.3665257e-001  6.1456452e-001 -5.6046684e-001 -3.0642599e-001 -4.1840356e-001 -8.1545876e-001  7.4683107e-001  3.0163463e-001 -4.1610337e-001
  5.1747100e-001  5.4513072e-001 -1.5253920e+000 -7.0159615e-001  3.2194342e-001  4.3431399e-001  6.4501534e-002  5.6226863e-001  1.2813062e-001  5.1917584e-001  4.7118709e-001  3.8575739e-001  2.9621056e-001 -2.0976110e-001  4.7019111e-001  2.1734933e-001 -2.3892412e-001  8.4105451e-002 -3.1060250e-001  1.6564689e-002  3.9790683e-001 -5.7934985e-002  5.0559160e-001  3.5881062e-001 -5.3319914e-001  3.4935193e-001  1.4043897e+000  8.7211385e-001  4.3109529e-001  5.9095304e-001  1.2123216e-001  8.9544166e-001  1.4299677e+000  6.0923171e-001  8.0339261e-001  4.8426959e-001  1.1036138e+000  7.8182494e-001  1.0696241e+000  1.9411290e+000  3.8683032e-001 -2.9248154e-001  9.0605403e-001  7.2658619e-001 -7.7308876e-003 -3.7213808e-001 -9.0485012e-002 -6.7814905e-001  7.3228494e-001  4.5476818e-001  3.1295609e-002  8.8189984e-001  3.4162117e-001 -3.1871842e-001 -1.9619524e-002 -5.9581483e-002  1.3019133e-001 -4.4413824e-001  4.6548871e-001 -4.4626033e-001  3.4421796e-001  9.6140962e-002 -5.2473261e-001  1.2641569e-001  5.3546483e-001 -3.2842858e-001
 -9.1461323e-001 -1.6530669e-001 -7.4395067e-001 -1.1106518e+000 -2.5253809e-001 -1.1685989e+000 -7.7335303e-001  4.4952153e-001 -3.0964795e-001 -2.5328226e-001 -4.9503807e-001 -7.2102448e-001 -3.9780280e-001 -8.6003908e-001 -1.9951656e-001 -7.8105747e-001 -7.9111604e-001 -1.4120774e+000 -7.8181515e-001 -4.9156100e-001  4.1326069e-001 -4.6372120e-001 -1.2138121e+000 -1.0510457e-001 -7.5352388e-001 -2.7406524e-001  4.8866031e-001 -2.4834777e-001 -5.1915425e-002 -5.4824910e-001 -5.1021384e-002  5.4547826e-001 -1.0133685e-001 -4.4243261e-001  8.4339337e-001  9.0940692e-002 -1.4927307e-002  5.5307499e-001  4.9787233e-001  1.3105906e+000 -2.3126905e-001 -4.6022192e-001  1.6558298e-001 -2.2232367e-002 -4.0169363e-002 -2.1007544e-001  1.9853474e-001 -7.6214611e-001  8.5874255e-002  6.9160413e-002 -8.5383282e-002  8.6094554e-001 -7.2624128e-001 -5.4516218e-001 -3.3163984e-001 -9.4256332e-002  1.7193308e-001 -1.0256065e+000  4.4645612e-001 -1.0880563e+000 -1.4157986e+000 -8.0882806e-001 -1.2031092e+000  1.7657526e-001 -7.4386511e-001 -8.1351934e-001
 -5.8602417e-001 -8.2282040e-002 -1.2988563e+000  2.5927811e-001  4.1545420e-001  4.2860017e-001  7.0227888e-001 -2.1705569e-001  1.5031225e-001  1.3907762e-001  1.3712399e-001  4.0812548e-001  2.3614343e-001 -2.4567525e-001 -7.1931217e-001 -8.0309638e-001 -7.8362948e-001 -4.0106023e-001 -2.3108313e-001  2.1806088e-002  1.3274695e+000 -9.7912553e-002 -8.3177990e-002 -5.7706074e-001 -1.4683929e-001 -2.6759331e-002  2.0462571e+000  2.0942772e+000  1.5904372e+000 -1.2298808e+000  5.2952532e-001  5.5871682e-001 -6.4347517e-001 -3.9326134e-002  5.6865595e-001  4.5121191e-001 -2.4458345e-001  1.3070798e+000  2.4097299e+000  2.6459822e+000  2.1554690e-001  1.0058156e-001  2.5033268e-001  1.1628989e+000  2.3563344e-001 -2.7823989e-001 -5.5942696e-002  1.5352443e-001 -6.7118580e-001 -6.7918523e-001 -4.7624371e-002  3.3982938e-001 -7.8618281e-001 -1.1385359e-001  6.3842297e-001  3.3784580e-001  1.9555144e-001 -1.2754937e-002  2.9770300e-001  5.3660174e-001  1.8151649e-002 -1.1079728e-001 -3.6902559e-001  4.5286811e-001 -8.8122727e-001 -4.9233120e-001
 -1.9749988e-001 -5.6852763e-001 -6.1105882e-001  3.2764678e-001 -8.0538649e-002 -9.6194941e-002 -8.3714342e-001 -3.5109570e-001 -6.2234575e-001 -2.3319603e-001 -2.0822462e-001 -4.1081697e-001 -3.3679375e-001 -2.5645389e-001 -9.0356683e-001 -1.0887199e+000 -4.4225047e-001 -7.3055714e-001 -7.7702951e-001 -6.6559889e-001 -2.1946856e-001 -2.4696407e-001  2.5945333e-001 -1.4487585e+000 -6.2326559e-001 -7.9313041e-001 -5.0709361e-001 -1.6964977e-001  8.6994553e-001 -1.0164454e+000 -4.7701444e-001 -7.2853112e-002 -2.3564507e-001 -8.1075898e-002  8.9475547e-002 -2.5387232e-001 -1.0312553e+000  9.6945707e-001  9.8172476e-001  1.4045933e-001 -3.3872936e-001 -5.2393265e-001 -1.4775409e+000 -5.4726350e-001  5.8202896e-001  1.2231084e-001 -1.0628697e+000 -5.6170536e-001  3.4266932e-001 -6.3521757e-001 -7.0970311e-001 -1.5057407e-001 -8.2745727e-001 -4.0258632e-001 -3.0952841e-001 -1.0421992e-001 -1.5722717e-001 -7.9026310e-001  8.7620071e-004 -9.7971659e-001 -6.3284250e-001 -8.2843008e-001 -4.3618596e-001 -6.0244909e-001 -7.5898680e-001 -3.9400319e-001
  1.4364704e+000  2.3414265e-002 -5.7017388e-001 -8.7653738e-001  7.6104437e-001  1.9200240e+000  1.1659004e+000  2.0771030e-001  8.9069046e-002  3.4150311e-001  9.3927329e-001  9.1969741e-001  2.3376064e-001  8.7345451e-001  4.4232033e-001  2.1371846e-001  3.0383188e-001  8.5323595e-001  9.4729727e-001  3.3512655e-001  1.5111963e+000 -2.8960140e-001 -7.1816395e-001 -2.2703350e-001  6.0422609e-002 -1.3264758e-001  7.6093504e-001 -6.3622947e-002  4.3536473e-001 -8.7400969e-002  9.4556452e-001  1.8229059e-001  4.2608019e-002  2.7832517e-001  1.4493077e-001  6.9128162e-001  4.8912805e-001  8.0515280e-001  1.0678529e-001  5.0357723e-001 -1.7898403e-001  2.5646057e-001 -6.2649732e-001 -1.0126188e-001  7.0438960e-001  5.2368616e-001  5.6275710e-001  1.4424899e+000 -1.2003593e-001  4.5405355e-001  1.0231425e-001  3.3024487e-001  5.5015300e-001  2.1697422e-001  8.8724011e-001  5.9849804e-001  3.7653882e-001  3.4038378e-002  2.9880382e-001  9.9001603e-001  1.1972306e+000  4.6734896e-001 -8.1905594e-001  1.1247030e+000  5.6399421e-001  5.0491600e-001
 -1.1721059e+000 -4.5579627e-001 -1.4992343e-001 -7.2126732e-001 -5.2885841e-001  2.1442174e-001 -5.5123390e-001 -4.4585045e-001 -8.1900870e-003  3.9169346e-001 -3.7718598e-001 -4.7731925e-001 -1.6079606e-001 -6.0556194e-001 -3.0322782e-001 -5.9804121e-001 -1.0745604e+000 -3.2673197e-001 -7.8868993e-001 -7.7019599e-001 -1.1118185e-001 -3.1771279e-001 -1.2097448e+000  1.3093239e-001 -5.1428866e-001  7.2444968e-001 -2.8816711e-001 -4.5389592e-001 -2.8583774e-001 -1.1719492e+000  5.3043266e-002  2.3271405e-001 -1.0650928e+000 -4.0876232e-001  6.3159962e-002 -4.3423558e-003 -1.0209660e+000  2.2097211e-003 -3.2559595e-001 -3.1677533e-001  2.0246198e-001 -4.7979045e-001  1.1163250e+000 -2.9005661e-001  2.0158106e-001  1.1103795e+000 -4.8398595e-001 -6.0345261e-001 -8.0548616e-002 -5.4824357e-001 -8.9738413e-001 -2.5679010e-001  3.7127030e-002 -1.3549990e-001 -3.3609345e-001 -4.5405776e-001  3.2655335e-001 -1.8408225e-001 -5.9616485e-001 -1.0751911e+000  9.2618992e-001 -6.6707474e-001  3.5137579e-001 -6.5453519e-001 -1.3334705e-001 -5.6234490e-001
  9.3767473e-001  5.3732526e-001 -1.4518916e-001 -3.8273954e-001 -4.2946063e-001  4.8904918e-001 -1.9865207e-001 -4.1566707e-001 -2.8314102e-001  4.0947176e-001  5.6459454e-001  5.9543567e-001  1.0300799e-001  2.5444612e-001  6.9086807e-002  2.8745994e-001 -4.9453070e-002  2.1414097e-001  6.4276718e-001  8.1633522e-001  1.3594484e+000  1.1322037e+000 -1.6055636e-002  3.2727279e-001  4.0682709e-002  2.8451489e-002 -1.7381705e-001 -2.2182089e-002  3.1414053e-001 -6.0926030e-001  6.7965732e-002  2.3336205e-001  1.7993151e-001 -4.2844263e-001  1.8140605e-001  4.6368797e-001 -1.0039872e+000  3.8522084e-001 -5.9535537e-002 -3.2955948e-001  6.0316025e-002 -3.7697172e-001  4.8337295e-001 -8.3297559e-001  4.4318875e-001  6.5605419e-001  1.0195811e-001  4.8385390e-001  6.2584202e-001 -1.1602072e-001 -1.5873001e-001 -1.9097249e-001  4.0045265e-001 -2.1007097e-001  3.1874364e-001  2.4932563e-001 -4.6167016e-003 -4.8843326e-001 -6.1117612e-001 -5.2795104e-001  3.5529221e-001 -7.7982971e-001  9.8752541e-001  1.3036361e-001 -2.0330144e-001  3.3974259e-001
 -2.0120383e+000 -1.1917237e+000  9.5560826e-002  1.5571656e-001 -8.3896780e-001 -4.5652668e-001 -1.2632324e+000 -4.6538735e-001  9.3459063e-002  2.0478578e-001 -1.1713070e-001 -4.4299299e-001 -7.0178395e-001 -6.6325184e-001 -9.5972841e-001 -4.7883096e-001 -2.9218441e-001  1.6552024e-001  5.2072019e-001 -4.4580551e-001  1.1548752e+000  3.2897716e-001 -1.6441791e+000  1.1792243e+000 -1.7466412e-001 -2.5202836e-001 -1.0696281e+000 -7.9559610e-001 -1.0001519e+000 -3.9506960e-001 -1.3146458e-001  4.2507335e-001 -2.0330182e+000 -1.8176606e+000  2.4282002e-001 -1.1329124e+000 -6.9058903e-001 -9.6711612e-001 -1.0960400e+000 -1.4098657e+000  1.2002909e+000 -3.1618934e-001  1.9064468e+000 -2.2561595e+000  9.3005108e-001 -3.4963163e-001 -6.7414340e-001  5.3952274e-002  1.5772472e-001 -1.2320786e+000 -6.1409884e-001 -9.8585410e-001 -7.5868581e-001 -2.4144379e-001 -9.2004236e-001 -3.8297773e-001 -1.1995885e-001 -3.5074963e-001 -4.5451060e-001 -8.8101847e-001 -2.2162883e-001 -7.8738844e-001 -4.3452479e-001  1.2770481e+000 -1.0184174e+000 -1.0728155e-001
  3.6787837e-001  5.6966837e-001  4.9905488e-001 -8.7820359e-001 -2.2995070e-001 -4.4194071e-001 -6.6830600e-001 -2.0763432e-001 -8.4519705e-002  3.8614427e-001  1.3618142e-001 -3.1332514e-001 -2.5905826e-001 -1.6288381e-001 -5.3640712e-001  5.1192825e-002 -3.5322281e-001  2.8125310e-001  6.0436127e-001  4.4723585e-002  1.4819592e-001 -9.7974212e-002 -5.3950715e-001  1.4890692e-002 -1.4233353e-001  1.1204500e-001 -7.6589856e-001 -1.4220805e+000 -1.1205431e+000 -5.7766133e-001  3.6675157e-001 -2.8888993e-004  1.0091550e+000  6.3353885e-001 -6.8564900e-001 -4.8712448e-001 -9.7513720e-001 -1.0953496e+000 -1.4606065e+000 -8.0463120e-001 -2.2405691e-003 -4.0728164e-001  2.2094360e-001 -1.2166877e+000  3.4938149e-001  6.5565578e-001 -4.8673859e-001  6.8031613e-001  3.5962708e-002 -3.2793330e-001 -4.6025604e-001 -8.5287778e-001 -1.1970170e-001 -2.6030685e-002  1.9352567e-001 -1.7516219e-001 -5.2807873e-001  3.9978722e-001 -5.4588951e-001 -2.6396697e-001  8.9776740e-002  3.4144888e-001 -8.5184905e-001  8.8061365e-001  2.9629042e-001  1.7910310e-001
  1.1494550e+000  1.2245102e+000  1.0906922e+000  6.2835338e-001  1.2740354e+000 -5.3141805e-001  8.3436565e-001  6.1602880e-001  5.6264327e-001 -3.3933289e-002  8.3258953e-001  5.3995452e-001  9.3599778e-001  3.3853106e-001  1.1606948e+000  9.4366814e-001  3.5213969e-001  4.3750700e-001  1.2477006e-001 -2.8782268e-001 -8.7278342e-001  3.7127445e-001 -5.9633129e-001 -4.3548873e-001 -8.5098030e-002  9.5617639e-001  7.0269264e-001 -6.5573302e-001 -1.4006971e-001  1.3419248e+000  1.2497929e+000  5.0754733e-001  5.1036433e-001  4.2672813e-001  6.7724289e-001  1.4166035e+000  1.2329190e+000  1.5880893e-001 -5.1688537e-001  5.4617666e-001  1.0887443e-001  2.9365376e-001  7.4387360e-003 -5.0898197e-001 -3.9048213e-001  7.9432222e-001  1.8685029e-001  4.7188832e-001  2.8045769e-001  2.2156891e-001  6.6123081e-001  5.6945213e-001  8.3756586e-001  4.9951094e-001  4.8609690e-001  7.8001033e-001  4.8067831e-001  9.4990625e-001  5.4445762e-001  7.1090894e-001 -8.1256396e-002  6.4182199e-001  5.8555696e-001  2.0517350e-001  1.0806934e+000 -2.7738144e-001
 -9.5638501e-002  1.3483076e-001  3.8406978e-001 -3.3522221e-001  6.6631943e-002  2.5128649e-001  9.8459770e-002  9.6453708e-002 -3.6378489e-001  3.5345407e-001  8.7372902e-001 -3.7592977e-001  6.1537220e-001  6.9171488e-001  8.0075407e-001  9.7489852e-001  8.8564594e-001  3.1681384e-001  7.8779652e-001 -1.5511575e-001 -1.2711137e+000  4.2157778e-001  7.0988443e-001  1.4328114e-001  4.7318136e-001  1.3811053e-001 -7.5932610e-001 -5.0262392e-001 -5.1464452e-001  1.0880391e+000  7.3651574e-001  5.7160339e-001  9.7410168e-001  1.0678392e+000  8.2982756e-001  1.7895370e+000  9.9551411e-001  2.8373746e-001 -5.1776732e-001 -5.9223765e-001  9.9507055e-001  5.8851836e-001  1.0535900e+000 -2.8507775e-001 -3.6066051e-001 -5.1576739e-001  1.1040308e+000  5.2522270e-001  1.0000657e+000  3.6929864e-001  1.2272761e+000  7.1282251e-001  6.8944075e-001  9.7820050e-001  1.2428923e+000  1.6484423e+000  8.8412467e-001  4.9372066e-001  4.7951434e-001  8.2190943e-002  1.1120817e+000  2.9450520e-001 -9.8311054e-001  3.2919450e-001  3.8678857e-001  1.0721080e+000
  1.4691063e+000 -3.7717261e-002 -5.6888916e-001 -3.5455412e-001 -1.3800591e-001  8.7137422e-001 -1.8018748e-002  8.4198740e-001  6.2042871e-001  2.4801407e-001  7.9414201e-001  1.1069557e-001  7.9941978e-001  7.8111401e-001  8.1878626e-001  5.9022618e-001  1.0630464e+000  3.3818373e-002  6.0616131e-001  1.8803853e-001 -1.2305655e-001  7.7703108e-002  9.2437959e-001 -7.5879459e-001  4.5033620e-001  1.0728892e-001  7.4027349e-002 -4.7236587e-001  1.4861129e-003  5.4546966e-001 -3.2213944e-001  2.0565078e-001  5.5423693e-001  9.9954164e-001  7.0446368e-001  6.3020416e-001  2.1951481e-001 -7.3492095e-003 -3.9921653e-002 -1.3488252e-001  2.7068444e-001  7.5395158e-001 -3.7643065e-001  2.1755301e-001  1.4879119e-001  3.4158910e-001  7.7815249e-001  1.3805483e+000  5.1522568e-001  6.0662019e-001  6.3673738e-001  3.8741664e-001  5.3872984e-001  8.0853953e-001  4.6478730e-001  8.5663042e-001  6.7792986e-001  1.0165649e-001  6.0536381e-001  1.6697199e-001 -1.7028128e-003 -8.0170702e-002 -6.6736091e-001 -2.0543339e-001 -1.1302820e-002  2.2272417e-001
 -8.0206252e-001  1.5151911e-001 -9.0537984e-001 -1.0937145e+000 -6.5327824e-001 -4.7128479e-001 -1.0779635e+000 -1.1317473e-001 -1.3387667e-001  2.9601712e-001 -1.0631270e-001 -7.1077401e-002  3.2852681e-002  2.6850033e-002  1.6451614e-001  2.1650718e-001  7.1540960e-001 -2.6051048e-001 -3.1155009e-001  2.1423826e-001 -5.6922033e-001  1.7677066e-001 -2.5406196e-001  3.8745714e-001  9.2245176e-002 -2.5940410e-001 -1.4767214e+000 -1.3675107e+000 -1.1111906e+000  1.1607583e-002 -1.8816074e-001 -8.1591905e-002 -1.7822918e-001 -1.2966935e-001 -1.1730251e-001  2.6710445e-001 -4.0324541e-001 -1.2068180e+000 -1.3885376e+000 -1.3233483e+000  2.0907818e-001  5.4025752e-001  3.7510493e-001 -1.1021303e+000  4.5552469e-001  2.7759124e-001  5.7170639e-001  7.0809812e-001  3.3461098e-002  9.1315807e-001  2.3104672e-001  6.2148001e-002 -7.2264209e-002 -1.0981254e-001  3.5464710e-002  4.2917613e-001 -6.5453627e-002 -3.2781430e-001 -1.9413216e-001 -7.8037073e-001 -7.2407745e-001 -4.4819720e-001  3.3895389e-001 -4.7159618e-001 -2.1379052e-001 -3.7869017e-001
  4.5874651e-001  8.8469000e-001 -1.7199606e-001  6.6591146e-001  2.4525824e-001 -2.9136225e-001 -7.2152477e-001  6.1402092e-002  5.1244269e-002  1.8075933e-001  6.8182020e-001  5.9466443e-001  3.4714747e-001  2.6315127e-001  3.5975785e-001  4.4697353e-001  1.6645176e+000  5.4731096e-001  2.0004045e-001  6.9585692e-001  2.4213448e-001  1.0652276e-001  1.2547279e+000 -2.5974264e-001  5.7922551e-001  1.2580931e-001  9.1800176e-002 -6.7615444e-001 -5.0823356e-001  2.1177978e-001  3.3287443e-001  2.0218135e-001  6.8141083e-001 -6.6713028e-002 -4.4864351e-001 -7.1309564e-001 -2.2173454e-001 -3.8673941e-001 -2.3618797e-001 -1.9558146e-001 -2.8499917e-001  5.6513872e-001 -6.1757704e-001  5.5197006e-001  1.6030200e-001 -3.5904157e-001  1.4355215e-001  1.5977368e-002 -2.3710543e-001  1.5226430e-001  8.5966989e-001  4.8099511e-001  7.6952642e-002 -2.2735983e-001  5.9507475e-001  4.4927466e-001 -3.3311627e-001 -2.0112081e-002  2.9681377e-001 -2.6164726e-001 -6.1919589e-001 -3.5571362e-002  3.4466431e-001 -4.1040573e-001  6.0889625e-002 -3.2645777e-001
  5.3019234e-001  1.7105200e-001 -1.1204440e-001  4.8638026e-001 -2.8610033e-001 -3.7333448e-001 -4.8611524e-001 -1.1481626e-001 -6.6441847e-001  4.7666307e-001  2.1564612e-001 -1.1290421e+000  1.3445357e-001 -1.4676131e-001 -2.0803636e-001  5.3779942e-001  7.0721500e-001  1.3379208e-001  3.6955302e-001  6.6438835e-001  5.6175377e-001  1.1425181e+000 -6.2573802e-001  6.7915167e-001  7.8278566e-001  1.7611207e-001 -8.4258124e-001 -1.9013213e-001  2.0734752e-001 -5.3974594e-001  2.8099500e-001  1.5463035e-001 -5.8650824e-001 -2.6215644e-001 -2.3192507e-001  1.4186509e-001 -4.0591647e-001  4.3176354e-001 -1.7797188e-001 -4.7415242e-001  6.3223598e-001  3.3627497e-001 -3.5765570e-002 -4.1204525e-001  1.2594911e+000  8.1421894e-001  3.2341523e-001  1.8234607e-001 -4.2469995e-001  9.2528018e-001  2.6376575e-001 -4.5371548e-001  1.0009699e-001  4.1302323e-001 -3.3279559e-002  3.1618908e-001  3.2674229e-001 -3.9056211e-001 -1.2731395e-001 -5.6809174e-001 -6.1983408e-001 -4.2483714e-001  1.4479626e+000 -1.1660729e+000 -2.8706288e-001  1.5862476e-001
 -1.1046419e-001 -5.1014559e-001  1.7471852e-001  7.7117440e-001 -6.0069315e-001  8.6887702e-001  2.6020551e-002 -2.1019767e-001 -2.0407628e-001 -2.8648747e-001  5.7220575e-001 -4.7321495e-001  1.9920061e-001  6.0248269e-001  5.3335659e-001  5.9713042e-001  1.7460530e-001  2.6941293e-001  1.6355713e-001  2.2909720e-001  2.9581911e-001  3.1620763e-001  9.5172284e-001 -3.8425499e-001  3.6818120e-001  1.3809285e-001 -6.0321930e-001 -1.7283315e-001  5.2453099e-002  7.8647594e-001  6.9238250e-001 -3.6294720e-001  1.0658404e+000  6.6113104e-001 -4.7498299e-001  5.9657430e-001  5.5447531e-001  4.2350626e-001 -4.0516827e-001 -1.2095422e+000 -1.6944051e-001  3.4169620e-001 -5.3039479e-001  2.7841506e-001  1.0488150e-001  1.1118006e-001 -8.0973293e-002  5.2223749e-001 -1.1772595e+000 -2.1272678e-001  2.5978914e-001  4.6268573e-001  1.0219804e-001  1.0952595e-001  8.6677890e-002 -2.9463255e-001 -4.8135190e-002 -2.7440989e-002  1.9044663e-001 -4.5194685e-001 -5.9362268e-001 -6.4722597e-001  1.1648968e+000 -8.7427879e-001 -2.6447477e-002 -1.0011058e-001
 -3.1752822e-002 -5.2676313e-002  8.3484871e-001  1.2731512e+000  1.6701057e-001 -5.8686534e-001 -4.7379849e-002  1.9914095e-001 -2.2412582e-001 -3.1180330e-001  1.5014088e-002  6.8392075e-001  6.4901380e-001  1.0473809e+000  6.1576658e-001  7.9467108e-001  9.9623046e-001 -1.5928377e-001  6.7448110e-001  1.0034107e+000  9.3045644e-001  1.6305307e+000  6.9471162e-001  8.3734828e-001  5.5840553e-001  8.1579837e-001 -6.7178212e-001 -9.8382458e-001  1.0563857e-002  8.6383503e-001 -4.6691062e-001 -3.8507067e-001  2.9194733e-002  2.3360735e-001 -3.2144839e-001 -2.1106287e-001  1.0112613e+000 -7.2845595e-002 -6.1253113e-001 -4.1806978e-001  7.5106035e-001  4.8311654e-001  8.3472085e-001  2.1403353e-001  6.6713537e-001  9.0372808e-001  7.2927708e-001  3.2873069e-001  2.5195419e-001  6.4056929e-001  9.9468898e-001  7.0712707e-001  8.0655953e-001  1.4080661e-001 -4.1815149e-001 -6.6083019e-001 -3.6737275e-001 -1.5992208e-001 -1.1417684e-001 -1.2014779e-001 -7.7966475e-001 -3.7901191e-001  1.7658145e+000 -1.2304548e+000 -2.6301485e-001  3.6299615e-001
  2.6356496e+000  3.4876688e-001  2.2832263e+000  1.7892509e+000  2.1728664e-001  7.0187193e-001 -3.3455474e-001  2.1376665e-001  1.7780616e-001 -1.9347640e-001  9.5004149e-001  1.0219773e+000  8.6017541e-001  1.6429174e+000  7.0545144e-001  1.4670764e+000  2.3664963e+000  2.1523356e+000  2.4523035e+000  2.2219166e+000  1.7599760e+000  1.2132491e+000  9.2377488e-002  3.0377294e-001  1.4166605e+000 -9.7023366e-002 -4.2293610e-001 -1.4000890e+000 -2.3197384e-002  7.4811338e-001 -4.8024707e-001 -1.5413183e-001  1.0597623e+000  9.0432926e-002 -5.2725529e-001 -7.2234351e-001  1.5265717e-001  1.1469735e-002 -7.7563859e-001 -6.4842167e-001 -4.4005463e-001  1.0529003e+000 -2.2439152e-001 -8.9567449e-001  1.1945513e+000  1.2370387e+000  1.0490802e+000  1.2482517e+000  2.1098785e+000  1.8464399e+000  5.5280447e-001  1.9978648e-001  9.8615384e-001 -6.2786113e-002 -6.0276470e-001 -3.3903848e-001 -1.6199689e-001 -9.7368385e-002 -5.8652285e-001 -1.5613953e-001 -1.0374421e-001 -3.1282080e-001  2.8492503e+000 -1.3228095e-001 -8.2642257e-001  1.0639607e+000
  9.4859859e-001  6.3892990e-001  2.1605540e+000  1.7190006e+000  4.4037656e-001  5.7539475e-002 -2.1259381e-001 -1.0705744e-001  6.8356794e-001  2.2996694e-002  7.2978821e-001  1.3568356e+000  9.4050279e-001  1.9370061e+000  9.1563591e-001  1.2927033e+000  1.3844080e+000  1.4710300e+000  2.0873941e+000  1.3390959e+000  1.4673901e+000  1.8377731e+000 -1.9146203e-001  9.4878062e-001  7.4997278e-001  4.0535296e-001 -6.1209516e-001 -1.6781616e+000 -8.4173470e-002  3.6150780e-001 -3.5452649e-001 -4.8187783e-001 -4.0479145e-001 -6.7570841e-001 -7.0570926e-001 -5.9383910e-001 -1.3005577e-001 -4.2704472e-001 -1.4510961e+000 -8.4868274e-001  3.0567118e-001  4.4705790e-001  1.7834893e-001 -1.6105897e-001  7.5328726e-001  1.0706914e+000  5.0650953e-001  1.3316787e+000  1.5609737e+000  9.8009330e-001  1.4231619e-001  5.5217920e-003  1.4116110e+000 -3.1530398e-002 -8.1702207e-003 -3.4231363e-001 -2.8582617e-001 -4.2357034e-001 -1.0238099e+000 -3.0862649e-002  5.4479048e-001 -3.5587379e-001  2.4196699e+000  1.2309604e-001 -1.2624616e+000  1.0717400e+000
  1.4908706e+000  2.0255027e-002  2.1833281e+000  2.1123992e+000  3.0716919e-001  8.1001821e-001 -1.7303884e-001  7.0875802e-002  6.6220866e-001 -2.7728687e-001  9.8070487e-001  2.0744955e+000  5.2230522e-001  1.7498764e+000  1.2120148e+000  6.5584159e-001  2.1100228e+000  2.0203045e+000  3.2755453e+000  1.6146465e+000  2.4010923e+000  5.5310029e-001  1.0236459e+000  3.1501967e-001  1.0445239e+000 -1.3099898e-001  3.9678257e-001 -1.2648133e+000 -3.5041540e-001 -9.9221953e-002 -8.6828911e-002 -9.4961600e-001  2.2927641e-001  2.3873943e-001 -8.2233518e-001 -4.9915516e-001 -3.8916365e-002 -7.8311483e-001 -1.4197055e+000 -2.5864158e-001 -8.5024027e-001  1.0437563e+000  1.9968127e-001  1.3841191e+000  2.2542493e-001  1.1922456e+000  6.9080584e-001  2.0687249e+000  1.2579507e+000  5.3531196e-001 -3.0419035e-001 -1.9756045e-002  8.7989312e-001 -4.1491253e-001  4.0637056e-001 -3.6761746e-001 -6.6941152e-001 -1.2254202e-001 -8.5631505e-001 -1.5001500e-001  9.2946616e-001 -3.5055736e-001  2.2124657e+000  3.0486085e-001 -5.2257516e-001 -1.8152558e-001
  1.6285000e-001  4.3433524e-001  1.6190270e+000  1.1500341e+000  7.2083320e-001  3.2650615e-002  2.9089832e-001 -7.1555943e-001  1.3860589e-001  1.1793909e-001 -9.7505034e-001  2.6925120e-001  3.8012858e-001  1.0086028e+000 -2.5059357e-001 -6.3216473e-002  9.7687490e-001 -1.0768640e-001  1.7886491e+000  9.9427339e-001  9.8163475e-001  1.1246467e+000  5.1849645e-001  7.9676175e-001  2.7989808e-001  3.4964488e-001 -5.6122270e-002 -6.1215611e-001  4.5712342e-001 -1.2188373e+000 -7.8331347e-001 -1.6871716e+000 -9.5736910e-001 -1.0273069e+000 -1.3799735e+000 -6.6141382e-001 -1.5190657e+000 -1.9053045e-001 -9.4772323e-001 -6.3059197e-001  3.0807250e-001 -1.0966716e-001 -3.7718861e-001 -3.7586450e-001  2.7354956e-001  4.2495214e-001  1.3549403e-001  8.5043973e-001 -4.1929454e-001  4.9753349e-001 -9.8938910e-001 -1.2990783e+000  6.6351528e-001  2.6571130e-001 -4.2986603e-002 -1.1565083e+000  2.3521027e-001 -3.7968683e-001 -1.4450298e+000  3.7846355e-001 -7.2563106e-001 -2.9438980e-001  1.7194383e+000  1.4344492e-001 -1.0415270e+000  9.4668166e-001
  5.3460928e-002 -1.2510615e+000  1.5964366e+000  1.1444307e+000 -1.1863467e+000 -1.7563930e+000 -9.3930358e-001 -1.3186561e+000 -1.8174708e-001 -1.1633357e+000 -1.3865934e+000 -1.7661913e+000 -9.2560496e-001 -6.4139588e-001 -1.9144287e+000 -1.2278337e+000 -9.7746254e-002 -8.4026255e-001 -8.0600885e-001  2.0391094e-001  5.0528718e-001 -6.3128632e-001 -8.8792725e-001  6.5038641e-001  4.3703305e-001 -1.1681584e+000 -1.3667131e+000 -1.3641713e+000 -8.4267933e-001 -1.8115927e+000 -1.6863023e+000 -2.1277334e+000 -6.6773807e-001 -9.3755542e-001 -1.5841191e+000 -1.3578488e+000 -2.6707858e+000 -1.2477192e+000 -1.4060912e+000 -1.7623852e+000 -1.3039033e+000  3.8996821e-001 -1.3092041e-001 -6.8476886e-001 -3.8512411e-001  2.2665363e-001 -1.8605017e-001 -4.1712848e-001 -5.6097422e-001  3.2363146e-001 -1.7747446e+000 -1.8502324e+000 -1.2571334e+000 -1.0674258e+000 -1.7482348e+000 -1.5199980e+000 -1.6594750e+000 -5.8128253e-001 -2.0492499e+000 -1.0684669e+000 -2.2323727e+000 -1.0788643e+000  1.2563277e+000  1.6433283e+000 -1.4722372e+000 -1.2402623e+000
 -2.7856756e+000  7.1671351e-001  6.7273622e-001 -9.3886144e-001  7.6289074e-001  4.4805754e-001  9.0153078e-001 -7.5025666e-001  1.9320570e-001 -2.8567241e-001 -6.1579204e-001  5.8047001e-001  2.2323595e-001  6.8981255e-001 -2.4180807e-001 -3.0233727e-001 -8.3059246e-001  1.6126999e+000 -7.4580719e-003  4.0077819e-002 -1.4686425e+000  1.3532963e-001  9.8194854e-001 -1.0489075e+000 -7.0204133e-001  6.7014240e-001  8.8294516e-001  6.4685038e-001  3.9965235e-001 -1.0011148e+000  3.2551991e-001 -2.8432323e-001 -1.3129401e+000 -9.1372524e-001 -7.9395612e-002  1.9908862e-001 -1.1715885e+000  5.4369110e-002  3.3763107e-001  6.4803760e-001  1.1803643e+000 -6.1073578e-001 -6.3539263e-001  2.0571944e+000 -4.3754077e-001 -5.6686751e-001  4.9454534e-001 -1.3574873e-001  2.8847372e-001 -8.8216609e-001 -7.1746202e-001 -1.2379675e+000  4.8329668e-001  5.1338652e-001  1.6916247e-001 -9.5128849e-001  1.5360864e-001  2.5366377e-001 -9.2588178e-001  8.7226290e-001  3.7739568e-001  3.8886093e-001 -9.3135567e-001  2.2708379e+000  2.8026520e-001  4.2272052e-001
 -7.7181771e-001 -1.4841529e+000  6.9408008e-001 -9.3490672e-001 -1.1502948e+000 -1.6656759e+000 -9.6345659e-001 -7.1253296e-001 -6.9033885e-002 -7.3017119e-001 -1.0698212e+000 -1.5483485e+000 -7.4546417e-001 -1.2148103e+000 -1.3994443e+000 -1.1597073e+000 -4.5167904e-001 -1.7140578e+000 -9.6171257e-001 -9.0603505e-001 -7.8909341e-001  2.1250805e-001 -5.3849289e-001  5.9208753e-001  2.8186531e-002 -5.3825250e-001 -9.9798421e-001  1.1326468e-001  3.0904692e-001 -1.3003228e-001 -9.5598048e-001 -5.6380487e-001 -6.8320077e-002 -2.5987833e-001 -5.0355447e-001 -1.2030766e+000 -4.9037747e-001 -1.5601046e-001  3.7513609e-001 -7.2028888e-001 -6.4658950e-001 -2.9528454e-001  1.6019121e-001 -1.1984860e+000 -5.6936212e-001 -8.6870637e-001 -1.0538958e+000 -8.9128467e-001 -8.6591587e-001 -4.5932252e-001 -5.6054529e-001 -9.5850923e-001 -9.2121531e-001 -1.5774628e-001 -1.2000524e+000 -9.0529723e-002 -5.2844860e-001  3.9065124e-001 -3.8221191e-001 -6.2201525e-001 -8.8634635e-001 -3.9092858e-001 -5.6330774e-001 -1.0439393e+000 -1.1508266e+000 -5.6876598e-001
  7.2284674e-002  2.8332936e-001 -5.5657181e-001  1.0350942e+000  1.5060404e-001  1.3776260e+000  8.4175671e-001 -1.6619781e-003  3.4801730e-002 -6.0018705e-001  4.2071078e-001  7.2548811e-001  5.5914730e-001  4.7113388e-001  7.2374216e-001  6.7317475e-001  5.5258317e-001  8.7313623e-001 -1.3054691e-001  3.3641817e-001  6.5630915e-001 -1.1449811e+000 -2.8267364e-001 -4.3757956e-001  4.9899080e-001 -1.5041638e-001  1.0285563e-001  2.6065867e-002 -4.2128360e-002 -1.6282313e-001  1.7911517e-001 -1.2366274e-001  2.0719789e-001  2.6582647e-001 -3.7683217e-001 -5.5643417e-002 -7.1192203e-003 -2.9473291e-001 -5.8568204e-002 -3.5249906e-002 -1.2036723e-001  5.0406270e-001 -4.1553757e-001  8.9266036e-001  5.1689315e-001  8.0056537e-001  6.3049153e-001  1.8096994e-001  3.0066997e-001  1.9450655e-001  1.7219225e-001  2.5823430e-001  1.7012386e-001  1.9507762e-001  4.5737755e-001 -2.3888423e-001 -6.7413501e-001  4.8701037e-001 -3.0362693e-001  5.3195549e-001  2.0075749e-001  3.9259769e-001  2.8625521e-001  7.4802512e-001  7.0914734e-001  3.1878228e-001
 -5.1861567e-001 -3.8050527e-002  9.7160562e-001  4.5612802e-002  3.5889357e-001 -7.0079993e-001 -1.2689882e-001 -7.9039042e-001 -1.9080222e-001  3.2284694e-001 -6.8750909e-001 -3.0640739e-001  3.0351906e-002  3.2374595e-001 -1.4475047e+000 -9.1376158e-001 -1.9474427e-001  2.1140869e-001  6.4562090e-001 -4.0687619e-001 -4.1318242e-001  6.9201279e-001  1.2472818e+000 -2.7835651e-001  5.1825420e-003  2.1880042e-001 -1.0940961e-001  6.3726952e-002 -1.4575615e-002 -4.1823614e-001 -6.1061518e-001 -6.9316432e-002 -1.4009504e+000 -7.4563262e-001  3.3418056e-001 -1.6605628e-001 -6.2875847e-001 -2.2399413e-001 -3.1732827e-001 -1.7955235e-001  7.3197073e-001  1.1184115e-001 -1.9034857e-002  2.9421771e-001  2.1812387e-001  6.9784995e-001  1.0720046e-001  7.0805768e-001 -9.8604765e-002 -2.8497165e-002 -6.5489001e-001 -1.3684460e+000  6.0053339e-001  8.0274362e-001  8.5471809e-001  1.4823438e-001  9.7340214e-001  4.8026425e-002 -2.6058637e-001  1.5478146e-001  1.5451446e-002  1.1092825e-001  5.9203580e-001  3.8106045e-002 -2.0153417e-001  2.2919326e-002
 -1.8335871e+000  3.6323036e-001 -5.1563964e-001 -4.0575233e+000 -5.4102364e-002 -7.4687104e-001  3.8767896e-001 -2.5582712e-001 -4.2714610e-001  4.4264704e-001  1.5445536e-001 -2.2372099e-001  7.4206072e-002 -2.6526817e-001 -2.3899363e-002  1.0184166e-001 -8.3819600e-001 -8.4147475e-002 -1.1073708e+000 -2.7384613e-001 -1.2090039e+000  6.7866695e-001  1.9671173e-001 -4.2064207e-001 -1.0106189e+000 -4.3159767e-001 -1.7757917e-001 -5.4125155e-001 -2.4829359e-001  9.8712929e-001 -2.1272357e-001 -3.4635372e-001 -3.4089790e-001 -7.6495006e-001 -4.9784329e-001  7.0176082e-003  6.2591126e-001 -1.1082639e-002 -6.9857420e-001 -7.7111867e-001 -5.8561498e-001 -1.0509765e+000 -4.4976312e-001  6.1635789e-002 -1.3394361e+000 -2.0062335e+000 -8.9995480e-001 -1.6084190e+000 -9.2188489e-001 -5.4534225e-001  1.7412184e-001 -2.8410953e-001  1.4965342e-002  1.0364382e+000  3.4025496e-001  3.9064635e-001  9.9150656e-004  7.9287536e-001 -5.5347208e-001  5.2166387e-001  7.4020634e-002  5.8189631e-001 -2.7006818e+000 -7.0020828e-001  5.5744557e-001 -7.9389522e-002
 -2.1240835e+000 -6.8115304e-001  1.0924039e+000  3.1571759e-001 -6.6129108e-002  9.3197489e-001 -1.3741136e-001 -6.8654401e-001  2.4532751e-001 -6.2162893e-001 -6.7873597e-001 -9.3126351e-001  2.7620800e-001  8.9640287e-001  4.1723687e-002 -2.2277644e-001 -7.5419356e-001  2.1544614e-001  1.3566914e-001 -3.8285817e-001 -3.3220394e-001  7.9511632e-001 -2.2385919e-001  5.9528558e-002 -2.6825428e-001  7.0901480e-001 -3.9794957e-002  5.8181829e-002  1.7895271e-001 -1.4332989e+000 -2.5697217e-001 -1.1199408e-001 -1.2416804e+000 -9.9065621e-001 -2.6659259e-001 -2.6679898e-001 -9.8967889e-001 -1.5988074e-001  5.2919525e-001 -1.5052151e-001  1.2855039e+000 -8.7913149e-002  5.2671963e-002  3.7892472e-001 -1.5121493e-001 -7.9120098e-001 -2.8170800e-001 -4.9666339e-002 -3.8244509e-001 -3.8956101e-001 -5.3736056e-001 -1.3391489e+000 -2.0763992e-001  3.4388314e-002 -7.9143373e-001 -1.8782242e-001  2.3819675e-001  5.6435733e-001 -7.5458748e-001  5.8411214e-001  5.6015188e-001  2.5607153e-001 -5.7750871e-001  1.2103721e+000 -1.7466855e-001 -1.4944576e-001
  2.4965450e+000  1.1744975e+000 -1.5855046e+000  7.9369156e-001  7.4343591e-001 -5.7507245e-001  3.9535844e-001  9.5575340e-001  1.3716470e+000  9.4210997e-001  9.3569294e-001  1.4432820e+000  3.7224737e-001 -9.8595698e-001  4.0016181e-001  1.7481982e-001 -9.3001256e-002 -1.6417381e-001  2.7620108e-001  3.6138130e-001  5.0126693e-001 -8.2220460e-001 -3.4772305e-001  3.4074328e-001  2.5623974e-001  9.3325471e-002  3.7196549e-001  6.2907749e-001 -1.7507789e-001  4.8949690e-001  1.3171407e+000  1.5349762e+000 -4.6705814e-002  5.1045174e-001  1.5666408e+000  1.3239751e+000  8.8047782e-001 -2.7828249e-001  8.6220216e-002  3.7444458e-001 -5.3246322e-001  3.5851254e-001  1.2898277e+000 -3.2669516e-001  1.1287886e-001  9.9227595e-001  6.6511299e-001  7.2912415e-002  4.1655595e-001  1.2846893e-001  2.3265002e-001  1.0086948e+000 -1.1132428e-002  1.0965897e-001  1.8196880e+000  5.6615698e-001  3.7188790e-001 -2.2061054e-001  1.4769649e+000  2.2491154e-001 -5.7203375e-001 -1.0303601e-001  7.2310115e-001 -4.9787374e-001  6.7715607e-001 -1.5032816e-001
  1.6278246e+000 -6.5386463e-003 -1.9477215e-001 -2.8055568e-001  1.7345051e-001  8.3371968e-001  5.5574512e-001 -5.0536254e-001 -2.1750143e-001 -1.2727422e-001  2.0958550e-002 -1.7390033e-002 -8.9280649e-002 -5.1189426e-001  3.7650300e-001 -1.6946668e-001 -3.0798878e-001 -2.9145480e-001  4.2122847e-001 -8.2191030e-002  7.5634211e-001  4.1601133e-001  4.0524330e-001  1.6854037e+000  1.1048645e-001  9.3343651e-001  8.5356725e-002  8.5382282e-001  6.2597231e-001 -1.2885520e-001 -5.1272885e-001 -6.3417376e-001  4.2905773e-001  8.2155637e-001 -8.9203774e-001 -1.0196718e-001  4.1591265e-001  8.4442195e-001  5.3111565e-001 -2.5237832e-001  1.9503315e-001 -4.0401811e-002  1.5297033e+000  6.3819050e-001  8.1508487e-001  1.6824824e+000 -2.6000532e-001  3.3861543e-001 -4.2007636e-001 -9.6347490e-002  4.8106550e-001  9.1510486e-001  5.3070645e-001  9.6997425e-002  1.2366097e-001  2.5694609e-001 -1.8717175e-001  2.1032698e-001 -4.0864916e-001  6.0992619e-001  1.5066412e+000  4.6291810e-002  1.7250735e-001 -1.4104363e+000  1.4950183e-001  2.6822330e-001
  4.6922205e-001 -8.3839926e-001 -3.1158914e-001  1.1080006e+000 -9.5237603e-001 -1.1265967e+000 -6.5453941e-001  1.6483289e-001 -6.3426592e-001 -3.2156613e-001 -6.1205805e-001 -1.2650250e+000 -4.5561014e-001 -7.0436670e-001 -5.5190970e-001 -4.4945704e-001  5.4630089e-001 -8.1237246e-001 -6.1937294e-002 -1.4668232e-001  1.2162354e+000 -2.0849868e-001 -8.1990199e-001  3.7193191e-001  5.3076007e-001  1.5143193e-003 -2.6977717e-001  7.0841294e-001  5.9318697e-001  1.5686144e-001  5.4878210e-001 -2.2987542e-001  4.8511934e-001 -2.2308553e-002 -1.5705923e-001 -4.1216472e-001 -3.1035106e-001  3.1781352e-001  1.2189841e+000  4.0747039e-001  3.1164888e-001  3.3420638e-001  3.6825180e-001 -1.5137024e+000  2.5783493e-001  3.2836814e-001 -1.3148748e-001  8.0329922e-001  9.3878133e-001  3.1352124e-001  2.9139506e-001  8.9974921e-001 -4.7023624e-002  4.5573949e-002 -1.0562226e-001 -8.6888575e-001 -1.6833711e-001 -2.7619202e-001 -2.9931982e-001 -7.7251425e-001 -1.3417039e-002 -5.4802089e-001  1.0554154e+000  6.6861254e-001 -7.4267664e-001  8.9451946e-001
 -1.6702517e+000 -1.1271553e-001  8.7652878e-001 -1.7567385e+000 -5.9405577e-001 -6.1871483e-001 -7.6122574e-001 -6.7982464e-001 -1.0700493e+000 -1.0225405e-001 -1.1245405e+000 -1.8733337e+000 -3.4563964e-001 -6.3014601e-001 -1.2096990e+000 -5.0372241e-001 -6.6874236e-003 -6.6699026e-001 -1.2026913e+000  4.0247800e-001  4.0575963e-001  6.4347347e-001  2.3894626e-001  1.7447751e-001 -4.2249495e-001  4.2655228e-001 -5.8429128e-001  1.2654964e-001  2.9358880e-001 -1.1683662e+000  1.5888844e-001 -4.8571900e-001  7.0943260e-001  1.0152813e+000 -2.5618610e-001 -3.0063929e-001 -7.6401354e-001  4.5227889e-001  2.0880054e-002 -5.9441247e-001  7.7433149e-001 -5.3927814e-001  1.1903924e-001  7.1375722e-001  6.3850839e-001 -6.7757362e-001 -2.2514193e-001 -8.4209750e-001 -6.7727814e-001 -9.8815461e-001 -3.3494505e-001 -8.9866181e-001 -1.2517106e+000 -1.0488675e+000 -1.8448624e+000 -1.4614255e+000  1.8507340e-001 -1.3351840e+000 -1.8137193e-001 -1.4159097e+000 -1.7984819e+000 -1.2436169e+000  3.4452565e-001  2.6567598e-001 -5.2068973e-001 -8.9772246e-001
  1.2062656e+000 -3.9980246e-002  4.7479730e-001  2.3593919e-001 -1.8950764e-001 -1.2212510e+000 -1.1706392e+000  1.4836061e-001 -3.9936294e-002  3.4414993e-001 -1.4681357e-001 -7.1018193e-001  1.1787230e-001 -2.1819775e-001  2.6949584e-001  2.3142316e-001 -3.1436744e-001 -1.0057546e+000 -6.4460166e-001 -3.8735475e-001 -6.3403631e-003  7.2875691e-001 -4.9633265e-001  1.5321348e+000 -5.5892745e-001  5.1338057e-001 -1.5292621e-001 -1.5174737e-001 -5.8270546e-002  3.4337159e-001  4.1740712e-001  3.7420561e-001  2.7830544e-001  6.7673186e-001  6.2307244e-001  5.7871229e-001  2.1154202e-001 -3.2168017e-001  8.2311597e-002  3.9488060e-001  9.7867201e-002 -3.5019579e-001  1.4584600e+000 -1.3332721e+000 -8.6826361e-001 -1.4895083e+000 -6.9519763e-001 -9.1064428e-001 -5.5456554e-001 -1.0310588e-001  2.8843632e-001  7.4814565e-001 -4.6355885e-001 -4.6624738e-001 -2.9362887e-002  6.9040727e-001  1.4100288e-001 -1.3785369e-001  2.1911622e-001 -9.9141981e-001 -1.1141173e+000  3.9732003e-002  3.1696532e-001 -7.4880938e-001 -7.6517330e-001 -2.0148792e+000
  8.4571645e-001  1.2816072e+000 -1.1574400e+000 -6.4337315e-001  8.0919778e-001  2.8015265e-001  2.8616844e-001  8.5252879e-001  8.2289085e-001  9.4797694e-001  7.3683206e-001  3.3866965e-001  4.4828421e-001  2.1684256e-001  9.9343792e-001  6.6841834e-001  6.9206314e-001 -1.0365285e-001  1.2409965e+000  5.5746142e-001  2.0350721e-001  1.7507281e+000  4.8549666e-001  2.0999951e+000  1.1651383e+000  1.2674591e+000  8.3301196e-002  3.9383571e-001  8.0260979e-001  1.0341388e+000  1.4538874e+000  9.5994205e-001  1.8081095e+000  1.1612258e+000  8.0905582e-001  1.0673371e+000  1.1601000e+000  1.0038078e+000  1.3818633e+000  6.8072240e-001  1.1508733e+000  1.1854390e-001  1.4930043e+000 -1.0130370e+000  2.0640617e-001  1.8918543e+000  1.0532134e+000  8.0743176e-001  1.4450827e+000  1.2139599e+000  1.4528428e+000  1.5182634e+000  1.3906776e+000  4.4501553e-001  2.7106986e-001  1.5571038e+000  1.7595549e+000  6.0787520e-001  1.5858414e+000  8.3877380e-001  2.0955833e+000  1.2495855e+000  4.7991519e-001 -1.7845443e+000  1.3859487e+000  1.5235154e+000
  9.0395439e-001 -8.2369290e-001 -9.8919499e-001  4.6825072e-001 -1.0143753e+000  4.5969212e-001 -7.2502457e-001 -9.1418168e-001 -5.0027620e-001 -3.9031624e-001 -5.7777350e-001 -1.7169758e-001 -9.1504247e-001 -4.5913921e-001 -1.5738416e-001  2.3390868e-001  9.5658486e-002  3.5153063e-001 -3.7089105e-001  6.3865552e-001  5.9431153e-001  1.1319967e-001  2.0598615e-001  6.4898242e-001 -9.1331023e-002  3.4812841e-001 -5.3011132e-001 -2.5494385e-001  3.7464860e-001 -5.2257112e-002  8.0851999e-001  3.0612131e-001  8.8484358e-001  1.0456232e+000 -4.4067292e-001  4.9495134e-001  7.9437669e-002  2.3639762e-001 -7.3787815e-001 -9.3173913e-001  1.6941317e-001 -1.9197962e-001  6.3198004e-001 -4.0214969e-001  1.4229222e+000  9.4099425e-001  3.1461885e-002 -1.2443256e-001  4.3222466e-001  7.1966300e-001  4.4821512e-001  7.7588975e-002  2.3737287e-001 -3.0545303e-001 -1.2558901e+000 -1.0480125e-001 -3.6416151e-001 -8.7272452e-001 -5.8825819e-001 -5.7758097e-001  5.6266229e-001 -8.1759613e-001  2.3957082e+000 -1.2615866e+000 -6.3190040e-001  6.5597113e-001
  6.9866182e-001  8.6092785e-001  4.5599255e-002 -4.6686121e-001  4.0787738e-001 -8.4795058e-002  3.6683692e-001 -2.9576167e-001  6.9476455e-001 -3.6870802e-001 -7.0171701e-001  2.7984613e-001  2.8986842e-001 -2.2301340e-001 -3.0353564e-001 -4.9133807e-001 -1.4264863e+000 -1.0257591e+000 -7.3842161e-003  2.4715096e-001 -9.2681464e-001 -7.5045917e-002 -4.7606525e-001  7.8519984e-001  1.4469100e-001  2.7416731e-001  5.2357780e-001  9.8812327e-002  4.0296005e-001 -2.7828856e-001 -9.9095953e-001 -4.4833171e-001 -8.9021746e-001 -7.0831068e-001 -1.0201133e-001 -1.6391462e-001 -1.1911500e+000  6.9986032e-001  1.8652912e-002  2.7460825e-001  1.0064873e-001 -2.8948150e-001  5.1290025e-001 -4.8530651e-001 -4.0476529e-001  2.1220014e-001  3.2847574e-001 -5.7528681e-003 -6.0668422e-001  3.7103178e-001 -8.1179569e-002 -2.5434893e-001  1.5587044e-001  7.8426455e-001 -5.3596482e-001  3.5650414e-002 -1.1004657e-001  4.3501048e-001  2.7405488e-001  1.0457564e+000 -3.1582519e-001  3.4553133e-001  2.3743031e-001 -3.4031148e-001 -7.3915347e-003  7.2901465e-001
 -3.2882504e-001 -1.7505234e-001  1.3359906e-001 -3.6197114e-001 -2.1283529e-001  2.0020037e-001 -2.7139147e-001  6.6649664e-001 -3.8617862e-001  2.6166851e-002 -2.5701670e-001 -2.1907569e-001 -3.5520889e-001 -4.3650076e-001 -4.6985678e-001 -4.8803919e-001  2.7674933e-002 -3.8408947e-001  2.9573902e-001  9.0176290e-001  5.1784883e-001  1.5946813e-001  6.4942535e-001  4.9132615e-002  1.3719028e-001 -5.9989416e-001  1.5591337e-001 -6.4317447e-001 -2.5403043e-001 -6.5555110e-001 -1.0561025e+000 -3.1710771e-001 -5.6873747e-001 -8.8239778e-001 -8.1846651e-002 -9.5862238e-001 -1.1039154e+000 -6.8378498e-002 -5.4353346e-001  2.2661810e-001 -1.3876536e-001 -7.4054852e-002  3.6925567e-001 -3.6109914e-001  6.4893004e-001 -3.5044672e-001  9.2111127e-002 -1.4039368e-001 -3.0225671e-001  9.3799760e-003 -4.8166672e-001 -6.0228151e-001 -4.9858389e-001 -2.1153963e-001 -6.6532722e-001 -6.1136305e-003 -1.8021148e-001 -1.4227480e-002  4.6983775e-001  8.8343521e-002  5.3356688e-002  2.4256378e-001  1.0652803e+000 -4.7563783e-001 -3.5790760e-001 -8.0106977e-001
 -3.3369827e-001  4.1808639e-002  4.4862422e-001  5.9516054e-001  1.8701859e-001 -1.3327623e+000  4.4596521e-001  4.4376320e-001 -2.8775629e-001  1.2018163e-001 -4.5307538e-001 -3.6488212e-002 -2.3676064e-001 -1.6796914e-001 -8.1534848e-001 -1.5286899e+000 -1.4446756e+000 -9.2244286e-001  7.4252616e-002 -1.1145457e+000  4.0489979e-001  1.9752940e-001  1.8537131e-001 -1.2764353e+000 -7.7398065e-001 -6.8976149e-001  1.4397119e+000  1.7558974e+000  1.3209221e+000  1.3160909e-001  5.1319866e-002  5.3690701e-001 -3.3109290e-001 -3.3419372e-001  6.9525962e-001  8.6487986e-002 -1.7647621e-001  6.9951885e-001  2.2808683e+000  1.4342571e+000 -1.3473947e-001 -6.3636410e-001 -1.4271515e+000  3.7494003e-001 -7.6283599e-001 -1.3692917e-001 -1.1443882e+000  9.0161457e-002 -1.6835442e-001 -2.0490305e-001 -4.1014979e-001  6.4022404e-001 -4.5214709e-001  3.4574762e-001  1.6240822e-001  4.9858092e-001  4.5455215e-001  6.5046759e-001  5.4754422e-001  9.4949881e-001  5.3456240e-001  7.5271431e-001  9.9212980e-001  1.2703820e-001  6.3855009e-001  3.1668734e-002
  5.4065021e-001 -8.9669548e-001  1.2860544e-001  1.1815675e+000 -2.2585190e-001 -6.7692490e-002  5.9943687e-001  2.8776147e-001  2.8267928e-002 -6.0672502e-001 -2.1686473e-001  1.8323012e-001 -3.0749675e-001  9.4262610e-002 -1.0578980e-001 -2.4540894e-001  2.1258363e-001  3.6814082e-001  4.4479213e-001  8.7671545e-002  1.0999485e+000 -5.3743985e-001  1.0103517e+000 -9.0067942e-001  5.1588520e-001 -8.3584813e-001  5.9839565e-001  1.2100498e+000  1.3253248e+000  3.1465853e-001 -1.0085199e+000  2.0930708e-002  1.9409919e-001  2.4874672e-001  2.1969599e-001 -4.0024751e-001 -3.2084671e-003  8.9001131e-001  9.6241109e-001  9.9664391e-001 -5.3158261e-001  7.1915999e-001 -5.9206414e-001  8.8892830e-001  2.8752317e-001  8.6147845e-001  3.0301941e-002  4.0220007e-001 -5.4368506e-001  5.4562556e-002  1.0309208e-001  5.6625834e-001 -4.3827051e-001  4.0048414e-002 -3.7972172e-001  5.1075362e-001  1.3645171e-001  7.0199429e-001  3.9053768e-001  7.1711155e-001  1.4062876e-001 -4.4063891e-002  1.1058049e+000  1.9140931e-001 -3.6519242e-001  9.7867666e-001
  1.2248072e+000  2.1641774e-001  3.9844708e-001 -5.9228240e-001  4.6668937e-001 -5.4386416e-002  1.1170431e+000  7.7005703e-001  2.1173847e-001 -8.9071272e-003 -1.6082626e-001 -4.2754226e-001  7.2444429e-002 -2.1232314e-001  5.8482719e-002 -7.3639797e-001 -1.6409095e+000 -7.6505328e-001 -3.4471587e-001 -8.1319753e-001  2.9853452e-001 -2.5066299e-001  1.4110648e+000  3.7605451e-001 -2.4832704e-002  2.0118879e-001  5.2017140e-001  1.3196540e+000  1.3531778e+000 -1.5182774e-001 -3.0089831e-001  1.7389328e-001  5.8935862e-001  8.1218406e-001  1.3174682e-002 -4.1931101e-001  4.4355611e-001  8.9379536e-001  1.2392417e+000  5.6020820e-001 -4.2921195e-001 -1.3006906e-002 -4.9669641e-002  6.6915159e-001 -4.1763150e-001  2.8671612e-001 -1.9003976e-001  2.0892276e-001 -5.0085054e-001 -6.3287787e-001  5.7225071e-001  1.6253290e+000  4.1791320e-001  8.4492970e-002  9.7814430e-002  1.1180068e+000  4.3966928e-001  3.1646465e-001  9.6254927e-001  1.1178167e+000  7.9588281e-001  1.3164315e-001 -2.7029454e-002 -2.7120373e-001 -9.2745283e-002 -1.5098422e-001
  4.8673687e-001 -2.7813049e-001  3.8696726e-001  7.2312378e-001  3.2174561e-001  1.1464228e+000  6.0815918e-001  5.5494553e-001  2.3936993e-001 -4.1390026e-002  3.5082103e-002  1.5658250e-001  1.0081480e-001  7.2593490e-001  4.7854696e-001 -1.0535510e-001  5.9434750e-001 -9.2349867e-001  2.2510339e-001 -2.0494925e-001  6.5456972e-001  2.4492372e-001 -4.2205555e-001 -8.2673977e-001  5.2465235e-002 -5.4196575e-001  3.6718894e-001  5.2604036e-001  7.2582243e-001  3.8600465e-001 -9.2094879e-003 -2.0308514e-002  4.5602590e-001  6.5810426e-001  2.5297886e-002 -6.5330732e-002  1.1111773e+000  1.3847277e-001  3.0375961e-001 -7.8072278e-002 -2.5023782e-001  3.7444590e-001 -4.0497216e-001  3.0875971e-001  6.8290087e-001  4.9728215e-002  1.0228671e-001  5.2683433e-001 -2.7916803e-001 -6.3699759e-002  1.0973939e-001  1.0198329e+000  4.5272372e-001 -3.8215457e-001  2.0762067e-001 -8.0330588e-002 -5.2553742e-001 -3.7423981e-001  3.7234461e-001  4.8294057e-001  7.5543053e-001 -3.9118136e-001  5.0974634e-001  9.6517595e-002 -1.1074389e+000 -2.2306011e-001
 -7.1537742e-002  4.4923346e-001  1.1522550e+000  4.8615205e-001  2.9476972e-001  6.9307614e-001  5.3199985e-001  6.3591101e-001  1.6219424e-002  1.3338954e-001  5.6489177e-001  3.1396979e-001  3.2414401e-001  7.0362886e-001  3.1951403e-001  5.0136321e-001  7.5690140e-001  5.6488668e-001  7.7121569e-001  8.2300680e-001  1.0082144e+000  4.1275004e-001  8.9632752e-001 -1.9635778e-001  8.6784493e-001  2.7154800e-002  1.0866515e-001  3.1057096e-001  5.2254240e-001  4.2703284e-001  5.9215377e-002  2.6838668e-001  4.4302512e-001  3.8712564e-001  3.0572284e-001  2.0881058e-002  1.1075994e+000  3.8288619e-001  4.3562293e-001  6.3517045e-001  2.9648483e-001  3.3452561e-001  2.2194514e-001  6.7333867e-001  2.8473665e-001  2.1220995e-001  1.8001492e-001 -2.9202912e-003  1.3909540e-001 -1.9819595e-001  1.4177534e-001  4.8626727e-001  9.4520952e-001  2.1710658e-001  8.9382353e-001 -4.2071894e-002 -3.9209155e-001 -1.3729705e-001  1.0215475e-001  3.3250310e-001  5.4029564e-001  1.8188241e-001  2.4200219e-001  1.6704038e+000 -3.0447559e-001  6.7852188e-001
  1.4072054e+000  2.3108557e-001  1.0691413e+000  7.7603748e-001  2.4465656e-001  5.5712770e-001  7.0330926e-001  1.3202782e-001 -2.1793910e-001 -2.2991739e-001  4.3061857e-001  7.2497444e-001 -1.2344034e-002  7.8522799e-001  5.6842150e-001  9.0402824e-001  1.0548746e+000  1.9003733e+000  8.4008352e-001  7.4731549e-001  3.5803477e-001 -7.9496761e-001  1.0028740e+000 -3.7649873e-001  9.1743865e-001 -4.4181167e-001  5.7587553e-001  1.9533156e-002  1.4101264e-001  2.1069837e-001 -2.2480041e-001 -1.1954946e-001  2.5819461e-001 -1.6231648e-001 -1.7753531e-001 -1.4128262e-001  1.3289675e-001  4.7077795e-001  2.0232749e-001  6.3131742e-001 -1.4833827e-001  9.2765876e-001 -7.8896933e-001  5.9938313e-001  3.7276431e-001  6.0729653e-002  3.1633384e-001  3.9661627e-001  7.2379261e-001  3.6971930e-001  2.2480118e-001 -3.1691647e-001  2.9233021e-001 -8.4068945e-002  9.8634211e-001  2.0066991e-001 -2.9540006e-001 -2.6281053e-001 -5.0616168e-001  4.0059906e-001  5.9919571e-001 -5.1957944e-002 -2.1126085e-002  1.1440843e+000 -3.1776193e-001  1.4109574e+000
 -9.0117534e-002  4.2643829e-001  7.8604616e-001  1.1726507e-001  6.4913506e-001  2.9629322e-001  2.8442194e-002 -2.7668329e-001  3.5479718e-001  4.4135632e-001  1.2483180e+000  1.5275323e+000  7.5398240e-001  1.1698831e+000  4.2652343e-001  4.6362604e-001  4.4483049e-001  1.1994217e+000  4.6059457e-001  2.0649990e-001  8.4608705e-001  2.6887335e-001 -6.3263295e-001 -2.1058382e-001 -6.7875096e-002  3.3137403e-001  7.4757552e-001 -2.2174901e-001  1.6021469e-001  9.5009288e-002  8.2358389e-001 -9.4568830e-002 -6.5003965e-001 -5.5937188e-001  4.7107068e-002  4.0253843e-001 -3.2245996e-001  6.8023766e-001 -3.4604437e-001  3.1105931e-001 -2.3528742e-003 -2.5333408e-001  1.2120710e-002 -7.9081227e-001 -1.3123504e-001 -8.6090470e-002 -2.6783288e-001  2.5680639e-001 -6.1009993e-002 -4.9326305e-001 -5.1779454e-001 -6.9440426e-001  3.9846018e-001  3.6098572e-001  7.4572255e-001  1.0746966e-001  2.1608136e-001 -2.9468299e-001 -2.3085977e-001  1.9646818e-001 -8.7809939e-002  7.3894252e-002 -7.5613547e-001  1.6457509e+000  1.6917488e-001 -1.6934684e-001
 -9.7429067e-002  3.1174904e-001  2.4625620e-001  1.3530569e+000  1.3164760e-001  1.1914821e+000  5.7325808e-001  3.7954823e-001  3.0849187e-003  4.0591344e-001  4.2458307e-001  1.0032764e+000  5.9701037e-001  6.4043562e-001  6.9488827e-001  9.1452871e-001  8.2535295e-001  1.5901570e+000  5.4301175e-001 -1.4764136e-001  3.7560554e-001 -1.8691277e-001 -5.1973049e-001  3.7238265e-001  3.1436610e-001  3.5503421e-001  4.7752412e-001  9.2572627e-001  5.8165336e-001 -4.2129321e-001  5.1627147e-001  4.5948281e-001 -1.6970048e-001  3.8748934e-001  1.3935286e-001  3.9108934e-001  3.7227064e-001  3.2705733e-001  6.5403512e-001 -1.0505952e-001  6.7922803e-002 -7.0742102e-002  1.2592715e-002  6.5243291e-001 -3.2799103e-002  1.9296076e-001 -1.7051281e-001 -1.5079651e-001 -8.4643937e-001 -7.5193745e-001 -3.5942743e-001 -6.3589514e-001  7.0134106e-004  1.6777384e-001  9.1203082e-001 -2.4138581e-001 -6.5678531e-002 -2.2483274e-001 -2.6280920e-001  7.5823579e-001 -1.1053534e-002 -2.3284502e-001  1.5384715e-001  1.2779924e+000 -2.7615417e-001  1.2846439e-002
 -1.3003425e+000  2.4264231e-001  8.3485875e-001  1.2734586e+000 -6.8211380e-003  3.5131199e-002 -1.2677247e-001  2.8849092e-003  3.6452640e-001  1.2231069e-001  1.7577811e-001 -3.7093452e-001  1.0027567e-001  6.1682103e-001  3.5488719e-001  4.6909458e-001  3.1082770e-001  2.1336848e-001  8.1334183e-001  3.1600264e-001  2.5943001e-001  6.5832475e-001 -3.0931920e-001  4.6396449e-001  2.3237522e-001  5.1381719e-001 -5.8853960e-001 -9.3771699e-001 -1.4600607e-001  8.6624415e-001  1.0267065e-001  1.3924909e-001 -2.2313534e-001 -5.8367150e-001 -1.2822483e-001  1.7301517e-001 -6.0141835e-003 -3.0693094e-001 -1.0001671e+000 -1.3857172e+000  2.8829599e-001 -3.6659448e-003  2.0640063e-001 -1.4546120e-001  6.8907544e-001  3.5426451e-001 -1.0588323e-001  4.1729359e-001 -4.0427399e-002 -2.2572960e-001 -5.6685137e-002 -4.4307520e-001  5.0435738e-001  2.4594125e-001  3.5401186e-001 -1.2537977e-001 -8.7001070e-002  3.7149310e-001 -5.8055799e-003  8.4682940e-002  9.5379368e-002 -3.6637963e-001  1.6967009e-001  4.0806962e-001 -1.1342869e-002 -2.4955535e-001
 -1.8938136e-001 -8.6268291e-001 -4.6380184e-001  3.8387379e-001 -3.4873034e-001  1.0093839e+000 -9.6816939e-002  1.3513969e-002  1.5384064e-002 -6.3103599e-001  3.2404915e-001 -4.0820305e-001 -1.3990131e-001  3.1711924e-001  8.3417568e-001  2.4578258e-001  2.2016729e-001  4.2300924e-001  1.2594728e+000  8.8802732e-001  8.3063106e-001  5.0201745e-001 -6.4591117e-001  6.0048192e-001  1.8990990e-001  1.5385843e-001 -6.7278219e-001 -6.3916198e-001 -1.0545142e+000  1.6703723e-002 -3.5195942e-001 -6.0509185e-001 -5.8204212e-001  1.9687529e-001 -8.2542958e-001 -6.3524659e-001 -5.1497638e-002 -1.0090121e+000 -1.0768418e+000 -8.2550998e-001 -7.7591566e-002  1.8417043e-001  7.1985581e-002 -6.6709257e-001  3.4847498e-001  8.9420347e-001  5.4035610e-001  6.5967523e-001 -6.6403430e-001 -3.3943768e-001  2.8114318e-002  7.0603272e-002  3.1602300e-001 -2.7082561e-001  3.2827087e-002 -3.7322654e-001 -9.2126766e-001 -3.3345422e-001 -5.1957396e-001  1.3056475e-001  4.2761564e-001 -1.1021879e+000  7.9706977e-004 -3.6470817e-001 -3.8989889e-001 -1.1086991e+000
 -2.0339420e-001 -3.6334059e-001  5.5625563e-001 -3.2613497e-001 -6.1907878e-001  3.3281152e-001 -1.2657284e+000 -4.6071593e-001 -2.1379742e-001 -4.3470375e-001 -3.7150333e-001 -5.4434747e-001 -5.4425104e-001 -4.4500390e-001 -1.7977388e-001 -3.2925329e-001 -7.8776013e-001 -9.7276156e-001 -8.7807872e-001 -5.7089120e-001  1.1297672e-001 -1.0559676e-001 -3.7403442e-001 -7.5232045e-001 -3.4744658e-001 -4.1904968e-001 -1.2234187e+000 -1.3590781e+000 -1.0416290e+000  7.2884214e-002 -8.0423008e-001 -8.5207082e-002 -1.1166865e+000 -3.5182504e-001 -3.4499222e-001 -7.1636796e-001  1.8265265e-001 -1.0246776e+000 -1.2736373e+000 -1.1581337e+000  8.4147355e-002  2.7977844e-001 -3.2413539e-001 -5.4725464e-001  4.1653210e-001 -1.8744842e-001 -5.9061262e-001 -4.1924386e-001 -5.3574836e-001 -2.2127662e-001 -1.0492868e-001 -2.5997683e-001  5.6066840e-002  2.1773852e-002  1.9351278e-001 -8.2425064e-002  5.9973983e-002 -5.1509414e-001 -3.3472484e-001 -1.0776612e+000 -4.7447931e-002 -4.3617049e-001 -2.6954707e-001 -2.3718911e-001 -2.5062871e-001 -3.8852539e-001
  8.0938950e-001  3.7470274e-001 -8.5625367e-001 -1.1271602e-001 -7.3194988e-002  3.7094337e-001  1.6832483e-001  6.1428775e-001 -3.1125011e-001  3.6659396e-001  5.2691329e-001 -6.5576577e-001 -5.9086388e-001 -3.5631499e-001  3.7169146e-001  2.1044887e-001  3.6226948e-001  5.5306546e-001 -1.1838027e-001  1.3488939e-001 -5.3065980e-001 -5.7372361e-001  8.0613090e-001 -8.3197306e-001 -2.2913990e-001  7.1549761e-001  7.0111203e-001  5.0225754e-001  3.3216130e-001  2.6764022e-002  3.0018165e-001  7.8930421e-001  1.2274935e+000  1.3928822e+000  4.7417484e-001 -1.9991965e-001 -9.7975791e-002 -1.4615413e-001  1.8382404e-001  1.1356374e+000  6.0888454e-002 -9.0519640e-002 -6.8283691e-001  7.2493183e-001  1.6142784e-001 -1.0961167e+000 -4.2322207e-001  5.2736816e-002 -5.7244145e-001 -1.6346960e-001 -3.3383429e-002 -3.4376281e-001 -4.2075436e-001 -4.6025062e-001 -1.4877957e-001  3.4274380e-001  1.0654317e-001 -1.9120762e-001  1.6572023e-001  5.2634681e-001 -3.0617199e-001  3.9467438e-001 -1.5861012e+000  3.2314746e-001  6.6865078e-001  8.4020583e-001
  3.8256424e-001  6.4198579e-001  9.3837274e-001  2.0214849e+000 -1.2638576e-001  1.0918602e+000  5.1453442e-001  6.8693946e-001  2.0392901e-001 -1.4140181e-002  2.2871105e-001  4.3558204e-002  1.4848831e-002  5.1422659e-001  1.0599328e+000  1.5281954e+000  1.3141928e+000  1.2224885e+000  8.4501442e-001  1.1704141e+000  8.9326857e-001 -1.2114400e-002  2.0900064e+000  1.7466509e+000  1.6898479e+000  2.5942462e-001  9.1729568e-001  1.5694036e+000  1.3044460e+000  1.0699938e+000  7.4416501e-001  8.5330982e-001  2.0223898e+000  2.2444776e+000  9.7626420e-001  6.5151173e-001  1.2796478e+000  1.3397690e+000  1.0024886e+000  1.4540257e+000  5.2308601e-001  1.3595378e+000  4.2999387e-001  2.3561080e+000  1.0785944e+000  8.5496691e-001  1.8718949e+000  6.4651172e-001  1.5618726e+000  1.9788919e+000  1.4330387e+000  8.9594189e-001  1.0536577e+000  7.6170065e-001  1.5585499e+000  8.6845942e-001  2.0726416e-001  3.5465491e-001  1.0812930e+000  1.0254660e+000  8.0442628e-001  7.5981570e-001  1.8317476e+000 -3.6957405e-001  1.4852154e+000  5.4047357e-001
  1.1554962e+000  1.3455587e+000 -1.1594764e+000  5.5017398e-001  4.0308867e-001  1.4374738e+000  1.0847046e+000  6.2013129e-001  3.6313805e-001  7.3897518e-002  8.6726620e-001  2.6566714e-001 -2.1699742e-001  1.3122258e-003  1.3147670e+000  1.2930144e+000  1.3242574e+000  8.5119358e-001  6.3544130e-001  2.0364447e-001 -3.2020246e-001 -3.0887296e-001  5.8832679e-001 -1.8605224e-001  9.2769875e-001 -9.3622835e-002  1.3368598e-001  1.0918951e+000  6.4502189e-001  8.5259556e-001  7.4368283e-001  1.2324619e+000  1.9404290e+000  2.0260197e+000  5.5571124e-001  1.4714903e+000  1.9971801e+000  9.8497192e-001  6.0483723e-002 -2.3343372e-001  2.3812634e-001  1.5018407e+000  5.3100589e-002  1.7416388e+000  2.7383566e-001  1.8233583e-002  1.0433257e+000 -4.5192684e-002  3.3233066e-001  1.4421004e+000  9.4511655e-001  1.2035673e+000  5.0684592e-001  5.2603917e-001  6.8670497e-001  8.4355726e-001 -2.0585080e-001  6.2645934e-001  5.2852587e-001  6.3826041e-001  1.0913740e+000  5.7961112e-001 -4.8452929e-001 -3.3125538e-001  4.9132683e-001  1.7365100e+000
 -1.2411666e-001 -8.0009672e-001 -1.6909234e+000 -1.3467319e+000 -9.1944032e-003  1.0122645e+000  1.0602419e+000 -7.7401824e-001  3.1596606e-001 -6.8788397e-001 -7.1363261e-001  1.6556608e-001 -9.2619334e-001 -9.8716203e-001  8.3676929e-001  4.5808067e-001 -1.3486990e+000  4.6923292e-001 -1.1451141e+000 -7.8799143e-001 -1.5138820e+000 -5.4525731e-002  1.3815082e-001  5.9958143e-001  1.3061995e-001  5.2433753e-002  4.5118550e-001  8.4414523e-001 -1.3371180e-001  1.2358904e-001 -1.1085326e+000 -9.9170612e-001 -6.0417505e-001 -7.5697885e-001 -1.0759253e+000 -1.3289712e+000  2.8673020e-001 -2.7370299e-001  2.7470063e-001  4.3467280e-001  3.2023151e-001 -1.5540235e-001  7.7166385e-001  4.8318801e-001 -8.2953260e-001 -4.6763539e-001 -7.2449029e-001 -9.0019591e-001 -4.4778978e-001 -8.3817427e-001  6.7049420e-001  1.2256277e+000 -3.5652552e-001  2.5284886e-001 -4.2658100e-001 -2.7145979e-001 -1.1101475e+000  9.6498938e-001 -4.8205726e-001  1.3026935e+000  1.7252833e+000  1.2810435e+000 -1.3460255e+000 -4.5260237e-001  5.9266618e-001  4.9143848e-001
  7.7557202e-001  1.9038198e-001 -6.7448485e-001 -1.8457270e+000 -1.7651371e-001 -7.1441179e-001  5.4299450e-001 -1.5269976e+000 -6.2241924e-001 -1.0875533e+000 -3.6744731e-001 -1.7301219e-001 -2.9215190e-001 -7.5975166e-001 -1.5146072e-001 -1.2884314e-001 -1.2893664e+000  2.2446532e-001 -1.7149553e-001 -7.7953779e-001 -1.4269382e+000  3.4743383e-001  5.4861477e-001 -5.7471055e-003  1.7440677e-002  9.4426456e-002 -1.6151762e-001 -4.8963753e-001 -4.2619011e-001 -6.3618456e-001 -6.8970920e-001 -7.1570875e-001 -4.6557752e-001 -3.4252469e-001 -7.5105863e-001 -2.3317128e-001 -1.9787557e-001 -4.1961168e-001 -7.0440551e-001  3.0886369e-001 -1.4074160e-001 -3.4886859e-002  1.2253231e-001  6.9366697e-002 -2.5402216e-001  7.1621215e-002  1.4211008e-001  7.7479243e-002 -8.1401177e-001 -3.4122213e-001  2.3931063e-001  5.8004791e-001  2.3225337e-002  3.4820414e-001 -1.4836429e-001  4.7904801e-001 -3.3872172e-001  2.9850717e-001 -4.0701254e-001  9.5637522e-001  7.9629292e-001  5.8069026e-001 -1.4989232e+000 -1.6756400e+000  9.7315046e-001  5.3350611e-001
 -1.7706656e-001 -2.2278886e-001 -7.6350881e-001 -7.6791105e-001 -9.0278923e-002  9.4370694e-002  8.2962481e-001  1.1340655e-001 -5.2894041e-002  1.6722633e-001  2.5800192e-001 -4.2375549e-001 -1.6246118e-001 -4.7414843e-001 -4.3801300e-001 -5.8922195e-001 -3.2508567e-001  4.9937685e-001 -2.0036880e-001 -2.8897971e-001 -5.2472255e-001 -5.0316084e-001  2.5210171e-001 -7.3322261e-002  4.3862984e-001 -1.5047778e-001 -1.0310494e-001 -7.0247741e-002 -1.3342868e+000 -4.8245642e-001  4.6655231e-001  2.8751151e-001  5.4071378e-001  2.0087278e-001  2.5779260e-001  7.0737253e-001  5.1922155e-003 -1.5944145e+000 -1.0013377e+000 -7.4228419e-001  1.9151479e-001  2.1198741e-001 -1.5791454e-001  9.1781484e-001 -8.2811276e-001 -8.4483700e-001 -4.7735024e-001 -7.6167657e-001 -2.1212708e-002 -3.6211833e-001 -4.7319006e-001 -4.2389730e-001 -3.2072014e-001  4.4616209e-001  6.0713229e-002  5.1155259e-001  1.5299212e-001  5.1894692e-001  5.0365837e-001  1.3897511e+000  6.4713226e-001  5.9407181e-001 -1.2067854e+000  1.6682186e-001  9.9705843e-001  9.7439854e-001
 -9.8659960e-001  1.2791824e-002 -1.1393662e+000 -1.1430754e+000  1.6862986e-001  6.2881798e-001  8.8232577e-001 -2.2406848e-001  4.1758861e-002 -3.0564653e-001  2.7807387e-001 -3.2663097e-001 -1.2230633e-001  4.6653594e-002 -1.5093787e-001 -2.4928400e-002 -1.5605070e-001  4.6137709e-001 -5.7452739e-001 -6.9553337e-001 -1.5562885e+000 -4.4774366e-001 -7.3016445e-002 -6.0695488e-001  2.1354225e-001 -4.0077748e-001  3.7102562e-001  2.2667682e-001 -7.5826364e-001  1.2711031e-001 -4.4717109e-002 -3.7178901e-001  1.3148463e-001  1.1708870e-001 -5.8967787e-001  3.8798655e-001  3.5476743e-001 -3.6845647e-001  3.2179188e-001  9.7209397e-002 -2.8654323e-001 -5.7125415e-001 -8.0296371e-001  5.8944053e-001 -5.1361921e-001 -1.9922678e+000 -1.1107655e+000 -1.4336668e+000 -6.6832887e-001 -3.0545211e-001 -3.1277045e-001 -9.2034188e-001 -8.3491427e-002  2.4593093e-002 -2.7407283e-001 -3.9312445e-001 -7.0401999e-001  2.6529579e-001 -5.3560157e-001  1.0849281e+000  7.1065268e-001  1.9313927e-002 -1.0134976e+000 -9.7884902e-001  7.4119863e-001 -7.8748527e-002
  1.2725263e+000 -8.7531679e-002 -1.0300452e+000 -1.1189107e+000 -1.8543615e-001 -6.0120054e-001  4.2456704e-001 -1.5277542e+000  3.0429518e-001 -3.0046549e-001 -7.7298971e-001  2.3825825e-001 -4.9724000e-001 -6.7499188e-001 -8.7880771e-001 -5.1793188e-001 -8.3627779e-001  5.3324318e-001  1.0723012e-001 -5.3881555e-001 -1.3248242e+000 -1.2041028e+000 -2.0553591e-001 -4.6883275e-001 -4.5778413e-001 -4.2838621e-001 -6.0847170e-002  5.4045614e-001 -3.1843609e-001 -1.4699966e+000  1.6749748e-001 -4.0677644e-001 -7.7196901e-001 -5.0385876e-001 -6.0933508e-001  2.8546827e-001 -1.4361971e+000 -1.6135059e-001  6.6919016e-001  4.2736873e-001  4.1519858e-002 -7.3287177e-001 -1.0298298e+000 -3.2523693e-001 -1.3989515e+000 -6.3289993e-001 -2.7958331e-001 -5.5532228e-001  5.4775262e-001  2.8372985e-001 -1.5064678e+000 -1.9357521e+000 -3.1246047e-001  1.8412756e-001 -2.9065722e-001 -7.6315065e-001  2.9099517e-001  7.4965164e-001 -1.5593226e+000  9.9105187e-001  7.3866042e-001  9.9047837e-001 -8.7943896e-001  9.2170553e-001  7.5569023e-001  1.4862661e+000
 -3.0756295e+000 -1.0154126e+000 -5.3997735e-001 -7.8832864e-001 -6.4979981e-001 -1.5617219e+000 -8.9203419e-001 -8.3336682e-001  4.6057691e-001 -8.2073024e-001 -8.8699957e-001 -2.7909290e-001 -3.9500139e-001 -2.6913604e-001 -6.0703590e-002 -2.8325945e-001 -6.1974781e-001 -8.7092902e-001 -6.7848342e-001 -4.0922802e-001 -1.8720721e+000  2.0639947e-001  4.7666400e-001 -1.0175258e+000 -5.4308278e-001  2.5552943e-001 -1.1135286e+000 -7.0434060e-001 -1.0145308e+000 -3.0254368e-001 -7.5630542e-001 -2.3778390e-001 -3.8720632e-001 -1.3371850e+000 -1.4092970e-001 -5.3623173e-001 -9.0897590e-001 -1.2643857e+000  1.6306014e-001 -5.7079347e-001  8.7292140e-001 -4.5929638e-001 -6.3513189e-001  2.9323881e-001 -5.0156770e-001 -1.5041584e+000 -3.4824358e-001 -8.6749217e-001 -6.0471102e-001  2.0606995e-001 -4.8964256e-001 -8.6106673e-001 -4.1557720e-001 -1.6113817e-002 -6.5198105e-001 -6.5267891e-001 -2.1045509e-001  3.1664201e-001 -4.8806601e-001 -5.8366778e-001 -1.2907477e+000 -6.2743518e-002 -4.9186576e-001 -2.2257906e-001 -2.8706644e-001 -3.0037310e-001
 -4.6024452e-001 -3.2688357e-001  3.0332136e-001 -5.1587480e-001  8.4773148e-002 -1.4894943e+000 -1.0273344e+000 -3.7391591e-001  8.8609079e-001  8.4189347e-001 -5.6657893e-001  5.9308193e-001  2.2539372e-001 -4.1723397e-001 -1.2461106e+000 -1.2524107e+000 -4.7189366e-002 -9.8344769e-001 -1.1713984e+000 -7.5281844e-001 -4.5061359e-001 -3.4144109e-002 -1.1348366e+000  6.2413536e-001 -5.5593621e-001  3.8345474e-001 -7.5500239e-001 -1.2006756e+000 -8.0227094e-001 -9.5856697e-001  1.0955049e-001  2.5026104e-001 -9.5393313e-001 -8.3343180e-001  2.9331819e-001 -5.0630630e-001 -1.1557040e+000 -6.7171265e-001 -4.4667174e-001 -6.4574971e-001 -2.0536206e-001 -4.2226425e-001  1.5405035e+000 -8.6644563e-001 -1.2372115e-001  3.8216434e-001 -1.0382021e-001 -2.0003956e-001  7.0838191e-001  1.3945419e-001  5.8144313e-002 -1.6536275e-001 -1.4554033e-001 -4.8493880e-002 -1.2883952e+000  5.0115407e-002  5.8541754e-001  5.8940127e-001 -3.0402846e-001 -9.9332571e-001 -5.3628542e-001 -1.2119550e-001 -5.4809368e-001 -1.0165585e+000 -5.3814088e-001 -1.6427533e+000
 -1.2440066e+000 -4.7973255e-001 -1.8972624e-001 -8.3959634e-001 -9.1769530e-001  3.5886479e-001 -1.2276773e+000 -1.8331532e+000 -7.0582329e-001 -8.4050011e-001 -1.6065420e+000 -8.1959095e-001 -6.7329140e-001 -1.2604033e+000 -2.0477893e+000 -1.8246085e+000 -1.8360882e+000 -1.8333707e+000 -1.6670408e+000 -1.4132330e+000  2.8315973e-001 -1.2212831e+000 -1.9893795e+000 -4.5074860e-001 -1.2669159e+000 -1.4561873e+000 -1.2024784e+000 -5.9270343e-001 -1.3213559e+000 -1.4422938e+000 -1.3291026e+000 -1.4760949e+000 -2.4589904e+000 -2.4079215e+000 -8.7293268e-001 -1.4419482e+000 -1.6194216e+000 -1.2711842e+000 -7.6267283e-001 -1.2893949e+000 -6.3923003e-001 -1.4745235e+000 -4.4401443e-001 -2.2979901e+000 -9.6469457e-001  1.5037114e-001 -1.0396566e+000 -6.0191258e-001 -1.0225795e-001 -7.5548062e-001 -1.2072924e+000 -1.5353175e+000 -1.0712844e+000 -6.7195796e-001 -4.4077553e-001 -1.1642515e+000 -7.9910624e-002 -6.8989701e-001 -1.3158754e+000 -1.6620904e+000 -4.3418495e-001 -3.8508476e-001 -5.5029705e-001  1.8453121e+000 -2.3548269e-001 -9.7963397e-001
  1.0814213e-002  2.3791838e-001  1.4329801e-001 -1.9556967e+000 -1.5395544e-001  9.6045952e-002  1.5252806e-001 -1.4707783e-001 -5.7634460e-002  1.2690612e-002  3.7554694e-002  5.5121933e-002 -4.1958072e-002 -5.5176063e-001  5.5129237e-002  1.7418559e-001 -3.4053853e-001 -3.7428078e-001 -8.6172431e-001 -7.0867993e-001 -1.7864900e+000  7.6162329e-003 -5.0595825e-001 -4.9793099e-001 -9.7007452e-001 -2.2261331e-001  2.6392812e-001  8.7248061e-001  2.9869297e-001  6.3975754e-001  3.8760508e-003  8.2521766e-002  2.4970993e-001  1.1995219e-001  4.7081947e-003 -5.0439711e-001  1.6601465e-001  3.1160363e-001  8.1492941e-001  4.0741482e-001  4.0513052e-001 -1.1044185e+000 -5.9816268e-001 -4.6687117e-001 -8.8523750e-001 -1.5032073e+000 -7.9580690e-001 -1.2645560e+000 -7.8896950e-001 -5.5260852e-001 -8.4572445e-002 -1.9862891e-001 -6.3466551e-001 -7.3430020e-002  1.2447664e-001  4.5750967e-001 -1.0761043e-001  6.4852839e-003  2.1344765e-001 -8.5831319e-001  1.7523865e-001 -3.6351795e-001 -8.7112803e-001 -1.7366363e+000 -2.3067679e-001 -3.6663018e-001
 -9.0873678e-001  1.9977033e-001 -5.0261880e-001 -8.1698353e-001  8.8756512e-003 -4.4344455e-001  7.9653685e-002 -7.8273318e-001 -3.4238340e-001 -3.8488394e-001 -4.2689431e-002 -1.1833102e-002 -5.3409295e-002 -2.2921726e-001 -7.0490828e-001 -7.5354333e-001 -7.3194521e-001 -8.6770081e-002 -1.1009777e+000 -9.6494076e-001 -9.4982407e-001 -6.0678819e-001 -1.8782889e+000 -6.9601250e-001 -9.5932888e-001 -1.2902994e-001 -4.5442768e-001 -6.6120668e-002 -9.2100635e-002 -3.8651200e-001 -5.9216457e-002 -8.6032024e-002 -9.0055492e-001 -1.2736109e+000 -1.2746397e-001 -2.2033577e-001 -2.0421080e-001 -3.1089778e-001  3.2016820e-002 -2.7865980e-001 -3.2906101e-001 -7.5355670e-001 -7.8445074e-001 -1.2976027e+000 -8.0491442e-001 -1.2647701e+000 -5.3075975e-001 -1.2046987e+000  1.3421848e-001 -5.4149185e-001 -9.4112130e-001 -1.1922663e+000 -7.6836345e-002 -4.8068792e-001  6.9645588e-002 -2.4695708e-001 -3.7188756e-001 -3.2219968e-001 -5.2145848e-001 -4.1475556e-001 -5.3747466e-001 -1.7449948e-001 -9.4709883e-001  1.0381453e+000  1.0320298e-001 -1.3415533e+000
 -3.1911255e-001 -3.9514935e-001 -7.2057331e-001 -1.7409262e+000 -7.7434007e-001 -1.6724289e+000 -7.7405695e-001 -4.5738314e-001 -3.2073011e-001  4.9689754e-001  2.3158468e-001 -6.3195219e-002 -5.8620137e-002 -4.2170475e-001 -7.8387188e-001 -1.5187298e-001 -3.4631463e-002 -1.1427620e-002  2.6379152e-001  2.7006924e-002 -4.2022530e-001 -1.2893801e-001  2.0806327e-002 -6.4959431e-001 -1.5920990e-001 -2.8733862e-001 -3.7297136e-001  1.9352821e-003 -4.7736664e-001  7.7224095e-002  7.8528864e-001  4.9739077e-001 -1.0252301e+000 -9.5069440e-001  7.8185045e-001  3.8634923e-001 -3.4555131e-001 -4.1388195e-001  7.9896042e-001  1.3013857e-002 -2.5823761e-001 -2.7663094e-001 -1.1791436e-002 -1.6221155e+000 -5.3295979e-001 -7.6044432e-001  4.3655745e-001  3.0895683e-002 -4.0126838e-001 -2.2758450e-001 -8.0155515e-002 -6.1613016e-001 -7.0280045e-001  4.7088186e-001  7.1237108e-001  6.5036725e-002  6.3456725e-001  2.5138052e-001  1.4865641e-001 -7.6782602e-001 -1.0585391e+000  1.7964802e-001 -6.1993953e-001 -4.6870156e-001  5.8044390e-001  5.1748092e-001
 -7.4111892e-002 -2.1100519e-001 -1.3903079e+000 -1.5102493e+000 -9.3825091e-001 -1.8675940e+000 -2.2955242e-001  1.3351188e-001 -6.5713568e-001  7.8034866e-001  5.0488532e-001 -1.2918253e+000 -5.3539392e-001 -1.8548589e+000 -4.6549276e-001  4.7431813e-002  2.1155469e-002 -4.8052000e-001 -1.0096847e+000 -4.4041414e-001 -4.3008564e-001  3.0352081e-001 -8.0479903e-002 -1.4929134e+000 -3.5481098e-001 -2.1639692e-001 -5.9859875e-001  3.0998865e-001 -2.4848560e-001 -3.9566829e-001  2.4282366e-001  1.3666030e-001  4.5062161e-001 -4.7160859e-001 -1.5774304e-001  2.5802010e-001 -1.4012089e-001 -2.8313425e-001  8.7938770e-002 -7.4647350e-001  1.3088268e-001 -6.5354645e-001 -1.2207602e+000 -1.2161007e+000 -1.2527641e+000 -1.2291204e+000 -1.9685191e+000 -1.5388350e+000 -1.9824387e+000 -6.7112225e-002 -3.4948590e-001 -9.9866219e-001 -1.4885967e+000 -2.9003244e-002 -1.1013776e+000 -5.9043592e-001 -4.5643395e-001  2.4706634e-003 -3.7130940e-001 -3.2602909e-001 -1.2121798e+000 -2.7579938e-001  4.4274230e-001 -2.2301700e+000  8.5766713e-002  4.9294694e-001
 -5.1706623e-001 -1.4126626e+000 -1.3657436e+000 -4.2609642e-001 -1.0140523e+000 -8.1556431e-001 -3.7294434e-001 -1.0183897e+000 -8.8794535e-001  2.2399568e-001 -1.5444949e-001 -5.6154933e-001 -7.4066276e-001 -1.0262430e+000 -2.5912084e-001 -1.3929545e-001 -2.2771860e-001  1.2981580e-001 -4.9259852e-001  1.2114887e-001 -4.0231836e-001 -4.2977886e-001 -2.9614159e-001 -5.8687041e-002  1.2569306e-002  1.6707267e-001 -3.6108177e-001 -4.3622636e-001 -3.9351592e-001 -2.5763682e-001  1.4774473e+000  2.4888972e-001 -1.0645293e-001  5.7007254e-001  3.6238462e-001  1.0109092e+000  1.6343305e-001  1.5677022e-001 -6.8807357e-001 -5.5358370e-001 -1.1575308e-001  1.1616382e-001  1.2228483e-002 -8.8325705e-001  2.2783889e-001 -1.5753589e-001  5.1436768e-001  2.4652696e-001  7.3565529e-002 -4.0347612e-001  2.5494843e-001 -2.2283850e-001 -4.7701541e-001 -1.4944489e-001 -3.6328770e-001 -3.2007239e-001  6.2927341e-001 -3.3751229e-002  1.3894880e-001 -5.5482709e-001 -5.1834861e-001  7.5000374e-002  7.8903145e-002  8.4669023e-001  1.4766662e-001  6.9767869e-001
 -1.0115470e+000 -7.9566584e-001 -1.2578553e+000 -9.4638431e-001 -5.4941003e-001  2.9071067e-001 -8.4900601e-001 -4.5600410e-002 -2.4602827e-001 -2.9299407e-001 -9.2539373e-001 -6.9821949e-001 -3.4970372e-001 -1.2492668e+000 -6.7984078e-001 -4.6448449e-001 -8.1174730e-001 -9.9332443e-001 -1.3532801e+000 -1.0752359e+000 -9.2304184e-001 -1.8487291e-001 -7.9851341e-001 -9.9376282e-001 -1.4888248e+000  7.9819741e-002  1.6351230e-001 -5.1674925e-002 -8.2340950e-001 -1.6109365e-001  3.0831634e-001  5.0391359e-001 -7.6160653e-001 -8.2819995e-001  4.8066753e-001  3.7505478e-001 -4.0707325e-001 -3.2940624e-001 -3.3039370e-001  1.2013408e-001 -1.1591963e-001 -8.3113183e-001 -5.1161390e-001 -3.2409762e-001 -5.6335279e-001 -1.4043685e+000 -5.5327015e-001 -9.8710400e-001 -1.2194103e+000 -1.0200214e+000 -5.1649133e-001 -5.1991856e-001 -2.0846467e+000 -4.3851402e-001 -5.8571203e-001 -5.0481312e-001 -2.9358081e-001 -1.0507126e-001  3.2706488e-001 -1.0494741e+000 -1.5296562e+000  4.0656267e-002 -3.8174123e-001 -1.8400973e+000 -2.7117227e-001  2.6430506e-001
 -4.1969974e-001 -6.5165759e-001 -9.6164753e-001  6.5619257e-003 -5.6126503e-001 -1.1189221e+000 -1.3814533e+000 -3.7699223e-001 -6.1576892e-001 -2.6529904e-003  7.0401422e-002 -1.2659525e+000 -1.1360687e+000 -1.7243431e+000 -1.3916286e+000 -9.2794872e-001 -4.5989868e-001 -4.8490137e-002 -1.1164782e+000 -1.1132147e+000 -1.5858996e+000 -4.7373878e-001 -1.0002231e+000 -1.2573250e+000 -1.1946578e+000 -1.3610447e-001 -8.3252914e-001 -6.8245440e-001 -9.3260474e-001 -2.3484636e-001 -7.0961819e-003 -8.4682133e-002 -3.8553184e-001 -5.6643456e-002  8.6848038e-002  4.4102904e-001 -4.5837338e-001 -1.0711218e+000 -5.3096908e-001 -6.8732235e-001  1.4295008e-001 -1.0567723e+000 -8.2256434e-001 -6.9567935e-001 -4.2283235e-001 -1.1763428e+000 -1.2245855e+000 -6.9958033e-001 -9.4339646e-001 -1.4089183e+000 -8.6193785e-001 -5.4721989e-001 -1.4607155e+000 -5.0666139e-002 -6.2244977e-001 -9.7785932e-002  3.1674397e-002 -4.4561543e-001  6.5931634e-002 -1.5479113e+000 -1.9417452e+000 -1.2263059e-001 -4.1505601e-002  2.3919614e-001 -6.2072941e-001 -2.8393620e-001
 -1.5556857e+000 -1.2806877e-001 -5.6841692e-001 -7.6050944e-001 -6.6181580e-001 -1.3056384e-001 -3.3872128e-001 -1.2864669e-001 -8.8392652e-001 -4.5073452e-001 -2.8213215e-001 -1.6956194e-001 -2.6221234e-001 -6.3235099e-001 -6.9504383e-001 -2.0756701e-001 -1.0355000e+000 -8.7121733e-001 -1.2065584e+000 -8.5395117e-001 -9.8539497e-001 -1.5619180e-001 -1.1577266e+000 -2.9046256e-001 -1.4372009e+000  9.3953333e-002 -3.6763403e-001 -4.2617323e-001 -2.6923573e-001  1.2572987e-001 -5.0036066e-001 -5.1540188e-001 -6.8598759e-001 -1.0895554e+000 -1.8746580e-001 -5.7612496e-002 -3.8242506e-001 -3.7871809e-001 -2.8389969e-001 -5.2553683e-001 -5.9455557e-001 -1.2902293e+000 -1.4527207e+000 -1.4040465e+000 -4.9087362e-001 -1.4768571e+000 -8.0669548e-001 -1.7178048e+000 -1.2935774e+000 -1.5098103e+000 -5.1612015e-001 -6.5877128e-001 -5.1045886e-001  1.6649088e-001 -3.2005151e-001  1.5914747e-001  4.8532553e-001 -2.9006404e-001  1.5420565e-001 -5.7883155e-001 -1.2188388e+000 -1.8429233e-001 -7.9500847e-001 -9.3766185e-001 -2.4396858e-001 -1.0902243e+000
 -1.2442679e+000 -1.0497626e+000 -6.7311895e-001 -1.2377661e+000 -3.4056443e-001 -7.7447641e-001 -2.6224973e-001 -2.6231106e-001 -3.1046042e-001 -5.3556103e-001 -1.3180474e+000 -8.9687412e-001 -8.6941998e-001 -1.1404034e+000 -6.5201455e-001 -1.1426992e+000 -1.2432642e+000 -1.1473208e+000 -8.0925419e-001 -7.3606513e-001 -1.7798912e+000 -3.5188943e-001 -3.0002620e-001 -2.5645684e-001 -6.1567900e-001  2.0527076e-001 -8.1099827e-001  5.0423194e-001 -1.4002121e-001  1.4362851e-001 -5.9782600e-001 -2.1057795e-001 -2.7738771e-001 -6.4010643e-001 -1.5425828e-001 -4.4960584e-001  1.0921460e-001 -8.9701665e-001  2.3173018e-001 -6.8157905e-001 -7.1450978e-001 -8.4968510e-001 -7.8706303e-001 -1.1628819e+000 -6.5532112e-001 -1.8885782e+000 -9.5984065e-001 -6.8521922e-001 -1.4224999e+000 -1.0189899e+000 -5.4534273e-001 -3.7034214e-001 -7.3761938e-001 -1.6187193e-001 -1.0957923e+000 -6.9199532e-002 -2.1394811e-003  8.4175051e-002  4.7509281e-001 -1.4815568e-001 -7.7039278e-001  1.0082376e-001 -1.6411021e+000  9.0915785e-002 -6.1611279e-001  6.6144249e-002
  1.4870185e-001  1.0094834e+000 -4.0906719e-001 -3.8707583e-001  6.7136079e-003 -1.7700768e-001 -1.8123076e-001  4.2921250e-001 -2.1591728e-001  8.2655757e-001  6.8234190e-001  7.2297434e-001  1.5473389e-001  3.0975911e-002  3.6816861e-001 -2.7946700e-001 -1.1962055e-001 -1.7294787e-001 -1.9413982e-001 -2.5428275e-001 -5.5575370e-001 -7.2544616e-001 -2.1159516e-001 -1.2433274e+000  1.9196920e-001 -6.6897760e-001 -8.6233954e-001 -1.4640192e-001 -7.1212478e-001  8.5982003e-001  1.6469252e+000  9.9504800e-001  8.2150288e-001  5.8021995e-001  1.2182103e+000  1.6163326e+000  5.7801876e-001 -6.6255252e-001 -2.2784396e-001 -3.9680241e-001  7.3254642e-001  2.0321331e-001 -1.9962452e-002 -4.1990892e-001 -1.9987223e-001  4.0939955e-001  2.9803845e-001  1.0999578e+000  1.7227319e+000  5.7042721e-001  1.9466230e-001  8.3765869e-001  9.9493864e-001  6.8994326e-001  1.5201139e+000  9.8574237e-001  4.6172655e-001  7.5239094e-001  6.7490861e-001  1.9057850e-002  1.6398022e+000  1.1125303e+000 -2.1937407e-001  3.2834475e-001  1.6129594e+000  1.9724183e+000
  3.0246206e-001  4.5220724e-001 -6.0141339e-001 -2.2811801e-001  3.2527968e-001  9.1242712e-002  2.3114138e-001  5.5215841e-001 -1.8265022e-001  5.1163050e-001  2.1048917e-001  7.1669116e-001  3.4127654e-001  8.8230490e-002  1.7744144e-001  3.8730644e-001  1.5974736e-002 -3.0817899e-001  2.0438232e-001 -1.1225184e-002 -5.7782881e-001  2.4708088e-001 -5.8313184e-001  4.8628548e-001  1.5478952e-001  2.1172925e-001 -4.2436544e-001 -1.2258695e+000 -1.2332361e+000  7.5808204e-001  5.3672541e-001  4.0921883e-001  1.0562748e-001  7.4486163e-001  4.6361237e-001  2.3977241e-001  6.5623003e-001 -7.8603283e-001 -1.4777183e+000 -4.4737250e-001  1.9577274e-001  2.4783473e-001  2.6179102e-001 -3.1268038e-001 -4.4260842e-001 -5.3323810e-001  2.7925813e-001  2.3516037e-002  1.9613172e-001  1.4753494e-001  6.4855650e-001  3.8244355e-001  5.5356421e-001  2.9250884e-001  4.5291589e-001  9.2851856e-001  6.8066964e-001  8.2304549e-001  9.4520236e-001 -1.4806932e-002  7.4474147e-001  8.5619798e-001  1.8067974e-001 -1.5901805e+000  6.2146693e-001 -5.7053853e-001
  5.9257956e-001 -1.0162647e-001 -1.6366239e-001 -4.7291212e-003  2.6328538e-001  5.5961743e-001  4.6722245e-001  3.9297212e-002 -6.2879420e-001  3.4816871e-001  1.1869469e-001 -2.4039150e-001 -4.4598389e-001  2.6434063e-001  2.4110611e-001  2.0595514e-001  1.1378303e-001 -2.5218318e-001 -6.2504036e-002  2.4404286e-001 -3.3984259e-001 -1.4787201e-001  6.3247216e-001  2.5120959e-001  5.8339207e-001 -1.0917011e-001  1.5881024e-001 -2.9882087e-001 -1.2549561e-002  4.9592351e-001  3.9655679e-001  1.0497898e-001  2.2301098e-001  7.1170313e-001 -8.5539759e-002  2.4442664e-001  7.2780119e-001 -1.8168099e-002 -1.0306796e-001  4.6325107e-001 -4.1155447e-001  4.6880697e-001 -5.8491525e-002  4.6355439e-002  2.0803504e-003  1.0658495e+000  8.0929786e-001  5.7424129e-001 -4.7593199e-002  5.7376704e-001  5.1486756e-001  6.7656204e-001  3.8127623e-001  1.1835089e-002 -2.9106105e-002  5.2816504e-001  1.7253742e-001  2.4325826e-002  1.2683205e-001  3.6563336e-001  2.6341395e-001  3.2127991e-001 -1.3072077e-001  3.0898481e-001  2.6216963e-001  7.0331281e-001
 -2.6013562e-001 -2.2844591e-001 -8.1325246e-001 -1.1822015e+000  3.2226680e-002  4.4453332e-001 -3.5422714e-001  4.4168688e-002 -6.3439721e-001 -5.8125617e-001 -1.6914124e-001 -5.2535700e-001 -3.6514958e-001 -2.6817019e-001  3.8368811e-001  1.4329233e-001 -3.5417523e-001 -4.4360090e-001 -4.9294973e-001 -1.4874411e-001 -4.1325389e-001 -1.1576362e-001 -2.4044900e-001  1.2628173e-001 -6.5637865e-002  2.2048349e-001  2.7774442e-001 -5.6404925e-001 -1.8853935e-001  3.3023036e-001 -8.1805573e-001 -7.0694734e-001 -1.8172116e-001 -3.4489117e-001 -3.2107863e-001 -2.6972357e-001 -1.2940178e-001 -2.5548254e-002 -1.8955459e-001  3.5112031e-001 -4.5561215e-001 -1.4064397e-001  7.5890780e-001 -1.8875623e-001 -4.2594918e-002  6.4498729e-001  2.1772008e-001 -3.6011902e-001 -2.0070896e-001  1.8807272e-001  3.0683262e-001  8.0740093e-001  9.1427343e-002 -5.6577706e-001 -3.5012497e-001 -2.0103938e-001 -3.6977713e-001 -3.0795817e-001  1.3066359e-002 -1.8663285e-001  3.7555724e-001 -2.3123087e-001 -4.4273378e-002 -7.5363512e-001 -4.3815400e-001 -2.5262959e-001
 -1.1447482e-001  4.7278302e-001 -8.6086611e-001 -9.1914748e-002  4.4725945e-001  4.4173023e-001  9.5113725e-001  1.4203929e-001  2.7286722e-001  5.6484537e-002  2.2564944e-001  4.6268493e-001  1.6371691e-001  1.3074698e-001 -7.6989224e-002 -8.9060276e-001 -7.5203668e-001 -6.9624705e-002  2.2418008e-001  1.5992268e-003  5.7863696e-001 -5.3717024e-001  4.3430611e-001 -6.9328092e-001 -3.4033894e-001  5.5572118e-002  1.5472232e+000  1.6340906e+000  1.3242517e+000 -2.9775536e-001  8.3551922e-002  5.4512886e-001  5.0294655e-001  4.1462516e-001  1.3967755e-001  5.6201377e-001  4.9121380e-001  1.2442731e+000  2.0118872e+000  1.5779237e+000 -2.0307416e-001 -1.8795411e-001 -2.9333877e-001  1.9352190e-001 -2.0567561e-001  4.8013277e-001 -8.2094934e-002  8.1650548e-002 -4.2325765e-001 -2.0944960e-001  2.8869261e-002  7.2783980e-001  1.0437235e-001 -2.7606159e-001  4.6353721e-001  1.8199852e-001 -7.1996145e-002  1.4453270e-002  5.9560990e-001  8.0834042e-001  3.1372906e-001  8.0126765e-002 -1.1837856e+000  5.5646204e-001  1.9792725e-001 -3.3548386e-001
  5.6939064e-001  1.0914268e-001  5.3499933e-002 -8.5535839e-001  3.1618859e-001 -4.8345906e-002  4.4932420e-001 -1.0748417e-001  5.8041794e-001  1.7957567e-001 -3.1420847e-001  3.1346175e-001  2.6160638e-001  9.8324112e-002 -4.8705921e-001 -8.3103624e-001 -4.3453607e-001 -2.6131354e-001 -9.5773642e-002 -4.6346613e-001 -4.2146960e-001 -2.0346768e-001 -1.2314438e-001  1.0885645e-001 -4.5923721e-001  6.4749768e-002  1.0399351e+000  1.2049186e+000  1.3821543e+000 -3.2682871e-001  6.2223608e-001  6.2844867e-001 -4.8346544e-001  9.5654496e-002  4.8412063e-001  7.0659048e-001  1.8826723e-001  1.3451772e+000  1.4698027e+000  8.1947231e-001 -1.4854921e-001 -7.6757539e-002 -6.8555394e-002  9.5628042e-002 -3.4189809e-001  2.9043195e-001  5.5072852e-002  2.6883838e-001 -5.5922574e-001 -1.3665132e-001  7.1733880e-002  5.2488236e-001  1.0649553e-001  1.9976701e-001  1.2133364e+000  9.1889398e-001  6.4126509e-001  9.9315237e-002  4.8886136e-001  7.4675322e-001  6.3262349e-001 -1.1521212e-001 -2.3085551e-001 -5.0744365e-001  2.2530042e-001  3.8308726e-001
  3.7722592e-001  1.3115030e+000  1.3655510e-001  5.1247142e-001  7.1193465e-001  5.9738110e-001  8.5268000e-001  5.7992119e-001  7.2493463e-001  5.7332552e-001  6.3315331e-001  9.0412984e-001  7.8344540e-001  4.6110312e-001  1.4204659e-001  9.5584541e-002  2.6870869e-001  7.4746239e-001  4.5492499e-001  3.0302301e-001  2.7659436e-001 -5.8328710e-002  3.2014937e-001  2.8534252e-001  9.2028154e-002  4.5938134e-001  1.0876184e+000  1.4978532e+000  1.0922304e+000  2.3122729e-001  9.7553235e-001  6.0834871e-001  4.8506067e-001  3.7107961e-001  4.7999657e-001  9.2201621e-001  5.7752262e-002  1.1292442e+000  1.6713224e+000  1.1280285e+000  3.7072736e-001 -4.1556328e-002  6.5925457e-001  7.5141586e-001  1.4789476e-001  5.9177725e-001  3.6867635e-001  7.1540761e-001  1.2944920e-001 -7.0214626e-002 -2.5757097e-001  3.5355015e-002  5.8601954e-001  8.0545236e-001  1.3335575e+000  5.7549682e-001  7.4026422e-001  6.2188505e-001  2.1252071e-001  1.2158458e+000  1.2442321e+000  6.8448682e-001 -2.0291762e-001  8.5112418e-001  9.4120835e-001  8.9131811e-001
  4.1257409e-002  9.9965850e-003  5.9822689e-001  8.7538928e-001  5.0692921e-001  4.0226242e-001  1.9548453e-001  3.4293759e-001  3.3872853e-001 -3.2588866e-001  3.4327093e-001  3.4221846e-001  6.9236608e-001  2.3607860e-001  7.2079438e-002 -1.1164426e-001  2.0015424e-001 -6.3863194e-002 -2.4434887e-001 -4.6896656e-001  2.9642281e-002  1.5948561e-001  5.2596419e-001  4.1894848e-002  2.8492997e-001  5.1281488e-001  7.5739395e-001  1.2962478e+000  9.0046020e-001 -2.4991024e-002  6.4729545e-001  3.2602352e-001  3.0517625e-001  1.0566360e+000  5.8906093e-001  7.1643608e-001 -6.9536023e-003  8.9179853e-001  1.3074947e+000  8.9014545e-001 -2.5695181e-001  3.2539388e-001  2.3776604e-001  1.3405827e+000  2.3753895e-001  3.0209365e-001  7.7651410e-002  5.2720380e-001  1.8159424e-002 -1.2204614e-001  2.7592385e-001  3.2268469e-002  8.1810639e-001  5.3299188e-001  1.6034446e+000  5.2214894e-001  5.3377457e-001  6.4853467e-001  3.2554952e-001  7.5107817e-001  5.9383037e-001  1.5037302e-001 -3.8896399e-001  2.8098290e-001  2.3821463e-001 -1.4651382e+000
 -9.6998471e-001 -7.8552586e-001 -2.7418794e-001  3.5321604e-001 -1.0574495e-001  3.2136828e-001 -6.8754603e-002  2.6198565e-001  2.9568184e-001 -5.0378388e-001  7.6391965e-002  3.7828375e-001 -8.8527698e-002  1.4825796e-001 -7.0492993e-003  1.2127601e-001 -5.2705936e-001 -1.5013110e-002 -6.1669679e-001  2.3673267e-001  8.4101518e-001 -9.5452616e-002  1.0935907e+000  2.5086982e-001  2.1158868e-001  1.6694895e-002  2.3221653e-001  6.0393937e-001  8.3184730e-001  4.9448648e-001 -8.7871620e-001  7.1969391e-003 -1.1566908e-001  2.5208997e-001 -1.3652532e-001 -1.2068830e+000  2.1617510e-001  6.1866323e-001  1.7250808e-001 -2.9179078e-001 -5.4584445e-002  8.3730954e-002  1.1441179e-001  8.1047626e-001  4.0494392e-002 -3.7422202e-001 -2.9736776e-001 -6.6669801e-001 -1.0798973e-001 -1.2034324e+000  2.7045122e-001 -5.8839825e-001  2.8086590e-001  1.7932179e-001  6.9720993e-001  2.3817523e-001 -1.6241068e-001  1.0196984e-001 -1.8310775e-001  7.0289520e-001  7.6787502e-002 -2.4053324e-003 -2.5732530e-001  4.6198952e-001 -3.5560892e-001  9.7567391e-002
 -3.7140464e-001  1.0942438e-001 -1.9650496e-001 -6.9898788e-002  3.7433549e-001  5.8012598e-001  5.8493857e-001  5.2835988e-001  7.7803319e-002  6.9843739e-003 -1.0289701e-001  1.7424932e-001  2.4954348e-001  6.0100515e-002 -4.7565411e-001 -1.0067597e-001 -1.2056658e-001  3.2589959e-001 -3.1345835e-001  1.2063412e-001  4.3485398e-001 -1.6882264e-001  1.2629847e+000  1.9355229e-001  4.5994805e-003 -2.4747669e-001  7.8605464e-001  2.1746349e+000  1.8247127e+000 -2.3824520e-001 -3.4151133e-002  6.8107974e-001  6.6627366e-001  1.8499504e+000  2.8159722e-001 -7.1599706e-001  3.7742868e-001  1.4139526e+000  1.6263695e+000  1.1282293e+000 -4.6040013e-001  4.6456456e-002 -4.8565308e-002  1.5842919e+000  5.2567697e-001 -2.9880061e-001  1.5980168e-001 -3.1409245e-001  3.1764792e-001 -5.1798204e-001  5.6681096e-001 -6.9153586e-002  1.2151369e-001  3.4716677e-001  7.6933019e-001  3.0146727e-001 -6.5169827e-002  8.4920634e-001  1.1205961e-001  1.1872175e+000  5.4877105e-001  4.2169450e-001 -1.2399557e+000 -7.2098964e-001 -6.2670047e-002  4.4120018e-001
 -1.9685829e-001 -2.6331563e-001 -1.5828953e-001 -2.4588102e-001 -5.0225485e-001  3.0656569e-001  1.8195366e-001 -5.5303703e-001 -3.3438944e-001 -3.5572928e-001 -4.2730249e-001  3.4464581e-001 -1.1323919e-001 -9.7210599e-002 -1.0022556e+000 -4.0101482e-001 -5.7760954e-001  3.3128956e-001 -1.3593193e-001 -3.3804042e-001  6.6324820e-001 -3.7488240e-001  4.7657498e-001 -5.4199780e-001 -3.8096739e-001 -6.0048845e-001  6.0157661e-001  1.0511610e+000  7.1517345e-001 -8.9385749e-001 -4.8950399e-001 -1.1987988e-003  6.6369934e-002  6.3395152e-002 -5.5805276e-001 -1.0581382e+000 -2.4809977e-001  5.7995415e-001  1.0480277e+000  2.2018030e-001  2.3653373e-002 -7.2914186e-001 -1.0918640e-001  6.8399271e-001  5.0673447e-002 -1.4677451e-001 -8.9668237e-001 -3.5159513e-001 -4.2752998e-002 -1.1239698e+000 -4.5203294e-001 -1.1822906e+000 -4.3995953e-001  8.3206150e-003 -2.1168743e-001 -6.5118858e-001 -4.3540112e-001 -5.0279982e-001 -6.9604307e-001  1.7038153e-001 -7.9856015e-001 -4.6625531e-001 -8.3487337e-002  2.1988701e-001 -8.0819708e-001  7.5336423e-001
 -1.8592114e+000 -3.5451063e-001 -2.3674920e-001 -1.7300598e+000 -4.5273389e-001 -4.3642346e-002 -3.7283085e-001 -4.5821489e-001  3.0696046e-001 -3.6391058e-001  7.9525412e-002  2.1008537e-001 -1.3504538e-002 -3.0511002e-001 -7.7523880e-001 -2.6912260e-001  8.1271363e-001  2.7229330e-001 -7.0967527e-001  3.0832602e-001  3.7892429e-001  1.3461227e-001 -4.3514653e-001 -8.1334513e-001  8.5944645e-003 -3.8496781e-001 -1.8137070e-001 -1.4155768e-001 -1.5582410e-001 -7.9679342e-001 -7.9656460e-002 -3.5441414e-001 -4.9426314e-001  1.1911163e-001 -3.5375954e-001 -1.0435826e-001 -3.6981500e-001 -4.9705460e-001  2.8734359e-001  5.2090317e-001 -4.0297703e-001 -2.5056399e-001 -6.5030220e-001 -2.2536637e-001  2.1036086e-001 -1.0913526e+000 -1.6838422e-001 -4.7371871e-001  1.1947932e+000 -5.6621896e-001 -2.1676303e-001 -5.2762537e-001 -3.6579269e-001 -1.2792289e-001 -3.4996087e-001 -4.8407016e-001 -7.7190174e-001 -4.0393776e-003 -3.4943750e-001 -6.4223151e-001 -1.6467309e-001 -1.7353823e-001 -4.8592869e-001 -6.5124097e-001  1.5492762e-001 -7.2147804e-001
  1.1921686e-002  2.9594329e-002  1.7137508e-001 -1.1258305e+000  5.1600549e-002 -3.4835972e-001 -6.4188263e-002  2.4045851e-001  2.2853327e-001 -3.4270575e-002 -2.2170667e-001  2.0538302e-001  3.4490925e-001 -5.1512950e-001  1.9620764e-001  1.3125110e-001  5.4576678e-001  6.3645828e-001 -4.8072782e-001  3.6927165e-001 -3.7893469e-001 -3.5622607e-001 -6.2483553e-002 -4.7941719e-001  1.1695490e-001 -6.4868340e-001  4.9638206e-001  2.6625511e-001 -5.4951434e-001  1.3127828e-001 -1.9667697e-001 -2.1506110e-001 -3.4005865e-001 -5.0876522e-001 -1.8019926e-001 -4.2326859e-001  1.8747089e-001  2.6054057e-001  5.1171247e-001  7.1623547e-001  2.5977599e-001 -2.2409958e-001 -3.8823751e-002  3.2680470e-001 -1.5043625e-001 -7.0795711e-001 -3.0651107e-001 -1.3711236e+000 -5.8428849e-002  3.8122678e-002 -2.6477022e-001 -1.7882225e-001 -6.9265146e-001 -2.2288375e-002 -1.2840914e-001 -7.1863556e-001 -3.6386477e-001 -2.9054639e-001  3.9402293e-001 -7.8129668e-001 -1.0476119e+000 -2.2453690e-001 -6.4570584e-001  1.3916436e+000 -2.7268617e-001 -4.5998154e-001
  2.2774697e-001 -2.3429633e-001 -3.5637235e-001  2.3278689e-001  9.6923543e-002 -5.8025140e-001 -1.5531607e-001  4.1009978e-001 -1.6820339e-001  3.8188634e-001 -4.0808691e-001 -9.5218263e-002  8.5182157e-002 -2.2723555e-001 -1.6014403e-001 -3.8381917e-001 -1.6802442e-001 -4.6284374e-001 -1.0014812e+000 -3.5802842e-001  3.6519715e-001 -1.1094707e+000 -8.8920052e-002  5.2898512e-001 -3.4284499e-001 -2.3111490e-001 -2.3558712e-001  8.4507510e-001  5.4776521e-001 -6.5147127e-001 -8.6334546e-001  2.1067027e-001 -2.7556148e-001  3.0348945e-001 -8.2624522e-002 -3.2072915e-001 -2.3260097e-001  2.7353593e-001  1.0913427e+000  1.1068090e-001 -7.4636151e-001  1.8500395e-001  7.8760754e-001  8.9986836e-001 -1.7395126e-001 -2.9240533e-001  1.0143428e-001  1.3738840e-001 -5.0994470e-001  3.6981651e-001  2.7540478e-001  5.3856263e-001 -6.5142415e-001  4.0945756e-001 -7.8851583e-001  2.2638271e-001  5.7016443e-001  4.6159383e-002  6.6708664e-001  1.4126652e-001 -4.2871204e-001  1.4266938e-001 -1.2932590e+000  2.3395551e-001 -1.0367591e-001 -9.7109219e-001
 -2.1843281e-001 -1.0755841e+000 -7.6484985e-001 -3.2730448e-001 -4.6744286e-001  2.4609903e-001 -5.5819588e-001 -3.5010921e-001 -1.8621511e-001  3.2146000e-001 -5.3495948e-001 -4.9894056e-001 -3.0209694e-002 -3.6154570e-001 -4.6594631e-001 -7.1631503e-001 -7.5429758e-001 -8.2310278e-001 -8.5798845e-001 -8.1717773e-001 -4.1609997e-002 -3.4946490e-001  9.1184411e-002 -5.7954339e-001 -8.0856599e-001 -4.2505859e-002 -4.3511972e-001 -6.3647195e-001 -7.1203308e-001 -7.2036385e-001 -5.1006477e-001 -2.8442640e-001 -3.7346132e-001 -5.0368231e-001 -8.0491434e-002  7.7282918e-002 -3.3629304e-001 -6.7229983e-001 -6.5399918e-001 -6.8529440e-001  1.8617069e-001 -3.8034720e-001 -8.4236932e-002  6.3934992e-001  1.1920058e-001  2.8567851e-002 -2.3707815e-001 -1.7449324e-001 -9.7802608e-001  9.8899167e-003  3.6329788e-002  6.6579333e-001 -3.4367762e-001  2.9801294e-002  2.9300761e-001  2.4893671e-001  3.9552655e-001 -2.9273803e-001 -1.4523548e-001 -3.9312300e-001 -8.2927581e-002 -4.7236114e-001 -9.8555701e-001 -7.2041359e-001 -7.3291325e-001  1.5689243e-001
 -7.6174693e-001 -4.4002530e-001 -4.0137455e-001 -5.0308283e-001 -2.1877816e-001  4.1483014e-001 -6.9351700e-002 -6.8621567e-002  1.9532187e-003  1.5787045e-001 -2.4319249e-001  3.2752964e-001 -3.2458822e-001  3.4951626e-002  7.5504091e-002  4.8051178e-002  5.2635023e-001 -5.4412134e-001 -6.6703398e-001 -2.9404349e-002  1.2606890e-001 -5.7320696e-001 -2.4274317e-002 -7.1032448e-002 -2.8498337e-001 -2.0647522e-001 -1.7852949e-001 -9.5710087e-001 -4.6873465e-001 -3.2190971e-001 -1.0983359e-003  4.8650758e-002  4.4059020e-001  2.2430187e-001  2.4984042e-002  9.5728908e-002 -8.3324305e-002 -4.8959324e-001 -9.6149187e-001 -3.3633758e-001  1.7130640e-002  2.0509681e-001  3.8806838e-002  9.6802241e-001  2.3151233e-001  1.1266889e+000  6.6120550e-001  1.8042660e-001  1.3106461e-001  8.1573441e-001  5.4979162e-001  1.3668179e+000 -2.1997443e-001 -1.5572781e-003  1.6937622e-001  7.1739335e-001  3.4286555e-001 -9.1640798e-002 -2.7879326e-002 -6.1709397e-001 -5.5468255e-002 -9.7957735e-001 -4.4853189e-001 -5.0766759e-001 -5.1572260e-001 -9.0876862e-001
 -9.4129426e-001  5.8260959e-001 -3.2641269e-001  4.1440730e-002  3.4509684e-001  9.5900887e-001  3.9929518e-001  8.0068382e-001 -1.0453125e-001  9.1922398e-002 -6.4031957e-002  3.5954420e-001  4.8528450e-001  5.5976732e-001  1.9192532e-001  2.7938559e-001  7.8303127e-002  1.5016202e-001 -3.2689183e-003 -5.3464061e-002  9.4322325e-002 -3.8431310e-001  2.8015505e-001 -8.3160227e-001 -1.0708371e-001 -1.5733907e-001  1.1567125e+000  9.9817526e-001  7.8947032e-001  3.9697245e-001 -4.5974372e-002  1.5279260e-001 -3.1239515e-001 -1.0759035e-001 -9.4788609e-002  2.0372047e-002  4.3549544e-001  4.8263339e-001  5.6685975e-001  7.3917681e-001  2.1483074e-001  1.4178585e-001 -1.4100386e+000  6.2112528e-001  2.1032571e-001  8.3527075e-001  1.9426675e-001  4.3175197e-001  3.1770286e-001  4.0600733e-001  3.3394131e-001  4.2832969e-001 -1.3580842e-001 -2.6724457e-001  1.5049014e-002 -2.9739345e-001  1.7393677e-001 -3.9152305e-001  4.2939109e-001 -2.2379867e-001 -6.0732093e-001 -4.2111193e-001 -4.7584851e-001  9.4442037e-001 -5.6735736e-002 -2.3064649e-001
  7.1937576e-001 -3.8590396e-001  1.9532753e-001  8.3987557e-002  4.4422703e-003 -3.4820556e-001 -1.3041014e-001  3.4578332e-001 -5.2836844e-001 -5.3494982e-002 -4.5984948e-001 -2.8155284e-001 -1.1613864e-001 -1.0994558e-001 -2.6870867e-001 -3.9124558e-001 -7.8387991e-002 -7.0118516e-001 -3.0010672e-002 -2.3554713e-001 -4.2942914e-001 -6.4185789e-002 -1.0040380e+000  7.7112310e-001 -2.3933103e-001  1.5237422e-001 -4.1195086e-001 -4.3451379e-001  1.8570927e-001 -3.6920818e-001 -7.2548688e-001 -4.5731537e-001 -1.1334333e+000 -6.7878493e-001 -1.8194865e-001 -3.4141626e-001 -1.1857767e-001  2.8516910e-001 -4.6550428e-001 -6.9135638e-001 -4.1078292e-001  3.2890853e-001  1.2116275e+000  2.2879180e-002  2.7903348e-001  4.5352450e-001  4.4362154e-001  1.9463538e-001 -6.2021877e-001  2.1204948e-001 -3.6641547e-001 -1.2444986e-001 -4.8387996e-001 -5.4724227e-001 -6.2755023e-001 -6.9887864e-001  1.4385770e-001 -7.5996020e-001 -3.0581073e-002 -5.0884123e-001 -1.2429271e+000 -8.9626883e-001  2.5671299e-001 -9.6216846e-001 -1.2124763e+000 -1.3783103e+000
  7.3728274e-001 -5.4512646e-001  2.4635810e-002  3.1459954e-001  3.2668132e-001 -2.8313369e-001 -2.7187829e-001  3.0303854e-002  8.5639516e-002  5.0875047e-001 -1.2757222e-001  6.0905755e-001  3.0152260e-001  1.8155820e-001 -1.9636656e-002  3.0371403e-001  4.9850187e-001 -3.6211651e-001  9.1595893e-003  1.2283812e-002 -4.4692006e-001 -4.3873016e-001 -5.1585881e-001 -3.4348046e-001  1.7270949e-001 -6.2960247e-001 -3.9989242e-001 -1.2189875e+000 -9.0770265e-001 -1.9879345e-001  2.1632287e-001 -5.1615756e-001 -2.4600828e-001 -4.5326744e-001 -7.1361217e-002  4.0246535e-001 -5.7795093e-001 -3.1835024e-001 -9.8901959e-001 -3.2019983e-002 -5.2884949e-001  2.1319017e-001 -8.4835007e-001 -7.1624181e-002  9.3259281e-002  5.1671058e-001  3.1092790e-001  6.7226081e-001 -3.8139594e-001  2.0436055e-001  1.4570691e-002 -1.2669026e-002  7.2936952e-002  2.2084985e-001  4.0164166e-001 -2.5240581e-001  3.5910580e-001 -1.4297028e-001 -5.7010855e-002 -5.8588970e-001 -3.4582228e-001  1.8019200e-001  1.4790879e-001 -3.8278092e-001 -1.7969990e-001 -2.3894078e-001
  3.9630215e-001  3.8745985e-001  5.1025597e-001  4.4556833e-001  4.2053676e-001  3.1688597e-001 -9.5394967e-002  5.6325142e-001 -7.6732866e-002  3.8236644e-001 -4.2686451e-001 -3.9982228e-001  3.8784004e-001  7.3038630e-001 -1.5064591e-001 -9.9418138e-002  3.9501167e-001  1.8444992e-001  8.4791473e-001  2.8819443e-001 -4.2699872e-001 -2.4344418e-001  1.0339773e-003  4.3861839e-001 -2.6436280e-001  2.9620484e-001  1.0521295e-001  4.1872658e-001  6.5543510e-001 -2.4472954e-001 -2.4743871e-001  1.3716951e-001 -3.2153892e-001 -9.7103108e-001  3.4306570e-001 -2.8024629e-002 -4.1787916e-001  2.8986363e-001  3.5373202e-001  5.8615394e-001  1.3898083e-001  7.0889488e-002  4.0402592e-001  6.9740434e-001  3.9281487e-001  1.6966506e-001  6.6324692e-001  6.7452945e-001 -4.1880294e-001  1.8037610e-001 -6.9424824e-001 -1.0433882e+000  6.8127122e-002 -1.6410622e-002 -1.4661315e-001 -7.3432536e-001  3.9725631e-001 -3.8551141e-001  1.3959165e-001 -4.8186196e-001 -2.7581992e-001  5.7104114e-002 -1.9060363e-001 -9.6712606e-001  3.8179851e-001 -1.1266723e+000
  9.7303786e-001 -1.5112595e-002  5.4934940e-001  8.0601502e-001  2.3601972e-001 -7.0045069e-001 -4.5971021e-001  1.7960207e-001 -3.0036429e-001 -2.1201356e-001 -1.5586778e-001 -1.0763432e+000  1.1666830e-001  1.9807150e-001  2.9606000e-001  6.2070353e-001  1.2677836e+000  1.0951393e-001  1.2126169e+000  2.0430832e+000  5.1611556e-001 -9.4859930e-002  6.4691419e-001  3.5615453e-001  9.5191338e-001 -6.2737807e-001 -6.8410160e-001 -1.4202164e+000 -6.8229489e-002  2.3452735e-001 -8.6475933e-001 -1.1055846e+000  5.9665150e-002 -6.4647838e-001 -6.2910398e-001 -2.7257538e-001 -7.1006287e-001  7.3572535e-002 -1.1089388e+000 -4.7985044e-001 -2.2388183e-001  6.3056723e-001  6.9200818e-002  1.2239380e-001  7.2960929e-001  1.3993046e+000  9.0295177e-001  9.1930846e-001  2.0425115e-001  1.5996362e+000 -2.0134718e-001 -6.5854805e-001 -3.6282592e-001 -2.9903209e-001 -8.4700498e-001 -9.0544275e-001 -4.3785957e-001 -2.9460684e-001 -3.7703657e-002 -6.4945444e-001 -1.4955022e+000  3.8495813e-001  1.4306198e+000  7.4210962e-001 -4.5541369e-001  6.0130010e-001
 -3.7586168e-002 -4.3512836e-001  1.5848121e+000  1.3843541e+000  3.3927281e-002 -1.0485576e+000 -7.2160362e-001  5.4403286e-001 -6.0596953e-001  4.8331435e-001 -5.3611843e-004 -6.2352243e-001 -2.0227278e-001  3.0194553e-001 -2.2426768e-001  1.0085670e-001  7.4890343e-002 -7.4237069e-001  5.3681029e-002 -6.6632469e-002  1.8069200e-001  5.8978444e-001 -1.0367272e+000  5.6848271e-001 -2.9071742e-001 -2.1148968e-001 -1.4477331e+000 -2.1279770e+000 -9.4317437e-001  5.1999110e-001 -6.8984663e-001 -3.0293495e-001  2.6510294e-001  4.9077904e-002  3.7900757e-001 -3.4414757e-001  4.9666327e-002 -2.3255772e-001 -1.6958985e+000 -1.1968084e+000 -3.1898318e-001 -2.9256486e-001  3.6494805e-001 -2.1643319e+000  2.9257432e-001 -2.3332391e-001 -3.7938288e-001  3.9200358e-001  1.6568957e-001 -4.6379884e-001 -3.4741164e-001 -8.8963115e-001 -1.9732470e-001 -6.3996908e-001  2.4358800e-001 -9.5832378e-001  4.8319706e-001 -5.1932406e-001  6.0975666e-001 -1.0733915e+000 -1.5202684e+000 -3.0319517e-001  1.8306947e+000 -2.9339367e-001 -7.9975088e-001 -9.1536055e-001
  2.3815463e-002  1.5763735e-001  6.8619217e-001 -2.8732943e-001  3.1159516e-002 -1.0567241e+000 -1.3139579e+000  6.7403769e-001 -5.1001271e-001  1.1297779e+000  2.5518638e-001 -8.1092191e-001  4.4357938e-002 -2.4973330e-001 -6.2717362e-001 -6.9759041e-003 -1.2761625e-001  5.6873741e-001  6.6141486e-002  1.0389135e+000  1.2250138e+000 -3.5632455e-002  6.3158992e-001 -4.2349186e-001 -8.9132202e-001 -6.7633667e-001 -3.5419535e-001 -7.8376724e-001 -7.6085985e-001 -1.7325085e-001 -5.9081022e-001 -2.2596475e-001 -4.9697591e-001 -6.5304075e-001  3.3310448e-001 -1.6384581e-001 -4.0337802e-002  1.6231466e-002 -7.1412537e-001 -2.1239716e-001 -4.9761123e-001 -7.5617595e-001 -9.3505788e-001  6.1993677e-001  2.0680028e-002 -9.5931192e-001 -6.2454819e-001 -1.2933033e+000  6.8061288e-002 -1.3759891e-001 -8.3371914e-002 -1.8507170e-001 -1.1907210e+000 -1.7092283e-001 -3.0411788e-001  4.1355830e-001  6.7916013e-001 -6.8369625e-001  8.9928723e-001 -1.7978880e+000 -2.6864441e+000 -6.1097358e-002  7.7970993e-001  8.8741391e-002  4.7388212e-001 -8.3477287e-001
  4.3621161e-001  2.4927674e-001  1.5614081e+000  2.5496606e-001  1.8650145e-001 -1.0118526e+000 -7.2694230e-001  8.5316179e-001 -7.9694703e-002  2.6445297e-001 -2.7989967e-001  1.7074942e-001  3.3408160e-002 -9.2532576e-002 -6.9316780e-001 -2.3836516e-001 -6.7905827e-001  1.2656289e-001  6.2222172e-001  8.4264147e-001  9.0411289e-001  4.9257487e-001  2.8993227e-001  8.9958322e-001  7.2275618e-002 -1.2436964e-001  9.8292142e-002 -2.9425841e-001 -1.3735672e-001 -2.1327063e-001 -4.5776030e-001  1.1102895e-001 -3.0839560e-001 -3.8639433e-001 -2.7473846e-001 -4.7830348e-001 -3.6024888e-001  1.6329603e-001 -3.6730291e-001  3.5704140e-001  1.1930693e-001 -1.6521991e-001  5.9624149e-001 -5.9313759e-001 -8.7051050e-002 -4.2289777e-001  5.2022796e-001 -4.4785940e-001  7.4880472e-001  7.1556020e-002 -1.1377939e-001 -4.5615223e-001 -5.0928454e-001 -1.1324794e-001 -9.3796363e-001  1.9731090e-001  1.2329947e-001 -4.9103081e-001  8.5401133e-001 -6.3209906e-001 -5.6256891e-001 -3.1332905e-002  7.0201873e-001 -6.2064944e-001 -4.0913651e-001 -3.9081119e-001
 -1.2275806e+000 -3.8964041e-001  1.4818198e+000  6.3151384e-001 -6.7919972e-001 -1.3027537e+000 -1.7238864e+000 -3.2263894e-001 -2.8070065e-001 -2.4468638e-001 -4.0764366e-001 -1.1200162e+000 -4.8347965e-001 -5.9156500e-001 -1.0503617e+000 -9.1022249e-001 -7.9562222e-001 -8.4331427e-001 -2.1504492e-001 -2.4641099e-001  3.3415883e-001  5.5543865e-001 -7.1053906e-001 -6.4904028e-002 -5.2655866e-001 -9.7020375e-001 -9.5180862e-001 -1.5506955e+000 -9.4954417e-001 -4.3804063e-002 -2.9929405e-001 -7.1107921e-001  3.4085180e-001 -2.0331801e-001 -7.2661336e-001 -1.1026359e+000 -6.0393963e-001 -3.7043406e-001 -1.2193992e+000 -7.5139881e-001 -5.2404743e-001 -5.9325481e-001  4.5592625e-001 -1.3657433e+000  3.7263774e-001  2.0202480e-001 -9.8165225e-001 -4.2813975e-001  2.1174309e-001 -3.3328019e-001 -9.3902237e-001 -1.1048292e+000 -5.2383474e-001 -6.3554713e-001 -6.9585311e-001 -5.7164404e-001 -5.6691828e-001 -6.7476933e-001 -4.4527185e-001 -1.9687645e+000 -1.2616325e+000 -7.7188273e-001  7.8852731e-001 -7.1413900e-001 -1.0511682e+000 -1.7114107e+000
  5.0400019e-001 -8.8423619e-001  1.0758414e+000  7.2012975e-001 -6.5986968e-001 -1.1067009e+000 -1.5413029e+000  7.1111996e-002 -1.3830701e-001 -1.1823943e-001  1.1699162e-001  1.8979374e-001 -2.5903131e-001 -7.8276152e-002 -2.8467055e-001 -9.7432075e-002 -2.4777590e-001  1.5677399e-001  8.4440308e-001  5.1579431e-002  6.7706100e-001  1.1100898e-001 -9.8349312e-001 -3.3658658e-001 -4.9098060e-001 -1.9832311e-001 -1.5000770e+000 -1.6574060e+000 -1.3678819e+000  2.9483248e-001 -1.5040148e-001 -5.3430145e-001  7.2997324e-001  3.9290369e-001 -4.2777504e-001 -4.3387243e-001 -2.6157813e-001 -1.0190984e+000 -1.3853239e+000 -1.4696875e+000 -7.3177020e-001 -3.7232034e-001 -4.4079355e-001 -1.7484309e+000  1.3000619e-001  2.3937633e-001 -8.4781668e-001  4.2530516e-001  5.5148409e-001 -6.6388255e-002 -6.4073957e-001 -4.8856575e-001 -2.7510156e-001 -2.7676827e-001 -2.8794164e-001 -5.2247037e-001  1.8042767e-001 -8.8999193e-001 -1.6828707e-001 -1.9371957e+000 -7.2455180e-001 -9.8652039e-001  1.1890516e+000  3.5059107e-003 -1.5821425e+000 -8.9347309e-001
 -2.4571626e-001 -1.3191012e+000  1.5381997e+000  1.3436668e+000 -1.0632266e+000 -5.8609597e-001 -1.6180377e+000 -5.0829298e-001 -3.4671593e-001 -7.5372773e-001 -6.9872099e-001 -2.8669259e-001 -5.9316601e-001 -3.8805549e-001 -2.6388376e-001 -1.5839034e-001  7.9610656e-002 -8.7093404e-001 -2.4944210e-001  7.0243078e-002  2.7419219e-001  3.7539901e-002 -5.3710133e-001 -2.0745833e-002 -7.8058322e-002 -5.0749621e-001 -1.3852775e+000 -1.3767304e+000 -9.8495514e-001  6.0174546e-002  6.0772886e-002 -7.5726039e-001  3.9870176e-001 -2.5589889e-001 -7.0822948e-001 -6.5292423e-001 -8.2568364e-002 -4.1725751e-001 -9.5493730e-001 -8.1273150e-001 -5.0071648e-001 -3.3591167e-002 -1.3097662e-001 -1.2636719e+000  9.0288412e-002 -7.5822619e-001 -6.6486858e-001 -5.4196827e-001  2.0320473e-001 -2.2081948e-001 -1.4600299e-001 -3.2245303e-002 -6.0942265e-001 -7.0771068e-001 -5.2707928e-001 -6.5999952e-001 -7.3250165e-001 -8.2467510e-001 -3.1271118e-001 -2.1731776e+000 -1.2972913e+000 -1.2168382e+000  1.6079659e+000 -4.9398829e-001 -7.6077531e-001 -1.5706255e+000
 -3.7594107e-001  2.1574237e-001  1.2061896e+000  1.4103106e+000 -6.0895771e-001 -1.4749060e+000 -1.4731081e+000 -3.2389322e-001 -5.9856596e-001  2.5938744e-001 -7.7207488e-001 -8.9344441e-001 -2.0003948e-001 -2.1623253e-001 -5.5786330e-001 -2.1017266e-001  2.1969661e-001 -4.8430549e-001 -2.1951606e-001 -5.7661867e-002  4.7226601e-001  2.5298136e-001 -1.4259031e+000 -1.0487475e-001 -1.1197977e-001  3.0758064e-002 -1.9921841e-001 -8.0275050e-001 -3.3919854e-001 -1.9378250e-001  3.4207150e-001 -3.5988618e-001 -4.5965849e-002 -3.3755062e-001 -6.5547943e-002 -3.0801015e-001 -8.6607335e-001 -3.0964247e-001 -3.9810852e-001 -3.1129762e-001 -3.4623740e-001 -9.2498404e-002 -3.4880907e-001 -1.0960396e+000 -1.5146959e-001  4.6630063e-002 -4.2814159e-001 -4.4279390e-001  4.9242212e-001  5.1079349e-001  1.1945010e-002  2.8803697e-001 -7.6156182e-001 -2.7653030e-001 -8.7657682e-001 -6.3546799e-001 -2.6646950e-001 -8.4105966e-001 -2.8525766e-001 -1.7116125e+000 -1.4892544e+000 -3.2220304e-001  1.4215619e+000  2.4406431e-001 -2.6613839e-001 -8.9390804e-001
 -9.4993097e-002 -1.3813162e+000  1.3480792e+000  1.7619302e+000 -1.1517887e+000 -5.4584650e-001 -1.9675717e+000 -1.0396615e+000 -7.6703990e-001 -2.2802863e-001 -6.4482258e-001 -4.9938389e-001 -7.4723053e-001 -3.4214150e-001 -4.8105307e-001 -2.2918978e-001  3.2359606e-001 -4.3644724e-001 -4.3367360e-001 -6.4441595e-002  5.0438068e-001 -7.9020296e-002 -1.1767779e+000 -4.4681254e-002 -1.4478749e-001 -5.9398466e-001 -8.8343403e-001 -1.5676466e+000 -1.2285946e+000 -6.1770967e-001  2.2500315e-003 -7.1270303e-001 -6.9419301e-001 -9.4123487e-001 -3.7485955e-001 -5.6017022e-001 -1.0772081e+000 -1.0485709e+000 -1.3772493e+000 -1.2314067e+000 -5.1142997e-001 -8.1539334e-002  9.1427155e-002 -7.8212229e-001 -5.3328519e-002  4.7888540e-001 -6.5585235e-001 -6.3260033e-001  1.6032106e-001  1.8154703e-001 -5.8083814e-002  2.9521786e-001 -5.4449522e-001 -8.8811749e-001 -1.0922402e+000 -6.7584250e-001 -3.3469595e-001 -1.2355648e+000 -8.9779613e-001 -1.8045843e+000 -9.0773977e-001 -1.0370002e+000  1.6840350e+000  3.2340113e-001 -6.8874490e-001 -7.8772627e-001
 -3.5857831e-001 -1.3751178e-001  1.1270504e+000  1.3542173e+000 -4.2915006e-001 -9.8531517e-001 -1.0147462e+000 -4.7494348e-001 -1.9772120e-001  4.6047428e-001  2.2641762e-002  9.9987734e-002 -1.2173116e-001  2.1724828e-001  6.1533278e-002  2.5092137e-001  2.2769076e-001 -6.4367604e-002  1.0609806e-002  9.5008911e-002  3.1478062e-001  5.1593007e-001 -7.8199687e-001 -2.4032207e-001  2.9670317e-002  2.1332185e-001 -4.4551237e-001 -5.7952879e-001 -8.9690289e-001 -1.3998246e-001  3.0313771e-001  1.1357713e-001 -6.5112915e-003 -1.5541107e-002  4.4488901e-001 -1.6969040e-001  2.4085865e-001 -5.2331310e-001 -6.0692667e-001 -2.2749260e-001 -6.5517543e-003  1.4109835e-001  7.9689139e-002 -1.0827728e+000  2.1705384e-002  3.1730774e-001 -3.4031295e-001 -5.3705530e-001  5.3005760e-001  4.3302829e-001  4.4502821e-001  9.3239635e-001  1.7676333e-001 -2.2866700e-001  1.6994034e-001 -3.2716605e-001 -8.7374895e-002 -5.7188939e-001 -1.5646547e-001 -1.4088651e+000 -1.3979934e-001 -8.6769511e-001  1.4817164e+000 -4.8374260e-003 -6.3200906e-001  1.1224977e-001
 -3.3389156e-001 -1.3783494e+000  1.6161182e+000  1.5610635e+000 -7.2513364e-001 -5.5866286e-001 -1.3618590e+000 -7.0666854e-001 -2.7161416e-001  5.7600445e-002 -5.2471066e-001 -7.5446173e-001 -4.3521140e-001 -1.8146661e-001 -2.6312447e-001  1.5395371e-001  8.5723893e-001 -4.2427532e-001 -5.3694806e-001  1.1205200e-002  1.6223956e-001 -1.1538880e-001 -4.6238236e-001  1.9056312e-002  2.7780229e-002 -4.1764927e-001 -1.2913423e+000 -1.1971689e+000 -1.0412432e+000  3.5625796e-002 -4.3515379e-001 -4.8843746e-001 -7.7513056e-003 -3.4949832e-001 -2.7229181e-001 -1.1224354e+000 -3.4753232e-001 -8.1673603e-001 -1.3118483e+000 -1.1146610e+000 -1.4058669e-001  5.2411316e-003  1.1315871e-001 -1.0334802e+000  6.1953192e-002 -5.5325513e-001 -3.6756289e-001 -9.3569533e-001  2.9996240e-002  6.7593121e-001  7.4682089e-002  2.3686466e-001 -3.0465856e-001 -6.9031059e-001 -5.3376809e-001 -5.2139020e-001 -3.9403765e-001 -7.3917913e-001 -2.5835793e-001 -1.7770754e+000 -3.4628180e-001 -7.7900244e-001  1.5621326e+000  3.1621614e-001 -7.0994531e-001 -9.2834735e-001
 -5.3244026e-002  6.9079724e-003  7.9079484e-001  5.6560392e-001 -9.9845969e-002 -4.9351319e-001 -6.9168456e-001  6.3694967e-001 -1.0576240e-002  4.0291123e-001 -4.8762194e-003  2.9832182e-001  1.7604996e-001  1.9779551e-001 -9.8943737e-002  1.9873612e-002 -1.2076937e-002 -6.3898967e-001 -3.6461593e-001 -1.5659281e-001  2.8197810e-001 -5.4055605e-002 -5.0502595e-001 -2.3856410e-001 -3.2740123e-001 -1.2753259e-001 -8.2877281e-001 -6.7250460e-001 -2.2326635e-001  4.1820850e-001 -1.3473767e-001  5.3679756e-001 -3.6018326e-001  3.1259644e-002  8.2019326e-001  2.7501304e-001  3.8095043e-001 -3.1776776e-001 -5.8591502e-001 -5.5490964e-001 -6.8123072e-001 -4.7586923e-001  5.5345800e-002 -1.0750812e+000 -3.3342466e-001 -7.8374908e-002 -2.5750622e-003 -4.6775827e-001 -4.8466048e-001  2.5364501e-001 -2.4613486e-002  6.0681589e-002 -2.2382007e-001 -3.0259563e-001  1.1844184e-001  1.3881573e-002  7.4931289e-001 -9.8457461e-002  5.4867186e-001 -7.1996939e-001 -9.7416475e-001 -3.9396804e-001  8.6789038e-001  3.6585262e-002 -3.3853426e-001 -5.2364985e-001
 -1.5888225e+000 -7.2330863e-001 -4.8586593e-001 -7.6415155e-002 -9.9340169e-002 -2.0615693e-001 -1.2782908e-001  3.4937757e-001 -9.6697704e-002 -4.1323526e-001  1.3469821e-001  5.6385870e-002 -5.1146969e-001 -5.8805598e-001 -3.9557763e-001 -4.6757131e-001 -6.1679808e-001 -1.1519909e+000 -1.2779514e+000 -5.6606264e-001 -4.3982752e-001 -4.1569534e-001 -9.4507387e-001 -8.9246497e-001 -7.6741355e-001 -1.0715672e+000 -6.7695549e-002 -3.0081507e-001  2.9353031e-002  6.8021014e-002 -8.7055816e-001 -6.1895381e-001 -1.2960350e+000 -1.1089064e+000 -5.5563947e-001 -7.8530535e-001 -3.3948069e-001 -1.8649225e-001 -6.0495191e-002  6.6078227e-001 -4.7439020e-001 -8.4030286e-001 -8.8298973e-001 -1.2135268e+000 -4.7460493e-002 -1.1383053e+000 -8.5425509e-001 -1.1870279e+000 -7.4337631e-001 -9.2499692e-001 -6.2264121e-001 -4.5347011e-001 -6.9125256e-001 -9.8277360e-001 -5.8589255e-001 -7.5311437e-001 -7.4843082e-001 -3.1198064e-001  1.5918382e-003 -5.1485665e-001 -8.2502915e-001 -1.9645972e-001 -4.5829821e-001 -7.6404253e-002 -6.3437417e-001 -7.4769723e-001
  8.6997691e-001  2.8906962e-001  7.1370963e-001  1.3411542e+000  4.2043812e-001  1.0519975e+000  4.8852884e-001  5.1907993e-001  6.5675424e-002  6.3221442e-001  5.4013348e-001  8.3533162e-001  2.4659271e-001  6.1132562e-001  3.4276401e-001  2.0089607e-001  3.9671849e-001  4.6641991e-002  4.5783603e-001 -2.1139623e-001  1.5678872e-001 -2.2316930e-001 -5.3811635e-001 -1.1852909e+000 -3.8905804e-001 -2.2740959e-002  5.3968444e-001  1.7671889e-001  3.9718240e-001  4.0077386e-001  2.3825970e-001  1.9230563e-001 -2.1357865e-001 -4.1671053e-003  3.3061766e-002  4.6680278e-002  4.9794083e-001  5.2623931e-001  4.4137946e-001  8.9907439e-001 -1.7008500e-001 -3.0098700e-001 -1.4837038e+000 -5.8686653e-001  5.6500602e-004  4.9178787e-002 -9.7763577e-002  9.2511934e-002 -2.7291604e-001 -5.8118982e-001  8.4942113e-002 -2.4161376e-001  6.0575174e-001 -7.3654454e-002  8.6106767e-001 -2.3432566e-001  5.7411083e-002 -5.5000760e-001  3.0791258e-001  1.4975791e-001  3.3301399e-001 -5.1103166e-002  1.3068793e-001  3.1502753e-001 -1.7115039e-001 -2.8465872e-001
 -4.6343426e-001 -1.4736106e-002  7.7867674e-001  9.8860662e-001  1.6578756e-001  9.5569215e-002 -7.3776057e-002 -1.2885627e-001  2.6816772e-001 -7.1708336e-002  2.8681393e-001  2.9490761e-001 -1.3325603e-002  1.9864226e-001  5.5841374e-001  3.0880464e-001  7.6420729e-002 -4.4430317e-001 -1.5516647e-001 -5.9073835e-001 -5.1136408e-001 -1.5808084e-001 -6.9813958e-001  1.3861477e-001 -1.4942419e-001  2.7826394e-001  7.4720825e-002  8.3593993e-002 -3.3998546e-002  3.3619005e-001  4.3651540e-002 -2.3489289e-001 -8.7727013e-001 -6.7729782e-001  2.2613301e-001 -2.4632372e-001  4.5520235e-001  4.7896189e-002  1.9603864e-001  2.9176468e-001  1.1860655e-001 -1.3548931e-001  1.8669321e-002 -5.0767480e-001 -5.6784095e-003 -5.4377734e-001 -4.9382976e-001  4.4079602e-002 -4.7706709e-001 -7.6359053e-001  7.6024607e-002 -2.8931965e-002  2.8088938e-001 -5.3229765e-001 -1.0964341e-001 -5.4801076e-001 -1.2678280e-001 -3.6623574e-001  8.5859713e-002 -3.8210110e-001  4.4339801e-001 -1.0654416e-001  5.8225286e-001  6.4624773e-001  5.0515879e-001 -3.9476326e-001
  3.8250047e-001  6.1267986e-001 -3.2167138e-001  1.0128260e+000  1.6416500e-001  1.1047605e-001 -2.1578510e-001 -3.0507961e-001 -4.0914870e-001 -2.6501915e-001 -1.4240818e-001  2.4042812e-001 -8.6738085e-002 -3.0230147e-002 -1.8445183e-001 -2.1468414e-002  3.8270704e-001  3.8024783e-001  3.6489424e-001  1.9257303e-002  4.7594078e-002 -1.6120465e-001 -3.6007043e-001 -3.0048440e-003 -2.8315251e-001  5.7480243e-002 -3.5300628e-001 -1.4207619e-001 -5.7244357e-002  1.8520661e-002  8.5762577e-001 -2.7040716e-001 -6.4446486e-001 -7.2330411e-002 -2.0213440e-001  6.7388577e-001  2.9176897e-001 -1.4601167e-001 -4.8264198e-002  3.7357212e-003  3.1797270e-002 -7.9480227e-002 -3.2332737e-001 -6.2855791e-001  4.1481835e-001  4.2732800e-001  9.7863639e-002  4.6242900e-001 -2.1913446e-001 -3.7094691e-001 -5.8527729e-002 -3.1386419e-001  1.9545271e-001 -3.7012135e-001  4.5352608e-001 -2.9305877e-001  2.6577931e-001 -9.3182307e-001 -3.4443782e-001 -3.6547813e-001  1.1576750e-001 -1.7136194e-001  3.1125144e-001  1.4074564e-001  5.0631942e-001  1.0660983e-002
 -5.2255449e-001  2.2598099e-001 -5.8677308e-001  3.1749245e-001 -5.6943701e-002  1.1648539e+000 -1.4213115e-001  9.9176000e-001  1.7833743e-001  6.6577656e-001  8.5886646e-001  7.7198909e-001  6.1000473e-001  7.0462543e-001  9.9351922e-001  9.9786596e-001  1.0541584e+000  5.7709061e-001  1.0149720e+000  4.9844327e-001  4.7426649e-001 -6.2181590e-001 -3.0855829e-001 -5.3652983e-001  3.1356468e-001 -5.2202317e-001  4.2687619e-001 -3.2429152e-002  1.1707006e-001  5.6439222e-001  2.9095039e-001  5.4224877e-001  2.9980341e-002  3.4351846e-001  6.9287826e-001  9.2743684e-001  7.7027868e-001  2.1476742e-001 -5.6502548e-001 -2.7910432e-001 -3.3580059e-001  2.6408245e-001 -1.0036515e+000  6.7183678e-003  6.2972185e-001 -8.4721427e-002  3.9786542e-001  1.4947952e+000 -6.7075892e-002 -6.0112091e-001  1.7021391e-002  3.6349106e-001  2.5578464e-001  2.3900764e-001  1.0321380e+000 -3.0215225e-001  4.2342662e-001 -4.2265616e-002  8.4719976e-001 -1.0652047e-001  2.5241714e-001  7.2835317e-003  5.9000713e-001 -2.3657916e-001  1.2501305e-001 -1.4878532e-001
  9.5518014e-001  4.0214214e-001  8.1130146e-001  5.6276552e-001  1.6042601e-001 -6.1412427e-001 -5.8738338e-001  6.0377036e-001  1.4226606e-001 -1.4928485e-001  3.3298569e-001  9.9861627e-001  2.4961344e-001  9.0684322e-001  4.3134719e-001  6.5485025e-001  6.0083492e-001  4.9208729e-001  1.4888455e+000  5.7546229e-001  1.0086508e+000  4.4384993e-001 -6.6601205e-003  5.8536283e-002 -2.2198285e-001 -3.8364401e-002 -6.6294702e-001 -1.0973101e+000 -6.7180884e-001  5.3659075e-001 -1.3849427e-001  2.3946902e-001  3.5214470e-001  5.5443133e-002  1.0637455e-001 -2.2976353e-001  5.2681850e-001 -7.1383220e-001 -1.2017531e+000 -8.7285105e-001 -1.2735262e-001 -5.4281257e-002  1.4679585e-001 -4.6314503e-001  1.2323120e-001  4.6188911e-001  2.6353593e-001  2.9788122e-001  6.7145498e-001  5.4117723e-001  4.2224003e-001  6.7960840e-001  3.6269250e-001 -6.2773943e-001 -3.9511047e-001 -1.8360256e-001  3.2031940e-002 -8.8315107e-001  5.8537731e-001 -6.8217576e-001  6.5406205e-002 -3.9261485e-001  8.7549917e-001 -1.3981160e-001 -1.2180613e-001  7.2282164e-001
 -6.1604572e-001 -3.6578629e-001  5.4279511e-001  1.1140477e+000 -1.1623098e-001  1.4561630e-001 -2.9822051e-002  1.9852310e-001  6.0987041e-003 -4.8492152e-001  3.4719502e-001  4.3588879e-002 -1.6981789e-001  6.9281452e-001  7.7508173e-001  6.8421086e-001  6.2227643e-001 -4.8605677e-003  4.6185963e-001  9.0187066e-001  3.3679488e-001  8.9576230e-001  5.5394293e-001  3.2433184e-001  5.5566328e-001  3.1465027e-001 -2.9559521e-001 -9.5207644e-001 -1.0969894e-001  7.2109957e-001 -2.7483618e-001 -6.2016884e-002  4.0856179e-001 -8.5167176e-001 -1.7566373e-001 -4.6546515e-001  5.0877730e-001  2.6376308e-001 -1.2346193e+000 -1.8502588e-001  3.4400882e-001  5.4935744e-001  1.5540466e-001  2.3681235e-001  5.6324634e-001  4.9763980e-001  4.3335378e-001 -2.9540007e-001  7.4930705e-001  8.9903796e-001  6.3807457e-001  4.0394118e-001  9.6924876e-001 -3.8780667e-001 -3.2918165e-001 -3.4227151e-002 -6.0205770e-001 -2.3638161e-001 -1.3396657e-001 -3.9320705e-002  4.6621125e-001 -4.5224846e-001  1.1843540e+000 -1.1864301e-001  1.0562836e-001 -1.0124449e+000
  1.3032193e+000  3.8265736e-001  9.6946715e-001  1.8282585e+000  8.2790330e-001  1.6917841e+000  1.1673959e+000  2.1541781e-001  3.9675715e-001 -2.0341748e-001  7.9624118e-001  1.0576168e+000  7.4970450e-001  1.4609185e+000  1.1020504e+000  8.6201061e-001  9.1389312e-001  1.4682798e+000  9.9045674e-001  4.5130444e-001 -1.9592065e-002 -6.0848670e-002  2.8836505e-001  1.0861182e-001  7.6175796e-001  3.5547093e-001  1.0015479e+000 -1.3381354e-001 -1.0348442e-001  5.9616306e-001 -4.9702059e-001 -1.6824405e-001  3.6884094e-001  2.2192988e-001  6.4012141e-002 -2.6231826e-001  6.8583805e-001 -6.9870075e-002 -2.1295548e-001  3.2443221e-001  2.5422409e-001  4.6127339e-001 -6.6056422e-001  5.8651780e-001 -8.5124291e-002  7.9244832e-001  6.2183216e-001  3.3255915e-001  3.6483938e-001  4.3252475e-002  1.6940117e-001  2.6985790e-001  8.3258006e-001  3.0677658e-001 -1.2392894e-001 -3.4694364e-002 -4.3195553e-001 -9.7912934e-002  4.1371704e-001  1.1739894e+000  5.6104895e-001  1.7665876e-001  1.1878086e+000 -6.8321554e-002 -4.1659676e-001  4.1502541e-001
  9.6973308e-001  1.4261196e-001  2.9274226e-001  1.2659253e+000  3.7580519e-001  2.3901191e-001  1.5922521e+000  1.3323199e+000  3.0747472e-001  1.9884979e-001  5.4987565e-001  9.5344801e-001  5.1378600e-001  1.0994593e+000  1.0341237e+000  6.5793442e-001  5.0150540e-001  4.3930062e-001  9.0290258e-001  3.5333412e-001  7.2960808e-001  8.5509611e-002  2.8643013e-001  3.3939273e-001  5.9663945e-001  1.9084876e-001  1.6425213e+000  1.6843613e+000  1.5162112e+000  5.2278993e-001 -3.3663454e-001  1.3533390e+000  3.6846325e-001  2.0435678e-001  1.3566727e+000  3.2802536e-001  5.1142431e-001  1.3091819e+000  1.2380713e+000  1.0528249e+000 -4.4955096e-001  4.2023258e-001  2.5856905e-001  9.5497178e-001 -2.5193139e-002  8.7469441e-001  4.6325350e-001  6.2445340e-001  5.0757327e-001  5.3086577e-001  2.8420364e-001  4.4794073e-001  7.3570389e-001  3.7586972e-001  1.2917990e+000  7.0671680e-001  3.9561561e-001  4.2969039e-001  6.5859210e-001  1.5116961e+000  1.3181515e+000  1.4928361e-001  8.3872386e-001  2.3412455e-001 -3.6711256e-002  1.2441224e+000
  8.5284392e-001  4.6583415e-001  1.4439249e+000  1.3496406e+000  3.8066415e-001  3.9973563e-001  8.4925814e-001  4.7343232e-001 -2.3588318e-001 -6.3729908e-001  1.6181649e-001 -4.2979723e-001  4.6026328e-001  8.3607262e-001  1.0302915e+000  9.6207420e-001  5.1947070e-001  6.4719132e-001  7.8997341e-001  6.8463389e-001  3.8897050e-001  3.2410685e-001  8.3169335e-001  5.5725941e-001  1.0327369e+000  5.2173326e-002  2.9417087e-001 -4.6490732e-001 -2.3003591e-001  3.4402863e-001 -5.5812902e-001 -3.1657014e-001 -1.9935734e-001 -4.2500774e-001  1.7421168e-001  1.0383599e-001  3.5442462e-001 -1.6594253e-001 -8.0241169e-001 -1.4406173e-001 -7.3787104e-002  8.8647423e-001  2.3506002e-001  1.3255659e-001  4.5009251e-001  1.0647221e+000  5.0064358e-001  1.2548069e-001  8.0447297e-002  4.8281492e-001  1.4468470e-001  5.7194177e-001  5.5014230e-001 -1.3337718e-001  5.4255273e-001 -2.0116477e-001 -4.8456772e-001 -1.7749795e-001  5.1495300e-003  6.0806976e-001 -3.4192315e-002 -7.6938248e-003  1.2870137e+000  5.4874675e-001 -4.5052512e-001 -2.0562690e-001
  1.3661346e+000  4.4901169e-001  5.9444936e-001  8.6490336e-001  5.1775134e-001  1.4212315e-001  1.2147492e+000  8.8115802e-001  3.6592254e-001 -4.2318644e-002  3.2296118e-001  7.3587676e-002  1.9301300e-001  1.0518400e+000  6.7334865e-001  7.8651849e-001  6.8492810e-001  1.2277062e+000  1.2138584e+000  5.6208876e-001  7.0519635e-001  4.0576425e-001  2.3149733e-001 -1.8775713e-002  1.0849607e+000  1.1467841e-002  4.0866400e-001  2.4343208e-001  4.4277995e-001  1.6422313e-001 -6.9090654e-003 -5.7982463e-002 -3.1965845e-001  1.8076540e-001  2.4741081e-001  1.3494233e-002  5.2671672e-002  2.3154833e-001 -8.8221565e-002  1.9693381e-001 -5.7139868e-002  8.3560575e-001 -2.3190461e-001 -5.1168858e-002  4.0360489e-001  2.4255339e-001  2.3650648e-001  5.0836656e-001  6.3123909e-002  1.8603707e-001 -1.6126959e-001 -9.6646696e-003  1.7757587e-001 -7.0162976e-002 -9.0846816e-002 -6.0440628e-001 -1.1046352e-002  2.8383590e-002  3.0002407e-001  1.2269582e+000 -7.8252764e-002 -2.7285441e-002  1.1244081e+000  8.9695602e-001  3.3285857e-001  1.3964831e+000
  1.1241846e+000  1.1745725e+000  1.3779705e+000  7.0597809e-001  4.8624221e-001  4.7894782e-001  1.3172046e+000  9.3475982e-001  5.1171943e-001  4.9716249e-001  6.9926867e-001  4.9559233e-001  5.2495595e-001  9.5413941e-001  1.1562431e+000  6.9689290e-001  1.3151817e+000  1.0135670e+000  1.0483926e+000  7.2481011e-001  8.5159903e-001  1.5503088e-001  8.0306223e-001  1.4939312e-001  6.6920383e-001  9.9879229e-002  1.0195658e+000  1.3712271e+000  1.0431572e+000  8.1177899e-001  3.0264795e-001  6.5076540e-001  3.7086796e-001  5.6423851e-001  5.1753068e-001 -5.4422560e-002  1.2489641e+000  8.9879129e-001  8.2897200e-001  9.7517566e-001  5.8127265e-001  5.8193460e-001 -2.5481153e-002  1.0853705e+000  5.1494246e-001 -2.3488899e-001 -1.0487814e-001 -5.3284213e-001 -1.1247910e+000 -2.6987994e-001  6.6609863e-002  5.7839626e-001  3.9795418e-001 -1.1785694e-001  4.0249568e-001 -3.6283055e-001 -6.3066962e-001 -1.3401777e-001  6.2705809e-001  1.1606678e+000  7.4985638e-001  1.1696823e-001  4.6145943e-001  5.0652833e-001  3.3430675e-001  3.6234278e-001
  6.8601371e-001 -2.0513145e-001  5.2807239e-001  4.0671885e-001  1.9136457e-001  1.2089023e+000  1.2142449e+000  1.6827603e-001  5.2003056e-001  3.3079084e-001  9.3867744e-001  8.2376151e-001  9.8611642e-002  1.0935223e+000  9.0549878e-001  7.4382249e-001  9.5640707e-001  8.1028618e-001  7.3288910e-001  5.2473939e-001  1.6086640e+000 -2.4353939e-001  4.9519579e-001  3.9601549e-002  4.4004665e-001 -4.5085804e-001  6.8173606e-001  8.4171128e-001  8.0024265e-001 -1.7279539e-001  4.1055002e-001  1.2732797e-001  7.4499757e-001 -9.6760648e-003 -5.6885171e-001 -5.3512580e-001 -6.0113106e-002  4.6897368e-001  6.7879635e-001  2.6707218e-001 -3.7550844e-001 -5.0732097e-002 -9.4336505e-001  4.2903398e-001 -8.3579857e-002 -1.3891206e+000 -7.8869222e-001 -4.0986815e-002 -6.4298876e-001 -9.5815587e-001 -3.3366474e-001 -1.1708546e-002  5.2048495e-001 -2.5451610e-001  6.0254235e-001 -6.2105475e-001 -9.0871746e-001  1.5851012e-001 -2.9712157e-001  1.3904969e+000  8.1419658e-001 -3.4296068e-001 -2.5104575e-001  3.0586321e-001 -4.3509459e-001 -2.1451199e-001
  4.8699024e-001  6.1531039e-001  1.4821538e+000  3.6486511e-001  1.0602438e+000  7.8866816e-001  1.2477730e+000  1.1358854e+000  5.9461593e-001  5.9811920e-001  1.2440860e+000  1.0129461e+000  5.7040245e-001  9.8237730e-001  1.6693272e+000  1.3339574e+000  5.9318399e-001  8.3523710e-001  1.5539266e+000  5.7432887e-001  1.0951166e+000  4.5334680e-001  6.6250385e-001 -1.5927654e-001  5.9022013e-001  2.8331535e-002  6.6974708e-001  6.5612197e-001  6.8852698e-001  1.0118201e+000  2.9834689e-001  4.2453867e-001  1.2896027e+000  9.4088647e-001  1.5944581e-001  3.4251704e-001  1.2441457e+000  3.4516827e-001  3.4290701e-001  4.3082858e-001  4.6547174e-002  3.7726638e-001 -7.3959622e-001  1.4664551e+000 -6.8828404e-002 -9.8319215e-001 -2.6757486e-001 -2.7425763e-001 -9.8391427e-002 -9.9513759e-002 -3.0694924e-001  8.3519681e-002  7.4448138e-001  2.6918305e-001  8.1401941e-001  2.4314089e-001 -1.3250867e-001  5.1421412e-002 -2.5421878e-002  1.2588992e+000  4.0056387e-001  3.9769660e-001  3.5812617e-001  4.9622878e-001  6.3455368e-001  2.0065551e-001
  1.5924448e-001  1.4831235e+000  4.6687630e-001  3.8064652e-001  8.8705542e-001  8.2361509e-001  1.5798997e+000  8.4120974e-001  6.1463030e-001 -5.3174324e-002  6.6407872e-001  6.1802167e-001  5.3682697e-001  1.1644295e+000  1.6397710e+000  7.6200443e-001  7.0014063e-001  5.6536684e-001  3.0885468e-001  6.4096644e-001 -1.7826778e-001  1.3785095e-001  1.0918893e+000  1.1424936e-001  7.8186143e-001 -5.2845430e-002  7.6959452e-001  8.4518026e-001  4.8860689e-001  2.8793010e-001  9.1578570e-002  3.0350547e-001  1.1704625e+000  5.5489339e-001  3.3019938e-002 -9.2735440e-002  3.5766797e-001  3.8609796e-001  6.6399396e-001  2.2657795e-001 -1.8641944e-001  5.1101764e-001 -6.5819124e-001  6.1967725e-001 -1.9167963e-002 -3.8647060e-001  2.5682898e-001 -1.6415216e-001 -1.2281937e+000  1.1681720e-001 -4.7159763e-001 -3.5190575e-001  3.4662540e-001  1.1000433e-001 -9.1182563e-002 -2.7459636e-001 -4.1653295e-001  1.0272400e-001  1.1874645e-001  1.3906879e+000  2.2094328e-001  5.8288027e-001 -3.2074196e-001  5.3121210e-001  3.6665447e-001  3.3205559e-001
  4.8428140e-001  4.6174992e-001  6.9804553e-001  1.2883896e-001  4.7888602e-001  1.6762009e+000  1.5101278e+000  7.7345262e-003  3.0032249e-001 -3.5035078e-001  4.0598461e-001  2.5347538e-001  1.3727071e-001  1.2429092e+000  1.1443717e+000  5.5123240e-001  3.9473844e-001  1.2461855e+000  6.3886122e-001  1.5365977e-001 -5.8109617e-002  8.9656007e-002  8.1972645e-001 -1.4899048e-001  4.1372269e-001 -2.5105329e-001  8.5444012e-001  1.4075278e+000  8.5044361e-001 -1.2805428e-001 -2.7695358e-001 -1.2332984e-001 -2.1350952e-001 -3.5630486e-001 -2.1017405e-001  1.2588201e-001  6.6679486e-001  5.9410770e-001  1.2129553e+000  2.9371378e-001 -1.0515039e-003  4.1481875e-001 -5.5862596e-001  9.5168814e-001  2.5747916e-001 -6.0731064e-002  3.5360576e-002  1.1707671e-001 -3.7142678e-001  2.6659799e-001 -1.0824313e-001  1.7388054e-002  8.1225252e-001 -1.3764078e-001  1.8456113e-001 -1.4472853e-001 -5.4701010e-001 -2.3849712e-001 -5.6577647e-001  9.4410302e-001  1.2225620e+000 -4.7416595e-001  3.6644300e-001  4.4536082e-001 -1.4482701e-001  1.9178519e-001
  5.6684911e-001  6.6077915e-001  8.5844327e-001 -2.5979257e-001  5.4660533e-001  1.0582032e+000  9.2487774e-001  2.3389032e-001  5.9950847e-001  1.8288362e-001  2.9033630e-001  2.2226556e-001  1.2576286e-001  9.7942933e-001  7.4893002e-001  3.5281450e-001  4.7101769e-001  7.2257673e-001  5.6887228e-001  1.6234798e-001 -5.2567407e-002  2.9324970e-001  7.7687873e-001  1.3674506e-001  5.2420175e-001  2.6873403e-001  6.0631898e-001  7.4496502e-001  8.6497702e-001  2.8599231e-001  1.0973368e-001  5.0206608e-001  1.9828800e-001  5.4427631e-001  1.1632196e-001  1.4146787e-001  6.7320469e-002  1.4877511e-001  7.8136865e-001  5.5919247e-001  4.5777320e-001  2.5466466e-001  6.7085115e-001  5.8891488e-001  4.1116219e-002  3.5082775e-001  3.7299783e-002  2.5248427e-001  5.7312259e-001  3.0402853e-001  9.0444503e-002  3.7938685e-001  7.5296759e-001  1.0901647e-001 -1.5785994e-001 -9.4217472e-002 -2.6765732e-001 -1.9489623e-001 -3.9098772e-001  6.5452822e-001  5.5876388e-001 -1.2146985e-002  5.6456322e-002  9.1619795e-001  5.0561284e-001 -4.4019411e-001
  5.2438157e-001  1.5132655e+000  3.9100513e-001  1.6444303e-001  8.7137490e-001  4.9079261e-001  1.3383167e+000  2.2852539e-001  6.0791981e-001  3.2667769e-001  3.1763498e-001  7.7881461e-001  5.0271704e-001  1.2401212e+000  1.2845735e+000  5.9982250e-001  8.9327119e-001  1.4497487e+000  3.5248627e-001  8.6742605e-001 -1.7897137e-001  6.3841417e-001  2.1117112e+000  1.0560592e-001  7.6978668e-001  1.0160432e+000  2.1161752e+000  1.4692020e+000  1.0036194e+000  2.5127280e-001  9.9273164e-001  6.7479360e-001  1.4635005e+000  5.1810154e-001  5.3618153e-001  7.1005798e-001  6.2407549e-001  9.4400519e-001  1.3350476e+000  1.7907595e+000  7.0009097e-001  6.1258753e-001  1.0151271e+000  1.9012249e+000  7.0495030e-001 -2.0534717e-001  6.7581193e-001  5.6902361e-001 -8.5309108e-001  3.3343082e-001  7.0477207e-001  7.8320784e-001  9.7483725e-001  3.8016458e-001 -1.5173027e-001 -3.5231718e-001 -2.4776092e-001  2.4329221e-001  6.0674718e-002  1.1313587e+000  8.5696232e-001  2.6105014e-001 -3.4023069e-001  7.8144041e-001  1.3447984e+000 -3.9417192e-001
  1.1130006e-001  8.2650623e-001  1.8940849e-001  2.5010028e-001  7.5534732e-001  1.5414309e+000  1.2514861e+000 -3.0255204e-001  3.0207058e-001 -4.0011272e-004 -1.6659650e-001  8.4511028e-001  6.6208727e-002  6.9710533e-001  5.1535239e-001  2.2497312e-001  5.4426991e-001  4.3786176e-001  4.4564949e-003 -6.3102675e-002 -4.0832123e-001 -5.4304554e-001  1.3747424e+000 -4.0370803e-001  6.3913023e-001 -2.3628877e-001  7.3658381e-001  5.6122549e-001  4.4775249e-001 -3.4821234e-001  9.9459669e-001  4.5805852e-001 -2.0406118e-001 -5.7587958e-001  3.9289106e-001  1.2000840e+000 -1.2842943e-001  1.8161129e-001  5.5216126e-001  3.3218020e-001  7.5636477e-002  6.0518064e-001 -1.0067689e-001  1.6568926e+000 -2.6295975e-001  3.5963800e-001  5.6397782e-001  4.6778400e-001 -3.3648328e-001  2.8692509e-001  2.9433634e-002  8.5446022e-002  2.0841110e-001  4.2811081e-001  4.0508093e-001  1.5788314e-001  1.4242689e-001  5.8245690e-001 -1.8477810e-001  1.3699925e+000  7.2124302e-001  6.3173218e-001 -1.7115549e-001  9.2674473e-001  1.6443234e+000  6.5718350e-001
  2.2418267e-001  8.6037388e-001 -4.7167532e-004 -2.4961895e-001  7.5421519e-001  1.1302205e-001  5.4235917e-001 -4.6336260e-001  7.0824501e-001 -1.1732118e-001 -3.8653075e-001  5.0491087e-001  3.9489047e-001  3.1571727e-001  2.4892893e-001  2.8929993e-002 -3.9854420e-001  3.9189776e-002 -1.8740898e-001 -1.8719197e-001  2.6504698e-001  6.3930811e-001  7.3710907e-001  4.3091463e-001  8.0147661e-002  3.6866016e-001  5.3302980e-001  4.0096737e-001  2.3051947e-001 -1.8086796e-001  8.8878920e-001  1.9248624e-001 -4.5940485e-002  4.1914184e-002  5.0608533e-001  6.8281162e-001  4.0894554e-002 -3.8596656e-001  5.9488811e-002  1.4386188e-001  5.9126014e-001  5.6834924e-001  1.2457449e+000  1.0338352e-002  4.4813396e-001  4.8302993e-001 -4.7296868e-002  2.4677708e-001  7.0188460e-001  6.3644584e-001  5.5019943e-002  3.3542985e-001  2.1587453e-001 -1.7882840e-001  2.8626918e-001 -2.3717622e-001 -6.7991643e-002  7.5737742e-002 -4.0350832e-001  8.6556031e-001  5.1345175e-001  2.5678717e-001  1.1732318e-001  8.2017230e-001  5.3622636e-001 -3.3383369e-001
 -7.9349336e-002  5.5384688e-001  1.0998739e-001 -1.6904633e-002  1.5567647e-001 -9.6721538e-002  5.6057480e-001 -8.2273251e-001  2.6231973e-001 -3.5133880e-001 -2.8509820e-001  3.9453824e-001  5.0636533e-002  3.6075156e-001  4.3105244e-002 -5.3936930e-002  4.9235577e-001  5.2174003e-001  1.1780975e-001 -5.8753499e-002  3.0006486e-002  4.0415089e-001  1.8705755e+000  2.3698525e-001  6.1456471e-001  8.2350440e-001  8.7181397e-001  6.2540687e-001  1.5701770e-001 -3.9905628e-001  4.1175171e-001  6.5258578e-002  9.0779056e-002  5.0788686e-001 -3.2019945e-002  3.1240041e-001 -3.5009034e-003 -1.2097893e-001  4.7699503e-001  7.0731967e-001  8.9889888e-001  7.8716275e-001  1.0919170e+000  1.8094525e+000  4.6992303e-001  5.4567429e-001  4.0349098e-001  3.9022332e-001  5.6149102e-001  8.6795404e-001 -2.8536720e-001 -1.8246579e-001  3.8334720e-001  5.7172591e-002 -1.2119607e-001  1.3478731e-001 -2.1586101e-001  5.7482429e-001 -7.6661328e-001  7.9155721e-001  4.5533217e-001  3.5542728e-001 -2.6700405e-001  4.5628045e-001  1.2940389e+000  1.8594302e+000
  8.0695487e-001  6.9661297e-001  7.2687132e-001 -1.7565581e-001  5.0830041e-001 -1.5749129e-001  4.0539855e-001 -1.4350804e-001  4.7020974e-001 -3.6369422e-001 -4.1815375e-002  2.9733474e-001  4.0946127e-001  3.3510612e-001  9.2346883e-002  6.6324502e-002  1.0419471e-001 -9.9252450e-002 -2.2520269e-001 -8.3922930e-002 -3.7395408e-002  5.6752121e-001  2.3860579e-001  8.0937756e-001  5.0563152e-001  6.8672575e-001  5.8992311e-001 -4.5395634e-002 -4.1884335e-001  2.6987892e-001 -1.5766012e-001 -1.7720382e-001  3.3226038e-001  6.6017070e-001  3.9686098e-001  4.7942930e-001  5.3828268e-001 -1.8717730e-001 -1.9577018e-001  1.9749046e-001  7.6360430e-001  7.3472336e-001  1.4825570e+000  3.5204764e-002  5.0164903e-002  2.7613458e-001  1.3290320e-001 -2.1150311e-001  7.0970417e-001  8.0357837e-001  3.4974834e-001  2.4495514e-001  4.3119479e-001 -1.8548834e-002 -4.0835275e-002  1.3655251e-001 -1.3609990e-002  1.5416814e-001  3.0607329e-002  2.5660920e-001  3.5294637e-001  1.8849665e-001  8.6926229e-001  3.2255159e-001 -2.5338575e-001 -2.2047615e-001
  1.6685111e+000  1.5002145e+000 -3.0149213e-001 -1.9876399e-001  1.2382800e+000  3.1128631e-001  1.2416930e+000  8.5041745e-001  7.5975032e-001  7.9603624e-001  7.8668668e-001  1.4274382e+000  8.0242078e-001  8.2913016e-001  2.9752879e-001  4.4435823e-001  1.0675347e+000  1.2876462e+000  1.0012314e+000  8.4274667e-001  4.0815451e-001  1.6197578e-001  1.7484112e+000 -1.8033596e-001  7.5439807e-001  3.9719749e-001  1.7676933e+000  1.7323613e+000  1.2139608e+000 -1.6696367e-002  9.7949225e-001  1.1152153e+000  1.4841154e+000  1.2893704e+000  5.5075777e-001  8.9362080e-001  5.3259362e-001  1.3219765e+000  1.6670222e+000  1.4551260e+000  4.3500649e-001  7.0008397e-001  1.1010773e+000  2.2113784e+000  3.7724024e-001  3.5075695e-001  8.3018895e-001  5.4431845e-001  1.2546068e+000  6.6274205e-001  4.2385244e-001  4.3184144e-001  5.0656350e-001  1.2283911e-001  6.2564690e-002  7.7232993e-001  1.0281998e-001  1.0948506e+000  5.3485516e-001  1.6843278e+000  1.0302481e+000  1.2915307e+000 -9.3849465e-001  5.4153723e-001  1.2320453e+000  1.3868583e+000
  2.6631706e-001  6.1650796e-001  6.3192149e-001  6.6812860e-003  1.6849734e+000  3.4297075e-001  7.2416100e-001  2.5783832e-001  1.0123232e+000  3.8921223e-001  8.3333663e-001  3.5497360e-001  8.6979471e-001  5.1411006e-001  8.1276371e-002  4.8909634e-001  1.3136900e+000  1.0913936e+000  7.9344039e-001  9.2638504e-001  2.5291454e-001 -1.3474654e-001  1.6369874e+000  5.7696543e-001  1.0602449e+000  8.7842178e-001  6.6023350e-001  5.5194489e-001  3.1647937e-001  7.1508194e-002 -2.2017646e-001 -7.6046518e-001  5.1564969e-001  8.6207818e-001 -9.1612885e-001 -2.0395742e-001  1.5161561e-001 -3.1141472e-002  4.9499999e-001  5.5014016e-002  3.3936739e-001  9.4404071e-001  1.1479467e+000  1.1338161e+000  5.1069046e-001  3.9126623e-003  8.2858159e-001  1.0701220e+000  1.5592338e+000  8.2259289e-001  6.0423499e-001  4.3327636e-001  6.2534421e-001  5.0887934e-001 -3.2194623e-001  1.1899905e+000  5.1232646e-002  9.5593253e-001 -2.0112111e-001  8.2367639e-001  8.7623339e-001  9.7040864e-001  3.5190807e-001  4.5329120e-001  1.2237478e-001  5.1052909e-001
  2.2003514e-001  6.4256082e-001 -1.0297471e+000 -1.2106124e+000  1.1435255e+000  2.1025822e-001  8.0502515e-001  4.4227288e-001  4.4233711e-001  1.0371087e+000  1.0778632e+000  1.2494647e+000  8.3719804e-001  6.7910677e-001  2.5057083e-001  2.1644038e-001  1.0591975e+000  1.0723466e+000  1.0800583e+000  6.9684110e-001  1.5400666e+000  2.7734344e-001  8.4355599e-001  6.2037520e-001  6.0004760e-001  5.4145403e-001  3.4981764e-002 -4.6572675e-001 -3.2126075e-001  8.3741936e-001  7.4632148e-001  5.3279526e-001  7.2275072e-001  1.0683982e+000  1.7662254e-001  1.6967402e-001  1.3785527e+000  5.7795483e-003 -3.2405639e-001 -3.3664548e-001 -3.4084145e-001  6.1271653e-001  9.2079862e-001  5.0360279e-001  5.1609095e-001  4.9924354e-001  9.2111486e-001  1.0160007e+000  1.6787721e+000  4.7896955e-001  7.1048945e-001  7.0261824e-001  6.3322471e-001  6.3103589e-001  1.0120867e+000  1.6680836e+000  9.2668058e-001  7.6987479e-001  3.4194123e-001  8.3177694e-001  1.2290961e+000  8.6646668e-001 -3.5449682e-001 -2.1140514e-001  5.2568402e-001 -2.2274289e-001
  3.0114942e-001  1.4271290e+000 -3.3053576e-001 -2.1095387e-001  1.8636037e+000  6.5583934e-001  1.2286422e+000  9.1520231e-001  8.2918120e-001  1.1449205e+000  8.4880515e-001  1.1441963e+000  1.0041234e+000  5.5350796e-001  4.0321915e-001  2.0213535e-001  5.7343051e-001  5.5908108e-001  5.8433098e-001 -4.6028339e-002  2.2351100e-001  3.8393313e-001  1.1222937e+000  4.3901311e-001  4.9807184e-001  7.4830605e-001  1.1288825e+000  9.3483622e-001  7.1514855e-001  5.5080482e-001  9.7896914e-001  1.0754364e+000  1.5359241e+000  1.4427840e+000  4.9008997e-001  1.0754637e+000  1.7258679e+000  5.5516234e-001  1.0174305e+000  8.6211623e-001  1.8323229e-001  6.6230141e-001  1.0693171e+000  1.3879725e+000  5.5994946e-002 -1.0074916e-001  2.6193310e-001  8.3791113e-001  1.6066597e+000  3.3226848e-001  5.4347136e-001  9.2734843e-001  1.0363921e+000  5.9063854e-001  8.7992815e-001  8.2696429e-001  5.5829997e-001  7.4812007e-001  4.1233449e-001  1.4542428e+000  1.5413862e+000  9.5951049e-001 -1.2255534e+000 -1.7930123e-001  1.3279646e+000 -2.5993637e-001
  8.7137723e-001  6.2334760e-001 -2.0438690e+000 -1.7966773e+000  3.8680186e-001  1.0779284e+000  1.0658108e+000 -2.0035160e-001 -1.9959102e-002  2.9366084e-001  5.2025936e-001  8.2169498e-001  5.7028671e-001  5.7655028e-001  4.2143284e-002  3.9072809e-001  2.4070055e-001  1.0199276e+000  8.5565202e-001  5.8081758e-001 -2.6866804e-001 -4.2194160e-001  1.4740847e+000  4.4695595e-001  6.7584415e-001  4.2811805e-001  9.8376238e-001  1.4987957e+000  6.8801294e-001 -3.7407167e-001 -1.3510873e-002 -2.9403999e-002  1.5077342e+000  1.5347510e+000 -2.9215205e-001  3.1974288e-001  9.9796792e-004  6.3009914e-001  1.4972806e+000  1.2608005e+000  7.8610944e-002  1.0539517e+000  1.2981038e+000  2.3826692e+000  1.7060552e-001  2.4875849e-001  6.6139651e-001  1.4952085e+000  5.2128444e-001  5.2770836e-001  6.1631725e-001  1.3738569e-001  5.0743980e-001  6.8854162e-001  8.7732101e-001  1.6820047e-001  6.0897896e-001  9.5845390e-001 -4.4141879e-001  1.1034950e+000  9.9463166e-001  6.3848598e-001 -1.3516604e+000 -6.8497034e-001  8.1665658e-001  1.9739665e+000
  1.2216369e-001  7.7083754e-001  2.6417555e-001  2.2242673e-002  6.8008225e-001  2.8972536e-001  8.3393996e-001  1.1347120e-002  7.2205508e-002 -3.4054572e-001 -3.7408059e-001  1.9595035e-002  3.5268976e-001  2.6468614e-001 -5.6403584e-002  1.7832996e-001 -6.7479210e-002  7.9519139e-001  3.1841864e-001  8.0847441e-002  2.1458794e-001  7.3679010e-001  1.2291907e+000  3.5397924e-001  2.8764921e-001  1.2297597e-001  1.1084375e+000  2.1174707e+000  1.3187733e+000  3.3512870e-001  6.1571391e-001  2.2876359e-001  1.5133156e-001  9.5477836e-001  1.9947167e-001  5.1344937e-001  5.6943950e-001  9.7384546e-001  2.2391904e+000  1.3772140e+000  5.9917820e-001  5.7886678e-001  1.2414510e+000  1.7010942e+000  6.1645739e-001 -2.2680955e-001  3.2842271e-001  2.3997726e-001  8.7477157e-001  4.1516002e-001  6.2884194e-001  3.8060176e-001  2.6610093e-001  1.6564676e-001 -1.7520354e-001  2.1165554e-001 -9.2298887e-002  7.0075015e-002  4.0244577e-001  4.5484678e-001  5.2943645e-001  4.7612933e-002  3.7683924e-001 -5.1548801e-001  3.3076008e-001  1.0738686e-001
  2.5444510e-001 -1.6559068e-001 -7.0314782e-001 -6.0458868e-002  1.5236104e-001 -2.5134506e-001  3.9388700e-001 -4.5771815e-001 -2.6123238e-001 -5.3751885e-001 -4.1632557e-001 -4.3307033e-001 -4.8179126e-002 -2.9345520e-001 -4.7150493e-001  5.1321868e-002 -1.1836660e-001  8.4029164e-001  3.6534468e-001  7.2734566e-001  3.6002030e-003  1.0098995e-001  1.6445472e-001  7.4784657e-001  4.1509619e-001  3.6079792e-001  2.7171415e-002  7.8579702e-001  6.0011742e-001 -8.4616567e-001 -2.7684514e-001 -1.5157944e-001 -7.7632529e-002  3.3991236e-001 -7.1814967e-001 -9.0149901e-002 -6.1775866e-001  2.0758486e-002  8.2106734e-001  8.0505426e-001 -2.5895818e-003  5.6600868e-001  2.3596031e-001  4.5027597e-001  4.5898051e-001  3.7734403e-001  5.6120250e-001  1.9103435e-001 -1.5901267e-001 -3.4876614e-001  1.4120379e-002 -6.3366876e-001 -4.7541091e-001 -1.9695382e-001 -5.1178177e-001 -8.1920477e-001 -4.5887735e-001  4.3589006e-004 -6.3414911e-001  4.9560393e-001 -7.0948352e-001  1.0359285e-001 -2.4309209e-001  2.3936357e-001 -3.6787010e-002  9.8549849e-001
  1.4329331e+000  5.8136556e-001 -3.6593976e-001 -6.8258739e-001  4.9410409e-001  5.4010803e-003  6.6762511e-002 -3.6415727e-001  5.6845393e-001  1.2117673e-002 -3.3339124e-001 -2.8038835e-001  4.2070365e-001 -2.8145405e-001 -3.8057266e-001  1.9061838e-003  2.7685500e-002  3.8079571e-001 -4.1296750e-001 -1.5143666e-001 -3.3925032e-001 -2.1731357e-001  6.5844952e-001  1.8200803e-002  9.8071110e-003  5.9325877e-001  4.3592635e-001  4.8779161e-001  2.2287625e-001 -5.2549355e-001 -2.7327415e-001  8.4207814e-003  6.4336301e-001  7.4565405e-001 -3.9914098e-001 -1.7151696e-001 -2.3232266e-001 -2.2848029e-001  3.9419181e-001  5.1178126e-001  2.2653376e-001  1.2241562e-001 -4.7622348e-002  6.5941949e-001 -2.9230116e-001 -1.7807117e-001  2.4789446e-001 -3.3994327e-001 -4.2534790e-001 -2.3966716e-001  1.4393690e-001 -4.4261250e-001 -4.9869173e-001 -2.1978638e-001 -2.6715433e-001 -2.4883419e-001 -7.8500698e-002  6.5834413e-002 -1.8782169e-001  1.6717283e-001  1.1229694e-001  1.9091868e-001 -1.3293028e+000 -4.0712664e-001 -1.0618255e-001 -4.5373778e-001
  4.6975239e-001 -1.7552018e-001 -1.3850323e+000 -1.5193326e+000 -3.4373753e-001 -2.2975075e-002  1.2548326e-001  1.7939541e-002 -2.2214126e-001 -1.8199849e-001  1.2243002e-001 -3.7089746e-001 -8.4913711e-002 -5.6656290e-001 -4.4086608e-001  4.1994392e-001  3.0780484e-001  1.2646354e-001 -7.4281216e-001  6.9762186e-002 -3.3080613e-001 -3.8724767e-001 -4.1058458e-002 -2.1008882e-001  8.9993195e-003 -1.7214581e-001  1.5783709e-001  1.0934268e-002  7.3639647e-002 -5.5654314e-001 -5.6705297e-001 -5.0962425e-001  1.8372990e-001  3.2133543e-001 -4.4426472e-001 -1.9070668e-001 -3.0498779e-001 -9.9583985e-002  2.7712950e-001  4.4457377e-001 -1.8314592e-001  5.8043997e-002 -2.8470803e-001  2.8149063e-001 -1.2827418e-001  3.7660959e-001  4.3287055e-001 -4.4255040e-001 -2.5201428e-001  6.9400590e-002  1.6636419e-001 -4.1517094e-001 -8.3662645e-001 -8.5017243e-002 -3.6762683e-001 -2.8444318e-001 -3.8842751e-001  3.0014088e-002 -2.9891595e-001 -5.1828003e-002 -5.8411292e-001 -3.6773282e-001 -9.3959355e-001 -5.9799740e-001 -8.4638913e-002  1.2823469e+000
  1.9493300e-001  2.4413939e-001 -3.1139234e-001 -1.2603786e+000 -4.1777363e-001 -4.4883555e-002 -3.5585331e-001 -2.6815418e-001  7.3442534e-002 -6.0847125e-001 -3.7124183e-001 -1.1699712e+000  9.7747338e-002 -4.3857939e-001 -5.3620015e-001 -3.8702901e-001 -4.4450030e-001 -5.6373855e-001 -1.2207498e+000 -7.0221853e-001 -6.6081451e-001 -7.2734479e-005 -6.8955056e-001  3.5891021e-001 -3.5419539e-001  1.3867868e-001 -4.4859755e-001 -4.9771515e-001 -3.4163663e-001 -1.0515477e+000  6.4362617e-002 -3.4221741e-001 -1.1503634e+000 -3.4081049e-001 -2.1552399e-001  1.0318613e-001 -8.8756440e-001 -5.5337613e-001 -4.0136365e-001 -5.2010378e-001  1.9244652e-001  1.0657113e-002  2.9369817e-002 -4.9889664e-001 -2.0159893e-001  6.8547715e-002 -2.0958288e-001 -8.0277870e-001 -4.5467020e-001 -6.2735470e-002 -2.2961680e-001 -4.4217245e-001 -1.2183858e-001 -1.8304755e-001 -1.8574184e-001 -6.3191560e-001 -3.7854040e-001 -4.1444439e-001 -5.1156910e-001 -1.8394653e-001 -2.2237618e-001 -6.2676507e-001 -9.9446790e-001 -9.1523595e-001 -1.0834641e-001 -7.8402332e-001
 -6.2934880e-001 -8.8142322e-001 -8.4859531e-001 -9.0904717e-001 -8.7476509e-001  2.7760290e-001 -3.5044517e-001 -5.1107295e-001 -4.8365462e-001 -1.1885530e+000 -4.9731045e-001 -1.1128708e+000 -6.3434143e-001 -7.8939860e-001 -1.6037259e-001  7.0578670e-002  1.8679072e-001 -2.3854099e-001 -9.0124239e-001 -2.9150936e-001 -5.6197962e-001 -4.4023114e-001 -7.0025662e-001  2.2780578e-002  2.6146740e-001 -4.7651418e-001 -6.2713228e-001 -1.2422994e-001 -3.4848995e-001 -5.8491915e-001 -5.0400824e-001 -8.0441923e-001 -3.5195493e-001 -3.0854402e-001 -6.2534594e-001 -2.2464484e-001 -3.5162298e-001 -9.4414404e-002 -3.3136354e-001 -2.6329634e-001  2.6634054e-001  4.4952409e-003 -7.0064484e-001  1.6470860e-001 -4.8967213e-002 -1.1949558e-001 -2.1627069e-001 -4.7286670e-001 -6.3040709e-001  2.5074195e-001 -1.6325620e-001 -9.9937021e-002 -8.5850024e-001 -2.7006725e-001 -7.1437071e-001 -3.5782221e-001 -8.1923601e-001 -2.1043147e-001 -6.6579305e-001  8.4175411e-002 -8.8002957e-001 -4.7812394e-001 -6.2727576e-001 -7.8524719e-001 -6.9697748e-001  3.8774464e-001
 -3.6671495e-001  9.6558326e-002 -3.3615605e-001 -1.1873960e+000  4.1187496e-003 -1.2095315e-001  5.1189801e-002 -5.7966396e-001  1.3401704e-001 -4.6945417e-001 -6.9769209e-001 -8.8943816e-001  4.5544286e-001 -2.7819971e-001 -3.4937839e-001 -3.7861709e-001 -7.0662157e-003 -1.2068105e+000 -8.2930102e-001 -9.9476766e-001 -1.1290291e+000  1.0966370e-001 -6.8012164e-001 -3.4678871e-001 -1.6485980e-001 -1.0740656e-001 -2.7038057e-001 -2.0979995e-001  3.2863587e-002 -4.8300964e-001 -3.0381664e-001 -7.2046269e-001 -3.7949945e-001 -5.1618713e-001 -4.0095498e-001 -3.4777355e-001 -3.9385682e-001 -5.8699950e-002  1.0724649e-001 -3.7747254e-002  3.6451168e-001 -1.7210934e-001 -3.3934325e-001 -8.5604211e-001 -2.5050072e-001 -2.3811678e-001 -4.4029609e-001  1.6318063e-001  3.6530184e-002 -5.7230976e-002  3.3699050e-002 -2.4235505e-001 -2.6474069e-001  2.0239160e-001  2.1297868e-003 -2.7658882e-001  1.6762856e-001  5.4254376e-002 -1.9288014e-001  2.2760758e-001 -5.9048503e-001 -2.0451496e-001 -4.6396542e-001 -7.7618763e-001 -4.2227512e-001 -2.1502789e-001
  3.7102611e-001 -2.6924103e-001 -3.9969068e-002 -4.0574087e-001 -7.3050743e-001  4.3267898e-001 -7.8468437e-001 -9.4949702e-001 -3.5079458e-001 -2.3933867e-001  1.1461200e-001 -6.4934636e-001 -1.0942623e-002 -2.2714923e-001 -5.5465045e-002 -1.2262248e-001  4.2358147e-001 -2.5054246e-001 -8.5991447e-002 -3.0637664e-001 -7.2857705e-002 -1.3051731e-001 -7.0376968e-001  2.9329571e-001  9.0312340e-002 -4.4691352e-001 -1.0152768e+000 -1.3768434e+000 -7.9002113e-001 -4.6670531e-001  6.8679987e-002 -4.1003001e-001 -3.6353928e-002  2.2679794e-001  1.8175651e-002  3.3030133e-002 -8.8753418e-001 -3.7153831e-001 -8.4396739e-001 -1.1561073e+000 -3.3341754e-001  2.0214444e-001 -7.5354393e-001 -2.2820540e-001 -4.2747785e-002  4.5393739e-001  4.5910074e-001  1.1972281e+000  2.7529340e-001  6.1167562e-001  5.5116764e-002 -1.4313952e-001 -5.6018943e-002  3.1418782e-001  3.4605329e-001  2.2630408e-001  7.3769571e-002 -2.2455648e-001 -3.7683550e-001 -1.7675090e-001 -2.8932953e-001 -4.2605980e-001 -8.2091535e-001  5.5121184e-002 -1.8203234e-001  6.1233629e-002
  1.8144194e-001  1.8149978e-001  3.8239404e-001 -2.3363460e-001 -7.5083994e-002 -2.3393031e-001 -4.4528717e-001 -1.1200270e+000  2.8264746e-001 -4.6462208e-001 -5.1111369e-001 -8.7680132e-001  1.4000561e-001 -4.1274865e-001 -1.6956361e-001 -2.4075453e-001  1.6741981e-001 -1.4115349e-001 -2.5530592e-001  3.7274715e-002  1.7868995e-001  1.4251490e-001 -1.1862887e-001 -1.7214820e-001  2.1291022e-002 -1.8145844e-001 -5.7435759e-001 -6.7216741e-001 -6.0506563e-001 -1.5018657e-001 -1.4807828e-001 -4.7086494e-001 -4.9483896e-001  1.7614179e-001 -5.3472277e-001 -1.2079977e-001 -3.1119188e-001 -1.0204896e-001 -7.2716780e-001 -6.6496080e-001  4.9108186e-002 -5.2092490e-002  5.5980692e-002  7.8878234e-002 -1.3889296e-001  4.8042422e-001  1.1149440e-001  3.6438733e-001  2.7071960e-002  2.0841689e-001  7.6698155e-002 -1.9440986e-002 -3.6627254e-001  2.5989663e-001 -7.1695415e-001  3.6455543e-001 -1.0152905e-001  2.2678853e-001 -3.4285936e-001 -1.8524778e-001 -6.8255851e-001 -5.5786350e-002 -1.1418583e-002  1.5425622e-001 -1.4890174e-001 -4.2668454e-001
 -5.2346453e-003 -6.8563438e-001 -1.3399738e+000 -8.8886042e-001 -7.1946707e-001 -2.8737056e-001 -7.4929551e-002 -7.7652060e-001 -5.9869025e-002 -5.4362097e-001  3.4675892e-001 -1.7349142e-001 -2.9277035e-001 -3.2694842e-001 -5.0941350e-001 -2.0677304e-001 -2.4018978e-001 -8.7339986e-002  7.0583837e-001  6.8642851e-001  5.5741825e-001 -5.7261758e-001  6.4541671e-001  2.1777447e-001  2.4140700e-001 -3.7586214e-001 -9.3551101e-001 -6.8633577e-001 -6.6289686e-001 -4.3668177e-001 -4.2377538e-001 -5.9047904e-001  5.6433255e-001  1.9754195e-001 -3.3814035e-001 -2.3568387e-001 -3.6552324e-001 -3.5514276e-001 -5.8076540e-001 -9.1759425e-001 -1.5593984e-001 -1.9239928e-001  3.5037095e-001  1.8639761e-001  1.5040115e-001 -1.9673347e-001  5.2860997e-001  6.0679032e-001  6.9084636e-001  7.4910745e-002  7.2685610e-002 -3.8478339e-001 -3.5942239e-001  1.2205709e-001  6.6525004e-001  1.9184468e-001 -1.9540170e-001  3.0721276e-001 -5.1312913e-001 -6.6932674e-002 -4.0349772e-001 -3.9210542e-002 -5.5223571e-001  2.1970700e-002  2.7644190e-001  2.5520593e-001
 -7.9280687e-001 -2.4106467e-001 -5.8735639e-002 -1.1941151e+000  1.0689533e-001 -9.4231483e-001 -1.9874004e-001 -2.8622970e-001  3.9452568e-001 -7.4150620e-002  1.8459629e-001 -9.9836309e-002 -1.1633886e-001 -1.0262550e+000 -3.3310254e-001 -2.2657612e-001  6.1005987e-001 -4.0238363e-001 -1.1859309e-001  1.2627470e-001 -4.6949993e-001 -3.0496835e-001  2.8515926e-001  3.4508903e-001  1.3840242e-001 -5.1189842e-002 -5.9914361e-001 -4.0053051e-001 -1.2086111e+000  1.4872502e-001 -9.0145372e-001 -8.7039786e-001 -5.4744484e-001 -5.3859834e-001 -4.7548745e-002 -8.9578256e-001  1.4498733e-001 -7.3654516e-001 -1.5815666e-001 -3.5832170e-001 -3.2542583e-003 -1.6325351e-001  2.9179696e-001 -6.0174205e-001 -3.8158384e-001 -1.6621385e-001  1.3358705e-001  2.3234588e-001  5.5153938e-001 -3.7636578e-001 -2.1954021e-001 -3.0676756e-001 -2.3133484e-001  1.4819687e-001  7.8799413e-001 -4.4077493e-002 -1.6225350e-001  5.6619161e-001  2.7076047e-001 -5.9061353e-001 -8.8143212e-001  1.3146942e-001  4.9120820e-001 -2.3135627e-002 -3.9495183e-001 -1.1287659e+000
 -4.2499185e-001 -9.4418414e-001 -9.6825494e-001 -8.0142002e-001 -6.0161819e-001 -3.6187202e-001 -5.4894524e-001 -2.6899556e-001 -6.6176671e-002 -1.7384447e-001  1.4405598e-001 -1.1932830e-001 -5.0358099e-001 -7.4916685e-001 -2.6488336e-001 -7.4003923e-002  1.1650775e-001  1.7981069e-001 -1.9695110e-001 -5.0685856e-001 -4.7310355e-001 -6.9696029e-001 -4.0339032e-001 -8.7508944e-002 -8.5951641e-002 -1.7900200e-002 -5.2573702e-001 -6.2416987e-001 -1.1908773e+000  3.6541436e-001 -1.5649858e-001 -5.7132343e-001 -4.0477650e-001 -8.6022303e-001 -2.5569854e-001 -2.1246885e-001 -4.2864011e-001 -7.2290602e-001 -6.5293219e-001 -5.9331743e-001  7.9490461e-002 -2.7184148e-001 -3.2475419e-001 -8.7819298e-001  3.6577805e-002 -8.0209680e-001 -4.8721253e-001 -1.7801813e+000 -6.7797269e-001 -4.5492511e-001  2.7791247e-001 -4.5589913e-001 -8.1803830e-001  1.9967604e-002 -6.7115388e-001 -6.7431654e-001 -9.7267419e-002  3.6159601e-001  3.8400495e-003 -6.3244148e-001 -6.2164614e-001 -2.3229685e-001  3.5720443e-001  1.3459423e-002 -4.1459254e-001  2.6493164e-001
  9.2169861e-001 -1.3407425e-001 -1.0858367e-001 -7.2150211e-001 -1.4964001e-001  7.1985730e-002 -5.0522865e-002 -3.2501736e-001  9.6916408e-002 -5.9644004e-001  5.0439865e-002  1.3087444e-001  4.7333230e-001 -4.5389612e-001  2.5976331e-001  3.8297793e-001 -1.0317303e+000 -4.5183754e-001 -3.2401767e-001 -2.4240241e-001 -8.1375409e-002  6.6854157e-001 -7.9701703e-001  3.7532716e-001 -3.6829846e-001  1.1115488e-002  3.6027681e-001 -6.7250378e-001 -9.6798508e-001  1.0150125e+000 -5.5643298e-002 -2.9583183e-001  1.8035346e-001  7.5162680e-002 -1.7507096e-001  3.0919287e-001  1.1729995e+000 -2.4048431e-001 -2.6781272e-001  3.4238913e-001 -2.5454123e-001 -2.5020942e-001  9.1188815e-001 -1.1985019e-001 -1.8261477e-001  4.4272425e-001 -4.3211029e-003 -6.6589460e-002  1.8877983e-001 -2.0829969e-001  3.2457789e-001  6.9604330e-001 -5.4874420e-001 -1.5634889e-001 -2.3908315e-001 -1.3066626e-001 -2.0881026e-001 -1.0434708e-001  7.9393900e-002 -2.3665758e-001 -9.6161067e-002 -1.1188151e-001 -4.1136330e-001 -1.5283609e+000 -6.0742554e-001 -1.1152893e-001
 -8.2380584e-001 -8.8209673e-001 -4.1851172e-001 -3.0753035e-001 -3.3316865e-001 -3.8349744e-001  3.7573918e-001  3.2794205e-001 -9.7810405e-002 -1.7123184e-001 -1.5529138e-001  2.6354419e-002 -3.0753106e-001 -2.5037171e-001  3.4673203e-001 -2.1306892e-001 -3.3156423e-001 -6.8821768e-002 -5.8279226e-001 -3.5039582e-001 -3.9789459e-001 -4.2357652e-002 -9.1946884e-001 -7.0697754e-001 -1.5628127e-001 -4.7617946e-001 -3.2132309e-001 -4.7031411e-001 -6.9657889e-001  2.2882920e-002 -6.7648499e-001 -2.9059766e-001 -2.7366648e-001 -4.3913768e-001  3.9743441e-002 -1.4370735e-001  1.4953444e-001 -2.5395502e-001 -1.2469757e-001 -3.5664985e-001 -3.3077470e-001 -5.5585176e-001 -1.2936533e+000 -3.1670295e-001 -1.2520236e-001  1.1444027e-003 -3.2883553e-001  3.6239033e-001 -7.4707092e-001 -2.6356564e-002 -5.6013529e-001  1.9159642e-002 -3.9965654e-001 -1.1526096e-001  3.8270491e-001 -6.7837612e-001 -2.2239509e-001 -3.3675868e-001  1.3843237e-001 -2.8265586e-001 -5.4606933e-001 -1.8603443e-001 -2.2024133e-001 -2.7886799e-001 -1.0589083e+000  5.5132585e-001
  1.5246597e-001  1.3050975e-001  5.5645726e-001 -1.4306996e+000  3.3952288e-001 -2.0242444e-001  6.9098998e-001  2.4430360e-001  1.1229480e-001 -1.7741491e-001 -1.3171220e-001 -1.3881611e-001  2.1330997e-001 -2.9425308e-001  6.6373403e-002 -5.2856722e-001 -1.2502383e+000 -6.3702417e-001 -7.7717948e-001 -1.0123074e+000 -6.0761989e-001  4.8629128e-002 -9.4724854e-001 -5.9434505e-002 -5.0766709e-001 -2.6131549e-001  5.0774621e-001  8.8867745e-001  5.7489277e-001  1.0517509e+000 -4.7707420e-001  3.5812226e-001  1.3934427e-001 -7.2088473e-002  2.2966108e-001  6.0080890e-003  1.0322500e+000  5.8039987e-001  1.3671036e+000  1.8085261e-001  2.4533664e-001 -8.0677661e-001 -2.1901616e-001 -2.0257094e-001 -7.0214960e-001 -8.5433710e-002 -7.1052818e-001 -8.5306266e-001 -1.1683411e-001 -1.2750502e-001 -4.6340492e-001  6.3950042e-001 -8.2315823e-002  3.6616607e-001 -1.2425294e-001  3.4872781e-001  5.7220761e-001  3.2906107e-001  8.8509543e-001  6.7212924e-001  1.2486428e-001  8.0878364e-001 -1.1146843e+000  1.0748224e-002  7.1106233e-001  1.8816543e-001
  4.0098334e-002 -6.1835638e-002 -9.5092144e-001 -1.2682444e+000  3.6175940e-001 -5.3207438e-001  6.7455769e-001  1.0344040e+000  5.1284988e-001  1.0871631e-001  2.0858666e-001  3.8879876e-003  4.8448321e-001 -1.7269201e-001  2.6260354e-001 -6.0710141e-003 -3.1383537e-001 -3.5636452e-001  2.0632517e-001 -6.8133654e-001 -1.5854764e-001 -2.1280240e-001 -7.3587836e-001  1.6216347e-001 -1.0253257e-002  1.6521162e-001  4.3185692e-001  1.3113072e+000  5.7428915e-001  1.5828702e+000 -2.5114368e-001  4.5484387e-001  9.0129471e-002 -6.1573959e-001 -1.2489536e-001  9.8113220e-002  7.7366494e-001  7.8520741e-001  1.4566462e+000  2.3837565e-001  8.2608354e-003 -4.4763060e-001  1.0678276e-001 -7.3272095e-001 -1.8599182e-001  3.5592997e-001 -4.8151882e-001 -1.1438278e+000 -2.0247373e-001 -4.6212585e-001  6.7101233e-002  4.4562514e-001  2.3861247e-001  1.1595121e+000  1.5232322e-001  1.1764137e-001  6.9712157e-001  1.0324092e+000  1.2558586e+000  7.1348070e-001  3.8708766e-001  8.3245979e-001 -7.7643537e-001  1.1196306e-002  4.5295590e-001  6.9057025e-001
  2.1638385e-001  7.7632238e-001  3.6274922e-001 -4.5997020e-001  3.2808647e-001  5.0475381e-001  4.7871506e-001  8.9916457e-001 -2.8135989e-002  2.8097434e-001  9.6236652e-001  3.9901891e-001  5.0962380e-001  3.4441512e-001  4.8155066e-001  6.5337914e-002 -8.7211091e-001 -4.5924641e-001 -3.4482262e-002 -5.0668748e-001 -3.8569178e-001  2.2996177e-001 -8.4664730e-001 -2.8379515e-001 -3.5349230e-001 -2.5768102e-001  5.7004720e-001  3.9192709e-001  6.0319741e-001  1.4294018e+000  6.7957716e-002  1.6044805e-001  2.0409741e-001 -1.5566871e-001 -3.7601951e-001 -3.8990891e-001  8.1079604e-001  6.8835745e-001  4.2024711e-001  1.3339825e-001  4.9162020e-002 -4.2837767e-001 -1.1962509e-001 -5.1832951e-001 -6.5558155e-001  5.4198292e-001 -3.4975613e-001 -3.7472792e-001 -4.0222407e-001 -3.4683063e-002  5.3260291e-001  7.3035131e-001  3.5890445e-001  7.9362722e-001  2.4396613e-001  5.4536736e-001  4.7271783e-001  5.3726245e-001  8.1453134e-001  5.9086384e-001  1.1078304e+000  3.3812117e-001 -3.2409423e-001 -2.5360185e-001  4.6254334e-001 -2.4509387e-001
 -5.7403186e-001 -1.0672013e+000 -7.2060913e-001  2.9949564e-001 -7.2020171e-001  1.0495119e+000 -9.1059390e-002  7.5713110e-001  2.0225539e-001  3.7530271e-002  1.1211365e+000  1.9333827e-001  1.4290546e-001  2.4858337e-001  4.6219996e-001 -5.3413916e-002 -3.4915348e-001 -9.9618153e-001 -9.1018021e-001 -5.5157548e-001  5.4680981e-002 -1.7499951e-001 -5.8147459e-001 -2.5335602e-001 -2.0406471e-001 -3.4574777e-001 -1.8203293e-001  2.9060431e-001  3.8964081e-001  1.0050676e+000 -1.1074442e-002  3.4696484e-001 -4.8020148e-001 -4.4545624e-001 -1.9796215e-001 -4.9828476e-001  3.5215400e-001  4.8948416e-001  3.0908236e-001 -4.6393050e-001 -4.7891603e-001 -3.0028559e-001 -1.1548140e+000  2.6650081e-001 -6.2895396e-001 -2.3048413e-001 -6.3059925e-001 -5.7073671e-001 -5.2848679e-001 -5.6490656e-001 -8.5411280e-001 -2.3117853e-001 -1.0930360e-001  3.4656060e-001 -2.5426804e-001  3.3501269e-001 -5.9919177e-001  2.3269894e-001  3.9115033e-001 -1.6490375e-001  6.6887481e-001 -8.0195907e-001 -3.8761505e-001  2.7834392e-001 -9.0054177e-001  2.3252477e-001
 -1.4735093e-001  3.6271020e-001 -5.8480130e-002 -4.1783242e-001  1.8795287e-002 -2.6133789e-002  3.3638059e-001  4.8181358e-001  3.8541290e-001  1.0197415e-001  3.8829212e-001  2.2188777e-001  4.9071682e-001  3.0805089e-001  1.7309233e-001 -4.6661281e-001 -1.0008917e+000 -7.6767775e-001 -2.2517703e-001 -6.5869907e-001 -4.8024546e-001  5.5352353e-001 -5.7596806e-001 -2.2997462e-001 -2.5927213e-001  2.4540585e-001  5.1789459e-001  1.1199979e+000  9.0272089e-001  9.0336826e-001  7.1866250e-001  1.0062387e+000  6.5766044e-001  4.6421014e-001  4.4711218e-001  4.7750870e-001  7.0345340e-001  7.1673425e-001  8.9760212e-001  4.3143399e-001  6.6518477e-001 -3.4019449e-001 -3.4959282e-001  3.5763391e-004 -5.3536211e-001 -1.8189665e-001 -7.9741376e-001 -1.0354529e+000 -3.5975998e-001 -2.1233976e-001 -5.3459428e-001  1.0009469e-001  4.8275876e-001  3.3140240e-001  3.6585631e-001  5.5511359e-001 -1.3917945e-001  4.5198755e-001  4.2344473e-001  4.3480936e-001  8.5879237e-001  4.6560112e-002 -6.3710551e-001 -2.9989673e-001  2.5478069e-001  6.3651642e-001
 -1.1017882e+000 -1.0613325e-001 -4.3172261e-001 -9.1473145e-002 -1.2236935e-001 -1.3568040e-001 -2.7617118e-001 -2.4771467e-001 -1.7214241e-001 -3.8059633e-001 -2.2091127e-001 -2.3646737e-001 -1.7716917e-001 -1.5239083e-001 -2.6970482e-001 -2.5943625e-001 -2.9650196e-001 -5.7107405e-001 -2.4486085e-001 -2.6002652e-001 -2.1813907e-001 -2.2933492e-001 -1.0283649e+000 -1.8417256e-001 -2.9745442e-001 -2.9021354e-001  4.6500924e-001  9.5540209e-001  3.9832055e-001  4.3894918e-002  4.0874793e-001  2.5844628e-001 -2.2341126e-001 -6.2530557e-001 -1.2768474e-001  2.3261637e-001 -6.6948151e-002  4.0885318e-001  3.1137876e-001  6.2634729e-003 -2.5861784e-001 -6.4386143e-001 -6.5505229e-001 -1.0861581e+000 -4.9811622e-001 -4.9948462e-001 -4.2094550e-001 -4.6718604e-001 -4.8500205e-001 -7.5863039e-001 -8.4419184e-001 -5.1024049e-001 -5.8744051e-001 -4.7818597e-001  6.9806771e-002 -4.5323418e-001 -3.8355086e-001 -2.4997912e-001 -3.9712813e-001 -2.4612596e-001 -6.0706280e-001 -5.6387506e-001 -4.2251771e-001  8.8861447e-001 -6.6448907e-001 -2.2821405e-001
 -7.8272295e-001  7.7899761e-001  9.2689877e-001 -1.1929897e-001  3.8792429e-001 -5.7183167e-001 -6.3852513e-002 -2.7098244e-001  1.6208939e-001 -1.1376376e-002 -2.1136069e-001  1.8122383e-001  1.6743963e-001 -8.0518852e-002 -8.3521015e-002 -1.8548875e-001 -1.0680009e+000 -2.0337662e-001 -7.6492270e-001 -3.3605992e-001  2.2764680e-001  2.4315086e-001 -6.3683185e-001 -2.5879306e-001 -6.1338771e-001 -4.6561870e-001  9.8414837e-001  4.1483000e-001  3.5062671e-001  6.2000630e-001 -4.7405912e-002  1.8989622e-001 -5.7211243e-001 -7.0862489e-001  4.5966510e-002 -1.0442981e-001  2.9933023e-002  2.9595152e-001  2.5084035e-003  3.0728920e-001 -2.6048127e-001 -6.0405228e-001 -5.3489542e-001 -9.9273162e-001 -2.9660890e-001 -4.6130509e-002 -9.3809328e-001 -8.8485035e-001 -5.3531645e-001 -6.1955407e-001 -1.4880326e-001 -4.6526562e-001 -2.4172409e-001 -3.1640688e-001  1.8894219e-001 -6.7834462e-001 -6.1140773e-001  1.9848748e-002 -4.7832562e-001 -2.9666228e-001  7.1083087e-002 -1.5345104e-002 -5.8975087e-001  2.1917601e-001  2.6910979e-001 -5.4947414e-001
 -1.0898311e+000 -5.5628616e-001  4.4855032e-001  6.2859165e-001 -1.3341189e-001 -5.4283369e-001 -4.0413940e-001 -1.9763619e-001 -2.1347283e-001 -1.6124111e-001 -6.8489808e-002 -3.5762954e-001 -4.4194543e-001 -2.1622062e-001 -6.2192424e-001  5.6429513e-002 -6.9042372e-002 -2.7757721e-002 -1.5370034e-001  9.8063917e-002  4.4810676e-001  1.2206142e-001  2.5083673e-001 -3.4686878e-001 -1.9855110e-001 -4.1549441e-001 -1.2052006e-001  7.6100274e-002  1.6362453e-002 -6.6423836e-001 -8.3615508e-001  5.1655471e-002 -1.0006645e+000 -5.2139617e-001  3.5458260e-002 -1.0531642e+000 -5.7466130e-001 -6.3006201e-002  1.1451597e-001  8.9924362e-002 -4.2886195e-001 -4.2319397e-001 -1.8453095e-001 -2.0170907e-001  4.5174936e-002 -1.8147167e-001 -8.2822822e-001 -4.2324555e-001 -6.2351040e-001 -1.1137299e+000 -5.1088177e-001 -6.4753168e-001 -5.8264299e-001 -6.0244565e-001 -8.1354315e-002 -7.3948213e-001 -7.8522987e-001 -3.8226894e-001 -5.9971989e-001 -6.7301823e-001 -4.9155970e-001 -4.6093464e-001  2.9025009e-001 -4.2515467e-001 -4.6643298e-001 -5.5751876e-001
 -5.4538564e-001 -1.0375429e-001  3.8633317e-001  1.7495763e-001 -8.1652824e-002 -8.2326360e-001 -4.8557400e-001 -3.5792611e-001 -3.9512324e-001 -2.8652149e-004 -1.2674080e-001 -1.0403614e-001 -3.8738656e-001 -1.5202847e-001 -8.7198682e-001 -5.5763628e-001 -2.0996741e-001  1.1185918e-001 -2.8257875e-001  5.8180408e-003  2.8002193e-001  3.5183726e-001  2.8275580e-001  1.1584408e-002 -6.6457372e-002 -4.8905997e-001 -3.8979784e-001 -5.5853424e-001 -6.1447352e-001 -1.0609458e+000 -6.4709788e-001 -3.2040168e-001 -9.2996929e-001 -4.4772800e-001  7.8019985e-002 -1.0694349e+000 -5.0606132e-001 -2.7435422e-001  1.3566722e-001 -3.7353692e-001 -3.1901784e-001 -8.3044697e-002  4.1438250e-002 -1.6534376e-001  3.5594946e-001  5.1025120e-001 -4.4036263e-001 -2.5700437e-001  3.9082223e-001 -3.9312881e-001 -1.6007423e-001 -6.0499716e-001  1.2562074e-001 -1.6288446e-001 -4.7202015e-001 -3.3130454e-001 -4.1585099e-001 -3.0882726e-001 -3.4650441e-001 -5.9345242e-001 -9.4632718e-001 -1.5793587e-001  8.6375885e-001 -2.3598526e-001 -1.0006173e-001 -1.0388365e-001
 -5.7405163e-001 -1.3716884e-001  3.1656290e-001 -8.2971712e-002 -2.1787707e-001 -7.8186764e-001 -4.0000473e-001 -6.3715761e-001 -2.6412533e-001 -4.4129663e-001 -5.5238456e-001 -6.5566084e-001 -6.8752828e-001 -2.5558998e-001 -1.3042083e+000 -7.1769116e-001 -3.5865245e-001  4.7409897e-001  1.9651995e-001 -1.6631069e-001 -1.0491724e-001 -4.6210655e-001 -1.3355682e-001 -7.0301321e-001 -4.1560313e-001 -4.0297309e-001 -6.7418408e-001 -4.4986943e-001 -8.8099247e-001 -1.7005894e+000 -4.9077772e-001 -7.4036320e-001 -4.0468718e-001 -3.4063945e-001 -3.8217909e-001 -5.0339320e-001 -1.4172625e+000 -7.7602519e-001 -1.3892741e-001 -4.6806014e-001 -4.1872046e-001 -3.5131165e-001 -3.3774084e-002  1.9864803e-001 -5.0159451e-002 -6.1588903e-001 -2.5216969e-001 -4.7642719e-001  1.2464934e-001 -4.2893202e-001 -6.6478369e-001 -1.2674850e+000 -3.6999537e-002 -3.8329658e-001  2.1438581e-001 -7.1752017e-001 -3.4129809e-001 -2.8593270e-001 -7.5882421e-001 -5.2095274e-001 -6.5896281e-001 -1.2792472e-001 -1.9141456e-001 -6.1342651e-002 -2.5523791e-001 -3.3601085e-001
  2.0646388e-001 -9.3547311e-002  2.6612397e-002 -6.7679075e-001 -3.5659045e-001 -1.0139202e+000 -3.3380605e-001 -7.0481281e-001 -2.4319251e-001  1.4090090e-001 -7.2769624e-001  3.8819786e-002 -1.9035991e-001 -6.0137402e-001 -1.0400134e+000 -9.0524463e-001 -1.0716299e+000  3.0792844e-001 -7.8804677e-001 -4.8624610e-001 -6.5188380e-001 -2.6258320e-001 -3.5220880e-001  1.3811287e-001 -4.5539172e-001 -4.2473505e-001 -8.5551689e-001 -2.1325231e-001 -4.1880650e-001 -1.3182082e+000 -4.8280978e-001 -3.5047177e-001 -5.7898756e-001 -3.0952569e-001  1.8637665e-001 -2.2017914e-001 -1.1359452e+000 -1.0014030e+000 -4.8178388e-001 -5.8602198e-001 -1.8152013e-001 -3.3180987e-001  8.9787539e-002 -2.7642032e-001 -1.5629124e-001 -9.7256281e-002 -1.0305858e-001 -5.3892746e-001  1.1336373e-001 -7.6798274e-002 -2.1634965e-001 -9.7769079e-001  3.7686068e-002 -6.8235083e-002  1.2160048e-001  9.5978123e-003  1.6266496e-001 -3.1616901e-001 -6.1955122e-001 -4.3522907e-001 -1.0255377e+000 -3.3493533e-001 -5.3850563e-002 -5.6229868e-001  1.7035609e-001 -3.5339589e-001
 -3.3066416e-001 -7.6181505e-001 -8.8282616e-002  4.4775574e-001 -5.0671143e-001 -1.9107307e-002 -4.9704909e-001 -7.0210982e-001 -5.2695113e-001 -9.8202933e-003 -6.3355171e-001 -8.6999622e-002 -6.4054364e-001 -5.0231845e-001 -6.4735932e-001 -1.5079233e-001  3.4909065e-002  3.8642383e-001  1.2715434e-001  1.2979556e-001 -5.6105825e-001 -5.2013286e-001  3.1793051e-001 -4.0116799e-001 -2.6399776e-001 -4.5044683e-001 -8.2872628e-001 -2.6229937e-001 -8.0873600e-001 -1.3906285e+000 -2.7638538e-001 -6.5171913e-001 -4.6460248e-001 -3.1931876e-001 -2.4529100e-001 -3.5995802e-001 -1.4986837e+000 -1.4220490e+000 -1.0053090e+000 -6.3748242e-001 -2.8143896e-001 -2.0008278e-001 -9.0171925e-001  2.5806359e-001 -1.5147044e-001 -1.0474788e-001  5.3524981e-001  4.8275686e-001  2.8882365e-001 -2.7031421e-001 -6.6566017e-001 -1.1531895e+000 -2.6342463e-001 -6.7304523e-001 -4.6774313e-001 -4.3924139e-001  3.6061874e-001 -4.3666955e-001 -5.0904095e-001 -5.8675460e-001 -8.1310239e-001 -3.7881062e-001  3.6183390e-002 -6.1045847e-001 -4.0500588e-001 -4.0422907e-001
 -7.8517945e-001 -5.1457049e-001 -6.5187647e-002 -5.8781250e-001 -1.0380182e+000  2.1888364e-003 -7.5447017e-001 -1.0827559e+000 -4.3788915e-001 -1.9978536e-001 -1.0251818e+000 -2.9551014e-001 -4.9319879e-001 -7.9251485e-001 -5.1414043e-001 -6.2969527e-001 -3.3941066e-001  1.9437380e-001 -1.8182948e-001 -1.0853479e-001 -7.9727367e-001 -1.3033975e-001 -1.2087021e-001 -2.2517759e-001 -5.2642254e-001 -2.7110136e-001 -1.2113193e+000 -6.5557716e-001 -1.1269854e+000 -9.0671523e-001  3.3730759e-001 -3.8663541e-001 -8.4035814e-001 -2.1837364e-001  5.3382009e-002 -1.6448053e-001 -8.8168566e-001 -1.6969253e+000 -1.3653715e+000 -1.2351155e+000 -2.6418417e-001 -5.2686510e-001 -2.8506751e-001 -1.7033822e-001 -3.6834815e-001 -8.3279585e-001 -5.9227003e-001 -6.0903346e-001 -5.1524990e-001 -3.9426858e-001 -3.1539669e-001 -6.1149701e-001 -3.8036235e-001 -4.4798892e-001 -4.1923551e-001 -5.9841207e-001  2.7191074e-001 -5.2192236e-001 -8.0076745e-001 -7.8770831e-001 -7.8914238e-001 -5.7721941e-001 -1.2489493e-001 -4.1274805e-001 -4.6975239e-001  2.4787842e-001
 -1.1430385e+000 -5.9880597e-001 -1.9700748e-001  1.7974194e-001 -9.4359208e-001  1.7664075e-001 -9.0647857e-001 -1.0831365e+000 -5.2211177e-001 -7.3459981e-002 -8.3814832e-001 -5.0338897e-001 -6.1223877e-001 -8.6718206e-001 -1.0534761e+000 -5.2031014e-001 -1.6859843e-001 -2.2775008e-001 -1.2497208e-001 -4.7522541e-002 -3.6637890e-001 -5.7803461e-001 -8.0037971e-001 -5.1991014e-001 -5.0507217e-001 -1.4831231e-002 -1.0820757e+000 -7.6662356e-001 -1.0822658e+000 -1.2048752e+000  1.7416981e-001 -8.4266696e-001 -2.3859743e-001 -6.1106548e-001 -5.8793730e-001 -3.5326891e-001 -1.4415464e+000 -1.1198660e+000 -1.2796122e+000 -8.6194628e-001 -1.5635521e-001 -5.8515399e-001 -4.0048344e-001 -7.7381272e-001 -2.6249208e-001 -7.6862522e-001 -3.8493043e-001 -5.6987751e-001 -8.6548477e-001 -6.3422076e-001 -1.0204155e+000 -1.2072437e+000 -9.7596244e-001 -4.7552353e-001 -9.1603429e-001 -8.6363166e-001 -1.3479325e-001 -5.5990934e-001 -1.0348849e+000 -7.8375201e-001 -8.2517263e-001 -6.1462988e-001 -1.8785385e-001 -3.3902956e-001 -4.4539375e-001 -4.6774864e-001
 -1.1165605e+000 -3.3857998e-001 -7.4595518e-001  3.8054339e-001 -6.1826441e-001 -6.5688158e-001 -1.1412433e+000 -8.2111831e-001 -4.6900183e-001  3.6559740e-001 -8.1623832e-001 -7.8011621e-001 -4.1289446e-001 -9.2541233e-001 -1.2996690e+000 -1.0303306e+000 -4.5601820e-001 -5.2183841e-002 -2.4932433e-001 -7.9484620e-003 -2.3743540e-001  1.2432158e-001 -2.2459668e-001 -4.4008638e-001 -4.4647872e-001  1.0624435e-001 -1.1209237e+000 -9.7734189e-001 -9.3410658e-001 -1.0093051e+000  5.1521896e-001 -1.2436793e-001 -7.4588180e-001 -8.5104351e-002 -2.8236199e-001  3.8499552e-001 -5.8548631e-001 -1.1143771e+000 -1.3688561e+000 -7.5744525e-001 -1.6786060e-001 -5.0361831e-001 -3.2412174e-001 -4.6305576e-001 -4.2777478e-001 -6.2655311e-001 -4.8531630e-001 -4.8136203e-001 -1.1295556e+000 -4.6615582e-001 -7.4253216e-001 -8.8587896e-001 -7.8154488e-001 -1.9422236e-001 -6.9962167e-001 -5.9052579e-001 -2.6108517e-002 -3.3603474e-001 -4.3933824e-001 -1.0208230e+000 -9.5248650e-001 -6.4776055e-001  5.7746138e-002 -7.2935984e-001 -7.5241905e-001 -3.4159680e-001
 -4.3329800e-001 -1.1490953e+000 -4.6330174e-001  2.4142294e-001 -1.1305525e+000 -8.6042651e-001 -8.9000636e-001 -7.6289311e-001 -6.1998106e-001  1.1677206e-001 -7.8588894e-001 -7.8421922e-001 -4.2097355e-001 -9.6051066e-001 -1.4103481e+000 -7.8668635e-001 -1.6917154e-001 -2.8491297e-001 -6.1345523e-001  4.3100608e-002 -7.7190674e-002 -7.6980732e-001 -5.1898079e-001 -1.0222602e+000 -1.7047962e-001 -3.8964475e-001 -1.0093356e+000 -8.5322893e-001 -9.3866886e-001 -9.6120880e-001  1.9166839e-001 -4.5680898e-001 -6.0682685e-001  2.0692605e-002 -5.9490743e-001 -3.3182398e-002 -1.0681947e+000 -8.6192372e-001 -6.9107066e-001 -9.3604003e-001 -6.2868580e-001 -3.1041942e-001 -1.0680683e+000 -9.8821504e-001 -2.7660913e-001 -7.8161491e-001 -3.9895054e-001 -4.5812527e-001 -1.0563254e+000 -5.1718993e-001 -1.1005534e+000 -1.5100459e+000 -1.1065235e+000 -4.0623156e-001 -9.0076208e-001 -9.1452443e-001 -1.7909229e-001 -5.8887289e-001 -6.4730840e-001 -9.9961796e-001 -1.9279144e+000 -7.3392201e-001  2.0718415e-001 -2.3640185e-001 -9.3428054e-001 -2.8293557e-001
 -7.4055881e-001 -4.7892277e-001 -6.5120238e-001 -2.3549109e-001 -5.6682803e-001 -2.0961944e+000 -1.2810652e+000 -1.5085518e-001 -5.4394040e-001  1.2866746e-001 -4.7172361e-001 -4.7798204e-001 -4.4450434e-001 -7.9048934e-001 -1.2184391e+000 -7.3955343e-001 -5.9487887e-001 -1.0786189e+000 -9.6383042e-001 -2.2803006e-002 -3.4238528e-001 -2.7085960e-001 -8.6046754e-001 -8.5797644e-001 -3.0755196e-001 -1.9259815e-001 -1.5430553e+000 -1.5571676e+000 -1.3521234e+000 -1.0572253e-001 -9.8117956e-002 -3.2447297e-001 -9.8823013e-001 -6.4240766e-001 -5.6790626e-001  1.9648144e-002 -3.9619460e-001 -1.0418234e+000 -9.8090528e-001 -1.7117134e+000 -8.5780994e-001 -3.2399230e-001 -7.9694590e-001 -1.4087884e+000 -4.2468769e-001 -4.4590361e-001 -9.2676727e-001 -1.2917870e+000 -1.7276807e+000 -3.3109077e-001 -5.1524776e-001 -1.1295448e+000 -1.2391066e+000 -4.8710289e-001 -9.6136748e-001 -2.0043860e-001 -1.2851388e-001 -4.2634524e-001  1.5256853e-001 -1.1074048e+000 -2.6009582e+000 -6.9307149e-001 -1.7629739e-001 -1.2436832e+000 -9.8495724e-001  4.2428894e-001
 -4.7375841e-001 -7.2973200e-001 -2.8484842e-001  1.7647453e-001 -5.2341527e-001 -4.6923785e-001 -9.1001718e-001  3.4331202e-001 -1.1337033e-001  3.5032721e-002 -1.2997023e-001 -1.9606974e-001 -9.4332622e-002 -4.6724791e-001 -3.5532285e-001 -8.4285677e-002 -1.2843922e-001 -7.1127330e-001 -6.3637209e-001 -1.7095711e-002 -2.7805503e-001 -8.0897268e-001 -8.6194018e-001 -9.1870038e-001 -1.8158414e-001 -3.5457433e-001 -1.2061561e+000 -1.6093552e+000 -1.4009521e+000 -4.3404877e-002 -7.4563956e-002 -4.4190664e-001 -1.5482867e-001 -3.9841734e-001 -7.2550858e-001 -1.0343374e+000 -5.7215195e-001 -1.2704857e+000 -1.0940827e+000 -1.5588640e+000 -9.3558216e-001 -3.7217197e-001 -1.1666028e+000 -1.1812327e+000 -3.9353343e-001 -1.4356289e+000 -9.7607832e-001 -1.0083543e+000 -1.6554810e+000 -7.9497074e-001 -7.3801491e-001 -9.7168971e-001 -1.1223946e+000 -4.7545350e-001 -3.3930328e-001 -8.5188434e-001 -4.8870737e-001 -4.0594782e-001  1.9866832e-001 -1.0202145e+000 -2.1981893e+000 -8.3879922e-001 -1.0102480e-001 -2.1721946e-001 -1.0518805e+000  3.0787918e-001
 -2.0159595e-001 -9.7347250e-001  2.3915021e-001 -2.2542412e-001 -1.0401968e+000 -1.2941061e+000 -1.1707874e+000 -6.9308806e-002 -2.8436117e-001 -3.4208664e-001 -2.5457390e-001 -4.5396436e-001 -6.2789463e-001 -7.7690419e-001 -6.7725356e-001 -4.2656217e-001 -4.6781823e-001 -1.0684377e+000 -1.2340418e+000 -1.5021905e-001 -2.4098042e-001 -7.4435598e-002 -6.4981932e-001 -6.9864717e-001 -3.0697467e-001 -6.8426892e-001 -1.5794441e+000 -1.3244640e+000 -1.3283869e+000  3.3399975e-001 -1.2522064e+000 -5.8999682e-001 -6.7670729e-001 -4.6035288e-001 -7.8366848e-001 -1.1967971e+000 -4.7391861e-001 -1.0480321e+000 -8.0299419e-001 -1.5777379e+000 -5.0952577e-001 -3.6986534e-001 -1.0923025e+000 -4.3175584e-001 -2.7919302e-001 -1.2356086e+000 -1.2188144e+000 -1.8572312e+000 -1.6963435e+000 -3.5840734e-001 -7.4781649e-001 -6.7240971e-001 -1.1808576e+000 -7.9465523e-001 -9.9614025e-001 -3.5531794e-001 -3.5500964e-001 -6.9071632e-001 -6.6744057e-002 -1.2727822e+000 -1.9169619e+000 -1.0690452e+000  5.4946627e-001  1.6302107e-001 -1.7368020e+000 -6.3106544e-001
 -1.0117171e+000 -6.7061420e-001 -5.4663795e-002  5.6119483e-001 -8.1288182e-001 -4.3949499e-001 -1.0819741e+000 -7.0439137e-002 -2.5617315e-001 -1.0673215e+000 -3.1829050e-001 -1.0272878e+000 -5.5760352e-001 -5.4657200e-001 -1.1610277e-001 -7.2531057e-002 -7.6029666e-001 -1.4173186e+000 -1.0940088e+000 -1.9461288e-001 -8.0043852e-002 -1.2126472e-001  1.6016541e-001 -6.6687196e-001 -1.9784227e-001 -4.7196468e-001 -6.3518181e-001 -1.1429010e+000 -5.9973600e-001 -3.1969436e-001 -1.1338757e+000 -1.0973618e+000 -4.9454969e-001 -7.0742311e-001 -9.7984813e-001 -8.0658565e-001 -5.6643089e-001 -5.2676052e-001 -7.9037392e-001 -6.0377816e-001 -3.0750459e-002 -2.2546231e-001 -5.4781225e-001 -3.1312022e-001 -6.2573830e-002 -1.1162427e+000 -6.4698178e-001 -1.1019322e+000 -1.3172436e+000 -6.0401607e-001 -3.9589224e-001 -4.9497121e-001 -8.4192554e-001 -3.7045644e-001  8.9980603e-002 -9.1918479e-001 -7.7294336e-001 -5.9986812e-001 -2.9047870e-001 -1.0073682e+000 -1.8329031e+000 -1.1043302e+000  7.4318242e-001 -4.7788509e-001 -9.9532400e-001 -5.2783892e-001
 -3.3594284e-001 -4.1182223e-001  4.7563117e-001 -1.4614840e-001 -6.9710379e-001 -3.3222993e-001 -5.8401656e-001 -6.6996241e-001 -8.1018563e-001 -1.2070281e+000 -8.3083878e-001 -1.9359544e+000 -8.7217290e-001 -9.5960581e-001 -8.7517193e-002 -2.7018713e-001 -1.2940911e-001 -7.3790990e-001 -1.0436899e+000 -2.2197298e-001 -3.6966119e-001  3.2418468e-002 -3.8658081e-001  2.2581533e-001 -1.7180953e-001  6.2213578e-002 -2.9639181e-001 -1.3833212e-001  1.7393197e-001 -1.6391113e-001 -1.2077507e+000 -1.3242181e+000 -5.8398365e-001 -6.3369626e-001 -1.0700454e+000 -5.8153607e-001 -3.3525694e-001  1.7684402e-001 -8.3164833e-001 -7.0119610e-001 -1.1405503e-001 -2.3731310e-001 -1.6268163e-001 -7.1166135e-001 -3.2460838e-001 -6.4582997e-001 -5.1786216e-001 -1.5259786e+000 -8.5745117e-001  7.5835011e-002  5.4807792e-002  1.1765575e-001 -8.1999921e-001 -3.5302995e-001 -1.1596297e+000 -5.3286927e-001 -6.1118502e-001 -6.9985957e-001 -4.9790292e-001 -4.0808782e-001 -6.5885192e-001 -5.5374708e-001  6.2594260e-001  3.4197469e-001 -5.3634255e-001 -3.0731382e-001
 -6.0360245e-001 -2.1917316e-001 -4.5079427e-002 -2.5574171e-001 -4.5292276e-001  7.1786877e-001 -6.1272518e-001 -4.8556490e-001 -3.6899596e-001 -1.1861572e+000 -7.1460749e-001 -1.1369241e+000 -1.9676151e-001 -4.5757023e-001  2.2770989e-001  9.1803544e-002 -1.9404221e-001 -8.8322707e-001 -9.1076253e-001 -4.9896064e-001 -6.6444617e-001 -3.0786105e-001 -5.1909430e-002  3.1279671e-001 -2.4270445e-001 -8.5457590e-002  5.1919844e-001  5.0282103e-001  9.3821576e-001 -4.8530019e-001 -3.7571590e-001 -1.2333728e+000 -7.0658742e-001 -3.5419871e-001 -9.4451608e-001 -5.5613480e-001 -5.9560574e-001  6.4037272e-001 -1.5319774e-001  2.3333263e-001  5.4737457e-001 -1.9673496e-002  7.2153109e-002  2.0248616e-001  1.0567943e-001 -9.6992117e-001 -3.0497780e-002 -2.8318521e-001 -4.7981622e-001  5.2231855e-001  4.5879404e-002  2.4869452e-001 -7.4317795e-001 -1.9556846e-001 -1.0000474e+000 -1.0644197e+000 -7.2578390e-001 -6.4531844e-001 -3.6507532e-001 -7.0873353e-001 -3.7385145e-001 -6.3119122e-001  2.1170365e-001  4.1173248e-001 -7.2069812e-001 -3.7542794e-002
  6.5539052e-001  3.5335870e-002 -2.8823102e-001 -4.7564137e-002 -2.0067821e-001  3.5573300e-001 -6.2922037e-001 -6.5087505e-001 -5.5774050e-001 -7.6231650e-001 -6.6996144e-001 -6.7765156e-001 -1.6619759e-001 -4.8207563e-001  3.2941466e-002 -1.4063392e-002 -5.4225733e-002 -1.3584593e-001  1.7469369e-001 -2.9351417e-001 -3.8760651e-001  1.2216673e-002  3.4400247e-002  3.4311021e-002 -4.2016644e-001  6.7050779e-001 -1.1662519e-001 -5.2229529e-001  5.1617379e-001 -6.0395220e-001 -2.0098003e-001 -9.8716548e-001 -1.3800663e-001 -9.0894377e-002 -7.3725610e-001 -1.0518100e-002 -7.7884751e-001  6.1846335e-001 -1.5706121e-002  2.9812789e-001  1.1507607e-001 -2.8245420e-001  6.1287505e-002 -7.0716771e-001  1.4392728e-001 -6.4284459e-001 -3.6203903e-001 -3.8966871e-001 -4.1678937e-001  8.4478724e-002  6.6233044e-002  2.4139893e-001 -5.6407906e-001 -2.7550502e-001 -1.2708168e+000 -3.8702148e-001 -2.7109499e-001 -7.1264835e-001 -3.7399982e-001 -6.7613918e-001  4.5712484e-001 -5.4920715e-001  2.9221930e-001 -5.9622688e-001 -6.2260821e-001  7.6956772e-002
  2.0447075e-001 -4.4975919e-001  4.0923023e-001  3.3947215e-001  1.0027898e-001  5.1092517e-001 -3.9728574e-001 -1.8657316e-001 -2.1096136e-001 -5.3484683e-001 -3.1626173e-001 -8.6837969e-001 -1.3415424e-001 -3.4856564e-001  2.5111884e-001  3.1413383e-001 -5.4526973e-004 -4.1131571e-001 -5.0371758e-002 -2.0660187e-001 -5.4582541e-002 -4.1320495e-002 -2.3436200e-001  4.2551693e-002 -3.1982230e-001  2.1531909e-001 -5.3451839e-003  3.5460834e-001  8.3289829e-001 -4.0420646e-004 -2.2174622e-001 -6.4700264e-001 -1.2194477e-001 -2.8220236e-001 -5.6924456e-001  1.6313627e-001 -3.6870823e-001  1.0347681e+000  2.8989564e-001 -3.8826848e-002 -5.8679385e-001 -9.9101661e-002 -5.4462082e-001  1.6088385e-001 -1.9312863e-001 -8.4448180e-001 -1.8552040e-001  5.7271556e-002 -4.6541512e-001  4.0423182e-002 -4.3755085e-002  1.9445597e-002 -4.2949609e-001 -2.0597781e-001 -7.2958119e-001 -7.7944705e-001 -3.9647344e-001 -5.6816512e-001 -5.5251873e-002 -6.7168064e-001  6.0899186e-001 -6.5581520e-003  1.2856582e-001  4.5336411e-001 -5.1171180e-001 -8.2054184e-001
  3.2035343e-001 -1.8969791e-001 -8.7300941e-002  2.7342076e-001  5.8764664e-001  4.5836647e-002 -3.7229046e-001  9.1046613e-002 -2.5222551e-001 -2.5067341e-002 -4.0370832e-001 -9.9084775e-001  2.6487205e-001 -3.1683325e-001  8.0472247e-002  2.2213598e-001  2.1660074e-001 -4.1396749e-002  3.9102200e-001 -2.1245405e-002 -4.2054784e-001  2.3019142e-001 -1.3452286e-001  3.6363897e-001 -1.8087206e-002  6.1180189e-001 -2.5963709e-001  2.2503923e-001  5.5568014e-001  6.3506995e-001 -2.1760561e-001 -2.9088654e-001  8.3524025e-002  6.7327723e-002  8.3200172e-002  3.9663568e-001  4.1955907e-001  5.2047911e-001 -1.3178609e-001  8.6727006e-002  1.2544248e-001 -2.3069473e-001 -3.0674558e-001 -6.9431369e-002 -1.1021612e-001 -2.4369807e-001 -2.8345031e-002  3.0653509e-001 -1.6851385e-001  1.3505020e-001  2.9679282e-001  1.4516139e-001 -1.8904531e-001  3.5827849e-002 -9.9549132e-001 -3.0393531e-001 -3.5772626e-002 -2.1579807e-001  2.7085099e-001 -5.3237165e-001  3.9612825e-001  4.9906953e-001  2.9862053e-001  2.6269887e-001  2.6211287e-001 -1.8698108e-001
  4.1849100e-001  6.3825339e-002  6.2509662e-001  7.8476325e-001  7.8129039e-001 -1.0892387e-001 -4.7385125e-002  3.7440075e-001 -3.4917824e-001  2.5159197e-001 -1.9147315e-001 -1.3698572e+000 -2.9088332e-002 -2.4523627e-001  5.2058712e-002  4.4537654e-001  5.7366082e-001 -2.2829948e-001  6.0894811e-001  3.4991158e-001  7.6593225e-002  5.5750158e-002  1.4310714e-001 -1.4098802e-002  2.3684851e-001  3.0797416e-001 -2.0220183e-001  2.0665622e-001  1.9851468e-001  2.5334055e-001 -2.5222702e-001 -3.8225783e-001  3.2862313e-001 -7.4392829e-002 -1.2701037e-002 -2.2471040e-003  6.1894998e-002  6.3108498e-001 -3.1769613e-001 -4.3772694e-002  2.3314298e-001 -2.1937673e-001 -7.0199725e-001 -1.9958393e-001 -1.6990171e-001 -4.3743307e-001  3.0090264e-001  7.8304371e-001 -1.4051629e-001 -2.4839747e-001 -2.5389089e-001 -2.4705862e-001 -7.4932497e-001 -2.9197966e-001 -1.3141923e+000 -1.1737461e-001 -1.4856976e-001 -3.5707688e-001  3.5697572e-001 -3.2268166e-001 -1.2941435e+000  6.5699169e-001  4.8757803e-001  2.3674381e-001  9.8189062e-002  2.1960902e-001
  3.3038250e-001  3.2237666e-002 -3.0295771e-001  1.0769154e-001  9.5608448e-001 -4.6760787e-001  1.2251073e-001  8.8258494e-001  1.1502399e-001  4.6680840e-001 -2.8521911e-001 -6.0280491e-001  7.4170212e-002 -2.6231542e-001  5.3241931e-001  5.2191347e-001  6.9595402e-001  1.8123689e-001  7.1771408e-001  4.6958549e-001 -4.4639413e-001  4.1609371e-001  1.1314480e-001  3.9313776e-001  3.3686361e-001  6.1961816e-001  1.7807117e-001 -2.3122596e-001  2.4337287e-001  9.1342704e-001 -4.2239894e-001 -2.2599313e-001  6.2971147e-001  3.8092918e-002  8.7304065e-002 -6.0117634e-003  4.9278207e-001  1.8269200e-001 -4.2826780e-002  8.6725010e-001  1.9254941e-001  1.8211007e-001  2.7617601e-001 -4.1851024e-001  6.1254691e-001  5.1075251e-001  5.2811099e-001  9.1224906e-001  5.9521329e-001  2.9048449e-001  5.6220824e-001  1.1944231e-001  1.6227678e-002  3.8255036e-002 -2.5289468e-001  1.0957636e-001  1.5762761e-001  3.6754949e-001  7.7767267e-001 -6.6936238e-002  2.6496078e-001  1.2197701e+000  3.1663155e-001  1.5760656e-001  5.0030757e-001 -8.4230864e-001
  9.4371520e-001  6.5387448e-001  6.0044076e-001  1.5401195e-001  1.2848046e+000 -7.7123504e-001  8.9488372e-001  1.3336861e+000  3.3898567e-001  1.3789295e+000  5.3838742e-001  2.0298764e-001  2.6825891e-001  3.3366218e-001  2.8602799e-002  4.5623272e-001  7.4485285e-001  3.5708804e-001  1.4690221e+000  1.3232616e+000  1.0800282e+000  3.1555337e-001  1.5308438e-002  3.5737389e-001  3.9752346e-001  1.4023111e-001  2.2108130e-001 -4.4387730e-001 -2.7882749e-001 -2.3505309e-001  4.6591997e-001  4.0115918e-001  8.5861507e-002 -2.5787287e-001  6.2430046e-001  3.6445962e-001 -1.7889244e-002 -1.0523422e-001 -1.3465537e-001  7.7434181e-001  3.9740082e-001  3.4077035e-001  2.4921905e-001 -5.6276539e-001  2.6707357e-001  8.8933911e-001  1.1763466e+000  1.6066723e+000  9.7990304e-001 -1.0839584e-001  1.0855544e-001 -1.5183316e-001  8.1475466e-002  2.9494326e-001  4.7099521e-002  3.3164352e-001  8.8560288e-001  2.9719629e-001  1.0205360e+000  6.1855054e-001 -4.9155303e-001  1.2210238e+000  1.3018268e+000  2.8405057e-002  7.5676385e-001 -4.1249313e-003
 -4.0410759e-001  4.0090983e-001  4.8534877e-001  2.6216669e-002  5.9137713e-001 -8.8154374e-001  6.8010265e-001  5.1763369e-001  6.8172297e-001  1.0387293e+000  6.7993371e-002 -2.2162441e-001 -1.3453869e-001 -4.0598361e-002 -2.0330093e-001 -1.4819517e-001  3.2518877e-001  2.0122137e-001  4.6750453e-001  5.1751127e-001  2.3865478e-001  3.3052660e-001 -3.8889142e-001  9.0790231e-001  7.6293409e-002  1.2269089e-001 -8.1009554e-002 -7.8781714e-002  3.0483351e-002 -5.0155794e-001  5.4561389e-001  7.2837831e-001 -2.1452189e-001 -1.0458576e-003  6.8083033e-001  8.5087843e-002  3.6893290e-001 -6.5904300e-001 -7.0178880e-001  7.0366118e-002  1.6978935e-001  5.3407413e-001  8.2433217e-001 -7.3745298e-001  1.9047501e-001  1.1292013e+000  8.9186410e-001  5.2241412e-001  6.5254371e-001  3.4836631e-001  8.1362106e-001  4.8777864e-001  6.5625263e-001  3.1988445e-001  6.9774086e-001  6.4856466e-001  1.0336863e+000  4.8814323e-001  5.9046140e-001  6.7291200e-001  5.9915046e-001  1.0733821e+000 -2.0793363e-001  3.3199609e-001  7.3528211e-001 -7.9445973e-001
 -3.1365510e-001  6.1825800e-001  4.8634465e-001 -1.4532746e-001  3.9174405e-001  1.0845136e+000  8.1777772e-001 -2.1300677e-002  2.5217522e-001  1.1678596e+000  2.8457821e-001  4.0158104e-001 -8.7845609e-003  5.7964076e-001  4.2355552e-001  4.7149285e-001  4.9470289e-001  5.2206560e-001  4.4300370e-001  6.7139248e-001  7.5525063e-001  1.0393239e-001  2.1369000e-001  5.1965261e-001  1.2048342e-001  2.2638090e-001  5.3446454e-001  4.2937993e-001  8.0866647e-001  1.1577253e-002  1.4517502e+000  1.0763515e+000  3.6389924e-001  4.1098578e-001  6.0649784e-001  3.0533714e-001  1.3970914e-001  8.4891967e-001  6.8186963e-001  5.7964271e-001  6.4664668e-001  4.7182885e-001  7.5880369e-001  7.6975781e-001  1.4353509e-001  6.1711099e-001  5.3006231e-001  8.6700007e-001  8.7444133e-001  5.9092762e-001  6.0812697e-001  5.9855328e-001  8.0130878e-001  3.8141676e-001  1.2887723e+000  6.6444835e-001  1.0019978e+000  6.0600511e-001 -1.5110879e-001  8.7720624e-001  7.8121895e-001  9.0604367e-001 -8.5336017e-002  8.1514891e-001  6.6312571e-001 -1.5980409e-001
 -3.8572142e-001  1.8257902e-001  1.2888826e-002 -3.0699040e-001 -4.8891512e-002 -5.8494600e-001  2.9535236e-001 -3.8733422e-001  1.7490919e-001  6.4998680e-002  2.1687628e-001  2.4680922e-003 -2.4072401e-001  3.7307350e-001  5.6890974e-001  5.0631594e-001  3.7476287e-001  4.7112116e-001  2.0488048e-001  2.2543484e-001  5.5530488e-002  7.0876592e-001  6.5297514e-001  8.0638269e-001  4.1503260e-001  2.7375712e-001 -7.8701102e-002 -4.0536750e-002  2.4823381e-001  3.1373256e-001  1.0692367e+000  1.1571835e+000  1.4846449e-001  5.7163214e-001  8.7403032e-001  1.2164985e+000  9.5749154e-001  3.5977926e-001  4.0958336e-001  1.0159779e-002  4.5478908e-001  6.5196408e-001  1.4657373e+000  8.5293392e-001  5.3265995e-001  4.8398999e-001  5.7165946e-001  2.7333439e-002  5.7605139e-001  6.1877140e-001  1.1423208e+000  1.1676794e+000  7.7663730e-001  4.3963477e-001  1.0620660e+000  5.7366731e-001  5.7313468e-001  6.0717763e-001 -1.4521572e-002  5.0034769e-001  7.3047893e-001  3.9429628e-001  2.4651882e-001  7.1548438e-001  9.0335922e-001  8.4126102e-001
 -3.4520752e-001  1.0909748e+000  2.1206708e-001  6.1221382e-001  3.2348935e-001  1.0677300e+000  5.4615179e-001  1.6448518e-001 -1.2817678e-001  1.4268080e-001  6.3111986e-001  6.4762193e-001  4.5388932e-002  1.0345216e+000  1.4953788e+000  4.9913558e-001  5.3516304e-001  6.5059178e-001  4.6082938e-001  1.8340467e-001  7.0246556e-001  7.0248561e-001  8.6079056e-001  7.5274632e-001  5.1767650e-001  3.3962252e-001  1.2826465e+000  9.2897085e-001  9.7080460e-001  6.0549496e-001  8.9743999e-001  1.3239935e+000  1.0791067e+000  1.5025163e+000  1.3457518e+000  1.2128838e+000  9.5978963e-001  9.3755475e-001  9.5917844e-001  1.2282103e+000  1.0799482e+000  6.8289590e-001  1.0242000e+000  1.0763168e+000  9.9934985e-001  4.9117532e-001  1.0535729e+000  1.1570609e+000  9.2646157e-001  6.7651049e-001  8.3825581e-001  1.3476972e+000  1.2237514e+000  3.4406463e-001  1.7021235e+000  9.4893678e-001  2.2581541e-001  3.4884219e-001  2.6243265e-003  8.1523697e-001  1.5110911e+000  1.3448780e-001  3.7607566e-001 -1.5423255e-001  5.7401793e-001  3.1973869e-001
  1.9664684e-001  4.8635779e-001 -2.6578238e-001 -5.7987665e-002  3.5529964e-001  1.1432521e+000  6.9849933e-001  3.5476428e-001  4.5428884e-001  1.5048772e-001  1.1410485e+000  7.3624638e-001  2.6211090e-001  9.3380971e-001  1.6381104e+000  9.0561891e-001  8.6985078e-001  8.7175681e-001  7.4505451e-001  1.8664105e-001  4.0101283e-001  9.7751438e-001  9.5611313e-001  7.3505944e-001  8.4951146e-001  3.9464355e-001  1.1448818e+000  2.5669676e-001  3.2599172e-001  1.5189492e+000  5.4530520e-001  1.3168616e+000  1.2145453e+000  8.5867210e-001  1.1875058e+000  9.5533299e-001  1.3477895e+000  5.1033667e-001  2.0513921e-001  1.1669014e+000  1.3294933e+000  9.0250281e-001  1.3268846e+000  1.4768260e+000  9.3184375e-001  3.9272538e-001  6.2634022e-001  9.5810686e-001  9.5544289e-001  6.9498245e-001  1.0432920e+000  1.3472616e+000  1.3945296e+000  4.4538935e-001  1.1638896e+000  9.0896881e-001  1.2677325e-001  3.3686570e-001  4.1818873e-001  8.1878043e-001  2.4524614e+000  3.2188105e-001  4.4486215e-001  4.5029158e-001  6.5501048e-001  7.4112994e-001
  3.5607036e-001  3.9552493e-001  4.3181487e-001  4.9762059e-001  1.7734096e-001  1.5269948e+000  4.2292830e-001  2.3879167e-001  5.5217471e-001 -1.8574283e-001  8.5389483e-001  5.0800420e-001  3.3451354e-001  8.4408447e-001  1.0127680e+000  6.7948148e-001  7.8737850e-001  9.4582105e-001  5.9412154e-001  5.6732944e-001  1.1220089e+000  3.3952274e-001  9.1865135e-001  5.9706876e-001  6.6655395e-001  7.7978050e-001  1.3791225e+000  5.3134935e-001  6.6226885e-001  6.1225464e-001  5.7391380e-001  5.7829225e-001  4.3191984e-001  4.2133478e-001  7.1278585e-001  6.5760766e-001  6.1463167e-001  7.8336970e-001  6.2007591e-001  1.1909398e+000  8.6440719e-001  8.0166536e-001  7.6900293e-001  8.0289508e-001  8.8091162e-001  7.8904838e-001  6.8359663e-001  1.7355563e+000  1.0812739e+000  3.2445712e-001  6.2440069e-001  7.9192825e-001  1.1671015e+000 -3.3491019e-002  8.3503220e-001  8.5779559e-001 -4.5958901e-001  2.6731084e-001  5.7952808e-002  6.6501741e-001  9.5981451e-001  1.7412697e-001 -6.7611406e-001  2.0238283e-001 -2.8897829e-001  6.5668792e-001
  2.4234772e-001 -4.4994620e-001 -1.1045347e+000 -1.1860629e+000  1.8593422e-003  9.8080861e-001  4.4503354e-001  2.2961333e-001  3.1418655e-001 -1.3938121e-002  1.5841576e+000  1.0100544e+000  2.9903446e-003  4.5142230e-001  1.0131223e+000  6.8791457e-001  7.6111098e-001  3.3610697e-001  5.5428179e-001  8.0674636e-002  2.8467128e-001 -1.8212363e-001  1.5669087e+000  2.6196827e-001  9.5424903e-001  1.7573578e-001  1.1047140e+000  7.6120483e-001  8.1461799e-002  1.3920625e+000  9.1002778e-001  1.0515749e+000  2.0602394e+000  1.6915279e+000  1.2229969e+000  6.7604498e-001  1.7940712e+000  6.6555924e-001  1.2701484e+000  1.1208978e+000 -2.0510821e-001  9.7748107e-001  2.3796206e-001  1.0696149e+000  3.3964849e-001  3.5926412e-001  4.9661472e-001  2.4830669e-001  1.5938976e+000  1.0486132e+000  9.8893573e-001  1.5010272e+000  1.1297880e+000  7.3042089e-001  8.7581499e-001  1.3656922e+000  5.1909842e-001  8.7292749e-001  8.6122715e-001  9.3194269e-001  1.9705023e+000  3.4942326e-001 -8.6417466e-001 -5.8142736e-001  8.8447780e-001  1.6606517e+000
  1.5900596e+000  8.2148605e-001 -1.5926667e+000 -5.9554006e-001  2.1386505e-001  9.0663935e-001  8.1419947e-001  9.8189010e-001  4.5765840e-001  6.3399830e-001  1.0502099e+000  1.3780089e+000  1.0368124e+000  5.7036699e-001  1.3545578e-001 -1.8992135e-001  9.2755332e-002  2.5024660e-001  3.1317003e-001 -2.1047845e-001 -1.6988421e-001  9.8529313e-002  8.1858338e-001 -9.4150657e-002  3.8621543e-001  2.8540450e-001  1.6181886e+000  2.0099626e+000  7.0294235e-001  1.1353397e+000  1.4691378e+000  1.6757261e+000  1.6866147e+000  1.6863463e+000  1.3755056e+000  1.0473828e+000  1.8911765e+000  1.1564048e+000  2.0569899e+000  1.8368571e+000  1.1313712e-002  4.3655176e-001  1.0824196e-001  1.1385727e+000  4.4215052e-001 -2.7994453e-001  5.4065277e-001  1.3051826e-001  1.0455567e+000  8.6405416e-001  6.1889676e-001  7.0311685e-001  8.6649342e-001  4.7671393e-001  1.2154554e+000  7.6685484e-001  8.7108164e-001  7.4135386e-001  1.0805605e+000  9.0376997e-001  1.5037874e+000  4.2543013e-001 -7.7460641e-001 -5.2484683e-001  1.2015589e+000  1.1761638e+000
  1.7517684e+000  1.4167718e+000 -6.6721190e-001 -1.6389757e+000  2.0822381e-001 -6.5169227e-001  1.2008684e-001  1.2668667e+000  2.7158854e-001  1.0897021e+000  8.9415632e-001  5.7131491e-001  5.5675914e-001 -2.8079565e-001 -1.9644968e-001 -1.0203854e-001  4.0503281e-001  8.5602235e-002  6.3129866e-001 -5.0686818e-001 -1.7735160e-001  1.9470542e-001 -2.9240966e-001 -1.1070708e-001 -2.9797478e-001  4.6538463e-002  4.0142753e-001  9.5802261e-001  6.4077043e-002  5.9029819e-001  9.8444692e-001  1.3321895e+000  2.9199131e-001  3.5021505e-001  1.4286941e+000  7.2148992e-001  1.2992576e+000  6.6140281e-001  1.5213359e+000  8.3386459e-001 -1.2707624e-001 -4.9769763e-001  2.9487327e-001 -1.0751658e+000 -2.9590385e-001  2.7871020e-001  6.9193757e-002  3.9472342e-001  5.2596629e-001  2.1851288e-001 -8.0361560e-002  3.1851584e-002 -6.6928444e-003  1.9192315e-001 -3.8365008e-001  9.7928166e-001  1.3903209e+000 -2.1396232e-002  1.6778665e+000  5.6290647e-001 -4.5598294e-001  2.0829878e-001 -1.2613045e+000 -6.8832638e-001  7.0796391e-001  7.7290244e-001
  6.1584699e-001  1.4044996e+000 -8.1929538e-002 -7.3380441e-001  9.4755776e-001 -8.7184848e-001  1.0758024e+000  1.4718035e+000  8.2871560e-001  9.7520296e-001  1.1059259e+000  7.2385917e-001  8.6628628e-001  1.9486790e-001  3.9289552e-001  4.4788495e-001 -3.2299256e-001 -2.1284682e-001  7.1218041e-001  8.6034920e-001  9.4951548e-001  1.0170045e-001  1.6357693e+000  7.1236572e-001  3.7292677e-001 -8.9831462e-002  1.1453021e+000  1.5586698e+000  1.2798427e+000  1.2264414e+000  1.2789933e+000  1.4197141e+000  1.5693133e+000  5.9498540e-001  1.5412694e+000  1.5692531e+000  1.0378834e+000  1.7604828e+000  1.9774375e+000  1.8328434e+000 -1.2892789e-001 -1.1680984e-001  1.1126947e+000  1.0866817e+000 -3.7931749e-001  2.4066860e-001  2.0949617e-001  1.0103709e-001  8.5833806e-001  2.9847714e-001  6.8587985e-001  7.1172062e-001  4.1692225e-001 -1.2647998e-001  7.1672398e-001  1.0934033e+000  8.8491520e-001  7.0443720e-001  1.3941621e+000  8.1621371e-001  2.0229922e-001  7.6780908e-001 -8.3083105e-002 -6.3767295e-001  7.1213965e-001  9.1404894e-001
  4.7963715e-001 -1.0620320e-002 -6.8712426e-001  4.8828089e-001 -5.7456761e-002 -3.8881178e-001  3.6842400e-001  5.9246263e-001  3.1555148e-002  7.9664457e-001  7.2375889e-001  7.6960036e-001  3.9282878e-001  9.4855184e-002 -1.6608482e-001 -1.6132658e-001 -3.4783370e-001  9.2007655e-002  3.2701898e-001  8.3321525e-001  9.1001305e-001 -1.0079694e-001  2.9835715e-001  1.6960074e-001 -4.4071798e-003  4.2279198e-001  7.0307139e-002  3.1144116e-001  2.1538073e-001  4.2796908e-001  8.5564978e-001  8.3863842e-001 -6.4135036e-003 -3.5134304e-003  1.0299232e+000  9.6181665e-001  7.4560779e-002  6.5450087e-001  1.1383446e+000  4.2187227e-001 -1.1781033e-001 -1.2013569e-001  2.5686955e-002  3.5922733e-001  1.0620267e-002  1.5538361e+000  9.0122360e-001  5.1145921e-001  9.2316161e-002  2.1946535e-001  7.1091258e-002  4.6237117e-001  5.6876874e-001  6.9328017e-001  1.6845022e+000  1.6681816e+000  1.2309557e+000  2.3744234e-001  1.0206848e+000  4.1514349e-001  9.3716182e-001  3.4249819e-001  2.1129117e-001 -5.1332523e-001  2.3354053e-001  5.7849060e-001
  1.4972195e+000  1.5673858e-001  4.3774127e-001 -9.9290478e-001  3.6550275e-001 -6.0083063e-001  5.4368734e-001  2.4999307e-001  1.1956862e-001  3.6741106e-001  6.4687908e-001  6.0039097e-002  1.9634999e-001 -3.5413275e-002  9.0381454e-002 -3.0327935e-001  3.2808000e-001  4.5393729e-001  3.2711607e-001  5.5740538e-001  3.1437942e-001 -1.7607087e-001 -7.1152419e-001 -5.2848583e-001  5.3759213e-002 -4.1086104e-001  2.1761262e-001  2.5482793e-001 -1.1176621e-001  1.4325277e-001  1.3171271e-001  6.3798867e-001 -5.6310140e-002 -4.5738966e-001  6.6001477e-001  7.0317560e-001 -7.4372190e-002  3.4376919e-001  5.4762719e-001  4.5988039e-001 -4.8838362e-001 -3.2778580e-001 -5.2715190e-001 -8.6508147e-001 -1.4162795e-001  6.6453919e-001  4.6725865e-001  6.6614741e-001  7.1145135e-002  2.6143241e-001 -9.2119051e-002 -8.5718733e-002  2.8145313e-001 -6.5417113e-002  3.8978332e-001  4.6636539e-001  3.5149499e-001  3.5642852e-001  2.6183487e-001  1.0155415e-001 -4.8598042e-001  2.3737694e-001  1.2429835e-001  4.2752127e-001  2.2434916e-001  7.5916078e-001
 -5.3709975e-001 -9.1287910e-001 -1.3254102e+000  7.8799217e-002 -3.5647080e-001 -4.1880644e-001 -6.4341353e-001 -3.1165903e-001  5.3464006e-002  4.6359878e-001  2.1378889e-001  8.4168853e-002 -3.6140136e-001 -6.5020623e-001 -4.9178407e-001 -8.5296937e-001  1.2682559e-001 -1.6963212e-001  1.9137209e-001  5.1313202e-002  1.5546244e-003  1.9303827e-002 -1.0540536e+000 -2.0419896e-001 -4.3334596e-001 -1.2702818e-002 -6.4017757e-001 -2.5404481e-001 -1.3927065e-001  1.1582941e-001  4.8616472e-001 -7.9780454e-002 -1.4279123e-001 -4.1388715e-001 -2.7494663e-001  1.7702367e-002 -6.2194199e-001 -5.2857802e-001 -9.3024782e-002 -3.6481036e-001 -1.8932319e-001 -6.9955256e-001 -6.6616110e-002 -9.9330679e-001 -1.3356135e-001 -1.1697403e-001 -1.5594334e-001  2.4805570e-002 -8.9284085e-001 -3.6699481e-001 -7.3400893e-001 -5.6588812e-001 -1.7587881e-001 -1.0707711e-001 -1.4369983e-001 -7.9733865e-002  2.2196551e-001  1.1695729e-001 -1.3729633e-001 -3.4379345e-001 -4.0688779e-001  2.0739249e-001  2.8729939e-002 -4.3323657e-001  4.5577082e-002  1.9370466e-001
 -2.5293878e-002 -2.8875199e-001 -2.0007171e-001  8.2019439e-001 -4.1263112e-001 -4.6112570e-001 -8.8040099e-001  1.0772866e-001 -7.4240496e-001  3.5211587e-001 -8.2470796e-002  9.9280254e-003 -1.6373794e-001 -5.8212632e-001 -8.2022788e-001 -8.8203211e-001 -6.6213170e-001 -4.6027324e-001  4.3440369e-001  7.2855092e-001  7.3384942e-001  7.5517177e-001  2.0592797e-001  7.2590553e-001 -2.9321206e-002  3.9558828e-001 -3.8983637e-001 -6.0995951e-002  3.4513135e-001  8.7742136e-003  2.9554089e-001  4.4629620e-001  5.3191039e-001  9.2243362e-001  1.3161903e-001  6.4407735e-002 -1.5653162e-001 -4.3509855e-002 -8.7605922e-002 -3.9322424e-001 -5.6031042e-001 -3.3750942e-001  2.9092413e-003 -1.3338916e-001  4.7650517e-001  1.1098909e+000  1.9587399e-001  6.0231722e-001  5.8098248e-002 -1.3901672e-002 -3.5049962e-001 -1.0757060e-001 -4.5063543e-002 -5.1999856e-002  5.1462921e-001  3.2543937e-001  2.2210059e-001  2.9626487e-002  7.9459837e-002 -4.3261928e-001 -1.7531402e-001 -1.7986022e-002  7.8681570e-001 -5.8431222e-001  3.9880480e-001  5.5935148e-001
  1.4144575e+000 -2.1077820e-001  5.0556939e-001  1.0364022e+000 -4.1067587e-001 -5.0074633e-001 -9.9987331e-002 -3.5148141e-001 -6.4601195e-001 -3.2296745e-001 -1.8971322e-001 -4.5508529e-001 -3.9530918e-001 -4.1933743e-001 -2.3196758e-001 -4.5621408e-001  2.4556171e-001 -1.1024057e-002 -1.0017240e-002  3.5066068e-001  3.9111228e-001 -3.2582393e-001 -2.3902485e-001 -5.4889003e-001  2.8256825e-001 -3.3811145e-002  4.1638486e-001 -3.7343618e-001 -4.8381255e-001  3.4533877e-001  1.7416173e-001 -8.2779334e-002  5.3790580e-001 -2.6753250e-001 -3.2299593e-001 -3.4097206e-001 -1.5180771e-001  4.1741378e-001 -4.4752622e-001 -6.9173142e-003 -5.2879004e-001 -1.7260693e-001 -1.1526697e+000 -9.9719589e-002 -2.8587344e-002  5.1297475e-001  3.4040120e-001  7.2649008e-002 -4.9500296e-001 -1.1813651e-001 -9.5197617e-002 -2.3065286e-001 -8.6233753e-002  5.9084816e-001  1.2615801e-001 -4.6656126e-001  1.8321337e-001  4.8619040e-001  4.7145848e-002 -1.6111094e-001 -1.4147020e-001  6.0735644e-001  1.3373772e+000  3.2954710e-001 -6.7111136e-002  3.7918165e-001
  1.5128360e-001 -6.1528002e-001  4.2274140e-001  6.5571228e-001  2.2040851e-001 -3.5835626e-001 -4.8778576e-001 -1.6333272e-001 -2.0922554e-001  3.1269112e-001  4.0041668e-001  7.6175921e-001  4.8247857e-002  4.3711933e-002 -2.3388799e-001 -4.4194900e-001  1.3770667e-001 -3.2784953e-001  1.1737250e-001  1.8165390e-001  7.5686481e-002  1.2874704e-001 -4.3590683e-001 -3.6959901e-001  6.5307231e-002 -7.0886482e-002 -2.3633010e-001 -8.6048307e-001 -6.4486747e-001  2.4167709e-001  1.7073522e-001 -2.7198514e-001  1.3493131e-001 -4.5086063e-001 -2.3290460e-001 -5.0035897e-001 -1.0509459e-001 -3.1437513e-001 -4.9630738e-001 -1.4343652e-001 -6.6296492e-001 -5.3224871e-001 -7.4387197e-001 -6.5692202e-001 -3.5396646e-001 -8.2150001e-001 -2.5810796e-001 -7.6826186e-001 -5.5517728e-001 -1.9448848e-001 -2.8840170e-001 -2.6127716e-001 -1.3333222e-001  4.6204980e-002 -1.1262731e-001 -1.6069054e-001  1.1674870e-002  1.7680602e-001 -1.4083593e-001 -4.7343458e-001 -4.5180818e-001  5.6450506e-001  3.5274462e-001 -4.7118813e-001 -1.8983443e-001  7.7963454e-001
 -9.3051788e-001 -5.7530275e-001 -7.6147322e-002  9.8333859e-001  2.3844618e-001 -7.9231100e-001 -4.6215703e-001  1.0642785e-001 -3.6159823e-001  2.6571177e-001 -3.6561703e-001 -8.1243002e-001 -3.2291009e-001 -4.5382194e-001 -1.2524908e-001 -6.2917903e-001 -7.1882972e-001 -5.4274902e-001 -3.1048310e-001  6.5766690e-002 -6.3929199e-001 -1.8351177e-001 -9.5581999e-001 -4.0268420e-001 -4.0209515e-001 -2.8229100e-001 -5.0118795e-002 -8.6565764e-001  3.0931038e-002  3.7690292e-001 -3.5104197e-001 -1.6285442e-001 -5.7119941e-003 -8.3168180e-001 -1.3141170e-001 -2.4821267e-001 -2.4472268e-001 -5.4185850e-003 -6.9061906e-001 -4.0533343e-001 -5.1258753e-001 -5.2023433e-001 -8.3575629e-001 -5.4738635e-001 -3.7405614e-001  8.4081332e-002  1.2235815e-001 -1.2178278e-001 -1.9061463e-001 -2.5056371e-001 -7.1956088e-002  1.9383635e-002  6.0029997e-002  2.6335058e-001 -2.3935618e-001  4.5919149e-001  1.0881874e-001 -5.2892712e-002  2.3483294e-001 -5.9580067e-001 -1.8681815e-001  4.8746573e-001  1.5086154e-001 -6.8157209e-001  2.9666659e-001 -1.4893694e-001
 -3.1444937e-001 -3.2075303e-001  4.5765370e-001  1.2233900e+000 -3.4019338e-001  1.8102347e-001 -8.8398186e-001  2.0912710e-001 -5.4713536e-001 -3.7811647e-001 -1.2653328e-001  2.0399733e-001 -1.8751109e-001 -1.6593786e-001  1.2314532e-001  3.6528300e-001 -3.9077924e-001 -5.5289194e-001  2.6716735e-001  9.9763508e-002 -3.9254982e-001  1.2297747e-001 -8.4701250e-001 -9.1726131e-001 -2.3170948e-001 -1.3448716e-001 -2.4258188e-001 -9.1325465e-001  8.6252024e-002  5.1883521e-001 -5.8395487e-001 -4.5329431e-001 -3.2477381e-001 -1.9973970e-001 -5.2919690e-001  4.8383164e-002 -7.6364935e-002  1.5059229e-001 -1.0915618e+000 -3.1278527e-001 -3.7544350e-001 -1.4016839e-001 -1.3865058e+000 -1.2933369e+000 -1.7260801e-001 -1.6915603e-001 -3.3776423e-001  9.6566554e-002 -9.3731848e-001 -4.7179961e-001 -4.5303163e-003  1.6381478e-001 -3.5250597e-001 -1.8336042e-001  8.6664093e-002 -4.7085329e-001 -2.6275945e-001 -2.1676696e-001  4.1687862e-002 -9.8986541e-001 -5.8348083e-001 -4.0271744e-001  1.1350421e+000 -3.3478688e-001 -5.2239542e-001  6.6558262e-001
 -1.3439187e+000 -7.2358733e-002  8.9897729e-002  9.4496274e-001 -1.0046962e-001  1.9344736e-001 -1.8746339e-001  1.9174982e-001 -1.6631559e-001 -2.3663091e-001 -1.2008484e-001  4.3003589e-001  3.0347890e-002  7.5741921e-002  5.3555595e-001  6.0779041e-001 -2.3875554e-001 -9.4850154e-002  4.3169327e-001 -1.4549189e-001 -6.0174983e-001 -2.0892288e-002  1.0825083e-001 -7.5416638e-002 -1.8245612e-001 -5.9622889e-002  3.9277739e-001  6.3663030e-001  9.6951850e-001  3.5493304e-001 -2.0303838e-001 -2.7089338e-001 -2.9930988e-001  1.6224051e-002 -2.0653156e-001  1.9460926e-001  1.9903851e-002  1.0852556e+000  7.1328194e-001  6.7527922e-001 -4.2295125e-001  1.8277531e-001 -4.4499572e-002  3.3974959e-001 -7.3671470e-002  9.3860966e-001  3.2172807e-001  9.0172417e-001  2.9337690e-001  2.3803726e-001  4.6875738e-001  3.4682803e-001  2.2112180e-001  6.0145917e-001 -4.0445291e-002 -3.3566086e-001  2.3440102e-001  4.3272514e-001  3.8373025e-001  2.4328031e-002  1.2840588e+000  5.1447010e-001  1.5383383e-001 -4.2508506e-001  3.5450141e-001  4.9857035e-001
 -9.4653364e-001 -2.4401624e-001  9.4291157e-001  1.5057010e+000 -1.1661253e-001 -5.5358341e-001 -5.1168192e-001  2.7074884e-002 -3.7821862e-001 -2.4304598e-001 -5.7354376e-001  3.8799678e-001 -8.2223285e-002  3.3697934e-001 -2.9270395e-001 -3.7859070e-001 -2.5212628e-001 -6.6152090e-001  3.3438528e-001 -2.3825401e-002 -3.5308135e-001  6.6493486e-001 -7.9300109e-003  2.1360750e-001 -1.8572365e-001  4.0114390e-001 -2.7688956e-001 -9.4810196e-001  1.2897410e-001  6.5003114e-001 -4.3643503e-002 -6.3771599e-002  3.7437193e-001  1.5404806e-001  1.0408160e-001  4.5932323e-001 -1.0199612e-001  2.7052404e-001 -6.1139683e-001 -2.0984769e-001  1.1396560e-001  2.5989816e-001 -1.4346731e-001 -9.2974046e-002  3.5480772e-001  9.3350623e-001  3.0616571e-001  4.2037828e-001  2.6379850e-002  9.4641167e-002  1.0330981e-001  2.5778744e-002  5.7397101e-001  6.2095763e-001  5.9655440e-001  1.3726046e-001  3.1480060e-001  2.6176064e-001  2.4412307e-001 -2.9932669e-001 -1.0131035e-001  1.4133139e-001  1.3712282e+000  1.2551751e-001 -1.6233014e-001 -2.0829262e-001
 -5.2360037e-001 -9.5436005e-001  1.9546210e-001  1.2156222e+000 -4.3097136e-002 -2.0391272e-001  1.5602670e-001  1.8434621e-001 -1.8279423e-001 -1.7423104e-001 -2.4489844e-001  3.8204919e-001 -1.9040250e-001  1.9595018e-001  4.1068212e-001  3.0837345e-001 -2.1432408e-001 -3.1090843e-001  1.1128208e-001  1.1194456e-001  1.0215933e-001  2.0671782e-001  1.2100400e-001 -3.6876413e-002 -1.1161663e-001  4.9367309e-002 -5.2150208e-001 -6.2015671e-001  1.3189071e-001  6.0392885e-001  2.7298237e-002  2.2905599e-001  1.1446047e-001 -4.7495695e-001 -1.2202537e-001  4.9258732e-001 -4.3304155e-001  4.0085831e-001 -7.7718123e-001 -5.1169633e-001 -1.9647079e-001  2.4011637e-001 -1.0327868e-001 -2.4714151e-002  1.9198914e-001  5.4074841e-001  5.3423265e-001  4.7088721e-001  2.8733059e-001  9.3287915e-003  2.2584925e-001  2.5061354e-001  4.6897881e-001  2.8182183e-001  2.6029532e-001  9.8959839e-002  5.6500860e-001  3.2775446e-001  3.3438726e-001  6.1185759e-001 -1.9717970e-001  3.2278474e-001  7.3533200e-001 -5.6226707e-001 -5.0692066e-001 -1.0400271e-001
  1.1503282e+000  1.0239862e-001  8.8007405e-001  1.0851156e+000  5.3006911e-001  1.2283639e+000  5.5420479e-001  7.4595773e-001  4.2410271e-001  7.6188260e-001  8.6083680e-001  1.1607225e+000  7.1147119e-001  1.5206841e+000  6.4056137e-001  7.1919420e-001  1.0898335e+000  1.2298506e+000  1.2489229e+000  1.0050032e+000  6.7347733e-001  3.4086444e-001  1.8001283e-001  1.6119850e-001  2.3089840e-001 -4.6813444e-001 -3.2258120e-002 -5.2824934e-001  4.7659089e-001  9.0385602e-002 -1.9861546e-001  8.7355156e-002  3.7945016e-001 -6.2021250e-002 -1.0852551e-001 -3.3176376e-001 -4.2089391e-001  7.1266822e-001 -5.0716060e-001  5.1650257e-002 -2.8615584e-001  4.9367901e-001 -2.4592442e-001 -3.3396341e-001  8.7095152e-001  1.3977607e+000  9.5048345e-001  1.7109642e+000  4.3561084e-001  4.8424716e-001  3.6249201e-001  7.2982959e-001  1.0965142e+000  6.1068708e-001  1.0057283e+000  1.1014273e+000  1.0680629e+000  3.8183216e-001  3.3131091e-001  7.1390295e-001  1.0731620e+000  6.8934969e-001  4.3200647e-001  5.3198397e-001  5.0463890e-002  9.4951626e-001
  6.6751145e-001  4.3387237e-001  5.3524905e-001 -1.0278951e-001  7.4135279e-001  1.4826858e+000  1.1091408e+000  6.8569006e-001  6.3550415e-001  1.6210119e+000  1.5995309e+000  1.4536216e+000  6.1185404e-001  1.2313404e+000  7.6690300e-001  7.5233943e-001  8.2541660e-001  8.7384974e-001  1.5109198e+000  6.1855992e-001 -1.5507760e-001  6.6970413e-001  2.3362156e-001  8.9628875e-001  7.5024356e-001 -1.2532996e-001  1.4723721e-001 -3.1094233e-001  6.8270565e-001 -5.7505105e-002  9.1012298e-001  9.9796148e-001  2.2132814e-001  2.2418348e-002  5.2798609e-001  6.4661897e-001  2.0766959e-001  1.0291787e+000 -1.6695811e-001  2.9195401e-001  5.7285702e-001  4.4589337e-001  9.3453356e-001  1.0101012e-001  6.8259646e-001  1.2333603e+000  1.1041728e+000  1.7216593e+000  1.5824797e+000  4.1058128e-001  4.4202683e-001  7.9173228e-001  1.6811494e+000  7.1773640e-001  1.6167234e+000  1.5092141e+000  1.3128451e+000  1.2463646e+000  6.0353233e-001  1.2384947e+000  2.3199313e+000  9.3013947e-001  7.4673494e-001 -5.8547664e-002 -5.1069170e-002  1.1635724e+000
 -1.7893223e-001  7.0682316e-001  3.0261982e-001  2.1290143e-001  6.5919471e-001  1.0925315e+000  8.2767192e-001  3.1236846e-001  4.8488791e-001  9.2666227e-001  4.4074489e-001  1.0745601e+000  3.7496327e-001  1.0002550e+000  3.3637770e-001  2.8913084e-001 -4.6172788e-001  3.3234876e-001  4.1473545e-001 -1.1993745e-001  3.3057993e-001 -7.9634973e-003  2.0313201e-001  1.0579589e+000 -7.2149977e-003 -2.4959400e-003  1.3030843e+000  5.8176088e-001  8.6206409e-001 -2.9063259e-001  1.1455453e+000  5.7601988e-001 -3.7299084e-001  2.5429386e-001  3.7356197e-001  1.0450747e+000 -4.7413728e-001  7.6429999e-001  2.1322259e-001  1.1754394e+000  6.4008850e-002  2.8130412e-001  1.7764211e+000  2.9211134e-001  2.5980498e-001  1.1600700e+000  9.8541480e-001  1.4497823e+000  6.4549120e-001 -4.4679966e-002  7.0078183e-001  8.6704021e-001  1.0231927e+000  4.2435621e-001  1.2191974e+000  1.0264853e+000  9.2078942e-001  5.3494220e-001  2.9646353e-001  9.1652847e-001  2.0418137e+000  5.0742454e-001  2.6109042e-001 -2.2329787e-001  5.2012751e-001  7.2416630e-002
 -1.1314979e+000 -6.0847405e-002 -9.4770981e-001 -7.2948729e-001  7.8482660e-001  1.7633080e-001  9.2951484e-001  2.3584591e-001  5.7440468e-001  6.6506475e-001  2.5804003e-001  8.5707295e-001  1.9192881e-001  2.3721390e-001  6.6511822e-001  4.1415890e-002 -6.5315878e-002  5.4624393e-001  2.1904831e-001  7.9165463e-002 -4.7598314e-002 -5.4046230e-001  6.3082381e-001  4.7171848e-001 -1.5987317e-002 -1.5507917e-001  1.2148653e+000  1.0282787e+000  7.1286946e-001  3.6574468e-001  8.9221715e-001  8.4753114e-001  2.4284292e-001  7.0450735e-001  6.6838905e-001  9.9190725e-001  9.8774070e-002  6.3054263e-001  8.6422731e-001  1.6070575e+000 -7.3978730e-002 -3.6744060e-002  6.5729985e-001  1.4242645e+000  8.7746283e-002  2.5970142e-001  5.5216462e-001  8.1657259e-001  8.4262231e-001  2.0665994e-001  3.8651036e-001  8.8020169e-001  9.8603787e-001  1.0535970e+000  1.4651644e+000  7.6482984e-001  5.8280561e-001  1.3179828e+000  7.3857518e-001  1.3576184e+000  1.5920579e+000  1.3994995e+000 -1.4873499e+000  1.8505910e-003  1.4842728e+000  2.6160696e-001
  1.5463913e-001 -1.8358155e-001 -8.4893879e-002  1.1409898e-001  2.6721618e-001  6.4631417e-001  5.0018307e-001  6.2126275e-001 -3.4468693e-002  6.8565715e-002 -1.5235398e-001  3.7809142e-001  1.1641997e-001  1.0940420e-001  1.4905522e-001 -3.1830387e-001 -7.8659518e-001  1.1655643e-001 -1.5072574e-001 -6.4862931e-001  4.7749222e-001 -2.5927797e-001  1.4004647e-001  3.6958063e-001 -2.2870437e-001 -2.7523638e-001  7.9794601e-001  6.4968838e-001  6.0817263e-001 -2.3594571e-001 -5.2593063e-001  7.3101659e-001 -4.1723963e-001 -3.2392414e-001  4.3888433e-001 -3.8626094e-001  4.4213200e-001 -4.6879951e-001  3.5573176e-001  5.6720951e-001 -7.3147647e-002  7.6127502e-002  4.9814317e-001  6.2751077e-001 -3.6230339e-002 -9.0375776e-002 -4.4339455e-001  5.8272683e-004  2.8084554e-001 -2.3955788e-002  4.6771790e-001  1.0251553e+000  8.4319064e-001 -2.9429352e-002  6.3432479e-001  1.5663879e-001  1.0058225e-001  5.3797219e-001  4.2427899e-001  8.8623404e-001  1.0306771e+000  1.3282429e-001 -2.0404464e-001 -1.7924935e-001  3.3743371e-001 -6.6301606e-001
 -6.5500113e-001  1.5176628e-001 -7.8498986e-001 -6.4205580e-001  3.8718011e-001  5.7993659e-001  9.1753497e-001  1.9154015e-001  7.7298990e-001  2.5917860e-002  1.8849550e-001  6.5504121e-001 -8.1367335e-003  2.6893704e-001  6.8045160e-001 -1.7029671e-001 -7.7660732e-001  1.2635812e-001 -7.9482493e-002 -2.9053288e-001  3.6114996e-001  1.6463816e-001 -1.3282261e-002  1.4845102e-001 -2.3772793e-001  4.5706263e-001  9.1346654e-001  1.4580295e+000  8.4561004e-001  1.9434444e-001 -1.4147046e-002  4.6067491e-001 -1.7156015e-001  2.6087942e-002  5.4138481e-001  4.8990158e-001  8.4511487e-001  4.4393753e-001  1.0323064e+000  4.2911360e-001  6.2663286e-001 -2.4161344e-001  1.9278214e-001  3.3988859e-001 -5.3221392e-002  6.1395298e-001 -3.3307819e-001  4.8323711e-001  1.2443389e-001  3.7939102e-002 -2.1561975e-001  4.2769284e-001  6.6781702e-001  1.3455285e-001  3.5140560e-001 -1.2239307e-001  1.4723303e-001  6.9886248e-001 -2.0882266e-001  1.0256113e+000  1.3618466e+000  5.4331683e-001 -7.7315595e-001 -2.3075774e-001  8.2655358e-001 -1.0783248e-001
 -5.8354453e-001  2.0640353e-001  1.7782930e-001 -1.9123162e-001  1.0027273e-001  4.5140981e-001 -1.0363370e-001 -8.8512437e-003  2.5687461e-001  1.9316710e-001 -7.4196814e-002  2.4235388e-001  9.2115134e-002  3.9342839e-001  2.0304219e-001 -1.5342248e-001 -8.5047754e-001 -1.6442880e-001 -2.4178445e-003 -2.7466050e-001  8.7071270e-001  3.8192412e-001  3.3409545e-001  2.7629960e-001 -6.2788426e-002 -2.2870174e-002  9.3799730e-002 -3.3723451e-001 -2.9461911e-001 -1.5072659e-001 -8.7087088e-002  4.0890361e-001  5.6434071e-002 -2.2839841e-002  1.5556545e-001  1.9902318e-001 -2.0676430e-001 -5.9436293e-001 -7.4788368e-001 -5.8122600e-001  2.2137595e-001  1.8208984e-001  8.5905237e-001  6.0932467e-001  2.4869734e-001  8.2955960e-001  1.7165295e-001  7.7637476e-001  1.2583314e-001  4.2407119e-001 -7.4212044e-002  1.1309635e-001  5.6269711e-001  2.5854995e-001 -1.7374484e-001 -1.8015729e-001 -9.6224813e-002  1.5462695e-001 -3.4444397e-001 -6.0427056e-002  6.5252722e-001 -4.4235130e-002  2.1871092e-001  2.4993336e-002 -8.9331679e-002 -8.8550594e-001
 -6.1658419e-001 -7.2124035e-002 -8.7336917e-001  5.3820738e-001 -3.5845452e-001  1.9571215e-001  2.0749104e-001 -6.0562444e-002  4.2482966e-002 -2.0114443e-001 -3.9555738e-001 -2.1370626e-001 -2.3917131e-001 -2.0273948e-002  1.7518904e-001 -1.7385566e-001 -8.3339061e-001  6.2745919e-003  3.2794706e-001 -3.5406525e-001  3.6263343e-001 -2.6852411e-001  1.7082886e-001  2.6187718e-001  2.2022501e-001  4.7805665e-001 -4.0766996e-001  8.3025083e-001  5.8180693e-001 -2.0676431e-001  5.6474353e-003  4.1147896e-001  4.3984976e-001  8.5099342e-001  3.2787922e-001  1.3947819e-001  7.2348489e-002  9.7756378e-002  2.8857777e-001 -5.3097535e-001  5.8062059e-001  1.7542802e-001  2.9511002e-001  9.1137210e-002 -1.2376804e-001  6.8549215e-001 -2.6120674e-001  2.2199118e-001 -1.5815444e-001  7.6108796e-002 -3.5407787e-001  2.7934511e-002  2.0619587e-001  9.9484051e-002 -1.0623889e-001  2.7732290e-001 -1.4597156e-001  4.1052940e-001  3.0562491e-002  5.9467007e-001  9.5255609e-001 -2.2900229e-001 -3.3092349e-001  3.4070022e-001 -6.1939615e-002  3.6922643e-001
 -1.8800444e-001  2.7875138e-001  4.1769785e-001  8.7768617e-001 -3.7627680e-001  2.9519126e-002 -2.8562370e-001  2.2439450e-001  8.9578976e-002 -4.2177706e-001 -2.2848308e-001  9.1023089e-003  5.1449230e-001  6.7509874e-001  4.4929616e-001  3.1128664e-001 -2.6354920e-001  1.6449992e-001  4.0989712e-001  3.7035554e-003  3.3251214e-001  4.8770034e-001  9.7078916e-001  6.0910498e-001  3.3200581e-001  6.2573867e-001 -1.2545939e-001 -5.6817901e-001 -1.7567526e-001  2.7640477e-001 -4.3749158e-001 -1.3140759e-001  3.1324112e-002  3.0692725e-001 -1.8804125e-001 -6.6259810e-001  4.2372333e-001  1.7631741e-001 -1.1454036e+000 -4.8113844e-001  9.0517816e-001  5.8289978e-001  9.9765695e-001  1.4823501e+000  4.9656432e-001  6.0465418e-001 -1.8341271e-002 -2.1301186e-001  2.1558141e-001  3.7379411e-001  3.2268982e-001  5.8281993e-002  4.1096523e-001 -1.9225582e-001 -6.1524839e-001 -8.7271758e-003 -3.9513176e-001 -6.4439856e-002 -2.0291507e-001 -8.7331067e-002 -3.1455867e-001 -7.7118832e-001  2.5965917e-001  5.4819518e-001 -6.8297812e-001 -2.7363328e-002
 -4.3072324e-001 -3.6410988e-002  2.3678960e-002  7.2568771e-001  9.6490596e-002  4.5756407e-001  8.7949133e-002  2.7704910e-001  1.4412497e-001 -4.3886483e-001 -3.0462837e-001 -3.1313371e-001  1.8604747e-001  4.7913162e-001  6.0493478e-001  6.6553382e-001  2.0144181e-001  1.0400288e-001  1.3426670e-001  1.5396427e-001 -5.3352776e-002  1.6370035e-001  4.3906906e-001  9.0380316e-002  3.4644486e-001  5.7587560e-001  3.2520517e-002 -2.0731562e-001  3.0457167e-001  2.7361627e-001 -5.1375938e-001 -6.9340280e-001  1.3255163e-001  1.9946611e-001 -6.8493728e-001 -4.8684035e-001 -1.3066130e-001  1.0372555e-001 -6.8130529e-003 -4.5946328e-001  9.9038659e-002  4.5400663e-002  3.4954198e-001  9.6097246e-002 -3.2442104e-002  8.2573239e-002  4.6143354e-002  1.6180948e-001  5.3812781e-001  5.7065880e-001  8.2344278e-002 -1.4392936e-001  3.6448822e-001  1.6036394e-001 -3.4341557e-001  2.6854203e-002 -1.8909818e-001  2.9864010e-001 -4.6438667e-001  3.4095500e-001 -3.0734124e-001 -9.7461134e-002 -3.2426623e-001  4.6292794e-001  1.2165713e-001  1.2790442e-001
  1.3588412e+000  7.3731707e-001  4.6044488e-002  2.2556526e-001  2.3649589e-001  6.4691595e-002  1.2401698e-001  3.3388888e-001  2.6169934e-001 -1.9055878e-002  5.4634745e-001  2.9085091e-001  4.8736304e-001  7.1921120e-001  3.7318082e-001  8.0375265e-001  1.2043689e-001  7.3467435e-001  7.4245971e-001  5.2767480e-001  3.5324482e-001  2.2704913e-001  1.3092128e-001 -2.2242463e-001 -4.7428818e-002  3.1465574e-001 -4.8160862e-001 -5.3107191e-001 -2.2349944e-002 -1.3535736e-001 -1.4687003e-001 -2.4272996e-001  5.3963169e-001  3.8239157e-001 -2.8564177e-001 -9.8584861e-002 -3.8301109e-002 -3.5183664e-001 -8.7806027e-001 -3.4292572e-001  3.9300098e-001  3.8206439e-001 -7.5001447e-002  2.7463369e-001  2.2757786e-001  2.1998621e-001  1.3809077e-001  1.1621434e-001 -1.4919873e-001  2.1613790e-001  1.5207989e-001 -1.1940936e-001  1.1173297e-001 -1.7072538e-001 -5.7971801e-001  7.8853541e-001 -6.1648989e-002 -4.0914075e-001 -5.2791351e-002 -5.0483716e-002  9.3197857e-003 -4.6514039e-001 -5.9399638e-001  6.3203568e-001 -2.9085439e-001 -1.6759254e-001
  8.0888210e-001  2.8101486e-001 -1.0082801e-001 -2.8616058e-001  6.3820938e-001  8.8165282e-001  4.8757019e-001  5.1236340e-001  3.3862002e-001  1.9571166e-001  8.4178068e-001  4.1872838e-001  3.6997563e-001  5.2774303e-001  4.5328104e-001  6.2955238e-001  1.0461841e-001  7.5112187e-001  1.7764679e-001 -3.2630073e-002 -7.0598668e-001 -6.5604382e-002 -4.1171534e-001  9.3746513e-004 -1.7822356e-001  6.1256272e-001 -1.6188450e-001  2.7314366e-002 -1.2665101e-001 -6.1099580e-001  2.9862972e-001 -3.6588991e-002  4.9869090e-001  9.7976877e-001  9.2145614e-002  1.5444791e-001  1.6573159e-001 -5.4064773e-001 -1.5136536e-001  1.5989752e-001 -1.0463542e-002 -1.5292911e-001 -1.3801951e-001 -2.8695149e-001 -3.9600028e-001 -4.7652672e-001  2.7430570e-001  8.2750669e-002  4.9866540e-001  3.8366369e-001  2.7172113e-001  4.5989377e-002  3.9630692e-001 -2.8484238e-001 -2.4804174e-002  1.0652934e+000  3.7594649e-002 -1.9379380e-001  2.6743869e-001  5.6695128e-001  1.1086906e+000  4.7075231e-001 -1.4549954e+000  6.8994654e-001  4.8992161e-002  8.1085537e-001
  3.5566938e-001  5.1073545e-001 -2.8787436e-001 -3.5514448e-002  7.0967978e-001  1.0016327e+000  6.0088101e-001  2.5230446e-001  1.0886225e-001 -2.3085861e-002  1.2768355e-001 -4.5879863e-002  4.5847508e-001  6.6648774e-001  3.5655275e-001  2.6418190e-001  1.7079559e-001  8.1871749e-001  1.6982001e-001  1.6854612e-002  8.6295608e-002  2.5473891e-003  4.3192829e-001  8.8263950e-002 -3.3957519e-001  4.7596503e-001  5.6534381e-001  1.8288593e-001  1.0180093e-001 -2.5059402e-001  2.7422925e-001  2.2025249e-001  7.0157372e-002  9.2763887e-001  3.8119785e-001  3.8925756e-001  7.3660191e-001 -3.3039687e-002  1.2431416e-001  4.3421872e-001  3.2460337e-001  1.5710911e-001  1.0374894e-001  8.2374257e-003  1.7846978e-001  3.0829719e-001  9.6307889e-002 -1.5680008e-001  1.2014341e-001  2.5256330e-001  1.5305978e-001  9.7793616e-002  1.4696801e-001 -3.2153582e-001 -5.6882793e-002  5.0443257e-001  5.6212666e-002 -5.5547000e-001 -4.7065128e-002  1.7304638e-001  5.6855947e-001  1.3398602e-001 -7.7761269e-001  5.2013880e-002  4.4199014e-001 -7.3034275e-001
  6.8599469e-001  5.2190425e-001 -5.6956189e-001 -3.4078196e-001  4.1920557e-001  4.2872294e-001  9.6487761e-001  3.2954269e-001  3.0519710e-001  2.2085527e-001  3.8017067e-001  3.6625522e-001  2.9787636e-001  2.5113211e-001  4.7764360e-001  2.2735405e-001  4.2918029e-001  8.5080730e-001  6.4561525e-001  2.8426641e-001 -5.0692445e-002 -3.4683503e-001  8.0001618e-002 -4.1599583e-001  1.6180114e-001  3.1472752e-001  2.2816117e-001  1.8283323e-002 -2.3115991e-001 -1.0718560e-001  2.6901026e-001 -2.2930404e-001  3.4588772e-001  2.4266102e-002 -2.9815893e-001  2.8283034e-001 -8.5209548e-002 -1.7693245e-001  2.9719347e-001  7.9436537e-001 -1.3907506e-001  1.5998309e-001 -1.9458643e-001  1.0046538e-001 -3.2986034e-001 -3.4709839e-001 -1.3495190e-001  3.5085527e-002  6.5816962e-002  2.5918224e-001  7.5679359e-002  1.9719217e-001  2.5228178e-001 -1.2712206e-001 -1.9419333e-001  3.2483266e-001 -6.9450348e-002  2.9904044e-001  1.3963457e-001  5.6414968e-001  2.8468852e-001  5.0075694e-001 -1.2985931e+000  5.3085291e-001  7.7680220e-001 -3.7090748e-001
  3.6916418e-001  1.3953215e-001  2.8778663e-001 -1.5401422e-001 -2.9557681e-002  5.5157875e-001  2.4169654e-001 -2.9921202e-001 -1.7823516e-002 -2.5634184e-001  1.8590798e-001  6.9583903e-002  2.6552986e-001  5.2188967e-001  6.9499187e-002  2.4316556e-002  4.9700821e-002  5.6527184e-001  6.6981226e-001  2.6653648e-001  8.9834997e-001  1.3959939e-001 -2.9290449e-001  2.6302840e-001 -2.9635070e-001  1.8336879e-001 -1.2874635e-002  3.1273979e-001  4.5919736e-001 -7.4379426e-001 -1.6536442e-001 -1.5202950e-001 -7.5487723e-001 -1.1420034e-001 -2.2772525e-001 -3.0953368e-001  1.1360797e-001 -2.6449074e-001  9.9717732e-002  1.1592753e-001  4.0835355e-001 -2.4296056e-002  6.8513000e-002  7.2616297e-002  1.2099457e-001 -1.5843043e-002 -9.6870989e-002  5.0420848e-002  1.0714287e-001 -4.5023718e-001  2.3148343e-001  1.1812145e-001  2.2556496e-001 -5.0363469e-001 -5.7452074e-001 -5.5271133e-002 -4.5306942e-001 -8.9180093e-001 -2.7055253e-001  2.1892796e-002  3.1233934e-001 -8.2893339e-001 -2.8680664e-003  7.5360939e-001 -9.8689973e-001 -9.7313736e-001
 -2.7488541e-001 -1.3244892e-001  2.1399243e-001 -1.4577362e-001 -1.2922426e-001  4.7290183e-001  9.0575023e-002 -2.4389417e-002  2.1347390e-001 -2.6494266e-001  1.2534229e-001  1.4423837e-001 -9.1553898e-002  2.2858778e-001  4.1794736e-001  6.5313611e-001  4.4076984e-001 -9.3206615e-002 -7.0778952e-002  5.6332504e-002 -1.4114604e-001  1.2064731e-001 -2.4984345e-002  8.1651127e-001  3.1354159e-001  4.6719095e-001 -1.8930803e-001 -6.7443461e-001 -3.8875592e-001  1.0845473e-001 -3.8795260e-001 -3.8730005e-001  1.0611569e-001 -6.1714514e-001 -4.3030980e-001 -3.5705309e-001  4.8243326e-001 -2.4523762e-001 -7.2938931e-001 -4.0623209e-001  6.1464427e-001  4.4131632e-003  3.4095474e-001  5.3516905e-001 -2.0169939e-001 -1.0523421e-001  8.6457330e-002 -5.3816570e-001  5.0582633e-001 -2.7054328e-001  6.3889779e-001  3.1688447e-001  3.8423409e-001  2.9073249e-001 -5.3352411e-001 -2.8097291e-001 -5.7547086e-001  3.0718945e-001 -3.2526127e-001  2.9428900e-001  7.4133920e-001  2.0146598e-001 -4.6292800e-001  4.6272069e-001  5.6002568e-001  2.1641775e-001
  1.0351214e+000  6.2005938e-001 -7.2405212e-002 -2.0876533e-001 -8.7451065e-002 -6.3044192e-001  5.0449271e-002  5.7811286e-002  4.5233898e-001 -6.2742111e-002 -3.7574934e-002 -5.1613702e-001  3.2541053e-001  9.9761678e-002 -5.0633610e-002  1.0097107e-001  4.1738778e-001 -7.0267292e-001 -4.2263627e-001 -1.7210884e-001 -1.4360006e-001  1.6160886e-001  1.1154187e-001  3.2695896e-001  4.1873925e-002  4.1033419e-001 -8.1542800e-001 -8.0038497e-001 -7.7642073e-001 -4.7779347e-001  1.2534562e-001 -2.1453849e-001 -2.2910029e-001  6.2476527e-002 -4.8428158e-001  1.3176803e-001 -3.1038173e-001 -8.3694002e-001 -4.6473198e-001 -1.2300038e+000  8.3163626e-001  1.5092821e-001  7.3307293e-001 -1.2790295e-001 -1.1788058e-001 -3.1917274e-001 -1.5285943e-002 -5.0044054e-001 -3.6229340e-001  1.9651974e-001 -7.4331572e-003 -1.4373743e-001 -5.0576573e-001 -1.5297086e-001 -3.2055992e-001 -1.7178101e-001 -5.5003869e-001 -2.2297398e-001 -5.0833658e-001 -1.4469205e-001 -7.5296222e-001 -3.7620302e-001  2.0959129e-002  7.1091401e-001  1.4625010e-001 -6.4184582e-001
 -8.4493224e-002  6.1266199e-002 -7.7049401e-001 -5.4844719e-001 -1.2861803e-001 -7.8385710e-002 -1.6117960e-001 -1.5019377e-001  4.2452939e-001 -3.3053265e-001 -4.3651404e-001 -1.2807555e-001  1.1076826e-001 -1.6841044e-001  1.2166658e-001  1.0710111e-001  2.7227362e-001 -7.3663498e-001 -6.1265020e-001 -3.2291874e-001 -5.7281193e-001  6.6083180e-003 -4.8667186e-001  3.1461016e-001  2.4846006e-001  2.9059999e-001 -1.0003319e+000 -6.2093156e-001 -8.9754862e-001 -1.7948932e-001 -4.2835881e-001 -4.2752457e-001 -1.6241815e-001 -7.4791127e-001 -5.4623293e-001 -7.8861602e-001 -4.7820394e-001 -8.4717148e-001 -7.1237288e-001 -1.6396143e+000  1.6332081e-001 -1.0421789e-001  5.9346622e-001 -4.6407008e-001 -4.9873390e-001 -7.2330463e-001 -3.3592587e-001 -1.1398614e-001 -5.9904818e-001 -7.0694426e-002 -4.3994992e-001 -4.2102659e-001 -6.2664309e-001 -1.0110874e-001 -1.0637941e+000 -1.1519407e+000 -7.2573108e-001  3.1205677e-001 -5.5256557e-001 -1.2121783e-001 -1.1337788e-001  7.6055865e-002 -9.2883180e-001  7.4797936e-001 -1.2405625e-001  1.5400762e-001
  1.8286377e-001  5.4343925e-002  3.3456443e-001  1.7652936e-001 -5.3144190e-001 -4.2622723e-001 -4.6047351e-001 -3.1215938e-001  5.6603046e-002 -7.4272171e-001 -1.0658922e+000 -2.6214788e-001  1.0848291e-001  3.5093142e-002 -2.3478093e-001 -2.9510354e-002  1.0158505e-001 -2.9267504e-001 -9.4575796e-001 -8.8745572e-001 -5.4843858e-001 -2.6338997e-001  9.4851393e-002  1.0850256e-001 -1.2445053e-001 -2.2662840e-002 -9.5054331e-001 -7.2137751e-001 -9.6981590e-001 -5.6019776e-001 -4.7658038e-002 -2.9661117e-001 -4.7439327e-001 -6.6573823e-001  2.1829869e-001  1.8479213e-001 -3.0574905e-001 -1.1820230e+000 -1.0676938e+000 -1.0207581e+000  5.2746828e-001  5.7899642e-001  2.7311436e-001  5.2881750e-001 -8.1793040e-002 -2.9135887e-001  1.1312548e-001 -4.9001807e-001  9.4130809e-001  1.9639313e-001  3.7157372e-001  4.4410721e-002 -3.2640559e-001 -8.8738261e-003 -5.5136735e-001 -2.8759797e-001 -2.2749497e-001 -7.2296959e-001 -5.5452520e-001 -5.3145092e-001 -1.1317454e+000 -1.2850981e+000  2.5379604e-001  5.9003305e-001 -3.2901109e-001 -9.7407773e-001
 -8.5666496e-001 -8.1769302e-002  1.3727083e-002  1.8091341e-002 -6.5524816e-001 -1.9467965e-001 -6.5681357e-001 -4.1315788e-001  1.0832592e-001 -7.2979893e-001 -8.9095250e-001 -1.9806734e-001 -3.3644987e-001 -1.8532900e-001 -1.0648817e-001  1.1315501e-001  2.8593220e-001 -7.2226026e-001 -6.2064933e-001 -5.9033037e-001 -4.2707759e-001 -2.6968580e-001 -7.0058946e-001  4.2155272e-001 -1.1865613e-001 -1.6847032e-001 -1.2074719e+000 -7.2896218e-001 -9.0817168e-001  2.2573900e-001 -8.2148182e-001 -8.1578563e-001 -8.5701578e-001 -1.2729639e+000 -6.3695225e-001 -8.7237028e-001 -2.8374238e-001 -1.0679890e+000 -9.6136666e-001 -1.3151638e+000  9.7829400e-002 -1.2009109e-001  1.1903193e-001 -4.8412852e-001 -5.9180378e-002 -5.3407557e-001 -3.5174728e-001 -7.1484826e-002  6.2292003e-002 -3.2073157e-001 -6.7555590e-001 -9.9550488e-001 -9.2735148e-001 -4.0959316e-001 -1.1872771e+000 -1.3899725e+000 -7.9827905e-001 -5.2121887e-001 -6.5032415e-001 -1.1435199e+000 -1.1995957e+000 -1.0092949e+000 -5.2897711e-001  8.5704138e-001 -9.8538794e-001  1.9812321e-001
  2.8844573e-001  1.6816184e-001 -1.9384334e-002 -2.3683975e-002 -3.8213927e-001 -9.4703240e-002 -6.2914891e-001 -4.0626631e-001 -6.6278359e-002 -6.7220188e-001 -7.7331921e-001 -5.9226079e-001 -4.7794368e-002 -1.9885597e-001 -2.2038837e-001 -3.0793984e-002 -1.8448919e-001 -8.9207835e-001 -5.7170181e-001 -3.5960616e-001 -7.5546325e-001 -4.3469041e-002 -2.4816259e-001 -5.1824283e-002 -8.0604295e-001 -2.2684382e-001 -6.6724220e-001  9.7018731e-002 -2.8952670e-003 -6.4646408e-001 -8.3616815e-001 -8.2047339e-001 -1.2255843e+000 -7.7268708e-001 -3.0134056e-001 -5.5860113e-001 -1.2042273e-001 -5.4148565e-001  4.7024156e-002 -8.6509744e-001 -2.8903070e-001  4.9442446e-002  1.1962789e-001 -1.0924351e-001 -3.2496295e-001 -6.0237833e-001 -3.4052030e-001 -5.9328859e-001 -1.4111125e-001  2.5298480e-002 -2.2419076e-001 -2.6953934e-001 -5.9495729e-001 -1.5826747e-001  2.5178309e-001 -3.2159158e-001 -1.5388191e-001 -8.1513507e-001 -3.6956612e-001 -5.8761448e-001 -5.1391823e-001 -1.2435257e+000 -4.2192880e-001  1.6152918e-001 -4.7594607e-001 -7.7820402e-001
 -2.5488983e-001 -7.6214077e-001 -6.0106272e-001 -3.1603466e-001 -1.0829026e+000  1.1046400e-002 -4.4619144e-001 -9.1061623e-001 -6.8862657e-001 -6.7605144e-001 -9.8565115e-001 -1.2071145e-001 -9.6925458e-001 -8.5809568e-001 -2.3619647e-001 -1.0849544e-001  2.1245839e-001 -8.6708493e-001 -1.2018842e+000 -7.3096435e-001 -8.5047851e-001 -8.3219207e-001 -1.2758070e+000 -2.7055655e-001 -2.6022541e-001 -5.4572023e-001 -1.0063521e+000 -6.1903173e-001 -1.3858379e+000 -4.8987146e-001 -6.1127186e-001 -1.2169502e+000 -1.0321933e+000 -8.9366450e-001 -8.8655373e-001 -8.9724040e-001  4.2825140e-002 -1.2347892e+000 -9.0286354e-001 -1.0618059e+000 -1.8308040e-002 -7.0484815e-002 -5.0629594e-001 -1.2089019e+000 -3.3505691e-001 -1.3991879e+000 -7.2607869e-001 -6.3983250e-001 -2.5572409e-001  2.7180344e-001 -1.5142309e-001 -3.1288100e-001 -7.3666379e-001 -2.1462154e-001 -1.2611409e-001 -8.7485071e-001 -8.5052346e-001 -5.1624735e-001 -7.8916013e-001 -9.5175457e-001 -2.6071699e-001 -6.0239830e-001 -2.8778938e-001  5.3326325e-001 -2.3499092e-001 -3.6394639e-001
 -5.1451581e-001  7.4366506e-001 -2.3150361e-002  2.3262538e-001 -3.7091496e-001 -2.8833088e-001 -3.4220211e-001 -8.6078995e-001 -4.9497674e-001 -1.0187661e+000 -1.1373283e+000 -8.9145542e-001 -4.2172622e-001 -4.7381392e-001 -7.5394270e-001 -7.4977653e-001 -5.2859664e-001 -1.1995700e+000 -1.2591739e+000 -8.4193601e-001 -5.5485094e-001  7.0217690e-002 -1.0833161e-001 -4.4427572e-002 -3.7721482e-001  3.0689402e-001 -6.6100079e-001 -2.7854772e-001 -2.6034580e-001 -5.8632099e-001 -3.5125563e-001 -5.7713915e-001 -3.2818160e-001 -7.1236395e-002 -5.7089156e-001 -2.7696816e-001 -5.5498879e-001 -4.4458435e-001  8.4012350e-003 -4.3899041e-001 -1.3023415e-001 -2.0650647e-001 -3.6039988e-001  4.6565531e-001 -4.9935228e-001 -6.4398350e-002 -4.3263570e-001 -4.1807728e-001 -7.3583198e-002  1.5517247e-001 -1.5354133e-001 -2.3222911e-001 -3.9571353e-002 -5.5601430e-001  1.4897752e-002  1.1631677e-001 -2.6110380e-001 -6.0528700e-001 -3.1043107e-001  6.6996572e-003  7.3910358e-002 -3.6676866e-001 -6.8454656e-001 -9.1178900e-001  1.4544016e-001 -1.2728711e+000
 -1.8316224e-001 -4.9105925e-001 -5.5428364e-001 -2.6829749e-001 -6.4459885e-001 -2.2446528e-001 -3.2060132e-001 -8.9802588e-001 -5.0761909e-001 -3.9122660e-001 -4.7687939e-001 -2.4966610e-001 -5.4821313e-001 -5.7498651e-001 -5.5102077e-001 -2.8756124e-001 -1.8575406e-001 -2.5280412e-001 -7.5043496e-001 -3.2191397e-001 -5.0298058e-001 -2.5307137e-001 -1.8177808e-001 -1.5596911e-001 -1.4968698e-001 -5.2639319e-002 -2.6209947e-001  1.4916552e-001 -1.0367613e-001 -3.4748503e-001  8.1471044e-002 -3.8685644e-001  1.5550473e-002 -5.1117082e-002 -2.2992647e-001 -3.5099318e-001 -6.6016042e-001 -1.6177576e-001 -8.0253154e-002 -1.9273106e-001  3.1532278e-005  2.5166412e-002 -1.0992019e-001 -5.6174549e-001 -2.7865411e-001 -7.7352481e-001  2.5044038e-001 -3.8156744e-001 -6.5563481e-002 -1.8959710e-002 -1.4899958e-001 -5.6067649e-001 -8.1048304e-001 -2.8396275e-001 -3.1574527e-001 -1.2094835e-001 -1.1458130e-001 -1.1438716e-001 -5.1680105e-001 -2.4672845e-001 -5.1275732e-001 -1.4192823e-001 -8.5200157e-001  5.0106638e-003  1.2429107e-001  5.2794911e-001
 -1.1656516e-001 -2.0333392e-002  4.1429628e-001 -2.8596865e-001  1.8582732e-002 -8.8834212e-001 -6.4196208e-001 -1.1147720e+000 -7.7315355e-002 -4.4398977e-001 -7.2753557e-001  1.2333226e-002 -3.4197533e-003 -8.7005349e-001 -7.5676772e-001 -8.3929334e-001 -7.1336621e-001 -1.3871726e+000 -1.0195696e+000 -5.1658751e-001 -8.8099301e-001  1.1949586e-001 -4.3764203e-001  1.9652510e-001 -2.2549126e-001  7.6924483e-002 -2.6529958e-001  4.0995634e-003 -4.6381340e-002 -4.0338556e-001 -7.4219302e-002 -8.7664386e-002 -1.0123195e+000  9.0166589e-003  2.1149149e-001 -2.9015903e-001 -4.4765322e-001 -3.8085297e-001  4.3923826e-002 -4.5236149e-001 -1.2262589e-001 -5.6113742e-002  3.6331482e-001 -1.1102021e-001 -3.1734241e-001 -2.5962549e-001  2.5944163e-001 -3.0388590e-001 -1.4102875e-001 -1.6781867e-002 -3.5847234e-001 -2.4110975e-001 -2.4061466e-001 -2.0245234e-001 -9.9999849e-002  2.3062465e-001  4.8545987e-002 -3.6623240e-002 -2.2009080e-001 -4.4349272e-001 -2.7258971e-001 -1.9270598e-001  1.0560200e-001 -5.0678860e-001  1.7722203e-001 -1.1758561e+000
 -1.8284524e-001 -4.2875835e-001 -2.6420689e-001 -4.2503761e-003 -5.4593241e-001 -2.0559288e-001 -6.8578328e-001 -6.9106122e-001 -2.9257027e-001 -4.1964906e-001 -6.9545243e-001 -5.6541968e-001 -5.9719099e-001 -6.4698628e-001 -8.3379019e-001 -7.1545214e-001 -3.4449842e-001 -4.7485949e-001 -1.0211961e+000 -6.2619601e-001 -2.2253738e-001 -3.4011270e-001  4.5999454e-002  9.0213717e-002 -5.7414403e-002  1.5123531e-001 -6.9618446e-002  1.9731419e-001 -3.4295967e-001 -1.4596524e-001 -1.3788667e-001  1.1922623e-001 -3.2307529e-002  4.4036901e-001  3.2692972e-001  1.4285854e-001 -2.6583506e-001 -8.2127796e-001  3.7706054e-002 -3.3643383e-001  9.9975169e-002  1.2439153e-001 -3.1975416e-002 -3.3543315e-001 -2.2938219e-002 -4.6571815e-002  5.1273162e-001 -1.2734816e-002 -5.9336208e-003  6.9854485e-002 -2.9549089e-001 -6.1187885e-001 -5.6625188e-001 -1.6330260e-001 -6.6454985e-001 -5.0927075e-001 -5.0510619e-001 -1.3406566e-001 -5.8043391e-001 -4.5602745e-001 -4.1609996e-001 -2.4678535e-001  2.8537486e-001  1.2190948e-001  1.9048012e-001 -3.8985389e-001
 -2.3052664e-001 -4.1273310e-001  8.6331852e-001  3.8419613e-001 -2.7364218e-001 -7.7711100e-001 -7.8627471e-001 -9.4985125e-001 -1.6340735e-001 -1.1662611e+000 -9.7514652e-001 -1.0376576e+000 -2.6955356e-001 -5.9479788e-001 -1.0443094e+000 -8.0818766e-001 -9.6524541e-001 -1.1677248e+000 -5.8656125e-001 -9.2860801e-001  2.1203737e-001  1.8660473e-001 -1.4184698e-001  2.0806481e-001 -5.1555594e-001 -1.1260054e-001 -1.4163462e-001 -3.0421696e-001 -7.7707062e-001 -4.3118631e-001 -1.2187192e+000 -1.0495343e+000 -1.0544154e+000 -7.3710419e-001 -6.5647501e-001 -5.8853168e-001 -2.2467899e-001 -8.8347920e-001 -5.7076149e-001 -3.8798929e-001 -1.5656126e-001  3.4641201e-001  1.3352013e-001 -3.1208226e-001  7.5056406e-002  1.0454725e+000  2.9376549e-001  1.9803199e-001  1.3526344e-001 -1.9499209e-002  1.5132083e-001 -1.4424022e-001 -4.1193120e-001 -4.1623458e-001 -7.6905688e-001 -6.1221113e-001 -8.1242697e-001 -6.5584178e-001 -9.0849665e-001 -9.7770675e-001 -4.3651388e-001 -6.5108148e-001  5.6003291e-001  2.9734935e-001 -7.1972590e-001 -6.8586726e-001
  2.6065716e-001  5.2303581e-001  7.2476482e-001  9.5609628e-001 -2.3302323e-001 -4.4236647e-001 -1.0298251e+000 -6.2393843e-001 -3.4111603e-001 -5.8492798e-001 -9.6367939e-001 -6.4869761e-001 -7.6081204e-001 -6.5286082e-001 -9.8142145e-001 -4.8503638e-001 -5.9339512e-001 -2.0003194e-001 -1.0919483e-001 -3.3144708e-001 -3.7974065e-002  3.9049299e-002 -1.9506862e-001 -6.3016971e-001 -1.9935051e-001 -3.9186657e-001 -3.8780896e-001 -3.4392683e-001 -3.8074320e-001 -6.1533506e-001 -9.4819788e-001 -5.2038748e-001 -1.6735965e-001 -1.2125483e-001 -1.1158388e+000 -9.7308497e-001 -8.2751619e-001 -3.0341747e-001 -3.6946520e-001 -3.5564388e-001 -1.3454812e-001 -1.4046382e-001 -5.0460694e-001 -9.7126304e-002  3.9580829e-001  6.2714186e-001 -4.8325739e-001  8.5399292e-002 -5.4407769e-001 -4.9620811e-001 -4.4738687e-001 -6.9931877e-001 -8.9070926e-001 -7.3570273e-001 -1.6021464e+000 -9.9304607e-001 -9.5595374e-001 -5.7357856e-001 -8.0138483e-001 -1.0359775e+000 -1.0254869e+000 -9.2718829e-002  9.8558808e-001  5.5481673e-002 -3.4977104e-001  2.2925177e-001
  8.0720804e-001 -1.5960903e-001  8.1453608e-001  1.2795680e+000 -1.9029155e-001 -4.5346477e-001 -3.8620177e-001 -6.3300584e-001 -3.4129713e-001 -6.1606489e-001 -7.5715959e-001 -5.5678667e-001 -7.3035735e-002 -2.7294879e-001 -1.1406143e+000 -6.6915124e-001 -5.5599294e-001  2.1028553e-001  1.5339200e-001  2.2222002e-001  8.8115872e-001  4.1395901e-001  4.9988481e-001 -3.0277067e-001 -3.2439076e-001 -4.3937422e-001 -1.2344786e-003  6.1726980e-002  4.1176208e-001 -9.7069695e-001 -7.9589052e-001 -3.5474253e-001 -7.9808265e-002 -3.8553045e-001 -5.4064325e-001 -5.5511293e-001 -1.2099357e+000  2.5863693e-001  2.4959688e-001  1.1123281e-001 -2.4194463e-001 -3.4128716e-001 -3.5396134e-001 -4.9873864e-002  3.8778236e-001  6.1096620e-001 -4.2523951e-001 -6.7760519e-002 -1.3302684e-001 -2.3649808e-001 -5.6648451e-001 -7.1943610e-001 -2.7863824e-001 -2.1312633e-001 -4.2944343e-001 -6.2938688e-001 -1.4151533e-001 -3.2496787e-001 -7.3967377e-001 -3.7528937e-001 -6.7183727e-001 -2.2726604e-001  6.8430342e-001 -1.6591399e-003 -2.8622201e-001  1.5091293e-001
  3.1657971e-001 -1.2742659e-001  1.0925386e-001  5.4651784e-001 -1.8912394e-001  8.0108129e-003 -3.3611526e-001 -9.8827773e-001 -1.8767826e-001 -9.1385982e-002  1.3719097e-001 -6.0188264e-001 -1.6290536e-001 -4.8318766e-001 -1.1242696e+000 -5.9507951e-001 -6.2077079e-001  2.7689223e-001  5.6160066e-001  3.9604705e-001  1.2500033e+000 -2.0449121e-002  4.9761187e-001  7.1289712e-001  2.0887545e-001 -4.3318296e-001 -6.1325603e-002  2.9351997e-001  3.6380818e-001 -4.9418668e-001  6.6987399e-002 -8.4432724e-002  1.3685177e+000  2.3675091e-001 -3.9211875e-001 -1.4501278e-001 -7.0663236e-001 -1.2071951e-001  5.4915347e-001  3.7959236e-001 -1.9291684e-001 -2.1951179e-001  4.4392966e-001  1.0587307e-001  4.9854942e-001  1.9767759e-001 -2.1110942e-001  4.8507579e-001  2.2090339e-001 -3.8108309e-001 -4.5840829e-001 -5.7280279e-002 -2.9153584e-001 -4.5885792e-001 -6.3489521e-001  4.9098239e-001 -2.8894176e-001  2.5514939e-001 -7.7068290e-001 -2.4634602e-001 -1.6790170e-001  2.4151760e-001  9.4496358e-001  9.8446299e-001  7.3848606e-002  3.4210065e-002
