# Supplementary material for: Resting-State Temporal Synchronization Networks Emerge from Connectivity Topology and Heterogeneity
Source: PLoS Comput Biol. 2015 Feb 18;11(2):e1004100. doi: 10.1371/journal.pcbi.1004100 (PMC4333573; doi:10.1371/journal.pcbi.1004100)
Supplement: S1 Dataset — Each volunteer underwent two scanning runs (blocks). For each recording session (subject and run), BOLD time series were averaged over the corresponding 66 brain regions of the brain atlas. Each file subXblockY.txt contains the time series of all 66 brain regions from subject X and run Y. The labels of the brain regions are contained in file ROIs_Labels.txt. (ZIP) [file pcbi.1004100.s006.zip › DataSet S1/subj15_block1.txt]

 -3.5286419e-001 -7.4661625e-001 -1.7357602e+000 -2.2515895e+000 -1.1279070e+000 -1.9046842e-001 -1.6847167e+000 -5.3475444e-001 -1.5377785e-001 -7.7551839e-002  6.1339397e-001 -4.5038061e-001 -8.6291487e-001 -5.2670845e-001 -5.5233467e-001 -2.7633147e-001 -2.8020610e-002  6.9951400e-003  9.7122232e-001  7.8514202e-001 -2.6964937e-001  8.6380394e-001 -5.7140984e-001  7.1329175e-001 -3.6777231e-001  3.2867410e-001 -1.3388437e+000 -1.2381647e+000 -1.5039089e+000 -2.1201016e-001 -5.7027800e-001 -7.9811122e-001  5.5817120e-001  5.2134209e-001 -1.1333158e+000 -1.2426320e+000 -4.5325285e-002 -1.7824480e+000 -1.5098677e+000 -1.2899612e+000  2.4160675e-001 -9.3602725e-001  4.3986106e-001 -1.9238681e-001 -2.8477533e-001 -2.8456493e-001  3.4306926e-001 -7.2714866e-002 -4.2760185e-001 -7.0739524e-001 -7.9794445e-001 -5.3357538e-001 -1.1596507e+000 -1.3028437e+000 -4.9866984e-001 -4.3916791e-001 -5.0750577e-001 -2.3185405e-001 -3.2253218e-001 -1.7446155e+000 -7.9092311e-001 -1.0312516e+000 -3.2813550e-002 -1.0389189e-001 -9.6656804e-001  2.7842368e-002
  1.0997495e-001 -5.5218271e-001 -2.0078529e+000 -3.0018550e+000 -5.4565512e-001 -1.2093974e+000 -1.0442072e+000 -3.4620024e-001 -3.8337739e-001 -5.7638619e-001  7.2157896e-001 -8.2746311e-001 -3.5689961e-001 -4.2142978e-001 -4.2256562e-001 -1.3179222e-001 -2.5455297e-001 -2.7960075e-001 -1.3429308e-001  5.9111978e-001 -1.4779583e+000  5.5678174e-001 -5.2356541e-001  8.0360018e-001 -3.6486611e-001  2.5214567e-001 -1.1008758e+000 -4.0467004e-001 -1.0412575e+000 -2.5836547e-001 -6.6627122e-001 -1.2122761e-001  3.8377960e-001  5.7871815e-002 -4.8754555e-001 -1.4363400e+000 -6.0292233e-001 -6.8467414e-001 -4.4206539e-001 -1.0947236e+000  2.2747346e-001 -7.2843634e-001  5.2207649e-001 -4.0444371e-001 -4.1898382e-002 -1.6340011e+000  3.8419593e-001 -9.3504667e-001 -3.9349516e-002 -7.6134233e-001 -4.9119966e-001 -8.7088190e-001 -9.3378199e-001 -1.3916184e+000 -1.0004837e+000 -2.6490894e-001 -5.1940333e-001 -6.9481747e-001 -8.1347478e-001 -1.1952969e+000 -2.9271869e-001 -6.5357696e-001 -4.6255139e-001 -5.3066856e-001 -5.2717962e-001 -4.9021405e-002
  1.8394636e-001 -5.1496919e-001 -2.2608681e-001 -2.0114189e+000 -3.0030838e-001  5.5517476e-002 -1.0657055e-001 -4.2545721e-001  6.5053350e-002 -4.5053485e-001  1.2813970e-001 -6.3984510e-001 -3.2345144e-001 -4.4591990e-001 -4.0140774e-002 -1.7265991e-001 -2.5024582e-001 -9.4361636e-001 -2.2187912e-001 -1.2234335e-001 -1.1290664e+000  3.1477878e-001 -4.0625114e-001  1.0669566e+000 -9.1687298e-001  9.2014834e-001 -2.2857633e-001  9.6099154e-002  3.9603810e-002  2.0561233e-001  1.7167942e-001  4.0691260e-002  1.1881468e-001 -2.4901810e-001  4.1795699e-002 -8.5422700e-001  3.0486166e-001  2.8019145e-001 -1.9194595e-001  1.1833517e-002  7.1445292e-001 -4.2106554e-001  9.5661245e-001 -3.6994721e-001  1.9281067e-001 -6.8706975e-001  6.8656756e-001 -4.1248303e-001 -1.6320479e-001 -6.7538739e-001  1.2603956e-002 -2.0667911e-001 -5.9924041e-001 -8.3050725e-001 -4.8726318e-001 -1.5063641e-001 -1.8243833e-001 -3.0964458e-001 -3.0871906e-001  1.6718551e-001 -1.7326734e-001 -2.1594962e-001 -1.2272292e+000  8.2438976e-001 -1.5487694e-001 -9.6779360e-001
 -5.0369452e-001  1.6081366e-001 -1.2406452e+000 -5.6460132e-001  4.8642744e-001 -2.2125263e-001  6.4403843e-001  9.4779637e-002 -7.0946722e-002 -4.0623494e-002 -3.0904018e-001 -1.5463807e-001 -5.8684665e-001  2.8404651e-002  4.8665249e-001 -2.6661679e-001 -2.0641836e-001 -1.6928488e-002 -1.0635051e+000 -1.5852022e-001 -7.9007802e-001 -4.8741879e-001  5.0422029e-001 -3.8719281e-001 -4.1561899e-001 -4.7072219e-001 -3.5451338e-001 -2.8582588e-001 -1.1758167e-001 -3.3398096e-001  4.5598945e-001  4.2286504e-001 -8.1934122e-002 -3.6553403e-001  9.2195250e-001  9.2946900e-002 -3.8832806e-001  9.9649467e-002 -2.9666047e-001 -5.6097549e-001 -3.0774143e-001  4.0357054e-002 -1.3731082e-002 -2.5105453e-001 -4.2486547e-002 -7.4834051e-001  6.8737217e-001 -4.9002874e-002 -3.6416586e-001  4.6710737e-001 -9.8340914e-002 -1.2381744e-001 -2.3316247e-001 -1.3856129e-001 -4.5746255e-001  5.3061714e-001  1.7175984e-001  1.0983582e-001  9.3931333e-002  5.4162351e-001 -1.2365671e+000  3.8295030e-001 -1.0377774e+000  1.2425801e+000 -2.2403990e-001 -4.3242391e-001
 -2.3783503e-001 -1.4830940e+000 -4.5030092e-001 -9.8777345e-001 -3.8710020e-001 -1.2345427e+000  1.0452288e-002  1.5126059e-002  4.8031635e-003 -4.3134636e-001  8.5876500e-002 -2.0083634e-001 -3.8228847e-001 -3.0669793e-001 -6.4053397e-001 -1.1447607e+000 -4.9828014e-001 -4.8787929e-001 -2.4333870e-001  4.3859709e-002 -1.0517713e+000 -4.0340927e-001 -2.0770264e-001  1.2256369e-001 -3.8708064e-001 -6.1277037e-001 -6.6841016e-001 -7.0024117e-001 -8.4035253e-001 -5.9901881e-001 -3.6339473e-001 -1.5371806e-001 -5.0431883e-002  3.0522300e-001  3.1156152e-001 -3.2555004e-001 -7.9177864e-001 -7.9795647e-001 -1.0886192e+000 -1.0047581e+000  2.1729095e-001 -1.9487139e-001 -1.4595496e-002  7.4618278e-001  3.7158424e-001 -9.1044990e-001  8.6744116e-001 -7.9096182e-001  2.4955226e-002 -2.4415080e-001 -4.7765847e-001  2.0896156e-001 -5.8178680e-001 -3.5780897e-001 -1.1919473e-001  3.3158188e-001 -3.9273871e-001 -2.8542865e-001 -6.5782806e-004 -8.9528785e-002 -6.9412281e-001 -5.1421907e-001 -1.0513664e+000 -1.5754559e+000 -1.0980404e+000  1.7578124e-001
  1.0377643e+000 -4.3591070e-001  2.9834692e-001  8.1685564e-003  1.1929273e-001  4.2149181e-001  5.6782865e-001  2.9645457e-001 -5.7172266e-003 -7.5632284e-001  6.5673633e-001  4.8237573e-002 -1.7667937e-001 -5.2922132e-001  1.8327146e-001  3.2548197e-001 -6.3306584e-001 -2.6811418e-001 -3.1175896e-001  4.4569385e-002  6.9789256e-002 -7.5697819e-004  4.3378417e-001  7.0742182e-001 -1.8340399e-001  5.1731685e-001  1.7972728e-001 -4.7234427e-001 -1.2371446e-001  4.1003339e-001 -4.9582054e-001  3.3018276e-002  4.0379209e-001  9.7442836e-001 -1.6356548e-001  4.2071504e-001  5.8413510e-001 -3.0506305e-001  1.9694036e-001  7.4345545e-002  8.2632008e-002 -2.8742529e-001  6.8395163e-001  1.1542552e-001 -2.3706270e-001 -2.5940505e-001 -5.7898756e-001 -9.0287212e-001 -7.0441710e-001 -1.7415326e-001 -1.4949789e-001  3.6891855e-001 -1.0695790e-001 -4.0246901e-001  5.8667555e-001 -4.5686273e-001 -1.3897412e-001 -3.0269224e-001  2.4306937e-001  6.5555940e-001 -2.5204835e-001 -4.2896159e-001  7.8349389e-001 -1.0232397e+000 -4.4045676e-001  2.7385959e-001
 -6.5015042e-001  1.1801558e+000  6.6852214e-001  7.1247378e-001  2.6244974e-001  5.2902779e-001 -4.1656282e-001  3.0544165e-001  1.4929634e-001  4.5687553e-002  4.6545194e-001  6.6700818e-001 -3.3317690e-001  4.9678789e-001  4.4047627e-001  7.2995842e-001 -7.5285631e-002  2.3660492e-001  6.0575206e-001  5.7859040e-001  5.6791899e-001  4.9097836e-001  1.2287326e+000 -3.2841580e-001  2.4619314e-003  7.7511535e-001  1.1607863e+000  7.0101694e-001  3.2913779e-001  1.1239897e+000 -1.9881793e-001  3.6489895e-002 -2.6354793e-001 -1.8247795e-002 -3.9377372e-001  5.5258578e-001  1.0008886e+000  1.2015625e+000  9.3847414e-001  1.3072846e+000  7.8381638e-001  3.3244199e-001  6.4456658e-001  6.8072716e-001  3.9081572e-001  6.9222391e-001 -2.0930854e-001  3.1991520e-001 -1.4668608e-001  3.5059704e-001  7.0313124e-001  3.3447313e-001 -1.7743711e-001  4.5891827e-001  3.1879836e-001 -2.4699955e-001  6.6239145e-002  1.1275041e-001  1.8232253e-001  8.9815985e-001 -8.8043550e-001  9.9143954e-001  9.3529162e-001  3.1696304e-001  1.1264103e+000  6.1119693e-001
  1.3530010e+000  7.4136616e-001  2.2935132e-001 -9.9329362e-002  7.4377286e-001  5.5398911e-001  5.9794625e-001  3.6625514e-002  3.5240227e-001 -2.6137211e-001  1.0128771e+000  3.9220637e-001  2.7685479e-001  5.1370626e-001  1.9045007e-001  4.5567130e-001  3.1812190e-001  1.0196289e+000  9.7419252e-001  5.9904126e-001  8.0863237e-001  1.3650864e-001  1.1375032e+000  6.3534319e-001  5.3273281e-001  1.0133421e-001  6.1254696e-001  8.5127284e-002 -1.3748744e-001  8.0747107e-001  1.9191754e-001 -3.4373872e-001  6.4700058e-001  7.5232684e-001 -2.9842188e-001 -1.0926223e-001  1.0531541e-001 -2.9918220e-001  1.1897837e-001  2.0772046e-001  9.0589104e-001  1.7896641e-001  1.0472833e+000  6.7345711e-001 -1.2077618e-001  8.4875306e-001 -4.0283898e-001 -3.6793063e-001 -2.8808844e-001  9.6593661e-002  1.7028632e-001 -2.4022426e-001  5.3666573e-002  4.4763034e-001 -5.0649075e-001  5.7775694e-002 -1.7446771e-001  2.0792090e-001 -1.1380990e-001  2.8600421e-001  8.3638115e-001  3.1272380e-001  7.7313908e-001  1.1592878e+000  4.5834796e-002  1.5326114e-001
 -7.6043290e-001  2.6296664e-001  8.1743400e-001  4.6982623e-001  1.1402866e-001 -2.6229307e-001  7.9514381e-001  2.6041644e-001  3.4614787e-001 -8.7294338e-002 -3.4272477e-001  3.4477074e-001  1.6736470e-001  6.3608454e-001  3.5699545e-001  7.7692281e-001 -3.2203800e-002  9.4328372e-001  3.6996502e-001  1.9510684e-002  9.1638050e-001  1.4046000e-001  1.1219055e-001 -2.9883279e-001  3.4057477e-001 -1.9462478e-001 -2.2495177e-001  5.7176608e-001  2.4832608e-001  8.3116013e-001  1.8720207e-001  1.8065312e-001  5.2286333e-001 -2.4613406e-001  1.3099369e-001  1.9913500e-001 -2.2967600e-001 -3.1596817e-001  7.6675871e-001 -4.4277213e-001 -4.9294442e-001  9.4725254e-002 -3.0793255e-001  1.0748636e-001 -1.6775969e-002  2.9148186e-001 -5.7714618e-001 -2.5630824e-002  5.0571182e-001 -3.1699364e-001 -5.7288960e-002 -2.1696597e-001  2.3613544e-001  1.1577711e-001 -6.5122594e-002 -3.8502575e-001  3.2133659e-001  4.5219806e-001  7.5328451e-002  4.5596888e-001  1.6084113e-001  2.8648952e-001  7.0910560e-001 -1.5356728e-001 -2.9681622e-001 -4.2508945e-001
  7.4994387e-001  7.6602630e-001  1.2335833e+000  4.2912428e-001  5.0640434e-001 -8.9265858e-003 -8.9792528e-002  3.4762878e-001  4.2261147e-001 -1.9155782e-001 -5.5609351e-001  1.0056779e+000  5.9452957e-001 -1.1087855e-001  4.7810416e-001  6.3638874e-001  4.2803923e-001  6.9119470e-001  5.9546868e-001 -1.0222451e+000  2.5741369e-001 -9.3466444e-002  4.6504072e-001 -5.2199416e-001  7.9961208e-001 -3.9836285e-001  1.0441391e-001 -5.4826649e-001 -3.2368494e-001  1.5304577e-001 -4.0901909e-001 -3.8141268e-001 -4.2348917e-001 -5.3973897e-002 -2.6912514e-001  2.4666408e-001  8.0533714e-001 -3.7181882e-001 -5.4807994e-001  3.5046374e-001 -3.2089354e-001  7.8780680e-001 -1.4817432e-001  7.7665158e-001 -2.3904603e-001  1.0914577e+000 -4.6915519e-001  2.5246213e-001  1.0975809e-001  3.3566755e-001  7.0810142e-001  3.0706204e-001  1.9002175e-001  6.4619810e-001  7.5668747e-001 -7.4420854e-002 -1.0657177e-001  5.4782727e-001  2.7540408e-001  9.9209269e-002 -6.7638841e-001  4.1593776e-001 -5.4594105e-001 -1.3851408e-001  5.0490880e-001  4.8858258e-001
 -1.6115160e+000  4.0061701e-001  1.5508256e+000  1.3592946e+000  3.5956912e-001  5.4244752e-001 -1.6190947e-001  4.4558128e-001  1.5270120e-001  4.9228198e-001 -7.1012063e-001 -1.1976408e-001  5.9907681e-001  4.2151336e-001  1.9357267e-001  3.4943442e-001  7.6107218e-002  1.7731984e-001  1.3285300e-001 -7.4330269e-001  1.4514637e-002  2.6394703e-001 -1.6318405e-001 -2.7564413e-001  6.9201641e-001 -6.3529560e-002  2.8354660e-001 -1.6009468e-001  2.4583089e-002 -1.4750983e-001 -1.2652914e-001 -5.5407562e-001 -5.7625898e-001 -2.7627073e-001 -1.6228098e-001  5.9490787e-001  2.1469231e-002 -5.9687289e-001 -4.7544455e-001  7.8335553e-001  9.5337520e-002  5.3015424e-001 -7.2243482e-001 -5.7895704e-001  2.4587737e-002  1.1756896e+000 -2.6822898e-001  3.4597220e-001  3.4567466e-001  2.8073842e-001  4.4416483e-001  1.8309656e-001  5.6941248e-001  1.6062241e-001 -3.9225443e-001 -4.1696083e-001  6.7476500e-002  5.3632827e-001  3.9485123e-001  3.1680207e-001  3.9185481e-001  5.3931568e-001  7.9070261e-001  2.0566825e+000  7.2964034e-001 -7.5310635e-001
 -1.5721712e-001 -4.5609012e-001  1.8580783e+000  1.3538346e+000  1.1804839e-001  2.0930901e-001 -3.6944638e-001 -3.5110595e-001  3.7507171e-003  5.1213333e-001 -4.9620120e-001 -2.2112081e-003  1.2444341e-001  2.9535604e-001 -3.3240946e-001 -4.9155820e-001  5.3405436e-001  3.2539974e-001  8.0532143e-001 -4.1407685e-001  1.0771831e+000 -1.6388028e-001 -3.5293161e-001 -1.1881324e+000  5.6596876e-001 -1.3816625e-001  8.0688060e-001  2.7138440e-001 -1.1204925e-001 -1.7648856e-001  1.4927423e-001 -3.4455326e-001 -5.3340647e-001 -2.5130390e-001 -8.3004729e-001  4.7037166e-001 -4.8805193e-001  9.1708167e-002  6.5269963e-001  1.1802318e+000 -2.6665544e-001  6.4412153e-001 -8.5510688e-001  6.5824697e-001  4.1740284e-001  1.3619736e+000 -4.6121140e-001  8.0316203e-001  6.4136630e-001  3.0412795e-001  1.7739022e-001  1.4234881e-001  4.9633432e-001  5.0995926e-001  2.8692447e-001 -2.9452871e-001  3.1649132e-001 -3.4291061e-002 -2.2609257e-001  5.5487146e-002  8.7649840e-001  4.4666930e-001  9.5868152e-001  3.3992984e-001  8.4599107e-001  4.2806858e-001
  1.5667983e+000  2.2858795e-001  3.9259423e-001  1.3009539e+000  3.4857796e-002  9.8650362e-001  1.4682164e-001 -2.2785032e-001 -3.4029326e-002  1.3950520e-001 -5.2171527e-001 -7.7502618e-001  7.5079116e-001  3.4069038e-001 -7.9653004e-002 -4.7527709e-003  1.6712198e-001  5.2457194e-001 -4.3900480e-001 -6.0997495e-001 -1.7549543e-001  3.1544367e-002 -5.8905812e-001 -2.8774054e-001  2.2967571e-001 -1.2756690e-001  4.8186412e-001  4.1599414e-001  3.2596628e-001 -3.2353130e-001  1.1875169e-001  6.4412061e-002 -5.7452960e-001 -7.6347429e-001 -4.5920172e-001  1.8347537e-001 -6.9459594e-001  6.3218856e-001  5.9915498e-001  4.4928419e-001 -6.2516785e-002  9.1187237e-002 -1.9284095e-001 -6.6843185e-001 -1.6636232e-001  1.1584653e+000 -6.3581730e-001  9.2871193e-002 -1.8746244e-002  4.2243281e-001 -2.1135585e-001 -1.0742634e-001  5.5438688e-001  1.7373909e-001 -5.0455780e-001 -1.3563244e-001  1.2856719e-001 -1.1459224e-001 -5.5323499e-001  1.2876289e-001  1.0968688e+000  2.4996846e-001  8.1263487e-002 -1.2762239e+000  1.2823254e-001 -1.4945803e-002
 -7.4387614e-001  2.3867739e-002 -7.6786762e-001  1.0458258e+000 -1.9866978e-001  5.7905500e-001  6.2421588e-002  1.5049051e-001 -2.9525792e-001  9.7939802e-002 -5.7030104e-001 -5.6650751e-001  2.7640269e-001 -1.4871988e-001 -4.3636657e-001 -1.4653653e-001 -3.0810629e-002 -5.4932094e-001 -5.2978844e-001 -7.7773091e-001  5.1032653e-001 -4.6219508e-002 -2.1515320e-001 -3.1212540e-002 -5.2386474e-001  2.1041810e-001  5.1445264e-001  9.4549452e-001  7.4780754e-001 -5.4042282e-001  1.6756603e-001  3.1867026e-001  2.8102736e-002 -1.9850032e-001  2.5344797e-001  1.0529206e-001 -8.0061102e-001  3.8128928e-001  6.7666205e-001  2.2729402e-001 -1.0693362e-001  1.0556374e-001  5.1721477e-001 -5.2941887e-001  7.8173314e-002  9.2647953e-002 -6.6938373e-001  2.2404830e-001 -9.0427897e-002 -4.8520314e-001 -4.6987270e-001 -3.5861693e-001  4.7760087e-001  9.6547366e-002 -1.1427052e-001 -5.4855377e-002 -1.5877159e-001  1.5882422e-001 -1.4232325e-001  1.5326555e-001  9.1527554e-001  1.2535818e-001 -7.4762092e-001 -1.6545586e-001  4.0570086e-001 -2.9391952e-003
  1.9184351e-001  1.5310468e-001 -5.6589437e-001  1.1227932e+000 -5.8852377e-001 -8.3197201e-001 -1.3692532e-001  4.2618241e-002 -4.0632551e-001  6.4137041e-001 -6.8350164e-001 -5.9628112e-001  1.9918298e-001 -4.2268420e-001 -3.6775147e-001 -8.7178736e-001 -1.5749185e-001 -5.8913957e-001 -3.5154510e-001 -8.1390889e-001  2.3548122e-001 -7.8642409e-002 -1.0038470e+000 -8.9011807e-001 -1.0567290e-001 -2.6844786e-001  4.5784030e-001  6.6914389e-001  5.4105074e-001 -1.2312185e+000 -1.2132477e-001  3.4096366e-001 -5.9142894e-001 -4.9690839e-001 -1.6943639e-001  3.5148929e-002 -9.5672969e-001  7.8051080e-001  2.1235600e-001  6.0733166e-001 -7.5251362e-001 -2.5726122e-001 -7.7187772e-001 -8.4158647e-001 -3.8374165e-001 -3.7103009e-001 -1.4214925e+000 -4.5708282e-001  4.2855404e-001 -3.4764830e-001 -6.9126132e-001 -3.0539327e-001  2.8564019e-001  3.1909313e-001  9.7512806e-001 -4.0632065e-001 -7.0301080e-002  5.7186265e-003 -4.9543988e-002 -8.5178621e-001 -1.0557202e+000 -5.0972762e-001 -6.2546165e-001 -4.6308748e-001  9.4490818e-002 -4.8654326e-001
 -1.4884574e+000  8.5197064e-003  2.5760420e-001  1.1904103e+000 -9.0444925e-003  6.6565625e-001  5.1614614e-001 -5.5535248e-001  2.3820331e-001  5.7919901e-001  2.4768022e-001  3.3719914e-001  4.0522607e-001  2.7045890e-001 -8.8927204e-001 -8.1725978e-001 -4.0359995e-001 -1.1385176e-001 -6.3574676e-002 -4.5403387e-001  6.1176788e-001  4.3116219e-002 -5.8375286e-002 -4.4221608e-002 -3.6883803e-001 -3.8625047e-001  2.0175796e-001  1.0046222e+000  8.0936251e-001 -8.8613317e-001 -6.4129080e-002  5.3325559e-001 -6.6823032e-001 -7.1817619e-001  4.4143778e-002 -1.2448725e-001 -8.3434729e-001  3.9244272e-001  3.9303866e-001  2.1617302e-003  1.2456315e-001 -3.2933371e-002 -4.4562671e-001  7.6595881e-001 -6.7434563e-001  1.5035628e-001 -5.6929359e-001 -3.5726858e-001 -4.7424421e-001 -1.3008814e-001 -3.6847391e-001 -8.3982445e-002  5.3442471e-001  4.3877538e-001 -6.8313619e-002  4.4621883e-001 -2.5458103e-001 -2.4229388e-001 -6.4252822e-001 -7.0417528e-001  8.0000726e-001 -1.2505917e-001 -6.9111918e-001 -1.2683066e+000  3.3302263e-001 -6.0463086e-001
  6.6992068e-001  1.8727817e-001 -1.7115483e-001  3.2689503e-001  1.2632532e-001  4.3309759e-002  5.9440424e-001 -1.7586811e-002 -5.4130982e-001  2.9315767e-001  4.7190135e-001  8.1692724e-001  4.2078225e-001  5.8561145e-001 -1.2556632e-001 -1.2592464e-002  6.7043131e-001  1.4675906e-001  7.1936404e-001  8.2135511e-002 -3.1539768e-001 -1.4391896e-002  3.1958952e-001 -3.3749436e-001  2.3805683e-001 -3.4072146e-001  7.6772159e-001  6.6868527e-001  8.2921804e-001  5.9700689e-002  7.5754627e-001  8.3183879e-001  7.1174531e-001  1.2237000e+000  5.9340854e-001  9.2632070e-002  6.4173236e-001  1.1417894e+000  7.6510592e-001  5.6468554e-001 -5.5349924e-001  3.8521284e-002 -5.7329497e-001  8.0664899e-001 -4.1785378e-001 -1.4716478e-001  3.0967616e-001 -6.5368364e-002  4.3132652e-001  4.8325846e-001  1.5368501e-001  2.7310343e-001  4.8980118e-001  8.2231499e-001 -2.2310764e-001  2.9369246e-001  7.7725557e-002 -2.8470864e-002  3.1628170e-001  4.2690786e-001  3.3287723e-002  7.2697662e-002  6.5928867e-002 -6.3110316e-001  1.8200737e-001  1.4579481e-001
 -8.7092865e-001 -3.7198841e-001  1.4567881e-001  1.4950564e-001 -2.1737068e-001 -3.0381425e-001  1.7194200e-001  1.4689948e-001  2.6320480e-001 -1.9173276e-001  4.2646163e-001  8.3876328e-001 -2.9243416e-002  2.1404953e-001  4.1144480e-001  8.4699781e-001 -9.7461680e-002 -1.9641221e-001 -9.5468465e-002  2.4761744e-001  5.6003983e-001 -4.3118214e-002 -1.8257018e-001 -4.8280148e-001 -1.9984590e-001 -8.2692692e-002  9.5284585e-001  1.3095562e+000  1.0960554e+000  7.1987487e-001  3.6175692e-001  6.0913627e-001  3.5971539e-001  7.7406699e-001  6.6879584e-001  2.8142908e-001  1.3892435e+000  8.3252793e-001  1.7172881e+000  8.6900586e-001 -7.2211968e-001 -2.4139370e-001 -3.1056060e-001  5.5654694e-001 -1.4537909e-001 -9.4519619e-001  3.6928678e-001 -3.9609101e-001  8.7884418e-002 -5.3782162e-002  7.8392945e-001  7.1421924e-001 -6.8141205e-002  3.8803868e-001  1.2008189e+000  1.1956065e-001 -1.5560403e-001  1.1772862e-001  7.4289653e-001  7.2141326e-001  7.5886114e-001  5.8997285e-002  1.6192688e-001 -1.5701492e-001  2.3685783e-001  4.8271050e-001
  4.5068070e-001  2.4787828e-001  5.9467808e-001  7.7204133e-001  3.8294431e-001  4.0106917e-001 -3.7056213e-003  3.8915874e-001  5.6145890e-001 -3.5172461e-001 -1.1232488e-001  8.8663696e-001  4.1982895e-001 -1.3892225e-001  6.9200580e-001  1.0561232e+000 -9.6579625e-002  3.5452043e-001  6.9211109e-001 -9.2322371e-002  4.1524003e-001 -4.5234347e-001 -4.1419980e-001 -6.5594541e-001  4.1735612e-001 -2.4776006e-001  8.1380668e-001  9.0272123e-001  7.2432178e-001  1.0350709e+000 -2.5110600e-001 -2.1028370e-001  9.7118171e-002 -4.2122370e-001 -7.9606313e-002  2.2008052e-001  6.2708748e-001  1.0283549e+000  1.6481223e+000  1.0896369e+000 -6.7672488e-001  1.1296885e-001 -8.5220806e-001 -5.9432575e-004 -1.3492561e-001 -2.9287539e-001  2.0753085e-002 -4.7988841e-002 -2.7543449e-001 -1.4402885e-001  1.1475144e+000  8.2825271e-001 -1.5867079e-001  3.3503793e-001  2.0040915e-001 -6.6563384e-002  3.6416906e-001  7.7187262e-001  5.5506217e-001  2.2267736e-001  3.4738537e-001  4.2110718e-001  4.6889299e-001  2.7737608e-002  5.6320796e-001  1.3540502e-001
  4.8517686e-001  4.6723879e-001  8.7495506e-001  8.7610380e-001 -3.3798056e-002  1.2522246e+000  1.4187415e-001  9.4803261e-001  3.2611742e-001 -2.8618164e-001  9.8094402e-002  5.2816234e-002  2.8133967e-001 -2.0906687e-003  1.2430003e+000  1.0651633e+000  4.3267424e-002  2.2188865e-001  6.0062195e-001  4.6807779e-001  8.1657736e-001  6.7058114e-002  9.4641322e-001 -1.2892494e+000  3.0044006e-001 -1.1610580e-002  6.9145245e-001  1.3437952e+000  1.0299545e+000  1.2457215e+000 -3.5092131e-001  6.7794693e-002 -4.2108882e-002  7.2663172e-002  4.0682132e-001 -1.8996956e-001  1.1623537e+000  7.5820181e-001  9.8109152e-001  1.2369337e+000 -2.4474291e-001  1.5446141e-001 -6.4987903e-001  1.3279668e+000  7.1981630e-001 -5.2260659e-001  9.3182044e-001  2.2432275e-003  4.7586512e-001 -1.5246060e-001  1.2186294e+000  1.6490133e+000 -1.1306114e-001  6.6493645e-001 -3.8806432e-001  4.6666062e-001  5.6692029e-001  7.8534264e-001  1.3117242e+000  4.0298438e-001 -2.1413239e-002  8.9301232e-001  6.9436020e-001 -9.3655547e-003  1.0230287e+000  6.5140282e-001
 -4.6610151e-001  5.9989103e-001 -1.1331776e+000  2.9169553e-001  2.6235100e-001  5.9208328e-001 -5.6165588e-001  6.4660856e-001 -2.4028309e-001  1.9980275e-001  1.3959215e-001 -2.3725706e-001 -1.6047533e-001 -2.6837099e-001  7.8715937e-001  9.1405814e-001  3.0245558e-001  3.4362359e-001  6.2394620e-001  7.0232351e-001  7.3515369e-001  5.5664261e-001  1.0066398e+000  5.3630412e-003  2.3804281e-001 -4.5214145e-002  5.5318814e-001  8.4136829e-001  1.0346320e+000  1.3816843e-001  4.9871930e-001  4.2865985e-001  3.2875885e-001 -2.9339210e-001  1.0520487e+000  3.2123137e-001  1.2895831e+000  1.6432034e+000  1.1895321e+000  2.9419045e-001  5.7396689e-001  1.3647327e-001  4.0455364e-001  7.1999803e-001  7.1063892e-001  9.1459145e-002  7.8852815e-001  6.0888854e-001 -2.4353931e-001  2.1522928e-001  7.6471299e-001  8.3895216e-001 -1.1359893e-002  3.5753698e-001  7.6371432e-002  1.2326877e-001  2.7967804e-001  2.9781979e-001  1.4672090e+000  2.0605491e-001  3.2858664e-001  7.9482242e-001  1.2220246e+000  2.6984862e-002  3.7024061e-001  1.6583144e-001
  2.3246418e+000  4.2935113e-001  8.0969593e-001  8.9390433e-001  3.3874741e-001  9.6961747e-001  9.4593938e-002  3.9587464e-001  1.4008154e-001  2.4924204e-001  8.6981411e-001  9.0126399e-002  5.0808701e-001  3.4567301e-001  3.9889931e-001  5.6482823e-001  5.8204086e-001  2.3081102e-001  1.2476053e-001  7.8739409e-001  9.2148379e-001 -1.8921649e-001 -8.0765041e-002 -2.9552430e-001  2.3951582e-002  5.0694175e-002  5.9691647e-001  3.3812087e-001  8.7952355e-001 -1.6143812e-001  8.6847208e-001  3.0211400e-001  6.8688602e-001  7.1956130e-001  2.6200232e-001  4.8052092e-001  4.2483650e-001  7.0836755e-001  3.2333039e-001  4.2080765e-001  9.5768971e-002  1.9599229e-001 -1.3941041e-001  3.5092655e-001  6.7066694e-002  3.2700125e-001  2.5191878e-001  4.6776704e-001 -3.7735890e-001  5.1188174e-001  4.5961166e-001 -3.2076640e-001  3.1973548e-001  1.1258970e-001 -7.1697677e-001  8.7834880e-002  4.3802804e-001 -4.0910155e-002  4.1277370e-002  2.4328078e-001  7.2529766e-001 -1.2562583e-001  3.9647505e-001  5.8432915e-001 -1.8529386e-001  4.0177886e-001
  3.4630158e-001  5.0381649e-001  4.2500495e-002  1.2221382e+000  5.4062189e-001  1.4405431e+000  4.4117665e-001  2.2250033e-001  8.1072324e-002  4.7302623e-001  1.3231415e-001  7.7082046e-001  4.4911385e-001  6.4830468e-001  1.0643298e-001  2.3874405e-001  5.6774705e-001 -1.6403096e-001 -1.8580635e-001  9.3708984e-001  1.3938583e+000 -2.0202562e-001 -1.9236628e-001  7.8979393e-001  9.8614053e-003  2.0874281e-001  3.3369364e-001  2.5123627e-001  4.8318287e-001 -1.3397007e-001  7.7852770e-001  1.8841887e-001  1.6805788e-001 -4.5933598e-001  4.2734303e-001 -6.6555573e-002  2.7664620e-001  9.6198568e-001  6.7812279e-001  4.0781100e-001  3.6751385e-001  2.3272537e-002 -2.5776987e-001  2.9767409e-002  2.7846685e-001 -2.3147903e-002 -2.5107520e-002  6.1808930e-001  3.1231035e-001  2.0692825e-002  3.1355922e-001  3.0728794e-001  8.8255792e-001  7.2507356e-001 -1.8007973e-001  2.7934511e-001  5.1422774e-001  2.5372098e-002 -6.2225501e-002  5.3442195e-001  1.4768607e+000  4.5821048e-001  1.4356458e-001  6.3296675e-002  6.6984712e-001 -4.6099005e-001
 -2.6799281e-002  5.2895740e-001  1.0401780e+000  1.2708603e+000  3.6023491e-001  2.8684066e-001  9.7392889e-002  5.1069885e-002  2.2809802e-001  1.1848744e+000  8.9673315e-002  1.3670138e+000  3.8498728e-001  5.6293297e-001 -4.6048904e-001 -5.7549882e-003  3.2825816e-001 -1.7136641e-001 -7.1645859e-002  5.4782875e-001  2.9732169e-001  3.4428540e-001 -6.0074700e-001  6.3097346e-002 -9.4633217e-002  5.9366300e-001  2.9871694e-001  3.4711519e-002  6.8988293e-001 -5.7179980e-001  6.6763273e-001  6.8069044e-001  3.6502142e-002 -5.7727636e-001  8.5863181e-001  6.5437852e-001 -1.6207480e-001  1.7842122e-001  1.7962022e-001  8.0313980e-002  5.8287823e-001  2.2472021e-002  6.4958274e-001 -4.1401130e-001  3.1322077e-001  2.0565896e-001  3.4718742e-001  1.0069959e+000  6.5006368e-001  5.7849799e-001 -3.1422991e-002 -3.5461259e-001  1.0155673e+000  1.4680922e-001  2.5440458e-001  3.3347530e-001  8.4126768e-001  7.1040791e-001 -2.8066161e-002  4.9201057e-001  1.4074238e+000  1.0448508e-001  3.3967511e-001  7.7204498e-001  4.6486947e-001  1.5675681e+000
 -1.0279379e+000  1.0137612e-001 -5.3234305e-001  1.4505440e+000  2.8430346e-001  5.3514799e-001 -3.2895326e-001  1.8822418e-001  1.2776967e-001  7.8071336e-001 -3.7256410e-001 -7.3390715e-001 -4.5360361e-002 -3.2477845e-001 -1.8712809e-001 -1.3084720e-001 -1.0700822e-002  3.7017094e-001  4.5927067e-002 -1.2975369e-001  1.3549729e-002  5.7480276e-001  5.2800547e-002  1.2622097e+000  2.2543393e-001  4.3729141e-001  1.7231903e-001 -7.9713325e-002  3.1085719e-001 -9.2167001e-002  5.4545268e-001  1.2893828e-001  4.0552569e-002  3.4134700e-001  2.1714215e-001  9.4326175e-001  1.0781079e+000  4.2488489e-002 -1.2622497e-001 -3.3741846e-002  8.3566408e-001  5.5712354e-001  4.4481015e-001 -4.8931365e-001  3.0533973e-001 -6.2402315e-003  1.7069458e-001  7.6292336e-001  1.0198903e+000  5.0955710e-001 -2.2484091e-001 -1.8516436e-001  1.8007823e-001  8.3423473e-001  1.7384254e+000  6.1375189e-001  3.9713454e-001  4.2801269e-001  1.6141032e-001  3.7260930e-001  3.9871796e-001  3.8001961e-001  7.9702520e-001 -1.6446377e-001  3.7276707e-001  1.2047450e-001
 -1.2353724e+000  7.7755038e-002  5.1012082e-001 -3.8832519e-001 -8.4942834e-002 -7.3093222e-001 -2.1687735e-002 -2.3106219e-002  2.0950631e-001  1.2761143e-001 -3.5338653e-001  1.0076252e+000 -5.1023608e-002 -3.3973556e-001  1.1522174e-002 -4.7820048e-001  3.3520889e-001 -5.8617258e-001  2.2325261e-001  4.5838985e-002 -6.3196743e-001  3.7779584e-001  6.0463021e-001  5.8198750e-001  2.4151950e-001  3.3154656e-001 -1.8771574e-001  2.9553271e-001  7.0002065e-001 -5.7014782e-001  1.0857575e+000 -2.9298766e-001 -2.6887635e-001 -2.4954046e-002 -3.1065416e-001  6.6579649e-001 -1.9719353e-001  4.2975339e-001  3.3332787e-002 -1.2582987e-001  2.1531785e-001  2.1516538e-001  6.1608949e-001 -3.9193283e-001  6.1008710e-001  3.9614385e-001 -2.2489472e-001  9.5023584e-001 -4.3764516e-001  3.4863409e-001 -3.3722115e-001 -4.8001331e-001  9.8041076e-003  4.2813810e-001  4.9115837e-001  5.0140587e-001 -7.6620695e-002  2.0929508e-001 -7.1123312e-001  1.3950129e-001  3.2140648e-001  2.7518143e-001  3.4055742e-001  2.7285812e-001 -4.9831800e-001  3.3834547e-001
  1.6060920e+000  9.7292871e-001  9.7002701e-001 -8.7283210e-001  4.1921107e-002 -1.2484590e+000  4.4427076e-001  1.3256736e-001  5.0935292e-001  7.4924466e-001 -3.3939449e-001  6.7559226e-002 -6.3773435e-002 -7.1680539e-001  2.0245409e-001  1.5456990e-001  6.5512998e-001  1.7854520e-001 -4.2381907e-001  8.5545773e-002 -9.8964553e-001  2.1407775e-001  8.1895389e-001  5.7412663e-001  2.0273121e-001  7.2884141e-001 -2.6461628e-001  4.8813774e-001  5.7023807e-001 -3.8772952e-001 -3.9327794e-001 -8.2577294e-001 -7.7267094e-001 -6.9976229e-001 -3.4897613e-001  1.0863140e-001 -5.8808560e-001  2.9587274e-001  4.2467844e-001  7.2746057e-001  3.2900058e-001  7.0621020e-001  6.1771355e-001  7.0349623e-001  6.0580394e-001  2.3892343e-001  9.7560012e-001  6.2658169e-001  3.3701175e-001  8.9238997e-001  3.2095087e-001  2.6994353e-001 -7.0157408e-002  7.5979434e-001  7.8934108e-001  6.8390892e-001  3.6687099e-001  1.4971374e-001 -9.1746082e-002  2.6578940e-001  4.4669699e-002  5.3337771e-001  6.3153542e-001  8.5838298e-001  7.0055219e-001  3.1469177e-001
 -4.5198807e-001  1.0433436e+000 -5.0678802e-001 -1.7275050e+000  2.5286358e-001 -1.0316071e+000  3.5350462e-001 -2.3497942e-001  2.5758076e-001 -2.1819498e-002 -1.9660237e-001 -9.5364022e-001  9.5836173e-002 -2.3207825e-001  2.3659972e-002 -4.8757750e-001  1.2692803e-003 -2.8608573e-001 -2.3147185e-001  1.9151750e-001 -9.3127659e-001  3.7147679e-001 -6.5154826e-004  1.8486034e+000 -1.6774741e-001  7.2894471e-001 -5.3836510e-001  2.0003305e-001 -1.0202526e-001  8.1321575e-002  2.3693345e-001 -2.0228605e-001 -4.2493687e-001 -1.8336847e-001 -2.7553538e-001  2.7424519e-001 -1.7725014e-001 -3.3060434e-001  2.3493646e-001 -4.2243672e-001  1.0445224e+000  4.2109223e-001  1.0168638e+000 -2.1075509e-001  1.0503602e+000  9.6657909e-002  5.3031284e-001  5.5831593e-001  1.6865724e-001  1.4247536e-001  2.4907583e-002 -2.4988250e-001 -2.5535695e-002  2.4146225e-001  6.6189374e-001  7.7819095e-002  3.6989840e-001  3.0754245e-001 -1.5156362e-001  2.3936038e-001  2.1482991e-002  1.4471146e-001  8.1414606e-001 -2.0207257e-001  3.6399809e-001 -3.2288231e-001
 -3.9092316e-001  2.5618986e-001  6.7004367e-002 -1.4595670e+000 -5.3424384e-001  8.4256269e-001 -7.6588405e-001 -9.5180291e-001  3.0236161e-001 -1.0065922e+000 -2.3069032e-001 -1.4244426e-001 -3.9911798e-001  4.1556810e-001 -2.1182565e-001  4.8640206e-002 -9.6174759e-001 -6.3573220e-001  5.8940839e-001 -2.7780546e-001 -1.9741808e-001  7.7920947e-001 -2.0376764e-001  1.0958906e+000  4.7820493e-002  6.1203590e-001 -2.0636033e-001 -3.3504574e-001 -4.7698427e-001 -1.9821184e-001 -1.1118429e-001  2.3304272e-001 -3.6904995e-001  2.1335923e-001  2.1601020e-001  4.7272810e-001 -2.8748476e-001 -7.0800527e-002 -4.0222837e-001 -3.5959890e-001  5.3438655e-001  2.2839483e-001  1.7983967e+000 -3.2224548e-001  7.5982950e-001  7.5376411e-002  3.2832698e-001  5.1010098e-001  1.7964047e-002 -2.1265193e-001 -2.1453016e-001 -2.1371421e-001  3.1968447e-002 -6.4790858e-002  1.6416644e-002 -1.4706125e-001 -3.8017866e-001  2.5859429e-001 -4.5122786e-001 -4.2016138e-001  8.0804864e-001  1.1755444e-002 -2.6307708e-001  1.2819984e+000  6.2245830e-001 -4.0858641e-001
 -9.3245772e-002  5.3218575e-001 -2.0057197e-001 -4.3951448e-001  1.5105588e-001  6.1915354e-001 -3.4974610e-001 -2.7730843e-001  8.6942442e-002 -4.7970154e-001 -3.7470597e-001 -2.6620272e-001  1.1443933e-001  8.2854647e-001 -1.8185207e-001  2.9981652e-001 -7.2397202e-002 -6.1280908e-001  2.2688366e-001 -5.4435729e-001  4.1432094e-001  6.7098404e-001 -2.2174250e-001  1.2375029e+000  1.8042223e-001  7.4379829e-001  2.2305065e-001 -4.3898683e-001 -3.8303797e-001  4.4328854e-002  5.8571273e-001  2.8424286e-001  5.2342433e-002 -4.5498794e-002  2.0568777e-001  8.2426646e-001 -9.6153330e-002 -4.0293773e-001 -1.6499887e-001  6.0318362e-001  4.0764729e-001  3.6920330e-001  9.0491281e-001 -6.9555218e-002  6.0152523e-001  2.6237731e-001  8.0257634e-002 -2.2640129e-001  4.4098456e-002 -5.3855931e-001 -3.1794197e-001 -4.7165368e-001  1.6557560e-001 -2.7529944e-001 -9.2645204e-001 -7.0749692e-001 -1.2789243e-001  6.1889230e-002 -7.5070066e-001 -3.1150050e-001  2.3219732e-001 -1.5442988e-001  5.5691121e-001  1.3941955e+000 -5.7112389e-002 -2.8908542e-001
  4.6123062e-001 -4.5166294e-001  2.3204282e-001  1.1977640e-001 -5.9536888e-002  5.5757476e-001 -2.3114119e-001 -8.1924703e-001 -3.2717112e-001 -4.8175320e-001 -6.3492442e-001  4.3350338e-001  1.3784052e-002  8.2726639e-001 -4.0906787e-001 -3.4114817e-001 -4.3127851e-001 -7.7541516e-001 -9.6764505e-002 -6.5924360e-001  4.6379428e-001 -2.2881974e-001 -1.5944646e-001  6.4007976e-001 -2.5552428e-001  1.1691462e-002 -9.9803890e-001 -5.2457090e-001 -5.1128436e-001 -2.8377111e-001 -3.3568057e-001 -3.8481750e-001 -9.1444337e-001  2.6219900e-001 -4.1486204e-001 -1.0858621e-001  2.1773972e-001 -9.7988401e-001 -5.8148161e-001 -5.6084804e-001  3.0965057e-001 -3.1727566e-001  1.1907818e+000  2.8915469e-001 -2.7974086e-001  4.8806924e-001 -6.7418609e-001  1.8175546e-001 -7.6348414e-001 -4.0731718e-001 -5.6627486e-001 -1.0748026e-002 -5.1707327e-002 -3.6188206e-001 -8.3427389e-001 -7.9539924e-001 -4.1821142e-001 -3.4802210e-001 -8.8221474e-001 -4.7916124e-001  1.1782493e-001 -8.1812651e-001 -3.5460835e-001  3.6284952e-001 -1.2483645e+000 -5.6837402e-001
  6.1674671e-001  3.2507031e-001  4.7395275e-001 -1.1366650e-001  3.3785571e-001 -1.5626033e-001 -3.9125255e-001 -4.1952321e-001 -7.7568554e-002 -1.0643980e-001 -6.9763269e-001  1.8796662e-001 -5.3963731e-002  3.3291525e-001  4.8490389e-001 -4.9759377e-001 -3.3906441e-001  1.1699406e-001 -1.1174016e-001 -4.2843739e-001 -8.3360150e-001  7.0802965e-002  5.1580556e-001  6.8388704e-001 -9.8463549e-003 -1.8128604e-001 -6.4789263e-002 -1.1162671e+000 -5.2511290e-001  2.8896838e-002  1.6320033e-001  2.0039859e-003 -1.9216604e-001  2.9685405e-001 -1.2746660e-001  2.1656353e-001 -1.4384659e-001 -1.2265234e+000 -1.6227721e+000 -1.3476848e+000 -2.2795089e-003 -2.5744768e-001  2.8891164e-002  2.9290104e-002  6.4937435e-001  2.1559724e-001  8.1196524e-002  1.1747652e-002 -4.6853414e-001  3.5077002e-001 -2.6410185e-001  5.1404225e-001 -2.7110877e-001  5.9127824e-002 -4.4616015e-001  6.1556217e-001 -2.7463828e-001  1.0543002e-001 -9.5268362e-002 -6.3081157e-001 -6.7669511e-001 -4.9151817e-001 -3.2400789e-001 -2.2869020e-001  2.2972977e-001  4.0876359e-001
 -1.3143757e-001  3.7534714e-001  5.1921941e-001 -6.2986386e-001 -2.4499294e-001 -1.2910710e-001 -8.7791206e-001 -5.7114191e-001  2.8315378e-001 -5.7525860e-002  5.5776963e-002 -1.0966603e+000 -4.0274530e-001 -6.6445963e-001  4.0061542e-001 -4.6524196e-001 -4.3704394e-002 -2.9941827e-001 -3.9618075e-001 -1.2050274e-001 -1.5236292e+000 -1.7888445e-001  4.6206990e-001 -3.5817322e-001  7.1646105e-001  1.0028665e-001 -5.8066563e-001 -1.4356817e+000 -5.6260295e-001 -1.0072763e-001 -8.3538560e-001 -6.7341274e-001  9.1343925e-001  3.8912866e-001 -3.3700613e-001 -5.3936010e-001 -3.6902175e-001 -8.3102430e-001 -1.5635266e+000 -8.5823207e-001  1.7301520e-001  3.6738696e-001 -5.1214895e-001  8.6804836e-001  5.3625045e-001  2.0548352e-001  1.2460456e+000  6.9126611e-001  1.7439936e-001  2.3408973e-001  2.1838711e-001  5.4549651e-001 -5.2498316e-001 -9.0769077e-002 -3.0825243e-001  1.1738459e+000 -2.9409838e-001  1.7367812e-001  2.6149033e-001 -9.1414164e-001 -5.1661015e-001 -3.7801768e-001 -4.2478383e-001  7.3715132e-001  6.2017029e-002 -1.3861505e-001
  3.9001028e-001 -5.1857669e-001 -4.0335330e-003 -1.0241444e+000 -5.7901231e-001 -9.0792500e-001 -8.6717076e-001 -3.7038723e-001  6.4471198e-002  1.1790718e-001 -9.1899350e-001 -1.0259149e-001  1.7958572e-001 -2.7783647e-001  1.0538081e-002 -4.7161881e-001 -3.6510738e-001 -6.3645729e-001 -8.0602476e-001 -3.7380848e-001 -1.4199458e+000 -5.6253332e-001 -3.5361461e-001  1.3127882e-002  3.0539311e-001 -2.1900076e-001 -1.1891588e+000 -1.4271504e+000 -1.2421096e+000 -5.7385292e-002 -8.9755966e-001 -6.7253328e-001 -1.2954759e+000 -8.9195254e-001  1.3019988e-001 -6.9762577e-001  7.7890647e-002 -1.2874604e+000 -1.5990787e+000 -7.2169469e-001  1.7066932e-002  1.1668741e-001  4.9014669e-001 -1.3774198e+000  2.0518049e-002  4.4530833e-001  1.1448087e+000 -3.7139136e-002 -3.1307977e-001  4.0522150e-001 -5.5369165e-001 -2.5067606e-001 -8.3055030e-001 -3.4628576e-001 -6.8705931e-001  5.0844203e-001 -4.3756397e-001 -2.0477444e-001  1.7614635e-001 -6.3130110e-001 -1.4105412e+000 -6.1636877e-001  1.9165119e-002  4.9175864e-001  3.2104758e-002  9.5839541e-001
  2.1577393e-001 -1.4157998e-001 -1.0976717e-001 -1.7068076e+000 -4.8942257e-001 -1.0391807e+000 -7.1042152e-001  3.8915397e-002  1.3802563e-001 -4.7221790e-001  7.7069559e-002 -3.8517333e-001 -1.0656553e-001 -6.3930537e-001 -1.8284553e-001  3.3817208e-003  1.6578061e-001  1.2054816e-001 -4.3917156e-001  6.2058543e-001 -5.1497654e-001  1.0837828e-001  7.6752786e-001  1.4120001e+000  2.2408344e-001  1.5675777e-001 -1.4893253e-001 -1.0550600e+000 -3.6547378e-001  5.0966525e-001 -5.8290690e-001 -1.3888402e-001 -1.8117627e-001 -7.1705482e-002  2.6648941e-001 -1.0990882e+000  4.2781857e-001 -8.5023355e-001 -7.8434001e-001 -5.6143614e-001  6.9585837e-002  1.1592207e-001  7.2105013e-001  1.2507688e-001  7.7178658e-002  3.9012071e-001  1.2069336e+000 -1.6682820e-001  4.7041749e-001  1.3074900e+000  3.2191135e-001  1.5304405e-001 -5.9184162e-001 -3.6006759e-001 -5.1831148e-001  4.2260728e-001 -1.8771723e-001 -1.1322309e-001  5.8170307e-001 -9.7026243e-001  1.3754303e-001 -4.4651692e-001 -4.1898445e-001 -4.8980177e-001 -1.9471020e-001  4.9805366e-001
  6.8796718e-002  1.3136819e-001  4.3660004e-001 -2.3022860e+000  2.1332883e-002  1.8068688e-002 -5.8217812e-001 -5.0148157e-001 -3.4643029e-002  2.2806810e-001  7.6595137e-001 -1.2945688e-001 -2.3438239e-001 -4.5440289e-001  1.0361692e-001 -1.8139067e-001  7.4732888e-001  1.8239757e-001  4.9731101e-001  7.0093824e-001 -9.9950024e-002  3.2998542e-001  1.0689132e+000  6.6694259e-001  3.0982765e-001 -1.6832867e-001 -5.7866680e-001 -1.5497889e+000 -8.1516237e-001 -2.2304138e-001  8.4474541e-002 -1.8120718e-001  1.1330709e+000  6.3830381e-001  1.1583233e-001  1.4540260e-001 -6.7804631e-001 -2.1149002e-001 -9.8363534e-001 -7.3403505e-001  3.2386468e-001  3.7842099e-001  1.1268874e+000 -2.9274897e-001  7.2059481e-001 -3.2976232e-001  8.4961210e-001  3.6813832e-001  2.6405336e-001  5.1825017e-001 -1.3971328e-001 -4.1992069e-001 -5.1160435e-001 -4.5438196e-001 -6.5555984e-001  3.3787084e-001  6.4515193e-002 -2.8054691e-001  1.7773682e-001 -8.9905863e-001 -3.2267430e-001 -1.2808375e-001 -1.9842012e-001 -2.7222457e-001 -4.0787550e-001 -2.0888869e-002
  9.9461276e-001 -1.0222971e+000  1.6012690e-001 -1.7624949e+000  4.3633827e-001 -1.0237001e-001 -1.8848511e-001 -4.3358903e-001 -3.9065761e-001 -9.1012186e-002  3.0692612e-001  2.5112495e-001 -3.8324502e-001 -6.3539731e-001 -2.3191119e-001 -2.2164049e-001  4.2340306e-001 -2.2036833e-001  7.4459110e-001  4.2206185e-001 -4.5777023e-001  3.7015805e-001  2.6041163e-001 -6.8364360e-001 -1.3719059e-001 -5.5626145e-002 -1.1412546e+000 -1.1699040e+000 -1.5248087e+000 -4.4698284e-001  8.7789680e-002 -5.0277530e-001  1.7900955e-001 -3.4329227e-001 -7.3580888e-001 -7.1528844e-001 -6.6807998e-001 -8.1427686e-001 -5.0280853e-001 -1.3550508e+000  8.0814998e-001  1.7208590e-001  7.2808804e-001 -3.5712578e-002  8.1049289e-002 -6.3177097e-001 -1.8876412e-002 -4.1578108e-001 -1.7541711e-001 -1.2458295e-001 -4.7879782e-001 -5.6853938e-001 -6.4197467e-001 -3.6796174e-001 -3.5211952e-001 -6.2230927e-002 -4.4026066e-001  7.4970398e-002 -6.2040700e-001 -9.8038445e-001 -7.5716736e-001 -4.4961383e-001  2.9705484e-001  1.5318834e+000 -5.7202287e-001 -4.7580482e-003
  5.0631044e-001 -9.8819285e-001  3.0263429e-001 -1.9452806e+000  2.5207559e-001 -2.3098261e+000 -4.7466196e-001 -7.5395819e-001 -6.9815461e-001 -7.7467344e-002  2.1080232e-001 -1.2340685e+000 -8.9227739e-001 -9.7773482e-001 -1.0814621e+000 -6.1699890e-001 -1.1715817e-001 -4.2817056e-001  8.7868674e-001  2.9007731e-001 -9.4635053e-001  2.0679698e-001 -8.9613866e-001  1.1251586e+000 -3.3343973e-001 -1.9719197e-001 -7.9678040e-001 -6.6797961e-001 -1.1506103e+000 -8.9723551e-001  8.3775793e-002 -6.2761277e-001  4.5012178e-001 -8.8555072e-001 -8.3010111e-001 -7.6840070e-001 -1.2341737e+000 -6.8056921e-001 -4.2358816e-002 -1.0584152e+000 -3.1486532e-001 -4.4537866e-001  4.9631758e-001 -8.0340614e-001 -3.7784345e-001 -9.8180648e-001  1.9875423e-001 -4.2986878e-001 -7.3549473e-001 -8.4596548e-001 -8.7576679e-001 -8.9878137e-001 -4.3701116e-001 -3.6286258e-001  5.3308891e-001 -2.9847340e-001 -9.7595057e-001 -1.0654810e+000 -7.8655100e-001 -7.3063534e-001 -1.5791948e+000 -8.8076176e-001 -1.5116879e+000  1.1924416e+000 -1.4121714e+000 -1.2751599e+000
 -1.3780760e+000 -4.3586112e-001 -2.0260182e+000 -1.0883140e+000 -3.3241471e-001 -9.2320117e-001 -8.3514388e-002 -5.9634657e-001  1.4304414e-001 -4.2949176e-001 -1.2880228e-001 -1.1787945e+000 -1.0599212e+000 -1.1785188e+000 -5.5004210e-001 -1.6976880e-001 -3.0324496e-002 -4.1256334e-001  2.4866584e-001  2.6557037e-001  3.3893903e-001  6.4660528e-001 -8.5682719e-001  4.5973563e-001 -6.1036771e-001  2.0745550e-001 -1.3653998e+000 -1.4723781e-001 -8.7634616e-001  2.0699225e-001 -2.6717245e-001 -7.5040658e-001 -1.3388759e+000 -1.0139505e+000 -4.1569857e-001 -7.6338217e-001 -1.6470643e-002 -6.0176776e-001 -3.2990930e-001 -3.4689254e-001  1.4879086e-001 -4.9231196e-001  1.1527216e-001  4.2313705e-003 -8.8966863e-002 -8.2183859e-001 -2.9046836e-001 -3.4082656e-001 -4.1988887e-001 -3.5658463e-001 -2.8440712e-001 -4.1304265e-001 -5.5032317e-001 -8.2644805e-001  1.5551798e-001 -7.4580436e-001 -5.6815456e-001 -6.3680311e-001 -9.0241858e-001 -6.2454366e-001 -1.3138865e+000 -6.5025614e-001 -5.4846969e-001 -6.1427360e-001 -3.5720863e-001 -1.2427268e+000
 -8.9340386e-001  1.6493439e-004 -9.7781907e-001 -5.9169137e-001  2.4530184e-001 -2.5507481e-001  4.7849885e-001 -3.2426876e-001 -2.6010186e-001  1.5437716e-001 -5.8322338e-002 -1.5806315e-001 -1.8977081e-001 -4.3232074e-001 -2.5989763e-001 -2.7051873e-001 -2.0305673e-001  1.0577136e-001  8.0931491e-001 -3.4184414e-001  5.3598103e-001  2.7677216e-001 -2.2930941e+000  9.1788320e-002 -6.5366741e-001 -6.4051083e-001 -1.0216504e-001 -2.8593919e-001 -5.3104892e-001 -7.8416460e-002 -6.3965729e-002 -6.0355905e-001 -6.6557997e-001 -4.5645941e-001 -1.0949399e+000 -1.5972009e-001 -4.8590467e-001  4.5064725e-002  1.8073334e-001  3.6166871e-001  2.0395050e-003 -1.0080880e+000 -1.9722407e-002 -1.2200719e+000 -2.7088836e-001 -7.4780320e-001 -1.1030090e+000 -6.0164658e-002 -4.4029620e-001 -6.7425580e-001 -8.2894225e-001 -3.0387755e-001 -3.5773312e-001 -7.5142242e-001  4.7690215e-001 -6.1061586e-001 -3.2574022e-001 -4.2553742e-001 -6.9689145e-001 -7.7644883e-003 -3.5201487e-001  4.5563886e-003 -4.5102188e-001 -7.7224745e-002  2.1366534e-001 -5.6324270e-001
 -8.1901503e-001 -7.0959872e-001 -4.3103778e-002 -9.6289251e-001 -3.1617511e-001 -1.4618401e+000 -4.8680867e-001 -3.4070433e-001  6.4485780e-002  7.6340155e-002  2.6892174e-002  7.5118159e-002 -1.4092650e-001 -7.3180247e-001 -4.3918526e-001 -3.9972053e-001 -6.3501255e-002 -2.1140562e-001 -5.6890632e-001 -8.4520517e-001 -2.8068613e-001 -4.2897634e-002 -1.2166346e+000  7.5974452e-002 -4.4164118e-001 -2.2765613e-001 -5.6125685e-001 -5.2172755e-001 -8.9871993e-001  9.5003649e-002 -3.8168105e-001 -8.4521814e-001 -6.0727425e-001 -6.4938136e-001 -7.4607510e-001 -4.5037855e-001 -7.5651486e-001 -2.1142819e-001 -2.7568007e-001 -3.9934120e-001  4.0222754e-001 -5.5224426e-001  5.8238816e-001 -1.1436414e+000 -1.7742771e-001  5.4725449e-001 -1.4151999e+000 -5.6510830e-002 -1.3436024e+000  1.5820888e-001 -8.2464691e-001 -7.6960848e-001 -9.9687750e-002 -2.2580587e-002  2.8737175e-001 -1.1194547e+000 -2.3110683e-001 -4.2412453e-001 -6.9494485e-001 -2.7889945e-001 -1.1410070e+000 -2.4775398e-001 -6.9623719e-001  2.3900313e-001 -3.2645110e-001 -5.9061270e-001
 -6.1733089e-002 -5.1045220e-001 -7.1208624e-001 -3.9568287e-002 -9.2111934e-001 -1.2159017e+000 -7.7740306e-001 -1.4713952e-001 -6.3251276e-001  3.1144677e-002  3.4353683e-002 -3.4470546e-001 -2.1265697e-001 -4.7411590e-001 -1.3810733e+000 -1.3650117e+000  2.2795944e-001 -1.0177905e+000 -5.0173785e-001 -6.1947932e-002 -1.5774888e-001 -3.3604892e-002 -7.6388411e-001 -1.7453699e-001 -7.4763384e-001 -3.5886008e-001 -6.0066337e-001 -9.6338854e-001 -1.4348518e+000 -1.0191359e+000 -1.4786212e+000 -6.6544469e-001 -1.1798470e+000 -9.7948434e-001 -7.2035159e-001 -1.6486429e+000 -1.3535057e+000 -1.5970534e+000 -1.4312095e+000 -1.0667793e+000 -2.2464770e-001 -5.1249019e-001  5.3470246e-001 -1.7132870e+000  3.4568919e-002 -2.9790851e-001 -3.1557232e-001 -2.5180508e-001 -8.1393310e-001 -4.9124553e-001 -1.0883165e+000 -8.7080795e-001 -6.8271748e-001 -4.9047177e-001 -4.2288811e-001 -5.5714992e-001 -1.1615450e-001 -2.4426050e-001 -4.4202842e-001 -5.7610920e-001 -3.6605119e-001 -4.1636669e-002 -2.1940410e-001  5.7669113e-001  1.0926102e-001 -1.7890978e-001
 -2.0189699e-001 -5.8734128e-001 -1.1942990e+000 -1.1235081e+000 -5.6886437e-001  1.2168738e+000 -7.1719304e-001  3.1292230e-001 -3.5030240e-001  2.5030173e-001  9.3341956e-001 -2.2287226e-001 -3.1895464e-001 -5.2686377e-002 -6.3556731e-001 -5.2708849e-001  8.0702431e-001  5.2042632e-001  4.7988846e-001  4.0719237e-001  6.9869358e-001  5.3101383e-001 -8.1778978e-001  4.5486336e-001 -2.3854244e-001  1.8827090e-001 -4.2728366e-001 -2.0307733e-001 -7.2372860e-001 -1.5484910e-001 -7.5687422e-001 -4.9628205e-001 -5.0797268e-001 -3.9935382e-001 -5.0487485e-001 -1.3729736e+000 -3.6936962e-001 -1.1313708e+000 -1.3117116e+000 -6.1574410e-001 -4.3357685e-001 -5.3216095e-001  6.6777352e-001 -4.7856846e-001 -3.0624895e-001 -8.4150765e-001 -5.3802584e-001 -3.2281093e-001  2.8849782e-001 -4.8805283e-001 -3.6888971e-001 -2.6346443e-001 -9.4872923e-002 -6.3300417e-001 -9.9496655e-001 -1.7447838e-002  2.0603855e-002 -7.0559848e-001 -3.1440080e-001 -4.8152447e-001  5.4054023e-001 -3.0372598e-001 -9.4681967e-001  2.5105653e-001 -6.5821771e-001  2.3483361e-002
 -4.6117360e-001 -2.6224089e-001 -4.8640998e-001 -1.6697799e+000 -7.3138725e-001  7.2979911e-001 -1.4144503e-001 -3.5869367e-001 -1.7445479e-001  2.3358977e-001  9.4021596e-001 -5.5632686e-001 -7.5840749e-002 -1.9976449e-001 -6.3875619e-001 -1.5236641e-002  7.3295869e-002  7.9849642e-001  7.0360202e-001  5.7277460e-001 -1.1228674e-002  2.2626543e-001  2.2705227e-001  8.7039985e-001  9.1001929e-002  2.0478614e-001 -1.7191591e-001 -1.8311984e-001 -6.9071349e-001 -5.7320989e-001 -4.2665562e-001 -4.2039345e-001  3.6657207e-001 -7.6870770e-001 -8.0500377e-001 -5.3168692e-001 -5.1273976e-001 -5.8257471e-001 -2.6840920e-001 -1.1735022e-002 -2.3847009e-001 -4.4937282e-002  9.0031152e-001 -3.7830463e-001 -2.2417153e-001  2.7555468e-001 -1.3777858e-001  2.0826654e-001  1.1673350e-001  1.8157011e-001 -2.1479454e-001 -6.0956149e-001 -7.8463020e-002  4.3469292e-002  5.0895987e-001 -7.1107955e-001 -2.6705850e-001 -5.4770786e-001 -6.3240576e-001 -2.0534220e-001  3.5738664e-001 -7.8765484e-001 -6.4142941e-001 -3.1193103e-001 -2.1170675e-001 -1.5703456e+000
  1.1849358e+000 -1.2764724e-001  6.9833936e-001  4.2045600e-002  1.9099766e-001 -7.2951370e-001  2.8109550e-001  3.8718414e-002  8.2979756e-002  2.1421766e-001  8.8898262e-005  3.9678679e-001  4.1506993e-002  3.1761884e-001 -1.8403650e-001 -1.2287478e-001  2.4481728e-001 -6.9929288e-001 -5.3308344e-001  5.0432214e-002  4.3548642e-001  7.7536798e-001  2.8769735e-001  4.1504198e-001 -2.2852612e-001  2.8474959e-001  3.2187786e-001  5.3951148e-001 -2.8824653e-001 -3.7443807e-001  2.6121509e-001 -2.3142782e-001 -7.2327135e-002  3.5866185e-002  1.0008578e-001  4.8263378e-001 -3.0069117e-001 -7.3072488e-002 -3.2746930e-001  1.2174665e-001  4.9911523e-001  2.8686746e-001  1.9114256e-001  4.4089663e-001  3.0710039e-001  7.8807746e-001  1.2164844e-002 -1.1480250e-001 -3.4027686e-001  8.4844322e-001 -5.0229290e-001 -5.5183372e-001  1.4662566e-002  3.3087545e-001 -8.2406314e-002 -7.5385497e-001  3.1002264e-001  1.5474459e-002 -3.4268904e-001 -3.2792679e-001 -4.9268874e-001 -1.7715423e-001  6.6388434e-001  6.3846013e-001 -9.6266181e-003 -1.7278030e-001
 -3.1355709e-001 -6.9536877e-001  5.1418364e-001 -3.5163866e-001 -5.9839354e-001 -1.2338618e+000 -1.4931970e-001 -3.5456565e-001 -3.4584742e-001  1.2272757e-001 -3.4344581e-001 -1.1843422e+000  2.7241497e-001 -1.1036314e-001 -1.9204826e-001 -2.9061405e-001  1.6843323e-001 -9.3172583e-001 -7.9852549e-001 -3.4448324e-001 -2.3476231e-001  1.0319041e-001 -9.9965475e-002 -1.5915245e-002  7.8898882e-002  1.3405789e-001  7.5723332e-002 -1.4954957e-001 -4.7985048e-001 -5.9928408e-001  2.1990042e-001 -2.7741233e-001 -2.4482066e-001  7.0843845e-001  3.7849530e-001  7.9942802e-001 -2.1041848e-001 -2.0078259e-001 -8.6402265e-001 -8.0671361e-001 -3.4391100e-001  3.8290547e-001 -6.5649197e-001 -2.6715261e-001  5.9137629e-001  1.0608242e+000  3.3655065e-001  3.2818156e-001  4.8020906e-001  6.5028505e-001 -6.1652235e-001 -6.8812040e-001  1.7398551e-002  7.7512572e-001 -1.8774982e-001  1.9255107e-001  1.0996471e-001 -3.2784726e-002 -2.9531930e-001 -6.3629224e-001 -1.6099907e+000 -3.1372721e-001  3.4839959e-001  8.0948784e-001  8.7505837e-001  2.2476480e-001
  8.4105274e-001 -1.3186326e-001  7.5878586e-001 -1.1454743e+000 -4.2776336e-001 -3.2652918e-001 -1.1775477e-001 -2.8058533e-001 -4.5572888e-001  2.7583930e-001 -6.3440757e-001 -1.0340602e+000 -2.5385364e-001 -6.4319232e-002 -2.8827506e-001 -3.2043559e-001  9.4949203e-003 -1.2181440e-001 -3.1735012e-001 -4.2584210e-001 -8.8708607e-001 -8.2286030e-002  2.8529813e-001 -3.6703422e-001  3.9688072e-001  8.6125448e-002 -1.8366359e-001 -3.3966510e-001 -3.1022303e-001  5.3793867e-001  3.3831312e-001  1.6257730e-001  3.1148001e-001  3.1664378e-001  2.6508616e-001  3.1381844e-001 -5.7418721e-002 -2.2053751e-002 -6.4975259e-002 -8.1502785e-001  2.6945335e-001  8.6232834e-002 -2.7059062e-001  4.6762949e-001  3.9588328e-001 -9.2383984e-002  3.6010760e-001  1.3141607e-001  4.9622766e-001  4.6326678e-001 -2.8775543e-001 -3.1941086e-001 -2.2277684e-001  4.8785314e-002 -5.8877688e-001  2.1605535e-001 -1.5987333e-001  5.2296448e-001 -2.9971886e-001 -1.2276307e-001 -1.5347421e+000 -2.6885842e-002 -9.8856920e-001 -3.8054851e-001  4.2656443e-001  4.3322512e-001
  3.1614929e-001 -1.8600591e-001  1.0870133e+000 -7.1255569e-001  1.8612717e-001  3.7850819e-001 -6.6571083e-004 -3.8472188e-001 -1.2199333e-001  2.1740505e-001  1.0622512e-001 -5.1652463e-001 -1.6131146e-001 -8.1779204e-001 -1.7179010e-001 -1.1457077e-001  2.3556159e-001 -5.6175548e-001  4.7266897e-001  6.4896051e-001 -1.1346041e+000 -2.5892789e-001  4.5375187e-001  7.2575995e-002  3.5851257e-001  4.6259769e-001  1.2610047e-001  7.1240024e-002  4.0244473e-002 -1.7804531e-001 -1.2570466e-001 -2.4591220e-001  1.8747319e-001 -7.4845409e-001  2.1256919e-001  7.9985115e-002 -2.8829672e-001 -1.0149567e-001 -4.0561351e-001  3.8765483e-002  4.3788645e-001  1.9982741e-002  6.9012781e-001 -4.8837065e-002 -7.5400725e-003  5.4243678e-002  8.4152573e-001  3.0694686e-001  8.3831493e-001  6.7889977e-001 -5.1173168e-001 -3.4191371e-001 -2.0305165e-001 -1.7865603e-001  1.5551001e-001  5.9047046e-001  3.1957821e-001  6.3659294e-001 -2.1372127e-001  3.6761648e-001 -2.6115527e-001  1.6491582e-001 -7.8661166e-001  1.0096513e-001  2.6903156e-001  1.1504260e-001
 -1.9548485e+000 -4.2876358e-002 -6.3239711e-001  2.3243505e-001  3.3335076e-003 -7.2446003e-004 -5.0530047e-002  1.3227684e-001 -3.4054482e-001 -2.9277398e-001 -6.5561964e-001  1.3798095e-001 -1.1418489e-001 -5.7801345e-001 -2.9326677e-001 -1.1664951e-001 -4.3651992e-001 -2.5097032e-001 -3.1170337e-001  2.0790834e-002 -5.5527778e-001 -4.8261225e-001 -9.6384525e-001  6.4895475e-002  1.8015094e-001 -5.0288498e-001 -9.0398543e-001 -4.1690125e-001 -2.8704410e-001 -2.8475517e-002 -2.5243626e-001 -1.4356851e-001 -2.6442913e-001  2.8934664e-001 -2.3525923e-001 -2.2643662e-001  4.9287397e-001 -3.4688525e-001 -3.7732818e-001  1.0008627e-001 -1.7125916e-001  3.5403292e-002  1.4942725e-001 -8.1331327e-001 -5.0955054e-001  7.0391659e-001 -1.8244258e-001  3.9685872e-001 -8.6521315e-002  5.9864716e-001 -3.2260897e-001 -1.6983005e-001 -1.8782902e-001 -2.4257012e-001 -3.1452771e-001  4.6072796e-002 -2.2871813e-001 -8.7007975e-002 -1.5063006e-001  1.0808506e-001 -5.6042112e-001 -5.5792912e-001 -1.0459195e-001 -5.1804426e-001 -9.0263451e-002 -6.3202240e-001
 -4.0485831e-001 -5.4989323e-001 -4.0828149e-001 -4.3000071e-001 -5.5009759e-001  1.6238863e-002 -3.1047112e-001 -4.7927371e-001 -8.9103435e-001  3.6002527e-002 -5.3517706e-001 -7.0729841e-001 -4.9358010e-001 -4.3857565e-001 -6.5785115e-001 -1.8861911e-001  2.9347158e-001 -2.9485242e-001 -6.5348059e-001 -3.2686340e-001 -3.1196015e-001 -4.8238156e-001 -1.2055989e+000 -5.5403602e-001 -2.4528372e-001 -6.4193538e-001 -4.4161316e-001 -5.3913638e-001 -5.9763377e-002  4.9129928e-001 -3.5163310e-001  2.9221261e-001 -3.5850978e-002 -1.0083246e-001  3.1161577e-001  7.7923843e-001  7.8614875e-002  2.0492068e-001 -1.3845101e-001 -1.2725346e-001 -6.5197203e-001 -2.8287896e-001 -3.5367034e-001 -1.7215005e-001 -1.7688197e-001 -3.3736402e-001  2.9060153e-001  2.2974814e-001  1.9708479e-001  4.7434977e-001 -1.0348115e-001 -1.1337444e-001 -1.4483816e-001  1.2841755e-001  1.7805788e-001  3.6570058e-002 -3.9157971e-002 -5.6442970e-001  1.2428612e-001 -3.2819980e-001 -6.2082879e-001 -1.7635218e-001 -3.1493064e-002 -3.0095807e-002  1.8315293e-001  1.9966629e-002
 -5.1731676e-002  4.7624414e-001  3.1490017e-001 -3.2228157e-001  5.3745143e-001 -6.9670136e-001  5.3619855e-001  6.1859254e-001  1.7142577e-001  3.2733692e-001 -4.1439322e-001 -2.9230491e-001 -1.1031222e-002 -1.8609211e-001  3.8308497e-001  1.5866035e-001 -7.5296692e-002 -6.0027870e-001 -5.7182921e-002 -5.1946683e-001 -2.8994361e-001 -1.3574428e-001 -4.3460458e-001 -5.6411789e-001  5.5111086e-002 -8.3544823e-001 -2.4074645e-001 -3.6069258e-001  2.0963921e-001  3.5594709e-001  5.7663839e-001  5.3375049e-002 -6.2843454e-002  2.5042005e-001  2.2713665e-002  5.6055601e-001  2.5152936e-001 -4.3711291e-003  3.9683061e-002 -1.0202973e-001 -1.1318194e-001  1.0648087e-001 -6.8202543e-001  3.0686262e-001 -6.5479603e-001  3.7007080e-001 -4.3130610e-001  3.4888656e-001 -8.9338655e-002 -4.7424073e-001  3.4403062e-001  7.9437540e-002 -2.6422249e-002  4.7053394e-001  8.6955617e-001 -8.4215542e-002  6.1843487e-001  2.5558237e-002  4.3934199e-001  3.3324957e-001 -7.1520261e-001  5.5675665e-001 -2.5981471e-001  1.0868264e+000  4.9614103e-001  8.9031561e-001
 -6.9228008e-001 -3.9137004e-001 -7.0885597e-001 -1.3192734e+000 -7.6474506e-002 -5.6577267e-001 -7.2988407e-003  8.5515860e-002  3.6479894e-001 -1.9103809e-001 -5.8712497e-001 -1.2737145e+000 -2.0627503e-001 -6.6195107e-001  5.4623488e-001 -5.9938340e-001 -6.5838368e-001 -3.3099297e-001  7.9583421e-002 -6.5955880e-001 -9.4899726e-002 -1.0397007e-001 -1.3047789e+000 -5.4658187e-001 -1.4455203e-001  7.1338461e-002 -6.7246843e-001 -1.2708252e+000 -8.0592853e-001 -1.3633298e-001 -4.5199993e-001 -7.9731592e-001 -5.9125659e-001 -2.5892567e-001 -6.9789444e-001 -3.9358891e-001 -4.9578805e-001 -8.5580728e-001 -8.2723040e-001 -3.9140516e-001  1.4218233e-001 -6.2589902e-002 -6.6640809e-001 -7.5265278e-001 -1.4777387e-001  1.8505549e-001 -9.8142843e-001  1.7674934e-002 -3.6840332e-001 -6.9137158e-001  1.7058164e-001  1.1806439e-001 -2.8564189e-001  3.8536779e-003 -2.3213563e-001 -1.5496644e-001  2.8806485e-003 -1.9867993e-001  9.7924209e-003 -4.1962968e-001 -4.3810124e-001 -4.5815011e-001 -8.0940373e-001 -1.6914072e-002 -4.1963166e-002 -2.9881287e-001
 -3.9548514e-002 -6.6694536e-001 -1.7508099e+000 -5.0390518e-001 -1.8529720e-001 -9.5862671e-001  4.5076382e-001 -6.9809656e-002 -2.0545194e-001 -4.2565738e-001  3.1202146e-001 -2.6367773e-001 -3.3546450e-001 -4.4319609e-001  4.5289033e-001  1.2046231e-001 -5.3709373e-001  2.9440593e-001 -6.2433090e-002 -3.0243802e-001  7.8959129e-001 -7.9929213e-001 -2.0428208e-001 -7.0218805e-002  1.0434716e-001 -8.0001807e-001 -3.3171316e-001  2.6430291e-001  2.6245132e-001  5.9582747e-001 -5.4761340e-001  5.8249698e-001 -5.0433631e-001  1.5582887e-001  6.1380186e-002  3.0615421e-002  4.4068950e-001 -9.0216609e-003 -4.8843568e-003 -2.5151849e-001 -5.7405696e-001 -2.7397804e-002 -4.0314595e-001 -1.5701932e-001 -2.6212256e-001 -3.8473742e-002 -1.0791684e+000 -8.5812721e-001 -9.4722915e-001 -6.5638039e-001  3.1700682e-001  2.5574768e-001 -1.7070079e-001 -3.5487692e-001 -5.0820350e-003 -8.8149274e-001 -2.5600051e-001 -2.3952284e-001  3.7901162e-001 -1.1571577e-001  1.6899882e-001 -3.9039073e-002 -2.9862953e-001  1.9100478e-001 -8.3431058e-003 -4.5190290e-001
  6.8914638e-001  7.9059033e-001 -4.4640335e-001  2.0125341e-001  3.3544455e-001  7.0690267e-001  9.6422943e-001  8.4406071e-001 -2.3791584e-001 -8.5185442e-002  6.9082790e-001 -1.5874655e-001  4.0664674e-001 -4.9448063e-002  8.0383824e-001  7.6852581e-001 -2.2310451e-001  6.3623472e-001 -5.4310247e-002  3.0222808e-001  3.2566418e-003 -3.7037917e-001  8.0316996e-001  4.5286312e-001  4.1331201e-001  3.7076301e-002  7.0390305e-001  7.6768593e-001  8.6276771e-001  8.9618408e-001  2.8771410e-001  1.0676381e+000 -7.9428482e-003 -6.1817070e-002  4.5399697e-001  1.2642071e-001  4.9144551e-001  5.2045489e-001  4.4848577e-001  4.6138568e-001  1.6977034e-002  2.0198154e-001 -2.3763462e-001  4.3803847e-001 -6.4638767e-002 -9.4594339e-001  4.8468769e-001 -8.5327207e-001  1.9819359e-001  2.0476141e-001  9.2926432e-001  7.0639848e-001  1.4699188e-001 -8.7906270e-002  1.8745351e-001  1.8774879e-001  2.5745785e-001 -1.0266379e-001  1.1439979e+000  3.0895493e-001  5.6578920e-001  3.8892342e-001  8.6208559e-002 -1.8639919e+000 -1.5808824e-001  8.9248197e-001
  1.6620973e-001 -9.8065883e-002 -2.0163409e-001  2.3361187e-001 -4.6304594e-001 -2.5666985e-001  4.1087074e-001  3.0448012e-001 -3.0340616e-001 -6.9936909e-001  5.1323462e-001 -3.6351953e-001 -7.6624177e-001 -2.4825386e-001  1.0035059e+000  6.7282395e-001 -2.2140890e-001  1.3803650e+000  5.2604948e-001  2.4967402e-001 -5.3453570e-001 -3.1042487e-001  4.3869820e-001 -1.2721835e+000  1.4418942e-001 -7.6986127e-001  1.0788181e-001 -6.9032455e-001  1.6647072e-001 -5.1382455e-001  3.2438525e-001  5.7575875e-001  4.1247558e-001  4.7567840e-001  3.6155909e-001 -5.5648055e-001 -1.2954635e-001  3.2102650e-001  1.5946047e-001 -2.7607103e-001 -3.4955739e-001 -1.8199120e-001 -1.2633003e+000  1.1089713e+000 -5.2496616e-001 -5.1269451e-001 -9.2008311e-002 -1.9644772e-001  1.6915164e-001 -5.1946156e-001  2.8276204e-001  3.2974185e-001 -6.2314616e-001 -8.3398654e-001 -8.9589920e-001  1.0069116e-002 -4.5689942e-001 -4.4321206e-001  2.8436181e-001 -3.0944822e-001  5.1466256e-002 -3.2216488e-001 -2.1457652e-001 -3.5758280e-001 -9.4006424e-001  3.1350274e-001
 -2.7380405e-001 -1.6638281e-001 -1.1162687e+000 -2.3204195e-001 -5.8426141e-001 -2.8791751e-001 -3.7467332e-002  3.7012762e-001 -1.9860712e-001 -7.1299847e-001  4.2860719e-001  4.4703468e-002 -5.7580889e-001 -1.8395259e-001  4.0850217e-001  4.3980128e-002 -5.0986776e-001  1.0804633e+000  9.7067041e-001  1.1368768e+000  1.9011165e-002 -1.0452393e-001  4.2017990e-001 -5.7819554e-001 -1.1565846e-001 -8.1761217e-001  2.4157937e-001  9.6083027e-001  5.8180383e-001 -2.7379530e-001  2.8427812e-001  3.9019976e-001  5.6882481e-001 -3.1148386e-001  2.1684768e-001 -3.5685647e-002 -8.5938216e-001  4.4688000e-001  1.0348037e+000  3.4426499e-001 -7.8641328e-001 -6.4322014e-001 -8.9401304e-001  8.1140893e-001 -9.2041444e-001 -1.2114197e+000  2.6547573e-001 -1.0333412e+000  2.8964089e-001 -8.5763508e-001  6.3801852e-002 -1.8708656e-002 -6.0162579e-001 -1.0569947e+000 -1.0537158e+000 -7.9452281e-001 -4.6335278e-001 -9.6792339e-002  5.4486697e-001  8.9726632e-003  8.7043983e-001 -7.1806967e-001 -2.9518182e-001 -7.8168506e-001 -7.1235546e-001 -8.7715586e-001
 -1.4377888e+000 -1.0685383e+000 -3.2849042e-002  4.8452536e-001 -5.4283656e-001 -1.1447484e+000  6.4734231e-002  7.1834307e-001 -6.8085376e-002 -1.7290501e-001  5.8325097e-001  1.3369873e+000  4.0212988e-001  3.0312230e-001  2.8291960e-001  3.3041966e-001  4.1432957e-001  1.3830316e+000  2.2185009e-001  8.7584617e-001  7.3950559e-001 -4.4368033e-001 -3.2205590e-002 -8.7185090e-001  2.9814129e-001 -7.7150424e-001  5.0996928e-001  7.4763671e-001  4.4064968e-001 -2.1927278e-001  4.5632276e-001  5.0963896e-001  5.9733068e-002  3.6668327e-001  4.1486553e-001 -2.6228158e-001 -4.6520678e-001  9.5182584e-001  1.6338015e-001  1.9045770e-002 -5.5658305e-001 -2.7434943e-001 -1.1886804e+000 -7.1275173e-002 -3.3312634e-001 -6.8441344e-001  2.3184544e-002 -6.1534531e-001  5.0513573e-001 -3.4336913e-001  1.2106391e-001  1.8910951e-001  1.2861827e-001 -1.8652368e-001 -9.1030487e-001 -5.5155577e-001 -5.7669658e-001 -4.2142477e-001  7.4784575e-001  3.8226447e-002 -1.9175135e-001 -5.0836886e-001 -2.4446712e-001 -1.4298529e+000 -4.0239473e-001 -8.1478768e-001
 -3.9607323e-001  4.4110831e-001  3.1512739e-001  1.0073869e+000  7.2057754e-001 -5.5326473e-001  7.1045788e-001  1.3976625e+000  8.1465763e-001  5.3468664e-001  3.2295104e-001  6.4421404e-001  3.3984277e-001  5.7619014e-001  1.1828205e+000  8.8853065e-001  5.2961019e-001  7.8963666e-001 -6.0077577e-001 -2.5078929e-002 -1.1943606e-002 -6.9664311e-001 -7.3805698e-002 -1.4834799e+000 -5.8778950e-001 -7.9866691e-001  5.2700229e-001  1.5283275e+000  1.8495395e+000  6.8761562e-002  8.8273490e-001  1.4227940e+000 -3.1414430e-001 -1.0274403e-001  8.8689088e-001  1.0204505e+000  4.7104099e-001  1.8056851e+000  1.8739608e+000  6.4336889e-001 -1.2135262e+000 -2.9317802e-001 -7.7109905e-001 -7.3107833e-001 -3.0904725e-001 -5.4134432e-002  7.8275918e-002  6.9343428e-001  4.6681964e-001 -7.5080978e-002  8.6620611e-001  6.9819293e-001  3.1504618e-001  4.7040708e-001  1.3340633e-001 -2.8321021e-001  5.9490402e-001  1.0099727e-001  1.1590904e+000  5.7301852e-001  7.4763660e-001  2.3168051e-001 -1.1199551e+000 -1.1191350e-001  3.6567849e-002  1.7593432e+000
  3.8823137e-001  8.4605165e-001  6.1505782e-001  9.0026740e-001  1.5429159e-001  4.1751858e-001  7.4969896e-001  1.2304695e+000  3.6755557e-001  1.1700685e+000  8.5318990e-001  1.4605492e+000  2.1855961e-001  7.3995515e-001  8.0503878e-001  8.7864735e-001  1.3084523e+000  9.0277081e-001  5.1883311e-001 -5.5861874e-001  2.2963004e-001 -5.2690516e-001  3.0908283e-001 -5.0872800e-001  5.0068150e-002 -3.6143707e-002 -4.3648968e-001  7.3142829e-001  1.6914924e+000  5.9482733e-001  6.1502989e-002  8.1997638e-001  1.6636781e-001 -3.9975245e-001  5.5947692e-001 -2.5608869e-001  9.9222494e-001  6.9590274e-001  9.7750043e-001  2.3396111e-001 -2.2489889e-001 -2.9165211e-001 -3.2163043e-001 -5.1140385e-001 -2.7440137e-001  3.6758894e-001  1.6270431e-001  6.4888431e-001 -1.3044471e-001 -6.0079843e-001  9.5249810e-001  1.0707322e+000  4.2227891e-001  6.8973840e-001  8.5167638e-001  4.7189968e-001  6.5031583e-001 -1.2326264e-001  1.1312408e+000  4.7784953e-001  1.3242708e-001  1.7979030e-001 -4.8613393e-001  1.4794233e-001  8.0242266e-002  5.4558798e-002
  3.0138969e-001 -9.3142243e-001 -2.5187862e-001  1.0879763e+000 -9.5319120e-002  1.6996790e-001 -4.5086859e-001  1.0300760e+000  1.9914006e-001  2.2250208e-001  1.5800795e-001  8.1507275e-001  3.2775528e-001  6.4274076e-001  2.8300846e-002  1.6804090e-001  5.9505064e-001  6.7296355e-001  1.0617365e+000 -4.6441607e-001 -4.1329266e-001 -1.0173727e-001  7.3079945e-001 -9.4418872e-001  1.2354985e-001 -1.6873221e-001 -2.5989097e-001  6.1067279e-002  4.3592589e-001 -4.7914731e-001 -4.8621534e-001  8.1032974e-001  9.2206163e-001  8.9980058e-001  4.9457981e-001 -1.2011366e+000  5.4031863e-001 -1.1476076e-001  1.3125017e-002 -2.5752932e-001 -9.9589839e-001 -1.3060841e-001  1.4300152e-001 -1.8655727e-001 -2.9045725e-001  1.8460196e-001 -3.9400161e-001  1.3069402e-001 -2.8344057e-001 -2.2547931e-001  1.4773735e-001  1.2280177e-001  7.6184827e-002 -3.7613761e-001 -6.5691886e-002  9.3343122e-001 -1.3575116e-001 -6.0587250e-002  1.3128824e+000  2.4650734e-001  4.1764864e-001 -4.6130424e-002 -4.6882337e-001 -3.1773995e-001 -2.8587543e-001 -3.1405588e-001
  6.9286352e-001  1.9166677e-001 -5.0065013e-001  1.3899447e+000 -4.5219762e-001 -7.4843207e-002 -2.2776266e-001  4.8764615e-001  1.6205044e-001 -6.1421719e-001 -3.8507260e-001  9.9982446e-001  1.8313468e-001 -2.2444581e-001  8.6489293e-001  6.5159031e-001  4.4072945e-001  4.8808533e-001  6.1778056e-002 -9.0213732e-001 -1.2702528e-001 -8.0854269e-001  6.3527631e-001 -4.6521297e-001  4.5188666e-001 -7.2048376e-001  3.6110641e-001 -2.2074386e-001  9.8628306e-002  5.0313295e-001 -6.5644045e-001  1.0291459e-001  1.4272068e-001  5.8642812e-001  3.8007794e-001 -1.0447054e+000  1.0916427e+000 -3.6282194e-001 -4.2693205e-001  7.5497339e-001 -1.0940421e+000  8.3805463e-002 -8.5647546e-001  2.7401071e-001 -4.9950738e-001 -6.2177069e-002 -4.4766825e-001  2.2979967e-001 -1.1630191e-001  2.3643746e-001  6.3229006e-001  7.1713086e-001 -9.3579743e-002 -2.4182888e-001  2.3530476e-001  1.6804486e-001 -6.0827977e-001 -1.1472089e-001  8.8501069e-001 -8.7694928e-002  3.8949410e-001 -7.1082094e-001 -6.6423396e-001 -2.5494427e-001 -6.5609018e-001  5.7779526e-001
 -5.1419008e-001 -1.8978556e-002  4.1569661e-001  2.1121917e-001 -8.7388695e-002  2.6089436e-001 -1.2247382e-001  8.1998235e-001  1.2264950e-001  5.0065386e-001  2.8771331e-001  1.1982667e+000  1.9849777e-002  1.6811229e-001  2.1923449e-001  4.0072114e-001  5.3930031e-001  9.7549385e-001 -1.1653733e+000 -3.5945233e-002  2.7114017e-001 -3.8874966e-001 -4.6499122e-001 -5.6437767e-001 -4.6847249e-001 -3.9259109e-001  6.9307009e-001 -7.7880612e-002  2.0119376e-001 -4.6229538e-001  3.4958049e-001  7.6808144e-001 -4.9648485e-002 -3.2855457e-001 -1.9410401e-002 -8.7639128e-002  2.1553446e-001  2.4102621e-001  1.9729220e-002  1.6536068e-001 -4.0663952e-001 -3.5863512e-001 -3.6451371e-001 -8.4312825e-001 -1.8352280e-001 -8.3844851e-001  2.3882712e-001 -5.1138977e-001  8.4002789e-001  8.3245274e-002  4.7799861e-001  6.2237192e-001 -2.4532839e-002 -3.1815078e-001  9.2601511e-001 -1.1443837e-001  7.3625944e-002 -6.0811518e-001  5.1209213e-001  5.7213314e-001  7.5093261e-001 -4.1511231e-002 -1.1751194e-001  1.3353893e+000 -1.8666724e-001  1.4130247e+000
  1.5226418e-001 -4.5985468e-001 -1.9628460e-001  9.8686496e-001  4.8437559e-001  2.4223268e-002  8.7745053e-002  2.6078518e-001 -4.9370947e-001  2.0059812e-001 -9.1657384e-001  4.6477038e-001 -2.7636006e-001 -5.4783287e-001  2.2443450e-001  1.1418702e-001 -6.6579616e-001 -3.5074429e-001 -1.4618077e+000 -1.0056321e+000  3.1318465e-002 -8.8089363e-001 -1.8045785e+000 -1.0732915e+000 -1.3270900e+000 -2.2991854e-001 -7.8986086e-001 -1.9751779e-001 -2.3789331e-001 -2.1692635e-001 -4.4562327e-001 -8.2176153e-002 -7.1378512e-001 -6.2806643e-001 -1.1950867e-001 -3.5533320e-001 -1.4530612e-001 -8.4214296e-002 -2.0123056e-001 -2.5390664e-001  1.4490398e-001 -6.3381555e-001 -4.2131832e-001 -1.2875198e+000 -8.3040901e-001 -9.5163892e-001 -8.6781178e-001 -2.9776427e-001 -1.9127994e-001 -1.2858784e+000  3.1764972e-001  2.5340476e-001  1.0500823e-001 -1.0240829e-001  2.2303759e-001 -8.4434349e-001  2.9688948e-001 -2.7521500e-001  6.7278402e-002  3.2454360e-001  6.8165398e-001 -4.6140050e-002 -5.8776042e-001 -8.0876757e-001 -4.0365100e-001 -1.3833041e+000
 -1.1848928e+000 -7.6180532e-001 -6.4214609e-001  1.3425832e+000  1.6618214e-001 -3.0183111e-001 -3.0751631e-001  1.2309768e-001 -3.2684292e-001  8.5642392e-003 -7.8558149e-001  3.8554127e-001  2.1097942e-001  2.0527227e-001  1.5847689e-001 -3.1367025e-001 -4.8512504e-001 -8.6818462e-001 -1.1456961e+000 -9.9013702e-001  1.5548725e-001 -2.4275102e-001 -9.5007976e-001  5.5787940e-002 -6.0230571e-001  7.6791237e-001  3.1569195e-002 -2.6993800e-001 -9.3139572e-001 -3.5532701e-001 -1.8005809e-001 -3.0102532e-001 -1.2626656e+000 -9.5989085e-001 -2.9734641e-001  4.5328032e-002 -1.6240687e-001 -5.1607080e-001 -2.2701591e-001  5.7749769e-002  1.8514095e-001 -3.4575697e-001  8.7680311e-002 -6.6331235e-001 -2.7320206e-001 -8.2320866e-001 -1.4224780e+000 -6.9080580e-001 -5.8132553e-001 -2.7219706e-002 -2.7201146e-001  2.7545402e-001  1.8242848e-001 -1.6587722e-001  2.9358151e-002 -1.0265110e+000 -2.4878942e-001 -2.9331250e-001 -1.9054742e-001 -1.0130969e-002 -7.4201063e-001  4.2176804e-002 -7.3939849e-001  2.5368931e-001 -1.2172820e+000  2.2176400e-001
 -2.8810732e-001  1.4680527e-001 -3.5101136e-001  7.6086316e-001  5.7688595e-001  1.1186980e+000  5.1731724e-001 -1.6144095e-001  3.0613278e-001 -2.3778209e-001 -7.2213824e-001  3.7051019e-003  3.1574073e-001  2.6385000e-001 -2.0088431e-001  3.7840699e-001  8.5335590e-002 -1.0232010e+000 -4.5714559e-001 -2.1489054e-001  7.9690282e-001  1.1190009e-001  3.5780576e-001  7.8094944e-001 -2.6849472e-001  9.4723437e-001  2.3775771e-001  5.6926235e-001 -2.0157305e-001 -7.4492344e-001  4.6419159e-001  3.4338143e-001 -6.1848842e-001 -1.1399064e+000  8.9159579e-002  1.8417575e-001  2.8437877e-002 -1.0303127e-001  1.1883666e-001  3.2241192e-001  8.9243364e-001  1.0922018e-001  3.7112209e-001 -4.0381214e-001  3.2782250e-001 -8.9372291e-001 -3.7941328e-001 -6.0872557e-001 -2.5312713e-001 -5.1373174e-001  2.9114104e-001  1.6690886e-001  3.3457539e-001 -2.8255767e-001 -8.7791695e-002 -5.3156286e-001  1.2402964e-001 -2.5358669e-001 -2.2985799e-001  3.1574009e-001  5.4786620e-001  8.6250285e-002  6.3308019e-001 -2.5925652e-001 -6.9146535e-001 -4.2696175e-001
  4.6091520e-002  9.4828443e-001  5.9807531e-001  7.8378875e-001  1.2332338e+000  3.4229834e-001  1.3167212e+000  8.8608386e-001  7.8728330e-001 -3.2996002e-001 -7.9492338e-002  4.9153884e-001  1.5575654e-001  4.2325200e-001  6.6964839e-001  3.7639299e-001  7.2398588e-001  7.4931525e-001  9.6891738e-001  4.3493194e-001  1.4211764e+000  9.0081042e-001  2.6785780e-001  2.7033483e-001 -5.6347152e-003  6.4615449e-001  8.2988844e-001  1.0881472e-001  3.6279544e-001  2.5802399e-001  8.6398645e-001  4.4241705e-001  4.9051633e-001  3.5402723e-002  1.1069237e-001  6.2722334e-001  4.6948728e-001  1.1239957e-001 -2.7041099e-001  1.0621674e+000  1.6881805e-001  9.2180792e-001  6.5516261e-001  6.6100980e-001  9.6448774e-001  1.7475175e-001  7.8373462e-001  9.1321600e-001  9.1375362e-001  1.5382118e-001  7.0754260e-001  1.9399571e-001  7.8996320e-001  1.6214878e-001  8.6993201e-001 -8.7708948e-002  4.7206361e-002  7.6720433e-001  3.1863319e-001  1.1196801e+000  1.2721677e+000  1.2938320e+000  4.6144930e-002  1.5185727e-001  4.4224027e-001  1.1634001e+000
  3.5968326e-001 -4.2655109e-001  1.3858458e-001 -2.3467092e-001  9.0738025e-001  3.9174433e-001  7.5416206e-001  3.3275983e-001  4.8708848e-001 -1.7654032e-001  3.2363782e-001 -4.0950563e-001  1.3807163e-001 -2.1270043e-002  2.1881794e-001  3.1669284e-001 -2.3212805e-001  3.9120560e-001  3.8028404e-001  5.5274727e-001  9.2351129e-001  1.0107459e+000  1.7565593e+000  1.8074041e+000  2.1223303e-001  8.5398788e-001  1.6921704e-001  9.2666982e-002 -1.0911761e-002  3.9757221e-001  1.3810034e-001 -5.6986892e-001  2.0437898e-001  1.4480861e-001 -9.2007561e-001 -1.7502866e-001 -2.9923207e-002 -3.2401281e-001 -6.3210686e-002  4.2843219e-001  8.0561619e-001  6.2753172e-001  1.1757739e+000  9.0419339e-001  8.6366436e-001  1.6755722e+000  4.2188211e-001  5.1499691e-001  8.2461363e-001  7.1414394e-002  7.4668509e-001  5.0486943e-001  1.6373067e-001  1.0695072e-001 -3.5691418e-001  1.8267734e-001 -4.8829860e-001  4.5688329e-001 -1.9072949e-001  4.0859349e-001  1.1610009e-001  5.5348369e-001  7.5539549e-001  2.0518647e-001  1.8777569e-001 -4.3721828e-001
  7.6916252e-001 -6.3272572e-002  4.3957663e-001 -4.3277976e-001 -9.8843677e-002  3.7122464e-001  4.6951716e-001  5.8779373e-001  8.5772042e-001  2.5301590e-001  6.5774054e-002 -6.8705087e-002  2.7900623e-001  3.9931262e-001  6.4592414e-002  2.3577441e-001 -4.7076125e-001  7.6853066e-001  3.5723940e-001  4.0408974e-001  3.7463398e-002  2.0200958e-001  2.7997950e-001  4.2771896e-001  1.2217712e-001 -1.8427952e-001  4.6934063e-001  8.3845709e-001  6.2457067e-001  3.3115856e-001 -5.6666277e-002 -4.8697525e-001  3.7738401e-001  6.2162919e-001 -4.5112637e-001  1.9512245e-001  7.6162313e-001  1.2469999e-001  4.3055417e-001  5.7248596e-001 -5.7927032e-001  5.3647950e-001 -3.2934307e-002  5.9504583e-001 -4.4764257e-002  3.4249352e-001 -1.7032738e-001  2.0361727e-001  2.6051840e-001  2.4058237e-001  6.3462875e-001  1.7269164e-001  3.3605698e-001  4.8213064e-001  8.6772553e-001  6.0689127e-002  1.2872489e-001  2.0457020e-001 -2.7078304e-001  8.0090317e-001  5.4273723e-001  3.5009209e-001  4.5077211e-001  2.2222971e-001 -3.4603900e-001  4.6517073e-001
  5.8805413e-001 -5.8742703e-002  5.6667714e-001  2.9548160e-001  2.3848154e-001  1.4823464e+000 -1.6058852e-001  5.3188165e-001  1.3943172e-001  4.2677455e-001  4.8699395e-001 -3.7950620e-001 -1.2641436e-001  1.9315248e-001  4.3736635e-001  4.7805753e-001  6.4693018e-002  2.1054243e-001 -8.5391724e-002  4.6950170e-001 -1.1683460e-001  6.9956382e-002  2.2733015e+000 -5.9296543e-001  3.4929167e-001  3.3416955e-001  1.3253349e+000  1.7649166e+000  1.3968845e+000  5.3635997e-001  4.5393110e-001  6.9637368e-001  5.1031948e-001  6.5384558e-001  2.3654071e-001  5.3450870e-002  7.2937066e-001  1.2415573e+000  1.5130860e+000  1.2675836e+000  4.7324278e-001  2.9299478e-001  2.8858356e-001  1.8316576e+000  3.6360106e-001  6.3499713e-001  8.3409960e-001 -3.0151746e-001  1.6098720e-001  1.1883402e-001  2.9866650e-001  3.5448431e-001  5.8856346e-001  2.6862145e-001  5.1633966e-002  5.4286425e-001  5.4753549e-001 -5.7438705e-002  5.6360719e-001  8.4083682e-001  6.5032436e-001  4.3645584e-001  1.1247330e+000  2.1959703e-001  7.7568065e-001  6.1580433e-001
 -2.4643068e-001  6.8210021e-001 -8.2373905e-001  1.1615999e+000  1.8451286e-001  5.3598503e-001 -1.7121283e-002  5.0176540e-001  2.7264712e-001  9.9595309e-002  2.5167324e-001 -8.1664691e-003 -6.7518903e-002  5.2738340e-001  9.3133780e-001  7.1437199e-001  3.6208650e-001 -2.9571882e-001 -2.5269344e-002  1.7566117e-001  3.5607400e-001 -4.4765000e-002  1.2416464e+000 -5.2865176e-001  2.0260912e-001  5.7774096e-001  5.0197821e-001 -1.1500947e-001  1.7251016e-001  2.5692945e-001  8.3689568e-002  3.5729799e-001  6.7165956e-001 -1.4247128e-001 -1.7465494e-001  1.3785576e-001  8.3533520e-001  1.1242853e-001  1.2792600e-001  4.4067329e-001 -1.4767584e-001  1.7772204e-001  2.4313082e-002  9.1827940e-001 -4.6263816e-002 -3.6586121e-001 -2.6005558e-001 -4.4400488e-001 -2.0846739e-001  2.3867359e-001  5.1508963e-001  4.2598405e-001  4.7877947e-002 -1.7867962e-002  2.5842964e-001  1.3652928e-002 -1.0777082e-002  3.5536725e-001  6.8450661e-001  1.6367595e-001  2.5512409e-001  4.7787064e-001 -3.7950923e-001 -6.9059605e-001  6.3585606e-001  6.9196555e-001
  2.3080826e-001 -6.0336104e-001  3.1771833e-001 -3.3342324e-001  3.4825285e-001  1.6526332e+000 -2.3948906e-001 -6.0416087e-001 -2.9834240e-001 -1.1071724e-001  7.0142766e-001  7.1581360e-001 -1.5751966e-001  1.2508068e+000  3.3760140e-002  5.7843275e-001 -5.0349040e-002  3.3995808e-001 -1.6586607e-001  6.8993683e-002  6.2498573e-001  4.1613008e-002  5.2381214e-001  3.6613761e-001  5.0417471e-001 -6.9972176e-001  1.1379755e-001 -1.3665436e-001 -1.6493159e-001  2.3559784e-001 -1.7172046e-001 -2.5660929e-001  1.0281400e+000 -1.8423200e-001 -3.2832181e-001 -3.2703244e-001 -2.5475423e-001 -1.9472718e-001 -3.5226400e-001 -1.1341171e-001 -1.9602753e-001  3.6264091e-001  7.4074669e-001 -2.2500371e-001  2.5144768e-001  1.1668648e+000 -2.9566973e-002  3.0737847e-001  1.9341621e-002  5.2533693e-001  1.2298333e-001 -1.6112102e-001  4.6820388e-001 -4.2890263e-001  4.2383733e-001  3.9757078e-002 -2.5663522e-001 -7.3205535e-001 -6.4180997e-001  8.5201808e-002  1.7271887e+000  1.3723603e-001 -3.7249175e-001  4.3321540e-001  1.4626209e-001 -6.1006365e-001
  4.6596547e-001  9.9866470e-002 -1.2049029e-001  4.9098554e-001 -9.9089256e-002  2.3334628e+000  2.4916173e-002 -1.0477542e+000 -1.8352787e-001  3.8049147e-001  5.4590673e-001  2.9773829e-001 -3.3907939e-001  9.7971365e-001 -2.1589064e-001  4.1208229e-001 -1.1884497e-001  4.5006287e-001  2.6299873e-001  3.5851152e-001  2.9824146e-001 -3.7375692e-001  2.2185391e-001 -2.8081342e-001  4.6501790e-001 -2.8725623e-001  3.2475893e-002 -3.5354716e-001  3.3942890e-003  5.4196959e-001  3.2135852e-001  1.4927210e-001  2.8129493e-001 -4.7821639e-001 -5.1984748e-001  6.2120311e-001 -5.8549644e-001 -5.6542535e-002 -9.6235439e-002 -4.6831668e-001 -7.7220919e-002  7.9331467e-001  2.6934527e-001  6.6914843e-001 -2.0246866e-001  1.3747892e+000  2.7350775e-002  1.1610589e+000  2.8291165e-001  1.1534542e+000  3.5416840e-002 -2.6254883e-001  1.0179972e+000  3.4383711e-001 -5.3893729e-001  2.2484865e-001 -1.4680914e-001 -3.9567891e-001 -1.4814476e+000 -3.5216733e-001  1.3416015e+000 -1.4973230e-001  1.0956224e+000  3.2061689e-001  1.7214913e-001 -6.2410824e-001
  1.1613970e+000  8.2025950e-002 -1.2657597e-003  2.5731873e-001 -5.3789227e-001  1.6567604e+000 -1.8427169e-001 -6.7389586e-001 -4.0276598e-001  5.2137205e-002 -1.5180704e-001  3.4182359e-001 -3.9853519e-001  1.6300161e-001 -4.2460777e-001  2.1418124e-001 -4.6468795e-001  4.9237347e-002  1.5650382e-001 -5.9311811e-003 -1.8848038e-001 -2.0410637e-001 -4.7178903e-001  3.6497205e-001  2.2541398e-001 -3.5766911e-001  2.6045416e-001  3.7097234e-002 -1.9002707e-001  2.6775195e-002  1.7328036e-001 -3.6808849e-001 -2.9003004e-001 -5.0793397e-001  3.9338910e-002 -9.1923431e-003 -3.5677445e-001  4.6873160e-002  1.8609621e-001 -1.4856877e-001 -1.9708559e-001  2.0748407e-001  5.3997631e-001  9.1183351e-002 -1.7478887e-001  8.1355120e-001 -7.9066140e-002  4.7497443e-001  2.8928764e-001  9.5131235e-002 -4.6958336e-001 -5.6638913e-001  3.3188547e-001  9.3446092e-002  6.7686012e-001  1.7329528e-001  1.1625512e-001 -4.4236645e-002 -5.8377191e-001 -4.6858091e-001  1.2219640e+000 -5.8244165e-001  4.4341875e-001  1.4553315e-002  3.7738278e-001  6.0805341e-001
  8.2859800e-001  6.4888048e-001  7.9185812e-001 -1.3472493e-001  5.9151978e-002  1.0244888e-001  5.1790327e-002 -2.0271624e-001 -6.8180246e-002  4.7253156e-001  7.1866857e-001  1.0143560e-001  2.6957252e-001  7.9282094e-001 -4.5190036e-001 -4.7474226e-001 -2.1067462e-001  1.0784268e+000  4.3776511e-001 -1.8823713e-001 -4.5401201e-001 -1.5422928e-001 -3.7363337e-001  4.5919803e-001  4.7886465e-001 -2.3884338e-001  3.5090435e-003 -4.9422749e-001 -2.3148120e-001 -6.4545913e-001 -4.7978271e-001 -7.1306660e-001 -1.2847317e-001  2.7903768e-001 -1.5300075e-001 -1.3506400e-001 -4.2956736e-001 -3.1789763e-001 -3.4365231e-001 -3.1879444e-001  1.1819360e-001  1.5767096e-001  6.6431696e-001 -8.7550440e-001  2.5677851e-001  7.0128548e-001  2.3088492e-001 -6.5816675e-003 -3.0691176e-001  4.3542284e-002 -3.9029557e-001  1.1934791e-001 -5.5575258e-002  3.3000584e-001 -9.6302180e-001  5.4729253e-001  5.0570456e-001 -2.9120219e-002 -4.5058355e-002 -2.4884740e-001 -1.7612334e-001  2.3950982e-001  2.2764755e-001 -9.9523001e-002  3.5460624e-001 -1.6468815e-002
 -1.0724611e-002  3.9506453e-001  9.6217696e-001  6.0189547e-002  4.2539309e-001 -6.6106681e-001 -4.3115141e-002 -5.6642261e-001  3.6298966e-001  3.2074411e-001  6.0717471e-001  1.0495274e+000  5.8705521e-001  2.5887202e-001 -2.0572510e-001 -1.4645714e-001 -2.7546646e-002  4.8865344e-001  4.6659841e-001 -1.9667638e-001 -2.4957639e-001  3.9259686e-001  2.0316083e-001 -6.7338756e-003  4.0745292e-001  4.8764212e-002  2.8618896e-001 -3.6328299e-001 -3.2198887e-001 -1.8435045e-001 -2.5652735e-001 -7.5242149e-001  1.3013153e-001  5.1186805e-001 -7.1808483e-001  1.4790679e-001 -6.7337967e-001 -6.3650168e-001  2.0174389e-001 -1.3020317e-001 -2.6257485e-001  1.3497464e-001  3.2980701e-001 -4.7342255e-002  6.9822655e-001  7.6376963e-001  9.6868903e-002 -4.6276911e-001 -1.2069324e-001  1.2951909e-001 -4.3806144e-001 -3.2373895e-001  2.4489987e-001 -1.3698896e-001 -3.1025965e-001 -2.6676273e-002  3.7606993e-001 -7.9986982e-002 -3.3320365e-001 -1.5196442e-001  6.8598978e-001  1.6807186e-001 -7.0862220e-001 -4.4555962e-001  1.4937443e-001  1.6266797e-001
  4.5949559e-002  3.7475239e-001  1.7096135e+000 -7.7306384e-001  1.5562528e-001  1.8093957e-001  6.3933624e-002 -4.4413756e-002  6.0240101e-001  5.2029968e-001  4.9469833e-001  3.7560566e-003  6.7871091e-001  5.0690878e-001 -2.7142706e-002 -1.9899639e-001  3.5649166e-001  3.6469197e-001  4.0812557e-001  4.8689245e-001 -1.9304605e-001  1.3017447e-001  2.4677318e-001  6.1592748e-001  4.3127119e-001  3.6135724e-001 -4.2348552e-003 -5.6784367e-001 -3.7105075e-001 -1.5709091e-001 -1.3372709e-001  3.8128554e-001  9.1594029e-001  2.8706401e-001  6.8769081e-002  1.4347169e-001 -2.4177888e-001 -8.5362542e-002 -2.7976718e-001  6.9238716e-001  4.7081815e-001  4.9241140e-001  4.9413208e-001  1.0649999e+000  2.8534574e-001  6.6806182e-001  2.5553333e-001 -5.2940538e-001 -6.0865983e-001 -1.9993820e-001 -4.4753948e-002 -4.9868760e-001 -1.5917784e-001  1.4770612e-001 -4.3511531e-001 -5.0806034e-001  5.0018390e-001  2.7153861e-001  3.1146117e-001  4.3259110e-002  6.4959307e-001 -1.6512064e-002 -5.8682701e-001  5.5812952e-001  3.3253494e-001 -1.5739278e-001
 -5.4949005e-001  8.9066674e-002  1.3677961e+000  1.4261491e+000  9.8136850e-001 -1.2987519e+000  9.8114661e-001  5.2775276e-001  9.6848893e-002  1.5450264e-001 -1.8233234e-001  7.3575344e-001  7.3305648e-001  9.0911906e-002  3.0497127e-001  5.0288064e-001 -3.6547748e-001 -4.8773255e-001 -2.5633549e-001 -2.2322995e-001  5.7405589e-001  5.7935085e-002 -1.5387884e-001 -9.7821874e-002 -2.2651716e-001  4.1197770e-001  5.4802812e-001  1.3681246e+000  3.4543193e-001  7.4078382e-002  2.3450339e-001 -1.5605306e-001 -1.0784344e+000 -6.4797646e-001 -6.0918288e-001  1.8771661e-001 -6.3353706e-002  2.5198761e-001  1.1127728e+000  9.5139961e-001 -1.0972285e-001  2.2078454e-001 -6.4164535e-001 -4.4510309e-001 -1.0769041e-001  5.0822309e-001 -9.7881696e-001 -2.2195391e-001 -3.6472131e-001  1.2169895e-001  5.5116168e-001  3.3914939e-001  2.3500790e-001  5.2907137e-001  2.7844046e-001 -8.0940545e-001  2.0888454e-001  1.9999531e-001  3.5919346e-003  4.9978093e-001  5.7947501e-001  4.9421810e-003  7.9309526e-002 -5.9362787e-001 -9.2869725e-002 -3.9902533e-001
 -6.4462371e-001 -2.9251945e-001  9.8590673e-001  1.3680497e+000 -1.3246135e-001 -6.7746942e-001  5.2940599e-001  6.0066588e-001  4.0281150e-001 -2.1639866e-001  2.5533637e-001  8.8484721e-001  1.0338360e+000  1.6198259e-001  4.4218741e-001  5.1431881e-001  8.4076480e-001  1.3636649e-001 -6.2423370e-002  8.2731574e-002  7.1537300e-001  3.0543307e-001  2.1727411e-001 -1.1746470e-002 -2.2601423e-001  2.4182045e-001  9.8150330e-001  7.5008441e-001  4.3165857e-001  5.5011032e-002  1.4288899e-001 -1.8334172e-001  2.9717940e-001 -2.5784530e-001 -5.4385507e-001  7.6927636e-002  7.0170611e-001  6.7371645e-001  8.4446229e-001  6.4436694e-001  2.2903431e-002 -1.8311231e-001 -8.8648010e-001  1.1745620e+000 -5.3623654e-001 -1.2633016e+000 -1.0216916e+000 -8.8489404e-001 -6.2815998e-001  3.0281530e-002  5.2178963e-001  3.0473454e-002  7.0544822e-002  3.3334124e-001  8.3875004e-001 -6.6602318e-001 -3.8915610e-001 -9.3941698e-002  6.9231688e-002  2.9141730e-001 -4.2078497e-001 -4.5724275e-002  5.1569545e-001 -3.7820358e-001  2.4583285e-001 -7.7205577e-001
 -2.1751039e-001  4.4451601e-001  7.8790126e-001  2.6872819e+000  4.5903889e-002 -1.9772581e-001  5.6902036e-001  3.0979287e-001 -4.6466615e-001  5.3881486e-002  2.2537273e-001 -3.9686791e-001  1.9470220e-001  4.8956185e-002  2.0409328e-001 -4.3597708e-002 -2.0256686e-001 -7.7496178e-001  3.1254058e-001  2.9820249e-001  1.0591550e+000  6.8513329e-001 -5.9627499e-001  1.0185502e-001  8.0666718e-002  4.1327814e-001  2.3275601e-001  3.5668957e-001  7.8812209e-002  6.9568984e-001  2.3494220e-001 -1.3131583e-001  7.5357841e-002  3.0684861e-001 -4.1404216e-001  4.8558466e-001  5.3671368e-001  1.5210220e-001  5.5323234e-001  5.9352120e-001  2.9359314e-001 -2.5263987e-003 -6.0254144e-001  5.4389815e-001 -3.5163300e-001 -7.3311913e-001 -5.6696747e-001 -8.1859534e-001 -1.1289567e+000 -2.4138466e-001  6.2714119e-001  6.7367979e-001  5.8191765e-001  8.4875142e-002 -2.1219128e-001 -2.3924212e-001  5.0215029e-001  1.1337332e-001  1.2759718e-001  4.7874107e-001 -5.7442648e-002  3.8190521e-001  1.5597675e+000  4.7878993e-001  1.6065505e-001  4.2867005e-003
  1.0882002e+000 -9.8673659e-002  4.7680767e-001  1.5863445e+000 -3.1602761e-001 -6.8932871e-001  3.5141273e-001  6.1842151e-002 -2.8978674e-001 -7.0061826e-001  1.7667845e-001 -3.7080373e-001 -1.0986374e-001  5.6135196e-002  6.5999170e-002  4.3816995e-001  1.5127053e-001  4.3851580e-001  2.4939358e-001 -1.9141705e-001  7.1300907e-001 -2.1500055e-001 -5.4357926e-001 -1.5314792e+000 -1.2488823e-001 -4.5229763e-001  3.4652510e-002  3.1252048e-001  2.9776107e-001  7.3410451e-001  1.1635896e-001 -1.5198914e-001 -1.8967595e-001  7.6704568e-001  2.9017480e-001 -1.8818462e-001  6.5283976e-001  2.9967950e-001  3.2540082e-001  4.9546657e-001 -6.4361619e-001 -2.8066795e-001 -2.0932760e+000 -3.1385864e-001 -6.3237459e-001 -3.3556778e-001 -5.3038503e-001  1.5841221e-001 -1.9141447e-001 -4.7812373e-001  5.8537513e-001  8.1459975e-001  8.7990304e-002  4.8813130e-001 -6.5929267e-001  2.9963490e-001 -2.2669921e-001 -2.4739554e-002  3.0016986e-002  4.1868714e-001 -7.3217773e-001 -1.1864112e-001  7.6343963e-001 -1.7389530e-001 -6.4263810e-002 -6.3095845e-001
  1.0024911e+000  7.7528076e-002  8.6624980e-001  1.7892083e+000  1.1007178e-001  4.0259108e-001  3.9489482e-001  7.2913552e-001  5.8616095e-001 -1.9283939e-001  1.0631065e-001 -4.1466980e-002  3.4421829e-001  4.0430157e-001  7.7113255e-001  4.1667006e-001  4.9394546e-001 -1.6766503e-002  9.9139902e-001 -2.7777857e-001  8.5847913e-001  2.3772656e-001  8.0257905e-001 -1.5185066e-001  4.0587499e-002  6.4170136e-001  4.9473071e-001  5.7021615e-001  4.9193827e-001  8.3554675e-001  8.7101131e-002  1.5107982e-001  6.8292025e-001  1.0880127e+000  6.8905017e-001  2.4169705e-001  6.6722117e-001  1.9027658e-001  3.3887019e-001  2.6503483e-001  2.1323232e-001 -1.8673457e-002 -1.6166609e-001 -6.7155194e-001  8.5309969e-002  5.3828209e-001 -3.5904227e-001  2.0530975e-001 -5.5024727e-001  9.9512249e-002  6.1572287e-001  5.6806127e-001  5.3797871e-001  3.8048547e-001  5.2587627e-002  1.8673924e-002  1.5784435e-002 -5.3888413e-002  4.1603251e-001  2.2857544e-001 -6.1641760e-001  1.6889171e-001  8.4773972e-001 -2.8430424e-001  3.2877694e-001  1.3375813e+000
  1.0041389e+000 -2.1761807e-001  9.7367925e-002  1.9517420e-001  2.4076138e-001  7.4267409e-001 -1.1619321e-001  2.2182525e-002 -1.0746149e-001 -3.0012045e-001  3.2378463e-001 -5.1074558e-001  4.5579319e-002 -5.2866851e-002  2.2253468e-002  1.1098414e-001  2.0976788e-001  6.9100336e-002  5.5575947e-002  7.3643871e-002 -3.1714581e-001 -4.2552644e-001 -4.5410150e-002 -5.5575447e-001 -4.6725483e-002 -7.1887663e-001 -5.7614626e-001 -8.8801000e-001 -8.6839264e-001  3.0679952e-001 -3.7617992e-001  4.5190996e-001 -9.0715570e-002 -9.4062034e-002  3.3123398e-001 -5.2368899e-001  1.1729997e-001 -5.2849123e-001 -1.2448053e+000 -1.3398286e+000  8.7305963e-002 -5.1582380e-001 -6.8590840e-001  2.6950344e-001 -4.9725759e-001 -1.3690752e+000 -1.7746642e-001 -1.2659393e+000 -5.2716511e-001 -6.4376067e-001 -1.4139136e-001  1.3352241e-001 -3.3987886e-001  6.2953756e-002 -9.3789197e-001  6.4267148e-001  3.5496462e-001  3.1775036e-001  2.1169101e-001 -1.8494716e-001 -1.2657839e+000 -2.0711695e-001  1.2395603e-001 -9.0998517e-001 -7.7967087e-001  9.5267200e-001
 -6.3447053e-001 -9.4694817e-002 -7.3438816e-001  1.0976764e+000  1.3222845e-001 -7.3933634e-001  7.5669844e-001  4.6171282e-002  1.4597070e-002 -1.2446077e-001 -3.5304378e-002  4.9812625e-001  5.5368829e-001 -2.2140803e-001  1.0782905e-002  1.8123502e-001 -3.7353632e-002  1.9723128e-001 -8.2130420e-001 -5.1496505e-001  2.5531143e-001 -1.5081215e-001 -1.7138786e-001 -1.1665540e+000  7.6083209e-002 -1.9105284e-001 -2.3234336e-001 -2.0008586e-001  2.1358892e-001  7.0494526e-002 -5.4321261e-001  5.3111401e-001  1.0695485e+000  3.9528810e-001  3.8116922e-001  1.2557053e-001 -2.5137348e-001  4.0234643e-001 -2.3137397e-001 -3.7168866e-001  1.2448910e-001  1.0947875e-001 -7.1541192e-001  1.7643525e-001 -2.2595631e-001 -7.5822817e-001 -5.2130697e-001 -5.7052329e-001  4.1889746e-001  1.7725890e-001  1.7864473e-001 -3.2333388e-002  2.5268989e-001  2.0551052e-001 -5.4828007e-001  3.0029002e-001  2.7272368e-001  2.5497388e-001 -4.2766761e-002  4.2771270e-001  5.0302773e-001  6.4463682e-001  1.5039849e+000 -2.3353004e-001  3.4938950e-001 -1.6756906e-001
 -4.1114946e-001 -6.0438495e-001 -3.7046099e-001 -7.5425063e-001  2.0869070e-001  1.3569961e+000  5.1795600e-001  2.4654854e-002  6.7813169e-002 -1.7765530e-001  3.2726950e-001  2.4774017e-001  1.0390664e-001 -2.0548632e-001 -1.1090770e-001 -1.3735478e-001 -2.1060516e-001 -5.1974960e-001 -1.7790415e+000  2.5870525e-001  5.4253991e-002 -9.0639138e-001 -2.4735372e-002 -6.7163618e-001 -5.9708499e-001  3.0622452e-001  1.5163028e-001  1.0722775e+000  7.3285009e-001  7.6723507e-003  2.9799186e-001  7.4574575e-001  4.5101396e-001  7.3622308e-001  7.3002284e-001  2.7257715e-001  1.6162531e-001  7.7549367e-001  6.0406793e-001  1.1949783e-001 -2.1164401e-001 -3.6560138e-001 -1.2936308e+000  2.6600959e-001 -8.5031067e-001 -1.2112785e+000 -2.2846741e-001 -1.2557440e+000 -3.6856489e-001 -1.8896270e-002 -1.1137189e-001 -6.5842824e-001 -1.5702046e-001 -5.5668685e-001 -1.0683360e+000 -4.3351431e-001 -3.4926437e-001  9.1960978e-002 -3.6086530e-002  4.5980017e-001 -4.7897164e-001  5.5193758e-001 -1.1090466e+000 -4.9579425e-001 -1.8211352e-001 -2.3864965e-001
  3.8496968e-001  3.9930029e-002 -9.2176365e-001  2.1054965e+000  8.3694758e-001  1.6513511e-001  5.0101166e-001  8.1733036e-002  3.4431307e-001  2.3542656e-001 -7.5770763e-002 -2.6805553e-001  2.6338997e-001 -2.3811411e-001 -5.1598086e-001 -2.4956173e-001 -5.9217822e-001 -3.4784801e-001 -4.7862869e-001 -3.7979922e-001 -3.3280976e-002  9.6723917e-002 -1.5279088e-001  2.5007467e-001 -3.7621288e-001  4.7780059e-001  7.2003746e-001  7.6267777e-001  6.2180762e-001 -5.1604732e-001 -3.4704603e-002 -4.4990855e-002  5.5378947e-001  7.1820681e-001 -3.8845035e-001  2.6628841e-001 -1.0844311e-001  3.6254972e-001  4.7285544e-001  1.9654298e-001  2.2095085e-001 -7.3645236e-001 -3.5141790e-001 -4.0748823e-002  7.3855255e-003 -2.2893950e-001 -8.9163091e-001 -6.7497915e-001 -4.2701393e-001 -1.1689491e+000 -4.8499269e-001 -3.1656806e-001  2.3477311e-001  4.3472282e-001  7.9224574e-001 -3.9121849e-001  2.9702287e-001  3.2655170e-001 -2.6870478e-001  8.1904616e-001 -1.2679919e-001  9.3016647e-001  9.0774632e-001 -4.1728484e-001  3.3728735e-002  6.5344104e-002
  1.5601654e+000  4.6439733e-001  1.3153864e-001 -1.2083946e+000  2.4839129e-001 -2.2656648e+000  3.0623394e-001 -5.2982615e-002  8.2246118e-002 -3.2127711e-001 -5.3188911e-001 -1.2744238e+000  1.6381137e-001 -5.4175719e-001 -8.1513813e-001 -7.2823478e-001  3.4036793e-002 -1.1152135e+000 -1.8378389e-001 -4.8651408e-001 -6.8497673e-001 -3.6298637e-001 -1.4534850e+000 -4.1883629e-001 -2.8755486e-001 -2.5029993e-001  7.6706287e-001  8.5780518e-001  6.5972879e-001 -3.2269574e-001 -5.5550819e-001 -4.1248900e-001 -8.6792474e-001 -1.0878942e-001 -6.4461579e-001  4.3196887e-003  4.1343846e-002  1.7014984e-001  1.4377361e-001  8.4700588e-001 -5.9388291e-002 -4.6890836e-001 -3.1926568e-001  7.8513333e-002 -6.6809981e-001 -4.5436447e-001 -9.8762490e-001 -1.1989789e+000 -5.7427223e-001 -8.1766494e-001 -6.3621752e-001  1.8728932e-002 -5.3179455e-001  5.3817357e-001  3.2020094e-002  1.4389080e-001  3.1528502e-001  5.8232835e-001 -2.8392604e-001  3.0477809e-001 -7.0270916e-001  5.9137986e-001 -9.5423331e-001 -4.3054975e-001  1.3695524e-001  8.7209152e-001
 -8.9477281e-001  9.4752903e-001 -1.7799925e-001 -1.5642920e+000  2.8360603e-001 -1.0132901e+000 -3.6727442e-001  1.8648418e-002  9.6403105e-002  1.8234334e-001 -1.1404914e+000 -4.0170163e-001  5.0524235e-001 -2.8842960e-001  1.9782975e-001 -2.8633698e-002 -2.6115404e-001 -1.4386141e+000 -2.1998353e-001 -6.9556775e-001 -2.8177369e-001  1.6702413e-002 -5.4849313e-001 -4.2046510e-001 -2.4309133e-001  8.4770835e-002 -2.2948929e-001 -6.0209502e-001 -4.7570667e-001  4.0882881e-001 -8.4346212e-001 -1.2310619e+000 -6.3634449e-001 -4.0749169e-001 -4.5854177e-001 -2.0208563e-001  2.3364881e-001 -6.9372574e-001 -5.7439148e-002  2.0926330e-001  2.3405688e-001  1.9100528e-001 -1.9119615e-001  3.9321574e-001 -3.3988779e-001  2.5080100e-001  6.6109695e-001 -1.7111300e-001 -2.8081078e-002  8.5177331e-001 -2.4387629e-001  8.9663303e-002 -2.7130259e-001  2.9732844e-001  5.9825757e-001 -1.8239357e-001 -4.6227977e-002  3.9512004e-001  6.4064450e-002  3.8579001e-001 -1.6706144e+000 -6.9512412e-002 -7.4966871e-001  6.1477934e-002 -6.3284999e-002 -1.0002030e+000
  1.0184114e+000  9.5452579e-001  1.1639846e+000  2.0810958e-001  8.1375513e-001  2.0399600e-001  6.9167550e-002  8.9793761e-001  6.0688368e-001  5.7786799e-001 -5.8013158e-001  6.1553377e-001  8.9747038e-001  1.4767928e-001  5.1915170e-001  3.2791561e-001 -2.2530439e-001 -1.0265937e+000  1.1515391e-001  7.6515249e-003  8.5216131e-001  8.2408685e-001  3.9026771e-001  1.1156129e+000  4.4391913e-001  1.1120530e+000  8.4624792e-001  7.7558689e-001  5.8461571e-001  1.5617822e+000  2.1234487e-001  3.2378590e-001  1.1600628e+000  5.2132642e-001  2.7120018e-001  4.2012320e-001  1.1487898e+000  1.6854500e-001  8.3734777e-001  1.2042587e+000  7.8759473e-001  8.3378497e-001  1.9790412e-001  1.0298296e+000  3.6453283e-001  4.8410542e-001  3.7833702e-001 -2.2866425e-001 -1.4905501e-001  1.5229791e-001  5.0030625e-001  6.4669691e-001  2.6296171e-001  5.6152041e-001  1.2468302e+000  4.6650408e-001  5.9058254e-001  1.1262003e+000  5.4104317e-001  5.7346263e-001  3.3584397e-001  1.2202161e+000  1.0855632e+000  8.0714845e-001  9.1808502e-001  2.4557064e-001
 -1.4323526e+000 -9.1931994e-001 -1.0355606e+000  3.2727538e-001 -7.6542791e-001 -7.9422151e-001 -5.1248193e-001 -2.8201959e-001 -7.6274287e-001 -2.0053026e-001 -9.8874880e-001 -7.3029601e-001 -2.9416178e-001 -2.0765075e-001  3.4353833e-001 -4.8876266e-001 -4.0874943e-001 -6.5145572e-001 -2.5393060e-001 -6.2661544e-001  5.8952160e-001 -4.1696761e-001 -3.1830275e-001 -1.0286923e+000 -5.1303074e-001 -3.3382384e-001 -9.4760088e-001 -1.2559619e+000 -8.6170875e-001 -2.2064983e-001 -4.9992657e-001 -6.5406287e-001 -9.4845211e-001 -1.1491291e+000  3.3813364e-001  3.4924357e-003 -2.2829652e-001 -8.1076705e-001 -5.9839802e-001 -2.4953120e-001 -9.6572659e-001 -2.6926007e-001 -9.7644623e-001 -1.2889024e+000  6.8476642e-003  3.7104424e-001 -5.0138875e-001 -4.8365206e-001 -7.2734389e-001 -3.8593519e-001  6.2194208e-002 -9.3376045e-002 -8.5658333e-002  3.2818170e-002  2.7920555e-002 -4.6943574e-001 -1.7099450e-001 -1.9648851e-002 -3.2731605e-001 -6.0890613e-001 -1.2581209e+000  6.2310252e-002 -5.4738877e-001 -8.1523827e-001 -2.6902822e-001  7.3669066e-002
  9.5029586e-001  1.5313395e-001  4.0489511e-001  9.6960668e-001  4.3069693e-001 -3.9262726e-003 -5.9690690e-002 -3.5612873e-001 -2.3520995e-001 -9.5153571e-001 -1.1383485e-002 -2.4604142e-001 -1.2159817e-001  5.2681063e-001 -3.2715536e-001 -8.0839229e-002 -5.3350555e-001  6.0559588e-001  2.1942019e-001  6.6616398e-001  9.6166037e-001  9.1087371e-001  1.0027091e+000 -9.5734562e-002  3.7448651e-002  2.6899133e-001  4.0698362e-001  3.6297091e-001 -4.1137248e-001 -4.0139913e-001 -1.9143099e-001  7.3645191e-001 -6.9823417e-001  3.5718299e-001  1.4424801e+000  7.5658672e-001  3.2839191e-002  7.0037526e-001  1.1951299e+000  9.6164733e-001 -6.2358874e-001 -5.3630510e-002 -2.6036003e-001  7.2168245e-001  5.7353559e-001 -5.2126213e-002 -7.5292831e-001 -8.4005317e-001 -3.5438956e-001 -1.4042694e-001 -3.0351131e-001 -5.9653099e-001  2.5083082e-001 -5.7343069e-001 -7.3219905e-002 -7.3684802e-001  4.7604595e-001  3.0515615e-001  2.3444434e-001  1.1843352e-001  9.7645597e-001  1.0851978e+000  7.5677232e-002  2.1149952e-001  5.2164658e-001  6.2936676e-001
 -1.2685817e-001 -3.4275179e-003 -8.9402703e-001  8.1381668e-001  5.0779294e-001  2.0906155e+000  5.0605877e-001 -2.1597239e-001 -7.1473842e-001 -6.6377988e-001 -4.3009968e-001 -3.8404595e-001 -2.7151350e-001  6.4214730e-001 -5.5278419e-001 -3.3936841e-001 -6.4304775e-001 -4.6264866e-001 -5.6124157e-001  3.8030758e-002  5.1323943e-002  2.6483496e-001  9.7580267e-001 -2.5943860e-001  5.6906870e-002 -1.9900607e-001 -4.0714297e-001  4.3639532e-001  6.9424507e-002 -6.3359859e-001 -6.7769068e-001  9.4738057e-003 -4.1281513e-001 -1.6124346e-001  1.0301407e+000  1.9675922e-001 -8.4286064e-001 -4.8537459e-002  2.7186312e-002 -1.9580131e-001 -8.4525840e-002  2.5896690e-001  5.4024463e-001  7.9974403e-002  7.0390068e-001 -1.2373768e-002  8.0215627e-001  2.1158821e-001  2.2831003e-001  1.3091204e+000 -4.4887905e-001 -4.8389810e-001  4.3827945e-001 -2.4773233e-001 -3.1488539e-001 -2.2129023e-001  4.2110031e-001 -5.4960775e-002  1.3916083e-001  1.0190344e-002  1.0132002e+000  4.3571453e-001  5.4290249e-001  1.0745076e+000  6.0799150e-001  1.8968234e-001
 -9.1525234e-002  6.5448385e-001 -1.2212574e+000  7.1691839e-001 -2.9507403e-001  1.1767006e+000 -5.6808338e-001 -4.5358761e-001 -1.6960360e-001 -2.7633002e-001 -9.2582174e-001  4.2363052e-001  4.2838017e-001  3.6351744e-001 -7.8232785e-001 -6.5436286e-001 -4.3455122e-001 -6.1922320e-001 -6.1570680e-001  4.0493375e-002  1.2866724e-001  4.4912974e-001  5.5502111e-001  6.4841233e-001 -9.7612638e-002 -6.4332787e-002 -5.1120389e-001 -5.0576810e-001 -6.3830141e-001 -4.6849964e-001 -9.3793311e-001  2.7703599e-001 -1.3963001e+000 -9.8958743e-001  8.4846501e-001 -2.8598725e-001 -5.9825656e-001 -9.1125350e-001 -7.9010528e-001 -8.1211384e-001 -4.7852063e-001 -1.3620799e-001 -2.1691253e-001  3.1271409e-002  7.8048389e-001 -2.1667705e-001  3.7079783e-001  2.0942398e-003  4.4347111e-001  2.7808099e-001 -4.7830887e-001 -5.7998858e-001  2.3977563e-001 -1.0515584e-001 -1.8148568e-001 -5.2279077e-001 -2.7487699e-001  1.4181482e-001  1.9418067e-001 -9.0841817e-001 -1.3308563e-002  8.0086340e-002  3.9039470e-001  4.8896138e-001  3.2483851e-001  1.2228242e-002
  2.4306639e-001  2.1655086e-001  3.6938356e-001 -9.0336045e-001 -3.3604757e-001 -1.3586398e+000 -2.7693492e-001 -5.4275065e-001 -6.9920057e-001 -1.2097100e-001 -1.0662086e+000  6.2369355e-001 -3.1126304e-001 -2.8733372e-001 -4.6030893e-001 -1.3679505e-001 -3.7778311e-001 -3.4156193e-001 -4.0901703e-001 -8.0435038e-002  1.4465563e-001  8.6794004e-001  3.0848221e-001  4.3146915e-001  4.5376101e-001  2.0901277e-001 -1.9402593e-001  1.2938670e-002 -6.2156070e-001 -6.5425431e-001 -5.2543784e-001  1.6499878e-001 -1.0779379e+000 -2.8900354e-001  2.6448699e-001 -2.2339128e-001 -1.8923789e-001  1.2804843e-001 -3.4754462e-001 -5.6296777e-001 -4.4732421e-002  2.0462648e-001  1.2648979e+000 -2.0080045e-001  6.1816921e-001 -5.4341686e-002  7.0575576e-001  2.6997727e-001  6.3890540e-001  3.0057125e-001 -9.5027060e-001 -5.8881360e-001 -6.3961336e-001 -1.1404632e-001 -4.0768154e-001 -1.7712761e-001  1.3320651e-001  4.8441900e-002  2.8960764e-001 -6.0666358e-001 -1.3674950e+000 -1.7981236e-001  7.0675247e-001  1.9234542e-001  4.1210819e-001 -5.0790575e-001
 -2.1432282e-001 -3.2178538e-001 -8.9924017e-001  1.2291635e+000  1.9619965e-001 -9.0896236e-001 -5.4097947e-001 -3.0334085e-001 -5.8396685e-001 -9.2116314e-001 -4.9996622e-001 -3.1593742e-001 -6.6651199e-001 -4.7994795e-001 -3.9764260e-001  3.7350702e-001 -1.9394792e-001  1.5638540e-001 -4.5629772e-001 -1.9266920e-001  5.2867251e-001 -2.4596744e-001 -2.6102337e-001 -1.6284941e-001 -3.0527094e-002 -3.2060799e-001  4.4721984e-001  2.5737844e-001 -2.4335556e-001 -4.5792293e-001 -9.2426240e-002 -5.9232591e-001 -5.7844170e-001  2.8623375e-001 -3.0589341e-001  3.4711116e-001 -3.6384924e-001  2.2044407e-001 -2.8660048e-001  5.3745896e-001 -3.3350309e-001  3.5974397e-001  8.9958091e-002  1.6850672e-001  3.5093970e-001 -4.7787457e-001 -6.7866543e-001  3.5167685e-001 -9.5096632e-003  3.6179443e-001 -3.4567623e-002 -4.6059348e-001 -5.5900639e-001 -1.0298249e-001  1.2028525e-001 -3.5820763e-001  1.1096218e-001 -1.3653954e-001 -1.8459281e-001 -1.4078047e-001 -1.0084676e+000 -1.5674234e-001  1.0788230e+000  7.9929302e-001  6.9264547e-003 -7.1751197e-001
  8.3755132e-001  9.5956647e-002  3.0216158e-001 -4.2186143e-001 -1.5322347e-001 -1.0173700e+000 -7.2022701e-001  2.0071788e-001 -4.2167972e-002 -4.4431358e-001  2.0830646e-001 -1.2687040e-002 -1.1473634e-001 -1.0654600e+000 -3.3677546e-001  1.6978602e-001  4.1052289e-001  4.6937316e-001  2.0185837e-001  8.9744248e-001 -3.7460174e-003  4.8190798e-001  2.5864133e-001  6.3572504e-001  3.8433154e-001  1.9753555e-002  2.7874393e-001 -2.5555681e-001 -2.9174433e-001 -1.2452993e-002 -2.7537681e-001 -5.3773597e-001 -2.5550376e-001  1.3500492e-001 -7.6216500e-001 -5.7589876e-001 -2.5267360e-001 -2.0776404e-001 -9.6720416e-002  2.6447738e-001  1.1908848e-002  3.8522403e-001  3.5009919e-001  4.8227000e-001  6.9453991e-001 -7.0894463e-001  2.5142683e-001 -8.3430866e-001 -1.2543792e-001 -1.5342744e-001  1.3658897e-001 -2.4803010e-001 -1.1394244e+000 -4.5370456e-001 -2.0310746e-001  1.6122148e-001 -4.6161886e-001 -3.7094923e-002 -1.4227371e-002 -2.2596198e-001 -1.6445749e+000 -3.7100318e-001  6.5933420e-002  6.8802021e-002 -8.1052499e-001  6.4963449e-001
 -2.5600546e-001 -1.2604802e+000 -6.0089919e-001  7.6422523e-001 -7.8854482e-001 -1.9567208e-001 -9.7707484e-001  3.7834092e-001  1.4925585e-002 -5.0926400e-001  7.3586094e-001 -3.8385741e-001 -5.0144786e-001 -4.0896895e-001 -1.0374805e-001 -4.9794475e-002  2.6812221e-001 -1.6035757e-001  5.5163479e-001  4.8742412e-001 -2.2216104e-002  3.6548443e-001  9.3912172e-001 -2.5933088e-001 -6.1578849e-001  5.8165888e-001 -2.8673682e-001  5.9818482e-001  7.5808036e-001  1.8795325e-002 -2.3428553e-002 -1.2580026e-001  7.9887145e-001  7.5283030e-001 -2.6380417e-001  5.6675573e-001  2.1043348e-001  9.1222368e-001  6.1599933e-001  2.1076233e-001  5.0062807e-001  3.9089897e-002 -8.3343068e-001  4.4421709e-001  1.9019559e-001 -1.5318654e+000  2.5735352e-001 -2.7250643e-001  3.4399469e-001 -2.3747459e-001  3.0815839e-001  1.0819175e-001 -4.7847566e-001 -3.9038825e-001 -6.9438528e-001 -7.4385097e-002 -3.2023528e-001  1.7283049e-002  3.8490922e-001  5.9677034e-001  1.3805213e-001  4.3744861e-002 -7.0002064e-002  7.5925736e-001 -1.1371379e+000 -8.3687245e-002
  6.8407467e-003  8.9624275e-002  1.0875853e+000  6.7598571e-001 -1.9272804e-002  2.3766126e-002 -4.2559853e-001  5.8794255e-001 -2.1547132e-001  5.7990776e-001  5.2911872e-001 -7.5530484e-001 -3.2101698e-001 -1.8819932e-001  3.3589908e-002  3.0014326e-001  5.2695618e-001 -1.2395360e-001  9.9471060e-001  9.5924642e-001  3.5894800e-001  1.4537138e-001  4.2569763e-001  4.2025840e-001 -1.7995129e-001  8.1574775e-001  5.8574469e-001  2.0076397e-001  7.5773788e-001  4.9797997e-001  5.9137451e-001  6.2383041e-001  3.1672232e-001 -6.3553374e-002  5.2206190e-001  6.1257122e-001  7.9254204e-001  7.7527355e-001  8.2291439e-001  1.2280337e-001  2.0942001e-003 -1.3801771e-002 -4.8795295e-002 -3.5760206e-001  8.9602551e-002 -1.3002795e+000  3.4306664e-001 -1.1669706e-001  5.3240045e-003 -4.4190522e-002  7.1128702e-001  4.7228625e-001 -1.1313125e-001  2.5114368e-001 -3.2776769e-001  5.3680054e-001  4.5680424e-001 -3.4257751e-001  6.3235442e-001  6.7565081e-001 -2.1074990e-002 -1.5556543e-001  1.2615388e+000  1.5717209e-001  9.8076294e-002  2.9634796e-001
  3.1231485e-001  3.4215503e-001  1.4975776e-001 -4.9089158e-001  2.7676602e-002 -4.3350396e-001 -3.1567194e-001  6.9385140e-001 -3.9791549e-002  5.6235666e-001  2.7179019e-002 -2.5528294e-001 -9.7449857e-002 -2.5177891e-001  3.4190533e-001 -1.4807499e-001  4.1046631e-001 -3.5104096e-001  1.1693281e-001  2.3239422e-001 -4.9902698e-001  1.8738140e-001 -3.7908637e-001  6.6604372e-001 -2.6584261e-001  2.2896778e-001 -7.8629741e-001 -5.3491969e-001 -7.6447073e-002  2.3662123e-001  1.7152335e-001 -1.3636953e-001  1.0062004e+000  4.2099613e-001 -2.7719979e-001  1.2879848e-001  4.0342823e-002 -1.5897865e-001 -7.6415586e-001 -4.3787871e-001  6.4967990e-001 -2.9946286e-001 -1.3702257e-003 -3.3672871e-001 -2.1323480e-001 -6.1937581e-001  3.7471192e-001  1.1839537e-001  9.9214265e-002  1.2858593e-001  1.2225570e-001  3.5701919e-001 -8.5702623e-001 -5.5106556e-001 -7.6689510e-001  9.3008035e-001  2.3478903e-001  4.8932427e-001  3.1154010e-001  3.3866597e-001 -4.2683967e-001 -3.3510665e-002  2.6814508e-001 -7.2228287e-001 -2.8812903e-002  7.5589163e-001
 -5.2031291e-001 -1.9430946e-001 -1.1185963e-001 -3.4063532e-001 -7.0500250e-001  2.7688123e-001 -7.4106702e-001 -1.8864158e-001 -2.2951114e-001  1.5540895e-001  5.2225368e-001 -1.2288012e+000 -2.0537094e-001 -7.7992106e-002  1.8199438e-001 -2.8874933e-002  7.1451735e-001 -3.5615131e-001  4.3236060e-001  6.6370417e-001 -6.1484120e-001  4.4805141e-002 -4.6153435e-001  8.5945665e-001 -1.5225016e-001 -3.2678540e-001 -6.6526685e-001 -5.8491173e-001 -4.0245673e-001 -4.3036207e-001  1.2051648e-001 -7.6038843e-001  3.3761468e-001  2.9688728e-001 -6.6362487e-001 -3.5617282e-001  1.4280328e-001 -2.7224645e-001 -3.2671351e-001 -6.5706405e-001  6.9488079e-001 -3.7389530e-001  7.7957704e-001 -2.7339422e-001 -2.8993308e-001 -6.2166899e-001  3.5156738e-001 -6.2087008e-001 -1.7153533e-002  2.2187121e-001 -3.1171187e-001  3.5732308e-001 -3.1873257e-001 -1.8040666e-001 -1.0721727e-002  2.8307045e-001  8.3161425e-002  2.2086756e-001  1.7463132e-001 -4.4774689e-001  2.5699892e-001 -5.8057033e-001  2.5570228e-001 -6.1252516e-001  2.7266348e-002  1.6604942e-001
  1.8527066e-001 -4.6718683e-001  5.4145949e-001 -8.7343144e-001 -5.9510801e-001  1.2348979e+000 -2.1993624e-001 -6.5978660e-001  1.9078862e-001  1.7902858e-001  3.9913649e-001 -4.2966160e-001 -3.2477836e-001  4.2310069e-001 -6.7967380e-001 -5.0156139e-001  5.5005709e-002  9.1696759e-001  3.1758004e-001  7.2303396e-001 -5.5895592e-001 -1.1508088e-001 -3.6938639e-001  2.8038593e-002 -2.4923800e-001 -4.2997821e-002 -3.7823899e-001 -5.6130557e-001 -4.9817018e-001 -6.1442216e-001 -5.9932918e-001 -3.6806569e-001  1.7778075e-001  1.3085105e-001 -5.8413444e-001 -7.7838764e-001 -8.7031192e-001 -6.9634340e-001 -6.9965934e-001 -1.2530733e+000 -4.5153972e-002 -2.1737597e-001  2.5129271e-001 -6.8399327e-002 -2.4561894e-001 -3.3192269e-001  6.8133761e-001  1.9761290e-001  5.8031956e-001 -8.4497177e-002 -2.8170517e-001  1.5560492e-001 -1.2375488e-001 -9.5891993e-002 -3.2922992e-001  5.1649742e-001 -3.5400726e-001  1.6303192e-001 -8.8631472e-001 -4.6316425e-001  1.1816421e+000 -2.3119252e-001 -4.0318260e-001  6.1359117e-001 -4.3349167e-001 -4.4910250e-001
  2.9852193e-002 -2.3223049e-001  2.6980405e-001 -3.5153071e-001 -1.4087129e-001  1.1783316e+000 -5.7032924e-001 -5.9153736e-001  4.3205326e-001 -3.6343780e-001  5.5668391e-001  7.8418093e-001 -9.0077287e-002  5.7700698e-001  1.4203153e-001 -3.4316313e-001  3.5829337e-001  5.3993886e-001  2.3169078e-001  4.0681700e-001 -3.1477742e-001 -8.8744953e-002  1.1248142e+000  3.0518777e-001 -4.2644233e-002  3.3528487e-001  2.4439676e-001  5.1248862e-001  4.0259179e-001  5.4685019e-001  4.2518196e-001  5.1188859e-001  1.2287739e+000  7.8926611e-001 -5.1148000e-002 -3.0506011e-001  1.5725776e-001  6.7436792e-001  4.2900330e-001  4.3374695e-001  3.8080320e-001 -1.2576435e-001  6.0544880e-001  2.6593337e-001 -2.3966950e-001  8.6239351e-001  1.1420050e+000  9.2417041e-001  8.0730727e-001  2.8551063e-001 -1.6523818e-001 -1.7915341e-001  6.5321539e-001 -6.3545857e-001 -6.2591076e-001  6.9913568e-001 -6.9008487e-001  6.1026281e-002 -4.6722481e-001 -4.7494368e-001  1.8689618e+000 -2.1622631e-001 -1.0370820e+000  2.3277509e-001 -3.5089776e-001  8.7574764e-001
  3.1364137e-001 -3.2081740e-001 -9.2532396e-001 -5.0077512e-001 -1.9889903e-001  6.1982901e-001 -1.0566012e-001  9.7785594e-002 -2.5257644e-001 -4.3274056e-001  5.7240366e-001  4.6310545e-002 -5.4557188e-002  3.7797580e-001 -1.5032654e-001  2.7846384e-001 -2.1581543e-001  7.8434636e-001  4.0437516e-001 -7.4183250e-001 -3.8339742e-001  5.3373190e-001  5.8792626e-001  6.7121451e-001 -3.4583513e-001  2.5612587e-001 -5.0565647e-002 -1.0412613e-001  2.2066403e-001  3.6431975e-002 -2.5137055e-001 -2.8691652e-001  8.0968303e-001  5.6879133e-001 -3.9917397e-001 -8.6532537e-001  3.2494678e-001 -1.0746028e-001 -6.2830251e-001 -2.7139156e-001 -4.5497959e-001 -6.2996483e-001  4.5586514e-001 -4.2145662e-001 -5.5496418e-002 -3.9178852e-002  1.9929754e-001  6.1934415e-002  5.1797265e-001 -7.9588773e-001  1.0961775e-001  3.6416133e-001 -1.0670564e-001 -8.7726040e-001 -3.7114575e-001  5.7585373e-001 -1.1075011e+000 -1.3211777e-001 -2.5320960e-001 -2.0682188e-001  1.4915346e+000 -6.5216455e-002 -9.8641015e-001 -2.1832033e-001 -7.6489027e-001 -5.1347078e-001
 -1.9577353e-001  1.3029737e-001 -1.3367407e+000 -1.8808521e+000 -2.5886039e-001  3.9671729e-001 -5.0465079e-001 -5.3901319e-001  3.3900321e-001 -5.1796731e-001  3.2140950e-002 -6.9206283e-001  6.8876479e-002 -2.5255300e-003  1.7862133e-001 -2.3966727e-001 -4.5679785e-001 -1.7613939e-001  8.2857262e-001 -1.0143743e+000  4.6701313e-002  4.4985218e-001 -7.1957757e-001  3.3527499e-001 -1.6612416e-001  5.5655088e-001 -4.6438915e-001 -1.0145374e+000 -5.3262866e-001 -6.4669125e-001 -1.0226013e+000 -7.0310113e-001 -3.2019702e-001  4.0624331e-001 -1.2552354e+000 -1.2908042e+000 -7.2441565e-001 -1.0606872e+000 -1.3410062e+000 -6.6218546e-001  6.5768360e-002 -3.2804325e-001  9.2334485e-001  1.7238286e-001  2.1349113e-001  3.7034993e-001 -4.3869555e-001 -1.6934025e-001 -9.5348998e-002 -1.2216935e+000 -2.3690146e-001  7.5359643e-001 -3.6170166e-001 -7.7430584e-001 -4.5298288e-002 -3.9274127e-002 -1.1113807e+000 -2.6662192e-001 -1.0976874e+000 -4.6486484e-001 -1.1390770e-001 -6.6000937e-001 -1.4937868e+000  3.0414140e-001 -9.7281265e-001 -1.4161627e+000
  6.0388311e-002 -3.9998566e-001 -1.5193488e-002 -1.4526267e+000  2.4113120e-001 -9.4987136e-001  1.5889788e-001 -1.0473664e+000 -2.0739120e-001 -4.7591544e-001 -3.5460660e-001 -5.9899832e-001 -7.1927196e-001 -5.1164306e-001 -5.4790852e-001 -8.2820646e-001 -1.0381979e+000 -6.8776589e-001 -5.1487058e-001 -7.7950213e-001 -1.0832098e+000 -1.5952273e-001  4.6695183e-002  9.5996827e-001 -2.8806980e-001  7.4832696e-001 -9.3478033e-001 -1.1169057e-001 -5.2190358e-001 -1.0505173e+000  5.9027905e-001 -4.0084107e-001 -3.9686204e-001 -4.4698077e-001 -4.5966482e-001  2.2524704e-001 -1.2643706e+000 -2.7634510e-001 -1.7730358e-003 -2.9162571e-001  1.4630775e+000  1.2717358e-001  1.8704775e+000  6.9427018e-002  3.3631934e-001  1.0830889e+000 -7.4994530e-001  1.4381809e-003 -3.8489242e-001 -4.0142185e-001 -9.4666083e-001 -5.2069772e-001 -2.5051712e-002 -2.9142129e-001 -1.2596067e+000 -4.2394533e-001 -6.0604645e-001 -6.5962361e-001 -1.1169710e+000 -5.9154721e-002 -9.6992991e-001 -3.1107661e-001 -8.9692001e-002  6.9570764e-001 -1.1816302e-001  2.6571313e-001
 -1.3904900e+000  6.3332129e-001 -4.9077275e-001 -5.3420878e-001  5.3733782e-001 -5.9052475e-001 -1.8705240e-001 -8.1533694e-001 -3.3552657e-002 -4.3903666e-001 -1.8118694e+000  2.9440421e-001 -1.1108450e-003 -1.5781453e-002 -7.3063732e-001 -6.0878750e-001 -5.6591565e-001 -8.6005326e-001 -3.1040898e-001 -1.1345590e+000 -3.6599109e-001 -5.2810729e-002 -6.7379493e-001  5.2937570e-002 -3.9197873e-001 -1.3914420e-001 -4.1395984e-001 -6.6853677e-001 -9.9701662e-001 -6.7847545e-001 -2.2954869e-001 -6.1790058e-001 -1.5337614e+000 -9.7498814e-001 -2.9018442e-001  5.3093130e-001 -7.4037634e-001 -1.3689505e+000 -1.6858000e-001  3.1170003e-003  3.2043951e-001  1.4477077e-001  9.9648453e-002 -9.3339671e-001  2.1668352e-001  9.2027759e-001 -1.4675285e-001  1.1678455e+000  3.7098927e-001  1.9143078e-001 -7.5821879e-001 -6.7883811e-001 -1.7926397e-001  2.2758828e-001 -4.8805857e-001 -1.0084007e+000 -3.3723465e-001  3.0311904e-001 -8.5443456e-001 -4.1340457e-001 -1.5610799e+000  5.9575873e-003  2.5704347e-001 -1.8653746e-001  5.6401070e-001 -9.1216154e-001
  5.1032613e-001 -4.6490767e-001  8.3170227e-001 -1.6556909e+000 -5.4699984e-001 -8.9179925e-001 -2.1217680e-002 -8.1669944e-001  1.3181248e-001 -4.9418206e-002 -1.0441439e+000 -3.8024286e-001  2.3047438e-001 -4.2848889e-001 -2.3686397e-001 -7.3746012e-001 -3.1538696e-001 -5.4785694e-001  4.3325889e-001 -8.3436151e-001 -6.7708231e-001 -3.9575835e-001  2.5653603e-001  1.1748946e+000  5.0082000e-002 -1.5097756e-001 -7.5972518e-001 -1.8150613e-001  7.2590527e-002 -2.1055753e-001  5.7307062e-001 -5.5022480e-001 -7.6303457e-001 -3.4857515e-002 -2.2091813e-001  9.1698105e-001 -3.4264556e-001 -2.2160120e-001 -6.6857207e-001 -4.8491122e-001  2.5187234e-001  1.8800929e-001  6.8016333e-001 -3.9542170e-001  2.4303003e-001  1.6843918e+000  2.9167416e-001  1.7800851e+000  3.0819610e-001  3.0460961e-001 -4.2104599e-001 -6.2598292e-001  1.9294158e-001  6.8672525e-001  1.0235261e+000  1.1416791e-001  8.8525278e-002 -2.2289350e-001 -6.3307871e-001 -2.3339055e-002 -1.1880433e+000 -3.5262626e-001  1.2962808e-002 -1.1214856e-001  1.9525822e-001  1.0055029e+000
 -2.3021835e+000  3.6787550e-001 -3.6656604e-001 -2.1018729e+000 -1.9977262e-001 -2.6333239e-002  6.7628238e-002 -9.5738193e-001  1.5471121e-001 -4.6524735e-001 -1.2163676e+000 -7.6802730e-001 -4.2935858e-001 -3.0668371e-001 -6.4948366e-002 -2.4589457e-001  2.8558978e-001 -1.0792403e+000 -6.9997923e-001 -1.1532535e+000 -9.7060868e-001 -1.0873929e-001 -2.6760112e-001  5.8205507e-001  3.7997864e-001 -4.7579967e-002 -5.8730908e-001 -8.4269285e-001 -8.0606281e-001 -2.6219249e-001 -1.2466160e-001 -4.9318800e-001 -4.6808893e-001 -3.3453684e-001 -2.0477759e-001 -4.8824045e-001  1.7861084e-001 -4.1721933e-001 -7.6808975e-001 -7.8793599e-001 -2.0819887e-001  3.1673926e-001  9.4231765e-001 -2.3723377e-001  2.9862778e-001  1.0192242e+000  1.7880989e-002  8.0775331e-001 -2.7646550e-001  2.5023597e-001 -3.2908748e-001 -3.9877801e-001 -8.8251021e-002  1.9336841e-001  7.6808663e-001  2.8417179e-001 -4.6182949e-001 -4.2388416e-001 -4.2527221e-001 -5.1792101e-001 -5.2032669e-001 -2.6471608e-001 -7.3531164e-001 -1.2875219e+000 -5.7187672e-001 -5.9331066e-001
  1.5140252e+000  9.5241008e-002 -4.5302310e-002  6.4508977e-001  3.6306327e-001  1.4356299e-001  3.9199757e-001 -2.9041914e-001 -1.6618268e-001  6.4473099e-001 -3.6571806e-001  4.1896802e-003 -6.5124064e-002 -4.8993116e-002 -3.7951424e-001 -2.3061067e-001 -6.6861255e-001 -2.6070451e-001 -1.1510536e+000  2.2576275e-001 -1.3191382e-001 -4.0127087e-001 -5.8403383e-001 -3.7681948e-001 -2.7656394e-001 -3.7874696e-001  9.2013891e-002  2.0467741e-002  2.5648779e-001  3.1398258e-001  5.9301084e-001  1.0251644e+000  1.1065643e-001  7.4422165e-002  1.1318071e+000  1.1586549e+000 -5.3076345e-001  4.0698543e-001  2.6542180e-001 -1.4396301e-001 -3.4255177e-002  1.2303638e-001 -7.4712948e-001 -5.3025582e-001  5.0519588e-001  3.3185731e-001  5.5750563e-001  5.3421091e-001  3.0393933e-001  4.0682253e-001 -4.1304485e-001 -6.7653557e-001 -7.4100515e-002  4.7636431e-001 -1.0637781e-001  2.3497442e-001  7.5327024e-001 -2.7323843e-001 -2.3266086e-001  1.1308558e-001 -3.4614394e-001  1.3293413e-001  8.9859097e-001  4.0850132e-001  6.3505546e-001  1.8313242e-001
 -1.1454830e+000  3.4087757e-001 -1.3524556e-001  7.0186084e-002 -9.4853012e-002 -3.3537193e-001 -1.8613079e-001  2.4169943e-002 -9.8887499e-002  7.0164816e-001 -9.1508060e-001  1.8138491e-001  1.7269177e-001 -2.5455012e-001 -4.5547335e-001  1.3680335e-002 -1.5463508e-001 -8.0560118e-001 -1.7265574e+000 -3.8109205e-001 -1.9725052e-001 -5.2770438e-001 -1.7331235e+000  6.1126116e-001 -1.3022930e-001 -7.9813355e-004  1.4882634e-002  4.3783062e-001  1.0631678e-002  5.8036783e-001  4.0636635e-001  6.9659380e-001 -8.2905807e-001 -2.3991428e-001  5.0669888e-001  6.6312890e-001  2.3833411e-001  1.8632320e-001  8.9102961e-002  3.3954115e-001  1.0363754e-002  2.7544577e-001 -6.3266958e-001 -1.0190723e+000  2.5255187e-001  7.6622615e-001  9.5640610e-002  9.5395348e-001  3.9079663e-001  2.6803569e-001 -4.0974848e-001 -9.2835907e-001  2.0903495e-001  5.2523936e-001  7.1565343e-002 -5.7793781e-001  5.7952280e-001 -1.9846501e-001 -3.1712532e-001 -7.4738983e-001 -6.1613886e-001 -2.8276460e-001 -2.0364714e-001 -4.6898492e-001  1.3685620e+000 -5.4838670e-001
 -1.1894186e+000  5.5345558e-001  6.8036312e-001 -4.6306361e-002 -1.5776953e-001 -6.5069463e-001 -5.5020149e-001 -5.4322727e-001  1.2040464e-002  4.6290839e-001 -1.0274351e+000 -1.7507763e-001  2.9150503e-001  6.8433019e-001 -9.8980893e-001 -7.2779684e-001 -2.9280810e-001  3.3203235e-001 -2.9645123e-001 -4.7458307e-001 -2.8263413e-001 -3.8235104e-001 -7.2792681e-001 -8.3073138e-001  1.7660247e-001 -6.9776954e-001 -5.3769267e-001 -2.0252353e-001 -3.3671928e-001 -7.8936454e-001 -1.8742483e-001  4.4110442e-002 -8.5968351e-001 -8.5557307e-001  8.1273640e-002  6.1060102e-001 -5.1416622e-001 -2.1428064e-001 -7.5262074e-001 -1.8782633e-001 -3.9522515e-001  1.3916246e-001 -7.5359362e-001 -3.4312820e-001  1.2148486e-001  5.2427655e-001 -3.0229501e-001  1.0939132e+000  1.1935260e+000  1.9779922e-001 -7.0782520e-001 -9.9909202e-001  1.7235074e-001 -1.3463915e-003  6.8438589e-001 -6.1607301e-001  3.9085897e-001  4.0257119e-001 -4.2963172e-001 -6.5536052e-001 -6.2534616e-001  1.1864894e-001 -2.0427101e-002  7.3263371e-001  1.3195879e+000  1.7424432e-001
 -6.4332089e-001  2.5095124e-002  5.5256391e-001 -1.6791475e+000 -8.1618274e-001 -8.8588406e-001 -8.9569159e-001 -4.4144026e-001  2.3801610e-001  4.7101841e-001 -3.4417374e-001 -5.2959194e-001 -1.0775583e-001 -1.9153936e-001 -8.5256853e-001 -6.9748497e-001 -4.6284679e-001  1.7087262e-001 -1.0854928e+000 -3.1788653e-001 -1.0373104e+000 -4.3182159e-001 -1.0091630e+000  1.5079058e-001  4.4248374e-001 -9.9901931e-001 -6.8785201e-001 -1.0432169e+000 -3.3555959e-001 -9.3851553e-001  3.4631462e-001  6.3511544e-002 -4.7836925e-001 -1.1734641e+000  1.1039373e-002 -1.1614462e-001 -4.1644268e-001 -1.7379303e-001 -5.6200552e-001 -8.5010650e-001 -3.5728285e-002  3.4505730e-001  9.7801489e-001 -6.5068006e-001 -3.4333094e-001  7.8363925e-001  1.9950716e-001  7.8252787e-001  6.6512669e-001  2.7298578e-001 -4.4504001e-001 -6.1564432e-001 -5.0127330e-002  1.5829041e-001  6.5377667e-002  3.1134338e-001  3.6000763e-001 -1.9007599e-001 -1.5058644e-001 -1.0579552e+000 -3.0119894e-001 -9.2487825e-001 -9.0646883e-001  6.6536215e-002  2.3307998e-001 -3.9695486e-001
 -1.9990063e+000  2.8060829e-001  3.2888429e-001 -4.6197495e-001 -1.8706361e-001  8.0056152e-001 -1.1651214e+000 -2.8752704e-001  3.2005962e-001 -7.7940579e-002 -2.2727422e-002  2.8567158e-001 -2.8662281e-001  1.9341809e-001 -1.2219496e-001  2.3213328e-001 -5.3569559e-001  4.7703149e-001 -1.4624337e-001 -2.6781314e-001 -1.8867801e-001 -2.0692181e-001 -7.9487255e-001 -5.7730397e-001  7.0251510e-001 -1.3953970e-001  4.2383646e-001 -7.0603963e-001 -4.3442739e-001  1.2272540e-001  2.5224631e-002 -3.4519163e-001 -1.3541997e-001 -4.5138670e-001 -2.3039756e-001 -3.1706316e-001  3.1152074e-001 -5.9996968e-001 -2.4367644e-001  1.8396291e-001  1.1509713e-004  6.3620264e-001  5.6353715e-001  7.0781776e-001 -2.4771354e-001  1.7734992e-001  1.8725162e-001 -2.2890544e-001 -6.6044655e-002 -1.3696633e-001  5.9624044e-001 -1.7578865e-001  1.4255174e-001  1.6365350e-002  5.8779009e-001  6.3382233e-003 -2.9433255e-001  1.4203752e-001 -2.7362023e-001 -9.8580026e-001  2.0754866e-002 -2.4595594e-001 -1.2355785e+000 -1.3832251e+000 -1.5722148e-001 -6.4123548e-001
  1.9047661e+000 -3.0847053e-001  4.8782702e-001 -1.1130513e-002 -2.7165007e-001  1.0983016e+000  6.6635351e-001  3.3701881e-001 -3.7871406e-001  3.2454315e-001  8.1700030e-001  4.4354342e-001 -2.2753628e-001  6.6285782e-001 -4.1707053e-001  3.6059722e-001  5.9670595e-001  4.5612311e-001  7.6261779e-001  7.9367822e-001  2.8197903e-001 -5.0641765e-001  9.3581397e-001  5.3379436e-001  4.7985586e-001  1.4914013e-002  8.7271623e-001  1.1286882e+000  1.2777406e+000  4.7260969e-002  4.1060591e-001  7.9097587e-001  1.1484536e+000  3.7014453e-001  1.5127223e-001 -3.0040403e-001 -1.7784954e-001  1.4299916e+000  7.8668186e-001  8.3616947e-002 -2.1054949e-001 -6.7389074e-002 -2.1689814e-001  3.8503983e-001 -4.7167111e-001 -3.3072462e-001 -2.2647471e-002 -6.9706570e-001 -2.0678979e-001 -2.2877708e-001 -2.4528328e-001 -5.5958134e-001  6.2284641e-001  1.1340508e-002  7.3229623e-002  4.4050792e-001  2.0302380e-001 -2.7317759e-001  1.2332064e-001  5.3333620e-003  9.0978367e-001 -2.4193616e-001 -3.2062350e-001  3.9581213e-001 -6.2366474e-001  3.4673305e-001
 -4.6457684e-001  6.5425082e-002  2.2093036e-001  1.0025284e+000 -1.8897581e-001  5.5587415e-001 -8.4136727e-001  4.0482413e-001  6.0290435e-001 -1.9252479e-001  1.6945777e-001  8.3201433e-001  4.5233908e-001  5.4092473e-001  5.7185791e-001  4.5578291e-001 -6.2631954e-001 -2.0900621e-001  3.0447602e-002 -5.4138599e-001  2.2931236e-001  3.0542788e-001  2.3253828e-001 -2.8691039e-001  2.2735875e-001 -9.4395067e-002  4.5031349e-001  5.9489857e-002  3.5281528e-001  5.6553490e-001 -8.1422016e-001 -4.9255625e-001 -1.1879440e-001 -1.0823473e+000 -5.2100289e-001 -5.3391241e-001  3.7561745e-001  2.0352333e-001  1.8401084e-001  7.6213198e-001 -1.8074716e-001  3.6009058e-001 -1.6164095e-001 -2.8411644e-001  2.8465844e-001  4.6670833e-001  7.4071108e-002 -5.0745960e-001 -2.0739666e-001  1.1521407e-001  6.7867365e-001  9.7558197e-001  3.2212580e-001 -6.2698214e-002  1.8839460e-001 -3.0628331e-001 -3.3524622e-001  1.1614081e-001 -1.4468998e-001  3.1572181e-001  1.7726095e-002 -3.2154882e-001  2.5155550e-001 -8.9056033e-001 -4.8220636e-001 -8.1243903e-001
  1.5967053e+000 -3.0344348e-001 -1.8177301e-001 -9.1763472e-002  1.7774056e-001 -7.1293927e-001  2.0609838e-001  1.2590566e-001 -9.0153699e-002  4.9573300e-002  9.6300789e-002  7.9245199e-001 -5.5787769e-002 -4.4342647e-001 -3.4459125e-002 -2.8681623e-002  3.9310409e-001 -3.4098683e-002  9.2203317e-002 -1.8286397e-001 -1.8895824e-001 -1.0754054e-001  3.6894094e-002  1.5664134e-001  2.9583172e-002  2.2894606e-001 -7.6642267e-001 -6.9857756e-001 -6.8228040e-001 -3.6620062e-001 -4.0036770e-001 -9.2992294e-001  4.7167128e-001  7.4137670e-001 -3.9390900e-001 -8.0291386e-001 -1.0118852e-001 -1.0451040e+000 -6.0849559e-001 -8.5177717e-001 -6.0425207e-001 -1.7062764e-001 -7.9139821e-001 -2.1887216e-002 -1.8219849e-001  1.3518780e-001  5.0441068e-001  1.3673072e-001  5.1995230e-001 -7.0489329e-002  6.4836730e-001  1.3171177e+000 -6.6986024e-001  7.2919439e-002 -1.8289245e-001  8.3727196e-001  2.7820774e-001  1.2713308e-001  5.4046285e-001  1.0583377e+000 -1.2803425e+000  4.6633549e-001 -6.2943239e-001 -3.7912125e-002 -5.9880694e-001  1.2321768e+000
 -1.1473934e+000  4.7531684e-001 -8.3472418e-001 -2.5232441e-002 -3.0984440e-001 -2.0778399e+000 -4.4331524e-001 -8.2526650e-002 -1.3365123e-001 -7.4836029e-002 -4.4645154e-001 -6.0575844e-001  2.0435252e-001 -2.5823720e-001 -5.6433909e-002  1.8741226e-001  1.8270130e-001 -2.3261923e-001 -3.3757392e-001 -6.2331784e-001  1.3067353e-001 -1.4393279e-001 -9.0152947e-001 -4.3074849e-001 -1.9849168e-002 -1.1196850e-001 -1.2236772e+000 -1.2557281e+000 -1.0857319e+000  5.2466150e-001 -1.0370324e+000 -1.4451223e+000 -1.0671790e+000 -1.1951476e+000 -8.0453628e-001 -4.6172809e-001  5.2423817e-001 -1.2682735e+000 -1.1073951e+000 -7.1497461e-001 -2.0054971e-001 -1.6077153e-001 -1.0344480e-001 -5.3344098e-001  9.2929049e-002 -1.2993918e-001 -1.0597494e-003 -9.5810717e-001 -2.0750574e-001  1.5101460e-001  4.8662062e-001  7.4235848e-001 -5.1251385e-001  3.6489934e-001 -9.1063119e-001 -3.5737497e-001 -1.9009563e-002  3.2415572e-001 -6.6708394e-002 -8.7825821e-002 -1.0337065e+000 -9.9555109e-003 -2.4158611e-001 -1.2083366e+000 -3.4340228e-001 -7.1046865e-001
  5.1260260e-001 -2.6152675e-001  1.0020492e+000 -1.9789344e-001  4.0747134e-001  3.9677242e-001  7.8202204e-001 -2.9910961e-002 -2.1260601e-001  1.3120726e-001  2.6440124e-001  3.4027711e-001 -1.8405927e-001 -4.1250019e-002  2.6754271e-001  8.3833643e-002  2.8211684e-001 -4.6076825e-001  2.7359669e-002  2.1798375e-001  2.8519971e-003 -4.4725547e-001  5.3593345e-001  2.2904549e-001  3.0326776e-001 -2.5098989e-001 -6.3285020e-001 -3.7251206e-001 -4.7768201e-001  6.2267316e-001  1.1400610e-001 -4.1465235e-001  6.6311131e-001  3.3825889e-001 -2.4006940e-001  3.2393189e-001  2.1535648e-001 -7.5240593e-001 -7.8156882e-001 -3.4250968e-001 -3.3914295e-001  6.1401452e-001  6.9221556e-001 -1.5551260e-001 -2.3114188e-001  5.2305795e-001 -3.2981552e-001 -7.9571719e-002 -1.2841808e-001  7.4375615e-001 -4.5469945e-002  2.1175364e-001  2.4812313e-001  1.1924719e-002  7.4953399e-001 -2.7017331e-001 -1.3668422e-001  6.3826688e-002  1.2348152e-001  1.1109435e-001  6.7814301e-001  2.0819133e-001 -1.2374589e-001  9.6275110e-001  2.3976449e-001  5.8423837e-001
  3.4366470e-001 -1.0696776e-001 -7.6519654e-001 -1.8328584e+000 -2.0786366e-001  1.7846771e-001  4.9454105e-002  4.6483178e-001 -2.0802764e-001  2.7247517e-001  6.1412968e-001 -3.7651929e-001 -1.6678234e-001 -2.2391667e-001  9.2627858e-001 -1.3600658e-001  2.9362942e-001 -1.8944388e-001 -3.1604218e-001 -2.3739999e-001  6.5738710e-002 -5.7163352e-002  3.1627638e-001  7.6630237e-001  3.3405872e-001 -2.3187142e-001 -8.8851419e-001 -1.6315271e+000 -1.4037013e+000  4.8612687e-001 -7.5816565e-001 -1.2686250e-001 -3.3857007e-001 -4.3504544e-001 -3.0729704e-001 -1.0823583e+000  5.6745858e-001 -1.5479968e+000 -2.1402477e+000 -8.0899213e-001 -2.3398521e-001  2.2430780e-001  1.1080235e+000  2.7290931e-001  1.6762080e-001 -1.1577152e-001 -5.2784256e-001 -1.0039046e+000 -1.2730008e+000  1.2170154e-003 -5.1651226e-002  1.8483132e-001 -2.5444031e-001 -9.8252236e-001 -1.0692671e+000 -3.4831548e-001 -3.5612026e-001 -2.9946257e-001  4.4996217e-002 -2.9401799e-001  4.0991870e-001 -3.9029101e-001 -1.3819863e+000 -2.0912057e-001 -9.1986112e-001  2.8705395e-001
  1.6104605e+000 -2.2404821e-001  2.1719600e-001 -7.7745729e-001  5.7191469e-001 -3.5747725e-001  6.7179106e-001  2.1651318e-001  2.8573276e-001  6.1226411e-001  8.5323498e-001 -1.4326617e+000  6.0326078e-002 -5.0901932e-001 -7.9479399e-002  3.2192205e-002  5.4129815e-001  2.2702005e-001  2.7389008e-001  2.7250301e-001 -6.6523893e-001 -7.4089122e-001 -3.2002157e-001 -3.5489986e-001  1.2735069e-001 -3.2760248e-001 -7.7730356e-001 -1.1787224e+000 -1.2167175e+000 -4.2095674e-001 -7.5473749e-001 -2.7383906e-001  1.4386623e-001  2.7600561e-001 -6.9280344e-001 -5.8523057e-001 -2.9576628e-001 -1.3218195e+000 -1.2892707e+000 -1.4400334e+000 -4.1482213e-001 -4.0434100e-002  1.4350435e-001  4.4164942e-002 -5.4304970e-001 -1.0074035e+000 -2.9903535e-001 -1.0830551e+000 -3.7101496e-001 -5.0475958e-001 -5.0845025e-001 -6.2243114e-001 -4.1235647e-001 -5.1364036e-001  4.5057206e-001 -4.2428720e-002 -2.4025636e-001 -4.0382123e-001 -3.5878701e-001 -7.0851085e-002  3.0929051e-002 -1.6615154e-002 -1.8416049e+000  2.4037653e-001 -1.5391849e+000  2.0215410e+000
 -8.3273114e-001 -6.4746509e-001 -1.0233629e+000 -2.5291138e+000 -2.5139701e-001 -6.0074937e-001  7.4750775e-001  1.2526652e-001  3.0248530e-001 -4.6028453e-001  5.8666388e-001 -4.5926810e-001  1.2841019e-001 -6.3896106e-003  1.5456752e-001 -1.3171365e-001  7.6679051e-002 -4.4606637e-002  5.6437775e-001 -7.1094895e-002 -1.5789541e+000 -2.6439449e-001  5.5316330e-001 -2.7419022e-001 -8.8178485e-002 -9.0741495e-001 -1.2887103e+000 -8.9235902e-001 -5.5384278e-001  3.8717949e-002 -8.2035789e-001 -6.7561551e-001  5.1663990e-002 -3.3227666e-001 -1.2644264e+000 -1.1884384e+000 -4.0131177e-001 -5.5490838e-001 -6.8412037e-001 -1.0511680e+000 -9.3152795e-001 -5.1526575e-001 -1.0887413e-001 -5.6213291e-001 -1.0971149e+000 -9.5899539e-001 -4.2054231e-001 -9.2532940e-001 -4.3205195e-001 -5.0707358e-001 -3.8163985e-001 -3.7579451e-001 -2.2966798e-001 -9.2223302e-001 -3.9291152e-001  4.5208851e-002 -1.0193001e+000 -2.0890176e-001 -5.0934086e-001 -2.6547751e-001  1.1159449e-001 -2.9145386e-001 -1.8584678e+000 -3.5857092e-001 -2.2794024e-001 -7.4171588e-001
  1.0503806e+000  2.0724394e-001  9.4838489e-001 -8.7586721e-001 -4.3081064e-001 -7.4646920e-002  8.8860229e-001 -7.5517924e-002  2.1593551e-001  2.5705348e-001  5.2763286e-001 -6.7969290e-001 -2.2659303e-001  1.2653024e-001 -6.3274604e-002  1.7843216e-001  8.7296078e-001  7.9621402e-001  5.1645510e-001 -1.8687415e-001 -6.4162753e-001 -3.2418391e-001  3.0048927e-001 -5.6997518e-001  7.0116768e-002 -4.3217669e-002  1.3995317e-001  1.8277836e-001 -2.4342639e-001  1.0965283e-001 -4.4073642e-001 -1.8037383e-001  4.5369034e-001  4.3838755e-001 -4.8682575e-001 -3.2915154e-001  3.1213248e-002  2.8441859e-001  2.6831517e-001 -4.1754390e-001 -4.7538288e-001 -3.8688509e-002  6.7431114e-002  5.2469055e-001 -7.2098433e-001 -1.1344381e-001 -4.0513271e-001 -8.3679827e-001  1.0175362e-001  3.5659271e-001  8.4971291e-002 -2.6646687e-001 -8.8393598e-002 -2.7144421e-001  1.1056027e+000  3.2540991e-002  1.2621383e-001 -4.6375073e-001  2.7177413e-002  2.7671405e-001  3.2754031e-001  1.1429604e-001 -1.6264675e+000 -9.7532755e-002 -8.0920092e-002  4.0317568e-001
 -1.4524424e+000 -6.0348895e-001 -4.7436250e-001 -4.0589885e-001  1.3982156e-001 -2.1582812e-001  3.7195541e-001  4.5594180e-002 -5.1604688e-001 -8.2073212e-002 -1.0324881e-001 -5.1119092e-001 -2.3296883e-001 -2.5179895e-001 -5.4695953e-001 -2.3497336e-001  3.5321704e-001 -8.9381692e-001 -1.4135575e-002  1.7150664e-001 -5.1384202e-001 -6.6553237e-001  2.1822671e-001 -1.4877377e+000 -6.6033694e-001 -6.5595815e-001  2.4672941e-001  6.3793927e-001  1.2939572e-002 -4.5047196e-001 -1.6800729e-001 -6.0289488e-002  4.7178345e-001  2.2512183e-001 -4.2454872e-001 -7.1170107e-001 -4.8608146e-001  2.7353592e-001  5.7193233e-002 -1.6965725e-001 -3.1595374e-001 -2.6284880e-001 -1.0208199e+000  6.6491354e-001 -9.8372188e-001 -3.3267544e-001 -3.0538904e-002 -7.7375523e-001  2.5606737e-003 -1.6703448e-002 -2.0263287e-001 -5.7294344e-001 -6.1432241e-001 -4.4895003e-001 -4.0789637e-001  3.6537740e-003  3.0344419e-001 -2.9835874e-001  1.5082155e-001  6.3662435e-002  2.1002689e-001 -6.0223853e-002 -1.0223693e+000  4.0983615e-001 -6.1156456e-001 -5.3963536e-001
 -1.6989200e+000 -1.1163828e+000 -1.3884402e+000 -6.1307997e-001  4.5115339e-002  1.4152601e-002  4.4324707e-001  9.2118451e-001 -2.0668166e-001  2.4374025e-001  7.3040286e-001 -4.3907980e-001 -8.5747455e-003  2.3796633e-001 -4.0300918e-001 -8.2099773e-002 -9.6777927e-003 -2.2341981e-001 -1.2158776e+000  6.6976692e-001 -6.5722577e-002 -1.8720444e-001  2.8487116e-001 -3.4475859e-001 -2.7722123e-001  4.8507242e-001  3.7635718e-002  3.5758371e-001 -4.4655690e-001 -3.6936832e-001  4.4129689e-001  1.6825780e-001 -6.6637322e-003 -1.4195573e-001 -4.4571689e-002 -1.0144375e+000 -9.6115921e-001 -7.1091175e-001  2.4665325e-001 -2.0803937e-001 -4.2734710e-001 -3.5622576e-001 -4.7159592e-001 -4.1026228e-001 -1.1815549e+000 -1.3741183e+000 -8.2009672e-002 -6.6974797e-001  2.2724770e-001  1.8016416e-003  3.6062272e-002 -2.7047278e-001 -8.0212214e-003 -4.7618896e-001 -1.8024951e-001 -4.5462582e-002  2.0190069e-001 -1.6324031e-001  6.9986898e-001  5.4599824e-001  3.9329435e-001 -8.0516121e-002 -6.8515042e-001 -5.4799055e-001 -7.9549706e-001  3.6092952e-002
 -5.7178612e-001 -1.2157595e+000 -1.6393728e+000 -1.1248299e+000 -8.9635082e-001  1.8198366e-001  3.4428306e-002  3.2736503e-002 -1.1344798e+000 -2.5999844e-001 -1.4368404e-001 -4.4864310e-001 -8.3045468e-001 -2.5497286e-002 -1.3090503e+000 -6.7950201e-001 -5.2680674e-001 -3.6977958e-001 -7.5802150e-001  2.8060316e-001 -5.1446591e-001 -9.7789507e-001 -1.0983491e+000 -8.0323160e-001 -5.5948199e-001 -3.2983709e-001 -4.3516932e-003  2.7383190e-001  1.1955245e-001 -7.9484237e-001 -5.5641677e-002  4.7917234e-001 -1.3519684e-001 -1.0694127e-001 -8.6164951e-002 -3.3975962e-001 -9.1005931e-001 -3.0250910e-001  4.5270070e-001 -1.8505381e-001 -2.2361386e-001 -1.1197202e+000 -7.1324889e-001 -1.1348772e+000 -2.1582841e+000 -1.0512270e+000 -1.0267836e+000 -1.2900498e+000 -1.1247660e+000 -5.6012367e-001 -1.1643882e+000 -1.4200324e+000 -2.0739514e-001 -1.5389069e+000 -1.1152065e+000 -6.9742264e-001 -3.0680071e-001 -7.0361833e-001 -4.6430115e-001  2.3821640e-001 -2.4487023e-001 -1.0244426e+000 -2.2375654e+000  2.2674410e-001 -7.8358266e-001 -1.8557637e+000
 -1.3402340e+000 -1.1274755e+000 -1.5868026e+000 -3.5278789e-001 -5.2536018e-001  6.3223802e-001 -7.8187324e-002 -6.4397264e-001 -3.6619367e-001 -4.4141044e-001  7.0272803e-001 -1.9205569e-002 -4.0737127e-001 -2.0437553e-001 -1.1934389e+000 -7.7902968e-001 -6.2091126e-001  6.0433336e-001 -3.8213352e-001  6.7423136e-001 -5.2759713e-001 -3.0055635e-001  1.5503763e-001 -4.1260191e-001 -4.6126556e-001  2.2700508e-001 -1.0169007e+000  5.1236559e-002  1.4591256e-001 -7.0901718e-001 -1.6351596e-001  7.0009812e-001 -5.8410297e-002  5.5698459e-001 -2.5263694e-002 -2.8286903e-002 -1.0254816e+000  6.0595397e-001  4.5275473e-001  1.5447605e-001 -6.9534734e-001 -1.0187182e+000 -1.1993948e+000 -6.3013092e-002 -9.2508764e-001 -4.0078485e-001 -3.1367118e-001 -4.1605771e-001 -8.1030760e-002  4.5366702e-002 -1.1873250e+000 -1.1439807e+000 -5.1637647e-001 -8.5430230e-001 -1.3139128e+000 -5.0657813e-001 -2.3504284e-001 -1.0285943e+000 -5.7554748e-001  2.5372991e-001  2.2059315e-001 -5.3743765e-001 -9.3734183e-001 -9.8122982e-001 -5.5716953e-001 -9.6372076e-001
  3.5534915e-001 -6.9160140e-001 -8.7916149e-001 -5.2849888e-001 -1.5514137e-001 -2.8376738e-002  1.4791304e-001  3.2578121e-001 -1.9459507e-001 -3.8654458e-001 -2.0471058e-001  1.1703205e-001 -5.9074739e-001  3.4927063e-002  6.5632585e-001  4.8424165e-001 -1.0500623e-001  2.5585151e-001 -1.7755895e-001  1.0266918e-001 -2.6672850e-002 -3.2870494e-001 -7.5039008e-001  3.9194934e-002  1.3489075e-002 -3.4590259e-001  2.8484646e-001  2.0559846e-001  4.4161917e-001  5.9092623e-001  2.1196194e-001  3.8052859e-001  8.6832717e-001  7.5655909e-001  5.9342752e-001  7.8693024e-001  3.9649997e-001  3.7525411e-001  4.4308301e-001  4.8082779e-001 -6.0592862e-001 -1.0214765e-001 -1.0618705e+000  3.4380403e-001 -5.9245589e-001 -2.9795231e-002 -2.6917907e-001 -5.1791324e-002  1.2263244e-001  3.5609873e-001 -1.3301865e-003  1.0963849e-001  3.0462614e-002 -2.7587613e-001 -2.2007888e-002 -1.3506868e-001 -1.7664170e-001 -3.0787682e-001  4.4149559e-002  3.7563048e-002  8.5666367e-003 -4.4126979e-001 -2.7524315e-001 -7.3327220e-001 -3.9904974e-001  3.0159271e-002
 -5.0305529e-001  2.0046803e-001  1.6542738e-002 -5.0590624e-001 -5.9550950e-001 -6.0560545e-001 -3.4782278e-001 -2.3422753e-002 -6.5640587e-001 -4.8527123e-001  8.1071369e-002 -5.1789693e-001 -5.8458141e-001 -4.9454964e-002  3.1934244e-001 -2.4628154e-001 -3.2429801e-001 -1.2769809e-001  4.4754153e-001 -1.6551680e-002  9.5418833e-002  4.6208511e-002 -6.4460803e-001 -4.4812928e-001 -2.2139161e-003  1.8235255e-001  3.7068167e-001  3.3635385e-001  2.2248928e-001  5.6265076e-001  6.1680991e-001  5.9732124e-001  4.8126933e-001  1.0220816e+000  7.1510256e-001  8.1955114e-001  2.1025961e-001  5.3895659e-001  5.2210046e-001  2.8649204e-002 -1.6124281e-001  1.3266340e-001 -2.5707078e-001  9.6049851e-001  2.8566627e-001  1.0831552e-001  2.0405358e-001  8.2329601e-001 -3.0535174e-001 -2.8473283e-001  3.3970952e-001  6.3034987e-001 -5.5961633e-002 -1.8224865e-001  1.0728108e-001  3.4201453e-001 -8.5371492e-003 -4.1637509e-002  7.6953389e-002  1.5405778e-001  1.1895054e-001 -3.6605057e-001 -1.2848777e-001 -5.6685181e-001  4.7846552e-001 -2.0340490e-001
  7.0838715e-001  8.4038847e-002  7.2287784e-001  7.3239532e-002 -5.6883024e-001  8.3690325e-001 -9.6942470e-001 -3.0068509e-001 -6.1867264e-001 -2.9632938e-001 -1.5003589e-001 -2.2869963e-001 -9.0569403e-001 -1.8924935e-002  3.2492213e-003 -1.7188018e-002 -2.4224647e-001 -1.3214538e-001  1.0003813e+000  1.3617458e-001  1.1646083e-001 -1.1338385e-001 -4.8084000e-001  3.6056211e-001  1.9934179e-001 -2.8535535e-001 -5.0469718e-003 -2.0465020e-001 -2.7709476e-001 -4.8496227e-001  1.5716577e-003  1.3550279e-001 -3.0131048e-001  4.4850127e-001  3.6800786e-001 -1.5081868e-001  1.3295649e-001  4.4968980e-001  2.9755923e-001 -1.1557132e-001 -2.0784837e-001  5.1720528e-003  2.6855466e-001  1.4038478e-001 -3.7230230e-002 -6.5150526e-001 -4.8120321e-001  3.7661015e-001 -1.3163079e-001 -8.0752287e-001  1.3484274e-001  1.3738500e-001 -1.3035207e-001 -3.4211557e-001  7.9109568e-001 -7.0044048e-001 -1.5563955e-002 -3.1333871e-001 -5.4358996e-002 -6.9077163e-001 -1.0633550e+000 -5.0736230e-001 -5.7852787e-001  2.8491950e-001 -3.3898038e-001 -1.1546449e+000
  4.3913376e-002  5.7469032e-001 -8.6950828e-001  2.3382173e-001 -2.3836347e-001  7.9689173e-001 -2.5644467e-001 -8.6313176e-001 -4.8351965e-001 -2.3498357e-001 -6.5649857e-001 -2.6936427e-001 -3.4998565e-001  1.2104676e-001 -3.4840564e-001  7.4904779e-002  2.5007039e-002 -4.1438441e-001 -8.8369855e-002  5.2346345e-001 -6.4790135e-002  3.9262192e-001 -8.3169480e-002 -2.8557247e-001 -4.2841853e-002  4.6776439e-001  5.8293147e-001  1.7809542e-001 -7.7086322e-002  3.3870929e-001  5.5979293e-001  5.3346980e-001  4.0295547e-001  1.3484786e-001  5.6543460e-001  4.5654475e-001 -5.1637692e-001  2.1772541e-001  5.2910619e-001  4.7618172e-001  8.0664379e-002  5.9370644e-002  1.9157803e-001  9.2296035e-001  7.3444873e-001 -2.6598886e-001  5.0886221e-002  1.6872478e-001 -2.0494488e-001 -1.0409560e-001 -1.1308925e-001 -3.9858026e-001  1.0505806e-001 -6.1484796e-001 -4.4725668e-001 -3.2055971e-001 -1.0084871e-001 -3.9907514e-001 -7.0262741e-001 -1.0502166e+000  1.2740112e-001 -9.1737290e-001  8.2108150e-002  7.5999573e-002  1.2693639e-001  1.3805664e-002
 -5.7560001e-001 -8.1019510e-001 -9.2685753e-001 -1.4572045e-001 -3.3249895e-001  3.3241686e-001 -6.8493775e-001 -7.2516508e-001 -3.7560017e-001 -5.0791574e-001 -6.9136536e-001 -4.7321662e-001 -6.2922920e-001 -4.4089319e-001  4.6715833e-001  1.5358373e-001 -5.7431428e-001 -1.7835416e-001  1.4325434e-003  3.5264870e-002 -1.3265065e-001  5.1035608e-002 -3.3354606e-001 -7.8530273e-001 -2.7155349e-001 -3.0203089e-001 -2.2923298e-001 -3.4669488e-001 -3.8704528e-002  2.2415592e-002  7.1277857e-001  4.5514069e-001 -1.6668157e-001 -1.7857765e-001  1.8913061e-001  3.8590149e-001 -1.5523008e-002  1.5368812e-002 -6.0333175e-001 -6.9261662e-001 -4.2994361e-001 -3.1345462e-001 -2.7970153e-001  4.5579822e-001 -1.1093034e-001 -7.5516237e-001  2.8658205e-001  7.2874664e-002  1.1489177e-001 -4.8195991e-001  4.7790599e-001 -9.0126149e-002 -2.4841433e-001 -6.0990468e-001  4.7832821e-001 -4.3335263e-001 -6.7888118e-001 -4.6075528e-001 -1.5246898e-001 -9.7796338e-001 -4.8260011e-001 -8.9216077e-001  3.0833981e-002 -2.1347115e+000  4.8926447e-001 -5.3538815e-001
  1.4058186e+000 -7.8260686e-001 -2.0253004e-001  9.9676995e-001 -1.6274234e-001  8.0113724e-001 -3.8170910e-001 -5.2621696e-001 -3.8021788e-001 -3.3786551e-001 -3.9852795e-001  3.1906455e-001 -8.6010870e-001  2.7081175e-001  2.4188580e-001  1.7648767e-001 -1.4016045e-003 -2.9526530e-001  1.3848378e-001 -1.9602824e-002 -3.7243936e-001 -4.1243625e-001 -3.6036698e-001 -1.2856105e-001 -2.7955222e-001  1.2412632e-001 -6.5860480e-001 -9.2940129e-001 -7.4498539e-001  2.2928278e-001 -6.9471361e-002 -1.1998243e-001  9.2722407e-002 -1.5440758e-001  2.8781864e-001  2.3344697e-002 -9.6009038e-002 -9.7874177e-001 -2.0060092e-001 -5.9490424e-001  3.8482534e-002 -2.5751960e-001 -3.6161999e-001 -6.6074556e-001 -6.7373686e-001 -1.0657586e+000  1.8743335e-001 -2.4285132e-001 -2.0156923e-001 -1.4552470e-001  2.8752913e-001  1.4078061e-001  7.0351949e-002 -1.3517400e-001 -2.2083882e-001  1.5053780e-001 -3.6197557e-001 -4.3533796e-001 -7.4361687e-002 -6.9037191e-001  1.4650015e+000 -6.5486786e-001  6.7717930e-001  1.4544367e-001 -2.7898427e-001 -1.9507809e-001
  2.3382725e-001 -4.0752508e-001  4.7222521e-001 -1.4136174e-001 -7.8455596e-001  5.2043625e-001 -7.7448740e-001 -3.4749194e-001  2.3737652e-001  8.5155062e-002 -1.7967790e-001  1.6540948e-001 -2.9445453e-001  3.5505696e-001  4.1537205e-001 -8.3940108e-002  4.6314969e-001  4.0657207e-001  8.6593955e-002  7.8447546e-002 -3.7501966e-001 -7.6555554e-002  6.2623740e-001 -6.4005655e-003  2.8670628e-002 -1.6229405e-001 -9.4288138e-001 -9.5643150e-001 -9.6561106e-001  1.2320452e-001 -1.1589201e+000 -8.9262433e-001  6.8781719e-001 -8.4152412e-002 -6.6357804e-002 -9.9837096e-001  2.6027865e-001 -8.6377242e-001 -7.0235431e-001 -2.0856440e-001 -3.3001565e-001 -1.2735708e-001 -4.7820998e-001  7.0280901e-002 -3.4168846e-001 -1.4978452e+000  6.8190612e-002 -2.9528126e-001 -1.0548376e+000 -2.8158508e-002  4.6917427e-001  6.3971785e-001  9.3743688e-002 -1.3587813e-001  1.6013546e-001  1.2078497e+000 -3.7435826e-001  1.1636873e-001 -5.1121429e-001 -8.1764244e-001  6.8819504e-001 -5.6597187e-001  1.2870113e+000 -4.6735324e-001 -4.4659679e-001  6.9642740e-001
 -9.4547280e-001 -5.3787852e-001  3.2446470e-001 -2.3502527e-001 -1.1706232e+000  3.2647172e-001 -7.4127563e-001 -3.0020691e-001 -2.2388102e-001  1.0490165e+000  6.7432476e-001  5.4598693e-001  3.9677716e-002 -3.5027217e-001  1.9631143e-001 -4.3635141e-001  5.1065321e-001 -5.1752720e-001  7.1557111e-001 -2.8345481e-001 -7.1581160e-001  9.2247539e-002 -6.9727374e-001  8.1780624e-002  1.4560258e-001  1.6250761e-001 -1.2298826e+000 -6.6824675e-001 -1.0461647e+000  4.2532211e-001 -6.9099068e-001 -2.8149713e-001 -3.9859575e-001  4.8574713e-001 -1.0270599e-001 -1.2654163e+000  7.9283850e-001 -8.8167713e-001 -7.8693612e-002 -6.8246755e-001  5.4382241e-001 -5.4366992e-002 -1.8685434e-002 -2.7574815e-001 -1.5718649e-001 -1.1085605e+000  3.0538083e-001 -1.2102372e+000  1.6296632e-001 -3.0731377e-001  2.2432699e-001  5.6459614e-001 -6.5902450e-001 -2.4151719e-001  5.1009203e-001  1.0139547e+000  1.7154513e-001  4.1628760e-001  2.6092691e-001  6.9736860e-002  1.9310152e-001 -5.6429466e-001  7.3548855e-001  8.6203107e-001  4.6287344e-001  1.6830721e-001
  6.8283053e-001  5.0392254e-001  9.0275837e-001  6.1805639e-001 -1.1862273e-001 -9.8591201e-001 -4.8316124e-001  5.4284126e-002 -1.5819174e-001  5.1808606e-001 -1.8106026e-002  2.5433433e-001  1.0539676e-001 -7.7997866e-002  2.0691659e-001  2.4214493e-001  6.0502450e-001 -1.2642453e-001 -1.6805068e-001 -6.1836809e-001 -2.6850585e-001 -3.8250000e-001 -6.0338731e-001 -5.5906758e-001 -3.4703177e-002  5.4993258e-002 -8.4222562e-002  1.5972883e-002 -4.8066277e-001  6.3129724e-002  2.7887792e-001  4.4034761e-001  5.9101462e-002  2.2560673e-001  6.9475796e-001  6.7278631e-001  3.1451775e-001  3.8335961e-001 -3.8399402e-001  2.3809048e-002  2.5135728e-001  1.5715706e-001 -8.3847226e-001 -4.7183724e-001  2.3445248e-001 -3.7121355e-001 -1.8066481e-001 -5.6894030e-001 -7.3771564e-001  5.8264983e-001  2.9860384e-001  3.1850333e-001 -6.2770441e-001  6.0447247e-001 -2.1664034e-001 -1.8112800e-001  9.4908695e-001  3.5384435e-002  1.0289588e+000  4.9317609e-001 -1.0930538e+000  5.2985393e-001  5.1374200e-001  3.5249192e-001  4.5777759e-001  2.4143192e-001
 -8.4968470e-001  7.9078229e-001 -7.9702423e-002  5.5349718e-001  6.6775163e-001 -9.3564923e-002 -7.6441972e-001 -2.8984618e-002  4.5626270e-001  6.0444609e-001 -5.9075792e-001  5.8897323e-001 -2.0129067e-001 -3.2768404e-001 -1.4704147e-001  2.1561592e-002 -2.1223075e-002  3.8764510e-001 -7.8193024e-001 -1.2711111e-001 -1.0350531e-002  5.5771721e-001 -8.7900615e-002  8.5767873e-001 -2.9020838e-001  5.9045220e-001  9.9134888e-001  5.0306319e-001  4.4339992e-001  8.6585020e-001  9.5623009e-001  1.3554052e+000 -2.7816318e-002  4.6501034e-001  1.2354557e+000  9.5730510e-001  9.7371049e-001  1.1167812e+000  1.2929187e+000  9.5402604e-001  1.2345564e+000  2.1966920e-001  9.8913883e-001  3.7319261e-001  7.8574490e-001  2.1216450e-001  8.6315284e-001  2.4969922e-003 -8.7638373e-001  4.2310800e-001  7.4735617e-002  1.4906109e-001 -1.1892329e+000 -4.8523145e-001 -3.9822485e-001 -1.0672665e+000  1.1705356e+000 -1.2299369e-001  7.4942071e-001  2.4329981e-001 -1.5109066e+000 -6.8193001e-002  1.0714901e+000  6.1218886e-001  5.7459448e-001 -1.0984555e+000
  7.3995320e-001 -4.4269795e-003  2.1487014e-001  1.0022912e+000  2.4897008e-001 -6.4074674e-001  5.3596311e-001  7.1956297e-001  6.9975045e-002  3.5029123e-001  2.2238572e-001 -4.1593185e-002 -2.1268933e-001  1.1337547e-001  3.3470131e-001 -6.3441219e-002  4.8083568e-001 -1.8307620e-001  2.9542074e-001  2.0782571e-001  4.3524786e-001  8.6200631e-001 -1.5216628e-002  9.5562015e-002 -4.0917739e-001 -1.9642347e-001  6.7702153e-001  9.8659744e-001  1.4401075e+000  5.9699925e-001  1.3888859e+000  6.9052251e-001  6.1647828e-001  6.1343165e-001  8.5954837e-001  1.4035030e+000  8.5123834e-001  1.6189019e+000  1.1886840e+000  9.7429523e-001  4.3488974e-001  3.5253251e-001 -3.7361143e-001  2.1314841e-001  6.6667145e-001  1.4695594e-001  3.5111856e-001  4.3634121e-001  6.0592514e-001  3.9209720e-001  3.7917497e-001  3.4535164e-001 -2.0406517e-001 -7.0839674e-002  5.1477385e-002  3.5059739e-001  1.0386146e+000  1.1787520e-001  8.5199654e-001  6.7435932e-001  2.7715455e-001  2.4778019e-001  6.2425097e-001  4.6399643e-002  3.4975079e-001 -3.5139693e-001
  1.9568708e-001  7.8221273e-001  8.7255838e-001 -8.7720083e-002  9.8092708e-002  6.5549361e-001  2.2859294e-001  8.9357014e-001 -9.0122706e-002  6.7383039e-001  2.5023754e-001 -3.4501718e-001 -3.2353242e-001 -2.4638127e-001  2.4155989e-001  1.8705370e-001  5.6626387e-001  1.8015854e-001  8.3878382e-001  5.9566746e-001  2.9581066e-001  7.0228304e-001 -7.7296968e-002  6.8112134e-001  5.7514322e-002  1.7541296e-001  6.7527230e-001  1.2873783e+000  1.3448947e+000  4.8187565e-001  7.3165256e-001  7.2925311e-001  2.7952950e-001  5.5679154e-001  6.9398600e-001  8.8411084e-001  7.0530271e-001  9.3350712e-001  9.3242464e-001  4.8201374e-001  4.1455124e-001  7.3778158e-002  6.4862779e-001 -2.9187299e-001  5.7062431e-001  6.2153720e-001  5.5380679e-001  9.4413250e-001  1.0916545e+000  4.9758722e-001  3.0685105e-001  3.0506211e-001  3.6928679e-001  4.0557255e-001  3.8102578e-001  4.8412251e-001  6.4516995e-001  4.6445065e-001  6.2613073e-001  3.7271564e-001  7.6184082e-001  2.1877480e-001  2.3025385e-001  2.4088020e-001  1.0055437e+000  7.5574723e-001
  7.0230219e-001  4.5908661e-001  8.5089873e-001  7.9868516e-001 -6.9225943e-002  3.2937558e-001 -2.3595145e-001  2.1766369e-001  9.6773693e-002  7.8147054e-002  2.9332386e-001 -3.2863591e-001 -5.0329300e-001  5.9384871e-002  1.3599023e-001 -7.3288026e-002  1.7452267e-001  1.8549373e-001  6.6459093e-001  3.3900398e-001  3.2992025e-001  6.5740735e-001 -1.9869999e-002  6.4042431e-001  1.7636931e-001  1.4540047e-001  5.6735835e-002  3.9256468e-001  9.5307924e-001  5.4851392e-001  6.1687277e-001 -8.7075097e-002 -2.3319148e-001 -1.9926076e-001 -8.0234514e-002  1.8888891e-001  8.4699576e-001  3.6626316e-001  5.1017791e-001  3.5284228e-001  3.9404732e-002  1.3341464e-001 -2.7729516e-002 -2.8300256e-001  7.7223349e-001  2.3672460e-001  6.3121792e-001  1.1467183e+000  8.2165441e-001  3.2709550e-001  5.6005702e-001  4.5405528e-001  5.8699824e-002  7.3517308e-002  6.4834679e-001  4.7852155e-001  1.9943652e-001  2.9743415e-001  1.9025602e-001  4.6668975e-001  7.7939569e-001  3.3910067e-001  1.5410954e-001  5.8805562e-001  4.7357856e-001 -2.5488933e-001
 -8.6510077e-002  1.0046801e+000  4.6658124e-001 -9.1105279e-002 -3.7943135e-001  1.3305185e-001 -5.7399028e-001  1.2469391e-001 -1.0568422e-001 -1.6301974e-001 -4.0009754e-002 -6.3123221e-001  1.8988335e-001 -5.0535594e-001 -2.5109201e-001 -2.3165716e-001  2.1913730e-002  1.8847556e-001  7.4185016e-001  5.7087534e-001 -7.1741304e-001  5.3727366e-001  1.1150476e+000  1.0195357e+000  9.9179491e-001  4.3424127e-001  2.7129701e-001 -2.8770161e-001  1.1535975e-001  2.6145949e-001  1.0216809e-001 -1.0552797e+000  1.8765892e-001  4.0953097e-001 -8.5003896e-001 -5.4149538e-001 -8.5423151e-002 -6.9826404e-002  3.2612063e-002 -6.4669560e-003  2.1572497e-001  3.3921208e-001  8.1610743e-001  4.7828124e-001  1.7854036e-001  1.6833472e-001  3.0592093e-001  1.5435879e+000  7.9357265e-002  4.6183500e-001  8.4791848e-002  1.7555012e-001 -6.8140270e-001  2.3116573e-001 -3.5566079e-001  3.8711115e-001 -3.6727116e-001  1.7655819e-001 -1.8425988e-001 -5.8188892e-002 -1.2699010e-001  3.9576697e-001  1.3196552e-001  7.9328441e-001  8.0159117e-001  2.9205604e-001
  4.8556689e-002  3.3225215e-002  2.4157505e-001 -5.3186993e-001 -3.4643733e-001 -1.3679663e-001 -1.2195515e+000  7.3522989e-001  2.1331878e-001 -6.2909896e-001  1.4771226e-002 -2.8811477e-001 -1.6405864e-001 -1.8185059e-001  6.3877675e-001 -6.8941431e-002 -6.1067739e-001  2.4848872e-001  5.9894861e-001  3.3205278e-001 -5.8871487e-001  5.4038430e-001  4.4872326e-001  3.2423239e-001 -2.2816650e-002 -2.3708136e-001  1.0586486e-001 -6.6282691e-001 -2.1616823e-001  5.0584589e-001 -1.0185821e+000 -1.0394701e+000 -2.0278792e-001 -2.4104196e-001 -1.0122858e+000 -1.3963926e+000  7.5801832e-001 -4.2280225e-001 -5.4123838e-001 -4.8574548e-001 -1.0051068e-001 -1.5506160e-001  9.2243476e-001 -3.4241383e-001  2.8190865e-001 -4.8517713e-002  4.2588275e-001  1.1899523e-001  3.2899576e-001 -4.4546303e-001  4.3558629e-001  1.1829836e+000 -7.7311005e-001 -3.8219807e-001 -6.1138221e-002  7.0408819e-001 -4.8606703e-001  5.3696177e-001  4.1803659e-001  9.5689060e-002 -2.8745222e-001  5.2156401e-001 -2.8343926e-001  7.5319841e-001 -5.8325977e-002  4.8744521e-002
  4.5636220e-001  4.5106335e-003  1.2666563e-001 -3.8644280e-001 -4.4972369e-001 -8.0892154e-001 -1.2040233e+000  5.4192153e-001  2.6357729e-001  1.1469285e-001 -3.4687148e-001  1.7851525e-001 -2.3120533e-001 -7.2009270e-001  2.6056584e-001 -2.0254253e-001  2.2036859e-001  6.5793701e-002  6.2547165e-002 -2.5970187e-001 -5.7611490e-001  2.2349518e-001  4.2068356e-001 -1.2106558e-001  2.1625161e-001  1.8600603e-001  2.2565612e-001 -3.6737872e-001 -4.6777165e-001 -4.9732109e-001 -2.1091235e-001 -8.4427761e-001 -4.4813494e-001 -6.2755881e-001 -5.1763472e-001 -1.0160231e+000 -2.9022206e-002 -6.0697390e-001 -8.0126682e-001 -1.9982411e-003  4.5810962e-001  1.6562919e-001  6.9288385e-001 -1.1623513e-001  3.8046084e-001  2.1797907e-002  3.4818868e-001  8.5367456e-001  6.6398807e-001  2.0456416e-002  4.0828497e-001  7.8170272e-001 -7.4792918e-001 -9.0082651e-002  5.6420636e-001  2.1361913e-001 -2.2426449e-001 -4.9700119e-002  6.4123944e-001 -5.1289227e-001 -1.3775607e+000 -4.4992799e-001 -5.1474606e-001  5.0687260e-001  4.6841208e-002 -3.3604112e-001
 -3.1744916e-001  2.3995927e-002 -4.3902816e-001 -6.2774019e-001 -9.1934278e-001 -1.0747611e+000 -1.0957595e+000  6.3952227e-001 -9.0973386e-001  1.1426905e-001 -5.9080956e-002 -5.0853993e-001 -7.0154864e-001 -7.1987378e-001  2.8503871e-002 -3.5563300e-001  1.4007725e-001  2.3009664e-001  1.7195672e-001 -3.0766906e-001  4.2781275e-001  3.1618830e-001 -1.0815858e+000  2.1133250e-001 -2.1475269e-001 -3.3679472e-001 -6.5188746e-001 -9.5276681e-001 -6.9644103e-001 -9.7409866e-001 -1.7556103e-001 -3.5802645e-001 -4.6705995e-001 -1.0577054e+000 -2.1551636e-001 -3.8957847e-002 -1.0862954e+000 -8.3341992e-001 -1.3670300e+000 -9.1328110e-001 -4.7203741e-001 -2.9630284e-001 -7.5896324e-001 -1.7463993e+000  1.1101252e-001 -4.0887492e-001 -3.8983940e-001 -2.4062338e-001  7.7018735e-001 -4.3609309e-001 -3.0283626e-001 -1.6656773e-001 -1.5264215e-001 -3.4204051e-001 -3.1511885e-002 -2.8114518e-001 -1.1810695e-001  7.7359686e-002  4.6705676e-001 -1.1033347e+000 -1.7458084e+000 -9.2429358e-001 -1.7694913e-001  6.9708740e-001 -3.3733909e-001 -1.1798344e-001
 -5.8332542e-002 -5.7433717e-001  1.5407717e+000 -1.4493926e-001 -4.6184424e-001  8.4186212e-002 -1.8806087e-001  2.6011864e-001 -5.0738881e-001  3.5180476e-001 -3.8275823e-001  1.4025717e-001 -5.6466166e-001  3.1159596e-001 -3.9063089e-001 -9.6162056e-002  4.9348856e-001  1.8522093e-001  8.3871176e-002  2.3138021e-001  8.0627349e-001  2.4576798e-001  2.5658019e-001  8.6982602e-002  8.5916476e-002 -2.1647951e-001 -1.0763306e-001 -1.1487110e-002 -1.9501672e-001 -1.0039556e+000 -2.3399206e-001  3.0797187e-001 -7.0041062e-001 -6.3754769e-001  5.5403012e-002  3.1492984e-001 -9.0771193e-001  1.2731208e-002 -3.8837256e-001 -4.2636870e-001 -9.1040988e-001 -1.3680480e-001  2.1409485e-001 -9.5070780e-001  1.5899639e-001 -2.7698124e-001 -5.0803122e-001  3.9146382e-001  2.0099510e-001  7.4361914e-002 -4.8141611e-001 -4.4436148e-001 -6.0831645e-002 -4.3100631e-001 -2.4188595e-001 -6.4407865e-001 -1.2025454e-001 -5.3542199e-001 -3.4957448e-002 -8.0068586e-001  1.3498907e-001 -8.3156193e-001 -8.2807840e-001  1.5112404e-002 -6.4276269e-001  3.8279419e-001
  3.6015269e-002 -2.9622842e-001  2.6735712e-001 -3.9026882e-001 -1.1787230e+000  4.8015510e-002 -6.3000823e-001 -6.3646955e-001 -8.8075706e-001 -4.5621219e-001 -4.0389263e-001 -1.1660279e+000 -1.0084054e+000 -2.7820637e-001 -1.0871899e+000 -4.0783066e-001 -1.6658106e-001  1.4600697e-002  4.1152382e-001  4.3169095e-001  2.6058506e-001  1.8820402e-001 -7.9485203e-001 -4.2468843e-003 -6.6697500e-002 -6.5290783e-001 -4.7868925e-002  6.1957351e-001 -2.2823294e-001 -4.1090321e-001  9.1186942e-001  4.1033870e-001 -1.7069819e-001  2.8145239e-001  1.8968683e-001  1.2650501e+000 -6.1166405e-001  3.8576334e-001 -3.2881154e-001 -1.0785124e-001 -8.0417845e-001 -2.3719694e-001 -3.6142155e-002 -3.2119532e-001  1.1097264e-001  2.5033820e-001 -1.2439532e-003  8.2655956e-001  1.5477303e-001 -1.0109625e-001 -1.1585198e+000 -1.1048208e+000 -2.6299089e-001 -7.8774376e-001 -8.3670295e-001 -7.5543762e-001 -7.0710746e-001 -4.0041001e-001 -2.7236161e-001 -6.5133498e-001 -4.1283241e-002 -1.0073061e+000 -1.4337036e+000  1.1914473e+000 -5.5142617e-001 -4.3845543e-001
 -6.9012473e-001 -1.0149249e+000 -3.9334059e-001  5.7857131e-001 -4.4124933e-001  3.8199297e-001 -8.9902185e-001 -9.8349980e-001 -1.1967442e+000  6.3093645e-003  1.0285738e-001 -3.5422967e-001 -5.7675072e-001 -1.8288373e-001 -1.2320274e+000 -1.1417204e+000  3.3305334e-001  9.0349575e-001 -7.3299563e-002  4.5403428e-001 -2.5619670e-001  2.9362345e-002  2.3263145e-001 -7.5406378e-002 -2.1791604e-001 -4.1973746e-001 -1.0071545e-001 -5.2172510e-002 -7.4086891e-002 -1.7026879e+000  1.1698714e+000  7.8858267e-001 -3.0893414e-002 -3.9513495e-001  5.4228645e-002  7.2159729e-001 -1.5677054e+000  9.0942056e-003  9.1045389e-002 -4.8398263e-001  2.1106162e-001 -3.5315976e-001  1.1377742e-001 -7.1989587e-001  2.1748635e-001 -1.4169751e-001 -5.9163746e-001  5.1732473e-001  9.1694177e-001 -3.6628814e-001 -9.1368329e-001 -1.4504198e+000  3.7980655e-001 -1.3066507e-002 -4.4182269e-001 -1.5374240e-001 -2.4495043e-001 -5.7538909e-001 -1.1385250e+000 -1.1334883e+000  4.5805608e-001 -1.1669417e+000  1.0083525e+000 -7.3975271e-001  3.0916591e-001 -4.4267707e-001
 -6.4565992e-001 -2.8304365e-001  3.8435539e-001  1.1522174e+000 -2.1327216e-002 -2.5235272e-001 -2.6675138e-001 -1.0019623e-001  1.2760972e-001  1.4852195e-001 -1.2457850e-001  1.0278560e+000 -1.4807046e-001 -1.1139821e-001  1.2740645e-001  3.6947851e-001 -2.6077270e-001 -1.0358405e-001 -4.9609374e-001  1.4296409e-001  1.0919632e+000  3.1728060e-001 -2.0179038e-001  6.9504444e-001 -4.5911539e-001 -7.1367124e-002 -3.1917349e-001  3.4442261e-003  5.1989946e-001 -2.5417624e-001  2.4951083e-001  7.5211109e-001  3.8423029e-002 -5.4239604e-002  4.0086500e-001  4.9517997e-001 -2.4432947e-001  9.9435931e-001  6.4909722e-001  1.5436298e-001  3.0526632e-001 -1.4125359e-001  1.0513266e+000 -1.0009789e+000  5.3489797e-001  4.2259715e-001  6.5375017e-002  6.5437551e-001  3.3580965e-002 -2.2208628e-001 -2.9605972e-001 -5.6107067e-001 -1.4557109e-001 -9.2193682e-002 -8.2079869e-001 -1.3086837e-001 -2.6247596e-001 -4.7318689e-001 -2.9599342e-001 -4.4883340e-001  4.1826030e-001 -4.9183225e-001  1.0018248e+000  5.4042099e-001 -3.6221046e-001  5.9814513e-001
 -1.5257970e+000 -1.2297991e-001 -7.3519612e-001 -6.2003234e-001  3.1433095e-001  2.5208273e-002 -1.2751770e-001  4.9310127e-001  3.0246932e-001  1.1207003e-001  1.0021185e-001 -6.1904838e-002 -3.4474648e-002 -2.5715870e-001 -3.1815724e-001  4.3249106e-001  1.1536725e-001  1.1329932e+000  9.0148561e-001  6.9203668e-001  5.8449008e-001  5.6368564e-001  3.5575034e-001  4.4286807e-001 -4.2812238e-001  1.4019970e-002  2.9957741e-001 -2.1927785e-001  1.0385921e+000 -8.8295582e-001  5.9492216e-001  5.3759718e-001  2.8362819e-002  5.0328373e-001  2.1612409e-001  7.3389787e-001 -6.4888569e-001  1.1004257e+000  1.5982903e-001 -2.9586212e-002  7.3263737e-001 -6.6113758e-001  1.3096964e+000 -4.9458612e-001  7.4776072e-001  1.0300505e+000  8.8333648e-001  1.3234833e+000  4.1831307e-001 -2.0855253e-001 -4.7328806e-001 -4.3530755e-001 -8.2710553e-002 -9.5502729e-002 -5.1825829e-001  6.4296540e-001 -2.2658716e-002  1.2258875e-001 -1.3071467e-001  1.4717907e-001  6.7648669e-001  1.5173409e-001  5.1276620e-001 -8.1163368e-001 -2.2444256e-001 -1.0054408e+000
 -1.3844406e+000  4.4543560e-001  3.4663434e-001  2.6604591e-002  2.9262805e-001  2.1749672e-001 -4.4331877e-001 -3.5519975e-001 -2.1327496e-001 -4.3367874e-001  8.0992463e-001  1.8305075e-001  4.0294913e-001 -2.6350500e-001 -5.7156857e-001  2.9215875e-001  2.5456850e-001  6.6890628e-001  9.2905811e-001 -6.6218326e-002  5.3013002e-001  5.2696721e-001 -2.6068372e-002  6.2715376e-001  3.5053563e-001 -2.3234185e-001 -6.5936264e-002 -9.2895242e-002  6.8830427e-001 -2.9630365e-001 -7.5001651e-001 -4.6303260e-001  3.9782619e-001 -1.1244722e-001 -2.1910835e-001 -1.8061552e-001  3.4635954e-002  5.5389823e-001  2.0261989e-001  2.5147645e-001  3.4384145e-001 -4.4038970e-002  2.3968688e-001 -3.9206559e-001  5.7464075e-001  2.8176803e-001  1.0809823e-001 -8.7130399e-003 -2.8269853e-001  2.2007800e-001 -1.5468745e-001 -6.7638242e-001  6.2942943e-003  9.9905408e-002 -1.2390649e+000 -2.7723815e-001 -1.0373174e-001  5.7861377e-001 -6.2684243e-001  4.0821738e-002 -3.6825466e-001  6.5937605e-001  1.4583133e-001  2.4709662e-001  1.8019666e-002 -2.4848026e-001
  2.4519257e-001 -1.1209403e-001 -6.7910475e-001 -5.8717420e-003  2.6187968e-001  4.0489867e-001 -6.8325364e-001 -1.6155943e-001  5.4450340e-001 -3.3693774e-001 -1.1538972e-001 -1.5365440e-001  1.6988129e-001  3.0736176e-001 -1.9395879e-001  8.0788327e-003  1.9616357e-002 -5.8579607e-001  2.9477338e-001  2.9364598e-001  6.9985537e-001  3.6123176e-001  4.9330656e-001  4.1770595e-001  2.2283211e-001  6.5040237e-001 -4.4489097e-001 -8.0073210e-002 -2.2090551e-001  2.8590515e-001  3.7341510e-001 -5.1645951e-001  5.2303983e-001 -4.0924962e-001 -1.6714483e-001  1.3510383e-001  5.8404349e-001 -5.4445555e-001 -6.5013989e-001 -2.6034087e-001  6.0455495e-001  7.5812673e-002 -2.4746820e-001  8.2216694e-001  3.8199605e-001 -1.9780582e-001  9.4073052e-001 -2.2233462e-001  1.9176325e-001  4.3961752e-001 -2.4220278e-001 -3.9345557e-001  1.7484609e-001 -2.8957562e-001 -2.3058153e-001  6.5746198e-001  1.4031377e-001  1.3083365e-001 -1.2420013e-001 -2.4716812e-001  3.0273298e-001  8.0141508e-001  3.8108265e-001 -2.5285198e-001  5.2761356e-001  7.3092377e-001
  7.4396413e-001  1.0386890e+000  3.6220862e-001  1.2053456e+000  6.3861335e-001 -3.1610045e-002 -3.8994513e-001 -3.8261554e-001  1.4261654e-001 -1.1434862e-001 -4.1323942e-001  3.6764709e-001  4.8956594e-001  3.1326472e-001 -8.7160015e-002  1.3163184e-001 -2.3493769e-002  5.0128824e-001  1.2539935e-002  3.5858928e-001  5.8423621e-001  9.2374281e-002  6.8936402e-001 -7.4551150e-001  4.7065771e-001  2.8572104e-001  1.2312643e-001 -1.9523179e-001 -3.0890017e-001 -2.7439317e-001  5.7397127e-002 -5.5547191e-001  3.6063292e-001  2.6101856e-001 -2.0536976e-001 -1.0226231e-001  2.8279197e-001 -3.2732716e-001 -3.4262326e-002 -7.0125489e-001 -4.3419984e-003  5.2826027e-001 -7.4860359e-001  8.1553436e-001  3.9493495e-001  3.9195828e-001  7.2719448e-001 -2.2270766e-001  9.9238826e-002  1.4123540e-001  2.2383940e-001 -1.7401330e-002  7.1223467e-001  3.8211000e-001  1.3302350e+000  7.1729771e-001 -4.1866175e-002  3.1497244e-001 -2.5275314e-001 -1.3098960e-001  4.9039564e-001  8.4708091e-001  1.2937262e+000 -1.0631106e-001  4.0076517e-001  1.6737865e-001
  7.0745145e-001  9.4312676e-001 -5.2211920e-001  1.2421862e+000  5.6531068e-001  1.0455473e+000 -2.8604176e-002 -2.8895870e-001  1.4483173e-001  1.3289701e-001  6.0443903e-001  2.0088133e-002  5.3527516e-001  5.0053486e-001 -1.1697015e-002  2.3817093e-001  2.6676231e-001 -4.2999407e-001 -4.5375713e-001  6.5168710e-001  5.0874564e-001 -2.7089592e-001  8.2397280e-001 -2.8816561e-001  5.0861709e-001  1.6360364e-001  1.0202009e+000  5.6194002e-001  3.0263902e-001  8.6430506e-001  9.3702929e-001  3.0621329e-001  1.7413762e+000  7.5346690e-001  3.8147050e-001 -1.2743548e-001 -2.7048764e-002  3.4163422e-001  9.3901061e-001  2.2798046e-001 -2.4613914e-001  8.0672318e-001 -1.0723775e+000  1.3377839e+000  1.6747644e-001 -1.3243015e-001  5.5651085e-001 -5.1559863e-001  4.8118682e-001  5.6855756e-001  5.6476919e-001 -1.8228959e-002  5.6175057e-001  5.2642033e-001 -5.7970441e-001  5.5069019e-001  1.2714934e-001  4.1478027e-001 -6.6219814e-002 -8.9915329e-002  5.1047173e-001  5.7269337e-001  5.1397295e-001 -1.1005730e+000  2.4776894e-001  9.5184295e-001
  7.8921681e-001  5.0846843e-002  6.8196957e-002  3.5781928e-001  2.6693494e-001 -1.4871158e-002  1.5471506e-001  1.0617723e-001  7.2621555e-001 -4.9298309e-001  1.0088231e-001  5.2297232e-001  4.9508121e-001 -7.9270801e-002  4.0457374e-001  4.4749502e-001 -2.1582357e-002 -8.6345874e-001  3.7099409e-001  5.0397302e-001  1.8017227e-001  1.5663087e-001  1.4335993e+000  1.6613863e-002  5.7344954e-001  6.1368763e-001  5.5584675e-001  1.9216734e-001 -2.5829775e-001  1.1901166e+000 -3.5782774e-001 -3.2814068e-001  5.8535340e-001  4.3282625e-001  9.5492021e-002 -3.0361440e-001  6.1706550e-001  2.6954515e-001  3.2905604e-001  7.5480701e-001  5.1341347e-001  7.4185010e-001  6.2276261e-001  1.7327848e+000  1.2832065e-001 -1.4021573e-001  8.7635127e-001 -6.3201729e-002 -4.1312243e-001  4.3516859e-001  7.5860771e-001  3.9911654e-001  3.3951223e-001  5.0280243e-001  1.4949748e-002  1.0131572e+000 -2.6391184e-001  2.0487803e-001  7.5315805e-002 -6.2919571e-002 -3.6532470e-001  4.0433661e-001 -4.1096521e-001 -1.0969873e+000 -5.0337807e-001 -7.4820290e-001
 -5.1607982e-001 -9.1262525e-001 -3.5524028e-001 -3.1563348e-001 -7.5796423e-002 -2.3208082e-001  4.6793484e-002 -4.8739453e-001  2.3952422e-002 -9.5653236e-001 -5.0035824e-002  6.9744687e-001 -1.1701067e-002 -2.2424153e-001  4.1111252e-001  1.5765992e-001 -7.1359852e-001 -5.4661868e-001 -5.9737517e-001 -6.8819539e-001 -3.5206324e-001 -1.5110103e+000  1.2869404e-001 -1.0643824e+000 -2.3921091e-001 -3.2344300e-001 -1.1221056e-003 -4.1132915e-001 -6.7068668e-001 -3.9185863e-002 -2.5145536e-001 -2.7289950e-001 -7.2610848e-001  1.3788881e-001 -2.7347232e-001 -1.3524166e-001 -1.5457833e-001 -6.5108943e-001 -1.6525017e-001  9.2495226e-002  1.5954875e-001  1.5660125e-001  1.5853638e-001  4.2638237e-001 -5.4718569e-001  4.6419255e-001 -3.0426966e-001 -6.8693859e-001 -4.2823524e-001 -3.8069090e-001  1.8582686e-001  3.5121670e-002 -3.9926486e-002  1.9220388e-001  3.8894423e-001 -3.2921925e-001 -6.0484977e-001 -2.2027490e-001 -6.9308113e-001  6.2006142e-002 -8.4579644e-001 -2.8445530e-001 -1.7331673e-001 -5.5324134e-001 -4.0777879e-001  4.8227269e-001
 -1.0402741e+000  2.5911798e-001 -1.0162568e+000  7.0768791e-001 -8.8909858e-002 -2.0357212e-001  3.6788704e-002 -1.2818279e+000  1.1836395e-001 -2.0707062e-001 -4.9092766e-001  1.8498740e-001  1.6242559e-001  5.4230587e-002 -9.8946644e-002 -3.5805895e-001 -7.5895969e-001 -7.3138677e-001 -8.9327119e-001 -2.7135514e-001 -2.5038683e-001 -9.1518689e-001  1.8929812e-001 -2.2458996e-001 -1.8119699e-001  4.3326923e-001  5.2163299e-001  4.5351669e-001 -1.5623240e-001 -1.1781724e-002  5.3837728e-002 -1.7753323e-001 -1.2087017e+000 -7.2110644e-001  1.1706902e-001  1.0226559e+000  8.4363061e-002  2.8422605e-001  4.0095411e-001  6.7671601e-001  1.4391280e-002  1.6226824e-001 -3.8282775e-001  2.9917171e-001 -3.4788109e-001  3.7240852e-001 -3.9692605e-001  3.9442874e-001  6.5001778e-001 -2.5334613e-001 -6.8855837e-002  2.9087026e-002 -1.9226564e-001  1.1516452e-001  9.5403745e-001 -4.8707110e-001 -2.3574356e-001 -8.5030306e-002 -4.6672118e-001 -3.0481655e-002 -8.1175598e-001 -3.5274729e-001  8.9179821e-001  4.6952338e-001 -1.9498772e-001 -3.3405118e-001
 -1.0013717e-001  5.9915738e-001 -7.9599868e-001  6.0106906e-002  1.9393347e-001  9.3366022e-001  6.3320902e-001 -3.6921469e-001  7.8425671e-002  4.6215113e-002 -4.2921214e-001 -4.9399041e-001  3.5207436e-001  5.8854364e-001  9.1275592e-001  5.6242257e-001 -6.3829684e-001 -4.6737721e-002 -9.3835513e-001 -1.1627757e-001 -5.4109796e-001 -3.7878979e-001 -2.3955451e-001  6.1787236e-001 -2.1512931e-001  7.2392143e-001  6.6614015e-001  4.8080376e-001  8.1047819e-001  1.9506890e-001  7.0242451e-002  5.0812870e-001 -3.3643462e-001 -2.7415756e-001  6.4801606e-001  1.3183186e-001  1.0716789e-001  6.0357852e-001  8.1761855e-001  1.1648740e+000  1.0293625e+000  2.0393027e-001  1.2730795e-001  4.3551534e-001  5.8358443e-001  2.5732914e-001  3.0724187e-001  4.7439495e-001  5.3254554e-001 -2.5039997e-001  4.6005648e-001  5.5568183e-001  5.3403103e-001  4.2957274e-001  1.0172874e+000 -9.7284507e-002  2.1424514e-001  4.6965243e-001  8.1476517e-002  6.5782961e-001  1.2199954e+000  2.4353232e-001  8.6732565e-001  7.9647972e-001 -1.1608837e-001 -3.8793417e-001
  8.1661477e-001  5.6625326e-001 -4.1477264e-002 -1.6520432e-001  4.6650842e-001  2.2664068e+000  2.9069037e-001 -9.0710028e-001  4.6342393e-001 -5.2523215e-001  5.9643897e-001  1.7964658e-001 -3.1920595e-001  1.0659665e+000  1.0404638e-001 -3.7750291e-002 -2.9930547e-001  8.0300267e-001  2.5972949e-002 -7.3075884e-002 -4.8429049e-001 -3.8550086e-001  5.3582354e-001  2.9543915e-001 -3.1966804e-001  4.5563431e-002  8.1165261e-001  4.3834392e-001  5.0101271e-001 -4.5674038e-002  3.6849248e-001  1.5201829e-001  2.7675762e-001  5.1395936e-001 -2.7864907e-001  7.8861057e-003 -1.3248915e-001  6.7688962e-001  1.4771104e-001  1.0161090e+000  4.6492886e-001  2.4364201e-001  1.0001463e+000  6.0573158e-001  4.7018461e-001  1.2486451e+000  4.3758674e-001  1.4877777e+000  3.2669245e-002  9.2798953e-002  3.2803794e-001  5.1112272e-001  7.2192358e-001  5.1160189e-001  3.1821106e-001  6.1357387e-001 -7.2800856e-001  2.2767733e-002 -4.2477290e-001  2.6785591e-001  2.2010758e+000  5.1572107e-001  5.2967058e-001  6.9308183e-001 -7.3376398e-002  1.7006982e+000
  4.4746686e-001 -1.9074519e-001 -6.4098560e-001  1.1876583e+000 -3.2418134e-001 -1.1956621e-001 -3.9874062e-001 -2.3065664e-001  2.5876547e-001 -5.4660172e-002 -1.0260755e-002 -1.0259192e-001  1.6643877e-001  3.4706511e-001  6.6207124e-003 -5.1286123e-001 -2.6942270e-001  4.7143709e-001  3.3251158e-001 -1.3227062e-001  3.7565756e-001 -9.1239307e-002 -9.3721547e-001 -9.8071131e-001 -5.0599222e-001  1.5432787e-001 -6.5843105e-001 -6.8481216e-001 -7.2126561e-002 -3.0242216e-001  1.8312561e-001  2.6059610e-001 -4.3958555e-002  1.3512690e-001  2.0483341e-001 -2.4649859e-001 -3.9163205e-001  4.2555440e-001 -9.9344084e-003 -5.1131637e-001 -7.5500451e-002 -5.2962540e-001 -6.2089169e-001 -7.4429310e-001 -1.3248315e-001  8.2091452e-002  1.8366792e-001  2.4357541e-001  1.1125927e-001 -9.1800713e-001  1.2538308e-001  2.5903363e-001  5.7713049e-001  1.6309495e-001  1.3111149e+000  5.3933654e-001 -8.3119302e-002  1.8015948e-001 -2.8316048e-001  2.2247692e-002  7.8773754e-001 -4.7228342e-001  1.1306013e+000 -1.1032511e-001  5.3432369e-001  1.3668659e-001
 -4.2694681e-001  5.2125673e-001  1.8396619e+000  9.7332872e-001 -2.6004962e-001  2.6268142e-001  3.3605333e-001 -6.5277700e-001  5.3627847e-001 -5.0428792e-001  9.7878598e-003  1.9204035e+000 -1.8880533e-002  5.7657957e-001  2.4340997e-001 -8.4795640e-002  1.0163649e-001  7.3298865e-001  6.2478730e-001 -2.5303828e-001  6.8576293e-001  1.0278337e+000  1.2447673e-001 -1.7038485e-001  5.1900151e-001  4.4157767e-001  5.6880483e-001  1.3548129e+000  4.3154718e-001 -7.2949489e-002 -1.7890883e-001 -1.9783245e-002  1.4654355e-001  5.0468930e-001 -2.5466334e-001 -2.4273157e-001  5.1979708e-001  4.3539923e-001  1.1756013e+000  6.3455478e-001  4.1161936e-001  3.7466188e-001  1.1946031e+000  2.2480385e-001  8.0981602e-002  1.1485893e+000  6.3946762e-002  5.6045358e-001 -6.3383495e-001 -3.4773448e-002 -1.6718492e-001  5.6483240e-002  3.3156309e-001  5.3701030e-001  9.4454336e-001  4.4806581e-001 -8.1292768e-001  2.2897714e-001 -4.7407965e-001 -8.7870090e-002  7.2210592e-001 -2.2538185e-001  2.2231999e+000 -8.8228970e-001  1.9475559e-001 -4.7036823e-001
  1.2463068e+000  3.2806318e-001  1.5316231e+000  7.0110372e-001 -5.7496161e-002 -2.1207260e-001  5.8474300e-001  1.9239812e-002  9.1301574e-001 -2.8336509e-001  3.0981009e-001  4.8136240e-001  3.6265529e-001 -1.5065099e-001 -2.8504690e-002  3.0016962e-001  7.1470446e-001  6.8672294e-001 -1.2523541e-001  5.3677922e-001 -5.1456762e-001  1.3112873e-001  1.2477620e+000  8.8754194e-001  2.7913977e-001 -1.2118114e-001 -5.1658914e-003  8.2561720e-001  5.6901228e-001  2.0700170e-001 -5.6343386e-001 -1.0830682e-001  5.6184877e-001  8.7924301e-001  1.2023251e-001 -7.8715076e-002  5.5421510e-001  6.7015471e-002  4.8169671e-001  2.1446172e-001 -8.4833343e-002  4.1391507e-001 -7.6088002e-001  8.2287162e-001 -1.0775086e-001  1.1240636e+000  3.6371135e-001  6.8400565e-001 -9.6863783e-002  8.5379831e-001  4.2335631e-001  2.1943897e-001 -1.3889962e-001  4.7113215e-001 -7.2794727e-002  4.5908366e-001 -2.5470355e-001 -2.1529110e-001  4.4929369e-002  5.7855742e-001  5.5398161e-001  1.5198070e-002  6.3119694e-001 -3.8989074e-001 -4.4286104e-002  1.5567414e-001
  1.7393871e+000  1.8909643e-001 -1.0979044e+000  1.3473511e+000  5.7916805e-001 -5.9178176e-001  4.2147414e-001 -7.8910344e-003 -9.1403744e-001 -5.5596912e-001  4.1290541e-002  4.5698872e-002 -1.1378455e-001 -3.2331776e-001  4.1992437e-001  2.0400205e-001 -6.8056768e-002 -2.0624359e-001 -6.3287628e-001  7.1646411e-002  7.3390156e-001 -5.7165864e-001  6.3604440e-001 -9.2902577e-001 -7.9323579e-003  1.4033555e-001  3.1644961e-002 -3.6566565e-001  3.5245984e-002  3.3040038e-001 -2.9487191e-001  1.0244305e-001  1.6544897e+000  1.0505137e+000 -2.0992360e-002 -2.6712108e-001  6.2610269e-001  1.5900114e-001 -4.1774814e-001 -6.4160192e-001  7.0783678e-001  2.7407616e-002 -8.9680936e-001  3.5066163e-001 -2.2997050e-002 -3.7237732e-001 -1.5283419e-001 -7.3704199e-004 -2.9187175e-001  4.4883387e-001  6.2444621e-001  4.1660942e-001  3.1310725e-001 -5.3718451e-002  1.4060557e-001 -2.3754263e-003 -1.2071699e-003 -6.4323042e-001 -3.2362847e-001 -4.5553559e-001 -5.0808764e-001  4.3315330e-001  5.0612290e-001  9.6458122e-001  1.5362008e-001 -3.8803881e-002
  1.5517074e+000 -1.2085077e+000  1.2602510e-001  1.3902964e+000  4.1411721e-001 -7.7263952e-001  5.9334737e-001 -5.3846869e-001  3.8501001e-001 -2.9085572e-001  5.3345908e-001 -1.6004070e-001  5.0223004e-001 -2.3501414e-001  3.9611754e-001 -1.2235189e-001 -1.9380148e-001 -4.5087664e-002 -1.8351164e-001  5.3318015e-001  4.6352976e-001 -6.8300645e-001  9.2362600e-001 -4.2012686e-001  3.9285884e-001 -4.7995564e-001  3.0644503e-001 -4.1919042e-001 -7.8609063e-001 -2.1359962e-001 -1.8205029e-001 -3.5413247e-001  6.8301603e-001  1.3085573e-001 -7.5131472e-001  8.8997451e-002  4.4909839e-002 -1.1900032e+000 -8.9669770e-001 -3.6758351e-001 -4.9933893e-001  3.2577692e-001 -1.0970838e+000  3.3263802e-001 -7.7855261e-001 -1.3210418e-001 -9.4648563e-002 -1.0594357e-001 -3.4543241e-001 -1.5698767e-001  3.3998191e-001  5.1563975e-001  5.8689289e-001  6.3379287e-001  8.0650608e-001  3.7961823e-001 -6.1056255e-001  1.2259067e-001 -8.6941568e-001 -6.1249228e-001 -3.3978947e-002 -1.9414721e-001 -1.9956633e-001 -8.6450479e-001 -4.4363012e-001 -3.6776401e-001
 -6.2802120e-001 -1.1414767e+000  1.5691262e-001  2.1773237e-001  1.0618173e-001 -8.5590814e-001  5.0829776e-001 -7.5245729e-001 -5.6849659e-003 -1.0782179e+000 -5.5903938e-003 -1.4717587e-001  4.0349660e-001 -6.0420941e-001  3.9936477e-001 -3.7679765e-002  1.9559016e-001  1.4753135e-001 -1.1882309e+000  6.0194447e-001 -1.6750450e-001 -6.9742446e-001  1.8116234e-001 -1.7973028e-001  1.1524359e-001 -2.2409960e-001 -4.0509993e-001 -6.6809308e-001 -1.0495505e+000 -2.0306400e-003 -3.0854636e-001 -6.7367803e-002 -5.3610042e-005  4.7839463e-001  1.7614443e-001 -4.0219143e-001 -2.8999395e-001 -1.3020711e+000 -1.4308271e+000 -5.7645800e-001 -2.8318819e-001  1.6023072e-001 -7.6813928e-001  1.0338265e-001 -1.9517030e-001  3.1028486e-001 -1.8360416e-002 -5.8428732e-001 -1.7442699e-001  6.8881768e-001  2.7356860e-001  5.1088379e-001  6.5042494e-001  5.9441880e-001  6.2550286e-002  1.9888112e-001 -8.0213346e-001 -4.7726951e-001 -7.2640577e-001 -2.5430370e-001 -1.0496536e+000 -2.7031969e-001  9.5148414e-001 -1.5938303e+000 -1.1070045e+000  5.5070639e-001
 -2.1121080e-001  4.6049930e-002 -1.4752626e-001  6.2323575e-001  3.7508566e-001  7.2141959e-001  6.5440803e-001 -3.2538019e-001 -1.2618132e-001 -7.3795139e-001 -2.2661765e-001 -8.5144434e-001  4.2287709e-001 -2.1825889e-001  5.4825929e-001 -9.7579917e-002 -8.9120041e-001  1.7840967e-001 -6.4098571e-001  1.0387717e+000  4.1528478e-001 -2.4638741e-001  1.7034982e+000 -1.1736920e-001  1.0216204e-001 -1.2126915e-001  5.4418008e-001  5.9699632e-001  2.5058598e-001  5.6543213e-002  1.0505246e-001 -5.5829271e-002  4.3070701e-001  4.8595101e-001  3.6768820e-001  6.3667451e-001 -1.5069057e-001  1.0457118e-001  2.4196633e-001  1.0810789e+000 -1.8124100e-001  2.9252639e-001 -1.1044235e+000  1.4114418e+000 -7.7867638e-002  1.4842323e+000  8.4769112e-001  8.5104699e-001  2.7264609e-001  7.0453276e-001  1.2978212e-001  8.9360444e-002  1.4793660e+000  4.9000332e-001  6.7518812e-001  1.8660491e-001 -2.3476865e-001 -1.5069018e-001 -6.3579231e-001 -2.0808647e-002  7.5022002e-001  6.5474251e-001  1.0988490e+000  3.9026218e-001  5.3747588e-001  7.1394626e-001
 -5.6518714e-001 -2.6537533e-002 -1.3064673e-001  5.8799316e-001 -1.8577861e-003 -4.5226724e-001 -1.0760812e-001 -2.6962053e-001  9.1740301e-002  1.0822783e-001 -5.0495746e-001  1.7418121e-001  5.2948879e-001 -2.3756624e-002 -1.8489073e-001 -3.8122959e-001  1.9839418e-001  5.0233361e-001  3.3213529e-001  2.2036311e-002  1.9099030e+000  6.2712497e-001  3.3504572e-001 -8.2332391e-002  1.7861862e-001 -9.0389622e-002 -3.1129628e-001 -7.4207314e-001 -6.1328270e-003  9.3516482e-002 -2.9282696e-001 -3.8588733e-001  2.2844320e-001  4.4521367e-001  1.8733045e-001 -8.7983635e-002  2.7121494e-001 -4.5902157e-001 -5.4923516e-001  1.0874586e-002  3.9163202e-001  2.2562765e-001 -2.9942496e-001  1.9599597e-001  4.3953944e-001  3.3260720e-001  1.2716274e-001  9.1540701e-001  1.0716473e+000 -4.6083477e-002 -1.3948186e-001 -3.9416364e-001  1.1542184e-001  5.5465933e-001  1.3551267e-003  5.0588777e-001 -3.9082584e-001 -1.7362381e-002  9.2906686e-002 -5.1134046e-001 -4.7437121e-001  4.5821722e-001  1.1390619e+000  1.8392424e-001  4.2092696e-001  4.1340015e-001
 -8.7538857e-001 -2.2108242e-001 -2.3411255e-001 -6.7532236e-001 -2.7374994e-001 -8.4883024e-001 -4.2271653e-001 -6.4534229e-001  5.8494431e-001 -1.4680163e-001 -5.7291515e-001  4.9040284e-001  4.4572227e-001  2.0520582e-001 -5.6414511e-001 -5.4720026e-001 -1.0933113e-001 -5.3604516e-001 -1.9369233e-001 -6.3996957e-001 -1.6276002e-001  1.6562090e-001 -1.2973185e+000  7.2631691e-001 -2.1754440e-002 -1.8307097e-001 -9.4300836e-001 -7.0264728e-001 -5.4199718e-001 -2.8063359e-001  5.3865405e-002 -2.9830378e-001 -5.2252787e-001 -8.2464289e-001 -3.3554990e-001 -2.3632410e-003 -1.9359225e-002 -7.6648357e-001 -6.1562905e-001 -6.1984100e-001  3.6014048e-001 -1.9935532e-001 -4.4179262e-001 -4.2606229e-001  3.2330826e-001 -5.7218376e-001 -8.1654693e-001 -9.7703553e-002  2.6099836e-001 -1.0658957e-001 -8.3034007e-002 -4.8843740e-001 -2.7227429e-001  5.6456353e-001  6.3525858e-002 -4.4403023e-001 -8.6766508e-001  2.7999141e-001 -4.6659892e-001 -1.2761674e+000 -1.4952257e+000 -3.6259937e-001  9.3466837e-001  4.7907388e-001 -7.8745869e-002 -1.0767168e+000
 -9.4042330e-001  3.3288870e-001  6.5151107e-001 -1.2449085e-001 -1.6045467e-001 -1.7678971e-001  4.6252639e-002 -5.3070305e-001 -2.4628381e-001 -7.8562613e-001  7.5501187e-002  8.9422747e-001  6.8573845e-001  2.6241065e-001  3.3197192e-001  3.0845134e-001 -1.2573243e-002 -9.9545067e-001 -6.0215440e-001 -7.0061036e-001  8.0680119e-001  4.1574685e-001 -3.2668966e-001 -2.8524974e-001  3.1988427e-002  4.5428617e-001 -1.8982945e-001 -4.3266113e-001 -3.1478557e-001  2.7449621e-001 -2.7733340e-001 -1.8344798e-001 -8.7709754e-001 -7.2289774e-001  1.7384465e-002  4.0610704e-001 -4.8973677e-001 -3.9535288e-001 -6.3267084e-001 -1.9069353e-001 -4.1180519e-001 -3.0693498e-002 -6.1371502e-001 -6.1475774e-001  1.2755612e-001  4.2833642e-001 -4.8404152e-001  1.9054095e-001 -6.3325568e-001  6.0055301e-002 -3.3058538e-001 -1.4656482e-001  6.8528623e-001 -1.1096445e-001 -9.6327043e-001 -5.8447504e-001 -7.1398425e-001 -5.9011947e-002 -4.7238426e-001 -2.0970645e-001  1.0329956e+000 -4.1776180e-001  1.0017553e+000 -8.7085323e-001  1.6112253e-001 -3.1767098e-001
 -1.4734686e-001  2.8732861e-001 -4.6804107e-001  5.3826258e-001  7.7597212e-002  5.2143604e-001  4.5671360e-001  1.4808227e-001 -2.2621576e-001  4.4561313e-001  3.9284413e-001  3.2558938e-001  5.6463582e-001  7.4742391e-001  8.6985041e-001  5.2766761e-001  2.3394960e-001  6.9479032e-001 -1.4303078e-001  7.7341454e-001  9.3151506e-001  7.9300443e-001 -5.6521951e-002 -1.3588706e-001  2.6834474e-001 -3.1525114e-001  5.2593603e-002  6.5694569e-002 -2.1755373e-001  9.6558278e-001 -1.9778815e-001  3.8988934e-001 -1.5846082e-002  6.9269983e-001  6.3204602e-001 -2.3808247e-001  4.2398356e-001 -5.2311723e-002 -1.5216111e-001  6.8269233e-001  3.9426278e-002 -1.8853968e-002 -1.9536318e-001  4.3461285e-001  7.4786192e-001  1.4186269e+000  2.6987090e-001 -4.7126744e-001  1.5573786e-001  8.1000786e-001  3.8225259e-001  5.2207579e-001  3.6007864e-001  2.3447871e-001 -2.2287749e-001  2.8641518e-001  1.2794019e-001  1.0727097e-001  6.4941775e-001  4.1562138e-001 -5.2423327e-001  3.4259469e-001  3.0499742e-001 -8.6348795e-001  3.4243760e-001 -2.4587930e-001
  1.8708881e+000  4.4866313e-001  8.1691141e-001  1.3766977e+000  4.8588579e-001  4.8958994e-001  1.0198511e+000  3.9705787e-001  1.8397352e-002  1.5503705e+000 -1.7297003e-001  1.2655149e+000  7.8080218e-001  1.0236515e+000 -8.0650000e-003  4.5176933e-001  5.5632126e-001  1.3061336e-001  1.9110831e-001  4.2550220e-001  1.4355101e+000 -2.3920583e-001  1.3720156e-001  1.6029947e-001  1.6794998e-001  1.3195046e-001 -1.5968545e-001 -5.4078456e-001 -3.5178692e-001  1.7631118e-001  5.2324344e-002 -4.3304833e-001 -5.2085240e-002 -3.3267806e-002  3.9234859e-001  3.5453680e-002 -7.3628470e-001 -1.0098642e+000 -2.7519929e-001 -6.5270299e-001  4.4062799e-001  2.7614155e-002 -5.1310567e-001  4.2254189e-001 -3.2396006e-001  1.6365566e+000 -1.4415884e-001  1.4149046e-001  1.1232674e+000  2.3242190e-002  1.1073403e-001 -1.3091266e-001  7.3967083e-001  6.0996039e-001  6.6865942e-001  9.8193085e-001  1.2630014e+000  3.0528199e-001  5.6022718e-001  4.2723992e-001 -1.1380109e+000  4.2609170e-001  7.6149054e-001  1.1698714e+000  6.4831463e-001  1.0204191e+000
  4.8001895e-001 -4.0161213e-001  1.2101976e+000  3.3784362e-001  1.2941037e-001  8.6465652e-001  7.8731145e-001  2.0123572e-001  1.5821981e-001  1.3574614e+000  1.6916940e-001  4.1631432e-002  6.9883096e-001  4.8032868e-001 -4.4914259e-001  3.5293089e-003  7.1357670e-001  7.7096004e-002  4.6220178e-002 -4.9496540e-002 -1.3618312e-001 -3.5016631e-001 -9.2904941e-001 -2.4357642e-001  2.6643283e-001  7.1943323e-002 -7.3107845e-003 -7.0529210e-001 -5.9945752e-001 -4.4288948e-001  1.5483931e-001 -4.1260308e-002 -2.2781597e-002 -1.1176567e+000 -2.0598816e-001  3.0374339e-001 -2.2104131e-001 -1.1186341e+000 -1.8058060e-001 -1.6954362e-001 -1.8746570e-001 -3.0004943e-001  1.0154675e-001 -1.7044108e+000 -8.5828250e-001  8.1687082e-001 -4.4384457e-001  1.0152195e-001 -4.0781905e-001 -3.6186403e-001 -5.1388395e-001 -6.8879225e-001  1.0115276e+000  7.1011519e-001  5.2374173e-001  1.8142573e-001  1.2023609e+000 -1.4646105e-001 -6.3164450e-003  5.2528312e-001  3.3574118e-001  3.8423570e-001  8.5951192e-002  7.1532754e-002  8.7486491e-001  8.2569299e-001
  1.1165467e+000  6.7006384e-001  1.6493120e+000  8.3448943e-002  8.9643279e-001  7.3937077e-001  5.5045324e-001  1.4847191e+000  1.0397172e+000  1.2675713e+000  5.5104292e-001  3.6569842e-001  1.0506723e+000  5.7149080e-001  2.9425357e-001  3.4422768e-001  2.0367774e-001 -2.2896466e-001 -1.7296293e-001  1.3870351e-002  4.9094127e-001  9.8862197e-002 -2.1248058e-001  7.6442352e-001  3.1207092e-001  1.0411435e+000  5.2689065e-002  1.9779269e-001  6.4268796e-002  6.4519176e-001  3.8021811e-002  6.5849632e-001  1.2631424e-001  4.3159530e-001  5.8384891e-001  1.6568783e-001  7.5975117e-001 -6.1089625e-001 -5.4967802e-002  5.6694697e-001  8.1047274e-001  4.4539341e-001  6.6447386e-001  6.2008395e-001  1.7981450e-001  8.9560060e-001  1.7688467e-001  1.9627021e-001  2.2678628e-001  2.6173584e-001  7.1723984e-001  1.9050121e-001  8.1996543e-001  1.2463976e+000  5.9312916e-001  6.5582608e-001  1.9362916e+000  5.7891499e-001  1.6119203e+000  1.0487162e+000  8.5505820e-001  1.4818597e+000 -1.6111627e-001 -2.4820910e-001  1.2641061e+000  1.0323440e+000
  8.3530450e-001  1.0113919e+000  1.0387103e+000  1.7098956e+000  9.0541132e-001  8.9168523e-001  9.1844591e-001  9.3560600e-001  4.1564750e-001  4.8990973e-001  4.6878590e-001  1.5060181e+000  8.0898107e-001  1.0988794e+000  3.2130169e-001  5.3466906e-001  5.4819564e-001  5.0681801e-002  4.4138835e-002  3.7742010e-001  8.4710994e-001  3.2947056e-001  1.3728914e-001 -7.1677977e-001  3.6807040e-001  4.6982823e-001  1.4516636e+000  1.1851834e+000  9.4057433e-001  5.3749059e-001  5.1053657e-001  6.7912375e-001  4.2571334e-002 -6.4248835e-002  2.2568461e-001  5.1981892e-001  7.1501375e-001  4.4367254e-002  4.5416596e-001  1.3767108e+000  2.1499590e-001  1.9970365e-001 -6.1189281e-001  1.0402669e+000  2.6614371e-001 -3.8059940e-002 -2.8481032e-001 -1.7291219e-001  5.0254039e-001  5.0431764e-002  5.7316714e-001  3.2770228e-001  9.5609473e-001  7.5686643e-001 -3.6899916e-001  4.6920265e-001  1.3776333e+000  6.5614222e-001  1.0924035e+000  4.4597820e-001  1.1040421e+000  1.1819117e+000 -1.1223699e-001  6.4916975e-001  9.6724751e-001  7.3546530e-001
 -2.3251873e-002  8.6383005e-001 -6.8101293e-001  6.7749858e-001  5.7824392e-001 -2.0479979e-001  1.4216713e+000  9.1603834e-001  5.8247883e-001  6.1425514e-001 -3.1745075e-001  5.7919848e-001  4.5314386e-001  5.8293918e-001  4.6678382e-001  7.1267813e-001 -3.7703929e-001 -1.2994672e-001  2.9311295e-001 -2.7786383e-001  1.4682281e-001  3.1427536e-001  2.5445782e-001 -1.0250366e+000  7.4912923e-002  2.0694279e-001  6.0169258e-001  7.7125693e-001  1.2687583e+000  2.0012382e-001 -8.5440692e-002  6.9873542e-002 -2.5790910e-001 -4.2530370e-001  1.6972757e-001  1.2852585e-001  4.1329408e-001  8.4293742e-001  4.1133961e-001  5.4245810e-001 -2.2373849e-001 -5.5736746e-002 -4.8916002e-001  4.1804764e-001  2.3295451e-001  3.6336638e-001  6.2620320e-002  5.6295960e-001  2.3468779e-001 -3.7381316e-001  5.7949702e-001  2.2713093e-001  5.8617162e-001  6.2178186e-001  6.4268713e-001  2.5948879e-001  4.7255595e-001  1.4138401e+000  1.2490964e+000  1.1025967e+000  6.8530588e-001  1.3642350e+000 -3.0736653e-001 -5.5163128e-001  6.2933452e-001  1.5015579e-001
  1.2250221e-001  9.9728855e-001  4.0242253e-001  6.6429908e-001  1.2390178e+000  1.0732705e+000  2.0375542e+000  1.1244034e+000  5.9465181e-001  5.8559591e-001 -1.3222084e-001  1.1208994e+000  4.9529765e-001  5.0173192e-001  2.7517269e-001  6.6820780e-001  5.8160689e-001  4.5003753e-001 -3.5743115e-001 -1.2890765e-001  5.7902300e-001  4.7928222e-002  1.1092537e+000 -8.5371691e-001  2.3886581e-001 -8.7163903e-002  5.7008773e-001  1.9571450e+000  2.1330018e+000  4.5044209e-001  3.9018756e-001  5.9796647e-001  2.0090735e-001  1.5349053e-001  9.3481007e-001  7.8609952e-001  1.5516435e-001  2.0240160e+000  2.0540763e+000  1.1456845e+000 -3.1590828e-001  4.4867745e-001  6.6368149e-002  6.2354097e-001  6.5410827e-001  3.6827567e-001  7.5858493e-001 -9.3993466e-002  7.3374455e-001  3.9024675e-001  4.3282833e-001 -1.3418372e-002  6.8540224e-001  1.1555777e+000  1.3532067e+000  4.2436829e-001  9.5426326e-001  1.1162774e+000  1.0966556e+000  1.3680059e+000  3.7838803e-001  1.1207964e+000  5.3663050e-002  3.8089330e-001  1.2478176e+000  6.7583900e-001
 -1.5766789e+000  7.5432944e-001  4.2914668e-001  2.3873194e-001  4.4053273e-001  8.7927285e-002  7.8887001e-002  5.0333998e-001  5.8856504e-001 -3.3067332e-001 -2.7919696e-001 -5.3529002e-001  1.9005285e-001  4.9003643e-001  1.5648684e-001  1.9542661e-001 -1.3086103e-001 -2.1579451e-001  1.6684054e-002 -1.2387931e-001  1.3010010e-002 -8.3181215e-003  1.8200420e+000 -2.1571752e-002 -1.0889150e-001  5.5013644e-001  7.1652040e-001  1.2176160e+000  1.3314264e+000  3.9184397e-001 -1.3311217e-001 -5.8733617e-002  1.2475794e+000  2.1947735e-001  7.6743221e-001  7.2140249e-002  2.2775834e-001  9.8714512e-001  1.1387487e+000  1.0260766e+000  2.9125280e-001  5.6526861e-001  2.7315686e-001  1.7283766e+000  9.3767476e-001  4.1122750e-001  1.3702724e+000 -1.5161389e-001  3.0236067e-001  2.4664865e-001  6.0854589e-001  4.8486094e-001  2.5554067e-001  3.9168764e-001 -9.4425670e-002  1.6971441e-001  4.5806205e-001  3.3680359e-001  7.9029320e-001  7.6239547e-001  7.1659743e-001  1.4405157e+000 -2.1979505e-002 -3.3945154e-001  3.3105334e-001 -1.4810435e-001
 -8.8729614e-001  9.3722868e-001  6.9241968e-001  1.0301254e+000  6.9139266e-001  1.9426486e-001  5.3497879e-001  5.0449391e-001  6.4955913e-001 -1.1751837e-001  6.6638645e-002  1.2198835e+000  1.0046023e+000  8.7258993e-001  2.6332326e-001  4.0960231e-001 -7.6452362e-001  1.6944978e-001 -3.3990639e-001 -4.2052856e-001  2.0525315e-001 -2.1406212e-001 -3.2985718e-002 -4.0200786e-001  1.0098416e-001 -1.3843541e-002  4.5464174e-001  7.5946518e-001  3.4335206e-001  8.5193169e-002 -1.0406472e-001 -3.5118355e-001 -1.7714276e-002  6.4757251e-004  5.7941512e-001  6.9705779e-001 -7.0728902e-003  8.4785792e-001  1.3364835e+000  1.1709408e+000  2.4195959e-001  7.0532834e-001  2.5786536e-001 -3.7851367e-001  5.7311319e-001  2.9373992e-002  7.0294437e-001  2.1446883e-002  3.3812639e-001  9.1966545e-001  7.4160689e-002 -6.1736971e-002  1.0155544e-001  9.7185510e-001  4.1174192e-001 -1.8262962e-001  7.5497260e-001  1.0179964e+000  6.4422020e-001  8.5656732e-001  5.6498384e-001  8.1486394e-001  1.7286730e+000 -1.6908634e-001  4.7047333e-001  6.8078219e-001
 -3.7977967e-001  3.2570269e-001 -1.9175332e-001  5.5334606e-001  9.3810647e-002  1.0017374e-001  1.0257960e-001  3.6615600e-001  4.8730750e-001 -1.1605201e-001 -2.0477266e-001 -8.8724002e-002  9.6346268e-002  6.2316461e-002 -1.8338007e-001  1.2285309e-001 -8.3325363e-001  4.8591203e-001 -2.2112281e-002 -9.9711361e-001 -7.2857861e-001 -2.4119327e-001  1.8865466e-001 -4.0075655e-001 -3.1951361e-001 -3.2299968e-002  1.1675190e-001  7.8846282e-001  6.3825195e-001 -6.5112723e-001 -1.7408424e-001  3.8241791e-001 -3.2316738e-001  8.0052914e-001  5.8556625e-001  2.5044446e-001 -6.9211433e-002  8.4346847e-001  7.1225933e-001  1.1615865e-001 -2.5224472e-001  3.8049258e-001 -2.3535832e-001  3.9594287e-001  5.0149198e-001 -5.2773293e-002  6.1268325e-001  9.5094048e-001  5.4180690e-001  3.9234013e-001  7.1082661e-002  5.1783950e-002  8.7383605e-002  9.2466555e-003  1.2244612e+000  3.1194815e-001  3.3521111e-001  6.4675204e-001  3.5988385e-001  8.6700511e-001  2.1923413e-001  1.7389058e-001  7.8692787e-001 -1.1604080e+000  2.9559946e-001 -5.4193323e-002
  7.2212016e-001  1.5049589e+000  1.5616676e+000  1.9931355e+000  9.8867000e-001  6.3936582e-001  6.3752644e-001  1.1055191e+000  7.6350823e-001  3.4996472e-001 -1.3484578e-002 -3.0248763e-001  1.0658204e+000  1.7257017e-001  3.8946037e-001  3.3631803e-001 -5.7766238e-001  5.5384286e-001  9.8304796e-003 -2.1598561e-001  7.5996608e-001 -2.5381372e-001  1.6842067e+000  1.4529752e-001  4.1687074e-001  3.1750488e-001  1.2210620e+000  6.6763593e-001  1.0576814e+000  2.2635035e-001  1.0187014e+000  1.0602950e+000  5.8771693e-001  9.8970306e-001  1.2999063e+000  8.5343152e-001  1.1784534e+000  1.3722259e+000  1.4198495e+000  1.3041159e+000  1.7691945e-001  5.7181732e-001 -4.0348837e-001  1.4690850e+000  8.7823504e-001  3.4719324e-001  8.6411751e-001  6.2616060e-001  6.7082199e-001  3.4422758e-001  7.1923349e-001  1.0675655e+000  1.9706193e-001  7.1019144e-001  8.4061033e-001  4.2177127e-001  9.2565278e-001  7.6943082e-001  1.1036406e+000  8.0769279e-001 -5.8034858e-001  1.1129357e+000  2.1539286e+000  6.4766237e-001  1.2892151e+000  5.7988503e-001
 -2.2870781e-001 -1.5289415e-001 -1.8770664e+000  1.8165920e-001  4.2305056e-001 -3.1748127e-002 -1.4206770e-001  6.6084026e-001  1.1368357e-001  1.0123991e-001 -4.4851804e-001 -4.9410338e-002  1.3578128e-001 -7.4764240e-001 -2.9333914e-001  3.5306337e-002 -3.2105971e-001  1.7867764e-001 -3.0595939e-001  1.4219818e-001  6.2879205e-001 -5.3763586e-001  5.6004267e-001 -5.1226426e-001 -1.5728920e-001 -5.4504463e-001  8.3754937e-001  6.4244192e-001  1.2598605e-001  1.4824017e-002  3.4802852e-002  1.3175935e+000  7.1940989e-001 -3.2446661e-002  8.2981023e-001  5.9319523e-001  3.3483948e-001  4.1660327e-001  3.8353543e-001  1.1016005e+000 -4.9923367e-001  7.9470798e-002 -1.3892797e+000  9.6140318e-001  5.2896163e-001 -3.5854142e-001  1.1760094e+000 -8.0885639e-002  5.4306412e-001  3.8071287e-001 -2.2056681e-002 -1.9642557e-003 -3.8064865e-001  9.8055043e-002 -2.8145772e-001 -3.2204957e-001  1.9731324e-001  2.1505084e-001  4.1582513e-001 -7.1059599e-001 -5.2223933e-001  5.0961239e-001  1.1366613e-002 -1.4545003e+000 -1.2348231e-001  3.3534880e-002
  3.7199726e-001  1.2314809e+000 -1.0824351e+000  2.7076688e-001  1.2915489e+000  3.2234861e-001  1.0962489e-001  1.4479975e-001  5.4482042e-001 -7.8124005e-002 -2.5353974e-001  1.1982055e+000  6.6003628e-001 -1.4323875e-001 -4.1985862e-001 -5.6275339e-002 -1.8356304e-001  1.6909097e-001  1.1845502e-001  2.9188086e-001  1.0037929e+000  3.5048691e-001  5.4280986e-001 -2.9282514e-001  1.5974736e-001  3.1072328e-001  1.6125987e+000 -5.3598277e-002  2.5559365e-001  5.9410054e-001  1.3661405e-001  4.6874976e-001  4.4496991e-001  4.5936396e-001  3.7886872e-001  2.9127281e-001  6.9734790e-001 -4.4254426e-001 -3.9011707e-001  1.0347070e+000 -4.8514447e-002  3.0182340e-001  8.0042257e-002  4.4851593e-001  1.6270852e-001  4.8556659e-001  1.2972727e-001  1.5000654e-001  7.4905937e-002  5.9378736e-002 -3.0675739e-001  3.2842955e-001 -3.4373645e-002  5.8157051e-001  1.8085262e-001 -4.9595991e-001  2.4268244e-001  3.6884579e-001  2.0328863e-001  1.4117547e-001 -3.3848713e-001  1.3471202e+000  1.3751117e+000  3.9375549e-001  4.2013804e-001  6.9850069e-001
  2.4177846e-001  1.1093389e-001  6.6419493e-001 -1.0978838e+000  1.0490558e-001 -1.3614700e+000 -2.3095435e-001 -8.0011086e-002  4.7178967e-002 -4.3077807e-001 -8.7688151e-001 -3.4699926e-001  4.0931561e-001 -5.4501488e-001  6.1333996e-002 -1.8427260e-001 -6.9735277e-001 -1.2522676e+000 -7.4045630e-001  2.2920464e-001  2.0525439e-001 -2.6215743e-001 -7.7963737e-002  2.2710947e-001 -5.5935353e-001 -2.5238499e-001  5.6182040e-001  7.0209433e-001 -4.9548451e-001  1.0177209e+000  5.3015148e-001  5.8110828e-001 -7.3198673e-001 -6.8260338e-001  5.7350104e-001  8.7440868e-001  3.6283453e-001  1.7650916e-001  2.2774018e-001  3.3345326e-001 -3.6156380e-001  1.1044278e-001 -1.2309592e+000  2.0365316e-001 -1.0728678e-001 -3.6661651e-001  3.0031879e-001 -1.8375392e-001 -4.7213077e-001 -1.2047505e-001 -3.5457327e-001  1.9686147e-001 -1.1652076e+000  2.3751742e-001  2.7007604e-001 -1.0152750e+000 -1.8035166e-001  4.7066935e-001  5.0941922e-001  4.4218277e-001 -1.5325671e+000  7.9974630e-002 -3.1148061e-001 -6.6426520e-001 -6.2254226e-001 -4.2116520e-001
  1.2363837e+000  1.1655276e+000  1.1142400e+000 -1.6712677e-001  8.4509547e-001 -9.2106857e-001  6.2656481e-001  6.2548228e-002  4.5928049e-001  5.6982591e-002 -7.9172507e-001  8.3884283e-001  5.8555228e-001 -1.9292274e-001  4.2258235e-001  3.1272641e-001 -5.9758322e-001 -1.5053051e-001 -7.2186359e-001  5.7594584e-001  5.0075758e-001 -3.5168381e-001  4.7662554e-001 -2.6727397e-001 -2.2179088e-001 -4.8014589e-001  1.3735767e+000  2.1076053e+000  1.4047660e+000  6.8525311e-001  7.7881140e-001  4.3636614e-001  4.2231635e-002 -3.0687440e-001  2.7546059e-001  1.1624309e+000  4.0151484e-001  2.0069483e+000  1.4724376e+000  1.0773437e+000  1.7249565e-001  9.0747913e-002  7.8452031e-002 -1.4641469e-001 -1.2247601e-001  5.9705280e-001  1.5173543e-001  7.6931536e-001  1.1120549e+000  1.2829926e-001 -4.5784322e-001 -7.9156364e-002 -9.5955661e-002  4.0705291e-001  2.5582904e-002 -5.1012007e-001  1.9889973e-001  6.8993675e-002  3.5371232e-001  1.1464215e+000 -6.4673066e-001  3.2464502e-001 -5.8633110e-002  1.6543349e-001  9.9771995e-001  3.3469266e-001
  4.7104318e-001  7.2578921e-001 -4.4030444e-001 -8.8907855e-002  8.7401534e-001 -1.6878147e-001  1.2220171e+000  2.0428680e-001  6.6423314e-001  1.3994994e-001  5.1521369e-001  4.9880037e-002  1.2141173e-001 -2.6900681e-001  6.3839797e-001  3.2567031e-001 -1.9489774e-001 -6.7456544e-001  8.7544425e-002 -8.7668110e-002  7.4262870e-002 -2.6419013e-001  6.3441497e-002 -1.0989933e-001  1.7981624e-002  2.8247042e-001  8.5060715e-001  1.5330075e+000  1.7990487e+000  1.4653006e-001  7.0011527e-001 -7.3737342e-002 -1.5171515e-001  1.8127013e-001 -4.8591010e-001  2.1719673e-002  4.9560814e-001  2.3353214e+000  2.1785713e+000  9.5966075e-001  2.9012167e-001 -3.7265694e-001  2.4674645e-001  4.0882991e-002 -1.8437297e-001  3.5738252e-001 -5.8207896e-001  6.5052586e-001 -3.0273751e-001 -5.5557324e-001 -1.3723748e-002  4.0022190e-001  3.3835324e-001  6.0673306e-002  6.7732670e-001  4.3947325e-002  9.4155991e-002  5.4896229e-001  1.4971901e-001  1.0640548e+000  7.4958908e-001  5.9557997e-001 -3.0500679e-001  1.0880858e-001 -2.9859139e-001 -2.7997996e-001
 -8.9304987e-001  1.2305552e+000 -4.6589479e-001 -1.3249359e+000  3.7625324e-002  3.9924927e-001  4.9757150e-001  3.1129352e-001  1.4719491e-001 -1.2099841e-001  5.5108014e-001 -3.6018865e-001 -3.4682795e-001  9.6456937e-002  8.2241345e-001  3.2702173e-001  2.4879819e-001 -4.0230917e-001 -1.7732617e-001  2.5012461e-001 -6.5927797e-001 -7.1347062e-002  8.0706469e-001  2.7412035e-001  3.7794980e-001 -6.1561313e-001  6.9204323e-001  1.0371607e+000  9.3716719e-001  5.5029555e-001 -4.1588964e-001  1.0665344e-001 -2.0224086e-002  1.0414947e-001 -3.2217099e-001 -7.6910025e-001  6.2045220e-001  7.3792873e-001  1.1207656e+000  2.0185284e-001 -5.4583958e-001  3.8691537e-001  1.4306806e-001  3.4199328e-001 -8.8195437e-002  4.5694657e-001  1.0156289e-001  6.8202664e-002 -1.9475556e-001  6.8998663e-001  7.3279940e-001  1.2566714e+000 -2.9750709e-001  6.6050830e-002  8.3699625e-001  4.1766906e-001 -3.9099546e-001 -2.4938069e-001  4.2936170e-001  6.2530236e-001  2.4674283e-001  1.6108366e-001 -9.1260030e-001  1.2799478e-001 -5.8050032e-001  3.9091377e-001
  6.7955461e-001  7.9106244e-001 -5.1797770e-001 -6.1412630e-001  3.0692452e-001 -3.4731487e-001  4.6314804e-001 -2.6123481e-001  4.8151620e-001 -3.9342899e-002 -7.2029658e-001 -3.8774133e-001  6.0326235e-001 -5.0844856e-001  2.9671528e-001  2.3910347e-001  4.7494458e-002  4.7221299e-001  2.2516508e-001 -4.5549030e-001  4.6325622e-001 -1.4673941e-001  2.3117552e-001  3.1472459e-001  1.7254454e-002  4.3032748e-001  8.3772518e-001  1.0746673e+000  1.0782352e+000 -5.6817800e-001 -1.2464145e-001 -2.6964868e-001 -7.9144591e-001 -5.4029924e-001 -8.7117734e-001 -3.9057484e-001 -7.4654454e-001  3.3752257e-001  7.9023530e-001  6.3643378e-001 -4.7115466e-001  2.2846218e-001  3.0772486e-001  7.8604845e-001 -4.2104119e-002  1.3772408e+000  1.1091591e-001  2.2818382e-001 -5.9273956e-001 -2.8106330e-003 -2.6266301e-001  5.3889663e-002  3.8776646e-001  3.3582556e-001  7.8645752e-001 -2.2014720e-001 -2.7789739e-001  2.7704530e-001 -1.7851776e-001  3.7908029e-001  5.6074021e-001  3.6119050e-001 -6.2451733e-001 -5.2511818e-001 -1.9855161e-001  4.1483204e-002
 -2.6041084e-001 -5.4929334e-001 -1.7803801e+000 -1.0326863e+000 -4.0539191e-001 -4.7312161e-001  5.0890420e-002 -3.8006746e-001 -3.4318222e-002 -5.0489831e-001  2.4995491e-001  5.5340372e-001  1.8694437e-001 -2.5737431e-001 -2.1479509e-001  1.5835895e-001 -4.2090640e-002  1.5197914e-001  1.4377269e+000 -3.6029350e-001 -1.4716517e-001  5.5755206e-001  7.2978489e-001  7.0358605e-001  5.8920222e-002 -1.3466921e-001 -1.2578588e-001  5.1692981e-001  9.7693818e-002  2.6425792e-001 -1.5150599e-001  7.2377453e-002  3.9764549e-001  9.3430671e-001  4.5291446e-002 -1.2731515e-001  3.0183832e-001 -4.0193837e-001  7.9142234e-002 -1.7096703e-002  5.7999943e-001 -5.6490335e-001  6.1100328e-001  1.5472153e+000  1.4061498e-001  5.6000326e-001  1.0926168e-001 -4.6665174e-001 -9.6676984e-001 -7.3438627e-001  1.1134129e-001  2.3741457e-001 -7.9416430e-001 -4.0069085e-001 -7.5381150e-001 -2.5702226e-001 -2.7997433e-001 -1.5033648e-001 -1.7509265e-001  4.1488060e-001  4.3317106e-001 -2.9001485e-002  1.3500483e-001 -1.1070862e+000  3.1696195e-001 -1.0276993e+000
  2.8587720e-001 -8.2731816e-002  5.0766948e-001  1.6782081e+000  1.6469298e-001  1.1383295e+000 -2.7155239e-002 -8.6737486e-001 -3.2349212e-001  7.8050920e-002  3.5636277e-001  9.0111728e-001  3.0473642e-001  3.9696135e-001 -7.0485395e-002  2.1824473e-001 -3.3656601e-001  5.1421893e-001  5.5725870e-001 -6.9060484e-001  2.3375205e-001  2.1903703e-001 -9.1261957e-001 -6.0189019e-002  1.9902620e-001  5.5525818e-002  7.2113772e-001  8.6576991e-001  4.6675832e-001  3.8888891e-001  2.8013359e-001  2.5281232e-001 -1.1468895e+000 -1.3197221e-001  1.9946571e-001  5.7373016e-001  1.9321335e-001  6.1452758e-001  9.6013524e-001  3.1691365e-001 -7.8170071e-002 -9.8216502e-002 -7.7993826e-002  2.0767894e-001  1.2943610e-001  6.5233536e-001 -1.0011263e+000  9.8549682e-002 -1.1939248e-001 -1.0590666e-001  6.3259980e-002 -1.1606528e-001  2.4491610e-001  1.9506271e-001  4.8442187e-001 -5.7491770e-001  1.5840191e-001 -1.2614413e-001 -9.9934408e-001  5.3860888e-001  1.0023252e+000  4.2287399e-001  1.1733991e+000 -1.0265082e+000  6.7378004e-001 -3.4118038e-002
 -2.9869935e-001 -4.9805724e-001  1.8936872e-001  7.4642154e-001  3.7590699e-001  3.9379063e-001 -3.3642931e-003 -4.4148546e-001  2.1805257e-001  3.7871628e-001  6.2833184e-001  4.3081696e-001  2.4938980e-002  1.3001205e-001  3.4136782e-001 -2.3510292e-001 -1.1755770e-001 -2.9794697e-001 -2.4405302e-001 -1.9317516e-001 -3.9308283e-001 -2.1456187e-002  6.6841151e-001 -7.9390791e-001  2.2098911e-002  3.3638364e-001  1.5295651e-001  4.6882926e-002  1.3895999e-001  4.1356291e-002  1.7738738e-001  4.7727355e-001  6.5154013e-001  5.5977736e-001  2.5015056e-001  2.9469219e-001 -5.1838060e-001 -1.0109695e-001  3.3600789e-001  7.9146328e-002 -4.6939520e-002  2.1207414e-001 -8.7514972e-002  1.8341822e-001 -4.3795695e-001 -1.0106603e-002 -5.1472591e-001 -4.1029059e-002 -1.9977460e-001 -2.3241812e-001 -1.4861503e-001  7.5295668e-002  4.8826946e-001 -3.5006684e-002  6.1446689e-001 -1.4709510e-001  3.7889634e-001  6.5384584e-002 -5.7441542e-001  5.9617486e-001  1.1539725e+000  2.3921591e-001  1.7049801e-001 -4.3930193e-001  3.0118933e-001  3.9621180e-001
 -1.0495211e+000 -4.3639440e-001  1.0490042e-002 -1.0620026e-001 -1.8476960e-001  2.9046662e-001  2.0610670e-001 -6.3345247e-001  4.0041359e-001  1.2828509e-001 -3.1928575e-001  3.7762228e-001 -3.2782943e-001  1.0810445e-001 -4.3059145e-001 -8.8542442e-001 -3.3535241e-001 -1.5420760e-001 -2.8139292e-001 -6.0949940e-001 -5.9877207e-001 -1.3565736e-001 -1.0679213e+000  5.0148532e-001 -3.5107012e-001 -3.0371832e-001 -7.1476282e-001 -8.0797435e-001 -9.7471575e-001 -9.4433392e-001 -5.2678851e-001 -5.7442332e-001 -1.0394541e+000 -7.0194333e-001 -3.7239665e-001 -2.5276561e-001 -1.2545913e+000 -5.5429784e-001 -5.1169594e-001 -4.6794605e-001  1.7630678e-001  2.8361101e-002  5.6335735e-001 -9.4048574e-001  9.0248754e-002 -2.4283841e-001 -6.2274100e-001  5.8270065e-001 -1.2018012e-001 -3.5965009e-001 -8.1388477e-001 -8.6513499e-001  2.7441749e-001 -9.8122778e-002  1.1430581e+000 -1.9736063e-001  1.3987596e-001 -4.8077080e-002 -7.8433271e-001 -3.0389068e-001 -3.9126930e-001  4.3810028e-002  2.6876503e-001  6.3040923e-002  5.2458229e-001 -3.0916607e-001
  1.3380886e-001 -5.7345325e-001 -2.2584787e-002 -1.3477501e-001 -2.1595590e-001  3.5678776e-001  3.7496458e-001 -3.7532940e-001  4.5927660e-002 -8.7134710e-003 -4.9760662e-001  6.8058830e-001  6.1951761e-001  5.6120671e-001 -1.7934468e-001 -6.8781015e-001 -3.9760519e-001  6.0642141e-002 -1.9705874e-001 -9.4119929e-001  1.2379128e-001 -2.1881600e-001 -7.1023698e-001  7.1601208e-001 -3.7958867e-001 -3.4967517e-002 -9.6031117e-001 -6.5539689e-001 -7.4015998e-001 -9.5549427e-001 -3.1335826e-001 -5.7056484e-001 -1.3116398e+000 -1.0115645e+000 -2.9765774e-001  1.6981535e-001 -1.1675695e+000 -4.4645693e-001 -1.8333590e-001 -5.9848142e-001 -9.5595384e-002 -1.6533989e-001  7.8833280e-001 -9.5291240e-001 -1.9557810e-001  2.8019934e-001 -8.7280640e-001  1.0392387e+000  4.0845396e-001 -3.1498227e-001 -9.6443821e-001 -1.1582735e+000  6.3405350e-001  3.1028244e-001  3.6591230e-001 -1.7188916e-002  2.9332656e-001  1.3270831e-001 -6.4612279e-001 -3.1627445e-001  1.3267155e+000  3.3102369e-001  3.8793822e-001  3.1743534e-001  8.6914041e-001  5.7713524e-001
 -1.0992058e-001 -3.3713532e-001  1.2446211e+000  1.5163142e-001 -8.7753611e-002 -3.1863512e-001  4.1406789e-001 -2.8571440e-001  3.7528139e-001  3.1704345e-001 -4.9898946e-001  1.0416994e+000  2.6401555e-001  1.4429284e-002  2.5446524e-001  1.6363530e-002  1.3973874e-001 -4.4863514e-002 -3.1691731e-001 -1.4182060e+000 -5.2775454e-001 -3.2886903e-001 -8.4307164e-001  5.3217670e-001 -7.3802869e-002 -1.7563170e-001 -1.9080097e-001 -4.9508964e-004 -2.5139143e-001 -2.8983022e-001 -1.4371088e-001 -9.8806320e-002 -1.5242518e+000 -1.1851459e+000 -3.6990450e-001  9.2232699e-003 -1.2653451e-001 -1.6645087e-003 -1.7047148e-001 -1.8165200e-001  3.9198863e-001  2.2216939e-001  6.6454001e-001 -4.9555796e-001 -2.0372224e-001  1.9853737e-001 -8.7785812e-001  2.6045593e-001 -5.9512648e-002 -4.2493469e-002  4.3279680e-002  3.7053938e-003  3.3124193e-001  1.0810934e+000  1.5397537e+000  4.6397690e-001  5.8522305e-002  2.3613754e-001 -1.5689403e-001  2.4112039e-001 -3.4748992e-001  4.4160287e-001 -3.3392205e-001  6.6411638e-001  1.6400209e-002 -1.1157959e+000
 -1.5994549e-001  8.9797939e-001 -3.2114026e-002 -1.3527356e-001  1.4320026e-001  3.0559501e-001  5.7014977e-001 -4.9995253e-001 -3.7200711e-001  1.8664497e-001 -3.2422030e-001 -7.9538852e-001 -6.2092248e-002 -5.0417343e-001 -4.7656134e-001 -5.7375578e-001 -3.3439932e-001 -1.4728157e+000 -7.0136933e-001 -1.3737482e+000 -9.7606057e-001 -2.0637766e-001 -8.0984614e-001 -1.6570902e-002  2.1960061e-002 -5.8369427e-001 -3.7133545e-001  3.2254048e-001 -8.4264431e-002 -1.0570245e+000  3.6078543e-001 -2.0083130e-001 -1.2401424e+000 -1.2563478e-001 -4.6439186e-001  8.7549980e-002 -7.3855634e-001 -1.3172931e-001  1.7757660e-001 -4.8475773e-001 -8.0812544e-002  4.1767427e-001 -3.0570975e-001 -1.1266924e+000 -3.1707533e-001 -1.2623424e-002 -1.2446185e+000  3.6586414e-001 -4.2547385e-001  3.6791129e-001 -2.2029364e-001  2.3332283e-002  2.1609020e-001  3.7701563e-001  9.3901039e-001  3.2544853e-001 -1.2917525e-001 -7.4825397e-002 -2.9048037e-001  2.9463738e-001 -3.4845355e-001  3.5753197e-002  9.4348341e-001 -9.6405078e-002  8.9060968e-001 -3.9138434e-001
 -3.4574257e-001  8.5735092e-001  2.6605387e-001 -5.0787751e-001  7.2020387e-001  2.1242342e-001  6.6208557e-001 -8.3264676e-001  1.2551836e-001  7.8100250e-001 -4.2332295e-001 -6.9870841e-001 -3.7711837e-002 -1.5947739e-001 -1.2504504e-002  1.2421041e-002  2.5428021e-002 -1.0635168e+000 -6.9123880e-001 -3.2328931e-001 -7.7715952e-001 -2.7835562e-001 -1.3847036e-001 -2.9326391e-001  1.0263033e-001  2.0636415e-001  2.0247476e-001  7.5599673e-001  4.0350937e-001 -1.8766067e-003  1.3879204e+000  2.4158451e-001 -1.5912644e-001 -7.2288586e-001  1.7664167e-001  1.2380504e+000  1.0495649e-001  1.1978526e+000  4.6816790e-001  5.5157533e-002  6.5642075e-001  7.0178310e-001  2.2459107e-001 -3.4799218e-001  3.6113228e-001 -4.8260370e-001 -3.8613127e-001 -2.7686021e-001  3.1309181e-001 -2.8428831e-002  3.6841185e-001  4.5037780e-001  4.2453347e-001  1.0120205e+000  8.5064551e-001  7.3728085e-001  3.8630073e-001  1.5020634e-001 -3.1957935e-001  7.4885479e-002  3.1400416e-001 -3.0861702e-001 -3.6169644e-001  4.9934094e-001  6.5706924e-001 -1.1739957e-001
  4.4290013e-001  1.5006316e+000  6.3275450e-002  5.0169637e-001  3.0484580e-001  1.1426601e+000  5.7456915e-001  5.4779713e-001  7.3414354e-002  7.9341958e-001  5.9238616e-001 -1.6047533e-002  8.5127464e-001  6.7649412e-001  2.7019823e-001  8.1539187e-002  3.5987461e-001 -3.1806726e-001 -5.4008581e-001  2.9807069e-001 -4.6219261e-001  4.5086241e-001  5.9686020e-001  1.8949270e-001  3.5584499e-001  7.9565802e-001  8.6163818e-001  9.4956919e-001  4.9327542e-001  6.7524287e-001  1.0629745e+000  6.7145212e-001  8.2451586e-001  1.0058478e-001  4.9811067e-001  8.4395878e-001  8.7452957e-001  2.8488638e-001  2.5731177e-001  7.1299737e-001  1.1058171e+000  7.9534976e-001  9.3787189e-001  1.3357984e+000  5.0086269e-001 -6.2765558e-001  4.9663549e-002 -8.8009947e-001  2.7655506e-001  7.7987086e-001  7.2126071e-001  9.0239020e-001  4.8106941e-001  5.2302472e-001  8.4524714e-001  2.4010369e-001  7.8819357e-001  7.6466768e-001  1.1964396e+000  3.6838620e-001  1.4611240e+000  5.8417707e-001  1.8668112e-001  7.9810859e-001 -8.6772256e-002  1.3423099e+000
 -1.7801913e+000  1.0486571e-001 -8.3816663e-001  4.2480958e-001  4.0561683e-001 -3.0795814e-001  4.0905394e-001  7.9895324e-001  1.7765191e-001  4.0421638e-001  1.8032418e-001 -1.7165810e-001 -1.6874417e-001 -5.2241728e-001 -2.2364480e-001  3.4374930e-002  3.5020827e-001 -5.8023930e-001 -5.6449381e-001  1.9265769e-001  2.9329454e-001  3.1642200e-001 -8.3806554e-001  1.3846533e+000  5.8686180e-002  1.8444249e-001 -2.7266038e-001  1.1264791e-001  1.0224579e+000  5.7851483e-002  6.6919152e-001  1.5507207e-001  3.3004267e-002 -1.7113835e-001 -1.5348759e-001  1.0211348e+000  2.9843329e-001  2.1859264e-001  3.7670616e-001  1.9224181e-001  6.3206250e-001 -1.8187606e-001  1.2942643e+000 -6.8951557e-001  5.0948591e-001 -7.7302889e-001 -1.1186849e+000 -1.0649864e+000 -5.8564715e-001  4.2473826e-002 -2.7928906e-001  1.9553689e-002  1.1409497e-001  3.6151070e-001  1.2612377e-002 -3.2036794e-001  2.2971287e-001  5.1832305e-001  4.6102272e-001  6.8150096e-001 -1.5150273e-001  5.1027884e-001 -2.7216987e-001  6.8657422e-001 -6.5598670e-002 -1.9320067e-003
  1.0613422e+000 -6.8350894e-001  4.4880848e-001 -9.4933111e-001 -1.3609827e-001  1.2003430e+000  3.1791029e-001  7.0963410e-001  1.6866342e-001 -2.2407444e-001 -1.3059628e-001 -4.9731980e-001 -4.2865779e-001 -3.7883125e-001 -2.6051205e-002  2.8964307e-001 -4.5408096e-001 -2.9800886e-001  1.5690195e-001 -3.9049409e-002 -1.8232443e-001  2.8315241e-001 -8.8642804e-001  9.1189903e-001 -3.0350285e-001 -9.7127497e-002  1.6003369e-001  4.9239836e-001  9.3533588e-001  3.0993338e-001  6.1056346e-001  2.6329121e-001  4.8143702e-002 -1.7307198e-001  2.3696827e-001  5.8857462e-001  4.4948797e-001  9.8124542e-001  4.9030236e-001  9.1585017e-002 -3.8175998e-001 -5.4717427e-001 -1.2327947e-001 -7.1900206e-001 -6.3361898e-001 -9.0929626e-001 -5.3404736e-001 -5.9852529e-001 -5.8274267e-001 -6.8335981e-001  5.8361320e-002 -1.7000833e-002 -5.3101886e-001 -3.3709097e-001 -8.9634498e-001 -8.1860191e-001  8.1765267e-002 -4.2675983e-002 -3.1868417e-003  4.1645194e-001  1.6342245e-001 -5.9763069e-001 -2.0543783e+000  4.3986511e-001  8.0872502e-002 -6.7447842e-001
 -1.7381598e-001 -2.8387003e-001 -1.1064981e-001 -2.0303935e-001 -1.2021016e-001  1.0602000e-001  6.4236001e-001  4.7544299e-001 -4.8636077e-001  3.1673643e-001  4.5972987e-001 -3.8209126e-001  6.0531216e-002 -6.9142811e-002  2.9000537e-001  3.3801007e-001  1.8534966e-001  1.1588251e-001  1.1443880e-001  6.0396802e-002 -4.8969104e-001  3.0307699e-001 -1.5993194e+000 -2.7145759e-001  3.8364156e-002  4.1373539e-001  2.0204753e-002  4.3252777e-001  8.8673794e-002  6.9488066e-001  4.2514186e-001  6.2441196e-001 -1.3128889e-002 -1.9040431e-001 -2.9104437e-001  2.1160445e-001  6.0129650e-001  7.1400607e-001  7.0147625e-001  5.4744772e-001  2.7253616e-001 -7.4288383e-001 -8.0472273e-001 -3.0151561e-001 -5.0896424e-001 -1.3935760e+000 -6.7062148e-001 -1.5478524e+000 -2.3068874e-001 -6.7155282e-001  2.8377833e-001  4.5813112e-001  7.5617367e-002 -2.5894749e-001 -2.0546186e+000 -3.2488311e-001 -1.3669990e-003 -1.3944992e-001 -1.2623771e-001  2.4270798e-001  6.3507885e-001 -1.2316886e-001 -3.6652976e-001  4.7830580e-001  3.4563308e-001  1.1723898e-001
 -4.3720966e-001 -2.4618284e-001 -2.8306788e-002  7.3590750e-001  5.2776697e-002  6.3992794e-001  1.3878784e-002  1.0886623e+000 -4.2963370e-001  6.3951382e-001  1.1887200e+000  9.9558309e-001 -1.2315365e-002 -3.0963267e-001  8.1351823e-001  4.5103499e-001  3.9457764e-001  1.0785141e+000  4.0230549e-001  4.4295586e-001 -2.2302182e-001  5.2520274e-001  6.8791819e-002 -3.5719753e-001  1.7973674e-001  2.1778755e-001  8.2323124e-001  1.0494990e-001  4.8698749e-001  6.8100637e-002  2.1529075e-001  7.4122123e-001  3.7481315e-001  9.5174179e-001  2.9409000e-001 -4.3733899e-001  2.4789611e-001  6.8899805e-001  9.8766122e-001  9.1806492e-002 -1.6027616e-001 -5.9195313e-001 -1.2846329e+000  9.5710820e-001 -7.5244923e-001 -1.7928404e+000 -4.8708024e-001 -1.2786390e+000 -3.9890265e-001 -3.8111289e-001  2.3604970e-001  2.6925640e-001 -1.9440709e-001 -4.9491707e-001 -9.7349682e-001 -3.4810645e-001  3.1501491e-001 -1.1246900e-001  1.0957042e+000  6.8287428e-001  1.0848525e+000  2.7676387e-001 -6.6713496e-001 -3.0135076e-002  6.8797433e-001 -2.0285657e-001
  8.5130850e-001 -3.7754586e-001 -7.8773594e-001  5.7901998e-001 -3.6682392e-001 -5.9803846e-001 -2.7244670e-001  1.0598668e+000 -1.2098199e-001  8.0426389e-001  1.4539232e+000  7.1515820e-001 -4.1799088e-001 -2.6442273e-001  1.6825300e-001  3.4739941e-001  3.1208109e-001  4.3397932e-001  7.1837772e-001  2.1238647e-001  1.6921184e-001  2.9171143e-001 -7.7244575e-001 -5.4059785e-001  4.2742186e-002 -5.9171331e-003 -2.1422020e-002  2.1115668e-001  3.8575716e-001 -1.2664748e-001  3.1434175e-001  8.3539711e-002  1.5994937e-001  2.3983283e-001 -2.6918255e-001 -1.2180142e+000  3.7302937e-001  5.3545333e-001  2.9644323e-001 -4.8209743e-001 -5.7342277e-001 -6.4844211e-001 -4.1317367e-001 -8.0458131e-001 -7.8259031e-001 -4.4041810e-001 -6.4789965e-001 -7.0421000e-001 -4.2434733e-001 -6.2501053e-001  3.3924303e-001  1.6884121e-001  7.2237795e-002 -6.5063632e-002 -3.9566810e-001  1.6889395e-001  5.3255693e-001  5.1756489e-003  8.5572985e-001  3.5898880e-001  1.3162704e+000 -3.4512335e-001  2.8920348e-001 -3.7987697e-001 -7.4349509e-001  2.5549119e-001
  3.9208323e-002 -9.4403615e-001 -3.4566384e-001  1.4471741e-001 -5.3537268e-001 -3.2500742e-001 -2.4454577e-001  3.9456232e-001  3.0419877e-001 -3.4428780e-002  9.4889773e-001 -4.8757845e-001 -3.7697757e-001  3.5238724e-001  2.2193235e-001  2.6969358e-001  6.7839691e-001  1.5349441e+000  6.3577243e-001  1.1234499e+000  9.1038357e-002  2.7460698e-001 -1.9575372e-002 -9.5110279e-001  1.4759880e-001 -7.9294118e-001 -6.9688264e-001 -7.3934336e-001 -3.4341650e-001 -1.3606442e-002 -3.7638479e-003  6.7920488e-001  1.0328593e+000  7.6566810e-001 -1.8051940e-002 -1.1486539e+000  2.8080698e-001 -2.0390805e-001 -1.9338306e-001 -3.3438708e-001 -2.0351848e-001 -7.0062600e-001 -5.8605753e-001 -5.1615236e-001 -4.7660805e-001 -6.5057941e-001 -1.3476876e-001 -5.5566561e-001  6.2687796e-001 -1.5636335e-001  1.0869417e-001 -2.5331138e-001  3.4287372e-002 -6.2917741e-001 -2.3603834e-001  2.8252444e-001 -1.1373618e-001 -1.5727979e-001  2.6581643e-001 -5.1630172e-001 -4.0947651e-002 -4.0927702e-001 -1.3442840e+000 -7.8318391e-001 -4.2897635e-001 -1.1994171e-001
  8.7231788e-001 -9.2712614e-001  4.2972592e-001 -2.9017472e-001 -8.3475707e-001  8.4351439e-001 -7.5821128e-001  2.5198002e-002 -7.8415270e-002 -3.2765160e-001  7.4123786e-001 -4.3570623e-001 -7.1836714e-001  4.5844035e-001 -1.4274954e-002  5.3797339e-002  3.1212022e-001  1.1104195e+000  4.0607404e-001  3.3143693e-001  1.3378267e-002  7.0652301e-001 -3.1159669e-001 -3.9391493e-001 -3.3510479e-001 -6.7288896e-001 -2.6362988e-001 -2.9224374e-001 -3.0746725e-001 -4.3606252e-001 -9.2557992e-001  2.2035724e-001 -1.3538386e-001 -5.3305751e-001  1.7006529e-001 -2.1663886e-001 -4.6049829e-001 -2.7882378e-001 -2.7001343e-001 -4.2629381e-001 -1.3959189e-001 -6.4237496e-001  9.1402958e-001 -4.5929288e-001 -1.5878868e-003  1.4435930e-002 -1.1323424e-001 -1.1546481e-001 -7.3317046e-001 -1.5209166e-002 -2.8901536e-001  3.4137367e-002 -1.2023968e-001 -7.2179901e-001 -1.5510733e+000  2.0417152e-001 -5.8641602e-001 -8.2933872e-001 -3.4655992e-001 -3.8311042e-001  9.8476845e-001 -1.2445126e+000  2.2954089e-001  9.0533733e-001 -6.1848698e-001  6.1096484e-001
 -4.5982087e-001  7.3093357e-002 -8.0653924e-001 -1.4533892e+000 -3.6251117e-001  4.3328450e-001 -6.9534609e-001  2.2516825e-001  4.0645419e-001 -7.0605580e-001  1.6661391e-001  4.3419289e-001  2.5847458e-001  6.2509216e-001 -6.3354975e-002  5.4609184e-002  1.3403447e-001  5.3449991e-001  6.8947358e-001  8.3861617e-001  7.2612571e-001  5.1908251e-001 -3.1596897e-002  4.4312940e-001 -1.8171123e-001  3.8991820e-001  7.3835392e-002 -3.7549347e-001  1.5860966e-001 -1.0474306e-001 -4.5947551e-001  7.7788678e-001 -1.6435451e-001 -6.5494257e-002  4.2847352e-001 -5.2435705e-001 -4.1051163e-001 -8.1903621e-002  1.1436250e-001  4.7875448e-001  3.2581603e-001  2.4303855e-001  1.6412639e+000 -4.0351375e-001  1.1518300e-002  3.9596347e-001  1.0260644e+000 -5.0576347e-001 -5.6701536e-002  5.1458649e-001  3.9436376e-001  5.6747835e-001 -6.4552416e-001 -1.1227161e+000 -1.6925580e+000 -8.0484464e-002 -4.4983975e-001 -4.7731822e-001  9.4280116e-002  3.1634539e-001  1.0309939e-001 -3.6119413e-001 -2.9313746e-001 -9.5588347e-001 -7.4737872e-001 -1.0967315e+000
 -2.6323595e-003 -1.3340074e-001 -4.4442076e-001  1.9807465e-001  2.7783281e-002  9.5262242e-001 -1.0885015e-001  6.4008353e-001 -4.4749921e-001 -1.0987776e-001  7.8518037e-001  6.3450671e-001 -1.1868722e-002  5.5172289e-001  1.7684578e-001  1.6901429e-001  3.4228661e-001  1.6563389e-001  9.0317388e-001  3.8220629e-001  1.4185582e+000  8.1767813e-001  4.2750989e-001  6.4700923e-001  5.8803550e-002  6.8450028e-001  6.2321643e-001 -2.2149054e-002  2.9769109e-002 -1.2173821e-001 -4.6943959e-001  2.1902822e-001  1.7418850e-001 -2.6842935e-001  4.5644322e-001 -8.5504957e-001  2.1122638e-001 -5.9346234e-001  1.8725275e-001  3.7865909e-001  6.6098019e-001 -2.7840861e-001  8.9517065e-001  9.7312024e-002  1.0582891e-001 -1.7870440e-001  2.2798334e-001 -7.8634328e-001 -4.2485425e-001 -6.4460473e-001 -2.9833364e-001  1.1332643e-003 -5.3287628e-001 -8.5091980e-001 -8.2842402e-001 -4.0916665e-001  1.7234137e-002 -1.2966266e-001  6.0980856e-001  4.1285849e-001  1.1523794e+000  4.5058239e-001  3.0337444e-001  9.9269066e-001 -5.1376824e-001  5.2889544e-001
  4.3333231e-001 -3.2676494e-001  2.5723242e-001 -1.7963552e-001  1.9887403e-001  5.5628205e-001  3.8258763e-002  5.6382147e-001  2.1251017e-002 -8.4412818e-001 -1.6502696e-001 -3.5727356e-001  1.9713804e-001  1.3813649e-001 -4.2366040e-002  3.6135296e-001  5.7654502e-001 -4.0542153e-002  8.1646500e-001  1.7713126e-001  1.1209800e+000  1.4861385e-001 -3.7123933e-002 -2.9091000e-001 -3.0581874e-001  2.6451738e-002  1.0253574e+000  5.5219553e-001  3.2119742e-001  5.8291098e-001 -3.6916375e-002  9.0988423e-002 -2.1149162e-001 -3.5384771e-001  7.8076462e-002  1.0767354e-001  9.0468227e-001  8.5777323e-001  7.2391509e-001  1.5341416e+000  1.4697216e-001 -8.1574172e-002  2.8884742e-002  6.4771430e-001  4.1509107e-001  5.5602373e-001  5.5404159e-002 -1.9913715e-001 -7.6326301e-001  1.6688349e-001  3.7573851e-001  2.9734543e-001 -2.6493279e-002  2.6474765e-001 -3.8263200e-001 -6.1656113e-001  2.1032516e-001  2.9401243e-001  5.5055679e-001  3.7155695e-001  3.6568364e-001  4.5019259e-001 -6.3337704e-001  1.5327280e-001 -8.9798792e-003  2.9308409e-002
 -1.3338488e-001 -6.4016870e-001 -2.8151335e-001  2.4067296e-001 -5.7688427e-001 -6.5160561e-001 -4.3887620e-002  8.5312918e-001 -2.4761584e-001 -4.2548381e-002 -4.6251501e-002 -2.1353158e-001  6.1859868e-002 -6.2464752e-001  1.1776671e-001  3.9436775e-001 -9.1587755e-002 -3.2714752e-002  9.0362698e-001  1.6313279e-001  1.1535628e+000  4.3632460e-001 -3.5666295e-001 -2.3849681e-001 -6.4144275e-001  5.8894387e-001 -1.2188751e-001  6.6174387e-001  3.5635184e-001 -8.8058306e-002 -8.0398868e-001  1.2408483e-001 -3.6210141e-001 -2.8438212e-001 -2.8786785e-001 -4.2353226e-001  1.0715067e-001  9.1302981e-001  1.0213717e+000  6.0932982e-001  5.3045302e-002 -3.4407208e-001  4.9700302e-001 -2.9046374e-001  3.2167233e-003  7.4707115e-002 -2.2693400e-001  3.9291597e-001 -3.3025312e-001 -6.6539095e-001 -3.0268017e-002 -3.5377798e-001 -5.1181479e-001  4.7221955e-002 -3.8083867e-001 -1.0379773e+000  1.8011605e-002 -6.2977733e-001  4.3331416e-001  7.4277479e-002 -5.5898223e-001  9.9834701e-003 -7.0285349e-001  7.0231863e-001 -7.7613797e-001 -3.5173395e-001
  5.1305001e-001  7.6023069e-002  7.2515225e-002  4.9692987e-001  2.6659467e-001 -4.0323879e-001  2.1972555e-001  2.2460539e-001  4.0720805e-002  2.3947774e-001 -3.0593226e-001 -9.8752505e-001 -1.5669236e-001 -1.0176523e-001 -4.3644792e-001 -4.1638997e-001 -2.3795522e-001 -4.8594436e-001  5.9898317e-001  1.6661575e-001 -4.2190111e-001  2.2848182e-001 -4.6991790e-001 -1.0749948e-001 -5.2535137e-001  6.5538325e-001 -5.7134189e-001  2.6128076e-001 -3.4728644e-001  5.8847631e-001 -5.1518271e-001 -2.9638511e-001 -3.6595264e-001 -3.9763877e-001 -8.2104375e-002 -3.3483713e-001 -2.0447386e-001 -3.2145473e-001 -3.8402699e-001 -1.3472241e-001  5.7982488e-002 -4.9155290e-001 -2.1645025e-001 -1.0678174e+000 -1.7992613e-001  3.3985248e-001  2.2917854e-001  1.8630467e-001 -6.9766003e-001 -2.5998849e-001 -5.6552350e-002 -1.6045996e-001 -6.3886581e-001 -2.2777102e-001 -4.4161946e-001 -3.8560417e-001  3.2433159e-001 -9.3309890e-002  4.8499323e-001 -5.0862822e-002 -4.0195659e-001 -3.0873435e-002 -8.8848166e-004  2.0535806e-001  1.6176439e-001 -5.3819951e-001
  5.7515814e-001 -6.6440305e-002 -4.8292058e-001  5.5163050e-001  5.0993131e-001 -3.3797745e-001  1.5923381e-001  3.0158566e-001 -2.5900931e-001  3.3784982e-001 -2.3741940e-001  3.2178189e-001 -1.1613988e-001  6.0591790e-002 -8.6047063e-001 -4.3944382e-001  1.7050106e-001 -2.7364597e-001  1.0024309e+000 -1.1835252e-001 -1.0358522e-001  3.4062725e-001 -2.6795042e-001 -9.1722553e-001 -1.9320519e-001  2.8309607e-001 -9.4784956e-001 -1.0276896e+000 -9.3704144e-001  1.0100346e-001 -7.9817057e-001 -6.5030070e-001 -3.8966174e-001 -7.1799040e-001 -2.7412696e-001 -8.6765525e-001 -8.9597325e-001 -1.3686874e+000 -1.7482946e+000 -9.4413476e-001 -5.1066023e-001 -1.2632592e-001 -1.1695074e+000  7.3224457e-002  3.2215762e-002  1.3629324e-002  6.0113019e-002  7.0175943e-002 -1.7495335e-001 -3.0509253e-001 -2.3399944e-001 -6.0438468e-001 -1.4057786e-001 -1.3812462e-001 -5.0691644e-001 -1.9716899e-001  4.8966857e-001  4.6840990e-002 -3.5772329e-001  8.5366778e-002 -9.3394160e-001 -1.9047488e-001  6.6242464e-001  2.3546800e-001 -3.5486790e-001  3.9675579e-001
  5.3769814e-001  1.7168388e-001 -7.4451180e-001 -2.5699047e-001 -1.4747633e-001 -1.7265291e+000  4.8459595e-001  5.6690438e-001  1.6573077e-001  8.0074911e-001 -6.4011847e-001 -7.9234425e-001 -2.2889465e-001  1.4310601e-001 -1.1249820e-001  1.6429048e-001  2.5082562e-001  2.6209663e-001  6.2670871e-002 -6.6903548e-002 -6.4256124e-001 -6.7906991e-001 -3.6127624e-001 -4.6262570e-001 -8.1660345e-002 -4.6183428e-001 -6.1369673e-001 -9.6775328e-001 -1.1264504e+000  2.2447802e-001  4.2135672e-001  5.2154615e-001  1.3596219e+000  5.3880874e-001  6.4226827e-001  9.7252727e-002 -4.2270271e-001 -7.5308530e-001 -1.3397152e+000 -7.4559344e-001 -2.5735836e-001 -3.5954875e-001 -6.0767649e-001 -8.8985820e-001 -1.4045185e-001 -8.1865634e-001  4.2767891e-001 -1.5933652e-001  1.8029281e-001  2.2470142e-002 -7.5440474e-003 -1.4791437e-001 -5.3710990e-001 -2.1635770e-001 -1.1687126e-001 -9.8726156e-002  5.8873326e-001 -1.3251530e-002  5.0066857e-001  4.6317373e-001 -2.2466581e+000  7.6148046e-002  1.8290025e-001 -4.9753476e-001  3.8157278e-001  3.0775221e-001
 -9.3296163e-001 -1.9561606e-001 -3.8429779e-001  6.4753163e-001 -8.3944802e-001 -1.7515758e+000 -8.1331262e-001 -2.0406071e-001 -3.8368385e-001  3.7562244e-001  2.9619472e-002  8.4577463e-001 -3.9594803e-001 -5.1207225e-001  8.3495993e-002  1.2854163e-001 -8.9337754e-002 -3.6504458e-001 -1.3396293e-001 -6.5619320e-001 -3.2413019e-001 -3.9235732e-001 -6.2592540e-001 -4.3702026e-002 -4.3012166e-001  3.5129368e-001 -6.4568673e-001 -3.1499101e-001 -6.4343838e-001  6.1166077e-001  8.7430839e-001  4.3072625e-001 -1.6952168e-001 -2.6889211e-001  4.9740378e-001  3.0759272e-001  1.5062985e-001 -1.0533567e+000 -9.5900767e-001 -3.7733109e-001  8.6642498e-001 -1.5737923e-001  1.2372093e-001 -2.2716657e-001 -2.6580684e-002 -1.2978495e+000 -1.5268135e-001 -3.9457681e-001  6.3740770e-002 -3.4345402e-001  3.3470462e-001 -7.5826146e-002 -9.3292582e-001 -8.0830646e-002  4.5674026e-001 -6.5450835e-001  1.5467369e-001 -1.3452151e-001 -6.0618534e-002 -8.8545260e-001 -1.2575430e+000 -3.8079508e-001  7.3065365e-001 -3.9827276e-001 -1.3125050e-001 -2.6040051e-001
  5.8932730e-002  7.8594546e-001  4.2019530e-001  2.7729827e-001 -1.8655717e-002 -1.1272987e+000 -4.4771110e-001  1.1299118e-001 -2.7843713e-001  5.2736578e-001 -3.3126407e-001  8.4054014e-001 -1.0419147e-001 -5.9442109e-001  4.6594415e-002  2.2319344e-001  3.4935002e-001 -2.7610440e-001 -4.2061611e-001  1.1160956e-001  2.6879569e-002  1.8279161e-001  1.2057494e-001 -1.8865736e-001 -3.7645852e-001 -1.0563353e-001  3.0670595e-001 -7.6961288e-001 -2.2921735e-001  8.7501679e-001  9.0324721e-001  5.9720175e-001  1.5765538e-001  3.5752769e-001  9.7010614e-001  8.4770218e-001  3.8873926e-001 -7.4553788e-002 -5.3149313e-001  6.2067876e-002 -1.2421238e-001 -3.0788556e-001 -8.0382112e-001  6.0378299e-002  3.7896838e-001 -5.3002840e-001  2.0734208e-002 -6.5268251e-002 -4.8658476e-001 -2.3846504e-001  2.8670989e-001  2.7747895e-002 -9.5156955e-001 -2.6656542e-001 -5.9272735e-001  2.2049701e-001  3.6446442e-001 -3.6868925e-003  7.2730626e-001 -1.0218739e-001 -1.3477021e+000 -4.2478663e-002  1.0068830e+000  1.3209616e+000  2.3635195e-001 -6.0063065e-001
 -1.5886722e+000 -7.0074277e-001 -9.2126428e-001  8.9788661e-001 -3.2244154e-001 -5.4294994e-002 -8.2118301e-001  1.0679166e-001 -2.9864056e-001  3.4929746e-001 -1.1735672e-001 -6.2130554e-001 -7.1959707e-001 -2.4791877e-001 -4.7550846e-001 -4.7179940e-001 -7.4834989e-002  2.6884308e-001  4.4698150e-001  3.9990196e-002  2.4243289e-001 -3.2869133e-003 -6.5870555e-001 -4.9052041e-001 -9.5395363e-002 -6.3963269e-001 -1.3886448e-001 -4.2234498e-001 -2.4319628e-003 -3.6128112e-001  3.6420436e-001  1.7196400e-001 -3.6586658e-002 -6.1908601e-001  1.2236119e-002  4.2293259e-001 -3.8008372e-001  6.3171833e-003 -1.4270307e-001 -3.6218060e-001 -2.0399647e-001 -1.4446822e-001 -4.5690332e-001 -6.6141717e-001 -3.1303331e-001 -6.5645793e-001  6.4621284e-001  3.7922613e-002  1.2531185e-001 -2.6052069e-002 -1.3264234e-001 -6.1614698e-001 -3.9649829e-001 -5.3426114e-001 -9.1741242e-001 -3.6261503e-002  2.9158184e-001 -2.6704528e-001 -5.4730432e-001 -1.1501144e+000 -9.2896974e-001 -7.5328518e-001  1.3995985e-001 -5.1899791e-001  4.5843636e-001 -5.3326111e-001
  1.1532623e+000  2.3121735e-001  1.6707194e+000 -9.4110604e-002  1.5062148e-001  3.1910080e-001 -4.3537294e-001  3.7133853e-001 -1.3862199e-001 -3.7668316e-001 -5.6460781e-001 -4.5925261e-001  2.2923302e-002 -7.4263843e-002  1.3913232e-001 -7.9786507e-002 -1.7215680e-001 -2.6964905e-001  6.4633030e-002  2.6385923e-001  2.3773567e-001 -7.6006743e-001 -2.9601555e-001 -1.0207551e+000  1.1558495e-002 -5.9206389e-001  7.0441833e-001  8.0018628e-002  2.5029377e-001  6.3199125e-001  1.6399864e-001 -1.3143067e-002  1.5347482e-001  2.3578307e-001  3.8674547e-001  1.5095993e-001  1.9684573e-001 -4.3315668e-002  3.2626000e-001  1.3960603e-001 -7.4416929e-001 -1.6555403e-002 -9.6590354e-002  8.8288185e-001 -2.5883891e-001 -3.0377502e-001  8.4708450e-001  1.5667416e-001  2.7162861e-002  1.3756227e-001  3.9473689e-002  4.4407153e-001 -3.5691383e-001  1.6610299e-001  2.2397379e-001  5.0087485e-001 -2.6365455e-001  4.2286729e-001  2.7246279e-001 -4.1654102e-001 -6.6452400e-001 -3.3492473e-001 -7.3416398e-001 -5.9152410e-001 -7.8546759e-002  9.3404316e-001
  7.5294237e-001  3.5961337e-001  6.8733974e-001  3.8985243e-001 -6.1097782e-001 -4.0414968e-001 -9.7428718e-001  5.7928618e-002  2.6299598e-001 -7.8603522e-001 -3.5442665e-001 -1.1690101e+000  2.4600649e-002 -1.3534206e-001  1.9447129e-001  7.4302684e-002 -2.7256341e-001 -7.3394578e-001 -1.7479860e-001 -1.3356091e-001 -2.9632285e-001 -3.2118867e-001  4.2361375e-001  2.1169706e-001  2.1692624e-001 -5.3190191e-001  3.1569869e-001  9.7740884e-002 -8.7478001e-003  1.7108926e-001 -9.1612076e-001 -8.6586904e-001  1.1031107e-001  1.9715515e-001 -2.8025922e-001 -1.0061818e+000 -1.4415951e-001  3.5143022e-001  1.0084957e-001 -3.9718340e-001  5.4422238e-002  4.6179525e-001  1.5281100e-001  8.7575532e-002  1.2124460e-001  4.5766665e-001  5.4501455e-001  5.9392683e-001 -4.5054375e-001  4.4059669e-001 -2.7486631e-001  2.1048486e-001  1.5539232e-001 -1.1390642e-002  8.7400795e-002  7.2301069e-001 -8.3541271e-001 -1.6688454e-001 -5.0034489e-002 -8.1859269e-001  9.9092338e-001 -7.0411202e-001  1.8035903e-001 -6.0488798e-001 -2.3924963e-001  3.1196685e-001
  1.3156578e+000 -3.0823215e-001  1.8614281e-001 -1.0532138e+000 -2.0388189e-001  8.7151574e-001 -8.2866607e-001 -2.7289950e-001 -5.4760310e-001  8.6679709e-002 -2.6360919e-001 -4.0601407e-001 -5.1953045e-003  4.6640873e-001  1.0544501e-001 -3.2452035e-001  4.4245597e-002 -9.1117530e-001 -3.2549817e-001  2.2093081e-001 -4.2847226e-001 -4.3713631e-001  3.1624091e-002 -5.2373092e-001 -4.3073464e-002 -3.0045233e-001 -2.2209803e-001 -1.1140049e+000 -6.8509445e-001 -4.7170335e-001 -9.2676999e-001 -3.9918423e-001  1.9085889e-001  3.1243654e-001 -4.1697272e-001 -9.7426478e-001 -1.2620178e-001 -9.3924986e-001 -1.5521996e+000 -2.8307760e-001 -1.2083740e+000 -2.6209913e-002  2.9382060e-001 -7.8980589e-001 -4.5003995e-001  9.8595701e-002  5.2205206e-001  9.1250275e-001 -6.4689264e-001  4.6139680e-001 -4.2130992e-001  3.4965686e-001 -5.6162874e-002 -3.9893657e-001 -1.4214524e+000  5.5163294e-001 -6.0761886e-001 -4.1852014e-001 -2.5514196e-001 -5.1546735e-002  5.5105780e-001 -4.1676231e-001 -5.0859502e-001  2.0792979e-001 -4.1806535e-001 -1.9308005e-001
 -9.6624415e-001 -4.4409788e-001 -4.3488227e-003 -1.0374354e+000  7.0594802e-002 -5.1728744e-001 -3.2401967e-001 -4.2808627e-001 -4.2029200e-001 -2.0100813e-001 -8.6097642e-001 -2.8659383e-001  2.5580599e-002 -2.0990570e-001  5.2203253e-001 -1.6430062e-001 -2.6781689e-001 -4.0013833e-001 -8.1260727e-001 -6.9164627e-001 -1.0802480e+000 -5.3638766e-001 -8.1710560e-002 -6.4630839e-001 -5.3414354e-003 -3.9624214e-001 -3.9494953e-001 -5.4657154e-001 -3.6691710e-001  9.4930150e-002 -6.0635917e-001 -9.7058114e-001  6.6820079e-001  1.5807087e-001 -5.4443821e-001 -1.4963765e-001  2.5052537e-001 -3.4845144e-001 -6.7236658e-001 -3.4596565e-001 -5.0158466e-001 -1.1109281e-001 -7.2707886e-001 -2.9167046e-001 -3.6146542e-001  2.4012037e-001 -2.7611647e-003  8.8707420e-001 -7.6792302e-001  2.6325438e-001 -3.5269257e-001  1.5205302e-001 -3.7665371e-001 -1.9372041e-001  2.3303109e-001  3.8373151e-002 -4.0162506e-001  3.9298863e-003 -5.2893449e-001  4.0379354e-001 -6.2286865e-001 -5.5312930e-002 -8.7784163e-001 -4.3381836e-001 -1.8516904e-001 -6.3781084e-001
 -3.9537088e-001 -6.5717614e-001 -7.8852695e-002  2.2977089e-001 -1.9885564e-001  3.5440626e-001 -2.9871223e-001 -4.9531526e-002 -5.1311365e-001 -2.9947365e-001 -7.9823750e-001 -3.1562256e-002 -2.4783389e-001 -1.8907716e-001  1.8079788e-001 -1.1887221e-002 -3.2668683e-001  6.7695427e-002 -4.1180851e-001 -3.0160189e-001 -5.0364820e-001 -9.8083717e-001  3.9614454e-001 -5.0116900e-001  1.5033256e-001 -5.3235505e-001 -1.9820610e-001 -8.3406784e-001 -8.7054508e-002 -6.4852767e-001 -1.0325282e+000 -1.1942500e+000 -3.2232880e-002  2.1373980e-001 -4.5598794e-001 -3.2985581e-002  2.1244864e-001 -3.2618306e-001 -4.4399346e-001 -2.5589374e-001 -6.7212642e-001  2.3304879e-002 -6.8490084e-002  4.3315129e-001 -3.3610392e-001  2.9660684e-001 -2.4010578e-002  2.2709819e-001 -9.3811995e-002  4.0257488e-001  2.5223544e-001  9.6350948e-003 -3.0518364e-001  4.8515976e-002  2.6679879e-001  9.2772078e-002 -1.4578789e-001 -1.7853809e-001  3.3025096e-001  5.9417665e-001 -1.0987441e+000  7.6329152e-001 -4.1340955e-001  3.1344278e-001 -3.7671310e-001 -4.9990030e-001
 -7.4912287e-001 -1.0539716e+000  1.7716641e-002 -1.6741301e-001  6.8232213e-001 -5.7512846e-001  5.3268708e-001 -2.1639388e-001 -4.5260425e-001  3.6406997e-001  8.2428847e-001 -3.5675871e-002  1.7958617e-001 -9.0604220e-001 -1.4729090e-001  9.7874811e-002  7.7267548e-001 -4.4055660e-002 -1.2183118e-001  8.6706126e-002 -1.0071488e+000 -6.6102666e-001  1.1743627e+000 -7.5376822e-001  2.6916000e-001 -9.3154639e-001 -4.1443858e-003  2.1325464e-001  5.4947378e-001 -5.0553283e-001  4.3885770e-002 -6.8853216e-001  1.0442667e-001  1.6872498e-001 -2.3280998e-001 -2.6825592e-001 -6.4606781e-002  3.6332462e-001  4.0335229e-001 -1.0341091e-002 -5.3068181e-001  3.3759957e-002 -1.7647017e-001  1.0860632e+000 -4.5239438e-001 -4.2841434e-001  4.6649173e-001  1.0683769e-001  2.2890215e-001  2.9631227e-001  1.3990669e-001 -2.9129436e-001  7.3440496e-002 -7.7634843e-002 -1.5324695e-001  1.0070619e+000  7.2907455e-001 -6.4184986e-003  2.7000268e-001  2.3035597e-001 -2.8708578e-002 -8.0253709e-003 -2.7583564e-001  4.2566165e-001 -4.5653375e-001  4.7676925e-001
  1.8502474e-001 -2.8981609e-001 -9.5952513e-001 -8.5077250e-001 -3.3643783e-001 -8.0278273e-001  3.1732135e-001 -6.5312357e-001 -4.0736494e-001 -2.4119344e-001 -1.4079442e-001 -5.8140568e-001 -5.9208953e-001 -5.9730514e-001 -8.4580324e-002  1.2742141e-002  7.5752118e-001  8.4722150e-001  1.6318799e-001  2.3178906e-001 -6.0977564e-001 -6.3573400e-001  4.3637254e-001 -3.9718678e-001  1.9263518e-001 -1.0716895e+000 -1.3428166e-001  2.7618363e-001  9.9258394e-002 -2.3170654e-001 -6.1975852e-001 -7.4813477e-001 -2.0240792e-001 -6.1640963e-001 -6.3161885e-001 -1.9549136e-001 -1.7848134e-001 -5.5524802e-001 -3.4347190e-001 -7.6268263e-001 -5.6533253e-001  2.3159135e-001 -4.6433954e-001  6.3444522e-001 -5.8559515e-001 -4.5896536e-002  1.5056326e-001 -5.4319374e-001 -1.1119439e-001  3.5832712e-001 -1.8396149e-001 -2.8319830e-001  7.8289715e-002  5.6488439e-002  3.9309779e-001 -9.8786494e-002 -8.2987404e-001 -6.5922316e-002 -7.7379117e-001 -3.8612667e-001 -8.9573615e-001 -3.0855582e-001 -4.4757928e-001  2.7383896e-002 -6.9734287e-001  2.7153908e-001
  5.0132027e-001 -8.3799867e-002 -7.2419546e-001 -1.8411323e+000  4.2523029e-001 -2.8714437e-002  3.7908997e-001 -3.1525458e-001  3.8653074e-001 -2.5122005e-001  3.8987349e-001 -2.6475480e-002 -2.9371210e-001 -5.9092328e-001 -3.5735757e-001 -7.5314502e-002  2.5833470e-001 -2.5436028e-002 -5.3446252e-001  4.3632369e-001 -3.5563662e-001  6.1356561e-002  6.3179224e-001  8.4855288e-001  4.9899240e-001  2.7333135e-001 -3.8259675e-001 -4.3176760e-001 -2.6851314e-001 -2.0650609e-001  1.3252635e-001 -1.7073339e-002  1.0310447e+000  5.4753292e-001  1.7533394e-001 -2.9143230e-001  3.4282088e-001 -4.1426330e-001 -6.6681884e-001 -3.1685686e-001 -5.4269258e-002  5.4012661e-001  2.7148459e-001  7.7276610e-001 -1.2108591e-001  9.5096584e-002  2.5033943e-001 -1.0815481e-001  4.4609046e-001  1.1444969e+000  1.4106895e-001 -1.5208976e-001  2.7392246e-001 -1.2793621e-001 -1.2362457e-001 -8.8015650e-003 -2.3874387e-001 -2.2405118e-001 -1.3320806e-001 -6.5782913e-001  9.3039502e-002  5.5803532e-002  2.0602093e-001  4.9083880e-001 -6.9820349e-002  4.3730267e-001
 -1.3902063e+000  1.4451940e-001 -1.2721301e+000 -9.2192229e-001  4.0875511e-001  5.5384879e-001  6.3839726e-001  9.7718401e-002  2.3658873e-001  2.3548496e-001  2.6969636e-001  7.4609833e-002 -1.5056045e-002 -1.0989111e-001  2.4867319e-001  1.9824057e-001 -2.5969208e-001 -8.8304501e-001 -1.1118389e+000 -8.3858245e-002  1.7273817e-001  2.1975099e-001 -3.2780107e-002  4.9675713e-001 -3.1578679e-001 -1.8202961e-002 -9.5143372e-001 -5.1817180e-001 -3.3636384e-001 -1.6243136e-001 -4.3286764e-001  2.7949870e-002 -5.9364412e-001 -9.4106293e-001 -4.4775615e-001 -7.0761224e-001 -1.1724421e-001 -3.7982050e-001 -1.1466308e+000 -1.2314279e+000 -3.6773858e-001  1.7488689e-001  9.6039089e-002 -1.1216170e-001  1.6201861e-001 -4.4794575e-001 -2.3606007e-001 -4.6247511e-001  1.9589580e-001  1.3160399e-001  3.3187623e-001  4.0592453e-001  1.1388460e-001  1.3167512e-002  1.4045336e+000  2.9198025e-001  1.2346948e-001  2.7557822e-001 -1.8785865e-002 -5.8995618e-001  1.8040249e+000  2.5823214e-001 -3.2580179e-001 -7.2518007e-001 -4.5353986e-001  2.5932400e-001
  6.2582579e-001  2.9030467e-002 -7.1390658e-001 -5.8607023e-001  3.3153643e-001  3.5062989e-001  2.6741073e-001  2.0262115e-001  4.0462610e-001  1.0691799e+000  3.5287895e-001 -5.8318656e-002  1.4408102e-001 -1.2244053e-001 -3.9965861e-001  8.3753501e-002  9.3159275e-001  9.0322937e-001  2.8426392e-001  5.1310908e-001  5.9187317e-001  5.6103545e-001 -2.5554511e-001  2.4433206e-001  2.8617034e-001  1.0745600e-001 -3.3367596e-001  1.0453900e-001  2.1229748e-002 -9.3275605e-002 -3.3205214e-001 -1.6907225e-001 -5.0309706e-001 -3.2376585e-002 -5.5718435e-001 -2.8264447e-001  2.7004822e-001 -6.1309207e-001 -3.4084568e-001 -7.2204174e-001 -3.1580215e-001 -1.2531622e-001 -1.4040621e-001 -5.3698255e-001  5.6004944e-002 -9.1042216e-001 -7.3857469e-001 -4.0755482e-001  1.3468842e+000 -2.2543509e-001  9.0601516e-002  1.0512328e-001  7.4892876e-001 -2.1771639e-001  2.9948062e-001  1.0768020e-002  6.1861972e-001  4.1331760e-001  1.9909975e-001 -9.2333719e-002  1.6608059e+000  4.2545378e-001 -4.4618948e-001 -1.0441558e+000  4.4273133e-001  7.3150104e-001
  4.8175631e-001  1.8662356e-001  7.9047828e-001 -1.2209149e+000 -1.9873364e-001  1.2183453e-001 -2.2610698e-001 -3.2338442e-001  6.0776582e-002 -1.5158449e-001  2.6635817e-001 -3.3722767e-002  3.1014479e-001 -2.1875484e-001 -9.5397573e-002 -4.4232845e-002  2.2040837e-001 -6.3013996e-001 -3.9256252e-001  6.0152956e-002  5.4395512e-001  2.7042885e-001 -1.0635169e+000  5.2068661e-001  2.1418072e-001  2.4676475e-001 -8.6391121e-001 -8.7521196e-001 -2.6188828e-001 -1.6177803e-001 -9.6716811e-002  4.0668668e-003 -1.3845321e-001 -9.6116503e-001 -7.1525127e-001 -5.5580866e-001 -5.0897820e-001 -8.8396165e-001 -7.3484939e-001 -9.0997071e-001  7.4632262e-003 -1.2521124e-001  2.7322057e-001 -4.5991974e-001 -1.5336885e-002 -1.7486174e-002 -7.3711513e-001 -6.1479326e-001  6.2020790e-001 -4.9370869e-001 -2.0591241e-001  1.2415346e-001  7.4616977e-001  2.0195133e-001  9.9317390e-001 -2.1941741e-001 -3.0575989e-001 -3.8219755e-001 -1.9056793e-003 -7.4641162e-001  7.1206426e-001  4.9527559e-003 -1.2770601e+000 -1.9914152e-001 -7.7916635e-001 -6.1744801e-001
 -5.0669978e-001 -3.3478335e-001 -1.0461837e+000 -1.6685252e+000 -5.0221896e-001 -4.8762480e-001  2.3055005e-001 -6.0373224e-001  2.0378124e-001  8.5210804e-002  4.5541424e-001 -6.8616177e-001  1.5965141e-001 -9.8708737e-002  2.2431497e-001 -7.3602893e-002 -3.2715385e-001 -7.6014990e-002 -4.0102552e-001 -1.4860138e-001  5.2569801e-001 -6.3177272e-002 -3.8728749e-001  7.3217208e-001  1.5409934e-001  3.7561430e-001  3.3049394e-002  2.5926677e-001  3.1099716e-001  7.8162245e-003 -1.0307286e-002 -2.0523078e-001 -1.1872878e+000 -6.4312016e-001  9.6816856e-002 -2.8127436e-001 -1.1137488e-001  1.6915956e-001  3.5606894e-001  7.9233072e-001  5.6624935e-001  4.6031087e-002  4.7636358e-001 -2.7359957e-001  3.5769992e-001  1.1403029e+000 -3.8171411e-001  2.0867107e-001  1.0603693e+000 -7.3430640e-001 -2.2588170e-001 -5.3244935e-002  5.0944361e-001  5.4888158e-001  5.3472083e-001 -8.0665543e-001 -3.2148339e-001 -8.5273319e-002 -2.2352567e-001 -7.7537600e-001 -9.8165965e-002 -4.6515855e-001 -1.0749483e+000  4.8812811e-001 -1.0329624e+000 -4.6964203e-001
 -1.1165806e+000  1.0258442e-001 -2.4479948e-001 -1.4841536e+000 -3.3271902e-001  3.5550668e-001 -2.7887623e-002 -5.4239204e-001  4.2768817e-001 -5.8395987e-002  2.7028366e-002  1.3821962e-001  4.8384922e-001  4.5482275e-001 -4.6073343e-001 -7.9724325e-001 -3.8075607e-001 -4.7782556e-001 -5.2633762e-004 -3.1233323e-001 -3.9821268e-001  2.4335691e-002 -4.9550002e-001  9.4390702e-001 -1.1881182e-001  2.7559523e-002  2.4544655e-002  2.1696922e-001  2.0890940e-001 -8.9870101e-001 -1.6810370e-002 -8.3268927e-002 -1.0487384e+000 -3.9834413e-001 -1.2650941e-001 -8.3905232e-002 -1.6024149e-001  9.6738103e-001  6.2118693e-001  2.3205509e-001  3.5201365e-001 -4.5777249e-002  9.6949857e-001 -8.8274074e-003 -2.7892010e-001  5.0670554e-001 -2.2703630e-001  4.5022927e-001 -3.3497047e-002  3.6169711e-001 -8.7521895e-001 -9.6097565e-001  2.5775022e-001  1.4572459e-001 -3.1985410e-001 -3.1160234e-001 -5.8201607e-001 -1.0778492e-001 -9.2301199e-001 -4.4761741e-001 -6.3995709e-001  1.5092004e-001 -1.3795764e+000 -1.2602708e+000  2.9919232e-001  4.1999437e-001
 -9.4807397e-001 -3.9447839e-001 -2.2214674e-001 -1.5385880e+000 -3.6743018e-001 -7.4053123e-001 -3.0826364e-001 -6.7114631e-001  6.6668962e-001 -3.9547813e-001 -4.6150083e-001 -6.4274683e-002  2.5685879e-002  1.0548791e-001 -5.6747007e-001 -4.0482536e-001 -1.0318590e+000 -1.9028909e-001 -2.4971648e-001 -1.7312242e-001 -5.5713288e-001  8.1850928e-001 -8.3105973e-001  1.8191699e+000 -4.5259801e-001  1.1691298e-001 -9.9839409e-001 -6.0220715e-001 -6.8323128e-001  6.2222445e-002  9.2666255e-002  5.5024210e-001 -9.3104923e-002  1.3551856e-001  6.7099438e-001  2.0151845e-001 -6.4304788e-001 -7.2095475e-002 -7.0533229e-001 -1.5010002e-001  8.5161637e-001 -2.7643943e-001  1.4734283e+000 -1.2261554e+000  3.5527919e-001  6.0248131e-001  5.2371548e-001  4.3917499e-001 -5.1867097e-001 -3.3306387e-001 -1.1819521e+000 -7.7534136e-001 -5.0118129e-001 -4.3356493e-001 -1.4934958e+000 -2.7092868e-001 -5.5428904e-001 -4.2791074e-001 -1.0198585e+000 -1.4226786e-001 -1.0664956e+000 -9.1843003e-001 -2.8557569e-001 -8.8996115e-001 -2.9030194e-001 -9.1555135e-001
 -3.6764805e-001  3.9988683e-002 -5.5100132e-002 -2.4360334e-001 -7.8802489e-001 -1.9743716e-001 -8.3311150e-001 -1.5290216e+000 -5.1738766e-001 -1.2326696e+000  6.0354419e-001  1.1418951e+000 -6.1500925e-001  6.7092595e-001 -4.9179450e-002  4.1099194e-001 -3.5212797e-001  4.8357890e-001  6.7692581e-001  7.9189803e-002 -3.6250486e-001  3.8781473e-001  6.4586858e-001  1.0987099e+000  5.4532635e-001  1.1162731e+000 -7.8738562e-001 -4.6941833e-001 -9.4459525e-001 -5.9505569e-002  8.2612701e-001  3.9890689e-001  3.6941683e-001  2.3925106e-001  1.1668970e-001  1.0869358e+000 -7.1408450e-001 -5.3824406e-001  3.9856025e-001 -3.3177966e-001  1.0466545e+000 -1.0574216e-001  1.1612117e+000 -2.6969979e-001  5.0222269e-001  1.9992693e+000 -1.3994214e-001  2.1504815e-001 -7.6669235e-002 -3.6078058e-001 -5.2350748e-001 -6.7195333e-001 -9.7162553e-002  1.5671585e-001 -1.8498523e-001 -3.7356918e-001 -9.9551703e-001 -5.6994143e-001 -1.4920566e+000 -7.2730498e-003 -2.1075616e-001 -7.8857081e-001  7.1734733e-001  1.5832330e+000  1.6119590e-001 -1.0031471e+000
 -3.3902534e-001  9.1662124e-003  1.3183823e+000 -5.2862830e-002  1.7176909e-001  9.5347048e-001  7.3286569e-002 -7.7204661e-001  2.3670382e-001 -8.0959192e-001 -1.4787375e-001  1.1326051e+000  2.8580643e-001  1.0919852e+000  6.0888014e-001  8.0947190e-001 -1.0199707e+000  1.3456567e+000  1.2098258e+000  3.8154600e-001 -5.1002898e-001  6.4000758e-001  1.2806412e+000  1.3302920e+000  2.6584069e-001  4.3750649e-001  5.2770355e-001  5.4222970e-001  1.7262936e-002 -4.2534441e-001  6.6905316e-001 -1.2527126e-001  5.1959862e-001  1.6095095e-001 -1.4447083e-001  9.3894729e-001  2.7713211e-001  3.3865405e-001  9.8694007e-001  5.1326876e-001  9.9402165e-001  3.7795394e-001  1.2270404e+000  6.3266382e-001  6.2471572e-001  1.3317497e+000  7.0557149e-001  1.1012018e+000 -2.6112357e-001  8.1246220e-001  3.5822151e-001  3.3185231e-001  2.5664738e-001 -1.3769435e-001 -1.1874562e+000  1.6428231e-003 -4.9604061e-001 -4.9826722e-001 -7.2765989e-001  7.8238333e-001  3.9387638e-001 -2.5035579e-001  9.2679949e-001  4.8720849e-001  8.2574700e-001 -1.5774687e+000
  1.2388076e-001  3.6967809e-001 -9.4318764e-001 -4.9960937e-001  5.5062581e-002  4.7767720e-001 -1.3897878e-002 -1.7677899e-001  4.3944144e-001  2.6131089e-001  7.7264204e-001  6.7314270e-001 -8.7704306e-002  6.7680723e-001  1.8575049e-001  1.3521641e-001  2.8025677e-001  3.0304454e-001  1.1602355e+000 -1.8151373e-001 -9.7928764e-001  9.1689297e-001  9.3082300e-001  1.7764916e+000  5.9488745e-001  1.0234281e+000 -8.5476385e-001  8.9774121e-002  5.7768761e-003  4.7028731e-001  9.8357889e-001  6.7283705e-002  1.3567650e+000  1.8755679e+000 -9.2623597e-003  4.4135873e-001  6.5675517e-001 -3.1945666e-001  3.7517871e-001 -3.7612962e-001  8.3530044e-001  9.5249166e-002  1.4044092e+000  2.9951190e-001  8.4756860e-001 -5.3612418e-001  1.8246402e-001  4.9729873e-001  8.4249943e-001  3.0405075e-001  1.6771632e-001  5.5737890e-001 -1.9477680e-001 -8.0819800e-002 -2.9230786e-001  7.1173622e-001  3.8954959e-001 -2.7543543e-002 -4.5171866e-002  1.9801042e-001 -9.6628685e-002 -4.4634163e-002  3.2139033e-001  1.3312130e+000  9.6256343e-001  4.2993315e-001
  1.1470287e+000  7.8884089e-001  1.4520251e+000 -1.6002563e-001  1.6205733e-001 -9.2126331e-002  4.8745798e-001  3.7035721e-001  9.3833207e-002  4.1031312e-001  2.0153189e-001 -5.5798874e-001 -1.0270979e-001 -1.1938666e-001  5.5542776e-002  1.6898919e-001  7.6999347e-001  4.4532411e-001  8.0102567e-001  1.7400059e-001 -5.6309347e-001  7.2567277e-001 -4.4954938e-002  2.8201432e-001  3.5211706e-001  6.6868562e-001  1.0178750e-001  1.0461158e+000  4.3088232e-001  4.0658041e-001  7.1701815e-001  1.4966255e-001  1.6207148e-001  8.6227875e-001  5.0808969e-001  9.2098108e-001  5.7175253e-001  8.9390784e-001  1.3311891e+000  2.6779163e-001  5.4888174e-001  7.3977328e-002  1.0323506e+000  1.0279184e-001  8.6084283e-001 -1.2644897e+000 -1.1689476e-002  5.0729836e-001  7.0389665e-001  1.7713822e-001  1.8453202e-001  3.2593304e-001 -4.3110075e-001  2.1805858e-002 -2.4197678e-002  8.8414175e-002  8.8506852e-001  1.0576168e+000  5.9366234e-001  6.4823017e-001  3.0129710e-001  4.0842235e-001  4.2853235e-001  1.2606339e+000  1.1068117e+000  6.5549419e-001
 -7.8809980e-001  3.6201183e-001  1.3781599e-001  9.5251439e-002  1.2389699e-001 -8.0866627e-001 -2.5754859e-001  4.0019314e-001  4.8650430e-001 -1.3734454e-001  1.6806507e-002  1.7758927e-001 -6.5672848e-002 -6.8387836e-001 -7.6169929e-001 -5.0021689e-001  1.2058615e-001  3.4354639e-001  1.6223742e+000 -6.0114913e-002 -1.0065067e+000  9.7251811e-001 -9.3924778e-001  2.3764868e-001 -6.8625197e-001  4.9872323e-003 -6.4114695e-002 -6.4429557e-001 -1.0113663e-001 -4.3095623e-001 -1.7351962e-001 -5.0346077e-001  3.9504113e-001  4.2168997e-001 -5.2751685e-002  1.7413641e-001 -9.2507361e-002  3.4177895e-001  6.5387164e-001 -1.0221962e-001  2.2892481e-002 -3.6258800e-001 -1.6395287e-001 -6.1783406e-001  1.0608579e-001 -1.4600526e+000 -1.3462764e-001  2.5248347e-001 -8.3588143e-002  6.6891452e-002 -5.6123780e-002  1.9102140e-001 -6.0743494e-001 -1.7445295e-001  2.1921203e-001 -8.8501991e-002  2.9691792e-001  5.6709420e-001  3.7271801e-001  4.6494833e-001 -5.8359343e-001  3.6683484e-001 -5.6085430e-001  1.0595020e-001  6.9753350e-002 -1.0046897e-001
  7.4336276e-001 -5.2470348e-001  2.4088282e-001  4.0561827e-001  3.2409515e-001 -1.7033977e+000  1.7473793e-001  9.4546829e-001  4.2155435e-001  3.2961896e-001 -3.9955300e-002 -4.2665286e-001 -2.1782567e-001 -3.7016053e-001  3.6898714e-001 -4.5891505e-001  3.1927842e-001 -2.2454981e-001 -2.1051695e-001  3.9076490e-001 -3.3782292e-002  2.2874102e-001 -3.2534571e-001  6.5780242e-001 -2.0956409e-001  2.3081285e-001 -3.5103138e-001 -5.4039385e-001 -2.8780415e-001  1.9084294e-001 -5.6677023e-001 -7.1443899e-001 -3.6770570e-002 -5.0418607e-001 -5.0539085e-001 -1.4544574e-001 -1.6497393e-002 -1.0752259e+000 -1.4391075e+000  8.6656123e-003  4.2792671e-001 -3.0977898e-001  3.0901067e-001 -8.4422065e-001 -2.0490358e-001 -1.3600175e+000 -1.3356711e-001 -4.0168732e-001  1.8019143e-002 -1.0415689e+000 -1.5593491e-001  5.2317248e-001 -1.1396809e+000  2.5781922e-002  7.4453978e-001  3.9988527e-001  1.7610221e-001  6.3911768e-001  6.3383213e-001  6.9358607e-002 -6.6885389e-001  6.1298685e-001 -7.3971116e-002  1.5105297e+000  2.1877249e-001 -5.0252308e-001
 -3.4591008e-001  3.1895613e-001 -5.6416950e-003  3.4970644e-001  1.4552707e-001  2.3947072e-002 -2.7189452e-001  1.7181839e-001 -2.2974055e-001  5.6215896e-001 -2.4675033e-001 -9.9173206e-001 -2.5309993e-001 -5.3922492e-001 -3.6308417e-001 -6.5219136e-001  2.6107092e-001 -7.7826061e-001 -3.8823546e-001  2.8661860e-002  2.6097292e-002 -8.4652164e-002 -1.1651732e+000 -5.4886856e-001 -5.7604369e-001  2.5595417e-002 -6.9100474e-003  7.0070404e-002 -1.9330337e-001 -1.4600088e-001 -3.7306600e-001 -4.3979848e-001 -5.0118699e-001 -5.8732413e-001 -2.3173946e-001 -3.8571854e-001 -1.3154420e-002 -3.3121192e-001 -4.4882683e-001  5.7183379e-003 -2.8973461e-001 -2.8974018e-001  6.0122888e-002 -9.0680810e-001 -3.9214023e-001 -1.3909147e+000 -4.1805190e-001 -1.0841290e-001  5.3727732e-002 -7.9490342e-001 -4.1226688e-001 -3.7252853e-001 -1.7513285e-001 -2.8853256e-002 -2.0730977e-001  1.9464184e-001  8.9297198e-002  3.6373953e-001 -4.3059484e-003 -1.4922474e-001 -4.2511934e-001 -3.9021436e-001  7.7624585e-001 -1.1900759e+000 -4.5903956e-001  5.3094110e-001
  1.0446203e+000  3.9059607e-001  9.8213555e-001  1.3582099e+000 -2.0285182e-001  2.1526980e-001 -4.9724449e-001  3.8700236e-001  3.5320431e-001  8.1358845e-001 -6.0408007e-001 -4.0204057e-001 -1.1797857e-001  4.9903052e-001 -6.8227589e-001 -1.6149001e-001  3.3251336e-001 -3.9461196e-001  3.9085594e-001 -2.0504413e-001  1.0019544e+000  1.9714828e-001 -4.2526039e-001 -4.6788300e-001 -6.1971901e-001  4.5392070e-001  3.2166260e-002 -2.7045110e-001  2.5450228e-001 -3.1358401e-002 -3.6442879e-001 -7.0029152e-002 -8.6119398e-002  1.2922323e-001  2.7175796e-001 -5.0126671e-001  3.4270157e-001  2.0230878e-001 -8.6700481e-001 -2.7117944e-001 -7.3196008e-002 -2.9039273e-001  2.8133235e-001  2.6023909e-002 -4.7919477e-002  2.8045295e-002  5.7728071e-001  4.7157857e-001 -1.2792250e-001 -4.5747913e-001  4.5284458e-001 -1.6774533e-001  1.4778137e-001  1.9954852e-001 -1.7220062e-001  5.9620270e-001  7.1355252e-001  5.2753349e-001  4.4868634e-001 -4.4038369e-001  4.1419925e-001  6.3330718e-002  4.6356494e-001 -4.4277685e-001  4.0182444e-001  5.3656517e-001
 -1.0218970e+000  1.1196000e-001 -1.7899361e-001  1.4783964e-001 -1.1954748e-001  5.2140569e-001 -4.6859321e-001  1.8040695e-001 -2.7323885e-001  4.7556934e-002 -6.5893478e-001 -4.3749703e-001 -1.9618250e-001 -6.7386830e-002 -6.6608337e-001 -3.3640136e-001  6.5882474e-002 -3.3612760e-001 -1.5215430e-001 -5.7966507e-001  5.3311178e-001  6.8771653e-002 -9.6429699e-001 -8.0349179e-001 -7.0892355e-001 -3.8351645e-001 -1.6141567e-001 -3.1934286e-001 -5.3615726e-002 -8.9794822e-001  8.7058012e-002 -2.2570824e-001 -2.8150664e-002 -6.6538535e-001 -2.6320484e-001 -9.1458476e-001 -1.0662498e+000 -2.6723082e-001 -1.0773908e+000 -7.8298024e-001 -3.8512758e-001 -5.7733939e-001 -4.7556932e-001 -8.5333549e-001 -2.5211018e-001 -8.1815945e-001 -4.5790263e-001 -2.2034343e-001  4.2032121e-001 -5.9750771e-001 -4.6822492e-001 -2.7380437e-001  6.3928449e-003 -2.3051514e-002 -6.8218661e-003 -3.7345114e-003 -1.4522985e-001  7.1277422e-001 -5.3213384e-001 -1.7250359e-001 -5.4301992e-001 -2.2947602e-001  8.4881940e-001 -4.6058480e-001 -4.7925785e-002 -1.2228731e-001
 -1.3071147e+000 -2.8175921e-001  4.0917039e-001  6.7537255e-001 -5.3492250e-001  8.0921191e-002 -6.5115156e-001 -6.3300765e-001 -4.8401017e-001 -7.0359101e-002 -1.6461398e-001 -8.9052966e-001 -4.7259269e-001 -1.4335198e-001 -6.8642452e-001 -1.8764525e-001 -8.6375725e-002 -3.5702565e-002  7.0756130e-001 -1.7272748e-001  5.1489273e-001  7.2792064e-001 -3.2090773e-001  3.1634159e-001 -3.0067929e-001  1.2052114e-001  6.0695307e-001  8.4411219e-001  6.2727429e-001 -6.2796311e-001  2.1259759e-001 -1.8290021e-001 -8.6261083e-001 -1.4064072e-001 -3.4096982e-001 -7.2484650e-002 -5.8156282e-001  6.9017295e-001  6.7417089e-001  8.5149459e-001  1.8386891e-001 -3.4583785e-001 -2.9662912e-001  6.2235867e-001  3.0786331e-001 -6.0315021e-001 -3.2902406e-001  1.0492533e-001 -5.5508358e-001 -1.0133551e+000 -4.0956556e-002 -5.6252848e-001  2.1432597e-001 -1.4232288e-001  3.7396160e-001 -1.5672314e-001 -2.4897056e-001 -4.1606309e-002 -6.4738634e-001  3.1077810e-001  4.3581995e-001  5.5295544e-001  9.9023407e-001 -1.8632330e-001 -6.9043458e-001  2.7242089e-001
  3.8483175e-001  2.5593353e-001  3.4282976e-001 -8.0507746e-001 -4.1812105e-001  1.0465321e+000 -5.1164664e-001 -3.9710663e-001 -1.2083737e-001 -5.9984234e-001 -4.3052691e-001 -6.5041575e-001 -9.7781813e-002  3.3776026e-001 -3.6345283e-001 -2.2466111e-001 -4.1460701e-001 -3.3899715e-001  4.1764445e-001 -5.6422075e-002 -1.8373256e-001  2.8120137e-001 -3.3134101e-001 -1.3186788e-001  2.0854961e-002  9.0126567e-001  6.9196391e-001  4.9088191e-001  9.5614803e-002 -7.1622785e-002 -6.4971913e-002 -2.6565092e-001  2.6391645e-001  6.2273009e-001  1.8295193e-001  1.0568680e-001  5.4669593e-002  2.5361489e-001  6.1861875e-001  5.3501913e-001  4.6276296e-001  3.5381083e-001  5.7188257e-001  3.3734399e-001  3.3216953e-002  4.1014845e-001  7.6999822e-001 -6.3920591e-001 -4.9816078e-001  3.0893170e-001 -2.7399293e-002 -3.5325335e-001 -3.1897152e-001  9.3412331e-002  2.4854879e-001  7.0279329e-002 -2.2574990e-001  1.4457977e-001 -1.0872166e-001  5.3839268e-001  1.1159134e+000  2.1459891e-001 -2.7795356e-001  3.1258500e-001 -2.3999545e-002 -1.5039264e-001
  2.1578476e-001  7.5830020e-001  3.5273277e-001 -8.1488709e-001  3.2062442e-001  6.6184075e-001  2.5965567e-002 -1.4556843e-001  2.8523609e-001 -1.9779314e-001 -6.1682168e-002 -7.6975651e-001  7.2799976e-001  4.8742912e-001  1.4105290e-002 -2.9494539e-001 -2.8813439e-001  7.2191684e-001  3.8689144e-001 -1.9721940e-003 -6.9470276e-001  6.6529819e-002  1.5916026e+000 -3.1998152e-002  1.7890587e-001 -1.8701538e-001  7.9541643e-001  6.3942906e-001  7.2654494e-001  2.7698867e-001 -1.8732273e-001  5.3510608e-002  9.7306270e-002  3.2475819e-001  1.0518320e-001  3.9094536e-001  6.3931787e-001  4.8315283e-001  8.6450308e-001  7.7889954e-001  6.8770662e-002  2.5538018e-001  9.6826401e-001  1.3185397e+000  1.6713918e-001  4.9513125e-001  1.0478459e+000  9.6305330e-001 -3.2815426e-001  2.1574151e-001  2.3386622e-001  5.7544959e-001  5.2591588e-002  3.6196524e-001  1.4254462e-001 -2.1552333e-001 -2.4004494e-001  1.7834289e-001  4.3499776e-003  3.3844320e-001  8.7800158e-001  4.7566381e-001 -6.6842340e-001 -5.7529390e-001  3.1924502e-001  1.0887982e+000
  1.9297963e+000  6.5011429e-001  8.7447812e-001 -1.0898818e+000  6.7432593e-001 -2.4818066e-001  3.8773870e-001  7.4977346e-002  7.8899979e-001  4.0651553e-001  5.2793841e-001 -4.0229636e-002  4.1565534e-001  2.7227417e-002 -8.2315350e-002 -1.8778785e-001  8.1803717e-001  4.5217068e-001  5.4163072e-001  4.0082462e-001  4.4175425e-001 -2.4933020e-001  6.9025765e-001  4.3883377e-001  3.2948184e-001  2.5286816e-001  3.2897890e-001  5.0451707e-001  1.1559081e-001 -2.8654433e-001 -2.0537694e-001 -4.6070379e-002  9.7417668e-001  6.0272277e-001 -1.9899846e-001 -8.1350206e-001  1.0475842e-001  4.7700249e-001  5.7105364e-001  4.0244662e-001 -2.7941550e-001  7.6475246e-001  5.1613054e-001  8.5910854e-001  1.2581410e-001  1.1052514e+000  7.4600982e-001  1.1699986e+000  7.3836510e-001  3.6501503e-003  3.5951725e-002  1.5518861e-001  2.7718572e-002 -1.1777790e-001 -6.4009005e-001  2.1751518e-002 -3.7518373e-002 -1.0749961e-002  1.1822966e-001 -2.3106196e-001  7.5404561e-001  2.6370121e-001 -3.1634817e-001  1.6782374e+000  4.1846948e-001  1.2830899e+000
 -4.3604028e-001 -3.9954923e-001  1.4469376e-001 -2.1390981e+000 -3.7132185e-001 -4.5087947e-001 -4.3927877e-001 -5.7427571e-001  2.4384899e-001 -1.2795206e-001  1.1263025e-001 -6.4102887e-001 -6.7215586e-002  2.1506369e-001 -9.6965153e-001 -7.9854804e-001  6.1120838e-001  7.3011757e-001  2.7580759e-002  3.6465555e-001 -2.1479211e-001  3.9560395e-001  5.6838239e-001  7.8843466e-001  2.7772722e-003  1.8772670e-001 -2.6729907e-001 -3.9330529e-001 -6.8633494e-001  1.1098950e-001 -9.1980416e-001  3.4164811e-001  9.6850230e-001  3.5704190e-001 -9.8827558e-002 -1.3076982e+000  3.2057956e-001 -1.2279260e-001 -5.8165961e-001  5.3652757e-002  8.2916110e-001 -1.5648317e-001  6.4794511e-001 -7.0031373e-001  2.2018829e-001  3.4018554e-002  1.3269114e+000  3.4022367e-001  4.5758760e-001  4.5354819e-001 -9.7901546e-001 -6.7490767e-001  9.5668697e-002 -1.5825038e-001 -3.3331573e-001  1.6846262e-002 -7.2213920e-001 -1.2627995e-001 -4.7912853e-001 -1.3732720e+000 -1.0688571e+000 -3.6210309e-001 -1.3085049e+000 -4.5305920e-001 -8.8249259e-001 -7.6389155e-001
  4.8551215e-001  6.6573762e-002  1.4380069e-001 -1.3077157e+000 -1.0282365e-001 -1.8569924e-001 -6.7540685e-001 -6.0513853e-001  9.8608610e-002 -3.1651265e-001 -9.5034145e-002 -1.2277917e+000 -1.3707757e-001  1.8604268e-001 -7.4967046e-001 -5.5375149e-001 -1.5232951e-001 -5.9546073e-001  1.4798863e-001  4.6195365e-001 -1.8005285e-001  4.1475821e-001 -5.8067886e-002  4.2589124e-001 -2.6138084e-001  7.6810854e-001 -2.3359394e-001 -8.6478980e-001 -1.3088237e+000 -8.2779553e-002 -2.2239037e-001  5.4078598e-002 -2.3245115e-001 -4.8623174e-001 -3.1567135e-001 -4.7745697e-001 -3.2925696e-001 -6.3957723e-001 -1.2068907e+000 -6.9912036e-001  7.1543939e-001 -5.0913715e-001  1.1984199e+000  2.6562299e-001  6.4603361e-001  7.7925536e-001  2.9370218e-001 -3.1441717e-003  2.2342053e-001 -1.2401457e-001 -7.2781337e-001 -2.8999690e-001  2.5949343e-001 -6.1360679e-001 -2.7967944e-001  8.2508628e-002 -1.0101184e+000 -3.4128135e-001 -5.6138002e-001 -1.1717877e+000 -5.3885899e-001 -3.2654608e-001 -8.9906614e-001  1.0516746e+000 -1.1216219e+000 -5.4977482e-002
 -5.8945422e-001  5.0003283e-001 -9.3872574e-001 -5.7566721e-001 -2.0361683e-001 -8.8635403e-002 -1.2135855e+000 -8.2779834e-001  2.7462644e-001 -5.3314518e-001 -6.4757655e-001  5.1233447e-001  3.4574770e-001  1.2125432e-001 -7.1728386e-001 -9.4086348e-002  4.1433761e-001 -2.4635518e-001 -3.1767457e-001  2.0304077e-001 -1.2580266e-002  2.3449802e-001  7.7480809e-002  8.5494083e-001 -4.0207005e-002  2.3693406e-001 -2.9106670e-001 -6.5035828e-001 -1.0746342e+000  1.8380782e-001  6.8627432e-002  2.9670081e-001 -1.2578614e+000 -9.5611297e-001  7.6613911e-003  5.0513522e-003  5.4118827e-001 -8.7948802e-001 -1.0874082e-001 -2.0176453e-002  2.7830878e-002 -7.5606777e-002  9.3244378e-001 -6.3746818e-001  3.0586335e-001  5.4301024e-001  1.8990272e-001 -1.0148592e-001 -1.4631925e-001 -2.2138323e-001 -6.2394988e-001 -6.9040845e-001 -4.7405306e-001 -2.5640360e-001  4.5715988e-001 -6.2451132e-001 -4.0992189e-001 -1.2007371e-001 -7.4661013e-001 -1.2736138e+000 -6.8627896e-001 -7.3005913e-001  6.6990415e-001  1.3055690e-001 -2.5149088e-002 -1.1155983e+000
 -3.1881644e-001 -3.7695457e-001 -1.2189143e+000 -2.6285344e-001 -4.0951939e-001  3.7225176e-001 -9.3172736e-001 -1.2169853e+000 -7.2909456e-001 -4.9569071e-001 -6.3296027e-001 -5.7938494e-001  6.1790226e-002 -1.7263996e-002 -5.0123313e-001 -3.9635944e-002  4.5063952e-001 -7.8744990e-001  2.7034071e-001 -1.8845551e-002 -1.2713840e-001  4.0786088e-001  3.4186313e-002  8.0305156e-001 -3.6022251e-001  3.4524560e-001 -5.1094420e-001 -5.6212378e-001 -9.7712094e-001 -8.1546324e-001 -3.0716359e-001 -6.9504390e-001 -4.7906192e-001 -7.0056456e-001 -7.6906673e-001 -1.2751519e-001 -3.1005843e-001 -8.6398289e-001 -7.8830193e-001 -2.5547346e-001  5.2549015e-003 -1.0645009e-001  9.1803939e-001  3.7792420e-001  1.2370251e-001 -1.2180406e-001 -3.1732252e-001  4.3861948e-001  9.2676106e-002 -5.5184328e-001 -4.7669164e-001 -8.3654147e-001 -1.1821666e-001 -6.2237769e-001 -3.7003596e-001 -4.2764525e-001 -7.7502830e-001 -2.6145469e-001 -1.0987489e+000 -9.6998526e-001 -8.0192492e-002 -8.9047346e-001  1.7888278e-001  4.6727661e-001 -7.2540496e-001 -7.5270258e-001
 -7.6054277e-001  1.0166227e-001 -1.5191238e-001  7.6756713e-001  8.1836573e-002  1.6056211e+000 -7.8424008e-001 -1.0960741e+000 -3.0865605e-001 -6.1336650e-001  4.4554920e-001  2.1692390e-001 -6.8610127e-001  8.8697163e-001 -2.8547887e-001  1.2977287e-001 -1.4320541e-001  3.6668941e-001  3.4320591e-001  3.1435612e-001 -2.0079944e-001 -7.3149891e-002  4.3513387e-001  1.2588464e+000  2.5454994e-001  4.8042849e-001 -6.4577758e-001 -1.0563828e+000 -1.5170835e+000 -1.9684944e-001  1.7761715e-001 -5.3255458e-001 -1.9403553e-001 -5.9161943e-001 -6.2303823e-001  3.5407196e-001 -2.7258440e-001 -1.2910276e+000 -8.0943946e-001 -1.4016040e-001  3.0398303e-001  2.0958704e-001  1.4774727e+000  1.9163903e-001  4.1831766e-002 -9.3368230e-001 -9.5045330e-001 -1.1233419e+000 -5.6885993e-001 -6.4098681e-002 -1.3289910e-001 -5.1521877e-001 -1.1787454e-001 -7.7502120e-001 -9.5975008e-001 -1.0056936e+000 -7.4826056e-001 -2.6286515e-001 -1.1050152e+000 -3.0065562e-001  6.8301554e-001 -7.1413377e-001 -3.0341438e-002 -6.1995244e-001 -5.6706619e-001 -4.5666632e-001
 -4.6009977e-001  1.2943704e-001  4.7419335e-001  7.2357913e-001  1.7069997e-001  1.4150754e+000 -1.6333010e-001  8.1580102e-002  3.6131950e-002  1.9629158e-003 -5.7824008e-002  3.2460259e-001 -7.0951679e-001  5.4019556e-001  7.0759786e-001  7.0601423e-001 -4.6558575e-001 -1.0115998e-001 -1.4320711e-001 -5.0799321e-001 -1.9640948e-001 -3.6797042e-001  6.5885936e-001  7.7676281e-001  1.7024104e-001  3.1260101e-001  2.1291890e-001 -5.7081341e-001 -4.3986444e-001 -3.3336136e-001  1.3629220e-001 -4.7637039e-002 -8.3586654e-001 -4.8369064e-001  4.0563907e-001  1.8481405e-001  8.4330538e-002 -3.0953966e-001  2.2353094e-001  4.4674804e-001 -1.9898062e-001  4.0781457e-001  4.7544844e-001  1.3458139e-001  7.6471954e-002 -1.1965315e+000 -5.2457446e-001 -1.4933745e+000 -7.3797185e-001 -1.0679369e-001 -1.5696170e-002  2.8402054e-001  1.9608306e-001 -3.5662063e-001 -5.8658030e-001 -4.9947300e-001 -3.8306244e-001 -3.1682469e-001 -4.6491662e-001 -3.4443715e-001 -1.0058350e-001  1.4319438e-001 -1.2172844e-002 -5.4718734e-001 -3.7523777e-002 -2.4083760e-001
  8.0511521e-001 -6.9428184e-002  8.5244937e-002  4.1297174e-001  3.7954849e-001  3.3439413e-001  5.0522884e-001  2.5521571e-001  7.9104625e-001 -5.8990335e-001  6.7203119e-001  4.7842517e-001 -2.2283973e-001 -9.4082827e-002  8.9500518e-001  7.2070406e-001 -4.2993539e-001  4.1705626e-001 -4.3584506e-002  3.6357770e-001  1.5939854e-001 -5.2138424e-002  9.4241220e-001  1.1702248e+000  2.9786484e-002  1.2048436e-001  1.5186487e+000  1.3405416e+000  9.7977424e-001  3.6896827e-001  8.9948845e-001  1.1517083e-001  5.3520772e-001  5.8566668e-001  1.1701666e-001  7.3665326e-001  2.9422195e-001  1.1851993e+000  9.8218772e-001  1.0855852e+000  6.7300427e-001  4.9641997e-001  8.6868748e-001  6.6026853e-001  3.3124560e-001  5.8729969e-002 -7.3017260e-001 -3.4004778e-001 -1.9492080e-001 -2.5373337e-001  5.7817146e-001  4.8251448e-001  3.8597705e-001  1.3254365e-001  1.0793514e-001  5.9532164e-002 -3.0309970e-001 -7.7337764e-002  6.5942649e-002  6.3711740e-001  3.4558874e-001  3.3603196e-001  2.3513235e-001  1.1341279e+000 -9.6822990e-002 -1.5725014e-001
  1.3689924e+000  3.2697384e-001 -2.3740507e-001  1.0349088e+000  2.5310976e-001  1.0537601e-001  1.0869441e-001  2.9037543e-001 -1.3766713e-001 -1.6818228e-001  7.0345081e-002  1.1989064e-001  4.1710281e-001  1.3889681e-001  9.3460134e-001  8.0779003e-001 -5.0228742e-001  9.9222202e-002 -1.5230086e-001 -4.2657007e-001  5.9955891e-001 -1.3118615e-001  7.4480512e-001  1.1444147e-001  2.1418024e-001  3.7419680e-001  8.4147426e-001  7.7177948e-001  1.2080561e+000  8.6420125e-001  1.6373818e-001 -1.1784254e-001  4.9456221e-001  1.2105471e+000 -1.3052682e-001  4.2882771e-001  6.5114611e-001  1.1349268e+000  1.2673339e+000  1.1178967e+000  8.6637884e-001  6.8979447e-001  4.1722783e-001  8.9303382e-001  3.6560937e-001  1.3992349e-001 -5.5236597e-001 -2.2151631e-001  2.8336023e-002  9.9486697e-002  9.7341187e-001  6.2688805e-001 -4.5198691e-002  3.8199011e-001 -2.0242663e-001  1.3520910e-001 -1.5460178e-001 -3.7995053e-001  5.7934735e-001  6.2614982e-001  2.9957552e-001  3.6825508e-001  3.8912843e-001 -1.3695655e-001  2.9994829e-001 -5.4328251e-001
  1.2463314e+000  3.7882432e-001  1.5201012e+000  1.5399265e-001  2.5410598e-001 -3.5424525e-001  3.7145106e-001  4.9784969e-001 -7.8211665e-003 -5.2090108e-002 -4.3229867e-001  2.9656855e-001  1.7282421e-001 -3.9605714e-001  9.1080799e-001  7.8325129e-001 -8.9094587e-002  3.0716491e-001  2.7736969e-001 -6.4359658e-001 -3.9529849e-001 -9.4026854e-002  9.6515710e-002 -3.8916107e-001  1.1365460e-001  1.2178701e-001  2.8024893e-003  9.9066363e-002  6.2616311e-001  1.2691737e-001 -2.7197949e-001 -3.1490263e-001  5.8293877e-001  7.5682782e-001 -3.9988844e-001  5.4839305e-001  9.5607977e-001  8.9118787e-001  5.3379970e-001  4.8300902e-001  2.8030184e-001  1.1004120e-001 -3.3804755e-001 -3.3702907e-001 -2.0182814e-001  4.5261506e-001 -8.3832493e-001 -1.6708647e-001 -6.4615159e-001 -2.0587940e-001  2.6774222e-001  6.4203854e-001 -1.9797921e-001  3.8873803e-001 -5.1185088e-002  4.1724610e-001 -5.9286921e-003 -3.7426249e-001  4.3730978e-001  2.8695689e-001 -9.2656242e-001 -1.8551732e-001  4.7898101e-001  6.8344324e-001 -4.8640801e-001  1.2077649e+000
  3.3120583e-002 -4.7383853e-001  3.6899975e-001  2.6474813e-001  1.1253910e-002 -9.3994682e-001  1.7771000e-001  4.4151301e-001  3.2060414e-001 -2.2861217e-001 -3.0849379e-001  1.0699730e+000 -2.6232274e-001 -4.2776692e-001  1.0387244e+000  6.8169723e-001  2.1040573e-001  2.2432469e-001 -6.0756354e-001 -4.7710170e-001  1.6396955e-001  8.8080238e-002 -6.5589864e-001 -5.9198746e-001  9.8860816e-002 -5.6698778e-001  5.3070672e-001  9.4359903e-001  7.3570860e-001  7.6906552e-001  2.7815177e-001 -1.0701892e-001 -3.6534833e-001 -5.7607023e-001 -1.1761810e-001  3.0003957e-001  5.1232347e-001  7.5151791e-001  1.1777100e+000  6.6164518e-001  7.5575546e-002  4.5479992e-002 -1.5854609e-001 -1.4870075e+000  3.5416112e-001  1.2150946e-001 -6.6037434e-001 -6.1892325e-002 -4.2175731e-001 -5.4396969e-001  8.8774806e-001  6.2211958e-001  8.9131637e-004 -1.5025056e-002  2.7243458e-001 -2.2022262e-001 -1.5035550e-002 -1.5191148e-001 -5.4778180e-002 -2.0735354e-001  1.7361215e-001 -2.3861422e-001  1.8327751e-001  1.4457686e-001 -7.9436414e-001  6.8933839e-001
 -3.8352465e-001  6.8879302e-003  6.4483649e-001  1.3225098e-001  5.1754810e-001  1.3882870e-001  2.9668433e-001  8.2774925e-001  2.1266210e-001 -5.1779550e-001  8.1630725e-001 -6.1403880e-003  3.7161001e-001  2.1121155e-001  1.6272738e+000  9.6010262e-001  4.6142491e-001  6.1285594e-001 -2.4084897e-001 -1.9413601e-001  1.4356089e-001 -5.1846474e-002  9.1951226e-001  1.8512784e-001 -1.1657979e-001  8.8001221e-003  5.7126077e-001 -2.7074683e-002  4.1511159e-001 -9.1225324e-002 -4.3213431e-001  1.9164004e-001  1.9355686e-001 -5.0360271e-001 -3.1058992e-001  3.4218182e-002  2.6573087e-001  6.6798654e-001 -3.3049092e-001  4.8233639e-001 -1.0882302e-001  7.9527668e-002  2.9989265e-001  2.7364525e-001 -3.2882842e-001 -1.6242215e+000 -8.4387905e-001 -6.4219460e-001  2.3809671e-001 -3.9480072e-001  1.0871904e+000  1.3231094e+000  3.8218845e-001 -3.1450276e-001  2.7656316e-002 -4.9316365e-001 -2.0987221e-001 -8.1852166e-002  4.4218107e-001 -4.4100190e-002  1.5538792e+000  3.1697830e-001  3.9507091e-001  6.7218181e-001  2.3098160e-001  5.3907816e-001
 -4.6394783e-002 -8.3408249e-002  8.8577930e-001  2.3995295e-002 -1.5316652e-002 -5.1131836e-001  3.5627579e-001 -2.7825128e-001 -1.8366153e-001 -4.9051063e-001  3.8158673e-001  2.9025724e-001  4.3786404e-001 -3.4714905e-001  2.8367645e-001  1.5707477e-001 -3.3676126e-001  4.7400562e-001  1.1717409e-002 -2.2323190e-001  9.8213613e-003  2.1033449e-001 -2.3972322e-001 -2.6105663e-001  1.5013778e-001 -1.9583060e-002 -5.2254444e-001 -8.2324675e-001 -2.9083002e-001 -6.7778142e-001 -2.6390641e-001 -4.0279032e-001 -6.5717969e-001 -6.7906727e-001 -6.6784897e-001 -2.7910428e-001 -7.6272077e-001 -6.8836696e-001 -7.1578101e-001 -8.2404513e-001 -6.2352777e-001 -5.1939902e-001 -1.0449822e-001 -5.3614494e-001 -2.8065636e-001 -1.4600002e+000 -1.3261287e+000 -9.4802572e-001 -4.9337484e-001 -7.5942442e-001 -8.9649385e-002  2.3293145e-001  5.1474448e-001 -2.7252437e-001  4.0766753e-001 -4.5607463e-001 -5.1967075e-001 -6.8581893e-001 -5.4517685e-002 -1.6384765e-001  8.5219056e-001 -4.4893437e-001 -3.8976730e-001 -4.8438926e-001 -8.1576930e-001 -6.5553241e-001
  2.7898055e-001  3.3303661e-001  5.1616577e-001  6.9596297e-001  8.8798580e-001  8.1211088e-001  9.7126048e-001  6.6738333e-001  1.8337925e-001  6.0406137e-001  4.8241948e-001 -3.7700494e-001  3.5978128e-002 -3.6985063e-002  9.9090638e-001  5.4514238e-001  3.5786787e-001 -2.8716659e-001  6.5362485e-002 -5.1411798e-001  2.8429118e-001  6.4828122e-001  3.8537006e-001  1.1900443e-001  3.4018020e-001 -3.5805624e-002 -2.0855827e-003  2.7112559e-001  1.4443229e-001  4.3850042e-001  1.7594436e-001 -2.9621991e-004 -1.0541139e-001 -1.2523334e-001 -5.5835174e-002  1.7092724e-001  4.4520009e-001 -1.7666385e-001  4.2332309e-002 -5.1166378e-001  2.5004464e-001  2.0518697e-001 -7.3201383e-001  3.3215826e-001 -1.3622185e-001 -1.0000703e-001 -2.7497234e-001 -5.0190801e-001  7.1873111e-002 -2.3303183e-001  5.6857256e-001  6.0919424e-001  5.7014124e-001  1.4413256e-001  2.4792118e-001  5.0344688e-002  4.9331659e-001  8.2386090e-001  7.8505986e-001  5.0789593e-001 -7.5105914e-001  8.2218146e-001  1.2777934e-001  9.0950376e-001  5.6242934e-001  1.9515526e-001
  1.6949154e-001 -9.4864780e-001 -1.3221767e+000 -1.6364122e-001 -1.3929549e-001  1.3643313e+000  2.5998788e-001  6.9958950e-001 -2.5774151e-001  5.4533230e-001  4.2936755e-001 -5.1306274e-004 -2.2256354e-001 -1.1343328e-001  3.7601418e-001  1.2975798e-002  6.6977214e-002 -1.1680852e-002 -5.0944431e-001 -6.7453497e-001 -5.7614600e-001  2.2974593e-001  4.6290473e-001  6.0576942e-001  7.7188629e-002 -2.6290673e-001 -2.2849311e-001  5.0517185e-001  8.4992326e-001 -2.6735554e-001 -2.5937130e-001 -2.7472578e-002 -1.2865843e-001  1.9515538e-001 -1.6680971e-001 -7.3738637e-001  2.5848993e-001  1.9418201e-001  4.6026787e-001 -3.8670076e-001 -4.7657297e-002  3.5022913e-001 -1.8616607e-001  5.1111871e-001  1.6452745e-001 -4.4107992e-001 -2.2688143e-001 -5.9100219e-001  5.3843860e-002 -8.3229158e-001  1.6460991e-001  3.3086656e-001  3.6965318e-001 -3.8140352e-001  7.8714181e-001  2.6462640e-001  5.8815094e-001  4.2122967e-002  4.9428736e-001  6.0898483e-001  7.4315648e-001  5.0255364e-001 -1.2763575e-001 -4.0146439e-001  5.2714270e-001  5.3216431e-002
 -2.5931335e-001 -7.9809026e-002  7.2424212e-001  3.1891062e-001  5.7318451e-002  4.9911694e-001  1.0530298e+000  4.3205167e-001 -1.5686541e-001 -2.7968204e-001 -5.5788874e-002 -4.9685194e-001  7.9705376e-002  9.5759116e-002  4.8007852e-001 -8.2474692e-002 -8.3371332e-001 -7.3976180e-001 -3.3179600e-001 -4.4796587e-001 -6.2398024e-001 -2.1861553e-001 -4.2314892e-001  7.7709564e-002 -2.4716155e-001 -5.3562918e-002 -3.6745821e-002  6.6565462e-001  1.0556219e+000  7.3467159e-002  4.3891221e-001  3.8825676e-001 -2.7466706e-001  3.8464493e-001 -1.4275149e-001 -2.0713200e-001  8.6695691e-001  9.0408881e-001  7.8241580e-001 -1.5330418e-001 -7.6666741e-002 -3.1048890e-001  1.4490421e-001  7.2641339e-001 -1.4604887e-002 -3.6898407e-001  1.9278479e-002 -8.0116023e-001 -6.2429347e-002  2.9786399e-002  7.1273525e-001  8.8144107e-001  3.2065871e-001 -5.5738489e-001 -2.2237222e-001 -1.2887205e-001  1.6412063e-001  9.7157477e-002  4.5573357e-001  1.1570964e+000  1.2694929e+000  3.0970226e-001 -6.1512783e-001  5.5422698e-001  5.0807165e-001 -1.8583685e-001
  2.8644522e-001 -3.7621661e-001 -6.8852474e-001  1.4023040e+000  7.8865253e-002 -8.8555586e-001  6.9844080e-001 -9.1781108e-002 -1.3128253e-001 -3.6349744e-001 -1.7029650e-001  3.6897300e-001  3.1399869e-001  3.4217737e-001 -1.4460496e-001 -2.5971762e-001 -1.5467798e-001  1.1408112e-001 -5.0666370e-001  1.0844536e-002 -6.2535435e-001 -5.5417484e-001  1.5428327e+000 -7.4801712e-002  8.1318082e-002 -3.3733405e-001  9.2719738e-002  9.7127300e-001  1.3514989e+000 -6.6386691e-001  4.2006377e-001 -1.3998443e-001 -1.8039520e-001  3.9552282e-001 -5.8658793e-002  1.1397341e+000 -1.5372279e-001  7.4590708e-001  4.9879030e-001 -2.4011055e-001 -1.0876854e-001  2.1517052e-002 -7.0988774e-001  2.3128917e-001  2.6041991e-001  4.2791930e-001 -5.2320513e-002  4.3556489e-001  9.6641040e-001  5.7591296e-001  2.2094951e-001 -5.7644192e-002  5.6406881e-001  4.5308598e-001  6.2440282e-002  7.1468443e-001  6.1211116e-001  4.5406917e-002  4.5204390e-001  7.6642030e-001  2.4307108e-002  2.1636076e-001  4.3024728e-001 -3.9813693e-001 -8.7608181e-003  1.6593481e-001
  1.4126961e+000 -9.9409469e-001  7.5701986e-001  2.1366015e-001  1.2874445e-001 -1.6441926e-001  4.8310978e-001 -3.6448131e-001 -4.8226365e-001 -6.4078280e-001  1.1895131e-001  4.3802795e-001 -2.1903520e-001 -4.2256809e-002 -1.4618427e-001 -5.3842126e-002 -7.5607924e-002  8.0122309e-001 -1.1965886e+000  1.8606829e-001 -9.0581467e-001 -8.6846042e-001  6.4211803e-001 -1.1768027e+000  4.4685896e-001 -1.8022833e-001 -6.7377955e-001 -7.4712988e-001 -4.9276335e-001 -2.1816223e-001 -4.2946339e-001 -2.9496988e-001  7.3160620e-001  2.6935469e-001 -1.1733510e-002  1.7408331e-001 -4.8825423e-001 -9.2470878e-001 -8.4414061e-001 -1.1576720e+000 -1.9455471e-002  1.6908156e-001 -3.6102267e-001  1.6522522e-001  1.8785852e-001  6.7989856e-001  3.6153461e-001  1.8801064e-001  1.9868269e-001  1.6155848e+000  2.6909001e-001 -2.4076833e-002  1.6541612e-001  4.5501683e-001 -2.1535664e-001  6.7848075e-001  1.5696350e-001 -2.4071393e-001 -3.0701232e-001  4.6267830e-001  2.3872813e-002 -3.6749835e-002  5.4943350e-001  6.3422939e-001  1.7807762e-001  9.1828508e-001
 -6.9243872e-001 -3.1487425e-001 -1.1423001e+000 -1.1712866e+000 -1.0259987e-001 -1.4839586e+000  2.1165317e-001 -7.0417264e-001 -4.0043051e-001 -7.0904075e-001 -7.3100392e-001  2.1205582e-001 -4.5951858e-001  9.0222247e-002 -8.3180050e-001 -7.7732994e-001 -2.4542568e-001  4.8993060e-001 -8.4721143e-001 -3.4477000e-001 -1.2497431e+000 -8.7513545e-001 -9.6509241e-001 -8.3246511e-001  1.4182120e-001 -9.1659901e-001 -1.3281818e+000 -1.2536785e+000 -1.5811226e+000 -6.5866544e-001 -5.8819099e-001 -1.1287021e+000 -4.9913759e-001 -4.4380907e-001 -9.3308928e-001 -6.6250647e-002 -5.3838329e-001 -1.9078103e+000 -2.1610110e+000 -1.4816480e+000 -4.8810164e-001 -1.0287379e-001  3.0057542e-001 -5.0042534e-001 -7.5318018e-001  8.9261958e-001 -3.0991131e-001  6.7721997e-001 -5.3111194e-002 -4.5094891e-001 -6.4027414e-001 -6.0070584e-001  8.4156392e-002 -1.8973185e-001  5.1464224e-001  1.2459056e-001 -3.3249178e-001 -4.5507005e-001 -1.0906358e+000 -1.9175966e-001 -8.4179298e-001 -5.4800893e-001  6.6105885e-001  2.5339427e-001 -4.2405153e-001 -1.8170851e-002
  1.2680015e-001 -1.2015397e+000 -1.5888422e-001 -1.1079229e+000 -3.7240218e-001 -1.1662438e+000  3.9714801e-001 -2.0845447e-001 -3.4695898e-001  5.2609968e-001 -6.4216000e-001 -7.4045176e-001 -8.6647052e-002 -3.3174388e-001 -6.9130169e-001 -1.0671010e+000 -8.3135778e-001  7.1422453e-003 -7.8422256e-001 -1.0177773e+000 -1.3462102e+000 -2.5722463e-001 -2.1225542e-001 -3.1837986e-001  1.4154244e-001  4.4195401e-002 -1.1141478e+000 -1.5893872e+000 -1.5196533e+000 -6.7913900e-001 -7.2252895e-001 -9.4049207e-001 -4.4125650e-001 -8.6859519e-001 -1.1034348e+000 -1.3877402e+000 -1.4755098e+000 -1.7569936e+000 -1.9556370e+000 -1.8580915e+000 -2.5463147e-001 -3.6072896e-001 -3.1645575e-001 -8.7286529e-001 -5.5112396e-001  1.2840750e+000 -7.2370900e-001  2.4668767e-001 -3.9996444e-001 -5.8107185e-002 -6.8212756e-001 -4.3465245e-001  4.3273016e-001  1.4603135e-001  4.4981684e-001 -3.1148529e-001  8.8168782e-002 -1.6559666e-001 -8.7763389e-001  3.0192241e-001 -7.2732961e-001 -4.3778624e-001  5.8579870e-001  8.1062856e-002 -6.2124087e-001  7.7351216e-001
  1.6408883e-001  1.7682345e-001 -1.2245785e+000  3.6510027e-001  2.6953142e-001 -1.1266645e+000  5.4017737e-001  4.1740268e-001 -1.7840651e-001  2.4367780e-001 -8.6834430e-001 -5.6369900e-001 -3.1810968e-001 -5.6191941e-002  7.1628045e-002 -4.6402928e-001 -2.7967716e-001 -8.3966735e-001 -1.0500572e+000 -9.2822189e-001  1.0820002e-001 -1.2452926e-002 -1.1848591e+000 -3.5631099e-001 -1.3983221e-002 -2.6409920e-001 -3.8344196e-001 -1.4377447e-001  8.2141283e-002  2.6210030e-001 -2.9454291e-001  9.4107386e-002 -3.7892950e-001 -1.7114670e-001 -4.8125761e-001 -7.8904457e-001  1.3514064e-001 -2.7380605e-001 -5.5762379e-001 -7.9122139e-001 -3.0793926e-001 -1.2846831e-001 -8.7424032e-001  9.8003572e-002  1.3092787e-001  9.3502729e-001 -3.7663914e-001  3.6059921e-001  1.8598180e-001  1.9595864e-001 -1.2405280e-001 -1.0985991e-001  1.4002111e-001  6.7485086e-002 -2.2744089e-001 -2.6549910e-001 -2.3913677e-002 -2.1337133e-001  2.7536289e-001 -4.8709284e-002 -1.5895588e+000  7.8214226e-001 -1.0038634e+000 -7.9512451e-001  2.8781571e-001 -1.1420508e-001
 -4.8295160e-001 -3.1631221e-001 -9.1808654e-002  1.7231404e-001  5.2354609e-002 -5.3908857e-001  2.7578917e-001  3.2698118e-001 -2.5600249e-001 -3.5692262e-001 -4.4924712e-001  1.5544836e-001  1.0037076e-001  7.2533022e-002  5.3180377e-001  2.4053461e-001 -8.5444866e-001  3.2841324e-001 -3.7882652e-001 -7.3485572e-001  3.0266988e-001 -6.1748536e-001 -1.0522138e+000 -3.9121144e-001  2.8457242e-001 -8.9038404e-001  1.5885205e-001  7.7673492e-001  6.6508669e-001  3.2947529e-001 -3.2600498e-001 -8.3694951e-002 -2.4774160e-001 -3.5277374e-001 -3.2051165e-002 -7.1455391e-001  6.9085330e-002  2.3130744e-001  1.4580129e-001  4.8321757e-001 -4.5665256e-001  1.5332747e-001 -6.2989421e-001 -5.6459245e-001 -3.2955705e-001  1.2153021e+000 -1.3742784e-001 -1.2173071e-001 -2.6241524e-001  2.8399164e-001  2.8794397e-001  1.6432367e-001  1.9520548e-001  1.8476241e-001  1.0269976e+000 -5.6394539e-001  9.4994079e-002 -4.3816785e-002  4.6456680e-001 -5.1587187e-002 -3.9810802e-001  2.5192516e-001 -3.6838734e-001  3.0290792e-001  1.7752517e-001  1.8322757e-001
 -8.4196304e-001  9.4965651e-002 -3.9816343e-001  1.0440074e+000  2.1328412e-001 -8.2876257e-001  2.2739932e-002 -3.1526824e-001 -1.5298932e-002 -1.1031380e-001 -4.8249020e-001 -1.1201275e-001  5.9208372e-001 -5.3115609e-001  1.2492063e-001  1.8903645e-001 -3.6557427e-001 -6.2995916e-001 -9.8483047e-001 -6.6358746e-001 -1.7964722e-001 -7.2776353e-001 -5.5158227e-001 -9.9825757e-001  3.6564094e-002 -6.5834340e-001  2.3106816e-001 -7.3571887e-003 -1.3525877e-001 -5.1543975e-001 -3.3571638e-001 -3.3879385e-001 -1.1751553e+000 -4.2529818e-001  7.8378328e-002  4.3928088e-001 -4.3187317e-001  1.2773125e-001  1.1188917e-001  6.5323633e-002 -8.6195298e-001  1.7181061e-001 -2.1301665e+000 -9.1821545e-001 -5.7422910e-001  1.1753485e+000 -4.1098285e-001 -5.1525839e-001  4.3949162e-001  1.5136387e-001 -3.2919935e-001 -2.8302737e-001 -1.0566384e-001  5.7130710e-001 -5.3030509e-001 -2.3816142e-001  2.8602259e-001  9.5845678e-002  1.1338971e-001 -2.3348896e-001 -7.1579294e-001 -1.8610301e-001 -2.5094160e-001 -3.0866403e-001 -2.5117902e-001  4.1540738e-001
 -2.1389596e-001  1.3985934e-001 -9.3273776e-002  7.6814601e-001  2.8891571e-001 -8.3104661e-001  1.0438774e+000  4.8413882e-001 -5.4029217e-002  7.0715635e-002 -4.4402749e-001  2.0292863e-001  5.8733292e-001  1.0892085e-001  8.4725266e-002  2.6762179e-001 -9.5721794e-001 -1.4941095e-001 -1.1831350e+000 -6.8416480e-001  6.6715767e-002 -2.8764643e-001 -5.5282241e-001 -9.3920852e-001  4.9165051e-002 -6.3547255e-001  4.4806745e-001 -1.8238264e-001  6.2724123e-001  3.1051619e-001  4.3245425e-001  3.1886339e-001  6.9487431e-001  5.7347796e-001  4.7256562e-001  1.2802918e+000 -1.1460256e-001  4.6140441e-001  5.7865686e-001  9.2804203e-002 -3.5562054e-001  1.5944727e-001 -9.1735308e-001 -2.9558424e-001 -9.6752986e-001  8.5130805e-001 -2.4613803e-001 -3.5600429e-001 -4.4876463e-001  1.1393123e-001  1.0858070e-001 -9.2536312e-002  5.1588416e-001  7.9681900e-001  8.3084499e-001  4.7148675e-001  7.5865067e-001  2.4078708e-001  2.8336781e-001  7.0702921e-001  3.1926584e-001  3.8842918e-001 -4.3384319e-001 -1.0224035e+000  1.2793367e-002  6.8911740e-001
  2.7961914e-001  9.5875261e-001  1.7309686e+000  4.7002934e-001  4.2571546e-001  1.2301741e+000  6.0416331e-001 -3.8091646e-002  3.6313085e-001  2.9419107e-001 -8.2344161e-002 -8.7661231e-002  1.3659866e-001  2.3878418e-001 -2.7893049e-002  1.4013651e-001  9.6951884e-002  4.4194037e-001 -6.5855296e-001 -3.1964999e-001 -6.4268012e-001 -6.9994091e-001  5.1508888e-001 -1.5408240e+000  6.1406940e-001 -5.9456882e-001  9.5834704e-002 -2.7953794e-001  1.5785029e-001  5.6786879e-001  1.7394787e-001  1.4693916e-001  1.7788915e-001  5.5778164e-001  1.0976631e+000  9.9717662e-001 -1.1504686e-001  2.3215896e-001  2.0534752e-001  4.6019710e-001 -5.9356849e-001  6.3545080e-001 -4.9274581e-001  8.2300117e-001 -2.0616595e-001  3.8721974e-001  2.6158612e-001  1.1043853e-001  2.9392452e-001  8.7085700e-001  1.4168351e-001 -3.7643961e-001  2.5814530e-001  2.7710340e-001  1.4865090e-001  5.9908421e-001  6.3890767e-001  5.6189478e-001  6.3136034e-001  2.8730499e-001  1.6576838e-001  3.9630851e-001 -7.8359531e-002 -8.4438896e-001  1.4851582e+000 -7.8731755e-002
 -6.6531584e-001  3.9882476e-001  7.7149681e-001  1.0088092e+000 -2.5577831e-003  3.9915033e-001  5.2776706e-002 -6.4029074e-001 -4.4321680e-002 -1.6205818e-001 -1.5154571e+000 -2.4045104e-001  3.0705205e-001  5.6298763e-002  4.1042648e-002  2.4648265e-001 -8.7235429e-001 -6.6385869e-001 -5.6625682e-001 -8.0323601e-001 -2.6811562e-001 -1.1282830e+000  3.4225550e-001 -3.3090611e-001  5.8688098e-001 -5.2540845e-001  5.8735004e-001  3.0180180e-001 -1.9328742e-001  4.3306109e-001 -2.1672769e-001 -5.7980658e-001 -1.0348413e-001 -7.5406726e-003  7.0498916e-001  1.1119560e+000  3.1351034e-001 -2.5361105e-002 -1.9074039e-001  2.9129307e-001  4.2492046e-001  1.2876927e+000 -8.1127897e-001 -6.5862534e-002  2.7031308e-001  1.6159681e+000  5.4199148e-001  1.4774607e+000  2.7231134e-001  8.8692583e-001  2.9673027e-001 -2.3522796e-001  3.5290662e-001  1.0595221e+000  1.5284015e-001 -2.2494374e-001  8.5818350e-001  8.6893368e-002 -1.4295030e-002 -4.7987093e-001 -1.1107592e+000  1.9965478e-001  1.7377399e+000  9.6811963e-001  1.4588909e+000 -1.6905146e-001
  8.1270713e-001  1.1796212e+000  1.3542102e+000  1.1226922e+000  2.2421511e-001 -3.9733052e-001 -1.3416943e-001 -7.3922197e-001 -2.1733301e-001  3.0753649e-001 -9.2029332e-001  2.7485008e-001 -7.1138936e-001 -2.7131743e-001  1.5082567e-001  5.5168421e-002 -5.7995490e-001 -5.9073628e-001 -6.0635696e-001 -3.5250415e-001 -3.3285712e-002 -4.3589640e-001  8.1595712e-001 -5.7030214e-002  7.2367530e-001 -6.8659718e-001  1.2552691e+000  4.1276633e-001  1.6653133e-002 -2.3760677e-001  1.3184057e+000  1.0910191e-001 -3.7075818e-001 -4.1898974e-001  8.7501456e-001  1.1181804e+000  6.3944832e-003 -2.2125205e-001  1.7137784e-001  8.7528540e-001 -1.5981192e-001  7.1729426e-001 -6.3993372e-001  4.9813067e-001  2.9039742e-001  1.2787372e+000  6.9381713e-001  1.3292364e+000  8.3287947e-001  8.3329282e-001 -2.2767513e-001  7.8005384e-002  2.5725307e-001  6.8898120e-001 -2.4922067e-002 -4.4246921e-001  2.0552506e-001 -1.8955377e-001 -4.5487860e-001 -6.3344369e-001 -1.0719440e+000 -2.8541394e-001  1.8044289e+000  1.4434755e+000  1.0164508e+000  1.1339159e-001
  1.2732146e-001 -1.2892686e-001 -1.4131582e-001  1.2925834e+000  3.5689581e-001  9.2221447e-002  2.0094245e-001 -1.4195100e-001 -2.0355948e-001  1.7887550e-001 -9.0634834e-002  1.4831551e-002 -3.8366776e-001 -1.4930202e-001  4.2112765e-002  1.0241706e-002 -1.8771229e-001  4.8550282e-001 -3.2562390e-001  1.0960882e-001  4.0476347e-001 -4.9144345e-001  2.2734740e-001 -4.6389242e-001  3.4869728e-001 -1.0722468e-001  1.7763598e-001  2.5642489e-002  1.7803963e-001  2.6543822e-001  5.3756187e-001  4.3273101e-001  6.7916369e-001  3.6406037e-001  9.2454106e-001  8.4432072e-001 -4.9011823e-001  3.5790602e-001 -1.2984445e-001 -8.4263161e-002 -6.9516308e-003  3.0334931e-001 -4.1172189e-001  1.3133147e+000  4.3610647e-001  5.4613418e-001  9.3567416e-001  5.5220163e-001  6.6437242e-001  8.5864086e-001  6.2434610e-003  2.2349722e-001 -3.1826934e-002  4.1389261e-001 -5.1855510e-001  1.7424255e-001  5.2205838e-001 -5.8140309e-002  4.7864088e-002 -1.8657569e-001 -3.9581489e-001  2.7948727e-001  1.2096580e+000  8.6580012e-001  4.9125086e-001  2.8655799e-001
  1.5045731e+000  7.2246282e-001  7.7801813e-001  8.4032716e-001  5.4644295e-001  3.1478811e-001  5.7093885e-001  1.5499224e-001 -4.4498922e-002  5.0586373e-001 -5.7267671e-002  7.4537198e-002  8.0406584e-002  2.1670891e-001  7.0567690e-001  4.8693388e-001 -3.6410001e-001 -2.0001097e-001 -1.1570813e-001  5.1361579e-001  3.8609942e-001 -5.9641593e-002  9.4043266e-001 -4.7353876e-001  3.6871328e-001  5.8525378e-003  4.5348442e-001 -3.0216805e-002  3.2169137e-001  3.5768195e-001  5.5992458e-001  4.6366765e-001  8.2653267e-001  2.3835422e-001  6.7174032e-001  4.5802396e-001  2.0037455e-001 -1.5350651e-001  1.3028837e-001  1.9596288e-001 -1.7989429e-001  4.2270480e-001  1.8633877e-001  7.1876493e-001  7.3717380e-001  1.3883465e+000  7.8289900e-001  1.0526962e+000  5.9035081e-001  8.4967161e-001  1.5226061e-001  3.4458976e-002  3.6616869e-001  8.3859989e-001  2.5680496e-001  2.4459302e-001  9.2753852e-001  2.4316603e-001  7.4263348e-001 -1.0963155e-002 -2.5782072e-001  6.3143876e-001  1.2416846e+000  8.7730100e-001  7.6633786e-001  1.0631106e+000
  1.4164871e+000  7.9201029e-001  1.1390725e-001  9.5400623e-002  2.7335905e-001  5.5918512e-001  7.1297279e-001  4.0934975e-001  2.6704582e-001  6.7659081e-001  1.8254618e-001  3.3946673e-001  1.9613755e-001 -3.4352377e-002  5.0317775e-001  7.2401203e-001  1.8819211e-001  8.6849373e-001  6.3678030e-002  9.2840774e-001  8.8519854e-001 -6.1712078e-002  7.9144333e-001  2.6634979e-002  5.5127673e-001 -1.1698268e-001  2.3086181e-001 -3.2575189e-001 -2.3547789e-001  9.3812891e-001  4.9767220e-001  4.5157956e-001  4.9314725e-001  6.0536452e-001  6.2025619e-001 -4.1239587e-002  7.4903510e-001 -4.4396292e-001 -1.7882466e-001  2.8802190e-001 -4.7645097e-001  2.5181102e-001 -4.0086111e-001  3.7116307e-002  5.0106325e-001  8.2705128e-001  4.3987075e-001  4.9954356e-001 -1.6828053e-001  5.2680497e-001  4.1971662e-001  3.8512943e-001  3.3956093e-002  4.7085384e-001  1.1582661e+000 -7.6377928e-002  4.0161741e-001 -1.6867719e-001  9.0688126e-001  3.4804324e-001 -9.5255506e-001  4.4920821e-001  9.7705842e-001 -2.9410154e-001  1.0966498e+000 -3.5792043e-002
  7.7671092e-001 -2.7062892e-001  2.3964660e-001  4.9485812e-001 -6.9298221e-002  1.4753783e+000  8.9263758e-001  7.7639661e-002 -4.8085249e-002  2.9333933e-001  6.7485706e-001  1.5372309e+000  6.8423324e-001  2.3230335e-001  2.9136547e-001  5.8432622e-001  3.0532706e-001  2.2438847e-001 -3.3434577e-001  9.7548490e-001 -6.8516108e-002  2.7455656e-001  1.4892877e+000  7.8348132e-001  3.7747766e-001 -3.0034136e-001  3.1289497e-001  4.8054176e-001  2.6751262e-001  1.0186457e+000  5.2324469e-001  8.0444054e-001  1.6376387e-001  4.3939527e-001  8.3872993e-001  6.9165740e-001  1.3580727e+000  2.3226306e-002  6.1008548e-002  1.3521648e-001 -4.2184428e-002  1.8229089e-001 -2.4845866e-001 -1.2146156e-001  5.6726893e-001  1.6232822e-001  8.1113954e-002  1.4367193e-001 -1.0530337e-002  8.2607719e-001  2.2459801e-001  4.8197506e-001 -6.0216835e-002 -1.3336189e-001 -1.2456929e-002  3.3575781e-001  9.6524604e-001  2.0336026e-001  7.8999076e-001 -1.3720191e-001  9.7270056e-002  2.7923052e-001  1.1583524e+000 -4.1458759e-001  6.8835839e-001  9.2534129e-001
 -4.6704345e-001 -3.9170592e-002 -9.2475898e-001 -4.4904019e-001 -3.8132530e-001  4.8956194e-002  1.5578425e-001 -2.2897083e-001 -5.0860042e-001  2.6521281e-001  5.2106440e-001 -6.0914415e-001 -3.7486144e-001  1.8345281e-001 -5.7861428e-001 -4.4803331e-001 -5.7166772e-001  1.0108875e-001 -7.7459825e-001  4.6008800e-001 -5.0791997e-001 -3.6061080e-001  1.1510379e-001  3.7319417e-002 -2.1007037e-001 -7.2173151e-001  2.5332692e-001  7.2378016e-001  7.3178114e-001 -7.7105646e-001  3.5270752e-001  6.8589250e-001  5.4819855e-001  9.9920384e-003  9.1712565e-001  5.8197593e-001 -8.3968446e-001  7.8732887e-001  4.8885699e-001 -1.5285553e-001 -4.5947242e-001 -2.6719314e-001 -1.0267718e+000 -8.6096903e-001 -4.6017192e-001  8.3931452e-001  3.3178039e-001  2.0708276e-001 -3.0981561e-002  8.7305120e-001 -2.8378089e-001 -5.2847278e-001  3.4640158e-001  1.9780274e-002  4.8755984e-001  5.1567218e-002  3.6562063e-001 -8.8632719e-001 -2.2055219e-001 -8.7917591e-001 -7.1807402e-001 -3.6165325e-001 -2.1012901e-001 -1.1615847e-001  2.2560142e-001  1.4280698e+000
 -2.2380332e-001  9.5434700e-001  2.3390412e-001  2.2019152e-001 -2.3383618e-001 -5.0067290e-002 -4.0439979e-001 -4.4839841e-001  3.2659410e-001  2.5601849e-001 -1.7776483e-001 -8.4432195e-001 -1.5321982e-001 -5.4894122e-002 -2.7921138e-001 -3.9892070e-001  7.2575422e-003  1.7297998e-001 -3.2767491e-001  7.4314239e-001  2.5007349e-001 -5.8305065e-001 -2.3522253e-001 -3.2052588e-001 -2.0871748e-001 -1.5460139e-001  4.5568255e-001  7.2263309e-001  3.6635188e-001  6.8999666e-002  7.0658893e-001  5.4179531e-001 -2.3353014e-001 -2.5533786e-001  6.2899343e-001  7.4180266e-001 -6.6239024e-001  7.3477949e-001  1.1640102e+000 -1.2396069e-001  1.1927877e-001  2.0193171e-001 -5.7343238e-001 -1.4196601e-001  3.0662825e-001  1.1606781e+000  4.0070930e-001  1.1440905e+000  2.4668085e-001  1.6177198e-002 -5.7897186e-001 -4.9865903e-001  4.5130114e-001  2.5876514e-001  8.7702850e-002  3.4972677e-001  1.6743258e-001 -6.2488871e-002 -3.1527753e-001 -4.4204123e-001 -4.4082275e-001 -5.6369927e-001  8.1748606e-001 -3.5711583e-001  4.0337402e-001 -4.7411398e-001
 -1.7955261e+000 -2.1231738e-001 -1.8460252e-001  6.3176321e-001 -6.0710553e-001 -1.4912867e+000 -9.1263451e-001 -7.2184286e-001 -8.2955619e-001 -4.5449444e-001 -7.1946289e-001 -4.1159075e-001 -6.2426427e-001 -1.0795152e+000 -4.1988917e-001 -8.7475076e-001 -6.2473594e-001 -7.4496025e-001 -1.4293251e+000  2.9811105e-001 -2.3889204e-001 -4.2553645e-001 -4.2403711e-001  2.9640720e-001 -4.5239842e-001 -3.4325863e-001 -7.8061663e-001 -4.0402090e-001 -4.3516361e-001 -6.0175616e-001  4.3508477e-001  3.2113033e-001 -9.0447211e-001 -9.3661718e-001  1.9861330e-002  8.9742348e-001 -1.7668654e+000 -5.0746665e-002 -4.4789971e-001 -6.4034597e-001 -1.6408851e-002 -1.4250431e-001 -4.5028102e-001 -8.5637844e-001 -1.4522891e-002 -5.0807826e-001  1.3318282e-001  9.2690581e-001  2.0353800e-001 -2.2130022e-001 -8.1498978e-001 -1.1624002e+000 -8.3627983e-002 -3.9075213e-001 -3.0935845e-002 -4.6482325e-001 -4.0853183e-001 -6.0423772e-001 -9.3649611e-001 -7.1454636e-001 -1.0156462e+000 -7.1134338e-001  2.7001416e-001 -5.5955466e-001 -9.9150655e-001  3.2867508e-001
 -9.6543465e-001 -8.5345502e-001 -1.5276480e-001  1.4850002e-001 -4.7114030e-001 -1.8375431e-001 -3.9427618e-001 -6.2246972e-001 -1.2136940e-001 -6.0667227e-001 -4.2419132e-001 -5.5403116e-001 -1.8843940e-001 -7.4899161e-001 -8.9423365e-001 -6.8746122e-001 -4.7437443e-001 -4.6269357e-001 -1.0188518e+000 -3.6693202e-001 -4.2628035e-001 -8.2021256e-001 -2.2462554e-001  5.4931780e-001 -1.1561401e-001 -1.5668399e-001 -9.3325925e-001 -7.0047849e-001 -4.1771329e-001 -1.3672501e+000  3.1486838e-001 -9.2512467e-002 -1.7885183e-001 -5.4703859e-001 -8.1547011e-002  7.3625636e-001 -8.7717999e-001  8.8157804e-001 -2.3287646e-001 -1.1656203e+000  4.4650821e-001  9.8239399e-003 -4.3002155e-001 -3.0547475e-001  9.7122843e-002 -7.5683677e-001  1.5002935e-002 -3.9150761e-002  1.9554653e-001  2.1163548e-001 -5.5421862e-001 -7.3058350e-001 -1.5806960e-001  3.1604125e-001  5.4601867e-001 -8.6549160e-002 -7.9376446e-002 -2.9511769e-001 -4.0387871e-001 -6.4616466e-001  1.5291296e-001 -1.0211348e+000  3.6955111e-001  4.0995811e-002 -5.4055294e-001 -2.3288342e+000
 -4.1521839e-002  3.3811107e-002 -8.5434300e-001 -8.8528188e-001 -3.1551738e-001 -3.4231710e-001 -9.8205932e-001 -4.7143317e-001 -9.3216880e-002 -3.2347268e-001 -2.6738784e-002  7.9217862e-002  7.1306707e-002 -5.3821235e-001 -4.0068890e-001 -2.7334867e-001  4.4558476e-001 -2.5037725e-001 -2.1871110e-001 -7.1938994e-001 -2.7890138e-001 -1.3282410e-001 -1.0369015e-001 -6.1639225e-002  4.1535447e-002  3.9933953e-002 -8.3474767e-001 -1.6076202e+000 -1.0139990e+000  1.9377729e-002 -4.5312483e-001 -7.5245763e-001 -1.4503426e-001  6.7979893e-001 -4.1696176e-001 -6.2491127e-001  1.0180407e+000 -9.2303816e-001 -1.2845187e+000 -6.7854909e-001 -1.7007422e-001 -2.2379711e-001 -1.8439592e-001  2.5638773e-001 -1.5633279e-001 -9.6313572e-002 -3.7082048e-002 -5.8752618e-001 -1.0510257e-001  2.7614788e-001 -3.0170142e-002  7.1130373e-002 -2.0776054e-001  2.5606532e-002 -5.6064728e-001  3.8353198e-001 -6.7552938e-001  1.3435047e-001 -3.8881233e-001 -5.7710517e-001 -3.8756515e-002 -8.5064994e-001 -1.1463297e+000  1.7546733e-001 -8.1169977e-001  2.1910500e-001
 -6.4770272e-001 -4.6488087e-001  8.0179979e-001  1.5733490e-001 -6.6620883e-001 -1.4923685e+000 -1.0085708e+000 -8.6419823e-001 -7.4296839e-001  3.7544909e-001 -6.1173909e-001  5.3322218e-002 -3.1410262e-001 -8.9431477e-002 -8.4028442e-001 -5.7183362e-001  2.1931907e-001 -3.1131192e-001 -2.7321780e-001 -1.0192047e+000  2.2480551e-001 -1.0517337e+000 -7.0092406e-001 -2.0311777e-001  3.4640920e-002  3.0670229e-001 -5.9628216e-001 -1.1066203e+000 -9.0670941e-001 -7.9658093e-002 -6.7730613e-002 -7.6799771e-001 -8.7700837e-001  1.2688335e-001  4.9071286e-002 -6.8746605e-002 -1.4672397e-001 -7.3670432e-001 -1.0205813e+000 -1.9787607e-001  5.6463005e-001  1.0255635e-001 -1.4443932e-001 -5.3101647e-001  9.9985042e-002  5.4727444e-002 -1.1166895e-001 -7.7126891e-003 -3.2217868e-001  1.4430322e-001 -4.4886342e-001 -3.8089379e-001 -2.5069869e-001  2.0820425e-001  4.4730035e-001 -1.0510430e-001 -6.7217976e-001 -7.6189948e-001 -3.7420712e-001 -1.0805383e+000 -4.7001654e-001 -6.2961708e-001 -8.7824016e-001  7.5604533e-001 -1.3306981e-001 -6.6308551e-001
 -4.4362777e-001 -5.7910463e-001 -4.2382970e-001 -1.8103369e-001 -1.2417731e-001 -1.2684038e+000 -8.4482463e-001 -1.2014154e-001 -1.9044387e-001  4.4683808e-001 -5.4371242e-001 -4.8045393e-001 -4.4738573e-001 -4.9642136e-001 -3.0471096e-001 -4.8015654e-001  5.1969610e-001  3.9893226e-001  3.1573859e-001 -3.7152187e-001  5.9631369e-001  1.1571955e-001 -1.1470231e+000  2.4628963e-001 -6.1334645e-001 -8.2484555e-002 -2.4150779e-002 -6.8080184e-001 -1.0003732e+000 -2.8587142e-001 -2.6431733e-001 -4.3039676e-002 -1.1047681e+000 -1.1465752e+000 -5.8688709e-001 -8.7799995e-001 -1.0020314e+000 -9.4888977e-001 -1.0118732e+000 -3.1044293e-001  4.3897847e-001 -3.8869225e-001  7.6000955e-002 -6.3648237e-001  1.9464176e-001  6.1072406e-002 -1.4853629e-001  3.6336257e-001 -3.9587478e-001 -2.9925243e-001 -4.1750474e-001 -7.0940492e-001 -3.0212038e-001 -6.2471376e-001  3.2003289e-001 -5.9076792e-001 -1.7415315e-001 -6.3018715e-001 -7.1929741e-001 -4.5703160e-001 -5.9540535e-001 -5.6411268e-001 -4.0958872e-001 -8.1503692e-001 -6.9317580e-002 -4.2293561e-001
  5.3859110e-002 -5.7944373e-001 -6.7861755e-001 -5.0383882e-001 -3.3753715e-001 -4.8215925e-001  2.0402667e-001  3.3557937e-001  2.4258695e-001  1.1577689e-001 -5.3678460e-001  6.8654715e-001  2.7579505e-002 -4.9334915e-002  5.9303129e-001  4.1103092e-002  4.4604350e-001 -5.5496522e-001 -2.2874667e-001 -5.8584410e-001  3.1623006e-002 -2.6269614e-001 -1.0522420e+000 -7.3707673e-001 -2.2044601e-001 -9.6224408e-001 -7.1048428e-001 -3.5183149e-001 -1.4052038e+000  7.4646682e-002 -6.5303578e-001 -5.7378443e-001 -2.2396271e-001 -9.5421845e-001 -7.3530339e-001 -5.2578336e-001 -4.4819285e-001 -1.3450190e+000 -9.2605397e-001 -3.5795382e-001 -5.0519248e-001 -1.4870684e-001  1.0694148e-001 -1.1631020e+000 -6.7825488e-001 -1.8948722e-001 -1.0222235e+000 -4.9820954e-001 -2.2206604e-002 -8.1342553e-001 -1.4993519e-001 -1.2590826e-003 -4.5721144e-001 -2.6981505e-001 -1.9438030e-001 -8.2652952e-001 -3.0229757e-001 -1.2892108e-001 -2.0623792e-001 -3.1727732e-002 -1.3519022e+000 -6.3582290e-001 -9.6807619e-001 -4.2381405e-001 -1.0289952e-001 -4.4563975e-001
 -3.0928744e-001 -2.5731181e-001 -2.4490240e-001 -1.5854830e+000 -5.6702483e-001 -4.5417863e-001  1.6649849e-001  5.1748617e-001  1.0305600e-001 -1.7330227e-001 -3.1358304e-001 -8.6150797e-001  9.8936502e-002 -3.6396136e-001  3.4452057e-001 -5.5186390e-002 -1.7101439e-003 -1.7839687e-001 -2.2031808e-001 -2.3459031e-001 -3.9113855e-001 -1.7502653e-001 -7.5515066e-001 -6.7150613e-002 -2.7150917e-001 -5.0862213e-001 -6.7924893e-001 -1.1912112e+000 -8.9523809e-001  6.8390210e-003 -6.3344665e-001 -2.2796227e-001 -4.0089053e-001 -8.5475645e-001 -7.9959744e-001 -9.6155425e-001 -2.8557554e-001 -1.0307618e+000 -8.7185660e-001 -5.9964685e-001 -1.0248265e+000 -2.8889590e-001 -4.0412600e-001 -5.5477700e-001 -4.1908667e-001  3.8540942e-001 -5.8206740e-001 -3.8080616e-002 -5.3946107e-001  1.8200355e-002  6.5678246e-002 -5.2671493e-002  1.2946907e-001  2.0982796e-001  4.1098316e-001 -4.2556567e-001 -4.3208985e-001 -2.2960201e-001 -8.0123296e-002 -9.9153000e-001 -1.0062913e-001 -2.8501701e-001 -1.0064679e+000 -8.2727195e-001 -7.6901030e-001  6.8201893e-002
 -6.8773739e-001 -5.5768529e-001 -1.9542196e+000 -7.1876614e-001  3.2839667e-002 -1.5479833e+000  9.9597512e-001  4.3164775e-001  5.2528719e-001 -7.7612626e-001  1.8834447e-001 -4.7910464e-001 -2.5588431e-001 -3.2950080e-001  7.8245128e-001  2.0679110e-001 -6.1607455e-001 -5.8184117e-001  9.7412452e-002  1.4464898e-002  5.7707376e-001  6.1963760e-001 -2.1280430e+000 -1.1436197e+000 -5.7188325e-001 -3.8644693e-001 -4.7822639e-001 -7.8685528e-002  4.2285582e-001  3.9223226e-001 -8.4760455e-001 -2.7859940e-001  5.8415394e-002  1.0187607e-002 -7.3731438e-001 -1.1577057e+000  8.9131468e-001 -2.3297509e-001 -4.4802549e-001 -1.6079557e-001  2.2275722e-001 -3.3164646e-001  3.0059418e-001 -1.3978345e+000 -7.3440620e-001  4.1305366e-001 -3.8204612e-002 -4.3506069e-001 -5.9802902e-001 -5.5270903e-001  5.7323101e-001  1.0081970e+000 -2.5906551e-001 -4.2907955e-001  4.5598294e-002 -8.7042758e-002 -5.0975516e-001 -5.3563563e-002  3.6487623e-002 -1.8692217e-001 -1.2949247e-001  1.0585891e-001 -9.0055718e-001 -4.5882045e-001 -1.3765056e+000  3.7780861e-001
  1.0942107e-001  4.6321765e-001 -8.8376728e-001  3.9802981e-001  3.7181008e-001  6.7807004e-002  2.7354154e-001 -3.2098385e-001 -5.8374111e-001  4.7899265e-002  1.1769318e-001 -5.4578581e-001 -4.0990235e-003 -4.0307327e-001 -1.3119077e-002 -2.7653131e-001 -2.4597683e-001 -7.4415349e-001 -7.0191995e-001 -1.1209208e-001 -1.1005275e+000 -2.2453160e-001  1.6218358e-001 -5.4462577e-002  1.8805508e-001  9.3221098e-002  3.4196829e-001  6.9058161e-001  4.8469780e-001  2.6244289e-001 -6.3564354e-002  1.7388024e-002  2.7770344e-001  4.4590110e-001  5.3229641e-001 -5.8050966e-002  6.1009603e-001  9.9942121e-001  4.6679860e-001  4.6111259e-001 -6.0807868e-001  1.4208271e-001 -3.9193835e-001  8.1267623e-001 -7.3875086e-001 -1.3827725e-001  6.7114898e-002 -7.0444762e-001 -9.9079358e-001  2.1493933e-001 -3.2966941e-002  5.4577592e-001 -2.4953681e-001 -3.2895901e-001  1.2085704e-002  1.7184449e-002 -3.5909580e-002 -1.3417414e-001  8.0146997e-002  2.1332329e-001 -7.8156243e-001  3.9957609e-001  6.3950281e-001  4.3159039e-001 -1.2688864e-001  3.1461924e-002
  4.1148558e-002 -1.7922698e-001 -5.1397270e-001  1.1777121e-001 -3.3181710e-001 -2.3724879e-001 -3.0931452e-001 -4.5941631e-001 -6.8670665e-001 -6.1434514e-002 -2.5344772e-001 -4.2874861e-001 -1.6734558e-001 -2.9889509e-001 -4.7928272e-001  6.5678641e-004  1.6627571e-001 -6.3506160e-001 -2.9500522e-001 -8.1078309e-002  3.1545318e-001 -4.4805741e-001  1.0744100e+000 -1.4920816e-001  4.1878892e-001 -1.2278404e-001  6.7022257e-001  1.9102319e-001  4.5913837e-001  3.5365777e-001 -2.5367911e-001  1.5447741e-002  2.6390430e-001  1.8770119e-001  5.8682988e-002  2.3175265e-003  2.1544475e-001  1.0835471e-003  1.9883218e-001 -3.1887623e-002 -1.3519150e-001  1.3388049e-001 -4.6550989e-001  1.1946493e+000 -5.7434536e-002 -4.0384181e-001  1.8979702e-001 -6.5163531e-001  1.3744241e-001  4.7921059e-001 -2.4480891e-001 -2.0319832e-001  2.9482466e-001  2.7388664e-001 -7.1230712e-001  2.6460761e-001 -3.4800266e-001 -7.1089351e-002 -1.0044651e-001 -3.7443340e-001  2.4881377e-001  1.3570717e-001 -3.4710496e-001  6.6622123e-002 -1.1951016e-001 -3.2868143e-001
 -9.2120183e-001 -3.0729082e-001  8.7810341e-001  2.4145786e-001 -4.4096865e-003  1.0390889e+000 -3.6078246e-001 -6.7476563e-001 -2.9241057e-002 -1.5500685e-001  3.5924227e-001  3.7248538e-002  1.0692801e-001  9.6855981e-002 -1.0545585e+000 -6.6064913e-001 -4.7064862e-001 -5.5097960e-002 -6.2375935e-001  1.2452528e-001 -8.1437540e-001 -7.6267865e-001  8.4897156e-001 -6.5906565e-001  3.7758980e-001  2.8957401e-001 -3.2309534e-001 -2.3287324e-001 -2.5115419e-001 -5.4053819e-001  1.3048041e-001 -9.0527145e-002  6.0583148e-001  7.9596657e-002  4.6279391e-001  4.0016341e-001 -5.6912265e-001  2.7487684e-001  2.7850828e-001 -2.0933967e-001  5.3155608e-002  2.9200306e-002 -7.7883226e-001  5.9349753e-001  1.4736926e-002  5.5077402e-001  3.9042467e-001 -4.2241831e-001 -6.4699857e-002  7.0394805e-001 -6.5492660e-001 -8.1313083e-001  3.8069203e-001 -1.5964181e-001 -4.4411140e-001  2.2215510e-001  1.9455335e-001  1.3458693e-001 -3.6969304e-001 -4.1098586e-001  1.1741248e+000 -5.1562811e-001 -1.0583441e+000  1.5964747e-001 -8.7924620e-002 -1.5932510e+000
 -5.4559610e-001 -4.4312627e-001  6.1564639e-001 -2.3751407e-001  1.1072387e-001  1.3337634e-001 -4.5407309e-001 -2.9182510e-001 -1.2850610e-001  1.2781097e-002  1.0194910e-002  2.3728760e-001 -7.3419385e-002 -1.1883871e-001 -1.1584774e+000 -2.8973672e-001  2.1989521e-001  6.5879807e-002  6.0189650e-002  9.3403265e-002 -1.0443943e-001 -1.3714921e-001  2.1733089e-001 -4.5213779e-001  1.9001273e-001 -2.5068023e-002 -4.2012083e-001 -8.3068278e-001 -5.6997901e-001 -4.4606453e-001 -5.5954102e-001 -5.8375982e-001 -1.9882208e-001  2.1975130e-001 -3.5347760e-001 -3.5632241e-001 -6.4526910e-001 -3.9080190e-001 -9.9189785e-001 -4.2505335e-001 -4.6644540e-001 -2.7223009e-001 -3.1990111e-001 -3.0611661e-001 -1.7726852e-001 -5.6721254e-001 -2.1477067e-001 -2.8119505e-001 -1.3275526e-001  2.8038933e-001 -7.9683454e-001 -9.0889781e-001 -1.6616764e-001 -3.2520375e-001 -1.5974995e+000 -2.8011589e-001 -1.2880313e-001 -1.2858582e-001 -2.2214815e-001 -2.0666756e-001 -1.2203741e-001 -3.8453702e-001 -6.7241083e-001 -4.2761838e-001 -4.9630226e-001  2.1086418e-001
 -4.4564631e-001 -7.8372411e-001 -7.3854944e-001  1.4295472e-001 -6.7240049e-001 -1.8474133e-001 -6.3993107e-001 -2.4079496e-001 -3.0037466e-001 -3.8171686e-001 -1.2005779e-001  1.7333393e-002  4.4061536e-001 -5.3386277e-002 -1.0610739e+000 -3.6008055e-001  2.2682437e-001 -4.3052334e-001  3.9880197e-002 -3.4030952e-001 -1.1762254e-001 -7.4130570e-002 -7.3521305e-001 -5.3842117e-001 -3.5507710e-001  1.3801665e-001 -2.2337511e-001 -5.0346083e-001 -1.1950279e-001 -3.6324473e-001 -7.5990449e-001 -3.1009992e-001 -9.6427049e-001 -5.9395780e-001 -6.2856201e-001 -5.4465580e-001 -5.3078370e-001  3.5729141e-002 -2.1336495e-002  5.6774166e-001  5.8565760e-002 -2.1372979e-001 -1.5891105e-001  1.6825838e-001 -3.1374392e-001 -4.0199551e-001 -5.7899272e-001 -1.5122231e-001 -6.0304385e-001 -3.4759711e-001 -9.8462114e-001 -7.1116008e-001 -4.6930040e-001 -4.4803522e-001 -1.6502796e-001 -6.5693283e-001 -1.8393502e-001 -1.1809019e-001 -5.9108091e-001  1.1522147e-001  2.1219537e-001 -1.5890343e-001 -4.2698727e-001 -1.5397688e+000 -5.7242438e-001 -1.5274566e+000
 -9.8426164e-001 -2.3366375e-001 -1.0380064e-001 -4.7437356e-001 -3.1623146e-001 -8.2079346e-001 -4.1744975e-001  3.0595094e-001  1.2392879e-001  6.8850647e-002 -5.4199862e-001 -2.0921205e-001  2.5388056e-001  3.2026284e-002 -2.0140480e-001 -3.2067910e-001  3.4644685e-001  4.9718215e-002  4.4507434e-001 -9.5979359e-001  3.0137493e-001 -2.5866681e-001 -1.0076840e+000 -3.6777504e-001 -3.4281172e-001 -8.8592858e-001 -4.3722764e-001 -5.2702927e-001 -6.2985352e-001 -4.3531271e-001 -4.5032285e-002  1.9722039e-001 -1.0096573e+000 -4.4281817e-001 -4.7007401e-001  1.1345017e-001 -1.3104431e+000 -2.5174990e-001 -3.9204617e-001 -5.7550928e-001 -2.7767134e-001 -2.9933053e-001  1.8908856e-002 -8.4294932e-001 -5.6749286e-001 -5.3475224e-002 -9.5599520e-001 -8.0829683e-001  1.3555733e-001  1.3640483e-001 -4.1997118e-001 -3.4103551e-001 -3.0427692e-002 -1.3147776e-001 -4.9976643e-002 -6.6258433e-001  3.7451893e-001 -1.0660199e-001 -8.3494526e-002  8.4124575e-001 -1.4973435e+000  4.7908400e-002 -1.1833752e+000 -7.2772940e-001 -8.1777991e-001  3.5608433e-001
 -3.0255623e-001 -4.5026367e-001  5.2622159e-001 -6.9299385e-001  1.4191928e-001 -3.1696007e-001 -6.6822339e-001  5.0451362e-001 -4.5824386e-001 -4.7696472e-002  9.1254917e-002 -9.5380706e-002 -3.9545284e-001 -4.9940016e-001 -1.1602769e-001 -2.8641138e-002  1.9930200e-001 -1.0780072e+000 -3.0718627e-001 -3.9313759e-001  1.0258007e-001 -1.8973854e-001 -8.9702377e-001 -4.1539307e-001  3.1903208e-002 -1.2302104e-001 -7.5182543e-001 -1.0181423e+000 -1.4139945e+000 -5.6486056e-001 -5.9526129e-001 -4.4517716e-001 -4.2245461e-001 -8.2336727e-001 -7.2723834e-002 -3.0048381e-001 -5.4321786e-001 -9.0434855e-001 -5.0223303e-001 -6.7266076e-001 -4.3171423e-001 -5.3134198e-001 -1.1050271e-002 -1.8697588e+000 -5.8973050e-001 -5.6616648e-001 -3.3113367e-001 -1.1680249e+000 -2.4612456e-001 -3.5439144e-001 -5.9148098e-001 -3.2576438e-001 -6.1849888e-001 -3.0554792e-001 -2.7628292e-001  9.9002869e-002 -8.6363031e-003 -1.8936559e-001  1.1114165e-001  1.0168346e-001 -7.1830991e-001 -2.0517764e-001 -1.1165827e+000 -2.1622879e-001 -4.4219166e-001 -4.0451577e-001
 -6.7641621e-001  2.4948284e-001 -1.0561476e+000  5.2680167e-001 -1.1964568e-001  1.0576521e-001 -1.5216775e-001 -1.4331079e-001 -5.7993357e-001  1.1169963e-001  4.0231479e-002  1.1164935e-001 -4.4909376e-001 -1.4500185e-001 -5.7173286e-001 -1.5990306e-002  2.1532680e-001 -3.0041767e-001  6.0937331e-001  6.1655920e-001  7.6713316e-001  2.9838177e-001  1.1718186e-001  3.7334047e-001  2.1900760e-002  4.2353397e-001  5.1457080e-001  3.2268054e-001  2.0866895e-002 -7.8526794e-002  1.6562705e-001  3.6145423e-001  1.6684219e-002  3.0780866e-001  4.0949915e-003  1.5640770e-001 -3.9492556e-001 -7.2331653e-002  3.5806730e-001  2.7884494e-001 -8.1207740e-001 -3.5801412e-001  1.2449925e-001  6.2038306e-002 -5.0831091e-002 -6.3671396e-001 -6.9534359e-002 -5.0494263e-001 -6.5271999e-001 -5.6142680e-001 -4.4810584e-001 -4.1903374e-001 -6.3417314e-001 -2.3452836e-001 -1.0148636e+000  1.7915760e-001 -2.9154747e-001 -1.3690636e-001 -6.5559968e-002  1.3438120e-001 -3.2364279e-001 -4.0520099e-001 -3.1830923e-001 -2.8293962e-001  1.2375650e-001 -5.3410960e-001
  5.3870992e-001  2.8265416e-001 -2.7582799e-001  4.1969712e-001  4.6104774e-002  1.4082200e-001  2.2594227e-002 -7.7511240e-002 -2.2183652e-001  1.6252848e-001  3.3802217e-001 -4.4732510e-001 -9.1492815e-002  1.9748443e-001 -1.0959510e-001 -2.7344982e-001 -2.8490543e-002  4.2518362e-001  1.1688904e+000  8.9997275e-001  1.0256675e+000  2.8701903e-001 -2.9894455e-003  6.5170001e-001 -1.3896954e-001  4.3965637e-001  3.0538473e-001  1.1064456e+000  9.1242977e-001  1.0015289e+000  1.4355173e-001 -5.1218085e-002  3.9558327e-001  6.1382792e-001 -7.3391699e-002 -4.3520950e-001  6.9546050e-001  2.0638729e-001  5.6127964e-001  2.5030063e-001 -8.3001482e-002 -2.9494693e-001 -2.3064026e-001  6.7926700e-001 -3.3717740e-003 -7.6861147e-001 -1.4652736e-001  8.2128367e-001 -9.2801894e-002 -7.6603143e-001  3.4499276e-003 -5.4880526e-002  6.5966514e-002 -6.2061731e-001  4.4842956e-001  4.5677061e-002 -2.3696566e-001  1.7540650e-001  1.0832022e-001  2.6395713e-001  3.7721191e-001 -5.8314506e-002  8.4936580e-001  1.0364923e+000  1.6008513e-001 -1.1622949e+000
  1.0034307e+000 -1.6896803e-001  1.0296500e+000  7.4570434e-001 -6.9687178e-001  8.6491417e-001  3.2274963e-001  1.4560564e-001 -4.7517594e-001  3.6593749e-001  1.0996885e+000  3.8550640e-001 -9.0714195e-001  3.6551917e-001  1.3810710e-001 -3.6016701e-001  1.8814366e-001  7.2114439e-001  6.4827728e-001  1.0337880e+000  1.1360854e-001 -1.1490751e-002  5.9624147e-001 -6.4526269e-001 -6.9061746e-002 -3.9809858e-001  7.2197373e-001  1.1953872e+000  7.9747769e-001  1.1273139e+000  5.7512085e-001  1.0803858e+000  1.2215146e+000  9.6137979e-001  7.3064545e-001  6.4401823e-001  6.0179681e-001  1.3474489e+000  1.3443112e+000  4.8735175e-001  3.8480585e-001 -3.7365849e-001 -1.2557267e+000  7.4852754e-001 -1.5983414e-001 -5.2430573e-001  4.3924108e-001  2.2268233e-001 -2.9776351e-002 -1.1516604e-001  6.1772503e-001  2.8265768e-001 -1.3179252e-001 -4.8098847e-001 -2.2505675e-001  3.1026239e-001  7.9936620e-003 -5.8603709e-002  1.2985141e-001  6.4510307e-001  1.2151848e+000  9.9788060e-002 -2.5062717e-002 -1.4800672e-001  1.5080014e-001  1.4531390e-001
 -3.2254564e-001 -1.6424184e-001 -3.4609586e-004  8.0975864e-001  1.7659400e-001  6.6684969e-001  1.1958996e-001  1.9823853e-001 -4.8451543e-002 -9.9034352e-002  6.3803307e-001  7.9298272e-001  1.6613668e-001  8.3639312e-001  7.8614112e-001  3.5095492e-001  1.5894293e-001  7.6765935e-001  1.0132551e+000  8.2022450e-001  7.3869869e-001  4.6987433e-001 -5.0802378e-001 -4.9340837e-001 -1.6830542e-001  6.6880852e-001  5.7867838e-001  1.3856492e+000  1.2214153e+000  2.1143710e-001  9.4964447e-001  9.0728749e-001  1.3568495e+000  1.0059315e+000  9.5507937e-001  2.2191168e-001  7.9041275e-001  1.5184950e+000  9.9516831e-001  6.4231218e-001 -3.4680586e-001 -1.0323749e-001  8.0616706e-002  1.3584584e+000 -3.2942197e-001 -1.1282230e+000  4.8213581e-001  5.9972937e-001  6.4839631e-001 -2.3171515e-001  9.2983922e-001  1.0719873e+000 -8.4058312e-002 -2.3380241e-001  4.9792768e-002  2.9292964e-001 -2.0590529e-001  2.5001296e-001  6.5226636e-001  4.0879647e-001  1.5274143e+000  3.1117874e-001  7.2470353e-001 -1.2797509e-001  5.7779537e-001 -2.5003020e-001
  1.1788033e+000  4.3847088e-001  1.0625045e+000  1.1367360e+000 -1.9516803e-001  3.5195557e-001 -2.7900879e-001  2.5766989e-001 -4.3462909e-001  3.3101814e-001  9.0684470e-001  3.1553950e-001 -6.0886048e-001  7.0149964e-001  2.2883339e-001  4.0719863e-001  7.8542708e-001  8.9878483e-001  1.5508477e+000  8.1265280e-001 -4.6499793e-001  2.7483101e-001  3.5457814e-001 -3.3383932e-001 -1.2082200e-001  3.8832905e-001  1.2286231e-001  1.0983981e+000  1.6593575e+000  5.0008545e-001  6.1428493e-001  1.1785624e+000  1.0314852e+000  1.3648798e+000  9.7351646e-001  5.5167570e-001  9.5122278e-001  1.5727320e+000  1.7076222e+000  6.2021943e-001 -7.3846143e-002 -2.1303828e-001 -4.1899837e-001  1.5708850e-001 -4.6039556e-001 -1.4641460e+000  5.3036813e-001  5.5379536e-001  1.3549005e-001 -7.7269096e-001  1.0744683e+000  6.8408583e-001 -4.9245951e-001 -5.6591840e-001 -3.1280829e-001  2.4584497e-001  8.4145173e-002  4.2739768e-001  7.4296574e-001  1.0958893e+000  2.1448586e+000 -2.8029509e-002  3.6925093e-002  3.6099090e-001  1.3322472e-001  1.2535737e+000
  1.0017429e+000 -2.9089575e-001 -1.3919266e+000  5.6046459e-001  1.7073397e-002  1.1356987e+000  2.8740251e-001  4.5381906e-002  1.8540441e-001  4.4177365e-001  6.2187092e-001  1.3227983e-001 -3.9521625e-001 -7.7962260e-002  4.2948090e-001  2.9376687e-001  1.8425026e-001  4.6691065e-001  1.2580411e+000  1.1435785e-001 -8.2779149e-001  1.7969987e-001 -8.9909062e-002 -4.3523682e-001 -2.2802822e-001  6.4596537e-001  2.7604806e-001  1.0079900e+000  1.5089732e+000  7.3529568e-001  8.9839044e-001  9.3887373e-001  8.2022855e-001  1.2802813e+000  9.0975392e-001  4.8471399e-001  7.6227399e-001  8.9112676e-001  9.8333984e-001  5.8961270e-001  3.1336194e-001 -8.9089371e-002 -6.2423243e-001 -2.1955097e-001 -3.7878757e-001 -1.1246468e+000  6.8986589e-001 -4.3299138e-001  5.1460253e-001  1.0542357e-001  6.9382967e-001  6.4832448e-001 -3.0348821e-001 -2.5424784e-003 -1.7738624e-001  1.1578760e+000  5.2613208e-001  1.0160913e-001  4.3357807e-001  7.1047813e-001  1.2224855e+000  5.3617487e-002  9.4485881e-001 -2.1589035e-001  3.3398113e-001  4.2098784e-001
 -2.3021557e-001  4.7303206e-002 -3.0390856e-001 -1.8243206e-001 -2.9332781e-001  7.4021799e-001  5.4076438e-001  1.1454033e-002 -1.4209231e-001 -2.8416324e-001  1.8836056e-001  6.4491146e-001 -4.8269159e-002  1.2540503e-001  1.7583251e-001  1.4490848e-001  6.9847771e-001 -2.1210241e-001  5.3549480e-001  5.9241150e-002 -1.4261883e-001 -2.1617532e-001 -7.9886864e-001  3.3436990e-001 -2.2612015e-001  1.6038353e-001 -1.7088210e-001  4.3083752e-001  1.0895103e-001  5.4607049e-001  4.6176549e-001  6.0549900e-003  9.7319869e-001  4.7124288e-001  1.3546220e-001 -2.6521425e-001 -9.4626693e-002 -7.6267523e-003  7.3878930e-001 -2.3656644e-002  2.1224577e-001 -6.3159113e-001  1.9916795e-001 -4.4545635e-002 -5.4852992e-001 -9.3504376e-001 -5.8892322e-001 -1.0395910e-001  1.3161312e-001 -3.4089712e-001 -3.6519715e-002  2.0094722e-001 -2.7542119e-001 -3.1666770e-002 -1.2982031e-001  5.6916176e-001  1.0846937e-001  1.1049752e-001 -4.7229784e-002  7.8011395e-001  6.4104389e-001  6.3577880e-002  3.1556179e-001  3.1193899e-001 -5.9027439e-001 -8.2177371e-001
 -4.0262919e-001 -1.5391107e-001 -3.1167324e-001  2.9712820e-001  1.7244273e-001  1.4561862e+000  4.4306260e-001  3.2865516e-001 -8.1860173e-002  9.3886657e-002  2.3193795e-001 -5.7249080e-001  3.1344759e-004  6.4110122e-002  8.1389256e-001  6.6068474e-001  4.0922988e-001 -1.0978093e+000  5.3029376e-001  9.8978512e-001  1.0319276e+000  5.9679128e-002  6.1534112e-001 -5.8095733e-001 -4.5867615e-001  3.9450597e-001  9.3368812e-001  9.8469576e-001  4.4149888e-001  3.8756300e-001  1.9090404e-001  4.3213544e-001  7.8555932e-001  5.1928226e-001  1.2975840e-001 -8.3184273e-002  6.4329508e-001  6.6149286e-001  7.0678363e-001  1.0547250e+000  2.1999055e-001  2.0509940e-001  2.5195487e-001  8.2452951e-001  1.4004240e-001 -3.3736884e-001  1.2753334e-001 -1.3609508e-001 -3.7011487e-001  1.3405048e-001  5.3065250e-001  8.8542745e-001  3.8124798e-001  4.9483011e-001  1.6801875e-002  7.0098481e-001  5.1569261e-001  2.6119184e-001  3.6425042e-001  1.2797433e+000  9.7651911e-001  9.2406862e-001  1.1546773e+000 -4.4094752e-001  4.1268988e-001 -9.3105367e-001
  1.1656406e+000 -1.8932796e-001 -1.8814551e-001 -1.9897880e-002  1.5048860e-001 -1.7967528e-001 -5.0796667e-002  6.6576843e-001  5.0393923e-001  9.5658268e-002  4.1091924e-001 -5.4932614e-002  9.3060577e-002 -4.7319871e-001  2.7895933e-001  8.2005742e-001  6.0534345e-001 -3.1491358e-001  5.9944005e-001  7.7094465e-001  7.5470994e-001  4.2621057e-001 -2.8058267e-001 -1.9162440e-001  2.1616866e-001  2.6784655e-001  3.9732772e-001 -8.6708981e-002 -1.0708868e-001  6.0210774e-001  2.2366627e-001  5.8886241e-001  6.3353021e-001  4.9337612e-001  4.5638388e-001 -3.2681668e-001  8.2202527e-001  3.7346222e-001 -1.6410092e-001  5.4990767e-001  1.4883633e-001 -2.3711783e-001 -4.2030634e-001  4.0763136e-001  1.8205536e-001 -2.9664393e-001  2.2288504e-001 -6.0065212e-001 -7.5203995e-002 -2.9089909e-001  7.7906887e-001  6.7518148e-001  7.4996643e-003 -1.4738390e-001  1.2762580e+000  5.2550458e-001  5.3269499e-002  1.6611004e-001  8.5256005e-001  3.5541901e-001 -1.6214738e-001  1.9607710e-001 -4.5582073e-001  5.3469308e-001 -1.0937254e-001  2.0271447e+000
 -2.8147593e-001  4.9851559e-002 -1.8949401e+000 -2.8948486e-001 -4.1551304e-001 -1.2228329e-001  5.0224500e-001  7.7103403e-001  4.4957221e-001 -2.2256759e-001  5.9616262e-001 -8.0426849e-001  6.3410429e-001  6.0827140e-002  7.2394004e-001  3.8475785e-001  3.6656158e-003  6.1478146e-001 -5.7055510e-004  6.9044897e-001  5.7711075e-001 -1.1731734e-001  1.2266557e+000  3.9113604e-001  1.4640197e-001  3.3367126e-001 -1.0292319e-001  5.5082062e-002  2.3995613e-001 -3.9437932e-001 -6.3394986e-001 -9.9030740e-002 -6.0496372e-001  8.6926744e-002 -7.6551012e-002 -5.0469714e-001  3.4218025e-001  2.6704559e-001  5.0658153e-001  3.8131122e-001  7.5323406e-002 -1.1409196e-001  9.8899926e-002  9.5625032e-001 -1.4650479e-001 -4.0955349e-001  6.1913143e-001 -1.1745863e-001  2.4964180e-001  2.7188163e-002  3.6833730e-001  1.6245257e-001  1.8482060e-002  3.0787760e-002  5.9623549e-001  1.2916961e-001 -2.3061836e-001  2.8858818e-001  5.1319435e-002 -1.3828164e-001  1.7511272e-001  7.4408373e-002 -1.3460003e+000 -8.3260528e-001  2.1033681e-001 -6.8098410e-001
 -6.7066379e-002  2.3736960e-001 -3.6064729e-001  1.7305097e-001 -1.6737404e-002  2.3302196e-001 -3.6525071e-001  3.8670318e-001  8.5407123e-003  2.6697152e-001  8.0796018e-001  2.4882410e-001  7.5280185e-002  7.4620496e-002  8.4992751e-002 -1.5420146e-001  3.7027038e-001  6.0742397e-001 -1.2282681e-001  3.9609874e-001 -2.2574735e-002  3.5829511e-002  3.5010772e-001 -1.2655666e-001 -6.5134314e-001  1.7607803e-001 -4.1758997e-001 -2.4867942e-001 -4.5743713e-001 -8.1983375e-002 -2.1782354e-001  7.8720537e-002 -1.1359885e-001  3.5982129e-002  1.1243311e-001  9.0351767e-002  2.3523195e-001 -3.9054432e-001 -1.9045209e-001 -6.0215671e-001  1.0995738e-001 -6.2139254e-001 -3.9796586e-001 -3.8540310e-001  4.0175314e-002 -1.0914277e+000  2.0361937e-001 -7.0774893e-001  3.7735832e-001  2.9431373e-002 -4.3832345e-001 -1.4886580e-001 -6.1170788e-002 -4.1417344e-001  2.0835174e-001 -1.2280160e-001 -3.4754410e-002 -5.7333142e-002  3.0413667e-001 -3.2436398e-001  1.0906826e-001 -1.5799818e-001 -1.1054133e-001  4.4922873e-001 -6.8484389e-001 -2.0600285e-002
 -1.2501374e+000 -5.9517831e-001 -5.9399772e-001 -5.9817066e-001 -7.5234360e-001 -6.9409940e-001 -4.5666071e-001  2.1415517e-002 -9.9599838e-002 -2.6040871e-001  1.4362162e-001  1.9480085e-001 -3.6621240e-001 -1.8092384e-001 -4.8698697e-001 -3.5475783e-001  6.2392307e-001 -7.6147851e-002  4.4503603e-001  6.6319393e-001 -2.9951318e-001  5.3680833e-001 -4.3036173e-001  3.4036844e-001 -1.7222745e-001 -8.0601594e-002 -8.0682210e-001 -6.7059703e-001 -1.0606545e+000 -6.5303460e-001 -7.6813495e-001 -2.9093603e-001 -2.1129912e-001 -7.5897098e-001 -7.7599785e-001 -1.1655333e+000 -5.1631791e-001 -1.4246090e+000 -9.7897339e-001 -9.8163106e-001 -1.7311349e-001 -4.9739420e-001 -2.8515550e-001 -4.1031252e-001 -4.9952542e-001 -9.7676296e-001  3.3054735e-001 -9.6039142e-001  2.3346043e-001 -5.5395738e-001 -4.3510512e-001 -6.5726009e-001 -7.4822117e-002 -7.7921976e-001 -5.6078905e-002 -2.8788629e-001 -6.4219753e-001 -2.2439775e-001 -7.7059205e-002 -6.3566748e-001 -2.1591603e-001 -6.3822523e-001 -1.2377736e+000 -4.1212089e-001 -9.8516453e-001  8.7469704e-002
 -5.5824414e-001 -1.6812356e-001  5.3094232e-002 -1.6141109e-001  3.9633102e-001 -7.5267216e-001  6.6115147e-001  8.5885139e-001 -1.2619917e-001 -1.2433035e-001  1.5380640e-001  8.1937695e-001  4.5685643e-001  5.7798760e-001  9.6843798e-002  3.3353408e-002 -1.4077631e-001  8.3852272e-001 -3.4644662e-001  7.6869772e-001  7.7025861e-001  2.1316522e-001 -1.6020935e-003  7.5183243e-002 -1.4088149e-003 -2.9903165e-001 -4.3764520e-001 -8.7404074e-001 -4.4747565e-001 -2.4050700e-001 -7.1730988e-001 -6.8429649e-001  9.3313989e-001 -1.2596935e-001 -6.4100582e-001 -4.6683543e-001 -6.0833677e-001 -5.9266338e-001 -1.1334389e+000 -1.3762224e-001 -8.6862710e-001 -3.1054783e-001  4.9399653e-001 -1.4391004e+000  6.1603811e-002 -7.7570754e-002 -2.3292517e-001  4.4861749e-001  6.2690757e-001 -4.0650411e-003  5.2592164e-002 -1.6508581e-001  2.7967475e-001  4.6616324e-002 -5.6313138e-003 -2.0346820e-001 -1.3440232e-001  4.1961833e-001  3.5623695e-002 -2.3080079e-001 -2.3797067e-001  4.3991837e-001 -3.3251379e-001 -9.4898581e-001 -2.0586080e-001  1.7809415e-002
  1.5245372e+000 -5.7294748e-001  4.1931710e-001 -5.8721332e-001  3.6456016e-001 -1.8842721e-001 -1.9829956e-001  7.6416769e-001  3.1756948e-001  5.6989114e-002  7.8596979e-001  1.1109783e+000  2.2249707e-001  4.1781777e-001  1.5711720e-002  6.1699088e-002  4.2583064e-001  2.9880741e-001 -2.2410000e-001  1.2193191e-001  5.0375392e-001  6.3025146e-002 -6.1366559e-001  2.6719327e-001  2.0432761e-001 -7.0835767e-002 -5.2697099e-002 -7.7787529e-001 -4.5686803e-001  1.0732315e-001 -5.7902290e-001 -4.7894040e-002  1.6046081e-001 -5.3181768e-001 -1.9256087e-001 -1.2291947e+000  5.0855115e-001 -7.5965370e-001 -7.9088592e-001 -2.7567360e-001 -3.6485130e-001 -8.3749446e-002 -2.2249748e-001 -1.5625541e+000 -1.6674569e-001 -3.6773592e-001 -5.9803303e-001 -3.3320603e-001 -1.7609876e-001 -3.4667069e-001  1.6162979e-001  3.0339825e-001  2.5940100e-001 -3.3819219e-001  1.1189485e-002  1.8053733e-001 -3.5974189e-002 -1.7548678e-001  3.2602450e-001 -8.0079753e-003  1.4711709e-001 -1.8621079e-001 -4.9596781e-001 -1.0413280e+000 -6.8493007e-001 -1.3416892e-001
  1.3384540e+000  7.8086000e-002  4.2756659e-001 -8.2840500e-001 -3.8421752e-002  5.6811914e-001 -4.7429838e-002  6.5654854e-001  4.2865380e-001  4.1684687e-001  1.5979728e+000  1.1183108e-001 -1.4032244e-002  1.2745973e-001 -7.3769335e-003 -2.5923441e-001  5.6746538e-002  3.5746443e-001  2.7977304e-001  2.1737192e-001 -3.4072278e-001  7.0914873e-002  4.1181101e-001 -3.8299707e-001  2.0726127e-001 -2.1274652e-001 -6.3392895e-002 -5.7494994e-001  5.4431405e-003  4.3997341e-001  4.7110009e-001 -4.2423003e-002  8.3175059e-001  4.8824141e-001 -2.2683244e-001  2.0168845e-001  1.5337839e-001 -6.3776310e-002 -1.6069528e-001 -4.1690003e-002  3.7417893e-001 -3.5467085e-001  2.4683024e-001 -4.1676145e-001 -1.3341695e-001  1.9569234e-001  1.9503583e-001 -1.6358001e-001 -9.5814683e-001 -2.8802415e-001  1.6279421e-002  3.1135706e-001 -3.8557559e-002 -1.9886473e-001 -1.3165488e+000  5.6905853e-001  3.8784535e-001 -4.3498878e-001  7.1424508e-001  5.1865203e-001  6.0733462e-003 -2.1009325e-001 -8.0437512e-001 -4.2356914e-001 -2.8170619e-001  6.4537914e-001
 -3.9394358e-001 -1.3747471e-001  1.9264418e+000  5.3306226e-001  7.5277076e-003 -1.1049509e-001  1.1673264e-001 -3.6347897e-001  6.1610916e-002  3.7384617e-001  5.6517185e-001  3.9087482e-001 -8.9535004e-002  4.5801382e-001 -1.6892627e-001 -3.9208505e-001 -7.4465835e-002  1.6254586e+000  8.8946704e-001  2.2400088e-001 -2.1808336e-001  2.3244575e-001 -4.9224244e-001 -3.0591408e-001 -1.8132818e-001 -4.1021281e-001 -5.0442609e-001 -1.9809392e-001 -1.4441032e-001 -4.1664585e-001  1.6923346e-001  4.7337873e-001 -8.1806548e-002  2.1820935e-001 -2.0712963e-001 -1.3938516e-001 -7.9926818e-001  3.3377446e-002  9.4371896e-002 -8.7750389e-001 -3.9067592e-001 -3.3157110e-001 -4.4246706e-001  7.0536474e-001 -2.7690364e-001 -1.2373467e-001 -3.3629568e-001 -2.4415944e-001  1.1161342e-001 -1.1303601e+000 -2.0599031e-001 -3.3094041e-001 -1.0597955e-001 -5.3911057e-001  4.6367542e-001 -4.7897396e-002 -3.0025626e-001 -2.0711223e-001 -3.1067642e-001 -1.0987557e-001  9.8479663e-001 -2.4669651e-001  2.1516258e-001  9.2125160e-001 -5.8469365e-001 -4.2342182e-001
