# Supplementary material for: Resting-State Temporal Synchronization Networks Emerge from Connectivity Topology and Heterogeneity
Source: PLoS Comput Biol. 2015 Feb 18;11(2):e1004100. doi: 10.1371/journal.pcbi.1004100 (PMC4333573; doi:10.1371/journal.pcbi.1004100)
Supplement: S1 Dataset — Each volunteer underwent two scanning runs (blocks). For each recording session (subject and run), BOLD time series were averaged over the corresponding 66 brain regions of the brain atlas. Each file subXblockY.txt contains the time series of all 66 brain regions from subject X and run Y. The labels of the brain regions are contained in file ROIs_Labels.txt. (ZIP) [file pcbi.1004100.s006.zip › DataSet S1/subj15_block2.txt]

  2.9530102e-001  7.8793007e-001 -1.2552403e+000 -1.0430362e+000 -5.7106767e-001 -8.5427252e-001 -6.2269295e-001  1.3084534e+000  1.3025298e-001 -3.2602770e-001 -2.9959537e-001  5.4185516e-001 -1.3506388e-002 -1.3510278e+000 -9.3195534e-002  3.7280477e-001 -3.1547308e-001 -7.4755303e-001 -1.1433553e-001  7.8321721e-001  3.2244846e-001  1.9969988e-001 -8.1440676e-001 -8.6295721e-001 -1.7116748e-001 -2.6096896e-002  1.0977044e+000  1.0420448e+000  4.5944644e-001  4.9581746e-001 -2.6949687e-001  2.5850399e-001 -3.7307172e-001  7.2016325e-002 -1.3310336e-001 -6.0863453e-001  8.8111227e-001  9.0487744e-001  1.0477337e+000  2.0195659e-001  3.7868952e-002 -1.5385106e-001  3.7275827e-002  6.1329405e-002 -2.3755667e-001  8.3100987e-001  6.6137316e-001 -3.2237741e-001  2.8812983e-001 -1.1136307e+000  3.9080597e-001  4.7400308e-001 -6.8814511e-002  3.9129073e-001 -8.1961955e-002 -1.3135477e-001  2.8134502e-001  5.6891946e-001  1.2025566e+000 -1.9257057e-001 -1.9091249e+000 -4.0840976e-001 -1.0649325e+000 -6.3272042e-001  2.5706253e-001 -1.9587238e-002
 -7.1730893e-001  2.8562292e-001 -1.7032801e+000 -9.5635133e-001  5.5307014e-001 -1.7531866e+000 -1.8068048e-001  9.9497362e-001  6.3969038e-001 -3.0678700e-002  8.7177533e-001  6.0194989e-001  8.3266204e-001 -3.8677252e-001  5.1831966e-001  2.8746523e-001  1.9800021e-001  4.4931428e-001  5.9362824e-001  6.4241497e-001  4.6772051e-001  1.5222843e-001  6.0842744e-001 -3.8471356e-001  2.7438093e-002 -2.0119407e-001  5.9525538e-001  3.5047349e-001  5.7041944e-001  4.1508397e-001 -8.9836275e-001  2.0923012e-001  3.2282198e-001 -7.5743589e-002 -1.8936715e-001 -9.1656737e-001 -7.4340943e-003  1.8239134e-001  6.4819106e-001  2.9731303e-001 -1.8135068e-001 -7.3257317e-001  1.2152756e-001 -6.8294029e-001 -3.5800088e-001 -3.2014286e-001  2.5453920e-001 -3.2699692e-001  8.0180490e-001 -1.0426631e+000  1.8539357e-001 -3.4375818e-002  6.2409396e-003 -3.2885199e-002  7.9812063e-001 -1.1524933e-001  5.1531721e-002  4.0172374e-001  8.6832486e-001 -6.6846583e-002 -1.2858916e+000  5.6711871e-001 -1.3183388e+000 -1.1675416e+000 -4.0177054e-001 -1.2868761e-001
 -9.4764766e-001  3.1620295e-001 -1.8575301e+000  2.5067587e-001  3.6686206e-001 -7.0882945e-001 -1.6577994e-001  2.2612955e-001  1.7685617e-002  1.4348175e-002 -1.9070862e-001  2.0747303e-001  1.0802523e+000  3.0698513e-003 -2.4557511e-001 -1.7986098e-001 -1.1225416e+000 -1.5048817e-001  7.0614612e-001 -7.3120036e-001  1.0364654e+000  7.6505221e-001 -1.7632311e+000 -3.3090000e-001 -6.3670142e-001  3.3750062e-001 -6.3645465e-001 -9.6442993e-001 -7.0469668e-001  1.1228613e-001 -3.4295804e-001 -5.4027260e-001 -5.4668621e-001 -8.2570885e-001 -5.3859852e-001 -7.2656770e-001 -4.2463151e-001 -1.0239960e+000 -1.4818945e+000 -6.4791733e-001  7.5118551e-001 -7.8772535e-001 -1.9323503e-001 -1.4784674e+000 -3.2696194e-002 -1.1008748e+000 -1.2726019e+000 -3.4097281e-001 -4.7314472e-001 -9.3831021e-001 -2.4832276e-002 -2.5433466e-001 -3.9635024e-001  4.3051986e-001  2.3571829e-001 -6.5127618e-001 -4.2801910e-002  3.6250848e-001  9.6274014e-002 -5.4802997e-001 -7.4035482e-001  2.7995009e-002  1.4560176e+000 -4.2504259e-001  5.9402963e-003 -2.4487990e+000
 -1.5892008e+000 -3.0415540e-001 -1.3109224e+000  5.6884765e-002 -5.9130217e-001  3.9780298e-002 -1.6021306e-001 -5.7496344e-001 -5.3295947e-001 -6.9804499e-001 -8.6980231e-001  5.7946136e-002 -1.1281817e-001  5.5298000e-002 -5.4407144e-001 -3.9322654e-001 -5.5809407e-001 -2.5941978e-001  2.0929175e-001 -7.2384878e-001  5.2061131e-001  2.0591155e-003 -1.5980298e+000 -4.9519605e-001 -4.5745183e-001 -5.4027903e-001 -1.2788754e+000 -1.2787499e+000 -1.3294977e+000 -1.0450270e+000 -7.6019776e-001 -8.1321258e-001 -1.1778840e+000 -1.0060522e+000 -1.0950693e+000 -5.1112257e-001 -8.9143565e-001 -1.6200423e+000 -1.5069156e+000 -1.0079156e+000 -2.3218297e-001 -9.8794554e-001 -8.0230499e-001 -1.5218981e+000 -2.6912329e-001 -3.1700689e-001 -1.5120441e+000 -7.8259303e-001 -5.7338401e-001 -9.5748906e-001 -8.9061865e-001 -9.8872583e-001 -4.5531752e-001 -5.5104888e-001  1.5275017e-002 -1.2170816e+000 -7.3860697e-001 -1.1161922e+000 -1.1980744e+000 -3.3699275e-001 -7.8275386e-001 -8.3818063e-001  4.6968822e-001  1.5161379e-002 -8.8838873e-001 -1.2967235e+000
 -8.7003158e-001 -2.5652863e-002 -3.9023729e-001  1.7926471e-001 -1.1107990e-001 -6.5982265e-001  6.0762489e-001 -6.2385268e-001  2.7324328e-001 -3.0689884e-001 -4.5716774e-001  3.7359302e-001 -9.0709286e-002 -2.9241523e-002 -4.9735667e-001 -4.3640176e-001 -5.1157180e-001  2.4462603e-001 -6.7201394e-001 -1.4977861e-001  3.4106525e-002 -1.6493650e-002 -9.9140180e-001 -4.3457413e-001 -6.9307423e-001 -4.1326324e-001 -5.3266982e-002 -4.1042782e-001 -6.0630470e-001 -1.2231354e+000 -3.5471050e-001 -2.5761277e-001 -3.0296762e-001 -5.7563229e-002 -5.9612484e-002  3.0899464e-002 -1.2083811e+000  1.1345823e-002  2.7993484e-001  5.1635076e-001 -7.9497648e-001 -6.0041188e-001 -9.6043261e-001 -9.9445039e-001 -2.8290568e-001  2.5350704e-001 -2.0699761e-001 -1.9540816e-001 -5.5313930e-001  2.4987070e-001 -1.0752105e+000 -1.4640590e+000 -6.6467079e-001 -9.4932752e-001 -6.7641650e-001 -9.1516476e-001 -7.8059061e-002 -2.3677561e-001 -8.1410869e-001  7.6656556e-001 -1.0969362e+000 -3.4197335e-001 -6.3341384e-002 -2.6199495e-001 -1.0144218e+000 -1.6723477e+000
  1.4409528e+000  4.2405345e-001  5.5514408e-001  1.0258874e-002  1.1888779e+000  8.0497712e-001  8.3578624e-001 -1.7359763e-001  6.6226031e-001  1.0611639e+000  2.2889584e-001 -2.3800473e-001  2.7818728e-001  8.9935588e-001  4.2002004e-001  2.8336624e-001  1.8065077e-001 -3.0028904e-001  3.3410299e-002  6.7404540e-001  1.1851590e+000  4.7989006e-001  1.2846848e+000  1.0272044e+000  8.5570451e-002  1.9747939e-001  1.3718466e+000  1.6245563e+000  1.4293483e+000  3.0924031e-001  1.6389865e+000  8.5361589e-001  6.5128477e-001  7.6288587e-001  1.0824043e+000  1.3009947e+000  2.6403215e-001  1.2091318e+000  1.3206699e+000  1.7439046e+000  5.0670154e-001  6.8493551e-001  5.2395781e-001  6.4794829e-001  8.2476946e-001  9.4951603e-001  8.2423040e-001  1.3371760e+000  4.9045604e-001  8.9708678e-001  4.8267939e-001  1.9943755e-001  1.0410530e+000  6.3561947e-001 -2.8941787e-002  6.4050671e-001  8.5059625e-001  3.5184273e-001 -2.4372647e-001  1.4820802e+000  7.6681360e-001  4.5955890e-001  2.8555075e-001  4.6764393e-001  7.1404835e-001 -9.4766265e-001
 -3.7476970e-001  1.1328735e+000  8.3255747e-001 -2.0615259e-001  6.9598922e-001  1.5724905e+000  5.5781580e-001  5.6100026e-001  4.3772400e-001  8.6095147e-001  8.3777699e-001 -7.0936413e-001 -3.2184613e-001  6.7621731e-001  2.8219966e-001  2.8553229e-001  6.4793071e-001 -1.5610537e-001  2.2903840e-001  6.9356899e-001  6.5860613e-001 -3.9508814e-003  8.9435162e-002 -5.7038504e-001  1.0832641e-001 -1.3773428e-001  1.4518679e+000  9.1757249e-001  2.0652230e+000 -8.7066691e-002  1.3893469e+000  1.1222444e+000  8.6079492e-001  6.5217803e-001  1.2693315e+000  1.3183732e+000  2.0428626e-001  1.4514503e+000  1.2983380e+000  1.1460120e+000 -5.3150990e-001  2.7179045e-001 -2.9076177e-001  1.8230613e-001  5.8058113e-001  7.8254674e-001  3.6699934e-001  1.3221916e+000  5.2305706e-001  4.5991766e-001  1.9807988e-001 -7.1609030e-002  7.8918685e-001 -2.0083315e-002  3.4493160e-001  8.0207527e-001  1.0222196e+000  3.9517718e-001  5.0232668e-001  1.6144412e+000  1.3507870e+000  1.1565742e+000 -1.5119381e-001  4.9992824e-001 -2.1284083e-001  5.2970178e-001
 -4.1864145e-001  7.8938278e-001  1.2573580e+000 -1.5871472e-001  1.2640368e+000  1.3460239e+000  8.7102269e-001  2.9716461e-001  2.4095832e-001  7.8865372e-001  3.7838170e-001 -6.5773776e-001  1.0396350e-002  6.1912171e-001  3.3380277e-001  4.5461982e-001  3.3929458e-001  1.6893575e-001  1.0881478e-001  6.1032233e-001  6.8646036e-001  5.5123259e-002  5.0102965e-001 -6.3918721e-001  5.0318617e-001 -3.0914089e-001  3.5620015e-001  3.0221298e-001  5.9219867e-001  4.7858434e-001  1.0283060e+000  4.0298410e-001  7.0464435e-001 -1.4752451e-001  8.7428278e-002  7.6776871e-001  6.1135926e-001  5.7307400e-001  7.9065335e-001  6.5170527e-001 -3.7118128e-001  1.5015263e-001 -9.6372331e-001 -2.6889513e-001  1.6225498e-001  5.4468955e-001 -1.6960475e-001  2.2452128e-001  3.3809661e-002  2.5437423e-001 -1.1832095e-001  5.4163913e-002  5.8510384e-001  5.9369154e-001  5.2563870e-001  1.9777077e-001  3.3522129e-001  4.9240676e-001  2.1412753e-001  7.5984359e-001  1.4250341e+000  1.2586066e+000  3.5652259e-001  7.2605095e-001  5.3676669e-001  1.7587785e+000
  1.0729294e+000  6.0098829e-001  1.7438297e+000  1.3641003e-001  1.0777842e+000  9.5404676e-001  8.3475767e-001  4.6185884e-002  4.4571613e-001  7.3901415e-001  4.6404681e-001  3.0207966e-001  3.3224557e-001  3.5616499e-001  9.5779006e-001  6.6662898e-001  5.6134206e-001 -5.3300588e-001 -1.0291037e-002  4.0418006e-001  5.8221609e-001 -4.8557295e-001  3.0955345e-001 -4.5707405e-002  2.6880589e-001  1.4054451e-001  4.2077014e-001  6.2267752e-001  3.9491385e-001  7.2539337e-001  4.2877241e-001  1.7960795e-001 -6.1679844e-001 -8.6121821e-001 -1.2619851e-001  1.4569256e-001  7.1977955e-002 -1.2722438e-002  5.5496857e-001  3.9526553e-002 -1.1776155e-001  4.1002501e-001  3.8391261e-001 -8.3190211e-001  1.4573906e-001  6.6095831e-001  4.1088818e-001 -3.3871800e-001  7.9278331e-002  2.4027926e-001  3.7647204e-001  6.6129774e-001  4.8275119e-001  6.0670400e-001  6.0799436e-001  1.4406888e-001  2.2146333e-001  2.0733343e-001 -1.9250492e-001  3.5784022e-001  1.1111399e+000  9.6398324e-001  6.0880107e-001  1.2532354e+000  1.3966857e-001  1.7970226e+000
  7.9295716e-001  5.2985917e-001  1.5894167e+000  7.9587036e-001  1.3155621e+000  1.1505848e+000  4.7430080e-001  1.5530203e-001  4.8419034e-001  1.9277662e-002  3.0239206e-001 -8.2334893e-001  6.7719731e-002  8.3922009e-001  1.2789303e+000  6.4348294e-001 -2.0635154e-001 -1.7986824e-001  5.3375906e-002  7.9653301e-001  8.3827489e-001 -3.2225528e-001  6.4364427e-001  6.2168828e-001  3.3741796e-001  8.6364379e-001  9.8719145e-001  1.0806169e+000  1.2578735e+000  6.5465390e-001  1.2572431e+000  2.2128756e-001  9.3519125e-001  2.5856817e-001  3.4023993e-002  9.1037255e-001  3.1978200e-001  9.8785181e-001  8.8750762e-001  1.2221313e+000  2.6317958e-001  6.2401627e-001  6.2682485e-001 -8.0867411e-002  3.1903878e-001  1.3154014e+000  9.6872348e-001  3.2176549e-001  5.4465096e-001  5.3289544e-001  6.9377665e-001  8.2700984e-001  9.4727774e-001 -1.2709823e-003  1.6467522e-001 -2.7355863e-002  6.1441853e-001  6.3182313e-002 -1.5956215e-001  9.0946598e-001  1.2774155e+000  1.0137375e+000  1.3226491e+000  1.5007749e+000  3.6956566e-001  2.3445371e+000
  5.7193048e-001  6.9193837e-001  1.2178023e+000  1.1485489e+000  1.0603146e+000  8.9234445e-001  9.2520017e-001  5.8896316e-002 -1.8036923e-002 -3.9903062e-001  5.0474287e-001 -1.5135865e+000 -1.8179631e-001  1.2064175e+000  1.4493162e+000  5.9378782e-001 -7.7672675e-003 -3.1579424e-001 -3.5688802e-001  6.1515345e-001  4.1276893e-001  2.7430956e-001  1.4180433e+000 -1.0375750e-001  5.4835421e-001  9.2578865e-002  1.0185455e+000  1.4272746e+000  1.7534516e+000  8.8040990e-001  8.8769688e-001  4.3874247e-001  7.6741148e-001  4.3165042e-001  6.1714766e-001  1.2950160e+000  1.0764361e+000  1.4050648e+000  1.4883494e+000  1.3116280e+000  2.5229345e-001  1.0358579e+000  9.2379286e-001  6.5282824e-001  4.2382181e-001  1.7000132e+000  9.7869748e-001  1.0214830e+000  3.3865483e-001  1.2424845e+000  6.6421654e-001  7.5066739e-001  1.4114067e+000  1.0099500e-001  8.7547144e-001  6.7209057e-001  4.9300860e-001  5.9815221e-001  3.7182905e-001  1.1159031e+000  1.8888325e+000  8.7629823e-001  1.3601764e+000  2.4803594e-001  8.4224275e-001  5.1853007e-001
  2.1740049e-001 -6.7072011e-001 -5.0814464e-002  7.0029937e-001 -1.4902730e-001  1.2398211e+000  5.3857401e-001 -3.6343216e-001 -6.1316669e-002  1.1897009e-002  9.6295077e-002 -2.3912629e-002 -1.5646417e-001  8.0461915e-001 -1.1560534e-001 -2.5228915e-001 -1.4423738e-001  4.6389471e-001 -2.3629988e-001  4.7885972e-001  8.9715698e-001  3.6161778e-002  8.4397347e-001 -4.6125968e-001 -6.6187581e-002  5.4756829e-002  3.6166412e-001  2.6630627e-001  5.7214229e-001 -7.3941324e-001  1.2276226e-001  1.7212133e-001  1.1501747e-001 -4.3445628e-001  2.6610936e-001  7.7982549e-001 -9.9592171e-001  6.7562972e-001  1.8726595e-001  1.0573950e+000 -4.4106876e-001  4.0621668e-001  1.1706756e-001  4.2283738e-001  6.0005552e-002  9.6191355e-001 -3.0008141e-001  6.9692411e-001  1.2240893e+000  1.4342573e-001 -1.3962567e-001 -6.0457599e-002  4.7023620e-001  1.0475441e-001 -3.3736820e-001  2.0313473e-001  2.0541197e-001 -1.2679686e-002 -4.0077758e-001  5.2648918e-001 -9.5157780e-001  6.4211315e-001  6.4789916e-001  7.2675248e-001 -1.9947854e-001  2.7280409e-001
  4.9598545e-001 -1.1031542e-001  3.6530919e-001  1.1906658e+000  1.3033945e-001 -2.9224953e-001  4.5350722e-001 -2.8716943e-001 -2.0986843e-001 -1.6316308e-001  4.6346029e-002 -7.9070587e-001 -1.4025231e-001  4.5383074e-001  3.0345895e-001 -1.0146775e-002 -2.5457394e-001 -6.1008255e-001 -5.3316145e-001 -3.6022660e-003  4.2614880e-001 -6.4252422e-001 -1.2006739e-001 -2.1496080e-001 -6.1239579e-003 -2.0397499e-001  3.9848743e-001  6.6781040e-001 -2.7815350e-001 -2.1006943e-001  3.0643632e-001  6.4535066e-001 -1.5432720e-001 -6.1560665e-001  6.5003354e-001  6.5455790e-001 -4.9871853e-001  7.9384983e-001  7.5921684e-002  3.4950402e-001 -8.8655878e-002  3.1760268e-001 -4.8705403e-001 -8.1372284e-001  1.5490309e-001  3.0329999e-001 -2.7772756e-001 -9.4592404e-002  2.7446807e-002  1.8467425e-001 -6.4640074e-003 -3.1309772e-001  1.3833506e-001  4.1657045e-001 -2.3297303e-001  1.5702925e-001  3.6112673e-001  5.2433652e-001 -5.5193061e-002  2.2970482e-001  1.5339275e-001  4.4905026e-001  2.7082413e-002  7.8096668e-001 -2.9141975e-001  6.0933864e-001
 -7.5627799e-002  4.7859924e-001 -2.5065782e-001  4.9058282e-001  2.4641252e-001 -5.6867181e-001  7.3549583e-001 -4.9914995e-002  1.9607424e-002 -2.5339833e-001 -5.2674025e-001  5.7747620e-001 -1.8332984e-001 -1.3359922e-001  2.5855751e-001 -3.4163526e-001 -2.8227129e-001 -7.5187564e-001 -7.0091835e-001 -1.7727670e-001 -3.3046146e-001 -1.4895494e-001 -8.2396482e-001 -6.1743674e-001 -4.7215504e-001 -2.5206197e-001 -5.2743250e-002  8.7906514e-001  4.3545627e-001 -4.1219672e-001 -5.9929386e-002  6.2902600e-004 -9.3537056e-001 -1.4236986e-001 -1.1932264e-001  5.4177583e-002  3.6909761e-002  9.1774330e-001  8.7550057e-001 -6.0901787e-001 -1.8695302e-001 -2.8570005e-001 -4.1548545e-001 -1.1077658e+000 -3.8229253e-001  4.0944935e-001 -3.1693219e-001 -4.5849378e-002 -7.8237752e-001 -2.5513022e-002 -9.3928487e-002  2.0038861e-001 -3.4238554e-001  1.9462576e-001 -5.3705142e-001 -3.5360942e-001  7.4537146e-002 -8.5465925e-002  1.6269191e-001  3.7132267e-001 -2.2493370e-001  3.9052155e-001 -5.7477088e-001  4.7728724e-001  2.0985302e-001 -6.6272952e-002
 -2.8095516e-001  5.4097374e-001  3.0476038e-001 -2.3548145e-001 -2.6670074e-002 -5.3341692e-001  7.9824386e-001  4.1260529e-001 -6.7975718e-002 -2.6640507e-001 -6.4099401e-001  5.1701996e-001  1.9873683e-001 -3.1302800e-001  4.8966007e-001  3.2072211e-001 -3.8818191e-003 -4.8436523e-001 -3.6853222e-001 -2.0078158e-001 -1.6536492e-001 -1.1682662e-001 -6.4885282e-001 -4.3217908e-002 -2.2427150e-001 -2.2271413e-001  6.2040532e-001  1.0427130e+000  4.7720031e-001  5.1471627e-001 -4.3126927e-001 -3.1464722e-003 -5.7916849e-002  2.9644362e-001 -2.2724786e-001 -8.7927387e-001  1.0112029e+000  3.4918843e-001  2.3899997e-001  4.5801551e-001  2.1052392e-001 -5.8876690e-003  4.7545769e-003 -7.4393520e-002 -6.8023823e-001  1.0450990e+000 -9.1800239e-002 -3.1655394e-001 -3.9452414e-001 -2.3371972e-001  4.2357074e-001  7.5276193e-001 -2.4078357e-001  1.7558921e-001 -1.0435061e+000 -4.5073171e-002 -3.4829914e-001 -5.5075300e-003  4.8776520e-001  4.7456885e-001 -5.0995567e-001  1.9791211e-001 -4.0512654e-001  7.0356270e-001 -3.8642352e-001  9.6761644e-001
  1.1047796e+000  5.5730491e-001  2.3804050e-001 -1.3007436e+000 -3.5827470e-002  3.2217450e-001  2.9749138e-001  2.0468458e-001  3.1428647e-001  1.6537753e-001  3.2837014e-001 -2.4578539e-001  8.5714099e-001 -3.8147623e-002  2.5466110e-001  2.5015360e-001 -8.1549759e-002 -3.1046360e-001  1.1694037e-001 -5.6277591e-001  2.5528154e-001 -2.2470432e-001 -3.4722618e-001 -4.2305145e-001  4.9017716e-001  1.3655174e-001  9.9172499e-001  1.0716949e+000  9.1821793e-001  7.6177647e-001 -3.4637822e-001 -2.7260918e-001 -2.6565939e-001  7.5045209e-001 -1.1400871e-001 -7.1674221e-001  9.4561664e-001  3.6808279e-001  5.9860115e-001  5.5985677e-001 -2.1606878e-001  2.2382723e-002 -3.5273426e-001 -1.8032125e-001 -3.6240421e-001  1.3807709e+000 -2.1715912e-001  4.5481338e-001 -3.4194205e-001 -5.7560413e-001  8.2709691e-001  6.2642220e-001 -9.6577296e-002  2.2943368e-001 -2.6726808e-001  1.6207453e-003 -4.4978393e-001  3.6362318e-001  1.1033263e-001  5.2054891e-001 -1.8534653e-001 -1.4650014e-001  4.2802662e-001  1.0543694e+000  2.5218585e-002  4.3650290e-002
  6.0276313e-001  1.1230030e+000  8.6343217e-001 -3.9126829e-001  8.0050669e-001 -3.9546788e-001  1.1079592e-001  9.7032018e-001  8.2751485e-001  1.1200073e-001  8.9273562e-001  5.4384564e-001  8.9318316e-001 -5.6281311e-002  4.3587854e-001  7.5481841e-001  3.5770581e-001  1.4782484e+000  1.0076344e+000 -8.2598080e-002  9.3946829e-001  5.1790385e-001  8.5666679e-001 -1.7532576e-001  6.7923600e-001  7.4429137e-002  5.8078511e-001  3.8708422e-001  5.5135951e-001  8.7852990e-001 -9.6500596e-002  2.1211304e-001  3.3014484e-001  2.4557682e-001 -2.3578573e-001 -5.7108056e-001  7.1161071e-001  1.2442769e+000  1.1790836e+000  7.9877363e-001 -1.1803483e-001  4.3118100e-001 -1.4067534e-001  7.7485680e-001 -1.3250679e-001  5.5526512e-001 -6.7194235e-001  5.1558009e-001  2.0257212e-002 -2.6247646e-001  1.9516639e-001  3.1827574e-001 -5.6069008e-002  6.0267241e-001 -4.8188432e-001  3.3156906e-001 -1.0071267e-001  2.3146589e-001  6.0338876e-001  5.6547036e-001  8.4349616e-001  5.6596192e-001  8.3551510e-001  2.7695260e-001  5.6509365e-001  3.8149024e-001
  3.9231733e-001  5.5713235e-001  7.4678269e-001  8.7385291e-001  7.1533880e-001 -4.9344265e-001 -1.6547835e-001  6.3463602e-001  4.3100073e-001  5.0389391e-001  4.1206421e-001 -7.9745269e-002  9.0932085e-001  2.6036659e-001  1.7596158e-001  2.0144767e-001  9.2685252e-001  9.2383319e-001  9.6081193e-001  7.6620810e-003 -6.3116942e-001  2.3781307e-001  1.0332927e+000  5.6800406e-002  3.8156680e-001  1.0609685e-001  7.1798642e-001 -7.0059624e-001  7.0760992e-001 -9.5023657e-002  1.0588974e-001  1.4403283e-001  1.1229913e+000  9.6211049e-001  5.4264624e-001  3.4251856e-001 -3.3090953e-002  9.9699592e-001  3.1953607e-001  5.2974083e-001  6.8699929e-001  3.4840717e-001 -3.4570577e-003  1.4030452e+000  3.5789902e-001 -1.3483506e-001  3.2400425e-001  1.3199349e+000  4.8815095e-001  4.7641241e-001  2.1126795e-001  1.2916456e-001  1.9613655e-001  6.7402194e-001 -1.7469795e-001  6.2236067e-001  3.4437459e-001  4.4765253e-001  3.6806035e-001  7.8224518e-001  4.7918316e-001 -1.1717883e-002  1.3112490e+000  2.4374917e-001 -7.6287739e-001  1.4494203e+000
  1.4730424e+000 -5.9418284e-001  1.0892711e+000  5.0871314e-001  9.9923165e-001  4.8842056e-002  4.7896490e-002  8.5271855e-001  2.6492796e-001 -2.2563206e-002  1.8852777e-001 -2.8652158e-001  1.8033089e-001  2.1226082e-001  7.6537771e-001  3.4803652e-001  3.1630109e-001  5.7217114e-002  3.4171242e-001  3.8278827e-001 -3.3000785e-001  2.8595177e-001  2.6536931e-001 -3.0532859e-001  4.2078446e-001  1.1074204e-001  5.7931743e-001 -3.5077064e-001  1.9789865e-001  3.3419300e-001  2.2438896e-001  1.1953909e-001  7.4486205e-001  6.3995382e-001  4.9050823e-001  1.5265427e-001  2.2972738e-001 -8.5907771e-002 -8.0486996e-001  5.1545787e-001 -5.1185486e-001  6.5181468e-001 -6.7785250e-001  1.0442295e+000  3.5436072e-001 -1.9993272e-001  5.8563605e-001  5.5210419e-001  2.3293131e-001  5.2100645e-001  7.5286139e-001  7.8376313e-001  6.9124493e-001 -2.9605433e-003  1.0713394e+000  6.5641912e-001  7.9429720e-002  2.3330329e-001  2.7342195e-001  1.7998521e-002  3.3411952e-001  6.1274445e-001  1.2953296e+000  7.3903266e-001 -2.5392605e-001  1.4002477e+000
  2.0022546e-001 -5.3605615e-001 -2.9506222e-001  5.9324397e-001  1.4853582e-001 -1.8730084e+000 -1.3570989e-001  5.5481856e-001  2.6410453e-001 -2.0610184e-001 -1.7770828e-001 -1.1287465e-001 -4.7180931e-001 -4.7110306e-001  5.6500787e-001 -1.2178488e-001  2.0410973e-002 -9.0362570e-001 -8.7728872e-001 -3.9080037e-001 -7.9624614e-001 -3.5796843e-001 -5.6362744e-001 -5.3135408e-001 -2.8255988e-001 -6.3774087e-003 -3.1580309e-001 -7.7793936e-001  4.6941559e-002  7.8145559e-001 -7.4233323e-002  5.2276777e-002  5.0162888e-001  2.2400424e-001  4.5541710e-001 -6.4820603e-001  7.5331274e-001 -8.1727850e-002 -7.7308022e-001 -2.1639032e-001  3.9007363e-001  3.9833312e-001 -6.7080585e-001  1.1118497e-002 -4.1742091e-001 -9.0040165e-001  3.7101001e-001 -5.0561978e-001  5.1013137e-002  3.9526301e-001  6.4793927e-001  4.3467588e-001  1.2234810e-001 -5.4512234e-002  6.8548668e-001  8.4763447e-002 -2.3454869e-001  4.0206257e-001  4.2736125e-001 -4.6774753e-001  3.7041623e-001  2.4710621e-001  3.4075090e-001 -4.0215184e-001 -3.3582565e-001  5.0350568e-001
  2.8660612e-001  1.9660697e-002  8.4852844e-001  4.7949543e-001 -1.4376361e-001 -2.7559539e-001 -9.6693895e-001  3.2515368e-001  8.6978131e-002 -6.4010990e-001  1.6056990e-001 -8.6747922e-001 -4.9516559e-001 -1.4552655e-001  3.2937133e-001  1.5320302e-001  8.5500818e-002 -3.6797331e-001  3.5744068e-001 -6.3788244e-001 -3.0475583e-001 -4.2553497e-002  1.6976147e-001  1.4630612e-001 -8.2227978e-003  4.3268059e-002 -1.9555040e-001 -9.9858203e-001 -1.5085249e-001  4.7208553e-001 -7.0157326e-001 -2.9201925e-001  1.6308972e-001 -4.1384291e-001 -3.5098367e-001 -1.3900914e+000  8.8301999e-001 -3.4709504e-001 -8.9954139e-001 -4.6391598e-001 -1.6070876e-001 -1.6656086e-001 -7.4112266e-002  1.2493864e+000 -8.3487713e-001 -1.0671393e+000 -5.2820511e-001 -7.3899895e-001 -6.0563500e-002 -1.3836202e-001  7.7929198e-001  1.0019189e+000 -2.1884801e-001 -8.4302892e-001  7.4008477e-001  3.1167921e-001 -7.3090548e-001  8.7210640e-002  5.0070809e-001 -5.3707000e-001  2.3635078e-001  1.7870616e-004  7.5878581e-001 -5.5796745e-001 -5.9464199e-003  1.6983462e+000
  7.0924514e-001  1.4199148e-002  7.7254024e-001 -5.8873098e-001  1.1542264e-001  3.6861921e-001 -2.4872904e-001  5.9240315e-001  5.3023701e-001  4.2218717e-002  4.6855423e-001  4.4737969e-002 -8.0914704e-003  4.7645048e-001  3.6169078e-001  5.1219939e-001  6.2254118e-001 -1.4360185e-001  1.8038507e-001  8.3909017e-002 -4.0365966e-001  3.2816214e-001  6.1835662e-001  5.2856139e-001  6.3566600e-002  5.0403663e-001 -2.0935625e-001 -5.8087749e-001 -3.6807996e-001  8.1792605e-001 -6.8184917e-001 -1.6435114e-001 -1.6348767e-001  3.1012978e-001 -1.4711840e-001 -7.4815196e-001  9.2615417e-001 -8.7929415e-001 -1.0061883e+000 -1.0415644e+000  1.4405667e-001 -2.0808181e-001  2.5802267e-001  7.7568689e-001  1.3813958e-001 -1.0449774e+000  1.4088657e-001 -8.4967584e-001 -1.8555087e-001 -5.5692766e-001  3.5144570e-001  5.3251760e-001  5.9629480e-003 -5.0532554e-001 -3.9585842e-001  7.0668427e-001 -2.4591549e-001 -5.4527892e-002  3.4644228e-001 -5.7130174e-001  1.0569461e+000 -4.2561307e-001  1.5704783e-001 -4.8660792e-001 -5.3968883e-002 -1.2732632e-001
  9.6040835e-001 -6.1819074e-001 -9.9451492e-001  2.0184366e-001 -2.8595424e-001  6.2454788e-001 -1.4022188e-001  9.4450732e-002 -5.8041462e-002 -5.3309377e-002  6.5585816e-001  2.1874964e-001  3.2684176e-001  2.0063718e-001  3.2883201e-001  4.5230019e-001 -1.6926043e-001  3.2394724e-001 -2.7486586e-001 -2.3533944e-002 -4.1987922e-001 -9.7717502e-002 -7.1151196e-001  3.4821809e-001  1.5702676e-001  4.7228985e-001 -8.0777483e-001 -7.9881221e-001 -4.0483994e-001  3.9515864e-001 -1.2452057e+000 -4.9207459e-001 -6.1775423e-001 -3.8161873e-001 -4.5007898e-001 -1.3472508e+000  1.3133293e-001 -1.0094878e+000 -1.2467557e+000 -3.7461648e-001  4.3463939e-001 -9.8020767e-002  7.9066516e-001  2.2842780e-001 -4.4896348e-001 -5.0068740e-001  1.0492793e-001  8.3908354e-002  2.9428880e-001 -4.7506251e-001  5.6720279e-001  9.1372894e-001  2.3327614e-001  1.8524186e-001  1.3362359e+000  6.2685248e-001 -6.1203559e-001  3.1604668e-001 -8.7715089e-002 -4.6806863e-001 -5.6219715e-001 -2.5748313e-001 -6.0144043e-001  4.8671592e-001 -1.1062194e-001  1.3033048e+000
 -2.8582169e-001 -8.3716142e-001  3.4372282e-001 -6.4634422e-001 -3.1185102e-001 -9.6852474e-001 -1.5190338e-001  1.8070378e-001 -5.9192781e-001 -4.3677249e-001 -1.4481573e-002  3.6816080e-002 -1.2727742e-001  2.6554665e-002  3.7983364e-001  4.8440614e-001 -1.7023649e-001 -5.6846569e-001 -9.6756468e-001 -3.9633778e-001 -1.5516339e+000 -6.3472600e-001 -1.0276922e+000 -5.3278058e-002 -3.4503299e-002 -1.1250095e-001 -6.1262909e-001 -9.5748873e-002  7.0993063e-001  6.7075039e-001 -1.3527265e-001  2.5944476e-002  9.1066738e-002 -3.1331830e-001  1.1344981e-001 -5.7645783e-001  7.5158703e-001  2.3335633e-001  2.9864322e-001  2.1967202e-002 -3.9137587e-001 -1.8524359e-001 -3.9757897e-001 -2.5854018e-001 -7.6778992e-001 -4.7851232e-001  1.4726986e-001 -1.1174145e+000 -6.6363324e-002 -1.4600968e-001  6.5640097e-001  8.0064150e-001 -1.5931094e-001  8.9907397e-003  4.6124983e-001  6.4048705e-001 -3.5073547e-001 -2.4150852e-001  2.6297750e-001  3.4286343e-001  1.0494585e-002 -5.3672915e-001 -1.1501824e+000 -1.1965004e+000 -4.1409206e-001 -3.0179257e-001
 -1.5072797e-001 -1.0471460e+000 -7.3453798e-001  2.6326301e-001  6.3920176e-002  8.2028911e-002  4.4809771e-002 -1.5372287e-001 -3.3366207e-001 -8.5188072e-001 -2.3553183e-001 -3.5937078e-002 -3.2208410e-001 -9.9820374e-003  8.2400998e-001  2.9905789e-001 -3.2074056e-001 -3.8954322e-001 -5.1005565e-001  2.0285085e-001 -7.2916649e-001 -2.8902170e-001  1.6406645e-001  4.8442850e-001  1.0020053e-001  2.1842399e-002 -6.3262330e-002  5.7906246e-001  6.0612076e-001  6.4689136e-001  4.2436827e-001  4.9679685e-001  9.5425791e-001  5.1174515e-001  4.7740458e-002 -1.9984411e-001  4.8047408e-001  8.5456877e-001  2.5904546e-001  3.0361818e-001 -7.5641583e-002  1.6683804e-002 -4.8544090e-001 -1.1350367e-001 -1.4451447e-001 -6.7406924e-001  6.1287532e-001 -1.1171232e+000 -5.1992613e-001 -3.5682148e-002  3.9773288e-001  1.7331794e-001 -3.5233518e-001 -3.4515413e-001 -1.1926326e-001  5.3140219e-003 -6.8116771e-002 -1.9135487e-001  2.7839872e-001  5.4488797e-002 -3.8179523e-001 -8.1652539e-002 -4.6400369e-002  7.5158020e-001 -2.3848198e-001  6.5867784e-001
  1.7598200e+000  3.3416120e-001  7.6451251e-001  9.1537848e-001  3.0805860e-001  7.1719241e-001  9.8325627e-002 -1.7066760e-001  3.5245741e-001 -3.6695140e-001  3.4142327e-001 -1.1499219e+000  9.1081580e-002  7.6115747e-002  1.5404458e-002  2.6811151e-001  6.3556864e-001  8.3959495e-001  4.4169985e-001  9.3916911e-001 -4.9972727e-001  8.3663647e-001  2.0691901e+000  7.2562965e-001  7.8544466e-001  6.7483573e-001  1.0156031e+000  1.2082944e+000  8.4988821e-001  5.0558054e-001  6.1154341e-001  5.6295311e-001  7.3759469e-001  1.6025116e+000  8.0549321e-001  1.3036224e+000  1.0313048e+000  1.2854983e+000  1.1654756e+000  2.5406421e-001  7.7866312e-001  6.6001652e-001  1.2141570e+000  8.3629732e-001  3.8426530e-001 -4.1861929e-001  4.3539443e-001 -4.8954110e-002 -1.3202000e-001  2.4435779e-001  3.7179911e-002 -3.2779501e-001  8.0898303e-002 -1.8094404e-001 -1.2990166e+000  2.4047938e-001 -2.4987063e-001 -7.7400334e-002  2.7115680e-001 -6.6543508e-002 -8.0565636e-002  3.5277123e-001  1.6661659e+000  8.8825606e-001  1.1100365e+000  1.3700491e+000
  2.5022659e+000  5.3546582e-001  1.5900685e+000  4.6289815e-001  4.3866625e-001  7.5750790e-001 -3.0375611e-001  5.3965651e-003  3.3444707e-001 -2.1232993e-002 -6.4803229e-002  2.2230892e-001  9.1191012e-001  5.8137718e-001 -1.9826844e-001 -1.0096681e-001  3.4796802e-001  7.6920727e-001  5.0644657e-001  6.7662900e-001  1.0006403e-001  4.1739503e-001  1.2039405e+000  1.1896402e+000  1.0365057e+000  3.5155007e-002  8.9361750e-001  2.5404126e-001  6.9003096e-001  2.2504204e-001  5.8498418e-001  5.1590959e-001  5.8465407e-001  8.0838957e-001  8.4272051e-001  9.0704041e-001  1.9361824e-001  7.6541368e-001  5.7087126e-001  5.7693339e-001  5.0684489e-001  9.0408994e-001  1.1332019e+000  1.8211329e+000  5.3839516e-001  4.1219891e-001  9.0448403e-001  8.5759041e-002  6.4464859e-002  7.5129102e-001  7.3491854e-002 -9.6954014e-003 -6.3684553e-003 -1.1835662e-001 -9.6491822e-001 -5.1643742e-002  1.4778614e-001  6.5891448e-002  3.1884399e-001  1.1610716e-001 -5.1480083e-001  7.5381481e-001  7.4778829e-001  2.0706228e+000  1.3758226e+000  5.6225830e-001
 -3.0873564e-002  4.5078539e-001  1.7681884e+000  6.3385825e-001  5.8157528e-001 -1.1551576e-001 -4.1715275e-002  1.8184811e-001 -1.6382013e-001  1.4835979e-002  3.5247073e-003  1.1017447e+000  1.6696685e-001  4.3277842e-001 -3.9441062e-001  2.3272848e-001  1.9700832e-001  9.6022929e-001  4.5700441e-001  8.2312911e-001  3.9080089e-001  2.1700117e-001  1.5411334e+000  1.0937347e+000  8.2433621e-001  9.3510332e-001  8.7907744e-001  4.1635351e-001  4.2336587e-001  4.3530371e-001  2.4958152e-001  4.5358770e-001  1.0210066e+000  7.7710205e-001  5.0396127e-001  6.3655578e-001  5.9315082e-002  1.0921672e+000  3.5320988e-001  6.5294072e-001  6.2034806e-001  1.1660488e+000  1.7033872e+000  1.6733293e+000  6.2396344e-001  7.7453292e-001  8.2635728e-001  6.8636833e-001  1.3312288e-001  9.5331575e-001 -1.5841133e-001 -3.2695280e-001  2.2011650e-001 -3.0087650e-002 -4.4556520e-001  3.1512824e-002  5.2790210e-001  1.0004575e-002  3.1859820e-002  3.7189116e-001  8.0689698e-001  2.9323888e-001  3.6124090e-001  1.0109470e+000  5.2494107e-002  6.0825952e-001
 -7.9034331e-003  5.5889692e-002  5.3628095e-002  1.2147034e+000 -3.5199732e-001 -5.5682592e-002  5.2314344e-001  1.2395789e-001  4.1576176e-001  2.3027300e-001 -8.9908081e-002 -3.2527637e-001  5.6185209e-001  1.4928284e-002 -7.7055593e-001 -4.7649363e-001  3.2815928e-001  7.2297239e-001 -7.5303363e-002  4.2589169e-002 -6.1213678e-001 -1.9422532e-002  5.3583384e-001  1.5387305e-001 -1.0658393e-002  3.7899336e-001 -4.3836776e-001 -2.0374349e-001  1.6074431e-001 -6.1269530e-001  3.2957701e-002 -9.2135351e-002  1.4144603e-001  6.8928135e-001 -1.4252442e-001 -4.9908193e-002 -6.6832426e-001  1.9878078e-001  3.7072839e-002 -3.9550970e-001  2.6890509e-002  4.7105181e-001  4.2058261e-001 -3.0019994e-001  1.6775838e-001  4.3529897e-001 -1.5541120e-001  8.6054338e-001  3.3438927e-001  8.9887557e-001 -8.0467314e-001 -9.6033178e-001 -3.5920705e-002  4.2707873e-001 -4.9395623e-001 -6.9815326e-003  2.4346070e-002 -7.4205470e-001 -3.6780669e-001  3.4137502e-001  4.1080323e-001 -8.0360806e-001 -4.2227219e-001 -5.5487312e-001 -1.0321402e+000 -1.2102782e+000
 -1.1545656e+000 -5.7713093e-001 -9.3346101e-003  7.9210919e-001 -3.5987991e-001  1.9697324e-001 -3.1678126e-002 -6.9716071e-001 -2.9172751e-001 -1.6170601e-002  3.5688045e-002 -2.1283640e-002  1.0020997e-001  1.6108345e-001 -9.4743401e-001 -6.0161609e-001 -6.6417494e-001  3.4914730e-001 -2.8826100e-001 -1.2203436e-001 -2.3767433e-001 -3.6183329e-001  4.0960555e-001  3.1135138e-001  4.5299833e-001 -3.0724518e-002 -5.2695308e-001 -6.7316773e-001 -1.2564238e+000 -1.2994768e+000 -3.1918117e-001 -6.6455512e-002  4.1606496e-001  3.0968830e-001 -2.7380219e-001 -4.0454872e-001 -1.3764994e+000 -6.4619810e-001 -6.7541695e-001 -6.7503016e-001 -3.5082776e-001  9.8697528e-002  6.5460595e-001 -4.6708462e-001  3.9228695e-001 -1.0277911e-001  1.2754474e-001  4.5135529e-001 -7.5766962e-002  5.1852675e-001 -1.0281188e+000 -1.1378208e+000  2.7743602e-001 -1.7291612e-001 -6.6487614e-001 -1.8439562e-001 -3.4108165e-001 -8.6412990e-001 -7.1799193e-001  5.3082576e-002  4.1474961e-002 -3.8433861e-001  5.1674602e-001 -8.1246366e-001 -6.0127804e-001 -7.4641328e-002
 -3.3803783e-001  1.7646752e-001  2.0197892e-001  4.2098858e-001 -4.7875856e-001 -6.0404939e-001  1.6805895e-001 -4.2342822e-001 -2.4841351e-001 -2.1630559e-001 -1.3056399e-001 -2.9968597e-001  2.4434027e-001  5.9765911e-001 -1.0193105e+000 -5.3694517e-001 -4.2609043e-001  2.6835557e-001 -2.5017349e-001  4.8213083e-001 -5.3771098e-001 -3.0887692e-001  4.6770542e-001  7.3508686e-001  2.1213246e-001  4.9342863e-001 -1.0493513e-001 -5.1538627e-001 -8.5537304e-001 -9.0398579e-001 -4.6920818e-001 -8.7942222e-002  3.4397749e-001  7.8612809e-002 -3.3504682e-001 -2.8626792e-001 -1.0180977e+000 -9.7812558e-001 -1.2426923e+000  7.3157139e-003  2.8315318e-001  3.0612795e-001  5.3017008e-001  1.0351985e+000  3.3582053e-001 -3.2967824e-001  4.6199993e-001  8.1156587e-001  2.1787362e-001  1.0122049e+000 -7.2537300e-001 -9.4802555e-001 -4.5917183e-002 -4.6099588e-001 -1.1372792e-001 -1.2069379e-001  1.8674597e-002 -4.9764202e-001 -6.7318272e-001  1.3733237e-001  3.8514483e-001 -4.7343512e-001  7.2324879e-001 -7.2329853e-001 -9.5180468e-001 -6.4832070e-001
  8.7726226e-002  2.1353354e-001 -3.2024690e-002  3.0732395e-001 -1.1247028e-001 -1.9599474e-001 -4.1400426e-001 -1.3654719e+000 -4.3288612e-001 -1.8982073e-001 -2.9768343e-001 -6.6026924e-003 -2.9688890e-001  3.9122162e-001 -9.3485991e-001 -8.4788151e-001 -3.9822755e-001  3.0250419e-001 -1.3597497e-002  1.7222814e-001 -2.1101487e-001  1.2649281e-001  1.2507550e-001  1.2368958e-001 -7.0425706e-002  6.9151498e-001 -5.4258909e-001 -8.2135283e-001 -1.3456377e+000 -1.1359596e+000 -2.8483070e-001 -6.7811094e-001 -2.1240755e-001 -7.9668213e-001 -4.9732498e-001  5.6392039e-002 -1.3730825e+000 -9.6079601e-001 -1.3241831e+000 -8.9419974e-001  2.6019450e-001 -1.2089903e-001  5.0791743e-001  2.4212014e-001  4.6120045e-002 -1.0272860e-001  7.9898063e-002  3.3672633e-002 -1.1653584e-001  2.9698428e-001 -6.0248295e-001 -6.4459587e-001 -2.5454183e-001 -5.1621619e-001 -7.6592722e-001 -8.6494306e-001 -2.8969633e-001 -2.2924728e-001 -9.8630016e-001 -6.6134003e-001 -5.4734908e-001 -1.6094458e-001  9.6848888e-001 -4.8096846e-001 -4.3941378e-001  3.8036486e-001
  4.8490021e-001 -5.1613643e-001 -8.9841943e-001 -1.7166061e-001 -2.0519949e-001  4.7769136e-001 -2.2915907e-002 -9.8394334e-001  4.2557077e-003  8.3982744e-002  3.8834108e-001  5.6708068e-004  2.6495665e-001  3.3605855e-001  1.3861366e-001  4.9269951e-001 -6.5280569e-001 -2.0243693e-001 -7.4032222e-001  5.8556881e-001  2.9816474e-001 -1.5962102e-001  2.9205525e-002  3.3278522e-001 -1.4144749e-002  1.1573691e-001  6.0490254e-003  2.3390106e-001 -2.2819554e-001 -3.4514631e-001 -1.1050524e-001 -2.2548479e-001  5.1251400e-002 -1.9478937e-002 -1.1491923e-001  5.6650816e-001 -3.9376172e-001 -2.1316623e-001  1.3003282e-001  4.9007397e-001 -3.0645370e-001  1.6496502e-001  2.5662950e-001  2.2559580e-001  2.0200673e-001 -8.1116663e-002 -7.6931413e-002 -5.9337730e-001 -3.4363823e-001  6.4187166e-001 -1.7508161e-001  8.7401632e-002  3.4440458e-001 -3.5334370e-001 -5.5213130e-001 -5.7009785e-001 -1.1383840e-001 -7.2926126e-001 -4.7609833e-001  2.6729454e-002  1.1261905e-001 -2.5023562e-001 -3.3051304e-002 -3.4530174e-002 -6.6670967e-001 -4.4141709e-001
  2.2658467e-001 -5.3062974e-002  7.4622726e-001  2.0496647e-001  3.4278369e-001  7.3645366e-001  1.8261646e-001 -1.1033833e-001 -2.5529267e-001  3.7650456e-003  7.4229169e-002  6.4426576e-002  3.1683238e-001  9.9691578e-002  5.7446308e-001  5.4229370e-001 -7.1796385e-003  5.9530026e-001 -1.2090300e-001  5.2197643e-001  5.1702404e-001 -2.8211667e-001  1.1812908e+000  2.5587463e-001  5.2595167e-001  1.3488835e-001  2.8560936e-001  4.5277336e-001  3.1110314e-001 -1.3785810e-001  4.5508105e-001  5.9631833e-001  7.5540816e-001  7.1417307e-001  4.3114158e-001  4.6114813e-001 -5.7157254e-001 -1.2836603e-001  2.6909933e-001  3.1557154e-001  3.4204492e-001  4.7433225e-001  5.7582791e-002  1.6578466e+000  3.7986747e-001  3.3823139e-001 -5.3770601e-002  2.7224729e-001  8.1887461e-001  2.9454638e-001  1.4502938e-001  3.2921218e-001  2.1887148e-001  9.8194207e-002  4.8671602e-001 -4.3895865e-001  5.1946494e-001 -2.6693827e-001  3.2723721e-001 -2.2948474e-001 -1.6022273e-001  3.9281270e-001  1.2057891e-001  1.0272838e+000 -1.2108956e-001  7.3223868e-001
 -1.0983287e+000 -2.4016236e-001 -6.7573298e-001  9.5463116e-002  1.0233590e-001 -4.4694631e-001 -1.6484543e-001 -5.9429181e-001  1.3837365e-001 -1.2146313e-001 -4.3097921e-001 -3.3010507e-001  6.0755242e-003 -3.8896045e-001  1.6127865e-001 -8.1791408e-002 -1.2381666e-001 -1.7153114e-001 -2.2678213e-001  2.6738806e-001  5.8924611e-001 -5.5039812e-001  1.5109005e-001 -4.3013883e-001 -2.1483247e-001 -5.2860810e-001 -6.4317152e-001 -2.4196656e-001 -1.0833796e-001 -8.4226513e-001  1.2626516e-001 -5.8413110e-001 -4.4206554e-001 -6.2275088e-001 -7.3189783e-001  5.7291249e-001 -1.9530844e-001  2.3616175e-002  3.7618838e-001 -1.3097137e-001  1.8892178e-001 -3.3299692e-002  1.3973143e-001 -2.8423551e-001 -4.3958544e-001  9.5722752e-002 -5.9321950e-001  4.2406642e-001  7.5669211e-001 -2.8533436e-001 -2.3743529e-001  1.5321777e-001  3.7485719e-001  3.2381659e-001  8.2481567e-001 -8.6052755e-001 -5.2438898e-001  2.0654095e-001 -9.4330873e-001 -1.0405395e-001 -1.7858148e-001  1.2244503e-001 -4.2648045e-001  5.0705597e-001  1.5094187e-001 -3.5573384e-001
  1.0781026e+000  6.2216258e-001  3.3509129e-001  6.7658001e-001  4.1231894e-001  2.4322534e-002  6.2348577e-002 -1.8914305e-001  1.2083320e-001  2.0609839e-001 -2.2008962e-001  5.5127109e-001  2.0185709e-002 -1.4089355e-001 -1.7230700e-001  5.5886795e-002 -5.3911793e-002  5.3714321e-001  9.2405185e-002  5.2962871e-002  4.5069419e-001 -2.1651198e-001 -5.8621260e-001 -4.5440352e-001  1.0960380e-001  1.1362143e-002 -8.0272830e-001 -2.8527787e-001 -1.8245822e-001  1.7894843e-001  4.3115473e-001 -1.6458352e-001 -6.6645775e-001 -6.9497835e-001  2.7066212e-001  5.8152222e-001  5.7875788e-001 -1.4427858e-001 -5.8579964e-001 -4.1907092e-001  6.2146943e-001  3.7666711e-001 -3.7537929e-001 -1.3852802e-001  2.0940650e-001  2.4764187e-002 -5.3429314e-001 -1.9000076e-001 -3.0970525e-002  2.3508488e-001 -3.9095707e-001 -2.3635115e-001  3.9642507e-001  3.2574967e-001  1.8423136e-001 -5.3262301e-002  1.8720993e-001  3.9960545e-001 -1.4596893e-001 -4.1426887e-001  5.9207183e-001  3.3548132e-001  1.7696168e+000 -1.5851853e-001  2.7303862e-001  1.5087654e-002
 -5.0988752e-001 -1.4157861e-001 -6.2920516e-001  8.3990324e-001 -2.0387612e-002 -1.1536521e+000 -6.8962327e-001 -5.6612848e-001  3.9266838e-001 -1.0866835e-001 -8.0752126e-002  5.1825532e-001  5.7771217e-001  5.0394170e-002 -4.9564260e-002 -1.3535299e-001  2.9905164e-001 -1.5507068e-002  4.0805444e-001 -4.7206235e-001 -2.3675485e-001 -9.0907736e-002 -5.4833339e-001  4.9214679e-001  2.0596505e-001 -4.1051426e-001 -4.3529211e-001 -7.6393798e-001 -2.2409114e-001  1.5607054e-001 -2.3147454e-001 -4.0448958e-001 -2.4154346e-001  1.5992570e-001 -4.2974900e-001  3.9857341e-001  2.7770236e-001 -8.5287542e-001 -4.1338795e-001 -9.4725502e-001  7.2901287e-002 -1.5492134e-001 -3.0631798e-001 -2.0418112e-001 -3.5208150e-002 -5.7221073e-001 -1.1196169e+000 -5.8765509e-001 -5.5719118e-001  2.5148328e-001 -4.6766826e-001 -3.8441487e-001 -2.5216780e-001  5.9898311e-002  9.2239099e-001  2.6327645e-002 -7.2467921e-001 -1.1161502e-001 -1.7771600e-001 -4.1169444e-001 -1.2174748e+000 -4.0466552e-002  3.7445463e-001 -4.9087595e-001  3.9976011e-001 -3.7312491e-001
 -1.1063834e+000 -2.0302602e-001  2.8272372e-001 -6.9954095e-001 -4.1521775e-001  4.5529919e-001  1.1459885e-001 -1.6260727e-001 -1.6311398e-001  5.8678397e-002 -4.3361793e-001  6.9980193e-001 -3.3445784e-001  1.3055950e-001  1.9881043e-001  3.1507182e-001 -1.0478575e-001 -1.1345895e-001 -8.6622772e-003 -3.8096476e-001 -1.1633090e-001 -3.6229224e-001  4.4261697e-001  4.5863651e-001  9.7630570e-002 -5.1623778e-002 -5.6403536e-001 -2.9848587e-001 -8.5303683e-001  2.7183739e-001 -2.4356040e-001  1.6830523e-002 -4.4845054e-001 -4.4492427e-001 -2.5496112e-001 -6.1110302e-001  6.2559166e-001 -1.0404199e+000  3.0239379e-002 -3.6286234e-001  2.4622666e-001  3.6098458e-002  7.7837014e-001  1.3007904e-001  3.8015613e-002 -2.5616956e-001 -4.7782332e-001 -2.9873244e-001 -5.2864867e-002  2.9986435e-001 -2.9147076e-002  1.9034692e-001 -6.9053795e-001 -3.0404883e-001 -4.4954417e-002 -9.7171759e-002 -6.8636346e-001 -2.4432952e-001 -1.2892493e-001 -1.5220509e-001 -8.3466953e-002 -2.4299457e-002 -1.7751409e-002 -7.3190977e-001  5.4032037e-002 -6.2187861e-001
 -1.4429211e+000 -1.2881569e-001  4.1210420e-001 -1.3665772e+000  3.0617661e-001 -3.7282906e-002 -1.3822558e-001 -2.3657215e-001  4.9851047e-001  1.9574756e-002 -4.9428751e-001  6.5100785e-001  1.3410052e-001  6.3533580e-001 -6.1892833e-002  2.8413271e-001  1.6617223e-001  3.7742851e-001  1.0184534e-001 -6.2832674e-001 -3.2675331e-001 -1.0338443e-001  8.2109715e-002  2.0996425e-001  1.3587769e-001 -5.3983345e-002 -1.0653265e-001 -3.8933028e-001 -7.9270558e-001  2.1405068e-001 -1.6665343e-001 -3.0783885e-001 -2.4345481e-001  3.2244583e-002 -4.0490617e-001 -2.0232764e-001 -3.5990083e-001 -1.0865378e+000 -7.1089350e-001 -7.0196435e-001 -2.5356313e-001  1.8275102e-001 -1.0547389e-001 -4.5672028e-001 -4.9862366e-002 -3.6338774e-001 -3.6785747e-001  4.0920645e-001  6.4227404e-001  4.2023262e-001  2.5923071e-001  5.8168938e-002  1.4904582e-001  4.6315519e-001  4.5287286e-001  1.2618896e-001 -3.7048699e-001 -3.8222821e-001  2.0238818e-002 -9.7898209e-001 -5.0621692e-001 -5.2928329e-001 -2.5543644e-001  2.8689568e-001  4.6845817e-001 -7.6593153e-001
 -9.4197766e-001 -2.1156802e-001  5.2502331e-001 -8.4777846e-001  2.6207441e-001 -1.0665269e+000  3.8068378e-001  4.2481139e-001  3.3239152e-001  5.0607915e-001 -5.6792678e-001  5.3315584e-001  9.2926203e-002 -1.7651813e-001  2.9590158e-001  3.5731755e-001  5.1858196e-002  1.0445036e-001 -2.1460766e-001 -1.2627148e+000 -6.4134814e-001 -1.2195937e-001 -6.6716403e-001  1.1398564e-001 -4.0846392e-002 -1.4366302e-001 -2.5903424e-001 -9.4369975e-001 -2.1487690e-001  7.5526289e-001 -2.6423547e-001 -5.1991423e-001 -4.4506675e-001 -6.2244729e-001 -4.6484419e-001 -8.7745685e-001  3.9430023e-001 -6.1613336e-001 -7.6052368e-001 -3.3068309e-001  8.2137670e-002  2.6819925e-002  1.9565598e-001 -7.3856080e-001 -4.9772311e-001  1.9705681e-001 -6.2838115e-001 -3.4536505e-001  3.0001148e-001 -1.3290154e-002  3.4312079e-001 -1.1059596e-003  1.7760990e-001  5.1362362e-001  7.5408139e-001  8.6206585e-002 -1.6019553e-001  1.0959494e-002 -7.3468115e-002 -1.9860632e-002 -1.0176013e+000 -1.4434355e-001 -1.0019995e+000  5.4935323e-001 -1.4922934e-001 -1.0475688e+000
 -1.6494543e+000  2.4223221e-001 -3.7030757e-001 -1.6152570e+000 -3.7930694e-001 -6.8371958e-001 -1.1312427e-001 -1.9742211e-001 -1.1938056e-001  2.8173160e-001  2.0504622e-001  1.8243820e-001  1.8945543e-001 -1.2811064e-001 -3.4589016e-002  3.5648831e-001  9.8378507e-001  2.7086787e-001  3.3936641e-002 -2.0192525e-001 -6.6016267e-002  3.8975960e-001 -3.8365463e-001  2.1619683e-001  5.0721417e-001 -1.7508021e-001 -3.0240659e-001 -1.1026426e-001 -2.6808336e-001 -3.4722352e-001 -6.3811395e-001 -1.3691983e-001  9.2455580e-002  6.6238297e-001 -6.0526242e-001 -1.9941067e-001  3.4346981e-001 -7.1105316e-001 -3.9484828e-001 -4.6772336e-001 -2.6197335e-001 -2.2741059e-001 -2.0916610e-001 -6.9975141e-001  2.2119178e-001  2.6626515e-001 -4.7442299e-001 -1.0614029e+000  1.5441681e-001 -1.0925989e-001  2.4361071e-001 -1.0066759e-001 -7.5882537e-002  3.3201227e-001  5.5197180e-001 -4.2375415e-001  2.8011697e-001 -1.8511239e-001  7.9279952e-002  2.7048469e-001 -7.4946182e-001 -6.6259477e-001 -1.3070367e+000 -6.1439737e-001 -9.2354896e-001 -1.0867236e+000
  1.3073191e-001 -7.3034907e-001 -4.6020464e-001 -1.6760381e+000 -4.3349036e-001  1.6833053e-001 -1.0823531e-001  1.9114037e-001 -3.7667377e-001  4.3671810e-001 -1.6565061e-001 -9.0713131e-002  5.0438424e-002 -1.9783340e-001 -3.5473462e-001 -2.9933774e-002 -2.6478396e-002 -3.9157456e-001 -6.2311979e-001 -5.0589244e-001 -3.5248377e-001  6.2612748e-001 -5.9166419e-001  3.7790430e-001  1.2895369e-001  5.5623625e-001 -8.9311626e-001 -1.0374212e+000 -8.3408066e-001 -3.7014473e-001 -9.6543800e-001 -6.5269854e-001 -1.9522414e-001  1.4851499e-001 -3.1581205e-001 -7.4196825e-001 -6.4753998e-001 -1.2554925e+000 -1.2399196e+000 -4.3578986e-001  3.3803167e-001 -3.3305229e-002 -1.8004503e-001 -9.3730322e-001 -3.3212805e-001 -3.1601891e-001 -8.4923534e-001 -5.1891906e-001 -3.7850547e-001 -1.4757821e-002 -2.4991203e-001 -9.8050610e-001 -2.7623184e-001  7.0798205e-002 -1.0199694e-001 -5.4776727e-001 -1.4936370e-001 -6.3009206e-001 -3.1405163e-001 -2.1733864e-001 -7.8017495e-001 -5.0199803e-001 -1.8411271e+000 -2.1539483e-001 -3.7083664e-001 -9.5636466e-001
 -1.0420999e+000 -9.7796836e-001 -1.1162108e+000  2.1714758e-002 -5.9582049e-001 -5.6384247e-001 -6.9494512e-001 -2.0512813e-001 -1.8623494e-001 -1.2905184e-001 -3.6616406e-001  3.0221161e-001 -1.1676210e-001 -6.2754341e-001  9.8264384e-002 -1.2498895e-001 -9.9782633e-001  5.2989991e-002 -7.8185562e-001 -3.5039738e-001 -5.9276814e-001 -1.1140873e-001  6.2117688e-001 -3.0563358e-001 -1.4744549e-001  1.1179110e-001 -1.0054449e+000 -1.1254136e+000 -6.7841328e-001 -2.3277001e-001 -3.2108380e-001 -2.2912722e-001  6.8317563e-002  7.3891700e-001 -1.9833208e-001 -8.3639451e-002 -3.2681873e-001 -6.0225007e-001 -6.5500206e-001 -7.9284023e-001 -1.9780343e-001  1.2339549e-001  7.7722166e-002  3.1232762e-001  8.2245784e-002 -1.6791918e-001  1.8123126e-001  2.0359293e-001  3.6779396e-001  3.4901048e-001 -1.2243775e-001 -4.3605877e-001 -5.9269373e-001  4.9140577e-001  3.4622473e-002  6.7503324e-002 -2.2943187e-001 -7.4918412e-002 -2.2118677e-001 -5.5524289e-001 -1.2226629e+000 -5.5045487e-001 -8.0693223e-001 -1.1895439e+000  8.9331534e-002 -1.1933601e+000
 -1.2682033e+000 -7.2573798e-001 -1.3267271e+000  1.1637528e+000 -8.5193229e-001 -7.8968260e-001 -3.2259083e-001 -6.9550129e-002 -3.7961011e-002 -7.0036803e-001 -7.9213681e-001 -5.6951786e-001 -6.8473977e-001 -1.0520867e+000  2.4432002e-001 -3.8234300e-001 -1.2855633e+000  8.2579389e-001 -5.0845987e-001 -8.1190654e-001 -6.8452244e-001 -2.4916328e-002 -3.1498647e-001 -6.5063393e-001 -1.2424413e-001 -4.0683892e-001 -4.1602974e-001 -2.0059490e-001 -2.1771813e-001 -4.8729165e-002 -1.6816205e-001  5.7980222e-002 -4.5298480e-001  1.0285538e-002  5.1375177e-002 -7.9940332e-001 -5.5054608e-001 -1.3551255e-001 -6.9503426e-001  1.7236614e-001 -9.9609184e-001  1.2399623e-001 -5.4976663e-001  7.1835010e-001  6.8307596e-001  1.0407662e+000  6.1340791e-001  1.8946632e-001  3.9544947e-001 -7.8508114e-001  2.3362708e-001  5.4427537e-002 -3.9724590e-001  5.7511075e-001 -8.5166110e-001  4.6916087e-001 -5.9008087e-001  6.3343008e-001  5.7611435e-002 -7.1660983e-001 -6.7075686e-001 -6.1104900e-001 -1.5294613e+000 -4.6565210e-001  8.2555815e-002 -2.0139098e+000
 -6.9986440e-001 -6.0058551e-001 -2.2343480e+000 -1.3834594e-001 -8.7316235e-001 -1.8630172e+000 -1.4591549e-001  1.2536494e-001 -9.2505706e-001 -4.4759916e-001 -7.5206130e-001 -9.8742699e-001 -6.0578867e-001 -1.3868476e+000 -3.8227690e-001 -3.7837413e-001  2.2277945e-002 -4.2517691e-001  3.0104977e-001 -6.4845938e-001 -4.5875290e-001 -1.6709862e-002 -1.2599472e-001  4.8055117e-001 -6.1863309e-001  2.3119382e-001 -4.5012720e-001 -5.4342761e-002 -2.3331464e-001 -3.3969198e-001 -7.4950007e-001 -2.5222595e-001  1.2323581e-001  2.7471255e-001 -3.4345095e-002 -6.9115429e-001  1.7622477e-001 -6.5318574e-001 -7.3733629e-001 -4.6968138e-001  4.3255386e-002 -9.1915555e-002  2.3841620e-001  3.7349847e-001  5.5079325e-001  1.0417719e-001  1.2001962e-001  1.3692938e-001 -3.5141294e-001 -1.0652500e+000 -1.6355647e-001  7.1674751e-002 -6.1245796e-001  9.2987963e-001  3.4138265e-001  5.8967474e-001 -4.3308076e-001  2.3160820e-001  6.8210899e-001 -1.1334281e+000  3.0904506e-001 -1.5658086e-001 -1.3221979e+000 -1.3942926e-001  6.8585467e-001 -1.7516869e+000
 -3.0897066e-001 -8.7121139e-001 -6.1713263e-001 -3.7900310e-001 -7.9767249e-001 -7.1705025e-001 -1.6271895e-001 -3.6126672e-002 -7.5775343e-001 -3.3734117e-001 -6.9388453e-001  6.9713208e-001 -7.3236149e-001 -7.5239425e-001 -6.3883214e-001 -2.3562315e-001 -2.9300719e-001 -3.9224962e-001  2.5763480e-001 -8.4692354e-001 -4.8500905e-001 -4.4143914e-001  1.3499966e-001  6.9164320e-001 -6.6289167e-001 -1.6277297e-001 -1.2797931e+000 -9.1206659e-001 -1.0394878e+000  1.2061570e-001 -1.2933398e+000 -2.4119263e-001  1.1081362e-001 -2.2780248e-001 -2.5504420e-002 -4.4932598e-001  1.8830219e-001 -1.5423571e+000 -8.6900242e-001 -1.0773733e+000 -1.7818120e-001 -6.5673452e-001  1.7236909e-001 -7.6156740e-001  3.2043883e-001  7.6875887e-002 -6.2968709e-002 -7.4203678e-001 -9.8792762e-001 -7.6833287e-001 -4.2142117e-001 -5.9687714e-002 -5.5538299e-001 -4.6788952e-002 -3.7497309e-001 -1.2209275e-001 -3.0353680e-001 -2.9204520e-001  2.6923970e-001 -7.9591231e-001 -9.3815148e-001 -7.0697483e-001 -1.2118618e+000 -7.2004062e-001  5.5715235e-002 -6.1928884e-001
 -1.7742440e-001 -5.2545558e-001 -9.4568990e-001 -3.9309909e-001 -6.1413376e-001 -8.5470009e-001  2.9995627e-001 -1.2476266e-001 -5.3276999e-001 -3.4615387e-001  6.6816331e-002  1.7395773e-002 -2.7699660e-001 -6.7821649e-001 -9.3168028e-001 -5.6424709e-001  3.5045155e-001  1.1424948e-002 -6.1381448e-002 -2.8414908e-002 -6.5104962e-001  4.8351591e-001  1.0040328e+000  5.0406377e-001 -2.0743178e-001  7.9944033e-003 -1.4348022e-001 -3.0447635e-001 -3.8713595e-001 -1.1472520e+000 -1.7194159e-001 -3.2860198e-001 -1.0911983e-001  6.7639568e-002  5.0450570e-003 -1.4734363e-001 -7.3073580e-001 -8.8958555e-001 -5.0888743e-001 -8.7550766e-002  2.1360846e-002 -4.2438092e-001  1.0510786e+000  6.7366794e-002  6.7521633e-001 -2.9511928e-001  7.6537134e-001 -4.5455785e-001 -1.1587753e-001 -3.6467119e-001 -5.6215321e-001 -4.0399325e-001 -3.5817134e-001 -1.1268592e-001 -1.0567425e+000 -3.8006385e-002  2.4034383e-001 -1.0789580e-001  1.6261249e-002 -4.5584223e-003 -4.4697068e-001 -4.1743933e-001 -1.3696406e+000 -4.1761574e-001 -6.8946047e-001 -1.3817274e+000
 -1.0555644e-001 -8.8092220e-001 -5.1956648e-001 -2.0243750e-001 -6.1275971e-001 -3.3205245e-001  9.1946316e-002 -4.5074987e-001 -4.7035806e-001 -3.0487843e-001  1.5943846e-001 -9.2436255e-001 -5.4749500e-001  1.4088365e-001 -6.6627743e-001 -8.9962219e-001  1.8661026e-001  1.4354779e-002 -6.2621080e-001  2.6702655e-001 -4.8114119e-001  2.0406019e-002  3.4307880e-001  1.0159587e+000 -3.9864416e-001 -2.4230438e-001 -7.2164045e-001 -6.2595824e-002 -2.4990082e-001 -4.7179885e-001  1.3764146e-001 -8.2324558e-002  5.0256657e-001 -6.9372905e-002 -4.3436593e-001 -6.0265481e-002 -8.5500370e-001  1.7000334e-001  9.1720876e-002 -4.8978707e-001  1.9433687e-001 -3.4340061e-001  1.8361392e-001 -6.4319449e-002  2.6487544e-001  2.2203801e-001  4.7374740e-001 -1.1175986e+000 -7.9125157e-001  1.1786163e-002 -7.1528500e-001  7.0914742e-002 -3.5790998e-001 -4.4815073e-001 -7.7643350e-001  2.5082238e-001  4.0681259e-001 -6.3323154e-001 -5.0447994e-002 -3.6574500e-002 -3.5903074e-002 -5.9936870e-001 -2.8296702e-001 -5.5205631e-001 -2.1411976e-001 -9.4688421e-002
  9.2089067e-002 -9.6768206e-001  2.2789580e-001 -1.1231085e+000 -6.7090844e-001 -6.3405100e-001  5.5749752e-001  3.3330052e-002 -6.4080117e-001 -3.0649843e-002 -1.4640681e-001 -2.2747994e-001 -2.3511270e-001  8.9036669e-002 -9.6566447e-001 -1.0524771e+000  3.2053223e-001  8.6583073e-003 -1.9842767e-001  1.2497370e-001 -6.1984029e-001  2.1007369e-002  9.1494798e-002  2.4343232e-001  5.3086305e-002 -2.6393854e-001 -2.7829735e-001  9.6440175e-002 -1.7535722e-001 -7.7375364e-001  2.2174812e-001  5.5882787e-001  5.3698835e-001  6.9281579e-001  5.2104212e-001  3.1353657e-001 -6.0704479e-001  6.0455096e-001  8.4893307e-001 -3.1048553e-001  4.2312607e-001 -2.6942787e-001  1.2301860e-001 -2.2043912e-001  1.6217740e-001 -8.5408634e-001  1.1722942e-001 -2.6213656e-001 -9.9150715e-001 -1.2395650e-001 -1.0711571e+000 -1.0875430e+000  1.0715024e-001 -6.4291925e-001 -9.2376524e-001  1.7301457e-001  1.7678556e-001 -3.2647148e-001  4.2772043e-001 -3.8406843e-001 -2.4121521e-002 -9.0195226e-001 -1.0732423e-001 -7.6107677e-001  1.0650001e-001 -5.6958585e-001
 -5.7012181e-001 -6.3591179e-001 -1.3975439e+000 -1.5247619e+000 -9.8905499e-001  5.3960698e-001 -9.3667135e-001 -7.9811169e-001 -6.3332605e-001 -6.9319899e-001  6.7108617e-001  1.3874531e-001 -3.0449212e-001 -1.3339210e-001 -1.2894102e+000 -9.7440450e-001  6.3260615e-002  2.9259426e-001  5.4441678e-001  2.1647222e-001 -4.8876453e-001  3.5640748e-001  8.2296261e-001  1.0828274e+000  7.2541632e-002 -9.9629431e-002  2.0483007e-002 -9.9306221e-001 -1.1370629e+000 -7.7971711e-001  4.8530661e-002  1.7853235e-001  6.9135001e-001 -2.3597316e-001 -7.0658155e-002 -5.8361378e-001 -1.7147942e+000 -8.6705039e-001 -5.7667783e-001 -9.7905636e-001  5.3281218e-002 -4.8596790e-001  6.3493668e-001 -7.5012734e-001 -6.1440552e-002 -1.9203454e-001  3.8482912e-002 -5.2113702e-001 -3.8918414e-001 -7.8579407e-001 -1.3494038e+000 -1.2280501e+000 -3.5522120e-001 -5.8918370e-001 -3.0456832e-001  1.2806608e-001 -4.8805672e-001 -6.7737098e-001 -4.3393498e-001 -6.0548415e-001  8.3478787e-001 -9.4989351e-001 -4.9266054e-001  2.4894766e-001 -4.8145155e-001 -4.9248841e-001
 -1.0309863e+000 -9.3881265e-001  4.7973959e-001 -9.1385096e-001 -7.6302567e-001  1.3423103e-001 -4.2150337e-001 -4.1024175e-001  3.2592869e-001 -2.5695004e-001  5.1034068e-001  1.9090538e-001  2.8839056e-002 -3.3297241e-001 -6.7756203e-001 -4.4167867e-001  2.2576552e-001  4.0854736e-003  2.4210834e-001  1.6703449e-001 -1.4856285e-001  5.3712531e-001 -1.3607161e-001  1.1447508e+000 -1.3820779e-002 -4.2798067e-002 -1.2221842e+000 -9.9945579e-001 -9.2939302e-001 -7.6483174e-001 -3.6117681e-001 -6.7169840e-002 -4.7883126e-001 -9.3947965e-001 -2.9414785e-001 -1.4320656e-002 -1.3006668e+000 -9.6182799e-001 -1.0496531e+000 -1.1801299e+000  7.1774757e-002 -5.2640145e-001  4.4788211e-001 -4.9530819e-001  1.2508072e-001 -5.1603080e-001 -5.8965592e-001 -1.4837847e+000 -1.2770986e+000 -3.8285461e-001 -1.1920319e+000 -1.3645220e+000 -5.2089846e-001 -6.2548457e-001 -8.9515132e-001 -4.7190279e-001 -1.3299409e-001 -6.1048998e-001 -7.3800418e-001 -1.5680853e-002 -2.2903100e-001 -9.7038086e-001  5.1256067e-001 -1.0527920e+000 -4.9482908e-001 -6.0584472e-001
 -7.7425822e-001  8.8861279e-001  2.4252812e-002  5.4670605e-001 -3.9717727e-001  2.1265326e-001 -1.0990928e-001 -6.6373650e-001 -7.7303287e-002  4.6406471e-001  8.7151551e-001 -2.2726190e-002 -1.1619543e-001 -1.0999852e-001 -9.1578521e-001 -7.0849390e-001  2.2289550e-001  3.6715080e-001  3.3129664e-001  7.2908349e-001  6.6877862e-002  4.7811866e-001 -7.9723809e-001  1.0393332e+000  1.5504618e-001  1.8410959e-001 -1.2493055e+000 -1.1293041e+000 -1.1134002e+000 -9.4077951e-001 -5.2567488e-002  1.9504945e-001 -7.7102147e-001 -5.0498768e-001  3.4178669e-001 -8.8797548e-002 -9.1670037e-001 -1.0766215e+000 -9.7065289e-001 -8.9506635e-001  2.4902881e-001 -5.5747882e-001  7.0947428e-004  6.7356408e-001  3.8330134e-001 -7.8275790e-001 -5.0882001e-001  3.6524258e-001 -6.6264855e-001 -1.0809339e+000 -9.7294135e-001 -7.9255205e-001 -3.9850620e-001 -5.1187708e-001 -4.0422225e-001 -2.5575622e-001  2.9998181e-001 -3.4784246e-001 -4.5978136e-001 -4.9945337e-002 -5.1929928e-001 -5.0397323e-001  8.9648539e-001 -3.5964760e-002 -1.8785343e-001 -8.5715104e-001
  8.5180207e-002 -1.3486569e-001  3.2331240e-001  5.6639347e-001 -7.2730567e-001 -1.6072804e-001 -3.2464085e-001 -6.2214009e-002  3.6669906e-001  1.5776795e-001  2.3758464e-001  3.3136295e-001 -1.1087489e-001  4.1727871e-001 -3.9719117e-001 -3.2464329e-001  1.0513016e-001  1.6765025e-001  5.2975188e-001  5.2450018e-001  7.6728241e-001  9.8757388e-001  6.5680067e-001  1.3757573e+000 -1.1922569e-001  3.6387013e-001 -5.7001064e-001 -1.2451771e+000 -1.1115575e+000 -2.2597166e-001 -1.3414447e-001 -6.8612006e-002 -6.0401634e-001 -1.7689511e-001  1.8349453e-001 -1.1406890e-001 -3.9449225e-001 -1.1602561e+000 -1.3881179e+000 -2.2922275e-001  6.1182437e-001  1.2059829e-001  5.5957534e-001  2.6702664e-001  5.7032268e-001 -3.2187164e-001 -2.5103778e-001 -8.7469310e-002 -3.0091504e-001 -1.3758290e-001 -5.9062514e-001 -7.0244169e-001 -1.9593609e-001 -1.7531518e-001  2.7749625e-001 -6.1687200e-001  1.0231414e-001  2.9356007e-002 -2.5903123e-001 -4.3768774e-001 -5.2478451e-001 -2.1546298e-001  8.9569533e-001  1.0072140e-001 -5.4569775e-002 -4.0106469e-001
 -5.3679710e-001  1.6389704e-001  3.3956468e-001  1.5190475e-001 -1.6129392e-001  1.1236214e+000  1.2450076e-001 -1.4415717e-001  1.4450288e-001  3.3175197e-001  1.2940950e-001 -5.9975101e-001  8.0105807e-003  4.2043651e-001 -3.0255672e-001 -7.3476102e-002  1.6226694e-002  3.4977175e-001  6.7311651e-001  5.1550970e-001  6.4353485e-001  6.1006855e-001  4.1684199e-001 -3.0532418e-002  1.2955364e-001 -1.8312365e-001  1.4829605e-001  4.0941239e-001 -8.4254170e-002  3.7829310e-001  1.8884822e-001  2.9743284e-001  5.1582879e-002 -1.9117182e-002  2.0879326e-001  1.8304615e-001 -6.4316701e-002 -1.2438954e-001  2.5672586e-001  5.3359337e-001  2.0991864e-001  9.1627914e-002 -3.8892086e-001 -7.5650103e-003 -4.3241356e-002 -1.0863102e-001 -3.9460547e-001  8.0354027e-001  7.4268554e-001 -2.0079890e-001 -1.2099669e-001 -4.7699006e-001  1.9368080e-001  6.9988524e-001  9.4375146e-001 -2.5670466e-001  3.5924834e-001 -1.6118006e-002 -5.5596834e-002 -2.5842695e-001  4.9486767e-002  3.4955065e-003  4.6506847e-001 -4.7338366e-001 -1.5202260e-002 -6.6785821e-001
  1.1454510e+000  2.1831959e-002  3.7535794e-001 -4.4477565e-001 -3.0458985e-001  1.9411074e+000 -4.2338091e-001  3.0560789e-001 -2.9861422e-001  3.9835317e-001 -2.5484102e-001  2.3937748e-001 -5.7396098e-001  1.0736061e-001 -7.6881217e-001 -3.1788742e-001 -7.2008667e-002 -2.9337598e-001  3.0074554e-001  4.0628863e-001  5.0049966e-001  1.6974704e-001 -3.3420985e-001 -7.9281827e-001 -1.5617075e-002  7.0601683e-002  8.6304929e-001  5.4828862e-001  1.2168719e-001  2.9910201e-001  4.2650729e-001  5.8044957e-001  5.6019367e-001 -2.6737883e-001  5.4257089e-001 -3.3916647e-002 -7.7312079e-002  8.4228643e-001  5.6948040e-001  2.4446860e-001 -2.6311903e-002 -3.1041194e-001 -4.1118984e-001 -2.5216394e-001 -2.4964883e-002 -1.8110717e-001 -2.1246452e-001  7.0007446e-001 -2.2028196e-001 -3.0657395e-001 -2.9461220e-001 -4.9060953e-001 -5.2589450e-001 -5.4233861e-001 -1.6567172e+000  5.4821585e-002  4.8597913e-001  1.5808304e-002  2.0521582e-001 -1.4063299e-001 -3.2110739e-001  3.6855540e-002  5.9408901e-001  1.9032818e-001  5.9669899e-001  1.2574034e+000
  2.8477262e-001  1.5478154e-001  2.4582533e-002 -8.0556671e-001  4.8275070e-001  3.5877308e-001  7.9247038e-002  6.4399971e-001 -3.7417781e-001  1.3633321e-001 -6.6442400e-002  1.1493399e-001  1.8766404e-001  5.7197044e-002 -7.2303283e-002  7.9564580e-002 -2.3887482e-001 -9.4809948e-001  1.6768171e-001 -4.2579592e-001 -2.1560001e-001 -2.6974948e-001 -9.5617697e-001 -3.4030061e-001 -4.5730869e-001 -5.6800825e-001  5.1673507e-001  1.1210401e+000  7.0373976e-001  1.1364965e+000  4.2515736e-001 -4.5690178e-001 -2.3250845e-001 -5.1549211e-001 -6.3874355e-001  2.0378798e-001  5.7944484e-001  8.0506928e-001  6.9643818e-001  4.7383519e-001  3.3781904e-001 -1.2419431e-001  6.1000389e-001 -8.4516522e-001 -3.5051448e-001 -2.6815294e-001  2.0283277e-001  1.3274790e-001 -1.8376078e-001 -1.7083100e-001  4.1925107e-001  5.0646483e-001 -3.2331547e-001 -5.3305636e-001  8.3597190e-002  3.7828989e-001 -1.2920716e-001  1.0895823e-001  1.9806129e-001  4.9082107e-001  5.6614775e-001 -5.4135346e-002 -1.8205958e-002 -1.5259818e-003  3.6491575e-001  7.4714983e-001
  2.0602442e+000  5.3852468e-001  1.2568891e+000 -6.6340792e-001  8.3945280e-001  1.2063411e+000 -3.1382518e-001  9.4574494e-001  8.0480653e-001  7.3539442e-003  1.3780231e-001 -2.5900386e-001  4.0035354e-001  2.3562083e-001  1.0300099e+000  7.7451601e-001 -1.0634977e-001 -4.0662184e-001  3.3211199e-001 -3.5202027e-001  9.4545424e-001  3.0407283e-001  1.7036009e-001  8.6897568e-001  4.6976737e-001  7.1091584e-001  7.6898911e-001  1.0971302e+000  9.0082449e-001  6.1058388e-001 -6.8286396e-001 -5.3998441e-001  3.8848288e-001  6.0683555e-001 -3.2615428e-001 -6.5567786e-001  1.4890723e+000  1.1533963e+000  1.4850279e+000  8.3573267e-001  5.0392217e-001  1.8881764e-001  1.0340359e+000  1.9113159e-001  5.3460391e-001  5.2654617e-001  3.4378846e-001  5.9702607e-001  5.4058689e-001  1.8968412e-002  9.3679776e-001  1.1262989e+000  6.6039960e-001  2.4231954e-001  8.6658381e-001  3.2943463e-001 -1.9938395e-001  5.0456805e-001  2.5833846e-001  1.9739299e-001  3.3077559e-001  1.1123227e-001  2.1289824e-002  4.8092346e-001 -1.1318552e-001  9.5519402e-001
  4.0026463e-001 -1.3486903e-001 -5.2036254e-001 -8.5306178e-001  5.9033015e-002 -6.0940774e-001 -8.2115664e-002  3.7070957e-001  6.2644558e-001 -4.1566448e-001 -4.5109566e-001 -1.6330398e-001  1.2965949e-001 -6.1952283e-001  5.8342807e-001  2.9537439e-001 -1.2056832e-001 -4.1278807e-001 -3.0519853e-001 -3.5085919e-001  3.7491774e-003 -4.5229270e-001 -8.6645692e-001 -3.0304677e-003 -3.1985775e-001 -3.8668724e-001  1.0346123e+000  1.2867796e+000  9.1370438e-001  7.0726833e-001  1.3591066e-001 -2.3778291e-001 -1.3022165e-001  1.4251936e-001  5.3563727e-002  5.8484249e-001  1.0592407e+000  9.4742996e-001  1.4087982e+000  7.0867736e-001 -6.3689154e-002 -1.2302213e-001  7.1219502e-001 -6.7438187e-002 -8.0636511e-002  1.1839836e-001 -9.9642356e-002 -1.5341025e-001  2.3878382e-001 -2.9542377e-001  1.0065089e+000  8.6184545e-001  3.7525995e-001 -1.0728338e-001  7.4682460e-001 -1.5794988e-001 -7.0631232e-002 -2.4206846e-002  3.3322502e-001  5.1647139e-001 -1.4172286e-001 -1.2734533e-001  3.1091257e-001  2.5027058e-001 -5.3899859e-002 -5.1787690e-002
  2.6408887e-001 -3.2017916e-001  6.2218278e-001 -7.6211973e-001  6.8418490e-001 -5.3980263e-002  2.0528072e-001  9.9898787e-001  4.0251185e-001  2.0686175e-001  3.1050641e-001  1.4487525e+000  3.4489535e-001  3.7309486e-001  9.8545958e-001  6.6753387e-001  5.3571436e-001  7.9602970e-002  4.6648931e-001 -4.9264826e-002  7.0569203e-001  3.5455530e-001  5.0659125e-001 -2.4379182e-001  2.5052276e-001  1.5938615e-001  1.5471783e+000  1.6187725e+000  1.6508583e+000  4.3754877e-001  4.1110445e-001  7.6309785e-001  5.0550488e-001  1.2206824e+000  7.5935020e-001  8.0838248e-001  1.4807392e+000  1.5083464e+000  1.4091789e+000  8.5751313e-001 -2.3070524e-001  1.9088959e-001  6.0678942e-001  1.3803281e+000  1.5664984e-001  5.2863797e-001  1.4753274e-001 -1.0011417e-001  3.3779025e-001 -1.0068189e-001  1.0692324e+000  8.7768180e-001  2.0861570e-001  3.0083520e-002  4.1219092e-001  1.8216256e-001  8.1707525e-001  1.8497726e-001  1.5033642e+000  5.0646927e-001  7.3054145e-001  7.3967756e-001  9.9736874e-002 -1.5176793e-001  2.4336569e-001 -4.3810297e-002
  4.2467331e-001 -9.0686886e-002  6.1453692e-001  6.0305549e-001  3.3273481e-001  6.1972035e-001 -8.0337869e-002 -2.7436732e-001 -2.8675507e-001  1.4501480e-001  7.0826887e-001  1.2132657e+000  1.0612301e-001  1.5390215e-001  3.1081985e-001  6.2118901e-002  8.8389941e-001  4.6489593e-001  3.9949601e-001 -1.7719051e-001  4.8587788e-001  6.3162180e-001 -1.0941487e-001  7.3762790e-001  9.8007500e-002  1.4622469e-001  1.2793792e-001  8.4713107e-001  2.9216660e-001 -4.4080025e-002  9.1049089e-001  2.9566489e-001  2.2786766e-001 -2.1644991e-001  1.4207799e-001  5.3140664e-001 -1.9435760e-001  5.7186790e-001  9.9650609e-001 -2.4930732e-001  5.7080115e-002 -4.3474091e-001  2.1999207e-001  6.1164351e-001  1.4998355e-001 -3.1333148e-001 -4.1703846e-001 -1.4335285e-001 -1.9841704e-001 -4.0478789e-001 -3.1508159e-002  4.1551700e-001 -3.3266643e-001 -2.0686285e-001 -5.7152530e-001 -2.9753977e-002 -1.4322632e-001  1.7578015e-001 -2.5285536e-001 -1.6336711e-001  3.5555964e-001 -5.1325547e-001 -3.7870806e-001 -2.0662805e-001 -4.2508758e-001 -3.2640360e-001
  5.6091046e-001  1.8338590e-001 -2.4613714e-001 -1.5515888e+000  3.0154698e-001  3.3963746e-001  3.9497320e-001 -1.8988265e-001 -2.2382547e-001  9.9291987e-002  2.5113880e-001  1.2063315e+000  1.1685862e-001  8.5406274e-002 -1.2510656e-001 -1.1536535e-001  6.9924808e-001 -3.1340521e-001  2.8734079e-001 -4.8424642e-002  5.3422729e-001  3.9342076e-001 -1.2155122e+000  1.2900514e+000  1.9499004e-001  6.9070520e-001 -7.2445410e-002  6.3639765e-001  7.2631225e-001 -3.5634946e-001 -1.0809542e-001 -4.6717985e-001 -4.9008792e-001 -3.3650025e-001 -2.0936663e-001 -8.2486634e-003  2.7398971e-002  1.0872277e+000  2.0053119e-001 -1.9087460e-001  2.4203001e-002  1.4994715e-001  1.4052172e+000  3.2262821e-001 -1.4650046e-001 -9.3221799e-003 -9.4182439e-002  4.2701391e-001 -6.3183498e-001  6.2269128e-003  4.3404792e-001  5.3481173e-001  2.0461597e-002 -6.3798423e-001 -9.2634549e-002  2.3082607e-002  3.0998517e-001 -6.0014100e-002 -4.6518316e-001  4.7911762e-001  2.8515716e-001  7.4229652e-001 -5.5374218e-001  9.4222334e-001  2.2525286e-001  5.9620672e-001
  4.2012159e-001  9.3573800e-001 -2.9404349e-001 -1.3340653e+000  4.6282319e-001 -1.0951522e+000  7.6928572e-001  2.6066524e-001 -2.2647624e-001 -3.0076036e-001 -2.6725305e-001 -8.7780721e-001 -4.2752012e-001 -5.0077423e-001 -1.1097909e-001 -8.6877122e-002  5.1762393e-002 -7.5311102e-002  7.0246588e-001 -5.5778848e-001  3.8574559e-001  4.6972101e-001 -5.7226634e-001  2.9754053e-001 -4.8994904e-001  1.7119674e-001  2.7728336e-001  2.1162744e-001  7.0315057e-001 -2.9294997e-001 -3.2466805e-001 -6.0160283e-001  2.5691945e-001  6.5887465e-001 -5.3066859e-001 -1.1611246e+000  7.4883725e-002  1.3349936e+000  1.2470776e+000  7.9396761e-001 -8.1080147e-001 -2.6597540e-001  2.2254747e-002  3.4898444e-001 -2.6027513e-001  2.3695409e-001 -2.9388790e-001  3.9610638e-001 -2.8246561e-001 -3.7421249e-001 -2.1061822e-003  1.7278997e-001 -2.6553655e-001 -5.1246479e-001  2.8074596e-001 -7.3507026e-001 -3.0752527e-001  1.5220601e-001 -1.6084920e-001  1.5619563e-001 -4.0150857e-001  6.1785540e-001 -1.2403653e+000  9.6844096e-001  1.0035279e+000  9.5699501e-001
  5.3057851e-001  2.3292734e-001  1.3222374e-001 -9.9959468e-001  1.4562679e-001 -1.0352124e+000  6.9010582e-001 -2.6183210e-001 -4.3251992e-001  2.4386809e-001 -1.1914085e-001 -2.4262901e-001 -2.1070594e-001 -3.0138663e-001 -4.2747836e-001 -9.6553821e-001 -3.6802218e-001 -6.7698201e-001  6.6758310e-001 -3.5979835e-001  3.2194232e-001 -2.5202513e-002  1.5174205e-001  2.9468612e-001 -4.3115009e-001  2.2371847e-003  3.2159674e-001  1.2803259e+000  9.1822752e-001  1.0974513e-001  5.5682448e-001 -4.6305069e-001  1.0397704e-001 -2.8450218e-001 -1.8647680e-001  1.6817844e+000  1.0128503e-002  1.2533183e+000  1.0563045e+000  8.2794746e-001  1.2888745e-001  2.5292598e-001  1.8833752e-001 -7.7209889e-001  1.2781965e-001  1.0470312e+000 -1.5794709e-002  9.8529420e-002  8.2208232e-003  6.4921073e-001 -4.8795737e-001 -5.2871028e-001 -3.0123978e-001 -8.9536917e-002 -2.5720791e-002  1.9029071e-001  4.0410780e-001  1.6545663e-001  1.4826582e-002  3.9468795e-001 -5.9596020e-001  1.0155040e+000 -2.0753358e-002 -6.1113579e-001  1.5474141e+000  3.5025677e-003
 -1.6737723e-001  9.0305668e-001 -8.7565939e-002 -3.3096080e-003  2.6265562e-001  1.0067067e+000  3.1313105e-001 -2.5622642e-002 -2.8513606e-001  6.0075767e-001 -4.9984117e-001 -2.4530177e-001  3.8029418e-002  4.6701395e-001  2.0545390e-001 -9.1541837e-002  4.8939402e-003 -2.4436896e-001 -6.2459989e-001 -1.9597473e-001 -5.8674865e-001 -2.9836051e-001  4.8908857e-001 -4.1438531e-001  3.7419820e-001  7.5121873e-002  9.0772643e-002  1.2042489e+000  6.9257976e-001  4.1664385e-001  7.5813227e-001  5.4046888e-001 -7.6257003e-001  9.1012882e-002  6.0546996e-001  1.3843150e+000  1.1276828e-001  7.3794104e-001  1.2791425e+000  6.4277523e-001  5.6322443e-001  8.2773837e-001 -3.3948852e-002 -1.3873694e-001  2.6354497e-001  2.4914689e-001  3.8664734e-001  5.0299938e-002  5.9900517e-001  1.1099030e+000  2.9279249e-001  1.2563409e-001  3.9680687e-001 -2.0588014e-001 -1.0235588e+000  9.1462874e-002  2.2147369e-001 -2.2114443e-002 -1.7924382e-001  1.5420531e-001  1.4164617e+000  5.0475934e-001  2.2817376e-001  4.6846569e-001  2.0167854e+000  9.0820438e-001
 -1.0266548e-001  7.6090210e-001 -2.9505547e-001  1.1136811e-001  2.3718567e-001 -3.3902989e-001 -7.1519835e-002 -7.9824951e-001  1.4067421e-001  8.7951007e-001 -3.6544386e-001  6.6044586e-002  3.4355824e-002  2.0985927e-001  5.6324209e-001 -2.6880411e-003  7.7494017e-002  3.8376149e-002 -1.2195751e+000  1.3938954e-001 -1.1240493e+000 -1.0269496e+000 -3.7051727e-001 -6.7263161e-001 -9.1507499e-002 -1.0861527e-001  3.2179826e-002  3.6826377e-001  2.2149002e-001  3.4333025e-001  7.0650653e-001  3.0713063e-001 -4.1340041e-001 -6.1552243e-001  8.5652469e-001  1.6867666e+000  4.8120697e-001  3.0555286e-001  3.9841155e-001  2.4084617e-001  3.5294119e-001  5.6409172e-001 -1.0965905e-001  5.0798859e-001 -3.0160039e-001  1.1292692e-002  8.1976875e-001 -3.2638284e-001  3.2442583e-001  8.6916240e-001  1.8441225e-002  1.7837701e-001 -3.1107677e-002  1.0719254e-001 -1.6120742e+000  1.0926891e-001  2.7832246e-001 -4.0561927e-001 -3.9181384e-001 -4.3058803e-001  1.2853424e+000  4.8656731e-001 -5.8478981e-001 -4.3351391e-001  1.0493795e+000  5.0781760e-002
  4.1378462e-001 -1.1643276e-001 -6.8057082e-001  2.9862770e-001 -3.1776488e-001  1.6370287e+000 -2.3164181e-001 -5.8137665e-001  2.9679350e-001  9.3231051e-001  3.7467278e-002 -3.5755982e-001 -8.3837565e-002 -1.0506960e-001  1.7834443e-001  1.1603584e-001  3.8743255e-001  1.5854508e-002 -9.1168547e-001 -1.5471303e-001 -1.0281045e+000 -9.0121536e-001 -4.2052750e-001 -4.0657717e-001 -3.6218265e-002 -6.0891292e-001  1.8839270e-001 -5.6251451e-001 -5.9932178e-001  6.4127599e-002  2.0661827e-001  2.5687318e-001 -7.2887489e-001 -2.9957492e-001  5.9755975e-002  4.1781795e-001 -3.5867778e-002  6.1188241e-002 -7.5884873e-002 -1.7200989e-001  2.4136563e-001  5.4627840e-001 -4.1342685e-001 -7.2185762e-001 -2.0132184e-001  9.6802011e-001  4.2760723e-001  3.1474422e-002 -9.3812234e-002  2.0772318e-001  8.2633076e-002 -2.6748487e-001 -4.4460505e-001  8.6639335e-003 -1.2230358e-002  4.2934352e-003 -1.4683114e-002 -2.2777438e-001 -4.7376320e-001 -4.3342209e-001  4.2495977e-002 -2.6591540e-002 -1.2572174e+000  3.6040145e-001  1.2651547e-001  6.4384998e-001
  8.9820975e-001  3.3423490e-001 -5.1277800e-001  2.9075713e-001  1.4968287e-001  3.7964100e-001 -1.5455109e-001 -5.1870409e-001 -3.1130149e-001  1.8548837e-001  9.7561816e-002 -5.2943754e-001  3.1048384e-002  4.9182159e-001 -4.7102253e-002  6.2987650e-002 -3.3585206e-001  2.2795952e-001 -4.7353057e-001 -4.7119112e-001 -2.0183492e-001 -1.2413381e+000 -1.5951465e-001 -9.5467954e-001  1.9600845e-001 -8.8314739e-001  4.6670006e-001  1.8067543e-001 -1.1134586e-001  7.0373131e-002 -7.4598314e-002 -6.5603935e-001 -5.9453274e-002 -1.3640215e-001 -1.6660864e-001  2.3530572e-002  5.8310157e-001 -3.1682205e-001 -6.4416295e-001 -1.1758698e-001  6.0034079e-002  3.0938412e-001 -2.0785355e-001 -1.7401996e-001 -2.8038717e-001  8.5055707e-001  3.9754364e-001  2.8709572e-001  5.3651712e-001 -5.0582003e-002  4.9079021e-001  3.5535470e-001  3.7285243e-001  4.7491067e-001  5.9981557e-001  9.3565181e-001  4.9100604e-003  5.2936420e-001 -3.3740339e-001  1.4796974e-001 -9.2238104e-002 -4.8729745e-001 -1.7566294e-001 -2.9576326e-001 -5.1760024e-001  5.7211887e-001
 -4.7767032e-001 -2.4108425e-001  2.0637616e-001  7.6945045e-002  7.7056348e-002  8.4606336e-001 -1.1670549e-001 -2.3232033e-001 -2.0419429e-001 -6.6630953e-001 -3.2231544e-001  8.0529012e-002  4.2426961e-001  6.5238836e-001  8.2639545e-001  6.8329551e-001 -1.7605135e-001  2.4619073e-001 -2.9796570e-001 -6.0701036e-001  6.7303302e-001 -8.7137782e-001 -3.7219170e-001 -6.2283987e-001  2.7497997e-001 -5.7199950e-001 -1.5389619e-001  1.7613324e-001 -2.1727736e-001  5.9687787e-002 -8.4580410e-001 -7.4131536e-001  1.4767045e-001 -7.7297122e-002 -5.5486386e-001 -8.4689220e-001 -1.0242331e-001 -1.5727857e-001 -1.1566549e-001  2.0831129e-001 -2.2403124e-001 -2.5454098e-001 -5.1372252e-001 -5.2644122e-001 -6.5754474e-001  7.6386160e-001 -2.5280566e-001  8.6194113e-001  3.9335636e-001 -9.2428142e-002  4.3842599e-001  2.4909754e-001  3.4037868e-001  2.4039452e-001  8.0371507e-001  3.8663949e-001 -2.5580251e-001 -4.1390960e-001 -3.7586932e-001  3.6944715e-001  4.3461720e-001 -6.5021734e-001 -5.9357300e-001 -1.0775858e+000 -4.7150119e-001 -1.4620120e-002
  1.5393009e-001  9.4734201e-002 -1.0330529e-001  1.1684861e-003 -5.2494959e-001  4.1437615e-002 -4.4559400e-001 -6.5265382e-002  1.2010634e-002 -2.3904867e-002 -2.2255161e-001 -6.2834569e-001  5.4431475e-002 -3.9658736e-001  4.7977689e-001  4.4845908e-001  6.2010767e-002 -2.1682703e-001 -7.1457591e-001 -7.7561444e-001  1.3037167e-001 -8.5757581e-001 -9.1367827e-001 -1.4694960e+000  2.6246742e-001 -5.3560236e-001  1.8255661e-002 -3.0645520e-001 -1.5863379e-001  5.9837311e-001 -3.1249078e-001  3.9434939e-001  6.9678208e-002 -1.8893936e-001 -2.1645374e-001 -3.4430098e-001  2.1771692e-001 -1.8980655e-002 -4.7036032e-001 -1.1724105e-001 -1.1299826e+000 -2.5393091e-001 -1.5070509e+000 -6.4632605e-001 -9.2282367e-001 -4.4019039e-001 -1.0210813e+000  5.4881074e-001  6.9681093e-001  2.4216211e-001  4.3570776e-001  3.8322707e-001 -2.9262422e-002  1.7409299e-001  7.9541775e-001  3.9662738e-001 -9.4384158e-004  4.2314527e-002 -4.3534322e-002  4.0047022e-001 -2.7740227e-001 -2.9016479e-001 -6.5628550e-001 -5.7654545e-001 -7.0232676e-001 -1.9441501e-001
  5.0417760e-001  1.1973739e-001  8.7442477e-001  5.7486784e-002 -5.7032068e-001  6.5890228e-001 -2.9510332e-001  1.7266837e-002  2.4813802e-002  2.8895182e-001 -4.1910373e-002 -1.7562327e-001  2.8223212e-001  2.3914419e-001 -8.0669230e-002  1.8724405e-002  2.4280537e-001  1.7810632e-001  2.1479114e-001 -2.0894994e-001 -7.0342447e-002 -6.7867588e-001 -7.6888078e-001 -1.7850491e+000  3.5963947e-001 -9.4847048e-001  2.4666279e-001 -4.0984745e-001 -1.8922310e-001  5.6287511e-001 -4.3611670e-002  6.2566204e-001  1.1453851e-001  2.1177787e-001  4.8236122e-001 -6.4073945e-001  6.9613410e-001 -5.5782646e-002 -1.8944926e-002  8.4982491e-002 -7.4610916e-001 -9.8844391e-002 -2.0013137e+000 -9.5177975e-001 -7.9989009e-001 -4.1233074e-001 -1.2799247e-001  1.1082136e+000  1.4879449e+000 -5.3270241e-002  5.2224506e-001 -1.6012499e-001  2.5104969e-001  6.0015431e-001  1.3248173e+000  3.1563555e-001 -2.0035500e-001  3.4139505e-001  9.3471037e-002 -1.0953335e-001 -6.2950471e-001 -3.7388831e-001 -4.7362614e-001  2.2836610e-002 -8.0937352e-001  9.9788477e-001
  2.2098519e-001  2.7176126e-001  1.1824606e+000 -1.8661459e-001  2.2152337e-001  4.9034361e-001 -2.7280758e-001  5.9554753e-001  8.8121113e-001  4.7822686e-001  5.9082570e-001  5.5603433e-002 -1.8847057e-001 -1.8456941e-001  9.4891342e-001  5.5107189e-001  1.6230866e-001 -6.4759484e-002  1.0124861e+000  4.6374278e-001  2.2768624e-001 -4.4716218e-001  2.1283322e-001 -1.5268114e+000  3.8191827e-001 -7.4478820e-002  5.8498896e-001 -1.2286753e-001  4.0320743e-001  7.4732707e-001  4.7474431e-001  4.1173811e-001 -5.4690716e-001  6.6870735e-002  4.1999817e-001  2.2487687e-001  6.2408326e-001  2.8976609e-001 -3.2723610e-001  8.3745506e-001 -1.1883744e-001 -5.0987744e-001 -1.2117453e+000 -1.4625868e-001 -8.2590370e-001 -1.0450917e+000  6.0019778e-001  9.4875910e-001  8.1919905e-001 -5.1907421e-002  6.1388264e-001  9.4246248e-001  7.4631448e-002  1.4925551e-002  9.2547737e-001  2.1354650e-001 -8.9267569e-002  2.2684777e-001  1.6144456e-001 -5.7915864e-001  1.6013921e+000 -2.2117758e-001 -5.4865750e-001 -3.3574648e-001  4.9859663e-002  3.7576735e-001
 -7.8268434e-002  1.0909856e+000  2.4619801e-001 -9.2667310e-001  4.4493420e-001  1.8699412e+000 -4.3834870e-002  6.9659964e-001  9.5060126e-001  1.3888738e-001  1.0421099e+000  5.8186751e-001 -6.9568645e-003  5.7493880e-001  1.2751724e+000  8.8514513e-001  9.6379794e-002  7.3105036e-001  5.4061453e-001  7.2598373e-001  3.2388536e-001 -1.2425135e-001 -2.5141585e-001 -3.9927358e-001  3.5840146e-001 -9.0813976e-002  8.3333538e-001  7.5811489e-001  7.6719143e-001  8.8818955e-001  4.9151987e-001  6.9388144e-001  4.8757766e-001  7.8496203e-001  3.6887134e-001 -2.7933656e-001  8.2255910e-001  9.4133297e-001  1.2275155e+000  5.6582488e-001 -6.9547164e-001 -3.1191534e-001 -7.0729644e-001  3.7641693e-002 -5.5025561e-001 -1.5413656e-001  7.0257049e-001  4.2213708e-001 -3.8717344e-001 -1.6639357e-001  5.7471867e-001  1.0376696e+000  5.5495798e-001  7.0333522e-002  1.3310592e+000  1.9401302e-001  1.5812019e-001  5.7007077e-001  5.3784882e-001 -5.0958027e-004  1.8566331e+000  2.5587869e-001 -8.4039393e-001 -4.9943113e-001  4.2849386e-001  1.5605127e-001
 -1.4322228e-001 -6.9472468e-001  4.2212042e-001 -2.6181092e-001 -1.5874891e-002 -2.2039692e-001  9.1415356e-002 -3.8742870e-001  8.2775723e-002 -6.2662113e-001  2.5722885e-001 -1.6008031e-001 -3.6498980e-001 -4.8708607e-001 -3.9896107e-001 -3.3657279e-001 -1.9382608e-001  1.1109936e-001 -7.8126516e-002  6.3737779e-002 -1.1761683e-001 -3.8720798e-002  7.6056211e-001 -3.0005696e-001  1.6858097e-002 -3.1631223e-001 -5.1243203e-001 -1.1877373e+000 -5.0021441e-001 -6.5050427e-001 -2.3195364e-001 -5.0741181e-001 -1.6705155e-001 -7.1500878e-001 -3.3699612e-001  2.0789924e-001 -8.9603156e-001 -4.1447235e-001 -2.3307289e-001 -3.3479733e-001 -2.9258902e-001 -2.8055495e-001 -8.6378607e-001  4.6962388e-002 -3.8921126e-001  6.5023123e-002 -3.1729427e-002 -3.7378306e-001 -7.9221325e-001 -1.1915132e-001 -7.1326767e-001 -4.2452893e-001 -3.7367515e-001 -7.1678130e-001  1.6183619e-001  1.0990391e-001 -1.0566682e-001 -2.7993545e-001 -3.3412227e-001  3.8315749e-001 -7.0394361e-001 -1.1250690e-001  3.8544040e-001 -4.2144508e-001  6.0730479e-001 -1.2006554e-001
 -9.1927577e-001 -4.1634962e-001  2.1269781e-001  5.2290306e-001 -3.8474789e-001 -8.9632078e-001  9.9262245e-002 -7.6080039e-001 -6.6494516e-001  2.1307451e-002 -6.8254500e-001 -5.1767058e-001 -2.7861670e-001 -1.0905869e-001 -9.1180934e-001 -7.3626327e-001 -5.2767087e-001 -1.6530873e-001 -6.5345430e-002 -2.1301004e-001 -1.9511632e-001  9.5563409e-003 -1.3824677e-001 -8.8391087e-001 -2.6886565e-001 -2.1892847e-001 -4.0504866e-001 -7.1137962e-001 -1.0411433e+000 -1.1410471e+000  3.0609475e-001 -5.9296108e-001 -8.3307297e-001 -7.0864075e-001 -8.4586185e-002  9.8029532e-001 -1.1245180e+000 -1.1772141e+000 -7.7506042e-001 -5.3030734e-001 -6.8311631e-001 -2.5456838e-001 -5.7449099e-001 -6.2976597e-001  1.1966649e-002  2.8812873e-001  1.4649566e-002 -5.5122746e-002 -8.4211580e-002  1.9273194e-001 -4.6498637e-001 -7.2122604e-001 -3.9306344e-001 -4.2189449e-001  2.1479221e-002 -7.6923425e-002  9.3451138e-002  3.8527939e-002 -8.7264819e-001 -1.3315964e-001 -1.6025092e+000 -2.7419085e-001 -3.4444461e-001  1.2490960e+000  3.5470291e-001 -4.3925720e-001
  1.1549939e+000  6.2208312e-002  2.3363229e-001  7.7672900e-002  1.6736830e-001 -2.6972974e-001  6.4387542e-001  4.1904765e-001  3.9968621e-002  5.1021622e-001 -2.3360875e-001  1.9177001e-001  2.1411468e-001 -3.4681706e-001 -1.6973426e-001  9.8305995e-002  2.9161543e-002 -3.2225019e-001  3.3681103e-001  8.6477566e-001  8.8003125e-001 -1.1774584e-001  8.1843445e-001  1.1129217e+000 -2.0117060e-001  5.9753327e-001 -3.2700542e-001  1.0026778e+000  4.6086120e-001 -7.6853238e-001  2.8591423e-001  1.0669166e-001  7.3218652e-001  3.9427287e-001  4.0377194e-001  7.4196202e-001 -9.7607759e-002  8.3779452e-001  5.1290846e-001  4.0470793e-001  4.4124209e-001  5.4218748e-001  1.4399378e+000  3.6313177e-001  5.1645596e-001  1.9674917e-001  6.1246623e-001  1.0846036e-002  6.0642414e-002  5.5035858e-001  4.7597065e-001  2.1373554e-001  4.6094886e-001  1.1268337e+000  3.6488503e-001  2.6954094e-001  7.7637667e-001  7.3732714e-001  5.3373909e-001  6.8626576e-001 -1.2389775e+000  6.2685066e-001  5.6325750e-001  2.4855690e-001  3.1925855e-003  3.6129157e-001
  1.4366599e-001  1.0206277e+000 -2.1256598e-001 -2.5891562e-001  5.1749416e-001  4.7926778e-001  1.1141153e-001  9.6873098e-001  2.1354387e-001  5.9963521e-001 -1.5376717e-001  2.1982081e-001  2.6064057e-002 -3.2582287e-001  3.7537344e-001  2.7541253e-001  2.5226984e-001 -2.8964035e-002  1.5782691e-001  4.4260131e-001  9.2602311e-001  1.2910359e-001  2.4993839e-001 -2.9403271e-001 -2.0745157e-001 -3.0851412e-001  6.4722041e-001  9.1976816e-001  7.2906091e-001 -2.1275422e-001  4.5209610e-001  1.0547097e-001  2.4381876e-001 -4.1352750e-001 -4.1360947e-002 -1.2343826e-001  3.4237959e-001  5.9541445e-001  8.6173559e-001  1.0395724e+000 -1.2655165e-003  9.2377644e-002  1.9879587e-001  7.2719369e-001  6.0317821e-001 -6.0292334e-001  5.5392498e-001 -4.6652725e-001  2.3394050e-001  1.5277650e-001  6.5208167e-001  7.9960940e-001  5.6711376e-001  3.7455664e-001  6.9365950e-001 -1.0002903e-001  4.8320063e-001  5.4103510e-001  8.8000796e-001  8.0842802e-001  4.5500693e-001  7.1502919e-001 -3.2863174e-001 -2.9659361e-001  4.3353471e-001  2.7334278e-001
  1.3653339e+000 -2.4398973e-002  1.4702934e+000 -5.2328998e-001  2.4474740e-001  1.6088223e-001 -1.2993987e-001  2.4171602e-001  2.7162357e-001 -6.7234811e-002 -7.2804164e-002  7.0777471e-001  3.4846452e-001  4.5498278e-001  5.6640511e-001  8.4355659e-001  1.0736435e-001  1.6469659e-001  1.1771555e-001  4.1007401e-001  3.7746896e-001  1.7337714e-001  7.3836045e-001  5.2499341e-001  2.2389351e-001  2.0619079e-001 -7.8110519e-002 -3.2801764e-001 -4.0913189e-001  3.1574688e-001 -7.4076677e-002 -1.1146046e-001 -8.5959601e-001  2.1913637e-001 -2.8514825e-001 -2.8488011e-001  7.3694963e-001 -8.3107528e-001 -6.4117279e-001  3.2930742e-001  5.2186646e-002  3.8980190e-001  7.1922147e-001  8.9695695e-001  5.8690527e-001 -7.7762741e-003  4.4726600e-001 -1.7049528e-001  4.7081610e-001  3.6850352e-001  5.5541709e-001  7.2815040e-001  1.5222764e-001  2.2615759e-001  5.5148524e-002 -3.4573450e-002 -4.3930850e-002  3.1841353e-001  1.5221114e-001  2.3122096e-001  6.8652027e-001  7.5174589e-001  1.1356780e-001  6.7890342e-001  6.0422623e-001  1.0578799e-001
  4.7035070e-001 -8.5286335e-003 -2.4709881e-002 -7.6930817e-001  4.6326801e-001  4.4302812e-001  3.2443688e-001  3.6622893e-001  4.7983761e-001  1.1084032e-002  6.1872768e-001  1.7851983e+000 -6.8531454e-002  3.7517584e-001  2.5735212e-001  8.5838493e-001  2.0812124e-001  7.2579352e-001  6.8945744e-001  6.1502571e-001  2.9658506e-001  5.2778477e-001  1.2162102e+000  1.0603137e+000  4.1207403e-001  3.3961123e-001  4.5302775e-001  7.6056715e-002 -2.2790524e-001  7.8277434e-001  6.8297364e-002  3.8175248e-001  1.9161323e-001  8.2979879e-001 -1.5669074e-002 -3.5494824e-001  9.1374900e-001 -2.4918903e-001 -3.4910256e-001  7.9849135e-001  6.0975239e-001  4.3460090e-001  1.3251931e+000  1.2314491e+000  7.1721067e-001 -1.9210468e-002  5.5133857e-001  2.8278919e-001 -1.9096147e-002 -2.5983352e-001  6.6098996e-001  5.2496723e-001  3.8869290e-001  5.4375959e-001  4.0475930e-001 -4.1926688e-001 -1.5397661e-001  3.9286565e-001  6.3198305e-001 -1.4811957e-001  1.1176735e+000  4.6724688e-001 -5.5503880e-002  1.1553615e+000  1.5275400e-001  1.2810203e-001
 -3.0935507e-001  3.0924175e-002 -4.7565903e-002 -1.2591308e+000  4.9565089e-002  8.2580929e-001  4.1313599e-002 -4.6320535e-003  2.2140654e-001 -6.1102728e-001 -3.3975709e-001  4.0123890e-001 -6.1479873e-001  1.5667695e-001  2.4168925e-002  7.2918613e-002  1.8858592e-001  3.9159049e-001  2.5605543e-001 -2.3789611e-001  4.0083629e-001  5.3485457e-001  1.7311536e-002  7.4738891e-001 -1.6591468e-001  3.7402530e-001  5.3728461e-001  1.4266827e-001  2.1943334e-001 -3.5623344e-001 -8.3163007e-003 -4.6889908e-001 -1.1229190e+000 -4.0093864e-001 -2.4919740e-001 -2.2122245e-001  1.5101493e-001  1.1605298e-001 -4.8689897e-001  4.2828888e-001  8.2148788e-001  2.5518853e-001  1.7975355e+000  1.1467000e-001  9.2246936e-001  4.8365084e-001  8.0029043e-001  1.2714869e-001 -2.2384732e-001  9.9730336e-002  2.2430699e-001  3.9106058e-001  6.4592316e-002 -3.0825511e-001 -6.2022887e-001 -4.6315138e-001 -4.2537637e-001  3.9404216e-002 -2.5335516e-002  1.5239555e-002  4.3507437e-001 -9.2880312e-003 -1.7594692e-001  3.0339725e-001  9.0352094e-002  1.9481253e+000
 -6.4253830e-001 -1.2992526e-001 -8.1979365e-002 -8.3745162e-001 -1.0428567e-001 -3.0281051e-002 -8.5264795e-001  5.7264176e-001 -2.7306040e-001 -3.4231778e-001  3.1972953e-001  5.2470828e-001 -4.3454118e-001  2.8357451e-001  3.5210934e-002 -1.2423976e-002 -8.3215691e-002 -3.0212430e-001 -5.2025651e-002 -4.5290017e-001  4.1652499e-002  2.9621751e-001  1.1370002e+000 -1.1795351e-001 -4.2852929e-001  1.3011660e-001 -1.3036669e-001  3.6369682e-001  2.7594116e-001 -2.1376301e-001 -4.4388506e-001  4.6951355e-002  2.9853353e-001 -1.4688296e-001  3.4848765e-001 -9.0274532e-002 -4.4159817e-002  4.9588506e-001  3.4950797e-002 -2.9551467e-001  1.2510623e+000  4.1229974e-001  7.8636591e-001  7.0487648e-001  6.3395450e-001  1.9955355e-001  2.1377314e-001 -2.1578949e-002  4.4122598e-002  1.4304583e-002  5.3528616e-002  3.3132848e-001  3.9688811e-002 -2.8118818e-001 -6.8298684e-001 -5.1951623e-001  8.9856297e-003 -1.5669077e-001  5.2433378e-001  4.7025913e-001 -8.8664150e-001 -2.7890501e-001  6.9672149e-001 -5.8965442e-001 -7.3466775e-001  8.4714673e-001
 -2.1201592e-001  2.9846221e-001 -7.4186411e-001  2.2230224e-001 -1.9967106e-001 -6.0485946e-001 -1.2578515e+000  1.1201824e-002  3.3813311e-002  3.0795505e-002 -7.6656845e-002  3.1053960e-001  4.5166065e-001 -8.7240041e-002 -4.0119847e-001 -4.1423054e-001 -1.0081222e-001  2.3075528e-001 -3.4074371e-001 -1.9287512e-001 -5.3686840e-002  9.7523896e-003 -9.8718257e-002 -1.6421642e-001 -6.0454730e-001 -9.2613792e-002 -7.4397171e-001 -1.1921812e+000 -3.8577752e-001 -2.6904691e-002 -3.4125624e-002  1.3389287e-001 -5.8783685e-002 -1.9030573e-001 -2.1199376e-001 -6.1093052e-001 -4.3081228e-002 -3.3598107e-001 -3.7708191e-001 -9.1213879e-001  4.2820499e-001 -1.8329337e-001 -4.1206607e-001 -3.0636556e-001  3.2751765e-002 -4.5283213e-001 -2.7349108e-001 -2.8821309e-001 -4.9051361e-002  6.9728577e-002 -3.3780568e-001  8.2541438e-002 -4.6241791e-001 -1.9573960e-001 -7.9526274e-001 -7.7460995e-002  2.0767785e-001 -3.7855634e-001  7.1160024e-002 -3.8527084e-001 -2.2344419e-001 -3.3729008e-001  9.5350274e-001 -2.3588561e-001 -6.6871027e-001  5.2946780e-001
  3.2837968e-001  3.2279740e-001  5.7281412e-001  9.5368759e-001 -7.2863508e-002  1.0238147e-001 -5.7069242e-001  3.4489087e-001 -4.0297324e-003  7.8217922e-001 -5.0487122e-001 -3.2303224e-001  2.6016821e-001  3.3770375e-001 -4.0457848e-001 -1.0750572e-001  4.1642105e-001  1.2214677e-001 -3.1682004e-002 -7.1147266e-002 -1.3072673e-002 -1.1849344e-001 -6.4763345e-001  4.7787205e-001  5.9450894e-002 -1.1319134e-001  1.5545324e-001 -5.5576781e-001 -1.5786349e-001  5.3494971e-001  4.7687530e-001  8.2119973e-001 -3.5234111e-001 -5.6034801e-001  3.3259553e-001 -1.3667264e-001  1.2646030e-001 -1.7221197e-001  6.0395950e-002 -5.3880342e-001  1.7144362e-001 -4.5964342e-002 -3.8194367e-002 -5.7704024e-001 -1.4518647e-001 -6.2504004e-001 -1.4355137e-002 -3.4545708e-001 -5.9807540e-001 -2.2552329e-001 -2.8117531e-001  1.0691568e-001 -2.8685345e-002 -5.6121007e-002  1.4941655e-001 -1.1241769e-001  6.4071946e-001  1.4343642e-002  7.2946210e-001 -4.1118327e-001  5.3207204e-001  1.8733820e-001  1.5421399e-001  7.8737710e-001 -1.1361847e-002  1.2745288e+000
  6.2305922e-001  2.1601341e-001 -7.2475609e-002  5.6955358e-001 -2.7880144e-002 -6.7880333e-001  4.3326479e-001  4.5480660e-001 -4.2694826e-001  5.4325533e-001 -2.5548131e-003  2.6100407e-002  2.8989914e-001  1.2011483e-001 -3.2869883e-001 -7.5848139e-001  4.9930836e-001  2.2612491e-001  3.5504697e-001  1.9514918e-001  4.3988983e-002 -1.7590238e-002 -1.0852733e+000  4.8908860e-001  4.9740814e-002  1.8779556e-001  1.9186692e-001  1.7058908e-001  7.3838104e-002  2.7089250e-001  1.1258675e-001  5.5608741e-002 -3.7134797e-001  1.6363975e-001  1.6436791e-001  1.2806522e-001  1.2936325e-001  1.4251225e-001 -3.5293270e-002 -6.1688894e-002  5.4069022e-001  3.3273031e-001  6.9546094e-001  2.4077555e-001 -3.2907964e-001 -5.2166432e-001 -3.6874551e-001  3.7541627e-001 -4.6002095e-001  1.2669194e-001 -2.7718512e-001  9.3854477e-002 -2.2960663e-001 -4.1222664e-002 -1.1138978e+000 -4.8777475e-001  6.7354020e-001 -4.9586195e-001  3.4860393e-001 -2.2253421e-002  6.9147634e-001  3.5096800e-001  1.3894137e+000  2.0192477e-001  5.1367653e-001  1.1673073e+000
  1.6122178e+000 -4.0157856e-001  1.1125984e+000  7.6519966e-002 -3.6024297e-001 -5.3526050e-001 -3.9058809e-001 -2.3857769e-001 -3.3615056e-001  3.5666629e-001 -2.0093638e-001 -4.0789447e-001  5.2254209e-001 -1.9887825e-001 -3.8125242e-001 -6.5132548e-002  3.3795100e-001 -1.3780622e-001  5.1550860e-003 -4.7014079e-001 -3.2917324e-001  6.5731962e-003 -6.3935495e-001  9.5626300e-001  2.2144191e-001  4.6270348e-001 -3.3658598e-001 -6.8868077e-001 -6.3979263e-001  1.2169375e-001  2.1528489e-001 -5.9543226e-001 -7.1596544e-001 -5.2798293e-001 -4.1984425e-001 -3.0867202e-001 -3.7111915e-001 -8.5453564e-001 -8.0291563e-002 -7.0299283e-001  5.0644433e-001 -1.0272548e-001  8.5314471e-001 -6.8591337e-001 -2.2053806e-001 -1.8372029e-001 -2.6416570e-001 -9.4014123e-001 -5.1607542e-001 -2.0458958e-001 -4.9710029e-001 -3.5653755e-001 -3.0079473e-001  2.6109167e-001  3.1324309e-001 -4.7485101e-001 -5.6972805e-002  3.6905703e-002 -4.0015223e-001 -4.3251098e-001 -7.1244002e-002 -1.3014899e-002  6.3404295e-001  1.7153916e-001 -1.1371938e-001  1.2032097e+000
  1.3142362e-001 -2.2266356e-002 -3.5161016e-001 -6.5332717e-001  4.0926467e-001  1.3544287e-001  4.0975234e-001 -1.0942615e-001 -2.9550713e-001  3.6035945e-001  6.5719676e-001 -1.8441275e-001 -1.2884035e-002  9.0965940e-002 -2.3509240e-002 -1.5762066e-001  3.1686556e-001  1.6397497e-001 -1.5951996e-001  9.3781261e-003 -9.5327681e-002 -5.7095234e-001 -5.4265392e-001  3.4755409e-002 -6.8944702e-002 -2.8659612e-001  2.2353152e-001  5.3387664e-001  7.8200612e-002  2.0580119e-001 -6.2196899e-001 -8.2301971e-002 -2.7669819e-001 -2.7207940e-001  3.8988013e-001 -1.7023668e-001  1.4257177e-001  2.4456893e-001  2.4094652e-001  8.0544865e-001  4.2986635e-002 -1.2547752e-001 -2.6216317e-001  3.6196755e-001 -2.0970544e-001 -8.7055403e-001 -4.3713598e-001 -3.8056513e-001 -3.2578290e-001  4.3078951e-002 -1.7238902e-001  1.1692679e-002  2.7514748e-001 -4.0220039e-002  3.7354093e-001 -2.1114627e-001  3.8096259e-001 -1.1742183e-001  7.5536003e-001 -5.1057305e-001  2.9939154e-001  2.8180790e-001 -1.4095350e+000 -4.1580234e-001 -2.1721053e-001  7.8999128e-001
 -4.8914008e-001 -7.3211728e-002 -1.4709925e+000 -1.1107204e+000  2.8428614e-001  1.7769928e-003  7.3653463e-001  2.8052012e-001  1.8127962e-001 -3.4317950e-001  8.1274103e-001  5.6301688e-001 -2.7639812e-001 -9.8644623e-002 -3.7204786e-001 -1.4295811e-001  9.7098537e-002 -6.4389628e-001 -3.8961159e-001  4.3661503e-001 -1.8168220e-001  8.1144824e-002 -6.7987990e-001 -5.9320972e-001 -4.3528393e-001  3.0878715e-001  8.7635102e-001  1.4757640e+000  5.1438408e-001  4.8306699e-001  5.8738972e-001  4.6447745e-001 -2.7003760e-002  5.5115098e-001  6.0829052e-001  1.1856426e+000  3.2754516e-001  9.8388486e-001  1.5700681e+000  1.2688057e+000  1.5030188e-001 -2.7685677e-001  4.1509940e-001 -1.1696609e-001  9.5156856e-002 -1.7701985e-001  2.1790605e-001 -9.6434801e-001 -2.3710473e-001 -1.1009783e-001  5.3996032e-002 -2.7284529e-001  1.1106380e-001 -6.6320105e-002  3.5158326e-001  4.8710623e-001  1.2813995e-001  5.7298469e-001  4.3760524e-001  9.7945465e-002  6.8241207e-001  2.0061030e-001 -3.3297104e-001 -9.3508136e-001  5.3237427e-001 -7.6567584e-001
  8.4894735e-002  4.9752946e-001 -5.4354103e-001  6.9314313e-001  7.2950834e-001  1.0198594e-001  9.2740381e-001  3.7341085e-001 -5.4057629e-005  6.8836870e-001  7.0633702e-001 -3.3073668e-001  2.9845053e-001  1.1771995e-001  7.8991843e-002  2.0184757e-001  1.7151717e-001  1.2901688e-001 -5.0069904e-001  2.6570302e-001  4.1383871e-002  3.0358773e-001 -1.0519589e+000 -1.0330520e+000 -3.2197427e-001 -4.3842472e-001  2.2691847e-001  5.3825309e-001  5.7506516e-001  4.0396070e-001  7.4866525e-001  9.4066722e-001 -1.1560881e+000 -1.1554994e+000  7.7898667e-001  2.9711997e-001  1.5405378e-001  6.9517965e-001  7.1671335e-001  2.2873858e-001 -3.1331581e-001 -3.6126488e-001 -8.6010664e-001 -4.0439876e-001 -1.3212804e-001 -9.1683475e-001  2.9401311e-001  7.6724033e-003 -6.4230699e-003 -4.0150452e-001 -1.7137188e-001 -2.1538460e-002  1.7975753e-001  1.0780947e-001  3.4817733e-001  4.7889286e-001  3.9888808e-001 -7.2108400e-002  4.9393333e-001  6.6977010e-001  8.2433365e-002  2.5116137e-001 -3.9917554e-001 -5.8859461e-001  8.7265393e-001 -1.9300172e-001
  5.4118536e-001 -3.3179570e-002  5.4764746e-001 -2.3329060e-001  8.9282254e-002 -4.2956795e-001  2.6282904e-001  1.9988609e-001  2.2238850e-001  6.1199426e-001  6.0240570e-001  4.1906571e-001  7.0437455e-001  5.4038759e-001 -1.8256493e-002 -1.0292894e-001  5.9332137e-001 -6.8805836e-001 -1.4769196e-001 -6.1663728e-002 -4.2257666e-001 -5.7221756e-002 -1.0174228e+000 -4.9861915e-001 -3.1224140e-001 -5.7949193e-001 -1.3143216e-001 -6.8690475e-001 -7.4958000e-002  2.7653214e-001  5.1575126e-001  6.3715131e-001  2.6511229e-001 -7.0752127e-001  3.7352233e-001 -4.9516849e-003  3.5071212e-001 -5.0629413e-001 -4.5968645e-001 -6.1045036e-001 -8.7094388e-001 -5.1812494e-001 -1.4273666e+000  5.5517502e-002 -7.6106578e-001 -1.2311208e+000 -4.5516897e-001  1.6264878e-001  6.8464742e-002 -8.6805873e-001 -1.2951341e-001  6.9456000e-002  3.9816845e-001  3.8030090e-001  1.5566844e+000  3.2608220e-001 -1.3927262e-001  3.7980277e-001 -7.6954030e-002  2.7439190e-001 -4.2734679e-001  1.1064880e-001 -1.3070970e+000  5.7673421e-001  1.2270902e-001  3.1555468e-001
 -3.9358987e-001  1.5746343e-001  3.3691246e-001 -1.7464513e-001  2.5512490e-001 -1.6259115e-001  5.3155938e-001  6.1709203e-001  1.3525954e-001  7.2404820e-001  4.8998894e-001  5.9479757e-001  2.8609800e-001  2.5567571e-001  7.9414167e-001  5.4708120e-001  5.6010918e-001 -6.8624081e-002 -2.3395062e-002  3.5318927e-001  6.7717539e-002  2.0675825e-001 -2.4298967e-001  3.0158029e-001  2.6360634e-001  1.8670112e-001  9.3286756e-001 -6.8355069e-001  4.4113560e-001  7.7560943e-001  9.0659162e-001  1.0827425e+000  6.3256978e-001 -4.1736432e-002  3.8180164e-001 -4.3996099e-001  3.7651030e-001  2.5730528e-002 -5.0033543e-001  4.6279793e-001 -5.7892193e-002 -2.9765281e-001 -5.1426280e-001 -3.2749099e-001 -3.2257479e-001  4.9523948e-001 -6.1682689e-001  4.5019905e-003 -2.8618456e-001 -6.1735656e-002  4.5255905e-001  3.4371603e-001  9.2602981e-001  9.1394481e-001  7.3713399e-001  4.6590436e-001  6.5796403e-002  1.4454766e-003  5.4847027e-001  5.0200629e-001  1.5131874e+000  5.1362945e-001 -2.7941297e-001  2.0074143e+000  1.1161668e-001  5.7394011e-002
 -5.6302891e-001  3.5924081e-001 -1.3205320e+000  1.6941174e-001 -1.1670462e-001 -1.2396038e+000  4.8809127e-001  2.7969965e-001 -3.3047401e-001  1.3369159e-002  9.1553105e-001 -4.6180324e-001 -1.8326935e-001 -5.0529083e-001 -1.6174964e-001  1.5948369e-001 -2.6026242e-001  3.8091847e-002  2.4001268e-001  1.8975039e-001 -5.4291774e-001  2.4793786e-001 -3.0643974e-001 -1.9669197e-001  6.6497822e-002 -2.2712428e-001  5.1604719e-001  5.8124778e-002  5.0668598e-001  2.9798596e-001 -1.5255167e-002  9.6008270e-001  6.4473399e-001 -4.8513738e-001  2.8888871e-001  4.7278138e-001 -7.2454939e-001  1.1183573e-001  3.3022904e-001  5.3544082e-001 -2.7168692e-001 -3.9117400e-001 -5.9284389e-001 -8.3425363e-001 -3.8532643e-001  1.7046465e-001 -9.9329208e-001 -4.3949662e-001 -8.7142894e-001 -4.0107344e-001 -1.5153969e-001 -4.6409741e-001 -2.6642033e-002 -1.3836150e-001  4.0750099e-001  2.6004732e-001  3.0233346e-002 -4.2226378e-001 -1.3043056e-003 -8.4685849e-002  9.3149914e-001 -8.4640578e-002 -2.0273911e-001 -7.8509821e-001 -1.2072894e-001  1.0438141e-001
 -8.7107416e-001  9.9803861e-002 -3.3156136e-002  1.3443496e-001 -1.0491563e-001 -1.6363535e-001  4.4329336e-001  5.6210452e-001  3.7234419e-001  3.2323675e-001  1.0395555e+000  3.4465741e-001  1.7848156e-001 -4.8516872e-001 -5.4120141e-001 -2.8685563e-001 -4.2973947e-002 -1.5770906e-001  4.1388214e-001  5.6475034e-001 -3.2123685e-002  6.9932945e-001 -5.6108996e-001 -3.5583904e-001  1.9625894e-001 -1.8502396e-001  5.4358967e-001 -4.4182174e-002  1.8265400e-001 -4.5667068e-001 -2.9472052e-001  2.7381315e-001 -7.6246347e-002  4.7881259e-001 -7.7088985e-002  1.2264166e-002 -1.1402241e+000 -2.8341928e-001  2.7220176e-001  3.8810436e-001 -7.3171592e-002 -6.1590013e-001 -2.5024018e-001 -5.2153484e-001 -1.0381237e-001 -2.4025638e-001 -7.3963297e-001 -1.9859547e-002 -2.8638080e-002 -1.1649637e+000 -2.5153675e-001 -3.8612304e-001 -1.6615682e-001 -1.1381105e-001 -1.3220254e+000 -3.8474298e-003  2.2043316e-001  2.1533992e-001 -7.2231730e-002  3.4170831e-001 -7.1712354e-001  1.3727607e-001  4.2661488e-001 -5.6981382e-002  3.5210273e-001  2.5869662e-001
  6.2416060e-001 -6.3554747e-001  4.8045895e-001  3.5813408e-001  7.5022272e-001  7.5631676e-001  6.5288996e-002  6.6866259e-001  1.3364826e-001  1.2006329e-003  9.5478398e-001  9.6797153e-001  6.2188302e-002  5.8117545e-001  2.1813715e-001  2.5640402e-002  3.4717633e-002  9.9655862e-001  9.6016075e-001  4.7434644e-001 -1.1319390e-001  5.3610875e-001 -1.0342968e-001  1.2284970e-001  3.1028286e-001  4.3332092e-001 -1.2713641e-001 -7.9244330e-001 -8.8338182e-002 -3.5553242e-001 -1.8393071e-001 -4.3501659e-002  3.7053257e-002 -2.8180771e-001 -4.5306647e-002 -1.0687432e-001 -1.6609452e-001 -4.0724444e-001 -9.4031487e-001 -2.5340459e-001 -2.4613420e-001  1.7030027e-001  5.4368820e-001  6.7282270e-001  5.3832883e-001 -2.5912562e-001 -1.0019685e-001 -6.7313982e-001 -1.0033682e-001 -6.8257320e-001  5.7067911e-001  3.7299748e-001  3.4846039e-001  2.3410395e-001 -7.3177772e-002 -8.0647998e-002 -2.2703275e-001  4.6702486e-002  2.8166809e-001  2.1368548e-002 -5.6857061e-001  9.1411428e-001  1.0392230e+000  1.1966637e+000  6.3453685e-001  1.6119444e-001
  7.4077925e-001  3.6171856e-001  8.5072324e-001  5.3153471e-001  5.5987946e-001  8.6683009e-001  1.2651316e-001  4.8358532e-001  4.3659066e-001 -6.1014441e-001  7.1870385e-001  1.0808070e+000 -3.7866641e-002  8.1287252e-001  7.5432228e-001  8.4650857e-001 -3.0121914e-001  6.2969195e-001  1.5130444e+000  2.0890751e-001  2.4248454e-002  9.4833092e-001  2.0347817e+000  8.6703190e-001  3.2486522e-001  1.5954115e-001  2.9450951e-001  4.1980102e-001  8.0509678e-001  1.6722950e-001  4.2929967e-001  4.3949441e-002  5.1289496e-001  7.1930042e-002 -3.2137870e-001 -2.5969042e-001  2.5776499e-001  3.1530214e-001  5.5808316e-001  8.4497617e-001 -6.6342977e-002  1.9677831e-001  7.2797614e-001  1.4293237e+000  6.3533648e-001  1.5602527e-001  2.8008048e-002  1.9167240e-001  3.1367463e-001  2.3970052e-002  8.6677816e-001  5.8939123e-001  1.4379944e+000  4.0793957e-001  2.1318838e-001  3.1293639e-002  3.4345704e-001  1.5311232e-001  1.7821601e-001  5.5129522e-001  5.9722527e-001  3.3528864e-001  6.2869184e-001 -4.1281948e-001  2.5099810e-001  1.4020553e+000
  1.9138319e-002 -4.1680379e-001  8.9552699e-001  5.9853101e-001  1.0127592e-001  1.2879152e+000 -4.9163552e-001  6.4671488e-002  4.0016475e-001 -8.2587666e-001  1.6639459e+000  3.5782185e-001 -1.9201995e-001  9.9935741e-002  2.7402337e-001  4.5618630e-001  1.9853215e-001  5.6028210e-001  1.5100070e+000  3.4662766e-001  1.7306545e-001  9.3604873e-001  1.9352977e+000 -3.8767648e-001  3.8213902e-001  2.6352907e-001  8.6560364e-001  1.3550362e-001  3.8362576e-001  2.5109061e-001 -7.8847511e-001  3.5280799e-001  1.7934850e-001  1.1151680e+000  6.8578175e-002 -8.0248469e-001  1.1701196e-001  6.8154994e-001  1.3689015e+000  2.6579170e-001 -4.8366803e-001 -5.7014333e-003 -4.2786066e-001  1.8803279e+000  2.9261397e-001 -5.4391078e-002 -4.3375468e-001  4.0451619e-001  5.0172176e-001 -4.5929605e-001  4.2188458e-001  1.0842670e-001  5.9672347e-001  2.9777799e-001  1.9519065e-001 -2.4083477e-001 -4.7617666e-001  2.7426222e-001  5.1283919e-001  1.7296761e-001  9.0039464e-001  4.4410548e-001 -2.6994653e-001 -2.1885494e-001 -6.5695183e-001  4.9930215e-001
 -7.1255790e-001 -6.1202286e-001  6.9368661e-002 -5.7089537e-001 -1.7058301e-001  6.8282616e-001 -3.3881029e-001 -4.4701095e-002 -3.4553773e-001 -5.0729334e-001  2.8553808e-001  9.5842366e-001 -9.6428472e-001 -2.4484109e-001 -4.5395042e-001 -4.3712033e-001 -2.5768720e-001  3.4183858e-002  1.2777249e+000  2.2137569e-002  2.9547451e-001  4.3596794e-001  1.1099793e+000 -6.3154665e-001 -4.1588283e-001 -6.2076458e-001 -2.1053369e-002 -5.7509562e-002 -5.1678619e-001 -2.3024336e-001 -4.9219006e-001  1.6523519e-001  2.1047507e-002  6.7554420e-002  4.5753947e-001  1.7690717e-002 -6.1100690e-001 -5.3672284e-001  1.8851372e-002  6.3632222e-001  1.8439581e-001 -1.2064496e-001 -2.4187155e-002 -1.6809988e-001  1.6640600e-001 -3.7539798e-002 -2.1250542e-001  9.9886043e-001  3.7634071e-001 -6.9533702e-001 -7.4851386e-001 -7.9282553e-001  4.5841728e-001 -4.7351722e-001  4.3022414e-001 -4.3095589e-001  3.4460005e-002 -2.0748018e-001  8.6631398e-002 -5.4623844e-001  4.7913875e-002 -7.5521967e-002  1.3855591e-001 -1.1176697e+000  1.7042420e-001 -3.8026266e-001
  3.9237507e-001  3.6961540e-001 -9.9181260e-001  6.0310629e-001  2.8650276e-001 -6.0196909e-001 -5.2914384e-002 -7.1052228e-002 -6.9931491e-002 -8.4805768e-001 -5.6028156e-001 -1.7004837e-001 -7.1936759e-001 -2.3042369e-001 -8.2605790e-001 -4.5406338e-001 -4.7661070e-001  1.5502018e-002 -1.1564246e-001 -5.7146764e-002  5.0020535e-001 -2.6234188e-001  1.0513366e-001 -6.8723925e-002 -6.6428733e-001 -1.1000102e-001 -4.1079856e-003  7.3686224e-002  6.3728858e-002 -3.7698720e-001 -7.8249061e-001  1.8574500e-001  1.0667673e-002  2.5012126e-001  4.7288179e-001 -2.6840147e-001 -3.8493744e-001  1.7525947e-001  1.5996261e-001  1.9104191e-001 -4.2051954e-002 -5.3560165e-001  1.4142699e-001  2.1416867e-001  1.3862364e-001  6.1560774e-002 -2.6764595e-001  3.0329825e-001  6.8780799e-001 -3.1003470e-002 -6.3047372e-001 -1.1339217e+000 -1.5671746e-003 -2.5205830e-001  7.4715682e-001  2.6185554e-002  1.4336021e-001  6.3287942e-001  1.1980122e-001  1.2902945e-001 -8.2274440e-001  6.2485540e-001  2.4475117e-001 -1.1391547e-001 -6.9086394e-001 -2.0610118e-001
  7.8641639e-002  7.7582873e-001  9.3920889e-001  9.3588179e-001  4.8732321e-002  2.6736999e-001 -1.1907433e-002  1.4917013e-001 -1.8879958e-002 -3.8785759e-001 -3.8146050e-001 -1.7636835e-001 -1.3131605e-001  4.6402299e-001 -8.2748859e-002  9.8882866e-002 -5.1399532e-001 -5.5631429e-002 -3.3713755e-001 -2.8392935e-001  2.9765015e-001  9.7247346e-002  5.6015309e-001 -2.2563768e-001 -5.7654242e-001 -1.9984709e-001  1.8770627e-001  2.4965224e-001  5.9024128e-001  5.8981859e-002 -5.3162981e-002  8.9647488e-001  1.2288989e+000  1.0255113e+000  1.0857809e+000  7.6743870e-001  6.6012321e-001  7.7190705e-001  4.1870164e-001  7.4343754e-002 -1.8662790e-002 -5.7425077e-003 -8.0597623e-001 -4.6192596e-001  1.8515923e-001  1.5651227e-001 -4.2459047e-001  7.5278022e-001  2.9149871e-001  1.7775962e-001  2.4975623e-002 -1.7177477e-001 -6.9391051e-002 -2.5432203e-001 -7.5603069e-001 -2.6453419e-001  4.3936568e-002  3.2809180e-001  6.9712684e-001  1.7672473e-001 -4.5728643e-001  4.0479989e-001  8.3352821e-001  1.9550962e+000  1.0485084e-001 -2.0705421e-001
 -1.0378268e+000 -1.1786677e-001  1.8899571e-001  1.7701096e+000  2.7278643e-002 -9.9470273e-001 -1.2909979e-001 -1.1224616e-001 -7.3219766e-002 -5.4228559e-001 -1.2554872e+000  2.5104398e-002  1.6111965e-001 -2.3853823e-001 -6.4232970e-001 -4.7824924e-001 -7.0081851e-001 -1.6603233e-001  1.9819120e-001 -4.0731684e-001 -1.2472498e-001  3.4225360e-002  1.6532619e-002 -7.8389807e-001 -5.0684991e-001 -2.1534385e-001 -4.2895982e-001  3.6779609e-001  1.6754038e-001  6.1634563e-001  1.9610701e-001  1.4489705e-002 -2.6767000e-001  1.2716387e+000  6.1441704e-001  4.6806622e-001  6.2246378e-001  4.0992878e-002 -6.0685329e-002 -7.3213715e-001 -1.7075860e-001 -2.5200396e-001 -3.2396314e-001 -5.9234438e-001 -2.7253905e-001 -2.0760653e-001 -2.6488086e-001  1.0939848e+000  6.6628172e-001 -1.8197848e-001  7.3165509e-002 -4.4531379e-001 -1.5376544e-001 -3.5813928e-001 -3.8070992e-001 -5.0945612e-001 -5.7764053e-002  2.6147521e-001  2.1303250e-001 -4.4498916e-002 -5.0313535e-001 -2.2541834e-001  4.3946614e-001 -7.2445088e-001  9.2318367e-001 -7.5399854e-001
 -2.1366140e-001 -1.1681850e+000 -1.2889250e-001  7.0666748e-001 -8.8395483e-001  3.6288269e-001 -4.3494507e-001 -2.4722274e-001 -4.5446935e-001 -6.5044105e-001 -7.6214631e-001 -1.7141664e-001 -6.0874016e-001 -3.9980630e-001 -4.4984891e-001 -9.0071359e-001 -5.1430811e-001 -8.2885918e-001 -1.1152204e+000 -7.1653904e-001 -6.4912211e-001 -2.8263150e-001 -8.0604224e-002  2.5744289e-001  1.0185039e-001 -5.4343282e-002 -2.8954755e-001 -2.9155103e-001 -2.4034787e-001  1.6973304e-001  4.1911062e-001 -1.4238066e-001  6.8573468e-001  1.2722955e-001  3.6212194e-001  2.2226700e-001  1.5993105e-001 -4.8204883e-002  1.5670760e-001 -5.9965482e-001 -3.8542533e-001 -1.0551263e-001 -6.2848027e-001 -6.5995329e-001 -6.3927839e-001  1.6567237e-001 -5.4147351e-001  3.0373810e-001  5.3931739e-001 -4.9220427e-002 -2.6236786e-001 -1.4173367e-001 -2.4225557e-001 -6.0854736e-001 -5.1015138e-001 -3.6880337e-001 -6.4605804e-002 -7.3604334e-001  3.7909594e-002  3.6631692e-001 -4.9518479e-001 -3.9288904e-001  9.0895503e-001 -9.5704605e-002 -6.6906717e-001 -4.2732782e-001
  1.0979694e+000 -4.9325260e-001  1.2029684e-001  4.3441890e-001 -4.2414199e-001 -4.6381228e-001 -1.7643262e-001 -4.7046287e-001 -6.9730176e-001 -9.2537271e-001 -7.7486517e-001 -8.6835923e-001 -3.8446304e-001 -3.9584408e-001 -1.5310125e-001 -6.0806600e-001 -3.5325691e-001  3.1987227e-001  1.2514850e-001 -8.6441529e-001 -3.8013342e-001  1.2180939e-001 -8.5010729e-001 -8.1395193e-001 -3.1254827e-002  2.5689362e-001 -1.5834605e-001  2.2570597e-002 -9.6653403e-001  2.5777492e-001 -8.8149795e-002 -3.1943325e-001 -8.5704926e-001  1.7708327e-001 -4.5812496e-001 -4.9803050e-001  2.4985214e-002 -1.3400305e-001  2.0127102e-001 -2.2082443e-001 -1.2291781e-001 -5.0749545e-001 -3.3994286e-001 -9.7557849e-002 -3.4090031e-001  1.5017290e-001 -1.8340340e-001 -1.7492726e-001 -2.0644440e-001  1.1742502e-001 -5.8688008e-001 -1.9907034e-001 -7.1170721e-001 -3.6229821e-001 -1.4105859e+000  1.0665749e-001 -2.6129308e-001 -1.2771958e-001 -6.5723268e-001  5.0894329e-001 -5.0280338e-001 -8.4748480e-002 -5.3042524e-001  5.7219478e-001  4.6093366e-003 -4.8069712e-001
  1.2853573e-001  5.2004171e-001  4.1432238e-001  2.5563397e-001  2.0589244e-001  3.7132955e-001 -1.8201881e-001 -2.5217153e-001 -3.6112150e-001 -6.0873874e-001  1.1986829e-001  7.2682608e-001 -1.7468007e-001  3.3531673e-001  8.6163474e-001  2.2922193e-001 -9.0082761e-001  4.5220532e-001 -1.8320099e-002 -4.6312678e-001 -1.0526356e-001  4.8638494e-001  8.9794503e-002 -1.1535100e-001  1.0634103e-001  3.7757903e-001  4.4590525e-001  8.6552585e-001  5.9625722e-001  7.7009713e-001  2.5848566e-001  3.9611987e-001  8.8904473e-001  9.8449804e-001 -2.6849223e-001 -4.7280311e-004  7.5208388e-001  9.6689739e-001  8.1473229e-001  4.3663532e-001  1.4425615e-001  3.7647459e-004  6.4751802e-003  6.3617336e-001 -1.6065922e-001  7.1466947e-001 -6.1788602e-001 -3.7565755e-001  2.4558662e-001  1.6048980e-001  4.4029839e-001  8.7328394e-001  1.1653787e-002 -2.8027474e-002 -3.4584437e-002  6.9074820e-001 -2.9567924e-001  2.9958438e-001  1.3179066e-001  5.7797841e-001  4.4956458e-001  1.8642806e-001 -5.4952709e-001 -5.2104858e-001  3.9793393e-001 -1.6589454e+000
 -2.6386082e-001  3.4115237e-001 -2.4043152e-001  2.6093387e-002  4.1449130e-001 -5.5881073e-001  1.1671165e-001  7.4450588e-002  9.6206873e-002  1.8784746e-001  5.3532197e-003  3.4158848e-001  2.5563773e-001  2.3534909e-001  3.8123943e-001  2.4308971e-001 -2.9575779e-001  1.4715199e-001 -6.6855821e-001 -3.4767244e-001 -6.0659119e-001 -4.8139996e-001  2.5896586e-002 -5.9016175e-001 -6.3487577e-002  7.9375226e-002  3.2789222e-002 -1.2527712e-001  1.0348564e-001  6.3381011e-001  1.7526148e-002  6.2413128e-002  1.5450436e-001  6.5810925e-001 -6.4880364e-002 -7.2303440e-001  8.2842119e-001  1.3484628e-001 -9.1319682e-002 -2.8931710e-002 -8.7069322e-002 -4.1595111e-001 -5.9249044e-001 -6.2977644e-001 -1.6039151e-002 -2.5446865e-002 -1.1673329e+000 -6.4575007e-003 -9.9594936e-002  3.2671649e-001  6.6364297e-001  4.4371738e-001  1.4377994e-001  2.9501530e-001 -1.9871106e-001  6.4122844e-001 -9.0163559e-002  2.1517778e-001  2.8606338e-001  6.6472777e-001  3.1424394e-001  6.4951580e-002 -8.6595417e-001  2.7635926e-001  2.4135153e-001 -6.2622013e-002
 -3.1171977e-001  5.5877001e-001  3.4024903e-001 -5.0335605e-001 -2.6749769e-001 -1.3968985e+000  4.6189843e-001  5.7210382e-002  1.6787627e-001  4.7961642e-001 -2.2915754e-002 -3.1587696e-001  4.7845287e-002  2.0235514e-001  3.4620866e-001  4.3445392e-001  1.6220061e-001  2.3648623e-002 -2.4312792e-001 -2.0237098e-001 -6.2816605e-001 -2.7968832e-001 -7.8831313e-001 -2.1253261e-001  7.8476316e-002 -2.0150765e-001 -1.0414268e-001  1.5156958e-001  4.5922452e-001 -2.9745486e-001 -2.6216995e-001  9.2060453e-002  2.1503094e-001 -6.7257329e-001 -3.5314408e-001 -3.0452978e-001  1.3215511e-001  8.0636473e-001 -2.2670289e-001 -1.0984017e+000 -2.6030326e-001 -1.7620362e-001  1.5282150e-001 -6.0183274e-001 -6.3475175e-001 -8.9572288e-002 -1.1767646e-001 -9.1957774e-001 -4.2186788e-001  1.9632413e-001  1.7950789e-001  3.7301412e-001 -4.7534407e-002 -1.3205013e-001 -1.7202312e-001  1.6911371e-001  3.1542483e-001 -9.4807890e-002 -1.2916568e-002  5.4154972e-001 -2.7484107e-001 -2.3727456e-001 -9.6607603e-001  1.5488045e-001 -1.0416229e+000 -6.1782339e-001
  4.9339059e-001 -1.1361802e+000 -4.4722682e-001 -8.2239961e-001 -3.9048368e-001  1.7321559e-003  7.6259724e-001 -2.6042309e-001 -1.3601866e-001  3.3376117e-001 -4.5413900e-001 -5.5250266e-001 -5.6401143e-002 -4.0236082e-001  3.6194558e-001  2.4593458e-001  8.6198573e-002 -9.7302167e-001 -5.7345402e-001 -6.2151088e-003 -1.2158143e-001 -6.3325514e-001 -1.4542685e+000  4.2681890e-002  2.9164426e-001 -2.0032876e-001 -1.1083013e-001  6.2195795e-001  2.3679294e-001 -1.1818110e-001 -2.4595160e-001 -2.0975146e-001  2.1958120e-002 -1.5513900e-001 -3.3769201e-001  2.3635352e-001 -2.2188187e-001 -2.9862874e-002  2.3627307e-001 -2.2578872e-001 -1.5044593e-001  9.9697410e-003 -1.9823695e-001 -3.3550338e-001 -5.3293751e-001  3.6081714e-001 -1.0975267e-001 -8.2526185e-001 -3.3472696e-001 -1.7449796e-002 -8.7078517e-002 -2.3321776e-001 -4.6299449e-001  1.6527682e-001 -6.3231077e-001  8.8561060e-004 -3.2764222e-001 -3.7891312e-001 -5.0901000e-002  1.2206887e-001 -8.1310716e-001 -1.5066969e-001 -4.7287994e-001 -5.8864782e-001 -2.4540947e-001  4.7193776e-001
 -2.4480242e-002  4.3724102e-001 -2.1962290e-001 -1.5570378e+000  3.7750757e-001  2.3699456e-001  7.1113497e-001  3.5556099e-001  3.1503411e-002  3.8377333e-001  1.3247954e-001  7.6854694e-001  3.2621121e-001  1.2740250e-001  4.2900354e-001  4.0411985e-001  1.0121230e-001  3.0187060e-001 -7.8956516e-002  4.7498822e-001 -1.6766572e-001 -3.0470562e-001  1.0207355e+000  7.3487196e-001  6.5180218e-001 -3.2343444e-001  5.2629266e-001  6.4978023e-001  4.2937438e-001  4.0514273e-001  1.5160027e-001  2.9711629e-001  7.7501101e-001  7.1094527e-001  5.2894296e-001  4.3070545e-001  1.0259938e+000  3.3201041e-001  1.3405381e-001  2.9708605e-001  8.1336973e-002  6.9205321e-001  9.4363393e-001 -3.8179958e-001  2.2689461e-001  3.2177192e-001  4.5971010e-001 -7.4600945e-001  1.9145026e-001  1.5026118e-001  3.1065239e-001 -3.4526846e-002  1.3724011e-001  4.1910128e-001  9.1190584e-002  6.9742809e-001  1.3836699e-001  8.5603636e-002  4.8195857e-001  1.0450419e+000  5.3425696e-001  3.7086137e-001  1.0470210e-001 -1.6382443e+000  6.6138526e-001 -8.3404568e-001
 -1.1303800e-001 -9.9507937e-002  6.6456190e-001  2.5795652e-001  3.1786085e-001  3.0379644e-001 -6.2223983e-001  3.7786247e-001  5.3284250e-001  3.2398735e-001  1.0702679e+000  5.5233555e-001  8.5668023e-001  1.3900211e-001  1.3780850e-003  2.5972534e-001  5.3402524e-001  9.8082748e-001  5.6764687e-001  4.9102989e-002  6.3525839e-001  2.2666878e-002  1.0514765e+000  1.2012361e+000  5.4425939e-001  4.1826006e-001  4.9273526e-001 -1.5098282e-001 -6.2847279e-001 -5.5566870e-004 -1.9617042e-001 -2.2915709e-001  6.2240606e-001 -1.4184571e-002  1.8096141e-001 -5.9751357e-001 -1.8258843e-002 -3.2101407e-001  2.3344266e-001  7.5687014e-001  5.2812372e-001  4.2333280e-001  8.7340526e-001  1.7105267e+000  7.3300064e-001  2.9363060e-001  1.8751373e-001  1.2724860e-001  4.8785478e-001  1.4638894e-001  2.3267296e-001 -3.7570462e-001  3.9526739e-001  7.6397614e-001  1.1907508e+000  3.9092707e-001  2.6573056e-001  3.9970707e-001  1.3487827e-001  3.1648905e-001  5.9379638e-001  1.7160900e-001  9.1351232e-001 -2.4252236e-002 -7.6940485e-002  4.2190642e-001
 -5.1714681e-001 -7.5332081e-001 -1.8575995e+000 -1.1468346e+000 -9.9659348e-001 -3.2781096e-001 -6.6566062e-001 -2.7534825e-001 -6.5755763e-001 -3.7361551e-001 -2.6183765e-002  1.0111038e+000 -1.0268795e-001 -1.2048062e-001 -5.4396332e-001  3.1192760e-002 -2.5749950e-001  1.8756471e-001  3.3733505e-001 -3.3817022e-001  5.6155014e-002  1.8660705e-001 -4.6130225e-001 -3.5182070e-001 -4.4589881e-001 -7.6329378e-003 -5.2944600e-001 -1.3645618e+000 -9.3169846e-001  1.0202941e-002 -3.1898926e-001  6.0567129e-002  1.3489475e-001  4.9767075e-001 -2.9774016e-001 -5.3918416e-001  7.9285532e-002 -8.6054673e-001 -1.2257857e+000 -3.1038551e-001 -2.8587196e-002 -2.7572890e-001 -3.3586333e-001 -1.7752995e-001 -7.0245850e-002 -7.8315920e-002 -3.2398909e-001  3.4774577e-001  2.8724478e-001 -5.3456960e-001 -5.1180375e-001 -5.8555586e-001 -3.1634618e-001  1.6836417e-002  4.2937724e-001 -5.1588947e-001 -3.3099024e-001 -1.4608800e-001 -1.3980535e-001 -4.1050648e-001 -8.3711004e-001 -5.4651829e-001 -1.5902806e-001 -6.7950028e-001 -2.5632251e-001 -5.9586814e-001
 -6.5945669e-001 -1.1164196e-001 -4.9979089e-002 -9.8779074e-001 -4.3420713e-001 -3.9177357e-001 -1.1721110e-001 -6.2048780e-001 -3.9391964e-001 -2.8185553e-001  4.5367633e-001  8.4455673e-002 -4.0519114e-001  1.7412572e-001 -7.1178401e-001 -5.3771229e-001 -1.4493996e-001  6.4317711e-001  8.7296970e-001 -2.1589177e-001 -1.5275998e-001  3.8326325e-002  4.4214365e-001  5.6000001e-001  7.9685368e-002 -2.8195344e-001 -2.5250909e-001 -7.4253910e-001 -8.8431031e-001 -7.9181952e-001 -8.2887392e-001  5.4828970e-002 -8.5153011e-001 -6.5916483e-002 -2.4219080e-001 -8.1687869e-001 -4.3900279e-001 -3.9689145e-001 -4.3124609e-001 -5.7315938e-001  2.2398955e-001 -2.8755991e-001  1.9992166e-001 -6.9210437e-001  4.0649029e-001  9.2635156e-001  2.4726324e-001  1.1695368e+000 -6.4402992e-001 -4.4564285e-001 -8.3998079e-001 -5.8016046e-001 -1.1140369e-001 -1.7459542e-001  2.5286313e-002 -3.9989382e-004 -8.4153084e-001 -4.8915994e-001 -5.1397850e-001 -6.7685801e-001  1.8508043e-002 -5.0276996e-001 -9.7493793e-001 -3.6056402e-001 -1.5182081e-001 -2.4533926e-001
 -3.2312847e-001 -1.2644779e-001 -1.0640739e+000 -5.0401560e-001 -3.9733794e-001  3.1183584e-002 -6.9656490e-001 -1.7188703e-001 -1.0268941e-003 -4.3425192e-001  3.6794958e-001 -1.9243310e-001 -7.1237315e-001 -3.4450946e-001 -5.0647156e-001 -4.1803102e-001 -1.7458253e-001 -2.7092869e-001 -2.3402143e-002  1.0002815e-001 -5.2921014e-001  4.6580345e-001  2.0485840e-001  5.5406090e-001  9.7432527e-002  1.2723659e-001 -7.8204840e-001 -5.0459633e-001 -1.8885466e-001 -5.5223178e-001 -6.9133198e-001 -1.3232283e-001  4.2213341e-001 -1.8520441e-001 -2.9775835e-001 -4.7802712e-001 -9.1523332e-001 -7.0026074e-001 -7.6036797e-001  1.6435579e-001  4.4786406e-001  1.9707810e-001  3.4395368e-001 -3.8769388e-001  6.4589068e-001  8.3558251e-002  4.8097033e-002  3.1377693e-001  1.3359522e-001  1.3618271e-001 -2.0335972e-001 -5.0560767e-001 -2.2783939e-001 -2.0978232e-001 -6.7051648e-001  1.3882207e-001 -3.6851962e-001  3.2874087e-001 -4.9352770e-001 -1.2739945e+000 -1.5628411e-001 -2.7200126e-001  9.6563927e-001  2.3435603e-001  1.2432454e-001 -2.0176136e-001
 -8.7481846e-001  6.7259042e-001 -8.7156961e-002 -8.6752913e-001 -6.1978636e-001  6.1349400e-001 -2.5080131e-001  3.0608423e-001  3.7153481e-001 -4.9530357e-004  3.2816987e-001 -6.6900726e-001 -4.0882659e-001  3.2339786e-001  1.7853643e-001  3.3582833e-001  4.2735571e-002 -3.5132240e-001  1.0918892e-002  1.3668956e-001 -2.0121620e-002  4.8991674e-001  6.4231281e-001  1.1137340e-001  6.7466047e-002  3.8179790e-001 -1.3352825e-001  1.2050374e-001  2.7613176e-002  2.6276613e-001 -5.3100110e-002 -2.4492300e-001  6.4416497e-001 -5.1799081e-001 -1.9374486e-001 -2.0466847e-001 -2.6541640e-001 -3.5747317e-001 -5.7397755e-001 -8.0822094e-002  4.8159818e-001  2.6643517e-001 -1.2784164e-001  6.1922062e-001  3.4508580e-001  3.7089449e-001  1.7533465e-001  3.1770531e-001  6.2218652e-001  3.2187477e-002  5.8924189e-001  2.7159912e-001  3.2597283e-001  1.3777144e-001  8.6654575e-001 -8.8937735e-002  1.3664291e-001  7.3301337e-001  2.7245723e-003  3.1482851e-002 -2.1327838e-001 -1.1902871e-001  6.3737765e-001  2.1852449e-001  7.9509694e-001 -7.7082649e-001
 -4.6623280e-001  1.5920948e-001 -4.0445161e-001 -8.6355248e-001 -1.9381558e-001  2.7074641e-001 -4.2172518e-001  1.8853074e-001  1.8084963e-001 -1.8552806e-001  2.3650491e-001  3.1615368e-001  3.9264487e-002  2.6082681e-002  6.3659595e-001  4.5013726e-001 -1.1014061e-001  2.8194105e-001  3.7854452e-001  6.3662342e-001 -6.0744032e-001  1.3049947e-001  1.2481416e+000  5.5530653e-001  3.8421636e-001  2.3224887e-001 -2.8036104e-001  2.5078315e-001 -7.7850762e-002  4.2291375e-001 -2.4208453e-001 -2.4961077e-001  2.3316038e-001  6.4778556e-001 -7.6966893e-002 -1.7043024e-001  4.8777772e-001  1.1451074e-001  2.1023257e-001 -4.1674294e-001 -1.5555562e-001  4.7302393e-001  7.6054080e-002  1.0711769e+000  2.0289570e-001 -7.1146870e-002  1.0058669e+000  2.8138667e-001  3.2818431e-001  4.9143842e-001  7.2871937e-001  4.5782714e-001  7.1792422e-001  2.8149490e-001  8.0444343e-001 -1.6129076e-001  1.5201830e-001  6.0967963e-001  7.9201847e-001 -2.0557170e-001  1.3570414e+000  7.5314798e-002 -6.1783737e-001  7.0269375e-003  1.9667616e-001  1.2614824e+000
 -2.1545424e-001  9.5468294e-001 -1.0137458e-001 -1.4432479e+000  1.5455196e-001  4.6327343e-001  1.5268617e-001  3.9185986e-001  9.5444067e-002 -4.0329893e-001  3.3989695e-001  6.0495163e-002 -7.9205923e-002 -5.7540050e-002  3.7411440e-001  2.8559335e-001 -8.9277514e-002  1.2954679e-001  1.0165609e-001  2.7409594e-001 -9.2702616e-002 -5.3512051e-001  8.7514161e-001  3.8919104e-002 -1.5675644e-001 -6.3174737e-002  5.5105045e-002  1.4006856e-001 -5.1100808e-001  9.0494332e-002  4.0230980e-001 -3.2247617e-001 -2.8988528e-002 -6.2762197e-002  1.2542542e-001  3.5508492e-001  8.1844486e-002 -3.3664188e-001 -1.1570667e-001  1.3376570e-001 -6.0332098e-002  1.3780025e-001  7.8475651e-002  4.6912526e-001  3.7596152e-001 -3.4869930e-001  9.6051311e-001  3.9537748e-001  5.2199803e-002  3.3774256e-001  4.9306125e-001  3.7249561e-001  1.9493738e-001 -2.1426761e-001 -9.6688177e-002  4.9024276e-001  2.8882013e-001  2.4179176e-003  4.7580454e-001 -5.2407518e-001  4.8555454e-001 -2.5422452e-001 -4.7399280e-001 -4.9540384e-001  4.5233588e-001 -5.5636372e-001
 -2.6345034e-001 -9.9321432e-001 -2.5689100e-001 -1.0755324e+000 -1.1622704e+000 -4.8889910e-001 -1.6607607e+000 -6.4037158e-002 -2.6705502e-001 -7.5863913e-001  1.5136507e-001 -4.5197540e-001 -2.1206959e-001 -6.9284425e-001  2.9316570e-001 -1.5495467e-001 -1.9098025e-001 -4.3994430e-001 -4.1209515e-002  4.3392583e-001  3.5230716e-001 -2.6600805e-001  4.1177865e-001  1.3979104e-001 -1.9430292e-001  1.0085531e-001 -7.9564949e-001 -7.1677737e-001 -6.0784652e-001 -4.0936815e-001 -2.7314057e-001 -5.0669097e-001 -3.1050452e-001 -1.2807306e-001 -5.1026973e-001 -3.3427605e-002 -4.3176685e-001 -1.7187063e-001 -7.5267927e-001 -1.9549189e-001  1.1024222e-001 -1.9194148e-001  2.6226277e-001 -4.3607231e-001  2.2705034e-001 -3.2652297e-001  1.2023871e+000 -4.4759935e-001  6.2368623e-001  2.5777852e-001  2.6928149e-002  6.2515825e-001 -5.6027410e-001 -2.9161064e-001  1.2957139e+000 -6.7288676e-002 -5.1662851e-001  2.9185017e-001 -3.8772360e-001 -1.1214952e+000 -2.0637224e-001 -1.2684403e+000 -2.8705605e-001 -9.0571787e-001 -1.0137427e+000 -7.4300154e-001
 -5.3755995e-001 -1.0970610e+000 -6.2057148e-001 -8.6385408e-001 -6.4118745e-001 -6.4439373e-001 -9.1267010e-001 -2.7427275e-001 -2.3881167e-001 -6.1686725e-001 -5.4119790e-001  1.0300421e-002 -2.2071304e-001 -7.1771432e-001 -4.6449955e-001 -6.1574904e-001 -2.7378107e-001 -1.8992722e-002  9.6777595e-002  1.4052022e-001  4.0334926e-001  9.4160087e-002 -7.6862184e-001 -8.3792158e-001 -6.3373518e-001 -8.2150202e-001 -1.7403839e+000 -6.9025075e-001 -3.1721036e-001 -6.6662161e-001 -6.4779964e-001 -8.7260215e-001 -1.3505219e+000 -1.6366478e+000 -8.2019445e-001 -9.6620391e-001 -8.8152606e-001 -6.9085883e-001 -7.3937378e-001 -4.8915005e-001  8.1733164e-002 -6.2509297e-001 -6.5289613e-001 -1.1521968e+000 -3.2842342e-001 -1.2496011e+000  2.1799544e-001 -7.3169059e-001 -2.7602765e-001 -1.1767267e-001 -5.3192647e-001 -3.4506576e-001 -3.0031892e-001 -6.6952347e-001  4.8229589e-001 -2.2798278e-001 -7.0452276e-001 -4.2008639e-001 -6.3727432e-001 -3.4148891e-001 -5.2561066e-001 -1.0332696e+000 -9.2066360e-001 -7.1651878e-001 -1.1061116e+000 -9.4485403e-001
 -7.8213012e-001 -3.4594022e-001 -9.9934759e-001 -9.9368357e-002  2.5930218e-001  3.8384669e-001 -6.5994843e-001 -4.1080620e-001  5.6752341e-001 -4.9735968e-001 -4.5134064e-001  8.9202052e-002 -3.8227331e-001 -4.5887589e-001 -9.9150053e-001 -4.5944221e-001 -6.1850977e-001 -8.1442493e-002  3.5930569e-001 -3.1247899e-001  9.3139103e-001  6.9786064e-002 -6.3921330e-001 -1.9826755e+000 -5.9799208e-001 -7.1449150e-001 -1.2031844e+000 -1.6587064e+000 -6.7219341e-001 -1.2531476e+000 -1.6151349e+000 -1.0457115e+000 -9.2760341e-001 -9.9677038e-001 -7.5585655e-001 -1.5465342e+000 -1.0003044e+000 -7.5963035e-001 -1.2371166e+000 -3.1332056e-001 -4.4159711e-001 -9.1749833e-001 -5.7812980e-001 -7.7152069e-001 -7.6368214e-001 -8.0012731e-001 -3.0150229e-001 -4.7507253e-001  5.3193418e-001 -5.5393949e-001 -4.7417122e-001 -8.0829399e-001 -1.2425252e-001 -5.4234335e-001  7.6489589e-001 -4.9010498e-001 -2.4880326e-001 -3.2915452e-001 -1.1363502e+000 -1.2037380e-001 -6.2968692e-001 -1.0898562e+000 -6.9717272e-001 -5.5070973e-001 -1.2857160e+000 -7.6312801e-001
 -1.0172114e+000 -1.0273864e+000  1.3128727e-001 -4.8462607e-002 -9.1257895e-002  2.6330707e-001  3.6517748e-002 -4.7449408e-001  2.3424834e-001 -1.5143620e-001 -2.9850744e-001  7.5791613e-001 -6.4485120e-001 -2.1623819e-001 -1.5961117e-001 -4.1619780e-002 -4.0620814e-001  7.8722772e-001  9.5852712e-001 -1.1792932e-001 -8.0177918e-002 -1.0075380e-001  1.9845214e-001 -5.1093285e-001 -2.3434668e-001 -7.6577350e-002 -7.0992877e-001 -8.5469046e-001 -7.4029817e-001 -2.5961084e-001 -1.5033450e+000 -1.2032406e+000 -7.2753651e-001 -4.6203454e-001 -6.1880197e-001 -1.0451842e+000 -6.8320929e-001 -6.9800641e-001 -9.0569404e-001 -4.4605491e-001 -2.9676745e-001 -6.8208107e-001 -1.2569040e-001  2.3764808e-001 -4.5411771e-002 -2.9748852e-001 -3.5348063e-001  3.8577994e-001 -1.3119788e-002 -4.7744542e-001 -3.5445594e-001 -4.6583936e-001 -1.9011392e-001 -7.5199258e-001 -4.4187266e-001  9.1529634e-003 -4.6085089e-001 -4.5712894e-001 -9.6291105e-001 -3.2699350e-001 -1.8798452e-001 -4.6762877e-001  6.3318484e-001  2.3970443e-001 -7.1402708e-001 -9.0949852e-001
 -7.6377839e-001 -3.3148269e-001 -1.0602268e+000  4.1853916e-001 -2.6718102e-001 -1.3592861e+000  1.6882004e-001 -2.8153875e-001  4.9347018e-002 -4.1140038e-001 -7.9112473e-001 -3.3014575e-001 -2.9422123e-001 -1.0145415e+000  6.9643461e-001  2.8066608e-001 -3.9467547e-001 -6.1465537e-002 -2.7723874e-001 -6.3883892e-001 -1.9248387e-001  2.6929030e-001 -8.0717979e-002  1.8677351e-001 -4.9948771e-001 -4.0546751e-002 -7.7270245e-001 -3.4049087e-001 -4.3248439e-001 -4.4897913e-001 -1.5044278e+000 -8.0956477e-001 -4.3917231e-001  6.8867292e-002 -5.0601718e-001 -1.1837729e+000 -3.7097501e-001 -9.8358999e-001 -8.1651768e-001 -2.4294775e-001  8.5565456e-002 -2.5835014e-001 -2.5847486e-001  9.2223771e-002  2.1618168e-001 -3.7107301e-001 -9.9732084e-002  4.4344110e-001  8.4370080e-001 -4.2182404e-001  3.5284049e-001  4.3158080e-001 -4.2371635e-001 -2.1537629e-001  2.6246889e-001  5.5597962e-002 -2.4190348e-001 -6.8020727e-002 -3.1197292e-001 -5.5275012e-001 -3.7309536e-001 -1.7453208e-001  3.1027875e-001 -1.0376778e+000 -3.8356245e-002  6.2130024e-001
  1.0691071e+000 -2.3979771e-001  6.1458709e-001 -6.8392559e-001  2.0441587e-001 -1.1626513e+000  2.8844812e-001 -8.6093815e-002  3.1928754e-001 -3.0240252e-001 -2.0507161e-001 -4.9799309e-002 -1.8582591e-001 -3.0074657e-001  1.9184998e-001 -2.0358923e-001  1.9518281e-002 -1.3987626e-002  4.8409618e-001 -1.9270820e-001 -4.3789757e-001  1.4804691e-001  7.2937510e-001  4.7301863e-001  1.9917140e-001 -6.1588660e-001  7.9459495e-001  7.5673439e-001  3.5766952e-001 -1.2140352e+000  3.6900252e-002  3.3661612e-001 -2.1531025e-001 -3.7272587e-001 -1.0269216e-001  6.1540756e-001 -6.4915325e-001  2.7273539e-001  5.1074317e-001  3.2437110e-001  2.6957934e-002  3.5772301e-001 -3.3492983e-002  9.4770475e-001  2.4623050e-001  9.1124113e-001  3.3619224e-001  8.0431860e-001  4.1007091e-001 -3.7811480e-002  6.4128957e-002 -2.9776061e-001 -2.2473949e-001  4.4239784e-002 -8.1091269e-001 -5.6195118e-001 -2.1840860e-001 -4.2567031e-001 -5.7988317e-001 -2.1598811e-001 -5.6955433e-001  1.7310992e-001 -4.7832400e-001  3.9408466e-001  3.9999214e-002 -2.7012268e-001
  3.3214906e-002 -1.1216100e-001 -1.6811247e-001 -6.7369350e-001  4.5938877e-001  1.9338390e-002  5.5238841e-002  1.7314354e-001  3.9391327e-001  1.5136383e-001 -4.3444107e-002  1.4568594e-001 -6.5075047e-001 -4.9978817e-001  5.7154635e-001  1.2628505e-001 -2.5585752e-001  3.4495080e-001 -1.7532904e-001 -1.8272600e-001 -1.0934248e+000 -1.9181122e-001  9.7210009e-001  7.9904410e-001 -1.8025406e-001 -4.0223326e-001  8.3697956e-002  2.6290870e-001  4.1316051e-001 -2.1697504e-001  4.4650093e-001  4.3517225e-002 -2.2867357e-001 -2.1214896e-001  2.0781322e-001  4.1292978e-001  1.9652996e-001  7.2332791e-001  1.1462500e+000  3.0041451e-002  3.1072653e-001 -1.2689110e-002  5.3654055e-001  1.7006854e+000 -7.1874247e-002 -4.1279412e-002  7.0747421e-001 -8.7515663e-002  1.5913549e-001  1.5434903e-001 -1.1597596e-001  2.3713969e-001 -2.0938749e-001 -5.2942091e-001 -2.6761004e-001 -2.9972724e-001  2.1528916e-001 -9.6523262e-002  2.2480714e-001  1.4358076e-001  8.0686009e-001 -1.6570107e-001 -6.1356483e-001 -9.9972352e-001 -4.8574311e-001 -2.1162184e-002
 -9.2711045e-002 -2.3683426e-001  4.7348218e-001 -2.1523121e+000 -1.0888096e-001  8.5287002e-001  4.8019757e-001  3.6245460e-001  4.6623145e-002  5.2780569e-001 -3.0608941e-001  5.0652230e-002  5.8909717e-003  1.7813265e-001  8.7678893e-002 -2.6343757e-001  7.8195273e-002  1.6653954e-001 -5.2776876e-001 -1.4606789e-001 -2.5028549e-002 -5.7783632e-001  2.7396190e-001  1.3686499e+000  2.0628866e-001 -1.0106920e-001  4.0712359e-001  8.5825174e-001  1.0242407e+000  3.7652685e-002  6.3225905e-001  4.1830671e-001  6.6706075e-001 -5.0635059e-001  2.8132900e-001  5.6233988e-001 -2.0672431e-002  1.0558806e+000  1.1674867e+000  1.3986260e-001  3.6654249e-001  3.3998369e-001  2.0195242e+000  1.0277269e+000 -2.6300965e-001  1.7896932e-001  9.0326250e-001  6.6007271e-002 -4.1527052e-001  2.9761746e-001 -3.2280400e-001  4.1336503e-001  3.7119892e-001 -4.3005465e-001 -3.3764919e-001 -5.1391042e-002  5.6641139e-001 -3.3270729e-001  2.2882086e-001  3.4333032e-002  7.9090722e-001  7.1101245e-002 -2.0639171e+000  4.5842295e-001 -2.6270036e-001 -4.5398548e-001
 -2.7365197e-001 -2.1092946e-001 -1.6743159e+000 -7.0556494e-001  5.1256910e-001  3.9936969e-001  6.5755763e-001  5.9863641e-001 -5.0002775e-001  4.4815059e-001 -6.2324243e-003 -8.8304829e-001 -3.2386966e-001  4.8209754e-001 -3.2058837e-001 -2.1969336e-001  3.8171147e-001 -3.2368029e-001 -6.0760130e-001  1.4398236e-001 -4.2120899e-001 -5.3387325e-001 -4.3365359e-001  5.8449291e-001  3.2325813e-001 -6.8511753e-001  3.8309065e-001 -1.2772774e-001 -2.9394335e-001 -9.7068597e-002  9.7874125e-001  7.6953553e-001  8.6826652e-001  5.5715020e-001  5.4566360e-001  4.2521994e-001  2.8894256e-001 -2.1024087e-001  2.1428350e-001 -4.4214701e-001 -5.7913826e-001  3.5444385e-001 -1.1065048e-001 -3.6270092e-001 -9.1860066e-002 -7.1862670e-001 -2.7010016e-001 -3.5442277e-001 -9.1317179e-001 -2.4859162e-001 -3.7120223e-001  4.3019707e-001  3.1533156e-002  7.8457599e-002 -2.4868178e-001 -1.4669219e-001  1.0111830e+000  8.2645874e-002  5.6196240e-001 -1.2167204e-001  2.2684181e-001  5.1100346e-001 -7.2751946e-001 -7.2736810e-001  7.1246705e-002 -3.1237925e-002
 -3.4177632e-001 -1.8290954e-001 -2.8537217e-001  9.0816020e-001  9.7285003e-003  7.0530278e-001  5.5698474e-001  2.0484096e-001 -5.3707475e-001  3.6088746e-001 -1.0831425e-001 -1.0098978e+000 -5.2010905e-001  5.0893592e-001 -5.1440661e-001  3.2243799e-002  6.0854355e-002 -9.8961330e-001 -1.1006823e+000 -7.2101757e-002 -8.9327849e-001 -6.4914061e-001  2.3196645e-001 -3.6511417e-001  3.6728293e-002 -9.0931660e-002  1.7656131e-001  4.4625185e-001  2.1528799e-001 -4.3165918e-001  9.2776097e-001  9.0263185e-001  5.5506980e-001  4.4714465e-001  4.1081798e-001  4.4436822e-001  3.7090084e-002 -3.5348518e-001 -1.4859366e-001 -3.6716287e-001 -3.8600407e-001  3.5484958e-001 -3.8392246e-001  4.0791486e-001 -4.0518630e-001 -1.3566227e+000 -4.7008992e-001 -5.8972107e-001  7.1694581e-002  4.6616811e-001 -3.7414140e-001 -3.0831740e-001  2.7978749e-002 -4.0749920e-001 -6.5306344e-001  2.8464358e-004  7.1734686e-001 -5.4677912e-001 -8.7226429e-002 -4.5342940e-001  9.4977270e-001  2.0429860e-001 -1.0478630e-001 -1.1748659e-001  4.3490941e-001 -6.4970589e-001
 -1.4195332e+000 -6.7754419e-003 -1.0084627e+000  2.9909531e-001 -2.8443469e-001 -6.2486360e-001 -4.3880265e-002 -3.6755332e-003 -3.5755824e-001  8.6399917e-001  3.0550272e-001  8.3922711e-001  5.3541541e-002  4.2013570e-002 -2.2961631e-001 -9.1106587e-002 -4.9570235e-001  8.4940451e-002 -1.1334069e+000 -3.0391564e-001 -2.0718105e+000 -1.0391552e+000 -4.8823856e-001 -6.9316769e-001 -2.4213010e-001  3.3213428e-001  4.1599104e-001 -4.2347475e-002  6.9570584e-001 -4.8191817e-001  7.3504034e-001  6.4983079e-001 -5.4089683e-001 -2.8612541e-001  1.8016252e-001  3.6069091e-001 -3.4257051e-001  1.4054957e-001 -8.6788493e-001 -2.8281584e-001 -1.5621227e-001 -2.6461703e-001 -9.7101343e-001 -2.0904872e-001 -9.1636496e-001 -1.2746522e+000 -4.9900064e-001 -6.9899533e-001  3.7547674e-001 -4.7399472e-002  1.5873029e-001 -9.1606959e-002  2.9722142e-001 -1.3196246e-001 -6.5816931e-001 -1.0358796e-001 -1.8998316e-001 -3.2395806e-001  7.7373561e-003 -8.1634444e-001  3.3428289e-001 -6.9776921e-001  6.7801423e-002 -2.3229961e-001 -4.7911846e-001 -6.6412083e-001
  6.2105548e-001  2.9169930e-001  2.2062196e-001  4.7127041e-001  1.3545026e-002  4.1626928e-002  1.1152007e-002 -3.7424096e-002 -1.5470426e-001  4.4490798e-001 -1.3773695e-001 -9.6861518e-002 -9.6809655e-003 -1.6962542e-002 -8.1001226e-003  3.0472089e-001  2.0711462e-001 -4.2098331e-002 -1.0845246e+000 -4.5428818e-001 -8.4869938e-001 -4.2113846e-001 -1.4219647e+000 -6.2949875e-001 -2.6301176e-001  4.0905242e-001 -3.1509458e-001 -5.0327658e-001  1.3537951e-002  2.0322578e-001 -1.8243665e-001 -3.4521272e-001 -2.2229075e-001 -7.5807610e-001 -2.4088450e-001  3.5306065e-001 -1.5371042e-001 -1.7614694e-001 -6.2720684e-001  2.3959539e-001 -2.7111602e-001  8.1560929e-002 -9.1295399e-001  3.5893172e-002 -8.4589509e-001 -1.2255700e+000 -6.1659501e-001 -4.0499618e-001 -5.8546176e-002  4.3636499e-001 -3.5602631e-001  2.8928802e-002 -3.8875630e-001  1.1904749e-002 -2.6908398e-002  2.6217518e-001  3.5079630e-001  1.0324761e-002 -2.4016569e-001 -7.8626880e-002 -2.7010319e-002 -6.6660672e-002 -3.8232018e-002 -4.6646155e-003 -6.9584771e-001 -1.9813752e-001
 -5.3421345e-001 -2.0663282e-001 -9.5554461e-001  1.6557770e+000 -4.4139589e-002 -1.4541401e+000 -3.3066881e-001 -6.8783427e-002  2.2046291e-001  4.0459803e-001 -4.7464756e-001  2.9355714e-001  3.0629574e-001  2.3918915e-001 -5.6660948e-001 -2.1951617e-001 -3.4079187e-001  1.4019189e+000  2.4230813e-001 -4.5102789e-001 -1.0217870e+000 -1.7889281e-001 -6.7562215e-001 -1.0096583e+000 -2.5775066e-001 -5.0745342e-001 -8.2285845e-001 -1.4038241e+000 -7.7880547e-001 -4.7710146e-001 -3.0884560e-001 -4.1225654e-001 -6.9161640e-001  9.3613597e-002 -2.1438970e-001  4.1956496e-001 -4.5398779e-001 -7.8893977e-001 -5.0190489e-001 -2.7467851e-001 -1.0631451e+000  1.2426978e-002 -6.1639181e-001  4.8323762e-001 -8.6040547e-001 -1.5478107e+000 -1.7423363e-001  5.2970561e-001  3.4515508e-001  1.3819148e-001 -3.9880421e-001 -3.5861629e-001 -7.8809149e-001 -8.3430113e-001  6.1809818e-001 -5.3473281e-001  4.3282540e-001 -5.4291350e-001 -6.9967775e-002 -1.4350325e-001 -7.9357946e-001  3.5145849e-002  2.4787780e-002 -5.3081934e-001 -3.1942091e-001 -5.6377423e-001
 -1.4764815e+000  5.4036630e-001 -1.4454960e-001  6.8526660e-001 -5.0804914e-002 -6.5873886e-001  3.1469805e-001 -6.6719128e-001 -6.4285145e-002  1.7196644e-001 -6.1839858e-001 -2.4047043e-001 -8.2274931e-002 -3.0666323e-001 -7.4013824e-001 -6.7137469e-001 -9.5676836e-002  2.8687203e-001  3.4217288e-001  5.9615303e-002 -1.3085318e+000 -6.8500724e-001 -3.1615778e-001 -5.2910755e-001 -4.1740981e-001  6.4097125e-002  6.0836379e-002 -6.8457529e-001 -6.7415717e-001 -1.2840970e+000  6.4702053e-001 -3.5140108e-001 -6.0969801e-001 -3.9453551e-001  2.9376631e-001  1.2663519e+000 -1.8990858e+000 -8.6594644e-002 -3.8518047e-002 -3.9645617e-003  5.1800074e-002  3.2164748e-001 -3.0252738e-001 -3.7322865e-001 -1.8218199e-001 -1.0517998e+000  5.3477338e-001  6.0227479e-001 -5.1635218e-001  1.4320467e+000 -7.9537213e-001 -8.4469057e-001 -6.0991871e-001 -8.8813597e-001 -8.2709815e-001 -3.5856009e-001  3.6295510e-001 -4.2423436e-001 -5.3323818e-001  4.0455582e-001 -8.3515472e-001  2.6955479e-001  1.4074458e+000 -7.4629454e-002  4.1792812e-001 -2.2937390e-001
 -1.4524573e-001  3.5738232e-001  2.3591555e-001  1.0977316e+000  8.3836740e-001  3.0673789e-001  9.9364464e-001  6.4657609e-001 -4.3794305e-001  3.8874560e-001 -2.0759628e-001 -1.3378131e-001  8.3192449e-002 -1.8893025e-001 -4.7642030e-002  2.0295209e-001 -1.8942166e-001 -1.6581972e-001 -2.7007214e-001  3.0948436e-001 -9.5431551e-001 -1.1607509e+000  7.3464803e-001 -9.1997842e-001  5.3058120e-002 -1.1893417e-001  6.3768610e-001 -8.3037276e-002 -2.2682405e-001  5.4122776e-001  1.1948951e+000  8.1563836e-001 -3.2596296e-001  5.6003902e-002  1.1856349e+000  1.5612959e+000 -3.3324351e-001 -2.2190792e-001  1.0701104e-001  7.8004926e-001 -1.0462970e-001  3.8890988e-001  5.7358535e-001  2.0327556e-001 -1.8622045e-001 -1.0254224e+000  8.1570759e-001  2.8009122e-001  2.8907882e-002  1.3578720e+000  5.2393234e-001  2.7825504e-001 -3.2614089e-002 -5.5979387e-001 -5.9206552e-002  1.5835220e-001  8.1007231e-001 -2.9037926e-001  6.3845429e-001  5.2292456e-001  1.2876797e-001  1.0267796e+000  4.9308448e-001  1.8848997e-001  9.0230318e-001 -1.0627246e-001
  7.9546791e-001  9.4665137e-001 -2.9034711e-001 -4.2596895e-001  5.7904977e-001  4.2158697e-001  6.1909618e-001  3.0276563e-001  7.3119858e-001  6.7936422e-001  9.7813390e-001  1.1724391e-001  1.6115696e-001  5.7270492e-002 -4.4311015e-002  5.5868921e-001  6.9987886e-001  9.9992101e-001  1.0007425e+000  7.8675709e-001  1.4842680e-001  4.9841419e-001  3.3138763e-001  6.2429701e-001  8.9916215e-001  2.5717722e-001  9.6556787e-001  1.1314074e+000  9.6261170e-001  8.8668260e-002  9.0212760e-001  1.2343811e+000  1.2292265e+000  9.8215255e-001  1.2362124e+000  1.0245906e+000 -2.5110479e-002  1.2014469e+000  9.6808694e-001  1.0577000e+000  2.1667667e-001  5.1575327e-001  3.9933464e-001 -2.9675227e-001  4.4280829e-001 -6.4526820e-001  9.6523488e-001  5.7338625e-001 -3.1848845e-002  1.0670956e+000  3.5474602e-001  1.5324070e-001 -4.7604018e-002 -6.3341830e-002 -7.1166704e-002 -1.0798400e-002  6.0544816e-001  1.5870027e-001  5.0508305e-001 -1.6434946e-001  5.5173838e-001  2.1716026e-002 -2.1712631e-001 -8.9479520e-001 -3.4232842e-001 -6.0906275e-001
 -1.3541863e+000 -8.2454113e-002 -1.3859419e+000 -1.9983179e-002  2.2417288e-001 -5.8609505e-001  3.5780020e-001  3.3708802e-001  3.4863310e-001 -3.6976307e-001  4.8878747e-002 -1.9753885e-001  3.5939860e-001  1.8228565e-002 -6.0332712e-002  3.0538685e-001  2.3500488e-002  5.0142240e-001  4.7873972e-001 -4.3474633e-002 -6.5885003e-001 -1.8532202e-001 -1.2963561e-001 -8.5025257e-001 -2.1581638e-001 -2.2912455e-001  5.2827603e-001 -2.9905723e-002  6.7052992e-001  3.9365912e-001 -4.3460893e-002  7.1020295e-001 -2.5122088e-001  9.2442332e-001  7.6132360e-001  1.3304172e-001  2.9240656e-001  2.7587568e-001  1.5376123e-001 -2.2989091e-001 -7.2959491e-001 -6.6133246e-002 -8.4276236e-001  7.2340059e-002 -6.0998971e-001 -1.4041888e+000 -4.8446800e-001 -3.8632424e-001  8.5986370e-001 -1.2106565e-002  3.9173972e-002 -5.3557439e-002  1.3957439e-001 -3.3724583e-001  3.2134155e-001  9.7994629e-002  5.2011098e-001 -4.4075856e-001  6.7043413e-001  4.2632548e-001  4.7532828e-001 -3.2596051e-001 -1.2160457e+000 -1.2943113e-001 -7.5522025e-001 -2.8600391e+000
 -1.0047777e+000 -7.7668518e-002 -1.7608813e+000 -4.0155560e-001 -4.7948449e-001 -6.2134615e-001 -1.5003124e-002 -2.7303352e-001  1.0076824e-001  1.6444321e-001 -7.3776492e-002 -2.5887831e-001  5.3634114e-001 -3.1145002e-001 -1.4257218e-001  7.3572028e-002  7.6918401e-002 -1.2792255e-001 -1.1804202e+000 -3.4646348e-001 -6.5623602e-001 -1.9056587e-001 -1.9307771e+000 -1.4030623e+000 -4.5634332e-001 -4.8636346e-001 -5.5858525e-001 -1.5885494e+000 -8.0979978e-001 -1.0001702e+000 -5.6890925e-001 -6.4143349e-001 -1.3626264e+000 -1.2229707e+000 -6.9891199e-001 -6.6661322e-001 -9.7755022e-001 -1.6961731e+000 -9.9129561e-001 -4.4603329e-001 -2.8231013e-001 -6.9841855e-001 -1.1304523e+000 -7.3757079e-001 -5.7158200e-001 -2.5096314e-001 -3.8088906e-001 -4.1473605e-001 -3.5464859e-001 -1.6649449e-001 -3.9975820e-001 -5.2792430e-001  3.6577529e-001  2.4438015e-001  7.4068128e-003 -3.1694087e-001 -7.3572844e-001 -3.5788299e-001 -1.1557206e+000 -3.1028575e-001 -2.0456677e-001 -1.2688836e+000 -1.6009680e+000 -4.1453770e-001 -1.6266764e+000 -1.4501991e+000
 -1.2532475e+000  1.9408824e-001  4.0042482e-001 -2.1661608e-001  2.0165390e-001  1.6725539e+000  4.5363211e-001 -6.5143386e-001 -3.6433881e-002  6.8129435e-001  6.6935442e-001  1.2871114e-001  4.7453304e-001  9.6640556e-001  3.8073215e-001  5.9455735e-001  4.5990154e-001 -4.0519732e-002  4.0536886e-002  1.5562722e+000  4.3582405e-001  1.4636993e-001  1.1226786e+000  5.7007520e-001  9.1470940e-001  5.7401992e-001  2.3681657e-001  4.2679657e-001  9.3996848e-002  9.6409857e-002 -1.9386031e-002  1.0850049e-001  1.0079141e+000  8.7960924e-003 -4.8608715e-001  3.1988949e-001 -4.6957412e-001 -5.8699858e-002  4.5654049e-001  2.6755539e-001  6.8198034e-002  1.6688923e-001  1.1323856e+000  6.1961570e-001  3.2974676e-001  3.2743269e-001  7.4654272e-001  2.1425473e-001 -1.2803955e-001  2.1921927e-001  2.5027756e-001  3.7453447e-001  2.6697708e-001 -4.5695859e-001 -1.4425701e+000  8.3632074e-002 -1.9014728e-001 -5.4880085e-001 -4.3551164e-001 -1.1945660e+000  2.2906669e+000 -2.7677391e-001 -5.8990267e-001 -6.1291547e-001  4.9410543e-001  5.0197872e-001
 -1.3627226e+000 -5.0328937e-001 -3.4364588e-001 -4.2668246e-002 -3.3146520e-002  2.7687708e+000  3.6536132e-001 -9.7562868e-001 -1.6742777e-001 -2.2869476e-001  4.4301521e-001  1.0667502e+000  4.3912463e-001  1.1326859e+000  6.3116505e-001  1.1379074e+000 -1.8996248e-001 -2.6827553e-001 -3.6883972e-001  6.1473241e-001  6.0533122e-001  1.5310306e-001  3.1783253e-001  8.3633315e-001  4.6627095e-001  4.5808384e-001 -4.0307831e-001  1.3606190e+000 -1.7519758e-001  7.5235911e-001  2.2198719e-001 -8.5098323e-002  1.7961384e-001  1.9856949e-001 -4.0684440e-001 -2.1747638e-001  5.0075950e-001 -2.3828040e-001  6.1332848e-001 -3.2451206e-001  3.5522874e-001  1.8877767e-002  6.5041071e-001  7.9986677e-001  7.7078636e-001  5.6746306e-001  4.4439865e-001  2.5073436e-001  1.3834111e-001 -4.0340963e-003  6.2425369e-001  4.5630329e-001  9.3749388e-001  1.9551116e-001  4.5884266e-001 -4.3746036e-001 -1.6137370e-001 -7.3221965e-001 -5.0255412e-001 -8.9753325e-001  2.2410097e+000 -6.9313983e-001 -7.1290133e-001  1.9889245e-001 -4.5418207e-001 -4.9790918e-001
  1.4900793e+000  8.4705090e-001  1.1336744e+000  1.7108064e-002  3.6878918e-001  1.5495081e+000  1.5816543e-002 -8.6502816e-001 -3.1245392e-001  7.5141101e-002  6.4527222e-001  6.0245064e-001  5.6992931e-001  1.2695155e+000  4.3674191e-001  5.9306265e-001  7.7509597e-001  1.4597187e+000  6.1719004e-001  7.8457818e-001  8.7404592e-001  5.6697606e-001  5.7310843e-001  1.6875089e+000  1.4043222e+000  4.6457711e-001  9.5503823e-001  1.1670995e+000  1.1423939e-001  5.6856786e-001  1.0785664e+000  1.3940380e-001  8.2951015e-001  1.3320372e+000  1.9049481e-001  1.4397960e+000  8.4312731e-001  8.1530934e-002  1.0185962e+000  4.1624648e-001  2.6931000e-001  4.4590583e-001  1.1847330e+000  5.8313589e-001  7.0139564e-001  7.8526698e-001  2.9943222e-001  9.8695709e-001  3.5142527e-002  7.1646532e-002  9.3358983e-002 -1.0694964e-002  7.4030618e-001  2.3019384e-001  3.1514194e-001  2.0964845e-001  7.3206461e-002 -4.5462268e-001 -5.9988946e-001 -1.6104885e-001  1.2981746e+000  2.2481435e-001  2.7982386e-001  1.1087545e+000  9.4388572e-001  1.3159387e+000
 -3.1217005e-001  1.9955144e-001  2.7301578e-001 -7.3949631e-003  4.5895322e-001 -9.9925999e-002 -3.6328220e-001 -7.6561643e-001 -1.0204172e-001  6.9658446e-001  6.7814536e-001  8.4137562e-001  4.6165879e-001  5.5398370e-001  9.8992421e-002 -1.7958575e-001 -3.2542952e-002  9.7161976e-001  4.8413239e-001  2.6251585e-001  3.7493799e-002  1.7899238e-001  8.6031952e-001  7.0490366e-001  8.4773623e-001  2.2528592e-001  3.1318382e-003 -9.3473422e-002 -4.7038845e-001  1.0254962e-001  6.9335744e-001  1.2991666e-001  3.1399422e-001 -2.2344984e-001 -6.1080391e-002  8.4627481e-001 -2.5726439e-001 -9.9336170e-002 -7.8873916e-001 -2.4669181e-001  2.4666479e-002 -2.4676479e-002  6.1017742e-001 -3.2304220e-001 -2.1051848e-001  1.8776066e-001 -4.5754934e-002  1.5290711e-001  1.0861216e+000 -1.9117950e-001 -3.3569532e-001 -4.1924357e-001  1.5144878e-001  1.6520800e-003  7.6665689e-001  2.2187221e-001  2.3349499e-001 -3.3599393e-001 -4.8212082e-001 -3.2939750e-001 -5.0047506e-001 -1.4303841e-001  1.1775502e-001 -1.5391493e-002 -1.2004016e-001  6.4557275e-001
  6.7856478e-001  9.5586242e-001  2.4893949e+000  1.3490071e-001  3.2801484e-001  1.5337302e+000 -5.6554120e-002 -5.0897532e-001  1.6511984e-001  4.7498397e-001  1.4065622e-001 -1.7954370e-002  2.9171057e-001  1.1152527e+000 -4.5013965e-001 -2.1359641e-001  9.2178905e-001  8.4076452e-001  1.0019005e+000  5.7129664e-001  1.1001619e+000  5.4054373e-001  8.0483622e-001  1.9840930e+000  9.4656446e-001  1.1781763e+000 -2.3945222e-001 -2.4096227e-001 -9.9917661e-001  4.5112498e-001  1.3241737e+000 -3.3612780e-001  7.7927112e-001  3.1315822e-001 -1.5870601e-001  8.9933648e-001  3.6495620e-002 -5.8965037e-001 -1.2192735e-001 -3.6431084e-001  4.1565025e-001  9.0780065e-001  1.8303913e+000  1.8418199e-001  5.0676100e-001  5.5777982e-001 -2.5827169e-001 -4.1167105e-001 -4.7696622e-001  1.1033689e-001 -6.0570973e-001 -5.7809450e-001  3.0891813e-001  3.6918747e-002  5.7632231e-001  9.8146507e-002  4.1584609e-001  1.7901461e-001 -2.1916828e-001 -2.3477561e-001  7.7895416e-001  6.0247085e-001  1.3159515e+000 -3.8154543e-001  1.2295656e+000  8.9994876e-001
 -8.2719561e-002  2.8571728e-001  8.4498933e-001 -8.3144132e-001 -3.0271690e-001 -1.5254610e-001  4.7941978e-001 -5.4997782e-001  9.2842745e-002  1.7820494e-001 -1.4327084e-001 -4.7173626e-001 -2.5838305e-001  9.1796433e-001 -7.6680887e-001 -6.5257083e-001  9.2153993e-001 -4.7384351e-001 -2.5064920e-001  2.0917006e-001  1.1590108e+000  5.8703510e-001 -1.4646763e+000  4.2279715e-001  6.9175438e-001  3.6098827e-001 -4.9538866e-001 -5.0285124e-002 -8.5899378e-001  2.6687516e-002  6.7977880e-001 -8.7627016e-001 -4.6685431e-001  6.1539768e-001 -4.7611570e-001  8.2476133e-001  1.0073756e+000 -7.3892503e-001 -2.9626450e-001  4.6920432e-002  7.8257534e-001  7.3882648e-001  6.3327505e-001 -4.4425919e-001  1.5256765e-001  1.2138542e+000 -3.9997982e-001 -8.2553989e-001 -2.4786315e-001  2.5167788e-001 -3.5818741e-002 -1.5148740e-001  2.2087092e-001  1.8188103e-001  3.8832827e-001 -2.7184670e-001  1.1163069e-001  3.4481802e-002 -2.8636541e-001  3.6328387e-001 -4.4027673e-001  5.9501374e-001 -6.8411220e-002  1.2392819e+000  3.1159091e-001  6.0718593e-001
  7.9247190e-001  3.8133170e-001  3.4420377e-001 -6.7508892e-001 -2.3752298e-002  1.2433075e+000  6.1587369e-001  1.0444537e-001  4.0040764e-001  5.1115615e-001 -1.2512490e-001 -3.7094728e-001  2.2425327e-001  8.5180026e-001 -2.5748823e-001 -1.3883907e-001  7.2882440e-001 -4.3915773e-001  2.4237114e-001  6.7019885e-002  1.3088665e+000  4.2726527e-001 -2.2021774e-001 -3.2508411e-001  4.8806002e-002  9.8829325e-002  6.4970375e-001  4.9062953e-001  7.7650810e-001  1.0246090e+000  5.4961964e-001  1.4467369e-001  2.7908588e-001 -2.2661752e-001  2.3194148e-001 -1.7514187e-001  1.3341296e+000  8.6157071e-001  4.1801308e-001  1.0610843e-001  1.6685408e-001  4.3598798e-001  6.1414687e-001 -7.1780525e-001  2.4033448e-002  1.3876666e+000  6.6828409e-002  4.6568488e-001 -6.6996465e-001  1.9990439e-001 -1.6953965e-002  3.7200203e-001  1.4968708e-001 -5.9872990e-001 -6.2702087e-001  6.3371320e-002  6.2027487e-001 -2.2084455e-002  4.4633462e-001  4.7607565e-001  1.1046306e+000  3.4310144e-001 -5.3571226e-001 -4.7816656e-001  6.7796599e-001  1.3050372e+000
  6.4409263e-001  8.8499287e-002  3.4629924e-001  1.2187341e-001 -6.0461261e-002  5.9897890e-002  7.2806088e-001 -1.1302256e-001 -3.8783249e-001  2.2555360e-001 -6.9271416e-001 -5.5001419e-001  7.8149388e-002 -4.2873163e-001 -5.4394766e-001 -6.2107735e-001 -1.5417622e-001 -1.5398977e+000 -7.0418930e-001 -3.0610772e-001  6.2609782e-001 -8.8398556e-002 -5.4426915e-001  2.7468580e-001 -3.1386170e-001 -2.1621303e-001  6.7019281e-001  1.1206348e+000  7.2054685e-001  3.8431550e-001  1.9937086e-001  1.5632393e-001  8.3185953e-001  3.2152472e-001  2.5764161e-001  4.2111911e-001  7.6749986e-002  5.2871406e-001  1.0882850e+000 -2.2863827e-001 -3.9349259e-001 -1.4403461e-001  9.8551248e-002 -1.0227343e+000 -4.1616592e-001  5.0703337e-001 -2.7871202e-001  3.4261464e-001 -1.4531279e+000 -2.1143918e-001 -7.0744645e-001 -6.7520968e-001 -7.1939415e-001 -5.0129477e-001 -1.1575129e+000 -2.6144129e-001 -7.6176217e-002  1.5085446e-001  1.5218533e-001 -3.2387419e-001 -6.2512677e-001 -3.4337246e-001 -6.4814690e-001 -1.2364651e+000  6.4724971e-002 -1.5808417e-001
  8.6890271e-001  1.5503663e+000  1.5625522e+000  2.2578714e-002  1.3668669e-001  4.5336189e-001  3.2510234e-001  7.0237553e-002  4.6365972e-001  7.4980072e-001 -2.9867302e-001 -5.3512242e-001  6.6914349e-001  3.3203146e-001 -1.9984414e-001 -7.5245884e-001  5.6972479e-001 -5.0341339e-001 -2.6483338e-001  3.6215880e-001  6.3035610e-001 -1.3035149e-001 -5.4138675e-001  5.6878700e-001 -4.2390016e-001  2.7408701e-001  9.1418698e-002  5.0974850e-001  5.1972912e-001  3.9298341e-001  1.3438296e+000  3.6441726e-001  6.8677515e-002 -5.6546239e-001  6.9536936e-001  3.4888162e-001  1.6012693e-001  9.3845683e-001  3.1641569e-001  1.4880463e-001 -4.8557076e-002  1.2806709e-001  1.2669942e-001 -4.1843186e-001  1.4303778e-001  1.1854609e+000  6.8431165e-001  5.9163629e-001 -7.6580805e-001 -2.7664892e-001  1.3573786e-001  8.2147418e-002 -2.7412200e-001  1.6828610e-001 -8.4196276e-002 -1.4750225e-001 -1.6213370e-001  1.3401955e-001  4.8601743e-001 -1.2324458e-001 -3.4979509e-001  1.2434047e-001 -5.3861171e-001  2.6134313e-001  5.1889529e-001  2.1916819e-001
 -4.8923781e-001  1.0227806e-001 -5.7445885e-001  8.3455673e-002  5.7162038e-002 -1.4293371e+000 -9.0487213e-002  5.7301668e-002  1.2754714e-001  2.1875895e-001 -9.1544943e-001 -3.4983103e-001  7.4508630e-002 -5.3137281e-001 -3.5964976e-001 -3.8164367e-001  2.8464705e-001 -9.1316998e-001 -3.9166966e-001 -4.9946802e-001  6.5536503e-001 -3.8097863e-001 -1.0355062e-001 -4.4574271e-002 -4.1198362e-001  4.5091735e-001 -4.2258407e-001 -2.3209045e-002 -2.3690003e-001  5.0336545e-001 -2.8941372e-001 -3.5886392e-001 -1.2007907e-001  7.6320584e-002 -2.8819978e-001  2.4493301e-001  1.8779514e-001 -9.0025518e-002  9.6657032e-003 -3.5938004e-002  1.4456781e-001  1.4206365e-001 -1.8260287e-001 -3.5932150e-001 -1.2827611e-002  1.4296351e+000  7.8619643e-001  1.0031848e-002 -5.0265388e-001 -4.4588783e-001 -1.9894615e-001  1.2589817e-001 -6.3224522e-001 -2.2323170e-001 -3.2142578e-001 -3.7796080e-001 -2.6371175e-001  1.7832698e-001 -3.5553191e-001  2.3853372e-001 -1.4495603e+000 -4.2403124e-002  2.1047967e-001  5.3664059e-002 -2.4409784e-001 -6.3407793e-001
  6.1310746e-001 -3.2190930e-001  2.4910466e-001  6.8830237e-001  1.5380420e-002 -2.3184744e-001 -2.4439526e-001 -2.4959934e-001  2.8185937e-001 -1.6683945e-001 -1.5306788e+000 -3.3785683e-002  1.9885993e-001 -5.9084577e-001  9.4260532e-002  2.1055857e-001  2.9708523e-001 -5.4891966e-001 -9.7240511e-001 -5.0581376e-001  2.2345608e-001 -3.7642051e-001  2.2418545e-001  8.9348353e-001 -2.3482782e-001  3.1700262e-001 -4.8637882e-001 -4.3022374e-001 -2.6570572e-001 -2.0786500e-001  1.1725763e-001 -2.5540545e-001 -4.6515809e-001  5.2955787e-001 -1.8697040e-002 -1.7801703e-001  8.6281274e-001 -2.8614885e-001 -9.3192864e-001 -6.4060762e-001  8.9191847e-001  4.1833456e-001  9.0206978e-001  6.3765479e-001  3.5321320e-001  1.1766026e+000  1.0279730e+000 -7.0869856e-001 -8.4339148e-001  5.6747708e-001  2.1884754e-001  2.8366697e-001 -5.1773014e-001  2.2720816e-001 -3.6671025e-001  3.2168112e-002 -3.5177706e-001  4.8082061e-001  4.9778083e-002  5.0226000e-001 -1.1644798e+000  3.2016441e-001  5.4079016e-002  4.1047600e-001  2.4136304e-001  1.0677339e+000
  1.5056408e-002  5.5034240e-001  1.4242267e-002  1.0317406e+000 -2.6014783e-001 -7.9020326e-001 -3.8093780e-001 -2.3258567e-001  6.2757539e-002 -1.4022393e-001 -1.1816360e+000 -5.6797392e-001  3.0874937e-001 -5.6755643e-001  1.9891343e-001 -1.3631209e-001  4.2554179e-003 -5.6389717e-001 -1.3055796e+000 -6.4923734e-001 -4.1931653e-003 -4.3042628e-001 -8.8097994e-001 -5.9733232e-001 -1.6757374e-001  5.4341867e-001 -4.9838994e-001 -3.7278000e-001 -1.0660648e-001  4.3762129e-001 -2.6524781e-002 -5.7479160e-001 -6.5102284e-002 -1.9338929e-001 -2.8394230e-001  3.0134044e-001  1.1040914e-001 -1.0662810e+000 -1.1364912e+000 -3.2626940e-001  2.4410667e-001  5.1391422e-001 -3.4311644e-001  1.2336184e-001  3.2588789e-001  4.0128673e-001  3.0956763e-001 -8.1250360e-001  2.1756449e-001  1.1801202e+000 -9.0861071e-002  3.2116545e-001 -6.7397553e-001  4.6433282e-001 -6.4321040e-001 -7.2929092e-002 -4.4927902e-001 -7.5709416e-003  7.5304629e-002  1.3247096e-001 -7.3113004e-001  5.1478417e-002  1.3642530e+000 -6.8816677e-001 -2.0365460e-001  1.7002389e-001
 -3.7591314e-002  2.5127701e-001  1.3867220e-001  1.1379841e+000 -7.0627823e-002 -1.7160311e+000 -5.8551514e-001 -2.3685775e-001 -1.6529496e-001 -5.4107055e-002 -1.8950080e+000 -8.7404785e-001  5.1394271e-001  7.7473822e-002 -7.2710277e-001 -5.9006878e-001 -8.9442992e-002 -4.7411185e-001 -7.2094077e-001 -1.0239846e+000  4.9730885e-001 -3.4160804e-002 -3.0406828e-001  1.1512635e-001  3.0163102e-002  4.9522527e-001 -7.3797933e-001 -6.3403971e-001 -8.7953827e-001  3.5413659e-001  6.3924084e-002 -6.7925511e-001 -5.8945389e-002  6.9757403e-002 -3.5756069e-001  3.0254327e-001  3.4449513e-001 -1.7213695e+000 -1.2567503e+000 -7.9752815e-001 -2.6623465e-001  4.4704490e-001 -2.1204089e-001 -1.0431227e-001  5.8954046e-003  5.3683200e-001 -6.8423434e-001 -2.1390061e-001  3.7243927e-001  5.2401624e-001 -2.7057843e-001 -4.6366348e-002 -3.0760395e-001  6.9970884e-001 -5.9995396e-004 -9.8765136e-002 -4.8545231e-001 -1.4399580e-001 -6.0983206e-002 -5.5062350e-001 -2.0195331e+000  1.3083674e-001  1.6990286e+000  6.0727194e-001  5.9067281e-003  1.0306750e+000
 -8.0731138e-001  1.0866760e-001  1.1822623e+000  1.4102458e+000  3.7405636e-001 -9.5394251e-001 -6.0693635e-001  7.9924298e-002  1.8220462e-001  1.5265059e-001 -1.4512211e+000 -4.8974312e-002  4.3419489e-001 -1.7830299e-001  6.3812942e-001  2.3281310e-001 -1.2698716e-001 -1.1110669e-001 -7.0096087e-001 -7.8017822e-001  3.2779284e-001 -1.0134457e-001 -1.8528716e-001 -1.8399212e-001 -1.7821218e-001  1.5303099e-001 -2.5881171e-001 -3.3221530e-001 -8.2432080e-001  7.1682964e-001 -2.0079481e-001 -7.7694344e-001 -6.6936771e-001  2.8529659e-001 -4.7661683e-001  2.0821763e-001  9.5689280e-001 -9.0876811e-001 -9.4066741e-001 -1.4495439e-001  5.6988175e-002  5.2367308e-001 -8.2383857e-001  2.1545142e-002  1.2976885e-001  4.0699012e-001 -2.7142822e-001  4.3103653e-001  4.5172222e-001  4.4189652e-001  1.5260466e-001  5.9740249e-001 -6.7337133e-002  8.9027253e-001  1.0484254e+000  3.2778691e-001 -2.7705918e-001  3.3505807e-001  2.2271275e-001 -2.7142566e-001 -1.7043521e+000  4.2701698e-001 -4.2256019e-001  6.0602559e-001  3.9597596e-001  2.2033718e-002
  4.3918392e-001 -2.6180646e-001  5.4311295e-001  1.4980818e+000  3.5456830e-001  8.6493186e-002 -4.6040368e-002  3.0367492e-001  2.4264131e-001 -2.2440205e-001  4.5428579e-001 -3.3540887e-001 -3.3013134e-002  1.6265454e-001  1.2624687e+000  8.9316847e-001  4.3139482e-001  5.4938752e-001 -3.8120560e-001 -2.2914892e-001 -5.9527804e-001 -1.5550092e-001 -1.4577377e-001  2.3742860e-001  3.7071538e-001  2.3744716e-001  3.4534555e-001  1.9006325e-001 -5.9568582e-001  6.0151405e-001  5.7691042e-001 -6.5674735e-002  3.2619262e-001  1.9672900e-001 -7.2513441e-002 -5.2393733e-002  7.9327844e-001 -8.1500645e-002  7.3772797e-002  6.3760601e-001 -2.5522878e-001  7.5295348e-001 -6.7989028e-001  7.9901693e-001  1.1550341e-001 -1.3311480e+000  2.7453237e-001  2.2894698e-002  1.1306867e+000  5.5045323e-001  1.2685130e+000  1.1862413e+000  4.3843350e-001  4.3664822e-001  1.2611124e+000  4.9480770e-001  9.4749535e-002  8.1216374e-001  6.3751129e-001  4.4769591e-002  1.7390725e-001  5.9403315e-001  3.0982632e-002  9.3755825e-001  1.3708204e+000 -2.2524364e-001
  1.0577784e+000 -3.2013124e-001 -2.3323084e-001  1.6173614e+000  3.4515050e-001 -8.1376003e-001 -3.8702322e-001 -6.6333263e-002 -3.4997066e-001  1.6881588e-001 -4.6822075e-001 -8.0464728e-002 -4.9219873e-002 -1.4479005e-001  2.8860109e-001  3.3559327e-001 -1.9287536e-002 -1.6038900e-001 -1.4460909e-001 -5.8832902e-001  1.1593400e-001 -4.4298529e-001  6.6651802e-001 -1.3266244e-001 -1.5833310e-002 -2.2582070e-001 -6.4697301e-001 -7.5918961e-001 -4.7941290e-001 -4.0173000e-001 -1.3558518e-001 -2.0119965e-001 -8.2898695e-001 -5.7476600e-001 -3.5026687e-001 -1.5721535e-001 -4.0829226e-001  1.0749575e-001 -4.0492795e-001 -7.1140569e-001  7.8517377e-002  1.7032172e-001 -8.1510020e-001 -3.8349796e-001  1.5087985e-001 -4.8240373e-001 -9.1891720e-001  8.9929426e-002  5.3673536e-001  4.7668973e-001  4.3968814e-001 -2.9477992e-001  4.6547425e-003  5.2198278e-001  6.6116121e-001 -3.0462933e-001  2.7638824e-001 -3.7318036e-002 -5.3789655e-001 -4.7650152e-001 -8.0459442e-001  3.0088289e-001  8.6417268e-001  1.4632400e+000 -1.5384167e-001  5.4677590e-001
 -3.1959656e-001  1.1737661e+000 -3.7943073e-001  1.4614970e-001  4.0670663e-001  3.4361766e-001  1.8471542e-001  3.3447430e-001  4.0653802e-001  1.5478522e-002  2.4932809e-001  2.9954226e-001  5.4500881e-001  5.3241030e-001  2.8065987e-001  3.6994885e-001  3.2355403e-001  2.9879965e-001 -1.7315904e-003  6.1048195e-002 -5.5918844e-001 -4.0036958e-001  1.2161977e+000 -8.3400302e-002  4.5988308e-001  1.4069947e-001 -2.9393671e-001  2.5329932e-001  3.5672937e-001 -6.4892509e-001  2.3861755e-001  2.1030291e-001  2.9524839e-001  4.8959509e-001  4.1578272e-002  1.2671504e+000 -2.6184106e-001  2.2869604e-001  2.2983834e-001 -2.9354785e-001 -1.1069299e-001  2.8250361e-001 -1.0276328e-001 -2.8338962e-001 -1.5441196e-001 -2.6075391e-002  1.7105951e-002  1.3576506e-001 -1.0008514e-001  2.3299588e-001  3.2946485e-001  1.1509477e-002  1.7868600e-001  2.2117307e-001 -1.0777916e-001  1.2769272e-001  2.5685323e-001  1.4502456e-001 -1.8067723e-001 -1.5221149e-001 -8.0094459e-001 -1.9561208e-001  9.2901770e-001 -8.1552619e-001  8.3855539e-002 -4.9308742e-003
 -3.7585834e-002 -1.3460075e-001  5.4840812e-001  4.6692342e-001  3.2885775e-002  1.5778772e+000  6.3597315e-001 -2.4021753e-001 -1.5850911e-001 -6.5886288e-001  7.7618362e-002 -4.0351224e-001  8.0773431e-001  7.5372466e-001  7.6273506e-001  6.6268023e-001 -4.3495824e-001  2.4982436e-002  9.1448721e-001  4.8330275e-001  1.2062718e+000  2.4670489e-001  2.4736523e-002 -2.2250020e-001  4.3682869e-001 -2.2166191e-001 -1.2187277e-001  5.8703547e-001  9.6831195e-001 -1.8050624e-001 -3.4163200e-001 -2.7085599e-001  5.4686358e-001  4.8043138e-002  1.3574927e-001  4.5670319e-001 -9.3778561e-002  8.7490240e-001  4.0555348e-001  4.1938309e-001 -1.0709014e-001 -4.4296156e-001 -5.1342667e-001 -5.4030964e-001 -3.4581038e-002  2.4688759e-001 -3.1556621e-001  5.4958024e-001  5.8319853e-001  1.1289322e-001  1.7050291e-003  3.0006281e-001  1.8154619e-001  1.8411423e-001  2.0205827e-001  3.2941452e-001  3.0547133e-001  3.0039380e-001 -2.1158910e-001  7.4076015e-001  4.6586362e-001 -2.0251354e-001  2.0713334e+000  8.5098863e-001 -8.2784679e-001  8.7295557e-001
  9.9931209e-001 -2.9357130e-001  1.6975353e+000  3.8517590e-001  2.6635975e-002  9.3613532e-001  1.4259788e-001 -1.0415595e-001 -4.5112135e-001 -5.2121474e-001  4.7996291e-001 -8.6634446e-001  4.8036510e-001  3.1471280e-001  1.6245811e+000  1.1581063e+000 -6.2883180e-001 -6.0496974e-001 -1.4082266e-001 -6.7180888e-002  5.1891092e-001 -3.6917788e-002  4.3496748e-003 -7.9074366e-001  7.2440870e-002  2.4044425e-001  4.9021077e-001  1.4299398e+000  1.1117875e+000  3.3246931e-001 -1.6580670e-002 -2.3281197e-001  2.5453673e-001  7.8632315e-002  7.8499411e-002  1.1569823e-003  6.1939257e-001  1.4210902e+000  8.0610521e-001  9.5007053e-001 -6.2720803e-001  1.4602580e-001  4.9571110e-002 -3.8021238e-001 -2.0791429e-001  6.0351299e-001 -3.3800280e-001  6.8615087e-001  6.3150602e-001  4.0046226e-001  1.1027852e+000  1.0489073e+000  5.9711439e-001  3.6918533e-001 -2.2812850e-001  6.1982704e-002  1.2831988e-001  1.3573478e-001  2.0323640e-001  3.4201617e-001  2.3846900e-001  1.1620126e-001  6.0802594e-001  6.4103899e-001 -1.7824899e-001 -7.3698965e-002
  1.1623272e-001 -2.4603647e-001 -1.8594941e-001 -2.4948474e-001 -1.4983215e-001  4.0821022e-001  1.8731879e-001 -3.0861823e-001 -2.8649936e-001 -9.3048239e-001 -4.2250667e-001  6.2838304e-001 -2.1454088e-001  2.8510453e-001  5.7451497e-001  4.5821533e-001 -2.2002272e-001 -5.6400575e-001  2.0959064e-001 -9.8654690e-002  3.1026135e-001 -1.3949601e-001  2.2972337e-001 -2.9580063e-001  2.3778499e-001 -1.7072367e-001  7.3783277e-001  1.4749166e+000  5.6214837e-001 -4.7259462e-001 -5.2418568e-001 -2.0161270e-001 -9.1556188e-001  9.4477886e-002 -6.2037770e-002 -2.7163996e-001  8.0597933e-002  1.1033972e-001  1.2737208e+000  8.8737577e-001 -2.4090225e-001 -1.7582570e-001 -2.1375705e-001  1.9990213e-001 -3.2549546e-001  3.4157568e-001 -2.5521755e-001  5.7383050e-001 -5.4352684e-001 -4.5838530e-001  3.2138359e-001  5.6021620e-001  5.2898219e-001  7.3808155e-002 -5.4979190e-001  3.8088546e-002 -1.5586377e-001 -5.3651153e-001 -3.4358578e-003 -1.4359755e-001  7.1945819e-001 -3.8099135e-002  9.9344185e-003  4.3311640e-001 -7.5356386e-002  1.0575704e+000
  5.6666425e-001  7.0070327e-001 -3.6934491e-001  3.5464042e-002 -8.1295011e-002  1.4618913e-002 -3.3780951e-001 -4.0925462e-002  7.4372212e-002  9.0332986e-002  3.5347321e-001  2.0856760e-001 -3.8734120e-001 -5.8217962e-001 -4.2406174e-001  7.0843983e-002 -6.0087963e-002  1.5558723e-001  3.3342772e-001  2.5037158e-001  1.9067863e-001 -2.5939302e-002 -1.5074946e-001 -9.5239008e-001 -1.2489817e-001 -2.1872771e-001  4.8427682e-001  1.7334652e-001  1.1910416e-001 -2.9622555e-001  6.3119150e-002  3.4155944e-001  5.1093009e-001 -1.4454423e-001 -2.4818200e-001 -2.9519265e-001 -5.1683177e-001  8.6145859e-002  3.8295240e-001  4.6864304e-002  2.1113584e-001 -3.1694954e-001  4.3847264e-001 -3.3406501e-001  1.4299086e-001 -4.6297080e-002 -2.1561523e-001 -3.8925055e-001 -8.5915933e-001 -4.0491646e-001 -6.6229087e-002 -2.2783078e-001 -1.3391487e-001 -4.8831007e-001 -8.2852691e-001 -2.5489050e-001 -2.6022071e-001  6.9428181e-001 -2.4840966e-001  2.8812015e-001  1.0618309e+000  3.3413201e-001  4.6438951e-001  4.1352858e-001  1.2086605e-001  3.1061654e-001
  2.3004184e-001 -2.4757989e-001 -7.5261178e-001  6.7806224e-001  2.0273947e-001  3.9045220e-001  1.7729314e-001  4.4864920e-002 -6.1531326e-001 -3.5281668e-001 -1.7789923e-001 -6.7557297e-001 -5.1225477e-001 -2.7264226e-001 -3.4266674e-002 -2.1766415e-001 -5.8594183e-001 -9.0626398e-001 -5.7444875e-001  2.1941892e-002  8.2263378e-001  2.5404092e-001 -6.6628242e-001 -6.2391625e-001 -1.8689833e-001  3.3986068e-002  1.0555125e+000  1.3892737e+000  9.8574504e-001 -2.8411015e-001 -3.2705936e-002  9.6731533e-002 -6.3615685e-002 -4.4573316e-001 -3.5843752e-001 -8.6954678e-002 -4.2840841e-002  1.4264303e+000  1.4370249e+000  3.2325614e-001 -6.9180628e-002 -2.5601010e-001 -7.7567662e-002 -5.6150056e-001  4.8980848e-001  4.4502593e-001 -5.5939012e-001  2.4939510e-001  2.1820751e-001 -6.6384578e-001  4.7767406e-001  2.5382014e-001  3.4045473e-002  6.8631601e-001  1.1602866e-002 -5.1397866e-001 -1.5315093e-001  7.9638077e-001 -4.4124370e-001  3.9844294e-001 -4.3686559e-002  3.5051498e-001  1.5398377e+000  5.8174223e-001  1.1119593e-001  1.5049033e+000
  1.6589532e+000  2.3948356e-001  3.3946351e-001 -9.0378413e-001  4.2138505e-001  2.0159960e-002 -6.8527943e-002  5.8315084e-001  2.3590119e-001  5.0135897e-001  2.6807727e-001 -3.1539761e-002  3.0095922e-001  7.1216215e-002  2.7494450e-001  3.2185244e-001  6.4325195e-001 -4.2208553e-001  2.0441853e-001  6.5805755e-001  5.4101999e-001 -1.9806357e-001  3.6690948e-002 -2.6138666e-001 -2.8009363e-001  1.9102739e-001  4.4907082e-001  1.1660702e+000  1.6235109e+000 -2.7518421e-001  6.6546827e-001  9.4321771e-001 -6.6728194e-002 -2.4287484e-001  8.8787457e-001  6.1951933e-001 -7.1806045e-003  1.4714991e+000  1.2749184e+000  1.0255526e+000  3.9047507e-001  4.2244432e-001  3.1123170e-001  2.1562637e-001  1.7897786e-001 -4.2047134e-001  7.1632049e-001  1.1001585e-001  8.8083500e-001  5.0660587e-001  3.7272701e-001  4.5645452e-001  3.5790739e-001  3.6316618e-001  4.2310496e-001  1.9407592e-001  8.5493393e-001 -3.1234092e-001  6.3466307e-001  6.7553721e-001  8.8229213e-002  3.9112473e-001  6.9542000e-001  3.5634524e-001  8.0501683e-001  6.6421799e-001
  8.8000785e-001  4.4174945e-001 -1.8747671e-001 -6.9720636e-002  4.4238501e-001  8.9124322e-001  7.4080845e-002  9.6527657e-001  6.9460149e-001 -1.1476044e-001  5.6472127e-001 -4.3750003e-001  4.5581889e-001 -1.6863503e-001  5.1105197e-001  1.4754252e-001 -1.2419826e-001  4.0392365e-001  9.4923616e-001  8.3933190e-001  1.4192265e+000 -2.7115803e-002 -1.1035094e-001  5.5753864e-001  1.1174824e-001  7.8836340e-001  1.2355810e+000  1.0576084e+000  1.5904418e+000  2.9004606e-002  1.3253414e+000  1.0243242e+000 -6.4553483e-001 -4.5555945e-001  8.5169231e-001  8.3273024e-001  6.6626088e-002  1.8588214e+000  1.8025412e+000  1.6661189e+000  8.6147693e-001  5.8516998e-001  8.3537425e-001  6.0749579e-002  5.3685986e-001 -3.0978144e-001  5.0580329e-001  7.3787518e-001 -4.1201862e-001  1.6330087e-001 -2.6885679e-001 -5.6683088e-001  2.6013502e-003 -3.4232403e-001 -9.1947977e-002 -1.6627642e-001  1.5240367e-001 -5.1363590e-001  7.0997260e-002  5.9952279e-001 -1.5237322e-001  3.7778795e-002  7.3234153e-001 -4.7388080e-001  8.8451250e-002 -6.1403540e-001
 -6.0591673e-001 -1.6132909e-001 -4.7787791e-001  1.1700696e+000  4.2230230e-001  9.9871509e-002 -3.2623955e-001  2.6811565e-001  6.2704925e-001 -9.2299500e-002  1.6751399e-001  1.4433322e-001  3.2289349e-001  1.5004597e-001  1.5810274e-001  2.4668614e-001  1.5897804e-002 -8.4074018e-002  6.7854482e-001  4.9629233e-001  6.0470598e-001  1.5490924e-001  8.5169151e-001 -3.3345352e-001  5.7335593e-002  3.3680285e-001  4.1676267e-001  1.0656186e-001  7.5712813e-001  6.8160315e-001  4.2557658e-001  2.8779017e-001  4.4041399e-001 -2.6496972e-002  3.0224809e-001  1.6668546e-001  2.4309705e-001  4.3858294e-001  6.4759472e-001  7.9975792e-001  6.2684232e-001 -1.2360131e-001  9.8044945e-001  5.4419123e-001  6.3950264e-001 -5.9870187e-001 -4.9371261e-002 -3.5750797e-001 -4.3744628e-001 -1.4153098e-002  4.0287026e-001  6.3504050e-001  5.3899448e-001  7.8224308e-001  6.5050935e-001 -1.0013931e-001 -9.5051247e-002  2.7874158e-001  2.1182283e-001  2.9448317e-001  1.7953954e+000  5.3855342e-001  1.7237039e+000  1.0477132e+000  4.9310900e-001 -6.9866715e-001
  1.6783631e+000  6.4054581e-001  1.2078913e+000 -5.2064939e-001  1.0019701e+000  6.4542585e-001 -5.5415122e-002 -1.8894749e-001  5.7547131e-001  3.7734115e-001 -4.4651003e-002  7.4396934e-001  1.0322575e+000  5.9870091e-001 -3.0009501e-001  6.3123623e-002  6.5639250e-001  1.1464037e+000  4.6000963e-001  5.1517837e-001  8.6188136e-001  9.2264033e-002  6.3078853e-001  8.3636963e-001 -8.5397707e-004  3.0371007e-001  4.6588879e-001  3.8318700e-003  3.8663344e-001 -1.0193857e-001 -7.0532716e-001 -5.3859755e-001  3.3639084e-001  4.9421759e-002 -3.7801742e-001 -3.7254719e-001 -7.7970879e-002  1.9094980e-001 -7.6197726e-001  3.3665069e-001  3.0973846e-001  8.4174067e-001  5.8787739e-001  1.8136633e+000  5.9630463e-001  3.1051531e-001  1.2540616e+000  1.5976653e-003 -1.7803453e-001  8.3476204e-001  1.4485835e-001  4.8692095e-001  3.7825861e-001 -4.8745934e-002  9.2099799e-001 -1.6005233e-001 -1.0325172e-001 -4.1853634e-001 -4.9765390e-001  3.2016380e-001  1.3215312e+000  6.6254807e-001 -1.0295456e+000  1.7631629e-001  1.2227018e+000  6.6122305e-001
  1.2077322e-001  1.7879553e-001 -4.9486289e-001  1.5108263e-002  2.1562424e-001  1.8667088e-001  1.9640089e-003 -8.8277383e-001 -6.3305491e-002 -6.0090894e-001 -1.1167212e+000 -4.5265617e-001  1.1106049e-001  1.7870496e-001  1.0993654e-001  2.7351756e-001 -6.8815284e-001 -5.8281648e-001 -1.0935930e+000 -9.2809959e-001 -5.6267549e-001 -3.5678446e-001  1.8882347e-001  3.0702051e-004 -2.9270270e-001  3.0405456e-001 -2.1568267e-001  7.4487852e-001  1.6333515e-001 -1.2418497e-001 -7.1865188e-001 -9.2828049e-001 -4.8490183e-001  2.4886817e-002 -8.2336728e-001 -6.2697640e-002  2.1505458e-001  9.7229809e-002  1.4132369e-002 -4.0474322e-001  5.3982159e-001  3.2334747e-001 -2.5596487e-001  4.6689405e-001  2.8200496e-001  3.0099682e-001 -1.2188903e-001  4.3316931e-001  3.5622262e-001  4.4215145e-001  2.3307860e-001  2.5426402e-001 -5.2729524e-002 -2.7092277e-001 -4.2396527e-001 -1.7572024e-001 -6.8246500e-001 -6.4802377e-001 -9.9690055e-001 -3.4801715e-001 -1.1214034e-001  3.3755264e-002 -7.3857992e-002 -6.0251977e-001 -4.2649160e-002  9.3847678e-001
 -6.6741572e-001  1.5357635e-001 -1.1223181e-001  1.4038644e-001  4.8713061e-001 -3.5480173e-001 -1.9457803e-001 -7.0705123e-002  3.4157455e-001 -4.4814803e-001 -9.0964568e-001 -7.7170286e-002  4.3850309e-001  1.7256441e-002  4.1063316e-002 -6.2926008e-002 -8.5179036e-001 -3.5934468e-001 -9.1787902e-001 -7.4257128e-001  3.9139368e-002 -1.0860681e-001  8.2916374e-001  3.3122495e-001  2.2038902e-001  6.7862210e-001  2.1145941e-001  8.3153643e-001 -1.2418847e-001  1.0837841e-001  2.2816378e-002 -2.8749833e-001  3.9115766e-001  5.4344398e-001  3.6520165e-001  6.4788262e-001  7.6564835e-001  1.7232001e-001  4.6962726e-001  3.1570482e-001  6.1083680e-001  1.1972740e+000  9.4900866e-001  1.6791030e+000  1.1281089e+000  9.4872571e-001  5.0152343e-001  6.0514458e-001  3.3544741e-002  1.0008518e+000  4.2941575e-001  2.5914661e-001 -2.2130224e-001  4.8614404e-003 -2.5126396e-001  2.6094589e-001  4.0790171e-001  2.7707585e-003  8.8644079e-002 -1.0633503e+000 -6.1910602e-001 -2.1685874e-001  1.2597426e+000  6.8641072e-001  5.9312476e-001 -9.6337052e-001
  1.7623613e-001 -4.2623634e-001  3.9238053e-001  3.5862299e-001 -3.3252781e-001  1.2542362e+000 -3.9660653e-001 -3.4739944e-001  3.3723595e-002 -2.7287833e-001 -3.2856664e-001 -1.0493591e-001 -3.3308976e-001 -9.9200250e-003 -2.6814924e-001 -1.6976403e-001  3.5225617e-001 -6.5891949e-001 -4.4162896e-001  1.8367920e-001 -2.9585720e-001  2.5162331e-001 -1.8886190e-001  1.0909715e+000  4.9780851e-001  5.9062644e-002 -1.0841223e-001  3.5086151e-001 -5.0639532e-001 -5.0345827e-001 -4.5541150e-001 -7.5246425e-001 -6.1250433e-001 -5.7245787e-001 -5.3400746e-001  6.8718569e-001 -4.3364657e-001 -8.6097889e-002 -6.5172061e-002  9.9825091e-002  5.3615336e-001  7.6234503e-001  1.3057140e+000  5.1698201e-001  8.9907301e-001  4.9818629e-001  5.6628792e-002 -5.5066906e-001 -2.4162332e-001  5.3888267e-001 -7.0697726e-002 -4.1624598e-001 -5.4777877e-002 -2.1063731e-002  7.8248306e-002 -3.0924329e-001 -2.7702255e-001 -1.5378112e-001 -8.0096158e-001 -9.2043580e-001 -7.7580873e-001 -1.8808789e-001  7.9113631e-001  1.0280442e+000  2.9380593e-002  1.2237976e+000
  1.4995268e-001  2.6309277e-001  9.1918286e-001 -1.3189849e-001  1.9384099e-001 -1.1799825e+000 -3.0201983e-001  5.5896740e-002  2.3063825e-001  2.2178131e-001  1.3540835e-001  1.5411636e-001 -1.7476428e-002  1.2658106e-001  2.6242632e-001  2.5250195e-002  2.3998484e-001 -2.0658621e-001  3.8253509e-001  4.0907376e-001 -1.4688102e-002  6.9312335e-001  4.8286140e-001  1.5933502e+000  4.3308803e-001  7.1835517e-001  7.2073739e-002 -3.3382718e-001 -3.8645329e-001 -3.6280896e-001 -2.5081719e-002 -3.8262408e-001 -4.4447012e-001  2.5730320e-001 -1.7935517e-001 -7.8766136e-002  9.2027267e-002 -2.5047101e-001 -6.6073849e-001 -5.8176492e-002  2.8557861e-001  5.1812240e-001  1.6295361e+000  5.4515109e-001  5.1110887e-001  2.8208012e-001  7.7076651e-001 -1.9376425e-001 -5.9639464e-001 -1.0467584e-001  2.8517286e-001  4.5121598e-001  2.7570934e-001  4.6783799e-001 -2.5466848e-001 -3.4877811e-001  1.0053720e-001  3.8858573e-001 -1.3037322e-001  4.1432724e-002  6.8859338e-001  2.4546312e-001  6.2943080e-001  7.6603762e-001  4.7293235e-001  8.6646905e-001
  3.4537929e-001  5.6759937e-002  6.2044785e-001  7.5651939e-002 -7.6838163e-002 -9.2195892e-001 -4.2138539e-001 -4.4950400e-001  3.1551393e-001 -3.0526935e-001  7.2265669e-001  3.8006414e-001 -5.4114302e-002 -3.1529018e-001  9.9955263e-002  2.9104456e-001  5.9013462e-001  1.1730460e+000  1.0366476e+000  4.8280070e-001 -6.5837549e-001  7.4217093e-001 -7.0134454e-002  8.3980172e-001  3.7852335e-002 -3.1044789e-001 -4.3431604e-001 -6.9809389e-001 -5.4788436e-001  1.1246602e-001 -8.4694126e-002 -2.6893808e-001  8.1543255e-002  3.4041541e-001  7.6984933e-003 -4.4120789e-001 -3.5458168e-001 -4.4591383e-001 -2.0028013e-001 -5.9345888e-001 -1.9378766e-001 -5.5279961e-001 -3.2903682e-002  3.2805540e-001  2.8096669e-001  1.7533005e-002 -1.0900007e-002  9.7830087e-003  7.7782578e-002 -8.6016260e-001 -4.3685920e-001 -2.3010405e-001  1.4405633e-001  5.9160794e-002  1.7545993e-002  1.1534001e-002 -6.8211783e-001 -1.4457670e-001 -5.5282656e-001  2.9645343e-002 -1.9726862e-002 -3.4977189e-001 -1.6867829e-001 -3.5422303e-002 -3.9474456e-001 -6.1911012e-002
 -1.5377033e+000  2.3343165e-001 -5.7369037e-002 -9.9173785e-001  9.3094638e-002  2.0394522e-001 -2.3715580e-001 -4.7526101e-001 -3.8849087e-001 -2.3805715e-001 -4.9839985e-002  5.5940168e-001  2.0312061e-001  8.7525006e-002 -4.7482985e-001 -1.9055601e-001  2.8696441e-001  1.3099591e+000  9.9892197e-001 -2.4438392e-003 -5.3104688e-001  5.5487207e-001 -1.7356347e-001  5.7421402e-001 -7.1602171e-002 -6.6576700e-003 -2.9102236e-001 -1.1019622e+000 -5.4468089e-001 -5.4784628e-001 -4.1309392e-001  2.9104242e-001  6.4908024e-001 -1.5207134e-001 -1.8940995e-001 -5.2112292e-001  1.4016879e-001 -6.9791002e-001 -1.0496065e+000  1.1311899e-001  3.9356201e-001 -3.8534727e-001  5.8183484e-001  1.3977065e-001  6.3048021e-001 -2.0302606e-001  3.2798294e-001  4.7589677e-002 -5.6051877e-002 -5.3318841e-001 -5.5542746e-001 -1.8261946e-001 -2.7106892e-001 -4.5308329e-001  8.5422680e-002 -3.7864019e-001 -5.6476165e-001  1.9717949e-001  6.2505033e-002 -5.7176788e-002  1.0946269e+000 -9.8339235e-002 -6.1312532e-001 -7.2817076e-001 -3.0545480e-001 -5.0460297e-001
 -1.8485923e-001  1.3927594e-003 -3.9650442e-001 -9.3092251e-001  1.0186676e-001 -4.2290862e-001 -3.9413907e-001  5.5310543e-002  4.5177621e-001 -2.1164144e-001 -6.5345273e-002  1.9545742e-001 -8.7425132e-001 -4.5614836e-001 -3.2256943e-001  1.0899466e-001  3.7584395e-001 -4.1764176e-001  2.9434816e-001 -2.9417441e-001 -3.4678342e-001  2.0882538e-001 -6.2179320e-002  1.0659414e+000 -7.2913544e-002  4.8819868e-001  5.5776799e-001 -3.1487585e-001 -1.7810055e-001  4.8513529e-002 -3.9917053e-001 -6.0833848e-002  4.1943451e-002 -2.8215423e-001  1.0922727e-002 -1.9904697e-001  1.2994162e-001 -2.5375912e-001  2.8558343e-002  1.2709625e-001  4.7140724e-001 -7.0740426e-003  7.9536604e-001  6.4255803e-002  1.6103694e-001  2.8599796e-001  9.6906395e-002  3.1018579e-001 -8.7693606e-001 -3.9070977e-001 -3.7680876e-001 -7.4150336e-001 -4.8033830e-001 -3.1032921e-001 -4.4200400e-001 -4.3242572e-001 -1.1697504e-001 -5.4759978e-001 -6.3877460e-002 -4.9135302e-001 -5.1328286e-001  9.9847213e-002 -7.1550500e-001  4.7016568e-001 -1.5523568e-001  3.4059339e-001
  1.0026264e+000  3.0687182e-001  2.8409490e-001 -1.3311891e+000  6.4845999e-002  5.2387466e-001 -5.1659592e-001  2.1959757e-001 -2.7539667e-001 -2.9631674e-001  2.5145665e-001  2.7144909e-001 -6.3299724e-001  1.2011312e-001 -1.7986207e-001 -3.8985068e-002 -1.1836762e-001  2.0287046e-001  3.6157027e-001 -2.7528664e-001 -7.2441240e-001  7.1684809e-001  5.9310682e-001 -2.4735807e-001 -2.3993707e-001 -1.9376119e-001  3.3958760e-001 -3.4881106e-001  3.4529493e-001  7.3936511e-001 -6.3681373e-001 -3.3338911e-001  8.0586259e-001  6.4354470e-001  1.3977387e-001 -8.2900774e-001  3.3129006e-001  4.9892451e-001  1.5797842e-001  4.3456247e-001  4.7928053e-001  1.0387942e-001 -2.0076317e-001  8.6570844e-001  1.3067747e-001 -7.3849399e-001  5.6959014e-001 -1.7467550e-001  2.7529255e-001 -6.6382851e-002  2.5148588e-001  1.9260759e-001 -2.8043543e-001 -1.8801187e-001 -7.7906512e-001  2.1474555e-001 -2.8151922e-001 -1.5317451e-001  2.3111753e-001  2.8017986e-001 -2.4325057e-001 -5.3881829e-001 -4.2217698e-001 -1.0503023e-001 -2.4240687e-001  4.0622155e-001
  4.4634932e-001 -4.0686816e-001  1.1596086e-001 -5.4476078e-001 -4.0653764e-001  2.3889145e-001 -3.6428526e-001  2.5163239e-001 -6.5386321e-001  1.5276992e-002 -3.1643070e-001  3.0506630e-001 -3.6658695e-001 -4.6591013e-001 -2.7957712e-001 -3.2376543e-001  1.3774651e-001  3.8934540e-001  2.1892327e-001 -1.9531613e-001  3.1710595e-001  1.9198252e-002  2.9213969e-001 -4.6462021e-001 -4.2275463e-001  3.5703074e-001 -2.5573826e-001 -6.4596700e-001  1.6839841e-001 -4.9154726e-001 -3.2701386e-001 -1.7327760e-001 -2.3488218e-001  1.7267637e-001 -5.1972189e-001 -6.1061118e-001 -5.6147086e-001  1.3215446e-001 -1.1034677e+000 -6.6567084e-001  1.0029181e-001 -6.8830047e-001 -7.4369620e-001 -2.7911279e-001 -2.0824063e-001 -4.0415285e-001  5.5930953e-002 -7.9091371e-001 -1.8057815e-001 -5.0215030e-001 -3.1972836e-001 -6.9972804e-001 -6.1788215e-001 -9.9575256e-002 -6.2072825e-001  1.8781034e-001 -1.2210610e-001  3.3757514e-001 -2.6264359e-001  1.8650042e-001 -6.3203679e-001 -2.8855784e-001  5.3696955e-001  3.6838397e-001 -3.6869949e-001 -3.0697961e-001
 -1.0581133e-001 -1.6998215e-002 -5.5516486e-001 -8.0071732e-001 -3.1009783e-001 -7.8013423e-001 -4.7926604e-001  4.0304583e-001 -6.0191485e-002  3.5659098e-001  9.2502523e-001  3.5466994e-001 -3.5271473e-001 -3.9453114e-001 -6.9906302e-001 -3.4902534e-001  4.3490466e-001  5.7707874e-001  1.2579294e+000  4.3522224e-001  2.7121368e-002  3.2760771e-001  4.1231699e-001  2.5538656e-001 -1.9998263e-001 -1.6691066e-001 -5.7963384e-001 -8.6411816e-001 -3.4037879e-001 -3.3825146e-001 -4.2710967e-001  9.0601135e-002  9.3718594e-001  2.1714879e-002 -4.3128866e-002 -7.5671630e-001 -1.2233080e+000 -3.3943630e-001 -1.1587207e+000 -5.5544946e-001 -9.4426957e-001 -8.4249870e-001 -2.8577776e-001 -2.1277536e-002 -3.1856627e-001 -8.0954978e-001  5.4104394e-001 -1.4468237e+000 -1.3179654e-001 -7.5966462e-001 -2.5593554e-001 -9.1476005e-001 -8.5149732e-001 -4.5888415e-001  4.7296972e-001  7.0143991e-001  1.6508328e-001 -1.4188837e-001  2.8424064e-001  2.5919282e-001 -1.7264010e+000 -2.7443685e-002 -5.6611862e-001 -1.4770258e+000 -3.8086537e-001 -8.9506663e-001
 -4.8639963e-001 -7.5054855e-001  2.7243256e-001 -1.2881098e+000 -3.8403972e-001 -7.1475422e-001 -2.5129723e-002  7.3696441e-001  4.2103326e-001  2.7625955e-001  1.0031254e+000  1.9691442e-001  9.9888457e-002 -3.3290874e-001  2.8876114e-001  3.5907295e-001  1.5369669e-001  3.3839669e-001  1.8726898e-001  6.9542144e-001 -2.0755363e-001  2.5568762e-001  1.0998771e+000  5.6316692e-001  4.1267035e-001 -2.7645461e-001 -1.7653291e-001 -1.6930713e-001 -2.7691567e-001 -5.6983972e-001  7.5897922e-001  5.4068515e-002  7.5885795e-001  6.8266184e-001  3.5390066e-001 -5.1626653e-001 -4.7257710e-001 -1.1475703e-001  1.9321653e-001 -5.5550630e-002  8.0639821e-002 -6.4246982e-001 -2.7604345e-001 -5.5003065e-002 -4.8233442e-001 -4.0953259e-001  3.8749925e-001 -9.6361934e-001 -7.6569524e-002 -3.0262130e-001  3.5471383e-001  7.8095937e-002 -8.1110448e-001  3.4234003e-002 -5.5341654e-001  1.2178772e+000  3.1108428e-001 -2.2180350e-001  1.0008457e+000  9.0474884e-001  8.6212336e-001 -4.9551648e-001  2.1142023e-001 -1.3517223e+000  1.7167025e-002 -9.7302103e-001
  1.8084819e-001 -3.0374427e-001 -6.7705922e-001  3.8128909e-002 -3.8799919e-001  1.0328177e-001  3.5805689e-001  8.9519836e-001 -2.5921100e-001  1.1648485e-002  2.1425129e-001 -2.9404298e-001  2.0717601e-001 -4.0205045e-001  3.9919682e-001  3.4652641e-001 -2.6266012e-001 -7.8466257e-004  3.6480753e-001  3.1031823e-001 -2.2576397e-002  4.4265844e-001  2.8875832e-001  9.8668424e-001  3.0123500e-001 -4.0025911e-002 -4.6375035e-001 -9.6991395e-001 -6.5981300e-001  4.3186182e-001 -2.0252738e-001  7.7442190e-001  7.5371384e-001  6.8569062e-001  6.3409828e-001 -3.9174458e-001  3.9747010e-001 -8.0720160e-001 -3.8008837e-001 -5.9808103e-001  2.9976265e-001 -3.7515215e-001 -6.5081831e-001  2.1529259e-001  3.7703454e-002 -2.5310512e-001  5.2787651e-002 -3.0741048e-001 -1.0178834e-001 -6.8131321e-001  3.0551947e-001  2.4447653e-002  1.9487526e-001  3.0154405e-001  2.4574521e-001  5.6304343e-001  5.7352354e-002  3.9857255e-001  8.8469719e-001  7.3778387e-002 -3.0910610e-001 -1.1312702e-001 -5.0495716e-001 -3.5576298e-001 -6.1999696e-002  7.8329622e-002
 -4.4158501e-002 -8.6787239e-001 -4.7088309e-001 -2.1749745e-001 -4.5519449e-001 -1.8558554e-001  1.7060892e-001 -2.1746660e-001 -2.3670230e-001 -2.8206082e-001  2.3604576e-001  1.8215934e-001 -1.4822330e-001 -1.4774800e-001 -3.0038291e-001 -2.8366532e-001 -2.4433113e-001  2.0328447e-001 -4.6045466e-001 -3.7720264e-002 -8.6526566e-001  2.0861503e-001 -7.8744620e-001 -1.2273712e+000 -4.7494277e-001 -6.6076438e-001 -6.6846729e-001 -9.0814130e-001  3.9838943e-002  2.1853032e-001  2.9237717e-002  3.3930684e-001  3.9377715e-001  8.2824910e-001 -5.7681222e-002 -7.3748248e-001  3.6884720e-002 -4.6915540e-001 -1.1972824e-001 -7.5511170e-001 -1.1252619e-001 -9.3739649e-001 -1.0095595e+000 -1.1621422e+000 -3.7152474e-001 -2.0721217e-001  7.7932440e-002 -4.3780613e-001  5.0417580e-003 -8.7069080e-001 -5.0806526e-001 -3.1685339e-001  2.8815972e-001 -6.4869020e-002 -1.8098593e-001 -1.1886195e-001 -3.2213942e-001 -1.1719890e-001  8.0403288e-005  2.5088116e-001 -8.0977947e-001 -2.9464920e-001 -1.0026604e+000 -3.3028373e-001 -1.0881130e+000  6.7336657e-002
  1.8081296e-001 -2.8703987e-001 -7.3479891e-001  1.0696748e+000 -4.9659471e-001  3.3539701e-001 -1.1816982e-001 -1.9068520e-001 -3.1258711e-001  1.6763053e-001  6.1610324e-001 -1.9356085e-001 -1.0148201e-001 -3.5447617e-001 -2.6954938e-001 -2.0933283e-001 -2.0230606e-001  3.5351788e-001 -5.7789205e-001 -1.3843485e-001 -7.3793237e-001 -8.4129702e-002 -1.2129221e-003 -1.9588146e-001  9.5063839e-002 -1.0043048e-001 -1.0604106e-001 -2.9420073e-001 -8.8396956e-001  2.1852428e-001 -1.7208564e-001  2.9179158e-001  2.3124664e-001  6.0906125e-002  9.1684717e-003 -1.8614586e-001 -4.2546757e-001 -1.1905954e+000 -1.4273216e-001 -8.6803129e-001  3.4471773e-001 -4.3581605e-001 -2.1451999e-001 -9.7901225e-001  1.7463876e-001 -2.4092640e-001 -3.9843352e-001 -5.8203913e-001 -5.4378743e-002 -5.1344925e-001 -5.7325890e-001 -2.7113648e-001 -7.2217705e-002 -1.3378369e-001 -1.7534878e-001 -5.6721189e-002 -3.2526940e-002  6.1244404e-002  4.4624204e-002  3.0573015e-002  1.4029405e-001 -2.0396865e-001  1.4643302e-001 -6.9129423e-002 -9.2826214e-001 -7.9457116e-001
 -1.3339433e+000 -8.0074021e-001  1.3762877e-001 -3.5797141e-001 -5.4572452e-001 -4.7025954e-001  8.9498814e-002 -6.4500330e-002 -5.0574810e-001 -4.2833307e-001 -3.1047154e-001 -4.3363787e-001 -5.4700614e-001 -7.5098295e-001 -4.1643027e-001 -6.2668459e-001 -5.7542518e-001 -4.1080353e-001 -9.4530483e-001 -3.9927573e-002  1.1062807e-001  2.4567213e-001 -1.2747152e+000  2.1895763e-001 -3.8248917e-001 -2.2307875e-001 -5.3507313e-001  2.4890719e-001  4.3294908e-002 -3.1970530e-001 -1.2116026e-001 -6.7631890e-002 -5.6364700e-001 -3.6576160e-001 -4.6572903e-001 -3.8449835e-001 -4.4560369e-001 -8.4680764e-001  1.0728552e-002 -1.3505233e+000  3.6608270e-002 -6.2609006e-001  6.8061969e-001 -1.3756970e+000 -1.6726449e-001  7.6064450e-002 -6.4195060e-001 -2.7916598e-001 -7.1650706e-001 -5.1979938e-001 -8.9988329e-001 -2.9806726e-001 -4.0499189e-002 -2.6301544e-001 -8.8063309e-001 -4.8941777e-001 -1.9799291e-001  4.1512256e-002  5.6718701e-002  6.5051174e-002 -2.1488205e-001 -3.8703287e-001 -1.1011321e+000  4.5449814e-001 -4.4510398e-001 -7.5476949e-001
 -5.7505557e-001 -1.0028331e+000 -6.3200503e-001  5.7167443e-001 -4.9726655e-001 -9.7613414e-001  6.0267245e-001 -3.5556808e-001 -5.7586789e-002  8.6409294e-002 -9.6754809e-001 -4.5633712e-001 -6.1083388e-001 -2.1913268e-001 -3.1933913e-001 -5.7292983e-001 -5.9394174e-001 -8.5774364e-001 -4.2962128e-001 -4.9041843e-001 -1.4290062e-001 -4.0711894e-001 -7.8475652e-002 -7.9565609e-001 -7.9840641e-001 -4.5878517e-001 -5.4172095e-001 -8.7779935e-002  1.7379928e-001 -2.5769458e-001 -6.3660657e-001 -3.9902377e-001 -8.4273097e-001 -1.1156316e-001 -8.1639640e-001 -4.4962884e-001 -5.6554003e-001 -1.4529312e-001  1.2388046e-001 -5.3881426e-001 -8.2798558e-001 -3.4553337e-001 -8.5779908e-001 -9.5249998e-001 -2.7305746e-001  4.1279254e-001 -7.9036667e-001  4.4248537e-001 -2.4720718e-002  1.7014885e-001 -5.8874652e-001 -5.0209747e-001 -1.4836016e-001  2.3722327e-001 -9.9344045e-002 -3.6810287e-001 -2.1947130e-001  8.5646255e-004 -3.8207768e-001  3.1685575e-001 -1.4270179e-001  7.2934078e-002 -1.1418909e+000 -3.0399517e-001 -2.6025456e-001 -8.1509192e-001
  7.6670701e-002 -1.2332029e-001  6.7506795e-002  4.8305475e-001 -4.6154173e-001 -6.9866195e-001  4.5148490e-001 -1.7276069e-001 -8.3166764e-002  9.3131644e-002 -4.2580319e-001 -1.0178348e+000 -2.5174095e-001 -1.5142782e-001 -2.7173768e-001 -5.6004852e-001 -4.9487428e-002 -8.4595665e-001 -1.3459651e-001  2.1228345e-001  1.8753802e-001 -2.2095802e-001 -4.6751004e-001 -8.4460439e-001 -3.4563701e-001 -2.9781187e-001 -4.2864322e-001  7.3541801e-002 -3.1769630e-001 -5.4425623e-002 -4.3238927e-001  1.3711964e-002 -1.9658586e-001 -4.9277014e-001 -4.2512314e-001 -1.0645625e+000  3.4247510e-001 -2.2958462e-001 -4.5802992e-001  2.5237394e-003 -3.0772013e-001 -2.8505934e-001 -5.3791451e-001 -1.0187278e+000 -2.0868759e-001  5.6841355e-001 -2.3459483e-002 -4.5134861e-003  3.5938775e-002 -2.6003614e-001 -3.5124687e-001  3.6152043e-002 -4.7781716e-002  2.0322984e-001  3.6682468e-001 -7.2257068e-002 -3.4302420e-001 -2.5133701e-001 -2.7600149e-001 -3.9761879e-001 -1.2735087e+000 -3.5922922e-001 -7.8434110e-001  2.7154822e-001 -6.4509575e-001  1.9199111e-001
 -8.0607703e-001 -3.3201531e-001  3.0538957e-001  1.4963270e+000 -5.2503362e-001  3.5431716e-001  2.6652541e-001 -3.8373902e-002 -2.3172538e-001 -5.6527546e-002  3.3703827e-002 -1.9610198e-001 -1.4042321e-001  1.4504006e-001 -5.0693155e-002  3.4569912e-002 -3.3147494e-001  5.5833445e-002 -1.2246817e-001 -4.3793311e-001  7.9661977e-001  2.4996058e-001 -5.5930985e-001 -3.9807606e-001 -3.4492838e-001 -2.1902952e-001 -3.2311120e-001 -9.5463704e-002  1.7979266e-001  6.1483744e-002  1.3875192e-001 -1.4114808e-001 -2.4591189e-001 -4.5982022e-001 -5.9136208e-002 -4.4390446e-001  4.4827926e-001  4.9787735e-001  8.7910695e-001 -2.9153962e-001 -4.0706926e-001 -2.2854374e-001 -1.9226112e-001 -4.0161135e-001 -3.4423258e-001  5.1997455e-001 -5.6248126e-001  4.4488194e-001 -3.6448346e-001  1.0747246e-001  2.1766029e-001  3.7972281e-001  1.2769365e-001  4.5300239e-001  8.4616344e-001 -3.0871323e-002  2.5796559e-001  4.1424049e-001  2.5578357e-001 -1.0492383e-001  7.1456155e-001 -2.2255622e-001 -6.0495890e-001 -4.3053413e-001 -1.4568446e-001 -5.7087073e-001
  1.2446077e-001 -2.1769484e-001  3.5071481e-001  2.3212083e+000  1.1576616e-001  1.0355902e+000  3.0298032e-001  4.8265028e-001  4.9407399e-001  6.3292302e-001  9.6003110e-001  7.4421367e-003 -1.1002495e-001  5.2685398e-001  1.6043480e-001 -9.4591954e-002 -9.6392284e-002  4.0688212e-001  1.2926134e-001  1.1727336e-001  8.4908159e-001  6.7500157e-001  1.0724341e-001 -4.7691218e-001  4.6393482e-001 -1.3940071e-001  2.2327518e-001 -3.5434473e-001  3.4580824e-001  2.8000180e-001  3.2617800e-001  5.7145269e-001  2.7658338e-001  1.6427497e-001  2.7604471e-001 -1.8489992e-001 -1.0420163e-001  2.5757130e-001  4.8450552e-002  4.5518306e-001 -1.9073706e-001 -1.0836331e-001 -9.1410623e-001  3.2861738e-001 -5.8382793e-001  2.0706339e-001 -6.3127728e-001  1.7486425e-001  4.4144712e-001 -2.1735673e-001  6.5631654e-003  1.8243107e-001  4.3324030e-001 -5.0439197e-002  3.7066567e-001  1.2362573e-001  3.2291325e-001  6.3650155e-001  5.8063024e-001  1.7337090e-001  7.8590629e-001  6.4084981e-001  1.0498312e+000  8.3937253e-001  2.5406587e-001  4.6499346e-001
 -3.0766119e-001 -3.3696511e-002 -8.0102887e-001 -5.5078974e-001 -3.5559922e-001 -6.7232391e-001  3.4192090e-001 -4.2339826e-002 -8.9759424e-002 -6.5727872e-002  6.2150766e-001 -1.1000719e-001  2.7702303e-001 -1.9473069e-001 -4.8302925e-002 -2.6436001e-001 -1.4516657e-001 -6.7215694e-002 -8.1480076e-002  1.1919466e-001 -1.0022894e+000 -6.1423866e-001 -8.3923873e-001 -4.0707888e-001 -2.8951942e-002 -2.0476906e-001  2.7016918e-001 -3.9362550e-001 -4.2005217e-001  2.6385294e-001 -2.3116916e-001  5.6871639e-001 -1.1776199e-001 -5.3699169e-001  6.5250197e-001  6.5622161e-001 -1.7277589e-001 -3.6191701e-001 -4.4707839e-001  6.9974582e-001 -4.0853564e-001  9.2814333e-004 -3.7761484e-001 -9.0603023e-002 -7.7028265e-001 -6.8864067e-001 -1.0955068e+000 -5.2949279e-001  6.1234544e-002 -1.8011710e-001 -5.0392459e-002 -3.8435099e-001 -1.6548263e-002 -1.5091434e-001 -2.6108370e-001  3.3449781e-001  2.6424261e-001 -2.1156444e-001  3.3344208e-001  3.3007206e-002  1.2976772e-001 -7.5010720e-002 -1.0286985e+000 -9.5744621e-001  6.7940342e-001 -1.0961054e+000
  7.1891511e-001  3.2263165e-001 -5.5793269e-001 -7.2387820e-001  3.7694450e-001 -1.5384434e+000 -2.1937514e-001 -2.1901729e-002 -6.6874565e-001  7.0677570e-002 -6.1532059e-002 -2.8033478e-001 -1.5159313e-001 -2.6183211e-001 -7.2249852e-002 -5.6849318e-001 -1.2889778e-001 -8.1502178e-001 -1.0409791e+000 -7.6400661e-001 -1.3889449e+000 -1.1994275e+000 -3.5231978e-001 -2.8501106e-001 -3.9540208e-001 -8.6275454e-001 -2.5831258e-001 -9.5463733e-001 -1.0014013e+000  3.0745416e-001 -5.6111768e-001  1.3234301e-002 -5.7562273e-001 -6.5749649e-001  3.9601765e-001  1.1451927e-001 -1.4698164e-001 -1.4469105e-001 -1.1300705e+000 -4.5555524e-001 -1.4574676e+000 -8.1499924e-002 -1.2941305e+000 -3.2066935e-001 -8.2725130e-001  2.9999026e-001 -4.7510777e-001  6.7334609e-002  4.5878567e-003  2.5891674e-001 -4.4201064e-001 -5.6317908e-001 -1.7365347e-001 -4.2634371e-002 -3.7764588e-001  2.7983442e-001 -2.1621395e-001  2.6020505e-002  2.4674246e-001 -3.2212392e-001 -1.2625951e+000 -1.1820638e-001 -4.9665064e-001 -9.2788020e-002 -1.9416610e-001 -8.5486965e-001
 -2.6155298e-001 -8.2201884e-002  3.4471416e-002  9.2103630e-002 -9.9519344e-002 -1.8679556e-001 -1.4098157e-001 -1.9936518e-001 -7.8131950e-002  2.0368656e-001 -2.0493266e-001 -3.8606306e-002 -2.2534304e-001 -2.2243408e-001 -2.7001792e-001 -3.5480201e-001 -2.4283046e-001 -2.2358249e-001 -3.0407562e-001 -6.1343379e-002 -2.8746827e-001 -2.6221617e-001  1.4375540e-001 -1.5124960e-001 -1.7161557e-001  1.0886137e-001  1.5871138e-001  3.5315785e-001  1.0122520e-002  2.2640418e-001  6.4736093e-002  9.2889837e-002  2.6670821e-001  1.7111133e-001 -3.3381877e-002  2.8301850e-001  1.8347282e-001  2.3162751e-001  2.1422438e-001  2.2976775e-001  1.1340396e-001  1.8672878e-001  2.1855647e-001  1.1533081e-001  8.6607162e-002  3.3180021e-001  1.7349656e-002  2.9594764e-001  2.2910056e-001  3.5951619e-001  1.8739754e-001  6.3022177e-002 -1.9966444e-001  1.4170618e-001 -1.9022340e-001  1.4394588e-001  1.5957576e-002 -1.2966315e-002 -7.6760337e-002  1.0115055e-002 -2.8739759e-001  5.7669005e-001 -1.6544083e-001  3.7425063e-001  6.7559677e-001  8.1213525e-001
 -4.0177782e-001 -1.1704120e-001 -6.2411890e-001 -3.6328895e-001 -6.0379884e-001 -1.0572774e+000 -5.8521578e-001  4.1628187e-001 -1.7406642e-001  2.1275242e-001 -1.3069071e+000 -1.8230906e+000 -1.3188330e-001 -1.1880288e+000 -2.4944243e-001 -6.1988160e-001  5.1463073e-002 -8.3926986e-001 -1.1065534e+000 -8.5925054e-001 -1.3041621e+000 -5.3252550e-001 -5.7669663e-001 -3.5115505e-001 -8.8749450e-001  4.8117473e-001  5.6562346e-001 -2.0484314e-001  2.3793863e-001  3.7951917e-001  1.1386982e+000  6.9700759e-001  1.3583095e-002 -3.6706530e-001  1.0383253e+000  6.5999065e-001 -5.5707432e-001  5.7869096e-001 -5.3097321e-001 -4.5164111e-001  2.9607429e-001 -2.4698088e-001 -8.1407530e-001 -5.5277562e-001 -2.2320621e-001 -1.8340829e+000  8.3421956e-001 -1.1374060e+000 -8.2175471e-001  5.1001125e-001 -2.4652412e-001 -2.1138655e-001 -1.0988133e+000 -4.2181087e-001  3.3233421e-001  2.9850089e-001  3.6321206e-001  5.3653886e-001  8.8826084e-001 -8.1954210e-001 -1.9445115e+000 -1.3209835e-001 -6.3841041e-001  8.5913149e-001  3.9024253e-001  2.7952624e-001
  7.8678893e-001  1.5796167e-001  3.8826780e-001  3.6642464e-001 -3.2404897e-001 -7.7069659e-001 -7.4074755e-001  4.1490291e-001  2.1555459e-001  1.5286338e-001 -7.5467328e-001 -7.3452179e-001 -3.1451354e-001 -5.0954405e-001 -3.8289387e-001 -4.0482263e-001  2.2157476e-001 -1.4431061e+000 -1.1842872e+000 -7.4484184e-001 -9.9514117e-001 -4.9106832e-001  3.2373701e-001  1.2597575e-001 -4.1460716e-001  2.8935555e-001 -2.0799554e-001 -6.1785781e-001  4.0303348e-001  6.4629613e-002  7.0644100e-002 -1.2388916e-001  5.6060517e-002 -3.4667860e-002  4.6109880e-001  4.0123914e-001  1.8628153e-001  4.4799316e-001 -2.7965705e-001 -3.9622785e-001  7.3934826e-001 -8.6429783e-002 -5.2096635e-002 -4.2748548e-001 -1.6054622e-001 -1.3843248e+000  5.6975601e-001 -8.5791682e-001 -5.4680756e-001  6.0361691e-001  2.4426077e-002  9.3646714e-002 -3.3219607e-001  4.8267786e-001  4.9901685e-001  7.2738502e-001  2.1756926e-001  5.8445107e-001 -3.3226449e-002 -2.1853030e-001 -2.1917238e+000 -2.2575432e-001 -1.7235287e-001  3.0778938e-001  6.9902531e-001  4.1875082e-001
  1.4742012e+000  3.0296382e-001  7.6737674e-001  5.6581285e-001 -3.3367472e-002 -7.6504322e-001 -7.6368847e-002  2.3954343e-002 -2.9871568e-001  7.5047734e-002 -1.9301532e-001 -5.3421723e-001 -3.4248325e-001 -4.0108075e-001  8.9397888e-002  6.4198071e-002 -1.1052420e-002 -1.9396317e-001 -1.0065251e+000 -3.0613345e-001 -9.7002814e-001 -1.2545632e-001  5.0620106e-002  1.6127045e-001 -3.2344527e-002 -2.2802155e-001 -4.3760284e-001 -7.0765551e-001 -3.4661796e-001 -8.4781200e-002  1.6777784e-001  1.0199474e-001  3.4025498e-001 -2.1227515e-001 -2.5023064e-002  1.5523452e-001 -1.9877426e-001 -2.9501362e-001 -2.9248359e-001 -1.0077185e-001 -3.3100104e-001  4.1222071e-002 -8.7374427e-001  1.5687127e-001 -1.3129244e-001 -3.3267482e-001  1.5043253e-001 -1.0466232e-001 -2.8241410e-001  5.0049273e-001  4.0088242e-001 -1.3852462e-001 -2.6337549e-001  3.4542367e-001  6.5308473e-002  4.1821428e-001  1.5270187e-001  2.4048216e-002  7.4105060e-002  2.3040537e-001 -1.3716221e+000  1.6416896e-001  7.7583810e-002 -6.6836614e-001  3.4932652e-001  5.3693082e-001
  2.3403535e-001 -1.4830990e-001  2.9970956e-001  1.4589462e-001  6.2174903e-002 -3.3094634e-001 -1.3842109e-001 -3.6600521e-001 -2.0370674e-001  2.0698378e-001 -2.8769220e-001 -3.6360899e-002 -3.5161984e-001  3.4089062e-001  3.7097185e-001  4.2040534e-001 -6.2440917e-001  1.6655065e-001 -8.0507322e-001 -3.8752470e-001 -7.4146198e-001 -3.6428116e-002 -2.0106153e-001  5.8767413e-001 -1.2423029e-001  3.0993428e-001 -1.4037191e-001 -3.2600275e-001 -5.1739052e-001 -3.3195169e-001 -3.6609379e-001 -7.9222065e-002 -4.0080846e-001 -5.7755841e-002  1.2604967e-001  2.2155332e-001  1.2027497e-001 -2.2498818e-001 -8.2130932e-001 -2.3351144e-001  1.6156028e-001  1.8000798e-001 -3.0304149e-001 -2.0603730e-001 -3.3494874e-001  3.0327384e-001  5.4285663e-001  5.7915329e-002  4.4945615e-001  4.5908181e-001  3.3586840e-001  2.6943861e-001 -9.7261008e-002  2.0998166e-001 -2.3157255e-001  4.8681486e-001  2.8954551e-001  1.7018214e-001  3.5466205e-001 -5.4009767e-001  7.3274039e-002  6.9877684e-001  7.9623361e-002 -1.5315342e-001  6.3245439e-001  1.0652771e+000
 -1.9011996e-001 -9.9041280e-001 -7.7820480e-003 -3.0039870e-001  8.6915818e-003 -4.5102351e-001  1.9085450e-001  4.3116396e-002 -5.0735572e-001 -2.3062982e-001 -4.2631965e-001 -7.5117224e-001 -3.4444131e-001 -7.4869068e-001 -4.5400192e-003 -2.7468443e-002  2.5898108e-001 -2.8618192e-002 -7.5397305e-001 -6.2733212e-001 -7.8027606e-001  9.8811003e-002  1.8495296e-001 -2.1665731e-001 -4.7358638e-001 -5.2991804e-001  1.9140122e-001  2.5480879e-001 -2.3457276e-001 -4.0123623e-001  2.7240498e-002 -7.3172529e-001  6.9000713e-001  9.5046726e-001 -2.3545664e-001  1.2639486e-001 -1.0842810e-001  7.1718474e-002 -5.0929193e-001 -6.3349805e-002  1.8223847e-001 -2.1302151e-001 -4.4661947e-002  1.2706617e-001  1.7351215e-001 -5.0360143e-001  5.2686783e-001 -4.7641923e-001  8.3830403e-002 -2.5028301e-001 -3.4180260e-001 -1.8811126e-001 -8.1025883e-001 -3.4312727e-002 -4.5736505e-001  2.3958300e-001  1.5354467e-001 -4.8321057e-001 -2.5321834e-001 -3.4640453e-001 -1.5011735e+000  2.3361780e-001 -8.0617642e-001  7.6193889e-001  4.1442432e-002  4.9001866e-001
 -5.0131910e-001  1.1914589e-001 -1.1899609e-001 -1.7752096e-001  3.1284487e-001 -1.5180187e-001  2.2413151e-001 -1.1173852e-001 -1.2207675e-002  3.0235602e-001 -4.0996195e-001 -7.2389401e-001 -2.6573747e-001  1.5538002e-003  5.0005437e-001  1.1401509e-001  2.6308797e-001  3.4907888e-001  2.9831631e-002 -4.8903816e-002 -2.2945911e-001  2.5212238e-001  5.2247051e-002  1.6079659e-001 -4.1049437e-001  1.5569160e-001 -3.2010459e-001  3.9591239e-001 -1.4271760e-001  3.1370799e-001 -2.4799781e-002 -3.2570251e-001  5.2111732e-001  8.7694458e-001 -1.0949347e-001 -3.2487023e-001  3.9675040e-001  6.5840611e-002  5.9882904e-001  1.6915296e-001 -1.6317116e-001 -2.0622772e-002  1.4643860e-001  5.9209862e-001  3.4105367e-001  1.4718182e-001  3.4534165e-001  6.7581111e-001  2.6526625e-001 -5.7839669e-001 -3.4277778e-002  3.3375670e-001 -1.1769963e-001  5.0328739e-002  2.2506679e-001  1.5339603e-001  1.1109162e-001  5.7729705e-001  4.7499018e-001 -2.5359636e-001  1.4825295e-001  3.8756603e-002 -1.0488773e+000  5.1905872e-001 -4.0476240e-001 -2.7170983e-002
  1.1520507e-001 -8.4348695e-001 -9.0891725e-001 -1.5980352e+000 -2.4502098e-001 -1.0474557e+000  3.9172073e-002 -1.9267895e-001 -1.5090257e-001 -2.6464088e-001 -5.8748055e-001 -5.2216403e-002 -3.6885437e-001 -8.3738897e-001 -3.5909748e-001 -7.3282088e-001 -1.2814946e-002 -6.8121182e-001 -2.9714667e-002 -3.9488297e-001 -8.1182249e-001 -3.8049058e-001 -7.4698938e-001 -1.2016388e+000 -7.9065870e-001 -5.3845933e-001 -3.7717770e-001  2.1556103e-001  4.6626818e-001 -3.1960666e-001 -9.1226999e-001 -8.2155985e-001  3.8625615e-001  8.6324041e-002 -4.6816766e-001 -1.1259236e+000 -3.0064717e-001  3.2064386e-001  2.1635897e-001 -2.9818964e-001 -8.1255708e-001 -4.1658333e-001 -6.4187188e-001  5.0924155e-001  2.2921158e-001 -6.6821877e-001  1.4284088e-001  2.6679639e-001  9.4922908e-001 -4.7234033e-001 -4.6785624e-001 -4.8879458e-001 -8.3605231e-002 -5.5923856e-001  1.6451443e-001 -5.1833892e-002 -5.1511427e-001 -8.2948825e-002 -1.1486723e-001 -2.6284663e-001 -7.2013905e-001 -4.6816023e-001 -2.5602310e+000 -2.6977455e-001 -6.5900273e-001 -1.2665089e+000
 -4.9801814e-001 -2.2575998e-001 -1.5423134e+000 -1.8744496e+000 -2.3238062e-001 -9.4364576e-002  2.1708186e-001  1.8380214e-001 -8.4617990e-002 -3.5639999e-001  2.4743518e-001 -5.9950027e-001 -5.8620754e-001 -7.2888165e-001 -1.8621348e-001 -1.6212518e-001 -3.1349367e-001 -1.3141538e-001  4.6765194e-001 -3.7598014e-001  3.9335060e-001  1.1164985e-001 -1.3612314e+000 -2.0497441e-001 -7.3384390e-001 -1.2900951e-001 -7.4858093e-001  9.7205187e-002  1.8579643e-001 -3.5181818e-001 -1.7399771e+000 -8.1493236e-001 -1.0466351e+000 -7.1701550e-001 -9.4324938e-001 -2.0331730e+000 -2.7584127e-002  1.9754544e-001 -1.9303765e-001  2.7645177e-001  2.5701523e-001 -4.5957511e-001  1.4628179e-001 -1.8116831e-001  1.1166097e-001  1.8043463e-001  5.6123012e-001 -4.5046973e-001  1.1075354e-001 -5.5418518e-001  1.6189326e-001  6.9181154e-002 -4.2970039e-002 -5.3506292e-001  1.0669337e+000 -2.7171966e-001 -5.3952966e-001 -9.9649359e-002 -1.3912947e-002  5.8137656e-001 -3.5533979e-001 -5.7610893e-001 -2.0854148e+000 -1.8998917e-001 -6.1442080e-001  1.6526613e-001
 -1.0731539e+000  1.4547239e-001 -8.7981185e-001 -1.7294744e+000 -4.0667655e-001  1.0562558e+000  5.6928260e-001 -9.1655983e-002  4.3262885e-002 -1.3193669e-001  6.8022125e-002  8.6332219e-001 -9.1235775e-002 -2.6693466e-001 -2.1862587e-002 -1.0486755e-001  4.5408664e-001 -4.1191429e-001  9.3290829e-001 -7.9268084e-002 -3.0158432e-001 -5.8442366e-002 -1.2980831e-001 -2.9732167e-001 -4.1239705e-001  8.6449519e-002  1.0195694e-001  1.1745004e+000  6.0519664e-001 -6.6696164e-001 -4.0432558e-001 -5.6067988e-001 -1.7992818e-001  9.4897934e-002 -3.9268718e-001 -3.4208896e-001 -2.1226275e-001  1.0360629e+000  8.6565660e-001  5.4512994e-001 -2.7641849e-001 -6.0603520e-001  3.5684336e-001  3.7590645e-002  1.2463907e-001 -2.2952467e-002  2.6210375e-001 -3.4666132e-001 -8.7418610e-002 -4.8609282e-001  4.0416699e-001  5.8846710e-001  8.5433523e-002 -3.9441170e-001  7.8348825e-003  3.8745503e-001 -5.1221770e-003  3.0458301e-001  4.2520675e-003  3.7971676e-001  9.6718026e-001 -6.9329704e-001 -2.0932019e+000 -5.6308105e-001 -5.7760214e-001 -7.7358624e-001
 -2.2144674e-002 -1.7399364e-001 -4.2393304e-001 -8.5069641e-001 -1.8453462e-001 -5.9290208e-001 -2.4911231e-001 -3.5510088e-001  8.9924918e-002 -7.3385392e-002  2.9153273e-002 -3.2711305e-002  5.2095794e-002 -2.2288317e-001  4.6937940e-002  2.1239417e-001  1.1464358e-001 -2.6116680e-001  3.9245028e-001  5.6468886e-002  3.5303232e-002  4.8737340e-001  5.4572829e-001  4.5249238e-001  5.3117986e-002 -4.4810532e-002  1.0887765e-001  2.7582023e-001  8.3752992e-002  1.5668631e-001  1.9686694e-001 -9.5355844e-002  9.7853491e-002  2.8901650e-001 -2.2485065e-002  3.5587449e-001  3.3020659e-001  1.0564245e-001  1.9086461e-001 -2.7180554e-001  5.0614939e-001 -1.4934936e-001  9.2417823e-001 -5.7695570e-001  3.8927242e-001 -2.2530125e-001  5.6418439e-002 -4.1505617e-001  5.2144053e-001 -7.4721382e-001  5.5914225e-001  8.6225342e-001 -4.1256493e-001 -2.0440615e-002  4.6970601e-001  1.4321345e-001  5.1105775e-001  7.3026602e-001  2.2694783e-001 -5.5383964e-001  1.0436296e-001 -1.4418970e-001 -6.0097362e-001  2.9034211e-001  7.2880531e-001 -7.0958869e-003
 -1.1874664e+000 -8.5332459e-002 -1.3252876e+000 -2.1434383e+000 -2.2717666e-001  3.7250303e-001  3.7199002e-001  2.2117183e-001  1.5526705e-001  3.4915927e-001 -2.2646881e-001  3.5950512e-001 -3.5496602e-001 -1.3888360e-001  4.2893887e-001  8.7747353e-002 -2.2759909e-001 -2.4891098e-001 -2.3576647e-001  5.2188208e-001 -3.2925823e-002 -2.2073391e-001  4.8142218e-001  6.8031810e-001  1.1766320e-002  4.7169072e-002  4.9874019e-001  5.2280682e-001  2.9382585e-001  1.6699409e-001  6.6289230e-001  5.6734277e-002 -2.0143115e-001 -8.3929225e-002  7.0409145e-002  8.1535959e-001 -1.8709618e-001 -2.5105472e-001  9.5908165e-001  7.2522350e-002  3.1227723e-001  1.0630881e-001  6.2002511e-001 -1.8191160e-001  6.4566719e-001  3.5773115e-001  8.8911771e-001  3.4111295e-001  3.1035909e-002  4.3898105e-001  1.5204681e-001  2.8687878e-001 -1.4711741e-001 -8.7306277e-002  1.6463561e-001  9.3067818e-002  6.9611723e-001  3.1871875e-001  2.8309774e-001 -1.0789732e-001  6.3085767e-002 -7.6252203e-001 -4.6578879e-001 -1.1239457e+000  4.2031351e-001 -6.3775675e-001
 -1.1725177e+000  1.9632579e-001 -6.5028004e-001 -3.0051333e-001 -1.8756722e-001  9.0934511e-001 -1.3886073e-001 -1.9249458e-001 -4.4972110e-001 -1.1950407e-001 -8.6641461e-003 -3.2256851e-001 -3.5546235e-001 -1.9343944e-001 -2.3423295e-001 -2.6910957e-001 -1.1718810e-001 -3.7100971e-001  5.9794440e-002  3.4485871e-001  1.5931851e-001  3.9156337e-003  1.6027402e-001  1.5698964e+000  9.4635520e-002  5.3310136e-003  3.1964159e-001  1.0957621e-001  3.8395864e-001 -2.6657377e-001  4.5143390e-001  7.0067612e-002  4.6410541e-002 -4.2688432e-002  4.0546275e-001  6.8054611e-001 -5.1324431e-002  5.6046458e-001  1.5179335e-001 -2.1484506e-001 -2.6897649e-001  5.1147656e-002  7.3394007e-001  2.0731153e-001  4.1742726e-001 -5.3839802e-001  8.7057642e-001  3.9110786e-001 -3.9159401e-001  3.8214786e-001 -3.9744133e-001 -3.9969014e-001 -6.7828175e-001 -7.6924779e-001 -7.8176137e-001 -4.2095952e-001  2.2475758e-001 -5.0031443e-001 -8.9278183e-002 -9.9671082e-002 -3.0291180e-001  2.1820522e-001  2.3720419e-001 -1.3162061e+000 -2.0244702e-001 -1.6941560e+000
 -9.1147320e-001  1.2052485e-002 -1.4217650e+000 -1.7993635e-001 -5.0167752e-001  2.0492695e-001 -3.0282399e-001 -7.4741758e-001 -2.1219944e-001 -3.2651242e-001  1.2557576e-001 -1.6212212e-001 -1.8727811e-001 -5.5617077e-001 -5.5150259e-001 -5.2837881e-001  1.3415844e-001  5.3645923e-002 -1.0466193e-001  4.6737835e-001 -5.1248992e-002 -3.6070015e-001  7.8012524e-001 -1.2528972e-001 -3.2449704e-001 -3.0760308e-001 -1.0774999e+000 -7.1402794e-001 -1.8227459e-001 -5.5706279e-001  4.4704202e-001  6.0262799e-001 -2.4155274e-001 -1.1479980e+000  5.5773888e-001  8.7166913e-001 -8.5724973e-001  1.7137535e-002 -2.3590878e-001 -1.2825351e-001 -2.1839817e-001 -1.3091570e-001 -6.6912618e-001 -2.3599672e-001 -5.2866115e-002 -3.1009091e-001  6.8695826e-001 -1.4177352e-001 -4.9357632e-001  2.5619883e-001 -6.3560853e-001 -3.9065149e-001  2.0093340e-002 -9.7138162e-001  1.0777319e-002 -6.6266125e-001  2.6790955e-001 -1.9290835e-001 -3.6911110e-001 -2.7741685e-001  1.5377565e+000  4.9005707e-001  1.3714972e-001 -2.8874084e-001  2.4498629e-001 -5.3229457e-001
 -9.1130173e-001  2.9916381e-001 -4.6699868e-002  7.1074229e-002  2.1201663e-001  1.6058337e-001 -2.2376654e-001 -2.3943154e-001  3.2883666e-001 -2.0260563e-001  1.2857515e-001 -7.1806285e-001 -1.7976207e-001 -1.4759839e-002 -3.4803266e-002 -3.6056026e-001 -7.8556784e-001 -2.6705090e-001 -4.4839297e-001  1.9259390e-001 -1.8267859e-002 -3.6267058e-001 -1.8932113e-001  3.6003759e-002 -1.8389426e-001 -4.3951839e-001 -3.4325179e-001 -1.2665399e-001 -6.1204293e-001 -4.7375872e-001  6.9447920e-001  2.9868724e-001 -1.0801718e+000 -4.2047144e-001 -4.4355918e-002  1.0228455e+000 -1.8023255e-001 -1.1081626e+000 -9.9907496e-003  5.9745921e-001  2.4451635e-001  3.1008886e-001 -1.8842370e-001 -7.4281913e-001  2.8744081e-001 -3.2412631e-002  5.7288794e-001 -5.6332367e-001  9.1672036e-002  4.1797157e-001 -2.1871265e-001 -2.0336613e-001 -2.5617090e-001 -4.1107748e-001  7.7369080e-002 -5.4538104e-001 -1.6965994e-001 -2.7321531e-001 -2.8697082e-001 -6.8783701e-001  4.2202208e-001  1.7628185e-001 -8.9089694e-002  1.0282754e-001  1.2129283e+000 -8.0994821e-001
 -6.9830350e-001 -2.5080179e-001 -9.0975204e-001 -1.2619665e-001 -8.0572960e-002 -2.1248764e-001 -8.1700200e-001 -1.2375083e-001  9.8346955e-002  7.2083339e-002 -1.1030831e-001 -2.7549506e-001 -5.7305610e-001  2.2802400e-001 -4.0720363e-001 -6.8959791e-001 -8.5880867e-001 -4.8015745e-001 -2.9038170e-001 -5.7836177e-001 -4.3328264e-001 -1.3362301e-001 -4.8857961e-001 -4.9805888e-001 -3.5771585e-001 -9.4200468e-001 -8.3949208e-001 -1.2606477e+000 -1.0493335e+000 -3.8919703e-001 -9.0201012e-002 -2.0949801e-001 -5.2704121e-001 -1.6149449e+000 -2.4404491e-001 -1.9834044e-001 -7.6912517e-001 -1.1980488e+000 -1.1004623e+000 -1.1028681e+000 -4.7443884e-001 -1.7482211e-001 -5.5773733e-001 -1.0765413e+000 -3.1605056e-001 -3.6452941e-001 -5.4706175e-001 -3.7654290e-001 -1.4109707e-001  1.1394458e-001 -5.7644460e-001 -4.9758946e-001  4.8554020e-002 -7.4809444e-002 -4.6513421e-002 -3.9470804e-001 -1.1674572e-001  2.3262259e-001 -2.8469375e-001 -7.6394768e-001 -4.8803713e-001 -1.3885385e-001 -1.0752480e-001  4.7083034e-001 -2.7302188e-002 -1.7628533e-001
 -1.4034703e+000 -3.1037709e-004  4.5377849e-002  1.6236686e-001 -8.4924591e-002  7.7827202e-001  8.6086164e-001  4.5182804e-001  4.7969188e-002  1.0225904e-001  5.3090361e-001  8.1195476e-001 -4.6717866e-001  5.0626949e-001  1.1783214e-001  2.0494346e-001 -2.8458370e-001  3.9200679e-001 -2.4354493e-001 -1.4963019e-001 -4.3089002e-001 -6.8631897e-002 -1.2747528e-001 -5.2008648e-001 -2.4542431e-001 -6.4283493e-001  2.8684817e-002 -1.8877417e-001 -1.9724238e-001  7.9104326e-002  3.1353406e-001  6.6812690e-001  2.3492993e-001 -5.0825622e-001  4.4704714e-001  2.5190454e-001 -4.7956699e-001 -5.8932163e-001 -2.8986568e-001 -4.8052567e-002 -2.3426683e-001 -1.7763344e-001 -5.8401678e-001 -4.3414132e-001 -2.7155569e-001 -2.3052719e-001 -9.1127270e-001 -1.2002505e-002  1.2215402e-001 -2.5453218e-001 -5.0137017e-001 -2.2139607e-001  4.8740340e-001 -1.2509305e-001 -2.7923173e-001 -3.4195996e-001  3.8078808e-001  7.0658792e-002 -2.8950019e-002 -1.7889479e-001  3.4227030e-001  3.7307696e-001 -4.2852235e-002 -8.5979543e-001 -2.7826684e-001 -1.0816976e+000
 -2.6502840e-001 -3.8944611e-001 -1.4630673e-001  4.2476994e-001  1.6370309e-002  5.4345174e-001  4.8935882e-002 -1.0783945e+000 -8.9936538e-001 -1.0878127e-001  5.2431261e-001  1.7558604e-001 -5.0118933e-001  6.3089854e-002 -1.1998437e+000 -4.2069911e-001  1.0771308e-001  3.1811978e-001  4.7203898e-001  1.0754052e-001 -6.4093230e-002 -6.1455917e-002  5.2458613e-001 -5.6069321e-001 -2.3414120e-001 -4.7415213e-001 -3.5580420e-001 -4.3388388e-001 -7.6561703e-001 -6.2583926e-001 -1.3791917e-001 -3.5247657e-001 -1.2922382e+000 -4.3461902e-001 -4.6058877e-001  3.9510608e-001 -7.6342035e-001 -9.2200367e-001 -4.2434844e-001 -6.5168098e-001 -8.6672520e-001 -9.7030431e-001 -1.1927536e+000  9.4077404e-002 -4.1520256e-001 -7.6113336e-001 -8.0279075e-001 -4.9747008e-001 -7.2632495e-001 -5.8013303e-001 -1.0774228e+000 -7.9782586e-001 -3.3310526e-002 -5.8852471e-001 -6.6807260e-001 -4.4071772e-001 -5.6424925e-001 -9.6514643e-001 -1.3655134e+000 -1.3512578e+000  1.4704557e+000 -7.6286597e-001 -2.4100368e-001 -3.3866439e-002 -4.6562297e-001 -1.5477238e+000
  1.3907398e-001 -7.4147431e-001 -4.9086813e-001  5.0251510e-001 -9.3898092e-002  1.6043801e-001  2.3855422e-001 -6.8296380e-001  3.0231105e-001 -1.7543208e-001 -1.1908051e-001  7.5709667e-001 -5.5966662e-002  8.9093998e-001 -1.3139158e-001 -2.1832962e-001 -3.1039948e-001  7.3957508e-001  3.9350302e-001  4.8204281e-001 -3.7719728e-001  1.8023878e-001 -9.6798525e-001 -2.5143227e-001 -5.0781312e-002 -1.5732895e-001 -7.6658574e-001 -1.9137633e-001 -6.1752582e-001 -8.8097081e-001  4.7774128e-002 -7.4282929e-002  3.2720620e-001 -4.1137892e-001 -4.7362965e-001  2.5907499e-001 -1.0447426e+000 -8.1238243e-001  2.7846731e-001 -8.7467075e-002 -4.8624198e-001 -4.5845060e-001 -1.0714888e+000 -1.3461362e-001 -6.8696586e-002 -9.5307869e-002 -1.4238069e-001  7.0681718e-001 -4.1450737e-001 -4.8683736e-001 -6.9205216e-001 -4.5475045e-001  2.7141939e-001 -1.8497190e-001  1.5145802e-001  7.5800382e-002 -1.8917162e-001 -4.0376757e-003 -1.0254235e+000 -4.4443295e-002  1.4236201e+000 -5.1926510e-001  3.9788565e-001 -1.1959482e-001 -5.8935748e-001 -4.2410957e-001
 -1.3788572e+000 -4.7270943e-001  3.2766189e-001  2.8297193e-001 -5.1961458e-001  4.4390772e-001  8.2984847e-002 -4.0964266e-002 -1.5595648e-002  3.4382584e-001  7.1075028e-001  3.9013080e-005  2.4135948e-001  3.7489920e-001  6.1230832e-001  2.5938126e-001  4.0545102e-002  8.8561622e-001  1.7318591e-002 -9.3062484e-002 -5.4259745e-001 -4.7722688e-001 -2.4836219e-001 -5.5730487e-002  2.3610680e-001  2.5113842e-001  4.7685689e-001 -5.3582951e-002  6.1515135e-001 -8.3268921e-001  8.2700628e-003  3.7481920e-001  2.4088594e-001  6.6591301e-002  3.4959662e-002  2.4333218e-001 -1.0207996e+000  2.5682691e-001 -2.8710653e-001 -2.0386455e-002 -1.1535193e-001  1.2236103e-001  2.6781515e-003  7.8930558e-001  1.1095128e-001  2.9150652e-001  4.2038613e-001  7.4772579e-001  1.0824189e-001 -2.5242665e-001 -3.4895997e-001 -6.1107522e-001  7.2574038e-002 -6.2548661e-002  1.2483371e-002  1.6171550e-001  2.6426992e-001 -4.4453929e-001 -7.1473389e-001  1.3932064e-001  9.5016925e-001 -8.8393750e-003  4.7105083e-001 -3.0537808e-001 -8.6266086e-002  2.6260619e-001
  7.4488162e-001  3.9268761e-001 -2.4237660e-001  9.4969293e-001 -1.7991797e-001 -4.2930259e-001 -1.4963601e-001  3.4571781e-002 -1.9345594e-001  1.9877933e-001 -5.0080877e-001 -7.2815762e-001  2.8203170e-001 -2.4299901e-001  5.9734338e-001  9.5508482e-002 -1.0700512e-001  6.4842228e-002 -3.3431163e-001 -2.5798802e-001  1.1724633e-001 -3.3167168e-001  1.1785246e+000  1.5384248e-001  1.2758896e-001  7.4737329e-001  2.8231415e-001 -1.1857869e-001  5.8460900e-001  2.8215135e-001  4.5212142e-001  2.4066057e-001  8.0865909e-001  6.0138161e-001  9.2726611e-002 -8.1090908e-002  1.4061498e-001  4.8806120e-001  1.6602091e-001  3.4735961e-001  9.5688041e-002  7.6099361e-002  3.1496179e-001  1.0212575e+000  4.2977593e-001  5.7770913e-001  6.0664109e-001  4.3616409e-001  3.3277326e-001  5.5441946e-001  3.6921744e-002  7.6877153e-001 -5.2900277e-001  2.5965093e-001 -4.9609567e-001  3.4876973e-001  7.1261903e-001  2.0987198e-001  5.6290915e-001  6.0852236e-002 -7.9700398e-001  1.9151843e-002  6.1434889e-001 -6.3576184e-001 -1.7324656e-001  4.4870435e-001
  3.1207276e-001 -1.0026559e-001 -1.0235860e+000  7.4303097e-001 -3.8518999e-001 -5.4465338e-001 -4.8407881e-001  2.7265957e-001 -7.0536302e-003  5.0934114e-002 -1.4258544e-001 -1.1134325e+000  3.2831231e-001 -3.5805260e-001  2.7944373e-001  1.0055575e-001  2.9858186e-001 -1.1413854e+000  2.5899611e-002  2.6154333e-002  5.5225267e-001 -8.2536805e-002 -3.0831959e-002  3.2520103e-001  1.7648750e-001  3.0873521e-001  7.8911886e-002 -3.3964628e-002 -3.9921081e-001  2.6106720e-001 -5.8007388e-001 -5.9968834e-001  5.9205247e-001  1.8318137e-001 -2.7011716e-001 -5.3722449e-001 -7.0770570e-002 -4.2836176e-001 -5.5583658e-001 -5.5126642e-002  4.6591903e-001  4.2555601e-001  2.1443988e-001  5.7228742e-001 -9.1710386e-002  7.7036165e-001 -2.1473700e-001  7.7924440e-001  4.0815025e-001 -2.9212068e-001  2.8664984e-001  2.2506440e-001  7.5879183e-001  4.3981419e-001  7.1143109e-001  3.5027361e-001 -1.4453409e-001  3.2188342e-001  2.8208314e-001 -8.9886701e-002 -8.4309734e-002  3.8060161e-002 -3.3856641e-001 -3.8446536e-001 -3.8994846e-001 -5.5222595e-001
  5.1951294e-002  1.3195211e-001  3.9674152e-001  1.6460864e+000 -4.2792723e-001  9.2790938e-002 -7.4317517e-001 -9.1324970e-002  5.6040530e-001 -4.1570467e-001 -4.4970246e-001 -5.3490996e-001  4.0232981e-001  9.1956172e-003 -1.2871383e-001 -1.3662751e-001 -2.8200670e-002 -3.0921660e-001  2.1047563e-001  3.0970246e-003  8.8785760e-001 -5.8087655e-002 -4.9113567e-001  2.3402099e-001  1.1449610e-001  1.5357529e-001 -6.2093142e-001 -1.7754747e-001 -1.1393327e+000 -3.9287036e-001 -2.3942061e-001  4.7179645e-002  4.9435635e-001  4.9857611e-001 -2.7302017e-002 -1.5476102e-001  5.8718881e-001 -6.4980564e-001 -4.3035487e-001 -7.9443103e-001 -3.7548756e-002  1.9009849e-002 -7.3252844e-002 -2.2570069e-001 -4.7801695e-001  1.0011831e-001 -7.0098529e-001 -4.1532126e-002  4.9843122e-002 -5.6371415e-001  2.4316477e-002  4.3033622e-001  1.6585223e-001  1.5939177e-001  9.2861245e-001  1.9727426e-001 -1.5015933e-001  1.8356283e-001  5.0844156e-001  3.7016417e-001  1.8473781e-001 -4.4289251e-001  3.2085436e-001  3.4310199e-001  1.1275622e-002  5.6294173e-001
  1.2243011e+000  1.0098724e-001  1.3277065e+000  1.6249317e+000 -3.8671408e-003  2.9553178e-001 -1.1756425e-001  9.5811666e-002 -2.3137762e-001 -4.7093413e-001 -2.2781751e-001 -4.3906508e-001  1.2343040e-001  3.5302941e-001 -4.1333027e-002  4.8665043e-001  1.0830970e-001  1.5647298e-002  4.5865522e-001 -3.8915442e-002  5.7020799e-001  4.3950258e-001  6.0501066e-001  9.1630158e-001  2.1957265e-001 -2.7272326e-002  2.4111860e-001 -6.4595534e-001 -7.4214032e-001  7.9986951e-001 -2.5397971e-001 -3.0216729e-001  7.4690167e-001  7.3876432e-001 -1.3653041e-001  5.7688779e-003  8.9070560e-001 -4.0632105e-001 -5.7304298e-001  2.5904946e-001 -2.1875213e-001  1.6747695e-001  2.2139043e-001  5.7327137e-001 -6.1100604e-002 -3.8473563e-001 -9.2999482e-001 -1.6222853e-001 -3.6916077e-001 -7.8943649e-001  3.5040383e-001  4.5625919e-001 -2.0354698e-001  2.2326488e-001 -1.0453416e+000  4.3626826e-001 -2.6012325e-001  3.9678290e-001  3.8140756e-001  1.6409820e-001 -2.8124395e-001 -7.6854184e-002  4.4688964e-001  3.6732864e-001  3.1795369e-001  6.0626524e-001
  9.5373201e-001  8.3713093e-001  1.3305533e+000  1.1311587e-001  2.1797291e-001 -1.3544889e-001  3.0088426e-001  4.7422073e-001 -2.1463502e-001 -5.4635589e-001  1.8632710e-001  1.0718991e+000  3.1692144e-002  1.2944301e-001  4.3257547e-001  5.4602097e-002 -3.1119652e-001  5.9523515e-002  9.1641944e-001 -3.2683393e-001  5.6652725e-001  2.4375266e-001  3.2610761e-001  3.2954257e-001  5.2496401e-002 -4.0290881e-001  5.5369109e-001  7.6786131e-001  4.4597931e-001  5.1096854e-001 -3.6656756e-001  5.7665039e-002  3.1372840e-001  7.3155845e-001  3.6368803e-001 -3.5018160e-001  1.2693305e+000  3.5080270e-001  5.0090558e-001  5.8658021e-001 -2.1051922e-001  2.5666833e-001  1.0368497e+000  3.2964407e-001  2.1789691e-001  4.1610055e-001  2.6284293e-001  2.0936678e-001 -1.8579101e-001 -6.0526402e-001  4.1199592e-001  3.7626046e-001 -1.7970482e-001 -1.2325415e-001 -1.7697671e-001  3.4411982e-001  4.2181571e-002  7.8919334e-002  7.0349343e-001  8.7202479e-001 -3.0183510e-001  6.3968425e-001  1.5780586e-001  6.3193561e-001  4.0927128e-001 -4.3158733e-001
  4.5883906e-001  4.2175388e-002  1.1658128e+000 -6.3388284e-001  6.7625092e-002  1.1638122e-002  1.5882438e-001  7.3860941e-001 -2.7224290e-001  1.8366039e-001  1.6021147e-001  1.9698574e-001 -4.6905640e-003  2.5155815e-001  2.7762239e-001  1.6726022e-001  4.4978886e-001 -6.7868499e-001  1.8094800e-001  3.5709680e-001 -5.9678635e-001  3.1828434e-001  4.6955502e-001 -1.2021105e-001  5.7803260e-002  2.2918305e-001  6.3841970e-001  1.2077738e+000  1.3999581e+000  7.0526748e-001  5.5289041e-001  7.0027913e-001  2.7677515e-001  6.4385120e-001  1.0635555e+000  7.1369404e-002  1.2991123e+000  1.4932964e+000  1.5467449e+000  9.3194709e-001  2.6918560e-001  3.7075033e-001  5.4917034e-001  6.2302108e-001  7.8929218e-001 -3.9229626e-001  8.9001216e-001  2.3633704e-001 -2.1529905e-001 -1.0824096e-001  6.2356509e-001  6.0692242e-001 -2.1927601e-001  3.8711149e-001  1.1916982e-001  5.5371152e-001  1.4434104e-001 -3.4870691e-002  8.9399453e-001  6.1442654e-001 -1.9320166e-001  8.1144492e-001  1.0553696e+000  4.5145650e-001  6.3260084e-001  9.0722669e-001
 -3.0375467e-001  4.4467633e-001 -8.0877544e-001 -1.6894454e-001  1.0069390e-001 -8.7586767e-001  2.2297070e-001  5.5893452e-001  5.7173919e-001  3.6551282e-001 -1.4788552e-001 -1.0748111e+000  4.1459300e-001 -7.8923438e-001 -6.4954920e-001 -3.7969314e-001 -2.1315839e-002  2.4923795e-001  3.1827855e-001  1.4131801e-001  2.4159858e-001  4.7385959e-001 -5.1859158e-001 -2.5078615e-001 -8.3913641e-001 -1.9154878e-001  6.2131178e-001  1.4224418e+000  1.4170214e+000 -2.4757204e-002  1.1329409e+000  1.0695232e+000 -1.3259314e-001 -7.5614148e-001  5.9653490e-001  9.9485765e-003 -3.6689685e-001  1.9122845e+000  1.4504691e+000  4.3379818e-001  2.4212008e-001 -6.2042513e-001 -5.6111273e-002 -1.2869004e+000  6.4278531e-001 -2.2377766e-001  2.9863438e-001 -2.8778498e-001  2.1975223e-001 -3.8371176e-001 -5.4899123e-001 -2.7936158e-001 -7.2344548e-001  3.6301315e-001 -1.8444316e-001  4.9402844e-001  4.3980669e-001  7.5531837e-002  4.6891822e-001  9.6306594e-001  2.2453752e-001 -5.0672785e-001  9.2608180e-002  3.5718075e-001  5.2534604e-001 -5.1799075e-001
  8.3524646e-001  2.5413065e-001 -1.1409291e+000  1.8311661e-001  5.7938904e-001  4.8823503e-001  4.3867685e-001  7.3902709e-001 -9.0048496e-002  4.2897614e-001 -8.0292957e-001 -6.3065703e-001 -1.9924989e-001 -4.7769139e-001 -2.9824806e-001 -4.8616805e-001  3.2892942e-001 -8.8862602e-001 -5.8737334e-002 -3.1212687e-001  2.2478715e-001 -2.3279146e-001 -1.5981040e+000 -1.8414824e-001 -6.6575067e-001 -2.9486770e-002  5.5061963e-001  1.1220230e+000  1.5470876e+000  9.8544213e-001  1.0077458e+000  5.5701911e-001 -4.1387124e-001  2.1233758e-001  2.9908329e-001  1.0719688e-001  3.3370958e-001  1.2117032e+000  9.5999402e-001  3.6030982e-001  2.9137362e-001 -7.3938393e-001 -1.6384971e-001 -5.6292981e-001  4.7041435e-003 -7.8201060e-001 -6.4347827e-001 -1.2909520e+000 -1.1557871e+000 -1.4516887e+000  7.9198980e-002 -8.9546357e-002  3.3547420e-002 -1.0974845e-001 -5.6050771e-001 -4.6792854e-003  5.1175562e-001 -1.8334121e-001  8.2318718e-001  5.9005996e-001  1.7705883e-002  5.0997355e-002 -1.1399429e-001  5.7618776e-001  9.1142786e-001 -1.0265291e-001
  6.7721854e-001 -3.5117759e-002 -6.0140017e-001  3.1730396e-001 -1.3089898e-001 -1.0495530e+000 -9.8163486e-002 -4.2735925e-004  2.1153534e-001 -1.6668559e-001 -1.7994887e-001 -1.2025382e+000  2.1419538e-002 -6.7575547e-001 -2.1476604e-001 -7.8696752e-003  2.1578566e-001 -6.0991881e-001 -2.0391313e-001 -2.7005261e-001  9.2614181e-002  9.3971113e-002 -9.5602533e-001 -4.5034951e-001 -3.8515244e-001  2.1968720e-001  8.6987941e-001  8.8259375e-001  9.9939677e-001  7.5021167e-001  3.4367953e-003 -2.2436497e-002 -3.9682541e-002 -3.6354201e-001 -4.8240355e-002 -2.9264582e-001  7.5717495e-001  5.4330878e-001  6.2210826e-001  4.2516178e-001 -2.4145419e-001 -3.3145098e-001 -8.5232538e-001 -5.9518842e-001 -1.5993056e-001  3.6160801e-002 -4.6210062e-001 -5.8305915e-001 -4.7033360e-001 -2.9291209e-001  1.9275787e-001  4.6295103e-001 -1.3298725e-001  2.1294662e-001 -1.9457209e-001  3.5162663e-001 -9.0693986e-002  4.2075024e-001  1.7811366e-001  4.3717199e-001 -7.5283413e-001  6.3060813e-002 -2.9296460e-001  2.3460497e-002  3.7376236e-001 -3.6802351e-001
 -4.8373565e-001  2.1778333e-001  3.0423967e-001  2.7318634e+000  6.3939619e-001  6.8863442e-001  1.0225443e+000  2.2780888e-001  1.6751306e-001  3.9167222e-001 -2.5241422e-001 -3.1209038e-002 -2.7957308e-001  5.6803977e-002  3.2051345e-001 -2.7522351e-001 -6.2418888e-001 -7.7884941e-001 -8.6663304e-001 -4.4249386e-001 -1.6651852e-001 -3.7930317e-001 -7.4034010e-001 -5.3508387e-001 -6.3658594e-001  2.3827674e-001  7.5307855e-002  3.1454328e-001  8.1683556e-001  5.9926071e-001 -1.0655563e-001 -1.2424296e-001 -7.8942949e-002 -2.8744361e-001 -7.8519010e-002 -2.6665945e-001  8.0383384e-001  1.3077207e+000  6.7078055e-001  4.7278186e-001 -8.2027691e-001 -3.3924105e-002 -9.3988134e-001 -1.5921566e-001 -1.2586337e-002  1.8434926e+000  1.3489487e-001  6.3161042e-002 -3.1976682e-002  4.0641523e-001  4.8207663e-001  6.0402634e-001 -1.2281977e-001  6.5596182e-001  9.0585446e-001  2.3076475e-001  2.1992541e-002  9.1621541e-001  2.4417878e-001  2.1519326e+000  4.1426957e-001  5.5245244e-001  1.4283753e+000 -8.4226426e-001 -1.7579938e-001 -2.4747923e-001
 -7.8361982e-001  2.0643001e-001  1.9241626e-001  1.4704522e+000  3.0561578e-001  3.9245432e-001  6.6041764e-001  3.6985023e-001 -1.3893571e-001  6.1573248e-001 -3.7168170e-001  4.1067208e-001  1.8612714e-001 -2.0465142e-001  3.7894995e-002 -3.7346796e-001 -2.8419137e-001 -1.1896615e+000 -6.2459401e-001 -5.6045766e-001  6.8793524e-002  2.3905578e-001 -6.9883803e-001 -9.1855599e-001 -4.8359195e-001 -1.3195434e-001 -3.8635921e-002  4.6624797e-001  4.8610789e-001  6.6132206e-004 -5.1220629e-001  2.6334051e-001 -5.9398642e-001  6.1002364e-003  6.6456612e-002 -4.1752268e-001  2.4040953e-001  3.2423469e-001 -6.8308086e-001  4.5619682e-001 -2.5519084e-001  7.3823384e-002 -4.9105342e-001  1.7544332e-001 -1.6526796e-001  5.5365637e-001 -1.3513751e-001  5.4087938e-001 -2.5007431e-001  9.6893173e-001  1.7123112e-001  4.9623261e-001  3.9768686e-001  2.8119336e-001  4.1158491e-004  1.5147013e-001  2.2958862e-002 -1.1818209e-002  1.0379899e-001  1.7386785e+000  1.1145337e+000  2.6614137e-001  1.2254863e+000  9.3546942e-001 -2.3056730e-001 -2.0416840e-001
  1.0595253e-001 -5.2747740e-002 -5.2189689e-002  2.1268888e-001  2.1991935e-001 -8.0376999e-001 -3.0621136e-001 -4.5196714e-001  3.2128232e-001  3.2128465e-001  2.0558500e-001  1.6539351e+000  2.0479407e-001  5.3707101e-002 -2.8876475e-001 -5.6548769e-001  1.3312154e-001  1.3812877e-001 -3.8122565e-001  1.7493555e-002  4.8169951e-001 -5.7044848e-001 -8.1883983e-001 -1.1605188e-002 -9.2623746e-002 -4.0631680e-001  8.4332030e-002 -3.9768237e-001  1.5737646e-001  2.0701447e-001 -1.6116398e-001  3.8228668e-001 -2.6904355e-001 -6.8182571e-001 -1.0471669e-001 -5.1081272e-004  4.7211663e-001  3.8551506e-001 -6.4364364e-001  2.8792707e-001 -1.4280473e-001  2.8765999e-002 -1.2845736e+000  4.5818082e-001 -1.8211637e-001  1.0396012e+000  5.3246763e-001 -1.7758935e-001  4.7121202e-002  6.0901906e-001  2.2817740e-001  5.4234904e-001 -1.1327618e-001  4.6060192e-001  9.7502896e-001  3.1681256e-001 -7.9996005e-001  2.6559372e-001 -5.3992739e-002 -1.2750441e-001 -7.2221755e-001  7.6928456e-001  1.4626075e-002  6.2284879e-001 -1.8508900e-002  6.9457029e-001
  1.2748427e+000 -3.8579420e-001 -4.7812624e-001 -2.5707765e-001 -3.3421893e-001 -1.5101269e+000  1.8619756e-002 -1.7506680e-001 -1.8854077e-001  5.7472708e-003  7.6318587e-001  4.7578695e-001  6.2876239e-001 -3.3007645e-001 -6.7535268e-001 -5.4754700e-001  7.6578298e-002  7.4534810e-001 -9.6205507e-001 -2.5764839e-001 -2.8676880e-001 -2.5450941e-001 -5.7379468e-001 -2.0642096e-001 -4.4866120e-001 -3.8291800e-002 -3.8122043e-001 -9.7922704e-001 -4.3047988e-001 -6.2454799e-001 -7.9373683e-001 -2.5347027e-001  7.5758250e-002 -4.6072668e-001 -2.2710983e-001 -8.9376369e-001 -7.5628896e-001 -3.4376868e-001 -1.2981361e+000  1.3980286e-002  2.3235407e-001 -3.7197603e-001 -9.5925889e-001 -1.0408739e+000 -6.7944222e-001  4.1089850e-001  7.5479301e-002 -5.7240391e-001 -3.1864849e-001  4.4908029e-001 -1.8894379e-001 -2.7489364e-001 -5.0789039e-001 -3.3623630e-001 -6.3630323e-001  1.9248220e-001 -4.8447479e-001 -4.3964477e-001 -1.6428368e-001 -6.1893360e-002 -1.0273874e+000  1.0412044e-001 -1.3747020e+000 -6.3309813e-001 -4.6518418e-001  4.2879027e-001
  2.1304913e-001 -4.7222891e-001  2.6580452e-001  8.4295832e-001 -2.2473715e-001 -5.1378542e-001 -8.7679894e-002 -2.6165132e-001  4.4055372e-001 -5.9790851e-001 -5.4167558e-001 -1.3848813e-001  3.2820320e-001 -2.9569985e-001 -3.0509032e-001  3.4179040e-002  1.2195059e-001  4.5478052e-001  1.2993962e-001 -5.3695276e-001 -4.4122656e-001 -1.3345868e-001 -4.1751066e-002 -1.7108293e-001 -5.1257970e-002 -3.4832014e-002 -7.1680986e-002 -8.2111085e-001 -7.3954264e-001  5.3031306e-001 -1.1620983e+000 -7.3113569e-001 -1.0366763e+000 -6.4512899e-001 -9.9769749e-001 -1.2203308e+000  8.0593261e-001 -4.8101887e-001 -9.0575876e-001 -4.9337681e-001 -4.6597659e-001 -2.0784777e-002 -5.9071604e-001  9.3849967e-002 -4.2212739e-001  1.5745847e-001 -5.7946270e-002  1.7761829e-001 -4.6648895e-001 -9.8007580e-002  1.0454575e-001  1.7185251e-001 -3.3505283e-001  9.4926129e-002  2.9452914e-001 -6.6859162e-002 -9.0877160e-001  1.5368465e-001 -5.5153447e-001 -8.6587737e-002 -4.7216317e-001  6.5934564e-001 -3.7250656e-001  1.0396408e-001  5.0441802e-001  4.4637650e-001
  5.2944575e-001 -9.2476585e-001  6.3085640e-001  3.1576238e-001 -6.4243388e-001  3.2264268e-001 -7.6082344e-001 -1.5840233e-002 -5.0184561e-002 -1.9442487e-001  1.2901001e-001  3.7658151e-001  7.8662541e-001 -3.0377676e-001  6.6513127e-001  6.3060002e-002 -5.5828952e-001  1.0419593e-001 -5.7890851e-001 -3.6087889e-001  7.1617991e-001 -4.2341432e-001 -1.6437750e+000 -6.0651148e-001 -3.1614360e-001  1.2533292e-001 -6.2048542e-001 -1.1828445e+000 -3.5634523e-001 -2.7128962e-001 -1.2894041e+000 -8.8718700e-001 -1.4969481e+000 -1.0692974e+000 -6.5473231e-001 -1.0456398e+000 -1.0103993e-001 -8.4032641e-001 -2.0817528e-001 -4.3809311e-001  6.0625425e-001 -6.1520486e-002  3.2951048e-001 -1.0516234e+000  2.1826503e-001  1.1646519e+000 -2.2500847e-001  3.8131029e-001 -5.5817195e-003 -9.2068337e-003  5.3145230e-002  9.4732616e-002 -1.5113294e-001  7.3227884e-001 -6.5488491e-001 -3.5277075e-001 -4.3494497e-001 -3.7418865e-001 -3.5615102e-001  5.7677933e-001 -3.1325587e-001 -9.2983007e-003 -2.7484485e-001  2.7465680e-001 -2.5295020e-001  8.5811905e-001
  2.1491448e-001 -2.9358197e-002 -8.3698885e-001  1.1866388e+000 -6.3484207e-001 -1.6963411e-001 -1.3453982e+000 -5.1971874e-001 -1.4512182e-001  3.0232868e-001  7.0584414e-002  8.8203690e-001  9.9076997e-002 -4.5050994e-001 -6.1926535e-001 -1.5523050e-001  4.5824619e-001  2.3119366e-001 -7.3436493e-001 -3.3797859e-001 -7.7419230e-002 -1.9504916e-001 -2.7375393e-001 -8.6099939e-001  1.9381129e-001 -8.2816326e-001 -4.9059865e-001 -1.0344168e+000 -1.5264995e+000 -4.2474508e-001 -4.4424121e-001 -5.2314484e-001 -1.1033713e+000 -3.5516211e-001 -4.5730959e-001 -3.0784318e-001 -9.1574349e-001 -1.1113716e+000 -2.9006893e-001 -3.7933523e-001 -9.7126415e-001 -1.2691459e-001 -1.1141652e+000 -7.2811845e-001 -1.0613487e+000  5.5907311e-001 -7.7555004e-001 -2.5041074e-001 -3.4875202e-001 -1.4470177e-001 -7.2909461e-001 -1.2593101e+000 -3.8374239e-001 -4.8928811e-002  1.5494392e-001 -4.1944875e-001  1.3884349e-001 -4.0057097e-001 -5.2073101e-001 -8.2142189e-001 -1.4194808e+000 -6.7295247e-001 -1.0594927e+000 -1.6790075e+000 -3.2091624e-002 -1.1023222e+000
 -7.8737238e-002  2.9002335e-001 -7.2657477e-002  6.8209634e-001 -3.2298600e-001 -4.3692096e-001 -3.0472701e-001  1.3659326e-001 -1.3345329e-001 -2.2985437e-001  6.7248201e-002  5.5061810e-001  2.6570829e-001  4.7079769e-001  1.0327528e-001  2.8949147e-001 -1.0737042e-001  1.0360048e+000  1.1071347e-002  6.5201255e-002  6.3762637e-001 -9.3850404e-002  8.5173105e-001 -6.6626411e-001  1.6775433e-001 -1.0459246e-001 -3.2801964e-001 -8.4839135e-001 -8.8662700e-001 -4.7614600e-001 -1.2901931e+000 -8.5954346e-001 -6.4583941e-001 -1.7609325e-001 -3.4634320e-001 -3.2792091e-001 -3.9789607e-001 -7.3569888e-001 -7.3726703e-001 -2.1044775e-001  1.6666909e-001  2.5285802e-001 -5.1989901e-002  7.9066761e-001 -3.8934861e-001  1.0143010e+000 -4.9631894e-002 -7.0804705e-002  3.0858883e-001  3.3745614e-001  1.4620333e-001 -1.1979889e-001 -1.0763820e-002  6.5202483e-001  4.0172632e-002 -6.5053414e-002  1.8849926e-001  1.6111381e-001 -2.0725527e-001 -3.0958413e-001 -3.7691226e-001 -2.0311346e-001 -1.1635886e+000  4.0446369e-001 -4.2502388e-001  5.1355344e-001
  6.5287348e-001  6.5402044e-001  9.4491251e-001  3.4637251e-001  6.0163418e-001  9.6151920e-001  5.1306443e-001  8.9589606e-001  3.3744982e-001  2.1671990e-001  3.9915918e-002  4.1848072e-001  5.0999661e-001  5.6583411e-001  8.6635773e-001  8.1078875e-001  2.8497724e-001 -2.8123705e-001 -1.1460127e-001  5.8975403e-001  1.3591678e+000  8.0371362e-001 -3.7580628e-001 -2.3358731e-001  4.2996992e-001  3.7698302e-001 -8.7887079e-003 -1.5846188e-001 -6.9187245e-001  4.0828363e-001  1.1536376e-001 -1.3660424e-002 -8.7311878e-002 -4.4367204e-002  3.6856485e-001  4.4501510e-001  2.6801626e-001 -3.7453034e-001  6.3940438e-001 -1.5291160e-001  1.6580668e-001  4.7915129e-001  1.7947399e-001 -4.0629742e-001  4.3169511e-001  3.3799485e-001 -3.1052377e-001 -1.2443178e-001 -3.0285710e-001  6.2248317e-001  5.6205175e-001  2.8071094e-001  3.8743123e-001  9.0890570e-001 -8.3231655e-002 -3.3038542e-001  4.1451508e-001 -2.0344834e-002  4.0917510e-001 -6.4281499e-002  1.4872923e-001 -1.7785996e-002  7.0668154e-001  5.6264336e-002  7.3255298e-002 -1.1028624e-001
 -8.6118326e-002  5.1188822e-001 -8.8944623e-002  4.3151462e-001  3.3301972e-001 -1.8373551e-002  8.9529426e-001  2.2261995e-001 -3.6009266e-001  4.8554806e-001 -4.7335459e-001 -5.5565966e-001  8.2833164e-002 -1.2988971e-001 -1.2263717e-001  1.2972660e-001  3.1404111e-001  5.3455808e-001  4.7707825e-001 -3.8711274e-003  1.5398355e+000  5.3980231e-001  4.0239882e-001 -2.9457261e-001  1.8291611e-001  7.8337157e-001  5.4353261e-002 -2.0197076e-001 -5.4129390e-001 -7.6644812e-002  9.3547403e-001  3.3387710e-001  1.2846271e-001  2.3549868e-001  4.7648420e-001  9.7731115e-001 -4.6542125e-001 -8.3264929e-001  1.3285698e-001  2.2547392e-001  5.7549315e-001  2.9006687e-001  3.2954321e-001  4.3598139e-001  2.7319775e-001 -6.0565124e-001 -2.8068684e-001  8.6206094e-001  5.9937940e-001 -5.9049684e-001 -3.8166882e-002 -2.4914263e-001  5.5873191e-002  4.5870304e-001  6.2062639e-001 -5.0848409e-001  4.6989162e-001  2.8236548e-001  2.0384689e-001 -4.4828663e-001 -2.3505494e-001 -1.3032433e-001  1.7305320e+000 -1.1310428e+000  4.4034548e-001  1.6936107e-001
 -6.8601032e-001 -4.4147952e-001 -3.6354904e-001 -8.6169210e-001 -6.8722802e-001 -3.2177221e-001 -1.9407618e-001 -3.0111990e-001 -1.8533264e-001  1.7948474e-001 -2.1380617e-001  6.6105039e-001 -7.0973870e-002 -2.1820150e-001 -5.2686214e-001 -3.2080885e-001  1.6667825e-002 -2.1777798e-001 -2.0472565e-001 -5.1528385e-001  7.6448008e-002  1.4587682e-001 -3.4584074e-001  7.0388003e-001  2.1145381e-001 -2.9131741e-002 -6.7706655e-001 -9.3799650e-001 -3.9713255e-001  1.2733452e-001  5.1552751e-001 -1.0871234e-001 -8.1951977e-001 -4.8965509e-001 -1.1316654e-001 -6.2943174e-003 -5.9610093e-002 -1.1112445e+000 -1.1370978e+000 -3.9637721e-001 -2.7076114e-002 -1.2708560e-001  6.5181024e-002  1.8964109e-001 -3.7082717e-003  1.7445213e-001 -8.4023556e-001 -3.4365619e-001  1.9541266e-003 -6.7424893e-001 -1.8197832e-001 -4.8331741e-001 -2.6036692e-001  3.4923842e-001  1.2780188e-001 -3.8186398e-001 -1.9836967e-001 -2.6119782e-001 -2.5317528e-001 -1.0672631e+000  9.5321845e-002 -4.6969806e-001  9.9828742e-002 -1.6005345e-001 -2.3505914e-002 -1.4070363e-001
 -1.6700914e+000 -5.5951365e-001 -1.6931814e+000 -9.7612026e-001 -2.4897454e-001 -1.5234883e+000 -1.4325294e-001 -1.2288764e+000  1.8753243e-001 -1.4503381e-001 -3.3727135e-001  3.4435338e-001  1.2127077e-002 -6.6543045e-001 -1.2021971e+000 -8.8538469e-001 -5.0261400e-003 -8.9591225e-001 -7.4562297e-001 -8.4942764e-001 -2.2088210e-001 -2.8343315e-001 -2.1964507e+000 -6.6455405e-001 -7.1160844e-001 -1.1311049e+000 -9.7501930e-001 -1.2028402e+000 -1.5204472e+000 -8.4426856e-001 -4.8723382e-001 -8.2182981e-001 -8.8127103e-001 -1.7987534e+000 -8.3512213e-001 -6.4424186e-001 -9.2643366e-001 -1.4211209e+000 -2.3659098e+000 -7.9671406e-001 -5.8711073e-001 -9.1678583e-001 -1.7003495e+000 -2.1157002e+000 -1.0714583e+000  7.3357317e-001 -1.4572805e-001 -1.1989685e+000 -1.2108908e+000 -8.4716626e-001 -1.1773192e+000 -1.3016499e+000 -8.0796235e-001 -1.5364871e-001 -3.8293303e-002 -7.9227686e-001 -5.3256535e-001 -1.2834913e-001 -1.0580067e+000 -8.3032745e-001 -1.6044456e+000 -3.8400751e-001 -1.3308845e+000 -3.2700848e-001 -4.4674566e-001 -1.5146250e+000
  1.2537282e+000 -2.1576933e-002  8.7791265e-001 -6.5119153e-001  2.9167565e-001  6.6321421e-001  1.0247486e-001  5.6060397e-001 -2.1185663e-001  4.0632041e-001  4.3942570e-001  8.8692228e-002 -1.4541378e-002  1.1451960e-001  6.8250956e-001  5.9435266e-002  4.6408988e-001 -2.2806053e-001 -1.6818829e-001  1.0247834e-001  2.2021265e-001  8.5704141e-002 -8.8813001e-001  6.6925882e-002 -3.4261358e-001  4.6088640e-001 -6.5029580e-002  6.6501111e-002 -7.5282566e-002 -4.5451594e-001  2.8578410e-001  2.5349654e-001  3.7183135e-001 -9.7469581e-002  4.6012140e-002  3.1338263e-001 -6.4880488e-001  4.1869245e-001 -6.0727040e-002  1.1565918e-001  1.6008228e-005 -5.0376952e-001 -9.5780921e-002 -8.1421438e-001 -3.5523711e-001  2.9351554e-002  1.4318605e-002 -5.7454600e-001 -3.7030159e-001 -5.7723917e-001 -6.9277866e-001 -6.4762599e-001  2.3994671e-001 -3.5873200e-002 -2.9133450e-001 -1.4272045e-001  3.7996916e-001 -4.2491129e-001 -2.4550445e-001 -6.1831190e-001 -2.6495060e-002 -2.2853475e-001  1.9444247e-001  1.5047244e+000 -6.2362733e-001  4.3815106e-001
  9.5004629e-001  3.1237208e-001  5.0923346e-001 -4.3009919e-001 -3.1386602e-003  7.0846615e-001 -5.9209982e-002  1.2213934e-001 -1.0384495e-001 -1.6782217e-001  3.5909212e-001 -5.0166155e-001 -2.0005717e-001  1.9410988e-001  4.6021507e-001  2.1286885e-001  4.5099467e-002 -1.5447235e-001  2.5706088e-001  7.7575043e-001  2.9553969e-001  3.9132588e-001 -3.3605889e-001 -3.0555194e-001 -2.6547196e-001 -3.9809903e-001  4.5271185e-003  1.4280762e-001  3.8296252e-001 -3.8423575e-001 -2.0890938e-001  7.4534148e-002 -2.2124552e-001 -5.3536832e-001 -2.3189908e-001  3.5406010e-001 -5.3231350e-001  6.3510920e-001  6.6008441e-001 -9.3016341e-002 -3.7766995e-001 -4.1514686e-001 -7.6685468e-001 -5.8000568e-001  4.7881830e-001  1.7798157e-001  6.8877344e-001  4.3688160e-001 -5.9673966e-001 -4.8440502e-001 -2.0512541e-001 -2.1278312e-001 -1.3060189e-001 -6.5571394e-001 -6.2391425e-001 -7.7082279e-001 -6.9480146e-001 -3.5842404e-002 -5.5475752e-001  7.7433453e-003  4.8340383e-001  1.1281612e-001  4.9714297e-001 -3.1358030e-001 -2.1000498e-001  1.1473009e+000
  2.2198074e-001  7.4871535e-002  8.5708798e-001  2.2763547e+000  2.1182037e-002 -3.3816261e-001  5.6593066e-003  4.3598170e-002  3.2520792e-001  2.4296357e-002 -2.9380731e-001 -3.5647985e-001 -1.3364720e-001 -8.7136800e-002  2.1948242e-001 -2.1304396e-001 -1.0093425e+000 -2.3609300e-001  4.5941319e-001  5.0593941e-001  2.4291959e-001 -2.0630039e-001  3.5661137e-001 -1.0897878e+000 -2.6334707e-001 -1.8376381e-001  1.1009242e+000  9.7310869e-001  1.5733682e+000 -3.2249631e-001  7.5368945e-001  4.5145257e-001 -3.9957077e-001 -1.1827441e-001  8.4340983e-002  8.3704429e-001 -4.3859925e-001  1.5905924e+000  1.5938292e+000  1.0188546e+000 -2.9289102e-001 -3.4379652e-002 -8.7605464e-001 -5.7619655e-001 -2.5170989e-001  1.4721153e+000  3.0617265e-001  9.1634549e-001  4.6772068e-001 -9.0598391e-002 -5.9539338e-001  2.7884669e-002 -3.7650818e-002  2.3398325e-001  3.1244869e-001  3.9432000e-001  3.5035713e-001  1.9842838e-001 -3.9999167e-001  1.0482387e+000 -7.0109746e-001  1.7849675e-001  2.5445416e-001  6.4097205e-001  1.9093310e-001  2.3020938e-001
  4.0625825e-001  1.0948347e-001  2.9283453e-001  1.2584765e+000 -6.9012951e-002 -5.7402660e-001  2.3100912e-001 -1.2807737e-001  1.7485626e-002  2.9151716e-001  3.6336830e-001 -4.4854422e-001 -3.1417112e-001 -3.5756246e-001 -3.5696634e-001 -8.1559086e-001 -5.4986396e-002  7.9392282e-002  4.6814515e-001  6.9998135e-001  4.9938562e-001  3.1163375e-001 -2.3095625e-002 -7.9675764e-001 -7.8099776e-002 -2.2488923e-001  7.3755451e-001  2.8036229e-001  5.7065781e-001 -2.2870544e-001  5.7614563e-001  3.7017617e-001  5.3210295e-001 -2.2612610e-001 -7.6076343e-002  1.0104296e-001 -6.6661897e-001  3.1124617e-001  4.3491367e-001  3.6607301e-001 -3.8882211e-001 -3.3766275e-001 -9.2327404e-001 -2.6633699e-001  3.7397469e-001  8.2618574e-001 -2.9721430e-001  3.8533272e-002 -1.9137939e-001 -3.7854989e-001 -5.6553401e-001 -2.7542640e-001  1.6697955e-002 -1.5440703e-001 -5.5345980e-001  9.2597486e-002 -7.1667246e-002  3.6969350e-001  1.5824719e-002  9.9620828e-001  4.6055682e-001  3.1704270e-001  6.9991857e-001  9.8397195e-001 -1.5729396e-001 -2.8297411e-002
 -1.2848211e+000  1.0654891e-001  1.2260595e+000  1.6330946e+000  2.1601617e-001  9.4678538e-001  7.1180977e-001 -3.0746558e-001  4.2032866e-002  7.5341258e-002  4.9123545e-001 -1.4085522e+000  9.8515196e-002  9.1897055e-001  5.9124538e-001  1.6971894e-001 -6.8224258e-001 -4.0219417e-001  1.6521318e-001  2.0936626e-002  7.6278393e-001 -4.1706922e-002  9.1686118e-002 -3.1693092e-001 -3.0393586e-001  2.5742376e-001 -4.8409767e-002 -3.8957310e-002  4.5065600e-001  1.1887060e-001  4.2308916e-001 -4.8701586e-001  9.1966283e-002 -5.2207259e-001 -3.6077026e-002 -1.7506606e-001 -3.7903584e-001  1.0881966e-001  6.3677778e-001  4.1879439e-001  2.0967266e-001 -4.4255170e-001  2.9792659e-001 -6.6831752e-001  2.6610018e-001  1.4788681e+000 -5.7343204e-001  5.9708065e-002 -1.2090319e-001 -5.3352744e-001  1.8526216e-002  3.5986807e-001  4.5129229e-001  3.8055636e-001 -8.3234876e-002  5.8583063e-002  6.8010600e-001  4.6702448e-001 -3.0141863e-001  1.4947561e+000  6.7477274e-001  7.4167474e-001  1.6248486e+000  9.7489769e-001 -4.0887130e-001  6.0563827e-001
 -2.4399803e-001 -5.6504743e-001 -6.5327535e-001  7.6088120e-001  3.0239602e-001  3.6229179e-002  2.0669137e-001  5.1359242e-001  3.0325529e-001  1.6722974e-001 -6.1992293e-002 -1.7150403e+000  7.0793318e-002  9.8994873e-002  3.1592265e-001 -1.2333264e-001 -5.9294353e-001 -5.0649925e-001 -4.3941224e-001  1.8753031e-001  5.5034927e-001  3.8999237e-002 -2.7773552e-001  7.1435654e-001 -4.5939418e-001  3.8701090e-001 -1.8121357e-001 -2.0381126e-001  4.2339762e-001  5.2061052e-001  5.0370298e-001  3.6064529e-001  3.3726676e-001 -1.3465924e-001  5.7055619e-001  1.5488425e-001  1.5544988e-001 -2.2700313e-001  2.0483972e-001 -4.6814969e-002  1.0954313e+000 -1.4665986e-001  6.1860122e-001 -1.1714014e+000  1.1225761e-001  3.6827003e-002  3.4911747e-003 -7.8702036e-001  3.2191462e-001  4.6222551e-001 -8.4331739e-002  1.4823172e-001  7.8478400e-002 -2.7916157e-001  6.5011101e-001  1.7685407e-001  3.7387141e-001  4.8434537e-001  4.1753263e-001  1.2543868e+000  9.2500285e-001  6.4276295e-001  9.7981369e-001 -9.9395524e-001  1.4385397e-001  2.9017081e-001
  1.0381019e-001  4.6713752e-002 -2.5144762e-001  1.0361893e+000 -2.1822999e-001 -2.7032935e-001  7.5201175e-001  6.0522414e-001  7.7820984e-002 -4.6464035e-001 -4.6613658e-001 -1.2885293e+000  7.7633587e-002 -7.4836979e-002  1.3318279e-002 -2.1102336e-001 -7.1361237e-001 -8.3232295e-001 -1.1572119e+000 -7.8385830e-002 -1.5085662e-001 -4.6017763e-001 -1.3809877e+000  2.4737963e-001 -2.9754120e-001 -3.9558197e-002 -8.8647417e-002 -1.2009053e-001  2.1535045e-001 -2.7968967e-001 -2.2959886e-001  9.0595687e-002  4.0288159e-001  7.7490135e-001  2.2872587e-001  2.5765187e-001  5.6241701e-001 -3.8950787e-001 -2.9432196e-001 -6.4333529e-001  1.9931081e-001 -3.1040876e-001  5.5781431e-001 -7.6070537e-001  1.9951619e-002 -9.5454822e-001 -2.8673286e-001 -1.0691898e+000  1.1708048e-001  2.5898705e-002  1.9475943e-001  6.8175107e-001  7.6937262e-002 -9.6944444e-003  5.1187920e-001  8.4225354e-001  3.9427564e-003  2.1443450e-001  4.8205079e-001  8.2949236e-001 -1.0272525e+000  1.4384669e-001  2.5921952e-001  1.7231722e-001 -1.2646044e-001 -5.4984590e-001
  1.0560260e+000 -5.4286483e-001 -2.6527792e-001  4.0915306e-001 -2.3083870e-001 -1.8913318e+000  9.7120206e-002  5.2818456e-001 -2.0159537e-002 -2.9466206e-001 -9.9366836e-001 -1.6145319e+000 -9.0456448e-002 -4.5009130e-001 -1.2992039e-002 -2.1005021e-001 -5.7545242e-001 -1.0401728e+000 -7.0291831e-001 -5.4178831e-001  1.5274390e-001 -1.1449861e-001 -5.6498962e-001 -2.6350229e-001 -4.2876200e-001  3.5733459e-001 -3.8995143e-001 -1.4695560e-002  1.8692131e-003  1.1645372e+000  4.6100512e-001  4.8261881e-001  1.2817804e+000  8.6484718e-001  7.0809463e-001 -6.3720344e-002  9.6694585e-001 -3.5000331e-001 -2.4620919e-001 -1.0089747e-002 -8.8649915e-002 -4.7102521e-002  6.3086000e-001 -1.0968163e+000 -5.4592946e-001 -8.3559218e-001  1.1048446e-001 -7.7217423e-001 -9.4317438e-001  2.6671437e-001  3.7874858e-001  2.4427710e-001 -2.7083462e-001 -1.6971469e-001 -5.6287409e-001  5.9408956e-001 -4.1510207e-001  2.9825236e-002  1.0358515e+000  1.4432947e-001 -6.2553532e-001  7.6096585e-002  1.4505684e-002 -2.4874428e-001 -3.5965160e-001 -1.8804862e-002
 -4.5819211e-001  2.2677211e-001 -1.3393307e+000  5.7615107e-001 -3.8704064e-001 -6.0260631e-002  2.0481388e-001  4.3525469e-001 -1.8111829e-001 -4.5123318e-001 -1.9925126e-002 -1.3805400e+000 -4.0752272e-001 -5.5822186e-001  2.7433468e-001 -2.9953420e-001  5.1484822e-004 -1.3210095e+000 -7.5326969e-001 -1.7185410e-002  1.8093980e-001  1.7272317e-001 -1.9920699e-001 -6.2854895e-003 -4.7079109e-001  2.3238754e-001  6.0943801e-001  2.6169732e-001  9.3593837e-001  5.0803317e-001 -1.3819901e-001  5.6418514e-001  2.4248349e-001  5.3806426e-001  5.4918139e-002 -5.2460148e-001  7.3887943e-001  7.2027995e-001  9.1708569e-001  3.8228603e-001 -1.8493946e-001 -3.6483895e-001 -6.4369502e-001  1.7433156e-001 -3.9736872e-001 -2.6116694e-001 -3.2722035e-001 -4.1442233e-002  2.0768990e-001 -2.2580291e-001  1.7155858e-001  5.6390757e-001 -2.3794047e-002 -7.7918682e-001 -5.2089255e-001  1.7479233e-001 -1.1987291e-001  4.9165326e-001  7.7965173e-001  5.4879825e-001 -2.9463726e-001  3.4079634e-001 -3.2489953e-001  3.6574682e-001 -1.8517577e-001  1.8221870e-002
  7.8470795e-001  6.6854444e-001  1.4595468e+000  1.6160396e-001 -4.3540628e-001  5.3090552e-001 -4.7027834e-002  3.2056720e-001 -1.4098340e-002  3.4551120e-002  3.2696281e-001 -6.5200960e-001 -5.2047997e-001 -1.1252025e-001  3.9010029e-001  3.2729746e-001  1.0621376e-001 -1.0208021e+000 -6.1141985e-001  1.3702455e-001  3.2620952e-001 -1.2894584e-001  9.2220812e-001 -1.1607485e+000  1.0164973e-001 -4.1943076e-002 -3.4088012e-001  1.0550882e+000  8.8155056e-001  4.1612931e-001  4.3146588e-001  7.8791515e-001  8.4620602e-001  1.0860781e+000  4.8822097e-001 -4.2307194e-001  6.9496634e-001  1.0033878e+000  6.5579990e-001  4.3326408e-001  5.0914025e-001  1.3514394e-001  6.2665353e-002  8.0353216e-001 -2.8452434e-001 -7.4575246e-002 -1.2901725e-001  2.5384199e-001  6.8159458e-001  4.5015911e-001  5.6328096e-001  6.9984313e-001 -3.9952765e-002  3.0129805e-002 -8.6938462e-003  4.4938937e-001  8.9440352e-003  3.2680937e-001  7.4282520e-001 -3.8097911e-002 -6.2608657e-001 -9.4567723e-002  8.1591259e-001 -3.4588732e-001  3.6052855e-001  2.0524996e-001
 -3.2209523e-001 -2.7653182e-001 -3.6573872e-001  8.0949979e-001  1.2948426e-001  1.0421883e+000 -5.0133927e-001 -5.0540898e-001 -1.2771424e-001 -2.9419128e-002 -2.1407854e-001 -5.6384576e-001 -3.1997135e-002  1.1873426e-001  6.7103449e-001  3.1571014e-001 -3.7566772e-001 -9.1340488e-001 -9.2522412e-001 -8.6938474e-002  1.2509906e-001  2.4597573e-001 -1.0986225e+000  1.3359669e-001 -4.3442209e-001  5.1703081e-002 -7.6837554e-001  8.2909031e-002 -5.0326231e-002 -7.4965035e-002  3.9382045e-001  4.0025212e-001 -2.4047301e-001 -5.1786198e-001 -5.4468368e-002  4.6977082e-001  3.7803499e-001  3.1079946e-002 -3.0313226e-001 -5.5084392e-001 -2.7767506e-001 -1.6668573e-001 -7.6850747e-001  5.8827702e-001 -1.5712325e-002 -2.5764824e-001  8.5850693e-002 -2.5476850e-002 -2.8280660e-002  9.0001643e-003  5.0527938e-001  3.3211641e-001  3.1896226e-001  3.8964038e-002 -2.2050456e-001 -5.1086026e-001 -3.8898789e-001  9.4095290e-002 -5.2253312e-001 -8.4821594e-001  3.1077317e-001 -1.3205610e-002 -4.1954796e-001 -4.9450373e-002 -3.7868398e-002  2.5394242e-002
 -1.2828781e+000 -6.2943113e-002 -1.8930163e+000  5.6685138e-001 -7.0634030e-001  6.2370988e-001 -5.4996157e-001 -8.6114519e-001  7.1029343e-002 -7.5550663e-002 -2.7111518e-001  9.9678241e-003  1.3575482e-001 -5.0434700e-001 -7.3564281e-001 -2.5674164e-001  5.4527757e-002 -4.8384541e-001 -1.1696597e+000  8.2690867e-002 -1.0227437e-001 -2.0890140e-001 -9.1550903e-001 -2.6043553e-001 -2.6860756e-001  8.7666669e-001 -4.1952356e-001 -3.4196636e-001 -7.0478883e-001 -3.3841006e-001  5.5903265e-001 -6.1892531e-002 -7.4630506e-001  7.4796621e-003 -2.3549954e-001 -2.4494105e-001 -6.6201985e-001 -4.3529905e-002 -7.5652331e-001 -5.5525128e-001  4.7473068e-001  1.4902521e-001  2.0738778e-001 -7.9849851e-002  9.8040973e-002 -6.0058817e-001 -4.4145850e-002 -2.0215062e-001 -1.5236005e-001  3.7889921e-001 -2.8076205e-001 -4.5131287e-001 -2.8856071e-002 -2.2788769e-001 -4.6990712e-002 -4.7856029e-001 -2.7081242e-001 -2.0576753e-001 -7.9567103e-001 -1.0345884e+000 -9.8299079e-001 -6.1251619e-001 -7.4784530e-001 -8.5455678e-001 -5.5647152e-001  8.0581433e-002
  8.0265382e-001 -2.5126982e-001  6.5192037e-001  4.2653862e-001 -5.8783495e-002 -4.6179032e-001 -5.8269729e-001 -5.1904396e-001 -1.4081195e-001  5.1568833e-001 -8.9551181e-001 -1.0086239e-001  2.8230470e-001 -5.0002609e-001 -7.8266435e-001 -4.4271964e-001  2.5371327e-002 -9.6558361e-002 -2.2560455e-001  2.9341161e-001  8.2638391e-001  8.3770837e-003  2.0358752e-001  1.2233177e+000 -1.7640874e-001  1.0166716e+000  1.5854739e-001 -2.3285093e-001 -8.2915481e-001 -5.3777531e-001  6.0394369e-001  1.5744158e-001 -3.7705012e-001  4.0788373e-001 -2.0223970e-001 -7.9523310e-002 -7.1091185e-001 -3.3460020e-001 -6.3297453e-001  2.7456314e-001  1.3536722e+000  5.9507062e-001  9.4560673e-001  7.7121320e-001  7.6665076e-001  8.4873403e-001  7.5458254e-001 -1.3158441e-001 -3.4976567e-001  2.1033388e-001 -4.7197010e-001 -9.5508052e-001 -3.5128657e-001 -3.8378394e-001 -3.8407073e-001 -3.1632068e-001  2.5983595e-001 -4.3035181e-001 -2.8143457e-001 -2.0797786e-001 -6.4848045e-001 -2.5097528e-001 -4.4200098e-001  9.9473344e-001  3.2789420e-001  5.3558614e-003
  5.7230807e-002  1.0956772e+000  1.8711963e+000  2.3003298e-001  9.3063239e-001  4.9749276e-001 -2.2620404e-001  3.1447523e-001  3.6869654e-001  1.0034177e+000  2.6606033e-001  4.2327239e-001  4.9496287e-002  3.8217517e-001 -2.6514809e-001 -4.8368895e-002 -2.1272381e-001  9.0531523e-001  2.2578342e-001  6.9647777e-001  1.0991801e+000  7.3976439e-001  1.3903794e+000  6.8013570e-001  2.0239268e-001  7.8204492e-001  3.2406223e-001  7.6118262e-001  6.4299158e-001 -5.3834499e-002  4.9214118e-001  3.0528337e-001  5.9105996e-002  2.1261908e-001  5.4986920e-001  1.2759381e+000 -2.3360865e-001  9.2703445e-001  6.7299005e-001  4.6204352e-001  4.3846563e-001  7.2122450e-001  1.8983254e+000  5.3312053e-001  9.2304847e-001  1.2672918e-001  7.3624434e-001  1.4902280e-001  2.7825559e-001  7.8946001e-001  2.5483233e-001 -9.3017443e-002  3.9752654e-001  4.6704665e-002 -1.9533814e-001  2.4881218e-001  9.0374778e-001  1.0502464e-001  2.1979785e-001  1.7527990e-001 -3.1968390e-002  7.3686423e-001  9.2476602e-001  1.1402630e+000  7.6172283e-001  1.3489177e+000
  9.6375787e-001  4.0862040e-001  8.4679449e-001  3.7861903e-001  8.9657085e-002  1.9365567e-001 -7.8703046e-002  3.1405016e-001  1.5539530e-001  3.7607387e-001  3.1398471e-001  8.1653497e-001 -8.9228344e-003  4.3522930e-001 -1.4419569e-001 -1.9280427e-001  1.5220352e-001  4.5967977e-001  1.0211409e+000  5.8100317e-001  1.4909012e-001  4.4755098e-002  1.2937362e+000  4.1102081e-001 -7.3374008e-002  3.3492457e-001 -4.6221565e-001 -5.6662369e-002 -3.2153782e-001 -3.6968189e-001  1.1438244e-001 -4.3020588e-001  1.5301266e-002  1.3014784e-001  3.1023949e-002 -2.1102633e-001 -4.3956274e-001  1.2071109e-001  1.3692392e-001 -1.9567516e-001  4.1381567e-002  1.6179962e-001  1.0253862e+000  5.0173280e-002  6.4174837e-001 -1.6926523e-003 -4.6997740e-003  3.6815860e-001  2.0538049e-002  3.4386228e-001  2.4997686e-002 -1.5958352e-001  4.7650469e-002  1.4875028e-001  2.8862497e-001  1.5719183e-001  2.2911538e-001 -4.0765992e-003  5.0228925e-001  2.2378947e-001 -4.9747858e-001  6.2419745e-001  8.7228412e-001  1.1013262e+000  5.7226078e-001  1.4777727e+000
  5.8072035e-001 -8.7043915e-001 -9.6688559e-001  5.3036435e-001  1.6113228e-002 -1.7168298e-001 -2.5968500e-001 -8.1780892e-002 -1.7301426e-001 -1.3049464e-002 -4.2384395e-001  7.4922096e-002 -3.6767920e-001 -4.5774120e-001 -5.5931370e-001 -4.8445432e-001 -4.4123143e-001 -6.3893679e-001  1.3433685e-001  8.8073554e-003  6.9399122e-001  2.0770605e-002 -6.1778716e-001  3.0104959e-001  6.0914777e-002 -3.4944724e-002 -1.6528311e-001  5.7931863e-001 -3.4017027e-001  6.7054804e-002 -6.4584873e-001 -4.2316894e-001 -4.7293347e-001 -6.2877107e-001 -4.8057900e-001  1.7410554e-001  1.7030612e-001  5.3609930e-002  2.9169341e-003 -3.3519569e-001  5.7372475e-004 -2.4694163e-001  1.0569694e-001 -1.6457019e+000 -1.8830891e-001 -2.4190783e-001 -8.0276586e-001 -2.1282537e-001 -3.6401841e-001 -1.7059433e-001 -7.2354374e-001 -3.9024127e-001 -3.4011933e-001 -3.1459253e-001  3.8927512e-001 -8.4208012e-001 -3.1262589e-001  1.4629269e-001 -5.5057950e-001 -4.0919788e-001 -1.1731547e+000 -1.1733525e-001  8.5748954e-001 -2.6582912e-001 -9.9060332e-002 -9.7707244e-003
 -5.3513762e-001  2.9132939e-001  4.5436723e-001 -1.0170886e-001 -1.6471198e-001 -6.4778938e-001  3.8044002e-002  1.9012874e-001  2.5248806e-001 -3.6971307e-001 -6.0456705e-001 -5.6073673e-001  4.4936250e-001 -2.8464605e-001  3.5800188e-001  7.7180128e-002 -2.8008280e-001 -5.2529476e-001  4.7371606e-001 -6.6243061e-001  1.0463097e+000 -9.4663018e-002 -6.7962079e-001  2.2925701e-001  1.8056073e-002 -4.6260827e-001  1.6912872e-001  4.8322807e-001 -1.7158647e-002  3.3069143e-001 -5.0421404e-001 -5.0712502e-001 -8.6466698e-001 -1.0335689e+000 -1.9373898e-001 -3.0900441e-001 -1.8919245e-001  9.2705638e-002  2.1052792e-001 -2.3378906e-003 -2.5512621e-001 -5.3507584e-001 -7.9236497e-001 -4.4729580e-001 -4.6519939e-001  1.4390712e-001 -1.0177873e+000  3.7806550e-001  2.5367130e-001 -3.5282818e-001  2.7257358e-001  5.4844890e-002  1.1330315e-001  2.2717306e-001  6.7233599e-001 -4.2355503e-002  2.4761502e-001  1.5576518e-001 -1.2108675e-002 -5.9437708e-001 -4.5252496e-001 -3.5033536e-001  8.8260281e-001  9.3057066e-002 -6.4486047e-002 -3.9155354e-001
  7.4895580e-001  2.8721460e-001  1.0442007e+000  7.5639312e-001  3.4058700e-001 -5.1517945e-001  2.9667110e-001  7.2854165e-002 -6.6254738e-002  3.3167074e-001 -3.6164996e-001  6.5268205e-001 -5.4394807e-003 -5.4040400e-001  4.8424416e-002 -1.0782178e-002  2.3714381e-001 -2.0052657e-001 -9.1809014e-002 -4.6538370e-001  4.1101047e-001 -1.1396324e-001 -3.8627751e-001  1.2363287e-001  3.6103273e-001  1.3667919e-001  7.6401681e-001  2.1449738e-001 -5.5309583e-002 -1.3127879e-001  7.6532065e-001  2.9329325e-001  3.9862997e-001  6.5167174e-001  4.5098261e-001  7.4287335e-001  5.4834275e-001  3.3042532e-001  6.5306470e-001  5.1747058e-003  3.9363080e-001  3.4189423e-001  8.0938486e-001  4.0548980e-001 -3.7523911e-001  3.2059662e-002 -3.8834786e-001  3.4489087e-001 -1.3873221e-001 -2.8973601e-001  1.8112820e-001  4.9243322e-001 -9.2643578e-002  4.6249931e-001 -4.8554608e-001  1.5027574e-001  3.5925740e-001  2.6190518e-001  3.1457750e-001 -9.3452168e-001  5.1662275e-001  1.6754889e-001  6.9909768e-001  8.9804040e-001  3.3653051e-001  4.5271309e-001
  1.1315521e+000  5.6887627e-001  8.8376844e-001  6.7002427e-001  4.4550577e-001 -5.0862231e-002  6.0425050e-001 -3.9301002e-001  2.3097136e-002  1.8329536e-002 -8.5501813e-001  2.6548137e-001  3.1922973e-001 -3.2258099e-001  1.9809837e-001  7.6135315e-002  6.0725718e-001 -2.8540385e-001  8.4241239e-002 -2.0943981e-001 -2.6556533e-002 -4.5961239e-002 -6.9447767e-001  2.4384034e-001  5.9428447e-001  6.6061307e-001 -2.2636785e-002  1.0806824e+000  9.9923903e-001  1.7618736e-001  4.7479110e-001 -3.1851691e-002 -8.8989908e-001  1.9977913e-002  3.8543352e-001  5.0792516e-001  8.9760389e-001  1.2645025e+000  3.5667456e-001  4.0018807e-001  7.5394795e-001  8.2607497e-001  2.0539387e-001  7.1487229e-002 -5.5020820e-001  6.9695206e-001  5.4198539e-001  4.8277464e-002 -4.3289495e-001  4.5804855e-001  3.3021362e-001  9.1035436e-001 -3.4106485e-001  4.2794951e-001 -1.3040986e+000 -9.0337842e-002 -4.4738660e-002  6.5070995e-001  2.0856147e-001 -3.9753858e-001  8.9409377e-002  1.4345479e-001  3.9020851e-001  1.1730680e+000  7.3627677e-001  1.7127127e+000
  1.2171085e+000  4.2617587e-001  3.1616162e-001  1.0637999e+000 -2.9006080e-003  1.3879214e-001 -2.4508561e-001 -9.8801950e-002 -1.8703538e-001 -4.7408042e-002 -2.7162361e-001 -4.7023370e-001 -3.7594753e-002  7.1782853e-002 -1.4610031e-001 -2.2337285e-001  9.9972914e-001  1.7683655e-001 -2.9319377e-001 -1.8297591e-001 -2.1383857e-001 -2.9180053e-001 -3.4837775e-001 -6.7066098e-001  1.6696366e-001 -5.8028003e-001  4.4149066e-002  5.5304838e-001  4.7228560e-001  1.8129656e-001 -6.4080863e-002 -4.4317478e-001 -1.5957374e-001  3.2346395e-001 -3.5197432e-001 -3.2256917e-001  8.6612728e-001  4.2300711e-001  5.4627373e-001  2.5463122e-001  1.3079512e-001  3.7577797e-001  9.8610522e-003  6.7387877e-002  3.2343762e-002  6.1598256e-001  9.7357241e-001  4.4354557e-001  3.7195965e-001  4.9482027e-001  6.0740646e-001  7.7994473e-001 -9.5960121e-002  4.5498416e-001  5.7441299e-002  1.8032593e-001 -5.2945351e-001 -8.7124917e-002  7.7163874e-002  2.8357496e-001 -1.4447326e-001  6.4333758e-001  9.8268467e-001  6.3287189e-001  1.0591984e+000  1.6853299e+000
  1.5522513e+000  1.4552826e-001 -3.4514618e-001  5.9282472e-001 -2.5949319e-001  4.9070977e-001 -3.5663900e-001 -2.9661430e-001 -2.8192694e-001 -4.3009359e-002  3.8365797e-001 -4.8778215e-001  6.3306182e-001  1.4877754e-001  2.2821154e-001  4.6566072e-001  9.6549954e-001  3.5134292e-001  2.9357524e-001 -9.8726663e-002  9.5096876e-002 -6.3464494e-001 -2.2000367e-001 -4.7793116e-001  2.3337348e-001  2.0331453e-001  7.2056193e-002  8.5785987e-001  3.0641851e-001  3.0585873e-001  6.5947763e-002 -1.2484958e-001 -8.6164904e-001 -8.6689973e-002 -4.0693278e-001  2.3775371e-001  2.2921801e-001  4.1232703e-001  7.6352496e-001  3.4658538e-001  3.3917917e-001  1.3983183e-001  1.1662183e-001 -4.4171019e-001  2.9217973e-001 -1.3118185e-002 -3.4670523e-001  1.1098732e+000  8.7505680e-001 -2.4561124e-001  3.5654877e-001  8.6018739e-002  1.8713355e-001  3.2471167e-001  5.2881269e-001 -1.6258492e-001 -3.4327825e-001 -7.7788050e-001 -2.7278487e-001 -1.5879919e-001  2.5928905e-001 -6.4393344e-001  1.9872441e+000  4.9824055e-001  3.4026164e-003  4.1368503e-001
  1.0225185e-002  6.0153516e-001 -1.7384055e-001 -2.1185960e-001  6.3850372e-001 -1.6361652e-001 -1.1404422e+000 -4.7046564e-002  2.9152614e-001 -6.2765534e-002  2.6767018e-002  1.1185983e+000  9.5301300e-001  5.3876201e-001  1.0312089e+000  1.3379680e+000  4.2369740e-001  7.1730168e-001  1.5781650e-001 -5.4764168e-001  4.0427659e-001 -8.5120686e-002 -3.8798634e-002 -7.9925821e-001  3.8265216e-001  8.1982006e-003  6.2726318e-002 -7.2609709e-002 -3.0775838e-001  5.7158160e-001 -4.5301102e-001 -3.5410198e-001 -1.3409927e-003 -4.7562490e-001 -3.3581710e-001 -6.2820162e-001  8.5477430e-001 -2.1458286e-001 -7.7060064e-002 -1.4733069e-002  2.3523142e-002  2.0025873e-001 -1.5124506e-001 -5.2648595e-002  2.4182083e-001 -3.9352700e-001 -6.7118281e-001  4.3461954e-002  4.7831183e-001  3.0194915e-002  1.2550750e+000  1.0300129e+000 -2.5504595e-001  8.9346063e-001 -8.2765247e-002  7.3921168e-002 -4.7862179e-001  4.5808383e-001  1.8974625e-001 -2.7611591e-001  1.0014379e-001  1.2548977e-001  5.1689273e-001 -5.9411037e-002  3.7351551e-002 -1.3742160e-001
  7.2673955e-001  1.5088470e-001 -1.5493633e-002 -4.9268216e-001 -2.2914479e-001 -3.2341865e-001 -7.4432571e-001 -2.4897280e-001 -2.6266228e-001 -7.1854760e-001  4.5242294e-001  6.1659299e-001  3.7822361e-001 -5.0544863e-002  6.5533605e-001  8.0140156e-001  5.2740107e-001  6.4984306e-001  6.8957102e-001  1.2908623e-002  2.1502048e-001 -1.3837472e-001  1.2953827e-001  3.9827039e-001  4.0592095e-001  2.0922123e-001 -1.7103746e-001  2.9785267e-002 -3.8540867e-001  2.9535097e-001 -4.4694805e-001 -3.2810483e-001 -4.4448780e-001 -3.5342253e-002 -5.5766983e-001  9.7178714e-002  2.9599977e-002 -6.7380539e-001 -5.3233317e-001  1.8952617e-001 -4.5522621e-003  6.4709963e-001 -2.1511807e-001  5.2740144e-001  1.9732217e-001 -2.6169158e-001 -5.5872352e-002 -3.8069969e-001 -4.1995285e-001  1.5579749e-001  3.4072033e-001  5.9728552e-001  3.8452602e-001  6.3471079e-001  5.2875120e-001 -3.9824435e-001 -5.7190208e-001 -4.3724307e-001 -3.6642358e-001 -1.8048740e-001  4.8313822e-001  1.1285847e-001 -1.0520289e-002  4.6194541e-001  2.0457892e-001  1.2297054e+000
 -2.6288804e-001 -2.4345403e-001  1.0999873e-002  1.0548455e+000 -2.5062442e-001  3.5197152e-001 -1.2148276e+000 -5.8510406e-001  2.5877659e-001 -3.6913109e-001  1.9123767e-001  1.2835669e-001  2.4848747e-001  2.0752965e-001  4.9854150e-001  5.5726449e-001  2.7412523e-001  7.7921698e-001  2.2297087e-001 -6.4770480e-002  4.5190782e-001 -3.8994997e-001 -2.9193586e-001 -7.3574135e-001  5.0396972e-001 -2.6851020e-002  2.1644814e-001 -2.6795173e-001  9.6905001e-002  1.5460973e-001  6.6632071e-001  2.7053535e-001 -1.8404970e-001  1.5794892e-001 -1.5693854e-001  1.0300943e+000 -3.1731394e-001  2.0031740e-001 -1.4678330e-001  2.3689232e-001 -3.9361876e-001 -5.7188612e-002 -1.1610752e+000  4.4328613e-001 -8.2552911e-001  2.0393218e-001 -1.4622784e+000 -4.1777957e-001 -1.5578285e-001 -5.8743042e-001 -6.0578234e-002 -5.1100331e-001  2.6345799e-002  1.4151530e-001  7.5734125e-001 -3.4028057e-001 -6.5550820e-001 -6.0665992e-002 -7.2951900e-001 -3.4760259e-001  6.5703354e-001  8.2861161e-003  8.5989180e-001 -7.8846990e-001  9.7589549e-002  1.0077482e+000
 -1.1017835e-001  5.8357095e-001  4.0752951e-001  6.4959201e-001  3.1463817e-001 -2.3761215e-001 -3.0451808e-001  1.4743312e-001 -2.2635511e-001  1.1662336e-001  6.0244442e-002  1.9686426e+000  2.1467013e-001  2.9516727e-001  4.1073210e-001  5.6044480e-001  3.0455203e-001 -7.1073132e-002  5.8432720e-001 -1.1154330e-001  8.0710301e-001  8.5374124e-002  4.6784599e-001 -3.7127122e-001  6.0456376e-001  1.5515321e-001  8.5317253e-001  5.7993934e-001  5.8580939e-001  7.9948430e-001  6.7981029e-001  8.2498660e-001  5.9965065e-001  4.2285318e-001  6.8129265e-001  5.5198122e-001  8.8726755e-001  4.1278686e-001  5.4459389e-001  4.1195580e-001 -2.1849640e-001  9.2568716e-002 -9.3683862e-001  1.1668281e+000 -8.1696379e-002 -1.1267613e-001 -6.4090799e-001 -2.8005114e-001  7.2708310e-002 -2.6854055e-001  4.6429810e-002  4.5992004e-001  2.8357027e-001  2.4577749e-001  5.0488000e-001  3.4006711e-001  6.1643034e-001  6.8170410e-002  5.9128903e-002 -6.6642852e-003  2.4403681e-001  6.4914006e-001  1.2993162e-001 -9.7713488e-002  7.8936446e-001 -7.3580327e-001
 -9.7883629e-002 -6.0522407e-003 -4.3450363e-001 -4.3655422e-002 -1.8474263e-001  7.2657639e-001 -3.3891417e-001  1.9919813e-001  3.0854437e-001 -1.6789684e-001 -7.4851113e-001 -2.9562834e-001  2.6776934e-001 -4.0658414e-002 -6.2035635e-003  2.0927284e-001  3.2282124e-001 -2.0738562e-001 -4.1773849e-002 -6.6823530e-001 -2.0555234e-001 -3.4332270e-001 -1.3302944e-001 -3.3504453e-001 -4.8144410e-001 -5.4690784e-001 -2.3504306e-001 -4.0835018e-001  7.5000163e-002  2.3868699e-002 -3.5159588e-001  2.1793776e-001 -4.1471851e-001 -3.4166876e-001  3.3489777e-001  3.4343583e-001  2.9675853e-001 -2.4887588e-001  8.5344372e-003 -2.9730002e-001 -5.6313571e-001 -9.5669881e-002 -1.2623970e+000 -2.9525839e-001 -3.3823955e-001 -3.7972899e-001 -5.2630783e-001 -6.0738780e-001 -1.5369218e+000 -2.0762399e-001  1.6274671e-001 -1.4165848e-001 -3.4688600e-001  4.2621196e-001 -1.5518140e-002 -1.4317662e-001  5.0320438e-001 -2.5287246e-002  1.2233354e-002 -3.0117855e-001  5.6768054e-002 -1.4183454e-001 -2.8290228e-001  2.0568062e-002 -4.3307695e-001 -6.3754894e-001
 -4.0036370e-001  1.2114030e-001 -2.5680371e-002 -9.5893852e-001  5.3172453e-002 -5.4256811e-001 -4.2766409e-001  6.8074857e-001  2.1886450e-001  1.3373176e-001  3.3654610e-001  8.8529621e-001  1.4145010e-001 -1.4504266e-001  3.2739898e-001  8.9943456e-001  4.7878893e-001  2.0754695e-001  5.1667005e-001 -1.4711543e-001 -3.9758114e-001  4.0689936e-001 -1.2429245e-001 -6.0275845e-002 -3.2598530e-001  2.9788978e-002 -2.7586419e-001 -1.4313237e+000 -5.0600177e-001 -6.1949902e-001 -9.6980948e-001 -1.2258195e-001 -8.6313398e-002 -8.1519861e-001 -1.4795670e-002 -9.1442555e-001  3.3860182e-001 -1.0425305e+000 -1.1638658e+000 -5.2468063e-001 -8.1847873e-001 -5.0638890e-001 -3.0043173e-001 -3.6953143e-001 -1.0180723e-001 -1.2136205e+000  3.5602853e-002 -1.0561246e+000 -7.8767577e-001 -9.1180526e-001 -3.1007147e-002 -2.9556957e-001 -3.1893335e-001  6.6354234e-002 -2.0346200e-001  2.0948459e-001  2.8954518e-001 -1.7677593e-001  7.1770620e-001 -1.1829470e-001 -2.4990674e-001  1.5207484e-001 -9.6787785e-001 -1.9193683e-001 -5.4025246e-001  5.1003918e-001
 -4.3184412e-002 -2.7267768e-001 -1.1357152e+000 -8.3266292e-001 -2.8842094e-001 -7.1171432e-001 -6.9213321e-001  9.6294256e-001 -1.5606550e-001  5.9172338e-001  3.1444347e-001 -3.7440219e-001  1.5272998e-001 -1.4006706e-001 -1.2220979e-001  1.6731604e-001  1.6538897e-001 -2.6684105e-001  2.3542463e-001  7.3599388e-002 -1.1954516e+000 -3.8772112e-002  2.5500640e-002 -8.4156381e-001 -2.6701095e-001 -6.8937472e-001 -1.9664628e-001 -1.5975709e+000 -5.4802868e-001 -4.3225776e-001 -7.1553107e-001  3.9175577e-001 -2.2891581e-001 -9.7447896e-001  1.2214564e-001 -1.0753296e+000 -5.4847791e-001 -1.1305696e+000 -1.2319584e+000 -2.3810376e-001 -6.4980075e-001 -4.9862830e-001 -1.1276036e+000  3.2739049e-002 -7.4950695e-001 -1.6870679e+000 -7.7336207e-002 -1.0758419e+000  2.8075008e-001 -4.1666743e-001 -2.1369762e-001 -7.0770808e-001 -9.1395038e-001 -1.5695169e-001 -6.5780032e-001 -2.9148075e-001  8.1701819e-001  7.6633045e-002  8.8164489e-001  2.7177354e-001 -8.1283402e-001  4.2556747e-002 -3.2976812e-001 -9.3002015e-001 -6.3304260e-001 -7.6131394e-001
  5.7259747e-002 -1.9624018e-001 -8.4752079e-001 -1.3341885e+000  6.4863227e-001 -1.1117449e+000 -1.6012680e-001  1.1652145e+000  5.9122830e-002  3.1606771e-001  8.1184259e-001  6.2653939e-001  5.3099951e-001 -7.5541238e-001  4.9808766e-001  5.4484227e-001  2.3003137e-001  3.8798555e-001  2.8296992e-001  4.4744394e-001 -6.6855675e-001 -3.0018932e-001  1.5532125e-001  5.7362043e-001 -7.0110921e-002 -1.1662511e-001 -1.3085643e-001 -1.0549516e+000 -4.0476296e-001  1.4283114e-001 -4.2950225e-001 -1.2939647e-003  6.2503763e-001  1.2177884e-001 -5.1486131e-002 -1.1261750e+000 -5.7782156e-002 -3.6910487e-001 -7.0764148e-001 -2.3786682e-001  4.2483801e-001 -1.8234395e-001  1.9889069e-001  3.9007212e-001 -1.5226654e-001 -1.4370241e+000 -1.3735203e-001 -1.2601566e+000  1.6514182e-001 -5.7553430e-001 -3.6099246e-001 -4.1574341e-001 -3.7454306e-001 -9.8649810e-002  6.4539822e-001 -4.0417706e-001  8.9692814e-002  2.1968668e-001  7.7824055e-001  9.2034202e-002  2.3448195e-001 -4.0312785e-001 -1.8978726e-001 -9.3185060e-001 -6.2638148e-001 -9.9918908e-001
  9.1155064e-001 -5.8558098e-001 -4.5203878e-001 -1.0107874e+000  5.9049350e-001 -5.7122915e-002  1.6463255e-001  8.7184631e-001  2.5521530e-001  9.0950698e-002  2.6731004e-001 -4.6725684e-001  4.3608479e-002 -8.7952143e-001 -4.7837726e-002 -9.6197508e-002  4.3889439e-001 -3.4706493e-001 -3.9430959e-001  4.4210251e-001 -7.0274321e-001 -2.6838929e-002  2.4291435e-001 -5.7112805e-001 -2.6911110e-002 -1.4902297e-001 -2.4491708e-002 -2.9537395e-002  2.2072450e-001  2.7697834e-001 -2.7770580e-001  5.9520543e-002  5.7546359e-001 -3.6734149e-001 -2.0109293e-001 -2.6074152e-002 -1.6925187e-002 -3.0793921e-001 -6.0211629e-001 -2.5383357e-001  1.2185061e-001 -4.0745142e-001 -5.7388657e-001  2.7157178e-001 -7.1842477e-001 -1.4403545e+000 -5.5791799e-001 -1.0981080e+000 -8.8552517e-001 -3.4487863e-001 -4.2101576e-001 -3.4784803e-001  2.2858623e-002 -5.1004708e-001 -4.5368533e-001 -7.3510005e-001 -4.5923138e-001 -4.6623548e-001  3.3112072e-002 -3.4669599e-002 -2.4094413e-001  1.4103373e-001  9.4504011e-001  6.0607657e-001 -2.6977314e-001 -5.1910435e-001
  1.4869958e+000 -4.2233924e-001  5.8325690e-001 -5.7088733e-001  2.0113144e-001  4.0538273e-001  4.9876815e-002 -5.6362323e-002 -4.9540188e-001 -2.6097626e-001 -1.0191051e-002 -4.5537068e-001 -1.0140694e-001  3.7288812e-001 -1.6026997e-001 -5.6973915e-001 -3.5874764e-001 -3.9361713e-001  1.1912069e-001  4.6478376e-002 -3.6650913e-001 -6.9814483e-002  2.4890342e-001 -6.2010322e-001 -5.6298742e-001  1.1353373e-001 -4.0964582e-001 -6.2059513e-001  4.5726594e-001 -1.2827657e-001  2.4393969e-002  1.6126238e-001  1.9361552e-001  2.6225712e-001 -1.8955367e-001 -4.2025118e-001 -3.7561622e-001  1.5414903e-001 -1.0288272e-001 -4.7322234e-001  4.5498970e-001 -5.5085194e-001 -6.4193024e-001  1.9302318e-001  1.7120732e-001 -6.8574677e-001 -5.9074181e-001 -9.4950391e-001 -6.2705259e-001 -8.2268154e-001 -5.7693732e-001 -4.8574814e-001  2.3104548e-001 -7.9350981e-001 -6.0675607e-001 -2.9395033e-001  1.0393837e-001 -9.5022064e-001 -2.7523776e-001  2.1348488e-001  1.1145588e+000 -4.6620478e-001  8.8536696e-001  3.0759316e-002 -3.3319073e-001  6.6720368e-001
 -1.2432728e+000 -6.4732957e-002 -3.9176428e-001 -1.7708632e+000 -6.3053476e-001  3.8916858e-001  2.4846789e-001  1.2133403e-001 -1.9094777e-001  1.6796837e-001 -4.9588128e-001 -9.1058827e-001 -2.7205755e-001  1.6855415e-001 -8.7070455e-001 -7.9674609e-001 -1.3379256e-001 -4.4289858e-001 -1.0025910e+000 -3.0630546e-001 -6.2956022e-001 -1.6532697e-001 -8.1901180e-001  5.5026447e-001  2.9280595e-002  7.3945883e-002 -4.0995227e-001 -4.5304609e-001 -3.8613468e-001 -6.8251299e-001 -4.3263128e-001 -5.2310808e-001  5.3660138e-001 -2.8981178e-001 -9.3931176e-001 -8.2822253e-001 -2.6352350e-001 -5.8355307e-001 -9.1866797e-002 -8.4205659e-001 -5.9134619e-001  1.8681235e-001  5.2284241e-001 -5.2697764e-001  2.7559657e-001  1.0869885e-001 -4.4205803e-001 -3.7008284e-001 -2.2482310e-001 -3.7324002e-001 -6.4320694e-001 -1.0813105e+000 -5.5130876e-001 -5.2692508e-001 -9.3428155e-001 -6.4645060e-001 -4.1167733e-001 -4.6259348e-001 -3.2710867e-001  4.0070404e-002 -1.0006422e+000 -5.2719296e-001 -4.9670287e-001 -2.0397050e-001 -5.0321570e-001 -8.7533450e-001
 -1.6540046e+000 -2.1739713e-001  3.1958464e-001 -1.1215053e+000  4.1226802e-001 -1.3755455e-002  8.3208890e-001 -1.0512230e-001  5.0458004e-002  2.1740937e-001 -3.5057107e-001 -5.6240279e-001 -6.3256546e-001 -4.0448994e-001 -1.2300521e-001 -1.1697325e-001 -3.3028766e-001 -3.2962720e-001 -1.7571510e-001  1.1085771e-002 -1.1445915e+000 -1.7611042e-001  8.8948540e-002 -7.9277082e-001 -1.0210380e-001 -6.2235198e-001 -8.8928112e-001  3.3858583e-001 -5.3828607e-001 -7.5025994e-001 -4.8829968e-001 -1.0240485e+000 -1.1856046e+000 -1.1830414e+000 -9.6290914e-001 -1.0685201e-001 -3.4002951e-001 -6.9539209e-001 -4.2382442e-001 -3.5702774e-001 -2.9124828e-001 -3.2053863e-001 -8.6052773e-001 -7.6763585e-002 -1.8808416e-001 -8.2142116e-001 -1.4186981e-001 -1.3019885e+000 -6.9487021e-001 -8.1500479e-003 -4.8844377e-001 -1.9820788e-001 -6.8114254e-001 -6.6723428e-001  2.6714750e-001 -6.7784057e-001 -7.1373063e-002  1.5180450e-001 -3.4430467e-001 -4.5525323e-001 -1.1779965e+000 -9.0630159e-003 -9.7025029e-001  1.0100148e+000 -1.1603072e-002 -8.7164255e-001
 -1.6404656e+000 -1.4378369e+000 -2.3782992e-001 -1.0612648e+000  4.5422265e-001  1.5086469e-001  5.8436943e-001 -4.4052620e-001  3.7372236e-001 -5.8036917e-001 -2.0013175e-001 -2.8007515e-001 -6.2291415e-001 -5.8397744e-001  5.8519713e-003 -4.3664375e-001 -9.4326885e-001 -8.3211766e-001 -9.0552203e-001 -1.8460104e-002 -5.1508466e-001 -3.6783686e-001 -2.6566943e-001 -1.9550725e-001 -4.7240489e-001 -5.9427923e-001 -5.3839307e-001 -1.7818386e-001 -2.2166831e-001 -8.9979882e-001 -1.0908980e+000 -3.5799633e-001 -1.3573614e+000 -6.4339108e-001  1.8249759e-001 -7.0430007e-001 -7.8157247e-001  9.6886306e-001 -2.8333298e-001  1.0080996e-001  1.3470527e-001 -3.2554739e-002  4.5452222e-001 -4.0881751e-001  1.5959284e-001  2.3501070e-001  5.2940306e-001 -1.5615931e-002 -2.5051340e-002  7.4065595e-001 -3.0734729e-001 -3.6389114e-001  1.2097259e-001 -7.1051565e-001  3.6855823e-001  1.7365130e-001 -1.4912927e-001  1.4746981e-001 -7.7592088e-001 -4.0625956e-001 -8.9155912e-001  3.2535325e-001 -2.8265407e-001  6.8719344e-001 -6.0977342e-001 -5.4478058e-001
 -9.2462021e-001  9.3061917e-003 -5.5394172e-001 -1.8157024e+000  2.0546648e-001 -1.6324831e+000  3.8979963e-001 -6.0519363e-001  1.0912240e-001 -5.3261019e-001 -2.6223013e-001 -1.1765126e-001 -5.1582897e-001  3.2854939e-003  9.3409738e-002 -5.5076473e-002 -7.3547379e-001  6.6019219e-002 -1.1459816e+000 -6.3453978e-002 -8.3641138e-001 -4.0668574e-001 -1.9007516e-001  5.3290017e-001 -3.9476119e-001 -4.5340333e-001 -1.5095723e-001 -5.9777570e-001 -8.4000869e-001 -5.1440218e-001 -3.9043289e-001 -1.5787497e-001 -3.1846854e-001 -3.0497625e-001  5.0421854e-001  1.6123485e-001 -6.2434218e-001  1.4013810e-001 -2.7740025e-001  1.4285876e-001  5.8111365e-002  2.1846683e-001  8.6884138e-001 -2.9615629e-001 -4.2498287e-001 -3.2150792e-001  6.9940558e-001 -5.1196145e-001  1.3412358e-002  9.7964354e-001  2.1500215e-002 -3.8335053e-002  5.6722323e-001 -5.6008763e-001  1.6982352e-001 -3.7180185e-002 -2.4412358e-001 -4.5783448e-001 -6.3488214e-001 -1.5939165e-001  3.1062778e-001 -2.6551030e-001 -1.2297281e+000 -1.6893721e-001 -6.6080941e-001 -3.9728226e-001
  8.9278496e-002 -4.7180138e-001 -9.8913691e-001 -5.8452948e-001  7.6076238e-002  3.1996987e-001  4.2691699e-001 -2.2827764e-002 -2.9948977e-001 -7.5965161e-002 -3.0543575e-001 -1.4518078e-001  2.9677033e-001 -2.1886184e-001  1.9639937e-002  1.7760026e-001 -1.8810132e-001  2.3770210e-001 -7.3825471e-001 -6.0676204e-001 -1.0098497e+000 -5.7962509e-001 -7.2582314e-001  1.0887473e+000 -9.2809953e-002 -3.9486646e-001 -3.3304793e-001 -2.9323285e-001 -6.5307762e-001 -6.5473468e-001 -3.3469542e-001 -8.3308921e-002 -7.7169093e-001 -4.4993947e-001  3.5163056e-001 -6.7195674e-002 -3.7497687e-001 -5.0558129e-001 -1.7105347e-001 -3.9221463e-001 -3.4983670e-001  2.0146599e-001 -1.3060265e-001  6.1193163e-001  8.8753742e-002 -6.1947390e-002 -9.1118492e-002  3.9006371e-001  4.7095198e-001  4.6440539e-001  1.4674904e-001  1.8688921e-001  8.9653220e-003  8.1796528e-002 -6.4850923e-001 -3.0898356e-001 -4.0209898e-001 -3.8680838e-001 -4.2759292e-001  3.6335289e-001  7.9449647e-002 -4.3569621e-001 -4.7953727e-001  3.0423483e-001 -4.6529304e-001 -3.2583980e-002
  1.2729945e+000 -5.3431976e-001  1.1836404e+000  6.1187299e-002  1.3467001e-001  1.9029421e-001  9.7582928e-001 -1.6717450e-001 -2.9318257e-001  1.2419038e-001  6.2853496e-002 -7.7811242e-001 -2.5782237e-003  6.3680911e-001  1.3500935e-001  1.1038635e-002  3.0648232e-001  1.4281274e-001 -1.2127139e-001 -2.8410248e-001 -2.6853294e-002  3.0678948e-001 -1.0156185e-001 -4.6081231e-001  2.9832369e-002 -4.4724906e-001  1.8960721e-001  1.3386905e-001  7.2566861e-002 -5.5086097e-001  4.1663187e-001  1.1571418e-001  2.6298490e-001  1.0280502e+000 -1.1803580e-002  2.4101407e-001 -7.3526162e-001  3.3310877e-001  9.4136898e-001  1.6001786e-002 -2.7104401e-002 -1.7865226e-001 -2.9704468e-001 -2.3094968e-001  3.3846933e-001  7.7990981e-001 -8.7643027e-001  7.0104780e-001 -6.1628700e-001  1.9776257e-001 -4.8601753e-001 -1.7097117e-001 -1.9588834e-001 -3.5529992e-001 -7.5289634e-001 -3.0839713e-001 -3.7064347e-001 -1.0855114e+000 -8.7086628e-001  5.0625192e-001  3.2164871e-001 -8.4098187e-001  4.0594166e-001  9.0611056e-001 -4.8835475e-001  3.3001357e-001
 -1.0887283e+000 -2.5332300e-001  1.2378467e-001 -3.4841259e-001  1.3841990e-002 -2.5443055e-001 -7.3005645e-002 -6.5524083e-001 -1.1653280e-001 -4.4155829e-001 -2.4969515e-001  4.4764702e-001  7.8359981e-002  2.1878230e-001  8.4151158e-003  5.1298101e-001 -3.3270466e-001 -1.2645623e-001  2.1108301e-001 -6.9598582e-001  8.9990854e-002  4.9602446e-001  8.6152480e-001  1.6194457e+000  1.6370420e-001  1.8561081e-001  3.3865946e-002  6.5901265e-001  4.5260947e-001 -5.1355473e-002 -7.0488879e-001 -4.2104749e-001 -9.2795542e-001 -2.4159451e-001 -8.3220418e-001 -4.4481799e-001 -2.3055677e-001 -6.7898453e-002  5.1396551e-001  1.3000830e-001 -1.0960602e-001  4.2728791e-001  1.8169635e+000  3.3701909e-001  5.8556947e-001  1.2861106e+000 -1.2277871e+000  1.1313695e+000 -3.9453390e-001 -2.3265573e-001 -9.5111007e-002  2.7301352e-002  3.5622971e-001  1.8095938e-001 -8.5581600e-001 -5.1966124e-001 -9.3552466e-001 -7.5541112e-001 -7.8141106e-001 -2.7511819e-001  1.3190237e+000 -5.6483273e-001  5.8847595e-001 -4.4635983e-001 -8.4548124e-001  7.3952077e-001
 -4.8226053e-001 -1.3454879e-001  9.7954013e-002 -3.5194055e-001 -1.0609027e-001  2.8507695e-001  1.4119267e-001 -1.9408968e-001  2.0104733e-001 -5.8819409e-001  7.8741655e-001  7.8900981e-001 -1.8884773e-001  9.5513321e-001  2.8889475e-002  1.9978124e-001  2.1393105e-001  3.4942080e-001  5.9682539e-001 -1.2719910e-001 -4.0631906e-001  3.4735366e-001  3.3128251e-001  5.5691673e-001  2.0424251e-001 -7.6213430e-001  6.4079168e-002  4.5584288e-001 -5.6553591e-002  5.7793272e-001 -6.5111679e-001 -3.4745797e-001  4.0515177e-001  2.4948418e-001 -7.9436559e-001 -6.8589803e-001  6.4003788e-002  2.1902637e-001  2.1175760e-001  1.5605286e-001 -1.0893333e-001 -8.2472161e-002 -2.3807241e-001  7.4459534e-001 -2.1235720e-001  1.4445096e-001 -6.9758322e-001  7.2015781e-001 -2.7709161e-001  1.3018082e-001 -2.1954381e-001  4.0790220e-002  7.5890828e-001 -4.1103095e-001 -1.1702009e-001  1.6417549e-002 -4.3108446e-001  3.7306480e-002 -1.0414739e-001  1.1951236e+000  1.3872310e+000  2.2325854e-001  2.6752714e-001 -2.8216030e-001 -1.0233155e+000  6.0478624e-001
  6.1597115e-001 -4.3047456e-001  1.1965017e-001 -4.1395071e-001 -2.2370791e-001  6.3123020e-001  2.8381619e-001 -2.2424109e-002  1.1592561e-001 -7.8021669e-001  6.0948701e-001  1.4068495e+000 -3.6010197e-001  4.6231799e-001 -7.2606541e-001 -3.2505655e-001  2.9294021e-002  1.1958975e+000  5.8001380e-001 -9.8526699e-002  1.5571511e-001  8.0154113e-001  4.9569543e-001 -1.4430030e-001  2.0768410e-001  3.7301006e-001 -1.6087329e-001 -7.8807466e-002  1.4856205e-001 -4.1549172e-001 -6.9397840e-001  2.6677912e-001  9.5659698e-001  9.5507471e-001  1.4221122e-001 -1.9575251e-001 -1.4559139e-001 -5.2590719e-001  1.0440171e-001  1.6419914e-001 -3.8712588e-001 -1.7421440e-001 -2.2333552e-001 -3.2584863e-001 -2.3734968e-001  2.0442805e-001 -2.4867006e-001  2.6403821e-001  1.2222866e+000 -6.4892212e-001  1.3385217e-001 -3.3633611e-001  3.1629799e-001 -5.9486273e-001  5.5635303e-001  4.4484360e-001 -2.4976774e-001 -4.5840645e-001  4.4778925e-002  9.0292599e-001 -3.8700032e-003 -5.1250018e-001 -6.1788823e-001 -6.7442368e-001 -1.4676849e-001 -6.5820163e-001
  4.1629959e-001 -3.5683585e-001 -4.6967127e-001 -3.4333951e-001 -1.3557011e-001  7.3711865e-001  8.4703974e-001 -9.9320476e-002 -5.5150772e-002 -1.6338675e-001  6.0777764e-001  1.0562904e+000 -1.5250800e-001  8.3284580e-001 -1.3538282e-001  1.2029490e-002 -3.4500109e-001 -1.7536054e-001 -2.1615515e-002  4.2905770e-002 -2.8478270e-001  3.7152449e-001 -4.1500270e-001 -9.3662725e-001 -1.6948195e-001  4.9527227e-002 -1.1643290e-001 -6.8966345e-001  2.3995653e-001 -3.5586178e-001 -6.0397733e-001 -4.8763058e-001 -2.8165450e-001 -5.1801638e-001 -1.8534624e-001 -6.2832407e-001 -2.1211175e-001 -3.0936444e-001 -4.4324984e-001 -1.0969229e+000 -8.0499201e-001 -4.8724151e-001 -1.2864075e+000  4.0080556e-002 -3.4531964e-001 -7.0236602e-001 -7.7147044e-002 -2.1921332e-001  7.6543041e-001 -2.2697938e-001  5.4101291e-002 -2.4019705e-001  9.3516916e-001 -4.9614682e-002  6.0690703e-001  2.8844881e-001  9.0031242e-002  1.5749714e-001 -1.9092933e-001  1.1479150e-001  9.8596364e-001 -5.6751348e-001 -1.3359113e+000 -1.3478926e+000  4.1472187e-002 -8.3998641e-001
  1.7467577e-001 -3.3190460e-001  8.1941978e-001  1.9822829e-002  3.3463530e-001  6.1840965e-001  3.0979243e-001  2.3854755e-001  4.0955405e-001  4.5955734e-001  1.0095010e+000  4.0769054e-001 -2.3411266e-001  8.1974814e-001  2.0393450e-001  9.7224194e-002 -8.9196714e-002  9.0345324e-001  8.0151689e-002  8.4032414e-001 -4.8260328e-002  5.7793777e-001  1.0395168e+000  3.5131314e-001  1.2357497e-002  3.5161744e-001  7.3311562e-001  4.6563820e-002  1.0604324e+000 -3.0186383e-001  5.6351103e-001  9.5307624e-001  1.1828730e+000  8.8364576e-001  9.1154749e-001  4.1709116e-001 -4.1971070e-001  5.1789063e-001 -4.8162584e-001  6.3396575e-002  7.6559380e-001  2.8195830e-001  1.2262950e+000  1.8137720e+000  3.2212129e-001  4.3718362e-003  1.3950337e+000  1.8336228e-001  1.0727144e+000  5.0009826e-001 -8.9328497e-002 -2.3471670e-001  7.0799643e-001  1.8044316e-001  6.3183295e-001  1.1304978e+000  7.7128914e-001 -1.0665689e-004 -8.7569128e-002  2.5259669e-001  1.9113429e+000  6.6715329e-001 -6.5474372e-001  2.5869235e-001  2.2583214e-001  2.4605036e-001
 -9.7414639e-001 -4.8353927e-002 -3.2636095e-001 -1.1706198e+000 -3.3691424e-001 -4.2656090e-001 -6.0278869e-002 -8.3369919e-002 -3.5481982e-001 -3.0146414e-001  2.5033046e-001 -4.1037944e-001 -2.4852550e-001 -3.5381056e-001 -2.7940368e-001 -3.1555772e-001 -5.3084115e-002 -1.3615176e-001  3.2346158e-001  2.2884276e-002 -8.6028642e-001 -9.6835506e-002  2.0500338e+000  8.8188613e-001  4.1416491e-001 -1.0230030e-001  5.0406491e-001  3.9848498e-001  6.6653031e-001 -1.1391257e-001  7.7789899e-001  4.3254863e-001  1.0944815e+000  7.3026312e-001  2.0389955e-001  1.1033159e-001  5.1048429e-002  1.1222459e-001  4.9433415e-001  8.1481895e-001  4.7711935e-001  6.0730928e-001  1.3908618e+000  1.1614931e+000  5.8286863e-001  4.6061305e-001  1.5487663e+000 -8.4845425e-002  2.4964847e-001  4.0851452e-001 -3.9884185e-001 -1.5546183e-001 -4.0410369e-001  4.8393225e-002 -1.4828030e+000  4.4195104e-001 -1.0319481e-001 -7.5673227e-002  2.4391100e-001 -1.3755417e-001  6.6183156e-001 -2.1074543e-001 -5.9784835e-001  9.3859718e-001 -1.5363855e-001 -1.2390665e+000
 -2.9139695e-001  2.8081464e-001  6.0546471e-001 -1.1215698e+000 -9.2193954e-002 -4.5557374e-001 -1.7132109e-002 -5.7395824e-001  1.1324182e-001  2.3570489e-001  1.0199498e-001  7.3094130e-002 -4.1705224e-001 -1.6655838e-001 -5.8436217e-001 -6.3080046e-001  2.2323459e-001  1.2620063e+000  1.8058778e+000  7.3239276e-001 -6.2940473e-001  1.6367266e-001  1.3319655e+000  1.0503358e+000  2.0521766e-001 -6.9420874e-001  3.4863541e-001  3.7151609e-001  5.0859671e-001 -3.0947999e-001  1.4490960e-002 -2.9341995e-001  1.4409419e+000  8.8889148e-001  4.1037159e-003 -3.0070445e-001 -3.0463603e-002  6.5262464e-001  7.1976562e-001 -1.5367747e-001  2.7833981e-001  2.2411197e-001  7.2908718e-001  1.0806347e+000  8.2412015e-001  2.7084049e-001  7.4200876e-001  1.8204413e+000  1.1673120e+000  1.0934579e-001 -1.1904300e-001 -3.6914802e-001  1.5533852e-001  5.4297685e-001 -1.2257744e-001  7.2489279e-001  2.9611385e-001  4.4760665e-001  6.9884781e-002 -1.8147031e-001  4.6557443e-001 -2.2575988e-001  1.9463110e-001 -3.9078141e-001  1.8049752e-001 -6.7586491e-001
  1.8531917e-001  3.5718225e-001  1.3879063e+000  9.3205269e-001 -7.1701399e-002 -9.9115674e-002 -5.0979638e-001  1.8146608e-001  2.3307936e-001 -2.6312644e-001  9.8476195e-001  9.4696618e-001 -6.0509135e-001 -4.5485957e-001 -4.0211907e-001 -1.2635510e-001  1.9554936e-001  1.0130453e+000  1.9022761e+000  1.0484540e+000 -2.1528580e-001  5.6189864e-001  1.3266259e-001  2.2603153e-001  7.5088824e-001  7.1782574e-001  3.5503301e-001 -3.2426631e-001 -7.3728322e-002  3.9429883e-001 -1.6918996e-001  4.6875976e-002  8.3605247e-001  3.8979175e-001 -1.0335061e-001 -2.8279275e-001 -7.9116007e-002 -8.1269786e-002  2.3691575e-001  9.8455533e-001  2.0044287e-001  3.3169780e-001  3.3257521e-001  1.0156705e+000 -7.8035784e-003  9.2671061e-001  1.1290890e+000  1.0047743e+000  5.5869605e-001  3.2445384e-001  1.3832067e-001  1.6821862e-001 -1.7604573e-001  2.4449109e-001  3.6742607e-001  2.0179687e-001 -1.5098979e-001  1.9075118e-001  2.3154736e-001 -8.7222829e-001  5.5075300e-001  1.7076468e-001 -1.6457911e+000  9.4874374e-001  8.0795207e-001 -6.9019043e-001
 -1.9981374e-001  1.0545221e-001 -3.9374705e-001  3.7898799e-001 -1.5632702e-001 -6.6999947e-001 -1.2946741e+000  1.1739809e-001  2.6004658e-001 -7.8868340e-002  5.5840472e-001  3.8962461e-001 -4.2242317e-001 -3.5466027e-001 -2.8008168e-001 -2.0692408e-001 -1.9051371e-001  1.3178483e+000  1.1310809e+000  8.5102674e-001  1.9086671e-001  1.5223427e+000  8.8181349e-001  1.3707854e+000  2.5432793e-001  3.0009767e-001 -6.0281492e-001 -8.5417715e-001 -9.4634988e-001  8.6363954e-001 -2.7590154e-001  7.3662289e-003  1.8292750e-001 -7.5177353e-002 -1.3424154e-002 -9.5717385e-001  3.2336455e-001 -8.1504401e-001 -7.8268165e-001 -1.1337046e+000  7.8896444e-002 -5.3786176e-001  8.3124993e-001 -3.0057028e-001  2.7007742e-001 -5.5021884e-001  9.3153834e-001 -3.2975588e-001 -2.8994188e-001 -3.3643553e-001  2.7878324e-001  3.7280732e-001  9.9285624e-002 -1.2323311e-002  3.1490868e-001  1.8122472e-002 -2.0317304e-001  4.3902800e-001  9.0519598e-001 -9.6522594e-001 -2.8180780e-001  9.8516329e-002 -1.1787448e+000 -1.3642114e+000 -1.5493532e-001 -1.8402960e+000
 -9.4932232e-001 -1.8198063e-001 -1.1105923e+000  2.0735674e-001 -4.4521900e-001 -2.0492817e-001 -4.2513660e-002  8.4477829e-001 -1.0247712e-001 -2.7469445e-001  3.2528998e-001 -5.6660275e-002 -8.5225694e-001 -2.2683117e-001 -2.2403887e-001 -3.5863503e-001 -6.9188282e-001  7.8618935e-001  1.0606149e+000  5.6801991e-001 -5.1392513e-001  2.8924971e-001  6.4839157e-001  3.5773460e-001 -3.0387033e-002  2.5302586e-001 -1.7341335e-001 -9.3923737e-001 -1.3680258e+000  1.1401898e+000 -7.7470476e-002  1.4988350e-001  7.7361362e-001  1.0959869e+000  2.3619654e-001 -2.6295361e-001  4.3975533e-001 -1.0426021e+000 -8.2491085e-001 -5.0957448e-001  1.8411181e-001 -1.0212512e-001  7.8665288e-001  8.5975116e-002  3.8308269e-001 -3.6865573e-001  4.3185969e-002  4.3219732e-001 -1.9737447e-001 -1.1322274e-001  1.3926597e-002 -6.8101502e-002  1.9895649e-001 -2.3055695e-001  4.2390388e-001 -5.2322189e-002 -3.1882839e-001  1.4666877e-001  7.9183810e-001 -4.5563759e-001 -2.9659457e-001  1.6784160e-001 -2.0649644e-001 -1.8368565e+000  5.8161560e-001 -1.3473911e+000
 -4.5944953e-001  9.4239935e-002  6.9841706e-001  1.3630033e+000 -2.9049700e-001 -9.3851117e-002 -3.1766981e-001 -1.1781927e-001 -3.0411723e-001 -3.8923184e-001 -1.4779264e-001  3.9786604e-001 -2.2343036e-001 -6.0037429e-002 -3.2046926e-001 -6.4836757e-002 -1.4501691e-003  8.9528566e-001  4.3733108e-001 -3.0258986e-001 -8.6683586e-002  1.9456138e-001  1.1941627e+000  3.6675777e-001  8.8147293e-001  5.7149025e-001 -3.5830761e-001 -6.4822806e-001 -8.9454436e-001  1.2301321e+000 -6.8307698e-001 -2.9112898e-001 -1.3759195e-001  1.3454233e+000 -1.9020744e-001 -6.0238106e-001  1.7219287e+000 -8.4259577e-001 -5.7651403e-001 -3.3367863e-001  1.6132013e-001  5.3323677e-001  6.3155795e-001  4.7606599e-001  4.5442604e-001  8.0708206e-001  4.7328165e-001  1.4886393e-002  4.8226279e-001  1.8324474e-001  9.3002967e-001  7.3219288e-001  3.5771984e-001  5.1299067e-001  2.3843882e-001  7.3082997e-001 -5.9375234e-001  4.1287017e-001  4.1119220e-001 -6.1381312e-001  1.3731764e-001  5.0327868e-001  6.3317961e-001 -2.4669140e-001  1.2724170e-001  7.1862351e-001
 -3.1761220e-001  1.0385270e-001  4.4550432e-001  1.5733012e-001 -1.9263561e-001  2.7596651e-001 -2.1805543e-001 -4.5271829e-001 -2.3420080e-001 -1.3265173e+000 -1.7392687e+000  8.3292801e-002  1.3303656e-001  2.9697691e-001 -4.1255295e-001  5.5738054e-001  4.3199913e-001 -4.3521196e-002 -7.3779472e-001 -1.1060622e+000 -7.5099619e-001 -9.5764274e-001 -3.6676203e-001 -5.6428431e-001  6.5981779e-001 -7.0633576e-001 -7.0793263e-001 -8.2406585e-001 -1.4891813e+000 -1.4811630e-001 -8.5956184e-001 -8.7808848e-001 -1.8862261e+000 -7.5284558e-001 -5.4319321e-001 -1.0049226e-001  1.1796818e-001 -8.8236171e-001 -1.1011532e+000 -8.3180657e-001 -6.0235834e-001  4.8663141e-001 -1.1030809e+000 -7.7363969e-001 -6.4759005e-001 -9.4357787e-001 -6.6645628e-001  2.5870819e-001 -3.8038969e-002 -1.2525049e-001  4.2093071e-002  8.2889698e-003 -3.5500893e-001 -5.5768604e-001 -9.5102536e-003 -6.9542893e-001 -8.7544715e-001 -5.0401207e-001 -6.8896762e-001 -1.8824219e+000 -1.0476242e+000 -1.1639696e+000  4.9031318e-001 -4.3148608e-001 -1.4852998e-001 -1.1349199e+000
 -2.0435594e-001  2.0372904e-001 -6.0349933e-002 -3.1342371e+000  4.0110159e-001  4.2728526e-001  1.2436837e-001 -1.9426735e-001 -5.1185119e-001  1.4687808e-001  9.2275073e-001  3.2970011e-001  4.5967826e-002  3.2296121e-001  1.5758761e-001  7.9032038e-001  8.4606133e-001  5.5052946e-001  7.0240410e-001 -2.1470857e-001 -3.6267799e+000 -1.3526864e+000  9.0995929e-001 -2.8779577e+000  8.9524674e-001 -2.3589629e+000  4.0042213e-001  4.7050683e-001  6.0518939e-001  1.1184978e-001  1.6302358e-001  2.3459958e-001  9.4518928e-001  8.4144130e-001  5.7682547e-002  4.7861519e-001  7.3185107e-003  1.7014034e-001  2.4279269e-001 -1.0915614e-001 -2.0923099e+000  1.3257045e-001 -2.8579312e+000  1.3274878e+000 -2.2488704e+000 -3.2537179e+000 -7.2559318e-001 -4.1239093e-002  8.8526860e-001  1.7182357e-001  1.3366714e-001 -2.5124595e-001  9.3275558e-001  1.8127207e-001  4.0371263e-001  2.0150291e-001 -5.4151865e-002 -3.5776565e-001  2.6002017e-002 -8.4712300e-001  1.2812151e+000 -9.5860278e-002 -2.2116854e+000  1.3614780e+000  3.9239819e-001  6.9141543e-001
 -1.0167806e+000  1.0412193e+000 -2.3268705e-001  2.1787557e+000  5.5668642e-001  1.6837896e+000 -3.3107829e-001  1.6602258e-001  5.7910879e-001  1.1804501e+000  2.6380878e-001  1.2117657e+000  6.1783615e-001  7.7503227e-001  5.6787431e-001  7.3903004e-001 -5.5351768e-002  3.3071252e-001  1.5135109e-001  1.6623975e-001  1.0308547e+000  3.7480627e-001  2.4491800e-001  1.8913235e+000  7.9599894e-001  1.3388068e+000  1.3635640e-002 -1.6827203e-001 -5.1102502e-001  2.3653752e-001  1.3518092e+000  5.7004987e-001  7.1596196e-001  5.8813028e-001  7.3804771e-001  5.9259880e-001  9.3548058e-001 -7.2326803e-001 -3.1833731e-001 -7.2626710e-001  3.8010576e-001  3.2098124e-001  1.2539300e+000  3.5193009e-001  4.6491664e-001  6.5608174e-001 -3.3215050e-001 -3.3332942e-001  4.6991045e-001 -5.8343786e-002  7.7327264e-001  8.7054727e-001  1.8667856e-001  4.1053430e-001  7.6280163e-001  2.3217703e-001  7.4524582e-001 -4.0977566e-002  9.4916516e-001 -1.8700578e-001  9.1930758e-001  1.5865424e-002  2.0504534e+000 -1.1056344e+000  7.7993148e-001  4.5242732e-003
  7.8544722e-001  2.0699571e-001  6.6685732e-001  1.3377248e-001  9.9142354e-002  5.5520594e-001 -2.9984252e-001  1.9479772e-001  6.8831236e-001  1.3886796e-001  1.0752219e+000  8.7008156e-001  4.7898193e-001  6.2685194e-001  1.1844707e+000  1.0001116e+000  4.0823771e-001  1.2960863e+000  8.4847552e-001  6.9290083e-001  4.8051232e-001  4.7806393e-001  6.9675771e-001  3.6876413e-001  9.8295366e-001  4.7299775e-001  7.3350602e-001  1.2992415e+000  7.2482698e-001  1.1036267e+000  1.0282064e+000  8.8223274e-001  1.3276740e+000  9.1222283e-001  3.8933363e-001  1.0757434e+000  8.4557032e-001  3.2475410e-001  1.2126835e+000  6.2290477e-001  1.8284367e-001  2.8643383e-002  4.4954133e-001  1.0897639e+000 -1.5595752e-001 -3.4270566e-001 -8.4923262e-001  2.9574526e-001  6.8992223e-001 -4.5763809e-001  9.4437327e-001  1.2162215e+000 -2.4821840e-001 -3.9689733e-001 -2.3862768e-001  3.5157724e-002 -1.3494757e-001  2.9334584e-001  3.8975830e-001 -5.4153196e-001  1.6748444e+000 -2.8338429e-001  2.8691608e-001 -5.8327933e-001  3.1754477e-001  9.4565510e-001
  3.2263844e-002  2.7558647e-002  1.5810603e+000  4.8398892e-001 -3.2566374e-001  1.2761186e-001 -4.7594151e-001 -5.5358496e-001  1.9882489e-001 -4.2357666e-001  2.9985024e-001  9.4913932e-001  4.4011732e-001  2.0518550e-001  7.0071673e-002  6.1144474e-001 -2.1575442e-001  6.8977709e-001  7.2257681e-001  1.6833090e-001  8.5226751e-001  5.2161454e-001 -9.5147418e-002  3.2745243e-001  7.1911548e-001  2.8252499e-001  7.1475859e-001  1.0341528e+000  8.2344636e-001 -1.7650325e-001  1.0453848e-001 -3.5090431e-001  3.2410379e-001  8.4319291e-001 -1.6678420e-001  5.4174051e-001  2.3422197e-001  4.4860018e-001  1.0503142e+000  9.2856143e-001  6.1050479e-002  5.7407498e-001  6.3617452e-001  6.1641407e-001  3.3001461e-001  6.3896351e-001 -4.2268285e-002  1.2601396e+000  7.7732462e-001  1.2377283e+000  9.4418976e-001  6.6455139e-001  6.0588859e-001  7.1543672e-001  7.9095107e-001  2.7941409e-001 -3.6885302e-001  3.8150955e-001 -4.2665075e-001 -8.3144045e-001  5.7556739e-001 -1.2745408e-001  1.1357512e+000  5.3020317e-001 -2.6509618e-001 -3.0150940e-003
 -8.4673033e-001  2.2557124e-001  5.8602057e-001  7.5786241e-002  2.3906934e-001  2.1915099e-002 -1.7994120e-001 -2.2449652e-001 -1.4878906e-002 -5.0948882e-001  4.1934313e-001  3.4292890e-001  6.0926871e-002  5.3477040e-001  6.3151667e-001  9.8553570e-001  4.1827161e-001  8.2467759e-001  2.8605042e-001  5.4878560e-001  8.5820798e-001  2.2756129e-001  1.3519575e-001 -1.5865868e-002  1.9312574e-001  6.5133696e-001 -3.2418120e-001  6.8162550e-001  3.1939110e-001  1.6847028e-001 -9.5630694e-004 -1.4507026e-001  8.0084308e-001  4.3218510e-001 -3.8073524e-001  5.0093688e-001  3.0348832e-001 -1.0128933e-001  6.0500232e-001 -3.2521862e-001  4.6495908e-001 -9.6464387e-002  6.5885243e-001 -2.2027154e-001  4.5573006e-001  2.9120726e-001  2.1918547e-001  1.9500308e-001  2.3014394e-001  3.2087373e-001  1.6147421e-001  2.5126353e-001  5.0171098e-001  2.2358071e-001 -3.5641385e-001 -3.1333800e-002  6.7528479e-002  3.0873424e-001  3.5043324e-002 -4.6977837e-001  3.7820803e-001  2.2408100e-001  1.3105377e+000  1.9283885e+000 -5.5187598e-001  1.7426518e+000
 -1.4720717e+000 -2.5947861e-001 -5.8464713e-001 -5.1104101e-001 -7.1232487e-001 -2.1659579e-001  2.0642579e-001 -8.3133030e-001 -3.8337937e-001 -3.4559273e-002 -5.8291084e-001 -2.9174765e-001 -2.3037290e-001  4.8818649e-002 -1.0998946e+000 -5.2779081e-001 -3.8097463e-002 -6.4102574e-001 -2.6012218e-002  3.5678060e-001  6.9237775e-001  7.4916639e-001 -5.6301578e-002  1.1682731e+000  2.6452802e-001  2.1192387e-001 -1.3455432e+000 -2.3267958e-001 -1.3847851e+000 -8.4714093e-001  8.7904612e-001 -1.8234126e-001  2.9433993e-001  5.6632046e-001 -4.6404622e-001  7.8941544e-001 -1.1896242e+000 -1.3852065e+000 -7.2456805e-001 -1.0926068e+000  2.3297191e-001 -1.8788721e-001  8.4894189e-001 -6.1522890e-001  3.1577159e-001 -2.3680157e-001 -5.1690681e-001 -2.5720286e-001 -4.2266939e-001 -1.6539161e-001 -8.6830635e-001 -1.1068753e+000  2.1895399e-001 -9.3211139e-001 -6.9730171e-001 -8.8622788e-001  2.2220677e-001 -2.1219657e-001 -8.6882448e-001 -3.0054740e-001 -6.7885119e-001 -2.8072245e-001 -4.8445245e-002 -9.7213576e-001  4.8934135e-001 -1.4138645e+000
  9.4889053e-001 -4.3581173e-001 -5.1753682e-001 -1.0515676e+000 -9.6672769e-001 -4.3729509e-001 -5.1248411e-001 -7.5163806e-001 -1.1624369e+000  3.0660997e-001 -5.1074695e-001 -9.9717818e-001 -9.3794507e-001 -2.6987349e-001 -4.0861556e-001 -8.4616860e-001 -4.0603402e-001 -9.9683009e-001 -1.4450096e-001 -2.8172370e-002 -2.2980585e-001 -5.9090671e-001  3.4745633e-001 -1.7910090e-001 -2.3745524e-001  3.3137337e-002 -1.1372215e+000 -8.3999837e-001 -1.2809886e+000 -9.4113317e-001  1.9603003e-001 -1.9888980e-001 -8.1935300e-001 -1.2455612e+000 -1.4489089e-001 -3.8111260e-001 -1.1321091e+000 -9.2192674e-001 -1.2903542e+000 -1.2266785e+000  1.7374445e-002 -2.2329516e-001  8.4011553e-001 -6.6000168e-001 -3.8570234e-001 -9.1279363e-001 -2.5536192e-001  2.8421114e-001  5.7344504e-001  5.9200836e-001 -7.0950967e-001 -9.5639621e-001  2.8501442e-001 -1.5272927e-001  1.0231068e-001 -6.8452939e-001  1.1131374e-001 -4.7337964e-001 -7.6897987e-001 -1.3338283e-001 -7.9966772e-001 -7.8166880e-001 -4.8273215e-001 -1.3255409e-001 -6.6144834e-001 -1.4567272e-001
 -6.7307671e-001 -8.5865568e-001 -2.2895448e-001  6.5756705e-001 -4.9861916e-001 -5.0946354e-001  1.0521383e-001 -1.1777718e-001 -6.2114952e-001 -3.6048310e-002 -4.4461156e-001 -6.6061023e-001 -8.0339051e-002  3.8354362e-002  4.7175017e-002 -3.9353959e-001 -3.1688423e-001 -5.9631363e-001 -2.7938404e-001 -8.7823434e-002 -1.8114562e-001 -5.6490210e-001  2.4444166e-002 -3.5723123e-001 -4.8335269e-001  1.9382561e-001 -3.6342199e-001  7.5526743e-002 -6.1419598e-001 -6.3725009e-001 -6.0123042e-001 -2.2689265e-001 -9.4248544e-002 -5.8864600e-001 -3.3496967e-001 -3.6549283e-001 -3.5848574e-001 -2.1060292e-001 -4.1906663e-002 -4.1621574e-003  2.5044334e-001 -1.3608891e-001  1.5332906e-001 -2.4732362e-001  7.2253211e-002 -4.0985434e-001 -4.2893720e-001  3.7069075e-001  5.0600658e-001  7.6751316e-001 -1.1076008e-001  1.1157676e-001  1.5220241e-001  3.0485645e-002 -2.5726961e-001 -8.7552194e-002 -7.1859914e-002 -4.2465602e-001 -2.8397191e-001  3.1007580e-001 -2.6668621e-001 -3.3205022e-001  3.1369894e-001 -6.8875640e-001 -9.9917416e-001 -7.2816526e-001
 -2.0317575e+000  3.8022438e-001 -1.5354695e+000  1.2444281e+000 -1.4552037e-001  4.4736478e-001  4.9810647e-001 -1.0942089e+000  1.0491790e-002 -6.4360130e-002  1.0154996e-001  8.5503072e-001 -1.6613857e-001  1.0829598e-001 -3.8307277e-001  8.8669795e-004  1.6079892e-002  1.0854038e+000  4.4178488e-001  4.7432822e-001  6.0066761e-001  7.5544074e-002 -7.8818426e-001 -1.2210198e+000 -5.4242503e-001 -9.2688184e-001 -6.8836682e-001 -3.2322850e-001 -7.9075160e-001 -1.2767241e+000 -8.4128103e-001 -7.3206297e-001 -9.8527899e-001 -6.7446147e-001 -6.9286935e-001 -5.8614679e-002 -1.1142670e+000 -7.6905401e-001 -2.3408919e-001  2.6386847e-001 -7.2666097e-001 -6.1030678e-001 -9.0034510e-001  6.0016800e-002  1.0469123e-001  8.0698090e-002  1.4576644e-001  7.1788866e-003 -7.0602320e-001 -7.6049749e-002 -6.7795760e-001 -6.4937447e-001 -1.5288804e-001 -2.3825132e-002 -2.5673093e-002 -5.0028893e-001  1.7910526e-001 -3.2960577e-001 -8.0005704e-001  8.6348219e-001  7.0760368e-001  3.8755271e-002 -4.3678944e-001 -1.6944468e-001 -8.9725956e-001 -2.2351110e+000
 -2.8455338e-001  5.1396215e-002 -4.7565934e-001  5.2004631e-001  2.4308623e-001  7.0813168e-001  1.2657479e+000 -1.3157352e-001 -3.4308231e-001  7.4107148e-001  7.5105929e-001  6.7466329e-001  2.3988858e-001 -4.8666245e-001 -3.5078568e-001 -1.4600122e-001  4.7049022e-001  1.2837157e+000  6.2359402e-002  9.7327087e-001  4.1008799e-001  3.3602167e-001  1.0998920e+000 -2.8121958e-001 -3.5248306e-002 -4.3463605e-002 -5.5608973e-001 -6.1067701e-001 -2.5205231e-001 -1.3118450e+000 -1.5086021e-001  4.9531412e-001 -2.2027740e-001  3.8809834e-001  3.1898626e-001 -1.7806037e-001 -1.1875474e+000  1.0225974e-001 -2.1532731e-001 -2.2763703e-001 -3.6445124e-001 -4.9759520e-001 -1.3725570e-001  5.0611908e-001  1.7899584e-001 -3.7370514e-001  3.4308325e-001  2.0914340e-001  5.4350709e-002  1.5105382e-001 -4.3797626e-001 -1.1409972e+000 -2.7433152e-001  1.9345454e-001 -6.1045112e-001  2.8729480e-001  1.0901261e+000  2.6958737e-001 -1.6748077e-001  9.5937201e-001 -3.5132954e-002  4.6878791e-001 -2.6976459e-001 -4.1606057e-001 -2.2764348e-001 -2.3500095e-001
 -8.9228951e-001  1.1260491e-001 -3.4553455e-002  3.6131817e-001 -5.6311102e-001  1.2979113e-001  9.2651422e-001  1.0359976e-001  1.6931107e-001  3.9628265e-001  6.6685094e-001 -2.4306310e-001  3.0941210e-001  6.1014006e-001  6.0145180e-002 -3.7552764e-001  5.4552771e-002  1.7713177e-001  1.0893228e+000  1.2029973e+000  8.9831677e-001  8.7691571e-001  1.5645660e-003  1.0439277e+000 -1.0918840e-003 -3.1823443e-001 -1.8220386e-001 -4.3442243e-001 -7.6510557e-001 -1.1409664e+000 -6.2969858e-001  6.5802406e-004 -5.0413869e-001 -1.2516697e-001  4.6913267e-002  5.3887294e-002 -1.0184417e+000 -4.0723311e-001 -8.8747711e-002  6.4520430e-002 -3.0159264e-001 -5.5649720e-001  1.8548037e-001 -5.4287545e-001  7.8922088e-001  6.5116678e-001  3.1624795e-001  9.9856698e-001  8.2184179e-001 -7.7113999e-001 -1.1020227e+000 -6.8108487e-001  1.8611242e-001  6.9408852e-001 -1.3779292e-001 -2.3358313e-001  8.8136818e-001  1.1721125e-001  1.2108487e-001  2.8224526e-001  4.1318731e-001  1.8944065e-001  9.4612247e-001 -6.7360577e-001 -7.5923962e-001 -1.0932019e-001
  1.1539175e-001  3.1448154e-001  1.0217229e+000  7.6010618e-001  1.4933441e-001 -2.5132156e-001  1.0970519e+000  2.7574907e-001 -3.4024380e-001  1.7071612e-001  4.6046514e-001 -5.2413640e-001  6.0564694e-001 -1.2268166e-002 -3.8652098e-002 -1.8816393e-001  1.5159959e-001 -3.2212819e-001 -1.3279114e-001  2.0237205e-002  7.1573610e-001  3.4413913e-001  9.8468920e-001 -5.8259483e-001  9.1532496e-002 -4.3505826e-001 -8.1210097e-002 -4.7585523e-002 -4.3480048e-001 -4.3305380e-001 -2.4168425e-002  5.7043052e-001  3.5043914e-005 -2.8659529e-001  2.8613854e-001 -1.3384277e-001 -6.8547539e-001 -2.4777676e-001  2.0006936e-002  1.2825694e-001 -5.2464936e-001 -1.5070234e-001 -1.1259511e+000 -9.8268769e-001  3.3167438e-001  5.4582409e-002 -3.3937945e-001  5.1741037e-001  1.1563980e-001 -1.1532367e-001 -1.2538753e-001  4.6457703e-003 -2.2995944e-002  8.4124045e-001  6.2949956e-001  5.1422532e-001  2.4229882e-001  1.2637186e+000  6.7326635e-001 -1.7597358e-002 -1.2039767e+000  2.2874684e-001  8.8169647e-001 -3.5979052e-002 -2.4619365e-001 -6.6245581e-001
 -1.7650771e+000  1.4292387e-001 -3.0910800e-002 -3.4657796e-001  2.1780934e-001 -1.8255554e-001  6.3959249e-001  1.2151687e-001  3.9664396e-001  2.1698825e-001  5.6094371e-001  4.0051516e-002  1.6413863e-001 -2.5183325e-001  3.8606957e-001  2.1653160e-001  5.4682272e-002 -4.9644577e-001 -1.0739570e-001  3.0411035e-001 -3.8914220e-001  1.3262998e-001 -3.7899435e-001  1.6628256e-001  3.2439319e-001 -5.8590166e-001 -1.1438910e-003  1.7750885e-001 -1.7922767e-001  1.0141215e+000 -9.5490372e-002  4.1910560e-001  2.3957023e-001  4.1058318e-001  5.8009488e-001 -1.4821872e-002  4.9144921e-001 -2.5103016e-001  2.1304713e-002  3.3576418e-002 -2.7132404e-001  2.4413182e-001 -1.4881484e+000 -6.0334222e-001 -4.1577610e-002  2.2707465e-001 -3.1520705e-001  1.8444949e-001  2.4197941e-002  3.9779301e-001  2.3288331e-001  3.7534439e-002 -2.6972417e-001  5.7386883e-001  5.3816446e-001 -2.9435868e-001 -5.2073606e-002  9.7049381e-002  8.6050458e-001  1.2991155e-001 -1.0060249e+000  8.9344457e-001 -1.1391100e-001 -5.7626114e-001  7.4407916e-001 -7.1234514e-001
 -6.1381201e-001 -3.2145088e-001 -5.2178197e-001 -1.4685132e-001 -3.4306757e-001  6.2213512e-001  2.5327065e-001  8.2059472e-002 -7.1991784e-002 -3.3408659e-001  7.4084552e-002  9.9463457e-002 -8.4238052e-002 -5.5098839e-001 -4.1371423e-001 -3.2818619e-001 -1.6412507e-001 -5.9263799e-001  3.7357067e-001  6.0718984e-001  3.3826663e-001  3.2762220e-001  3.9634676e-001 -3.7611380e-001 -3.9410028e-001 -4.2564783e-002  3.2619930e-001  4.5552425e-001  5.4907446e-002  6.2005701e-001 -5.9800843e-001 -3.3494714e-001  3.8710593e-001  6.5265431e-002 -6.5801500e-001 -9.7259596e-001  1.0840903e-001  9.6996003e-002  1.3271193e-001 -1.8452120e-001 -1.0222380e+000 -2.5910768e-001 -1.0447972e+000 -6.0395644e-001 -4.9787160e-001  6.4050286e-001 -2.4072194e-001  1.5386307e+000  2.4191825e-005 -2.9538748e-001 -6.4158760e-001 -6.8349133e-001 -2.1008995e-001  2.6559869e-002 -2.6435268e-001 -3.4828647e-001 -1.5980896e-001  5.4794683e-001 -1.5028248e-001  4.0192464e-001 -3.1583208e-001  3.1449009e-001 -1.3605440e+000 -1.5345255e-001  8.5188871e-002 -6.6693689e-001
  1.3598102e+000 -2.8440873e-001  3.8883341e-001  1.5672489e-001  2.3171052e-002 -1.6303887e-001 -5.3517893e-001 -3.5165307e-001 -3.7769781e-001 -5.4104103e-001 -4.3601683e-002  1.1192167e-001 -2.6674103e-001 -1.8469314e-001 -8.3232638e-001 -1.1028653e+000 -9.5596803e-001 -1.1407163e-001  4.8856977e-001  2.7297103e-001  7.4992298e-001 -3.1141801e-001  4.0545074e-001 -3.9165666e-001 -5.2773057e-001 -1.1221403e-001 -1.5363192e-002 -1.4443444e-001 -1.9991479e-001 -3.5748535e-001 -2.4908779e-001 -1.0731867e+000  1.9995616e-001 -4.5337652e-001 -1.0577807e+000 -1.9786255e-001 -1.4824775e+000 -1.2863806e-001  5.2513743e-002 -1.6232496e-001 -4.3395941e-001 -4.5309583e-001 -7.6161364e-001 -4.0422094e-001 -2.4395490e-001  7.3982887e-001  1.5741664e-002  1.5842084e+000  6.0970889e-001 -1.9708599e-002 -7.0791980e-001 -1.0443527e+000  1.6166476e-001 -1.5640388e-001 -1.5676937e-001 -2.6205619e-001 -3.8201722e-001 -4.1104523e-001 -9.7797106e-001 -6.0695087e-001 -8.6077062e-001 -2.1512078e-001 -3.1645718e-002 -8.4375982e-002 -4.1955172e-001 -2.3340411e-001
 -1.7865403e-001  2.6031822e-001  8.8048842e-001  9.5340796e-001 -4.3131962e-001  3.3452399e-001 -1.0971811e+000 -6.5721957e-001 -1.5760263e-001 -1.2509041e-001 -4.6717942e-001 -4.7007019e-002 -3.0202950e-001  2.4136766e-001 -1.0602780e+000 -5.0359612e-001 -8.8051294e-003  2.2012964e-001 -6.1185760e-002 -4.5285472e-001  6.2222687e-001  7.3010814e-001  1.1710755e-002  5.8673686e-001  2.3894867e-001  8.2745383e-001 -4.0182618e-001 -2.2350724e-001 -1.1025764e+000 -5.4662377e-001 -3.2594737e-001 -1.0958577e+000  1.2765255e-001 -6.8027689e-001 -5.7531184e-001  8.7927794e-002 -5.8312528e-001 -2.8770327e-001  4.8020286e-001  1.2666143e-001  4.5781525e-001  5.9656800e-001  5.4419174e-001 -4.3927000e-001  5.7243076e-001  1.2416462e+000 -7.0658086e-001  1.2653678e+000 -6.3699775e-001  7.5358429e-002 -2.8833427e-001 -9.0283747e-001  2.3905174e-001  2.5703218e-001 -3.4055234e-001 -4.0502161e-001 -1.9665295e-001 -4.6566465e-001 -1.1737612e+000 -9.7898026e-001 -1.8250157e-001 -3.7033085e-001  2.0069227e+000  1.6021087e+000  5.2754211e-001 -5.0997583e-001
 -7.3315505e-001  3.8327819e-001  1.7983243e-001  8.1554542e-001 -5.8307763e-001 -4.5436810e-001 -6.5037557e-001 -2.9699949e-001 -1.1097667e-001  4.5056705e-002 -7.0608717e-001  5.6221847e-001  1.5723523e-001  1.0250332e-001 -8.8808204e-001 -3.8042743e-001  2.2940650e-001 -3.8648461e-002  2.3768686e-001  1.5682110e-002  1.6521032e+000  5.5965299e-001 -1.3281039e+000  2.6488342e-001  1.6536338e-001 -3.6673268e-003 -6.6378589e-001 -6.2109214e-001 -1.8988391e+000 -7.5003685e-001  4.1329110e-001 -7.6989890e-001 -1.8654599e+000 -1.6331362e+000 -3.9881497e-001  7.4133456e-001 -2.8265080e-001 -1.5986995e+000 -5.9516780e-001 -6.4100526e-001  7.6940640e-002  1.6106546e-001  9.5265842e-001 -1.2350399e+000  8.8907981e-003  3.0453271e-001 -9.5534416e-001 -4.3834777e-001 -1.0004247e+000 -5.3153186e-001 -5.1581430e-001 -7.8460367e-001  6.7883878e-002 -2.2809663e-001  7.6251713e-002 -9.1483500e-001 -1.3105380e-001 -4.9973255e-001 -1.0885504e+000 -2.4515639e-001 -4.0131424e-001 -9.1288550e-001  1.2251267e+000 -5.1316457e-001 -2.6271676e-001 -1.2543546e+000
  8.7359142e-001 -3.4112658e-001 -2.1176067e-001 -3.0224219e-001 -3.4780132e-001  3.2099831e-001 -2.1003474e-001 -1.9324556e-001 -8.4388666e-002  2.5067530e-001 -8.4846920e-001  2.4054864e-001 -1.2519570e-001 -1.7141615e-002 -7.0511672e-001 -4.2341793e-001  8.6150267e-001  3.6587550e-001  8.6716558e-002 -5.8888373e-001  8.7920077e-001 -2.6063376e-001 -2.4382865e-001 -9.2057021e-001  1.4922745e-001 -2.2746625e-001 -5.7429389e-001 -5.5237725e-001 -7.3275175e-001 -2.6347350e-001 -6.5042679e-002 -2.2381963e-001 -1.1749874e+000 -7.9840722e-001 -7.1261662e-001 -2.4877730e-001 -1.2944924e-001 -1.4409479e+000 -8.0472462e-001 -6.1567995e-001  5.2366201e-001  9.8006677e-002  1.1004024e-001 -2.8142102e-001  6.9618110e-002  5.2547237e-001 -7.9912425e-001 -5.4518729e-001  6.9781003e-002 -8.9904316e-002 -3.7642880e-001 -2.8313240e-001  4.2082557e-001 -1.2363441e-001  3.0336669e-001 -6.6914907e-001 -4.4543908e-001 -2.0434806e-001 -4.6328333e-001 -4.9692131e-001 -6.7826208e-002 -6.3001020e-001 -7.4616236e-002 -7.6570440e-001 -3.4444361e-001  5.6750954e-001
  7.3567879e-001 -7.7208141e-001  3.8413832e-001  3.6915664e-001 -3.3213653e-001  1.0633653e+000 -7.6720261e-001 -6.9640875e-001 -1.7364766e-001  7.8275289e-001  6.1513983e-001  2.1969739e-001  3.0029202e-001  1.9051749e-001 -6.4126520e-001 -5.2461080e-001  1.0148527e+000  6.3805239e-001  8.8003435e-001  2.1569090e-001  1.1978025e+000  1.8768031e-001 -7.4128212e-001  8.7859407e-003  6.7532281e-001  2.5553162e-001  2.1821503e-002 -1.1151097e+000 -6.6748344e-001 -8.9359761e-001 -2.6971886e-002 -1.0675845e-001 -9.6974551e-001 -8.3044433e-001  3.1308075e-001 -1.9040340e-001 -1.0558592e+000 -7.9128730e-001 -9.6859388e-001 -8.6325201e-001  1.4171556e-001  9.2090968e-002  1.9886806e-001 -8.4678463e-001 -2.8730434e-001  5.5254564e-001 -8.9511780e-002 -5.2946315e-001 -2.3494961e-001 -2.2733283e-001 -4.1062542e-001 -5.9517439e-001  4.8876566e-001  5.8277628e-001  5.7449176e-001  1.4643220e-001  7.3374869e-002 -6.0713029e-001 -5.3401041e-001  2.1157588e-001  4.1437714e-001 -5.3398046e-001  1.6897587e-001  5.0927425e-002 -7.7317770e-001  9.5121396e-001
  1.0725921e+000  5.3313652e-001  1.3543585e+000  2.0570057e+000  4.5373179e-001  1.0156464e+000  5.7069939e-001  3.2790694e-001  6.9749684e-001  1.5108089e-001  7.5513833e-001  8.4026604e-001  6.0553923e-001  5.2057972e-001  8.7153580e-001  9.4381668e-001  6.4319184e-001  1.2467558e+000  8.8904286e-001 -1.2106278e-001  6.3059116e-001 -7.2584600e-001  2.8338549e-001 -7.3987889e-001  5.4982551e-001 -8.8026848e-002 -3.8956132e-002  4.5438032e-001  1.0633693e+000 -3.5401192e-001  1.0326080e-001  4.4288889e-001  8.7266381e-001  1.0295621e-001  9.5281988e-002 -4.5254965e-001  1.0651718e-001  1.0383104e+000  2.8196148e-001  7.4520689e-001 -4.4844914e-001  1.2774879e-001 -3.3338118e-001  8.5982466e-001 -9.5092934e-002 -2.3630957e-001  3.1195676e-002  5.2466046e-001  9.9629814e-001  8.4571517e-001  9.0581289e-001  1.0652562e+000  3.4798408e-001  6.1248317e-001  1.3639866e+000  1.3348012e+000  2.0055163e-001 -6.0664238e-002  3.8455598e-001  1.4357644e+000  1.9572460e+000  5.9116980e-001  9.7477870e-001  6.6582528e-001  1.4426535e+000  1.0720191e+000
  7.0924104e-001 -9.9484243e-001  8.6863046e-002 -1.2507639e+000 -5.1023178e-001  3.0940376e-001 -2.5246525e-001 -4.4811627e-001  4.2404226e-001 -2.7492105e-001  5.3442038e-001  8.9329182e-001  3.3638318e-001  1.6651435e-001  7.9100139e-001  8.3904298e-001 -2.5161848e-001 -2.0085749e-001 -2.3135869e-001 -3.3198341e-001 -2.7275909e-001 -1.2263500e+000  7.6697263e-001  8.1173223e-002  4.4587605e-001 -1.4671801e-001 -1.0331253e-002  1.8506912e-001  1.1014292e+000  6.7421528e-002 -8.7239165e-001 -3.4956513e-001  4.0797689e-003  6.8020859e-001 -2.1690152e-001 -4.6634198e-001  5.3634636e-001  6.9165714e-001  1.3867456e-001  6.7751628e-001 -4.2260256e-002  1.9933655e-001  1.0792354e+000 -1.8448720e-001 -1.2479914e-001  8.2841306e-001  2.7340284e-002 -4.5709108e-001 -2.8842705e-001  7.3811499e-003  8.3853743e-001  6.5277870e-001  3.2291989e-001  3.6378675e-001  3.8308139e-001  6.2634646e-001 -6.5040627e-001  5.3873726e-002  5.5846338e-002  6.7886426e-001  9.4317401e-001 -3.7077801e-001 -6.2514347e-001 -7.4164380e-002 -1.0121536e-001 -4.3694943e-001
  6.0177120e-001 -6.4395518e-001  2.7701236e-001  8.0147834e-001  7.0971007e-001 -3.1855827e-001  2.1466273e-001  5.8374696e-001  3.6892790e-002  2.8493730e-001 -6.1294439e-002 -4.1257236e-001  6.8861890e-002 -7.5015037e-002  4.2461437e-001  1.5089983e-001  4.8741588e-001 -5.4098085e-001 -2.2642351e-001 -1.5187627e-001 -5.1842687e-001 -1.1995321e-001  2.1213087e-001 -8.6676594e-002  5.6135489e-001  4.1505129e-001  3.0884342e-001  2.0718629e-001  9.6716303e-001  5.5481262e-001  3.4752295e-001  7.5901884e-002  3.3381146e-001  1.9852510e-001  4.8473456e-001  1.0443685e-002  8.2422738e-001  1.4792127e+000  7.1479829e-001  5.4263714e-001  2.6549289e-002  2.5159919e-001  8.4490807e-001  5.9199887e-001  9.9674364e-002  4.8687268e-001  3.7502664e-001 -2.2645540e-001 -8.3579068e-001  2.0374459e-001  9.3666095e-001  7.9749250e-001 -3.7352433e-001 -1.7574918e-001 -5.0386393e-002  5.6209483e-001  1.0667693e-001 -4.2945858e-001  2.4448819e-001  9.2620965e-001  1.2906780e-001  4.1542748e-001  2.6924847e-001  3.5849664e-001 -1.0786471e-001  8.5782055e-001
  1.9024055e+000  7.1863454e-001  1.5087505e+000 -5.3477805e-001  7.2273512e-001  9.9356580e-001  8.0865706e-001  2.9592578e-001 -1.1090357e-001  2.7808696e-001  2.4097661e-001 -2.0860228e-001 -2.9547724e-001 -1.2192749e-002 -3.3016567e-002  2.3235645e-001  4.9218331e-001  2.0730506e-003  3.8323477e-001  9.8097484e-001 -7.9495841e-002  4.5010448e-001  8.5501038e-002  1.4621275e+000  3.3953012e-001  3.9374391e-001  1.1274911e-001  1.2852926e+000  1.1881433e+000  4.4355310e-001  6.8365766e-001  2.8645191e-001  2.7423023e-001  8.5885124e-001  2.7703978e-001  4.9207260e-001  1.5390417e-001  1.3477562e+000  8.5809205e-001  1.0182329e-001  1.9425768e-001  1.4927085e-001  4.7347759e-001  2.9038542e-001 -1.8134073e-002 -7.5421078e-002  5.4456725e-001 -9.2912040e-001 -6.2752183e-001  3.2022819e-001  5.3683114e-001  7.3045163e-001  2.0977328e-002 -5.0354904e-001 -1.1310845e+000  9.3418670e-003  4.3845402e-001 -2.4173645e-001  2.1967786e-001  9.2672603e-001  2.0212502e+000  3.2706521e-001  4.5654504e-002  7.1964818e-001  5.9302985e-001  6.2477675e-001
  1.1108566e+000  1.3456180e-001  1.1825338e+000 -6.6061042e-001  2.5325937e-001 -6.9801465e-001  7.2089394e-001  2.4556708e-001  2.6273308e-001 -5.1098635e-001 -1.7241233e-001 -4.1157516e-001 -1.2524251e-001 -3.6121221e-001  6.1576838e-003 -3.0190003e-001  7.0248360e-001  1.8209503e-001  4.8849927e-001  7.9317572e-001 -5.8153091e-001  7.6694800e-001  1.2447086e+000  1.8514867e-001  5.2651475e-002  5.8829041e-001  6.7254715e-001  7.1634048e-001  1.3163291e+000  6.3523023e-001  2.9884553e-001  1.1782488e-001  1.2101007e+000  6.6627494e-001  3.3991329e-001  6.2101250e-001  8.0765511e-001  1.1282235e+000  7.0784606e-001  1.1370854e+000 -1.3355321e-001  6.3505900e-001  2.9246231e-001  2.2548017e+000  1.4235821e-001  5.8789340e-001  1.5561102e+000 -3.8317475e-001 -2.4848846e-001  1.1409411e+000  5.2776058e-001  7.2392645e-001 -3.5289530e-001  1.4400204e-001 -2.7781262e-001  4.7822615e-001 -3.6248397e-001  5.9516462e-001  2.7885401e-001  1.2578394e-001  4.9005323e-001 -1.1328007e-002 -3.8409513e-001  2.9764055e-002 -1.9875661e-001  8.1107711e-001
  1.2202001e+000 -5.0451758e-001  3.0954656e-001 -4.1399149e-001 -5.0951169e-001 -1.8272824e-001  5.4900021e-001 -8.2228388e-002 -3.0314320e-001  2.0239028e-001 -3.2782489e-001 -6.5232800e-001 -4.4046199e-002 -3.6117069e-002 -6.4706030e-001 -4.4169603e-001  9.6997740e-001 -3.7787150e-001 -1.9414865e-001  1.5320591e-001  2.7980712e-001  6.9130894e-002 -1.8097044e-001  1.5128235e-001 -3.5008197e-001  2.3049300e-002  8.6854139e-001  4.8010106e-001  5.5542572e-001  3.1404178e-001  8.1711660e-001  1.1703475e-001  1.0180690e+000  5.1248340e-001  2.7356906e-001  7.7458978e-001 -1.0428603e-001  1.9921877e-001  2.0027710e-001  7.6602041e-001  1.8731376e-001 -5.6552392e-002 -2.1565063e-001 -4.7034047e-001 -9.3353111e-002 -1.2312702e-001  1.1430577e+000 -5.5900756e-001 -1.0342709e+000  1.1378043e-001 -7.8147651e-001 -4.6111581e-001 -7.0954053e-001 -3.2118460e-001 -7.0383434e-001  9.5369679e-002 -1.0635184e-001 -9.0543481e-002 -2.8021486e-001  2.7352200e-001 -1.2255158e-001 -1.4773836e-002  4.2453921e-001 -3.1220409e-001 -1.3839276e-001  8.0522869e-001
 -4.0167686e-001 -6.3739121e-001 -4.3530517e-001  3.8665228e-001 -7.3402301e-001 -3.7623047e-001 -5.4203502e-001 -7.2268579e-001 -7.1347187e-001 -4.3443701e-001 -1.2952203e-001  4.7376576e-002  1.8978080e-001 -1.3543023e-001 -8.6272007e-001 -7.0000843e-001  5.5045402e-001 -8.2197655e-001  5.5372360e-001 -6.6127649e-002  1.0568115e-001 -1.5552862e-001 -6.2469247e-001 -1.3053201e+000 -4.5066982e-001 -2.2323944e-001 -8.6328666e-001 -8.6302567e-001 -1.1988351e+000  9.5578727e-002 -2.3813836e-003 -4.4032680e-001 -4.2614483e-001 -8.0356349e-001 -3.2350431e-001  1.3311814e-001  5.0613904e-002 -1.6220267e+000 -1.0782184e+000 -7.7227750e-001  2.9067746e-001 -7.4821082e-001 -4.8938705e-001 -9.7374704e-001 -1.9147075e-001 -3.8709963e-001  4.3958666e-001 -1.1398050e+000 -8.2742867e-001 -3.2860710e-001 -7.0991924e-001 -5.1947153e-001 -6.6245738e-001 -1.5764294e-001 -5.9744109e-001 -7.6720166e-001 -6.5291765e-001 -1.6240645e-001 -3.6004896e-001 -2.4210642e-001 -5.4829922e-001 -8.2808881e-001 -2.2744500e-001 -8.9008755e-001 -1.0442476e+000 -9.8695578e-001
 -9.4978074e-002 -5.3795358e-002 -1.3795579e-001 -1.1330512e+000 -3.1452202e-001  4.5188313e-001 -6.0742381e-002 -3.4025888e-001 -6.1561487e-001 -8.0092371e-001 -3.7615771e-001  4.4587309e-001 -2.8279890e-001 -3.4726381e-001  7.3388339e-001  6.6318274e-001 -4.4122243e-002  7.3336518e-001  2.9366052e-001 -3.2887086e-001 -1.1447888e+000 -1.6264779e-001  2.4879408e-001 -1.6500954e-001 -4.2033263e-001 -6.2415757e-001  2.3976072e-001  5.0725486e-002 -1.2673856e-001  6.1745276e-001 -2.9052842e-001 -1.3989237e-001  1.8228705e-001 -3.0632599e-002 -1.7090274e-001  4.8349763e-003  6.6971406e-001 -2.8652486e-001  9.4355851e-002 -1.5697842e-001 -5.6049995e-001  8.6598855e-002  2.0767800e-001  1.5255337e-001 -1.9929971e-001  2.5434063e-001  3.6129869e-001  2.8019126e-001 -1.2285916e-002  2.4145848e-001  4.7550315e-001  5.1853891e-001 -6.7210968e-001 -2.4733923e-001 -2.3381063e-001  2.7644386e-001 -5.6525930e-001  5.2736014e-002 -2.3590177e-001 -3.2651516e-001  9.2373130e-001  3.1910342e-001 -1.1721896e+000 -5.0948636e-001  2.2958715e-001 -1.6712885e-001
  6.4884891e-001  8.6249965e-001 -4.7698713e-001 -1.0914809e+000  5.3869129e-001  4.0857669e-001 -1.0612972e-001  6.3614298e-001  3.6286654e-001 -4.7691784e-001 -6.2301392e-001  1.2213144e-001 -4.2629893e-001 -1.1479360e-001  1.1587418e+000  9.2109683e-001 -8.7173959e-001  4.9335050e-001 -2.6851012e-001 -1.2900626e+000 -5.6692564e-001 -5.3235254e-002  8.2974301e-001 -1.5287125e+000  1.8453294e-002  3.2157239e-002  1.0514298e+000  9.9443469e-001  6.6429378e-001  8.9390199e-001 -1.8213146e-001 -1.8710903e-001  2.3275187e-001  1.3227561e-001  2.4059951e-001  7.0644300e-002  1.4760847e+000  2.4446488e-001  1.1323532e+000  6.3490795e-001  1.9798470e-002  6.7846670e-001 -6.5656420e-001  9.2056068e-001  3.5011388e-001  1.6191156e-001  2.7348538e-001  5.6152096e-001  9.1849811e-001  5.1988708e-001  1.1428281e+000  1.1963143e+000  2.6758879e-001  2.4945836e-002 -1.8793977e-001  8.1527166e-001  6.9275482e-002  7.2893098e-002  7.2310621e-001 -1.4337657e-001  1.3887046e+000  1.4894183e-001 -8.5462772e-001  2.8347203e-001  5.5766427e-001  4.1089234e-001
  3.7740616e-001 -3.6456862e-001 -6.3770076e-001 -4.2343150e-001 -1.8053262e-001  1.4458204e-001 -4.6727909e-001  1.6191769e-001 -1.4139978e-001  1.3830183e-001 -1.7351902e-001 -1.1691319e+000 -3.3497203e-001  4.1201874e-001  4.1834238e-001  5.0373101e-002 -9.2367052e-001 -4.9274347e-001 -1.6220911e+000 -2.8970665e-001 -6.9732861e-001 -1.2082737e+000  2.3539778e-001 -6.0168306e-003 -1.0528224e-001  2.9744056e-001 -1.4536665e-001  1.2577443e-002  2.4316753e-001 -4.4196269e-001 -5.6640176e-002 -3.9158785e-002  2.9878910e-002  2.9603321e-002 -4.4339770e-003  1.8141926e-001  1.0924751e-001  3.0778573e-001  2.2026698e-001 -2.5725670e-001 -1.0501083e-001  3.4464415e-001  4.4472911e-001 -3.3146565e-002 -4.6352922e-001 -1.2250470e+000  9.0523995e-002 -5.7842776e-001  6.1877763e-002  4.6453168e-001  2.2727308e-001  4.5011875e-002 -5.8681978e-002 -4.7610892e-001 -4.2827700e-001 -6.1066008e-002  4.8767242e-001  3.0574093e-001 -9.0172689e-002 -5.6849500e-001  7.5446427e-002 -2.4305518e-001  9.0712328e-001 -6.1556846e-001 -3.3487139e-001  5.7819238e-001
 -8.1956902e-001  3.7200144e-001 -1.0485429e+000 -1.0320072e+000  3.3122362e-001 -4.4321306e-002 -7.4819143e-001  1.9117029e-001  1.8340419e-001  2.1027411e-001 -3.7189071e-001 -7.4805477e-001 -1.3314453e-001  3.1800028e-002  3.7492544e-001  3.3177036e-001 -2.0654143e-001 -1.2078227e+000 -1.1715079e+000 -2.2797054e-001  3.1351379e-001 -3.5626192e-001 -8.6919139e-001  2.9253345e-001  3.9618918e-002  1.4646314e-001  5.9578758e-001  2.8760310e-001  5.7279614e-001  1.6818484e-001  1.7208486e-001  6.9706209e-002 -6.7510582e-001 -3.0876972e-001  5.6656158e-002 -2.9171108e-002  3.6168694e-001  7.2447403e-001  7.4102157e-001 -5.7612916e-001  1.7285288e-001  2.1667105e-001 -5.0822218e-002 -3.2454590e-001 -6.1196883e-001  1.1359530e-001 -3.8786883e-001 -1.8268028e-001  4.2289788e-001  1.3068492e-001  4.6972467e-001  3.5124558e-001  5.5110139e-003 -3.4707819e-001  4.1503367e-002  5.1991912e-002 -2.4785740e-001 -1.0717613e-001 -4.0459639e-002 -3.2738085e-001 -1.2527847e+000  2.0851855e-001 -6.0882542e-001 -8.1858716e-001  6.2003122e-001  5.5109292e-001
  9.9457291e-001 -8.3626960e-002 -3.3048118e-001  4.9887186e-001  3.4710471e-001 -7.8571565e-001 -9.1103136e-001  6.2201273e-001  1.9943051e-001  2.9290155e-001  8.1135030e-001 -2.5683805e-001 -5.1021163e-001 -1.5796990e-001  2.9971178e-001 -2.4009697e-001 -7.8394489e-001 -7.7728726e-002 -8.3294215e-001 -1.6198711e-001 -7.1089600e-001 -3.3853574e-001 -1.5642952e+000 -3.5922170e-001 -5.3676208e-001 -4.7557649e-002  7.8956413e-001  2.2722581e-002  4.6292986e-001 -7.2529331e-002  9.2232888e-002  5.7475615e-001  3.8345057e-001  3.5616068e-001  6.3846859e-001 -2.5774069e-002  1.4753040e-001  1.3497079e+000  4.5018099e-001  1.9552538e-001  4.2727161e-001 -2.5093596e-001 -6.8476565e-001 -9.0225707e-002 -5.7283992e-001 -1.1597498e+000 -1.3277985e-001 -4.7471741e-001  3.7088174e-001 -5.9692997e-002  1.0349179e-001  1.5014719e-001 -1.7879917e-001 -6.0591400e-001 -4.3251968e-001  5.8321448e-002  2.6825670e-001 -1.3127417e-001  6.7716254e-001 -3.2863539e-001 -3.0693996e-001  1.7231024e-001 -6.1009906e-001 -4.9262046e-001 -1.2878941e-001  4.7832648e-001
 -2.9330171e-001  8.7813963e-001 -1.0671520e+000 -2.6211631e-001  2.3804323e-001  4.3563468e-001 -5.3222286e-001  1.9358658e-001  9.5626400e-002 -2.3546078e-001 -5.5530187e-001  4.7694410e-001 -5.3721589e-001  1.8389921e-001  1.2554769e-002  2.1165945e-001 -1.1592265e+000 -6.6087638e-001 -6.1016839e-001 -6.7843273e-001 -6.2696952e-001  2.1813739e-002 -4.7449462e-001 -7.8742630e-001 -5.9665173e-001  2.0043189e-001  1.0361878e-001  3.6816041e-001 -2.2426592e-001  4.5411186e-001 -9.3437474e-002  3.6358319e-001 -8.9014064e-001 -2.1857104e-001  5.8023777e-002  2.4177280e-002 -1.9323350e-001 -4.1025980e-002 -4.5817149e-001 -3.4666388e-001  2.1755135e-001 -3.0346331e-001 -1.9013708e-001 -2.8410115e-001 -8.6858746e-002 -1.2636342e-001 -2.9070317e-001  2.8916286e-001  8.1083335e-001 -1.6215917e-001  5.4451676e-001  3.7995773e-001  2.4128264e-001 -3.8059714e-001  3.7229066e-001 -1.4057759e-001  1.8459454e-001  4.5589661e-001  5.1006299e-001 -6.7460700e-001 -7.7082599e-001  5.0919998e-001  4.6957622e-002 -2.0076296e-001  9.3213430e-001  3.4944553e-001
 -8.8433735e-001  1.1543150e+000  3.8756708e-001  1.7629442e+000  9.2290440e-001 -4.6906174e-001  3.4020779e-001  7.4243937e-001  4.3009720e-001  4.1428645e-001 -1.0835191e-001 -4.5187509e-002  5.6617742e-001  5.6077713e-002  7.0598337e-001  6.9308188e-001 -4.3653993e-001 -4.5541235e-001 -1.6986839e-001 -1.7393335e-001  7.9847750e-002  3.2302003e-001 -1.0702821e+000  3.6107663e-001 -2.8035026e-001 -3.0580389e-001  1.2526104e-001  2.0978122e-001  2.9777085e-001  1.2724467e+000  8.2506198e-001  4.3987659e-001 -1.5018034e-001  1.1081336e-001 -2.4332950e-001 -6.7149623e-002  1.1275180e+000 -4.9635781e-002 -1.0328188e-001  2.5505675e-001 -1.0163277e-002 -6.6908578e-001 -4.9254636e-001 -2.6085455e-001 -4.2716462e-001 -9.2815957e-001 -6.9406921e-001  1.8375614e-001  6.9135686e-001 -1.0350156e+000  7.1393956e-001  9.0968506e-001  8.8538842e-001  9.7830518e-003  1.1857923e+000 -2.8773438e-001  2.0147460e-001  5.9423169e-001  5.0495330e-001  3.4114102e-001 -8.2474391e-001  6.1995969e-001  4.4185695e-001  1.4874897e+000  7.1481938e-001  1.4497409e+000
