# Supplementary material for: Resting-State Temporal Synchronization Networks Emerge from Connectivity Topology and Heterogeneity
Source: PLoS Comput Biol. 2015 Feb 18;11(2):e1004100. doi: 10.1371/journal.pcbi.1004100 (PMC4333573; doi:10.1371/journal.pcbi.1004100)
Supplement: S1 Dataset — Each volunteer underwent two scanning runs (blocks). For each recording session (subject and run), BOLD time series were averaged over the corresponding 66 brain regions of the brain atlas. Each file subXblockY.txt contains the time series of all 66 brain regions from subject X and run Y. The labels of the brain regions are contained in file ROIs_Labels.txt. (ZIP) [file pcbi.1004100.s006.zip › DataSet S1/subj16_block1.txt]

  1.0563082e+000  8.5289539e-001 -6.3438039e-002 -7.1378935e-001  4.6209255e-001  5.2823505e-001  2.8962992e-001 -9.9797719e-002  5.8198767e-001  1.3178107e-001  4.8220634e-001 -8.3069780e-001  3.8780212e-002 -2.5992816e-002 -1.2232445e-001 -3.0016912e-001  5.0530014e-001  8.7854180e-001  1.2520961e+000  1.5967595e+000  1.9638170e+000  1.1059881e+000  1.4408111e-001  1.1222196e+000  4.4985201e-001  5.7172159e-001  8.8515293e-001  4.1269853e-001  7.1455573e-002 -1.7481757e-001  1.0526912e-001  7.3723691e-002 -1.0632147e-001 -8.2812055e-002 -2.6047160e-001 -4.9258947e-002 -1.5071110e-001  8.2465284e-001  6.1549892e-001  1.0022583e+000  6.5238231e-001  2.1192811e-001  1.5369709e+000 -3.2371790e-001  4.4984809e-001  8.0726763e-001  9.2841842e-001  3.8510403e-001  2.9431117e-001  5.3309789e-001 -4.3475140e-001 -2.5586683e-001 -4.5589158e-002  7.2719839e-002 -3.1721588e-001 -2.6136769e-001 -2.5386212e-001  1.1194905e+000 -6.5688613e-002  8.2118025e-002  3.1495988e-001  5.8669728e-001 -2.6513933e-001 -2.9209894e-001  8.2130445e-001  6.1936452e-001
 -3.0913509e+000 -7.9624800e-001 -1.0301938e+000  2.1805742e-001 -3.0574685e-001 -4.2417265e-001 -7.1957165e-001 -2.6090539e-001 -6.8532988e-001 -7.9831017e-002  7.5016189e-003 -3.4416048e-002 -4.6735627e-001 -2.0359195e-001  1.2583773e-001 -9.9507690e-002 -3.4173179e-001 -2.4191359e-001 -6.6613250e-001 -7.5761564e-001 -7.0930432e-001 -8.6610519e-001  4.1276710e-001  1.0057400e-001 -5.9050637e-002 -4.6996949e-001 -9.8995476e-001 -6.2062538e-001 -5.5507153e-001 -7.4326968e-002 -2.1958725e-001  1.7311907e-001  3.9362462e-001  5.3061627e-001  4.9411353e-001  1.5645708e-001  3.4493360e-001 -7.0793512e-001 -6.9791068e-001 -8.2022252e-001 -4.8195902e-002 -2.7148201e-002 -2.7338490e-001  7.9934837e-001 -6.8612626e-002 -1.5096453e-001 -5.5944089e-001  3.9360628e-001 -5.3343658e-002 -3.9416396e-002  1.9356542e-001  2.7360254e-001 -3.0026744e-002 -2.7867276e-001  2.0851088e-001  5.7713429e-001  1.4790672e-001 -1.6102784e+000 -1.0030644e-001 -2.5078101e-001  9.8027485e-002 -4.7867922e-001 -4.9761543e-001  9.9409153e-001 -8.9985699e-001 -1.5240307e+000
  1.8484640e+000  3.1294223e-001  1.0538078e+000  2.6093802e-001 -6.4251964e-002  7.4900010e-001  1.8289029e-001  1.2377159e-001  1.9792956e-001 -9.6632877e-002 -5.0388476e-001  4.3058327e-001  4.3034381e-001  5.0339297e-001 -1.3416987e-001  1.0521235e-001 -1.8965385e-001 -2.6567253e-001 -6.4965406e-001 -4.2155104e-001 -3.4259154e-001  2.6207009e-001 -9.2390247e-002 -2.8370638e-001 -2.5934367e-001  1.3748678e-001  3.1007027e-001  2.2842069e-001  2.5397493e-001 -6.9707088e-002  4.7025261e-001 -7.4423366e-002 -2.0713120e-002 -7.8200309e-002  4.9582953e-002  2.9509906e-001 -5.4952413e-001  2.3833299e-001  3.7585595e-001  2.8266235e-001  1.1334224e-001  1.7304632e-001 -5.4060243e-001 -1.9059780e-001  1.0748343e-001  2.3892092e-001 -1.5288353e-001 -1.6088791e-001  1.2202433e-001  2.9787951e-001 -1.2209481e-001 -3.2052993e-001  2.4830105e-001  1.0483108e-001 -1.0539407e-002 -4.7178266e-001  1.2147004e-001  1.7318855e-001 -1.3372974e-001 -2.3067799e-001  8.6763452e-002 -2.9835871e-001  9.1407307e-001 -1.3854727e-001  4.2874761e-001  5.4215791e-001
 -2.8829440e+000  1.0769142e+000  9.4326282e-001  1.4620249e+000  7.2089620e-001  5.5000489e-001 -1.8224940e-001  8.2359934e-001  5.6491714e-001  1.7351187e+000  1.5226490e+000  1.8534589e-001  1.1167718e+000  1.1929838e+000  6.8288252e-001  5.5294182e-001  1.3207829e+000  6.9486288e-001  3.4497664e-001  1.4280095e+000  2.1975103e+000  1.4660553e-001  5.1569747e-001  1.0332243e+000  8.5928840e-001  4.7418810e-001  6.0979916e-001  4.0215912e-001 -3.3887776e-001  8.7237382e-001  8.9526217e-001  9.5137793e-001  9.9739993e-001  1.0514018e+000  1.2084278e+000  1.0935838e+000  6.2014474e-001  3.3149498e-001  7.8734331e-001  3.6067709e-001  4.6634702e-001  4.1163584e-001  2.1282056e+000 -4.1653798e-001  4.9294163e-001  8.5405427e-001  3.3606309e-001  5.0858795e-001 -8.4840770e-002  2.9379293e-001  4.4860479e-001  9.2678631e-001  1.0135647e+000  1.3112732e+000  5.7729628e-002  1.1566297e+000  6.7461029e-001 -3.1474822e-002  3.7701813e-001 -2.4538728e-001  2.1326406e-002  6.9353412e-001 -2.0934420e-001  1.3863142e-001  9.2127065e-001  2.2349097e+000
  1.8248231e+000  4.4125502e-001 -6.7576891e-001 -3.7348983e-002 -1.1902035e-001  7.1726325e-001  6.8877578e-001  3.1251018e-001 -5.3958431e-001 -4.1532579e-001  8.3880139e-001  2.3939547e-001 -5.8493272e-001  1.6060596e-001  1.2665135e+000  1.0682104e+000  9.9806509e-001  9.9614882e-001  3.8927985e-001  3.6498642e-001 -2.2437146e-001  1.0561859e-001 -1.0747900e-001  1.8713246e-001  3.7215037e-001  4.3788176e-001  1.3119138e-001 -2.2516769e-001  3.3716651e-001  1.5060337e+000 -1.7525912e-001  4.1587062e-002  2.6077977e-001  3.5134559e-001  2.0007860e-002  6.3733069e-002  1.3363284e+000 -6.1986613e-002 -4.3612729e-001 -2.7479288e-001  2.4636442e-001  6.8566527e-001 -1.1214769e-001  4.5747064e-001  8.7305610e-002 -1.9686182e-001  5.2239537e-001  7.8272689e-001  1.3207873e+000  6.7780337e-001  1.0322201e+000  6.5077039e-001 -2.4276490e-002  1.8143377e-001  4.5614632e-001  4.4958000e-001 -2.4686123e-001 -5.9012035e-001 -7.4905134e-002  6.9941011e-002  1.5913340e-002  8.1824319e-003  1.3928412e-001  1.2341676e-001  7.5935350e-001 -8.9276761e-001
  5.1092991e-001 -3.8739423e-001  1.1183129e+000 -6.7068560e-001  5.0235241e-001 -5.2240943e-001 -7.0352070e-002 -1.0507778e+000  2.0146235e-001 -2.7013607e-001  6.4291812e-001  5.1689034e-001  7.3547871e-002  1.8649762e-002 -5.9107777e-001 -3.1911940e-001  7.3073214e-001  3.2798310e-001  7.2376023e-001 -9.1907374e-002  5.2386560e-001 -2.2197684e-001  3.3813200e-001 -4.9837551e-001  3.6637083e-002 -6.0282236e-001  1.5059552e-001  4.1206426e-001 -1.2581738e-001 -9.6191590e-001 -2.8222973e-001 -4.6141308e-001  7.0564102e-001  1.2104229e-001 -5.9833253e-001 -7.6852929e-004 -6.1288346e-001  2.9340737e-001  5.3026274e-001  2.9955505e-001  2.2333458e-001 -3.9165129e-001 -1.7567514e-001 -5.7370120e-002 -1.5445368e-001  7.7975012e-002 -4.6574530e-001  1.1871966e+000  3.2720752e-001 -7.0313360e-002 -4.0946911e-001 -7.4822764e-001 -6.3291893e-001  3.6978865e-001 -3.7424706e-001 -1.9600595e-001  8.0382273e-002 -7.6714331e-002 -5.0027357e-001  9.4187826e-002 -6.1093100e-001  2.3975866e-001  7.3342706e-001 -3.9059436e-001  3.6591519e-001 -5.7472711e-001
 -4.9926706e-001  2.8456846e-001 -5.6482627e-001 -6.2855148e-001  5.3393363e-002  2.9973704e-001 -3.9200505e-001 -4.9895812e-002 -2.6615691e-001  3.6804038e-001 -1.1258731e-001 -4.2877052e-001 -4.5471658e-001 -1.0183744e+000 -4.2901132e-001 -1.7721195e-002  2.6346707e-001  4.2102096e-001  1.3768891e-001 -1.1799245e-001 -1.8924595e-001  1.4373073e-001 -3.8535247e-002 -2.0709082e-001 -1.0326951e-001  6.4768561e-002  1.8220260e-001  2.9837041e-002 -3.7709073e-001  5.4093021e-001  3.0572837e-002 -1.6295725e-001 -6.0996916e-002  1.0316760e-001  4.8484553e-002  7.0278880e-001  1.0671860e-001 -9.1311658e-001  8.8456663e-002  8.7763952e-002 -4.6510273e-001  2.2843880e-002 -7.9720801e-001  2.4096635e-001 -1.0011653e-001 -6.0055241e-001 -1.1475955e-001 -2.7746139e-001  1.3234283e-001  1.6636987e-001 -6.6630173e-001 -8.3742046e-001 -1.0419920e+000 -1.9103495e-001 -2.9894815e-001 -3.3465367e-001  3.5751021e-002 -4.6136572e-001 -2.6447127e-001 -2.9241096e-001 -1.0088640e+000 -8.8622956e-002  2.3713734e-001  1.0632777e+000  2.5391683e-001  9.5428392e-002
  1.3642458e+000 -1.0750699e-001  6.8236772e-001 -9.8791093e-002  2.5604631e-001  4.5662605e-001  1.4141860e-001  7.6984276e-002  3.9404487e-001  2.9362637e-001  4.2702525e-001  1.9188498e-001  3.9821866e-001  3.2737602e-003 -1.0829796e-001  1.6587246e-001  3.2889040e-001  3.0859765e-001  8.9013072e-001  6.0343636e-001 -4.4619096e-002  4.1035788e-002  3.5962835e-001 -4.8070768e-001 -6.0967226e-002  1.5080482e-001  6.4609693e-001  5.0564510e-001  9.5319206e-002  2.7188239e-001  2.8205855e-001 -1.2575516e-001  9.5181460e-001  1.4099613e-001 -1.0923628e-001 -1.7653128e-001 -3.7985515e-001 -2.1786307e-002  7.4420412e-001  7.8473008e-001 -7.3814926e-001  1.5626999e-001 -1.0515564e-001  1.7792333e-001  3.6075698e-001  1.0738874e-001  1.2994585e-001  2.9287914e-001  7.2309520e-001 -1.2459817e-001 -2.6341210e-001 -3.8805920e-001  1.0264538e-001  4.1871236e-001 -8.4925862e-002  3.2762160e-001  3.5845415e-001  5.5155525e-002 -4.8375514e-002  6.6931075e-001  1.0435427e+000  6.2828712e-002 -4.2547859e-002 -3.8143099e-001  1.5645735e-002  2.0401958e-001
 -6.0259997e-001 -5.1097767e-001 -9.5366595e-001 -9.5115108e-001 -4.5549557e-001 -5.8727254e-001 -1.0814130e+000 -1.0414432e-001 -1.3628831e-001 -2.2947425e-001  1.2947342e-001  1.3998044e+000 -3.6036699e-002  2.9681552e-001 -5.4931316e-002  3.4678325e-001 -2.8287724e-001 -9.0206037e-001 -7.0649193e-001 -7.0924602e-002 -6.4835232e-001 -1.2612514e+000 -6.8490611e-001 -1.3113076e-001 -1.0386527e-001 -4.6127895e-001  1.4100743e-001  3.0749665e-001 -1.7302652e-001  3.2702979e-001  1.4965666e-001 -1.4995547e-001 -2.1655600e-001 -4.1081830e-001 -2.8500943e-003 -4.1907841e-001  6.6276487e-001 -3.5200237e-001 -4.3875013e-001 -3.1429303e-001 -4.0515519e-001 -3.4040683e-001 -5.6686852e-001  7.0446506e-002 -4.4261698e-001 -2.4745587e-002 -5.6595954e-001 -1.2608860e+000 -6.3145025e-001 -5.3913765e-001  4.9578077e-001  5.5858521e-001  4.9159902e-001 -1.0252464e-001  3.0145955e-001  4.6242353e-001 -1.1017310e-001 -4.1799286e-001 -1.3365035e-001 -1.0530142e+000  6.5416547e-001 -5.3106412e-001 -8.1711206e-001 -2.6923645e-001 -3.2965839e-001  2.1143648e-001
  1.1748725e+000 -3.9446957e-001 -2.5211888e-001 -5.2885204e-001 -3.4126864e-001  4.3227211e-001 -6.9719840e-001  2.2325298e-001 -4.1198574e-001 -3.8237243e-001 -5.6593864e-002  6.8159700e-001  5.7919306e-002  1.0541317e-001 -2.3799496e-001 -2.3963906e-001  1.3983854e-001 -2.0539905e-001 -6.1510657e-002 -2.1091402e-001  3.7213024e-001 -6.0895120e-001 -3.8481758e-001 -4.0662741e-002 -5.5889402e-001  1.5349857e-001 -8.9565294e-001 -1.6669309e-001  4.4201533e-001 -5.1010284e-002 -1.2060730e+000 -1.1234402e-002 -1.5489142e-002  5.1435708e-002 -5.3486352e-001 -1.1861108e+000 -1.0693682e-002  3.4654000e-001 -4.4352521e-001 -8.4774022e-001 -5.1585425e-002 -3.1190506e-001  8.5010174e-002 -8.7115826e-001 -2.2110718e-001  1.7247839e+000 -2.3500981e-001 -2.9539294e-001  1.8429120e-001  2.4402312e-001  1.0313347e-002 -5.5772688e-002 -1.9255171e-001 -2.6693829e-001  3.0555065e-001 -5.9875412e-002 -6.0939520e-001 -3.4451644e-001 -2.4852043e-001 -6.5677658e-001  4.0538909e-002 -2.6181248e-001 -2.0947177e-001 -7.9004463e-002 -1.2243104e+000  7.8777930e-002
  7.3300968e-001 -3.3454983e-001  1.0121450e+000 -5.2075921e-001 -9.2027921e-001  3.2085206e-001 -6.1335883e-001 -1.0727831e-002 -6.4252677e-001 -1.2537679e-001 -2.1711112e-001 -7.2203426e-001 -2.2132459e-001  9.7860486e-002  3.2153674e-001  3.7574136e-001  2.2458228e-001 -5.9445371e-001 -1.1053749e+000 -1.7281586e-001 -2.1199017e-001 -1.6614631e-001 -2.7670571e-001 -5.1865165e-001 -2.2031534e-002  7.1842506e-002 -1.1370824e+000 -1.2102473e+000 -1.3601388e-001  7.8527702e-001 -9.3280347e-002  6.5994146e-002 -1.5537956e-002 -4.5417574e-001 -2.7625722e-001 -6.2701240e-001  6.6668694e-001  4.4494678e-001 -1.2707959e+000 -8.2723346e-001 -1.0698058e-001 -2.3514530e-001 -1.0817010e-001 -5.4739998e-002 -5.0791829e-001  6.1368499e-001 -5.4326707e-001 -2.4077099e-001 -5.5724533e-001 -2.4651293e-001  5.7967733e-001  8.0372429e-001  6.5374794e-001 -3.4136557e-001  8.7411678e-001 -6.6829720e-002 -3.9549153e-001 -2.0249711e-001 -1.1360329e-001 -4.5290711e-001  1.3180226e+000 -4.7870518e-001 -5.0782348e-001 -2.3976344e-001 -2.7802973e-001 -4.7066699e-001
  8.1797983e-001 -1.4497373e-001  1.5494541e-001 -5.5665179e-001 -4.1247961e-002 -9.8976965e-001 -6.3233793e-001 -4.6779116e-001 -3.6151460e-001 -3.3748279e-001 -6.0953912e-001 -5.3583822e-001 -2.1798585e-001 -3.4873771e-001 -4.6232267e-001 -3.5718027e-001 -2.2380754e-001 -7.5847620e-001 -6.0774338e-002 -6.5123762e-001  2.7884965e-001 -1.0055861e-003 -5.6988592e-001 -3.9520826e-001 -4.5097483e-001  4.2045703e-001 -4.6858748e-001  1.0542671e-001 -1.2995695e-001 -5.6482462e-002 -4.6770833e-001 -5.8988608e-001 -2.4948887e-001  7.9312415e-002 -4.3693342e-001 -3.1590046e-001 -3.2741795e-001  6.4773169e-002 -9.0497361e-001 -2.5173551e-001 -2.1553446e-001 -4.5326198e-001 -2.1265594e-001  7.4981350e-004 -4.6009781e-001  9.8540814e-002 -7.7076685e-001 -1.3937988e-001 -3.5777283e-001  1.3211926e-001  1.2038584e-001  3.1737473e-001 -4.7029247e-001 -1.7169819e-001  3.0721303e-001 -5.2885093e-003 -2.3304286e-001 -3.9895966e-001 -2.5119677e-001 -4.0144028e-001 -1.0728478e+000 -2.3535608e-001 -8.7593349e-003  1.4975222e-001 -3.8898137e-001 -1.4296278e-001
  2.7193918e-001  3.5924827e-001  1.2487031e+000  9.7638596e-002 -3.2749049e-001 -5.0704548e-001 -6.3725958e-001  4.1808388e-001 -9.7180799e-002  1.4912540e-001  7.4218754e-001  2.8664977e-001  1.7388486e-001  4.8634519e-002  2.8902895e-001  1.7235402e-001  2.0289714e-001 -7.1844270e-002  1.7341436e-001  8.7968255e-002 -2.6604295e-001 -5.8085534e-001 -3.5344766e-001 -1.0758981e+000 -1.0105859e-001 -6.4828035e-002 -1.0920926e-001  4.7086399e-001  4.6951463e-001 -7.1548278e-002  9.6604959e-001  2.6850358e-001 -3.1227443e-001 -3.6650093e-001  5.9240821e-001  6.6645006e-001  3.0149350e-001 -7.5742873e-002 -5.2294298e-001 -2.5253391e-001 -2.3438656e-001 -1.5761788e-001 -9.1578446e-001 -9.9032773e-001 -6.9630502e-001 -2.6396387e-001 -3.5639914e-001 -3.6726206e-001  4.3024188e-002 -4.8812952e-001  1.8924135e-001  8.0116644e-001 -6.1927302e-002 -2.7575274e-001  4.9689158e-001  1.4016338e-001  6.4471955e-002  6.9885363e-002  4.4007405e-001 -8.1067473e-001 -7.9270283e-001 -6.1865036e-001 -2.7651563e-001 -2.6892442e-001 -3.1182342e-001  7.5944652e-001
  2.2668764e-001 -1.5330550e-001  2.3024816e-002 -7.6579864e-002 -2.4684253e-001 -6.2369677e-001 -5.9369612e-001  1.7441563e-001  1.1555617e-002 -1.9376223e-001 -1.6892782e-001  4.0055657e-001 -1.6712386e-001 -3.4447420e-001  1.4082946e-001  1.6951602e-001  7.9890590e-001 -2.8546206e-001  8.2529815e-002 -1.8997480e-001 -2.6712801e-001  9.9404996e-002 -1.1880071e+000 -6.7682639e-001 -1.8782595e-001 -1.2007401e-001  3.3814905e-001 -4.1671548e-001 -2.8209035e-001 -1.2290833e-001 -2.1639428e-001 -1.4401026e-001 -6.2151808e-001 -8.3980170e-001  3.5544164e-001  4.3012040e-001 -3.3783404e-001 -3.8126751e-001  2.2210341e-001  4.4564702e-001 -3.3011472e-001 -3.1828214e-001 -3.5323840e-001 -4.9825141e-001 -3.4224577e-001 -5.2550198e-001 -1.6285280e-001 -2.7493138e-001 -2.8468213e-001  6.2217216e-001  1.5605352e-001  4.1083154e-001 -3.2582237e-001 -2.1396896e-001 -6.3297054e-001 -3.5192679e-001 -1.7065314e-001 -2.4944937e-001  4.0896859e-002 -2.9752186e-001 -4.9475454e-002 -3.3102724e-001  3.4509170e-001 -2.5649471e-001 -5.5193106e-001 -1.1355567e+000
 -6.6921410e-001  2.3571973e-001  3.8752425e-001  1.0461425e+000  3.1025742e-001  8.9847260e-001 -3.6328865e-001  8.8844650e-001  5.5105121e-001  2.9850579e-001 -1.5247989e-002 -2.8500408e-002  2.5786989e-001  2.9911371e-001  3.2446394e-001  2.7163771e-001  1.9295661e-001 -3.1823526e-001  1.2128347e-001 -1.4061944e-001  1.2088175e-001  5.5515112e-001  1.6147361e-001 -5.1122944e-001  2.4042168e-001 -1.8219308e-001  1.9047899e-001 -2.5366436e-001  8.2915231e-002  4.3645145e-001  2.1116781e-001  2.0663803e-001  3.0171542e-001  4.2609733e-001  7.0449516e-002  1.7928668e-001  8.9293786e-001 -5.2554633e-001  1.5847152e-001  6.7802085e-002 -1.3424766e-001 -1.1289677e-001 -7.4013665e-001 -2.0365566e-001 -6.3259909e-001 -9.2176153e-001 -7.7920549e-001 -7.4901140e-001 -7.3459192e-001 -8.4191141e-002 -7.7198203e-002  3.4367083e-002 -2.6791379e-001 -1.8836533e-001 -1.9020056e-001 -4.6071417e-001 -1.6773216e-001 -5.2262688e-001  3.6309237e-001 -1.1846158e-001 -1.2551838e-001  3.7889037e-001  6.7456162e-001  1.4100803e-001  4.0473553e-001 -2.7499315e-001
  4.0190452e-001  8.2693464e-001  7.5475353e-001  1.2227382e+000 -5.7727985e-002 -2.3161026e-001  4.8827404e-001 -2.7747600e-001 -2.7459101e-001  4.7586583e-001  3.6674051e-001  6.1246188e-001  1.5422305e-001  8.4120823e-002  2.0398751e-001  4.6825821e-001 -4.6859072e-002  7.8381074e-001  5.9055239e-001  1.3058176e-001 -1.2369032e-001 -2.7696229e-001  1.0222331e-003 -4.8712465e-001 -5.4461949e-002 -1.9802957e-001  4.6590392e-001  7.7614806e-001  1.9940573e-001 -4.9069601e-001  9.4732237e-001  6.1230921e-002  8.8111403e-002  1.3128619e-001 -4.4076394e-001  2.0194780e-001  3.3082519e-001 -4.7161121e-001 -9.1503997e-002  4.4426806e-002 -1.4934016e-001 -2.8741732e-001 -3.6457164e-001 -5.9147204e-002 -1.5747820e-002 -9.5556702e-001 -1.6061338e-001 -5.6598732e-001  1.4714598e-001 -5.3419418e-001 -1.4167504e-002  2.0872423e-001  1.3039504e-001 -2.3979806e-001 -2.4462140e-001 -2.4925770e-002  5.0315324e-001  5.8367951e-001 -1.5184881e-002  1.1085421e+000  8.3494632e-001  2.4245833e-001 -2.6693950e-003 -4.4279260e-001  3.1520367e-001 -9.1003963e-002
 -2.1504401e-001  2.2756156e-001 -7.4200321e-001  8.8068974e-001 -5.8370572e-001 -4.7282125e-002  9.0928043e-001 -4.5255781e-001  4.2915636e-002  5.1881890e-001 -6.8414969e-002  2.7091915e-001 -1.8241834e-001  9.2791657e-002 -1.3272317e-001  6.6385526e-002  3.5840014e-001 -1.3181270e-001 -2.6479120e-001 -3.9563499e-001 -3.0184211e-001  1.0334129e-001 -7.1434350e-001  3.5567885e-001  8.6025910e-002  1.4925720e-001 -5.3253539e-001 -9.7990346e-001 -2.7064971e-001  4.7744707e-003  9.8186009e-001  4.6549361e-001 -1.6587554e-001  3.3127169e-002  5.6571096e-001  4.2426358e-001  9.5708326e-002  2.3032657e-001  5.4872698e-001 -3.0913238e-001  5.1677982e-001  1.3005566e-001 -1.5212054e-001  6.2583029e-001  4.5222825e-002  1.9359233e-001 -2.2829635e-001 -3.7665695e-001  1.2112446e-001  4.4602328e-001  3.4716656e-001  5.7188856e-001  2.1119084e-001  1.3971694e-001  4.0030382e-001  5.7734622e-001  8.2679656e-001 -3.2845569e-001  3.5292802e-002  6.4438326e-001  5.1793628e-001  5.2463967e-001 -3.4157611e-001 -6.7905732e-001  1.0140603e-001 -2.3270110e-001
  6.8715689e-001 -1.1267024e-001  6.6097702e-001  3.8031399e-001  7.4162389e-002  7.4298883e-001  7.0183443e-001 -6.9595278e-003 -6.0800558e-002  4.3907114e-001  3.9405390e-001  6.0935236e-001  6.8107840e-002  7.3761827e-001 -8.2280253e-002 -4.9167392e-002  2.7448199e-001 -5.7253386e-002 -1.6133049e-001  3.4656276e-002 -3.6854450e-001  7.9618413e-002 -2.1993842e-001 -4.1567323e-002  2.3617123e-001 -4.8430798e-001 -3.6718413e-001 -7.1706051e-001  2.3319222e-001  9.4252372e-002 -3.9637181e-001  1.4414927e-001 -4.5066751e-001  1.8590425e-001  1.5738305e-001 -2.0967321e-001  6.7160301e-002  7.4023444e-001  1.0796195e+000  5.5408440e-001  5.7978434e-002  1.6380537e-001  2.1210497e-001  4.3226377e-001  1.2340145e-001  4.8013545e-001 -7.0216619e-002  6.1327720e-002  3.5849969e-001  4.2417705e-001  2.9240603e-001  6.7275829e-001  3.4258423e-001  4.7256380e-001  1.2370087e+000  6.5573039e-001 -5.4068692e-002  4.1398354e-001  2.8050043e-001  2.9966269e-001  7.1661731e-001  5.1474007e-001 -4.4654875e-002 -2.6780840e-001 -2.4314305e-002 -3.0504958e-001
 -3.6988260e-001 -1.2555233e+000 -9.0919246e-001  7.5882528e-001 -5.9696075e-001  2.5730092e-001  2.2625826e-001  9.3653326e-002 -3.0953696e-002 -4.7301368e-001 -6.2209656e-001  5.5611488e-001 -3.5699219e-001  1.6946583e-001 -2.0816154e-001 -6.8322929e-002 -7.0586262e-001 -6.6487877e-001 -9.5836921e-001 -8.2833105e-001 -2.9597443e-001 -5.0222226e-001 -1.4989462e+000 -7.9966425e-001 -1.0245474e-001 -1.2507899e-001 -6.7660289e-001 -4.0490349e-001 -9.4581322e-002 -7.7392693e-003 -4.9181063e-001 -1.4271232e-001 -7.9160657e-001 -6.0153193e-001 -4.2379049e-001 -4.4933460e-001  3.1053729e-001 -4.7151920e-001  1.5552113e-002 -1.8738128e-001 -3.6376051e-001  2.4592995e-001  3.3738123e-002 -5.4128655e-001 -2.2418965e-001  1.6595399e-001 -1.5002008e-001 -3.2457606e-001  1.2491490e-001 -2.8371292e-001  4.5142940e-001  4.3450359e-001  3.0459628e-001 -3.8742383e-001  5.3677574e-001  5.3000081e-002 -3.2484562e-001  1.3970303e-001  1.8890466e-002 -2.7549558e-001  3.2458281e-001  7.6880205e-002 -4.4906014e-001 -3.2989137e-001 -2.9502651e-002  4.3304286e-001
  3.1383629e-001  4.4241451e-001  8.8718635e-001  6.4669202e-001  3.1125741e-001  1.1721926e-001  5.7230427e-001  7.9391368e-001  5.2670524e-001  8.3147306e-001  8.7289056e-001  6.4539866e-001  6.7133599e-001  9.3173746e-001  5.3582178e-001  1.9479695e-001  7.1611438e-001  1.0720529e+000  3.5645334e-001  6.6634590e-001  3.5825877e-001 -9.6322904e-002 -1.4769033e-001 -1.8664835e-001  1.5090555e-001  9.8008058e-003 -5.1820159e-001  9.7593864e-002  9.3182464e-002  5.4593576e-001  1.6630683e-001  5.3836021e-001  1.2646340e-001  3.1069073e-002  5.0589417e-001 -2.8869241e-001  5.9350122e-001 -1.5353948e-001  1.4372416e-001 -1.8665091e-001 -1.0844487e-002 -1.5623495e-001  4.7237843e-001  1.4902287e-001  3.9081383e-001  1.9235991e-002  5.2115955e-001  1.8424638e-001  9.1512314e-001  3.0110264e-002  9.7666155e-001  1.4809151e+000  1.0693728e+000  2.1307537e-001  4.7329506e-001  1.4193193e+000  1.9438178e-001  6.8584870e-001  7.0173848e-001  7.0106521e-001  1.7991534e+000  7.6966192e-001 -6.5580398e-001 -1.3407092e+000  5.8040631e-001  5.8805421e-001
  1.3095030e+000 -8.1517900e-001  8.5387829e-001  1.1351665e+000 -4.8770282e-002 -5.6678505e-001  7.0130656e-001 -1.5895932e-001  5.4047532e-001  1.8878009e-001  3.4698190e-001  8.7868876e-001  3.0804656e-001  8.4006469e-001  4.1520356e-001  6.0691345e-001  3.4752025e-001  3.6820275e-001 -5.6625748e-001  1.2243124e-001 -5.0244269e-001 -1.9365378e-001  2.5908120e-001  6.7429549e-001  3.9521632e-001  8.6315320e-002 -1.6861152e+000 -2.5814523e+000 -1.6751912e+000  5.4793869e-001 -3.4961609e-001 -9.6983748e-003  4.3723245e-001 -2.1240572e-001 -9.2180168e-002 -8.9104869e-002  8.8287792e-001 -1.4356206e+000 -1.7910958e+000 -1.6863998e+000 -1.4955621e-001  4.4892102e-001  4.6574436e-001  4.1654310e-001 -4.6454111e-002  4.5697959e-001 -1.4277247e-003 -3.0025025e-001 -6.9368561e-002  1.0700876e-001  1.1983228e+000  8.2066022e-001  8.8682056e-001  4.7329086e-001  4.1261764e-001  1.0451698e+000 -2.7657294e-001  6.4914614e-001  9.3392713e-002  3.6269411e-001  3.9926691e-001  1.1199355e+000  1.2433097e-002  7.2725898e-002 -1.1658028e-001  1.4408104e+000
  4.2481055e-002 -7.0711364e-001  2.6947177e-001  4.4344958e-001 -4.3600527e-001  1.8779239e-001  1.9939046e-001 -2.9364633e-001  3.8728808e-001 -3.9476242e-001  1.2328285e-001  2.7173646e-002  3.6276238e-001  6.1043413e-001  1.6059160e-001  2.3474636e-001 -6.7000356e-001 -7.2403753e-001 -3.4108853e-001 -3.1708928e-001 -2.8384282e-001 -5.2066480e-001  3.4869553e-001 -7.1124055e-001 -3.4909685e-001  1.2295715e-001 -1.0097383e+000 -1.0542580e+000 -5.9757587e-001  5.3777766e-002 -9.1464211e-001 -4.5282053e-001  2.8827629e-001  5.4643933e-001 -6.0269441e-001 -9.3289226e-001  1.8509492e-001 -1.1206361e+000 -6.1372925e-001 -8.8487864e-001 -5.1812625e-001 -1.4766584e-001 -2.5222715e-001 -7.4432627e-001 -4.2029914e-001  6.7643678e-002  1.3128710e-001 -2.8162293e-001  3.6960490e-001 -8.0798873e-001  4.1292719e-001  5.1291042e-001  4.7830900e-001  3.7018861e-002  1.0168019e+000  5.9658996e-001 -3.7639878e-001  4.9524642e-001 -6.1249219e-001 -5.0945086e-002  4.6322742e-001  2.3104018e-001 -9.0895009e-001 -9.5688780e-001 -7.0261263e-001  3.5939322e-002
  9.2096389e-001 -6.0031452e-001 -1.9159651e-001 -4.5441761e-001 -7.1807980e-001 -1.3861988e-001  4.2701717e-001 -9.9599155e-002 -2.7525056e-001 -1.8682996e-001 -2.6271787e-002  1.3562609e-001  2.3647055e-002  3.6305165e-001  1.2237363e+000  6.5145924e-001 -4.4213497e-001 -1.2444367e+000 -6.4765171e-001 -2.5861785e-001 -3.1395067e-001 -6.4263912e-001 -7.4732965e-001 -2.2956932e-001 -1.9652062e-002  2.0688692e-001 -5.1386076e-001 -1.2662161e-001  5.7250638e-001  4.3926959e-001  1.0173078e-002 -1.7061016e-001 -7.5488585e-001  6.5331598e-001  1.5259198e-001  2.2019838e-001  1.7254326e-001  2.3607086e-001  4.6932842e-002 -3.4749723e-001  4.7863755e-001  1.2433095e-001  4.6976031e-002 -1.9841554e-001 -2.3190001e-001  6.7054680e-002  4.5266678e-001  4.4708211e-002 -8.1340608e-002  1.9551404e-001  7.7995910e-001  9.3998921e-001  9.4351933e-001  2.4660784e-001  9.0079862e-001  7.0117716e-001  2.6293321e-001  1.1396935e-001  5.8890997e-002  2.6447016e-001 -1.2549186e-001 -3.8366983e-001 -8.4375410e-001  5.3013274e-001 -8.6939920e-001  1.0847747e+000
 -1.2207519e+000 -2.1064663e-001  5.7005282e-002 -2.9235031e-001 -1.7462507e-001 -1.9284873e-001  1.8547251e-001  5.4799750e-002 -4.7797223e-001 -2.8898281e-001  9.6948003e-002 -3.5600349e-001  2.0770860e-001  3.4496422e-001  5.7025512e-001  6.9517031e-001 -2.9304141e-002 -3.5343409e-001 -3.9982050e-001 -1.1247735e-001 -9.7786955e-001 -3.3489104e-001 -5.1973984e-001  1.7465935e-001  2.5125818e-001 -5.5160879e-001 -6.5695108e-001 -8.8228605e-001 -3.4420118e-001  8.6202360e-001 -6.1403142e-001  2.3155838e-001 -2.2996858e-001 -2.7555842e-001  4.2452443e-001 -3.1522396e-001  8.3143399e-001 -4.3128707e-001 -7.5645786e-001 -2.4462114e-001 -2.1821012e-001  5.3056613e-002 -3.8720356e-001 -7.0259687e-001  2.2561876e-001  6.8893508e-001  2.0780911e-001  9.4269731e-002 -1.1539747e-001 -6.6271232e-001  9.7755419e-001  1.1190421e+000  6.9140268e-001  7.1043322e-001  4.5031475e-001  2.6877035e-001  1.2596530e-001 -1.7799228e-001  2.2806433e-001  8.0383277e-002 -2.3640040e-001  4.7047909e-002 -1.2233551e+000 -5.8114558e-001 -1.2326879e+000 -5.3460072e-002
 -1.0798458e-002 -1.3414474e-001  1.6518100e-001  6.6490342e-002 -2.8379354e-001 -8.4284347e-001  6.3947696e-001  1.9263642e-001 -3.4483580e-001  1.8191388e-001  1.3421633e-002  4.3488657e-001  6.8444577e-001  1.3126397e-001  5.6422557e-001  7.7497821e-002 -3.3107666e-001 -4.8074913e-001 -5.5514398e-001  2.9520477e-001 -8.7287843e-002  2.6455990e-001  1.1355917e+000 -6.8546922e-001 -4.4252270e-002  2.6910299e-001 -1.8820298e-001  3.4399708e-001  6.6191205e-001  5.7138888e-001  1.2811905e-003  4.8837626e-001  1.1020577e+000  9.4561673e-001  3.6116508e-001 -4.0055428e-001 -1.2884170e-001  3.4077424e-001 -2.2488805e-001  1.7544382e-001  6.7915927e-001  9.1093342e-002  5.4922228e-001  7.6334273e-001  6.9460058e-001  5.6089214e-001  5.0773280e-001  5.2239811e-001  1.2937273e-001 -1.4865170e-001  3.2981245e-001  5.1356074e-001  8.8367159e-001  7.6910954e-001  3.3608456e-001  3.9778357e-001  3.0602599e-001  8.2423122e-001  4.3663028e-001  9.4167522e-001  4.2524743e-001 -1.9928943e-001 -5.3993756e-001  5.7677743e-002 -9.1372388e-001 -4.7958341e-001
  1.9930813e-001 -4.4442723e-001  5.8762078e-001 -4.7726084e-001  3.7096051e-001  4.1613178e-001  7.4983175e-001  1.4133817e-001  2.5392248e-001 -2.2803308e-001  7.7292736e-002 -1.4810124e-001  5.5137797e-001  6.6337981e-002  1.0628661e+000 -9.2418847e-002 -5.8021299e-001  7.6938310e-002 -3.1752826e-001  3.4968285e-003 -1.6976698e-001  5.6295788e-001  2.9330208e-001  6.5654956e-001  6.1625066e-005  7.9101914e-001  3.6593598e-001  5.0994491e-001  7.9548785e-001  3.1234673e-001  5.7375632e-001 -2.4387640e-001  5.3347118e-001 -4.2520766e-002 -4.5486427e-002  3.0771320e-001 -2.1491509e-001  7.4351833e-001  3.5000119e-001  2.1311138e-001  1.4052556e-001  2.5020569e-001  2.0648304e-001  8.5367781e-001  6.9059541e-001  5.0710656e-001  3.3755708e-001  7.0391487e-001  3.1452680e-001 -2.1340451e-001 -2.0089369e-001  4.8171384e-001  4.6473749e-001  6.2473050e-001  1.0261832e-001  5.9295340e-001  1.7439505e-001  9.3165376e-001  1.6188167e-001  7.2714159e-001  4.6208491e-001  2.1702329e-001 -6.5086658e-001  1.6525181e-001 -6.5471454e-001 -1.1419534e-001
 -1.2691024e+000 -4.4717430e-001 -7.9598597e-001 -8.3338462e-001 -4.2918514e-001 -4.5588239e-001  3.3946878e-001 -1.1316495e+000 -3.7208380e-001 -9.1853030e-001 -8.7254205e-001 -3.3908427e-001  1.2520910e-001  9.5520004e-004  9.5596090e-002 -7.3865369e-002 -8.8217396e-001 -1.8841987e-001 -9.5046443e-001 -5.7689843e-001 -6.5793543e-001  2.2841508e-001  2.1258187e-001  6.5665733e-001  2.4956451e-001  2.5747269e-001 -1.2201512e+000 -1.2683819e+000 -1.3763479e+000 -3.9304180e-001 -9.9775780e-001 -9.9596817e-001 -9.7954294e-001 -4.3685309e-001 -6.6555522e-001 -4.5269993e-001  2.8590059e-001 -9.7970839e-001 -1.5603911e+000 -1.7618076e+000  2.1025566e-001  4.6824203e-001  1.4833896e+000 -5.0992041e-001  5.9516614e-001  1.0940959e+000  4.7990261e-001  4.2385285e-001 -1.0119534e-001 -5.0405132e-001  3.5203977e-001  2.1822857e-001  8.6050811e-001  1.1312086e-001  7.0421483e-001  1.3837543e-002 -3.2508758e-001  5.6403567e-002 -5.7642658e-001  6.8883520e-001 -2.7876688e-001  3.4281162e-001 -8.4300462e-001 -9.1693926e-001 -9.3792795e-001  5.2018469e-001
 -7.2465266e-001 -5.8704563e-001 -8.8379642e-001 -5.0352416e-001 -7.1684846e-002 -5.7561478e-001 -1.0111792e-001 -4.9488423e-001 -8.6676660e-002 -5.7086791e-001 -6.1525338e-001 -8.4095155e-001 -1.1980403e-001 -7.4542407e-002 -7.2624717e-001 -6.0247398e-001 -2.1575920e-001 -5.7642952e-001 -4.0671183e-001 -5.8089027e-001  2.9500684e-001  9.2768214e-001 -4.6602852e-001 -1.0014601e-001 -3.8910149e-001 -4.3176092e-001 -2.9046170e-001 -3.0395599e-001 -7.9475686e-001 -2.5337355e-001 -9.2489245e-001 -2.0819008e-001 -3.0245999e-001 -3.7388982e-001 -4.6495439e-001 -7.6421732e-001 -1.6191715e-001 -7.3901150e-001 -1.2351175e-001 -5.5005727e-001 -2.2793521e-001 -8.4248297e-002  3.0367336e-001 -1.8457491e-001  6.6515993e-001 -4.6995475e-001 -1.3791320e-001 -2.2307105e-001  2.0990369e-001 -5.7331431e-001 -1.0201522e-001 -1.2884298e-001  3.0963266e-001 -2.1054207e-001 -2.4327020e-001 -4.5824040e-001 -4.7541570e-001  5.0133951e-003 -3.4127807e-001  5.2292089e-001 -2.8239504e-001  1.0335358e+000 -1.1337670e+000 -9.2088367e-001 -1.6537133e-001 -2.5730756e-001
  8.7450852e-001 -2.2594376e-001 -8.5009594e-001 -6.6401800e-001  1.5931148e-001 -4.0719803e-002  2.3063055e-001  8.8336116e-002 -2.6485170e-001 -2.6145762e-001 -4.2724770e-001 -7.2813954e-001  9.4100042e-002 -1.2773463e-001 -8.1448136e-001 -7.5034775e-001 -4.3702227e-001  2.5326845e-001 -1.3599205e+000 -5.9118055e-002  2.5943708e-001  7.4370582e-001  5.1025852e-001  1.5564161e+000  1.8090256e-003  8.5771358e-001  4.9232022e-001  1.4513739e+000  5.6329841e-001  2.0062667e-001 -3.7814338e-002  3.2598678e-001  5.4044578e-001  1.3783848e-001  9.0118037e-001  2.1676751e-001  2.2454036e-002  8.8013019e-001  1.0102359e+000  2.8199855e-001  7.1215094e-001  7.8059779e-001  1.3792751e+000  1.5393627e+000  6.7889794e-001  5.9365059e-001  6.8342695e-001  3.9627945e-001  3.2926807e-002 -1.5914657e-001 -5.9394208e-001 -1.7245740e-001  7.2682253e-002 -1.8297556e-002  1.6864938e-001 -1.7458345e-001  3.0125935e-001  2.0453283e-001  8.6362291e-002  7.2347952e-001  3.7635519e-001  1.7349572e-001 -6.7572398e-001  1.1317783e+000  2.9479724e-001  6.1554048e-001
  1.6082041e+000  5.4962667e-001  4.4356049e-001 -1.1154545e+000  8.2914555e-001  4.2136757e-001  4.1466849e-001  2.7429852e-002 -9.0764688e-003 -1.9935288e-001 -6.6769255e-001  4.6952876e-001  2.4134348e-002 -3.5011345e-001 -2.5710748e-001 -2.7881697e-002  6.8625730e-001 -2.0261385e-001 -1.3101072e+000 -4.6607786e-001  5.0055682e-001  1.2322465e+000  7.7065430e-001  5.5618235e-001  1.5747822e-003  5.2310177e-001  1.4723337e+000  1.1068420e+000  9.3001695e-001  3.1834711e-001  1.0367616e+000  2.9652361e-001 -6.4316699e-001  3.9623163e-003  4.0443541e-001  6.8662947e-001  8.1909737e-002  1.8799109e+000  1.4214492e+000  1.9260443e+000  2.4510667e-001  8.7419262e-001  3.2776822e-001  5.4187234e-002  9.2097524e-001  4.6873594e-001  3.3958192e-001  2.3945294e-001  2.9579649e-001  9.1975796e-001  5.0249416e-001  4.1217462e-001  1.2417111e-001  2.5765539e-001  2.2384448e-001 -2.5353393e-001  9.3839147e-002 -3.1436376e-002  3.2404856e-001  6.9583014e-001 -6.1724428e-001  4.2982349e-001  1.5551219e-001  1.8184359e-001  7.5563906e-001  1.6330148e+000
  7.3119308e-001  1.4438298e+000 -4.7420208e-001 -2.1275267e+000  5.0596176e-001 -9.1066111e-002 -2.4719839e-001  1.2474099e-001  4.9800072e-001  2.1360679e-001 -3.1949108e-001 -7.0094650e-001 -3.2294177e-001 -6.2233351e-001 -8.6046860e-001 -8.2859413e-001  8.2692350e-001  8.1712123e-002  3.9819228e-001  6.6307792e-001  9.7739465e-001  8.7374815e-001  1.5280175e-001  4.4070693e-001  1.2626677e-001  4.2676662e-001  9.4329277e-001  9.7497743e-001  2.9147944e-001 -7.9616677e-001 -1.8612126e-001  5.4828501e-001 -5.9572747e-001 -7.7464107e-001  5.3813440e-002 -4.1060591e-001 -5.4651442e-001  9.4746256e-001  9.8255562e-001  1.4981085e+000  5.5435913e-001  3.4356001e-001  6.6560884e-001  3.2159472e-001  9.1940854e-001  6.0451706e-002  3.7498990e-001  1.8140108e-001 -2.6626738e-001  9.9798998e-001 -6.8908580e-001 -8.2121884e-001  2.4409568e-001 -2.5583701e-001 -8.1659811e-001 -6.6424797e-001  4.0144334e-001  5.5365423e-001  1.5254566e-001  9.9213570e-002  1.1310691e-001  3.7163939e-002  1.1404099e+000  6.5061697e-001  9.4374688e-001  1.0266922e+000
 -4.1418205e-001  6.3123503e-001 -1.7313178e-002  5.5663913e-001  3.1708492e-001  6.9816752e-001  3.2193498e-001  4.7743877e-001  9.9558213e-002  3.2405558e-001  1.4925718e-001  7.2134780e-001  1.2676899e-001  5.4980518e-001 -2.4103147e-001  3.0914197e-002 -1.8945779e-001  1.0527498e+000 -2.0344159e-002  1.0183877e-001  1.0247764e-002  3.1135388e-001  1.9074193e+000  1.3027276e+000  5.9828493e-001  1.1514953e+000  5.3275856e-001  2.0724820e-001 -2.6237838e-001 -2.3584792e-001  5.6617668e-001  7.5684926e-001  1.0492913e+000  6.7714220e-001  8.7789373e-001  9.0233044e-001 -8.0352934e-001 -2.3172572e-001 -1.1142722e-001  5.2206554e-002  4.4542760e-001  6.6043526e-001  1.1263707e+000  3.5280949e-001  3.7807651e-001  3.4671547e-001  6.5184372e-001  4.8981588e-001  7.4849330e-001  2.8338676e-003 -1.0513553e-001 -2.1206507e-001  2.8279982e-001  5.2807623e-001  5.9876294e-002  2.7703404e-001  1.0170784e+000  5.9582296e-001  4.7297221e-001 -4.5024472e-002 -4.3319727e-001  7.4114109e-002  1.0259175e+000  1.4340477e-001  1.0217860e+000  1.3586127e+000
 -4.1419005e-001  3.4661440e-001 -1.6498462e-001 -1.0388070e+000  3.5833809e-001  3.7584357e-001  3.2186470e-001  1.8679443e-001  1.1186922e-001  4.7805593e-001  6.4266115e-001 -2.8275213e-001  1.8213455e-001  4.1258123e-001  3.2030664e-001  5.9441665e-002  2.5066508e-001 -4.7499827e-001 -4.3365986e-001  4.2286704e-001 -1.3037220e-001  5.6054633e-001 -2.3311257e-001  8.5718731e-001 -9.8309836e-003  2.9588404e-001 -2.1469288e-001 -6.5659060e-001  5.5243725e-001  4.6432416e-001  6.1005562e-002  7.4399804e-001  2.8452823e-001  1.3871148e-001  6.2859834e-001 -3.0648206e-001  5.7928347e-001 -3.9221640e-002 -1.0115893e+000 -2.8779212e-001  5.1229683e-001 -1.8147774e-002  1.4472526e+000 -4.7723508e-001  4.9050314e-001  7.6152046e-001  8.1700554e-001  7.1832469e-002 -6.3534866e-002  8.3995371e-003 -1.5136232e-001 -8.1498665e-002  3.6296758e-001  7.4643064e-001  1.4760488e-001  4.9080302e-001  6.4659990e-001  7.6920484e-001  5.3901242e-001 -4.5660400e-002  2.3745497e-002  9.5853528e-002 -3.5265116e-001 -3.9812075e-001  1.8649862e-001  3.2054082e-001
 -5.8947764e-001  5.5117250e-001 -1.4568405e+000 -1.1047794e-001  4.4599603e-001 -1.6211772e-001  1.4894158e-001  1.4307254e-001  9.1950403e-001  4.8106462e-002  4.0318926e-004  1.8450898e-001  9.5451555e-002 -5.3824975e-001 -4.7275377e-001 -7.3864251e-002 -4.0681304e-001  7.8728258e-001 -2.9623919e-001 -1.0842294e-001 -2.8570662e-001  6.3560459e-001  1.1344708e+000  3.1228873e-001  5.1718376e-001  2.6919838e-001  2.9480036e-001  5.5551027e-001  1.5615357e-001 -5.6126307e-001  2.2888665e-001  4.4269355e-001  2.5826980e-001  3.7466879e-001  5.1922543e-001  7.7621392e-001 -5.7992926e-002  1.0722555e-001 -1.7828513e-001 -4.1532850e-002  4.0090399e-001  6.6613631e-001 -7.6132606e-001  6.2423343e-001  4.4378467e-001 -2.4135879e-001  7.2652458e-001  2.2798541e-001  2.7910804e-001  6.7475792e-001 -1.8306942e-001 -5.6176870e-001  2.0025876e-001  8.8153271e-001  4.5812027e-001  3.4317564e-001  9.6002149e-001  1.8436607e-001  4.2714042e-001 -2.6117828e-001  3.4877162e-001 -2.1766862e-001  5.0515682e-001 -4.8431486e-001  6.7540534e-001  4.8601329e-001
  6.7415968e-002  3.8026929e-001  1.1985743e-001 -8.0703145e-001  2.6260584e-001 -3.2870347e-003  4.3302273e-001  1.7170319e-001  4.5031157e-001  1.1609928e-001  2.9463926e-001 -5.6528578e-001 -3.8963447e-001 -4.1622539e-001 -5.4996104e-001 -8.6518088e-002  3.0758610e-001  9.8649561e-001  4.2284335e-001  4.0816338e-001  3.5753342e-001  3.5457868e-001  2.0831175e-001  1.0105920e-001  1.2410732e-001 -5.0971920e-001  4.0831980e-001  1.1529004e+000  5.7565753e-001 -3.0287670e-001  2.1099479e-001  1.4475305e-001 -7.8457567e-001 -3.8296761e-001  4.3386611e-001  6.6968957e-001 -3.6733193e-001  9.6629107e-001 -1.1108010e-001 -4.0246795e-002 -1.7473636e-002 -5.9316757e-002 -3.2453894e-001  1.1938361e+000  4.6731525e-001  4.3789563e-001  2.5280370e-001 -8.7412032e-002 -8.5458161e-002  7.1086829e-001 -3.5511523e-001 -5.5405673e-001 -2.6201938e-001  2.4434635e-001 -7.1300381e-001  4.8777837e-002  2.9760907e-001 -2.9353325e-001  5.3300264e-001  3.5681570e-001  1.3647108e-001 -1.5241280e-001  1.4893616e-001  1.1181777e+000  7.0476749e-001  1.4449643e-001
  5.8137624e-001  9.3121196e-001 -4.3279054e-001  1.0987101e+000  1.9656824e-001  1.4612312e-001  6.7395965e-001  4.6214523e-001  3.0983664e-001  3.3714738e-001  6.3442718e-001  5.1124110e-001  5.5549888e-001  2.6366259e-001 -1.9362616e-001 -5.8928909e-001 -3.7948282e-002  1.0691998e+000  9.8068182e-002  3.7458807e-002  5.4584093e-001 -1.3021142e-001  5.9606376e-001 -3.5497705e-003 -1.3668900e-001 -8.1340106e-002  4.7818444e-001  2.1876952e-001  2.7746970e-001 -4.2966976e-001  9.1373734e-002  5.5716847e-001  3.1207285e-001  1.1052801e+000  4.6971462e-001 -1.9352921e-001 -3.5285672e-002  8.9679624e-001  8.4185522e-001 -5.9943641e-002  2.9809794e-001 -3.1872879e-001 -4.6550181e-001 -4.2515908e-002 -3.3972141e-001  2.7191385e-001  1.4366082e-001  7.4254958e-002  2.7912553e-001  5.8019513e-002 -7.5387535e-001 -6.7884668e-001  5.9532094e-001  2.4538569e-001  9.1594593e-001  6.3482160e-001  3.2664805e-001  1.5968076e-001  4.7241281e-001  6.8034065e-001  1.2287654e+000 -2.1342291e-002  2.4131277e-001 -6.8167923e-001  5.8067952e-001 -1.0444244e+000
  1.8384183e-001  3.5607483e-001  2.4484449e-001 -1.3598284e+000  3.6848450e-001  5.7521846e-001  4.0266145e-001 -6.7925287e-001  1.2861698e-001  2.8999018e-002 -9.8945899e-002  3.4833473e-001  2.6929078e-001  7.4151635e-001 -6.2302635e-001 -4.1525193e-001 -3.0334937e-001  1.6398009e-001  1.1371549e+000 -3.8989837e-001  2.2073986e-001 -4.0686053e-001 -8.6818052e-001 -1.0159326e+000 -3.6354222e-001 -5.0075311e-001  8.9072968e-002  3.7515437e-001 -2.1349223e-001 -6.2286095e-001  3.4443116e-001 -6.0492697e-001 -4.6652592e-001 -1.2074749e+000 -6.7144466e-001 -8.3139252e-002 -3.6598048e-001  2.1056335e-001 -4.9476503e-003  8.2232147e-002  1.3484906e-002 -3.7399959e-001 -6.6828754e-001 -1.3754717e-001 -1.5682789e-002  2.7035975e-001  3.5156676e-002 -3.3256003e-002 -1.0737434e-001  4.6333808e-001 -7.0186944e-001 -8.4316484e-001  2.2647784e-001  3.2750255e-001  6.8548003e-001  6.7019201e-002  2.1967973e-001  3.1211930e-001 -2.1067215e-001  3.0193798e-002  3.0715011e-001  3.9384269e-002  5.5084355e-001  7.7721541e-001  9.7388824e-001  6.4638075e-001
  4.6926423e-001  9.6598963e-001 -2.0059352e-002  1.4639068e-001  8.5875886e-001  1.5250422e-001  8.8255971e-001  4.4950004e-001  9.6430934e-001  5.1458504e-001  2.2675178e-001  4.1608046e-001  4.1122015e-001  7.2251367e-002 -2.8290404e-001 -1.9866690e-001  7.4318771e-001  4.6541950e-001  8.9073303e-001  2.4670064e-001  6.0152993e-001  2.1910040e-001  5.9263324e-001 -1.0911785e-001  2.3282370e-001 -3.7329279e-001  5.9286298e-001  8.3123729e-001  7.9366164e-001 -1.9772815e-001 -2.4179268e-001  2.9332931e-001 -3.8992843e-001 -2.1483359e-001 -4.7252075e-001 -5.1481528e-001 -1.2327345e-001  5.7499481e-001  6.8386673e-001 -2.7821203e-002 -3.5458318e-001 -2.4274163e-002 -5.9814044e-001  1.3897932e+000  6.6925528e-002 -6.1130211e-001  2.5518800e-001  3.9592865e-001  1.8671474e-001  5.5109722e-001 -4.9163503e-001 -3.4107246e-001  1.0829063e-001  9.6143556e-001  1.1294620e+000 -1.8585854e-001  3.2952674e-001  7.1572081e-001  1.2369777e-001  9.6769895e-001  8.1754521e-001  1.1201048e+000  1.2452649e+000  5.5164794e-001  1.1581297e+000  1.4488657e-001
  1.3252687e+000  3.0689293e-001 -9.2346851e-001 -5.2566046e-001  4.3015151e-001 -1.6500312e-001  6.0273195e-001  7.7674257e-002  9.0455726e-001  4.7555204e-001 -8.8035079e-002 -2.8629089e-001  4.4217216e-001 -1.0210604e+000 -2.7049802e-001 -3.6964256e-001  3.4119432e-001 -2.6377669e-001  3.1110719e-001  3.4383988e-001  1.3680343e-001 -7.1890852e-003  5.0460233e-001 -1.4356254e-001 -6.3791937e-002  3.8770788e-001  4.3051410e-001  4.1236463e-001  1.9821179e-001 -5.8429503e-001 -2.4510403e-001 -2.5673853e-001 -1.3284113e-001 -6.3370428e-001 -6.8004482e-001 -1.4596798e-001 -5.3234968e-001  2.0141476e-001 -5.6389665e-001  3.8286977e-001 -2.3937237e-002 -8.4909296e-002  1.9203884e-002 -2.9256488e-001 -3.2220456e-001  5.4832854e-002  9.0568565e-001  1.9036854e-001 -2.2844832e-001 -2.6865513e-001 -5.2646033e-001 -8.9019878e-001 -9.5062152e-001  2.5104820e-001 -2.9824777e-001 -1.0466327e-001  3.2239372e-001  1.4145465e+000 -3.9568587e-001  8.5739975e-001 -7.5333027e-001  2.3381511e-001 -4.1951299e-001  1.3499755e-001 -4.3297319e-001  9.4829936e-001
 -1.8431884e-001 -3.4229449e-001 -5.4473842e-001 -1.0368891e+000  3.1329847e-002 -7.9735467e-001 -1.0720838e-002 -3.0515955e-001  4.3217426e-001 -7.4157776e-002 -9.5638537e-001 -9.6515408e-001  2.2830076e-001 -1.0130280e+000 -1.1814917e+000 -9.1127400e-001 -4.6889667e-001 -6.3280531e-002  7.1297654e-001 -8.5440182e-002 -6.9018160e-001 -5.8147005e-001 -7.3977773e-001  7.0563541e-002 -7.7104933e-001 -5.8474848e-001  2.9639854e-001  1.7596383e-001 -2.4295772e-002 -9.3088605e-001 -9.1355848e-001 -9.5447012e-001 -8.5548055e-001 -1.4601703e-001 -1.0455610e+000 -8.7430154e-001 -1.3426598e+000 -3.6450618e-001  3.7043023e-001  5.4719909e-001 -5.3982494e-001 -3.5938017e-001 -7.2572936e-001 -8.5978632e-002 -6.5211768e-001 -1.2756059e-001 -4.2447005e-002 -3.0465143e-001 -6.0625785e-001 -5.3712047e-001 -8.0820076e-001 -1.3081145e+000 -1.1934930e+000  3.1892473e-001 -6.2458767e-001 -5.6471037e-001  2.4274541e-002  4.7610681e-001 -1.3110078e-001  2.6137672e-001 -3.7839610e-001  7.8029819e-002 -1.2340106e+000 -2.1956321e-001  1.6531427e-001 -7.5535764e-001
 -9.9063140e-001  4.0257713e-001 -1.2306899e+000 -2.1354524e-001  1.4535085e-001 -3.0067964e-001  3.7576326e-001 -3.2127503e-002  3.7715454e-001  3.3450791e-001  1.3182323e-001 -8.6780691e-001  2.2346750e-001 -7.3533406e-001 -5.3474328e-001 -4.7010159e-001 -3.7541111e-001  3.6236067e-001  1.1115692e+000  4.6799237e-001  9.8149022e-002  1.0522551e-001  1.8596386e+000 -5.0835842e-003 -2.8507318e-002 -9.1312996e-002  4.3277563e-001 -5.8426036e-001 -2.4085268e-001 -4.2008914e-001 -3.3700031e-001 -2.2179689e-001 -2.1641527e-001  5.4266119e-001 -5.8700934e-001 -3.7749630e-001 -4.5783774e-001 -4.1183025e-001 -4.8147577e-001 -2.5183999e-001 -1.2236075e-001 -6.8020137e-001 -3.8188387e-001  1.5429807e+000  2.8941631e-001 -6.1094263e-001  3.7388384e-001 -3.2555501e-001  1.4536721e-001 -6.3543197e-001 -8.3884918e-001 -5.5239265e-001 -4.3705958e-001  1.2592147e-001  5.4067832e-001  7.1202296e-001  1.9461541e-002  2.1223692e-001 -6.8805889e-003 -1.2677508e-001 -2.5695718e-001 -3.5831968e-001 -1.2487675e-001 -6.0163335e-001  5.3435802e-001 -9.1576739e-001
  4.8511300e-001  1.9269424e-001 -1.6645611e-002 -1.8163632e-001  5.9459618e-001 -1.1491822e+000  3.7505780e-001 -1.8607768e-001  3.4374038e-001  2.1200064e-001  5.9403049e-003 -4.0758873e-002  3.9633599e-001 -7.9213825e-001 -8.2987133e-001  1.1555714e-002 -2.4551290e-001 -3.8915616e-001  9.0283044e-001  1.1919112e-001 -1.5718716e-001 -3.2029579e-001  8.4437296e-001 -4.4877390e-001  2.9538801e-001  1.3517794e-001  7.6410128e-001  8.3967932e-001  4.5611514e-001 -2.8530152e-001  1.3496649e+000  3.7181599e-001  5.5752856e-001  4.6091135e-001  4.4510092e-001  7.2198150e-001 -4.6024198e-001  2.2426236e-001  9.2998218e-002  3.0859186e-001  4.1951025e-001  2.2005681e-003 -4.9812328e-001  4.5789565e-001  1.8847725e-001 -5.1742378e-001  3.1740712e-001  1.5122273e-001 -2.0721654e-001 -1.3510627e-001 -1.8195895e-001 -5.5695551e-001 -3.0905119e-001  4.2429584e-001  7.8962496e-001  4.3346487e-001  1.8689147e-001  3.8003249e-001  3.5650662e-001  5.6886751e-001 -7.2909442e-001  6.6770934e-002  7.2626439e-001 -1.1508516e+000  4.5476527e-001  7.3967875e-001
  6.8469166e-001  4.6636148e-002  2.4318925e-001  8.6401253e-001  8.2182846e-002 -9.0978261e-001  9.6444125e-001  8.2855655e-002  4.0636860e-001  1.1900701e-002 -6.0807703e-001 -7.3575302e-001  3.6310763e-002 -2.6039020e-001 -4.3953768e-001 -1.5215446e-001 -1.6117029e-001 -1.1645360e+000  4.5183393e-001 -5.2672731e-001 -1.0086098e+000 -7.5030823e-001 -1.1404587e+000 -2.5362488e-001  2.8061344e-001 -3.1529448e-002  6.3277595e-001  1.1990165e+000  1.0000307e+000 -5.9516779e-001  5.9700882e-001 -1.0326993e-001 -1.5799883e-001  6.0997798e-003 -3.7507111e-001 -1.8320402e-001 -3.7879845e-001  7.0971334e-001  9.0508761e-001  6.4790342e-001 -4.1291214e-001  5.5128182e-002 -7.7649275e-001 -5.2521366e-001  7.9052872e-002 -1.1923089e-001 -6.5056497e-002  3.0070789e-001 -5.7461393e-001 -2.9354490e-001 -5.5754507e-001 -8.7093841e-001 -7.1625991e-001 -2.5048430e-002 -1.0823844e+000 -7.6471079e-001  3.2051500e-001 -1.8464995e-001 -2.8419720e-001  6.1314102e-001 -1.2748857e+000 -4.1212244e-001 -2.4581042e-001 -1.2318378e-001  4.3221584e-001 -6.8480607e-002
  1.5292280e+000  1.0937153e-001  7.0548897e-001  1.1482652e+000  5.3409863e-001 -3.7926699e-001  1.4041814e+000  2.0764876e-001 -3.0048684e-002  3.5645709e-001 -4.8897888e-001 -4.2998302e-001  3.1078008e-001 -4.0129359e-001 -7.0679131e-002  4.2438286e-002  9.4112330e-002 -2.9865845e-001  2.3269037e-001 -2.9197275e-001 -8.9497328e-001 -4.1082616e-001 -2.2879598e-001  3.7258856e-001  8.4897638e-002 -1.9946990e-003  5.5771594e-001  1.3274020e+000  7.1040741e-001  9.0977564e-002  4.6554446e-001 -1.8298059e-001  7.9024246e-002 -6.5919971e-002  9.1807141e-002  3.9205877e-001  4.0382781e-002  8.3730883e-001  9.3137957e-001  3.8558820e-001 -2.4560744e-001 -4.7461814e-002 -1.1429367e-001 -1.1996777e+000 -1.6084581e-001 -6.0700947e-001  2.8516446e-002 -1.8702588e-001  2.0568963e-001  3.4462894e-001 -5.2571667e-001 -8.2611511e-001  1.6881557e-001 -1.8604248e-001 -8.0775278e-001 -2.4046072e-001  2.9553562e-001 -6.6410831e-002 -2.3319840e-001  7.0405437e-001 -5.4420543e-001 -1.2801999e-001  8.1099989e-001  3.8506994e-001  1.3769618e-001  3.9772168e-002
  3.4658258e-001 -4.2057246e-001  4.5436068e-001 -2.0078301e-001  7.8277848e-001  6.1197898e-002  8.5475209e-001 -5.1933157e-001  1.4355777e-001 -5.9629714e-001 -8.4825851e-001 -1.0067447e+000 -1.8950754e-001 -4.5958243e-001 -4.9821174e-001  2.2552654e-001 -3.2138654e-001 -2.1746325e-001 -1.1469454e-002 -2.6156414e-001 -9.1811433e-001 -3.9756169e-001 -2.1348955e-001  1.5804198e-001  2.9873996e-001  3.7400534e-001  1.5519284e-001  3.5569277e-001  5.8022957e-001 -2.8454022e-001 -5.7758465e-001 -1.0195576e+000 -1.6514815e-001 -1.1211039e-001 -6.2511574e-001  4.8159097e-001 -2.3114612e-001  3.1302132e-001  6.0439364e-001  9.5458373e-001  6.9348146e-001  3.3652230e-002  3.4053572e-001 -1.0999547e-001  1.9154083e-001  1.7427371e-001  2.3899553e-001  1.8579570e-001 -1.5282738e-001  1.3366981e-001 -2.8584620e-001 -1.1396037e+000 -7.9584643e-001 -7.8756568e-002 -1.0205900e+000 -8.3524422e-001 -9.0476897e-002  7.5055167e-001 -4.7919239e-001  4.5399014e-001 -6.6740471e-001  3.6960071e-001  7.2555301e-001  6.0021534e-001 -1.3589577e-001  4.6380614e-001
  4.6084872e-001  4.2787050e-002  3.6768649e-001  4.4231006e-001  4.1097479e-001 -5.0615516e-001  2.2528545e-001  1.9973638e-001  3.2161278e-003 -3.9616109e-001 -3.0815655e-001 -6.2995107e-001  1.9745459e-001 -3.9986239e-001  1.0252066e-001 -1.7200183e-001 -5.6606628e-001  1.2401367e-001 -1.4215268e-001 -2.9010109e-002 -4.2456435e-001  6.5689592e-001 -6.7044642e-002 -2.1953706e-001  1.6912812e-001  4.0101000e-001 -7.5630908e-001 -8.1747243e-001  2.4513723e-001 -8.9461498e-002 -6.6188971e-001 -9.5677398e-001  5.6585986e-001 -1.5540244e-001 -1.0159161e+000 -4.1173760e-001 -1.4856358e-001 -8.0194501e-001 -1.1466287e+000 -4.4092666e-001  1.4058156e-001  2.2089865e-001  3.9435230e-001  3.3175830e-001 -7.5371893e-003  6.9860262e-001  2.8713313e-002 -5.4512753e-001  2.0844656e-001 -2.7434407e-001 -1.8512236e-001 -3.4442287e-001 -3.4713064e-001 -4.3906347e-002 -6.5989788e-001 -4.2024816e-001 -2.6269385e-001  7.0147422e-001 -7.7704596e-002  4.3028448e-001 -8.7830976e-002  5.7568620e-001 -1.2550612e+000 -5.6457209e-001 -3.5637830e-001  7.0639435e-001
 -1.2569584e+000 -6.3238262e-001 -7.6352531e-001 -6.1318572e-001  3.0153447e-001 -9.3472340e-001  1.1252259e-002 -4.1666089e-001  4.7715697e-001  2.9501467e-002 -2.5855914e-001 -1.1734991e+000 -3.3049717e-001 -8.5859793e-001 -7.6079113e-001 -3.0863470e-001 -1.0503908e-001  4.4554396e-001  3.1163646e-001 -1.8184655e-001 -4.9810219e-001  2.0589189e-001 -5.2584817e-001  8.3410059e-001 -1.3417629e-001  4.9180837e-001 -5.1855307e-001 -9.0725787e-002  4.0067878e-001 -8.1974833e-001 -7.7200175e-001 -5.9689247e-001 -2.2252578e-001  1.2741311e-001 -3.9733201e-001 -3.6467912e-001 -2.5348499e-001 -2.4691577e-002 -1.6519326e-001 -3.8150638e-001  3.1157358e-001 -2.9890989e-001 -4.6413629e-002  2.9064302e-001  8.9813599e-002 -3.8380909e-001 -1.0179730e-001 -8.5818059e-001  3.7523385e-001 -7.0055349e-001 -2.5977294e-001 -7.7972616e-001 -1.2082432e+000 -3.7688636e-001 -5.4877943e-002 -8.3722307e-001 -1.5055271e-001  6.9193586e-002 -1.8454887e-001 -2.1674941e-001 -1.1540077e+000 -2.4418618e-001 -5.4994788e-001  1.4745417e+000 -1.1312951e-001  3.7254600e-001
  1.5085721e-001 -1.1788691e+000  1.7567473e-001 -6.7734283e-001 -7.4565384e-001 -1.5159023e+000 -6.4421666e-003 -7.2379272e-001 -3.2683983e-001  8.7867231e-003  5.9784441e-002  2.1756691e-001  4.1389570e-002 -3.7879101e-001 -7.3006274e-001 -8.9557951e-001 -8.8932022e-002  7.9179085e-002  5.4907028e-001 -3.5067352e-002 -3.0699739e-001 -2.9185806e-001 -3.0156948e-001 -1.7016205e-001 -4.4232641e-001  5.0283973e-001 -3.3417243e-001 -4.3590616e-001 -4.4565694e-001 -1.2656458e+000 -4.6640821e-001 -4.0955665e-001 -5.5511868e-001 -1.5948988e-001 -3.7812431e-001 -3.1302517e-001 -5.5411107e-001 -2.1757557e-001 -1.2176442e-001 -3.8395448e-001 -5.0143801e-001 -6.3706936e-001 -1.8208188e-001 -3.4670286e-001 -5.2950699e-001 -1.9014116e-001 -8.4888123e-002 -3.8044566e-001 -7.8501332e-001 -8.8767489e-002 -2.8681898e-001 -3.1607264e-001 -1.0971412e+000  8.7102210e-003  4.7357084e-001 -1.1017632e-001 -5.2061500e-002  2.4044685e-001 -1.1318142e-001 -3.6132039e-001 -1.8237176e+000 -1.3903474e-001 -1.5070656e+000  2.5705135e-001 -5.2392694e-001  9.3088653e-001
 -3.0603318e-002 -1.2425075e+000 -8.7708730e-001 -5.9599757e-001  3.3491232e-002 -1.6396984e-001 -4.0678822e-002 -7.8461213e-001 -1.9886705e-002 -2.3810042e-001 -7.0620507e-001  4.3738442e-002 -1.8678872e-001  4.9657289e-001 -7.3803652e-001 -5.3059608e-001 -1.0580560e+000 -1.4273716e+000 -3.5685210e-001 -3.1471731e-001 -9.1901201e-001  1.8723683e-001 -1.4490581e+000 -4.5609703e-001 -7.2638569e-001  2.2934779e-001 -1.9233489e-001 -5.0847921e-001 -4.8504429e-001 -3.3430321e-001 -2.7618981e-001 -1.7209289e-001 -2.3770943e-001  1.9403419e-001 -1.6369179e-002  2.1865904e-001 -2.1534432e-001 -1.8922454e-001 -8.8173099e-001 -1.7918031e-001 -3.3199086e-002 -4.8242597e-001 -5.5467499e-001 -1.8441009e+000 -8.6552592e-001 -1.2398935e+000 -2.0874336e-001 -8.1670443e-001 -1.4827322e+000 -6.4120105e-001 -5.0697632e-001 -4.9050115e-002 -3.7129062e-001 -1.0287829e+000  5.5854015e-001 -4.5547161e-001 -2.3747187e-001  7.9631021e-002 -2.5231230e-001 -1.5126384e-001 -4.1320219e-003 -2.6156111e-001 -6.7740739e-001 -3.0356643e-001 -1.1587610e+000 -3.9683755e-001
 -8.9598756e-001 -4.5260400e-001 -1.2606388e+000  1.8197560e-001 -1.5608719e-001 -7.8907923e-001 -1.6575749e-001 -7.1704462e-001  6.0713470e-003 -2.7552304e-001 -3.3016076e-001  2.0793122e-002 -1.1898576e-001  3.1351715e-001 -7.3128245e-001 -5.2009771e-001 -5.3975505e-002 -6.5439157e-001  2.4552401e-001 -3.5855881e-001  3.1087203e-001  3.3636519e-001 -1.0215000e+000 -1.3744992e-001 -6.7641477e-001 -1.2779468e-001 -3.5321063e-001  1.9656213e-001 -4.5613295e-002 -7.5028045e-001 -2.5141388e-001 -5.5892459e-001 -1.1702761e+000 -6.9650178e-001 -3.9132247e-001 -4.8055434e-001  9.1345518e-002  3.3174836e-001  3.4815697e-001 -1.9117467e-001 -7.0232480e-001 -4.5189729e-001 -2.7581891e-001 -4.4090022e-001  4.3482314e-002 -2.6012880e-001 -7.1364510e-001 -6.8139953e-001 -1.4001193e+000 -4.4875719e-001 -5.8010565e-001 -4.3997659e-001 -1.3756493e-001 -4.5411166e-001 -3.7965478e-001 -6.5901438e-001 -5.7446163e-001  1.3575923e-001 -2.0947800e-001  4.7483766e-001 -2.4025489e-001 -1.5301109e-001  3.4247739e-001 -4.4815902e-001 -6.3930941e-001  1.8411522e-001
  6.5850412e-001  8.0483563e-001  7.2312386e-001  6.1112129e-001  3.0437501e-001 -4.1254082e-001 -4.3806235e-002 -4.7329843e-002  6.4405074e-001 -6.0702696e-001 -1.0429405e-001  6.8501192e-001 -6.8093029e-002  7.7829788e-001 -2.7624726e-001 -5.7407211e-002  5.5625034e-001 -1.8671625e-001  1.1800391e+000 -3.5277057e-001  1.0373540e+000  1.8596015e-001 -3.3721864e-001  6.3678139e-001 -5.5122598e-001  5.5690647e-002  1.4758915e-001 -1.1860178e-001 -4.8338090e-001 -1.5547817e-002 -5.1805170e-001 -9.0778900e-001 -3.5774369e-001 -8.6714044e-001 -6.9524910e-001 -8.5137307e-001  3.0222323e-001 -9.7054024e-001 -1.6786558e-001 -8.9627437e-002  3.9563735e-001 -3.5692972e-001  4.1270550e-002 -1.0861745e+000  3.3002572e-002 -9.9509939e-001 -7.8929321e-001 -1.1323359e-001 -3.3577961e-001 -1.6139425e-001 -4.8247177e-001 -2.7750983e-001  4.6613192e-001 -2.7888109e-001 -5.3390424e-001 -3.4170579e-001 -7.7963201e-001  7.5906858e-001 -4.6240278e-002  2.4529906e-001  3.7438876e-001  1.9426795e-001  3.2827585e-001 -8.5497145e-002 -9.3525540e-001 -3.9868144e-001
 -3.3799767e-001 -7.4034550e-001  3.2233179e-001 -1.5164076e-001  2.9452092e-001 -2.1479260e-001  4.2056744e-001 -1.4227454e-001  4.1352764e-001 -2.5462144e-001 -8.6732488e-001  1.6011790e-001 -2.8518848e-001  3.9103623e-001 -7.9888607e-001 -1.6791103e-001  7.4374339e-002 -8.3197194e-001 -2.1851341e-001 -7.4765579e-001 -3.5874054e-001  1.1306907e-002 -1.1990275e+000 -5.5364682e-001 -3.3591588e-001 -7.0387090e-001 -3.0985366e-001 -4.3198491e-001 -2.3269694e-001 -1.0475566e-001 -6.6622697e-001 -5.0145315e-001 -7.9323258e-001 -7.5040283e-001 -2.9348203e-001 -4.9519486e-001  1.7057433e-001 -8.0332470e-001 -1.0759525e+000 -7.0402963e-001 -2.5239076e-001 -2.2883384e-001 -3.6938812e-001 -1.2727268e+000 -2.5089475e-001 -3.1419951e-001 -7.4597505e-001 -4.4466889e-001 -7.1000940e-001 -2.4297884e-001 -4.1556444e-001 -7.7179144e-001 -8.3322619e-002  4.3261288e-001 -9.5473587e-002 -9.6528693e-001  8.7993087e-003  2.0237104e-001 -2.2785812e-001  5.0200878e-001 -2.5721572e-001  4.3203770e-002  4.5687203e-001  7.2611184e-001 -2.6129850e-001 -2.3335769e-001
  7.6603449e-001 -2.4964885e-001  1.3394862e-002  2.2939780e-001  3.7229830e-001 -1.1073683e-001 -3.5153642e-001 -3.9234472e-001  2.2324315e-001 -6.4902639e-001 -1.0794969e+000  1.9563164e-001  1.7440761e-001 -3.0029089e-001 -8.3185897e-001 -1.6611175e-001  1.6554887e-002 -4.9101081e-001  3.1824616e-001 -3.8501689e-001 -1.3664256e-002  8.4479720e-001 -1.3226587e+000  6.8350932e-001 -4.0434830e-001  2.2300852e-001  6.1001474e-001 -9.3301326e-002  2.7668089e-001  5.5235731e-001 -1.0038330e+000 -6.9111701e-001  9.2592749e-002 -6.1846036e-001 -6.3081602e-001 -7.1910420e-001  3.3077141e-001 -4.3250894e-001 -5.9475765e-001  3.2379948e-001 -5.7888293e-002 -6.4894398e-002  2.4771385e-001 -1.9126019e+000 -4.4273065e-002 -3.8115767e-001  1.0310589e-001  7.1777548e-002 -3.8095076e-001  3.2736522e-001 -6.0372836e-001 -5.4980473e-001 -6.0959563e-001 -1.2651718e-001 -7.9544821e-001 -5.5116927e-001 -4.9388559e-001 -1.9390328e-001 -3.3997067e-001  3.9925034e-001 -4.6242106e-001  8.3539020e-002 -7.8347512e-001  1.3452886e+000 -6.9585346e-001 -5.2725174e-002
  6.6079392e-001 -7.7421765e-002 -1.8044492e-003 -1.7637941e+000  1.5538356e-001  3.6979187e-001 -3.4639383e-001 -2.3046579e-001 -3.0573808e-001 -1.8387257e-001 -2.2783634e-001 -1.0116749e-001  2.1443989e-002 -5.9393025e-002  4.5205395e-001  7.9336185e-001  2.4336865e-001  2.1829967e-002  5.5819465e-002  5.4158346e-001  7.5175411e-001  4.0731535e-002  4.8779782e-001 -7.4170186e-001  9.5326042e-002 -1.3070037e-001  6.5367018e-001  9.0113666e-001  7.9397246e-001  6.3168805e-001 -6.0026166e-001 -3.3536857e-001 -5.0056067e-001 -5.3962257e-002 -3.0971632e-001 -3.4405509e-001  1.3423994e-001  1.5890278e-001  2.5858462e-001  5.6176986e-001 -6.2874411e-001  4.8630097e-001  1.7610465e-001 -1.1044926e-001 -2.7133763e-001  9.8910706e-001  6.7091150e-001 -2.3182247e-002  8.1340387e-001 -2.6242856e-001  5.1143582e-001  3.1035544e-001 -2.2275097e-001  1.3336553e-001 -5.4429438e-001 -3.5820435e-001 -2.8226737e-001  3.1185615e-001  1.8013763e-001  2.4450695e-002  4.0519565e-001  2.8718365e-002  1.7334389e-001 -4.4925659e-001  2.2164340e-001 -3.8211244e-001
  1.6797774e-001  1.2816481e-001  4.0542296e-001 -7.6796182e-001 -3.4195374e-001 -6.3313909e-001 -5.4731363e-001  1.2738940e-001 -2.0632094e-001 -2.2509123e-001 -2.4285396e-001 -1.5383131e-002  1.4271343e-001 -5.6886819e-001 -3.6272013e-002  1.8819031e-001 -1.9212244e-001  1.3173317e-001  5.5610635e-001  3.7657206e-001  1.0306537e+000  3.0964616e-001 -9.2389735e-001 -5.5829715e-001 -5.7238873e-002  1.1309732e-001  3.6998182e-001  3.1168667e-001  7.2521670e-001 -3.6335885e-001  1.0787882e-001 -1.4605180e-001 -1.2051125e+000 -1.1224138e+000  8.2670043e-002  2.0725768e-001  1.4965869e-001  8.7760721e-001  6.5463460e-001  6.0380063e-001 -5.1056201e-001 -3.0511981e-001 -2.1948555e-001 -1.3872316e-001 -3.2976138e-001 -8.7677151e-001 -2.3532591e-001  2.5028039e-001 -6.8227902e-001 -9.2043041e-001  1.2128225e-001 -1.0689022e-001 -7.4419552e-001 -4.2630534e-001  5.4184399e-001 -6.8904805e-001 -5.0078876e-001  6.5044598e-002  4.9886558e-001 -4.5891531e-002 -7.8668694e-001 -2.6948709e-001 -1.2607802e+000 -4.2297350e-001 -4.7200412e-002 -9.7604606e-002
 -9.8468994e-003 -8.3245279e-002 -2.1316129e-001 -7.1084401e-001  1.5368723e-001 -2.8783807e-001 -2.8323033e-001 -3.7499232e-001 -1.8176186e-001 -5.2216204e-001 -2.1638742e-001 -8.8803915e-001 -7.5971917e-001 -7.4142090e-001 -3.1528628e-001 -6.5262307e-002 -8.9406605e-001  8.3503536e-001  2.1898043e-001  6.0512731e-001  5.5173360e-001 -1.2431383e-001  2.7129362e-001  4.5879414e-002 -3.1446741e-001  1.3194616e-001 -4.2766682e-002 -1.5857611e-002  4.6547166e-003 -1.1431792e+000 -2.9468366e-001 -2.0156045e-001 -2.4108984e-001 -6.4727463e-001 -5.3021002e-001 -4.0038647e-001 -8.8392558e-001  6.8687434e-001  7.5978076e-001  2.5011134e-001 -3.1765468e-002 -3.3135431e-001  6.4506357e-002  2.0865466e-001 -4.0759236e-001 -1.7157413e+000  8.8393177e-002  5.0683624e-001 -8.1617773e-001 -8.6015476e-001 -2.8224868e-001 -2.6373851e-001 -8.9207927e-001 -1.0031656e+000  5.7947236e-002 -7.0447618e-001 -9.8042350e-001 -5.4951447e-001  4.2554715e-002 -7.2382166e-002 -8.1578032e-001 -1.7238240e-002 -6.8808406e-002  1.7042966e+000  2.6513344e-001 -5.5509672e-001
  2.0789559e-001  8.1360233e-001 -4.2555639e-001 -3.3323053e-001  4.0694636e-001  7.1480707e-001 -6.9140612e-001  6.2734871e-001 -5.3624933e-001  3.6557209e-001  2.8082103e-001  7.4623723e-001 -3.0414754e-001 -1.9027431e-001  3.9373403e-002  8.2222755e-002 -4.5012732e-002  5.7828127e-001  4.4534377e-001  9.1170268e-001  9.7370770e-001 -1.5031132e-001  1.8862238e-002 -5.5156726e-001  3.3581272e-001 -5.7213340e-002 -4.4523372e-001 -1.3243871e-001 -6.9971974e-001 -6.7495791e-001 -1.5610639e-001  4.1101944e-001 -7.4426165e-001  5.9115858e-001  2.4164116e-001 -3.4834477e-001 -7.1599715e-001 -5.0756614e-001 -2.6739692e-001  6.2600149e-002 -4.5181026e-001 -3.4927061e-002 -2.0477904e-001 -9.2885302e-002  3.6608700e-001  1.3950549e-001  3.8084106e-001  4.3255168e-001  5.5760479e-001 -5.2315281e-001 -1.3436201e-001 -3.1137032e-001 -1.6823896e-002 -1.8563645e-001 -2.2964258e-001 -1.1454163e-001 -1.8360411e-001 -6.0999545e-002  4.0571841e-001 -3.4609603e-001  2.5787026e-001  1.2939592e-001 -1.9517620e-001  1.5638367e-002  1.6267991e-001  9.7395983e-001
 -6.1022262e-002  6.8940392e-001 -1.2626222e+000 -3.7193415e-001 -1.4367305e-001 -1.0229192e+000 -8.5996666e-001  4.4851885e-001 -3.7185808e-001  9.1452915e-002  5.5628938e-002 -2.6560413e-001 -2.4549405e-001 -2.5589679e-001  1.2750332e-001  3.1971297e-001  6.1962616e-001  5.5384776e-001  3.8695602e-002  7.3735066e-001  4.0482843e-001  7.1545754e-001  9.8850406e-001  1.0003484e+000  2.6475452e-001 -2.7758777e-001 -6.9179906e-001 -8.2537053e-001 -1.7907869e-001  4.0260027e-001 -1.8329128e-001 -1.1866682e-001  3.0019762e-002 -1.3903414e-001 -3.4102810e-001 -6.7481072e-001  4.9177899e-001  9.3110010e-003 -4.2890915e-001  1.6441692e-001 -1.3684688e-001  4.8842576e-003  3.6764992e-001  1.9091489e-001 -1.5693908e-001 -4.9114630e-001 -3.1234142e-001 -3.8280738e-001  5.6647806e-001 -2.1573994e-001  6.2828560e-001  2.1583721e-001 -7.7262477e-002 -2.2805394e-001 -1.4604486e+000  7.2565148e-002 -3.9674005e-001  1.1742300e-003  2.6824943e-001 -7.5691782e-002 -4.2493725e-001  4.6937690e-001  3.5083653e-001 -2.2842463e-002  3.4349718e-002  1.6772183e-001
  2.2258926e-001  8.1085301e-001 -1.3505496e+000 -2.2265224e-001 -5.2002290e-001  4.7744477e-001 -7.5019194e-001  6.9485431e-001 -6.4155091e-002 -1.5880054e-001 -3.7532180e-001 -2.7786705e-001 -2.6547671e-001 -8.7358034e-001 -1.1368618e-001  4.4691438e-002  1.2491079e-002  1.1474200e-001 -9.5736807e-001  3.7607047e-001  5.0870474e-001  4.1411944e-001  1.6601307e-002  1.6688055e-001  2.1525232e-001 -8.5234765e-002 -1.6072905e-001  6.4978893e-002  1.4254804e-001 -1.9240027e-001 -4.2657809e-001 -9.4797873e-002  1.6221411e-001 -2.5053119e-001  1.5548273e-002 -2.1586095e-001  3.6709811e-002  5.2973270e-001  4.8519318e-001  7.5690373e-001  3.1751093e-002  2.3432156e-001 -3.4675929e-001  4.3182650e-001 -1.3530290e-001  6.5349416e-001 -4.2300585e-001 -3.0035991e-001  4.0792491e-007 -1.0321945e-001  1.7964018e-002 -6.5238084e-001 -8.9002582e-001 -3.4707187e-001 -4.9876392e-001 -8.8538639e-001  2.6657270e-001 -4.0756427e-001 -1.2698636e-002 -2.4812802e-001 -2.6357397e-001 -2.0596721e-001  9.4790757e-001 -5.8700081e-001  2.6908816e-002 -2.0188924e-001
 -3.8989870e-001  1.1863903e-001  5.8066257e-001  1.2033070e-001  2.6728827e-001  7.6299861e-001 -4.8084092e-001  5.5795892e-001  1.5797139e-001 -1.7881101e-001 -1.3315339e-001 -6.9854930e-001  4.1511548e-001  4.6890224e-004  6.9130877e-001  1.6229804e-001  3.5189866e-001 -2.2388192e-001 -1.4437498e-001  4.5314523e-001  2.0779681e-001  4.4129227e-001  1.0937533e+000  4.3744019e-001  5.8615448e-001 -4.2228882e-001  8.6782733e-001 -1.2802472e-001 -8.2767361e-002  1.8042689e-001 -3.7182514e-001 -1.5201631e-001  4.0117024e-001  2.4440219e-001 -1.7053376e-001 -5.1945479e-001  3.0221583e-001  1.5407832e-001  3.6516835e-001  5.5587897e-001 -7.1617817e-001  2.9114243e-001  4.2173360e-001  3.8342538e-001  6.0465330e-002  1.0594658e+000  8.1577877e-001 -2.1653143e-001  1.4511390e-001  1.0521908e+000  1.7889770e-001  3.1298686e-002 -7.1838839e-001  1.9895034e-002 -5.4290857e-001 -3.0018426e-001 -3.5936180e-002  7.8812759e-002  9.1666166e-002  1.0563343e-001  2.7247237e-001  8.5422270e-001 -2.1169426e-001  3.2723182e-001  9.0979767e-001  1.3652539e+000
 -1.1750360e+000 -9.6290053e-002 -1.2507317e-001  5.5363972e-001 -4.7746332e-001  2.8874603e-001 -6.8211841e-001 -3.0223096e-002 -6.1830869e-001 -6.7772746e-003 -4.9584029e-001  4.4599973e-001 -5.7641107e-001 -2.9612832e-001  7.4501449e-001  3.4869074e-001 -1.6495145e-001 -6.6012574e-001 -1.1170277e+000 -4.4756764e-001  2.9171973e-001 -1.6223855e-001 -5.3189193e-001 -7.5718051e-001  3.9230845e-001 -2.0717386e-001 -3.3873041e-001 -1.0978373e+000 -1.0095579e+000  1.7834409e-001 -1.1567608e+000 -2.6513115e-001 -1.2111673e-001 -7.2687540e-001 -3.3554322e-001 -7.3291426e-001 -3.1337433e-001 -4.4745805e-001 -1.6918454e-001 -3.6517574e-001  1.0332628e-002  1.9641284e-001 -1.4474229e-001 -5.9831802e-001 -2.8129599e-001  1.2366875e+000 -4.0882191e-001 -7.2532705e-001  3.7565454e-001  1.4687747e-001  2.4080121e-001 -3.2665794e-002 -8.6697710e-001 -6.0353682e-001 -9.1461948e-001 -9.2995810e-001 -2.2306580e-001 -7.8655485e-001 -6.2339103e-001 -6.2891877e-001 -1.0149419e+000 -4.2052106e-001  7.8568839e-001 -2.6092496e-001  2.4845026e-001 -2.3060805e-001
 -5.2197479e-001 -4.5967300e-001  1.6980574e-001  3.9746815e-001 -1.1962495e+000 -1.0887344e+000 -1.1059608e+000 -2.0683259e-001 -7.0041074e-001 -4.2553118e-001 -1.1689955e+000 -1.4766240e+000 -1.0254812e+000 -1.0875509e+000  7.3197634e-002  1.3661796e-001 -5.7008550e-001 -4.0837670e-001 -6.0533913e-001 -9.2180661e-001 -7.8490525e-001 -4.5876926e-001 -5.2299174e-001 -1.1515353e+000 -5.9767814e-001 -4.4743047e-001 -7.8159505e-001 -8.7919993e-001 -7.5958246e-001  9.7399641e-003 -6.7976401e-001 -3.8619631e-001 -5.0625129e-002 -4.8491536e-001 -6.1666845e-001 -5.3192037e-001 -1.1858355e-001 -1.2663559e+000 -1.0730041e+000 -9.4488652e-001 -8.6531870e-001 -1.2157268e-001 -1.4637119e+000 -5.0600267e-001 -6.4170390e-001  3.9325479e-001 -8.2254238e-001 -4.6608823e-001 -2.2111213e-001 -7.3327718e-001  1.7369540e-001 -3.3415040e-001 -6.9700481e-001 -2.6528370e-001 -4.7378214e-001 -6.7910084e-001 -2.2079992e-001 -1.2902538e+000 -8.0091597e-001 -6.3180983e-001 -8.7200655e-001 -1.1332317e+000 -4.1738050e-001 -9.0059490e-001 -3.9459529e-001 -9.7473386e-001
 -3.5066256e-001  2.9555838e-001 -2.3355368e-001 -8.5903629e-001  1.6983354e-001 -1.8462195e-001 -1.2727299e+000  3.4798448e-001  3.2953327e-001  5.1265635e-001 -1.8735879e-001  2.5341553e-001  3.2009460e-001 -2.6577195e-001  3.6267890e-001  3.2655472e-001  6.2269308e-002  6.2620470e-001 -2.8808319e-001  2.7778285e-002 -8.4204568e-002  2.2455329e-001 -9.5911331e-002 -1.6732847e-001 -6.0301627e-002 -1.5327419e-001  2.1723320e-001  5.5069763e-001 -1.4326666e-001 -9.2863313e-002  1.6740518e-001  4.2479571e-001 -3.2879860e-001  1.5243740e-001 -5.8217879e-002 -2.0923642e-002 -3.9283081e-001 -7.1538510e-001 -2.8584200e-001 -1.3551013e-001 -1.9892364e-001  1.9967393e-002 -3.3180241e-001  3.2228144e-001 -4.3295550e-001  5.3698950e-001  2.5243025e-002 -2.0834957e-001 -7.4487747e-001 -6.8555350e-001  3.3167000e-001  2.3205943e-001 -2.8312036e-001 -4.7866115e-001 -6.5095873e-001 -6.3591364e-001  1.1097520e-001 -6.5134678e-001 -1.8751591e-001 -1.3507169e+000 -5.7142367e-001 -6.3418751e-001 -6.0999187e-001  2.1699795e+000 -4.5588559e-001 -4.0058955e-001
  3.1574445e-001 -8.1070162e-001  1.3576748e+000 -1.0781351e+000 -6.4753035e-001  5.4213670e-001 -6.9275477e-001  1.7160010e-001 -2.8269846e-001 -6.0276774e-001 -3.7880101e-001  6.3026133e-001 -4.0302176e-001 -3.2965823e-001 -4.1868151e-002 -4.8558187e-002 -2.5741984e-001 -9.1788149e-002  9.9601399e-002  1.0192877e-001  3.8636713e-001 -3.9533633e-001  1.5680098e-001 -1.3566117e-001 -6.6621327e-001 -3.9314094e-001  7.5334904e-001  9.8084697e-001  8.5266831e-002  1.6203242e-002  2.1957282e-001  3.3053797e-001 -4.4412777e-001 -3.8112453e-001  5.5946566e-001  6.7100765e-002 -7.8717744e-002  6.6166934e-001  1.0784305e+000  1.1419302e+000  1.2056702e-001 -3.6749240e-001 -4.6979008e-001  1.7590069e-001 -3.8682788e-001 -3.0175450e-001 -1.2356801e-001  5.4603477e-002 -1.3310709e-002 -3.6407745e-001 -2.1111168e-001 -5.2477886e-002  8.6269823e-002 -7.6388788e-001 -6.9463609e-001 -1.5669706e-001 -5.2028872e-001 -5.9987051e-004 -1.4229951e-001 -1.8032884e-001  9.3379662e-001 -6.7549843e-001  2.7225464e-002  2.6712735e-001 -6.1325482e-001  3.7207352e-001
  8.6682016e-001 -6.5331745e-001  6.7689819e-002 -7.0936927e-001 -7.0105948e-001  3.1020093e-001 -3.8619149e-001 -1.4531194e-001  9.5263743e-002 -5.2773097e-001 -2.8513893e-001  5.8242042e-001 -1.8688818e-001 -4.4435338e-001 -5.5825388e-001 -3.0326696e-001  1.2149523e-001 -1.9892999e-001  1.9314687e-001  9.2994959e-003  4.8987289e-001 -4.4213123e-001 -5.4082969e-001 -1.3638350e-001 -6.1044456e-001 -4.0033169e-001 -4.6237033e-002  2.1007108e-002 -1.8606069e-001 -2.9567567e-001  2.9233120e-001  1.1304822e-001 -6.1744752e-001 -6.7492536e-002 -7.6097711e-002 -6.4160468e-003 -4.8180785e-001 -3.2051128e-002 -1.1592389e-001  3.1803798e-001  2.0775870e-001 -2.5276912e-001  7.1854957e-001 -7.4800533e-001 -2.8607399e-001 -2.5528174e-001 -9.1642406e-001  7.5499934e-001 -4.6125021e-001 -4.7342734e-002 -5.0523049e-001 -3.5940926e-001 -8.2331084e-002 -4.7613178e-001 -9.8063182e-001 -8.4183521e-001 -3.0521133e-001  1.3458833e-001 -3.9417225e-001 -3.6032366e-001  1.2786461e-001 -6.3257885e-001  6.0189457e-001 -2.9351564e-001 -1.9566354e-001 -1.7449218e+000
  1.8970338e-001 -1.2442359e-001 -1.3075398e+000 -1.3389680e+000  1.1814986e-001 -1.1698682e+000 -7.7929023e-004 -1.2996645e+000  5.7989942e-002 -1.5736172e+000 -1.5503587e+000 -1.2036984e+000 -9.1499676e-001 -8.1871152e-001 -6.6776342e-001 -1.9185045e-001 -6.9771319e-001 -1.4682243e+000 -1.3116250e+000  1.6728246e-001 -1.0971306e-001  4.5337751e-001 -2.8489692e-001  6.6670479e-001 -2.4300914e-001  4.5150652e-001 -9.3651358e-001 -2.1702638e+000 -2.1684712e+000 -9.9054568e-001 -9.7547871e-001 -1.6816634e+000 -1.0341930e+000 -3.0163164e-001 -1.1135951e+000 -1.0549442e+000 -3.9614305e-001 -8.6372222e-001 -6.2253251e-001 -9.1139861e-001  6.9438766e-001  2.3614808e-001  1.3342761e+000  1.4577442e+000  1.1366569e-001 -1.9072039e-001  3.0939384e-001  4.7698606e-002  4.2796421e-001  3.5632124e-001 -2.3322396e-001 -4.7967166e-001 -1.2394107e+000 -1.7597277e+000 -2.5413637e+000 -1.7100504e+000 -1.2259482e+000 -1.3889708e-001 -1.4750827e+000 -2.4943656e-001 -2.3306826e-001  2.5706673e-001  1.3137615e-001  1.9910235e-001  3.7418731e-001 -1.1916112e+000
  5.7206259e-001 -4.9615652e-001  6.8103944e-001 -5.7380789e-002 -9.5517922e-001  1.4144660e+000 -6.4673705e-001 -6.3645300e-002 -9.1607345e-001  2.1312264e-001  1.7500195e-001  8.8091830e-001 -2.7599448e-001  7.5348746e-001  5.1231796e-001  2.0251686e-001  3.3200366e-001  3.6839480e-001 -4.8157636e-001  9.1031322e-002 -1.6965418e+000 -7.9873051e-002 -8.0049011e-001 -6.2094373e-001 -5.5283779e-002 -1.9846250e-001 -2.5452082e-001  5.3890853e-001  4.3968966e-001 -1.3039384e-001  8.9573201e-001  9.5228043e-001 -4.7588997e-001 -4.2426194e-001  4.0207554e-001  1.5107789e+000 -4.4906790e-001  4.3766087e-002 -5.1851726e-002 -4.4150004e-001 -9.8265133e-002  3.3036741e-002 -7.6323101e-001 -8.9712670e-001 -2.1659350e-001 -8.1862915e-001  1.3485282e-001 -6.8957198e-001  1.4931421e-001 -9.5398448e-002  2.8864240e-001  2.0125768e-001 -1.5477739e-001 -5.6106923e-001 -9.4094653e-001  1.0938041e-003 -5.9704072e-002 -1.2397625e+000 -4.7378833e-001 -7.7505470e-001 -9.9218960e-002 -9.1111433e-001  3.0339605e-001 -3.5255585e-001 -1.0653770e+000  1.4509435e+000
  3.7106517e-001 -2.8373948e-001  2.0745937e+000  1.3567172e+000 -6.7378528e-001  7.7756852e-001 -5.8211926e-001 -6.9100870e-002  8.8852156e-002  4.6479205e-001  6.2137168e-001  3.7271242e-002  1.7063871e-001  9.3300850e-001  4.7047496e-001  8.1314236e-001  5.5222175e-001 -4.4321091e-001  6.8280433e-001 -6.3082715e-001 -1.1322840e+000 -1.0052735e+000  5.2595480e-001 -9.4620729e-001  7.5973689e-002 -6.9296017e-001 -5.2616496e-001 -7.6482989e-001  6.2760765e-001  1.7254230e-001  7.8483227e-001  5.8145499e-001  1.0040871e+000  3.4780907e-001  5.9004519e-001  1.0087358e+000  4.2494048e-001 -6.9373540e-001 -1.0602612e+000 -5.9278483e-001 -1.3304562e+000  6.3605037e-001 -7.9540768e-001  1.3471731e-001 -1.7625009e-001 -1.4450597e+000  1.1519979e+000 -1.9941335e-001  3.2432046e-001  1.2795414e+000  3.7587125e-001  3.6092380e-001  7.9817071e-001  4.7470923e-001 -7.2168314e-002  1.1355671e+000  1.0444809e+000  8.0573319e-001  3.0823652e-001 -2.4202708e-001  1.4174828e-001 -1.7332140e-001  1.5016435e+000 -3.8742284e-001 -3.7851535e-002 -7.3331263e-001
  4.5101320e-001  1.9508385e-001 -8.5739600e-001  8.1501537e-002 -2.1992537e-001  7.7472450e-001  1.8797101e-001  1.1664042e-001  1.8212835e-001  9.4921882e-001 -4.7173241e-002  9.3265794e-001  8.7154233e-001  1.0740740e+000  6.5259842e-001  1.0233750e+000  1.5052982e-001 -1.4368274e-001 -5.5741224e-002  4.2004586e-001 -3.3407258e-001 -9.9247262e-001 -9.8186127e-001 -1.9598871e+000  3.2862935e-001 -1.1647211e+000  4.3120051e-001  5.7627894e-001  7.8724965e-002  6.4532656e-001  1.3018409e+000  5.3996986e-001  1.0556736e-001 -7.3617107e-002  5.2770637e-001  4.3221479e-001  5.0854008e-001 -3.1360572e-001 -1.8307368e-001  4.2237471e-001 -1.1206441e+000  2.6667603e-001 -1.2994381e+000 -5.4489853e-001 -7.1436268e-001 -3.6968491e-001  3.1817948e-001 -1.6375127e-002 -5.3953475e-001  2.1146380e-001  3.4356981e-001  8.9033777e-001  1.1075487e+000  8.8621522e-001  1.3736780e+000  3.0829076e-001  9.8912979e-001  5.7417021e-003  3.7604849e-001  2.4393278e-001  3.8532755e-001 -1.6814429e-001  4.9796319e-001 -1.4502556e+000  1.3933103e-001  7.3520850e-001
 -4.4320219e-001 -4.5274544e-001  5.1705691e-001  6.8179692e-001 -7.9937061e-001 -6.9816869e-001 -2.2737111e-001 -1.8830230e-001 -2.4701509e-001  1.4364263e-001 -1.8811534e-001  6.7690775e-002 -3.8287106e-001 -4.3556801e-001 -3.2673569e-001  5.8958974e-002 -2.7480774e-001 -5.5223736e-001 -8.1151532e-001 -6.8183328e-001 -1.2936941e+000  7.0938087e-002 -4.0518710e-001 -1.0523864e+000 -3.7074443e-001  3.3844398e-001 -1.1418063e+000 -6.9704372e-001 -4.5622639e-001  1.3129874e-001 -4.4718389e-001 -6.5907792e-001 -1.5815998e-002 -7.1611501e-001 -7.6116622e-001  6.3217780e-003  7.1703770e-002 -5.6890841e-001 -5.1010922e-001 -6.1798134e-001 -3.5924873e-002 -4.9425774e-001 -6.5124773e-001 -4.5992124e-001 -3.3083018e-001 -2.0525751e-001 -7.9521950e-001 -1.5216683e+000  1.2892022e-001 -2.6360519e-001  9.0527334e-002  3.1360031e-001 -9.2457994e-001 -2.4948728e-001 -3.9519281e-001  8.9530233e-002  1.6642247e-001 -5.5581526e-001 -1.9210223e-002 -3.0721473e-001 -8.3056576e-001 -3.2731835e-001 -2.8721162e-001 -6.0823978e-001 -8.4123892e-001 -2.0038609e+000
  7.2452697e-001 -7.5233083e-002  1.0691398e-002  2.7501590e-001 -5.7844438e-001 -8.5177837e-002 -1.3529444e-001  8.5668450e-002 -3.9137359e-001  8.8564508e-002 -2.7900948e-001  3.7665844e-002  2.6532722e-001 -3.4946652e-001 -2.6225164e-001 -2.4839773e-001 -1.3719947e-001  1.0907107e-001 -1.2042504e+000 -1.1678034e-001 -5.1926492e-001 -2.6069005e-002  2.7011589e-001  1.9161344e-001  2.1170896e-002  3.6292853e-001 -2.6109293e-001  5.4699637e-001 -1.0220736e-001 -1.2536961e-001  7.7343730e-001 -1.0541005e-001  4.4482364e-001 -3.1899658e-001 -7.3250338e-002  4.0743940e-001 -4.1964016e-001  4.5560532e-001  1.7332027e-001  3.2438903e-002 -3.5785271e-001  1.2161125e-001 -1.2155537e+000 -8.3923830e-001 -2.5330677e-001  1.6424454e-001  6.9809975e-002 -3.6423425e-001 -2.7367660e-001  1.5931219e-001 -1.7758991e-001 -1.4252267e-001  1.9887893e-001  3.1076036e-001  7.0164720e-001  2.5940682e-001  4.5385429e-001 -4.2490211e-001 -1.8257042e-001 -4.1422702e-001  7.4846532e-002 -5.3023571e-001 -7.0183635e-002 -1.6412773e-001 -5.1274523e-003  1.0464421e+000
  6.9364890e-001  3.6422453e-001  5.3376180e-002  6.1585855e-001 -1.4251208e-001 -1.2420911e+000  6.9774771e-002  4.0297710e-001 -1.0613832e-001  4.8804832e-001  6.6305631e-001  1.0892006e+000 -7.8695737e-003 -2.4875659e-001 -1.0474573e-001 -5.8476255e-001  9.3548487e-002  9.0229296e-001  8.1866558e-001  3.7296611e-002  7.8270915e-002 -3.2935530e-002 -9.1273944e-001 -9.5781865e-002  1.5554137e-001 -1.3259846e-002 -3.2617180e-001  1.3201173e-001  2.5502074e-001 -2.0189093e-002 -2.3767875e-001 -9.1713247e-002 -4.9845581e-001 -4.3343495e-001 -3.2486383e-001 -2.3125284e-001  1.1508604e-001 -5.8484512e-001  1.2071359e-001 -3.9306986e-001 -6.1715591e-002 -1.3237949e-001  3.7224229e-001  4.7300437e-001 -1.1370557e-001  4.5939447e-001  9.2246188e-002  6.6567916e-001  3.0216174e-001 -2.6153570e-001 -1.2991986e-001  2.4688840e-001  2.4138432e-001  2.8341290e-001  4.2859915e-001  8.3504349e-001  1.0706724e-001  3.5644245e-001  4.9058102e-001 -4.0754438e-001 -7.0913275e-001  8.6937223e-002  3.0060362e-001 -1.7447186e+000  7.4067520e-001  2.2019924e-001
  1.0480465e+000  4.7048112e-001  1.1233330e-001  8.6251847e-001 -1.4173579e-001 -6.3093084e-001  5.1789799e-001 -3.9804293e-001  3.1116416e-001  7.8542879e-001 -1.0120062e-001 -1.2189063e-001  2.7500500e-001  4.1830951e-001 -8.0330667e-001 -8.6013974e-001  1.5364631e-001 -6.9357474e-001  5.3505237e-001 -4.1215455e-001 -9.2771359e-002 -5.4050388e-001 -6.4814081e-001  6.0287496e-001  2.4541124e-001  5.5741236e-002 -3.9781941e-001 -1.8170757e-001  1.0937558e-001 -4.1126120e-001  4.0278030e-001 -6.8935724e-002 -3.3622398e-001 -1.6515380e-001  2.7343092e-001  4.6722812e-001 -4.7992778e-001  2.4915439e-002  7.8705358e-001 -2.5396713e-001 -4.6930133e-001 -1.0507450e-001 -1.7537135e-001 -5.9338322e-001  3.4817726e-001  7.9024637e-001 -3.8984028e-001  1.8532044e-001 -6.5399189e-002 -4.5754160e-001 -8.3710252e-001 -4.2700854e-001  3.2581303e-001  3.8685369e-001  5.3996161e-001  2.2568017e-001  7.6228770e-001 -1.0811226e-001  8.4497594e-002 -3.6927795e-001 -6.1493555e-001  8.8106584e-002  7.4940854e-002 -8.6047481e-001  8.3484706e-001  3.4885814e-001
 -2.8545934e-001 -9.0919209e-001 -8.8523961e-001 -2.2743087e-001 -1.0675989e+000 -1.2695917e+000 -5.5406835e-001 -1.4523388e+000 -6.2426027e-001 -7.2084658e-001 -6.4954300e-001 -7.9901306e-001 -5.0287396e-001 -2.6937295e-001 -9.8052213e-001 -8.1184751e-001 -8.5712645e-001 -3.9512035e-001  2.7529772e-001 -7.3946951e-001  1.9663836e-001  6.6426785e-003 -3.4680563e-001  2.6257057e-001 -1.8380967e-001 -4.1614545e-003 -1.5236163e+000 -1.6648422e+000 -1.2742589e+000 -9.3461696e-001 -1.0854116e+000 -1.1352438e+000 -1.3644439e+000 -1.2872118e+000 -1.1940187e+000 -1.2583631e+000  3.7272439e-002 -1.3859341e+000 -1.4124238e+000 -1.2224600e+000  2.3368747e-002 -1.8922332e-001 -3.5881725e-001 -7.3118288e-001 -3.4974900e-001 -8.7677018e-001 -1.0252022e+000 -3.2606101e-001 -3.4205235e-001 -6.3510494e-001 -6.0393841e-001 -1.2198239e+000 -6.1772548e-001 -8.0743184e-001 -3.2471265e-001 -4.0931908e-001 -5.8784887e-001 -4.6954426e-001 -8.0525593e-001 -9.3642384e-001 -1.8401886e+000 -4.8800174e-001 -7.8593215e-001 -3.3882891e-001 -3.4810373e-001 -5.8212928e-001
  4.7844961e-001  8.3359758e-001  1.1628573e+000  8.3280049e-001  7.3873349e-002 -4.7403153e-001 -2.2796318e-001 -3.6662884e-002  3.3025204e-001 -2.5546282e-001 -4.6580515e-001 -9.6075222e-001  4.2040388e-002  6.2883256e-001  2.7253489e-001 -2.9892927e-002  2.7984975e-001  5.4987155e-001  7.9644032e-001 -7.6136510e-003  4.2293794e-001  3.3079033e-001  1.9103539e-001 -1.1794806e-001  8.9955360e-002  2.6033419e-001 -8.2466647e-001 -1.0279862e+000 -9.1032872e-001  6.3058992e-001 -3.7847303e-001 -4.6649298e-001  5.3653822e-002 -1.8280951e-001 -8.9253568e-001 -2.7817330e-001 -2.1601891e-001 -1.2231483e+000 -1.4136175e+000 -1.2053552e+000  2.6045070e-001  2.4927208e-001  5.0139334e-001 -1.1068972e-001  4.5522682e-002 -1.2453437e-001 -7.0014461e-002 -2.1540645e-001  1.4896084e+000 -9.9768931e-002  9.7375089e-002 -3.4567737e-001 -4.6325998e-001 -2.2884412e-001 -1.1375316e-001 -4.1794477e-001 -6.6657629e-001 -2.7328987e-001 -2.7854906e-001 -8.2009715e-001 -6.5513998e-001 -3.3007025e-001  5.9248586e-001  6.6993670e-001  5.5509764e-002  7.1949100e-001
 -1.4022485e+000 -6.0413937e-001 -3.1807768e-001  4.3042451e-001 -4.3649476e-001 -6.6049144e-002  3.4232902e-001 -2.4176528e-001 -3.0501567e-001 -1.1913200e-001  1.4248524e-001 -2.8660037e-001 -1.4596955e-001  3.2204025e-001 -1.7388264e-002  1.1401955e-001 -2.0806127e-002  2.7762593e-002  6.3326949e-001  4.0782114e-001  1.3057484e-001  9.2422995e-001 -9.7305160e-002  3.8403751e-001  3.4773462e-001  2.9235696e-001 -5.4626774e-001 -7.1728859e-001 -4.4762784e-001  3.4851050e-001 -8.4972223e-001 -6.6903027e-001 -1.1394710e+000 -3.1208986e-001 -6.0005049e-001 -4.9424922e-001 -9.0196676e-002 -5.0804335e-001 -8.0075559e-001 -1.3054303e+000  2.5869400e-001  1.3760261e-001  9.3305772e-001  4.8988011e-001  1.6752326e-001 -2.4734515e-001  7.1390472e-001  4.5875979e-001  2.1942398e-001 -1.1248943e-002  5.8793741e-001  3.9222783e-001  1.4273984e-001 -1.4914185e-002  8.3822340e-001  5.3822257e-002 -3.3676612e-001  1.9908049e-001 -1.5415747e-001  3.7412640e-001 -3.8160569e-001 -5.0675737e-001  1.6826338e+000 -2.9871161e-001 -4.6485815e-001 -5.9783887e-001
 -2.6695334e-001 -8.3951434e-001  8.4001799e-002  6.2203085e-001 -3.5149244e-001 -6.7432974e-002 -1.3179180e-001 -6.0290745e-001 -2.8590028e-001 -7.9257875e-001 -1.7102387e-001 -1.1951025e-001  9.9984358e-002 -1.1074626e-001 -1.6724110e-002 -1.2594686e-001 -4.2757602e-001 -5.0075167e-001 -3.6810262e-001 -5.1823376e-001 -3.4166573e-001  4.2886621e-003 -2.5779552e-001  2.3046710e-001 -4.3817870e-001 -5.9798366e-002  4.7334251e-001  1.1848251e-001  2.4576180e-001 -4.4604443e-001 -8.5966682e-001 -8.9155691e-001  1.2359225e-001  3.7167444e-001 -6.9219645e-001 -4.7790831e-001 -9.5156273e-001  1.9694138e-001 -3.8087197e-001 -2.7921125e-001  3.7582185e-001  3.8481637e-001  5.5095003e-001 -7.7053031e-001 -2.2201722e-001  5.5831865e-001 -9.1901419e-002  3.9379138e-001  3.0232748e-002 -1.3278115e-001  1.2232306e-001 -2.2284849e-001 -7.1585148e-001 -4.8912485e-001 -1.0045795e+000 -5.9250202e-001 -7.2514230e-001 -5.4571185e-001 -8.4635214e-001 -2.0442464e-001 -1.1441497e+000 -7.2768760e-001  8.9834576e-001 -2.7980670e-001 -6.8186402e-001 -1.8679898e-002
  6.0066582e-001 -1.0345828e-001  2.3544942e-001  2.6022994e-001 -3.2379017e-002  4.6791722e-002 -8.4214683e-002  9.6907121e-002 -5.2154406e-001 -2.1809851e-001  2.3242851e-001 -6.9707893e-001  8.4718012e-002 -2.6334987e-001  5.1613789e-001  1.6800728e-001 -4.0446833e-001  1.5050648e-001  6.0228680e-001  2.1356700e-001  5.5033204e-001 -2.6620043e-001  4.2925196e-001  6.0968475e-001  4.0038185e-001 -7.3200720e-005 -9.0297375e-003 -5.5285723e-001  2.1758058e-001  3.2852810e-001 -9.2546308e-001 -3.4556257e-001  1.1154070e-001 -6.7894075e-002 -1.0065886e+000 -1.1470592e+000  2.7522869e-001 -2.2140396e-001 -1.3137190e+000  6.3493409e-002  5.1809476e-001  8.1723093e-002 -1.4161786e-001  1.3598158e-001  5.2725020e-002  2.0271892e-001  7.8893129e-001  6.0964598e-001 -4.6236535e-001  6.0445166e-001  3.3420867e-001  1.8110902e-001 -1.0678900e-001 -1.8774059e-001 -1.2232956e+000 -2.6433370e-001 -4.8334159e-001 -4.5745998e-001 -4.2138604e-001  2.7965444e-001 -8.6568970e-001  5.8222796e-002  3.6436506e-001  3.3257083e-001 -3.3182171e-001 -5.1190581e-001
 -7.4716303e-001 -2.4650595e-001  1.2130603e+000  1.3793511e-001 -1.7702030e-001  5.9972624e-001 -4.6842337e-001  4.5914779e-001 -6.6662106e-002 -8.0953388e-002 -5.5787078e-001 -3.4113321e-001 -1.2281988e-001  2.1802690e-001  7.7641586e-001  1.0794093e+000 -1.2974767e-001  4.0591016e-001  7.9430336e-001  2.3915655e-001  2.0051060e-001 -5.8195225e-001 -1.0259984e+000 -3.7653364e-001 -3.6536041e-001  2.6524978e-001  2.3981006e-001 -5.2199980e-001 -1.3063065e-001  4.9436482e-001 -4.7869631e-001 -3.8295654e-001 -1.5161547e-001 -6.6703918e-001 -6.6459717e-001 -5.3895901e-001 -3.7143771e-001 -3.4387238e-001 -7.6055723e-001 -3.5667095e-001  2.3296785e-001 -4.9336361e-001 -1.8623539e-001  4.9099164e-001 -3.0714844e-001 -5.2107013e-001 -3.0922077e-001 -1.6869451e-001 -6.2656374e-001  2.1836374e-001  9.5032628e-001  8.3725493e-001  2.4518244e-001 -1.2000205e-001 -6.3471485e-001 -6.3296092e-001 -6.5205390e-001  1.3537606e-001 -6.9388438e-001  4.3708196e-002 -7.0038050e-001  1.7368537e-001  2.4459318e-001  1.2166372e-001 -6.4786159e-001 -2.5079874e-001
 -4.4086151e-001 -7.5179768e-001  3.0518665e-001  3.5600299e-001 -2.4942039e-001  1.4129491e-001 -1.4643282e-001  1.2324925e-001 -3.1667200e-001 -1.5227918e-001 -1.4682278e-001 -1.0293938e+000 -9.1247780e-001  4.4461816e-002  3.8229444e-001 -2.2348615e-001 -2.7378893e-001  6.7742605e-001  1.5464704e-001  3.0959290e-001  1.1116245e-001  6.7133657e-001 -5.9336970e-001 -2.4941858e-001 -5.9328364e-002  2.2033915e-001  4.1078879e-001  6.9146106e-001  3.9364859e-001  5.8884669e-001 -1.0616512e+000  1.8476012e-001  9.8554240e-002  1.8295914e-001  2.4525788e-001 -8.0517462e-001  1.5584366e-001  4.8546514e-001  7.2591186e-002 -1.3430116e-001  1.6801882e-001 -6.8875963e-002  4.9221456e-003  7.9185300e-001  1.4800654e-001  9.5420442e-002 -1.9213759e-001  4.2880028e-002  2.8364679e-001 -7.2227680e-001  7.1344761e-002  1.5121793e-001 -3.4101490e-002 -1.0232499e+000 -4.7586617e-001 -2.0006588e-001 -7.4356123e-001 -4.3633811e-001  1.4968438e-001 -2.8660730e-001  1.4720702e+000  6.5939349e-002 -6.2424004e-001 -2.4678570e-002 -8.6967247e-001 -8.6017157e-001
 -1.1092197e+000  1.0574650e+000 -1.2035197e-002  3.9559218e-001  7.6923433e-001  8.3263012e-001  2.7701065e-001  6.3975668e-001 -8.9995380e-002  1.0049295e-001  4.9484829e-001 -2.4413538e-001  3.5675550e-001  6.0166229e-001  5.5303977e-001  4.7096113e-001  1.1576050e-001  3.6087756e-001 -5.1108454e-003  7.4065940e-001  1.2856551e+000  5.2686759e-001  2.0065593e+000  1.6654610e+000  3.9720433e-001  5.2523200e-001  1.0159884e+000  4.6254247e-001  1.9457169e-001  2.3283383e-001  5.5703897e-001  7.8580480e-001  9.1549403e-001  1.1239250e+000  9.2416189e-001  1.3867415e+000  4.3320834e-001  2.2166726e-001  7.3666224e-001  9.3853510e-001  8.3780648e-001  6.3334213e-001  1.1455773e+000  7.0658945e-001  3.7633920e-001  1.1422833e+000  3.3646387e-001  7.7264143e-001  1.2233421e-001  5.5674171e-001  3.2587085e-001  3.6863413e-001  7.3285359e-001  8.9903826e-002  6.1435448e-001  2.0527806e-003 -8.6727339e-002 -1.2959281e-001  3.8275202e-001  3.9409032e-002  1.5832851e+000  6.6968248e-001  2.6358878e-001 -4.5685363e-001  3.5342664e-001 -3.4257106e-001
 -4.2404990e-001  3.6120092e-001 -6.8754530e-001 -1.4056576e-001  1.1105693e-001 -1.9893491e-001  1.1576927e-001  6.0466476e-001 -2.8008778e-001  1.6202324e-001  5.2626097e-001  3.3473872e-001  2.0272714e-001 -3.8866526e-001  9.1560318e-002 -3.2991755e-001  2.6046785e-001  7.0643218e-001  1.1277601e-002  4.1776403e-001  5.6033253e-001 -2.4429865e-001  1.4242714e+000  2.3170624e-001  5.3580980e-001 -2.6013277e-001  6.1916253e-001  7.2566586e-001  7.8260967e-001 -5.9846852e-002  9.1744383e-001  4.5483311e-001  1.2376362e+000  9.3452472e-001  6.6730336e-001  8.7510428e-001 -3.8256770e-001  1.0561233e+000  1.0871688e+000  7.1325265e-001 -1.3767904e-001  4.6327465e-001 -1.3065359e-001  1.2624997e+000  1.9444297e-001  4.4891033e-002  4.2110635e-001  5.4971516e-001  3.0861330e-001  7.3052685e-001 -5.8705486e-001 -2.4179196e-002  1.2293258e-001 -2.8188764e-001 -6.7752609e-002  4.3613737e-001  2.2718553e-001  2.2266871e-001  3.5887058e-001 -1.2116602e-001  4.7084259e-001 -6.4342391e-002  2.7695281e-001 -2.4019296e-002  2.3957749e-001  1.3392162e-001
  1.5205714e-001  4.0574900e-001  1.3097677e-001 -6.1102388e-001 -2.0489231e-001  7.7273936e-001 -2.0742090e-001 -4.9436613e-001 -2.5570619e-001 -4.4849963e-001  2.0420271e-001 -1.1913262e-001 -4.6356662e-001 -4.3327881e-001 -3.6165524e-002 -3.2370011e-001 -6.0083886e-001  1.0501771e+000  5.6125860e-001 -1.6814938e-001  6.4380751e-001  8.1356647e-001  9.8920666e-001  6.6832472e-002 -1.7477120e-001  3.0908596e-001 -1.7405773e-001 -8.1945883e-002  1.0437930e-001 -8.3535115e-001  4.8144198e-001  1.3171644e-001  7.8562411e-002  7.4747136e-001  8.4001897e-001  8.5426736e-001 -6.2184346e-001  5.2812047e-001  5.0700476e-001  8.6186783e-002  4.5838801e-001  4.9960277e-002  2.7692263e-001  6.1515468e-001  2.9392607e-001  9.1278080e-002  3.1745881e-002  6.7370278e-001 -3.9918049e-001 -5.9906253e-002 -5.6231323e-001 -8.5999590e-001 -3.4971174e-002  1.8209215e-001 -3.1409425e-001  1.9015467e-001 -3.7872955e-001 -1.0174212e-001 -1.0752479e-001 -6.1139159e-001  6.5741984e-002 -5.9079436e-001  5.5912793e-002  7.2948169e-001 -1.6689968e-001 -1.8758882e-002
  3.9068811e-001 -2.5842270e-001 -5.8072137e-001 -1.4942759e-001  8.4384914e-001 -2.4195317e-001  4.8482499e-001  1.0442811e-001  5.9086041e-001  1.5800620e-002  1.1478535e+000 -5.7879091e-001  6.2209680e-003 -3.8281374e-001 -4.7029622e-001 -9.1047824e-001  4.5392614e-001  6.8606913e-001  1.1578106e+000  1.2588155e+000  1.2949978e+000  1.1721808e-001  9.0313588e-001  1.0013471e+000  3.8523014e-001  2.8380499e-001  2.1037769e-001  3.1933922e-001  3.2523519e-001 -5.8833358e-001 -4.5475398e-001  3.9930660e-001 -6.7728077e-001  4.5776833e-001  3.8205131e-001 -8.6231935e-001  4.8474674e-002  7.4161844e-001  4.3578336e-001  1.1632637e-001  1.9968888e-001 -1.5887379e-001  1.2565647e+000  6.2227489e-001  7.0855788e-001  7.7664711e-001  1.0924942e+000  9.8840052e-001  1.2950849e+000  3.1992476e-001 -7.6570158e-001 -5.9783507e-001 -9.9242924e-002  1.9850351e-001 -1.8816143e-001  5.9504616e-001 -3.7725347e-001  6.7174588e-001  6.9553915e-001 -1.6682877e-001  5.3968534e-001  6.1684855e-001 -2.0199307e-001  1.1875735e+000  9.4808011e-001  3.6031995e-001
 -1.6009380e+000  3.9355203e-001 -4.6037879e-001 -2.4969274e-001  3.1720030e-002  2.9356944e-002 -9.9071192e-002 -2.5104404e-002 -5.1220789e-001  1.9136826e-001  8.9239482e-001 -5.5910385e-001  1.9418988e-001  1.8933320e-001  1.4832688e-001 -5.3097441e-002 -4.7456110e-001 -5.6312283e-001 -9.6509510e-001 -1.9712819e-001 -1.3969609e-001 -7.9682077e-002  6.4389687e-001  5.0747149e-001 -3.9855640e-002 -9.4248079e-002 -4.0705342e-001  6.0414226e-001 -8.6000059e-002 -2.2720842e-001  7.4062931e-001  6.6077427e-001  7.4991119e-001  5.2015828e-001  1.2705748e+000  9.3816568e-001 -3.2572376e-001  1.2759556e+000  6.8650758e-001 -2.9508272e-001  6.5862941e-001 -3.3366300e-001  8.4832457e-001 -3.1078170e-002  2.8528483e-001 -7.7216773e-002 -1.1939881e-001 -1.6650736e-001  6.2866915e-002  7.2256774e-002  1.5807007e-001  4.8465398e-001  3.5528362e-001  2.8183023e-001  1.0217521e+000  5.0099851e-001  8.4220192e-001 -6.1604868e-001  6.4628507e-001 -7.6678626e-001 -2.3380517e-001 -1.2843102e-001 -7.8877788e-001 -7.7892791e-001  5.4692073e-001 -1.1018198e+000
 -5.9798014e-001  5.3668223e-002 -1.3362374e+000  8.8742675e-001  7.1275648e-001  1.2500735e+000  5.8698715e-002  4.0776619e-001  1.4989385e-001  4.3024200e-001  1.7321953e+000 -1.1683924e+000 -6.6532575e-001 -2.9049219e-003  7.2289489e-001 -5.8657143e-002  9.4411887e-001  2.0926691e+000  1.3443129e+000 -4.5193772e-001  1.6415574e-001  5.9248794e-002  5.1401538e-001 -3.0498753e-001 -2.6282449e-001 -3.5540269e-001  6.2377079e-001  1.2429956e+000  9.6321376e-001  9.8752777e-001  8.2184081e-001  1.2512313e+000  1.6994623e+000  1.3509585e+000  1.3578653e+000  1.3262735e+000  5.5776990e-001  8.6701698e-001  7.6404944e-001  4.4237468e-001  5.2039669e-001 -7.3967818e-001 -3.6834735e-001  7.7042164e-001  8.7292562e-001 -7.6941915e-001 -7.4945197e-001  4.2209247e-001  2.7442351e-001 -2.6574833e-001  6.8940409e-003  4.9474973e-001  4.8016090e-001 -7.2608242e-002  1.2645068e+000  1.2254778e+000  3.1584771e-001  3.1066498e-003  1.0609630e+000 -7.1423985e-002  1.8585247e+000  4.8061060e-001 -1.1930657e-001  1.6829108e+000 -1.2647074e-001  7.6821104e-002
 -1.1197535e+000  6.6234614e-001  1.0586991e-002  1.4377470e-001  7.7908728e-001  4.6924238e-001 -8.2285301e-001  3.1878488e-001  5.7558324e-001  1.4666551e-001  3.4890193e-001  9.0146672e-002  4.5856217e-001  6.7235117e-001 -3.5207587e-001  1.1375276e-001  2.5700692e-001  1.4293049e-001  3.4156255e-001  4.8707263e-001  5.8726441e-001 -1.2751970e-002  4.4738496e-001  1.2278264e+000  9.6717714e-002  7.5820508e-001  5.1168952e-001  4.1134158e-001 -3.1494314e-001  1.5213982e-002  2.4568875e-001  5.4094585e-001 -6.1971083e-002  8.8084670e-001  4.0827910e-001  2.3512510e-001  8.6011084e-001  3.5879472e-001  1.2547585e+000  5.9187905e-001  4.3856145e-001  1.4158431e-001  9.1569038e-001  1.9296839e-001  4.3979571e-001 -8.0699646e-001 -1.1533263e-001  4.0908931e-001 -6.3301798e-002 -3.0606327e-001  7.6435572e-003 -3.1861603e-001  5.2147330e-002 -3.0195071e-001  2.6546366e-001  8.9026125e-002 -1.4003209e-001 -4.7640737e-001  4.0281443e-001 -7.1765142e-001  2.9594157e-001  1.3773156e-001 -6.7891714e-001  6.0064135e-001  1.1567343e+000  4.1931281e-001
 -1.1207879e+000  4.8414678e-001  1.3499060e+000  1.3145571e+000 -1.4069214e-001  2.9197453e-001 -5.5783668e-001  5.0925804e-001 -8.0627358e-002  5.8714130e-001  3.0533446e-001  2.7178631e-001 -7.5199048e-002  4.2997674e-001  7.2339898e-001  4.6439198e-001 -2.5133851e-001 -1.7474977e-001 -1.0730098e+000  5.2171611e-002  3.7380020e-001 -9.6894886e-001 -2.3015550e-001 -4.9033517e-001 -2.3874871e-001 -7.5822446e-001  3.9795607e-001  3.6850423e-001  4.0940368e-001  6.8786097e-001  5.2395231e-001  3.9921258e-001  6.1001548e-001  3.2626203e-001  8.2829678e-002  2.5587075e-001  1.4463322e+000  5.0030153e-001  1.0895453e+000 -1.2291000e-001 -7.3304921e-001 -3.4884207e-001 -2.0711513e-001 -3.6268030e-002 -6.6435479e-001  2.4948124e-001 -1.8101463e-001 -4.5801526e-001 -1.7846628e-001  7.0925445e-001  1.0927464e+000  1.2078785e+000  3.6152572e-001 -2.5165516e-001 -9.6215131e-002  4.3803760e-001  2.1936287e-001  1.4964346e-001  1.5900002e-001 -7.4422063e-002  1.3389105e+000 -7.4236473e-001  3.0136875e-001 -2.9435567e-001 -4.3340616e-001 -4.1989753e-001
  2.5919576e-001  5.7913723e-001  1.6932049e+000  1.1920881e+000  5.0525418e-001  9.2140787e-001 -4.3586171e-001  5.8133771e-001  2.9351761e-001 -2.8871224e-001  1.6804450e-001 -2.2309379e-001  9.7981978e-002  1.3266199e-001  6.1571884e-001  3.7710988e-001  1.7369699e-001 -3.7245924e-001  7.7165651e-002 -3.6624057e-001 -6.1841085e-001 -2.7810660e-001  4.9291939e-001  6.9265700e-001 -7.6221517e-001 -3.0717430e-001  5.8647319e-001  7.1327006e-001  6.3726622e-001  1.1091369e+000  3.2915438e-001  5.4630233e-001  9.4036698e-001  4.6474377e-001  7.7470821e-002 -1.9060487e-001  9.6167454e-001  4.2602674e-001  7.4094260e-001  4.7691288e-001  7.8678002e-001 -6.3938067e-001  3.4676568e-001  1.2519309e+000 -2.9902342e-001 -5.1329598e-001 -1.4781877e-001 -6.9220143e-001 -3.1868539e-001  1.4004246e-001  4.4451565e-001  2.2683922e-001  1.0875743e-001 -3.1537904e-001  9.4701881e-001  3.1346467e-001  2.6949204e-001  3.8208033e-001  3.4031080e-001 -8.5536363e-001  1.4355851e+000  1.3905305e-001 -9.4297216e-001  1.9563826e+000  3.6371217e-001 -3.3038431e-002
  1.6165392e+000  6.2221991e-001 -6.7692840e-001  7.0200281e-001  7.2163730e-001  2.5262580e-001  4.8519021e-001  9.2852414e-001  4.8310099e-001  6.0168413e-001  8.0049526e-001  1.2781620e+000  5.0932298e-001  8.7477052e-001  6.1585207e-002  6.1546809e-001  3.1715169e-001 -4.9930417e-001 -1.9072208e-001  7.1239129e-001  4.7296853e-002 -3.6375102e-001  6.0905033e-001 -2.9213853e-001  7.1514081e-002 -3.0651335e-001  6.3878204e-001  1.9287630e-001  1.6651610e-001  1.7254592e-001  1.4964130e-001  8.2322253e-001  6.2523713e-001  6.9530103e-001  1.9256499e-001 -5.4661832e-001  2.1273391e-001  4.1287911e-001  8.0520841e-001  1.1367210e+000 -2.0876454e-001 -7.5949651e-001 -3.0459414e-001  5.1761207e-001 -5.0176876e-001 -1.2109495e-001  1.2506289e-001 -2.9369984e-001 -5.6501736e-001  2.4513625e-001 -1.7986810e-001  2.4843467e-001  6.9817845e-001 -5.7206587e-002  2.4352325e-001  1.3792730e-001  1.7291608e-001  2.8454883e-001  5.6268557e-001  5.9567935e-001  4.8232040e-001  5.5079553e-001  3.3681471e-001 -1.6357702e+000  9.2740785e-001  9.6336534e-001
  1.5619438e+000 -1.2446554e-001  1.5786561e+000  8.3268915e-002  6.7877898e-001  2.4671986e-001  1.7332270e+000  9.8793030e-001  6.2254076e-002  9.0136071e-002  4.3673429e-001  1.7192732e+000  9.5637604e-002 -5.4797897e-002  5.3906231e-001  1.0535049e+000  3.8690620e-001  9.0907427e-003  3.4083758e-001 -1.0309709e+000 -1.1981609e+000 -9.8331647e-002 -7.6931536e-001 -2.1447913e+000 -1.7445285e-001 -2.4631445e-001  2.9532658e-001 -1.2561812e-001  3.9674385e-001  1.1042138e+000 -5.5504494e-001 -4.2512209e-001  6.5316648e-001  1.8133481e-001 -7.6474897e-001 -9.6604106e-001  6.9696296e-001 -1.6090187e-001 -6.3704582e-001  7.0717641e-001 -8.5063359e-001 -2.1514878e-001 -1.4601788e+000 -8.1603908e-001 -3.8174065e-001  3.2295626e-001 -6.8402948e-001  4.4498751e-001 -4.6777897e-002 -1.3856697e+000  1.0034687e+000  1.1420387e+000  3.4119179e-002  1.1001390e+000  5.9449989e-001  6.3404147e-001 -1.6694918e-001  1.2333245e+000  9.1446829e-001  2.3067733e+000 -3.0719029e-001  8.7359060e-001  6.4583065e-001 -6.9080191e-002 -2.6648785e-001  1.3685669e+000
  7.4352843e-002 -8.0315953e-001  5.6982027e-001  1.2153850e-001 -4.4575684e-001  2.8644120e-001 -1.2955437e-001  2.5401851e-002  7.5177294e-001  5.0731938e-001  1.1944544e+000  1.1167022e+000  1.2304826e+000  3.7700936e-001  8.6966260e-001  2.5030828e-001 -3.6060765e-001 -4.1269147e-001  2.0169546e-002 -7.0941383e-001 -2.5355431e-001  1.5353320e-002 -4.2645826e-001 -4.7292558e-001 -5.4018304e-001  1.1693262e-001  3.5665802e-001  4.5808399e-001  5.9290348e-001 -2.5999222e-001  3.5134767e-001  4.3497595e-001  4.2172996e-001  2.7646758e-002  9.2474423e-001  2.4596276e-002  1.4073071e-001  3.4817345e-001  4.6229082e-001 -7.7548100e-001 -7.2073771e-001 -2.2600105e-001 -1.4356120e+000 -5.1970008e-001 -6.2071155e-001 -2.4391579e-001  6.6538192e-002 -6.4343554e-001 -4.5828794e-001 -5.5853281e-002 -5.2671656e-002  1.9807650e-001  2.8193439e-001  3.0160926e-001  6.4791907e-001  3.1494407e-001  6.3739147e-001 -3.5539827e-001  4.9876262e-002  1.6079927e-001 -4.5283705e-001 -1.1231782e+000  1.5910374e+000  2.1015984e+000 -6.3484453e-001  1.6025246e+000
 -3.0852840e-001 -8.8547079e-001 -5.3666477e-001  2.9897199e-001 -3.3037351e-001  7.3722265e-001 -6.9484836e-001 -4.9863920e-001 -1.1220347e+000 -6.3640455e-001 -4.2833368e-001  6.4884292e-001 -7.3530848e-001  1.0975628e+000  5.6774400e-001  5.5792141e-001 -1.3412126e+000 -1.2036496e+000 -1.6309405e+000 -1.4054877e+000 -1.7326245e+000 -3.3221431e-001 -1.2048860e+000 -9.6574752e-001 -4.2821985e-001 -9.5385154e-002 -1.7334388e+000 -7.1017747e-001 -1.2571058e+000  4.6714650e-001  1.0383760e-001 -4.4582902e-002 -3.0113619e-001 -6.4156207e-001  3.1375975e-001  6.2309268e-001  1.5620100e-001 -1.2029912e+000 -1.8142559e+000 -8.6906536e-001  5.1340886e-001 -6.6634528e-001 -1.4679963e-001 -1.2186790e+000 -7.1439587e-001 -8.6263297e-001 -1.7810117e+000 -1.7834582e+000 -1.6145974e+000 -4.1382260e-001  2.0192755e-001  6.0353659e-001  2.3472899e-001 -5.8358640e-001 -8.0395363e-001 -5.0454397e-001 -1.8814144e-001 -6.6162404e-001 -6.3925866e-001 -6.8061425e-001  3.4495772e-001 -6.5655911e-001 -3.8579299e-003 -3.8068189e-001 -2.2846094e+000 -1.6650707e+000
  3.5730925e-001 -9.8631802e-002 -4.1068833e-001 -5.7401127e-001 -4.5081841e-001 -1.8456633e-001 -1.0302930e+000 -4.4952060e-001  2.8405366e-003 -6.0659960e-001  5.6977585e-001 -2.5812630e-002 -4.7861471e-002  4.0676984e-001 -2.5317878e-001 -5.6836474e-001 -2.1485834e-001 -2.2068633e-001 -2.2706786e-001  2.3360288e-001  6.3712706e-001 -2.0829280e-001  1.7257358e-001 -4.3707839e-001 -7.4771739e-001 -3.6820712e-001  2.0933890e-001  2.0372729e-002 -2.8771927e-001 -4.4160808e-001 -6.5737984e-001  2.7143595e-001 -1.0017709e+000 -1.0026946e+000 -2.0615699e-001 -1.2042164e+000  4.6827101e-001 -2.6741368e-001  3.7700696e-001 -1.1361871e-001 -6.7630009e-001 -4.7595458e-001 -6.5818979e-001  3.9268958e-001 -5.3886490e-001 -4.0571331e-001  6.6053236e-002  3.2035397e-002 -1.2680838e-002  5.1814429e-002 -5.0060807e-001 -3.7976847e-001  1.0529756e-001 -4.9589985e-001 -7.1953176e-001  2.1794325e-001 -1.2086372e+000 -7.4273433e-001  1.0961028e-001 -1.0152295e+000  7.7805106e-001 -1.0949285e+000 -1.1456197e+000  2.0024790e-001 -4.0218707e-001  2.0515004e-001
  9.6077983e-001 -1.0913030e+000  1.1773030e-001  9.2933519e-001 -1.0284556e+000  7.2559839e-001  9.4576798e-002 -2.9723575e-002 -1.3382881e-001  2.6771490e-002  5.5896636e-001  8.0562006e-001 -7.5685455e-002 -1.4180001e-002  8.5793004e-002 -3.5202551e-001 -2.2240510e-001  3.6689754e-001 -8.0560219e-001 -4.3981633e-002 -4.1989698e-002 -5.1451838e-001  3.5429492e-001 -6.1803860e-001  1.5887816e-001 -3.7911106e-001 -4.5963153e-001  1.9570169e-001  2.4295733e-001 -2.1391468e-001  5.7783556e-001  6.4633337e-001 -2.4850403e-001  3.5143300e-001  1.0226670e+000  8.6757563e-001 -2.0545271e-001 -2.4590578e-001 -6.0987464e-001 -5.1821311e-001 -1.8888247e-001  5.1570258e-001  2.5947551e-002  7.9345199e-001 -3.8417232e-001  4.6828852e-001  2.0952037e-001 -3.8046455e-002  6.2526233e-001  1.4717413e-001  1.2503764e-001  4.0181870e-001  4.8823964e-002  7.6219024e-002 -2.7609946e-001  5.9079905e-001  9.5096078e-002 -2.6658628e-001 -1.4166958e-001 -1.8199706e-001  3.2036937e-001 -4.7504204e-001 -6.3764025e-001 -1.2047172e+000 -1.1007737e+000  1.2631712e-001
 -1.9495756e+000 -4.9457414e-001  1.1305126e+000  3.8458922e-001 -4.3260080e-001  3.1146666e-001 -7.9265773e-001 -2.0973285e-001 -4.4549727e-001 -1.4528511e-001 -1.1589800e+000 -7.0183824e-001 -6.1645589e-001 -3.0171812e-002  8.2827531e-001  3.8625992e-001 -1.0911240e+000 -3.2221718e-001 -8.4901786e-001 -4.2515257e-001 -2.1327182e-001  4.5691077e-001 -2.6558526e-002  7.9319499e-001  1.7199772e-001  6.4188458e-001 -1.9547027e-001 -1.1772276e-001 -7.8245663e-002  5.9888966e-001  1.0024344e+000  3.3388281e-001  8.0498648e-001  2.7013118e-001  5.8507285e-001  1.1654764e+000 -2.6767320e-001  2.0882035e-001 -1.7770079e-001  8.3750315e-001  1.1384084e+000  6.0240682e-001  8.0903110e-001  3.2661266e-001  4.8726182e-001  8.4128088e-001 -7.4815968e-001 -4.6060862e-001  4.6626098e-001  8.2024435e-001  1.5572260e-001  6.9143400e-001  1.8486670e-001 -7.9189477e-001 -7.7796904e-001 -6.6312925e-001  6.2414949e-002 -1.0786842e+000 -1.3980743e-001 -5.5830247e-001 -3.7023800e-001 -3.8782748e-001  1.0311968e+000  1.0496715e+000 -1.9193749e-001 -1.6425426e+000
  4.0579700e-001 -1.1917470e-001  2.8013742e-002  3.7572021e-001 -2.1116855e-001 -4.0571176e-001 -8.9643585e-001  2.5336945e-002 -5.8496404e-001 -3.4442636e-001  1.1929449e-001 -9.2386998e-002 -4.7436785e-001 -7.3175186e-001  4.8684471e-002 -4.1089433e-001 -1.1990723e+000 -4.6504170e-001 -6.2599841e-001 -6.5500090e-001 -7.2169536e-001 -2.3347141e-001  2.0974740e-001 -6.5969454e-001 -2.0737502e-001 -1.0441565e+000  2.4072372e-002 -2.5589751e-001 -4.0730981e-001 -2.8382941e-001  2.6362364e-001  5.9256798e-001  6.9467982e-001  6.6129308e-001  2.6416357e-001  5.7913471e-001 -4.7309460e-001 -6.5434242e-001 -1.3754379e+000 -3.0599989e-001  1.2766032e-001  4.0605793e-002 -1.2218725e+000  2.9600751e-001  9.2794945e-002 -4.0338158e-001 -3.3915218e-001  1.8264488e-001  2.7234078e-001  1.0411472e+000 -4.1922871e-001 -3.6151319e-001 -2.2704361e-001  3.1689289e-002 -4.5078646e-001  1.6579673e-001  2.2912438e-001 -6.2432053e-001  6.7404407e-002 -1.5329626e+000 -3.2470702e-001 -4.8049773e-001  2.6228861e-001 -9.9927701e-002  5.7346280e-001 -1.2985387e+000
 -6.5718858e-001 -2.5799511e-001 -1.1463698e+000  2.9398744e-001 -6.4132232e-002  4.4925520e-001 -2.6372027e-001 -5.2749219e-001 -8.9594667e-001 -4.7958016e-001 -9.7517064e-001 -3.5696071e-001 -6.8959297e-001  3.3047999e-002 -5.0778597e-001 -9.5188572e-001 -9.2437103e-001 -1.0034354e+000 -1.6585411e+000 -8.7544596e-001 -8.4010369e-001  1.0130120e-001 -1.1995447e+000 -2.5294028e-001 -7.0629782e-002 -6.3758910e-001  5.1132852e-002  2.3222127e-001 -7.9002319e-002 -8.2093397e-001  4.5202137e-001 -7.4941881e-001 -1.0180826e+000 -7.7534759e-001 -8.8819157e-002  3.2591464e-001 -1.1815131e+000  6.2896279e-001  1.2517220e+000  8.6817189e-001  1.7041812e-001  3.3383888e-001 -9.3482523e-001 -1.3005264e+000  2.9297729e-001 -6.6011315e-001 -6.5569064e-001 -1.7732667e-001 -7.3375452e-001  7.2882755e-001 -5.9012823e-001 -4.1196076e-001  6.1219550e-001 -3.7243853e-001 -7.2378063e-001 -1.1212294e+000  2.2885001e-001 -5.2627534e-001 -7.8588264e-001 -9.8060802e-001 -1.4702642e+000  2.6493667e-001  2.3236918e+000 -3.7314713e-001  3.1965468e-001 -1.3303970e+000
  8.5199183e-002 -3.8795474e-001  9.1955489e-002  7.3483652e-001 -4.8552925e-001  3.5541749e-001  6.3719848e-001 -2.4090516e-001 -4.9533274e-001 -1.4488738e-001  7.3050082e-001 -6.7756805e-001 -7.0962967e-001 -6.1759354e-002  2.0601974e-002 -2.7631850e-001 -5.6882565e-001  3.0373406e-001  1.7925125e-001 -3.8821918e-001 -4.5029577e-001 -2.5208002e-001  7.9766856e-001 -2.0151834e-001 -4.2384445e-001 -5.9972880e-001 -1.1224142e-001  1.4503553e-001  7.5667610e-001 -3.8152273e-001 -1.2728476e-001 -3.8414446e-002  1.4926144e+000  9.3337617e-001  1.4317703e-001  3.7066124e-001 -5.2361623e-001  6.8359057e-001  2.7249630e-001 -4.8175269e-001  3.1101154e-001 -4.8531680e-001 -1.9170413e-001 -8.6838615e-002  9.8018274e-003 -1.0984333e+000 -7.6202831e-001  2.6821518e-001 -2.7596443e-002  5.5837305e-001 -4.3506425e-001 -5.0141327e-001  2.4131145e-001 -4.7754814e-002  5.3311586e-001  4.3734182e-001  1.9175908e-001 -3.8060153e-001 -3.5042709e-001  3.9857035e-001  6.8230849e-001 -6.0077621e-001  1.3059269e+000  9.4665831e-002 -5.4543941e-001 -2.2615138e+000
 -1.3326005e-001 -7.9959153e-001 -4.4139069e-001 -1.6221358e+000 -9.2419161e-001 -3.8142253e-001 -7.6003420e-002 -1.6996267e-001 -5.1996969e-001 -1.4212088e-001 -5.4360437e-001 -8.9640383e-001 -3.2987921e-001 -3.7232567e-001 -7.7081900e-001 -9.4875503e-001 -8.5428582e-002 -9.8733839e-001 -1.7240527e-001  3.6495956e-001  5.5316939e-001  6.3842118e-001  2.7386269e-004  1.8218381e+000  1.1376676e-001  6.4214444e-001 -1.2893934e+000 -1.2942265e+000 -1.2801710e+000 -8.6644089e-001 -2.3486633e-001  1.0183525e-001 -7.0940482e-001 -1.3009475e-001 -8.9781091e-002  2.4756970e-001 -5.8447233e-001 -9.4522202e-001 -8.6662079e-001 -1.5336274e+000  1.0565563e+000  3.2429271e-002  1.5444312e+000  3.4692633e-001  5.8827700e-001  4.1745647e-001  5.5715265e-002 -4.7735960e-002 -4.3653694e-001 -6.2929904e-002 -1.1845626e+000 -8.5105288e-001 -4.2235569e-001 -7.6225246e-001 -8.5983442e-001 -3.4333255e-001  1.7666620e-001 -3.0797904e-001 -4.0886592e-001 -9.8358561e-002  1.3683624e-001 -5.9139896e-001  3.3512951e-001  4.9412853e-001 -9.7492481e-001 -6.2910386e-001
  7.2165360e-001  1.0023618e+000 -1.7930051e+000  9.5004301e-001  6.7620551e-001  9.7474932e-002  2.8301796e-001  1.0029239e+000  5.6892809e-001  6.0518143e-001  6.5921347e-002  9.8808270e-001  6.8952742e-001  1.1148445e-001  3.4609783e-001  7.1511967e-001  7.0659614e-001 -1.1450500e-002 -1.2224182e-002  1.8721608e-001  1.2724222e-002 -2.2138236e-001  7.5280216e-001 -1.5447568e+000  4.1397565e-002 -6.0118147e-001  9.0556959e-001  4.3335252e-001  8.2613399e-001  9.9317515e-001  2.6317770e-001  8.9117729e-001 -4.3755870e-001  1.3296285e-001  7.4881784e-001  2.6540398e-001  1.3627930e+000  3.1674425e-001  2.4028321e-001  7.2762779e-001 -7.8173508e-001  1.4014221e-001 -1.7762913e+000  7.9524969e-001 -5.5461283e-001 -5.9829033e-001  5.4242659e-002 -6.0745243e-001 -3.3465729e-001  3.2265774e-001  7.1501355e-001  5.3415529e-001  9.7819531e-001  9.4292912e-001  1.0827656e+000  5.2859253e-001  3.9644282e-001  2.5985730e-001  9.8856035e-001  3.3852994e-001  9.7825316e-001  3.8053892e-001  7.0379279e-001 -1.6206017e+000  4.3385111e-001  1.9374466e+000
 -7.1754017e-001  4.5998818e-001  2.4040125e-001  3.2151968e-001 -7.1836771e-002  1.9801354e-001  1.4241544e-001  5.4283444e-001  2.1093974e-001  3.0556396e-001  4.5047814e-001  6.7557061e-001 -1.3713399e-001  1.2183460e-001  1.2269225e+000  7.5469167e-001  9.7742435e-001  8.3104847e-001  8.0394427e-001 -2.5517319e-001 -4.9902705e-002  2.3167011e-001 -1.6211615e-001 -5.4783083e-001 -7.6445266e-002  6.1898926e-002 -2.1056422e-001  4.7106203e-001  7.6738243e-001  4.7352228e-001  3.7329221e-001  3.0231902e-001  3.2995280e-001  5.3141027e-001  2.5341245e-001 -6.4768330e-002  4.6099508e-001 -7.4664224e-002 -4.0597361e-001 -4.5470018e-001 -5.9575239e-001 -2.6568743e-001 -9.6087973e-001  3.0680716e-001 -3.3624325e-002  1.1826882e-001 -1.4823483e-001  6.9121043e-001  7.5344222e-001 -4.2612861e-001  8.7229841e-001  8.5863224e-001  3.2762634e-002 -1.1875728e-001  1.4189339e-001  3.7825947e-001 -7.9516789e-002  1.4286845e-001  2.9314369e-001  3.3322943e-001  4.3132923e-001  2.2345262e-001 -5.5715535e-001  8.0602269e-001  1.8879752e-001 -2.6349508e-001
  3.7197958e-001  1.2594854e+000 -1.2595109e+000 -1.0792260e-001 -6.5331492e-002  1.9422534e-001 -1.2787166e+000  5.3099642e-001  1.3545360e-001  9.3377159e-001  9.0574209e-001  3.5818550e-001  5.4785951e-002 -2.6355652e-001  8.2957007e-001  3.3339344e-001  1.0053354e+000  1.3623007e+000  1.1632403e+000  7.4189800e-002  1.5300584e-001 -1.2686500e-001  1.8945658e+000 -7.7706063e-001  1.0146154e-001  9.4326404e-002 -4.0016998e-002  5.2517630e-001 -2.3888240e-002  3.6242435e-001  4.5480391e-001  3.3093549e-001  2.7833447e-001 -9.8262684e-002 -6.7565119e-002 -2.0869299e-001 -3.3459089e-001 -5.8834913e-001  2.3887531e-001  1.8292679e-001 -8.7826151e-001 -2.1839881e-001 -1.2376401e+000  1.6978351e-001 -7.3627239e-002 -3.2815853e-001  1.9978638e-001 -1.9627418e-001  1.2620521e+000 -3.7441590e-001  5.8348091e-001  5.8552441e-001 -1.8962778e-002 -1.5370052e-002  5.5386143e-001  5.7833888e-001 -1.1633596e-001 -6.6413774e-002  7.5153327e-001 -6.4206835e-001 -1.6195330e-001 -8.2702455e-002 -4.0550580e-001 -7.7419752e-002  9.0648033e-001  8.0800303e-001
  3.8655879e-001  1.1872015e+000 -4.6485264e-001  1.0532601e+000  9.1097793e-001  5.5491702e-001 -3.4884838e-002  9.0301248e-001  9.2659286e-001  8.2657557e-001  1.0854901e+000  8.0716572e-001  4.3861989e-001  5.2495417e-002  8.0126754e-001  6.0983820e-001  1.2123130e+000  1.0299086e+000  1.0130782e+000  5.4881877e-002  6.6580385e-001  2.5134989e-001  1.2716908e+000  2.2041381e-001  3.8225077e-001 -2.2167165e-001  7.3182561e-001  2.6716780e-001  5.3234210e-001  6.7117760e-001  6.3970120e-001  1.6241995e-001  1.4625996e+000  1.1005765e+000  6.0964240e-001  7.1006815e-001  6.7517054e-002 -1.4471061e-001  4.1462521e-001  7.3670743e-001  3.3202284e-001  3.4215176e-002 -2.5908034e-001  7.4523508e-001  6.1440001e-001 -5.3479853e-001  2.3833998e-001  1.0673694e+000  1.4739559e+000  1.2026440e-001  3.8687526e-001  2.2551830e-001  2.7924510e-001  6.5221350e-001  7.3277531e-001  6.1615610e-001  3.8054539e-001  2.7600065e-001  1.0587781e+000  2.1338370e-001 -2.8955773e-001  1.1878352e+000  5.8356010e-001  4.3771745e-001  1.5636774e+000 -2.1928671e-001
 -1.9488133e-002  5.7782938e-001 -6.5053851e-001  6.8311752e-001  1.0319772e+000  4.1490258e-001  7.4090133e-001  1.3053764e-002  6.9840901e-002  6.6444983e-001  8.2861986e-001  9.1573359e-001  4.3380912e-001  9.2332072e-002  1.0392131e+000  1.0210446e+000  1.0768718e+000  6.5422363e-001  7.7485032e-001  5.2558787e-001 -5.5389266e-001 -2.9068132e-001  4.0091805e-001 -9.7679025e-001  6.5427279e-001 -6.8108878e-001  4.5187817e-001  7.0491756e-001  8.8715068e-001  2.4793866e-001  5.7949314e-001  5.4856305e-002  1.1793957e+000 -1.2672622e-001 -7.8374934e-002  5.6821869e-001  1.0966226e-001  9.8059539e-002  8.0151127e-001  3.8990754e-001 -6.1699163e-001  4.2929140e-001 -9.4181925e-001  9.3184778e-001 -4.8098587e-001 -9.5057366e-001  6.5038659e-001  2.3077508e-001  3.4228643e-001 -4.1919851e-001  9.8570299e-001  6.6212020e-001  4.9878720e-001  7.1145001e-001  5.4385770e-001  8.5355730e-001  4.3280547e-001  3.7098321e-001  4.7206439e-001  5.2449752e-001  2.4529066e-001  4.2513400e-001  9.6168303e-001 -1.9247054e-002 -1.0865255e-001 -3.9086540e-002
 -4.1306097e-001  2.0710951e-001 -3.3723264e-001  5.5401544e-001  1.2097563e+000 -3.1723835e-001  9.9033717e-001 -4.9110374e-002  4.2498080e-002  7.5574807e-002  6.8598575e-002  1.2523396e+000  1.1778282e+000  4.6096126e-001  6.2243941e-001  8.0085780e-001 -3.7945140e-001 -5.1973103e-001  2.0451234e-002 -5.5745972e-001 -1.3547128e+000  1.2517951e-001 -3.4308450e-001  1.6103943e-001  6.0512305e-001  1.4655256e-001  2.3321591e-001  5.9712725e-001  5.8050568e-001  5.3353201e-001  3.4257730e-001 -4.0417414e-001  1.0997491e+000  6.4348254e-001 -5.1535644e-001 -1.5414850e-001 -2.2898215e-001  4.1595545e-001  8.6247386e-001  3.1905825e-001 -4.1248884e-001  4.4871886e-001 -6.6525931e-001 -2.8933166e-001  5.5358332e-001 -3.6505790e-001 -5.0314286e-001  1.8023649e-001 -2.1688466e-001 -3.5772315e-001  6.1011107e-001  1.8609992e-001  1.0354602e-001  7.6409802e-001  5.4265308e-001 -2.6874174e-001  4.6712675e-001 -7.7414955e-002 -2.4113094e-001  5.4625417e-001 -1.1064715e+000  4.5688455e-001  7.7486682e-001  5.9206127e-001 -8.4622825e-001  4.9180063e-001
  4.9053104e-001 -4.5746091e-003 -4.0090007e-001  3.1979765e-001  3.3097621e-001 -5.2566868e-001  6.0667752e-001 -9.8946460e-002  1.9584479e-001 -4.4713587e-001  3.3165087e-002  3.8452420e-001 -1.5681993e-001 -2.1012939e-001  9.4720807e-002  3.5291278e-002  1.6193257e-001  4.6985445e-002  2.0101405e-001 -1.6455070e-001 -9.6752510e-001 -7.0521584e-001 -6.2867506e-001 -8.7254026e-001 -2.4983105e-001 -3.2163252e-001  1.7253609e-001 -1.7928794e-001  5.8326053e-002  1.4131228e-001 -5.2062236e-001 -3.6732652e-001 -2.3827444e-001  4.8587103e-002 -4.7411342e-001 -2.3614656e-001  9.9745611e-002 -4.4867256e-001  4.3912455e-001 -3.8528540e-001 -5.5115631e-001 -4.5909173e-001 -6.4037535e-001 -5.2489771e-001 -4.4520314e-001 -1.1891617e+000 -7.3537594e-002  6.3006416e-002 -3.2708092e-001 -3.2690681e-001 -2.1227562e-001 -2.0527668e-001 -4.7743598e-001 -4.7771006e-001  4.5934454e-001 -5.7666197e-001 -4.7632082e-001  5.8906285e-003 -1.3400834e-001  2.6650344e-001 -1.6521735e-001  2.5074785e-001 -3.9747479e-001 -1.2673735e+000  3.3509479e-001 -6.5076295e-001
  2.3886501e-001  7.5969479e-001  2.9738525e-001 -1.5583314e-001  4.8213485e-001  4.0127419e-001  7.7977180e-001  8.2393190e-001  1.1844475e-001  7.8656073e-001  8.6432270e-001  1.5742305e-001 -1.9592918e-002 -3.1293686e-002  6.4351146e-001  3.3244431e-001  5.0547851e-001  6.6248582e-001  3.0913192e-001  4.9698854e-001 -1.2499030e-001  3.6834632e-001  3.7417164e-001 -6.0093932e-001  1.9604741e-001  2.3181064e-001  9.5896169e-001  8.5704299e-001  3.8070955e-001  2.5477732e-001  1.0005188e+000  1.1041848e+000  3.6925688e-001  1.1023174e-001  8.4346338e-001  9.5694057e-001  2.4093605e-001  1.4719360e-001 -8.4863312e-002  5.3231073e-001  1.5898103e-002 -5.2193460e-001 -9.5684981e-001 -7.0310705e-001 -2.0211326e-001 -2.5304629e-001 -2.9248674e-001 -1.4024572e-001 -1.2342399e-001 -7.6290421e-001  2.3310755e-001  5.0661195e-001  3.3001454e-001 -2.4323639e-001  4.5847974e-002  3.6261936e-001  1.5022680e-002  4.0344564e-001  7.2139593e-001  6.2623178e-001  4.0562590e-001  4.4967513e-001 -1.2257743e+000  1.0151183e+000  5.4889772e-001 -8.6251116e-001
  8.2014703e-001  4.5044552e-001 -5.9735421e-001  1.2533309e+000  6.9228945e-001 -3.8710148e-001  9.3642974e-001  1.2113143e+000  2.9468910e-001  4.4901212e-001  1.0616131e+000  1.0031762e+000  8.1544296e-001 -1.5693277e-001  3.3140934e-001  4.1307822e-001 -2.4157986e-001  6.2409671e-001  7.6922179e-001  5.7580910e-001 -1.2033099e-001  5.8964643e-001  8.3882733e-001  7.6817374e-001  4.8047667e-001  5.9106558e-001  1.1532671e+000  1.2760045e+000  1.0039496e+000  6.8635871e-001  6.6087223e-001  7.3408206e-001  1.4666230e+000  1.0869544e+000  7.4192722e-001  7.9588764e-001  7.7858158e-001  9.0847508e-001 -1.7132159e-001  4.9828020e-001  4.8200499e-002  2.4091138e-001  4.1857553e-001  7.5380622e-001  5.8958450e-001  1.6248850e-001  2.8016120e-001  7.7442721e-001  7.3925382e-001 -8.8969200e-002 -2.2146728e-001  3.4837680e-001 -3.1562014e-001  4.9819504e-001  5.4957798e-001  8.2000363e-001  7.2902516e-001  2.9718339e-001  6.4133615e-001  1.0182187e+000 -3.0065947e-001  5.6592059e-001  1.9150237e-002 -8.3157081e-001  5.0489271e-001 -1.2434986e-001
 -2.4380591e-001  4.5653974e-001  1.3579402e+000  1.0190339e+000  1.0242415e+000 -6.6959911e-001  1.3603704e+000  6.4822465e-001  5.8431541e-001  6.3684403e-001  3.8168761e-001 -6.2557082e-002  5.4295600e-001  9.2690395e-002 -1.5225708e-002  5.2234856e-001  2.1992871e-001  2.8682233e-001  1.2919626e-001  5.7346768e-001 -2.5892011e-001  2.1453610e-001  4.7542429e-001  5.7146162e-001  3.9167587e-001  2.7896734e-001  8.3854387e-001  3.9278619e-001  2.3857603e-001  1.3438665e-001  7.6636710e-001  3.3730517e-001  1.0490641e-001  5.3654324e-001  3.2973416e-001  6.3321562e-001  3.5361467e-001  5.4187366e-001  1.1609360e-001  2.8012470e-001  3.9305488e-001  2.1118593e-001  2.8066046e-001 -2.3738567e-001  3.5793656e-001 -1.0112551e-001  5.2062013e-001  3.2977250e-001 -2.5003347e-001 -1.2713384e-001  2.8712518e-001 -5.7895249e-002  3.2442014e-002  4.5216106e-001  2.0358347e-001  2.8963757e-001  6.3485254e-001  1.0580484e+000  4.8412392e-001  1.1120685e+000 -2.6528161e-001  1.0134400e+000  4.8137056e-001 -1.5153375e-001  8.3328701e-001  6.6127668e-001
  6.6549398e-001  3.8215440e-001 -8.6073144e-002  1.0008591e+000  2.3201781e-001  1.0971174e+000  8.8417321e-001  5.7438769e-001  1.6954157e-002  5.0151899e-002  5.0127571e-002 -8.7257788e-001 -5.4639374e-001 -6.4353202e-001  3.8661526e-001  8.4713474e-002 -6.4769885e-001  1.0647897e+000  6.9874928e-002  2.5104545e-002  3.6805819e-001 -4.7548995e-001 -6.6900714e-001 -5.2593889e-001 -2.1854272e-001 -6.8740823e-001  4.6818897e-001  5.8425094e-001  1.0411277e+000  5.8835449e-001  1.5488504e-001 -1.0832157e-001 -1.1352060e-001 -9.6624792e-002 -1.1970753e-001  5.3511285e-001  6.4724968e-001  8.2513396e-001  6.2125796e-001  4.2284005e-002  1.4227736e-001 -1.1172740e-001 -1.1506079e-001 -7.0521509e-001  1.6846702e-001  2.4353460e-001  2.7860555e-001 -9.6404697e-003  3.1218265e-001 -4.6624885e-001 -6.3879383e-002 -6.5032101e-002 -2.2499095e-001 -1.3881567e-001 -9.4769471e-001  8.3366349e-002  1.7876954e-001 -1.7105903e-001  7.0898445e-002  1.0454399e-001  9.2067118e-001 -5.1440034e-002 -7.8292944e-001 -8.0195654e-001 -4.3180986e-001 -3.7934198e-002
  1.5840544e-001  5.3462710e-001  3.9090165e-001 -7.7941157e-001  1.7174094e-001  1.1977765e+000  6.3955523e-001  1.0386139e+000 -1.1623916e-001  2.5729738e-001  8.0967194e-001  5.6440166e-001  1.7018076e-001  9.8644378e-001  9.3862095e-001  5.5534506e-001 -1.2375158e-001  3.3623464e-001  3.3429808e-001  3.7040634e-001  2.7252759e-001 -4.6516341e-001 -1.2617951e-001 -6.0014208e-001 -1.7276087e-002 -5.6426628e-002  9.1587542e-001  9.2627075e-001  1.0812526e+000  1.1213902e+000  8.2519960e-001  7.3145906e-001  1.0964382e+000  9.4105120e-001  6.9181176e-001  5.9498721e-001  1.0609614e+000  9.6924021e-001  4.3149098e-001  3.0204833e-001  5.5278706e-003 -2.5593580e-003 -1.7899062e-001  8.3644625e-001 -2.2883132e-001  4.4671905e-001  1.8674411e-001  5.1463664e-001  2.9940747e-001 -2.0103425e-002  5.7369718e-001  6.3288481e-001  1.1586406e+000  8.9044843e-002  7.9137648e-001  2.4441676e-001 -2.2500255e-001  2.9109379e-001  6.4217049e-001  1.6413299e-001  1.8719349e+000  1.8618329e-002 -3.2014321e-001 -3.2357587e-001 -9.0290667e-002  6.1583975e-001
  1.2108796e+000 -1.8771883e-001  3.6910690e-001 -6.2485388e-001  2.7110707e-001  1.8336484e+000  5.8638275e-001  5.1672971e-001 -1.4659954e-001 -2.0308829e-001  6.8047289e-001  1.0345379e-001  3.6777895e-001  9.8681326e-001  7.9526014e-001  4.7518110e-001  5.3115275e-001  5.4848452e-001  4.5779963e-001  5.9092615e-001  2.0798630e-001 -2.8828404e-001  1.1259568e+000 -5.0632421e-001  2.2283863e-001 -5.2661163e-001  6.4726363e-001  1.6234921e-001  8.9590146e-002  1.4154327e+000 -2.8003267e-002  6.2382672e-001  1.0439381e+000  7.4905141e-001  7.3691855e-001 -9.2951935e-002  8.9152225e-001  4.0030534e-001 -1.3590404e-001 -3.9649820e-001 -5.5672954e-001  9.9348801e-002  6.9422216e-002 -6.3497334e-001 -2.4023200e-001 -1.7991437e-001  4.4619856e-001  1.1297189e+000  6.1364323e-002 -2.3594956e-001  7.0114682e-001  1.0908956e+000  4.7265686e-001  2.6727398e-001  6.2991223e-001  4.5267976e-001 -1.4356068e-001  4.4287314e-001  5.1313747e-001  3.0331558e-001  1.1193770e+000  3.2082001e-001 -1.6938906e-002  5.2556449e-002 -3.3983431e-001 -6.6822385e-002
 -1.0654603e-001  3.0278961e-001 -1.3584171e-001 -6.0011511e-001  4.1256717e-001  3.4622656e-001  2.5075545e-001  3.5594557e-001 -1.5389595e-001  9.7772658e-002  7.9037034e-001 -9.9445084e-001 -1.0937306e-001  4.1844701e-001  5.1632785e-001  2.7517889e-001  3.9791278e-001  1.1010361e+000  1.2412476e-001  3.6624057e-001  4.7162984e-001  4.0228948e-001  1.3727298e-002  1.8058872e-001  2.8170304e-001 -1.7071802e-001 -3.0438928e-001 -9.4381648e-001 -7.6781316e-001  1.0255073e+000 -2.1624007e-001  2.2041029e-001 -4.0937327e-001 -1.6631271e-001  2.1289461e-001  7.8233912e-001  1.0038252e+000 -5.5634342e-001 -1.3442156e+000 -8.1885546e-001 -1.5224992e-001  5.1890563e-001  1.4510593e+000  9.2183969e-001 -1.8832039e-003 -2.3790475e-001  6.8477483e-002 -1.8962970e-001  7.1435171e-001  2.3501586e-002  4.1984840e-001  1.0821488e+000 -1.5925692e-001 -6.9509007e-002 -1.4485905e+000  4.8701233e-001 -1.8884184e-001  7.0556928e-001  7.3443210e-002  2.0258034e-001 -3.5204301e-001  9.6923095e-001  1.1682675e+000  6.8081144e-001  5.1677249e-001 -9.1053084e-001
 -9.4238124e-002 -2.0239005e-003  1.1197832e+000  2.5825723e-001  6.3422219e-001 -4.0593602e-001  5.8603497e-001  4.3167072e-001 -2.9580933e-002  4.3116392e-001  6.0274768e-001 -4.8521380e-001 -2.3290630e-001  2.1062926e-001  4.5236048e-001  1.4638840e-001  5.7820938e-001  5.1569268e-001  5.9039876e-001  2.3393194e-001  5.6373030e-002  6.5029103e-001 -2.1503930e-001  3.0912376e-001  5.0169487e-001 -6.7227491e-002 -3.8709155e-001 -5.7580930e-001 -3.6035993e-001 -2.9404311e-001  7.7402554e-002  3.8665013e-001  8.5090563e-002  6.1413432e-001  1.5721576e-001  1.4858560e-001 -2.1364066e-002  5.6764331e-002 -1.0536460e+000 -3.4776404e-001  2.2451449e-001  1.0984839e-001  4.7450504e-001  1.5404751e-001  5.1365642e-002  3.2394762e-001 -2.4116155e-001  3.4625992e-001  4.4558009e-001 -7.3633695e-002  3.9317809e-001  3.5861384e-001 -2.5609408e-001 -8.0709972e-003  3.8568998e-001  4.9255061e-001  1.5323363e-001  3.3955314e-001  1.2632091e-001  5.3170808e-001 -4.1904726e-001  6.8089453e-001  4.6143333e-001  1.6059048e-001  3.1942337e-002 -8.8751688e-001
  6.0694176e-001  2.1346509e-001  1.9955863e+000  4.6852767e-001  3.1928873e-001  4.4649837e-001  1.1349455e-001 -7.2048689e-001  1.9661960e-001  5.8787359e-001  3.8027314e-001  3.2297370e-001  1.0132405e-001  9.6290376e-001  6.1355534e-001  4.1493874e-001  8.7218185e-002  6.3249719e-001  5.4373708e-001  4.0597585e-001 -2.9252919e-001  7.0169602e-001  2.6711441e-001  1.2283078e+000  5.8388502e-001  7.7913143e-001 -1.0600620e+000 -1.5900417e+000 -8.9677347e-001  3.8645297e-001  5.7530850e-001  4.2363262e-001  2.0184318e-001  3.0774794e-001  1.0335634e-001  1.8128113e-001  2.0250333e-001 -6.4020744e-001 -1.6511202e+000 -5.5264952e-001  7.7368719e-001  3.9524038e-001  1.3603133e+000  1.4759770e+000  4.0918761e-001 -1.3360186e+000 -2.7248443e-002  1.0008083e-001 -2.8531835e-001 -8.6816511e-002  2.7018306e-001  6.7771136e-001  2.7317290e-001  6.7326614e-002  8.8947218e-001  2.0889746e-001  2.6555227e-001  3.2259813e-001 -7.8063307e-003 -1.7055959e-001 -3.8372275e-001  4.1145108e-001  4.9242287e-002  5.8230095e-001 -4.1859551e-003 -1.0048726e+000
  7.1048352e-001  2.2890629e-001 -5.2892980e-001  5.8009939e-001  2.3719366e-001  7.5521936e-001  1.5761208e-001  6.0256640e-001  7.4200449e-001  5.4009692e-001  8.9830655e-001  9.7242852e-001  1.0995426e+000  1.2065940e+000  1.2418852e+000  1.1284543e+000  4.3509268e-001  1.4265844e+000  1.5120825e+000  3.4730657e-001  9.6384816e-001  7.9703348e-001  1.4658558e+000  7.1513072e-001  6.7270039e-001  5.7092556e-001  4.7650166e-001  6.9935030e-001  3.6361021e-001  1.4273927e+000  1.1416126e+000  7.5045498e-001  8.0693114e-001  1.9442449e-001  7.2044775e-001  6.5960704e-002  1.6919836e+000  1.4067053e+000  5.1474189e-001  1.0953221e+000  2.1004057e-001  5.6127703e-001  6.7589212e-001  2.0834433e+000  8.1648159e-001  1.0203911e-001  2.1474483e-001  8.9761601e-001  1.3199974e+000  5.0542610e-001  1.2088506e+000  1.2605795e+000  1.6434630e-001  2.8226652e-001  9.0308213e-001  6.1578959e-001  4.9271343e-001  4.0311750e-001  1.2501053e+000  1.9419743e-002  6.4327503e-001  1.3835128e-001 -6.1082413e-001 -4.5794011e-001  4.2734357e-001  7.9994276e-002
  3.6795775e-002  3.9210465e-001 -2.0171402e-001 -4.6205442e-002  5.9709619e-001  1.6247128e+000  3.8978765e-001  3.6202684e-001  2.7233790e-001  4.7065852e-003  3.8060842e-001  3.1510675e-001  2.9415420e-001  7.1476433e-001  1.1441780e+000  3.2246560e-001  2.4859806e-001 -3.8763010e-001 -2.0903844e-001 -9.0238529e-002  8.8568135e-001  1.4745534e-001  3.6341791e-001  2.6919690e-001  1.3109778e-002  1.2783378e-001  1.4573681e+000  1.5417830e+000  2.8893437e-001  7.6701423e-001 -5.3523680e-002  4.6473476e-003  6.1314473e-001  9.8208358e-001 -2.0472627e-001 -5.5723844e-001  9.5766800e-001  1.2201390e+000  2.1223670e+000  1.8206199e+000  4.6603157e-001 -7.8933227e-002  7.3554569e-001  5.2671553e-001  2.6313532e-001  4.7402202e-001 -7.9450647e-001  1.9559259e-001  3.3512976e-002  2.5129035e-001  5.6321877e-001  7.9403128e-001  1.0441742e-001 -2.0900706e-001 -1.9455143e-001 -6.3276550e-001 -2.7418409e-001 -3.8418232e-001  2.5376144e-001  2.2006886e-001  9.5995668e-001  1.3931604e-001 -6.4606639e-001  1.0435868e-001 -1.9396800e-001  5.4574961e-001
 -1.0408456e+000  2.4874401e-001  6.0995686e-001 -1.1325417e+000  1.5332573e-001  1.6663364e+000 -6.8011810e-002  8.9403380e-002  3.3768740e-001  2.0486986e-001  5.0506782e-001 -4.5068174e-001 -1.8095734e-001  5.4670443e-001  6.2117049e-001 -9.5953511e-002  7.3548194e-001  5.3612388e-001 -2.4020042e-001  5.8691618e-001  7.5791530e-001  4.0452869e-001 -3.9079566e-002  1.9678483e-001  6.6911414e-002  9.0130232e-002  3.2544063e-001 -5.8717386e-002 -2.7850083e-001  3.3374301e-001 -4.5030799e-001 -8.6937744e-002 -2.3729184e-001  6.2282249e-003 -3.0928708e-001 -6.9159208e-001  5.0225224e-001  4.2600983e-001  9.2464960e-001  9.6005266e-001  8.7188973e-001 -6.2187794e-002  7.6610700e-001  4.6306314e-001  2.8194510e-001  9.9862918e-001 -8.6279054e-002  6.4316015e-002 -1.7743449e-001  3.4789640e-001  5.9620574e-002 -9.2562838e-002 -5.7429504e-001 -4.3253285e-001 -4.6770046e-001 -3.4744111e-001 -7.1636688e-001 -9.2454540e-002  1.0646508e-001  1.6681094e-001  4.0914392e-001  6.0757335e-002 -5.3318214e-001  9.6414236e-001 -1.7250677e-001 -1.4255045e-001
 -1.8266882e-001 -1.1487760e-001  2.7787738e-001 -7.7742759e-001  2.0877760e-001  2.0424984e+000 -7.0463157e-002 -2.8413779e-001  2.2307717e-001 -6.5134257e-001  5.4828428e-001  1.2235474e-001 -2.8705790e-001  6.6155603e-001  5.8556135e-002  3.4961187e-002  5.7091659e-001  6.1961841e-001  5.4405809e-001  3.4800259e-001  1.4711020e+000  7.3897787e-001 -3.3242498e-001  7.4569963e-001  5.3657262e-002  2.7036132e-001 -3.6100046e-001 -1.0300810e+000 -6.9489245e-001  3.5727843e-002 -6.9824662e-001 -7.2675413e-001 -6.1424904e-001 -1.2012508e-001 -6.4210969e-001 -1.1350402e+000  2.6894408e-001 -7.3758669e-001 -5.5249063e-001 -2.8808959e-001  4.6248163e-001 -2.4351985e-001  7.3218187e-001 -2.5673390e-001  3.1402980e-001  5.4966225e-002  4.7202777e-001 -9.1881522e-003 -6.1339876e-002  3.7575018e-001  2.4833361e-001  2.8383909e-001 -4.3564792e-001 -3.6716619e-001 -6.2754169e-001 -3.0566416e-001 -8.3490849e-001  4.5697359e-001 -4.6126831e-001  2.4671517e-001  1.0747732e+000  6.8540620e-002 -1.2968149e+000  5.8831488e-001 -7.5827220e-001 -2.6566199e-001
 -4.1464173e-001 -3.7874629e-001  2.6504278e-001 -1.2562780e+000 -7.6688482e-001  8.7083994e-001 -3.5775007e-002 -4.4303967e-001 -1.2551172e-001 -5.1249421e-001 -6.7369384e-001 -3.0597286e-001 -3.2723237e-001  2.1496791e-001 -1.6469150e-001 -3.6245104e-002 -7.0962022e-001  5.6886077e-002 -8.8932669e-002 -2.6623131e-001  7.8501346e-003  1.4744817e-003 -4.8244683e-001  1.2233874e+000 -3.0174119e-001  1.1315046e-002 -2.5560807e-001 -6.1472383e-001 -7.7592702e-001  2.1383487e-001 -1.1295076e+000 -1.0391553e+000 -4.5909251e-001 -5.9457137e-001 -8.8674593e-001 -5.5071346e-001  2.2594747e-001 -3.6088229e-001 -3.2487294e-001 -4.5450505e-001  6.3231474e-002  1.5825260e-001  7.3913404e-001 -7.2018739e-001  1.6945044e-001  2.4758734e-001 -9.8588274e-002  1.0468483e-001 -1.3224721e-001  2.1033373e-001 -1.3211603e-001 -4.3770439e-001 -3.3723812e-001 -8.1042467e-002 -3.8019862e-001 -5.9958461e-001 -2.5095451e-001 -3.4993532e-002 -9.0957726e-001 -8.6513600e-002  9.9214964e-003 -1.0460013e+000  5.2929751e-001  7.4772879e-001 -6.6092473e-001 -2.0777861e-001
  2.1122536e-002  7.6102432e-001  1.4632289e+000 -1.8710509e+000  4.6611413e-001  7.3006158e-001 -2.1839929e-001 -2.2074025e-002  5.1402135e-001 -1.6726899e-001 -4.8944489e-001 -3.6319652e-001  3.7858390e-001  3.2067545e-001 -5.3943681e-001 -1.5903970e-001 -1.1102687e-001  4.7636437e-001 -5.2301972e-001 -4.4505028e-002 -2.1718364e-001 -3.2138225e-002  1.3000011e-001  5.8915803e-001  3.7657678e-001 -7.4129013e-001  8.8934465e-001  7.6566913e-001  3.1845380e-001 -1.4870481e-001 -3.9177402e-002 -2.3142353e-001 -2.1413488e-001 -1.1415948e-001 -1.6006456e-001 -1.3792542e-001 -1.4730566e-001  2.3256858e-001  5.7510236e-001  7.3258663e-001 -9.3576032e-002  8.4483306e-001  1.2309900e+000  4.4849593e-001  4.6511753e-001  1.0143058e+000  8.2075899e-001  1.1661020e+000  2.5305442e-001  7.8537165e-001 -3.1051228e-001 -5.2787336e-001  9.2254327e-002  2.5937507e-001 -1.0982906e+000 -6.2117631e-001  1.1817976e-001  4.6080531e-001  1.2000646e-001 -1.4020295e-001  1.6421693e-001 -2.0667901e-001  4.0675313e-001  1.3536919e-001  8.7510912e-001  8.5867091e-001
  1.8318432e-001 -7.3025150e-001  1.1988690e+000 -1.6710894e+000 -1.5562778e-001 -2.8555751e-001 -3.1790423e-001 -5.6615582e-001 -4.3201195e-001 -6.4932935e-001 -7.0991515e-001 -3.1475300e-001  5.1869727e-001 -3.0850758e-002 -1.9286315e-001 -3.3520616e-001 -1.3416532e-001  1.0687266e-001 -6.1058100e-001 -6.3032828e-002 -1.7627167e-001 -4.2610048e-001 -2.8664585e-001  1.1501909e-001  3.1810883e-002  1.4402663e-001  3.8591446e-001  3.8404515e-001  1.2224749e-001 -4.2802496e-001 -2.9120669e-001 -2.7922914e-001  6.5526273e-002  4.3977320e-001  1.5966893e-001  3.8951590e-001 -7.7767143e-001  4.2756061e-001 -5.0730465e-001  1.3207838e-001  7.1012557e-001  4.3549480e-001  3.9415569e-001 -9.2558327e-002  3.5702787e-001  1.3164218e+000  5.5914717e-001  6.4256894e-001 -1.3580000e-001  7.3609372e-001 -2.0298518e-001 -2.3149378e-001 -1.6075022e-001 -1.0708616e-001  1.0338912e+000 -1.6595766e-001  1.1109530e-002  5.1765451e-002 -3.1066469e-002  1.2177044e-001 -3.8536814e-001 -1.5917255e-001  2.5504456e-001  7.3507402e-001 -6.3853881e-002 -2.4266264e-001
  5.8953137e-002  2.9954378e-001  1.1679029e+000 -1.2039240e+000  1.2843016e-002  2.8276554e-002  1.8860029e-001 -5.3031314e-001  2.0033236e-001 -1.7353897e-001 -1.9546830e-001 -8.7976128e-002  9.4816484e-002 -2.1152019e-001 -6.6151793e-001 -7.6462255e-001  3.3770061e-001  1.6815283e-001  3.8327774e-002  7.3670425e-001  5.7033772e-001  1.3973366e-001  7.5336864e-001  5.5125458e-001  3.3775356e-001  1.7117128e-001  8.2543145e-001  8.2140576e-002  1.4129328e-001 -1.3409660e+000  4.5234376e-001  3.9948650e-001 -3.9933650e-001 -8.2706429e-001  5.5350039e-001  7.1373360e-001 -6.0048355e-001  1.2750614e-001  3.1208547e-002  5.8478914e-001 -2.0511400e-001  1.0777908e+000  7.0007699e-001  8.8775916e-001  1.0000669e+000  6.1067791e-001  1.6701544e+000  8.4832860e-001  8.4203979e-001  1.5169164e+000 -5.0072400e-001 -5.0836918e-001 -9.9337760e-002  7.0724323e-001  3.4739545e-001  3.3237672e-001  1.2229832e-001  3.4100025e-001 -1.5846612e-001  1.6277494e-001 -1.3847502e+000 -4.6583748e-002 -1.3761988e-001  1.1542847e+000  5.0048142e-001  5.3276933e-001
 -1.2094418e+000 -2.5344743e-001 -8.3804150e-002 -2.6681022e-002 -2.6895789e-001 -2.9021231e-001  3.3343128e-001 -5.0714760e-001 -1.3675143e-001 -2.1194637e-001 -2.2815402e-001 -1.1366557e+000  6.8088676e-002  3.1438052e-002 -8.5047406e-001 -3.6274560e-001 -3.0985076e-001  3.1673395e-001 -2.3094987e-001  1.4140437e-001 -2.0121726e-001 -3.4076626e-001  6.2975336e-001  7.0619644e-001  1.3888676e-001 -8.7221309e-002  9.4272366e-001  1.4589514e+000  1.2388248e+000 -6.1087750e-001  8.4203884e-001  4.8510606e-001  5.7740677e-001  3.7780106e-001  7.4811190e-001  1.1610033e+000 -5.2049104e-001  1.3519531e+000  1.3611927e+000  9.2875287e-001 -2.8915109e-001  9.6584487e-001  8.8317895e-001  3.7940409e-001  6.7897470e-001  4.8612275e-001  1.0052168e+000  5.1670933e-001  7.7801612e-001  5.2148787e-001 -5.3646870e-001 -9.6044697e-001  3.0127257e-001  8.0797658e-001  4.6245449e-001  1.7635515e-001  5.9389944e-001  1.2889886e-001 -2.9293992e-001  2.3898613e-001 -7.6363348e-001 -1.8029644e-001  6.5447197e-001  6.0958494e-001  3.4567858e-001  1.3117154e+000
  3.3850962e-001 -4.6631279e-001  1.0481514e+000 -1.1448975e-001  1.2984017e-001  1.4147665e-001 -2.4583371e-001 -1.1679629e+000  1.9075278e-001 -7.9626679e-001 -1.8860578e+000 -8.9483054e-001 -8.9603527e-002 -2.0625852e-001 -8.9727440e-001 -6.6876189e-001 -1.0062542e+000 -8.5999182e-001 -4.9895716e-001 -8.1942187e-001 -2.7730523e-001 -4.0865447e-001  4.7426821e-001 -2.0660521e-001  1.0255199e-001 -3.9466794e-001  3.3261463e-001 -7.8294087e-002  4.6839078e-001 -8.9663554e-001 -1.8072516e-001 -6.5078757e-001 -4.4812994e-001  5.9934428e-001 -3.1872891e-001  3.9462770e-001 -3.4668230e-001  5.2403361e-001  6.1602683e-001  2.3906034e-001 -6.8982382e-002  6.7702808e-001  8.3972042e-001 -8.0695266e-001  3.5609491e-001  1.7851594e-001  3.4164780e-001  4.8691397e-001  1.0750527e-001  8.4799884e-002  8.0982079e-002 -4.5050903e-001 -2.8016441e-001 -9.9840416e-002 -8.1455359e-001 -4.7976409e-001  6.9687402e-002 -6.6566206e-002 -6.0110943e-001 -3.8365003e-001  4.9434915e-001 -6.3740599e-001  5.5271499e-001  7.9937239e-001  1.1785107e-002 -6.3177248e-002
 -8.9396718e-001 -5.6548265e-001 -3.9665807e-002  5.9033031e-001  5.5535041e-002 -1.4999413e+000  6.0747355e-001 -9.8017154e-001 -7.0610635e-001 -5.6240522e-001 -1.0079698e+000 -2.8823423e-001  2.5075622e-001 -4.8280840e-001 -1.5494645e+000 -4.4002575e-001 -5.7957504e-002 -1.0653290e+000 -6.4760678e-001 -2.1974941e-001  7.8750537e-001 -2.3447153e-001 -6.3956046e-001  7.4639446e-001 -1.4986997e-001 -3.1265541e-001  3.5036084e-001  3.8808114e-001  1.4373565e+000 -1.3200346e+000 -3.0129918e-001 -9.5882272e-001 -1.4838356e+000 -1.0916852e+000 -1.0369544e+000 -4.0999921e-001 -1.0302083e+000  1.1662323e+000  7.4900632e-001  7.8281250e-001  1.2616428e-001  1.7766735e-002  9.9307402e-001 -1.0986102e+000 -1.8449450e-001  8.6472343e-001  7.1641166e-001  5.0840643e-001 -4.9303933e-001  7.1704044e-001 -1.3056841e+000 -1.4320556e+000  3.5330632e-002  4.2586990e-001 -2.7132815e-001 -1.1268622e+000 -2.2503908e-001  5.5444164e-002 -9.4803231e-001  6.1460269e-001  7.8955564e-002  1.6438329e-001  6.7023708e-001 -8.4053159e-001  1.4900750e-002  1.5531589e+000
 -1.2029012e+000 -1.4763207e-001 -5.1492880e-001 -3.9179099e-001 -7.9154455e-001 -1.0060068e+000 -3.6642050e-001 -7.9982564e-001 -4.5255824e-001 -4.6054810e-001 -9.7788951e-001 -6.8491929e-001 -7.8968013e-001 -6.7403535e-001 -1.3363473e+000 -8.5824659e-001 -7.5514178e-001 -1.4971813e+000  4.8040094e-001  5.8075134e-001  9.6989249e-001  8.5187825e-001 -3.9881510e-001  9.2873404e-001  4.3459403e-002  6.8692824e-001 -9.3228075e-001 -7.5995177e-001 -4.5224025e-001 -2.0172715e+000 -8.3598919e-001 -7.8942066e-001 -1.0903368e+000 -1.1477037e+000 -5.6492176e-001 -3.2579741e-001 -1.6588771e+000 -1.6937832e-001  4.9921095e-001 -1.1151740e-001  4.9891791e-001 -2.8346504e-001  1.8805638e+000 -8.5543386e-001 -4.4526797e-001  5.6675286e-001  5.4372375e-001 -4.2955098e-001 -7.1727576e-001 -2.5454459e-001 -1.2094347e+000 -1.2625981e+000  6.7171568e-002 -7.3328347e-001 -9.4359976e-001 -5.0702881e-001 -3.1959621e-001 -5.5962630e-001 -6.1872677e-001 -5.8218348e-001  2.6313410e-001 -6.4058585e-001  2.7160236e-001 -8.6581988e-001  2.4555449e-002  1.2520712e+000
 -1.8324380e-001  6.4563876e-001  4.2839688e-001  4.4714251e-001 -2.9629534e-001 -1.4891589e+000 -3.2636454e-001  7.3478700e-002  1.3959033e-001  2.9055733e-001 -4.9474426e-001  7.6948425e-001  9.1051770e-002 -2.2252490e-001 -3.3602525e-001  1.2676475e-001  1.8550604e-001 -6.9640842e-001 -2.4773858e-001  1.2269174e-001 -1.2782712e-001  3.8858522e-001 -2.4170655e-001  7.9342085e-001  2.4595235e-001  5.2842362e-001 -4.7000861e-001  2.4711491e-001  3.6403862e-002  5.5488678e-002  3.0541770e-001  3.7652141e-002  4.0988407e-002 -6.2084100e-001  9.2494506e-002  1.0120360e-001 -9.1667506e-001  3.3682498e-001  3.7453853e-001 -1.2044216e-001  5.2596700e-001 -2.0919844e-001 -4.2684296e-001 -8.3142802e-001 -2.1551231e-002  1.1170978e+000 -2.2082137e-001 -3.2294457e-001  3.8893372e-001  1.8242085e-001 -1.6024301e-001 -2.0413539e-001  1.7447399e-001  4.6775185e-001 -8.7535707e-001 -1.4019322e-001  1.8554959e-001 -3.0145655e-001 -2.2254015e-001 -7.3539339e-001 -4.3900289e-001 -2.0497558e-001 -2.3563806e-001  6.0345850e-001  8.0614733e-001  7.3960497e-002
 -1.5127391e+000 -6.7526391e-001  3.7062752e-002  6.3114714e-001 -7.2278321e-001 -1.5025521e+000 -7.2621144e-001 -2.2465838e-001 -2.1161797e-001  2.9108156e-001 -7.9095690e-001 -7.5356507e-003 -4.1859847e-001 -5.5277848e-001 -7.3701730e-001 -6.2649487e-001 -3.7651350e-001 -9.3625463e-001 -1.0771240e-002 -2.9187162e-001 -9.5011823e-001 -3.9098765e-001 -8.2451036e-001  2.4572710e-001 -6.6431666e-002  4.5341054e-001 -5.2126075e-001  1.5883862e-001 -1.3211650e-001 -2.4396983e-002 -1.6047592e-001  2.4179017e-001  2.9287990e-001  2.3520362e-001  5.1177182e-002  8.5227480e-002 -1.0994414e+000 -4.9313209e-001  1.5453366e-001 -8.2805349e-001  1.1281507e-001 -3.6791081e-001 -3.8026821e-001 -1.1194266e+000 -2.8976420e-001  5.8549965e-001 -1.1106834e+000 -1.2031187e+000 -5.9805065e-001 -4.5763318e-001 -5.1925128e-001 -4.7667782e-001 -3.2070475e-001 -1.9531383e-001 -3.5388135e-001 -2.8063627e-001  2.7830228e-001 -6.7092235e-001 -2.6922702e-001 -6.1725733e-001 -8.7431780e-001 -2.3268340e-001 -2.5416816e-001  5.2193921e-001 -1.6059300e-001 -9.2352637e-001
  5.0339006e-001 -6.3666721e-001 -6.5924801e-002  1.7050477e-001 -6.0569087e-001 -1.1292817e+000 -6.5320334e-001 -2.0438034e-001  1.2851328e-001 -8.2245778e-002 -6.4855042e-001 -8.2146386e-001 -6.3438996e-002 -1.0069568e+000 -5.6755483e-001 -7.0787656e-001 -1.1592832e-001 -5.9190492e-001 -9.8673301e-001 -2.4923499e-001 -1.0577112e+000  7.1342091e-002 -6.2004588e-001  3.5432041e-001  1.4085543e-002  3.1295618e-001 -1.6246073e+000 -1.0680984e+000 -1.5314510e+000 -1.3681705e+000 -1.0615341e+000 -5.7457922e-001 -6.2960998e-002 -9.0236472e-001 -5.2524331e-001 -3.6230134e-001 -1.4023544e+000 -1.5564102e+000 -1.0416266e+000 -1.2238739e+000 -9.1994782e-002 -8.4401178e-002 -1.1796205e+000 -2.9465908e-001 -6.0395624e-002  1.1876406e-002  1.9989078e-001 -7.4084351e-001  2.0776386e-001 -1.2297040e-001 -7.7369159e-001 -7.3106935e-001 -2.5035917e-001 -2.0686726e-001  9.1147261e-001  1.2747799e-001 -1.7230864e-001 -3.2943327e-001 -8.4090752e-001 -4.6701704e-001 -3.7744326e-001 -1.1999781e-001 -8.1676080e-001 -7.5532071e-001 -4.8570373e-001 -7.8705176e-001
 -7.1713062e-001 -8.1985320e-001 -1.0213530e+000  1.0925596e-001 -5.0862708e-001 -1.4343973e+000 -7.8381420e-001 -1.5443190e-001  1.8847810e-001 -1.4251443e-001 -6.5545412e-001  8.1150422e-002 -3.5042864e-001 -1.2179961e+000 -3.8912756e-001 -2.9435897e-001 -5.2339576e-001 -6.7629684e-001 -1.0037290e+000 -3.9013063e-001 -4.8016221e-001 -3.7004640e-001 -2.7451687e-001 -2.4378523e-001 -2.6126560e-001 -1.6609024e-001 -1.3679882e+000 -8.0853144e-001 -8.8206121e-001  1.7318498e-001 -9.0134764e-001 -5.6687338e-001  1.4555533e-001 -3.1092804e-001 -4.4246434e-001 -9.3488470e-001 -2.8375670e-001 -1.4134775e+000 -9.4389526e-001 -1.2010052e+000 -3.3485522e-001 -5.1125001e-001 -6.9751845e-001 -6.2218487e-001 -4.3452709e-001 -8.4598564e-002 -7.7304929e-001 -7.7151666e-001 -6.4406423e-001 -5.1967735e-001  2.1001484e-001  3.2155244e-001 -3.6198326e-002 -2.1690186e-001 -1.1863275e-001  7.8915384e-003 -1.9834860e-001 -6.9885346e-001 -5.0436518e-001 -4.2737739e-001 -9.0579550e-001  2.1556099e-001 -7.6818141e-001 -3.3781310e-001 -9.5585295e-001  6.7128350e-002
  1.5250581e-001 -6.4801481e-001 -2.2755642e+000  1.8090325e-001 -1.0108738e+000 -1.9700942e+000 -1.1539088e+000 -4.6131391e-001 -8.9007544e-001 -6.1611429e-001 -7.5098268e-001 -3.7285033e-001 -2.4948554e-001 -7.2008628e-001 -6.4898777e-001 -9.8617838e-002 -2.1954228e-002 -7.8401139e-001 -7.7127670e-001 -5.2772584e-001  1.0499005e-001 -3.8994050e-001 -9.2975502e-001 -1.1338360e+000 -7.2539771e-001  3.8160454e-001 -1.0966230e+000 -1.2776506e+000 -1.1117301e+000  2.2471258e-001 -1.4842691e+000 -9.4856270e-001 -1.2812886e+000 -6.0237093e-001 -1.0492917e+000 -2.0166368e+000  4.5636715e-001 -1.6772154e+000 -1.1130586e+000 -1.0486435e+000 -4.7532012e-002 -3.6958698e-001 -8.1391576e-001  6.4124248e-001 -2.2970014e-001  2.6011891e-002 -8.3204142e-001 -7.3303224e-001 -7.0425784e-001 -6.7303132e-001  2.6697205e-001  4.1768548e-001  2.2457833e-001 -5.8743766e-001  4.0802130e-002 -3.4587071e-001 -7.2400174e-001 -1.1127362e+000 -7.0371898e-001 -4.8439061e-001 -3.6221239e-001 -2.6593389e-001 -1.3838286e+000 -6.0508686e-001 -5.0755031e-001 -3.3180826e-001
 -2.1980025e-001 -3.0833203e-001 -9.4789523e-001 -3.7776786e-002 -4.9332299e-001 -1.1034553e+000 -8.9115648e-001 -2.2913390e-001 -4.4109746e-001 -4.2959999e-001  1.3780447e-001  8.0279427e-001 -8.0495621e-001 -3.1371982e-001 -2.0234108e-001 -3.1644956e-001  4.6115177e-001 -9.1478972e-001 -1.9974771e-001 -3.2810196e-001  2.5595809e-001 -2.6607987e-001 -9.0603602e-001 -1.5637297e+000 -5.8344448e-001 -9.6453709e-003 -1.1658938e-001 -1.3979611e-002 -2.2823304e-001  1.9735533e-001 -9.1216507e-002 -5.0239355e-001 -9.8586604e-004 -3.7725261e-001 -3.5145908e-001 -9.7418012e-003  6.3638300e-001 -5.4653904e-001  2.0762278e-002  3.2346311e-001 -5.3220465e-001 -5.6236702e-001 -5.6316576e-001 -7.4357051e-001 -3.3233786e-001  4.4172055e-001 -5.8327466e-001 -4.3421179e-001 -2.1372868e-001 -5.1066195e-001  4.6859584e-001  5.1808017e-001  1.1198441e-001 -8.3107068e-002  6.8936942e-001  5.4174999e-001 -3.9998511e-001  1.5923706e-001  1.3931539e-001 -1.9115360e-001 -4.5296162e-001  5.8218207e-001 -1.6550790e+000 -6.3824599e-001 -1.1543256e-001 -1.7628628e-001
 -9.1884651e-002 -6.0665509e-001 -8.3802665e-001 -6.5902421e-002 -8.0940984e-001 -1.3821991e+000 -3.4118392e-001 -2.1053460e-001 -3.2144066e-001 -1.9385951e-001  4.0990833e-002  3.1973708e-002 -3.9352164e-001 -9.4576073e-001 -6.1849058e-001 -6.7526040e-001  5.0176472e-001  2.5464155e-001  4.8614463e-001  2.0287881e-001  8.9006512e-001 -3.4581571e-001 -2.6963235e-001  1.5923062e-002 -6.8762153e-001 -1.2736134e-002 -8.2859110e-001 -9.7102311e-001 -6.5414372e-001 -4.8324486e-001 -2.9154565e-001 -3.8594035e-001 -1.5872734e+000 -5.0134000e-001 -2.5117455e-001 -8.5855356e-001  2.8353566e-001 -3.2299670e-001  2.7507119e-001 -7.2859800e-001 -4.9959682e-001 -7.3741774e-001 -9.6809319e-001 -6.9380739e-001 -1.2376179e-001 -8.3281058e-001 -1.3032629e-001  6.4236078e-001  2.1955720e-001 -7.7750400e-001  7.0243535e-002 -5.8346198e-002 -2.3757022e-001 -3.3683208e-001  6.1609863e-001  8.8274793e-001 -8.9083928e-002 -3.4806244e-001  4.0870107e-001 -2.1863876e-001 -4.7590742e-001 -2.0519589e-001 -7.9051853e-001 -1.3655285e+000  3.9660585e-001  5.2371558e-001
 -4.8781019e-001  6.0960360e-001  1.3549842e-001  7.3445290e-002 -1.3955042e-002 -4.5861999e-001 -4.1696859e-001 -3.0952160e-002 -1.3977092e-001 -1.3970562e-001 -5.0593468e-001 -6.6944029e-001 -1.1694543e-001 -2.2946549e-001 -4.1090184e-001 -2.1540421e-001 -4.1819659e-001 -2.8913207e-001 -4.0883577e-002 -1.9123250e-001 -3.1915642e-001 -1.3100473e-001  1.8129722e-001  1.7741182e-002  9.6055042e-002  1.5914682e-001 -2.0352464e-002  3.1645666e-001 -1.7574754e-001 -8.1366908e-002  2.7378326e-001  7.4433316e-002  1.2377606e-002 -1.2339386e-001  9.5657628e-002  4.2004680e-001 -2.1598364e-001  2.0074813e-001  4.2233682e-001  3.6817508e-001  1.7216068e-001  2.0388205e-001  5.2940739e-001  1.9832353e-001  7.5076108e-002 -3.0777243e-001 -3.4601814e-003 -4.1851202e-002 -2.1559133e-001 -2.3129094e-001 -5.9238883e-002  5.6631018e-002  1.0181609e-001  2.8055007e-001 -2.4980037e-001  1.2851074e-001  3.0264762e-001  3.4245342e-001  3.4128054e-001 -2.8132670e-001 -8.3213400e-001  3.1465526e-001  6.9198240e-002 -4.3759109e-001  4.7366052e-001 -5.0525317e-001
  1.7051014e-001 -4.8582182e-001  2.1139870e-003 -5.9517796e-001 -8.3347283e-001 -1.3357120e-002 -3.8637373e-001  2.6541677e-001 -5.4827854e-001 -1.8856812e-001  1.3756549e-001 -1.0541249e-001 -7.1077913e-001 -4.8111805e-001 -6.6606374e-001 -6.5431253e-001 -2.8551447e-001  1.0871659e+000  1.8030366e+000 -9.8148629e-002  7.8907191e-001  3.7026007e-001 -1.2229020e+000  3.8530261e-002 -1.0582219e+000 -2.0360316e-001 -1.5117477e+000 -7.6164781e-001 -7.6297768e-001 -6.2756470e-001 -1.5452959e+000 -1.1165454e+000 -1.5646190e+000 -1.5816986e+000 -9.1388988e-001 -1.9739183e+000 -1.0200791e+000 -8.3482729e-001 -1.0514969e+000 -9.2639858e-001 -4.0619722e-001 -1.4195192e+000 -7.3103665e-001 -9.4318749e-001 -7.4958304e-001 -1.1025119e-001 -1.2877296e+000 -6.1216244e-001 -7.8958615e-002 -2.4657520e-001 -9.9907565e-001 -9.4627902e-001 -5.1697284e-001 -4.7788160e-001 -1.3691334e+000 -5.4931779e-001 -6.5553125e-001 -5.2431070e-001 -1.8491335e-001 -3.4161701e-001 -1.4240393e+000 -5.0104538e-001  3.8694670e-001 -1.0848855e+000 -5.8119039e-001 -2.0388385e+000
 -2.0250125e-001 -5.9732990e-001 -2.2449025e-001  5.1375295e-001  4.1860730e-001  4.8562695e-001  3.7191027e-001 -2.2568771e-002 -1.6656727e-001 -3.2193458e-001  4.1595157e-001  3.4677453e-001  4.8263304e-001  7.4130748e-001  6.7587649e-002  1.1037418e-001  6.9384348e-001  5.5324784e-001  8.6676794e-001 -4.0577037e-002  1.5051070e+000  5.8702849e-001  4.9652711e-001  7.9961821e-001 -2.3392498e-001  3.4300184e-001 -4.6190055e-001 -1.1891416e+000 -5.2966081e-001 -3.3918291e-001 -1.1237689e+000 -5.3045934e-001  2.9052158e-002 -1.8728534e-001 -4.7919195e-001 -9.5559504e-001 -4.4572283e-001 -1.2506044e+000 -1.5261962e+000 -1.1754968e+000  7.7690351e-001 -5.3328966e-001  2.7647677e-001  8.3495488e-001  2.8997988e-001  1.6339868e-001 -4.6079041e-001  6.2580922e-001  1.7382971e-001  7.1909883e-001 -3.8918132e-001 -7.5935626e-001 -5.8158236e-001 -8.2710476e-001 -1.2397705e-001 -4.5322854e-001 -6.2470026e-001 -1.1012780e+000 -7.5782401e-001 -6.7573248e-001 -1.1698945e+000 -1.1675492e-001  2.0579563e-001 -2.8560147e-001 -4.5402411e-001  9.0589129e-002
  1.9041295e+000 -8.7884016e-002  4.8786401e-001  1.8072351e+000  2.5642873e-002 -6.0479671e-001 -8.0336374e-003 -3.2931893e-001  4.7587940e-002 -1.8996824e-001  2.7364447e-001  4.2914690e-001 -2.1991752e-002  2.9429055e-001 -1.9555597e-001 -3.7372787e-001 -3.0560431e-002 -2.4978333e-001  4.6890300e-001 -1.7398605e-001  4.9811233e-001  1.3981492e-001 -1.1095554e+000  7.3809176e-001 -2.4916183e-001 -3.1431810e-001 -7.2140481e-001 -1.0291597e+000 -4.0963354e-001 -7.0447503e-001 -1.3641755e-001 -4.0097708e-001 -1.0695715e-001 -9.5430424e-001 -5.2305377e-001  2.1102347e-002 -1.2231434e+000 -1.4011211e+000 -1.7181309e+000 -1.6138113e+000  2.6687714e-001 -8.1278784e-001  2.4463896e-001 -1.6689749e+000 -9.8689279e-002 -1.1148134e-001 -5.5420185e-001  5.9239360e-001 -6.8483381e-001  1.0366020e-001 -5.9001307e-001 -7.5884589e-001 -6.5051145e-001 -2.5431555e-001  2.9487500e-001 -9.1229351e-002 -8.8989472e-001 -4.6894986e-001 -6.1647555e-001 -5.5863392e-001 -1.5096530e+000 -8.1386229e-001  1.2256286e+000  8.9037451e-001 -6.1300982e-001  2.6647626e-001
 -6.6543369e-002 -1.9362150e-001  3.1292492e-001  9.2466757e-001  1.6547826e-001  7.6909596e-001  5.5951162e-001  1.3293487e-001  2.3619745e-001 -2.7391474e-001  1.3461438e-001 -7.2693997e-001  2.3569638e-001  2.1655495e-001  6.4499665e-001  6.1930621e-001 -4.3857387e-001  4.1097670e-001 -1.1361427e-001 -1.8137290e-001  7.9215246e-002  5.3333132e-002  9.8260777e-001  1.5917349e-001 -9.3903090e-002  2.2903152e-001  5.2283376e-002 -9.4537498e-001  6.1679117e-002 -2.6498666e-001  8.8697364e-002 -5.5943090e-001 -5.4530403e-002 -1.5066293e-001 -6.7467240e-001 -4.1942089e-001  2.4386231e-001 -3.3129073e-002 -7.1513188e-001 -1.0331311e-001  1.9155036e-001 -3.4157761e-001  8.2025532e-002 -3.1865621e-001 -4.9942471e-002 -7.2308989e-001 -3.6774117e-002  3.2308090e-001  1.5744328e-001 -5.9284720e-001  4.2493552e-001 -3.3332476e-002 -8.6962759e-001 -1.8521186e-001 -8.3338528e-001 -2.9032242e-001 -5.4855079e-001  6.4785409e-001 -3.5040404e-001 -2.9415475e-003 -1.1025847e+000  2.8395915e-001 -7.0773011e-001 -1.2990896e-001 -4.4431606e-001 -1.3939046e-002
 -7.6206034e-001 -7.8914857e-001  3.7361207e-001 -9.1109234e-001 -8.4711996e-001 -1.0934788e+000  6.8752313e-003 -7.3945699e-001 -2.9775637e-001 -6.6598382e-001 -1.0685298e+000 -1.0956907e-001 -4.4468578e-001 -9.3436259e-001 -7.4070286e-001 -4.0603703e-001 -1.4153018e-001 -5.7134204e-001 -3.0178666e-001 -1.3267978e-001 -2.4855076e-001  3.2159513e-001 -7.8138203e-001 -7.3481416e-001 -5.1323790e-001 -3.0104753e-001 -7.7095096e-001 -4.8470601e-001 -1.4263861e-001 -6.1016981e-001 -1.3152343e+000 -1.1560357e+000 -9.2237173e-001 -1.0715040e+000 -6.4093196e-001 -4.3479047e-001 -9.7916312e-001 -3.3821760e-001 -7.0800536e-001 -4.5308752e-001  3.1186751e-001 -1.1572242e-001 -6.5477876e-001 -5.9829099e-001 -2.9382553e-001  5.7398287e-001 -2.6595143e-001 -5.3441995e-001  2.5991357e-001  3.7116049e-002 -5.6299345e-001 -1.1932337e+000 -5.5848124e-001 -3.8110618e-001 -5.6111465e-001 -1.1761029e+000 -7.5438599e-001 -9.7747680e-002 -1.0451171e+000 -2.3143653e-001 -6.6030311e-001 -4.6714278e-001 -4.8021131e-001 -2.3523419e-001 -8.9355030e-001 -1.2752504e-001
 -5.0802555e-001 -5.2071056e-001 -2.6398741e-001 -7.9377808e-001 -3.2570805e-001  9.9576619e-001 -7.1621853e-002 -1.8951456e-001 -2.8651511e-001 -4.7590322e-001 -1.5971791e-001  2.5734796e-001 -3.4731795e-003  4.7638440e-001 -1.8913327e-001  1.5006935e-001  1.2620425e-001 -8.3446197e-003 -1.0353792e-001  3.2528474e-001 -6.7916922e-001  8.7175294e-002 -8.4293873e-002 -6.8092666e-001 -2.0347357e-001 -1.1000467e-001  2.1317091e-001  8.0394773e-003 -4.9476242e-002 -4.7080821e-001 -3.8580213e-001 -3.0763817e-001 -3.5336901e-001 -1.5694089e-001  7.1320021e-003 -3.4651554e-001 -2.2043019e-001 -3.3855680e-001 -5.1029130e-001 -5.1569842e-001  3.1738535e-001  1.4359361e-001  1.5835968e-001 -4.1724596e-001  1.1773843e-001  8.1583421e-001  4.7744119e-001 -8.7108823e-002  3.7612814e-001  8.2976183e-002  1.2418051e-001  2.8097477e-002  4.9959204e-001  1.9683947e-001  4.0545306e-001 -1.4859640e-001 -3.6761214e-001 -2.8748633e-001 -3.3834208e-001  3.4911722e-002  7.8585363e-001 -6.3572347e-001 -2.2242795e-001 -2.3882531e-001 -5.9540341e-001  3.2531779e-001
  5.3635106e-001 -8.3115436e-002 -4.7399676e-002 -6.9206674e-001 -1.4087079e-001  1.2524935e-001  2.8263787e-002  1.2097872e-001 -1.4256814e-002 -1.5417830e-002  3.5725511e-001 -3.8885517e-002  1.9035633e-001  2.7567879e-002 -2.1090856e-002  3.5013878e-003  2.5254472e-001 -1.1652168e-001  3.1933707e-001  4.6107802e-002  7.9073628e-001  5.9700613e-001  1.6284869e-001  2.3815961e-001 -5.4113770e-003 -1.5029393e-001  1.9424610e-001 -2.3549362e-001 -1.0033702e+000 -3.9017627e-001 -7.9945742e-001 -5.2365889e-001 -2.9227046e-001 -1.2756159e-001 -6.1572427e-001 -1.1686671e+000 -7.3508453e-001 -4.6240941e-001  7.4313744e-001  5.4617226e-001  4.5474885e-001  2.0348482e-002 -5.9254523e-001  1.7472613e-001  4.5100288e-001  8.6272565e-001  3.6490819e-002  9.3089004e-002  4.8346482e-002  2.9371790e-001 -2.0037666e-001 -1.6169387e-001 -2.9476862e-001 -4.5282839e-003 -5.2383696e-001  2.8791660e-002  2.0508914e-001  9.0059441e-002  3.3716587e-001  1.5983560e-001  2.9171679e-001 -7.4163266e-002 -2.2669408e-001  4.5449057e-001 -4.6743515e-001 -1.0663344e-001
  2.8675544e-001  1.2759353e+000  1.0480135e+000  9.5177514e-001  8.7158394e-001  1.3691037e+000  5.7362775e-002  9.2013712e-001  4.0506852e-001  3.6034888e-001  1.0398276e+000  1.4344200e+000  2.2327732e-001  8.7449676e-001  1.5358365e+000  1.0033875e+000  8.8903199e-001  4.5061959e-001  2.9042764e-001  9.2242185e-002  2.4016472e-001 -1.4045392e-001  4.5561356e-001  9.3578623e-001  6.5968603e-001 -1.5404412e-001  3.8402296e-001  6.6184454e-002  7.5606105e-001  1.4416320e+000  2.1869577e-001  7.3180156e-001  3.6931460e-001  8.7264318e-001  7.7165990e-001  7.7813827e-001  9.7256303e-001  5.8037077e-001  3.8957049e-001  6.9861998e-001 -2.2672547e-001  5.3097932e-001  4.3262012e-001  1.7069486e+000  3.9777550e-001 -6.0982105e-001  5.6041112e-002 -1.9415789e-001  9.9524432e-001  4.7078412e-001  9.1482471e-001  1.2166913e+000  4.3901228e-001  9.9988423e-001  3.3570688e-001  9.2090387e-001  4.0804621e-001  5.1333809e-001  8.4260638e-001  2.0523277e-001  1.5097497e+000  5.0686712e-001 -4.3215239e-001  2.6629817e-001  5.9068329e-001  3.6947984e-001
  5.6876548e-001  1.0102090e+000  5.9481004e-001  1.4250519e+000  1.1832336e-001 -3.7028863e-001 -5.2128476e-001  7.2635014e-003 -6.6914251e-002  6.1425429e-001  6.4311253e-001  5.6481864e-001 -1.9398803e-001  4.1287683e-001  3.8822244e-001  3.6652342e-001  6.2738607e-001 -4.3720445e-001  8.5551847e-002  1.1427478e-001  3.0083959e-001 -2.2521423e-001 -4.0192209e-001 -8.9871714e-001  8.2710061e-002  2.4910270e-001 -2.4872530e-001  1.9110239e-001 -2.9019051e-001  5.5318449e-001  1.0682910e+000  5.5100621e-001  2.6329717e-001  1.9368829e-001  6.9862553e-001  5.5141629e-001  7.2600386e-001 -3.5801853e-002  8.7615909e-001  1.6839793e-001 -9.8306092e-002  1.0294652e-001 -5.8413712e-001 -6.8377430e-001 -2.3395225e-001 -6.2465803e-001 -4.6460287e-001 -6.3953806e-001  1.5122115e-001 -3.7222787e-001  1.4900399e-001  1.7386158e-001  7.4153778e-001  3.2009607e-001  1.1916407e-001  3.7928211e-001  3.5303779e-001 -1.3151000e-001  2.4163502e-001 -6.3108867e-001  8.2625439e-001 -1.9418948e-001  9.7667232e-001  6.1397499e-001  1.2860056e+000  1.0849186e+000
  1.2967219e-002 -8.5640614e-001  4.0059230e-001  1.2287031e-001  4.5339437e-001  1.2106187e+000 -4.2656497e-001  3.0037501e-002  4.8631795e-001 -3.2976586e-001  3.0677475e-001 -4.9583750e-001  1.2143178e-002 -2.1488081e-002  4.2855450e-001  6.9479519e-001 -5.3430416e-002  3.9984405e-001  7.7458244e-002 -1.0985497e-001  9.6556861e-002  3.7965514e-001 -1.5446377e-001  1.5641283e-001 -4.2649120e-001 -3.5914476e-001 -2.8558109e-001 -7.3043085e-002 -5.3545567e-001  6.4791415e-001  2.3526733e-001 -1.3490601e-001  3.3102731e-001 -1.5649528e-001 -5.3497048e-001  2.7242186e-001  6.2716689e-001 -4.0788756e-001 -1.9388248e-002 -3.9804938e-001 -4.3200948e-001 -2.5964361e-001 -7.5186283e-001  3.3329635e-001 -2.3048034e-001 -8.2180717e-001 -9.7290575e-001 -9.4383215e-001  3.8504612e-001  1.2535887e-001  3.4318362e-001  2.0878371e-001 -4.2417476e-001 -8.1760331e-001 -1.3264190e-001 -1.5153194e-001 -3.8011994e-001 -3.2550679e-001 -4.8537658e-001 -3.7820398e-001  1.8149896e+000 -1.5534018e-001 -8.0604458e-001  5.9715706e-001 -1.9447927e-001 -3.5836321e-001
  6.0684568e-002  3.9882539e-001  6.6029628e-001  5.0616799e-001  1.4038669e+000  1.3503814e+000 -5.9018429e-002  4.9327340e-001  9.0595933e-001 -3.2238556e-001 -3.0828999e-001  2.8818860e-001  4.9572120e-001 -1.6689493e-002  1.0638213e+000  1.0782955e+000  1.5628582e-001 -1.5849428e-002  9.3124546e-001  7.1362631e-001  1.2479158e+000 -4.9208616e-002  9.0489414e-001 -1.7867129e-001  2.2597279e-001  4.4693370e-001  1.2655510e+000  1.2261965e+000  4.4904595e-001  8.7267685e-001  6.7323117e-002 -5.5989422e-001  3.2560554e-001  4.7767912e-001 -7.2273618e-001  8.8689473e-002  7.4922416e-001 -5.4185029e-001  3.7242335e-001  1.0956896e+000  2.4454168e-001  3.1849240e-001  3.4882320e-001  5.7012736e-001  2.8298372e-001  2.5649858e-001  8.0660423e-001  3.9876582e-001  4.7277866e-001  3.0804154e-001  9.3197135e-001  2.9134640e-001 -4.3214856e-001  6.1782987e-001 -1.1413663e+000 -5.5936645e-001 -2.1074032e-001  5.5151072e-001 -1.0672808e-001 -4.9175476e-001 -4.5571266e-001  4.8017651e-001  3.1506694e-001  1.1479321e+000  2.3621657e-001  1.4070080e+000
  4.9562886e-002 -9.7173990e-001  1.0385837e-001  1.0559436e+000 -8.6577315e-001 -1.0885001e+000  3.3248251e-001 -6.3289171e-001 -4.6096783e-001 -5.0606569e-001 -8.1231858e-001 -1.9986734e-001 -1.9629631e-001 -2.0218370e-001 -1.6712313e-002  5.4209271e-001 -6.9672083e-001 -2.0973315e-001 -8.9281089e-001 -3.8541145e-001 -1.0955122e+000 -5.7002134e-002 -2.3727758e-001 -3.7215229e-001 -4.0299989e-001  1.9873884e-002 -2.5546673e-001  6.3121525e-001  4.5851427e-001 -1.6455638e-001 -7.2042943e-001 -5.3796793e-001 -9.5801009e-001 -1.1561000e+000 -2.1916222e-001  1.3492490e-001 -5.0465295e-002  2.8189188e-001  9.3775322e-001 -5.3470495e-002  5.3801440e-003 -1.9167080e-001 -3.4497571e-001 -4.9593661e-001 -7.3447601e-002  4.1090313e-001  2.8074512e-001  2.3187045e-001 -1.0007290e+000 -6.2367510e-001  5.9836377e-002  5.8446280e-002  6.3532172e-002  2.4834817e-003 -3.9064635e-002 -5.4909867e-001 -7.6754178e-002 -7.1345895e-001 -4.2159677e-001  4.4790523e-002 -3.7629049e-001 -1.1584019e+000  1.4003225e+000 -1.0192606e+000 -6.5891016e-001 -6.3260059e-001
  1.5578880e-001 -6.4685976e-002  2.5383033e-001  1.0188453e+000  2.3728528e-001 -6.1461274e-001 -4.5382167e-001  2.0850740e-001  5.4766026e-002  3.3658760e-001 -3.7046734e-002 -1.2168256e-001 -1.4966099e-003 -2.0398813e-001  6.5150663e-001  8.2447201e-001  8.0398122e-001 -3.0567815e-002  2.5103082e-001 -3.2397285e-001 -1.9175801e-001 -2.2082650e-002  2.8219579e-001  1.3185265e-001  3.6531326e-001  1.8849405e-001  1.3059789e+000  7.4819710e-001  1.0477822e+000  4.0356445e-001  1.2170646e+000  1.0337089e+000  1.3110740e+000  1.1821545e+000  6.9014093e-001  1.1782783e+000 -2.0495528e-002  6.6305320e-001  6.4826485e-001  1.0773523e+000  2.4109260e-002  4.3236704e-001  5.4838290e-001  4.0163273e-001 -9.7225090e-002  7.5844848e-001 -8.1744360e-002  3.8442462e-001  5.1156180e-002 -1.6970654e-001  6.4666899e-001  4.9080502e-001 -4.2127461e-001  9.9411740e-003 -6.4241482e-001  9.7336980e-002  1.3596649e-001  9.8482171e-002  5.0602922e-001  1.4566065e-001 -1.0794899e+000  9.7150476e-001  1.4392033e+000  2.4340743e-001  1.4060064e-001 -4.2633432e-001
 -2.7702620e-001  4.8530832e-001 -1.5644258e-001  1.1235337e+000  5.7533234e-001  2.6803324e-001  9.9684336e-002 -2.6145529e-001  2.9997809e-001  6.7061265e-001  6.6060447e-001  1.0675007e+000  6.4249855e-002  6.0046812e-001 -1.9822746e-001  5.6697989e-002  5.6593877e-001 -2.3265707e-001 -2.3801309e-001 -1.3630796e-003 -2.0481821e-001 -9.2419078e-002 -1.0117131e-001 -2.7640218e-001 -1.1667294e-001  3.2961136e-002  6.2323273e-002 -3.0937491e-001  2.2205475e-001 -5.0155244e-001  5.3987457e-001  5.1556012e-001  4.1876658e-001 -2.4659479e-002  3.8083732e-001  4.4639011e-001 -8.1833190e-001 -5.9993486e-002 -1.4230215e-001 -3.9242085e-001  3.0658094e-001 -3.2389780e-001 -1.1384883e-002  5.6618088e-002 -2.5292277e-001 -2.6034263e-001 -1.8213482e-001 -4.6861147e-001 -6.5554664e-001 -7.6986316e-002 -2.6628991e-001 -1.2699229e-001  2.9410957e-001 -1.5850706e-001  9.6555038e-003 -2.9229488e-001 -1.1229434e-001 -3.8355982e-002 -1.9266634e-002  5.3372049e-001  1.8557444e-001  8.9164557e-002  1.0193109e+000  7.6559977e-001  1.1134285e-001  8.6184939e-001
  4.3992188e-002 -3.3812517e-001  2.1511025e-001  4.6636779e-001 -3.9799823e-001 -6.8306459e-001 -5.5149359e-001 -4.3019989e-001 -2.1580814e-001 -7.5763324e-002 -4.8238007e-001  1.8870316e-001 -3.2419090e-001 -1.1747504e-001  6.8639510e-002  9.1496763e-002 -2.9726847e-001 -7.5290559e-001 -6.7767313e-001 -8.9830349e-001 -8.3628838e-001 -7.3516166e-001 -5.8691791e-001 -4.2330629e-001 -2.9445109e-001 -2.3660925e-001 -3.3511177e-002 -2.4279094e-001 -4.2746067e-001  1.2659155e-001  5.4073079e-001  1.5610398e-002  3.1970028e-001 -9.7420502e-002 -2.0654764e-001  7.8312666e-001 -3.8081921e-001 -7.2292505e-001  1.3188710e-001 -2.3068316e-001 -1.0511445e+000 -1.3711360e-001 -1.2252286e+000 -1.6425155e+000 -8.1198953e-001 -5.5145222e-001 -6.6470420e-001 -1.2012650e+000 -4.8544353e-001 -3.5833437e-001  1.7633629e-001  2.2374833e-001 -2.1178518e-002 -2.5141329e-002  7.6199504e-001  9.6732181e-002 -7.3315691e-002 -3.7933015e-001 -5.9034022e-001 -7.6762195e-001 -3.0627222e-001 -4.3227615e-001  1.7232053e-001 -1.7072154e-001 -6.5451848e-001 -1.7239289e-001
  4.4295103e-001 -2.4936473e-001  1.4070234e-001  1.4253903e-001  1.7103178e-001  6.2930966e-002 -7.8131866e-002 -1.4718823e-001 -1.9218590e-001 -3.5274071e-001 -3.1895102e-001 -2.1235984e-002  2.9747779e-001  1.8701817e-002 -9.8620187e-002 -4.1416102e-002 -7.6268173e-001 -2.7148047e-001 -1.7902800e-001 -6.4476771e-001 -4.9109607e-001 -7.3779813e-001  2.9163797e-001 -1.4473474e-001  1.6173335e-001 -6.0606709e-002 -1.2155472e+000 -1.3923876e+000 -6.3587595e-001 -2.4278062e-001 -4.9898068e-001 -1.1217058e+000 -2.0170073e-001 -5.7441296e-001 -1.0256329e+000 -2.9925783e-001 -2.4046431e-001 -7.2980856e-001 -4.4973676e-001 -1.2389061e+000 -8.9849517e-001  3.7402386e-001 -1.4526035e+000 -7.0591101e-001 -1.7711222e-001  1.7875240e-001 -1.4312072e-001  1.3280346e-001  2.7247047e-001 -4.2125570e-001 -1.8021862e-001 -1.2567996e-001  1.6228929e-001  1.3938354e-001 -1.8821555e-001 -2.3918966e-001  1.2173775e-001  7.8003850e-002 -4.8274670e-001 -5.7305281e-001  2.9476664e-001  1.3194250e-001  5.6276435e-001 -3.2251462e-001  2.0825444e-001 -2.6278756e-001
 -2.0985960e-001 -5.5960214e-001 -9.2355939e-001 -9.4652823e-001 -6.5048786e-001  1.3339778e-001 -2.7478816e-001 -9.3353707e-001 -8.4435082e-001 -4.3897836e-001 -9.1425542e-001 -1.8136212e-001  4.6101490e-002 -1.3933402e-001 -2.1063044e-001 -1.7249058e-001 -7.1130399e-001 -8.0931339e-001 -4.7654580e-001 -1.2682087e+000 -1.5280752e+000 -1.2031280e+000 -9.8131338e-001 -1.6487037e+000 -6.1095169e-001 -5.8622973e-001 -1.4526189e+000 -9.3717845e-001 -3.1049005e-001 -5.8432918e-001 -1.0760341e-001 -5.9967834e-001 -9.8166789e-002 -5.6979946e-001 -4.9327733e-001 -3.9838315e-001 -1.0812838e+000 -1.5698174e+000 -1.8163712e+000 -1.3238794e+000 -3.2776963e-001 -3.2980181e-001 -1.8099469e+000 -3.2032418e-001 -8.1641774e-001  3.8630662e-001 -7.9378756e-001 -3.3790122e-001 -9.2773072e-001 -4.2074733e-001 -4.7936745e-001 -3.6556201e-001 -3.1775506e-001 -4.3847773e-001 -7.8483317e-001 -5.1255119e-001 -2.3771413e-001 -1.1960405e+000 -1.0811687e+000 -8.4668216e-001 -5.4048875e-001 -3.9634094e-001 -6.8993143e-001 -8.6432446e-001 -9.4215450e-001 -3.5565511e-002
 -3.6426296e-002 -3.0672182e-001 -1.5403706e+000 -1.1571171e+000 -3.1038597e-001  4.7392334e-002 -2.1660394e-002 -6.3520590e-001  1.5751533e-002 -9.7356446e-002 -4.6632583e-001 -1.6906062e-001  3.7411064e-001  6.9523061e-002 -7.5279209e-001 -7.3629122e-001 -5.6927101e-001 -2.6228294e-001 -2.9260043e-001 -3.4701128e-001 -4.7062618e-002  1.8432849e-001 -1.4988327e-001  2.2205939e-001 -6.2912457e-002  1.5737039e-001 -7.4123564e-002  3.1752215e-001  4.2212564e-001 -1.0940825e+000 -5.7055622e-001 -8.9412176e-002 -3.4778500e-001  6.1155393e-003  4.0654978e-001 -4.1951412e-001 -4.9777730e-001  3.8539759e-002 -7.0985444e-001 -4.7550311e-001  2.6116415e-001 -2.2047119e-001 -8.8123274e-002 -3.2325214e-001 -3.6579571e-001  1.6037187e-002 -2.0505016e-001 -2.9209567e-001 -5.6391164e-001 -6.0567058e-001 -3.0172773e-001 -5.3182987e-001  8.3592140e-002  1.2351720e-003  1.7823006e-001 -3.1433055e-001 -2.2029677e-001 -2.2222646e-001 -5.7033698e-001  5.2518296e-001 -7.2209341e-001  1.3413505e-001 -9.3772498e-001  1.0779070e-001 -9.0441503e-001 -2.8575373e-001
 -5.0333967e-001 -6.2288398e-001 -2.7422323e-001 -1.7072661e+000 -6.0603038e-001 -1.3032573e+000 -5.9417861e-001 -5.7526617e-001 -3.1520384e-001 -1.8971850e-001 -6.3897912e-001 -4.0911948e-001 -1.3544046e-001 -7.8242711e-001 -5.5008770e-001 -5.0917064e-001 -1.1482390e+000 -3.3070330e-001  2.4433530e-001  6.2488745e-002  2.4578970e-001 -3.4246031e-001  3.6073551e-002 -4.1335252e-001  4.7350979e-002  1.8338520e-001 -6.0731771e-001 -2.2079701e-001 -3.2677245e-001 -3.8351061e-001 -2.1640421e-001  5.8855320e-002 -1.3537678e-002 -9.3042928e-002 -2.5737261e-001 -6.0403774e-001 -4.1008394e-001 -4.8984150e-001 -7.2358421e-001 -1.3209907e+000 -6.1690418e-001 -1.6538910e-001 -5.4784265e-001  4.7314156e-001 -3.6714342e-001 -3.8348041e-001 -2.0900426e-001  8.8390835e-002 -7.2880773e-001 -1.1023684e+000  6.8629027e-002 -1.8544766e-001  1.9228092e-001  1.7101240e-002  1.8367275e-001 -7.0207667e-001 -5.0471299e-001 -3.5073640e-001 -3.5838881e-001  3.1411745e-001  3.3159287e-002 -1.2260089e-001 -5.3945716e-001 -1.7727839e-001 -7.4857921e-001 -4.1497284e-001
 -2.8435054e-001  2.2672754e-001  2.0276691e-001  2.8846136e-002  2.7552613e-001 -1.6294138e+000 -4.7918527e-001  2.8210099e-001 -1.8184851e-001 -4.8062744e-001 -5.1261691e-001 -8.2403523e-002 -1.0152886e-001 -6.8146514e-001 -2.3706172e-001 -1.1056603e-001 -8.1197824e-001  4.2910248e-001 -5.1452473e-001 -4.6737374e-001 -5.1414170e-001 -3.1181999e-001 -1.4456429e-001 -4.3214453e-001 -1.0898976e-001 -5.7465283e-001  6.5949479e-002  1.1915577e-001 -2.4808466e-001  1.7879975e-001  1.1046602e-001 -1.6498845e-001 -5.6663999e-001  1.5387103e-001  5.9672972e-001  3.1867258e-001 -3.8901452e-001  3.1956914e-001 -6.1428412e-002  3.5542796e-001 -3.7176274e-001 -7.7563899e-002 -2.6443592e-001 -3.0253156e-001 -7.7306850e-002 -1.3414505e+000 -3.6211031e-001 -3.7875805e-001 -2.6623956e-001 -8.9662357e-001  1.3036232e-001 -3.6676553e-001  8.1050150e-003 -4.2378016e-002  2.2041847e-001 -3.5008208e-001 -4.0711466e-001 -3.5026025e-001  4.2534427e-001 -3.2840942e-001 -1.5806300e+000 -3.7389886e-001 -1.4573670e-001  2.0298318e-001  6.5914184e-002  4.5237264e-001
  3.1687543e-001 -2.4006994e-001 -2.6018020e-001  4.7688708e-001  6.2170457e-001 -1.9615657e+000 -5.1709171e-001  2.6852077e-001  1.8450612e-001 -3.6012673e-001 -5.7535728e-001  1.0050989e-001  2.2824953e-001 -6.8462721e-001  1.3733595e-002 -1.2845281e-001 -8.5226667e-001 -2.1241216e-001 -4.5871415e-002 -9.2373098e-001 -1.2405775e-001  1.9107545e-001 -8.8914373e-001 -6.5713974e-001 -3.9660484e-001 -1.7409324e-001  6.1246614e-001  1.0221024e+000 -2.6890272e-001  7.6397905e-001 -4.2251894e-001 -3.9812103e-001  2.6972298e-001 -1.8445984e-001 -5.8582746e-002 -2.2615004e-001  8.8872994e-001  6.4573661e-001  1.4959474e+000  1.4144645e+000 -4.6212749e-001 -2.0135565e-001 -5.1475672e-001 -3.7795677e-003 -2.2152640e-001 -9.8727079e-001 -6.9882367e-001 -5.7459471e-001 -2.4174507e-001 -1.5893046e+000  3.2338308e-001 -1.4925431e-002 -3.2385367e-001 -1.7930848e-001 -1.5966638e-001 -7.2082025e-001 -1.3147732e-001  6.5790014e-001  8.3233167e-001 -2.3859420e-001 -1.1231137e+000  5.1967007e-001 -1.4520595e-001 -1.9709908e-001  5.9316601e-001  4.8991108e-001
  2.0800102e-001  5.0039333e-001 -1.3131951e-001  3.7477005e-001  3.1080549e-001 -9.7707151e-001 -8.6495058e-002  3.0004423e-001  1.7175763e-001 -2.7873922e-001 -2.4320204e-002 -6.9253854e-001 -6.4248977e-001 -2.1923790e-001 -3.7387114e-001 -1.3921066e-001 -2.2882605e-001 -2.6201879e-001  7.6163999e-002 -2.4159768e-001  1.9337176e-002 -1.0613436e-001 -5.4639412e-002  3.2796392e-001 -5.0634606e-002 -5.7379094e-002  9.8111578e-001  9.1739889e-001  8.3207699e-001  6.8386128e-001 -5.9939009e-001 -1.9362204e-001 -2.6943240e-001  5.4342790e-001 -1.8336040e-001 -5.9690194e-001  6.8806494e-001  9.5284438e-001  4.7717668e-001  8.8700625e-001 -4.2711761e-001  2.8660941e-002  4.4839195e-001  1.2644953e-001  4.6566494e-001 -5.4397346e-001  1.1823676e-001  3.1545331e-001 -1.4182387e-001 -3.0162654e-001  1.7157089e-001 -6.5972402e-001 -1.4241112e-001 -4.0468585e-002  4.3638333e-001 -3.6424590e-001  1.0148934e-001  6.7215809e-001  4.2527333e-001  4.0055580e-001  3.3576346e-001  6.8166911e-001  5.0554136e-001  1.0342010e+000  1.3282832e+000  5.4032659e-001
 -1.1316341e+000 -1.8771083e-001 -4.0805159e-001 -1.3287876e+000  1.3985207e-001  2.8905455e-001  3.7712803e-002  3.0859030e-001 -6.5688554e-002 -7.4038719e-001 -8.0953611e-001 -1.1698296e-001 -4.3300658e-002 -5.1613775e-001  1.2256942e-002  4.0132510e-001 -9.1221153e-001 -1.1301365e+000 -2.5077729e-001 -2.2878063e-001  4.5869091e-001 -3.9658747e-001  2.1696151e-001 -2.1166279e-001 -5.4569503e-001 -3.5434249e-001  7.6589915e-001  9.5000074e-001  1.0913457e+000  3.0832335e-001 -3.6868332e-001 -5.4178984e-001  2.3645288e-002  2.9285520e-001 -7.2322133e-001 -6.7530038e-001  7.2990860e-001  1.1180566e+000  1.2445717e+000  6.2176174e-001 -3.7212755e-001 -4.4772718e-001 -5.1494844e-001  1.0702392e+000 -1.8546041e-002 -1.3259338e-001 -2.1529474e-001  3.0716161e-001 -5.8800805e-001 -4.7510723e-001  4.9946252e-001  1.1117568e-001 -5.8200271e-001 -2.7517730e-001 -2.4723490e-001 -5.9717773e-001 -5.2217651e-001 -2.2754458e-002  1.0184686e-001  3.8108520e-001 -4.9003313e-001  8.9762223e-003 -6.7934921e-001  1.7133054e-002 -5.6232758e-001  2.4567850e-003
 -1.5315989e+000 -1.0073019e-001 -1.3668741e+000 -7.3016856e-001 -2.9087681e-001 -4.3440520e-001  9.4188788e-002 -4.7435808e-001 -1.9644192e-001 -1.1070947e+000 -1.0668435e+000 -1.6491144e-001 -6.7374190e-001 -4.0741441e-001 -1.4163206e-001 -1.2832394e-001 -9.0516128e-003 -5.8434680e-001 -5.0192306e-001 -1.1238801e-001  2.1878908e-001 -3.4312259e-002  4.0529038e-002 -6.3725457e-002 -6.3630085e-001  3.2227401e-001  2.8790467e-001 -3.2379832e-001  6.6647549e-001 -1.2574335e-001 -3.8047463e-001 -6.9552686e-001 -9.5831019e-002  6.5650493e-002 -8.3100505e-001 -8.0765858e-002  5.8348401e-002  5.8796075e-001  6.5020801e-001  4.8273501e-001  8.0844361e-001 -4.6968366e-001  7.1008371e-003 -2.7822801e-001  3.3488256e-001  7.0031631e-002  2.1409518e-001  6.6157785e-001 -4.7246688e-001 -5.8918666e-002  2.4567710e-001  6.6793204e-002 -2.4220679e-001 -4.3687760e-001 -1.0549116e-001 -6.3654378e-001 -8.0566525e-001 -1.5799566e-001 -5.8195082e-001  7.7255148e-001 -9.2975456e-002 -1.3812090e-001 -1.4940838e-001  7.1700704e-002 -1.3005920e+000 -3.3212389e-001
  6.9248301e-001  3.7750606e-002 -6.5930752e-001 -4.6831307e-001  7.8187465e-001  3.2548349e-001  6.9998555e-001  3.5267397e-001 -2.0499407e-002 -5.6858598e-001  1.5331579e-001  6.4474910e-003 -1.0408395e-001 -2.2628501e-002 -4.2412722e-002  2.1955839e-001  1.7623978e-001  6.1080685e-001  1.5732537e-001  2.9004816e-001  1.8582265e-001 -1.0577310e-001  3.4289363e-002  9.5888101e-001 -2.8172043e-001 -2.9702910e-001  1.2774085e+000  7.4408495e-001  1.2179481e+000  9.6712192e-001  2.5250453e-001  4.1723564e-001  1.2357382e+000  1.8490578e+000 -4.9326011e-002  4.8616374e-002  1.7476859e+000  1.7693642e+000  1.3927759e+000  1.3048776e+000 -2.6648214e-001 -2.7327045e-001  2.6496733e-002  9.0024576e-002  6.8258916e-001  1.4944878e-001  1.1012628e-001  6.9805456e-001 -1.3049634e-001 -1.0917216e-001  3.9847155e-001 -6.6120804e-004  1.9751626e-001 -1.3808157e-001  3.3729442e-001  2.2864022e-001 -3.8504833e-001  5.3497805e-001  3.1796026e-001  7.2944624e-001  6.2850603e-001  4.8215892e-001 -1.6865742e+000 -1.3853641e-001  4.5908980e-001  4.4775288e-001
 -5.7641543e-001 -1.7029278e-001 -9.6690937e-001 -9.1073473e-001 -8.3153382e-004  6.7519451e-001 -2.0679193e-001  2.9089178e-001  2.0365646e-001 -1.8447343e-001  3.3272439e-001 -3.4727434e-002 -5.9058747e-002 -6.9353640e-001  2.5335585e-002 -2.5693549e-001  7.8087504e-001  9.9351109e-001  9.7745959e-001  7.1538788e-001  8.2223123e-001  3.6813278e-002  4.5926233e-001  4.3793215e-002  6.9474623e-002 -3.5925014e-001  7.4928719e-001  4.6132920e-001  1.0253330e-001  3.2345115e-001 -2.1483501e-001 -1.1286709e-001  4.2191712e-001  1.0473585e+000  7.2450966e-002 -1.0850671e+000  7.3448641e-001  6.5477905e-001  1.1930328e+000  1.1245651e+000  2.8469625e-001 -3.7836493e-001  1.0859139e+000  4.3794354e-001  5.5736983e-001 -7.3438197e-002  3.7768467e-001  8.8363882e-001  1.4099028e-001  7.0453702e-002 -2.3663728e-001  1.2751656e-001 -6.2952233e-001 -4.6089992e-001 -1.9051083e-001 -2.7930668e-001 -5.6210063e-001 -5.3070323e-002  4.5161145e-001  6.3662240e-002  9.2777362e-001  2.8121966e-001 -7.6632398e-001  4.6126310e-001  7.6059256e-001 -6.4535651e-002
 -9.9149373e-001  3.3424380e-001 -4.9214803e-001 -5.1974520e-001  6.4309976e-001  7.2648549e-001  3.7228121e-001  1.0724317e-001 -6.9029990e-002 -4.6664899e-001  4.3213972e-001  4.8777611e-001 -1.3197035e-001 -2.3830753e-001  2.0050465e-001  1.5448712e-001  3.4119384e-001  7.6062192e-001  5.9963308e-001  6.1178119e-001  1.2949598e-001  1.2363319e-001  1.3889755e-001  9.5921505e-001  4.0494356e-001  3.2943063e-001  2.3541598e-001 -4.1518796e-001 -6.3755459e-001 -3.1423260e-001  1.4768986e-001 -1.3986830e-001  7.7693103e-001  7.0901274e-001  1.2278348e-001  6.0712335e-001 -4.0545901e-003  1.1058878e-002 -2.9070021e-001  2.7578724e-001  2.0816379e-001  2.5949602e-001  7.0674571e-001  2.5130577e-001  5.0333898e-001  1.2224652e-001  3.4481887e-001  7.1615404e-001  1.2862373e-001 -4.2045832e-002  2.4582517e-001  5.0146020e-001 -1.8597974e-001 -6.4029483e-002  7.5797804e-002  2.6328074e-001 -1.5498992e-001 -1.2350536e-002  2.3747698e-001  4.1144419e-001  5.9325460e-001  2.2167624e-001 -2.0666888e-001  5.6630208e-001  3.0946665e-002 -1.4143007e+000
 -6.1900154e-001 -1.1182254e-001 -1.5272672e+000 -1.3928725e-001 -5.7397650e-002  1.2337844e-001  3.0850164e-001 -2.8862637e-004  2.0688079e-001 -2.5777169e-001 -3.9534995e-001  4.2891774e-001 -5.5586585e-001  1.2274628e-002 -3.5069566e-001 -5.0339178e-001 -8.8187389e-001 -8.0194719e-002 -1.4675210e-001  4.0920156e-001  2.5482174e-001  7.7237424e-001  4.5030645e-001  1.0218886e+000  2.7836907e-001 -9.2385608e-002 -4.0622165e-001 -8.1164913e-001 -1.0895772e+000 -6.7559462e-001 -2.9614501e-001 -4.7400966e-001 -9.9564059e-001 -7.8153481e-001 -1.9135865e-001  1.7656750e-001 -1.0137233e+000 -5.7659534e-001 -3.9582854e-001  4.0645951e-001  4.6957021e-001  3.9983232e-001  8.4228563e-001 -1.4650212e-001  1.5521595e-001  3.2397761e-001  3.1078645e-001  6.6175173e-001  1.4732869e-001  2.6868056e-001 -7.1290822e-001 -3.7021639e-001 -5.1619113e-002 -3.2673284e-001  7.4805099e-001  9.6646378e-002  1.9694840e-001  2.9073209e-002 -3.6417234e-001  3.8986671e-001  2.6543897e-001 -6.9096406e-002  2.2486438e-001  2.6484084e-001  2.7558882e-001 -1.0244638e+000
 -1.0071268e+000 -2.9998788e-001  9.2826265e-001 -5.4870449e-001 -4.7844733e-001  5.5181275e-001  4.4384047e-001  1.0547065e-001 -3.1120946e-001 -4.5635826e-001 -1.5112000e-002  6.3060260e-001 -3.7715370e-001 -5.8244823e-002 -1.0710953e-001  8.2264984e-002  1.0841732e-001  2.6994785e-001  3.4130822e-001 -5.1641273e-001 -3.0759691e-001  9.1199123e-002  4.5870038e-002  3.8991834e-001  4.3107275e-001 -6.1629241e-001 -4.1906516e-001 -9.5956656e-001 -5.7643953e-001  6.2000960e-001 -2.1699173e-001 -8.5238155e-001  3.2449567e-001 -2.4321326e-001 -8.0495830e-001 -3.9413751e-001  7.5506544e-001 -4.8919104e-001 -6.3382960e-001 -2.4441444e-001  2.5962920e-001  4.5964798e-001  8.5461751e-001  2.5159261e-001  1.0031144e-002 -1.8982251e-003  3.4498834e-001  6.0934979e-001  3.1128837e-001  1.1937839e+000 -2.4911137e-002  2.5048957e-001 -3.8407945e-002  4.8114924e-001  7.4868668e-001  1.8328596e-001  2.8546827e-001 -2.0781433e-001  2.2526666e-001  3.3309628e-001 -6.4788099e-001  8.5646846e-002  7.7189230e-001  1.9098870e-001 -1.8949288e-001  3.2293586e-001
 -8.8474719e-001 -2.1702600e-001 -1.2369840e-001 -7.4923135e-001 -4.5997026e-001 -4.9128970e-001 -7.5975119e-002  1.1705323e-001  1.1484070e-001 -4.6389421e-001  1.4397762e-001 -1.6226404e-001  1.6267998e-001 -4.4114704e-001  5.1250318e-002 -1.5823437e-001  3.0240701e-001 -1.7419409e-001  6.3755726e-003 -6.0740459e-001  5.5015066e-001 -3.0925173e-001 -4.0390707e-002 -1.0330736e-001  9.4317060e-002 -1.0093102e-001  1.3687705e-001  6.7435668e-001  5.2410584e-001  5.0078697e-001  7.6246655e-002  1.3381570e-001  3.7741578e-001  8.0773995e-001 -6.2859891e-002 -3.7036227e-001  7.0245492e-001  7.0914502e-001  8.4841703e-001  1.0367738e-001 -1.4381587e-002  1.5877917e-001  4.8736980e-001  4.0818425e-001  2.4691314e-001 -1.4588675e-001  1.6982998e-001  9.0935045e-001 -2.3514252e-001  1.4135306e-003 -1.4304990e-001  1.0703926e-001 -3.0996487e-001 -6.4020467e-002  4.4631822e-001  4.7012535e-001 -3.4089739e-001  2.0745178e-001  2.6216849e-001  4.6483031e-001  5.3294761e-002  2.4272828e-001  2.2349145e-001  3.9623476e-002  3.4466945e-001 -4.2528225e-001
 -8.9037175e-001  1.2741511e+000 -8.5266738e-001 -4.6261024e-001  9.0003256e-001  2.9838437e-001  4.2799805e-001  9.2882583e-001  5.3753041e-001  5.1017531e-001  1.8576169e+000 -4.9907611e-001 -2.4319021e-001 -1.7505469e-001  8.6487680e-001  1.5285501e-001  1.0179959e+000  1.5934463e+000  6.6281501e-001  1.2274285e+000  1.1281258e+000  2.0202773e-001  2.4604480e+000  4.7896362e-001  8.3607517e-001  1.8868074e-001  1.0453235e+000  6.0592991e-001  1.5803824e-001  9.6036153e-001  3.8356056e-001  8.8263864e-001  1.1044847e+000  7.2601239e-001  6.5752502e-001  1.5172811e-001  8.2402011e-001  1.1270548e+000  3.1875528e-001  6.7526135e-001  3.0078199e-002  3.9385606e-001  1.0942806e+000  2.5584835e+000  5.6578972e-001  6.7027009e-001  9.1935288e-001  1.3073993e+000  8.1091540e-001  5.2703147e-001  3.9504102e-001  8.7351396e-001  1.0031328e-001 -3.3351958e-001 -1.0145078e-002  8.6223579e-001 -1.8247997e-001  7.2172943e-001  1.1007913e+000  1.0159484e+000  1.0004197e+000  9.4385760e-001  5.7623197e-002  5.7193763e-001  1.0662732e+000  5.4051564e-001
  1.9935174e-001 -5.8672830e-001  1.1920081e-002 -7.5097576e-001  2.8329851e-001  2.5187187e-001  5.6778983e-001 -1.3726750e-001 -4.2063616e-001  2.9477493e-001  5.2090116e-001  1.6511329e-001 -1.6498868e-001 -1.5060916e-001  3.4612571e-002 -4.0790307e-002  7.2069866e-001  1.2179154e-002 -2.1380669e-001  2.6976794e-001 -3.3093011e-001 -3.4876775e-002  4.9134991e-001 -4.6901212e-001  1.3811893e-001 -5.1569922e-002 -3.9430182e-001 -5.3011194e-001 -9.0365953e-001 -2.0939117e-001 -7.4330075e-001 -1.6095462e-002  1.2990841e-002  4.2484475e-002  2.2834569e-001 -4.8541075e-001 -4.1543859e-001 -2.7875141e-001 -1.9979230e-001 -3.9038640e-001 -8.8421461e-002 -3.2544217e-002 -8.5572087e-002 -4.2083341e-001 -1.0984026e-001  1.3661896e+000  2.6478392e-001  2.0417250e-001  3.7270808e-001  3.8051018e-001  1.5303052e-001  3.9563844e-001 -8.8360981e-004 -1.3025715e-001  4.9767026e-001  7.2023528e-001 -8.3516868e-003 -2.8400776e-002 -9.3419073e-002  7.0276372e-001  4.3224574e-002  2.5259577e-001 -5.8027700e-001  7.3376009e-001 -7.3048140e-001 -3.2211224e-001
 -4.5185935e-001  5.2116581e-001 -3.1877239e-002 -9.4511333e-002  5.4564921e-001  1.0942812e-001  1.8021355e-001  4.2597013e-001  2.5769957e-001  9.0878010e-001  7.1063615e-001  4.2035606e-001  1.0838440e-001  9.4454237e-002  2.0050571e-001  1.1402551e-001  2.4604536e-001  2.7011803e-001  8.1106272e-002  5.7872893e-001 -6.8526962e-001  1.4217837e-001 -1.7898555e-001 -2.1183212e-001  4.8454296e-001  1.6074395e-001 -4.1704427e-002 -3.3523846e-001 -7.5132136e-001 -3.1899983e-001 -4.7466309e-002  6.5409529e-001  4.1215297e-001 -3.3732907e-001  6.1340768e-001  7.0124673e-001  4.0718557e-001 -1.1231713e+000 -1.1053098e+000 -4.3009513e-001 -1.6879829e-001  4.3360430e-001  1.5658565e-001 -2.3634049e-001  3.0674465e-001  1.3405228e+000  5.4146227e-001  2.5191247e-001  1.1480404e+000  3.5214530e-001  2.5657754e-002  2.1386172e-001  9.8319515e-002  1.6989832e-001 -6.3754081e-001  8.2772627e-001  4.1391174e-001 -3.4950380e-001  2.6098582e-001  2.0558912e-001  1.5728387e-001  8.8701649e-001 -5.2059989e-001  2.3244236e-001  8.1641433e-002 -4.5802691e-001
 -5.4419685e-001 -1.0222072e-001 -7.7547161e-001 -4.0713280e-001 -2.5993924e-001 -1.9333483e-001 -5.5689673e-001 -2.1244673e-001  1.1184822e-001  5.8600063e-001  2.4808575e-001 -1.2150027e+000 -4.6545952e-001 -4.8608368e-001 -8.2020702e-002 -2.9806432e-001 -1.6195071e-001  7.4604541e-001  1.1298993e-001  8.8516001e-001 -8.3490750e-003 -4.5775642e-001  9.9081895e-001  1.4113372e-001  5.0354477e-001 -3.5842438e-001 -5.3058113e-001  1.3585490e-002 -4.9969308e-001 -8.8592669e-001 -8.4289877e-002  2.7059029e-001 -4.4711838e-002  8.0170944e-002  2.6211304e-001 -1.7700115e-001 -3.7546908e-001 -9.5824626e-001 -6.9319102e-001 -4.6242276e-001 -1.0041354e-001  8.2114456e-002 -3.4947853e-001  6.5180907e-001  4.1269125e-002 -6.4242866e-001  7.0861236e-001  3.8032632e-001  5.8860532e-001 -6.2264074e-002 -3.2311548e-001 -1.4321099e-001 -8.3179470e-002 -4.3727896e-001 -4.1402068e-001  7.9682433e-001  3.3081891e-001  2.5901625e-001  4.5117191e-001 -8.1515621e-003 -1.3064943e-001  3.6508510e-002  1.0601153e-001 -1.2860658e-001  7.3329150e-003  1.0456771e+000
 -5.8032609e-003 -3.6198380e-001  8.6284097e-002 -1.7720312e-001 -2.8043042e-002  6.8626424e-001 -1.6221412e-001 -9.6985409e-002  1.0638643e-001  5.8418184e-001  1.9110578e-001 -6.8954543e-002 -6.4454975e-002 -3.5489728e-001 -5.6944172e-001 -9.1944328e-001  5.4231202e-001 -1.1504020e-001  7.9969161e-002  6.5817221e-001  9.7046019e-002  1.6584329e-001  1.1175728e+000  2.2544017e-001  3.5190008e-001  2.5780823e-001  2.5740165e-001  3.1513944e-001  2.7616829e-001 -9.3151030e-001  5.7093958e-001  5.5579589e-001  4.6989891e-001  7.5150989e-002  1.0796376e+000  7.3128026e-001 -9.4096884e-001  1.5229403e-001  1.4604540e-001  1.1576304e-001  1.8913256e-001  3.3802066e-001  6.9326556e-001 -1.2729118e-001  2.6617557e-001 -1.7666367e-001  5.9949587e-001  2.0851080e-001  9.8092606e-001  9.0855177e-001 -4.6839026e-001 -6.1541772e-001  5.4063780e-001  2.1042020e-001 -2.9846194e-001  5.7253433e-001  8.3860193e-001 -1.4415796e-001  6.2647979e-001 -4.5582717e-001  4.9447672e-001  8.5513242e-002 -2.5785298e-001  1.1825890e+000  6.4106219e-001 -2.9895594e-001
  9.6227620e-001  9.9553264e-001 -2.8953518e-001 -2.9597819e-001  1.3442725e-006 -2.0323055e+000 -2.1155903e-001  4.1776558e-001  7.6585959e-001  8.0888983e-001  2.6298484e-001 -3.0240257e-002  3.9830634e-001 -3.0193059e-001  2.5185239e-001 -4.8057350e-001  7.2851256e-001  3.5073478e-001  9.1935291e-001  1.0396886e+000  4.7533673e-001  3.7123208e-001  1.0153705e-001 -1.4364237e-001  2.4313098e-001  2.8903236e-001  1.2855156e-001  6.7081666e-001  4.1183200e-001 -1.8924339e-001  8.6918289e-001  3.6869150e-001 -1.3431041e-001  4.0023963e-002  1.1395238e-001  3.4683521e-001 -2.5919041e-001  1.9469253e-001  7.0981404e-001  2.9269346e-001 -3.7060847e-001  4.8137485e-001  1.0231094e+000  4.1512391e-001 -2.6976831e-001  1.4644146e+000  2.6642772e-001  3.4129373e-001  7.6111209e-001  4.4333596e-001 -4.4931054e-001  3.7437664e-001  1.7410310e-001  3.6562494e-001 -5.9753851e-001  5.5474896e-001  7.8631037e-001  4.2721956e-001 -1.3736102e-001 -1.9636885e-001 -8.0451143e-002 -3.4009321e-002 -3.8080843e-001 -1.2240922e+000  8.9401757e-001 -4.5275447e-001
 -1.5325659e+000  7.7756002e-001 -1.1349881e+000  1.1676691e+000 -4.6881884e-001  1.8534029e-001  8.1604268e-002 -1.5977992e-001 -7.0488861e-001  8.2915122e-001  5.7410126e-001 -1.2156622e+000 -6.7478650e-001 -3.4821347e-001  5.5980790e-001  7.6145319e-002  9.2698256e-003 -2.7752615e-001 -3.4639794e-001 -3.9067095e-001 -1.9336773e-001 -2.3811839e-001 -1.1869151e+000  4.0383159e-001  3.0287110e-001 -4.4526812e-001 -2.9853717e-002  3.8274693e-001  4.4846323e-001 -5.0613024e-002  1.8548645e-001 -1.0433536e-001  4.7803132e-002  6.8134819e-001  9.5984272e-002  8.4305815e-001 -1.7360048e-001  1.6977498e-001  3.3964554e-001  3.2286691e-001  6.1809356e-001  6.1795871e-001  3.2084041e-001 -8.8427988e-001 -4.5463868e-001  3.7242184e-001  1.0116499e-001  3.0509685e-001  1.4294078e-001  5.9205986e-001 -3.8027985e-001  1.2858187e-001 -1.1783765e-001 -3.9623340e-001 -3.9197368e-002  1.0698894e-001  7.5556131e-001 -6.5152503e-002 -5.7422722e-001 -3.1587961e-001  6.7436818e-002 -1.4094483e-001  1.0234751e+000  1.8843974e-001  9.7262143e-001 -6.0925162e-001
  2.6257816e-001  1.1501966e-001 -3.8383753e-001  7.1320263e-001 -4.6531739e-001  4.0707997e-001 -6.0495204e-001 -7.1317995e-001 -6.1272136e-001  6.4024501e-002 -8.3839415e-001 -7.7577380e-001 -2.5116656e-001 -1.5743725e-001 -3.7090988e-001 -1.1959802e+000 -7.5465653e-001 -6.1928199e-001 -3.1532988e-001 -2.3482386e-001  1.4465491e-001 -1.3540118e-001 -3.6268774e-001  4.7373138e-001 -2.2842098e-002  4.8342167e-001 -9.5856196e-002  3.1730166e-001 -1.8833270e-001 -9.1846889e-001  8.0904807e-001  1.4402465e-001 -2.1669804e-001 -4.4743994e-001  1.0386033e-002  1.2216530e+000 -7.8618199e-001 -6.2999815e-002  1.2956903e+000  3.2867573e-001  9.2693958e-001  2.9426707e-001  6.8464380e-001 -3.6110127e-001  4.3169864e-001  2.2681229e-001 -2.3831590e-001  8.8421799e-001  4.1275021e-001  5.0682085e-001 -6.4224155e-001 -6.1683519e-001 -9.5033819e-002  4.5324771e-002  3.6037988e-001 -6.6354604e-002  8.7995719e-001 -6.0640772e-001 -3.1672939e-001 -3.7818470e-001 -3.9562597e-002 -3.4679177e-001  9.6819332e-001 -2.1880807e-001  5.0528030e-001 -1.0521367e+000
 -5.2782906e-001  5.8301642e-001  4.9724725e-001  1.3290854e+000  1.2678942e-001 -1.0110139e+000 -1.1187469e-001 -3.7443638e-001 -2.8583032e-001  5.8240575e-001 -1.9507977e-001  1.3026966e-001 -3.8974007e-002  4.5064952e-001 -7.6509775e-001 -3.9682141e-001  6.5119923e-002 -9.8159134e-002  1.1186743e-001 -4.0903657e-001 -6.4386680e-001 -3.7376846e-001  3.5067854e-001  3.6631352e-001  5.8401270e-001 -2.1825416e-002  1.5864566e-001  6.5935501e-001  5.0396942e-001  1.6866514e-001  1.0178490e+000  4.4568974e-001  1.3876673e+000  1.4311609e+000  5.4011333e-001  7.8106774e-001 -2.5337310e-002  9.8369475e-001  7.0136688e-001 -2.1588045e-002 -7.3699442e-002  4.7263509e-001  6.4028031e-002  2.5356106e-001 -3.9431731e-001 -3.6840793e-001 -2.0427534e-001 -1.3684158e-001 -3.3114313e-001  4.6889877e-001  1.6451274e-002 -4.2733697e-002  1.2497870e-001 -5.9665455e-002 -1.5137984e-002  4.1353077e-001  7.1331424e-001 -7.6268835e-003  1.1221766e-001 -3.3509621e-001 -1.1199186e+000  6.2277010e-002  1.0575949e+000 -5.0486625e-001 -5.3760052e-002 -3.2809327e-001
 -3.2448109e-001  5.3878911e-001  1.7169876e-001  5.2890162e-001  4.5459921e-002  7.7339682e-001  4.4725152e-002 -9.5462963e-004 -4.3375035e-002  3.4121484e-001  1.2129207e-001  6.6114999e-001  2.1490161e-002  6.8216673e-001  1.1230181e-001 -8.8148050e-002  7.3065051e-001 -5.2262121e-001 -1.1385335e+000 -9.2677167e-002 -5.0730086e-001 -4.6911155e-001 -3.1397891e-001  1.5830903e-001 -5.6218448e-002  1.1293491e-001  3.6964832e-001  5.6672483e-001  2.5975918e-001  1.6971804e-001  7.8519517e-001  4.2371252e-001 -2.7662634e-002 -3.3862193e-001  4.8392824e-001  7.9478803e-001 -3.3297591e-001  9.1504442e-001  9.5352239e-001  4.7081338e-002  5.6445287e-002  1.5300784e-001 -4.2207190e-002 -8.4428429e-001 -3.9011586e-001 -4.9440600e-001 -3.1029844e-001 -5.0339493e-001 -2.6898264e-001  5.9897647e-001 -8.3086146e-002  2.0740617e-001  3.2294015e-001  2.3038610e-001  6.6583797e-001 -2.2022467e-001  4.1905127e-001 -3.4166255e-001  1.4789020e-001 -5.6644511e-001  3.1996921e-002 -8.2412508e-001 -5.3471203e-001 -3.8892685e-001  5.6206359e-001 -6.2362005e-001
 -2.1646253e-001  4.7361260e-001  7.9937093e-001  9.1197069e-001 -1.9701541e-001  8.2157092e-001 -1.2504306e-001  4.4001563e-001 -5.0151883e-001  7.8829997e-001  5.9181397e-001 -6.3780476e-001 -2.6484159e-001  5.4688283e-001  2.5061062e-001 -1.4369047e-001 -1.4899674e-001 -2.2958127e-001  6.6195514e-001  6.5202608e-001 -3.9438275e-001 -3.7162400e-001 -1.0393243e+000 -7.5452189e-001 -2.9028556e-002 -4.6831156e-001  5.1776612e-002 -1.9747713e-001 -2.2293331e-001  5.1016659e-001  1.1772300e-001  7.8631743e-001  4.7015272e-001  6.5504655e-001  2.7682712e-001  3.5947575e-001  4.9199961e-001 -1.9234559e-001 -3.8312241e-001  8.5837692e-002 -1.2166404e+000 -1.2424335e-001 -7.1312187e-001 -5.3693777e-001 -4.7008172e-001 -1.2312697e+000 -3.2710656e-001  2.1927922e-001 -3.6017976e-002  4.3932915e-002  2.3376438e-001  3.3217510e-001  2.2972077e-001  5.6996874e-002  6.9040623e-001  4.2527128e-001  4.6732105e-001 -5.8080844e-001  3.6232585e-001 -7.9145406e-001  1.2083759e+000 -3.1288054e-002  2.5920730e-001 -1.4257504e+000  7.1242815e-001  5.5877808e-003
  6.6451851e-001  5.9408893e-001  7.2525017e-001  2.4548157e-001 -2.5462852e-001 -4.3497440e-001  1.6601408e-001  3.7529412e-001 -3.8333634e-002  7.1539294e-001  6.4220917e-001  6.1577712e-001  6.7835347e-001 -1.5315090e-001  1.6582184e-001  3.6403407e-001  4.0215590e-001  3.0155116e-002 -7.9247046e-002  4.5615526e-001  2.9260684e-001 -1.6402702e-001 -4.0753575e-001  7.6174072e-001  7.8273297e-002  1.3583839e-001  2.7411063e-003 -1.2024933e-001 -6.0714066e-001  3.7293240e-001  4.8728620e-001  6.8093603e-001 -4.8366925e-001 -5.0933115e-001  4.4587165e-001  5.2332396e-001  1.5719437e-001 -2.2117595e-001 -2.2546590e-001  2.6962419e-002 -1.0330503e-002 -1.6119293e-002  2.0078143e-001 -7.2183621e-002 -1.6395306e-001 -1.0803761e-001  4.0725624e-001 -4.7169206e-001 -3.5125520e-002  1.7453767e-001 -1.8169385e-001  7.2101088e-002  6.7317256e-002  2.1926196e-001  4.1076844e-001  1.0486379e-001  4.0474773e-001 -4.7911888e-001  8.0373244e-002  4.1871072e-001  2.6491459e-001 -2.7909632e-001 -5.3798941e-002 -4.0890881e-001  7.5578077e-001 -6.7962114e-001
  1.3826567e-001  9.5173611e-001  1.2701317e+000  4.3618855e-001 -2.3745849e-001  1.6338911e-002 -5.4437145e-001  6.0971042e-001 -1.4881414e-001  8.7688298e-001  5.3616378e-001  6.5343842e-001  9.4091234e-001  6.7233796e-001  1.6600248e-001 -1.5977817e-001  9.6033713e-001  6.3726671e-001  6.4984469e-001  1.1362752e+000  7.9427749e-001  4.5973586e-001 -7.0079878e-001 -5.8658953e-001  2.4949641e-001  9.1414323e-002  5.3074248e-001  3.8615893e-001 -3.9356596e-001 -5.0398303e-002  2.2030744e-001  7.7804818e-001 -1.0305559e+000 -6.7277280e-001  4.2883997e-001 -3.6433508e-001  4.6159601e-001 -4.5313982e-001 -7.0979551e-002  4.8843602e-001 -5.6728833e-001 -2.5040752e-001 -2.5287336e-001  1.9016770e-001 -2.8961709e-001 -9.2599103e-001 -2.1982682e-004 -5.8614680e-001 -3.5757414e-001  4.5563698e-001 -3.2763810e-002  4.4931534e-001  7.1919943e-001  4.0360224e-001  1.8572812e+000  6.5990604e-001  4.1574385e-001 -5.1227613e-001  3.9226945e-001 -3.2504209e-001 -1.3351681e-001  4.3652419e-001 -8.8472658e-001 -1.1299389e+000  6.4389826e-001  5.7887889e-001
 -2.2375900e-001  8.1769663e-001  7.4540585e-001  7.4093164e-002  4.7197710e-001  4.1063052e-001 -2.6649942e-001  5.9417098e-001  5.5198681e-001  1.0750147e+000  7.3775543e-001  4.2124952e-001  5.7366521e-001  5.2351690e-001  4.9608948e-001  7.7909453e-001  8.1441619e-001  1.1127596e+000  2.7894978e-001  1.2513979e+000  1.0750561e+000  4.2671146e-001  6.3923388e-001 -9.4857395e-001  5.1458936e-001  1.2091268e-001  2.8201995e-001 -6.1770824e-002  3.5871804e-001  6.5745771e-001  6.8778124e-001  1.0726812e+000  2.8942502e-001  1.1991826e+000  5.9376236e-001  2.9426607e-001  8.0302207e-001  1.9946361e-001  5.9200175e-001  9.7007315e-002  8.4683735e-001 -1.4178881e-001 -1.0080062e-001  6.1007652e-001  1.7150527e-001 -4.1927103e-001 -2.6801112e-001 -9.8293481e-001 -4.0724391e-001 -1.9645043e-001  5.7233103e-001  8.1360399e-001  8.6066026e-001  6.0512566e-001 -4.0844428e-001  3.9093370e-001  3.5295631e-001  6.1798700e-001  3.5849836e-001  3.9402157e-001  1.1384132e+000  6.7994456e-001 -5.3466495e-001  3.9775793e-001  1.4231812e-001  5.0359206e-002
  5.9648462e-001  7.6937223e-001  1.2304240e-001  1.5537821e+000  4.9420725e-001 -5.9270612e-001 -7.1022646e-002  4.7781323e-003 -8.5076551e-002  1.1607270e+000  2.8309837e-001 -1.7143971e-001 -2.0320096e-001  1.3709109e-001  2.4962381e-001  7.5717373e-001  1.4858887e+000  9.0599212e-001  3.6995254e-001  1.5136405e+000  7.1777032e-001  6.2180140e-001  1.0442798e+000 -5.5099899e-001  5.3152293e-001 -5.5349743e-001  5.9014831e-002  1.6029101e-001  2.4321329e-001  8.8417381e-001  4.9578743e-001  8.2747889e-001  1.9757679e-001 -5.7790419e-001  4.6094414e-001  7.0348551e-002  9.4083832e-001  2.9181364e-001  2.0344019e-001 -2.3724071e-001 -4.1154096e-001 -2.1364204e-001 -3.8695956e-001  8.5223065e-001  2.3166308e-001 -1.5319480e+000  2.9023683e-001 -7.1375390e-001  5.9491352e-001  4.5552744e-001  4.5053359e-001  3.9825786e-001  3.3932530e-001  1.1540151e-001 -6.0304478e-001  3.6129521e-002  3.5501303e-001  4.9638961e-002  3.9562976e-001 -5.3839162e-001  1.0029840e-001  4.6582045e-001  1.1531113e-001 -9.7711667e-001  2.3902097e-001 -1.9446183e+000
 -2.7883866e-001 -2.9272690e-002  3.0942809e-001 -2.1533181e-001 -2.9257295e-001 -1.2694768e+000 -2.6486448e-001 -4.4189197e-001  2.1175219e-001 -1.6910635e-001 -9.8961075e-001 -8.0721614e-001 -9.9922992e-002 -3.4419232e-001 -8.3530245e-001 -4.2456221e-001 -6.7086844e-001 -3.5945592e-001 -8.9648906e-001  4.0956776e-001  8.0945488e-002  2.4743687e-001 -4.1076755e-001  6.7291094e-002 -2.9202404e-001 -5.9722966e-003 -6.8705464e-001  1.9071591e-002  9.8279175e-002 -8.7812025e-001  6.5668381e-002  2.2653292e-001 -5.9163995e-001 -2.9844908e-001 -2.6351632e-001 -4.9658880e-002 -3.1750778e-001  5.9144638e-001  4.3414852e-002 -1.4359547e-001  2.4598203e-001 -6.0862225e-001  1.9055475e-002 -1.3619695e+000 -5.5614625e-001  1.2500321e+000 -1.0276202e-001 -4.9756265e-001 -1.2932592e+000 -4.7937891e-001 -7.9432696e-001 -7.7136904e-001 -5.8325432e-001 -5.9177573e-001  2.0659333e-002 -8.9453358e-001  1.4355650e-002 -3.8185625e-001 -8.4530082e-001 -3.1538224e-001 -9.7631481e-001 -5.2893863e-001 -3.6187338e-001 -1.4077254e-001 -4.9148772e-002 -4.6491344e-002
  1.2155222e+000 -1.6907051e+000  3.5697251e-001 -2.2421248e+000 -1.6357977e+000  1.3196187e+000 -6.4401277e-001 -1.3211154e+000 -5.4352333e-001 -1.3585155e+000 -1.1376974e+000 -7.4920256e-001 -2.2687240e-001 -1.6357665e-001 -8.1543430e-001 -4.4368439e-001 -5.1368893e-001 -1.5278736e+000 -7.7148418e-001 -1.3320306e+000 -3.6150916e-001 -2.9208052e-001 -3.0731628e-002  2.0034171e+000 -2.9405454e-001  1.3926262e+000 -1.1975294e+000 -9.0102007e-001 -1.3262084e-001 -5.8530385e-001 -7.5973578e-001 -1.0394494e+000 -3.6648142e-001 -2.8427884e-001 -4.8976408e-001 -5.0478452e-001 -1.0013445e+000 -2.6133504e-001 -1.8232100e+000 -8.7728368e-001  1.5913277e+000  2.7978031e-002  2.0665751e+000  8.0601163e-001 -4.5804781e-002  3.4220170e+000  3.1419585e-001  3.7128435e-001 -7.0313458e-002  3.4712075e-001 -4.6134360e-002  1.4601404e-002  4.2701942e-002 -3.4541895e-001  1.0934970e+000 -2.7622488e-001 -4.3282034e-001 -5.4580686e-001 -8.7073937e-001 -1.8942617e-001  1.9370533e+000 -1.0835978e+000 -1.5273322e+000 -4.1974083e-001 -1.0167007e+000  1.7252197e-001
  7.0163154e-001  1.0731392e-001  3.1118275e-001  1.2068017e+000  6.8197650e-001 -8.4279730e-002  1.6834905e-001 -4.4726196e-002  8.3795347e-001  6.9257834e-001 -5.1724231e-001 -9.5477765e-001  6.4554021e-001  6.3408944e-001 -1.1120028e-001  3.1463566e-001  9.6278289e-002  2.4104044e-001  6.3733424e-001  3.4905291e-001 -1.1423791e-002  2.8410444e-001  9.7102845e-001  9.4280917e-001  4.5813258e-001  8.1886965e-001 -3.2317677e-001 -1.1171332e+000 -5.5892664e-001 -9.9744888e-001  1.0195918e+000  3.9975422e-001 -4.3533677e-001 -9.7680263e-001  8.3701898e-001  1.0932952e+000 -1.4130741e+000 -3.2772663e-001 -1.8874886e-001  1.9926422e-001 -5.9605984e-001  5.4188855e-001 -3.6181656e-002  5.7248109e-002  7.4299048e-001 -8.0647852e-002  8.2005330e-001 -6.4705767e-001  8.4525922e-001  5.8588706e-002 -1.4562203e-001 -3.7407627e-001  2.5528710e-001  1.1759564e+000 -2.5259123e-001  1.5543478e-001  7.9734243e-001  1.1723550e+000  3.6668255e-001 -5.6636583e-001  1.3727222e-001  5.1865267e-001  3.0106659e-001  5.5342503e-001  1.3262428e+000  1.3203088e+000
  7.1158315e-002  3.5860684e-001  1.2500771e-001  5.3484542e-001  5.6989342e-001  4.7873295e-001 -5.4263194e-001  3.8837126e-001  4.8081257e-001  1.5584838e-001  6.7194146e-002  7.2372290e-002 -7.9239378e-002  3.1047887e-002  1.0084043e-001  4.0524479e-001  4.6155481e-001 -2.4006332e-002  7.9333006e-001  7.0558637e-001  2.5732530e-001  1.1692769e-001  3.9330436e-001  9.7766603e-001  3.8188147e-001  6.7203902e-001 -3.7665530e-001 -7.0012954e-001 -8.6515452e-001  2.1949527e-001  2.3932925e-001  3.9897075e-001 -4.6594359e-001 -4.3955921e-001  2.0877340e-001  3.0060237e-002  4.5442745e-001 -9.2670809e-001 -7.4128684e-001 -4.0515752e-001  1.2287105e-001  3.8651233e-001  3.0449337e-001  7.2949649e-001 -9.9475830e-002 -1.0219432e-001 -3.3900477e-002 -3.6148114e-001  3.8933777e-001 -1.6155230e-001  1.4658671e-001 -2.6187074e-001 -3.6039068e-001 -2.7540062e-001 -1.0277682e+000 -1.4500320e-001 -1.7672251e-001 -1.0054744e-001  2.6579516e-001 -4.6756508e-001 -2.9191827e-001  4.4512552e-001  2.3146850e-001  1.0445686e+000  7.8240353e-001 -8.2274354e-002
 -7.0346552e-001  3.8768458e-001  7.3735521e-001  9.5319858e-001  6.4270527e-001  3.8080123e-001 -3.1878604e-001  5.2180556e-001 -2.2976399e-001  3.8482853e-001  1.4828350e+000  1.3940427e+000 -1.9345879e-001  2.9539663e-001  1.3799980e+000  7.8468291e-001  1.9877225e-001  9.0581442e-001  3.8170594e-001  9.1948891e-001  8.6704908e-001  1.5012087e-001  1.5101159e+000 -5.1206753e-001  6.2440405e-001 -5.5819222e-001  2.1046663e-001 -3.8512315e-001 -4.8127703e-001  5.3977041e-001  1.9086659e-001  5.0799765e-002  1.5960154e+000  8.1941621e-001  1.6514375e-001  1.1392539e-001  2.4753130e-001 -6.0280775e-001 -3.8337104e-001 -2.9640424e-001  2.5597218e-001  2.4914362e-001 -4.5709007e-001 -6.9685983e-001 -4.5738541e-001  9.4652598e-001  1.8861160e-001  8.9934340e-001 -8.0508639e-003  9.2697656e-002  2.0026373e-001 -5.8639881e-002  3.5096598e-001  4.9909871e-002 -7.0022253e-001  9.6748507e-002 -5.2165315e-001 -7.8677494e-002  1.3858788e-002 -6.6255194e-001  8.1057513e-002  2.3034584e-001  1.4665071e+000  8.6944001e-001 -1.5270214e-001 -3.4458070e-001
 -4.9765724e-002  1.1008600e+000 -2.9227001e-001  2.0061152e-001  9.6566357e-001  1.4828153e+000  5.0374462e-001  1.0989368e+000  2.9876120e-001  2.3344724e-001  7.2411346e-001  2.0768481e-001  3.1305184e-001  8.0030099e-001  1.3660259e+000  8.5074861e-001  8.1852714e-001  5.0490223e-001  3.4708110e-001  1.5752938e+000  2.2376348e+000  1.0696615e+000  1.4323201e+000  2.2464297e+000  1.1340384e+000 -2.4298966e-001  1.0393147e+000  1.6313654e-001 -4.3609578e-002  1.3246373e+000 -1.1769702e-002  8.8173879e-001  5.6387938e-001  9.7959377e-001  7.4537852e-001 -1.1274709e-001  1.6942105e+000  7.9450662e-001  9.4478707e-001  8.6546600e-001  1.0418762e-001  1.0605790e+000  1.9294078e+000  1.5042800e+000  9.1271080e-001  5.3037232e-001  7.3442969e-001 -9.4700034e-002  1.1236209e+000  6.8586829e-001  8.4195673e-001  7.0618033e-001  3.8543152e-001  4.4032003e-001 -6.9729516e-001  1.4556598e-001 -3.6390038e-002 -2.9031843e-001  7.3884305e-001  1.0646211e-001  9.9816061e-001  3.5210248e-001  5.9352479e-001  6.4258674e-001  6.6962902e-001  1.0190040e+000
 -1.2677981e-001  3.6115196e-001  6.9740345e-001 -1.5670331e-001  3.6926168e-002  1.8614035e+000 -5.5062237e-001  2.7273783e-001 -2.6128025e-001  5.5754978e-002  3.8352727e-001  5.3075748e-001  4.7563419e-001  7.9997938e-001  1.0882179e+000  6.5467846e-001  7.8970001e-001  1.2728141e+000  1.4654462e-001 -1.1680108e-001 -1.9585623e-001  8.1168953e-001  1.1666180e+000 -4.0842474e-001  5.2731322e-001 -1.4123284e-001  5.6180541e-001 -3.1451638e-002  2.5103808e-001  4.5440148e-001  5.9767248e-001  6.5857273e-001  7.3806297e-001  2.3195455e-001  4.9025728e-001  6.0715337e-001  3.1207555e-001  1.6519076e-001 -1.2651726e+000  1.5919699e+000 -3.2616086e-001  6.0988071e-001  2.5128040e-002  1.0954018e+000  5.9638784e-001  4.6048571e-001  1.7439498e-002  1.2997449e-001  9.4180959e-001  1.0222051e+000  7.8306340e-001  1.2998077e+000  5.9860329e-001 -9.9603680e-002  1.1933468e-001  1.1022237e-001 -3.1966668e-001 -8.0903421e-001  2.4919876e-001 -2.1358034e-001  6.6363605e-001  2.0279272e-002 -4.5431391e-002  9.6819231e-001  2.6402367e-001 -1.3584085e-001
 -8.2220945e-002 -4.1492018e-001 -7.1321243e-001  9.9116067e-001 -8.6019015e-002  2.9592076e-001 -7.3685646e-001 -2.9490866e-001 -2.4818620e-001  2.1655539e-001 -4.9557525e-002  7.6532238e-001 -1.4671937e-001  2.5108111e-001 -3.2053573e-001 -6.4015640e-001 -6.8794934e-001 -6.6036408e-001 -6.8798101e-001 -3.7957718e-002 -8.4533300e-002  3.6883776e-001 -6.2484840e-001 -2.6150177e-001  1.5286045e-001  6.0531554e-002 -1.3008270e-001 -6.0734635e-002  5.5482823e-001 -5.7899446e-001  5.7643193e-001  7.7322790e-001  5.8522029e-001  6.1742818e-001  6.7211177e-001  6.0823274e-001 -2.9800465e-001  1.0363231e-001 -2.5883800e-001 -1.0260629e-001  5.0810871e-001 -4.1156940e-002 -2.8258330e-001 -4.8598194e-001 -9.3625184e-002  6.6107909e-002 -1.0528329e+000 -4.9311017e-001  3.5745666e-002 -2.9995844e-001 -5.5971394e-001  1.3448701e-001  1.9919606e-001 -4.8468157e-001 -5.4256849e-001 -1.1328044e-001 -9.2923638e-002 -7.1844170e-001 -3.0405036e-001 -6.8290984e-001  9.9761251e-001 -2.4596120e-001  6.6907328e-001  5.9096285e-001 -1.1351971e+000  4.4646028e-001
  1.3885550e-001  2.5449866e-001 -7.3286632e-002  4.0224425e-001 -1.6553259e-001 -2.8448134e-001  5.0751874e-001  4.7270163e-001  1.1526008e-001  7.5257459e-001  9.0658763e-001  4.3051254e-001  5.9975459e-001  3.2328674e-001  5.9881879e-001 -2.1694371e-001  3.1651452e-001  4.3208206e-001 -2.7742643e-001  1.4476526e+000  2.4836126e-001  7.7917229e-001  8.9947802e-001  1.3781296e+000  1.0196472e+000  8.7323690e-001  3.5573266e-001  2.0970848e-001 -6.3112254e-002  3.1181114e-001  8.8436990e-001  8.6947022e-001 -6.1667367e-002 -3.1927870e-001  7.5100200e-001  7.2825347e-001 -3.4227657e-001  7.3621789e-002 -1.3077591e-001  3.9344981e-004  7.1165859e-002  8.1317528e-001  7.6608300e-001  9.0583326e-001  8.4357330e-001  5.1333935e-001  1.3326575e+000  5.3791265e-001  6.5628079e-001  1.5137080e+000 -3.2439937e-001  2.2479984e-001  3.2149657e-001  6.0533761e-001 -8.1439613e-001  4.1191588e-001  6.9302454e-001 -7.1102685e-001  1.3039919e-001  6.0000008e-001 -1.4523587e+000 -1.2426816e-001  6.8018961e-001 -3.6062890e-001  8.4586142e-001  2.1661614e-001
  6.4953548e-001  2.5177826e-001  5.7280470e-001 -2.1543516e-001 -1.2210809e-001 -6.1597325e-001  1.3196976e-001  3.6625661e-001 -5.0649143e-001  1.6759519e-001 -4.7948803e-001  6.3593736e-001  3.6224704e-001  1.7948103e-001  9.5195312e-001  3.4498499e-001  1.6599848e-001  2.8211660e-001 -2.5581687e-001  4.5857405e-002 -7.3795973e-001 -5.2390479e-002  1.3132679e+000  1.0732581e+000  7.8451796e-001  4.8895262e-001  1.2654566e+000  7.8856407e-001  1.1173399e+000  7.6935578e-001  1.2481536e+000  4.1866785e-001  4.2605623e-001 -7.7843257e-003  7.4715852e-001  1.4466643e+000  2.8669343e-001  5.1529696e-001 -2.2548529e-001  5.4098396e-001  6.5082719e-001  1.3105466e+000  1.0132289e+000  6.5595076e-001  8.5732719e-001  8.9613783e-001  6.4878546e-001  1.6512680e+000  4.4264295e-001  1.1117567e+000  7.8536192e-001  1.9333168e-001  4.9627853e-001  6.9483820e-001  7.9058409e-001 -1.0231057e+000  8.7835077e-001 -4.3071993e-001 -2.1431634e-001  3.8662129e-002 -4.7945300e-001 -1.1347276e-001  7.7814706e-001 -4.1002235e-001 -4.1576361e-001 -4.2940678e-001
 -1.8371736e+000 -2.9908375e-001  1.1605729e+000 -6.0400398e-001  7.2268559e-001 -1.6668041e-001  6.2526173e-001  3.7928597e-001 -3.1807564e-001 -1.0205740e-001 -6.2021397e-001 -2.8262411e-001 -1.5395017e-002 -4.8030839e-001 -2.1396058e-001  2.3129970e-001 -1.8410178e-001  7.7198554e-001  3.0790553e-001  1.3227934e-001 -5.5111296e-002  3.4530552e-001  5.1546542e-001  5.5945233e-001  2.2220838e-001 -7.0875777e-001  3.9369452e-001  6.3346113e-001  6.2996898e-001 -2.3208635e-001 -2.2884716e-001 -2.7391421e-001 -2.4504699e-001 -2.8450149e-001 -3.7326140e-001 -5.2163853e-001 -8.1437842e-001  5.6363408e-001 -3.9576329e-001 -3.6666059e-002 -3.3539096e-002  2.2637325e-001  3.3526224e-001  1.3727919e+000  2.8162353e-001  7.6263226e-002  7.7951626e-001  5.1278952e-001  1.1122102e+000  2.6237501e-001  3.3707189e-001 -4.8326968e-001 -4.5095061e-001 -3.7069415e-001 -4.3646004e-001 -3.8166459e-002 -9.0332496e-002  2.1348686e-001  4.7526031e-001  1.5744286e-001 -4.3318565e-001  1.2740795e-001 -7.1191556e-001 -1.6851771e-001 -1.6999824e-001  2.0876751e-001
 -4.9268940e-001 -1.9635344e-001  1.1565630e+000  7.3954955e-002  1.0446625e-001  5.2900190e-001  1.3596152e-001 -3.5445841e-001 -1.1518201e-001 -6.5823178e-001 -6.3547177e-001  7.5291872e-001  1.0239747e-001  6.7628899e-001  3.1490873e-001  3.8115149e-001 -6.0741804e-001 -6.5117249e-001 -2.6247836e-001 -7.4783424e-002  1.5252530e-002  6.7905471e-001  6.5499861e-001  9.0288786e-001 -6.7753048e-002  4.3307337e-001  4.6560621e-001  4.1945128e-001  7.4246672e-001  2.0604704e-001 -7.4798040e-001 -2.8482922e-001 -4.1737722e-002 -1.6310476e-001  9.3398955e-002  8.7949779e-002  2.4442581e-001  6.1874285e-001  1.8226512e-001  3.9924253e-001  7.4593716e-001  5.0681537e-001  1.2603717e+000  4.4762012e-001  9.7949617e-001  1.1558635e+000 -2.4426092e-001  6.4345910e-001  3.5784791e-001  8.3141826e-002  2.7502852e-001  1.7915753e-001  5.0054406e-001 -2.4762159e-001  2.6306868e-001 -5.8751326e-001 -3.8982947e-001 -3.8925455e-002 -1.3464085e-001 -8.0775938e-001 -6.5270040e-001 -6.7264822e-002  6.8658956e-001  9.5252990e-001  3.1912996e-002 -7.9353063e-001
 -9.9740901e-001 -8.0627419e-001  1.1749286e+000 -4.9961708e-001 -4.4410904e-001  2.1100935e-001 -8.1401688e-002 -5.3563298e-001 -6.1238191e-001 -4.3922028e-001 -4.6646699e-001  5.7281332e-002 -2.3165679e-001  5.9302197e-001 -1.4094894e-001 -5.1819898e-001 -3.2905441e-001 -2.3551557e-001 -4.2704408e-001 -2.2749700e-001  3.9617115e-001  8.8838058e-001 -8.6186731e-002  1.1206160e+000 -6.0498223e-002 -7.1843415e-002 -2.0641248e-001 -2.5764211e-001 -1.0289484e+000 -1.1522869e+000 -3.4664066e-001  1.2971039e-001  4.6550484e-002  6.6875601e-001  2.0776131e-002 -1.3749959e-001 -8.7978669e-001  3.9910407e-002  3.3604969e-001 -2.8573599e-002  9.4302830e-001 -2.2961343e-001  1.0617397e+000  4.3541086e-001  5.4217524e-001  2.4305538e-001 -6.0108538e-001 -1.7465073e-001 -3.3955321e-001 -6.6090401e-001 -2.4765970e-001 -2.3991661e-001 -4.8036330e-003 -7.2299736e-001 -3.3645074e-001 -3.6177117e-001 -5.2840979e-001 -2.6740195e-001 -4.5203870e-001 -1.4493854e-001  1.1212799e+000 -2.9264660e-002 -8.2109783e-001  6.2478154e-001 -1.1639870e+000  1.0533073e-002
 -1.5916388e-001 -3.7532199e-001  7.2142657e-001  4.6642093e-001 -3.2413282e-001 -1.1007667e+000 -1.1243375e-001 -3.8833139e-001  5.0776757e-002 -6.6154735e-001 -2.3040708e-001 -1.1228492e+000 -2.8105767e-001 -4.3324990e-001 -9.1815626e-001 -1.0101104e+000 -1.2352689e-001 -3.5541482e-001  5.8738720e-001  3.1910157e-001  1.0715332e+000  7.0252947e-001 -4.7899625e-001  1.1282766e+000 -2.4966755e-001  4.4169157e-002  8.0757391e-001  7.0362493e-001  7.7701232e-001 -1.2361780e+000 -9.9475955e-001 -4.2189118e-001 -8.3611591e-001 -3.8687106e-001 -1.2952467e-001  3.7752451e-002 -9.8896087e-001  1.0548744e+000  1.5613028e+000  5.6543588e-001  5.0867590e-001  3.0332364e-001  1.7036027e+000 -6.8116523e-001  7.6906698e-001  1.3468645e+000  1.9745557e-001  1.0130473e+000  2.9596471e-001  1.1651030e-001 -6.5193444e-001 -5.4372224e-001  1.7706207e-001 -3.7610191e-001 -2.1081784e-001 -1.8880327e-001 -5.0175644e-001 -1.6020675e-001 -6.1520399e-001  3.5114282e-001 -1.5715095e-001 -1.7931759e-001 -3.9073802e-002 -1.0897980e+000  2.8112100e-001  5.9159091e-001
 -8.0419338e-001  2.2038414e-001 -1.7520367e-001 -6.8507870e-001 -5.1782030e-002 -5.2502301e-001  3.1956487e-001 -4.8032562e-002  3.5613761e-002 -7.5490275e-001 -5.2003489e-001 -2.0445158e-001  3.2102275e-001 -5.8207550e-001 -4.7016980e-001 -1.4634793e-001  4.7705360e-001  2.4420676e-001 -5.7867366e-001 -4.7939310e-001  9.5539482e-001  7.8949522e-001 -5.5795370e-002  1.4111586e-001  1.4963062e-001  4.3151340e-001  1.0096919e+000 -6.7723385e-002  6.4099060e-001 -3.2569762e-001  1.6609121e-001 -2.3755175e-001 -4.6876267e-001 -3.3626690e-001 -4.8779244e-001 -1.0376890e-001 -5.5759596e-001  9.7187045e-001  1.0812704e+000  5.4010890e-001  3.2839121e-001  2.6817292e-001  7.8527860e-002 -1.2626583e-001  6.8468728e-001  1.5793652e+000  2.7223946e-001  7.6430537e-001  1.7686974e-001 -4.5524474e-002 -5.9592536e-001 -4.5133742e-001 -4.3590550e-001 -5.1510562e-001 -2.1457137e-002 -7.4247346e-001 -6.8866148e-001 -1.9854691e-001 -9.8878484e-002 -3.4053256e-002 -3.7205014e-001  2.6810590e-002  4.5715995e-001  5.2392924e-001  6.0705311e-001  6.5899235e-001
  6.1743029e-001  1.8424341e-002 -1.0245856e+000 -5.1897898e-001 -3.6087234e-001 -2.6099272e-001 -1.0878796e-001 -1.7793613e-001 -4.1502285e-001 -5.3323721e-001 -6.9077193e-001 -4.6888037e-001 -5.6782423e-001 -5.4597187e-002 -6.2740123e-001 -8.8628808e-001  4.5190715e-002 -3.8039362e-002 -6.5034983e-001  6.9343963e-002  7.7408301e-001  1.1657948e-001  5.2241744e-001  4.1556201e-001  5.4578131e-002  2.9814061e-002  3.7453817e-001  1.1938939e+000  5.6032948e-001 -6.5616598e-001 -9.6426930e-002 -2.2638228e-001 -7.1323089e-002  4.6715846e-001 -5.1922028e-001 -7.2863768e-001  2.6932192e-001  9.7705178e-001  1.3298836e+000  5.4251986e-001  8.2183852e-001  3.7604658e-001  6.4067207e-001  7.3324928e-001  1.2999094e-001  6.3717403e-001 -5.3010878e-002  4.3169887e-001  3.1952763e-001 -1.8060626e-002 -3.8183402e-002 -5.6253474e-001 -2.0806389e-001 -4.2450742e-001 -8.0611659e-001 -8.8087476e-001 -9.1736329e-001 -2.4212839e-001 -2.0336189e-001 -2.7050398e-001  1.5679882e-001 -3.3441946e-003  5.7590135e-001 -6.4602482e-001 -5.1573317e-001  1.9264701e-002
  5.1500366e-001  6.2657938e-001 -9.5574768e-001  4.8787957e-001  3.6796863e-002 -2.8232204e-001 -5.8094862e-001  5.1659716e-002 -2.9694714e-001 -3.0148778e-001 -8.3670956e-002 -9.0158681e-001 -3.2599522e-001 -2.8021792e-001 -6.3815320e-001 -4.6900621e-001 -2.5003846e-001  1.6746796e-001  5.1213437e-001  4.0666318e-001  1.1197844e-001  7.0146118e-002 -2.8291786e-001  2.2093695e-001  1.2883576e-001  3.1468255e-001  5.3654443e-001  9.9351339e-001  3.8949788e-001 -5.6450580e-001  3.3125985e-001 -3.5505252e-001 -5.9687072e-001 -5.1106077e-001 -2.7312110e-001  6.7232908e-002 -5.4314671e-001  6.4227224e-001  1.8185120e+000  6.6742437e-001  4.2336705e-002 -1.1170406e-001 -1.5287756e-001  5.1540880e-001  4.4111326e-001 -1.4229573e-001  2.9307494e-002  1.1506426e+000  2.7235184e-001 -5.0441335e-001 -2.6593872e-001 -8.7031190e-003 -2.6985079e-001 -4.5094066e-001 -5.9122755e-001  2.0433275e-001 -1.7916607e-001 -2.8616299e-003 -5.0831281e-002 -7.3588899e-001 -7.6941708e-001  4.3323169e-001  8.6956884e-001 -5.1236033e-001  1.2085215e+000 -7.1075552e-001
  1.1045327e+000  1.0166187e-002 -4.0414878e-001  4.9477812e-002 -2.4885063e-001  4.9452750e-001  8.2136614e-002 -4.7566317e-001 -1.9294994e-001  4.5493607e-001 -3.3343225e-001  2.5199850e-001 -1.9375574e-001 -7.1920039e-002  1.5138258e-001 -8.3327300e-002 -1.0557459e+000 -2.6988427e-002  2.7107622e-001 -8.1590612e-001 -2.9306662e-001 -7.4095177e-001 -7.6025555e-002  1.0216166e-001  1.4893396e-001 -3.4392775e-001  8.2936095e-001  6.9784744e-001  1.5000410e-001  4.6555775e-001  1.0219506e+000  1.6184420e-001  9.7558259e-001  2.9000529e-001  3.6344144e-002  9.6301228e-001  5.6104434e-002  6.5750531e-001  1.5350361e+000  9.9840389e-001  1.4752293e-001  1.4116822e-001 -9.4197528e-002 -5.3131475e-001 -4.1812569e-001 -6.4430576e-001 -7.1360130e-002  9.3867044e-001 -1.0193234e+000  5.3618125e-002 -1.2836351e-001  3.6645577e-001  2.5149668e-001  3.7287444e-001 -4.5770261e-001  1.0974989e-001  4.6981918e-001  1.8055635e-001 -7.0494918e-002  9.7435773e-002 -3.8325673e-002 -3.6985076e-001  2.9711905e-001 -8.7855731e-001  4.5306965e-001 -4.3449962e-001
  1.0472947e+000  5.5403929e-001 -5.6888772e-001  2.3405761e-001 -5.5591163e-002  1.7896060e-002  2.7793906e-002 -2.7351668e-001 -5.6557813e-002 -6.6894464e-002 -4.9482052e-001 -4.7706861e-001 -2.7999052e-001 -7.2345006e-001 -2.6918580e-001 -1.1970138e-002 -1.4904770e-001 -2.7670587e-001  9.6241632e-002 -5.5778064e-001 -1.1950182e-001 -3.4857103e-001  5.6631764e-002  3.8763647e-001  1.6811330e-001  1.5896283e-001  1.0455495e+000  1.3242161e+000  8.3911475e-001  2.5575855e-001  8.6999210e-001  5.8413673e-002  4.4055450e-001  7.7750489e-001 -6.5471208e-003  1.6748531e-001  1.1312465e-001  1.0053568e+000  1.2399173e+000  7.7481980e-001  1.8597988e-001  7.7164518e-001 -1.8683336e-001  8.4213122e-001  1.7546724e-001 -3.6098725e-001  4.1392097e-001  1.0085151e+000 -1.8083047e-001  6.9256388e-001  9.1100431e-002  6.6717519e-002 -3.5129330e-002  1.7805724e-001 -3.1839170e-001 -1.0818206e-001  6.7661003e-001  2.8665469e-001 -3.6265559e-001  4.2705947e-001 -1.7214258e-001 -8.9567211e-002  1.3181478e+000  1.1043106e+000  5.7750289e-001  1.2694614e-001
  9.5932821e-002 -4.3062983e-001  4.5857101e-001  4.1085097e-001  1.4811192e-001  4.4401098e-001  5.8972506e-001 -2.9159621e-001  1.3962359e-001  3.5185418e-001  2.9042454e-001 -2.0607732e-001  6.5242806e-001  3.7111785e-001  3.1567133e-001  7.2944675e-001  2.2559350e-001 -6.2238218e-001  1.7657372e-001 -5.6017481e-001  4.0399165e-001  1.9404545e-001  4.7393286e-001  3.9592778e-001  3.2106197e-001  1.0974141e-002  1.0119290e+000  1.3927894e+000  7.6160593e-001  6.4075424e-001  9.1697387e-001 -4.6596401e-002  1.0826071e+000  7.3660576e-001  3.6119072e-001  9.7320115e-001  2.0749886e-001  5.0919204e-001  8.1849395e-001  5.2162599e-001  5.5471802e-001  7.0709720e-001  8.4042022e-001 -5.8431674e-001  5.1858147e-001 -7.0403044e-002  3.7053807e-001  5.4790456e-001 -2.9891114e-001  2.6984407e-001  2.3358819e-001  5.5241257e-001  1.0465084e+000  4.6903114e-001  4.4759798e-001  1.8402557e-001  5.5148337e-001 -2.2495892e-001 -5.5590813e-001  7.7767087e-001  1.2070281e+000  3.6079862e-001  6.9939106e-001 -7.3399360e-002  3.9623088e-001  3.3120317e-001
 -1.0240945e+000 -3.0364862e-001 -1.1122556e+000  7.5741257e-001 -8.2863479e-001 -4.0492928e-001  2.6808246e-001 -5.0455475e-001 -5.9465891e-002  5.4263749e-001 -1.4763775e-002 -4.1841652e-001  8.5774673e-002 -4.0292570e-001 -2.8819721e-001  1.9246331e-001 -3.6393982e-002 -1.7478992e-001 -5.8528164e-001 -3.5113419e-001 -1.2955233e+000 -6.4120566e-001  4.1838552e-001 -1.1271320e+000  3.0112622e-001  2.3319902e-001 -6.8236944e-001  3.2871529e-001  3.5606744e-001  7.0769015e-001  3.8760708e-001 -3.5144780e-001  6.1095612e-001  3.8782151e-001  9.4128792e-002  3.4613892e-001  4.8789382e-001  6.7939959e-001  3.9918824e-001 -4.6909458e-001 -7.3035418e-001  5.5944935e-002 -4.0926515e-001 -4.0898465e-001 -1.8352826e-001 -2.3851622e-001  3.0467909e-001  1.2305314e-002 -1.1576428e-001  1.4325829e-001  1.3057642e-001  4.2438982e-001 -1.5864556e-001  4.5870685e-001  5.5666508e-001  6.6437796e-001  5.2895479e-001 -5.0295834e-002 -2.6136354e-002  3.8283712e-001 -1.4981019e+000 -2.0626516e-001  3.0253906e-001 -1.3669044e-001 -6.9712250e-002 -9.7415490e-002
 -6.4384096e-001  3.2420154e-001 -3.1285391e-002 -1.2822892e-001 -1.4459223e-002  1.4214285e+000 -7.5760199e-002  7.4506107e-001 -3.9164094e-001  2.2442079e-001  9.8318165e-001  8.2008061e-002  3.6753078e-001  6.1231107e-001  3.5858483e-001  6.6269277e-003  7.0180979e-001  1.3052251e+000  9.5992472e-001  4.6089376e-001  5.2054206e-001 -3.6100816e-001  6.9244618e-001  1.2076352e-001  3.9411926e-001  1.1509525e-001  1.0623392e-002 -4.0203671e-001 -4.4029084e-001  9.9770591e-001  2.1428228e-001  3.8451504e-001  6.8038283e-003  3.6257581e-001  8.5843282e-001  1.8171827e-001  4.4071432e-001  1.9014652e-001  3.0451497e-001  2.0519988e-001 -5.5615724e-001  2.5301665e-001  7.4397488e-001  1.4118960e+000  5.0924501e-001 -2.8419106e-001  9.1310801e-001  6.8140318e-001  4.4847376e-001  4.6158330e-001 -1.1065795e-002  7.2039733e-001  7.5002913e-001  3.7905832e-001  8.9464044e-001  1.1899546e+000  1.5962731e-001 -2.8900016e-001  9.3497082e-001 -5.1290322e-001  6.1115905e-001  3.1167691e-002  3.4425611e-001  5.1382409e-001  5.6837558e-001  1.2295326e+000
  1.6072397e+000  6.6545179e-001 -4.2583951e-001  2.1075858e-001  4.4937935e-001  1.2092800e+000  2.2560675e-001  2.0071380e-001 -8.2954510e-002  7.0039457e-003  8.0778127e-001  8.2996167e-001  2.7495061e-001  1.3939315e+000  6.0966231e-002 -4.5299730e-002 -5.8127361e-001  8.1476187e-001  6.5544850e-001  4.3931735e-001  6.6004494e-001  1.9855036e-001  7.7937859e-002 -9.2108756e-001  1.2650582e-001  2.3277006e-002 -1.4683403e-001 -9.9507383e-001 -6.8741538e-001 -5.2376560e-001 -7.1428745e-002  4.3545437e-002 -3.4812275e-003 -4.0653896e-001  3.9896737e-001 -2.4193017e-002 -1.2171655e+000 -1.0992537e+000 -6.3226383e-001 -8.7563934e-001 -7.9298286e-002  1.5666170e-001 -9.7665599e-001 -4.8984864e-001 -3.1655216e-001  8.4727031e-002  4.4110713e-001 -4.7850468e-001  5.8731598e-001  6.7370406e-002  2.1073747e-001  5.5645181e-001  6.8586450e-001  4.0974896e-001  7.9974218e-002  8.5814947e-001 -2.1197007e-001  8.4923369e-002  6.6065455e-001 -4.9282566e-001  4.5745499e-001  3.2867481e-001  3.1854596e-001 -1.3316688e+000  4.1711743e-001  1.1363294e+000
  2.9038185e-001  6.1241647e-001  1.0225488e+000  3.6822164e-001  1.4571973e-001  6.3840465e-001 -8.8714751e-001  7.1309231e-002  1.3863721e-001 -3.4256931e-001  1.0862412e-002 -3.0953779e-001  1.8270359e-001  2.9245091e-001  3.0011323e-001  3.1855254e-001  7.3854399e-001  8.6919646e-002  5.2573108e-001  3.9420256e-001  2.4979515e-001 -5.6687212e-001 -1.7080561e-001 -2.4012623e-001  2.9874173e-001 -2.6221333e-001 -6.4004636e-001 -3.1841090e-001 -4.1877832e-001  7.0799940e-001 -3.5286216e-001  2.0484853e-001 -5.6696929e-001 -1.0976395e+000 -1.2104813e-001 -3.1535280e-001  2.0938236e+000 -5.3557333e-001 -5.5541939e-001 -8.0666242e-001 -7.6788005e-001  2.2732436e-001  3.0246577e-001  9.2677850e-001  8.2950419e-002 -2.7963700e-001  7.8211922e-001 -7.1539618e-001 -4.4537077e-001 -4.0743090e-001  5.1773086e-001  5.5498539e-001  5.6895388e-001 -4.2901553e-003 -5.2049319e-002 -1.8419701e-001  1.5721046e-003  1.1681622e-001  9.5763976e-001 -1.1116985e+000  1.0448930e+000 -2.8331876e-001  4.0205094e-001  6.7968944e-001  5.9926603e-001  4.5585951e-001
  2.0583856e+000  2.9020594e-002  1.2883117e+000 -4.1185610e-002  6.3012843e-001 -4.3797676e-001  3.0448068e-001  2.6591639e-001  1.9833275e-001 -1.8178581e-001 -3.4490514e-001  3.0375992e-001 -1.4309026e-002  7.7735312e-001  2.5298684e-001  5.0101448e-001 -4.4747177e-001 -4.5649004e-001  8.1333104e-001  4.9675108e-001 -8.2470986e-001 -1.8642231e+000 -8.6769056e-001  1.0874277e-001  2.8953576e-001 -2.9798959e-001 -4.5891812e-001 -7.4829373e-001 -7.3457316e-002  3.5652702e-001 -9.4707633e-001 -4.4837863e-001 -4.3200440e-001 -3.3060814e-002 -1.0168127e+000 -1.5848618e+000  1.2516893e+000 -5.9607958e-001 -3.4254897e-001 -1.4626164e-001 -1.5779759e+000  2.0046580e-001  5.8010697e-002 -1.1889429e+000 -5.9094476e-001 -1.8856465e-001  8.3808818e-001  6.9517547e-002  9.3553509e-001 -7.6256658e-001  5.4222307e-001  5.7890123e-001 -6.3312315e-001  1.6087812e-001  1.2597859e+000  1.3935986e-001  3.1040865e-001  2.9921650e-001  3.9329677e-001  6.6485812e-001  9.7248243e-001  5.3591102e-001 -2.8694738e+000  2.6588019e-001  4.9293018e-001  7.3353000e-001
  9.2234443e-001 -3.2840848e-001  6.4132533e-001  9.6921833e-001  4.9022607e-001 -1.6250256e+000  1.1620578e+000 -1.1331894e-001 -2.0914250e-001 -9.1017726e-002 -2.9292151e-001  3.4341673e-001 -4.0160466e-001 -4.0701685e-001 -1.9577001e-001  6.6986221e-001 -4.3277860e-001 -8.6756516e-001 -8.8100987e-001 -1.0454515e+000 -1.5656338e+000 -9.1445179e-001 -7.6471981e-001 -8.4649767e-001 -2.2583789e-001 -6.8551509e-002 -4.0026669e-001 -6.1934434e-001 -5.0854714e-002  2.1217295e-001  8.1319550e-002 -1.1457198e-001  3.8038328e-001  9.7277473e-002  2.6295359e-003  4.1300510e-002  2.7435510e-002  2.2720787e-001 -5.6559036e-001  2.5109377e-002  2.8117455e-002 -6.7465994e-002 -1.2553015e+000  4.7529527e-002 -1.9445149e-001 -3.7718236e-001 -4.3592636e-001 -3.5760419e-001 -2.9862372e-001  1.2396155e-001  4.8191534e-001  3.9868768e-001 -2.9190561e-001  7.0738639e-003 -1.4891732e-001  5.3714420e-001  3.5881538e-001 -4.2454084e-001 -1.5457024e-001  7.8405277e-001 -8.6083002e-001  1.6766457e-001 -3.6945528e-001 -1.4419056e+000 -1.5289480e-001  3.7904091e-001
  7.3227774e-002 -5.2713334e-002  7.8995197e-001 -7.1991991e-001  3.1675553e-001  5.7456104e-001  1.2538372e+000 -2.1148791e-001  2.7601928e-002  5.2443569e-003  6.6256993e-002 -4.2455906e-002  3.2771423e-001  8.1207983e-001  8.8505524e-001  1.0705672e+000  2.8719877e-001 -6.2363353e-001 -6.1937545e-001 -1.8038879e-001 -1.8186519e-001 -1.0471163e+000  3.8204389e-001 -1.3338829e+000  3.0713538e-001 -8.3362680e-001  5.8295993e-001 -3.9247194e-001 -3.5097365e-002  1.2379018e+000  9.2690160e-001  9.8308499e-002  6.7585761e-001  2.4609353e-001  3.1477041e-001  8.3744562e-001  5.9546731e-001 -1.9879871e-001 -1.6604612e-001 -3.7002621e-001 -7.9049513e-001  1.8196412e-001  4.1224350e-002 -2.8167751e-001 -8.8200334e-001  7.8365990e-001 -9.3200610e-002 -2.0746307e-001  6.4911786e-001  1.1853087e-002  1.2228261e+000  1.2398535e+000  6.8840765e-001  9.5852466e-001  1.0525792e+000  2.7519676e-001  4.2004691e-001  5.9117362e-002 -2.7540896e-001  5.5991627e-001  2.3488888e-001  6.9702318e-001 -6.8894144e-001 -3.7690012e-001  4.1250661e-001  3.2767766e-001
  3.7220971e-002 -3.5577848e-001 -3.8438597e-001  1.0371304e+000  4.1405555e-001 -2.8687328e-003  7.5553681e-001 -3.3653323e-001  4.2781835e-001  4.1276354e-001  4.0443247e-001 -2.7612894e-001  3.4434694e-001  1.7206497e-001  6.4675887e-001  3.9371191e-001  1.1450279e-001  5.2592040e-001 -5.4006073e-001  3.1568278e-001 -3.2244094e-001  1.6444896e-002  5.6268191e-001  4.0132025e-001 -1.7655582e-002  5.8538510e-001 -8.0582386e-002 -1.0239410e+000  1.7534959e-001  8.9789099e-001  6.3158339e-001  4.8675947e-001  1.6529122e+000  2.0747138e+000  3.5781589e-001  7.4555100e-001  7.6724320e-001 -4.0612542e-001 -1.1543100e+000 -6.9179550e-002  2.5829867e-001 -2.7134596e-001  5.0981309e-001  8.3791645e-001 -2.9826802e-001 -6.7898218e-001 -7.8804583e-001 -7.3864851e-001 -9.3112799e-001 -4.5518723e-001  8.4329921e-001  1.1548424e+000  5.4229344e-001  7.5689747e-001  1.0405151e+000  5.2615490e-001  5.0388247e-002  9.9736811e-001 -4.9645601e-001  4.2085060e-001  1.5033680e+000  1.0932156e+000 -3.3916612e-001 -5.0423960e-001  1.0351550e-001 -7.3710022e-001
 -1.0864582e+000 -8.7458971e-001  3.8189937e-001  8.3611508e-001  3.9090754e-001  6.9712154e-001  3.6625696e-001 -3.8439076e-001  8.2542371e-001  9.8036878e-002  9.0349496e-001  7.4782707e-001  2.5188592e-001  8.2603259e-001  4.7666421e-001  3.8021303e-001  6.3311747e-001 -8.0256904e-001 -8.1311265e-002  8.1200569e-002 -9.1094228e-002 -3.6755736e-001 -4.9638518e-001  6.7345638e-001 -1.6157079e-001  4.2525315e-001 -2.9745879e-001 -1.9271026e+000 -1.1170019e+000  9.0010594e-001 -3.4848710e-001  3.5112514e-001  4.2861312e-001 -1.9105005e-001  6.6307464e-002 -5.0497939e-001  8.6332545e-001 -1.0411062e+000 -1.4761887e+000 -3.6624296e-001 -3.0873746e-001 -1.9371981e-001 -3.1742365e-001 -6.0434671e-001 -2.4244743e-001 -8.3128966e-001 -3.9337386e-001 -1.8090444e-001  3.9119651e-001 -9.7762219e-002  4.4005560e-001  4.3488904e-001  9.1591870e-001  3.4715667e-001  1.1227348e+000  8.7523129e-001 -1.1866153e-001  3.4038351e-001 -7.2561322e-002  8.0955388e-001  1.8323251e+000  3.4669645e-001 -5.4455262e-001  1.2484169e-001  1.4386262e-001 -3.0021425e-002
  1.2033929e+000  3.1642470e-001  3.1230109e-001 -1.9378018e-001  2.5272513e-001  5.0001479e-001  1.3256484e+000  2.0625145e-001  4.8403569e-001  4.0011866e-001  4.7539884e-001  8.5763296e-001  4.2811044e-001  6.3201451e-001  1.1059836e+000  1.2215094e+000  3.1942395e-001  1.3203869e-001 -2.9978176e-001  3.5254850e-001 -5.7150547e-001  1.5478713e-001  1.5346121e-001 -6.8924244e-001  3.9787304e-002  4.8714921e-001 -2.2660556e-001 -2.8196412e-001  8.9050475e-001  8.7242382e-001  4.7104557e-001  7.3017572e-001  2.0528389e-001  3.1885927e-001  4.7064138e-001  2.9692823e-001  5.1523853e-001  8.1172439e-002 -9.0073517e-001  1.2361347e-002 -3.8359460e-001 -1.1105886e-002  6.4512506e-001 -1.2889665e-001 -1.6066872e-001  1.0082631e+000  4.2411240e-002  4.1354751e-001  4.9338731e-001  2.4656501e-001  1.0223051e+000  1.1676483e+000  1.3396871e+000  1.0834724e+000  1.1207523e+000  1.0975858e+000  7.3234887e-001  6.2560096e-001  7.4459797e-001  1.3267503e+000  1.1242486e+000  6.3245691e-001  4.0788657e-001 -7.6553694e-001 -3.2079987e-002  1.9385973e-001
 -4.6104231e-001  4.6613970e-001  7.2940522e-001  4.5508020e-001 -1.1084824e-001 -1.2500976e-001  5.7587637e-001  5.3018845e-001  2.4036651e-001 -1.9557681e-002  2.2889111e-001 -2.9541166e-001  2.9802843e-001  1.6552444e-001  6.3990975e-001  2.7324625e-001 -7.5769270e-001 -4.7470839e-001 -1.6621465e-001 -5.5898660e-001 -1.5520196e+000 -7.1299709e-001  2.5225303e-001 -1.0455220e-001 -4.7751341e-002 -2.6385289e-002 -1.6757392e-001  7.0258276e-002  2.4090317e-001  1.7561027e-001  7.2011813e-001 -1.0390880e-001  2.5671529e-001 -2.0653039e-001  3.6431020e-001  9.6921370e-001  3.8112688e-001 -2.5810173e-001  6.7546829e-002  4.0447607e-001 -4.8194557e-001  4.3427048e-001 -5.8743481e-001 -2.1822014e-001 -4.6878107e-001 -1.9816448e-001 -2.0496765e-001 -4.6243103e-001  3.0132011e-001  4.3769952e-001 -1.2537815e-002 -1.7532771e-001  1.0744839e-001  6.9772882e-001  9.6338080e-001  4.0262463e-001  5.5732349e-001  4.9072384e-001  4.5924533e-001  5.7187465e-001 -8.4615094e-001  2.2802536e-001  3.8664440e-001  1.6048284e-001 -4.8773514e-001 -2.5919510e-001
 -5.5444766e-001  7.0212445e-001 -7.5909594e-001  5.6976488e-001 -2.0806085e-001 -7.6531444e-002  1.9574605e-001 -7.0113927e-001  3.5055696e-001 -2.4380136e-001  2.5335527e-001 -6.5397440e-001 -6.2403886e-001 -2.8107114e-001 -5.4007448e-001 -4.5988554e-001  2.0895727e-001 -1.4335272e-001  1.6566451e-001 -1.0773871e+000 -9.5593898e-001 -6.6738885e-001 -7.0693346e-001 -9.0181384e-001 -7.5561175e-001 -6.6049186e-001 -1.1107136e+000 -9.2017106e-001 -1.0360445e+000 -2.8008901e-001 -2.3311901e-001 -3.8389196e-001 -8.0554733e-001 -2.8914442e-001 -3.8032910e-001  4.2685165e-001 -5.9054595e-001 -6.4202893e-001 -1.0797105e+000 -9.7742316e-001 -2.9276548e-001 -4.1238885e-001 -1.1450829e+000 -5.1049790e-001 -4.1115633e-001 -1.2598336e+000  4.5723458e-003 -1.3317330e+000 -3.3865798e-001  5.4668095e-001 -1.8566347e-001 -5.7303258e-001 -1.4173074e-001 -3.3127654e-001  5.1542638e-001  1.6912272e-001  2.9030195e-001  3.0688033e-002 -2.1879444e-001  1.1528284e-001 -2.7250926e-001  5.0871276e-002  3.0219435e-001 -1.1560091e+000  4.6139317e-001 -7.1565207e-001
 -1.0592249e+000 -7.0264208e-002 -3.0575787e-001  3.9573056e-001  3.1041491e-001  7.5435399e-001  2.9467034e-001  1.1010565e-001 -2.1703579e-001  4.8514355e-001  1.4406245e+000  1.0176045e-001 -2.4912891e-001  8.8046923e-002  3.6214255e-001 -5.5428396e-002 -1.2745838e-001  9.5480447e-001  5.9515779e-001 -2.9277158e-001 -1.6462520e-001  1.1780924e-001  1.0009642e-001 -8.1944331e-001 -4.7327401e-001 -3.1383036e-001 -1.1367116e+000 -1.0847051e+000 -1.1729380e+000 -1.5211253e-001  2.1319536e-001  2.2486588e-001 -1.1206516e-001  8.8634237e-001  1.2917873e-001  5.1149112e-001  5.0019948e-001 -8.7004958e-001 -9.9194218e-001 -1.2580613e+000  7.3584923e-002 -5.7545022e-001 -4.2122392e-001  7.0808423e-001 -1.3940254e-002 -1.3278341e+000 -4.1226009e-001 -5.9573066e-001  4.7268512e-001 -1.6710590e-001  1.8406347e-001 -2.5917144e-001  2.8852971e-001 -1.9912994e-001  1.9640723e-001  3.2713281e-001  3.3434148e-001  3.9824445e-001  2.0463951e-001 -5.0157309e-003  1.1024808e+000 -9.0699536e-003  1.3580438e-001  2.1222279e-001 -8.7329632e-001 -7.7195886e-001
 -8.1889786e-002  1.4488051e-001  2.7544904e-001  9.3682133e-001  5.4094145e-001  6.7037352e-001  7.4322095e-001  5.9154668e-001 -2.3511296e-002  5.9755261e-001  8.1966571e-001  8.4485364e-001  2.8171883e-001  5.0010623e-001  5.3404367e-001 -2.1649392e-001  1.2258676e-001  7.1353625e-001  4.2874664e-001  1.6718759e-001  1.9409782e-001  2.1785666e-001  1.2660785e+000  8.5651265e-001 -1.5243433e-001 -1.4688006e-001  4.1470447e-002  1.2096947e+000  4.5196137e-001  3.1339656e-001  9.5111132e-001  9.0251309e-001  4.4300360e-001  7.1456482e-001  6.4068490e-001  5.0438635e-001  3.9633195e-001 -4.4169237e-002  8.4784044e-001  4.1222468e-001  2.0400951e-001 -3.1571178e-002  3.4359841e-001 -7.2306553e-002  6.2774844e-001  5.1016223e-001  2.8352273e-001  7.4416526e-001 -2.2606535e-001  3.0564226e-001  1.6658691e-001  3.2956097e-001  6.7484009e-001  7.6556971e-001  9.5772428e-001  2.8526690e-001  5.2076535e-001  1.5974941e-001  3.5473571e-001  1.6292793e-001  9.4316232e-001  1.6793780e-001  7.3849695e-002  4.6688657e-001 -2.6336539e-001 -1.2794554e-001
  8.4385495e-001  1.5701448e-001  7.6768160e-001  7.6093532e-001  4.1903101e-001  1.7164537e+000  2.3113433e-001  8.9744726e-001  2.3185762e-001  6.5737806e-001  1.4325620e+000  9.1463197e-001  2.3804599e-001  2.8671566e-001  4.6953389e-001  2.8907122e-001  4.0110547e-002  8.1215436e-001  7.2484598e-001 -5.1030760e-002  4.4319035e-001 -3.7480017e-001  7.2527199e-001 -8.3178907e-001  2.8583959e-001 -1.4515709e-002  7.6405387e-001  1.4365785e+000  7.1271385e-001  7.0848115e-001  1.1385345e+000  1.3938873e+000  9.4390202e-001  1.0524713e+000  1.3049730e+000  1.0046936e+000  8.1515902e-001  1.0046729e+000  7.0317385e-001  5.1410278e-001 -1.7710350e-002 -1.3169816e-001 -5.8938874e-001  1.1971215e+000 -4.9614488e-002 -1.0414350e+000 -2.8143119e-001 -2.7471728e-001 -3.2709218e-001 -3.4922586e-001  7.2354630e-001  6.9063057e-001  7.3404953e-001  1.0937010e-001  4.6014663e-001  1.4203743e+000  7.2816746e-001  3.3222757e-001  9.6172832e-001  1.5583771e-001  1.6552396e+000  5.4300363e-001  4.2264257e-001  8.1107056e-001 -1.9379930e-006 -4.9019546e-001
  1.9407320e-001  5.3611280e-001 -1.6616566e+000 -6.7874752e-001  1.0522719e+000  4.0004370e-001  3.4445638e-001  6.4979525e-001  7.7920719e-001  6.6539618e-002  1.1544663e+000  1.0700318e+000  2.4119757e-001  2.7292462e-001  4.6576626e-001  1.3198590e-001  4.3401041e-001  4.5940568e-001  3.8474158e-001  3.5475409e-001  4.4583690e-001  3.6142702e-001  8.8429814e-001  3.4919039e-001 -7.6822067e-003 -2.3003170e-001  7.8061665e-001  1.8290023e+000  1.4067435e+000  8.5813891e-002  3.6077998e-001  8.6932211e-001  7.0384189e-001  9.9403246e-001  6.2649880e-001  3.5577983e-001  5.3454036e-001  8.7543626e-001  6.3806653e-001  9.8507520e-001  1.0959437e+000 -2.2208791e-001  1.3961710e-001  1.4489443e+000  6.7268990e-001 -1.2910978e-001  2.3160003e-002  6.2145041e-001  2.5422334e-001  3.9000594e-001  4.4282869e-002  4.3349703e-001  4.5529603e-001  6.9254500e-001  4.7533911e-001  9.5768250e-001  2.2388503e-001  4.3198045e-001  4.2107685e-001  1.1718436e+000  1.0928109e+000  4.2551571e-001  5.0844820e-001  5.9137187e-001  6.2227536e-001  8.7746961e-006
  6.3170167e-001  8.5299950e-001 -1.7101069e+000 -1.8455878e-001  1.1784360e+000  1.3203085e+000  8.1618509e-001  5.6898137e-001  8.7497133e-001  2.1837983e-001  1.3454189e+000  6.9867439e-001  3.6132078e-001  4.8006132e-001  8.6741217e-001  5.2673031e-001  6.4486557e-001  2.4356007e-001  5.8867050e-001  6.4227348e-001  1.2041740e+000 -3.3741074e-001  1.5709298e-001 -4.6587195e-001  3.5796282e-001  2.4232902e-001  1.0300668e+000  2.3747550e-001  7.3504860e-001  3.9237446e-001  6.1356913e-001  1.9019086e-001  9.4171657e-001  6.9796355e-001  3.4085698e-002  4.8622197e-001  4.0289869e-001  7.2156559e-001  1.7702889e-001  8.7729256e-001  3.1559222e-001  2.0969912e-001 -8.4411608e-001  1.8201478e-001  3.1113222e-001  4.5822348e-001 -2.3023862e-001  1.0400498e+000  4.2849086e-001  5.3775600e-001  5.5682757e-001  1.0267783e+000  7.9113168e-001  5.6986846e-001  5.4659160e-001  6.9205269e-001  3.3133883e-001  5.8204666e-001  3.2347439e-001  1.0736606e+000  9.3691534e-001  1.0489517e+000  1.1129922e+000  1.5231444e-001 -1.4504568e-001 -2.2598718e-001
 -3.6895778e-001 -9.0588225e-001 -6.0671847e-001 -1.1684656e+000 -2.7615002e-001  2.0431025e-001  2.1019452e-002 -8.0033230e-001  5.8469616e-002 -1.1100786e-001 -5.4275632e-001 -2.0194253e-001 -1.8393760e-001  1.7821465e-001 -2.5131498e-001 -6.2796942e-001 -1.0095972e+000 -2.0969266e-001 -9.5574310e-001 -3.6523498e-001  3.5955431e-001 -7.1369388e-001 -1.7899811e-001 -1.8924025e-001 -4.6456309e-001 -3.8611663e-001 -2.7132021e-002 -1.8877487e-001 -6.1724290e-001 -7.0724787e-001 -8.5279532e-001 -2.1506501e-001  2.5031015e-001 -2.8721639e-001 -4.0054559e-001 -6.8361464e-001 -6.6135287e-001 -4.2727681e-001 -1.3481136e-001  2.1328151e-001 -9.3604183e-002 -1.2730496e-001 -4.3057045e-001 -8.4725829e-001 -4.6016496e-001  1.0152386e-001  2.2247239e-001  2.1139833e-001 -5.2363044e-001 -3.3924965e-001 -4.9090288e-001 -1.8172247e-001  9.7321093e-002 -2.9990887e-002  1.2323634e-001 -8.4091979e-002 -2.8461641e-002 -3.9756313e-002 -5.7126807e-001  1.6913464e-001 -2.2760714e-002 -2.5523072e-001 -7.4691638e-001 -8.2098628e-001 -3.7579220e-001 -5.0240939e-001
  5.5218734e-001 -3.0544135e-001 -1.3127030e+000 -3.2772948e-001  4.6779229e-001  6.6765324e-001  5.5292787e-001  1.6381855e-001 -2.2402404e-001  1.2252289e-001  3.2701865e-001 -2.5186559e-001  4.7145101e-001  4.3524834e-001  3.0662452e-001  2.6915056e-002  2.4087560e-001 -2.4189615e-001 -7.2274548e-001  3.9278695e-001 -3.0975594e-001 -3.7541080e-001  4.2022403e-001  2.8863708e-001 -5.9400322e-002 -2.5274049e-001 -2.0906833e-001 -7.6550395e-001 -4.1384293e-001  1.7305389e-001  6.7188623e-002  2.7675413e-001  6.6405204e-001  6.9830043e-001  3.3603514e-001  1.7140176e-001  5.9377376e-001 -5.9852691e-003  1.4705193e-001 -3.2088929e-001 -4.1690349e-002 -1.1460476e-001  1.8807157e-001  9.5573481e-001  2.4695191e-001  8.7160269e-001  9.8147911e-002 -2.6510003e-001 -1.0624056e-001  6.0858342e-001  2.3583172e-002  3.6058219e-001  7.5936818e-001  2.8709002e-001  1.1637296e+000  5.6414218e-001 -4.9573843e-002  3.0086967e-001 -1.0459420e-001  1.0217468e-001  1.4115961e+000  1.0080768e-001 -1.4219714e+000 -1.3099869e-001 -1.5472846e-001 -7.7127742e-001
  3.1865829e-001  1.0626506e-001  1.0059846e+000  1.3096584e-001 -1.2306386e-001  7.7257230e-001  7.1879220e-002  8.6341911e-002 -9.4542971e-002  3.6616811e-001  1.9722352e-001  3.7508131e-001  9.7053832e-002  7.4335303e-001  8.6464475e-001  3.9925575e-001  2.1683350e-001 -1.9860753e-001 -4.1191362e-001  3.3073117e-001  5.0187739e-001 -1.4641442e-001 -1.6612073e+000 -7.2566377e-001 -2.3050336e-001  1.6635511e-001 -3.0492526e-001 -7.2507260e-001 -8.5905505e-001  9.1374902e-001  3.2907624e-001  4.0702984e-001 -4.8879960e-001 -3.4859006e-001  2.9910847e-001 -5.7571720e-001  4.2527913e-001 -4.9344814e-001 -6.6300851e-003 -1.8197033e-001 -1.0197753e-001 -3.3058416e-001 -4.3793636e-001 -3.7055527e-001 -9.0945698e-002  6.5503067e-001 -3.9505091e-001 -6.0753782e-001 -7.3799074e-001 -2.3190553e-001  3.4953995e-001  1.0183852e+000  7.6228337e-001  7.5732234e-001  8.3861614e-001  1.9542311e-001 -1.3193740e-001 -2.3323667e-001 -1.2506785e-002  1.3695275e-001  1.0668207e+000 -3.4975150e-001 -2.6843229e-001 -3.2138406e-002  3.7782628e-001 -6.5752586e-001
 -1.0931840e+000 -6.3919367e-001  1.0649619e+000 -1.0186853e-001  1.3672769e-001  4.1446130e-001 -4.7608219e-001  1.6766825e-001  2.1049236e-001 -9.2186626e-001 -5.8217536e-002 -1.6212124e-001 -7.8670163e-002  2.8081759e-001  2.5828873e-001  2.8540264e-001 -3.1770403e-001 -5.7292505e-001 -2.2934757e-001 -4.7189014e-001 -8.2379775e-002 -4.7845622e-001  1.3722648e-001 -5.6869367e-001 -2.6309198e-001 -3.2768116e-002  4.3982777e-001  2.1444164e-001 -3.6159538e-001 -1.6808112e-002 -7.2118802e-001 -3.3772479e-001  7.8352207e-002  8.3266100e-002 -1.3927361e-001 -7.1431075e-001  5.5848082e-001 -6.7799925e-001 -2.9018103e-001  4.8947646e-001 -3.0599582e-001 -2.6724646e-001 -7.1732918e-001  4.9034210e-001 -1.4950263e-001 -1.7354738e-001 -9.6903174e-002 -9.1065864e-002 -1.1641305e-001  1.4395176e-001  5.2894371e-001  8.3797728e-001 -3.0796598e-001 -3.1093778e-002  4.9863501e-002  3.8800453e-001 -6.8030099e-001  2.3173639e-001  1.5520001e-001 -4.4364900e-001 -5.2457533e-001  1.6324740e-002 -8.9648439e-001 -7.7734114e-001  8.8602374e-002 -5.8386045e-001
 -5.5691200e-001  5.2763824e-002 -8.4623592e-002 -8.1105807e-001 -5.8677446e-002  4.3185495e-001 -1.4678589e-001  2.8450036e-001  4.4951573e-001  9.0557992e-001  4.5553926e-001  1.2118613e+000  5.8314420e-001  2.7380837e-001  7.9575331e-001  3.2859533e-001  7.8379781e-002 -5.0652869e-001 -3.3306816e-001  1.0556651e-001  2.7290456e-001  8.5210697e-002  1.6159030e-001 -4.8301422e-001 -1.2748624e-002  5.0676113e-001  6.3960303e-001  5.8342963e-001 -1.3449919e-001  6.5274452e-001  1.2648002e+000  1.3097259e+000  7.7065222e-001  3.7516315e-001  5.8164797e-001  2.8469268e-001  1.2827490e-001  2.7490967e-001  6.7329246e-001  8.3850583e-001  1.8127699e-001 -7.1776276e-001 -7.2959746e-001 -5.2925074e-001 -6.9729349e-002  1.9497460e-001  5.3657340e-002 -2.4480573e-001 -1.0010267e-001  5.3042163e-002  4.8690405e-001  1.0355157e+000  8.0300833e-001  4.3948338e-001  4.3813178e-001  6.2372200e-001  1.8241636e-001  5.2814696e-001  1.2258351e+000 -2.1636057e-002 -1.6529238e-001  5.5650808e-002 -1.5174700e+000  9.0012618e-001  4.2290203e-001  3.5037335e-001
 -1.1362414e-001  2.9064837e-001  1.0402571e+000 -4.5921335e-001  6.8946280e-001  3.1337876e-001 -3.1143787e-001  1.0410226e+000  1.4472854e-002  4.5259894e-001  5.7908829e-001  3.2377932e-001  5.7229920e-001  4.7948230e-001  1.0693168e+000  4.1247751e-001  2.3931727e-001  9.0402427e-001 -2.0771583e-001 -3.5590088e-001 -1.5113104e-001  5.2590469e-001 -2.6552318e-001 -2.6707666e-001 -3.5029496e-001 -3.6610687e-001  3.1480705e-001  5.7230702e-002 -9.4408140e-002  1.1797576e-001  4.7685646e-001  4.4932586e-001  2.2060269e-001  6.7840322e-001  1.1720032e-001  3.9313827e-002  1.3456466e-001 -3.1872544e-001 -4.4919989e-001  1.9943071e-001 -9.0068018e-002 -5.0040546e-001 -4.7579470e-001 -3.7682021e-001 -1.0629355e-001 -8.2921164e-001 -8.4445456e-001 -4.8181031e-001  2.8261937e-001 -3.4012982e-001  3.7109728e-001  8.4360209e-001 -1.8923085e-001  5.8134813e-002  9.6023488e-001  7.2188239e-001 -1.3717360e-001  1.9593772e-001  7.1950827e-001  2.8326462e-001 -6.3531047e-001  5.2841699e-001 -1.1140616e+000  1.6929008e-001 -6.3792458e-001 -5.5497254e-001
 -3.7400509e-001  4.2391628e-001 -1.0007938e+000 -1.8725168e-001  5.3097121e-001  8.2577088e-001  3.1700274e-001  4.1486579e-001 -1.7909348e-001  1.9467151e-001  2.2170437e-001  8.4998139e-002  4.6101409e-001 -6.5415413e-002  7.3137965e-001  5.0866845e-001 -9.1451162e-002  7.1392831e-001  1.7692596e-001 -1.0945575e-001 -1.5703503e-001  6.7321545e-001  2.9296227e-001 -1.2096112e-001  1.8101794e-001 -1.6890102e-001 -4.6328063e-002 -8.6316022e-002 -3.6458629e-001  4.7516071e-001  1.4987151e-002  1.4725876e-001  3.4755760e-001 -6.4457562e-002  1.7833759e-002  6.2255480e-001 -2.6195701e-001 -4.2812384e-001 -4.9769151e-001  1.1985332e-001  8.7627827e-001  1.4754322e-001  2.0418015e-002  3.3484581e-001  1.4283325e-001 -1.2740504e+000 -4.6914524e-001 -2.1651908e-001  4.0059755e-001  1.9019460e-001  2.3418468e-001 -1.7347339e-001 -4.4114054e-001  2.7065349e-001 -6.8677557e-001  3.2777617e-001 -2.7488021e-002  7.2605145e-001 -2.6145940e-002  2.1768299e-001  1.7976270e-001  5.2384258e-001 -1.6687577e-002 -5.8464275e-002 -3.7328941e-001 -1.4124192e+000
 -7.8313518e-001  8.6194639e-002 -4.9095953e-001 -1.5252671e+000 -2.3314770e-001  4.8658384e-001 -1.5619684e-001 -1.3824898e-001 -6.7893236e-002 -1.2590889e-001 -3.2359437e-002  7.4115759e-001 -2.6764580e-001 -4.9348919e-001  2.2749672e-001 -3.1677782e-002 -5.5942078e-002 -4.9271151e-001 -7.3242526e-001 -4.9538501e-001 -7.3394503e-001 -3.5693407e-001 -4.1481094e-001 -3.4612197e-001 -5.5876152e-002  6.8786006e-002 -7.6810594e-001  2.2007619e-001  2.4133731e-002  7.9166702e-002  3.0871833e-001  1.6370842e-001 -2.8030878e-001  1.0547396e-001  2.6043763e-001  9.1752779e-003  3.6804239e-001 -4.5404655e-001  7.2771289e-001 -1.4593587e-001 -3.4414218e-001 -3.4400188e-002 -8.5646536e-002  7.1266276e-002 -4.9426485e-002 -2.8236113e-001 -3.2464799e-001  5.9423009e-001  2.2408195e-001 -2.1038345e-001 -8.8026204e-002 -1.9330769e-001 -3.0762914e-001 -7.5082616e-003 -1.4481053e-001 -1.3295524e-001 -1.3061631e-001 -7.1732537e-003  1.2543172e-001  6.2562498e-002  8.8717036e-001 -5.2320889e-001 -4.2176336e-002  7.4300044e-001 -9.1739761e-001 -2.4095394e-001
 -8.2968219e-001  1.8576926e-001  4.6674403e-001 -4.0374593e-001 -4.4023830e-001 -8.3756437e-002 -3.8863847e-001  1.1531770e-001  2.2064834e-001  2.4758621e-001 -2.5832382e-002 -6.2525927e-001 -6.6356570e-002 -3.8759627e-001 -7.7577605e-001 -9.1163040e-001 -3.2947015e-001 -7.3115633e-001 -2.2684314e-001 -3.4654196e-001 -3.5501251e-001  1.0598395e-001 -2.0948451e-001 -2.1992895e-001 -8.3894569e-001 -7.3800394e-002  4.0743588e-001  8.9471661e-001  1.6428020e-001 -1.0437305e+000  7.8760181e-001  5.0494204e-001 -5.0270505e-001 -4.6259301e-001  4.2499801e-001  3.6255236e-001 -4.6991291e-001  4.7200475e-001  9.9622486e-001 -1.8931191e-001  5.1164222e-001 -5.4102146e-001 -5.7807100e-001  8.6154040e-002 -5.1510239e-001 -6.9284368e-001 -4.4179112e-001 -2.3373860e-001 -9.2875597e-001  1.3578487e-002 -1.0159736e+000 -9.3431837e-001 -3.8000359e-001 -3.5826661e-001 -4.1337904e-001 -4.2382666e-001 -6.1885419e-002 -3.0243958e-001 -3.4069733e-002 -3.1278662e-001 -1.3373121e+000 -8.1894006e-001 -1.8530698e-001  1.2656204e-001  6.5655513e-001 -5.8739739e-001
  1.7612103e-001  9.1721933e-001 -5.5926753e-002 -4.4169878e-001  2.7743822e-001  1.7000929e-002 -3.2042440e-001  2.9821346e-001  5.7417026e-001  4.4956578e-001  4.6286779e-001  8.4860749e-001 -3.5348228e-002 -4.7348649e-001 -4.9282411e-001 -5.1693327e-001  7.2950413e-001  1.0481570e+000  1.1472956e+000  1.0504361e+000  4.2144543e-001  6.1304065e-001  3.4823494e-001  1.2048617e+000  8.6917965e-003 -2.3398860e-001  4.6877924e-001  1.0491599e+000  6.0613902e-001 -1.3291415e+000  3.6299326e-001  6.0230954e-001 -2.1599105e-001  5.9931681e-002  3.3312196e-001  1.6905206e-001 -4.5155037e-001  6.7490816e-001  8.0471735e-001  2.2026080e-001  2.5055858e-001 -1.8066103e-001  8.0305110e-001  1.1694801e-001  2.3536770e-001 -1.5630357e-001  8.2654957e-001  3.6951636e-001  1.3912531e-001  6.3606372e-001 -1.4289828e+000 -1.6630780e+000 -1.0991581e+000 -4.8687865e-001 -9.4603601e-001 -6.3735647e-002  2.5523861e-001 -2.2529030e-002  4.1991649e-001 -3.3770462e-003  4.8294279e-001 -4.0944265e-001 -2.1092928e-001  4.8308031e-001  1.0708129e+000  9.3775941e-001
  4.8483872e-001 -1.4064590e-001 -9.4144951e-001  4.5933066e-001 -1.4954620e-001 -8.2785870e-002 -7.2138761e-001 -1.2020604e-001 -1.0484899e-001 -8.8373038e-002 -1.4758875e-001  1.1677333e-001 -7.7553972e-001 -7.8907510e-001 -6.9430053e-001 -4.7576141e-001  3.8627811e-001  7.1039110e-001  4.3987147e-001  8.3190426e-003 -1.1860577e-001  2.8994991e-001  3.2122796e-001  7.0708293e-001  4.0650504e-001 -1.2211314e-001  1.6628287e-001 -4.0322110e-001 -3.1532714e-001 -6.8754641e-001 -4.6407478e-001 -7.3629932e-001 -4.7077653e-002 -5.2659763e-002 -2.9718142e-001 -6.5519527e-002 -8.5467842e-001 -6.2669436e-002 -3.9308349e-001 -4.0360042e-002 -3.8264030e-001 -1.5764387e-001  2.9421855e-001 -1.6795003e-001 -1.2939263e-001  6.4510548e-001  8.4220528e-002  3.8494198e-001 -3.3633727e-002 -3.6465960e-002 -9.5648432e-001 -9.0062272e-001 -9.3645494e-001 -6.7673219e-001 -4.2123395e-001 -6.6355259e-001 -1.1790312e-001 -2.1217020e-001 -5.0051627e-001 -3.0558740e-001 -4.2050799e-001 -6.5182847e-001  3.8071504e-001  2.2039173e-001 -3.4354354e-001  2.3294713e-002
 -1.1995608e-001 -6.7505736e-001 -2.4228077e-001  5.3452902e-002 -4.6733519e-001 -2.0752617e+000 -8.2607856e-001 -3.0051302e-001 -3.0181243e-001 -2.5812072e-001  9.6232370e-003 -7.3527544e-001 -7.8831205e-001 -7.4847977e-001 -3.8230657e-001 -8.5515419e-002  1.5662077e-001 -3.0473208e-001  3.6325155e-002  1.6121405e-001  1.2738647e-001 -2.1523001e-001  3.4899378e-001 -1.0638192e+000 -3.4383650e-001 -3.4557909e-001 -5.9710844e-001 -1.4164170e-001 -6.2670305e-001 -4.9281196e-001 -9.3957123e-001 -5.0745482e-002  2.2487752e-002  7.5428379e-001 -3.7308001e-001 -2.2021806e-001  3.6876179e-001 -3.3642137e-001  3.5585747e-001 -3.4680027e-001  3.1204589e-001 -5.9147419e-001 -7.7597459e-003 -2.8972845e-002 -4.4813054e-001 -1.4304311e+000 -1.0404138e-001 -9.2959973e-001 -8.3190694e-001 -4.5214409e-001 -5.4902626e-001 -9.2194385e-001 -1.0662664e+000 -8.9018146e-001 -1.8486883e+000 -1.2281257e-001 -3.4189246e-001  7.3936043e-002 -7.7351656e-002 -6.2284275e-001 -9.3605299e-001 -3.8113407e-001 -5.3769361e-001  1.8522126e-001 -3.2108389e-001  6.9936974e-003
 -6.3386552e-001 -1.1075817e+000  8.5371118e-001 -1.1336909e+000 -1.1689742e+000 -1.3917401e+000 -1.2648490e+000 -6.6764712e-001 -5.8170597e-001 -5.6565358e-001 -4.1607515e-001 -9.7152800e-001 -6.1771111e-001 -6.3662540e-001 -1.7215675e+000 -1.4384437e+000 -7.2327263e-002 -4.0782146e-001 -2.8792536e-001 -4.0703172e-002  5.2152382e-001 -5.1146715e-001 -1.6751983e+000 -7.2825272e-001 -8.4901772e-001 -1.3241234e+000 -1.2407832e+000 -5.2465636e-001 -1.4639046e+000 -1.7521706e+000 -1.0622357e+000 -5.7777282e-001 -6.9558792e-001 -1.1220406e+000 -2.0047527e-001 -8.4491715e-001 -1.4094657e+000 -9.6651337e-001  2.8515587e-001 -3.5208165e-001 -1.6416327e-001 -7.4161368e-001 -4.0111894e-001 -2.2130771e+000 -9.5687480e-001  7.4122390e-002 -6.2213131e-001 -2.4311967e-001 -9.5432611e-001 -6.2361649e-001 -1.5654227e+000 -2.1400519e+000 -9.3401272e-001 -7.1314541e-001 -7.2827617e-001 -6.3006133e-001 -3.4144038e-001 -4.9869757e-001 -5.6841172e-001 -1.2933998e+000 -5.9022977e-001 -9.4637412e-001 -5.2889217e-001  4.1736958e-001 -5.6241494e-001 -4.2622440e-001
 -1.1221570e+000 -5.8689370e-002  2.8530615e-001  4.5625206e-001 -1.1251298e+000  2.6368216e-001 -7.5863324e-001 -1.1167565e-001  1.2628453e-002  2.5874871e-001  3.0068731e-001 -8.8189465e-002 -4.0250029e-001 -1.8697132e-001 -3.7489020e-002  3.7710577e-001  6.5870683e-002 -3.9542175e-001 -4.5043209e-001  8.4733999e-002  9.0420403e-002  2.0680027e-001 -7.6448079e-001 -6.6218657e-001 -7.5097754e-002 -2.1959763e-001 -8.8815879e-001 -3.0883499e-001 -1.0113390e+000  9.2301896e-002  8.6006781e-001  3.7470482e-001 -2.9670689e-001 -3.2419920e-001  7.8709261e-001  3.7210872e-001  1.5535134e-001 -5.2383959e-001 -2.2218594e-001 -8.2283426e-002 -4.3780883e-001  2.0866437e-001 -1.0624009e+000 -7.3114222e-001 -3.6017591e-001  4.4361549e-001  7.4269569e-002 -6.6945976e-002 -3.0836014e-001 -2.1675824e-002  8.3442286e-002  7.6818462e-002 -8.7105859e-002 -7.5754140e-002 -4.0296240e-001  3.1088200e-001  5.0269667e-002 -2.5347192e-001 -5.0932955e-002 -8.2305904e-001  1.9218700e-001 -9.6110363e-001  6.0654746e-001  2.9807410e-001 -3.0873793e-001 -1.2342667e+000
  1.8587037e-001 -1.1035797e+000  5.4201214e-001  3.0330612e-001 -1.1265088e+000  1.3565072e-001 -1.1412803e+000 -8.0040219e-001 -6.5983884e-001 -6.3921282e-001 -1.2834023e+000 -1.2728744e+000 -1.2867882e+000 -4.7309955e-001 -1.0813427e+000 -4.5734778e-001 -3.3521732e-001 -7.9430042e-001 -7.5848243e-001 -1.9808524e-001 -6.9176357e-001 -5.1208796e-001 -3.1935034e-001  5.9681547e-001 -1.9805452e-001  1.3502171e-001 -1.1350509e+000 -1.0427310e+000 -1.1389191e+000 -2.3008886e-001 -7.4973846e-001 -9.3873592e-001 -9.1422876e-001 -2.6570904e-001 -3.2360238e-001 -2.3362735e-001 -7.2713317e-001 -6.7730832e-001 -5.2485684e-001 -3.4658175e-001  2.7477191e-001  1.7728051e-001  6.4856348e-001 -5.1487197e-001 -5.3860852e-001 -1.1745707e+000  5.6011298e-001 -1.2247190e+000  1.0443020e+000 -5.0895176e-002 -3.7424420e-001 -8.5541155e-001 -9.9569707e-001 -6.8294342e-001  1.8826813e-002 -6.7268042e-002 -3.2263973e-001  1.7294316e-001 -3.9422393e-001 -7.6983555e-001 -1.4510617e-001 -7.3412350e-001 -3.4713529e-001 -3.3376983e-001 -4.1122944e-001  2.5268504e-001
  2.5934809e-001 -1.0663048e+000  1.2608281e+000 -1.7590411e+000 -2.0236494e-001  2.3734991e-001 -2.3998384e-001 -7.7190793e-001  5.7175525e-001 -4.3787859e-001 -8.8654519e-001 -9.4387801e-001 -6.2107239e-001 -8.1559995e-001 -8.4470635e-001 -7.0775067e-001 -4.8476953e-001 -5.2331808e-001  9.2419382e-002  7.6159343e-002 -1.6169832e-001 -6.6511813e-002 -7.9966629e-001  7.4883650e-001 -3.0730209e-001  7.3286935e-001 -1.0085477e+000 -1.1675311e+000 -1.5279180e+000 -9.6317824e-001 -7.0009007e-001 -7.2710141e-001 -5.4506220e-001 -8.4511612e-001 -2.0171189e-001 -4.0110390e-001 -6.1883309e-001 -1.1502778e+000 -6.1441955e-001 -4.3914036e-001  1.3165762e-001  7.9222672e-002  1.2176349e+000 -1.2417862e+000  1.9724268e-001 -4.2329215e-001  1.2073617e-002 -8.6095997e-001 -1.4135829e+000  2.6035162e-001 -7.3721012e-001 -1.0004104e+000 -1.0127193e+000 -5.3497060e-002 -5.6541982e-001 -8.8853920e-001 -2.8872958e-001  6.1527388e-001 -7.4041670e-001 -2.6592134e-001 -6.3459326e-001 -2.0455222e-001 -5.8443497e-001 -1.1939608e-001 -2.1283393e-001  5.5512612e-001
  1.2128627e+000  9.2866762e-001  5.8803271e-002 -1.1005629e-001  7.6104251e-001 -1.4294040e+000 -2.9942040e-001  1.2449375e+000  4.1839311e-001  1.0028334e+000  2.2077377e-001 -1.4010408e-001  7.4530197e-001 -1.4800728e-001  2.7963405e-002  1.3627790e-001  6.8210558e-001 -8.7728824e-001  5.4095056e-001  1.0957526e-001 -6.2721389e-001 -1.6673235e-001 -6.3372074e-001 -1.9837945e+000 -1.4048446e-001 -5.2710790e-001  5.6647355e-001  2.2647333e-002 -3.0826265e-001 -3.8502219e-001  4.1725978e-002 -1.2339524e-001  9.5981561e-002 -5.2346697e-001 -6.6223981e-001 -1.2903175e+000 -9.8896075e-003 -2.5507960e-001  1.6521166e-001  3.7841482e-001 -9.1304653e-001 -7.3499639e-001 -1.0826531e+000 -7.8587860e-001 -6.7584733e-001 -1.2305365e+000 -7.1290443e-001 -1.3800333e+000 -1.6958826e-001 -8.8150151e-001 -1.2055268e-001 -3.5221846e-001 -7.7536752e-001  4.9707427e-001 -1.1572223e-001 -1.8188820e-001  4.9484773e-001  1.1692805e+000  1.0468815e+000 -4.3584956e-001 -3.5267146e-001  5.4085713e-001 -9.6438402e-001 -9.1793283e-001  1.0157007e+000  4.7677673e-001
 -1.3841485e-001 -8.2251674e-001  8.8594920e-001 -8.6845954e-001  4.2548391e-002  1.0266669e-001 -1.4551088e-001  3.5436251e-001  1.8122844e-001  5.1966607e-001  9.1545632e-002  9.3806200e-002  4.1270295e-001 -4.2323623e-001  8.3732427e-003  5.9513837e-002 -1.0619401e-001  2.5322088e-001 -2.0339339e-002 -1.1221946e-001 -1.0175809e-001 -5.1270353e-001 -5.2348996e-001 -1.0359474e+000 -2.7946938e-001 -4.4234246e-001 -2.6167858e-001  4.6670533e-001  2.0358338e-001 -6.3221124e-001  2.3679429e-001 -2.6926733e-002 -1.5798735e+000 -1.1382312e+000 -3.5458756e-001 -3.7352867e-001 -4.6358541e-001 -3.3349508e-001  2.9916871e-001  1.8786344e-001 -7.8411543e-001 -7.6899298e-001 -6.3320063e-001 -1.4391931e+000 -7.6683691e-001  2.3384669e-001 -4.8842681e-001 -8.9058493e-001  5.4052471e-002 -7.6949152e-001  4.4709353e-001  4.3176529e-002 -6.1755866e-001  7.4153051e-002 -2.8834564e-001  1.7245442e-001  2.9200418e-001  4.4420066e-001  1.8038966e-001 -1.1383956e-001  1.6104087e-001 -4.6335846e-002 -1.7383086e+000  1.0504798e-001 -6.6181464e-001  6.1866037e-003
 -9.8836069e-002 -2.6661531e-001 -8.7197071e-001 -3.6350539e-001 -1.3939580e-001  6.9753623e-001  4.6677836e-001 -2.2649308e-001  1.6385186e-001 -3.0302418e-001  4.5585360e-001  1.9435234e-001 -6.0645912e-001 -5.4863888e-001 -4.1897321e-001 -3.2190824e-001 -3.1196476e-001  3.7227301e-001  1.0239805e-001  2.6869757e-001  7.1167197e-001 -7.0237009e-002 -9.6967336e-001 -1.2374524e+000 -6.6748122e-001 -3.1866646e-001  2.0015250e-002  7.3949078e-002 -1.7098282e-001 -3.2759596e-001 -2.1825919e-001 -3.1911754e-001 -6.0127286e-002 -3.0645214e-001 -5.5919089e-001  4.8322043e-002 -8.6806128e-002 -4.0599452e-001  3.1309012e-001  1.4770495e-001 -5.4693221e-001 -8.3732920e-001 -9.8573372e-001 -1.5985791e+000 -7.2554260e-001 -5.0460546e-002  2.2247210e-001 -1.0952223e+000  3.0407487e-001  1.2877010e-003 -3.7008595e-001 -2.1388492e-001 -5.3284855e-001  7.4475852e-002 -5.4033086e-001  5.4261496e-001 -2.9085955e-001  4.3241285e-001 -9.2236683e-002  4.9147055e-001  1.9178881e-001 -4.1212396e-001 -1.6164934e+000 -2.5515590e-001 -1.2699874e-001 -1.8520474e+000
 -4.0604067e-001  6.4603245e-002 -1.0637032e+000 -2.0917754e+000 -3.5680464e-001  4.9545715e-001 -5.0432915e-001 -2.6604438e-001  5.1810082e-001  2.7453389e-002 -4.2026689e-002 -2.4670534e-001  1.0171847e-001  1.6414072e-001 -4.9290841e-001 -3.9678543e-001 -4.9085714e-002  9.7276191e-001  2.3366508e-001  5.2675060e-001  6.5003202e-001 -3.2564426e-002 -1.6434937e-001  5.2143950e-001 -4.2053367e-001  1.6684251e-001 -4.2672085e-001 -2.1005844e-001 -2.8123443e-001 -1.9951444e-001 -5.4646585e-001 -1.5605458e-001 -3.2684368e-001 -3.4277374e-001 -2.7194999e-001 -4.3732375e-001  2.8902114e-001 -3.6083253e-001 -4.2436523e-001 -1.8714840e-001 -4.6152295e-001 -2.6027677e-001 -8.7982469e-001 -3.2482642e-001 -3.1248944e-001  6.3564127e-002  2.2284337e-003 -2.9459513e-001 -4.3963031e-002  2.9950741e-001 -3.4213352e-001 -1.4484395e-001 -1.2611275e-001 -1.6871751e-001  7.2632794e-002  4.4961171e-002 -1.4474709e-002 -1.5167100e-001 -1.5657428e-001  9.1740104e-002  6.0748226e-001 -5.4803690e-001 -1.2686447e+000  3.3889544e-001  3.1078234e-003 -2.3522135e-001
  4.1949117e-001 -5.3429397e-002 -1.0817324e+000 -2.7726612e-001 -4.3286851e-001 -4.8245761e-002 -7.6637798e-001 -2.4187645e-001  7.2026595e-001 -3.2315003e-002 -3.8610568e-001 -2.3966545e-001  4.8970984e-001 -3.5455000e-003 -6.1961475e-001 -6.5469925e-001 -4.2237721e-001 -7.6094561e-001 -3.8798266e-001 -2.5720684e-001  1.7282870e-001 -4.5489546e-001 -1.2178209e+000  3.5095135e-001 -3.7521083e-001  2.6137936e-001 -1.1617152e-001 -4.7315843e-001 -1.0328262e-001 -3.4870037e-001  1.9664798e-002 -2.2982477e-001 -1.0870935e+000 -5.7367467e-001 -7.1720827e-001 -4.3366152e-001 -4.2186108e-001 -5.0978185e-001  9.1275940e-002  3.2943523e-001 -1.0351529e+000 -4.9208700e-001 -4.8141805e-001 -7.2232375e-001 -1.1223722e-001 -2.5767363e-001 -7.7117958e-001 -1.2970237e-001 -1.2633185e+000 -7.8716737e-001 -7.1644299e-001 -6.7215780e-001 -1.3395065e-001 -1.1557271e-001 -3.6857604e-001 -6.1414504e-001 -3.4259240e-001 -6.6629868e-001 -5.4373391e-001 -4.8517906e-001 -7.1406739e-001 -2.8759240e-002 -5.3119924e-001 -1.3334985e+000 -1.8359109e-002 -9.0079493e-002
  2.6669743e-001 -5.9308545e-001 -3.5064789e-001 -9.9858366e-001 -6.1611951e-001 -1.5785232e+000 -4.7645337e-001 -4.7049620e-001 -1.4003508e-001 -3.2673469e-001 -9.7408601e-001 -7.4907935e-003 -3.5680031e-001 -7.7417359e-001 -1.2375684e+000 -9.2290666e-001 -3.2710914e-001 -2.6877450e-001 -3.5971703e-001 -2.7161724e-001  1.7063572e-001 -3.0525471e-001 -1.8289056e+000 -7.0719934e-001 -8.7825194e-001 -4.7186108e-001 -2.2702660e-001 -5.4741412e-001 -1.0219029e+000 -6.4319647e-001 -1.0610465e+000 -3.4129850e-001 -9.2267573e-001 -1.7774016e+000 -5.3048722e-001 -9.4171075e-001 -4.8295093e-001 -4.1969968e-001  2.0839605e-001 -3.1348269e-001 -6.0268885e-001 -1.1609589e+000 -9.9894792e-001 -1.1312057e+000 -5.6977691e-001 -7.4401338e-001 -4.1362515e-001 -1.0560014e+000 -8.9711747e-001 -5.7610476e-001 -8.8848202e-001 -8.2623682e-001 -4.4994056e-001 -2.7551462e-001  8.5362124e-002 -5.4239407e-001 -3.7831257e-001 -1.2418851e-001 -2.1717971e-001  4.2871687e-002 -3.9161409e-001  1.4537212e-003 -1.0596108e+000 -8.2278704e-001  2.7095312e-001 -3.6861043e-001
  5.6393298e-001 -1.2681964e-001 -5.0154692e-001 -7.4004472e-001 -3.7144439e-001 -1.1847924e+000  7.2812584e-001 -6.2432332e-001 -3.0180710e-001 -1.8320132e-001 -5.2436083e-001  5.0323841e-001 -5.3700084e-001 -6.9890817e-001 -5.6496901e-001 -6.1962290e-001 -1.7351838e-001  1.2839453e-001 -1.5402167e-001  4.3083075e-001  9.1249226e-001  4.9739308e-002 -1.3492856e+000 -1.4007570e+000 -8.7669472e-001 -2.3832684e-001 -8.1225228e-001 -3.4634827e-001 -5.9620017e-001 -2.6486749e-001 -7.9568997e-001 -4.8801108e-001 -1.2109577e+000 -8.5263649e-001 -5.6070608e-001 -1.0105287e+000 -3.8525641e-001 -6.3414323e-001 -1.2647600e-001 -6.8143804e-001 -4.6601428e-001 -6.5960951e-001 -1.2914912e+000 -8.1194140e-001 -7.6894707e-001 -4.1889745e-001 -9.5770430e-002 -2.8712651e-002 -8.7870120e-001 -2.6384100e-001 -4.8962957e-001 -2.7296038e-001 -1.1272671e-001 -2.1404861e-001 -7.7424695e-002 -2.6498261e-001 -2.0667355e-001  1.6786620e-001 -3.1942584e-001  4.3660806e-001 -1.2423622e-001 -2.8861685e-001 -9.0854391e-001 -3.4387865e-001 -5.2776792e-001 -7.9173836e-001
 -4.8470540e-001  2.7630098e-001 -1.3631582e+000 -7.0449485e-001 -4.4020277e-001  7.1888614e-002  1.0195479e-001 -5.4021405e-002  2.0142332e-001  4.6239331e-001  1.1396163e-001 -2.0586729e-001 -3.2582390e-001 -3.8738376e-001 -6.9863879e-001 -5.8632385e-001  1.7240479e-001 -1.4063857e-001  1.0253912e-001  8.3644820e-001  3.1530085e-001 -2.5174307e-001 -1.4742424e+000  6.3527699e-002 -4.1587675e-001  5.9020533e-001 -6.9576335e-001  5.9555111e-002 -1.0784491e-001 -2.1295478e-001 -1.6798469e-001  2.9621268e-001 -6.2851103e-001 -3.7843453e-001  1.3364631e-001  3.4369557e-002 -2.8664623e-001  1.6448929e-001 -6.0396781e-001 -1.6839746e-001 -3.3503598e-001 -4.9264611e-001 -6.7980640e-001 -6.9355887e-001  6.6945700e-002 -1.7529772e-001  4.2515785e-001  1.5446241e-001 -1.0559275e+000 -5.0814170e-001 -5.6788153e-001 -2.7589913e-001  4.8865245e-001 -7.4073452e-002  9.1871066e-002 -9.0842930e-002  3.1510097e-002  3.4142400e-001 -7.6036941e-002  1.3986828e-001  7.6754745e-001 -2.2601917e-001 -1.2512156e+000 -2.0603219e-001  6.2978806e-001 -1.7081142e-001
  5.8025266e-002 -1.2279235e-002  5.1290557e-001 -6.7188119e-001 -6.8300048e-001 -2.5222663e-001 -8.2699400e-001 -4.2499542e-001  2.2233615e-001  3.1529135e-001 -4.4710193e-001  1.9558343e-001 -2.0928786e-001 -3.3769878e-002 -1.2775718e+000 -1.1370842e+000 -1.0416132e-002  3.5784894e-001  8.0567159e-001 -1.0992258e-001 -1.1560342e-001  5.1476733e-002 -6.7600347e-001 -3.5434149e-001 -1.0126568e-001 -8.0151611e-002 -8.2614297e-001 -6.5003144e-001 -6.6411509e-001 -8.0986592e-001 -2.8125903e-001 -3.5688785e-001 -1.0300515e+000 -3.9731497e-001 -5.5538064e-001 -4.6043916e-001 -5.9847443e-001 -7.2519013e-001 -4.2720968e-001 -2.7860229e-001 -4.5220481e-002 -2.7645376e-001 -2.3352330e-001 -3.8658868e-001 -1.4396495e-001 -1.0796650e+000 -1.3337963e-001 -3.8140919e-001 -8.0226814e-001 -6.8013505e-001 -9.5538150e-001 -9.7966391e-001 -1.5396585e-001  1.4744915e-001  3.6534733e-001 -3.4434281e-001  2.8866944e-001  2.8723218e-001 -1.4401311e-001 -1.6642344e-001 -1.4366339e+000  5.8090149e-002 -8.2179145e-001 -4.6904739e-001  5.0490658e-001  2.0765574e-001
  4.4242466e-001 -1.7210662e-003  1.5126002e+000 -4.3423200e-001 -3.3523561e-001  2.9615785e-001 -7.8295926e-001  7.1365327e-001  4.8232579e-002 -1.1377613e-001  8.1205801e-002  4.5209466e-001  1.1269282e-001  3.0240283e-001 -2.4027162e-001 -8.0521272e-002 -2.2239145e-001  8.8819424e-002 -1.5543099e-001 -8.3811088e-002 -5.2944667e-001 -1.6636097e-001 -4.2915920e-001 -5.0615577e-001 -9.3796778e-002  8.6843003e-002 -3.2978751e-001  6.0869807e-001 -4.2258697e-002  4.2071908e-001 -3.0553389e-001 -8.4666186e-002 -2.6096647e-002 -8.3807811e-001 -1.8084814e-002 -4.9915551e-002  5.0912057e-001 -8.3795988e-002  1.7073704e-001 -2.0256313e-001 -5.2642593e-001 -1.7139324e-001 -7.0780392e-001 -5.7644430e-001  2.0091743e-001 -1.7567933e+000 -5.9555705e-001 -7.9037239e-001  2.2295521e-001 -1.8311754e-001 -1.9721847e-001 -2.6852903e-001  5.0798078e-002 -1.3915907e-001  1.4176989e-002 -8.7103793e-002  1.9962120e-001  4.0381376e-001  3.7879832e-001 -6.2556466e-001  4.2471967e-001  4.6514244e-002  3.4082226e-001  8.3194759e-001 -2.6147080e-001 -2.8300345e-001
 -3.0440132e-001  9.1936212e-001  3.0960212e-002  1.3321228e+000 -7.9888755e-002 -1.7552731e-001 -6.4398248e-001  3.8335304e-001  5.5920142e-002  4.9049643e-001 -3.4849474e-001 -3.3616348e-001 -3.5827380e-001 -4.1741580e-001 -5.4377387e-001 -2.1189317e-001  7.3579473e-001  3.1557401e-001 -6.7750203e-001 -2.0519937e-001 -7.9213824e-001  2.2995665e-001 -4.2437386e-001 -1.4752099e-001 -1.2237050e-001  2.5472978e-001 -3.2303451e-001  4.5782564e-001  6.3437419e-001  1.7192217e-002  2.9536682e-001  2.0939261e-001 -2.4826399e-001 -5.0749225e-001  2.8996642e-001  4.4506127e-001  5.4082086e-001  8.2978720e-001  5.9418071e-001 -3.3429138e-001  4.8899813e-002 -4.8222646e-002  2.6770901e-001 -4.0258549e-001  4.5854081e-001 -1.4826313e+000 -3.3631854e-001 -1.1610271e+000 -1.3926967e-001  4.8972482e-001 -3.5105764e-001 -3.5375742e-001  2.2886273e-001 -2.0677336e-001 -8.7728579e-001  2.3754078e-001  9.2590108e-001 -7.9348828e-002  3.3093648e-001 -8.3082439e-001  2.8073761e-001  3.9878339e-002  1.2169233e+000 -5.9423625e-002  4.1203817e-001  6.2992884e-001
 -6.2765465e-001  4.2457672e-001 -1.4746268e+000 -2.1630291e-001  3.2100461e-002  5.3110391e-001 -2.4122491e-001  1.2260793e-002 -2.0292394e-001  1.6273810e-001 -5.6083132e-001 -7.9117053e-001 -6.3826851e-002  1.4796687e-002 -1.2898039e-001  3.6670366e-001  4.0215045e-001 -7.8376209e-001 -1.2153126e+000 -4.9019137e-001 -1.7169140e+000  2.3803264e-001 -4.7830645e-001  2.1275617e-001  1.1170673e-001  8.4066220e-001 -3.2863607e-003  3.7654694e-001  2.1046884e-002  3.4904731e-001  8.0196065e-001  5.7875370e-001 -5.5235516e-001 -4.3758890e-001  3.7476713e-001  7.4019354e-001 -1.7147064e-002 -6.1506160e-001 -2.9484850e-001 -1.0440260e-001  9.7456093e-001  3.1625149e-001  8.7595242e-001 -3.6127333e-001  2.3393898e-001 -3.3730100e-001  2.9998837e-001 -9.1091199e-001  2.2480496e-001  5.8666119e-001  3.6825186e-001  3.9756711e-001  1.3749151e-001 -1.9249794e-001 -3.9032181e-001  1.1281857e-001  5.1305591e-001  2.1632222e-001  1.0712286e-001 -4.7723510e-001  2.7949481e-001 -2.0766185e-001  1.1337545e+000 -7.6148384e-002 -1.3745562e-001 -3.8627838e-001
  7.5242121e-001  6.6483437e-001  3.2584428e-001 -1.4901530e-001  1.5973013e-003 -6.4533491e-001 -6.9420281e-001  9.3047709e-001  4.0567929e-001  6.7817921e-001  3.5982417e-003  1.4920045e-001  7.5736159e-002 -5.4305966e-002  6.9023402e-001  7.6283048e-001  2.1908933e-001 -7.7989848e-001 -1.1430391e+000 -1.5734152e-001 -2.1291092e-001  1.6248574e-001  1.0962780e+000  6.1673724e-002  5.6168209e-002 -2.1604240e-001  7.4011366e-001  9.2457140e-001  6.6925646e-001  1.0396344e+000  9.5638186e-001  6.8080090e-001  9.9259097e-001  1.1258812e+000  2.7874633e-001  2.2668496e-001  4.5920482e-001  4.7757898e-001  2.4479833e-001  3.7498418e-001  5.5735965e-001  1.1848598e-001  3.4367498e-001  7.9790584e-001 -1.8024758e-001 -3.7146025e-001 -1.2042794e-001 -1.9246796e-001 -5.2959919e-001 -1.0770086e-001  5.1061939e-001  4.8399864e-001 -1.9047403e-001 -1.4802586e-001 -8.5140807e-002 -9.1110567e-002 -3.9880370e-002  4.5865928e-001  5.1000692e-001  9.1853587e-002 -6.0928324e-001 -2.3041615e-001  1.0603593e+000  2.5985541e-001 -1.4203360e-001  9.2077327e-001
 -5.1516450e-001  4.6237663e-001 -3.6166281e-001 -2.9211106e-001 -3.3112254e-001  5.4307823e-001 -1.0872138e+000  7.1782126e-001 -1.9814410e-001  2.0281950e-001 -4.3113607e-001 -1.7610407e-001 -2.4600687e-001 -5.8365056e-001  3.9311169e-001  6.2257263e-001  7.9304134e-001  8.5161720e-002 -9.4191522e-001  6.4958848e-001  5.8664544e-001 -2.3787857e-001  1.0580687e-001 -2.7563203e-001 -1.8493899e-001 -5.2796150e-001  4.4243772e-001  7.1400541e-002  1.5624345e-001  2.8071434e-001 -7.2703418e-001  6.9468265e-002 -5.1205317e-001 -4.8274519e-001  2.1769338e-001 -6.7576550e-001  3.9282369e-001  3.8149282e-001  8.2741874e-002  3.3248220e-001 -2.0991145e-001 -3.9224234e-001  1.4242068e-001  3.8022403e-001 -5.5168142e-001 -3.9212076e-002  3.0311400e-002 -6.8445228e-001 -9.9060991e-002  3.3456705e-001  4.3695500e-001  4.4163287e-001 -4.8997028e-001 -4.1565755e-001 -2.5697738e-001 -1.1442466e-001 -1.8328833e-001  2.9092376e-001  4.7620571e-001 -4.2091594e-001 -6.8559532e-002 -1.0155558e-001 -2.4092342e-001 -4.9385468e-001  7.2521106e-002  2.3255250e-002
 -9.8015445e-001  2.3943083e-001  1.6137610e-001 -9.3567137e-001 -1.3556530e-002 -5.5427859e-001 -4.1472409e-001  5.9648259e-001  8.0050201e-002  6.0721571e-001  5.1939760e-001  5.6443582e-001  2.3467988e-001 -5.0701727e-001 -1.9390939e-001  2.1139573e-001  1.9599015e-001  4.3754173e-001  9.7142825e-001  8.3897461e-001  6.9652334e-001  6.6176474e-001  9.7828761e-001  3.9557240e-001 -2.6014343e-001 -2.3351674e-001  3.2500684e-001  7.4330872e-001  6.5139889e-001  8.3620282e-002 -7.6156900e-001  3.2717670e-001  1.7439523e-001  9.6777824e-002  4.3894540e-001 -1.7829193e-001  1.0331622e-001  6.9932495e-001  4.2524343e-001  1.2294614e-001  1.3376817e-001 -3.0140685e-001  5.0587365e-001  1.2415811e+000 -2.7667952e-001 -1.2628444e-001  1.4035817e-001  4.6371302e-001  2.1542172e-001  4.3264528e-002  1.2912083e-002  1.1431123e-001 -3.9434999e-001  2.2598544e-001 -3.0428978e-001  5.9018235e-001  6.4804374e-001 -1.8885406e-001  5.7039429e-001 -5.6708463e-001  3.6398510e-001 -4.2873611e-001 -2.7129977e-001  1.4384151e-001  6.9397931e-002  6.4621275e-001
  1.0003498e-001 -7.7512635e-003 -7.1654678e-001 -6.1717270e-001 -4.6361850e-001 -1.2004038e+000 -5.8632491e-001  6.5866447e-001 -8.0384062e-002  7.7531784e-001  2.6695132e-001 -3.2440055e-001  3.4110175e-001 -6.6139480e-001  3.1149877e-001 -1.5215165e-001  6.7445378e-001 -3.1997376e-001  1.2522357e+000 -7.6637999e-002 -5.9687580e-001 -1.8806375e-001  1.7124516e-001 -4.3793611e-001  1.8298736e-002  1.9456972e-001 -8.7697842e-002 -3.0849865e-002  6.1779733e-001 -1.2367774e-001  1.1787523e-001  4.8804470e-001  2.0067008e-001  2.1420400e-001  1.5575633e-001 -9.7841922e-002  6.6192681e-002  1.2068834e-001 -1.8808301e-001 -1.2229619e-001  4.8412992e-001  4.9354694e-002 -1.3719194e-001 -3.7591535e-001 -2.0738547e-001  1.3017406e+000  3.1887134e-001  1.1742671e+000 -2.3720728e-001  2.9101661e-001  4.1742156e-002  1.0616525e-001 -6.2657321e-001  2.7636411e-001  6.8833109e-001  8.3840833e-001  4.8484452e-001  3.2109809e-001  2.9649310e-001 -1.4559997e-001 -3.0270740e-001 -2.5761841e-001 -1.7563567e-001  3.5831404e-002  1.0088541e-001  4.7964228e-002
 -7.3174924e-001 -6.4655960e-001  8.1727479e-001  5.6026458e-002 -6.9294924e-001 -1.1328572e-001 -4.8222413e-001 -3.4470698e-002  9.7312871e-002 -1.2925206e-001 -5.3258658e-001  4.5169397e-001  2.7810498e-001  8.2169305e-002 -5.6325160e-001 -2.6252406e-001 -4.3616958e-001 -8.0790770e-001 -1.9578322e-001 -2.2871103e-001  2.9143437e-002  3.6224673e-001 -8.0882294e-001 -2.4112617e-001 -4.1698687e-001  3.9787925e-001 -5.4978188e-001 -8.8566864e-001 -7.6786984e-001 -5.7109639e-001 -5.2859518e-001 -3.4007621e-001 -4.5670826e-001 -7.2046801e-001 -9.6691074e-001 -1.1867026e+000 -1.4348505e-002 -1.4772898e-001 -7.5310555e-001 -9.7116022e-001  1.1810727e-001 -2.4788951e-001 -3.3158862e-001 -1.7266470e-001 -4.3956828e-001  1.0163148e+000 -1.0829049e-001  9.8596565e-001 -4.1639490e-001 -1.1216761e-001 -5.3359298e-001 -4.9490894e-002 -4.9628504e-001 -2.8206532e-001  6.8951771e-001 -3.5136868e-001 -2.3538600e-001 -6.4340826e-002 -6.8028232e-001 -3.3486593e-001 -1.4948335e+000 -5.2174409e-001  1.6576670e-001  6.7963677e-001 -2.4631994e-001  7.2026217e-001
  4.3549139e-001 -2.1890505e-001 -8.1968589e-001  4.3745740e-001 -7.8495801e-001 -1.0055505e+000  5.4389469e-002 -2.1128458e-001  1.7325854e-002 -6.2649051e-002 -6.9031123e-001 -2.2136000e-001  2.7843705e-001  3.2204801e-001 -1.7103491e-001 -2.0300305e-001 -3.4078420e-001 -7.5842487e-001 -3.2340227e-001 -4.2338763e-001 -6.2293201e-001 -4.7916838e-001 -1.1345501e+000  2.0893958e-001 -1.7719722e-001 -4.5988107e-001 -1.2455615e+000 -1.1303533e+000 -1.2947146e+000  1.1700322e-001 -7.8476445e-001 -4.8028121e-001 -5.4546597e-001 -9.5369004e-001 -6.8593077e-001 -1.0904606e+000 -3.9691571e-001 -1.0062574e+000 -5.8916010e-001 -1.2069543e+000 -6.6657709e-001 -5.6573536e-001  7.6597326e-002  7.4826462e-001 -3.0946905e-001 -1.3728994e-001  1.8247566e-001 -2.6766411e-002 -1.0131238e+000  2.9102092e-001  1.4250164e-001 -1.6816083e-001 -1.9284466e-001 -7.4501561e-001  1.6219908e-001 -6.0335264e-001 -3.6541079e-001 -4.9532369e-001 -4.1321666e-001  3.7177406e-001 -9.6365048e-001 -8.2937914e-001 -1.1351458e-001 -4.3692140e-001 -3.3926982e-001 -3.8489646e-001
 -5.5054540e-001 -1.9006426e-001 -2.2796070e-001  3.7457162e-001 -2.5346777e-001  2.1349120e-001 -4.7146275e-001 -7.5878784e-002 -3.0718068e-001 -5.7112160e-001 -2.6224120e-002 -3.2192622e-004 -1.5634920e-001 -6.5033701e-002  4.6216877e-001  9.6657071e-002 -5.6137251e-001 -2.9805223e-001 -7.8523436e-002 -2.6572900e-001 -3.1107612e-001  2.8227536e-001  4.5603528e-001 -2.1777989e-001 -1.3434788e-001  2.5220478e-001 -6.3865573e-001 -4.8348186e-001 -2.5387819e-001 -4.5014290e-001 -6.0520740e-001 -3.8043518e-001  1.4342737e-001 -4.4186136e-002 -6.3151633e-001 -7.0701603e-001 -1.0367299e+000 -2.6332714e-001 -8.1681371e-001 -5.3723816e-001 -2.5907336e-002 -3.8289403e-001  1.1455609e-001  6.0229138e-001  1.6275400e-001  3.1388520e-001 -5.9660295e-002 -4.4137203e-002 -3.2408896e-001  9.2469870e-002  4.4521338e-002  1.7970550e-001 -1.5368778e-001 -5.5331692e-001 -1.7753632e-001 -7.5146138e-001 -2.0576210e-001  7.3963150e-003 -3.8614358e-001  1.1138330e-002  5.1386794e-001  1.0617435e-001 -3.9537509e-001 -1.6567409e-001 -4.0766528e-001  1.3623691e-002
 -2.1654728e-001  1.3001945e-001 -3.7453016e-001 -7.3819994e-001  4.9108744e-002 -5.0188380e-002  4.5179479e-001 -3.2223236e-001 -5.8941193e-002 -1.2976063e-001 -4.6653022e-001 -1.2283086e+000 -6.4581195e-001  8.2909776e-002  3.4536499e-001  8.7953054e-002  3.3219769e-001 -4.1866770e-002 -2.0958259e-001  8.7023536e-002 -3.3695024e-001  1.0310699e-002  9.2312191e-001  2.5950148e-001  3.3352168e-001 -1.2487136e-001 -9.5761887e-001 -1.5631605e+000 -3.4064058e-001  6.0653779e-001 -8.1529692e-001 -3.1978824e-001  1.5761431e-001  2.1766942e-001 -3.3864633e-001 -1.1881424e+000 -1.6327315e-001 -9.2731057e-001 -1.0826481e+000 -3.0062139e-001  3.1086992e-001 -8.1721191e-002  1.1004172e-001  3.5537871e-001 -7.3761828e-002  7.7985378e-001  4.1350538e-001  5.1374351e-002  6.9369534e-002  4.7623277e-002  6.0870054e-001  4.2966464e-001  2.2073637e-002 -4.2411063e-001  5.3061434e-002 -6.9476591e-001 -2.4623774e-001 -1.0627888e-001 -6.2787966e-001  2.1188721e-001  4.3687944e-001 -1.5779915e-001 -4.0384793e-001  9.7873202e-001 -1.2498303e-002 -1.3121676e+000
 -8.2965477e-001  2.4462701e-001  9.5828313e-002  2.9495901e-001  8.4522825e-001  1.5602930e-001  2.0075517e-001 -3.9890052e-001 -2.3783292e-002 -3.5831525e-002 -8.2241725e-001  1.3822574e-001 -6.0751809e-002 -1.7122166e-002 -5.1746185e-001 -4.4129422e-001 -3.8264459e-001 -5.6296961e-001 -7.1315380e-001 -3.1602680e-001 -3.0659321e-001  1.6214147e-001 -4.5649088e-001 -1.3030346e-001  1.1733656e-001  2.2662346e-001  5.9626827e-001  6.5308219e-002  4.1352050e-001 -2.2716280e-002  1.9708626e-001 -3.9151174e-002  3.7503582e-001 -4.2677079e-001 -8.8781605e-002  1.8726114e-001 -6.0149802e-001  3.1133343e-001  8.8279036e-002  7.1915651e-001  5.0049879e-001 -2.7044155e-001 -3.2847653e-001 -4.1586511e-001 -6.2636195e-001  7.4862709e-001 -6.1272253e-001 -5.8133096e-001  1.5111552e-001  3.5427284e-001 -1.3090394e-001 -1.5404234e-001 -1.8083602e-001 -5.1464025e-001 -1.1865540e+000 -6.9917387e-001 -4.3378562e-001 -6.5330201e-001 -6.5438504e-001 -5.3062490e-001 -1.5145126e-001 -3.8884655e-001  3.3497599e-002  1.1969994e-001 -5.7462231e-001  8.3093299e-001
 -8.1532739e-001 -3.1645235e-001  9.9200997e-002  1.4633699e+000  4.5808317e-001  3.4972995e-001  4.4755585e-001  9.9233910e-003  3.2367069e-001  3.0060761e-001 -3.7676665e-002  9.3013296e-002  2.8099060e-001  1.3240529e-001  4.3581085e-001 -2.9167769e-002 -1.3650924e-001  1.1357842e+000  2.9545653e-001  2.2677881e-001  3.3443485e-001  6.0138682e-001  1.4004098e+000  8.5439613e-001  5.2685668e-001  6.3190201e-001  8.4492196e-001  7.8629070e-001  9.0003623e-001 -9.5161754e-001  1.0333350e+000  3.0812946e-001  4.0143590e-001  4.1710359e-001  3.2332231e-001  7.9082114e-001 -1.1941440e+000  4.5515182e-001 -2.2551275e-001  5.9912705e-001  4.7023529e-001  4.0062705e-001  8.9559119e-001  2.6731247e-002  4.5293252e-001  6.6330356e-001  5.6310570e-001  5.8491252e-001  1.0709125e+000  1.2377659e-001 -7.6194766e-002 -1.5936306e-001  1.1457561e-001  3.5455758e-001 -8.4197867e-001  3.4196107e-001  5.7521949e-001  1.0353816e-001  5.1207980e-001  1.6395204e-001 -5.3287647e-002 -7.0760576e-002 -5.5017635e-002  3.8306099e-001 -6.9818906e-001  6.4716935e-001
  3.8905689e-001 -3.2230510e-001  2.5549760e-001  2.3372407e-001  1.3452389e-002  6.3720611e-001  4.3404653e-002  6.6594281e-001  1.9759855e-001  3.5572374e-002  6.8419412e-001 -3.2632367e-001  3.6863407e-001 -3.4228618e-003  1.3617932e-001 -2.1847892e-001 -5.4904376e-001  1.1814879e+000  5.9117592e-001 -1.6420363e-002  8.1994131e-001  5.4370627e-001  1.0756272e+000  1.1021661e+000  2.1674852e-001  2.9445137e-001  6.2269026e-001  6.0463369e-001  5.1898701e-001 -2.7176621e-001 -3.8446790e-001  2.1229016e-001  4.2675353e-001  3.8754971e-001  2.3321321e-002 -1.5374981e-001  1.8454402e-001  8.4276452e-001 -1.6905448e-001  1.4117894e-001  2.9113232e-001  3.1628888e-001  7.8779572e-001  1.0450316e+000  4.5964455e-001  3.1852511e-001  1.4702803e-001  4.6198815e-001  4.7401817e-001 -2.1557355e-002  1.1811703e-002 -3.7742392e-001 -2.8022131e-001  2.0919921e-001  3.6061600e-001 -2.2773217e-001 -1.5696652e-001  9.0849312e-002  4.0192018e-001  1.2694600e-001  7.3793712e-001  1.6369327e-001 -2.1972317e-001 -3.4603473e-001 -2.2302291e-001  7.1169416e-001
  8.9172907e-001 -3.6004410e-002 -2.8171552e-001  4.4729101e-001 -1.1418662e-001  3.0445375e-001  3.8625732e-001 -2.4053235e-002 -9.3804530e-002 -2.4838061e-001  8.1889986e-002  3.2977144e-001 -1.3979113e-001  1.1141037e-001  4.1165553e-002 -1.7056134e-002  2.9963480e-001  1.0957603e-002  8.7633667e-002 -4.1261486e-001  1.4067650e-001 -1.4676108e-002 -9.7662412e-001 -3.1923401e-001 -3.7417308e-001  1.4121148e-001  3.1108445e-001  2.2109307e-001  2.1797594e-001  9.0255231e-001 -8.1792129e-001 -1.5945253e-001 -5.1934896e-001 -7.9689565e-002 -1.6523865e-001 -5.0253689e-001  1.4698137e+000  8.7795446e-001  6.8019637e-001  1.9985870e-001  1.4720914e-001 -2.1976260e-001 -2.9108074e-001 -5.8085851e-001 -8.4400841e-002  6.4626747e-001  8.2645879e-002 -3.2755511e-001 -5.1405768e-001  2.6813546e-002 -8.8504461e-002 -1.9010157e-001  1.6461922e-001 -4.4615010e-001  5.8596119e-001  1.1108278e-002 -4.3177046e-001 -2.2248654e-001 -1.7222964e-003  3.7913186e-001  1.0734455e+000 -1.3892473e-001  4.2335996e-001  8.6556674e-001  4.9728717e-001 -1.5584549e-003
 -1.0352630e+000 -7.1841741e-001  8.3055125e-001  2.0291898e-001  1.8155832e-001  8.0394291e-001  3.6194915e-001 -2.2691539e-001 -1.5468234e-001 -3.9936991e-001  5.1223629e-002 -5.0182842e-001 -3.6402589e-001  3.4699914e-001 -4.2801954e-001 -2.4299709e-001 -2.0782366e-001 -2.2686176e-001 -3.7795010e-001 -4.4709645e-001 -1.1694435e+000  5.5084790e-003 -1.9961577e-001 -2.3853920e-001 -9.9206379e-002  2.9336175e-001  2.3312081e-001  3.1995599e-001  6.5960705e-001 -3.2295892e-001 -1.0877652e-001  2.5952887e-001 -1.0033279e+000 -3.5527143e-002  4.8984814e-001  2.4542917e-001  2.0060484e-001  6.3399274e-001  2.1111728e-001 -3.2006961e-001  2.6698117e-001  9.0622884e-002  1.3018094e-001 -8.6597166e-001 -6.3382057e-002  1.2600808e-001  3.1455604e-001  9.6165882e-002  6.4723566e-002 -2.5020035e-001 -2.1120846e-001 -3.0145098e-001  7.9397304e-001 -1.4172432e-001  2.0791218e-001  5.2655565e-002 -8.9406145e-002 -2.9173589e-001  6.6437620e-002  1.8196921e-001  6.2352465e-001  2.0613993e-001 -1.5207854e-001 -5.8408738e-002 -5.4447596e-001  6.2783584e-001
  5.0238386e-001 -2.8985067e-001  2.8963475e-001  3.8521055e-001  1.7555623e-001  1.2705213e-001  1.1048082e+000 -7.0804053e-001 -1.0698692e-001 -7.2370944e-001 -3.5992247e-001 -8.7457311e-001 -6.2075910e-001  1.4724112e-002 -2.4998471e-001 -3.0696257e-001 -4.4902540e-002 -3.6856310e-001  4.4359527e-002 -2.8566547e-001 -1.9682020e-001 -1.0125465e-001 -3.2250625e-001 -3.4571894e-001 -5.8733944e-002 -1.2477955e-001 -3.8959081e-001  2.3013233e-001  7.5529444e-001 -1.3920048e-001 -1.7569125e-001 -4.0189880e-001 -2.2983741e-001  1.2214437e-001  9.5230877e-002 -5.3012273e-002 -3.5865907e-002  2.7036824e-001  4.4100795e-001 -9.6672258e-001 -4.4497046e-001  3.0269160e-001  8.9263490e-002 -7.1780944e-001 -2.3771396e-002 -6.2882761e-001  2.6272871e-001  1.7335790e-001  5.9652836e-002 -2.6453201e-001 -9.6547773e-002 -9.1869868e-002 -1.7158188e-001 -2.5622420e-001 -1.7100085e-001 -5.5664629e-001 -1.6431042e-001 -1.9482620e-001 -2.4679992e-001 -3.1063663e-001  3.3747782e-001  3.4007851e-002  5.2145934e-001  6.0100599e-001  2.3667338e-001 -2.3627973e-001
  3.2498775e-001 -3.9006536e-001  1.0388597e+000  1.6182081e-001 -3.4823420e-001  3.6249153e-001  3.9309858e-001 -3.4102869e-001 -7.3990175e-001 -1.7636827e-001 -4.0663728e-001 -1.7173412e-001 -5.1423127e-002  1.0590068e-001 -1.5802907e-001 -2.1184983e-001 -2.9324558e-001  2.0789118e-001 -6.6887369e-001 -4.1254811e-001 -1.2336590e-001 -2.6655816e-001 -3.0916893e-001 -7.4796796e-001 -3.7590720e-001 -5.8959592e-001 -5.7078575e-001  7.0686050e-001  5.3199064e-002 -1.1509728e-001 -3.5118384e-001 -4.1302172e-001 -4.7747514e-001 -7.6822544e-001  2.8610339e-001 -2.2011318e-001  4.4418950e-001  3.8417416e-001  5.9892713e-001 -4.7710749e-001 -3.7843446e-001 -3.8221055e-001  1.4589893e-001 -8.5315474e-001 -4.2671104e-001 -9.3542542e-001 -2.7162637e-001 -8.3814311e-001 -3.1532905e-001 -5.6953215e-001 -3.6988223e-001 -5.6985269e-002  3.7146888e-002 -3.0645683e-001 -6.6556172e-001 -1.6708360e-001  2.7925966e-003  4.4230165e-002  9.8393395e-002 -7.6690593e-001  4.9419501e-001 -3.2862060e-001  8.7350257e-001 -2.5866444e-001  1.8780781e-001  1.5610092e-001
 -4.4173827e-001  6.3915459e-001 -3.8689880e-001  3.5516557e-001 -2.3928627e-001 -6.9487288e-001 -5.7436231e-002 -9.4545980e-002 -8.3429129e-002 -7.0310844e-001 -1.0449279e-001 -2.0931516e-001 -7.6863316e-002 -1.4356613e-001  3.3055488e-001  3.0027058e-001 -4.8767626e-001 -5.0101212e-001 -4.1368400e-001 -3.0778682e-001 -1.7886182e-001  1.7291147e-001 -4.4376841e-002  1.8773093e-001 -1.7711672e-002  3.2196928e-001  2.1499422e-001  8.9158540e-001  7.6583092e-001  4.2415480e-001  6.3438973e-001  6.8984003e-002  9.4593350e-002 -5.9618507e-002  1.2248598e-001  7.5296472e-001  4.0184222e-001  8.8503952e-001  2.5172381e-001 -1.8074544e-001  4.9216640e-001  3.0849953e-002 -3.6670780e-001  4.1297224e-001  1.9019881e-001 -7.3655781e-001  1.2322767e-001  3.1487529e-002  1.2501052e-001  5.5756289e-003  2.9130103e-001  6.3864403e-002  6.6390860e-002 -4.2138674e-001 -6.3981134e-001 -4.5031498e-001 -2.2036711e-001 -4.3449918e-001  2.4557555e-001 -3.7978197e-002 -9.3387172e-001 -2.5764914e-001  2.0018339e+000  1.0262686e+000  2.1943456e-002  5.1763288e-001
  1.3884557e+000  3.4801893e-001  8.4897683e-001  7.8932119e-001  7.7330898e-001 -1.3835049e-001 -4.3679356e-002  4.0235566e-002  2.3068300e-001  2.8547992e-001  5.7092360e-001  5.8605141e-002  6.8542087e-001  6.6413362e-001  3.9492310e-002  2.8898124e-001  7.1452276e-001 -1.4944225e-001  7.0757747e-001  4.2817369e-001 -3.8303982e-001  1.7154709e-001  1.5970451e-002  5.3775989e-001  3.9484653e-001  3.2230282e-001 -4.6849422e-001 -8.9032819e-001 -1.3736878e-001 -3.3290786e-002 -6.0535873e-002  2.1202051e-001 -2.5147506e-001 -4.5893128e-001  2.5146347e-001  6.3977029e-001  1.3335268e-001 -6.2223004e-002 -1.0422067e+000 -5.8286489e-001  9.6315749e-002  1.7246318e-001  1.1059104e+000 -6.6825317e-001  3.9674651e-001 -1.3592879e+000  2.5445272e-001 -7.3124209e-001 -9.2692824e-002 -5.0991298e-001  6.3403742e-001  3.4439211e-001  1.9934442e-001  4.0516380e-001  1.1247509e-001  4.9859189e-001  4.4421523e-001  5.6151812e-001  3.3246337e-001  3.3497266e-001 -4.4798597e-001  1.3917190e+000  9.4458671e-001 -3.5027161e-001  2.4914165e-001  7.4119891e-001
  8.6986433e-001 -3.2917785e-001 -3.4202718e-001  9.8100036e-001  1.3002442e-003  1.4451961e-001  5.8898234e-001 -2.7125989e-001 -8.2999730e-002 -4.4348080e-001 -1.5425172e-001  6.5375333e-001  4.0274440e-002  7.8965781e-001  2.2511693e-002  4.1021629e-001 -4.1051722e-001 -2.6700472e-001  4.5024996e-001 -5.7476014e-001 -4.7207548e-001  4.0485185e-001  3.3444130e-001 -1.8047384e-001  1.6665627e-001  2.0401216e-001 -4.3634547e-001 -5.6271920e-001  2.6435035e-001  5.6833212e-002  2.3860646e-001 -2.1327933e-001  1.5059854e-001  3.0690669e-001 -3.4845086e-001  6.1672069e-001 -4.8528416e-001 -3.3227901e-002 -8.1361263e-002 -6.5936269e-001 -1.7386437e-002  9.1842927e-003  9.6098022e-002  6.7944888e-001  9.2498241e-002  4.0304564e-002 -3.4004419e-001 -2.2796806e-001  1.5758745e-001 -8.6862430e-001  2.0368519e-001 -1.1013268e-002  5.7243279e-001  1.9542502e-002  1.6139497e-001  1.5616211e-001 -2.2689514e-001  3.3155247e-002 -2.7568066e-001  7.4036962e-001 -1.4059687e-001  5.7697829e-001 -3.8808795e-001 -7.1701357e-001  2.1274761e-002  4.6092718e-002
  1.6494025e+000 -4.3368590e-001  4.0236117e-001  1.3394729e+000 -8.0755954e-001 -2.3240775e-001  7.7254414e-002 -4.5752890e-001 -6.3836165e-001 -5.1454835e-001 -6.5559791e-001  7.4345567e-001 -1.2554041e-001  5.1508617e-001 -4.3296303e-001  1.3296306e-001 -6.9635512e-001 -1.0618537e+000 -2.0615156e-001 -1.5205912e+000 -1.3637443e+000 -8.9260923e-001 -6.5652343e-001 -1.5036295e+000 -3.0359473e-001 -2.2906600e-001 -3.1801179e-001  1.4269944e-001  5.7249919e-002 -2.4301171e-001 -1.1266993e-001 -4.6305216e-001  2.2066261e-002  2.0911904e-001 -4.0281121e-001  8.8519838e-003 -3.3094759e-001 -2.1162803e-001  7.2058453e-001 -5.8659426e-001  8.1760853e-002 -1.9624587e-001 -8.6272203e-001 -2.6688739e-002 -5.2409365e-001 -9.7413747e-001 -1.3348730e+000 -7.6005140e-001 -3.1188588e-001 -3.1928032e-001 -9.5544743e-002 -3.1983671e-001  1.6693264e-001 -2.1483870e-001  9.7771431e-001 -5.2769421e-001 -2.8069569e-003  1.8164985e-001 -5.6636517e-001 -4.6099460e-001 -1.1832371e+000 -8.4777373e-002  6.8919391e-001 -1.5461399e+000  5.8216338e-003  7.8228508e-001
  1.2195991e+000 -4.2960966e-001  2.1595034e-001  7.6064554e-002  3.6023619e-001 -4.8481936e-001  1.2120578e+000 -7.1254063e-002 -3.8511032e-001 -8.5127006e-001 -8.2210554e-001  4.0576051e-001 -1.9057816e-001  2.8524038e-001 -6.8167096e-002  4.9696938e-001 -1.0012715e+000 -9.3423106e-001 -7.4767929e-002 -8.0789616e-001 -1.0370713e+000 -3.8402119e-001  4.7173762e-001  5.2139360e-001  1.4151202e-001 -1.6325905e-001  1.0733188e+000  1.8272070e-001  5.8976361e-001  8.9299852e-001 -1.9346550e-001 -1.1456104e+000 -2.0042060e-002  1.5131825e-001 -5.0213688e-001  4.6684711e-003  7.5424745e-001  6.1606591e-001  5.5311363e-001  5.8166602e-001 -7.7013514e-002  3.2994459e-001 -4.7377699e-001  6.0961358e-001  2.7671840e-001 -3.0474959e-002 -6.7545598e-001  2.5838812e-001  9.5713753e-002 -4.2557150e-001  5.0254671e-001  3.0725334e-001 -4.2070699e-002 -1.7735968e-002  7.9105533e-001 -8.5709523e-001 -2.8253771e-001 -4.2863502e-001 -1.7104268e-001  4.8656050e-001 -1.1867253e+000  1.0620515e-001  1.2716059e+000  2.0513661e-001 -5.9136042e-001  3.4856916e-001
  8.8393951e-001 -1.5011187e+000  4.3797141e-001  8.5075527e-001 -8.1025252e-001 -8.5465259e-001  5.0320177e-001 -6.3296656e-001 -9.2515176e-001 -7.6737071e-001 -1.0687648e+000 -6.8897609e-001 -3.0091165e-001 -2.0127853e-001 -1.7979077e-001  3.0860438e-001 -1.0820310e+000 -6.1602449e-001 -6.0889035e-001 -9.1096720e-001 -5.1714658e-001 -4.9543906e-001 -2.8034113e-001  3.8285901e-001  9.8444745e-003 -3.7585244e-001 -4.4128937e-001 -2.6158469e-001  1.6261150e-001  1.4534651e-001 -3.7151672e-001 -1.3265055e+000  2.7001255e-001 -1.6400908e-001 -5.9096519e-001 -1.9770578e-001 -1.0603303e+000 -3.1299691e-001 -1.8832545e-001 -1.1965584e-001 -5.8609620e-002  4.6581304e-001  3.5232045e-001 -5.6077671e-001  3.1606402e-001  1.0582997e+000 -8.8880869e-001  4.5466341e-002  9.8758847e-002 -1.6430548e-001  4.2848819e-001  3.6350157e-001 -5.7171282e-002  2.6739408e-001 -9.3510248e-001 -5.5924850e-001 -3.5966503e-001 -4.3461316e-001 -6.9061090e-001  1.9270873e-001 -4.9080447e-001 -5.2080206e-001  1.4837037e+000 -9.6216610e-001 -8.5294028e-001  8.4535959e-002
 -4.5503784e-001 -1.2296989e-001 -6.1254776e-001 -6.3711006e-001 -5.9290190e-001 -1.5716040e-001  1.0436120e+000 -2.8058135e-001 -4.8631289e-001 -3.7884111e-001 -4.6329388e-001 -2.8130535e-001 -5.8369634e-001 -5.5509322e-001 -2.4846566e-001 -2.2377854e-001 -6.2524092e-001 -4.5257482e-001 -8.7639661e-001 -1.2352978e+000 -1.1035211e+000 -2.5806919e-001 -5.8363604e-001 -1.6130276e-001 -9.5842636e-002 -8.3046958e-002  3.3604213e-001  6.7410832e-001  8.4875462e-001 -1.4439507e-001  4.3400538e-001 -2.2769489e-001  1.7344724e-001  7.0229195e-001  3.8985022e-001  8.6820191e-001 -7.0923066e-001  9.5319238e-001  4.3759143e-001 -1.0442353e-001  3.8578748e-001  4.8188876e-001  1.5623662e-001 -4.3665762e-001  4.3251196e-001 -2.9886641e-001 -5.2456795e-001 -5.2418725e-001 -8.8578855e-001 -3.5604324e-001 -1.1870261e-001 -1.2864816e-001  3.1649231e-003  8.2125217e-002 -4.1019613e-001 -8.7180766e-001 -1.2073277e-001 -3.0953471e-001 -4.4052919e-001  5.6100455e-001  3.6839415e-001 -3.5863455e-001  3.7200074e-001 -7.8272569e-001 -2.7497597e-001  7.9653709e-001
 -4.7295288e-001 -3.8959994e-001  1.7474396e+000  1.5492349e+000 -7.6097391e-001 -9.7187692e-001  3.4148885e-001  2.6259628e-001 -5.3866823e-001  8.7511716e-002 -1.6577946e-001 -4.1950075e-001  5.2275800e-002  2.8127045e-002 -3.2843972e-001  2.3592762e-002 -5.8481804e-001  1.9036052e-001 -1.0062714e+000 -7.5650034e-001 -5.8446225e-001 -1.6022528e-001  2.0795176e-002 -2.3539425e-001 -2.7687045e-002 -5.9593405e-002  1.2245856e+000  1.0853176e+000  7.5455457e-001  1.0778841e+000  8.3996599e-001  8.3384943e-001  7.0738491e-001  6.1728662e-001  1.2464612e+000  9.8521816e-001  9.9859882e-002  1.1970428e+000  8.8104287e-001  8.4981006e-001 -2.8294592e-002  2.3813325e-001  1.0990163e-001  4.7712867e-002  3.5285091e-001 -1.8195504e-001 -4.7175030e-001 -4.5416253e-001 -5.7510830e-001 -2.1110418e-001  3.8129518e-001  2.7478442e-001  2.4365115e-002  3.4108538e-001 -1.3513170e-001  1.2756101e-001  3.2697623e-001 -3.7662718e-001  5.4417843e-002  4.2926325e-001 -1.7025117e+000 -5.8552883e-001  1.1816075e+000 -1.1210581e+000 -5.8461283e-001 -6.5465141e-002
  2.1138747e-001 -1.1589960e+000 -1.5779075e+000 -6.8745730e-001 -3.9811794e-001 -2.8429830e-001 -1.2222630e-001 -3.8406703e-001 -6.4108978e-001 -1.1737954e+000 -7.2609305e-001 -1.0998525e+000 -3.3089214e-001 -7.8633273e-001 -5.5190749e-001 -4.2745208e-001 -9.2925726e-001 -6.5719359e-001 -1.2567841e+000 -1.2566597e+000 -1.0071673e+000 -1.9385972e-001 -6.8484480e-001 -4.4322865e-001 -7.4345957e-001 -4.3950826e-001  2.3356200e-001  2.2392543e-001  5.5997614e-001 -2.1339687e-001 -1.1148127e+000 -4.0882699e-001 -1.3824428e-001 -3.1606730e-002 -3.8813027e-001 -8.4588456e-001 -2.4375323e-001 -1.9008161e-001 -5.5604086e-001 -9.1363289e-001  6.3994545e-002 -2.7888538e-001 -1.5986003e+000  5.1089024e-001 -3.6548372e-001 -1.2314315e+000 -9.8331955e-001 -7.0661015e-001 -5.2031579e-001 -7.4421570e-001 -7.2374072e-001 -1.0090422e+000 -7.9289998e-001 -1.0131079e+000 -6.8647345e-001 -9.2580720e-001 -1.0771197e+000 -1.4767467e+000 -3.8482952e-001 -3.4748777e-001 -1.0237318e+000 -1.0714892e+000 -4.1793784e-001 -1.8061456e-001 -1.2238431e+000 -1.2708789e+000
  3.0789750e-001 -4.0154213e-001  4.8401531e-001  2.0208430e-002  3.1277683e-001 -9.1735170e-001 -7.7447477e-002 -4.5725113e-001 -7.2454627e-002 -9.4055650e-001  3.0353718e-001 -1.2804100e+000 -3.3842891e-001 -4.1694775e-001  1.6161816e-001 -2.2801625e-001 -4.9965388e-001  7.6078808e-001 -4.5673245e-001 -2.7113831e-001  8.9503138e-001  3.3095642e-001  4.8413186e-001 -3.9305777e-001  7.4993066e-002 -1.1449344e-003 -1.7673399e-002 -4.5488877e-002  3.5086793e-001 -2.3647704e-001 -6.4936451e-001 -7.2247980e-001  3.2048576e-001 -3.6387791e-001 -4.3681255e-001 -2.9568457e-001  6.8725999e-002 -1.2995115e-001 -2.1137517e-001  2.0988684e-001 -1.3938779e-001  2.5881120e-001 -3.0103288e-001  5.7141317e-001  2.0835233e-001 -9.7535455e-002 -2.9769850e-001  2.8636450e-002  1.1379137e+000  2.4688947e-001 -7.2019405e-002 -5.5430458e-001 -1.1833021e-001 -4.1220039e-001 -1.2283900e+000  3.6933941e-002 -1.1229159e+000 -2.2226981e-002 -1.7683397e-001 -4.6840169e-001 -1.0951127e+000  2.2302668e-001  4.0257613e-001  1.0412633e+000  4.5482087e-001  5.8284656e-001
  2.6668579e-001 -1.0271589e-001 -1.4600764e+000 -2.9827213e-003 -1.6349231e-001 -3.5932682e-001  5.8447616e-002 -2.3291106e-001  5.4105591e-002 -3.6517432e-001  8.4092924e-001 -8.8029053e-001 -2.6640727e-001 -3.1279290e-001  5.5225369e-002  1.2562403e-001  1.5818534e-001  6.7466610e-001  7.2899251e-001  5.2541095e-001  3.1983283e-001 -2.8425807e-001  8.6360582e-001  8.9285043e-001  1.1133895e-001  9.5415360e-002 -1.9691454e-001 -7.6872899e-001 -3.5321455e-001 -1.8238751e-001 -9.3552373e-001 -3.5901706e-001 -3.7044949e-001  2.6345805e-001 -1.2480585e-001 -5.3535428e-001  2.4730042e-001 -6.1573815e-001 -7.4500467e-001 -6.7658136e-001 -4.4500613e-001  3.3222738e-001  6.2379516e-001  1.8603112e+000 -2.4316173e-002 -6.6738766e-001 -4.8330676e-002  1.4117977e-001  5.9547526e-001 -7.8597021e-003  3.7752257e-001  1.7728738e-002  6.0927528e-002 -6.2270822e-001 -6.8110290e-001  7.6453408e-001 -5.7092748e-001 -4.8136443e-001  5.0623065e-002 -1.0834230e-001  6.7608504e-001 -1.2999977e-001 -7.5389401e-001 -5.3192870e-003 -1.6398721e-001 -1.0727559e-001
  1.1849394e+000 -4.7842068e-001  1.8281749e+000  2.7338867e-001  3.2793575e-001 -7.7183389e-004  1.4083546e-002  2.1292982e-001  8.4761820e-002 -3.6013077e-002  7.5183486e-001 -1.8140679e-002  6.9393173e-001  3.7949456e-001  3.2667671e-001  4.0396344e-001 -1.3157894e-001  8.9889677e-001  7.9817614e-001 -4.3776246e-001 -1.5029218e-001  1.9148170e-001  1.2232414e+000  5.6777623e-001  5.2702215e-001  3.5064604e-001  2.2870249e-001  1.5162210e-001  1.5448990e-001  3.1144549e-001  8.6263044e-002 -1.4848597e-001  8.2801632e-001  7.4058236e-001 -4.7496858e-001  1.9430347e-001 -4.6058057e-001  1.0199017e-001 -3.1591975e-001 -3.3251122e-002 -4.0815219e-001  6.7983313e-001  5.0051092e-001  1.8702148e+000  3.0915425e-001  7.4697763e-001  7.2635676e-001  8.1820320e-001  5.9582183e-001  3.6980321e-001  3.9490294e-001 -3.4558108e-002  9.5374759e-001  4.5667651e-001  2.5051951e-001  7.3553718e-001 -8.3387997e-002  4.4350615e-001  3.3136784e-001  2.5268125e-001  7.4929174e-001 -2.3271354e-001  7.8275630e-001  8.7959806e-001 -1.7110748e-001  1.2385394e+000
 -6.9718870e-001  2.7707846e-001  6.6208782e-001 -2.6062630e-001  3.2301668e-002 -3.1982817e-001 -4.1430538e-001  2.8887220e-001  1.5784179e-001  3.7543582e-001  1.2613503e+000  2.8264890e-001  6.1816494e-001  1.3808358e-001  8.8080236e-001  2.3051906e-001  1.0011265e+000  7.7188109e-001  1.1352378e+000  4.7223600e-001  2.2563402e-001 -1.7319078e-002  3.1355263e-001  1.2365277e-001  3.8018804e-001  3.0809621e-001 -5.7556888e-001 -1.4512005e+000 -1.0636213e+000  7.5523344e-001 -4.2734925e-001 -3.0474507e-001  3.9621191e-001  2.3306575e-001 -9.4071610e-001 -7.0555352e-001  4.8311275e-001 -1.3249856e+000 -2.2411476e+000 -7.9493881e-001 -2.8985450e-001  1.9678536e-001 -4.8574998e-002  7.4435972e-001  5.6040545e-001  2.7500751e-001  8.0022962e-001  1.0455803e+000  1.2384809e+000 -9.4148705e-002  6.7958506e-001  6.3942721e-001  3.7033694e-001  3.4174892e-001  7.5031094e-001  8.4290718e-001 -2.6522990e-001  8.4824429e-002  2.7144987e-001  2.4424328e-002 -1.8594188e-001  3.3409676e-001  7.3574476e-001  1.5863350e-001  1.8369736e-001  3.4952990e-001
 -2.5898612e-001 -5.6550324e-001  9.9285302e-002  3.9329671e-001 -2.4149910e-001 -8.2346578e-001 -6.8257150e-001 -4.7700854e-002  2.3766797e-001  3.1655511e-001  1.2665291e-001  5.4839563e-001  4.0435108e-001  4.2557831e-003 -8.1814324e-002 -3.9523593e-001 -3.6713453e-001 -1.0052653e+000  4.9334337e-001 -6.0059432e-001 -7.0142099e-001 -3.0844793e-001 -5.3268115e-001 -3.1204358e-002 -3.4049285e-001 -5.5711668e-001 -6.5627339e-001 -1.0115677e+000 -8.4451212e-001 -1.6966101e-001 -5.3209892e-001 -6.8969136e-001 -3.1251668e-001 -1.9154790e-001 -7.4312144e-001 -5.4040355e-001 -2.0048387e-001 -1.6609260e+000 -9.7176450e-001 -1.1102580e+000 -4.1168555e-001 -3.9937737e-001 -8.3112829e-001 -5.2749337e-001 -3.3513589e-001 -8.1304541e-001 -5.8779733e-001 -2.5447803e-001 -6.6349778e-001 -5.8353221e-001 -4.7729773e-001 -2.0853612e-001 -2.1527213e-001  1.3206928e-001  7.9014235e-001 -5.5120308e-001 -1.7105457e-001  9.8643933e-004 -6.4602146e-001 -5.4104684e-001 -7.5649744e-001 -5.1591395e-001  9.1855207e-001 -1.4105508e-001 -8.6138749e-001 -8.5285153e-001
 -7.2104212e-001 -6.9598454e-001 -3.5984464e-001 -3.1026259e-001 -5.0324137e-001 -1.0791301e+000  3.5842109e-002 -2.9655476e-001  1.1771179e-001  2.8636997e-002 -2.1180622e-001  4.3359295e-001  7.1278922e-002 -5.7632309e-001 -1.5731370e-001 -2.7832874e-001 -7.1061917e-001 -2.0128709e-001  7.0217849e-004 -8.4454917e-001 -4.5607478e-001 -2.9926032e-001 -2.3219770e-001  9.7602131e-002 -2.6146927e-001  3.7181163e-001 -9.2386538e-001 -8.4079670e-001 -1.4803186e-001 -5.2125532e-002 -1.8439895e-001  3.3723204e-001  5.1504307e-001  1.8475814e-001  2.0273764e-001 -1.0922267e-001 -2.8258464e-001 -7.7830123e-001 -1.0777053e+000 -3.0602441e-001 -1.5306917e-001 -4.9051084e-001  4.1840015e-002  5.3416569e-001 -4.6653363e-002  9.0923610e-002  3.3381064e-002 -4.9542203e-001 -1.1385046e-001  1.8913910e-001  2.9746865e-001  5.7416194e-001 -1.4954789e-002  2.2365570e-001  9.6099703e-001  3.1683285e-001  1.5062425e-001 -1.9915838e-001 -4.7030169e-001  8.8925981e-001 -4.3460016e-001 -1.9553319e-001  8.5881201e-002  1.3374852e-001 -1.1874261e+000  5.7785960e-001
 -1.3900849e-001  2.7846557e-001 -8.1727161e-001 -1.7492337e-001 -4.9468470e-001  1.2388821e+000 -4.1980187e-002  1.4310050e-001  3.4891572e-001 -1.4433874e-001 -6.9974996e-001  1.2570665e-001  6.3981197e-001  8.2927510e-001  6.0007227e-001  1.9618304e-001 -3.1440976e-001 -4.7205039e-001 -9.5448807e-001 -3.7507182e-001  5.0156804e-001 -2.8524050e-001 -9.1986659e-001 -1.4193011e+000 -1.2682520e-001 -6.0676599e-001 -2.9463786e-001 -2.5576350e-001 -1.0915185e-001  2.2137113e-001 -3.0836454e-001 -6.1915461e-001 -5.5307090e-001 -3.9659743e-001 -1.5726399e-001 -5.9002905e-001  4.8698834e-001  1.2993180e-002  3.1536738e-003 -2.9834710e-001 -4.5779058e-001 -2.1504596e-001 -1.1684340e+000 -1.6788896e-001 -1.1137747e+000  8.3562250e-001 -3.0808245e-001 -6.7807290e-001 -6.3239492e-001  6.3775494e-001  2.0434771e-001  2.7503737e-001  3.0118333e-002 -3.7186765e-001 -2.7698030e-002 -1.0651614e+000 -2.3874825e-001 -9.3310680e-002 -4.2282201e-001  1.1106801e-001  2.9936639e-001 -4.8041382e-001 -3.6484012e-001  3.3955846e-001 -2.6514625e-001 -1.9449615e+000
 -8.7351980e-001  3.2777913e-001 -4.0402122e-001 -2.1256567e-002 -3.8046548e-001  5.2160247e-001 -8.8932706e-001 -8.3273409e-001 -8.2621896e-001 -1.1070985e+000 -1.3750737e+000 -5.0947817e-001 -6.7082183e-001  2.6489509e-001 -3.2536583e-001  1.3914976e-002 -1.1195127e+000 -3.6997798e-001 -3.3805081e-001 -1.1607689e-002 -2.5391272e-001 -7.1005629e-002  9.5496347e-002  1.9722447e-001  1.5655355e-001 -1.8620009e-001 -8.5944184e-001 -1.2037374e+000 -1.5117131e+000 -7.8007816e-002 -2.2209497e-001 -1.0575531e+000 -5.8110047e-001 -3.9226992e-001 -6.0782101e-001  1.8309092e-001 -1.0885016e+000 -5.8381672e-001 -4.9667880e-001  3.6313698e-001  8.8173474e-001  2.2548522e-001  3.7957650e-003 -5.1259915e-001 -6.2029239e-001  1.1406107e+000 -5.5043243e-001 -2.8614506e-001 -8.6012662e-001 -2.6042614e-001 -8.9549637e-001 -9.8409723e-001 -5.6929415e-001 -5.0751468e-001 -4.4831922e-002 -1.3898569e+000 -7.3701111e-001  1.6291274e-001 -9.1649610e-001 -5.2064850e-001 -2.1813645e-001  3.7722937e-001  1.3233857e+000  1.1604912e+000 -1.6260865e-001 -2.1092424e+000
 -2.3443685e-001  3.2742601e-001  1.4322902e+000  1.3437627e+000  3.8172520e-001  9.4456608e-001  5.5787005e-001 -4.5513972e-001 -2.9028753e-001  2.9924156e-001 -2.0335318e-001  5.7104441e-001  5.0916328e-001  1.6499430e-001  7.3219129e-002  5.4460847e-001 -3.9459263e-001 -4.0584989e-001 -6.6529625e-001 -3.9066566e-001 -7.1592764e-001 -5.6160642e-001  2.4243599e-002  7.6195246e-001  2.1273011e-001  7.4137751e-001  1.6897756e-002  5.5635580e-001  4.5851017e-001 -7.3923217e-002  1.3397126e+000  1.7334721e-001  1.3339566e-001  1.1573208e-001  4.5870419e-001  1.6232435e+000 -1.1654973e+000  8.3348421e-002 -6.9688010e-001 -6.2488528e-002  6.7849391e-001  6.0654033e-001  5.9057000e-001  2.8583626e-001  5.6951373e-001  6.1836192e-001  1.2702517e-001  5.7600282e-001  6.1426524e-001  3.6879089e-001  4.3350246e-001  2.6231440e-002  7.0902240e-001  1.0628954e+000  5.5412392e-001  5.1845184e-001  1.3221464e+000  2.6247374e-001 -5.7887517e-001  3.5194116e-001  2.3934345e-001  6.6456764e-001  2.0537990e+000 -1.2476938e+000 -3.9986259e-002  1.1366582e+000
  4.7429629e-001  2.3646509e-001  1.1624711e+000 -2.9264038e-001  2.5964635e-001  1.1998718e+000  6.4448429e-001 -7.4626234e-001 -3.1229021e-001  3.6207250e-001 -7.4739217e-001 -1.6430024e-001  4.4207470e-001  4.8050770e-001  2.8366940e-001  6.2768400e-001 -7.3091306e-002 -2.7584401e-001 -2.2612153e-001 -1.6637067e-001 -4.9776335e-001 -3.8215725e-001 -1.7731875e-001 -5.4649838e-002  9.9897548e-002 -1.6236770e-001  2.4080589e-001  2.9530553e-001  8.9710407e-001 -6.2542620e-001  1.0514080e+000  5.0150001e-002  9.3627397e-002  2.5716293e-003  1.6062933e-001  1.3498932e+000 -4.3391960e-001  5.9272927e-001 -1.0818724e-001  1.4822697e-001 -1.1509209e-001  5.2537188e-001  3.5969127e-002  2.0102048e-002 -1.4632400e-001  4.8295725e-001 -1.3893445e-001  1.0510438e+000  1.3006577e-001  3.5323245e-001  2.6013419e-001  2.4643351e-001  4.1563661e-001  1.1049551e+000  6.4017388e-001 -7.5347528e-001  5.7362599e-001 -3.0423949e-001 -8.0672410e-001  6.4515171e-001 -3.6666771e-001  4.6993620e-001 -3.5322400e-003 -2.1081318e-001  6.1716433e-001  1.3248073e-001
  8.1571226e-001  6.5312825e-001  6.5895744e-001  1.5043707e+000 -2.8725197e-001 -6.3155796e-001  3.5401259e-001 -2.9194950e-001 -3.1904483e-001  2.9812741e-001 -6.7463722e-001 -1.1783442e-001  1.1325924e-001 -2.3858365e-001  6.4417466e-002  3.5848102e-001 -6.9156024e-001 -8.6172964e-001 -6.3895511e-001 -8.1142925e-001 -8.1780266e-001 -5.0241648e-001  2.6658282e-001  1.4569279e-001  2.5221966e-001 -6.6100159e-002 -7.0083162e-001 -7.6947904e-001 -2.4332209e-002  2.5788826e-001  1.2022400e+000  4.6487651e-001  6.0535081e-001  4.2191231e-001  8.7338975e-001  1.0515935e+000 -4.2970952e-001  9.6546081e-003 -4.2383382e-001 -4.5494277e-001  3.2449255e-001  6.1130207e-001 -9.6567901e-002 -5.3410915e-001  3.1942516e-001 -1.7512649e-001 -2.9108745e-001 -5.1896711e-001 -6.7546756e-001  3.0980957e-001  6.4055381e-001  9.8643959e-001  1.1291645e-001  3.5197325e-001 -1.0865354e-001 -2.0344861e-001  1.0102962e+000 -4.1708881e-001 -3.1669978e-001  1.7044049e-001 -4.7792994e-001 -4.3914248e-003  1.7474518e+000 -4.5344333e-001 -1.5832455e-001  7.8789711e-002
  8.0983381e-001 -3.4485975e-001  2.2041950e-001  9.9660176e-001  5.8259625e-001  1.1941047e+000  3.1506364e-001  4.6421807e-001  4.5385627e-001  4.9066374e-001  3.1575496e-001  2.8993716e-001 -1.5584674e-001  3.6427613e-001 -2.9466591e-002 -1.0995054e-001  5.0163307e-001  4.4904112e-001  7.0294791e-001  3.1966774e-001  7.7143576e-001  4.9158785e-001  4.8674648e-001  1.0134621e+000  2.7506851e-001  4.6205377e-001  1.0518695e-001 -3.1701349e-001 -2.5752386e-001  2.0033225e-001  6.8531220e-001  9.2427864e-001  6.8658766e-001  6.0154726e-001  5.5748254e-001 -4.4303959e-002  1.0356295e+000  1.0378374e-001 -1.2603357e-001  1.1636708e-001  4.2017937e-001 -1.0087161e-001  7.8116395e-001  9.4113390e-001  1.0729116e-001 -5.8712722e-001 -1.2903665e-001 -4.5982310e-001 -3.3427804e-001 -7.1725015e-001  1.9626177e-001  3.2269382e-001  1.6207637e-001 -2.5192268e-002  4.5539078e-001  2.7698378e-001  3.4795590e-001  1.5895602e-001  4.0686238e-001  1.9832044e-001  8.6687606e-001  2.2751881e-001 -8.2510569e-001  4.1616735e-001 -1.9059389e-001  4.7636137e-001
  9.1154979e-001 -7.6263998e-001 -2.0096359e-001  5.2223308e-001 -5.6087938e-001  5.9074751e-001  7.8797194e-001 -7.5586144e-001  1.7631442e-001  5.3970165e-003 -7.8283392e-001 -6.4613061e-003  5.3761580e-002  2.5271544e-001 -1.0458168e+000 -7.5120736e-001 -1.7520032e-001 -1.1560921e+000 -1.0881645e+000 -5.1766093e-001 -9.2867209e-001 -2.8934291e-002 -3.3733328e-001  5.4672321e-001 -1.7754042e-001  1.4794442e-001 -8.0687620e-001 -7.3703689e-001 -7.3572848e-001 -8.2690423e-001 -1.2121204e-001  5.8408829e-002 -7.6539456e-001 -6.5517660e-001  2.3900248e-002 -1.3007063e-001 -6.5094299e-001 -5.3707688e-001 -5.5151229e-002 -7.4968034e-001 -4.1926882e-002 -4.2318881e-001 -1.1992667e-001 -6.3417363e-001 -5.4320585e-001  6.5199998e-001 -1.4031821e-001 -9.2530182e-001 -5.8661009e-001 -1.5151643e-001 -1.1711961e+000 -1.3815414e+000 -2.5723654e-001 -2.0255404e-001 -1.8225076e-001 -2.6746798e-001  1.4278566e-001 -3.9609411e-001 -7.3144660e-001  7.7789044e-001  2.5391981e-001 -6.9544390e-001  2.2472410e-001 -1.8141712e-001 -9.0475417e-001  9.0062269e-001
 -5.5092777e-001 -3.4368161e-001 -4.7345962e-001 -1.0710813e+000 -2.5006354e-001 -1.1860960e+000  2.2191327e-001 -4.5337016e-001 -2.1334739e-001 -4.1586734e-001 -8.0625701e-001 -1.4172779e+000 -7.6593332e-001 -8.0850939e-001 -1.1366942e+000 -7.3009131e-001 -6.6721153e-002 -7.7072281e-001 -7.1531932e-001 -1.8216280e-001 -1.6045563e-001  4.0034147e-001 -1.8152301e-001  6.5095293e-001 -3.1302357e-001 -1.6902242e-001 -8.8985697e-001 -1.3424486e+000 -1.2339058e+000 -1.2489122e+000 -1.0112649e+000 -1.6100083e-001 -1.7922035e+000 -8.9390620e-001 -7.4258565e-001 -9.1062225e-001 -7.6040504e-002 -1.1685968e+000 -1.0369417e+000 -7.8856008e-001  1.3926270e-001 -4.4213393e-001  4.8482361e-001  2.1447606e-001 -5.3633753e-002  1.1299388e-001 -3.3133083e-001 -1.4501123e+000 -6.3564722e-001 -2.6725515e-001 -1.1125250e+000 -1.3841343e+000 -7.6353115e-001 -1.3284511e+000 -1.8394806e+000 -6.2645401e-001 -7.1248483e-001 -5.8347204e-002 -3.6625415e-001  1.7808571e-001 -6.3461250e-001 -9.2907947e-001 -7.4376639e-001  1.9650118e-001  6.5182685e-001 -9.3177462e-001
  4.9504971e-001  3.6847168e-001  9.0546091e-001 -2.1269501e-001  2.1444410e-001 -1.3119786e-001  8.6782279e-001  2.2710175e-001  5.9767267e-002  5.3000724e-002  5.4112874e-002  1.3629194e-001 -4.2403576e-003  5.2522767e-003 -6.1667354e-002 -3.6210907e-001  5.1302136e-001 -2.5980075e-001 -4.5075927e-001  5.2947868e-001 -1.6167377e-001  7.6012745e-001  1.6806555e-001  7.6498060e-002  1.4892239e-001  5.1557360e-001 -5.0540620e-001 -6.1918809e-001 -5.2727239e-001 -9.1760338e-003 -3.2580994e-001  2.6948181e-001 -8.8262605e-001 -3.2115800e-001  1.8323038e-001 -2.0192237e-001  5.4301413e-001 -3.7420798e-001 -6.7544915e-001 -7.3674633e-001  6.3462523e-001  5.7057386e-002  2.5371400e-001  1.0936401e+000  4.5980050e-001 -1.3940345e-001  5.9815333e-001 -9.2319773e-001  3.8531764e-001  3.2013293e-001 -8.6698022e-002 -3.1251272e-001 -3.0593346e-001 -3.2161173e-001 -1.8109790e-001 -4.3039627e-002  1.0060819e-001 -7.6527398e-002  5.2751953e-001  3.4881419e-001  3.0972119e-001 -1.8301781e-001 -2.1474454e-001  1.0777216e+000  4.7813301e-001 -4.0119302e-002
 -7.2911316e-001  1.3606201e-001 -1.9771843e-002  5.5108171e-001 -2.7045659e-001 -3.7432942e-001 -2.1081695e-001 -3.3973602e-001 -2.2860155e-001 -5.1839646e-001 -8.6083434e-001 -5.1882220e-001 -4.5062867e-001 -2.6330818e-001 -5.4006008e-001 -6.4637118e-001 -4.7912994e-002  6.1269713e-001 -3.2296579e-001  3.9505172e-001  4.9254621e-001  2.2289261e-001 -7.4381421e-001 -4.2018515e-001 -2.6561603e-001 -1.7369631e-001 -3.3434500e-001  4.5362637e-001 -4.2030424e-001 -7.2109963e-001 -4.7794382e-001 -4.0890941e-001 -9.6026132e-001 -1.2459111e+000 -3.3244322e-001 -5.6804834e-001 -6.5520555e-001 -2.4604728e-001  1.9549120e-002 -3.5320397e-001  5.2675412e-002 -4.1877113e-001 -4.0398598e-001 -1.2864488e+000 -2.5993644e-001  3.1987079e-002  2.8867212e-001 -1.0738045e+000  9.8472977e-002 -2.1957363e-001 -4.2130040e-001 -7.4721256e-001 -2.3816381e-001 -4.9009577e-001 -1.4212156e+000 -6.7531528e-001 -2.6770027e-001 -4.9170431e-001 -5.6269049e-002 -9.6487628e-001  3.8027149e-001 -9.9717571e-001 -4.0247688e-001 -6.9049147e-001 -3.2661199e-001  8.1359194e-001
  1.6827607e-001 -4.4252764e-001 -4.2072130e-001  4.7554753e-002 -6.0149054e-001 -3.1667328e-002 -6.8451340e-001 -4.9866437e-003  1.8542402e-001 -2.3080307e-001 -6.1089283e-001 -8.1425974e-001 -3.4776093e-001 -5.2155140e-001 -2.3725836e-002  6.7434329e-002  1.5490419e-001 -3.9824516e-001  3.5724344e-001 -5.2443430e-001 -8.3282776e-002 -3.3495865e-001 -3.0759010e-001 -6.1599227e-001 -2.4394937e-001 -3.8688471e-001 -4.1406161e-001 -5.2444710e-002 -1.7060458e-001 -3.7771375e-001 -6.1270063e-001 -6.5763300e-001 -7.3174258e-001 -4.6659698e-001 -8.5678108e-001 -6.3670853e-001 -4.2555890e-001 -2.8215237e-001  2.5680206e-001  7.3358147e-002 -3.4665765e-001 -6.0406103e-002 -3.8783874e-001 -7.6542245e-001 -2.4843407e-001 -4.7225250e-003 -4.9195257e-001 -2.3723341e-001 -2.9156842e-001 -8.2744543e-001 -2.4491576e-001  1.8307078e-002 -5.0630720e-001 -6.4623820e-001 -1.4425919e+000 -1.0118532e+000 -3.1891122e-001  4.1110875e-002 -2.6701721e-001 -3.1087303e-001 -1.1866392e+000 -5.8818263e-001  1.4300362e+000  6.5692639e-001 -4.2583752e-001 -1.1264705e-001
 -5.1517677e-001 -2.3778342e-001 -1.2066394e+000 -5.6385074e-001 -8.4779261e-001 -5.5460647e-001 -8.4452245e-001 -2.5049620e-001  9.5138226e-002 -3.4056209e-001 -9.8502601e-001  6.1717904e-002 -4.1026121e-001  2.0926417e-002 -3.7689449e-001 -6.6444302e-002  1.5667727e-002 -8.3244882e-001 -4.7178599e-001  3.2672594e-002  3.3166724e-001  5.4500811e-001 -3.9381602e-001 -5.0294123e-001 -3.4454673e-001 -9.5223747e-002 -2.1432647e-001  4.7365620e-001 -2.5409292e-001 -3.0720823e-001 -5.7873878e-001 -4.1407601e-001 -8.7797406e-001 -7.6841194e-001 -4.2094903e-001 -4.0864363e-001  1.5446906e-001  1.5143312e-001  1.2284511e+000  3.4309510e-001  1.9880022e-001  2.1897073e-001  4.6299199e-001 -6.8964887e-001  2.3978020e-001 -3.8789157e-001  2.3039096e-001 -5.4106281e-001 -8.0205311e-001  2.4187500e-001 -2.4879252e-001 -6.4297506e-002  3.2719293e-001 -1.8853762e-001  1.0570469e-002 -9.2970449e-001 -3.2438897e-001  6.3357443e-002  1.3960515e-001 -1.3071678e-001  6.5606229e-001 -6.3698178e-001 -5.2151998e-001 -1.4235413e+000 -2.8617985e-001  2.6140752e-002
  5.7586108e-001  3.6428827e-001 -4.1943346e-001 -1.0383688e+000  1.3521171e-001  1.1551056e+000 -6.8347453e-002  3.6774153e-001  2.7403955e-001  1.5976100e-001  3.8814117e-001  5.2454427e-001  1.2644122e-001  3.7209314e-001  5.0961066e-001  6.9052327e-001  6.8302603e-001  6.9744819e-001  4.0329866e-001  1.2143661e+000  6.0501603e-001 -9.3883355e-003  5.0104573e-001  7.6574232e-002  1.8114385e-001 -1.8197586e-001  2.3338338e-001 -1.3763368e-001  2.4075206e-001  1.1987604e+000 -6.0591056e-001  1.2802530e-001 -4.3193211e-001 -1.4853087e-001 -6.7898598e-002 -5.2169724e-001  8.7632574e-001  1.6936933e-001  2.9299324e-001  6.7472583e-001 -3.5100808e-001  2.4644276e-001  7.8011878e-002  6.8736939e-003  2.0888222e-001  2.5875348e-001  8.6007562e-001 -3.3972273e-001  6.5089972e-001  7.4667993e-001  1.2602133e-001  5.1124812e-001  2.9508330e-001 -1.4582474e-002 -3.9360006e-001  1.5185331e-001 -1.0286093e-001  8.9986688e-002  3.3370595e-001  9.9082761e-002  1.4807878e+000  3.4800903e-001 -2.4265509e-001 -2.6835132e-001  9.4769391e-002  5.6904621e-001
 -5.6483163e-001  9.7824871e-001  3.3398840e-001 -1.1717683e+000 -4.2882353e-001 -4.6306427e-001 -5.3062375e-001 -7.9651094e-002 -5.1778791e-001 -5.4467977e-001 -2.0473954e-001 -3.0615626e-001 -4.3128733e-001 -4.6456652e-001 -3.3482820e-001  1.7248194e-001  2.6598699e-001 -5.0445670e-001 -1.0809733e-001  5.1240040e-001  2.6208006e-001  1.2397405e-001 -2.3765151e-001 -4.2555859e-001 -6.4681053e-002 -3.0913996e-001  2.1468573e-001 -1.3489162e-001 -1.2593399e-001  5.9839846e-001 -1.0509418e+000 -2.7822242e-002 -3.8428670e-001 -3.6319400e-001 -4.0741734e-001 -9.0216688e-001  4.9177959e-001  9.2045137e-002  8.2030369e-001  8.7785654e-001 -3.6931870e-001 -1.4762343e-001  4.0846820e-001 -2.0326606e-002  1.1018029e-001  3.1663095e-001 -3.2344993e-002 -3.1866878e-001 -1.3574242e-001 -4.2970814e-001  5.5499606e-003  3.9497134e-001 -7.1304009e-001 -5.9754131e-002 -6.8743552e-001  8.0042750e-002 -7.5140081e-001  1.1953882e-001  3.4603846e-001  1.1610356e-001 -4.5930084e-001  2.1721409e-001 -1.1321610e+000 -1.6183759e+000  3.8892403e-001  7.7204788e-001
 -6.1804093e-001  5.7308778e-001 -4.7726568e-001 -3.8984863e-001  3.6186947e-001  2.2096739e-001  6.6148670e-003  9.5662587e-001  5.6144810e-001  5.9501015e-001  5.1641075e-001  1.6234425e-001  2.7472773e-002 -9.2723109e-002  8.5702698e-001  2.9278988e-002  4.8821167e-001  1.1106513e+000  5.7603274e-001  5.4771876e-001  1.0627514e+000  5.0594167e-001 -7.2103276e-001 -7.0134946e-001 -1.2066396e-001 -2.0112859e-001  3.3696488e-001 -4.9336935e-002  1.4176295e-001  5.1358442e-001  9.5298922e-002  1.0755235e+000  3.9818910e-001 -2.8487584e-001  5.9836847e-001 -6.0720534e-001  5.4679981e-001 -1.3368696e-001  5.9938648e-001  5.4118680e-001 -4.9837060e-001 -3.4580307e-001 -1.0932858e+000 -1.0028346e+000 -3.2467819e-001  2.7432431e-001 -6.1435576e-001  4.9986466e-002  3.5034674e-001  1.1123864e-001  2.5576354e-001  4.7776407e-001  8.6896376e-002  2.5285438e-002 -3.7537239e-001  3.2220976e-001 -1.5099958e-001 -5.1616025e-003  6.2595769e-001  2.4645378e-001  4.3184561e-001  4.7882337e-001 -5.9777540e-001  3.7472340e-001  2.9586027e-001 -3.0433781e-001
 -2.1894804e-001 -1.5576314e-001  2.1928033e-001 -8.5669378e-001  8.5584851e-001 -5.8269078e-001 -2.0258299e-001  6.2419299e-001  6.1118953e-001  6.6096166e-001  5.0274239e-001  5.2692321e-001  3.6460245e-001 -1.1571246e-001  2.1358216e-001  1.9720996e-001  6.6453364e-001  3.5287573e-001  3.1327369e-001  1.0614727e+000  8.8648272e-001  2.5133351e-001 -1.3743483e-001 -1.5439845e-001  3.9438849e-002 -1.6280180e-001  6.6589450e-001  9.6692387e-001  1.6738746e-001 -3.1064253e-001 -2.1600816e-001  7.5970384e-002  1.8723166e-001  2.3001281e-001 -1.1704952e-001 -4.1054172e-001  2.4844956e-001 -7.0228911e-002  3.1730073e-001  8.8189702e-001 -1.1578946e-001 -2.2829988e-001 -7.0190884e-002  1.3588510e-001 -2.1079300e-001  2.3656125e-001  6.4031561e-001  2.9890804e-001  1.8979549e-001  4.7301700e-001  2.2261272e-001  5.9618669e-001  2.6760822e-002  6.4291020e-001 -7.5418969e-002  5.8702596e-001 -5.9907915e-002  6.6632541e-001  7.5314014e-001  4.0647997e-001 -9.4427971e-002  9.7315835e-001 -1.4963313e+000  6.0129883e-001  4.0787652e-001  3.1314501e-001
 -3.3944189e-001  1.7114054e-002 -7.2512047e-001 -5.8161052e-002  2.2847068e-001 -3.0180036e-002 -5.2002714e-001 -3.5445701e-001  6.5622025e-002 -8.2091677e-002 -2.2028772e-001  1.6899269e-001 -5.0771525e-001 -5.9710460e-001 -8.0183731e-001 -2.9214273e-001 -1.7215934e-001 -6.5870073e-001  1.1688929e-001 -6.4990227e-001 -5.0993692e-001 -4.3713361e-001  3.7487832e-001 -4.3151593e-001 -1.1160053e-001 -2.8162150e-001  6.1687351e-001 -4.8695139e-001  1.3364891e-002 -7.1558712e-001 -1.0912328e-001 -8.3242216e-001 -2.6817694e-001 -5.0704049e-001 -3.5377624e-001 -2.3144172e-001 -1.2526967e+000 -5.5146538e-001 -1.8559988e-001  6.4915080e-001 -7.4369545e-001 -1.8524948e-002 -6.8777892e-001 -8.2758530e-001  2.8968845e-003  4.0452007e-002  2.2004619e-002  4.1563816e-001  1.5998215e-001  6.8650878e-001 -4.4840908e-001 -9.3507256e-001 -1.1822597e-001  4.7436015e-001  4.2952674e-002 -4.5330814e-001  3.8288935e-001  2.5002187e-001 -8.5552347e-001 -4.0794507e-001 -1.0312566e-001  2.1002655e-001  9.4008374e-001  1.2294461e+000  1.1920904e+000 -6.9785074e-001
 -1.0942203e+000  6.2079823e-001 -1.2913821e+000 -3.6903410e-001  3.1308399e-001 -4.4827816e-001 -1.3366613e-001  2.1573976e-001  5.4732276e-001  4.2183491e-001  1.8538953e-001  1.2035116e+000  1.9843087e-001 -3.3508101e-001 -5.9674152e-001 -4.4103341e-001  1.8665312e-001 -5.4701389e-001  5.8671247e-001  1.1878594e-001  1.2440001e-001  9.2862585e-002 -3.0851940e-003  5.0161624e-001  2.0402370e-001  2.4229947e-001  1.0832089e+000  1.4460840e+000  4.4497939e-001 -8.2281733e-001  5.9469631e-001  2.5941147e-001 -3.6872060e-001 -2.7459144e-001  1.9373774e-001  5.1379673e-001 -5.0316303e-001  8.3479202e-001  8.3048925e-001  1.2663423e+000 -5.6029512e-001  3.6322745e-001  1.0650958e+000 -3.4964164e-001  1.6181857e-001  8.3080762e-002  2.4055356e-001  4.5502506e-001 -5.0524285e-001  3.0056657e-001 -3.4483490e-001 -5.6430356e-001 -9.3198522e-003  6.3410459e-001  2.1399076e-001  1.3523154e-001  7.8363475e-001  6.9689017e-001 -1.6227301e-001  2.5650763e-001 -2.3817672e-001  6.1302115e-001 -2.1531967e-001  4.0288116e-001  7.7777787e-001  8.6592356e-001
 -4.0444575e-001 -3.7105059e-001 -9.6482107e-001 -5.0611077e-001 -2.1656088e-001 -9.1806414e-001  1.6114333e-001 -9.6905357e-002  1.4331181e-001 -5.4925816e-001 -8.0308606e-001 -2.7417780e-001 -3.8078728e-001 -5.5013471e-001 -2.5673498e-001 -9.0323813e-002 -1.4709480e-001 -4.8351442e-001 -1.9020179e-001 -7.7644908e-001 -6.5102154e-001 -5.4762410e-001 -5.1787253e-001 -4.5107243e-002  2.5295907e-001 -4.4360551e-001  5.8890667e-001  1.0589905e+000  2.6381662e-001 -2.1008860e-002  4.9027977e-001 -9.1025790e-001  1.2563487e+000 -7.3506607e-002 -4.4759617e-001  3.2872770e-001 -3.6691605e-001  7.3808068e-001  1.0974621e+000  4.0777537e-001 -1.4817658e-001  2.0018743e-001 -5.2980405e-001 -3.0123712e-001 -1.3765918e-001 -3.0721955e-001 -2.5017714e-001  7.9324630e-001  4.9145301e-001 -1.7127640e-001  1.1207204e-001 -2.8072821e-001 -3.4112792e-001  3.3281477e-001  6.4770802e-001  3.9173699e-001  1.1432395e-003  5.5038248e-002 -2.0861266e-001  4.2912528e-001 -8.8741320e-001  1.8333833e-002  9.2974640e-001 -2.8036854e-001 -2.8303363e-002 -8.4138669e-002
 -3.9344210e-001  3.1096189e-001 -1.1535863e+000 -5.6580204e-001  3.0199313e-001 -7.0833913e-001  1.9845485e-001 -6.4648443e-002 -2.6170274e-001 -1.1732957e-001  3.9595862e-001 -4.5336072e-002 -2.0699259e-001 -4.1961186e-001 -6.9431718e-001 -3.1790490e-001  7.8086284e-001  9.9166742e-001  3.8068440e-001  1.9853182e-001  7.1560135e-001  4.8332945e-002  4.5560022e-001  1.0542032e-001  1.5930330e-001  1.7060749e-002  1.7514973e-002  9.6677309e-002 -8.2808564e-002  5.6700172e-001 -7.9762441e-001 -6.6216821e-001  5.8578775e-001  1.0010671e+000 -4.9057133e-001 -5.9298065e-001  2.2143133e-001  1.2897866e-001  9.4419096e-001  1.2176735e-001  3.3680795e-001  2.6817931e-002  2.7279183e-001  2.8569295e-001  1.1096583e-001 -5.8373974e-001  7.4746635e-002  6.7620197e-001  5.3684955e-001 -2.0265745e-001 -1.1374921e-001 -4.9353504e-001  4.7942796e-004  7.1376598e-001  2.5876187e-002  6.9348752e-001  1.5866217e-002 -3.2689695e-002  3.6831313e-001  1.6823244e-001 -5.0032570e-001  3.9854504e-001  8.6954866e-002 -9.9892478e-001 -3.7668045e-002 -5.7900931e-001
 -9.4355433e-002 -2.6284606e-001 -3.9502284e-001  3.6293825e-001  7.9271318e-001  2.8128642e-001  9.9077352e-001  2.8214957e-001  7.8120380e-002  7.8305944e-001  1.6025975e+000  1.2551307e+000  8.0442420e-001  3.2493031e-001  4.9720034e-001  1.0383326e-001  2.8032018e-001  1.2748380e+000  3.3278152e-001  5.8920331e-001  7.0432153e-001  5.3750471e-001  8.8625707e-001  5.1486053e-001  5.6503646e-002  3.7190987e-001  2.1722527e-002 -1.7688113e-001  5.3444035e-001 -2.4186255e-001  6.0519910e-001  3.1577245e-001  1.3757858e+000  1.3448137e+000  5.4336479e-001  4.5467142e-001  3.6456801e-001  3.9516730e-001 -2.1974835e-001 -5.8370887e-001  4.0360539e-001  1.4003284e-002 -1.3893140e-001  8.7274004e-001  4.5532306e-001  6.5154181e-001  2.2973658e-001  1.7598841e+000  3.0102342e-001 -2.1221845e-002 -2.2149968e-001  3.2316259e-001  3.0048360e-001  3.3572668e-001  1.5117732e+000  6.4314565e-001  2.8780033e-001  2.6773037e-001  3.6723535e-001  6.7748683e-001  2.1508493e-001  7.3442576e-001  7.7065170e-001  9.7847528e-001  1.0943977e-001  2.8196706e-002
 -1.9210318e-001  5.3911429e-001  2.8492670e-001  7.4173576e-001  9.1564255e-001  4.3850724e-001  8.2939129e-001  1.9703644e-002  6.2770190e-002  5.2879175e-001  1.1509063e+000  8.8262834e-001  1.1038876e+000  8.5453918e-001  1.0008019e+000  2.0584944e-001  4.6819089e-001  6.9616587e-001  1.4844439e+000  8.0562162e-001  5.9581053e-001  6.8260020e-001  1.2709276e+000  1.0133771e+000  7.2639931e-001  9.0659738e-001  5.9848956e-001  3.1413867e-001  5.9266803e-001  1.8632324e-001  1.6151586e+000  9.6864195e-001  8.9497391e-001  4.2692121e-001  1.1201190e+000  1.8985565e+000 -2.9806793e-001  2.5417023e-001  1.0862712e-001  4.6232655e-002  9.2417118e-001  7.3411035e-001  1.4596550e+000 -7.1982560e-001  5.9351217e-001 -1.0468359e-002  9.5114141e-001  1.5991760e+000  1.5434884e-001  3.5997227e-001  4.9641130e-001  4.0618791e-001  9.3564758e-001  5.0738361e-001  1.5254580e+000  1.0223459e+000  2.9207771e-001 -1.3445681e-001 -2.9791986e-001  3.1066648e-001  9.7068112e-001  5.2919787e-001 -4.1175972e-001 -3.4204786e-001  4.7027806e-001  4.5019582e-001
  8.9615034e-001 -2.6417570e-001  1.2753527e-001 -7.6941726e-001  1.9704338e-001  7.1654181e-001  3.3272394e-001 -4.3381045e-003 -1.5914123e-001 -3.8225151e-001  1.6563269e-001  1.2087260e+000 -1.3748364e-002  5.7421502e-001  8.0376711e-001  6.1846755e-001 -5.3514196e-001  5.6141901e-002 -6.7871072e-001 -3.3925956e-001 -6.6258422e-001 -4.0095321e-001 -1.9117070e-001  7.6107557e-001  3.8734985e-001  4.4238742e-001  6.7376621e-001  6.5706491e-001  1.2082537e+000  5.6755958e-001  1.4675776e+000  2.9909075e-001  7.4777682e-001  4.8214424e-001  1.0265635e+000  1.4636825e+000  3.6252019e-002  6.7760171e-001 -9.3516227e-002  2.4862881e-001  6.5546720e-002  6.0623511e-001 -6.4237665e-002  2.0363118e-001  1.8574061e-001  2.3897657e-001  1.4295848e-001  4.4204768e-001  7.7471626e-001  2.1181279e-001  4.6679878e-001 -3.4854979e-003  4.8069586e-001  2.9486326e-001  1.0982236e+000 -1.8960288e-002  3.0342415e-001  8.8929513e-002  3.1842742e-002 -1.4565912e-001  2.0750928e-001 -1.5693151e-001 -9.0495426e-001  1.0853028e+000 -7.6257783e-001  3.4290322e-001
  5.3230520e-001  1.1328335e-001  5.1245254e-001  6.6898095e-001  1.0549533e+000  6.8854480e-001  4.8923568e-001  2.6833436e-001  3.6574061e-001  3.6581725e-001  4.2310372e-001 -2.4678370e-001  8.3414169e-001  8.8017328e-001  7.0076278e-002  1.5282631e-001  7.5745222e-001  9.2085911e-001  6.8673655e-001  9.0135467e-001  9.5693956e-001  9.0225981e-001  6.4496709e-001  8.6495351e-001  7.7550552e-001  2.5189687e-001  1.1035943e+000  4.9825640e-001  2.6834349e-001  4.8635363e-001 -2.0236437e-001  9.4415548e-001  5.9141777e-002  2.6990591e-001  2.8453822e-001 -1.9669805e-001  1.2824096e+000  2.1555910e-001 -6.2413244e-001  6.7386061e-001  8.3871419e-002  3.5787798e-001  9.5735515e-001  1.3533469e+000  9.9959580e-001 -1.0868118e-001  4.7563123e-001  1.6661558e-001  9.1303390e-003 -6.9079385e-002  2.8516093e-001  6.0264884e-001  2.2758088e-001  4.4276623e-001 -6.0513743e-001  4.5002553e-001 -2.9780749e-001  6.2621027e-002  8.6338782e-001  3.7679839e-001  6.0741886e-001  1.0859507e+000 -1.4611884e+000 -3.5897545e-001  4.5284091e-001  9.2711590e-001
