# Supplementary material for: Resting-State Temporal Synchronization Networks Emerge from Connectivity Topology and Heterogeneity
Source: PLoS Comput Biol. 2015 Feb 18;11(2):e1004100. doi: 10.1371/journal.pcbi.1004100 (PMC4333573; doi:10.1371/journal.pcbi.1004100)
Supplement: S1 Dataset — Each volunteer underwent two scanning runs (blocks). For each recording session (subject and run), BOLD time series were averaged over the corresponding 66 brain regions of the brain atlas. Each file subXblockY.txt contains the time series of all 66 brain regions from subject X and run Y. The labels of the brain regions are contained in file ROIs_Labels.txt. (ZIP) [file pcbi.1004100.s006.zip › DataSet S1/subj16_block2.txt]

  3.6288085e-001 -5.5761213e-001  9.6133751e-001  5.1483871e-001 -3.2338960e-001 -8.0718464e-001  2.2366336e-001 -2.4752163e-001  5.6378898e-001 -1.7285157e-001 -1.3597722e-002 -3.4290070e-001  5.9738072e-001  1.9140730e-002  2.5831334e-002  6.6398193e-002  3.1540203e-001 -2.8949017e-001  1.0123707e+000 -5.3280459e-001 -1.0108455e+000 -4.5021495e-001 -3.0714059e-001 -5.5436718e-001 -2.1159791e-001 -2.1054290e-001 -1.3171837e-001 -1.4693153e-001  5.0231666e-002 -5.0010019e-001  3.9971014e-001  1.1928351e-001 -5.5946364e-001 -4.3734369e-001 -1.4006997e-002  3.2599638e-001 -5.1417242e-001 -9.8307065e-001 -7.0842114e-001 -3.7061058e-001 -4.8441492e-001 -2.3660139e-001 -5.0293444e-001 -2.7493872e-002  7.2523223e-002 -7.9137277e-001 -6.0407006e-001 -6.3835492e-001 -2.5012708e-001  8.6231679e-002 -5.3340011e-001 -2.4974727e-001 -5.7745719e-002  3.8297210e-001  4.1151696e-001 -2.2504159e-001 -2.7696769e-001  1.9546157e-001 -3.0709277e-001 -8.6431643e-001 -1.2102016e+000 -2.1762746e-001  1.3442734e-001 -1.2175089e+000 -5.0124234e-002 -5.8117238e-002
  1.0566564e+000 -9.8608248e-001 -1.4212852e-001 -2.0140854e+000 -6.7864859e-001 -1.7380590e+000 -1.3382247e-002 -1.5676177e-001  2.7841960e-001 -9.4740103e-001 -8.0954151e-001  5.5238560e-002 -2.1494718e-002 -6.5394194e-001 -9.2745073e-001 -7.8916293e-001 -9.1536574e-001 -1.4707849e+000  7.2937923e-001 -7.4494131e-001 -1.6592203e-001 -1.5364027e-001  3.4389806e-002 -8.0690163e-001 -4.0196534e-001  8.8277879e-002 -4.2216163e-001 -3.3687520e-001  1.3501210e-001 -8.9049881e-001 -4.5294796e-001 -9.7822221e-001  1.0577534e-001  4.3992734e-001 -5.6380752e-001 -6.9174192e-002 -2.8925876e-001  2.6773738e-001  5.7681307e-001 -3.4766165e-002 -5.5804397e-001 -1.2748095e-001 -3.2608747e-001 -5.2196924e-001 -6.5964481e-001  7.1547815e-001 -5.8318234e-001 -5.6438618e-002 -7.9259129e-001 -3.1703033e-001 -9.0618210e-001 -1.4014070e+000 -8.2978856e-001  9.8258366e-002  3.4383216e-001 -4.1767867e-001 -5.4965998e-001 -6.9213034e-001 -5.1902705e-001 -7.4930489e-001 -1.7346680e+000 -6.7377947e-001 -1.1458195e+000 -1.1246738e-001 -7.2144532e-001  5.6381714e-001
 -1.0686594e+000  1.4742730e+000 -3.9557370e-001 -4.8384526e-002  4.7654018e-001 -7.9477231e-001  2.9855294e-002  3.7364633e-001  4.2093020e-001  3.7548199e-001 -3.3774333e-001  7.3917691e-001  5.7988295e-001 -5.0788931e-001  3.1913933e-001  3.8698043e-001 -4.9077214e-001  3.5288807e-001  2.8953569e-001 -2.1632972e-001 -6.6695172e-001 -2.5374027e-002  2.1769409e-001 -7.3609957e-001  1.0643693e-001 -5.7297224e-001  1.7069813e-002  6.3716976e-001  5.5948761e-001  6.5887702e-001  6.6055353e-001  4.9096680e-001  2.2197553e-001  7.8235424e-002  5.7535572e-001  6.8685911e-001 -1.8598165e-001  6.0773117e-001  7.1837811e-001  4.7377711e-001 -5.5895731e-001  2.5892201e-001  1.6124477e-001  4.8395692e-001  3.9969974e-001 -1.0524324e+000 -1.8832736e-001 -3.3681956e-001 -3.8440094e-001 -2.9979271e-001  3.6813458e-001  2.9947226e-001 -4.2461591e-001  1.6607814e-002  3.0193958e-003  3.1297919e-001  8.3017268e-001  1.7290847e-001  7.3912504e-001 -4.9003549e-001 -1.8504962e+000  4.2730813e-001 -5.6774619e-001 -4.7203891e-001  8.4363904e-001  2.6077486e-001
 -8.0623243e-001  8.7155000e-001  8.2409691e-001 -7.1442856e-001  4.0678059e-001 -2.0929162e+000 -7.8725866e-001  7.5335426e-001 -6.5436185e-001 -7.2477729e-003 -9.9340918e-001  2.2120796e-001 -1.8973331e-002 -7.3748573e-001 -1.9003231e-001 -5.1956108e-002 -6.7662944e-001 -1.7007407e+000 -7.6750194e-001 -9.6216027e-001 -4.8202562e-001  1.8004223e-001 -1.5279553e+000 -6.3701838e-001 -1.2378249e-001  1.4100631e-003 -1.0026642e-001 -1.6792719e-001  2.8360720e-001  1.8133172e-001 -5.3023646e-002  4.9595241e-001  1.9816909e-001  2.0432064e-002  4.7664256e-001  3.1007997e-001  1.2978429e-001 -3.8912034e-001 -2.8844083e-001  2.8911266e-001 -3.3601653e-001  3.5848967e-002 -8.0511538e-001 -7.8446915e-001 -8.0738006e-002 -7.5527756e-001 -1.1948528e+000 -9.8700400e-001 -4.7972846e-001 -5.1394097e-001  4.2424298e-001  3.9328163e-001 -7.1472104e-001  1.6047084e-001 -1.4681653e+000 -5.7559284e-001  4.1474321e-001  4.6979536e-002  9.2698670e-001 -8.3247876e-001 -1.2781361e+000  6.7306506e-001 -1.0095229e+000 -1.7767855e-001  2.3882682e-001 -1.3042489e+000
  3.8810350e-001  3.5590744e-001  7.0317772e-001 -5.2109372e-001  5.4960964e-001  2.3992958e-001 -1.2197472e-001  8.8198592e-001  1.8331898e-001 -4.3034567e-002  3.4426671e-001  3.1863802e-002  1.6395263e-002 -3.3203435e-001  6.4425057e-001  2.5631277e-001 -1.2567956e-001  1.0877020e-001 -3.7967922e-002 -4.5339785e-001 -9.6316204e-001 -2.2649327e-001 -3.8996904e-001 -8.2172466e-003 -2.4811313e-001 -5.8045351e-001  1.7461173e-001  3.7400030e-001  9.8744517e-001  3.6874260e-001 -2.1062402e-001 -1.2287983e-002  1.9002118e+000  1.0796308e+000 -1.6085878e-001 -2.1662634e-001  1.6488189e-002  6.4172622e-001  6.4342233e-001  1.6300654e-001 -1.9505443e-001  1.4989665e-001  1.1775044e-001  7.1609416e-001  1.1536255e-001 -9.0043599e-001 -7.5240632e-001  2.2088284e-001 -6.4643635e-002 -2.4253123e-001  3.6439014e-001  3.3794241e-001  4.5580965e-003 -3.2370073e-001  4.8903725e-001  1.0813513e-001  7.1804983e-002 -6.7253397e-002  5.7255274e-001  2.0309664e-001 -7.5975812e-001  5.5527775e-001 -3.2843427e-001  7.8952426e-001  3.5313323e-001 -5.4489655e-001
  8.1922875e-001  5.2743382e-001 -9.4986414e-001  1.4302507e-001  2.1498569e-001 -8.4662045e-003  3.0969237e-001  3.8092907e-001 -3.2037362e-001  2.2210820e-001 -2.7491111e-002  7.8966627e-001  2.7062328e-001  9.2827774e-002  3.3136213e-001  5.9033790e-001 -4.2373000e-001  8.8997438e-001 -1.7688879e-001 -1.7329773e-001  2.6630651e-001  2.4821055e-001  6.1948550e-001  2.0584653e-001  1.6382968e-001  1.2327328e-001  5.6001618e-001  5.2080171e-001  9.3690882e-002  1.2925054e-001  1.9655042e-001  4.2330346e-001 -3.4621852e-001 -1.9625394e-001  3.2904857e-001  8.9719889e-001  1.8534350e-001  9.1272152e-001  1.2917022e+000  7.8799939e-001  6.1247900e-002  2.5885741e-001 -1.4819203e-002  2.4492927e-001  3.4411254e-001 -2.5658782e-001 -2.7486206e-001  7.5947448e-002  2.5687578e-001  5.1680960e-001  5.7988920e-001  4.2740466e-001  5.6516577e-001  1.9672551e-001 -5.4225370e-001  3.1742346e-001  5.4513472e-001  2.4334139e-001  3.4919912e-001  6.8790308e-001  5.0982708e-003  5.2365936e-001 -3.5386302e-001  1.4540346e-001  6.2966221e-001 -3.1029513e-001
  3.3260686e-001  9.4594308e-001  2.8715993e-001 -5.1754013e-001  2.4649645e-001  6.7885411e-001  7.6616279e-001 -1.0288881e-001 -1.6621881e-001  6.1915499e-002  2.6366787e-001 -2.9892918e-001 -2.1448841e-001  2.8060393e-002  1.0622232e-001 -1.1867522e-001 -1.9848746e-001  1.4902577e-001  9.1713886e-001  2.4731762e-001  4.6388998e-001 -3.9840006e-001  3.9840224e-001  5.4498225e-001 -5.3545388e-002  1.2131794e-001  4.0189239e-001  6.1218161e-001  8.1549855e-001 -3.7315103e-001 -2.0054830e-001 -4.4322631e-001  6.4805244e-001  9.6829611e-002 -1.7145192e-001  5.0289824e-002 -2.8570451e-001  1.3127250e+000  9.8701292e-001  9.3729970e-001  1.1649855e-001 -4.7284515e-001  2.7151760e-001 -3.3275258e-001  5.2959927e-002  6.0838960e-002 -1.5383434e-001  3.6163100e-001  6.2187426e-001  1.1813989e-001 -9.1528932e-002 -3.0338837e-001 -1.7539629e-001 -1.4592769e-002 -4.2445640e-001  3.6932615e-001 -4.0662542e-002  5.1872167e-001  4.0677125e-001  9.6037904e-001  1.0513836e-001  7.5804576e-001 -7.4215435e-001  1.2909556e-001  7.7645882e-001 -4.8619281e-001
  7.4762872e-001 -2.6624394e-001  2.0925404e-001 -4.1500041e-001  2.7489943e-001 -1.7539083e-001  1.7351579e-001  3.9341704e-001 -4.3900420e-004  1.4423814e-001  2.6204426e-001 -1.2733822e+000 -2.4207236e-001 -5.2786730e-001 -1.5479455e-001 -1.9501299e-001  6.2645696e-002  7.9684003e-001  1.3501875e-001 -3.0083161e-001 -3.5353782e-001 -4.2200220e-001  7.9230018e-001  1.2924565e-001 -1.1642720e-002 -6.1026129e-001  4.6334509e-002  5.5301892e-001  4.7663159e-001 -8.9360949e-002  1.9702888e-002 -1.1644836e-001  9.8294110e-002  6.8753157e-001  1.5731589e-002  1.4538055e-001  5.5684897e-001  5.8459921e-001  1.4936779e-001  2.8860863e-001 -3.0547964e-001 -4.8310088e-001 -1.8130552e-001 -6.9449032e-002 -3.7461017e-002 -6.6930786e-002 -5.5114671e-001  8.0317010e-001  5.6890137e-001 -2.8169943e-001  3.6540245e-001 -2.2411727e-001 -3.5427003e-001  4.0723767e-002 -3.0316296e-001 -2.1927469e-002  1.4292664e-001  4.7188555e-001  4.5244464e-001  4.7244064e-001  9.0300383e-001  7.4259224e-001 -7.9603714e-001  5.3063089e-001  4.5227363e-002 -6.5058630e-001
  5.3269216e-002 -2.2942557e-001 -7.5880011e-001 -7.9715141e-001  2.6659819e-001  2.8189971e-001  9.0602065e-001  6.9749058e-001 -2.0739027e-001  4.7692791e-001  2.3629408e-001 -6.0105815e-001 -4.1081889e-001  1.0884194e-001 -3.1245807e-001  4.6361888e-002  7.1368871e-001  9.2893427e-001 -1.4623415e-001  5.1267341e-001 -1.3097332e-001 -1.9886527e-001  7.1978853e-001 -2.0468456e-001  3.4020288e-001 -5.8122145e-002  6.3046721e-001  1.3353495e-001  4.8404204e-001  3.3039093e-001  5.1786418e-001  3.8987993e-001  2.9710664e-001  8.8025131e-003 -5.5724587e-002 -1.2068417e-001 -8.3693777e-003 -9.0265146e-002 -6.5823634e-001 -3.2249043e-002  1.3426414e-001  3.6822182e-002 -1.0086685e+000 -4.6714787e-002 -2.9915742e-002  3.4801405e-001  5.4008350e-002  1.4211269e+000  4.9062819e-001  4.7223294e-001  1.3199129e-001 -1.1349762e-002 -1.0246981e-001 -2.1923469e-001  4.8059961e-001 -1.8311940e-001  2.2584729e-001  1.5416913e-002  5.4257528e-001  8.8247102e-001  7.6663994e-002  4.3119217e-001 -2.1612614e-001  5.0607792e-001 -7.3313671e-001 -5.4798626e-001
  1.7027109e-001 -2.3776172e-001  4.7344275e-001 -4.4264702e-001 -3.6782134e-001 -6.9946804e-001  6.1194008e-001  2.2715099e-001 -4.5759306e-001  1.7974862e-001 -1.7213504e-001 -5.3779376e-001 -1.8819819e-001 -4.8797595e-001  1.5806089e-001  1.9416196e-001  1.9743181e-001  9.6200445e-001  4.1030252e-001  3.0353382e-001  1.8896292e-001 -3.5543847e-001 -5.9913226e-001 -1.3437229e-001 -5.8365397e-003 -4.2208557e-002  1.6662642e-001 -3.8434993e-001  7.1354976e-003  2.1565058e-001 -3.0934061e-002 -3.3816619e-001 -3.7640512e-001 -1.2246108e-001 -3.3684649e-001 -9.4683030e-001  1.0838490e-001  5.3543121e-001 -7.4108724e-001 -1.0876664e-001 -1.0992280e-001 -2.2021886e-001 -5.6382203e-001  3.0829300e-001 -3.3637803e-001  3.5189223e-001 -3.7861496e-001  8.2193886e-001 -5.1884111e-002 -3.2239297e-001  1.9840923e-001  3.2361537e-001 -2.6191778e-001 -3.1318670e-003 -1.7698722e-001 -1.4120331e-001 -1.9939269e-001 -4.5578562e-001  9.0789982e-002  3.9155989e-001 -2.7377319e-001 -4.9750663e-001  4.7310334e-001  5.3753100e-002 -6.8727184e-001 -2.8470969e-001
  1.4545821e-001 -9.7735721e-001 -4.6214304e-001 -6.5766411e-001 -2.2113503e-001  9.4671501e-002  9.7133655e-002 -1.8029182e-001 -3.0793144e-001 -2.4991155e-001  3.7868905e-002 -1.0030000e-001 -1.2109864e-001 -6.7222528e-001 -2.1443738e-001 -9.4251388e-002  2.3716983e-001 -1.0247858e-001 -1.3553476e-001  3.1321474e-001  9.7587655e-003 -2.3112242e-001  8.4373087e-001  2.5197627e-001 -4.9119104e-001 -1.7687534e-001  2.1484549e-001 -3.2682646e-001 -4.7067568e-001 -4.8910477e-001 -7.7858662e-001 -5.6849688e-001 -9.5881874e-002 -3.4929055e-001 -6.0543604e-001 -1.0985991e+000 -4.8810818e-001  8.4268406e-003 -1.9836906e-001 -1.6765048e-001  1.8594223e-001 -2.8902868e-001  7.8621037e-002 -5.7235921e-001 -3.0349274e-001 -6.7215342e-002  1.4987532e-001  3.4933246e-001  4.3691230e-002 -2.2131587e-001 -2.7358402e-001 -5.3578257e-001 -3.1649353e-001 -6.5011965e-001 -7.5342559e-001 -1.8179395e-001 -5.2462417e-001 -2.5882490e-001 -2.4342532e-001  1.7992790e-001 -2.4501020e-002 -6.8048701e-001 -2.4567241e-001 -4.6928587e-001 -5.7594126e-001 -1.0098673e+000
  8.3696093e-001  2.2806251e-001  2.3920049e-001 -2.5017203e-001  8.0689689e-002  1.9208848e-001  3.4398170e-001  4.6818438e-001  2.2656554e-002  4.5877050e-001  1.1626214e-001 -4.3955427e-001  2.4622479e-001 -1.6498005e-001  1.7815332e-001  5.3455956e-001  1.5797090e-001  9.5569869e-001  2.2411070e-001  4.3773935e-001  5.3638631e-001 -3.7489112e-001  7.6988222e-001 -5.5751104e-001  4.3850316e-001  2.1606760e-001  3.0405510e-001  6.8963784e-001  6.2584951e-002 -1.9945595e-001  2.7532861e-003  1.5992637e-001 -1.2935685e+000 -6.9058601e-001  4.1566320e-001  5.2222719e-001 -1.9010818e-001  9.7972232e-001  5.4272263e-001  6.3465994e-001  1.1402314e-002  2.8134464e-001 -5.9952504e-001  1.2378930e+000  1.3412525e-001  3.3982771e-001  6.7069695e-001  4.9000457e-001  6.7641031e-001  3.8111784e-001  3.0906443e-001  3.3749853e-002 -4.0993436e-002  9.1006957e-002 -2.8134915e-002  1.5965928e-001  2.2566711e-001  8.0026643e-002  1.3919192e-001  5.3539706e-001  3.7537243e-001 -4.1098532e-002 -1.9051914e-001  3.0980474e-001  5.1395141e-002 -1.6097358e-001
 -9.0983302e-001  9.6043989e-002 -3.6966385e-001 -1.4067425e-001  1.1695984e+000  4.4487552e-001  2.6203553e-001 -1.4056237e-001  2.3246497e-001 -1.1570973e-001  7.3247913e-002  6.0192996e-001 -4.1875678e-001  9.3067513e-002  1.9177763e-001 -1.0433240e-001  6.5791572e-001  6.6868070e-001  7.7743000e-001  7.3366942e-002  2.2713146e-001  6.0994276e-002  1.0502059e+000 -3.1823319e-002  1.4030108e-001  6.3672858e-002  2.2348696e-001  1.2724201e-001  2.5138622e-001 -6.4780056e-001 -5.9489870e-001 -3.0662182e-001 -3.1548014e-001  3.1140519e-001 -3.8316279e-001 -5.7824608e-001 -3.7769047e-001  5.3588518e-001 -1.7133564e-001 -2.9736677e-001 -3.3705523e-001  3.9182893e-001 -1.5922547e-001  9.3026945e-001 -1.1356829e-001 -9.3992654e-001  1.0385409e+000  6.0642630e-001 -1.4241317e-001  3.8836015e-001 -3.5593324e-002  3.3981688e-001 -1.7197951e-002 -1.9342226e-002  6.5429085e-001  1.1134863e-001 -2.4475769e-001  3.5444589e-001 -4.6569591e-003  3.5451849e-001  7.5146661e-001  6.4799261e-001  6.1414258e-001  7.8267070e-002  1.6345172e+000  7.9826243e-001
 -9.8358732e-001  2.5909566e-001 -3.4677067e-001 -8.9342730e-001 -4.7726045e-002  8.7104247e-001 -2.6296052e-002 -4.7406980e-001 -3.1032570e-001 -7.8274859e-002  2.7768846e-001 -6.4512218e-001 -6.1552961e-001  5.4361164e-002  5.3629585e-001  5.7039572e-001  9.8163975e-002 -8.5529314e-001 -7.1849089e-001 -7.9604793e-002 -7.0671272e-001 -3.8359228e-001  3.0609413e-001 -2.9373323e-001  1.1171190e-004 -2.3680487e-001 -4.0581710e-001 -9.1610599e-001 -2.8204752e-001  7.3409684e-001 -7.4546890e-001 -3.9366910e-001 -1.1262358e-001 -1.6144611e-001 -5.7893309e-001 -4.2826269e-001  5.3377194e-001 -2.7205362e-001 -6.2546070e-001 -4.0743705e-001  2.3184838e-001  3.7812039e-001 -3.2227448e-001  9.8554389e-001 -2.1765047e-001 -9.2387180e-001  2.7097466e-001 -8.0004529e-001 -2.0805657e-001  3.9791009e-001  6.8028743e-001  5.5625430e-001  1.6308791e-001 -2.4802584e-001 -1.1523682e+000 -2.9802574e-001 -2.0471431e-001 -8.9520172e-002 -4.4483523e-001  1.9989512e-001  1.3514304e+000  3.5218398e-001  1.6214383e+000  1.6779026e-001 -1.7210979e-001  6.4933408e-001
 -7.0069734e-001  8.9527780e-002  1.6173847e+000  2.6750955e-001  4.7010935e-001  8.2788320e-001 -4.9598894e-001  6.1638840e-003 -2.8861141e-001 -2.4427672e-002  4.4344060e-001  1.1658441e+000 -1.9001225e-001  6.4939025e-001  6.3029142e-001  3.5655449e-001  4.7537516e-001 -1.7178248e-001 -2.0263161e-001  4.0109630e-001  2.5524171e-001  3.5678641e-001 -3.5052352e-001 -3.0096134e-001  1.7237997e-001 -2.9602483e-001 -4.2265858e-001 -1.0580809e+000 -5.9803607e-001  5.4419043e-001 -2.5269024e-001  2.8554244e-003 -3.6458246e-001 -3.1505764e-001 -3.1642301e-001 -8.1077312e-001  5.5217497e-001 -6.9862117e-001 -1.4745075e+000 -1.1714182e-001  1.8178673e-001  2.8329829e-002 -7.2976726e-001  4.5297530e-001 -3.4407396e-001 -5.7806389e-001  4.5521382e-001 -4.8956231e-001 -6.9514629e-001  4.7820662e-001  4.2853561e-001  6.2826938e-001  3.1954015e-001 -4.0557649e-001 -7.1577259e-001 -1.9265693e-001 -4.3108569e-001  2.8125246e-001 -1.3164617e-001  1.1785830e-001  1.2160377e+000  7.5913696e-001  4.5752428e-001 -1.7027708e-001 -1.2627261e+000 -5.0277410e-002
 -4.6395134e-001 -4.0957994e-001  1.2898553e+000  6.4498032e-001 -2.5899260e-001  1.4670616e-001 -3.6246451e-001  6.8428266e-002 -2.2820690e-001 -3.6843474e-001  4.6564353e-001 -1.7684216e-001 -1.7830883e-001  1.8062336e-001  1.8974088e-001  1.8660024e-001  3.4705281e-002  1.8688019e-001 -1.2671579e-001  1.9746180e-002  3.3102202e-001  1.4700146e-001 -5.3074898e-001 -4.1274590e-001 -3.4568587e-002  3.5088330e-001 -4.8838611e-001 -3.0994014e-001 -2.4907348e-001  3.1043798e-001  1.2049956e-001  1.2760217e-001  4.5243543e-001  3.5493630e-002  2.3146652e-001 -1.4077909e-001  3.0061582e-002 -4.2500949e-001 -3.3917840e-001 -3.5684438e-001  1.4244510e-001  1.6098947e-001 -1.8235399e-001 -1.7804578e-001 -1.5439804e-001 -2.7927519e-001  4.9707105e-001 -1.0186543e+000 -2.4398644e-001 -2.8833571e-001  1.5975466e-001  2.7902196e-001  5.3552259e-001 -3.3365507e-001 -3.0738649e-001 -2.6387411e-002 -1.7749018e-001 -1.7953117e-001  1.1164920e-001 -4.9116530e-001  1.5106553e+000 -9.4202808e-002  7.0614370e-001  8.3553031e-001 -5.4663499e-002  1.4338170e+000
 -1.4955974e+000 -7.9939619e-001 -1.0874160e-001  3.3955901e-001 -2.7028797e-001 -2.3712336e-001 -4.4899009e-001 -4.7379095e-001 -1.7732134e-001 -5.0263959e-002 -1.9195783e-001  3.6016766e-001 -5.4492104e-001  1.2432581e-001 -2.3467530e-001 -2.4030893e-001 -3.3644621e-001 -9.6755201e-001 -5.4485769e-001  2.1287887e-001 -3.4972211e-001  1.1423672e-001  3.4043693e-001 -3.4061632e-001 -1.8758500e-001  2.0842973e-001 -4.9005850e-001 -4.1201127e-001 -5.6338531e-001  1.0364099e-002 -4.2773685e-001 -3.5712858e-001 -5.5847453e-001 -5.5941306e-002 -2.2198681e-001 -1.6398038e-001 -1.9493788e-001 -5.2742890e-001 -2.9478754e-001  1.0586075e-001  2.1169723e-001  1.9704834e-002 -1.7574103e-001  2.0945617e-001 -4.0156757e-001  3.0348783e-001  7.0464679e-001 -1.1993414e+000 -1.8344012e-003  1.3008345e-001  1.0750536e-001  2.1266992e-001  2.5643180e-001 -6.8575328e-001 -7.9690014e-001 -5.3996818e-002 -2.4188112e-001  1.0982118e-001 -5.8859606e-001 -8.7731856e-002  2.9512247e-001 -3.9325636e-002  7.5866470e-001  5.0259906e-001 -8.3407384e-002 -2.4087647e-001
 -3.7414493e-001 -3.9151452e-001  1.8131674e-001  7.9682000e-001 -2.5472159e-001  1.0252777e+000  1.0930126e-001  1.4096705e-001 -1.7515572e-001  5.2665193e-001  4.6339282e-001  1.1204633e+000  2.2642105e-001  1.6717372e+000  5.8255577e-002 -4.7771420e-001  3.1945941e-001  3.7646873e-003  4.3663305e-001  7.8736232e-001  7.4676351e-001 -8.5150363e-001 -1.1154054e+000 -1.4501610e-001  2.0759836e-001 -7.9813829e-001  1.3395321e-001 -3.3568974e-001  1.1666018e-001  4.8627406e-001 -1.0429709e-001  1.7272816e-001 -2.9883581e-001 -5.8400866e-001 -6.8787054e-003 -4.7348783e-002  3.6267855e-001 -9.9524747e-002 -3.9510277e-001  3.7900731e-001 -3.4830041e-001 -7.2486368e-001 -1.9463021e-001  3.5785666e-002 -8.5681146e-001 -2.6823175e-001  5.1923471e-001 -7.5535315e-002  1.0092867e-001 -3.6227233e-001  2.8966479e-001  5.6868288e-001  9.1412846e-001  4.1289941e-003  1.5491726e+000  3.1762732e-001 -7.0404695e-001 -3.5609329e-001 -4.6266910e-001  4.1164459e-001  1.9896692e+000 -4.5064194e-001 -1.5119739e-001  9.2334071e-002  4.4866984e-001 -1.4383779e-001
 -1.7831136e-002 -8.0069878e-001 -7.8676869e-002  1.8871403e-002 -2.3007921e-001  4.0081581e-001  1.3378467e-001 -1.7631107e-002 -3.6545162e-001 -2.3344149e-001  5.6662762e-001  6.0032238e-001 -4.8617176e-002  3.8226756e-001  4.8372209e-001 -3.7032829e-001 -6.6818321e-002 -5.1120809e-002  3.0547921e-001 -2.8549275e-001 -1.7943520e-001 -4.3687068e-001 -1.5709583e+000 -2.2654736e-001 -5.1915604e-001 -5.6952680e-002 -1.0530076e+000 -1.1279234e+000 -5.5614415e-001  2.9247082e-001 -7.0302490e-001  2.2043227e-001 -2.4548455e-001 -6.5568732e-001 -1.7055493e-001 -1.1274578e+000  2.7047421e-001 -1.0579756e+000 -1.1851788e+000 -8.4962071e-001  1.2856428e-001 -9.8894457e-001 -2.4798164e-001 -3.7431819e-001 -6.5654770e-001 -1.0468952e+000 -6.0832791e-001  2.5746121e-002 -2.9270768e-001 -4.9346295e-001 -2.2075848e-003  1.2659540e-001  1.1285366e-001 -2.5294703e-001  4.7758584e-001  1.1465587e-001 -8.4798106e-001 -4.0954524e-001 -5.0358234e-001 -4.0420937e-002  4.5989458e-001 -2.3745005e-001 -2.0614463e+000 -1.1773384e+000 -3.5529594e-001 -3.1018050e-001
  5.9570695e-001 -5.4607473e-001 -5.0645436e-002 -5.5893267e-001 -2.1931966e-001  9.7314493e-001  3.6514848e-002 -2.0611757e-001 -5.0842191e-001 -4.9065696e-001  5.6835761e-002  2.4582549e-001  6.7945605e-003  1.8871675e-001  5.7394015e-001  1.3600058e-001  2.8924814e-001 -8.7953692e-002 -5.7294916e-001 -1.2507164e-001  7.2536784e-001 -2.7653531e-001 -6.5187073e-001  6.8455228e-002 -1.3437649e-001 -1.1479812e-001  7.5910652e-002  1.5490429e-001  4.1172858e-001  4.3961349e-001 -4.1860804e-003  1.7992233e-001 -3.8719372e-002  4.8373337e-001  3.7523371e-001  1.8124899e-001  1.5604759e-001 -1.5547174e-001 -3.9570391e-001  3.8039810e-001 -4.9202821e-001 -4.9087110e-001  5.3302487e-002  1.6075661e-001 -3.5454927e-001 -6.9515881e-001 -3.3897606e-001  2.4472646e-002 -8.2023763e-001 -7.5609993e-003  3.7979840e-001  6.8539941e-001  3.3057702e-001 -1.3471344e-001 -4.4807552e-002  2.0776508e-001 -5.4674114e-001 -5.1786011e-001  3.8087816e-002 -1.7865044e-001  1.1334281e+000 -8.1840484e-002 -7.4820386e-001  4.5084543e-001 -1.0830678e+000  5.4513563e-001
 -3.4345948e-001  1.4479966e-001  9.8970157e-001 -4.8055622e-001  1.3031393e-001  1.3639414e+000  2.4743938e-001  3.1438893e-001 -3.9218591e-001 -5.4468735e-001 -7.9901645e-002 -7.8239958e-001 -2.6431629e-001  4.0920733e-001  3.3286437e-001  1.2982448e-001 -2.7104617e-001 -1.9004786e-001 -5.4359158e-001  2.9202501e-002 -1.0267307e-001 -1.1578979e-001 -4.0979796e-001  2.3286486e-002 -9.5658278e-002 -3.1685720e-001  7.6105905e-001  7.4143739e-001  5.2586662e-001  5.2240390e-001 -2.6605486e-001  1.2999248e-001  3.1503177e-001 -3.2172562e-001  7.0552876e-001 -8.9628657e-002 -2.7375643e-001  7.7728392e-001  2.3198346e-001  4.5605111e-001 -1.7525965e-002  1.2552616e-001  3.5670496e-001 -4.6938962e-001 -6.6918266e-002 -1.8049036e-001 -2.1464129e-001 -7.6106197e-001 -1.1286566e-001  3.4917977e-001  4.3947681e-001  5.5169661e-001  4.6579756e-002 -2.4966489e-001 -8.5275260e-001 -2.2764617e-002 -6.3973376e-001 -5.6765630e-001  2.6405852e-001  4.0648387e-003  8.1831259e-001 -5.1010676e-001  5.6527841e-001  9.2203201e-002 -8.5400148e-001  1.5683908e-001
 -5.0332846e-001 -4.1674905e-001 -1.5401230e+000  5.3645283e-001 -5.6749824e-001 -2.1099057e-002 -2.6325936e-001 -8.2046318e-002  2.5370522e-002 -8.7161049e-001 -6.2160926e-001 -8.7284563e-002 -7.4254667e-001 -4.5000946e-001 -5.9526268e-002  4.5175455e-001 -4.9801924e-002 -1.2438797e-001 -7.3263097e-001 -3.1195812e-001 -6.8892024e-001  2.3403388e-001  4.2535158e-002  1.4132592e-001 -5.2173264e-001 -1.5092665e-001  3.3138409e-001  7.0885831e-001  2.1769792e-001 -1.5407802e-001 -3.1669966e-001 -2.4214200e-001  9.4656902e-002  7.9795505e-003  2.0938859e-001 -1.3093487e-001 -2.3163453e-001  3.6873443e-001  2.4592173e-001 -3.7979327e-001 -1.6230550e-001  2.4065687e-002  1.4112290e-001  9.7436647e-002  1.3747517e-001 -1.8147837e-001 -1.2073586e-002 -4.3812023e-001 -7.5237634e-001  7.4635143e-002  1.0564459e-001  4.4419256e-002 -2.9814282e-001 -4.0938034e-001 -1.2852034e+000 -6.7508186e-002 -1.9854113e-001 -7.3999735e-002  1.1260922e-001 -3.8974709e-001 -3.0756242e-001 -5.5265745e-001  1.2320860e+000 -9.2594587e-001  2.5430002e-002 -7.3393433e-002
  6.9668310e-001  1.6126951e-001 -4.9309160e-001  5.3168753e-001 -2.0456624e-001  1.8575927e-001 -5.6548196e-001 -6.4421695e-002 -2.0222974e-002 -3.2833324e-001  1.5250277e-001 -1.0719325e+000 -4.0919831e-001 -3.1829256e-001  4.2459606e-001  3.4245404e-001  1.1931263e-001  3.8105384e-001 -7.6093904e-001 -1.2571227e-001 -1.3107990e-001  2.0883992e-001  1.2519195e-001 -2.6343875e-001  2.5707077e-001  1.6638874e-001 -1.3185729e-001  1.7405991e-001  8.0301486e-002 -2.9506283e-001  5.9030473e-001  2.0596978e-002  1.5253430e-001  6.1783807e-001  7.8042494e-002  6.4408246e-001 -6.8185360e-002  2.7805135e-001  2.6925685e-001 -4.1654378e-001  3.6843660e-001  5.9068615e-001  3.3538903e-001  2.5486944e-002  4.7731985e-001  6.1685938e-001  5.5972588e-001 -2.4673121e-001  7.1532475e-001 -3.9909278e-001  9.0999184e-002  5.6877294e-001  2.7423590e-001 -6.9905762e-002 -1.0829330e+000  6.7103857e-001  4.3653879e-001  3.4751442e-001  2.7344187e-001 -2.6696923e-002  1.1888193e+000 -4.0880795e-002  1.3179638e+000  9.4325967e-001 -1.6590839e-001  4.8519470e-001
 -2.3741831e-001  1.2742654e-001 -2.7695391e-001 -1.3911132e-001 -8.2232361e-002  4.0880704e-001 -3.6047083e-001 -6.4191035e-002 -2.4469200e-001 -2.1949452e-001 -1.1541853e-001 -2.0563437e-001  6.7224871e-003 -7.8145696e-003  9.5173483e-001  2.6351372e-001  1.2299049e-001 -5.5916145e-001 -3.3591621e-001 -3.0044056e-001 -3.8964453e-001 -4.9331905e-001  3.8293154e-001  2.9065785e-001 -5.0642012e-001  2.7210791e-001 -6.7118442e-001 -8.7714220e-001 -7.6894180e-001  3.1560990e-001  1.6661186e-001 -3.1300938e-001  1.1678174e-002  1.7376561e-001 -4.0873185e-001 -6.5893175e-001  2.7520069e-001 -9.3031945e-001 -8.9859185e-001 -6.3803437e-001 -3.2191794e-001 -2.0453641e-001  4.3949297e-001 -2.7039625e-001 -2.5057504e-001 -1.9004859e-001 -1.5853581e-001 -2.1119376e-001 -1.8750793e-001 -3.1110071e-001  6.3529055e-001  6.9075197e-001 -1.3302474e-002 -1.8580814e-001  6.8387110e-001 -3.5106044e-002  2.4231590e-002 -1.3231284e-002 -2.2493079e-001  4.9841256e-002  3.4959264e-001  2.5203638e-001  1.5341249e-001 -5.6257353e-001  1.0584816e+000  6.4153658e-001
  1.4618830e+000  3.3025972e-001  2.2643531e-002 -2.3681820e-001 -7.0943881e-001 -3.4032034e-001 -6.2689541e-001 -7.0915197e-001  1.5703517e-001 -6.4123131e-001 -7.9705023e-001 -1.3072329e+000 -1.7585721e-001 -7.4758208e-001  8.3788449e-002  1.3876242e-001 -2.7526975e-001  5.4839696e-002 -5.4665864e-001 -2.8914971e-001 -1.2475771e-001  2.6073615e-001 -1.2398713e-001 -2.9187107e-001  1.1229701e-001  5.1949948e-002 -1.0285425e+000 -6.8989799e-001 -1.0218697e+000 -1.8788250e-001 -1.6619167e-001 -1.5782577e-001 -8.7138248e-001 -6.4961069e-001 -7.0840512e-001 -6.0134606e-001 -2.0283191e-001 -1.0722783e+000 -5.3797316e-001 -1.4907312e+000 -1.3835834e-001  4.8920544e-001  2.9215333e-001  5.1650487e-001 -3.8324879e-002 -4.0018016e-001 -1.2817328e-001 -6.8634138e-001 -4.4409620e-001 -6.4024069e-001  9.6246801e-002 -9.6687493e-002 -4.2813942e-001 -3.2044215e-001 -1.7305282e-001 -4.4444745e-001 -2.0242097e-001 -2.4521959e-001 -5.4348302e-001 -1.9769250e-001 -6.7439332e-001 -5.4563396e-001  1.1129442e-001  9.7831585e-001 -2.8852217e-001  1.8489193e-001
 -1.2323006e-002 -2.8919298e-002  2.5812984e-001 -8.2092399e-002 -5.1521230e-001 -1.8577172e-001 -4.5710643e-002 -5.0043309e-001 -1.5801803e-001 -6.4244849e-001  1.6716190e-001 -6.9295897e-001  9.9679982e-002 -3.7585887e-002  2.1891858e-001  3.3364276e-002  1.0192235e-001  1.0970381e+000  4.2128385e-001  3.2700502e-001  7.7900761e-001  1.7700886e-001 -2.8921873e-001  1.8313375e-001  4.4350160e-001 -1.2136673e-001 -2.1192633e-001  2.7192829e-002 -6.0249251e-001  9.1402733e-002 -3.2932769e-001 -3.6303350e-001 -4.0170714e-001 -3.5307890e-001 -4.6764637e-001 -5.6319421e-001  8.3742480e-002 -8.0449167e-001  1.7369267e-001 -3.7137328e-001 -6.3488944e-001  3.6357456e-001  6.6255039e-001  1.8905015e-001  3.3560442e-001  7.7038508e-001  3.9544977e-001  3.9986495e-001  4.8491725e-001 -4.7121748e-002 -3.3207151e-002 -1.8600717e-001 -1.2002811e-001 -2.1162926e-001 -4.2287492e-001 -6.5300779e-002 -7.1349486e-001 -5.0807318e-002 -2.3668556e-001  1.7062524e-001 -6.0082058e-001 -3.9081720e-001 -5.5628331e-001  7.3143586e-001  7.7879707e-002 -1.2054954e-001
  1.4909399e+000 -1.0170031e+000 -5.1031989e-001 -8.6453387e-001 -3.8612605e-001 -5.1945211e-001 -1.0160973e-001 -1.0233866e+000 -6.2503819e-001 -1.1149880e+000 -6.7126648e-001 -1.2840196e+000 -9.9772918e-001 -5.6397684e-001 -8.3026481e-001 -5.1931082e-001 -4.3972204e-001  1.7539571e-001 -5.2498487e-001  1.0384047e-001  8.8408665e-001 -4.4022408e-001 -3.2991099e-002 -4.4204946e-002 -2.4345736e-001 -5.4159965e-001  1.4955831e-001  1.0556702e-001 -1.1859646e-001 -6.3356271e-001 -8.1168607e-001 -6.6632734e-001 -3.1370340e-003 -1.7113059e-001 -1.0497211e+000 -1.2184701e+000 -4.0397352e-001 -3.6406156e-002  4.7915276e-001 -4.1035659e-001 -9.6999088e-001 -3.1511391e-001 -3.2884599e-001  4.4457874e-001 -2.3894895e-001  7.8543109e-001 -1.3624670e-001  1.2821170e-001  3.8780575e-002 -3.1352367e-001 -3.6146056e-001 -3.6059658e-001 -4.8548385e-001 -5.7807367e-001  3.8685563e-001 -8.4402147e-001 -1.3567952e+000 -3.1215696e-001 -8.3071023e-001 -2.4685123e-001 -8.8308029e-001 -7.5737091e-001 -1.2744582e+000 -4.5636779e-001 -1.4222055e+000  1.1893259e-001
  6.2839567e-003 -6.9993715e-001 -6.8530121e-001 -7.7349621e-001 -7.6786869e-001 -1.9949885e-001  4.9445396e-001 -6.8612039e-001 -4.2439521e-001 -1.4889394e-001 -6.7261145e-001  1.6224251e-001 -3.5877575e-001  1.5463476e-002 -9.8075951e-001 -5.3851304e-001 -1.0816994e-001 -1.2464632e+000 -5.8579522e-001 -4.4404960e-001 -1.1317867e-001 -1.3548803e-001 -6.4981170e-001 -6.9560177e-001 -5.3529837e-002 -3.6467943e-001 -4.1478347e-002  7.5483049e-001  3.3281689e-001 -8.5384850e-001 -1.2828888e-001 -4.6994082e-001 -5.0073970e-001 -8.0443537e-001 -2.3810280e-001  9.0889828e-003 -7.9317910e-001  3.3984789e-001  9.5497412e-001 -1.0158480e-001  6.4194665e-002  3.6045037e-001 -2.8600860e-001 -3.8102869e-001 -4.7699738e-001  6.6333687e-001  5.8595431e-002 -3.1787919e-001  2.8420191e-001  3.7692651e-001 -7.1544960e-001 -1.0116933e+000 -2.7331527e-001 -2.0454405e-001  1.7349005e-001 -3.7378261e-001 -1.6127057e-001 -1.5804469e-001 -1.0344581e+000  4.8952559e-001 -4.7607892e-001 -4.5680664e-001 -9.5625247e-001 -2.9481633e-001 -4.3490667e-001  2.4026848e-002
  5.6182082e-001 -2.6961468e-001 -4.1453917e-001 -2.9661228e-001 -1.1266850e-001  2.1404234e-001 -3.2920203e-001 -6.0938648e-001  3.9503687e-002 -8.1491343e-001  4.6928093e-002 -1.2196938e-001  5.0965450e-001 -2.6776291e-001 -4.0360563e-001 -4.4317473e-001 -2.8419238e-002  1.9239598e-001  9.6174958e-003  5.8379042e-002  3.6825673e-001 -1.2055275e-001  5.8621323e-001  6.6619248e-001  5.9825582e-001 -3.0203800e-001  5.2064314e-001  3.0979413e-001  2.2543547e-002 -4.2068824e-001 -3.4871488e-001 -5.9191036e-001  2.6302241e-001  1.8648754e-001 -4.5126300e-001 -7.7300236e-001 -2.9334367e-001  1.8997033e-001  5.0932930e-001  6.1039273e-001 -3.9315155e-001  8.3629294e-001  8.8195764e-001  4.0968476e-001  1.5754176e-001  1.4513381e+000  6.5789110e-001  5.0238761e-001  1.3052875e+000 -2.2818392e-001 -6.5248781e-001 -2.8084254e-001 -1.8156363e-002  8.7715297e-002  2.0664747e-001 -5.3895948e-001 -4.5818429e-001  5.0730722e-002 -3.8922848e-001 -2.7415891e-001  1.9569349e-001 -5.4968016e-001  4.1292602e-001 -5.7276413e-001 -2.0839280e-001  7.6739813e-001
  6.0381923e-001 -8.6842327e-003 -1.5766311e-001 -2.1676990e-001 -7.9233942e-001 -5.4451161e-001  3.2315387e-002 -1.6381906e+000 -6.5223547e-001 -9.7773577e-001 -1.3187017e+000 -1.5485472e-001 -6.4705759e-001  6.1832351e-002 -7.1148702e-001 -4.3667516e-001 -9.3099318e-001  3.0843431e-001  1.1097252e+000  4.8589992e-002  2.8854299e-001 -1.5651879e-001 -3.5731043e-001  5.5067958e-001 -7.8280771e-002 -2.2345067e-001 -4.2849440e-001 -8.1164930e-002 -2.6326916e-001 -1.1553168e+000  6.9216130e-002 -1.2090627e+000 -8.9833618e-001 -1.4495858e+000 -1.2115039e+000  6.4550875e-002 -1.5228461e+000 -3.9809226e-001 -1.1413788e-001 -3.1707749e-001  2.6218285e-001  1.2622850e-001  8.9874175e-001 -1.9682659e-001  3.9672499e-001  1.1435054e+000  3.1828225e-001  1.0427797e+000 -3.2066912e-001  5.4944354e-001 -3.1662111e-001 -6.0892163e-001 -4.5823041e-002  2.1966196e-001  2.3946382e-001 -1.2000984e+000 -6.9840968e-001 -1.9953757e-001 -1.2897297e+000 -1.3157574e-001  1.5908824e-001 -1.0301756e+000  4.8744171e-001 -1.6083138e+000 -4.3223592e-001 -5.3784999e-001
  6.0026122e-001  1.0782202e-002  2.5488661e-001  7.6282134e-001 -1.0985814e+000 -8.2999088e-001  8.5379420e-002 -2.9134384e-001 -6.3814056e-002  5.1955094e-001 -7.0132647e-001 -5.1724699e-001 -4.7130727e-002  2.1066438e-001 -6.2812361e-001  4.2945669e-003 -5.0155494e-001 -5.6430584e-001 -9.5611263e-002 -9.1097722e-001 -1.2928671e+000 -6.8881046e-001 -7.7865651e-001 -1.0529661e+000 -4.6572185e-001 -3.5923428e-001 -1.5447930e-002 -5.3738576e-001  2.1416370e-001 -2.9365262e-001  7.8851660e-001 -2.5189154e-003  8.1466572e-001  7.3931964e-001 -1.5604819e-001  1.2741460e+000 -1.1626663e+000 -2.3729963e-001 -5.7139318e-001 -2.9297781e-001 -9.0232757e-002  1.6832670e-001 -7.6628355e-001 -1.8497930e+000 -1.6685500e-001  3.8276400e-001  4.8440424e-002  3.6976971e-001  8.6353942e-001 -2.2503191e-001  1.2642289e-001 -2.8433250e-001  5.4916511e-001  3.7162277e-001  2.2740266e-001 -1.5570479e-001  1.0274097e+000  2.4372023e-001 -4.5666389e-001 -2.8074176e-002 -6.2656024e-001 -4.3608767e-001  2.0240397e+000 -1.2298661e+000 -3.1531328e-001 -1.3040625e+000
  1.3401171e-001  1.6661890e-001  2.9406642e-001  3.3420233e-001 -5.9038132e-003 -4.5030766e-001 -1.9491718e-001 -1.1190050e-001 -3.6384524e-002  3.2344806e-001 -4.4772910e-001 -6.2248346e-001 -1.0384337e-001 -4.2333039e-001 -5.2098755e-001  1.4370786e-001 -2.9970950e-001 -2.2051946e-002 -1.3507063e-001 -5.4566279e-001 -7.0884485e-001 -9.3835316e-002  6.0304373e-001 -2.2790585e-001 -1.2552173e-001 -1.8975100e-001 -3.8985882e-001 -4.3266300e-001  8.0257561e-002 -8.4837993e-001  5.4394533e-001 -2.1657381e-001 -2.7993249e-001  8.9816561e-002 -1.0337953e-001 -5.7057361e-002 -9.6889593e-001 -2.3321417e-001 -7.3987995e-001 -9.2608502e-002 -2.1200256e-001 -2.8935682e-001 -2.4322599e-001 -6.1791815e-001 -2.0956919e-001 -4.0662202e-001 -1.4518588e-001 -1.7846107e-001  3.5825712e-001  2.4899792e-001 -3.9206052e-001 -5.5715194e-001 -5.1564401e-001 -1.3863881e-001 -4.7958666e-001 -6.5961742e-001  2.9816283e-001  2.2763185e-001 -9.3544160e-002 -3.9092870e-001 -3.0203968e-001 -3.4811597e-001 -2.3498890e-001 -2.3999463e-001 -6.6837842e-002  1.2897322e+000
 -8.1068651e-001  2.6521403e-001 -1.0632064e+000  5.3483532e-001 -1.7012925e-002 -4.0925697e-001 -6.9872177e-001 -4.9193611e-003  2.6017618e-001  8.0398248e-001  1.8917888e-001 -1.0716846e+000  2.5450865e-001 -6.5520069e-001 -5.5161465e-001 -3.3315375e-001  3.9042600e-001 -4.0629574e-001 -4.1460955e-001 -5.8761131e-002  7.5590906e-003 -3.3090712e-001 -1.3184572e-001 -2.5327260e-001  1.5946790e-001  3.6359399e-001 -5.7759556e-001 -9.2292247e-001 -4.8632777e-001 -6.1494235e-001  9.8837540e-002  4.8779492e-002 -1.4703201e-001  1.0037747e-001  2.4699383e-001 -2.5844077e-002 -3.8242553e-002 -6.3254672e-001 -8.4277243e-001  6.4540933e-002  4.7877856e-001  4.0421683e-002 -1.6181588e-001 -9.4384214e-001 -1.0039912e-003  4.1771425e-001  2.2443671e-001  4.2642151e-002  9.1118818e-001  1.0513770e-001 -6.9841187e-001 -7.3538427e-001 -8.2017962e-001  9.4722791e-001  6.8128558e-002  1.5687988e-001  5.0339651e-001  3.7030208e-001  1.2010248e-001  4.2689272e-002 -7.3089844e-001  3.6436957e-001  3.6685193e-001  5.5723353e-001  9.0293830e-001  2.0366022e-001
  6.1763754e-002  1.7436643e-001  1.1838404e+000  5.5649809e-001 -3.2289077e-001 -4.3065597e-001 -7.0023421e-001 -6.2616657e-002  8.5946711e-001  4.3164093e-001  2.2624325e-001  2.1787345e-001  6.9450943e-001 -6.6247241e-001 -6.2992285e-001 -5.4502663e-001  2.6049211e-001 -3.9936087e-001  5.3206849e-002 -2.6444831e-001 -3.7160945e-001 -1.2523918e-001  1.9901395e-001  3.1352419e-001  1.6273227e-001  2.3523592e-001 -6.7552151e-001 -1.0304462e+000 -7.3418899e-001 -3.8826512e-001  3.9223871e-001  1.3274686e-001  1.2666115e-002 -3.1753193e-001 -8.2762603e-002  2.5213424e-001 -1.0255489e-001 -6.2271973e-001 -5.0859135e-001 -5.0793802e-001  4.5025592e-001 -9.1317161e-002  1.7961039e-001 -3.2797609e-003  8.9058133e-002  2.1315312e-001  4.2548272e-001  3.3136807e-001  3.6826597e-001  2.9958049e-001 -7.7422191e-001 -1.0530127e+000 -6.3348295e-001  6.2423721e-001  1.3186435e+000  4.5877219e-001 -1.1906353e-001  5.2196803e-001  2.5897607e-001 -5.7093448e-001 -1.1399147e+000 -1.9410578e-001  1.1453042e-001 -5.0822843e-001  3.8747170e-001  1.1323964e+000
 -4.1179210e-001 -4.2759220e-001 -9.5854246e-001  1.6338978e+000 -1.4294593e-001  2.3435660e-001 -6.6549858e-001 -4.5953491e-001  4.6441404e-001  4.5580855e-001 -2.0989490e-001  1.1029170e-001 -1.1752665e-001  5.1187002e-002 -6.1607853e-001 -2.7919896e-001  1.0345568e-001 -5.3229742e-001 -8.3424750e-001 -2.5477874e-001 -8.5538119e-001  1.0222791e-001 -4.0269636e-001 -1.4851807e-001  1.5175814e-001  5.6082441e-001 -8.2321376e-001 -5.3163380e-001 -5.2595119e-001 -8.6634338e-001  5.6042794e-001  3.2436721e-001 -5.5404422e-002 -4.9446247e-001  1.2401678e-001  7.3377974e-001 -6.1319266e-001 -8.1293605e-001 -2.6886622e-001 -4.0856809e-001 -6.9571291e-002 -4.4309137e-002 -3.2832065e-001 -1.2056918e+000 -1.5286485e-002 -4.9317222e-001 -1.2765705e-001 -4.0491415e-001 -3.1118761e-003  3.9014131e-002 -4.6334099e-001 -1.0475488e+000 -1.0965992e-001  9.1703687e-001  1.3328072e+000  7.1828703e-001  5.5609888e-001  6.7988156e-001 -3.5480754e-001 -7.5075870e-001 -8.1993963e-001 -3.4065098e-001  1.6572268e-001  1.0458259e+000 -1.2929702e-001  1.1474581e+000
  9.8481786e-001 -9.1040782e-001  3.5620227e-002  1.0765714e+000 -6.7666911e-001 -1.1462616e+000 -5.2234990e-001 -1.2793476e+000 -2.6350353e-001 -5.0360085e-001 -1.1253183e+000 -1.6967414e+000 -5.2887373e-001 -1.3989639e+000 -1.2976812e+000 -1.0522794e+000 -5.7579363e-001 -1.1125754e+000 -1.1602146e+000 -6.7258684e-001 -6.9071070e-001 -6.4172130e-001 -7.7199704e-001 -7.9054254e-001 -9.3822335e-001 -4.3341654e-001 -4.3974047e-001 -2.0322898e-001 -4.7565880e-001 -9.7791463e-001 -4.7947612e-001 -9.7928664e-001 -1.7105483e+000 -1.4089940e+000 -6.1819414e-001 -6.6637543e-002 -1.0312975e+000 -6.5130567e-001  2.3714034e-001 -5.3653045e-001 -8.7104037e-001 -7.5873009e-001 -1.2186982e+000 -1.0379073e+000 -4.3494634e-001 -9.6898661e-001 -6.2112179e-001 -6.0047711e-001 -3.5375473e-001  1.3954170e-002 -1.0762384e+000 -1.1874770e+000 -1.1045369e+000 -3.9671290e-001 -1.2429830e+000 -7.7997575e-001  4.7827482e-002 -3.4564302e-001 -6.2993515e-001 -4.1256128e-001 -1.0085283e+000 -9.8837028e-001  2.1226072e-001 -4.7413601e-001 -5.3855977e-001 -1.8718545e-001
 -7.7928054e-001 -7.5199263e-001 -3.8241672e-001  7.4804810e-001 -1.1910202e+000 -1.5847155e+000 -4.5337803e-001 -9.0869846e-001 -7.7254836e-001 -5.6359177e-001 -1.5843073e+000 -9.9605385e-001 -8.9673470e-001 -9.7580371e-001 -1.4757865e+000 -9.5208851e-001 -8.3159771e-001 -1.2787338e+000 -7.8161762e-001 -7.4705079e-001 -8.6647572e-001 -6.8866016e-001 -1.3616748e+000 -1.2399299e+000 -1.0278767e+000 -5.0259768e-001 -1.0395055e+000 -3.7851390e-001 -4.6945411e-001 -7.6888431e-001 -2.7120821e-001 -1.1375339e+000 -1.3229424e+000 -1.2238180e+000 -7.5163512e-001  3.5758218e-002 -7.3476082e-001 -8.0177705e-001 -8.3535701e-001 -8.2565143e-001 -4.0635123e-001 -9.4939267e-001 -1.3696626e+000 -2.0494904e+000 -9.2563407e-001 -8.1621828e-001 -1.0121271e+000 -1.0172280e+000 -9.8689889e-001  4.9101649e-002 -1.0217272e+000 -1.2441212e+000 -7.5727155e-001 -6.1552557e-001  1.2200101e-004 -8.7337341e-001  3.4813958e-002 -3.1893141e-001 -6.4222665e-001 -2.1880283e-001 -9.3948888e-001 -6.4082203e-001  2.8331284e-002 -7.4286045e-001 -4.2049506e-001 -5.2057651e-001
  8.2392685e-001 -6.0988124e-001 -3.6097568e-001  1.6239985e+000 -9.7969031e-001 -6.5896264e-001 -3.9997093e-001 -1.0971536e+000 -3.9186810e-001 -2.5592907e-001 -1.5055098e+000 -3.4948842e-001 -6.8388039e-001 -5.1024856e-001 -1.3296999e+000 -6.4630890e-001 -7.7123100e-001 -2.2883099e+000 -1.4024318e+000 -1.2383743e+000 -1.0394106e+000 -1.3139850e+000 -1.9247247e+000 -1.2996087e+000 -1.2077538e+000 -6.3932190e-001 -1.1654119e+000 -6.7606784e-001 -5.3060111e-001 -7.1846849e-001 -1.5518058e+000 -7.9319601e-001 -8.7018041e-001 -1.6942748e-001 -8.9469267e-001 -8.7800372e-001 -9.6781261e-001 -9.8072162e-001 -7.7960731e-001 -8.4194025e-001 -1.0334849e+000 -9.3804945e-001 -1.1618220e+000 -1.9326836e+000 -6.1314934e-001  1.2501552e-001 -5.7887657e-001 -8.8437961e-001 -7.8955003e-001 -2.4340115e-001 -6.3806871e-001 -1.1042649e+000 -9.2673190e-001 -7.8394171e-001 -9.1998141e-001 -9.3702109e-001  3.2476625e-002 -5.7586634e-001 -1.4739904e+000 -6.0770329e-001 -1.0394318e+000 -1.2366579e+000 -2.8755547e-001 -1.2351132e+000 -6.8391375e-001  3.8488359e-001
 -5.9972073e-001  2.3423530e-001 -4.9486197e-001  9.1800131e-001 -3.7932878e-001  1.0517546e+000  4.0232973e-001 -7.7427388e-001  2.4181422e-001  7.1681032e-001  4.6927337e-001 -1.2308500e+000 -6.3132214e-001 -1.7740300e-001 -6.4478591e-001 -1.7538050e-001 -2.6876907e-002  9.3840684e-001  3.9827482e-001  4.5723654e-001  2.2409114e-002 -3.4027653e-002 -1.0686078e+000 -1.0853437e+000 -4.8404505e-001 -7.6403331e-001 -1.0194913e+000 -1.0943943e+000  3.2111223e-001 -2.8112682e-001  2.0207712e-001 -3.3300414e-001 -5.6432735e-001 -2.0903411e-001 -4.1773002e-001 -2.6074428e-001  4.4915127e-002  3.3879236e-001 -1.7846861e-001 -1.5925887e+000 -3.8447810e-001 -5.6429136e-002 -1.5527791e+000 -1.2272087e+000 -6.1238549e-001  8.2637796e-002  3.0289465e-001  3.1182481e-001  1.3468913e-002 -1.8389502e-001 -1.0439246e-001 -3.6699066e-001 -3.6947831e-001 -6.0041064e-001  5.3605488e-001  9.1899558e-001  6.0704454e-001 -8.2930199e-002 -2.9549094e-001 -1.6252671e-001  4.4972484e-001 -6.5950314e-001 -2.7200684e-001  2.0725797e-001 -6.0383947e-002 -6.6150425e-001
 -3.3312037e-001  1.3928852e-001  5.0621296e-001  5.1589457e-001 -1.8663242e-001 -1.1656003e-001 -1.6413094e-001  3.9345991e-001  3.6172616e-001  8.6286285e-001  1.6086722e+000  2.8799136e-001 -2.9752471e-001 -1.0934711e-001  4.7445796e-001  7.8250809e-001  9.3703248e-001  8.5982026e-001 -1.3047720e-002  2.4287189e-001 -2.1696320e-001  1.9687490e-001  2.3896522e-001  1.3789234e-001 -4.0705917e-001  4.3864351e-001 -7.5888096e-002  7.1583784e-002  8.0095726e-002  3.0611528e-001  1.2964324e-001  7.4408560e-001  1.0383113e+000  7.8098525e-001  4.4134198e-001 -2.7276106e-001  4.2322339e-001 -4.4102120e-002  3.1219768e-001  1.1194726e-001 -2.8869481e-001 -1.8337460e-001 -4.9379573e-001 -2.4670668e-001  2.5441207e-003 -2.1956885e-001  1.5106395e-001  1.4841810e-001  7.8933180e-001 -4.3977600e-001  4.7781642e-001  8.3863847e-001  1.2673690e-001  3.6887214e-002 -3.1194208e-001  1.1922493e+000  5.9345909e-001  5.4269862e-001  3.8532479e-001  1.1253630e-001  2.4113758e-001 -1.5248502e-001  1.0223626e+000  1.0906101e+000 -4.3713458e-001  1.1537287e+000
  1.5267943e+000 -7.6119112e-003  2.5777519e-001  6.8546347e-002  2.5760210e-001  2.2596623e-001 -7.2519154e-001  5.2096084e-001 -2.1874999e-001  2.0637586e-002  1.0853717e+000  1.3114294e-001 -2.6087264e-001 -3.3988651e-002  1.8106058e-001  2.2314789e-001  4.3161384e-001  6.7007774e-001  1.3421816e-001  5.4526303e-001 -6.6104058e-001 -2.6515221e-001  2.0206234e+000  2.8465347e-001  1.8673306e-001 -4.7988683e-002  1.3914430e-001  3.6201487e-001  3.5012069e-001  5.1307974e-001 -4.9627649e-001  7.5456040e-001  8.9850070e-001  1.1012221e+000  6.8985849e-001  4.7387567e-001  1.6991719e+000  7.1458013e-001  2.5047696e-001  9.7874133e-002 -1.6487733e-001  1.4346648e-001  8.2831883e-001  2.1753646e+000  1.5206593e-001 -3.9747769e-001  5.6003613e-001 -3.1242752e-001  3.9972495e-001  1.0104211e+000  8.2816865e-002  1.8677237e-001  3.5916103e-001  3.4408464e-001  2.6446973e-001  7.8010707e-001  2.6434372e-001  6.6320866e-001  4.9835596e-001 -4.5612416e-001  1.6264743e-001  2.4624572e-001 -5.3895432e-001  2.9069663e-002 -2.7595443e-001  8.8233224e-001
  1.4441812e+000 -5.8919552e-001  1.3583211e+000  5.4992903e-001 -6.2340395e-001 -5.9640249e-001 -5.7615056e-001  1.4220179e-001  2.7944615e-002  4.1729006e-001  9.9230805e-001 -6.5651418e-002 -1.1081355e-001 -1.1685951e-001 -5.5308930e-002 -1.5529011e-001 -4.7817281e-001  6.8759536e-001 -1.3311071e-001 -4.6607191e-001 -1.0598210e+000 -5.2311873e-003  4.6331939e-001 -1.7401578e-001 -2.5651115e-001 -1.2537243e-001 -5.3855618e-001 -1.0830406e-001  1.9774625e-001  7.4187582e-001 -1.5207633e-001  8.0607514e-001 -3.9960666e-003  1.4088158e-001  5.3912259e-001  3.7216927e-001  6.9400527e-001 -7.0042060e-002 -4.4303594e-001 -3.0624689e-001  1.1999918e-001 -3.1234594e-001 -5.8261429e-001  4.4559887e-001 -2.0682618e-001 -3.1654636e-001 -3.9372646e-001 -1.1029303e+000  2.4240251e-002  2.0426065e-001  1.9826998e-001  1.1523092e-002 -6.6926454e-002  2.7778223e-001  7.1741151e-001  3.2996799e-001  5.1279880e-002 -2.0444003e-001  6.1355589e-001 -7.4696196e-001 -2.0099156e-002 -2.4890724e-001 -1.1504577e-001 -6.6219067e-001 -7.4620019e-001 -4.4046233e-001
  3.1167097e-001 -6.6104708e-001 -1.3904211e-002 -5.7821013e-001  1.1751355e-001 -1.5751898e-001 -7.2561421e-001 -7.7145252e-001  9.0383280e-002 -1.4545698e-001  7.6625900e-001  1.9267547e-001  4.6514504e-001 -1.6178845e-002 -6.5338192e-001 -1.0172574e-001  5.2125660e-002  9.6105042e-002 -1.1214535e-001  7.4475933e-001 -7.6876808e-002 -5.2968125e-002  8.9647602e-001  3.7664597e-001  2.6415966e-001  5.1996535e-001 -1.4170095e-001 -2.1394152e-001 -7.4121744e-001 -3.6280388e-001 -8.4696782e-002 -2.4344285e-002  3.4663676e-001  1.6308839e-001 -1.1599761e-002  8.4836506e-002  2.8469464e-001 -8.1715737e-001 -7.1782337e-001 -2.7302434e-001 -4.2048316e-001  3.5135210e-001  9.4008705e-001  1.7242506e-001 -3.7855775e-002  3.3782188e-001 -3.4815944e-002 -2.5753770e-001 -2.6379369e-001  1.4134127e-001 -2.7554580e-001 -9.2478280e-002  6.5659445e-002  1.2646726e-001 -1.0016451e-001  3.0334655e-001  4.0994339e-001 -3.6532091e-001 -3.9295756e-002 -1.0300278e+000  2.9840755e-001  1.1197812e-001  6.5316921e-001  4.1800396e-001  3.4108939e-001 -9.0918270e-002
  3.7794563e-002 -5.2203173e-002 -1.8582389e+000 -3.9257440e-001 -2.0107060e-001 -7.0988909e-001 -6.8858694e-001 -1.3673412e+000 -1.2872528e-002 -9.0843794e-001  3.5632639e-001  4.2855764e-002 -3.8403012e-001 -6.7364550e-001 -6.1291066e-001 -5.4745674e-001 -4.3891671e-001  8.2206266e-001 -3.3343805e-001  2.5026893e-001 -3.7050571e-001  4.7987891e-001  3.5507076e-001  6.7565552e-001 -1.1997640e-001  5.7014439e-001 -8.0358268e-001 -1.1162810e+000 -8.9667184e-001 -5.7824584e-001 -1.3952969e+000 -9.8026146e-001 -7.3589010e-001 -7.9620957e-001 -7.1357466e-001 -8.2503766e-001 -1.6468211e-001 -7.8530030e-001 -1.4144654e-001 -8.7680071e-001  8.3588090e-001  1.6552138e-001  5.7311160e-001  6.5038113e-001  8.9314261e-002  3.2628457e-001  1.6054808e-002 -1.3712111e-001 -2.2775401e-001  6.6954744e-002 -1.0952529e+000 -6.6639383e-001 -5.1338931e-001 -1.8740958e-001 -3.5338581e-001 -1.6235412e-001 -5.2816061e-001 -2.8698436e-001 -6.8167773e-001 -6.7309403e-001 -1.6720456e+000 -7.1315117e-001 -6.2819805e-002 -1.2403894e+000 -6.4765257e-001 -3.8026811e-001
  2.5379209e-001 -9.8579648e-001 -1.5484369e+000 -2.9159842e-001 -1.0813407e+000 -1.5809270e+000 -9.5952758e-001 -1.0274198e+000 -6.7794865e-002 -8.6399435e-001 -4.3894239e-001 -4.2026133e-001 -1.7624432e-001 -8.9386142e-001 -1.9138853e-001  1.1712361e-001 -5.1262541e-001 -8.9806231e-002 -1.1575917e-001 -6.4755882e-001 -3.5748649e-001 -4.5571838e-001 -4.6401204e-001 -6.4333676e-001 -5.3641196e-001 -2.6180311e-001 -1.4106341e+000 -9.2680599e-001 -1.5089854e+000  1.0407566e-001 -1.6159094e+000 -1.3795876e+000 -2.2545861e-001  1.1738882e-002 -1.3283326e+000 -1.3234655e+000  4.1997023e-001 -1.4752450e+000 -8.9918615e-001 -1.8212192e+000 -3.6494547e-001 -2.2128597e-001 -1.0456428e+000 -2.2074273e-001 -5.8854303e-001 -1.0007096e+000 -8.4225591e-001 -7.9848946e-001 -2.3082991e-001 -5.5865604e-001 -4.7855717e-001 -3.1274563e-001 -7.3375487e-001 -5.6447552e-001  7.7755047e-002 -7.3095200e-001 -9.8985048e-001 -7.4497021e-001 -6.3583369e-001 -1.1587544e+000 -1.3202290e+000 -9.5368654e-001 -3.0017040e-001  1.9872571e-001 -1.6923424e-001 -1.0326749e+000
  1.0325305e+000 -1.5422889e-001 -5.7856852e-001 -2.6230749e-001  2.0012334e-001 -1.9606117e-001  3.6399238e-002 -2.0616806e-001 -4.9461431e-002 -4.8322263e-001 -2.9568301e-001 -3.1236529e-001 -1.9981432e-001 -1.8980181e-001 -1.2029706e-001 -1.6377021e-001 -4.2643372e-001 -3.1214074e-001 -3.7517464e-001  6.8713958e-002 -7.4008115e-001  1.7518114e-001 -1.5374406e-002  5.0074780e-001  3.1859014e-001  6.1154040e-001 -4.9804593e-001 -2.7226154e-001 -1.0181697e+000 -1.3423638e-001 -1.4096408e+000 -6.5649830e-001  2.9395102e-002  2.7285756e-001 -6.9068660e-001 -2.8713443e-001 -3.1996459e-001 -1.4044331e+000 -8.8994655e-001 -5.5759067e-001  2.8774868e-001  1.8607895e-001  6.1730237e-001  1.1368750e+000  2.5594416e-001 -4.4559067e-001  4.3280845e-002 -2.9296152e-001 -1.7651545e-001  3.3840865e-002 -3.6113366e-001 -2.4610248e-001 -3.4049242e-001 -5.2088437e-001 -7.8346139e-001 -1.6615770e-001 -2.3570511e-001 -8.6695606e-001 -3.7246233e-001 -2.9361317e-001 -5.3841549e-001 -1.5448371e-001  6.0604412e-001  1.1219239e-001 -1.2843425e-001 -3.0165817e-001
  1.0791404e-001  2.9520769e-001 -7.9060699e-001  2.9694120e-001  5.2107768e-003  7.0551543e-001  2.9840986e-001 -6.1404307e-001 -4.4890094e-002 -7.1133664e-001 -7.7574709e-001  7.0567874e-002  1.0540763e-001 -1.1906667e-001  2.0554321e-002 -3.3751651e-001 -2.3608770e-002 -4.8473707e-001 -4.7603306e-001 -2.0930670e-001 -2.7737826e-001  3.2493239e-002 -8.9592925e-001  1.9234373e-001 -1.9059389e-001 -3.1345147e-002 -7.4228225e-001 -8.2099303e-001 -4.8011643e-001 -5.6357407e-001 -2.4713118e-001 -8.7312556e-001 -6.3316016e-001 -9.0529671e-001 -7.0850272e-001 -3.5664577e-001 -1.1971348e+000  1.5383393e-001 -7.1983400e-002 -4.4610324e-001  2.4939747e-001 -1.5652676e-001  5.9464707e-001  8.2518389e-003  2.3599725e-001  6.4172759e-001 -3.3182012e-001 -2.5094110e-001 -4.3252264e-002 -1.8422093e-001 -6.4168691e-002 -2.1118808e-003  1.8623024e-002  2.3404589e-002 -3.3699022e-001 -1.9047205e-001 -2.5224284e-001 -3.1429926e-001 -7.0768223e-001 -2.1745666e-002 -2.6507307e-001 -3.5952761e-001  3.7836171e-001 -1.3042822e+000  1.3686158e-001 -6.7970050e-001
 -3.4531964e-001 -3.5362073e-001 -3.6040589e-001  5.2094776e-001 -8.7586794e-002 -7.7236998e-001  5.5592231e-002 -5.9776828e-001  1.7952876e-002 -5.2740143e-001 -8.6919327e-001  4.1404526e-001 -5.0398416e-003 -1.9965820e-001 -3.3535739e-001 -3.8209362e-001 -2.3168022e-001 -7.5113513e-001  2.9814215e-001 -1.9178395e-001  6.7338351e-002  1.3977989e-001 -7.6475042e-001  5.0544600e-001  1.2313604e-001  1.5374390e-001 -1.4600558e-001 -6.6993659e-001 -3.7434773e-001 -4.5443797e-001  5.4228993e-002 -4.1767437e-001 -5.1241810e-001 -3.3665929e-001 -7.0552951e-001 -2.0635202e-001 -7.8507107e-001 -2.2361365e-002 -6.5099343e-001 -3.9478654e-001  2.0538472e-001 -4.3504613e-002 -1.4413664e-001  1.0939251e-001  1.4943371e-002 -1.7077058e-002 -3.3429946e-001  2.2908535e-001 -1.7873052e-001 -2.2594208e-001 -4.4731055e-001 -3.0605406e-001 -5.0899413e-002 -3.7825557e-001  3.6480494e-001 -3.4916312e-001 -4.2558900e-001 -6.1840143e-001 -5.7502778e-001 -5.7941878e-001 -2.0592007e-001 -4.1946296e-001 -7.2740122e-001 -2.9393023e-001 -6.9353718e-001  1.6905364e-001
 -2.8821675e-001 -1.4363419e-001 -3.1992695e-001 -1.7652298e-001 -1.0535672e-001  1.5852391e-001 -7.8299395e-001 -4.9907636e-001  3.5864006e-001 -3.6188407e-001 -5.5722911e-001 -6.1381939e-001  6.2410312e-001 -2.4099848e-003 -2.4359485e-001 -9.8601407e-002 -6.7555253e-001 -5.0755230e-001  2.7319272e-003  6.1600530e-002  1.9456983e-001  2.9428626e-001 -6.6774687e-002  4.1346553e-001  5.6526013e-002  6.7838256e-001 -7.7577996e-001 -2.1350731e-001 -6.0399830e-001 -4.2149990e-001  1.0687012e-001 -9.6053071e-002  3.9210437e-001 -3.2540818e-001 -2.1252277e-001 -4.0868306e-002 -3.2979410e-001 -5.7239074e-001 -3.0306065e-001 -7.1629942e-001  1.9530186e-001 -1.2267183e-001  4.2391518e-001 -1.2551455e+000  2.9471896e-001  4.8294011e-001 -1.1419162e-002  4.0386822e-002 -2.2794797e-001 -6.1122164e-001 -7.6638528e-002 -2.1372913e-001 -1.5596199e-001  2.2178243e-001  1.2589624e-001 -3.7282646e-001 -7.8883570e-002 -3.5041884e-001 -3.6790490e-001 -8.9316506e-001 -2.5816112e-001 -3.2621856e-001 -6.8911964e-002  8.6364854e-001 -8.9032350e-002 -3.5543683e-001
 -4.6992082e-001  3.2622425e-001 -1.5781225e-001 -1.0534603e+000  2.3419090e-001  7.8093548e-001 -1.7785244e-001  5.0036376e-001 -1.3387232e-001  5.5953601e-002 -2.7966856e-001  8.9205926e-001  5.4916481e-001 -6.7133867e-002  5.4624965e-001  3.1044634e-001  4.7070374e-001 -1.5953257e-002  2.7742800e-001  1.7298160e-001  4.5534016e-001  1.3877863e+000  4.6955357e-001  1.2111543e+000  4.3879548e-001  9.4765052e-001 -6.1632774e-002 -3.0790209e-001 -4.0609532e-001  4.1212048e-001  5.0229476e-001 -7.0182667e-002  1.1194160e-001  2.5479341e-001 -3.7580543e-002 -6.0682365e-001  3.0334328e-001 -6.6998489e-001 -4.3120775e-001 -2.2469141e-001  1.2759440e+000  2.5069003e-001  1.3251901e+000  6.2325198e-002  5.3870320e-001  5.3622843e-001  2.3721753e-001  3.4947586e-001 -6.5811314e-001 -4.1696530e-001  6.5719328e-002  8.8196300e-002 -1.5411003e-001 -4.9162213e-002 -8.2720722e-001 -5.1195727e-001 -1.7123393e-001  7.8817118e-002  1.6027282e-001 -8.6247081e-002  7.7249120e-001  9.3376054e-002 -8.0064986e-001  1.3355542e+000 -3.6122199e-001 -4.3539926e-001
 -5.9280769e-001  4.4827169e-001 -4.7272319e-002  2.9168091e-001  1.3496869e+000 -5.4679547e-001  6.4533157e-001  9.7896227e-001  5.5833688e-001  4.7554439e-001  3.1479207e-001 -1.6194518e-001  6.9840427e-001  3.3642551e-001  1.0493602e+000  6.3491429e-001  3.7017781e-001  3.2778302e-001  7.0601101e-001  2.7457787e-001  1.4353080e+000  1.3457856e+000 -5.1605890e-001  2.8229259e-001  1.3703938e-001  4.3220454e-001  2.5170005e-001 -7.1239796e-001 -8.5724608e-001  9.7176517e-001  4.0501043e-001  6.6395747e-002  5.7607288e-001  6.8018867e-001  3.9817484e-002 -3.7265174e-001  1.0354409e+000 -1.6371070e-001  1.4687664e-001  3.4063212e-001  1.0965615e+000 -6.2639422e-002  2.4161775e-001  6.9925956e-003  5.9667488e-001  6.1139229e-001 -5.7511594e-001  7.7873104e-002 -2.7044244e-001 -6.5861222e-001  7.9993305e-001  9.0244725e-001  5.1612180e-001  4.3044657e-002  4.2823846e-001 -2.1938975e-002 -2.8748490e-001  7.7599643e-001  6.1460321e-001  6.2266748e-001  4.0534794e-001  1.3571297e+000 -8.2382353e-001  5.3883824e-001  1.1506398e-001 -3.4160026e-001
 -1.5809770e+000  8.7850057e-001  4.3324097e-001 -2.1082308e-002  4.1833083e-001 -4.4682231e-001  3.9497254e-001  5.4408316e-001  5.6675631e-001  1.8080689e-001 -6.9687563e-001 -9.3787635e-001  1.8678301e-001  1.1960036e-001  2.5295249e-001  1.1544487e-002 -2.8404541e-001 -6.4610909e-001  7.5152978e-001 -4.4729719e-001 -1.0349286e-001  1.4100482e-001 -5.7200552e-001 -5.1309382e-001 -2.3278986e-001 -1.0337835e-001 -6.9217620e-001 -5.6924353e-001 -7.6042356e-001  2.6158259e-001 -3.6247789e-001  1.5216493e-002  3.0249154e-001 -5.2811821e-002 -7.1409778e-002 -4.6696828e-001  1.4987443e-001 -9.6150578e-001 -5.1908488e-001 -1.2778504e-001 -2.0085199e-001 -1.4941871e-001  1.5949838e-001 -7.4205548e-001  3.2606538e-001 -5.6972688e-001 -3.8183315e-001 -6.2878269e-002 -7.6664284e-001 -6.9353189e-001 -9.1827680e-002 -1.2932457e-001 -6.7537103e-002 -3.8880938e-002  6.1123536e-001 -2.7555353e-001  2.4603351e-001  4.7659931e-001  3.5922538e-001  5.1793044e-001 -6.4710086e-002  7.5153189e-001 -6.7244545e-002 -9.5287904e-001  1.1511074e-001 -1.0634334e+000
 -4.0335466e-001  2.6392121e-001  1.0471895e+000 -2.7469104e-001  1.6751463e-001 -6.3801198e-001  9.2981125e-002  1.0829210e+000  1.1853856e+000  1.2287594e+000  1.3052432e-001  8.9225627e-001  9.0851338e-001  1.0055364e-001  3.0719175e-001  2.6022050e-002 -1.6582840e-001  2.3708469e-002  7.4767117e-001 -9.1851801e-002  5.8494452e-001  3.1522014e-001 -5.7038097e-001 -3.8863742e-001 -1.6401367e-001 -5.0567757e-001  2.6208313e-001  3.2144107e-001  4.7241787e-002  9.8240287e-002  5.6925944e-001  7.8991451e-001 -2.5471547e-001 -4.6392141e-001  6.4757869e-001  3.5974875e-001  2.9509196e-001 -1.6041193e-002  3.7536461e-002 -1.0405923e-001 -5.6122962e-001 -6.0753316e-001 -8.7368047e-002 -4.3193131e-001 -3.3521243e-002  1.2584328e-001  8.6040893e-002  3.9534167e-001 -7.1691229e-002 -5.9179884e-001 -4.9815641e-002 -1.4089251e-001 -2.4781507e-001  2.7308931e-001 -3.4466260e-001  7.7305315e-003  7.2926491e-001  3.6701955e-001  9.0606542e-001  4.2610793e-002 -5.5549472e-001  1.3907078e-001 -6.1316074e-001  5.3374036e-001  1.1128026e+000 -2.2255507e-001
 -4.1259585e-001  3.1038371e-001  1.9264190e-001  3.7216055e-001 -1.8020610e-001  1.4281006e-001 -3.8347645e-001  6.7903812e-001  5.7054943e-001  5.3876600e-001  3.4305307e-001  7.4423863e-001  2.0860530e-001  1.5732169e-001  1.4811948e-001 -3.4768652e-001  8.3011762e-001  5.0779532e-001  8.3350083e-001 -2.8543715e-001  1.9207438e-001  6.9951685e-002  2.2888879e-001 -4.6191710e-001 -4.5888426e-001 -1.5120115e-001 -1.0234963e-001  1.0430280e-001 -4.7111182e-002 -1.1693656e-001  1.3095427e-001  4.1803923e-001  1.9561550e-001 -4.9901151e-002  2.0375193e-001  2.3579803e-002 -7.2485646e-002  1.7412991e-001  4.3035076e-001 -3.5485843e-002 -4.1778177e-002 -4.9881522e-001 -3.3479759e-001  3.9247991e-001  6.2133355e-002  2.5373914e-001  2.9920905e-001  8.4280753e-001 -4.8043012e-002 -3.5496222e-001 -1.5839853e-001  6.2251077e-002 -4.2481983e-001 -9.0093826e-002  3.2078720e-001 -7.8957052e-002  4.8160484e-001  3.7849472e-001  4.3042329e-001 -1.5213345e-001  2.3936915e-001  7.7656387e-002  4.8197020e-001  2.9841470e-001 -4.5338433e-001 -1.2766751e-001
 -1.5772430e+000  4.1630076e-001 -6.5566763e-001  1.9139108e-001 -3.3607360e-001  7.2933922e-001  9.4739099e-002  1.8089350e-001  9.8475207e-002  3.3128897e-001  2.0627441e-001  9.3019875e-001  2.1489873e-001  9.3286732e-001  7.1159163e-001  9.8508219e-002  8.4548045e-001  5.0887821e-001  3.9079248e-001  1.8556586e-001  4.4333194e-001 -3.0576210e-003 -3.9202280e-001 -4.6120096e-001 -9.7410708e-002 -3.6770804e-001  2.6261219e-001 -1.7904021e-001 -3.0832703e-001  9.9482407e-001  5.0919486e-002  3.1042351e-001 -3.8982699e-002 -4.1077108e-001  9.0451605e-001  2.7967741e-001  4.6321371e-001 -1.7374031e-001 -1.7227019e-001  1.6526022e-001 -3.5277317e-001  1.3775027e-001 -3.4352023e-001 -1.2822109e-001  2.1623392e-001 -1.8497484e-001  3.6004885e-001  7.5011079e-001  2.1320444e-001  5.4019038e-001  5.3408802e-001  8.0105798e-001  4.3792808e-001  1.5365252e-001  2.3953835e-001 -5.5994622e-002  6.4267540e-002 -2.6795015e-001 -5.3649420e-002  1.0858881e-001 -2.6819846e-001 -8.7323414e-002  5.2709270e-001  6.8463793e-001 -4.6573125e-001 -4.7480975e-001
  6.6593634e-001  2.0774853e-001 -3.3586463e-001 -6.2157927e-001  1.9484848e-001 -7.1220523e-001 -3.3082846e-001  3.6302975e-002  4.3515860e-001 -2.1876424e-001  9.7528959e-002  1.4225595e+000  3.8431770e-001  1.2087613e+000  5.8277390e-001  2.8565369e-001  4.2429414e-001 -6.2065584e-002  7.2307354e-002 -4.1233639e-001 -4.2214969e-001  3.7900021e-002 -5.7264907e-001 -5.7285816e-002 -2.7740938e-001 -2.5939865e-001 -7.3292479e-001 -1.4292927e+000 -1.0345008e+000  1.9381170e+000  3.3254127e-001  5.1076174e-001  7.4354046e-001  4.1021655e-001  5.5503620e-001  7.9021065e-002  1.3374169e+000 -6.0374001e-001 -7.1688635e-001 -5.5140708e-001  3.2140407e-002  1.9597364e-001 -6.5032358e-001 -2.3152824e-002  1.8885169e-001 -5.6683984e-001 -1.0826482e-002  1.0886668e-001 -3.4539018e-001 -1.7180800e-001  8.2595236e-001  1.2826296e+000  7.5673051e-001 -1.0227112e-002  2.8731596e-001 -4.1515718e-002 -3.4065868e-001  1.4639362e-001  2.3955955e-002 -3.0602191e-001 -2.8835199e-001 -1.8695450e-001 -5.8681718e-002  1.6867329e-001  1.1162959e-001  4.5321957e-001
 -9.2732429e-001  4.3311281e-001  1.5888972e+000  6.5654721e-001  3.5629879e-001  6.6073459e-001 -6.3038215e-001  5.6285020e-001  3.9598025e-001  3.0164075e-001 -3.1022557e-001  8.6286054e-001  4.6492173e-001  1.3849351e+000  1.0710051e+000  6.3269798e-001 -4.3028456e-001 -2.6733102e-001 -4.4977393e-002 -4.2025166e-002  5.1868948e-002  3.0293532e-001  7.0336646e-001 -3.0606073e-001  3.0920762e-001 -3.7412605e-002 -6.2625179e-001 -1.2823874e-001 -1.7695329e-001  1.4289376e+000  1.1781783e-001  9.6851339e-001  2.2978195e-001  1.9136453e-001  7.7815011e-001  1.3366957e-001  1.0619892e+000 -6.5242740e-001 -5.7516202e-001  2.7915612e-001  1.2520036e-001  2.2628368e-001 -1.4487201e-001  3.5461485e-001  3.6091067e-001 -2.8665488e-001  2.8548500e-001 -4.5078470e-001 -4.9459897e-001  4.5166896e-001  1.0418499e+000  1.3225822e+000  1.0945188e+000  2.4167217e-001  5.7890601e-001  4.8414658e-001  1.9211408e-001 -1.3594078e-002 -9.2505391e-003 -6.0102468e-001  9.9756277e-001 -3.7465621e-001  1.3896439e+000 -1.1018505e-002  3.9391562e-001 -1.2587484e-001
 -2.1164082e+000  8.7741826e-001  3.9628344e-001 -9.9539357e-001  1.7334175e-001  4.0643850e-001 -4.4074154e-001  5.2583328e-001 -2.0509975e-001 -1.6847982e-001  4.4621059e-002 -2.8023539e-002 -1.7525737e-001  3.1300269e-001  8.1460639e-001 -6.3668720e-002  1.9481146e-001 -2.3185525e-001 -9.0847001e-001 -6.8186019e-002 -3.4695913e-002  8.0064479e-001  7.6935375e-001  1.1226861e+000  4.8720373e-001  7.4420988e-001  9.7470238e-002  1.3761428e-002 -3.7958819e-001  8.9440426e-001 -4.3445519e-001  3.5844201e-001  4.2565749e-002 -6.0057963e-001  5.8814543e-001 -7.4638232e-001  6.4178079e-001  1.7276290e-001  4.0111208e-001 -4.7973444e-003  1.0480200e+000  2.9322131e-001  6.9735345e-002  8.5428348e-001  2.9481520e-001  3.0762252e-001  1.9692032e-001 -2.9459947e-001  7.0376238e-003 -4.5435811e-003  5.8697279e-001  1.0963594e+000  2.6305994e-002  1.5187036e-001  5.3936139e-002 -1.4271818e-001 -5.2639718e-001 -2.0530658e-001  1.0631347e-001 -1.8815328e-001 -2.3356161e-001 -1.7584289e-002  8.1606558e-002 -4.2884257e-002 -2.5375033e-002 -2.6464763e-001
 -9.0328567e-001  1.4556795e-001  9.0513652e-001 -4.9118495e-001  1.8671270e-001  4.8173578e-001 -3.8712955e-001 -1.9744581e-001  1.2213871e-001 -3.2406849e-001 -4.6647890e-001  4.1673282e-001  7.3458235e-002  5.8194962e-001 -4.6149691e-001 -5.9848297e-001 -2.5052306e-002 -2.9057877e-001 -9.9144801e-001  2.9108934e-001  7.0896189e-001  1.3930511e-001 -8.1626039e-001  1.3439394e+000 -4.3336766e-001 -3.9988520e-001  2.9930700e-001  3.7086642e-001 -9.3131587e-002 -3.8283061e-001 -1.5120605e-001  7.1562677e-001 -6.7166796e-001 -4.3339605e-001  9.0106784e-001  5.7552905e-001 -1.9955886e-001  7.5164303e-001  2.5298877e-001  5.2745215e-001 -1.1360855e-002 -3.4510646e-001  1.6603439e-001 -3.9790313e-001 -2.6303674e-002 -1.8211262e-001 -3.0692130e-001 -6.1540776e-001 -3.5996857e-001  3.8040189e-001 -3.5627882e-001 -2.0911508e-001  1.8086662e-001  7.4722742e-002  2.9076439e-001 -1.9099773e-001 -1.1778867e-001 -6.4350271e-001 -1.1316649e-001 -4.5281273e-001  4.0817243e-001 -4.0736194e-002 -5.5279074e-001 -2.4672311e-001  5.9780359e-001 -3.1079619e-001
 -9.8959277e-002  1.1538794e+000  1.2024885e+000  3.5710245e-001 -1.8011464e-001  7.0711452e-001 -5.3613174e-001  6.2818661e-001 -5.4694567e-001  5.2349980e-001  1.5122885e+000  6.8622615e-001 -2.7661680e-001  7.1723668e-001  5.8918750e-001  1.0407935e-001  6.9368371e-001  7.0397493e-001  3.9729432e-001  6.2141955e-001  9.9554383e-001 -1.4024059e-001  1.9511232e-001  2.6455150e-001  1.7742361e-001 -3.3587626e-002 -8.7579749e-002  3.2249049e-001  4.4065915e-001  6.9459490e-001  3.1067258e-001  1.0420993e+000  9.7361879e-001  5.0875237e-002  4.1095322e-001  1.7453149e-001  2.5749474e-001  6.5362841e-001 -6.2946463e-001 -2.9608428e-001  1.8297376e-001  9.6259915e-002 -2.9694781e-001  2.9804934e-001 -1.8186719e-002 -8.6225447e-001 -9.0576203e-002 -1.7025008e-001  3.7942152e-002  4.9404733e-002  6.2360497e-002  4.5359631e-001  7.2193429e-001 -4.4671613e-002  4.5681387e-001  6.9849250e-001 -7.1780920e-001  1.3858940e-001  2.1879868e-001 -7.3056592e-001  1.1880293e+000 -3.5161663e-001  1.1158733e+000  1.9098452e+000  4.5936553e-001  9.3658695e-001
  5.7964584e-001  3.9705952e-001  8.0267696e-002 -1.3618589e-001  2.9300709e-001 -2.3833056e-002  5.6944220e-001  4.8816294e-001 -3.0151317e-002  7.4859416e-001  3.0803276e-002 -1.2861538e-001 -2.8083360e-001 -2.1752793e-001 -1.5430876e-001  4.4157102e-002  2.2885555e-001 -9.4672095e-001 -2.7888052e-001  3.1576903e-001  9.4242264e-001  1.1167402e-001 -6.3193573e-001 -5.0395373e-001 -3.8239571e-001 -3.0812347e-001  5.1902842e-001  7.3507807e-001  3.8887429e-001 -2.6516075e-001  5.3353304e-001  4.4717529e-001 -2.5755066e-001 -1.6179223e-002  2.9296669e-001 -2.6025296e-002  4.8916795e-001  6.4932199e-001  9.4669728e-001  5.7528854e-001 -2.3393326e-001 -6.7627608e-001 -4.5265494e-001  8.7572317e-003 -3.2324743e-001  4.1935273e-001  1.2380732e-001 -4.0461963e-001  1.7788667e-001  4.2066925e-003 -3.7106532e-001 -8.6379247e-002 -3.4932829e-001 -7.2049825e-001 -4.4051519e-001 -3.4500535e-001 -4.5416606e-001 -3.8328974e-001  3.7549046e-001  6.2586266e-001  5.2871817e-001 -4.3136897e-001 -1.7927245e+000  1.2773691e+000  2.4135493e-001 -9.2163071e-001
 -3.5023600e+000  5.0337114e-002 -7.7919940e-002  1.6788411e+000  3.2297301e-001  4.7689167e-001  2.6132758e-001 -1.4116613e-001 -1.6445291e-001  6.1010944e-001 -1.3170861e+000  5.5709315e-001  3.7449024e-001  1.2577851e-001 -1.1052447e+000 -2.2791414e-001 -1.4063307e-001 -7.3675474e-001 -3.3040057e-001  1.9935128e-001  1.3206951e+000  6.2415557e-001 -2.3432874e-001  7.6050426e-001  5.6755044e-001  2.3987203e-001  2.0507183e+000  1.7959164e+000  1.4290843e+000 -1.0698326e+000  1.1181673e+000  5.3136417e-001 -9.7466037e-001 -5.9133193e-001  3.4452007e-001  1.2744878e+000 -8.6811359e-001  1.0167327e+000  1.9484820e+000  1.6735770e+000  6.1981747e-001  3.5168293e-001  1.3923523e+000 -6.1924495e-001  4.7813957e-001  7.7604591e-001 -6.8105025e-001 -1.7769041e-001  8.2552839e-001  4.9700607e-001 -7.2303496e-001 -1.3905897e+000  2.4540828e-001  5.7974145e-001 -9.1588573e-001 -1.3891658e+000  6.0183947e-001 -7.8609931e-003 -5.0623725e-001  4.7774699e-001 -5.2681979e-001  6.4503195e-001 -3.4175886e-001 -2.7447589e-001  1.0091843e+000 -1.3825378e+000
  8.0622971e-002 -6.0119003e-001 -4.0249720e-001  7.5918471e-001  8.5042379e-001  1.4707619e+000  1.3341063e+000  6.1779795e-001 -5.2259378e-001  4.0848963e-001  2.0137167e-001  1.2436323e+000  5.3550000e-001  1.4259899e+000 -4.9157580e-001 -8.5077325e-002 -2.1885691e-001 -3.5178962e-001 -1.6924629e-001  4.4224340e-001  1.4199779e+000  9.0734806e-001  4.0676096e-001  2.8599608e-001  1.6669986e-001  7.9423193e-002  2.3957934e+000  3.1028089e+000  2.0687038e+000 -1.2109205e-001  1.3585440e+000  1.1808004e+000  1.0863722e+000  1.3735924e+000  8.7635521e-001  1.0021484e+000 -4.7454108e-002  2.1990883e+000  2.5551580e+000  2.0154419e+000  7.1200484e-001 -3.0390354e-001  6.4292784e-001  5.0576961e-002  4.4772575e-001  4.0882392e-001 -6.4332530e-001  6.2310325e-001  9.2923039e-001 -4.2993887e-001 -5.6538241e-001 -1.1741800e+000  1.0375350e+000  6.5181096e-001  5.3405843e-001 -2.4330192e-001  4.4958282e-001  2.7147953e-001  1.3468574e-001  1.2829287e+000  3.1905528e-001  5.0497347e-001 -2.5670911e-001  1.4889453e-001 -4.8713948e-001  2.6732477e-001
 -9.2538874e-001  1.0517279e+000  2.4299972e-001  7.5718458e-001  6.7930078e-001  1.0741818e+000  5.9561618e-001 -2.1827679e-002  3.0199967e-002  3.4482990e-001  1.1253182e+000  3.5105355e-001  5.8933062e-001  6.1721159e-001 -7.4826227e-002 -3.4232199e-002  1.0934712e+000  8.5174487e-001  1.7755074e+000  2.1194932e+000  1.4951421e+000  9.9294779e-001  2.0458055e+000  2.5250612e+000  1.4137045e+000  6.1974785e-001  3.5226686e-001 -1.0965323e-002  1.8357573e-001 -5.8920856e-001  1.0487525e+000  9.7489005e-002  9.0563032e-001  1.2751472e+000  4.5115142e-001  1.1929997e+000 -2.3973759e-001  3.5605373e-002 -5.5434564e-001 -9.2013808e-002  1.5086754e+000  1.3517681e+000  1.9663866e+000  1.8255952e+000  1.2989833e+000  1.6361990e+000  1.2621941e+000  1.2880441e+000  1.4590708e+000  9.5671863e-001 -2.6711358e-001 -5.8494713e-001  7.8358993e-001  4.9672888e-001  6.6879932e-001  5.1854148e-001  4.9761950e-001  2.2933826e-001 -4.4108722e-001  5.3473089e-001  7.7204878e-001  6.1385617e-001 -2.5523278e-001  1.9499625e+000  1.1815282e+000  9.5921865e-001
  1.4335812e+000 -6.1292296e-001  1.1778146e+000 -1.7525228e+000 -1.5264120e-001 -6.7215097e-001  2.6130492e-001 -7.1112136e-001  7.8871482e-003 -5.3427875e-002 -6.0182487e-001 -2.2643492e-001  3.0709131e-001 -4.5438975e-001 -4.3752073e-001 -9.1332708e-002  4.4792317e-001  1.1433152e-002  7.6898095e-001  5.0683499e-001 -2.7245331e-001  7.6205134e-001  2.6991625e-001  2.3173581e-001  6.9745690e-001  5.4711077e-001 -2.1001554e-001  5.7182388e-001 -5.5373147e-001 -9.9860922e-002 -1.1305762e-001 -4.5500433e-001  1.7779279e-001  3.1261200e-001 -7.5225005e-001 -1.4520231e-002 -9.2513706e-001 -1.3901999e-001  8.1091949e-001 -4.0619049e-001  9.3372041e-001  5.3263246e-001  3.7753462e-001 -3.5601027e-001  5.8921038e-001  9.9775529e-001  3.0075102e-001  9.5700899e-001 -3.4095052e-001  2.6183174e-001 -5.6292842e-001 -8.2595934e-001 -8.6211813e-001  4.3865810e-001  2.7090646e-001 -3.9286104e-001  5.9026191e-001  4.8699286e-001 -7.1459002e-001  5.5987813e-002 -1.7098178e+000 -3.7818024e-001 -9.8801662e-001 -7.5418581e-001 -7.0405551e-001  2.3571997e-001
  2.9168998e-001 -1.1407090e-001  7.9868143e-001 -9.8402638e-001 -8.1793109e-001 -9.7502294e-001 -3.9611877e-001 -8.3731307e-001 -4.0929026e-004 -3.4358470e-001 -1.7082596e+000 -8.2661344e-001 -5.1102767e-001 -5.0934109e-001 -1.1341089e+000 -2.9418189e-001 -1.0157339e+000 -1.3832851e+000 -2.5666255e-001 -6.3229644e-001 -4.3822644e-002 -1.3288146e-001 -1.3328179e+000  7.2100560e-002 -8.1225578e-001 -1.4789619e-001 -7.8010807e-001 -2.1053787e-001 -5.9009791e-001 -5.5535835e-001 -1.0631875e+000 -9.6385611e-001 -4.4043277e-001 -8.3294810e-001 -1.3101812e+000 -1.2103433e+000 -6.3917412e-001  4.0949248e-002  1.8601992e-002 -7.6009183e-001  5.8271650e-001 -4.0009556e-001  4.0579593e-002 -1.4811240e+000 -3.7091264e-001 -1.2186221e-001 -5.4881228e-001 -2.0664413e-001 -1.0181983e+000 -7.3468710e-001 -3.1577208e-001 -8.9424444e-001 -1.1002886e+000 -5.2234167e-001 -1.0387143e+000 -1.1260550e+000  4.9639897e-002 -3.0163446e-001 -7.0590365e-001 -1.1932244e-001 -6.9302106e-001 -6.6360447e-001 -6.6461946e-001 -1.6348154e+000 -6.8195298e-001 -9.3406682e-001
  8.7772198e-002 -2.4572835e-001 -5.1926301e-001 -1.2833612e-001  1.9824896e-001 -9.2292006e-001 -5.7223364e-001 -4.4770740e-001 -1.1414033e-001 -5.4513450e-001 -8.3487434e-001  2.0157621e-001 -3.5343117e-001 -3.6300649e-001 -1.0192764e-001  1.2747230e-001 -4.2318041e-001 -9.3052804e-001 -9.9177682e-002 -5.8841226e-001  1.0114107e-002  6.7068408e-001 -5.2397993e-001  6.8838981e-001 -2.6436661e-001  5.9825742e-001 -8.0528358e-001 -9.8792885e-001 -1.1493267e+000  1.7562038e-001 -4.8753504e-001  2.2959670e-002 -4.6964846e-001 -7.1278304e-001 -7.9889251e-002 -1.8610533e-001 -8.7394052e-002 -6.2462538e-001 -9.3592203e-001 -2.4532875e-001  1.1662510e+000 -1.6069157e-001 -2.8980847e-001 -1.4927718e-001  5.2785360e-001 -4.7968708e-001 -4.3724899e-001 -3.2917477e-001 -1.0170164e+000 -5.6575690e-002  1.8109463e-001  1.5638245e-001 -1.5406536e-001 -9.5590745e-002 -8.5764805e-001 -1.1023046e-001 -3.7124775e-001  1.5832392e-001 -2.3555455e-001 -7.8490886e-002 -9.4452171e-001  5.3226554e-001  2.3768266e-002  1.3656494e+000  1.9440194e-001  1.8857180e-001
  1.0286847e+000 -4.7126761e-001  4.7283803e-001 -8.4716131e-001 -7.0942001e-001 -6.7907506e-001 -1.0022654e+000 -6.7018919e-001 -5.5216891e-001 -7.8501088e-001 -9.3416971e-001 -7.6656794e-001 -2.4333483e-001 -5.3795624e-001 -2.0978190e-001 -5.7707158e-001 -6.4173382e-001 -1.1745616e+000 -8.5489982e-001 -9.6892981e-001 -9.1779210e-001  1.4856744e-001 -1.4222538e+000 -7.4197396e-001 -7.1506626e-001  9.1210596e-002 -1.4770515e+000 -5.4909613e-001 -1.7101280e+000 -7.1640590e-001 -3.3621231e-001 -6.5731505e-001 -1.2171943e+000 -1.3650981e+000 -7.8545778e-002 -3.1348760e-001 -5.5586270e-001 -1.2672706e+000 -1.3342798e+000 -9.5359592e-001  7.3646971e-001 -5.8194040e-001  3.2787146e-001 -8.7096998e-001 -2.8238759e-001 -7.0911621e-001 -4.0152553e-001 -8.7526029e-001 -7.3999740e-001 -4.2797440e-001 -2.9594452e-001 -2.5952740e-001 -7.6177988e-001 -4.3021887e-001 -7.3461106e-001 -8.0307755e-001 -7.0061364e-001 -2.8286568e-001 -6.5159716e-001 -6.6271803e-001 -3.7174774e-001 -2.4248941e-001 -1.0818907e+000 -6.4644079e-001 -6.8660232e-001 -1.0277512e+000
  1.7674885e-001  2.3790085e-001 -1.0506138e+000  1.0317834e-001 -3.7899285e-001 -5.8964828e-001 -5.3915067e-001 -1.4850262e-001 -3.2965028e-001 -2.7060852e-001 -8.8575509e-001 -3.4774377e-001 -3.4723649e-001  2.0718302e-002 -8.9290487e-002 -2.2639288e-001 -2.1808269e-001 -1.1734678e+000 -8.5999564e-001 -6.3802604e-001 -7.9168708e-001  3.1807276e-002 -6.2048659e-001 -3.2227236e-001 -3.0594709e-001 -1.6965151e-001 -3.3343988e-001  4.9871416e-001 -1.5911366e-001 -8.8965815e-001  2.7473649e-001  1.9096929e-001 -1.6255659e+000 -8.9183759e-001  3.1552036e-002  2.4171707e-001 -9.8500219e-001  9.5898316e-002  3.2073459e-001 -1.4614138e-001  7.4985027e-002  8.4773155e-004 -2.7680935e-001 -5.9089282e-001 -2.6994752e-002 -4.7159864e-001 -1.0315702e+000 -1.1197446e+000 -1.1710211e+000 -6.0466240e-001 -3.0802180e-001 -7.2708208e-002 -1.9793738e-001 -3.8415299e-001 -4.6367367e-001 -5.4147195e-001  3.2338623e-001 -1.9748822e-001 -3.8444844e-001 -6.6324769e-001 -1.0886502e+000 -3.2426224e-001  4.2779491e-001 -2.2194877e-001  6.0378729e-001 -6.1791943e-001
  3.4210123e-001  4.2936542e-001 -6.8123204e-001  2.4754117e-001  2.0313932e-001 -7.6892382e-001  1.5827122e-001  4.6250974e-002  4.9494939e-001  1.1446347e-001 -6.1755661e-001  2.3224552e-001  1.5933791e-001  2.5319883e-001 -2.7291204e-001 -3.1972175e-001 -6.0931560e-001 -6.4575904e-001  2.1260814e-002 -5.7039545e-001 -5.0650321e-001 -1.4107995e-001 -1.0931004e+000  4.4275379e-001 -2.8335575e-001  8.9952919e-002  1.9934427e-001  3.0367826e-001  5.0259269e-001 -4.7729405e-001  3.8206896e-001  4.7827801e-002  1.6476550e-001 -3.0425769e-001 -1.3548448e-001  1.7148236e-001 -4.2678995e-001  6.0437535e-001  6.6737474e-001  6.3474536e-001  8.4870669e-001  4.2427459e-002  2.7682402e-001 -1.0275607e+000  1.0295183e-001 -4.2053406e-001 -1.0678277e+000 -6.2676917e-001 -1.0072767e+000 -1.9276049e-001 -1.5724486e-001 -8.7844900e-002  1.0715391e-002 -6.3101974e-002  4.9372351e-001 -2.8091799e-001  1.0338609e-002 -1.7171820e-001 -2.6812679e-001  4.7860813e-001  7.4443868e-001 -3.5975124e-001  8.3073562e-001  3.8342566e-001  7.4687612e-001 -1.2755466e+000
 -7.6507692e-001  5.3297790e-001  3.3861971e-001  2.6467796e-001 -2.6883028e-001 -3.7152413e-001  2.8314113e-001 -1.7647384e-001 -1.8027060e-002  4.2944926e-001 -3.5576392e-001 -1.3853498e-001  3.9558712e-001 -3.0335030e-001 -4.1823868e-001 -3.1392321e-001  3.6711171e-001  2.3169915e-001  7.2271126e-001 -4.8281148e-001 -2.5239135e-001  1.4454079e-001 -9.1625668e-001 -8.4599121e-001 -7.2090802e-002  3.3048056e-001  1.6913656e-001  5.2646437e-001  9.1701305e-001 -1.2473363e+000  5.7027514e-001 -2.3213513e-001 -2.7372234e-001 -2.8137004e-002 -1.5953667e-001  4.0462010e-001 -5.8416422e-001  5.1273580e-001  6.1015944e-001 -4.4458828e-002  4.1385080e-001 -1.6445258e-001  2.2794653e-001 -5.2624283e-001  1.2390408e-001  1.2215983e-001 -3.9189550e-001 -2.2476585e-001  4.2335972e-002  2.0204210e-001 -4.1369108e-001 -3.0680110e-001 -1.2284845e-001  3.1825776e-001  5.3656817e-001 -2.0127138e-001  4.2717625e-001  2.8725720e-001 -9.9474800e-002  1.8930107e-001  1.8329227e-001  2.1507697e-001 -4.3257789e-001  9.2148009e-001 -3.8541176e-001 -2.7186224e-001
  1.0774063e-001  1.6029448e-001 -1.2096614e+000 -4.8968604e-001 -2.7435971e-001  3.9602369e-001  4.4468709e-001 -4.7770158e-001 -1.4307444e-001  1.6161095e-001 -3.8157822e-001 -2.9221774e-001  1.0287917e-001 -2.1366897e-001 -5.8045791e-001 -4.3751129e-001 -2.2898730e-001  3.5015521e-001  2.7574072e-001 -5.3549509e-001  2.7624683e-001 -6.4106585e-001 -1.5538207e-001 -2.6372592e-002 -1.1168014e-001 -8.2019050e-001  4.9063503e-001  8.5993941e-001  3.6631525e-001 -1.2951101e-001 -3.2722817e-001 -3.9455757e-001  3.5036439e-001  1.4335042e-001  4.5614810e-001  5.5634645e-002 -8.3752689e-001  1.8864235e-001  9.0332720e-001  4.8518078e-001 -2.3315771e-001 -1.9343557e-001  1.9208152e-001 -1.1072702e+000 -2.0932728e-001  5.9233984e-001 -6.4237028e-002  5.9848392e-001  2.5835423e-001  2.7201028e-001 -5.6386853e-001 -3.4911760e-001 -3.3033958e-002  3.3635591e-001  1.8389147e-001  1.8961955e-001  4.4664651e-001 -9.7968283e-002 -1.4302019e-001  3.0193610e-001 -7.0789795e-001  1.8157971e-001 -8.3659432e-001 -2.0568143e-001 -2.8306460e-001 -1.4200666e+000
  6.2126887e-001  1.2785919e-001 -7.1963981e-001  4.4738909e-001  5.9562204e-001  9.7055095e-002  6.9025864e-001  3.6667574e-001  6.3370814e-002  1.3521860e-001  1.9846104e-001 -4.9727766e-002 -1.0173595e-001  2.1262067e-001  3.8656991e-001 -7.7185050e-003  2.0224648e-001 -5.7448490e-001 -8.9230696e-002  1.2038020e-002  3.8554440e-001  1.8746624e-001  7.5923173e-001 -1.9621648e-001  1.6517632e-001 -5.1313448e-001  1.0628822e+000  9.5453163e-001  1.0864041e+000  6.8294544e-001 -8.4315790e-002 -1.0604999e-001  7.3928481e-001  6.8751813e-001  6.8136417e-001 -1.3048447e-001  7.0099032e-001  1.0088957e+000  1.0160992e+000  1.1243887e+000 -1.2043467e-001  5.9931144e-001  1.8526091e-001  2.8634118e-001  2.0561545e-001 -7.2612835e-002 -5.6126317e-001  1.0203565e+000 -1.3014044e-001  6.4167417e-001  5.8002091e-001  7.6924452e-001  3.7169428e-001  3.4596306e-001 -5.4263221e-002  7.0914463e-001  1.5067507e-001  4.9400121e-001  5.2740518e-001  2.8719425e-001 -2.0601152e-001  8.6383256e-001 -1.5479452e-002  1.3932935e-002  5.1112035e-001  2.7023572e-001
  6.8009160e-001 -9.4112019e-001 -5.7953398e-001  1.0114361e+000 -2.8030917e-001  2.4669815e-001  9.8739614e-001 -3.8758149e-001  8.1598108e-003 -8.0828366e-002 -5.2934461e-001 -1.6900644e-001 -5.1046334e-002  1.7248583e-002 -1.3508646e-001 -2.3899363e-001 -5.6704046e-001 -3.1431924e-001 -7.3566079e-002 -4.6487025e-001  9.0140078e-002 -1.2932337e+000 -3.4892066e-001 -9.5712634e-002  2.3412094e-002 -1.0464230e-001  7.4375946e-002  6.2563658e-001  1.1398257e+000  7.4000662e-002  6.1600986e-001 -1.8560261e-001  1.2063708e-001 -4.7428270e-002  1.7855998e-001  8.0306259e-001  3.2548143e-001  7.2999276e-001  2.1872919e-002 -4.6391441e-001  1.9469266e-002  1.3166453e-002 -2.7632421e-001 -1.1640126e+000 -4.2303433e-001  8.3547933e-001 -4.4211633e-001  2.1147121e-001 -1.5747432e-001  3.5297938e-001 -1.7398967e-001 -2.6537948e-001  5.2556244e-002  3.1170177e-001  3.4296297e-002  1.0622851e-001  1.9751151e-001 -5.9589537e-001 -3.2301373e-001  4.1179406e-001  6.6266282e-002 -6.3901580e-001  3.4247817e-001 -2.3810093e-001 -2.2143412e-001  8.3364101e-002
 -4.8814906e-001 -1.4437994e+000 -2.2009504e+000  4.0100234e-001 -8.8409517e-001 -7.9828764e-001 -1.3021918e-001 -1.0087876e+000 -4.2023191e-001 -1.1511477e+000 -7.3062564e-001 -3.9160648e-002 -3.9536113e-001 -6.7102237e-001 -9.6518085e-001 -8.1112341e-001 -5.2236971e-001  2.5084415e-002 -4.4745836e-001 -9.9942541e-001 -2.8950070e-001 -7.0214842e-001 -4.8736750e-002 -3.0306325e-001 -6.4531606e-001 -5.5040899e-001 -7.0890835e-001  3.6370952e-001  4.3577666e-002 -5.1947090e-001 -1.1592418e-001 -4.3633799e-001 -4.4682075e-001 -3.2984986e-001 -1.5272966e-001 -1.2909499e-001 -5.2791525e-001 -9.5766037e-002  2.6980967e-001 -1.2108423e+000 -6.0069244e-001 -1.9981886e-001 -9.8726320e-001 -1.0469352e-003 -2.7539472e-001  2.7106356e-001 -2.3467278e-001  2.7986596e-002 -3.9420403e-001 -1.5433946e-001 -7.5359758e-001 -4.7676196e-001 -3.0423639e-002 -1.7001087e-001 -4.5057975e-001 -5.0520926e-001 -4.7026090e-002 -9.9488270e-002 -6.1089285e-001 -7.8422469e-002 -7.3452100e-001 -8.7357258e-001 -7.5068384e-002 -2.8064009e-001 -7.5672216e-001 -8.7611278e-001
  7.7165733e-002  6.3465710e-001 -1.4660978e-001  1.2746636e-001  2.2407500e-001  1.3067991e+000 -1.4771083e-001  1.1496820e+000  4.6334332e-001  2.8338281e-001  6.1505157e-001 -1.0488082e-001  3.7710857e-001  6.1083898e-001  7.3302338e-001  2.6402240e-001  3.3942384e-001  6.8575628e-001  2.1300311e-001  1.0191595e-001  7.5531989e-001  4.3426935e-002  2.2462396e-001  1.7047774e-001  2.9571950e-001 -7.8699501e-002  7.5030852e-001  6.1819027e-001  5.3314459e-001  5.6389836e-001  4.7607810e-001  1.0089845e+000  5.1981179e-001  7.0339363e-001  9.3743411e-001  7.2237413e-001  4.3682179e-001  1.4337010e-001  2.3165137e-001 -2.2082071e-001 -1.5248014e-001  5.4174391e-001  4.3317321e-001  5.5756316e-001  2.8369488e-001  9.2312512e-001  5.0624597e-001  6.2973527e-001  2.9655118e-001  1.3273049e-001  3.3269366e-001  4.5799327e-001  8.8188173e-001  5.5082207e-001  2.6481808e-001  1.1204729e-001  3.9780861e-001 -2.1468508e-001  7.8428244e-001  7.1549921e-002  8.1285380e-001 -6.6862427e-002  9.4714886e-001 -9.1896257e-001  4.2729728e-001  1.4900651e-001
 -6.9384139e-001  4.9354881e-001 -1.2419198e+000  6.6195100e-001  1.6074035e-001 -2.5219572e-001  5.6838070e-001  5.8688098e-001  4.4869431e-002  3.8528423e-001 -1.5048784e-001 -3.8360281e-001 -1.3451091e-001 -2.6234803e-001 -1.2725943e-001  1.2116980e-001  4.5008862e-001  1.8413773e-001 -1.5680821e-001  1.4047356e-002  4.9566168e-001 -3.2124493e-001 -8.0567298e-001 -4.7784097e-001  1.1556754e-001 -8.0695358e-001  5.7688038e-001  9.2778645e-001  8.2844198e-001  5.2688359e-001  2.7157379e-001  2.1062860e-001  4.6138023e-001  5.7154045e-001 -9.7159652e-002 -2.7067209e-001  8.0505571e-001  3.9580543e-001 -1.6279222e-001 -7.1837298e-001 -5.2307232e-001  9.0715991e-002 -7.5879247e-001 -6.9815723e-001 -8.3844045e-002  1.0249705e+000 -1.1203866e-001  8.7526741e-001 -3.2132906e-001  4.9704370e-001  1.3249323e-001 -8.3764826e-002  2.6970562e-001  1.4047494e-001 -7.2662988e-001  5.6280898e-002  1.4528199e-001  8.5156350e-002  8.6036927e-002  6.6531217e-001  3.8985083e-001  4.7329392e-002  4.8614546e-002  1.8871819e-001  6.6026478e-001 -5.3331593e-001
 -3.2884942e-001  1.0856077e-001  1.5251141e-001  1.3603963e-001  4.5966543e-001  8.6983886e-002  6.4849037e-001  9.9619294e-001  4.2197297e-001  4.6703536e-002  2.4378925e-001  1.9599466e-001  2.8505604e-001  3.5777976e-001  9.7150074e-001  5.6977189e-001  1.5892371e-001  7.0797556e-001 -1.1757944e-001  2.0181182e-002 -5.5823672e-002  1.9546208e-001  2.4306542e-001 -3.3301318e-001  2.9788408e-001 -1.6869318e-001  7.2423707e-001  1.1906401e+000  1.0705894e+000  1.4993655e+000  4.4515181e-001  1.7378818e-001  9.8542726e-001  1.0510229e+000  8.4119394e-002  4.2535861e-002  1.0336310e+000  3.2208495e-001  7.4619496e-001  5.3455365e-001 -1.4986032e-001  2.6931393e-001 -1.1615119e-001 -3.5820177e-001 -9.1840890e-003  1.0140755e-001  5.2703611e-001  3.8234720e-001 -4.4066604e-002  2.9761819e-001  6.2856645e-001  7.4885316e-001  4.4196552e-001  4.6330765e-001  4.3467174e-001  3.7434101e-001  2.2210516e-001  2.5114152e-001  6.3412343e-001  5.4286980e-001 -2.9168683e-002  3.9719359e-001  1.0590211e+000  1.9558410e-001  1.1215283e-001  3.7152863e-001
 -3.5237750e-001  1.0459186e-001  2.4674680e-001 -1.4585717e-001  7.2714816e-001  1.6141916e+000  1.2348684e+000  6.0343644e-001  4.3103808e-001  8.0457499e-003  4.3109542e-001  2.5105900e-001  3.9537054e-001  2.0623378e-001  1.1095211e+000  7.6262858e-001  4.3814075e-001  9.0630017e-001  9.6245953e-002  6.4673235e-001  6.3481539e-001 -2.5857544e-001  1.3658323e+000  5.0022059e-001  9.7403262e-001 -4.7229152e-002  7.0340368e-001  3.7681400e-001  5.3847697e-001  9.3239111e-001 -3.1074392e-001  3.0136465e-001  6.1159569e-001  9.5543066e-001  5.4584241e-001  4.5249372e-001  1.2435596e+000  6.7073893e-001  1.0708281e+000  8.3335555e-001 -4.9718639e-001  9.3453602e-001  6.3557426e-001  1.4619115e+000  1.6220597e-001  8.1170905e-001  1.4171516e+000  1.2473341e+000  4.7813288e-001  5.2318570e-001  8.0424131e-001  1.2263903e+000  7.7254156e-001  5.1695275e-001  8.7744864e-001  5.6962960e-001  6.4810439e-001  4.2449320e-001  6.0874163e-001  1.3589898e+000  4.0058317e-001  8.4867554e-001  1.4847631e+000 -5.5722231e-001  4.3214504e-001  4.3397117e-001
  3.9209219e-001 -1.2491542e-001 -3.3832643e-001 -3.2536548e-001  5.7770364e-001  6.3161009e-001  1.0839546e+000  5.5087047e-001 -6.1405075e-002  1.3202683e-001  6.3272796e-001  7.6070253e-001  2.1619439e-001  2.4230099e-002  6.1928895e-001  1.0082155e+000 -5.9621882e-001  1.1952526e+000  2.4412504e-001  4.3435297e-001  4.1077026e-001 -6.8635539e-001  3.3876509e-001 -3.9634863e-001  5.3137524e-001 -4.4892899e-001  5.7026381e-001  1.4769668e-001  2.7636777e-001  6.6399445e-001 -2.6777490e-001  2.4839011e-001  1.3115490e+000  7.1701161e-001  1.5174463e-001 -2.9599667e-001  1.2839523e+000  7.5375634e-001  3.4211052e-001  8.3682234e-001 -5.0747916e-001  3.8085187e-001 -1.6944594e-001  8.7740788e-001  6.5431303e-002 -4.3113172e-001  7.3928714e-003  5.7462836e-001 -3.1460795e-001  2.8979453e-001  6.5245860e-001  7.0883505e-001  1.5480400e-001  1.9646022e-001  4.1834363e-001 -1.4207057e-001  2.9151306e-002 -3.4191493e-001  4.3731617e-001  7.8425122e-001  1.1450518e+000  1.0760375e-001  6.2094937e-001  7.8236570e-001 -1.0010978e-001 -2.2522449e-001
  4.2103238e-001  8.3259295e-001  3.0005392e-001 -7.7089021e-001  1.2333419e+000 -3.2638710e-001  8.5704217e-001  4.0293135e-001  8.4992682e-002  4.1377525e-001  1.8677404e-001  1.8227885e-002 -1.5014772e-001 -2.7251402e-001 -1.4083510e-001 -2.4488930e-002  4.3044008e-001  4.9295230e-001  2.8410995e-001 -3.5148840e-002 -7.1958956e-001 -1.7380305e-002  9.9208874e-001 -5.0170456e-001  1.6662149e-001 -2.2583962e-001  6.8864594e-001 -5.4533955e-001 -2.0130243e-001 -2.8164890e-001 -4.3608308e-001 -1.2256320e-001 -6.7739076e-001 -2.4189701e-002 -1.4659293e-001 -5.9869543e-001  5.8034083e-002  4.9531643e-001  7.6458437e-001  8.7177498e-001  2.0958962e-001  2.3742577e-002  1.6849136e-001  1.3793947e+000 -1.0511436e-001 -1.3245515e+000 -1.0648549e-001  5.9324218e-002  6.1414322e-002  1.7622207e-001 -4.2338679e-002 -3.2699835e-001 -3.2738754e-001 -3.1192443e-001 -2.2161938e-001 -1.8300938e-001  2.7184363e-001  6.0567128e-001  3.0246325e-001  8.7228434e-001 -6.5897910e-001  1.3412531e+000  5.5021135e-001  4.4049390e-002  1.1425221e+000 -1.6974046e-001
 -1.1857733e+000  5.5785117e-002 -2.9251959e-001  6.9280077e-001  5.3914393e-001 -4.0270429e-001  1.5857751e+000  3.9289177e-001 -2.7045610e-001  7.0569652e-001  1.4656148e-001  1.9347202e-001  2.4335895e-001 -3.4665704e-001  2.4230242e-001  3.3970508e-001  8.5564897e-001  6.2958764e-001  1.9459928e-002  6.1863823e-001 -4.1770336e-001 -3.8845804e-001 -1.0603885e-001 -1.2684353e-001  6.6569545e-001 -3.0719509e-001  1.6476445e-001 -9.8902872e-001  5.1378011e-001  9.9563411e-001  8.2651740e-001  2.5154103e-001 -3.4828618e-001 -1.2704281e-001  9.2554206e-001  5.3350006e-001  1.1023526e+000  6.2027446e-001  4.5469513e-001  7.7045909e-001 -8.5433409e-001  3.4174155e-001 -5.0122592e-001 -4.3271862e-002 -9.9616276e-002 -7.1513672e-002  4.4018393e-001 -2.5921015e-001  2.9083042e-001  7.7798196e-001  7.9126005e-001  1.6029306e-001  1.9777541e-001  3.5621435e-001  7.5710886e-001  6.9795019e-001  6.7993096e-001  5.4187206e-001  1.0920878e+000  1.0043849e+000 -7.1147612e-002  8.1510791e-001  6.4337358e-001  8.1165709e-001  3.7433573e-002 -8.6558510e-001
  5.4869661e-001  4.1872934e-002  1.5604116e-001  4.0486701e-001  5.5498411e-001 -1.1741330e-001  1.0069396e+000  4.9787812e-001  1.5080318e-001  1.1723685e+000  3.8011448e-001  2.1492913e-001  1.8718107e-001 -4.4014972e-003 -1.7776408e-001  3.5797869e-001  5.3087344e-001  1.8290179e-001  6.0091989e-002  7.5413033e-001  4.2633935e-001 -7.6908983e-002 -2.7265751e-001  5.6250769e-001  3.9138785e-001 -1.0727259e-001 -1.5546686e-001 -9.6240407e-001 -4.2127052e-001  4.7294586e-001  2.8462962e-001  3.3917408e-001 -4.2319991e-001 -3.4150322e-001  5.0741787e-001  4.6416248e-001  5.2651815e-001 -6.1394598e-001 -4.0516639e-001 -1.9138807e-001 -1.9257580e-001  1.4725666e-001 -1.2911516e-001 -2.6597594e-001 -2.3769212e-001  6.2027304e-002  2.7190904e-001 -5.0751594e-001  1.2505519e-001  2.2966042e-001  2.7562060e-001  5.5019764e-001 -2.3588342e-001  3.4188739e-001  2.8402098e-001  3.6412765e-001  6.9047805e-001  3.3177676e-001  7.6549723e-001  7.1902492e-001  3.4518149e-003  5.5101904e-001 -4.8608315e-001  2.1134084e-001 -3.0410093e-001  4.5158262e-001
 -2.3941853e-001  7.6237416e-002  2.9425249e-002 -3.1349285e-001  4.8160561e-001  5.3510991e-002  2.4114751e-001  6.1096355e-001  8.2553277e-001  2.9606912e-001  8.9190441e-001  1.7825341e-001  2.4001856e-001  1.9054264e-001  3.8689073e-001  2.1516958e-001  6.3375529e-001  6.3544315e-001  6.0955698e-001  6.6297689e-001  3.6303557e-001  9.7343431e-002  1.1095437e+000 -4.1509050e-001 -5.7062369e-002  6.0190404e-002 -9.9717157e-003 -4.7347717e-001 -3.0714104e-001  8.7284804e-001 -6.2319039e-001 -8.0109563e-002  4.0964791e-001  5.3170342e-002 -2.0492021e-001 -4.8799460e-001  6.9892827e-001 -6.4784018e-001 -1.3226336e-002 -3.0956048e-002 -5.5505617e-001 -1.7970852e-001 -3.9273796e-001  5.1665261e-001 -2.5422624e-001 -8.4928335e-001  6.4989161e-001  3.3575145e-002 -2.7561705e-001 -6.3707461e-001  9.4965939e-001  1.2115924e+000  4.2606542e-001  2.3457079e-001  4.0523921e-001  9.8492872e-001 -4.2015399e-001  2.8628542e-001  7.4536477e-001 -9.9117305e-002  7.3539497e-001  3.2358814e-001 -4.7219128e-001 -1.1552388e-001 -5.8612859e-002  3.9766158e-001
 -7.8471796e-002 -8.0431851e-001 -7.4177436e-001 -3.5959118e-001  1.3814877e-001 -4.9184538e-001 -3.8767317e-001  4.0195998e-001 -6.4548501e-002 -3.4039073e-001  1.8912017e-001  2.7374980e-002 -4.3655211e-001  9.7809922e-002  5.2072375e-001  5.4088639e-001  4.5127466e-001 -1.1475828e-002 -8.6748941e-001  2.7459955e-001 -5.6088290e-001 -6.3035623e-002  6.1375041e-001 -6.5393135e-001 -1.3030858e-001 -2.5920324e-001 -8.8495763e-001 -1.2970440e+000 -7.5739762e-001  5.6723836e-001 -9.9798656e-001  6.1778726e-002 -3.6818443e-001  3.2148455e-001 -1.0075375e-001 -6.9135938e-001  9.6548744e-001 -1.3836827e+000 -9.9247504e-001 -8.4687320e-001 -3.2655514e-001 -1.3444097e-001 -5.7074109e-001  6.5613192e-001  5.9349187e-002 -8.8562892e-001  5.4897107e-002 -1.2280444e+000 -9.9689852e-002 -3.6488069e-001  7.5494272e-001  1.2085315e+000  1.7092265e-001 -2.2760571e-001  8.0634097e-001  3.2511004e-002 -6.8730045e-001 -1.0687558e-001  2.7879779e-001 -5.5802244e-001  7.9601478e-001 -1.3417218e-001 -1.4336467e-001  5.0110407e-001 -9.5735779e-001 -3.6999472e-001
 -1.1259543e+000 -5.4599529e-001  7.1833888e-001 -2.0727738e-001  6.9231979e-001  2.5740705e-001  4.4825404e-001  7.1944259e-001  2.4249569e-001  5.8544683e-001  5.9470304e-001  4.5887448e-001  2.0539482e-001  2.8760115e-001  6.4234930e-001  1.6893793e-001  6.8748825e-001  8.4717582e-001 -5.3731487e-001  3.0264387e-001  3.7317600e-001  2.3323767e-002  1.3733749e+000  1.3266263e-001  2.7043182e-001  1.8926845e-001 -4.2038672e-002 -6.1741609e-001 -4.7334446e-001  7.9154338e-001 -6.1371295e-001 -2.4007031e-002  4.8107794e-002  3.4039619e-001 -2.1629878e-001 -8.2731243e-001  6.2513497e-001  6.6289338e-002  1.1728430e-001  3.6923988e-001 -1.0719395e-001 -2.9514988e-001 -3.4489592e-001  8.4284025e-001 -6.4777557e-002 -6.9972769e-001  1.9427904e-001 -7.6715094e-001  4.2108370e-001  2.2470009e-001  5.2198279e-001  8.9993128e-001  1.6141429e-001  6.6512024e-002  6.7195461e-001  4.9706782e-001 -5.7582610e-001  1.0418754e-001  5.8571832e-001  1.5217271e-001  7.3038276e-001  7.6058506e-001 -1.0218239e+000  1.9775687e-001 -1.7742596e-001 -4.8979888e-001
 -5.4739621e-001  8.9839400e-001 -2.0441714e-001  4.8307979e-002  5.8144283e-001  2.0288605e-001  4.6827328e-001  5.9940711e-001  7.5833159e-002  5.9163425e-001  1.3821692e-001  2.3858434e-001 -3.0876780e-001 -3.0616414e-001 -2.6800957e-001  3.7308632e-002  5.6986176e-001 -2.2541037e-001  1.5223964e-001  5.9401875e-001  4.1391146e-001 -1.9791260e-001 -7.9772770e-001  2.8705874e-001  2.3085903e-001  4.4209942e-001 -1.6138656e-002 -8.1470116e-001 -7.3773175e-001  7.4575105e-002 -6.1882297e-001 -1.3584324e-001 -8.5217256e-001 -8.6348227e-001 -9.0728895e-001 -1.2097549e+000  6.6536345e-002 -5.4743299e-001 -2.4149080e-001  5.7527747e-001  5.1972102e-001 -1.1498732e-001  2.2904220e-001  4.5181852e-002  2.4589246e-001 -1.2098110e-001 -1.7167444e-002 -2.2219886e-001  3.0693712e-001  2.3246575e-002  4.5112108e-002 -2.7227260e-001 -4.1085674e-001 -2.4930645e-001 -4.3184301e-001  8.1745699e-002 -1.0300388e-001  7.0990886e-002  2.8859497e-001  4.3922330e-001  2.7477418e-001  5.8256875e-001 -6.2606270e-001 -1.3055568e-001  6.3991560e-001  5.6931201e-001
 -1.4149698e-001 -1.1593744e-001 -1.2221608e+000 -1.3527505e+000  2.7175332e-001  2.0951386e-001  3.0674907e-001  3.0550909e-001  7.0647310e-001  2.6934657e-001  6.7555881e-002 -2.5865492e-001 -7.7847782e-002 -4.7440651e-001 -2.4012761e-001 -3.5475592e-002 -6.2347578e-001 -6.4521842e-002  2.5227090e-001  2.0133292e-001 -1.9341959e-002  3.0816469e-001  3.2546857e-001  1.4068274e-001 -4.0615396e-001  1.8801981e-001 -3.4719328e-001 -8.6649077e-001 -9.3594375e-001  4.3088715e-001 -1.4441036e+000 -1.1224876e+000  8.6286134e-001  5.2102763e-001 -8.5384398e-001 -1.0780135e+000  6.0487056e-001 -8.5592107e-001 -8.4787172e-001 -2.6104093e-001 -6.3718169e-002 -2.9220153e-001  2.8394972e-001  1.4367725e-001 -1.8640425e-001  2.2596877e-001  1.0263601e-002  5.1315175e-002  1.7990514e-001 -7.1763596e-002 -1.8572213e-002 -1.2800610e-001 -1.6881185e-001 -5.4601594e-004 -6.1711123e-001  2.5298174e-001  2.0257320e-001  2.7918425e-001  2.0055844e-001  5.6390804e-001 -7.9888167e-001  1.1569966e-001 -5.4248437e-001 -1.8547503e+000 -7.6353973e-001  3.9362060e-001
 -4.0351584e-001 -8.8844965e-002 -1.5621473e-001 -4.6292603e-001  6.0540934e-001 -6.0347116e-001  5.7992543e-001  9.8606201e-002  5.7530942e-001 -5.3794867e-002  6.6370133e-002 -3.3935083e-002  5.6283458e-001 -2.9441970e-001  5.3651060e-001  4.6761950e-001 -7.4505181e-001  1.3899894e-001 -3.7271492e-001  3.5146146e-001 -1.9995103e-001 -3.2656984e-001  1.0959328e+000  5.0495328e-002  1.6809930e-002  1.2687451e-002  5.4445125e-001 -5.5286270e-001  5.4231630e-002  8.4895810e-001 -1.9158836e-001 -7.7858191e-001  7.9338545e-001  5.8866363e-001 -3.8844517e-001 -8.9969381e-002  8.6802598e-001 -6.8412347e-001 -7.9286828e-001  7.1899149e-001  1.0787303e-001  3.8674847e-001  9.7835441e-002  1.4193003e-001  1.8406597e-001  9.4750127e-001  7.3186376e-001  6.2040706e-001  9.1787430e-001  5.9072701e-001  1.0700506e+000  1.0739672e+000  4.5964604e-001  7.0186414e-001 -8.8210480e-002  7.2020800e-001  8.4367679e-001  3.6270344e-001  5.0806097e-002  1.3720121e-001  1.4560796e-001  6.5245594e-001  6.5449760e-001 -2.5112310e-001 -2.5777996e-002  1.0157639e+000
  3.5336783e-001  2.8254548e-001  2.9615096e-001 -1.2311058e+000  4.0485763e-001  2.1146306e-001 -6.4181058e-002 -3.9731819e-001 -1.5992934e-001 -8.8027991e-001  1.0489483e+000  1.4177383e-001 -3.7924740e-001  3.4762448e-001  7.2126335e-002 -9.3579902e-002  1.4928736e-001  4.3148241e-001  9.2675271e-001  1.8800430e-001  4.5569160e-001 -9.2896087e-003  1.1668949e+000  5.1915625e-001  4.3384350e-002  3.1609202e-001  8.3970084e-002 -6.9211147e-001 -9.0095000e-001 -1.4624693e-001 -2.1508500e-001 -3.3643873e-001  1.2110499e-001 -1.6349644e-001 -4.4665820e-001 -2.7424539e-001  2.5164980e-004 -1.0510710e+000 -8.5624092e-001  5.8748920e-001  1.9356305e-001 -1.2781392e-001  7.0309358e-001  1.4430187e+000 -1.7406450e-001  6.0958287e-001  7.3476663e-001  4.1658760e-001  1.7066925e-001 -3.7098665e-001  1.8422992e-001  1.1722269e-001 -5.7713166e-003 -4.1012628e-001 -1.9689837e-002  2.8119551e-001 -3.5635133e-001 -9.8910252e-002 -9.9416009e-003 -8.9822731e-001  4.9177682e-001 -2.5522187e-001 -1.0420126e+000  3.6296941e-001 -9.7494187e-002  8.3653556e-002
  1.4314829e+000  4.1938578e-001  3.8623880e-002 -4.2389861e-001 -1.8729354e-001  3.5864577e-001  6.6975477e-001  4.2006736e-001 -3.0426412e-001 -3.5717350e-001  7.1984754e-001 -5.0017183e-001 -4.0213699e-002  1.7564994e-001  6.5885075e-001  3.5337058e-001  3.1285203e-001  4.7537481e-001 -1.1363410e-001 -3.7458350e-001 -1.9551594e-001 -6.9351391e-001  2.7942647e-001 -1.3998890e-001  8.8618004e-002 -3.8896388e-001  3.4539922e-001 -3.0507714e-001  7.5137580e-002  6.1519251e-001 -2.2765201e-001 -3.1672139e-001  2.2718630e-001 -1.6494182e-001 -2.8475502e-001 -1.8223102e-001 -4.8450741e-002  6.2915167e-001 -5.7955455e-002  7.5439715e-001 -6.0913067e-001 -4.7177667e-002 -5.4851671e-001 -8.8227439e-002 -2.6296487e-001  3.2628904e-001  1.8183192e-001  3.4022718e-001 -3.1512675e-001 -2.5368383e-001  2.6780588e-001  2.0119177e-001 -2.6834405e-001 -8.6627320e-001 -3.3272110e-001  9.0733991e-002 -5.8551109e-001 -2.1145729e-001  4.0328959e-001 -2.9738958e-003  2.6910298e-001 -8.8796718e-001 -7.0302562e-001 -7.0018828e-001  6.8461396e-002 -3.6418181e-001
  6.2507353e-001 -3.4246041e-002  8.6779338e-001  4.0526003e-001 -2.4804612e-001  4.3560685e-001 -3.3135364e-001 -1.8950342e-002 -1.4309076e-001 -6.3132582e-001  6.7378440e-001 -5.1218045e-001 -5.4513828e-001 -2.5797772e-002  5.2092093e-001  3.4861852e-001 -1.7282474e-001  1.2801825e-001 -3.5466661e-001 -3.2818503e-001 -5.8579158e-001 -2.0377932e-001  2.6609345e-001  4.2049993e-001 -1.3954895e-001  2.1055038e-001  1.8870652e-001 -5.7348656e-001  2.1927270e-002 -1.2606643e-001  1.6523166e-001 -9.1152968e-002 -3.8260826e-001 -1.6862809e-001 -5.9358284e-001 -2.7467417e-001  2.0968602e-003  1.8580750e-001 -2.7185779e-001  5.0804712e-001  3.4135326e-001 -7.1659829e-002 -3.1232469e-001 -7.5499818e-003  1.0306084e-003 -1.0602752e+000  4.6648703e-002 -2.6966058e-001  3.5548069e-001 -2.4083564e-001  1.2750655e-002  1.3673889e-001 -6.3228135e-001 -5.6070996e-001  1.7078110e-001 -5.5009664e-002 -6.2369281e-001 -6.3355430e-001 -4.4424532e-002 -2.4149728e-001  1.7831709e-001 -3.7773628e-001 -5.3720464e-001  2.1797113e-001 -3.8544219e-002  9.2603476e-001
  3.9395813e-001  1.7736329e-001  9.0503688e-001 -5.1064969e-001 -2.7684276e-002  1.7568699e-001 -6.1069504e-001 -6.0171338e-001 -1.3631278e-001 -6.4609325e-001  5.8981338e-001 -4.8824514e-001 -5.2918189e-001  1.6311346e-002 -1.8760133e-001 -3.4802293e-001  2.1144900e-001 -1.6876136e-001 -4.5782068e-001  2.8768411e-002 -2.4081024e-001 -1.7133951e-001  8.2572322e-002 -2.4106744e-001 -4.6159536e-001 -2.4671074e-001  1.4507292e-002 -1.8604192e-001  1.0639718e-001 -7.4893363e-001  1.0599795e-001 -7.4566268e-001  1.1919265e-001 -3.4485758e-001 -7.1815511e-001 -1.7622874e-001 -8.2645464e-001  6.2335141e-001  4.9381534e-001 -4.8624353e-001 -4.9101580e-001 -2.1794902e-001  1.0213084e-001  5.5278360e-001 -6.1505532e-001 -5.6189122e-001  2.5613652e-001 -3.9921306e-001  3.2515389e-001 -3.4949006e-001 -4.9370726e-001 -5.8513632e-001 -7.2613530e-001 -1.2387307e+000 -5.3156754e-001  2.7939118e-001 -1.1540758e+000 -5.8926962e-001 -5.4569278e-001 -7.1977894e-001  4.4693022e-001 -8.3335296e-001 -1.0187413e+000 -8.2703141e-001 -4.4906442e-001  1.3436450e+000
 -1.0346852e-001  2.3786246e-001  1.0928469e+000  2.5119800e-001 -4.7725994e-001 -5.3011357e-001 -1.2819623e+000 -3.7080086e-001  5.6015004e-001 -1.2591625e-001  2.4565787e-001 -1.8796550e-003 -3.8155276e-001 -1.5296519e-001 -1.4946755e-002 -3.3149382e-002  1.3642500e-001  2.0674514e-001 -3.7215901e-001  1.4547704e-001 -2.2144774e-001  2.1313543e-001 -1.7910718e-001  1.8571128e-001 -9.6733279e-002  6.1183504e-001 -4.0093349e-001  8.6610016e-002 -1.7335811e-001 -1.1327113e+000  3.7146055e-001  3.5217003e-001 -1.0577781e+000 -1.2582677e+000  2.9699644e-002  2.2853818e-001 -1.0729650e+000 -1.0452401e-001 -2.0511046e-001 -8.2087617e-001  1.6113533e-002 -2.5886088e-001  6.8649179e-001  1.4673020e-001 -2.2592990e-001 -8.5065762e-001  1.5276825e-001 -7.4243247e-001 -1.2506182e-001 -5.9820283e-001 -5.9461674e-001 -8.5177474e-001 -5.6854003e-001 -7.5617017e-001 -2.1966344e-001 -5.2826633e-002 -2.9638138e-001 -8.1314268e-001 -2.1738912e-001 -1.2297027e+000 -5.8532747e-001 -3.8931758e-001 -7.7537046e-001 -2.1653459e-001  4.6910815e-001  6.6850891e-001
  1.6457162e+000  3.8609059e-002 -1.4114947e-001 -1.4911980e+000 -1.5172535e-001  9.1127563e-001 -1.1166590e+000 -3.7941816e-001 -2.5362432e-001 -1.9935460e-001  1.5497209e-001  3.2381351e-002 -8.5144014e-001 -7.0983472e-002 -3.2908979e-001 -2.2768381e-001 -2.1886033e-001  5.1102854e-001 -1.9981092e-001 -6.2189563e-002 -1.4749631e-001 -6.2881876e-002 -5.1963696e-001 -7.8712174e-001 -4.7008149e-001 -6.0150162e-001 -1.2536136e-001  1.0279229e+000  3.3831635e-001 -5.0850811e-001  3.0291655e-001  4.6434814e-002 -7.6224102e-001 -9.4045680e-001  5.9525707e-002 -5.7579089e-001  4.8872214e-002  3.8589777e-001  8.4013484e-001 -3.4015258e-001 -9.1287257e-001 -1.0026914e+000 -5.8795210e-001 -5.6666303e-001 -3.0330073e-001 -7.2075946e-001  6.1234527e-001 -5.0140489e-001  7.4594510e-002 -1.8652496e+000 -4.0473176e-001 -4.0326872e-001 -4.0644729e-001 -1.4858586e+000 -4.4829394e-001 -3.1505664e-001 -1.0615656e+000 -6.2199222e-002 -1.8486337e-001 -1.3217390e+000  9.1676779e-001 -7.1582339e-001 -6.9803148e-001 -5.4220571e-001 -2.2595336e-001  8.3810740e-001
 -6.2404008e-001 -8.3339416e-001 -7.3675012e-001 -7.3691332e-001  3.7720710e-002  2.2923967e-001 -1.3909515e+000  6.7682896e-002 -7.6547274e-003 -5.6129799e-001  3.9147327e-001  3.3941015e-001  1.8454784e-001 -6.6399852e-001 -7.5271554e-002  1.5224823e-001  2.8459993e-002  1.1911746e+000  9.8599021e-001  1.0300413e+000 -1.3752390e-001 -1.1467172e-001  8.1914809e-001 -3.8710118e-001 -4.9670013e-002 -7.6174618e-001 -7.0136233e-002  7.1171341e-001 -2.8971067e-001 -1.0379308e-001 -8.0908478e-001 -3.8099571e-001 -1.5004502e-001  3.7375541e-002 -4.6471263e-001 -9.4302268e-001  4.9973669e-001 -4.5421525e-001  5.8911733e-001  2.3036927e-001 -6.6116957e-001 -5.6780426e-002  1.9299673e-002  9.0898603e-001  3.3147763e-001 -5.4139369e-001  5.5151342e-001  3.5724124e-001  1.1882080e+000 -8.5426268e-001  6.5422706e-001  2.4970901e-001 -2.3706267e-001 -7.3279618e-001 -6.8288041e-001  8.6922362e-001 -8.6461677e-001  6.0044253e-001  2.8799050e-001 -8.2493856e-001  2.5738200e-001 -5.4332556e-001 -1.5806427e+000 -6.8623627e-001 -5.8586830e-001  7.1588819e-001
  1.2970189e+000  1.4262927e-001  3.1812241e-001 -2.4623505e-001 -2.0243009e-001 -2.6606166e-001 -8.7507478e-001  2.7566453e-001  2.1904207e-001 -4.1010110e-001 -3.5929493e-001  3.9994676e-001  6.7606049e-003  5.5033295e-002  5.9860694e-001  4.1530342e-001 -2.3506841e-001  6.4112148e-002  7.4505069e-002  1.9978994e-001  2.8261850e-001  3.1575438e-001  5.3000467e-001  1.9601741e-001 -2.9010578e-001  4.6004457e-001 -5.8680953e-002  2.2368408e-001  8.7507094e-002  1.0625798e+000 -8.2481023e-002  3.7281597e-001 -4.3795064e-001 -1.0492264e+000  2.2422249e-001  1.3911699e-001  4.0586700e-001  4.8525197e-001  6.9615482e-002  4.6137015e-002  2.1364633e-001 -3.1286740e-001 -3.8529555e-001  5.8808138e-002  1.2280887e-001 -4.7873010e-001  2.3197583e-002 -6.6829497e-002  5.2720218e-001 -3.2003954e-001  3.5713323e-001  5.8198394e-001 -3.2813668e-001 -1.5547395e-001 -7.9507798e-001 -1.4020104e-002 -2.8219927e-001  1.2204540e-001  7.5177589e-002 -6.2382934e-001  1.0527050e-001 -1.3341539e-001  1.5839287e-001 -2.9317720e-001  7.4297497e-002  5.2531278e-001
 -4.4613415e-001  1.1735665e-001  2.2176114e-002  9.0811628e-002 -1.2574073e-001  1.9647498e-001 -1.2764635e+000 -5.9183513e-002  2.0015351e-001  3.6745711e-001 -4.3725323e-001  4.7632159e-001 -5.9458670e-002  1.9043574e-001 -2.8612364e-001 -2.1823231e-001 -4.5879170e-001 -1.1791794e+000 -4.4818976e-001 -9.5984876e-001 -1.1351099e+000 -8.0285076e-001 -1.2108514e+000 -3.8325877e-001 -8.6829293e-001 -2.6743580e-001 -1.5800720e-001  1.8599011e-001 -9.2586659e-002 -4.5547905e-002  1.3659531e-002  4.8390236e-001  7.6883607e-002  1.6822061e-001  1.5534683e-001 -3.9340352e-001 -2.9546930e-001  5.5674299e-002 -4.2509046e-001  1.9147062e-001 -3.7769947e-001 -8.7267574e-001  3.4452999e-001 -1.0357411e+000 -1.4294477e-001 -8.6953671e-001 -5.8298491e-001 -4.7197788e-001 -2.6321278e-001 -5.4974804e-001 -3.2932986e-002  3.4416536e-001 -6.8288073e-001 -5.6572442e-001 -3.5325582e-001  1.0933205e-001 -1.8855631e-001 -3.2450204e-001  4.1767400e-002 -9.9910881e-001 -4.8281712e-001 -8.9070368e-002 -3.8353286e-001 -4.4563596e-001  3.0996298e-002  3.0200290e-001
  2.5648254e-001 -6.0772472e-001  1.0935326e-001 -2.8838251e-001 -3.5182696e-001 -1.2442237e-001 -8.4554783e-001 -1.9990537e-001  2.4398106e-001  4.2523556e-003  1.1149486e-001  4.2688716e-001  1.0271869e-001  5.3187680e-001 -3.1083483e-001 -4.9084563e-002  3.7865301e-001 -9.2798047e-001  4.1582714e-001 -4.5303864e-001 -7.0813237e-001 -3.7144023e-001  1.3736776e-001 -8.1275142e-002 -5.2006580e-001  1.9439275e-001 -7.2901899e-001  4.8038675e-002 -6.1339203e-002 -1.4721898e-001  4.3533158e-001  2.8043755e-001 -2.5099973e-001  2.7307258e-001  2.1991877e-001  5.5392878e-001  2.5662330e-001  3.1274482e-001 -5.7410195e-001 -1.0683171e+000 -1.0004199e-001 -4.0830558e-001 -1.5502649e-001  3.2925038e-001 -1.0692426e-001 -5.3364360e-001 -4.7075882e-001 -2.7560722e-001 -2.1112161e-001 -5.9803112e-001 -3.3372938e-001 -3.4726182e-001  4.0989455e-001 -1.0809015e-001  7.6438997e-001 -1.9275503e-001 -9.6187077e-002 -2.1264738e-001 -1.5422539e-001 -7.6299568e-001  4.8435239e-002 -4.6909671e-001  2.5695669e-002  2.9294283e-001 -2.8999833e-001  5.5607886e-001
  4.1741116e-001  6.5104787e-002  6.1901561e-001 -6.3348183e-001  2.5821857e-001  4.5371780e-002 -4.9184673e-001  1.1757904e-001  8.6433060e-001  2.8417108e-001  6.8382815e-001  1.0560733e-001  3.2002366e-001  4.6437645e-002 -1.3555037e-001 -2.9255059e-001  2.7931618e-001  7.7536133e-002 -2.2962691e-001  7.3264590e-002 -6.4315966e-001  1.3262119e-001 -8.7597150e-002  8.6999905e-002 -2.5715995e-001  1.2434946e-001 -9.3374843e-002 -4.6769452e-001 -2.9095220e-001  3.2816405e-001  2.6608164e-001  5.3748522e-001  4.2115045e-001  6.2772667e-002  2.6859017e-001  4.5383778e-001  3.9577879e-001 -3.5630205e-001 -5.0883679e-001 -4.5108194e-001 -5.9633076e-001  3.2125788e-002 -1.1437475e-001 -4.5956781e-001 -1.5381389e-001 -2.3302556e-001  3.3233491e-001  1.7367370e-002  2.7560197e-001 -1.6896695e-001 -7.8595639e-001 -5.2237366e-001  1.0693418e-001  1.3885972e-001  1.0344712e+000  1.9480401e-001 -1.0843124e-002 -2.5836137e-001 -1.7896567e-001 -6.5879010e-001 -4.4967006e-001  1.9836139e-002 -9.1916240e-001 -5.8540154e-001  4.9584220e-001  1.2348185e-001
  8.9265439e-001 -5.5066803e-001  2.5176536e-001 -1.0759198e+000 -1.7524252e-001 -4.6135887e-001 -2.4837764e-001  3.0989395e-002  2.1428058e-001 -1.2398417e-001 -3.4693365e-002 -3.7316896e-001  2.8179451e-001 -6.6823452e-001 -8.6893050e-001 -5.8817051e-001 -7.8107743e-001 -6.6496547e-001 -7.4877199e-001 -3.7951697e-001 -1.0987965e+000 -5.4719202e-001 -6.8874516e-001 -5.8831796e-001 -3.1429396e-001 -1.6845050e-001 -3.3615689e-001  4.3814860e-002 -5.5585935e-002 -3.4482215e-001  2.0328196e-001  1.6238409e-001  1.3653635e-001 -1.2905196e-001  5.7549092e-001  3.5184035e-001  2.8823897e-001 -1.3069801e-001 -5.5335790e-001 -2.1240326e-001 -7.1532080e-001 -1.4721911e-001 -4.6799954e-001 -4.6803883e-001 -3.1390143e-001  3.7485432e-001 -4.5378321e-001 -3.5518091e-001  1.4844098e-001  1.9933030e-001 -1.0190322e+000 -1.0476161e+000 -2.5557342e-001  9.7282968e-002  2.5482339e-001 -9.4094521e-002 -1.1823046e-001 -7.3824720e-001 -5.0671865e-001 -8.1467917e-001 -6.4680690e-001 -3.2170077e-001 -8.1698625e-001 -5.3030773e-001 -2.1881024e-001 -4.6168527e-001
  4.7199491e-002 -2.2705265e-001  2.0012145e-001 -1.4400247e+000 -1.9634060e-001 -4.9906548e-001 -8.3929791e-002 -7.1291412e-001 -6.1737299e-001 -5.6675275e-001 -7.1455531e-001 -1.6600839e-002 -8.7882126e-001 -3.4949403e-001 -1.2747908e+000 -9.1730414e-001 -9.1305638e-001 -1.9505479e+000 -8.7773400e-001 -7.7856827e-001 -5.7410975e-001 -1.8925657e-001 -1.5888642e+000 -8.9462600e-001 -7.3634294e-001 -2.6813014e-001 -2.9606121e-001 -4.8361895e-001 -2.7556247e-001 -2.7540997e-001 -5.7630349e-001 -4.7980248e-001 -1.4871971e+000 -6.6851582e-001 -1.2032138e-001 -1.8451353e-001 -1.5258862e-001 -7.7650545e-001 -1.2095050e+000 -5.0402830e-001 -4.6057664e-001 -5.2868904e-001 -6.1289047e-001 -2.8420496e-001 -5.4580102e-001  2.2250482e-001 -5.0566326e-001 -5.3752789e-001 -9.4107219e-001 -3.4594732e-001 -1.1775269e+000 -8.6327852e-001 -1.7697836e-001 -5.1025251e-001  7.3512046e-001 -8.7902526e-001 -6.5454877e-001 -5.9588332e-001 -1.2508785e+000 -9.6680373e-001 -7.0266002e-001 -2.9266937e-001 -5.0528293e-001 -2.2976026e+000 -2.0205527e-002 -3.0694367e-001
 -4.1292790e-001 -8.0801410e-001  2.6500619e-001 -1.2893821e+000 -6.4206050e-001  2.0632032e-001 -4.0340033e-003 -6.0379280e-002 -3.8738272e-001 -5.0606392e-001  3.4278679e-001  8.3675479e-001 -4.5436040e-001  7.7180438e-001 -5.6164642e-001 -7.5532392e-001 -1.3037737e-001 -5.3399383e-001  4.8020657e-001 -5.6009366e-001 -1.6620777e-001 -1.7489643e-001 -1.2677515e+000 -4.6314868e-001 -4.8297757e-001  1.8659288e-001  2.1325703e-001  2.0357423e-001 -3.2978894e-001 -1.1744977e-001 -1.7068301e-001 -4.9010531e-001  1.8777473e-002  5.7603926e-001 -2.7146510e-001 -2.3417953e-001 -2.6309547e-001 -4.9070281e-001 -6.5106941e-001 -6.8119301e-001 -2.1939712e-001 -3.1928521e-001 -6.1973679e-001 -2.5414699e-001 -6.3590842e-001 -2.1264873e-001 -1.4938872e-001  3.1556585e-001 -4.8594736e-001 -4.3258060e-001 -5.3383727e-001 -4.9386181e-001  3.2151855e-001 -6.9127955e-001  4.6229353e-001  8.9423014e-004 -2.6114394e-001 -2.5242281e-001 -2.8167449e-001  3.4171811e-002  2.3709925e-001 -6.7882969e-001  4.0461136e-001 -5.1626798e-002  5.6362959e-001  6.1283903e-001
 -6.9295707e-001  2.4477374e-001  7.3164005e-001  4.1569973e-001 -1.7066240e-002 -6.0488646e-002 -1.5279781e-001 -3.0042075e-001 -1.6782669e-001  1.2588953e-001  3.0925711e-001  1.2328278e+000  1.0188686e-001  8.2472721e-001 -3.1729573e-001 -6.0765444e-001 -4.7612468e-001 -7.3298358e-001  1.3685155e+000 -7.9511244e-001 -5.5537332e-001 -3.5693031e-001 -4.6130708e-001 -6.8107890e-001 -8.3537598e-002 -1.6240260e-001  1.0608827e-001 -4.8352294e-001 -2.4994586e-001 -3.7130432e-001 -5.6440766e-002 -2.5739977e-001 -6.5883323e-001 -6.5805113e-001 -1.5096925e-001 -8.0242958e-001 -6.0511035e-001 -7.0077344e-001 -2.6600323e-001 -6.2679403e-001 -5.3839453e-001 -2.9941420e-001 -5.9071508e-001 -8.2472619e-001 -1.6230203e-001 -6.4627405e-001 -5.7442118e-001  3.2400681e-001 -3.1102755e-001 -6.3447017e-001 -3.8262143e-001 -1.0555029e-001  4.9090680e-002 -1.6606977e-001  1.4476902e+000 -1.9830112e-001 -3.8564657e-002 -2.0004713e-001 -3.3536116e-001 -5.7156153e-001  1.1329649e-002 -4.2436581e-002  6.8510312e-001 -4.1066942e-001  3.8494267e-001  4.5106575e-002
  1.6497021e+000  1.1989621e-002 -5.6578830e-001 -3.3836490e-001 -7.5955300e-001 -1.0928471e+000 -4.8130902e-001 -1.1711547e+000 -1.4765061e-001 -2.0880209e-001 -7.3372203e-001  3.7159890e-001  7.3099305e-002 -2.3690178e-001 -1.0301307e+000 -1.1320289e+000 -7.7659831e-001 -1.3444345e+000  2.3812092e-001 -1.2382934e+000 -9.1662550e-001 -5.7433715e-001 -1.9403011e+000 -7.4414708e-001 -6.6599631e-001 -5.8502072e-001 -1.1769475e+000 -8.5227487e-001 -9.3500255e-001 -1.0392216e+000 -1.1195999e+000 -8.8886836e-001 -1.5851043e-001 -9.4883278e-001 -1.0927186e+000 -7.9412486e-001 -8.8529490e-001 -9.6472856e-001 -6.2227026e-001 -4.6236324e-001 -3.5372023e-001 -5.5491805e-001 -1.0604398e+000 -1.6252401e+000 -5.6560449e-001 -1.1127554e+000 -8.7945145e-001 -2.9947917e-001 -6.0179606e-001 -1.0019448e+000 -8.0238331e-001 -5.7071641e-001 -4.3924867e-001 -2.7763107e-001  2.0587542e-001 -3.8240503e-001 -2.1793207e-001  1.5362502e-002 -8.0222982e-001 -1.0322111e+000 -1.2807339e+000 -5.7758349e-001  3.3686857e-001 -9.5369879e-001 -9.5477147e-002 -1.3872082e-001
 -5.4789477e-002 -1.2939113e-001  2.7293390e-001  5.7934471e-001 -2.3321787e-001  6.8506590e-001 -4.5445608e-001 -6.5243370e-001 -2.0771652e-001  2.6751620e-001 -9.6868861e-001  9.9772216e-002  3.9820471e-001  2.3203730e-001 -4.7843865e-001 -3.8378550e-001 -1.0329362e+000 -1.1693571e+000  1.2782875e-001 -6.6288924e-001 -1.5201847e+000 -2.2385392e-001 -2.9970577e-001 -6.9815806e-001 -1.0086125e-001  1.5916923e-001  5.7593612e-001  8.6626656e-001  5.6150932e-001 -8.3672290e-001  1.2065887e+000 -2.9536882e-001 -7.4888440e-001 -7.8875922e-001 -2.7822582e-001  7.1377508e-001 -9.6590606e-001 -2.0711746e-002  6.3016598e-001  3.7873282e-001 -7.6618275e-001  1.0899733e-001 -7.4403392e-001 -1.8927400e-001 -5.4966164e-001 -2.1402164e-001 -2.3472046e-001 -3.5724089e-001 -5.3164864e-001  3.1292272e-002 -4.5819336e-002 -1.0702951e-001 -2.0883059e-001 -3.9274310e-001 -1.8079633e-001 -2.1695529e-001  5.9727721e-001 -1.2213080e-001 -3.0080145e-001 -9.0097203e-001 -3.3959414e-001 -5.9163973e-001  4.3733766e-001 -2.8249196e-001 -4.7460299e-001  1.2783777e+000
  1.1500540e-001 -1.9714166e-001  2.5912954e-001 -3.0584974e-002 -5.1895615e-001  6.9682699e-001 -3.6249462e-001 -6.8144318e-001 -8.8458140e-002  1.1952615e-001 -5.6849362e-001 -1.2280903e-001  1.6999327e-001  5.0024264e-001 -6.7034612e-001 -4.0188391e-001 -3.6908600e-001 -6.9821064e-001 -7.6345428e-001 -1.8872542e-001 -4.6843184e-001 -2.5214034e-001 -9.5939611e-001 -2.9737285e-002 -3.1068306e-001 -2.2265888e-001 -1.1280994e-001  2.4995354e-001 -3.4151313e-001 -7.8282080e-001  2.9427552e-001 -3.3953801e-001 -4.3766464e-001 -4.5908810e-001 -1.1788000e-001  7.7281058e-001 -4.9538878e-001 -7.0982426e-001 -1.2552073e-002 -2.6355024e-001 -3.1269996e-001 -2.2863454e-001  9.5657965e-002 -1.5582510e+000 -4.8369807e-001 -2.2512453e-002  2.8508336e-002 -4.4064673e-001 -3.5315214e-001 -3.0999298e-002 -7.9337136e-001 -6.1705379e-001 -2.7708540e-001  2.3501580e-002 -3.3952227e-001 -4.6601810e-001  1.6772925e-001 -5.4874055e-001 -1.3560104e+000 -2.7413090e-001 -1.1862302e+000 -4.6634966e-002  2.3717623e-001 -4.2379637e-001  2.3411518e-001  1.0511181e-001
  5.9134892e-001  1.5278337e-001 -4.1976023e-001 -6.9980531e-001 -5.8635558e-001  2.6738019e-001 -3.0609720e-001  1.6466770e-001 -1.6959996e-001 -2.9773226e-001 -3.9563518e-001 -3.2874666e-001  6.2509835e-001  1.6994854e-001 -2.0841410e-001 -5.7828630e-002  4.1025867e-002 -4.3912525e-001  1.3550493e-001 -5.2688539e-001 -5.6933187e-001 -6.1407161e-001 -5.5821822e-001 -8.0439371e-001  5.7160558e-002  8.8358684e-002  9.0233466e-002  9.2856151e-001  3.9456116e-001 -3.8560102e-001 -1.1991222e-001 -7.2400030e-001  3.1475056e-001  1.9835538e-001 -3.2885556e-001  2.0709340e-001 -1.0196698e+000 -6.2360857e-001  3.6723903e-001  2.0229434e-002 -1.4302352e-001  5.2686176e-002 -5.7973834e-002  2.9122426e-002 -3.3963870e-001  3.6799478e-001 -1.6682158e-001 -1.6190468e-001 -3.0005247e-001  1.1715946e-001 -2.2829980e-001 -5.1060166e-001 -1.7805018e-001 -1.9047202e-002 -3.6522285e-001 -1.7669867e-001  3.7594051e-003 -1.5132007e-001 -3.3628110e-001 -5.2888613e-001 -3.4474749e-001 -2.1567547e-001  3.3773891e-001  1.3773138e-001 -7.7150757e-002  3.0574203e-001
 -5.7878747e-001 -3.0635815e-001 -1.6864254e+000 -8.7830291e-001 -7.2776589e-001 -4.1455290e-001 -2.3719507e-001 -7.2602981e-001 -1.9652317e-001 -5.1490999e-001 -9.3890465e-001 -4.0007679e-001 -2.6001609e-001 -7.3648624e-001 -6.1444212e-001 -3.5415330e-001 -5.0994287e-001 -5.1104166e-001 -8.6814791e-001 -2.2780020e-001 -4.0996984e-001  7.5416180e-002 -5.9291442e-002  4.4644988e-001  1.6853894e-001  3.7892812e-001 -5.0758040e-001  7.0866739e-002 -4.7652700e-001 -7.8238955e-001 -1.1379987e+000 -1.3279693e+000  7.3681448e-002  2.4364902e-003 -6.9420771e-001 -1.1650585e+000 -8.8868873e-001 -6.2339593e-001 -7.3389919e-002 -6.6343863e-001  1.2438327e-001  2.3416346e-001  3.6643314e-001  4.2967542e-001 -2.9681995e-001 -2.4084468e-002 -5.3639633e-001 -4.8718458e-001 -3.9428111e-001 -3.6302239e-002 -3.4345938e-001 -8.3792106e-001 -1.1853762e+000 -3.9033215e-001 -6.6046228e-001 -1.0473459e+000 -1.5590137e-001 -4.6521845e-001 -7.4001977e-001 -3.2840406e-001 -1.0278386e+000 -8.5174586e-001  9.8100397e-002  3.3191604e-001 -5.2639802e-001 -7.3657980e-001
 -8.1365174e-001 -9.1898143e-001  1.1926700e-001 -9.6779548e-001 -1.8795297e-001 -6.6888650e-002 -4.6171994e-001 -6.2768031e-001 -2.3966285e-001 -7.0325608e-001 -3.8318797e-001 -2.4012261e-001  4.7724775e-002 -3.3975393e-001 -5.2419270e-001 -2.0557987e-001 -4.4159085e-002  1.1220693e-002 -7.8449996e-001  4.1363773e-001 -4.5791127e-002  1.9966585e-001  4.5303756e-001 -2.6893643e-002  3.1228571e-001  2.1657677e-001 -1.4398013e-001  2.4218967e-001 -5.7060934e-001 -9.4937534e-002 -1.2034079e+000 -6.9777991e-001  2.1106400e-002  2.4978399e-001 -6.9954396e-001 -9.7022781e-002 -6.0115527e-001 -3.6682373e-001  1.8988674e-001 -1.7398614e-001  5.0936679e-001  3.1800912e-001  5.6934599e-001  3.9988364e-001  1.2028963e-001  1.9977889e-001  1.4018860e-001 -6.9128425e-001  3.2693111e-002  4.2417674e-001 -3.8659189e-001 -6.4517032e-001 -3.1320431e-001 -2.8082682e-001 -8.8981453e-001 -5.3732924e-001 -6.1994163e-002 -1.6193314e-001 -3.8935431e-002 -2.8453021e-002 -1.0816960e-001 -1.9673973e-001 -5.3760491e-001  7.0227824e-001 -1.8075052e+000 -1.4168028e-001
 -1.0998883e+000 -6.1519179e-001 -1.4839450e-001 -3.9632739e-002 -8.4573422e-001 -3.8901092e-001 -6.4529761e-001 -1.1632720e+000 -3.6909953e-001 -1.0268608e+000 -9.3437484e-001  1.5284276e-001  1.6477702e-001 -9.3869049e-002 -9.0583550e-001 -6.7580737e-001 -4.8758881e-001  3.3415068e-001  1.5664023e-001 -1.8411438e-001 -6.9717015e-001 -4.1804598e-001  1.6450339e-001 -2.7814195e-001  2.7367024e-001 -2.5444859e-001 -5.8355970e-001  1.5952632e-002 -4.6788052e-001 -8.8351234e-001 -4.1200348e-001 -9.6822464e-001 -1.9167523e-001  1.4521151e-001 -4.5341170e-001  4.4401721e-001 -1.1523266e+000 -9.2616520e-001  1.7406920e-001 -9.7996149e-001 -9.1204569e-002  4.2927827e-001 -1.0898466e-001 -9.3306234e-002 -1.7805366e-001  1.2465990e-001 -6.0720417e-001 -5.9819822e-001  1.0616208e-001  8.7094225e-002 -7.3839389e-001 -9.4662702e-001 -2.2819216e-002  1.9972793e-001 -5.7582363e-001 -2.8476248e-001 -3.5650193e-001 -5.9043355e-001 -1.1563273e+000 -3.9463632e-001 -2.9872909e-001 -2.0958381e-001 -3.5246780e-001 -5.9442915e-001 -1.4086509e+000 -3.5476337e-002
 -2.7491114e-001 -1.2076846e+000 -1.0045079e+000 -7.0776624e-001 -1.3993623e+000 -1.2976537e+000 -9.5675146e-001 -1.5103904e+000 -5.5770621e-001 -1.0611732e+000 -1.3936280e+000  2.3422170e-002 -1.9079286e-002 -7.6384417e-001 -1.1020724e+000 -5.3811288e-001 -4.2572061e-001 -3.7172569e-001 -2.6680882e-001 -9.1649684e-001 -6.6767523e-001  1.3237309e-001  7.5616193e-001 -3.4746926e-001 -4.2649677e-001 -1.2898013e-001 -6.5668560e-001 -1.3930094e-001  4.6155813e-002 -4.2724833e-001 -1.0941889e+000 -9.0129858e-001 -9.3631515e-002  6.3457623e-001 -4.3031779e-001  1.7425004e-002 -3.5840979e-001 -5.2202963e-001 -7.5115720e-001 -1.2717853e+000  5.6327753e-001  2.8959083e-001 -7.6042008e-001 -3.2109459e-001 -1.2428519e-001  2.8383516e-001 -4.3191832e-001 -3.6858621e-001 -3.9602808e-001  4.9080550e-001 -6.6256004e-001 -1.0764894e+000 -4.8702092e-001  3.1778160e-002 -9.8181688e-001 -6.9895485e-001  1.1497094e-002 -7.1453079e-002 -8.0575644e-001 -6.0424323e-001 -1.3587272e+000 -9.6711828e-001 -2.6243762e-001 -6.4016814e-002 -1.4641711e+000 -1.0899116e-001
 -8.6371044e-002 -3.3978409e-001 -1.3723517e+000  2.7849442e-001 -4.1358568e-001 -4.4355545e-001 -2.4025678e-001 -7.7729547e-001 -5.0168172e-001 -4.6674312e-001 -9.3125020e-001  4.6255523e-001  1.7335097e-001 -1.4180129e-001 -2.8221104e-001  2.6793947e-001 -3.5651882e-001  7.3330244e-001 -5.8274956e-002  4.4029384e-001 -3.3315555e-002  3.1313936e-001  5.5865160e-001  6.5393834e-001  5.6874142e-001  2.1648790e-001  4.0153658e-001  1.1450734e-001  6.2258069e-002  5.2920516e-001 -8.0068306e-001  3.9375922e-003  1.3604115e-002 -1.3104918e-001 -1.4256108e-001 -1.3031880e-001  3.1863345e-001  3.3057039e-001 -1.1581738e-001  1.5646055e-002  5.3911391e-002  9.8948988e-001  6.2577688e-001  5.9063844e-001  5.8002473e-001  1.2366939e+000  6.1671865e-001  3.6352554e-001 -1.1545748e-001  6.0479276e-001 -3.6067270e-001 -1.9399630e-001  2.3121718e-001  3.5781283e-001  1.5629238e-002 -7.1449745e-001  5.4099987e-001  6.1440986e-003 -3.5995646e-001 -1.2524948e-001 -1.9536231e+000 -2.8703621e-001  4.5169280e-001  3.3030182e-002 -6.2029922e-001 -1.1240936e-001
 -4.7625874e-001 -5.0238803e-001 -7.0366446e-001 -1.0799864e+000  2.6690010e-001 -3.2337364e-001 -6.5236531e-001  1.7417410e-002 -1.4725258e-001 -8.7185423e-001 -2.0529933e-002  7.9946835e-002  5.1287126e-001 -1.4318373e-001  4.1996148e-001  2.0240002e-002  2.6597365e-001  7.0522812e-001 -4.9392051e-002  5.3370851e-001  4.4595246e-001  4.8989237e-001  1.5348360e+000  5.9372230e-001  1.7331046e-001  6.8652253e-001  2.7176629e-001 -4.7815111e-002 -2.6866504e-001 -1.5152713e-002 -5.6632538e-001 -1.4393831e-001  1.4040883e-001  3.4922912e-001 -2.2546693e-001 -8.1048074e-001  2.7541613e-001 -1.9063797e-001 -7.2005067e-001  1.2384134e-001  6.2180557e-001  6.1597734e-002  3.4929198e-001  1.1319976e+000  3.0269191e-001  1.1883345e-001  5.2871249e-001  2.0537585e-001  1.1029987e-001  8.5966704e-001 -2.1941387e-001 -2.7802840e-001  2.4184831e-001  1.2481018e-001  1.6470171e-002  7.1363504e-002 -5.5033400e-001 -7.4374215e-003 -2.9387815e-001  1.7085012e-001  5.8853718e-001  2.4069734e-001 -1.1182124e+000 -1.1092957e+000 -1.0466559e+000 -4.9150810e-001
  8.7937586e-002 -5.5721840e-001 -4.8582359e-001  3.7035058e-001  2.3051457e-001  1.7823486e-001  1.5364070e-001  1.7931707e-001  2.5701947e-001 -5.2358355e-001  3.8412036e-001 -7.7156678e-001  4.6766016e-001 -5.9867467e-001  3.1507120e-001  6.3910937e-002  3.1668430e-001  1.5054079e+000  9.7949176e-001  9.6785507e-001  9.0270268e-001  9.9456148e-001  1.4411023e+000  6.6172859e-001  6.8689330e-001  2.2497736e-001  1.9708568e-001 -1.2649997e-001  2.0763073e-001 -5.2044403e-001 -1.1085402e-001  1.2009269e-001  3.6712007e-001  8.0450708e-001  2.3246005e-001 -3.1425975e-002 -1.4449082e-001  9.3431297e-001  5.2396771e-002  3.7095797e-001  5.3373286e-001  3.8156790e-001  5.5199276e-001  1.0425290e+000  5.7536617e-001  6.6323400e-001  5.5107391e-001  9.7942258e-001  4.8072686e-001  7.3093051e-001 -4.3232332e-002 -9.8875879e-002  3.2169018e-001  2.1716052e-001 -6.7451377e-001  7.2098113e-003 -2.9581316e-001  4.9575607e-001 -1.1255000e-001  1.0284687e+000  2.5352705e-001  8.4510748e-001 -1.5084691e-002 -7.2390842e-002 -2.9725947e-001  3.4064902e-001
 -3.0324511e-001  4.3961804e-003 -1.6684053e-002  1.5225098e-001 -1.1247730e-001  1.3208733e-001 -1.8178261e-001 -3.6333103e-001 -3.9971808e-001 -4.0318874e-001 -2.3282733e-001 -4.1936560e-001  1.5938734e-001 -6.3332666e-002 -3.0932143e-001 -2.8983356e-001  5.6086911e-001  9.6564247e-001  5.9557329e-001  7.4550295e-001  7.5574557e-001  1.6666906e-001  7.9322669e-001  5.0291230e-001  2.8499884e-001  3.8115434e-001  2.3746399e-001  6.4473013e-001  4.1668296e-001 -8.2216809e-001 -3.6314691e-001 -4.7862505e-002 -1.3700901e-001  9.0851516e-001  5.6026654e-002  1.1498910e-001 -6.4190779e-001  7.2009192e-001  7.1773395e-001  5.4637864e-001  5.0070498e-001  3.1050229e-001  3.6373684e-001  7.4972461e-001  4.7314417e-001  3.5567173e-001  2.9299079e-001  8.9237755e-001  3.8752994e-001  1.1699345e+000 -1.2899127e-001 -1.6594524e-001  5.6869352e-002  2.6562679e-001 -4.0940964e-001  4.3137143e-002  3.0736829e-001  4.4317093e-002  9.4818525e-002  3.2025300e-001  8.0122320e-001 -1.3697996e-001  9.5685085e-002 -3.9781705e-001  3.5214733e-001  3.3761975e-001
  1.5508909e-001  1.9265617e-001 -1.0747218e-001  1.0465895e-001  1.6277272e-001 -2.6392310e-001  3.3982168e-001 -2.6131307e-001 -2.8192464e-001 -1.8843922e-002 -2.0798156e-001 -5.7227605e-001  5.2955271e-003 -1.8870731e-001 -2.0131362e-001  2.2520205e-001  4.3441293e-001  1.0197647e+000  5.8638663e-001  9.0696679e-001  8.6595171e-001  1.7613245e-001  2.9918664e-001  5.5179999e-001  6.7649224e-001  4.3196125e-001  1.0215921e-002  4.4659417e-002  2.8042210e-001 -7.2593718e-001  3.4953529e-001 -2.5988377e-001  1.1294506e+000  7.2144134e-001 -1.1410056e-001  3.7714481e-001 -8.6534176e-001  2.9089936e-001  4.1579512e-001 -5.0771495e-001  8.2565378e-001  7.6898489e-001  6.1003077e-001 -3.4083528e-001 -1.3002881e-002  1.6046815e+000  5.2973474e-001  1.4190166e+000  2.0110972e-001  1.0334206e+000 -6.2290830e-003 -1.2666665e-001  3.9325677e-001  1.3825407e-001 -1.6653179e-001 -2.4985480e-001  1.9723439e-001  7.8984150e-001 -2.0922942e-001  6.2070551e-001  5.2425765e-001 -1.7507656e-002  1.1322546e+000  2.1898411e-003  5.6926776e-001  6.1132202e-001
  1.7264630e-001  1.1153457e+000  7.7817713e-001  7.1786847e-001  1.0197540e+000 -8.0909186e-002  1.5363672e+000  8.6043431e-001  7.1920914e-001  7.6179218e-001  5.6498006e-001 -7.1329227e-001  2.6370104e-001 -2.2602260e-001  1.4837673e+000  7.0133851e-001  1.6958130e+000  1.8393917e+000  1.8001153e+000  1.3042978e+000  1.0104522e+000  9.6249150e-001  1.5559554e+000  5.5862001e-001  1.0224341e+000  4.3480291e-002  7.2693358e-001 -6.2849267e-001  5.1008450e-001  6.8721694e-001  4.4478184e-001  1.9111506e-001 -1.6753928e-001  7.1041540e-002  5.8969945e-003 -3.9764978e-002  8.5861371e-001  2.0889244e-001  3.2782923e-001  6.1226147e-001  4.0564625e-001  7.1919391e-001  5.2792836e-001  1.3668980e+000  8.5505752e-001  6.5929475e-001  1.1752142e+000  1.5080546e+000  6.8495443e-001  1.4900814e+000  1.2888505e+000  1.2801399e+000  3.4654519e-001  9.4071075e-001 -9.6264048e-002  8.8458727e-001  3.6726622e-001  9.8945553e-001  1.0456662e+000  2.0549793e+000  1.1635610e+000  1.1254573e+000  2.8823938e-001  2.1647595e-001  5.7991601e-001 -3.9623238e-001
 -2.2116034e-001  2.6440715e-001 -1.8533533e-001  1.0729336e+000 -2.2397334e-001 -1.2718883e-001  1.8838347e-001  7.2944327e-004  4.2507177e-002 -1.4932640e-001  6.2974495e-001  8.1274747e-001  1.1719206e-002  9.4237020e-002  1.6360648e-001 -5.5823806e-001  1.0289349e+000 -2.1983718e-001  6.5553393e-001  1.0135132e+000  1.1136147e+000  1.0558900e+000 -1.0208636e+000  1.5512853e+000  5.7320794e-001  1.1991551e+000 -1.0592186e+000 -1.2489527e+000 -1.9176543e+000 -9.7268381e-001 -1.3709792e-001 -9.0006455e-002 -1.4598391e+000 -1.2854514e+000 -7.4579435e-001 -3.8316264e-001 -7.4217385e-001 -1.8371626e+000 -7.7131054e-001 -9.1178323e-001  3.8408106e-001 -1.2800094e-001  1.4017699e+000 -6.0926369e-001  7.8661172e-001  4.3988568e-001  8.4652998e-001  9.6794064e-002 -1.0611418e+000  1.6456596e-001 -6.3134869e-001 -6.8873934e-001 -4.6631299e-001  5.3744885e-001  6.3435795e-001 -1.4608874e-001 -7.3837604e-001  7.5087166e-002 -2.6263502e-001 -1.2051100e-001 -6.7970862e-001  5.6396531e-001  1.8270210e+000 -6.1131187e-001  1.1603826e+000 -9.1304493e-001
 -6.0252233e-001  6.6956821e-001  4.3251323e-001  5.2055226e-001  4.9509974e-001  4.5419103e-001  7.3563006e-001 -3.2195609e-001 -7.4177799e-001 -9.4728352e-001 -4.9617181e-001  1.0858397e-001 -6.1974382e-001 -1.4215111e-001 -4.0085290e-001 -4.5757932e-001 -4.3240875e-001 -8.0174627e-001 -4.1305114e-001  9.3938774e-002  1.0230689e+000  4.0693768e-001  2.4396108e-001  1.1353521e+000  4.0388687e-001  2.5919336e-001  5.4008506e-001  3.5396995e-001  1.5632043e-001 -6.3146016e-001 -6.8299914e-001 -1.1765277e+000 -8.8403160e-002  2.9912441e-001 -1.0984140e+000 -7.4979760e-001 -3.9980947e-001  1.0349581e+000  9.2223231e-001  1.2240322e+000  6.7624973e-001  6.4815094e-001  9.9894622e-001 -6.6431602e-002  8.7271654e-001  1.0763134e+000 -9.4781436e-002  5.8834916e-001 -2.6986787e-001  5.7352250e-001  2.8260376e-002  4.4556955e-001  2.4643647e-001 -2.9995047e-001 -3.6776695e-001 -3.9780242e-001  1.1008163e-002 -6.3493402e-002 -1.3214481e-001  9.1832290e-001 -2.8282471e-001  7.6955432e-001  7.3700118e-001  4.5868624e-001  1.0702346e+000  1.3062981e-001
 -1.0531320e+000 -1.4742451e-001  6.8622258e-001  1.5713631e+000  9.4143055e-002  8.7693301e-001  4.1446367e-001  3.0534386e-001  3.1678142e-001  2.8921351e-001  1.5545681e+000 -1.0026954e-001 -1.7339334e-001  3.6712820e-002  8.8883460e-001  9.9855870e-001  2.2761648e-001  1.2104518e+000  5.6234010e-002  1.5541666e-001  4.8776328e-001 -8.3697069e-001  1.0760229e+000 -3.7502824e-001  2.7704147e-001 -2.8063257e-001  2.2331388e-002 -6.0781623e-001 -5.3005360e-001  9.1975438e-001  5.9868420e-002  7.1052506e-001  1.1054661e+000  6.5004256e-001  3.5963094e-001 -5.1741503e-001  1.1372024e+000 -1.3207133e-001 -3.5755941e-001 -2.8191923e-002 -7.4141081e-002 -2.8042967e-002 -8.0296934e-001  1.0151684e+000 -4.2067911e-001 -2.8684621e-001  5.9439445e-001  6.6945985e-002  1.8412635e+000 -7.7312682e-001  1.2899717e+000  1.0703076e+000  6.9405935e-001  1.2396132e+000  9.3318921e-001  1.3395441e+000 -3.4092477e-001  4.2989046e-001  7.1704076e-001  9.2565454e-001  1.4312826e+000  1.3657637e-001  1.3172617e+000  1.5919042e+000 -4.8781623e-001  1.7699663e+000
  7.2482385e-001  2.6775271e-001  3.0911255e-001  5.8609251e-001  1.9358889e-001  1.2693229e+000  8.8832916e-001  1.1310661e+000 -2.5502239e-001  1.2652766e+000  7.4566988e-001  4.2274519e-001  1.6653436e+000  7.5531921e-001  7.9747221e-001  8.4708212e-001 -1.4575513e-001  3.8174178e-002 -3.2524489e-001  4.4712875e-002 -5.5927663e-001  9.3513096e-001  4.4045907e-001  1.7685946e+000  7.5911305e-001  6.3948816e-001  1.8806099e+000  2.1428315e+000  9.5327607e-001  2.8452757e-001  1.7562991e+000  1.7005317e+000  1.1854783e+000  1.3691650e+000  1.7739380e+000  1.6053090e+000  2.5901926e-001  9.0010824e-001  1.3833706e+000  1.9783938e+000  4.8391841e-001  6.9480021e-001  1.6395391e+000  6.7904157e-001  4.9817070e-001  1.1693892e+000 -3.2606479e-001 -2.5975232e-001  9.1702447e-002 -4.0186897e-001  7.2503692e-001  7.1959944e-001  1.0935819e+000  1.9096665e+000  5.5178643e-001  8.7149630e-001  1.3158342e+000  8.8819444e-001  8.6344370e-001  1.0041953e+000  1.3321812e+000  8.6625884e-001  8.3624419e-001  1.8996331e+000  8.1688476e-001 -9.9228713e-002
  3.4886296e-001  3.8657273e-001  1.3509069e+000  7.0937761e-001  2.5968688e-001  8.0229046e-001  5.1990129e-001  1.3099788e+000 -4.1922556e-002  7.1629638e-001  1.2777592e-001  4.7202697e-001  1.3502604e-001  1.1413752e+000  1.1948952e+000  9.3081059e-001  1.3786491e-001 -3.7667615e-001  7.3562659e-002 -4.5585277e-001  1.2300091e+000  2.4816229e-001  5.2370826e-001  4.6777618e-001  6.9908968e-002  3.0780180e-001  1.3790582e+000  1.4300350e+000  1.6825183e+000  8.0513765e-001  7.2337524e-001  1.1635217e+000  8.4417214e-002 -9.8893323e-002  1.2210965e+000  1.3162635e+000  1.0305961e+000  1.4503861e+000  1.3789451e+000  1.5154513e+000  2.7833901e-001  2.9880713e-001 -4.6056871e-002  4.9298670e-002  3.5409581e-001  7.0898006e-001  2.6145716e-001  8.1840125e-001 -9.1771287e-002  3.4326491e-001  8.1844952e-001  1.0796971e+000  1.0391223e+000  8.4542755e-001  3.5018288e-001 -4.1240801e-001  6.2401644e-001  6.9163445e-001  1.2124091e+000  1.2667877e+000  1.7979674e+000  8.0901413e-001  8.9530344e-001 -2.8714950e-001  1.2332991e+000 -2.2823339e-001
  7.1776854e-001 -9.4695655e-001  6.4159233e-001  1.1439222e+000 -8.0740336e-002 -6.3116755e-001  1.0673406e+000 -2.9209681e-002 -2.2756297e-001  2.3645833e-001 -6.8637413e-001 -1.1564527e+000  2.9319233e-002 -3.8598581e-001  2.8803773e-001  6.1634726e-001 -6.6824280e-001 -2.5781267e-001 -2.0089200e-001 -6.0590761e-001 -1.5130997e-001  2.0826938e-001  8.6974582e-002 -6.3982352e-001 -2.1038595e-001 -1.5151536e-001  4.7946861e-002  2.1237285e-001  1.2026471e+000  8.9319370e-001  1.0863767e+000  2.7587282e-001  2.0972249e-001  7.4384300e-002  6.4312121e-001  1.3337860e+000 -3.1162497e-001  1.0325824e+000  1.5057044e-001  1.1219091e-001 -1.7249937e-001  3.4940064e-001  9.7728767e-002 -4.0832082e-001  2.2543017e-001 -1.6954717e-001 -1.8209086e-001  4.6519075e-001  8.0499816e-001  7.7933034e-001  3.1789710e-001  4.8773328e-002  1.1019269e-001  3.9648315e-001 -4.7243776e-001 -1.8848688e-001  4.4349431e-001 -8.5672466e-002  2.4841849e-001  8.9828163e-001 -6.5991897e-001  6.8552642e-002  1.1413473e+000  1.2697066e+000  2.6567513e-001 -3.6412153e-001
  5.1579448e-001  1.9863903e-001 -2.6534297e-001 -7.8152513e-001  2.9681828e-001 -6.6704143e-001  1.1890081e+000  7.3310903e-001 -4.0733094e-002  5.9535096e-001 -1.9794833e-001 -6.0388979e-001  2.2857896e-002 -4.5018724e-001  4.2229476e-001  2.2535651e-001  2.8532541e-001  1.6467833e-001 -1.7816194e-001  2.8041311e-001  6.1069388e-001  1.9431548e-001  4.0438065e-001 -8.3415190e-002  4.7415511e-001  3.2724004e-001  3.9879023e-001  2.7283718e-001  9.6254971e-001  6.0900985e-001  2.0370753e-001 -1.1990069e-002  1.5468218e-001 -1.5795550e-001  1.1478870e-001  1.7878297e-001  2.7782375e-001  7.8011927e-001  1.8861790e-002  6.1139999e-001  2.1452532e-001  1.0432830e-001 -1.7677989e-002  5.2081988e-001  3.2522477e-001  1.0701732e+000  3.4449208e-001  4.5816365e-001  5.2369464e-001  4.5992268e-001  6.0439245e-001  3.9505575e-001 -1.8754078e-001  8.5202814e-001  1.8175210e-001  1.3131443e-001  1.3117391e+000  6.7894986e-001  6.2829822e-001  1.2969256e+000 -1.1846368e+000  7.4475032e-001  4.6023761e-001  1.4476529e+000  7.1434629e-001  3.8582169e-002
 -4.9543331e-001 -3.4225108e-001 -1.0715470e+000  7.1547074e-001  1.9166250e-001 -4.7155088e-001  5.5882170e-001 -2.4804582e-001  2.8893186e-001  4.5978395e-001  1.4710210e-001 -5.7718771e-001 -1.7413918e-002 -1.3560235e-001 -5.9735319e-001 -2.9210920e-001  2.6234324e-001  1.9497504e-001  7.7874555e-002  1.1084302e+000  9.7280341e-001  1.0659015e+000  1.3670330e-001  8.5074788e-001  4.5863061e-001  5.7378892e-001  3.7902610e-001  4.0810870e-001  2.9437357e-001 -3.4669296e-001  2.9951520e-001  4.2284158e-001 -4.3018120e-001  6.6136633e-001  2.4948337e-001  1.0530349e-001  3.0005333e-001  1.0874882e-001  4.9820368e-001  3.8686468e-001  5.0727564e-001 -2.1387694e-002  1.0441978e+000  6.9295873e-002  5.2237945e-001  6.1027069e-001  4.9250338e-001  3.8377117e-001  8.1359348e-001  4.2412366e-001  6.9305976e-002 -3.8497024e-002  3.7108578e-001  3.8295983e-001 -1.6103021e-001  6.2567106e-001  3.9199705e-001  3.1200559e-001  2.3997797e-002  9.9870085e-001  2.7601756e-001  3.4680742e-001 -1.4176568e+000 -1.7446450e+000 -3.9097783e-001 -8.6479839e-002
 -6.9897253e-001  3.7874168e-001 -4.6771502e-001  4.5287709e-001  2.0673770e-001 -4.8569986e-001  5.4141225e-001  9.7221947e-001  4.3238813e-001  1.3325047e+000 -5.2623829e-002  6.6002334e-001  1.3534535e+000  4.6212113e-001  6.1996896e-001  8.0819909e-001  6.8164158e-001  4.2042334e-001 -8.5289882e-002  2.5408282e-001  7.9850322e-001  7.6442355e-002 -1.0862412e-002 -4.9775552e-001 -3.1594211e-001  3.6719683e-002  8.9608653e-001  2.9673849e-002  2.1207422e-001  5.3826006e-001  6.1208816e-001  5.7065132e-001 -5.8583380e-001 -5.1205111e-001  3.9895469e-001 -1.1819148e-002  9.1193066e-001 -6.1690238e-002  3.5009783e-002  4.2176769e-001 -1.4708223e-001 -4.1149305e-001 -4.3890015e-001  4.4756636e-001 -2.1449764e-001  8.7054719e-001  5.9384507e-001 -4.7003895e-001 -4.1148010e-001  1.4687284e-001  3.5547015e-001  1.3987423e-001  3.2577079e-001  3.5943343e-001  6.7672742e-001  2.6592907e-001  1.3515243e+000  9.7198932e-003  6.4324724e-001  5.2123745e-001 -7.6121250e-001  4.2715747e-001  6.2532062e-002 -5.9122259e-001  2.8594881e-001 -6.1085029e-001
  6.4000849e-001  5.5184712e-001  2.7446531e-001  3.9952437e-001  1.8857772e-001 -1.6730509e-002 -2.2039616e-002  8.3997623e-003  2.7473197e-001  4.3512600e-001 -1.9407103e-001 -6.5340609e-001  3.9127653e-001  1.8069136e-001 -3.0610337e-001  1.2164431e-001  3.0572427e-001 -6.4870956e-001 -2.2907130e-001  2.8508750e-001  5.1871915e-001 -5.4778049e-002 -6.6451940e-001  6.0819742e-001  3.1189688e-001  2.0218242e-001  8.0009144e-002  3.3962815e-001  4.6732398e-001  2.2982934e-001  5.2148813e-001  3.4362091e-001 -9.0139274e-001 -7.4138790e-001 -4.8075439e-002  3.6831567e-001  2.4199977e-002 -9.3144434e-003 -3.4562375e-001  2.2563711e-001  3.5941186e-001 -1.2430061e-001  8.3226759e-002 -3.9050899e-001 -3.2868190e-001  2.5072726e-001 -8.6699409e-002 -6.1686525e-001 -3.1239570e-002 -1.5755978e-001 -2.6335076e-001 -3.2376240e-001  3.1322746e-001 -1.5148617e-001 -2.3515378e-001 -6.3767144e-001  1.7163089e-001 -2.3579929e-001  1.8963197e-002 -5.9208265e-001 -6.2436065e-001  1.2684270e-002 -9.5845003e-001 -6.5840239e-001  5.4546699e-001  6.3665186e-001
  1.2146087e-001 -3.2837515e-001 -1.0318703e+000 -2.8247684e-001 -3.4938752e-001 -4.0948131e-001 -5.3369978e-001 -2.9072606e-001  9.1852274e-002 -1.8928568e-002 -7.8884371e-001 -5.7072455e-001  5.6126794e-001 -6.1162079e-001 -7.3429199e-001 -4.9319516e-001  1.1915526e-001 -4.9080863e-001 -3.0683987e-001  9.1478838e-002  5.7144002e-001 -9.4108478e-003 -8.0472612e-001  6.3035622e-001  3.5309395e-002  6.2025377e-001 -3.9592245e-001 -4.1796877e-001 -4.6892970e-001 -7.4852011e-001 -3.6576205e-001 -2.6079218e-001 -5.9335979e-001 -5.0441644e-001 -2.2322149e-001 -2.5459865e-001 -4.9245884e-001 -8.3281264e-001 -2.8096641e-001 -2.9975567e-001  2.9102376e-001 -2.8591975e-001  1.1891103e+000 -6.1762863e-001 -4.4356485e-001  6.3113265e-001 -1.7153123e-001 -6.7885605e-001 -7.0306735e-001 -3.6546232e-001 -1.1155827e+000 -1.1234646e+000 -1.0678117e+000 -4.5897705e-001 -6.8781601e-001 -6.5899723e-001 -1.7720383e-001 -9.2132451e-001 -4.1006426e-001 -3.5096844e-001 -4.7022101e-001 -9.6938908e-001 -1.2438826e+000 -4.9751714e-001  2.3759128e-002 -5.5404021e-001
  6.8694926e-001  4.4082695e-002  2.0236388e-001  7.6538749e-001  4.6476713e-001 -7.8654547e-001  2.3918312e-001 -1.1803901e-002  6.5256374e-001  2.4607785e-001  6.9412497e-001  4.6878151e-001  8.6613957e-001  2.2065152e-001  4.9349446e-001  7.4367831e-002  6.5935612e-001  9.1876575e-001  1.2511674e+000  1.0345329e+000  5.1892790e-001  1.2427826e-001  8.7062435e-001  6.8801817e-001  3.5724612e-001  1.4446570e-001  2.2374135e-001 -3.5185345e-001 -4.0454936e-001 -3.8767150e-002  4.3042472e-001  2.4147523e-001  4.0408953e-001  3.8196709e-001  5.4403871e-001  1.9993258e-001  2.2897654e-001 -3.3934464e-001  2.5493067e-001 -1.8155704e-001  4.6166922e-001 -1.0428394e-001  2.0588639e-001 -1.4891130e-001 -2.5747932e-001  5.6251088e-001  6.0967328e-001  2.7990949e-001  1.8979851e-001  5.1662405e-001 -1.8648195e-001 -5.2699370e-002  4.8002360e-001  9.6096171e-001  8.6233437e-001  1.6036691e-001  8.5830881e-002  2.5183286e-001 -4.0740383e-002 -1.4479950e-001 -3.6457492e-002  4.0843403e-001 -1.6494633e-001  1.1997345e-001 -2.0769395e-001  7.9401033e-001
  8.7085544e-001 -5.9576322e-001 -6.5861396e-001  5.7216602e-001 -1.7879609e-001 -8.0761372e-001  7.7659926e-002 -7.2342922e-001  3.0260756e-001  2.5010938e-001 -5.1407189e-002  3.7858202e-001  2.4094759e-001 -2.0897302e-001  3.7768545e-001 -8.9285234e-002  1.1032759e-001  1.2243780e-001  1.0017517e+000  1.3877526e-002  3.5603249e-001  4.1347644e-001 -7.0488330e-001  2.3027645e-001 -4.2899935e-001  3.9707901e-001 -4.2724504e-001 -4.4459421e-001 -2.9466365e-001  2.8127986e-001 -2.7521653e-001 -6.7933237e-001  4.9086294e-001  4.0846836e-001 -6.0022423e-001 -3.0400817e-001  6.3602816e-001 -7.4148682e-001  3.9187633e-001 -4.3039193e-001  4.5013039e-001 -2.5569866e-001  3.4575905e-002 -3.2948407e-001  2.3051105e-001 -2.2862175e-001 -5.6413280e-001  2.9500933e-002 -6.8633993e-001  7.9188416e-002 -1.2184615e-001  9.4937057e-002  1.4767673e-001 -5.8691314e-002  3.9653529e-001 -1.8397765e-001 -2.1487053e-001 -2.3242500e-001 -4.9111355e-001  1.4545632e-002 -5.2491490e-001 -6.2086841e-002  1.2138319e-001 -2.8732221e-001 -4.0469368e-001 -5.2557517e-001
 -2.1259872e-001  5.0507390e-001 -5.9172708e-001 -2.5648296e-002 -1.6765100e-001  4.1635940e-001 -2.0114552e-001 -3.2842059e-001 -6.1506743e-002 -2.2075910e-001 -4.6653628e-001  3.6856415e-001 -5.6880162e-002  3.3417891e-001 -1.4958407e-002 -1.4386377e-001  1.8598526e-001  1.0701871e-001  3.2739805e-001  1.1590413e-001  5.9925277e-001 -2.2787168e-001 -4.6642750e-001  1.8951403e-001  3.8564750e-001 -4.8808565e-002 -2.8803595e-001 -2.2712871e-001 -5.9901251e-001 -1.2086986e-001 -2.5191902e-001 -6.3353561e-001  3.6599033e-001 -1.0600675e+000 -8.3201295e-001 -6.1352513e-001 -4.4938109e-001 -2.0323682e-001 -4.3897574e-001 -3.9885294e-001 -4.7371699e-001 -1.0417015e-001 -6.7326431e-002 -8.9618057e-001 -9.7729211e-002  3.7207533e-001 -2.0487719e-001  7.3542649e-001 -1.9910531e-001 -1.9834595e-001 -7.6311321e-002 -7.3574497e-002  6.3822971e-002 -4.9700567e-001 -4.7839863e-001 -6.7787093e-001 -6.7478997e-001 -4.4796189e-001 -2.7471847e-001 -2.7399007e-001 -9.5698089e-002 -6.4892824e-001  4.6411544e-001 -1.2280135e+000 -1.1333729e-002 -4.6172258e-001
  1.9158249e-001 -6.9136999e-001 -3.3244861e-001  3.1466242e-001  9.9528844e-003  1.2407077e-001  4.7638282e-001 -2.6122514e-001 -1.5276373e-001 -4.9886281e-002 -1.1283939e-002  1.8762646e-001 -3.5888880e-001  5.7768062e-001 -2.4711828e-002 -1.4212972e-001 -6.5002747e-002 -3.2509499e-001 -2.8212317e-001 -1.3092945e-001 -1.3436420e-001  1.7947018e-001  6.4726231e-001 -2.9587367e-001  1.6609143e-001  2.6699488e-001 -2.4400311e-002 -1.0625220e-001  5.1249080e-001  3.7701734e-002  1.0759561e-001 -7.6551649e-002  3.5814306e-001 -5.1847637e-001 -2.6923516e-001  1.8118483e-001  1.1483534e-002  3.5217659e-001  2.6043420e-001 -6.7627455e-002  7.9077270e-001 -9.1995973e-002  4.3986267e-001 -1.8670737e-001  4.8330220e-002 -8.4844566e-001 -6.9525410e-001 -6.0217973e-001 -2.6373723e-001 -2.2896114e-001 -4.1170112e-001 -6.3308932e-001  2.6438379e-001 -3.2513762e-001 -1.1628261e-001 -6.2727841e-001 -4.6639733e-001 -2.2809040e-001 -3.6236961e-001  3.0544490e-001  7.8010082e-001 -5.4886411e-001 -1.6675572e+000  5.9878268e-001 -3.2543815e-001 -2.9308687e-001
  8.5764740e-001 -1.0288764e+000  1.9904039e-002 -4.8018151e-001 -3.6868951e-001 -1.3372572e+000  2.3854925e-001 -7.4051466e-001 -5.5586551e-001 -3.4965942e-001 -7.7635573e-001 -1.0507180e+000 -6.4637542e-001 -9.0822984e-001 -7.5284882e-001 -5.7756839e-001 -2.5114355e-001 -6.4822362e-001  1.4841353e-002  1.2217247e-001  1.4627686e-001  2.9589298e-001 -6.3972777e-001 -3.6375292e-001 -1.5290792e-001  3.1730879e-001 -1.1389185e+000 -1.2616463e+000 -6.4795697e-001 -1.1662779e+000 -6.7346884e-001 -5.3565923e-001 -1.3148154e+000 -5.8779342e-001 -5.8589373e-001 -1.0087744e+000 -6.1180166e-001 -1.5977518e-001 -8.7252554e-001 -1.0821115e+000  6.2611694e-001 -3.4770779e-001  3.9509600e-001 -3.9807733e-002  3.2587285e-001  7.7785882e-002 -3.2378869e-001  4.6642813e-001 -6.4760727e-002  7.7262319e-002 -5.8717547e-001 -7.3373383e-001 -8.8064434e-001 -4.9869903e-001 -4.2621416e-001 -8.6555930e-001 -7.1653158e-001 -1.2417207e-002 -9.2583372e-001  3.2757178e-001 -1.2232704e+000 -4.1401081e-001 -5.6253657e-001 -8.8186462e-001 -4.4560943e-001 -7.4804201e-001
 -2.8084170e-001 -7.6105252e-002  5.7485615e-001 -1.1663894e+000 -3.8740686e-001 -5.8902617e-001  1.5954023e-001 -4.2523207e-001  4.4011766e-002 -4.5976723e-001 -2.6170937e-001 -5.7316317e-001 -2.9634005e-002  3.3162744e-002 -3.7002667e-001 -1.9971178e-001  6.3577815e-001  7.7596066e-001  1.0528950e+000  6.2634204e-001  1.4532698e+000  8.5054480e-001 -3.1636605e-001  2.1341273e-001  2.1085334e-001  2.4337024e-001 -1.9331994e-001 -4.5215005e-001 -3.0161873e-001 -1.7853716e-002 -1.3593234e-001 -5.0994871e-001  2.8103849e-001 -7.3580436e-001 -6.7911799e-001 -2.1817964e-001 -5.3774448e-001 -3.9865632e-001 -5.4830763e-001 -2.4436137e-001 -1.8455087e-001  2.1925096e-001 -6.4780391e-002  1.8675429e-001  2.7703414e-001  8.1720587e-001  1.1029187e+000  1.2120407e+000  8.9094852e-001  3.9160631e-002 -1.6973305e-001 -5.7743581e-001 -2.5617892e-001 -2.2923045e-001 -6.5093799e-001 -6.3146236e-001 -3.0075690e-001  8.5627131e-002 -3.3834572e-001  7.6651648e-001 -2.8870491e-001 -2.3209936e-001  2.8157954e-001  1.0539139e+000 -2.5765091e-001  5.8085408e-001
  9.5911509e-001  2.6110450e-002  2.9834421e-002 -2.2254498e-001  1.5932182e-001 -8.1157638e-001  7.1633929e-001 -7.2271576e-003 -3.7827304e-001 -4.4917282e-002 -8.6942110e-002 -4.6403133e-001 -3.6393404e-001 -7.0418799e-001 -4.9317513e-001 -1.7838964e-001  1.9223456e-001  7.1089955e-001  8.7921293e-001  6.4955593e-001  1.2806039e+000  3.3042848e-001  3.8013379e-001 -1.3764274e-001  9.9047376e-002  4.4413290e-002 -4.2602271e-002 -2.9235496e-001 -3.6562834e-001  1.7685218e-001 -3.8064016e-001 -4.8573902e-001 -5.1285588e-003 -4.8017220e-001 -3.1609158e-001  3.8937647e-001 -4.3182215e-001 -1.3566293e-001 -1.1823422e+000 -3.0078051e-001  3.0601700e-002  1.5842698e-002  3.9706307e-002 -9.0157540e-002  4.4828111e-001  6.7521112e-001  7.6280186e-001  1.1111542e+000  6.9280662e-001 -1.1069415e-001 -6.1772401e-002 -3.9782122e-001 -5.3850720e-001 -2.0337214e-001 -3.6528508e-001 -1.9565915e-001 -2.1551786e-001  2.2413796e-001 -1.2883780e-001  9.0820311e-001 -3.9426224e-001 -1.9674446e-001  6.0203020e-001 -4.9503836e-001 -3.1230393e-001 -3.9363930e-001
  3.8472242e-001  7.7323440e-001 -1.8873838e-001 -1.6810330e-001 -5.3134642e-001  5.2452119e-001  7.2178886e-002  2.4134520e-001 -7.3175944e-002  3.4919832e-001  3.5395807e-001 -1.3966641e+000 -1.0449723e-001 -2.2908658e-001 -3.4469491e-001  1.8880187e-001  1.4571451e-001  1.1738653e-001  1.5536770e+000  5.8921952e-001  1.1898971e+000  9.5217375e-001 -8.1237566e-001 -2.9096807e-002  4.0762499e-001  8.7929839e-002  7.8998300e-001  8.1299033e-001  4.3496293e-001  2.1040328e-002  6.2421288e-001  1.1959549e-001  3.3427421e-001  5.4674079e-001 -1.2498108e-001  7.3847831e-001 -8.2525659e-002  4.1138686e-001  7.5862358e-001  4.9396692e-001  3.7385130e-001  2.8598836e-001  5.7372685e-001 -2.4061394e-001  6.4708951e-001  1.2067588e+000  8.2801462e-001  9.6386227e-001  2.7604707e-001  5.2355998e-001 -4.5753560e-002  6.6189482e-002  1.6878610e-001  3.8369415e-001 -9.7157833e-002  4.3195302e-001  4.2737985e-001  2.3516324e-001  4.9835251e-001  1.1829541e+000  1.9855763e-001  5.1004130e-001 -2.2640608e-001 -8.3274266e-001  1.4701108e+000  2.9329577e-001
 -1.4323142e+000 -4.1805182e-001 -1.0996423e+000  2.9847258e-001 -9.9369200e-002  7.9682346e-001  5.5768996e-001 -3.8181078e-002  1.5115986e-002  5.7084937e-001  5.0805612e-001  1.5463322e-001 -5.2556457e-002 -3.9317802e-002 -4.0176579e-001 -2.9898922e-001  1.9206750e-001  1.8170911e-001  7.8956015e-001  6.6059398e-001  1.3078653e+000  8.3999648e-001 -3.9874372e-001  1.6679445e+000  2.5499003e-001  9.1807172e-001  5.4024040e-002  5.5408755e-001  5.4409763e-003 -7.7373061e-001  9.0427797e-001  3.4938257e-001 -7.3989799e-001  1.1408828e-001  5.1633636e-001  6.0796611e-001 -7.2391334e-001  3.3390357e-001  2.6670829e-001 -7.1521039e-002  8.7735343e-001  7.2243174e-002  1.2200070e+000 -4.2424930e-001  3.5921439e-001  1.3727270e+000  6.9640105e-001  6.0139850e-001  4.0205864e-001  1.0580448e-001 -4.7543717e-001 -1.6374076e-001  1.5438465e-001  8.7079526e-001  7.8878098e-001  7.1201690e-001  4.0117745e-001  2.1153180e-001 -1.1145271e-001  6.9350993e-001  6.9169893e-001  6.1320288e-002 -1.1943415e-001  1.1204927e+000  8.4307305e-001  6.5365043e-002
  4.9573118e-001 -4.8870476e-001  3.0452234e-001  2.9236478e-001 -3.5563478e-002  9.1279876e-001  6.1906145e-001 -2.8445481e-001 -4.3028601e-001 -7.6259235e-002  3.7821836e-002  9.2753771e-001  1.8810713e-001  5.5587880e-001 -8.7205262e-001 -6.0610424e-001 -1.7013723e-001 -6.9802324e-001  6.8685482e-001  3.0579910e-001  6.6288554e-001  1.3350257e-001  3.2100333e-001  1.2181793e+000 -3.3790380e-002  6.9600879e-001  9.6460587e-001  6.7477665e-001  1.0125029e-001 -9.2378519e-001  4.5984227e-001  3.3410290e-001  3.4634275e-001  4.1586043e-001  1.5531188e-001  5.8039871e-001 -4.1529378e-001  2.8505640e-001  4.8917803e-001  2.8222434e-001  6.1700973e-001  2.4078949e-001  1.4029441e+000 -2.8512835e-001  1.3110442e-001  8.3421496e-001  3.6352091e-001  7.8773493e-001  8.2946984e-002  3.1083171e-001 -2.3470672e-001 -4.3655935e-001  3.0234357e-001  4.9891393e-001  8.4238337e-001  8.4389296e-001  5.5660379e-002  6.0318496e-001 -4.0320586e-001  6.4720766e-001  7.6084484e-001  2.6066858e-003 -3.0554679e-001  2.2462500e-001 -3.7674613e-001 -3.1443351e-001
 -3.3733676e-001 -2.9254859e-002  8.2410090e-001  1.3481613e-001 -3.0813693e-002  1.2749752e+000  6.1331533e-001 -4.7844298e-001 -6.2038960e-001 -2.3214595e-002  2.9784459e-001  8.6781301e-001  1.3606159e-001  9.0178559e-001 -3.5610575e-001 -1.1851148e-001 -3.0084588e-001 -4.5084650e-002 -1.7274603e-001  2.7582787e-002 -3.2305260e-001 -2.1298087e-001  6.1636870e-002  3.0198748e-001  1.3412357e-001  1.9840302e-001  1.0712806e+000  1.4781556e+000  8.2991775e-001 -8.1111688e-001  2.2405735e-001 -7.4483170e-002  7.2682863e-001  1.0804525e+000  3.4636131e-001  8.6613734e-001 -6.9156703e-001  5.9108550e-001  1.2985495e+000  9.2223120e-001  4.5956190e-001  2.9863722e-001  4.5476076e-001 -8.2619381e-001 -3.9952974e-001  1.0631062e+000  2.4631417e-001  6.0247716e-001  3.0185964e-001  4.3187042e-001 -3.7340990e-001 -1.1786209e-001  6.7832908e-001  2.6544635e-001  1.8788807e-001  3.1086606e-001  2.4593738e-001  2.8652963e-001 -2.8384789e-001  5.3631151e-001  9.1615085e-001  2.6292744e-001  5.4165307e-001  9.1241963e-002  1.2490139e-001 -4.2295115e-001
  3.2090068e-001  5.1741862e-001  2.2179690e-001  1.2146939e+000  4.3779413e-001  1.3175730e+000  1.6766834e-001 -2.7634021e-001 -2.7463421e-001 -2.0883799e-001  3.5669597e-001  7.0988341e-001  1.1047460e-001  5.7176947e-001 -3.1950894e-001 -4.5549652e-001 -1.9227031e-001 -3.1002784e-002 -9.1629763e-002  5.5241932e-001  1.7625683e-001  8.4915034e-002  2.6573432e-001  3.7517825e-001  2.0099389e-001  1.0492549e-001  1.6538715e+000  2.0715599e+000  8.7417246e-001 -7.1563367e-001  2.9004829e-001  1.9709084e-001 -7.3272007e-001 -4.4917682e-001  1.5733040e-002 -2.1987993e-001 -3.3791862e-001  1.0313555e+000  1.9256868e+000  9.2670677e-001  1.4287214e-001  3.0212213e-001  3.8661239e-001  2.4888641e-001  4.2762855e-001  3.4537113e-001  4.7085445e-001  5.4846174e-001  6.8795107e-001  3.7237025e-001 -4.8827106e-001 -2.3713636e-001  2.1157111e-001  5.8239465e-001  8.3863278e-002  6.2271968e-001  8.8510765e-002  6.1325704e-003  1.0656116e-001  3.9219923e-001  2.2354084e-001  3.4634092e-001  2.8788427e-001  2.9199983e-001  4.3244344e-001  4.5328218e-001
  1.2701445e+000 -6.2841968e-001 -2.7984910e-001  2.6864711e-001 -3.3811083e-001 -6.2965264e-001  2.7035826e-002 -3.7943004e-001  2.9630931e-001  7.7421030e-002 -2.1311440e-001 -1.8643528e-001 -2.4213700e-001 -5.8429980e-001 -8.5974870e-001 -4.0715316e-001 -1.2912852e-002 -5.6360145e-002  2.3188324e-001 -5.5109019e-003 -5.3882659e-001 -1.9233006e-001 -3.1901105e-002  9.9405814e-002 -2.6123906e-003  1.9616683e-001 -2.3233276e-001 -1.7777071e-001 -2.3013652e-001 -9.4515365e-001 -1.1072583e-001 -2.9661100e-001  1.1237701e-001  3.6423718e-001 -5.8358977e-001  1.4050795e-001 -8.7654821e-001 -2.7519054e-001 -4.8631765e-001 -4.4088942e-001  3.6576504e-001  1.6999839e-001  1.4413756e-001 -3.9447982e-001  2.0570690e-001  7.2950360e-001  3.3604849e-001  1.9994601e-001  3.0850632e-001  1.1148293e-001 -5.1726022e-001 -7.0913274e-001 -5.9370950e-001  1.6190521e-001 -1.8029713e-001  1.9281988e-001 -2.4785238e-002  1.5081250e-001 -2.6718596e-001 -1.6100941e-001 -1.2609150e+000  7.9461236e-002  5.2422815e-001  9.2294092e-002 -1.0127426e-001 -5.0611473e-001
  3.1372743e-001 -4.9700570e-002 -3.2655054e-001  4.5070253e-001  6.3285101e-001 -6.9796313e-002  9.1423762e-001  9.4046090e-001  5.0892470e-001 -2.9495904e-002  3.0412392e-001  2.5087500e-001  4.7872638e-001  1.5414646e-001  7.8324264e-001  5.0623235e-001  1.5248869e-001  7.4835379e-001  9.2575981e-001 -4.8254654e-002  3.6302828e-001  7.7689919e-001  6.3016804e-001  2.3415010e-001  2.9342358e-001  1.3305272e-001  6.7971359e-001  8.3197387e-001  7.8544282e-001  4.5763570e-001 -1.9124189e-001  3.4723439e-001  8.8789564e-002  2.5314827e-001  2.6408013e-001  6.9808490e-002  6.9720987e-001  9.1932322e-001  7.4427936e-001  8.5151527e-001  3.7171250e-001  2.5693303e-001 -1.6590041e-001  1.6555788e-001  1.0301578e+000  1.5219468e-001  2.7468834e-001  5.0744158e-001  1.9905346e-001  1.3941412e-001  6.3433400e-001  5.9484850e-001  5.4640032e-001  8.2235170e-001  1.3047997e-001  3.0323603e-001  2.3228325e-001  8.4574297e-001  8.5860490e-001  1.0590303e+000  3.0806166e-001  7.8343990e-001  1.6218011e+000 -9.6091149e-001 -5.2729316e-002 -8.8167259e-002
  5.9573248e-001 -2.7497827e-002  6.5254226e-001 -1.7666502e-001  8.9102857e-001  1.3706057e+000  1.5406199e+000  1.2484934e+000  8.2303996e-001  6.5176493e-001  1.2434185e+000  4.8549672e-001  5.4102820e-001  3.0616974e-001  6.3137430e-001  5.3565890e-001  3.6944335e-001  4.5518896e-001  4.4201519e-001  2.1750782e-001 -1.6255895e-002  9.1648459e-001  1.4978496e+000  8.3561302e-001  4.9627058e-001  2.4106817e-001  1.1798443e+000  1.7290670e+000  1.4427057e+000  5.8223257e-001  6.5002382e-001  7.4734370e-001  3.5618619e-001  7.0095903e-001  1.0928443e+000  8.6231734e-001  1.0847263e+000  1.6245803e+000  1.2285733e+000  1.2395526e+000  7.4615438e-002  4.9369643e-001  5.2252258e-001  1.1546667e+000  8.9207545e-001  9.6206119e-001  4.0254874e-001  7.9560233e-001  8.0090696e-001  6.1622542e-001  3.3987336e-001  6.8082749e-001  9.6721670e-001  1.4397891e+000  8.1591835e-001  7.5858202e-001  5.7325542e-001  1.0708508e+000  8.2869091e-001  9.7272105e-001  1.3751351e+000  9.0886320e-001  1.0410711e+000  2.3602611e-001  1.2177937e+000  4.5138796e-001
 -6.5867049e-001  4.1250061e-002 -9.4866324e-001 -1.0638169e+000  3.9903849e-001 -8.7396319e-002  6.6321209e-001  2.8319179e-001 -1.5527720e-001  2.8195752e-001 -1.8495086e-001 -1.3928458e-001 -2.0415807e-001  2.7182098e-001 -1.0183714e-001 -7.7443798e-002 -9.5994937e-001 -7.5015600e-001 -8.9929521e-001 -1.4369349e-001  4.7130807e-002 -3.1166286e-001 -1.6712673e-002 -6.8375324e-001 -4.5117209e-001 -2.2244352e-001  4.4808347e-001  1.2849963e+000  5.3550304e-001  2.1369379e-002  6.1593080e-001  3.9481898e-001 -3.2822159e-001  2.2290649e-001  6.3256042e-001  2.5072423e-001 -3.1305414e-001  1.1011448e+000  1.6011292e+000  6.8248654e-001 -2.1524174e-001 -1.7232557e-001 -2.5893428e-001 -5.6917938e-001 -3.1248855e-001  4.8227152e-001 -3.8918838e-001  5.7673158e-002 -6.5982722e-001 -2.8382905e-001 -1.0127174e-002  3.6792830e-001  4.9316060e-001 -9.0071741e-002  3.7357408e-001  3.4466265e-001  4.1531178e-001  4.7293230e-001  6.0371433e-002  4.1831906e-001  3.9102462e-002  6.4506548e-001 -2.5513085e-001 -3.9145360e-001  4.4892892e-001 -2.2703934e+000
  1.2191262e-001  1.3768842e-001  6.8492043e-001  6.2652581e-001  5.8205220e-001 -7.0801128e-001  1.9463665e-001  1.6176861e+000  4.9513979e-001 -7.3822030e-002  1.0131885e+000  1.5758801e-001  1.7434588e-001  6.5698299e-002  1.6537606e+000  1.2603798e+000  4.3292828e-001  1.2278002e+000  8.0055736e-002 -4.7851113e-001 -4.3402103e-001  2.4619622e-001  9.1973843e-001 -1.8490179e-001  2.5471234e-001 -3.2683679e-001  6.4598561e-001  4.3988082e-001  3.1079994e-001  1.7121740e+000  7.6660354e-001  7.4240806e-001  1.8509654e+000  1.2978600e+000  1.2214566e+000  4.6084531e-001  1.5839114e+000  8.5132058e-001  7.2012138e-001  5.2691589e-001 -5.2295217e-001  1.6992684e-001 -3.9114988e-001  1.4797796e+000  1.1228595e-001 -7.2072310e-001 -8.1709781e-001 -6.8460239e-002  5.6935147e-001 -5.1165791e-001  1.3024175e+000  1.4957334e+000  6.0192486e-001  5.1600486e-001 -5.6601071e-001  2.6129904e-001  1.7120744e-001  1.0556719e+000  1.2930560e+000  4.4312837e-001  1.1721513e+000  1.3188365e+000  1.3209947e+000  1.1384854e+000 -3.1809448e-001 -5.0288720e-002
 -2.2343232e+000  4.0928126e-001 -1.3724258e+000 -1.0240612e+000  2.2930699e-001 -8.4708606e-001 -5.1091204e-001 -2.8583191e-002 -2.0065101e-001 -3.9625844e-003 -3.7702115e-001 -1.0768214e-001 -8.4192230e-001 -1.7700954e-001 -6.4883095e-001 -1.6474337e-001 -7.5022977e-001  5.0594114e-001 -1.0228754e-001 -1.4166383e-002  2.0939380e-001 -3.8864964e-001 -5.1472121e-001  3.2752971e-002 -7.8505483e-001 -1.6143818e-001 -1.1094950e+000 -1.2899944e+000 -5.7367043e-001  3.9818426e-001 -1.2346982e+000 -1.3203995e-001 -1.7119022e-001  5.6634088e-003 -5.5610929e-001 -1.3632405e+000  6.3416156e-001 -9.8726583e-003 -1.0021891e+000 -5.9395000e-001  2.2779429e-001 -5.5556292e-001 -6.0758520e-001 -4.6766362e-001 -1.3439933e-001 -1.2351192e+000 -6.2319414e-001 -3.9681779e-001 -8.6896948e-001 -8.8103643e-001  4.0064101e-001  2.0325143e-001 -3.8088461e-001 -7.8854125e-001 -3.8690314e-001 -2.2419002e-001 -3.7874924e-001 -3.3094807e-001  8.4872659e-002 -1.6786855e-001 -1.2115102e-001  2.5825326e-001 -6.3170775e-001 -1.1169288e+000 -1.3049159e-001 -9.4648290e-001
 -2.0053543e+000  9.6844011e-001  1.5774238e+000  5.7354757e-001  6.5138386e-001  9.8630134e-001 -7.9437504e-002  7.1599865e-001 -2.2127564e-001  5.7526454e-001  6.4933500e-001  8.3243405e-001  3.0850003e-001  5.8541251e-001  8.5899770e-001  7.6825143e-001  7.8346199e-001 -1.7784851e-001 -5.4929565e-001  4.6828026e-001 -1.1161337e-004 -1.6967806e-001  9.7241320e-001  3.2392260e-001  6.9869433e-001 -1.1454186e-001  9.2632249e-001  4.4340409e-001  2.5900528e-001  1.9891121e+000  9.0946171e-001  1.1142378e+000  9.3506275e-001  2.4294993e-001  9.9316506e-001  5.8326354e-001  2.0505665e+000  1.8789611e-001  5.3853152e-001  7.9568201e-001 -4.3244975e-001  7.3895672e-001 -4.6677078e-001  1.5100850e+000  2.5181329e-001  2.6250230e-001  3.5311538e-001  1.2469204e-001 -1.4997567e-001  5.3845034e-001  8.9073782e-001  1.1796161e+000  7.8427410e-001  6.1780989e-001  1.0604757e+000  5.7097929e-001  5.5719870e-001  8.8062395e-001  7.0036013e-001  2.6119925e-001  1.3108990e+000  9.5935851e-001  1.2146934e+000  2.2375596e-001  1.6326766e+000  1.1936160e+000
  1.1855373e+000  3.7782786e-001 -2.6451465e-001 -3.4621881e-002  1.0796000e-001  4.9496887e-001 -3.5756313e-001  4.2899621e-001  3.3825056e-001  4.1442914e-002  1.0690370e+000  1.0662693e+000  8.5063586e-001  3.2293657e-001  6.2960936e-001 -1.5836250e-001  5.9714653e-001  5.8612895e-001  5.1269910e-001  2.4644335e-001 -7.0370928e-001 -1.6381308e-001 -8.5465285e-002 -3.1378162e-001  3.2230718e-001 -7.1837142e-002  2.1741698e-001  7.8290295e-001  2.0418908e-001  4.7569415e-001  3.3915059e-001  9.1901949e-001  4.2477986e-001  6.8432816e-001  2.0338867e-001  9.7516162e-002  7.2294553e-001 -2.5174132e-001  4.7114537e-001  5.7585861e-001 -6.1117814e-001 -6.4216882e-002  5.1125428e-001  6.9202034e-001  3.7827531e-001 -6.0104147e-002  4.2346677e-001  3.2831783e-001  2.2293302e-001 -1.0712419e-002  5.7050526e-001  1.0227444e+000  6.8889420e-001  1.1244135e+000  7.3705795e-001  8.4480546e-001 -5.6892637e-001  3.0050240e-001  2.2524604e-001  1.7056354e-001  1.7445321e+000  2.6414632e-001 -1.2002067e+000  8.3686709e-001  9.7215685e-001  1.7206341e+000
  8.6694604e-001  4.7175030e-001 -4.9042216e-001  2.2590839e-001 -7.6283521e-002  2.3896276e-001  3.3227876e-001 -2.2675564e-001 -2.0078767e-001  2.5092975e-001  9.7885709e-001 -1.9534572e-001  1.9051330e-001 -2.4696304e-001  4.5878936e-001  1.7958796e-001 -2.7475361e-001  8.0373140e-001  1.1330086e+000  3.9875110e-001 -4.5665454e-001 -3.8260180e-001  4.6443992e-001  2.5274387e-001 -3.0235702e-001  8.0050127e-002 -4.6989127e-001  3.3176967e-001  3.8091747e-001 -3.6310459e-001 -2.2171492e-002  3.1085141e-002  4.9388914e-001  2.3521651e-001  1.0336231e-001  2.5495743e-001 -6.1776148e-001  3.0200979e-001 -2.9005526e-001 -4.4353874e-001  6.0958738e-001 -2.4173051e-001  5.4700403e-002  7.8472379e-001 -2.7662621e-001  2.4116295e-001  1.9217759e-002  9.4769820e-001  5.6167940e-001  2.3658087e-001 -1.4216123e-001 -3.0591457e-001  3.3307732e-001  6.3401911e-001 -3.6686917e-001  6.5458183e-001 -3.1827303e-001  2.9676488e-001 -2.1976487e-001  4.8745294e-001  5.9713823e-001 -2.4847941e-001  1.1556816e+000 -1.1318846e+000 -4.0772193e-002 -4.8390142e-003
  9.7730241e-001  6.6988639e-001  1.0223339e+000  3.4967106e-001  2.5803073e-001  4.3644097e-001  4.9990569e-001  7.6856656e-001  5.8467812e-001  7.4521687e-001  1.0001980e+000  7.4481543e-001  6.2518962e-001  1.0637369e+000  9.0002625e-001  1.6675759e-001  1.3310000e+000 -2.7038520e-002  9.2326397e-001  2.1502323e-001 -4.0163028e-001 -3.0633747e-001  3.0832168e-002  4.1590272e-001  3.6622733e-001  2.3735948e-001  3.1318178e-002 -3.6251788e-001  5.0789135e-001  8.2649943e-002  7.5112761e-001  4.4702424e-001 -2.1803757e-001 -1.7414243e-001  9.3036632e-001  9.9425575e-001  1.4326473e-001  3.0604876e-001  5.7976485e-002  1.4761394e-001 -2.0583117e-001 -1.3642455e-001 -3.5850604e-001 -7.3737723e-002 -2.2489707e-001 -3.2566180e-001  6.7297614e-001  6.1241600e-001  4.4761477e-001  8.2725600e-001  6.3085218e-002  3.8604053e-001  4.2525717e-001  7.2418226e-001  4.5236616e-001  6.0552732e-001  1.0834784e+000  5.3871077e-001  9.1981403e-001  7.2979883e-001  1.6282508e-001  4.9032217e-001  6.6176342e-001  3.4759850e-001  1.2454503e+000  9.0782985e-001
 -3.4713512e-001 -3.3998788e-002  4.0302836e-001 -4.8195055e-001 -5.0756317e-001 -1.7402962e-001 -3.8087076e-001 -9.8114427e-002 -7.4894777e-001  3.6581091e-001 -6.4919453e-004  6.4008354e-001 -4.4967670e-001 -1.3493813e-001 -1.0041942e-002  5.2967749e-002 -1.7121904e-001 -5.2615926e-001 -9.8573511e-001 -5.0933216e-001 -3.4673541e-001 -6.1767264e-001 -1.0867810e+000 -4.0742893e-001 -3.0703218e-001  1.3202455e-001 -5.6420642e-001 -3.8820328e-001 -3.1110977e-001 -2.0265027e-001  3.5101840e-001  3.2465478e-002 -1.8552749e-001 -2.8506582e-001  5.3469366e-003 -1.3576033e-001 -4.4689361e-001 -2.6501258e-001 -4.7346323e-001 -1.0080908e+000 -3.1556458e-002 -6.6973038e-001 -3.3984872e-001 -1.2791130e-002 -9.7215027e-001 -3.6188082e-001 -8.7353726e-001 -7.4244447e-001 -2.9233156e-001 -1.3181144e+000 -1.5321755e-001  8.5729905e-002 -1.4870653e-001 -3.4188273e-001 -3.2218872e-001 -1.0523984e-002  3.2473037e-001  4.1318837e-001  2.8294253e-002  2.7833649e-001 -7.9134397e-001  2.4680607e-001 -9.3556685e-001  1.1651751e-001 -4.8511773e-001 -1.0708436e+000
  8.2033416e-002 -5.7988477e-001  6.0204488e-001 -5.6059800e-001  1.6978131e-001  2.4932620e-001 -5.1344424e-001 -5.6799436e-002  1.6969208e-003 -3.1858127e-002 -7.9002315e-002  5.6071593e-001 -2.1896055e-001  5.9594280e-001  4.5950540e-001  2.1068689e-001 -3.5872800e-003 -3.2765953e-001 -1.5600213e+000 -8.5970655e-002  3.1253404e-001 -1.5821408e-002 -3.4307703e-001  5.4061730e-001 -5.5880142e-001 -1.1542188e-001 -9.2949002e-001 -8.6113867e-001 -9.2578488e-001 -1.9735702e-001 -3.6538656e-001  2.2784909e-001 -4.9337760e-001 -4.6531494e-001 -1.8278897e-001 -8.8796196e-001  7.3086876e-002 -6.1485089e-001 -8.1130214e-001 -1.5781936e-001 -3.3680262e-001 -8.8090439e-001 -8.2059809e-001  1.3354028e+000 -4.7703152e-001 -3.2036826e-001 -4.9962325e-001 -5.1694141e-001 -6.4769869e-001 -8.3932913e-001  1.2196998e-001  3.8521102e-001  1.9093645e-001 -3.1899611e-001  4.5209035e-002 -4.9035457e-001 -5.6302880e-001  1.0050998e-001 -2.6166062e-002 -2.1762501e-001  9.4571100e-001  3.1133607e-001  3.8222316e-001  1.2303169e+000  2.8778708e-002 -3.7318430e-001
  3.3801727e-002  5.7597785e-001  1.2259251e-001  4.1183373e-001 -4.1513330e-001 -2.6719552e-001 -7.9934312e-001 -2.6727278e-001 -8.5888776e-001 -7.5808617e-002 -3.3818882e-001 -3.6321978e-001 -3.3863254e-001  1.4803596e-001  1.1655140e-001 -2.8120995e-002 -7.4050729e-001 -3.1259101e-001 -9.6756358e-001 -3.4497042e-001  1.0317537e-001  4.4676941e-001 -6.8678895e-001  1.0792787e-001 -1.9613697e-001  4.4553453e-001 -3.1303712e-001 -1.3776188e-001 -4.3865205e-001  9.0087688e-004 -5.3984848e-001 -3.9414447e-002  5.1418044e-003 -1.3443170e-001  1.0205520e-001 -3.2985956e-001 -1.3325638e-001  9.1000734e-002 -2.3813720e-001 -1.4159885e-001 -7.5598734e-002 -6.1596491e-001 -4.1508141e-001 -2.6272434e-001 -4.9282687e-002 -9.0628150e-001 -9.7380109e-001 -8.2997870e-001 -5.8350960e-001 -8.6147700e-001  8.6411829e-002  3.6345738e-001 -1.2844975e-003 -3.0798896e-001 -7.8202940e-001 -4.8272053e-001 -3.6135068e-001 -2.7440783e-001 -4.0306856e-001 -3.8017927e-001  5.0555714e-001 -2.7939027e-001  4.4048344e-001 -6.6179725e-001 -7.9356156e-001  2.2595516e-001
 -1.0990885e+000  6.5486337e-001 -7.2566994e-002  5.8373692e-001 -1.3150995e-001  5.5785886e-001 -3.7621642e-001  2.2932580e-001 -2.4022009e-001  6.7364710e-002  6.3629519e-002  2.6576281e-001  9.2462429e-002  5.3417059e-001  1.5999858e-001  2.5747636e-001 -3.4436117e-001 -8.9745030e-001 -5.2174749e-001 -3.2365959e-001 -5.7001409e-001  2.2792674e-001 -1.5787528e-001  5.7464759e-001  2.3323431e-002  5.2545466e-002  1.0572276e-001 -1.3388413e-001 -3.4374757e-001  2.5540576e-001 -2.7000853e-002  7.3376306e-001 -1.3979790e-001 -2.9990706e-001  8.1135160e-001 -1.6307015e-001  3.1334645e-001 -1.3292911e-001 -2.9933143e-001  1.5169706e-001  1.0240639e-001 -1.0074768e-001 -1.6995022e-001  5.5680357e-001 -3.2185706e-001 -3.2669229e-002 -1.7621567e-001 -5.2713783e-001  2.6025602e-002 -3.4303797e-001  3.5782635e-001  4.3357729e-001  3.3191027e-001  7.4391544e-002  6.2654121e-002 -3.6375512e-001 -1.6974646e-001  2.8965314e-002  3.2189467e-001 -1.5152018e-002  1.8276651e+000 -8.7658479e-002  9.6598183e-001  1.4941401e+000 -1.1791537e-001 -6.2529375e-001
 -2.1173586e-002  2.6748118e-001  5.1819523e-001  6.8939871e-001 -2.3612932e-002  1.0124285e+000 -2.1856004e-002  1.2386339e-002 -1.3751621e-002 -1.1324753e-001 -4.6009739e-001  6.4198528e-001 -1.2792230e-001  5.2063223e-001  5.5145255e-001  7.7371667e-002 -7.0442719e-001 -3.6834020e-001 -6.6625369e-001 -1.0227839e+000 -6.3046533e-001  4.9868858e-001 -5.5585934e-001  4.5946287e-001  2.2068375e-001  1.8713012e-001  2.2730620e-001  6.4746241e-001  3.6602116e-001  4.3534765e-002  2.3849173e-001  5.6711250e-001 -5.6166194e-001  2.1443657e-001  4.3999875e-001  7.1860706e-001 -6.0103279e-001  6.9268369e-001  1.8710579e-001  3.1803304e-001  3.0856607e-001  4.3959168e-001  5.1069166e-001 -6.9384735e-001  1.3001728e-001  6.4860549e-001 -6.5458858e-002  1.6268771e-002  5.9300353e-001 -2.6568414e-002  1.5489748e-001  3.9432465e-001  7.8017532e-001  4.4335430e-001 -7.9920878e-001 -3.4927315e-001  3.5512551e-001 -2.0582486e-001 -3.4249283e-001 -7.6939559e-002  1.1304914e+000  2.1679146e-001  1.2161481e+000  7.3924097e-001  1.5816998e-001 -1.5610503e-001
 -1.3446110e-001  2.0680922e-001  5.4001401e-001  9.9369731e-001  4.1885807e-001  3.4340994e-001 -7.8236368e-002  8.7546748e-001 -2.2129122e-001 -8.4789967e-002 -6.8339630e-002 -6.1578961e-002  6.6885541e-002  1.9631030e-001  2.1298481e-001  3.3437812e-001 -3.3658907e-001 -7.6305308e-001 -9.2621275e-001 -5.7010325e-001  1.0376117e-001  3.8892929e-002 -2.2861425e-001  4.1515235e-001  4.1868720e-001  1.7185912e-001  4.4080259e-001  3.8367350e-001  1.2110270e+000 -2.0732393e-001  4.3069504e-001  6.8055458e-001  8.2224359e-002 -4.7345480e-001  5.9313281e-001  5.1225390e-001 -3.6239406e-001  5.7598086e-001 -1.6144052e-001  4.4978106e-001  4.0690166e-001  9.7433658e-001  9.9095702e-001 -1.6375637e-001  6.3622352e-001  1.1784058e-001 -4.1983700e-001  1.7670924e-001  7.7075272e-002  2.8055231e-001  9.0965875e-002  5.1961309e-002  3.9863059e-001 -1.4571233e-002 -6.9237660e-001 -5.9876902e-001  3.9240879e-001 -6.7691917e-002  1.5489616e-001  2.5044687e-002  2.9349348e-001  3.0346983e-001  1.4629366e+000  1.0391502e+000  5.7834942e-001  4.8564512e-002
 -1.0198708e-002 -2.9703298e-001  5.7401831e-001 -3.8414770e-002  1.1057694e-001 -9.1249398e-001 -5.6239810e-001  4.1775232e-001 -2.4766654e-002  2.2239244e-001  1.1170694e-001  1.7634099e-001  1.2171434e-001 -2.5949019e-001  8.3255632e-002  6.7279084e-001 -1.6888553e-001 -6.2201781e-001 -5.6157295e-001 -3.2822435e-001 -1.2528640e-001  1.6927606e-001 -3.3429894e-001  8.8804661e-002  2.0232360e-001  3.6599014e-001  3.7451881e-001 -1.5915016e-001  3.9180808e-001  3.5537798e-001 -7.8591362e-001 -5.9859576e-002  7.4409414e-001  7.7689780e-001 -4.2857091e-001 -5.5892838e-001 -2.8708065e-001  7.1348037e-002 -9.2225651e-002  9.0589629e-002  4.5101867e-001  4.8414602e-001  1.2332741e-001 -3.3382843e-001  3.3238617e-001  2.3792845e-001 -4.8565445e-001 -6.0811378e-001  1.2364968e-001  1.6065826e-001  3.6774297e-001  2.0910496e-001  3.1879765e-001  3.1991097e-001  1.7762097e-001 -1.9510382e-001  1.0351487e-002  2.8669593e-001 -3.7129974e-001 -1.1061496e-001  3.4376120e-001  2.7440829e-001  3.3329569e-001  1.1735333e+000 -3.4785110e-001 -3.4346172e-002
 -1.2335647e+000 -3.7145676e-001 -8.0681764e-001 -4.6168169e-001 -3.9977546e-001 -8.9210734e-002 -4.9232938e-001 -4.1546622e-003 -2.6184316e-001 -8.3243765e-001 -4.0350872e-001 -5.9368787e-001 -2.7073858e-001 -6.6832632e-001  1.7814983e-001  3.1632991e-001 -5.2075420e-001 -5.3441546e-001 -7.9000892e-001 -3.1901379e-001 -1.0131095e-001  3.7907929e-001  1.0965367e-002 -1.6803187e-001 -1.4528337e-001  4.8729592e-001 -5.0056554e-001 -5.5344055e-001 -3.2398871e-001 -5.3804722e-002 -1.3327640e+000 -7.2257641e-001  7.6951684e-002  1.9488218e-001 -3.7089339e-001 -5.4233561e-001  1.3306497e-001 -3.4938809e-001  1.7837713e-001  5.0735734e-001 -4.8806943e-001  4.0819246e-002  1.1721109e-001  6.7894218e-001 -8.6181779e-002 -4.5266221e-001 -1.7607747e-001 -4.3915832e-001  3.7198478e-002 -6.5855454e-001  4.6810044e-001  6.5701917e-001 -2.6843670e-001  8.7792942e-002 -7.3720419e-001 -3.8531982e-001 -5.7751283e-001 -4.1715596e-001  2.0185608e-002 -1.6823500e-001 -1.4725496e-002  4.0819260e-002  3.9962142e-001  1.0674379e+000 -6.5468916e-001 -1.5268814e+000
 -5.8456478e-001  1.5726548e-001  1.3685723e-001  7.8320657e-001  4.9138436e-001  8.3325246e-002  3.1878259e-001  6.4295109e-001  1.8914355e-001  7.3312307e-002  4.5307903e-001  6.8015638e-002  2.2723260e-001  1.5379658e-002  8.0309688e-001  4.9204594e-001 -4.2050843e-001  3.9532783e-001 -4.0158801e-001 -4.8829815e-001 -4.2851939e-001  2.1022699e-001 -2.6016242e-001 -3.4978667e-001  1.0544063e-001  3.3455971e-001  6.0175350e-001  1.9135299e-001  5.9086577e-001  5.2688609e-001  5.0043833e-001  7.5755584e-001  4.1672564e-001  4.9737368e-001  6.4381134e-001  3.4144080e-001 -4.1669409e-002  9.4343188e-001  1.4402528e+000  1.2204247e+000  2.1017285e-003 -1.6128935e-001 -1.5437032e-001 -4.5229944e-001  2.9253125e-001 -5.0908691e-002 -1.0868889e-002 -1.0462718e-002  4.2347476e-001 -2.4450644e-001  7.0112322e-001  3.7802404e-001  2.9739035e-001  3.4681508e-001  2.3263468e-001  1.3008846e-001  1.6564049e-001  3.2737694e-001  5.2088339e-001  7.4308651e-001  2.2354297e-001  6.3981340e-001  7.2095697e-001  1.7223407e-001  1.0478853e+000  1.3281451e+000
 -4.9432143e-001  4.3196232e-001  3.6252595e-001 -5.0240254e-001  4.5222584e-001 -6.0709024e-001  3.2818782e-001  6.1077657e-001 -4.7529437e-001 -1.0781744e-001 -4.6225601e-001 -5.3200423e-001 -5.9106715e-001  7.5500491e-002 -4.4450911e-002  9.8096807e-003 -3.0046088e-001 -9.8604102e-002  1.4108964e-001 -2.6959513e-001 -3.4748289e-001 -6.1381185e-003 -2.5654229e-001 -8.2478661e-002 -1.1452400e-001 -8.5253850e-002 -2.0818702e-001 -6.5559025e-002  5.7707072e-001 -3.0660284e-001  5.0171101e-001 -6.6145000e-002  4.6671430e-001  2.0061321e-001 -8.8450929e-002 -2.8850696e-001 -1.1180932e-001  1.4127308e+000  6.8067858e-001  1.1262328e+000 -1.8355187e-002 -4.6026389e-001 -4.6036768e-001 -3.1987157e-002  3.3698513e-001 -8.7509660e-001 -2.6156113e-001 -2.1925587e-001 -5.0984862e-001 -5.3265769e-001  5.5168277e-002 -1.5617679e-001 -4.4737979e-001 -3.1280037e-001 -7.8810782e-001 -7.4253825e-001 -2.2533735e-001  2.0175914e-001  7.2571448e-001  2.8462860e-001 -9.5220155e-001  2.7245046e-001  3.8229681e-001  7.9457884e-001  2.1428983e-001  6.9880551e-001
 -5.1678818e-001  7.1699978e-001  1.0557940e+000  6.9996868e-001 -2.2737433e-001 -4.7462901e-001 -3.4058842e-001 -1.1454570e-001 -5.7989069e-001 -3.4377287e-003 -3.5404932e-001 -4.9984221e-001 -7.7567991e-001 -1.7257845e-001  2.9153429e-001 -1.7627148e-001 -7.3283044e-001 -1.9722269e-001 -4.3510523e-001 -6.0713009e-001 -1.8555614e-001  2.2935097e-001  1.0065281e-001 -2.4007461e-002 -7.3395939e-002 -1.7984033e-001  4.2428008e-001  6.4053043e-001  3.2323246e-001 -5.1233384e-001  1.1421347e-001 -3.5408307e-001 -2.4027315e-001  1.1692337e-001 -6.8238947e-001  1.0580934e-001 -2.1288914e-001  2.2787945e-001  6.7580777e-001  8.8618805e-001  4.7356487e-002  3.7969414e-002  1.1996288e-001 -2.2675801e-001  1.3290498e-001 -4.6891616e-001 -6.6521227e-001 -1.2493703e-001  3.8680098e-001 -1.8047845e-001 -1.0750747e-002 -3.3102069e-001 -3.5282241e-001 -1.2853606e-001 -2.8016491e-001 -3.8620225e-001  1.4285430e-001  1.3301394e-002  3.5607911e-002  4.0737293e-001 -2.9557276e-001  5.8295863e-001  1.0664287e+000  9.9839058e-002  3.6551217e-001 -5.3258486e-001
 -1.0078482e-001  3.8274562e-001  6.4907090e-001  5.5596838e-001  1.7437166e-001  2.2970780e-001  3.0541319e-001  1.7401309e-001 -1.3331621e-001 -4.4547978e-001  2.0253275e-001 -6.0033820e-001 -2.8262029e-001 -2.8583250e-002  2.0278557e-001  5.4308818e-001  3.2398827e-001 -1.7308625e-001  1.1173159e-001  4.1791605e-001 -2.6652079e-001  4.3353619e-001  8.0272426e-001  9.3486515e-001  1.1601700e-001  5.8373503e-001  6.8359684e-001  1.3583596e+000  7.6920679e-001  2.9860985e-001  1.0030645e+000  3.6515566e-001  2.0636464e-001 -1.0374813e-001  3.6507053e-001  8.4195009e-001  5.8764939e-001  6.8580371e-001  3.5767656e-001  6.5853352e-001  2.6469252e-001  3.1663255e-001  8.2055870e-001  1.9184611e-002  5.1104330e-001 -6.7883521e-001  6.8908591e-001  2.8997850e-001  1.8144112e-002  4.9920301e-001  1.2346836e-001  9.6642371e-002 -4.7560226e-001  5.7289569e-002 -1.6192715e-001  3.0672029e-001 -2.5333376e-001  3.1461148e-001  3.0239851e-001  8.1844401e-001 -7.8178455e-001  5.7851213e-001  3.3083545e-001  9.2921410e-001  1.4406447e-001  1.6668377e-001
  7.9930581e-001  6.9919965e-001 -2.8917365e-001  7.3625929e-001  8.7940128e-001  6.8885685e-001  3.6998682e-001  4.3619628e-001 -1.4924517e-001  4.5184410e-001  9.5242125e-002 -3.7706997e-001 -4.0146803e-001 -1.3021754e-002  3.5939924e-001  6.8765700e-001  6.8178174e-001  4.3963401e-001 -3.1648770e-001  2.0402596e-001  9.0721567e-002  3.0100191e-001  9.3715218e-001  4.6303951e-001  3.1706062e-002 -9.5738764e-002  8.0985476e-001  6.3071225e-001  1.2350925e+000 -2.4802596e-003  8.6187877e-001  5.8548273e-001  5.4889759e-001  7.4592590e-001  5.4533879e-001  1.2425175e+000 -2.6834509e-001  6.1670661e-001 -1.5071245e-001  4.1214752e-001  7.0567053e-001  8.8289995e-002  6.4428605e-001  8.9160429e-001  3.7676343e-001 -4.2023746e-001  2.0036629e-001  2.2146940e-001 -6.7696882e-003  3.9044943e-001  3.2708894e-001  1.7329986e-001  4.4016739e-001  5.7621353e-002  1.8235670e-001  4.6875855e-001  2.4305133e-001  8.4921525e-001  4.5821715e-001  6.1961043e-001 -6.6448864e-001  6.5737627e-001  3.8282400e-001  2.2968961e-001  1.1309342e-001  3.5977378e-001
 -1.1322543e-001  5.4607073e-002  1.1296936e+000  2.7024800e-001  8.0906399e-001  3.4731860e-001  2.3545310e-001  6.2642933e-001  8.0708678e-002  2.0210398e-001 -1.7605829e-001  2.4671147e-001 -2.1446033e-001 -5.6275098e-002  4.9590756e-001  2.8909528e-002  4.0011051e-001  2.4543224e-001  4.6863452e-001  4.9349210e-001  4.0872416e-001  4.3302953e-001  3.9654694e-001  5.6326845e-002 -1.7681666e-001  1.2057184e-001  7.9165306e-001  5.5652905e-001  8.5538439e-001  5.2316218e-001  1.1871289e-001  3.4863711e-001 -1.8294504e-001 -2.8461827e-001 -2.0466247e-001 -4.8129472e-001  7.0323621e-001  3.7750764e-001  7.5238382e-002  4.2173630e-001 -2.6254947e-001  3.5185729e-002  9.4364722e-002 -1.8470672e-001  2.8115324e-001 -3.7935745e-001  2.4716457e-001  1.4706065e-001  9.5381265e-001  3.3187919e-001  2.9629165e-001  4.0912688e-001  2.5050899e-002  1.5531543e-001 -1.4623380e-001  2.8929284e-001 -2.0641109e-001  7.2351121e-001  3.7824824e-001  2.0849847e-001  2.7966946e-002  9.6272273e-001  2.4530486e-001  8.6068387e-001  1.0040868e+000  6.7694965e-003
 -4.7591208e-002  1.4479424e-001  1.5418392e+000  5.5660592e-001 -2.2396110e-001  2.0946956e-003 -4.0408928e-001  2.0395440e-001  3.4471655e-001  2.8843604e-001  2.5146336e-001  5.8946478e-001 -1.4226367e-001  7.0663075e-002  1.3136242e-001  2.6348495e-001 -1.6269689e-001 -1.7661503e-001  9.1567737e-002 -2.9791100e-001 -3.8789117e-001  1.9486571e-001  1.7312852e-001 -1.8923422e-001 -1.8889415e-001 -8.7191980e-002 -3.7032901e-001 -1.7464748e-001  1.8538510e-001  1.2166142e-002 -4.4645108e-003  3.3416866e-001  3.7664073e-001 -1.8046175e-001  2.2252177e-001  2.4253464e-001  2.5103988e-001  1.1296418e-001 -2.0378704e-001 -5.8829579e-001  4.0132383e-001 -1.3675402e-001 -5.4704436e-003 -9.4553399e-002 -1.2321228e-001  2.3406394e-001 -2.8152781e-001 -3.3511818e-001  4.1655472e-001  5.0527067e-001  2.2866788e-001  9.6838615e-002  1.0465860e-001  8.3705229e-002 -8.0551702e-001  1.4897433e-001  1.3093157e-001  3.1139069e-001 -3.8040926e-003 -3.6410616e-001 -6.2013094e-001  3.1776171e-002  9.5423285e-001  4.3039381e-001 -1.0755760e-001  1.2871304e-001
  2.7242298e-001  1.7371476e-002  7.0393731e-002  9.3945042e-001 -3.7233521e-001 -5.7687056e-001  2.7733618e-001  5.5695151e-001 -8.3632108e-003  1.3891779e-001  6.3950639e-001  4.7752446e-001  3.3876928e-001 -8.7247726e-002  5.2637928e-001  8.8209865e-002  1.1098851e-001  1.5695743e-001  1.3495703e-001  7.3238070e-001  1.3212975e-001  6.0923174e-001  1.5202891e-001  7.8786154e-001  5.8414220e-002  3.2447729e-001 -7.7665813e-001 -2.2681186e-001 -3.8771789e-001  3.5361002e-001 -1.0953237e-002  4.7029028e-001 -3.0633575e-001 -4.6463017e-002  5.0916533e-001  3.9157761e-001  8.1981649e-001  1.6644918e-001 -5.5776170e-001 -2.8132249e-001  4.3308419e-002 -2.8197380e-001  1.0528973e+000  2.1212002e-001  2.2955239e-001  7.7392741e-001  7.0477820e-001  6.1483212e-001 -7.0777278e-002  2.3052678e-001  4.3763708e-001 -1.3250697e-002  4.4050032e-002 -1.4507700e-001 -1.7789339e-001  3.2105134e-001  1.8343603e-001  3.3458289e-001  6.3411943e-001  4.0460007e-001 -2.4945591e-001 -5.7712299e-001  6.8633112e-001 -4.1351650e-001  2.2526393e-001 -7.2475107e-001
 -1.1318710e-001 -4.9681756e-001 -5.8428720e-002  5.1662765e-001 -4.0552003e-001  4.8252598e-001 -3.6785044e-001  2.7744962e-001 -1.4375174e-001 -2.3813728e-001  2.8629387e-001 -1.7596611e-001  2.3720390e-001  1.4766951e-001  2.9033799e-001 -2.1384917e-001  5.1873062e-001  2.0097576e-002  4.9644020e-002  9.6830351e-002  5.2103659e-001  4.8762954e-001  1.4372388e+000 -5.2732049e-001 -1.0712981e-001 -4.4023124e-001 -5.7670974e-002  5.8146590e-001 -5.7378838e-002  5.0438492e-001 -6.2165739e-001  3.4880823e-002  9.3089704e-001  7.7624685e-001  3.8382285e-001  5.6005731e-002  8.3112648e-001  3.7582295e-001  1.6455343e-001 -9.2180120e-002 -3.4026034e-001 -1.7099853e-001 -2.2060759e-001  1.4455988e+000  1.7881114e-001 -3.3274578e-001 -3.3803649e-001  5.7090752e-001 -1.4165199e-001  4.3916289e-001  1.4720553e-001 -9.9722322e-003  7.0809868e-002 -2.8189783e-001  6.0324744e-001  6.3299245e-001  1.7011890e-004  1.3254844e-001  6.9584465e-001 -2.1296215e-001 -7.4830940e-001 -1.2526415e-001 -8.9685390e-001 -8.6498096e-001 -3.6371164e-001  6.6558293e-001
  2.3670487e-001 -1.0292052e+000 -4.3943861e-001  6.0748689e-001  2.0386979e-001 -3.6920646e-001  6.3936839e-001  1.1843753e-001  4.0358447e-001 -1.9668642e-001  7.0130112e-002 -3.9051560e-001  1.6244728e-001 -2.8143191e-001  8.5396957e-002  2.5818117e-001  7.1707507e-001 -8.3184685e-002  2.0916302e-001  5.2685515e-001  8.1299963e-001  5.5582303e-001  9.7502288e-001  2.8096651e-001  1.9495693e-001  2.4873027e-001  2.7120570e-001  1.0693881e+000  8.9394419e-001  4.7151154e-001  1.8928807e-001  3.3863854e-001 -5.5043444e-001 -3.5845261e-001  5.1126183e-001  7.9331403e-001  2.3728857e-001  6.6027775e-001  2.5044950e-001  2.1233194e-001  9.9815408e-001  1.0445561e-001  7.1590232e-001  2.4137113e-001  8.7087140e-001  6.8287177e-001  1.2905501e-001  2.7440081e-001 -1.9373234e-001  5.0459965e-001 -2.3466493e-001 -8.4804610e-002 -8.4716855e-003  4.6227863e-001  7.8130868e-002 -1.7339299e-001  3.2201963e-001  1.0717727e-002  6.7428483e-001  8.4875493e-002 -6.4225940e-001  1.6218310e-001  1.8306704e-001  8.0757928e-001  1.1516598e-001  1.7138675e-001
 -1.3643752e+000  3.8077493e-001  3.5543756e-001  7.1038110e-001  2.2057217e-001  5.7227687e-001 -3.9429362e-003  4.7794949e-001 -1.5994702e-001  9.6828286e-001  7.0646040e-001 -1.4624977e-001  4.0661118e-001 -9.2764437e-002  1.5243138e-001  1.1165515e-001  1.2115822e+000  1.0275337e+000  1.1084636e+000  1.0142847e+000  2.8200674e-001 -3.3440114e-001  1.2278911e+000  4.9144486e-001  8.9170106e-001 -1.4728288e-001  1.9885592e-001 -5.3367367e-002  2.5576837e-001 -1.5171106e-001  7.7417870e-001  6.8183252e-001  8.3624287e-001  9.8993957e-001  7.4337204e-001  6.4875581e-001  2.5821529e-001  6.6870257e-001  3.4009887e-003 -5.9665912e-001  1.0090941e-001  5.2926696e-001 -3.6505688e-001  1.2086392e+000  2.8836142e-001  1.0271823e+000  9.2181029e-001  1.0044004e+000  7.5735498e-001  4.4662684e-001 -2.0735413e-001  2.5695294e-001  4.4081478e-001  7.3595869e-001  6.7842652e-001  1.0062274e+000  1.1583666e+000  8.7601234e-002  4.7830489e-001 -3.5820395e-003  4.6236451e-001  5.4961278e-002 -3.4348958e-001  7.2520834e-002 -3.7336647e-002  2.2474604e-002
 -8.3705945e-001  9.7641279e-001 -5.9471604e-001 -1.0750252e+000 -2.0039500e-001  1.4801715e+000 -7.0642653e-001  2.8593014e-001  1.0400911e-003 -6.9008724e-002  7.5477027e-001 -3.7390150e-001  8.1042015e-001 -7.7387515e-002  8.1035108e-001  5.7453654e-001  7.4911447e-001  2.7373163e+000 -4.0784194e-001  1.0484023e+000 -9.5660862e-001 -4.3105625e-001  1.2955404e+000 -3.7395184e-001  1.4147887e+000 -3.5423843e-001  2.0282447e-001 -5.3888970e-001 -1.0675383e+000  3.9395930e-001 -6.4971038e-001 -4.2347470e-002  4.9673582e-001  1.0181136e+000  1.6625298e-001 -5.0075975e-001  8.2348994e-001 -1.5248208e+000 -9.8928545e-002 -3.5493648e-002 -8.0435783e-001  1.3981846e+000 -1.3591369e+000  1.7277195e+000  9.7562538e-002 -5.4915643e-001  1.7630002e+000  8.9428870e-001  2.2003137e+000  3.7002625e-001  4.3932049e-001  6.3051135e-001  2.5298037e-001  1.8245968e-001  4.8995670e-001  5.4312742e-001  1.5022917e-001 -2.4265296e-001  3.7228367e-001 -9.9209199e-001  6.7425681e-001 -1.2023458e-001  3.4620711e-001  6.2533008e-001 -6.3645498e-002  1.0030281e+000
 -1.4951506e-001 -6.7189329e-001 -9.4603811e-001 -5.1586439e-003 -4.7422831e-001 -3.1906443e-001 -3.7492675e-001 -2.1326285e-001  1.6087933e-001 -5.0251025e-001 -3.0015520e-001 -4.9316321e-002 -3.9876005e-001 -5.6099845e-001 -2.0320283e-001 -1.9379983e-001 -2.5874798e-001 -4.2948986e-001 -6.2056721e-001 -2.7018745e-002  1.1596811e-001  6.4286908e-001  3.9591161e-001  7.6058961e-001 -1.2644043e-001  6.2402379e-001 -8.9886521e-001 -8.7602579e-001 -9.4188366e-001 -6.4157789e-001 -3.6167690e-001 -3.2885313e-002 -1.4271774e-001  4.4858369e-001  4.5087543e-001 -1.0836916e-001 -3.0754128e-001 -7.7433890e-001 -1.1741791e+000 -6.4462709e-001  2.0743266e-001  2.5101123e-001  1.5520230e+000 -4.8544077e-001  2.0558450e-001  1.4541625e-001 -2.9593784e-001 -1.5415645e+000 -8.5308861e-001  1.9698898e-002 -6.4686500e-001 -5.1374120e-001 -1.0571877e+000 -1.9657978e-002 -4.5846664e-001 -1.5951653e-001 -3.2891178e-001 -6.4320128e-001 -2.9279453e-001 -2.4150223e-001 -9.9109831e-001 -7.8669441e-001  5.9606140e-001  1.0571130e+000  1.0147298e-001  3.2095319e-001
 -2.3945968e-001 -2.9506091e-001 -1.2470412e+000  7.4875860e-001  2.1437354e-001  2.6787181e-001  1.5085953e-001 -1.3156631e-001  4.8915192e-001  3.6528298e-001 -3.3829897e-001 -3.6384085e-001 -6.0759331e-004  2.6581400e-001  1.5845373e-001  2.7608796e-001 -3.6808780e-001 -5.7524539e-001 -5.7885286e-001 -9.5741475e-001 -5.1159886e-001 -9.1372921e-002 -1.1721490e+000 -1.0045738e+000 -4.7701574e-001 -3.6327559e-001 -9.8120041e-001 -8.1301751e-001 -7.8422921e-001 -7.4547625e-002 -1.4865986e-001 -9.9993222e-002 -8.1803506e-001 -1.1464407e+000  3.7249936e-001 -9.1706496e-002  8.0668488e-002 -8.2775237e-001 -2.7950033e-001 -2.6017444e-001 -9.8854423e-001 -2.5465047e-001 -5.4227705e-001 -8.3503488e-001 -3.3063887e-001 -9.9880021e-001 -9.7995278e-001 -1.2897907e+000 -5.0796244e-001 -6.2226288e-001  2.0594546e-001  4.0911547e-001  4.5301008e-002 -3.2048133e-001 -4.8055330e-001 -1.3590967e-002  3.7550354e-002 -3.9118571e-001 -4.7660679e-002 -4.2091525e-001  3.0429026e-001 -5.8456658e-001  6.4074487e-001  1.2130972e+000 -2.8494636e-001 -4.7980260e-001
  5.9190423e-002  2.2646043e-001  9.7644420e-001 -4.3439764e-001 -1.8302887e-003 -2.8828474e-001 -1.1862853e+000 -1.2589745e-001  2.9932523e-001 -1.2719462e-001  1.5990096e-001  7.3771839e-001 -4.0142090e-002  4.1226561e-002 -1.1013413e-001 -4.0350256e-001 -7.8448289e-001 -3.0931458e-001 -7.4490807e-001 -5.9588090e-001 -1.1215265e+000  4.4673524e-002 -4.2315187e-001 -5.3542945e-001 -2.5978317e-001 -3.7374487e-002 -9.4171673e-001 -8.9876386e-001 -9.6531097e-001 -6.0960559e-002  2.5352053e-001  2.5026246e-001  6.8889512e-002 -3.7748394e-001  1.5121147e-001  2.7594771e-001 -7.6115640e-001 -9.6360824e-001 -8.4359525e-001 -7.0647766e-001 -3.5371991e-001  3.1455957e-002 -6.9459372e-001 -3.6491015e-001 -1.3841572e-001 -3.3739679e-001 -2.7956358e-001 -1.0709599e+000 -6.9765200e-001 -7.6393911e-001 -2.3076184e-001  1.5665340e-001  1.0126743e-001 -5.7223999e-002  1.2065751e-001  2.9992376e-001  5.3848916e-002  2.8392208e-002  8.9967979e-002 -1.2733127e+000 -6.9556406e-001  1.3916535e-001 -3.5391119e-001 -4.2038882e-001  2.6788696e-001 -1.0882994e+000
 -3.7732261e-001 -2.4182078e-002 -2.9220213e-001  7.4556133e-001  2.3518291e-001 -1.2065482e-001  2.6470749e-001 -9.0755205e-002  2.2698984e-001  2.5404540e-001 -1.6737725e-001  2.7333249e-001  2.1308485e-002 -6.4983340e-002 -2.3519126e-001 -3.2921326e-002 -1.5555534e-001 -7.7165779e-001 -1.3370998e+000 -7.2057610e-001 -9.0272789e-001  1.3235739e-001 -1.3175744e+000  1.5248285e-001 -7.1379534e-001 -3.5697955e-001 -7.0298393e-001 -9.0956596e-001 -9.8653505e-001 -2.5391560e-001 -2.6783716e-002  5.6637264e-002 -9.3601943e-001 -8.3793592e-001  2.0722300e-001 -1.2827430e-001  9.5330510e-002 -8.9079423e-001 -6.6788552e-001 -8.5189926e-001  3.3545292e-001 -6.3477968e-001  3.2751835e-001 -3.0423330e-001 -6.8204829e-001 -1.2025282e+000 -8.5194091e-001 -1.8442493e+000 -9.9764969e-001 -2.6263294e-001 -4.1082243e-001 -2.7195089e-001 -1.9049571e-001 -1.7359259e-001 -2.4341440e-002 -4.0584196e-001  4.0124484e-001 -1.3111229e-001  9.2271758e-002 -1.4238244e-001 -3.3018156e-001  1.7258040e-001 -2.4356360e-001  1.1923982e+000 -7.2673500e-001 -7.0759933e-001
  4.4406593e-001 -6.4497974e-001 -2.8113936e-001 -8.3271564e-002 -4.4909050e-001 -6.4223720e-001 -6.0860286e-001 -7.0272395e-001 -1.6438465e-001  2.2523686e-001 -4.2650968e-001  3.1477388e-002 -8.2200331e-001 -5.5019998e-001 -1.1400385e+000 -6.5791605e-001 -7.5208101e-001 -1.2981006e+000 -8.7736117e-001 -4.8136732e-001 -3.8642525e-001 -1.3559577e-001 -1.9043445e+000 -6.7069742e-001 -6.7306536e-001 -1.2927008e-001 -1.0196721e+000 -9.2366514e-001 -1.0537145e+000 -3.5193142e-001 -6.0417119e-001 -2.8805537e-002 -1.1361697e+000 -7.1583183e-001 -7.3053396e-001 -5.1521969e-001 -4.2590852e-001 -5.9355646e-001 -3.8626008e-001 -5.9449832e-001 -3.3928154e-002 -7.6716038e-001 -9.0771279e-002 -1.6203285e+000 -3.3613886e-001 -5.5456455e-001 -1.3471242e+000 -1.4728316e+000 -1.0879126e+000 -6.1542458e-001 -1.2587971e+000 -1.1115069e+000 -4.5404485e-001 -7.6784298e-001 -1.0350930e+000 -8.7537480e-001 -2.6672160e-001 -6.4615887e-001 -8.6374270e-001 -1.0769614e+000 -1.0735681e+000 -5.1758216e-001 -1.2485030e+000  1.9010683e-001 -2.0759983e-001 -1.2477564e+000
 -2.7607471e-001  5.4734541e-001 -1.0090779e+000  9.7939055e-001 -2.5041021e-001 -1.2833837e+000 -5.8769000e-001 -2.3432947e-001  6.7866617e-001  7.5421991e-001 -4.8415640e-001 -2.7775122e-001 -9.2412283e-002 -9.4301726e-001 -4.4743146e-001 -1.4627458e-001 -4.3428502e-001 -7.4334962e-001 -5.8002777e-001 -4.1404675e-001  1.0300980e+000 -2.1389595e-001 -4.2264655e-001 -2.6303299e-001 -7.4546068e-001 -7.3330888e-002 -5.8392411e-001  2.1082376e-001 -7.3245891e-002 -5.1109789e-002  3.5173272e-001  4.2485243e-001 -1.5094062e-002  1.3216154e-001  2.7195290e-002  2.1573158e-001  2.3502087e-003 -1.1466682e-001 -7.1030183e-003 -3.0728100e-001 -2.2697700e-002 -7.3979711e-001 -4.9697772e-001 -4.0157546e-001 -4.1238881e-001 -4.3074323e-001 -1.1616048e+000 -9.2055857e-001 -1.2405578e+000 -7.4174891e-001 -5.7536814e-001 -6.2316587e-001 -4.2585465e-001 -1.7078890e-001  6.0669817e-002 -3.8401925e-001  8.5482502e-002 -2.9844920e-001  1.6519177e-001 -7.3622252e-001 -1.2885000e+000 -5.4154464e-001 -1.1964741e+000 -5.7142119e-001 -8.8725585e-001 -1.2897106e+000
 -9.9051629e-001  2.0526121e-001  8.2487733e-002 -4.1968283e-001  5.3833590e-001  8.5787127e-001 -1.1972423e-002  7.4292249e-001  2.4143505e-001  9.7020680e-001  8.6771825e-001  4.9837447e-001  2.3662403e-001  6.3680571e-001 -1.1053399e-001 -4.0341569e-001  5.2381359e-001  3.5830547e-001  1.4347823e-002  7.7434575e-001  1.6377869e+000  6.6529332e-001 -2.4132938e-001  4.4531493e-001  8.6300731e-002  2.6084089e-001  7.8621538e-001 -4.6064247e-002  6.5105229e-001 -7.5738556e-003  5.3566444e-001  1.0171946e+000  2.0251275e-001 -3.7186502e-001  1.1714608e-001 -1.3828071e-001  3.2194200e-001  4.0323135e-001 -5.7301341e-001  3.0427878e-001  2.6854055e-001 -5.0843849e-001  1.4573733e-001  2.6335316e-001 -2.7145953e-001 -2.5307710e-001  4.2375230e-001 -2.9661108e-001 -2.7727947e-001  1.9979844e-001 -3.6862373e-001 -3.2891386e-002  2.0639447e-001 -2.6518783e-001 -1.8911420e-001 -3.1990566e-002  2.5435649e-002 -2.3418642e-001  6.0372127e-001  1.9827533e-004  9.9797935e-001  1.9593960e-002 -5.8157059e-001 -1.7765312e-001  3.8813830e-001 -5.1191831e-001
 -1.4731756e+000 -4.8552904e-001 -1.2401841e+000 -1.7631635e-001  4.8694313e-003 -7.3096104e-001  6.0430974e-001  4.1854161e-001 -1.9967893e-002  1.1043386e-001 -4.6576281e-001  8.0575215e-001 -3.1202347e-001  5.5091027e-001 -8.0245241e-002  6.3446881e-002  2.7062371e-001 -8.8971943e-001 -1.8698874e-001 -3.0279321e-001  7.4321989e-001 -4.6350108e-001 -1.4209239e+000 -1.0032430e+000 -7.4400168e-001 -2.5965836e-001 -2.9974266e-001 -4.1587412e-001 -2.6988540e-001  6.7354741e-001 -1.0835348e+000 -7.1172344e-002 -1.1229223e-001 -4.7911575e-001 -2.6754937e-001 -1.0163885e+000  3.6627032e-001 -3.3041508e-001 -8.1304846e-003 -2.0668805e-001  3.4075055e-001 -8.5765174e-001 -9.6576973e-001 -8.1752493e-001 -6.5337868e-001 -3.2766541e-001 -4.8926594e-001 -7.7120290e-001 -7.6563908e-001 -4.2733438e-003  5.2347862e-001  4.7148035e-001 -1.4343925e-001 -7.1515677e-001  8.2056731e-001  6.3534832e-002 -3.2529872e-001 -5.1679188e-001 -1.6399639e-001  2.4732761e-001  4.7194571e-001 -5.2629190e-001 -1.0761927e+000 -1.0307380e+000 -7.2115675e-001 -1.1970500e+000
 -1.3805220e-001 -8.3388312e-002  3.2971988e-002 -7.9826118e-001 -1.5689277e-001 -9.8941112e-001  3.5256159e-001 -4.7311103e-001 -3.9789666e-001 -7.0757261e-001 -1.1715506e+000 -5.2765007e-001 -4.8818782e-001 -4.1576376e-001 -8.2062845e-001 -7.9359646e-001 -8.4593853e-001 -1.4507619e+000  1.5561003e-002 -4.9976176e-001 -8.9340025e-001 -8.1732315e-001 -1.3262041e+000 -4.3874504e-001 -6.0883579e-001 -2.3611701e-001 -8.7054158e-001 -8.6183953e-001 -6.1788935e-001 -5.6655203e-001 -1.0994782e+000 -9.8040931e-001 -1.4740358e+000 -1.3253747e+000 -8.3982450e-001 -5.7490640e-001 -7.1736813e-001 -2.1366044e-001  1.5965903e-002 -5.2475567e-001  4.4659078e-001 -1.3825395e-001 -6.9173894e-001 -1.3395645e+000 -8.2352985e-002 -4.7287465e-001 -5.2857103e-001 -2.7284110e-001 -7.6397413e-001  2.0331504e-002 -8.1690583e-001 -9.8722250e-001 -1.1022023e+000 -8.8266173e-001 -8.9930711e-001 -1.0356178e+000 -4.2193714e-001 -6.9363050e-001 -8.8162553e-001 -5.5782444e-001 -2.0304990e-001 -3.4082171e-001  3.0199517e-001 -9.2972901e-001 -1.1778942e-001  6.6460161e-001
 -4.8060299e-001  4.9416669e-002 -1.3544175e-001  2.6493590e-001  1.6135920e-001 -1.0601473e+000 -2.9842009e-002 -1.1635998e+000 -2.1521624e-001 -7.3835372e-002 -1.7087034e+000 -2.6626183e-001 -6.3449183e-001 -4.2780395e-001 -1.2103858e+000 -1.1353401e+000 -6.8779026e-001 -1.8274170e+000 -1.8568060e-001 -1.4960533e+000 -1.2674189e+000 -6.5955246e-001 -1.9683731e+000 -7.5305711e-001 -1.2434699e+000 -7.6491856e-001 -6.7054536e-001 -8.8745688e-001 -7.2860678e-001 -7.8646708e-001 -1.1569102e+000 -1.4602954e+000 -1.6852038e+000 -1.6233325e+000 -8.6602707e-001 -5.7566530e-001 -6.2872832e-001 -9.0713120e-001  1.2676851e-001 -7.2734528e-001 -3.1884518e-001 -6.5016960e-001 -5.9414226e-001 -2.1176615e+000 -8.6203087e-001 -5.3636046e-001 -1.1552074e+000 -8.7900229e-001 -1.2982146e+000  5.8200184e-002 -8.3884324e-001 -1.1803063e+000 -6.7249886e-001 -7.6481665e-001 -2.8437458e-002 -7.0565780e-001 -1.0157005e-001 -3.9538139e-001 -9.8042119e-001 -5.8448629e-001 -5.3298590e-001 -2.4760966e-002 -5.2129516e-001  2.1462882e-001 -1.1104445e-001 -1.0074949e+000
 -7.6736201e-001 -3.6790938e-002  1.1908298e+000 -5.9016522e-001 -3.7974833e-001 -1.1212928e+000 -5.9830816e-001 -1.3950462e+000 -4.8868175e-001 -5.7743852e-001 -1.3129263e+000 -4.0384452e-001 -4.5314621e-001  8.6115549e-002 -1.2031057e+000 -9.6728181e-001 -3.6854599e-001 -9.2076826e-001 -6.4477759e-002 -8.5610734e-001 -5.4893974e-001 -8.1034498e-001 -5.3472891e-001 -6.0140704e-001 -4.7232014e-001 -7.7529896e-001 -6.6654678e-001 -7.6958409e-001 -8.2026068e-001 -1.6522004e-001 -4.7582602e-001 -1.4671681e+000  5.5475896e-001  4.8372712e-001 -1.0930783e+000 -6.2990038e-001 -6.3072412e-001 -6.4779875e-001 -2.3704648e-001 -6.5983601e-001 -6.6166053e-001  1.2169149e-001 -6.4877434e-001 -1.3717426e+000 -1.7344833e-001 -2.4037746e-001  2.6443891e-003  1.8585695e-001 -8.4196821e-001  6.2482012e-001 -8.3346309e-001 -5.5184712e-001 -4.7720250e-001 -4.4830700e-001  1.2042937e+000 -9.7681510e-001 -5.8123260e-002 -4.3188958e-001 -1.0817729e+000 -5.3696160e-001 -3.7269246e-001 -1.8055192e-001 -2.2404239e-001 -1.2959171e+000  4.3825437e-001  2.6626122e-001
 -4.4677793e-001  1.9782593e-001 -9.4816471e-002 -1.3040128e-001 -2.4113178e-001 -5.4119704e-001 -1.9027916e-001 -7.8246473e-001 -3.8521842e-001 -3.3436565e-001 -1.3197206e+000  1.0246170e-001 -2.9984984e-001 -5.8345446e-002 -1.1783884e+000 -5.9792414e-001 -5.2395361e-001 -4.7954015e-001 -6.2222666e-001 -7.6421774e-001 -9.4055971e-001 -5.8473628e-001 -5.1465106e-001  3.1227423e-001 -3.8818070e-001 -3.4182053e-002 -2.7827538e-001 -2.2056655e-001 -3.3572995e-001  2.7114548e-001 -1.8103288e-001 -6.4543398e-001 -4.5129240e-001 -4.8223947e-001 -8.1067566e-001 -4.2254383e-001 -2.6341164e-001 -3.8984099e-001  2.1071622e-003 -3.0161697e-001  6.9060321e-001 -2.4562092e-001 -2.2219847e-001 -1.0783569e-001  1.5708410e-001  4.3152403e-001 -4.6284094e-001 -4.5876120e-001 -9.0513824e-001  5.2386795e-001 -3.6282677e-001 -6.6358079e-001 -6.3672133e-001 -7.1266054e-001  5.2696328e-001 -7.7973835e-001  2.3624575e-001 -5.3852316e-001 -6.0564063e-001 -4.3038680e-001 -8.3867651e-001 -3.4910876e-001  6.7613869e-001 -6.4122319e-001  3.5778041e-001 -5.5879595e-001
  2.3117276e-001  6.0056334e-001 -8.9989570e-001 -6.9113193e-001  3.7250838e-001  1.1774143e-001 -2.0323150e-001  1.1711786e-002  4.7812728e-001 -2.0928160e-001 -9.9223191e-002  4.4275563e-001 -2.2179278e-001 -1.5066272e-001 -3.3348343e-001 -3.9880224e-001 -2.1140941e-001 -1.9149021e-001 -9.3213626e-001 -8.7757686e-002 -1.7635551e-001 -5.6163542e-001 -1.1951718e-002  7.8828470e-001  1.0443597e-001 -5.3591233e-001 -9.2569298e-001 -4.2623328e-001  3.9063389e-001  5.7898259e-001  3.0792533e-001  3.8787284e-001  1.0638943e-001  1.1140432e-001  1.7540645e-001  1.0544557e-001  3.8499367e-001  3.4081867e-001  2.5855619e-001 -3.9353958e-001 -4.2114639e-001  6.5290786e-001  1.3944774e-002  2.3929458e-001  5.6460657e-001 -1.9245020e-001  2.6968457e-002  6.3669725e-001 -2.8065266e-001 -1.2550200e-001 -9.1699357e-002 -3.1419553e-001 -2.4048871e-001 -3.1158860e-001  7.4113774e-001 -5.1538811e-001  6.0736521e-001 -2.0028120e-001 -4.8330288e-002 -2.4390688e-001 -5.3102003e-001  2.5128274e-001 -1.0762369e+000  5.2606469e-002  8.3095160e-001  2.3583461e-001
  5.0637439e-001 -2.6929608e-001 -5.0259309e-001 -6.1743071e-002 -8.1488555e-001  3.9029879e-002 -2.0022596e-001  1.1077988e-001 -3.1727566e-001 -3.0618998e-001 -8.1394205e-001 -1.0628402e+000 -4.6283256e-001 -2.7111374e-002 -7.2323546e-002 -1.1800460e-001 -3.9131181e-001 -4.7912280e-001 -1.9281831e-001 -1.2684614e+000 -7.8220569e-001 -1.5286364e+000 -1.0037184e+000 -2.2782971e+000 -7.3295506e-001 -1.5056055e+000 -6.5792451e-001 -2.0229101e-001  1.4549937e-001 -4.1673679e-002  9.7807388e-002 -4.1695002e-002  3.1993214e-001  4.8491696e-001  3.2314824e-003  2.2857123e-002  5.8166777e-001  2.0529033e-004 -8.9770087e-001 -8.5378558e-001 -1.1362700e+000 -4.2127077e-001 -1.5377864e+000 -1.7146311e+000 -7.7769203e-001 -1.3981411e+000 -3.6510576e-001 -4.1357491e-001  2.4857541e-001 -5.3234385e-001  5.3994613e-001  2.0940545e-001 -7.1793954e-002 -2.6460292e-001  4.9772165e-001 -4.2377861e-002 -1.9019733e-001 -1.8341070e-001  3.4531987e-001 -2.4416311e-001 -5.2322124e-001 -6.0660249e-001 -6.5676271e-001  5.3402147e-001 -1.2794046e+000  7.6936455e-002
  7.0326200e-002 -6.0650882e-001 -5.3762414e-001 -1.4101584e+000  7.4754952e-002 -4.7204196e-001  1.8418755e-001  6.0575455e-001  9.8717419e-002  3.1252687e-001 -7.4400840e-001 -7.1401940e-002 -5.4212076e-001  1.5331575e-002  1.8589303e-001  1.7731473e-002  1.3674927e-001 -4.4379132e-001  1.7799805e-001  4.5779438e-001  1.6794959e+000  1.2897729e+000 -9.9077574e-001  4.9343136e-001 -2.6761821e-001  1.1636398e+000  5.0796734e-001  6.2174913e-001  3.4000437e-001  4.2288137e-001 -8.8486282e-002  8.6162529e-002 -3.6786051e-001 -5.3554414e-001 -7.0409873e-003 -5.2959589e-001  3.2372800e-001  2.7336282e-001  1.2290370e+000  2.5069681e-001  1.1122686e+000 -1.5291023e-001  7.0803484e-001 -8.6610090e-001  3.9436821e-001  5.1831074e-002  5.9265463e-002  7.0994003e-001 -9.0537925e-001 -4.0659350e-002  7.9325826e-001  1.9325085e-001 -6.2839359e-001 -6.6949981e-001 -1.4470493e+000 -5.0354506e-001 -1.1758023e-001 -1.8622662e-001  7.4663302e-001  7.3464071e-001 -2.1612242e-001 -1.9816167e-001 -9.9596908e-001 -1.4207502e-001 -3.7418822e-003 -3.7633767e-001
  5.6350424e-001  5.4812491e-001  1.4690422e+000 -1.0493854e-001  1.7730208e-001 -4.1592691e-001 -2.4559522e-001  4.2000017e-001  1.3743874e-002 -1.6633221e-001  2.9152890e-001 -8.0998505e-001  1.2924415e-001 -1.7077793e-001  6.6631397e-001  6.0864665e-001  6.6001525e-001  1.3507727e+000  1.5645647e-001  6.6844769e-001  7.5419831e-001 -1.5130775e+000  1.3701274e+000 -8.6337239e-002 -1.3894329e-001 -7.3894919e-001  1.0493218e+000  6.2170281e-001  6.6151597e-001  1.4502965e-002  6.4551615e-001  2.9426474e-001  8.7456195e-001  1.0820844e+000  4.4354902e-001 -3.6838706e-002 -5.1303063e-001  1.2225120e+000  3.7423562e-001  7.0630834e-001 -6.2607168e-001  2.9717560e-001 -5.4493131e-001  8.7591568e-001 -3.3242172e-001  6.5814855e-001  5.4211218e-001  1.0083403e+000  1.1139435e+000  1.8315380e-001  1.8835959e-001  4.0274995e-001  1.8919320e-001 -2.9393758e-001 -3.6158153e-001  6.8509324e-001 -3.1568719e-002 -5.1327787e-001  7.9528621e-001 -6.3023611e-001  6.7831132e-001 -4.3769987e-001 -8.0120557e-001  7.4233388e-001 -1.1204839e-001  1.0318525e+000
  5.4710324e-001  6.7292083e-001 -7.5774649e-001 -2.4091925e-001  2.0605322e-001  5.2126043e-001 -3.9925814e-001 -3.6318902e-001  4.6335157e-001 -5.2158388e-001 -4.3810646e-001 -3.9097706e-001 -3.0867837e-001  1.3556204e-001  4.1571769e-001  6.7542243e-001 -2.3215763e-001 -1.5788242e-001 -3.4955170e-001 -2.5300700e-002  1.0227177e-001 -2.5143503e-001  9.7116278e-001 -1.9402668e+000  4.0292440e-001 -6.4739177e-001  2.1181859e-001  1.9979373e-001  1.9429200e-001 -3.4868737e-001  4.4574084e-002 -3.5820187e-001  3.6767261e-001  4.6217331e-001 -4.2895143e-001 -2.3295566e-001 -1.0651435e+000 -1.0326609e-001  1.9069303e-001  4.7549258e-001 -3.1586824e-001  4.0441959e-001 -1.1888107e+000  6.7704649e-001 -1.9569832e-001  3.0180440e-001  1.9912026e-001 -6.0844895e-001  1.3242573e+000 -5.2416682e-001  7.0587317e-001  1.9703836e-002  5.6513209e-001 -6.3975988e-001 -9.6964594e-001 -3.7878104e-001 -5.8945493e-001  6.0783977e-002 -5.8298791e-001 -3.9669850e-001  1.1482091e+000 -3.8435184e-001 -7.8035911e-001 -2.1965626e-003 -1.0333374e+000 -1.2054237e-001
  5.0720951e-001 -4.3611499e-001  1.1447739e+000 -8.2834413e-001 -4.8069869e-001 -2.6585291e-001 -5.8716132e-001  2.9503534e-002 -3.5219011e-001 -6.5753321e-001 -5.1332151e-001 -9.8450637e-001 -1.9606468e-001 -5.2920491e-001  8.9788381e-002  2.1427951e-001  3.9928063e-001 -1.1975477e-001 -4.5261592e-001  2.5758924e-002  2.3278191e-001 -5.9637634e-001 -3.9658442e-001  8.0541447e-002 -1.5356327e-001 -4.0092669e-001  1.9975604e-001  6.1160500e-001  4.6465199e-001  4.2408722e-001 -6.4444233e-001 -1.7606275e-001 -6.4961692e-002  3.5054705e-002 -2.8092485e-001 -8.0814217e-001 -2.4578789e-001  7.6009130e-001  5.1760676e-001  9.1314291e-002 -3.1786998e-001 -2.5251401e-002  1.0848913e-001 -5.2775119e-001 -1.7109055e-001 -1.6175614e-001 -2.9661196e-001  2.7686604e-003 -9.0294392e-002 -2.1248260e-001  2.0771651e-001 -1.9899894e-001 -6.3781329e-001 -8.8034446e-001 -2.9041750e-001 -1.7401360e-001 -6.5862184e-001 -9.3153558e-001 -1.4558078e-001 -8.0129701e-001  8.6394478e-002 -1.2398510e+000 -4.8597264e-001  8.2893348e-001 -6.3856777e-001  1.3092928e+000
  5.2417611e-001  9.0624967e-001  7.5177022e-001  1.4079593e+000  6.2244324e-001  1.7818677e+000  4.8541026e-001  7.3248200e-001  7.9795675e-002  9.9520169e-002  1.7889403e+000 -3.5662649e-001  5.5867892e-001  6.9631105e-001  1.4791207e+000  1.4665648e+000  1.4374052e+000  2.3057730e+000  1.0318467e+000  6.4476485e-001 -5.8456185e-002 -1.2833255e+000  1.4759421e+000 -1.2876201e+000  9.7255764e-001 -2.1552308e+000  1.7194069e+000  1.6195996e+000  1.4492659e+000 -9.8879992e-002  8.6479554e-001  2.0779340e-001  9.6693973e-001  7.7029957e-001  2.2873260e-001  6.8135382e-001  3.0177640e-001  1.2402395e+000  1.6676357e+000  1.5615315e+000 -1.7295907e+000  1.0742412e+000 -1.5217074e+000  1.1709159e+000 -8.5860088e-002 -7.9338907e-001  5.8566806e-001  4.3191920e-001  1.9351129e+000  3.0450985e-001  1.1523208e+000  7.6906089e-001  5.2855456e-001  6.2728485e-001 -1.6260116e-001  9.2737449e-001 -7.3801898e-002 -4.0037349e-001  1.9580087e-001 -1.6167211e-001  2.4718735e+000 -1.6437823e-001  1.5273047e+000  2.3007238e+000  4.5908936e-001  2.6855433e+000
  7.3460949e-001  9.7524019e-003 -5.4398639e-001 -5.6039018e-001 -4.9655317e-001  2.9459449e-001  1.4133800e-001 -4.0781671e-001 -1.7533877e-001 -1.8550717e-001 -3.7771178e-001 -1.7569542e-001 -2.2362812e-001 -7.2655942e-002  1.7835553e-001 -1.8266375e-001 -2.5844968e-001  5.0662954e-001  1.8242438e-001  1.4928648e-001  1.1278326e+000  7.5528863e-001 -1.8981934e-001  1.4863809e-001  2.6599084e-001  7.4018652e-001 -2.4229726e-001  6.5914818e-001  2.7808347e-001 -3.4017153e-001 -4.1568102e-001 -4.2071822e-001 -7.9566771e-002  8.8505423e-003 -2.3416436e-001  2.9390361e-002 -3.8931467e-001  5.3865855e-001  9.0047902e-001  2.3513307e-001  5.3581821e-001  2.0413208e-001 -1.3911998e-002  8.4333195e-001  5.2777666e-001 -5.1956160e-001 -1.7931740e-001  7.4781379e-001  3.9028488e-001 -1.7698834e-001  5.4506058e-001  9.7093523e-002 -1.7983216e-001 -2.2244293e-001 -8.6221372e-001 -3.3720463e-001 -2.8941282e-001  1.7292022e-001 -8.6008936e-002 -3.0382915e-001 -2.5344205e-001 -5.2996844e-001 -2.7467246e-001 -1.8633481e-001 -8.9148699e-002  2.5155955e-001
 -1.0397622e+000  4.1550009e-001  3.7587015e-001  3.9755007e-002  6.6190932e-001 -2.0533517e-001  4.1163647e-001  8.7372614e-001  3.1839163e-001  4.2525063e-001  1.0101535e+000  9.0558546e-001 -2.9007395e-002  1.8762142e-001  4.9122768e-001  4.6962827e-001  9.6905221e-001  1.3951217e+000  1.1413218e+000  1.0390295e+000  7.5744341e-001  5.6971639e-001  5.5118315e-001  8.3053307e-001  7.1600240e-001  4.1502638e-001  2.7443445e-001 -4.4306653e-001 -9.3093186e-002  6.1524414e-001  4.4201081e-001  2.4207424e-001  5.9702210e-001  2.2011547e-001 -1.1981522e-001 -4.4919168e-002  2.8047208e-001 -5.0569108e-002  3.4174808e-001  3.2346348e-001  5.2318021e-002 -1.9607750e-001  1.2993744e+000  1.2311288e+000  1.1222595e-001 -4.6560566e-001  1.5577855e-001  1.3106555e-001  2.3244481e-001 -4.9573887e-001  6.9958569e-001  7.4958228e-001 -1.4592021e-001  9.7205566e-002 -7.4041411e-001  5.1001884e-001 -2.6113088e-002  9.7563293e-002  6.9199129e-001  6.2868150e-001  1.0517364e-001  7.9812584e-001 -1.4405527e+000  3.6684940e-002  2.0493777e-001  1.9227268e-001
  8.0793996e-001  9.9582496e-001  1.1444727e+000  1.4493031e-001  1.3468434e+000  1.8265262e+000  5.3234535e-001 -4.2707945e-002  3.0586012e-001 -2.2377367e-001  1.3597140e+000 -6.7449340e-002  2.0013466e-001  5.0787647e-001  8.4439790e-001  6.0800453e-001  5.2284430e-001  1.4064544e+000  1.4108327e+000  5.0642705e-001 -5.7570146e-001  5.3621101e-001  9.0125827e-001 -1.5475868e-001  8.9228033e-002  4.0907686e-001 -8.0465118e-001 -2.0032217e+000 -4.0338047e-001  5.6400875e-001 -8.0882839e-001 -9.3197238e-001  6.5056911e-001  2.7349637e-001 -9.7010225e-001 -7.4347957e-001  3.9060648e-001 -7.7278847e-001 -1.4569215e+000 -2.6493326e-001 -7.7568464e-002  5.7771333e-002 -2.4669122e-002  5.9463275e-001 -6.3440262e-002 -1.7450786e-001  8.1345433e-001  6.5460446e-001 -4.3171799e-002  9.5514343e-001  5.1739903e-001  5.3612101e-001  2.8879768e-002 -2.8025253e-001  5.0143105e-001  7.6832768e-001 -4.6844295e-001  5.5832605e-001 -1.3643738e-001  5.5188728e-001  1.9387705e+000  9.6034971e-001  1.9271491e-001  6.3341903e-001 -3.5352019e-002  4.1933414e-001
 -1.6767608e+000  5.5917498e-001  1.5180245e-001 -1.2635850e+000  5.2022626e-001  5.3867681e-001  1.8459374e-001  3.8041107e-001 -2.9693571e-001 -7.7635347e-001  7.7028176e-001  2.5801715e-001 -6.4284773e-002  5.6116713e-001  7.7508680e-001  5.8691575e-001 -1.2074629e-001  7.5179268e-001  9.2941504e-002  2.7180251e-001  6.6159254e-001  6.4687241e-001  1.8242104e-001  6.8587832e-001 -5.7310494e-002  1.1677388e+000 -1.9815273e-001 -3.5217529e-001  3.5712740e-001 -2.2901243e-001 -1.3032777e+000 -7.0990990e-001  9.3031004e-001  1.0009973e+000 -4.1803114e-001 -9.1452698e-001  2.2514145e-001  9.1790252e-001 -4.4170062e-001 -6.3285853e-001 -2.1324120e-001  5.6104076e-003  5.2212822e-001  7.3915661e-001  5.8105173e-001  1.1978869e-001  9.2217477e-001  9.0706332e-001 -2.0970816e-001  7.9767043e-002  2.0419548e-001  3.3888161e-001 -3.8216103e-001 -6.8949767e-001 -1.0395794e+000 -1.2846189e-001 -4.6077867e-001  9.7736647e-002  3.0650533e-001  3.6513864e-001  4.8790699e-001  5.3964325e-001  2.0494196e+000  2.2513705e+000  4.4339157e-001  1.3064114e+000
 -9.4145866e-001  6.7877970e-001 -9.6458777e-001 -1.3062775e-001  1.3204453e-001  7.8820809e-001 -1.3548988e-001  5.2425098e-001  4.4001224e-001  3.7523265e-001  7.2999850e-002 -3.7857248e-001 -4.0679359e-001 -1.2444407e-001  2.6485306e-001  2.9829938e-001  7.0098212e-001  1.3793858e-001  1.4401701e-001  1.3760689e-002  2.8774225e-001  4.0449828e-001  5.5816331e-001  1.0160293e+000 -1.4432537e-001  3.8587568e-001  1.8129438e-001 -5.6256826e-001 -1.6049877e-001 -6.0429853e-001  3.6070537e-001 -1.2277608e-001 -7.5572656e-001 -3.9900223e-001  2.7963984e-001  7.3676354e-001 -4.5182221e-001  5.4040829e-001 -8.7811078e-001  2.1665778e-001  3.2185500e-001 -6.0666658e-001  2.6361310e-001 -5.7331090e-002 -2.7511529e-001 -9.9236992e-001 -2.7183228e-001 -2.5669011e-001 -1.1861646e-001  6.5012849e-002 -1.2898301e-001  6.8832880e-003 -6.3262487e-002 -5.7373784e-001 -1.0850511e+000  1.6276583e-001  1.6453013e-002  6.1210795e-001  6.4867903e-001  2.1150206e-001  3.1156912e-001  3.8238372e-001  1.0879739e-001 -3.3590010e-001  7.2991154e-001 -2.3496970e-001
  7.0642669e-001 -4.3345103e-002  4.2338625e-002  5.0723357e-001 -1.6396814e-001  2.6859749e-001 -6.3938260e-001  3.1206858e-001  1.7164114e-001 -5.7012282e-002  4.4862722e-002 -4.2820201e-002  5.8965833e-001  2.0898780e-001  1.7597287e-001  2.9887715e-002 -1.4274888e-002 -7.0117496e-001 -2.4203299e-001 -5.6351717e-001 -4.8918142e-001 -1.4976669e-001 -1.1471040e+000 -2.6506067e-001 -1.9814867e-001 -1.0161211e-001 -2.1463801e-001 -1.8383959e-001  8.9197712e-002 -2.9217863e-001  1.8828556e-001  2.8721628e-002 -4.7154607e-001 -2.1908689e-001  1.6497563e-001  3.7080656e-002 -3.8256805e-001 -8.8849117e-003 -5.7990759e-001  1.8160169e-001 -4.2718550e-001 -2.7731053e-001  1.3258545e-002  1.0086951e-001 -5.9250366e-001  7.7965127e-003 -1.1491997e+000 -6.2455246e-001 -1.5818984e-001  6.3189890e-002  7.6302377e-002  3.8920509e-001  9.8646526e-002  5.6924853e-002 -2.2115491e-001  2.5914713e-001  3.5309630e-001 -7.1869098e-002 -1.2033297e-001 -1.1574739e-001  9.8327151e-001 -5.7027405e-002 -4.8817340e-001  1.3954156e+000 -6.1699452e-001 -5.8221022e-003
 -8.0596653e-001  3.3854111e-001 -2.1763774e-001 -4.3638670e-001 -1.9935543e-002  4.0135781e-001  4.9893048e-001  1.6018306e-001  2.3066575e-001  3.5513747e-001  6.1412679e-001 -1.8379961e-001  7.8195609e-002 -4.7304195e-001  2.7579794e-001  2.2065445e-001  5.8975511e-002  8.1418281e-001  3.3100170e-001  7.5007694e-001  8.6451504e-001  1.2326789e+000  2.9935334e-001  3.9192222e-001  4.1108010e-001  7.5560923e-001  4.3608291e-002 -1.9437296e-001  2.6255938e-001 -1.8278565e-001  3.5518045e-001 -4.5889488e-002 -6.9124829e-002 -6.2428982e-001 -1.7137172e-001 -4.0853248e-001 -2.9914805e-001  4.1910110e-001  1.1741854e-002  5.1794363e-001  9.6749386e-002 -3.1458394e-002  4.5545878e-001 -6.5554727e-001  4.1044741e-002  8.4129824e-001  1.3628779e-001  8.8146749e-002  6.5814239e-001  5.6415300e-002  1.9939063e-001  3.8002944e-001 -3.5001279e-001  2.4433304e-001  4.2649316e-001  4.1768818e-001 -7.9547691e-002 -3.6881683e-002  6.8926518e-002  5.1817886e-001 -3.0269009e-001 -2.2242916e-001 -6.4076517e-002 -1.4831578e+000 -1.5012228e-001 -1.0251394e+000
  6.8075635e-002  4.8964917e-001 -1.9488676e-001 -7.2311179e-002  7.2685255e-001 -4.7932633e-001  6.3629269e-001  6.5207463e-001  1.3557021e-001  4.0528970e-002  1.8374607e-002 -5.4299902e-001 -6.4383817e-001 -9.0685156e-001 -4.1768356e-001  1.1740668e-001 -2.3795782e-001  2.0532358e-001 -3.9207688e-001  5.5936173e-002  2.1657630e-001 -8.8308158e-002  3.9028454e-001  6.9756692e-001 -2.2537426e-001  5.0627344e-001 -1.0509176e-001  1.1159119e-001  4.1073971e-001 -5.7786475e-001 -2.7989686e-001  6.2463800e-002  2.5293104e-001 -2.1282731e-001  4.0489271e-001  1.1320516e-001 -1.8101250e-001 -3.9610547e-002 -3.2894617e-001  1.6673213e-001  2.5506272e-003  1.2776736e-001  8.9390009e-001 -3.2127493e-001  1.2142942e-001  7.5729976e-001 -1.7107298e-001 -9.0767201e-002  6.5510218e-002 -3.0703856e-002 -3.4603080e-001 -9.9775596e-002 -4.4329080e-001  1.5551999e-001 -2.4247128e-002  4.1507462e-001  4.7843774e-001 -2.4902554e-001  3.2690224e-001 -2.1476152e-001 -9.5098368e-001  3.3144632e-001 -2.1200756e-001  4.7280568e-001  8.3749306e-001  1.5869123e-001
  1.1884437e+000 -2.7487162e-001 -3.4354517e-001  3.4803076e-001 -5.8836180e-002 -1.0283111e+000  2.4910980e-001  9.0942911e-002  3.1506676e-001  3.1935689e-001  2.8158820e-001 -2.8467577e-002  8.4136578e-002 -1.1148022e-001 -2.4058353e-001 -1.7608135e-001 -1.4512741e-001  2.2198343e-001  7.6309685e-001 -1.2421133e-001  9.6842541e-002  3.9253858e-001 -5.4252605e-001 -8.9777678e-002  1.0249518e-001  2.2072830e-001  1.0266085e+000  7.3906096e-001  9.7523591e-001 -4.2510960e-002  2.8712264e-001 -3.6853052e-002  6.1938534e-001 -2.1082666e-001  5.3271985e-001  1.0412475e+000 -1.3400974e-001  4.2809523e-001  6.4691215e-001  5.3763579e-001 -7.6844497e-002  2.9727468e-001 -1.5771206e-001 -8.4553838e-001  8.8276738e-002  5.4602627e-001 -6.9120429e-002  4.5770593e-001 -1.4466899e-001  4.8671009e-002 -4.5646688e-001 -1.8168121e-001  1.3449589e-001  5.7288724e-001 -1.3010312e-001  8.0389448e-001  4.9830253e-001  4.5968438e-001 -9.2323926e-002  3.5352320e-001 -4.0949955e-001  2.7447911e-001 -9.6652359e-002 -1.2985477e+000  2.5835558e-001 -8.1342555e-001
  1.0920528e+000  6.2660398e-002  6.1672609e-001  1.1247896e+000 -1.1170837e-001  1.3444744e-001  1.4697832e-001  1.6435240e-001 -2.2206438e-001  2.9337555e-001 -1.2561714e-001  1.7127790e-001  2.7912230e-001  2.3686514e-001 -1.9214977e-001  3.0069389e-001 -2.9696711e-001 -3.6487882e-001  4.5747612e-001 -9.9375173e-001 -1.2017243e+000 -6.7797279e-001 -3.8568325e-001 -3.4408658e-001  1.0829416e-001 -2.7250834e-002  1.3015670e-001  7.7879952e-001  6.3212668e-001  5.5922941e-001  1.0180720e+000  3.5951472e-001 -2.9274484e-001  2.6240632e-001  4.5984006e-001  1.3759759e+000  4.7580610e-001  1.9287163e-001  2.0221438e-001 -1.8970571e-003  1.0617480e-001  6.4816686e-002 -6.0148777e-001 -3.4349315e-001 -1.6113301e-001 -3.6697528e-001 -3.8270241e-001 -3.2474532e-001 -2.6766305e-001 -1.6485719e-001 -4.1322482e-002 -1.8962970e-001  3.4104911e-001 -6.0424538e-002 -5.6547318e-001 -1.7615310e-001  1.9031558e-001 -2.7083209e-001 -1.5971461e-001 -8.0657723e-002 -6.7008293e-001  1.0371274e-001  4.4126993e-001 -1.2869073e+000 -1.8820612e-001 -1.2934356e+000
  4.7902657e-001 -6.1750687e-001  2.9794048e-001 -2.3291281e-001 -1.5390249e-001 -4.8195473e-001 -1.4431379e-001  6.5717380e-002 -2.6649954e-002  3.6530784e-001 -4.1312903e-001  1.8150415e-002 -1.4916892e-001 -4.2545596e-001 -5.6388748e-001  1.8758667e-002 -3.6628116e-001 -5.3926082e-001 -2.2706764e-001 -2.7400632e-001 -8.6862907e-001  4.4468107e-001 -2.6474598e-001  8.9226570e-001 -9.4432126e-003  5.0183337e-001  2.7637398e-001  6.1102005e-001  5.3995566e-001 -5.0773317e-002  1.1855743e+000  6.1062849e-001 -6.6730281e-001 -5.7997457e-001  5.6694035e-001  7.1237922e-001 -7.7889283e-002  5.4450224e-001 -4.9360753e-001  9.5231699e-001  1.4187496e-001 -1.1979517e-001  3.3389771e-001 -5.5397492e-001  2.6304935e-001 -4.2324186e-001 -2.1050711e-002 -2.2339660e-001  5.0223506e-002 -2.8331002e-001 -4.0711116e-001 -6.5517210e-001 -2.9992208e-001 -1.7693144e-001 -1.0828072e+000 -1.0373129e-001  3.9498758e-001 -2.8895561e-001  5.9088949e-001  7.4993561e-002 -1.1451423e+000  2.2043407e-002 -1.0842006e-001 -2.5972562e-001 -3.5397197e-001 -1.2503366e+000
 -2.1165652e-001 -4.5990325e-001  2.0275983e-001 -5.9607788e-001 -3.8708466e-001 -2.7632422e-001  1.3885710e-002  3.1545735e-002 -4.6303229e-001  4.0211215e-001 -1.9078339e-001  1.1451900e-001 -3.5119201e-001 -1.9152018e-001 -5.0569115e-001 -2.2096337e-001 -4.1916479e-001 -8.1320907e-001 -2.7989543e-001 -2.6698816e-001  1.6409866e-001 -4.0093256e-001 -1.0797549e+000 -2.2657531e-001 -1.9717354e-001 -2.1143312e-002  3.6610683e-001  8.5926614e-001  8.8515469e-001 -5.9824153e-001  5.7126824e-001  3.6985368e-001 -1.7290263e+000 -1.0889262e+000  3.3101382e-001  3.9530894e-001 -4.6714454e-001  6.8736506e-001  4.5819800e-001  2.7507247e-001  3.6033688e-001 -4.5634083e-001 -2.2049438e-001 -1.1149750e+000 -4.7381230e-001 -1.2125788e-001 -5.0782288e-001 -6.3566466e-002  1.8400480e-002 -2.5304103e-001 -5.1172921e-001 -4.6199612e-001 -5.1357984e-002 -4.0937514e-001 -5.6301045e-001 -7.3577058e-001  2.9308363e-001 -6.7712360e-001  3.3322286e-001  3.5997537e-001 -3.3756659e-001 -2.1769384e-001 -6.1481404e-001  3.5236638e-001  1.8260127e-001 -5.9652506e-001
  5.1220257e-002 -4.6416038e-001  6.3574563e-001  3.2837473e-001  9.5321321e-002 -3.7162337e-001  4.5660374e-001  1.3758827e-001  1.3064342e-001  7.4893157e-001  7.0503440e-001  4.5563533e-002  4.8210597e-001 -1.0543518e-001  2.2809381e-001  2.1629968e-001  1.9924335e-001  7.7785788e-001  1.1910610e+000  8.7836725e-001  5.5080615e-001  6.0195668e-001  9.8017171e-001  2.7285927e-001  4.5966362e-001  3.4862024e-001  4.4559934e-001 -4.6341707e-001  2.5866223e-001 -3.3638675e-001  5.6947766e-001  7.9609800e-001  7.0613702e-001  6.8090807e-001  4.3191731e-001  2.1270952e-001  3.8150938e-001  6.8529265e-001 -8.6832491e-002  1.7368000e-001  2.3011446e-001  1.8424915e-001  3.8745516e-001  4.9119517e-001  8.9494437e-002  6.9987724e-001  7.7038280e-001  4.8932793e-001  4.5601845e-001 -2.6565128e-001  1.8734196e-001  2.0422444e-001  2.8433380e-001  6.4787426e-001  3.4916012e-001  4.6221559e-001  3.9869644e-001  2.9163346e-001  3.5214692e-001  6.7408852e-001 -5.3841091e-001  4.6215190e-001 -8.2685965e-001 -2.7387076e-001  4.5864930e-001  2.0651203e-001
  3.7947090e-001  9.1112994e-001  6.0030861e-002  3.4102545e-002  2.6932196e-001  3.3871192e-001  5.1724809e-001  3.8832977e-001 -2.4636492e-002  1.2004445e+000  9.9299302e-001  5.8671575e-001  8.2704048e-001  4.2506226e-001  4.5514362e-001  3.1789810e-001  5.5250793e-001  5.1171396e-001  4.3727096e-001  8.1194119e-001  6.7322056e-001 -5.2206863e-002  1.0811043e+000  6.1972427e-001  3.9393094e-001  3.5729638e-001  1.1677485e+000  1.1415032e+000  8.8168658e-001  6.1572753e-001  1.5086927e+000  1.3872560e+000  3.4452616e-001  1.0570244e+000  8.9034011e-001  1.2686452e+000  5.1674543e-001  6.8593165e-001  5.7982000e-001  5.4307304e-001  3.4399633e-001 -1.5218996e-001  6.1053478e-001  5.9013839e-001 -3.3285012e-001  2.9195117e-001  3.9849065e-001  2.1335293e-001  5.2222153e-001  2.0884316e-001  4.4280348e-001 -1.4407766e-001  3.6974208e-001  1.0286802e+000  3.2717039e-001  7.4651723e-001  2.9604194e-001  3.7527280e-001  5.3841215e-001  6.4343595e-001  1.0874458e-001 -7.2274387e-002 -2.5083340e-001  3.3846316e-002 -1.3540141e-003  1.1522601e+000
 -1.0935614e-001 -9.0379981e-002  2.4119829e-001 -7.9530666e-001  5.2470418e-001  5.1197679e-001  5.9128461e-001  3.9645638e-001  1.4274099e-001  5.6448437e-001  8.0364249e-001  8.1088484e-001  3.4401951e-001  2.0764486e-001 -7.2233515e-002 -3.7005539e-002  1.3934838e-001 -7.5101093e-002  1.0231054e+000  4.5116079e-001  5.3963783e-001  1.1110631e+000  1.6019625e+000  1.7644738e+000  5.6950608e-001  8.8073980e-001  1.1779328e+000  8.9796447e-001  1.7808675e-001  1.1333432e-001  6.9659897e-001  7.5916881e-001  9.8073007e-001  8.3801296e-001  3.8596332e-001  1.0394355e-001  3.7915444e-001  1.3073544e-001  7.3279902e-001  1.0699793e+000  1.0190112e-001  2.1260916e-001  1.4392498e+000  8.2401214e-001  6.3904975e-001  5.8705230e-001  4.7607628e-003  7.3127733e-001  4.4557848e-001  1.7186533e-001  6.1450039e-002 -3.3011230e-001  2.8692449e-002  6.6461082e-001  1.3591770e+000  4.8436846e-001  5.8427472e-001  4.4742911e-001  1.6111127e-001  5.7567757e-001  2.2109592e-001  6.5777681e-001 -1.5838221e+000 -4.2149064e-001  1.1034685e+000  1.1226066e+000
  8.1744610e-001  8.0135249e-001 -1.1672393e-002 -5.6593111e-001  5.6161217e-001  2.8248762e-001  7.0332465e-001  4.0205438e-001  2.8392368e-001  9.0420276e-001  3.0170993e-002  1.3842811e-001 -3.8977618e-001  1.4182631e-001  3.0130342e-001  6.3270226e-001  3.3467062e-001 -5.4173927e-002 -1.5004379e-001  2.8288838e-001 -2.7715721e-001  3.3468032e-001  1.1022694e+000  4.7543866e-001  5.8671367e-001 -4.3081591e-001  7.6299391e-001  4.5674183e-001  4.9448511e-001  4.7348569e-001  6.2056596e-001  4.3595804e-001  6.5112124e-001  5.3691774e-001  4.3352854e-001  7.0440609e-001  4.8884997e-001  3.6660885e-001  3.9372878e-001  7.6812638e-001  4.5515372e-001  5.5916110e-001  6.4815399e-001  6.5699124e-001  3.1056150e-001  6.5864547e-001  1.9679880e-001  9.4917077e-001  8.5160967e-001  5.3146418e-001  5.5422328e-001  2.4117941e-001  5.1442023e-001  3.7597273e-002  6.0206200e-001  7.4224038e-001  6.7946561e-001  8.6041184e-001  7.3896766e-001  5.7197626e-001  7.2429362e-001  7.2154453e-001  3.6387182e-001  5.4991758e-001  6.6947121e-001  1.8436537e-001
  7.6643415e-001  2.3516313e-001  7.5443569e-001 -2.7712350e-001  3.3789469e-001 -8.1590023e-001  6.0778645e-003  4.1960455e-002  5.5998168e-002  9.1580066e-001  1.6184977e-001  8.2432194e-001  8.3161977e-001  2.0102549e-001 -1.8343923e-001  5.3592695e-002 -1.1710757e-001 -1.7461955e-001 -1.5463547e-002 -8.5375323e-002 -6.6953222e-001  4.7850248e-001 -8.8045711e-002  7.8728362e-001  4.4945732e-001  1.2161032e+000  5.5913811e-002 -3.9018156e-001 -2.9061345e-001 -7.3698317e-001  1.2100452e+000  9.9676039e-001 -7.1848576e-001 -5.0487172e-001  6.8022958e-001  1.2368925e+000 -3.5892961e-001 -2.1119339e-001 -4.9416652e-001 -3.7889996e-001  1.0198475e+000  3.1645373e-001  1.0493310e+000  7.5635437e-001  2.6046991e-001 -3.4267754e-001  1.0269684e-001 -1.3417012e-001 -6.9665773e-001 -2.3480693e-001 -3.7093513e-001 -4.5234302e-001  1.1633287e-001  3.4099130e-001  1.2025447e+000  2.1335151e-001  8.2543233e-001  2.4389465e-001  2.1843182e-001 -3.5463868e-001 -9.0737035e-001  2.8016916e-001  3.7655040e-002  7.2918408e-001  1.8819197e+000  2.8826002e-001
  6.8788477e-001  7.0708015e-002 -9.6483198e-001 -9.9603754e-003  2.3624553e-001 -5.0021494e-001  9.6800661e-002  1.5151170e-001  1.0691402e-002  5.0960141e-001  1.4301772e-001  9.6150834e-001  3.4748473e-001  1.4381199e-002 -6.7355115e-002  3.3002276e-001  3.1937133e-001 -2.3100358e-001 -3.3457620e-001 -4.5775468e-002 -5.7427254e-001 -5.2312962e-003 -6.7575091e-001 -9.7891940e-001 -3.4027257e-001 -5.3245138e-001 -5.7286268e-001 -1.4312856e+000 -8.0947802e-001  8.6234906e-002  4.9140558e-001  8.6860423e-002  4.3596349e-001 -1.0395731e-001  2.0926090e-001  7.0446421e-001  1.9057818e-001 -7.4387916e-001 -1.3571310e+000 -1.0887519e-001 -3.0590316e-001 -4.4647175e-001 -9.4482273e-002 -6.0371743e-001  8.7646700e-002 -6.7407689e-001 -5.0027055e-001 -7.4721610e-001  5.0960487e-001  1.3009979e-001  3.3635737e-001 -1.0998623e-001 -4.6696559e-001  2.1291390e-002 -1.9530804e-002 -1.7002193e-001  2.6480482e-001 -1.7256656e-001 -3.0477745e-001 -1.3086310e-001 -1.2319166e+000 -1.3800680e-001 -8.3210580e-002 -1.4413706e+000 -8.3410401e-002 -1.2347514e+000
  3.0309793e-001 -5.9622145e-001 -1.1501610e+000 -5.5393233e-001  3.6849630e-001  3.7670564e-001 -2.1369962e-001  5.5669676e-001  2.7740300e-001  2.9400806e-001  1.6232086e-002  1.1263585e+000  8.6201463e-001  2.7912126e-001  1.0000682e+000  7.8676098e-001 -2.7231680e-001 -1.9286192e-001 -3.8285527e-001 -6.0585466e-001 -1.2537343e+000  8.8851338e-002  6.0235347e-001  7.6959654e-002 -7.4118099e-002  7.5180770e-001  3.0440501e-001 -1.5260956e-003  9.5551974e-002  9.4420553e-001  1.7812083e-002  2.2057453e-001  1.0995222e-001  7.5296479e-001  6.1493775e-001  1.9311187e-001  1.2628847e+000 -7.3826345e-001 -2.6395843e-001  5.0257648e-001  1.3439705e-001 -2.1109210e-001  6.6300926e-001 -2.7585051e-001 -1.0605205e-001 -1.5743582e-001 -6.9845376e-001 -1.1477054e+000 -5.8077667e-001 -4.7959178e-001  5.9040469e-001  9.3400364e-001  4.7011187e-001  3.2328745e-001  4.9632506e-001 -4.0344920e-002  3.2368229e-001 -8.7156905e-001  4.9960434e-001 -4.6485338e-001 -1.9978400e-001  2.9384159e-001 -3.7458763e-001  1.4488238e+000  4.5656901e-002  4.1694349e-001
 -5.1660448e-001  4.2595943e-001 -5.4006829e-002 -3.0436114e-001  3.4428749e-001  1.9207130e+000 -1.3071610e-001  2.4262946e-001  4.5967116e-001 -9.1695771e-002  1.3087127e+000  1.4242030e+000  1.0157514e+000  1.4214789e+000  1.3030500e+000  1.0962120e+000  8.6212403e-001  1.1663115e+000 -6.1802434e-002  1.0414931e+000  8.3250346e-001  9.0155309e-003  1.3186673e+000  2.1810206e-001  7.8227456e-001  2.4184862e-001  7.1874313e-001  1.0511356e-001 -1.0073807e+000  9.3294646e-001 -6.1510518e-002  3.0652663e-001  6.6935702e-001  4.0828563e-001  2.8276692e-001 -2.9275345e-004  5.4818363e-001 -5.1188740e-001  6.6020259e-002  4.7728819e-001 -3.0649180e-003  9.6663444e-001  4.4664036e-001  1.8097354e+000  4.4342899e-001  9.0798997e-002  1.1604570e+000  5.6417943e-001  4.9958816e-001  3.1005326e-001  1.0496854e+000  1.4379260e+000  9.5257134e-001  5.9750019e-001  5.5284133e-001  6.1479170e-001  2.1462366e-001 -2.6146451e-001  1.5093078e-001  1.2863026e-001  1.4175321e+000  5.5277593e-002  9.9244180e-001  8.7545323e-001  3.6931878e-001  2.1172547e+000
 -1.6363411e-001  6.2163801e-001  1.0453807e+000 -3.1243248e-001  7.4324746e-001  1.3971307e+000  7.5917639e-001  7.8264066e-001  5.3872695e-001  2.8416209e-001  1.0517786e+000  3.9179621e-001  5.7661257e-001  1.3012211e+000  1.4368551e+000  1.1130234e+000 -1.2489492e-002  1.8631036e+000  5.7454795e-001  2.2068171e-001  8.3689407e-001  5.2070934e-001  1.4639065e+000  7.4005873e-001  8.1864158e-001 -1.1806355e-001  1.3029406e+000  7.6033075e-001  9.2227794e-001  1.8320594e+000  1.0904640e+000  9.3226682e-001  1.0769044e+000  1.4558880e+000  1.3152709e+000  1.0396058e+000  1.6300538e+000  7.3404736e-001  5.8097099e-001  1.3770904e+000  6.4372504e-001  8.4987892e-001  1.0784894e+000  1.8222219e+000  5.4532559e-001 -2.7934387e-001  4.5484119e-001  7.0457209e-001  6.9894119e-001  6.3808805e-001  1.5207282e+000  1.2040811e+000  9.6090648e-001  5.4823773e-001  9.7395769e-001  1.0841445e+000  4.6662111e-001  5.0697072e-001  7.3937087e-001  6.5482146e-001  1.1575745e+000  7.0449203e-001  4.9705620e-001 -3.8187361e-001  1.4035978e-001  4.2618879e-001
 -4.3701231e-001  8.3324668e-001 -1.7312703e-001 -1.9673796e-001  8.2365603e-001  1.4051521e+000  2.1405593e-001  1.0277058e+000 -1.6631900e-001 -3.0486558e-001  6.8598175e-001  7.5534550e-001  7.3803702e-001  1.3071469e+000  1.1681952e+000  1.6267077e-001  8.4507505e-001  1.3435779e+000  8.6664166e-001  1.0710801e+000  4.1311135e-001  6.7408670e-001  2.0946450e+000  1.5153206e+000  1.4531852e+000 -3.8446509e-002  1.5180623e+000  1.2721044e+000  4.9024117e-001  1.0448915e+000  4.9122343e-001  6.3812728e-001  6.4062984e-001  9.0096909e-001  9.6571471e-001  3.9015133e-001  1.0865695e+000 -1.3104418e-001  4.9184409e-001  6.0355535e-001 -5.8963623e-001  7.8862418e-001  1.0284771e+000  1.4764320e+000  3.2540744e-001  6.7541630e-001  1.3406998e+000  1.2000075e+000  4.7333423e-001  1.1557134e+000  6.6123619e-001  8.6805620e-001  6.7309430e-001  4.8941832e-001  7.6367134e-001  4.3575821e-001 -4.5710400e-001  8.5767752e-002  7.5611893e-001 -1.1129923e-001  2.1983317e+000  3.4211725e-001 -5.3286689e-002  8.6176829e-001  2.5263122e-001  8.2466944e-001
 -1.4142363e+000 -1.3881071e-001 -2.4368450e-001 -2.6473551e-001  7.7234603e-001  2.4710287e+000  4.1259784e-001 -6.1697721e-001 -1.5859836e-001 -5.3382945e-001  7.2684269e-001  7.8171666e-001  1.7354595e-001  1.0327919e+000  2.4924031e-002 -1.7583758e-001  8.3010275e-001  1.2835454e+000  5.4000688e-001  8.4310541e-001  9.8977679e-001  3.4490880e-001  9.7344941e-001  7.7727489e-001  9.9388001e-001  5.3981945e-001  1.2314926e+000  7.4764573e-001  6.8500180e-001  6.5089361e-003  7.6814443e-001 -3.3313512e-001  7.9250009e-001  9.7972830e-001  2.7875067e-001  4.4423493e-001 -4.2030076e-001  1.9451621e-001  4.3504265e-001  4.8627952e-001  1.0318173e+000  7.2365246e-001  1.7658148e+000  7.5397950e-001  3.6713491e-001  1.4547165e+000  9.6539542e-001  7.5990229e-001  5.6971891e-001  1.4819841e+000  3.8575724e-001  8.6438050e-001  1.2553299e+000  1.8543782e-001  1.0102510e+000  7.6958728e-001 -2.2131467e-001  3.5756326e-002 -6.9986136e-001 -1.0925415e-002  2.7583935e+000  2.7697203e-001 -4.0775209e-001 -2.2452530e-001  4.1479371e-002  3.0611590e-001
  9.7412106e-001 -9.1835077e-001  7.4743331e-001 -5.1209778e-001 -9.7619513e-001  1.2412252e-002  2.4172200e-001 -1.3718242e+000 -9.6723547e-002 -5.5748980e-001  7.3045848e-002 -1.5112796e-001  1.3093313e-001 -9.2217318e-002 -9.6366596e-001 -1.3658180e+000  2.3644049e-001  7.6233588e-001  8.2878951e-001  9.9055035e-002  1.1892733e-001 -3.0499390e-001 -2.1678934e-001  4.6003173e-001  3.6899108e-003 -1.3245424e-001 -7.2313930e-001 -1.1005599e+000 -9.1021126e-001 -1.0608592e+000 -9.7366217e-001 -6.8258109e-001  4.6086803e-001 -5.0954609e-001 -6.8214283e-001 -4.8124247e-001 -1.4901766e+000 -4.3100088e-001 -8.9192126e-001 -6.0856234e-001 -5.3302277e-001  9.6682753e-002  7.4126481e-001 -7.9505085e-001 -2.4789317e-001  9.9230721e-001  5.1027951e-001  1.7535016e-001 -1.8252343e-001  1.5024237e+000 -1.2567117e+000 -1.3372801e+000 -7.9400770e-002 -3.5143701e-001  4.0893337e-001  2.9049035e-001 -3.5728520e-001 -6.4389033e-001 -1.3347574e+000  2.2822560e-001 -1.2296827e+000 -5.0565279e-001 -8.3406671e-001  7.3319264e-002 -3.4798422e-001  9.6602441e-001
  4.9567719e-001 -2.1074317e-001  8.7540214e-001  9.2521341e-003 -7.4219041e-001 -9.8561336e-001 -5.4058721e-001 -3.6139162e-001 -1.0886557e-001 -2.6533236e-001  1.5323158e-002 -3.5787942e-001 -7.7993601e-002 -4.1680607e-001  9.8720015e-002 -4.7567602e-001 -6.5313863e-001  6.2209902e-001  4.5997901e-001  7.8858675e-003  4.2958763e-001 -1.5367335e-001  5.2563836e-001  1.2476499e-001  1.0126494e-001 -2.7547053e-001  2.8363435e-002 -3.8505789e-001 -1.0799268e-001 -4.2783707e-001  5.2291147e-002 -7.1118117e-001  1.7843987e-001  4.0006463e-001 -4.0599527e-001  4.0873039e-001 -7.9100154e-001 -3.0650309e-001 -2.8502163e-001 -8.1325080e-001  1.7884795e-001  4.7811111e-001  2.9509652e-001  6.9826634e-001  4.8348700e-003  1.1240613e+000 -2.5825879e-002  4.0515045e-001  1.4355105e-001  5.4939049e-001 -2.8340313e-001 -3.4832041e-001 -5.0791623e-002 -3.1286163e-002  7.4236959e-001  4.2139898e-001  1.5645907e-001 -4.1771330e-001 -3.3968947e-001 -5.2489461e-001 -3.5426027e-001 -3.4904991e-001  2.9109920e-001 -2.7461148e-001 -6.8602363e-001 -1.2618325e+000
 -2.7553075e-001  3.2401796e-001 -1.4374436e-001 -9.0425940e-001 -1.9187738e-001  9.8006473e-001 -8.6608425e-001 -1.6622148e-001  3.3678738e-001 -5.7806361e-001  6.5543466e-001  7.5062192e-001 -1.2553279e-001  3.6922958e-001  3.4478391e-001  1.6765661e-001  3.1345196e-001  1.1901636e+000  3.6041074e-001  6.4397121e-001  6.1472237e-001  5.6855673e-001  3.7083477e-001 -4.9736672e-001  1.4854670e-001  2.2852450e-001 -4.1077308e-001 -2.9196647e-001 -6.5136883e-001  2.1724547e-001 -6.3030601e-001 -8.5169822e-002  3.8220121e-002  3.6747743e-001 -1.6830190e-001 -5.9898539e-001  6.9296589e-001 -1.1264762e+000 -2.1411341e-001 -2.7893664e-001 -1.8747008e-001  2.0816718e-001  3.3222284e-003  7.1644433e-001  3.2129696e-001 -1.0776278e+000  2.6013827e-001 -7.5633957e-001 -1.6034942e-001  3.1686484e-002  2.1948229e-001  5.6256385e-001  2.7652407e-001 -5.4363720e-001  4.1871800e-001  9.8420494e-002 -1.4262492e+000  1.6317440e-002  1.9338997e-001 -1.0393393e+000  1.1308759e+000 -2.5212264e-001 -7.3287998e-002  7.3081853e-001  2.8648136e-001  7.9930948e-001
 -8.8463735e-001 -3.7368917e-001 -9.2230138e-001 -1.0416926e+000 -5.2677775e-001  1.0427106e+000 -7.9897847e-001 -8.5472339e-001 -2.1700987e-001 -8.0375873e-001  3.9769571e-001 -3.8404575e-001 -1.0404204e+000  1.0730089e-001 -3.5994366e-001 -3.8746224e-001 -1.4805998e-001  5.9878642e-001  5.5248558e-001 -3.5270981e-002 -3.3329283e-002  2.6263466e-001  1.6988382e-001  2.5299622e-002 -4.5650981e-001 -3.4550223e-002 -7.3861609e-001 -9.6128504e-001 -1.2353634e+000 -1.6220456e-001 -7.4213440e-001 -2.0270910e-001 -2.3863196e-001  1.9182798e-001 -6.3733101e-001 -1.2053144e+000 -1.5242289e-001 -1.2272434e+000 -9.2481739e-001 -1.2260051e+000 -5.9999891e-001 -3.1299286e-001 -1.8281830e-001 -1.2479462e-001 -3.8290198e-001 -7.8906760e-001 -4.4075635e-001 -6.0442322e-001 -7.1038513e-001 -4.5729271e-002 -5.5419688e-001 -9.8177098e-002 -2.4416498e-001 -9.6792338e-001 -3.1377881e-001 -2.3061435e-001 -1.0915962e+000 -1.5843026e-001 -7.7661104e-001 -8.0054185e-001  5.6730167e-001 -9.3409232e-001 -9.5403158e-001 -9.1981409e-001 -1.1419652e+000  5.1175881e-001
 -6.0852138e-001 -9.7611886e-001  1.2093121e-001 -5.7828151e-001 -8.9306901e-001  3.2798007e-001 -2.8586132e-001 -4.4557485e-001 -3.4504017e-001 -6.7124199e-001 -5.7114404e-001 -3.2166058e-001 -4.6190474e-001  2.0429748e-001 -1.7393947e-001 -3.9700834e-001 -6.7966955e-001  1.2644448e-001 -2.3983137e-001 -3.5182896e-001  8.5351193e-002 -1.6134593e-001 -4.9912912e-001 -4.3236974e-001 -4.8226516e-001 -5.5361022e-001 -1.0306484e+000 -8.8281844e-001 -1.1330725e+000 -4.3097614e-001 -5.8471577e-001 -5.8891297e-001 -7.1804584e-001 -8.4157657e-001 -3.7569436e-001 -4.0906224e-001 -5.8226885e-001 -7.9747534e-001 -1.6158124e-001  3.3759257e-001  1.7085957e-002 -4.3194551e-001 -1.1094172e+000 -6.1352896e-001 -1.8465208e-001 -6.8804262e-001 -1.0466914e-001 -1.2435753e+000 -4.6219094e-001 -3.3211969e-002 -1.0310551e-002  2.0700193e-001 -5.1073040e-001 -5.0566338e-001 -1.3585876e-001 -4.1417694e-001 -5.7511398e-001 -7.5725822e-001 -4.0913072e-001 -5.1527049e-001  3.1017014e-001 -9.3597329e-001 -4.8384550e-002  1.1776523e-001 -5.4443952e-002  5.0668117e-001
 -4.0030159e-001  2.3667665e-001  2.2551877e-001 -7.6563546e-001 -2.2249749e-002  6.0922734e-002 -1.8236144e-001 -7.7378621e-001 -1.3214313e-001 -7.0687629e-001  3.5891168e-001 -3.8026216e-001 -4.1874822e-001 -2.2818077e-001  4.1412118e-001  7.4739337e-002  6.5045416e-001  6.0949853e-001 -1.4778258e-001  6.8227172e-001 -7.8496660e-001  4.9982422e-001  1.0511732e+000 -2.4621467e-001  1.0643604e-001 -4.3084706e-001  9.8296623e-002 -7.7205549e-001 -5.3370109e-001  5.3183962e-002  1.2816747e-003 -3.5900843e-001  3.6180145e-001 -4.2358222e-002 -3.9481995e-001  1.4152907e-001  2.1850990e-002 -1.8237472e-001  3.3121076e-002 -1.1322965e-001 -9.1979398e-003  3.8646541e-001 -1.7687313e-001  6.7499652e-001 -4.7193546e-002 -3.9271061e-001  8.2355742e-001 -1.3491220e-001  2.4698187e-001  7.2756921e-001  1.6059066e-001  3.1942186e-002 -1.5400378e-001 -4.8114463e-001 -4.3550504e-001  2.7733825e-002 -4.7892563e-001  3.6668601e-001 -1.5889974e-001 -5.4676563e-001  4.3458567e-001 -7.7294012e-001  1.8658996e-001 -1.3422534e-001 -6.4616359e-001 -2.0698556e-001
 -1.9779858e-001  1.3086404e+000  1.1343121e+000  2.7184481e-001 -7.3536305e-002  4.2834360e-001 -2.7206766e-001 -1.1379861e-002 -7.3026587e-002 -2.3643943e-002  6.8076079e-001  2.6897239e-001 -2.1215804e-001 -9.0815330e-002  3.0785861e-002  4.3030991e-001  9.2253247e-001  8.1975356e-001  3.0023236e-001  7.9632246e-001  3.0872152e-001 -4.3405759e-001  8.9184229e-001 -1.2239377e+000  3.0693011e-001 -9.3719300e-001 -5.3880431e-001 -5.5087119e-001 -2.5082273e-001  4.7997824e-001  1.1852788e-001  6.5831648e-002  5.8332014e-001  4.7475151e-001 -1.0391819e-001 -2.9551350e-001  5.7870513e-001 -2.7820077e-001 -1.4229153e-001 -3.4659157e-002 -4.1251298e-001  7.1531220e-001 -8.1053482e-001  3.9538082e-001 -3.5112008e-001 -6.2687923e-001  8.5440513e-001  5.0480970e-001  4.7323022e-001 -8.6264288e-003 -5.5829099e-002  2.5765656e-001 -1.5540470e-001 -2.5244950e-001 -1.7254081e-001  6.5106529e-001 -1.8566013e-001  6.1424937e-001  1.2213694e-001  2.0905311e-001 -5.0429346e-001 -1.0489891e-001  2.3822699e-001 -6.7749097e-001  2.3586259e-001  4.9615853e-002
  4.5519701e-001 -5.4522296e-001  7.4951546e-002 -6.2663546e-001 -1.9678884e-001 -1.3687846e-001 -5.1257246e-001 -3.2170646e-001 -1.0505090e-001 -2.6932383e-001  2.4093564e-001  2.3606907e-001 -4.6273845e-001 -4.8586412e-001 -2.9226342e-001 -2.6447855e-001  3.5564985e-001  1.7852362e-001  7.0568543e-001 -6.4868771e-002 -7.9593594e-001 -5.1598606e-001  2.5910407e-001 -2.5398407e-001 -8.0261018e-003 -2.6940174e-002 -5.6064687e-001 -8.4541948e-001 -3.9198518e-001 -4.4464636e-001 -1.3428254e-001 -3.8753521e-001  3.0115576e-001 -5.3815573e-001 -4.9337877e-001  1.7260187e-002  1.9432125e-002 -2.8934860e-001 -1.0388926e+000 -7.9035334e-003 -3.4063229e-001  2.0525791e-001 -6.0933317e-001  4.1813669e-001 -3.0121861e-001 -1.0181245e+000  3.2122941e-001  1.8232925e-001  3.0390694e-002 -1.8579517e-001 -3.5313106e-001 -4.9061174e-001 -3.5124232e-001 -4.0540220e-003 -5.2998900e-001 -1.6947501e-001  7.7080285e-002  1.1891585e-001 -2.6260300e-001 -1.3067534e-001 -5.6168151e-001  4.0420670e-001  2.9682892e-001  4.6062099e-001 -5.4277151e-001  1.2834530e+000
  6.2305370e-001  8.0211776e-001 -5.6181184e-001 -9.9302425e-001 -2.5843322e-001 -9.0162675e-002 -7.5360468e-002 -3.6634234e-001 -1.9064721e-001 -2.4839342e-002  5.6700563e-001  4.7985798e-001  2.6696081e-001 -7.4568922e-002  3.2496338e-001  2.3059607e-001 -1.7671277e-001  2.5161215e-001 -5.4941547e-001  5.5823675e-002  3.1183714e-001 -1.0803883e+000 -5.9199926e-001 -1.2493731e+000 -2.8273116e-001 -1.0347050e+000 -8.2744363e-002  5.5548028e-001  3.8070896e-001  1.4269192e-001 -3.5402099e-001 -3.7740291e-003 -4.5612621e-001  3.9604199e-002 -2.6604954e-001 -4.7071216e-001  1.6628607e-001 -1.4613192e-002 -6.5739457e-001 -3.4979259e-001 -5.7486729e-001 -2.0968222e-001 -1.3280916e+000  3.4168085e-001 -4.1315994e-001 -7.5685167e-001 -9.7683027e-002  9.7566892e-002 -2.9704701e-001 -4.3106303e-001  1.2460585e-001 -1.3503161e-001  1.5261352e-001 -8.5196098e-002  2.3940167e-001 -2.1546870e-001 -1.4768825e-001 -4.5353694e-001 -1.9615578e-001 -3.8586079e-001 -8.4501323e-001 -3.4226106e-001 -8.2600165e-002 -9.9887410e-001 -1.8936634e-001  6.2028978e-001
 -1.1506397e+000 -2.2615719e-001  1.1317176e-001 -1.6052610e-001  6.3234421e-001  1.7710966e-001  8.5276956e-002  1.8992092e-001  2.1530354e-001 -2.9109754e-001  1.4605072e-001 -1.9928842e-001 -3.4882914e-001 -2.1582348e-001  7.3522940e-002  2.5122998e-001 -2.7627719e-001 -2.6454353e-001 -8.9222979e-002  3.9002172e-001  5.8763914e-001 -2.2174041e-001  1.3853053e-001 -8.5938511e-001 -2.4995575e-001 -9.4664389e-001  3.8994373e-002  4.7199831e-001  3.5750385e-001  9.9174872e-002  5.0850013e-001  9.1383365e-002  6.4144311e-001  9.6759008e-001 -1.0636948e-001  1.7046929e-002  3.7547625e-001  6.3707838e-001 -2.6658600e-001 -2.3489676e-001 -5.2137221e-001 -3.9253955e-001 -5.0277268e-001  4.0194436e-001 -3.5278172e-001 -9.8377407e-001 -7.2940769e-001 -2.6855784e-001  3.4882632e-001 -7.1675431e-001  6.1044831e-001  3.9383264e-001 -4.9736177e-001 -3.8676342e-001 -3.7851087e-001  1.1009585e-001 -7.1629785e-001  2.1545688e-002 -2.1499169e-001 -4.0451158e-001  2.3008897e-001  4.5322713e-001 -7.6348047e-001  3.3598119e-001 -2.4834214e-001  8.1185623e-002
  8.2659036e-002 -9.9835211e-001 -5.4829226e-001  1.2185663e-001  1.8077934e-001  9.4005692e-001 -5.2810130e-002  1.2057642e-001  4.6676799e-001 -3.2703192e-001  4.5940010e-002 -4.9179097e-002 -1.2425562e-001  4.1347723e-002 -6.1378149e-002  9.7516382e-002 -9.9872133e-002 -1.7409825e-001  9.9407547e-001 -4.8106058e-001 -5.3554500e-002 -1.1429980e+000 -1.0965536e-001 -1.5040709e+000 -6.3922129e-001 -9.3395747e-001 -4.5905856e-001 -3.1470848e-001 -4.0898463e-001  5.7406761e-001  1.3678179e-001  5.0942758e-001  9.5570185e-001  6.3739596e-001  2.2661380e-002 -3.5928284e-001  4.9114078e-001 -5.8454909e-001 -5.7947361e-001 -7.0689773e-001 -7.9488495e-001 -2.0793421e-001 -1.0748703e+000  2.5278806e-001 -6.5430393e-001 -1.2645520e+000 -5.6629021e-001  9.5661036e-002 -7.5077273e-001 -4.9996606e-001  2.7055039e-001  1.4049764e-001  1.6382108e-001 -2.7922045e-001  2.8237014e-001  2.3285708e-001 -6.6190337e-001  2.4775539e-001  1.7351331e-001 -5.3888547e-001  8.5333378e-001 -1.3860450e-001 -3.0172594e-002 -6.4321906e-001 -8.2957944e-001  8.0796840e-001
  7.8291218e-001  3.1173391e-002  5.1358468e-001  5.8195500e-001 -3.9656292e-001  6.0555445e-001  1.5874943e-001 -2.2729724e-002 -3.2875847e-001 -5.4140094e-002  6.5016045e-002 -2.5849417e-001  3.8714401e-002  2.2743275e-002 -1.9532467e-001 -9.4502518e-002 -2.6263622e-001 -7.9608399e-001  4.9723125e-001 -5.5123984e-001 -3.3919131e-001 -7.8017400e-001 -4.5309229e-001 -5.7207360e-001  4.4670794e-002 -8.7992808e-001 -3.7492471e-001 -4.7853566e-001 -2.6048645e-001 -6.2639352e-002  2.8440532e-001 -6.8146515e-002  2.8013931e-001  8.8025236e-002 -1.3698541e-001  1.6715697e-001 -9.3993694e-001 -2.2388342e-001 -1.0587890e+000 -6.0561713e-001 -6.5080534e-001 -3.9748314e-001 -6.7682301e-002 -3.9374967e-001 -3.4298360e-001 -5.7708776e-001 -5.2101295e-001  1.0969811e-001 -1.4398720e-001 -7.1670970e-001 -1.3508976e-001 -4.4615167e-002  3.8312143e-001 -3.2154838e-002  9.5412408e-001  1.2558338e-001 -4.0256720e-001 -6.2356834e-001 -5.4927620e-001 -2.6358255e-001 -2.9198207e-001 -4.3689107e-001 -9.9097676e-001 -3.9107986e-001 -4.7464407e-001  2.1970833e-002
  1.1858018e+000 -8.1764733e-001 -2.5143921e-001  9.8383073e-001 -6.2333841e-001 -6.9113130e-001  6.4779843e-002 -5.9833170e-001 -1.6235546e-001 -1.7202598e-001 -1.9566073e-001  1.9623041e-001 -2.2963839e-001 -1.7040353e-001 -2.3328774e-001 -9.7040108e-002 -3.6784809e-001 -3.9715153e-001 -1.2225503e-001 -2.5646324e-001 -5.7067773e-001 -9.0187559e-001 -8.0854896e-001 -9.5357644e-001 -5.4926474e-001 -5.8849014e-001 -1.3330073e+000 -1.2345585e+000 -1.4131935e+000 -1.2469279e-001  1.2961407e-001 -3.4791004e-002 -1.8408026e-001 -4.8177002e-001 -1.8421794e-001 -1.8974362e-002 -6.8903047e-001 -1.1814779e+000 -1.3793059e+000 -1.6555969e+000 -7.3015734e-001 -5.0644704e-001 -6.9972776e-001 -9.8798570e-001 -4.4797024e-001 -1.3557861e+000 -5.5933887e-001 -3.9725058e-001 -5.1956838e-001 -9.1979365e-001 -5.4998198e-001 -3.1622226e-001 -1.1709910e-001 -2.1457923e-001  1.9647411e+000  1.8138507e-001 -6.3009262e-001 -4.5979881e-001 -8.3076503e-001 -7.8176468e-001  1.1844654e-002 -2.3107131e-001 -4.5560458e-001 -1.3161300e+000 -2.9221716e-001 -8.4849288e-001
  4.3259927e-001  2.5065925e-001  1.4016498e+000  4.0629297e-001 -2.1284276e-002  4.7548940e-001 -2.1177126e-001 -2.3740373e-001 -4.7569555e-002  3.0880624e-001 -1.9168605e-002 -6.4469283e-002 -2.8803162e-001 -1.5023949e-001 -3.0717760e-001 -2.4973896e-001 -7.0148145e-001  1.6680878e-001  4.7602056e-002 -3.4275846e-001 -2.5214786e-001 -7.0326096e-001 -4.3559450e-001 -9.1607135e-001 -3.2189133e-001 -6.5670695e-001 -4.5757762e-001 -1.9045115e-001 -1.2159847e-001 -4.9679817e-001  6.3551044e-001  1.1041764e-001 -1.2322085e-001 -1.5411327e-001 -7.3826554e-002 -3.5521717e-002 -4.4248586e-001  1.1851446e-001 -7.5570274e-001 -9.0960661e-001 -5.9283452e-001 -3.1046649e-001 -6.1033086e-001 -4.1267252e-001 -1.7326958e-001 -9.8808072e-001 -4.7288670e-001  1.5570366e-002  4.9652756e-001 -1.1864170e-001 -2.9221109e-002 -6.1514689e-001 -1.1076123e-001 -2.5374027e-001 -3.7079486e-001  1.1343001e-001 -1.0322855e-001 -3.1150398e-001 -4.6255885e-001 -6.8148409e-001  3.7376290e-001 -8.9338801e-002 -7.5403481e-001  2.9477092e-001 -4.3990334e-001 -1.3781490e+000
  4.7213878e-001 -2.9501702e-001  5.4160102e-001  4.8977632e-001 -9.0428187e-001 -4.2063924e-001 -7.7643211e-001 -1.5079702e+000 -3.7839233e-001 -4.4962226e-001 -4.7052816e-001 -4.3386413e-001 -1.2375153e-001 -2.4187243e-002 -8.4983882e-001 -4.5160760e-001  9.8077450e-002 -5.4480066e-001  1.2142954e-001 -9.6905417e-001 -8.5476939e-001 -1.0335553e+000 -6.0412167e-001 -5.5280353e-001 -5.7546581e-001 -2.9335372e-001 -1.2539306e+000 -9.2523981e-001 -1.0581066e+000 -1.1126725e+000 -1.2372035e-001 -1.6017484e-001 -2.6040571e-001 -8.0545343e-001 -7.1394366e-002 -4.9743387e-002 -1.5552922e+000 -6.9377642e-001 -6.8467452e-001 -1.1773316e+000 -2.9958547e-001 -3.0175878e-001 -1.3624358e+000 -6.4044441e-001 -4.7042450e-001 -4.5921692e-001 -3.0368878e-001  2.2237420e-002 -4.4173906e-001 -3.1399854e-001 -6.4583552e-001 -7.2020346e-001 -1.6096997e-001 -1.8446333e-001 -2.4252897e-001 -2.9192108e-001 -7.2102155e-002 -2.2328972e-001 -1.3292064e+000 -9.8135811e-001 -4.2974799e-002 -8.9892253e-001 -3.7842618e-002 -7.8652430e-001  2.5430078e-001 -2.2559992e-001
 -6.9894682e-001 -1.3887437e-002  8.2952865e-001  3.5456323e-001 -6.6417385e-001 -5.5626780e-001 -8.1500620e-001 -4.3732173e-001 -3.4971566e-001  3.8538686e-002 -2.4877732e-001 -3.9000640e-001 -1.1118322e-001 -2.5026473e-001 -7.0971330e-001 -7.6882238e-001 -4.9821322e-001 -3.5677638e-001 -2.1969657e-001 -9.0300379e-001 -5.8557312e-001 -8.7984306e-001 -6.6515459e-001 -1.7271321e+000 -5.3390899e-001 -6.9635831e-001 -1.2897750e-001  2.9805119e-001  1.1713811e-001 -5.8223751e-001  4.8426395e-001  4.3032330e-001  5.0451495e-001 -3.0106467e-001  2.1273205e-001  6.7417479e-002 -7.5769553e-001  7.3131703e-001  7.9856046e-002 -7.1045171e-001 -2.6663413e-001 -6.3674446e-001 -1.0780394e+000 -6.8041208e-001 -4.8866309e-001 -2.3078441e-001 -1.1657899e+000 -3.0381768e-001 -1.6659009e-001 -3.5275202e-001 -2.8968757e-001 -4.4441854e-001 -6.8589247e-001 -3.6976021e-001  7.0974626e-003 -1.9596713e-001 -1.4583320e-001 -7.2056153e-001 -8.7384372e-001 -5.9582610e-001 -3.2329489e-001 -6.3109861e-001 -1.2915310e+000 -1.5057940e+000 -4.8778446e-001 -7.6626797e-001
  1.4265012e-001 -2.1356676e-001  9.2000828e-002  4.7467853e-001 -9.9695179e-001 -1.1038607e+000 -1.1164527e+000 -8.7163774e-001 -2.2717919e-001  4.7564896e-001 -1.7981761e-001  2.5679618e-001  2.0735335e-001 -3.4407319e-001 -7.9290271e-001 -2.0822153e-001 -2.5070382e-001 -5.8955432e-001 -4.6021417e-001 -3.8533539e-001 -4.0532649e-001 -4.6547844e-001 -1.1108182e+000 -8.3940058e-002 -1.9303407e-001 -4.0070535e-001  2.3329595e-001  6.2125602e-001 -2.9394296e-002 -6.1196422e-001  6.6767519e-001  6.2877897e-001 -4.4814258e-001 -3.3520265e-001  7.6461044e-002  8.4155720e-001 -3.3845071e-001  1.9233384e-002 -2.4818013e-001 -6.2351020e-001  2.1591574e-001 -2.0745557e-001 -1.3116025e+000 -5.4624176e-001 -6.1087457e-001 -1.3237190e+000 -1.0989604e+000 -9.1560149e-001 -5.0802781e-001 -6.3414358e-001 -2.6980379e-001 -8.0728225e-001 -2.0148634e-001  6.5260953e-001  4.1661438e-001 -1.4845187e-001  3.4717771e-001 -2.9255249e-001 -7.4027222e-001 -5.1373532e-001 -7.5759021e-001 -1.6303234e+000 -8.3712889e-001  1.5739292e-001 -1.2926109e+000 -6.3840284e-001
 -5.9426434e-001 -6.2077366e-001 -1.6770895e+000 -8.0268131e-001 -9.1388174e-001 -7.5072544e-001 -1.0568461e+000 -7.6792994e-001 -7.7863751e-001 -9.7027588e-001 -6.9594007e-001  3.7659753e-001 -1.0208861e+000 -3.9649295e-001 -1.0765232e+000 -1.0755189e+000 -1.2306836e+000 -9.7632670e-001 -3.7570278e-001 -7.9345656e-001 -3.5913568e-001  3.2279784e-001 -2.6156072e-001  1.9685762e-001 -3.0824321e-001  3.4667623e-001  5.5949391e-001  4.3237523e-001  8.8134193e-002 -1.0438326e+000 -6.6574064e-001 -7.5393027e-001 -5.7093593e-001 -2.6317472e-001 -7.3798070e-001 -4.6652813e-001 -8.8410492e-001  4.5455117e-001  7.2160514e-001  2.3010969e-001  3.6920579e-001 -1.5827614e-001  2.2806183e-001  4.5880262e-001  3.2277699e-001 -2.6839727e-001 -1.1356729e+000  7.3115992e-002 -8.1583926e-001 -1.0527837e+000 -1.1540301e+000 -1.1877460e+000 -3.2122088e-001 -4.4311889e-001 -9.6503342e-001 -1.1143816e+000 -5.9361043e-001 -5.3348296e-001 -1.1897476e+000 -5.9434974e-001 -6.0754790e-001 -6.6115339e-001 -1.7811146e-001 -2.9593858e-001 -2.5831592e-001  2.0153322e-002
 -1.2540555e-001 -6.9417409e-001 -1.3882945e+000 -7.7972973e-001 -6.0560535e-001 -7.1073501e-001 -5.8025194e-001 -8.7618186e-001 -6.6852506e-001 -7.9566100e-001 -5.5419658e-001 -7.0783072e-002 -7.2380910e-001 -9.4409426e-001 -5.7000011e-001 -2.2259598e-002 -3.4534518e-001 -2.5244811e-001 -1.0428587e+000 -2.4593903e-001 -6.9443740e-001 -3.0901929e-001 -3.1549428e-001 -6.6200490e-001 -7.2279202e-001 -7.5507412e-001 -5.3601439e-001 -4.5721115e-001 -3.7215377e-001 -3.5982568e-001 -1.5393779e+000 -1.3707359e+000 -9.6423574e-001 -2.4120259e-002 -1.4302107e+000 -1.2049468e+000  1.7211859e-001 -8.2174462e-001  2.0826573e-001 -1.9494918e-001 -9.9736643e-001 -6.4652448e-001 -1.9126160e+000 -1.1377761e+000 -4.7230969e-001 -1.2706453e-001  6.8311780e-002  1.8782341e-001  7.9850175e-001 -5.5961728e-002 -4.9133793e-001 -4.7328241e-001 -1.0982326e+000 -5.2971331e-001 -4.9929798e-001 -7.5339728e-001 -3.7708053e-001 -4.3501486e-002 -5.1038172e-001  9.1990167e-002 -1.2926222e-001  2.7743766e-002  1.7451840e+000  6.5737113e-001 -3.0127718e-001  3.5200413e-001
 -4.5917456e-001 -1.9032817e-001  1.1799420e+000 -3.0288408e-001  2.5688817e-001 -7.2299485e-001  8.4822666e-001  8.6771960e-001 -2.2348373e-001  1.1582359e+000 -3.1315518e-001  5.9391311e-001 -2.1050113e-001  2.6755622e-001  1.0096078e-001  9.4882718e-001  9.8845664e-002 -1.0156687e+000 -9.8783462e-001 -1.5498193e-001  3.7213504e-001  3.1857024e-001 -1.7546787e+000 -7.7186488e-001 -6.8513036e-001  3.5362849e-001  2.6621897e-001  5.8925881e-001  5.4204504e-001 -1.8054120e-001  5.3623877e-001  4.9048152e-001 -5.5705850e-001 -7.7084550e-002  1.4542589e-001  4.7260056e-001  2.0569860e-001  4.1482689e-001  1.4414640e+000  1.2772447e+000 -4.8101022e-001 -1.0598205e+000 -1.2244295e+000 -2.0334875e+000 -4.2959609e-001 -4.8490069e-001 -1.0560244e+000 -1.3910834e+000 -1.6720462e-001 -5.6832225e-001 -6.3997757e-002 -9.7037235e-002 -1.6475486e-001 -2.7456999e-001 -1.1282666e+000 -5.3632057e-001  3.2704448e-001 -3.9384832e-001  3.3991769e-001  1.1918268e+000  7.3353348e-001  7.1800533e-001 -2.9584743e-001  1.5033336e+000  1.3068543e+000 -7.0669724e-001
  8.8365541e-002  1.1302744e-001  6.4761867e-001 -7.9402662e-001 -8.1731659e-001  6.8088893e-001 -4.7915471e-001 -1.7539058e-001 -1.1246119e-001 -3.3793759e-001  4.9827175e-001  1.0131736e+000 -1.0148686e+000 -1.9820912e-001  1.0218551e+000  4.8564821e-001  1.5553048e-001  1.9448416e-001 -1.4054751e-001 -1.7969932e-001 -4.2642480e-001 -8.3381223e-001 -1.1945400e+000 -1.1003728e-001 -6.7889356e-001 -1.0941180e-002 -9.1437233e-001 -8.2100990e-001 -8.8007003e-001 -1.9104218e-001 -8.4722162e-001 -4.2188764e-001 -2.6156918e-001 -4.4081479e-001 -2.7962566e-001 -8.5011598e-001 -4.6965379e-001 -7.5911876e-001 -1.7958362e-001 -1.1047709e-001  2.8778604e-002 -3.9929875e-001 -5.7384248e-001 -8.2009307e-001 -7.1981472e-001 -2.0636102e-001  3.9874984e-002 -4.7712370e-001 -1.0516167e+000  1.6385803e-001  5.7576959e-001  3.5885299e-001 -2.2538232e-001 -1.7081440e-001  2.0366111e-001  7.0553727e-002  1.7715465e-001 -2.8443572e-001  2.6291657e-001  1.0906421e-001  1.4228941e+000 -6.4083099e-001  2.4615230e-001  8.1424964e-001 -4.3067613e-001  7.2737395e-001
 -1.7050052e-001  5.5326039e-001 -2.1428376e-001 -4.8222888e-001 -2.2016777e-001 -6.3706227e-001  5.9824200e-002  2.5850916e-001 -5.6519175e-002  6.3226542e-001  8.5036618e-001 -5.2012665e-001 -6.1933171e-002 -3.2660991e-001 -1.5066220e-001 -3.1291316e-001  5.8201041e-001  1.1143044e-001  3.6446997e-002  4.8047841e-001  1.3555018e+000  2.2142815e-001 -5.7571535e-001 -6.1629008e-001 -2.1362547e-001  2.9559767e-002 -3.5452412e-001  4.3017193e-001  5.7943273e-001 -4.3676618e-001  4.8351196e-001  6.7709990e-001  6.1743323e-002  3.6611405e-001  4.2025618e-001 -1.7768375e-001  4.0196505e-001  6.2742656e-001  1.8797142e-001  1.5257814e-001 -2.4571155e-001 -5.4971798e-002 -5.5543626e-001 -4.2420132e-001 -5.3959336e-002  6.8096704e-001  1.2120296e-001  1.3931968e-002 -2.0725704e-001 -1.8247150e-002 -3.0537296e-001 -1.6550167e-001 -9.4265726e-002 -1.1988643e-001 -6.2680849e-001  3.5457827e-001  2.5190257e-001 -3.7815496e-001  2.9074121e-001 -9.4767096e-002 -4.7717043e-001 -3.7126855e-001  3.3489386e-002  1.4788678e+000  6.4006718e-001  8.7632611e-001
  6.9975652e-001  1.2676287e+000  1.8847404e-001  4.0985761e-001  6.8701736e-001  2.6043027e-001 -2.1975088e-001  5.0755130e-001  2.4541736e-001  6.2880710e-001  5.0056287e-001  1.8226927e-001  1.5661985e-001 -4.7218602e-004  6.0688717e-001  1.1908577e-001  4.1663700e-001  1.8213715e-001 -6.0593981e-003  2.3130292e-001  1.1063800e+000  3.3956443e-002  8.8276020e-001 -1.8884882e-001  1.4985686e-001  2.3654111e-001 -8.5480144e-002 -1.1612262e-001  5.0462313e-001  1.9495211e-001  3.0240373e-001  4.9239821e-001  2.5940291e-001  3.4369468e-001  2.4918596e-001  7.1930254e-002  5.3126726e-001  5.0632181e-001  9.5735673e-001  4.8256322e-001  6.0050293e-001  5.5232092e-001  2.8369382e-001  9.0731945e-001  9.5643584e-002  4.0948012e-001  4.3337507e-001 -8.1940594e-002  1.1324173e-001  6.7462602e-001  4.1958856e-001  5.1550297e-001  2.7361191e-001 -8.4070617e-003  4.7809242e-001  2.0676694e-001  2.6178381e-001 -3.0309363e-001  6.5973303e-001 -1.9208015e-001  7.9722825e-001  5.7466753e-001  1.2748859e-002  8.5434241e-001  9.4971757e-001  7.7711557e-001
 -6.7032448e-001  1.3933569e+000 -3.8741647e-001  3.4802836e-001  1.0597816e-001 -1.9976253e-001  1.2661476e-001  5.0204192e-002  1.7290686e-001  8.3283328e-001  4.1517709e-001  8.2812727e-002 -2.1112266e-001 -2.7881439e-001 -7.5785517e-001 -3.9050988e-001  8.7170525e-001  7.1478895e-001  8.8385356e-001  2.5586716e-001  5.0290241e-001  1.5608633e-001 -1.3258536e-001  2.6099191e-001  2.7459993e-001 -3.2993433e-001 -6.0388825e-001 -9.1051859e-001 -3.4801616e-001 -8.6960340e-001 -1.7289370e-001 -1.5089229e-001  9.0178564e-001 -1.0154494e-001 -2.0751635e-001 -3.9718898e-001 -5.7476412e-001  8.5331060e-003 -4.5806724e-001 -2.7486080e-002  2.2541667e-001  7.1272034e-002 -1.6876168e-001 -1.0577896e-001 -1.7895142e-001  4.8664673e-001  6.5099573e-002  1.4613906e-001  4.8590763e-001  2.6346190e-003 -4.8038173e-001 -4.6750848e-001 -3.3810668e-001 -4.5953125e-001 -1.0883338e-001  2.7153355e-001  4.0400934e-001  1.4456831e-001 -3.4212185e-002  1.1997273e-001 -5.3078441e-001  1.8722534e-001  1.7092706e-001  1.2832565e-001  3.1524679e-001 -3.9332123e-001
  6.6885358e-001  2.2147851e-001 -2.5842075e-001 -5.9726385e-001 -4.8200249e-001 -3.9622763e-001 -9.9586225e-001 -1.5085833e-001  8.3173101e-002  7.4090857e-002 -7.7454484e-001  6.1654364e-001  1.7630037e-001 -8.2859276e-002 -6.2929495e-001 -1.3543409e-001  1.7203224e-001 -3.0029186e-001  5.0302356e-001 -9.8186542e-001 -1.0323887e+000 -1.0302021e+000 -3.5902685e-001 -5.5655827e-001 -8.9284970e-001 -4.5057705e-002 -4.2892974e-001  7.8526130e-002  7.9987252e-002 -1.9821304e-001 -7.8508265e-001 -5.1063910e-001 -7.5558566e-001 -5.3232224e-001 -2.7079138e-001 -4.4891536e-001 -4.1365045e-003  5.0776225e-001  2.2794351e-001 -2.1931560e-001 -4.3407193e-001 -5.6703798e-001 -3.4646455e-001 -1.3285894e+000 -7.6859196e-001 -5.9624916e-001 -6.0274466e-001 -4.6112891e-001 -5.5457634e-001 -3.1053804e-001 -2.6297599e-001 -2.6394753e-001 -3.6031899e-001 -5.5218275e-001 -2.4531590e-001 -6.5907454e-001  8.0632590e-002  2.1798995e-001 -1.8942913e-001 -5.4710647e-001 -4.6434021e-001  1.3572423e-001 -3.1008856e-001  2.7571256e-001  1.4226801e-001  5.5556099e-001
 -2.0850265e-001 -3.2536543e-001  6.9220471e-002  9.0526153e-003 -6.1875361e-001 -1.0724352e+000 -2.2014649e-001 -5.8663960e-001 -3.1922575e-001 -5.7116742e-001 -2.8550769e-001  2.7036726e-001 -5.6418127e-002  2.6688990e-001 -6.4818534e-001 -8.0506092e-001 -9.6701820e-001 -1.1392776e+000 -2.2800650e-002 -4.6980443e-001 -4.9170097e-001 -6.5882961e-001 -5.8547322e-001 -3.1048000e-002 -2.0383700e-001 -4.2329087e-001  3.1800386e-001  2.4437792e-001  6.2063121e-001 -7.5531611e-001 -5.5635099e-001 -6.0313201e-001 -6.9219636e-001 -3.3588557e-001 -6.7336482e-001 -2.7501014e-001 -9.5754117e-001  5.8624516e-001  1.7656090e-001  4.5937274e-001 -5.0108193e-001 -4.5280835e-001 -8.4957330e-001 -7.4311475e-001 -1.3183646e-001  5.1224797e-001 -3.6119722e-001  1.2737321e-001  1.3238740e-001  4.9290110e-003 -8.3411586e-001 -5.8175240e-001  1.9137451e-001  1.3135599e-001  6.7574080e-001 -2.7140835e-001  2.5829677e-001 -4.0007235e-001 -3.3713550e-001 -1.0379223e-001 -9.0337617e-001  4.5471305e-002  5.1366379e-001 -4.4352293e-001 -1.7183197e-001  3.0168061e-001
 -7.5586770e-001 -5.7243010e-001 -4.8502439e-001 -2.6167261e-001 -5.2422408e-001  9.6077033e-002 -6.4496596e-001 -4.2398282e-001 -9.1647466e-001 -9.0105113e-001 -1.4789355e+000  1.3926177e-001 -1.6391017e-001  1.2001184e-001 -3.7101532e-001 -2.3166560e-001 -5.9115381e-001 -1.1288464e+000 -1.1953056e+000 -8.6617917e-001 -8.6617389e-001 -2.3952276e-001 -1.0198637e+000  1.3201364e-001 -3.1164054e-001 -1.3404445e-001 -2.5862188e-001 -8.9600537e-001 -4.5130004e-001 -1.6179538e-001 -1.4483455e+000 -8.3407121e-001 -5.4683558e-001 -5.3463037e-001 -4.9037417e-001 -9.7787671e-001  1.4072163e-001 -4.0312521e-001 -1.4555272e-001 -1.4549439e-002 -2.6459219e-001 -5.6825476e-001 -2.8245434e-001  3.0671905e-001 -4.5805379e-001 -6.9658543e-001 -8.5667239e-001 -4.1414437e-001 -1.1916628e-001 -1.0680789e+000  2.6813029e-001 -1.8285806e-003 -3.8249550e-001 -1.0702430e-001 -5.1943680e-001 -7.9199179e-001 -8.3638790e-001 -3.4415813e-001 -5.2849490e-001 -2.8329153e-001 -5.2699693e-001 -3.4387869e-001 -1.4165869e-001 -7.6549242e-001 -1.0487488e+000  3.6978140e-001
  2.4429801e-001 -9.6919230e-001 -2.0629568e-001 -7.9566784e-001 -1.4072697e-001 -1.0364925e-001  9.7654844e-003 -5.1741837e-001 -3.8809620e-001 -6.4110590e-001 -7.8480544e-001 -1.5852809e-001 -1.7023622e-001 -3.4417508e-002 -3.1512694e-002 -1.2031490e-001 -8.9507196e-001 -7.0900635e-001 -5.2733537e-001 -4.4150964e-001 -3.4120766e-001 -8.4574649e-001 -1.1391482e+000 -1.2747784e-001  6.7915357e-002 -5.5197872e-001 -1.0763053e+000 -1.4124110e+000 -1.0686060e+000  1.9889405e-001 -5.3365636e-001 -1.0550450e+000 -6.6256874e-001 -9.2920315e-001 -8.4134026e-001 -5.7284588e-001 -2.9249679e-002 -4.9303504e-001 -3.1466419e-001 -5.3947247e-001 -3.7194002e-001 -1.6931097e-001 -8.5055540e-001 -4.2495591e-001 -4.7923910e-001  3.9458283e-002 -8.3899781e-001 -5.4285342e-001 -4.7480394e-002 -1.0073316e+000 -1.8991931e-002  2.0755709e-001 -1.7664464e-001 -1.3652516e-001 -6.7571694e-001 -1.1166569e+000 -7.9110779e-001 -3.7673565e-001 -9.1891744e-001 -1.3585836e-001 -1.9291572e-001 -2.3190346e-001 -9.5866286e-001 -4.8287190e-001 -5.1464702e-001 -1.3428140e+000
  4.5483909e-001 -1.4181363e+000 -1.1248310e+000 -1.4020193e+000 -4.9248831e-001  7.4208199e-001 -1.5911601e-001 -5.3397627e-001  1.0094913e-001 -7.0076177e-001 -2.0114452e-001 -4.7206689e-001 -8.2857328e-001 -1.4632698e-001  2.2195307e-001  4.6009390e-001 -5.3573193e-001  1.4308217e-001 -1.1676753e+000 -8.1797455e-001 -1.7087007e+000 -4.0870647e-001 -3.8222769e-001 -3.2939930e-001 -7.9220195e-001  2.2620907e-001 -6.8567492e-001  1.5307676e-001 -5.7585564e-002  3.9715525e-001 -1.3616614e+000 -6.2751281e-001  8.0434676e-002  9.6812821e-002 -5.3416103e-001 -8.7522814e-001  8.2338616e-002  6.5939884e-001 -2.6162020e-001 -3.7932554e-001  3.5243968e-002 -6.1114672e-001  2.8172972e-001  6.0189846e-001 -1.3917030e-001 -6.8989008e-001 -1.0265871e+000 -8.2275418e-001 -1.9682477e-001 -1.6260907e-001  2.0365174e-001  6.4044633e-001 -2.2185034e-001 -2.9654678e-001  1.2350907e-001 -7.1383714e-001 -6.5364299e-001 -3.0343585e-001 -3.0006372e-001  3.5308403e-001  3.4454072e-001 -5.4168888e-001 -1.6687320e+000  1.0926418e-002 -7.1594279e-001 -1.6873937e-001
  2.7022846e-001 -8.2220346e-001 -1.5083998e-001 -2.0423323e+000 -4.8451945e-001 -1.6887472e-001  8.2484888e-002  1.7636921e-002 -8.2847815e-002 -1.9333667e-001 -3.2979106e-002 -4.1544730e-001  1.1544934e-001 -2.5243846e-001  3.8526215e-001 -1.6507269e-002  4.0719874e-001 -4.6503169e-001 -8.9304319e-001  4.3771089e-002  1.1123167e-001  4.8698392e-001  6.0391601e-002 -8.3815129e-002 -2.5502563e-001  3.1704012e-001 -3.2157751e-001 -5.8043119e-001 -6.9302125e-001  1.2802931e-001 -9.1084474e-001  2.1866048e-002 -1.1432175e+000 -1.6424786e-001  1.1298381e-001 -9.0079868e-001 -2.1183904e-001 -4.3999423e-001 -3.9105654e-001 -3.3477752e-001  2.9038285e-001 -1.5176222e-001  4.3744800e-001  2.3542530e-001 -1.4380789e-001  7.1892841e-002  2.1174650e-001 -2.2806412e-001 -4.5263924e-001  3.1608390e-001 -7.9432488e-002  3.9591816e-001 -3.4883132e-001 -3.2419120e-002  2.8486817e-001  5.1417109e-002 -6.7920682e-002  3.6325556e-004  2.6754135e-001  3.3500669e-001  1.2182305e-001 -2.8765249e-001 -9.8613650e-001  6.4706098e-001 -7.3766334e-001  2.4818633e-001
 -5.7336452e-001 -1.1096589e+000 -1.7905764e+000 -4.9731351e-001  9.1039775e-002 -1.8212890e+000 -1.4384473e-001  6.4720089e-001 -1.6120050e-001 -1.7376013e-001 -2.3863028e-002 -6.5204061e-001  3.8785224e-002 -4.6305507e-001  7.9081275e-001  3.6885108e-001 -2.9369148e-002  5.2107221e-001 -4.2724464e-001  8.9738309e-002 -5.5254687e-001  9.3093447e-001  6.4552641e-001  2.6783506e-001 -3.0468510e-001  6.5825683e-001 -6.1955094e-001 -1.2606328e+000 -8.0403007e-001  4.6529953e-002 -5.4448053e-001  4.4864529e-001 -5.0478350e-001  5.4359238e-002  4.7162319e-001 -8.1528415e-001  3.4007762e-001 -7.4365598e-001 -1.4667887e+000 -4.1414381e-001 -1.5221442e-001 -5.8002422e-001  4.3788641e-001  7.1505891e-001  1.9331319e-001 -7.8547224e-001 -1.3216335e-001 -1.0155691e+000  1.4336624e-001 -1.2733499e-001  6.6666274e-001  6.6396917e-001 -6.6105639e-001 -2.2080956e-001 -7.3806067e-001  2.9189285e-002 -6.4673477e-001  3.1763486e-001  8.3235298e-001 -3.2899470e-002 -9.0085184e-001  1.2668832e-001 -8.5972893e-001  8.0331848e-001 -1.1406833e+000 -7.6478368e-001
 -1.2215864e+000  1.0023882e+000  4.4534562e-001  2.3815392e+000  7.1076182e-001 -7.8823140e-002  3.9993169e-001  7.2445129e-001  4.4754747e-001  8.7074918e-001  5.0851091e-001 -2.8838427e-001  7.7623214e-001  4.6750382e-002  1.9523123e-002 -2.0641191e-001  4.8670169e-001  7.2524534e-001  5.5102052e-001  7.2977141e-001 -3.8191736e-001  2.2503648e-002  1.1751108e-002  5.1776950e-001  2.6345323e-001  7.3046242e-001 -1.5683147e-001 -7.4202157e-001 -3.6507507e-001 -4.2390849e-002  3.0023273e-001  7.9358204e-001  2.1344918e-001 -4.7549874e-001  9.8164261e-001  6.9072307e-001 -7.4696691e-001 -8.9459068e-001 -1.2877689e+000  8.3924697e-002  7.5742974e-003  1.9891119e-003  5.9050741e-001 -1.9805321e-003 -1.3860877e-001 -3.9516539e-001  1.6248060e+000  1.4805521e-001  6.4068017e-001  3.0530948e-001  2.2371651e-001 -1.8927049e-001 -2.5788996e-001  6.8157710e-001 -5.5977938e-001  1.2970707e+000 -3.2261626e-001  5.1190128e-001  8.5312921e-001  4.9219788e-001 -1.2621310e-001  5.7734945e-001  5.5544962e-001  1.3719924e-001 -1.8261215e-001 -3.0655428e-001
  5.9055761e-001  1.1602036e-001  1.1878188e+000  6.4928633e-001  3.5386810e-002 -3.2641261e-001 -4.8300329e-001  5.2940330e-001 -5.7683226e-002  3.1271768e-001 -1.3889807e-001 -4.2245937e-001  1.5811561e-001 -5.4149029e-002  4.8348990e-002 -7.5445627e-002  4.5923328e-001 -6.3735593e-001 -4.1664485e-001  5.1472459e-002  1.2509448e-002  1.9079718e-001  1.7195866e-001  1.5999721e-002  1.4758023e-001  5.7026170e-002 -2.0932339e-001 -1.0165762e-001  6.4498692e-002  3.0735003e-001 -2.5366636e-002  7.8794745e-001  1.4879959e-002  6.1266848e-001  3.6040618e-001  4.1403711e-001  5.3106424e-001 -9.0491154e-001 -7.7949347e-001 -5.7337843e-001 -3.6559509e-001 -1.5835644e-001 -4.1523610e-001  5.5806649e-001 -2.7514170e-001 -5.4466161e-001  2.2247267e-001 -7.0281309e-001 -5.7300658e-001  2.3238908e-001  1.4179989e-001  1.9367146e-001  8.4580180e-002 -1.2503983e-001  4.1493423e-001  3.3057305e-001  3.0596571e-001  1.6799499e-001  5.5143466e-001 -5.0435078e-001  7.2653322e-002  5.3912139e-001 -7.1762580e-001 -1.1494978e+000  2.2166518e-001  4.5914415e-001
  9.9072143e-001 -8.5353013e-001  1.2415660e-001  1.1849004e+000 -3.8095116e-001  4.7192836e-001 -5.1839160e-001  7.9239986e-001 -2.5373157e-001  8.5403821e-001  5.6830550e-001  5.4767941e-001 -1.7100215e-001  7.9196605e-001  7.8983232e-001 -1.3417811e-001  1.7302675e-001  5.1057856e-001  2.7513913e-001 -3.6441969e-001 -7.4392956e-001 -3.3433228e-001 -4.6357225e-001 -1.1739181e+000 -5.8888100e-001  2.2497283e-001  4.8549516e-002  1.4031674e-001  3.3577514e-001  2.4949981e-001  9.1170101e-001  1.3234905e+000 -1.4471048e-001 -1.0212988e+000  6.7761577e-001  2.4355884e-001  3.3950026e-001  3.3452533e-002 -9.4716644e-001 -8.5710428e-001 -6.1654495e-001 -7.4970761e-001 -7.2016051e-001 -4.6565735e-001 -5.0180248e-001 -1.5955470e+000  3.8931176e-003 -5.8729828e-002 -6.9653951e-001  1.9110917e-001 -3.7991912e-002  4.4076895e-001  4.6770075e-001 -4.9290664e-001  6.9452729e-001  5.7127181e-001  2.3067238e-001  2.2914943e-001  9.1751731e-001 -2.8848753e-001  3.6741364e-001 -3.6426254e-001  3.4285039e-001 -9.1601917e-001  1.5804989e-001  2.9443770e-001
  4.3233204e-001 -1.0415746e+000 -2.1039628e-001 -4.8936303e-001 -8.6204672e-001  7.4334314e-001 -8.4891113e-001 -9.0211552e-001 -3.9017371e-001  1.6213828e-001 -9.2633749e-001 -2.1106365e-001  2.9962137e-001 -2.5582634e-001 -7.5593969e-001 -1.4277283e-001 -1.4067676e+000 -1.6761881e+000 -1.6812809e+000 -1.7175701e+000 -1.5155333e+000 -1.1553230e+000 -8.3147144e-001 -7.3365424e-001 -6.8997029e-001 -9.1075726e-001  2.4137786e-001  9.3778498e-001  6.4722012e-001  5.5712691e-003  3.2941153e-001 -2.5938869e-001  3.1233229e-003 -2.6049247e-001  1.3696909e-001  5.6388209e-001 -4.1040554e-001 -8.7864985e-002  3.0325788e-002  1.4868586e-001  5.8855386e-002 -3.8440722e-001 -5.1456895e-001 -1.3146390e+000 -1.1706675e+000  3.6213163e-001 -1.0072323e+000 -1.0948350e+000 -8.3345634e-001 -1.5650577e-001 -3.3788407e-001 -3.7019666e-001  4.5684848e-001  3.0613828e-001  3.8526618e-001 -7.1235911e-001  4.8368859e-001 -2.7998743e-001 -6.5132451e-001 -5.2356128e-001  4.5372710e-001 -5.2531923e-001  6.1163531e-001  8.0830045e-001 -1.2950844e+000 -3.0031669e-002
  2.2717423e-001 -1.9160589e-001 -2.6322700e-001  1.0973765e+000 -9.9158838e-001  2.3187596e-001 -4.3649453e-001 -1.0068032e+000 -1.9078372e-001 -1.1361721e-001 -5.5259809e-001 -1.4049115e+000 -5.2774977e-001 -5.0968650e-001 -4.1301655e-001 -5.0344542e-001 -3.7189648e-001 -1.0051163e+000 -1.0902589e+000 -5.9720845e-001 -1.1123026e+000 -8.0013260e-001 -6.5027033e-001 -8.2517807e-001 -4.4023227e-001  1.9111997e-001 -8.1926042e-001 -3.9761337e-001 -2.5511434e-002 -8.7214064e-001 -5.5191884e-001 -6.2404351e-001 -4.0192483e-001 -8.8811171e-001 -7.7777970e-001 -4.7173352e-001 -4.3881259e-001 -2.8144989e-001 -1.0347869e+000 -8.7504488e-001 -5.7281627e-001 -2.3441758e-001 -9.2330564e-001 -4.0615887e-001 -6.3146009e-001 -6.4178190e-001 -4.8411113e-001 -4.9928022e-001 -1.2247172e+000 -2.5955005e-001 -4.0426831e-001  6.8653049e-002 -5.4318318e-002 -4.4510159e-001 -9.8844213e-001 -3.1930372e-001 -2.5302420e-001 -5.0023718e-001 -8.5978143e-001 -3.5885124e-001 -3.9271841e-001 -4.2706006e-001  7.2847667e-001 -7.7572308e-001 -4.5864876e-001 -3.5638847e-001
  5.1270293e-001 -6.2003710e-001 -3.2389772e-001  1.4897614e-001  1.5401636e-001  3.9120804e-001  2.2900073e-001 -3.2549713e-001 -3.8790941e-001  5.6663426e-002  2.9558964e-001 -2.5097655e-001 -6.9469865e-001 -1.1247859e-001 -4.1611270e-001 -1.1529728e-001 -5.1460242e-001  7.8940863e-001 -2.5682954e-001  2.5006649e-001  2.3751597e-001 -2.2083442e-001 -1.3535815e-001 -6.6091038e-002 -3.5388337e-001 -3.8805696e-001 -5.5711305e-002  4.8116975e-001  4.8391186e-001  2.5717473e-001  2.9906060e-001  9.4950036e-002 -6.0179463e-001 -1.7074312e-001 -2.0599227e-001  2.3975866e-001  3.1115259e-001  1.1087325e+000  6.1902474e-001 -5.6930996e-002  3.8374528e-001 -5.2594212e-001  5.0877642e-001 -7.7605799e-001  3.6557251e-002 -4.1293901e-001 -2.2488326e-001 -3.2360421e-001  9.1669253e-001 -1.8819749e-001 -3.2339367e-001 -6.6131250e-001 -1.7453282e-001 -5.7477437e-001 -5.6402360e-001 -2.3866280e-001 -1.1025554e-001 -1.7126642e-001  1.8571190e-001  3.3409772e-001  5.6742928e-001  1.2550991e-001 -7.6923894e-002  9.1230028e-002 -7.5432239e-002 -1.3196275e+000
  8.2167006e-001  5.7169797e-003  6.3794927e-001 -2.6900892e-001  1.9085139e-001 -1.5727640e+000  7.9469665e-001  2.5364566e-001  3.2488429e-002 -4.1081067e-001  4.0483270e-001 -2.0239665e-001 -4.7240797e-001 -3.5948534e-001 -1.3712441e-001 -4.4712778e-001 -7.8046520e-002  8.5511118e-003 -3.5235117e-001  2.9047135e-002  8.3110129e-001  1.7868296e-002  2.2888296e-001 -1.8527067e-002  1.1313451e-001 -2.1416164e-001  6.0507865e-001  5.1001841e-001  5.0264893e-001 -5.2778698e-002 -7.4439931e-003  1.5735179e-001 -7.9076440e-001 -2.4768868e-001  7.0419033e-002  1.1585470e-001  4.2201355e-001  1.3693675e+000  7.9371709e-001  3.8088574e-001  6.2576656e-001  7.1267260e-003  2.1421103e-001 -4.5282275e-001  1.1883315e-001 -8.4599062e-003  1.7400032e-002  3.4407755e-001 -2.3186797e-001 -1.5354753e-001 -1.9348064e-001  3.2814146e-002 -1.2451228e-001 -1.5014607e-001 -2.1574935e-001  1.7030671e-001 -3.3742153e-001  2.5993963e-002  1.3078853e-001  3.7584037e-001  5.8927215e-003  4.9653783e-001 -8.9824669e-002 -1.2574171e+000  2.2323106e-001 -8.0813497e-001
  6.0298232e-001 -2.3998592e-001  8.4019182e-001 -1.7445922e-002  5.9749179e-001 -1.9299648e-002  1.0355643e+000  8.0767598e-001  1.6103445e-001  9.6528411e-001  6.2247059e-001 -4.3523925e-001 -6.8545558e-002 -1.9542245e-001 -1.8106698e-001 -7.3738193e-003 -6.2633868e-002  1.2401225e-001  4.1576761e-001  4.0163957e-001 -1.8240363e-001 -6.7829231e-001  2.2572191e-001  2.6914557e-001 -9.6430379e-002 -1.0183581e+000  8.7049335e-001  1.2084482e+000  1.7498096e+000  4.2763044e-001  9.0844599e-001  7.9712298e-001  8.7526187e-001  7.6254727e-001  8.4417807e-001  1.4458866e+000  7.9148348e-001  1.5275064e+000  8.6548317e-001  9.7224619e-001 -5.4238698e-001  3.2035260e-001 -5.0127149e-001  5.7703427e-001 -3.6285694e-001 -1.6013066e-001  5.9246207e-001  7.4084554e-001  1.0458593e+000  8.6637956e-002  3.1724574e-001  4.4997125e-001  2.7398819e-001  1.0514079e+000  5.1899527e-001  8.9679048e-001  8.1792087e-001  1.0580296e+000  1.0105046e+000  7.8018318e-001 -6.2519965e-002  6.2077096e-001 -8.5333616e-001  6.9989927e-001  1.0555119e-001 -6.3579966e-001
  2.8191573e-001 -4.8365450e-001 -1.5293370e-001  1.4989333e+000 -3.3011740e-001  2.9438481e-001  2.0664715e-001  2.1606877e-001 -6.7989640e-002  5.7952465e-001  1.5268103e-001 -9.1182834e-001 -7.3560729e-001 -1.1511078e-001 -6.8061846e-001 -2.8832370e-001  3.5822986e-001 -4.2286859e-001 -1.2940763e-001  1.2285850e-001 -4.6863799e-001 -3.9862686e-002 -8.0883638e-002  3.7602305e-001 -1.0241458e-001 -2.0968591e-001  2.5675184e-001  8.2595881e-001  1.0373749e+000  1.0313724e-001  5.6016546e-001  2.4114982e-001 -1.9447348e-001  3.7679859e-001  3.6519338e-001  6.8274803e-002  6.3259742e-001  1.0211974e+000  5.4703665e-001  2.2144242e-001  2.8327425e-002 -2.5623449e-001 -8.0088404e-002  3.1902591e-001 -3.4401579e-002 -2.3916595e-001  4.9082248e-001 -3.1500045e-001  1.9599005e-001  3.0414220e-001 -1.6724134e-001  4.1215537e-002  7.1393477e-002  3.1182475e-001  1.1904017e+000  1.9767851e-001  5.7783643e-001  6.0039422e-001  4.6539774e-001  6.6126795e-001  4.9682340e-001 -2.8150233e-002  1.1668240e-002 -1.7028334e-001  1.9682622e-001 -3.4053614e-001
  6.5871613e-001  4.7093299e-001 -2.8422224e-001  2.4945589e-001  1.0494520e+000  9.8864567e-001  8.8179888e-001  6.8377989e-001  6.3853186e-001  1.0878596e+000  6.7616240e-001  2.4829259e-001  5.7242646e-001  5.7808871e-001  2.9893103e-001  1.9928843e-001  4.3445187e-001  5.7165420e-001  1.3352138e-001  8.2687536e-001  7.4360950e-001 -9.1101683e-002 -9.3288569e-002  4.7125098e-001  2.7035982e-001 -1.8084475e-001  1.0934476e+000  1.4346181e+000  8.5405121e-001  9.6702707e-001  1.1158060e+000  9.7345832e-001  1.1982464e+000  1.1200463e+000  8.7585618e-001  6.6305506e-001  1.3868917e+000  8.3824658e-001  1.4609993e+000  6.4413108e-001  1.4605318e-001 -7.9134364e-002  4.7382566e-001 -2.7245909e-001  2.2561087e-001  6.7082066e-001  3.5836853e-001  8.3517597e-002  4.6618045e-001 -2.0564525e-001  4.0998963e-001  4.2786106e-001  1.1496373e+000  7.3601274e-001  5.5548403e-001  9.2410891e-001  7.8207566e-001  5.9047097e-001  7.3618591e-001  1.0772192e+000  2.2148244e+000  8.0922911e-001  2.5542315e-001  7.3257272e-001  2.9466358e-001 -4.0513210e-001
 -5.8053227e-001 -4.9592623e-001 -8.3649663e-001  3.5946006e-001 -3.1318445e-001 -7.1460136e-001  8.3981367e-001  5.0310798e-002 -4.7817587e-001  1.9370791e-001 -1.1671847e-002 -1.4628407e+000 -6.8404510e-001 -4.1697538e-001 -3.1040025e-001  1.7536778e-001 -7.8345319e-002  1.2279383e-001 -8.7935739e-002  4.2210814e-001  6.2985148e-001  4.8192205e-001 -3.0407803e-001  1.4059056e-001 -3.0546800e-001  6.3543534e-002 -2.0944049e-001  3.1995699e-001 -3.4469813e-001  4.8758809e-001  2.8340821e-002  5.6260443e-002 -2.6933250e-001 -3.7766038e-001 -2.6483889e-001 -6.2133327e-001  3.4939868e-001  3.6413580e-001 -3.3735189e-001 -7.9552489e-001 -1.0446752e-001 -5.2854184e-001  7.6512221e-002 -2.0424032e-001  1.7434897e-001  4.9370015e-001 -5.3813222e-001 -1.9786514e-001  4.1123949e-001  1.0982839e-001  1.2701790e-001 -1.1143529e-001 -2.6601600e-001 -2.1566977e-001 -3.5346112e-001 -1.2457885e-001 -2.8459508e-001  5.4137571e-001 -1.8544992e-001  7.9899882e-001 -4.7910534e-001 -1.1347381e-001 -1.1640871e+000 -1.4690674e+000  4.5329692e-002 -9.1329685e-001
  1.8200641e-002  9.5502363e-001 -1.7525360e-001  3.0324115e-001  5.9834144e-001  4.3558979e-001  1.3285540e+000  1.7918263e+000  4.1731959e-001  9.2205876e-001  1.3392483e+000  4.4353297e-001  4.0829229e-001  2.5902771e-001  1.2992922e+000  1.0619562e+000  9.5618743e-001  1.4552575e+000  9.7951676e-001  1.6532062e+000  1.6808421e+000  2.0869457e-001  1.7476967e+000  1.0242679e-001  2.5929784e-001 -1.6925768e-001  1.2217751e+000  9.7566303e-001  1.1601786e+000  1.1871322e+000 -1.7270902e-001  6.7186750e-001  1.0488934e+000  7.8078927e-001  4.7918630e-001 -3.1742848e-001  8.4686339e-001  1.2753909e+000  8.3934275e-001  5.6472140e-001  1.4269356e-002 -1.2884466e-001  2.1076149e-001  1.4510242e+000  7.4877483e-001  1.3754356e+000  6.2928746e-001  1.6793804e-001  1.2183868e+000  2.2277696e-001  1.5884019e+000  1.6065076e+000  1.0335504e+000  8.8882184e-001  2.8680970e-001  1.5302542e+000  3.4608668e-001  9.3183223e-001  1.3304839e+000  1.6794451e+000  1.7504582e+000  6.3543185e-001 -1.5134520e+000  1.2673743e-001  3.1897157e-001 -4.1513153e-001
  5.8202988e-001  2.5062544e-001 -4.2972772e-001  8.4748617e-001  4.4659420e-001  3.8866807e-001  9.3385642e-001  1.1171345e+000  2.2350434e-001  9.2798456e-001  1.1316643e+000 -2.9862774e-002  5.8944341e-001  5.5749355e-002  8.2625350e-001  7.7638568e-001  1.2340572e+000  7.6694279e-001 -1.8834186e-001  6.2874176e-001  4.7137142e-001  2.0827947e-001  1.2204006e+000  2.7049337e-001  2.0390626e-001  3.3519473e-002  4.0406686e-002 -1.0786776e-001  9.3567373e-001  7.0014456e-001  6.3081152e-001  8.6575568e-001  1.6042249e+000  7.3480212e-001  9.2853952e-001  6.6395633e-001  4.5465902e-001  4.9908176e-001  2.1583165e-001  4.2038785e-002  7.9272181e-001 -1.8482549e-001  4.8600249e-001  9.3643226e-001  1.8923176e-001  1.4025784e+000  3.8168873e-001 -1.7386330e-001  8.1804638e-001  2.1881445e-001  6.1886501e-001  6.4544331e-001  5.2281207e-001  8.4923414e-001  3.0647346e-001  9.8790292e-001  4.4105183e-001  4.1478365e-001  8.2763851e-001  1.1662681e+000  1.1370266e+000  4.8565228e-001 -2.3567319e-001  1.7156282e-001  7.7467532e-001  3.9010550e-001
 -6.7539665e-001 -4.7889766e-001  4.4693648e-001  4.8823888e-001  5.4814026e-001  1.5731990e-001  9.2963177e-001  6.9893373e-001  5.1887077e-001  4.7421511e-001  5.1273149e-001 -2.9075903e-001  5.3689449e-001 -2.5279461e-001 -4.2666954e-002  2.4933918e-001  6.2243616e-001  2.6458273e-001  6.1350351e-001  7.6929030e-001  1.5159894e-001  6.7811600e-001 -2.4438818e-002  1.0915816e+000  1.2628343e-001  8.7877155e-001  3.1248383e-001 -2.3876405e-001 -1.1897068e-001 -1.1535940e-001  2.4981026e-001  4.8599033e-001 -4.5213699e-001  3.5083189e-003  6.2259615e-001  8.4875357e-002  3.5572518e-002 -4.9361785e-001  2.1049961e-001  8.2252310e-001  1.0048378e+000 -2.8833740e-001  8.2957306e-001 -2.2436732e-001  6.3432782e-001  1.4797045e+000  4.1670024e-001 -5.1748336e-001  4.3608289e-001  5.7099810e-001 -2.2610442e-001 -1.9380547e-001 -6.6573308e-002  5.4884325e-001 -2.7939608e-001  4.3209132e-001  4.9458651e-001 -1.0586584e-001  8.5084601e-001  1.3907929e+000 -1.1833472e-001  8.6579177e-001 -1.0873875e+000  9.0507138e-002  4.4311277e-002 -1.2099220e+000
 -7.5511805e-001  2.9549276e-001  1.9005889e-002 -2.6438895e-001  5.4054100e-001  5.9715644e-002  1.6482881e+000  3.9945872e-001 -2.2013416e-001  1.4722853e-001  2.8803185e-001 -7.3080475e-001  3.2078016e-001 -4.5586257e-001 -4.5121886e-002 -5.2762180e-002  3.0900435e-001  4.2742292e-001  3.0635298e-001  3.8824596e-001  1.3160665e+000  1.5774216e+000  9.9387259e-001  6.5709876e-001  7.1546355e-001  2.5893844e-001  9.6473036e-001  8.7479738e-001  5.6669290e-001  4.4929867e-002  1.1941313e-001 -5.1518840e-001  5.5942174e-001  5.4760144e-001 -3.5746184e-001 -1.3278133e-001 -4.5590118e-001  6.2777953e-001  1.1632717e+000  1.7869374e+000  9.6559362e-001  2.5141793e-001  1.2487360e+000  8.4947343e-001  9.1138781e-001  1.5093343e+000  1.7330499e-001  1.1807261e+000  3.2921505e-001  8.8418303e-001  1.9020372e-001  6.1641334e-002  9.4670599e-002  2.6354866e-001  8.3968342e-002  6.0494110e-001  1.8107291e-001  4.1698825e-001  8.7103284e-001  2.0917651e+000 -1.0411938e-002  1.1936524e+000  1.7647635e-001  3.9880392e-001  8.5058132e-001 -4.7969587e-001
 -1.2830921e+000  4.9267726e-001 -9.8497615e-001  5.4178824e-001  2.4820633e-001  1.2040510e-001  1.2363757e+000  6.0537626e-001 -1.9507457e-001 -7.6288395e-002 -4.4783355e-001  7.4192607e-002  6.0059820e-002 -2.8430573e-001  2.8836416e-002  1.4059017e-001 -8.5891798e-001  8.9575620e-003 -2.2348250e-003 -3.5540539e-001  1.3186020e+000  9.8411335e-001  2.5234601e-001  7.3196194e-001  2.9695448e-001  4.9523463e-001  9.0538389e-001  1.6784280e+000  5.8929662e-001  3.5332941e-001 -1.9205824e-001  4.5578832e-001 -6.5370967e-002  5.6934401e-001  3.5384258e-001 -4.1141712e-001  8.3498502e-001  8.9708535e-001  1.0220706e+000  7.6264637e-001  9.9558867e-001  5.7873488e-001  1.1047626e+000  1.3399172e+000  6.9307186e-001 -1.5939793e-002 -6.4520321e-002  3.8809562e-001 -5.0508468e-001  1.1078088e-001  1.7622856e-001  1.7180082e-002 -4.1519294e-001  3.2712229e-001 -7.2639474e-001  2.2255018e-001  2.6778132e-001  4.1617665e-001  9.4752530e-001  1.2485136e+000 -4.1446426e-001  4.6536974e-001  2.1571450e-001  5.6823585e-001  3.0082945e-001 -3.1605358e-002
  8.6502940e-001 -3.9536300e-001  6.0264836e-001 -1.4916477e+000  6.5659072e-001  8.9356185e-001 -4.1729573e-001  9.0555248e-002  1.0514429e-001 -1.4298550e+000 -5.2053130e-001  9.8159963e-002  2.6829609e-001 -1.0748984e-001  7.8969721e-001 -6.9524142e-002 -3.7803123e-001  2.0339598e-001 -4.2687851e-001 -2.7610252e-001 -1.1512811e+000  2.6727669e-001  1.8250792e+000  9.4757105e-001  1.2789137e+000  5.5189144e-001  1.5581465e-001  6.4786966e-001  3.3579104e-001 -3.2899971e-001 -3.0381520e-001 -3.9572927e-001  7.6566329e-001  9.4583919e-001  6.2453906e-003  2.5359131e-001 -3.6617701e-001 -4.3664847e-001  1.0213617e+000  2.5715776e-001 -5.1569175e-002  1.4516296e+000  1.1514139e+000  1.5821089e+000  4.4559847e-001  3.1556943e-001  4.5184680e-001  1.0920986e+000 -4.5657609e-002  3.4129844e-001  2.5048951e-001  2.5509621e-001  1.2673899e-003  6.7010392e-001 -7.0658360e-002 -2.4896587e-001  3.3740407e-001  4.0823889e-001  3.1427822e-001 -6.7356637e-001 -4.2556456e-001  4.6820778e-001  4.7411897e-001 -2.8788529e-002 -6.0010477e-001  6.5456188e-001
  1.5042873e+000 -1.1726468e+000 -1.5584891e+000  2.7066178e-001  3.0468497e-001 -7.3128900e-001  9.1606768e-001 -6.8114080e-002  8.8250081e-001  5.7843447e-002  2.3657354e-001 -9.3384667e-001  1.0086489e+000 -8.2462843e-001 -4.7641699e-001 -5.6095423e-001  2.3123512e-001  7.4075502e-001  8.3907804e-001  7.3791163e-001  1.1107811e+000  1.2184304e+000  7.2913883e-001  4.1726981e-002  2.2395961e-001  9.3540769e-001  8.5155131e-001  7.0839345e-001  1.1096323e+000  2.3841204e-001 -9.9073693e-002 -3.5865714e-002  8.4107222e-001  7.5829271e-001  4.2799367e-001  1.7384835e-001  3.1181062e-001  1.0465380e+000  7.9511437e-002 -6.7166176e-003  9.0237949e-002  2.5679763e-002  5.5566194e-001 -9.3337076e-001  1.8879012e-001  1.9415629e+000  6.7114323e-001  8.6582116e-001  5.3247834e-001  2.7549591e-001 -5.5594579e-001 -3.9980010e-002  2.8039673e-001  8.7618970e-001 -4.7151779e-001  1.2154421e+000  3.3083676e-001 -7.8911518e-002  1.5726337e-001  5.0850788e-001  3.6460640e-001 -1.4748181e-001 -3.3506226e-001 -8.8864261e-001 -3.0320250e-002  5.0406092e-001
  1.6488103e+000 -1.9877035e-001 -7.8980810e-001 -4.0437871e-001  5.9423455e-001  3.0585818e-001  1.1673704e+000  9.1953254e-001  9.0996099e-001  7.5047506e-001  1.2523977e+000  1.1700383e+000  1.7529992e+000  9.5614455e-001  1.3635998e-001 -1.1260621e-001  7.6741887e-001  1.5355419e+000  2.0775247e+000  2.1680196e+000  2.3780540e+000  1.1796319e+000  8.3877416e-001  2.1652241e+000  8.3185258e-001  2.1061864e+000  5.6323939e-001  3.2858964e-001 -6.9012333e-001  2.0078361e-001 -1.8296133e-002  3.0980897e-001  2.2314167e-001  5.9079282e-001  2.4102639e-001  1.5144286e-002  8.1798120e-001 -5.2175401e-001 -3.8059793e-001 -1.5496616e-001  1.0528989e+000  8.2617171e-001  2.3623432e+000  8.8194157e-001  8.3377024e-001  1.4265193e+000  2.3083711e+000  1.8358295e+000 -1.9168409e-001  6.9530910e-001  7.6352904e-002  2.1532120e-001  3.7854559e-001  9.8620721e-001  1.1185873e+000  1.4640955e+000  6.2189463e-001  4.4769743e-001  8.5612424e-001  7.3632011e-001 -1.4828201e-001  4.0499297e-001  6.2644640e-001 -1.0855741e+000  4.6488815e-002  1.6747442e+000
 -2.5568051e-001  2.3777004e-001  3.0610157e-001  1.9925783e+000  5.4120100e-001  4.7787351e-001  3.8390394e-001 -2.7727602e-001  6.1450611e-001  1.6770615e-001  1.2108620e+000  2.0815276e-001  4.8405085e-001 -1.3284575e-001 -4.1030560e-001 -3.0448838e-001  8.2674406e-001  1.3495676e+000  2.0321161e+000  8.8443581e-001  6.8315400e-001  1.2484578e+000  1.9124113e+000  1.2895319e+000  7.9107230e-001  1.3827799e+000  7.6018246e-001  3.1225207e-001  6.3843148e-001 -1.2746992e-001  3.9331125e-001 -2.2622725e-001  3.0584949e-001  5.1425121e-001 -1.1186131e-001  5.2745000e-001  5.1079813e-001  1.9112510e-001  6.4749634e-002  7.1689017e-002  4.8674863e-001  1.0528862e+000  1.6668096e+000  9.3484857e-001  1.1076643e+000  1.6364887e+000  1.6884247e+000  1.7233859e+000  4.9377572e-001  1.4375502e+000 -1.7680203e-001 -2.3574014e-001  2.8794390e-001  3.8834329e-001  6.2855747e-001  1.2949724e+000  2.9198203e-001  4.0229541e-001 -1.0212929e-001 -1.1741289e-002  3.4445606e-002  2.2790768e-001  4.8090929e-001 -1.0895561e+000  7.9977916e-001  6.2865706e-001
  1.4125633e+000  5.2267643e-001 -1.4421005e+000  1.6772543e+000  5.6846164e-001 -1.5392417e+000  8.9160758e-001  3.3828974e-002  1.0292919e+000  7.0373178e-001 -3.2681885e-001  1.1974164e+000  1.1407564e+000 -1.8005414e-001 -5.5808233e-001 -3.3069218e-001  2.4717632e-001 -6.9632227e-001  1.0444774e+000 -2.0551346e-001 -8.9225745e-001 -3.1226971e-001  2.2741476e-001  1.1229595e+000  3.9114754e-001  8.5255051e-001 -9.5470008e-002 -1.1979335e-001  4.8193287e-001 -4.5783322e-001  1.1406534e+000 -1.2103257e-001 -1.1189039e-001 -6.0674488e-002  6.6098979e-001  1.6371769e+000 -4.2382196e-001 -2.4038578e-001  2.3065985e-001 -2.6125377e-001  6.1074346e-001  8.1421164e-001  3.7979338e-001 -4.4840979e-001  6.4433168e-001  1.1997647e+000  7.3021622e-001  1.3075716e+000 -9.2583057e-002  7.9079100e-001 -6.8406128e-001 -7.3438881e-001  3.6103125e-001  1.5907007e+000  1.8941380e+000  1.9443111e-001  1.5256543e+000  7.4136001e-001  2.1386712e-001 -8.2477350e-002 -2.2085854e+000  1.6473839e-001  1.3101400e+000 -5.7397002e-001  1.2710898e+000  1.2976913e+000
 -8.6921466e-001  2.3673453e-002 -6.6398975e-001  3.9344398e-001  3.4562288e-001 -6.2288662e-001  9.2549820e-001  1.3745897e-001 -4.7770000e-002  4.7026409e-001  1.0941285e-001 -7.5119950e-001  3.1577781e-001 -6.2607569e-001 -4.8660906e-001 -6.8982719e-001 -2.1927739e-001  4.9074719e-001  1.2113190e+000 -3.4757239e-001 -6.6635058e-001 -7.1331136e-001  4.2003056e-002  1.2478970e-001  5.2502496e-001  5.7278555e-001  2.8771634e-001  1.7368414e-001  7.3209741e-001 -1.4143185e-001  6.3817198e-001 -2.6132742e-002  2.3467509e-002  1.6497924e-001  5.7838913e-002  9.2042190e-001 -1.2309414e-001  1.0112957e-001 -6.5103196e-002 -2.7551046e-001  4.5492855e-002  4.0231951e-001  2.1050480e-001 -4.7230018e-001  2.7380658e-001  1.6789624e-001  5.1397134e-001  9.8841312e-001 -5.3983091e-001  5.0630519e-001 -2.8108995e-001 -7.3997985e-001 -2.6253124e-001  4.0791361e-001  6.9948471e-001 -2.9670868e-002  1.0580549e+000 -3.0034300e-001  3.0413577e-001  2.4109583e-001 -1.5164977e+000  6.2227174e-001  1.9171071e+000  8.4134069e-002  5.7630520e-001 -7.1589933e-001
 -6.9404965e-001 -5.9969347e-001 -9.9148696e-002  1.4609963e+000  6.5668467e-001  4.9921041e-001  2.7739837e-001 -3.7629487e-001  6.1743641e-001 -3.2209406e-001  5.6229328e-003  2.9186236e-001  2.9481770e-001 -2.3284814e-002 -1.0513575e+000 -3.2760381e-001  2.6885041e-001  4.7152323e-001  7.9073925e-001  9.9683042e-002 -8.8734405e-002 -1.4738727e-001  2.3369286e-001  5.0539771e-002  5.6671883e-001 -1.7565095e-001  1.1905370e+000  2.2423828e-001  3.3367175e-001 -1.0505398e-001 -1.5735199e-001 -3.6163556e-001  5.8883805e-001  7.3303270e-001  3.5463209e-002  5.7871305e-001 -1.5090599e-002  1.9889694e-001  2.3554886e-001  7.8451737e-001 -1.1389952e-001  7.2113488e-001  2.6337839e-001 -8.0859466e-001  5.0451096e-001  4.9689180e-001  4.8839916e-001  8.4058346e-001  4.4612542e-001  5.4880969e-001 -3.8229571e-001 -7.3759963e-001  2.8024150e-001  3.6556386e-001  7.2663537e-001  1.9088636e-001  3.4421123e-001  2.8649688e-001 -1.0898244e-001 -4.7752636e-001  6.1098229e-001  1.8673762e-001  3.0029241e-001  7.0841493e-001 -2.8660608e-001  6.9992991e-001
 -1.0665325e-001 -2.0906011e-001 -1.2333313e+000 -2.7874897e-001  4.5979598e-002 -8.1347010e-001 -7.1792571e-001  2.5151302e-001  1.1043588e-001 -2.7604225e-001 -8.8089570e-002  7.5803042e-001  2.0019337e-001 -7.0175296e-002  5.8748162e-002  1.0966787e-003 -4.0484556e-001 -6.8831010e-001 -3.7320464e-001 -2.4588239e-001 -9.1885099e-002  6.8340514e-001  1.2550754e+000  7.0922600e-001  5.8902981e-003  1.0055408e+000  1.5450619e-001 -1.3741579e-001 -8.5092654e-001  2.7996403e-001 -3.5196329e-002  1.2075128e-001 -3.0506886e-002 -1.6921235e-001 -1.6193389e-001  2.9672738e-001  8.5089080e-001 -9.6618455e-001  2.6903558e-001 -2.0237094e-001  4.8946525e-001 -4.0637875e-001  8.9446996e-001  1.2211458e+000  2.2087321e-001 -5.3145157e-001 -2.9858164e-001 -6.7534708e-001 -1.3031708e+000 -6.4802869e-001 -7.0309326e-002 -8.0277985e-002 -8.9330796e-002 -3.9386901e-001 -8.3895613e-001 -7.5080666e-001 -2.6246069e-001 -3.7095159e-001  7.1002917e-002 -4.1792308e-001 -2.2221997e-001 -4.1385554e-001  6.8354952e-001 -1.6615406e-001 -6.5003497e-001 -4.3814826e-001
  9.9190179e-002  5.4064075e-001  2.9726367e-001  4.2703630e-001  2.4082971e-001  1.4187577e-001 -8.6125194e-002  2.8816964e-002 -9.6131527e-002  8.2193130e-002  1.8320024e-001  7.1617302e-001  1.2923159e-001  4.1895550e-001  5.3039073e-001  2.9650827e-001  1.5061518e-001 -2.6348324e-001  2.5686532e-001 -4.8199755e-001 -1.4458549e-001 -6.8783583e-001 -8.0027570e-002 -6.6891590e-001 -5.5685977e-001 -1.0908525e+000  4.2975869e-002 -1.9492949e-001  1.0376932e-002  4.4143677e-001 -7.2873704e-001 -2.3153941e-001 -1.9194261e-001 -3.4985995e-001 -3.7276424e-001 -5.1148760e-001  1.8995284e-001  4.9295683e-001  4.2037839e-001  1.1428966e-001 -1.1184855e+000 -6.5222684e-001 -5.9476707e-001 -1.3094850e-001 -1.1223708e-001 -8.9427608e-002 -2.5634915e-001  5.3620423e-002  3.6625294e-003 -4.6868640e-001  4.2452167e-001  1.1326671e-001 -1.7227557e-001 -1.5365236e-001 -5.3238125e-001 -1.2399035e-002 -1.8524770e-001  2.0359972e-001 -7.8135721e-003 -1.4884525e-001 -1.0808537e+000  2.0466309e-001  2.7871096e-001 -1.4473607e+000  1.0447142e-001  7.7960072e-002
 -1.2378143e-001 -7.4602513e-002 -2.0749853e-001  6.1570900e-001  4.8637429e-001 -1.3512332e-001  1.5347816e-001  1.8935318e-001 -7.3471576e-002 -2.2407738e-005 -2.4673848e-001  7.8458156e-001 -1.5855318e-001  3.8968107e-001  2.3990005e-001  6.1656328e-002 -2.4669813e-001  1.0729152e-001 -7.9759651e-001 -1.5811823e-001 -4.1188638e-002 -1.1048993e-001  1.0083129e-001 -9.6622358e-001 -5.5365654e-003 -5.1537839e-002  1.1349284e+000  1.1218078e+000  9.1289167e-001  3.2735919e-001  3.0294556e-001  1.7800630e-001  2.4726518e-002  7.1993387e-003  4.6629167e-001  8.8050020e-001  3.8095972e-001  6.3333175e-001  1.7767760e+000  1.3092129e+000 -5.6218644e-001  1.1139050e-001 -3.8711887e-001 -7.5334520e-002  2.4660226e-001  1.0856286e-001 -2.0011641e-001  1.7266512e-001  1.9248814e-001  4.6537922e-001  1.2487520e-001  2.2613221e-001  7.2723213e-001 -2.2663542e-001  3.0891434e-001 -2.8959239e-001  2.1797535e-001 -6.6661580e-002  1.9929269e-001 -1.5139876e-002  7.3594914e-001  7.1614523e-001  9.7217267e-001 -8.7591810e-001  7.6226715e-001  1.2767688e-002
  6.5612537e-001 -2.0621277e-001  7.8676707e-001 -1.7175186e-001 -2.2269276e-001  3.2111374e-001  2.1186286e-001  4.0389684e-001 -5.2521982e-001  3.8838435e-002  5.6034182e-001 -3.9892485e-002  1.4575215e-001 -2.2005851e-001  4.8026517e-001  5.1735151e-001  1.6273852e-002  6.2933677e-002  4.0906397e-001  2.3888573e-001  3.8771895e-002 -2.1845008e-001 -1.8163935e-001  1.1225963e-001 -3.0979016e-001 -6.0888505e-001  4.0332697e-001  7.7737410e-001 -3.6999172e-002  5.8868744e-001 -2.2254398e-001  1.2595330e-001  5.1692001e-001  9.6296555e-002 -9.9320668e-002  3.0952103e-001  5.5927317e-001  3.4708875e-002  7.8131189e-001  6.5672536e-001 -2.9980055e-001 -1.4958013e-001 -3.4459418e-001  3.0761402e-001 -5.0666501e-002  2.7222999e-001  3.6575754e-001  2.4909827e-001 -2.2365198e-001 -6.0847383e-001  4.3257423e-001  4.5657137e-001  4.3844027e-001  4.1529532e-003  6.0347993e-001  3.9321139e-001 -1.5551243e-001  1.5836655e-001  4.6537193e-001  2.8659190e-001 -2.1180205e-001  3.5240060e-002  3.8583658e-001 -6.7279548e-001 -8.1329538e-001  5.1105374e-001
  2.2333805e-001 -2.2594136e-001 -7.9842197e-001  1.8012458e-001 -3.5181396e-001  4.5414734e-001 -2.7262369e-001  7.8970026e-001  1.0528313e-001  1.9119207e-001 -2.8783988e-001  9.1168900e-002 -2.3856677e-001  2.3608009e-001 -1.2075438e-001  8.0643284e-002 -1.6619721e-002 -1.4053880e-001 -4.3457053e-001 -5.3820050e-002 -5.7702287e-001 -6.1350287e-001  3.8926794e-002  3.8680323e-001 -4.4402879e-002 -3.3431627e-001  5.1675756e-002 -8.4023030e-002 -1.2682605e-004  1.7227552e-001 -1.1506693e-001  2.7741140e-001 -5.2151610e-001 -7.0141670e-001 -1.4714033e-001 -5.4953540e-001  5.8801286e-003 -7.0662796e-002 -6.9563495e-001 -4.3850474e-002  4.1994347e-002 -2.0068299e-001 -1.8337486e-002 -5.4481313e-001  1.8441989e-001 -1.5876395e-001  2.1516436e-001  1.1305964e-001  5.7924538e-001 -4.3555792e-001 -2.4074517e-001  9.0734144e-002  5.3971161e-002 -5.3208617e-001  2.0414120e-001 -2.4635399e-002  1.8372607e-001  2.7366706e-001  8.0349188e-001  7.2216434e-002 -4.8074671e-001  4.9551553e-003 -3.8167956e-001 -3.4105535e-002  5.1996598e-001 -3.2947167e-001
  3.2823463e-001  1.1488668e-002  2.3353517e+000  9.6259985e-002  1.8928431e-001  1.0664012e+000  5.4144956e-002  6.0842563e-001 -2.6067157e-002  9.0174729e-002  8.9208053e-002  7.5888830e-001  1.2637931e-001  3.8350865e-001  6.4881749e-001  3.0195845e-001 -4.2535715e-001  4.3990781e-001 -2.5074607e-001  1.4414903e-001  5.3775643e-001 -2.1697523e-004  8.4574043e-002 -2.6180412e-001  3.3702604e-001 -3.1245188e-002  7.8315939e-001  8.7538848e-001  1.0986597e+000  1.7510033e-001  4.4617615e-001  4.3059826e-001  1.1351561e-002 -2.2618627e-001  7.2038489e-001  8.4245464e-001 -1.5267619e-001  3.3655521e-001  3.2944356e-001  3.0723462e-001 -8.5342812e-001  4.0754754e-001 -3.7826477e-001  9.7832816e-002  1.9228478e-001  4.8510642e-001  4.7254848e-001  8.0366742e-001  1.0014635e+000  5.4874133e-001  4.3689050e-001  7.4263978e-002 -1.0599688e-002  4.4355424e-001  1.4847235e-001  5.5107983e-001  1.6560013e-001  2.4477935e-001  3.3871318e-001 -5.0198585e-001  6.2477551e-001 -3.9316974e-002  5.4117114e-001  2.5850919e-001  6.1851170e-001  2.0612807e+000
  1.0817239e-001 -2.2566218e-001  3.7319350e-001  6.9517728e-001  1.1280545e-001 -2.8942024e-001  4.1861741e-001 -4.0182609e-002 -3.8966616e-002  1.6036732e-001  1.0288900e-001  8.8712221e-001  2.4750125e-001  6.2236324e-001  3.3209650e-001  1.8568687e-001 -7.7668722e-002  1.7507046e-001  2.3899764e-001  1.0456012e+000  1.2249642e+000 -2.2100219e-001  4.1781490e-001  3.8315097e-001  2.8545995e-001  1.0048016e-001  7.3913143e-001  8.2894333e-001  3.9332069e-001  2.1368806e-001  9.2642898e-001  1.2939766e-001  2.1163239e-001  6.3364009e-001  4.0383569e-001  3.1385442e-001 -5.3522551e-002  1.2595394e+000  1.2351827e+000  1.0986085e+000 -4.7501722e-002  4.9376445e-001  4.6810629e-001 -2.5347380e-001  2.0468189e-002  2.2986586e-001  1.0457923e+000  1.1406276e+000  1.0872473e+000  3.2061852e-001  3.4977037e-001  1.1765757e-001  2.7538792e-001  7.6252968e-001  9.0755084e-001  5.2297379e-001  3.9781154e-001  1.6371931e-001  6.0419259e-002 -2.9640889e-002 -1.4356434e-001 -2.7985687e-001  1.0836269e-001  1.5382959e+000  3.0521537e-001  4.2884054e-001
 -6.4799597e-001 -1.2351414e+000  1.7198422e-001 -3.2975881e-001 -4.5645325e-001 -9.0309026e-001 -8.8467932e-001 -4.9970182e-001 -1.2669337e-001 -4.9129036e-001 -4.9226918e-001  1.3966683e-001 -1.8524243e-002  1.4523243e-001  6.4177600e-002 -2.8809510e-002 -8.8247869e-002 -2.7439118e-001 -1.6375458e-001 -3.4781118e-001 -6.7005492e-001  5.4527892e-002 -2.9333755e-001  4.8948919e-002 -1.7826501e-001  1.7816543e-001 -6.9045212e-001 -9.9545254e-001 -1.0145964e+000  2.8675317e-001 -4.7094079e-001 -1.5245279e-001  4.3879627e-001  5.6099054e-001 -3.7308357e-001 -2.2420844e-001  3.7635608e-001 -9.3387659e-001 -4.6784427e-001 -3.8523200e-001 -4.1644235e-001 -1.2575506e-001 -1.9542849e-001  7.3397594e-001  2.3973325e-001  5.5627046e-001  3.4226882e-001  4.5461809e-001  2.8919072e-001 -2.3300257e-001  2.0702976e-001  2.0879555e-001 -3.3024748e-001  3.2547094e-001  1.0605006e-001  1.1506618e-001 -1.4947243e-001 -3.1129140e-001 -1.6978425e-001 -3.9681635e-001 -5.8307171e-001 -2.6479897e-001 -3.6333018e-001 -1.2276334e-001 -3.1216138e-001  4.1086205e-001
 -1.0544150e+000  5.8305379e-001  4.2294334e-001  7.7310688e-001  8.6136029e-001  5.0038576e-001 -2.4294143e-001  3.0164017e-001  1.8651527e-001  2.0486522e-001 -1.9315865e-001  6.0356470e-002  1.1661259e-001  4.1741202e-001 -4.9595199e-002  1.1757355e-001  3.8050657e-001 -3.9216467e-002  1.3477232e-001  2.7363564e-001  5.0154447e-001  5.8616686e-001 -1.2567109e-002  3.3348920e-001  1.4753645e-001  9.7612337e-001  7.2740978e-001  6.2664411e-001 -5.7925430e-002  8.5705693e-001 -9.6174191e-002  3.9265256e-001  4.0761114e-002  3.8093892e-001  2.2450221e-002  1.4275166e-001  9.1449907e-001 -1.6541529e-001 -2.5069624e-001 -1.2010338e-001  5.2681886e-001  3.7180589e-001  3.9851844e-001 -2.7234563e-001  1.2220750e-001 -4.6305897e-001  2.3891316e-001  5.2945560e-001  3.3879710e-002 -5.8392260e-003  3.6272539e-001  3.6200780e-001  2.2520110e-001 -1.2764246e-001 -6.5229860e-001 -3.2263361e-001  5.6816020e-001 -3.1662916e-001  4.2714750e-001  2.7870053e-001  2.3728729e-001  5.1731932e-001  4.3678803e-001 -5.8509791e-001 -2.7935330e-001  2.1114856e-002
 -1.2811913e+000  5.1249087e-001  1.4221297e-001  1.9478020e-003 -9.1130457e-002 -6.5271466e-001 -1.4602762e-002  1.0607741e-001  1.0080131e-001 -3.5466471e-001 -4.8164092e-003  7.2834016e-003 -1.6267091e-001  1.6974165e-002  4.9475015e-002  9.6866539e-002  2.8445549e-001 -3.1926461e-001 -5.8201958e-002  5.5121171e-001  2.1756500e-001  7.3435635e-001 -1.8183575e-001  4.3474531e-002 -8.9936976e-003  3.5293936e-001  2.2390923e-001  5.1237433e-001  1.7746003e-002 -1.7542281e-001 -4.6439056e-001  9.2397430e-002 -4.9739962e-001  1.3173366e-001 -3.2605084e-001 -6.0261961e-001  2.7502753e-001  1.8789998e-001 -1.9291969e-001  2.9932145e-001  2.5151455e-001  2.2798885e-003 -3.3841697e-001  4.0711829e-002 -2.5277576e-002 -8.4031908e-001 -5.5676504e-001 -8.1577200e-001 -7.0746816e-001  2.2722019e-002  4.4812058e-002  1.1685590e-001  1.7899022e-001 -1.3466536e-001 -2.5815308e-001 -2.9757105e-001 -6.5200794e-001 -1.0837595e-001  1.4190499e-001  5.5555996e-001 -6.1249194e-001  1.9896846e-001 -5.9357156e-001 -2.1614138e-001 -6.7779820e-001 -1.2819380e+000
  9.5323648e-001  1.3378673e-001  9.8682172e-001 -2.1063101e+000 -5.2300692e-001 -8.2376596e-002 -6.2405178e-001  7.7657962e-001  4.2807128e-001  1.3849118e+000  4.1245915e-001  1.7112817e-001  4.6654074e-002  3.9278077e-002 -1.8092518e-001 -2.1488890e-001  2.5857262e-001 -3.3439975e-002  3.9718214e-001  1.1645514e+000  3.8997213e-001  1.2320626e+000  2.7228306e-002  2.5662409e+000 -1.1584766e+000  1.4510440e+000  5.2384444e-001 -7.8456157e-001  3.1791165e-001  4.8297647e-002  6.5146718e-001  7.2978420e-001 -2.9957208e-001 -7.0402920e-001  6.7300624e-001  2.7170018e-001 -3.6784479e-001  1.8949152e-001 -1.7790960e+000  3.7572759e-002  6.6549013e-001 -1.3514769e+000  2.7372068e+000 -2.3456265e-001 -3.1572117e-001  2.8260471e+000  1.2443194e+000 -5.8549826e-002  8.4328382e-001  6.7740785e-001 -4.6606394e-001  1.5391918e-001 -4.9624467e-001 -5.7502823e-001  2.7387815e-001  1.5793497e-001 -1.5303127e-001 -4.0865568e-001  4.3423848e-001 -5.8335694e-001  1.2754834e+000 -1.1835397e+000 -2.4095982e+000 -8.3438702e-001 -1.1328068e-001 -1.0979017e+000
  1.9718916e-001 -1.2590342e+000  9.9897168e-002 -3.5663175e-002  1.5195163e-002  1.2064388e+000 -4.8239762e-001  5.9273705e-002  4.8410095e-001  9.1300547e-001  9.7108696e-001  3.2068640e-001  1.1213914e+000  6.1644033e-001  4.5930891e-001  2.8558165e-001  8.3734132e-001  1.1557103e+000  2.1430354e-001  1.5513872e-001  3.0315261e-001  1.3931579e-001  1.3271061e+000  1.2384222e+000  8.9277852e-001  7.7568868e-001 -1.7066019e-001  6.0785027e-001  2.0306018e-001  4.3076194e-001  1.4017526e+000  5.7988379e-001  1.2428303e+000  8.0624619e-001  6.8749991e-001  9.7712715e-001 -1.5680424e-001  5.5838906e-001  4.4556308e-001  1.5415210e-001  1.1972577e+000  4.7430536e-001  1.6287878e+000  4.1627127e-001  1.0204169e-001  2.3212512e+000  3.9225334e-001  3.5935568e-001  1.0871357e+000 -5.4641707e-002  5.6558624e-001  8.4965727e-001  1.1094654e+000  1.0093466e+000  1.0351591e+000  1.2888202e+000  7.0093033e-001 -2.8575508e-001  1.8639676e-001 -2.3876656e-001  1.5335213e+000 -6.9651248e-002 -5.8520528e-001 -4.3231165e-001  2.8793876e-001 -4.3380754e-001
  1.1354713e+000  2.8163650e-001  1.6821870e+000  1.9596527e-001 -1.9598919e-001  5.1913608e-001 -3.7856639e-001 -5.5630740e-001  1.9651206e-001  5.2737570e-002  6.2754845e-001 -6.6289682e-001  3.6078133e-001 -7.8906850e-002  5.7019016e-001  1.3490885e-001  3.6409485e-002  1.2325682e-001 -5.4362677e-001 -3.0553845e-001 -6.2449999e-001  1.2021854e-001  5.8629066e-001  2.7051587e-001  6.2658804e-001  1.4432368e-001 -2.7468497e-001 -4.2448060e-001 -2.3728725e-001 -5.3807340e-001  1.1427436e+000  1.7887459e-001 -1.9072928e-001 -3.7220430e-001  6.8656721e-001  9.7679338e-001 -1.0308424e+000 -3.0824084e-001  2.3151307e-001  4.8081567e-002  7.0939018e-001  2.8429690e-001  5.7116631e-001  4.0308045e-001  1.6791958e-001  1.6523420e+000  3.4540913e-001 -7.4296983e-001  4.4677027e-001 -4.3770779e-002 -2.4748849e-001 -2.3549051e-002  3.6435681e-001  6.5045506e-001  5.4261929e-001  1.0754198e-001  1.0490400e-001  2.1859410e-001 -1.2422350e-001 -2.3480580e-001  4.0675030e-001  1.8090749e-001 -7.2153660e-001  5.6121257e-001  7.2796091e-001  5.3192374e-002
  1.1316149e+000  9.3899292e-001  7.4294065e-001  5.7650838e-002  1.8842523e-001 -1.2522201e-001 -1.5203716e-001 -2.4523839e-001  3.4457082e-001  7.7344785e-001  1.0411471e+000  1.0890382e-001  6.1419622e-001  4.4099697e-001 -6.7818821e-002 -3.5300913e-001  5.0294234e-001 -1.4401068e-001  4.0469967e-001  3.7602014e-001 -1.2948071e-001  4.2985009e-001 -1.4378757e-001  9.0368646e-001  5.5057342e-001  7.4734352e-001 -2.4298582e-001 -1.3717487e-001 -2.5151304e-001 -5.0994860e-001  1.2460147e+000  8.1388974e-001  4.7132882e-001  5.9587904e-001  7.9378000e-001  9.5792654e-001 -3.2446094e-001 -1.8804129e-001  3.2883769e-001 -5.2876797e-001  3.7911361e-001  9.1361802e-002  1.3009571e+000 -6.2267397e-002  6.2435595e-001  6.5301575e-001  5.6657510e-001 -8.1712543e-002  2.9049483e-001 -2.7045883e-001 -2.2766228e-001  9.6753543e-002  6.0269204e-001  1.8970627e-001  8.9093054e-001  6.0429648e-001  6.4721895e-001  1.6948769e-001 -2.5519301e-001 -9.6471873e-002  3.7129628e-001  7.2825806e-001 -1.0337723e+000  1.4244061e-001  1.0405576e+000  8.0501677e-001
  9.1151091e-001  3.2307978e-001 -1.7176564e-001 -1.8482100e-001 -3.5877796e-001 -1.1471376e+000 -1.0141873e+000 -5.8193686e-001  4.0602689e-001  5.0534051e-002 -5.9568322e-001 -1.0043614e+000  3.9083621e-002 -6.6883941e-001 -6.0309585e-001 -9.1193917e-001 -5.5208922e-001 -6.7037156e-001  4.3223396e-001 -5.7618478e-001 -7.5629968e-001 -4.8278570e-001 -9.8286270e-001 -1.4784877e-001 -2.8280374e-001 -2.6032042e-003 -6.5804082e-001 -6.4456741e-001 -8.8051832e-001 -7.9020176e-001 -3.7551761e-001 -4.3754938e-001 -9.1439072e-001 -1.1082516e+000  7.9463173e-002  2.8914479e-001 -1.5331589e+000 -1.1624374e+000 -7.3350186e-001 -1.4242694e+000 -4.5637369e-001  1.4437753e-001 -1.3744185e-002 -1.0742327e+000 -2.4992827e-001 -5.0766422e-002 -2.3395798e-001 -7.3670757e-001 -1.3495354e+000 -9.8407455e-001 -1.3104849e+000 -8.4368570e-001 -4.8390894e-001 -3.0940245e-001  3.7318325e-001 -3.7198623e-001  8.5586965e-001  2.2716483e-001 -6.9810600e-001 -8.9906118e-001 -1.2714921e+000 -5.2443851e-001  5.1964021e-001 -5.8202114e-001  1.8274750e-001  5.0799178e-001
  1.7479034e+000  1.0281899e+000 -9.4255706e-001  1.5536606e+000  2.9106035e-001  3.3500937e-002 -3.4271621e-001 -4.4791341e-001  4.3408507e-002 -5.8778919e-002 -3.7749909e-002  3.3738125e-002  2.4462302e-001  4.2159848e-001 -1.1602933e-001 -5.0349685e-001 -5.7617778e-001  2.5500908e-001 -1.1506172e-001 -2.4246165e-001  4.1851744e-001  2.9906163e-001 -2.4047094e-002  5.3160786e-001  2.8618361e-001  3.5611538e-001 -2.4601673e-001  3.9542244e-001  4.7602277e-003 -4.5838833e-001  2.8400114e-002 -2.2784854e-001  9.2937475e-001  4.7801564e-001 -1.6680258e-001  9.7337678e-002  3.1958306e-001 -3.0013127e-001  7.8988104e-001 -2.2850485e-001  5.4077300e-001  2.5689944e-001  3.8915939e-001  2.5980533e-001  1.8741486e-001 -1.7061251e-001 -7.0807178e-001 -4.9836968e-001 -5.5216610e-001 -7.0127137e-001 -6.8803240e-001 -3.7564120e-001  9.4921263e-001  2.7462822e-001  5.3329533e-001 -5.8641509e-001  4.9565651e-001 -6.2289064e-002 -4.0335349e-002 -6.5704502e-001  4.2693141e-001 -8.5090881e-002  1.3621775e-001 -5.1727080e-001  9.0438750e-001 -8.0914439e-001
 -1.0639169e-001  1.4170341e-001 -3.3642992e-001  1.1603285e+000  7.3887860e-001  7.3339277e-001  2.0887298e-001 -2.9415469e-001 -1.0466827e-002 -1.4992480e-001 -5.4990968e-001 -8.7540989e-001 -5.4196801e-001  4.3639591e-001 -2.2814382e-001 -9.1890762e-002 -5.3592632e-001 -1.0105206e+000 -1.1274029e+000 -5.3209218e-001 -1.8735100e-001 -3.9205894e-001 -1.0150044e+000 -3.2874589e-001  4.1500872e-002 -4.4450670e-001 -2.5759245e-001 -6.2073701e-002 -2.2416300e-001  2.2903568e-002  2.2052020e-001 -5.0793135e-001 -7.6421500e-001 -1.0910927e+000 -4.0488816e-001 -3.0437478e-001 -1.0743175e-001 -5.4823027e-001  5.0751261e-001 -2.3063737e-002  1.4205251e-001  4.0225494e-001  6.1001943e-001 -3.1626102e-001  2.2105820e-002 -3.4651833e-001 -4.4879324e-001 -5.3364992e-001 -2.8915037e-001  2.3226387e-001 -3.3496226e-001 -1.1771607e-001  2.7560357e-001  1.2911401e-001  4.8418797e-001 -6.8361075e-001  3.3318623e-001  4.9213659e-002 -3.7943740e-001 -4.8045540e-001  2.0393962e-001  4.1447145e-001  2.4318918e-002  1.3204420e-001 -5.4672402e-001 -1.3728970e+000
 -2.0467786e-001  8.5936760e-001 -5.9663698e-001  1.5778888e+000  4.0783753e-001  5.3847682e-001  4.8212593e-001  5.3172267e-002 -7.0003309e-002  2.8209641e-001 -2.9154947e-001 -7.7468335e-001 -4.2402920e-003  4.6447882e-001 -1.9514351e-001 -1.5082232e-001 -2.6793789e-002 -4.6704428e-001 -4.8835596e-001 -3.6203962e-002  5.9859419e-001  4.0519804e-001 -1.1634590e+000 -3.1201408e-001 -5.1871948e-002 -8.8669804e-002 -1.7727262e-001  1.7677073e-001  5.4237929e-001 -4.3267457e-001  2.5652877e-001  4.7268816e-002  2.7450792e-001 -1.4069049e-002  5.4878875e-002  4.5040167e-001  3.0438752e-001 -1.0993021e-001  9.9080729e-001  5.1325580e-001  3.6527389e-001 -2.4766880e-001 -3.9270980e-001 -7.3038046e-001  6.8051097e-001 -9.6370964e-001 -1.2345238e-001 -3.7442282e-001  4.9026463e-002  7.0364249e-002 -8.1772888e-002 -2.0881840e-002  1.4443468e-002  5.1864805e-002 -1.0832256e-001  1.6336147e-001  3.0211688e-001  7.0996346e-002 -1.4948950e-002 -3.4932389e-001  3.3579743e-001  2.7143111e-001  1.0569251e+000 -8.3851452e-001  5.6929583e-001  3.0975512e-001
 -8.1723296e-001  7.1035584e-001 -4.0459495e-001  9.6636941e-001 -2.6441650e-001  3.8674526e-001 -5.0997220e-001  2.5948546e-001 -5.0667629e-002 -3.5877614e-001 -2.9070131e-001 -1.0139909e+000 -4.4458125e-001  7.0542831e-002  1.8983850e-001 -2.0039155e-001 -1.3354782e-001 -3.6719806e-001 -3.7793591e-001 -6.7373536e-001  4.5036656e-001  1.3664119e-001 -8.5435505e-001 -1.2173068e+000  1.5844220e-003 -9.4861668e-001 -3.2163944e-001  2.5914659e-001  7.3457775e-001  4.7350171e-001 -3.1812332e-003  1.1625511e-001  1.8995326e-001 -3.1300148e-002 -3.9358723e-001 -4.0518071e-001  5.6090859e-001  3.8154442e-001  5.8727378e-001  4.5852079e-001 -3.9633042e-001  4.0546663e-003 -1.6459490e+000 -8.4592702e-001 -1.4708298e-001 -8.9550844e-001  3.7559193e-002  2.9888059e-001 -5.1960075e-002 -1.9717871e-001  2.3355296e-001  1.9539728e-001 -3.3815952e-001 -4.3910816e-001 -1.0129230e+000 -3.6492957e-001 -8.8380790e-002  1.7958790e-001  1.5032278e-001 -3.4025299e-001  8.7723216e-002 -2.2402787e-001  1.4760030e+000  5.9348747e-001  5.4859540e-001  1.0863449e+000
  1.2168208e+000  7.9554131e-001  2.4266917e+000  1.8937058e+000  1.1738945e-002  1.2547983e+000  1.4897191e-001  8.6075860e-002 -1.5628600e-002  5.0381870e-001  2.6716094e-001  1.1232847e+000  1.6171489e-001  1.1013039e+000  8.5467890e-001  4.4334286e-001  2.9703534e-001  6.2730465e-001  6.0486827e-001 -3.7419929e-001  9.7400815e-001 -1.1900704e+000  4.4339866e-002 -2.2429498e+000 -9.2200760e-002 -1.8863201e+000  3.4056720e-001  6.8708214e-001  9.5487680e-001  1.7578148e-001  8.3579791e-001  5.7001012e-001  7.3380350e-001 -2.0866875e-001  6.2185624e-001  8.9770892e-001 -5.5813819e-002  5.6121067e-001  5.9785898e-001  6.0394656e-001 -1.5079087e+000 -7.8713605e-002 -2.3413323e+000 -2.1545435e-002 -7.6399049e-001 -5.1272291e-001 -2.7137659e-001  1.6139825e+000  6.5799826e-001  1.5512428e+000  4.4104497e-001  6.4231797e-002  7.9315990e-001  7.0438166e-001  1.1099239e+000  4.3510251e-001  3.7662228e-001  1.2014003e+000  1.1674616e-001  4.6562563e-001  8.3569181e-001  3.4695691e-001  2.5263909e+000 -4.3909309e-001  8.1089348e-001  1.9295340e+000
  6.6269137e-001  6.7000162e-004  1.3861871e+000 -7.8569126e-001 -9.8172349e-003  7.3309485e-001  2.6270328e-001  1.1176447e-001  4.8223164e-002 -7.3259422e-001 -5.8737384e-001 -5.5916343e-001 -5.6222887e-001  2.6543235e-001  9.5154400e-001  4.1515031e-001  6.1138397e-001 -1.3737378e-001 -2.0400503e-001  2.2614111e-001 -1.1587854e+000  7.9594325e-002  1.0351641e-001  4.8123947e-001  4.9910432e-001 -1.2267550e-001 -7.7901343e-001 -1.1419939e+000 -5.0759639e-001  6.1870907e-001 -6.0008271e-001 -8.6817327e-001 -1.2441534e+000 -5.5046502e-001 -5.0905702e-001 -7.4210097e-001 -5.2675765e-001 -8.2683528e-001 -4.7239607e-001 -5.2529382e-001  3.0385295e-002  1.2634044e+000  4.2054461e-001 -3.3752055e-002  4.4838978e-001 -1.4882927e-001  1.1679189e+000  1.3410131e-001 -8.8216228e-002  8.5600797e-001  9.8924631e-001  8.3969264e-001  1.2965818e-001 -9.5248905e-001 -1.0640833e+000 -3.3056648e-001 -4.1338876e-001  4.8922533e-001 -7.7455341e-002  3.3795464e-001  1.3803283e+000  4.2270075e-001  1.6361259e+000 -3.2930914e-001  8.0893081e-002  1.3436056e+000
 -1.1355582e-001  3.4535135e-001  1.5147600e+000 -9.5745381e-002  3.9835901e-001  1.2365993e+000 -1.1322976e-001 -4.9227288e-001 -4.1792661e-001 -8.5638768e-001  1.1617439e-001 -4.5853698e-001 -9.8301946e-001  7.8131047e-001  1.1476111e+000  9.2445375e-001  5.2100055e-001  2.9122208e-001 -3.9899932e-001 -4.6050277e-001 -2.8668743e-001  6.0084827e-001  1.1709145e+000 -7.2149300e-001  4.4958026e-001  4.1381104e-001  1.6157384e-001 -8.2143145e-002 -3.0425374e-001  5.2555899e-001  2.8239347e-001 -4.8449604e-001  1.0685717e+000  5.0310296e-001 -2.8144943e-001  3.9121769e-001 -7.9099371e-001 -1.6215330e-001  1.7814536e-001  2.1268280e-001  6.0134253e-001  8.2669786e-001 -3.2814285e-001  8.8934328e-001  4.4586378e-001  3.5271711e-001 -2.9792063e-001 -3.6897158e-001 -6.4418386e-001  3.6552461e-001  1.1294776e+000  1.1807322e+000  9.8290480e-001 -7.0188627e-001  1.0135772e-001 -7.4417198e-001 -2.9138887e-001 -4.5643168e-001 -8.5960665e-001 -9.2210962e-001  9.2928661e-001 -5.4858424e-001  2.3566410e+000  1.1448615e+000 -4.7562438e-002 -8.1558866e-001
  7.6981947e-001  7.1680939e-001  1.9776170e+000  2.9837678e-001 -9.4685884e-002  4.4128491e-001 -9.0792444e-001  3.5391332e-001 -4.2809980e-001 -1.5937544e-001 -2.7033593e-001  7.9974306e-001 -5.0564257e-001  1.1711876e-001  6.8598718e-001  4.9286724e-001 -1.0733842e+000 -6.3438348e-001 -7.6863783e-001 -1.8460276e-001 -1.0974105e+000 -4.6779035e-001 -1.7343052e+000 -4.8494630e-001  2.9090517e-001 -7.0419724e-001  8.5165104e-002  1.0472792e-001  2.4393800e-001  3.2606370e-001  8.2909110e-001  6.4971653e-001 -4.8267667e-001 -2.3288075e-001  6.5170073e-001  1.4763555e+000 -2.1068673e-001 -2.6683443e-001  2.8064958e-001 -9.2982889e-002 -6.1405933e-002  6.3206700e-001  2.6235412e-001  3.3169526e-001  2.1166404e-001 -8.5243849e-001 -4.2659942e-001 -6.1389563e-001 -5.2520672e-001 -7.5128808e-001  3.6246095e-001  2.8305258e-001  2.3329163e-001 -2.4603980e-001  8.1427819e-001 -3.5049882e-001  5.2228907e-001 -2.2122767e-001  1.8989499e-001 -1.4107970e+000 -4.0511488e-001 -6.0491675e-001  2.5302105e+000 -3.6889831e-001 -4.5416311e-002 -3.2311790e-001
  7.2213088e-001  2.2181251e-001  3.9188249e-001 -5.7112590e-001 -3.3809885e-001 -8.2969731e-001 -1.9509257e+000 -8.4753399e-001  1.4756334e-001 -8.4747274e-001 -6.0126143e-001 -4.1798260e-001 -2.4723518e-001 -2.6907671e-002  6.4906259e-001  4.9325190e-002 -5.1998523e-001 -3.2464250e-001 -1.1182610e+000 -6.9332389e-001 -7.1950914e-001 -9.2047270e-001 -9.9461465e-001 -1.2814447e+000 -3.1827922e-001 -7.3924704e-001 -9.0979328e-001 -1.2271004e+000 -9.5768867e-001  3.5719263e-001 -6.4086681e-001 -5.2375078e-001  8.1709327e-001  1.5873000e-002 -7.1254388e-001 -3.5404062e-001 -2.7759084e-001 -1.4188844e+000 -7.5355336e-001 -9.6992616e-001 -5.6687427e-001  1.8700486e-001 -1.2230783e+000 -6.1111094e-002 -5.4514870e-001 -1.9200464e+000 -7.4193566e-001 -4.8357686e-001 -3.7518719e-001 -4.9140846e-001  9.5042971e-002  2.9361559e-001 -2.0086143e-001 -1.0724620e+000  1.1797761e-002 -8.0206128e-001 -5.8369203e-001 -4.7556089e-001 -9.5990123e-001 -2.0364670e+000  6.2688636e-001 -5.7039246e-001 -1.4944425e-001  8.9950907e-002 -1.0681540e+000 -2.5306490e-001
  1.9338628e-001 -2.9996787e-002  3.7893459e-001  2.6282364e-001 -2.7347663e-001 -1.1430541e+000 -1.4405372e+000 -5.8723539e-001  2.6004445e-002 -9.7294199e-001 -7.6099188e-001 -2.1447857e-001 -3.8740507e-001  2.0406859e-001 -6.5889596e-001 -4.8838299e-001 -7.5076494e-002 -7.4372060e-001 -5.9454686e-002 -9.8284323e-001 -3.0396336e-001 -2.8549635e-001 -4.1657170e-001 -1.3452281e+000 -5.4109424e-001 -7.7242157e-001 -4.0628684e-001 -2.0792772e-001 -6.9187439e-001 -7.8064087e-001 -4.3022210e-001 -3.2228465e-002 -5.0108037e-001 -7.4809786e-001 -7.9987676e-001 -1.0816130e+000 -6.3218438e-001 -6.4642014e-001  5.0499320e-001 -3.6470245e-001 -8.4220229e-001 -1.8709620e-001 -1.7285262e+000 -2.8749793e-001 -6.9231880e-002 -1.0906366e+000 -1.2296129e+000  5.5793953e-002 -6.7983614e-002 -2.2635577e-002 -6.5052114e-001 -3.8824927e-001 -3.9141582e-001 -5.0263552e-001 -4.0488842e-001 -1.3555089e+000 -9.8710436e-001 -1.9930151e-001 -9.2138773e-001 -1.8343036e+000 -2.8672702e-001 -6.9461227e-001  7.9010197e-001  6.0160296e-002 -7.8284672e-002 -1.5312728e-001
 -2.5727733e-001  2.7277525e-001  1.0071510e+000  6.4532907e-002 -1.6998823e-001 -3.2475188e-001 -1.0670136e+000 -4.0273342e-001  1.7706512e-001 -8.5994012e-001 -6.5002450e-001  3.0722558e-001  4.6604457e-002  3.4770363e-002  3.7277420e-001  2.4927254e-001 -5.3352766e-001 -3.8160199e-001  1.5891417e-001  1.0966718e-002 -2.3600032e-001 -6.3566999e-001 -6.3748608e-001 -3.6047304e-001 -1.5190308e-001 -3.6617331e-001 -1.4402601e-001 -4.1723510e-001 -1.3542251e+000  5.3192025e-001 -7.0520984e-001 -2.9324556e-001 -6.7084756e-001 -8.4149094e-001 -4.7839197e-001 -3.2594985e-001 -2.6634703e-001 -1.2934771e+000 -3.6439908e-002 -2.7568336e-001 -3.0539738e-001  3.1788470e-001 -5.0533452e-001  3.1995412e-001 -1.3740520e-001 -2.8618851e-001 -1.9283768e-001  1.5988149e-001 -3.1650612e-001 -5.8394732e-001  2.3257996e-002 -3.4698624e-001 -1.6923702e-001 -6.7077753e-001 -1.1253357e+000 -8.8580907e-001 -1.9547862e-001 -6.5305611e-001 -1.5012688e-001 -1.3448043e+000 -5.1971219e-001 -3.9653820e-001  3.1386568e-001 -1.0054489e-001 -3.9931433e-001  7.6109343e-001
 -5.2370445e-002 -5.4052790e-001 -2.7598674e-001 -1.1840266e+000 -5.2282397e-001 -8.8294415e-001 -1.0635977e+000 -1.0429727e+000  2.3492204e-001 -5.6675794e-001 -1.5870690e+000  5.3760987e-002 -1.6950937e-001 -4.5805595e-001 -9.1383441e-001 -5.2853888e-001 -5.6191160e-001 -1.1495062e+000 -4.4571147e-001 -4.9063201e-001 -7.4255338e-001 -8.3466091e-001 -1.5130810e+000 -1.0226861e+000 -5.9042459e-001 -7.5878385e-001 -1.5103383e+000 -1.2325876e+000 -1.2914199e+000 -3.0634582e-001 -1.2744336e+000 -1.1298917e+000 -9.4598450e-001 -1.1343863e+000 -1.3870713e+000 -9.5798557e-001 -2.5373274e-001 -1.1718890e+000 -4.9576506e-001 -8.1931700e-001 -7.2551484e-001 -7.0193556e-001 -1.2024979e+000 -1.5294543e+000 -4.7588546e-001 -8.6634762e-001 -8.9423567e-001 -1.5841623e+000 -1.1813629e+000 -1.2498000e+000 -7.7948064e-001 -1.1306028e+000 -6.8316202e-001 -8.5509236e-001  1.3620337e-001 -1.7464835e+000 -7.6315218e-001 -8.3023762e-002 -7.4570800e-001 -8.0592391e-001 -1.3841112e+000 -3.8788455e-001 -7.3772833e-001 -5.5152008e-001 -1.0244095e+000 -5.3958121e-001
  4.1050078e-001 -5.8431885e-002 -6.9402336e-001 -4.7170996e-001 -8.2842148e-001 -1.4048167e+000 -5.4916275e-001 -4.0540417e-001 -2.4256446e-001 -7.8204553e-001 -1.4148506e+000 -1.7437275e-001 -1.0184534e-001 -6.8989543e-001 -7.7715643e-001 -2.1209352e-001  2.5441620e-001 -1.3262799e+000 -3.3840901e-002 -3.9903477e-001  1.4659133e-001 -1.4875907e-001 -6.1496239e-001 -5.6087746e-001 -3.8930202e-001 -2.7157602e-001 -1.1857331e+000 -8.8526760e-001 -1.2539471e+000 -3.7561055e-001 -1.2687123e+000 -1.3406438e+000 -9.2158842e-001 -6.2024474e-001 -1.1214759e+000 -1.0224572e+000 -5.8997218e-001 -6.4182022e-001 -3.1202919e-001 -8.2077396e-001 -5.2262604e-001 -4.2072498e-001 -7.5712794e-001  2.6510703e-002 -1.7783274e-001 -1.1576621e+000 -8.4473614e-001 -8.3477013e-001 -2.9963517e-001 -4.5305275e-001 -1.2273974e-001 -5.0310752e-001 -9.3656131e-001 -8.9385468e-001 -9.5147386e-001 -1.1045999e+000 -5.9219756e-001 -6.8398597e-001 -4.7648982e-001 -7.0988183e-002 -2.2572269e+000 -6.5985851e-002 -8.1276681e-001  2.4058323e-002 -9.1848149e-001 -4.4707404e-001
 -6.9589283e-001  5.8955930e-001 -2.1319358e-001  6.5697631e-001  3.3452740e-001 -1.1589657e+000  1.0960681e+000  5.9379241e-001 -2.9354461e-001 -3.1057834e-001  4.0992346e-001 -3.0163140e-001  4.1157286e-003 -2.4831170e-002  1.0263334e+000  9.7354670e-001 -1.5532046e-001  6.6879823e-001  7.0676436e-001 -7.0636357e-001 -5.1008913e-001 -3.6225290e-001  4.3479069e-001 -5.6277232e-001  3.1493730e-001 -4.1756938e-001  2.2013801e-001 -9.9879378e-001  2.7559322e-001  4.2890222e-001 -2.8130070e-001 -7.3296701e-002  1.2307814e+000  1.3549556e+000  1.3074688e-001 -4.5623787e-001  9.2642692e-001  4.6778346e-001 -1.0431778e+000  3.0575190e-001 -5.2923486e-001  4.4194308e-001 -9.3520997e-001 -2.9505578e-001  1.3306170e-001 -6.1488839e-002 -6.4639724e-002  1.2188671e+000  2.2991092e-001 -1.5156271e-001  1.1496003e+000  9.5576754e-001 -2.5901668e-001  3.4469211e-001 -4.6401022e-001  8.3778135e-001 -1.3263049e-001  7.8485902e-002  5.8873971e-001  1.0346895e+000 -1.5376085e-001  7.7358261e-001  1.9714479e+000  6.1453024e-001  5.6598254e-001  9.9021270e-001
 -1.2120121e+000 -3.0417457e-001 -1.8460485e+000 -2.0683844e+000 -1.9211303e-001 -3.7653881e-001  1.6390590e-001 -3.1605835e-001  2.1071910e-002 -6.3655977e-001 -7.7287514e-001  9.1080253e-002 -1.3185381e-001 -8.2916553e-002 -3.4335884e-001  1.2990611e-002 -4.3370323e-001 -2.9315824e-001 -2.8555387e-001 -1.9813283e-001 -1.1180860e+000  1.5124433e-001  9.1448832e-002 -3.6968996e-001 -4.2194024e-001 -7.2374341e-001 -7.0924504e-001 -1.2369364e+000 -8.4161402e-001 -8.5924812e-002 -8.6171956e-001 -4.8176949e-001 -3.2330143e-001 -1.7082082e-001 -8.8016410e-001 -1.2316512e+000 -2.4033402e-001 -1.1398544e+000 -2.1189070e+000 -6.5498345e-001 -5.8846188e-001 -2.5172305e-001 -2.9426849e-001  6.0521242e-002 -1.9200923e-001 -8.8690341e-001  4.8372889e-002 -3.4416975e-001 -2.1576977e-001 -7.8388679e-001  5.2105979e-001  2.8770658e-001 -3.4927673e-001 -1.4580848e-001 -2.1312112e-001  1.5510400e-001 -8.9613325e-001 -2.9346468e-001 -4.4427321e-001  2.8143345e-001 -1.1007644e+000 -6.5723694e-002 -8.6741935e-001 -5.8361040e-001 -1.8711879e-001 -7.1960827e-001
 -2.3661966e+000  7.5810947e-001 -1.3116700e+000  1.5492712e-001  4.6128809e-001  9.5977024e-001  1.2959977e+000  1.1912078e-001 -1.8559797e-002  3.0822074e-001  5.6170033e-001 -4.0345596e-001 -1.1230043e-001  1.7620951e-001 -2.3105376e-001  1.0588736e-001  6.0991674e-001  4.9059187e-001 -3.9105890e-001  1.1909797e+000  6.0913312e-001  5.9056541e-001  7.5660992e-001  1.4499143e+000  4.9968150e-001  2.2122214e-001  5.1552475e-001  5.5831029e-001  3.5347518e-001  3.9223208e-001  2.2505252e-001  5.2250911e-001 -8.6340485e-001 -5.5663289e-001  6.0899375e-001 -2.0111251e-001  8.2066076e-001  5.5157716e-001  3.4991656e-001  8.7748280e-001  8.4491455e-001 -2.8343481e-002  8.6811069e-001  1.6153647e+000  2.5072560e-001 -4.8869961e-001  1.9890818e-001 -6.8602894e-001  7.1710220e-001  1.9889172e-001 -1.2343496e-001 -2.9140757e-001  3.1526962e-002  6.8867461e-002 -4.0027679e-001  4.2563256e-001 -3.5796997e-001  1.7478721e-001  9.5649113e-002  1.4442530e+000 -1.9525547e-001  4.8024880e-002 -1.3505561e+000  2.2854762e-001  2.3583659e-001 -1.3687352e-001
 -1.1002000e+000 -6.7292012e-001 -1.4841422e-001 -8.6145091e-001 -1.4639641e-001  3.7927924e-001  6.9512537e-001 -2.1561032e-002 -9.0998309e-005 -2.9987364e-001 -2.5713924e-001 -4.4736964e-001 -3.2245198e-001 -9.8229870e-001 -5.2164104e-001 -2.0069625e-002 -4.5861911e-001  1.4655383e-001 -9.7105649e-001 -3.9838015e-001 -6.6891533e-001 -6.3978862e-001  9.8138626e-001 -1.5822071e-001  2.3143544e-001 -2.4876896e-001  4.0729235e-001  4.4117528e-001  2.2834207e-001 -3.3830075e-001 -5.9600377e-001 -4.1378547e-001 -2.4629793e-001  4.8564135e-001  5.2755695e-002 -3.6490750e-001 -2.2611051e-001  8.0938332e-001 -1.1290512e-001  3.1467129e-001  7.8105995e-002 -1.9850075e-001 -3.5735225e-001 -1.1306019e-001 -4.8677717e-001  1.1538627e-001 -7.0383801e-001 -1.3431680e+000  1.2132028e-001 -3.1840187e-001 -7.5251861e-001 -4.2498991e-001 -4.6000974e-001 -5.4733835e-001 -1.3225871e+000 -5.7740626e-001 -4.5666430e-001 -5.7868806e-001 -3.1875419e-001  1.0319602e+000 -2.0729393e-001  3.9561550e-002 -1.5588735e+000  1.1894563e+000 -1.7298360e-001 -2.4602722e-001
 -6.6649468e-001  3.9977538e-002 -1.6291015e-001 -1.4186096e+000  2.8547687e-001 -1.1038671e-001  9.9089974e-001  4.5214724e-001  8.7345051e-002  7.4098814e-002 -3.7600393e-001  5.8418393e-001  4.1323469e-001 -5.1360931e-001  2.8883149e-002 -2.9328116e-002 -6.7840698e-001 -5.2076457e-001 -5.3100647e-001 -6.7350001e-002  1.1552782e-001  3.0032735e-001 -6.1691022e-002 -1.2289369e-001  2.6394418e-001  1.9704913e-002  7.1986835e-001  4.7121382e-001 -1.2607648e-001 -1.4272589e-001  2.6129756e-001 -3.6818308e-001  6.1251463e-002  1.3300439e-001  1.0120517e-001  2.5353476e-001 -3.1192981e-002  1.9957695e-001  7.9192321e-001  7.8683235e-001 -2.1240451e-001  7.8355640e-002  4.4489580e-002  3.5285607e-001 -2.0506310e-001  2.6005863e-001 -4.1537321e-001 -7.1966327e-001 -3.5289404e-001 -3.5856340e-001 -3.3615406e-001  9.8009991e-002  9.4185649e-002  2.5111946e-001  4.6892895e-003  1.2070800e-001  3.1450555e-003 -4.6672761e-001  3.0797430e-001  5.9930060e-001 -6.8083697e-001  7.7572008e-002 -6.5399369e-001  1.1822175e-001  1.5827888e-001 -6.4219922e-001
