# Supplementary material for: Resting-State Temporal Synchronization Networks Emerge from Connectivity Topology and Heterogeneity
Source: PLoS Comput Biol. 2015 Feb 18;11(2):e1004100. doi: 10.1371/journal.pcbi.1004100 (PMC4333573; doi:10.1371/journal.pcbi.1004100)
Supplement: S1 Dataset — Each volunteer underwent two scanning runs (blocks). For each recording session (subject and run), BOLD time series were averaged over the corresponding 66 brain regions of the brain atlas. Each file subXblockY.txt contains the time series of all 66 brain regions from subject X and run Y. The labels of the brain regions are contained in file ROIs_Labels.txt. (ZIP) [file pcbi.1004100.s006.zip › DataSet S1/subj17_block1.txt]

 -9.3392476e-001 -2.5504214e-001  9.0899101e-002  6.2835646e-001 -5.3895138e-001 -1.4129139e+000 -6.7350332e-001 -1.0129884e+000 -2.8155622e-001 -8.8086412e-001 -4.3108052e-001 -9.0046748e-001 -6.2198053e-001 -5.4261639e-001 -9.4774927e-001 -1.1961529e+000 -1.2050953e+000 -2.3993954e-001 -3.8505279e-001 -8.0953492e-001 -2.0570458e+000 -7.8273030e-001 -1.6893430e+000 -3.5674852e-001 -7.1626419e-001  3.0527757e-001  1.2295810e-002 -2.5528387e-001 -1.8387287e-002 -1.3097028e+000 -1.9009255e-001 -2.8871406e-001 -1.2688664e+000 -1.5631231e+000 -9.9013202e-001 -3.0784399e-001 -1.2330302e+000 -1.1087621e-001 -9.5064761e-002  4.7176210e-002 -6.9263544e-001 -8.2633095e-001  2.1453792e-001 -1.4205235e+000 -8.8327667e-001 -1.2520718e+000 -8.8242317e-001 -1.0063937e+000 -7.2686404e-001 -1.9205155e+000 -1.4165324e+000 -1.0965288e+000 -7.2167226e-001 -1.2183744e+000 -1.8605523e+000 -1.0900709e+000 -1.3614869e+000 -1.0366034e+000 -1.3679757e+000 -1.1662102e+000 -1.4426041e+000 -5.5440956e-001 -1.3033829e+000 -3.2269363e-001  1.9350925e-001 -6.2196248e-001
 -1.3102391e-001  7.1993656e-001 -3.9723234e-001  8.1156441e-001 -2.9381376e-001  3.1872704e-001 -3.6461086e-001  3.1450980e-002  1.7373414e-002 -2.5637739e-001 -2.7895118e-001 -4.0610753e-001 -1.9050002e-003  5.0726299e-002 -1.1930705e-001 -7.4629850e-001 -4.6689604e-001 -3.2061044e-002  3.8928647e-001  1.2957596e-001 -1.1147843e+000 -6.8039361e-001  6.0301861e-002 -9.6876790e-001 -5.2371463e-001 -8.0956723e-001 -5.7291253e-001 -3.4977967e-003  2.4018947e-001 -3.1507132e-001 -6.8421406e-001 -3.8513157e-001 -1.3233146e+000 -8.3796629e-001 -4.7129076e-001 -1.3852796e-001  4.9731465e-001  4.9640214e-001  4.6747414e-001 -6.8640787e-001 -9.4212701e-001 -5.8051939e-001 -5.6513981e-001  1.4196721e-001 -7.4911022e-001 -1.4898774e+000 -4.1484616e-001 -3.1448040e-001 -9.3878446e-001 -1.4102392e+000 -6.8290958e-001 -6.1756968e-001  1.3835226e-001 -5.6063485e-001 -3.4819688e-001 -8.9665027e-001 -5.8283895e-001 -9.2498568e-001 -3.0120685e-001 -2.8352060e-001 -1.5809019e+000 -6.2398120e-001 -6.2213012e-001  5.6190663e-001  7.3414068e-001 -3.9162567e-001
  1.3691944e-002 -2.7141364e-001  7.8362536e-001 -2.5425982e-001 -4.4586045e-002 -1.0400048e+000  6.3815101e-001 -6.7511382e-002  4.9653963e-001 -1.2708261e+000 -7.1954005e-001 -2.3125016e+000 -7.2890072e-001 -6.8295572e-001 -3.6101385e-001  1.1508688e-001 -4.0826387e-001 -8.9341644e-001 -1.1076249e+000 -7.6157883e-001 -9.8451000e-001 -5.8226095e-001 -3.6497294e-001 -1.8354646e+000 -8.5144415e-001 -1.3783601e+000  1.4226379e-001  4.6961956e-001  7.3046947e-001 -2.8078326e-001  2.0110266e-001 -1.0118331e+000  1.2413961e+000  5.1917718e-001 -7.5374513e-001  3.0724570e-001 -2.3072775e-001  3.9144390e-001  9.2366783e-001  6.4035123e-001 -5.6649733e-001 -3.1429280e-001 -1.9051353e+000  1.2653384e-001 -5.1626668e-001 -1.7363077e-001 -5.2073218e-001 -4.0571936e-001 -9.9863696e-001 -6.2759230e-001 -1.1191259e-003 -7.4009717e-001 -3.3967079e-001 -7.9306832e-001 -2.1225690e-001 -6.1944792e-001 -8.5753373e-001 -2.9169764e-001 -5.6145761e-001 -4.0091742e-001 -1.5676207e+000 -4.5137744e-001 -1.6408803e-001  1.0400223e-001 -7.8172206e-001  9.7745690e-002
 -7.8263317e-001 -9.2420113e-001 -5.0314319e-001  8.7743475e-001 -9.1964579e-001  1.5054126e-001 -2.2596979e-001 -1.4032496e+000 -9.7687130e-001 -1.3405400e+000 -1.0069941e+000 -1.6120253e+000 -6.5440676e-001  2.9527452e-001 -5.4431160e-001 -2.5701839e-001 -5.8898925e-001 -1.4866669e+000 -1.1219996e+000 -7.3341292e-001 -1.3763336e+000 -2.3572252e-001 -2.0035572e-001  6.9224831e-001 -3.9092534e-001 -7.3111251e-002  6.4682737e-001  1.1976705e+000  1.0141027e+000  1.1959045e-002  7.2467338e-001  3.8108538e-001 -1.9620318e-001  2.5402432e-001  4.5884443e-001  1.4047588e+000 -4.6665520e-001  1.1223948e+000  7.3317360e-001  4.2811642e-001  1.9218426e-001 -1.8547974e-001  1.4687154e-001  9.1429364e-002 -3.4364212e-001 -8.8682143e-001 -6.1968099e-001 -6.3071559e-001 -9.3445340e-001 -5.8461074e-001 -4.2464280e-001 -5.8174679e-001 -4.3835211e-001 -1.2971610e+000 -1.3514670e+000 -7.6792676e-001 -6.6880038e-001 -1.3122323e+000 -7.0061843e-001 -5.0273702e-001  8.4600088e-002 -6.2344543e-001  1.6823198e+000 -2.2139854e+000  4.1783790e-001  1.1778949e+000
 -7.8588108e-001  6.2786939e-001  6.0860489e-001  1.1893352e+000 -7.0996041e-001  1.0255401e+000 -8.9902017e-001 -2.3962287e-001 -1.1531870e-001  4.2216637e-001  3.1431446e-001  3.1498640e-001 -1.7532602e-001  1.1172483e+000  3.8357083e-001  3.0072362e-001 -4.8143417e-001 -1.7340144e-001 -9.3776751e-001 -4.2567278e-001 -1.0088866e+000 -4.2091747e-001  6.5440524e-001  1.1006165e+000  4.4520590e-001  3.2038605e-001 -9.7490512e-001 -5.8179574e-001 -7.0928620e-001  6.5551825e-003  7.7254724e-001  1.0004342e+000  3.6425523e-001  8.2012598e-002  8.9370832e-001  8.9939077e-001 -1.6471958e-001 -7.0847380e-001 -1.0851963e+000 -9.4355433e-001  6.3573841e-001  6.0946887e-001  3.5443846e-001  5.6656337e-001  1.0810493e-001  7.1005262e-001  3.1707480e-001 -3.5168850e-001 -5.0525793e-001  5.1390935e-001  1.0517303e-002  1.7047765e-001  3.2004596e-001 -3.0460900e-001 -3.1286136e-001 -1.2874949e-001  3.6692377e-001 -7.7449462e-001 -3.2972429e-001 -1.0946016e+000  7.7547705e-001 -7.6487510e-001  7.1290298e-001  1.0234200e+000  7.2405778e-001 -5.2539897e-002
 -1.5018090e+000  7.5578083e-001 -6.9630925e-002  1.2586488e+000 -5.2865641e-001 -1.1507338e-001 -6.9829766e-001 -1.6865612e-001  6.3943212e-002 -2.2291461e-001 -6.1178390e-001 -5.4686370e-001 -6.5557397e-001  1.2743473e-001 -2.2623138e-001 -6.0388787e-001 -3.9979405e-001  3.7166082e-001  2.0707106e-001 -4.2151781e-001 -1.5423831e+000 -2.8907003e-001  6.8862318e-001  1.6849513e-001  2.0180315e-001 -2.2166938e-001 -1.2598268e+000 -1.3074801e+000 -1.4984767e+000 -1.0770484e+000  3.3343970e-001  3.6146175e-001 -4.6128332e-001  9.3503887e-001  2.7771204e-002  4.6576230e-001 -6.7048216e-001 -1.3067112e+000 -8.4687877e-001 -6.4730973e-001  4.3789633e-002  2.4465036e-001  1.1433825e-001  4.3599373e-001  2.9077657e-001  5.5560444e-001  1.2550448e+000  5.5194591e-001  3.0370361e-001 -8.5443492e-003 -7.3895834e-001 -7.4441382e-001 -2.8879783e-001 -5.2379260e-001 -3.1648742e-003 -1.0089727e+000 -3.4329244e-001 -7.7800261e-002 -7.8999365e-002 -7.3309438e-001 -1.2128095e+000  5.2060534e-002 -3.7000653e-001 -6.6188125e-001 -5.9468803e-001 -4.0956785e-001
 -2.4074114e-001  2.6654776e-001 -4.8269074e-001  2.8671353e-001 -2.2393652e-001  1.0809455e-001 -1.3621003e+000 -2.6711736e-001 -4.6495197e-002  1.5104681e-001  8.3782510e-002  9.4227631e-001 -5.2706495e-001  4.5550849e-001 -1.0487432e+000 -9.2053497e-001  5.2741456e-001  5.3952496e-001  1.3071179e-002 -1.2030830e-001 -6.4824901e-001  3.3460849e-001  2.4457779e-001  5.6244053e-001  3.8913907e-001  1.9870370e-001 -8.4055929e-002 -2.9727852e-001 -5.3146037e-001 -5.4480204e-001  9.6880325e-001  9.2147878e-001  1.6324607e+000  9.4032372e-001  1.0040829e+000  5.3107230e-001 -2.9833601e-001 -3.2429957e-001 -4.1209412e-001 -2.8776845e-001 -1.9957356e-001 -8.2078179e-002 -2.6472403e-002 -3.7736487e-001 -7.6516209e-002 -1.2079810e+000  8.3254375e-001 -4.9211267e-001 -2.8100944e-002  5.9289914e-001 -9.5294154e-001 -1.5551122e+000  1.6429022e-001 -1.5935318e+000 -9.0392982e-001 -2.6746240e-001 -1.0093593e-001 -1.1516969e+000 -5.2866345e-001 -1.5139744e+000  2.1658796e-001 -7.6442531e-001  3.6190087e-001 -1.3972412e+000  1.6275095e-001 -2.3617151e-001
 -1.3578886e+000  1.7352826e-001 -3.6982215e-001 -3.2202190e-001  3.3628608e-002  3.8650348e-001 -1.1109447e+000 -9.6534845e-001 -7.1332294e-001 -1.5343831e-001 -9.3147837e-002 -3.0530150e-002 -2.1667843e-001 -1.6475477e-001 -8.3147195e-001 -5.8072722e-001 -3.2544005e-001  7.6387029e-001  3.8823637e-001 -3.6198166e-005 -4.4653308e-001 -7.1965474e-001 -7.0651288e-001 -5.2415097e-001 -9.5392859e-003 -7.4517437e-002  1.0468910e-001  3.3020162e-001  1.6397820e-001 -4.4836804e-001  3.0877921e-001  5.9937432e-002 -1.1878757e+000 -6.1915355e-001  9.7091803e-002  2.7188582e-001  2.4805346e-001 -5.1467003e-002  3.9650001e-001 -1.7625219e-001 -1.8719771e-001 -2.2000473e-001  7.8268334e-003 -1.3135896e+000 -8.7682107e-001 -7.0704266e-001  1.3104780e-001 -9.5228045e-001  3.2112000e-001  3.5447493e-001 -6.3365635e-001 -1.0840711e+000  6.2572103e-001 -9.9655693e-001 -4.9209935e-001 -4.4967457e-001 -3.7046781e-001 -1.0922978e+000 -6.1557228e-001 -1.2299716e+000  1.7622964e-001  1.2478176e-001  6.6859209e-001 -1.4322102e+000  8.2241708e-001 -1.2929094e-001
  5.9529985e-001 -3.6799315e-002 -1.6022509e+000 -6.3758198e-002 -3.9806393e-001 -8.0710054e-001  4.7881257e-001 -1.1605530e-001 -2.4937703e-001 -1.3412276e-001  1.2880143e-001  1.0145580e+000 -3.5755022e-001 -4.1683273e-001 -1.3032306e-001  3.5183499e-003  7.4713659e-001 -2.3194691e-002  1.0542778e-001  5.4339120e-001  3.6661367e-001 -9.7686823e-002  3.6312990e-001  4.2487026e-001  1.1324551e-003  5.1409504e-002  1.9723524e-002 -5.6340010e-001 -2.7255496e-001  1.6205661e-001 -1.1745483e+000 -7.1531026e-001 -6.3347998e-003  1.3642572e-001 -4.3638149e-001 -8.5086658e-001  3.5262874e-001 -7.4506895e-002 -6.3523222e-001 -6.8496901e-003  7.9280516e-002  9.0904285e-003  8.9658371e-002 -1.8752984e-001 -2.4382161e-001 -1.3939829e+000 -2.2228516e-001 -9.7322017e-001 -5.7055042e-001  2.1798457e-001 -5.2243888e-001 -6.4973507e-001  1.7285746e-001 -4.7930299e-002  5.2847206e-001  1.4261577e-002 -9.9787925e-002 -2.2921910e-001 -4.6263035e-001  2.0343409e-001 -5.4472965e-001 -7.7247437e-001 -1.3873131e-002 -2.0255794e-001  4.5327777e-001 -1.8191931e-001
  2.7904904e-001  8.9737211e-002 -6.1328012e-001  4.1445466e-001  1.4764006e-003 -5.9634148e-001 -2.1084130e-001 -1.8334266e-001  2.6676854e-001  3.8148022e-001  3.5387771e-001  1.1881981e+000  7.2323590e-001  4.3660253e-001  5.8635014e-001  4.1634117e-001  5.5280400e-001 -4.3857508e-002 -5.1996802e-001 -7.0442528e-001 -9.0248771e-002 -3.7348619e-001  1.4923087e-001  3.1161601e-002  4.4534962e-001  4.6336531e-001 -6.2634783e-001 -8.0206009e-001 -8.6395869e-001  1.2822031e+000 -4.4253962e-001  2.3067952e-001  6.1325503e-001  5.0838217e-001  7.7492693e-001  2.4685184e-001  1.6801235e+000 -7.4758612e-001 -4.7150138e-001 -6.2896309e-001  2.5943201e-001  2.4612257e-001  6.5066267e-001  5.3118880e-001 -2.1108140e-001 -1.0728192e+000 -2.4518348e-001 -8.8452082e-001  2.9210335e-002  6.4314346e-002  2.3235417e-001  8.2550395e-001 -6.0978851e-002 -2.0044618e-001  2.2409431e-001  3.7581164e-001  8.6137400e-001 -7.7818757e-002  9.6155905e-002 -1.5141638e-001  9.9052692e-001 -4.0449886e-001 -3.4763523e-001  9.1820137e-002  1.5648088e-001  3.2521899e-001
 -1.4489540e-001  1.0871679e+000 -8.2911171e-001  2.1396529e-001  1.5378340e-001  4.5216574e-001 -1.6772399e-001  4.1241541e-001 -6.0923127e-002  1.8992283e-001 -1.4179964e-001  6.9687804e-001  4.6356500e-001  1.9778270e-001 -4.1416575e-002  1.9915847e-001  7.6182776e-001  2.9305605e-001 -1.6770432e-001 -2.1285934e-001  1.1988285e+000 -2.3065275e-001 -6.4888166e-001 -7.6163095e-001  2.2076042e-001 -1.3641401e-001  6.1915789e-002 -4.3827923e-001 -1.3795075e-002 -6.4110850e-001  2.9452772e-001 -8.1962981e-002  2.1108002e-001 -2.3122273e-001 -4.8668034e-001 -2.1330292e-001 -7.3634492e-001 -1.9818185e-001  4.9972234e-003 -1.8558030e-001 -5.3194080e-001 -9.4388545e-001 -4.9589294e-001 -1.2953262e+000 -7.6553424e-001 -9.9314410e-001 -3.3444193e-001 -9.5434210e-001 -5.2015594e-001 -2.2974543e-001 -4.6681188e-001 -1.8045451e-001  1.2145559e-001 -3.5886658e-001 -9.2230684e-001 -5.2091203e-001 -3.8627195e-001 -5.0317091e-002 -2.4786707e-001  1.8114885e-001  8.1417014e-001  4.2662846e-001 -3.3394068e-001 -1.4451403e+000  1.3532701e+000  6.3009712e-001
 -1.5216900e+000 -4.6352610e-002 -7.2552391e-001 -1.0323152e+000  1.2290425e-001 -2.0983900e-001 -1.6327041e-001  3.6620220e-001  2.8868951e-001  1.9079252e-001  3.0698319e-001  7.3390364e-001  7.3847895e-001 -4.9785697e-001 -3.4379036e-001  1.1053172e-001  2.7904438e-001 -4.3994191e-001 -9.0348811e-001 -1.2893071e-001 -8.3169540e-001 -4.5532992e-001  1.4016033e-002  9.9311925e-002 -1.2176580e-001 -1.9614009e-001 -2.5708629e-001 -1.0299922e-001  6.1800043e-002 -3.0516709e-001  2.9873093e-001  1.3729367e-001 -1.2422615e-001 -3.5861128e-001  4.0958095e-001  3.9808639e-001 -6.6651977e-001  6.5780173e-001 -1.3328917e-001 -6.4128381e-002  1.4402858e-001  1.3199940e-001  2.5541132e-001  7.3743348e-001 -3.2337597e-001 -5.3911148e-001  2.5219711e-002 -1.1217342e+000 -5.5297755e-001  3.4060577e-001  8.8750065e-002  6.0169332e-002 -7.7905253e-001  6.0665196e-002 -5.2970314e-001 -3.1154427e-001  1.7043565e-001 -6.7504317e-002  3.9310236e-001  3.3183708e-001 -5.2783709e-002  8.6903979e-002  8.7706679e-002 -1.0373049e+000 -4.8702777e-001 -1.4969884e+000
 -7.5604214e-001 -2.2215794e-001  2.5243419e-001 -3.3075245e-002  5.7414913e-001  5.7410663e-001  3.4979417e-002  2.0756241e-002  3.7876016e-001  5.1166089e-001  3.9217373e-001  1.0041005e-001  2.6718402e-001  9.8835903e-002  1.5620621e-001  1.6302533e-001  1.5321408e-001  7.0537834e-001  1.0589927e-001  2.1452029e-001 -3.0710379e-001  6.0790718e-001  9.3675872e-001  2.6854438e-001  2.9270891e-001  8.8503833e-003  7.1551718e-001  4.9636833e-001  7.8806789e-001 -6.9031854e-001  5.4335731e-001 -1.2213364e-003  2.4421106e-001 -1.0724618e-001  3.9513977e-001 -1.3371306e-001 -2.0376903e-001  6.2513888e-001  7.6482690e-001 -1.2663965e-001  6.5146713e-001  1.6105074e-001  4.2631995e-001  1.2203023e+000  1.5965609e-001  1.7995365e-001  3.9818865e-001 -5.9450932e-001  4.7208683e-001 -9.5418181e-001 -9.5861229e-002  3.1710975e-001 -6.3887628e-001 -6.0223458e-002 -3.9214300e-001 -2.1154006e-001  2.1888881e-001  6.6958758e-001  6.6498428e-001 -1.4557924e-001  4.8255089e-001 -2.5914290e-001 -9.3266727e-001 -1.2703919e+000 -5.8537831e-001 -6.7293534e-001
 -2.0807889e-001 -5.5255804e-001 -6.4308358e-001  1.4273155e-001 -4.1975013e-001 -2.2986026e-001 -2.7947333e-001 -7.5197404e-002  4.9760230e-001 -4.9215411e-001 -6.7578562e-001 -1.7652239e-001 -1.6451397e-001 -5.6466694e-001 -5.3762640e-002  1.8831014e-001  3.1875310e-001 -5.1173878e-001 -5.7922713e-001 -7.9148113e-001 -3.5708535e-001 -5.2437546e-001 -1.0666216e+000 -6.8939083e-001 -4.4691555e-001 -6.9937555e-001  4.1864482e-001  8.3658430e-001  1.0500019e+000 -8.4288516e-001 -3.6239412e-001  1.6189491e-001 -6.5701004e-001  1.2972999e-001 -1.3054827e-002 -1.5325367e-001 -1.2116822e-002  1.2004919e+000  6.3153775e-001  4.9654494e-001 -6.2550711e-001 -2.5042165e-001 -7.5153340e-001 -3.4947921e-002 -2.6463320e-001 -1.4599390e+000 -1.0742857e+000 -4.2605453e-001 -2.9785184e-001 -8.8476010e-001  1.8311157e-001  9.4422331e-001 -3.6028784e-001 -4.4623440e-001 -8.7032088e-001 -6.6311359e-001 -4.8818693e-001 -2.8493926e-001  1.7770154e-001  1.2797067e-001  1.0696672e+000 -4.0860028e-001 -1.8371801e+000 -1.8425138e-001 -9.5898310e-001 -3.8504657e-002
 -1.8363364e-002 -2.2446774e-001 -4.3559053e-003  6.5829831e-001  1.3280296e-002 -2.6173343e-001  4.4480788e-001 -2.2479114e-001 -9.4865729e-002  1.8764046e-001 -4.2908133e-001  8.9960942e-001  8.9037897e-002 -1.0260139e-001 -5.2379255e-001 -1.2713039e-001 -4.1432561e-001 -1.9624200e-002 -9.8486079e-001 -1.7059763e-001 -2.8991366e-001 -4.4538432e-001 -3.1040718e-001 -1.0766515e+000 -5.5091897e-001 -6.7304804e-001  2.4679145e-001 -9.8075330e-002  7.2670551e-001 -7.0184769e-001  3.2116280e-002  8.2486222e-002 -5.8637446e-001 -6.3461079e-001 -3.3821327e-001 -4.8446375e-001 -2.8439621e-001  6.1824862e-001  7.0052753e-001 -1.4007523e-001 -5.9974940e-001 -3.6606167e-001 -7.1839393e-001 -8.3683998e-001 -5.3381151e-001 -1.0091472e+000 -4.3771953e-001  6.8719912e-002  1.4562215e-001 -3.0974559e-001 -3.6744466e-001 -9.2837020e-002 -2.7042975e-001 -2.9712558e-002  9.4792909e-001  1.7300541e-001  7.0365677e-001 -2.0689798e-001 -7.7360265e-002  2.3435214e-001 -9.9969559e-001 -8.9590035e-002 -6.1024223e-002 -1.2724599e+000 -1.0329326e+000 -1.4403389e-001
  2.0432498e+000 -2.9825115e-001  3.8735586e-001 -2.4475211e-001 -2.6125398e-001 -8.7995281e-001 -2.6736771e-001 -3.9398436e-001 -3.8156981e-001  9.3003815e-001  9.4305368e-001  6.6073727e-001  1.8227583e-001 -5.8112265e-001 -2.2203663e-001 -2.5967175e-001  7.8078977e-001 -3.8629894e-001 -4.1120982e-001  5.7908586e-001  5.8599935e-001 -1.0794891e-001  3.3136716e-001  8.6741821e-001  8.7580438e-001  5.0972952e-001 -5.5757654e-001 -6.2992839e-001 -7.7855427e-001 -4.3320199e-002 -1.0469021e+000  3.6190304e-003  5.4542198e-001 -4.1316243e-001  3.4423870e-001 -3.9522261e-001  5.6118284e-002 -4.1685539e-001 -4.3799367e-001 -7.7639557e-001  6.1790229e-001  6.4146638e-001  8.1956058e-001  4.7785335e-001  2.7562192e-002 -1.0850656e-002  6.3379460e-001 -5.1815212e-001 -6.6053879e-001  4.0284767e-001 -3.4654153e-001 -2.0646220e-001  2.1829938e-001  1.5698828e-002  4.0643911e-001  4.3310751e-001  5.5349399e-001 -7.1684720e-002  3.4085931e-002  9.5442351e-002  2.7313457e-001 -4.7148351e-001  1.3733728e+000 -1.4958293e-001  5.2127982e-001  2.4188595e-001
  3.0623115e-001  3.2640385e-001  3.2456642e-002  1.0035985e-001 -9.5287346e-002 -3.7485901e-001 -7.6606167e-001 -8.1465623e-001 -9.4880999e-002  3.7524206e-001  2.5030019e-001  5.9772964e-001  3.4902551e-001 -5.4694946e-002 -6.1686177e-001 -2.6456537e-001  5.6773101e-001  1.7353052e-001  1.7969310e-001  6.0466348e-001  3.4527154e-001  1.8795776e-001  5.7641103e-001  3.5280380e-002  3.6464525e-001 -8.8990644e-002 -3.3051272e-001 -1.0447145e+000 -1.2092002e+000  4.9617142e-001 -5.1703482e-001 -4.3998690e-002 -2.4183892e-001 -1.0441193e+000 -1.8643605e-001 -5.5623406e-001 -3.5361327e-001 -8.1659539e-001 -4.7624718e-001 -3.0485921e-001 -1.5882783e-001  5.0055489e-001  9.4710130e-001  1.0241188e-001  2.5546994e-001 -1.8470005e-001  5.8299948e-001 -4.1643821e-001  1.0997036e-001 -9.4068566e-002  2.7591754e-001  1.0659253e-001 -5.5156661e-001 -5.2679390e-001 -3.8845376e-001 -3.8250775e-001  1.2863200e-001 -3.3016280e-001 -3.4384115e-001 -3.9110652e-001  2.9413140e-001 -6.2112634e-001 -1.1537647e-001 -3.1290667e-001  5.5131300e-001 -1.2445959e-002
  2.4426117e-001  5.0119789e-001 -5.9138590e-001  7.9169915e-001  4.6739952e-002 -2.5025740e-001 -3.5519830e-001 -8.6005945e-001 -1.1957251e-001  4.4476469e-001 -2.0157729e-001 -5.2901070e-002  3.3665833e-001  4.5898644e-002 -5.8081655e-001 -5.3119363e-001  3.8415832e-002  2.7143775e-001 -4.8092805e-001  2.1922083e-001 -2.1406084e-001  4.8865914e-002 -3.6561919e-001 -7.8833162e-001 -1.1018977e-001  2.2533751e-002 -3.3467792e-001 -1.2420248e-001 -5.9426192e-001 -2.2938523e-001  2.1011604e-001  3.2701970e-001 -1.9673600e-001 -4.4980988e-001  4.9985708e-002  7.5685021e-001 -4.3523069e-001 -8.1669139e-002 -4.6135915e-001 -9.2915604e-001 -2.1317374e-001 -2.7984343e-002 -6.0743364e-001 -6.1360753e-001 -6.7379881e-002  6.2072103e-003  4.6127178e-001 -1.6994137e-001  6.3807972e-001  6.9866144e-002 -1.9911357e-002 -5.2517254e-001 -2.0551575e-001 -4.7593372e-001  5.4292861e-001 -6.6087918e-001 -6.2780715e-002 -6.2995096e-001 -7.9162495e-001 -2.3902203e-001 -7.1355551e-001 -1.8096307e-001  3.7140931e-002 -1.2485072e+000  6.4842572e-001 -9.2734386e-002
  1.2587203e-001 -2.1654795e-001 -5.4403042e-001  1.9502334e-001 -1.2212002e-001 -6.3708257e-001  6.3189535e-001  1.4427058e-001 -1.4876780e-001  7.0578965e-001  3.0154010e-001  4.4024138e-001  1.7820001e-001  9.5392182e-002  1.2333803e-001 -4.1809657e-001  1.4139080e-001 -1.6066566e-001  4.5982717e-002  3.2518103e-001  3.5034721e-001 -1.7158582e-001  3.3663604e-001 -3.3882805e-001  3.5708067e-001 -2.0958608e-001 -2.8222376e-001 -1.5720421e+000 -8.6166571e-001  4.5448396e-001  2.7195812e-001  2.1760087e-002  3.8238244e-001  2.7683267e-001  6.5406666e-002  2.2847671e-001  2.1077854e-001 -1.7041609e-001 -1.0417306e+000 -9.1433636e-002  2.0213064e-001  2.3481694e-001  1.9612604e-001  1.0102911e+000 -2.6691563e-001  5.4308001e-001 -3.7587766e-002 -7.0768509e-002  3.4763058e-001  3.2668634e-001 -5.3986389e-001  2.4381785e-001  6.6142265e-001  1.9015522e-001  9.4121962e-001  8.1007775e-001  2.7348070e-001 -1.6197389e-001  1.9404855e-002  5.6598881e-001 -6.7391914e-001  6.3284930e-002 -6.4153060e-002 -5.8225989e-001  4.3494004e-002 -9.8851439e-002
 -1.8078455e-002  5.1101159e-001  4.8668658e-001 -7.1546855e-001  2.1985112e-001 -1.0106645e+000 -1.9720512e-001 -2.2306860e-001  2.5036330e-001  5.7626998e-002  9.3158736e-002  3.5583215e-001  2.9286003e-001 -1.8651411e-001  1.8561945e-001  3.5095530e-001  1.7486659e-001 -1.7737488e-001  2.1650633e-001  5.1997880e-002  1.1841104e+000  3.9091466e-001  5.5158046e-001  1.9602027e-001  4.9642165e-001  1.8705635e-001 -4.2830721e-001 -1.6641939e-001 -2.8044920e-001  8.1298966e-001 -9.0665737e-002  1.7794736e-001  4.6172619e-001  4.5649464e-001  2.1416346e-001  2.6787772e-001  9.7540196e-001 -6.8977132e-003  3.2036462e-002 -1.2104297e-001 -2.4419446e-001  5.6342687e-001 -1.1238484e-001  1.1703360e+000  8.5965287e-002  6.2634893e-001 -6.8425189e-001  7.0440431e-001  5.3203380e-001  3.6710365e-001  4.9351981e-001  5.6612643e-001 -3.7679153e-001  3.3564793e-001  3.7233980e-002  3.7385731e-002  6.3733877e-002  2.6893063e-001  1.9829453e-001  5.1219861e-001 -5.4937382e-002  2.3436162e-001 -2.2558572e-001 -8.2172238e-001  9.9624630e-001 -1.0710910e+000
 -7.5636749e-001  4.1259709e-001 -6.2570935e-001 -1.2403995e-001  2.1099259e-001  1.1244144e-001  6.0480917e-002 -9.4083051e-001 -4.1850540e-001  6.8273738e-002 -1.3488345e-002  5.4840978e-001  3.6998432e-001 -1.0974478e-001 -2.5872995e-001 -3.7286008e-003  5.1011401e-001  3.4493254e-002  4.0626854e-001  6.0924465e-002  9.2125040e-001  1.4800899e-001  1.1891747e-001 -3.7094751e-001  1.0818491e-001  6.2537528e-002  4.2657307e-001  4.9602339e-001  7.9162191e-002 -2.5271794e-001 -1.2544389e-001 -1.9714618e-001 -2.6179388e-001  3.5210525e-001 -1.6289969e-001 -6.1421287e-001  2.3987709e-001 -2.6359134e-001  7.1178202e-001  3.8324596e-001 -7.1859095e-002 -2.5011221e-002 -8.9461830e-001 -7.5268572e-001 -3.3839185e-001 -7.2467243e-002 -1.0403888e-001  4.2697621e-002  1.9702613e-001 -1.4416575e-001 -3.0146619e-001 -2.5723095e-001  2.7021082e-001  5.7070537e-002  2.4255710e-001 -4.3979246e-001  1.1336896e-001 -1.4901036e-001 -5.0978591e-001  5.4193101e-001 -3.1268954e-001  5.7904361e-001 -4.6043945e-001 -1.8332284e+000  6.0228171e-001  4.3196925e-001
 -7.7988694e-001 -4.6021036e-002 -1.1776668e+000  2.0028739e-001 -3.7454762e-002  1.7268776e-002  4.3380731e-001  3.1468027e-001 -1.6829745e-001  1.0608108e-001  1.8903183e-001  4.2328714e-001  7.0295114e-001 -1.5502735e-001  2.8485557e-001 -4.2131004e-001 -2.7737518e-001 -3.0321063e-001  4.9613763e-001  2.9645529e-001  6.5051525e-001  7.2517333e-001  9.7610819e-001 -5.7210317e-003  6.8049834e-001  4.8862843e-001  1.6177782e-001  5.0069212e-001  2.8965769e-001  4.7386691e-001  4.1493154e-001  6.2616762e-001  1.7021592e-001  1.6840941e-001  3.0766438e-001  7.5447562e-001  3.5689740e-001 -5.0761163e-002 -5.3030938e-001 -3.2741276e-001  6.8128887e-001  3.2202036e-002 -7.4095236e-001 -4.8482280e-001 -1.9168712e-001 -2.1687299e-001  9.2030327e-002  1.4280958e-002 -2.0943693e-001  3.2829333e-001 -4.3686448e-002  6.3784168e-001  1.0399527e-002  1.5433821e-001 -2.7992906e-001  7.1738590e-002  1.5309678e-001  2.2901661e-001  4.3121628e-001  4.3773739e-001  5.2696965e-001  7.6701632e-002  1.5511465e-001 -2.2110158e-001 -5.0716622e-001 -1.6944929e+000
 -2.7784114e-001  4.4548042e-001  5.1090977e-001  9.8025427e-001  1.1970421e-001 -1.0492447e+000 -1.4929018e-002 -4.2807708e-001 -7.9966555e-002 -2.0392240e-001 -8.7288434e-002  1.7861477e-001 -3.7252606e-001 -6.4199520e-002 -1.9794719e-001  4.7242929e-001  3.3707187e-002 -1.9623301e-001 -3.9271807e-001 -4.3105667e-001  7.6774955e-001  1.1580980e-001 -2.1529968e-001  6.7376678e-001  1.8313508e-001  7.3585377e-001 -7.6489172e-001 -5.9227365e-001 -9.2834037e-001 -1.5911385e-001  5.8859485e-001  3.4689826e-001  4.4522491e-001 -1.5857895e-001  2.5282225e-001  6.6114549e-001 -4.7740676e-001 -3.5649953e-001 -7.7889442e-001 -7.2319083e-001 -1.5164869e-001 -4.9066437e-002  3.7523852e-001 -3.1394711e-001 -4.2833269e-002  2.6002586e-001 -1.7719934e-001 -4.8335461e-001 -3.0712833e-001 -8.5941486e-001 -1.1319519e-001 -4.5075052e-002 -1.1165720e-001 -1.2779523e-001 -7.2371872e-001  4.3993744e-002 -1.4893970e-001  2.0363642e-001 -4.3775421e-001 -4.3020441e-001  3.8839818e-002  1.5038797e-001 -5.9938035e-001  1.5216087e-001  9.9744648e-002 -2.1515847e-001
  9.9810831e-001 -2.3527787e-001 -1.0240868e+000  2.2702367e-001  3.8809791e-001  2.6186998e-001  1.2015087e+000  1.5523124e-001  2.4381860e-001  8.6702498e-002  1.6382556e-001 -2.1929946e-001  5.1994250e-001  1.0107111e-002 -2.7962491e-001  1.4864713e-001  3.0913274e-001 -2.5578310e-001 -2.8635331e-001 -5.0587873e-002  1.9704949e-002  8.0091756e-004 -4.0958104e-001  9.9409330e-002 -1.5951377e-001  6.4869560e-001  5.0628099e-001  9.2159412e-001  6.4693511e-001 -1.3069960e-002  9.7048456e-001  3.9486876e-001 -4.2414138e-001 -5.4881070e-002  9.1949298e-002  7.2907405e-001 -5.7343436e-001 -9.1438284e-003  7.2075447e-001  6.6815630e-001  5.6541327e-002 -3.3906032e-001  2.2101744e-001 -1.6768803e+000 -4.5057615e-001  3.3456177e-001 -2.3559704e-002 -4.1977921e-001 -6.5022549e-001  2.9499965e-001 -2.2023972e-001 -5.5398313e-001 -4.2213675e-002  9.1971597e-003  1.5786329e-001  4.0517905e-001 -3.4449382e-001  2.9663952e-001 -5.7642828e-001  7.3836092e-001  7.8294684e-001  3.0573627e-001 -7.3902481e-001  3.5949128e-001 -1.7656475e-001  5.2065540e-001
 -2.0519948e-001 -2.2948409e-001 -1.6944586e+000 -1.3766353e+000  1.8277671e-001  5.8421527e-001  1.0093372e+000 -4.2460423e-001  2.1411409e-001 -2.4562100e-002 -5.4377487e-001 -6.9636446e-001  8.1933056e-002 -3.4083278e-001 -2.9397138e-001  1.0099377e-002 -2.2357577e-001 -7.5726760e-001 -3.6169636e-001  9.6802935e-002  4.8523268e-001 -6.6550627e-001 -7.5362296e-001  1.6876269e-001 -3.6280200e-001 -6.6956206e-001 -2.3088928e-001 -1.6073517e-002 -1.3606799e-001  4.1049811e-001 -4.2105428e-001 -3.1721081e-001 -3.8052778e-001 -2.4909995e-001 -2.9338333e-001 -3.8714959e-001  4.1638505e-001  6.0664419e-002 -2.1889789e-001 -8.2339139e-002  1.0328506e-002  2.8336409e-001  1.0512208e-001 -1.1715166e+000  2.9667996e-001  9.2630455e-001  2.7492432e-001  8.3405366e-001  1.8909193e-001  7.0064940e-001  3.8146066e-001  1.6422559e-001 -1.5460896e-001  6.8063811e-001  3.6252665e-002  4.4677760e-001  2.0870393e-001 -1.3326978e-003 -2.7367061e-003  8.3543901e-001  1.5285465e-001 -2.1908297e-001 -9.9213113e-001  4.4263057e-001 -2.9148391e-001 -1.1625038e+000
 -1.1900139e-001  2.8494591e-001  6.9229408e-001  5.1779497e-002  4.7446619e-001 -2.8908571e-001  3.9517330e-001  1.9072580e-001  5.1084788e-001  7.3965892e-001  3.0047922e-001  8.3354744e-001  7.5431890e-001  4.3279781e-001 -2.0062453e-002 -1.8664433e-002  6.9528621e-001  2.5186313e-001  6.4728361e-002  6.7931231e-001  1.2167819e+000  5.0255971e-001 -6.5512398e-002  7.5417949e-001  2.8121770e-001 -6.8512808e-002  3.6657702e-001  5.9252293e-001  6.4647469e-001  4.3907223e-001 -4.3818480e-002  2.4939831e-001  4.7537700e-001  6.6609209e-001  5.7799074e-001 -4.5295093e-001  6.2257397e-001  1.8127633e-001  1.5308597e-003  2.8679741e-001 -3.2769467e-001  4.6665165e-001  1.0252922e+000 -4.8360618e-001  6.6279095e-001  1.2544176e+000  6.9583890e-001  9.1116047e-001  2.2546221e-001  6.6226994e-001 -1.3918891e-001  6.2780004e-002 -2.2474575e-001  4.9104946e-001  3.4884054e-001  5.9891828e-001  7.0923704e-001  5.4591339e-001  5.5418771e-001  3.2615559e-001  9.6184198e-001 -9.7134850e-002  8.3215486e-003 -6.6640547e-001  1.0329444e-001  2.9057292e-001
 -8.7990111e-001 -3.8271421e-001  6.3176527e-001  3.1260301e-001 -4.3314486e-001 -3.4894960e-001  2.3152817e-001  3.8161072e-001  1.5775966e-001 -1.8703087e-001  8.9356184e-001  1.2461634e+000  6.6826158e-001  3.2577468e-004  2.5070347e-001 -1.8496540e-001  5.0135544e-002 -6.0445902e-001  7.7466627e-001 -5.9289229e-001  3.7949666e-001  3.9889511e-001  1.6320125e-001 -1.0804905e-001 -9.5325442e-002  1.7504879e-001  4.1133342e-001  5.4821153e-001  5.1464606e-001  4.7628991e-001 -8.1516231e-001 -6.3449754e-001 -4.1607345e-001  5.4710743e-002 -4.1614517e-001 -5.7943135e-001  1.3848823e+000  1.5229132e-002  3.8688563e-001  6.1987956e-001  6.6542290e-001  5.0524475e-002  1.2762565e-001  4.9708502e-001  7.5326601e-001  1.3840149e+000  4.6225067e-002  5.9010367e-001 -1.2446561e-001  8.3825261e-003  1.3138679e-001  2.7995115e-001 -5.2713550e-001  4.9913710e-001 -2.8031646e-001  2.3196505e-001 -4.3974715e-001  1.3751799e-001  4.6750961e-001  1.2676756e-001  3.6179011e-001 -3.5757455e-001 -9.1478358e-001  8.7073024e-002 -8.6749355e-001 -1.5407166e+000
  7.7335549e-001 -9.0231992e-001  5.5331729e-001 -1.9302158e-001 -2.8058335e-001  1.0127473e+000 -5.0418533e-002  1.0356482e-001  6.0512953e-002 -4.2732084e-001 -9.3970685e-002  4.8319288e-002  6.0114042e-001  6.6688210e-001  1.3389824e+000  9.2756985e-001 -2.1444452e-001 -6.9241230e-001  1.5506592e-001 -3.2914507e-001  1.6613865e-001  1.5370144e-002 -2.7815515e-002  4.1701776e-001  1.0444049e-001  7.9350645e-001  8.1274147e-001  6.2442073e-001  7.0922603e-001  5.8480704e-002 -4.1793386e-001 -8.2014539e-001 -2.4280285e-001 -9.4886025e-001 -4.7199196e-001 -7.0361484e-001  1.2951054e-001  8.0221181e-001 -1.1329508e-001  5.1215770e-001 -9.9262190e-002  4.1894417e-001  1.6319104e+000 -3.2908616e-002  7.6171450e-001  1.0825644e+000 -1.8066327e-001 -1.5548442e-001  1.8477261e-001  4.3415633e-001  6.9187279e-001  1.1642212e+000  7.6054813e-001  5.0642304e-001  2.2405492e-003  5.4437744e-001 -1.0016823e+000 -1.0045612e-001 -6.2404558e-002  2.9889623e-001  1.3202389e+000 -1.9188877e-001  9.5213215e-001 -1.2441389e+000 -3.1598017e-001  4.7866935e-001
  6.2198167e-001  3.7777952e-002  2.7182454e-001 -8.0815980e-001  2.2305037e-001  5.0362228e-001  5.7833382e-002  4.2684618e-001  4.0226578e-001  2.6276743e-001  3.9489215e-001 -7.3388618e-001  1.1936490e-001  2.3420566e-001  4.1977548e-001  8.9437486e-001 -5.0840009e-001  5.6524565e-002 -4.4654178e-001  6.4319745e-001  7.1299129e-001  4.9927857e-001  5.3976962e-001  1.6666615e-002  5.6069634e-001  7.9721410e-001  8.2096024e-001  1.1812547e+000  1.3280575e+000  3.5941015e-001  4.8070443e-001  8.3522414e-002 -4.3107828e-001 -1.6351386e-002  8.0775776e-001  4.4449562e-001  2.1362892e-001  3.0423103e-001  3.6314643e-001  1.0115293e+000  7.4921848e-001  1.3948332e+000  1.4379174e+000  1.1495974e+000  5.6756900e-001  2.0187676e+000  1.3934062e+000  3.9630350e-001  6.0700582e-001  5.1522069e-001  1.2404231e+000  8.0315296e-001  3.1500898e-001 -2.7517946e-001 -1.1834149e+000  4.9386703e-001 -1.3446920e-001 -1.3646202e-001  6.0888527e-001  3.4649108e-001  6.0430170e-001 -1.0699976e-001  1.4101394e+000  2.2968378e-001  8.6442143e-001  1.0050052e+000
  9.9938027e-001 -3.8577046e-001 -4.0620046e-001 -9.3096186e-001 -1.0714981e-001 -7.7587431e-001  4.2530657e-001  2.1733204e-001 -5.0238433e-001 -1.8056816e-001 -9.2904445e-002 -4.7314631e-001  1.5961429e-001 -8.0076039e-001 -4.9501501e-002  3.8566255e-002 -7.2435810e-001 -1.0726362e+000  8.3513990e-003 -2.5415840e-001  3.0247043e-001  8.2070063e-002 -2.1614801e-001 -9.7779181e-002 -4.9925974e-001  6.1903111e-001  6.3535676e-001 -1.8065751e-001  2.8566559e-001 -6.6485241e-001 -4.2093648e-001 -3.2928114e-001  7.4387166e-002 -5.9977012e-001 -1.8248385e-002 -6.0290986e-001 -2.3489746e-001  3.9446472e-001 -1.2750647e-001  3.1774162e-002 -5.8766195e-002  8.5734461e-002 -6.5871248e-001  5.2504495e-001  2.3947678e-001  5.6554287e-001  4.1045383e-001  1.1975766e-001  1.4662190e-001  1.3871521e-001  7.0394335e-002  2.8523721e-001  3.6865395e-001  3.3712269e-001  3.5632870e-001  1.3911778e-001  1.4513721e-001  3.4103043e-001  8.6188883e-002  2.1926260e-001  4.6680033e-001 -3.9511863e-001 -9.7202796e-002  1.5089450e-001 -2.2913378e-001 -4.0800325e-001
 -3.9088463e-001 -1.1257017e-001  6.9122686e-001 -1.4327730e+000  2.0812292e-001  5.1854095e-001  3.5010728e-001 -1.2190880e-001 -1.0243974e-001  2.9142404e-002 -8.9420808e-001  5.5947875e-001 -1.2499526e-001  1.3829100e-001 -3.2480495e-001  8.9652626e-002  1.1532845e-001 -2.8734648e-001 -3.4032621e-001 -2.2104461e-001 -4.5564476e-001 -4.2739973e-001 -8.6542152e-001 -4.7663164e-001 -5.8005219e-001  1.5146080e-001 -1.7241813e-001 -6.1781479e-002 -1.9589927e-001 -1.5582008e-001  8.5663787e-002 -1.4088485e-001  6.2717631e-001 -2.4818715e-003 -6.4957191e-001 -6.0188509e-001  2.4224177e-001 -7.2160744e-001 -2.1799485e-001 -2.1286110e-001 -9.1604260e-001  7.8585395e-002 -3.2396989e-001  1.0333191e-001 -2.3038203e-001  8.1907963e-001  1.7336349e-001  5.6762115e-002 -3.2744916e-001  5.3441807e-001 -1.7452828e-001 -8.4689272e-002  4.5522807e-001  3.1314310e-001  1.1851161e+000 -1.1478342e-001  2.2108794e-002  2.2744636e-001 -3.2726917e-001  6.9514914e-001 -2.0136034e-001  5.9377015e-001 -1.0837530e+000  9.4801747e-001 -7.7022031e-001 -2.2658797e-001
  1.5793139e+000 -3.2179673e-002  1.4465914e+000 -4.2571431e-001  6.9039354e-001  5.1106731e-001  3.5005739e-001  1.1237720e-001  2.4684292e-001  2.4918698e-001 -2.5855231e-002  6.1971748e-001  1.7883462e-001 -2.0124852e-001 -6.2638571e-001 -3.8220808e-001  3.7617191e-002 -2.1404227e-001  8.1835693e-002  2.5813834e-001  2.6928480e-002  8.6958333e-003 -9.4103988e-001 -5.6150553e-001 -6.1726412e-001  1.8553981e-001  1.9689244e-001  7.6507882e-002  1.9289193e-001 -5.4499160e-001 -5.1424565e-002  1.9481263e-001 -7.9434022e-001 -4.5198591e-001 -3.2424388e-001 -1.9842945e-001 -4.4385051e-001 -2.2288469e-001 -4.5995277e-001  5.8459132e-002  2.6673254e-001 -1.9507156e-001 -7.6041455e-002 -6.8778302e-001  5.0664373e-001 -2.3537772e-002  3.7331321e-001  8.5501962e-002  5.1383312e-001  4.2281735e-001  1.2927636e-001 -8.3955474e-001  3.9140077e-001  2.6971846e-001  1.1911182e+000 -4.4243921e-001  1.5858382e-001  1.0072289e+000 -1.4959480e-001  4.2496028e-001 -6.7180994e-001  4.5383015e-001 -4.7701632e-001  6.1714945e-001 -2.7678678e-001  1.3488071e+000
 -8.3522087e-001 -5.6489449e-001  7.6761531e-002 -4.0098949e-002  5.1996749e-001  2.1859266e-001  6.4714519e-001  5.3876793e-001  1.0409470e+000  9.4664644e-001 -1.3347494e-001  8.9028882e-001  7.1247342e-002  2.2261284e-001 -1.4903193e-001 -7.7996887e-002  4.2413106e-001 -5.1089274e-001  5.5434884e-002 -1.2354312e-001 -5.5741209e-001 -1.2938630e-001 -1.1281636e+000 -2.1205059e-001 -5.4511152e-001 -1.8810755e-001  6.9184224e-001  5.9871055e-001  2.8864681e-001 -8.0133291e-001  6.4794173e-001  8.5984848e-001 -6.2146737e-001 -5.7317615e-001  2.3467578e-001  1.1258863e-001 -1.2587634e+000  3.1789042e-001  3.5228387e-001  3.3320181e-001  2.5169663e-001 -5.1786864e-001 -4.0812240e-002 -6.2432332e-001  4.6905039e-001  2.0618503e-002  2.1712800e-001  2.4132545e-001 -4.1246319e-001 -7.0020563e-001 -3.9094086e-001 -3.8991830e-001  4.6469750e-001  7.4369028e-003  4.5667175e-002 -1.3865145e-001  1.6252969e-001  3.1345482e-001 -1.8071508e-001  1.9251185e-001  1.7912942e-001  1.5443377e-001 -2.1869342e-001 -8.8090112e-002 -7.8747838e-001 -4.9836745e-001
  2.9514998e-001  3.2602428e-001  7.6326548e-002 -1.0351766e+000 -1.6463747e-001  1.2223947e+000 -1.4144158e-001  1.2438859e+000  3.6261892e-001  5.8286549e-002  3.5685681e-002 -1.2509105e+000 -5.2337987e-002  1.2335809e-001  3.1556985e-001  1.8996621e-002  2.5273290e-001 -3.6224860e-001 -1.0055188e-001  3.2718251e-001  5.2440862e-001  1.6861496e-001 -1.7833638e-002  7.9952770e-001  2.4934717e-001  5.9546234e-001  2.2769306e-001 -7.8226171e-002 -2.1149334e-002  9.0562732e-001  1.7255347e-002 -1.3078565e-001  2.1812686e-001  3.8310906e-001  6.7491723e-001  1.8354880e-001  6.4346130e-002  5.4316701e-002 -2.8596168e-001 -1.8586332e-001  3.6603753e-001  2.1932821e-001  2.2339245e-001 -2.2476881e-003  4.3379857e-001 -9.6628811e-003  3.4306607e-001  2.8688955e-002  8.2326389e-001  5.4206368e-001  4.2067228e-001  1.4268072e-003 -7.4945402e-002  4.9946711e-001  5.8490109e-002  7.8619903e-002  5.1175054e-001  3.6175494e-001  6.4586859e-001  4.3723537e-002  1.4647562e-001  3.5918319e-001 -3.7088444e-001 -1.0106390e-001  1.3186993e+000  8.3618302e-001
  9.6844052e-001  1.5244505e-001  1.2382221e+000 -1.6800858e-001  7.3979068e-002  2.4117275e-001  3.7726241e-001  5.8823432e-001 -1.7824219e-001 -3.3335774e-001 -9.9457950e-002 -1.2331773e+000  2.7353193e-001 -3.1682919e-003 -1.2380135e-001 -2.5121795e-001  1.5965355e-001 -3.3751046e-001  1.6131036e-001  2.8523426e-001  1.7858203e-001  5.4720958e-001  4.5469808e-001  4.6060895e-001  7.2867181e-002  9.6218146e-001  2.2845505e-001  6.8746542e-001  2.3525806e-001  1.0967128e-001 -2.9627463e-002 -4.2819027e-001 -2.8227596e-001  1.3190484e-003 -1.3331324e-001  6.6796418e-001 -3.3611533e-001 -5.8750186e-001 -3.0046491e-001 -1.9904201e-001 -3.8203482e-002  2.7652034e-001 -2.0732990e-001  1.4712972e+000 -2.0556677e-001 -1.5203109e-001 -1.0381538e-001 -4.7267084e-001  1.1760527e-001  4.0320659e-001 -8.2830160e-003 -5.5072885e-001 -2.1639032e-001  4.5905082e-001 -1.8029273e-001 -1.5031064e-001  4.2764941e-001  3.9818399e-001 -6.6891355e-002  2.6518881e-001 -5.2907877e-001  6.7802474e-001  6.7245932e-001  2.8993916e-001  7.2601723e-001  8.5394812e-001
  1.6887199e+000  1.8189644e-001  2.5135968e-001  1.1669324e+000  6.9892334e-002  1.2362712e+000  3.2028212e-002 -6.6883833e-001 -2.7689649e-003 -3.9887894e-001  3.4351762e-002 -4.0010285e-001  2.8191611e-002  7.3852681e-001 -1.2096163e-001 -1.8862439e-001 -1.1446455e+000 -1.4583440e+000 -3.0438435e-001 -4.5801807e-001  2.4414165e-001  3.0190667e-002 -6.5357589e-001  5.7341873e-002 -1.2681478e-002  1.1905842e+000  1.0960239e-001 -6.3016189e-001 -2.8165788e-001  5.6690667e-001 -3.7253584e-001  4.1952589e-001 -1.1366078e-001 -4.2859963e-001  5.9606973e-001  8.5053070e-001  1.3447038e-001  1.2999312e-001 -3.4333214e-001 -2.9442465e-002  3.6958229e-001  1.5472001e-001 -3.5297794e-001 -2.4383927e-001  2.8363906e-001 -2.3918618e-001 -8.3467862e-001  4.2330491e-001  2.4775692e-001  6.3567582e-001  2.4731525e-001  2.8167661e-001  6.9772002e-001  1.9095631e-001  1.0108464e+000  3.9781754e-001  3.7443765e-001 -2.4435339e-001 -1.6376523e-001  1.7429976e-001  5.1626559e-001  1.1110674e-001  1.2806679e+000  8.7387479e-001 -5.9542506e-002  3.2422572e-001
 -9.6038482e-001 -3.5110829e-001 -3.6769860e-001  9.6599397e-001 -2.2644063e-001  9.9514657e-001 -2.2492556e-001 -8.4783606e-001 -6.2403857e-001 -4.9149447e-001 -3.1944127e-001 -6.2834318e-001 -6.5966820e-001  3.5912554e-001 -2.7463649e-001 -2.6085127e-001 -9.3851261e-001 -3.9805468e-001  1.4864557e-001 -3.9336856e-001 -3.9187744e-001 -2.3957565e-001  1.2984619e+000  1.9471590e-001  6.2035581e-002  3.3135766e-001  1.4790261e-001  2.0076310e-001  3.9707205e-001 -6.6879132e-002  2.1350671e-001 -4.4885347e-001  2.9226319e-001  3.1259919e-001  1.4842556e-001  1.4481866e-001  2.6356563e-001  5.0005105e-001 -1.4812541e-001  2.0435344e-001  7.4804869e-004  1.4252354e-001 -1.0736950e-001  8.2624783e-001  1.2389009e-001  2.1274480e-001 -4.3646914e-001  2.6649224e-001  2.8463638e-001 -8.6092881e-001  4.1271929e-001  5.1694223e-001 -2.5727715e-001 -3.3443250e-001 -3.7489895e-001 -2.9780416e-002 -5.7875356e-001 -9.2649695e-003 -7.1585438e-002 -1.0253734e-001  3.3993745e-001  5.1413874e-002  6.2176611e-001  1.4441478e+000 -7.8587703e-001 -1.9654152e-001
 -2.5194639e-003 -1.1098771e+000  3.3660970e-001  1.8933912e-001  8.1820695e-002 -7.0958099e-001 -2.1846212e-001 -4.3277314e-001 -2.0860485e-001  1.2311626e-001 -3.5486981e-001  3.1715146e-001  1.0159387e-001  5.2035434e-001  1.2583510e-001 -2.9980209e-001  5.1488274e-001  9.7099392e-002  2.3484420e-001  5.7466532e-001  3.9942135e-001  1.0111617e-002 -5.9822305e-001  7.8476639e-002  4.1394196e-001 -2.5657647e-002 -3.1410527e-001  3.3857516e-001  3.3263537e-001  1.3638056e-001 -7.3079974e-001 -1.5560339e-001 -6.6298857e-002 -5.4948063e-001 -3.6123757e-001 -1.0788431e+000 -4.5968045e-002  6.6798101e-001  1.5963341e-001  2.3735623e-001  1.0771090e-001 -7.3377380e-002 -1.8307115e-001  1.0949116e+000  3.5072513e-001  1.6267434e-001 -3.0266092e-001  1.8617044e-001 -2.8182788e-001 -8.9580906e-001 -2.0159716e-001  3.5569796e-001 -1.2352830e+000  5.3182248e-002 -1.8451153e-001  1.7061041e-001 -1.1664465e-001  5.7170840e-001  2.2838805e-002 -2.2757289e-001  5.0240378e-001  3.0308609e-001 -5.9270475e-001  4.8467324e-002 -1.2131179e-001  5.7857461e-001
  1.6890878e+000  4.2757857e-001 -1.8415170e-001 -4.3990801e-001  1.9471875e-001  1.3188561e+000 -2.5482250e-001  4.8895771e-001 -5.9902356e-002  4.2842753e-001  7.1952564e-001 -1.8875747e-002 -4.1061965e-001  4.7147047e-001  1.1742866e+000  7.0445527e-001  4.9261436e-001  9.6412510e-001  8.3686829e-001  6.7379930e-001  4.3366039e-001  1.1955216e-001  1.0599187e+000 -9.4655590e-001  1.6129950e-001  2.5216633e-002  1.2208022e-001  4.5737014e-001  2.2256569e-001  2.3919678e-001  7.8243625e-001  3.0294218e-001  6.5272664e-001  1.6451486e+000  1.0513099e-001  1.8036469e-001  4.6650182e-001  5.9876580e-001  5.1839958e-001  6.2257306e-001 -2.9445074e-001 -4.2064107e-002 -5.6343012e-001  5.8250398e-001  7.6850711e-001  1.3038053e+000  7.4420211e-001  2.0724780e+000  9.1201117e-001  1.0184948e-002  4.9332864e-001  7.0869604e-001  4.7317888e-001  6.8193343e-001 -3.2012185e-001  4.2962378e-001  6.7422596e-001 -2.2506220e-001  3.5348270e-001 -4.0373645e-001  3.4795345e-001 -1.7922229e-002  1.0055169e+000  1.2245095e+000  2.2371287e-001  1.4228150e+000
 -1.2022128e-001 -8.0392308e-001 -3.3511785e-001  4.3059143e-001 -5.9352297e-001  7.4860730e-001 -2.9405844e-001  5.0501058e-001 -1.1543611e-001  5.1773912e-002  1.2506987e-001 -6.5352880e-001 -5.7824980e-001  2.9974264e-001  5.9055979e-001  9.5156599e-001  3.5400090e-001  2.0653085e-001 -5.5784524e-001 -5.7926226e-002 -1.3147829e+000  1.8087522e-001  6.0353857e-001  6.5419678e-001  5.3565515e-002  3.6570923e-001 -6.8336710e-001 -7.1530675e-001 -1.0174346e+000 -5.5300149e-001  2.9391968e-001  6.9909131e-001  4.1138152e-001  7.7264576e-001  8.2691033e-001  8.7299877e-002  6.6773309e-001 -6.2680101e-001  1.3556416e-001 -3.6211340e-001  5.2915812e-001 -1.4737000e-001  6.1871008e-001  7.0951825e-001  5.3551419e-001  3.0614727e-001  4.6654152e-001  8.9950087e-001 -7.7613034e-001  9.4953693e-002  8.7277331e-001  1.2577518e-001 -3.0787168e-001  3.0039652e-001 -1.3267088e-001  1.2868793e-001  5.4830952e-001  2.1709191e-002  8.1557230e-001  3.5270182e-001 -4.2980967e-001  1.0808746e-001 -1.2873839e-001  3.3569217e-001 -1.2054608e+000  4.6459797e-001
  8.2820670e-001  5.3892756e-001  7.3589639e-002 -2.7348055e-001 -3.5005626e-001 -5.6627566e-001 -9.3452164e-001  2.6800765e-001 -5.0015288e-001  3.8939890e-002 -3.0988203e-001 -1.9058103e-001 -1.6211452e-001  1.4655687e-001  1.4525931e-001  1.8311286e-001  2.6786586e-001  6.1779128e-001 -1.6353342e-001  4.1797732e-001  7.8160852e-002  4.2117925e-001 -4.3822531e-002 -1.7048527e-001  1.0163047e-001  4.1639992e-002 -7.0567930e-001 -1.0310206e+000 -1.1746262e+000  2.0299824e-003 -1.1106568e+000 -2.6755731e-001 -1.1058485e+000 -3.4448621e-001  1.6514536e-001 -1.2571788e+000  1.7765038e-001 -7.1093103e-001 -6.9679889e-001 -5.7141021e-001  2.4059742e-001  7.8345948e-002  6.6743653e-001 -8.3003311e-001 -1.5984476e-001 -1.4022439e+000 -2.0243613e-001 -1.7173828e+000 -5.7148809e-001 -3.0234063e-001  1.8233378e-001  5.9896439e-003  4.5996688e-001 -1.5484474e-001  8.3659606e-001 -1.1030766e-001  4.6821080e-001 -9.1662296e-002  4.7061675e-001  7.6841810e-002 -1.8146488e-001  1.2217933e-001  4.1146798e-001 -5.6352252e-001  5.6193876e-002  1.5991996e-001
  3.6191516e-001  9.0414691e-001  3.0145157e-002 -3.5627286e-001  2.2408038e-001 -1.0265111e+000  3.9236337e-001  6.8695424e-001  5.0160024e-002  5.8395700e-001  3.8096593e-001 -9.9200891e-002 -3.9269875e-001  9.7175363e-002 -1.7890538e-001 -7.6949954e-002  6.5946764e-001  5.8428183e-001  3.6435163e-001  8.3076386e-001 -9.0853369e-002  3.2410617e-001  6.2099948e-001 -4.0193213e-001  6.5182531e-001  2.1642412e-001 -3.4969533e-001 -3.5890662e-001 -1.7901960e-001  5.8889832e-001 -2.9960583e-002 -1.4242283e-001  7.2162603e-001 -6.0370720e-002  5.1489763e-002  3.0531629e-001 -1.7312165e-001 -8.4828940e-002 -3.9535376e-001  1.3167082e-001  6.2107777e-001  4.6600582e-001  4.6831848e-001  8.0883004e-002  7.3391949e-001 -2.6726765e-001  4.6427613e-001 -6.3303724e-001 -9.2383283e-001  3.2781475e-002 -2.9168652e-001 -4.6904395e-001 -1.4851438e-001  2.8446412e-001 -3.4385939e-002  4.2556230e-001  6.0545248e-001  4.7245603e-001  5.3547594e-001  8.3899449e-001 -8.4652892e-001  5.3421279e-001  6.1847388e-001  1.5820675e+000 -1.6746721e-001  7.4198780e-001
 -1.5787987e-001 -1.0824566e-001  4.7828953e-001  9.4092812e-001  3.3591782e-001  1.0015552e-001  1.0747213e+000  1.5188108e-001 -3.6868520e-001  1.7776138e-001  2.3793718e-001 -2.2792394e-001 -3.3942565e-002 -1.2337973e-002 -7.4494091e-002 -8.0847900e-002 -3.6624147e-001  3.7505430e-001  2.5305586e-001  4.1612459e-001 -2.5104913e-001 -8.1017525e-002 -5.8195341e-001 -5.7906302e-001 -3.4093505e-002 -5.2985499e-001  3.0833046e-001 -4.9304306e-001 -6.2594727e-001 -3.4887954e-001 -3.7767696e-001 -4.5709450e-001 -2.2072427e-001  7.4407068e-003 -4.9771772e-001 -3.4623427e-002  2.4509071e-001 -4.8697311e-001 -6.9821055e-001 -2.5693822e-001  3.4115078e-001  1.6733761e-002  5.2561747e-001 -4.4158575e-001  4.0695793e-003 -8.5570008e-002  4.1230613e-001 -1.4954249e-001  6.4727855e-001  2.1742034e-001 -1.6918134e-001 -4.1723562e-001 -2.2151042e-001  1.6655779e-001  1.2745890e-001 -2.6808656e-001  2.5207876e-001  2.2672317e-001  1.6221158e-001  2.8170577e-001 -1.3674503e+000 -6.6638340e-002 -3.0782082e-001  1.7718407e+000  2.3008713e-001  1.4308090e-001
 -5.4440020e-001 -1.2903337e-002 -1.9780631e-001  9.4720733e-001 -3.0905174e-001  2.0532346e-003  1.5686749e-001 -2.4530544e-001  2.5911036e-001 -3.3887513e-001 -5.1851470e-001 -3.6618945e-001 -1.7101375e-001  2.2625978e-001  4.2001269e-001  5.6200838e-001 -5.9840257e-001  1.9001959e-001 -6.9334018e-001 -4.6762940e-002 -1.9624279e+000 -1.3043056e-002  1.0355149e+000  1.3422990e-001  3.8177906e-001 -3.6838981e-003  1.0220106e-001  4.6417320e-002 -5.0025685e-002  4.6725043e-001  4.9638719e-002  9.7258835e-002  6.5673441e-002  2.2485170e-002  7.7580045e-001  1.0990655e+000  3.6920315e-001  1.2325361e-001  1.6035941e-002 -1.2755311e-001  5.7063055e-001  4.9823266e-001  9.1494719e-001  1.5098145e+000  5.1611480e-001 -9.9566761e-002  6.0544970e-001  4.1873100e-001  2.1389455e-001  5.2159019e-001 -3.5964511e-002 -1.0178033e-001  9.0324476e-001  1.2957096e-002 -2.3272840e-001  1.7437458e-001  2.0090544e-001 -2.9523334e-001  1.6713673e-001 -2.8666112e-001  4.6062587e-001  1.7018018e-001  5.2422897e-001  7.3839852e-001  9.7750654e-001 -4.4285896e-001
 -4.3547795e-001 -2.6216174e-001 -6.8671024e-001  8.6433602e-001  1.9106467e-001 -3.7532778e-001  2.5511845e-001 -3.6028315e-001 -1.2202513e-001  1.0311630e-001  2.0670937e-001  3.1677407e-001  1.4330194e-001  2.7408747e-001 -5.2627601e-001 -2.0713348e-001  1.0004640e+000  8.1088284e-001  4.1930124e-001  9.4989834e-002 -1.1979282e-001  1.9035446e-001  8.4328541e-001  1.9333853e-001  5.0165081e-001  2.6666876e-002 -1.9599738e-001 -8.2667401e-001 -5.1386971e-001 -6.7661907e-001 -9.4432364e-002 -3.0302767e-001 -2.2154943e-001  4.7989869e-001 -5.6706318e-001 -8.9489163e-001 -7.8262225e-001 -2.2114711e-001 -7.7453988e-001 -1.7104727e-002  1.1866967e-001  1.0571357e-001 -6.5093353e-002  6.0520336e-001  1.3623670e-001 -1.6158742e-001 -4.6869664e-001 -5.7241575e-001  3.9984085e-001 -7.7977812e-001 -5.6866691e-001 -9.0849726e-001  5.2613321e-002 -5.1424828e-001  2.6203225e-002 -3.5708199e-001 -5.7173378e-001 -2.8102841e-001 -8.7377966e-001  2.3043860e-001  6.1387626e-001 -1.5689278e-001 -1.1277591e-001 -6.6090318e-001 -7.4199345e-001 -8.0365771e-001
 -3.8063745e-001 -7.0896977e-001  2.5984873e-001 -7.1470299e-001 -5.8724426e-001  6.5561629e-001 -3.1203870e-001 -5.8635402e-001 -7.6736332e-002  8.7625587e-002 -1.9566731e-001  9.1522873e-001 -2.1488407e-001  3.3473012e-001 -3.9026326e-001 -3.9279723e-001  7.6574235e-001  6.3500509e-001  2.0851968e-002 -2.8452916e-001 -4.6371921e-002 -3.7060517e-001  2.7801349e-002 -4.7691638e-002  2.2527246e-001 -4.9665736e-001 -9.7601970e-001 -4.0626242e-001 -5.9072647e-001 -7.6379250e-001  4.6240611e-002  3.4274827e-001 -4.6052852e-001 -5.5902769e-001 -2.2570929e-001 -7.6351651e-001 -9.9421711e-001 -1.3530553e+000 -5.1578272e-001 -1.0964177e+000 -1.3188889e-001 -4.7845594e-001 -1.6371444e-001 -6.3489097e-002 -4.8284050e-001 -7.7079169e-001 -5.1270901e-001 -4.6854220e-001 -5.7067299e-001 -6.5681240e-001 -5.5810107e-001 -6.9283154e-001 -3.6990661e-001 -9.0418387e-001  2.0258768e-001 -2.0760812e-001 -7.1969924e-001 -4.5494093e-001 -6.9707814e-001 -4.3166084e-001  1.6643889e-001 -3.3246441e-001 -7.2739892e-001 -6.4762050e-002 -2.5337363e-001 -6.0053227e-001
  1.1831864e-001 -6.8832161e-001  3.0253247e-001 -1.4142280e-001 -3.9032615e-001  3.3124851e-001 -2.8831980e-001 -5.5814289e-001 -6.9875292e-001 -2.3395588e-001 -5.0931810e-001  2.2274488e-001 -1.6971308e-001  1.0544570e-001 -5.0568759e-001 -2.1912972e-001 -4.0740476e-002  2.9124405e-001 -1.1937792e+000 -7.8532412e-001 -4.2386809e-001 -2.7635922e-001 -5.9569572e-001  1.6545105e-001 -3.5283164e-001 -1.1030560e+000 -4.5335913e-001 -8.5503686e-001 -2.6792609e-001 -5.9160770e-001 -3.7394351e-001 -1.2911760e-001  6.8562255e-001  8.3698840e-002  1.2315023e-002 -7.2670688e-001 -9.1426254e-001 -4.2762933e-001 -6.0516890e-001 -1.8451138e-001 -8.6075459e-001 -9.2934185e-001 -1.1220386e+000 -7.4276427e-001 -1.0807486e+000 -5.5800103e-001 -2.5695800e-001 -7.0071421e-001 -5.5588281e-001 -5.8515021e-001 -6.0250470e-001 -6.8311946e-001 -4.2702406e-001 -2.4948133e-001 -3.4186718e-001 -5.8822510e-001 -4.1695032e-001 -1.9374666e-001 -9.1118465e-001 -7.6304051e-001 -8.7877742e-001 -7.4158420e-001 -1.5424981e+000 -1.9795715e-001 -8.7620138e-001  4.4370419e-001
 -5.1670512e-001  6.3987649e-001 -4.7337142e-001  9.8652406e-001  9.3838096e-002 -9.6064550e-002  9.1844864e-001  3.6749048e-001 -9.1816667e-002  1.4952059e-002  2.6027113e-001  1.3560682e-001  4.1824015e-001  4.6053282e-001 -3.2242565e-001 -3.4345915e-001 -2.4607045e-001  1.6653085e-001 -4.8332645e-002  6.8218826e-001 -4.1727565e-001 -3.7015064e-001 -3.0192031e-001 -1.2338716e-001 -1.8580600e-001 -1.0025913e+000 -2.4601990e-001 -4.1968362e-002  4.9525831e-002  9.1774856e-002  9.2062364e-001  8.5500778e-001 -1.0619142e-001  9.8474129e-004  1.4808166e-001  2.7820364e-001 -9.0340821e-001 -9.7655716e-002 -5.9245564e-001 -3.1725793e-001 -4.0114732e-001 -2.8782444e-001 -3.6156811e-001 -2.1443540e-001 -8.0614473e-001 -1.9921387e+000  1.1719958e-002 -1.0907965e+000 -2.1572892e-001  1.4786799e-001 -7.6140835e-001 -1.3580139e+000  2.2541453e-001 -3.7465608e-002 -5.8066910e-002 -5.8185846e-001 -9.2542650e-002 -2.2288725e-001 -3.6264273e-001  4.0839724e-002 -1.5647556e+000 -6.3235629e-001  4.9522332e-001 -6.4501932e-001 -5.4142573e-001  7.5554192e-001
 -8.6473941e-003 -2.1809056e-001 -1.5996805e+000 -2.2514566e-001 -4.8880688e-002 -5.0580726e-001 -5.7330566e-001 -1.7766411e-001 -1.6170633e-001 -6.1003309e-001 -3.6537428e-001  6.5022879e-001 -2.0211812e-001 -5.9345911e-001 -7.5235895e-001 -1.9323394e-001 -2.0222763e-001  4.4460557e-001  2.9056376e-001  1.0442296e-001 -3.0507153e-001 -5.4026256e-001 -7.4005468e-001 -9.6846844e-003 -4.8967899e-001  1.3149875e-001 -6.1309819e-001 -1.0768146e+000 -5.0517182e-001 -2.7412429e-001 -5.4428377e-001 -4.4700910e-001 -8.1343295e-001 -1.6774295e-001 -1.0777881e-001 -6.3899666e-001 -5.2343364e-002 -3.2701326e-001 -1.8519100e-001 -9.6121685e-001 -1.7272552e-001 -5.7512149e-001 -7.5004759e-001 -5.3123109e-001 -1.9946905e-001 -9.1470418e-001  4.1498045e-001 -3.8400903e-001 -1.8381667e-001  4.2473695e-001 -7.1940169e-001 -1.0668268e+000 -4.7736518e-001 -4.6915490e-001 -2.6545942e-001 -5.1691178e-001  1.1251470e-001 -1.0885216e-001 -4.7522460e-001 -1.0817683e-001 -6.9051053e-003  1.9473656e-002 -4.7240060e-002  3.2076089e-001  3.0101367e-001 -4.8025040e-001
  1.5174274e+000  1.6475868e-001  7.8015679e-001 -3.5976421e-001  4.3280310e-002 -6.2153427e-001 -2.1183258e-001 -3.0337049e-001  3.1976820e-001 -8.6120319e-001 -6.0634359e-001 -1.7008418e+000  2.8615792e-001  4.1224061e-002 -1.8773588e-001  4.0817732e-001 -1.5854299e+000 -3.7741458e-001 -1.6770024e-001 -2.0739608e-001 -8.0489855e-001 -7.5910913e-001 -5.5076426e-001  2.1279441e-001 -6.8020327e-001  6.0944754e-002  6.4629762e-001  6.8541459e-001  1.7008391e-001  1.1409968e-001  6.1328357e-001 -1.2641095e-001  4.5341563e-001  4.4833390e-001 -3.9614299e-001  7.4597734e-001  2.3909207e-001  2.5132408e-001 -6.8159512e-002  3.3620829e-001 -3.8835215e-001  9.8912860e-003  1.3752742e-001 -2.4083375e-001  1.4809134e-002  3.7537338e-001  5.3636223e-001  4.2763562e-001  2.1805222e-001  3.0705166e-001  3.7523547e-001  9.6062627e-002  1.8880387e-001  1.2790280e-001 -1.0542721e+000 -3.7475278e-003 -2.6207930e-001  1.6026752e-001 -7.7133962e-002  1.9396261e-001  4.3967203e-001  8.6905977e-002  3.6146349e-001  1.0424917e+000  6.2886314e-001  9.2113341e-001
 -6.7859125e-001  5.3382806e-001 -1.6283740e+000  3.1936739e-001 -1.2313491e-001 -6.2121039e-001  6.7196927e-001  2.1788580e-001 -4.6932390e-001 -3.1357283e-001  4.6774992e-001 -6.4254390e-001 -3.2028060e-001 -4.9834350e-001 -2.5151308e-001  8.1182962e-002  5.1416283e-001  1.1095584e-001 -7.3753028e-002  8.6476722e-002  4.5942921e-001  4.1013692e-001  4.6408901e-001  3.1125281e-001 -4.6214402e-002 -3.1937820e-001 -1.5891932e-001  3.9829836e-002  4.4222683e-001  2.6478433e-001 -3.5077300e-001 -4.2586461e-001  5.4702366e-001  1.3100519e+000  1.3881666e-001 -6.3634664e-002  3.5928199e-001  7.5980496e-001  6.3048645e-001  1.3845787e-001 -4.9740905e-001 -4.9077428e-001 -1.0825670e+000 -4.9406339e-001 -6.4973781e-001  7.9416383e-001  3.8514507e-001  5.1618440e-001 -3.2495961e-001 -9.1293380e-002 -2.3663171e-001 -2.7005914e-001  6.5959773e-002  4.7096011e-001  6.9774971e-001  4.6383508e-001  2.6727670e-002  2.7125965e-001  2.0470624e-001  1.0568303e+000  4.2070012e-002 -6.3877296e-002  1.1166424e-001 -8.0284844e-001  1.3269902e-001 -7.9641031e-001
 -8.9869462e-001  3.7025847e-001 -1.0234447e+000  4.0430014e-001  1.7479352e-001  3.9021736e-001  6.6904301e-001  4.1044207e-001 -2.1231564e-001  2.2921834e-001  5.5163447e-001  5.8126421e-001  2.5480035e-001  1.3455501e-001  1.5604893e-001 -3.6617898e-001 -8.2778751e-002  5.8700897e-001  7.5089828e-001  2.2418957e-001  4.2416679e-002  9.8208943e-002  2.0642447e-001  1.3052427e-001  2.8498553e-001 -6.4638183e-001  1.6918196e-001  1.1759584e+000  9.6555375e-001  5.4429300e-001  7.8361641e-001  6.2987047e-001  1.0261187e+000  6.1474520e-001  4.6876282e-001  4.7953806e-001  5.0451514e-001  2.0034514e-001  7.2258300e-001  3.3962311e-001 -4.0018505e-001 -1.8146794e-001 -5.5509809e-001 -7.3670361e-001 -1.7388080e-001 -1.9693825e-001 -4.7332256e-002  1.8337065e-001 -2.0728467e-001  3.2835228e-001 -1.4550637e-001 -2.1856932e-001  1.7735424e-001  5.9460253e-001  8.4639320e-001  1.1933300e-001  4.5085218e-001  5.5828399e-003  4.0868989e-001  6.1317166e-001 -7.4917294e-001  7.9177863e-001  1.2967415e-001  1.1813672e+000  6.9766751e-001  1.7519097e-001
 -8.2021762e-002 -4.9554953e-002 -8.1927036e-001  5.1462008e-001  2.0990830e-002  1.0525276e+000 -3.1708795e-001  5.0096826e-001 -3.0646445e-002  6.5419903e-001  3.9542679e-001  1.1685971e+000 -7.8939328e-002  6.4983263e-001  6.7172586e-001  3.4568537e-001  7.2705331e-001  1.8753155e+000  1.0574412e+000  6.2183032e-001  7.0023791e-002  6.2403997e-001  4.3275748e-001  4.2757588e-002  8.8687715e-002 -3.8435192e-001 -3.1921602e-001  4.3148028e-001  5.1206009e-001  2.4488472e-001  5.1612801e-001  6.8132958e-001  2.5225888e-001  7.1589999e-001  7.3633000e-001  5.7514791e-001  2.7151210e-001 -6.1325325e-001  3.9042949e-001 -1.4958935e-001 -1.7709963e-002 -1.5023373e-001 -4.8434038e-001  1.7404667e-002 -1.2834815e-002  2.0533701e-001 -1.7975281e-001  4.9537920e-001  1.5397262e-001  6.6304120e-002  5.7055070e-002  2.8342089e-002 -9.4020932e-002 -2.2793191e-001  1.2928445e+000  3.7660293e-002  6.8715710e-001 -2.4013120e-001  4.9662998e-002 -3.0342422e-001 -1.8781065e-002  2.8728414e-001 -3.6925527e-001  2.4258174e-001  2.3918736e-001 -2.0831614e-003
 -1.4039211e-001 -3.7799522e-001  3.8167927e-001 -6.5596972e-002  5.6847053e-001 -9.5105015e-001 -1.9625109e-002  5.7869395e-002  1.9809870e-001 -3.9232837e-001  6.4081932e-001  1.7044499e-001 -4.3319837e-001 -8.7222125e-001 -3.7444797e-001 -2.5540447e-001  2.5951891e-001  6.5521368e-001  6.8676696e-001  9.0100807e-001  5.2105785e-001  8.5361105e-001  9.5455509e-001  1.4428105e-001  2.3806644e-001 -1.2019238e-001  1.0785219e+000  1.6102606e+000  1.5829727e+000 -6.8376515e-001  2.0279670e-001 -2.3087640e-001  7.3719070e-001  1.2603267e-001 -2.0591521e-001 -4.2508107e-002 -7.6308601e-001  2.5950526e-001  1.0363561e+000  8.2535410e-001 -2.1577582e-001 -1.6280558e-001 -3.2222792e-001  6.9324379e-001  5.7516869e-001  5.5691503e-001  5.6278855e-001  8.0102561e-001  1.7121725e-001 -1.4591065e-001 -2.1442081e-001 -6.3011376e-001 -6.8343330e-001  4.0228893e-001 -2.9513760e-001 -5.5630283e-001 -4.0165765e-002  3.1916409e-001 -1.3448979e-001  8.4747098e-003 -1.6222528e+000  7.4198970e-002 -7.6815956e-001  6.2003251e-001 -4.5689379e-001 -1.5502148e-001
  3.5422378e-001  1.5744822e-001  1.5464713e+000 -2.4225839e-001  2.7922299e-001 -1.0570560e+000  9.0076492e-001 -3.4168071e-001  4.6270756e-001 -1.0318772e+000 -8.1343075e-002 -2.6019545e-001  6.4993190e-001 -4.4431227e-001  3.4443356e-002 -3.9657349e-001 -5.2240271e-001 -4.7767407e-001  7.6408048e-001 -5.3923817e-001  1.0515685e+000 -3.3600827e-001  9.8340236e-001 -6.4606086e-001 -8.9786223e-002 -4.2127775e-001  1.2762447e+000  6.0914825e-001  9.7715966e-001  7.5159083e-001 -3.0825888e-001 -8.7990334e-001  1.8380878e-001  1.2499021e-001 -1.2416013e+000 -3.4248109e-001  5.8338530e-001  1.6920685e+000  5.3602942e-001  1.0606274e+000 -6.6487204e-001  2.4921541e-001 -8.9939328e-001  1.6447014e+000  4.0874128e-001  1.0378158e+000  5.0343991e-001  1.2077205e+000 -2.0098237e-002 -2.4670474e-001 -9.5547553e-002  2.7774945e-001 -7.8789830e-001  5.3853236e-001 -1.0765461e+000  2.8491797e-002 -1.2976297e+000  3.3909010e-001 -1.3425655e-001  6.7083079e-001 -1.1284860e+000  2.9290270e-001 -5.6418612e-001  4.8309677e-001 -4.2044378e-001  3.5609114e-001
 -1.1756997e+000 -2.9079988e-001  6.6050212e-001 -1.0662018e+000 -9.6364206e-002 -9.6752753e-003 -6.0034096e-001  1.4232030e-001  6.2666326e-002 -3.2564491e-001  5.2033033e-001 -6.6899713e-002 -6.4123974e-001 -6.0038103e-001 -1.8602096e-001 -4.6418030e-001  1.2458293e-001  9.0392857e-002  1.3763804e+000 -3.5140212e-001  1.3018083e+000  6.0525039e-001  8.3047543e-001 -1.9635730e-001  3.1190395e-002 -2.0099423e-001 -6.1701389e-001 -2.4372390e-001 -2.4618813e-001  5.6838652e-001 -3.4884581e-001 -5.1572026e-002  7.1571201e-001  3.2190374e-001 -2.9209618e-001 -4.5971581e-002  6.8563774e-001  4.1453849e-001 -3.4019363e-002 -2.7343943e-001 -4.8552050e-001 -2.5588354e-001 -3.6631552e-001  3.6167326e-001  1.1415538e-001  1.1352465e+000  1.0513484e+000  1.3121743e+000  1.0507661e+000  4.1266520e-001 -2.0423120e-001  3.4510718e-001 -1.2183927e-001 -1.3154237e-001 -1.5953669e-001  6.3281041e-001 -1.8759502e-001 -4.0780450e-001  8.3339382e-001 -8.5813469e-001 -1.6916897e-001 -4.6630324e-001 -4.6506616e-001 -1.3941837e+000 -2.3526777e-001 -5.7180195e-001
 -1.7611671e-001 -6.7654824e-001  8.1067394e-001 -1.6346306e+000  2.1926642e-001  5.1371484e-001 -3.3386945e-001  7.8130374e-001  7.3941676e-001 -2.3319244e-001 -2.5062980e-001 -3.8235288e-001 -2.3279825e-001 -2.8810154e-001  3.4205306e-001  3.7190993e-001 -6.1855747e-001 -2.3473346e-001  5.6611333e-001  5.0850259e-001  1.2986829e-002  1.8429187e-001  7.2411135e-001  5.7922456e-001  1.6457125e-001 -5.3409675e-001  7.5258605e-001  7.8821708e-001  4.0298257e-001  7.0810725e-001  2.9025182e-001 -4.2298701e-001  2.0414447e-001 -1.6015808e-001 -2.3277652e-001  3.0531958e-001 -8.7666686e-001  5.6920240e-001  5.4357242e-001  6.7960881e-001 -8.4745811e-001  1.4158821e-001 -3.4336210e-001  4.8518601e-001  2.9877041e-001 -4.1975515e-003  6.9204003e-001  1.4381767e+000  1.4829682e+000  5.5567491e-001  4.4879216e-001  4.4469725e-001 -1.4624789e-001  5.4955490e-001 -8.6137281e-001 -9.5333838e-002 -4.7640330e-001  3.6616989e-002  2.7340919e-001  1.6732517e-001 -5.2405674e-001  9.5990700e-002 -2.7247544e-001  6.3089564e-001 -8.7887026e-002 -1.3673289e-001
 -8.9354630e-001  6.2146280e-002  8.4000562e-002  1.2580800e+000  6.5208270e-002  5.1611927e-001  1.3027405e-001  4.4972336e-001 -4.8069026e-002 -6.6012720e-001  3.0894170e-001 -1.2316975e-001 -7.5060303e-001 -1.5956876e-001  7.4276445e-001  4.7364634e-001 -1.9617576e-001  5.0668411e-001  1.0098468e+000  1.7931937e-001  2.8619054e-001  5.4705796e-001  3.0059682e-001 -1.9444523e-001  1.1268117e-001 -8.7315751e-002  1.0732224e+000  6.4407097e-001  5.1868456e-001 -5.3562147e-001 -5.4526270e-001 -9.4719102e-001 -3.0445665e-001 -6.6719026e-001 -6.2042443e-001 -5.0609757e-002 -1.3112860e+000  5.7722634e-001  6.1011736e-001  1.1321864e+000 -8.9624241e-002 -9.0571435e-002  2.7660990e-001  1.4075613e-001  4.5682530e-001 -5.5942139e-001 -3.9049017e-001  2.6738437e-002  5.1051821e-001 -4.7463455e-001 -4.1672523e-002  3.6037871e-001  8.9635464e-002 -2.0932667e-001 -9.8573662e-001 -2.6722075e-001 -9.7213823e-001  3.6319725e-001  1.0075884e-001  2.8032937e-001  5.1109280e-001 -2.7544483e-001 -4.7490160e-001  1.4206227e+000 -5.0070583e-001 -1.5679280e+000
  2.4709324e-001  8.3178413e-001  1.2871080e+000  8.5091216e-001  2.0982568e-001 -1.0728709e+000  4.7872350e-001  9.5109021e-002  5.3080355e-001  2.5102542e-002 -1.9548523e-001 -6.6445810e-002  2.2151085e-001 -5.1741574e-001  3.3170820e-001 -4.2428872e-001  9.3815394e-003 -1.0746682e-001  1.1263163e+000  6.6336770e-001  1.3330059e+000  3.4089710e-001 -1.4527476e-001  3.1719657e-001 -7.9120287e-003 -1.1922984e-001  7.7000172e-001 -7.9643694e-002  5.1386553e-001 -1.1008370e-001 -2.2924289e-001 -5.4456394e-001 -6.7671995e-001 -8.3214967e-001 -4.0502221e-001 -4.2023275e-001 -8.1120491e-001  4.8904264e-001 -1.1850148e-001  5.7033244e-001 -7.2082431e-001  1.2266761e-001 -6.4489742e-001  3.6239154e-001  5.3708188e-001  6.8597356e-001  2.4834157e-001  1.1331405e+000  5.1111634e-001  2.4750265e-001 -4.5880304e-002  1.4391397e-001 -4.1501833e-001  3.5612324e-001  4.1436885e-001 -1.3596547e-001 -1.8702465e-001  5.8553467e-001 -1.8018998e-001  4.5856529e-001 -1.7545938e-001 -1.7096381e-001 -9.3718871e-001 -3.5778829e-001  2.5665951e-001 -1.9573495e-001
  5.4599177e-001 -1.6869409e-001  5.6577012e-001 -3.3443835e-001 -1.9130684e-001  3.0373823e-001 -5.5735495e-002  2.8512254e-001  4.4760212e-001 -8.0877070e-002  1.3727298e-001  1.6125944e-001  3.7770097e-001  6.6563718e-002  2.1215289e-001  9.1065660e-002 -3.9001532e-001 -3.8242783e-001 -1.1597590e-002 -1.3173758e-001  7.1209183e-001  7.2848201e-001 -2.4108610e-001  6.4773367e-001  9.9798911e-002  2.9038719e-001  2.4086957e-002 -1.9206794e-001 -9.4658253e-002 -1.7789142e-001 -3.6521209e-001 -4.1426990e-001 -1.8326384e-002 -1.3134247e-002 -3.9675507e-001 -2.4770115e-001 -8.0729520e-002 -3.1534282e-001  7.3557672e-002  3.7954878e-001  5.4708258e-001  2.4826459e-002  4.2570622e-001 -1.3644729e-001  2.5914591e-001  8.2114867e-001  1.2448733e-001 -4.2049115e-002  7.2620235e-001 -5.8933739e-002  1.3092365e-001  5.1210314e-002 -2.4588373e-001  6.0429921e-001  3.1514035e-001  4.5305070e-001 -9.9051922e-002  2.4382886e-002  2.4077120e-001 -6.4251232e-001 -3.8510143e-001 -2.5901541e-001 -5.3664785e-001 -3.3834237e-002 -4.3312579e-001 -8.0002980e-002
  5.8244752e-001  2.8136248e-001  2.9135824e-001 -1.1821725e+000  1.9050649e-001 -1.1770924e+000 -3.7726047e-001 -3.3125732e-001  1.6636577e-001 -2.9863886e-001  2.9753902e-001 -5.0082455e-001  5.3111846e-002 -1.9821534e-001 -1.5034585e-001 -2.2168704e-004 -7.6670359e-001 -1.5696514e-001  7.2860397e-002 -4.8234127e-001  1.0880505e-001 -2.2405038e-001  6.6361547e-001  1.1582025e+000  3.3718552e-001  2.1230756e-001 -8.5440319e-002 -3.6027811e-001 -2.8654168e-001 -3.8413566e-001 -9.0317753e-001 -6.5740295e-001  8.4353316e-002  1.8310364e-001 -2.9917650e-001 -4.5429084e-002  7.6524580e-003 -3.6453698e-002 -3.1162951e-002  1.0957337e-001  1.0923443e-001  4.8238388e-001  4.8955909e-001  1.3325127e-001  1.8130930e-002  4.0497259e-001 -1.5773049e-001 -9.3690596e-002 -6.0682741e-002  2.7148956e-001  9.2743787e-002 -4.9560769e-002 -1.6494787e-001  1.5933030e-001  6.7970638e-001  4.2128256e-001  1.2531098e-001  1.7665670e-001  4.5543487e-002 -4.1085442e-001 -1.7444295e+000  4.2672168e-001 -5.6854643e-001 -5.0204771e-001  6.9533227e-001  7.5805191e-002
  5.9828964e-001  3.0222829e-001  9.4962783e-001 -1.4797297e-001  7.3832373e-001 -3.0761035e-001  6.4152647e-002  4.4483930e-002 -1.7736348e-001 -6.5061126e-003  2.9076470e-002  8.6364147e-002 -8.8683080e-002 -2.6892110e-001  6.1139991e-002  3.7035208e-001  6.5961891e-001  4.3442671e-001  6.9569644e-002  7.3191954e-001 -2.5442329e-001  2.7764160e-001 -4.2747764e-001  5.8187215e-001  6.9966307e-001  5.5260655e-001  1.6237597e+000  2.2784417e+000  1.6353554e+000  1.0566991e+000 -5.5625337e-001 -4.5457404e-002 -3.0715602e-001 -8.2044454e-001  1.4953483e-001 -4.3652099e-002  1.9235620e-001  1.7038796e+000  2.1271148e+000  1.5630565e+000  5.3695282e-001  5.0980739e-001  8.0425282e-002 -1.4167536e-001 -1.8722757e-001  1.5063471e-002 -4.9090612e-001 -1.0421646e+000 -1.4678777e-002  3.1827251e-001  5.5157630e-001 -5.1457555e-002  1.9792822e-001 -1.3621948e-001 -2.8085606e-001 -3.9418477e-002 -2.9093247e-001  2.9684710e-001 -3.4845469e-001  2.9625695e-001 -1.7195008e-001  2.4655083e-001 -2.5377500e-001  2.7716338e-001 -2.0718917e-001 -8.0926436e-002
  5.6846656e-001 -7.0466659e-001  7.0372926e-001  8.4677637e-002  4.5800771e-001 -8.7813739e-002  3.3113196e-001  1.1401918e-001  7.0719125e-001  1.9022247e-001  1.9982591e-002  2.5041179e-001  9.9537198e-001  5.4201415e-001 -5.4110928e-001 -1.5624829e-001 -1.5691943e-001  3.7906650e-001 -2.9201489e-001  3.8977229e-001  6.4182998e-001  3.7277274e-001 -7.6825467e-001 -7.4054653e-001  9.4438615e-003  8.3966461e-002  1.4936393e-001  1.2354567e+000  1.1105629e+000 -4.6300004e-001 -3.5955313e-001  1.5593864e-001 -1.1225933e+000 -1.3793968e+000 -1.4566234e-001 -4.0168394e-001 -9.0027955e-001  7.4868028e-001  1.4644981e+000  3.9252469e-002 -7.0415070e-001 -2.6731189e-001 -4.6369270e-001 -1.0508542e+000  1.4530861e-001  4.0010294e-003 -6.5199809e-001  4.0353562e-001  2.3733886e-001  5.8859179e-002 -4.5042202e-001 -5.0530797e-001  2.7739175e-001  2.7771909e-001  3.5697691e-001 -3.1875860e-001 -8.8532843e-002  5.1398617e-001 -4.3703289e-001  3.7107842e-001  7.0156718e-001 -2.0687840e-001  7.6325450e-001 -5.8994417e-001 -4.6928474e-001 -2.2188906e-002
  4.0940749e-001 -3.8819240e-001 -5.7321189e-002  1.2196395e+000 -3.3677416e-002  3.8884297e-001  3.6977294e-001 -3.7589179e-001  2.3502987e-001 -4.1761977e-002 -4.5038313e-001 -5.5788339e-001  1.9443867e-001  4.2701262e-001 -2.0620931e-001  2.7560104e-001 -6.8330863e-002  1.2576167e-001 -6.3954195e-001  5.8750077e-001 -6.1618716e-001  1.4302361e-001  5.1280402e-001  1.3386243e+000  1.5130451e-001  4.6586755e-001 -1.8918637e-001 -2.2129774e-001 -3.3303031e-001 -7.5611861e-001  4.0297707e-001 -6.9532365e-002 -5.1476257e-001 -1.2621208e-001 -2.9581784e-001  2.0622782e-001 -8.1096189e-001 -2.1670674e-001 -1.2221279e-001 -5.0148888e-001  3.1113692e-001  2.3095225e-001  1.3463147e+000  5.9341770e-002  3.3661787e-001 -1.3277457e-001 -3.1150243e-001  1.6100879e-001  2.3619341e-001  8.5525534e-001 -7.2985973e-002 -2.3282456e-001  5.7909444e-001 -1.2531989e-001  3.0812875e-001  8.6038227e-002  1.8097909e-001  1.8345006e-001 -3.5861473e-001  9.3505357e-002 -8.3787357e-002  3.7295449e-001  1.4131081e+000 -4.3407966e-001  3.8409488e-001  2.3863895e-001
 -1.5445013e-001 -9.2298735e-002 -4.3970598e-002 -9.0943083e-002 -4.0276978e-001  2.5737206e-001 -6.9149980e-002 -4.8607337e-002 -1.6313740e-003 -6.4001352e-001 -7.1354954e-002 -9.0622935e-001 -1.6612676e-001 -2.1606547e-001  1.5836523e-001  2.0664862e-001  2.1028358e-001 -5.3609643e-001 -4.1895300e-001  3.5754552e-001 -3.0477017e-001  9.6811746e-002  6.7324915e-001  1.4903303e+000  4.7809468e-001  5.1021625e-001 -1.3040666e+000 -1.1133331e+000 -1.3497469e+000  4.7559236e-001  1.6066073e-001 -1.4448850e-001 -1.6143267e-001  3.6629400e-001  8.0117466e-002  4.2657546e-001  9.9241231e-001 -6.3681910e-001 -5.4861915e-001 -9.2240175e-001  4.9713487e-001  7.1870082e-001  1.6736497e+000  2.8756850e-001  2.2923874e-001 -4.4895734e-001  2.1510827e-001  6.9721556e-001 -3.0388627e-001  1.1776637e+000  2.2901797e-001  2.2784254e-001  2.8590819e-001  3.1109921e-001 -7.0481164e-001  5.2415611e-001  4.2284444e-001  3.5455131e-001  5.0229682e-001 -1.3057138e-003  6.0141527e-001  1.9486207e-001  8.2270396e-001  1.9924269e-001 -2.3493175e-002  1.1094820e+000
  2.1778051e-001  8.8206692e-003  4.7122274e-001 -1.4663336e+000 -7.7265916e-002 -1.9714145e-001  9.5596069e-002 -2.3494746e-001  4.3891698e-001 -6.5321590e-001  4.8660667e-002 -1.7761300e-001 -1.4404761e-001  4.7286891e-001  3.1527954e-001  2.3991357e-001  1.8107781e-001  5.7531451e-001  5.4579641e-001 -2.6699777e-001 -3.5567972e-001 -1.7019264e-001  5.8746075e-002 -6.5553163e-001 -5.4204785e-001  5.3051133e-002 -2.5315824e-001 -6.1631951e-001 -3.3525948e-001  7.2410233e-002 -4.6042029e-001 -3.8135716e-001 -6.9869628e-002  9.0455193e-002 -9.8103502e-002  6.5142180e-001 -2.3869661e-001 -3.4485037e-001  1.0161325e-001  1.6534068e-001  6.6700976e-001  3.0749989e-001  7.2846561e-001  1.9065104e-001 -4.4585845e-002  7.7318149e-002  4.5257228e-001  6.9103245e-001  6.1970152e-001  3.1586461e-001  4.7822460e-001  1.1272499e-001  7.3945807e-002 -2.3059889e-001 -2.0657984e-001  5.3671508e-001 -5.4945260e-001 -1.7839461e-002 -9.7148415e-002  5.6675712e-002  1.2793989e+000  2.0480361e-001  3.9834422e-001  1.3365813e+000  4.7265572e-001 -1.9727849e-001
 -1.9879301e-001  2.1554843e-001 -4.0817216e-001 -5.4154210e-001 -4.1905580e-001 -2.9445417e-001 -2.7895664e-001 -8.2338861e-001 -5.8848185e-002 -9.2363234e-001 -3.7469273e-001 -1.3289038e-001 -1.0021036e+000 -4.1980251e-001 -9.9470855e-002 -2.4448263e-001  4.9989552e-001 -4.3759544e-002  2.3444232e-001 -3.3682436e-001 -2.5297891e-001 -2.1543497e-001  7.6606710e-002  9.3591337e-001 -1.1860123e-001  6.5835690e-001 -7.6559638e-001 -1.2645047e+000 -1.3221671e+000 -7.5199083e-001 -5.5664739e-001 -8.4006648e-001  2.5928040e-001 -4.4524599e-002 -3.5161254e-001 -4.1120779e-001  1.5601316e-001 -5.9119871e-001 -1.3081445e+000 -1.1921963e+000  9.9090330e-001  6.3426842e-001  1.1173465e+000  4.6325858e-001  2.2799530e-001  2.5990661e-001  1.0047981e+000 -4.1386988e-001 -2.5124514e-001 -2.8972367e-002 -6.5443359e-001 -2.7912671e-001 -3.1169905e-001 -3.6616619e-001  9.5105911e-002 -5.6192400e-001 -9.6291043e-001 -2.5975178e-001 -6.3574344e-001 -6.8903583e-001 -7.1059226e-002  3.8736088e-001  6.3949707e-001  2.9134428e-001  6.1600791e-001 -1.7645156e-001
 -2.3967836e-001  5.0304087e-001 -3.9731357e-001 -5.5335139e-001 -3.3989946e-001  7.3606042e-001 -9.1181014e-001 -2.0469156e-001 -5.0284564e-001 -6.7167672e-001  5.5062078e-001  6.2308982e-002 -3.7033235e-001 -3.3258609e-001  6.6640351e-002 -2.0497606e-001  4.5204782e-001  1.2649761e+000  1.3319147e+000  1.4676663e-001  5.1280814e-001  5.1156678e-001  4.9172388e-002  9.2897103e-001  2.9920345e-001  3.6002709e-001 -4.3033001e-001 -5.0528558e-001 -5.4503561e-001  3.7711214e-001 -3.9282522e-001 -4.0964977e-001  8.6943664e-001  2.1607790e-001 -2.4069367e-001 -1.0637347e+000  5.9157201e-001  3.5297935e-001 -3.9240612e-002 -6.7764463e-001 -1.8380433e-001  4.7544288e-002  5.8620966e-001  3.0052742e-001  2.3900497e-001 -9.0540091e-001  3.6952762e-001  1.3516879e-001  7.0658632e-001 -1.8462920e-001 -1.4389321e-001  2.1290716e-002 -3.4797939e-001 -1.5175431e-001 -3.1463365e-001 -4.0482733e-001 -3.6785578e-001 -7.5241052e-003 -7.7772828e-002 -6.1999596e-001 -1.5826848e-001 -2.2004297e-001 -2.6462517e-001 -3.8440705e-001 -2.5693828e-001 -3.9703671e-001
  1.3791220e+000 -4.2559166e-001 -1.0612985e-002  2.5831920e-001 -1.0626254e-001  3.9375595e-001 -3.1988179e-001 -1.5231223e-001  4.3314628e-001  4.1446698e-002  2.5269260e-001  1.3913745e-001  3.2243699e-001  5.3410986e-001  4.0123230e-001  1.6862327e-001 -2.2669295e-001  3.9567492e-001  3.9106919e-001  4.3546161e-001  9.5051237e-001  4.5173834e-001 -5.1132321e-002  1.2059637e+000  2.7523192e-001 -4.7796976e-001 -5.9496263e-001 -3.6469715e-001 -6.8017727e-001  6.2345913e-001  4.1932474e-001  4.8011717e-001 -1.0741473e-001  4.1264524e-001  4.8313391e-001  6.3071619e-002  4.4500778e-001 -2.6260327e-001 -3.4330293e-001 -1.0305048e+000 -2.4072124e-002  2.3006331e-001  2.9116467e-001  3.2277195e-001  5.0743107e-001 -1.1179410e+000  3.2652233e-002  5.1428289e-001  6.7199835e-001  1.8150945e-001  2.4918010e-001  6.7544705e-001  1.4937945e-001 -2.6759025e-001  2.5973684e-001  5.7918364e-001  4.8168405e-002  3.1063880e-001 -4.0062946e-002 -6.5032015e-001  5.7268517e-001 -5.5245193e-001 -2.0533523e-001 -1.1174777e+000  1.5081539e-001  6.8468453e-001
  2.6310369e-001 -9.1569312e-002 -8.8646526e-001 -4.4455495e-001  2.8392584e-001  7.6385167e-002  6.6517476e-001  2.6066496e-001  6.4569029e-001 -6.7166033e-001  2.4021764e-001 -1.0247894e+000 -5.5717300e-001 -2.4139883e-003  1.0317004e+000  9.5515182e-001 -7.5124218e-001 -4.7606096e-001 -8.1173908e-001 -9.1389944e-002  1.0842899e+000  4.7772541e-001  3.9809922e-001  1.3603896e+000 -4.4870814e-002 -3.7516949e-001  6.8003532e-001  5.5701912e-001  2.9212086e-001 -5.7767280e-002 -1.6701457e-001 -7.6353403e-001  1.1896513e+000  8.6627278e-001 -9.7110642e-002  2.0670720e-001  2.7133723e-001  1.2343385e-001  2.4384410e-001  6.0643094e-001  3.2654629e-001 -1.1022924e-001  7.7947508e-001  5.3221921e-001  2.3057602e-001 -8.2418006e-001 -7.5258590e-001 -1.7273854e-001  6.2381912e-001  3.3289251e-001  7.6005227e-001  9.4189430e-001  7.5717268e-001 -4.5653219e-002 -5.4058736e-002  3.4516875e-001 -1.3754905e-001  2.4983494e-001  1.7484238e-001 -3.5328157e-002 -3.3205582e-001 -4.3894364e-001 -6.9497514e-003 -9.3681790e-001 -4.4251386e-001  6.8742182e-002
 -5.6409806e-001  8.6162425e-001 -4.1767655e-002 -1.0411638e+000 -3.3776431e-001  8.8410942e-001 -2.3202698e-001  1.1262228e+000  2.1652306e-001  2.5366613e-001  8.0652014e-001 -1.6213920e-001 -9.6288741e-002 -1.5114464e-001  1.2184609e+000  1.0269746e+000 -5.3436013e-001  1.6035478e-001  1.7383637e-001  6.0388950e-001 -3.7233652e-001  8.1972317e-001 -3.9009778e-001 -1.0844212e-001  4.5154665e-001  7.0912835e-001  6.5967215e-001  1.6893555e-001  1.6811708e-001  1.5011893e+000  5.0131102e-001 -1.0938289e-001  4.0120788e-001  2.7607603e-001 -6.4165646e-001 -1.9357391e-001  1.1766872e+000  1.8049917e-001  2.8038272e-002  4.2700209e-002  1.1376421e+000  9.0502650e-001  1.2103665e+000  5.3900185e-001  6.2932361e-001 -8.8234104e-002  9.3719146e-002 -6.0565733e-002 -4.6103578e-001 -2.7926356e-001  1.1086240e+000  1.0640379e+000  4.5562510e-002  4.0187190e-001 -1.3188123e+000  1.0063764e-001 -1.4198353e-002  4.7141366e-001  9.1131813e-001  4.5667161e-001  8.2572681e-001 -4.2243771e-002  1.8353075e+000  3.0507483e-001 -6.0582925e-001 -2.5649393e-001
  1.2725810e+000 -1.7455563e-001  3.0867610e-001 -4.5082846e-001  2.5192919e-002  2.9107251e-001  3.6677619e-001  8.8333108e-001 -1.1967695e-001  1.4331522e-001  3.2261696e-001  1.8026376e-001  2.5609568e-001 -1.2501980e-001  4.3014146e-001  4.8685815e-001  2.3274436e-002 -3.0131823e-002 -1.6890023e-001  4.0532485e-001 -5.0331265e-001  7.5778718e-001 -4.4821754e-001 -1.7327152e-001 -6.0076943e-002  7.5175870e-001  4.6936126e-001  3.5650119e-001  5.6330112e-001  2.9674953e-002  9.7178439e-004 -2.2218178e-002 -2.3178975e-001  1.0763276e-001 -4.7414727e-001 -9.9209181e-001 -9.8840179e-002  7.8550131e-002 -3.3044922e-001  5.6727201e-001  7.7497249e-001 -3.0731908e-001  5.5252150e-001 -3.2123484e-001  1.4210221e-001  1.4028826e+000 -2.4784485e-001 -4.8304238e-001 -2.1147225e-001 -5.6289412e-001  3.0351880e-001  5.2364530e-001 -4.1057135e-002 -1.1175091e-002  9.2149852e-002 -2.6551298e-002 -3.1179052e-001  3.7326322e-001  1.9317141e-001 -1.1598636e-001  2.5397761e-001  1.7557045e-001 -7.9003301e-001  5.0140626e-001 -8.1160321e-001  1.2366392e+000
  3.0005369e-001 -9.1466528e-002  1.5624416e+000 -1.0645463e-001  2.8725561e-002  6.6210463e-001  5.6978470e-001  7.8908133e-001  3.1615806e-001  2.4407919e-001  5.6962555e-001 -3.3989228e-001  6.8345484e-001 -6.2442030e-002  1.1918188e+000  1.5706875e+000  6.9546156e-003  1.5015675e-001  2.6700049e-001  1.5693461e-001  1.0268695e+000  7.3907070e-001 -3.4112343e-002  3.8992617e-001 -1.6010677e-002  7.3787691e-001  5.2091574e-001  5.7034008e-001  4.9035455e-001  2.2428584e-004 -3.9527618e-001 -7.0742297e-002 -3.3664661e-001  1.4317328e-001 -1.6574988e-001 -4.8328291e-001 -4.2526795e-001  4.1235285e-001  1.3211075e-001  4.1058162e-001  2.3930099e-001  3.4272358e-001  7.5462715e-001  9.1006563e-002  2.1533272e-002  1.4558184e+000 -3.4925610e-001  4.0180666e-002 -1.7003344e-001 -2.7019985e-001  4.4249157e-001  7.3419250e-001 -4.2691496e-001  1.8560866e-001 -5.5396088e-001  6.0670024e-001 -1.0979749e-001  3.9770454e-002  7.2412684e-001  3.8613975e-001  9.7128325e-001  1.3088566e-002 -7.5768404e-001  4.8903779e-001 -7.5316372e-001 -2.7590874e-001
 -4.9677337e-001 -7.9075767e-002  1.0053155e-001 -8.9701357e-001  1.9335172e-001  1.2633549e+000  7.5641809e-001  7.0562223e-001  2.3518821e-001  4.5152732e-001  3.5500386e-001 -7.0476477e-001  2.5570639e-001 -5.2125247e-002  2.8836255e-001  1.0605919e+000  8.3190581e-001  6.5831787e-001  2.2809331e-001 -1.8165184e-001  4.9796208e-001  1.3467962e-001 -7.0839057e-001 -2.2624045e-001 -5.0881734e-002  3.9583499e-001  1.1281678e+000  4.4529032e-001  6.6043437e-001  1.5928005e-001  4.6064222e-002 -3.0209017e-001 -1.7670050e-001  1.6942869e-001 -2.9776665e-001 -2.3321967e-001  1.1242299e+000  5.3271460e-001  6.4987612e-001  9.1134126e-001  4.0388733e-001 -7.6624434e-002 -6.3193601e-002 -8.1674834e-001 -3.0039882e-002  6.4126597e-001 -8.4955176e-002 -8.2157975e-002 -9.5233542e-002  3.3666115e-002  5.2528251e-001  6.1898759e-001 -7.4302328e-002  6.4869520e-001  8.5865386e-001  3.9204034e-001 -1.4836719e-001  7.8110866e-002  4.2149651e-001  4.3994624e-001  2.4250405e-001  1.8203590e-001 -1.1923393e+000  3.1675083e-001 -5.2127285e-001 -7.2010561e-001
 -6.8050512e-001 -2.3527316e-001 -2.9112988e-001 -6.0910862e-001  6.6474374e-003 -2.5884979e-001  1.4052462e-001  8.7633656e-001  6.1306754e-001  1.5881586e-001  4.0992844e-001 -1.3176988e-001  1.3397930e-002 -8.3210726e-001  5.1762176e-001  1.5196597e-001  1.1721778e-001 -2.0089016e-001 -5.5672097e-001 -5.1552139e-001 -1.4580454e-001 -1.0168549e-001  7.1724197e-001 -4.9757175e-001 -1.2658060e-002 -2.2161025e-001 -4.5556544e-001  7.7155172e-001  3.2578852e-001  3.0249104e-001 -7.0924215e-001 -2.9322516e-001 -4.4441482e-001  2.6110545e-001  1.4664414e-001 -4.1847171e-001  8.8700135e-001  3.8271638e-001 -1.1775513e-001 -1.4561342e-001  1.8898373e-001  7.0230900e-001  5.1434832e-001 -9.8395943e-002  4.2650659e-001  5.7380850e-001  1.5211690e-001  4.7274883e-001  4.8619995e-001  4.1074095e-001  1.0083185e+000  7.5419276e-001 -2.9301216e-001  2.0530193e-001  1.2259659e-001  1.0228977e+000  5.3664889e-001  3.5872523e-001  1.1554749e+000  2.3646124e-001  9.4726800e-001 -1.4232534e-001 -5.6535832e-001 -3.1403351e-001 -5.5957078e-001 -5.6441824e-001
  9.2030225e-002 -4.3332637e-001 -1.8079744e-001 -6.7750611e-001  6.3796219e-001  7.3135030e-001  8.2693985e-001  3.0773949e-001  6.0226530e-001  9.2442355e-002  2.5013372e-001  1.2973262e-001  4.1772754e-001  2.6428663e-002  2.2498996e-002  5.0989333e-002  1.9181470e-001  3.7831704e-001  4.1170557e-001  2.4064759e-001  1.7510828e-001  3.2431610e-001  6.9436213e-001  7.5853870e-001  9.9073805e-002  4.5341661e-001  8.5334879e-001  3.6870455e-001  4.4788875e-001  7.4769608e-001  1.0593817e-001  1.6142888e-001  5.4502608e-001  6.5440994e-001  2.6154198e-001  8.1357813e-002  2.2524912e-001  4.8793070e-001  4.2600853e-001  6.0257121e-001  8.7826181e-001  6.5649634e-001  1.4282022e+000  1.5187370e-001  6.1539667e-001  8.6015895e-001  6.1050599e-001  1.2655158e+000  9.0979486e-001  8.7005214e-001  5.5632382e-001  5.9311887e-001  3.1256216e-001  2.7733699e-002  1.2183874e+000  1.2332991e+000  3.5915479e-001 -7.7156422e-001  4.0810885e-001  3.4659875e-001  1.1024106e+000  5.5376018e-002 -1.1559548e-001 -8.1592876e-001 -2.5513672e-001 -1.6212408e+000
 -4.2055871e-001  4.0797992e-001 -4.3127931e-001 -1.1239968e+000  1.0607739e+000  3.6773773e-001  5.6062982e-001  6.3553616e-001  1.0536580e-001  1.9589734e-002  6.7237290e-001  2.8371012e-001 -1.7257495e-001  9.4890153e-002  1.7040667e-001  2.1134119e-002  3.8669620e-001  7.9582187e-001  8.2841282e-001  4.2359363e-001  8.9363387e-001  9.1085847e-001 -5.2634223e-001  7.7946009e-001 -9.2128052e-002  8.3110289e-001  1.2399984e+000  1.4942004e+000  1.6592192e+000  6.0461812e-001 -1.5817958e-001  1.5817330e-001  4.7854872e-001  7.5771346e-001  3.4814661e-002  2.8261214e-001  3.6326843e-001  7.1029435e-001  1.2157548e+000  1.2152837e+000 -3.6833455e-002  1.0633576e-001  7.4132005e-001 -7.5299897e-002  2.2997627e-001 -2.2426290e-002  3.3293955e-001  1.1274153e+000  1.1270988e+000  4.7711107e-001  6.4824758e-001  2.6030023e-001 -1.4287997e-001 -3.8356031e-001  1.9706043e-001  4.2737838e-001  9.1363321e-002 -9.2520269e-002  6.4054939e-001  5.0095976e-001  8.1158515e-001  4.3851220e-001 -1.2176249e+000 -3.5444469e-001 -1.0838954e-001  5.0511790e-002
 -1.3188931e+000 -7.6993665e-001  1.1893488e+000 -1.9474523e+000  2.1572371e-001 -4.3520325e-001 -4.6882679e-002  1.5244992e-001 -2.5205537e-001 -4.9163377e-001  1.3326658e-001  5.1156036e-001 -6.5150306e-001 -7.2027851e-001 -5.4292356e-001 -3.7409849e-001 -4.7664633e-001  4.6978168e-001  5.1146568e-001  2.0142124e-001 -1.1867557e-001  1.0191694e-001 -1.2268021e-001 -3.1193066e-001 -6.5295788e-002 -5.7187951e-001  6.9151555e-001  1.0516555e+000  1.0071608e+000  6.0276438e-002 -6.9092635e-002 -6.1665109e-001 -2.6231624e-001  3.2629350e-003  7.1117312e-002 -4.1635102e-001 -5.3909359e-001  1.3109610e+000  1.4665312e+000  6.4821703e-001 -5.8192444e-002 -5.4016622e-001 -2.9389845e-001 -1.6921911e-001  1.1041541e-001 -9.1255337e-001 -2.2506996e-001  7.1741326e-001  3.0499924e-001 -9.4899681e-001  1.0564051e-001 -2.8873628e-001 -6.1409102e-001 -4.7457610e-002  3.7584967e-001 -3.3943548e-001 -5.6116580e-002  4.1459287e-002  3.0287190e-001  6.9809784e-001 -2.4928874e-001  7.0999386e-001 -9.4015276e-001 -7.3385290e-001 -2.6581412e-001 -9.7743609e-001
  3.3620124e-002 -6.7765723e-001 -1.0803030e+000 -1.2520306e-001  4.2507822e-002 -5.4299436e-001  9.7259740e-001  8.4274249e-001 -4.4404467e-001  3.6498740e-001  1.4373759e-001 -5.9502185e-001  2.6653870e-001 -7.2737643e-001 -2.2941749e-002 -3.5088163e-001 -6.7759949e-001  2.4756486e-001 -7.4088070e-002 -2.9555745e-001  1.1637854e+000 -1.4708914e-002  2.0722435e-001 -2.1478850e-001  3.0294041e-001 -6.3032658e-001  1.0070823e+000  1.1847447e+000  1.2731101e+000 -4.6496052e-001 -4.3091375e-001 -5.6851083e-001  4.3705091e-001  6.6971546e-001  1.0747230e-001 -1.5365973e-001 -3.8047643e-002  1.2050616e+000  1.4922872e+000  1.6260143e+000  5.6517919e-002 -2.6805052e-001  4.7093339e-001 -1.2199654e-001 -8.6975823e-002  1.1179455e+000  2.9306619e-002 -3.2265377e-001  1.7156608e-001  8.1112181e-002 -2.5654590e-001  7.9649931e-001  5.6674807e-001  5.0498633e-001  5.8138323e-001  7.5000341e-001  7.3422749e-001 -9.5136575e-002  9.8179404e-001  9.0234540e-001 -7.0108304e-002  1.4150094e-001  2.7570171e-001 -1.0620801e+000 -5.9768568e-001 -1.2710676e-001
  1.5377746e+000  1.5972532e-002  1.1749550e+000 -2.4620002e-001  6.2564578e-001  3.6770960e-001  1.3149291e+000  4.5250979e-001 -6.1195748e-002  4.7609714e-001 -3.4321503e-001  8.2341715e-001  2.4793349e-001  7.3979334e-001  2.7534653e-001 -2.4215579e-001  4.3168062e-002  7.3168230e-001  4.7065354e-002 -3.0430877e-001  1.0027755e+000  4.4534928e-001 -1.6691553e-001 -6.6987613e-001  5.1496750e-002 -1.1814746e+000  8.3215421e-001  9.8108483e-001  1.7355409e+000 -4.7256539e-001 -4.8001350e-001 -1.8146032e-001 -3.6532190e-001  7.6140404e-002 -3.5973729e-001 -4.4338109e-001 -3.2568690e-001  7.2483434e-001  2.9430255e-001  9.5033228e-001 -2.4470033e-001 -4.6063807e-001 -4.9168781e-001  3.7749115e-001  7.1666966e-001  1.0273510e+000  4.0866341e-001  5.7266456e-001  8.4567459e-001 -3.2277851e-001 -2.8187997e-001  6.7393073e-001  2.4110080e-001  1.7557100e-001  8.5988967e-001  6.7606709e-001 -2.9313086e-001 -7.3494529e-002  4.7106472e-001  1.1679123e+000  1.5131705e+000 -2.4804961e-001  7.8794044e-002  2.7888425e-001  2.2386131e-001  6.8937686e-001
  1.2761038e+000  2.3068606e-001 -1.9713642e-001  4.0180926e-001  5.3888993e-002  2.5139296e-001 -6.7016429e-001 -7.7818268e-001 -2.9026488e-001  3.4517983e-002  8.0496205e-002  6.6470096e-001 -3.6703011e-001  2.8594627e-001 -3.2947186e-001 -6.8771108e-001  3.5262232e-001  5.7664418e-001  2.9227713e-001  4.2752097e-002  3.4573053e-001  4.1374765e-002  4.7605170e-001 -6.6250266e-001  1.6822252e-002 -1.9626343e-001 -2.4697800e-001 -4.4674271e-001 -6.1615592e-001 -7.6828146e-002 -1.1997155e+000 -6.6788922e-001 -9.5224029e-001 -1.1620266e+000 -9.5126019e-001 -1.3360869e+000  9.9641884e-002 -9.1792237e-001 -6.3718485e-002 -3.9025641e-001 -6.6246247e-001 -1.3841680e-001 -8.6848700e-001 -2.3614580e-002  6.0134918e-002  2.6734219e-001 -2.4905885e-002  4.8048392e-001  9.8910288e-001 -2.8549090e-002  4.6172437e-002  1.0613615e-001  3.0043617e-001 -4.5303400e-002  6.0236779e-001  4.4406697e-001 -4.4078766e-001 -2.8353250e-001 -6.5592121e-001 -2.2091229e-001  3.2451914e-001  1.5068286e-001 -7.3284519e-001  4.6893731e-001 -4.3021533e-001  6.6552620e-001
  1.0428937e-001  4.7209714e-002 -4.5846385e-001  4.5463144e-001  4.2316733e-002 -6.5212318e-001 -1.4124908e-002 -9.7254085e-003 -3.6904990e-001  4.9471351e-001 -2.3362361e-001 -5.5431014e-001 -2.4644745e-001 -1.1421792e-001  3.1487715e-001 -2.1228532e-001  2.1775977e-001 -6.0162528e-001 -4.1053893e-001  3.9954757e-002  2.5284150e-001  5.4428123e-001  4.7451996e-001  1.1956572e-001 -1.9765236e-001 -3.6032929e-001 -8.7512886e-001 -9.1084620e-001 -3.5714649e-001  1.8746634e-001 -5.0150729e-001 -4.7266424e-001  3.6429708e-001  5.9913725e-001 -3.7992995e-001 -2.5060016e-001  7.4835849e-001 -3.8615534e-001 -3.3301792e-001 -3.2895600e-001 -5.3444409e-001 -2.0001228e-001  2.1234215e-001 -1.9126806e-002 -2.1627883e-001  7.3116406e-001 -1.0418429e-001  1.1783616e+000  4.4630262e-001  3.0055337e-001 -7.2323284e-002  1.7164970e-001 -2.7601190e-001 -3.3858174e-001  3.4611290e-002  3.1265138e-001  2.6170870e-001  3.1820052e-001  2.5113817e-001 -5.2248111e-001 -3.4826739e-001  3.5606611e-001 -1.8164341e-001 -9.0809069e-001  5.8736519e-001 -3.7928038e-001
 -1.7176425e-001  6.1764013e-002 -2.6463791e-001  2.3930507e-001  1.9638347e-001 -6.1817187e-001  3.0251299e-001  6.2843085e-001 -2.1018531e-001  2.9306853e-001 -1.3058471e-001 -5.7378206e-001 -2.3193617e-002 -3.3626044e-001  6.3947593e-001  6.7344903e-001 -1.2495048e-001  4.2727076e-001  3.9874436e-001 -1.5282891e-001 -2.7250960e-001 -1.6822924e-001 -1.8987038e-001 -4.8931960e-001 -2.0675751e-001 -1.4192893e-001  1.8477467e-001  5.4745818e-001 -4.1439830e-001  3.8911475e-001  6.2668461e-001  8.9245722e-002  4.8050203e-001  4.3134159e-001  9.4177689e-002 -2.1155860e-001  9.3671198e-001 -1.2475088e+000  4.5718379e-001 -7.0838016e-002  4.9255277e-001 -5.2609215e-002 -4.4320261e-001  3.1184922e-001  3.4964664e-003  3.2142014e-001  3.3996845e-001  8.1540075e-001 -6.4579792e-002  2.7395343e-001  6.5349590e-001  1.4441124e+000 -4.3884890e-002  2.7163857e-002 -6.3891942e-001  6.3707600e-002  1.5467590e-001  1.4156779e-002  1.0932348e+000 -4.0807696e-001 -4.9525900e-001 -2.8240184e-001 -1.8433676e+000  8.3428917e-002 -4.2219350e-001 -9.2174520e-001
 -7.6635595e-001  2.6626028e-002 -5.0347260e-002 -3.2582716e-001 -9.9316778e-002 -1.5642829e+000 -2.1459157e-001  3.4519370e-001  1.0582353e-001  4.8891760e-001 -7.9772931e-001 -4.0067548e-001 -2.9878270e-001 -7.2699779e-001  2.3559519e-002  3.1987429e-001 -3.7686692e-001 -5.3668354e-001 -6.1277768e-001 -2.7166653e-001 -1.3929862e+000 -3.6432918e-001 -1.0879783e+000 -8.0861951e-001 -7.6159631e-001 -3.2533480e-001 -1.2123887e+000 -1.5221419e+000 -6.3632480e-001 -4.7330520e-001 -2.3626037e-001 -2.3812708e-001  5.5866154e-002  7.4043498e-001 -9.6784159e-002  4.1552900e-002  5.8043240e-001 -8.9406885e-001 -5.7899767e-001 -8.1231443e-001 -2.6761209e-002 -2.4132974e-001 -8.7743200e-001 -3.6756841e-001  3.5825582e-001 -5.1827525e-001 -2.5784140e-001  7.4456944e-002 -3.0424201e-001 -7.5298775e-002  4.2587243e-001  5.7963199e-001 -1.8956363e-001 -2.2002400e-001  3.3135822e-001 -2.8841968e-001  3.9015224e-001  3.7699157e-001  7.3726946e-001 -4.8814323e-001 -1.5522369e+000  3.8151855e-003  4.6092747e-001  5.5317958e-001 -2.8072165e-001  6.3512841e-001
  3.9266354e-001 -3.5947339e-003 -3.8992767e-001  1.3582176e+000  1.4407449e-001  8.3967860e-001 -9.0470877e-001 -2.7737868e-001 -4.1417774e-001  4.3898868e-001  6.0085073e-001  3.3193700e-001  4.8411306e-001  7.7355220e-001  5.0379164e-001  3.7835252e-001  2.2628399e-002 -1.0879324e-001 -5.7345146e-001  1.5661983e-001 -4.9729207e-001 -4.8774438e-001 -1.6120624e-001 -6.0809151e-001 -6.9999925e-002 -3.9824859e-001  2.2220128e-001 -2.3898379e-002 -1.9614036e-001 -2.6555633e-001 -8.9259362e-001  5.7888355e-001 -6.7886883e-001 -2.1290260e-001  4.8261861e-001  2.9121220e-001 -8.8978486e-002  3.2848955e-001 -7.2716835e-002 -1.7257034e-001 -4.7542550e-001 -2.0102045e-001 -1.0791284e+000  7.5924101e-001  1.2977997e-001 -4.4421070e-001 -4.1757048e-001  9.4718459e-003  3.5474018e-001  7.5165189e-001  4.8089347e-001  3.4240459e-001  2.3647304e-001 -5.3064367e-001  4.4055584e-001  1.3244665e-001  6.1081672e-001 -4.7184964e-001  1.8464209e-001 -7.8655563e-001  1.1192609e+000  2.4649999e-001  1.0994962e+000  2.6876810e-001  1.4625238e-001 -1.5105120e-001
 -6.7047448e-001  4.5257023e-002  7.6782561e-001  1.5831454e+000 -3.2385906e-001 -1.6356488e-001 -6.3464407e-001 -3.2393103e-001 -1.1313772e-001 -6.1851397e-001  1.8351811e-001 -2.7916765e-001 -8.5454420e-002  3.2896371e-001  3.0887200e-001 -2.9111140e-001  1.4656123e-002  9.0412017e-001  5.2143418e-001  4.8086679e-001  1.8167304e-001 -5.1303849e-001  1.3383968e-002 -1.4847114e+000 -2.5692192e-001 -9.0773007e-001  3.5014522e-001  3.0655489e-001 -6.3575588e-002 -9.8383365e-002 -1.0065385e+000 -3.7674835e-001 -1.3847832e+000 -9.2133751e-001 -2.5381029e-001 -4.3972362e-001  2.3548848e-001  2.1391703e-001  3.8868343e-001  6.7382649e-001 -6.3339498e-001 -2.7681558e-001 -1.3034262e+000  8.6792711e-001  2.3443850e-001 -2.0477813e-001  3.1081378e-001  2.3119774e-001 -1.0139638e-001  1.1129920e-001 -2.1850909e-001 -5.8074449e-001  8.0420142e-002  1.2307743e-001 -3.0114918e-001  2.1093562e-001 -1.5063179e-001 -1.6678849e-001 -3.5673521e-001 -1.2512762e-001  5.7559539e-001 -1.5208082e-001 -4.6391419e-001 -6.9899319e-002  6.1754169e-001 -8.5529697e-001
 -9.1304588e-001  1.4522469e-001  1.2067336e+000  1.0057618e+000 -4.3240388e-001 -1.3653945e-001 -1.0542215e+000 -5.9452988e-001  3.4223356e-001 -3.1651083e-001  6.1658824e-001  5.7429894e-001  2.8734988e-001  1.0173196e+000  3.6620684e-001 -3.0129489e-001  2.4837528e-001  5.1836931e-001  9.6361242e-001  3.4341019e-001  4.3085977e-001  1.0605909e-001  7.7596808e-001  6.7856178e-001  6.2597662e-001 -3.8600300e-002 -1.5859193e-001  5.2402819e-002 -5.1536598e-001  8.6408835e-001 -5.7402277e-001 -4.1537699e-001  1.8442624e-001 -1.2109084e-001 -1.5779795e-001 -1.8953051e-001  6.5256416e-001 -4.8494344e-001 -3.3146629e-001 -3.7744334e-001 -1.0105645e-001  4.1514670e-001  4.3246873e-001 -6.8041544e-001  6.6928850e-001  6.8468540e-001  6.9395450e-001  1.5428402e+000  9.3109785e-001  5.5593242e-001 -4.6837973e-001 -6.7724739e-001 -1.8614486e-002  5.1025199e-001  7.6571175e-001  9.8755838e-001  2.6978455e-001 -2.5831352e-001 -6.6130593e-001 -8.0460847e-001  7.3262000e-002 -3.0695058e-003  6.6769778e-001 -9.2941154e-001  3.6583947e-001 -2.9851382e-001
 -7.7892062e-001 -1.5987369e-001 -7.3546070e-001  7.2714066e-001  1.0740636e-001  5.6249391e-001 -2.5408140e-001 -2.6177192e-001 -2.1674804e-001 -1.1309395e-001  1.0285511e+000  1.9548405e-001 -4.4125083e-001  4.1324764e-001  4.7712288e-001  3.2334099e-001  4.9398442e-001  5.6051170e-001  1.3148235e+000  2.7611501e-002  1.1777717e+000  3.3945515e-001  1.1471646e+000 -4.0174267e-002  1.8512429e-001 -2.9138517e-001  4.3935091e-001  6.9331983e-002  1.0940562e-001  1.4101912e+000  1.7957344e-001 -3.4489048e-001  8.9490571e-001  8.6977521e-001 -1.1665044e-001 -5.9259322e-001  5.2855704e-001  2.2966337e-001  5.0649540e-001  5.2366993e-001 -2.2902242e-001 -2.4197624e-001 -6.9701453e-001  5.7230315e-001 -5.9573899e-002  8.8216104e-001 -6.5698295e-001  9.8394027e-001  3.4132278e-001 -6.2303520e-002  2.1178161e-001  3.7286970e-001 -2.5810138e-001 -5.2575841e-001 -7.0936958e-001  4.6540043e-001  6.1140365e-002 -3.2559351e-001 -6.5390247e-002  6.4030363e-002  1.2823418e+000  5.2295408e-001 -6.7930469e-001  1.0300437e+000 -6.2053190e-003 -6.3456991e-001
 -1.0440499e+000  1.3537661e-001 -1.4089702e+000 -5.6111198e-001  3.3514453e-001  4.8998242e-001  2.2964071e-001  5.4399970e-001  3.6066405e-001 -1.1189447e+000  6.0215252e-002 -2.0258187e-001 -6.5940414e-001 -1.7840389e-001  9.6128600e-001  7.3085127e-001  5.8682301e-003  1.4898681e-001  1.1297073e+000  3.2388357e-001  5.8110577e-001 -2.5844694e-002  2.1900035e-004 -9.4606634e-001 -2.2797995e-002 -5.8561095e-001  9.8644598e-001  1.3378248e+000  9.3448303e-001  9.6775128e-001  7.1814850e-001  3.0156852e-001  1.4884188e+000  1.1371959e+000  2.0967287e-001  2.0365753e-001 -1.8234248e-001  5.5561260e-001  4.7359573e-001  1.1525380e+000 -4.3809788e-001  2.4078495e-001 -1.7510203e+000  1.0197291e+000 -1.6988891e-001  3.3561909e-001  2.1550272e-001  8.6033690e-001  1.1747352e+000  6.6362771e-001  8.5861610e-001  3.3181543e-001  2.0089392e-001 -2.9382789e-001 -5.1542961e-001  3.9066772e-001 -2.7985908e-001 -1.4530956e-001  4.8881327e-002  2.8971633e-001  2.6106935e-001  4.2017650e-001 -1.1589817e+000  7.9807633e-001  1.1825137e+000 -4.1090980e-001
 -1.7107307e+000  3.9994902e-002 -1.4188667e+000  3.1625476e-001 -3.8875776e-001  4.4514910e-001 -2.4897529e-001 -6.2811720e-001 -6.0930566e-001 -3.5176782e-001 -8.5780829e-002  9.5517124e-001 -5.7758588e-001  1.7812856e-001 -2.2031914e-001 -6.1560407e-002 -1.3729967e-002  5.8953867e-001  3.9884524e-001  4.9080646e-002  1.0730551e+000 -6.5979868e-001 -1.0087999e-001 -4.7334436e-001 -5.8304600e-001 -6.3049440e-001  4.5247279e-003 -2.5629315e-001  6.0437945e-002 -7.1854627e-001 -6.4423463e-001 -1.0527194e-001  2.8977661e-001 -5.6018019e-001 -6.6297777e-001 -7.0753128e-001 -8.4883979e-001 -3.1085152e-001  4.1428795e-001 -2.5643810e-001 -6.5282876e-001 -1.4961403e-001 -1.2753128e+000  5.3795910e-001 -7.6592234e-001 -2.3812969e-001 -5.4578980e-002  5.0792573e-001  6.1390678e-001  6.0827885e-002 -3.6937015e-003 -8.5092089e-001  4.3060479e-001 -4.6624892e-001  2.2574968e-001 -1.4091081e-001 -6.7818287e-001 -4.3263461e-001 -1.2327396e+000 -6.3618681e-001 -1.4399766e+000 -5.0259747e-001  7.5729443e-002 -7.5070307e-001 -5.7630449e-002  7.7879916e-001
 -2.2644721e-001 -4.6642366e-001 -2.3589297e-001  3.9513714e-002  9.8352181e-002  1.1842312e-001  1.1031394e-001 -4.1303271e-001 -4.6040045e-001  7.0561470e-002  7.5962670e-001  4.5466407e-001 -4.4437365e-001  2.1329616e-001 -3.9154789e-001 -2.9830737e-001  4.9375499e-001  8.5535317e-001  1.0970805e+000  5.1013045e-001  1.7327041e+000  2.7314204e-001  7.4487871e-001 -4.9022387e-001  3.7344036e-001 -4.8040625e-001  4.9827074e-001  3.5596646e-001  1.0775113e-001  2.6838056e-001  6.5475853e-001  2.5457218e-001  1.1617616e+000  9.5383778e-001 -8.0004524e-002  5.6170281e-001 -1.1801498e-001 -1.4108359e-001  9.3034931e-002  2.6305138e-001 -7.4220631e-001 -4.2888523e-003 -1.1794567e+000  7.7649433e-001 -2.0369714e-001 -1.2195521e-001  1.2591502e-001  7.8144949e-001  2.7163703e-001  3.3320447e-001 -7.1575226e-002 -3.2710523e-001 -1.6752413e-001 -4.2570094e-001  1.0056530e-001  3.0017643e-001 -3.2920176e-001 -3.8564812e-001 -5.7803408e-001 -5.0892987e-001 -1.0023718e-001 -5.7496106e-001  3.5963159e-002  3.7010179e-001 -2.7233019e-001  4.0583674e-001
 -2.7595467e-001 -1.2402251e-001 -8.6485736e-001  4.3492689e-001  1.1493278e-001  4.0861428e-001  4.9925672e-001 -6.2177851e-001 -2.1813933e-001 -2.3037454e-001  3.2420846e-001  5.6373126e-001  2.6430964e-001  3.6765984e-001  9.6737340e-002 -1.8925555e-001 -3.6783761e-002  7.0526833e-001  5.3510978e-001  2.6124426e-001  7.3558185e-001  6.8096766e-002  8.9716293e-001 -4.6827451e-001  5.9024457e-002 -1.1384731e+000  7.8105195e-001  1.4743207e+000  1.0365451e+000  5.9950700e-001  5.6374654e-001  6.8211494e-002  4.6805563e-001 -8.8836092e-002  2.0690505e-001  4.1626298e-001 -4.4207340e-001  9.9516920e-001  1.7132148e+000  1.3838507e+000 -7.7341582e-001 -2.3937108e-001 -1.6155686e+000  9.4268382e-001 -1.6790861e-001  2.2487179e-001  2.3677715e-001  5.9741038e-001  8.0664094e-001 -1.6377206e-001  8.1966594e-002 -2.2196787e-002 -7.7269137e-001  1.0670289e-001 -2.2567990e-001  1.4976295e-001 -1.2326144e-001 -5.3684852e-001  1.7647907e-002  2.2952644e-001 -6.2176785e-002 -3.2803359e-002 -7.7354170e-001  4.7191736e-001  9.5117820e-002 -7.1392173e-001
  2.5083670e-001  3.5120402e-001 -4.8525930e-001  7.9363594e-001  1.2593108e-001  1.7962628e-001  2.4158421e-001 -5.9346243e-001  4.0333222e-004 -3.1312851e-001  2.6370135e-001 -3.8077828e-001  4.3080291e-002  2.2434258e-001  1.0637080e-001  1.0048543e-002 -3.6890533e-001 -8.9805582e-002  6.2946158e-001  2.0644555e-001  2.0391738e-001 -6.8557899e-001 -6.7012670e-001 -5.9550001e-001  1.8532286e-001 -1.0023166e+000  2.6872210e-001  3.2985859e-001  5.8872651e-001  2.3282653e-001  3.6647156e-001  4.4313865e-001  3.4915036e-001  4.0457244e-001  2.9230293e-001  4.2348268e-001 -5.7076625e-002  1.0600893e+000  1.7500299e-001  4.8808648e-001  8.1426036e-002 -1.1317143e-002 -8.3993744e-001 -2.6276086e-001 -3.9992130e-002 -3.0690780e-001  1.0793221e+000  6.3695277e-001  4.5925937e-001  7.5340686e-001 -1.1813552e-001 -3.4660639e-001 -1.6127253e-001 -9.5259402e-002  1.7743078e-001  1.4154026e-001  1.8845189e-001 -2.1686615e-001 -3.1176911e-001  2.9549671e-001 -3.4824923e-001 -8.2098063e-002  9.9450727e-001  9.0065308e-002 -1.1474166e-001  6.5923874e-002
 -1.3035495e+000 -2.3991946e-001 -9.0594228e-001  6.2480020e-001 -6.0121570e-002  1.5410851e+000 -4.8688046e-001 -6.5129084e-001 -1.3771256e-001 -1.3820770e-001  8.0502742e-001 -7.6212847e-001 -1.3084617e-001  7.9005266e-001  2.4834482e-001 -3.6081543e-002 -7.2012764e-001  5.7866864e-001  4.5716600e-001  9.4173889e-001  2.7464316e-001 -1.0453070e-002  9.3226946e-001  2.1672717e-001  1.8702570e-001  2.4348654e-001 -1.3464520e-002  8.6043635e-002 -2.4872785e-001  1.5259137e-001 -1.5723278e-001  3.8405994e-001  8.7327897e-002 -1.7062566e-001  6.9578888e-002 -2.8605478e-002 -2.4151026e-002 -3.8794694e-001  2.9045079e-001 -3.3751802e-001 -1.1871376e-001  3.9286316e-001  2.4309192e-001  3.5764546e-001 -1.8794284e-001  2.5174486e-001  1.1499715e+000  3.5721490e-001  2.2061725e-001  7.0767489e-001 -7.1593598e-002 -4.9093556e-001  5.0578485e-001 -3.3183770e-001  7.1351097e-002  1.6172728e-001  4.1824699e-001 -2.9622604e-001 -4.7869978e-001  8.6332907e-002  5.9223182e-001 -6.4461790e-002  1.1692013e+000  3.4727894e-001  2.7671120e-001  6.2057873e-001
  6.0603861e-001  3.0879550e-002 -8.8387738e-001  3.4963536e-001 -3.1679215e-001  3.6699637e-001 -7.6271776e-001 -1.9029713e-002 -7.4191841e-003  1.0036910e-001  9.7566949e-002  2.0906630e-001  3.4054387e-001  1.6560777e-001 -1.2080388e-001  4.3646661e-001 -1.6836323e-001  2.1983416e-001 -2.2026627e-001  1.3220021e+000 -5.6558607e-001  3.5097200e-001  2.7701522e-001  4.1035305e-001  4.8754261e-001  3.4979801e-001 -5.7040590e-001 -1.1601030e-001 -2.0554202e-001  1.5434505e-001  7.5239261e-001  8.2178999e-001  5.5325354e-001  4.3592069e-001  7.1652898e-001  9.8144669e-001 -2.8670976e-001 -4.2663505e-001 -9.0637758e-001 -5.5286337e-001 -2.4308288e-001  5.6782001e-001  9.3363784e-001  6.7843675e-001  3.3502990e-001  2.8078553e-001  1.5474355e+000 -1.8587829e-001 -3.3284418e-001  6.5330610e-001 -1.1392875e-001  2.6309105e-001 -1.2520753e-001  2.5002710e-001 -2.4489250e-001  2.3903523e-001  8.6590976e-001 -1.2550423e-001  6.8248440e-001 -7.5312212e-002  5.8416272e-001 -3.2397620e-001  7.4892981e-001 -8.2825831e-001  4.5656280e-001  2.2988570e-001
  4.7018628e-001  1.4722569e-001 -6.9755306e-001  2.6819937e-001 -3.3223077e-001  1.0814859e-002  3.3511442e-001  4.0374212e-001 -8.2509339e-001  1.1764711e+000  2.0085933e-001  1.5241984e+000  5.6159930e-001  7.2592670e-001 -4.8989228e-001  2.9915980e-001  1.1295556e+000  8.0169781e-001 -1.6614939e-001  7.2023741e-001  3.3312483e-002  4.1979593e-001  2.3389901e-001  1.2124687e+000  5.8499271e-001  2.0306688e-001 -7.3681998e-001 -1.4496505e+000 -1.3253054e+000 -2.6846392e-001  6.7898149e-001  1.2617793e+000  6.0187229e-001  3.9046043e-001  5.6126056e-001  1.8523537e-001  1.5783650e-001 -1.0530638e+000 -9.1556890e-001 -8.3884835e-001 -4.9088214e-001  1.5789504e-001  5.7743510e-001  9.5782908e-003  1.3449492e-001 -1.1586806e-001  1.1150705e+000 -1.2575668e-001 -7.1670972e-001  5.5401012e-001 -3.2663043e-001 -1.9637497e-001 -2.9131323e-001 -1.8479340e-001  7.3200279e-001  3.9747189e-001  9.8607186e-001 -2.9659736e-001  3.8168307e-001 -3.6219873e-001 -3.4526948e-001 -7.0263148e-001  4.3755951e-001 -1.5470555e+000 -6.4602184e-001  1.9380660e-001
  1.0047574e+000 -2.3372825e-001 -2.1152238e-001 -1.3853502e+000 -3.9866796e-001 -5.7377852e-002  3.6236811e-002  9.3497061e-002 -2.5078042e-001  9.9108545e-001  2.3612706e-001  2.2910886e+000  4.1411078e-001 -3.0487537e-001 -2.2609851e-001 -5.6639562e-002  6.3116298e-001  1.3551426e-001 -3.4923320e-001  1.0079871e-001 -1.3535610e-001  9.0459775e-002 -2.9129883e-001  1.0840783e+000 -3.3964629e-001  1.0627274e+000 -1.3020832e+000 -1.2011684e+000 -9.9473668e-001 -4.2808396e-001  6.4364629e-001  8.9343767e-001  4.1175559e-001  3.5724497e-001  2.1404251e-001  2.0517808e-001 -2.2745751e-001 -1.1127143e+000 -1.5141356e+000 -1.2114898e+000  1.5507431e-001 -5.7632601e-001  2.2924326e-001 -5.1915373e-001 -5.8307186e-001  2.8752735e-001 -2.7758266e-001 -5.9072174e-001 -9.5078216e-001  6.3876310e-001 -2.5821964e-001 -2.2597570e-001 -5.6516343e-001 -1.1480344e-001  1.0952448e-001 -3.5948163e-001  2.7594953e-001 -9.8856301e-003  8.1055174e-002 -5.6087012e-001 -8.6499570e-001 -5.5260733e-001 -9.1597592e-001 -6.0458127e-001 -1.2534998e+000 -1.7189075e-001
 -1.8031349e-002 -4.5666443e-002  3.8448787e-001 -1.8203746e+000 -1.6781425e-001 -3.8068777e-001  9.7298034e-002  1.3260172e+000  3.3840954e-001  1.2417968e+000  6.0588176e-001  1.1335586e+000  4.5901334e-001 -1.7720307e-001 -5.8242562e-002  2.5989731e-001  9.7643516e-001  4.1620608e-001  3.1942057e-002  2.4665360e-001  1.1097316e+000  5.3499400e-001 -1.5319189e+000 -4.5957190e-001 -5.7685499e-001 -2.1291417e-001 -2.7808515e-001 -4.6521984e-001 -7.5548481e-001 -9.1228254e-002  1.0001675e-001  1.5430092e-001  4.7063976e-001 -7.3190861e-003  2.7098997e-001 -6.9387472e-001 -7.1489358e-002 -1.1581690e+000 -6.9411972e-001 -4.3636686e-001 -4.4944439e-001 -1.1496248e+000  6.1107363e-002 -1.3101791e+000 -3.7761038e-001 -6.8520501e-001 -5.2505067e-001 -5.2677036e-001 -1.7953914e-001 -3.1591831e-001 -1.3013531e-001 -3.2010758e-001  4.1038326e-001  1.5340892e-001  1.4579383e+000 -5.5353420e-001  7.3746441e-001  6.8932088e-001  2.5712548e-001  1.7894138e-001 -5.2381950e-001 -7.9910969e-002 -6.0760892e-001  5.2909261e-002 -4.6449849e-001 -5.9270820e-003
 -3.6248511e-001 -7.4822526e-001 -9.0918651e-001 -2.9430614e-001 -1.7292370e-001 -1.2146986e-001 -3.9198219e-001  1.3404281e+000  3.4105183e-001  2.4371130e-001  1.1957298e-002  4.1971967e-001  7.2579795e-002 -7.3482858e-001  1.4176644e-001  8.0804398e-002  1.1523711e-001  5.0879349e-001 -9.3557950e-002  8.3270470e-002  9.0662761e-001 -1.3393770e-002 -8.7500474e-001 -8.9727918e-001 -4.4696288e-001 -2.1017316e-001 -1.0407074e+000 -8.7211158e-001 -7.8823829e-001  3.0732756e-001 -1.3498962e-001  2.0374408e-001 -5.0105767e-001 -2.5137236e-001  7.8926662e-002 -3.7680738e-001  4.4074687e-001 -5.4810206e-001 -7.2481757e-001 -9.9591084e-001 -7.6852930e-002 -8.7991809e-001 -6.6817071e-001 -1.3755769e+000 -8.0550554e-001 -3.9210387e-001 -6.9246854e-001 -1.9115012e-001  2.3280457e-001 -4.7120811e-001  4.6111549e-002  1.5469767e-001  8.4747806e-002  5.8471145e-001  7.9957145e-001  2.3030478e-001  7.3057360e-001  5.0993669e-001  4.6469196e-001 -2.4898057e-001 -3.2719180e-002  1.4368740e-001 -7.9565176e-001 -1.7394385e-001  9.0206832e-001 -4.0842454e-001
  5.0838207e-001  4.1777340e-001 -6.1108242e-001 -1.1796013e+000 -6.2158025e-001  2.6996850e-001 -4.7813816e-001  4.7542989e-001  1.6131025e-001 -2.7074280e-001 -3.3810575e-001 -2.5348296e-001 -6.3052881e-002 -2.8100985e-001  5.1227428e-002 -1.8982708e-002  3.3857176e-001 -1.9192582e-001 -3.9988016e-001  2.3612561e-002  8.5359402e-002 -2.5480619e-001  3.6243683e-001 -2.5811319e-001 -2.0505176e-001 -2.1356489e-002 -4.9803207e-001 -9.5549542e-001 -1.1349180e+000  1.5702899e-001  3.3930697e-001 -6.0053028e-002 -1.1342753e-001  1.1446303e-001  4.2374019e-001  7.1869025e-001  8.1197588e-001 -5.9142775e-001 -1.5937614e-001 -3.8098397e-001  1.7136812e-001 -2.8326190e-002  1.5790320e-001 -7.3776438e-001 -4.5336978e-001 -2.9430339e-001 -8.9257464e-002  2.8542498e-001  2.2881305e-001  7.4632099e-001 -1.3120575e-001 -1.7927006e-001  3.4535977e-002 -2.5790353e-002 -1.2486640e+000 -2.5401268e-001  4.6991046e-001  6.0644559e-001  3.3354953e-001  4.1004455e-002  3.1929421e-001 -8.5951971e-002  5.2649891e-001  4.1679736e-001  3.6574642e-003  1.0114540e+000
  1.6732325e+000  3.0708120e-001  1.1444122e+000 -1.2513962e-001 -5.0139899e-002  6.2068087e-001 -6.3051091e-001  7.8541684e-001  1.5917538e-001  6.0007755e-001  1.1944281e-001 -3.5470765e-001  1.1886146e-001 -2.5856108e-001  4.1594474e-001  5.6972794e-001  3.3101934e-001 -3.1066865e-001 -2.7505890e-001  3.8136247e-001 -1.2813258e-001  6.2165950e-001  1.1124316e+000  8.4479052e-001  4.9238133e-001  8.0142692e-001 -1.7285912e-001 -4.9913035e-002 -5.8518601e-001  6.8471292e-001  8.0894363e-001  1.1042467e+000  1.1347987e+000  8.7306664e-001  7.5753303e-001  5.9371669e-001  3.2026692e-002  4.6013771e-002 -2.6602293e-001 -3.9858174e-001  1.0733864e+000  3.9829539e-002  9.7224246e-001  8.4745795e-001  1.5330838e-001  1.0904196e+000  6.5109380e-001 -8.5920044e-002 -7.6996775e-001  7.9869714e-001  1.3868997e-002 -1.0438114e-001 -5.8876325e-001  5.5444377e-002 -7.2429744e-001 -1.2116635e-001  9.0321744e-001  5.9670179e-001  6.8393940e-001 -1.0389627e-001 -2.5918295e-001  3.4934180e-001  2.0386260e+000 -7.6679744e-001  3.1226990e-001  3.0409439e-001
 -6.3513593e-002 -3.5357323e-001 -1.4088282e+000 -2.9107826e-001 -3.0648470e-001 -2.9307652e-001 -1.6537048e-001  5.0467830e-001 -2.5074842e-001  1.1025082e-001  4.2264767e-001 -9.4922328e-001 -4.1663012e-001  1.7723124e-001  8.2373711e-001  6.3248983e-001  1.2579914e-001 -1.2380824e-001 -1.0365893e+000 -3.8376912e-001 -1.5292639e-001 -3.3997235e-001  1.9155338e-001  4.7582439e-001  7.9526530e-001 -3.0227175e-001  5.2164431e-002 -2.1427874e-001 -6.5319363e-001  1.0457836e+000  4.0345969e-001  4.1432113e-001  1.0375690e+000  7.7374462e-001  6.4971558e-001  7.2692176e-001  1.0214489e+000  4.0120864e-001  2.7137141e-002  2.5994255e-001 -1.2167807e-001  6.1358571e-001  8.4976310e-001 -1.0032704e-001  1.5834540e-001  3.2552415e-001  8.6379688e-001 -5.5775784e-001  3.0206432e-001 -3.0677819e-002 -1.2342825e-001  3.3962975e-001  6.6242934e-001 -1.9904071e-001 -7.8005961e-001  8.0926509e-001  2.1113540e-001  1.8129599e-001  5.5390173e-001  1.0101693e-001  1.3340135e+000 -2.5827444e-002  6.7073632e-001  6.7226806e-001  2.0258524e-001  7.8160046e-001
  1.8545243e+000  2.7275312e-001  1.0964728e+000  8.4637984e-003 -1.9956533e-001 -4.6326143e-001 -3.7052917e-001  9.7997276e-002  1.6453519e-001 -1.5745546e-001 -1.3138333e+000 -9.4660268e-001 -1.1131613e+000 -5.3152255e-001  1.1125974e-001 -3.2736571e-001  1.7927240e-002 -1.3657594e+000 -1.7039637e+000 -1.3033657e+000 -3.0691663e-001 -4.8311880e-001  6.0185556e-001 -2.3349710e-001  8.6416038e-002  7.1160792e-002 -8.6327448e-001 -8.2376584e-002 -5.0273146e-001 -2.0942423e-001 -6.3370445e-002  3.6113981e-001  4.9595812e-001  1.0172886e+000  2.2582723e-001  4.6163581e-001  2.7303819e-001 -2.8316376e-001  3.7911780e-001 -3.0971482e-001  1.2598744e+000  5.9504840e-001  2.3454922e-001  4.0025588e-001  3.0108579e-001  1.2785979e-001 -2.8820162e-001 -1.5007587e-001  7.6668773e-001  7.3496505e-001  6.1382328e-001  6.1539274e-001  1.2653608e+000  2.8423376e-001  1.3432282e+000  6.0922683e-001  9.2226821e-001  1.0739887e+000  9.1880625e-001  7.3784593e-003  1.3344464e+000  7.5640466e-001  1.2412791e+000  1.6762727e+000  4.5950257e-001  1.4684294e+000
  4.6061045e-001 -1.9626169e-001 -2.0324901e-001 -2.2168541e+000 -2.7772244e-001  1.0140640e-001 -5.7032132e-001  6.6740891e-001 -7.5303435e-001  5.0730710e-001 -3.3438797e-001 -3.7398787e-001 -1.8949250e-001 -1.2387147e+000 -2.4029515e-001  1.2936918e-001 -1.2147368e-001 -5.0557931e-001 -3.2986121e-001 -4.0589583e-001 -9.1002129e-003 -1.1458822e-001 -8.5834890e-001  1.1346318e-001 -8.5723687e-001  8.6886158e-001 -1.0190690e+000 -6.1640073e-001 -7.8854049e-001 -2.2265035e-001  7.3166730e-001  1.4903580e-001  2.6354773e-001 -1.4490923e-001  7.8285602e-002  3.0014675e-001 -1.8925594e-001 -1.3745627e+000 -3.8805895e-001 -7.8616954e-001  7.1322599e-001 -5.3680147e-001 -5.8074330e-001 -1.5213518e+000 -3.5060856e-001  4.2993218e-002 -7.8633870e-001 -3.2323182e-001 -2.9537662e-001 -1.4408917e-001  4.7049393e-001  1.2364401e-001  2.3260934e-002  9.1469048e-002 -2.7307061e-001 -4.2570056e-001  7.7599194e-001 -6.7161379e-002  3.1071332e-001 -8.3528467e-001 -1.2290768e+000  4.6952190e-001  3.6626983e-001  7.0296732e-002 -1.8418228e-001  3.3867035e-001
 -2.5647884e-001 -1.4269988e-001 -3.2159693e-001 -1.5555689e+000 -2.9506754e-002  9.6741454e-001  9.4799339e-001  7.3228970e-001  4.1906724e-001 -7.9753704e-001 -4.0516273e-001 -1.6525624e+000 -6.2926169e-001 -5.3548978e-001  1.1628022e+000  1.3430836e+000 -3.2391385e-001 -7.8190576e-001  2.3008631e-002  3.5311661e-001  1.2632040e+000 -2.4626770e-002  5.4223580e-001  5.6268122e-001  3.5828226e-001  8.4353454e-001  5.9012144e-001  2.3793998e-001  1.5014435e-001  4.1495309e-001 -4.5372313e-001 -2.2571615e-001  4.0429254e-001 -2.7625421e-001  1.3015455e-001  3.4144656e-001  2.5038817e-001  7.1664774e-001  2.1165915e-001  1.2895281e+000  8.4498184e-001  1.0022942e+000  6.0519432e-001  1.8755079e+000  1.0660535e+000  3.2660372e-001  1.0443020e-001 -2.4269732e-001  6.7596681e-001  4.7671578e-001  1.4624889e+000  1.9005319e+000  1.0105990e+000  6.7257545e-001  1.4217516e-002  3.4741652e-001 -3.2670506e-001 -4.4312167e-001  2.3271738e-001  1.0381911e+000  1.0886254e+000 -1.7708538e-001  1.8370034e-001  5.1752426e-001 -4.5142759e-003  2.1922041e+000
  5.4975796e-001  3.7187702e-001  9.0249677e-001  1.9249409e-001  1.3175115e-001 -1.0763151e+000 -9.2501085e-001 -4.3619775e-001 -3.1507052e-001 -1.4449850e-001 -3.8228660e-001  5.4469306e-003 -3.3605660e-001 -5.3598771e-001 -7.5916208e-001  1.8338469e-001  2.8969767e-001 -6.7264287e-001 -2.9954230e-001 -5.8005014e-001 -1.1649308e+000  4.1763430e-001 -1.2284250e+000 -7.1863143e-002 -7.8929630e-002  5.7906080e-001 -4.2920307e-001 -1.0429992e+000 -2.2740539e-001 -1.2254580e+000 -1.0815308e-001 -1.6744957e-002 -2.3511484e-001  4.7202503e-001 -9.2874381e-002 -5.2690143e-001 -2.2354850e-001 -2.1142703e-001 -3.9992366e-001 -9.7078386e-001  4.1001755e-002  8.6852750e-002 -6.5802724e-002 -9.4024962e-001 -3.9736328e-001 -2.9165887e-001 -5.8769620e-001 -1.4215684e+000 -8.8328721e-001 -2.7298112e-001  6.1138186e-001  4.8839212e-001  2.1442846e-001 -3.8545691e-001 -2.7036941e-001 -1.7708104e-001 -8.8555103e-001 -1.2751684e-001  9.2127136e-002 -3.1340782e-001 -5.1143489e-002  6.9609846e-002 -6.8403065e-001  4.3568572e-003 -7.1098936e-001 -1.3807569e+000
  7.8912081e-002 -1.4583824e-001  6.1322581e-001  9.1788615e-001  6.4389113e-001  5.7287021e-001 -1.9407781e-001  8.5433650e-001  4.8758639e-001  4.7810566e-001  1.0258431e+000  1.5237493e-001  5.1334836e-001  3.0843450e-001  8.1600705e-001  3.4159601e-001  3.9062967e-001  1.7889734e+000  4.9312892e-001  4.0842641e-001  1.6230186e-001  4.4610223e-001 -5.9010922e-002 -2.1513956e-001 -2.3031782e-001  3.2294493e-001  2.7391979e-001  5.7911968e-001  1.1074759e+000  1.3522542e-001  4.0275413e-001  9.4037838e-001  4.4667908e-001  1.9298305e-001  2.7474059e-001 -5.8088506e-001 -4.5456406e-001  8.7944077e-001  2.4473919e-001  3.4039809e-001 -1.6067770e-001 -3.6601667e-001  2.6540270e-002 -3.1707385e-002 -4.6252728e-002  8.8935590e-001 -4.9053530e-001 -4.3622949e-001 -2.5572439e-001 -3.7221040e-001  2.7883137e-001  2.1914650e-001 -3.0389636e-001 -8.4951458e-001 -1.1339151e-001  3.5232330e-001 -2.0191914e-001 -2.3515552e-001  2.4027662e-001 -4.9825021e-002  1.4601549e+000 -6.2353923e-002  1.4403138e+000 -1.6725960e-001 -7.9390812e-001  6.2064735e-001
 -1.0738689e+000  1.1141433e-002 -7.1067155e-001 -4.3281411e-001 -1.0733951e-003 -5.3621893e-001  4.1142676e-002 -3.0018076e-001 -4.0097024e-001 -7.5033319e-002  1.2887754e-001 -1.0022845e+000 -1.7834162e-001 -4.6048722e-001 -1.9757564e-001 -3.1251150e-001  3.0731026e-002 -6.6919607e-001  1.4661280e-001 -6.0506364e-001 -3.1019496e-001 -3.3955667e-001 -5.6859393e-001  1.3671665e-001 -5.2437806e-001  7.5644980e-001 -1.2826963e+000 -1.7589163e+000 -1.0990893e+000 -7.8898213e-001 -2.4588547e-001 -5.6697876e-001 -5.3114928e-001 -1.6196155e-001 -7.8772380e-001 -5.7048973e-001 -3.5319538e-001 -8.5733489e-001 -7.5814542e-001 -3.3597806e-001  5.8676345e-001 -1.7096042e-001  6.4041273e-001 -2.8210119e-001 -4.0668165e-002  6.0614871e-001 -4.9768887e-001 -6.1038437e-002 -7.1861985e-001 -4.4351406e-002 -4.4793311e-002 -3.0137623e-001 -1.0033996e-001  4.4340088e-002 -8.9972505e-001 -5.8466925e-001 -5.2992241e-001 -2.6591528e-001 -7.6739665e-001 -2.1505471e-001 -1.9561399e-001  3.6557145e-001  4.1196033e-001  2.9846882e-001 -2.3001794e-002 -1.9542442e-002
  1.6725875e-001 -5.0109885e-001 -9.9089172e-001  7.5568599e-001  2.1370733e-001 -1.1966615e+000  5.7837182e-001 -8.7599525e-001 -2.7013662e-002 -9.6609616e-002 -8.5211576e-001 -5.0233523e-002  4.7943346e-001 -1.5541519e-001 -8.3349043e-001 -6.0437690e-001 -1.3525122e-001  1.7331349e-002  5.5316833e-001  4.7892052e-001  1.4156520e-001 -1.4909247e-001 -1.3837096e+000  4.7424923e-001 -1.7504725e-001  3.8382305e-001  9.8292535e-002  6.4704232e-002  7.3474073e-002  1.2571370e-001 -2.5995213e-002 -9.9444902e-002  2.4755069e-001 -1.8264209e-001  1.2299033e-001  3.4958706e-001 -3.0221169e-001  1.7149350e-002 -3.6084447e-001 -1.1983165e-001  3.5413920e-001 -9.1238682e-002  1.2681239e-001 -5.9257056e-001 -1.1907640e-002  4.3940651e-001  1.7228095e-001  3.1602960e-001 -7.1165588e-001 -3.6995991e-002 -2.2886021e-001  1.3211345e-001 -3.1419259e-001 -4.0657012e-001 -1.0087868e-001 -2.2252564e-001 -3.0626459e-001 -5.2151427e-001 -3.5267157e-001  3.3971998e-001  5.5411373e-002 -8.8247551e-002  1.4196215e-001  1.7963551e-001  1.4813911e-001  1.0028845e-001
  1.1298135e+000 -9.5048971e-002  5.1186409e-001  8.9583014e-001  7.4203297e-001  1.7034858e-001  7.5711540e-001 -8.4482733e-001 -3.0344388e-001 -3.9888350e-001 -1.2814869e+000 -5.1776468e-001  6.4451367e-002  8.2219161e-001 -1.8444780e-001 -3.1564309e-001 -3.9262265e-001 -1.1433674e+000 -8.8165032e-001 -6.5884988e-001  5.2562635e-001 -2.9213459e-001 -2.3709834e-001 -1.1891791e+000 -9.1959031e-001 -3.3295042e-001  9.7075782e-001  9.4684669e-001  9.0919313e-001 -4.5904835e-001 -4.9569566e-001 -7.4844278e-001 -1.8516832e+000 -1.5589246e+000  5.3160309e-002 -1.2715560e-001 -7.9608658e-001  7.8603371e-001  9.9979181e-001  9.0455720e-001 -4.4020695e-001 -2.6711372e-001 -4.6728415e-001  2.5660937e-002 -3.5437003e-001  4.3242848e-001 -1.4971425e+000 -3.7175748e-001  2.6059997e-001  5.1311776e-002 -2.3006821e-001  1.9419338e-002  2.2088402e-001 -8.9073329e-002 -5.8492687e-001 -4.4699985e-001  2.0146829e-001 -1.6366896e-003 -4.2346040e-001  3.8896952e-001  2.4776616e-001  2.4285275e-001  3.7140249e-002  5.2429419e-001 -1.5277245e-001  5.8318970e-001
 -7.0162950e-001  6.0640119e-001 -8.4799770e-001  1.0763694e+000  1.3306286e-001 -1.2010498e+000  1.3146271e-001 -6.3299813e-001  4.4646511e-002 -2.6570461e-001 -1.4327154e+000 -5.2836635e-001 -1.9208306e-001  1.5008311e-001 -1.6304465e+000 -1.4949786e+000 -1.4271445e+000 -1.3395061e+000 -1.7236927e+000 -1.3353171e+000 -5.9479278e-002 -1.7529154e+000 -9.5997344e-001 -1.2661356e+000 -1.2014871e+000 -1.2712854e+000  5.0164321e-001  4.6624092e-001  1.0528841e+000 -8.3365807e-001 -7.3734218e-001 -5.7532725e-001 -1.3742098e+000 -1.2334770e+000  1.9899429e-002 -1.2195286e-001  1.7123621e-001  7.7929155e-001  4.0043880e-001  1.1850805e-001 -1.0357388e+000  1.9012998e-001 -7.8622382e-001 -1.4009946e-001 -4.2394178e-001  5.0011825e-001 -5.9961014e-001 -2.1620321e-001  1.9899486e-001 -1.5312448e-001 -5.1228330e-001 -4.9921226e-001 -3.4092037e-001 -1.8380143e-001 -7.0252675e-001 -4.0745794e-001 -2.4484195e-003  8.6799714e-002 -5.4185476e-001 -7.9286068e-001 -1.5943800e+000  9.1716286e-002  1.2680766e+000  1.1079164e-002  4.0312574e-001  8.2826935e-001
 -3.0845815e-001 -9.2701142e-001  9.4512175e-002  1.0851500e+000 -3.2451983e-001 -1.1345672e+000 -2.2163904e-001 -5.9111928e-001  1.6478113e-001  2.2087801e-001 -5.1233961e-002  6.9465348e-001  9.8231184e-002  1.5173824e-001 -1.1085872e+000 -9.1146820e-001  4.6867055e-001  7.5981250e-002 -2.7918177e-001 -9.9923948e-001 -1.1927735e+000 -9.5531984e-001 -1.8551065e-002 -4.0695138e-001 -1.5399966e-002 -9.3787490e-001 -6.3647004e-001 -2.4250803e-001 -3.9720656e-001 -4.7678615e-001 -5.5931821e-001 -2.7096510e-001 -5.4676819e-001 -5.7077028e-001 -4.6861285e-001  2.5213592e-001 -6.4486006e-001 -8.2153138e-001 -6.7543235e-001 -8.8900913e-001 -5.0674285e-001 -2.6111280e-001 -3.8744458e-001 -4.7061064e-001 -7.8753804e-001 -1.0234247e+000 -5.2733847e-001 -7.3599351e-001 -9.6108785e-001 -3.5596015e-001 -7.5378549e-001 -9.3852788e-001 -5.2761558e-001 -1.8410206e-001  5.5838891e-001 -5.5882799e-001 -3.0316373e-001 -5.7007173e-001 -4.3949291e-001 -3.6208996e-001 -1.5115503e+000 -7.8407352e-001 -6.1615547e-001 -6.9396341e-001 -4.9334973e-001  6.6427499e-002
 -8.9553400e-001 -6.0327209e-001  1.7124784e-001  4.0126940e-001 -4.5388960e-001 -1.1992897e+000 -1.2623734e+000 -1.0952825e+000  3.4573003e-001 -8.2915902e-002 -2.2041776e-001 -1.1595383e+000 -2.0966212e-001 -4.8569064e-001 -3.6544670e-001 -8.5247431e-001  1.9547941e-001  1.0954239e-001  6.3197045e-001 -1.0274107e+000  3.5715170e-001 -8.6296747e-001 -9.5167280e-002 -2.0899153e+000 -2.2408277e-001 -1.7220150e+000 -1.9224574e+000 -8.0791899e-001 -1.2596175e+000  1.7870186e-001 -1.2031350e+000 -1.0461057e+000 -1.4018953e+000 -1.3652621e+000 -1.0364181e+000 -1.1534953e+000  2.2606406e-001 -1.3894206e+000 -2.1964432e-001 -1.4664341e+000 -1.0021779e+000 -6.0952631e-001 -2.5032643e+000 -5.5136543e-001 -9.4255061e-001  6.5239722e-001 -4.6817768e-001  5.6001140e-001  4.9628965e-001 -8.1265422e-001 -3.6200520e-001  1.8894209e-001 -6.6531635e-001  7.1379686e-003  2.5309299e-003 -1.3307211e-002 -2.3520160e-001  9.3759433e-002 -2.8864521e-001 -9.9467708e-001  4.8261393e-001 -7.2427319e-001 -1.4801664e+000  1.0441409e-001  5.5209068e-001 -3.5995148e-001
 -8.5345711e-001  2.3239206e-001 -1.6717994e-001  1.4105930e+000 -4.3683697e-001  4.6108400e-001 -2.2909768e-001 -1.0460632e+000 -1.1485979e-002 -6.1376942e-001 -2.3270761e-001 -7.4186381e-001 -5.9160734e-001 -4.0430853e-002  3.0647658e-001  6.3055788e-002 -6.8422818e-003 -8.2178354e-001 -3.5828493e-001 -1.0239685e+000  4.9380517e-001 -7.0371440e-001  6.1922563e-001 -1.0678536e+000 -1.1531468e-001 -7.4204138e-001 -1.1143905e+000 -1.2141732e+000 -1.1053644e+000  5.3736621e-001 -9.9307630e-001 -8.9411866e-001 -6.0289114e-001 -4.6115572e-001 -5.8136775e-001 -5.1692166e-001  4.6124064e-001 -5.5818579e-001 -1.0889826e+000 -7.9814764e-001 -6.3303076e-001 -2.9087183e-001 -1.3769853e+000  4.8410648e-001 -2.2039741e-001  3.2695815e-001 -7.3762521e-001  4.7628757e-001  7.6559029e-001 -9.0351988e-001  2.9688590e-002  5.3787198e-001  5.5807707e-001  5.5322259e-001  7.6479600e-001  1.2067232e-001 -4.3540075e-001  3.6404190e-001 -5.5889716e-001  2.2621367e-001  8.9266390e-001 -1.6172715e-001 -7.3659586e-001  1.2844607e+000  1.6036716e-001 -7.4369180e-001
 -5.3371571e-001  1.0639821e+000 -1.1991052e+000  1.7398015e+000 -7.6579659e-001  5.8986987e-001 -2.7174222e-001 -2.2439167e-001 -4.5337105e-001  4.9989051e-001  2.1674418e-001  2.9360930e-001  5.8380999e-001  4.9531627e-001  9.2427073e-001  1.5607248e-001  3.8515112e-001 -3.8446992e-001 -3.4290360e-001 -3.1933533e-001  1.1123408e+000 -3.1763264e-001  1.3348559e-001 -4.3071915e-001  2.1818507e-001 -7.1364715e-002  8.7676792e-002  3.3070205e-001  3.1928107e-001  5.4348609e-001  7.8711011e-001  4.1177285e-001  6.5778181e-001  1.0917737e-001  1.9927468e-001  5.5278063e-001  3.5149406e-002  5.6267838e-001  1.7960339e-001 -3.6718432e-001 -1.7211154e-001  1.5273988e-001 -1.0224987e+000  1.3437710e-001 -2.2304469e-001  2.2325572e-001 -8.4001262e-001  6.8407258e-001  6.6231001e-001  5.3170929e-001  2.7847279e-001  7.4650683e-001  6.9060483e-001  9.7778093e-001  7.2218876e-001  3.2571360e-001  1.5557432e-001  8.4829709e-001  4.1830940e-002  1.7838073e-001  9.6997948e-001 -1.1102401e-001 -2.6397537e-001 -1.0526106e+000  8.1265063e-002  1.7341712e-001
  1.5680721e+000  1.2524410e-001 -2.7266609e-002  1.3225875e+000  2.6427437e-001  2.8793045e-001  3.6850437e-001  4.2596726e-001  5.4064877e-001  6.1449136e-001  6.3962024e-002  7.0798659e-001  8.3091752e-001  5.1156019e-002  4.9459042e-001  8.5638862e-001  5.2047545e-001  3.2020001e-001 -1.0775926e-001 -2.1370886e-001 -2.6870012e-001  1.6721588e-001  9.9015757e-001  6.7420956e-001  7.0739585e-001  3.3101619e-001 -9.9868914e-001 -8.9996676e-001 -1.1032401e+000  7.0728472e-001  6.0509660e-001  5.1984146e-001  5.1103592e-001  7.1084016e-001  1.7446027e-001  2.3258502e-001  8.3664287e-001 -7.6631847e-001 -6.3982008e-001 -8.7476527e-001  1.0659472e+000  3.4466427e-001  2.5820549e-001  7.7141220e-001  3.5883616e-001 -1.7795675e+000 -5.5485599e-001 -4.9654221e-001  2.4829871e-001 -4.4492492e-001  6.1951346e-001  2.5520987e-001  7.7138022e-002  1.1877192e+000  5.5080230e-001  4.1030554e-002  2.4739290e-001  8.9881934e-001  7.1850508e-001  1.5715442e-001 -5.3194268e-001  1.3529213e-001  6.8158615e-001  1.6601006e+000  5.4646499e-001  7.1680332e-001
 -9.8033519e-001 -1.2438913e-001  7.6424135e-001  5.1396820e-002 -4.1416707e-001 -6.3655616e-001 -8.4091122e-001 -6.4894442e-001  2.4420588e-001 -2.4378919e-002 -1.3236091e-001 -5.4728020e-001  2.8036341e-001 -7.6299902e-001 -2.9954052e-001 -1.1325759e-001 -7.3426104e-002 -1.2969450e+000 -6.6141460e-001 -5.7777428e-001 -1.1601852e-001 -9.4136276e-001  2.0512016e-001 -5.6831345e-001  3.8551718e-001 -8.6800771e-001 -3.8196271e-001 -1.3761561e-001 -6.8639516e-001  1.3964618e-001  6.4408864e-002  2.7290022e-001 -1.0878360e-001 -3.3608335e-001 -7.8507086e-002 -4.5349365e-002  6.0808782e-001 -6.5313792e-001 -1.8092641e-001 -5.8602187e-001 -8.1655991e-001 -4.1885879e-002 -1.0232906e+000 -1.7056099e-002 -5.9638305e-001 -4.9846413e-001  9.0287862e-002 -4.1957016e-001 -5.2913865e-001 -1.6825775e-001  3.1159371e-001 -1.0194073e-001 -4.5792318e-001 -1.3030326e-001 -2.2120776e+000 -1.5610729e-001 -3.3278359e-001 -2.2663543e-002  7.1780615e-002 -5.2605522e-001 -9.4557973e-001 -1.2326032e-001  4.0053585e-001  1.0125228e+000 -9.7753813e-001 -5.4021542e-001
  9.3561601e-001  3.7953259e-001 -5.5451512e-001 -9.9063442e-001 -1.9903323e-001 -3.8547910e-002  2.0156720e-001  6.1656593e-001 -6.6418997e-001  1.8396433e-001 -2.5561160e-001 -8.7940079e-002  4.8641385e-003 -2.4108194e-001  1.8043152e-001  3.2841176e-001  1.5356461e-001 -2.8793622e-001  2.7081304e-001  5.8623316e-001  4.0355227e-001  1.3025788e-001 -4.4687170e-001  9.0934578e-001 -1.5357282e-001  3.5648671e-001 -1.0409821e+000 -4.3655849e-001 -7.0651208e-001  7.0929331e-001  3.6534101e-001  7.2371375e-001  1.2001460e+000  1.8653886e-001  5.7866253e-001  7.6965291e-002 -3.2918492e-001 -4.4224724e-001 -5.9123404e-001 -7.2356276e-001 -8.5527132e-002 -5.5384480e-001  3.0513829e-001 -9.7512361e-001 -5.7096712e-001 -4.8968538e-001 -9.4921884e-001 -1.7401689e+000 -2.0796461e+000 -1.1190268e+000  2.2745439e-001 -8.4090594e-002 -6.6435619e-001  2.3821883e-001 -6.4679144e-001 -3.5533133e-001  5.7055264e-002  1.4704029e-001  4.6832751e-001  6.8935119e-001 -4.2478198e-001  1.0078857e-001 -1.8899266e+000  4.4620553e-001  3.7111709e-001 -3.6872965e-001
  2.3410212e-001  6.5178203e-001  6.9017827e-001 -3.1656384e-001 -9.9356696e-001  5.0574757e-001 -1.0231285e+000 -5.3721956e-001 -1.2797507e-001 -1.2819141e-001 -7.5514142e-003  5.9972282e-001 -1.0017968e-001 -3.0255595e-001 -1.0015051e+000 -7.7469319e-001 -7.1861014e-003 -5.5283470e-001 -1.2179164e-002  3.7579222e-001 -3.4409755e-001 -7.2611671e-001 -5.7820243e-001  1.8805246e-001 -4.5335474e-001  1.6181878e-001 -1.4250381e+000 -5.1264152e-001 -5.3524334e-001 -1.4433758e-001  3.8151138e-001  4.2028117e-001  2.2746777e-001 -1.7736928e-001  1.6683948e-001  9.6540102e-001 -1.7601534e-001 -5.5837980e-001 -2.7009997e-001 -1.0767193e+000 -3.0731523e-001 -2.3448489e-001  2.6217787e-003 -1.0074195e+000 -9.4141434e-001 -1.7177084e-001  1.2066801e-001 -3.4207116e-002 -7.1787953e-001  7.0123485e-002 -4.2101337e-001 -4.3301898e-001 -1.0568177e-001 -1.1900507e-001  1.3765783e-001 -2.2859213e-001  4.5625594e-001  4.3186058e-002 -2.2532002e-001 -4.0241213e-001 -5.6799397e-002 -9.2561824e-001 -8.1449598e-001 -1.6394742e-001  5.7364313e-001  2.4954339e-001
  8.2764053e-001 -1.3536555e+000  7.6317408e-001 -1.5248934e+000  1.6253505e-001 -1.0312887e-001  3.4763654e-001 -1.1223649e-001 -1.9916533e-001  8.6771333e-002 -2.6144566e-001 -1.1712195e-001  2.3729803e-001 -2.5047101e-001 -6.0850889e-001  3.1846422e-001 -4.8470010e-001 -2.2289509e-001 -4.1949265e-001  4.2650193e-001 -8.7713928e-001  2.9992867e-001 -7.9260389e-001  7.6561025e-001  3.3166917e-002  6.7414479e-001  2.5546860e-001 -5.2769726e-001 -4.4325247e-001 -1.8570070e-001  1.7177625e+000  3.1171661e-001  1.8765049e-001  9.6072625e-001  2.9544405e-001  1.1630939e+000  1.0164130e-001 -2.8266877e-001 -4.5412916e-001 -2.3569573e-001  5.0917021e-001  2.5799454e-001  5.0286273e-001 -3.0586229e-001  3.7142839e-003 -2.0766630e-001  7.3539201e-002 -8.6262604e-001 -1.1069788e+000  7.1028935e-002  2.2367446e-002 -2.8354276e-001  1.1522738e-001  1.0161554e-001  2.9657590e-001 -6.1346078e-001  4.0739909e-001  8.8155625e-001  8.9995974e-002 -1.4128886e-001 -1.5195415e-002  6.3448361e-001 -6.8183300e-002 -3.7261862e-001  3.4550860e-001 -6.1062373e-001
  1.0693935e-001  8.0287801e-001  1.1410853e+000 -4.8407615e-001  9.8634084e-002 -1.2279231e+000 -9.2794910e-001  2.2531970e-001 -4.6339552e-001  2.4413741e-001 -5.3896342e-002  7.7123015e-001  1.5898706e-001 -5.5006693e-001 -7.3085631e-001 -6.1148575e-001  5.7917144e-002 -7.3109174e-001  2.6539817e-001  2.3555921e-001 -5.4967149e-001  1.4549246e-001 -4.5823997e-001 -7.5882171e-001 -4.2494556e-001 -2.2918632e-001  4.6846186e-001 -1.1614461e-001  8.0141713e-002  2.3052134e-002 -7.4110814e-002  5.3268397e-001  2.1170855e-001 -1.0976376e-002  5.5572209e-001  6.7347493e-001 -3.0065128e-002 -5.3082864e-001 -4.3366120e-001 -6.0955124e-001 -1.3357255e-001 -3.1118756e-001 -5.9566157e-001 -5.9200607e-001 -5.0122818e-002 -4.9474623e-001 -8.3352447e-003 -4.2180687e-001 -4.6114123e-001  1.6986125e-001 -1.2703111e-001 -6.3826081e-001 -3.6566918e-001 -7.5431408e-003 -2.5808973e-001 -1.2492598e-001  7.0425681e-001  4.2145190e-001  1.5086992e-001 -1.1228625e+000 -1.7881160e+000  1.4254336e-001 -4.6660674e-001 -3.5030371e-001  5.3372138e-001 -5.9342121e-002
  3.2434668e-001  3.1556616e-001 -1.3699441e-001 -1.6636758e-001 -2.4846160e-001  1.5829484e-001 -3.4309611e-001  1.7035420e-001 -3.9391881e-002  4.5854773e-001  4.2822606e-001  2.5781457e-001 -1.6814813e-001  5.2165446e-001  6.4512642e-001  6.4258706e-001  8.7456969e-001  1.3354145e+000  9.0828468e-001  4.2450536e-001  4.2233673e-001  6.7489540e-001  4.9419533e-002  6.8578830e-001  4.7885773e-001  2.0295747e-001 -6.5973600e-001 -1.5149813e+000 -1.3576401e+000 -6.7098849e-001 -4.0869349e-001  1.9144781e-002 -8.4253238e-002 -3.7717429e-002 -1.2888178e-002 -6.4542706e-001 -9.6927425e-001 -7.2489639e-001 -3.7037640e-001 -9.7177061e-001  4.3291769e-001 -2.9354165e-002  4.5543314e-001  9.4984020e-002 -7.4672176e-002  1.0828765e-001 -1.7190413e-001 -1.8196892e-001 -4.0539869e-001  1.5511548e-001  3.9346118e-001  1.7676677e-001  3.7975872e-001  4.4716524e-001  3.2980912e-001  1.6754617e-001 -1.2328685e-001  1.7020693e-001 -1.7170222e-001  6.1593019e-001  6.4609764e-001 -6.6431905e-002  1.5922328e-001  4.8833396e-001  3.5086452e-001  5.6819737e-001
  1.2505145e+000 -9.0434392e-002  1.3058941e+000  6.5665880e-001 -1.0964592e+000  6.2300387e-001 -1.4595655e+000 -9.7319220e-001 -5.4763009e-001 -1.1612053e-001  1.8352163e-001 -3.9491628e-001 -7.9473812e-001 -7.4594050e-002 -4.1391841e-001 -8.8432343e-001 -2.3119618e-001 -3.7430669e-001  6.0127072e-001 -3.5419060e-001 -2.8033878e-001  3.4813981e-001 -9.9647813e-001 -1.3548974e-001 -2.4315879e-002 -2.8436767e-001 -7.9310099e-001 -6.0980060e-001 -9.5100428e-001 -6.7329458e-001 -3.6963556e-002 -3.8036970e-002 -3.0707483e-001 -8.6909105e-001 -5.6513787e-001 -3.9071065e-002 -7.3891689e-002 -6.9370313e-001 -3.6310150e-001 -7.2044518e-001 -4.4707474e-001 -4.1868096e-001 -1.0505617e+000 -1.2747501e+000 -5.4698553e-001 -4.2821800e-001 -7.9889530e-001 -1.4550918e-001 -5.5481020e-001 -4.3929340e-001 -5.2923434e-001 -4.6871873e-001 -3.2489624e-001 -3.7626584e-001 -6.4562095e-001 -9.1258417e-001 -5.9682992e-001  8.1137496e-002 -9.7895963e-001 -9.8574277e-001 -4.8511591e-001 -1.2074480e-001  4.2119752e-001  2.3386587e-001 -2.8067369e-001  2.4615523e-002
 -1.1343757e-002  1.1037675e+000 -1.3326915e+000  1.1179488e-001 -2.5627069e-001  1.1102626e+000 -1.0095474e+000  1.6073883e-001 -3.3920420e-001  3.2386082e-002  4.3711068e-001 -5.6404600e-001  1.2642412e-001  6.3158911e-001  2.0936896e-001 -4.0289383e-002  1.3564635e-001  1.7349752e+000  1.6962612e+000  1.1182158e+000  1.0680551e+000  1.2355197e+000  1.2252755e+000  4.3695770e-001  9.0605944e-001  4.2848435e-001 -1.7590750e-001 -4.3179422e-001 -8.6322113e-001  4.2058056e-001  6.5704182e-001 -1.9840289e-001  1.8790939e-001 -1.9413391e-001 -1.6373277e-001 -1.7361123e-001 -9.8077425e-002 -2.7784943e-001 -1.4771582e-001 -7.5702288e-002 -6.7802352e-002 -2.4992793e-002 -8.2864749e-002  1.8521895e+000  5.8324413e-001  6.4377839e-001  4.5907303e-002  1.0281917e-001  4.9826530e-001 -9.2561184e-001 -5.6754670e-001 -7.1742153e-001  1.1247054e-001  4.0176134e-001 -3.5143765e-001  1.1333374e-001 -2.8970269e-001  8.0064653e-001 -4.9041198e-001 -5.3315775e-001  1.2085655e+000  1.0239052e-001  2.7309026e-001  3.6679793e-001  7.7960760e-001 -3.3863916e-001
  8.7727944e-001  1.4572688e-001  7.9664222e-001 -3.0140213e-001 -4.7334093e-001 -7.8779115e-001 -8.8812541e-001  5.4106318e-001  2.3304211e-001  1.2959105e-001  3.2491645e-001  2.5596867e-001  3.6679383e-001 -9.6810265e-002  2.2725703e-001 -1.7301090e-001  1.7713618e-001  2.5796536e-001  1.0800355e+000  7.0010391e-001  1.5514917e+000  8.2499491e-001  2.2596031e-001 -1.0393314e-001  3.6017216e-001  4.6084880e-001 -5.6210887e-001 -6.1534262e-001 -3.8458961e-001  5.1356859e-001 -2.6429861e-001 -1.9117753e-001 -5.6958499e-002 -1.1862883e-003 -3.4139312e-002 -4.9761298e-002  3.3450451e-001 -1.3276907e+000 -6.9588933e-001 -9.9174251e-002  2.5818888e-001  1.0363641e-001  7.2596878e-001 -3.3727984e-004  1.4305541e-001  1.1287219e+000  2.4461553e-001  9.6423606e-001 -4.7347503e-001  6.3438540e-003 -2.8723323e-001 -4.3103477e-001 -3.1568684e-001  4.4318236e-001 -6.6907981e-001  1.3309677e-001  3.6335195e-001  4.1876591e-001  1.9888906e-001 -1.1525037e-001  1.6998919e-001  4.8523740e-001  1.7910211e-001  1.3276551e+000  1.0779117e+000  1.4048353e+000
  1.7421066e+000 -4.0305554e-001 -5.0812478e-001  1.0311765e+000 -3.6066964e-001  3.9155640e-001 -5.0473428e-001 -4.6822107e-002 -5.2301951e-001  6.0495436e-001  9.3508978e-001  6.1902464e-001  3.9842618e-001  3.1128415e-001  6.0735090e-001  6.8601238e-001  1.0742377e+000  3.4839293e-001  5.7235007e-002  9.7317329e-001  1.0439525e+000  7.5054274e-001 -9.5776939e-002  7.7124528e-001  8.7521023e-001  4.4300977e-001 -8.7333119e-001 -1.2715074e+000 -1.1657819e+000  8.2826705e-001  1.2508557e-002  3.7195196e-001  1.3698484e+000  6.3641204e-001 -8.2965578e-003 -1.4924862e-001  6.0436968e-001 -2.1365424e-001 -1.2946787e+000 -1.1743089e+000  1.8508473e-001 -9.1788609e-002  4.6538150e-001 -7.6266743e-001  7.7194809e-002  2.9110111e-001  7.3113382e-002  4.2309052e-001 -2.8909062e-001  3.3236414e-001  3.8491560e-002  2.1431879e-001 -1.3958349e-001  7.6284545e-001  1.9052470e-001  1.2718794e-001  3.1472419e-001  3.8058217e-001 -5.0679186e-001  2.8442469e-001  3.0880553e-001 -1.3792047e-001  9.3596412e-001 -6.6279700e-001 -3.8768188e-002  1.4169912e+000
  1.1902645e-001 -6.1967449e-001  2.7719280e-001 -4.2798518e-001  1.5852402e-001 -1.4176966e+000  2.7860754e-001 -1.8578625e-001  1.2211546e-001  5.8665507e-001 -5.2056439e-001  7.8093109e-002  5.4153598e-001 -6.9928931e-001 -1.6488896e-001  3.8359969e-001  1.1227858e+000  4.2519768e-001 -1.9214403e-001 -2.0499032e-001  4.6529091e-001 -1.5546379e-001 -4.0638554e-001 -4.8395973e-001  4.5129366e-001 -1.8125303e-002 -5.7728854e-001 -3.3379494e-001 -6.9919882e-001 -2.6589011e-001 -1.3917211e-001  2.6028845e-001  1.9470306e-002 -2.2096697e-001 -4.1404654e-001 -1.0422740e+000  1.1823013e-003 -1.2662280e+000 -1.5372188e+000 -1.1020480e+000 -4.6374415e-001 -4.1488573e-001 -2.2667085e-001 -1.1756944e+000 -3.7199490e-001  4.0109820e-001 -1.1897164e+000 -3.0626783e-001  4.6104005e-001  1.3261443e-001 -1.9347726e-001 -5.2877930e-001  1.9295168e-001  1.8976387e-001  1.0451232e+000  2.5285072e-002  2.3024334e-001  3.2793392e-001 -9.9116201e-001 -7.0156042e-003 -3.3293095e-001  5.7761765e-003  3.6306953e-002  5.9988626e-001 -3.5636171e-001 -5.0776356e-001
  4.2513584e-002 -1.3195752e-002  8.3111471e-001 -1.1710319e-001  1.5947069e-001  6.7422670e-001  7.9734740e-002 -4.2944826e-001 -2.7637270e-001  3.7269517e-001  2.3504892e-001  8.1668882e-001  3.9461952e-001  7.6045065e-001 -5.6115767e-002  4.2940683e-001  7.7544455e-001  9.7465369e-001  6.6890134e-001 -4.6178588e-001 -3.0564424e-001  6.3877518e-001  2.5235853e-001  5.8630662e-001  6.0808013e-001  9.4121722e-001 -2.4046571e-001  2.4731983e-001 -4.4496793e-002 -7.6177958e-001  6.0134016e-001 -4.1622574e-001 -2.5427893e-002  3.0149682e-001 -8.5417486e-001 -5.5729351e-001 -7.9079462e-001  1.6071695e-001  2.4677622e-001  1.3272650e-002 -2.3356405e-001  1.1100137e-001  3.4370415e-001 -2.1281229e-001  3.0781319e-001  1.1917412e+000 -1.9456114e-001  6.5586173e-001  9.5649084e-001  1.4244474e-001 -4.6948711e-001 -4.8158689e-001 -7.7316020e-002  1.7782232e-001 -1.6677906e-002  1.5902942e-001 -1.9088444e-001 -3.2596802e-001 -8.2703148e-001  5.7538772e-001  5.0859930e-001  2.3001374e-001 -7.2527539e-001 -1.6210563e-001  5.2440882e-001 -1.2283490e+000
 -8.2250925e-002 -9.1389125e-001 -1.4866900e+000 -2.6139210e-001 -3.2397580e-001 -2.7625728e-001 -6.1181207e-001 -1.0393935e+000 -1.1835035e+000  3.5544027e-001 -7.6805748e-001  9.8338826e-001  4.1000789e-001  1.8784098e-001 -8.4159538e-001 -4.6884102e-001  4.1560382e-001  4.1978197e-001  1.4024159e-001  9.6635683e-002 -3.8103342e-001  4.1882955e-001  8.9949151e-001 -6.4730023e-001  1.2712362e-001 -9.3079252e-001 -5.4262335e-001 -1.4570612e-001 -4.0224573e-001 -6.0384739e-001 -3.3194562e-001 -1.8087394e-001  2.8531753e-001 -9.0815804e-001 -5.6871900e-001 -8.4571730e-001 -9.3372888e-001 -5.3191115e-001  3.2965797e-001 -3.8655486e-001 -5.2667683e-001 -2.9786403e-001 -3.3010387e-001  6.0572878e-001  5.4279421e-001 -2.5052257e-001 -1.3638559e-001 -6.1471253e-001 -4.4681125e-001 -2.3744567e-001 -2.0039336e-001 -1.1837393e+000 -4.8339103e-001  2.7850233e-002 -9.7502557e-001 -6.9741746e-001 -4.0677441e-001  2.4952133e-001 -5.0957413e-001  1.6728456e-002  3.2979826e-001 -3.7140230e-001  5.3751460e-001 -1.1102767e+000  1.2901704e-001 -8.3036469e-001
  2.0680554e+000 -3.6443710e-001  1.4116600e+000  5.3174376e-001 -1.9628194e-001 -1.6406812e+000  4.9626636e-001 -5.8331960e-001  4.5865676e-001  3.4060753e-001 -8.6125230e-002  1.2453308e+000  7.2286145e-001 -9.2538407e-001 -9.3651531e-001 -2.8484728e-001  6.2550116e-001  6.2833608e-001  4.4817638e-001  6.7118771e-001 -1.4820329e-001 -2.9554445e-002  5.7061662e-001  1.1386381e+000  8.8072299e-001  6.5640547e-001  1.4263490e-001 -4.8915498e-001  6.5098336e-001 -5.5289078e-002 -5.2265527e-001 -8.7579127e-002 -8.6371478e-001 -1.1754113e+000 -4.8280240e-001 -5.9507815e-001 -7.1989602e-001  3.0478829e-001 -1.2359976e-001  2.7752538e-001  5.9666609e-001  3.3411990e-001  1.0119586e+000 -4.0987614e-001 -5.7144561e-002 -4.3089269e-001  5.8396505e-001 -9.0280967e-002 -1.0616159e+000 -9.6395688e-003 -5.6474463e-001 -1.0456970e+000 -6.3514819e-001  4.7936944e-001 -1.5495690e-001 -1.0212039e+000 -4.9441415e-001  1.1231923e-001 -7.3117483e-001  7.4800726e-001 -1.7142995e+000 -4.5668142e-003  8.4325145e-001  4.6317584e-001 -3.8311146e-001  1.5204624e+000
  5.4004795e-001 -1.7691987e-001  1.4999167e+000 -1.5427217e-001  4.0925733e-001  1.4365740e+000 -2.5416964e-001 -5.5211824e-001  1.3860463e-001 -5.8381433e-001 -3.2176742e-001 -8.8814552e-001 -1.5744024e-001  4.6081265e-001 -5.0731646e-001  9.3890417e-002 -2.4402060e-001 -2.0053141e-001 -2.1158224e-001  5.9712061e-001 -5.7337315e-001  2.4620916e-001  4.5025698e-001  3.0673832e-001  5.5699329e-001  1.4488775e+000  3.4454184e-001  4.2476657e-001  6.3461628e-001 -1.3126833e-001  6.3401892e-001  7.4376090e-002 -8.2491581e-001 -1.1832611e+000  1.1528900e-001  9.2142301e-002 -9.6045757e-001  1.2809026e-001  5.0727095e-001  2.0949127e-001  8.4786543e-001  5.9383792e-001  5.6560042e-001  4.7110829e-001  2.3381965e-002  1.0196827e+000 -1.5723624e-001 -2.2523195e-001 -9.2923288e-001 -1.0275491e-001  2.2169309e-001 -7.2501987e-001  7.8955167e-001  6.2759742e-002 -1.3724023e-001 -1.2702526e+000 -6.3256219e-001  4.2906970e-001 -8.4481346e-001  1.9811499e-001  5.9675550e-001  6.5833132e-001  1.5211371e+000  3.6523311e-001  3.3077378e-001 -8.2506030e-001
 -5.4545450e-001 -2.1541194e-001  6.8835142e-001 -1.0991968e+000 -2.8709853e-001 -3.7843216e-001 -3.8716158e-001 -1.2891761e-002 -8.3484152e-001 -6.3883724e-001 -7.8291841e-001 -1.0019504e+000 -9.3716510e-001 -4.0434250e-001 -3.0005023e-001  3.2480908e-001 -4.7088051e-001 -5.2630046e-001 -1.1192943e-001  2.8226823e-002 -6.4541346e-002 -3.8365215e-001 -1.0250052e+000 -4.0601121e-001 -5.9290563e-001  6.8544952e-002 -5.9398650e-001 -5.4281068e-001 -3.9739229e-002  4.7036025e-001 -2.0682132e-001 -5.3986217e-001 -3.7652324e-001 -3.6207529e-001 -7.9857102e-001 -6.0313242e-001 -2.6175195e-001  6.4130721e-004  1.2501231e-002 -3.0952475e-001  1.4787036e-001 -3.7398719e-001 -7.2635936e-001 -8.6892471e-001 -6.1305134e-001  1.8803882e-001 -5.3223198e-001  3.3784045e-001  1.6323678e-001 -3.3428319e-001  2.3788239e-001 -1.4152915e-001  2.0198056e-001 -3.2907578e-001 -5.8701393e-001 -3.1456257e-001 -7.1669879e-001  3.8774953e-001 -2.5770074e-001  9.7617198e-002  2.1813195e-001  4.9451209e-001 -7.9236932e-001  1.4782267e+000 -4.1762327e-001  1.0639153e+000
 -3.1386852e-001  1.1507552e+000  1.8982912e-001 -1.0691554e+000 -3.0025778e-001  1.7399991e-001 -9.0872834e-002  2.9891979e-001 -2.1474099e-001 -2.6391977e-001 -6.5389457e-001 -9.7189980e-001 -1.7620739e-001 -3.7514911e-001 -4.3907291e-001 -4.4940419e-001 -1.0004627e+000 -1.6779330e+000 -1.8345606e-001 -3.2855366e-002  1.7701787e-001 -5.8653620e-001 -7.4494364e-001 -2.1408251e-001 -4.4270505e-002  5.1565361e-001  1.4653865e-001  7.0293994e-001  1.9518665e-001  4.5554560e-001  5.3506610e-001  4.6745727e-002  3.0092472e-001 -2.2891356e-002  1.6789237e-001  3.4858521e-001  3.4913219e-001  2.5292537e-002 -4.3245614e-002  1.3505709e-001 -1.1751815e-001  7.0753519e-001 -3.7555566e-001  1.0663557e-001 -2.3104589e-001  1.9621364e-001  8.9327740e-002  9.1351882e-001  5.4366708e-002  4.7553559e-001  5.0653977e-001  7.6401749e-002  2.1860756e-001  3.6471159e-001 -7.9979312e-001 -2.3608668e-001 -3.4681518e-001  1.1526847e-002 -5.4045583e-002 -4.2220738e-001  1.6893263e-001  1.3661608e-001  4.2372405e-001 -1.4871817e+000  1.1207811e+000 -2.1538954e-001
  5.9362249e-001  6.2601128e-001 -4.3267087e-001 -1.2341078e+000  3.4020647e-001  1.8569870e+000  5.9905720e-001  1.6160290e-001 -3.5127107e-001  1.2427474e-001  7.3652121e-001  5.5218740e-002  3.6494866e-001  5.2777633e-001  1.1815120e+000  6.4745466e-001  5.4889294e-001  2.5091918e-001  3.3144199e-001  6.9193877e-001  1.4251016e+000  9.2782169e-001  8.9780098e-001  9.9736813e-002  2.0844484e-001  9.4530592e-001  1.1206859e+000  1.8316703e+000  8.9714750e-001  4.3245414e-001  7.0701186e-001 -2.0635214e-001  7.7439423e-001 -3.6765638e-001 -5.9194367e-002 -3.3821597e-001  3.6984931e-001  5.6977424e-001  1.2081899e+000  1.0195555e+000  2.1241208e-001  3.0130609e-002  2.8859887e-002  1.2174376e+000  2.5765052e-001  3.6854156e-001 -3.6484236e-001 -1.1419774e-001 -4.7017523e-001 -1.0998688e-001  6.2642901e-001  7.2571580e-001  7.4946723e-001  6.5387859e-001 -4.7250119e-001  6.2016971e-001 -4.4851263e-001  1.3198228e-001  3.7879923e-001  1.6760042e-001  2.4664490e+000  3.2260932e-001  2.8305551e-001  9.1925664e-001  3.0402852e-001  4.1991850e-001
  1.7799574e+000 -4.2403879e-002  5.3798411e-001  4.4083970e-001  6.4080598e-001  4.7823143e-001  1.1140313e+000  2.3099986e-001  4.7968457e-002 -1.7575101e-001  5.9755150e-001 -1.8363713e-001  2.9915701e-001  5.0621093e-001  7.6915716e-001  5.9354599e-001  1.0348258e-001 -1.8682081e-001  1.4189939e-001 -2.9179165e-001  9.9989406e-001 -6.6088170e-002  3.1083712e-001 -4.3822659e-001  3.8102975e-002  1.7219724e-001  5.2058263e-001  1.2473827e-001  5.5977445e-001  7.4820024e-001 -4.5509399e-003 -3.0489187e-001  9.5428280e-001  6.7151069e-001 -5.7137462e-001 -4.3257131e-001 -2.2140123e-001  4.3507858e-001  2.4905247e-001  4.8408236e-001  3.9596705e-001  2.1390650e-001  9.5732630e-002  2.9863315e-001 -1.4211822e-001  1.8362119e+000 -6.8024757e-001  4.0510553e-001 -9.0293189e-001  5.7567705e-001  8.1000262e-001  9.9956146e-001 -6.9835974e-002  6.2689658e-001 -1.4442642e-001  5.7250113e-001  9.4416098e-002  7.3965670e-001  1.3216994e-001  5.4154932e-001  7.4677248e-001  9.3361104e-001  4.0934223e-001  1.6291105e+000 -5.7068444e-001  2.0573794e+000
  1.1035283e+000  2.7308406e-002  7.9905745e-001  9.8384817e-001  4.5888909e-001 -8.8869218e-001 -8.1836211e-002  3.0011432e-001 -5.9831486e-001  4.5259763e-001  8.6799810e-002 -2.1215579e-001 -4.8277874e-002  6.9514358e-001  2.5817720e-001  2.2093380e-001  1.0990136e-001  7.6785663e-001 -1.0654707e-001  4.3893369e-002 -1.0922974e+000  9.0952091e-001  3.8655774e-001  9.5457123e-001  5.6650765e-001  6.2275606e-001 -4.2399597e-002  2.0261039e-001  2.7567326e-001 -3.9929722e-001 -5.1662048e-002  2.3950982e-001  1.3981855e-001  2.2772927e-001  3.1342643e-001  4.1574213e-001 -9.0647663e-001 -5.0414344e-003  1.1260844e+000  3.2687119e-001  1.4289607e+000  3.9700292e-001  1.1770690e+000  2.9320936e-001  9.8296583e-001  7.5027660e-001  3.0742783e-003 -1.6710150e-001  4.1019339e-001 -2.3820063e-001  3.2844069e-001  8.2038959e-001 -2.6911705e-001  3.0492809e-001  2.5261651e-002  5.7727982e-001  2.1758723e-001  1.5910766e-001  6.0155800e-001  2.9714963e-002  1.0720615e-002  1.1107075e+000  1.0707663e+000 -4.0911079e-001 -4.6620275e-001 -3.9964537e-001
 -2.4230616e-001  3.0650798e-001 -4.7947583e-001  8.2467941e-001  1.7976592e-001 -8.9244315e-001  3.7866939e-001  1.5404814e-001 -1.0353026e+000  2.0914761e-001 -5.4412509e-001  5.5321803e-001  1.6556938e-001 -2.6524201e-001 -3.2642373e-001 -4.8572514e-001 -1.1780894e+000 -1.3878282e-001 -6.1603144e-001  2.4442697e-001 -5.4754095e-001  4.7965588e-001 -6.7733933e-001  1.3779647e+000  1.4539598e-001  1.2485060e+000  1.7921925e-001 -1.9087603e-001 -2.0630911e-001 -3.8267252e-001  2.1673184e-001 -3.9587625e-001 -2.1740898e-001 -1.3557712e+000 -1.5111356e-001 -1.3990924e-001 -7.9000478e-001  6.8784211e-001  7.7729656e-001  2.7833796e-003  1.0051840e+000  4.4135786e-001  1.8574391e+000 -4.7692313e-001  6.5953302e-001 -5.5392446e-001 -1.1673154e-001 -1.0574892e+000 -9.1214435e-002 -3.1176583e-001 -2.0294601e-001 -1.7472020e-001  4.0550010e-001  4.6080579e-001  2.6469198e-001  2.3265042e-001 -1.4398059e-001  1.1402732e-001  2.2027980e-001  7.0664273e-001 -4.0316294e-001  5.2462485e-001  2.3394883e+000 -3.2359435e-001 -1.0642907e-001 -1.2480240e-001
 -8.6536771e-001 -1.2490847e+000  2.7007726e-001 -4.8756797e-001 -6.2044003e-001 -2.8792173e-001  7.5962676e-002 -5.9017340e-001  1.6556920e-001  5.8143170e-001  5.4961257e-002  1.6608786e+000 -2.0428697e-002 -1.2642798e-001 -4.9856475e-001 -9.3596399e-001  4.0806830e-001  4.0487041e-001 -3.2779762e-001 -5.9692549e-001 -1.8204510e-001 -4.8871838e-001 -1.3554414e+000 -3.3208714e-002  7.1827455e-002 -4.6804717e-001 -1.3063500e+000 -1.6370023e+000 -1.3003012e+000 -7.5548279e-001 -4.3779818e-001  5.6291015e-002  3.5997364e-001 -4.0538205e-001 -8.0380141e-001 -8.9328967e-002 -5.5414235e-001 -1.4016999e+000 -1.3564406e+000 -7.8827259e-001 -2.2718058e-001 -4.9496958e-001 -2.1681350e-001 -1.5000602e+000 -8.4325521e-001 -9.3959257e-001 -3.4652193e-001 -2.8038098e-001 -3.6307315e-001 -1.4762226e-001 -9.8144018e-001 -6.4381811e-001 -3.4345180e-001 -4.2654376e-001  1.0527537e+000 -1.2886285e-001  1.0805963e-001 -7.2697166e-001 -2.7697226e-001  1.5891469e-002 -7.4881439e-001 -6.7175184e-001  1.0665439e+000 -1.4207450e+000 -6.8591916e-001 -3.2764136e-001
 -5.4530260e-001  4.9812869e-001  3.6680639e-001 -5.6436924e-001 -9.0202546e-001  5.4903348e-002 -1.2995276e-001 -1.0744414e+000 -8.0181685e-001  3.6619357e-002 -3.6098603e-001  8.0504160e-001 -3.6487927e-001 -2.6833446e-003 -4.7243269e-001 -5.5475984e-001  2.7376654e-001 -3.4876812e-001  2.7807755e-001 -2.9305198e-001  9.6116720e-002 -1.6242154e-001 -1.2462561e+000 -3.5913046e-001 -2.7603279e-002 -6.7597165e-001 -1.0481840e+000 -1.0755710e+000 -7.9354796e-001 -1.0745629e+000 -7.1270228e-001 -6.8940151e-001 -8.7613414e-001 -1.0397040e+000 -8.6191891e-001 -5.2285048e-001 -6.7348599e-001 -1.5985418e+000 -1.5173667e+000 -1.2416355e+000 -5.2199789e-001 -6.5695822e-001 -4.7878091e-001 -8.1970683e-001 -2.7636091e-001 -6.2107185e-001 -5.8033244e-001 -1.8784825e-001  1.9057834e-001 -1.0053313e+000 -3.7558037e-001 -6.1190891e-002 -2.1750005e-001  6.9288533e-001  9.3952119e-001  2.6287539e-002 -2.6703511e-001  7.0751911e-001 -6.4786786e-001  2.4446383e-001 -5.1420510e-001 -1.3784759e-001 -3.9606181e-001 -5.3918013e-002  2.4664243e-001 -1.1041700e+000
  6.6217241e-002  1.1419755e-001 -2.8182568e-002 -1.0210520e+000  2.8657443e-001 -2.5108384e+000 -4.2684133e-001  2.0075071e-001  1.1387530e+000  9.0437059e-001 -2.7600556e-001  6.6525225e-001 -1.0576707e-002 -9.4412798e-001 -1.0901849e+000 -8.6671652e-001  4.8148170e-001  5.5069633e-001  7.6177968e-001 -9.8328585e-002  9.0337916e-002 -8.3433116e-002 -7.0155226e-001 -7.8315579e-001 -3.4040766e-001 -9.7250435e-001 -1.2548705e+000 -1.3006271e+000 -1.2721563e+000 -1.7807035e-001 -1.0760749e+000 -5.1228428e-001 -8.1501324e-001 -8.5427275e-001 -9.8801509e-001 -2.0125556e+000 -4.7231256e-002 -1.4313304e+000 -9.5543673e-001 -1.3245870e+000 -1.0130164e+000 -8.9358884e-001 -5.8358293e-001 -6.7352113e-001 -3.8019714e-001  4.6813180e-001 -1.0954350e+000 -7.5531010e-002  5.5222039e-001 -4.6241741e-001 -2.3163019e-001 -2.6413762e-001 -3.4897294e-001  1.0541941e+000  4.4181192e-001 -1.4862894e-001  1.8244907e-001  1.5667346e+000 -2.8299454e-001 -6.2971707e-001 -1.2276572e+000  2.4212247e-001 -9.8529490e-001  5.8054135e-002 -5.0896413e-001 -1.2106068e+000
  1.1010355e+000  9.1247387e-002  5.0775123e-001 -2.4440317e-001  2.6446456e-001 -5.1052453e-001 -2.4374225e-001  4.4548468e-001  3.7664847e-001  7.4833580e-001 -1.6253141e-001  4.6911137e-001  3.0352611e-001  2.1798373e-001 -3.3657066e-001 -2.8766967e-001  3.8830870e-001  5.9815299e-001  3.9174904e-001  5.1630873e-001 -1.8376682e+000  5.9633907e-001  6.0330739e-001 -7.0733493e-001 -5.9456313e-001 -2.3656672e-001 -5.8308448e-001 -5.3826283e-001 -7.1036350e-001 -7.5003038e-001 -2.1717570e-001  9.8920145e-002 -6.2933125e-001  4.6287302e-001 -2.2883628e-001 -3.0760709e-001 -1.6034181e-001 -3.8021093e-001 -3.1653045e-001 -6.2293753e-001  9.8035990e-002 -7.6336672e-001 -4.6590347e-001  1.0395755e-001  2.5687854e-001 -8.4306868e-001  3.5733608e-001 -5.3254492e-001 -4.1604421e-001 -1.3706865e-001 -2.1331665e-001 -4.2400370e-001  1.4163746e-001  4.0326973e-001 -1.1818068e-002 -2.2740789e-001  5.3231733e-001  1.0369092e+000  2.6926968e-001  6.1584864e-001 -2.8706110e-001  4.7940253e-001 -4.1672198e-001  1.6745636e+000 -3.6710593e-001  1.2094211e+000
 -1.1791905e+000 -1.0439455e+000  1.2403298e-001  6.7772707e-001 -3.9076808e-001 -2.6425721e-001 -2.5831075e-001 -6.8209302e-001 -7.4865421e-002  2.2674265e-001 -3.4785124e-001  9.5459797e-001  3.6483612e-001 -1.1460794e-001 -9.8323086e-001 -1.1864161e+000 -1.4776243e-001 -4.2100318e-002 -1.0802193e-001 -6.2921520e-001 -9.0730427e-001 -6.3491183e-002 -5.7177613e-001 -1.1621923e+000 -8.1918945e-001 -8.4738667e-001 -5.6791598e-001 -3.3102853e-001 -3.2907406e-001 -7.2735828e-001  2.2602866e-001  3.2377301e-001 -7.6270313e-002 -4.6035008e-001 -8.1360379e-002 -2.9636511e-005  3.9240038e-001 -5.6310921e-001 -4.0199648e-001 -5.7470677e-001 -5.7733614e-001 -3.4292184e-001 -1.2555818e+000 -2.7824759e-001 -3.0035231e-001 -4.4498392e-001  5.0366041e-001  7.9348244e-001 -1.3891664e-001  1.3106455e-001 -3.4062469e-001 -8.3688988e-001 -2.3497342e-001  2.6225470e-001  1.1560073e+000 -7.3548521e-001  8.6614613e-002 -1.4903508e-001 -5.6772213e-001 -3.9747377e-001 -6.4443499e-001 -6.8718611e-001  2.9201396e-001 -5.6113691e-002  3.3063073e-003 -1.4533065e+000
  1.7109662e-001 -3.6611563e-001  4.7540293e-001  1.1026803e+000  8.4839843e-003  5.1295574e-001  6.0298424e-001 -1.4892891e-001 -1.9719696e-001  8.7038965e-002 -7.1968111e-002  6.1648114e-001  4.2534627e-001  4.8077400e-001  7.3941564e-001  6.2684820e-001 -4.8226478e-001  2.8432255e-001 -1.0379413e-001 -1.2346778e+000 -4.2710007e-002 -3.2015602e-001  1.1266934e-001 -3.2802658e-001 -7.9229880e-003 -1.5318842e-001  1.0576603e+000  1.0312938e+000  1.6360246e+000  1.7594172e-001  3.0477391e-001  1.6252815e-001 -6.0934926e-002  4.5634303e-001  1.8638586e-001 -6.3026687e-002  4.3532005e-002  1.9231969e+000  1.5916770e+000  9.4257610e-001  2.9527233e-001 -1.5055564e-002 -2.3994134e-001  6.6648913e-001 -1.6865896e-001  3.6325195e-001  3.5482942e-003 -3.0600797e-001 -3.7514361e-001 -1.0986446e+000  2.3041599e-001  9.4055712e-001 -3.5157195e-001  3.3141195e-001 -2.1047849e-001  2.2563788e-001 -2.4060388e-002  2.1329571e-001  7.2898379e-001  5.6981989e-001  1.3015512e+000  2.6943646e-001  1.1541182e-001  1.8331753e+000 -7.1010118e-001  1.4927101e-001
 -3.7517384e-001 -5.7793387e-002  6.8049787e-001 -1.6172567e-001 -8.4025216e-002 -1.9578216e+000  5.3018193e-003  2.0788180e-001  1.0488211e-001  3.9119424e-001 -4.6788690e-001 -5.7803376e-001 -1.0604456e-001 -7.5105918e-001 -2.2714906e-002 -8.3945434e-002  2.0803765e-001 -1.5429735e+000 -8.2601898e-001 -7.4968183e-001 -8.6326759e-001 -7.2353604e-002 -5.2154094e-001 -9.5440407e-001 -3.5694372e-001 -4.6661341e-001 -4.1247729e-001 -2.8917457e-002  6.5582982e-001  8.7390936e-002  9.4351168e-002 -3.2199674e-001 -2.0102436e-001  6.8161847e-001  5.2719187e-001  3.9407469e-001  1.0168757e+000  4.1735226e-001 -7.1423519e-003 -9.4290000e-002  9.3487483e-002  1.0354583e-001 -6.4779888e-003 -3.7121200e-001 -2.6317761e-001  2.7565169e-001  8.4971757e-001 -2.2622978e-001 -1.7284715e-001  4.4661157e-001  1.9249687e-001  4.7891728e-001 -3.9832032e-002 -1.9216586e-001  6.0329988e-001 -2.0930348e-001  7.3517584e-001  9.6787218e-002  7.1148982e-001 -2.6361745e-001 -2.2527359e+000  7.2680440e-002 -4.5650269e-001  9.6756499e-002  4.1685851e-001 -2.8387928e-001
 -3.2363638e-001  1.1895467e-001  6.5065802e-001 -1.1429846e+000  4.4453422e-001 -2.9359905e-001  6.0199450e-001  2.5144552e-002 -3.7421281e-001  1.0203889e-001  4.9110573e-002 -3.5965603e-001  8.7737181e-002 -6.1432385e-001 -3.9307680e-001  1.1309932e-001  2.5335700e-001 -2.1993177e-001 -1.4510441e-001 -5.9619835e-002 -8.6924792e-001  4.0171783e-002  7.6282861e-001  2.9595128e-002  1.4105507e-001  3.1547303e-001  8.6213184e-001  1.1258267e+000  1.3296412e+000  1.8865112e-002  3.1707449e-001 -1.4294011e-001 -3.2067772e-002  3.8262782e-001 -5.4315264e-002  3.3962342e-001 -2.3201682e-001  1.4047638e+000  1.3901360e+000  9.0943920e-001  5.6292757e-001 -9.1854200e-002  3.8718490e-001 -4.1295529e-001  3.0042466e-001 -8.8061748e-001  2.6580482e-001 -1.3009463e+000 -7.4456321e-001 -1.2724405e-001 -2.4682601e-001 -4.7226178e-001  4.7224062e-002  7.9945165e-003 -9.9447701e-001 -4.8605949e-001 -2.8050790e-001 -6.1330276e-002 -2.1232765e-001  1.2158514e+000 -1.7363047e-001  9.7608329e-002  4.8644537e-002 -5.2071452e-001 -6.1778816e-001  1.0037535e+000
 -4.4658884e-002  2.8240296e-001  2.4113639e-001 -3.0006688e-001  1.0681074e-001  2.2739756e-001  1.0336483e+000  6.4330939e-001  2.5651471e-001 -3.0066099e-001 -3.8019926e-001 -1.2568199e+000 -1.5021773e-001  2.8924182e-001  6.5877644e-001  9.1191066e-001 -7.0309629e-001 -1.1203451e+000 -2.1467551e+000 -2.1851219e-001 -7.9755301e-001 -7.9641809e-001  7.0021606e-001  8.3779422e-001  4.1362057e-001  3.8307193e-001  1.1508559e+000  1.4475954e+000  1.8395591e+000  1.3542448e+000 -2.8350280e-002 -1.7512984e-001 -2.9902887e-001  1.2872514e+000  6.2362786e-001  9.9769150e-001  1.3614746e+000  1.7090752e+000  7.0411881e-001  1.1669762e+000  2.6947306e-001  8.7627130e-001  2.0438231e-001  1.6401176e-001  2.1497572e-001  5.1777541e-001  1.0092049e-001  1.1281545e-001 -1.2785506e-001  6.9441934e-001  6.5888185e-001  7.9799755e-001  6.4747019e-001  7.5293108e-002 -5.6598771e-001  1.7133573e-001  1.8727138e-001 -3.0063062e-001  3.3903793e-001  3.3800907e-001 -5.4028594e-002 -2.4031409e-001 -3.3081765e-001  3.7129663e-001 -1.0084945e-001  7.2291343e-001
 -3.7482405e-002  3.4403685e-001  1.4110599e-002  6.5950264e-001  3.4601197e-001  7.2116426e-001  9.3333078e-001  7.1639155e-001 -1.0614515e-002 -4.0436949e-001 -7.3318643e-002 -1.0101362e+000 -3.9721963e-002 -1.7814366e-001  3.7804547e-002 -1.5931134e-001 -8.9942371e-001 -2.1373485e-001 -6.7293497e-001 -1.3912607e-001 -4.8935894e-001 -4.2868375e-001  5.2354954e-002  7.7545083e-001  2.4881148e-001  2.0995156e-001  8.4363555e-001  4.6594435e-001  8.9266726e-001  1.8084329e-001 -4.0772737e-001  1.9096386e-001 -7.4027168e-001 -1.2318853e-001  3.5931362e-001  4.0382190e-001 -3.8077768e-001  1.2109258e+000  6.4159607e-001  1.2932159e+000  3.8295414e-001  5.2613490e-001  4.6853494e-001 -1.3468720e-002 -3.2479290e-001  2.9305066e-001  1.9851198e-001 -1.8465567e-001  4.1154036e-002  2.0148068e-001  1.7883636e-001  8.7277647e-002 -9.8099738e-003  5.9457085e-002 -6.6113460e-002  2.7050404e-001 -2.1755651e-001  2.5077082e-001  4.7746526e-001  4.3084319e-001 -7.5579142e-001  3.8027081e-001  7.5317370e-001  6.0651376e-001 -5.9533951e-001 -5.8203385e-002
 -1.9816385e-001 -1.4150072e-001  1.9754518e-001  1.8911026e-001  3.7975329e-001 -1.4449174e-001  4.2823183e-001  1.1225667e+000  3.5589545e-001 -4.3283441e-001 -2.4213720e-001 -1.0243802e+000 -3.7555031e-001 -7.3031298e-001  1.4234130e-001  5.9161268e-001 -6.2433022e-001 -4.9006979e-001 -4.5838467e-001 -3.4356731e-002  3.2907440e-001 -1.7930446e-001 -2.1080658e-001 -4.4888439e-002  8.9923505e-002  1.7023071e-001  9.8748532e-001  1.2628654e+000  7.1560868e-001  8.3025196e-002  2.2314088e-001 -3.2693802e-002 -5.0438245e-001 -2.3209663e-001  2.7541093e-001 -3.1809156e-001 -3.1051343e-001  5.8946208e-001  5.8324149e-001  1.5086450e+000  1.8134642e-001  4.0030863e-001  4.6079933e-001  5.3784408e-001 -2.1419600e-001 -7.0311249e-001  9.3857818e-002 -1.1592891e-001  3.7545001e-001 -1.2968228e-001  7.3931858e-001  9.9275433e-002  1.8983807e-001  2.1626084e-001  9.2745208e-001 -1.7323646e-001 -4.7184948e-001  2.1782623e-002  3.4117173e-001  2.6426055e-001 -8.6786385e-001  1.6456853e-002 -7.1601713e-002  3.4408588e-001 -1.6024364e-001 -4.5540082e-001
  8.2806941e-001 -4.6959226e-001  1.5386628e-001  1.3764917e-001 -7.6255087e-002  5.1816809e-001  3.7969342e-001  4.4921909e-001 -1.3444860e-002 -4.2077157e-001 -6.5272019e-001  5.2999766e-002 -5.0991359e-001 -2.4480970e-001  2.7104830e-001  7.6394625e-002 -4.8432574e-001 -5.8425907e-001 -7.7457620e-001 -7.2793363e-001 -6.0143024e-001 -5.7223761e-001 -1.2095458e-002 -6.0338207e-001 -4.8166468e-001 -1.3449628e-001  2.7719526e-001  6.6456695e-001  6.0856345e-001 -3.6839275e-001 -2.2910739e-002  3.7203280e-001 -6.7747154e-001 -3.2375064e-001  6.7911993e-002 -1.4339590e-001 -6.9863841e-001  4.0137873e-002  9.0518227e-001  2.2670780e-001 -4.4859233e-001  1.5254655e-002  6.6278700e-001 -7.7061877e-001 -2.7598838e-001  1.6301739e-001 -5.1968996e-001  9.9559415e-003  8.0719789e-001  3.5668811e-001  1.5863427e-001  3.5198619e-001  1.1976871e+000 -3.7479017e-001  1.7180577e+000  4.0011372e-001 -2.3653411e-001  3.6346319e-001  7.2500417e-002 -2.6807826e-001 -1.2351860e+000 -2.9983960e-001 -6.7171983e-001 -1.5789538e-001 -6.7555476e-001  4.1599883e-002
 -4.7491284e-001 -2.2817820e-001 -1.1888213e+000 -1.9164485e-001  2.3322340e-001  5.3227195e-001  4.2733558e-001  2.4483033e-001 -2.0345314e-001 -7.2883847e-001 -2.8620393e-001  5.6241309e-001 -2.1281649e-001 -5.6538211e-001  3.0835047e-001 -8.1989079e-002  9.0620849e-002  1.3894914e-001  3.3444081e-002 -7.6880939e-001  8.2598101e-001  3.0785563e-001 -4.7172388e-001 -5.8293409e-001 -1.3233372e-001 -6.6878230e-001  9.5569961e-001  4.0568225e-001  7.9599817e-001 -4.2868920e-001 -9.6051287e-001  6.6028527e-002 -2.8119728e-001 -1.0235998e+000 -3.3883130e-001 -5.9636857e-001 -2.7786379e-001  1.4074979e+000  1.1357458e+000  8.5441208e-001 -4.0185410e-001 -1.9600564e-001 -6.1274211e-001  7.0518249e-001  1.9068774e-001 -2.1543464e-001 -9.4563120e-001 -1.3668631e-001  1.9007997e-001 -3.8370280e-001  5.1575721e-001  4.7320407e-001  2.3218498e-002 -4.9782662e-002  4.6547656e-001 -1.1203504e-001 -7.2370436e-001 -2.5678693e-001 -7.6055716e-002  8.0750775e-001  5.2761505e-002 -4.6787461e-001  2.8538174e-001 -4.1745472e-001 -4.4355277e-001 -2.3340037e-001
  7.7086597e-001  1.2191492e-001 -5.2935860e-002  6.6920230e-002  6.6263383e-001 -9.7700252e-001  6.2166490e-001  4.0121777e-001  6.6920120e-001  5.1176311e-001  7.4539937e-001  4.4948097e-002  4.0076333e-001  1.8603622e-001  1.0192404e+000  5.4330020e-001  5.2282340e-001  1.0294984e+000  9.2411422e-001  1.6151567e-001  4.8266856e-001 -5.1297618e-002  4.5264438e-001  3.2965357e-002 -2.1279214e-001 -3.5769855e-001  1.8218422e-001 -7.3478882e-001 -3.0362505e-001  7.9752176e-002 -9.6477120e-001 -6.7804742e-002  4.1814414e-001  4.9354666e-001 -2.1739639e-001 -1.6937668e-001  3.1829204e-001  2.4900427e-001  1.5989304e-002  2.3214329e-001 -4.1933830e-001 -4.4498106e-001 -3.4679736e-001  7.2816472e-001  2.3029865e-001  4.6029178e-002 -9.8920417e-002  1.5891234e+000 -2.3475786e-001  1.4666056e-001  3.7815963e-001  6.3548505e-001 -6.2757849e-003  5.4460096e-001 -5.3797247e-001  3.7554730e-001  8.3698064e-002 -2.1920825e-002  5.6557940e-002  7.4065856e-001  7.3938784e-001  6.5691640e-002 -1.5443599e+000  6.2039284e-001 -1.9790344e-001  4.7014060e-001
 -4.2078143e-001  1.0033070e+000 -4.0758422e-001 -2.0296337e+000  6.3789064e-001 -8.4998084e-002  3.0760742e-001  2.1325405e-001  4.1114129e-001  2.2343817e-001  3.4937252e-002 -6.4665487e-001 -2.1856505e-001 -6.0001039e-001 -1.4450621e-001  1.3369150e-001  3.0468637e-001 -3.0014728e-001  1.4869801e-001  8.1831087e-001  4.1121519e-001 -2.2355839e-001  1.9079950e-002  5.2870890e-001 -2.7587890e-001 -4.0140501e-001  1.9023535e-001  7.1429402e-001 -8.8478892e-002 -7.4600186e-002  5.8049641e-001  2.3197535e-001 -1.0621033e-001  6.7041145e-001  6.4757003e-001  6.3766579e-001  1.8599037e-001 -1.0816010e-001  2.8806439e-001  5.0820964e-001  9.1169769e-002  1.9435094e-001 -2.0609894e-001 -1.9864596e-001  3.5186507e-001 -1.0099150e-001  2.2565297e-001  3.0299665e-001 -2.8140051e-001  4.0740745e-001  1.7229213e-001 -2.8684756e-003 -3.3061461e-001 -5.5533076e-001 -1.9225453e+000 -2.4861766e-001 -1.4856885e-003 -2.6060793e-001  1.4029687e-001 -1.9771189e-001 -3.3951065e-001  1.5253662e-003 -1.7435083e-001  2.4055716e-001  6.5654865e-001  9.0186678e-001
  1.5751620e-001 -3.6844537e-001 -7.3646732e-001 -6.9949954e-001  1.5441659e-001  6.7172976e-001  4.0435804e-001  1.4321830e-001  2.0043350e-001 -1.0360272e+000 -5.0118188e-001 -1.3774297e+000 -7.2011922e-001 -5.5361904e-001  3.2968859e-001  9.3373706e-002 -5.8441789e-001 -5.0804981e-001 -6.4189967e-001  2.1638452e-001  1.9897007e-001 -2.3242197e-001  1.0281419e-001  2.0339193e-001 -2.9583728e-001  7.5182069e-002  7.0145815e-001  1.1554293e+000  7.7407212e-001 -1.3829413e-001  6.0182895e-001  1.6034769e-001 -6.8246607e-002 -2.7663909e-001  4.4324824e-001  6.5092367e-001  3.4355700e-001  7.9555510e-001  1.4543446e+000  1.0765790e+000  1.1505004e-001  2.1829768e-001  5.1525374e-002  1.5700219e-001 -2.2926023e-001 -6.2982158e-001  5.6939584e-001  7.1628062e-001  9.9171035e-001  2.9566169e-001  3.7325550e-001  3.4216571e-001  5.0017366e-001 -6.5357364e-001 -6.8723216e-001  2.7612805e-002 -2.7400719e-001 -7.1987794e-001  3.6431649e-002  1.8338888e-001  9.1669794e-001 -1.0302924e-001  8.9321030e-001 -8.9368467e-001  6.3669883e-001  4.5333767e-001
  2.2234469e-001  2.4722998e-001 -9.8600843e-001  4.3831499e-001  4.5471631e-001  1.1602949e+000  3.2229278e-001  4.1833940e-001  1.1720623e-001 -3.4270503e-001 -4.5577455e-002 -7.7428027e-001 -3.2570046e-001  2.0240956e-001  5.0615244e-002 -2.5972782e-001  5.1109836e-002  4.7137437e-001  1.2553930e+000  8.8299673e-001  1.0639919e+000 -1.3581244e-001 -1.6336155e-001 -4.5870643e-001 -5.2297707e-001 -9.1829312e-001  8.2717451e-001  5.0724945e-001  8.2560674e-002  1.3774827e-001  5.3818526e-001  6.8368950e-001  9.5042535e-001  7.6142991e-001  1.2174375e-001  2.0810926e-001  5.1403202e-001  2.3202584e-001  5.3524545e-001  6.1039035e-001 -6.9513735e-001 -3.4610156e-001 -1.0134670e+000  2.8194936e-001 -3.5468881e-002 -4.2378130e-001  1.0900424e-001  4.7163945e-001  5.7439649e-001  1.5493287e-001 -1.5624823e-003 -2.3130845e-001  2.0706161e-001 -3.4937289e-001 -2.7739609e-001  3.1684436e-001 -4.8751058e-001 -6.9101186e-001  2.8486311e-001  2.9875079e-001  9.9454421e-001  3.9654017e-001 -1.5969978e+000 -3.2499070e-001  6.9693751e-001 -4.5304776e-001
  3.1010903e-001  4.0883527e-001 -1.2474155e+000  5.8238521e-001  1.2761163e-001  1.3526381e+000  8.9230285e-002 -1.4103838e-001  4.3964664e-001  3.0251063e-001  6.1919608e-001  1.7040515e-002  3.3585969e-001  6.2410080e-001  4.3156904e-001  4.3236135e-001  3.3353887e-001  5.4912479e-001  7.9167780e-001  5.4011824e-001  2.4685112e-001  1.8587425e-001  9.2447089e-001  2.4500687e-001  5.3292942e-001 -3.5318004e-003 -1.0324810e-001  3.5270449e-001 -2.5094920e-002  2.0269189e-001  8.0882667e-001  6.1995595e-001  2.4592944e-001  6.3985954e-001  7.3203706e-001  7.4582635e-001  5.8285583e-003  4.5068444e-001 -4.6034008e-001 -8.9528792e-002  1.3851504e-002  5.5842426e-001  9.8419108e-001  7.8392532e-001  8.4563685e-002 -5.1083124e-001  2.9179786e-001 -5.9744503e-002  1.9828860e-001 -4.4990423e-001 -7.8426484e-003  6.4503832e-001  2.0497060e-001 -1.9765622e-002  4.6394714e-001  5.0870521e-001  5.6254794e-001 -2.6973916e-001  4.6972327e-001 -5.8147978e-001  1.2286267e+000 -7.8099553e-002  9.0198510e-002  4.8085676e-001  1.0738581e+000  1.6310877e+000
 -1.6514476e+000  3.5407015e-001 -1.8011191e+000  6.2385425e-001 -3.1048408e-001  4.7742091e-001  2.5520679e-001  1.3976206e-001  7.8241145e-001 -2.4661177e-001  6.5939154e-001 -1.2204412e+000 -3.2994163e-001  6.3889966e-002  7.7984232e-001  4.0591142e-001  1.7424033e-001 -7.6760593e-001 -3.2918352e-001 -9.2620789e-001 -2.5479893e-001 -7.3076439e-001  8.3208958e-001 -4.3101741e-001  5.2869238e-001 -7.0122486e-001  1.3448993e-001  6.1019640e-001  3.8662761e-001  4.6633153e-001  5.5448160e-001  2.1234360e-001  9.9517120e-001  9.8017184e-001  2.5764372e-001  9.6218027e-001  1.4868100e+000 -3.2013443e-001  3.4276927e-001  3.0913534e-001  2.8004270e-001  3.3266209e-001 -4.1106380e-001  1.2329283e+000 -4.1859735e-001 -6.2131506e-001 -5.8080635e-001 -6.1147007e-001 -2.3694842e-001 -4.1919526e-001  3.1283576e-001  9.2831905e-001 -7.8567697e-001  7.0728674e-002 -4.2671701e-001  1.5983759e-001 -5.4429849e-002 -7.8881570e-001  7.4619486e-002 -3.0418456e-001  1.0446096e-002 -6.1613439e-001 -9.8498735e-001 -2.9114460e-001 -1.9490245e-001 -4.6078226e-001
  1.5895498e-001 -3.6410384e-001  5.0554693e-001 -2.3191130e-001  5.6512488e-001  5.6660107e-001  6.9903368e-001  5.8886150e-001 -4.3144009e-002 -7.5616204e-001 -6.4272564e-001 -1.4888795e+000 -5.0991847e-001 -1.2713909e-001  3.8948241e-001  3.0283903e-001 -5.0164390e-001 -4.4314422e-001 -1.0296605e-001 -3.0607457e-001  4.5925656e-001 -9.4076644e-001  3.9827296e-001 -5.1894632e-001  1.0362515e-001 -5.8792788e-001  4.3037212e-001  4.1861817e-001  1.3870369e+000  3.3911471e-001 -3.9078593e-001 -1.7484338e-001  6.0598953e-001  3.2574346e-001 -2.5230174e-002  1.5566547e-001 -4.0610547e-002  5.9909883e-001 -3.6067397e-001  7.3497289e-001 -9.3394802e-001  6.5965647e-001 -1.0270761e+000  4.1866046e-001 -4.5746568e-001 -1.4190271e-001 -4.4048223e-001 -2.6967971e-001 -2.0597828e-001  3.4989823e-001  2.3003252e-001  1.0664913e-001  8.5670784e-001 -7.3596356e-001  1.0137665e+000  1.2079116e-001 -5.8701913e-001 -6.7316583e-001 -4.5241905e-002 -1.1602514e-001 -2.2791196e-001  1.1467509e-001  4.1832985e-001  8.0808530e-002 -2.2492796e-001  3.0241387e-001
  1.3858981e-001  1.0213592e+000  2.3715924e-001  4.1726024e-001  8.1058751e-001 -5.9039813e-002  4.1333350e-001  1.0451300e+000  7.1182484e-001 -3.7460660e-001 -2.0979977e-001  1.4366896e-001 -9.8670581e-002  2.7382681e-001  2.3407256e-001  1.5385521e-001  8.1013936e-002  4.0723065e-002 -3.1438437e-001  3.0682903e-002 -3.4457222e-001 -8.5423254e-002  1.1416619e+000 -5.8614959e-001 -2.5422256e-001 -5.1039121e-001  3.3893255e-001  1.0815991e+000  1.0731803e+000  5.0870377e-001  4.7813227e-001  3.1713888e-001  5.9612113e-001  8.9254159e-001  6.1724482e-001  1.8158463e-001 -2.2815661e-001  7.2840806e-001  3.3345585e-001  9.2142174e-001 -4.0731067e-001  2.8463073e-001 -7.3444733e-001  2.3788334e-001  2.0968420e-001 -2.2184292e-001  8.0882729e-001 -4.4012064e-002  1.5108004e-001  9.8154470e-002 -5.1432825e-001 -3.8314819e-001  3.0194475e-001 -4.0936388e-001  7.6490141e-001  2.9402492e-002 -2.1905257e-001 -5.3289544e-001  7.5183710e-001  3.0204499e-001 -1.1801673e+000  4.1321461e-001 -3.3897039e-002 -4.0893385e-001 -4.6485001e-001 -2.3078848e-001
 -3.0440641e-001 -2.0871623e-001  4.3248975e-002  6.2362078e-001  2.8420515e-001  4.8950088e-001  3.6232366e-001  4.4264931e-001  1.6249890e-001  1.8259997e-001  2.1346502e-001  1.1146048e+000  1.2603050e-001  5.4629465e-002  7.5804061e-002 -2.9539470e-001 -5.6938245e-001 -1.2194775e-001 -2.2329251e-001 -4.5108184e-002 -9.2910349e-001 -1.4460148e-001  3.4935793e-001  3.8271539e-001  5.8535921e-002  5.9791602e-001  1.0199851e+000  7.8576428e-001  3.1228436e-001 -8.2608055e-001 -9.0000492e-002  2.7945082e-001 -6.2199208e-001 -5.1380178e-001  5.7371175e-001  5.9681073e-001 -7.8886597e-001  4.5908563e-001  7.5216544e-001  8.6560416e-001  4.3899096e-001  5.6172690e-002  5.8734010e-001  2.2753042e-002  4.0359970e-001 -4.0836710e-001  3.6986857e-001 -1.5379785e-001  4.0686854e-002 -2.6103941e-001 -2.4337043e-001 -2.7579923e-002 -1.3831773e-001  2.1597131e-001 -4.2619354e-002  1.6563082e-001  1.5221235e-001  1.4157459e-001  5.1095735e-001  2.9017718e-001 -3.3187775e-002  2.9294055e-001  6.5754793e-002  4.4544172e-001 -5.5672416e-002 -6.7810236e-001
 -4.4640737e-001  2.3954546e-001 -3.2485882e-001  1.2340050e+000 -5.1394929e-002  5.7115950e-001  5.6552843e-001 -7.0334341e-002  4.7798845e-001 -2.2139823e-001 -5.4940952e-003  1.0161249e+000  2.2512822e-001  9.4216034e-001  2.0063661e-001 -1.6194227e-001  2.3559375e-001  4.5617010e-001 -2.2241807e-001 -3.8203975e-001 -3.7183126e-001 -1.9612233e-001 -1.0217905e-001  4.7940114e-001 -3.2166163e-001 -1.4551964e-001 -7.0659001e-002 -3.6570829e-001 -8.5089014e-001  2.7557040e-002 -4.4705771e-001 -1.3593763e-002 -9.7276643e-001 -1.2123508e+000  1.6864926e-001 -2.5610426e-001 -3.2806517e-001 -2.1762335e-001 -6.5612066e-001  2.4483759e-001 -3.8282456e-001 -2.7149793e-001  7.9567340e-001 -4.1570027e-001  4.2931646e-001 -9.3728886e-003 -1.4603583e-001  1.3239447e-001  5.1338637e-001  2.0709583e-001 -4.5937791e-001 -5.5317331e-001  4.2442256e-001  5.8135498e-001  9.7947620e-001  5.4784456e-001  5.6963912e-001  5.1531256e-001 -4.1791212e-002  3.4647375e-001 -1.1240330e-002 -4.7161075e-001 -1.5094274e+000 -7.6090568e-001 -2.5478646e-001  2.1390262e-001
 -1.6194797e+000  2.9780052e-001 -8.9900053e-002 -8.0394756e-001 -2.4390437e-001 -9.1808513e-001 -8.2959057e-001 -2.6360732e-001  2.3821124e-001 -1.0615776e-001  2.0771963e-001 -1.9507738e-001 -5.4820148e-001  1.2255395e-001 -2.1629807e-001  6.1355035e-002 -1.2014550e-001  2.6689104e-001 -2.3184919e-001  1.9629616e-001 -1.0963547e+000  2.2641400e-001 -5.6922850e-001  8.1836316e-001 -4.0851099e-001 -1.5048069e-001 -4.7306481e-001 -7.8378083e-001 -8.1699089e-001 -1.1463510e+000 -7.6582235e-001 -7.9570232e-001 -1.2880679e+000 -4.5623118e-001 -2.4162484e-001  1.7586992e-001 -5.9530426e-001 -3.6268869e-001 -4.2930176e-001 -4.2236267e-001  1.2708109e-001  2.7243392e-001  1.2265590e+000  6.4246895e-001  6.6692915e-001 -1.2446320e+000  3.5525170e-001  3.3141108e-001  2.5020132e-001  2.5984361e-001 -6.8055663e-002  1.2083762e-001 -2.2149022e-002 -6.2454832e-002  1.5815571e+000 -3.1722994e-001  7.1856982e-001 -8.5721300e-001  2.3808998e-001 -3.6852979e-001  1.9846898e-002 -1.5178504e-001 -4.9304543e-001  8.3814602e-001  8.6043995e-001 -1.1625165e+000
 -4.2523964e-001  3.0282101e-001  5.2489044e-001  5.5068555e-001 -1.0182596e-001 -3.0443828e-002 -5.8893032e-001 -1.5195488e-001  5.6535201e-001 -2.8422989e-001 -2.2025665e-001  1.9203725e-001 -8.1449484e-002 -2.5916003e-001  9.1484441e-002  4.4135681e-001  3.1392151e-001  5.9548474e-002  1.7070775e-001  1.7525165e-001  3.2533728e-001 -2.1619915e-001 -1.8118200e+000 -9.3091765e-001 -2.4035338e-001  1.4115271e-001 -9.0900267e-002  1.0859434e-001 -6.4794438e-001 -5.7416557e-001 -3.0076270e-001 -3.8471557e-001 -1.1018670e+000 -3.3875595e-001 -5.5751984e-001  1.9105115e-001 -1.3526490e-001 -8.1955330e-001 -4.2739080e-001 -4.9030783e-001  6.7488199e-002 -3.1559848e-001 -6.4053679e-002 -1.6653351e+000  3.9948052e-001 -1.2293904e+000 -8.2448002e-002 -7.9230177e-002  3.4333015e-001 -3.5219685e-001  3.4521502e-001  5.1101423e-001 -1.8601428e-001 -5.4164866e-001 -4.2532423e-001 -3.8528771e-002 -2.4174266e-001 -3.7501210e-001 -4.6003770e-001 -4.6444541e-001  8.9206277e-001 -5.9598750e-001  3.9152134e-001  1.0864838e-001  5.8696829e-001 -5.7613913e-001
 -6.0809925e-001  1.2791034e-001  1.1935186e-001 -5.4163995e-001  9.2032544e-002 -1.0559922e+000  3.2170267e-001  1.4177096e-001  5.4546148e-001  2.1056064e-001  1.5626547e-001 -6.4621311e-001  6.0451743e-002 -3.9996085e-001  6.4442644e-001  1.0029526e+000  2.7975798e-001 -9.1494219e-001 -1.0281992e+000 -4.7092968e-001 -8.0889576e-001 -2.1972205e-001 -3.8350583e-003  9.6011830e-001  4.6690316e-002  6.8135144e-001 -6.3326618e-002 -6.9597241e-001 -6.4614785e-001  6.0109546e-001 -1.8888226e-001 -3.4307697e-001  4.9518738e-001  3.7442774e-001  6.2315774e-002 -4.5096707e-001  6.1260876e-001  1.3949423e-001  3.0044143e-001  2.4117491e-001  5.5218034e-001  2.9370214e-001  1.0831113e+000 -1.1781960e-002  3.8216541e-001 -3.4053686e-001  1.7252019e-001 -1.7253829e-001  7.0396584e-003  6.4489678e-001  7.9207249e-001  8.8225439e-001  1.0825911e-003  3.2371937e-001 -7.6693747e-001 -9.6022567e-002  1.6021518e-001 -4.1142652e-001  2.1183147e-001 -2.0631283e-001  3.5694797e-002 -2.9912234e-001 -1.0866759e+000 -2.5981305e-001  3.7043973e-002  1.0046412e+000
 -6.6342182e-001 -3.2521398e-001 -1.1080317e+000 -5.5447094e-001 -2.4402813e-002 -1.2452238e+000  2.6912372e-001  2.5404849e-001  5.0600123e-001 -5.2465196e-002 -6.9795759e-001  5.3082861e-001 -3.2608260e-003 -4.6615091e-001  4.8794332e-001  5.3277264e-001  3.8796571e-002 -8.0014219e-001 -8.7261872e-001 -8.7824974e-001  1.4179807e-001 -3.7798181e-001 -3.7009932e-001  4.7326656e-001 -2.9505949e-001 -2.7772998e-001  4.8866391e-002 -5.3065833e-002  6.1822987e-002 -3.5243290e-002 -4.8704979e-001 -3.0780034e-001 -7.4306121e-001  9.1866875e-002  4.2953026e-001 -9.8677137e-002  4.4421668e-001  3.2638801e-001 -5.9786380e-002  1.7446459e-001 -2.6809665e-001  4.8613294e-002  1.7028512e-001  6.3000026e-001 -2.4038387e-001 -1.0190214e+000 -4.8367115e-001 -2.3462864e-001  9.7951661e-002  1.7601675e-001  3.6074920e-001  1.0800578e+000  8.2539034e-003  3.4222827e-001 -7.6446940e-001 -2.1405172e-001 -1.2592623e-002  3.6653364e-002  5.7453175e-001 -2.7191809e-001  1.1989481e-002 -4.1920045e-001 -2.1246354e-001 -9.2570713e-001 -7.8920051e-001  4.6748896e-001
 -4.1206563e-001  6.7208059e-001 -9.1345562e-001 -9.8453235e-001  1.7208318e-001 -3.1413638e-001  6.9247188e-001 -7.2643583e-001  1.6129316e-001 -2.3777283e-001 -1.9392805e-001 -3.1277476e-001 -8.1661227e-002 -3.8655500e-001 -4.3555619e-001  4.2876000e-001  2.5352440e-001 -1.3075801e-001 -1.8515321e-001 -5.3194548e-001 -1.0817633e-001 -5.3175723e-001 -5.1433853e-001  6.2389440e-001  5.6848473e-003  1.3233324e-001 -8.7487282e-003 -2.1554195e-001  1.9295103e-001 -1.6232196e-001  2.0824045e-001 -4.6783839e-001  7.3775180e-001  2.4697605e-001 -9.8119530e-002  4.2209616e-001  8.2173256e-002 -1.1694360e-001  6.6596315e-001 -1.2143442e-001  8.3897485e-001  2.2938578e-001  7.4872934e-001 -7.5341063e-002 -3.0852958e-001 -8.9731046e-001  2.8956592e-002 -8.8390597e-001 -1.0895149e-001  2.9064764e-001  9.6624591e-002  3.1741654e-001 -4.5936758e-001  1.7899423e-001 -1.0585505e+000 -1.1266439e-001 -5.6297736e-001 -2.8270305e-001 -4.8690492e-001  4.2497501e-001  1.1263994e+000 -1.9501671e-001 -4.4815829e-001 -7.7744171e-001 -7.8147475e-002 -5.4880526e-001
 -1.8870551e+000  6.7926776e-001  8.1679464e-001 -4.4930669e-001  2.8367621e-001 -4.7835719e-001  1.2720422e+000  5.0271464e-002  7.2831786e-001 -5.2737534e-001 -2.6763366e-001 -9.6178687e-001  5.1278824e-001  1.6740523e-002 -2.4938017e-002  2.1612881e-001 -2.2632873e-001  4.6929334e-001  7.1522219e-001  6.2546868e-001  3.4891342e-001  3.7261474e-001  9.3837728e-002 -3.3288758e-002  2.5493309e-001 -2.4437334e-001  9.2619205e-001  1.0534191e-001  2.6651781e-001 -1.7054328e-001 -6.2262909e-003 -4.3853186e-001 -1.2135318e-001  9.1352309e-003 -1.0795520e-001  8.7646298e-001  4.1818987e-001  5.2312153e-001  4.0162505e-001  9.2927001e-001 -3.2666869e-001  3.1798281e-001  3.1894357e-002 -3.0926473e-001  5.1656091e-002 -3.1912948e-001  8.9494280e-001  8.2496620e-002  9.4740935e-001  5.4773211e-001  3.5582603e-002 -4.2495618e-003  1.5040864e-001 -4.1210471e-001 -4.7649357e-001  1.7479969e-001 -1.8501007e-001 -2.8166110e-001 -1.8680396e-001  6.0392909e-001  1.2600494e+000  4.1908434e-001  1.6927096e-001 -4.3532096e-001 -7.0738698e-002  1.2098283e-001
 -4.8207570e-001  6.3104480e-001 -1.7334276e-001  1.3296109e+000  3.7895242e-001  4.6170644e-002  2.2819932e-002 -9.3347706e-001  3.7883766e-001 -6.7504545e-001 -4.6912964e-001 -1.5054873e+000 -1.4859043e-001  2.1444188e-001 -3.5950234e-001 -8.7386831e-001 -5.4566960e-001 -7.0682490e-001 -2.6196317e-001 -5.1122597e-001 -1.1104696e+000  5.0391466e-001  8.7267307e-001 -1.3870959e+000  3.3502052e-001  5.7682529e-001  4.3148758e-001  6.7521383e-001  1.2220487e+000 -1.7168795e-001 -6.6173840e-001 -5.8070061e-001 -3.3089859e-001 -6.5618767e-001 -2.7739411e-001 -3.2235982e-001  9.6070417e-002  1.6708758e+000  8.3326902e-001  6.8453722e-001  9.7631295e-001  8.2343346e-001 -4.2849408e-001  5.3786468e-001  5.4615723e-001  8.4412320e-002  6.4306387e-002  4.3548335e-001  7.9351572e-001  7.9494306e-001 -1.6290832e-001 -4.4188932e-001  7.9578310e-001 -1.2139144e+000 -8.2346011e-001 -4.4235223e-001 -7.8330957e-001  1.9366404e-001 -1.0714838e+000  1.2254015e-001  2.7546767e-002  8.5357842e-001  1.6269140e+000 -1.4509756e-001  1.1061938e+000  4.5294263e-001
  1.3220640e+000 -4.9084936e-001 -3.2903481e-001  7.4411178e-001 -1.7862068e-001  1.0879321e-001  3.0054794e-001 -8.4018348e-001 -2.4114051e-001 -5.2801023e-001 -3.6637724e-001 -1.5336771e-001  1.2496335e-001  3.4744426e-001 -7.4787824e-002 -4.3906647e-001 -1.3634174e+000 -2.3184054e+000 -1.9554722e+000 -5.2480416e-001 -6.1194813e-001 -5.1178923e-001 -7.0750558e-001  1.5614511e+000 -2.1609052e-001  1.4303853e+000  9.7584967e-001  1.3264929e+000  1.0404006e+000 -2.4655781e-001  2.8767260e-002 -5.4107802e-002 -9.6035783e-001 -4.9887881e-001  3.4228743e-001  1.4002639e+000  1.3722743e-001  1.1637454e+000  6.5371204e-001  7.2262449e-001  1.3970814e+000  8.3506298e-001  1.6291582e+000 -4.4791278e-001  6.4048972e-002  7.2897275e-001 -5.5526872e-001 -3.5544186e-001 -1.3613989e-001  6.8280487e-002  3.8704188e-003  9.3497109e-002  7.5263380e-001 -1.0036081e-001  2.0189600e-001 -5.0835615e-001 -2.6123335e-002 -2.0044697e-001 -6.1951304e-001 -4.3814810e-001  2.1733718e-001  8.1645643e-001  1.5724167e+000  5.6660828e-001  8.0663865e-001  2.0147929e+000
 -1.5077244e+000  4.0928054e-002 -8.1726248e-001  7.2522462e-001 -3.6684415e-001  4.9589310e-001  4.3556342e-002 -3.0041868e-001 -4.1274299e-001 -9.6931083e-002 -1.0823508e+000  5.0196420e-001 -3.0075770e-001 -5.1473100e-002 -5.4054155e-001 -5.5601942e-001 -2.5863472e-001 -1.4154323e+000 -1.5164370e+000 -1.4012776e+000 -3.0339199e-001 -1.1667699e+000 -1.7702606e+000 -1.4495639e+000 -1.0008268e+000 -8.6080554e-001 -2.5767483e-001  2.8855382e-001  1.4040936e-001  2.8544860e-002  7.0755079e-001  4.6332280e-001 -1.1219081e+000 -4.6733215e-001 -2.4019302e-001 -3.5280875e-001  7.4496483e-001 -5.0620469e-001 -2.1175483e-001 -3.1470171e-001 -3.6817808e-001 -2.8798676e-001 -5.8216057e-001 -1.6678311e+000 -1.2283044e+000  7.6835578e-001 -1.6514630e+000 -1.2455404e+000 -1.4755803e+000 -5.2550836e-001 -1.8200955e-001 -1.7363722e-001  9.2095610e-001 -3.2261544e-001  1.0397853e+000 -4.5399716e-001 -3.2922352e-001  3.0473301e-001 -6.8553644e-001  2.4719362e-002 -5.0291205e-001 -3.3046451e-001  1.6772497e+000 -5.9355048e-001 -2.7033077e-001 -1.3724847e+000
 -8.6181607e-001 -6.2918019e-001  9.4192113e-001  4.9006590e-001 -3.4535046e-001 -1.1474955e+000  8.4437455e-002 -5.4661102e-001 -1.1173725e+000  3.0053690e-001 -8.3627527e-001  3.2790440e-001 -2.5760577e-001 -1.1937282e-001 -1.0610603e+000 -5.9129029e-001 -6.1426961e-001 -8.1294982e-001 -9.8704495e-001 -8.1041290e-001  8.0101383e-002 -2.7377487e-002 -4.2116377e-001  3.3165914e-001 -1.5549720e-001  6.6926561e-001 -3.8414510e-001 -1.4928285e-001  1.0129800e-001  4.3237171e-001  5.1987692e-001  6.8260764e-001  2.7680791e-001 -6.5685311e-001  6.9540243e-001  5.2601166e-001 -7.4027674e-002  1.0408226e-001  9.2229614e-003 -2.9013291e-001  5.2038645e-001 -3.5250684e-001  1.5775347e-001 -1.1405445e+000 -1.5253731e-001 -2.3136297e-001 -8.1902746e-001 -4.5085495e-001 -7.3807815e-001 -7.1005748e-001 -7.7895879e-001 -7.2862151e-001  3.3793669e-001  7.0076252e-002  4.8866718e-001 -7.0387409e-001  5.1982375e-001 -3.5571485e-001 -1.4398158e-001 -2.6079133e-001 -6.6018784e-001  8.8279334e-002  1.4157997e+000  6.1443362e-001  5.3511250e-002 -5.3798517e-001
  4.4704354e-001 -3.8528716e-001  4.9629821e-001 -4.3512821e-001  8.5265645e-002  3.1858034e-001 -2.9263414e-001 -5.1960877e-001 -5.1642799e-001  1.9637856e-002  7.2116970e-002  4.5663474e-001  2.8226914e-001  1.1048917e-001 -3.0156739e-001 -8.3120413e-002  1.7357427e-002  2.1446579e-001  9.5720296e-002 -1.2013411e-001  1.3672719e-001  2.7566299e-001  6.7233084e-001  1.5165789e+000  2.2594103e-001  6.9056901e-001 -1.9682148e-001 -4.4976616e-001 -9.5742168e-001  1.8677695e-001  1.5451477e-001 -1.1070254e-001  1.2122372e+000  6.1345367e-001 -7.6962132e-002  1.4842496e-001 -2.5108940e-001 -4.1850542e-001 -5.4808420e-001 -1.6493434e-002  3.8078775e-001 -1.1738688e-002  5.9908158e-001 -5.5349576e-001 -2.3935063e-001 -4.0914412e-002 -1.9455056e-001 -6.7682317e-001 -9.4297082e-001 -6.2989360e-001 -6.7429012e-001 -4.8553235e-001 -5.8531533e-001 -2.7024804e-001 -4.8288191e-001 -1.8307557e-001  1.4035178e-001 -6.3399967e-001  1.6541495e-002 -2.1432548e-001 -1.7735039e-001  8.5145981e-002  5.6023826e-002 -1.1026419e+000 -5.3784558e-001 -1.0557701e-001
  3.8248695e-001  2.8835770e-001 -5.8360150e-002  3.5105791e-002  3.0194181e-001  1.2397723e+000 -3.4613465e-001 -7.3438857e-001  2.5138710e-001 -6.1009963e-003  3.2860678e-002 -1.4046074e+000  1.4872868e-001 -1.7732582e-001 -4.5561886e-002 -2.9149943e-001 -4.6039400e-001 -8.7249618e-002  5.4499379e-002 -3.3822631e-001 -7.6256628e-001 -3.9717652e-002  1.1395865e+000  4.5498757e-001  3.0027250e-001  6.4872014e-001 -2.6591725e-001 -1.1205296e+000 -1.0338140e+000  9.1601287e-002  7.6756207e-001  1.2525532e-001  6.1384115e-001  6.1998313e-001  2.3556648e-001  1.3963961e+000  9.9486128e-002 -5.7078499e-001 -8.1187095e-001 -5.8620848e-001  6.0499256e-002 -3.3091297e-002  6.6144582e-001  2.3936281e-001 -1.2272265e-001 -2.4980158e-001  1.1707733e-001 -8.8200128e-001 -5.0171833e-001 -5.5692901e-001 -1.9141220e-001 -1.9643058e-001  8.3411145e-002 -2.7362375e-001 -8.5978290e-001 -1.0302331e-001  2.1095615e-001 -4.2144079e-001 -3.0710714e-001 -4.6672507e-001  5.4561817e-001 -6.2056887e-003  1.0561205e+000  9.3224785e-002 -1.1418941e-001 -5.4817774e-002
  6.5506332e-001 -5.6242813e-001 -1.0923389e-001  8.4778360e-002 -3.4342844e-001  2.5593123e-001 -4.8190284e-001 -3.4315153e-001 -5.0776065e-002  2.9157136e-001  4.0784969e-002  2.9066390e-001  1.5177781e-001  2.7892786e-001 -3.3050181e-001 -2.0051604e-001 -4.3554477e-001  7.5372173e-001 -2.2385848e-001  3.8942150e-001 -3.2184264e-001  2.3296394e-001  5.8505876e-001  9.3655614e-001  4.4628527e-001  5.0367215e-001 -1.2580414e+000 -1.6993809e+000 -1.1299126e+000 -3.5959305e-001 -2.5965449e-002  3.5932687e-001  7.8659480e-001 -5.0395317e-001 -3.4890430e-002  4.7824754e-001 -7.5611219e-001 -1.2219590e+000 -2.2123821e+000 -1.6678262e+000  4.4327883e-001  4.2725768e-002  1.1811182e+000  9.0359045e-001  1.5987646e-001 -3.4860339e-001 -1.1778713e-002 -9.3359019e-001 -3.5134958e-001 -4.7974224e-001 -6.8789058e-002 -4.1239877e-001 -3.8763990e-001  5.9554097e-002 -5.3504847e-001  3.4393896e-001  3.6691234e-001 -2.0244284e-001 -2.7625069e-001 -1.0861698e-001  1.5310740e-001  1.1379025e-001  3.7393540e-001 -1.3549219e-001 -4.5148276e-001  3.3922088e-001
  8.1447637e-002  7.8213105e-002  5.6314463e-001  1.1344925e+000 -2.1676448e-001 -6.9078361e-001 -2.9664602e-001  2.0169853e-001  4.0095140e-001  3.5379754e-001 -2.8734491e-001  2.5112690e-001  3.1014694e-001 -5.2325684e-001 -4.3495287e-001 -4.5609373e-001  3.7107373e-001  7.7419167e-001  1.0875963e+000  3.6771902e-001 -2.6651779e-001  8.2634614e-002  1.2054838e+000  5.9362784e-001  7.6815688e-001 -4.0064274e-001 -8.4311988e-001 -3.8438013e-001 -5.3257166e-001 -3.9014243e-001  2.3411153e-001  4.6285358e-001  4.3040268e-001  2.4459943e-001  6.3502802e-001  2.5902489e-002 -8.1383253e-001 -1.1313316e+000 -1.0977639e+000 -6.3545432e-001 -3.5180429e-002  1.0643119e-001  1.2973283e-001  3.2548482e-002  5.2318309e-002 -1.4957702e+000  3.4425895e-001 -1.0862866e+000  3.1405887e-001 -8.4958554e-001 -5.3435231e-001 -4.8957526e-001 -3.3056060e-001  2.3583682e-001  1.1713792e+000 -2.6605647e-001  5.7025398e-001 -2.7790927e-001  3.3358877e-001 -7.3041879e-003 -4.5032837e-001 -1.5134657e-001  4.5485113e-001 -1.2105289e-001 -3.0501761e-001 -1.0827531e-001
  1.5588139e-001 -1.6001465e-001  2.9304972e-001  2.0164977e-001 -1.1393811e-002 -1.5815518e-001 -5.6515471e-001 -3.0520115e-001  3.5009210e-001 -1.5816026e-001 -6.1379955e-002 -9.1022846e-001 -2.8148073e-002 -5.9931594e-001 -7.6026361e-001 -9.3528674e-001  3.5334523e-001  6.7449462e-002  6.5357802e-001  9.3053412e-002 -4.1059524e-001  6.4104253e-002  5.8720250e-001 -4.0192496e-001  2.1619066e-001 -2.4865987e-001 -8.6176279e-001 -1.4449413e+000 -1.0768213e+000 -8.3689647e-001  4.0654585e-001 -5.6215515e-002 -1.1314264e-001  1.6008140e-001  8.5598067e-002  5.5622118e-001 -1.5163824e-001 -1.0824886e+000 -8.7880079e-001 -1.1549723e+000 -1.2337694e-001  2.6569117e-001 -7.0329234e-001  2.8180391e-001 -3.0814349e-001  2.5802047e-001  2.6497051e-001 -8.1558758e-001 -1.5176376e-001 -1.9525495e-001 -1.4154516e-001 -5.0335417e-002 -6.3547310e-001  1.5110127e-001  7.0749305e-001  3.2972462e-001  2.4688716e-001  8.1073381e-002  1.8518532e-001 -2.3364626e-001  2.9525018e-001 -5.0880954e-001  4.6570284e-002 -9.3848934e-001  3.5783133e-001 -9.4009223e-001
  3.2686224e-002 -2.7513303e-001  1.2705872e+000  4.0099217e-001  3.9589482e-001 -3.7266573e-001 -8.2324777e-001 -3.5904815e-001  1.4065507e-001  4.7452090e-001 -3.7377295e-001  2.2024158e-001  2.9576631e-001  3.6820020e-001 -4.6595730e-001 -2.4095060e-001 -2.5455857e-001 -4.4658783e-001  3.1512117e-001  4.0665192e-001 -3.3162667e-001  2.3355238e-001 -7.6776345e-001 -3.3679691e-001 -3.0287541e-001  3.7286120e-001 -7.7297032e-001  4.6202336e-001 -3.4770192e-002 -2.0546420e-001  6.3420843e-001  3.7020838e-001 -8.0878224e-002 -4.7804516e-001 -9.8792294e-002 -2.1951655e-002 -1.0666188e+000 -9.3248314e-001 -4.8869929e-001 -6.5886026e-001  2.9557291e-002 -2.0971550e-001 -5.4167504e-001 -3.2946354e-001  3.9363339e-001 -1.1432659e-001  1.0230646e-001  1.8325275e-001 -5.8211324e-001 -2.5715168e-001 -4.3536507e-001 -2.9919726e-001 -1.1402337e-001 -1.5603158e-001  7.8412130e-003 -1.1809796e-001  3.2364727e-001 -5.0607610e-003 -4.5409415e-001 -7.0776198e-001  8.6242472e-002  7.3554235e-001  8.0522612e-002  1.0016993e+000  1.0146359e+000  6.0230168e-002
  1.0037261e+000  3.3306670e-001  1.1350361e+000  3.9727114e-001  3.4348698e-001  3.7952737e-001 -3.7000637e-001 -1.8268438e-001 -4.4837864e-001  1.8124794e-001  9.4826370e-002  4.5735351e-002  2.1577932e-001  1.7475127e-001 -7.3839087e-002 -1.6099470e-001  6.6363803e-002 -8.1785545e-001 -6.9515242e-002 -3.2670067e-001  1.3641022e-001 -1.5976494e-002 -5.1232972e-001 -6.7120518e-001 -2.1980935e-001 -1.0203999e-001  2.3036619e-001  3.9443718e-001  7.1071639e-001  1.1584794e-001 -2.4065239e-001 -9.7944170e-002 -8.7245746e-001 -7.5224356e-001 -5.2811077e-001 -1.3172080e+000 -4.3891907e-001  2.8436216e-001  1.3323005e-001  4.7059455e-002 -3.6203786e-001 -2.2395210e-001 -7.6203956e-002 -6.2465778e-001  1.5177710e-001  8.8963795e-001 -8.7633590e-001  2.9187579e-001 -7.6403016e-001 -4.5325107e-001 -3.0151468e-003  1.3518290e-001 -1.7801487e-002 -2.5908756e-001 -6.0820845e-001 -3.2003615e-001 -8.4648804e-001 -3.4740892e-001 -4.8646088e-001 -2.5033202e-001 -2.2460296e-001  1.5190763e-001  3.6669106e-001  8.7131873e-001  8.2784244e-001  1.0317807e+000
  4.0273771e-001  3.9294949e-002  8.0498464e-001 -9.0001220e-001 -2.3895543e-001  3.1958725e-001 -1.7702149e-001  2.9543044e-001 -8.5604596e-003  4.2351453e-001  3.4339742e-001  1.8996421e-001  1.4994389e-001 -4.1892668e-001 -1.1740129e-002 -2.7555964e-001  1.1366076e+000 -3.3611743e-001 -6.5519258e-001 -4.1249889e-001  3.7617226e-002 -6.8125813e-001 -4.1763792e-002 -9.5350338e-003  1.3449741e-001  2.8863203e-001  2.3107940e-001  1.1495292e-001  4.4327356e-001  2.6715994e-001  4.1578993e-001  1.4616812e-001  2.2194744e-001 -7.3094108e-001 -1.8467284e-001 -3.3639385e-001  6.7415128e-001  4.3301397e-001 -2.7976068e-001 -8.0429515e-002  1.8736195e-001 -1.0301283e-001  2.6956718e-001  1.1011754e+000 -7.2674082e-002  9.6745525e-001 -2.4277585e-001 -1.5332928e-001 -1.1215026e+000 -9.3569313e-002 -3.2726005e-001 -3.6654624e-001 -4.5212269e-002 -3.9278842e-001 -1.3484587e+000 -8.7781866e-001 -4.0169638e-001 -2.4572117e-001 -8.6714004e-003 -1.6548484e-001  8.2598029e-001 -4.8762473e-001 -2.8926206e-001  1.1633453e-001  3.1619628e-001  6.9955494e-001
  1.1599046e+000 -4.7419487e-002  9.5284032e-001 -2.3047897e-001 -9.7379500e-002 -1.1036949e+000  1.9133271e-002 -2.7594087e-001 -3.4199829e-001  8.9029807e-001 -2.7222650e-001  1.5175498e+000  4.9378391e-001  5.4272611e-001 -6.6168370e-001 -5.5563451e-001  5.4209476e-001  1.3483310e-001  3.7199970e-002 -4.1980421e-001  2.2401356e-001 -9.8972142e-002 -1.8919772e+000 -1.4343180e+000 -5.8315827e-001 -6.9521215e-001 -3.4723099e-001 -1.1373994e-001  3.1490411e-002 -8.3947014e-001  3.6420331e-003  2.7342205e-001 -4.5097733e-001 -7.2009971e-001 -3.7724441e-001 -6.9294708e-001 -7.4298094e-001  3.6649587e-002  4.4349354e-001 -3.2872634e-001 -6.2324837e-001 -5.5570640e-001 -1.2012692e+000 -1.3021145e+000 -8.4688554e-001  4.8776347e-001 -8.9481715e-001 -2.0517478e-001 -2.3639500e-001 -4.8859351e-001 -5.7344081e-001 -2.2716159e-001  5.2848493e-001  1.4221293e-001  1.2827771e+000 -4.0913617e-001 -1.0675626e-001  2.8813547e-001 -4.4389533e-001 -3.2653885e-001 -5.2512824e-001 -5.8018727e-001 -1.5327116e+000 -1.6009712e-001 -9.3994109e-002 -1.1649349e+000
 -7.7648282e-001  1.1616208e-001  2.0745153e-001  1.0017456e-001 -5.6028155e-002 -1.7547016e+000 -2.3348220e-001 -3.8152716e-001  1.0250829e-001  5.7948488e-001 -8.8868665e-001 -6.8868186e-003 -4.6006723e-001 -3.5579524e-001 -1.0591412e+000 -9.4682427e-001  6.9661675e-002 -2.0549002e-001 -2.5787790e-001 -6.9722672e-001 -4.2892172e-001 -5.5044423e-001 -1.3361188e+000 -1.1837363e+000 -5.7818128e-001 -5.5363725e-001 -9.2832152e-001 -5.3663870e-001 -3.1106484e-001 -3.8059846e-001 -4.3978030e-001  3.5899698e-002 -1.2990333e+000 -1.2640965e+000 -5.6407969e-001 -7.1341033e-001  3.9762750e-001 -2.0401498e-001 -9.1471184e-002 -2.3229180e-001 -6.4712515e-001 -6.4973794e-001 -1.2454370e+000 -1.6538130e+000 -2.6602617e-001 -1.7464604e+000 -3.7400910e-001 -1.9585545e-001  1.3140489e-001 -8.4848632e-001 -5.4743706e-001 -1.0617608e+000 -6.2950412e-001  2.2851903e-001  7.6168406e-001 -7.0771719e-001  4.1388972e-001 -5.0598596e-001 -3.8255603e-001 -4.2115691e-001 -1.4609489e+000 -8.1352283e-002 -2.5080741e+000  1.3025493e+000  1.8756199e-002 -6.1786692e-001
 -4.8967902e-001  5.5290254e-001  1.2135873e+000 -2.4714928e-001  9.4115423e-002 -1.9255462e+000 -6.4583128e-002 -7.1810782e-001 -6.2072778e-001  7.3799828e-001 -9.1909408e-001  5.4011936e-001  2.5597534e-001 -4.0272742e-001 -8.0498915e-001 -7.1968804e-001  3.7014017e-001 -4.8700410e-001 -3.7259857e-001 -3.4680962e-001 -3.2616914e-001 -4.8673570e-001 -9.3766081e-001 -7.3798810e-001 -3.8936144e-001 -4.9252576e-001 -5.7326959e-002 -8.4353632e-002  1.7390125e-001 -9.2884443e-001 -5.5716207e-001  7.6839162e-002 -7.5535476e-001 -9.8280055e-001 -4.1940947e-001 -2.7749250e-001 -4.9750521e-001 -2.2331688e-001  8.2637509e-001 -7.2592275e-003 -8.0661031e-001  2.5758066e-002 -2.1841813e-001 -8.6023582e-001 -4.1147552e-001  1.4642413e-001 -8.4956795e-002 -3.9198213e-001 -4.9653334e-001  1.0767056e-001  2.1485027e-001 -1.9139874e-001 -2.3269308e-001 -1.2438467e-001 -2.9575782e-001 -7.0325005e-001 -3.2566097e-001 -2.5665579e-001 -3.4505156e-001  2.3894457e-001 -1.5364700e+000  3.0687285e-002 -9.5884047e-001  4.2196225e-001 -8.8168057e-001 -4.1593219e-001
 -2.4715391e-002 -4.1899742e-001 -4.2756104e-001  4.0496480e-001 -4.6227272e-001 -6.9682318e-001 -2.8434828e-001 -3.2696474e-002 -1.0039502e-001  6.4991752e-001 -1.1263752e-001  7.4581558e-001  6.1828480e-001  2.4352492e-001 -4.2399817e-002  2.8215809e-001  3.3895062e-001 -2.6704135e-001 -1.6924937e-001  8.7500915e-002 -6.3796567e-001 -6.1009781e-001 -8.2994767e-001 -4.9996720e-001 -7.4283354e-001  3.4118829e-001  2.7736380e-001  4.6035522e-001  1.7066203e-001 -3.3219246e-001 -3.1281664e-002  2.9600508e-001 -2.9940850e-001 -9.4208390e-001  1.3401754e-001  4.4763291e-001 -6.2505082e-001  7.9158592e-002  1.5513942e-001  1.1736985e-001 -3.4140480e-001 -7.6300088e-001 -4.9760186e-001  2.7687332e-001 -4.8867942e-001  8.8457913e-002 -2.1421313e-001  4.8978013e-002 -6.4685818e-001 -8.4303197e-002  1.6042574e-002 -2.7605673e-001 -9.6272754e-002  5.9454775e-002 -3.1952158e-002 -5.3723028e-001  7.0372157e-001 -3.0602594e-001 -1.1142443e-001 -7.4522833e-002 -2.2435649e-001 -6.9217637e-001 -3.7945067e-001  1.6463145e-001  1.4294391e-001  7.0249972e-001
  6.3113359e-001  2.6948465e-001  7.7413936e-001 -9.2933299e-001 -2.8252123e-001 -2.4549912e-001 -7.1028314e-001  7.3431645e-002 -3.9565680e-002  4.6223875e-001 -4.7811387e-001  1.7854534e-002  1.1924178e-001  1.0797816e-002 -5.2503420e-001 -2.4182076e-001  1.2508781e-001 -3.1483226e-002  8.3365409e-002  1.0206598e-001 -2.3109410e-001 -2.7066480e-001 -8.6660581e-001  2.1724283e-001 -1.3599535e-001  3.9353054e-001 -5.9148688e-001 -8.3631951e-001 -8.3690059e-001 -5.8583011e-001 -2.3567153e-001 -2.9633036e-001 -1.0702570e+000 -8.5202968e-001  2.5971577e-001 -1.6015413e-001 -9.9866645e-002 -3.7233046e-001 -4.2209934e-001 -5.6756292e-001 -1.7946224e-001 -8.2009868e-002  1.4532785e-001 -1.1027586e-001 -3.7736995e-001  5.1673033e-001 -2.7791776e-001 -6.4474694e-003 -5.4716715e-001 -6.1832644e-001 -4.0492950e-001 -1.9277920e-001 -1.6968157e-001  9.2466940e-002 -1.7740660e-001 -5.9131086e-002  3.5963979e-001  5.7275679e-001  3.8514577e-001 -6.9043703e-001 -2.4311868e-001 -2.3235376e-001 -7.5677023e-001  1.2184556e+000  1.2706840e-001 -3.0488722e-001
  7.5702492e-001  4.3978775e-001  6.8014773e-001 -7.1988044e-001 -4.6821148e-002 -4.5635169e-001 -8.5115590e-001  2.0924564e-002 -5.2325070e-002 -1.5244703e-001  4.5593586e-002  2.5919462e-001  9.6256193e-002 -2.9004343e-001 -1.9339287e-001 -2.6433119e-001  3.9075859e-001  4.0837584e-001  6.8130540e-001 -1.0303900e-001  8.4644518e-001  4.2647324e-001  4.1800612e-001  5.7646101e-001  3.4305112e-001  1.1927162e-001 -7.2209542e-001 -9.5675681e-002 -1.0377967e+000  2.3032897e-001 -5.7883397e-002 -1.2796038e-001 -3.5736446e-001 -3.1741482e-001 -9.2626016e-001 -8.2313350e-001  6.0811208e-001 -1.5798956e+000 -3.7269744e-001 -8.1483818e-001  2.3578985e-001 -2.0788924e-001  5.5768920e-001  6.4927019e-001  1.5440353e-001  2.0206230e-001 -1.1607675e+000 -1.9660164e-001 -5.0063482e-001 -4.1427396e-001 -1.6706756e-001 -3.8177082e-001 -2.1002856e-001 -2.8316108e-001 -4.1200466e-001 -9.3600449e-001 -7.8218966e-001 -3.9641461e-002 -1.7756338e-001 -3.2126967e-001 -2.5265580e-001  2.9001164e-001 -2.1391948e-001  1.2117736e+000  5.7357060e-001  1.1442051e+000
 -4.6804661e-002  7.5376562e-002 -7.9269266e-001  4.3313126e-001 -1.7707212e-001 -1.4563381e+000 -6.4625203e-001  2.0052200e-001 -2.2183497e-002  3.1373353e-001  1.3921925e-001  1.4135227e-002  2.3904230e-001 -1.8361478e-001  5.8380102e-002 -2.5265154e-001  3.9030152e-001 -1.8051929e-001 -5.6498448e-001 -6.9451289e-001 -1.3830486e-001 -9.0725904e-002 -4.9919887e-001 -2.1019891e+000 -1.2628103e-001 -2.8796802e-001 -7.3404310e-001 -7.5804088e-002 -4.0989838e-001 -1.1751976e-002  2.7340876e-001 -1.6184434e-002 -7.7134097e-001 -6.9459202e-001 -4.7801679e-001 -4.0083082e-001 -2.3573843e-003 -4.2127155e-001 -1.5429250e-001 -4.1649374e-001 -5.1965001e-002 -6.2727775e-001 -1.3490481e+000 -3.3802219e-001 -5.8228506e-001 -2.9418352e-001 -8.2132351e-001 -2.2745008e-001 -4.4973960e-001 -6.8320064e-001 -1.9611407e-001  1.5982657e-001 -5.0936293e-002  8.8135872e-002 -5.6972760e-001 -3.3496472e-001 -2.3452481e-001  7.3622501e-001  5.1049064e-002 -3.8640183e-001  1.7002937e-001  7.2996952e-002  7.4153296e-001 -4.7755268e-001  5.1127736e-001  7.9557142e-001
 -7.9112571e-001 -5.7076373e-001 -6.5083374e-001  1.8088260e+000 -1.0097144e+000  6.4170586e-001 -3.5283494e-001 -6.1659527e-001 -3.8677760e-002 -2.4452288e-001 -1.8454685e-001 -2.7763065e-002  1.3357121e-001  5.5268617e-002  8.3605112e-002 -4.6356343e-001 -2.3405412e-001 -1.1653639e+000 -4.0524708e-001 -8.3113822e-001 -6.2464297e-001 -9.5300053e-001 -7.9648122e-001 -1.4015889e+000 -3.4213278e-001 -5.8382098e-001 -6.5888573e-001 -7.6732004e-001 -6.8389790e-002 -7.7059706e-001 -4.3762576e-001 -3.6682703e-001 -8.7917596e-001 -7.5847388e-001 -5.3126534e-001 -6.2537348e-001 -1.0450995e+000 -4.1561698e-002 -8.6889532e-002 -7.5853342e-001 -7.2417838e-001 -3.2098943e-001 -7.9461778e-001 -6.7284885e-001 -6.3536467e-001  1.9731440e-001 -8.6729228e-001  1.2352701e-001 -4.4898270e-001 -3.9521652e-001 -3.4269460e-001 -1.8054107e-001 -9.1017179e-002  4.2902958e-001  1.1360712e-001 -2.0037575e-001 -4.9458526e-001  1.0801130e+000 -5.6494612e-001 -1.0157280e-001 -3.2335388e-003  3.0366607e-001  1.2644851e+000 -1.1455435e-001 -5.5847581e-001 -3.8065198e-001
  2.5482904e-001 -4.1414723e-001  7.7879861e-001  1.9232439e+000 -2.3938256e-001  1.5248229e-001 -3.5278464e-001 -7.2146355e-001 -4.1463699e-002 -2.1233583e-001 -1.0310874e-001 -3.1347240e-001  8.4366435e-002  4.5743543e-001  6.0812153e-001  1.6397145e-001 -1.0030441e-001 -5.8556370e-001 -3.6668789e-001 -5.2618443e-001 -3.5148378e-001 -5.8104676e-001 -5.3693532e-002  2.6890812e-001  1.8224539e-001 -3.1046735e-001 -5.4700746e-003  2.8046172e-002 -1.8692365e-001  5.3173593e-001  1.1952008e-001  2.1409278e-001  3.7137266e-001 -8.4520912e-002 -2.0233664e-001 -1.3658724e-002  2.8160716e-001  4.4350567e-001  6.1135529e-002  1.3965655e-001 -2.7579374e-001 -4.9519797e-002  9.2954027e-002  2.2062401e-001  4.9448196e-002  3.6368475e-001 -3.6399657e-001  1.7149799e-001 -3.8737893e-001 -3.7985662e-001  2.2352674e-001 -1.2377130e-002 -3.4906922e-001  7.2082349e-001 -3.8334253e-001 -1.8841899e-001 -2.4966096e-001  9.8620728e-001 -3.5049795e-001  5.2595376e-001  1.0660955e+000  4.8838976e-001 -1.9875831e-001  1.3166748e+000  6.0722063e-001 -7.6526452e-001
 -5.8767939e-001  1.1508632e+000  1.1368219e+000  7.7774365e-001  4.7074702e-001  1.5170216e-001 -4.2669578e-001 -7.3022448e-001 -5.3612753e-001  1.1842844e-001 -3.8264262e-001 -7.5438040e-001  4.9809765e-001  1.0538186e-001 -2.7304423e-001  3.6997578e-002  3.2066930e-002  2.0233965e-001 -4.1837231e-001  2.4946500e-001 -1.4741581e-002 -1.5580558e-002  2.1357012e-001  2.3205111e-001  5.9001757e-002  1.8527183e-001 -9.6511603e-002 -5.6626863e-001 -5.6094178e-001 -5.3295532e-001  1.9233095e-001  2.7287057e-002 -3.9135224e-001  3.3608016e-001  6.6927482e-001  7.4677605e-001 -1.2006721e-001 -6.1297037e-001 -5.4400728e-001 -4.2402416e-001 -3.1222345e-001  4.5563783e-001 -4.6278895e-003 -3.4285102e-001 -4.7293954e-001  8.5486174e-001  2.5815283e-001  4.0183562e-002 -1.7402673e-001  2.1751208e-001  2.6953253e-001  1.6196710e-001 -2.4466155e-001  2.4119091e-001 -9.3935111e-001 -2.9293612e-003 -2.1217192e-001  2.7727122e-001  5.0963926e-002  2.2741915e-002 -3.1374186e-001  3.4952196e-002 -1.5740263e-001 -5.7220610e-001  1.6345001e-001 -1.0184412e+000
 -1.8534018e+000  7.7181597e-001 -1.5604808e+000 -2.5940973e-003  2.7215389e-001  9.8587181e-001 -1.8293615e-001  7.2962846e-001  2.2954139e-001  5.3358514e-001  3.7970105e-001 -5.6019618e-001  5.8514057e-001  1.3089711e-001  1.2222799e+000  1.0217172e+000 -5.9505552e-002  1.7137657e-001 -3.6660853e-001 -2.0889896e-001 -1.5369218e-001 -5.9005778e-001 -5.8027838e-001 -9.6703789e-001 -5.0939928e-001 -6.5303741e-001 -2.0844660e-001  4.7522026e-001  2.4234873e-001 -5.1627299e-001  1.2054447e+000  9.6725674e-001  8.1702126e-001  1.2221715e+000  8.1231451e-001  1.2173178e+000  5.7820916e-001  2.7534858e-001  8.0309700e-001  6.9124329e-001 -4.0564814e-001 -2.3078652e-001 -9.8800485e-001 -5.1201165e-002 -3.5493832e-001  7.0790126e-001  9.3363018e-001  1.0490930e+000  6.2994434e-001  7.4436672e-001  3.8839378e-001  4.7562863e-001 -4.6691087e-002 -3.2948010e-001  9.2782657e-002 -4.6789212e-002  9.4037531e-001 -5.6179239e-001  1.0603299e+000 -3.4458407e-001  9.9248438e-002  1.4337320e-001 -9.5535505e-001 -1.1480837e+000  1.8094271e-001  3.0683317e-001
 -5.1524425e-001  1.9586828e-001 -1.0626200e+000 -3.2925372e-001  4.4596256e-001  6.1639329e-001  5.7379473e-001  3.9412101e-001 -1.7789689e-001 -2.0545264e-001 -1.1916761e+000  6.7170323e-002 -3.6583582e-001 -7.8233873e-001  1.1470938e-002 -1.9477584e-001 -1.8579935e-001 -2.7324355e-001 -1.2935348e+000 -9.1800219e-002 -7.2425927e-002 -6.6092635e-001  3.8050502e-001 -4.4430180e-001 -3.9105292e-001 -9.1074422e-001  3.6964139e-001  3.6555711e-001  1.6766716e-001 -7.6408880e-001  8.0819473e-001  1.1021127e-001 -1.8514134e-001 -2.3407041e-001  3.5756862e-001  7.6338654e-001 -5.2972675e-001  7.3646272e-001  4.1256018e-001  9.8377915e-001 -4.5137093e-001 -1.5277377e-001 -8.0285187e-001  7.1045240e-001 -6.1851483e-001  1.1489475e-001 -2.8830458e-001 -1.1798829e-001  6.6484825e-001  5.2433573e-001  2.6297227e-001  3.3934453e-001  2.2880599e-001 -3.1932865e-001 -1.9854667e-001 -2.7896288e-001 -1.6915593e-003  2.2908512e-001  5.6232982e-001  4.1817329e-001 -2.6746441e-001 -5.6077598e-002  4.9158009e-002  1.8753643e-001 -1.1497359e-001 -3.2645587e-001
 -2.3929622e-001  2.0874401e-001 -6.4389866e-001 -5.1337300e-001 -1.0393269e-001 -6.1272210e-001  1.9971936e-002 -2.3902036e-001  1.9562930e-001 -6.2780703e-001 -8.1367775e-001 -6.6838057e-001 -1.9824003e-001 -9.0097001e-001  9.2094806e-002  2.3387240e-001 -2.7256449e-001 -8.0541113e-001 -1.2929628e+000 -7.4683364e-001 -7.9902963e-001 -7.5809716e-001 -3.8279383e-001 -9.6198614e-001 -6.3068834e-001 -9.1547811e-002  2.1497047e-001 -4.9870170e-001 -7.4909786e-001 -9.6515326e-001 -2.8611772e-001  1.2358559e-001 -6.5242651e-001 -5.2340036e-001 -3.5213118e-002  4.0397816e-001 -8.5625900e-001 -2.9003330e-001 -7.3089740e-001 -5.9131359e-001 -6.4837404e-001 -2.7166815e-002 -9.8980064e-001 -2.6813701e-001 -4.8535221e-001 -4.7695985e-001 -7.2341441e-001 -2.2170284e-001  4.1700587e-002  7.0566815e-001  2.3305211e-002  2.5713593e-001  3.1866367e-001 -2.2241229e-001 -6.8242828e-001 -4.7115572e-001  6.8512654e-002 -1.3665294e-001 -2.0671616e-001 -1.8114552e-001 -1.5108855e+000  1.1973942e-002  7.7990496e-002 -5.7533281e-001  6.4639183e-001  2.4854527e-001
 -7.0480614e-001 -2.8789267e-001 -3.8673109e-001 -1.3761339e+000 -1.8813031e-001  5.3233336e-001 -1.0909485e-001 -2.6476368e-001  2.9523934e-001 -7.3709493e-001 -4.2460038e-001 -2.6312076e-001 -6.7169890e-001 -4.0399026e-001 -8.4671245e-002  5.3826142e-002 -3.4786436e-001 -3.7408656e-001 -7.6506296e-001  7.2899775e-002 -2.6799902e-001 -6.1129283e-001 -8.0388757e-001 -6.3585514e-001 -8.3539795e-001 -7.3347247e-001  2.2444774e-001 -1.9437198e-001  9.6014397e-002 -1.0033573e+000 -8.1110513e-001 -3.4303304e-001 -5.5911721e-001 -5.5610122e-001 -2.6199810e-002  5.3998869e-001 -7.5905497e-001  6.4096473e-002  9.7768135e-002  7.2431893e-001 -9.9180688e-001 -2.7570935e-001 -8.6974341e-001 -5.7211116e-001 -2.8541071e-001 -4.5560187e-001 -3.5094060e-001  3.3969669e-001  1.4064885e-001  8.2725247e-001  2.4717502e-001  5.6966562e-001  1.1077858e-001 -3.5096002e-001 -2.9853362e-001  3.1873880e-001  1.3671436e-002 -3.2525839e-001 -2.9524131e-001 -5.5370037e-001 -9.0959609e-001  3.9503071e-002  9.1483076e-001 -1.1274763e+000  1.3735145e-001 -6.0713212e-001
 -1.0232452e+000  7.1421928e-001 -1.1803331e+000  5.0597598e-001  2.8064000e-001 -2.4070712e-001  1.6407979e-002  3.8933385e-001  3.8074396e-001 -5.0613945e-002  1.5501615e-001 -8.1411563e-001 -5.7934905e-002 -9.3329703e-001  8.3610810e-002  2.2735927e-001 -3.7910366e-001  2.5805710e-001 -6.7205799e-001  5.4874978e-001  4.9489338e-001 -7.0497182e-001  2.5292243e-001 -1.2563018e+000 -5.9421106e-001 -1.0426718e+000  8.3332958e-001  7.4161630e-001  8.6858282e-001 -4.5460977e-001 -3.6104230e-001  5.3688573e-002 -1.0151877e-001  4.5528425e-001  3.3818404e-001  5.0132631e-001 -5.3368983e-001  9.4810808e-001  9.8581895e-001  1.3054041e+000 -8.1639384e-001 -3.4233880e-001 -1.1592831e+000 -1.1188797e-001 -2.7756594e-001 -1.5177354e-002  2.0494155e-001  2.6950851e-001  6.7187857e-001 -9.2071693e-002  1.9308353e-001  2.3361184e-001 -1.7113093e-001 -4.2929470e-001 -3.7388593e-001  1.5603801e-001  3.9923219e-001 -1.0400240e+000  2.8638182e-001  5.0297010e-001 -1.9050161e-001 -2.0712754e-001  3.3940300e-001 -4.5332721e-001  5.4866040e-001 -5.1683896e-001
 -1.0923692e+000  4.1208514e-002  2.6636821e-001  1.0932247e+000 -1.9261307e-001  1.7352484e-001  3.0869407e-002  4.5937150e-002  4.8788584e-002 -5.8874279e-001  3.6956044e-002 -1.2933405e+000  5.2249315e-001 -6.9473638e-001  5.0300703e-001  2.9057583e-001 -1.2496594e+000  2.9849494e-001  7.4296984e-001 -7.1203066e-002  1.3084947e-001  3.2052869e-001 -7.9653725e-002 -1.3718942e+000 -1.0415587e+000  3.1788017e-001  9.3290964e-001  2.2632608e-001  8.0535969e-001  1.0607003e+000 -6.3446433e-001 -7.7014465e-001 -4.3985660e-001  3.9411017e-001 -2.4191120e-001 -5.4430774e-001  2.0262291e+000  1.1272723e+000  7.2861906e-001  7.3590116e-001 -3.0567269e-001 -5.4502705e-001 -1.3282359e+000 -4.5707459e-001 -5.1048797e-001  1.3463516e-001  1.2389797e-001  9.5164506e-001 -4.2345392e-001 -3.6257009e-001  9.6226108e-001  1.1901924e+000 -6.2292428e-001 -2.1672956e-001 -3.9792980e-001 -2.3435300e-001 -4.4471993e-001 -2.9021505e-001  2.5642808e-001  4.8921725e-001  1.2344524e+000  8.6930904e-002 -7.8531519e-001 -5.9783174e-001 -4.9840958e-001 -6.5109602e-001
 -3.9541667e-001  7.6554537e-001 -8.2761838e-003 -6.6503903e-001  1.0694914e-001  8.8509826e-001  2.2590181e-003  5.2753164e-002 -2.7545885e-002 -1.4078862e-002  3.7901831e-001 -8.9675586e-002  5.5380194e-001  3.6665485e-001  7.1582993e-001  2.8753416e-001 -3.7110460e-001  9.7330392e-001  9.4280637e-001  9.7965139e-002  4.2887990e-001  2.5491242e-001  5.8845823e-001 -3.9705673e-001 -1.5317380e-001 -5.4743191e-001  2.5969304e-001  3.5726889e-001 -3.6364191e-001  8.2445393e-001  1.7926405e-001 -2.0614824e-001  4.3555506e-001 -4.5499803e-002 -1.4327008e-001 -4.4398373e-001  8.1869106e-001  7.2389382e-001  3.7804984e-001  3.9054576e-001 -3.5311718e-001 -7.4839988e-001 -5.1685431e-001  1.2625602e-001 -1.6455857e-001 -4.6992742e-001 -8.0485623e-001  6.3402018e-001  4.4846014e-001 -5.6953548e-001  5.2170519e-001  1.1002871e+000 -7.3758110e-002 -9.2070533e-002 -3.7304811e-001  5.2640757e-001 -1.8106584e-001 -2.5702601e-001  2.9165606e-001  1.1215997e-001  2.0532439e+000  4.1413318e-001 -9.3094303e-002  1.2431657e-001  9.1437592e-001 -3.6703337e-001
 -5.4578807e-001  5.9182586e-001  2.6009635e-001  1.1871489e+000 -5.4437488e-001  1.2583961e+000 -2.0618847e-001  6.5913421e-001  2.0781084e-001  3.6008398e-001 -4.6823204e-003  3.4461598e-001 -1.6869567e-001  1.2485738e+000  9.2244452e-001  3.1723313e-001  9.4793398e-001  3.9313560e-001  8.7701637e-001  1.3446412e-001  3.2849585e-001  8.6521009e-001 -5.0363612e-001  1.0156866e+000  4.4027081e-001  3.9553766e-001  3.3652941e-001 -1.5513461e-001 -1.7243076e-001  7.5296560e-001  7.3504410e-001  9.6608944e-001  2.0069364e-001 -1.6687003e-002  5.4447280e-002 -1.8803210e-001  1.2105448e+000 -6.5850045e-001 -3.0401422e-001  2.6508317e-001  1.1337178e-001 -1.3204191e-001  5.3606750e-001 -5.4362901e-001  1.0879704e-001  4.7536650e-001 -3.8360983e-002  6.7857185e-001  6.5359020e-001  2.7401885e-001  3.7975370e-001  1.2438434e+000  1.1383221e+000  1.3795059e-001  4.0774057e-001  8.0582904e-001  1.1459432e-001 -2.9758863e-001  4.0077014e-001 -2.2464917e-001  2.8584822e+000 -4.6613604e-001 -3.1610023e-002 -4.1923623e-001  4.0838973e-001 -4.7347926e-001
  1.1428557e+000 -3.9993421e-001 -2.0660843e-001 -2.4666788e-001 -5.9563595e-001  1.9159713e+000 -3.7221569e-001  6.3452326e-001  2.3423408e-001  9.5547689e-001  6.6200249e-001  3.9308124e-001  1.2225233e-001  1.6880698e+000  6.2107195e-001 -2.8025358e-001  3.8613365e-001  4.1778743e-001  8.2992696e-001 -3.6045327e-002  2.9821381e-001  6.6875125e-001  7.1198480e-001 -6.7024479e-001  3.4035932e-001 -3.7095785e-001 -2.3318545e-001  3.6810396e-001 -2.0942078e-001  6.1661401e-001  1.2254976e+000  1.1744131e+000  1.1905561e+000  8.4181800e-001  4.1069226e-001  6.6287192e-001  5.6615140e-001 -3.9095608e-001  1.8597437e-001 -1.0740213e-001  2.3360906e-001 -5.6209082e-002 -2.5716257e-001 -7.1616315e-002  4.4352849e-001 -1.0218439e-001 -2.6560749e-002  6.6828042e-001 -5.4774613e-003  4.0105190e-001  4.5531372e-001  8.4669964e-001  1.2328881e-002  3.2106428e-003 -6.2119007e-001  1.1752706e+000  6.4016687e-001 -1.4219885e-001  2.6062679e-001 -1.7826272e-001  2.1421838e+000 -8.7621118e-001 -3.9304053e-001 -2.1551926e+000 -8.3047477e-001 -3.0087350e-001
  5.9520060e-001  2.2315801e-001  6.5624251e-001 -1.4372232e+000  4.1852852e-001  1.8799015e+000  4.3789035e-001  9.5595449e-001  5.2317124e-001  5.2081486e-001  1.0198784e+000  1.0340619e+000  6.7775819e-002  8.9288418e-001  1.0376417e+000  4.1428428e-001  5.2099345e-001  9.5265722e-001  7.3329770e-001  8.6031989e-001  2.8612154e-001  7.1322130e-001  7.3120728e-001 -8.3246278e-001 -8.3553945e-002  2.6369152e-001  7.9249017e-001  7.1647710e-001  7.4869513e-001  8.1454522e-001  6.3810798e-001  3.3464905e-001  4.5876308e-001  1.2190605e+000  6.0429556e-001  1.4856113e-002  9.6433478e-001  3.1030959e-001  6.3155648e-001  7.5763769e-001  9.3766055e-001 -6.6408631e-002  4.6636438e-001  3.2341619e-001  6.7264567e-002 -1.0203003e+000  2.4177358e-001  5.8364022e-001  3.3986844e-001 -2.1910397e-001  2.8437376e-001  5.4151316e-001 -2.3967254e-001  3.1133997e-001 -2.9220217e-001  3.7550379e-002  4.3158838e-001  7.2452775e-001  7.6950442e-001  3.0990892e-001  1.0353129e+000  1.4323513e+000  1.3045447e+000 -4.6470746e-001  1.2489167e+000  5.1072734e-001
  4.1021244e-001 -1.9665905e-001  1.5696853e+000 -7.2503487e-001  8.0960108e-002  1.6182548e+000  1.0410108e+000  6.5297622e-001  1.8770604e-001  1.1291038e-001  5.9432231e-001  1.7996897e-001 -1.0841727e-002  4.0533549e-001  1.2683134e+000  7.5072819e-001 -2.4067158e-001  2.2613943e-001  6.4846104e-001  5.6855607e-001 -2.6959252e-001  1.0618532e-001 -2.6978213e-001 -9.6217593e-001 -3.3766547e-001  3.1668241e-001  1.4779161e+000  1.7592154e+000  1.4674001e+000  8.1429816e-001  1.7496060e-001 -2.2303086e-001  1.3923197e-001  5.8077181e-002  1.0155607e-001 -7.5196810e-002  4.2202155e-001  1.1016708e+000  9.0577088e-001  1.4455731e+000  1.0795195e+000 -2.3227827e-001 -2.0841647e-001 -4.9498315e-001  2.8715828e-002 -8.8479028e-001  3.9804044e-001  3.9100438e-001  3.9973290e-001 -3.6048984e-001  6.6327757e-001  8.2379038e-001  6.0582802e-001  2.5458238e-001 -8.6506302e-001  5.9113155e-002 -1.0101623e-001  6.4942636e-001  5.9829669e-001  1.7152654e-001  2.6794509e+000  3.4106542e-001  1.7018316e+000  2.8414840e-001  7.1394782e-001  4.2873124e-001
  3.3516273e-001  2.2847743e-001  2.9398315e-001  3.0481507e-001  4.7213063e-001 -1.0581042e-001  4.4689394e-001  1.0452460e+000  5.2248473e-002 -1.4563521e-001  4.4819586e-001 -6.3509875e-001 -2.3041375e-001 -6.6011570e-002  8.3342895e-001  7.8070091e-001  9.4372210e-002  8.7079642e-001  1.0815771e+000 -8.0051084e-004  1.7895022e+000 -1.7207743e-001  1.2492226e+000 -1.5096993e+000 -1.2147804e-001 -1.6372883e+000  1.2090543e+000  1.3168164e+000  1.2435399e+000  5.7706460e-001 -8.2446878e-001 -4.7493721e-001  1.0100850e-001  1.3901065e-001 -5.0753661e-001 -2.8909478e-001  4.0892181e-001  8.6191014e-001  1.1350493e+000  8.7448679e-001 -1.0891528e+000 -2.8316816e-001 -1.6281913e+000  2.2618457e+000 -4.2198162e-001  1.0605583e+000 -3.2861689e-001  5.6296046e-001  4.3931981e-001 -4.9645489e-001  6.1831070e-001  1.6803976e+000 -5.6570129e-001  6.7234229e-001  6.1622007e-002  5.3131332e-001 -4.6811473e-001  4.6981627e-001  5.6525121e-001  6.6999692e-001  1.0628049e+000 -1.0140649e-001 -1.3293105e+000 -7.7945386e-001 -6.2634092e-001  4.3482988e-001
 -1.0233151e-001 -7.7822803e-001 -8.7300945e-001 -2.4263996e-001  6.4942794e-001 -1.7029519e-001  2.4535130e-001  3.4232419e-001 -1.1351900e-002  1.3609209e-001  7.2497024e-001 -2.4950120e-001  1.3195477e-001  5.9632407e-002  2.2150543e-001  5.0328709e-001 -3.4308135e-001  5.3939082e-001  7.1311752e-001  4.6078536e-002  5.8334710e-001  1.2221002e-002  1.2312808e+000 -5.1415614e-001  3.1874490e-003 -5.7112446e-001  1.6347542e+000  1.8348212e+000  1.2477857e+000 -2.8094910e-001 -1.6685325e-001 -4.5090551e-001  5.4660767e-001  1.2578757e-001 -2.9198042e-001 -4.9593339e-001 -6.0820334e-002  8.1649037e-001  1.3880728e+000  1.5703553e+000 -3.4962863e-001 -1.0978789e-001 -3.9962773e-001  1.6156264e+000  5.1820097e-001 -4.4114108e-002 -1.4115049e-001  4.1491508e-001  5.5968765e-001 -4.1237890e-001  8.5254296e-002  4.0271364e-001 -4.0788803e-002  2.3807308e-001 -3.9828571e-001  4.2296210e-001 -1.4368671e-001  3.5512528e-002  1.5172543e-001  2.5125511e-001 -8.4492723e-002  3.9117976e-001  6.8663379e-001  3.1712568e-001 -1.0570365e+000  7.2014182e-001
  1.5490792e+000  1.3455042e-001 -3.0146775e-001 -2.1711515e-001 -3.7913906e-002 -1.4944224e-001 -6.9487259e-001  3.9760791e-001  1.0730960e-001 -8.0152063e-002  3.8932726e-001  2.8405872e-001 -6.6721753e-001 -1.6823532e-001  2.5113512e-001  2.2617779e-001  3.9304047e-001  6.9287506e-001  1.3112942e-001  6.6143948e-001  5.7704516e-001  3.7053699e-001  9.4942516e-001  1.1768055e+000  1.0318146e+000  4.3059434e-001  5.5552504e-001  5.5225044e-001 -2.6471312e-001  3.4007877e-001 -3.4702025e-002 -4.6319439e-001 -2.3592184e-001  1.3675324e-001 -2.1746690e-001 -2.7599394e-001 -3.4160551e-001  5.9716871e-001  1.8870681e-001  3.8195773e-001 -7.5736128e-002  7.7403435e-001  1.2714587e+000  1.3818338e+000  5.7173536e-001  7.1668203e-001  1.9792719e-002 -1.3434471e-002  5.5756847e-001  1.9256487e-001  4.4574604e-001  2.0514023e-001  1.8665471e-001 -1.8876012e-001 -4.6871067e-002  4.9329021e-001 -2.3490363e-001 -8.2910689e-002 -2.3482089e-002 -3.0142615e-001 -8.1631134e-001 -5.3094846e-001  9.8073399e-001 -8.3863506e-001 -7.3580659e-002  9.1656863e-002
  5.0392634e-002  1.3592001e-001 -3.5918485e-001  5.3430419e-001 -4.8120497e-001  5.5056881e-001 -1.1179593e+000  3.0767075e-001  1.6136898e-001  3.5479211e-001  3.4599488e-001  4.3820552e-001 -2.2645139e-002  3.5715599e-001  9.4922199e-002  3.9757915e-001  6.6518872e-001  1.3034761e+000  3.0523948e-001  1.5421861e+000  5.7946771e-001  5.8772116e-001  1.0384392e+000  1.3150555e+000  9.4817324e-001  5.5607115e-001 -4.8415296e-001  6.0115943e-002 -5.6878635e-001 -1.4884376e-001 -2.6465901e-001 -1.6597760e-001  2.8005044e-001 -5.8109911e-001 -2.4591880e-001 -4.9537350e-001 -7.7507904e-001 -6.2856556e-001  1.5920713e-001 -8.9909977e-001  2.6262729e-001  9.9489324e-001  1.6679092e+000 -1.1791001e-003  6.1992809e-001  8.7894313e-001  1.1115810e+000  6.7903030e-001  7.5683693e-001  8.0415685e-001 -9.0797947e-002 -3.5287578e-001  4.1503455e-001 -6.0165338e-001  5.5537330e-001  4.4718737e-001  3.7484694e-001 -2.5298908e-001  2.5390229e-001 -7.2521000e-001  4.5103011e-001  3.3151829e-001  6.3025178e-001  1.1405956e-001  9.4740778e-001  1.1505460e-001
 -4.9636454e-001 -8.4486736e-001  2.1750193e-001 -8.1783721e-001  1.5862600e-001  4.6495848e-001 -3.9538062e-001 -9.6850030e-002 -5.2086538e-001 -4.1736554e-001 -6.4494601e-001 -7.8854253e-001 -7.6988853e-001 -5.5863411e-001 -2.6745649e-001 -9.8151757e-002  3.1522775e-001 -3.2259491e-001 -5.8570587e-001  6.0063759e-001 -5.5383976e-001 -1.7460785e-001  6.4946767e-001  6.2695131e-001  1.8780369e-001  3.8340965e-001 -7.4858210e-001 -2.7089500e-001 -4.1005280e-001 -7.5100484e-001  5.0305728e-002 -1.4586520e-001 -8.9444509e-001 -6.9389555e-001 -3.0311126e-002  3.0625096e-001 -6.4814786e-001 -3.0227134e-001 -4.2024951e-001 -1.9842745e-001  2.1022265e-001  8.6337397e-001  1.2060883e+000  1.4952053e-001  4.0810510e-001  1.3124881e-001  8.1614151e-001  4.5333095e-001  1.7972895e+000  8.8218131e-001 -9.6672931e-002 -5.2626275e-001  6.9069903e-001 -4.4117436e-001  1.4373826e+000 -8.7020933e-002  4.7475089e-001 -5.1164421e-001 -6.2057992e-002  1.7351194e-002 -3.9820593e-001  1.3864054e-003  1.1800122e-001  4.7931931e-001 -2.0354367e-001  1.5965898e-001
 -8.1552965e-001 -3.4978053e-001 -7.1517005e-001 -6.7969072e-001 -5.1164337e-001 -8.5675242e-001 -1.4479052e+000 -4.7736205e-001 -5.9174721e-001 -2.2211445e-001 -1.3702885e-001 -9.0332563e-001 -1.0411308e+000 -1.4465359e-001 -3.5326016e-001 -5.7960453e-001  9.0999359e-001  2.1322237e-001 -2.7587820e-001  2.6969874e-001  2.6005172e-001  2.9194377e-001  9.3658912e-001  1.2538092e+000  9.2137197e-001  5.3719710e-001 -1.3226246e+000 -1.3238923e+000 -1.3797282e+000 -1.5623136e-001  8.6689776e-003  4.3063719e-001 -1.3653528e-002  2.8500208e-001  5.3008560e-001  8.7723159e-001 -2.0503231e-001 -1.5137596e+000 -1.3709801e+000 -1.0817018e+000 -3.2383733e-002  7.3081288e-001  1.3774821e+000 -4.8789160e-001  5.1727299e-001 -1.9079334e-001  1.1226682e+000  6.7143222e-001  7.8734875e-001  1.0300265e+000 -7.0896815e-001 -9.9579444e-001  5.0050767e-001 -1.1320446e+000  1.3963577e-001  6.2748316e-002  9.0308271e-001 -1.3260964e+000 -2.2587102e-002 -1.2016095e+000 -9.7074160e-001 -3.2369937e-001 -1.2768802e-001 -9.7266954e-001 -4.6662123e-001 -6.9386547e-001
  6.6273232e-001 -8.7476586e-002  1.5486424e+000 -5.8076678e-001 -2.0901323e-001 -6.3424830e-001 -1.2543118e+000 -4.8423997e-002  9.5105683e-002  4.7036155e-001  8.3791985e-001  1.0655041e+000 -4.7492010e-002  4.8652836e-001 -1.4824149e-001 -9.7766657e-001  3.0862326e-001  1.1757052e+000  1.0239828e+000  9.1731067e-001  6.8042432e-001  5.9457346e-001  9.7153468e-001  3.4737086e-001  6.4329983e-001  4.5417131e-002 -1.0693800e+000 -8.2459641e-001 -8.9818948e-001  1.3373950e-001 -2.3012727e-001 -4.7657676e-001  2.1858687e-002 -1.8960680e-001 -3.0402200e-002 -3.0907345e-001 -1.1052976e-001 -1.3227614e+000 -3.7854089e-001 -8.5895522e-001  2.7825774e-001  7.0234654e-001  7.3037840e-001  1.1220619e+000  6.4755586e-001  1.0480682e-001  5.1541947e-001  2.3542941e-001  5.8353831e-001  8.5532753e-001 -5.5766705e-001 -6.7311431e-001 -1.0424304e-001 -8.0562753e-001  1.3380950e-001  1.4690606e-001  3.5159305e-001 -3.0146612e-001  2.3900165e-001 -1.0526474e+000  2.8004885e-001  3.3959963e-001 -9.7576525e-001  4.7974834e-001  3.7301298e-001 -7.8912336e-002
 -7.8218795e-002 -4.2982204e-001  6.1456957e-001 -4.7674859e-001  1.8897897e-001 -6.3857199e-001 -7.6830673e-001  2.2493837e-002  1.0472396e-001  3.9624562e-001  7.1938224e-001  5.2243389e-001 -3.5722967e-001 -1.2766044e-001 -4.1638887e-001 -6.1593058e-001  9.4701180e-001  5.6495577e-001  7.9011321e-001  1.9636662e-001 -2.5571289e-001  6.2981548e-001  7.4689660e-002  1.9812023e-001  1.5384305e-001 -4.5285060e-001 -8.5132562e-001 -1.9856654e-001 -1.1217565e-001  2.4986287e-001 -3.0371945e-001 -4.3522636e-001  1.0802457e+000  8.5504071e-001 -5.2243905e-001 -9.8751027e-001 -3.4736372e-001 -2.6667618e-001  6.0664446e-002 -3.9387794e-001  5.0312352e-001 -5.0826554e-002  1.0714761e+000  1.6764572e+000  6.2710221e-001  1.7245226e-001  7.6165493e-001 -3.5306704e-001 -8.3208044e-002  5.6057483e-002 -3.2870089e-001  4.3999588e-002 -8.1997922e-001 -3.2987990e-001  4.1200452e-001  3.9427916e-001 -1.4867860e-002 -2.6957615e-001  3.2632509e-002 -1.7802561e-001 -4.8316379e-001  5.5291318e-001 -1.5054126e+000  3.9657781e-001  9.0848776e-002 -5.7674360e-001
  1.1321949e+000  3.3619340e-001  1.8410356e-001 -1.9891732e+000  2.9849618e-001 -4.2649645e-001 -1.6889776e-001  3.8180638e-001 -3.9927388e-001 -6.5615870e-002  5.7942878e-002 -2.2518817e-001  9.7607583e-002 -3.0264582e-001 -5.5863469e-001 -3.5166108e-001  5.9313387e-001  7.3231714e-001  6.2352636e-001  7.9092592e-001  1.5809180e-001  9.1354456e-001  1.4889093e-001  1.5265043e+000  4.1282760e-001  4.7567820e-001  4.8954972e-001  7.2031282e-001  1.0332931e+000 -2.1460184e-001 -4.7651774e-001 -7.1233756e-002  4.8197696e-001  2.6021829e-001 -4.7568822e-002  8.2437299e-004 -5.4029058e-001  3.8524577e-001  4.2060145e-001  5.4803259e-001  4.6300955e-001  1.8001361e-001  3.8770209e-001  9.5522642e-002  8.9849756e-001  7.5228838e-001  7.4026135e-001  1.5556784e-001 -6.4821615e-001 -4.7364729e-001 -8.7296543e-002 -4.1993866e-001 -2.1329666e-001 -5.3134484e-001 -1.6131419e-001  1.3744091e-001 -5.4017185e-001 -6.2745987e-001  3.3851725e-001  1.6651671e-001 -9.6002973e-001 -7.9183101e-002 -8.9359269e-001 -1.0202201e+000 -3.0824402e-001  9.5634055e-001
  1.0389690e+000 -6.5780169e-003  2.1964534e-001  2.9232379e-001  2.7708288e-001  6.3621970e-001  3.3599142e-001  3.0776158e-002  3.9709555e-002 -5.1983769e-002  2.6163479e-001 -4.7919265e-002  1.5167259e-001  1.2417490e-001 -2.8271430e-001  2.0325888e-002  9.1480836e-002  3.1317157e-001  4.5797781e-001  4.2687506e-001  7.5166902e-001  6.2095096e-001 -2.7145964e-001  3.0842950e-001  3.0770270e-001  5.1192115e-001  1.6963202e-002 -2.3952414e-001 -7.6829495e-002  4.7562369e-001 -5.4136180e-001 -3.9701455e-001 -1.9145839e-001 -4.2209989e-001 -4.6020447e-001 -5.1384340e-001 -5.0419441e-001 -4.2707062e-001 -1.7509485e-001 -4.6074739e-001  2.6976584e-001 -4.3809784e-002  2.3291644e-001 -2.7966923e-001  2.3710678e-001 -4.0759772e-002 -5.8943712e-001 -1.1387793e-001 -7.3020688e-001 -1.6942718e-001 -3.9092780e-002 -2.3808313e-001 -6.2575351e-001 -1.0746711e-001 -7.2488485e-001 -6.0644693e-002 -4.3463469e-001 -1.9569483e-001 -3.1395181e-001 -2.3158718e-001  1.1598077e-001 -2.5237082e-001  8.5108173e-001  1.4301294e+000 -1.2473802e-001 -3.4448802e-001
 -3.2128612e-001 -2.0431111e-001 -1.6409661e-001  8.1654526e-001  3.5242305e-001 -7.5063040e-001  1.6877123e-001 -2.3041627e-001 -2.7166718e-001  1.3458662e-001  8.2208593e-002  1.2523666e-001 -4.0338412e-001 -7.5717920e-001 -2.7626386e-001  9.5680553e-002  1.4462465e-001  1.4728977e-002  4.8649221e-001  2.1300216e-001  8.6605194e-001  2.1772623e-001 -1.3038764e+000  2.1905247e-001 -9.5629373e-003 -5.7368289e-001 -6.4719658e-001  3.8857645e-002  3.9139684e-001  6.5961347e-002 -9.2929753e-001 -1.2744102e-001  4.5368718e-002 -8.9979555e-001 -1.1629704e-001 -9.8186804e-001  5.9041933e-001 -1.2203823e-001  6.0501835e-002 -5.0212486e-001 -4.0067300e-001 -1.0723093e-001 -4.8353407e-001 -1.0371036e+000 -2.2307736e-001 -2.4749784e-001 -6.6349761e-001  1.8374052e-001 -5.6139941e-001 -4.3353585e-001  1.2500020e-001 -5.0912893e-001 -3.9344425e-001 -7.0863042e-002  3.2386226e-001 -2.0649735e-001 -1.2666924e-001 -1.1226577e-001  8.5260758e-002 -5.7890225e-001 -1.2592478e+000 -6.7595929e-001  5.5704781e-001 -7.3630954e-001 -7.1512364e-001 -1.1540255e+000
 -1.2845536e-001  7.8275670e-001 -5.8034921e-001  5.6051807e-001  4.5703797e-001 -1.9064587e-001  5.1139525e-001 -8.0234295e-002 -2.4590759e-001  3.0441901e-001  1.4873478e-001  1.9718049e-001 -3.1862647e-001 -2.8622842e-001 -5.1762283e-001 -2.8250926e-001  1.0283708e+000  3.0143112e-001  1.3135482e+000  8.8560363e-001  1.3090173e+000  2.7412140e-001  3.0600002e-001  1.5819013e+000  6.2945569e-001  5.7797540e-001 -4.1046432e-001 -4.3613343e-001 -4.8662565e-001  4.1028214e-001  2.4807192e-001  6.2428463e-001  4.3415186e-001  6.9266623e-001  2.2435782e-001 -3.9175036e-001  3.2514787e-001 -5.4780094e-001 -3.6893015e-001 -4.2672141e-001 -2.8781804e-001  5.8438066e-001  3.5324911e-001  1.3711452e+000  5.1442659e-001  7.8740548e-001  2.8349881e-001  7.7810100e-001  1.0409603e-004  4.7035726e-001 -1.7921939e-001 -3.4821837e-001 -8.8633101e-002 -2.5595330e-002  1.2824208e+000  2.3211708e-001  1.2596201e-001  3.9470840e-001  4.8849900e-001 -2.5691959e-001 -5.4816327e-002  1.4492846e-001  8.6805116e-001  1.4356804e-001 -5.8087298e-001  8.1225386e-001
  6.8955719e-001 -9.9426440e-001  1.1164074e+000 -3.2033146e-002 -1.3997094e-001  9.8831566e-001  2.3465778e-001 -5.0978920e-001  7.8328826e-002 -6.1680552e-001 -1.4566361e-001  3.7428949e-001 -8.9688125e-002  8.7622281e-001 -2.8226175e-001 -1.2304121e-001 -6.3433620e-001 -3.9563306e-001 -1.8982065e-001 -3.6969429e-001 -1.5649441e-001  2.4558213e-001 -4.2395360e-001  3.9862397e-001  1.8469055e-001  3.1697638e-001  5.4955938e-001 -9.3204730e-002  4.9987015e-001  2.8171649e-001  2.6746199e-001  5.8013906e-001 -3.5654166e-001  7.3589802e-002 -6.2483023e-002  3.1079639e-001  4.5410634e-001 -1.0206562e-001 -8.2655434e-002 -5.8781506e-002  8.7410136e-001  5.3524162e-002  5.9250262e-001 -5.3025966e-001  3.0504151e-001  9.1725806e-001 -2.9543826e-001 -2.7236594e-001 -7.6881420e-001  1.5891661e-001  1.2730463e-001  8.2210715e-002  1.2124427e-001  1.1837617e-002  7.9425734e-001  6.0671037e-001 -4.0290735e-001 -5.2058013e-001 -5.6494586e-002  1.0664996e-001  2.0618494e-002 -3.7823758e-001  7.4297883e-001  1.8535768e+000 -5.2577054e-001  2.6031612e-001
 -7.6711937e-004  9.3141797e-002  1.8228391e+000  1.2974441e+000  2.0858830e-001 -2.6184744e-001  2.2374241e-001 -5.0195990e-001 -3.7204818e-001 -3.4297451e-001 -3.2581909e-001  2.7095987e-001  2.2302266e-002  2.5551829e-002  2.1579010e-001  5.6967741e-001 -9.8147508e-001 -6.1216818e-001 -2.2118838e-001 -7.3341599e-001 -1.6521293e-001 -2.2055450e-001 -7.0730340e-001 -3.5129128e-001 -4.0531709e-001  2.6811014e-001  7.2371145e-001  1.0420020e+000  7.9408847e-001  1.4212298e-001  1.1459017e-001  2.3921624e-002 -6.2108268e-002 -2.2679991e-001 -1.3023491e-001  3.1441302e-001  5.3660657e-001  4.9266548e-001  3.3177070e-001  7.8852885e-001  3.1908327e-001  1.4398510e-001  1.7288753e-001 -9.3363343e-001  9.2851128e-003  6.0769599e-001  1.9751295e-001 -2.3733255e-001 -2.4129438e-001  3.1836691e-001  2.8972556e-001  1.7783275e-001 -8.9467064e-002  3.8430177e-001  7.5163161e-001  5.0074820e-001 -4.6981688e-002 -2.7240694e-001 -3.7579370e-001 -1.5373182e-001  2.5450822e-001  7.3041445e-001 -1.0015539e-001  2.7679542e-001  5.8747848e-001  1.0623761e-001
  2.0579388e+000  1.4734594e-001  1.1113542e+000  8.0157815e-001 -5.0286411e-001  8.8444430e-002  4.7126657e-002 -1.4322981e-001  2.6424669e-001  3.8864409e-001  2.9137221e-001  7.1454124e-001  3.8721102e-001  2.4474603e-001  4.3803186e-001  8.5606812e-002  4.2289412e-001 -9.2990442e-001 -4.0358101e-001 -3.2089870e-001 -1.5457301e-001  4.1432945e-001 -2.3130442e-001  9.5345537e-001  1.5823039e-001  6.6113456e-001  3.3046856e-001 -2.6821553e-001 -6.8187954e-002  8.0288541e-001  7.0232469e-001  4.7503265e-002  7.3071050e-001  9.8816368e-001  1.2222693e-001  5.0460869e-001  5.5522803e-001  6.1672269e-001 -4.7829779e-001  3.3811999e-001  9.7852578e-001  8.0425315e-002  1.3758574e+000  2.3350610e-001  3.1853915e-001  4.1907170e-001 -4.6302029e-001 -4.3491825e-001 -9.7881233e-001 -1.2442824e-001  2.1726161e-001  8.5771893e-001  3.6698560e-001  6.9371112e-001  6.3451443e-002  5.1792644e-001  4.4391038e-001  1.5534419e-001  2.3145254e-001  2.6635718e-001  1.5610568e+000  9.1975035e-002  9.2103283e-001 -2.1205332e-001  1.1646711e-001  3.2403916e-001
  1.2587197e-001  7.5541259e-001  5.5351941e-001 -1.0436645e-001 -2.0747891e-002  3.8130533e-001 -4.8374312e-001  1.4382889e-001  3.5484889e-001  6.2938228e-002  8.6481671e-001  9.6309769e-002  3.4722449e-001  4.0688471e-001  8.8745131e-001  4.7002820e-002 -8.8725161e-001 -9.8656908e-002  2.8495103e-001 -6.5264047e-001 -3.7697229e-001 -1.9145002e-002  8.0410477e-001  1.3009151e+000  3.8883901e-001  4.7199724e-001 -6.2282707e-001 -6.7226791e-001 -5.2795855e-001  7.6590327e-001  5.9434143e-001  5.0819694e-001  1.1468316e+000  9.9164804e-001  4.5282886e-001 -1.8751477e-001  5.0083905e-001 -7.5784446e-001 -6.1759552e-001 -7.6605301e-001  5.2514359e-001  1.2853665e-001  1.0093275e-001  1.2015846e+000 -3.9191272e-002  5.0088828e-001 -2.0970738e-001 -4.9891409e-002 -3.9545840e-001 -8.1734666e-001 -7.8766244e-002  5.6180745e-001 -7.8769800e-001  5.6629950e-001 -4.5007584e-001  4.1112200e-001 -8.5836029e-002  4.0468889e-001  2.2219751e-001 -6.9698592e-001  1.4992621e+000 -7.2478514e-001 -7.7378434e-001 -6.8592679e-001  7.4043235e-002  2.0430180e-001
  7.8069136e-001 -4.7633504e-001 -1.2601814e-001 -1.1579236e+000 -2.6626456e-001 -4.4278008e-002 -3.4249258e-002  5.6634426e-001 -2.9257254e-002 -1.5729887e-001 -2.2093843e-001 -4.0480264e-002  1.6285233e-001 -4.5562315e-001  5.1043801e-001  2.4886783e-001 -9.0499608e-001 -2.2681047e-001 -5.0436842e-001 -5.7576484e-001 -1.1796323e-001  2.2643739e-002  2.5245156e-001  6.0737897e-001 -4.6977492e-001  5.6277079e-001  9.9002700e-002 -8.6729018e-001 -4.5720322e-001  2.5818680e-001  5.3389559e-001 -5.2204551e-002  9.8380785e-001  6.3926536e-001  1.2256196e-002  5.1615982e-001  3.8002224e-001 -7.5438522e-001 -1.3882835e-001 -3.4729626e-001  1.4119754e-001 -2.2592854e-002  3.5291856e-001 -1.5229701e-001  5.2555464e-002  9.4090945e-001  2.2474643e-001  6.1447098e-001 -1.3223260e-001 -1.5034758e-001 -2.1820593e-002  4.3608582e-001  6.7355811e-002  4.4586742e-001  5.3733049e-001 -2.8855692e-001 -2.2657570e-001 -2.1912191e-001 -2.2469536e-001 -8.3110082e-001 -9.0012067e-001 -5.0362517e-001  5.6511500e-001 -3.8163314e-001  3.5222741e-002 -1.7706996e-001
 -8.5206676e-001 -3.8295883e-001 -3.7127130e-001 -9.2304598e-001 -1.7917300e-002 -1.2926240e-001 -2.7311666e-001  3.3825257e-001  5.8340579e-003  2.3176904e-001  4.9189104e-002  7.4595609e-001  7.5573446e-001 -3.4292389e-001 -2.4286596e-002 -1.7197080e-001  3.1807290e-001 -3.6668110e-001 -7.5285992e-001 -4.6733199e-001 -4.3141563e-001 -4.6642934e-001 -7.4904809e-002 -2.7867431e-001 -5.6369297e-002 -8.8924094e-002 -7.4644715e-001  7.7494254e-002 -2.1724533e-001 -2.9478752e-001  3.0773699e-001  5.1150886e-001  3.1983131e-001  5.7985008e-002  3.5338938e-001  6.0640271e-001 -9.2270375e-002  1.0378357e-002 -1.2856039e-001 -1.6422962e-001 -1.7433193e-001 -1.4545553e-001 -4.1886275e-001 -7.6285500e-001 -1.3824545e-001 -6.1534375e-001  4.0859528e-001  1.0108202e-001  7.4309356e-002  4.3460999e-001  1.0953191e-002 -3.1313516e-001  5.9064491e-001  2.6843446e-001  7.9649085e-001 -3.4408092e-001  6.2748869e-001  4.5916055e-001  2.1215810e-001 -4.3033317e-002 -1.1816453e+000 -1.5388864e-002 -3.9825420e-001  7.9270648e-001  2.8048688e-001  1.5520359e-001
 -1.8827428e-001 -1.0863520e-001  7.6942915e-001 -6.6950357e-001 -1.8051651e-001  2.1363618e-001  5.1814629e-002 -1.1753328e-001 -4.0448670e-001  3.9054097e-001  1.5549394e-002  8.6840908e-001 -4.1383260e-001 -1.7900389e-001 -3.6153030e-001 -6.3432650e-001 -3.4285375e-001 -6.4813189e-001 -1.2622505e-001  3.8262126e-003 -5.5876218e-001  9.4067624e-002 -1.3536156e-001 -1.7514374e-001 -7.3798534e-002  6.0593762e-002 -4.7989577e-001 -1.2229656e+000 -5.1729799e-001 -8.6624354e-001 -1.0714157e-001 -9.8557138e-002  2.5739613e-001 -8.9997808e-001 -4.8706352e-001 -6.8283294e-001 -1.2466226e+000 -9.5605590e-001 -4.9477606e-001 -5.0270066e-001  1.1940488e-001 -4.7983244e-001 -4.2091948e-001 -2.6771043e-001 -3.8739860e-001 -5.5891583e-001  2.8048529e-002 -6.8421764e-001 -3.5811289e-001 -2.0650013e-001  3.1532319e-002  2.3846146e-001 -1.5460145e-001  5.3274198e-001 -3.4093754e-001 -9.0414305e-002 -2.1906609e-001  2.1987878e-001  1.9806993e-001  5.4600106e-002 -1.8340559e-001 -1.4802184e-001 -1.0266173e-001 -5.8701900e-001 -4.0900687e-001 -1.2156333e+000
 -8.5567731e-002  9.6637460e-002 -3.9061558e-001 -5.2209156e-001 -6.2375098e-001 -8.0255217e-001 -5.3815749e-001  3.2783745e-001 -6.4182475e-001  2.1770843e-001  1.3185326e-001  7.9110426e-001 -8.3592362e-001 -4.2953552e-001 -3.2896559e-001  4.9769362e-001  3.7918853e-001 -5.2169688e-002  1.4240722e-001  2.1308880e-001  7.1885211e-001  3.8501290e-001 -7.6472124e-001  3.2601608e-001 -1.6055383e-001 -1.7760478e-001 -4.7013489e-001 -4.0628072e-001 -5.4128233e-001 -2.2000860e-001  2.9585034e-001  1.5647328e-001 -2.4955654e-001  1.3930861e-001  2.8880715e-002  1.3888236e-001  7.9965353e-002  7.1167967e-002  3.5856301e-001 -8.1626693e-001 -3.7458905e-001 -4.3213613e-001 -1.4835163e-001 -4.6953014e-001 -7.6634183e-001  4.0834947e-001 -1.2627494e-001 -6.2821301e-001 -1.7814465e-002  9.3295297e-002 -5.3907655e-002 -1.1737787e-001 -3.3417904e-001 -1.9204615e-001  6.1818834e-001 -1.0126431e-001  2.6455438e-001  1.7718872e-001  2.3335743e-001 -3.6672319e-001 -1.3658445e+000 -2.9301652e-001  7.2829593e-001  6.6543953e-001 -3.5108550e-001  5.6181001e-001
  8.4679120e-001  1.1930959e+000  1.2607932e-001  5.4441876e-001 -3.6455036e-001 -9.0143520e-002  2.3667882e-001  7.5786686e-001 -1.3691917e-001  4.7515085e-001  1.2147639e-001 -1.0984893e-001  1.1453370e-001  3.1174117e-001 -2.0648876e-002 -2.6220183e-001  1.4175328e-001  4.9327757e-001  9.1578437e-001  6.8048880e-001  4.6441510e-001  7.1312984e-002  2.2897774e-002 -3.9169064e-002  1.2263517e-001  6.0592613e-001 -2.5136012e-001 -3.2733336e-001 -2.8093990e-001  3.5083368e-001  1.0232901e+000  8.6129366e-001  9.8195154e-001  9.9157162e-002  1.0927218e+000  6.0646967e-001 -2.5101426e-001 -4.2608228e-001 -2.2649761e-001 -1.0434408e-002  5.0499683e-001  2.0727333e-001  6.4324717e-001  3.1374957e-001 -2.4094601e-001  1.9507087e-001  8.5849444e-001 -9.5330761e-001 -9.0520298e-001 -3.4850432e-001 -3.2179234e-001 -6.1768629e-001  7.2323646e-002  4.0721414e-001  1.4237825e-001 -2.1128364e-001  8.9219085e-001  2.1812775e-001  2.9893093e-001  1.6047890e-001 -6.5334009e-001  1.2114254e-001  2.3517226e-001 -6.5819914e-001  1.0252273e+000 -2.1624023e-001
  8.6313984e-002 -1.3285647e+000  6.9217903e-002  1.9613779e+000 -1.5998857e-001  2.1802128e-001 -4.4582848e-001  1.0535283e-001  6.9071336e-001  1.2887404e-001 -9.6996363e-002 -6.9404116e-001 -3.5896902e-002  4.7771393e-001  6.3205192e-002 -2.8254378e-002 -2.7136415e-001  3.2011388e-001 -1.1086643e+000 -9.1585920e-001 -1.9114894e+000 -6.5977995e-001  1.0510190e+000 -1.0596881e+000 -4.6207794e-001 -2.6016793e-001  1.9296261e-001  7.5823346e-001  7.0977219e-001  5.4438164e-001  2.1377775e-001  6.1587345e-001 -2.0277454e-001 -1.8821047e-001  7.4373182e-001  6.0491088e-001 -6.1903523e-001  1.1934343e+000  6.0085258e-001  4.5888086e-001  4.3058875e-001 -3.2409567e-001 -1.1021572e+000  6.1319360e-001 -9.7236886e-002 -7.3182153e-001 -9.3487025e-001 -1.6449717e+000 -1.7246260e-001 -9.4040493e-001 -4.4251495e-001 -6.2569165e-001  2.6528586e-001 -7.4216079e-001 -1.8012590e+000 -5.2270129e-001  1.5642105e-001 -2.5200149e-001  1.4970568e-001 -1.4137158e-001  7.5511230e-002 -3.4411746e-001  1.3506682e+000  3.8660620e-001 -1.5194767e+000 -1.5689325e-001
 -8.6391391e-002 -5.3493894e-001 -8.2302594e-001 -7.2844016e-001 -1.3946101e-001 -1.7596648e+000  6.0431624e-002 -3.4898985e-001  3.8539024e-001 -3.6882842e-001 -1.2243543e+000 -2.0893432e-001  3.0049790e-001 -2.8430691e-001 -4.3474061e-001 -7.3467189e-001 -4.4371596e-001 -1.6237221e+000 -1.3733418e+000 -1.3565197e+000 -8.5856639e-001 -8.0764940e-001 -4.8864349e-001 -1.6659524e+000 -7.2562853e-001 -7.5258271e-001 -4.4375726e-001 -9.6983460e-001 -7.5984852e-001 -7.4717943e-001 -9.8400693e-001 -4.0059070e-001 -1.2340582e+000 -1.0580168e+000 -5.2896110e-001 -7.4144496e-001 -6.0527995e-001  3.3789816e-001 -4.0837305e-001 -3.4853642e-001 -3.5428405e-001 -4.2821878e-001 -7.3921840e-001 -1.1473563e+000 -2.4091231e-001 -9.4286888e-001 -8.1852273e-001 -9.3981655e-001 -1.0445949e-001 -7.0456590e-001  1.6887564e-003  3.6894597e-001 -3.0881875e-002 -7.9942734e-002 -2.0409943e-001 -4.0002052e-001 -7.9214965e-002  5.5543297e-001 -2.6506138e-001  4.0303608e-002 -1.2539523e+000 -2.4558921e-002  4.9511700e-001 -3.3229628e-002 -6.4902686e-001  5.4216636e-001
 -6.1123570e-001 -7.3452108e-001  7.5527843e-001 -2.3792652e-001  2.6256919e-001 -7.8419102e-001  8.4535953e-001  3.3222780e-001  4.5735595e-002  1.2227618e-001  1.9402302e-001 -1.0901859e+000  8.2533619e-002 -3.1871034e-001  1.7614386e-001  1.6440491e-001 -3.5148593e-001  5.9345595e-001 -2.1904001e-001  2.7366576e-001  1.1783992e-001 -8.1840785e-003  3.4876548e-002  9.0142101e-002 -3.1166750e-001  2.9534151e-001  6.5263688e-001  1.7704877e-001  3.2832012e-001 -7.1211103e-001  3.7972020e-001  1.1054120e-001  4.2804051e-001  3.4196845e-001  7.7595318e-002 -2.3498600e-001 -3.1779438e-001  3.9098079e-001 -9.9960938e-002  8.7220088e-001  3.5771740e-001 -2.8618145e-001 -2.2570958e-002  2.5330573e-001  2.5830032e-001  6.8909903e-001 -3.2378623e-001 -7.8339253e-001 -5.3456577e-001 -4.4516500e-001  2.1419124e-001  3.8280793e-001  1.6855452e-001  3.0472927e-001 -7.9982492e-001 -4.0240114e-002 -6.1371414e-002  8.2213349e-001  1.1737585e-001  6.6296049e-001 -3.0930425e-001  6.2276598e-001 -4.0426229e-001  5.0314304e-001 -9.9612788e-001 -6.3467458e-001
 -8.7568785e-001 -4.4577508e-001 -8.6729494e-001 -1.7218910e-001 -8.9900386e-002  6.5909653e-001  2.2502719e-001 -3.3431760e-001 -5.8851931e-001 -8.6614009e-001 -4.2086011e-001 -1.3435846e+000 -5.4893265e-001  1.7936827e-001  6.7138665e-001  9.6449707e-001 -3.0251192e-001 -9.2308470e-001 -4.8083851e-001 -3.1949093e-001  7.6201647e-001 -1.2148725e-001 -4.2991495e-001  1.0261341e-001 -3.0305318e-001  2.4938536e-001  7.3574693e-001  8.3103479e-001  6.7811526e-001  5.9557847e-001 -1.1104101e-001 -6.6917278e-001 -5.9318397e-002  1.7157995e-001 -8.4237669e-001 -1.1014061e+000  4.3592666e-001  8.8112667e-001  2.2216133e-001  9.0544400e-001  1.9379139e-001  5.1104563e-001 -7.6625828e-002  3.0834261e-001  4.2639441e-003  8.7783134e-001 -3.2011158e-001  5.1486484e-004  1.8399216e-001 -2.9292951e-002  5.1274544e-001  2.1551410e-001  2.4237652e-001 -1.2698775e-001  2.2566412e-001 -1.2161576e-001 -5.4939836e-001 -6.3242926e-001 -3.8473956e-001  4.1007923e-001  6.7624691e-001  3.7156320e-001 -1.4198957e+000  3.2140102e-002 -2.5164342e-001  7.4349472e-001
 -2.1182526e-002 -2.6831414e-001  3.6202275e-001 -6.1721281e-001  1.1134682e-001  4.3122254e-001  5.2260720e-001 -2.1563401e-001 -3.2023665e-001 -4.4916009e-001 -8.6248343e-002 -6.7973944e-001  2.9915107e-001  7.0594364e-001 -4.2554676e-002 -6.7133709e-002 -6.7082226e-001 -1.1888558e-001  4.1882305e-001  7.1688181e-001  1.3529286e+000  3.0527397e-001  2.4810376e-001  4.5058041e-002  6.9857407e-002  1.6125755e-001  1.0754938e+000  9.4616057e-001  1.3904163e+000 -2.2494468e-001 -4.3514112e-001 -7.0347880e-001 -1.1975831e-001  6.4327769e-001 -5.7379869e-002 -1.1446997e-001 -1.5668950e-001  1.3268711e+000  4.1986840e-001  1.2639416e+000  7.8694403e-002  1.6745090e-001 -4.0915077e-001  9.7661193e-001  4.6096922e-001  1.0625465e+000  6.3671278e-002  1.1260737e+000  6.1787332e-001  2.9999462e-001  4.5956519e-002 -1.4272344e-001  5.7528210e-001 -3.5123769e-001  4.4262636e-001 -2.2699614e-001 -2.1771849e-001  2.5244354e-001 -3.1371658e-001  1.3169094e+000  7.3293884e-001  4.9579415e-001  3.3801191e-001  8.4628378e-001 -2.3854493e-001  3.7764192e-001
  2.5003493e-001  1.0017692e+000 -2.0269511e-001 -1.7195663e+000  7.2433352e-001  4.2768110e-002  3.3241914e-001  4.0206265e-001 -2.8358774e-001  2.9262682e-002 -2.4785097e-001  6.8669807e-001  5.5310623e-002  1.2107385e-001 -2.4567827e-001  6.7391455e-002 -3.5940350e-001  3.2167904e-001  1.0156589e+000  7.7527634e-001  9.7793463e-001  4.2309311e-001  1.4424761e-001  2.4156909e-001 -1.1179908e-001  5.8610917e-002  5.9100801e-001  6.3077069e-001  6.5728757e-001 -1.7185442e-001  5.9229575e-001  4.2336790e-002 -3.0566313e-001 -1.0256060e-001 -4.4141763e-001 -7.4857286e-002 -1.6172639e-001  5.4945929e-001  1.9971691e-001 -1.7408432e-001  1.1743014e-001  4.4082424e-001  1.3100668e-001  4.6067743e-001  5.6978601e-001  1.7549151e+000  7.0584835e-001  1.6767418e+000  1.0039835e+000  5.9190297e-001 -6.3210073e-002 -7.5839761e-001 -1.7997490e-001  1.4484447e-001  3.9814057e-001 -1.9618088e-001  1.1346520e-002 -4.6651742e-002  2.2317149e-001  7.0574834e-001 -8.7005539e-001  3.8181704e-001 -2.1885501e-001 -9.8811520e-001  7.1930498e-003  2.2369214e-001
  5.8361248e-002 -5.3030337e-001  3.8723571e-001  1.0713783e-001  5.8832406e-001 -5.3829829e-001  4.5865482e-001  1.4506386e-001  1.7924244e-001  7.6614146e-002 -3.5661113e-001  2.7442613e-001 -4.0700861e-001  1.8737133e-001 -5.2485333e-001 -1.4204335e-001 -4.6250657e-001  2.9298519e-001 -4.1532497e-001  2.0179879e-001 -1.2699672e+000 -1.6930929e-001 -6.1227758e-001  1.9378440e-001 -2.5529538e-001  4.3322228e-002  2.3456296e-001 -4.0636786e-001 -8.9799561e-002 -2.1191758e-001 -5.0156490e-001 -8.6527468e-002 -6.3170481e-001  3.7659883e-001  1.8700372e-001  2.2542657e-001 -7.2146173e-001 -7.6375715e-001 -7.6829042e-001  3.2742303e-001  1.2963297e-001 -1.1231815e-001  3.2576472e-001 -1.2078496e+000  1.3655343e-001 -2.2893007e-001  9.8736136e-001  7.0519395e-001  2.8054715e-001  2.1744549e-001 -5.7185453e-001 -1.0124720e+000  4.0168789e-001 -7.1221220e-001  5.1538016e-001 -1.9676775e-001  5.8558292e-002 -4.3019230e-001 -9.7447278e-001  1.3032970e-001 -9.9341386e-001 -4.9283458e-002  3.6189693e-001  9.7272003e-001  1.4095374e-001  3.8788783e-001
  7.7990758e-001 -2.3089296e-001  9.3531150e-001  6.6648940e-001  5.9117492e-001 -1.3863543e-001  2.6131539e-001 -6.8599809e-001  5.6077464e-003 -3.4302418e-001 -7.3546146e-001  6.3823084e-001 -2.0696726e-001 -1.9843113e-001 -1.1021566e+000 -7.5106230e-001 -7.9187362e-001 -4.1597096e-001  8.3845656e-002  2.3389509e-001 -1.5400765e+000 -1.1758223e-001 -3.8805570e-001  5.5431412e-001 -1.0357133e-001 -3.7648779e-001  1.9178348e-001  2.0036950e-001  5.2699517e-001 -5.5197930e-001 -6.8893329e-001 -4.7600920e-001 -1.5296221e+000 -9.3987189e-001  1.0464284e-001  1.3295665e-001 -5.6330515e-001  4.5182313e-001  3.6264911e-002 -1.5847296e-001 -5.0427299e-001  3.2703062e-001  4.4330921e-001 -4.8426994e-001  5.4053433e-001 -1.1884233e-001  1.0120348e+000  1.1359518e+000  9.2149829e-001  2.6489640e-001 -6.7020110e-001 -1.1124722e+000 -1.0230953e-001 -5.2702441e-001  6.4962681e-001  3.0040259e-001  7.9092627e-002 -2.6039033e-001 -2.9714332e-001 -2.9096671e-001 -9.4010220e-001  4.7464360e-001 -5.6940818e-002  9.7494216e-001  6.5108738e-001 -2.4261631e-001
 -9.1303251e-001  1.7250411e-001 -4.1678219e-001  7.1755098e-001  6.0593774e-001  2.3112037e-001  8.7156358e-001 -4.0539971e-001 -5.6954363e-002 -6.6469925e-001 -7.3861399e-001 -4.1555365e-001 -2.5808555e-001  1.8268544e-001 -5.8811091e-001 -5.6151091e-001 -5.9666372e-001 -8.1649568e-002 -3.4354351e-001 -6.7586953e-002 -8.2054814e-001  2.3608986e-001 -1.2709734e-001  4.0155154e-001  1.9567696e-001 -6.9324030e-001  9.7056363e-001  4.4338705e-001  4.8001788e-002 -2.0423230e-002 -8.7919965e-001 -5.3716743e-001 -8.7962214e-001 -1.2682895e+000 -1.0825657e-001 -6.5149541e-001 -3.3952211e-002  2.4725514e-001  4.6451978e-001  5.5958646e-001  3.5122690e-002  2.9855372e-001  7.3036260e-001  8.1791742e-002  5.5793695e-001 -1.9954569e-001  5.8006703e-001 -1.1634751e-001  5.8719660e-001  4.9664480e-001 -4.3898543e-001 -5.6917005e-001  2.3132444e-001  1.2028323e-001  5.6893834e-002  8.8986568e-002  4.2675384e-002 -9.8682895e-003 -2.7227222e-001  1.7988283e-001 -3.7268104e-002  2.9284487e-001  1.7758819e-001  1.6256594e-001  1.8571597e-001 -2.1300310e-001
 -9.2095962e-001  8.1864673e-001 -3.3040203e-001  1.7737095e+000  4.9549850e-001  2.2644227e-001  2.7557936e-001 -5.9153274e-001  8.0569020e-002 -2.7953022e-001 -2.1158949e-001 -1.0850852e+000  5.3530440e-001  1.8898882e-001  4.8581179e-001  2.7257642e-001 -4.1166116e-001 -3.3586110e-001 -2.9117810e-002 -1.4786113e-001 -1.0019915e+000 -1.0183119e-001  8.5318259e-001  7.4809625e-001  4.8390869e-001  7.1355507e-001  1.1800911e+000  1.3623850e+000  1.3188789e+000 -3.2912721e-001  2.8419712e-001  1.4576759e-001 -1.8382704e-001 -4.3203957e-001  4.8930221e-001  4.0951368e-001 -5.0479707e-001  1.0715930e+000  9.2860042e-001  1.3791276e+000  2.3309765e-001  7.0072863e-001  1.8278828e+000  4.5405009e-001  4.9832997e-001  4.1130288e-001  3.1141115e-001 -2.9280843e-001 -4.1165965e-001 -4.5473792e-001 -1.8118367e-001  2.3814894e-002 -4.6851186e-001  8.4818666e-002 -1.0411036e+000 -1.2995519e-001 -4.8267315e-001 -5.7914581e-001  4.1006689e-003  2.4943022e-001  1.1234160e-001  3.0360821e-001  2.2469174e-001 -1.3481869e+000  9.3440029e-001 -5.0181372e-001
  6.2602930e-001  8.8369316e-001  1.5311245e+000  3.2301474e-001  5.8027330e-001  1.2552167e+000  5.7721559e-001 -5.0890429e-001 -4.9941377e-002  2.2614096e-001 -4.4713687e-001 -8.7798324e-001  7.8331948e-001  5.9560442e-001 -4.7469153e-003 -2.3708641e-002 -5.9213013e-001 -2.6461628e-001 -1.0660687e+000 -1.0901438e-001 -1.8123137e+000 -1.2163273e-002  2.7449007e-001  7.6338694e-001  1.5349343e-001  1.3051106e+000  6.3665080e-001  1.1229413e+000  8.7891335e-001  1.1749950e-002  6.1457701e-001  1.2625312e-001  6.5391597e-002  5.1057938e-001  7.3531705e-001  9.1259555e-001  4.9317897e-001  5.7043396e-001  5.4122155e-001  4.9557818e-001 -1.0303587e-001  4.4575966e-001  1.3572860e+000  4.9467699e-001  1.5186037e-001 -8.6224824e-001  6.3739074e-001 -2.0651582e-001 -9.2380960e-001 -1.1206141e-001 -3.4912969e-002 -4.3082525e-001  1.2432857e-001 -4.7475641e-002 -5.2053840e-001 -2.4560586e-001  4.4498631e-003 -2.2220539e-001  1.9424465e-001 -1.6202885e-001  8.6697776e-001  5.4219139e-001  9.4201019e-001 -6.6451207e-001  3.3248047e-001 -4.4050327e-002
 -1.1886690e+000 -6.3741290e-001 -8.6961603e-001  4.8441635e-001 -4.0805387e-002  1.3963168e+000  1.3712096e-001 -4.8365089e-002 -3.8725664e-001 -4.1326053e-001 -2.7502272e-001  6.1091872e-001  1.0011770e-001  3.3909821e-001 -2.8027637e-003  7.5777333e-002 -4.1583006e-001 -2.7995772e-001 -1.2265329e+000 -6.1830557e-001 -2.1289714e+000 -2.7078259e-001  2.4336249e-001  4.3015474e-001  2.1255644e-001  7.4737699e-001  1.0056326e+000  1.0721070e-001 -1.9305643e-002 -4.3085260e-001  1.0249992e-001  5.0726646e-001 -5.9978042e-001 -4.2431145e-001  3.1865155e-001  4.6929011e-001 -2.5217841e-001  5.5032809e-001 -4.3584911e-001  7.1030916e-001  2.2621624e-001  2.1652432e-001  1.4026142e+000 -1.5293300e-001  5.5540773e-002 -2.6931117e+000 -9.2380634e-001 -1.9167474e+000 -1.5174453e+000 -7.6281723e-001 -5.6473974e-002  7.5683198e-002 -1.5088049e-001 -4.2444376e-002 -7.7695272e-001 -4.1403338e-001 -1.5121889e-001  1.3132364e-001 -2.7148176e-001  9.5087026e-001  1.5339155e+000  4.7346800e-002  5.4285027e-001  4.8102275e-002 -1.0624432e-001 -7.0392039e-001
 -2.3956810e-001 -9.0008117e-002  8.0861058e-001  9.6230483e-002  1.9449959e-001  4.3047489e-001  8.1494584e-001 -2.6157117e-001 -6.1653159e-001 -7.8135585e-001  5.7329540e-002 -3.3060502e-001 -5.0659154e-002  2.6183473e-001 -1.9903349e-001 -2.6840193e-001 -4.4036924e-001 -5.5056924e-001 -3.0193487e-001 -5.4874785e-001 -1.2317004e+000 -2.1972854e-001 -1.5162736e-001 -5.4265601e-001 -3.5928697e-002  4.4822802e-001  6.5054942e-001  5.3576366e-001  4.6107392e-001 -6.1136736e-002 -3.2396861e-001 -1.6731893e-001 -1.0005084e-001 -4.8272622e-001  7.3757235e-003  2.7813134e-001  1.1810946e-001  1.6149317e-001  1.2385123e-001 -6.9509944e-002 -1.8741077e-001 -2.1157454e-001  2.8391675e-001 -3.9931672e-001 -6.0459222e-001 -1.7476516e+000 -1.7269137e+000 -1.4708255e+000 -1.4509666e+000 -8.3140867e-001  5.2680454e-002 -1.3356960e-001  2.3553750e-002 -3.2764308e-001 -5.5274186e-001 -5.7873743e-001 -9.1338440e-001 -9.1582408e-001 -7.1804249e-001  7.9811957e-001  9.2584733e-001 -5.4455085e-002  5.9310348e-001  2.0073733e-001 -3.4790295e-001  3.7649147e-001
  5.3617089e-001  5.7029682e-001 -1.9131037e-002  6.0868844e-001  1.9166995e-001 -2.2632260e-001  4.4059734e-001 -3.9986054e-001  3.6768652e-002 -7.5085946e-001 -5.8593222e-002 -9.7214020e-001 -1.8571369e-001  5.2872660e-001  6.6416019e-001  9.5275697e-002 -5.4545728e-001 -7.7736230e-002 -6.9065782e-001 -1.0435039e-001 -4.0781923e-001 -5.9691976e-001  1.9793980e-001  4.8232522e-001  2.5160111e-001  8.6987567e-003  9.8718633e-001  1.1321059e+000  1.1599580e+000  1.8736957e-001 -2.7250342e-001 -3.7807893e-001  3.1740637e-002 -5.2687285e-001 -4.0317749e-001 -3.3269645e-001 -3.7369177e-001  1.8754980e-001  1.1593557e+000  8.8352619e-001  3.8116102e-001  1.2576312e-001  5.3300994e-002  2.4232567e-001 -3.5983457e-001  3.8993647e-001 -4.6428235e-001 -5.1021619e-001 -4.9780397e-001 -1.4904700e+000 -1.7551810e-001  3.6502639e-001  6.0070309e-002 -2.9580497e-001  3.9686879e-001 -1.5497655e-001 -9.5998710e-001 -8.3950061e-001 -6.6451089e-001  6.7158654e-001  4.6316144e-001 -2.3101332e-001  5.3768076e-001  3.4806808e-001 -4.5371082e-001  4.6051159e-001
 -9.6295613e-002  2.1693638e-003 -1.0502898e+000  9.0048732e-001 -5.5727454e-001  4.0871674e-001  1.2640583e-001  1.9133712e-001 -1.8298109e-001 -5.5310271e-001  3.8095222e-001 -2.9280196e-001 -3.9078644e-001  2.8295679e-001  1.3818276e-001 -5.2636777e-002 -6.0416148e-002 -5.7312586e-001 -3.7186906e-001  4.4316104e-001 -6.8173150e-001 -3.1851674e-001  2.4054438e-001 -7.2623109e-001  5.9604053e-001 -3.9848777e-001  7.9050526e-001  9.4663937e-001  7.1819633e-001  1.4472243e-001  5.9461899e-001  2.0404402e-001  3.1687259e-001  4.2685668e-001  3.0953586e-001  9.5715248e-002  4.4055091e-001  4.2590538e-003  7.4770042e-002  1.1302879e+000  2.1739167e-001  2.1342919e-001 -2.4827678e-001  3.8251416e-001 -1.0214963e-001 -1.6616282e+000  2.3233852e-001 -5.0298422e-001 -6.9781276e-001 -9.0612494e-001 -3.2379450e-001  7.0412687e-002  4.4251116e-001 -3.2742328e-001 -1.4727504e-001  3.6014305e-001 -6.6576183e-001 -6.4800844e-001  3.4672767e-001 -2.2128227e-002 -5.8044123e-001 -3.8585843e-001  8.1788472e-001 -6.6734961e-002  7.3598259e-001 -3.4057518e-001
 -3.6511017e-001 -3.1440009e-001  1.4351748e-001  8.2223690e-001  4.9994423e-002  6.1220709e-001  1.0978337e-001  1.1344771e+000  4.1410908e-001  4.3831678e-002  5.2169056e-001  9.4978423e-001  5.1592047e-002  1.8330591e-001  1.1241112e+000  5.1793107e-001  8.4488190e-001  8.4918661e-001 -1.9779067e-001  7.9035777e-001  5.3549085e-001 -7.1172281e-002  2.5388649e-001 -8.8778142e-001  2.8816779e-001 -6.1324713e-002  1.0084142e+000  9.7402046e-001  1.1557864e+000  7.7228696e-001  1.1551394e+000  9.9147171e-001  1.3943233e+000  1.4324935e+000  7.5717480e-001  6.8420018e-001  1.3199921e+000  1.3576626e+000  4.9757802e-001  1.0636162e+000  4.0879804e-001 -1.1476529e-001 -2.3978369e-001  2.1821016e+000 -5.6193237e-002 -1.9624808e-001 -2.7491452e-001 -1.3069225e+000 -4.4615964e-001 -3.6286266e-001  5.5044245e-001  9.4963425e-001 -1.7150196e-001  1.1827236e-001 -4.1286023e-001 -1.9783947e-001 -1.6349295e-001 -3.3015786e-001  1.3692951e+000  9.3539677e-003 -6.6563879e-001 -2.5771681e-001 -7.3553599e-001  7.6204273e-001 -4.9020994e-001  3.1283316e-001
  1.2034531e+000  3.9088837e-001  6.0599877e-001 -1.1213215e+000  3.4205783e-001  1.4931178e+000  1.7940725e-001  6.6686729e-001  2.5425073e-001  3.1538557e-001  3.9663563e-001  1.0281903e+000  8.1823653e-002  4.4621859e-001 -7.6572270e-002 -2.1138163e-001  3.8814179e-001  5.9487503e-001  3.1670930e-001 -6.6012765e-002 -2.8088431e-001  1.8058136e-001  8.5393316e-001 -1.0853375e-001 -3.5330637e-001  8.9430750e-002  4.9519885e-001  1.2981956e+000  1.3219109e+000  6.7791407e-001  7.3905925e-001  5.6536780e-001  4.1283474e-001  1.1896886e+000  1.0647094e-002  6.2031046e-003  3.8453313e-001  1.1824934e+000  9.8747350e-001  6.4078038e-001  3.8052978e-001 -4.6822859e-001 -2.9246398e-001  2.3042596e-001  6.1886011e-003 -1.2005317e+000 -9.5706374e-004 -3.6537179e-001 -2.4989290e-001 -5.4847431e-001 -3.7820136e-001  2.2841634e-002 -3.7634422e-002 -4.0756932e-001  5.1713429e-003  1.5300217e-001 -9.7247493e-001 -2.9411143e-001  5.7521823e-001 -1.4961783e-001  1.3573311e+000  6.9931435e-002 -9.2271663e-001 -5.9589472e-002  3.4583035e-001 -1.1075928e-001
  1.1593930e+000 -7.6016440e-001  6.9724969e-001  2.6989999e-001 -1.9308267e-001  9.2208569e-001  1.5296291e-001  3.4363662e-001 -2.1919272e-001  1.0363100e-001  4.1344781e-001  1.7791128e+000  3.8527129e-002  5.8319959e-001 -1.4675663e-001 -4.8748387e-001  7.1340203e-001  6.6609168e-001  8.1294589e-001  4.5530753e-001  5.2765608e-001  2.8263290e-001  6.2847445e-001  1.5632017e-001  1.1098214e-001  1.9537635e-001  1.7081432e-001  2.6770624e-001  4.8858944e-001 -4.2749877e-001  5.8258161e-001  2.3308839e-001  2.2571195e-001 -5.6610952e-001 -3.0580765e-001 -3.9295675e-001 -6.5621493e-001  1.9238780e-001  5.1345031e-001  1.8499847e-001 -1.5677005e-001 -2.5246479e-001 -4.9759052e-001 -5.5532237e-001  2.9554939e-001 -1.2217636e+000 -2.0493247e-001 -1.9855379e-001  3.1747474e-001 -6.7835716e-001 -1.5510663e-001 -1.5871465e-001  7.3079967e-001 -2.9182369e-001  4.4634567e-001 -2.5729705e-001 -6.0285839e-001  4.2834265e-001 -7.3324864e-001  1.7289893e-001  4.4243336e-001 -5.4647432e-001 -6.3737221e-001 -9.9171827e-001 -1.4140340e+000  3.2501855e-001
  5.3428241e-001  5.7001608e-002 -3.9630877e-001 -4.3285283e-001  4.8433184e-001  5.3019397e-001  2.2000026e-001 -3.1185740e-001  1.6430885e-001  1.3948851e-001  2.8210336e-001 -2.6574596e-001 -6.9060306e-002  4.0357797e-001 -4.6851036e-001 -9.0378153e-001 -3.8886601e-001  7.8805180e-001  4.8800847e-001 -1.6503274e-001 -8.5259745e-001  3.4448482e-001 -2.1189309e-002  4.6715295e-001  2.9699747e-001  2.7749906e-001 -1.4512350e-001  7.1406303e-001 -7.4173346e-002 -1.0126424e+000  3.3934088e-001  4.8374866e-001  8.1975480e-002  5.6356507e-001  5.3402339e-001  1.3161868e-001 -4.4974141e-001 -3.9637564e-001  4.7076465e-001  1.8381092e-001  8.2778988e-001  1.7673245e-001  4.9223574e-001  2.9286398e-001  5.8866608e-001 -9.8669498e-001  3.2659090e-001 -2.4359897e-001  3.1332986e-001  1.5097713e-001 -4.3048795e-001 -1.9462997e-001 -1.7995425e-001 -5.4105742e-001  7.0375607e-001  6.6900989e-001  6.1873183e-001 -4.0524635e-001 -5.0080074e-002  1.7760821e-001  3.1228933e-001  5.5037806e-002 -3.3082265e-001  6.3293308e-001 -2.3063925e-001  1.3030988e+000
 -4.4746577e-001  5.6255224e-001  2.8775988e-001 -2.9169977e-001 -1.1270953e-001  1.9345674e-001  1.2380025e-001 -3.2638038e-001 -5.2235477e-001  1.0939780e-001 -8.8314823e-002 -2.9509930e-001 -1.6304701e-003 -1.0463434e-001 -3.3391657e-001 -4.3609862e-001 -4.8568601e-001  5.1124106e-001  7.8221688e-002 -1.2929917e-001  2.9026231e-001  1.4975027e-001  3.5044694e-001  7.6785404e-001 -4.0650345e-001 -4.6454394e-001  4.7672242e-001  8.4641086e-001  4.3421018e-001 -7.2808862e-001  4.5662450e-001  2.3801994e-001 -5.6188519e-001 -2.6690691e-001 -2.0681407e-003  3.9319353e-003 -2.6660384e-002  8.7050870e-001  8.8598660e-001  4.7413104e-001 -1.2912739e-001 -1.8732129e-001 -2.1446503e-001  1.8692676e-001  7.6939758e-002 -8.5930849e-001  8.0052680e-001  5.3695725e-002 -2.7901648e-001 -1.1986507e+000 -1.4484853e-001  3.4262191e-001 -2.6791186e-001  1.8360079e-001  1.6325359e-001  7.2362856e-002 -2.0865381e-002 -4.4525156e-001  1.1603508e-001  1.9826182e-001  9.5665793e-001 -1.1315025e-001 -8.6721104e-001 -9.5769527e-001  6.6615447e-001 -1.0439783e+000
 -6.8637362e-001  2.9520918e-001 -3.5581818e-001  5.8657070e-001 -1.9059292e-001 -5.6350645e-001 -8.9539582e-001  5.2888753e-001  1.3233960e-001  1.7531526e+000  5.3369514e-001  6.9073080e-001  4.0376169e-001 -8.0547960e-002  9.7681918e-003  5.6130497e-001  6.4142213e-001  9.4429188e-001  2.0546673e-002  8.8907698e-002 -1.1333915e+000  5.2022170e-002  2.2913700e-001  8.2111057e-001  2.1783083e-001 -3.1028258e-001 -1.8503386e+000 -2.4905526e+000 -2.4626188e+000  4.4583889e-001  5.9671028e-001  1.3540005e+000  6.7013912e-001  9.6095990e-001  5.2481302e-001  3.5655753e-001  2.0325968e-001 -2.1879981e+000 -1.7423468e+000 -1.5876856e+000 -1.6923228e-001 -4.6219920e-001  6.6667619e-001 -2.0580834e-001 -1.2163784e-001 -1.4752058e+000  6.4231886e-001 -8.7717535e-001 -8.0359261e-002 -9.5800549e-002 -6.7148251e-002 -2.2792320e-001 -8.9737678e-002  2.2701100e-001  1.5297649e+000  5.2690659e-001  1.1335010e+000 -7.3283737e-002  7.6839504e-001 -6.2621812e-001 -4.1320343e-001 -4.2208169e-001 -3.3063432e-001  3.0132684e-001  6.4954102e-001 -1.0630436e+000
  6.3258543e-001  7.3843333e-001  4.6691591e-001  1.4717722e+000 -6.8467866e-002 -8.3000941e-001 -1.2948897e+000  4.8937317e-001  6.9112525e-001  9.8979149e-001  4.5553241e-001  8.2864270e-001 -1.7211633e-002 -2.9124030e-001  8.4635658e-002  2.2287500e-002  4.0694466e-001  7.8522016e-001  5.4302390e-002  3.1904504e-001 -8.0629427e-001  2.0960620e-001  8.7346359e-001  4.2536192e-002  4.3523043e-001 -3.8742260e-001 -2.0063803e+000 -2.4183419e+000 -2.2638903e+000  8.8342542e-001  1.6236785e-001  8.4706965e-001  9.5024507e-001  9.4574529e-001  4.3718531e-001 -2.1606310e-001  1.1950658e+000 -2.8730189e+000 -2.2071579e+000 -2.3190916e+000 -2.7906934e-001 -3.9000127e-001 -1.5300290e-001  2.8807467e-001  1.9202176e-001 -1.9551439e+000  9.4201379e-001 -3.6032829e-001  1.0785252e+000  1.3357067e-001  2.1628590e-001  1.9316493e-001 -8.8392808e-001  4.0354881e-001  1.2817470e+000 -8.0466159e-002  1.2477665e+000  2.8613760e-001  2.0866369e-001 -1.3349762e+000 -1.4700019e+000 -3.1073823e-002  6.1588794e-002  5.2751218e-001  7.5135960e-001 -1.6195304e-001
 -5.0771725e-001  3.2393834e-001 -7.4147116e-001  1.7883558e-001 -1.2293349e-002  2.3875044e-001  7.4330478e-002  6.1270094e-001  3.4801104e-001  5.0482646e-001  6.2631411e-001  1.4145798e+000 -4.1655410e-001 -3.1134668e-002  4.1600362e-001  4.4857155e-001  6.6108639e-001  9.8154125e-001  6.7713977e-001  3.5703326e-001 -3.3751760e-001  2.1809397e-001  1.5041668e+000  4.4136526e-001  4.4544191e-001 -5.3987022e-001 -9.1227237e-001 -1.3920310e+000 -1.3519518e+000  3.3276713e-001 -9.6571757e-001 -1.8432939e-001 -6.3983636e-001 -2.4668081e-001  4.6057082e-001  9.8304081e-002  9.8871531e-001 -1.3948543e+000 -1.0442905e+000 -7.1080150e-001  1.0572199e-002  5.0060773e-001  6.0704078e-001 -8.4160699e-002  3.6072616e-001 -6.7751853e-001  1.0132921e+000  2.7094127e-001  3.5404084e-001  2.0066730e-001  2.3620679e-001  3.9710379e-001 -1.2635719e-001  1.3815518e-001  5.5178023e-001  2.1450383e-001  8.9533929e-001  5.8498096e-001  6.7932390e-001 -5.5504708e-001 -3.8380427e-001  5.5378115e-001  5.5829836e-001 -3.2924257e-001  7.8510328e-001 -4.3517800e-001
  9.2145455e-001  6.6510954e-001 -1.2134043e+000 -7.2481165e-001  9.9091141e-002  2.0387238e-001  2.2500413e-001  5.3722207e-001  8.9092063e-001  2.0496828e-001  6.3741436e-001 -3.3988370e-001  2.4902606e-001  4.1679276e-002  8.4781221e-001  1.1280844e-001  2.5064446e-001  1.0984460e+000  1.4117458e+000  9.1659789e-001  1.3567236e+000  8.4109210e-001  1.0429533e+000  1.3529606e+000  3.1607149e-001  2.3181610e-001 -1.1084567e+000 -1.2914471e+000 -1.3646013e+000  8.4403012e-001 -2.4509570e-002 -3.1940010e-001  1.3264071e+000  2.2862044e-001 -7.1239337e-002 -7.9990420e-002  3.6685845e-001 -1.4475837e+000 -1.6785422e+000 -9.3411169e-001  3.4856098e-001  1.5206330e-001  8.8282448e-001  6.7260617e-001  3.6259363e-001  2.9110688e-001  7.1213560e-001  5.2485582e-001  3.8399455e-001 -1.6598440e-001  5.5929942e-003  5.0161665e-001  3.2093634e-001  2.2686726e-001 -1.5253502e+000 -2.3735302e-001 -1.1423887e-001  7.1484197e-001  3.4506151e-001 -6.7235726e-002  1.3950331e+000  6.4707033e-001  6.6140185e-001 -6.6308046e-001  7.5617511e-001  1.1498612e+000
 -5.1205156e-001 -9.4392921e-001 -9.0137170e-002  3.6227161e-001 -3.8935144e-001 -7.2841866e-002  4.2848937e-001  1.1030488e-001  1.4404100e-001 -4.8413355e-001 -2.4413856e-001 -6.3182230e-001 -2.4949007e-001 -5.2224111e-001  1.0150508e-001 -1.5470656e-001 -4.7416204e-001  3.0578749e-001  1.4895350e+000 -1.9388445e-001  3.4306183e-002  4.6736722e-001 -2.3165817e-001  1.1633509e+000  1.0803880e-001 -5.3219391e-001 -9.1953782e-001 -1.3395427e+000 -1.0918380e+000 -5.7804528e-002 -1.7070045e-001  5.0889201e-001  2.6584920e-001  2.0036176e-001  5.2110775e-001  4.3839923e-001 -2.4508136e-001 -1.7909708e+000 -1.5273424e+000 -1.1187188e+000 -4.9958487e-001 -3.9416508e-001  6.6320059e-001 -6.6164608e-001 -5.9669886e-001 -4.7570379e-001  3.2863614e-001 -8.9340702e-002 -1.4505378e-001 -4.6805710e-001 -4.6931656e-001 -3.7141023e-001  3.8293599e-001 -7.0817520e-001  3.3276433e-001  3.4787211e-002 -2.5104297e-001 -1.4281772e-001 -2.5210340e-001 -9.9727344e-002  2.6752271e-001 -1.5816660e-001 -4.0686449e-002  6.1503249e-001 -2.5619416e-001 -1.0887235e+000
 -1.0186445e+000 -2.7638321e-001 -1.2421062e-001  6.2335252e-001 -1.9127638e-001  2.3440537e-001  1.2042318e-001 -6.9807323e-001  2.4633340e-002 -9.1954163e-001 -2.1903069e-001 -1.0120297e+000 -5.3908255e-001 -3.1806910e-001 -5.1398785e-001 -4.8305634e-001 -1.6811725e-001 -2.6258053e-001  2.9557586e-002 -9.4799520e-001 -4.0389607e-001 -6.1648163e-001 -5.1802829e-001 -2.5628543e-002 -2.4138368e-001 -1.0990044e+000 -7.2569241e-001 -9.3285711e-001 -6.9816090e-001 -1.1834051e+000 -6.4710466e-001 -3.8123849e-001 -7.6298663e-001 -1.1401990e+000 -8.4685442e-001 -7.1280286e-001 -8.6461923e-001  1.6950578e-001 -1.8483461e-001 -5.5552965e-001 -1.1276001e+000 -6.7081338e-001 -1.5013851e+000 -4.5194282e-001 -1.0602402e+000 -1.0998135e+000 -6.3442431e-001 -6.7390184e-001 -2.8612425e-002 -7.9920717e-001 -5.5503063e-001 -4.9954770e-001 -7.1725800e-001 -2.6718778e-001  5.8194333e-001 -3.1614069e-001 -8.9895251e-001 -3.9390575e-001 -7.0645106e-001 -1.6082725e-001 -6.5826664e-001 -1.9885793e-002 -1.4868301e+000 -1.2570024e-001 -2.0068529e-001 -1.3091262e+000
 -1.3899181e+000  4.9996340e-002  1.3739057e-001  7.3847103e-001  6.6713435e-001 -4.4479152e-001  6.0212426e-002 -6.8064684e-002 -2.1583426e-003  7.9649217e-001  3.6685510e-001  1.5776056e+000  3.7073589e-001  5.9200744e-001 -2.9224956e-001 -6.5841526e-002  9.8167702e-001  3.4275063e-002 -7.8293767e-001 -1.7104517e-001 -2.7834586e-001 -8.6035375e-001 -6.3777297e-001 -5.5075326e-001  3.9055022e-003 -2.0706413e-002 -1.2004360e+000 -1.3445793e+000 -1.0881055e+000  3.0644950e-001  4.8271293e-001  5.2230281e-001  4.3707028e-001 -2.1477755e-001  9.5354485e-002 -2.4424678e-001  7.6523572e-002 -1.0689230e+000 -1.3137948e+000 -1.3925560e+000 -4.1035428e-001 -6.6010638e-001 -3.0580019e-001 -3.7015354e-001 -6.7089124e-001 -6.3607043e-001 -3.9961262e-001 -1.2928084e+000 -8.1985284e-001  9.9119975e-002 -4.1402240e-001  4.3789922e-001 -3.4534864e-001  2.1021813e-001  1.3345784e-001  2.0253829e-001  8.7482973e-002 -3.0415967e-001 -1.2534279e-001 -6.7584978e-001  5.7572693e-001 -4.0191104e-001 -2.2878929e-001  2.0981301e-001 -3.9897659e-001 -9.3455482e-004
 -4.8526789e-001 -7.0089188e-001 -2.6933250e-001 -3.2481982e-001 -4.3848161e-001 -1.3587813e+000 -1.5949060e-001 -5.9922572e-001  4.6674261e-002  6.3213610e-001 -2.7785756e-001  1.0415148e+000 -1.0162062e-001 -4.2122530e-001 -3.7099929e-001  9.3789113e-002  1.2276492e+000 -1.4151901e+000 -1.2005151e+000 -9.1950096e-001 -1.5004792e-001 -6.6746376e-001 -7.0953288e-001  1.9307441e-001  1.4801423e-001 -1.0453131e-001 -1.0286044e+000 -1.2653648e+000 -1.2828717e+000 -6.3552464e-001 -4.2843507e-001 -3.3483761e-001  1.8740721e-001 -3.9898009e-002 -3.2959486e-001 -3.6018697e-001 -8.3064174e-001 -1.5354536e+000 -1.1439006e+000 -1.4875961e+000  3.9282167e-001 -1.6150066e-002 -5.7046973e-001  1.4814547e-002 -2.7324590e-001  2.3991964e-001  3.8411431e-003 -5.9802190e-001 -6.9635323e-001  6.0068917e-001 -3.2445578e-001 -6.5983381e-001  1.1574148e-001  2.6158383e-001 -1.5047746e-001 -4.2813878e-001  6.4512031e-001 -2.5530657e-001 -1.8074196e-001 -4.2103643e-001 -7.5377458e-001 -1.0932239e+000 -4.7876293e-002 -7.8855360e-001  4.0680924e-001 -1.0439981e+000
 -1.0864157e+000  5.9066304e-002 -7.1069900e-001 -1.1147494e+000 -3.9642527e-001 -6.5799624e-001 -2.6713470e-001  1.5502233e-001  3.9592375e-001  3.9756308e-001 -6.1079905e-001  1.0358969e-001 -1.5610270e-001  1.0022880e-001 -3.2516630e-001  9.1971576e-002 -4.3428339e-001 -1.1690278e+000 -1.5031345e+000 -9.6441259e-001 -6.3245183e-001 -7.7545723e-001 -2.6878757e-001  3.1732827e-001 -1.5787943e-001  4.6247179e-001 -1.6489415e+000 -1.7888165e+000 -1.8843537e+000  2.2160684e-001 -1.3816762e-001  2.1523552e-001  1.7285884e-002 -5.7180720e-002  5.5051164e-001  3.8988420e-001  7.1560235e-001 -1.1941452e+000 -1.4664102e+000 -1.3935402e+000 -7.9659966e-002  2.8819293e-001  8.1617903e-001 -4.3877135e-001 -4.9387578e-001  1.0076889e-001 -2.4395199e-001  5.1725865e-002 -7.2997425e-002  4.1188123e-001  1.2014509e-001 -2.3766319e-002  5.1301593e-001  2.2064388e-001  1.1213235e+000 -1.6674793e-001  1.2332789e+000  1.8004238e-001 -7.4247449e-002 -4.8048318e-001 -2.2240235e+000 -1.7160372e-001  4.8715129e-001  3.6615289e-001  7.9112667e-001  1.2037436e-004
 -9.6957860e-001 -6.4908023e-001 -1.8808083e-001 -1.5105560e+000  6.0128813e-002  2.5742151e-001  1.8967016e-001 -6.1887759e-001  1.9021452e-001 -1.3971141e-001 -2.6855176e-001 -2.6006855e-001 -3.5154546e-001 -1.2253507e-001 -4.0907137e-001  2.3672797e-001  5.1512869e-002 -2.1571945e-001 -9.5071504e-001 -1.3756348e-001 -7.6530345e-001 -5.2216568e-001 -1.3013107e-001 -5.5252182e-001 -1.3500647e-001 -4.2318632e-001 -9.9710577e-001 -5.3260287e-001 -5.4387101e-001 -8.9949380e-002 -2.6244463e-001 -1.1221799e-001 -3.5014896e-001  6.6152530e-001  3.6843832e-002 -7.6892483e-002  3.1280340e-001 -7.8803957e-001 -3.1213737e-001 -5.9643284e-001 -4.7264705e-001  1.1668737e-001 -3.0365273e-001 -6.3619223e-001 -7.4186065e-001 -6.7916947e-001  6.4435539e-002 -4.5429666e-001 -8.1057680e-001  2.5072922e-001 -3.8884318e-002 -6.7999663e-001  4.0759581e-001  5.9349795e-002  3.2988993e-001 -7.2137856e-001 -3.1079627e-001 -3.1006386e-001 -5.3705046e-001  2.7854004e-001 -7.6314407e-001 -3.9588332e-001 -9.9796140e-001  7.1365099e-001 -1.2341845e+000 -1.0998409e+000
 -5.1342244e-001  9.0671135e-001  1.3729586e-001 -1.6308648e-001  4.3625590e-002 -7.3739579e-001  3.8552668e-001  1.5649347e-001 -3.1202552e-002  1.1660122e+000  1.4478153e-001  7.3799862e-001 -1.4852848e-001 -1.8803594e-001 -8.9045213e-001  1.2233697e-001  6.8918675e-001 -6.4373842e-001 -1.7896260e-001  4.7301466e-001 -2.7237565e-001  2.2061733e-001 -1.3863356e+000  4.8429698e-001 -7.6281438e-002 -2.7966228e-001 -2.1423335e-001 -9.2468785e-001 -5.3883342e-001 -9.6011457e-002  1.0841427e+000  5.3840430e-001  5.1886480e-001  6.5300769e-001  3.3732520e-001  4.4930737e-001 -1.2770497e-001 -7.8688466e-001 -1.0050581e+000 -4.3918044e-001 -2.7993989e-001  5.3254875e-001  4.0097937e-001  4.2510674e-001  2.5742884e-001 -4.4033092e-002  8.1541182e-001  5.9712463e-001  3.3070842e-001  9.1810421e-001 -2.0874246e-001 -8.9359538e-001 -1.6280973e-002  3.9812086e-001  8.8288539e-001 -3.2033732e-001  5.3336275e-001 -1.3384527e-001 -6.1966877e-001 -1.4532402e-001 -9.5372822e-001 -3.1815927e-001  4.2306997e-002 -7.0743162e-001  5.1504247e-001  5.0747892e-001
 -1.5497576e-001 -1.1137816e-001 -2.8447295e-001 -9.0830841e-001 -1.8919059e-001 -8.2748505e-001  6.2950364e-001  4.6427417e-001 -7.9116360e-001  4.8680506e-001 -1.2775399e+000 -4.9576498e-001 -4.5738468e-001 -5.0546205e-001 -1.6547101e+000 -1.1839135e+000 -3.1582940e-001 -1.0218821e+000 -7.8094015e-001 -2.0043107e-001 -5.3030040e-001 -1.2627528e+000 -1.9367540e+000 -1.3029130e-001 -1.0782521e+000 -6.6222587e-001 -8.6697624e-001  5.5176469e-004  1.6844427e-001 -1.0007050e+000  3.2554938e-001  6.6945957e-001 -1.5807127e+000 -5.2295376e-001  5.4435379e-001  2.1157159e-001 -5.3461146e-002  2.6512688e-001  5.3779543e-001 -4.6433890e-001 -2.6932503e-001 -1.8445345e-001 -2.2599906e-001 -1.3590653e+000 -3.8289134e-001  4.2088792e-001  9.0205607e-001  2.5674785e-001 -2.8470693e-001  6.0935647e-001 -1.2215658e+000 -1.3834984e+000  4.7776359e-001  1.0189111e-001  2.0769904e+000 -1.2027963e-001  9.0654981e-001 -2.7025619e-002 -3.0944887e-001 -1.8959053e-001 -1.8982627e+000 -9.0076651e-001 -7.3240347e-001  5.5422704e-001 -1.0832078e+000  5.2366486e-002
  5.5703536e-001 -2.2068743e-001 -1.2897720e+000  3.8447756e-001  6.8026251e-001  1.0046793e+000 -1.8759963e-002  5.9556957e-002 -3.4405167e-001  2.1832824e-001  7.2086515e-001  1.6155336e+000  5.4388742e-001  6.4606334e-001  3.0214275e-001  5.6014591e-001  5.2407150e-001  9.3163315e-001  1.1311329e+000  1.4014927e+000  1.3475239e+000  5.5786615e-001  4.2391338e-001  4.4733217e-001  6.4068747e-001  2.6685423e-001  6.8701309e-001  9.1208715e-001  1.0076220e+000 -1.3422736e-003  7.3747724e-001  4.4053266e-001  1.0553543e+000  3.1964655e-001 -4.0630079e-001  4.9183197e-001 -4.7920915e-001  3.9162138e-001  3.4546856e-001  7.4049114e-001 -2.3635995e-001  4.5112918e-002  6.4986627e-002  4.0942353e-001 -1.8112908e-001  2.9648857e-001  3.4431493e-001  9.5280557e-001  2.9921776e-001  1.1690519e-001  9.6057088e-002 -4.6794977e-001  4.9449427e-002  2.0882095e-001 -7.9028418e-001  3.4516656e-001 -4.2398695e-001 -1.5820151e-001 -7.8563059e-001  5.8858806e-001  2.5096557e-001  8.3637952e-002  6.8277695e-001  2.0190738e-001 -8.3483778e-001  2.6557133e-001
 -1.5679041e-001 -1.9075795e-001 -3.1418669e-002 -1.1496875e-001  5.5905245e-001 -3.4056929e-001  2.3422941e-001  5.9868317e-001  5.5058825e-001  8.1524527e-001  5.9387900e-001  1.2039166e+000  7.7882117e-001  1.8328704e-001  7.8918588e-001  6.6040304e-001  1.1866332e+000  5.1815512e-001  1.1325906e-001 -1.8601071e-001 -1.9486237e-001  2.4480434e-001  2.6493693e-001  1.2277193e+000  2.8331802e-001  1.0785557e-001 -1.1839763e+000 -1.1769132e+000 -1.5631693e+000  5.2693400e-001  9.2911222e-001  7.4424753e-001  4.3421861e-001 -2.1966603e-002 -2.1157579e-001  4.3947564e-001  1.0180621e-002 -1.3450934e+000 -1.4054329e+000 -9.8301335e-001 -1.8562499e-001 -1.6953586e-001  2.7290651e-002  2.2634960e-001 -2.1646476e-001 -9.1248274e-002 -2.5474544e-001  1.4122616e-001  2.2583952e-001  1.3270778e+000  2.8015065e-001  3.2524616e-001 -3.1594627e-001  9.8241836e-001  1.3905280e+000  4.3249335e-001  1.0709841e+000  8.2848391e-001  2.3371007e-001 -4.8494663e-002 -5.3192589e-001 -4.0221027e-001 -2.1624601e+000  1.4260047e+000 -1.4323851e-001 -1.5281396e+000
  1.0538447e-001  2.7333365e-001 -4.1855518e-001 -1.2597916e+000  3.1054651e-002  5.7318083e-001  6.1761830e-001  2.8619360e-001 -2.3086392e-001  1.0791243e+000  4.7104537e-001  5.9161748e-001  3.9538932e-001  2.3499751e-001 -2.7470332e-002 -1.3801543e-001  1.4174944e-001  7.2638172e-001  6.4197881e-001  3.3830361e-001  1.0271097e+000  5.9512496e-002 -9.0907287e-001  4.3394627e-001  4.5058428e-002 -8.1600221e-002 -8.5635769e-002 -3.2506686e-001 -6.3464253e-001  9.6105214e-001  1.8426221e-001 -5.7722495e-002  2.0801768e-001  1.2083211e-001 -3.9258636e-001 -6.4452612e-001 -3.9916698e-001 -8.9153346e-001 -3.6003203e-001 -7.3505414e-001 -2.9424445e-002 -6.0663738e-001  1.0087734e-001 -6.6405934e-001 -6.6096683e-001 -1.0799669e-001 -6.0231535e-001  3.9317554e-001 -5.0297089e-001  9.4769792e-002 -2.7862296e-001 -2.4021474e-001  1.7652541e-001  5.0203088e-001  8.5794888e-001  3.0166540e-001  2.6431173e-001  1.4237503e-001 -3.6456108e-001 -2.4612618e-001  3.5287334e-001 -5.7601147e-001 -4.8942162e-001 -5.7430771e-001  2.2780718e-001 -6.8285357e-001
  6.2812664e-002  6.0575337e-001 -1.5166240e+000  3.8500362e-001 -5.5841569e-002  5.7430202e-001  4.1420382e-001  3.0832436e-001  1.4657715e-001 -4.6042331e-001  1.1861546e-001  1.2261420e+000  6.3197754e-001  5.1627651e-001  3.2078135e-001  2.1318859e-001  1.7167361e-001  3.1022586e-001  5.8645410e-001  2.8473986e-001  1.3165428e+000  1.8645363e-002 -3.1728940e-001 -1.3174146e+000 -1.8371248e-001 -5.2426607e-001  1.0255151e-001 -3.0061500e-001 -3.6580537e-001  9.8142427e-001 -2.5225846e-001 -3.6661522e-002  4.7955337e-001  1.9671975e-001 -3.7560453e-002 -1.2514961e-001  1.0916050e+000  3.4179881e-001  1.1872796e-001  2.9703258e-001 -1.0272583e+000 -5.4691934e-001 -1.2135759e+000 -1.0238185e-001 -6.9641109e-001  6.7638000e-001 -6.1510003e-001  7.6196142e-001  2.9420703e-002  3.0762962e-001  2.0267611e-001  3.0344217e-001 -4.7092997e-001  4.6816421e-001 -6.5546570e-001  6.5975291e-001 -4.6565082e-001  2.8702573e-001  1.9265523e-001  4.9050144e-001  4.4063207e-001  2.9401899e-001 -1.1154956e+000 -9.4994744e-001  6.1715384e-001 -7.8737110e-001
 -1.0975848e+000  5.1296641e-002  3.5245930e-001  3.3207026e-001  2.9135035e-001 -6.3074331e-001  8.4628239e-001 -1.4670569e-001  2.4509301e-001 -2.7704077e-001 -1.6155015e-001  5.1705507e-001  2.0638724e-001  4.2305163e-001  4.8862604e-002 -1.9784330e-001 -1.1614655e-001 -8.9653212e-002 -9.3600966e-002 -7.5391981e-001 -7.2149223e-002 -4.8396900e-001 -5.2376517e-001 -1.0557085e+000 -8.0696651e-001 -6.2718754e-001  1.1003839e+000  5.9866426e-001  8.2702237e-001 -6.5456785e-001  5.8299450e-001 -2.4759894e-001 -1.2130777e+000 -1.0321857e+000 -4.5557399e-001 -1.0953450e-001 -7.6512538e-001  7.6450487e-001 -2.2143596e-001  8.4004049e-001 -3.3846574e-001 -9.2934407e-001 -1.4940565e+000 -2.5414375e-001 -5.7934377e-001  2.2607773e-001 -1.0211511e+000  3.9713099e-001  1.8828175e-001  1.8855422e-001 -2.0547572e-001 -2.4547811e-001 -3.5901989e-002  4.0568640e-001 -1.6149874e-001  1.1989197e-001 -7.6773136e-002  5.8902368e-001 -3.1555313e-001  7.9988436e-001 -7.9621220e-001  5.3333563e-001 -4.5778653e-001 -3.3016444e-001 -5.3466380e-001 -7.1514079e-001
 -1.2502158e+000 -5.5400186e-001  2.1165330e-001  1.6924017e-001  3.8808726e-001 -1.2890620e+000  7.1294004e-001 -5.9120176e-001  2.0475603e-001 -5.6505980e-001 -8.1580275e-001 -2.2845255e-001  4.6951709e-001 -1.1616018e+000 -2.1882647e-001 -9.2097660e-002 -1.0831576e+000 -7.8680233e-001 -1.0070493e+000 -1.2237186e+000 -1.0341080e+000 -4.5773875e-001 -1.8934452e+000 -9.4759165e-001 -9.7068388e-001 -4.5146194e-001  3.0852353e-001  6.0787577e-001  9.6921064e-001 -1.0754191e+000 -2.1042047e-001  1.1085136e-001 -1.2526286e+000  1.2074353e-001 -3.0596919e-001 -6.1717278e-002 -1.1548859e+000  1.3268593e+000  4.2652614e-001  4.8770968e-001 -3.4240075e-001 -8.6032495e-001 -6.0459096e-001 -1.9950406e+000 -4.1165607e-001 -9.7384667e-003 -6.9499438e-001  9.9716664e-002  2.7361753e-001 -2.0789844e-001  1.8611943e-001  2.8930426e-002 -3.2476816e-001  1.5734303e-001 -1.5783045e-001 -2.5847881e-002 -1.4741134e-001  9.2455155e-001  1.3109562e-001  6.4542530e-001 -1.1189609e+000  2.7885959e-001  1.0924536e+000  5.6667797e-002 -2.5111609e-001  2.0640048e-001
  2.5168091e-001 -6.3417723e-001 -1.1318035e+000  1.1455644e+000 -6.3173470e-002  8.7914120e-001  7.2881577e-001 -4.7837279e-001  4.6934108e-001  1.6406231e-001  8.1855357e-001  3.4655484e-001  5.1551065e-001  7.5557196e-001  2.8715212e-002 -6.2548649e-001 -3.0733827e-002  2.7332355e-001 -1.5357861e-001 -2.3945105e-001  7.7902153e-002  4.7451656e-003  2.2440433e-001 -4.5938685e-001 -1.3374827e-001 -5.4096073e-002  3.9860053e-001  4.4457748e-001  5.4945595e-001  2.1147162e-001  7.2052805e-001  9.0121259e-001  2.8437231e-001 -2.0379719e-001  4.4131182e-001  6.4709312e-001 -7.4104971e-001  7.0150393e-001  4.2268242e-001  1.1252979e+000 -3.4747723e-001 -7.2604579e-001  8.9029600e-002 -1.2683354e+000  7.9240394e-002 -1.2223805e-001  4.2081282e-002 -5.6972918e-002  4.3069195e-001  6.1758881e-001 -3.2159166e-001 -4.3355639e-001  2.6998650e-001  1.5070094e-001  4.4347963e-001  4.5807516e-001  5.6135658e-001  5.8380461e-001  1.5144546e-001  7.2837521e-001  6.1723160e-001  7.2170697e-001  1.0150002e+000  3.1415872e-001  3.9547860e-001  4.1926452e-001
 -5.6965533e-001  1.9633670e-001  6.2959520e-001 -8.3267908e-003  4.1904407e-001 -4.2791076e-001  1.6765014e-001  4.5597864e-001  5.8586628e-001  1.5320245e-001  6.0035942e-001  1.6822924e-001  8.5850585e-001  7.3990804e-002  7.7231602e-001  1.8861220e-001 -1.9214334e-001  4.0537346e-001 -1.7523614e-001 -1.2614093e-001  2.8952059e-001 -3.0057661e-001 -3.5035175e-001 -8.2818486e-001 -3.2980728e-002 -5.4580925e-001  1.4723805e+000  1.5238294e+000  1.0634896e+000  8.4985790e-001  3.4569838e-003  3.2629643e-001  6.5503586e-001  5.0956601e-001  2.4232556e-001 -7.6253380e-002  2.5273742e-001  7.2063563e-001  1.2617544e+000  9.8067440e-001 -5.3982206e-001 -1.0833372e-001 -8.9975523e-001  2.0271053e-001  3.9515394e-001  5.1866804e-001  2.2152540e-001  6.8649046e-001  9.0640518e-002  3.8324584e-001  3.6014233e-001  5.1322539e-001 -8.2379367e-001  4.5580679e-001 -1.2780362e+000  2.5279367e-001  6.4805662e-002  8.6836680e-001  8.0281626e-001  6.9508181e-001  9.7635384e-001  8.4463803e-001 -7.7629422e-001 -4.1035098e-002 -7.1955512e-001 -5.7647788e-001
 -2.0525614e-001  2.9319040e-001 -1.8995185e-001  5.1159793e-001  3.7195478e-001  5.9001389e-001 -7.2035663e-002 -1.6079344e-001 -5.9244007e-002 -5.2464462e-001 -8.1508401e-002 -7.0928679e-001  2.9175886e-001 -7.6005596e-003  1.2946032e-001  1.5026058e-001 -8.4749314e-001  9.7548838e-001  1.2708918e+000  8.0636033e-001  1.8828926e-002  8.8560631e-002  1.1624224e+000 -1.6079062e+000 -3.2646383e-001 -3.6632282e-001  5.4110570e-001  2.8223379e-001  1.7301943e-001 -1.3064586e-002 -3.8398700e-001 -1.0731684e+000  9.7240117e-003  4.3382712e-001 -6.4652269e-001  1.6823893e-003 -5.3125558e-002  4.6033908e-001  3.4573257e-002  8.3834498e-001 -1.0824136e+000  4.9168450e-003 -1.8040027e+000  7.8161745e-001  2.7173568e-002  5.0870648e-001  5.0528444e-001  1.5689594e+000  7.6914666e-001 -4.4970285e-001  2.5481061e-001  3.8935653e-001  2.8966818e-001  4.5038459e-001  1.2040556e-001  1.1279120e-001 -3.2288543e-001 -4.3429419e-002 -6.9064409e-002  7.2639922e-001 -4.5845566e-001  1.6368780e-001  3.1822510e-001 -3.2625669e-001  4.8238301e-001  9.2258666e-001
 -7.2508951e-001 -2.5937528e-001 -2.0284445e-001 -2.8128632e-001 -5.8090889e-001  1.0471970e+000  1.7915817e-001 -5.7761967e-001 -5.2410280e-001 -2.5951718e-001  5.2773873e-002 -1.2566793e-001  2.9175784e-002 -2.0858753e-001 -2.5391418e-001  1.9992791e-001 -4.2667356e-002 -2.9900467e-001  1.7924161e-001  1.2591410e+000  1.2528658e+000  6.4618048e-001  4.2914335e-001 -6.1908469e-001 -2.9987631e-001  5.2643101e-001  6.7652200e-001  6.4816698e-001  2.2668087e-001  6.2297322e-002 -6.7930681e-001 -1.0662539e+000  1.3756683e-001 -7.8647738e-001  5.3976678e-002 -4.5031256e-001 -1.4708591e-001  2.5844368e-001 -4.6297920e-002  2.8964035e-001  1.7901209e-001  2.2937593e-002 -3.3544094e-001  3.1364604e-001  1.5464584e-001 -3.3389184e-001 -4.0230887e-001  4.2649164e-001  4.5464324e-001  3.8034230e-001  3.0141378e-001 -4.6071456e-001  1.4132515e-001 -1.4644563e-001  1.1139629e+000  3.0006146e-001  4.4163260e-001 -2.6464554e-001 -6.0980127e-001  2.9982369e-001 -7.9986155e-001 -3.0844732e-001  1.0750043e+000 -1.2053129e+000 -2.1218141e-001  4.0206482e-001
  8.7605956e-001 -1.0649253e+000  7.0149538e-001 -8.1699087e-002 -3.7449002e-001 -7.2042505e-001  7.1604986e-002 -4.5826015e-001 -4.5641749e-002 -9.5456460e-001 -8.3760736e-001 -1.1800715e+000 -1.3123013e-002 -1.6592207e-001 -6.2293386e-001 -1.6669568e-001 -1.1374478e+000 -1.0687380e+000 -9.5412695e-001 -1.2692326e-001  5.7324098e-001 -7.7298207e-001  1.4392432e-001 -2.4270040e-002 -3.3832759e-001  1.4156928e-001  8.0389893e-001  9.7332975e-001  5.4590432e-001 -3.1373577e-001 -2.0894163e-001 -1.9924988e-001 -2.3659977e-001  2.6635847e-002  4.2458173e-001  6.2004646e-001 -2.5995675e-001  1.0294559e+000  1.1710182e+000  6.2030801e-001  1.3923213e-001  2.7478281e-001 -3.0413180e-001 -5.1061517e-001 -4.9539063e-002  6.4089424e-001  2.5079092e-001  3.1546607e-002  3.0154332e-002  9.6182853e-001 -1.7112947e-001 -5.4850810e-001  2.6129085e-002  2.3618021e-001 -4.2021200e-001 -5.5807726e-002  3.7951606e-001  3.8386556e-002 -7.2489604e-002 -5.2332768e-001 -2.2539150e-001  5.0242913e-001  8.4669454e-001 -6.9534310e-001  3.0833161e-001  9.0131269e-001
  4.5555619e-001 -6.2917287e-001  6.8501703e-001  4.4056630e-001 -1.7106754e-001  5.7069220e-001  5.3191167e-003 -9.4157653e-001 -4.8654247e-001 -5.5719803e-001  2.4044337e-002 -1.4326799e-003 -1.1392592e-001  2.4489168e-001  7.0669578e-002 -2.6896771e-001 -9.7374888e-001 -6.1596163e-001 -4.6630880e-001 -1.1504402e+000 -4.9714088e-001 -3.6123600e-001 -1.0174357e+000 -1.1727407e-002 -4.7910750e-001  3.0424314e-001  5.0609435e-001  2.4486566e-001  4.7166955e-001 -1.0060920e-002  9.6586042e-002 -6.0493564e-001 -8.0286329e-001 -7.3759672e-001 -2.4384537e-001  1.1296440e-001  2.1989450e-001  8.7417123e-001  4.7150367e-006  5.7701563e-001  5.8998193e-001  3.8964895e-002  8.3119185e-001 -1.0648223e+000  3.8647233e-001  8.8033523e-001  1.4366342e-001  2.9500523e-001 -6.9975488e-002 -3.8476584e-001  1.8763018e-002  3.7986402e-001 -9.7505348e-002 -2.2819772e-001 -1.8523283e-001 -1.3254804e-002 -1.2511959e-001 -2.7755665e-001  5.7244982e-002  2.8692192e-001  8.9624458e-001 -2.2161177e-001  1.0537694e+000 -9.3338707e-002 -2.5830953e-001  6.4641258e-001
 -1.2356061e-001  5.6300081e-001  7.2139764e-001 -2.7403842e-001 -1.8953636e-001  8.2586162e-001  4.6471229e-001  6.7460527e-002  5.3445757e-001 -2.3265256e-002 -3.3838109e-001 -8.8927054e-002  1.0586682e+000  4.8343677e-001 -4.0360896e-004 -2.1651090e-001 -1.0610853e+000 -1.3746481e+000 -7.4618945e-001 -3.0875887e-001 -9.1301429e-001 -6.8357112e-001 -1.0570459e+000  4.9756436e-001 -5.6166910e-001  8.2607093e-002  3.0165246e-001 -4.5821187e-001 -4.5542452e-001  2.4036845e-001  8.4418064e-002 -4.1740211e-002  1.6777036e-001  3.4462717e-001  3.7077573e-003  9.8609672e-001  2.3808216e-001 -1.0795407e+000 -1.1893055e+000 -7.7645769e-001 -2.1394028e-001  2.1915138e-001  4.8500010e-001  1.3781118e-001  2.7178381e-001  7.3189606e-001  7.5987410e-001  1.1734907e+000  3.5518435e-001  1.6489783e+000 -5.1917695e-001 -3.3061380e-001 -9.3914770e-002  3.9625112e-001  8.8763801e-001  4.6071033e-003  9.5745841e-001 -8.9023202e-002  4.7784713e-002 -3.3253254e-001 -2.3191143e-001 -5.7941579e-002  3.1423320e-001 -4.0177974e-001  3.3360897e-001  3.0253421e-001
  3.9891014e-001 -3.2311829e-001  9.1309123e-001 -1.2078334e+000 -4.2670986e-001 -3.1873843e-001  2.0636860e-001 -6.5985655e-001  3.3171088e-001 -9.1176417e-002 -5.0433895e-001  4.4852691e-001  1.6930415e-001  4.1506383e-001 -5.9504526e-001 -4.2053828e-002 -2.3023486e-001 -8.2275611e-002 -3.8878236e-001  3.1435642e-001 -1.5247518e+000 -6.8542591e-002 -7.8323533e-001  6.6239182e-001  1.6111249e-001  4.4831156e-002 -8.7977003e-001 -8.2848998e-001 -3.1679871e-001  6.5596081e-002  3.8596711e-003  3.1218813e-001  6.2498474e-002  5.6161036e-001  5.6996227e-001  1.0090297e+000  6.5786512e-001 -3.2783450e-001 -9.3081719e-001 -5.0885758e-001  5.2799200e-001  2.5847778e-001  6.9598540e-001 -1.2404470e+000  1.8211555e-001 -1.4658771e-001  7.5832293e-001  4.7088140e-001 -1.3029202e-001  1.1601018e+000 -6.3103761e-001 -6.6303855e-001  3.3614031e-001 -3.2804648e-002  5.5009814e-001 -3.3472065e-001  4.0226054e-001  1.7250380e-001 -4.6432960e-001 -3.4607738e-001 -1.0416729e+000  6.6856251e-002  1.9984388e-001  1.7866609e-001  1.5256060e-001  8.9490848e-001
 -6.8807457e-002 -4.0395108e-001  6.7613603e-002 -1.1203831e+000 -1.5299572e-001 -1.1363028e+000  4.9039127e-001 -5.0501816e-001 -1.9122048e-001 -2.7703914e-001 -1.3702820e-002 -6.8253611e-001  7.7184412e-003 -2.5845193e-001  2.2828103e-001  5.4233181e-001 -6.2517648e-001 -5.1497893e-001 -6.9374043e-001 -5.9176271e-001 -8.0129412e-001 -3.9457564e-001 -7.6792712e-001  9.2042599e-001  1.0588900e-001  5.1478996e-001 -4.0389032e-001 -7.6038380e-001 -4.8976038e-002  5.1093039e-001 -8.9837164e-002 -8.3708944e-001  1.4358617e-001  1.1443440e+000 -2.5447727e-001  7.3072926e-001  5.5759354e-001  3.0929562e-001  8.8964844e-002 -3.6082245e-001  8.1416550e-001  3.9118798e-001  9.8169627e-001  1.3718205e-001  1.0165218e-001  5.7707717e-001 -5.1978775e-001 -1.9485195e-001 -1.7120454e-001  6.9180135e-001  2.7464115e-001  4.7365156e-001  4.8254106e-001  5.3826019e-001 -6.4401745e-003  3.2320965e-002  1.1257399e-001 -4.9114523e-001 -2.8282682e-001  4.1269150e-001  2.8914591e-001  3.4905040e-002  8.7516465e-002  9.9753571e-001 -5.5677773e-001 -2.8628610e-001
  6.6123379e-002  1.5866578e-002  7.6332545e-001 -4.4355362e-001 -9.0856222e-002  1.5025594e+000  2.1189640e-001 -2.9890547e-001 -3.7977630e-002 -7.0006392e-001 -3.5820022e-001 -8.8355741e-001 -2.3380112e-001 -4.3857604e-001  4.3101065e-001  4.2097031e-001 -1.0133789e+000 -6.9633152e-001 -7.5380544e-001 -4.6523806e-001 -2.5791774e-001 -1.4518795e-001  2.6807174e-001  9.5023461e-001  3.4842413e-001  1.1594518e+000 -2.8786816e-001 -7.4036878e-001  1.1955282e-001  2.6495496e-001 -1.0685685e+000 -9.3986063e-001 -8.5158753e-001  2.5155513e-001 -1.0549217e-001  3.7360452e-001  1.1536973e+000  3.8296963e-001 -1.2370365e+000  1.4883632e-001  8.2035715e-001  5.6538286e-001  3.8333048e-001 -1.1256503e-001  3.1902927e-001  1.4434515e+000  1.5093969e-001  8.3540656e-001 -6.0925346e-001  1.1658945e+000  6.4431008e-001  9.4188638e-001  1.3617885e-001  6.5236734e-001  4.2012687e-001  2.9326413e-001 -1.4222962e-002  6.7134953e-001 -1.0392503e-001 -2.2447256e-001  1.3549046e+000  2.8607491e-001  1.0841262e+000 -4.9303468e-002  6.2110113e-001  4.3937506e-001
  4.6734039e-001 -5.7714827e-001  4.9662736e-002 -1.7715566e-001  4.9352625e-002 -9.5162872e-002  7.6135931e-001  9.5570444e-002  1.3452721e-001 -4.8411267e-001 -1.2013732e-001 -9.6536056e-001 -1.3825201e-001 -2.2707158e-001  4.8671555e-001  7.5627815e-001 -7.8555660e-001 -4.1826466e-001 -6.2174964e-001 -1.0738262e-001 -4.0236450e-001  5.0590316e-001  2.5918786e-001  1.0522213e+000  2.6642709e-001  1.0173955e+000  4.8646840e-001  4.9765381e-002  4.9452502e-001  3.4948449e-001 -4.5426921e-001 -4.6017575e-001  3.1858849e-002  9.4789573e-001 -2.7516404e-001  1.1926192e-001  1.1448366e+000  1.0696631e+000  4.6668951e-001  7.1988118e-001  7.8743890e-001  3.2011341e-001  2.2764969e-001 -5.7874138e-001  8.5727996e-001  6.4398761e-001  2.3215757e-001  6.3078821e-001  8.1011677e-001  3.0774097e-001  5.2212485e-001  5.7428825e-001  3.3666505e-001  6.4619879e-001  1.5026727e+000  6.2315014e-001  1.4736970e-001 -7.6555313e-002  2.8862450e-001  5.1004632e-001  2.5458717e-001 -9.2530256e-002  1.0822859e+000  4.1909406e-002 -3.3236546e-001  5.9475336e-001
  5.2935184e-001  4.1201223e-001 -1.4528828e+000  4.7410514e-001  7.9720938e-002 -1.5992495e+000  1.1393509e+000  5.0563472e-001  6.3744742e-001 -6.8833524e-002  3.5870614e-002 -6.4585153e-001  5.9205243e-001 -5.3152982e-001  7.1455360e-001  5.7958910e-001  8.3237134e-002 -1.2602088e+000 -2.9308923e-001 -6.7664711e-001  2.2478060e-001  2.2810325e-001 -9.5404819e-001 -2.0827391e-003 -7.0048443e-001  7.3186366e-001  3.4167614e-001  2.3354181e-001  9.5177014e-002  2.1883582e-001 -9.8943754e-002 -7.3085111e-002 -2.8861094e-002  3.1178533e-002  1.5979938e-001  1.1591012e-001  5.3646887e-001  2.0752754e-001 -2.4002927e-001  1.8098858e-001  3.1004965e-001 -4.8370016e-001  1.0268155e-001 -2.6645657e-001  7.3513694e-001  3.9650528e-001 -4.2481902e-001 -3.3152263e-001 -2.7056608e-001  2.1017658e-001  8.6285973e-001  1.0839112e+000 -4.1974680e-001  1.0380320e+000 -4.2463317e-002  4.1890565e-001  9.2541204e-001  6.8818343e-001  6.7312957e-001  9.6556870e-001  1.7702466e-001 -1.0933187e-001 -6.1954097e-001 -3.4127399e-001 -1.6228898e-001 -1.1617570e-001
  1.9333741e-001  9.2219823e-001 -1.4883429e-001  1.3366231e+000  4.5918745e-001  3.0963540e-001 -5.0773168e-002  9.2081495e-002  3.8276256e-001  4.7815683e-001  2.3802663e-001  1.1172516e+000  6.9944186e-001  8.8031176e-001 -3.9361340e-002 -7.3810535e-002  5.2144413e-001 -6.7321476e-001  1.3075933e-001  2.2002898e-001  9.2066624e-001  3.2412681e-001 -5.9586983e-001  3.6231335e-001  1.6951746e-001  4.8022344e-001  5.3854706e-001  3.0702703e-001 -5.8150806e-001  3.1125628e-001  2.8720245e-001  9.4635053e-002 -4.6221699e-001 -3.4411515e-001  9.8902151e-001  4.0188917e-001  2.5599718e-001 -5.9354951e-001 -3.7915131e-001  1.1308420e-002  6.7727392e-001  3.3423188e-001  5.5615738e-001 -2.5538942e-001  4.4106805e-001 -2.9952307e-001  2.3806511e-001  1.1959692e-001  1.9662249e-002  9.5342467e-001  1.3554829e-001  3.1780155e-001  4.9912984e-001  8.7438656e-001  5.0654800e-001  1.0090831e+000  6.7837313e-001 -8.6368544e-002  5.2531320e-001 -1.8236572e-001  1.5253411e-001  2.5681488e-001  3.1477847e-002  8.9314261e-001  1.3550509e+000  1.3739827e-001
 -1.6594286e-001  5.7116335e-001  1.1434854e-002 -1.1599279e-001 -8.4134226e-002 -1.2087080e+000 -7.0021379e-001  2.6020924e-001  6.6242959e-001  6.8431129e-001  1.9521063e-002 -7.8928794e-001 -2.1119605e-001 -2.1316677e-001  4.4061354e-002  3.8526169e-001  3.9637001e-001 -1.0698749e+000 -2.4180786e-001 -9.9697816e-002  3.1250895e-001 -4.5257610e-001 -5.6058317e-001 -1.5180381e+000 -6.8011533e-001 -3.2525870e-001 -7.2909561e-001 -2.0647489e-001 -5.3085979e-001 -7.8366150e-001 -5.7344836e-001 -6.8422101e-002 -1.1978846e+000 -7.5712063e-001  6.9274641e-001  1.9564399e-001  1.7858220e-002 -6.0961152e-001 -1.2507106e-001 -2.5764293e-001  2.8743221e-001 -8.3721004e-002 -7.1151993e-001 -6.4141222e-002  2.1961318e-001 -7.6740749e-002  2.5430925e-001  4.8270458e-001  6.8948595e-001  6.1772404e-001  2.5321872e-001 -2.0556745e-001 -1.3096098e-001  2.1638410e-001  1.8171386e-001  2.0482094e-001  6.6274083e-001  2.2338908e-001  6.4788952e-001 -4.9836405e-001 -6.4644027e-001  1.3921007e-001 -3.7390752e-002  1.9469502e+000  4.0460372e-001 -1.0203653e-001
  1.2686801e+000  5.0596754e-001 -4.4650407e-001 -6.4129753e-001 -6.4704036e-002  5.3350366e-001 -7.0788291e-001  1.1704452e+000  1.0000885e+000  4.1849756e-001  3.0147649e-001 -7.7274713e-001  9.6211736e-002 -1.0020488e-001  4.6524598e-001  7.6841325e-001  5.4554603e-001 -1.1787721e-001  6.9041686e-001  4.1350906e-001  1.0890751e+000  6.3478498e-001  1.4093939e-001 -4.4176261e-001 -3.5668811e-001  4.9226570e-001 -8.8885500e-001 -1.3112760e+000 -1.0273221e+000  1.0391590e+000  5.8327469e-001  2.1731443e-001  9.8183946e-001  1.3329749e+000  1.2220022e+000  5.7856106e-001  8.3650120e-001 -3.0483897e-001 -9.8913189e-001 -7.0580756e-001  6.6087758e-001  2.0644317e-001  4.8555847e-001  2.4470254e-001  6.1814026e-001  8.9798113e-001  9.6236421e-001 -3.5486072e-002  7.3222454e-001  1.2175884e+000  7.2757662e-001  2.2971348e-001  1.0296824e+000  5.9803598e-002  9.9520049e-001  3.5556207e-001  7.3133782e-001  7.3860038e-001  9.4487688e-001 -7.1633124e-001  4.0812678e-001  1.0625835e-001  2.3536888e-001  7.7941761e-001  6.1253796e-001  1.4915278e+000
  3.3448450e-001  4.4726676e-001  6.8187303e-001  1.6092797e-001  3.3404983e-002  1.1678945e-001  1.3093442e-001  1.3381286e+000  3.4482765e-001 -5.0930042e-002  4.8154899e-001  3.7538796e-002 -3.0686004e-001 -2.2170825e-001  7.2258048e-001  5.0360665e-001  7.2479814e-001  5.1212321e-001  1.1144344e+000  5.4827444e-001  2.2780142e-001  1.1638153e+000  1.0126614e+000  1.0232271e+000  4.4414418e-001  2.6015367e-001  1.5142994e-001 -3.8835674e-001 -7.0704816e-001  3.4286621e-002 -1.3763366e-001  4.3459892e-001  8.3029094e-001  1.6177393e+000  1.1439986e+000  5.9944763e-001 -5.5681630e-001 -7.1731002e-001 -4.3129019e-001 -7.0504485e-001  2.4497715e-001  6.8523105e-001  1.4574977e+000  9.4374608e-001  1.0724506e+000  3.1517856e-001  9.6678102e-001 -1.4304970e-001  3.7058452e-001  1.3477020e+000  2.2898482e-001 -4.1466186e-001 -1.0020003e-001 -5.6708553e-001 -1.2476055e+000  9.4205875e-002  6.2952280e-001  9.6625635e-002  2.8072628e-001 -1.7748587e-001 -6.3765636e-001 -1.5803706e-002  1.4205597e+000  6.7020302e-002  3.6871866e-001  4.5893193e-001
 -3.3915893e-001 -3.6950948e-001  5.7241243e-001 -4.3282087e-001  4.9684115e-001 -3.9887410e-001  1.2138287e-002  3.8446559e-001  3.2409589e-001 -7.0354513e-001  4.8285537e-001  2.7492577e-001 -3.5714935e-001  2.7994539e-001 -1.9364315e-001  1.0254250e-001  6.7767882e-002  1.0312646e+000  1.1735392e+000  3.1667959e-001 -2.2258608e-001  3.8606521e-001  5.1239296e-001 -6.1125638e-001  2.1144920e-001 -5.2868194e-001  5.1614586e-001  1.4493517e+000  1.1482121e+000 -2.8862793e-002 -5.9300923e-002 -4.2951393e-001  7.2177914e-002  3.1556356e-001 -4.1651933e-001 -1.7231037e-001 -7.3917606e-001  2.7461093e-001  1.2392045e+000  7.6831345e-001 -4.8500443e-001  1.4989464e-001 -1.7300455e-001  4.3710971e-001  1.5369215e-001 -2.0888221e-001 -5.8738557e-002  8.1494882e-001  3.2857042e-001 -3.2881009e-001 -1.9798130e-001 -6.2864396e-001 -7.9730858e-002 -6.6255203e-002 -3.4659884e-001 -3.2376969e-002 -4.7188004e-001  4.0146005e-001 -2.3506901e-001 -4.9101639e-001 -5.8579079e-001  3.3714231e-001  7.0186235e-001  1.3685200e+000  2.3570424e-001  2.1583614e-001
  1.1843391e+000  3.5723280e-001  7.4389203e-001  1.4877919e-001  4.8310970e-002  1.4117328e+000 -3.3185870e-001  3.5539309e-001 -1.8653219e-001 -7.3534506e-002  1.7353430e-001 -3.7765136e-001 -5.2068115e-001  1.9431597e-001  3.5359434e-001  9.8153342e-002  3.9946682e-001  5.0899444e-001  7.7979349e-001  1.6374489e-001  1.2104554e+000  8.2206724e-002  2.7363091e-001 -2.4806683e-001  1.8882261e-001 -1.0089919e+000  6.2692345e-001  6.1889388e-001  8.5375254e-001  5.5863099e-001  2.3638194e-001 -3.7700211e-003  3.9625870e-001 -3.6462304e-001 -7.9773366e-001 -1.0930266e+000  5.2313680e-001  2.1246308e-001  9.1502395e-001  3.9833271e-001 -1.1012928e+000 -3.8689494e-001 -1.2244789e+000  3.5717692e-001  2.0416890e-001  1.9023697e+000 -9.3848066e-002  1.9650990e+000  4.0425376e-001 -1.7517148e-001  2.4473667e-001 -2.3088349e-002 -7.7491994e-003 -7.5795787e-002  5.6907840e-002 -1.8426917e-001 -3.1090184e-001 -6.2627379e-002  2.9196091e-001  3.2732430e-001  1.8173176e-001  4.9795012e-001 -1.6266567e+000  1.6890210e+000  2.8964891e-001  4.6374938e-001
  5.3659201e-001 -1.4282901e-002  2.4291738e-001 -8.2999675e-001  5.5305090e-002 -2.8925516e-001 -7.8782336e-001  2.5669224e-001  2.2222247e-002 -3.2796632e-001  1.4652722e-001 -2.1648701e-001 -6.7010253e-001 -2.9057453e-001  3.9125448e-002  9.7531242e-002  1.9288041e-002  7.0641852e-001  6.7326071e-001  8.1345556e-001  6.6048500e-001  2.0327642e-001  4.7830044e-001 -2.6436980e-001 -9.2593178e-002 -4.5237633e-001  4.3909470e-001  1.3346454e+000  6.4317144e-001  6.4819949e-003 -1.8323967e-001  1.3077767e-001  1.8975068e-001 -1.7380998e-001 -1.1341458e+000 -5.7647561e-001 -1.5892966e-001  3.8765036e-001  9.3543128e-001  4.8576758e-001 -7.7239764e-001 -2.8987127e-001 -1.0435590e+000  3.1633582e-001 -2.9846251e-001  7.2905263e-002  9.4993914e-002  4.4333250e-001  1.0940197e+000 -2.3436796e-001  1.3813466e-001 -5.5542865e-001 -1.0500480e-001 -6.2308249e-001 -5.0626946e-001 -2.5779975e-001 -6.6858629e-001  3.3693146e-001 -3.6486184e-002 -2.5448895e-001 -6.1305382e-001  2.4788730e-001 -3.7064308e-002 -3.5978139e-001 -1.0994135e-001  1.6977278e-001
 -2.3389772e-001  1.4542210e-001 -4.5549803e-001  4.5022405e-001 -2.1543880e-001  1.1707917e-001 -1.2904128e+000  1.1996618e-001  1.5544912e-001 -6.2450679e-001 -3.2792317e-002 -1.3497248e+000 -5.7946528e-001 -6.6778859e-001  2.7950179e-001 -1.7258674e-001  2.3580662e-001  2.3317856e-001  1.0108995e+000  7.8056329e-001 -5.3481030e-001 -2.3812159e-001  5.1383230e-001 -9.4273411e-001 -1.8712420e-001 -8.0822115e-001 -1.0296742e+000 -2.5323815e-001 -5.9254232e-002  1.7512773e-001 -5.3613626e-001 -8.7861334e-001  7.2203734e-002 -1.4818993e+000 -1.0502980e+000 -6.6298669e-001  1.3593880e-001 -9.1408430e-002 -5.3090089e-002 -1.4442817e-001 -9.0049084e-001 -2.8914024e-001 -7.6320831e-001  5.5962388e-001  5.7829678e-002 -1.2336558e-002  4.0799839e-001  7.4543355e-001  5.7001909e-002 -4.2426623e-002 -7.4700231e-002 -1.7434809e-001 -3.8919640e-001 -4.9016368e-001 -8.0121802e-001 -1.0280060e-001 -1.5770058e-001  1.9074652e-001 -1.4131950e-001 -6.7652307e-001 -3.7880548e-001  1.0328971e-001 -1.0595583e+000 -3.0243665e-001  7.3331396e-001  3.3134416e-001
 -1.2517383e+000 -6.9748753e-002  3.4600034e-001  2.3549235e-001 -4.1519994e-001  1.3385944e+000 -1.1934123e+000  3.8375286e-002 -2.6529988e-001 -8.4457555e-002  5.0859723e-001 -5.1316848e-001 -8.0186467e-001  7.2819698e-001  2.2301828e-002 -5.9280117e-001 -6.4116042e-001  1.0578344e+000  6.9506859e-001 -8.7671816e-001 -6.0577144e-001  2.6213821e-001  2.7150493e-001 -7.9149056e-001 -3.7073887e-001 -3.9404185e-001 -6.4330766e-001 -6.0148841e-001 -8.6352134e-001 -3.2959162e-001  3.0227221e-001 -3.0241278e-001 -2.5737440e-001  3.9851907e-001 -4.2280096e-001  2.3181302e-001  5.7936441e-002 -1.1687512e+000 -1.4399366e-001 -5.0311497e-001 -3.5689931e-001 -5.2331413e-001 -1.7107965e+000  2.2308967e-001 -2.6535958e-001 -6.9600272e-003 -4.4062317e-001  1.2121599e+000  1.3855583e+000 -7.8947258e-001  2.1439994e-001  5.4027828e-001 -1.2993552e-001  1.4754327e-001 -4.7676798e-002  1.7984893e-001  2.3376801e-002  7.3346652e-001 -1.5590574e-001 -4.0960368e-001  1.3517109e+000  1.6971961e-001 -1.2247573e+000  4.5135295e-001  2.0089110e-001 -2.2009465e-001
 -3.8787635e-001 -1.1393224e-001 -4.5270349e-001  1.3241190e+000 -1.9332168e-001 -4.8967827e-001  9.3800564e-002  5.4351327e-001 -1.2022991e-001  8.4536916e-001  4.4987418e-003  6.8395055e-001  8.3290269e-001  5.5153561e-001  2.9433248e-001  3.7438665e-001  1.4069329e-001  3.9654241e-001 -1.2872443e-001 -4.4331912e-001  5.0443092e-001  1.4147239e-001 -4.7967230e-001 -3.7480962e-001 -3.4862230e-002 -1.5902472e-001 -8.0015994e-001 -4.7415689e-001 -8.7801097e-001  8.8416411e-001 -4.4637451e-001  4.6737095e-001 -4.4944961e-002  9.5676932e-002  1.8378320e-001 -5.9890460e-002  4.2325379e-001 -6.4646672e-001 -1.0251083e+000 -6.4050676e-001 -3.3480143e-001 -2.7465461e-001  2.3695437e-001 -5.0536780e-001 -3.9379070e-001 -2.9284820e-001 -5.9678451e-001 -1.0203666e-002  6.3010473e-001  4.0013972e-001  5.6704442e-002  3.3516769e-001  7.6707387e-001  8.7019680e-001  2.1315370e+000  6.3181136e-001  5.8107405e-001  4.5239879e-001  6.5627538e-001 -8.8194725e-002  2.3935642e-001 -3.7630111e-001 -7.1142922e-001  3.7525796e-001 -6.1849095e-001  7.0911967e-001
 -1.0094709e+000 -1.2068199e+000 -1.8535346e+000  1.5892935e+000 -4.6628981e-001  1.4780102e-001  1.8503096e-002 -4.3177084e-001  2.6309919e-001  4.5489175e-002 -1.1505609e-001  1.0234209e+000  2.5012343e-001 -5.2202860e-002 -4.5087179e-002 -3.6647087e-001  4.6484807e-001 -5.7980360e-002 -6.9352454e-001 -2.2485057e-001  2.3859492e-001 -4.3427683e-001  3.1313047e-001  7.1483058e-002 -1.2094172e-001 -4.1218092e-001 -4.0304188e-001 -8.9991092e-001 -7.2178637e-001 -1.9034095e-001 -3.8796098e-001 -1.4553466e-001 -4.7811746e-001 -1.9628095e-002  8.9913383e-001 -3.4391565e-002 -1.2687842e-001 -4.8176090e-001 -1.0722523e+000 -6.8900284e-001 -2.4117141e-001 -1.7212790e-002  2.6858883e-001 -5.3634691e-001 -5.2959386e-001 -1.0415229e+000 -2.8191609e-001 -5.4134021e-001  7.6524489e-001  1.1354395e-001 -8.0535108e-001 -6.5891413e-001  3.6042768e-002 -3.1718525e-001  3.9053372e-001 -8.1542605e-002  7.4718865e-001 -6.4543811e-001 -2.3600588e-001 -3.2075201e-001 -1.0134734e+000 -2.6771036e-001  5.4651085e-001 -2.4679119e-001 -2.7679693e-001 -9.7974326e-001
  1.2818562e-001 -6.3172310e-001 -1.0116852e+000 -2.8440202e-001 -1.9577946e-001  9.7347953e-002 -8.6225304e-003 -4.2915534e-002 -1.5935114e-001 -5.5558515e-001  2.5400909e-002 -1.7919469e-001 -2.3761952e-001 -2.1621241e-001 -1.9044985e-001 -4.3475580e-001  1.3343817e-002  1.2774354e-001  2.6112065e-001  2.1574105e-002  1.5386462e+000 -1.1281089e-001 -7.4867973e-001  4.8516195e-001 -3.9030340e-001 -2.3490503e-001 -5.3701420e-002 -4.3725227e-002  1.0006952e-001  2.8899839e-001 -2.7405979e-001 -8.2079246e-002  2.7432262e-001  1.5946874e-001  1.5384456e-001 -2.7750817e-001  6.9931759e-002  8.6074242e-002  4.3703861e-002 -4.2689226e-001  6.0540210e-002  3.6089179e-001  7.6407523e-001  1.4540304e-001  8.4131242e-003  4.4286430e-001  1.6247831e-002  4.0552845e-002 -1.3543019e-001  3.7039094e-001 -4.8573893e-001 -6.6605499e-001  1.7568442e-001 -7.2805798e-001 -3.6393391e-001 -1.5884053e-001 -1.0387743e-001  2.2563124e-003  2.3529546e-002 -3.6573421e-002 -2.8477783e-001 -4.1007255e-001  1.8828053e+000 -2.5342545e-001 -1.0071648e+000 -3.5578799e-001
 -1.2748856e+000  6.5023709e-002  2.3213436e-001  1.1912217e-001  1.8595984e-001 -3.6106712e-001  9.2796661e-001 -3.4779744e-001 -2.3727607e-001 -2.5700137e-001  1.2884380e-001  6.4558845e-001  1.9751051e-001 -2.1902881e-002 -1.0383710e+000 -1.5665365e-001 -2.0590223e-002  3.1326493e-001  4.2325740e-001  3.9847196e-001  8.2785056e-001  3.1950038e-001 -1.1969356e+000  1.0233517e+000  4.2350527e-001 -3.6576862e-001 -3.2455957e-001 -7.1055514e-001 -4.6431723e-001  8.2657806e-002 -3.9998588e-001 -2.3015791e-001  2.8014514e-001  7.7190098e-002 -5.9139517e-001 -3.5253775e-001 -9.0402256e-002  7.3269582e-002 -9.1732046e-001 -4.2939121e-001  7.7336531e-002  2.2165377e-001  1.0425295e+000 -1.1075610e+000 -6.8929955e-002  2.3950345e-001  2.3843328e-001  1.8352262e-001 -1.2582938e-002  3.9643874e-001 -5.6424826e-001 -1.0970360e+000  1.8938706e-001 -5.6699457e-001  5.7198024e-001 -3.4035030e-001 -6.3270331e-001 -6.4047576e-001 -6.1202715e-001  6.0087811e-001 -6.9449403e-002  1.2387934e-002  9.4029830e-001 -2.4636919e-001 -1.9933589e-001  3.4885153e-002
  1.7500699e-001 -6.0767174e-001 -2.1646187e-001 -1.6679119e-001  6.7015916e-001  3.1535291e-001  1.1503617e+000  5.1954531e-001 -3.2887602e-001  1.2526524e-002 -2.3906832e-001 -8.1636346e-001 -1.7714389e-001  4.4217760e-002 -3.2826672e-001  4.1004841e-001  1.5610767e-001  1.5548201e-002 -4.4332409e-001 -8.7129918e-002  4.7916019e-001 -4.8841941e-002  5.8262042e-001  1.3005597e+000  2.2951459e-001 -2.6677798e-001  2.9760472e-001  1.1930762e+000  5.6358628e-001  1.7809075e-001  1.0091886e+000  4.2680078e-001  3.8710278e-001  5.8191876e-001  4.2794527e-001  2.7795128e-001  3.9787451e-001  3.0119958e-002  1.0618685e+000  5.6564382e-001  8.9195896e-003  1.5566346e-001  5.0222941e-001  7.3686485e-002  5.0939915e-002  7.3118875e-001  3.4264841e-001  4.0413360e-001  1.4155157e-001  5.8823599e-001 -9.9096759e-002 -1.5675037e-001 -2.1881294e-001  2.7994406e-001 -6.7400036e-002  5.4233108e-001  1.7891780e-001  3.3054011e-001  5.1741311e-001  1.4763095e-001 -2.9419287e-001 -1.3911316e-001 -1.3273134e+000  3.1431365e-001 -8.1310087e-001  4.5389377e-001
  4.7358760e-001  2.4879082e-001 -8.7988349e-001  6.6260392e-001 -3.4523000e-001  1.7458826e-001  1.0271757e+000 -8.6355758e-001 -7.2950648e-001 -6.0599378e-001 -8.7826030e-001  5.9734980e-002 -1.3955097e-001  2.0550216e-001 -3.3336819e-001 -2.8852705e-001 -1.4008785e-001 -3.8613696e-001 -6.2703455e-001 -4.9896861e-001 -1.4003006e-001 -2.9325026e-001 -6.5032976e-001 -6.2489097e-001 -3.4044653e-001 -1.6609067e-001  4.1824873e-002 -7.6578559e-001 -1.0030410e-002 -3.2223389e-001 -8.9449814e-001 -5.0572404e-001 -1.5565337e+000 -6.9452658e-001  2.7069108e-003 -2.6219107e-001 -1.9607899e-001 -2.8323168e-002 -1.7707427e-001 -1.9617342e-001  7.5710225e-001 -2.7936730e-001 -9.0887405e-002 -8.6934364e-001  2.1613039e-001  1.2748757e-001 -3.4764187e-001 -2.2542843e-001  7.4360327e-002 -2.2514593e-001 -2.7901574e-001 -6.2504151e-001  4.7509000e-001  4.0348669e-002  5.5742078e-001 -5.3646453e-002 -7.0851016e-001 -3.4764291e-001 -1.0001528e+000 -8.1282485e-003  7.3106461e-001 -5.6250052e-001  1.1864010e-001 -7.1956602e-001 -8.7644764e-001 -4.7538573e-001
 -3.0764498e-001 -6.2938329e-001  2.6216187e-001  5.7911516e-001  8.1170134e-002  5.2434787e-001 -7.7618198e-001 -1.2609397e+000 -2.9822793e-001 -4.1276607e-001  4.9959316e-002  8.0586717e-001 -9.4613017e-002  4.4575635e-001 -5.9061267e-001 -7.3732614e-001  7.5455302e-002  1.0133929e+000  8.0735062e-001 -1.2825613e-001  5.0640550e-001  3.4654170e-001  5.5586327e-001  3.9121512e-001  1.8544185e-001 -8.2320852e-002  1.0394891e-001  9.7942600e-001  5.9193044e-001 -7.0604058e-001 -9.2075166e-001 -4.8786357e-001 -1.6310057e-001  8.2103846e-002 -4.2775515e-001 -2.2340480e-001  3.0450126e-001  5.8723078e-001  1.0345183e+000  1.1175051e-001 -2.2843588e-001  5.6615299e-002  3.3635007e-001  5.9363387e-001  3.3357497e-002 -5.4738819e-001 -6.0408189e-001 -4.0562531e-001 -9.6112160e-002 -3.0019414e-002 -4.0953584e-001 -4.1387387e-001  1.1539838e-001 -4.6487649e-001 -7.5326422e-001  3.6079026e-002 -4.3402950e-001 -4.7531789e-001 -1.0719168e+000  3.2847474e-001  1.3388829e+000  1.1091109e-001  2.9253046e-001 -9.9995563e-001 -4.3844684e-001  3.0862508e-001
  4.9444224e-001  3.7280455e-001  3.6339763e-001  1.1695966e+000 -1.6663123e-001  3.6402911e-001 -4.3688580e-001 -1.2940674e+000 -4.5171828e-001 -7.3597274e-001 -5.2487424e-001 -1.8913436e-001 -2.0764210e-001  3.3148595e-001 -1.0791654e+000 -6.1863839e-001 -2.4899139e-001 -1.5537343e-001 -5.3396979e-002 -1.4485912e-001 -7.2450381e-001 -3.2952644e-001  4.9422647e-001 -3.0639485e-001  2.2378337e-002 -9.2201767e-002 -6.7824417e-002 -1.1465113e-001  1.2385910e-001 -3.4603062e-001 -7.6104175e-001 -4.7822665e-001 -4.9445649e-001 -2.2062302e-001  2.1832974e-001  4.9832153e-001  4.1843764e-001  5.4978544e-001  5.2248295e-001  1.3330302e-001  1.8415383e-001  4.5916783e-001 -4.0954847e-001 -5.2539733e-001 -7.0940776e-002 -4.5620447e-001 -4.9980178e-001 -2.8922385e-001  1.5243754e-001  2.4641162e-001 -3.4855359e-001 -4.5460443e-001 -1.7215380e-001 -2.7022098e-001  2.4308823e-001  7.7929441e-002 -4.6912013e-002 -1.6434238e-001 -6.1318107e-001  6.5938603e-002  5.0266698e-001  6.5413164e-001  7.1939300e-001 -4.6143591e-001 -1.4256555e-004  2.2154816e-002
 -9.8188527e-001  8.2643613e-001  2.3371002e-001  9.2569537e-001 -3.3615293e-001 -3.2311729e-001  2.2142330e-001  4.4423063e-002 -1.7766707e-001  1.2624780e-001  6.1989567e-001 -3.9929045e-001 -2.1818765e-001  4.4952951e-001 -4.4380358e-002 -1.1389357e-001 -1.1188585e+000 -7.9849004e-002 -5.7673600e-001  7.9740170e-002 -1.4044229e+000  1.1271967e-001  1.1549212e+000 -3.5700190e-001 -1.4516956e-001  4.3779437e-002  5.4231715e-001  5.4033661e-001  6.5083565e-001 -7.5404012e-001 -6.5311187e-002 -8.9514334e-002 -1.0786752e-001  5.8114592e-001  6.3031097e-002  4.2369185e-001 -6.6944257e-001  3.7585757e-001 -2.0635313e-001  8.8344028e-002  4.4215714e-001  2.2552536e-001  1.5317909e-001  1.2518655e+000  3.1591811e-001 -1.2858071e-001 -2.0445996e-001 -5.5292913e-001 -2.9826830e-001 -5.5883321e-001 -3.8419286e-001  1.7762698e-001 -8.6137529e-001 -4.6780197e-002 -9.9353161e-001  2.6355195e-001 -5.9635095e-002 -8.4599017e-002  3.6158485e-001  4.6156862e-001 -6.5942025e-001  1.2433455e-001  2.3482901e+000 -3.8635910e-001  3.9918382e-002 -3.4643533e-001
 -6.3178480e-001 -3.9146204e-001  6.0690675e-001  2.1132419e-002  1.8261117e-001 -8.4335003e-001  2.1182126e-001  8.2256830e-002  1.7366013e-001  9.8207010e-002 -2.9606414e-002  5.4432070e-002  1.2892776e-001 -1.6084636e-002 -2.8804982e-002 -2.6768752e-001 -8.7526185e-001 -7.7397288e-001 -7.2172108e-001 -1.0798444e+000 -1.7497189e+000  9.9611835e-002  2.6738790e-001  5.2316617e-001  2.5695683e-001  3.3250562e-001 -1.5362502e-002 -6.3002406e-002 -4.4522733e-002 -2.9366654e-001  1.7866088e-001 -1.5102328e-001 -6.3392070e-002  5.6308943e-002 -3.0439724e-001  3.3835833e-001  5.1827322e-001 -5.2319353e-001 -1.7310242e-001 -1.5115154e-001  1.3245676e+000  4.3406764e-001  2.4046781e-001 -2.4087646e-001  3.2985452e-001 -8.0221520e-001  1.2588343e-002 -7.8213714e-001 -5.6663072e-001  1.1036393e-002  4.1187716e-001  1.0436316e+000  2.1377684e-001 -1.9336308e-001  7.8338846e-001 -8.3353974e-002  3.0181184e-001  4.1370549e-001  5.9131167e-001 -3.4624797e-001 -6.2380259e-002  4.1153650e-001  1.2064772e+000 -8.7097689e-002 -7.0513549e-001  3.3230457e-001
  5.9600696e-002 -1.3834080e-001  2.7901693e-001  1.1042853e-001  1.5632617e-001 -5.8681657e-001 -6.8630906e-001 -3.6008561e-001  1.8091476e-001 -6.6964759e-001  8.0605274e-001 -7.7019604e-001 -1.6528318e-001 -3.3760330e-001  2.5472576e-001  5.9297705e-002 -6.9073405e-001 -7.3319867e-002  6.8529606e-001 -4.5664411e-001 -2.6195837e-001  3.4812159e-001  2.5000144e-001 -6.3788385e-001 -9.6322830e-002  7.6594116e-001  2.9987919e-001  5.2346819e-001  5.2643322e-001 -5.2090636e-003 -9.1929793e-002 -6.4869473e-001 -3.0908246e-001 -4.6233539e-001 -3.5844672e-001 -1.6162349e-001 -3.2753553e-002  5.2543548e-001  6.3800116e-001  4.3133736e-001  3.8951394e-001 -2.9848624e-001 -1.7064261e-001  1.1347772e-001  6.2445639e-001 -5.5013735e-001  1.2915429e-001 -3.9090754e-001  2.2591186e-002 -8.4993568e-001  5.6822198e-001  1.0411288e+000 -6.2758860e-001  3.3824795e-002 -1.5185412e-001  1.0914869e-001  2.5102929e-002 -4.9726680e-002  4.9571102e-001  1.1658197e-001  6.4796195e-001  7.8156934e-001 -1.5470671e-001 -7.6192459e-001  4.3503833e-001  7.0792241e-002
 -4.6238521e-001 -3.3468261e-001  3.8680382e-002 -5.6021390e-001  8.5829993e-002 -2.5389312e-001  2.8103303e-001 -3.7516218e-001  2.2755778e-002 -1.2765611e-003  3.7817136e-002  1.3986520e+000 -8.5832442e-003 -7.5086158e-001 -8.5045321e-001 -3.3159931e-001  5.6535152e-001 -3.0815571e-001  5.9249903e-001  6.3572659e-002  2.7530255e-001  2.4325907e-001  9.1992008e-001 -5.2321001e-001  5.3492440e-001 -1.5005297e-001  3.7125853e-001  1.1599893e-001  4.4210771e-001 -6.8554626e-001 -2.7689415e-001 -7.0580489e-001 -1.4237038e-001 -4.3739485e-001 -3.3035616e-001 -6.9710823e-001 -3.2134714e-001  8.5330266e-001 -1.2819288e-001  1.6428509e-001 -4.1372967e-003 -8.8659043e-002  3.3740042e-001  5.0041424e-001  1.4150441e-001 -6.9704366e-002  2.1271669e-001 -1.3895499e+000 -9.9247649e-001 -7.8587096e-001 -6.1396445e-002 -4.9762322e-002 -8.5296333e-001 -3.1938519e-001 -1.3049789e+000 -2.4462249e-001 -9.6264219e-001 -2.0428056e-001  3.1337137e-001  7.7391748e-001 -7.0929663e-001  6.5576936e-003 -6.1146077e-001 -4.6408495e-001 -7.9099339e-001 -3.0365419e-001
  8.8574712e-001 -7.9127454e-001  1.0331197e-001 -4.8614776e-001 -1.9995385e-001 -2.2498669e-001  3.9292314e-001  1.4457377e-001 -1.6684298e-001  9.9064782e-001  3.4129945e-001  6.1267880e-001 -3.0429554e-001 -2.3512928e-001 -4.7399368e-001 -5.9800981e-001  4.2839475e-001  4.4411997e-001  2.2785705e-001  1.6371557e-001 -6.7336344e-001  3.3220106e-001  5.6729035e-001 -7.7544320e-001 -2.0734759e-002  9.4256455e-002 -2.5000108e-001  2.8973208e-002  3.8134837e-001 -5.9321335e-001  4.0661313e-001  5.3313940e-001  1.1705169e+000  4.8435147e-002 -1.5960695e-001 -6.8196460e-001 -1.1165603e+000  4.1009744e-001  5.0891002e-001 -7.0947410e-001 -3.8558099e-001 -3.4467673e-001 -2.6774610e-001 -5.9651381e-002 -1.0827161e-001  1.2298240e+000  5.8596005e-001  4.9945470e-002 -6.5915238e-001 -5.2065554e-001 -8.7197527e-001 -6.3558082e-001 -3.6519665e-001 -4.8046864e-001  4.2950153e-001 -2.0981955e-001 -4.5001400e-001 -2.9791250e-001  7.9378888e-002 -1.2309863e-001 -1.0142557e+000 -5.8499338e-001 -2.1143084e+000 -4.9629591e-001 -3.8935539e-001 -1.3400061e+000
  1.0493974e+000  8.5142170e-001 -1.2365020e-001 -1.0242930e+000 -3.1063181e-001  9.0167645e-001  7.2662286e-002  1.0551552e-001  1.0096137e-002 -6.2649216e-001 -1.7412336e-001 -2.2148028e-001  5.1564678e-002  3.7013281e-001  1.0573139e+000  1.1110481e+000 -7.9677797e-002 -1.1761571e-001  5.8951284e-002  6.9601050e-001  1.2146277e+000  5.2737506e-001 -5.0589219e-001  2.7351351e-001  3.3490719e-001  8.0393644e-001  1.4349879e+000  1.6501835e+000  2.0031711e+000  1.8518772e-001 -2.2358044e-001 -3.7812718e-001 -5.9660018e-001 -5.4973493e-001 -6.3932450e-002 -1.4887962e-001 -4.0543986e-002  1.1516510e+000  6.6276612e-001  1.4494623e+000  4.5666024e-001  4.3160979e-001  2.1842972e-002  5.4807586e-001  3.2389625e-001  6.0988892e-001  3.8742822e-001 -5.7044462e-001  4.3331101e-001 -8.2556024e-001  8.3892239e-001  6.0090694e-001 -2.3076814e-001 -2.6496568e-001 -1.0676864e+000 -5.0229202e-001 -7.5377886e-001 -4.3317501e-001  1.8598592e-001  4.2188642e-001  7.2134643e-001 -3.4463423e-001  2.0915938e-002 -1.2398936e-001 -1.6296468e-001  1.5831680e-002
  5.0717053e-001 -3.2343186e-001 -8.6979796e-001 -4.0647516e-001 -1.5512493e-001  9.7851981e-001 -1.9236458e-001 -2.7700991e-001  9.2965523e-002 -1.7392677e-001  7.1505903e-001 -1.0717864e-002 -1.4144686e-001  2.8148926e-001  8.3223207e-001  9.4430915e-001  1.5578443e-001 -1.6900848e-001 -6.0774074e-001  2.9694117e-001 -1.6139979e-001  2.0156563e-001  1.0799801e+000  2.0960479e-001  5.5425644e-001  4.9940300e-001  5.7460374e-002 -1.0174815e-002  1.6837200e-001  1.2046302e+000 -3.0124827e-001  1.6050692e-001  5.7714731e-001  5.8994082e-001  1.2116074e-001 -1.4148242e-001  9.0582800e-001  4.7451341e-001  5.4257028e-001  1.3455406e-002  5.4832185e-001  1.3830699e-001 -2.5580535e-001  4.9625033e-001 -2.6336993e-001 -3.1307707e-001 -6.7000294e-001 -9.1533220e-001 -3.2188741e-001 -8.1032645e-001  8.9407726e-001  7.6402214e-001  3.2324555e-001 -1.7442402e-001 -2.2740448e-001 -9.8855972e-002 -1.1130794e+000 -1.1941557e-001 -1.4719454e-001  4.0996316e-001  1.0825804e+000 -8.2044945e-001 -6.9222279e-001 -2.9735388e-002 -7.0189704e-001  3.4773683e-001
  1.1792679e-001 -4.0797043e-001 -8.2168054e-001  1.7131458e-001 -1.3411015e-001 -8.7086043e-001 -8.4669736e-002  5.6604594e-001  2.6385671e-001 -4.3025090e-004  4.9810218e-001 -9.2398669e-001 -2.1017796e-001 -2.4168045e-001  7.8258463e-001  6.9354487e-001  9.8594324e-001  1.0043034e+000  6.5632026e-001  3.4268604e-001  5.2448940e-001  3.8245326e-001  1.2175057e+000  1.8065094e+000  1.0258632e+000  1.4274154e-002 -3.2315310e-001 -1.0679616e+000 -5.3563224e-001  9.4630547e-001 -6.9004253e-001  3.3178598e-001  1.9728817e-001  7.4841524e-001  4.7306727e-001 -6.5351902e-001  8.8465267e-001 -1.2831009e-001 -4.6802142e-001 -3.1389873e-001 -1.0018499e-001  4.8956243e-001  3.6257321e-001  1.4492925e+000  4.2279476e-002 -8.9969099e-002  9.4543273e-002 -8.1062562e-001  1.8385772e-001 -2.9452425e-001  3.7809376e-001  5.7364679e-001 -3.0637153e-001  2.1107314e-001 -8.7033745e-001 -1.9463176e-002 -5.7284358e-001  4.6608308e-001  3.1932138e-001  3.2810715e-001 -8.3311911e-001 -3.7843496e-001 -4.1380966e-001  7.7535706e-001  2.8373228e-001  2.4075277e-001
 -1.2579044e+000  3.1682705e-002  5.3692155e-001 -1.0282999e+000  8.1593488e-002  6.0443446e-001 -2.4744111e-001  2.7456055e-001 -3.0730103e-001  1.3477049e-001  3.4946277e-001  8.8538508e-002 -6.8774180e-001  2.3294790e-001  3.1763047e-001 -3.9584734e-002  3.3621417e-001 -2.8538251e-001  1.2304085e-001 -1.1307762e-001 -8.6831447e-002  1.9495305e-001 -1.7507290e-001  1.3675782e-001  3.1835526e-001  3.0733076e-001  4.2607355e-001  4.3546266e-001  6.2298622e-002  2.1907151e-001  1.9360778e-001  1.6026651e-001  5.2380109e-001  3.8108676e-001 -2.1619476e-001 -1.6322921e-001 -1.3755464e-001  5.8906035e-001  1.0923132e+000  4.6566782e-001 -1.7314253e-002 -1.7163844e-002 -1.3864193e-001  1.7772116e-001 -3.6872320e-001 -4.2176295e-001 -4.5536892e-001 -5.7343150e-001 -3.7624337e-002 -1.0199174e+000  5.9155860e-002  3.4690732e-001  4.5542830e-001 -4.2568632e-001 -1.1484425e+000  3.7322805e-001 -6.5279903e-001  1.0518639e-002 -5.9963188e-001 -7.7653896e-002 -3.1401661e-002  3.2056171e-003 -6.2279996e-001  9.9143748e-001 -7.8833423e-002 -1.1563467e+000
  1.8886098e+000  3.6079937e-002  3.5566446e-001 -2.6912198e-001 -3.7000886e-003 -6.6532230e-001 -9.4004030e-001  4.8780220e-001 -7.3948905e-002  8.8678169e-002  2.0188957e-001  4.5629822e-001  1.9820049e-001  2.4257974e-002  3.4465617e-001  2.9444011e-001  5.5850333e-002 -5.1817611e-001 -1.0432185e-002 -1.8198630e-001  4.7235138e-001  9.1971901e-002 -6.3214534e-001 -2.0858134e-002  5.7874253e-001  2.3973508e-001  6.8991237e-002 -1.0004834e+000 -4.0832196e-001  1.0571553e-001 -2.9761184e-001 -9.9459702e-002  6.2520638e-001  3.8601022e-001 -1.9271789e-001 -4.6420599e-001  2.5308057e-001  1.3134265e-001 -5.0929563e-001  1.5429185e-001 -2.7989460e-001  4.2989897e-001  4.1420474e-001  6.0734372e-001  7.7544140e-002 -3.7658725e-001 -1.2300666e-001 -6.9174620e-001 -3.7060712e-001 -4.2691825e-001  3.1669741e-001  4.2391238e-001  5.7396605e-001 -1.5020059e-001  2.1897385e-001  2.0385944e-001 -4.3313432e-001  4.5098511e-001  1.0919887e-001  1.5113967e-001 -1.4235066e-001 -6.6300006e-002 -5.9449381e-001  2.2676977e-001  3.0677405e-001 -6.3634461e-001
  1.7602949e-001 -2.6048395e-001 -1.0994463e-001 -2.9750140e-002 -2.3668978e-002 -5.2048469e-001  8.7941675e-002  6.1089093e-001 -5.6646253e-001 -3.6453984e-001  3.2600108e-001 -7.2377977e-001 -4.4862626e-001  4.4953394e-002  9.8134809e-001  3.3713201e-001 -9.4750346e-001 -6.6533342e-001 -4.6546940e-001 -7.4349567e-001  4.3690338e-001  2.1150311e-001 -4.3669928e-002  1.9289360e-001 -3.4958342e-001  3.7119046e-001  1.0871931e+000  1.1310619e+000  7.2138077e-001 -1.7415096e-001 -8.7981972e-002 -3.1564647e-001 -3.1170451e-002 -4.3327918e-001 -6.2322168e-001 -5.1867974e-001 -9.1728692e-001  1.2152504e+000  1.6248335e+000  1.0176874e+000  4.7573109e-002 -4.5718064e-001  3.9521381e-001  6.0052822e-001 -4.4601726e-002 -2.5800981e-001 -4.7363676e-001 -8.2182857e-001 -7.5502691e-001 -1.0455820e+000  1.8420500e-001  7.7608729e-001  3.4575800e-001 -1.9886973e-001 -4.7086313e-001 -5.8457501e-002 -2.3961938e-001 -9.0722804e-002  4.4906464e-001  2.6122242e-002  1.1845074e+000 -7.1459695e-002 -8.4223237e-001  2.4533541e-001  1.2426446e-001  7.9191321e-001
 -2.6998220e-001  1.4019178e+000  3.3447272e-001 -2.9611460e-001  2.9615299e-001  5.4221486e-003 -1.8775507e-001  7.1544993e-002  1.2417942e-001 -6.2649613e-001 -9.6298740e-002 -1.3524889e-001 -4.7250880e-001 -4.2400693e-001 -9.8458667e-002 -2.8453775e-001 -6.1070961e-001  6.4208190e-001  1.4241824e-001  3.9410715e-001  2.5844902e-001  1.3628987e-001  6.0070496e-003 -6.5049616e-002 -7.5991523e-001  1.7275323e-001  6.4684548e-001  8.5950632e-001  5.4228010e-001  2.2725263e-001 -4.1889383e-003 -5.0071091e-002 -1.4583641e-001 -2.7410848e-001  1.4373096e-001 -2.3554657e-002 -1.4907045e-001  9.2771935e-001  1.2033868e+000  6.8332645e-001 -3.6920598e-001 -3.7126888e-001 -5.1761190e-001 -1.5864080e-001 -5.2098768e-002 -1.4948458e-001 -3.7074743e-001 -2.5923749e-001  3.9955779e-001 -8.1537972e-001 -3.5525282e-001 -2.2642087e-001 -1.6901550e-001 -4.3785965e-001 -1.0184774e+000 -6.2270993e-001 -4.5659817e-001 -8.6387959e-002  4.7473619e-002  1.8711688e-001 -1.3738567e-001  1.4896714e-001 -1.0488345e+000 -6.2954948e-001  7.3419962e-001  7.3929281e-001
  5.9573009e-001 -9.3103957e-002 -1.5903920e-001 -1.3222271e+000 -3.7455810e-001 -5.1929249e-002 -1.7853728e+000 -4.5469926e-001 -1.4390495e+000  7.6766178e-001 -1.4066941e-001  8.8373459e-001 -2.7899891e-001 -7.0376961e-001 -1.3363029e+000 -9.6250862e-001  3.8928182e-001  2.0037401e-001  2.1972970e-001  1.3221619e+000  5.8715992e-002  2.2649216e-001 -5.2846538e-001  2.8228544e-001 -1.1152136e-001  7.1223829e-001  4.8244319e-001  6.2454595e-001  4.1300571e-001 -4.2917974e-001  1.0619188e+000  1.2668631e+000  5.2869608e-002 -3.2266830e-001  3.4499106e-001  5.6348130e-001 -6.6748728e-002 -2.4774872e-001  5.4311648e-001  2.7948803e-002  3.0156309e-001 -3.3713373e-001  2.2113384e-001 -4.0744973e-001 -1.2031276e-001  3.6452987e-001  7.6069439e-001 -4.7280545e-001 -3.7457180e-001 -9.5655392e-002 -4.1228325e-001 -9.5137861e-001 -6.3432891e-001 -1.2000222e+000 -1.3411532e+000 -8.2107232e-001  1.4789961e-001 -5.9158409e-001 -3.9283390e-001 -6.1067367e-001 -8.6946678e-002  1.5389036e-001 -7.1266564e-001 -1.6531788e+000 -1.3288051e-001 -9.3595690e-001
