# Supplementary material for: Resting-State Temporal Synchronization Networks Emerge from Connectivity Topology and Heterogeneity
Source: PLoS Comput Biol. 2015 Feb 18;11(2):e1004100. doi: 10.1371/journal.pcbi.1004100 (PMC4333573; doi:10.1371/journal.pcbi.1004100)
Supplement: S1 Dataset — Each volunteer underwent two scanning runs (blocks). For each recording session (subject and run), BOLD time series were averaged over the corresponding 66 brain regions of the brain atlas. Each file subXblockY.txt contains the time series of all 66 brain regions from subject X and run Y. The labels of the brain regions are contained in file ROIs_Labels.txt. (ZIP) [file pcbi.1004100.s006.zip › DataSet S1/subj17_block2.txt]

 -1.2584760e+000 -9.2089242e-001 -4.5530432e-001 -1.0438954e+000 -3.6871069e-001 -1.6824023e+000 -1.8942220e-001 -1.2096487e-001 -7.4318520e-001 -7.7109348e-001 -3.9879857e-001 -1.2731134e+000 -6.7545046e-001 -5.5719469e-001 -8.0282168e-001 -7.0350137e-001 -8.0181918e-001  1.0167175e-002  7.7395667e-002  1.6614440e-001 -1.0141476e-001 -2.2663924e-001  3.3778015e-001 -5.1896245e-001 -6.1274199e-001 -4.0614640e-001  5.4460552e-001  5.3168047e-001  1.8673032e-001 -6.2417730e-001 -3.0396919e-001 -6.9435324e-001 -5.9808780e-001 -3.0807647e-001 -4.3412545e-001 -4.3367981e-001 -1.4339403e-001  6.8509940e-001 -1.2860102e-001  5.3990058e-001 -6.0322277e-001 -3.9324255e-001 -5.8460756e-001  2.9900645e-001 -4.4430494e-001 -7.1122359e-002 -1.1449164e-001  8.7285622e-001  8.4211929e-002  2.7720998e-001 -1.0887424e+000 -1.2085861e+000 -7.0866386e-001 -4.2263164e-001 -5.0335468e-001 -7.5407514e-001 -4.0091266e-001 -2.0707089e-001 -3.5252917e-001  5.6372157e-001 -2.3384387e+000  8.7380634e-002 -1.0233974e+000 -8.2784641e-001 -6.1457229e-001 -1.4865563e+000
 -5.0513754e-001 -5.9737624e-001 -1.1146152e+000  2.6374793e-001 -3.6384642e-002 -3.2479556e-001  4.3033656e-001  1.0856319e-001 -4.6966784e-001 -2.5152739e-001 -7.7902206e-002 -5.8499848e-001  8.0421877e-003  3.5759535e-001 -1.3864352e-001 -5.7500682e-001 -1.0132507e+000  1.8184389e-001 -1.4921296e-001  3.8855022e-001  4.9022245e-001  4.9195102e-001  4.9132777e-001  2.0780642e-001 -4.1961070e-001 -1.0114152e-001  1.0242091e+000  1.0122263e+000  7.9921532e-001 -5.2354853e-001  5.0025800e-001  4.1066668e-001 -6.0324525e-002  2.6959108e-001  5.9364744e-002  7.0373603e-001 -9.0664514e-001  4.6358507e-001  5.2605641e-001  9.8309995e-001 -3.5935129e-001 -3.9420501e-002 -4.8918958e-001 -1.7265652e-001  8.9731416e-003  9.0952114e-001  4.1652238e-001  5.8348078e-001  8.6390672e-001  5.8977100e-001 -6.7078695e-001 -1.7596534e-001  7.6326335e-001 -1.6605051e-001  9.2525211e-002  4.5163565e-001  7.5762531e-002 -8.3255231e-001 -1.5398015e-001  5.5509613e-001 -9.7277624e-001 -2.2490137e-001  3.6455448e-001 -1.1309530e+000 -6.8599665e-001 -4.3816473e-001
  4.9005508e-001 -5.5559836e-001  1.0853536e+000 -1.0673405e-001 -2.2347708e-001 -7.1253329e-001  5.4933008e-001 -1.5526895e-001  1.8196439e-001 -3.4007527e-001  5.4041744e-002  3.2388278e-002  5.2822839e-001  2.1143642e-001 -1.1026434e-001  3.4197457e-003 -9.9724089e-001  1.7610390e-001  7.9251334e-001  3.9634366e-001  8.8646264e-001  3.2960368e-001  3.8172487e-001  3.5966559e-001 -1.2104464e-001  4.7683444e-001  8.8996315e-001  6.6774517e-001  2.9838442e-001 -8.7444482e-001  3.9948920e-001 -2.8238172e-002 -4.3854440e-001 -8.2529594e-002 -2.8994856e-001 -7.8978711e-002 -1.0905801e+000  5.4683106e-001  4.1539174e-001  5.1680219e-001 -1.3574023e-001 -1.9457046e-002 -6.0038124e-002  3.1382744e-001 -1.0360588e-001  4.1244290e-001  2.0432554e-001  5.0934038e-001  4.2131396e-001 -5.4660050e-002 -3.5058058e-001 -1.7118283e-001 -3.4015531e-001  2.8082274e-001 -1.3282781e-001 -2.6118634e-001 -3.6329507e-001  1.1949850e-001 -3.2196619e-001  2.7204543e-002 -2.5450835e-001 -6.0629399e-001  9.9776481e-001 -8.3758050e-001 -1.0083485e+000 -3.8225965e-001
 -3.8316268e-001 -1.0679432e+000  2.2965825e-001  9.9190671e-001 -4.2970645e-001 -3.8389632e-001  8.4273709e-002 -1.4444824e-001 -3.9618973e-001  2.1553313e-001  4.5305935e-001  5.5958455e-001 -2.3392620e-001  1.3263268e-001 -2.2497061e-001  3.1110764e-001 -1.3254340e-002  5.1361795e-001  8.2575246e-001  1.0727177e-001  1.1209066e+000  5.5503929e-001 -3.7331461e-001  2.9849641e-001  2.3408445e-001  2.2293757e-003 -9.1881085e-001 -9.7528267e-001 -4.5217339e-001 -4.3911105e-001  6.3137544e-001 -5.0974169e-002  8.3654802e-001  6.0829483e-001 -3.9417608e-001 -8.8529486e-002 -1.6338300e-001 -4.6294821e-001 -1.0842480e+000 -8.3359300e-001  2.0616466e-001 -5.6078229e-001  1.3902184e-001 -9.5947533e-001  5.4598764e-002  9.3436740e-002 -3.9482780e-001 -6.4505833e-002 -2.1892031e-001 -5.5545473e-001 -4.5240135e-001 -7.5592523e-001 -2.8034057e-001 -2.4495708e-002  7.7752300e-001 -3.6826526e-001 -1.5087386e-001 -2.7494033e-001 -7.9283675e-001 -2.7208131e-001 -1.1639837e+000 -5.0232068e-001 -3.6820815e-002  5.2190453e-001 -1.1591576e+000 -5.4706123e-001
  1.7303015e-001  1.3755852e-001  4.6904066e-001  3.1187974e-001  2.7794395e-001  4.0192380e-001 -1.6877621e-001 -5.2365476e-001  2.7310401e-001 -4.3800365e-001 -2.8261721e-001  1.2445066e-001 -1.1243759e-001 -1.1909996e-001 -4.5724928e-001 -2.1468922e-001 -2.0198764e-002 -6.4694757e-001 -6.9722157e-001 -1.2109511e-001 -1.6918915e-001 -7.6900649e-001 -6.4787472e-001 -8.1822822e-001  7.1489662e-002 -9.6514954e-002  6.5306400e-002  5.0021681e-001  7.7358189e-001  6.0736057e-001  2.8236505e-002  2.4328049e-001 -6.3252467e-001 -2.7126858e-001 -1.0347810e-001  4.3192997e-001  2.7788859e-001  6.1466289e-001  2.8525199e-001  2.4418055e-001 -7.0578380e-002  9.0011434e-002 -7.8671141e-001 -3.8708670e-002 -3.4624683e-001  7.6102446e-001 -4.2535069e-001  7.8040917e-002  2.1461908e-001  3.3734199e-001 -3.1769847e-001 -3.5386882e-001  5.9659470e-001 -8.6307404e-002  4.1465555e-001  6.5435974e-002 -3.6391750e-001 -7.9712385e-002 -6.7369682e-001 -1.3157917e-001 -4.8036281e-001  1.2576394e-001 -1.4596617e-001  2.7327066e-002  2.0446122e-001 -1.1399984e-001
  9.3697800e-001 -1.4984564e-001 -9.7519880e-002 -5.0869485e-001 -3.6510789e-002 -9.4946790e-001 -7.5709011e-001 -8.2229322e-001 -2.9552589e-001 -3.8305738e-001 -9.8878059e-001 -1.1164476e+000 -1.1749509e-001 -3.5377319e-001 -9.0977692e-001 -5.3733518e-001 -8.9518412e-002 -7.5818506e-001 -9.6409064e-001 -4.1468092e-001 -1.0165624e+000 -5.4178474e-001 -2.4786108e-002 -5.9847053e-001 -3.5436034e-001 -6.2327384e-001  4.0020396e-001  2.5148792e-002  6.5060155e-001 -5.1547434e-002 -4.7213853e-001 -1.7446498e-001 -7.9079660e-001 -7.7252041e-001 -2.4676052e-001 -1.7652571e-001 -5.0908115e-002  9.0953192e-001  6.6151475e-002  4.1422779e-001 -8.5942807e-001 -1.7278286e-001  1.3268896e-001 -1.0068240e-001 -3.7082374e-001  5.4753589e-001 -3.0858908e-001 -3.3749323e-001  3.2550226e-001  9.1248471e-001  3.8908045e-001 -6.9667453e-002  8.9048439e-002 -1.1891756e-001 -5.9888316e-001 -4.1760461e-001  5.0589041e-002  8.9232405e-002 -7.6011341e-002 -2.1296222e-002 -3.4017241e-001  5.3125164e-001  2.3307051e-001  1.3367997e-001  9.5450361e-001 -8.1602746e-002
 -7.8737001e-001  8.2018399e-001  3.6366414e-001 -7.9080995e-002  4.5955004e-002  3.1248489e-001 -7.2111386e-001 -8.4997672e-001 -3.3860988e-001  7.1394031e-001 -2.0640237e-003  8.2103277e-001 -2.2046539e-001  4.7413860e-001  6.2891791e-002 -1.0155916e-001  7.8344648e-002 -4.1964315e-001 -3.1013768e-001 -1.0068639e+000  8.5351389e-002 -8.2497526e-002 -9.8072998e-001 -1.4760896e-001 -5.5211836e-001 -8.1720863e-002 -5.6897375e-001 -1.6447629e-001 -6.6104752e-002  7.6592952e-001  1.9470326e-001 -8.8949974e-003  3.5165427e-001 -4.9256085e-001 -2.9085043e-001 -7.4223676e-001  2.0958739e-001 -4.4244020e-001  5.8334151e-002 -3.1005413e-001  2.1335169e-001 -3.0218805e-001 -1.5240251e-001 -8.9555104e-001  1.5411032e-001 -7.3818004e-001 -1.6271831e-002 -6.7377765e-002  3.0835766e-001 -9.5860359e-001  1.7052630e-001  4.9555911e-001  2.3151908e-001 -4.5381373e-001 -2.9437900e-002  1.3725698e-001 -1.2648756e-001 -2.0561999e-001 -2.1491326e-001 -6.7384489e-001  5.3147414e-001 -3.9007571e-001 -4.8584359e-001  6.3760391e-001 -2.5523402e-001  1.4564208e-001
 -4.6574532e-001  5.5908503e-002  8.7212266e-001 -3.1384805e-001 -5.5355317e-001  1.1734016e+000  1.1029587e-001 -6.8790727e-002 -1.3778866e-001  5.2094770e-001  2.9251816e-002  1.3924574e+000  5.8088018e-001  9.0008756e-001 -9.2207647e-002 -6.0870678e-001  1.6524180e-001  4.4983957e-001  3.4274633e-001 -3.2935753e-001 -4.8561052e-001  1.2680911e-001 -2.3967392e-001 -2.5138625e-001  1.4162372e-001  3.5246097e-002  5.3014052e-001 -4.4166975e-001 -5.1469994e-001  7.0383373e-001 -4.5266024e-001  1.8508326e-001 -2.5716299e-001 -1.8132400e-001  6.2664621e-002 -7.1690632e-001  5.3126336e-001  1.3518379e-001 -3.4165169e-001  5.3915865e-001 -4.2385415e-001  1.1336854e-001  1.7703726e-001  5.2663030e-001 -1.2380382e-001 -6.6352030e-001 -6.4936309e-002  7.1345025e-001  7.8787008e-001 -5.9787540e-001 -1.0939534e-001  5.3751463e-001  7.1130645e-001  2.0215425e-001  1.5527371e+000  1.3481646e+000 -4.0688488e-001 -1.6444630e-001 -2.1998877e-002 -2.8473926e-001  2.1089337e+000 -2.0203270e-001 -9.2639755e-002 -1.7001013e-001  4.9389022e-001  1.3284708e-001
  2.5352737e-002 -5.0289512e-001  8.7112714e-001  9.7849055e-001 -2.1863149e-001  1.1848236e+000 -7.9032084e-002  3.0433455e-001 -8.5415813e-001  8.6074573e-001  1.1498159e+000  1.0007295e+000 -6.3144210e-001  1.3326335e+000  2.6694975e-001  3.9441759e-001  1.1031355e-001 -4.4034263e-001 -1.5527778e-001 -2.1917862e-002  4.0328054e-001 -2.2318637e-001  1.5279261e-001 -1.6881476e-001  1.1655036e-001 -3.8341614e-001  4.9459566e-002  2.0753456e-001  4.5890924e-001  7.7605949e-001  1.1242069e+000  6.1116411e-001  8.1946290e-001  9.7873251e-001  4.8556009e-001  2.6846904e-001  8.2983989e-001 -1.7037469e-001  1.8087109e-001 -1.2856119e-001  7.8740482e-002 -4.2015775e-001 -2.2347735e-001  1.7113944e-001 -7.4975002e-002 -7.4035721e-002 -7.1436026e-001 -2.0892872e-001  1.6640715e-001 -8.6559574e-001  1.9050412e-001  4.5578187e-001  6.2620598e-001 -8.3377245e-003  1.0879409e+000  8.2206477e-001 -4.6377496e-003 -2.3720368e-001  2.1156751e-001 -2.5155578e-001  6.4411679e-001 -2.7491982e-001  1.9750936e-001  6.9091363e-001 -6.5210744e-001  4.3065686e-002
  7.4941291e-001  3.5141753e-001  7.7150763e-001 -6.1124390e-001  2.8557417e-002  1.2384829e-001  2.8744357e-002  3.1022952e-001  5.1686702e-001 -3.7092015e-001  6.9530068e-003  8.3157417e-001  1.1684486e-001 -3.7499504e-001  4.2867615e-001  2.3975139e-001 -1.2848962e-001 -1.4270786e-001 -4.2891727e-001 -6.7979444e-001 -1.0702356e+000 -7.3504255e-001 -3.2300633e-001 -5.1972321e-001  1.6833789e-002  6.1397132e-001 -4.1212964e-001  4.5684154e-001  9.3348831e-001  4.3382060e-001  5.5811127e-001  4.1742437e-001  6.2365345e-001  2.3171199e-001  2.5516674e-001  1.0430500e-001 -2.5918448e-001  7.7674753e-001  1.3105946e+000  7.2326172e-002  3.5566670e-001 -5.5075478e-001 -4.7048505e-001 -7.1148289e-001 -4.8524103e-001 -5.6976864e-001  1.2216840e-001 -8.8751370e-001 -7.7703075e-001 -4.2267238e-001  2.0006879e-001  2.6622331e-001 -8.6849128e-001 -5.1211780e-001  7.8830684e-002 -3.5261835e-001 -9.8564566e-002  5.5604982e-001  3.3959369e-001 -8.5571521e-002  3.3414298e-001  5.1350599e-001 -4.8061134e-001 -6.5712168e-002  1.5377147e-001  8.5330568e-001
 -1.3120962e-001 -6.6880934e-001 -2.0619939e-001 -3.7622465e-001 -5.4961602e-001 -4.9522302e-002 -8.7679776e-002  2.4167392e-002 -5.6601799e-001 -9.0317286e-001 -3.9525387e-001 -1.0955147e+000 -2.9975600e-001 -5.1067469e-001 -9.0174538e-003  3.9047142e-001 -1.2670184e-001 -8.0255959e-001 -6.5573668e-001 -1.0437901e+000 -2.2662177e-001 -5.2822528e-001 -4.8486640e-001 -4.6402309e-001 -6.0687341e-002 -7.5097631e-002  6.3390824e-001  1.2101860e+000  7.8984112e-001  2.9201817e-001 -1.0344211e-001 -9.5787942e-001 -4.7768040e-001  4.5926829e-003  7.0025093e-002  5.1491411e-001  9.4518116e-002  5.9942821e-001  1.1476692e+000  7.5258604e-001 -1.7168445e-001  6.3517945e-001 -4.7576292e-001  5.2414842e-001  2.3612933e-001  8.6768359e-001 -9.2796427e-002  1.3665722e-001  9.3300383e-002  2.1177170e-001  3.5040271e-001  3.5106536e-002 -6.6476247e-001 -1.9425628e-001 -4.1664473e-001 -4.3800988e-001  1.0909195e-001  3.4603053e-001  4.8805364e-001  2.2690517e-001 -3.7656829e-001 -3.4417607e-001  2.0774936e-001 -1.3510978e+000  7.3067722e-002  6.7337462e-001
  6.1263114e-001  4.4002959e-001  6.2433389e-001  1.7711370e-001 -1.1936173e-001  9.5105129e-001 -1.3387910e-001 -6.2911635e-001  2.2914449e-001 -1.5338822e-001 -2.2630781e-001 -3.3093506e-001 -1.1154932e-001 -4.4713644e-001  6.5335063e-001  6.5846764e-001 -4.4161667e-001 -9.4596074e-003 -1.5399615e-001 -6.7371399e-001 -8.4757397e-001 -1.6366663e-001  7.4355651e-002  3.3298374e-001  1.3681427e-001  2.3927186e-001  3.3011604e-001  5.2720157e-001  3.5768356e-001  1.3733808e-001 -1.3573803e-001 -5.2246062e-001 -1.7954196e-001 -7.1260538e-001 -1.7212699e-001 -3.8296094e-001  5.2311318e-001  4.9715718e-002  3.4779501e-001  1.8276197e-001  2.7741929e-001  4.3825633e-001  2.6576834e-001  9.8124296e-001  4.2502831e-001 -1.5553978e-001  5.0759419e-001 -3.9261537e-001 -9.3457213e-002 -4.2867505e-001  4.7383103e-001  5.7705023e-001 -5.4183106e-001  7.0284867e-002 -3.7943655e-001 -1.3691828e-001 -2.1853505e-001  1.1204083e-001  5.4780399e-001 -1.2857693e-001  1.4471020e+000  2.6103860e-001 -1.9911358e-001  5.9397513e-001  6.0044667e-001  1.2474014e+000
 -1.2474029e+000  1.4632982e-001  1.0307255e-001 -1.7924020e-002 -1.1555622e-001  3.4785219e-001  4.2399400e-001 -7.2605722e-001 -2.8801890e-001 -1.2838795e+000 -2.0469268e-001 -9.7616750e-001 -3.7295356e-001 -1.1304472e-001  7.2385211e-001  6.6117503e-001 -1.1077865e+000 -7.0399457e-001 -1.6334624e+000 -7.3021693e-001 -1.4610915e+000 -1.0116945e+000  1.9459816e-001  1.8954949e-001  1.3435586e-001 -3.8966725e-001  9.0883606e-001  1.3623382e+000  8.7142583e-001  5.1742003e-001  3.1419508e-001 -3.6195493e-001 -2.8590223e-001  5.2018213e-001  8.6700131e-002  1.1300065e+000  7.4469033e-001  9.5386931e-001  9.2048100e-001  1.0909760e+000  1.2473334e-001  8.7327312e-002 -4.7201566e-001 -2.1207052e-001  4.7228252e-001 -7.4055802e-001  4.3446818e-001 -7.6673760e-003 -9.4669512e-001 -2.9568502e-001  5.3164983e-001  7.2674634e-001 -3.8546701e-001 -3.6198005e-001 -1.9166855e+000 -4.6895226e-001 -2.7061573e-001 -2.4867885e-001 -3.9047938e-001  2.3361205e-001  4.6766723e-001  2.4714770e-001 -9.9664773e-003 -8.0777879e-001  1.8640968e-001 -9.2594480e-001
 -5.9177753e-001  5.1450010e-002 -9.9605749e-001 -8.9887654e-001 -3.5326090e-001  5.0481763e-001  1.9189445e-003 -2.3672369e-001 -3.3171562e-001 -9.8365554e-001 -3.6795741e-001 -5.9712090e-001 -4.0774464e-001  9.2531035e-002  4.0772519e-001  2.7021994e-001 -1.0972902e+000 -3.1513589e-001 -4.3289385e-001 -1.1769887e+000 -1.0795288e+000 -9.1767486e-001 -3.5552410e-001 -6.9631238e-001 -5.2115436e-001 -8.5305458e-001  3.8989546e-001  5.4874015e-001  6.7415765e-001  8.9601165e-001 -7.9097526e-003  6.8927103e-004 -4.9783562e-001 -9.9813093e-001 -4.9243353e-001 -2.7425754e-001  7.5336880e-001  1.1864934e+000  7.9675960e-001  4.0769896e-001 -5.6983571e-001  3.9501473e-003 -8.1807265e-001 -8.1879635e-001 -8.6738391e-001 -1.1229526e+000  1.0929799e-001 -8.3332797e-002  4.5015982e-001 -4.6166408e-001  3.2535707e-001  1.3413362e-001 -1.0011482e+000 -7.5467729e-001 -6.1280361e-001 -1.4001190e-001 -1.4900343e+000 -5.2438346e-001 -4.8936456e-002  5.2989424e-001  8.0327645e-001 -2.3404326e-001 -1.0105782e+000  9.0773541e-001 -1.7667326e+000 -2.4582912e-001
 -4.2860858e-001 -5.0316795e-001  5.6173062e-002 -7.3318563e-001 -3.6608306e-002 -1.2519906e-001 -6.6273420e-001 -5.4301069e-001 -7.5653508e-001 -1.0485802e+000 -1.0205579e+000 -4.7787532e-001 -6.3359742e-001 -2.8402396e-001 -3.0464428e-001  4.1225118e-001 -2.8988746e-001 -5.5268879e-001 -7.2284776e-001 -3.7782380e-001 -6.9045865e-001 -5.7591264e-001  1.6696537e-001  4.9795016e-001 -1.0352407e-001 -3.8030985e-001 -5.5682776e-002 -6.0494083e-002 -2.1170168e-001  9.9882666e-002 -9.6304151e-001  6.4140081e-002 -9.3796191e-002 -6.8646331e-001 -5.8047016e-001 -1.3112827e+000 -3.4789747e-001 -1.3804529e-001 -2.3908459e-001 -6.4082921e-001 -2.6561444e-001  1.8678390e-001  8.7452392e-001  1.2045795e-001 -3.6515099e-001 -1.3165913e-001 -2.9553294e-001 -2.7281609e-002  1.2678714e-001  2.4295991e-001  4.2425122e-001 -6.4466749e-001 -1.5160578e-001 -3.7552317e-001 -1.6390757e+000 -2.6554676e-001 -1.2856472e+000 -3.9366308e-001 -7.9297025e-001 -5.9980597e-001 -3.9469414e-001 -5.5344035e-001  2.5922106e-001  8.7956061e-001 -2.6510954e-001  4.0646127e-001
  3.1498078e-001 -3.3205440e-001  1.6782775e-001 -5.8355101e-001 -3.6653413e-001  9.7847600e-001 -7.6895552e-001 -5.3803281e-001 -4.0713015e-003 -4.7900640e-001 -1.6303013e+000 -7.0966522e-002  3.0161865e-001 -4.2011291e-001 -8.4394257e-001 -3.1940654e-001 -9.4952055e-001 -6.4968716e-001 -4.9023545e-001 -2.4778009e-001 -7.2872177e-001 -6.5166706e-001 -1.0230009e+000 -3.8679909e-001 -5.2824074e-001 -7.5110081e-001  2.4413918e-002  7.0376435e-001  3.2065865e-001 -7.5059075e-002 -1.0287520e+000 -1.2871518e-001 -6.9619144e-001 -8.1029539e-001 -3.4645742e-001 -7.5814118e-001 -3.0689680e-001 -4.5588821e-002  3.9198556e-001  9.5779003e-003 -3.7076189e-001  6.4711530e-002 -3.8794260e-001 -5.8359974e-001 -3.8253366e-001 -1.4634469e+000 -3.3717181e-001  2.2315212e-003  6.6588530e-001 -5.8325075e-001  1.5844071e-001 -1.1824740e+000 -1.4318796e-001 -3.3159632e-001 -6.5842539e-001 -9.6391357e-001 -9.5206541e-001  2.1283434e-001 -4.6198926e-001 -1.4095826e-001 -1.3841297e+000 -4.8792555e-001  4.8023713e-002 -4.3510981e-001 -5.5847949e-001 -6.2928387e-001
 -6.9179441e-003  7.1735198e-001 -6.1895183e-001  4.6429173e-002 -5.0511499e-002 -8.8903936e-002 -3.9636971e-001 -5.5418589e-001 -1.1954414e-001 -5.8645398e-001  7.6558054e-002 -2.5882199e-001 -8.2264870e-002  9.2973771e-002 -2.7916811e-002  5.5414894e-001 -2.6769190e-002  5.1232049e-002  7.3196044e-002  5.3172017e-002  1.3440654e-001  9.5795854e-002  5.1300875e-001  1.2158096e+000  3.9152131e-001 -6.4708580e-001 -1.4589124e-001  3.2381962e-001  3.9507992e-001 -2.7889856e-001 -6.7239718e-001 -4.1322024e-001 -8.4601252e-001 -8.8105933e-001 -1.1257806e-001 -6.2450956e-001 -6.9521975e-001  6.7281167e-001  8.1425662e-002  1.6056597e-001 -6.1100417e-001  2.0891010e-001 -1.1373306e-001  2.6427240e-001  3.1883040e-001  3.5111217e-001 -2.4297622e-001  1.6952636e-001  1.0631533e-001 -4.7465013e-001  1.5527642e-001 -7.8800246e-002 -5.4637949e-002 -2.1259771e-001 -1.1551273e+000 -1.9253907e-003 -7.0329416e-001  3.8125970e-001 -3.4441944e-001  1.4335605e-002 -1.4642448e-001  5.4516127e-002 -1.0272446e+000  3.0327993e-001  5.0061963e-002  4.3059832e-001
  1.6810454e-001  5.1159878e-001 -4.6655745e-001 -6.6889458e-001 -4.4694337e-001  9.3750125e-001 -3.7332531e-001  2.5163986e-001 -8.8688019e-002 -8.8298917e-002  7.3132917e-001  6.7221306e-001  1.8008492e-001  2.2785483e-001  9.0326157e-001  6.1892250e-001 -6.4759389e-002  6.3401853e-002  1.7928552e-001 -9.9587720e-002  2.0585963e-001  4.6985077e-002  7.8616841e-001  4.6718760e-001 -5.5876296e-002 -7.2953855e-001 -9.1662251e-001  1.4388148e-001 -2.5824103e-001  9.7651102e-002 -7.9896455e-002  1.2804083e-001  1.1122118e+000  7.1253994e-001  2.1252785e-001 -5.4234457e-001 -3.5828751e-001 -3.7237342e-001  1.3622988e-001 -1.3741382e+000 -2.1673447e-001 -4.2035431e-002  3.0431470e-001  8.3526249e-001 -2.1362139e-001 -2.2588420e-001 -7.7320726e-001 -6.3967405e-001 -3.2828441e-002 -8.0176996e-001  8.8182107e-001  8.3509669e-001 -4.8629241e-001 -2.3805764e-001  6.6102314e-001  4.3766096e-001  2.5769523e-002  1.4373327e-001 -6.7324445e-002 -4.8894447e-001  1.2076641e+000 -6.0934490e-001 -7.8207893e-001 -5.1985741e-001 -1.7335441e-001 -2.8494095e-001
  2.2091613e-001 -3.1848998e-001 -1.2126367e+000 -1.6994325e+000  2.2559884e-001 -3.2411894e-001 -9.9537878e-003 -1.4300548e-001  9.7856726e-002 -2.9551432e-001  7.8198990e-001 -6.1286082e-001  2.9367027e-001  2.7362594e-002  7.5424591e-001  6.6893367e-001 -2.4211956e-002  3.1551742e-001  4.5240881e-001  1.1452049e-002  9.1337451e-001 -4.8934189e-001 -8.6103386e-003 -1.4013616e+000 -1.2361394e-001 -8.5348786e-001 -1.9627710e-001 -5.0449354e-001 -5.4109770e-001 -6.9230147e-001 -1.9993364e-001 -3.6014324e-001 -2.4941461e-001 -3.1921691e-001 -5.4854332e-001 -7.0664582e-001  2.3486905e-001 -1.1221104e+000 -4.8408531e-001 -3.7882913e-001 -5.9670899e-001 -1.3049455e-001  9.5160766e-003 -7.2554327e-001 -5.9542928e-001 -8.9231207e-001 -3.7677860e-001 -1.0184487e+000 -2.2126096e-001 -2.0064827e-001 -1.7169684e-001  6.6296300e-002 -6.2904210e-001 -1.2544951e+000  1.8082027e-001 -4.0484509e-001 -1.0187643e+000 -1.3963545e+000 -4.7197178e-001 -9.6097108e-001 -1.0085849e+000 -9.0850917e-001 -2.1043434e-001 -1.7433676e-001 -6.6598190e-001 -9.8710688e-001
  2.2760638e-001  8.3175680e-001  8.6409393e-001  1.4942485e-001  1.0104753e+000  1.6200249e-001  2.0341592e-001  5.1043022e-001  7.0753908e-001 -4.5830572e-001  9.3122521e-001 -2.1268765e-001 -1.1700967e-001 -4.5210555e-001  6.7442942e-001  5.2083593e-001  1.0270419e+000  7.4998097e-001  1.4050314e+000 -5.2414285e-003  1.2559626e+000  5.8459245e-001  7.7295180e-001 -1.4055586e+000  3.3488845e-001 -3.6819971e-001  4.4088192e-001 -5.7097289e-001 -7.1349436e-001 -4.6443523e-001 -1.6426630e+000 -1.0423318e+000  2.3550922e-002 -3.5402156e-001 -1.2709360e+000 -1.0548204e+000 -5.4226100e-001 -2.0238548e-001 -1.1041522e-001  4.9676210e-001 -4.5699955e-001 -1.4951999e-001 -9.5882110e-001 -2.4443467e-001 -2.2191338e-001 -4.1715219e-001 -1.3944009e+000 -3.3325653e-001 -6.8815283e-001 -6.4546397e-001 -2.4868447e-001 -3.4077829e-001 -1.1087956e+000 -8.7167415e-001 -1.3686280e+000 -4.3790968e-001 -1.0950466e+000 -5.4912066e-001 -3.4562716e-001  3.1086153e-001 -9.0913781e-001 -9.9428294e-002 -4.8827531e-001 -6.4730500e-001  6.4679381e-002  2.6946783e-001
  2.3633549e-001  2.5164017e-001 -6.2080818e-001  4.7543617e-001  9.2377036e-001 -4.5748490e-001  6.3526258e-001  8.4084538e-001  1.0739917e+000  1.8806131e-001  5.9206948e-001 -7.2790207e-002  1.9762782e-001  2.1402409e-002  7.2791615e-002  1.8630243e-001  2.5623396e-002  5.3305283e-001  9.3945362e-001 -3.3111404e-003  5.6525328e-001  4.2098478e-001 -7.7283959e-002 -6.7834078e-001 -1.9687734e-001 -8.2934092e-001  1.7353693e-001 -4.5682244e-001 -2.4706816e-002 -5.4270357e-001 -7.7112346e-001 -8.4008243e-001 -7.8249855e-001 -7.9157751e-001 -1.0283014e+000 -1.0019342e+000 -9.6121116e-001 -1.6057780e-001 -2.0336565e-002 -5.2430259e-001 -3.7579881e-001 -3.1411391e-001 -4.6103165e-001  5.3453573e-001 -2.5590440e-001 -2.1844648e-002 -6.9952481e-001 -3.6679303e-001 -4.6258328e-001 -8.0655243e-002 -7.6605948e-001 -7.9008085e-001 -8.1477118e-001 -9.0885831e-001 -1.3084500e+000 -5.9163266e-001 -6.5362923e-001 -8.3294094e-001 -5.2847099e-001  8.7150027e-002  3.6173633e-001 -1.1047526e-001  7.9910703e-001 -9.3027062e-002 -5.7711192e-001 -1.0614662e-001
 -1.1297751e-001  6.6191204e-001 -4.3777902e-001 -1.6416603e-001  1.2483470e+000  1.0433665e+000  1.6309140e+000  7.0785800e-001  6.0779530e-001  3.1867100e-001  1.1014496e+000  1.2309813e+000  5.5144314e-001  6.0813097e-001  4.6230454e-001  7.1530521e-001  8.2649875e-001  6.2483595e-001  1.1614597e+000  1.1125305e+000  1.4665164e+000  6.0524564e-001 -1.6546179e-001 -2.0707789e-002  5.2264465e-001  3.5183736e-001  5.2033106e-001  9.4883978e-001  3.9531765e-001  1.1673191e-001 -4.9639163e-001 -4.9479465e-001 -7.6644257e-001 -6.6127806e-002 -7.0145690e-001 -1.7961832e-001  2.1497495e-001 -4.5056206e-002  7.7681051e-001 -2.3786977e-001 -1.0936927e-001 -2.8999469e-001 -8.2493671e-001 -3.1208810e-001 -4.1714275e-002  9.3556717e-002 -1.4834836e-002 -3.5432590e-001 -7.8749912e-001 -5.0433943e-001 -4.1016723e-001  1.0970791e-002 -6.8984291e-003 -6.4637724e-001  1.0819154e-001  5.3973803e-002 -6.2178639e-001 -7.2432305e-001 -6.9342814e-001  2.5905419e-002  1.0187380e+000 -1.0985670e+000 -1.4721400e+000 -3.5987850e-001 -3.1313648e-001 -2.8197315e-001
 -1.7175859e-001  2.1349931e-001 -8.1117609e-001 -8.7235909e-001  5.6284046e-002  9.0038044e-001  5.3677599e-001 -1.5209919e-001 -1.4394790e-001 -6.5305049e-001  5.4760324e-001  3.6240106e-001 -1.1123649e-001  1.0789410e-001  5.5032279e-001  1.1996302e+000 -9.9584560e-002  4.2077863e-002 -5.4223734e-001  1.3804759e-001  1.7251814e-001 -8.0986379e-002  5.6989330e-001 -3.9582363e-001 -1.5838258e-001  2.5501952e-001  3.5530610e-001  8.8814822e-001  9.0050916e-001  4.7205642e-001 -6.0944008e-001 -3.1987200e-001 -4.9123715e-001 -3.3863412e-001 -1.0967298e-001 -8.4173414e-001  3.9086954e-001  5.9748689e-001  1.2204828e+000  4.1642694e-001 -4.9910655e-002  3.9489443e-001  7.1033351e-001  1.0897383e+000 -6.3040844e-001 -6.9940680e-001  8.7718406e-002 -1.3895446e+000 -9.0378853e-001  4.0108561e-002  1.7232659e-001  1.2824385e-001 -6.2297394e-001 -1.2487029e+000 -1.2770722e-002 -1.0481677e-001 -8.3239183e-001 -1.5617150e+000  1.4444656e-001 -3.9013377e-001  1.4085285e+000 -9.5647424e-001 -6.7430741e-001 -1.4093113e-001 -7.4227180e-001 -9.5044608e-001
 -7.5762606e-001 -4.6594542e-001  3.3593352e-001  1.7574896e+000  8.5404166e-001  2.5655626e-001  6.8293826e-001 -5.2791746e-002  6.5743418e-001 -2.9479170e-002  5.8365196e-001  4.0253995e-001  6.9735981e-001  2.0373480e-001  5.5787912e-001  4.3701598e-001  7.1361665e-001 -1.3616467e-001  4.6667366e-002  1.4499462e-001  1.5833691e+000 -1.4351683e-003  7.1288709e-001 -5.0615126e-001  3.2354089e-001 -5.2519198e-001  1.2401294e+000  1.2781990e+000  1.3330487e+000  8.3750344e-001 -1.7251680e-001 -3.8112068e-001  7.4121605e-001  4.1006174e-001  2.0979351e-001 -5.1092428e-002  5.8301718e-001  7.1683154e-001  8.8527670e-001  8.1712979e-001  3.5976550e-002  3.7973841e-002  5.7274215e-001  8.9545557e-001  1.2785980e-001  4.9813858e-001 -1.4447060e-001 -8.2476347e-001 -6.5274166e-001 -7.1648470e-001  8.0113829e-002  2.9575762e-002 -1.5267397e+000 -8.7864178e-001 -1.6736857e+000 -1.1297397e-001 -3.7201382e-001 -7.5056221e-001  4.4093096e-001  6.3986210e-001 -6.0734832e-001 -3.0676058e-001 -5.2400445e-001  1.9306523e-002 -5.4521482e-001 -7.2926963e-002
  5.4924560e-001  6.4038343e-002 -1.5209213e-001  1.1031913e+000  5.0974079e-001  4.5909033e-001  7.4898448e-001 -1.4953820e-001  4.2767586e-001 -3.6462302e-002  5.4829148e-001  4.4244479e-001  2.8973608e-001  5.6064969e-001 -1.3369353e-001 -4.6171481e-001  5.8591470e-001  6.8340743e-001  5.9556135e-001  3.6754108e-001  7.5766541e-001 -4.8920040e-002  3.2581572e-001 -1.5662659e-001  4.0763686e-001 -2.4166690e-001 -7.4068798e-002 -2.7616436e-002  1.2562535e-001  2.9082271e-001 -1.4117897e-001 -1.6191064e-001  6.4388206e-001  1.3088382e-001 -6.6324712e-001 -2.8655062e-001  3.6920819e-002 -4.7817693e-002 -1.5886677e-001  2.3547211e-001  2.1369276e-001 -1.0929700e-001  2.5046833e-001  2.7839507e-001  1.1898840e-003  2.0018230e-001 -1.6766025e-001 -7.7551052e-001 -4.9502035e-001 -4.9278336e-001 -8.8928027e-001 -5.9987255e-001 -9.5593895e-002 -4.4947229e-001 -9.0939595e-002 -2.5223265e-003 -3.3075148e-001 -7.7871637e-001 -3.3071245e-001  3.1782850e-001  8.7724613e-001 -3.5508033e-001  4.0779965e-001  5.4668113e-002 -3.2131792e-002  3.7406060e-001
  1.0106734e+000 -2.2091482e-001 -1.4297405e+000  1.3113682e+000  7.6324424e-001  1.0984218e+000  7.1960139e-001  4.1354219e-002  2.3998868e-001  3.4242833e-002  5.1875978e-001  6.9863210e-001  4.3335546e-001  4.8932844e-001 -2.7107693e-001 -3.5354125e-001  5.9396579e-003  1.2042988e-001  5.0587973e-001  3.9079713e-001  9.5471315e-001  4.0423115e-002 -5.3658077e-001 -1.5045769e-001  3.4939879e-001 -7.8222857e-001  8.5160170e-001  1.4151364e+000  1.2180619e+000  2.0859384e-001  1.2324034e-001  1.5282369e-001  4.6150458e-001 -6.7717361e-002 -1.3353469e-001 -7.4219953e-001 -1.0049443e-001  3.2735128e-001  9.1832828e-001  6.6406534e-001 -7.7561114e-001 -3.0968921e-001  9.2700360e-002  1.2427414e-001 -5.7242004e-001  7.9503555e-001 -3.7150549e-002  3.4277546e-002 -4.2254833e-001 -7.3699038e-002 -7.1450170e-001 -5.7631610e-001 -3.5502878e-001 -9.6792454e-001 -5.2854868e-001  2.0608399e-001 -8.1575264e-002 -5.9639477e-001 -1.3679779e-001  4.5087969e-001  1.0403647e+000 -1.5748168e-001 -1.1188185e+000 -1.2547092e+000 -1.0438977e+000 -9.7157720e-002
  6.7614149e-002 -3.7587988e-001 -3.8892137e-001  1.0786791e+000  9.1081540e-001  9.2372894e-001  7.7769414e-001  4.9798106e-001  3.1836025e-001  3.7739674e-001 -1.6679505e-001 -4.9269548e-001 -1.2061871e-001  7.0624234e-001  4.4375806e-001  3.9815642e-001 -1.9829941e-001 -5.0105429e-001 -6.8086773e-001  3.5180671e-001 -4.0164529e-002 -6.7139823e-001 -6.9948713e-001  4.0607087e-001 -6.9283043e-002 -9.6710788e-001  1.8085424e+000  2.5406970e+000  2.3373134e+000  5.5658205e-001  1.1127265e+000  5.1605152e-001 -5.5550104e-001  2.5206362e-001  4.4558133e-001  8.0130548e-001  2.2125661e-001  2.1536177e+000  1.8577943e+000  1.4045923e+000 -2.3366205e-001 -9.4413487e-001 -7.3270171e-001 -9.7217133e-001 -7.2734043e-001 -1.0721273e+000 -8.9284224e-002 -6.2655472e-001 -7.5623798e-001  2.5971690e-001 -3.5943420e-002  9.1335371e-002  2.2607380e-001 -5.0581512e-001 -5.6973056e-001  1.3790409e-001  2.2383760e-001 -1.7634996e-001  3.1972031e-001  5.7209160e-001 -2.8556589e-001  5.6213802e-001 -1.6532143e+000  3.3417805e-001 -1.6165575e+000 -7.8874771e-001
 -5.4568392e-001  4.1096866e-002 -5.9344408e-001 -4.6939026e-002  1.1073906e-001 -1.2499453e-001  4.0205616e-002  1.0445127e+000  8.9244463e-001  4.7695691e-001 -3.6769992e-001 -2.6796939e-001  6.8404280e-001  9.5790231e-002 -4.3398991e-001 -2.1777642e-001  3.7158142e-001 -5.4693487e-001 -3.7022570e-001  5.9951590e-003  6.9345912e-002  5.6178820e-002 -8.5123310e-001 -3.4267600e-001  2.5797134e-001  4.7821681e-001  3.8782100e-001  2.0039714e-001  9.2709174e-001 -7.0197787e-002  1.7860694e+000  1.1348797e+000  4.2768994e-001  8.7319929e-001  1.1644433e+000  1.7437594e+000 -7.1838824e-001  1.0480937e+000  5.3243327e-001 -1.9140045e-001  1.1063847e+000 -8.8530214e-002  5.9723101e-001 -1.3175612e+000 -2.8494729e-001 -9.0550641e-001  3.7102794e-001 -1.8337335e+000 -1.2757602e+000  1.8023990e-001 -3.6687133e-001 -4.1843490e-001 -1.8124211e-001 -1.2748914e-001 -7.6169659e-002 -7.7398110e-001  8.8829363e-001 -3.6624130e-002  9.1263580e-001 -2.0858406e-001 -2.8455110e-001 -5.6501198e-002  6.6755013e-001 -2.7995776e-001 -6.4524178e-001 -2.7127843e-001
  8.0805436e-001  2.7256772e-002  6.0753299e-001 -7.7933283e-002 -1.5572333e-002 -5.4130665e-001  9.3588845e-002 -1.5975941e-001 -2.1037872e-001 -4.5253910e-001 -7.9492042e-001 -7.0046939e-002  6.3447689e-001  3.5101061e-001 -6.8345739e-001 -1.9305880e-001 -5.1508161e-001 -6.6266588e-002 -8.1715076e-001  6.1355109e-001 -4.4903664e-001 -7.4075590e-001 -8.8701109e-001  6.5943257e-001  3.3992865e-001 -1.5559187e-001 -5.4678135e-001 -5.4536200e-001 -1.9589217e-001 -2.0728669e-001  1.9552556e-001  6.0220046e-002  3.7166456e-001  5.4586584e-001  1.7250420e-001  7.4736886e-001 -2.6513421e-001 -8.9226742e-002 -1.1221418e-001 -9.2983806e-001 -2.3739585e-001  5.3508841e-001  1.0644896e+000 -4.2720271e-001 -3.7312469e-001 -2.7644527e-001 -2.8668544e-001 -9.9368662e-001 -1.1939213e+000  4.2813562e-001 -7.0703118e-001 -8.8964445e-001  6.0641449e-001 -4.2893040e-001 -9.0033228e-001  4.4809040e-003 -7.3616267e-001 -8.9980042e-001 -3.8340241e-001 -5.2925035e-001 -6.1228469e-001 -1.5197229e-001  5.4780245e-002  5.1281928e-001 -1.1402791e-001  1.2201210e+000
  2.1359873e-002 -5.6025942e-001 -3.9054114e-002  7.4817503e-001 -4.0336806e-001 -1.0029945e+000 -3.0990635e-001 -2.9427656e-001 -1.9766361e-001 -3.4094463e-001 -3.9346426e-001 -8.3610842e-001  5.0960062e-002 -2.1993283e-001 -8.3521075e-001 -4.1892275e-001 -1.4403670e+000 -5.7675979e-001 -1.0762710e+000 -3.5434716e-001 -1.2697309e+000 -3.3361173e-001 -5.6204106e-001  3.2350972e-001 -8.2347430e-002 -1.3655823e-001 -4.8739078e-001 -2.8687385e-001  2.3209522e-001  1.5581519e-001  2.5282443e-001  4.3754837e-002 -8.2851331e-001 -3.5862973e-001 -2.4536833e-001  5.5946730e-001 -4.8518085e-001  7.4916475e-001  6.1608280e-001  3.1142656e-002  3.9758899e-002  4.0438725e-001  5.1778649e-002  5.0985876e-001 -1.1640721e-001  7.8663005e-001  3.6851365e-001 -1.7414739e-001 -5.5238115e-001 -7.3722965e-001  2.2652288e-001 -3.8393828e-001  5.8612761e-001 -1.9921347e-002 -9.5036366e-001 -4.1040245e-001  6.9449689e-003 -5.9147109e-001 -1.4631284e-001  2.0725014e-001 -8.6864995e-001 -4.6499770e-002 -2.6958239e-002 -1.1385375e-001 -1.8645735e-001 -2.9138032e-001
 -8.8998916e-001 -1.6080825e-001  3.5360241e-001 -9.0603079e-001 -1.7119242e-001 -1.4297439e+000 -1.3875304e-001 -1.6605727e-001 -3.2408609e-001 -6.2664617e-002 -8.2318906e-001 -1.9964619e-001  1.7859630e-002 -1.4042734e+000 -2.7360314e-001 -2.9150969e-001 -5.7824892e-001 -7.8107427e-001 -8.5416660e-001 -4.7864016e-001 -5.5919308e-001 -2.8380016e-001 -9.4009203e-001 -4.4561218e-002 -6.2364203e-001  3.4622440e-001 -2.5343478e-002 -1.6105765e-001  5.2811406e-001 -7.4457630e-001  6.3390872e-001 -4.7256494e-001  6.3239727e-001  4.1630821e-001 -7.5022973e-002  5.7718332e-001 -3.4206168e-001  7.9472737e-001  2.4100980e-001  3.2744646e-001  5.5971069e-001 -4.8875400e-001 -2.0531432e-001  1.2297485e-001 -2.3920294e-001  8.9200177e-002 -3.9381737e-001 -6.8949322e-001 -9.9262475e-001 -5.4301115e-001 -1.3162323e-001 -5.8125903e-001 -4.3200715e-001 -3.9507602e-001 -7.8489550e-001 -6.6452108e-001  5.2411478e-002 -3.8319359e-001  1.8935550e-001  7.0250098e-001 -1.3224611e+000 -5.0774366e-001 -2.7271429e-001 -3.5171872e-001 -3.4854098e-001 -6.1172668e-001
 -3.6612886e-001  2.2071871e-001  5.5421130e-001  3.8482105e-001  8.6272203e-001  1.4486371e+000  5.0524960e-001  3.6540284e-001  5.3531470e-002 -9.9973428e-002 -9.2563887e-002 -2.9890874e-001  3.6098262e-001  2.3352531e-001 -1.1485607e-002  2.6017116e-001 -1.5029595e-001  5.2323176e-001  1.7709580e-001  3.0239642e-001  1.2317674e+000 -4.9663928e-002 -1.0245277e+000 -5.0859199e-001 -1.2734560e-001  1.1999637e-001  8.7116521e-001  1.1698893e-002  1.9964999e-001 -5.5511444e-001 -7.1237056e-001 -5.6631757e-001 -1.2324918e-001 -6.5815458e-001 -4.7194512e-001 -5.9309723e-001 -4.1362202e-001  2.1606079e-001  4.4631785e-001  9.0278101e-001 -4.0060519e-001 -2.3361537e-001 -6.7504884e-001 -4.3869920e-001 -2.2926418e-001  9.3164335e-001 -3.9309480e-001 -5.8826726e-001 -1.3530666e-001 -1.0916606e+000 -2.8121172e-001 -4.2186510e-001  1.1502922e-001 -5.9449999e-001 -6.9640938e-001 -7.3941552e-001 -3.3731075e-001 -7.1470777e-001 -5.3117139e-001 -3.1462058e-001  3.4742803e-001  2.8045218e-001 -1.7391513e-001  4.7088833e-001  7.1249269e-001 -1.1437706e-001
 -9.4900292e-001 -5.6857162e-001 -4.2461672e-001  1.9480441e+000  3.8020703e-001 -7.1209417e-001  6.0929703e-001  3.5755224e-001  4.8558612e-001 -3.1017587e-001 -3.0145973e-001 -4.7851214e-001 -4.2450496e-002  3.7233866e-003  2.2090131e-001  1.0605329e-001 -2.5399666e-001 -5.5685084e-001 -1.8930058e-001 -3.8423763e-001  1.3502817e-002  6.0385328e-002 -1.6359986e-001  4.2034830e-001  5.6871743e-002  5.1138163e-001  3.8630611e-001  1.2486559e-001  2.8877630e-001  1.4749952e-001  3.1679094e-001  1.3158719e-001 -3.0253521e-001  4.0539628e-001  8.2458458e-001  1.1055170e+000  6.1673541e-001  6.5962350e-001  1.3799946e-001  3.7863272e-001 -1.6178659e-001  1.0011029e-001 -8.5913352e-001 -5.2600872e-001  1.4075328e-001  5.5383405e-001  4.6660406e-001  3.9874829e-001 -1.3715520e-001 -4.7932618e-001 -1.5292568e-001 -2.5911481e-002 -1.0599407e-001 -4.5458988e-002 -6.6831176e-001 -6.3597259e-001  4.9221863e-001  2.0904052e-001  3.2019242e-001  4.3945878e-001 -1.1408396e+000  1.9175866e-001 -4.5334559e-002 -9.9363559e-002  7.7474053e-002 -6.3074989e-002
  3.7631944e-001  1.6772034e-001  3.4718380e-001  6.2652069e-001 -3.2433934e-001  7.8864577e-001 -2.8285778e-001 -4.7751225e-001 -6.8765841e-001 -8.9835438e-002 -3.4818619e-001  7.4683891e-002 -1.6318611e-001  1.6034966e-001  4.2163075e-001 -2.1370456e-001 -4.0814272e-001 -6.0666072e-001 -6.7191103e-002 -2.6735670e-001  3.6004217e-001  3.3177445e-001 -3.6021529e-001 -2.4399303e-002  4.1041954e-001  1.2934752e-001  5.3080800e-002  1.5379234e-001 -1.3980506e-001 -5.8827971e-001 -1.0080878e-001 -4.0953593e-001 -5.2371316e-001 -6.1252587e-001  2.5762299e-001  1.5203766e-001  1.0160955e-001  5.8010529e-001  2.5155112e-001  7.4740837e-002  3.1189823e-001  1.4545658e-001  3.8338939e-001  1.8550998e-001  6.5553697e-001 -1.7616604e-001 -4.5037001e-001 -2.8404490e-001 -2.8426858e-001 -3.8045053e-002 -3.2468626e-001  7.8375417e-001  1.0227453e-001  4.1177169e-001  5.0780518e-002 -1.0987179e-001  2.0084942e-001 -5.0026135e-002  2.2136859e-001  9.6634100e-002 -9.4238143e-001 -3.4438310e-001 -2.6697839e-001  9.2439736e-002  5.0837337e-002  1.8967896e-001
  1.1370926e+000 -1.2238724e-001  5.7315793e-001 -2.4823340e-001 -3.0871147e-001  3.7151314e-001 -5.7237464e-001 -4.4553711e-001  3.4466583e-001 -2.0489670e-001 -2.4794044e-001  3.2561643e-001  3.4137657e-001 -2.5312223e-001  8.1678201e-002 -3.6514273e-001  3.4127897e-002 -9.8152174e-001 -2.5494419e-001 -4.4529012e-001  1.5102746e-001  7.4390925e-002 -8.8701076e-002  6.7661444e-001 -2.7646462e-002  6.6405297e-001  2.8295646e-001 -8.4683498e-001 -2.8440534e-001 -2.6039766e-001 -9.6794755e-002 -3.4588602e-001 -7.4473110e-001 -3.6136258e-001  2.9353691e-001  1.9473936e-001 -2.5612569e-001 -2.5753906e-001 -2.2852887e-001  1.2331629e-001  1.1722041e+000  1.0699959e-001  9.7303450e-001 -3.9261525e-001  4.5065806e-001  1.8811140e-001 -1.0424042e+000 -4.7015093e-001 -2.7104127e-001 -8.0545071e-001 -2.5054851e-001  4.0192375e-001  5.4591227e-001  5.6720852e-001  4.6855417e-001 -4.5195603e-001 -2.0340211e-001  5.2511706e-001 -3.3469530e-003  1.5637859e-001 -6.3879532e-001 -3.5209086e-002  1.4361525e+000  3.5382187e-001 -1.8867272e-001  4.8105989e-001
  2.7888774e-001  3.4614399e-001  8.5602609e-001  5.8515086e-001 -2.4518928e-002 -6.3948481e-002 -1.0412912e-001 -3.6518597e-003  2.6762501e-001 -2.9450835e-001 -2.6531946e-002  1.4766041e-001  5.3600053e-001  1.0503451e-001  2.1152190e-001  3.8518061e-002 -3.7099974e-002 -5.3601052e-001 -3.3116133e-001 -9.6620062e-002  3.4387957e-001 -2.8998974e-001 -5.0809554e-001  3.1603359e-001 -7.2322022e-002  1.2939093e+000  2.0391911e-001 -2.3943503e-001 -5.2541631e-002 -1.2360208e-001 -2.7201401e-001  6.7537952e-002 -8.8116703e-001 -3.8959084e-001  2.1445681e-001 -8.2851401e-002  8.1971332e-001  3.2311295e-001  1.8941756e-001 -4.4158662e-002  6.1416349e-001 -1.3730574e-001  6.0949151e-001 -3.5371867e-001  7.6180951e-001  2.3076032e-001 -6.3915207e-001 -2.7001020e-002 -5.6554839e-001  1.9215364e-001  2.1015288e-001  6.3671097e-001 -1.1653138e-001  5.5692881e-001 -8.3742738e-001 -5.4964255e-001  2.8451832e-001  5.7964861e-001  5.0223617e-002  4.6987838e-001 -8.4844121e-001  3.6598240e-001 -1.3620214e+000  2.7946950e-001 -3.9513815e-001 -6.2933464e-002
 -5.6201811e-002  5.0441112e-001  1.2884275e+000  1.2308485e+000  3.2219644e-001 -1.9820066e-001  4.2519101e-001  2.3035194e-001 -6.2943946e-002  7.1679517e-001 -1.0765431e-001  2.7086737e-001  2.8356654e-001 -1.5067123e-002  1.0398217e-001  9.2289238e-005  8.7083560e-002 -4.8608809e-001 -4.6053306e-001 -6.9268353e-002 -4.5545775e-002  7.0909687e-001 -1.0596821e-001  4.8936284e-001  1.1118363e-001  1.1807386e+000 -1.6813319e-001 -6.1007151e-001 -1.3763132e-001  3.2323350e-002 -2.5840980e-001  1.8566466e-001 -4.8692452e-002  3.7561832e-001 -1.1937266e-001 -1.8878869e-001  2.8523383e-001 -3.4000744e-001 -9.3498799e-001 -4.5917196e-002  8.5329760e-001 -3.5828905e-001 -4.9263238e-001 -9.4001210e-001  2.1551720e-002  6.8514797e-001 -9.8376593e-001 -5.3184975e-001 -5.3058369e-001 -4.2565360e-001  3.6140758e-001  4.9842681e-001  1.8997632e-001  6.1359783e-001 -1.5696680e-001 -1.0785443e-001 -5.1265887e-002  4.2948753e-001  2.5426521e-001  7.5261721e-001 -3.4492358e-001  9.2065164e-001  4.4989770e-001  1.1250530e+000  8.7139936e-002  1.0270272e+000
 -1.0815639e+000 -2.3116822e-002  2.6317704e-002  7.0615621e-001  3.8701543e-002 -6.7444380e-001  5.6609628e-003  2.5998973e-002 -1.2364077e-001 -2.0048274e-002 -2.2294285e-001 -3.5143383e-001  6.1399330e-001 -3.7041627e-001  3.9838990e-001 -1.7251847e-001  3.8433998e-002 -1.1644100e-001 -3.2544991e-001 -2.9579681e-001 -4.8765629e-001  1.9917084e-001 -5.5897542e-001  1.9922407e-001 -1.3253121e-002  5.6686825e-001 -7.0687020e-002 -1.0294197e+000 -5.7015439e-001 -3.9577938e-001  5.1533739e-002 -3.3261265e-002 -6.5869589e-001 -3.7673999e-001 -1.6662341e-001 -3.3969451e-002 -4.3222663e-001 -7.0586629e-001 -1.2385845e+000 -2.5469949e-001  2.2258185e-001  2.1899803e-001 -3.4884983e-001 -2.0064217e-001 -1.6132393e-001 -2.7587182e-001 -4.6092773e-001 -7.8743028e-001 -3.1060566e-001 -1.4657302e-001 -5.2543375e-001  5.3970556e-001  1.8309959e-001  8.8803888e-001 -2.4712597e-001  3.4713681e-001 -4.7009703e-002  3.2498438e-001  4.9095678e-001 -1.0500334e-001 -7.8408287e-001 -9.6395661e-002 -1.8942988e-001  1.0305747e-001  2.9339151e-001  1.0513128e+000
  6.8436742e-001  8.7547115e-001 -5.1605702e-001  1.0029760e-001 -1.2782556e-001  3.0282824e-002  1.0890916e-001 -6.5929331e-001  3.4116768e-001 -4.2462538e-001 -9.6914211e-002 -4.7021488e-001  1.6234431e-001 -3.3025198e-001 -1.1034284e-001 -3.2449654e-001 -3.2057378e-001 -9.8655078e-002  2.4539931e-001 -5.8753167e-001 -4.5987331e-001  5.3675307e-001 -4.5952074e-001  8.9473231e-002 -2.2165242e-001  7.4895433e-001 -3.8321934e-001  2.6157641e-001 -4.4926121e-001 -6.5291507e-001  1.7219081e-001 -8.5839977e-002 -5.5893313e-001  2.1865343e-001 -3.9779506e-001  5.7753239e-001 -3.5155991e-002 -2.8406105e-001  3.0598979e-001  3.7605123e-002  6.8186242e-001  2.5542249e-001 -4.5120742e-003  8.8919665e-001  6.7248534e-001  4.0087969e-001 -2.1651542e-001  7.8061674e-002  1.0308226e-001  2.8656078e-001  5.4738867e-002  5.2584374e-001  9.3265007e-002  2.2825862e-001  9.6047149e-002 -1.1509779e-001  5.1823204e-001 -9.5996129e-002 -3.9679591e-002  1.6386522e-001  9.4505139e-001  4.8528914e-001  7.7262987e-001 -7.7885012e-001  2.5833434e-001 -5.4965691e-001
 -3.7625411e-001 -3.4905712e-001  2.7158194e-001  2.1819813e-001 -9.0549625e-002 -1.7679465e-001  2.9889369e-001 -2.6589536e-001  6.6926393e-002  3.2027431e-001  3.3234513e-001  9.4744692e-002  2.1471444e-001 -1.2940266e-001  8.1141780e-002  2.9790057e-002 -2.1433034e-001 -3.0707960e-001  3.1447428e-001  5.7924810e-001  9.6425310e-001  4.8930824e-001  3.6288012e-001  3.8392146e-001  8.5519838e-005  3.9167556e-001 -4.3187262e-002 -1.8947458e-001 -3.1666374e-001  8.2532311e-001 -3.1571247e-001 -2.7489171e-001 -1.3555369e-001 -4.8306321e-001 -3.4799969e-001 -7.7108107e-001  2.7507351e-001 -2.3279886e-001  7.3309399e-002  2.2406879e-001 -1.1005808e-001  4.1719380e-001  3.9109894e-001  1.8777178e-001  1.4780814e-001  1.2704065e+000 -2.6398972e-001  5.2702351e-001  6.1411604e-001 -3.0459339e-001  1.5606468e-001  1.7885092e-001  3.7486595e-001  2.6357128e-001  2.8539601e-001  1.5613513e-001 -1.6629033e-001  4.1044387e-001 -5.8237576e-001  5.5630355e-001  4.6294269e-001  3.1955855e-001  1.2063508e+000  5.2079841e-002  2.5013330e-001  8.1070006e-001
  1.0557829e+000 -3.0896915e-001  1.6353331e+000 -3.0664075e-001  2.6984853e-001 -8.5363115e-001  1.6210984e-001 -1.7164256e-001  3.6615616e-002  4.5878614e-001 -2.6277225e-001  2.9946742e-001  7.5020564e-001  3.7877815e-001  1.8494060e-001 -4.0203807e-002 -4.1248831e-002 -7.8874675e-001 -3.6076876e-001  1.6167208e-001  4.2368344e-001 -1.0513016e-001 -1.3483005e+000  6.3370816e-001 -5.8544221e-001  1.0724931e+000  9.1271083e-002  3.4343766e-002 -5.1124091e-002 -1.5247819e-001 -4.9845713e-001  2.7449879e-001 -3.0955320e-001 -1.1658063e+000 -3.9192708e-001 -7.4154844e-001 -2.8286767e-001  2.1457054e-001  1.1580114e-001 -3.1485430e-001  1.0783031e+000 -5.0257340e-001 -2.0964613e-001 -6.6936843e-001  1.5102896e-001  1.6666009e-001 -7.7640728e-002  9.7208752e-003 -4.1130265e-001 -2.8130320e-001 -2.1575599e-001 -2.6078631e-001  3.4381978e-001  3.3669603e-001  1.1082852e+000 -7.6607612e-001  1.8993841e-001  7.6982089e-001 -1.4400531e-001  2.2810888e-001 -8.4806145e-001  9.4898111e-001  8.2281155e-001  1.5013367e+000 -1.3850657e-001  5.4091808e-001
 -1.8206883e+000 -4.2320049e-001  3.6159292e-001  3.3665958e-001  3.7482524e-001 -1.0522290e+000 -1.5894167e-001  4.2775440e-001  1.7911607e-001  4.9526657e-001 -3.3037020e-001  1.4494234e-001  7.0627056e-001  7.9696956e-002 -1.5786052e-002 -1.3110861e-001 -7.0075128e-002 -1.8064727e-001 -2.6802366e-002 -5.5013845e-001  5.8815110e-001  3.9014127e-001  7.3682717e-001  8.0493651e-001  9.4922440e-002  8.0347965e-001 -1.4628266e-001  1.3015132e-001  3.8080164e-001  5.0051756e-001 -6.4584513e-003  4.3982914e-001 -4.9547037e-003 -7.6011423e-002  4.0745406e-001  2.7635090e-001  4.1341599e-001  3.7990502e-001  1.9795029e-001  3.0705451e-001  2.8865874e-001 -4.0139243e-001 -5.9264280e-001 -7.8303564e-001  2.9914204e-002  2.6616432e-002  4.0396803e-001  8.1681096e-001  6.1356828e-001  8.3950431e-002 -2.9692063e-002 -5.9652712e-003 -2.3329363e-001  7.0335618e-001 -1.3377071e-001  9.0536500e-002  4.1283861e-001  9.3609811e-001  5.0183444e-001  3.6415916e-001  2.8704655e-001  5.9247435e-001  3.3460158e-001 -1.0595326e+000  1.2183017e+000 -1.2279367e+000
  1.9951927e-002  1.0689512e+000 -3.8376839e-001  4.2982504e-001  5.0371277e-001  2.5189273e-001 -5.3719667e-001 -3.3269173e-001  6.7805055e-001  3.4489457e-001 -5.6456270e-003 -5.4484329e-001  3.3710211e-001  2.3660816e-001 -3.9829466e-004 -3.5124110e-001 -5.5432483e-001  6.2837248e-001 -1.7279995e-001  2.0100303e-001 -5.3914366e-002  5.5897378e-001  7.2804236e-001  1.1050472e-001  2.8709923e-002  7.9269168e-002 -2.0388945e-001 -2.5853789e-001  1.4644727e-001 -2.2348163e-001 -1.2456447e-001  3.2261503e-001 -3.4410054e-001 -5.6877866e-001  3.1860649e-001  6.4979556e-001 -5.7138657e-001 -6.5421542e-002 -1.9729367e-001 -1.5516989e-001 -1.0114217e-001 -6.8367893e-002  1.2428587e-001 -5.0593018e-001  1.7350300e-001 -7.6391857e-001  6.4912650e-001  8.9937215e-001  1.1603955e+000  4.7510534e-001 -2.0272277e-001 -1.9356326e-002  7.0093266e-001  2.1780242e-001  7.4035061e-001  1.0561336e-001  9.8788653e-002  6.2303679e-001 -4.6307725e-001 -7.5851574e-002  3.8962669e-001  2.0100822e-001 -6.9786205e-002  7.6502322e-001  1.2791031e+000  2.8425965e-001
 -8.7752288e-001  5.4119178e-002  6.8748721e-001  1.7241119e+000 -2.6351915e-001  2.7693155e-001 -7.1814581e-001 -2.9335522e-001 -6.1637521e-001 -5.7590803e-001  1.6982561e-001 -1.2235997e+000  1.9452896e-001 -3.3136882e-003  4.9947007e-001  5.0031682e-001 -6.8312043e-001 -3.6192828e-001  6.9053046e-001  1.9116163e-001  1.4637068e-001  2.2453069e-001  8.8498203e-001  2.1350415e-001  7.6057155e-002  4.0215744e-001 -2.3082768e-001 -9.0730068e-002 -1.6016883e-001  2.6012733e-002  2.4600333e-001  2.4842775e-001  9.2855151e-003  7.6877034e-003  2.0110983e-001  2.7200509e-001 -7.6163184e-001 -1.0441173e-001  1.0282920e-002 -2.4736828e-001  4.0315802e-003  3.7508508e-001 -2.7772160e-001  4.6641487e-001 -2.0616241e-001  1.4819147e-001 -2.5717881e-001  1.2833771e+000  1.2272731e+000  5.6769374e-002  2.2837966e-002  7.1084959e-001  4.3527251e-001  5.5835585e-001  4.5444703e-001  3.9059747e-001 -1.3967327e-001  8.8942677e-002 -5.8475263e-001 -4.6599013e-001  1.0705477e+000  6.4121430e-002 -4.9075722e-001 -4.3999584e-001  2.7178348e-001 -6.1852758e-001
  8.6936108e-001 -2.0766350e-001 -7.7308643e-002  8.1641118e-001 -1.8988446e-001 -1.2627615e-001  1.5170827e-001 -6.6187926e-002  4.4378166e-001  1.4338912e-001 -1.0908884e+000 -1.5843161e-001 -4.5686614e-001 -8.4592379e-002 -5.6183043e-001  1.2815296e-001 -2.2678963e-001 -1.2465868e+000 -7.7545787e-001 -8.7744069e-001 -1.4226979e+000 -2.5821359e-001  7.2907621e-001 -5.5743292e-001 -4.2205781e-001  6.0942844e-001 -2.9327516e-001 -3.1538291e-001 -7.6528994e-001 -8.7722221e-002  6.1187501e-002  5.2154036e-001 -1.0503990e-001  4.4837277e-001  9.4609710e-001  8.7517587e-001  5.3519158e-002 -1.4223929e+000 -6.3415931e-001 -3.4409185e-001  6.9499092e-001  2.3325732e-002  2.0650569e-001 -1.4234165e-001  1.7941315e-001  7.3903092e-001 -2.4179127e-001  2.2948766e-001 -3.1231007e-001  2.0531693e-001  1.4517874e-001 -5.4875774e-002  2.3012515e-001  8.4267736e-001  1.2455683e+000  1.0734549e-001  9.4964225e-001  4.2300861e-001  1.2195936e-001 -6.5988399e-002  3.4335734e-001  2.7760670e-001  1.0970479e+000 -7.6715435e-001  3.4481317e-001 -8.2632334e-001
  1.7163614e+000  4.3180428e-001  3.0750585e-001 -8.7087638e-001 -6.5707909e-002  1.9068449e-001 -6.4284948e-002 -5.2189789e-001  2.2140590e-001  1.1169554e+000 -7.7510270e-001  3.0575788e-001 -9.1807720e-002 -1.1355834e-001 -9.3775319e-001 -4.3798458e-001  1.1437981e+000 -8.4372247e-001 -1.5622656e+000  8.8161642e-002 -8.9661525e-001 -6.5040509e-001 -6.1991859e-001 -6.8541307e-001  1.4043762e-002  1.2817683e-001 -7.7132112e-001 -7.6869509e-001 -1.0985553e+000 -6.2908290e-001  3.8647594e-001  9.0867846e-001  2.5991671e-001 -5.3055931e-001  2.9489757e-001 -3.8500109e-001 -1.0827654e-001 -4.0510096e-001 -1.4510002e+000 -8.6704038e-001  3.3000306e-001  2.2856345e-001 -4.1511226e-001 -2.6282132e-001 -4.7672544e-001 -6.8865061e-001  2.0756876e-001 -1.0582295e+000 -1.2012086e+000  2.7088113e-001 -1.4463701e-001 -4.2885216e-001  4.9647310e-001  1.2608739e-001  1.1052309e+000 -1.3281170e-001  5.5573723e-001 -3.4416809e-001  1.0989213e-001 -7.5938560e-001  4.5385678e-002 -9.5796664e-003  7.4488325e-001  2.6028310e-001  4.4606705e-003  2.8956655e-001
  1.0735685e+000 -1.4811960e-001  1.1831364e+000 -7.1168388e-001 -6.2751500e-002 -8.8104402e-002  6.2315430e-001  2.7286879e-001 -5.4077147e-001 -3.0706669e-001 -5.6686095e-001 -3.9969788e-002  1.1281081e-001 -1.1471052e-001 -1.9039341e-001 -6.9952478e-002 -6.9699725e-002 -1.8684061e-001  1.6463447e-001 -3.2261560e-001  1.1193603e+000  8.9163442e-002  7.2517166e-001 -1.3229822e-001  1.5044645e-001 -2.8350280e-001  9.8399047e-001  1.4561597e+000  7.7331316e-001 -3.5581245e-001 -2.1973206e-001 -3.5605503e-001  2.9312494e-001 -1.6260851e-001 -5.3608216e-001 -1.7543507e-003 -8.2822851e-001  1.2541464e+000  7.6182992e-001  9.4606510e-001 -8.3216275e-001  5.3905751e-001 -5.1954478e-001 -3.8407468e-001 -4.1678182e-001  8.2782302e-001 -2.0429753e-001  2.6910872e-001  5.2894161e-001  1.4985875e-001  2.8604217e-001  3.2707270e-001  6.2916594e-001  4.7878731e-001  4.1549939e-001  1.9596579e-001 -2.7178903e-001  3.7834150e-001  2.0656917e-002  7.4437212e-001  8.8029837e-002 -1.0846635e-001  3.2071090e-001  1.3522860e-001  9.7606875e-002  1.5467139e+000
  4.3489805e-001 -2.9468433e-001 -5.7699922e-001 -9.1982570e-001 -3.1353799e-001 -8.8257754e-002 -4.5226960e-001  7.9677200e-001 -1.2880719e-001 -4.7290471e-002 -8.2869882e-001 -1.8141383e+000 -2.5091843e-001 -8.8433652e-001  4.1621520e-001  6.7433316e-001 -1.2763639e-001 -1.5308380e+000 -1.5687371e+000 -7.9195178e-001 -4.5284160e-001 -2.3101065e-001 -1.7028539e-001 -2.0155244e-001 -1.7710593e-001 -2.2479028e-001  4.0055826e-001  2.5425872e-001  4.4433056e-001  5.4750132e-001  3.7731187e-001  7.2719223e-001  4.6915999e-001  5.1399389e-001  8.4813485e-001  4.3756064e-001  8.7913104e-002  5.9127392e-001  2.4497266e-001  5.6770919e-001 -2.3272241e-001  4.2472692e-001 -6.9460707e-002  3.4594695e-001 -7.4118004e-002  1.2013473e-001 -1.8139237e-001 -2.1914115e-001 -4.2615724e-001  4.0764131e-001  6.5480025e-001  7.8639039e-001  3.8978019e-001  4.0056281e-001 -6.6332638e-001  3.2483120e-001  5.8648860e-001  2.2672554e-001  8.5661896e-001 -3.3703193e-001 -8.9573240e-002  4.3851901e-001  1.8393360e-001  1.0149306e+000  2.0626976e-001 -1.4607657e-001
 -2.7088448e-001  7.2250849e-001  6.5943634e-001  1.1728548e+000  4.5196620e-001 -1.0251112e+000  2.0425133e-001  3.4919851e-001 -1.6711509e-001  6.6129271e-001  7.7276240e-002 -1.7512628e-001  5.1346118e-002 -3.6076389e-002 -8.6805167e-002  2.5458710e-001  5.3086365e-001  7.3379657e-001 -3.2305182e-001  2.4182271e-001  6.0920064e-001  2.0544206e-001  5.4467320e-001  3.5700764e-001  5.6510085e-001  7.5371229e-002  2.1511805e-001  3.1067068e-001  7.0496244e-001  4.5567081e-002  1.6421346e-001  6.1911048e-001  6.2615991e-001  3.8102636e-001  6.0634128e-001  1.0650900e+000  1.0364723e-001  4.7236148e-001  2.8417484e-002  4.3244403e-001 -3.8116933e-001  5.2619744e-001  8.0791578e-001  4.8510163e-001  2.6058900e-001  9.0937654e-001  5.7019563e-001 -4.2000432e-001 -1.3012238e-001  3.6723491e-001  1.7524575e-001  1.7483597e-002  1.9908992e-001  3.8913414e-001  2.1280738e-001 -1.6942035e-001  4.1345914e-001  3.2529173e-001  3.2343029e-001  1.3444764e-001  4.3316021e-001  6.0721409e-001  1.0243980e+000  3.0674898e-001  7.0092619e-001  1.0203710e+000
 -6.4843341e-001 -4.4872062e-001  2.2826169e-001 -1.3634125e+000 -3.1858334e-001 -6.4874607e-001 -2.2232295e-001 -2.1760713e-001 -3.2870985e-001  1.0759963e+000 -7.7389944e-001 -2.1783776e-001 -4.4383509e-001 -3.6459570e-001 -1.0782277e+000 -7.8385819e-001  1.1486049e+000 -4.4412129e-001 -6.0582934e-001 -2.4325168e-001 -8.8904001e-001  1.4911975e-001  1.7153845e-002 -2.3397784e-002 -8.9719814e-003  3.4262872e-001 -7.1846572e-001 -8.2817172e-001 -6.4458711e-001 -3.3516493e-001  3.0447943e-001  4.2236552e-001  5.1191474e-001  2.2144232e-001  2.1182241e-001  3.9756089e-002  2.5309733e-001 -9.2352799e-001 -8.0776573e-001 -1.0213232e+000  3.8246436e-001  3.7175322e-001  5.7251292e-001 -4.0188085e-001  1.1854003e-001 -1.5746347e-002  6.8612813e-001 -3.9269634e-001 -4.2151549e-001  7.0143464e-001 -1.0852273e-001 -1.0012578e-001  7.3031203e-001 -1.2317767e-002  8.0314862e-001  1.6470995e-001  8.3857472e-001  1.0828830e-001 -1.1326794e-001 -4.1937724e-001  3.1559296e-001  2.0634285e-001  6.6860024e-001  7.7221105e-003  5.5470776e-001  1.1065581e+000
 -2.4647191e-001  5.9556997e-001  1.3257892e-002 -6.9732673e-001  4.2913093e-001  5.5260725e-002 -5.0893403e-001  3.9975232e-001  2.3033898e-001  7.4684150e-001 -2.9320551e-001  5.4309872e-001  1.0102149e-001 -5.9030348e-002 -4.6044053e-001 -5.4375955e-001  8.1340362e-001  5.1825611e-001  1.5955315e-001  2.3670847e-001 -2.9228276e-001  2.2018471e-001 -1.9773149e-001  4.1523749e-001  5.2401605e-002  6.0827312e-001 -5.1070434e-001 -7.5519909e-001 -7.0166637e-001 -7.3951274e-002  5.7482525e-001  7.4141756e-001  7.4367919e-002  1.1352635e+000  3.1663477e-001  5.7496133e-001  1.4632779e-001 -8.7602645e-001 -9.6892037e-001 -6.8546937e-001  4.9240641e-001  2.1498153e-001  5.2981810e-001 -2.9430830e-001  4.9027552e-001  4.3469038e-001  4.0730245e-001  2.3156525e-001 -1.9049065e-001  4.7430917e-001 -1.6890708e-001 -3.2085243e-001  4.8611234e-001  7.3831738e-001  5.5154084e-001  4.5943297e-001  7.5926304e-001  6.0992347e-001  5.4964717e-001 -1.6711490e-001 -3.9753569e-001  7.7786037e-001  7.3729858e-001  1.2115875e-001  3.5988218e-001  7.3118524e-002
  2.0390723e-001  2.6248200e-001  3.3588278e-001 -7.7589910e-001  6.6093490e-002 -1.0081217e+000 -1.0241411e+000 -9.0313241e-002 -5.7986871e-002  6.4534396e-001 -2.5910976e-001  8.0887682e-001 -1.7573661e-001  4.4075362e-001 -7.0786788e-001 -8.8172106e-001  1.1009252e+000  1.1249428e+000  1.0526858e-001  3.9325908e-001 -4.5618680e-001  9.4450670e-001 -1.6209664e-001  3.5305827e-001 -3.5546024e-002  3.4380561e-002 -7.2653362e-001 -1.6705892e-001 -5.0124101e-001 -6.7870548e-001  1.1350709e-001  1.4793906e-001 -1.7487517e-001 -2.8476841e-001  3.0600635e-001  1.0873336e-001 -7.1659420e-002 -7.7490928e-001 -1.1718213e-001 -2.7610110e-001  7.3380277e-002 -2.7730131e-001  1.4532565e-001 -2.5488928e-001  9.7112390e-001 -2.7314556e-002  5.8393434e-001  8.2637570e-001  9.9623263e-001  4.9097492e-001 -9.6575794e-002 -5.7790602e-001  7.2476562e-001  4.3626091e-002  8.0958388e-001  2.5562601e-001  4.1808737e-001  3.3288522e-001  2.1381129e-001 -4.3550846e-001 -9.4630198e-001  1.8228834e-001 -1.8730386e-001 -6.5163065e-002  9.3340518e-001  9.8534712e-002
 -4.6096955e-001 -5.1430754e-001  5.0457136e-001 -5.3063902e-001 -8.2655759e-002 -1.1522047e+000 -1.1394147e-001  4.7534008e-001  3.9939230e-001  1.0292855e+000 -8.8787807e-002  1.7448168e-001 -1.2592157e-001 -2.6934017e-002 -3.0284535e-001 -4.4030710e-001  1.6107270e+000  4.3454735e-001 -6.7211417e-002  5.9695552e-002 -6.3724890e-001  3.3862700e-001 -9.6319559e-001 -2.3210374e-001  4.6655284e-001  6.4424725e-001 -1.6445619e+000 -1.2605953e+000 -1.2813089e+000 -1.5284377e-001 -7.8646370e-003  2.8613365e-001  6.5949755e-001  2.4445131e-001  5.1991419e-001 -2.6255024e-001 -3.3514135e-001 -8.2448956e-001 -8.6085491e-001 -9.0660929e-001  6.2551317e-001  2.2050273e-001  7.3857529e-001 -2.5878663e-001  6.6148737e-001 -3.6263746e-001  3.8687858e-001  2.8943583e-001  1.0470391e-001  3.7902990e-001 -9.6541449e-002 -4.4921696e-001  1.0198814e+000  4.8031977e-001  1.5113681e+000  4.9403791e-001  1.2329577e+000  6.1990534e-001  5.1937333e-001 -3.5552916e-001 -1.0858252e-001  5.0440325e-002  9.8017286e-002  7.0318272e-001  9.5782951e-001  5.8659219e-001
  1.2129182e+000  7.3907205e-001 -8.0311239e-001 -8.8724625e-001  2.1101009e-001  2.8284486e-001  4.0459661e-001  5.0950056e-001  3.4907000e-001  1.4604439e-001 -3.8579880e-001 -4.4710039e-002  2.3960134e-001 -9.4470522e-002 -1.7453875e-001 -3.0928937e-001  6.6720309e-002  1.1491371e+000  1.1072172e+000  9.5804392e-001  1.6006676e-002  8.0753082e-001 -6.5565309e-001 -6.1862838e-001 -1.3484455e-001  1.2969482e-001  1.9750351e-001  3.4832460e-001 -2.6525478e-001 -2.3539651e-001  3.4593452e-001 -1.4026353e-001  8.4237182e-002  1.1221602e-001  1.1447947e-003  5.4574579e-001  1.2471219e-001 -5.5834885e-001  8.3337068e-002  2.0068074e-001  4.3406310e-001  4.6274056e-002  7.4583732e-001  4.3885620e-002  6.9094599e-001 -5.3339897e-001  6.0976730e-001  4.7574372e-001 -4.8563697e-001 -3.0719251e-001 -3.6811509e-001 -5.4601695e-001 -3.4173240e-001  5.9710182e-002  1.7299117e-001 -4.0506482e-002  7.3497984e-001  2.5875716e-001  3.8889551e-001  1.3642961e-001 -7.0966418e-001  1.7573635e-001  1.0057721e+000 -5.8929185e-001  2.5467922e-001 -7.8722942e-001
 -1.6611076e+000  1.0666817e+000 -1.0206746e+000 -4.3000293e-001  2.4188748e-001  4.1874446e-002 -6.7369913e-001  7.3330220e-001  1.8459165e-001  7.4975792e-001  1.0642883e+000  4.9853931e-001  3.6870291e-001  1.3923151e-001  4.1273150e-001 -4.8655918e-001  9.2788951e-001  1.0516978e+000  8.5065587e-001  7.5410956e-001  1.2211786e+000  8.9813219e-001 -7.8525187e-001  1.3069526e-001 -2.9762078e-001 -7.0278010e-001 -1.1658590e+000 -9.8253888e-001 -9.5710727e-001  5.0764788e-001  6.1927813e-001  7.2477675e-001  5.0906832e-001  2.3985028e-001  6.6369797e-002 -4.7643055e-001  6.4375522e-001 -1.8098709e+000 -7.6206623e-001 -1.4726594e+000 -3.7654836e-001 -3.9551872e-001 -3.5095681e-001 -1.7468793e-001 -1.3850163e-001 -3.9638702e-001  1.4285965e-001  6.5703428e-002  4.7833566e-001  2.5876462e-001 -4.7503384e-001 -1.3423733e-001 -8.7233546e-001 -6.4322551e-001 -1.7500991e-001 -3.3351359e-001  3.9018778e-002 -4.3413235e-002  4.2401380e-001 -3.9991022e-001 -5.0289055e-001  1.2225849e-001 -1.4508362e+000 -1.2528165e+000  6.5741387e-001 -1.4458410e+000
 -6.8287308e-001 -3.5724860e-001  3.6590180e-001  5.6141169e-001 -4.6933353e-001 -4.3767310e-001 -2.4691886e-001  4.0555322e-001 -6.7454684e-002  6.0705250e-001  3.0192884e-001  4.2729069e-001  5.5883321e-001 -1.0139108e-001 -2.5210250e-001 -6.7037063e-001  9.0519739e-002 -6.6341093e-001  3.2038908e-001 -5.8038192e-001  1.5989824e+000  1.1216004e-001 -1.4611447e+000 -7.6512503e-001 -4.9144191e-001 -2.1340026e-001 -1.1383478e+000 -1.3251146e+000 -1.0508191e+000  1.5717529e-001 -2.4905881e-001  2.5057482e-001 -2.4610816e-001 -8.1696286e-001 -4.8688989e-001 -7.8916547e-001 -1.2372532e-002 -1.1816319e+000 -1.2727255e+000 -9.7252358e-001  2.0682657e-001 -8.7484656e-001 -5.7725891e-001 -1.2679683e+000 -2.0297877e-001  4.0311046e-001 -1.0076745e+000  1.3755305e-001 -3.1693145e-001 -1.4767623e-001 -8.4732023e-001 -4.6484154e-001 -4.4411489e-001  1.3551144e-001  4.7060874e-001 -1.8763683e-001 -5.9599266e-001  9.7029346e-002 -1.0630322e+000 -4.1254092e-001 -3.9787062e-001 -1.9350755e-001 -5.4309363e-001  5.2616342e-001 -6.2774260e-002  8.8823390e-003
 -9.1576488e-001 -3.3530263e-001 -9.0529880e-001  4.6007895e-001 -9.8287697e-001  1.2244521e-001 -1.7582031e-001 -3.3284016e-001 -2.3974367e-001  1.8632432e-001  1.7971039e-002  9.3367169e-001  7.5732852e-001  5.9958168e-001  1.6540474e-001 -7.1731315e-001 -2.6076664e-001 -1.6723502e-002 -1.6513929e-001 -4.8344986e-001 -5.3269625e-001  2.7264545e-001 -1.6023629e-001  3.9475980e-001 -2.8657852e-001  1.1339577e-001 -1.5253055e+000 -1.6275535e+000 -1.6072629e+000 -9.6255933e-001 -1.9271030e-001 -8.0661156e-002 -1.8426180e-001 -7.9919527e-001 -2.9265578e-001 -3.9473110e-001 -7.3573997e-001 -2.0205243e-001 -9.6958087e-001 -1.6340984e+000 -4.0148725e-003 -9.8497652e-002  7.9993136e-002 -1.4173083e+000 -1.6855949e-001 -8.7058788e-001 -4.0038128e-001 -4.3342444e-001 -3.0654089e-001 -1.7254451e-001 -1.2274816e-001  5.8626919e-001 -1.3262256e-001 -7.7378349e-002  2.7232212e-001  4.3267941e-001 -3.0763948e-001  3.6677520e-001 -7.7035681e-002 -3.1762791e-002  4.7678941e-002 -3.3804005e-001  8.9142944e-002 -2.7205370e-001  4.9941228e-002 -5.4698624e-001
 -8.8751888e-001 -7.9271505e-001 -4.7078484e-001 -6.6396248e-001  5.9701306e-002 -8.2338285e-001 -7.5418955e-001  3.5452210e-001  5.7540915e-001 -2.5359698e-001  1.1011821e+000 -1.6027056e-001  1.6713470e-001 -1.9489542e-001  2.1218770e-001 -3.0039191e-001 -2.9615938e-001  4.4973688e-001 -1.3688536e-001 -3.1777368e-001 -6.6758073e-001 -1.9041533e-001  8.0259353e-001  2.0266901e-001 -3.6637257e-002  2.4950242e-001 -1.3149439e+000 -1.1145423e+000 -1.3656602e+000  1.2804399e-001 -1.1690889e-001 -6.7739552e-001 -1.5849541e-001 -3.3753002e-001 -1.5560300e-001 -3.4108645e-001 -8.0019852e-002 -1.4188475e+000 -3.2116664e-001 -1.1208674e+000 -1.6241871e-001 -5.9205340e-001 -1.7484064e-001 -8.1942752e-002 -3.6280208e-001 -3.9935020e-001 -9.2273976e-001 -4.7336751e-001 -7.2347098e-001 -7.0093691e-001  1.7332946e-001  6.4399392e-001 -9.5765769e-001 -8.4493480e-001 -5.8431905e-001 -2.9517134e-001 -1.6823556e-001 -7.8831499e-001  3.3116226e-001 -1.0298291e+000 -8.8853268e-001 -1.8914850e-001 -1.2357404e+000 -7.1941042e-001 -5.4738368e-001  3.0542238e-002
  1.9256353e-001  3.3401461e-002 -1.1719904e+000 -8.7697007e-001  3.2560020e-001  1.3339339e-001  3.1030957e-001 -4.5565249e-001  8.0130965e-002 -7.7751690e-001  6.3908153e-001  3.0818805e-001 -3.3499190e-001 -1.3443497e-001 -6.5933554e-001 -5.2432213e-001 -4.0792772e-001  6.2952642e-001  3.8598427e-001  5.8311096e-001  1.5423778e+000  2.6057599e-001 -7.3423533e-001 -6.2375031e-001  8.8639049e-002 -7.7567424e-001 -6.9065191e-001 -4.6557210e-001 -9.5210086e-002 -2.2312965e-001  2.3074486e-001 -5.1186774e-001 -1.1115296e+000 -4.8841741e-001 -2.1360849e-001 -1.4447835e-001 -2.6182593e-001 -9.8796268e-002 -1.1472875e-001 -1.3538242e-001 -6.0938198e-001 -8.7019548e-001 -6.5725528e-001 -4.6855839e-001 -5.1714022e-001  4.2317228e-002 -5.5017979e-001  1.4048927e-001  8.8817597e-001 -5.7511966e-001 -6.9357754e-001 -6.7311018e-001 -2.0309401e-001 -9.2726879e-001 -1.1077477e-001 -1.9100598e-001  1.1037809e-001 -3.8062323e-002 -3.7245891e-001  6.3420459e-002 -4.1573470e-001  4.6205007e-001 -1.9186019e+000 -6.8278183e-001  1.7685521e-001  2.1258356e-001
 -1.6072578e-001  7.5726941e-001 -1.0155321e+000 -9.1067941e-001  2.6782240e-001 -8.8189012e-003  1.8637871e-001  1.6993248e-001  3.9587294e-001 -4.7742497e-001 -1.6577003e-001 -8.7859780e-002  9.9198394e-002 -1.6988252e-001 -2.4886086e-001  9.3213959e-003 -7.4882718e-002 -1.4724045e-001 -1.6242047e-001  6.3425539e-001  3.9922623e-001 -2.7278081e-001  2.8976048e-001  1.4521304e-001  2.8972398e-001  5.2222771e-002  1.1383059e-001  5.9379199e-001  4.0045984e-001 -1.3404626e-001  2.4908558e-001  4.3447525e-001 -1.0667752e+000 -4.4210524e-001  4.9463323e-001  9.3655841e-001  4.4365058e-002  2.2894772e-001  4.7194212e-001  2.3931112e-001 -2.0748771e-002  1.7267606e-001  2.3021006e-001 -3.9684999e-001 -3.6376008e-001  1.0330943e-001  5.5706427e-001  5.9064785e-002 -5.5873752e-001  5.8274800e-001 -4.1130275e-001 -5.5797464e-001 -4.4666121e-001 -5.8574221e-002  7.5446288e-002 -4.6239718e-001  2.2767841e-001 -3.8674852e-001 -1.8098445e-001  1.2093158e-001  3.4947400e-001  3.8037056e-001  5.6512471e-001 -4.0812852e-001  2.3107104e-003 -1.5329859e-001
 -7.2347722e-001 -3.3182262e-003  2.1923247e-001 -2.9001170e-001 -2.6080617e-001  2.0227774e-001  3.2900826e-001 -7.1294045e-001 -1.7750657e-001 -2.6308674e-001  1.1762065e-001 -3.3282647e-001 -1.7818939e-001  6.4670567e-001 -4.3028289e-001 -6.7016635e-001 -6.0930410e-001  5.9205160e-001  3.6790090e-002 -1.1620076e-001 -1.5192155e-001  2.4112735e-001  1.3918921e+000  5.1108619e-001  2.3463693e-001  3.4608232e-001  6.5285158e-002  6.3617162e-001  3.6949541e-001 -6.3005676e-001 -3.0775142e-001  5.1700521e-002  1.8122384e-001  5.2856484e-001  3.0205889e-001  2.8667049e-001 -4.6753437e-001  4.2804902e-001  5.9406996e-001  6.2789421e-001  2.9463937e-001  1.0776052e-001  6.4375853e-001  6.9562494e-001  3.7020058e-001  3.4697671e-001  1.1557194e-001  2.7250176e-001  1.2963708e-001  6.5919324e-001 -3.6358107e-001 -7.1467068e-001  1.2513332e-001 -5.4303239e-001  1.8662211e-001  2.7026976e-001  4.2873639e-001 -5.0921554e-001 -3.4131143e-001  4.4695728e-001  5.9846643e-002  2.8018830e-001  1.2738071e+000  2.9844680e-002  7.4960104e-001 -7.7577880e-001
 -6.1597940e-002 -1.7495316e-001 -5.4088191e-001 -4.6960836e-001 -9.2837693e-001  4.1926482e-001  9.8048994e-002 -9.5540721e-001 -8.2819897e-001 -6.3198433e-001 -7.1077616e-001 -1.5874756e-002 -7.7924027e-001  1.3828467e-001 -4.2265242e-001 -1.1673695e-001 -6.6872600e-001 -6.2732550e-001 -5.5303927e-001 -7.0374215e-001 -9.1072658e-001 -3.7665591e-001  5.9655176e-001 -5.7329273e-001 -4.6475546e-001 -2.1205482e-001 -3.9139285e-001  4.9043035e-002 -4.2368826e-001  1.1659300e-001 -5.2742719e-001 -2.2079296e-001  1.0017256e+000  2.0583522e-001  6.3380780e-002  7.4265988e-002 -8.4886460e-002 -5.1201004e-001 -6.2366828e-001 -6.3691053e-001 -3.2577033e-001  1.0147874e-001 -9.1690903e-001  2.2394915e-001  3.3104857e-002  1.4900610e-001 -4.4806872e-001  7.2837577e-001  5.2037801e-001  5.2985274e-001 -3.9088207e-001 -2.6866016e-001 -2.9133021e-001 -2.8171353e-001 -3.2015045e-001  4.5213758e-002  1.7899600e-002 -4.4263197e-001 -5.0455461e-001 -5.7867631e-001 -5.3274737e-001 -5.5568510e-001  1.1142718e+000 -6.8999428e-001 -7.6729679e-002 -5.8185883e-001
  4.4949572e-001  1.0361941e-001  1.3997582e+000 -5.9265967e-001 -3.0212059e-001 -1.7827398e+000 -5.1993848e-001 -6.3996984e-001 -4.5708445e-001 -4.7444367e-001 -6.6897027e-001 -1.0886893e+000 -3.3571323e-001 -2.1350535e-002 -8.9172626e-001 -4.6054626e-001 -1.1205496e+000 -1.5578543e+000 -1.1736642e+000 -1.0587714e+000 -1.7199898e+000 -1.0348031e+000  1.2958981e-001 -1.9537084e+000 -1.5518625e-001 -4.1795939e-001 -3.8211787e-001 -1.4450472e+000 -1.0021083e+000 -6.4596342e-001 -2.5786738e-001 -3.0479314e-001 -4.2855164e-001 -3.7519440e-001 -6.7764459e-001  4.2187639e-001  2.8424924e-002 -5.7608927e-001 -1.0424382e+000 -7.4902837e-001 -6.6680415e-001 -1.3711238e-001 -1.1497315e+000  2.3013948e-002 -4.6551532e-001 -9.8383510e-001 -6.7393775e-001 -1.4244294e-001 -1.5701808e-001 -3.3890550e-001 -2.8153189e-001 -5.7356975e-001 -7.0303763e-002 -3.0981433e-001 -8.8759603e-001 -2.8936907e-001  2.8248988e-002  2.5017157e-001 -4.8900059e-001 -6.9568616e-001 -6.9410456e-001 -2.0337757e-001  1.0604634e-001 -4.8562829e-001 -8.4789845e-001 -2.8411383e-001
  2.0505682e-001 -6.4403435e-001 -1.3854983e+000  4.8066916e-001 -1.1110235e+000 -1.2302543e+000 -9.1564551e-001 -6.2113331e-001 -2.8168254e-001 -9.2576869e-001 -4.8948854e-001 -2.8904607e-001 -3.1745049e-001 -2.3292615e-001 -8.2744975e-001 -3.8463150e-001 -8.7126838e-001 -3.2102463e-001 -5.9252809e-001 -3.1975133e-001 -1.5252680e+000 -6.1351111e-001 -1.0776053e-001  3.7502276e-001  7.0897473e-002 -1.2568998e-001 -8.0168519e-002 -2.5999228e-001 -8.5672988e-002 -4.9414881e-001 -1.4693853e-001 -3.0319166e-001 -1.1999643e+000 -1.0399025e+000 -4.2170450e-001 -1.1934844e-001 -1.8530657e-001 -1.0999727e-001 -6.5384115e-001 -3.5420432e-002  6.7098550e-002  3.0052538e-001  1.8561730e-001  5.0500283e-001 -2.0220501e-001 -3.0390929e-001  5.8512503e-001  2.1620692e-001  2.3336902e-001 -1.8932808e-001  3.2723939e-001 -1.4746515e-001  2.6676250e-001 -1.6915228e-001 -1.0305863e+000  6.5209934e-002 -4.2317812e-001 -3.2665210e-001 -1.9410254e-002 -7.1917425e-001 -1.6511883e+000 -8.1793085e-001  2.4009300e-001 -5.6205800e-001  1.0481633e-001  3.3564832e-001
  5.0788358e-001  6.8799646e-002  2.2799761e-001  1.1656525e+000 -9.5463785e-002 -9.9846949e-001  2.6908605e-002 -2.1279010e-001 -6.2599359e-001 -8.5680238e-001 -8.5801846e-002  3.8846076e-001 -2.6902145e-001 -3.1665852e-001 -3.3539028e-001  1.9588291e-001 -7.5405506e-001  2.9266357e-001  4.7337658e-001 -4.1276076e-001 -1.0985399e+000 -5.1186704e-001  7.9001708e-001 -1.0166340e+000 -3.0335886e-001 -4.6776366e-003  5.8292882e-001  9.7770586e-001  1.3065100e+000  1.5109451e-001 -6.6965065e-001 -8.6045402e-001 -9.0539509e-001 -6.0661725e-001 -8.3860267e-001 -6.9886231e-001 -4.9385657e-001  1.1766408e+000  1.3840222e+000  4.6691571e-001 -5.5437224e-001 -1.9945956e-001 -1.6736256e+000  6.0748492e-001  1.0052420e-001 -4.4888771e-001  5.4313656e-001 -6.2363184e-002  9.4592455e-001 -6.3375675e-001  2.6308289e-002 -1.5119223e-001 -4.9993864e-001 -1.4300062e-001 -3.2500456e-001 -2.3925492e-001 -6.4554854e-001  1.9779890e-001  1.7146612e-002  2.6860357e-002  1.8389119e-002 -1.7467236e-001 -7.0783479e-001 -9.5579546e-001 -5.6765630e-002 -3.3651334e-001
  5.3752452e-001  5.5450840e-001 -1.0093540e+000 -3.9052710e-001  5.0329028e-001 -2.1950180e-001  9.9153253e-003 -9.2525493e-001  2.7802471e-001 -2.9864238e-001  3.5490476e-001 -3.2151050e-001 -1.9395390e-001 -7.8939570e-001  2.8915371e-001  4.6117745e-001  8.1863095e-001 -3.5372224e-001 -7.9200604e-001  4.1829991e-001 -2.1500236e-001 -6.7641222e-001 -4.1016715e-001 -4.7301801e-001 -2.6947040e-003 -6.7845514e-001  5.6356881e-001  7.5656816e-001  4.7673989e-001 -6.7702609e-001 -2.0156546e-001 -1.6506013e-001 -6.7212297e-001 -3.0070114e-001  1.6418440e-001 -7.3745472e-001 -5.3529450e-001  8.3424575e-001  8.9355320e-002  5.5241579e-001  4.2882959e-002  3.6547033e-001  3.4312133e-001  4.2265204e-001  7.1030314e-001  6.7768728e-001  3.0461439e-001  5.0345524e-001  3.2001213e-001  9.7800292e-002  5.0142799e-001  1.9422112e-001  4.1036794e-001 -1.7494172e-001  1.4908234e-001 -2.4564087e-001 -5.6426264e-001 -1.2719421e-001 -7.7684536e-001 -2.7553464e-001  5.3322524e-001 -2.8001745e-001  2.1779428e-001 -5.6102004e-001 -4.9477062e-001  3.0915136e-001
  4.0002814e-001  6.3988507e-001  1.5026464e+000  2.5859669e-001  3.1692144e-001  4.0467459e-001 -6.0764061e-001 -4.9446382e-001 -2.6826385e-001 -3.1788262e-001  3.0256149e-001 -7.9490766e-001  7.5455632e-001  3.8757708e-001  6.7802705e-001  4.9076541e-001  1.4467817e-001 -4.1217661e-001 -5.0385602e-001 -3.5178136e-001  3.2089476e-001 -6.2930000e-001 -7.6347829e-002 -7.7262301e-001 -4.0208925e-002 -4.9761235e-002  1.6376186e-001  1.1453126e+000  2.3423898e-001 -3.7532950e-001 -9.2447720e-003 -4.1773736e-001 -5.0054518e-002 -6.7704160e-001 -5.3719017e-001 -2.3114736e-001 -1.3392295e+000  3.4480025e-001  5.8365160e-001  6.9054177e-001 -4.3201174e-001 -1.3734786e-001 -4.8127979e-001 -2.1690952e-001 -5.5763935e-001  4.3862562e-001 -1.1598559e+000 -5.2323139e-001 -1.6179778e-001 -8.4472921e-001  5.9430877e-001  7.5159876e-001  4.1970118e-001  2.9393569e-001  1.9720279e-001  1.7833040e-001 -8.8320407e-001 -9.9384842e-002 -1.0515868e+000 -1.4462397e-001  3.4700984e-001 -6.7655502e-002 -1.0758438e+000 -1.2255549e+000 -3.6961078e-001 -6.1123468e-002
  2.8731020e-001 -4.3623886e-001  1.0075140e+000 -1.0562763e-001  1.5941396e-001  5.7937885e-001  1.8213365e-001 -7.9692347e-002 -6.2723307e-001  3.1826166e-001  3.6818761e-001 -3.7134557e-002 -4.9634304e-001 -8.1302731e-001  4.0502740e-002  2.7296936e-001 -3.4712078e-001 -4.8184393e-002  3.1151416e-001  3.0873165e-001  1.4915821e-001 -5.7764543e-001 -1.3392476e+000 -2.7064239e-001 -7.2599547e-001 -8.5507123e-001  6.3614667e-001  5.5849831e-001  7.8452599e-001 -4.3493023e-002 -3.8257292e-001 -5.4692470e-001  1.8794166e-001  1.0006374e-001 -4.5151747e-001 -7.1470416e-001  3.7301599e-001  5.7569600e-001  6.9757533e-001  8.1903946e-001 -5.6705400e-001 -7.6902220e-001 -1.4762256e+000 -8.9236878e-001 -8.2966773e-001 -1.1769995e+000 -1.2753974e-001  1.5893114e-001  4.4391718e-001 -4.0966608e-001  1.6594106e-003  1.8911539e-001 -6.2904165e-001 -6.3281358e-001 -2.0352889e-001  1.0141586e-001 -5.7125002e-001  7.9588957e-002 -5.5245735e-002  2.4416746e-001 -8.7864880e-002 -9.6944590e-002 -1.1471611e+000  2.3692769e+000 -3.0027148e-001 -1.3386149e+000
 -7.2273996e-001 -5.0115420e-001 -5.0364185e-001  8.8513625e-001 -7.8714444e-001  4.0575574e-001  4.3422480e-001  2.1558700e-001 -1.2005834e+000  1.5242479e-001 -4.9075216e-001 -7.7380839e-001 -1.3243524e+000 -1.4919850e+000  4.0292801e-001  6.1976016e-001  1.2094285e-001  1.4826982e-002 -5.8487124e-001 -6.5425734e-001 -6.4273000e-001 -8.9702021e-001 -1.1837197e+000  2.0109345e-001 -9.9571989e-001 -5.1819766e-001  1.5362039e+000  1.8654120e+000  2.5396644e+000  4.3315585e-001  2.0247367e-002  6.4121391e-001 -4.4914001e-001  2.8430678e-001  3.1279462e-001  5.3748108e-002  3.6984144e-001  2.7582593e+000  2.2136346e+000  1.0657723e+000 -1.2161657e-001 -8.7979964e-001 -6.7566832e-001 -6.3337652e-001 -1.2453471e+000 -1.3707605e+000 -1.3564845e-001 -1.2183124e+000 -4.0925673e-001  5.8496881e-001  3.0071088e-001 -1.9267004e-002 -7.3280681e-001 -5.7743114e-001 -2.3407935e-002  1.6535806e-001 -8.9216681e-002 -7.1216995e-001  3.6856489e-001  2.5194815e-001 -1.1275837e+000 -7.1878343e-001 -8.4182534e-001  8.6811019e-001 -5.9893725e-001 -1.3816030e-002
 -3.0920661e-001  8.7760586e-001  1.8184506e-001  1.8246017e-001  8.8448181e-001  7.1537993e-001  7.0918206e-001 -7.6329010e-002  1.6254825e-001 -1.8430899e-001 -5.4953811e-002  1.4664745e+000 -7.9619220e-002  5.9911464e-001  6.2473903e-001  1.1439676e+000  1.0692807e+000  7.7024512e-001  5.5873651e-001  3.3014099e-002  2.3734602e-001 -1.1146031e-001  6.0636309e-001 -5.0925786e-001  8.6472592e-001 -3.1213525e-001  2.4668192e+000  1.5924512e+000  2.0449518e+000  1.3277727e+000  1.3515045e-001  2.4019473e-001  7.5782930e-001  7.9655729e-001  2.4281678e-001  2.7321939e-002  1.5042744e+000  2.0577970e+000  1.3955669e+000  2.2960431e+000 -1.1902211e+000  1.2142139e-001 -5.3383333e-001  7.0169806e-001 -5.0039424e-001 -2.9484021e-001  8.9311252e-001 -5.6517912e-002  1.5787281e-001 -1.3755248e-001  8.2057974e-001  6.3947111e-001 -1.2118377e-001  5.6445305e-001 -5.2628894e-002  3.4413220e-001 -3.6921557e-001  1.2745874e-001  1.0825889e+000  9.1376988e-001  1.4150004e+000  7.0662093e-001 -5.7822890e-001 -7.6157254e-001  6.7820314e-001  1.5551467e+000
 -5.4288430e-001  2.3977258e-001  2.6977325e-001  6.8402870e-001  8.7048856e-001  2.4329403e+000  3.3084345e-001  9.3448143e-001  5.9192470e-001  6.0169490e-001  8.8249197e-001  1.3227710e+000  4.3553586e-002  1.0718497e+000  1.1349085e+000  9.0401876e-001 -5.0902158e-002  1.1197960e+000  9.9997144e-001  5.9810999e-001  4.5815472e-001  4.7655905e-001  1.0992311e+000  1.4344131e+000  9.2758378e-001  7.4705588e-001  1.1537895e+000  8.9173899e-001  4.0924392e-001  1.9225234e+000  5.5783517e-001  1.0170374e+000  1.0020841e+000  1.2816084e+000  1.1020412e+000  3.5881709e-001  2.3688005e+000  9.0467431e-003  1.0276466e+000  1.5154959e+000  6.0143211e-001  4.1782759e-001  2.4844566e-001  1.2175020e+000  6.2922740e-002 -2.0400814e-001  8.4796509e-001  2.2255353e-002 -1.6957359e-004  4.0588470e-001  1.2772995e+000  1.4918055e+000  3.5491144e-001  1.1223712e+000  4.0535184e-001  1.0983888e+000  4.7561177e-001  4.8588074e-001  1.3263566e+000  8.0188308e-001  1.8823714e+000  1.1626562e+000  4.8623036e-001  1.5445816e+000  7.2932574e-001 -2.7029001e-001
  1.4994204e+000  6.9257716e-001  2.3987509e-001 -6.3464658e-001  1.3915640e-002  2.0194165e-001 -2.5371006e-001 -7.0332095e-002 -1.2220331e-001  4.7539296e-001  5.7958252e-001 -1.8490836e-001 -2.3653261e-001  1.6646275e-001  2.9201990e-001  6.2791223e-002 -3.3311464e-001  3.5331140e-001  4.0843152e-001  2.5716611e-001 -6.3179334e-001 -1.6928524e-001  5.8462238e-001  3.8193094e-001  1.4884688e-001 -2.8130779e-001  5.7159854e-001  1.2091067e+000  3.7990106e-001  7.7254778e-001  2.1192131e-001  2.4251711e-001  9.6066234e-001  2.4644389e-001 -2.3004262e-001 -3.0465282e-001  8.6007065e-001 -8.2540038e-002  1.0081568e+000  4.3121687e-001 -5.7685531e-001 -4.8066092e-002 -2.9118389e-001  5.2253089e-001 -1.6213817e-001 -2.5883360e-001  5.1518677e-001  4.7345853e-001  3.7776326e-001  1.5805074e-001  6.7265477e-001  4.3936660e-001 -3.5152364e-001  6.4524745e-001 -2.2699280e-001  1.8464067e-001  1.2141474e-001  6.2094658e-001  4.7794590e-001  5.1681572e-001  7.2765332e-001  5.2522959e-001 -4.5353084e-001  7.1745675e-001  1.2928160e+000 -5.1108980e-001
 -1.1039390e-001 -4.6753917e-001 -6.6929305e-001 -8.8008408e-001 -2.1381086e-001 -6.0211885e-001  4.5217236e-001  8.1076556e-002  5.0800571e-003 -2.6008394e-001  3.1086087e-001 -1.9754923e-001 -3.6596688e-001 -4.8099722e-001  3.8805204e-001  1.9768035e-001 -5.2384153e-001  2.7495792e-001  7.6068643e-001  2.2815063e-001 -8.5703485e-001 -9.7898415e-002  9.4248575e-001  9.9165592e-001  1.0907280e-001 -2.8736027e-002  2.5236432e-001  1.7304340e-001 -1.8428085e-001  9.9035686e-001  1.1826158e-001 -4.7978394e-001  7.3459016e-001  6.0016324e-001 -3.8797695e-001 -2.4110228e-001  8.8797728e-001  1.2904952e-001 -4.7561679e-002 -2.2799530e-001 -8.9433945e-002  3.2446280e-001  8.5905088e-001  7.7139058e-001  2.6933878e-001  3.7152370e-001  9.6757473e-001  7.9928966e-001 -1.0478726e-001  6.1218721e-001  2.0573144e-001 -3.6534231e-002 -9.1448680e-001 -4.7345671e-002 -7.3316309e-001 -7.4656946e-002 -4.3025820e-001  3.3054604e-002  3.9358232e-001  4.0062127e-001 -8.0148237e-001 -5.5141427e-001  3.7346684e-001 -1.5390768e+000 -7.4598235e-001  3.1173341e-001
  1.2418386e-001  3.8432517e-002 -1.0433672e+000 -8.4417622e-001  1.8841707e-001  1.3296442e-001  5.6025142e-001  6.1950887e-001  1.6213814e-001 -2.2318782e-002  3.5467850e-001 -3.9952218e-001 -4.5293874e-001 -1.4654055e-001  1.2116997e-001  5.0746153e-001  1.6920693e-001  1.0486424e+000  5.9308328e-001  6.6011234e-001 -5.6966839e-001 -1.9521609e-001  1.5410031e+000  1.1314471e+000  4.5932514e-001  1.4259443e-001 -2.6998159e-001 -6.0418000e-001 -4.6449654e-001  4.0123292e-001  5.0961010e-001 -3.4248648e-002  5.7673295e-001  6.2854922e-001 -1.1276010e-001 -3.0504613e-002  2.3322647e-001 -4.3780671e-001 -5.1700501e-001 -4.9392322e-001  1.0358349e-001  6.8703312e-001  1.5411813e+000  8.1738534e-001  2.1288178e-001  1.1709549e-001  1.3555309e+000  2.9908311e-001  4.0886207e-001  1.0531742e+000  5.7560202e-001  9.1408663e-002 -8.7443490e-002 -2.0211550e-002  3.4283395e-001  4.9725887e-001 -5.4866766e-002  1.4958481e-002  4.6329823e-001  5.2779359e-001  1.0995168e-001  1.2290086e-001  8.4489200e-001  8.6324075e-001 -5.8690984e-001  1.2215461e-001
 -4.0297502e-003 -4.4614463e-001 -1.4860179e-001 -1.5344581e+000 -6.7571490e-001  1.1348156e+000  3.3030950e-001  7.4526634e-001  2.8988522e-002 -2.3766745e-001  3.3629049e-001  2.3326629e-001 -6.3663753e-002  1.0663299e-001  4.1734773e-001  3.1031182e-001  7.4523983e-003  2.1601348e-002  6.4101065e-001  2.9141645e-001 -5.8501676e-001  4.1841356e-001  9.9242817e-001  2.9964803e-001  3.0931026e-001  1.4386464e-001 -1.7891950e-001 -6.7188229e-001 -5.9487052e-001  2.3434010e-001 -4.2954058e-001 -7.0914113e-001 -3.2129654e-001  4.4617159e-001 -6.7108796e-001 -6.8858513e-001  1.7409500e-001 -7.6636424e-001 -5.9537740e-001  2.0158182e-001  5.3576226e-001  2.9672454e-001  9.5270325e-001 -2.5305686e-001  5.9000720e-001 -6.8114094e-002  3.7862804e-001  4.9729704e-001  7.2595334e-001  1.9754782e-001  4.2408956e-001 -2.2873050e-002  1.5056282e-001 -1.1479334e-001  7.4388402e-001  1.7453419e-001 -1.8972657e-001 -2.2688814e-003  2.6072162e-001  3.1159454e-001  7.0317148e-001 -4.2395773e-001 -7.6039500e-001  1.2551987e+000 -1.0305838e+000  1.4622794e-001
 -4.2751022e-001 -1.5886646e-001  1.0756406e-002 -9.3522183e-002 -2.3512069e-001  1.0926612e-001 -2.5098132e-001  4.3786825e-001 -1.9937373e-001  1.0461191e-002  3.5170303e-001  5.0672465e-001 -4.9140528e-001 -1.3979141e-002  4.4266520e-001  4.0222974e-001  5.8877381e-001  8.0038972e-001  6.6581393e-001  7.2361030e-001 -1.6858920e-001  8.4986879e-001  3.9543640e-001 -2.6906137e-001 -1.8594992e-002 -3.5668340e-001 -8.5564610e-001 -6.3532205e-001 -6.3019409e-001 -4.4635057e-001 -7.1645200e-001 -2.3971336e-001  4.7415040e-001 -2.8218765e-002 -7.0681546e-002 -2.2482532e-001  7.0852344e-003 -7.7318721e-001 -6.3687893e-001 -3.9641713e-001  6.2629970e-001 -1.2907256e-001  2.6950080e-001  5.8556773e-001  4.5721022e-001 -5.2256278e-001  1.8844115e-001  4.4587820e-001 -1.5412067e-001 -5.6248228e-001  1.3360713e-001  3.2894428e-002 -4.9766468e-001 -4.2797595e-002 -2.7378375e-001 -1.0744751e-002 -2.8514082e-002  1.8828327e-001  1.9037872e-001 -4.4514857e-001  7.2688059e-001 -1.6253044e-001  2.1441751e-001 -7.6846194e-002 -1.7264221e-001  4.4078617e-001
 -1.6877691e-001  1.1215944e-001  9.9434806e-001  6.5251595e-001 -2.8497570e-001  9.6304102e-003 -1.4631498e-001  3.8071262e-001 -3.6602119e-001  3.9568111e-001  1.8905583e-001  8.3696123e-001 -3.5439131e-001  9.9823949e-001  3.9450355e-001 -1.1750593e-001  1.0999979e+000  6.8558374e-001  1.0335613e+000  3.7134536e-001  7.7864294e-001  1.1250366e+000 -9.1044614e-002  1.2505815e+000  4.9614356e-001  1.2869272e+000  1.4724040e-002 -3.5013152e-002 -5.6612939e-001 -8.4571031e-002  1.5648323e-001  9.6028405e-002  6.1479604e-001 -2.5800486e-001  4.6767221e-001  3.3727935e-001 -4.8324349e-001 -9.2576100e-001 -1.1506191e+000  6.1269792e-001  5.7910404e-001  4.2683214e-001  1.2559779e+000  2.7074110e-001  9.1496569e-001 -6.5940180e-002 -5.1272291e-002  4.5407286e-001  8.8573432e-001  6.5364811e-001 -3.1631168e-001  8.3165765e-002  1.0326388e+000  1.2867865e-001 -2.2496450e-002 -5.2836230e-003  2.1908024e-001  1.6492272e-001 -1.6943726e-001 -5.8872518e-001  9.1536175e-001  1.2593617e-002  1.8759954e+000  1.0312336e+000  5.0376405e-001  9.5711624e-001
  2.4617530e-001 -4.1939005e-002  1.1921345e+000 -1.2402985e+000 -8.2715372e-001  1.9128630e+000 -1.6164287e+000 -3.1902216e-002 -3.0269423e-001  3.9782933e-001  4.0812277e-001  3.8523986e-001 -4.8942380e-001  1.2596490e+000  1.7714718e-002 -3.8231195e-001  6.5168545e-002  7.6851280e-001  4.9567789e-001  2.6067756e-001  6.1586032e-001  4.1254456e-001  4.9810395e-001  1.5619440e+000  2.5076437e-001  6.7628255e-001 -8.9317943e-001 -8.1538759e-001 -1.2905173e+000  2.9012352e-002  1.0886331e-001  3.7209685e-001  2.5637422e-001  9.3699789e-002  3.8418459e-001  9.3561689e-002 -5.3960802e-001 -1.2811339e+000 -7.9411069e-001 -7.2323303e-001  6.5609912e-001  4.7313301e-001  1.1690189e+000  9.2851903e-001  3.9848586e-001  1.9084150e-002  1.1878591e-001  6.8813242e-002  7.2899802e-001  4.1957326e-002 -2.6338589e-001 -8.8082238e-002  8.3417372e-001  3.4405486e-001  5.4483620e-001  2.9147446e-001  2.9430227e-001  2.9064314e-001 -5.9910244e-001 -1.5399604e+000  1.3950932e+000 -6.3443038e-001  1.3596305e+000 -5.1622684e-001  3.2610236e-001  3.5649645e-001
  2.0377748e-001  7.5253157e-001  5.1312672e-001 -3.5311353e-001  4.8309585e-001  2.0270110e-001 -2.8632395e-001  6.4238353e-001  3.6392207e-001  1.3121937e-001  8.7664076e-001  4.0622284e-001  5.7418113e-002  3.7939131e-001  5.0786941e-001  4.1956797e-002 -4.3936699e-003  9.9930685e-001  1.4589643e+000  4.8455493e-001  4.4677009e-001  7.8583167e-001  6.1748063e-002 -5.7871975e-001 -2.2973740e-001 -4.1545225e-001 -2.9543651e-001  2.4456096e-001 -8.7055098e-002 -4.4962430e-002  2.1570863e-001 -9.1038902e-002  3.9580480e-001  1.1696333e-001 -3.1522666e-001 -3.4003910e-001 -1.8174748e-001 -6.8900830e-001 -2.0805154e-002 -3.5625761e-001 -4.6557790e-001 -5.6742986e-001 -4.2580117e-001  5.7267306e-002 -8.1851245e-003 -1.0176109e+000 -2.8489448e-001 -7.7161730e-002  2.7124018e-001 -7.1780149e-001 -2.5166321e-001 -1.3099450e-001 -5.0912941e-001 -8.2325600e-001  2.6257876e-001  7.7130336e-002 -4.7418983e-002 -8.6112972e-002 -3.9107044e-002 -2.4507308e-001  4.8234205e-001 -8.8053431e-002 -1.2384013e+000 -3.9053221e-001 -2.4173222e-001 -7.1812247e-001
 -4.4688152e-001 -3.1898936e-001  2.3474762e-001  7.7036791e-002 -5.7183761e-001 -1.1290048e+000 -9.0697574e-001 -7.7658933e-001 -1.8429393e-001 -4.3719816e-002 -1.5822557e-001 -3.4910103e-001 -3.0309724e-001  6.8255577e-002 -6.7751074e-002 -7.8503630e-001 -1.9913396e-001  4.5057571e-001  2.0707610e-001  1.1653700e-001 -1.9340756e+000  2.8669677e-001  6.1584100e-001  2.6246278e-001 -1.5344576e-001  1.2682783e+000 -1.0417799e+000 -1.4503719e+000 -1.4283128e+000 -5.3498739e-001 -2.0749730e-001 -1.2600464e-001  4.5383109e-001  3.2875902e-001  4.8558768e-002  6.3796665e-002 -2.7886150e-001 -1.4972865e+000 -1.1855761e+000 -7.0872897e-001  8.4271187e-001 -4.3707749e-001  1.8942076e-001 -2.2734069e-002 -1.0673530e-001 -2.2938766e+000 -3.0874807e-001 -6.2061384e-001  9.4263145e-001 -1.4153069e-001  6.8907952e-002 -5.8743071e-002  2.9330238e-001  1.2893464e-001  1.2559123e+000 -3.9386754e-002  4.8263195e-001 -8.7491322e-002 -5.0846768e-001 -7.3452195e-001  2.4489058e-001 -1.6935295e-001 -4.2359899e-001  6.2349180e-001 -4.7212508e-001  2.7008590e-002
 -1.2847570e+000 -6.7330230e-001 -4.2981714e-001  2.1509277e-001 -5.6861674e-001 -2.0733254e-001 -2.0308650e-001  3.3853812e-001 -6.9624984e-001  3.0337152e-001  3.7525809e-001  3.2367686e-002 -4.3932631e-001 -5.5001592e-001  1.9666259e-001 -1.4002679e-001 -3.7577614e-001  1.7839440e-001  4.6059975e-001  1.3939144e-001 -7.7477348e-001 -1.5823183e-001  4.8482738e-001 -6.1004511e-001  1.6751215e-002  1.0698022e-001 -1.6421298e-001 -3.3617934e-001 -5.3776374e-001  3.7810271e-001 -1.4399513e-001  3.3266543e-001  1.1852727e+000  8.1915922e-001  7.5720955e-001  8.3860599e-001  1.8063818e-001  4.5137941e-002  3.6342717e-002  5.9783880e-001  3.4346642e-001  2.3540796e-001  1.9208265e-001  1.3462746e-002  2.6248234e-001 -1.9300359e-001  2.0631182e-001 -6.3408412e-002  1.6527803e-001  4.1232778e-001  3.5596107e-001  4.3567786e-001  2.0744061e-001  5.9330286e-001  4.3265443e-001  6.0013169e-001  1.1154725e+000 -1.8363790e-001  5.8057957e-001  5.2194405e-001  6.3611224e-001 -1.1207133e-001  1.0091520e+000 -6.9669802e-001  1.0098740e+000  2.9055558e-001
 -2.0600140e-001 -8.1737472e-001 -8.5555182e-002  6.5984470e-001 -1.6500957e-001  3.3059217e-001  8.4060688e-001  4.5963488e-001 -3.7585909e-001 -1.7043444e-001  5.6001557e-001 -1.1023993e-001 -3.0010670e-001 -2.5927830e-001  4.2680331e-001  3.9631723e-001 -9.9854750e-002  1.9811207e-001  5.3876743e-001  2.7315813e-001 -9.5731674e-001  2.2347299e-001  4.8641748e-001  1.0704937e+000  3.3464908e-001  6.0896301e-001  3.5120106e-001  4.3430332e-001  1.6964513e-001  3.0739250e-001  6.3508643e-001  7.9014658e-001  4.1360673e-001  1.3163747e+000  1.3077997e+000  1.6449169e+000  8.5144028e-001  5.7764943e-001  8.6118672e-002  5.7094877e-001  7.6415306e-001  2.4896301e-001  1.2879555e+000  2.1459146e-001  2.3150038e-001 -8.3561486e-001  2.3234816e-001 -1.6480533e-001  2.9974829e-001 -3.1042461e-001  5.4388635e-001  8.6717050e-001  1.2111764e+000  5.4535534e-001 -3.6782256e-001  6.0758315e-001  1.4913373e-001  2.0166586e-001  6.7317567e-001 -4.9678191e-002 -1.4180776e-001 -1.4960126e-001  1.2925750e+000  1.9717173e-001  4.2981406e-001 -4.6455814e-001
 -1.4435037e-001 -2.4879141e-001  3.1213967e-001  1.1670502e+000 -2.9588114e-001 -3.5091457e-001 -6.8246910e-001  6.0736380e-001 -4.6988876e-001  5.9505681e-002  6.6486047e-001 -2.4759144e-003 -2.3157440e-001 -1.1153205e-001  7.3539292e-001  3.8300626e-001 -2.4065452e-001  7.8151111e-001  1.0981431e+000  3.8835347e-001 -5.5710417e-001  7.7075198e-001  1.3104611e+000  1.0794088e+000  6.3498330e-001  5.3075259e-001 -1.4678260e-001  1.4810752e-001 -1.5565700e-001  6.4526450e-001  1.8853449e-001  7.8843605e-001  5.3989844e-001  7.2929470e-001  1.0031198e+000  8.3057848e-001  6.5411167e-001 -3.2616215e-001 -2.9915052e-001 -6.9771302e-002  7.1593076e-001  8.2003794e-002  1.1157008e+000  1.8023726e+000  7.9396337e-001 -8.5484071e-001  1.0356407e+000 -1.4037624e-001  8.0583337e-001  3.4899415e-001  1.0067850e+000  9.1700289e-001  3.1260271e-001  8.2486575e-001  7.1702214e-002  7.7830525e-001  6.4425633e-002  7.1372810e-001  1.2152219e+000  2.5786951e-002  1.7804993e-001  1.7191906e-001  1.1304116e-001 -3.0396552e-001 -3.8842006e-001 -3.0483745e-001
  1.2113058e-001 -2.0294314e-001 -1.2963547e+000  2.9704293e-001 -3.1347875e-001 -1.0030967e-001 -3.3723660e-001  5.2500076e-001  6.7306558e-002  7.0197809e-002  6.0395151e-001 -1.4895887e-001 -1.8559382e-001 -3.2534460e-001  3.9631991e-001  5.8491064e-001  3.9023206e-002  5.9268652e-001  5.0218805e-001  5.0493028e-001 -3.8734391e-001  4.9130480e-001  8.7389518e-001  1.9127967e+000  5.3090275e-001  1.1397048e+000 -1.1712673e-001  3.4448144e-001 -6.5003346e-002  4.0673804e-001 -4.6714578e-001  1.3844041e-001  8.7867583e-002  8.8286838e-001 -2.2617719e-002 -6.3087769e-001  4.5555231e-001 -2.4524375e-001  1.7494287e-001 -2.7384984e-002  6.7504235e-001  1.4335241e-001  1.5470037e+000  6.9642159e-001  6.1667346e-001 -5.1028784e-001  7.8807527e-001 -3.9363391e-001  6.1927020e-001 -1.9128021e-001  7.5508174e-001  5.8334179e-001 -5.5808856e-002  1.6131942e-001 -2.4756446e-001  3.7298142e-001 -2.5061652e-001  4.5952301e-001  7.1242598e-001  5.0653932e-003 -4.3657132e-001 -1.9158041e-001  1.1246223e-001 -1.0273803e+000 -1.2637059e-001  9.5601343e-001
  6.7901177e-001  2.0949562e-001  1.4110809e-001 -4.9386437e-001 -4.8887004e-001  1.2719897e-001  5.2254145e-002  1.2109450e-001 -6.3248886e-001  5.4866481e-001 -2.6187887e-001 -1.7560666e-001 -2.5609157e-001 -1.2719976e-001 -1.6257993e-001  2.4386108e-001  9.9230324e-002  5.8989413e-003 -9.7907463e-002  5.0315477e-001 -1.2973225e-001  6.7438561e-001  5.9448747e-001  1.8216274e+000  1.6086758e-001  9.4941771e-001 -4.9039475e-001 -9.6478689e-002  6.3489454e-003  2.8921736e-001  3.1127758e-001  4.5838525e-001  1.1415504e+000  9.7066372e-001  5.1891680e-001 -1.2015225e-001  2.8467615e-001  2.2167188e-003 -4.9994873e-003 -3.2393019e-001  4.5073855e-001  3.6623332e-001  1.5876363e+000  9.0439823e-001  8.1367878e-001 -2.0881894e-001  6.7982444e-001  3.1365152e-001  8.6488999e-001  1.1509997e-001  5.9051455e-001  3.0389089e-001  1.2996285e+000  3.1385276e-001  3.9214878e-002  7.5766405e-001  6.1122222e-001  2.6555657e-001  7.7767376e-001 -2.3140869e-001  5.7379639e-001  3.7520472e-001  1.9011197e+000  1.8735004e-001  1.2407441e+000  6.9541292e-001
 -2.5168963e-001  1.9685367e-001  3.2316318e-001 -7.6210717e-001  1.9447405e-001 -5.6355615e-002  5.6815826e-002 -4.0242638e-001 -1.8468108e-002  3.0398578e-001  1.2686008e-001 -1.1499792e-001 -4.9991606e-001 -2.0711813e-002 -4.9227153e-001  1.6269355e-001 -1.7545362e-001  1.9462466e-001  4.6673604e-001  7.0151564e-001 -2.6857918e-001  3.1162891e-001  3.7510487e-001  1.2594056e+000  1.9480342e-001  5.3922862e-001  1.7224828e-001 -8.2174233e-002 -2.2060040e-001  2.2023106e-001  3.8831504e-001 -9.6491310e-002 -4.0027538e-002 -5.9393305e-001 -1.6668296e-001 -4.1669054e-001 -3.2348232e-001 -3.0335775e-001 -1.8849470e-001  5.2159450e-001  8.0991312e-001  8.6887809e-001  1.6277266e+000  7.9356895e-001  8.3003411e-001  1.4235199e-001  6.8316458e-001 -1.3482324e-001  3.3766477e-001  3.6933163e-001  5.8663280e-001 -4.3300714e-001  1.0277823e+000  1.4657923e-001 -4.0746263e-001  5.4635802e-001  3.9402146e-001  1.0688097e-001 -6.2639080e-002  2.3592936e-001  6.6703906e-001  6.6733249e-001  1.5381799e+000  1.0405425e+000  1.0522489e-001 -1.4344739e-001
 -3.1383150e-001  4.3471217e-001 -3.2455592e-001 -1.2772769e+000 -2.0014887e-001  7.3653600e-001 -1.3185354e+000  6.4870815e-001  3.3945222e-001  2.6911573e-001  8.3958708e-001 -2.6774409e-001 -3.3464132e-001 -1.0952472e-001  1.5679767e-001 -2.4272564e-001  2.2466106e-001  8.7065763e-001  5.9856778e-001  3.9387011e-001 -1.2793981e-001  6.3372514e-001  1.0402662e+000  1.5324471e+000  3.9695757e-001  2.0057894e-001 -1.8183047e-001 -3.4345423e-001 -1.0328639e+000  2.0342755e-001  3.6422469e-001 -1.8117631e-001 -7.0065379e-001  3.4840331e-001  7.4147519e-002  3.0384426e-001  3.5678483e-001 -8.7765952e-001 -1.4750647e-001 -1.5132286e-001  4.2610746e-001  1.2691922e+000  1.8696857e+000  1.3348107e+000  9.7782959e-001  1.2004072e+000  4.7279254e-001  1.0765811e+000  5.2409508e-001  1.8410993e-001  6.9599241e-001  1.0524094e+000  5.4684581e-002  4.8215425e-001 -5.4756020e-001  5.1256259e-001 -1.9098504e-001  3.1556834e-002  7.6411509e-002 -8.6475361e-001  7.1851465e-001 -4.5937794e-001  2.3799297e-001 -6.9850381e-001 -7.8513898e-002  7.7561450e-001
  2.5284603e-001 -6.1630582e-001  1.0428624e+000 -2.1087168e+000 -6.8937026e-001  5.7989477e-001 -1.7309993e-001  1.0638762e+000  3.1668498e-001  3.3554280e-002  1.4812550e-001  1.0316098e+000 -5.7766447e-001 -4.2600983e-001  1.6154094e-001 -5.5061432e-002  1.0768195e+000  1.9802333e-001  5.1241229e-002  3.3646501e-001  1.8726590e-001 -1.2976970e-001  2.7935237e-001  7.8164467e-001  4.2819063e-001 -6.0392245e-001 -5.4751366e-001 -1.1705050e+000 -1.0607115e+000 -2.1439058e-001 -6.5909846e-001 -5.8762768e-001 -1.7479773e-001 -1.4636913e-001  2.9114399e-001 -9.9927743e-002  5.6927243e-001 -7.2067707e-001 -6.7695907e-001  1.1395012e-001 -1.4174228e-001  4.8202594e-001  1.1240102e+000  2.9758580e-001  2.2915546e-001  7.4149879e-001  2.3467939e-001  2.9867568e-001  2.7829610e-001  4.7453539e-002  1.8962500e-001  3.6348343e-001 -2.9666649e-002  2.7454601e-002  6.6921052e-001  8.8339962e-002 -5.5942980e-001  6.1320856e-001  5.9372415e-001 -2.8821845e-001 -3.6553438e-001  3.8024139e-001 -1.0752598e+000  1.0405401e+000  5.3058580e-002 -5.4339099e-001
  4.2520760e-001  5.9275646e-001  3.9715573e-001 -5.0151783e-001 -4.7942817e-001  7.3240899e-001  4.0784398e-001  3.4562412e-002  1.2618207e-001  3.2209517e-001  1.1145080e-001  3.7443785e-001 -4.0573888e-001  4.8490169e-001 -4.0550281e-002 -1.5684451e-001  6.5362595e-002  6.3044613e-001  2.6868729e-002  2.4734589e-001  1.1590255e-001  4.1532637e-001  7.2034291e-001 -2.5562203e-002  5.8253995e-002  2.1406300e-001  2.1835300e-003  1.1187060e-001  5.1172840e-001  4.4910049e-001  5.4948716e-001  5.5376569e-001  6.6543248e-001  7.4640579e-001  4.0032688e-001 -4.9507541e-001  8.5732268e-001  1.3233716e+000  8.2762750e-001  6.4977700e-001  2.5766512e-001  1.1992590e-001  7.4889729e-002  1.4844240e+000  1.9384991e-001 -2.4143395e-001  6.2557801e-001 -1.7533954e-001  2.6112090e-001  4.2974861e-001  3.6657918e-001 -2.1606445e-001 -3.0882512e-001  1.3365837e-001  1.3120757e-001  4.0969316e-001  5.5946925e-001 -3.5356298e-002  7.8063980e-001  2.9983841e-001  1.0128268e+000 -3.9728801e-002 -4.2296172e-001  3.6090165e-001  2.8661942e-001 -8.6321336e-001
 -1.2927575e+000  6.2356704e-001 -9.1299699e-001 -9.9636350e-001  8.7127717e-002  5.1795440e-001 -8.9866390e-001  1.4278516e-001  2.6320434e-001  3.5676993e-002  1.3852722e-001  9.7959316e-002 -3.3510803e-001  2.6381924e-001 -1.9120307e-002 -4.7534751e-001  4.4771235e-002  3.6114276e-001  7.3721199e-001 -7.1909443e-002 -3.3373055e-001  1.7813570e-001 -3.2532764e-001  1.9275322e-002 -1.3810464e-001 -1.1340903e-001  2.0219371e-002  1.2316612e+000  7.0036357e-001  6.1377077e-002  1.3729798e-001  5.2463399e-002  1.4260909e-001 -1.3528309e-001 -3.0176820e-001 -7.7281000e-002  5.9329930e-001  1.5329757e-001  1.4333026e+000  4.3797089e-001 -2.2869544e-001 -2.9668638e-001  7.5040610e-001  3.9895403e-001  2.8445009e-001 -3.7440402e-001  6.6393005e-001  6.4182314e-001 -1.5927526e-002  1.5619600e-001 -2.4609668e-001 -2.1310518e-001 -1.1846987e+000 -1.8741811e-001 -5.8374430e-002 -8.2352897e-003 -2.6182733e-001 -1.8954967e-001  2.9790395e-002 -1.7426418e-001  8.0697872e-001 -1.4716193e-001 -7.4375287e-001 -2.5366069e-001 -7.1978133e-001 -4.9236113e-001
  5.4818227e-001  5.0330664e-001 -1.2691580e-001 -6.5109071e-001  3.0060700e-001 -1.3864929e+000 -1.2238337e+000  5.4269935e-001  2.8432194e-001  3.7714973e-001 -6.0378409e-001 -4.2340929e-001 -5.6925688e-001 -6.7844893e-001 -4.6389394e-001 -1.0805765e-001  4.2717654e-001  9.2376397e-003  6.1403048e-002  6.6420091e-002 -9.5842403e-001 -5.0374733e-001 -4.5321137e-001  4.4141527e-003 -3.7515100e-001 -7.6947232e-001  5.6354327e-001  1.2268722e+000  7.6395927e-001 -1.6425556e-001 -2.1968768e-001  5.0075575e-001 -3.2547019e-001 -1.9691947e-001  3.1978907e-001 -2.6886815e-003  8.7896223e-002  5.2984836e-002  1.0566024e+000  8.0411349e-002 -6.0167131e-001 -1.6385523e-001 -1.5991705e-001 -4.0882104e-001 -3.2568127e-001 -3.2438622e-001  1.1791716e+000  8.7054570e-001  5.3378545e-003  1.2524251e-001  2.8784891e-001  6.2287180e-002 -8.6472615e-001 -4.9327106e-001  2.1430487e-001 -5.3379375e-001  2.7453033e-001  5.3605014e-001  2.9093654e-001 -6.7568658e-001 -1.3550263e+000  8.7181629e-001 -2.4903190e-001  4.0719927e-001  3.2069231e-001  3.1230391e-002
  7.2633999e-001  1.5911130e+000 -2.9545621e-001 -7.2713501e-001  8.3844736e-001  2.9182071e-002 -2.4764684e-001  4.8210507e-001  1.0691680e-001  3.1623497e-001  1.5481532e-001  8.2862997e-002 -1.7139445e-001 -1.8847386e-001  2.1108927e-002 -1.9665747e-001  4.9440346e-001  5.8089839e-001  9.3961208e-001  1.1512064e+000  4.7701862e-001  7.0984992e-001  1.0979195e+000  4.4790986e-002  1.8105774e-001  4.8481626e-003  9.8216608e-001  8.3653447e-001  5.1523899e-001 -3.1293827e-001 -3.3564584e-001  1.7466105e-001 -2.6740569e-001  3.9010252e-002  5.2367385e-001  6.5817883e-002 -2.7103552e-001  2.0162276e-001  7.1332877e-001  1.0727077e+000  4.6980365e-001  2.4559486e-001 -1.8389363e-001  7.7558312e-001  8.2037095e-001 -1.7752770e-001  1.1976385e+000  8.7944440e-001  2.5408180e-001  2.3877939e-001  7.1988691e-002 -1.3719461e-001  2.8185536e-001  1.4715401e-001  1.0140886e-001  8.5579392e-002  5.8825045e-001  1.0812931e+000  4.8963918e-001 -1.3673833e-001 -3.9257934e-001  1.3303065e+000  6.5021174e-001  1.7774356e-001  1.4075250e+000  5.2776690e-001
  4.1354905e-001  7.6535617e-002  8.8847847e-001  1.6158441e-001  2.0207421e-002 -1.4499987e+000 -5.7015477e-001  1.0681039e+000  5.9701720e-001  8.5612068e-001 -1.1646590e-001  1.0323828e+000  2.2844539e-001 -4.5313629e-003 -3.9414121e-001 -9.4074417e-002  1.3776894e+000  1.0302563e+000  2.3286929e-001  9.2548439e-001  1.3894331e-001  1.0378381e+000  4.0274354e-001  6.2373129e-001  4.4500599e-001  5.9159339e-001 -4.5403155e-001 -3.2003357e-001 -5.0445905e-001 -4.2297900e-002  3.4519029e-001  9.0988043e-001  9.8008177e-001  2.8210757e-001  7.1289570e-001  7.9295887e-001 -1.8600605e-001 -4.7180861e-001 -5.9499939e-001 -2.9953552e-001  4.8284511e-001 -1.0332225e-001  3.2976430e-001 -1.0097866e-001  2.2735745e-001 -5.7720163e-001  9.2472720e-001  2.1175368e-001  9.4813944e-002  3.6788246e-001  8.7902346e-002 -3.0975228e-002  8.6631957e-001  8.3450128e-001  1.1737304e+000  3.2836664e-001  1.2187649e+000  1.2801749e+000  1.0093229e+000 -5.3396242e-001 -9.4411548e-001  6.0973166e-001  7.7233808e-001  1.1842815e+000  9.2134721e-001  8.6818966e-001
  1.9265093e-001 -3.2355446e-001 -2.7902399e-001  5.4650653e-001 -3.4022266e-002 -1.1813449e-001  7.3712521e-001  7.1865503e-001 -5.6844343e-003  1.0779454e+000  9.2891013e-002  1.4648442e+000  2.1093066e-003 -3.0723931e-001 -4.3977545e-001 -3.6563116e-001  3.4288483e-001  2.0100674e-001  5.0359282e-001 -2.3803426e-001 -4.0417733e-001  2.1226350e-004 -6.2958757e-001 -1.3038831e+000 -6.6575197e-001 -8.9235488e-002  2.2079646e-001  9.1110181e-001  3.2835891e-001 -3.8272920e-001  7.7871416e-001  1.0006343e+000  1.2041888e-001  1.5386126e-001  1.2279409e-001  1.9323702e-001 -3.7180871e-001 -4.3497866e-001 -3.1878532e-002 -2.0142350e-001 -2.1725104e-001 -7.7390212e-001 -1.5499850e+000 -5.7884037e-001 -3.4499402e-001 -1.0990625e-001 -4.6422508e-001  3.8852748e-002 -6.1772309e-001  1.2967227e-003 -1.9009308e-001  2.5599495e-001  2.5420163e-001 -2.4091648e-002  1.7169879e+000  5.6223618e-001  3.6067768e-001 -1.7867067e-001  2.8017119e-001  1.0312546e-001 -4.9621633e-001  1.2600043e-001 -2.3979903e-001 -1.7683006e-001 -5.5552651e-001 -8.1694267e-001
 -2.6146789e-001 -1.8053863e-002  3.5775236e-001  1.2263493e+000  2.6302085e-001 -9.3728230e-001  9.2142890e-001 -1.7728334e-001  9.8798998e-002  4.7905534e-001 -1.0571695e-001  6.5432096e-001  2.6766217e-001 -2.4702152e-001 -5.0155280e-001 -3.7341069e-001  5.7062142e-001  4.4120034e-001 -2.4729172e-001 -4.4387787e-001  8.0164729e-001 -3.3902631e-001 -7.7355114e-001 -6.3115217e-001 -1.5445312e-001  7.3577974e-002 -2.5202159e-001  2.8108013e-001  8.1320716e-001 -6.1113237e-001  3.5669519e-001  6.2721725e-001 -8.3446606e-001 -3.0890668e-002  2.0671340e-001  1.6975729e-001  1.1288480e-001  7.2328331e-001  6.2161610e-001 -6.8910716e-002 -3.3139870e-001 -6.9803799e-001 -8.5861592e-001 -1.0372186e+000 -8.7272495e-001 -8.0296705e-002 -6.2201545e-001 -6.4114839e-001 -2.7929488e-001 -3.7789109e-001 -1.1758269e-001  1.2646359e-002 -6.3696394e-002  4.8978080e-001  1.1133965e+000  1.4624018e-001  3.5077576e-001  3.4226199e-001  4.7209647e-001  7.6917138e-001 -1.0111719e+000  8.1911521e-001  2.4160248e-001  1.0603550e-001  1.8441455e-001 -1.1373611e+000
 -1.2451575e+000 -1.2433787e+000  1.3097778e-001  1.3765261e+000  5.9260319e-001 -7.9151041e-001  1.1338325e+000  5.3193630e-001 -2.9620819e-001  6.5527593e-001 -6.7406222e-001 -9.4954805e-001  7.9300886e-001 -1.8690296e-001 -3.1343761e-001 -3.5409725e-001 -9.1534480e-001 -5.5996899e-001 -4.2202320e-001 -7.8958728e-001  4.7289367e-001 -1.2187030e-001 -1.3265389e+000 -2.5228982e-001 -8.8602563e-001  4.1822397e-001  2.2485901e-001  2.0228149e-001  4.3571392e-001 -7.5421874e-001  3.0959613e-001  2.0061599e-001 -3.1191937e-001 -2.5938299e-001  1.2259783e-001  3.2896533e-001 -6.4765908e-001  4.5498079e-001 -6.1448893e-001 -3.9143369e-002  2.5637763e-001 -1.0226676e+000 -1.8409449e+000 -1.7104093e+000 -3.3170496e-001  1.0407932e+000 -2.0682456e+000 -3.9064554e-001 -3.6217719e-001 -8.1088895e-001 -3.6019336e-001  1.8423070e-001  5.5268915e-001  8.5838377e-001  1.2093747e+000 -9.7021842e-001  7.2655175e-001 -6.0608810e-002  1.8113525e-001  6.7847622e-001 -3.2059106e-001  6.3166422e-001  9.0843353e-001  6.1738110e-002 -9.5071463e-001 -1.0174040e+000
  5.5707166e-001 -4.8345524e-001 -5.9360628e-003 -3.0873312e-001  1.4065343e-001 -1.4791572e+000  1.1717520e-001  2.6873514e-001  3.7172532e-001  5.3852177e-002 -4.4059767e-001  6.5120579e-001  6.0699190e-002 -3.6692544e-001 -7.9728803e-001 -6.5870900e-001  4.4189096e-001 -3.7895222e-001 -2.3349523e-001  7.5623430e-002 -1.1793517e+000 -5.4339621e-001 -8.3895282e-001 -5.6719009e-001 -3.4870020e-001 -4.4819200e-003  3.9711215e-001  4.7850636e-001  4.3775522e-001 -7.1099246e-001  3.6408552e-001  3.0807173e-001 -7.8804432e-001 -1.9652100e-001 -2.3291598e-001  2.3462042e-001 -2.1623075e-001 -4.2166718e-002  5.9756019e-001  2.4898082e-001  3.5085350e-001 -9.7556153e-001 -4.0025665e-001 -1.3817740e+000 -4.8637863e-001 -2.5141320e-001 -3.4677148e-001 -3.2917832e-001 -5.0670299e-001 -4.4076848e-001 -7.3082876e-001 -6.1825740e-001 -5.1094739e-003 -1.4920115e-001  4.5508582e-001 -7.5613501e-001  2.5963126e-001  5.6346570e-001  8.8990287e-002  6.1447043e-001 -7.0050640e-001  5.1093561e-001 -9.0088632e-001  9.1948359e-001 -8.5719629e-001 -2.3808231e-001
  3.3412904e-001 -2.9153316e-001  1.6328198e+000  5.6773206e-001  2.7786000e-001 -2.2801325e-002  2.3920351e-001  1.9907698e-001 -3.9382563e-001  4.2654493e-001  2.0424760e-001  4.6942389e-001  6.8427273e-001  4.6707217e-001 -1.1543343e-001 -3.2087989e-001  6.8187695e-001 -2.0672183e-001  3.6975166e-002  4.3746115e-001  8.4821035e-001  3.2770625e-001 -2.4315697e-001  3.9797073e-001  3.7311878e-001  3.6134569e-001  2.1303249e-001 -3.0639195e-001 -8.3885719e-002 -3.5179503e-001  5.7290089e-001  1.2758721e-002  8.1723115e-001  3.1883905e-001  5.7355974e-002 -2.6939092e-001  1.8531697e-001  1.0775603e-001  2.5841528e-002 -3.3932529e-001  7.6900423e-001 -2.6498942e-001  8.0532556e-001 -9.0480896e-001 -7.1653591e-002 -9.7211763e-001 -4.2837654e-001 -4.6874498e-001 -1.2970638e+000 -3.0612133e-001 -4.8625382e-001 -3.5328228e-001  3.5686921e-001 -7.7439297e-002 -5.7112539e-001 -2.0717700e-001  8.0677867e-001  6.2054328e-001  3.3270603e-002  5.5544467e-001  7.4985149e-001  4.4388771e-001  1.0587849e-001 -3.2164620e-001 -8.2704735e-001 -4.9611271e-003
 -2.8558825e-001  2.6286699e-001 -1.7427845e-001 -8.3943340e-001  9.5202943e-001  2.1234966e-001  7.4683134e-001 -9.0154516e-002 -3.4682222e-002  6.9489281e-002  2.4130364e-001  4.4595204e-001  7.9271030e-002 -3.5395311e-002  2.9721765e-003 -6.7314971e-001  7.1584382e-001  4.3238171e-001  7.3871232e-001  5.1955054e-001  6.3426631e-001  5.4645216e-001  2.7413813e-002  5.6896287e-001  3.6518019e-001  2.7970921e-001  6.4013700e-001  1.1308783e+000  7.0829347e-001 -4.1768472e-001  3.6424214e-001 -5.5659657e-001  4.8940899e-001  3.5297277e-001 -4.2667030e-001  2.2636422e-001 -4.3733868e-001  3.3884934e-001  5.8652308e-001  4.1492111e-001  8.3091787e-002 -1.4962765e-001 -1.0500524e-001 -3.0374531e-002 -5.2814814e-002  3.9923719e-002  3.2396895e-001 -1.3766367e-002 -9.8452198e-001 -2.2551639e-001 -9.6224380e-001 -1.3276750e-001  6.6856875e-003 -5.5816549e-001  6.3381900e-001 -1.5161128e-001 -1.6420104e-001  1.5177932e-002 -7.3885798e-001  4.3421367e-001  3.1024922e-001  3.1027959e-001  1.3980465e-001  7.1145976e-002  4.5290003e-002 -1.0957328e+000
  1.1848790e+000 -5.1311282e-001  7.2815267e-001 -1.6502117e+000  6.9074938e-001 -6.6175721e-001  1.0010658e+000  6.1821807e-001  2.5060636e-001  3.4835062e-001  5.2998931e-001  1.0885921e-001  5.5225236e-001  5.8710974e-003 -1.2202459e-002 -6.6875249e-002  5.7124255e-001  6.4323288e-001  8.5067800e-002  7.7015284e-001  5.8390733e-001  3.9743477e-001  1.5991088e+000  1.3750544e+000  3.6803592e-001  3.3297810e-001  5.4587432e-001  1.0009939e+000  8.5336324e-001  5.5985155e-001  7.8278274e-001  9.9655814e-002  7.2238358e-001  8.4089640e-001 -2.2232658e-001  1.8645819e-001  2.8670390e-001  4.5798784e-001  8.2961923e-002  1.4336718e-001  3.0744824e-001 -1.3993085e-002  5.8021897e-001 -5.7830711e-001  1.6256439e-001  8.0707921e-001  8.0415865e-001  7.8551929e-001 -6.1656644e-001  4.3054095e-001 -8.6437514e-001 -8.3845250e-001 -1.5313173e-002 -2.1841539e-001 -3.0916986e-001 -3.0686089e-001 -1.1006726e-002 -2.5499078e-001 -6.5546002e-002  1.0763243e+000 -9.6119193e-001 -2.3653162e-001 -1.3809673e+000  1.9075569e+000 -1.9755517e-001  6.9360125e-001
  7.2362631e-002 -1.8013284e-001  1.5693556e-001 -4.9603271e-002  3.3440040e-001  7.7363637e-001  9.8126045e-001  2.3758556e-001  1.1746961e-001 -1.5530624e-001 -2.5503886e-001 -5.4880484e-002 -9.8729192e-002 -3.2462306e-001 -2.6376982e-001 -3.4357639e-001  2.3437494e-001  8.1515526e-001  6.8347242e-001  1.0990856e+000 -1.5561678e-001  1.5347732e-001  2.7939652e-001  1.2587169e+000  1.3439520e-001 -6.8107631e-001  1.5375611e+000  1.4336471e-001  9.9837307e-001 -1.0286427e+000  8.8671686e-002  1.0272166e-001  1.4702929e-001 -1.3757245e-001  4.7947485e-003 -1.2319303e-001 -6.3211689e-001  1.1509905e+000  6.6244623e-001  1.6246474e-001 -4.7958013e-001  3.6048544e-002  8.5843100e-001  1.7854998e-002 -2.8289645e-003  4.4837215e-002  4.8698546e-001 -2.6780341e-002 -4.4078640e-001  4.4415847e-001 -9.0770135e-001 -9.0002749e-001 -2.6086331e-001 -7.1590561e-001 -1.5957241e-001 -2.3198703e-001 -4.0946398e-001 -1.4221550e-002 -3.8493958e-001  7.4320253e-001 -9.3894269e-001 -1.0677549e+000  6.1267325e-001 -9.4473498e-001 -4.2173776e-001 -9.4472733e-002
 -1.3779857e-001 -1.6003319e-001 -3.5205085e-001  1.2021701e+000  1.3970382e-001  1.5600834e+000  1.9329680e-001  2.3637686e-001  4.6208480e-001 -1.2245242e-001  5.6453166e-001 -1.1236669e-001  7.3446785e-001  9.1743033e-001  1.0132744e+000  8.5062453e-001  7.0316784e-002  8.8614106e-002  2.7326517e-001  7.2771674e-001  1.5796182e+000  1.3284615e+000  9.0092144e-001  1.6895529e-001  7.0232694e-001  4.0744131e-001  6.4302552e-001  1.1913382e+000  5.9496653e-001  4.0522650e-001 -5.2690869e-002  2.3096555e-001  4.0701771e-001  3.1760472e-002  5.6079770e-001  7.8174802e-001 -5.0414244e-001  7.4835564e-001  4.5131743e-001  8.5237709e-001 -4.1770573e-001  5.0864957e-001  6.4511178e-001  1.4695840e+000  4.4987201e-001 -2.0065491e-001 -2.8495084e-002  2.0836840e-001  9.3827426e-002  9.7096512e-002 -5.0755818e-002  4.0653727e-001  3.5599678e-001  8.4458140e-001 -1.1210810e-001 -1.4547109e-001  3.4994961e-002 -9.8726228e-002  2.7026130e-001  5.6131984e-001  1.8958057e+000  2.1241566e-002  5.7498818e-001 -3.1710195e-001 -1.2640000e-001  8.9799684e-001
  8.1512857e-001  9.4008510e-001 -1.4131493e-001  6.0846180e-001  4.3260355e-001  1.3431413e+000  6.5174845e-001  6.0742412e-002  6.2022334e-001  4.4052612e-001  5.5303601e-001 -1.2088425e-001  6.5198217e-001  9.4329830e-001  1.0820115e+000  9.1424883e-001 -2.3002140e-001 -1.9732536e-001 -3.7846288e-001  1.1610531e-001  1.9411597e+000  4.1814843e-001  2.6802241e-001 -1.8567980e-001  7.5547121e-001  7.0983033e-002  1.6277269e-001 -2.1059646e-001 -5.9916262e-001  1.4406450e+000  1.9004758e-001  3.5657836e-001  1.8381220e-001 -4.4467878e-001 -2.4357842e-001  1.7819063e-001  1.7763932e-001 -1.2590013e+000 -2.6190540e-001  4.5973997e-001 -2.8586093e-001  3.8429894e-001  7.9091401e-001  2.6521263e-001  3.4391666e-001  6.6179250e-001 -7.0891591e-001 -3.8519635e-001 -6.1079349e-001 -7.0925457e-001  2.6447040e-001  6.4008386e-001  3.8006969e-001  5.6928639e-001 -2.4863911e-001  4.8203462e-001 -3.9524734e-001 -9.3620004e-003  4.6522519e-002  3.0778951e-001  4.0645178e-001 -6.1307604e-002 -1.1069744e+000 -1.2325681e+000  1.4854128e-001  3.3988093e-001
 -1.1534706e+000  2.4788114e-001  6.0058987e-001  1.1514556e+000  9.0591917e-001 -8.8528293e-001 -5.6681160e-002  2.7187795e-001  6.4398888e-001  2.9863993e-001  4.7070026e-001 -3.2962192e-001  6.8933475e-001  1.0877220e-001  3.8356170e-001  2.3999402e-001 -7.8372137e-001 -2.8054551e-001  3.3353927e-001  3.7876947e-001  1.5792326e+000  8.4693901e-001 -2.1039309e-001  1.0214587e+000  7.5418397e-001  6.2324511e-001  1.4783663e-002  1.2028780e-001  3.1868676e-001  9.1161416e-001  3.6984130e-001  3.6650208e-001  2.5623014e-002  3.1466161e-001  1.7617452e-001  4.6346966e-001  1.9183376e-001 -9.4023297e-002 -1.3019556e-001 -4.0930283e-001 -2.4828441e-001 -5.8105119e-002  8.0762522e-001  1.5816390e-001  9.2798172e-002  5.7205447e-002 -4.7397424e-001 -6.0096282e-001 -1.4696539e+000 -1.0591050e+000  4.6284243e-002  3.5512771e-001 -3.7741088e-001 -1.5488025e-002 -7.7285458e-001 -1.3898786e-001 -3.1003567e-001  1.6057645e-002  2.1338673e-001 -2.8512738e-001 -2.8781156e-001  2.3980109e-002 -5.4116982e-001 -2.1759886e-001  5.5886452e-001 -9.3862734e-001
  1.1209709e+000  7.8139052e-001  7.0943026e-002  1.0457356e+000  1.0448775e+000  7.5117784e-001 -1.5475007e-001  8.8083239e-002  7.9935065e-001  4.8145941e-002  7.1617527e-001  9.6191931e-001  7.1076840e-001  5.9894539e-001  3.1187608e-001 -1.4254904e-001  4.5358756e-001  1.3163989e-001  4.5914004e-001  6.9148979e-001  7.1750274e-001  2.8362923e-001  6.8525466e-001  5.8841510e-001  8.1388558e-001  5.0618270e-001  1.0529015e-001  4.5871180e-002 -4.3327069e-001  1.1668026e-001 -5.8058283e-001 -4.9653458e-001 -5.6943597e-001 -6.7355322e-001 -7.3446721e-002  1.6031601e-001  2.2878727e-001 -7.1144794e-002  1.7147999e-001  2.7751418e-001  7.6099072e-001  4.3782842e-001  4.1563427e-001  8.2207111e-001 -1.2208322e-001 -3.0312273e-001 -3.0308406e-001 -1.1162018e+000 -3.6316989e-001 -3.5541528e-001 -2.0590432e-001  2.0272996e-001 -4.8254254e-002 -5.1081350e-001 -3.3132780e-001 -1.0990738e-001 -2.6590256e-001 -4.2310562e-001 -4.4487057e-001 -6.5554625e-001  8.5129008e-001 -2.4531456e-001  1.0572501e+000 -3.7904724e-001  1.2889696e-001  8.5522263e-001
  1.3651345e+000  5.3528069e-001 -6.6884439e-001  1.0912387e+000 -1.5646353e-001  7.7912354e-002 -5.9388167e-001 -3.5290727e-001  6.1971431e-001  1.9359359e-001  1.8018111e-001 -1.0931113e-001  6.8288289e-001 -1.9044477e-001  2.3812263e-001  3.1901342e-002 -3.2459304e-001  7.3442269e-001  1.8902420e-001  2.5373818e-001  1.6266715e+000  2.4866180e-001 -5.4860844e-001 -1.4873686e-001  4.8205974e-001  3.1652828e-001 -2.1766896e-003 -3.1103125e-001 -6.0016000e-001 -8.9655025e-002 -7.6183609e-001 -5.8896138e-001 -3.0998584e-001 -9.5901021e-001 -4.7392433e-001 -1.8584959e-001  9.9486953e-002 -6.8078139e-002  1.4372290e-001 -1.0301169e-001 -2.0984447e-001  3.8125477e-001  4.5750230e-001 -2.3627596e-001 -8.9477722e-002  3.3835232e-001 -5.2326267e-001 -3.2582472e-001  3.5393895e-001 -2.8075360e-001  1.6051967e-001  3.7450403e-001 -5.1579823e-002  2.2937943e-002 -3.8455278e-002 -1.0225348e-002 -9.4523289e-002 -2.5474549e-001 -4.4750430e-001 -2.0995516e-001  2.2376080e-001 -1.1547019e-001  7.6141521e-001 -1.5751917e-001  4.6937565e-001  5.8451177e-001
 -2.1288018e-001  2.2437902e-001 -5.1712025e-001  1.2260710e+000  5.3110831e-001 -5.2112698e-001 -4.2632948e-002  6.5036923e-001  7.3373025e-001  8.8406121e-001 -1.1813045e-002  4.6082421e-001  6.8628563e-001  1.5048491e-001  2.2931878e-001 -1.1738909e-001  2.9116904e-001  5.1660670e-001  4.4031611e-001  2.3493783e-001  7.2473368e-001  8.8719190e-001 -5.3044481e-001 -2.2451603e-001 -5.4239314e-003  4.9471616e-001 -1.0432908e+000 -1.1363987e+000 -7.6149752e-001 -8.2941798e-001 -5.2373251e-001 -4.0054800e-002 -1.9706396e-002 -1.9153510e-001 -3.4147721e-001 -5.1295357e-001 -1.2259558e-001 -1.0731864e+000 -1.1422799e+000 -8.9276841e-001  5.7557132e-001 -6.1951279e-001  1.0831530e-001 -7.6119078e-001  8.5717491e-002 -1.3627918e+000 -4.5048451e-001 -7.2389420e-001 -3.9306099e-001 -9.4909019e-001 -2.8982129e-001 -2.1335873e-001 -9.5947879e-001  7.6407378e-002 -8.8300720e-001 -5.3555466e-001  1.7126823e-001  2.8836927e-001  2.1590577e-001 -1.6821366e-001 -9.1450147e-001  2.7784795e-001  5.2491208e-002  3.6244500e-001 -8.2499173e-001  5.5946104e-001
 -3.9846063e-001  7.9148606e-001 -5.4030881e-001  1.4661066e+000  8.8453587e-001 -3.5871010e-001  2.1598257e-001 -4.3361168e-001  3.8113227e-001 -5.5575859e-001 -4.5545035e-001 -5.8263826e-001  1.0525365e-001 -1.7729912e-001 -4.6149903e-002  7.8789317e-002 -3.8590305e-001 -1.7632664e-001 -1.9602152e-001  8.8461001e-001  4.6593177e-001  1.5025297e-001  1.2208437e-001 -1.2161866e-001  2.2132373e-001  3.4336161e-001  9.2334709e-001  7.2744247e-001  9.8787760e-001 -3.6377421e-001  5.4589691e-001 -9.8707663e-003  1.0130226e-001 -3.0613804e-001  7.2336300e-002  3.6290951e-001 -6.2585333e-001  8.9505463e-001  4.8086533e-001  6.4837810e-001 -9.0063867e-002  1.2038420e-001 -2.2698544e-001  3.7176167e-001  3.0889061e-001  1.1583344e+000  3.8138257e-001  4.7472255e-002  7.8233575e-002  5.4297407e-001 -3.8536748e-002  1.3252313e-001 -5.2851450e-001 -6.2845675e-002  1.7091699e-002 -6.4951663e-001 -1.1481320e-001  9.5065429e-002 -3.2523537e-001  1.7826566e-001 -1.4754569e-002  9.1575253e-001  2.6660338e-001  2.4230755e-001  3.8664270e-001  5.2809083e-001
 -8.8001092e-001  5.9609709e-001 -7.3744746e-001  3.4066846e-001  3.8870247e-001 -4.5764541e-001  2.7706381e-001 -5.7500661e-001 -7.7821154e-001 -9.2050455e-001 -8.7702777e-001 -2.0336772e+000 -1.6261782e-001  1.3976316e-001  1.4086309e-001  3.7906785e-001 -9.7852344e-001 -1.8411394e-001 -7.1158633e-001 -2.3301455e-001 -1.9056439e-001  1.8684376e-001 -6.5740747e-001 -9.0160076e-001 -5.5419951e-001  1.1662108e-001  6.1558044e-001  7.4551259e-001  9.9100981e-001  6.6345357e-002 -4.2654802e-001 -3.6322022e-001 -7.7787576e-001 -4.6832087e-001 -5.2694582e-001  8.7583116e-003 -3.4401424e-001  9.1969216e-001  9.8315200e-001  8.4850728e-001 -6.5090095e-002 -2.5889746e-002 -1.4646095e+000 -9.5989015e-001  3.6615851e-001  1.1106629e+000  3.0645221e-001  4.6597952e-001  7.3204411e-001  1.1255822e+000  4.3519985e-001 -2.4950647e-001 -5.0499328e-001 -3.4014315e-001 -1.0012876e+000 -4.3333493e-001 -9.6596862e-002 -9.5723112e-001 -5.8397137e-001  2.6205384e-001 -8.3513543e-001  4.3302717e-001  8.3397235e-001 -1.9124984e+000  1.3259463e+000 -1.4344610e-001
  1.2130313e+000  8.7357898e-001 -8.2261918e-001  2.9770397e-001  5.1286343e-001 -5.1513199e-002  2.5738647e-001 -2.2916989e-001  4.9247051e-001  1.1898524e-001 -9.3542308e-001 -5.7285655e-001  3.3330223e-001 -2.3383097e-001 -1.1140797e-001  3.1403857e-001  1.5784285e-001 -9.2528052e-001 -7.6980084e-001 -6.8668805e-001  2.5868667e-001  1.1334603e-001  4.0504448e-001  5.8428933e-001  2.8280961e-001  1.7613373e-001  2.7003791e-001  2.3663753e-001  5.8767141e-001 -2.3756563e-001 -6.5459732e-001 -3.6063036e-001 -8.4943549e-001 -6.6767215e-001  5.5426658e-001  1.4298590e-001  5.7080103e-001  8.2147206e-001  5.2116683e-002  3.9900969e-001  4.9979032e-001  7.4296302e-001 -1.4726561e-001  8.6620203e-001  4.7721010e-001  9.0715645e-001  5.1927982e-001  3.7404235e-001  7.5136667e-001  5.7010998e-001  1.6741966e-001  2.0257449e-001 -3.3697794e-001  3.7279502e-001 -7.5471816e-001 -2.1410275e-002  5.3887607e-001  5.4735333e-001  3.2221162e-001 -2.6160516e-001 -5.1101442e-001  6.5636808e-001  1.5525275e+000  1.3027542e-001  1.1408347e+000  1.6808064e+000
  4.7775526e-001  8.1538427e-001  9.4006349e-001  9.7772566e-001  3.3860893e-001  6.6559597e-001  3.8307810e-001 -1.7915767e-001  1.2556313e-001 -1.8411197e-001 -9.7195547e-001 -6.6449066e-001  3.6123711e-001  1.9738125e-001  2.6780245e-001  7.5522441e-001  1.9306446e-001 -1.1030495e+000 -9.1310920e-001 -5.0659686e-001 -1.0682707e+000 -9.9837840e-002  5.6198213e-002  4.9498941e-001  8.0202154e-001  3.3908018e-001  8.3623300e-001  3.3453606e-001 -5.0508698e-002  1.4702892e-001  7.2026807e-001 -3.4011635e-001  2.0584101e-001  5.0773802e-001  5.7760143e-001  9.1397672e-001  8.2475630e-001  2.9982681e-001 -9.2088859e-003  7.1113496e-001  7.1720648e-001  1.4554394e+000  1.2367861e+000  5.5497228e-001  4.3547031e-001  1.9554062e+000  4.0483379e-001  6.0707834e-001 -6.5748298e-001  1.3557592e+000  1.2087513e-001  1.2181731e-001  5.9986121e-001  7.7020491e-002 -1.2639476e+000  2.4556565e-002  4.2465950e-001 -3.4452629e-001  1.4156939e-001  1.6610222e-001  9.1245382e-001  3.5690416e-001  2.2630725e+000  4.6662311e-001  8.9210293e-001  1.8542474e-001
  4.0742772e-001  6.6054261e-001  9.7489510e-001  2.9891905e-001  3.1626970e-001  2.0262008e-001  1.2335279e-001 -7.9169443e-001  3.5732789e-001 -9.3638904e-001 -2.9337123e-001 -1.4038456e-001  5.8200977e-001  6.4633227e-001 -6.1316249e-002  6.0660496e-001  1.0337597e-001 -2.6540167e-001 -5.2009728e-001 -4.2183631e-001  7.7999684e-001 -3.8437273e-001  1.2790651e+000 -1.5684911e-001  5.7276398e-001  2.5899232e-001  7.8245469e-001  3.3602654e-001  3.8511860e-001  3.5251543e-001  4.5009174e-001 -1.5154155e-001  3.7413532e-001  1.8448759e-001  2.4866888e-002 -1.3461143e-001  1.1538350e+000  6.0926791e-001  3.7100669e-001  6.4678461e-001  2.9358236e-001  7.6649131e-001 -3.5231007e-001  6.4036632e-001  1.3690879e-002  1.6079017e+000  4.9826589e-001  4.5672868e-001 -3.9712758e-002  5.7216224e-001  7.7328407e-001  3.8982257e-001  8.3775271e-002 -4.3938177e-002 -1.7715485e+000 -2.4162711e-002 -5.5062699e-001 -1.5709026e-001 -1.1065475e-002 -9.7106953e-002  1.0913016e+000  1.7718973e-001 -1.2750303e-001  3.6855957e-001  8.6005418e-001  6.4977311e-002
  4.1400515e-001  1.9804586e-001  7.1878763e-001  1.5166986e+000 -5.4582465e-002  1.2461484e+000  3.8629509e-001 -1.1945458e-001  3.9297421e-002 -7.1346082e-002 -1.0026574e-001  2.3442073e-001 -2.7591394e-001  2.0253129e-001  3.4623597e-002  3.7141401e-001  1.0336455e+000 -9.8148526e-002 -4.5552133e-001 -4.4405781e-001 -2.3670474e-002 -7.3925142e-001  3.5183043e-001 -6.2251474e-001  3.4622431e-001  1.1694582e-001 -1.6297695e-001 -3.1031501e-001 -3.4986701e-001  1.9405143e-001 -6.3845068e-001 -5.0989275e-001  1.6325790e-001 -1.9464039e-001  1.3019257e-001 -1.0394170e+000  2.6227202e-001 -1.2277540e-001 -2.9824652e-001 -3.3614622e-001 -7.5132660e-001  2.6944008e-001 -1.6856961e+000  5.4515190e-001 -2.9788730e-001  2.1908099e-001 -3.8426956e-001  1.0152644e-001  1.2667500e-001  4.6458500e-001  2.5679263e-001  1.3934324e-001 -3.6474775e-001 -1.2563000e-001  4.0756398e-002 -4.2038243e-001  1.0995875e-001 -5.8889962e-001  4.4728628e-001 -6.4557491e-001  9.5108546e-005 -4.4884706e-001 -6.1119266e-001  1.8567587e-001  2.2882117e-001 -5.2467814e-001
  4.5945537e-001  1.0505235e+000 -2.2326813e-001  9.2638474e-001  7.1598015e-001  5.5722691e-001  3.2838121e-001  1.6389146e-001 -3.6418739e-001  4.1879401e-001 -3.5699462e-001 -1.8496510e-001 -4.6498311e-001  2.9571223e-001 -1.2856035e-001  6.7795243e-001  9.3048731e-001 -1.9353161e-001 -1.9754272e-001  1.7824936e-002 -4.0033775e-001 -7.5113435e-001 -2.5430463e-001 -8.0932216e-001 -7.2932049e-003 -3.9921294e-001  2.1775002e-001  1.0454494e+000  7.6128575e-001  2.7721503e-001  9.6007789e-002 -4.5464081e-003 -2.9334701e-001 -2.9238632e-002  1.6721655e-001 -1.7197902e-001  4.7658125e-001  3.6075234e-001  6.2964999e-001  5.7595418e-001 -5.8121198e-001  5.3885379e-001 -1.5365778e+000  1.2362583e+000 -4.4425669e-001  5.2594420e-001  4.5217073e-001  9.5342101e-001  6.3400724e-001  1.2271158e+000  2.9970965e-001  1.4211506e-001 -3.1968345e-001  3.0583291e-001  6.2824614e-001  1.0077778e-001  5.3461433e-001 -1.6902959e-002  6.8920869e-001  5.8910094e-001 -4.8333808e-001  5.9455672e-001 -1.0047541e+000 -2.1600272e-001  9.7181676e-001 -1.2044901e+000
 -1.4305774e-001  6.0462151e-001 -1.2843495e-001 -2.8532499e-001  3.1038948e-001 -8.1950444e-001 -2.4408138e-001 -6.6529583e-001 -3.9678071e-001  6.5813556e-001 -9.0633172e-001 -5.7620374e-001 -2.6249486e-001 -3.7461321e-001 -8.9517641e-001  7.8650416e-002  2.2106739e-002 -1.3439846e+000 -2.2251742e-001 -1.4212821e+000 -7.3995221e-001  7.1109588e-002 -7.6112993e-001 -5.2080657e-001 -5.0199938e-001 -2.1941906e-003 -1.0306490e+000 -5.8184399e-001 -8.6421169e-001 -1.7195009e-001  2.6120508e-001 -2.1115720e-001 -3.3988980e-001 -3.1689234e-001 -7.3637547e-001 -5.1697654e-002  2.6757786e-001 -5.5071984e-001 -4.5422985e-001 -8.0708665e-001 -1.2818525e-001 -1.8531091e-001 -1.0101662e+000 -1.1120568e-002  3.7699810e-001 -3.9601350e-001 -2.1673406e-002  1.0127375e+000  5.3405854e-001  5.0986005e-001  4.6123302e-001 -5.2627245e-001 -5.7224966e-001  1.9981708e-001  2.9879155e-001 -3.8970191e-001  8.3382878e-001  4.7958957e-001  3.2920243e-001  5.2359430e-002 -1.4197399e+000  5.5287582e-001 -8.5019990e-001 -3.3541486e-001  7.6056740e-001 -5.9174840e-001
 -3.0750185e-001  3.4120531e-001  2.2224039e-001 -4.1021728e-001  2.7598976e-002  8.4272349e-001  4.1034909e-001 -4.9868769e-001 -1.3377822e-001  9.2827008e-002 -8.1018207e-001 -4.7651045e-001 -1.2502220e-001 -5.7183304e-003 -3.4080359e-001  3.0467635e-001 -3.7031433e-001 -6.6270391e-001 -1.4409920e-001 -5.5834836e-001  2.2951385e-001 -8.0930254e-002 -5.3171721e-001 -3.7049883e-001 -9.5392500e-002  3.8420294e-001  7.0402574e-001  6.9256150e-001  5.2594764e-001  1.4271760e-003  3.6547488e-001  8.4276229e-002 -2.6364192e-002 -3.5984498e-001 -3.4516615e-001 -2.5725268e-002 -5.7776386e-001  2.4974935e-001  3.7332098e-001  3.3093536e-001 -3.2143499e-001  5.1757279e-001  4.7565077e-002 -7.7696104e-004 -1.7205732e-001 -1.8404092e-001 -1.2945418e-001  7.6644406e-001  3.9668477e-001  4.0044640e-001  3.9454300e-001  8.1590125e-002  5.7264781e-002  4.4154742e-001 -1.6562644e-002 -3.1376618e-001 -2.5473349e-001  3.5339472e-001  2.9088097e-001  3.3351109e-001 -6.6901700e-001  2.8993093e-001  6.7118547e-001  1.1191576e-001  6.9936354e-001  7.0756274e-001
 -7.5183028e-001 -1.2418500e+000  9.3415253e-001  7.6136242e-003 -3.2934146e-001 -3.3727696e-001 -6.2534440e-002 -1.4351307e+000 -4.6071931e-001 -5.4557790e-002 -1.3223822e+000 -1.5520444e-001 -2.1858747e-001 -2.7562126e-001 -7.8797285e-001 -2.9371694e-001 -1.0665029e+000 -9.5564157e-001 -1.3233488e+000 -7.1873203e-001  3.1533437e-002 -3.5066358e-001 -9.3740094e-001 -2.5837768e-001 -6.1452488e-001 -1.3130602e-002 -5.4907809e-001 -2.0196223e-001  1.3111908e-001 -6.9082505e-001 -4.8495929e-002 -1.2779446e-001 -1.0113356e+000 -8.5543791e-001 -4.2317049e-001  1.0656015e-001 -6.9831879e-001 -1.4541541e-001 -3.6170639e-001 -4.0165670e-001 -1.0057201e-001 -1.1757226e-001 -9.4976948e-001 -1.2951941e+000 -3.1277079e-001  4.8091542e-001 -3.4212608e-001 -1.0109429e+000  1.5163288e-001  1.9150702e-001  2.2954775e-002 -7.8816067e-001  3.8839162e-001  2.0558630e-001  1.0172361e+000  1.6578876e-001 -6.4616706e-002 -1.5206251e-001 -1.0362424e+000  2.8940167e-001 -3.1930785e-001  1.6983519e-001  2.9209278e-001  8.4454134e-001 -6.1564243e-001  3.0962097e-001
 -4.1266479e-001  2.3909534e-001  5.5287099e-001  9.7619935e-001  1.9374156e-001 -6.9268181e-001  3.7151720e-002 -4.9368114e-001 -3.1992877e-001  9.5748063e-002 -5.8748839e-001  1.3370816e-002 -1.7569939e-001 -6.5152974e-001 -7.7298386e-001 -4.0485539e-001 -3.7955444e-001 -5.3313070e-001 -7.7646487e-001 -9.2782332e-002 -4.7940227e-001 -6.1692951e-001 -4.3896433e-002 -2.0622801e-001 -3.6746143e-002 -4.2016690e-001 -2.2874856e-001  3.1214773e-001  4.2854671e-001 -2.9558997e-001 -6.3959505e-001  7.3703345e-002  6.2649442e-002 -1.0465885e+000  2.9250547e-001 -9.0227947e-003 -1.4479311e+000  6.2600711e-001 -2.9706788e-001 -1.6605475e-001 -3.5642815e-002 -4.0819213e-001 -5.7422103e-001 -6.0474513e-001 -3.7522926e-001 -2.4130751e-001 -5.0676320e-002  6.3844541e-001 -5.1849737e-001  1.8448879e-001 -4.8230224e-001 -8.9377162e-001  1.5354550e-001  2.4422899e-001 -3.4510799e-002 -7.6895947e-001  8.3652155e-002  3.1302825e-001 -5.8570916e-001 -4.0720092e-001 -3.1776979e-001 -1.7130466e-001  1.5740134e-001 -1.7269224e-001  1.2064069e-001  3.9846507e-001
  7.4610412e-001  1.0540723e-001 -3.8987362e-001  1.2067181e-003 -1.1296694e+000  2.7136764e-001 -6.2332636e-001  3.3843436e-002 -1.6408334e-002 -3.6975692e-001 -4.6255463e-001  6.6430678e-001  8.5428561e-001 -3.6832923e-002 -2.3389639e-001 -1.8362793e-001  3.8011454e-002  6.8429492e-002 -6.9063788e-001 -6.9571731e-001  4.2544059e-001 -7.6365914e-001 -1.0834414e+000  3.1492582e-001 -1.7854356e-004  2.2390812e-001 -9.8869002e-001 -1.2344770e+000 -1.0999905e+000 -3.6503028e-001 -4.5774341e-001 -1.3168007e-001 -4.5365258e-001 -6.8962589e-001  2.6006399e-001  2.7620640e-002 -1.1315355e+000 -8.9455701e-001 -1.3416367e+000 -5.6460489e-001  2.3959802e-002  3.8246403e-001  9.0399248e-001 -7.7755486e-001  6.7126723e-002  2.8975900e-001 -4.5978911e-001 -6.9979092e-001 -4.6924640e-001  1.0920331e-001 -2.4823227e-001 -8.2690435e-001  3.5746226e-002 -1.0257544e-001 -4.6857218e-001 -7.6238404e-001 -7.6120469e-001 -1.1947098e-001 -6.4670048e-001 -8.8234444e-001  8.0797948e-003 -3.2034421e-001  1.4384441e+000  6.9926100e-001 -1.4389203e-001  1.6806664e+000
  3.4477903e-001 -3.2477782e-001 -6.7623887e-001  2.7076909e-001 -6.2737710e-001 -3.9463815e-001  1.0792571e-001  2.3228430e-001 -4.5101446e-001 -2.3792595e-001 -2.7808146e-001  1.2181132e-001 -1.9400769e-001 -8.8192359e-002 -8.6532311e-004 -2.1668325e-001  4.0014633e-002  3.4528222e-001 -5.5452888e-003 -4.6492580e-001 -5.6167125e-001 -7.1828533e-001  2.6333042e-001 -3.8993692e-001 -8.4785691e-003 -7.1481559e-001  1.7038760e-001  3.6141677e-001  6.6843400e-001  4.3453844e-001  3.9807729e-001  4.0236926e-002  9.0071645e-001  1.0316764e+000  9.3847409e-002  3.4821379e-001  1.2597943e-001  5.0782244e-002  1.2815536e-001  3.2131099e-001 -9.8715270e-001  6.7725565e-002 -3.1872705e-001  3.0058999e-001 -6.1888921e-001 -7.9691593e-001  6.0274038e-001  5.8355961e-001  8.9033291e-001  4.4215439e-002  1.0413602e-001 -1.1970067e-001 -6.7009380e-002 -3.5486939e-001 -7.6755590e-001  1.8454904e-001 -6.8912697e-001  3.3622160e-002  6.3662458e-002 -1.0958911e-001  3.4174280e-001 -3.7840893e-001 -5.0020769e-001 -1.1435966e+000 -6.1943024e-002 -1.1784574e+000
  5.7708439e-001 -7.3255504e-001  1.3936252e-001 -1.0564135e+000 -7.2937057e-002 -6.6541377e-001  3.4514842e-001  2.1596543e-001 -3.1040569e-001 -5.0946471e-001  2.1661959e-001  7.0513686e-003 -3.2236697e-001 -4.2142087e-001  7.5498234e-001  5.1660716e-001 -3.3948601e-001  6.8371719e-002 -3.6678628e-002 -5.3785539e-001  2.2246299e-001  7.9202649e-001  6.4449509e-001 -3.6273744e-001 -2.3603000e-001  8.4854916e-002  3.8909461e-001  4.0706696e-001  4.4572814e-001  1.0881832e+000 -2.9866899e-001 -9.9006531e-002 -6.7731317e-001 -1.6133918e-001 -3.6039576e-001 -6.3270642e-001  1.1247970e+000  1.1101949e+000 -2.3325232e-001  2.0552992e-001 -1.5647360e-001 -1.1700459e-001 -3.0227505e-001  9.3335583e-001  4.8168643e-001 -1.4580878e-001 -3.9299099e-001 -2.6022591e-001  4.0202060e-001 -3.5881976e-001  5.8092459e-001  9.3126227e-001  2.8042323e-001 -3.7213782e-001 -1.5345006e+000  2.9149259e-001 -9.7638716e-001 -2.9130661e-002  2.0196578e-001 -1.9037252e-002  7.2229864e-001 -1.9290796e-001 -3.0991396e-001 -4.5193438e-001 -4.0540245e-001 -8.9559835e-001
 -2.2112867e-001 -1.7330678e-001 -6.2056140e-001 -6.7333792e-001  2.2263524e-001  6.3301539e-001 -5.4739454e-002 -1.0807750e-001 -3.5854018e-002 -6.5053302e-001  2.0290973e-001 -5.8443515e-002  1.9050085e-001  3.3588854e-001  4.9231076e-001  5.0520384e-001 -5.6421714e-001 -4.0321813e-002 -1.7461756e-001 -7.2296205e-001  3.3669075e-001  2.3741805e-001 -1.4738517e+000 -1.7083414e-001 -5.9719955e-001 -2.2618139e-001  7.2632285e-002  7.5267316e-001 -1.0679914e-001 -2.2690237e-001 -2.2228315e-001 -7.1076162e-002 -9.2392221e-001 -5.0866158e-001 -5.3912992e-001 -3.3716223e-001 -7.8725061e-001  4.1651313e-002  3.2447443e-001  6.2432128e-001  9.8489194e-002 -3.0811843e-001  2.8205998e-001 -7.1519575e-001  4.4433949e-002  5.5269642e-001 -8.9911247e-001  6.6441888e-002  3.8877824e-001 -4.7885735e-001 -2.0091091e-001  5.4539813e-001  1.5936035e-002 -2.7319699e-001 -6.4500744e-001 -4.8906970e-002 -7.4602419e-001 -2.4759575e-001 -1.9318116e-002 -7.4720003e-002  1.0161596e+000 -4.5029693e-001 -1.3756497e+000  9.5584578e-002  2.7770603e-002  5.1312770e-001
  3.0776230e-001  1.6159485e-001  6.9735924e-001  6.9289572e-002 -5.2443926e-002  7.7899586e-001 -1.9360921e-001  1.3521162e-001  3.3151961e-002 -9.5385221e-002  3.2296433e-001 -4.1425777e-001 -2.0858902e-001  4.0213084e-001 -1.5595930e-002 -6.7810508e-002 -1.7858412e-001 -1.1877576e-001 -2.3722591e-002 -4.1285339e-001 -7.0616316e-001 -3.2336840e-001 -1.2687146e+000 -4.2500939e-001 -4.5181290e-001 -4.9451166e-001  3.1890117e-001  5.0802030e-002  1.0814641e-001 -3.7648693e-001  3.7651674e-001  6.1065968e-001 -1.1864876e-002 -4.8794683e-001  1.2276453e-001  4.8744211e-001 -3.9472589e-001 -4.7002231e-001  2.5882258e-001  5.0731678e-001  4.5547337e-001 -3.2383295e-001 -1.6118684e-001 -8.7311915e-001  4.1576773e-002 -5.1205497e-001 -1.4724594e-001 -1.5616456e-002  1.8322253e-001  6.7393377e-002  1.4773843e-001  4.6030613e-003 -8.5176886e-003 -3.0609417e-001 -5.6993961e-001  2.3059645e-002 -3.0563305e-001 -1.7895817e-001  1.7710406e-001  5.5314164e-001  1.2150329e+000  2.0070869e-001 -2.0900086e-001 -6.3701495e-001  8.4278166e-001  1.1282082e-001
  2.3826706e-001 -1.6346256e-001  9.7993607e-001 -8.0719806e-002 -4.8387355e-001  1.0952780e+000  5.5124857e-003 -3.2967371e-001 -1.6545808e-001  7.5728533e-002  4.5160263e-001 -2.1749932e-001 -9.9720291e-002  9.4343752e-001 -1.3350949e-001 -3.2603582e-001  6.3083224e-001  1.9343108e-002 -2.3076180e-001  3.5957478e-001 -2.4305862e-001 -4.2548566e-001  1.3921373e+000  6.4068824e-001  2.1368923e-001 -2.9587240e-001 -1.0262302e+000 -1.2448267e+000 -1.2628357e+000  4.0994503e-001  3.9430390e-001  3.8266416e-002  2.5340260e-001  1.2157853e-001 -1.5655665e-001 -2.0732278e-001  2.2682496e-001 -1.0994533e+000 -1.2264035e+000 -1.3277857e+000  7.0229080e-001  1.1958370e-002  1.0710361e+000  5.9797325e-001  3.0193565e-001  1.6203047e-001  2.8118888e-002  5.0680806e-002  1.0195145e+000  6.9429903e-001  3.4088543e-001 -4.5715946e-001  1.1529968e+000  9.4830383e-002  5.0967762e-001  5.6645305e-001  5.4848468e-001 -4.0893720e-002 -8.0250169e-001 -3.3756720e-001  1.7569522e+000 -8.0013671e-002  9.0225198e-001  4.6460160e-001  9.2098595e-001  7.1613870e-001
 -2.6759186e-001 -6.9030439e-001 -2.5206062e-001  6.8686598e-001 -6.0854349e-001  7.4119731e-001 -5.1126135e-001 -4.7903610e-001 -5.3138719e-001 -2.7874182e-002  6.5494814e-001 -2.0149239e-001 -2.8712037e-001  5.7818540e-001  3.6416878e-001  1.2206188e-001  5.5398907e-002 -2.0160855e-002 -2.8126257e-002  4.2341069e-001  3.0086749e-001 -3.2058257e-001  8.8419698e-001  4.5587563e-001  3.8365477e-001  3.0696130e-002 -7.1464326e-001 -2.3328997e-001 -5.9467786e-001 -1.1334971e-001  6.1209094e-002 -4.9491845e-002  8.7915475e-001  2.4456667e-001  3.1927728e-001  9.3921894e-002  8.2788272e-002 -9.2288824e-001 -1.1705128e+000 -1.0031508e+000  6.5001470e-001  9.8035483e-001  2.0972909e+000  8.9578673e-001  2.5704396e-002 -6.7631088e-001 -1.7941759e-002 -2.6585019e-001  1.2208961e+000  8.0315555e-001  4.4157701e-001  4.9681655e-001  1.4475402e+000 -2.0772344e-001  7.6260650e-001  5.8983007e-001  5.4198865e-001  4.1677484e-001 -2.0622194e-002 -6.2989670e-001  2.0123444e+000 -6.4265593e-002  7.7220024e-001  1.2444053e+000  8.3322021e-002 -5.2185188e-001
 -1.4642977e-001  5.0147780e-001  1.7169859e-001 -9.8502848e-001 -1.3415335e-001 -3.5340110e-001 -7.3284041e-001 -4.2245873e-001 -1.2026598e-001 -4.8863089e-001  1.1763406e-002 -1.2962613e+000 -5.4175373e-001 -7.6952585e-001  2.8575023e-001  2.3867231e-001 -6.0653609e-001 -1.6777550e-001  4.9526012e-001 -2.8425948e-001  2.5227547e-001  5.5291565e-002  6.7595796e-001  1.5331689e-001  4.0710230e-002 -3.0827922e-001 -7.1821957e-002 -3.9222378e-001 -9.0202895e-001  5.8698132e-002 -3.6457028e-001 -5.7756430e-001 -4.2476172e-001 -5.0634818e-002 -2.5119460e-001  2.3516178e-001  3.3996241e-001 -9.6534107e-001 -6.6002062e-001 -3.6145815e-001  6.7641176e-001  3.8181360e-001 -2.3450236e-001  3.2553011e-001  5.3537355e-001 -1.3379175e-001 -1.5766873e-001  8.8279263e-001  3.2139275e-002  2.0673795e-002  4.7225543e-001  9.0166963e-001 -6.8390877e-001  5.2924087e-001 -6.3876682e-001 -2.2333059e-001  6.7731212e-002  1.1532541e+000 -7.0951825e-002 -4.5825247e-001 -6.0379021e-001 -1.7407665e-002  1.2004343e+000  2.8840757e-001  7.4727583e-001 -5.2193397e-001
  8.9109481e-001  1.0777354e-002 -4.4472565e-001 -1.9434706e+000 -2.1052848e-001 -4.1718672e-001 -6.4155321e-001 -4.5364743e-001 -4.8981642e-002 -2.4336200e-001  1.5157223e-001 -7.0490083e-001 -6.6533973e-001 -8.2948554e-002  9.4556356e-003 -2.0764614e-001 -2.0298744e-001 -5.1530411e-001 -9.6631769e-001 -1.6984205e-001 -8.4860636e-001 -1.0463878e+000  1.2453159e+000  2.8015592e-003 -3.8959997e-001  2.2556430e-002 -1.1817209e+000 -1.7347629e+000 -1.1067296e+000 -1.9989496e-001 -2.9545357e-001 -3.6823105e-002 -3.7035634e-002 -1.2399739e-001 -3.1167338e-001 -3.8106956e-001  1.2783443e-001 -1.2354405e+000 -1.6830801e+000 -1.4702570e+000 -4.6877697e-001  2.8613016e-001 -1.6946158e-002  8.3007332e-001 -1.0760059e-001  5.3913109e-001  2.7657465e-001 -3.3272408e-001  2.3185182e-001  2.2350542e-002  5.0942777e-001  6.4538468e-001  3.6111755e-001 -5.4730741e-002  8.3561589e-001  3.2774539e-001  9.9926327e-002  4.6191626e-001 -1.3707372e-002 -6.8700876e-001  4.7746260e-001  4.8995163e-002  2.7872869e-002  8.6504906e-001 -2.7186252e-001  8.6944383e-001
 -9.5354629e-001 -2.2251364e-001 -1.1316699e+000 -6.0747931e-001 -8.5897884e-001 -7.1170266e-002 -3.3957782e-002 -7.3645167e-001 -6.7189201e-001 -1.1082992e-001  8.9882915e-002  2.2352836e-001 -4.3608360e-001 -4.9900169e-001 -2.9395313e-001 -4.7079828e-001  7.9285993e-004 -7.2444541e-001 -7.7882171e-001 -3.6417600e-001 -5.9080907e-001 -1.0876361e+000 -5.6234268e-001 -3.3572880e-001 -1.8007509e-001 -1.5850207e-001 -7.7247251e-001 -1.5502721e+000 -1.4375831e+000 -1.0124764e+000 -1.1302525e+000 -3.3266962e-001 -4.8539631e-001 -5.1070568e-001 -5.2616437e-001 -1.6477283e+000 -6.6681046e-001 -8.8630736e-001 -9.6240970e-001 -1.5576717e+000 -3.7913919e-001 -1.0631509e-001 -6.4250388e-001 -1.7205762e-001 -8.8203222e-001 -1.2560344e+000 -9.8541947e-002 -8.4644005e-001 -4.8029057e-001  1.9519016e-001 -2.2820343e-001 -7.1734314e-002  2.4050925e-001 -1.7634613e-001  1.1681110e+000  9.4557374e-002 -8.9608174e-002 -3.3743947e-002 -7.1668727e-001  5.5520766e-003  7.8283558e-002 -5.3148780e-001 -9.0288263e-002  6.9869785e-001 -3.9382083e-001  3.9163291e-001
 -2.2156868e-002 -2.6088192e-001 -7.0611100e-001 -4.2897810e-001 -5.6427416e-001 -3.0891944e-001 -3.5210381e-001 -3.3739824e-001 -3.6105889e-001  2.7573665e-003 -7.2790947e-003  2.0997671e-001  1.6645874e-001 -5.0803451e-001 -2.9776442e-001 -6.9284281e-002  4.2182885e-001  6.9014089e-001 -3.8840664e-001  4.6234872e-002 -8.1669420e-001 -8.5261013e-001 -3.9381316e-001 -2.9627587e-001 -2.3558817e-001 -3.7608617e-001 -1.6470170e+000 -1.4041808e+000 -9.8394472e-001 -6.6946772e-003 -6.3338419e-001 -1.8687129e-001  4.9395011e-001  6.9895845e-002  1.2427720e-002 -4.1855366e-001 -3.0361049e-001 -8.4724136e-001 -5.8713058e-001 -1.0774424e+000 -3.4501162e-001 -1.0942294e-001 -4.8417365e-001 -1.2400307e+000 -8.2176525e-001 -1.1813302e+000 -6.1333965e-002 -6.0510216e-001 -7.0744368e-001  5.1472511e-001 -2.8891588e-001 -7.4879896e-001 -4.4794666e-001  3.6050524e-002 -9.3619757e-002 -3.8551931e-001  4.0138146e-001 -3.7306387e-001 -1.0778739e+000 -4.9720953e-001 -7.6072954e-001 -9.9049361e-001 -4.2810462e-001 -2.6395729e-001 -4.9882426e-001  2.1566759e-001
  6.5100121e-001  1.4945493e-001 -5.2049460e-001 -7.9803514e-001 -2.9925898e-001  2.4208014e-001 -3.6665018e-001  5.4791648e-002 -3.0465063e-001  7.3726518e-001 -4.6450080e-002  7.9121159e-001 -8.0734618e-001  1.6555018e-001 -5.7753317e-001 -9.1436146e-001  8.8977629e-001  3.4686333e-001 -3.3534181e-001  2.1180384e-001 -3.1124752e-001 -6.4476270e-001 -1.1727604e+000 -1.0027358e+000 -7.0415899e-001 -8.4170771e-001 -1.1125881e+000 -1.6319997e+000 -7.6458084e-001  3.5737689e-002 -5.4664250e-002 -3.8281427e-001  4.3733182e-001 -2.9918639e-001 -4.3267225e-001 -3.6230045e-001 -2.5437416e-001 -1.1501147e+000 -7.4187736e-001 -1.5558195e+000 -6.3184741e-001 -7.3903423e-001 -8.0565919e-001 -1.6152066e+000 -5.6896161e-001 -3.3034631e-001 -3.2911359e-001 -1.5377555e-001 -5.4863255e-001 -2.5038496e-001 -5.4590286e-001 -7.9030909e-001 -8.7837207e-002 -1.6277144e-001  2.6737947e-001 -2.6596255e-001  2.0506206e-001 -3.3387707e-001 -5.2588225e-001 -4.5357285e-001  2.6108416e-001 -8.9647155e-001 -1.1870723e+000 -5.4943781e-001 -2.4465286e-001  4.3916643e-001
  3.1648840e-001  8.2880661e-001 -6.8253067e-002  3.1340710e-001  3.7389947e-001 -4.8943867e-002 -1.8929811e-001  3.4494247e-001  2.0026701e-001  3.8922849e-001  6.5623596e-001 -3.0337639e-001 -1.0744351e-001  4.3225096e-001  1.6602502e-001 -2.3902355e-001  3.1354322e-001  3.5513009e-001  3.0520119e-001  1.5927283e-001  1.2223226e-001 -3.0442256e-001 -5.9819427e-002 -5.2089685e-001 -4.5086767e-001 -1.5444476e-001 -4.4973325e-001 -6.2593415e-001 -6.9334728e-001 -5.3136684e-001  6.3798252e-001 -5.6472981e-004  1.4084216e-002  1.7164275e-002  4.0492738e-001  6.5314974e-001 -5.8511901e-001 -1.3216317e-001  2.8969982e-001 -3.6219319e-001 -7.4995268e-001 -3.0863635e-001 -1.2560764e+000 -3.1871501e-002 -4.2049181e-001  7.8890378e-001 -2.8760132e-001 -1.7713048e-001 -7.7682884e-001 -2.4855949e-001 -5.2728134e-001 -6.8526798e-002 -1.5733084e-001 -4.5130831e-001  7.2505517e-002  2.6382547e-001  3.3000930e-001 -9.4779553e-002 -2.6364978e-001  1.8931249e-001  1.1222773e-001 -1.7158521e-001 -1.3565658e+000 -6.1145918e-002 -5.2578670e-001  2.1787472e-001
  2.7383229e-001  3.9649849e-001 -9.9088033e-001 -6.8581272e-001 -2.1858816e-001  5.0436895e-001  1.6151459e-001 -4.9543407e-001 -2.5565986e-001 -3.4154897e-001  1.7458872e-001  5.0457585e-001 -2.1766402e-001 -2.5912978e-001  3.6749212e-001  1.0946926e-001 -2.9649137e-001  2.2403267e-001  3.2201836e-001 -2.4210676e-001 -5.2441956e-001 -4.6947548e-002 -1.7517460e+000 -6.6030551e-001 -2.5588598e-001 -8.7246091e-001  1.1365485e-001 -6.4621718e-001 -6.7329637e-001 -6.0581437e-001 -9.7508937e-001 -5.6979677e-001 -3.8058782e-001 -6.3365513e-001 -4.2161106e-001 -6.5554455e-001 -3.1567343e-001 -1.7824557e-001  4.5560682e-001  6.3816316e-001 -4.3683800e-001 -6.2236586e-001 -1.2122399e+000 -5.5638329e-001 -6.7722624e-001  2.0561544e-001  1.2456760e-001  2.6263130e-002 -5.3287533e-001 -3.5032356e-001 -6.2975599e-002 -2.1091806e-001 -1.8576675e-001 -3.4330022e-001  1.3587253e-001 -1.1626500e-001 -2.4914786e-001 -4.7723373e-001 -3.8928329e-001 -1.7197597e-001 -6.0552569e-001 -4.7370030e-001 -5.5573299e-001  3.6663775e-001  1.9050244e-001  2.9144133e-001
  7.2126960e-002  2.1074682e-001  3.2241199e-002 -9.1536157e-001 -1.6177778e-001 -3.7920595e-001 -1.7770039e-002 -3.4166109e-001 -1.8365734e-001  3.5952016e-002 -5.4672581e-002  3.1943950e-001 -1.0181904e-001 -1.5022250e-001 -3.9150921e-001 -3.5114315e-001  1.5199648e-001 -1.6395028e-002 -1.9665315e-001 -1.4842622e-001 -1.3141711e+000 -4.5784228e-001  6.1320677e-001  2.4261043e-001  4.5256240e-002  3.3556158e-001 -7.9301127e-001 -1.2126302e+000 -1.0085490e+000 -2.9133449e-001 -1.8246715e-002  2.4699925e-001  1.1784875e-001  1.5966881e-002  5.8201935e-001  1.0505360e-001 -3.8884362e-001 -4.2792485e-001 -3.2454862e-001 -8.5003716e-001 -2.4155557e-001  5.1116573e-002 -2.2083354e-001 -7.1250752e-001 -2.2089173e-001  2.7757681e-001  1.6044178e-001 -2.3459604e-001  4.0326699e-002 -7.8892046e-002 -6.4906865e-001 -4.4301665e-001  4.3448949e-001 -2.8161067e-001  6.8093750e-002  1.3220132e-001  3.9485271e-001 -3.8235195e-001  2.8344571e-001 -8.0097421e-001 -2.2686179e-001  2.9126657e-001 -2.6145922e-001 -1.7077601e-001  7.4748742e-001  8.6784920e-001
 -3.0254773e-001 -6.3058595e-002 -3.4542648e-001 -1.5526932e+000  3.1304240e-001 -2.8014301e-002  4.0402242e-001 -7.9885597e-001 -4.6617888e-001 -3.8499063e-001 -3.8923311e-001 -2.0310705e-001 -2.4100033e-001 -4.7251801e-001 -7.0746774e-001 -6.4136447e-001 -4.5264596e-001 -2.2378150e-001 -7.6383673e-001 -2.6118689e-001 -6.0948300e-001 -7.6020257e-001 -5.8042570e-001 -4.5999014e-001 -2.9127951e-001 -4.3779251e-001  2.8210733e-001  5.5579374e-001 -1.7371458e-001 -1.0609648e-001 -1.4884910e-002 -4.2381323e-001 -4.7572034e-001 -2.1524546e-001 -1.1538459e-001  1.0235610e-001  6.2306068e-002  3.0194712e-001  8.7384931e-001  7.2360494e-001 -3.8450285e-001 -2.7243172e-001 -1.7186573e-001 -1.3484248e-001 -4.5911321e-001 -2.2448134e-001 -5.4581490e-001 -6.9881908e-001 -6.3545243e-001 -3.6131555e-001 -4.8339725e-001 -7.5575090e-002 -1.3269645e-001  1.9137869e-001 -5.8944491e-001 -7.7866210e-002 -3.2668801e-001 -9.6466904e-001 -3.6765449e-002  7.9927935e-002  5.0448397e-002  4.9063310e-002 -1.0690436e+000 -1.4053955e-001  3.9972472e-002 -1.2153022e+000
  5.9409680e-001 -1.1709878e+000 -4.2271994e-002 -1.3054346e+000 -8.0763217e-001  4.9178230e-002  1.8163831e-002 -6.4164322e-001 -4.4563998e-003 -1.7700016e-001 -4.9120680e-001 -3.5141166e-001  1.3662620e-001  1.1668791e-001 -2.7265118e-001 -3.0951046e-001 -3.8571158e-001 -3.9966264e-001 -1.2434144e+000 -3.5926974e-001 -1.7197082e+000  5.4139633e-002 -2.6284218e-001 -4.5470587e-001 -1.3774647e-001  1.4210088e-001 -3.2032023e-001 -5.1665303e-001 -2.1282401e-001 -6.8932058e-001 -7.0488569e-001 -1.3985123e-001 -7.9317253e-001 -4.6616332e-001 -5.4448817e-002 -1.8356579e-001 -5.9384291e-001  7.5854296e-001 -3.7481467e-001 -1.8847687e-001 -2.9223688e-001 -2.2037187e-001 -4.9656874e-001 -9.4632577e-001 -1.0552526e-001  3.1006274e-003  1.2932075e-001 -6.7212900e-001 -6.0799280e-001 -2.4391963e-001 -4.0930733e-001 -4.6876577e-001  7.3231898e-002 -7.0322847e-003  1.2747502e-001 -4.9336708e-001 -7.1509772e-002 -6.3242933e-001 -1.0002212e+000  2.5306308e-001 -5.0913984e-001 -4.2154694e-001  9.6819069e-001 -1.0085108e+000 -1.0693843e+000 -6.4566899e-001
 -1.7121121e+000 -1.0374492e+000 -1.4692952e+000 -3.9164187e-001 -8.5949367e-001 -7.0833747e-001 -1.4653759e-001 -2.9415052e-001 -2.9053543e-001 -6.3154920e-001 -1.0811580e-001 -9.5505236e-002 -5.1131149e-001 -2.9051949e-001 -2.8248527e-001 -4.2453291e-001 -7.1398077e-001 -7.4326333e-001 -4.5621052e-001 -1.1236729e-001 -1.1274740e+000 -5.0690713e-001 -1.2964142e-001 -4.4585696e-001 -6.9113019e-002 -1.1533815e-001  7.4204353e-003 -5.0348502e-001 -1.8420864e-001 -2.0027160e-001 -1.6893833e-001  2.2671483e-002 -6.2646552e-001 -3.7781464e-001 -5.2510499e-001 -4.7614451e-002 -6.8410607e-001 -5.0189088e-001 -8.8572240e-001 -8.3364245e-001 -6.9244847e-001 -3.7093970e-001 -4.1460046e-001 -6.3825656e-001 -1.9621153e-001 -5.7551060e-001  1.7274040e-002 -1.2796405e-001  3.6789296e-001 -9.4716566e-002 -4.6338352e-001 -7.6321416e-001 -1.6221714e-001 -3.4633855e-001  2.6324244e-001 -2.6509731e-001 -7.6598713e-001 -2.8695071e-001 -9.5709120e-001 -2.6841294e-001 -3.0310977e-001 -9.4828359e-001 -1.0793028e+000 -1.2410653e+000 -3.5178292e-001  8.8857178e-002
 -3.8740678e-001 -1.5050413e+000 -1.8776902e-001 -6.0732564e-001 -4.4703370e-001 -3.7976416e-002  9.8797673e-002 -5.0000436e-001 -5.9909769e-001 -1.3475490e+000 -8.2135076e-001 -1.4343075e+000 -3.6082160e-001 -5.2602225e-001 -7.4283979e-001 -4.0500821e-001 -9.7095828e-001 -1.6910756e-001  7.7130706e-002 -5.1875566e-001 -8.2512881e-001 -6.2247878e-001 -3.1990919e-001 -1.6556418e+000 -1.0433977e+000 -6.1676172e-001  9.9654635e-002 -2.8558543e-001  2.2878359e-001 -6.9653467e-001 -3.3162104e-001 -4.8583490e-001 -3.8747493e-002 -2.6644193e-001 -9.2735090e-001 -1.5460313e-001 -9.8682880e-001 -2.2570421e-001 -2.7952202e-001 -2.6103766e-001 -6.8356298e-001 -8.4630403e-001 -1.4943046e+000 -6.4709849e-001 -7.0974685e-001 -5.5642079e-001 -1.1754581e+000 -6.7934108e-002  2.4373287e-001 -7.6383136e-001 -6.4596873e-001 -1.2168366e+000 -3.7440844e-001 -6.5957721e-001  4.6834408e-001 -2.4867865e-001 -7.3390838e-001 -7.7727388e-001 -1.1355454e+000 -1.4757438e-001 -1.0163592e+000 -1.0065575e+000 -1.3454191e+000  7.4462917e-001 -1.0900084e+000 -5.4318535e-001
  5.8927820e-001 -7.3993967e-002  5.7565917e-002  4.3824404e-001 -8.2653967e-001 -1.8011813e+000  2.5353033e-002  6.0210354e-001 -2.0271212e-001 -5.7276597e-001 -8.4299891e-001  5.9104072e-001 -6.7222764e-001 -7.4976466e-001 -7.9399161e-001 -4.9872413e-001  2.5414724e-001 -4.0034454e-001 -1.1989187e-001 -3.3407533e-002 -9.1806908e-001 -1.2306195e+000 -1.0915080e+000 -2.1777374e+000 -1.1622939e+000 -1.2785865e+000 -6.5418897e-001 -1.1719834e+000 -3.3613379e-001 -2.7166887e-002 -1.0815624e-001  3.1910550e-001  1.9216235e-001  4.2725790e-001 -1.8461180e-001 -9.2584924e-002 -1.0701366e-001 -2.3498206e-001 -3.6518015e-001  2.8225848e-002 -1.2886531e+000 -6.9206034e-001 -2.0139824e+000 -1.3750432e+000 -8.3366548e-001 -2.4996725e-002 -2.3358196e-001  1.0308345e+000  7.0070775e-001 -1.1664847e-001 -3.9717153e-001  1.5895964e-001 -7.6620366e-001 -3.4406128e-001  4.1322058e-001  6.4185301e-001 -2.4564969e-002  4.8824757e-002  7.9095621e-001 -1.8660173e-001 -2.4302293e+000 -4.1127497e-001  2.8071219e-001 -4.5598920e-001 -4.6807690e-001  1.0440762e-001
 -3.3525887e-001 -2.2110886e-001  1.1494780e+000 -7.8901860e-001 -6.0338585e-001  2.0014301e-002 -3.2100210e-001 -4.6960128e-001 -2.9674196e-001 -5.2851366e-001 -1.8727059e-001 -1.4810359e-001 -5.6000925e-001 -5.0901603e-001 -5.9006520e-002  2.7445495e-001 -2.1443760e-001 -3.1824173e-001 -5.6950610e-001 -6.3426113e-001 -3.2012037e-001 -5.2458655e-001  8.7212003e-001  4.5104919e-001 -1.6117799e-001 -2.8712407e-001 -1.5312149e-001 -2.8210023e-001 -2.4489669e-001 -2.3850373e-001 -6.6462849e-001 -4.2081847e-001  3.5187438e-002  5.9102586e-001  4.8058637e-003 -9.7876627e-002 -4.2717503e-001  4.9159321e-001  6.1037793e-002  3.1807191e-001  3.4329073e-001  3.2619872e-001  9.7342875e-001  5.2002440e-001  1.7569296e-002  1.0565730e+000 -2.4158202e-001 -2.3904798e-001  4.2550379e-002 -4.4667739e-001 -1.0906394e-002  1.4698083e-001 -1.2676209e-001  4.0951716e-001 -1.0643296e-001  7.7794514e-002  7.7148196e-002  6.5042938e-001 -1.0364370e-001 -9.2413259e-002 -7.7679593e-001  5.5830886e-001  6.4526180e-001 -1.0369068e+000 -1.1877612e-001  6.4638752e-001
  6.8738990e-001  7.3428307e-001  5.9054730e-001 -5.5238608e-001  1.8462805e-001 -3.0364175e-001  2.6282177e-001 -1.0714363e-001  4.0764324e-001 -6.4804490e-001 -8.2656356e-005 -8.6514120e-001 -8.2957386e-002 -7.7372055e-001 -7.1764484e-003 -8.6008480e-002 -8.4195368e-001 -2.7981048e-001  3.1332298e-001 -4.0893443e-001  5.9741733e-001  1.8037581e-001 -7.1550831e-001 -5.6962941e-001 -6.2329583e-001  1.5048377e-001  3.5300881e-003  2.0623113e-002 -3.3087903e-001 -1.7862693e-001 -7.9701392e-001 -3.5594199e-001 -3.5423934e-001 -3.7516353e-001 -3.2989780e-001 -2.1708205e-002 -6.0912183e-001 -1.0592213e-001 -5.6785694e-002 -1.5717849e-001  5.6727129e-001 -5.5403354e-002 -1.8350696e-001  2.0895048e-001  3.0941752e-001  1.3792212e+000 -6.6246911e-001 -4.1051457e-001 -4.0152569e-001 -1.0285305e+000  4.6146442e-001  2.3158928e-001 -1.6573254e-001  5.3234950e-001 -4.4481434e-001 -1.4796544e-001  7.7467520e-002  3.3242888e-001  2.4916771e-001  1.1388702e-002 -3.3476179e-001  9.2962895e-001  4.7092709e-001  5.6844442e-001  1.0960551e+000  4.4518489e-001
 -1.7306265e+000  1.5633745e-001  6.0806937e-002 -3.3657683e-001 -1.5893740e-001 -6.2297361e-002 -6.0381023e-002  6.9035606e-001  3.6190533e-002 -3.4706994e-001  1.2484314e-001  3.7281242e-001 -6.3677282e-001  4.5241423e-002  4.3692420e-001  2.2103542e-001  2.4701466e-001 -6.4833195e-001  3.1333380e-001 -4.4878637e-001 -3.8087785e-001  2.3429219e-001 -2.1103344e-001 -1.5019975e+000 -3.5934127e-001 -3.3722171e-001 -6.7690362e-003  8.5682761e-001  3.5875309e-001  1.0403121e+000  2.0779043e-001 -7.5811610e-002  8.1583967e-001  6.4902139e-001  1.9921461e-002  1.8940992e-001  8.2534980e-001 -2.2996846e-001  3.0799094e-001  8.2192767e-001 -3.0860478e-001  1.5472178e-001 -2.9299871e-001  1.2593389e-001 -5.1610439e-001 -6.0181782e-001 -3.5457538e-001 -6.9266865e-001 -7.8882695e-001 -2.0789374e-001  5.2382921e-001  6.7268894e-001  2.8119145e-002 -1.5062171e-002  1.0002234e+000 -1.0867546e-001 -8.7594567e-002  3.6373030e-001  6.3479763e-001  5.7704424e-001  5.2545117e-001  1.4499339e-001  6.3088964e-001 -1.8441271e-001 -5.5672407e-002 -3.7309368e-001
  1.3649393e-001 -8.8283190e-001 -1.1231239e+000 -6.2174450e-001 -5.3063347e-001  4.6236722e-001 -3.7173731e-001 -3.7308084e-002  2.3138516e-001 -1.0250416e+000  4.8726770e-001  2.3216936e-001 -1.1216170e-001  6.7889332e-001  3.8612162e-001 -6.2975601e-002 -7.6651062e-001 -4.3940147e-001  3.1837693e-002 -1.2760139e+000 -9.9834947e-002 -4.3200848e-001  2.8015911e-001 -1.3096343e+000 -1.7103762e-001 -5.6503461e-001 -5.6312822e-001 -2.6022403e-001 -6.2224942e-001  7.9591782e-001 -4.0049133e-001 -8.0486138e-001  5.3843403e-001  3.7688653e-001 -6.4863272e-001  4.2207788e-002  4.8522638e-001  1.4695144e-001  3.3384773e-001 -3.1220919e-001 -4.2350578e-001 -1.2140279e-001 -7.2723008e-001 -8.5400122e-002 -1.2196237e-001 -2.3441709e-001 -4.8082197e-001 -4.2272593e-001  3.0045613e-001 -9.3709658e-001  2.2297153e-001  2.5980314e-001 -2.8712254e-002  9.6648202e-002  1.9957385e-001  3.5328507e-001 -6.4268582e-001  8.9777507e-002 -4.0996160e-002  7.4760085e-001  1.4110182e+000 -3.9743228e-001 -5.5920832e-001 -2.4663755e-001 -3.5076225e-001 -3.3588350e-001
 -1.6971749e+000  7.2000243e-002  3.0901414e-001 -5.3320485e-001 -3.6037455e-001  2.5691045e-001 -1.2479495e+000 -2.2701005e-001  2.8703450e-002  2.1678731e-001  5.2487976e-001  1.7459656e-001 -1.3551744e-001  6.4409705e-001  4.4051326e-001  4.0880524e-002 -1.2952776e-001  4.0923687e-002  4.6068251e-001 -8.9492705e-001 -5.7063394e-001  3.8811731e-002  3.6201348e-001 -5.5370648e-001  3.4366226e-001 -1.1023095e-001 -1.2060711e+000 -1.1597363e+000 -9.8303004e-001  9.1132661e-001 -1.8083526e-001  2.7755111e-001  5.8023817e-001  3.1852523e-001  3.4068505e-001 -2.6425248e-001  1.1558750e+000 -1.0643781e+000 -8.1436034e-001 -1.5464110e+000  2.5444348e-001  2.1864927e-004  7.3706369e-001 -6.5701092e-003  4.6222388e-001 -4.2487832e-001 -2.8807787e-002  2.7317225e-002  1.8697932e-001  9.4664049e-002  2.7541149e-001  6.1267992e-003 -3.9262818e-001  2.9108901e-001  2.3375081e-001  1.3417663e-001 -2.1130631e-002  1.5584475e-001  3.0502139e-001 -3.0584449e-001  1.3171297e+000  1.4821987e-001 -8.8672077e-001 -6.0122836e-001  2.9538754e-001 -2.9094030e-001
  1.0430875e+000 -1.8839839e-001  7.5502989e-002  7.8363235e-001  6.5965022e-002 -1.7525063e-002 -7.9712833e-001  2.9162725e-001  8.1327322e-001  3.1012684e-001  7.1134778e-001  1.4205652e-001  1.3001797e-001  3.6894746e-001 -2.9422962e-002 -9.7980976e-002 -1.4055567e-001  1.8822100e-001  1.0658509e+000 -5.4590223e-002 -1.8491210e-002  7.7462593e-001  2.2345587e-001  7.0784473e-001  4.1903877e-001 -3.8400733e-001 -2.1606853e-001  5.2241792e-001  8.9707608e-002  6.4155119e-001  6.8406819e-001  5.8115575e-002  8.5871912e-001  8.1284277e-001 -4.8388092e-003  2.5487768e-001  8.7480497e-001 -5.2985566e-001  2.2529928e-001  7.0612988e-003  7.4871465e-001  2.9959894e-002  5.8026187e-001  1.5187453e+000  5.9758396e-001  1.9251528e-001  3.7005944e-001  6.3127032e-001  1.8868954e-001 -7.0251259e-001 -2.7845233e-002  4.3896190e-001  2.9009701e-001  1.1833557e+000  9.8863414e-001  1.9104238e-001  4.2039102e-001  8.3333333e-001  4.1290335e-001 -3.6974387e-001  8.0264153e-001  1.1772627e+000 -1.5273129e-001  1.0195524e+000  4.2551739e-001  3.0444564e-001
 -1.1652644e+000 -8.7017563e-002 -5.6577541e-001  3.0721733e-001 -1.6439965e-001 -1.4527582e+000 -1.8459176e-001  2.3916326e-001 -5.8983034e-001 -3.1910524e-001 -1.5143412e-001 -1.7147793e-001 -2.6871495e-001 -1.0160603e-001  3.4030839e-001  4.9410994e-001 -6.2494127e-001 -5.1889946e-002 -2.7371607e-001  1.6113019e-001 -4.9160403e-002 -9.3364081e-003  1.8702681e-001  4.0047557e-001 -7.4347904e-001 -6.3452612e-001  5.0584018e-001  9.1487597e-001  1.0277648e+000  4.4902526e-001 -3.7368945e-002  1.1948651e-001 -8.6499160e-001 -3.7858690e-002 -1.0776632e-001 -5.0746043e-001  5.4152697e-002  3.2793502e-001  4.9324413e-001  4.9912113e-001 -2.4283716e-001 -3.4570924e-001 -2.4548294e-001 -1.6186772e-001 -4.0096489e-001  8.4288557e-002 -1.1783255e-001 -8.9527616e-002  2.4187783e-001  3.3893438e-001  2.0552568e-002  4.1718178e-002  3.9730538e-002 -3.6454939e-001  1.6461462e-001  3.5430831e-001 -2.8819509e-001 -5.6357735e-001 -1.0712529e-001  4.6068108e-001 -1.1081172e+000 -2.6249669e-001 -7.1937686e-001 -1.1679668e+000 -7.4210096e-001 -1.7098883e+000
 -8.9025699e-001  2.3013596e-002  2.6314526e-001  2.5460199e-001  3.6728933e-001  1.1662608e+000  6.2589953e-001  4.3721522e-001 -1.4305712e-001  3.2544926e-001 -2.0698891e-001  3.3160211e-001 -1.3127698e-001  2.1861080e-001  8.2140050e-001  4.4216483e-001  4.4224683e-001  4.6442661e-001  2.8252286e-001  6.5993233e-002 -7.3114547e-001 -1.8044586e-001 -5.9302347e-001 -1.0302929e+000 -6.5732355e-001 -5.4640759e-001 -2.7279832e-001 -6.6291038e-001 -3.4270702e-001 -2.5994260e-001 -8.1791242e-003 -4.0621490e-002 -2.6382102e-001 -3.7589651e-001 -5.5981506e-001 -7.8514788e-001 -6.0685079e-001 -4.5464329e-001 -3.9856921e-002 -1.6903131e-001  2.3021821e-001 -5.6303719e-001 -1.6913382e+000 -6.8496393e-001 -6.7171395e-001  4.3714296e-002 -7.9200815e-002 -2.4975291e-001 -2.0168424e-001 -6.4413174e-002 -2.5856366e-001  2.2759049e-001 -3.2075059e-001 -6.3562271e-001 -2.3303845e-001 -2.3388591e-003 -8.1893484e-002 -5.1609619e-001  2.0172798e-001  7.8906487e-002 -1.6276679e-001 -1.0485118e-001 -5.0594474e-001 -3.6009957e-001 -3.2357186e-001 -5.1124123e-001
  1.6594484e-001 -4.8355084e-001  8.5258302e-001  1.2168188e+000  3.5652552e-001  1.5643979e+000  7.7420798e-001  1.6253385e-001  1.2283915e-001  4.7556878e-001  2.0543758e-001  1.3123404e-001  3.6244301e-001  2.8670603e-001  7.8228145e-001  6.9240636e-001 -3.6010363e-001 -3.2557908e-001 -6.0333326e-001  3.8077571e-001 -4.6807349e-001 -2.2909496e-001 -6.2004076e-002  2.4177521e-001 -2.0398305e-002  3.6410206e-001  3.0509737e-001  4.0469696e-001  2.2684583e-001  4.6922400e-001  1.1537442e-001  4.8401643e-001 -1.3418044e-001 -1.5912828e-001  6.1141794e-001  3.6856306e-001 -5.6878742e-001  6.0102390e-001  4.8923654e-001  3.7472978e-001  1.8847961e-001 -4.8650504e-002 -1.6702870e-001 -5.1511900e-002 -2.6509685e-001  6.7951129e-002 -2.4688186e-002  1.3217696e-002 -4.2206035e-001  5.9568098e-001  3.9011719e-001  2.2440379e-001  5.9396640e-001  7.1672757e-001  2.1464502e-001  1.6351786e-001  5.9199584e-001  1.4892066e-001  2.4715681e-001  1.0325794e-001  1.1420849e+000  1.1319164e-001 -1.2041295e-001  1.3831778e+000  4.8936021e-003  8.8261199e-001
 -9.9363517e-001 -5.5248275e-001  1.3092411e-001 -9.4564021e-001 -3.4014520e-001 -2.6118309e-002  2.9358711e-001  3.3262941e-001 -6.3608984e-001 -6.8982021e-002  1.4181510e-001 -6.5641245e-001 -2.8379852e-002 -4.6770381e-002  4.9250364e-001  9.1008118e-001 -1.0913476e-001  7.2091389e-002 -5.3859030e-002  1.0759661e+000  1.3028286e-001  3.2339620e-001  1.3588556e-001  1.1379848e+000  1.3381639e-001  1.1399663e+000  3.3057109e-001 -1.7293926e-001 -4.1477962e-002 -5.0312651e-002  2.3573200e-001  8.5687144e-002 -5.4048467e-002  3.6362025e-001  4.1442975e-001  2.6169183e-001  4.5727281e-001 -1.8390235e-001 -7.9089311e-001 -2.4566402e-001  5.9822028e-001  1.5842121e-001  1.3101818e+000  2.3342314e-001  2.9782438e-001  5.2393512e-001  5.6743894e-001  5.5641961e-001 -2.6534208e-001  1.3560145e-001  1.9973369e-001 -3.0496526e-002  9.6349216e-001  9.6935472e-001  3.7661851e-001 -3.0403019e-001  5.9293098e-002 -6.2163025e-003 -1.1765961e-001 -7.1566294e-002  4.8006628e-001 -4.3640745e-001 -1.1371178e-002  7.4533220e-001 -5.3345498e-001 -2.0671213e-001
  1.9039082e+000  5.3549015e-001  1.9227202e-001  2.5160115e-001 -3.6482828e-002  9.5063388e-001  9.0789335e-001  2.8608973e-002 -2.5410367e-001  4.8180920e-001 -2.1888115e-001  4.2998768e-001  4.3726966e-002 -2.9725799e-001 -7.4119401e-001 -5.1931361e-001 -4.0154260e-001  6.4914532e-001  7.7748333e-001  7.4702808e-001  9.6884279e-001  6.5825896e-001  1.6905474e+000  1.6911277e+000  4.8087171e-001  5.2427713e-001 -2.2720546e-001 -2.3832746e-001 -6.1831849e-001 -8.0463569e-001  1.6371431e-001 -1.8706783e-001  3.6014139e-001  7.6490586e-002  2.2402291e-001  5.9349613e-001  7.6904776e-002 -1.0483548e+000 -4.9583592e-001 -4.9173621e-001  2.3816135e-001  8.2261767e-001  1.3861344e+000  1.2374773e+000  1.1590976e+000  8.4848895e-001  1.0626957e+000  4.7881197e-001 -5.5754460e-002  6.5819339e-001 -1.6423381e-002 -2.0681648e-001  4.9324476e-001  8.9500084e-001 -3.0766597e-002 -1.3590122e-001  7.0163794e-001  4.5038605e-001 -8.3758376e-002  4.9564163e-001  4.1473485e-001  4.4129361e-001  1.3529276e+000  4.8816991e-001  9.0122298e-001  2.0109251e-002
  1.0148780e+000 -7.4344833e-001  1.2947190e-001 -4.8610410e-001 -2.0140413e-001  9.9465063e-002  1.0180111e+000 -3.9149671e-001 -3.5603963e-001 -6.7753197e-002  3.6109789e-001  3.2651621e-001  3.9513294e-001  6.7674656e-001  2.1621229e-001  1.9069441e-001 -1.9347787e-001 -7.5966007e-002  2.3581532e-001  4.0176675e-001  1.1958089e+000  3.3611435e-001  6.0318204e-001  1.2866689e+000  5.6282806e-001  9.2436667e-001  7.3271480e-001  1.9216868e-001  5.5018842e-001  6.0425004e-001  4.9435638e-001 -3.5224250e-001  9.6785067e-001  6.9966233e-001 -1.8618831e-001  5.9429320e-001  6.0257069e-001  6.0917868e-001 -3.1545274e-002  7.2094105e-001  4.2403965e-001  3.2942835e-001  1.5226899e+000  5.2942653e-001  2.9284121e-001  1.1551753e+000  2.0738874e-001 -2.2140270e-001  4.6137393e-001  2.4926981e-001  1.0162181e-001  3.4469625e-001  4.7964407e-001  2.7761550e-001 -3.0679571e-001  2.4567389e-002 -1.8043997e-001 -4.1054208e-003  1.4682881e-002  9.8036863e-001  5.7211311e-001  5.3267077e-002  1.8641442e+000 -3.6773901e-001  7.0341278e-002  2.9786475e-001
  6.2359272e-001  1.9269362e-001  1.0040900e-001 -8.4246106e-001 -2.2754615e-001 -1.4200076e-001 -5.8166734e-003 -4.2843819e-001 -4.6276880e-001 -6.4498109e-001  4.4693779e-001  6.9258232e-001 -1.1932608e+000 -4.5911745e-001 -2.6521238e-001 -4.4938421e-001 -4.7078448e-001  1.0139733e+000  1.0898609e+000  2.3849892e-001  9.5386646e-001 -1.3313940e-001  8.8470382e-001 -2.2466517e-003 -1.7782496e-001 -5.4742862e-001 -4.3882553e-002 -5.0353332e-001 -7.1599847e-001 -5.2214984e-002 -8.4303519e-001 -4.6935120e-001  8.8963979e-001  3.6398917e-001 -6.4613023e-001 -8.1868794e-001 -2.4447551e-001 -7.1431481e-001 -1.4580623e+000 -6.2120812e-001 -6.7067106e-001 -1.5737158e-002  2.2295713e-001  5.9191911e-001  4.9858396e-001  3.4761988e-001  2.5113192e-001  1.3599961e+000  1.4571585e+000  7.2427085e-001  1.3216868e-001 -1.4422447e-001  1.0707860e-001 -5.1493786e-002  9.3980155e-002  1.2097835e-001 -3.9116944e-001  7.9323664e-002 -4.7727241e-001 -5.0977511e-001 -2.6339222e-002 -1.2153062e-002  4.9487096e-001  3.4141471e-001  4.3280080e-001  1.0629518e-001
 -8.0796986e-001 -6.7657167e-001 -1.1891103e+000  7.9444751e-001 -9.0993487e-001 -5.2011238e-001 -9.3582508e-001 -7.2181161e-001 -4.2182393e-001 -2.4280660e-003  3.8323537e-001  6.6974235e-001 -1.0684004e+000  5.3549950e-002 -4.8366821e-001 -8.8603273e-001  6.1933500e-001  1.2189619e+000 -2.9491736e-001  3.0142142e-001 -3.3620977e-001  2.4319153e-001  1.2124046e+000  2.9461222e-001  6.3132170e-001 -9.8737109e-002 -8.4897021e-001 -2.2858088e+000 -1.6758649e+000 -3.3018560e-001 -2.1495265e-001  2.9748488e-001 -4.8131127e-001 -5.4628147e-001  3.1962902e-001  4.7180575e-001  2.8974652e-001 -1.4046883e+000 -1.7888732e+000 -9.6202721e-001 -9.7577572e-002  5.4473626e-001  4.7207772e-001  1.0583885e+000  7.9133224e-001  4.0592552e-002  8.6426221e-001  6.3495845e-001  1.0189105e+000  1.1585776e+000 -3.2574188e-001 -2.8993800e-002  7.8072157e-001  6.7002148e-001  5.0552548e-001  2.9183670e-001  1.9079376e-001  5.8122996e-001 -4.7727648e-001 -9.4268438e-001 -4.1690994e-001  1.6368031e-001  1.2894435e+000 -1.1198946e+000  3.9402444e-001 -3.1768094e-001
  8.0158152e-002  1.0438909e+000  3.3023872e-001  4.7188384e-001 -3.1767878e-001 -5.7842131e-001 -7.4443143e-001 -2.0208172e-001  1.8534192e-001  3.0662319e-001  4.6576987e-001  4.5097888e-002 -9.8398320e-002  1.8903408e-001 -1.6009823e-001 -9.9083106e-001 -4.3594920e-001  6.6746060e-001  8.0756281e-001  1.3689137e-001  1.3553643e-001  4.1515577e-001  1.5545740e+000  4.5334327e-001  3.7695335e-001  2.7152265e-001 -1.0633781e-002 -1.7171545e-001 -4.7455123e-001  3.2249885e-001 -1.9616010e-001  2.1489646e-001 -2.7835786e-001  1.3792431e-002  3.3686338e-001 -5.7504381e-001 -3.7291753e-002 -5.9068565e-001  1.0640912e-001 -8.8683266e-003 -1.8345311e-001  4.6835419e-001  1.1953914e-001  1.1898302e+000  1.8304938e-001 -1.2167887e-001  1.2045626e+000  4.8947726e-001  7.6261305e-001  1.1598756e+000 -1.0340979e-001  8.8823333e-002  2.1427467e-001  1.1318126e-001  8.5038469e-001  2.8362147e-001  5.6529461e-001  6.5849316e-001  8.3596543e-001  6.5232333e-003  2.8339867e-001 -2.5547798e-001  2.1525958e-001 -4.3009032e-001  5.9361958e-001  6.9472680e-002
  8.7613854e-002 -3.9702088e-002  6.0790424e-001  1.5173725e-002  2.0690746e-001  2.4770057e-001 -2.5370269e-001  2.2940441e-001  6.4186697e-001 -1.1817841e-001  9.0418275e-001 -8.0980822e-001 -2.4435525e-001  2.9304546e-001  5.0663424e-001  3.3904765e-003  1.0723214e-001  7.8301183e-001  1.4071870e+000 -1.6705949e-001 -4.9905427e-001  1.0579222e+000 -1.2840766e-001 -3.3407392e-001 -1.0862632e-001  4.0767038e-001 -1.5949324e-001 -5.1462457e-001 -6.4426203e-001  1.3167912e-001 -4.2027724e-001 -7.1481879e-001  3.8782654e-001  4.1591822e-001 -6.3173005e-001 -1.2473379e+000  9.4398708e-002 -3.2553970e-001 -2.5556149e-002 -1.9115995e-001  1.3173564e-001 -2.8531359e-001  3.6650740e-002  3.5305756e-001  7.1768389e-001 -6.2228663e-001  6.1952067e-002  4.8152816e-001 -9.6767102e-002 -6.5723320e-001 -1.7771122e-001 -4.3509572e-001 -3.3074890e-001 -9.6832281e-001  3.4464960e-001  5.7313622e-002 -2.5126872e-001  3.1119290e-001  3.9196197e-001 -5.2283687e-001  5.4126727e-001 -1.5873117e-001 -1.9498897e+000 -3.4166594e-001 -1.1571439e+000 -3.8122269e-001
  1.7571358e-002 -4.4310260e-001 -1.3810841e-001 -2.4152146e-002  5.6812166e-001 -1.7277834e-001  2.2276165e-001  2.3481046e-002  1.3912067e-001 -9.7958964e-002  2.5106387e-001 -5.4595455e-002 -1.2855651e-002 -4.1350802e-003 -1.6729813e-001 -2.5747015e-001  1.1376254e+000 -3.8265981e-002  6.0603987e-001  6.1163278e-001  6.0980575e-001  7.5413357e-001  2.6941968e-001  8.4989416e-002  3.8028325e-001 -2.1878290e-001 -9.2028211e-002  3.0636752e-002  2.6632175e-001  1.3335673e-001  2.2747531e-001  1.3723295e-001  3.9396862e-001  3.9355109e-001 -3.9359278e-001 -2.8439045e-001  4.9501720e-001  8.0521205e-001  9.7851278e-001 -1.6158269e-001 -1.3058090e-001 -1.6878985e-001 -1.7685282e-001 -3.7394982e-001  1.7673154e-001  1.9119041e-001 -6.3760738e-001  3.1048222e-001 -4.8340835e-001 -3.3596798e-001 -2.2231664e-002 -1.0399267e-001 -3.9848472e-001 -5.0450237e-002  8.3100322e-001  3.6154172e-001 -7.7276300e-001 -5.1640397e-001 -2.9910482e-001  9.1676552e-001  1.1710777e+000 -1.1524606e-001 -1.7985871e+000 -5.6435693e-002 -5.6549972e-001  5.6224535e-001
 -3.3976649e-001 -8.7491916e-001  3.9074666e-002 -7.1729779e-001 -3.6860433e-001 -8.8380469e-002  1.2777228e-001 -3.8150185e-002  1.3349379e-001  1.7572380e-001 -4.2159409e-002  6.5372017e-001  1.6398386e-001 -5.6829027e-002 -2.0186451e-001 -4.2314023e-001 -3.0238807e-001  7.3872113e-001  6.8366660e-001  6.9507991e-002  5.4269365e-001  2.5459608e-001 -4.3407553e-001 -1.8694038e-001 -2.2139019e-001 -8.0016064e-001 -5.1649662e-001 -9.7173280e-001 -6.2923289e-001 -2.7312025e-001 -1.0104161e-001  6.9196256e-002  1.5641505e-001  4.5728111e-001 -3.4128401e-001 -1.8905261e-001 -2.6186512e-002 -8.8055798e-001 -9.6908011e-001 -8.2678291e-001 -3.8524958e-001  9.7180674e-002  8.6184416e-001 -5.0380402e-002  3.0314265e-001  6.7560684e-001  1.3974785e-001  8.5521683e-001  7.4853656e-001 -2.7402797e-001  4.2237447e-001  3.0771040e-001 -2.1286323e-001 -3.3710858e-001 -4.1265340e-002 -1.1221243e-001 -5.0665638e-001 -6.5904632e-001 -3.6299528e-001  2.8887946e-001  1.3878272e-001 -1.3921197e+000 -2.1505898e+000 -5.3306251e-001 -8.4577482e-001 -7.1800654e-001
 -9.5897885e-001  3.0108507e-001 -8.6900870e-001  5.4523638e-001 -6.2780775e-003  6.5542342e-001 -3.0420536e-001  3.6686993e-001 -1.2337530e-001  3.6985481e-001  4.6732900e-001 -2.4759711e-003 -3.6386274e-001  1.6932783e-001  2.2532507e-001  5.2591051e-001  3.9995634e-001  7.9471727e-001  6.3617681e-001  9.9380761e-001  2.6559854e-001 -5.1129529e-001  4.2050477e-001  9.0843793e-001  1.3670124e-001 -3.0459783e-001 -2.6662526e-001  3.9176323e-001 -1.1148249e-001  1.1420203e+000  3.1502069e-001  1.1079140e-001  7.9238706e-001  1.1294930e+000  8.3172617e-002 -4.5781706e-001  8.2524530e-001 -1.3104281e-001  2.6664554e-001  9.9374522e-002 -1.4590889e-001 -1.2250931e-001  4.8970700e-001 -1.5957121e-002 -4.0056718e-001  7.6752216e-001  6.9440792e-001  9.9115745e-001  6.2374577e-003 -1.1953778e-001  1.1121739e-001 -5.6844617e-002 -3.3170427e-001  3.0031631e-001  2.2258839e-001  4.0602943e-001  5.8109245e-002  3.6703360e-001 -2.5588786e-003 -5.4005723e-001  7.1087287e-001 -2.9833372e-001 -1.8485607e-002 -4.6099779e-001 -5.7281470e-001 -1.0333843e+000
  2.3768322e-001 -3.4383986e-001 -1.2382634e+000  2.8793968e-001 -2.8316082e-001  1.1816905e+000 -2.6330809e-001  7.2687965e-001  2.9669943e-001  5.2734154e-001  7.3246735e-001  9.6304283e-001  3.8881095e-001  4.6559344e-001  6.7630525e-001  8.1125061e-001  9.3113929e-001  1.2097816e+000  1.1757758e+000  1.4179905e+000  7.0925662e-001  1.6947768e-001 -8.2357958e-001  1.2864689e+000  5.6164767e-001  4.9820001e-001  2.5918231e-001  3.4493034e-001 -2.8944027e-001  5.8740713e-001  5.3641567e-001  5.4340267e-001  5.2377525e-001  4.1687623e-001  1.8778968e-001  1.2947453e-001  9.4840122e-002  5.9030763e-002  1.5766340e-001  3.0756018e-001 -1.3811713e-001  9.6009276e-002  6.9828658e-001 -1.0773775e+000 -4.5297240e-001 -8.3255421e-001  4.0463422e-001 -4.4762033e-001  2.5284065e-001 -8.8297275e-001  3.6767346e-001  1.0106591e-001 -3.4960465e-001  3.8041794e-001  1.3900538e-001  1.3930968e-001  1.3445470e-001  4.3021998e-002  1.7642061e-001  2.2345901e-001  1.2394931e-001 -2.0121941e-001  1.2534121e+000  6.2886244e-001 -5.9863183e-001  3.1766673e-002
 -4.2939507e-001  2.6167030e-001  2.4638732e-001  7.0396005e-001 -2.5610172e-001  1.3719670e+000  2.8178755e-001  7.4245487e-001  2.8564635e-001  4.0350803e-001  7.3275130e-001  6.7170409e-001  4.8518595e-002  9.6026710e-001  7.6842518e-001  6.8852805e-001  4.6487705e-001  7.0854232e-001  1.7093084e-001 -6.1565589e-002  3.7899209e-001 -4.7979388e-001  3.6918553e-001  2.2495185e-001  8.0775889e-001 -7.6088563e-002 -3.2896011e-002  1.0887021e-001  6.0189770e-001  1.0839031e+000  6.1820289e-001  9.0459029e-001  1.5692607e+000  1.1052213e+000  6.4988516e-001  3.2728477e-001  2.2379027e-001  4.7263109e-001 -3.2574914e-001 -1.8864534e-002 -9.0766909e-001  4.4718163e-001  1.5066971e-001  2.7848714e-001 -2.3155262e-001 -3.4238305e-002  2.2768792e-001 -7.3273783e-001  1.2598424e-001  4.7737965e-002  3.5974076e-001  6.7574854e-001  5.4657207e-001  3.1786970e-001  4.6574997e-001  6.3969250e-001  5.8123834e-002  7.5076761e-001  2.6765675e-001 -4.1244067e-001  1.1711073e+000 -4.3566864e-001 -2.7732750e-001  5.6351715e-002 -7.7374297e-002  1.0218460e+000
 -1.7284454e+000 -3.3061784e-001 -1.5316667e+000  1.1144494e+000  3.8318054e-001  6.0199179e-001  4.6691658e-001  1.2528738e-001  1.2097551e-001 -7.9677312e-001  5.5194687e-001  6.0093215e-001  3.2609703e-001  7.8730452e-001  4.0417980e-001  6.3485722e-001  3.5035444e-001  9.8320407e-002 -4.9295875e-001  6.6903415e-001 -9.5856096e-001 -5.7912525e-001  2.4866004e-001 -5.6385637e-001  5.6411326e-001 -9.0767037e-001  1.4609841e+000  2.0481627e+000  2.6054839e+000  7.6481224e-001  1.0291157e-001 -3.3240296e-002  5.3977094e-001  7.6289635e-001  1.2567859e-001  2.8601763e-001  3.7261204e-001  2.0834512e+000  1.5375198e+000  1.5736115e+000 -5.0287956e-001  2.1654609e-001 -1.7875266e-001  1.8832496e-001 -5.8356515e-001 -1.5736580e+000  7.2360650e-001 -2.2707829e-001  8.3897640e-002  2.9664558e-001  2.3902371e-001  5.8727089e-001  4.5697255e-001 -6.6005179e-001 -8.7199265e-001  1.3993139e-001 -5.5339986e-001 -3.8780007e-001 -1.5851089e-001  2.0235181e-001  6.7145621e-001 -6.3642230e-001  4.1534119e-001 -6.3366416e-001 -9.3080105e-001 -9.1950408e-001
  4.4180903e-001  8.8745937e-001  8.5930120e-002 -7.0452737e-001  8.6542787e-001 -1.4209532e+000  2.1497233e-001  6.2150176e-001  4.6024973e-001 -4.8231334e-001 -9.3583691e-003  1.4324484e+000 -1.7350462e-002 -6.5396787e-002 -6.6441328e-002  1.0270489e-001  4.7463272e-001  4.9169226e-001  5.1535075e-001  5.7561748e-001  5.7900459e-001  4.0050531e-001  1.0040294e-001  5.2657646e-001 -1.8919857e-002 -3.7850784e-001  1.0543111e+000  1.5909847e+000  2.1249604e+000 -1.7967178e-001 -2.0663478e-001 -2.5176214e-001  2.6266537e-001  1.3619630e-001 -7.0268924e-001  1.7102745e-001  2.2632442e-001  1.1391920e+000  8.8495819e-001  1.2010526e+000 -1.6634270e-001 -4.8907035e-001  9.1264921e-001  6.4143034e-001  5.4525218e-001  4.8841447e-001  3.4410227e-001  4.6138962e-002 -1.2843946e-001 -6.8428367e-002 -1.0876038e-001  2.0752169e-001 -1.5768507e-001  8.9191598e-002 -3.8443916e-001  5.7430344e-002 -8.4208051e-001  3.8207265e-002  1.9294356e-001  5.7891380e-001  3.9648589e-001  5.7546200e-001 -1.3792703e+000  6.6998245e-001  1.8895515e-002  2.2764759e-001
 -9.0151536e-001 -2.5518629e-001  5.5090065e-001 -6.8395461e-002  5.8839328e-001  4.1013599e-001  1.7243705e-001  1.3347786e-001 -4.4932227e-003 -4.4653152e-002  1.0629007e+000  9.7021292e-001  3.8604866e-001  3.8519526e-001 -1.8037937e-003 -2.4318550e-001  8.3234297e-001  1.8365554e+000  1.4554154e+000  1.1069186e+000  9.0106927e-001  1.0451959e+000  6.6488441e-001  1.0046075e+000  4.5431562e-001  2.1682483e-001 -7.6393694e-001 -1.1739505e+000 -1.5254572e-001 -2.9942416e-001 -9.1865182e-001 -4.8895827e-001  7.8613289e-001  1.9369795e-001 -6.1455036e-001 -9.8275818e-001 -5.2159474e-001 -4.0783924e-001 -5.9510335e-001 -1.2620683e+000 -7.9650516e-002 -2.5485676e-001  7.4699790e-001  2.0947636e-001 -1.4187434e-002 -1.2699591e-001  4.6463228e-001 -2.4713672e-001 -3.3284150e-001 -3.7736014e-001 -4.6219299e-001 -8.2625409e-001  4.0934696e-002 -5.4314830e-002 -3.0784229e-001  1.5368348e-001 -9.9718546e-002 -5.9063377e-001  1.6951805e-001  7.5263797e-001  3.2510307e-001  2.7668795e-001 -9.4061026e-001 -1.1841391e-001  2.5629954e-001  3.7530254e-001
  1.3698348e+000  3.5315748e-001 -1.9265245e+000 -8.7886589e-001 -2.0260949e-001 -1.4238078e+000 -2.2208955e-002  1.5965298e+000  8.4487032e-001 -1.1377061e-001  8.2212232e-001  3.2774196e-001  1.3576055e-001 -2.5228702e-002  6.3815165e-001  2.6720848e-001  2.4616792e-001  1.5663715e+000  1.0658806e+000  1.3384672e+000  4.7434013e-001  6.3633449e-001  8.7132715e-001  8.6905889e-001  6.8823558e-001 -7.4727398e-001 -8.4266133e-002  2.2195177e-001 -7.8244514e-001  3.5287606e-001  2.7827304e-001  2.1175851e-001  6.7116271e-001  1.4503001e-001 -3.9868389e-002 -2.0753014e-001  1.9011714e-001 -5.1454683e-001 -5.6129272e-001  7.8494590e-002 -4.0231493e-001  2.7860401e-001  9.5902578e-001  3.3670841e-001  4.8696103e-001  4.3544832e-001  1.2051167e+000  9.5362567e-001  5.6559082e-001  1.7344936e-001  4.0032192e-001  4.3144987e-001  2.3719148e-001  4.5830904e-001  7.5878943e-002  8.4108999e-001  3.5348946e-001 -2.4210744e-002  9.3080553e-001  4.1963066e-001  2.8393284e-001 -1.0003523e-001 -3.2736884e-001 -5.4085760e-001  9.0816763e-001  5.9153332e-001
  8.6283749e-001  5.6595826e-001 -8.5151048e-002 -4.1172012e-001  3.7358132e-001 -3.8974606e-001  1.4916024e-001  3.9147047e-001  4.4812233e-001  5.6659136e-001  2.3244558e-001  3.4752497e-002 -2.3028167e-001  5.2778640e-002 -1.0001934e-001 -1.8309937e-001  4.8843193e-001  4.3249015e-001  3.6586944e-002  1.3164565e+000  1.5284352e-001  5.1188847e-001  3.1904054e-001 -5.0967071e-002 -2.3275742e-001 -2.5537313e-001 -4.5394844e-001 -6.7624326e-001 -9.8061082e-001  4.8062211e-002  3.4376713e-001 -3.0127945e-001  2.3750159e-001  2.6344488e-001  8.6077231e-002 -4.5556893e-002 -2.2964043e-002 -1.0235602e+000  1.4335916e-001 -1.8052977e-001  5.7113794e-001  6.3142250e-002  8.5104135e-001  6.6544451e-001  3.5861984e-001  8.9606572e-001  1.1422595e+000  5.0095067e-001 -2.0827599e-001  1.2137903e-001 -3.5884295e-001 -4.7673939e-001 -3.7775859e-001 -7.7405429e-002  3.9730823e-001 -8.7928060e-002  4.9101505e-001 -3.3293193e-001 -8.3134128e-001  2.9489879e-002  9.5822027e-002  1.7172296e-001 -4.9120342e-001  2.6686348e-001  3.0083417e-001  7.6936942e-001
  1.2568489e+000 -4.2774192e-001 -6.7189864e-001 -1.3077383e+000 -2.5528735e-002  6.1215148e-001  2.7205231e-001 -8.4311627e-001  1.3951748e-001 -8.9448130e-001 -7.3487825e-001 -8.5954173e-001 -8.6410371e-001 -8.0696467e-001 -5.0508987e-001  2.5046532e-001 -1.7525299e-001 -4.3729314e-001 -3.7053154e-001  2.9662416e-001 -1.1540092e+000  1.0597696e-001  8.0422170e-001 -3.6328522e-001 -4.7066535e-001 -4.9550786e-001  7.0934332e-001  6.6122123e-001  1.5589126e-001 -1.4280333e-001 -4.1700179e-001 -6.9370478e-001 -2.4406643e-001 -2.2812661e-001 -8.9069027e-002 -1.3281486e-001 -6.7261629e-001  3.7110341e-001  3.0460681e-001  8.1932046e-001 -2.8572510e-001  1.5059352e-001  7.8955140e-001  7.5007259e-001  3.9134408e-001  1.6753452e+000  8.4950704e-001  1.1431845e+000  2.1304040e-001  1.9544480e-001 -2.8557893e-001 -5.9394380e-001 -5.5644223e-001  1.1326162e-001 -1.2111171e-001 -1.3314686e-001  4.1397655e-002 -1.9777412e-001 -6.7788139e-001  4.2967629e-001 -6.1095264e-001  3.0946340e-001  3.6341101e-002  7.2177266e-002 -4.6766690e-001 -1.6934468e-001
  7.8978700e-001  1.6736480e-001  5.0361224e-001 -1.1014639e+000 -2.5041307e-001 -6.6027295e-002 -1.4188780e-001 -1.6161263e-001 -1.7982638e-001 -7.9251959e-001 -2.9816307e-001 -1.1384041e+000  1.6590360e-001 -4.5725897e-001  6.3626428e-001  6.3464969e-001 -1.2517480e+000 -7.7331722e-001 -6.2189665e-001 -2.9933597e-001 -6.0513964e-001  1.5901014e-001  4.3370996e-001  8.5363228e-001 -5.3758892e-001  9.1125947e-001  5.2928134e-001  1.2921619e-001 -5.6406610e-002  1.8892362e-001  5.3263023e-001 -1.7143451e-001 -5.4871944e-001 -7.3991868e-002  4.9819700e-001  1.4398427e+000  4.8582265e-001  2.7647172e-001  4.4155925e-001  8.8581342e-001  1.0877203e+000  2.8236053e-001  3.9860997e-001  1.6803547e+000  7.5971474e-001  6.7925240e-001  1.0109748e+000  8.1344281e-001  4.1129848e-001  1.4328505e-001  6.3996483e-001  5.0290056e-001 -3.1119531e-001  5.8482851e-001 -8.9530140e-001  4.8614500e-001  3.0059306e-001  1.8442958e-001  8.5572398e-001  5.9908836e-001  9.6928374e-002  2.2532676e-001  1.1770140e+000 -1.4246591e-001  4.7996426e-001 -1.9822172e-001
 -1.5105168e-001 -5.6748936e-002 -7.3987191e-001 -1.4865566e+000 -8.7130109e-001  4.3592234e-001 -8.1169035e-001  6.0451543e-001 -3.8630613e-001  1.0583770e+000  9.1577858e-001  1.2084029e+000  2.1193403e-001 -1.1242043e-001  1.2830844e+000  1.1542027e+000  4.6352602e-001  7.2080159e-001 -7.1115433e-002  1.6398810e-001 -6.8305857e-001  1.6194101e-001  1.0648754e+000  2.1716580e+000  9.2053708e-001  4.8850878e-001 -1.5188412e+000 -1.5284489e+000 -2.1227072e+000  1.2963589e+000  1.6678312e+000  1.3040725e+000  4.7376256e-001  1.0818892e+000  1.7818179e+000  1.7879823e+000  1.4380416e+000 -1.6775586e+000 -1.2851190e+000 -8.3313349e-001  4.8441288e-001  1.9437515e-001  8.4683685e-001  2.0098981e-002 -2.0653734e-001 -5.5207234e-001  9.0520685e-001 -9.4336974e-001 -6.7085216e-001  8.3882533e-002  1.0258032e+000  1.1667952e+000 -4.9854818e-001  5.5014529e-001  8.7191142e-001  5.9848219e-001  7.8527020e-001  5.3567219e-001  1.1379757e+000 -5.1253856e-001  2.7123659e-001 -2.4725077e-001  4.5453252e-001 -1.3016444e+000  4.4673868e-001  4.1886415e-001
 -3.1945877e-001 -9.5131990e-001 -3.3195202e-001 -8.1767798e-001 -3.8539086e-001  6.3666640e-001  1.7244045e-001  3.8434986e-001 -6.2507493e-001  7.8159782e-001  4.7963247e-001 -1.4510459e-002 -6.0380072e-001 -3.7167527e-001  2.9544782e-001  4.2191301e-002  6.3051154e-001  3.2855848e-001  3.2726926e-001  1.9759940e-001 -2.7287574e-001 -2.3028081e-001  3.4088917e-001 -3.7103611e-001 -7.5904761e-002 -1.9629309e-001 -1.0597131e+000 -1.2229746e+000 -1.1361625e+000  6.3826049e-001  7.8741910e-001  3.8892977e-001  5.8544380e-001  1.5430927e+000  4.1031583e-001  4.2356304e-001  5.9775792e-001 -1.0671979e+000 -6.4773592e-001 -1.3232480e+000  3.0468135e-001 -5.9957419e-001 -5.5174814e-001  7.6616023e-002 -3.8597961e-001 -7.5707464e-001 -5.7789965e-002 -3.2159107e-001 -1.9186090e-001  1.9728145e-001  5.3305723e-002 -1.6545609e-001 -8.8620942e-001 -6.0165549e-002  1.1251440e+000  5.6990608e-001  8.1627720e-001 -8.1250006e-002  2.6947274e-001 -3.6195700e-001 -2.9615840e-001 -6.9158203e-002 -4.1068235e-001 -9.2957858e-001 -5.6121041e-001 -5.4782538e-001
 -3.6991410e-001 -2.4586866e-001 -1.0784548e+000 -8.3746929e-001 -4.4018606e-001 -4.9904979e-001 -4.1138383e-001  3.0304901e-001  2.8932677e-002  2.7290303e-001  1.4397210e-001 -1.9639139e-001 -7.2641923e-002 -1.7785288e-001 -1.7827833e-001 -3.0148607e-001 -7.1499093e-001 -8.8987849e-002 -5.1146754e-002 -5.2377207e-001 -3.3322985e-001 -1.4787261e-001 -7.2082626e-001 -7.3675822e-001 -6.3569949e-001  9.3247572e-002 -6.0322252e-001 -8.0998927e-001 -3.9673749e-001 -2.3847308e-002 -4.1926128e-002  8.2598647e-001  6.4456234e-002  3.4800117e-001  2.5139710e-001  2.6511724e-001 -2.2718161e-001 -4.5596971e-001 -4.4155961e-001 -4.2641279e-001  1.1594952e-001 -6.5675533e-001 -5.4964760e-001 -5.6440061e-001 -5.8712494e-001 -6.3081179e-001 -3.2416607e-001  5.4595678e-002 -2.8670553e-001  5.2436981e-001  4.0151554e-002  1.6603649e-002 -5.4460613e-001  9.8751261e-002  1.9422822e-001  3.9377994e-001  5.5966827e-001  4.3106772e-001 -5.5130345e-002 -7.3065285e-002 -9.8359454e-001  1.3663310e-001 -9.6091147e-001 -1.3277511e+000  5.1679307e-001 -1.6979288e-002
 -1.9560251e+000 -1.6790190e-001 -3.7499761e-001  1.1805680e-001 -5.2427425e-001 -3.6029932e-001 -4.7905584e-002  2.2315663e-001 -2.5144905e-001 -5.5477431e-002 -4.2637672e-002 -2.6351038e-002  5.7845954e-002 -5.3890811e-002  1.7355212e-001  1.8164106e-001 -2.8062153e-001 -8.2960250e-001 -7.0529227e-001 -5.1379016e-001 -1.1239838e+000 -5.6937475e-001 -7.6100808e-001 -3.9766286e-001 -5.6890283e-001  2.7536533e-001  6.5117888e-001  4.7229571e-001  3.9785107e-002  6.5109983e-001  1.1671790e-001  3.1617594e-001 -4.4647789e-003 -1.3888652e-001  8.4391260e-001  8.1902406e-001  7.6071294e-001  8.1865104e-002  4.0093441e-001  5.6608803e-001  5.1141661e-001  8.1576426e-002 -7.3378250e-001  1.5821365e-001  1.6116174e-001 -2.8108341e-001  2.9821387e-001  7.3774448e-002 -1.7466803e-001  7.0834289e-001  3.2867031e-001  2.0126533e-001  2.9707121e-001  2.7223163e-001  1.8616986e-001  3.7304978e-001  7.5693079e-003 -1.6995018e-001  3.0207679e-001  6.5288293e-002 -7.5119409e-001 -4.2158785e-001  4.3905854e-001 -1.1433350e+000 -6.3786295e-001  6.7917749e-002
  3.8192536e-001  4.9956517e-002 -1.2878648e+000  2.1250601e-001  1.6767110e-002 -4.6333465e-001  4.8971238e-001  1.7900016e-001 -2.8867265e-001 -5.4373848e-002 -4.7374308e-002 -1.8451046e-001 -2.1818613e-001 -8.1396899e-001 -2.4915926e-001 -5.1005035e-001 -1.2036028e-001  7.3257407e-002  5.0083687e-001 -2.8444775e-001  5.1716600e-002  1.6243464e-001 -8.7230273e-001 -1.1140538e+000 -6.0629294e-001 -2.9590855e-001 -6.0965214e-001 -5.1917681e-001 -4.0268359e-001  1.7783463e-001 -6.9110338e-001 -5.5053544e-001  6.5721580e-002  1.6218419e-001  5.1252700e-001  3.5853194e-001 -1.5050013e-001 -1.8298568e-001 -7.4417566e-001 -2.7056137e-001  1.3647415e-001 -8.2415113e-002 -9.5780621e-001 -4.6444496e-001 -2.3085477e-001 -4.3400296e-001  1.6445750e-003  2.0738792e-001  6.5255232e-001 -9.4564245e-002 -1.8658096e-001 -2.9650127e-001  1.3538797e-001 -1.5791717e-001  9.8958046e-001  2.0479888e-001  4.5884260e-001  3.6606001e-001  3.8017092e-001  1.1470429e-002  1.7745049e-001  1.1288242e-001 -6.6536259e-001 -1.2985126e+000  2.7798892e-001  1.3538671e+000
  1.4729328e-001 -8.9055179e-002  9.0271423e-001 -8.1642021e-001 -8.2508143e-001 -3.4012863e-001  1.0174264e-001 -1.9092125e-001 -7.9566436e-002 -2.8788221e-002 -1.9131473e-001 -7.0566290e-001 -3.3210865e-002 -4.6609181e-001 -5.2097460e-001 -6.5202687e-001  2.7172731e-001 -4.7104321e-001  1.4893363e-001  3.4927295e-001 -7.8634024e-001 -8.2753428e-001 -6.7685124e-001 -2.3714098e-001 -1.1958345e+000 -2.8170958e-002 -1.5525277e+000 -1.2645251e+000 -9.2745536e-001 -2.2083773e-001 -7.6857300e-001  1.5400178e-001 -8.0472577e-001 -3.2588094e-001  6.1858061e-002 -7.6375785e-001  5.2416749e-001 -9.8978898e-001 -5.9815619e-001 -9.7898864e-001  5.9247077e-001 -2.6300196e-001  5.5186766e-002 -6.0423433e-001 -4.2732384e-001 -9.1029489e-001 -1.6249110e-001  2.9870777e-001  4.2998130e-001  5.5231646e-001  8.5692510e-002  6.1160850e-002  7.3119450e-001  5.9167447e-001  1.3345077e+000  7.4314952e-001  4.7417354e-001  9.0496009e-002 -2.0776438e-001  1.5796255e-002  4.8477644e-001  2.1459378e-001 -4.9094159e-001  5.2283153e-001 -5.6938455e-002 -2.6936812e-001
  3.7869022e-001 -4.3502206e-001  1.0497586e+000  4.4449179e-002 -6.9447522e-001 -5.7246455e-001 -2.6309794e-001  2.2620451e-001 -9.0942216e-002  1.4168427e-001  5.5286859e-002 -5.1718548e-001 -7.3637267e-002 -7.8902060e-001  3.2201351e-001 -7.1843487e-002  3.4561297e-001 -5.5214606e-001 -9.8593659e-001 -2.2082986e-001 -1.0900756e+000 -5.8110014e-001 -1.6861570e+000 -1.3494936e+000 -6.8069772e-001 -5.3352240e-001 -1.0489847e+000 -1.6348558e+000 -1.2447039e+000 -2.6484300e-001 -1.0251705e-001 -1.3566444e-001 -2.9976178e-002 -4.2033377e-001 -1.6893871e-001 -3.5588854e-001 -3.7393040e-001 -4.4458718e-001 -1.0096477e+000 -9.0456777e-001 -9.1740427e-001  1.5081131e-001 -6.5220035e-001 -4.2795821e-001 -8.1098268e-001  8.5180959e-001 -1.5822043e-001  7.0748098e-001 -1.4813437e-001  4.1444000e-001  2.3756756e-001  3.8619963e-001  5.1192285e-001  4.3434591e-001  6.3610627e-001  7.0506850e-001  4.7258374e-001  4.8030264e-001  1.5916371e-001 -1.9301007e-001 -8.6005956e-002 -5.6713883e-002 -4.1621832e-002  8.5322464e-001 -2.3285536e-001  2.1105188e-001
 -2.5615422e-001  2.5378897e-001 -2.2297243e-001 -7.0878575e-002 -7.6909786e-001 -7.4239041e-001 -9.6909455e-001 -1.2407785e-001 -6.5080919e-001  7.2423733e-002 -5.7919021e-001 -4.9535659e-001 -7.6753021e-002 -6.7271662e-001 -1.9037256e-001 -6.1228546e-001  5.2964123e-001 -4.1370030e-001 -7.2615356e-001 -6.6558200e-001 -1.1915733e+000 -3.9914207e-001 -8.6744297e-001 -1.3127580e+000 -9.3162434e-001 -8.0755688e-001 -1.7240397e+000 -1.9115004e+000 -1.0262448e+000 -8.5717763e-001 -5.1568494e-001 -2.9490435e-001 -1.1969434e-001 -1.0651040e+000 -6.2542997e-001 -5.4661559e-001 -3.5240482e-001 -1.0277308e+000 -2.0319760e+000 -1.1307788e+000 -9.4412213e-001 -9.7738045e-001 -1.7698376e+000 -2.2245481e+000 -6.6708197e-001 -9.2802878e-001 -6.3178575e-001 -2.3782633e-002 -5.1811938e-002 -3.9050444e-002 -2.4543066e-001 -3.8052798e-001 -6.8505165e-001  5.1320309e-001  2.9357483e-001  1.9200685e-002  1.7629180e-001  3.0909592e-001 -6.2737595e-001 -3.0512791e-001 -5.0655218e-002  8.5309506e-002 -1.3954824e+000 -2.9506371e-001  1.1103414e+000 -1.9440230e-001
  3.9598379e-001 -2.6058097e-001 -8.7303379e-001  1.0399984e+000 -1.9676599e-001  8.1126457e-001 -4.2873791e-001 -5.0384393e-002  5.4881950e-001  2.1879721e-001 -2.0505404e-001  3.7636614e-001  1.6786940e-001 -1.9653270e-002  2.1512099e-001  4.1875176e-002  1.3857702e-003 -4.0981731e-001 -1.9249460e-001 -8.8288336e-001 -7.4425526e-001 -3.7134975e-001 -7.0263451e-001 -7.6492850e-001 -4.6819115e-002  1.1831974e-001 -6.5937595e-001 -5.7941483e-001 -6.2001581e-001  2.3188728e-001 -1.0122643e+000 -6.5698140e-001 -1.5500334e+000 -1.1755870e+000 -6.8897128e-001 -2.3676370e-001  2.2145139e-001 -7.5535173e-001 -9.5306153e-002 -3.5385237e-001  1.9653188e-001 -4.3386198e-001 -9.3371259e-001 -3.1242877e-001 -2.8340268e-001 -2.9972517e-001 -7.7462042e-001 -2.2420724e-001 -6.4152451e-002  3.0073273e-001  4.3814570e-001  4.8911820e-001  4.1333702e-002  1.1128762e+000  4.8699167e-001  2.0356383e-001  7.5167144e-001  7.1693773e-001 -2.0455946e-001 -4.7899455e-002  7.3018643e-001  3.6138081e-001  6.0021813e-001  9.8417979e-001  9.5067147e-001 -5.7756175e-002
  1.9459301e-001  4.6913518e-001  2.7414749e-001 -9.1216358e-001 -3.9570663e-001 -5.8421973e-001 -3.9596211e-001 -1.2214351e+000 -1.2524411e-001 -8.2677170e-001 -1.2809861e+000 -8.3756176e-001 -8.0694570e-001 -5.1744141e-001 -1.0413563e+000 -6.7226377e-001 -5.7995114e-001 -4.4077188e-001 -2.2445969e-001 -1.0246678e+000 -5.4216538e-001 -1.2438601e-001  1.0083818e-001 -1.0777789e+000 -8.4526170e-001 -9.3289548e-001 -7.8519654e-002 -1.0898127e+000 -5.6506715e-001  2.4364070e-002 -3.8328714e-001 -3.9740856e-001 -6.8751256e-001 -4.7316960e-001 -1.0943849e+000 -9.9154271e-001 -3.5652830e-001  1.6116079e-001  1.2968209e-001 -4.3860976e-001 -4.2337049e-001 -2.0302822e-001 -8.2784585e-001 -2.3034298e-001 -1.1267587e-002  5.6338640e-001  2.5512071e-002  6.0830386e-001  6.7308168e-001  4.4148884e-001  2.7864572e-001  2.8963294e-001 -4.4798279e-001 -9.4534978e-002 -1.0262165e+000 -1.0617295e-001 -4.4638246e-001  3.9298480e-001 -3.3776820e-001 -1.1238063e-001 -4.7490775e-001  6.3589625e-001 -9.7922090e-001  1.0575530e+000  4.7880993e-001  1.1116003e-001
  9.5217111e-001  1.5862724e-001 -5.1006255e-002  6.8691214e-001 -2.1851202e-001 -4.2974210e-001  1.2884489e-002 -1.3346709e+000 -2.4131020e-001 -5.1504387e-001 -1.2002456e+000 -1.2567731e+000 -4.2024037e-001 -7.9500207e-001 -7.9249474e-001 -3.3786552e-001 -1.1239911e+000 -6.3060475e-001 -1.0869742e+000 -9.6992255e-001 -1.1613708e+000 -3.0389909e-001  2.4158760e-001 -2.9853044e-001 -2.8511004e-001  1.0730738e-001  2.0040105e-002  7.4778525e-001  7.4117703e-001 -2.4956399e-001 -1.7169579e-001 -1.1762194e-001 -2.6925271e-001 -9.5033438e-001  8.9677761e-002  7.0784241e-001  1.3181954e-001  6.8879363e-001  8.3720994e-001  5.5545981e-002  1.8701550e-001  3.6850710e-001 -5.2755535e-002  9.8875324e-002  7.6015929e-001  1.8192928e+000  5.2105617e-001  1.3048038e+000  1.8123932e-001  5.5993767e-001  6.4668019e-002  2.9851970e-001 -1.6176345e-001  4.4890749e-001 -7.3170465e-001 -5.1830001e-001 -4.8330514e-002  7.7069280e-001  1.7269103e-002  7.9788002e-001  1.2062767e-001  4.6610640e-001  1.7963238e-001  2.9458641e-001  2.1408763e+000  4.0866758e-002
 -4.3553746e-001 -2.2476189e-001  7.1912399e-002 -3.2315972e-003  1.4730145e-001  1.8835165e-001  6.8982684e-001 -7.6443251e-001 -4.8529357e-001 -5.6670748e-001 -2.3370973e-001 -4.3349840e-001 -6.6558734e-001 -3.0616996e-001  1.7103783e-001  1.2967374e-001 -1.0708126e+000 -4.3920001e-002 -8.3605738e-001 -5.5178366e-001 -8.6108162e-001 -2.9886699e-001  1.6366234e-001  3.8902140e-001  1.6747361e-001  1.7665803e-001  9.8530019e-001  1.4044293e+000  1.4143470e+000  5.5277187e-001  4.3519764e-001 -4.1871529e-002 -3.1521298e-002  1.1131723e-001  6.9619156e-001  1.2377828e+000  2.9242264e-001  1.2453050e+000  9.7686513e-001  6.4497082e-001 -1.5677188e-001  4.8569901e-001 -9.2517603e-002  4.4973319e-001  4.8694769e-001  4.0354975e-001  2.4221703e-001  2.3589377e-001  7.2995404e-001  6.4664272e-001  5.4467276e-001  5.6154876e-001 -1.9502702e-001 -9.2558013e-002 -5.5398774e-001 -1.3193145e-001  3.0522289e-001 -4.6414133e-001  2.1498431e-001  7.1314031e-001  5.8398051e-001 -2.7584550e-001  1.1790440e+000 -1.6307464e-001  7.6823328e-001 -9.8899781e-002
 -1.6189855e+000 -6.7631387e-001 -1.2667074e+000 -3.6720345e-001 -5.2316815e-001  3.1167872e-001  7.2065414e-002 -5.6163240e-001 -6.9452615e-001 -2.5403337e-001 -1.0942054e+000 -6.0787751e-001 -1.1830511e+000 -4.5867711e-001 -1.1492598e+000 -1.1671868e+000 -3.9190363e-001 -4.0935647e-001 -1.3398831e+000 -1.4390275e+000 -7.4164307e-001 -1.1343558e+000 -1.8237267e-001 -1.0751574e+000 -6.8183872e-001 -1.0679248e+000 -4.0238249e-001  3.7589173e-001  8.6791199e-001 -7.6269253e-001 -2.4915112e-001  4.0472257e-001 -3.6496275e-001 -7.2957225e-001  5.3395357e-002 -4.8843017e-001 -3.0311240e-001 -1.8168080e-002  4.4435908e-001 -7.9697432e-001 -8.6240980e-001 -2.3940339e-001 -1.1563659e+000 -4.9470048e-001 -1.8177443e-001 -1.3283342e+000 -5.7685329e-001 -1.0082935e+000  8.7156828e-001  3.4257161e-001  7.2907603e-003 -3.5796201e-001  2.9872754e-001 -3.0450178e-001  1.1258651e+000 -5.2343340e-001  3.4595947e-001 -1.3642164e-002  9.5141990e-002 -1.1280098e-001 -4.2471166e-001  6.7995275e-001 -7.4303161e-001 -5.9863559e-001  9.6925434e-002 -3.8030316e-001
 -3.8806366e-001  3.8069067e-001 -3.7978448e-002  3.5165691e-001 -1.0685431e-001  3.1547534e-001 -2.9422548e-002 -9.4292319e-001 -6.2358075e-001 -5.1423377e-001 -1.3650649e+000 -1.0681520e+000 -5.2076286e-001  1.6703247e-001 -8.4205625e-001 -4.9423545e-001 -8.6289660e-001 -1.6126187e+000 -2.2176748e+000 -1.3701173e+000 -8.0168844e-001 -1.6475750e+000 -7.0194272e-001 -1.9017996e+000 -6.5131238e-001 -1.2525326e+000 -9.6353648e-002  1.8629271e-001 -8.3242573e-002 -1.1171237e+000 -2.4676745e-002  2.2440612e-001 -8.1814193e-001 -8.4187573e-001 -1.6423818e-001  1.2724856e-001 -7.9271067e-001 -5.5823901e-001 -4.1730503e-001 -2.3924824e-001 -4.6824315e-001 -1.2566864e-001 -1.2850386e+000 -3.9861057e-001 -7.2422237e-001 -5.2146236e-001 -1.3315843e+000 -1.3194330e+000  2.4141560e-001 -3.4054951e-001 -9.9990938e-002 -4.9716256e-001  8.5329767e-001  6.7990649e-002  6.1130818e-001 -6.5815196e-001  4.9668403e-002  4.6018694e-001 -6.0348602e-001 -3.1455588e-001 -3.2887582e-001  9.4654876e-001  3.4765436e-002  1.1237782e+000  4.7343980e-001  4.3860114e-003
  6.1349478e-002 -3.7081266e-001  3.3910509e-001  1.6440198e+000  3.4839867e-001 -1.3086669e+000  5.7993323e-001 -2.9841311e-001 -3.0363191e-001  7.1994718e-003 -1.5637317e+000 -1.2916739e-001  2.3952079e-001 -4.8115360e-001 -3.1775482e-002  9.7264831e-002 -5.1411391e-001 -1.1707178e+000 -1.8919938e+000 -1.2719763e+000 -8.3956811e-001 -1.2093831e+000 -3.3393765e-001 -7.4682545e-001 -2.0087802e-001 -6.7911580e-001  7.6636985e-001  4.0699966e-001  6.4519566e-001 -1.3652731e-001  7.6148377e-001  3.5196258e-001 -6.9984087e-001 -4.1817843e-001  4.4188444e-002  4.3125635e-001 -5.7942231e-001  6.1954111e-001  6.4257196e-001  5.0637486e-001 -4.6150669e-001 -4.3047261e-002 -6.7988769e-001 -6.5087864e-001 -8.8063335e-001  1.1204429e-001 -1.3246882e+000 -1.2094986e+000  1.0832157e-001  2.3101092e-001  5.3850017e-001  5.7864933e-001 -1.5961472e-002  8.6240939e-001  2.6032246e-002 -6.3272205e-001  4.6327195e-001  9.8838003e-001  1.9743388e-001  5.6696789e-001 -7.8924138e-001  7.2421495e-001 -3.8217662e-002  2.7289637e-001 -2.8047125e-001  5.1743870e-001
 -2.5307267e-001 -6.8817003e-001  9.4243574e-001 -3.9772630e-001 -2.2300437e-001 -4.1579387e-001  1.1463188e-001  3.7733381e-001  1.6945230e-003  4.8473362e-001 -4.9017039e-001 -1.6227761e-001  3.9609236e-002 -6.4637462e-001 -1.0150818e-002 -6.5368638e-001 -1.1341388e-001 -9.2747725e-001 -6.5553027e-001 -1.2471226e+000 -7.7066573e-002 -5.4444455e-001 -4.7997309e-001 -1.2203805e+000 -6.0962964e-001 -2.9550278e-001 -5.0126149e-001 -4.5012622e-001  1.9043358e-001 -3.9219969e-002  5.5826383e-001  4.0835604e-001  1.7678754e-001 -2.6297232e-001  2.7525671e-001 -8.9131910e-002 -3.2114091e-001  1.0841752e+000  4.1280401e-001 -2.2238665e-001 -5.0243912e-001 -6.0822173e-001 -6.6748833e-001 -1.1682222e+000 -8.5211467e-001  3.1984451e-001 -2.2839267e+000 -7.9787272e-001  5.6184848e-002 -1.8373401e-001  8.3514965e-002 -2.2353568e-001 -6.9690886e-002  4.0760055e-001  1.3160440e+000 -8.4312137e-001  4.1060709e-001  4.3500610e-001  5.4034564e-001  4.9688629e-001 -8.0638659e-001  1.4669488e-002 -6.8363279e-001  2.8521027e-001  1.5194416e-001 -3.0428702e-001
  1.9868569e-001 -5.8824775e-001 -8.7453692e-001 -5.6504502e-003 -2.9183828e-001 -4.3688152e-001 -2.0750909e-001 -3.0020281e-001  4.3309995e-001  7.0941192e-001 -2.0927929e-001  1.1618269e+000  1.0335069e-001  8.5364032e-002 -2.2591579e-001 -8.5648650e-001  5.6344289e-001 -2.3569073e-002 -5.7654039e-002 -3.4512549e-001 -1.5829607e-001 -3.2962825e-001 -1.1940396e+000 -9.9292012e-001 -4.7039314e-001 -2.2318378e-001 -2.7619569e-001 -2.6414347e-001 -1.1400215e+000 -3.8993999e-001 -3.2645470e-001  2.4408738e-001 -1.7830480e-001 -1.6223792e-001 -3.4809133e-001 -4.2075675e-001 -5.6081223e-001 -7.2452670e-001  7.2452195e-002 -3.8993429e-001 -2.7873499e-001 -6.9462052e-001 -6.9235529e-001 -1.0938374e+000 -3.8603940e-001 -4.9152884e-001 -1.2554951e+000 -1.1430355e+000 -6.7711671e-001 -2.7362236e-001 -5.7863503e-001 -4.6307485e-001  2.4626452e-002 -9.2029180e-002  8.0374883e-001 -3.6146535e-001 -2.7757225e-001 -2.2433576e-001 -7.0123282e-001 -1.6236999e-001 -6.1887507e-001  9.0599321e-001 -5.6418396e-001 -2.1275089e-001 -3.4386209e-001 -9.5560329e-001
  2.8059483e-001 -3.4968661e-001  1.1301536e+000 -2.1926264e-001  1.0165861e-001  1.1872933e+000  5.5751950e-001  7.3437377e-002 -2.4187382e-002  5.4386351e-001  1.7096044e-002  1.4873297e-001 -5.4899610e-002  1.7410783e-001 -2.9361737e-001 -6.4007824e-001  3.6741463e-001  1.8279382e-001 -1.1612314e-001  5.7619285e-002  1.8125357e-002 -4.3135017e-001 -1.8569560e+000 -5.7343721e-001 -2.0034350e-001 -8.5474650e-002 -6.4259620e-001 -1.0487367e+000 -1.0987225e+000 -4.7559137e-001  1.9756552e-001  4.6670939e-001 -5.5813716e-002 -4.0084467e-001  2.5122654e-001  4.3099439e-001 -6.8628922e-001 -7.5485374e-001 -7.8323623e-001 -1.0709499e+000 -7.9615517e-002 -1.9731730e-001 -7.5272844e-002 -1.7558647e+000 -5.5605385e-001 -5.8663435e-001 -1.2031308e+000 -1.1633790e+000 -1.2382833e+000 -1.9600943e-001 -6.6255200e-001 -7.2631305e-001  1.6229500e-001  2.8043398e-002  1.0012029e+000 -2.0433675e-001  6.9663116e-001  2.1964618e-001  4.4146822e-002  5.3099324e-002 -4.1814809e-001  2.0318865e-001  3.2956670e-001  4.9152773e-001  8.6716506e-001 -6.3396905e-001
  5.4214111e-001 -4.4728748e-001 -3.7841230e-001 -5.3809304e-001 -4.1951136e-001 -6.3819432e-002  2.1604261e-001 -7.0864037e-001 -1.1913447e-001 -4.2203208e-001 -7.4023041e-001  1.0824484e-002 -2.7978800e-002  1.6373397e-001 -6.3663472e-001 -9.4606023e-001  3.6693552e-001 -1.0462515e-001 -1.3570567e-001 -4.8991263e-001  5.0357736e-001 -4.5999392e-001 -1.2192690e+000  2.8528391e-001 -2.6697042e-002  2.7911886e-001 -9.2155866e-001 -2.1791589e+000 -1.6726220e+000 -7.1640349e-001 -4.6329226e-001 -1.1076043e-001 -3.1284337e-001 -3.2169766e-002 -1.0001041e-001 -1.1364791e-001 -6.4508395e-001 -8.6231084e-001 -8.1443560e-001 -1.3557131e+000  8.5099283e-001 -7.8578868e-001 -4.3990470e-001 -1.1342187e+000 -5.9187457e-001 -3.9837262e-001 -6.1791864e-001 -9.8127144e-001 -1.0100532e+000 -4.6561441e-001 -5.5893818e-001  9.9074575e-002 -3.3700091e-001 -3.2470201e-001 -5.6349793e-001 -7.1672796e-001 -2.8671535e-002 -4.3719111e-001 -3.4219535e-001 -7.2037715e-001 -5.8171179e-001 -6.3360965e-001 -5.4713987e-001  2.6714934e-001 -2.8773669e-001  1.1032026e+000
  2.0093212e-001  1.1706913e+000 -2.5848695e-001  8.8649770e-002  5.9308189e-002  5.4773357e-001  5.2810834e-001 -2.0731812e-001 -3.5654307e-001  3.7848312e-002 -5.0750811e-001 -2.2171451e-001  1.0898539e-001  3.9478121e-001  4.8871220e-002 -2.9958657e-001 -1.9818229e-001 -9.2389704e-001 -4.8289651e-001 -1.0827784e+000  1.3296434e-001 -3.5096185e-001 -1.1055981e+000 -1.3747475e+000 -8.8144271e-001  1.9782835e-001 -1.7821079e-001  3.2716618e-001 -3.0595285e-001 -6.3460987e-001  1.1989366e-001 -2.0238520e-001 -7.4434115e-002  1.2877717e-002  1.7720385e-003  3.1913887e-001 -4.3427799e-001 -4.2415735e-001  1.0326362e-001 -8.0842308e-001  1.4240175e-001 -8.6719986e-001 -1.7261028e+000 -1.7656052e+000 -8.2072457e-001 -7.3234258e-002 -1.5627644e+000 -4.0352831e-001 -6.8822349e-001 -1.1519637e-001 -5.3688265e-001 -2.5881365e-001 -3.5584535e-001 -2.3150750e-002 -3.2997788e-001  2.3544866e-001  1.7661161e-001 -3.7597722e-001 -2.2269149e-001  2.6665505e-001  3.9352944e-001  4.4966327e-002 -3.0978396e-001 -3.9278025e-001  6.5449835e-001 -6.6688042e-002
  1.5452341e+000  3.3827956e-001 -9.5213032e-001 -3.5640941e-001  8.6240904e-002 -7.8345763e-001 -3.8223193e-002 -4.6358003e-002  2.4561126e-001 -2.2564814e-001 -3.1534065e-001 -1.7518390e-001 -1.1682204e-002  1.4164207e-001  6.7995752e-002 -1.8287932e-001 -6.0629440e-002 -1.0707219e+000 -1.1919049e+000 -9.7312278e-001 -1.3763231e+000 -3.3772203e-001 -1.4296689e+000 -8.7717641e-001 -4.7686152e-001 -1.8111165e-001  1.3136486e-001 -1.4525277e-001  2.3907248e-001 -1.7726949e-001  6.8039926e-001  1.8078426e-001 -5.4501506e-002  2.8491493e-001  6.0892602e-001  7.8123106e-001 -3.4636174e-002  4.6941719e-001 -3.5028452e-003  6.8098835e-002  5.2679214e-001 -1.6053274e-001 -8.7458074e-001 -1.3733540e+000  1.6444427e-001  1.6947038e-001 -7.3298511e-001 -7.1947637e-001 -9.2806581e-001 -5.2632968e-002 -6.3101627e-001 -1.5882670e-001  2.2828871e-001 -6.7892728e-001 -1.0421997e+000 -3.2646605e-001  4.2647555e-001  3.0889675e-001  6.1392358e-002 -1.9426764e-001 -3.7075458e-001 -5.2436036e-001  3.7002562e-001  5.5138371e-001 -7.7285783e-001 -1.6087030e-001
  6.8677659e-001 -5.2521328e-001  6.5418226e-001  3.8809583e-001  6.8135180e-001 -4.5578597e-001  1.6630418e-001 -3.3341884e-001  5.8761923e-001 -2.0704606e-001 -5.6662683e-001  2.8161963e-001  6.4112540e-001  4.4791352e-001 -6.8416360e-001  2.9225417e-002 -2.4123386e-001 -7.6982678e-001 -6.9985080e-001 -1.0373139e+000 -4.5775926e-001 -3.6104984e-001 -1.1329971e+000 -5.2541874e-001 -4.4779623e-002 -2.2819369e-001  5.0269602e-001  1.7855122e-001  3.4108813e-001 -5.4978431e-001 -4.9410901e-001 -3.5439666e-001 -4.2044520e-001  5.3421861e-002 -1.3769005e-001 -7.8279969e-001 -4.4616272e-002  1.0098761e+000  5.7425323e-001  7.7146266e-001 -2.9282545e-001  4.1376169e-001  6.2982342e-002 -8.1560449e-001 -4.1603546e-001  3.7609993e-001 -3.2291032e-001 -5.0432291e-001 -1.1454296e-001 -9.0438717e-002 -1.7043465e-002  7.7373527e-002  2.8084391e-001 -1.3307042e-001 -1.7063750e+000 -1.4514073e-001 -3.4329444e-001 -8.8186809e-002  2.4289861e-001  5.8347941e-001  7.1046693e-001  6.0228332e-001  1.1347077e+000  7.7612138e-001 -1.7798829e-001  9.5203672e-001
  5.5198546e-001  1.0534127e-001  1.8839558e-001  1.0041511e+000  7.1911047e-001  1.3667819e+000  8.9082242e-001  5.2595196e-001  4.0852447e-001  2.9285986e-001  3.4878783e-001 -2.8522970e-002  7.0447796e-001  4.4924826e-001  6.9005609e-001  4.0073419e-001  1.8411280e-001 -2.5483179e-001  2.9919546e-001 -2.7528553e-001  3.8614528e-001 -6.0987083e-001  8.5726699e-001 -1.8581052e-001  2.7072671e-001  2.1259710e-001  1.4964893e+000  8.8303108e-001  1.1314894e+000 -2.2959636e-001  5.1837609e-001  3.0619381e-001 -7.0030938e-003  3.4607353e-001  3.1906411e-001  5.9635582e-001 -9.4662180e-002  8.7317196e-001  1.1530742e+000  1.2066452e+000  1.7749940e-001  4.6336471e-001 -1.1439842e-002  2.9687292e-001 -2.4505661e-002  9.1705140e-001  2.4150848e-002 -5.6203824e-001 -4.3165788e-001  2.9216849e-001  7.6928496e-002  2.3231664e-001  6.1059177e-001  2.4928080e-001 -2.7256792e-001  4.1023501e-001  2.0813095e-001  2.8027212e-001  7.0720285e-001  1.2686565e+000  6.5894932e-001  5.4050540e-001  3.9163680e-001  9.7722174e-001 -3.2413561e-001  2.1779387e-001
 -1.1092621e-001 -4.3494799e-001  1.3533197e+000  4.8532371e-001 -1.0505194e-001 -5.5235121e-001  5.7035792e-001  6.3336320e-001  6.1971203e-001 -2.1820173e-001 -3.5271460e-001 -8.9118269e-002  3.1682240e-001  5.9765914e-002  5.3448519e-002  4.2341666e-001 -1.5635516e-001 -4.1637352e-001 -5.7403998e-001 -5.0426995e-001  1.2550908e+000 -7.9105461e-001 -4.8948416e-001 -8.5844638e-001  8.0149117e-002  2.7913465e-002  5.5810361e-001  1.9999031e-001  5.1657097e-001  5.3414766e-002 -9.0188541e-001  1.5617231e-001 -5.2103604e-001 -8.3380486e-001 -9.1750345e-002 -3.6277829e-002  2.3264960e-002  3.3449593e-001  1.5635677e-001  2.7121258e-001 -5.0821698e-001  3.5478184e-001 -1.2191111e+000  8.4211100e-002  8.6718474e-002  8.3445206e-001 -1.0072212e+000  5.7569782e-002 -5.1594743e-001 -9.4872541e-001 -1.7276767e-001 -1.8317340e-001  5.7527588e-001 -1.2759193e-002 -1.3351332e+000 -2.8724064e-001 -6.6957873e-001 -6.2141379e-003  6.3437923e-002  3.4105139e-001 -1.8873326e-001 -1.3102444e-001  1.3791078e-001  1.0858093e+000 -5.9132967e-001  4.7118308e-001
  2.4495806e-001 -5.8914203e-001 -2.3156890e-001  1.0684382e+000 -6.5644870e-002 -4.6037482e-001  6.6730957e-001 -2.3069021e-001  1.5634818e-001 -2.2875210e-001  7.4524093e-002  1.7750565e-001  3.6523896e-001  5.1834959e-002  5.7730936e-001  4.4596267e-001 -2.1393749e-001 -1.5798791e+000 -4.6030001e-001 -1.3920814e+000  4.1789929e-001 -1.2995816e-001 -3.1277744e-001 -3.6266037e-001  5.1688273e-001 -5.6802686e-002 -3.5541358e-002 -1.6160692e-001  3.0966782e-001  6.0625288e-001 -2.5989123e-001 -3.5369257e-001  6.8767016e-001 -7.0940121e-002 -4.9338778e-001 -5.9037512e-001  6.1948980e-001 -2.1405366e-001 -3.3894772e-001  2.0304966e-001 -4.6394456e-001  4.7789659e-001 -5.0075602e-001 -4.2530396e-001 -5.3814209e-001  5.6905594e-001 -1.2408376e+000 -4.2546783e-001 -6.1427679e-001 -9.7879674e-001 -8.4102193e-002  8.1351276e-001  7.2487095e-001 -2.0986652e-002 -1.1961759e+000 -1.9505106e-001 -9.0132868e-001 -1.9846858e-001 -3.0354569e-001 -2.6892307e-001  6.4091014e-001  4.3013141e-001 -4.4216281e-001  7.4855460e-001  4.0960903e-001  5.0150717e-001
 -1.6845757e-001 -3.6333330e-001  3.1637053e-001  2.9401781e-001  4.3118384e-001 -5.0334847e-002  1.1166177e-002 -2.3472050e-002  7.0666507e-002 -2.2834846e-001  4.8472748e-002 -4.3379147e-001  3.9754772e-001 -4.8824393e-001  6.3789610e-001  9.0802109e-001 -6.1182477e-001 -1.6325588e+000 -9.3287443e-001 -1.6192031e+000  1.2915368e+000 -1.0193262e-001 -1.1916534e+000 -1.1425997e+000  1.4553533e-001 -5.5380862e-001  3.5353828e-001  3.7138012e-001  3.3193999e-001  1.1078037e+000  1.9265368e-002 -6.2193002e-002  6.0931944e-002  1.3090554e-002 -6.7664113e-001 -6.3660770e-001  1.1907150e+000  3.0246495e-001  8.2143587e-002  1.7196147e-001 -5.1833777e-001  2.7895880e-001 -1.5508685e+000  2.1844459e-001 -8.4376559e-001  2.5889982e-001 -1.4532594e+000 -8.4686999e-001 -8.0818108e-001 -1.1626393e+000  5.9526920e-001  1.2374795e+000 -2.9608996e-001  5.0631768e-002 -9.6499953e-001 -5.3644801e-002 -1.1419504e+000 -5.3835203e-001 -1.3378800e-001 -2.0890998e-001  3.2121918e-001 -1.9937344e-001 -6.6993851e-001 -5.4691706e-001 -1.9308784e-001 -2.0707238e-001
 -3.3192226e-001 -2.5664678e-001  1.1645879e+000  1.0586581e+000  2.6772974e-001  1.2805724e+000  2.3456874e-002  2.4948214e-001  5.7634344e-001  5.9657401e-002 -1.8030546e-001  3.5206695e-001  5.7118666e-001  3.9820923e-001  3.7063399e-001  5.5537779e-001  1.3981818e-001 -7.1529326e-001 -5.6189536e-001 -2.2820434e-002  7.9785769e-001 -3.7435381e-001  1.2347408e+000  5.3103604e-001  6.3296585e-001 -4.1930062e-001  9.1952934e-001  4.0274439e-001  7.4723784e-001  3.1392920e-001 -3.2226364e-001  4.6888169e-001  1.0338762e+000  7.7862625e-001  7.9884620e-001 -9.6437172e-003  5.7887264e-001  9.3546085e-001  6.8864097e-001  7.4256408e-001 -7.0098925e-001  7.0456487e-001  2.7731619e-001  1.3074962e+000  7.7636913e-002  4.0652946e-001 -2.4712808e-001 -3.6571570e-001 -1.6769167e-001 -2.4015587e-001  2.3006072e-001  8.0134720e-001  6.1344501e-001  6.1085675e-001  4.8822554e-001  2.8418314e-001  6.8413787e-002  1.4372068e-001  4.3974572e-001  1.5344079e-001  2.7953942e-001 -2.6619740e-001  8.1756081e-001 -1.7080830e-001  1.5272788e-001 -1.1689985e-001
  1.0012458e+000  6.0676234e-001  1.1721772e-001  1.5076044e+000  4.6297901e-001  2.2233112e-001 -1.3537863e-001 -9.4578713e-001 -1.0300481e-001 -3.9781964e-001 -6.9287510e-001  1.5469037e-002 -1.1148226e-001  1.2306429e-002 -5.0792476e-001 -5.2040912e-002 -4.0007572e-002 -3.5200361e-001 -3.3176763e-001 -1.1590763e-001  5.6305845e-001 -6.2865343e-001  1.3363534e+000 -7.1180675e-001  4.4120364e-001 -6.5184309e-001 -2.0265508e-002  3.5038607e-001  1.8958509e-001 -4.6686114e-001 -5.3068328e-001 -2.9808478e-001  4.8363145e-001  1.1617387e+000  1.2989687e-001 -3.0118713e-001  7.4579939e-001 -1.6926076e-001 -2.7603440e-001 -7.1843675e-001 -7.5206605e-001  6.4249920e-001 -5.0250138e-001  1.3003796e+000  5.8702030e-002  3.5559650e-001 -1.2345584e-001  1.0435292e-001 -1.0098169e-001  3.9451870e-002 -2.0225026e-001 -3.1480198e-001 -1.9215904e-001 -8.1313816e-001 -4.2078455e-004 -8.5518093e-001 -6.5052165e-001 -3.0806124e-001 -8.3605257e-001 -1.1218603e+000 -2.1676249e-001 -1.3717684e-001  8.2294048e-001 -1.1582262e+000 -1.6207896e-001  3.3290924e-001
  4.9314282e-001  2.1901089e-001  3.2112420e-001  1.1370412e+000  5.1466540e-001 -6.1541000e-001  4.9078352e-001 -1.2230890e+000 -6.5397172e-003 -5.1697833e-001 -1.9044940e-001 -1.4708916e-001  3.6349136e-001 -3.1058068e-001 -6.2157969e-001  8.3047957e-002 -4.5499785e-002  2.2263097e-001 -3.4965096e-001  8.9332782e-001  2.5370361e-001 -1.4564739e-001  6.9811770e-001 -5.7332349e-001  5.2088909e-001 -8.1394375e-001  2.8285757e-001  7.6298651e-001  1.1810924e+000 -5.7607475e-001 -3.4240508e-001 -1.4566011e-001 -2.8609913e-001 -6.7378464e-001 -2.0046342e-002 -2.2186538e-001 -8.3471969e-001  1.1441181e+000  8.8551316e-001  1.0106751e+000 -6.2848975e-001  7.0840131e-001 -1.2123184e-001 -7.6013127e-002  1.4263887e-001  6.1104703e-001  6.6302580e-001 -6.0566272e-001 -5.2050684e-002  1.3628591e-001 -4.5881320e-001 -8.6721504e-001  2.7346988e-001 -9.3273817e-001 -8.0670054e-001 -4.9089706e-001 -6.8482733e-001 -5.1580818e-001 -7.9497538e-001 -7.2410788e-001 -1.2141257e+000  1.3694639e-001  9.4657592e-001 -9.7402478e-001 -3.1064570e-001  6.2044606e-001
 -3.5076727e-001 -3.8341065e-001 -7.7936181e-002  2.0095544e+000  3.7651584e-001  1.0484451e+000  5.2601900e-001 -1.3170990e-001  8.1976363e-001 -5.6830719e-001  8.7695545e-001  2.1402140e-001  4.1522891e-001  4.9464499e-001  8.3678093e-001  7.7970768e-001  2.5715602e-002  2.7213080e-001  2.9489296e-001  3.9175422e-001  9.8099392e-001  3.9577194e-001  1.0595779e+000  6.7191702e-001  1.1628728e+000  6.5770854e-001  5.0026067e-001  9.1755525e-001  1.0648201e+000  5.0881573e-002  7.5503383e-002  1.9391754e-001  1.3038660e+000  4.3159686e-001  6.6932216e-001 -7.2125957e-002 -5.5586084e-002  6.9550273e-001  3.5968059e-001  3.4844387e-002  6.5853358e-002  8.8165801e-001  1.4141952e+000  7.0854085e-001  5.7635158e-001  6.0417919e-001  3.3180438e-001 -7.9624706e-001 -4.1841705e-001 -1.7115726e-001  2.1977685e-002  2.7260262e-001  4.5368491e-001 -3.2712088e-001 -2.0889275e-001  1.5025824e-001 -6.7027058e-001 -6.8990488e-001 -2.8461305e-001 -2.8224680e-001 -9.9105013e-002 -4.5363871e-001  8.1716868e-001 -5.5256599e-001 -7.1112144e-001  1.5946811e+000
 -1.0285496e+000  9.4330362e-001  9.3853374e-002  1.0289794e+000  3.5642594e-001 -5.3505180e-001  5.3857182e-001 -3.6031224e-002  8.8709735e-002 -6.8522542e-001 -9.0433230e-002  5.1597440e-002  1.2371587e-001  1.2062305e-003 -8.3625193e-001 -5.8202994e-001 -2.1868574e-001  4.8793168e-001  1.4493745e+000  6.3468587e-001  9.4808163e-001  5.3647135e-001  8.7999893e-001 -2.8058524e-001  4.4997027e-001 -8.1898494e-003  4.0441576e-001  2.5757475e-001  7.2590213e-001 -1.2686640e+000  3.3498985e-001 -1.2462542e-001 -1.0549740e-001  1.2472190e-001  6.3457903e-001  4.7091021e-001 -6.6947049e-001  3.9115610e-001  7.0384244e-001 -1.8046514e-001 -6.3340889e-002  1.3026812e-002  1.4903956e-001  1.4342496e+000  1.1765577e+000  3.6756068e-001  1.4716459e+000  8.8852711e-001  5.6438471e-001  1.9635961e-001 -2.1640273e-001 -6.3854879e-001 -1.8333592e-001 -7.0346333e-001 -3.9613444e-001 -4.4814670e-001  1.2977141e-001 -6.4330199e-002  2.6376175e-001 -4.1270153e-001 -1.0076431e+000 -3.0400604e-001  6.6244247e-001 -9.6905542e-001  5.7444987e-001 -8.5965418e-001
  2.6257820e-001 -4.5860390e-001 -3.0897252e-001 -5.6100665e-001  4.8059023e-001 -2.0330596e+000 -2.9541837e-001  7.9034687e-001 -1.0776604e-001  4.6122303e-001  7.0257251e-002  7.3556722e-001  1.2788529e-001 -4.7647997e-001 -7.4398930e-001 -7.0558669e-001  5.7706055e-001  4.6680185e-001  5.2481577e-001  3.7323730e-001 -8.3778563e-001  5.9633574e-001 -8.5496805e-002  5.2852494e-001  9.5818402e-002  3.1666305e-001 -6.2310854e-001  1.0976237e-001  8.9554805e-002 -3.9375498e-001  9.0314762e-001 -6.3626459e-003  7.6937342e-001  8.3500849e-001  3.7490039e-001  1.0609912e+000 -9.3766842e-001  2.8699680e-001  3.4482053e-001 -6.0045730e-001 -2.7890655e-001  4.8080962e-002  1.1445262e-002  8.5642565e-002 -4.4326523e-002 -4.5411822e-001  6.2125754e-001 -2.3024351e-001 -4.1950594e-001  5.2241607e-002 -6.1534320e-001 -8.7017647e-001  1.4540150e-001 -1.1601633e-001  2.8277975e-001 -4.5927043e-001  9.3507479e-001  1.6703839e-001  2.6711477e-001 -6.0743698e-001 -1.4442706e+000  3.8518181e-001 -5.7716858e-001 -9.7880688e-001 -6.7414623e-001 -5.6219254e-001
 -4.2764134e-001 -9.3682171e-001 -9.4508837e-001  9.5115851e-001  7.3551638e-003  8.3874146e-001  4.9774055e-001 -1.9593467e-001 -2.0081685e-001 -6.6901869e-001  1.1093464e+000 -9.2188747e-001  4.4600352e-001  8.4311013e-001  3.0351336e-001  2.9473456e-001 -1.2961167e+000  3.1542469e-001  8.8417440e-001  4.2873312e-001  1.8337057e+000 -3.6402533e-003 -2.4842079e-001 -1.2400562e+000  2.5905062e-001 -4.3248249e-001  5.8147655e-001  6.9536401e-001  5.0602178e-001  7.0293325e-001 -7.6685553e-001 -1.2955179e+000  6.6838424e-001  3.5137913e-001 -1.3277531e+000 -7.3848647e-001  2.2046530e-001  2.8720726e-001  3.5671517e-001  1.6393159e-001 -1.1553467e+000  1.8437714e-001 -9.4012846e-001  5.3302880e-001 -1.3636392e-001  1.0726858e+000 -1.0567569e+000  1.6720395e+000  1.0351753e+000 -1.4905274e+000  3.6947286e-001  5.5187874e-002  7.9556504e-002 -1.1892832e-001 -4.4097207e-001  4.7881740e-002 -1.0472565e+000 -4.2698619e-001 -6.0896517e-001 -6.5332279e-002  2.9980976e-001 -5.6833006e-001  9.0725074e-001 -2.0844055e-001 -1.2190673e+000 -2.9626320e-001
 -4.2094204e-001  1.0429386e+000 -3.4547866e-002  6.5144683e-001 -1.0192104e-001  5.1979748e-001 -1.1006485e+000 -6.5936768e-001  3.6638976e-001  7.5870537e-002  1.8752225e-001 -4.8106634e-001  4.7758882e-001 -2.1613954e-001 -6.2944986e-001 -1.5508173e-001  4.2872341e-001  3.5794779e-001  7.0276243e-001  6.3463835e-001  9.0680651e-001  3.2935493e-001  2.2074694e-001  3.4556993e-001  4.6902480e-001  2.4876505e-002 -1.1223176e+000 -8.9157238e-001 -1.8088561e+000 -1.5806945e-001 -9.2644210e-001 -1.0552600e+000 -3.0730846e-002 -6.0628539e-001 -3.8926102e-001 -7.1444077e-001 -4.5817399e-001 -1.5635516e+000 -8.3115526e-001 -7.8360885e-001  5.2273261e-001  4.3428306e-001  1.7705892e+000  8.2861383e-001  8.1441823e-001  2.0547284e-001  3.1876584e-001  1.1129556e+000  3.8210404e-001 -3.0923210e-001  4.1325053e-001 -5.9819693e-001 -3.0588715e-001  1.1796833e-001 -3.4321413e-001 -4.5650367e-002 -5.5096131e-002  2.3005003e-001 -2.5263050e-001 -4.2037704e-001  3.4458666e-001 -3.2084539e-001 -1.0977328e+000  7.1743718e-001  2.7054109e-001  9.3678772e-001
  6.6679258e-001 -8.5898182e-001 -1.5355335e-001  6.8546854e-001  2.3433844e-001  7.0396179e-001 -3.0366498e-001 -2.0172496e-001  9.4293684e-001 -9.6291675e-001  5.3238068e-001 -2.7131209e-001  3.8941473e-002  5.0717999e-001 -2.5493894e-001  1.5865894e-001  1.2377840e-001  4.9758155e-001  9.7404265e-001  6.0133155e-001  1.5181244e+000  9.5044752e-001  1.0401975e+000  9.1292747e-001  6.9034966e-001  5.2962152e-001 -1.5317875e-001 -1.9798473e-001 -6.0988692e-001  9.8989012e-002 -6.8848730e-001 -9.1045656e-001 -1.6411547e-001 -2.3680452e-001 -4.6009113e-001 -2.8810843e-001  4.2750843e-001 -1.9458078e-001 -3.6079630e-001 -2.8481592e-001  5.9753484e-001  7.5130466e-001  1.3055786e+000  1.0575927e+000  1.1414240e+000  2.9256325e-001  4.1694639e-001  5.0521574e-001  7.4418997e-001  4.3374155e-001  2.3054404e-001 -5.5903877e-001 -3.1708795e-001 -4.3439886e-001 -7.1060907e-001 -1.9086905e-001 -6.7936885e-001 -4.7672840e-001 -5.6071300e-001 -1.8907168e-001 -1.4283274e-001 -4.1660441e-001  3.6381272e-001  3.8804814e-002 -4.8514860e-001 -3.0560652e-001
 -2.2262947e-001  3.5703320e-001  9.9737669e-002  5.9370950e-001  4.5838882e-002  4.6288995e-002 -2.9827374e-001 -3.3432252e-001 -4.1791970e-001 -8.5285939e-002 -2.4464268e-001 -4.2158432e-001 -3.2585102e-001  3.4402473e-001 -1.5602304e-001 -2.4211095e-002  4.8279791e-002  4.9331123e-001  7.2538045e-002  6.5690514e-001 -6.9189116e-003  8.7642552e-001  7.5497974e-001  1.1417061e+000  5.9250900e-001  5.4377558e-001 -1.1340031e+000 -1.4708619e+000 -1.2429794e+000 -6.2493571e-001 -4.9417135e-001 -2.7991190e-001 -2.1059701e-001 -2.0722476e-001 -4.0924216e-001  7.8919668e-002 -8.3930372e-001 -1.3620956e+000 -1.6544592e+000 -1.3635955e+000  5.4334512e-001  7.2459963e-001  1.7683700e+000 -2.1957593e-001  8.2695959e-001  3.0812655e-001  1.0006874e+000  6.7041463e-001  1.5022345e-001  9.5054356e-001 -4.9809219e-001 -1.2233052e+000  3.2013755e-001 -4.9248734e-001 -2.7274605e-001  3.3690766e-001  1.6569294e-001 -4.3547929e-001 -6.6726394e-001  4.6699868e-002  2.4931099e-001 -4.0166807e-001  6.0380118e-001 -5.8456029e-001 -2.1726855e-001 -9.9104432e-001
  1.9388487e-002  1.5582706e+000 -2.7748772e-001  1.9657766e+000 -1.2178522e-001 -3.7281224e-001 -4.6437857e-002 -6.3853240e-001  5.6998523e-002  1.9595970e-001 -3.4354096e-001  1.0769502e+000  2.6197134e-001  2.3270586e-001 -7.7614999e-001 -4.9634415e-001  4.1646156e-001  2.4484905e-001  3.8060436e-001  2.4722834e-001  2.2405903e-001  9.3393811e-001  7.7330399e-002  8.2361300e-001  7.6625137e-001  5.6794676e-001 -1.4938982e+000 -1.8917971e+000 -9.6681202e-001 -2.9979095e-001 -4.3884908e-001 -6.7386231e-002 -5.6008075e-001 -2.7655444e-001 -4.4943876e-001 -2.8755735e-001 -3.0037181e-001 -1.0131682e+000 -1.0898353e+000 -1.2901985e+000  1.3593831e-001  5.3733115e-001  6.9884893e-001 -3.8740933e-001  4.7185397e-001 -5.8579675e-001  8.0285202e-001  9.5065371e-001  2.0168493e-001  8.6423024e-001 -3.1548553e-001 -1.0013346e+000 -3.4412463e-001 -1.5139480e-001  3.5759682e-001 -1.5857257e-001 -2.2294569e-002  3.5266924e-002 -6.8410793e-001 -1.6916558e-001 -1.0377257e+000 -7.9641593e-002  1.1031397e-001  1.4817729e+000  3.0256827e-001 -3.7046481e-002
 -2.8838343e-001  2.9056246e-002  8.0687270e-002  9.3477669e-001  8.0317662e-002 -1.6444057e-001 -4.4338982e-001 -8.4147560e-002  5.6589779e-002  5.4483194e-002  4.0368309e-001  1.5883986e+000 -2.4802419e-002  1.6269513e-001 -2.2326945e-001 -1.0882945e-001  2.6571248e-001  8.4540946e-001  6.8974207e-001  1.7311677e-001 -1.0644865e-001  2.5507969e-001 -2.4893959e-001  1.7955862e-001  4.4716798e-001 -2.4166022e-001 -1.1737388e+000 -1.2241041e+000 -5.6745538e-001 -3.9210625e-001  8.1691826e-002  1.6543393e-002 -1.9597802e-001 -3.7095024e-001  1.1915094e-001 -3.1107177e-001 -6.0231206e-001 -2.4605306e-001 -9.1088303e-001 -7.5502321e-001 -2.0939966e-001 -5.9139303e-001 -8.8918996e-001 -1.2189942e-001  1.5099175e-001 -1.5438177e+000  4.9831087e-001  5.4897361e-002 -1.9413106e-001  1.3091135e-001 -1.3531559e-001  9.5828100e-002 -7.8817225e-001 -2.2571685e-001  4.0410267e-001 -3.0697054e-001  1.5257945e-001 -1.9588158e-001  1.9969692e-001 -4.7876730e-002  8.7338261e-001 -1.1514347e-001 -5.1537881e-001 -1.5818561e-001 -7.8564298e-001 -4.4347986e-001
 -7.0541284e-001 -3.0317252e-001 -9.1724464e-001  1.6485027e+000  3.1193311e-001  4.5720467e-001 -6.8056721e-001  2.1904299e-001  1.3177320e-001  5.5126612e-001  3.9700477e-001  1.4660466e+000 -1.8041566e-001  5.4329279e-002 -6.7023487e-002 -1.5823680e-001  1.4425231e+000  1.2888066e+000  1.4778459e+000  2.7931109e-001  3.9285648e-001  3.9027077e-001 -3.8765151e-001 -3.0524102e-001  7.2325890e-001 -3.7187303e-001 -1.1622042e-001 -6.4386272e-001 -3.0360787e-001 -8.2847859e-001 -1.0842294e-001  5.9713802e-002  1.0921912e-001  4.3082398e-001 -1.5877097e-001 -2.0014691e-001 -5.6213230e-001 -9.5763140e-001 -8.6760703e-001 -2.9321843e-001 -6.6507513e-001 -1.5676050e-001 -7.9348539e-001  7.3074233e-001 -1.9978612e-001 -1.4029235e+000 -3.6393376e-001 -6.6524912e-002  1.4023038e-001  1.3045182e-001 -5.1616908e-001  1.7146823e-002 -5.1256095e-001 -1.5167805e-001  3.8454683e-001 -1.6373376e-001  5.1074919e-001 -3.6436557e-001  5.7277031e-001  2.4471313e-002  3.5901098e-001 -4.2328157e-001 -8.1724955e-001 -2.4574270e-001 -5.5145406e-001 -1.1945548e+000
 -3.3847600e-001  1.6964105e-001 -9.9538176e-001  5.7440647e-001  4.1643286e-001 -7.3596901e-001 -8.8031368e-001  1.4998479e-001  1.3600928e+000  9.4416924e-001  7.3014577e-001  1.2077054e+000  8.9705194e-002  4.4026900e-003 -4.0690711e-001  4.4292353e-002  1.4584916e+000  9.4491900e-001  6.4495604e-001  7.5710646e-001 -3.6409824e-001 -2.3863771e-001  6.2774365e-001  5.3813383e-001  6.0442365e-001  2.1342744e-001 -9.3987096e-001 -1.1812914e+000 -1.0744637e+000 -5.0179263e-002 -9.4853489e-001 -1.3329125e-001 -1.6965859e-001 -1.1047641e-001 -8.7221520e-001 -9.3640439e-001  9.8883612e-001 -1.3116958e+000 -1.3486568e+000 -9.8982312e-001  1.2018665e-001 -1.1633543e-001  1.5217843e-001 -4.8690524e-001  3.1733158e-002 -3.2239673e-001 -4.5984627e-001 -1.7636801e-001 -1.8926428e-002  3.0300368e-001 -1.3682514e-001 -3.4556289e-001 -4.5751533e-001  2.2838324e-001  3.0123485e-001 -3.8541093e-001 -4.7150386e-002 -6.3786169e-001 -5.3505659e-001 -4.8741752e-001  1.0462356e-001 -9.1642115e-001 -4.9141684e-001  1.0821855e+000 -4.1237681e-001  2.8308145e-001
  3.1154109e-002  2.0868254e-002 -8.8771488e-002  5.1470348e-001  3.6544675e-001  9.9572210e-001  6.4864881e-001 -1.7878518e-001  3.4891766e-001 -7.1458106e-002  1.4204695e-001 -3.4603426e-001  1.3983003e-001  4.9201072e-001 -2.2409567e-001 -1.3828973e-001  6.6907722e-002  3.0138314e-001  3.0784730e-001  1.3027964e+000  1.3226648e+000  4.7995222e-001  5.8503527e-001  1.0234503e+000  3.3282982e-001 -2.7411571e-001  4.6511533e-001  1.7337943e-001  4.2057538e-001  5.8506265e-001 -1.8365751e-001 -7.2397664e-001 -1.6421867e-001 -3.8317662e-001 -1.0121108e+000 -4.6911637e-001  2.7114957e-001  7.0105394e-003 -5.0499935e-001  2.4520558e-001  2.1253741e-001  5.2022389e-001  1.1504455e+000  6.5852621e-001  5.0461663e-001  1.2828187e+000  5.3605712e-001  5.3250807e-001 -9.4602292e-002  3.0782664e-001 -5.9527096e-001 -4.5428275e-001  3.3546942e-001 -2.4066135e-001 -4.0356571e-001 -1.1190859e-002 -6.3697141e-001 -8.7351004e-001 -1.1886078e+000 -3.6737775e-001  5.6153394e-001 -1.0091703e+000  5.7654151e-003 -8.3437504e-001 -6.3665349e-001 -3.6511405e-001
  3.1140749e-001 -4.1807840e-001  5.9249863e-001  1.5621529e+000  4.3285895e-001  2.8333680e-001  1.3002288e+000 -6.8158878e-001 -2.1636797e-001 -2.7144173e-001 -8.5367403e-001  6.6427904e-001  6.6238165e-001  2.7944534e-001 -9.8520125e-001 -1.0086041e+000  6.2448598e-001  1.2703008e-002  3.6375910e-002 -5.7739051e-002  1.1018423e+000  6.5446743e-002  2.2998560e-001  3.5331373e-001  9.0827671e-002  9.5330372e-002 -8.7423843e-002 -3.1709756e-002 -3.0474877e-002 -1.0766110e+000 -3.0729961e-001 -5.6139356e-001  5.1666631e-001  1.7374247e-001 -3.9406765e-001 -1.3894877e-001 -8.0555260e-001  2.3861338e-001 -5.8127333e-001 -3.4562574e-002 -1.1302250e-001 -1.7957731e-001 -9.4744219e-002  3.1687559e-001 -2.7834972e-001  1.0109059e+000  5.2906712e-001  7.4174978e-001 -2.4683137e-001  2.3020711e-001 -8.3777244e-001 -3.8054379e-001 -2.1319459e-001 -2.8604072e-001 -8.8198723e-002  1.4252074e-001  1.6426282e-001 -3.7595225e-001 -3.8665396e-001  3.4924882e-001 -4.5288287e-001 -4.1305248e-001 -4.3377273e-001 -2.3892016e-001 -8.9711990e-002  1.1132411e-001
  3.2523015e-001 -2.5135694e-001  1.2485272e-001  3.7070643e-001  3.4264159e-001 -4.3009501e-001  1.3550754e+000  3.2602161e-001  4.2212757e-001  3.7881882e-001  1.5005910e-001 -8.6352435e-001  8.1267391e-001  8.8565603e-002 -8.0008405e-002  3.5373785e-001  7.7125891e-001 -3.6455329e-001 -1.3427006e-001 -7.1936198e-002  1.1384677e+000 -1.0019539e-001  1.6112406e-001  3.0418353e-001  1.5732717e-002  1.5135003e-001  8.5500436e-002  2.5719081e-001  3.9433741e-001 -5.6427730e-002  3.1492433e-001  1.1849733e-001  2.6624152e-001  7.8478913e-001  5.4291032e-001  5.4740801e-001 -1.7313448e-001  6.7476818e-001  2.7517001e-002 -3.1711009e-001  4.9203788e-001 -2.9920893e-001 -1.5547364e-002  4.8729088e-001 -3.1606391e-001  6.7379939e-001 -8.5286798e-002 -1.2173456e+000 -4.2921641e-001  2.8542857e-002 -1.3789368e-002 -1.6319505e-001  2.7654130e-001  2.3441007e-001 -3.7873564e-001 -3.1700241e-001  4.1254170e-001 -4.1128053e-001  4.0042878e-001  6.8865057e-001 -6.7785915e-001 -3.7537584e-001  9.8901738e-001  2.2314041e-001 -2.0353263e-001  8.2996958e-001
  8.0425081e-001 -3.3844336e-001  4.2044177e-002  3.9480392e-001 -6.1043650e-002 -8.5291358e-001  2.3212484e-001  2.8902158e-001  8.3228952e-001  1.5390099e-001  2.8749995e-002 -6.9861190e-001  3.2256832e-001 -4.8660958e-001  1.7927975e-001  3.2685923e-002  5.5062463e-002 -6.6273709e-001 -1.0513180e+000  4.8365830e-001  2.1593493e-001  1.1625631e-001  4.0432949e-001  3.6595925e-001  1.7955339e-002  2.6866592e-001 -4.2144880e-002  2.8178253e-001  1.1890149e-001 -5.7635334e-001  5.1467180e-001 -2.0599097e-001 -4.7444125e-002 -6.6296223e-001 -2.5381091e-001  6.3258088e-001 -5.6534396e-001  5.6690609e-001 -2.0872981e-001  5.0130819e-001  1.7639564e-001  2.9202483e-001  1.1040238e+000  4.8242427e-001  4.6539167e-001  3.1670813e-001  7.6619443e-001 -3.2786973e-001  5.1295905e-001  2.0550958e-001  1.0971357e-001  2.0096260e-001  4.9637656e-001  2.8328413e-001 -2.8434641e-001  2.9155537e-001 -1.2445514e-001 -2.0036831e-001 -1.7083619e-001  8.1287217e-001 -5.1816771e-001  5.2527702e-002  8.5946575e-001  7.4068789e-001 -2.9955608e-002 -6.6263336e-001
 -9.2898100e-001 -4.5148483e-001 -4.5987544e-001  4.2332528e-001 -3.5195953e-001 -1.0089271e+000 -2.4343566e-001  1.4771234e-001 -1.1358798e-001 -2.0482211e-001 -8.9227679e-001 -1.0661790e+000  1.7906899e-001 -3.5191680e-001 -8.9196463e-001 -1.4306552e-001 -1.6164856e-001  5.7518074e-001 -1.4444842e-001  8.0831944e-001 -4.8629528e-001  3.4203812e-001 -8.0115795e-001 -7.2183585e-002 -2.5181258e-001 -5.5147201e-001 -6.9625686e-002 -3.0698510e-001 -6.5249628e-001 -6.9530120e-001 -2.0797008e-001 -3.0196274e-003 -4.1816684e-001  1.2923500e-001 -1.7091475e-002 -3.1131035e-001  4.0509634e-002 -7.5074875e-001 -2.9694839e-001 -5.6890051e-001  9.8599306e-002  5.6289555e-001  2.9387454e-001 -7.3798944e-001  4.9021138e-001  9.3367263e-001  8.7215643e-001  9.3807880e-001  6.4920862e-001  2.0300926e-001  1.6824669e-001 -4.0683755e-001  1.8625652e-001 -1.0763490e-001  6.7069418e-001  9.2316124e-002  2.6323757e-001 -3.8135648e-001 -5.2845184e-001 -9.0578024e-002 -8.4698938e-001 -6.4879663e-001 -2.7448681e-001 -8.3299830e-001 -1.0178628e+000 -1.4035612e+000
  2.5668093e-001 -2.2485580e-001 -4.7305640e-001  1.4260563e+000 -9.2816751e-002 -1.1109079e+000 -4.9982190e-001 -1.5235098e-001 -1.1219140e-001 -3.1152847e-001 -7.1291421e-001 -5.6768916e-002 -1.2652091e-001 -3.1924380e-001 -7.5829436e-001 -8.4059555e-001  2.1027415e-001  1.0089035e-001 -1.4902870e-001  2.5696566e-001  4.5564772e-001  3.1566898e-001  3.9524016e-001  1.3005310e-001 -4.3518780e-001  2.6416995e-002 -7.5350822e-001 -8.1252217e-001 -1.7529172e-001 -8.2098555e-001 -1.0873458e-001 -5.8320937e-001 -4.6124977e-001  1.8795814e-002 -4.8159103e-001 -3.4543462e-001 -3.5062709e-002 -4.9040246e-001 -2.8643425e-001 -6.0374082e-001  8.2592601e-002 -1.7458656e-001 -1.4290059e-001  3.0296580e-001 -9.0749105e-003 -1.6824855e-001  1.0206271e+000  2.3365280e-001  7.5394966e-003  6.9483319e-001  9.4743911e-002 -1.5344515e-001 -2.8530484e-001 -3.2120425e-001  2.2857155e-002 -3.0499371e-001  1.0628022e-001 -1.0822544e-001  3.2197079e-002 -3.3784463e-001 -7.0574824e-001  5.2597424e-003 -4.6521119e-001  7.9629028e-001 -4.7189701e-001  4.0589862e-001
 -1.0282390e+000 -4.4259895e-002 -7.3895975e-001 -6.3046360e-002 -2.6998399e-001  1.6353263e-001 -1.0885115e-001  2.2365516e-001 -3.0320135e-001 -5.4457322e-002  5.0358129e-001 -3.5815860e-002 -2.4748607e-001 -2.3370602e-002  2.6647688e-001  3.4222664e-002  3.8490253e-001  6.3748384e-002  6.0684652e-001  2.4584766e-001  8.0965490e-001 -8.2023382e-001 -9.8844886e-001  6.4050104e-001  8.5953680e-002 -2.9218024e-001 -1.2140284e+000 -1.6130943e+000 -1.0634769e+000 -4.3449878e-002 -2.5514241e-001 -5.0341766e-001  4.0889644e-001  4.2643223e-001 -5.9552123e-001 -2.3897472e-001 -3.3980655e-001 -7.6742579e-001 -1.6627029e+000 -1.3620200e+000  2.4296718e-001 -2.9427636e-001  1.0929616e+000 -3.4733316e-001 -7.1614141e-001 -1.8845026e-001 -2.0374820e-002 -5.6079302e-002 -2.4600366e-001  3.0448425e-001 -3.4650869e-002 -1.5097391e-001 -3.1307956e-001 -9.0143149e-002  7.4843718e-001  1.7184691e-001  1.8196107e-002  3.0941238e-001 -2.8961027e-001 -2.2477891e-001 -1.5278793e-001 -5.1312272e-001 -4.4548452e-001 -6.4014291e-001 -2.4957814e-001 -2.4231680e-001
  2.2169417e+000 -2.1624899e-001  5.2595896e-001 -3.2095420e-001 -8.0563911e-002 -9.8985409e-001  9.3980820e-001  8.8323106e-001  3.3721642e-001  2.0186069e-002 -2.6195569e-001 -3.3177796e-001  9.2133285e-002 -7.6833419e-001  2.7925075e-001 -7.4018765e-002  2.8116473e-002 -5.9691590e-002  6.5710639e-001  4.2315910e-001  6.0003573e-001  3.7529140e-001 -1.5928337e+000  1.9505646e-001 -1.4661414e-001 -3.4718544e-001 -4.1513071e-001 -1.8691251e-001 -3.4295238e-002  1.9402763e-001 -1.4832083e-001 -2.3454489e-002  7.8922538e-001  8.3447314e-001  3.8143702e-001  1.2223455e-001  2.3450515e-001 -4.1720237e-003 -5.0686245e-001 -7.5087874e-001 -3.9057630e-001 -6.6377003e-002 -3.2064237e-001 -7.0258586e-001 -2.8061243e-001 -6.0917556e-001 -1.0529644e-001 -4.8200137e-002  1.1423030e-001  6.6689631e-001  6.6988359e-002  1.7225523e-002 -1.9408939e-001  4.0588117e-001  6.4211727e-001  4.7780697e-001  6.6826765e-001  4.6038337e-001  4.8383189e-002  6.1575586e-001 -1.5142472e+000  1.0150376e-001 -3.8385130e-001  1.6877738e-001  1.9938391e-001  1.1920723e+000
  1.8255210e-001 -1.1887100e+000  7.9869138e-001  2.5016602e-001  7.1156450e-002 -2.5255739e-001  1.0050912e+000  6.3382735e-001  5.0245449e-001  1.0290424e-001 -3.3319648e-001  1.3793201e-001  4.9703442e-001 -4.7179713e-001 -1.6845329e-001 -9.4389973e-003 -1.6311373e-001 -1.0802619e-001  1.0139103e+000  1.3503885e-001  1.1370815e+000  4.4512081e-001 -7.8793762e-001 -6.7732684e-001 -4.8401226e-001 -1.8996312e-001  2.5193836e-001  6.1727279e-001  4.8924563e-001  2.6075951e-001  1.5093662e-001 -2.7913962e-001  4.4624352e-001  9.6649919e-001  7.5851862e-001  6.2435468e-001  1.0402507e-001  9.2551053e-001  6.4775733e-002  4.5164672e-001  4.6779712e-001 -1.9720172e-002  1.5259758e-001 -8.5942452e-001  2.5105366e-001  2.7043908e-001 -1.7535827e-001  2.6993655e-001  6.2504443e-001  3.4818389e-001  1.6847583e-001  5.8427283e-002  4.4519352e-001  8.1238209e-001  1.8567257e+000  3.7667211e-001  6.5339664e-001  5.5627414e-001  7.7758133e-001  7.6790565e-001 -6.9128436e-001  4.1082701e-001 -5.1860949e-001  4.2510248e-001  4.5884621e-001  2.7883581e-001
 -4.6569411e-001 -8.4636590e-001 -7.3286939e-001  9.6648926e-001 -6.5230434e-001 -1.3005516e+000  5.9086598e-001  4.2130432e-001  4.0639274e-002 -1.6431864e-001 -3.0225418e-001 -2.8421419e-001  1.0297403e-001 -1.5812536e-001 -5.7624811e-001 -5.6282025e-001 -9.2567159e-002  1.7081225e-001  8.8663904e-002  6.3879724e-001  5.8994722e-001  4.5624483e-001 -1.8571546e-001  4.5703129e-001 -1.2518939e-001  3.6669614e-001 -1.3407173e-001 -4.7271306e-001 -7.6922893e-002 -4.6123651e-001 -3.0289498e-001 -2.4451398e-002 -2.9323085e-001  4.5323266e-002  1.4160906e-001 -9.9153285e-002  7.6658404e-002  2.2765462e-001  8.1174638e-002 -1.3549636e-001  2.1415913e-001  5.3454507e-002  5.9435719e-001 -6.2323363e-001  1.9104966e-001 -3.4480876e-001  1.7144171e-002  5.0984478e-001  1.1440196e+000  4.7291729e-001  1.0558010e-001  3.1397868e-001  3.9629549e-001  4.6662187e-002  1.3478121e+000 -1.9287681e-002  5.8818728e-001  2.7652185e-001  7.2010817e-001  5.7959990e-001 -8.3299636e-001 -3.5924269e-001 -7.7708691e-001 -2.0232907e-001 -1.2241406e+000  3.1410505e-001
  6.7432451e-002 -7.9427003e-001 -7.4016892e-001  2.4861236e-001 -7.7776396e-001  4.1416373e-001 -4.5047898e-001  1.0695473e-001 -1.5940975e-001  1.9022596e-001  1.1895280e-001  6.0661304e-002  3.6585713e-002  8.2990646e-002  4.6018615e-002 -2.4198344e-001  8.7266770e-002 -3.1401438e-001 -4.1904260e-001  4.6135836e-001  6.3023319e-002 -3.4437382e-001 -4.8906678e-001  6.3249271e-001  2.7622767e-002 -8.2862526e-002 -3.7685947e-001 -1.5244734e+000 -9.9575794e-001  4.5595556e-001  2.1994216e-002  2.2523626e-001  2.2640967e-001  3.5776151e-001  7.5531769e-001  7.2324840e-001  8.7392172e-001 -8.8926582e-003 -7.8002368e-001 -2.8998406e-001  2.1435714e-001  4.2601592e-001  9.3725782e-001 -4.9158630e-001  3.1882840e-001  8.0117600e-001  3.6590203e-001  6.2578786e-001  4.3943603e-001  7.8056811e-001  9.2844184e-002 -5.1006575e-002  1.3693345e-001  2.9273608e-001 -1.1861976e-001  2.5741218e-001  3.2852330e-001  1.6077922e-001  2.8454974e-001  1.6048151e-002 -4.0868037e-001 -6.3437899e-001  1.9421603e-003  5.9106478e-001  6.3269204e-002  7.4664281e-001
  8.3423173e-001 -2.4686264e-001 -8.0304394e-002  8.2653233e-003 -4.4310828e-001  5.0627945e-001 -4.4044905e-001 -8.8557696e-002 -4.0389417e-001  1.3326530e-001  2.7980731e-001  1.5723884e-001 -2.0926438e-002  1.5454493e-001  2.8076919e-001  2.0218797e-001 -2.2456702e-001  1.9665069e-001  1.1017062e-001  1.2652137e-001  1.5581611e-001  4.7542435e-001 -1.7865275e-003  8.5309024e-001  1.3623712e-001  3.8863383e-001  4.4846817e-001  4.1241431e-001  7.5617055e-001  7.9900805e-001  1.3588356e+000  6.8791481e-001  8.3036554e-001  7.0439928e-001  7.7416380e-001  3.7992397e-001  9.3101435e-001  4.5660611e-001  1.4795335e-001  6.4973858e-001  2.2759933e-001  4.5672344e-001  1.4652559e+000  3.7542611e-003  1.0972239e+000  1.5766507e+000  1.2970427e+000  7.6505678e-001  6.9345725e-001  1.0598457e+000 -2.8354824e-002  4.0218666e-001 -6.6044048e-001 -1.6781928e-001 -3.8903771e-001  2.2932903e-001  1.4627335e-001 -8.0758350e-001 -1.2818274e-001  1.3370603e-001  2.7597404e-001 -3.9545546e-001  5.2508040e-001 -2.5010241e-001  2.3825165e-001  8.3566037e-001
 -3.6193285e-001  2.6440978e-001 -1.5588183e-001  1.1362523e-001 -2.2161232e-001  2.5775839e-001  5.3463159e-002  2.0879435e-001 -4.6454489e-001  2.6219451e-001 -2.1067732e-001  3.2106718e-001  5.5197339e-001 -1.1981512e-001  1.7151331e-001  1.6258921e-002  2.0534528e-001 -5.5124473e-002 -3.0683314e-001  3.4505368e-001  3.1357564e-001  4.1529210e-001  1.2254593e+000  1.3411410e+000 -1.9988344e-001  1.0118563e+000  6.3354236e-001  9.3661957e-001  1.3369422e+000  8.4187857e-001  9.1396648e-001  2.9890622e-001  5.8768797e-001  3.5710314e-001  5.6675617e-001  7.7590664e-001  9.6752808e-001  1.0848181e+000  7.6316261e-001  9.9352551e-001  9.5230582e-001  3.2216489e-001  1.2075298e+000  3.0686968e-001  1.0045348e+000  1.3670043e+000  1.0241940e+000  8.4893524e-001  7.1111856e-001  8.4540323e-001  3.0999771e-001  4.9913801e-001  1.8673838e-001  6.8417579e-001 -4.6075759e-001  2.0857402e-001  2.8117050e-001  6.7517782e-001  5.7722177e-001  7.2923794e-001  1.6827164e+000  7.0140661e-001  1.3808830e-001 -3.4362201e-001  6.2577428e-001  5.0772411e-001
  1.1447060e-001 -1.0469070e+000 -1.6873573e-001 -7.9849090e-001 -4.3215529e-001  5.3580512e-001  1.0950776e-001  2.0775215e-001 -3.2973908e-001  2.1263969e-003 -5.9731582e-002 -5.1419576e-001 -1.0349291e-001 -4.2889278e-001  1.1017963e+000  7.7486164e-001 -4.8786952e-001 -6.3992514e-002 -3.8217404e-001 -5.5264871e-001  3.3316151e-001 -5.8253279e-002  5.0690310e-001  8.4214331e-001  6.3491704e-002  2.1590352e-001  4.0750914e-001 -1.3594354e-001  4.8252196e-001  1.0034086e+000  7.5922044e-001  2.6591915e-001  5.8461503e-001  4.6910554e-001  3.7195104e-001  8.4362807e-001  5.0959369e-001  4.0825382e-001  4.2626988e-002  3.9884751e-001  7.5237044e-001  7.0651215e-001  8.1023478e-001  7.4436053e-001  6.0285335e-001  4.5199044e-001  3.0682870e-001  5.3855793e-001  1.8493005e-003  8.8305428e-001  8.2081470e-001  1.0228542e+000  4.7006282e-002  2.0184708e-001 -1.5613049e+000  6.4569041e-002 -3.6253470e-001 -2.5166517e-001  5.2620303e-001  8.1949866e-001  1.3089981e+000 -1.4874185e-001 -9.3061157e-002 -1.3090041e+000 -6.2825977e-001 -4.4967122e-001
  1.7950307e-001  2.3925354e-001  1.4706379e+000  5.3544750e-001  7.5101847e-001  1.2103445e+000  8.6676741e-001  1.4468401e+000  5.9736500e-001 -1.1268188e-001  5.2831872e-001 -1.0317896e+000  1.7525847e-001  3.2833865e-001  1.4077546e+000  1.1777407e+000  6.7488087e-003 -2.3497862e-001 -4.8593174e-001 -7.7225189e-001  2.1487948e-001 -2.1965811e-001 -5.0040866e-001 -1.8248099e-001  1.5378420e-001  2.6852202e-001  1.4107538e+000  8.4726819e-001  6.2659708e-001  9.6830187e-001  1.3003608e+000  3.4610715e-001  5.0056832e-001  7.2653863e-001  4.6561066e-001  1.0501080e+000  1.1621339e-001  6.0807643e-001  4.4686346e-001  8.9489414e-001 -2.0819438e-001  3.6714514e-001  8.1459405e-002  6.0892125e-001 -2.2288990e-001  7.1621256e-001 -6.3244846e-002  1.1016994e-001  1.0554848e-001  5.4431755e-001  5.5197614e-001  1.0850847e+000  1.3111825e-001 -1.8597630e-002 -7.9433779e-001  9.3145903e-002 -1.9699958e-001  9.9168019e-002  9.1845572e-001  5.4483235e-001  9.6708301e-001  1.3308153e-001 -4.3515000e-001  5.6721851e-001  3.5947343e-001 -3.2144894e-001
 -8.1627700e-001  5.3058283e-001  1.8898413e-002 -2.8489846e-001  5.4220965e-001 -1.8545512e-001  3.1160350e-001  5.7673453e-001  2.8034745e-001 -5.1457789e-002 -5.6193931e-001 -6.8186880e-001  2.9192222e-001 -1.3398139e-001  5.2066704e-001  3.8263253e-001  8.8849059e-002 -1.1702737e+000 -6.1648773e-001 -3.2629217e-001 -3.2885001e-001  2.8824012e-001  8.8895394e-001  3.8342579e-001 -2.4349725e-001  6.4685277e-001  1.1606500e+000  1.2026041e+000  1.6290208e+000 -2.1924294e-001  2.8557913e-001  8.3935751e-001 -6.3703457e-001  4.2733635e-001  9.2035309e-001  2.0046206e-001  5.3133219e-001  1.2386630e+000  1.2726018e+000  9.0347355e-001  2.8878101e-001 -2.5057501e-001 -5.5889866e-001  9.0312519e-001  1.3786083e-001  4.7810706e-001 -3.7321614e-001 -3.2049165e-001 -5.6372006e-001 -7.5285133e-001  2.3138926e-001  1.5947511e-001 -1.1675302e-001 -9.3163546e-002 -1.0170883e+000  6.4316183e-002  1.2007212e-001  2.6353162e-001  2.1554564e-001  6.3135691e-001 -1.7889869e-001  6.0006637e-001 -4.6295764e-001  1.6880327e-001 -6.2373439e-001  4.4475564e-001
 -3.3346056e-001 -4.0148804e-001 -1.0081650e+000 -1.0425501e+000  2.8254866e-001  3.6595357e-001  5.1378263e-001 -2.2215153e-001 -2.8311110e-002 -6.3316040e-002 -5.8017344e-001 -8.3862302e-001  2.3846004e-001 -4.4585402e-001 -1.8302449e-001  2.2702426e-001 -1.5301248e-001 -5.2234623e-001 -8.0055856e-001  1.5980871e-001 -7.1651919e-001 -4.8619930e-001  3.8892722e-001  3.2579320e-001 -2.3299273e-001 -4.6032403e-001  5.5229608e-001  1.8787736e+000  2.1191922e+000  3.1061229e-002 -9.5589887e-002 -2.1192885e-001 -8.2890526e-001 -1.2260918e+000 -7.8407611e-001  2.0034217e-001 -3.9750391e-002  1.2673296e+000  5.4912196e-001  5.8706335e-001 -9.4019995e-002 -2.8263459e-002 -4.2888086e-001  6.1116114e-001 -1.2835999e-001 -1.2265071e+000  2.1995252e-001 -2.1589089e-001 -1.5542551e-001  5.6236963e-002 -1.3326220e-001 -5.3923137e-002 -9.5708696e-002 -6.2539459e-002  5.5699535e-001  4.5531948e-002 -2.9730735e-001  6.6673563e-001 -1.7958976e-001  4.6995538e-001 -3.7590536e-002  6.4618688e-001  2.9158831e-001 -6.9775741e-001 -8.1309717e-001 -2.6105810e-001
  9.4347027e-001  6.6250636e-001  2.3394354e-001 -1.1279782e-001 -5.2722602e-001  2.1984174e-001  4.0341454e-001  7.2333428e-001  3.6322179e-001 -1.2319619e-002  2.3457726e-001 -1.5445404e+000  3.6367318e-001 -1.5123817e-001  7.2462739e-001  6.1654147e-001  4.5843187e-001  1.1706462e-001  3.3523869e-001  5.8930137e-001  5.7985017e-001  2.4981893e-001  1.0434115e+000  2.4276044e-001 -6.9369682e-002 -7.2965946e-002 -9.8962203e-002 -2.6542074e-001  4.7748491e-001  5.2382993e-001 -1.5191146e-001 -2.8786151e-001 -3.8089834e-001 -5.3835167e-001 -1.0058565e+000 -8.7012195e-001  6.4711551e-001  2.6533645e-001 -3.6081702e-002 -3.7006849e-001 -8.6167394e-002  1.7307270e-001 -3.6575124e-003  1.1086928e+000  8.7028907e-002  4.2203230e-001 -3.5855758e-001  2.2463327e-001 -6.6106799e-002  1.3684364e-001  2.2894060e-001  6.7904459e-002 -5.9885206e-001 -3.8807774e-001 -1.8350217e-001 -2.6380854e-001 -5.2118706e-001  8.8408679e-002  8.6163337e-002  4.6747343e-001  2.5465234e-001 -4.8883287e-001  1.0065324e-001  8.5713821e-001 -3.2119062e-001  1.2798451e+000
  5.5467335e-002  1.6434520e-001  7.9615229e-001 -9.2126773e-001 -4.1227147e-001  1.2878159e-001 -5.9032469e-001  7.0475089e-002  3.9173564e-001 -3.1845546e-002  6.2922927e-001 -5.7268972e-001 -4.0716970e-001 -5.7612407e-001 -4.6941467e-001  2.0098729e-001  5.4282481e-001  5.1300336e-001  3.2067552e-001  5.3759105e-001  7.8733267e-002 -2.8620138e-001  3.2882048e-001 -1.9266106e-001 -3.0889183e-001  5.8140250e-002 -1.2070628e+000 -9.9198676e-001 -1.3799210e+000 -5.5328678e-001 -3.8598460e-001 -5.6361094e-001  1.9321191e-001 -5.0374641e-001 -6.5457993e-001 -6.0859949e-001 -9.1464508e-001 -1.1872751e+000 -9.7327735e-001 -7.8838944e-001  2.7968318e-001 -1.3592436e-001 -7.0461685e-001 -7.6439102e-001  7.8196077e-002 -3.1506745e-001 -7.4122996e-001  2.8211358e-001 -1.1441709e+000 -7.7587363e-002 -3.1676582e-001 -7.4713784e-001 -2.7678253e-001 -4.4376288e-001  3.5507262e-001 -1.5489147e-001 -2.4564436e-001 -5.5047480e-001 -2.1971391e-001 -3.6740462e-001  9.5413249e-001 -3.5011937e-002 -1.6529519e-001  1.2135887e+000  3.2811449e-001 -4.4981305e-001
  8.0075619e-001  2.6577148e-001  2.0084336e-001 -8.8527159e-001  3.8186773e-002 -2.5720034e-001 -5.5054563e-001 -2.5623232e-002  2.1621385e-001  3.1119956e-001 -1.2283704e-001 -1.1610360e+000  3.2317527e-001 -6.4169861e-001 -1.1110881e-001  3.3180757e-001  1.8728301e-001  2.2039113e-001 -5.3840343e-001  7.7785488e-001  3.7173471e-001  7.2946195e-002 -7.1603050e-001  6.0449312e-001 -2.4773391e-001  3.1202247e-001 -7.1733946e-001 -3.5828876e-001 -8.6253759e-001 -9.2034726e-001  4.3099339e-001  8.6567193e-002 -1.8933504e-001  1.4375933e-001 -4.8899408e-002 -1.9104613e-002 -8.4902529e-001 -7.5283990e-001 -7.6665351e-001 -3.1490149e-001  2.5316904e-001 -6.9288129e-002  3.8719351e-001 -1.0644817e+000  7.9615571e-002  9.8885516e-001  2.8468879e-001  2.9093908e-001 -9.0012057e-001 -3.1950419e-002 -6.6506724e-002 -7.2337359e-001 -4.9352876e-001 -9.5596647e-002 -7.1588041e-001 -5.5662657e-002  7.2517545e-002  3.8560576e-001 -8.7219175e-002 -1.3273688e-002 -1.0052543e+000  3.0134374e-002 -6.9583039e-001 -4.7976058e-001 -3.8542931e-001 -3.2437529e-001
 -5.9453779e-002  1.6414640e-001 -9.9363864e-001 -7.1751795e-001  2.3504551e-001 -5.9506738e-001 -3.1079594e-001  4.5062861e-001  1.4422338e-001 -2.1605384e-001 -2.9395884e-001 -2.4388316e-001  2.3908306e-002 -4.4811042e-001 -6.2780093e-001 -6.8753815e-002  3.8262874e-001  3.2357323e-001 -1.1496398e-001  5.5499970e-002  2.6658093e-002 -3.7239569e-001 -1.7453768e-001 -7.7618962e-001 -2.7540515e-001 -3.2768094e-001 -1.1181138e+000 -5.6549365e-001 -8.5608147e-001 -6.2199296e-001  1.8951900e-001 -2.4152897e-001 -1.2455532e-001  5.2464598e-001 -1.3925965e-001  3.3289581e-001 -4.8718207e-001 -7.0611091e-001 -5.4709180e-001 -5.1755317e-001  2.5568593e-001  3.2501269e-001  2.7285456e-001 -4.0438355e-001 -1.7356297e-001  1.2248639e+000  2.0893423e-001  2.5675764e-001 -4.0416119e-001  6.1847726e-001 -1.5903123e-001 -7.1867407e-001 -6.2623898e-001 -5.7394635e-001 -6.8602248e-001 -6.5503527e-002 -1.6106508e-001 -6.6680280e-001 -3.0595452e-001 -3.7892621e-001 -1.1137312e+000 -3.6191959e-001 -5.0457669e-001 -8.9612332e-001  5.6143106e-001 -4.6246706e-001
 -9.7655924e-002 -4.2327431e-001 -8.4474297e-002 -2.5397161e-001  3.3740119e-001 -9.2355019e-001 -2.7205945e-001 -4.4297167e-001 -3.2888734e-002 -4.5900178e-001 -4.3298436e-001 -2.5696838e-001 -8.0856976e-001 -1.6099074e-001 -8.6363878e-001 -3.2917417e-001  5.6092035e-001 -6.1879831e-001 -5.4746233e-001 -7.7829665e-002 -7.1423842e-001 -4.1396554e-001  6.9082711e-001 -6.0891159e-001  3.6173398e-001  1.0921750e-001  2.1462516e-001 -1.6222438e-003 -3.6844356e-001 -4.2457414e-001  1.6525193e-001 -1.1543561e-001  3.7866449e-001  7.9253582e-001  3.9519374e-001  6.1746563e-001 -7.4887656e-001  2.4401241e-002 -1.2024454e-001 -2.2419531e-001  4.3239051e-002  1.3402078e-001 -1.0213685e-001 -1.4239582e-001 -1.8724346e-001 -2.2524950e-001  2.6767038e-001  2.6985507e-001 -2.4700640e-001  7.0678758e-001 -8.4211870e-001 -1.0143509e+000  4.2806372e-001 -7.8784601e-001 -2.9437681e-001 -7.9401172e-001  1.7412045e-001 -4.4544285e-001 -6.4270751e-001 -7.0650489e-001 -4.9397560e-001 -1.0740284e-001  8.0485468e-001  9.6881910e-001  1.6792058e-001 -4.3056825e-001
 -4.6720192e-001  4.5986356e-001 -3.6194125e-001 -5.9884288e-001 -4.1101315e-002 -2.1431002e+000 -3.5639418e-001  3.3254699e-002 -5.1153074e-001 -7.7774455e-001 -9.4481563e-001 -9.4603688e-002 -2.0070593e-001 -7.0545179e-001 -8.1412664e-001 -4.5900811e-001 -1.4695411e-001 -1.2319993e-001 -3.0226921e-001 -1.6294780e-001 -9.4708197e-001 -8.9455550e-001 -5.1198166e-001 -6.0606966e-002 -2.8126249e-002  4.7531023e-002  8.0305349e-001  1.4843498e+000  9.5928577e-001 -8.8556833e-001 -7.1054832e-001 -3.7871362e-001 -4.4516125e-001 -5.2346204e-001  1.7738564e-001  2.4328282e-001 -4.6759218e-001  6.6416041e-001  9.1154342e-001  7.6644704e-001 -1.6342167e-001  2.3855632e-001 -4.9717279e-001  4.3566082e-001  1.4315296e-002 -9.1229661e-001  2.2320400e-001  6.1422345e-002  4.2221599e-001  6.2864603e-001 -3.6575654e-001 -7.1916758e-001 -2.3663895e-001 -3.5713867e-001 -2.0180155e-001 -4.6043055e-001  2.5552342e-002 -2.5970351e-001 -6.8349723e-002 -7.5565637e-001 -1.6127074e+000  2.4982714e-001  1.0832825e+000  2.4426923e-001  4.4272683e-001  7.5978718e-001
  3.9774040e-001  4.4634318e-002 -2.2755250e-001  5.4935324e-001  8.5557476e-001 -6.9634853e-001  3.1429742e-001  3.8509502e-001  3.8348059e-001  5.0065266e-001  2.7246642e-001  1.4559408e-001  6.0160830e-001 -2.2308225e-001 -6.3501407e-001  1.7754705e-002  5.6606106e-001 -7.1157740e-001  1.6315871e-001 -5.8211789e-002  3.0283138e-001  1.3389200e-001 -5.0721525e-001 -9.0110276e-001  3.7571458e-001  2.1262657e-002  2.9282463e-001  5.1490718e-001  8.3582950e-001  8.0211775e-003 -1.7034859e-001 -1.2414416e-003 -1.4774917e-001 -4.5373552e-001 -1.1096944e-001  7.0663001e-001  2.2304861e-001 -2.2354588e-001  2.1550042e-001  1.3206529e-001  1.9055264e-001 -4.3646238e-001 -7.0751974e-002 -7.8698567e-001 -3.4153921e-001 -2.0734379e+000 -2.8042027e-001 -3.0811735e-001 -8.7575433e-001 -5.2922128e-001 -3.8220000e-001 -5.2121904e-002 -3.7446271e-001 -6.4248140e-002 -1.3590954e-002  1.0139682e-001  5.8306851e-001 -8.0227302e-002  5.7901620e-001  9.2528700e-001  7.5097087e-002  4.0081048e-001 -9.5584680e-001 -8.2635268e-002  2.3514480e-002 -9.8755199e-002
 -3.6820313e-001 -6.4228789e-002 -6.4156948e-001  2.2349167e+000 -8.1755320e-003  1.1166791e+000  6.0770342e-001  1.9521702e-001  2.3130336e-001  9.0027745e-001  4.5025660e-001  7.3498328e-001  7.1643076e-001  2.4012436e-001 -1.1770234e-001 -3.2145905e-001  4.1381332e-001  1.2630343e-002 -2.4118369e-001  1.1797447e+000  7.2096756e-002  6.2643442e-001  2.8952868e-001  3.3738793e-001 -1.6631540e-001  5.2487061e-001 -6.0713632e-001 -3.7201466e-001 -1.0604240e-001 -4.0267390e-001 -2.0614590e-001  4.1799101e-001 -4.9298806e-001 -7.7356089e-001  1.8181817e-001 -3.3624786e-001  9.1519512e-002 -3.9652856e-001 -4.3629481e-001 -1.2355626e+000  1.6200090e-001 -4.6938456e-001 -8.2463638e-001  2.9833500e-001 -2.2271709e-001 -1.1216810e+000  2.2058809e-001 -4.2939379e-002  1.1624166e-002 -4.8307475e-001 -7.4840110e-001  8.9551854e-002  7.9774963e-001 -5.4778503e-002  1.8949240e+000  3.8276066e-001  1.1599737e+000 -2.2021876e-001  3.0034297e-001 -7.2295430e-003 -4.9653298e-001  9.4736455e-002 -8.1185057e-001 -1.1813531e-001 -1.7668274e-001 -8.5671870e-001
 -4.2247176e-001  3.3421498e-001 -1.2591368e+000  1.3311294e-002 -7.4283547e-001 -6.1103902e-001 -3.3759698e-001  4.0431236e-001 -7.1053988e-002  3.6876628e-001 -4.7280360e-002  4.1406925e-001  9.5472266e-003 -3.7974519e-001  5.2515202e-002 -3.3859435e-001  1.3619961e-001  6.3920103e-001  6.6721325e-001  9.4481961e-001 -4.6654571e-001 -2.6698048e-001 -9.2731579e-001 -1.2097036e+000 -7.8689922e-001 -5.4965593e-001 -6.8012210e-001  1.7847402e-001 -3.8425975e-001  1.5957675e-001 -7.3806036e-001  1.4396228e-001 -1.0627262e+000 -9.9582264e-001 -1.1830105e-001 -6.5951035e-001  2.1186425e-001 -3.0042026e-001  6.9070861e-001 -1.5526156e-002  5.4453878e-001 -5.6288319e-001 -5.6060495e-001 -6.4644227e-001 -8.4512388e-003 -3.3858499e-001  3.2113482e-001  3.6227960e-001  4.0663587e-001 -4.4225377e-001  8.1058267e-002  3.8765037e-002 -4.3632928e-001  3.8169122e-001  1.3082333e+000  1.8979110e-001  3.5563455e-001 -4.6658425e-001  5.5498155e-002 -7.0755081e-001 -1.8018912e+000 -9.5819496e-001 -1.6038351e-001 -9.7559200e-001  1.3798163e-001 -3.0175210e-001
 -1.0861043e+000 -1.0060271e+000 -1.2369627e+000 -5.4945523e-001 -9.1365680e-002  8.8082710e-001 -8.5722544e-001 -6.1666808e-001 -6.2167892e-002 -5.5821811e-002  2.4462806e-001 -2.1130842e-001 -2.1652966e-001 -1.2171512e-001 -7.1934941e-003 -1.2434207e-001  2.4609005e-001 -4.0094246e-001  2.8733511e-001 -5.2704551e-001 -8.9136846e-001 -3.7885023e-001 -4.0622690e-001 -3.7785711e-001 -3.6894349e-001 -6.8119690e-001 -2.7749476e-001 -1.0447372e+000 -7.6106966e-001  3.5261999e-001 -7.3633620e-001 -8.9156471e-001 -2.7765580e-001 -3.4827710e-001 -2.7615818e-001 -1.5851524e-001  5.7788271e-001 -2.4361330e-001 -2.2986825e-002 -2.9172932e-001  8.3888275e-002 -2.4973392e-002 -3.0779028e-001  2.4028234e-001 -6.3271213e-001  1.3824505e-001 -1.8682421e-001 -5.6467791e-001  2.9382172e-001  2.0773211e-001  1.7168474e-001  2.1975642e-001 -7.7362728e-001 -7.3535123e-001 -5.4736609e-002  1.6362119e-001 -1.5025568e-001 -5.5382530e-001 -8.6637676e-001 -8.6371011e-001 -3.2944102e-002 -7.5786227e-001  1.2710090e-002 -5.2395606e-001 -1.0232070e+000  4.0041415e-001
  3.0437748e-001  5.3702484e-003  5.0510457e-001 -2.6886912e-002 -8.3021561e-002 -1.7249036e-001 -6.0628603e-001 -6.6332733e-001  1.9562616e-001 -3.4496319e-001  1.2830566e-001  8.7797463e-002  3.3398166e-001  6.6242557e-001  1.9385005e-001  2.2934538e-001 -1.9718188e-001 -9.0527991e-001 -9.6557534e-002 -9.7997037e-001 -1.8837401e-001  1.4157861e-001 -4.6095839e-001  3.1571329e-001 -3.5791913e-002  2.8118416e-001  1.6460406e-001  3.5667441e-001 -2.0986351e-002  1.5127781e-001 -4.2404040e-001 -6.0255356e-001 -9.2787199e-001 -1.0028777e+000 -4.7514486e-001 -6.5292897e-001 -3.2801628e-001  1.8198134e-001  4.9876206e-001  2.7116895e-001  2.3296833e-001 -2.8101989e-002 -1.3601496e-002 -4.3488981e-001 -2.6345130e-001 -4.0507279e-001 -7.1042110e-001 -6.8352419e-001  8.1053045e-002 -4.5610309e-001 -9.5307826e-002  4.6039941e-001 -2.2796866e-001 -8.4074748e-001 -1.3365419e+000 -1.1660900e-001 -8.0987109e-001 -7.8959020e-001 -6.3564437e-001 -6.5065900e-001 -1.1667730e-001 -6.2933024e-001  6.6559337e-001  1.1090420e+000 -1.2635581e-002  9.9262553e-001
 -1.2275000e+000  3.1355081e-001 -6.0030160e-001 -1.8850800e-001  6.7644962e-001  1.1004142e+000  3.2559793e-001  3.9157225e-001 -1.5222364e-001  4.3828229e-002  3.2153537e-001 -4.4973525e-001  4.1684586e-001  1.3028560e+000  1.0563125e+000  2.1227047e-001  3.1042303e-001 -1.7434676e-001 -2.2641236e-002 -5.4654508e-001  5.6968746e-001  2.4267895e-001  5.0160989e-002 -5.2919437e-001  1.9470564e-001  5.2457300e-002  7.0777569e-001  7.3536224e-001  6.2115907e-001 -1.1671458e-001  1.3000074e-002  5.6235028e-002  1.3996326e-001 -3.5502119e-001  2.9472119e-002 -4.7897541e-001 -8.6983358e-001  9.5823126e-001  5.5659808e-001  8.9804104e-001 -3.8310213e-001 -2.1456427e-002 -3.1699892e-001  2.2737596e-001  3.3281973e-001 -3.4871473e-002 -2.5995657e-001 -5.0316023e-001  1.8944006e-001 -1.6373301e-001  3.6036122e-001  7.6147007e-001  1.4065074e-002 -1.0536886e-001  1.4513904e-001  4.9349969e-001  2.6593888e-001 -3.9089633e-001  3.7620808e-001  4.0034904e-001  1.1376541e+000  1.7892484e-001 -3.0420601e-001 -1.4373094e+000 -1.2848040e-001  1.5985043e-001
  1.0965784e+000  3.6550218e-001  1.4642440e+000 -9.0802487e-001  2.0825499e-001  4.6073279e-001  1.6314869e-001  1.9237582e-001  4.9825110e-001  1.4567105e-001 -1.3852493e-001  3.5472724e-002  5.5712139e-001  7.7465357e-001  6.6704279e-001 -1.4226485e-002 -5.5981833e-001 -5.3436936e-001 -1.0398888e+000 -5.0036207e-002  2.1053200e-001  2.5769756e-001 -2.3493713e-001  5.1173489e-001  1.6749505e-001  6.7480412e-001  5.2081764e-002 -1.5766955e-001 -4.2999433e-001 -1.1632092e-002  5.4532713e-002 -1.3805101e-001 -4.6858150e-001 -2.4249801e-001 -1.3423080e-001  1.0129964e-001  1.7554016e-001 -5.1053396e-001  3.0731411e-002 -2.9242118e-001  1.1120703e+000  3.9600560e-001  4.5616491e-001 -3.1441597e-001  6.2747086e-001 -1.3475839e-001 -1.2836258e-001 -2.4986309e-001 -6.4086751e-001  4.7905796e-001  3.2475395e-001  6.1888916e-001 -2.4748260e-001  2.8030935e-001 -9.3570456e-001  1.6163361e-001  7.6187875e-002 -1.8365378e-001  3.4925930e-001  3.5385991e-001  4.1383752e-001 -2.2952757e-001  1.3281238e+000  1.4244055e+000  2.3920112e-001  9.1688826e-001
  3.1863671e-001  5.2299362e-002 -1.0417843e+000 -6.5403493e-001  2.0490231e-001  5.5043706e-001  2.0092903e-002  1.0818490e+000  7.1623177e-001  1.0195285e+000  6.0100678e-001  5.1506011e-001  6.2354147e-001  3.5024844e-001  4.5906818e-001 -2.6102886e-001  8.3756293e-001  4.0314774e-001  2.6089088e-001  2.3899905e-001  6.1651418e-001  5.7809406e-001  1.3095958e+000  1.1804309e-001  5.0879075e-001  7.6187771e-001 -6.5154854e-001 -4.0729604e-001 -4.5015884e-001  5.5450139e-001  9.9213096e-002  6.3325608e-001  3.0719118e-001  6.2698282e-001  5.9285696e-001  1.1110029e-001  5.6077543e-001 -5.4291952e-001 -6.6532120e-001 -5.8059108e-001 -1.7041501e-001  5.3634995e-001 -2.9953126e-001  2.2926326e-001 -7.8568052e-002  1.3061540e+000 -4.0179840e-002 -7.8145413e-002 -1.1258597e-001  6.3055198e-001  5.7645497e-002  3.7553264e-002  2.0001880e-001  1.0674071e-001 -3.1693779e-001  5.8248154e-001 -8.9357085e-002  9.4728517e-001  5.6786320e-001 -4.9186053e-001  9.9704871e-001 -2.2050549e-001  2.2589135e-001 -6.8658249e-001 -3.4372280e-001  4.8491373e-001
 -6.3518151e-001  4.2095459e-001 -4.6885842e-001  2.3890485e-001 -3.9906451e-002  8.6091263e-001 -1.3175385e-001  3.8749207e-001 -8.9115915e-002  2.2385674e-001  7.1186199e-001  9.6451471e-001 -2.0517435e-001  3.8506926e-001  7.4177640e-001  3.5416848e-001  6.0012231e-001  7.2725066e-001  9.6507093e-001  4.9523738e-001  6.9445543e-001  8.7999943e-001  5.0137555e-001  1.6497197e-001  5.4097589e-001  3.4192656e-001  1.3065208e-001  4.0203934e-001  2.4954191e-001  8.5045226e-001  2.0958927e-002  2.2084923e-001 -1.8135854e-002  5.4238164e-001  4.8946678e-001  3.3556124e-001  9.4547172e-001  1.6627826e-001  9.2307537e-001  8.6627530e-001  7.3221404e-002  6.7827674e-002  4.3172767e-001 -3.9648194e-001 -2.5758935e-002  8.2857724e-001  3.7561167e-001 -3.6848110e-001  2.4170457e-001 -2.7331025e-001  2.2893305e-001  2.8595522e-001  3.3768401e-001 -1.5382180e-001  7.2795152e-001  5.9375330e-001  6.9650802e-003 -3.6852676e-001 -1.7829600e-001 -2.4150958e-001  7.9108736e-001  1.7739038e-001 -1.3668610e-001  2.9680349e-001  1.1661337e+000 -1.8108099e-001
 -1.7946066e+000 -6.0816678e-002  5.7848271e-001 -4.6724511e-001 -7.8965930e-002 -2.8975253e-001  3.3146349e-001  2.4765089e-001  3.2402098e-001  4.4993788e-001  3.2165754e-001  7.7344955e-001 -5.7126237e-001 -2.4534718e-001 -1.7385671e-001  4.6601443e-001  3.1081335e-002  5.3093951e-001  6.0971504e-001  4.0096074e-001 -1.9576975e-001  1.8981658e-001  4.4518842e-001  1.3541040e-001 -6.8424360e-003 -6.1282402e-001 -5.9255214e-002  3.2148870e-004  2.7935336e-001 -3.9938790e-001 -2.7028210e-001  1.8048234e-001 -5.3350213e-001  1.3225672e-001 -3.8285106e-001 -6.2966862e-001  4.8662137e-001  1.4523786e-001  3.8100523e-001  4.3961320e-002 -9.2521739e-002 -4.0284152e-001 -1.3964781e-001  4.1353375e-001 -2.5178402e-001 -6.5286822e-001  5.1254983e-002 -2.5942038e-001  6.8673604e-002 -6.3553310e-004  3.8009968e-001  4.5632013e-002 -5.9698584e-001 -3.8142094e-001 -2.3281867e-002 -1.0525264e-001 -2.1541046e-001 -6.5169929e-001  1.3663432e-001  2.5156738e-002 -1.1032062e+000 -1.6932138e-001 -1.7474333e-001 -2.4722543e-001 -1.0548786e+000 -1.9038053e-001
 -8.3621630e-001  2.4923321e-001 -1.2568929e+000  1.0539866e+000 -1.6506688e-001 -7.9597353e-001  6.1720994e-001  3.9532495e-001  9.9564400e-002  3.1616597e-001  3.6195748e-002  1.2492725e+000 -3.0847934e-001 -2.5494642e-001 -1.9894713e-001  3.1857179e-001  6.5232423e-001  1.1243878e+000  6.6758341e-001  7.1491646e-001 -9.2027470e-002  2.4783431e-001 -1.1126639e-001  3.0942891e-001  1.2427993e-002 -2.3167011e-001  1.1166376e-001  4.8826123e-001  5.5725629e-001 -7.7223769e-002  3.0057726e-001  2.3941257e-001 -6.7751645e-002  2.6323695e-002  2.3782102e-001 -1.1889358e-001 -2.9538187e-001  5.4554968e-001  5.3039101e-001  9.8850907e-001 -2.7938358e-001 -1.8738658e-001  3.6985264e-001 -6.1142065e-001  2.2461910e-001 -6.7973333e-001  5.5511902e-001  8.4739599e-001  5.0182763e-001 -5.7641299e-001 -2.5689351e-001 -2.2515378e-001  3.1606164e-002 -6.4730865e-002  1.5972517e+000  5.4799441e-002  1.1725891e-001 -3.1798622e-001  4.5241420e-001 -1.7186794e-001 -2.6871507e-001 -4.1812147e-001 -9.3675606e-001 -1.1337046e+000 -2.1494871e-001 -3.3567979e-001
 -8.7595742e-001  4.0071806e-001 -7.4150022e-001  3.1345079e-001  2.2016265e-001 -5.3344843e-001  5.7575190e-003  8.2131446e-001  1.7412430e-001  4.7415055e-001  5.1547718e-001  4.9954968e-001  5.0202829e-002 -4.5158718e-001  1.5085717e-001  1.3436431e-001  8.2382573e-001  1.1884459e+000  7.1526183e-001  7.3805023e-001 -6.1468395e-001 -7.3233530e-002  3.3739140e-001  1.9467309e-001  2.1003276e-001 -1.0978340e-001  2.4910459e-002 -4.3544784e-001 -2.2928714e-001 -3.6654705e-001 -1.6736152e-001  1.4380714e-001 -1.2411488e-001  6.8314453e-001  2.8604325e-001  4.7639406e-001  1.2692644e-001 -1.6229828e-001 -7.4242364e-001 -9.1183172e-002 -9.3646190e-002 -6.7989841e-002  4.2565992e-001 -2.6630800e-001 -8.7752771e-002 -8.4045869e-001  2.5238598e-001 -4.6575304e-001  6.1305081e-001 -1.7277730e-002  2.7696670e-001  4.2191623e-001 -3.3853372e-001  1.1730845e-001  8.9600308e-001  4.0178989e-001  2.2065895e-001  3.0348395e-002  8.8369836e-001 -6.6179522e-002 -5.4577704e-001  3.0637977e-001 -7.4684921e-001 -2.9308949e-001  1.6398438e-001 -9.2566516e-001
 -4.1843802e-001 -2.3902740e-001  2.6799276e-001  1.0310869e+000 -3.8742183e-001  3.6769973e-001  2.6518193e-001  3.9477538e-001 -3.4866830e-001 -2.4092968e-001 -6.1363899e-002  6.8642329e-001  1.3202956e-001  2.6238462e-001  1.8463300e-001 -2.9939070e-004  4.2986716e-001  2.2820555e-001  6.8282467e-001  6.3619809e-001  1.5271575e+000  7.3887968e-001 -6.0923419e-001 -2.4901879e-001 -3.1576591e-001 -1.1145922e-001 -1.4735038e-003  1.6899395e-002 -1.4324325e-001 -3.6276899e-001 -3.6317910e-001 -3.4868720e-001  2.2016316e-001 -4.1076010e-002 -3.6342631e-001  6.5031711e-002 -7.0777208e-002  2.6042410e-001 -3.0310713e-001  3.5352625e-001 -4.9436828e-001 -3.9542772e-001 -3.3946338e-002 -7.6478324e-001 -1.8271968e-001 -3.9208708e-001 -2.1304136e-001 -2.4386537e-001  6.5435415e-001 -4.9425942e-001 -4.8111498e-001 -4.4315697e-001 -1.5071676e-001  7.0333745e-002  2.6180462e-001  1.3340562e-001 -2.5424678e-001  5.7509638e-001 -1.7012190e-001  4.3857385e-001 -3.3418780e-002  3.2078074e-001 -2.9858418e-001  3.9626549e-001 -6.2740781e-001  1.6298167e-001
 -4.3375830e-001 -1.2354076e+000  2.2081576e+000  9.9101800e-001  1.4994953e-002 -4.1936751e-001 -1.1439342e-001  2.2119534e-001 -3.3649899e-002 -3.0932000e-001 -4.6736239e-001  6.9027482e-003  6.0066188e-001  3.0528654e-001  5.6971615e-001  1.1124045e-001  3.0341066e-001 -3.1461848e-002  1.3402273e-001 -4.5114874e-001  6.0481019e-001  3.4178940e-001 -1.2453365e-001 -5.1516967e-001 -9.8557275e-002  3.2798012e-001 -5.8475069e-001 -1.8229936e-001 -4.3375313e-001  4.6151056e-001 -2.6705287e-001 -1.2765025e-001 -2.1213730e-001  3.0640176e-001 -5.3481863e-001 -9.1970983e-001 -4.7837180e-001 -6.0946861e-001 -1.1440696e-001 -1.0067896e+000  5.9969434e-001 -5.3895132e-001 -5.6892624e-001 -4.6224138e-001 -6.8933775e-002 -1.6587447e+000 -1.3380366e+000 -6.3046753e-001  5.6182201e-002 -1.1069478e-001 -2.1831976e-001  2.2493247e-001  6.6763941e-001  2.6312618e-001  9.3630064e-001  2.5502459e-001 -2.7167320e-001 -1.3072635e-001 -2.3473140e-001  1.0623213e+000 -2.2316739e-001  1.2490674e-001 -8.7542163e-001  1.0150996e+000 -1.6027546e+000 -6.6622528e-001
  2.9253747e-001  6.1267210e-001 -7.9581147e-001  1.7960951e+000 -3.6055152e-001 -4.9733831e-001 -8.3864711e-001  8.1990362e-002 -3.5741927e-001  4.6151374e-001  7.1899027e-002 -5.8134473e-001  2.4513305e-001  4.4387763e-001  6.5030468e-001  1.2659707e-001 -2.1726896e-001 -2.6190065e-001 -8.2653322e-003 -6.2507276e-001  4.8089885e-001  1.9403350e-001 -3.0723362e-002 -1.0484173e+000  1.8690558e-002  1.6771801e-001  9.3852397e-002 -1.7382735e-001 -6.5171954e-001  5.9457299e-001  1.6764284e-001  6.5555821e-002  9.1332692e-001  1.9540950e-002 -1.6501557e-001 -1.3963217e-001  3.0537665e-002 -1.3836559e+000 -3.7793540e-001 -7.5979747e-002  5.5739136e-001 -9.4847083e-002 -4.4212213e-001 -1.9962455e-001 -2.2575225e-001 -7.2689612e-001 -4.8663606e-001 -4.0820579e-001 -4.4422712e-001  2.9636933e-001 -4.0916978e-002  5.9523105e-001  3.8047024e-001  5.0406605e-001  4.2116673e-001  1.9522620e-001 -4.5104323e-003 -4.8226878e-002 -9.3661525e-002 -3.5438098e-001  1.0117451e+000  1.0931779e-001  9.5538351e-001  2.1154568e-001  9.4542695e-001 -1.2246894e-001
  3.1589638e-001 -8.3809251e-001  5.9095925e-001  7.5584122e-001 -4.7438075e-001  5.5588842e-001 -1.8463715e-001  1.5596977e-001  2.4039123e-001  4.7989035e-002  7.8642389e-001 -3.8483031e-001 -2.2838564e-001 -1.3062277e-001  1.0591588e+000  5.2355357e-001 -1.3445746e-001  3.9714382e-001 -1.8493472e-001 -6.5520197e-001 -1.0400106e+000 -2.8606120e-001 -9.0258109e-002 -2.4281567e-001  1.3031204e-001 -6.8653888e-001 -3.0453448e-002 -5.3758239e-001 -5.7206486e-001  6.5245983e-001  2.5153188e-001  8.9821463e-002  4.2017049e-001 -3.7135891e-001 -2.8380746e-001 -4.1148500e-001  5.5792237e-001 -6.5403239e-001  8.0326477e-002  4.9121686e-001 -6.3168911e-001 -1.4038158e-002 -4.9081173e-001  4.0890379e-001 -5.5494895e-001 -3.3522763e-001 -2.5624124e-001  3.6073965e-001 -3.9740867e-002  7.8974819e-001  5.2215970e-001  9.3895898e-001 -8.3924549e-002  1.9940356e-001  1.6920847e-001  3.7593707e-001 -8.4143505e-002  2.3620083e-001  4.2708211e-001  8.7025506e-002  7.2578242e-001 -1.3775301e-002 -1.4104086e+000 -2.1232844e-001  2.7914082e-001 -5.2629804e-001
  4.4812153e-001  2.3465492e-001  2.1675179e-001  2.4696901e-001 -4.0303182e-001 -3.3036924e-001 -5.1327947e-001  1.9115197e-001 -3.2630513e-001 -1.2741349e-001  9.7947843e-001 -6.6179570e-001 -2.9825035e-001 -6.9126790e-001  8.1571511e-001  3.5687941e-001 -1.3704574e+000  4.1990180e-001  1.3742593e-002 -6.2642639e-001 -1.1209455e+000 -3.3434398e-001 -7.0992533e-001  1.1934931e+000  3.2284677e-003  6.0342675e-001  4.8277820e-001 -6.0455452e-001 -7.7202246e-002  4.8954412e-001  7.7342219e-001  4.4812813e-001 -1.2467604e+000 -6.2031978e-001  5.1199097e-001  4.0088863e-001  8.0787116e-002  7.2937725e-001 -1.4192905e-001  5.5272614e-001 -3.4295558e-002 -4.7889843e-001  1.8008661e-001 -1.9932003e-002 -5.3956425e-001 -2.7138292e-001  3.3162591e-001  8.6496104e-001 -2.9131623e-001 -2.4842466e-001  3.6248823e-002  3.3193296e-001 -8.5208298e-001  5.8704702e-001 -8.2582302e-001  1.2147571e-002  8.8387468e-001  2.1598340e-001  6.7253877e-001  4.5772764e-001 -4.6130051e-001 -6.8075315e-001 -7.2406380e-001 -3.7901358e-002 -1.3036665e-001  7.8531387e-002
  5.1979807e-001  3.9262211e-003  5.2123841e-001 -9.7309309e-001  1.9108275e-002 -4.5395358e-001 -2.1695392e-001  1.9458076e-002  2.9034464e-001 -6.4566479e-001  4.7307863e-001  2.1205852e-001 -1.2523233e-001  4.7785451e-002  3.5105837e-001 -2.1152493e-001 -6.5803804e-001 -4.4283427e-001 -6.0011898e-001 -4.0709106e-001 -1.0919284e+000 -1.0033451e+000 -1.6604555e-002  3.4343647e-001  1.2741874e-001  1.0005126e-001 -6.0677490e-002 -6.9497274e-001 -2.1708326e-001  4.0280984e-002  7.8167916e-001  6.6974919e-001  9.2791144e-002  7.3063990e-001  6.2440953e-001  7.8888528e-001  9.9891644e-002  6.3830360e-001 -3.8484193e-001  3.0419834e-001 -5.2411980e-003 -4.1698814e-001 -4.9369434e-001 -3.4721170e-001 -5.7723944e-001 -4.9101973e-001 -1.4458855e-001 -3.9325278e-001  6.4716001e-003 -1.5291722e-001  1.4213165e-002  7.8492214e-001  5.5159136e-001  3.9609066e-001 -5.4528021e-001  4.2048190e-001  3.6158421e-001  4.7663229e-001  5.1064889e-001  2.7048730e-001  7.3257412e-001  3.2402380e-001 -1.4329122e-001  4.2932723e-001 -3.4107787e-001  1.0318064e+000
 -6.7629397e-001  1.7024826e-001  3.6324846e-001 -6.6646787e-001  1.2131412e-001  1.5405685e-001  3.1700907e-001 -5.0437478e-001  3.2745587e-001 -1.2372891e-001  4.0043849e-001 -4.0105406e-002 -1.2258491e-001 -9.2350158e-003  1.6617861e-001 -2.9535526e-001  9.9666707e-002 -8.4754505e-001  3.6536194e-001 -2.1460446e-001  2.4585374e-001 -3.6168848e-001 -3.6111266e-001 -6.7769876e-001 -6.3055801e-001 -3.3821139e-001  7.7013425e-001 -3.5349950e-001  1.0231602e-001  1.6708341e-001 -4.6324100e-001 -2.3792238e-001  6.9811842e-001  4.1413790e-001 -1.6889231e-001 -7.2510625e-002  2.7057494e-001  2.8382483e-001  5.0876041e-001  5.0078709e-001 -7.6967718e-001 -7.0720085e-001 -7.3792148e-001  1.6031540e-001 -8.2431051e-001  2.7660933e-001 -9.1384589e-001 -6.2565746e-002 -2.4065428e-001 -5.5362363e-001  1.4014383e-001  6.4347557e-001 -4.6088796e-001  8.1179535e-002 -1.3619267e+000  6.2860122e-001 -1.1606366e-001  2.9361230e-001 -2.7455437e-001  4.2086640e-001  3.8409145e-001  3.9430903e-001 -5.0416002e-001  1.3446813e+000  9.6182849e-001 -1.4596487e+000
  7.4192567e-001  1.2366735e+000 -2.9612181e-001  4.8204865e-001 -1.4942625e-001  1.5550815e+000  8.3334148e-002  1.0329115e-001 -2.5026221e-001  2.6395005e-001  3.7151147e-001  8.0500658e-001 -4.8943700e-002  7.0018241e-001 -8.4560440e-002 -5.0364976e-001 -4.9577756e-001  7.0993473e-001  1.3300959e+000  2.8950121e-001  2.5010312e-001  2.8998086e-001  5.7523246e-002  1.1526079e-002 -1.2878822e-001 -5.0750586e-001  5.3389465e-001  5.0872035e-001  4.5401682e-001 -8.2079389e-002  7.8300468e-001  5.0464220e-001  1.6035920e-001  4.2607909e-001  5.5676057e-001 -8.8227370e-002  5.1764345e-001  4.5407914e-001  2.8466767e-001  2.2944152e-001 -4.6823040e-001 -4.3971842e-001 -6.7665528e-001  6.5674757e-001 -1.9983397e-001 -8.2724184e-001  8.4468540e-002  5.3209014e-001  9.6640337e-001 -1.5787030e-001  3.7624453e-001  4.8924727e-001 -3.7263391e-001  5.4910672e-001  9.7476292e-002  2.9461776e-001 -2.5924151e-002  7.9035874e-001  3.2511901e-001  7.1268865e-001  1.8233458e+000  6.5942696e-001 -1.1978031e+000  4.2259535e-001  4.7594317e-001  2.2967915e-001
  2.0745704e+000 -1.4498550e-001  1.1928420e+000 -8.5666972e-002  4.2655637e-001 -3.2888647e-001  6.0814967e-002 -5.7191558e-001  2.9700764e-003  3.4824138e-001  3.5949754e-002 -9.8893585e-001 -3.5253446e-002  1.2114273e-001 -6.3719102e-001 -5.2035112e-001  7.4582147e-001 -5.0163733e-001  1.2783870e-001 -1.6573800e-002  2.6385907e-001 -2.5321132e-003 -8.9431409e-001 -5.9704861e-001 -3.3605779e-001 -2.8724978e-001  5.5316392e-001  1.4258464e-001  5.0247975e-001  3.3313842e-001  5.5552420e-002  7.6885154e-002  1.1732560e+000  5.0637079e-001 -5.4383878e-001  1.9147496e-001  4.7594605e-001  3.3559662e-001  3.7183827e-002  7.0025854e-001 -1.5547216e-001 -4.7699865e-001  9.1807529e-002 -2.1919228e-001 -1.9240382e-001  8.1619425e-002  2.0064743e-001  4.2274328e-002  2.8047939e-001  7.8665642e-002  2.9939752e-001 -1.9207707e-001 -1.8691276e-001  5.5276484e-001  2.0156007e-001 -2.2981204e-001  3.4978398e-001  1.8855895e-001 -1.5419518e-001  3.5860186e-001 -2.9661223e-001  4.8095576e-001  1.9573984e-001  1.9636979e+000  7.5319673e-001  7.0812114e-001
 -2.1730635e-001  2.1003975e-001  8.1948491e-001 -1.0698720e+000  1.3633456e-001  1.6622759e-002 -3.5353916e-001 -5.5833666e-002 -3.3225920e-001  5.5571018e-001 -3.3634254e-001 -7.2184845e-001  5.3371869e-001 -3.4803937e-001 -6.4441288e-002 -9.9989328e-002 -9.1575708e-001 -1.1219048e+000 -6.5108587e-001 -6.4066069e-001  7.6931742e-001  2.4229022e-001 -3.5361866e-001  1.4620881e-001 -4.3552138e-001  4.2154007e-001 -2.6954620e-001 -1.7552514e-001 -6.2490094e-001 -1.3522529e-002  3.9443016e-001  2.1423190e-001 -5.6243831e-001  1.2524427e-001  5.6400876e-002  3.6746072e-001  7.2907157e-001 -5.1303591e-001 -5.8421800e-001 -1.6880018e-001 -3.2479760e-001  6.6432294e-003 -2.1742816e-001 -7.3118284e-002 -2.6018291e-001  5.3233160e-002 -2.3918769e-001  2.9865039e-001  1.7276890e-002  8.7336115e-002  2.9416159e-001  3.3692310e-001  3.5043354e-001  1.4306696e-001  1.8155074e-001 -4.2839540e-003 -2.6257603e-002  1.9623519e-001 -8.3906626e-002 -1.0363461e-001  1.0823843e+000  6.2506871e-001 -6.5138697e-001  7.2668843e-001  4.9734254e-001  1.5659511e-002
 -1.4351419e-001 -3.2648559e-001  1.5531921e+000 -5.0191304e-001  1.2154899e-001  4.5363174e-001 -6.9668910e-001 -1.3935462e-001 -3.8183191e-002  1.6200802e-001 -9.1800314e-002  2.7988752e-001  9.0532227e-001 -4.3095761e-001  3.9190481e-002  2.3236156e-001 -2.3357514e-001 -5.9386641e-001 -1.0417832e+000 -1.3224036e-001  3.9018412e-001  2.7000379e-001 -6.0111677e-001  1.1101000e+000 -1.0071080e-001  5.9061219e-001 -4.8886905e-002 -1.4470454e+000 -6.5030240e-001 -8.8939908e-001  2.3436580e-001  1.8141517e-001 -9.0320395e-001 -5.7074241e-001  3.8786184e-001 -2.2296838e-002 -1.9535781e-001 -3.1320100e-001 -7.3067234e-001 -8.3704606e-001  8.8048805e-001  3.2490480e-001  1.5786534e+000  1.1545248e+000  4.6363998e-001  1.1957187e-001 -1.0648922e-001 -3.5565450e-001 -1.1499736e+000 -9.6862977e-001 -2.1721707e-001  3.4114909e-001  2.8098438e-002  2.9806920e-001 -6.2303350e-001 -4.0700240e-001 -6.3955241e-002  7.7475192e-002  5.9379715e-002 -7.6126581e-001 -6.9667036e-001 -5.8775676e-001  1.1685760e+000  8.1600076e-001 -8.9585757e-001 -6.3694262e-001
  2.6750221e-001  4.2059427e-001  3.9557572e-001 -1.1714064e+000 -1.9976063e-001  4.9619527e-001  3.3242088e-001 -1.6142047e-001 -8.3969606e-002  8.1855019e-002 -3.4949719e-002 -2.8775599e-001  2.9080997e-001  1.9024524e-001  2.9298090e-002 -5.9537417e-003 -4.3289023e-001 -2.1328091e-001 -7.8925333e-001 -3.3406798e-001  5.9750632e-001  1.2352535e-001  1.2638362e-001  3.7963822e-001 -1.8012963e-001  1.1137072e-001  1.2970569e+000  9.4193229e-001  9.2096759e-001  7.9506432e-001  9.7179734e-002  1.4891977e-001 -6.4339724e-001 -5.6753469e-001  1.1127025e-002 -8.0316752e-002  1.9087450e-001  1.0158030e+000  5.4725983e-001  6.8977708e-001  1.3909097e-001  7.0706774e-002 -8.8614872e-002  9.2565850e-001  1.2110448e-002  2.8883618e-001 -6.4391023e-002 -8.3805117e-001 -8.5148777e-001 -1.2081964e+000 -8.6734296e-002 -3.5672838e-001 -6.5063054e-002  2.6004968e-002  1.4452858e-001 -1.6148799e-001 -7.7088670e-001 -1.5560286e-001 -3.1976698e-001  4.3688317e-001  4.2768177e-001 -4.8217783e-001  4.2372012e-001  1.0779886e+000 -1.9556765e-001 -7.4974789e-002
 -1.0720795e+000 -1.3695382e-001  5.1458065e-002 -2.3856243e+000  3.3438660e-001  6.9364371e-001  5.2299098e-002 -6.2208181e-001 -2.9563319e-001 -2.6579486e-002 -6.9253241e-001  1.4681898e-001 -1.2942329e-001  8.4134190e-002  4.1506911e-004 -2.4322931e-001 -2.3622300e-001 -1.1399238e-001 -4.9103058e-001 -5.7464613e-002  4.0274874e-001  3.7456572e-001  2.1887452e-001  3.2644582e-001 -4.8476502e-001  5.3389454e-002  5.7127718e-001  7.0375337e-001  7.8396075e-001 -5.1474475e-001 -1.9693961e-001  6.4125907e-002 -7.8498742e-001 -9.4077029e-001 -5.7200133e-001 -5.6704666e-001 -3.6844684e-001  4.0306562e-001  1.1394686e+000 -2.3826133e-001 -6.1971869e-002 -4.3624707e-001 -1.9824289e-001 -1.0063359e+000  1.6104993e-001  1.1155347e+000 -6.0601026e-001 -1.0794481e+000 -8.3792353e-001 -7.8439749e-001 -5.2594298e-001 -7.4319569e-002  3.4222571e-001 -4.5394882e-001 -1.1010630e-001 -3.1307567e-001 -2.5103567e-001 -2.0559539e-001 -7.2496032e-001 -3.3904571e-001 -2.5448593e-002 -7.9684585e-002 -1.5589564e-001 -2.5363270e+000  1.8044845e-001 -2.0970456e-001
  1.8412585e+000  2.5309954e-001  1.0659856e+000 -9.5875300e-001  9.3265336e-002 -7.9078285e-001  3.5162165e-001 -2.9498759e-001 -3.3163615e-001  4.7118902e-001 -5.2587080e-001  1.0574730e-001 -2.7031493e-001  1.5289140e-002 -5.6606319e-001 -2.8694870e-001 -7.1202404e-001 -3.3401922e-001 -1.1853046e-001  3.9943292e-002  5.2089494e-001  3.3174363e-001 -4.9660425e-001  3.8876042e-001 -3.1601498e-001  8.8247262e-001  2.5208409e-001  1.1990051e+000  5.6959731e-001 -5.7626807e-001 -2.3617629e-001  2.9951175e-001  8.8153216e-002  1.5792880e-001 -1.3194526e-001  2.7114896e-001 -6.1264295e-001  1.2527397e-001  9.4089602e-001  1.7977399e-001  6.0093832e-001 -5.2838436e-001 -2.8207226e-001 -1.2177078e+000  9.9514542e-002  3.0409105e-001 -8.1660525e-001  3.4381680e-001 -6.0358156e-001 -9.6950275e-001 -6.2475006e-001 -4.6003075e-001  7.9736495e-001 -2.6383269e-001  2.3858442e-001 -2.1674383e-001 -1.0381618e-002 -1.9439812e-001 -4.1850403e-001  1.6063272e-001 -1.1985599e+000  4.7224899e-001  2.0242940e-003  7.6486762e-001  1.9092899e-001  1.3296799e+000
  6.3580073e-001 -2.3693903e-001  1.0607436e+000  9.8018180e-001  3.9691569e-001  1.6944152e-001 -6.2630297e-002 -9.7768583e-001 -1.7139659e-001 -3.1828426e-002 -6.3218173e-001  1.5435947e-001  4.9340710e-001  4.7339229e-001 -1.1031339e+000 -4.4666805e-001 -4.9967879e-001 -5.1055913e-001 -1.5048164e-001  8.8860463e-002 -5.2006462e-001 -2.0346575e-001 -5.9007101e-001  2.5439483e-001  3.7831673e-001 -3.9008089e-002  1.4925023e-001  3.6893406e-001 -1.4742003e-001 -1.0162932e+000  3.0002944e-002  9.6161206e-002 -4.7798548e-001 -1.1702005e+000  2.0256577e-001 -4.1864776e-001 -7.4970418e-001 -1.8870241e-002  1.0583463e-001  5.5543222e-001 -6.8181931e-001 -8.5791627e-002  7.5701991e-002 -4.5517783e-001 -3.0465742e-001  1.5583698e-001  1.2411742e-002  4.6095118e-001  4.7025767e-001 -2.1920314e-001 -2.4134597e-001 -2.2398300e-001  7.0963833e-001  1.0893416e-001  2.7873323e-002  1.6976153e-001  1.1020475e-001  5.5322434e-002  1.0625524e-001  3.6694911e-001  6.9673091e-001  3.5056053e-001  8.1453118e-001  4.0020768e-001  3.0647201e-002 -6.9682658e-001
  8.4567647e-001  4.2840232e-001  5.8612082e-001  6.6457374e-001 -5.1513062e-001 -5.7874055e-001 -3.7338261e-002 -3.0947108e-001  1.2818471e-001 -4.8381938e-001 -6.6438445e-001 -1.1301338e+000  1.1933700e-002 -1.6061206e-001  8.4105328e-002  2.9663458e-002 -5.8576353e-001 -1.0798205e+000 -4.1791068e-001 -2.1401155e-001 -4.1206354e-001 -8.9950602e-002  1.1880953e-002 -9.1733998e-001 -7.3674406e-002  4.9431109e-001 -1.4169599e-001  3.0787150e-001 -1.5607323e-001 -6.9846123e-001 -5.0221984e-001 -4.9959801e-001 -3.5009955e-001 -1.2385389e+000 -3.0381302e-001  1.2602997e-001 -1.1305699e+000  4.6747916e-001  1.6032286e-001  2.1503093e-003  5.8536899e-002  1.8701832e-001 -2.0758555e-002 -2.9394839e-001  4.9715154e-001  5.1860296e-001 -1.1171730e-001 -1.3111818e-001 -4.1329110e-001  4.1073942e-002 -2.0678195e-001 -1.0692105e-002  6.0826197e-001  3.2610725e-001 -3.1083953e-001 -3.7438713e-001 -9.6671479e-002 -7.1983454e-002 -2.0441959e-001 -2.1430368e-001  2.0146812e-001 -6.3426791e-002  9.2197774e-001  1.9623693e-001  3.0815995e-002  3.5523987e-001
  1.7630439e-001  4.9698496e-001  2.4841472e-001 -1.2760570e+000  1.7368119e-001 -1.2411014e+000 -4.8861108e-001  7.4002808e-003  8.2254619e-001  1.3329076e-001 -2.6725195e-001  5.4067141e-001 -1.0318039e-001 -6.0114029e-001  1.6962796e-002  1.9755577e-001 -3.0513339e-002 -1.6899313e-001 -5.0908315e-001  6.4112440e-001  6.8424095e-001  4.3064711e-002 -6.2823304e-001 -6.2352366e-002 -1.5956027e-001 -6.4449439e-002 -5.1954868e-001  3.2745757e-002 -4.4694902e-001  8.0977989e-001  1.4295486e-002 -2.3030767e-001  4.2332461e-001 -7.3073301e-001  2.1856340e-001 -1.9449632e-001 -7.8793085e-001  2.4754861e-001 -2.9124062e-001 -3.0206809e-001 -2.8783785e-002 -1.6583197e-001  1.6571879e-001 -1.0562485e+000  9.3010732e-002 -6.8320602e-003  3.3996146e-002 -3.6222661e-001 -4.8986782e-001 -1.1511194e+000 -1.9217601e-001 -3.6670380e-001 -3.5058056e-002 -7.4892969e-002 -9.8139409e-002 -6.1483008e-001  1.8209127e-001  5.4847937e-001 -2.9887282e-001 -5.3466952e-001 -1.5006587e+000  5.0146369e-001  3.1518975e-001  8.7732922e-001  1.9302497e-002  9.1647453e-001
  6.8424559e-001 -7.8723429e-001  1.3215250e-001 -7.5095352e-001 -1.3405885e-001 -1.1399229e+000 -3.8677084e-001  5.6910033e-001  4.6974868e-001  7.0848617e-001 -1.2019774e-001 -3.8539925e-002  3.5479758e-001 -9.2684065e-002 -6.6815102e-003  3.6875299e-002  7.2671135e-001  3.8277405e-001  6.8914092e-003  2.8470931e-001 -8.0707123e-001  1.1238235e-001 -7.8002954e-002  9.0555065e-001  3.4425163e-001  4.0389405e-001 -2.5554276e-001 -5.9463156e-001 -5.7398461e-001 -3.2842615e-001 -3.8159943e-002  3.4602119e-001 -2.4144367e-001  5.1226009e-001  9.0998393e-001  7.6977276e-001 -1.1117028e-001 -3.8884171e-001 -3.7354449e-001  3.9397708e-001  8.5707179e-001  6.1512130e-001  1.0315570e-001 -3.9843173e-001  3.2727549e-002 -2.6312449e-001  1.1215900e-001 -7.8873141e-001 -1.3843282e-001  1.8133690e-001 -5.2595627e-002 -3.3263039e-002  6.6160034e-001  9.0096378e-001  6.0895380e-001 -5.2465628e-001  5.5368958e-001  2.5903000e-001  3.2820171e-002 -4.6466304e-001 -6.7216491e-001  3.1106336e-001  1.3995605e+000  9.1384133e-001  1.0232959e+000  9.1913523e-001
 -5.3843916e-001  4.3107392e-001 -3.3676207e-001  8.1659627e-001  2.0074637e-001 -2.3613588e-001 -2.8994022e-001 -4.7170947e-001  1.7553699e-002  1.9207491e-001 -5.2382560e-001  6.8979227e-001  2.0557178e-001 -3.9754346e-001 -6.4044462e-001 -5.9633955e-001  9.4393566e-001  2.1272039e-001 -1.3081606e-001  1.2669533e-001 -1.0024826e+000 -7.8989010e-002  1.2220246e+000  4.8007661e-001  3.2682491e-001  6.0820209e-001 -5.1869171e-001 -3.3602501e-001 -8.9492163e-002 -1.0288826e+000  2.7126366e-001  7.5166760e-001  2.7250798e-001  5.0170446e-001  1.1284775e+000  1.3544059e+000 -5.9398375e-001 -4.3199948e-001 -6.4553784e-001  3.1531894e-001  6.5525039e-001  4.9220827e-001  9.4424919e-001  3.0383190e-001  1.9405328e-001  2.1079030e-001  5.9769639e-002 -1.3151206e-001 -6.9674668e-001  9.2160526e-001 -5.0201718e-001 -1.0394613e+000  2.1374370e-001  1.0351598e-001  1.2780929e-001 -6.0423270e-001  8.7999921e-001 -4.8472240e-001 -3.9633517e-001 -4.5905654e-001 -4.9594428e-001  1.8268524e-001  1.9549984e+000 -1.3106325e+000  9.1642983e-001 -1.8192423e-001
  6.0863330e-001 -2.7898287e-001  1.1216071e+000 -7.2263148e-001  8.1618987e-002 -5.4777499e-001 -1.0644035e-002 -6.6511701e-001 -4.9471655e-001 -1.8922111e-001 -1.0287345e+000 -5.2630576e-001 -3.6180173e-001 -6.6853676e-001 -5.6802943e-001 -1.3444657e-001 -5.3915221e-001 -8.5299188e-001 -6.4285867e-001 -2.6875473e-001 -6.8500782e-001 -8.1126074e-002 -5.4680913e-001  1.4225080e+000 -1.5090732e-001  1.0765542e+000  9.5931869e-002  2.4014082e-001  3.3370387e-001 -2.8657879e-001  2.3477813e-001 -2.1511500e-001 -7.7063778e-002  4.4546765e-001  8.1433096e-001  8.6633620e-001 -7.8365057e-001  8.2102579e-001  7.7061967e-001  6.0653416e-001  9.7443462e-001  3.6486691e-001  5.4118628e-001  6.9604078e-001  1.0414608e+000  1.0871961e+000  1.2883340e-001 -8.1020209e-001 -4.5451658e-001 -3.6573260e-001 -4.1218979e-001 -5.6363834e-001  8.8834180e-001 -1.5718733e-002 -2.4882618e-001 -1.1622078e+000  6.1701787e-001 -5.3117998e-002 -2.4043593e-001  1.1702448e-001 -1.2899181e+000  3.5741395e-001  6.1099762e-001  5.5098170e-001  1.2227947e-001  5.9410319e-002
  2.1946394e-001  5.2078011e-001  2.8811453e-002 -4.9638803e-001  4.2341022e-002 -8.3858270e-001 -4.7618849e-001 -7.5277895e-001 -4.2892444e-001 -6.0086654e-001 -9.4797977e-001 -7.0443950e-001 -6.6229966e-001 -3.4209945e-001 -7.5840094e-001 -1.0436701e+000 -2.7619329e-001 -9.0224516e-001 -6.4116975e-001 -3.5928628e-001 -1.1681743e+000 -2.2050425e-001 -3.4083742e-001  2.7171763e-001 -2.3605129e-001  9.0513163e-001 -2.1412948e-002 -4.4489565e-002  2.0445864e-001 -1.1691696e+000  2.3130323e-001  9.9937461e-002 -1.0231892e+000 -1.1902405e+000  2.7798073e-001  1.0945722e+000 -1.5671515e+000  2.2654025e-001  2.4660865e-001  5.4716748e-001 -6.1164393e-002  2.3113369e-001  1.4318771e-001 -6.8218730e-001  2.4755719e-001  2.5588562e-001 -1.7074559e-001  6.4129699e-002 -8.1725528e-002  1.6696466e-001 -6.0249629e-001 -8.2238765e-001  2.3542756e-001 -2.4239803e-001 -7.7460099e-001 -1.7706586e-001  7.4554083e-003  1.5015014e-001 -2.7768126e-001  2.1722415e-001 -1.4165367e+000 -1.2666848e-001  3.4847982e-001  8.3257261e-001  1.5898868e-001 -4.7999053e-001
  8.1726093e-002  1.2184334e-001  7.0191386e-001 -2.0325070e-001 -6.3818399e-001 -1.6860777e-001 -5.8505520e-001 -2.7890531e-001  5.4867214e-002 -5.0532739e-001 -7.0098633e-001  3.6701916e-001 -4.5966618e-001 -5.7768826e-001 -8.2750325e-001 -2.9801128e-001  3.3452674e-002 -4.3465675e-001 -2.1349344e-001 -4.2030099e-002 -1.0593953e-001 -3.5119576e-001 -8.2955970e-002  9.2592742e-001  6.0417489e-002  3.7408058e-001 -7.7574305e-001 -1.0810440e+000 -1.2935167e+000 -1.0553402e-001 -8.2657945e-002 -7.7487531e-002  2.6106370e-002 -2.1932970e-001 -1.0190756e-001  1.2876211e-001 -2.6878627e-001 -1.0497604e+000 -1.5402369e+000 -9.6048850e-001  7.3012202e-001  1.9390146e-001  1.2204780e+000 -6.5898843e-001  3.3173093e-001  6.1217555e-002  1.1098894e+000  1.1372392e-001 -4.1535957e-001  6.1572139e-001 -4.0076837e-001 -7.7934070e-001 -3.0845120e-001 -3.0079053e-001 -9.7739504e-001 -9.2016053e-001 -5.6009674e-002  6.7391431e-002 -4.5301558e-001 -6.1121321e-001  8.5189879e-002 -5.7018544e-001 -7.8179692e-002 -7.9414755e-001  1.0498908e+000 -1.2990030e-001
  7.3594246e-001  2.8327426e-001  5.1323882e-001  2.4472835e-001 -1.4341503e-001 -3.8725748e-001 -8.8439846e-001  4.3249258e-001 -1.2465212e-001  3.6899820e-001  3.0874137e-002  2.9122529e-001 -1.6646346e-001 -7.1120295e-001 -2.3459699e-003 -1.3858097e-001 -4.7411608e-001  3.5728650e-001  3.9762579e-001 -2.8573189e-001 -7.8600161e-001  2.2632230e-001 -9.9045603e-001  8.5264979e-002  3.1993672e-002 -1.7872428e-001 -4.1837455e-001 -8.3417130e-001 -8.0044797e-001 -3.3946884e-001 -4.3744485e-001  4.7752475e-001  3.7460495e-001  6.2241582e-001 -3.6438322e-002 -8.0556660e-001  1.4554261e-001 -7.0299016e-001 -4.5011058e-001 -7.0255609e-001  3.5838837e-001 -4.4716911e-001  9.8002419e-002 -7.5439783e-001 -3.8576063e-002 -3.8329435e-001  5.4077888e-001  2.6668147e-001  5.2803854e-001 -1.0143840e+000 -1.8880697e-001  6.9834347e-002  3.5264551e-001  3.9719155e-001  5.5747649e-002  2.9731156e-001 -2.7614265e-001  7.4597890e-001  3.4363633e-001 -2.5357430e-001 -3.4806746e-001 -2.6743296e-002 -5.6267522e-001  5.6457281e-001 -4.5250494e-001  1.1584268e+000
  6.7062273e-001 -5.4941061e-001  1.0586333e+000  1.9382029e-001  1.4965427e-001  3.4589711e-001 -9.5956483e-001  3.1021467e-001  2.3432267e-001  9.1163186e-001  5.3126816e-001  1.2561310e+000  3.0540236e-001  8.1165736e-001  3.0931435e-001 -4.4244838e-001  5.8534336e-001  8.3616145e-001  7.8691761e-001 -3.3464626e-001  3.6613445e-001  2.4562578e-001 -6.5998926e-001 -4.8213493e-001  2.2126363e-001 -3.9875859e-001  3.4989378e-001  5.1182961e-003 -1.4818419e-001 -4.5231029e-001 -2.8712448e-002  3.6920301e-001 -5.5402324e-001 -3.5841348e-001 -6.4914318e-002 -1.0021887e+000 -3.3396854e-001 -1.4947601e-001  4.0015006e-002  7.2626633e-001 -8.1859468e-001 -9.4336852e-001 -1.2016285e+000 -7.2781751e-002 -5.3104735e-001 -1.9454562e+000 -8.7915238e-001 -3.0955457e-001  5.4208492e-001 -3.1053640e-001  4.5431278e-002  1.7460810e-001  2.1150957e-001  8.3838588e-001  2.9849648e-001  6.2444285e-002  7.2673199e-001  7.4050726e-001  3.5627107e-001 -1.8644867e-001  8.2375159e-001  6.7188874e-001 -3.4247450e-001  3.2492693e-001  3.4851495e-001  6.5559405e-001
  4.3378161e-001  2.5757564e-001 -5.3722175e-001  1.1936524e-002 -1.8942185e-001 -8.4658355e-001 -6.5256795e-001  5.1602414e-001  1.1277511e-001  6.8521945e-001  4.0478278e-001  9.9282446e-001  7.1037071e-002  2.3758189e-001  2.1121718e-001 -4.7431657e-002  1.5198557e-001 -5.7428830e-001  3.7481027e-001 -4.0936979e-001  5.0936182e-001  5.6898191e-001 -4.0927464e-001 -4.8205708e-001 -2.0057053e-001 -1.8622495e-001 -8.4258621e-001 -1.4672245e+000  6.2901798e-003 -1.6687671e-001 -4.1085248e-002  2.9601494e-001  2.9506310e-001  2.9335078e-001  1.1911654e-001  4.6575832e-001 -1.9380534e-002 -4.5846017e-001 -9.7379070e-001 -1.0899575e+000  2.6698447e-001 -8.4963785e-001 -5.9971257e-002 -5.3514539e-001  1.3558994e-001 -5.4416675e-001 -3.5036230e-001  8.5189763e-002  2.9950995e-001 -5.3699296e-001  2.7225512e-001  3.4250854e-001 -1.3288890e-001  6.8593996e-001 -3.4887177e-001  3.2808131e-002  2.3785605e-001  6.9051759e-001  2.0318250e-001 -3.8448137e-001 -4.6141536e-001  2.2061252e-001 -1.1393838e-002 -8.3512337e-001  5.5364173e-001 -2.8685155e-001
  5.1410144e-001 -9.6498846e-002  1.1450254e+000  2.7203104e-001  3.7582528e-001  6.8710132e-001  3.6791566e-001  3.9914365e-001 -3.1616331e-001  1.2455919e+000  2.1427096e-001  1.1887365e+000  5.7707339e-001  8.2821052e-001  1.2068451e-001  2.4645425e-001 -2.0490895e-001 -3.9087692e-001 -2.5915744e-001 -5.9610911e-001  1.9048021e+000  3.5955822e-001 -9.7287293e-001  6.9767208e-001  1.9777195e-001 -2.3338983e-001  8.3738194e-001  1.0665014e+000  9.4563860e-001  1.0822737e+000  8.6719674e-001  5.7129415e-001  9.5835556e-001  5.3011356e-001  1.9958727e-001  7.9348357e-001  1.4174553e+000  6.5645710e-001  7.9788485e-001  1.1809582e+000 -3.4899666e-001 -3.5740184e-001 -1.2593515e-001  4.1342117e-002 -4.2031971e-001 -5.3541300e-001 -8.3920057e-001 -3.4883464e-001 -2.5116320e-001 -1.3528476e+000  2.2107318e-001  3.2669867e-001  6.5494308e-001  9.2419253e-001  3.7411781e-001 -1.1341599e-003  3.0579366e-001  2.4004764e-001  5.0200042e-002  3.5392187e-001  3.4844129e-001  4.9689152e-001 -4.8829702e-001  7.8319858e-001 -3.3511915e-001  2.6851932e-001
 -2.6402310e-001 -5.0047753e-001  1.0536515e+000  7.2045456e-001  9.4776449e-002  1.7587179e-001  6.4041021e-002  2.2224868e-001 -4.9692715e-001  5.1003812e-001  3.8906789e-002 -1.1668309e+000  4.5443788e-001  6.5138677e-001  4.1540878e-002 -8.6241075e-002  1.9006631e-001 -2.3054623e-001 -7.3769555e-001 -2.8501069e-001  5.8943058e-001 -2.3314654e-001  8.3920609e-001 -8.4850391e-002  4.4006429e-001 -2.2433045e-001  5.0065792e-001  1.5225850e+000  1.5827386e+000  4.7494323e-001  6.0136440e-001  7.1311899e-001  4.0431413e-001  1.0955122e+000  3.6399742e-001  1.0125528e+000  1.3421753e+000  8.9883816e-001  4.1303170e-002  3.3436689e-002 -9.3737963e-002  9.4164817e-002 -4.3189229e-001 -3.0180852e-002  1.6708199e-002  2.7950109e-001 -3.0473795e-001 -4.5508557e-001 -3.5319694e-001  7.9107474e-001  3.8361941e-001  4.2984042e-001  1.3276840e+000  4.3997312e-001  8.0462092e-002  3.9652227e-001  6.7156245e-001  4.2898717e-001  6.4840879e-001  8.6174668e-001  1.0824060e+000  5.2550146e-001 -1.8026234e-001  9.9390683e-001 -1.8976678e-001 -3.3334091e-001
 -2.0123872e+000 -3.2801451e-001  6.7840864e-001  2.4341536e+000  2.6068847e-001  1.7707813e-001 -3.4984991e-001  6.7255692e-001  3.3120618e-001  2.0273273e-001  9.3882428e-002 -8.1428966e-001  4.3880576e-001  6.6841232e-001  9.0319986e-001  4.0954503e-001 -1.5405023e-001 -4.3367858e-001  4.1012095e-001  7.4654670e-002  7.8057179e-001  3.7032180e-001  1.1720598e+000  1.3597603e+000  1.3782028e-001  1.2956773e+000  1.0458466e+000  1.7545225e-001  3.2734392e-001  3.6895386e-001  4.6268163e-001  2.0785591e-001  1.0412885e-002  5.5206119e-002  6.1009075e-002  2.5858898e-001 -1.1072660e-001  3.8963429e-001 -4.1838649e-001  3.7761214e-001  1.1137012e+000  7.0192610e-001  1.1158274e+000  1.3722651e+000  7.5622566e-001 -1.4252527e-001 -3.3759587e-001  1.0958026e+000  6.7144672e-001  6.5826612e-001  2.4999307e-001  1.1360776e+000  1.3898304e+000  7.8248580e-001  7.0711747e-001  3.4137812e-002  4.7668380e-001  8.8742868e-001  8.1911725e-001  7.2314011e-001  6.1305057e-001  8.7790045e-001  8.9015781e-001  7.1917331e-001  1.6618647e-003 -6.3873479e-001
 -6.5260775e-001 -5.5764262e-002  3.3812033e-001  2.0231338e+000  2.6137917e-001  2.4481442e-001 -1.3621574e-001 -1.4963077e-001 -2.9201153e-001  3.2574227e-001 -2.8971135e-001 -2.1819805e-001 -5.2100008e-003  1.3850846e-001  3.6309777e-001  2.5160794e-001 -2.7102830e-001 -7.7813568e-001 -8.6794843e-001  3.2632236e-002 -1.0736157e+000  9.9794046e-002  8.8538635e-002  5.9810257e-001  1.8600430e-003  9.5155959e-001  2.9345836e-001  1.0113903e-003  1.4662364e-001  1.8878266e-001  7.4894948e-001  6.9143390e-001  3.9832157e-001  1.5648890e-003  5.6124602e-001  1.1411039e+000 -1.2633082e-001  6.6235552e-001 -1.4440471e-001  1.3824477e-001  3.9340408e-001  3.7790118e-001  2.9056727e-001  8.0221584e-001  1.9808323e-001  3.6615097e-001 -1.0645328e-001  3.8135372e-001 -1.4946850e-001  1.2171149e+000  3.3267181e-002  3.1132394e-001 -7.8905108e-002  4.7909180e-001 -5.7947985e-001  9.2893573e-002  3.5351670e-002  1.0173923e-002  5.3705236e-001 -3.1178439e-003 -8.6534466e-001  5.4287815e-001  1.5094655e+000  6.6472950e-001  2.0474743e-001  4.6736818e-001
 -1.0288040e+000 -4.4404209e-001 -2.3200357e-001  5.8736971e-001 -5.6417898e-001 -3.2807940e-001  4.1043357e-001  8.3405306e-002 -6.2097740e-001 -1.6052450e-001 -7.4671123e-002 -1.1043058e+000  3.7103948e-001 -7.3527615e-001 -1.2227212e-001 -1.0462499e-002 -1.7471049e-001  6.9424413e-001  1.6300087e-001  2.2147131e-001 -7.4601385e-001  2.5026177e-001  3.5939333e-001  6.2435286e-001 -2.8955817e-001  6.2082766e-001  2.4042940e-001  6.3142804e-002 -5.1803568e-002 -1.1467510e-001  3.2592302e-001 -4.5724786e-001  1.1348850e-001  4.4275729e-001 -3.2236690e-001  1.8878326e-001 -1.9380641e-002  4.7946851e-001 -3.1673186e-001 -2.1186618e-002  6.2113819e-001  4.4272511e-001  1.5172169e+000  6.8179146e-001  5.2669530e-001 -3.7002858e-001  4.9348321e-001  6.8356856e-002  8.9979943e-001  1.0316505e+000  2.9998786e-001  5.9844832e-001  5.4827017e-001  4.6006490e-001  5.8687065e-001  2.5574331e-001 -1.0363026e-002  3.7794825e-001  3.2381767e-001  3.7183939e-001  6.1209287e-001  3.6875558e-001  8.7387945e-001 -2.9267198e-001  4.4315939e-001 -9.9940537e-001
  4.8817790e-002 -1.2276574e+000  9.6844536e-002 -4.0770517e-001 -7.4111894e-001  1.0110312e+000 -6.5579210e-001  3.1621667e-001 -5.6281592e-001 -3.3937394e-001 -1.7512776e-001 -1.0616053e+000 -1.0588897e+000 -3.5919863e-001  5.5764908e-002  1.6376594e-001  1.4968682e-001  5.6109332e-001  1.0638342e-001  2.3493858e-001  2.3579317e-001  4.3302160e-001 -1.5066037e-002 -4.1224674e-001 -9.6307296e-001 -4.0394642e-001 -2.2339008e-001 -2.4545516e-001 -1.4973174e-002  8.0712100e-002 -1.5803059e-002  3.8346143e-001 -2.7897530e-001 -2.3006820e-001 -2.5818747e-001 -5.4028842e-001 -8.7509435e-002 -4.6890893e-001 -6.3341749e-001 -3.7116740e-001 -1.2569837e-001 -1.4471495e-001  8.2906481e-002 -6.5845854e-001  4.9890243e-001 -6.8797263e-001  8.5521636e-002  7.0065760e-001  1.8282954e+000  2.1983414e-001  3.2586916e-001  1.4361906e-001  2.1771090e-001  3.4827364e-001  1.3922093e+000  3.6518243e-001 -4.6154943e-002  6.3594337e-001 -5.3197736e-002 -1.5357287e-001  3.1009396e-001 -2.3796115e-001 -1.1374681e+000  6.9993372e-001 -3.5053679e-001 -5.6336413e-001
  1.8302666e-001  2.0134838e-001  7.8587996e-001  2.2104178e-001 -1.1961853e-001 -4.2203666e-001 -3.6162441e-001 -3.9562860e-002 -2.8573355e-001  2.9118073e-001  9.6404542e-002  2.2305874e-001 -1.0469319e-001 -3.7167547e-001 -2.1122834e-001  1.4120271e-001  2.0846951e-001  1.1395744e+000  4.2731569e-001  8.8167263e-001 -2.2381159e-001  8.5214798e-001 -1.0328351e-001  4.7037297e-001  9.8891690e-002  5.3215952e-001 -7.0836011e-002 -4.5299894e-001 -1.2918243e-001  2.2627284e-001  4.2492906e-001  8.2113776e-001  5.5852765e-001  5.9285484e-001  4.1068333e-001  3.7615929e-001  1.0922591e-001 -5.9477620e-001 -2.3253592e-001 -6.5084617e-001  2.5319175e-001  7.6967271e-002  1.3086610e-001 -9.2393454e-002  7.7120529e-001  4.8038260e-001  8.5441482e-001  1.0850842e+000  6.0825252e-001  7.5378558e-001 -1.0914181e-001 -2.5227333e-001  3.2823956e-001  9.7460232e-001  8.6219716e-001  5.0676541e-001  4.5691666e-001  7.9306084e-001 -2.2661560e-001  1.1170228e-001 -3.7967250e-001 -3.9599960e-002  1.5323189e+000  1.2978952e+000  6.3630736e-001  2.9282993e-001
 -2.1664363e+000  5.4759591e-001  2.8234859e-001 -1.5838749e-001 -6.1321667e-001 -4.8179547e-001  8.1159934e-002 -2.0043628e-002 -7.5282789e-001  1.5673945e-001 -4.8425043e-002 -9.0302484e-001 -8.0779850e-001 -3.2278578e-001 -4.7105087e-001 -2.5503268e-001 -3.5939232e-002  3.0268771e-002 -2.5057286e-002  5.2318620e-001  1.3873282e-001 -9.0643064e-002  1.5993484e-001 -3.5945799e-001 -4.8378414e-001 -3.3057210e-001  3.2905808e-001  3.5727068e-001  4.9985705e-001  5.4057753e-001  3.2503257e-001  1.7969844e-001 -1.1014915e-001 -6.3231575e-002  5.1998985e-001 -2.5244342e-003  4.9248277e-001  1.1239387e+000  5.0046122e-001  4.8752672e-001 -4.8962159e-001 -9.9644474e-002 -2.6684670e-001  6.7288332e-001  3.7002642e-001  1.3270462e+000  1.2482358e+000  1.8031914e+000  1.0606079e+000  8.1591399e-001  1.6514622e-001 -4.0824170e-001  3.5193886e-001  3.6201201e-001  9.2778747e-001  5.9827047e-001  5.5774811e-001  2.1316115e-001  1.1662757e-001  1.1786181e-002  8.9449788e-001 -2.1630783e-001  1.1350272e-001 -5.5705390e-001  5.7729093e-001  4.9258292e-001
 -1.7343841e-001  8.4785639e-001 -1.2656020e+000 -6.8675932e-001  2.7138215e-001 -1.4937591e-001  2.5033576e-001  7.6596503e-002 -8.3123826e-002 -6.2648677e-001  5.3720180e-001 -6.9293091e-001 -2.9500774e-002 -1.6170865e-001  9.7012449e-001  6.2562592e-001  1.6579761e-001  8.2070136e-001  3.3525744e-001  8.2001898e-001  3.4035206e-001 -5.5236387e-001  7.1764181e-001 -8.4147514e-002  5.2953599e-001 -3.1473365e-002 -1.3609816e-001  2.7406860e-001 -3.0100934e-001  1.3950341e+000 -3.8941310e-001 -3.2532849e-001  3.7879903e-001  6.0939241e-001  1.9972252e-001  1.8427860e-001  6.5632747e-001 -8.8219853e-001  7.5092336e-002  5.6754471e-001 -5.9416571e-001  7.0371111e-001  5.2646876e-001  6.9278233e-002 -4.5710210e-001  1.4666425e+000  1.0785798e+000  1.1495308e+000  4.2263714e-001  7.0563622e-001  9.5877043e-001  5.3314604e-002 -6.2779537e-001 -4.2441368e-001  1.1834673e-001  2.3840953e-002 -3.9306839e-001 -2.8927362e-001 -2.2029605e-001 -3.3222890e-002  9.0401138e-001  1.1134677e-001  3.3433587e-001  3.1532073e-001  7.5345566e-001  1.3137113e-001
  2.5853647e-001  3.9275877e-001 -1.5524446e+000  1.6612188e-001 -1.7461684e-001  1.3770684e+000  5.7676144e-001 -9.7034097e-002 -2.7193158e-001  9.9248065e-003  1.3399998e+000 -1.0858609e-001  4.6208360e-002  3.8298667e-001  7.9556167e-001  6.7874135e-001  2.2266141e-001  6.9750768e-001  1.2669594e+000  1.1687746e+000  2.6825989e-002  4.1072559e-001  1.7586068e+000  1.1621324e-001  5.3435767e-001 -5.1253827e-001 -1.2004840e-001  3.1255693e-001 -1.0753769e-001  7.9181269e-001  2.1104523e-001 -3.5543055e-001  1.5888552e+000  8.4250175e-001  3.0322952e-002 -2.9022520e-001  1.4130162e+000 -4.0717128e-001 -4.5170864e-002  7.5230771e-002 -8.0267671e-001  3.6931869e-001  1.7365935e-002  1.7248812e+000  8.4571268e-002  7.9907553e-001  7.6587944e-001  1.3904305e+000  8.6822888e-001  2.8414919e-001  1.2321777e+000  7.8754195e-001 -1.6141807e-001  4.0798790e-001  9.4982971e-001  1.1086849e+000  1.4188789e-001  5.3070904e-001 -1.7470092e-002  1.6441526e-001  1.5116789e+000  2.1386160e-001  7.7322977e-001 -1.9093015e-002 -7.2177564e-002  6.5503514e-001
  9.5764962e-001  1.1316266e-001  1.2396538e+000 -1.6360006e+000 -3.4309962e-002  1.6504670e+000 -3.1295833e-001  9.3219026e-001  4.2155913e-001  1.2003998e-001  1.8909873e+000  3.6398265e-001 -3.6503516e-001  1.0298343e+000  2.2028416e+000  2.0044544e+000 -1.0409106e-001 -1.7577486e-001  3.8336358e-001 -3.0135377e-001  1.3659774e-001  6.6573337e-001  1.5575841e+000  1.2153677e-001  4.6990633e-001 -7.3793926e-001 -2.0892098e-001  1.2116927e-001 -9.5174027e-001  2.4415540e+000  3.6498305e-001 -7.5603832e-001  1.0119503e+000  1.1246520e+000 -1.5259448e-001 -9.0229132e-001  2.6151536e+000 -1.5745760e+000 -5.2689568e-001  1.3177486e-002  1.5944174e-001  4.2496528e-001 -6.9877094e-002  1.9530384e+000  3.7814753e-001  2.5084069e-001 -2.1210504e-001  4.4017308e-001 -1.7135871e-001 -3.2636996e-001  1.9920233e+000  2.1469818e+000 -5.4487575e-001  4.1660043e-001 -4.3900115e-001  1.0044688e+000 -8.4201215e-001  3.4490032e-001  3.6855529e-001 -7.4522946e-001  2.5190168e+000 -6.2463267e-001 -8.1763579e-001 -3.0751575e-001 -1.5863134e-002 -9.3928710e-002
  3.1477166e-001  8.2151436e-001 -4.1241910e-001 -7.7696746e-001  3.7155817e-001  2.0291913e+000  2.5481927e-001  3.5131456e-001  1.8232381e-001  1.3515280e-001  1.1374153e+000  1.3205115e+000  1.7082812e-001  9.6723298e-001  1.2440174e+000  6.3549333e-001  1.6737413e-001  1.2875513e+000  1.2196825e+000  2.2466373e-001  1.5485751e+000  1.5198904e-001  2.2588990e+000  1.2458356e+000  9.4766104e-001  5.3427643e-001  9.4570302e-002  4.2930807e-001 -4.7119597e-001  1.7518000e-001 -3.1620371e-001  1.3065574e-001  5.5139638e-001  7.4054258e-001  3.9421073e-002 -8.0863532e-001 -1.9331448e-001 -5.9430936e-001  6.3826391e-002  1.7926426e-001 -4.5619929e-001  3.2579895e-001  3.4901692e-001  2.2299753e+000 -9.5012251e-003 -1.3231629e-001 -5.4053756e-001 -3.3326052e-001  2.1488556e-001 -4.2673562e-001  8.8843383e-001  1.7167385e+000 -3.7708670e-001  7.4972952e-001 -2.9486382e-001  1.4585454e+000 -2.3414616e-001  4.7841876e-001  1.0101918e+000  4.1633146e-001  2.5941902e+000  8.0334134e-001 -8.2271404e-001  4.7773165e-001 -1.1113378e-001  2.8327199e-001
  1.6963236e+000  1.0582330e-001 -4.2785109e-001  1.8773011e-001 -2.3018146e-001  9.8052261e-001  2.9757109e-001  1.0618071e+000  1.3403417e-001  1.7331438e-001  1.1703254e+000  2.5586394e-001 -2.3709337e-001  4.6702156e-001  1.0118706e+000  6.7043361e-001  7.1211966e-001  1.2476646e+000  9.4713672e-001  4.5787376e-001  5.1931791e-001  5.4356049e-001  1.5684592e+000 -2.2556069e-001  9.2962970e-001  4.6919107e-001 -8.9249418e-002  2.4204664e-002 -6.0489302e-001  6.4615487e-001  2.0077335e-001  3.7680323e-001  5.5721370e-001  5.4803116e-001 -1.4068691e-001 -1.1414633e-001  3.9503203e-001 -3.1203721e-001  1.3354027e-001 -7.3624337e-002  6.2877036e-001  8.6476805e-001  2.6936992e-001  1.5666020e+000  2.2273819e-001  5.2059885e-001 -2.7388382e-001  8.7935761e-002  2.8051701e-001  8.1488724e-001  8.3697585e-001  1.2603988e+000 -8.4820803e-002  4.0773315e-001  4.1772518e-001  1.0604624e+000  1.2017381e-001  6.0107705e-001  1.2466264e+000  8.8720397e-001  1.4534015e+000  7.6401941e-001  1.0208535e-001  1.1153686e+000  2.6508242e-001 -7.0293828e-002
 -5.8840007e-001  3.9257297e-001 -1.3956096e+000  5.8873819e-001  1.3745983e-002  1.3839468e+000  1.0447354e-001 -1.0744329e-001 -8.0479544e-002  6.9879326e-003  7.0189486e-001 -8.7416449e-001 -7.2279291e-001  1.0767576e-001  1.8443962e-001 -6.1373843e-003  3.7474890e-001  7.8162484e-001  7.7506123e-001  4.4815300e-001 -1.5507456e-001  2.7518065e-001  1.7487861e+000  9.2815758e-002  8.0769221e-001  7.8482814e-001  5.3081824e-001  9.2554605e-001  3.1245856e-001 -4.9226295e-001  4.3968254e-001 -9.9559496e-002  1.3987866e-001  7.8862114e-001 -3.0871249e-001  7.1092353e-001 -3.1582160e-001 -1.8669945e-001  1.8324258e-001  8.3503886e-001  2.5586901e-001  3.7595409e-001  6.8791588e-001  8.4252817e-001  1.5542115e-001  1.2148878e-002  3.2461559e-001 -1.2073415e-001 -1.2193950e-001  4.3760200e-001  6.8651993e-001  8.5105737e-001 -4.3179911e-002  6.6175036e-002  2.8771927e-001  8.0573464e-001 -4.6290113e-002  3.3993708e-001  6.0231083e-001  4.0798043e-001  1.2799062e+000  4.2725712e-001  1.3326930e+000 -1.1737665e+000  6.6880238e-001 -9.4415832e-002
  9.6719415e-001  2.8086802e-001 -1.2513361e+000  1.0697387e+000  7.2100089e-001  1.2398574e-001  7.3218196e-001 -3.6345743e-002  3.4547689e-002  3.5588644e-001  8.5866063e-002 -9.0951418e-002 -1.0918330e-001  2.4554652e-001  1.3246752e-001  2.7610491e-001  9.4303335e-004  9.4610295e-001  1.0016958e+000  1.1659954e-001  4.3919449e-001  1.0620715e+000 -8.9373458e-001  4.2496835e-001  2.5647698e-001  9.3955563e-001  5.7385142e-001  5.5853731e-001 -2.3737017e-002  6.3631793e-002  4.8056750e-001  9.3639248e-002  6.1213718e-002 -4.8644344e-001  8.4580458e-002 -5.9156499e-002  2.6799569e-001  8.3211433e-002  3.9766320e-001  4.6449011e-001  5.4213200e-001 -3.8414176e-002  5.6400736e-001 -4.2452773e-001  9.2058193e-001  8.7351334e-001  7.0361050e-001  1.0468221e+000  9.6841423e-001 -4.0581790e-001  3.5782358e-001  3.2110731e-001 -4.2210583e-002  3.2068864e-001 -1.5952277e-001  2.8486215e-001  4.1118125e-002  6.9639674e-001  4.6076742e-001  4.6006144e-001  1.0100698e+000  5.4821888e-001  4.8884594e-001 -6.5321864e-002  6.8768538e-001  1.2265689e+000
  7.8492500e-001  1.8681927e-001  3.6675120e-002 -1.7642143e+000 -5.8617491e-001 -1.6081230e-001  2.7655393e-001 -1.0756566e+000 -1.8259246e-001 -2.9063817e-001 -3.4857236e-001 -2.6607975e-001 -2.6306041e-002 -1.2111333e-001 -1.4977378e+000 -1.0572328e+000 -2.5717214e-001  2.6236636e-001  3.3176979e-001  4.0065002e-001 -4.6612836e-001 -4.9148423e-001  2.3641807e-001  6.4815474e-001 -5.6839565e-001 -6.8384676e-001 -9.4746388e-001 -4.4187533e-001 -5.8820009e-001 -1.1390642e+000 -1.0623803e+000 -7.7546746e-001  5.7886864e-002 -2.6708108e-001 -6.9582660e-001 -1.0342047e+000 -8.3390368e-001 -3.7541203e-001 -3.1248585e-001 -5.5599370e-001 -2.9775553e-001 -7.5720336e-002  3.4457882e-001 -3.9407951e-001 -5.8576080e-002  4.5915787e-001  1.0989304e+000  1.1948237e+000  6.4626783e-001  1.4208898e+000 -1.8091117e-002 -9.3297534e-001 -1.2408318e-001 -5.5776128e-001  8.3265730e-001 -1.4975064e-001  1.0945386e-001 -3.7727476e-002 -1.0844977e+000 -3.3239033e-001 -7.3931860e-001 -6.3531370e-001 -8.7933454e-001 -6.2420982e-001  3.4428485e-001 -3.3523969e-001
 -1.1452075e+000  7.9167374e-001  3.1638689e-001 -1.9340930e+000  4.6908788e-001 -1.0332862e+000  1.3719492e-001 -4.4222656e-001 -4.4823202e-001 -8.1187515e-001 -1.0900653e-001 -4.1962260e-001 -6.3238195e-001 -1.0729560e+000 -9.4060524e-002 -1.5195234e-001 -1.2814016e-001  9.2296332e-001  1.4851998e+000  1.7434744e-001 -4.8025741e-003 -1.8063345e-001 -6.9226836e-002 -1.8072738e-001 -4.9376237e-001 -9.4594273e-001 -9.8047731e-003  1.3305977e-001 -3.7280807e-001 -4.8224830e-001 -1.4887961e+000 -1.5579432e+000 -1.2833611e+000 -1.7869407e+000 -1.2220447e+000 -1.6773778e+000 -8.2109083e-001 -6.5217091e-001  5.1104748e-001 -2.0402732e-001 -6.7519111e-001  1.6569529e-001 -5.3606689e-001 -2.1273930e-001 -2.6797301e-001 -9.2233745e-001  6.3335550e-001  1.1101362e+000  1.8854571e+000  4.2499469e-001  2.7828428e-001 -3.8299682e-001 -5.4648352e-001 -7.1918290e-001 -8.2217696e-001 -3.8589772e-001 -1.1016980e+000 -4.5851753e-001 -7.9095549e-001 -4.8273668e-001 -9.2611791e-001 -1.7098276e-001 -6.9907728e-001 -2.5028218e-001  9.0314683e-001 -1.0198840e+000
 -1.0894549e+000 -1.1421485e-001 -6.5282911e-001 -8.4106814e-001 -5.0590708e-001 -3.6759714e-001 -1.2522129e+000 -7.5115898e-001 -3.0015105e-001 -1.4195336e-001 -2.0081295e-001  7.8262022e-001 -4.3516087e-001  3.1937870e-002 -8.7978366e-001 -9.4943831e-001 -3.4803042e-002 -4.0914293e-002  2.7965037e-001  2.0708653e-001  1.3237809e-001 -3.4185908e-001 -2.9459229e-001  2.5202555e-001 -3.2734110e-001 -6.0141198e-001 -1.2127547e+000 -1.3014320e+000 -6.0454141e-001 -3.7138993e-001 -1.0181681e+000 -3.0640455e-001 -1.2592623e+000 -1.0911748e+000 -3.9260154e-001 -1.0328522e+000  8.9180551e-002 -8.1954052e-001 -3.6177781e-001 -8.2321755e-001 -6.0068732e-001 -1.9214585e-001 -2.7428722e-001  8.9231786e-001  1.8754288e-001 -9.5470866e-001  5.9807080e-001  1.3160965e+000  1.4201247e+000  8.1147489e-002 -6.7521269e-001 -1.4041786e+000 -5.1999645e-001 -5.6101063e-001  2.7594438e-001 -3.4118080e-001  3.8475283e-001 -9.9286355e-002 -6.7655070e-001 -1.0538010e+000 -1.3729831e+000 -2.3343008e-001 -7.4631266e-001 -7.3633322e-001  1.0507845e-001 -7.4534746e-001
 -2.1537228e-001  8.2241503e-001 -5.4179346e-001 -7.4700841e-001 -2.4657194e-001 -6.1158439e-001 -5.8138664e-001 -3.2925251e-001 -7.7362284e-001  4.2939917e-002  3.9784958e-001  1.3421227e-001 -3.0853489e-001 -6.9979767e-002 -3.3918341e-001  2.5193427e-001  6.7864264e-002  1.2517213e-001  2.9261986e-001  2.1834457e-001  1.4905946e-001 -4.7581062e-002  2.3731737e-001 -3.1406070e-001 -1.6760924e-001 -3.1294702e-001 -9.2569467e-002  4.2579570e-002 -3.6208499e-001  2.3644149e-001 -2.7755730e-002 -2.4402400e-001 -2.6127838e-001  2.6382216e-001 -6.5853739e-001 -5.4458054e-001  4.2077968e-001 -3.7403561e-001 -6.6581461e-001 -3.9091240e-001 -4.2014652e-001 -3.0724734e-004 -1.1687501e-002  2.2314174e-001  2.9213474e-001 -1.0312342e+000  8.6528381e-001  7.4722356e-001  8.6394429e-001  2.0799485e-001  3.0444542e-002 -1.0452413e+000 -5.0942666e-001 -3.8160317e-001 -6.2042342e-001 -1.5773279e-001  7.5423522e-002 -7.2896775e-001 -3.3687355e-002 -7.8067275e-001 -2.6664192e-001 -5.3596447e-001 -8.4277798e-001 -4.5864757e-001  4.9940905e-001 -1.1042172e+000
 -6.5229363e-001 -3.2602962e-001  9.4648016e-001  1.0242893e+000 -3.2465889e-001  9.5113961e-001 -6.2843915e-001 -2.4188995e-001  6.5091218e-002 -1.3716615e-001 -2.2634749e-001  4.3553090e-001 -5.4135880e-001  1.2413841e+000 -1.3368071e-001  5.5378485e-002 -2.6813484e-001 -1.1334503e-003 -2.5935085e-001 -3.0777182e-001 -6.4202287e-001  1.0301852e-001 -7.5914655e-001  2.3590571e-002  4.9451711e-002 -2.4421737e-001 -6.8725197e-002 -5.1905479e-001 -7.1522633e-002 -6.8244303e-002  3.5626793e-001  5.4631323e-001 -1.3143927e-001  5.3524841e-001  1.8134603e-001  3.9326195e-001  1.6475422e-001  6.4851449e-002 -6.2187337e-002 -3.0196663e-001 -2.6778492e-001 -7.0213042e-001 -1.0381137e+000 -3.8751961e-001 -4.9713305e-002 -5.9231325e-001  2.4680123e-001 -1.2670304e-003 -1.1925580e-001  2.5513472e-001 -4.6344649e-001 -2.1425014e-001 -3.0862673e-001 -4.8845150e-001 -1.0724614e+000  3.1103357e-003 -3.1464101e-001 -5.9112510e-001 -1.4900543e-001 -7.6214273e-001  6.2707849e-001 -9.8289144e-001 -4.2453709e-001 -6.6556243e-001 -7.3323031e-001 -7.1545929e-001
  1.2597345e-001  1.0798066e-001  4.9341265e-001 -3.9122419e-001  7.7857853e-001 -7.0688352e-001  3.6234170e-001 -1.3712018e-001  2.1311548e-001  7.3757098e-002 -2.5194211e-001  3.0298557e-001 -8.1045008e-002 -2.5227699e-001 -3.7663207e-001  1.0064016e-001  3.0292711e-001 -4.1049838e-001 -2.9539442e-001 -3.2187759e-001  5.6628578e-001  2.6429615e-001 -6.9471836e-001 -1.8998488e+000 -1.6528950e-001 -3.9576576e-001  5.4473395e-002 -2.0407973e-001  1.5271503e-001  1.1923867e-003  2.1327292e-002 -1.3765921e-002  3.3934291e-001  5.5296692e-001 -1.7549349e-001 -1.8550049e-001 -1.4142919e-001  4.6172577e-001  6.1253635e-002 -2.6359040e-001 -5.9474198e-001 -8.0852637e-001 -1.4335393e+000 -8.5743468e-001  6.2028251e-003  1.2670631e+000 -5.6826460e-001  7.6974576e-001 -2.9999976e-001 -4.3955649e-001 -6.1849112e-001 -8.2681364e-001 -7.6890030e-001 -8.3770092e-001  4.9918775e-001  5.8441565e-002 -4.7774408e-002 -9.1983968e-001 -6.5207847e-001 -1.3541814e-001 -1.6419451e+000 -4.3862421e-001  6.6056130e-001  5.6113939e-001 -4.0294539e-001 -4.7180115e-001
  2.6440413e-001 -2.6730443e-002 -8.2927547e-001 -1.0357158e+000  7.3819981e-001 -6.7744827e-001  1.3245318e+000  2.3731691e-001 -2.5288272e-001 -3.8771885e-002  1.8833941e-001  1.3036427e+000  2.4770029e-001 -1.9531598e-001 -1.1115020e-001  6.9281692e-001 -2.1122409e-001  4.7413855e-002 -3.0491319e-001  9.4699089e-002 -4.1489385e-001 -4.0835919e-001 -5.9271231e-001  1.0704744e-001  4.9240682e-002  8.3672928e-002  1.1641388e+000  1.6736392e+000  1.5674946e+000 -2.3742910e-001  2.2882639e-001  9.9745690e-002  2.1595316e-001 -1.0502328e-001 -6.5269809e-001  4.9968317e-001  6.4869268e-001  1.3397844e+000  1.2504874e+000  9.4712106e-001  6.4986935e-002 -6.8868636e-001 -9.2107437e-001 -3.2038517e-001 -4.9269776e-001 -6.9265181e-001  1.0228379e-001 -4.7111813e-001 -5.9080328e-001 -6.1788059e-002  1.3147119e-001 -4.4898500e-001 -5.3653652e-003 -8.0968380e-001  4.2244915e-001 -1.4460468e-001  2.5671218e-002 -2.9863672e-001 -3.6813282e-001  5.8369706e-001 -8.3347363e-001 -1.7570125e-002 -1.1246325e-001 -1.4146298e+000 -5.9935177e-001 -5.2377862e-001
 -3.2685108e-002 -1.8443228e-001 -1.6956829e+000 -5.6583888e-001  3.9980960e-002 -2.0214435e+000  8.1530967e-001 -1.2881585e-001 -6.1966590e-001 -7.6457842e-001 -3.5512272e-001  8.7366372e-001 -4.4520178e-001 -2.6918818e-001 -7.5242765e-001  3.8210289e-001 -8.5783424e-001  1.6864241e-001  4.9360701e-001  9.3381820e-003 -1.6576116e+000 -6.4739143e-001 -1.4261962e-001 -1.7181825e+000 -1.6808663e-001 -6.1137104e-001  1.3274381e+000  1.8889902e+000  1.5937536e+000 -2.3191504e-002  4.0272730e-001 -3.9064652e-001 -5.9201607e-001 -7.9656951e-001 -4.8243989e-001  2.2268113e-001 -3.5911183e-001  9.8867583e-001  1.8572687e+000  1.2442904e+000 -4.7390699e-001 -2.1226446e-001 -1.2301370e+000 -1.2941012e-001 -8.3800626e-001 -3.2526427e-001 -7.4344858e-002  2.8824414e-001 -2.7020884e-001 -9.0451959e-001 -6.5893147e-001 -1.0257923e+000 -7.0547677e-001 -1.2299181e+000 -5.4158759e-001  1.3798635e-001 -5.3228158e-001 -1.2448469e+000 -1.0138157e-001 -3.4230113e-001 -1.7632875e+000 -1.4493935e-001  5.6800478e-001 -2.0383210e+000 -7.4969744e-001 -7.5434373e-001
  5.8427414e-001 -5.5685384e-001  5.0877256e-001 -1.5424814e+000  5.7931349e-003  2.0757164e-001  3.9329198e-001 -3.4959194e-001 -2.2953332e-001 -7.6512456e-002  4.7177104e-001  1.0429769e+000  1.1596271e-001  1.0482588e-001 -4.9591589e-002  8.2986026e-002 -5.7729678e-001 -3.1560297e-001  1.0422618e-001  1.2141759e-001 -1.8887017e-001 -6.7273109e-002 -6.1098775e-001  4.0220238e-001 -2.2184250e-001 -6.6324549e-001  2.0077356e+000  2.2054034e+000  1.8215741e+000  9.4453675e-001  3.2389750e-002 -2.4039296e-002 -1.1204680e-001 -7.4276936e-003 -3.8742791e-002 -8.9739515e-001 -2.9600643e-002  1.5687369e+000  1.9897154e+000  1.2260678e+000 -6.1138230e-002 -4.1326442e-001 -4.4747614e-001 -3.6314549e-001 -1.5571632e-001 -3.0426370e-001 -1.3374492e-001 -4.7531047e-001 -7.1772857e-001 -1.1754878e+000 -5.8741494e-001 -4.6393465e-001 -5.2077802e-001 -8.1844647e-001 -1.6973428e-001  2.7017837e-002 -5.3708825e-001 -7.6366178e-001 -3.9995673e-001 -3.0995836e-001 -1.0369709e+000 -5.5123785e-001  4.6995631e-001 -2.6865112e-001 -8.7359929e-001  8.2335912e-001
 -9.4610419e-001  6.1796323e-002 -1.5576584e+000 -9.3484803e-001 -1.0182110e+000  1.4143259e-001 -1.0962834e+000 -1.1342881e+000 -5.8221425e-001 -3.1747352e-001 -8.6363909e-002  1.3379217e-001 -7.5074990e-001  7.9672376e-001 -6.6581697e-001 -1.2467805e-001 -3.3372845e-001 -3.0030764e-001 -4.4554910e-001 -1.0945658e+000 -1.0002114e+000 -2.4066842e-001 -1.1803920e-001 -1.9124009e+000 -1.2992795e-001 -7.3837203e-001 -4.2122615e-001  1.0458181e+000 -5.6797991e-002 -2.2550751e-001 -4.8851705e-001 -4.7471039e-001 -1.5411151e+000 -1.3124207e+000 -2.3424376e-001 -6.5245769e-001 -4.8410545e-001 -1.0547340e-001  1.4019044e+000  1.6229469e-001 -7.9523767e-001  3.0966247e-001 -1.5109885e+000 -7.7437920e-001 -1.6547127e-001 -3.9735863e-001 -9.1572646e-001 -7.7086620e-003  2.2336313e-001 -6.2605931e-001 -8.1483744e-001 -8.9284489e-001  1.1559489e-004 -1.0548389e+000  6.9150321e-001  5.0452579e-001 -5.2166769e-001 -7.3500701e-001 -9.3760010e-001 -8.3876742e-001  3.0656014e-001 -8.7069686e-001  1.7304438e+000 -1.2091211e+000 -2.7621594e-001 -3.1284359e-001
 -4.8486877e-001 -3.5064742e-001  1.1720670e+000 -3.9851641e-002 -2.8775325e-001  4.2364223e-001 -2.9286602e-001 -1.4263033e+000 -1.6983440e-001 -1.6946373e-001 -1.0166184e+000  1.1447251e-003 -1.7289328e-001  4.1379949e-001 -7.8351141e-001 -6.0241296e-001 -5.4580082e-001 -8.7805526e-001 -8.3864905e-001 -9.9831597e-001 -8.0716051e-001 -5.5004353e-001 -9.3678332e-001 -7.7322583e-001 -2.5244158e-001 -4.8903074e-001 -3.3805252e-001  2.1448373e-001 -4.0836852e-001 -7.7744184e-002 -5.6629763e-001 -1.4124697e-001 -1.2709042e+000 -9.5980370e-001  3.0644367e-002  2.2609723e-001  1.0761743e-001  2.2437342e-001  3.5467902e-001 -2.4863378e-001  2.5804854e-001 -1.4176855e-001 -1.9860544e-001 -1.9376137e+000  7.9036569e-002  1.2079557e-001 -8.9588846e-001 -3.7082624e-001 -5.6580626e-001 -3.5764642e-001 -6.3487809e-001 -5.8400809e-001 -3.9784516e-001 -8.6432931e-002  3.5693632e-001 -3.2973179e-001 -6.9187115e-002 -3.5839882e-001 -7.1657880e-001 -3.5693422e-001 -1.0130955e+000  2.2407859e-002  1.2361540e+000  9.6767319e-001 -4.5519592e-001  3.1008506e-001
  5.8440447e-001  1.0230275e+000  3.0008347e-001 -5.2534885e-001  1.2269075e-001 -8.8091900e-002 -2.2828318e-001 -4.5249183e-001  3.1955009e-001  2.4154196e-001 -1.4898526e-001  2.1470536e-001  1.3684174e-001  1.5616572e-002  1.1168520e-001  1.3205696e-002 -1.4414401e-001 -5.2172033e-001 -1.9289123e-001 -3.9122181e-001 -1.5939458e-001 -6.6620057e-002  1.6096023e-002 -1.0801953e-001  3.7646962e-003  2.1545539e-002 -4.6279292e-001 -1.5643447e-001 -1.1436921e-001  4.7900887e-001  7.1070210e-002  2.5110356e-002 -1.8606633e-001  2.5831986e-001  2.4501347e-001  5.9576891e-002  7.7937436e-001  6.2977158e-002 -3.3027772e-001 -4.7395745e-001  7.1611788e-002 -4.0257166e-001 -2.5446283e-001 -6.5024782e-001 -2.0191085e-001 -9.4615048e-001 -3.6022566e-001 -1.4330550e+000 -5.5472618e-001 -1.1836798e+000 -1.9059746e-001 -1.6267665e-001  1.9085657e-001 -1.6900103e-001  1.0348682e+000 -3.1664522e-001  7.8580529e-002 -2.5094637e-001  3.9338155e-003 -2.8858875e-001  4.6039399e-002  8.0628128e-002 -1.0002888e-002  1.3223416e-001  3.6891999e-001 -3.5058002e-001
 -2.7080670e-001  5.6007734e-001  5.4098306e-001 -3.8640555e-001 -1.7014396e-001  1.9380874e-001  3.3358456e-002  9.0715914e-001  6.0566446e-001  3.4518006e-001  2.0655404e-001  2.5640216e-001  2.6936485e-001  2.2864058e-001  6.9338947e-001  1.7146903e-001  1.5537981e-002  2.0192745e-001  1.8018415e-001 -3.1415578e-001 -8.3201686e-002  6.5706944e-001  8.8704684e-001  1.4187609e-001  4.4337448e-002  3.3156817e-001 -1.9933689e-001  2.5452877e-001 -8.6168138e-002  1.0440179e-001  4.7768480e-001  1.8790825e-001 -3.0900074e-001  8.2327153e-001  5.9897157e-001  1.3505352e-002  5.9731485e-001 -1.9760399e-001  1.8958516e-001  3.1561509e-002  1.0733469e-001 -2.9093979e-001 -2.7160093e-001  5.4901956e-001 -3.1717110e-001 -9.8257197e-001 -1.2048021e-001 -1.8589644e+000 -9.7216475e-001  2.1577799e-001 -1.0252068e-001  4.4025055e-001 -2.2272160e-001 -2.0434840e-001  4.8010871e-001  2.8262131e-001  1.6839558e-001  1.1345500e-001  9.0313743e-001 -1.8100887e-001 -4.3299855e-001 -7.1521338e-002 -1.0572877e+000  8.5034051e-001  4.6301732e-002 -3.3567408e-001
 -4.1939302e-001 -3.1286651e-001  2.1257003e+000  4.8992630e-002  3.5083370e-001  1.3646994e+000  5.0988305e-001  7.8670848e-001  8.7426416e-001  1.1269229e-001  1.3346307e+000  1.2908031e-001  3.3040088e-001  1.1561134e+000  1.3189846e+000  1.0430874e+000  5.0364980e-001  3.3430640e-001  4.1904880e-001  9.1809184e-002  5.2406109e-001  5.2947215e-002  9.0889627e-001  2.9087590e-001  8.2635022e-001  2.4706444e-001  1.1539867e+000  1.4196376e+000  9.9438579e-001  5.9705716e-001  4.3496205e-001  1.5562248e-001  1.4457019e+000  7.5296240e-001  3.0823989e-001  2.8196764e-001  3.7980707e-001  1.0690515e+000  1.4615385e+000  1.5185646e+000 -3.4870369e-002  3.0014385e-001  1.8008093e-001  1.0607633e+000 -1.0646119e-001  2.1394635e-001  7.0535051e-002 -9.5985388e-001 -6.0078528e-001  7.9164989e-002  3.6901424e-001  8.3410290e-001 -3.5775042e-002 -1.8869463e-001 -1.5277070e-001  9.4706228e-002 -3.6762886e-001 -3.5068350e-001  7.8757990e-001  2.0454250e-001  1.0498478e+000  3.5815948e-002 -1.3305013e-001  6.4435228e-001 -5.3445356e-001  5.1425416e-001
  3.3865778e-001 -5.7631724e-001 -1.1338452e+000 -2.8840835e-002  2.4246113e-001  7.0230841e-001  1.1007560e-001  5.2298827e-001  5.2181889e-001 -5.4073568e-001  8.0579536e-002  1.6761287e-001  4.8212895e-001  4.8485614e-001  5.3299988e-001  2.1659432e-001 -3.7344702e-001 -7.9063313e-001 -1.8620062e-001 -4.4365387e-001 -9.2083526e-002 -1.4051852e-001  4.0479294e-002  2.8053357e-001  1.8672091e-001  5.7993199e-002  1.6241278e+000  1.2607449e+000  1.2917389e+000  3.8415436e-001  1.9369015e-001 -1.6742233e-001  2.5846177e-001 -2.5141633e-001 -1.7133227e-001  2.4961474e-001 -5.7649765e-001  1.1542178e+000  1.4907890e+000  1.4506728e+000  1.6854724e-001  4.1387238e-001  5.5268799e-001  1.0889323e+000 -2.0373873e-001  5.5851087e-001 -1.8549171e-001 -2.5766516e-001 -4.4698986e-001 -3.0833547e-001  1.2324819e-001  4.8145953e-002 -4.3088845e-001 -1.4589953e-001 -8.9562422e-001 -2.6487679e-001  6.2718074e-002  3.6648004e-003  1.9975267e-002  6.8188784e-002  3.6343144e-001  1.9181825e-001 -4.1978500e-001 -1.0988469e+000 -5.0857771e-001 -2.0763473e-001
 -3.8614008e-001  6.4291798e-001  1.0908171e+000 -1.0898996e-001  9.8648455e-001  3.9638551e-001 -5.6746333e-001  8.3939171e-001  6.9936067e-001 -1.3109883e-001  5.8019700e-001  1.7671450e-001  9.3161886e-001  2.0721870e-001  1.0826351e+000  5.5580834e-001  2.7944417e-001  1.1259325e+000  6.1741447e-001  6.2808537e-001  4.9653684e-001  7.9313115e-001  2.2189322e-001 -4.0252851e-001  1.9074585e-001 -1.1029557e-001  1.8152026e-001 -5.7959030e-001 -9.0678369e-002 -3.0038500e-002 -5.9189400e-001  7.3364023e-002  2.0799470e-001 -1.7706360e-001  4.8627938e-002 -5.2709933e-001 -2.4541786e-001 -2.6622586e-001 -3.0313391e-001  3.8307975e-001 -1.6495142e-001 -9.5321914e-002  3.4836501e-001  1.3020806e+000  3.1320703e-001 -5.9198239e-001 -3.8367690e-001 -8.0513876e-002 -8.5875762e-001 -1.4579619e+000 -3.4977290e-001 -1.9166270e-001 -3.1781696e-001 -4.9029867e-002 -1.8269778e+000 -6.7474540e-001 -5.3852707e-001 -1.1586871e-001  5.9688135e-001 -5.8432262e-001  5.0842280e-001  2.5405476e-001 -7.5501476e-001  3.9508739e-001 -1.8201042e-001 -5.6704466e-001
  1.0526711e+000 -4.0995943e-001 -8.9394072e-001 -1.8226148e+000  5.2661042e-001 -1.8340376e-001  2.5882550e-001 -3.3048738e-001  5.9856515e-001 -2.0978890e-001  4.3288924e-002  1.4754572e+000  2.7187692e-001 -1.6393865e-001 -1.5756190e-001  4.1323240e-003  9.5086394e-002 -2.1768323e-001  1.8599098e-001  4.8974586e-002  4.9758264e-001  5.9664301e-001 -5.1250292e-001 -9.2143952e-002 -2.3309604e-001  1.8555424e-001  3.4139658e-001 -3.3148287e-001  6.8522618e-002 -1.4732455e-001 -2.6935545e-001 -9.3431854e-002 -5.2724549e-001 -5.5222993e-001 -1.0760604e-001 -2.5108713e-001  3.6307430e-001  2.5541802e-001  1.8825196e-002  1.0468461e-001  3.5310499e-001 -3.8702918e-001  9.5367704e-001  1.2341441e-001  7.4541749e-002 -5.5452241e-001 -1.9807807e-001 -9.4913268e-001 -1.2022681e+000 -1.0516014e+000 -2.2310725e-001  7.6003448e-002 -2.2943903e-001 -5.6841195e-001 -1.9596841e+000 -9.8747916e-001 -1.0854100e+000 -2.6758032e-001 -3.3701302e-001 -2.6650322e-001  2.8187410e-001 -2.0897982e-001 -1.1175068e+000 -1.3398814e+000 -1.4449926e-001 -1.0703623e-002
  1.9292657e-001 -8.6996639e-001 -1.2889873e-001 -8.7773289e-001  3.1971379e-001 -5.2323620e-001  1.2511859e-001  1.5121357e-001 -7.7603064e-002 -7.0997505e-002 -5.2786259e-001 -4.4985901e-001  1.2071219e-001 -8.4542414e-001 -4.6696897e-001 -2.1506966e-001 -2.8103517e-001 -4.6513069e-001 -9.5304690e-001  7.9626767e-001  9.3237327e-001 -1.0028820e+000  2.1925309e-001 -4.2219321e-001 -5.3349824e-001 -7.0325972e-001  8.2937951e-001  5.5676085e-001  9.7268733e-001 -1.0509717e+000  9.6347063e-001  4.0152466e-001  3.1318273e-002  1.9363684e-001  4.5931022e-002 -3.9268684e-002 -1.3200688e+000  9.3141181e-001  1.1396618e-001 -3.6829087e-001 -7.2883410e-001 -2.6830788e-001  4.2533289e-001 -5.5811855e-001 -1.0261336e+000  4.1861538e-001 -3.9727937e-001 -1.3286343e+000 -1.0637819e+000  1.4160033e-001 -6.7613167e-001 -8.5120580e-002  1.0622792e-001 -7.3566290e-001 -2.4466220e-001 -6.2071119e-001 -6.4151638e-001 -5.9065093e-001 -4.6880570e-001  3.1244954e-001 -6.4229523e-001 -3.0628794e-001 -4.4470643e-001 -7.7515071e-002 -1.1335988e+000  3.0249428e-002
 -4.2692087e-001  6.1849707e-001  3.0479201e-002  1.4946878e+000  1.3908412e+000 -2.7343308e-001  8.0140750e-001  7.2195810e-001 -1.9377488e-001  1.1153203e+000 -4.2679341e-001 -3.4149959e-001  4.6642047e-001 -3.3684719e-002 -3.8717119e-001 -2.6928189e-001 -2.2363256e-001 -3.1656060e-001 -7.3295911e-001 -3.0013529e-001  3.2423856e-001 -1.9572212e-001 -1.8095495e+000  6.8165981e-001 -1.4706101e-001  6.8034549e-001  1.5722483e+000  1.6902779e+000  1.8342051e+000 -7.6395400e-001  1.5839424e+000  1.4526674e+000  3.2984754e-001 -1.1598690e-001  1.1553079e+000  1.5339871e+000 -1.1664093e+000  8.6119202e-001  1.2173335e+000  1.1781842e+000  3.2608157e-001 -2.8694031e-001  6.9074338e-001 -1.2108833e+000 -4.1735898e-001 -3.3541138e-001 -9.9085553e-001 -1.5081836e+000 -1.1857363e+000 -9.4750542e-001 -4.4889572e-001 -6.4590297e-001  8.9675667e-001 -1.4523253e-001 -3.1970820e-001 -1.2700721e+000  3.1438957e-001  8.6312522e-002  4.5832148e-001  6.6121276e-001 -6.7903550e-001  8.7730057e-001  1.0575986e+000  3.7408859e-001  9.9942321e-002 -1.0259356e+000
