# Supplementary material for: Resting-State Temporal Synchronization Networks Emerge from Connectivity Topology and Heterogeneity
Source: PLoS Comput Biol. 2015 Feb 18;11(2):e1004100. doi: 10.1371/journal.pcbi.1004100 (PMC4333573; doi:10.1371/journal.pcbi.1004100)
Supplement: S1 Dataset — Each volunteer underwent two scanning runs (blocks). For each recording session (subject and run), BOLD time series were averaged over the corresponding 66 brain regions of the brain atlas. Each file subXblockY.txt contains the time series of all 66 brain regions from subject X and run Y. The labels of the brain regions are contained in file ROIs_Labels.txt. (ZIP) [file pcbi.1004100.s006.zip › DataSet S1/subj18_block1.txt]

 -2.1874640e-001 -1.4434989e-001 -1.5692591e+000 -8.3934443e-001 -6.2615654e-001 -2.6912867e+000 -7.4887742e-001 -1.6529724e-001 -1.3261129e-001 -3.5575560e-001 -6.4732515e-001 -1.0822742e+000 -7.5483266e-001 -1.7936421e+000 -5.6703153e-001 -5.0101038e-001 -5.2579528e-001 -9.6248087e-001 -1.4980855e+000 -7.8303299e-001 -1.0733821e+000 -6.8275517e-001 -9.9136618e-001 -1.2921400e+000 -3.4361782e-001 -3.1407457e-001 -7.9232060e-001 -1.9752046e-001 -7.3141586e-001 -7.5494886e-001 -5.3347957e-001 -6.3971085e-001 -1.1259637e+000 -8.5199342e-001 -7.6166232e-001 -1.0575652e-001 -1.1646051e+000 -9.7052082e-001 -9.0605396e-001 -8.6708771e-001 -1.3849895e-001 -8.7198999e-001 -7.4993628e-001 -8.5157603e-001 -8.4563388e-001 -5.2872077e-003 -9.5062276e-001 -1.7167990e+000 -8.0199995e-001 -1.0339830e+000 -1.2974347e+000 -1.0873416e+000 -1.2176948e+000 -9.9502626e-001 -1.2108681e+000 -1.3444855e+000 -2.5625731e-001 -1.0836441e+000 -7.7940338e-001 -9.8984608e-001 -2.4550957e+000 -9.8344890e-001 -5.0587058e-001 -7.1254863e-001 -9.0799376e-001 -3.2490623e-001
  1.3103225e+000 -6.8582244e-001  9.0201243e-002 -3.0484266e-001  1.3904539e-001 -6.3929043e-001 -3.1510699e-001  2.1310196e-001 -2.5173948e-001  3.4699414e-001  2.1782822e-001 -5.4618234e-002 -1.9256431e-001 -3.9266088e-001 -1.3501266e-001  9.0431465e-002  2.5195210e-001 -3.6223051e-002 -8.0059006e-001 -1.7965598e-001  4.5146007e-002  2.6114524e-002  6.6322597e-001  1.4395422e-001  2.9250537e-001  4.5420327e-001 -4.5512707e-001  3.4461140e-002 -3.6760048e-002 -2.6385852e-001  7.3259325e-001 -6.7369820e-002  7.2387030e-001  3.4985657e-001 -1.6558060e-001  8.2254536e-001 -5.3362278e-001 -2.6592523e-001 -5.2273178e-001 -4.3712998e-001 -3.1784514e-002 -1.2331539e-001  7.1749350e-002  1.9224524e-002 -3.1839052e-001  7.2099244e-001 -7.6144280e-001 -1.1580125e+000 -3.4119671e-001 -6.4571955e-001 -3.2661620e-001 -5.0414253e-001 -3.1137566e-001 -2.2801421e-001 -4.1557650e-001 -2.4606299e-001  4.6278048e-001 -6.4247258e-001 -2.2568699e-001 -2.7571575e-001 -1.3287347e+000 -5.1899802e-001 -9.5773830e-001 -5.7901115e-001 -6.7800956e-001  3.2021064e-001
 -2.2770302e-001 -5.7895280e-001 -1.2827459e+000  5.9045771e-001 -5.4314240e-002 -1.0408794e+000 -2.5585728e-001  4.6943665e-002 -2.1247087e-001  1.3999123e-001  2.1248866e-001 -2.7046143e-001 -4.1540288e-001 -8.0655464e-001 -1.5601088e-001 -9.4415374e-002  2.1125155e-001 -8.5807817e-001 -8.8213145e-001 -2.1726762e-001  5.4093480e-001  3.2959821e-001  4.9879954e-002 -3.5850919e-001  9.2040099e-003  3.8427226e-001 -3.7323508e-001  1.5635352e-001 -5.0990190e-001 -8.5500363e-003  2.3634514e-001 -1.9387773e-001  3.6141009e-001 -2.2448144e-001 -1.8604951e-001  9.4834176e-002 -5.0074529e-001 -4.6078099e-001 -4.1400071e-001 -1.2242927e-001  1.9267469e-001 -3.8936597e-001 -3.3486902e-001 -2.1861076e-001 -3.2893894e-001  1.8536351e-001 -3.6832856e-001 -7.2151369e-001 -4.2203691e-001 -4.9634601e-001 -9.7970855e-002 -4.9212634e-001 -3.4163073e-001 -6.3319457e-001 -5.5883802e-001  2.9800134e-002  3.4337523e-002 -6.4167486e-001 -2.7590350e-002 -6.1051981e-002 -5.3740215e-001 -7.5101324e-002 -2.2128721e-001 -5.3204600e-001 -6.3145991e-001 -2.9150293e-001
  2.9857818e-001  1.5802092e-001 -1.1035686e-001  4.1298511e-001 -1.9561714e-001 -1.1174656e-001 -2.5050073e-001  2.9845346e-001 -3.7123570e-001  6.7508636e-001  3.2009538e-001  4.3331146e-001 -1.4697136e-001  1.2297008e-001  2.6821728e-001  2.1051155e-002  2.0806273e-001 -1.7679862e-001 -7.3036607e-001  9.3469434e-002  9.2167454e-001  7.2418857e-001  3.5839085e-001  2.7081316e-001  2.0188564e-001  4.5575589e-001 -4.0305699e-001 -4.9682500e-001 -9.6475985e-002  2.0872388e-001  1.0811509e+000  6.9110349e-001  5.5044112e-001  2.3203513e-001  2.0932688e-001  8.4935360e-001  2.4883194e-001  3.6897084e-002 -3.0822617e-001 -5.5550175e-001  7.5350699e-001 -8.8950424e-002  3.8411081e-002 -4.5506490e-002  1.1200727e-001  7.2682442e-001 -2.8850787e-001 -9.9477160e-001 -1.6137691e-001 -2.9704596e-001  3.1291322e-001 -6.6648710e-002  2.2570703e-001 -4.1074336e-001  6.6871677e-002  5.0955297e-001  1.9100549e-001 -2.9132581e-001  8.1204890e-002  1.9009121e-001 -7.7550176e-001 -1.6048450e-001 -5.2924178e-001  2.1607880e-001 -6.2547825e-001  8.7558871e-001
  1.8183651e+000 -4.9951860e-001  2.2244398e-001  9.8186334e-001 -4.1898367e-001 -3.0560505e-002 -2.3828724e-001  1.7042018e-001 -4.5852512e-001  7.3567458e-001 -2.3294929e-001 -1.3357881e-001 -4.4174481e-001 -2.2373305e-002  2.3128399e-002 -2.0137218e-001  2.4974060e-001  8.7286683e-002 -1.1949499e-001  1.9660035e-001  6.9782220e-001  1.8280387e-001  2.4524559e-001  6.3327370e-001 -3.7636038e-002  2.4013376e-001 -8.3210515e-001 -7.9736743e-001 -8.1926159e-002 -3.6300486e-001  7.7907413e-001  2.9973771e-001  5.8108342e-001  1.2613888e-001 -2.2949905e-001  3.8367845e-001  4.6473124e-002  1.2847959e-001 -5.7679000e-001 -1.1479202e+000  1.3256310e-001 -2.8106054e-001 -3.1927772e-003 -3.1883143e-001 -5.9038400e-004 -7.9789065e-002 -5.4341824e-003 -5.1735327e-001 -2.2132380e-001 -2.6446535e-001  2.0984570e-001  1.6422762e-001  4.6281910e-001 -1.5005421e-002  5.3096639e-001  9.6741852e-001  3.1351778e-001 -3.1736365e-001 -8.6694447e-002 -9.6277401e-002 -5.8777917e-001 -4.3175036e-001 -1.1624411e-001  9.3144685e-001 -4.9789691e-001 -8.9806037e-002
  4.1606211e-001 -1.3237544e-001 -1.8403399e-001  7.1674627e-001 -7.2811515e-001 -3.2868699e-001 -1.2605473e-001  1.3133803e-001 -4.4481033e-001  5.0154132e-001  1.5351132e-001 -8.4258669e-002 -1.9085629e-001 -1.2279806e-001  1.8481790e-002 -1.3153698e-001  2.3717488e-001 -2.7467123e-001  2.4208404e-001  5.8384667e-002  8.4228379e-001  6.0535646e-001 -8.1763161e-002  5.5003040e-002  7.6112540e-002  2.5463683e-001 -9.2783348e-001 -7.2305735e-001  2.0683333e-001 -2.1724715e-001  2.5095122e-001  5.3180054e-001 -8.9310836e-002 -1.7333778e-001  6.1676752e-002  3.4732896e-001 -3.2191345e-001  3.7863143e-003 -4.2461420e-001 -6.9075065e-001  2.3389980e-001 -1.3116257e-001 -4.7919549e-002 -2.6095026e-001 -1.5649915e-001  3.2850992e-001 -2.6040052e-001 -2.8937633e-001 -3.7566453e-001 -2.5319758e-001  1.7132003e-001  2.1880857e-001  4.9464367e-001 -1.6535793e-001  5.9328405e-001  5.1103810e-001  2.0180430e-001 -4.4398445e-001 -2.9735721e-001 -9.8881090e-002 -2.7684470e-001 -4.2976650e-001 -1.9496204e-001 -5.0460662e-001 -4.4322521e-001  2.7272458e-001
  6.7215927e-001  5.6169282e-001  5.0752909e-001  1.2597468e+000  5.7001948e-001  1.9501916e-001  1.6716480e-001  8.3079760e-001 -8.1240168e-002  6.5421882e-001  5.5072102e-001  3.6698580e-001  6.5370722e-002  4.2165514e-001  3.9692599e-001  3.3936075e-001  6.3245358e-001  1.5047712e-001  3.2754764e-001  8.9651134e-001  7.7092692e-001  2.8464767e-001  4.6064179e-001  2.4182941e-001  4.2158337e-001  8.1152425e-001  8.1658453e-001  2.5676816e-001  6.9201222e-001  3.4888733e-001  5.2041310e-001  7.8724894e-001  7.6750640e-001  6.4241845e-001  5.5422758e-001  5.0001310e-001  2.9935262e-001  4.0534680e-001  5.0103063e-001  7.6044655e-001  2.3493980e-001  4.9100118e-001  6.6877750e-001  3.1275116e-001  4.2180071e-001  1.1212442e+000  7.3794523e-001  9.0977908e-003  8.0827575e-002  6.2503326e-001  6.9235951e-001  3.1928334e-001  8.0876299e-001  1.8165572e-001  8.9909863e-001  6.0716271e-001  4.4153794e-001 -6.6375953e-003  1.5652962e-001  1.2853115e-001  6.0017013e-003  5.1882318e-001  7.3150012e-001  9.5840459e-001  4.0151166e-001  8.9080239e-001
 -7.2394745e-002  7.4881923e-002  1.1671574e-001  1.1710800e+000  2.7788934e-001 -1.0133356e+000  3.0295929e-002  2.0967468e-001 -2.0431907e-002  4.9565979e-001  2.4471706e-001  2.2584147e-001  1.5021649e-001  2.0532838e-001  9.0237671e-002  1.1316061e-001 -2.8282304e-001  3.1825597e-001  3.6732979e-001  7.7929725e-001  5.2131378e-001  6.7120232e-001  4.9924825e-001  9.7224269e-001  2.6501267e-001  4.7093388e-001  4.3971450e-001  5.8128936e-001  7.0474854e-001  1.6391414e-001 -1.8209363e-001  2.0552596e-001  5.1100221e-001  2.4008542e-001  7.0625238e-002 -2.8828230e-001  2.3648651e-001  2.4836422e-001  2.6041147e-001  8.9411623e-001  1.1015513e+000  7.4208507e-002  5.9727161e-001  5.2482751e-001  1.0201336e+000  8.4087182e-001  5.1105875e-001  1.9495036e-001  1.2938890e-001  1.4353212e-002 -2.1973910e-002  3.1604416e-001  3.5134457e-001 -3.0879988e-002  3.8889824e-001  1.1887662e-001  2.2292173e-001 -3.0957413e-001  2.5875567e-001 -2.2150280e-001  7.7760715e-002  5.7547994e-001  8.8120258e-001  4.7132186e-002  2.2879621e-001  3.9199677e-001
 -6.2192847e-001  6.7456799e-001  1.2791444e+000  1.8714707e+000  5.8400749e-001  1.0207239e+000  7.7218132e-001  9.3375158e-001  1.2995576e-001  3.1669571e-001  7.4501721e-001  5.5217988e-001  5.7872158e-001  1.1220134e+000  7.5412017e-001  8.9888240e-001  5.4220358e-001  5.6750055e-001  5.1424842e-001  3.3959595e-001  1.8101412e-001  6.1444506e-001  1.2717235e+000  1.2075600e+000  6.0541667e-001  3.5656714e-001  9.9938917e-001  1.9007055e-001  6.9291378e-001  6.5224388e-001  3.6173728e-001  6.2165916e-001  9.1502073e-001  8.6682911e-001  7.2739008e-001  3.8763376e-001  9.4537498e-001  4.3666549e-001  8.5564692e-001  7.7781463e-001  2.9519060e-001  7.0680584e-001  9.5161997e-001  8.3269704e-001  1.0092616e+000  7.3587580e-001  5.0719693e-001  1.0991208e+000  9.3835233e-001  4.2967583e-001  1.0491645e+000  9.0291190e-001  6.7699867e-001  6.1795975e-001  5.7922996e-001  6.7517162e-001  4.9867372e-001  4.3162238e-001  1.0989291e+000  6.4072173e-001  1.1843063e+000  6.0446740e-001  1.1879608e+000  3.8434236e-001  6.1174809e-001 -3.4948250e-001
  5.2912401e-001 -1.0298087e-001  4.9706461e-001  2.0486033e+000  1.9349358e-001  2.8578308e-001  5.9971399e-001  6.3802669e-001  3.5191686e-001 -1.3708981e-001  2.7632084e-001  5.1142381e-001  5.7543290e-001  2.2177108e-001  9.7814020e-002  1.0842754e-001 -2.4772175e-001  6.6849096e-001  4.8070210e-001 -5.2722043e-002  1.0572332e-001  5.5567625e-001  9.0154132e-001  1.1785525e+000  5.2354676e-002  5.2464784e-001  5.8856079e-001  8.0896978e-001  5.2835053e-001  2.6153378e-001 -4.5640279e-001  2.2807624e-001  1.4210623e-001  3.9314897e-001  6.1116361e-001  7.5002277e-002  3.9700457e-001  1.3602163e-001  7.1961075e-001  6.4052342e-001  2.7836580e-001  3.5428799e-001  9.9838674e-001  7.3822301e-001  1.0105720e+000  7.7884955e-003  5.1424209e-002  5.9667476e-001  1.2937228e+000  2.0935460e-001  2.1375794e-002  1.0918728e-001  1.5638115e-001  2.9539059e-001  7.6897281e-003 -1.6763171e-001  1.1186179e-001  2.7050587e-001  8.6312625e-001  7.3272710e-002  5.7409766e-001  3.0934564e-001  8.0993212e-001  4.1374585e-001  4.4125041e-001  2.6198532e-001
 -1.5859508e-001  4.4315322e-001  2.2565349e+000  1.8043822e+000  6.1062149e-001  1.3954040e+000  1.3417278e+000  9.0303042e-001  3.2759514e-001  3.0048249e-001  6.7367167e-001  9.9016066e-001  8.6438129e-001  1.4231265e+000  1.6983082e-001  4.7510926e-001  7.7588469e-001  5.9825297e-001  1.4347247e+000  9.8559612e-001  8.7417119e-001  1.0263753e+000  1.3821108e+000  1.4550962e+000  1.1117359e+000  5.9260444e-001  1.2376035e+000  8.7089576e-001  1.4462671e+000  1.1995539e-001  6.3102264e-001  6.9671287e-001  9.3045196e-001  1.5508934e+000  1.4943638e+000  9.4867779e-001  8.6442863e-001  4.2068908e-001  1.2226274e+000  1.1838019e+000  5.2869032e-001  1.2014474e+000  1.5360127e+000  1.4670916e+000  1.0473417e+000  1.2966753e+000  1.0315127e+000  1.0432950e+000  9.7879495e-001  4.6060308e-001  6.7009835e-001  6.7723254e-001  1.0837172e+000  6.1383326e-001  9.8483562e-001  6.7262600e-001  5.7258056e-001  3.9151099e-001  1.1283056e+000  1.1301549e+000  1.4860035e+000  3.2775291e-001  1.3676791e+000  8.4895606e-001  1.5983017e+000  2.0257620e-001
 -4.6564450e-002  9.2346121e-001  1.3932728e+000  2.9741788e-001  5.9746311e-001  1.9830318e+000  1.1518579e+000  6.3766282e-001  6.1308123e-001  6.0922867e-001  8.2517962e-001  7.0899157e-001  1.1865023e+000  1.5131846e+000  2.8518921e-001  4.0782326e-001  4.8618421e-001  1.3257984e+000  1.6623553e+000  1.4139533e+000  8.8743707e-001  1.0237994e+000  1.6324733e+000  1.4295052e+000  1.1550088e+000  4.5070412e-001  9.7809874e-001  1.3340500e+000  1.4488473e+000  3.9770298e-001  9.8594080e-001  5.7128643e-001  7.2050014e-001  7.5907013e-001  9.6755252e-001  1.2862483e+000  2.9723845e-001  7.7415911e-001  1.2698626e+000  9.6903923e-001  1.1741567e-001  1.2842312e+000  1.5447393e+000  1.4760059e+000  1.2576238e+000  1.1048453e+000  1.6466190e+000  1.7565451e+000  6.6437302e-001  6.5566436e-001  2.0133682e-001  2.3161107e-001  7.3325418e-001  7.3684252e-001  5.5864247e-001  8.6021574e-001  9.6741706e-001  5.8563326e-001  8.8321470e-001  1.0135202e+000  2.0304002e+000  9.7964696e-002  2.5541455e+000 -6.8973333e-001  7.6359695e-001 -4.2778700e-001
  5.9081842e-001  3.3965462e-001  1.5446797e+000  1.3528275e+000  7.7628451e-001  1.7439632e+000  4.0881496e-001  1.1973431e+000  6.6988624e-001  7.3676058e-001  1.2082732e+000  8.8340528e-001  1.0859860e+000  1.4805838e+000  8.5765695e-001  6.8689132e-001  3.1773724e-001  1.0691357e+000  1.3601901e+000  5.5010494e-001  9.3015526e-001  1.1382697e+000  4.4957583e-001  1.1843622e+000  4.6806790e-001  9.8293841e-001  1.2266818e+000  1.5334301e+000  2.4591133e+000  3.7730520e-001  6.1016818e-001  7.5821967e-001  1.2784541e+000  1.5045233e+000  1.3437806e+000  1.5951908e+000  5.6188217e-001  1.3414347e+000  2.0604268e+000  1.4405881e+000  5.2673070e-001  8.5379903e-001  1.9006964e+000  7.1297265e-001  1.0169679e+000  7.8086068e-001  4.8561308e-001  8.3020808e-001  1.1480304e+000  2.5605987e-001  3.1179254e-001  8.4950654e-001  1.2300329e+000  9.4668834e-001  1.6730918e+000  1.0190725e+000  1.2149716e+000  1.2789962e+000  1.2990647e+000  2.9998720e-001  1.7383143e+000  9.1760485e-001  1.5806412e+000  4.5680833e-001  6.8226367e-001  1.2283882e-001
 -6.1067303e-001  4.1711806e-002  4.5686540e-001  2.8087648e-001  1.6749505e-001  5.7841260e-001  6.3475781e-001 -2.9087354e-001  2.7002851e-001  3.5430543e-002  1.2330254e-001  7.2331131e-001  9.3116259e-001  5.3891280e-001  3.7169907e-001 -2.0715738e-002  3.8245250e-001  9.7232716e-001  9.5134361e-001  5.9568332e-001  6.9258364e-001  3.0722413e-001  8.0570688e-001  4.9187307e-001  1.0534224e+000  1.1883137e-002  8.2474463e-001  4.8965829e-001  1.0457854e+000  1.7373264e-002  6.7928525e-002  1.6494051e-001 -4.2462736e-001  7.3121623e-001  2.7968907e-001  4.7328543e-001  2.1983801e-001  1.1947437e+000  6.2930049e-001  9.2290715e-001 -9.3726660e-002  1.0086645e+000  5.1597807e-001  6.5555599e-001  6.3293710e-001  1.8860315e+000  8.0215105e-001  1.4944608e+000  6.0797099e-001  8.3418530e-001  3.2796611e-001  7.7124009e-001  3.7061794e-001  6.2067694e-001  6.8369988e-001  2.8106809e-001  4.7783412e-001  5.2751657e-001  1.6386666e-001  8.5133837e-001  8.0550368e-001  5.7648404e-001  1.5189874e+000 -6.6786764e-001  6.2949901e-001  2.0345685e-001
 -5.7522762e-003  6.9469744e-001  3.9462469e-001 -7.7292652e-002  9.4826166e-001  1.3229123e+000  3.9016252e-001 -1.3057268e-001  7.2540511e-001  4.6903267e-001  1.5469441e-001  1.6436746e+000  1.1318302e+000  8.6705897e-001  4.3955435e-001 -8.4298600e-003 -2.1112350e-001  3.9879525e-001  8.8004412e-001 -3.1998531e-001  4.1654141e-001 -1.6474944e-001 -2.2594446e-001 -1.2102601e-001 -1.5658428e-001 -2.3008715e-001  9.5498894e-001  6.1426646e-001  2.8941941e-001  6.3538026e-002 -3.3467319e-001 -6.1868827e-002 -6.3616254e-001  2.4090053e-001  1.7259475e-001  5.0864016e-001  8.5412421e-001  4.9524431e-001  8.2308549e-001  1.1188391e+000 -2.5336337e-001  2.2982416e-001  3.7340866e-002 -5.5735633e-001  4.3854287e-001  2.8652975e-001  8.4967406e-004  9.2141999e-001  5.3074731e-001  2.3638372e-001  3.4214616e-001  1.0842880e+000  6.6740236e-001  9.0961398e-001  1.0447103e+000  2.7831305e-002  7.8430845e-001  3.5221900e-001 -9.7154698e-002  5.0404879e-001  1.6632412e+000  8.3249798e-001  1.0192911e+000  1.5457611e-001  6.4811796e-001 -9.8574092e-001
 -9.5305002e-001  3.1212232e-001  2.1273835e-001 -1.3444442e+000  5.2007505e-001  1.1943208e+000  5.3513221e-001 -1.3060325e-001  4.2086406e-001  9.3327418e-002  2.9936594e-001  1.4845640e+000  7.1461624e-001  9.4676889e-001  2.5018086e-004  2.5239009e-002  4.1610359e-001  7.0564134e-001  9.3061255e-001  3.9727411e-001  1.0003254e+000  1.5145901e-001 -2.0377943e-001 -6.4380340e-001  4.0839725e-002 -2.3097061e-001  2.4986591e-001 -2.2085839e-001  2.6926811e-002 -2.4342878e-001 -5.6252067e-001 -5.5563607e-001 -1.4562484e-001 -1.7780759e-001 -5.0386598e-001  2.8081651e-001 -9.6216624e-002  1.4449799e-001 -3.3038156e-001  1.6432553e-001 -3.5284059e-001  2.9109802e-001 -5.2750777e-001 -7.6896610e-002 -1.6514529e-001  6.6923909e-001  2.3664346e-001  6.0296059e-001 -6.1545520e-001  3.3822662e-001 -1.9732064e-002  2.4585438e-001  2.5396086e-001  5.4902548e-001  3.7394932e-001  6.2452765e-002  3.4465676e-001  2.9567738e-001 -4.4408737e-001  6.5986989e-001  9.6944691e-001 -2.7519829e-001  2.2386866e-001 -2.4190985e-001  1.5048203e-001 -3.0255641e-001
  7.6065964e-001  9.7349432e-001  7.2050521e-001 -1.1210798e-001  1.1435401e+000  6.4562090e-001  1.0156464e+000  6.1235859e-001  7.7881238e-001  3.4017738e-001  1.2526228e+000  1.2404864e+000  9.6873280e-001  1.1411047e+000  9.5911444e-001  1.2218245e+000  6.0287611e-001  1.1517172e+000  6.8556845e-001  1.3864792e+000  8.7778058e-001  7.1607613e-003  1.4842982e+000  1.8087258e-001  8.1143133e-001  2.3924462e-001  1.6499981e+000  4.2357541e-001  6.0614520e-001  1.6911850e+000 -4.0355170e-002  6.6485781e-001  8.8019725e-001  1.4748583e+000  9.0311439e-001  7.8825821e-001  1.3843837e+000  7.0131775e-001  5.9558680e-001  1.8811616e+000 -2.2443721e-001  9.3998727e-001 -5.0708194e-002  6.9519979e-001  3.0988993e-001  6.0547633e-001  1.1547184e+000  7.9249242e-002  3.1998572e-001  8.9222171e-001  1.2495148e+000  1.1389130e+000  1.0062168e+000  1.0034492e+000  5.8593456e-001  8.3336938e-001  1.1702686e+000  8.4529306e-001  7.8039814e-001  1.0895772e+000  1.7410144e+000  1.3141332e+000  1.3098865e+000  2.2088174e-001  1.5049390e+000  8.0551962e-001
  5.3641142e-001  9.4862043e-001  1.7687216e+000  4.3337978e-001  1.1308853e+000  1.8914650e+000  9.2565642e-001  2.1055180e-001  1.0139882e+000  1.1031665e+000  1.3191620e+000  1.5107169e+000  1.4388629e+000  1.5550610e+000  9.0983649e-001  1.0702364e+000  1.1122455e+000  1.4194822e+000  1.2058626e+000  1.1978970e+000  7.4632824e-001  5.8588019e-001  1.8443375e+000  1.1378873e+000  1.0778855e+000  6.6530243e-001  5.4100499e-001  8.5727996e-002  1.9052359e-001  1.3176185e+000  5.1777129e-001  1.0831609e+000  1.3221867e+000  9.8730887e-001  1.2758971e+000  6.1801461e-001  1.2652570e+000  4.9377424e-001  1.8717053e-001  8.0945299e-001  1.0638509e+000  1.0582211e+000  1.4040737e+000  1.4804243e+000  6.7070461e-001  7.9025177e-001  1.5381705e+000  8.2664285e-001  4.4217710e-001  7.5132070e-001  1.1331957e+000  1.2057262e+000  1.3490858e+000  1.2835843e+000  1.1670955e+000  1.3526190e+000  3.8238050e-001  1.0242781e+000  4.6037227e-001  6.6179892e-001  1.9779173e+000  9.1248748e-001  1.3513253e+000  5.0033288e-001  9.9950222e-001  6.9029226e-001
  1.0741155e+000  4.7104887e-001  1.0670184e+000  3.8652769e-001  5.8734820e-001  1.4976882e+000  5.0583035e-001  4.2650702e-001  5.8958458e-001  1.2164418e+000  1.6139964e+000  1.3067454e+000  1.1818438e+000  1.6071528e+000  1.0770173e+000  1.1764299e+000  1.2152791e+000  5.0435064e-001  3.8881751e-001  1.2440975e+000  4.4970329e-001  6.5231431e-001  1.2280882e+000  1.0766689e+000  1.0057432e+000  7.8356021e-001  1.3703479e-001 -7.1918159e-001 -6.5887275e-002  1.7966506e+000  8.0207828e-001  1.3177747e+000  1.7939777e+000  1.8742094e+000  1.5688565e+000  1.4008738e-001  1.8477511e+000  1.8641946e-001 -5.4183013e-001 -4.5784391e-001  6.5139326e-001  7.8266810e-001  7.3814361e-001  1.6032166e+000  3.4356657e-001  1.6860442e-001  1.3813853e+000  4.4291383e-001  4.5171343e-001  9.1325750e-001  1.2892640e+000  1.4282947e+000  1.3351487e+000  7.5373319e-001  1.7850413e+000  1.4613985e+000  3.2079928e-001  8.6358969e-001  1.1379623e+000  3.7617577e-001  1.8920649e+000  3.8029788e-001  2.7027068e-002  5.0627725e-001  5.8961547e-001  4.6042709e-001
  8.9874628e-001  3.3157386e-001  7.6379291e-001  8.2539218e-001  3.0297273e-001  2.0715389e+000  8.2770765e-001  8.6349213e-001  2.7355287e-001  1.3017665e+000  1.3340114e+000  6.3485367e-001  8.6966220e-001  1.4879309e+000  7.5519582e-001  1.0143908e+000  7.0348451e-001  6.9767485e-001  5.5578569e-001  1.1646386e+000  5.6664596e-001 -6.8157294e-002  6.0297278e-001  7.5070955e-001  7.8399071e-001  2.7598321e-002  8.5097143e-001 -2.1001070e-002  4.8394399e-001  1.1308006e+000  1.2526476e+000  1.6399479e+000  1.3727535e+000  1.2559209e+000  1.3080777e+000  1.3461202e-001  1.3803658e+000  7.6445768e-002  5.3486925e-001  6.7402926e-001 -3.8669573e-003  3.9829409e-001  1.3722942e-001  9.1358292e-001  6.2250162e-002  2.4956549e-001  1.2904397e+000  7.2862473e-001  6.5331796e-001  8.8376251e-001  1.2684300e+000  1.2483215e+000  1.1516647e+000  1.2046092e+000  1.3996468e+000  1.0735970e+000  3.5041368e-001  7.8722422e-001  1.0361324e+000  8.2990771e-001  1.5369037e+000  9.5822284e-001  4.5810545e-001  3.5165540e-001  9.4621440e-001  1.1029096e+000
 -3.5220404e-001  2.8775322e-001  6.9295005e-001  2.4513584e-001  3.7443905e-001  8.4181632e-001  1.0187955e+000  8.3439472e-001  4.2508981e-001  7.7062848e-001  1.1555051e+000  6.9649540e-001  8.6044731e-001  7.2729964e-001  3.6657830e-001  5.2826725e-001  2.7512045e-001  8.6930013e-001  1.0354857e+000  1.0419678e+000  8.7999224e-001  1.4288544e-001  1.4416588e+000  1.8312625e-001  8.6069109e-001  4.9229644e-001  6.4903830e-001  6.2832039e-001  6.5450724e-001  3.1548676e-001  8.5817899e-001  1.0308216e+000  1.4559388e+000  1.0780448e+000  7.1921539e-001  5.7079797e-001  7.2953537e-001  1.5124750e-001  5.9187778e-001  6.2227497e-001  3.0155409e-001  6.2098652e-001  2.4031025e-001  1.4757558e+000  5.6684409e-001  6.9045949e-001  7.6588499e-001  4.7966763e-002  3.8192374e-001  8.6159315e-001  7.3185212e-001  3.5770615e-001  4.1173795e-001  7.2288279e-001  4.2166611e-001  6.0917209e-001  6.5263194e-001  9.2409097e-001  8.0670718e-001  8.6911334e-001  2.9661512e-001  7.0531626e-001  1.1162192e+000  4.0627908e-002  4.4225296e-001  1.1091059e+000
 -3.9964822e-001  1.3880593e-001  6.2834015e-001  1.7065025e-001  8.9680941e-001  4.5680812e-001  1.3690509e+000  7.1446644e-001  4.6702709e-001  5.6201346e-001  1.0035186e+000  9.9072013e-001  1.1050423e+000  6.4726758e-001  8.2415243e-001  1.0786484e+000  2.3191875e-001  4.4171870e-001  1.2407217e-001  2.5195034e-001  8.9010344e-002  5.4265849e-002  8.3123280e-001  1.4130660e+000  7.2688336e-001  6.0345524e-001  1.4529121e+000  7.5861814e-001  4.3374336e-001  1.0218558e+000  4.8411995e-001  1.1059765e+000  1.3026541e+000  1.4337312e+000  7.4090195e-001  6.7347892e-001  1.2830122e+000  3.3758676e-001  9.2904095e-001  1.1736067e+000  4.2449108e-001  3.3301857e-001  1.0000955e+000  9.9299984e-001  3.0009186e-002  7.7038865e-001  1.6886170e-001 -9.7232264e-002  5.2603001e-001  5.8189352e-001  1.1930797e+000  1.1412373e+000  5.0636766e-001  1.3588061e+000  5.8803036e-001  5.2090086e-001  5.7455374e-001  6.6788976e-001  4.4780643e-001  1.0422000e+000 -2.8243216e-001  8.9627046e-001 -1.3556636e-001  5.0637285e-001  7.2520747e-001 -6.2702774e-003
  4.5189340e-001  1.0296172e+000  1.1306677e+000  1.0171795e+000  1.1315059e+000  7.0638093e-001  1.3344159e+000  1.1642194e+000  1.6114880e-001  5.2482275e-001  1.6187277e-001  1.1180182e+000  1.3605404e+000  7.0835558e-001  4.5156070e-001  7.5269317e-001 -6.3333417e-002  4.7788401e-001  3.7880012e-001 -2.5627374e-001  2.0534474e-001  2.2610913e-001  5.4058115e-001  6.5814137e-001  3.6804647e-001  4.1110276e-001  1.3427045e+000  1.0118740e+000  8.1325164e-001  7.1324737e-002 -6.6453642e-002  7.4624916e-001 -4.4991477e-001  3.0961851e-001  8.4124355e-001  3.3465002e-002  7.7602011e-001 -2.8937443e-001  1.2762223e+000  1.2356744e+000  3.2843988e-001  1.6536377e-001  8.1575079e-001  9.6993700e-001  6.6684845e-001  4.7433924e-001  2.5444038e-002  7.5414589e-001  3.6843397e-001  2.6531896e-001  7.8009844e-001  7.3049617e-001  2.2855602e-001  9.5084525e-001  1.1411279e+000  5.1795519e-001  4.6976165e-001  6.0326704e-001  9.9908691e-001  8.8072861e-001 -3.6131184e-003  9.2396521e-001  3.8014380e-001  8.3547696e-001  6.6873863e-001 -8.5793560e-001
 -6.8299321e-001 -9.6698010e-002 -7.0325861e-002  6.3302044e-001  3.5051388e-001 -1.0806505e-001  1.0085401e+000  4.3912357e-001  1.9019691e-001 -4.2342011e-001 -3.4695584e-001  9.6181976e-001  8.2033666e-001 -2.4100223e-001  1.0615688e-001  2.8816379e-001  2.2720309e-001 -2.2965790e-001 -2.7124763e-001 -7.1949819e-001  2.7893112e-001 -2.7021920e-001 -5.5658894e-001  3.8041959e-001  2.2082055e-001  2.0027169e-001  7.5815194e-001  6.8272421e-001  1.6881172e-001  3.1179722e-001 -5.9173634e-002  3.8620805e-001 -1.8621664e-001 -1.2726420e-001  2.3427668e-001 -1.3269710e-002  7.5499650e-002  2.9675008e-001  9.9542689e-002  6.0269415e-001  2.4954078e-001  1.4406996e-001  4.7076168e-001 -1.0199224e-001  1.5675898e-001  7.5535286e-001 -8.0848315e-001 -7.4687543e-002  5.5464650e-001 -1.2067541e-001  1.6158353e-001  1.3416322e-001 -2.5697096e-001  6.7775081e-001 -2.8399717e-001 -8.5150025e-002 -2.1857969e-001  2.4068476e-001  4.0961085e-001  5.1937439e-001 -3.2359244e-001  1.8488463e-001 -2.2876406e-001 -3.5092843e-002  3.7371821e-001 -4.3881512e-001
 -5.6981572e-002  7.5581693e-001  5.2741229e-001  1.2120394e+000  4.6543626e-001  3.3051933e-001  1.0763409e+000  2.9060464e-001  2.3216938e-001  4.6367051e-001  4.1945284e-001  1.1312547e+000  7.8647737e-001  2.0342136e-001  2.7209578e-001  2.5147670e-001  3.6164670e-001  4.6771130e-001  1.2162531e-001 -1.5587413e-001  2.7805342e-001  5.1903842e-001  5.1648527e-001  7.6332606e-001  4.1968745e-001  9.7823090e-001  4.2849262e-001  1.7039831e-001 -3.1488008e-002  5.4678753e-001  9.0248927e-001  5.6696788e-001  9.5188076e-001  7.9257472e-001  1.7348390e-001  6.7350227e-001  3.1166425e-001  3.3409093e-002  4.6021172e-001  6.1245368e-001  5.1896825e-001  1.9121945e-001  8.9608784e-001  9.1307469e-001  3.9872696e-001  8.6053077e-001  1.7188637e-001  7.3041611e-001  6.2016030e-001  3.3500065e-001  5.0629235e-001  3.4862544e-001  1.6640903e-001  8.3988863e-001  5.0600144e-001  3.9239112e-001  4.6991320e-001  3.1155429e-001 -2.4104843e-001  8.2123659e-001  1.4615966e-001  5.7151901e-001 -8.2415717e-001  3.9855583e-001  2.5686563e-001  4.7048576e-002
  3.6372022e-002  1.7619787e-001 -6.1477923e-002 -1.3620304e-001 -3.6154402e-001 -1.0187443e+000 -2.0876869e-001 -5.2702336e-001  2.7649351e-001  2.8413104e-001 -6.0467446e-002 -5.6892975e-001  1.1399157e-001 -5.8262838e-001 -6.6046441e-001 -4.2648066e-001  8.0762903e-002 -5.7318443e-001 -1.7384130e-001  1.2623780e-001  1.8357926e-001  5.7646695e-002 -4.8606430e-002 -2.2439628e-001  4.6125860e-001 -3.7990989e-001 -1.1179338e+000 -1.2757640e+000 -1.3736448e+000 -2.8152705e-001  2.6763443e-001 -2.7847913e-001  3.9915513e-001 -1.9166940e-001 -2.7601018e-001  1.7195449e-001 -5.0425810e-001 -7.9882193e-001 -1.2433730e+000 -1.2267167e+000 -9.7610833e-003  1.9738113e-001  6.7869509e-002 -1.3915272e-001 -2.8801366e-002 -1.4963484e-001  6.3968836e-002 -3.1115052e-001 -2.4062746e-001  2.3053878e-001 -3.4841668e-001 -5.5491549e-001 -6.5739288e-001  7.5518580e-002 -8.3224957e-001  4.7768584e-001 -1.2944611e-001 -4.5976763e-001 -4.0865623e-001 -1.4683273e-002 -1.0823096e+000 -7.2640321e-001  2.2475667e-001  2.0720612e-001 -1.1910333e-001 -8.4083485e-001
 -9.2869095e-001  2.3621360e-001  3.5828202e-001  8.1050220e-001 -3.0216729e-001 -4.4134122e-001 -3.2182515e-001 -8.5052493e-001  4.1661123e-001  2.1006352e-001 -4.1911030e-001  2.3996634e-001  8.1291352e-001  2.9639211e-001 -1.3162808e-001 -5.3564372e-001  1.0527132e-002  1.8340999e-001 -3.4558833e-001 -4.0755151e-001 -6.8727574e-002  3.8495110e-001 -5.0885098e-001 -1.8912068e-001  2.1560103e-001  1.7676620e-001 -6.9515193e-001 -1.3694120e+000 -7.0438664e-001 -8.3137162e-001 -3.8570861e-001 -5.4837587e-002 -4.8756626e-001 -3.8520780e-001 -7.0975170e-002  1.1815348e-001 -5.1608366e-002 -3.1359997e-001 -6.2107632e-001 -6.0535488e-001  2.0982660e-001  3.9613980e-001  5.2075432e-001 -8.4613388e-002  3.0359361e-001 -2.9658572e-002 -2.8417668e-001  3.2033023e-001  6.7242644e-001  2.2317407e-001 -2.2613088e-002 -1.2167729e-001  6.5476641e-001  6.7621904e-001  4.8750882e-001  3.5745692e-001  4.6730205e-001  1.7035617e-001 -5.9519713e-001  6.3112767e-002 -1.3454430e-001 -5.3664910e-001 -3.1573991e-001 -7.1557695e-001  6.3797195e-001 -1.2287713e+000
 -1.4733956e+000 -3.6291461e-001 -8.6401047e-001 -2.7784135e-001 -9.3534340e-001 -1.7585433e+000 -7.7254881e-001 -1.3571924e+000 -3.3919192e-001 -4.6625341e-001 -8.4191671e-001 -1.1997491e+000 -3.1732219e-001 -8.8386781e-001 -1.2611261e+000 -1.0610657e+000 -1.0926849e-001 -9.3577467e-001 -8.9259334e-001 -5.7096033e-001 -8.8394444e-001 -2.9980354e-001 -4.7525768e-001 -6.9542456e-001 -9.7858991e-002 -1.8387619e-001 -6.3587849e-001 -1.2176220e+000 -5.6164791e-001 -1.6932040e+000 -9.3043017e-001 -6.6261275e-001 -1.1310885e+000 -6.5936758e-001 -6.3098687e-001 -8.2807825e-001 -1.3793990e+000 -4.5651350e-001 -6.9031113e-001 -4.2862919e-001  5.3473838e-001  1.3324359e-002  2.8632975e-002 -7.4972177e-001 -4.3372357e-002 -3.3164625e-001 -2.1791015e-001 -3.1902271e-001 -2.4962205e-001  1.7797628e-001 -1.1664237e+000 -1.1642257e+000 -5.9651163e-001 -3.2310769e-001 -1.0433420e+000 -4.2989448e-001 -5.3613521e-001 -1.9331937e-001 -1.0528886e+000 -8.1835553e-001 -1.1202937e+000 -6.6593533e-001 -5.9775728e-001 -6.1271934e-001 -2.3363950e-001  6.1430809e-001
  1.2525513e-001  2.4979731e-001  2.5350804e-001  3.7643473e-001 -3.8414239e-001  6.0098942e-002 -6.2652100e-001 -9.6635384e-001 -8.0920697e-002 -2.5492891e-001 -5.9228667e-001 -5.1971318e-001 -4.5067091e-001 -1.0207627e-001 -2.7518657e-001 -4.0527840e-001 -7.8907033e-002 -3.9805786e-001 -3.4697966e-001 -3.8742046e-001 -9.5699937e-001 -1.7976336e-001 -9.9720876e-001 -1.4692773e-001 -6.9035247e-001  3.0420138e-001 -3.6502149e-001 -7.8121829e-001  5.0045365e-001 -8.2368836e-001 -1.0028115e-001 -3.4970790e-001 -7.8915590e-001 -6.0647738e-001 -2.3619125e-001 -1.3625729e-001 -7.1588566e-001  2.6360352e-001 -1.5326278e-001 -1.4158170e-001  3.4745970e-002 -4.6858744e-001 -9.7351548e-002 -6.6337255e-001 -5.3596522e-001 -3.3138644e-001 -4.2523986e-001  1.9548258e-002  6.2712180e-001 -2.7553768e-001 -4.4097908e-001 -2.5142554e-001  4.2113969e-001  2.0579183e-002  5.5779741e-001 -1.8124809e-001 -3.5646745e-002  4.2244717e-002 -5.7691603e-001 -5.0321630e-001  1.2512647e-001 -1.8742785e-001 -7.5252264e-001 -3.4264110e-001  1.1076633e-001  9.0901240e-001
  5.9956009e-001 -1.2629220e-001 -1.1417840e-001  1.1340782e+000 -7.3004588e-001  1.3376777e-001 -2.2593965e-001 -4.6902190e-001 -9.3097309e-002 -8.2936401e-002 -2.3940862e-002 -9.0620041e-001 -5.4072334e-002 -2.7256766e-001  6.5783867e-002 -2.0319248e-001 -1.6273316e-001  1.8928348e-002 -1.0674074e-002  2.8535316e-001 -1.0344915e+000 -5.0656778e-002 -3.9397644e-001  1.6517901e-001 -4.3895617e-001  2.4567337e-001 -2.5771151e-001 -1.4186714e-001 -1.3969935e-001 -3.7324711e-001  3.3996439e-001 -5.6833089e-001 -2.2711632e-001 -8.0799788e-001 -4.2648727e-001 -4.5399831e-002 -6.3619416e-001  4.4282270e-002 -6.6375172e-002 -4.7150984e-002  3.9253472e-001 -2.0844536e-002  8.6195021e-001  8.8244235e-002  4.7768816e-001 -1.7833064e-001  3.3744685e-001  2.1205392e-001  4.3510948e-001  1.5566670e-001 -2.4825647e-001 -7.7920189e-002 -2.2949637e-001 -1.4431356e-001 -6.3587512e-001 -1.5816303e-001 -1.5516089e-001  4.8357523e-001 -3.7959166e-001 -2.6954995e-001 -2.1837171e-001 -3.3458754e-001  7.9939664e-001  4.7688841e-001  2.2605958e-001  3.7497512e-001
 -1.3367451e-001 -5.3252923e-001 -9.5684464e-001 -1.0242321e+000 -6.7083959e-001 -2.2333578e-001 -8.5554432e-001 -3.8417843e-001 -4.7156342e-001 -7.0927867e-001 -2.8724048e-001 -7.7504330e-001 -6.9512709e-001 -4.6674786e-001 -1.2392021e-001 -2.2093561e-001 -2.0007359e-001 -3.3327596e-001 -4.7769087e-001 -1.6501097e-001 -8.7278951e-001 -2.1599923e-001 -5.8468010e-001 -4.3919890e-001 -5.8861983e-001 -2.1322912e-001 -7.3319702e-001 -1.8400476e-001 -7.8294810e-001  1.8305464e-001 -2.2480073e-001 -7.0974378e-001 -9.7468756e-001 -9.8650332e-001 -7.3834199e-001 -4.3031590e-001 -3.2040223e-001 -3.7815066e-001 -1.8514998e-001 -6.2459150e-001 -5.9993538e-002 -4.1444174e-001 -5.0670355e-001 -6.7699465e-001 -1.9849639e-001 -1.0728814e+000 -5.2254560e-001 -3.4899313e-001 -6.6660328e-001 -1.8581499e-001 -8.3513248e-001 -2.7932464e-001 -6.5512453e-001 -9.1095581e-001 -9.9426923e-001 -1.0393461e+000 -7.4021284e-001 -3.8821753e-001 -4.1840303e-001 -6.0455810e-001 -3.2554700e-001 -4.5192797e-001 -8.0817570e-001  4.3643559e-002 -3.3752928e-001  4.7361278e-001
  1.1714486e+000  2.4427207e-002  8.4142478e-001 -6.6216696e-001  2.0604329e-001  1.8523819e-001 -5.5168864e-001  2.8002746e-001 -3.9119564e-002 -9.9292698e-002  3.7248519e-001 -5.3010222e-001 -2.2568108e-001  1.9979636e-001  3.0140662e-001  5.2615306e-001  2.5598570e-001  4.8030935e-001  4.4719581e-001  3.5259620e-001  1.4583442e-001  6.0904497e-001  1.9978319e-001  3.2300707e-001  2.0857925e-001 -7.6068070e-002 -2.6473067e-001 -2.5288608e-001 -3.1960934e-001  8.5375705e-001  4.0371042e-001  3.3877662e-001  8.3151864e-001  6.5123051e-001  7.1504558e-002  5.4993260e-001  2.7958511e-001  2.9022257e-001  7.1893479e-002 -4.2819400e-001 -1.0334305e-001 -9.1017066e-002  4.7408718e-001  1.5371838e-001  4.5092245e-001  4.6572143e-001  1.2945051e-001  5.5575129e-001  4.5772837e-001  8.9626875e-002 -7.7688698e-002  1.0865888e-001 -5.9777247e-002 -2.6899658e-001 -9.0427727e-001 -3.2192424e-002 -2.0294171e-001 -2.9851995e-001  2.4167714e-001 -8.0033751e-002  3.0400126e-001  3.1931527e-001 -4.8283860e-001 -1.7243707e-002  6.1121320e-001  1.0277161e+000
  2.4932558e-003  1.2458423e-001  7.8251297e-001  6.1012447e-002 -2.1518221e-002  5.6465555e-001 -8.9186582e-001 -1.5233087e-001 -4.2191667e-001 -3.6871176e-001 -8.3459252e-002 -2.8727021e-001 -3.2325217e-001  2.5341075e-001  5.3499743e-002 -2.6269462e-001 -3.9375595e-001 -5.0487630e-001  1.2602265e-001  1.7679385e-001  4.1088318e-001 -3.0797363e-001 -9.7570718e-001  9.8173088e-002  1.7097180e-002 -9.2519612e-002 -2.3735665e-001  3.0377846e-001  8.3322470e-002  7.0428937e-001  4.8560996e-002 -6.7114764e-002  5.7815593e-001  5.7096704e-002  2.2733530e-001  9.7507012e-001  5.5024427e-001  3.2678900e-001  3.6428053e-001  3.4603503e-001 -5.6424187e-001  2.7027824e-001  1.2530059e-001 -5.6057065e-001  9.1561966e-002  5.5114434e-001  2.2823772e-001  6.4643595e-001 -1.6125975e-001 -3.2736348e-002  6.0583771e-002 -6.9897977e-002  2.0332515e-001 -3.0098046e-001 -9.1387670e-001 -2.8927708e-001  4.9492549e-001  3.7793701e-002  1.0529548e-001 -2.4694720e-001  4.6130125e-001 -1.1054138e-002  1.1481958e+000  1.0243300e+000  3.9018443e-001  2.0142085e-001
  3.5245717e-001 -5.1798603e-001 -2.9812919e-001 -2.5403331e-001 -7.6676047e-001 -9.4150198e-001 -5.6960682e-001 -9.0173045e-001 -5.9032461e-001 -5.6284064e-001 -6.2082838e-001 -3.6589869e-001 -4.3431904e-001 -8.1015919e-001 -6.7821147e-001 -8.7150661e-001 -5.9907683e-001 -3.8253579e-001 -2.1644463e-001 -1.7825985e-001 -2.0814682e-001  3.8154370e-004 -5.2738812e-002 -1.7478606e-001  5.6034175e-002 -5.0521515e-001 -5.6018546e-001  1.1539436e-002 -1.3318562e-001 -4.1846108e-001 -2.1536302e-001 -2.4766619e-001 -1.0556848e-003 -5.1151254e-001 -4.7882989e-002  5.0365690e-001  7.4895428e-002 -3.1408476e-001 -2.5191368e-001 -2.8097960e-001  1.0441066e-001  1.2169415e-001 -2.6495807e-001 -8.3321703e-002 -1.8116871e-001  3.0688740e-001 -5.7745058e-003  4.6573935e-001  1.7711877e-001 -1.3026304e-001 -3.4945868e-001 -5.1189451e-001 -4.8990646e-001 -2.4502177e-001 -7.2815967e-001 -6.0072494e-001  5.7371437e-002 -6.0128653e-001 -7.2210021e-001  8.2672891e-002 -1.1044711e+000 -4.0831823e-001  9.6062943e-001 -1.4995940e-001  1.7391897e-001 -5.3496128e-001
  8.9615297e-001 -1.2055606e-001 -5.8972664e-001  1.9014342e-001 -6.8053983e-001 -1.2184640e+000 -3.2824997e-001 -7.8690878e-001 -8.0472548e-001 -1.1358020e-001 -4.4498045e-001 -5.1015592e-001 -5.4127514e-001 -5.5842539e-001 -1.5856429e-001 -1.4887722e-001  7.5390042e-002 -8.3949242e-001 -5.2399342e-001 -3.3790365e-001 -1.9696980e-002 -1.5734683e-001 -7.8674709e-002 -8.4975695e-002  1.7621214e-001  2.6870825e-001 -5.5114669e-001  3.4957290e-001  2.6839988e-001  7.2656689e-003  3.1716786e-001  2.9086714e-001 -2.6805594e-002 -2.8638501e-001  4.1757864e-001 -1.5677729e-001 -1.3690792e-001  4.5265432e-001  5.2867431e-002  3.1118459e-001  1.7863763e-001 -3.1067666e-001 -2.5566296e-001 -7.3698613e-001 -3.1923103e-001  2.1936769e-002 -7.3857233e-001 -7.3539819e-001  2.0305628e-002 -5.2157828e-001 -1.0291754e-001 -2.4936411e-001 -4.1627246e-001 -3.9765823e-001 -5.4847609e-001 -8.0436297e-001 -7.1131121e-002 -6.0317784e-001 -5.8998672e-001  2.8703907e-001 -1.2834020e+000 -1.9596913e-001  4.3775082e-001  7.8830316e-001 -5.1317705e-001  7.4517002e-001
  1.5019266e+000  3.3488942e-001 -2.0680261e-001 -2.6168557e-001 -5.6066382e-001 -1.2348249e+000 -5.6595626e-001 -4.2169584e-001 -5.0884745e-001 -1.0559679e-001 -6.1133200e-001 -8.9180905e-001 -5.6633823e-001 -4.0229610e-001  1.5924559e-002  1.8395847e-001 -3.7267632e-002 -7.2908079e-001 -5.2030686e-001 -2.2063561e-001 -3.5907283e-002 -2.0263777e-001 -1.3516714e-001 -2.2833673e-001 -1.9039700e-001 -3.4050395e-001 -3.2559174e-001 -1.7740859e-002 -4.6505022e-001 -1.4045306e-001 -1.3349800e-001 -5.0892689e-002 -8.5031271e-001 -1.1968688e-001 -7.1532539e-003 -9.2332426e-001 -1.1811086e-001 -3.0046270e-001 -1.3248588e-001 -4.1632875e-002 -5.3430203e-001 -1.5209979e-001 -1.2192116e+000 -4.5907394e-001 -4.0613298e-001 -2.1827022e-001 -8.4064310e-001 -8.4217542e-001 -3.1795469e-001 -3.8442023e-001 -5.6231418e-003 -3.2035316e-001 -7.3546311e-001 -6.3849554e-001 -7.3067818e-001 -9.8107064e-001 -2.2281574e-001 -5.9315207e-001 -1.8347142e-002 -3.7284087e-001 -7.6462478e-001 -3.2046321e-001  8.5052269e-001 -9.5118402e-002  2.5618396e-001 -2.6741797e-001
  5.9063592e-001 -1.9154089e-001 -3.3124017e-001 -4.4014778e-001 -3.3166446e-001 -8.8442983e-001 -4.2582351e-001  8.5199514e-002  4.0516322e-003  5.9591239e-002 -2.9087553e-001 -9.1829363e-001 -5.2413419e-001 -6.4988374e-001  2.3377103e-001  4.9137960e-001  2.7585791e-001 -3.6793831e-001  7.8124126e-002 -2.3044056e-001  8.3427121e-002 -2.2166793e-001 -4.5795953e-001 -6.8656472e-001 -1.3835404e-001 -5.5111914e-002 -1.9760396e-001  3.1168181e-001 -2.2605096e-001  2.5670018e-001  7.3534427e-002  1.5234472e-001  3.0001405e-002  3.5750533e-001 -3.7475539e-001 -2.4876872e-001  3.1404325e-001 -2.2822667e-001  2.6522208e-002 -9.3828250e-002  3.6113800e-001 -1.4335761e-001 -2.6410922e-001 -9.1235828e-001 -3.4015348e-001 -4.1735780e-001 -4.1103900e-001 -5.8034088e-001 -2.9228344e-001  1.0216809e-001 -4.2013056e-002 -2.4235284e-001 -2.8494311e-001 -5.9774524e-001 -6.6382257e-001 -7.7070743e-001 -1.2301990e-001  2.2934155e-002 -1.3460493e-001 -5.9548207e-001 -1.0177386e+000  2.4729782e-001  3.3196771e-001  3.7982268e-001  3.0297457e-001  6.9854167e-001
 -2.2267963e-002  3.6440684e-001 -4.9173008e-002  5.6355725e-001 -3.3827855e-001 -5.2225609e-001 -2.2000379e-001  2.9512564e-001  1.0910055e-002 -2.7326108e-002 -4.6824499e-001 -9.2740459e-001 -5.3611624e-001 -7.0083319e-001 -2.5236484e-002 -4.1070197e-002  4.6519038e-001 -2.2025863e-001 -4.2073178e-001 -6.1199950e-001 -6.6122305e-001  2.0224246e-001 -6.0442337e-001 -8.1266968e-001 -3.5928945e-001 -4.4043649e-001  3.0978992e-001  4.9541273e-001  1.3788797e-001  1.5601502e-001 -1.9348737e-001  3.4277012e-001 -3.2338925e-001 -5.7454164e-001 -1.3947417e-002 -2.6231102e-001 -8.0657518e-002 -1.8440708e-001  4.5741795e-001  1.4149871e-001  4.2181972e-002 -2.3709313e-001 -5.0895037e-001 -2.1143161e-001 -2.1848008e-001 -6.7700042e-001 -3.7146053e-001 -1.7069894e-001  2.8550895e-001  7.6161958e-002 -4.0180985e-001 -5.0875858e-001 -2.6107907e-001 -5.8402644e-001 -9.8256281e-001 -6.3723249e-001 -1.9785323e-001 -2.7478047e-001  7.5573587e-002 -6.3183212e-001 -5.9186408e-001  4.6369206e-001 -2.7648657e-001 -1.9700570e-001  5.1808507e-002 -5.5033240e-002
 -6.0258864e-001  1.8339995e-001 -6.6385997e-001 -3.7445943e-001 -7.4514313e-001 -4.6574738e-001 -4.7785565e-001 -5.3587102e-001 -2.8835981e-001 -3.1250454e-001 -6.9520645e-001 -9.3151679e-001 -8.5876967e-001 -1.0974273e+000 -1.1191939e+000 -1.1903039e+000 -1.7186561e-001 -5.9162602e-001 -6.0783219e-001 -5.0428039e-001 -1.1608961e+000 -8.2527840e-001 -6.9129932e-001 -6.9165826e-001 -6.7278503e-001 -6.6363841e-001 -4.7592827e-001  2.5961693e-001 -2.8548903e-001 -1.0468699e+000 -9.4367567e-002 -2.5568503e-001 -1.1630433e+000 -7.6885651e-001 -2.5269848e-001 -5.1050211e-001 -8.6476642e-001 -1.5957033e-001 -3.9691585e-002 -5.8185304e-001 -5.7794721e-001 -5.5900974e-001 -1.0493853e+000 -4.6240288e-001 -7.3529940e-001 -1.3577698e+000 -1.3897300e-002 -8.1733112e-001 -3.0315436e-001  3.8520973e-001 -8.8766481e-001 -1.4269709e+000 -1.1565807e+000 -9.1625023e-001 -1.5550357e+000 -8.4836134e-001 -6.0656830e-001 -3.5210638e-001 -5.4603266e-002 -7.6584016e-001 -1.0817812e+000 -4.5735105e-001 -5.3851252e-001 -6.9059833e-001 -5.8445875e-001 -2.6389398e-003
  2.4713006e-003  4.6316442e-001 -1.2632626e+000 -3.7979913e-001 -1.7554793e-001 -1.3260169e+000 -5.6029751e-001 -4.4238406e-001 -5.8469827e-001 -5.2164255e-001 -1.2392750e+000 -9.7374964e-001 -1.2102386e+000 -1.4145416e+000 -1.4284046e+000 -1.2341196e+000 -6.2058859e-001 -1.1520555e+000 -1.0406345e+000 -7.5578471e-001 -8.8414867e-001 -5.5965395e-001 -1.1057423e+000 -1.1391077e+000 -8.8872524e-001 -7.3913982e-001 -4.5829735e-001  2.7953059e-001 -6.3480699e-001 -9.2822890e-001 -9.3881671e-001 -7.8674505e-001 -1.3658381e+000 -1.2675885e+000 -7.9017429e-001 -6.3835412e-001 -1.2105479e+000 -6.1616871e-001 -3.1233592e-001 -6.5886218e-001 -7.5970425e-001 -6.4262606e-001 -1.3929025e+000 -9.6019568e-001 -7.2385301e-001 -1.1828232e+000 -5.8656989e-001 -8.9819863e-001 -4.7258185e-001 -5.3878176e-001 -1.2662833e+000 -1.5484604e+000 -1.3360110e+000 -9.7500834e-001 -1.6127376e+000 -9.9135138e-001 -7.1654414e-001 -5.9254467e-001 -1.5988839e-001 -5.3426593e-001 -1.6426428e+000 -1.6243110e-001 -8.0023826e-001  1.1264777e-001 -8.1470841e-001 -1.3005485e+000
 -8.1275952e-002 -6.1409963e-001 -1.9594512e+000 -1.4387275e+000 -6.7854456e-001 -1.0775508e+000 -6.0014323e-001 -8.1083032e-001 -6.7339850e-001 -4.5216752e-001 -1.2627002e+000 -9.4933769e-001 -1.1235886e+000 -1.1758554e+000 -1.1839592e+000 -1.1168275e+000 -2.0836305e-001 -1.1334658e+000 -1.0491107e+000 -9.6870871e-001 -8.7205831e-001 -1.0988187e+000 -1.7650747e+000 -1.3924234e+000 -1.1140623e+000 -6.4119798e-001 -1.2540380e+000 -3.1116072e-001 -8.2592491e-001 -7.4914553e-001 -5.2810108e-002 -6.3651063e-001 -8.8135758e-001 -1.0057954e+000 -4.8365073e-001 -3.1646713e-001 -1.0431514e+000 -5.6697459e-001 -5.1817496e-001 -1.1570332e+000 -6.6883717e-001 -1.0219348e+000 -1.4516542e+000 -1.1256755e+000 -9.2304128e-001 -1.2610286e+000 -6.9037804e-001 -8.4873943e-001 -9.1122599e-001 -6.7525940e-001 -1.1351530e+000 -1.5367896e+000 -1.5472259e+000 -1.0729307e+000 -1.1039444e+000 -1.0807835e+000 -9.6048675e-001 -6.3569638e-001 -7.0408484e-001 -4.9912790e-001 -1.5276761e+000 -7.3046444e-001 -1.0233284e+000 -5.6039465e-001 -9.7132492e-001 -8.9162819e-001
 -9.0671759e-001 -6.7497868e-001 -9.2699670e-001 -1.3248068e+000 -4.3953765e-001 -7.9070505e-001 -7.5842793e-001 -3.9728114e-001 -4.1270734e-001 -3.3073463e-001 -1.0599429e+000 -4.5213404e-001 -7.9344393e-001 -6.4078167e-001 -1.0364570e+000 -1.0795831e+000 -9.6087128e-001 -1.2632245e+000 -1.1662481e+000 -7.8237988e-001 -1.0065613e+000 -7.7276201e-001 -1.4485233e+000 -1.5484737e+000 -1.0128898e+000 -7.6417122e-001 -9.5097102e-001 -1.8648052e-001 -7.6482681e-001 -5.1965731e-001 -3.8556835e-001 -4.4911888e-001 -1.3271279e+000 -1.0767851e+000 -4.4130112e-001 -4.0999637e-001 -2.8175292e-001 -3.1763839e-001 -3.9438654e-001 -9.6520473e-001 -7.0657716e-001 -5.6678107e-001 -1.3390884e+000 -1.1974291e+000 -8.5396563e-001 -1.0028101e+000 -5.6367032e-001 -8.8499730e-001 -7.1145538e-001 -5.6503755e-001 -6.2912509e-001 -9.6045246e-001 -7.0124019e-001 -8.2479685e-001 -2.8840565e-001 -7.2304213e-001 -4.7928957e-001 -2.2508456e-001 -3.0478936e-001 -7.6263684e-001 -9.1185458e-001 -5.6185180e-001 -4.7302098e-001  2.1287541e-001 -9.8096128e-001 -1.0300467e-001
 -5.2198328e-001 -1.0568587e+000 -1.6909019e+000 -1.5149538e+000 -9.1274918e-001 -1.1563171e+000 -7.7683147e-001 -1.1651773e+000 -5.6591927e-001 -8.4356000e-001 -1.2789860e+000 -3.5877768e-001 -1.2836361e+000 -1.2197717e+000 -9.5102519e-001 -1.1682359e+000 -9.7416458e-001 -1.2978366e+000 -1.0487897e+000 -7.3178821e-001 -1.0042681e+000 -1.1200530e+000 -1.4811078e+000 -1.2324548e+000 -1.3056416e+000 -7.2206718e-001 -1.0914222e+000 -1.0048340e+000 -1.0736600e+000 -6.6525279e-001 -3.3854794e-001 -1.3175740e+000 -1.0901128e+000 -1.1653552e+000 -8.9301894e-001 -6.8521033e-001 -7.7826800e-001 -2.8961690e-001 -9.4500356e-001 -1.2720969e+000 -1.0869860e+000 -1.2662857e+000 -1.4407697e+000 -1.9981862e+000 -1.1211830e+000 -1.2223509e+000 -8.9043065e-001 -6.9484551e-001 -8.7650453e-001 -1.0361170e+000 -9.4719849e-001 -1.1100354e+000 -8.1214568e-001 -6.5733079e-001 -1.0341800e-001 -8.2165026e-001 -8.9063006e-001 -5.9050890e-001 -7.8036852e-001 -7.8983353e-001 -1.2482125e+000 -1.1041142e+000 -7.8842981e-001  5.0823932e-001 -1.1285015e+000 -4.5617461e-001
  5.4545979e-001 -2.3442356e-001 -8.6238195e-001 -1.2018990e+000 -1.6749427e-001 -6.4598330e-001 -5.1182350e-001 -3.2167582e-001 -4.7918180e-001 -4.4502982e-001 -3.5791834e-001  6.0846040e-001 -7.3511585e-001 -7.8576195e-001 -2.6620872e-001 -3.4573905e-001 -4.7779172e-001 -2.6385732e-001 -1.6592809e-001 -3.1703274e-001 -5.7749884e-001 -3.0482395e-001 -7.8251971e-001 -1.3454565e+000 -5.4167749e-001 -3.9001448e-001  4.5739537e-002 -2.7688864e-001 -5.4144253e-001 -4.5777202e-001 -4.2440556e-001 -7.5165939e-001 -4.4196255e-001 -3.1162371e-001 -3.9967468e-001 -1.5037785e-001 -4.0276143e-001 -2.7988891e-001 -2.8677404e-001 -3.3115924e-001 -3.8826935e-001 -4.0250423e-001 -1.1563389e+000 -1.0922656e+000 -5.8197146e-001 -7.9689396e-001 -1.6304978e-002  1.6172292e-001 -2.7287827e-001 -2.0117251e-001 -4.8759914e-001 -5.4454923e-002 -4.8714829e-001 -7.9274542e-001 -1.9580266e-002 -1.7017635e-001 -4.0041733e-001 -3.0030208e-002 -2.7274580e-001 -5.5473574e-001 -7.8210899e-001 -9.9963361e-002 -8.0950755e-001 -8.9190553e-002  7.6321830e-002 -2.8954183e-001
 -6.5902073e-002 -6.6570839e-001 -8.9251459e-001 -8.8581706e-001 -3.2805249e-001 -3.6758685e-001 -1.0019061e+000 -5.8117446e-001 -4.7167868e-001 -7.4735051e-001  1.5591735e-002 -6.0330820e-001 -8.3194949e-001 -6.3592137e-001 -2.7704848e-001 -3.6784369e-001 -2.9117278e-001 -2.7387386e-001 -5.3197934e-001 -8.3269536e-003 -4.4354350e-001 -3.6127809e-001 -6.1582704e-001 -1.1024554e+000 -3.6150458e-001 -4.7401299e-001 -4.0086176e-001 -3.9219736e-001 -3.5035230e-001 -3.1030316e-001 -4.6206564e-001 -8.7277590e-001 -1.6435996e-001 -5.3775314e-001 -7.4900312e-001 -8.3525371e-001 -4.6093188e-001 -1.1099413e-001 -4.3870556e-001 -4.4697432e-001 -4.8593618e-001 -1.8605340e-001 -8.6823284e-001 -5.8916600e-001 -3.1811182e-001 -1.0109622e+000 -1.4308631e-001 -3.6321721e-001 -1.1524487e+000 -3.5408739e-001 -1.0244507e+000 -4.9238818e-001 -1.1946664e+000 -7.0086359e-001 -1.1057130e+000 -6.3611432e-001 -5.5272808e-001 -4.3409930e-001 -5.9600994e-001 -1.1215168e+000 -8.1215435e-001 -6.9997004e-001 -7.2801194e-001  1.1131813e-001 -8.1624349e-001  5.0755221e-003
 -2.7640793e-002 -4.6247888e-001  9.0791315e-002 -9.2349856e-001  1.1646819e-002 -2.3846630e-001 -4.5494404e-001  4.5065864e-002 -2.7159728e-001 -5.9786219e-001 -1.9647691e-001  5.8002618e-002 -4.9560988e-001 -1.5374559e-001  2.8005977e-001 -2.3801935e-001 -2.8927113e-001 -1.1899667e-001  3.0464629e-001 -4.8599117e-001  2.0899649e-001  7.3826921e-002 -7.6375337e-001 -9.5760795e-002 -5.4862531e-001 -2.6623478e-001  6.3169438e-001  2.2316711e-001  6.8382408e-002 -5.2685253e-002  9.0436693e-003 -6.8471219e-001 -1.7348218e-001 -6.2123371e-001 -5.0598344e-001  2.2236010e-001 -2.0748675e-001  3.8679456e-001 -1.1942586e-001 -5.3397129e-002 -7.7043405e-002 -4.3581374e-001 -4.3433617e-001 -1.1885075e+000 -3.5492590e-001 -7.3402838e-001 -4.1742397e-001 -3.7100257e-001 -6.5048572e-001  2.7905873e-001 -4.7900323e-001 -9.7564124e-002 -4.7479788e-001 -6.3280019e-001 -9.5068026e-001 -5.8748947e-001 -2.6790981e-001 -4.9875179e-001 -3.6336197e-001 -7.7272020e-001 -8.6505217e-002 -1.6692578e-001 -7.2118681e-001 -8.3558909e-001 -7.4059263e-001 -4.4994123e-001
 -1.2310653e+000 -1.4456873e-001 -4.1320301e-001 -1.1131620e+000 -3.0198107e-001  1.6403222e-001  2.5758245e-001 -1.2107269e-001 -2.0468899e-001 -3.6614265e-001 -8.1394721e-002 -1.6854069e+000 -7.3748909e-001 -5.1015769e-001 -7.1486853e-001 -6.7456854e-001  3.5540805e-004 -1.6919931e-001 -1.4163479e-002  8.1782191e-002 -3.3590837e-001 -1.3817918e-003  1.6262252e-001  6.3507973e-001 -1.9950360e-001  7.5259124e-002  1.0250866e-001  6.9872869e-001  3.9115243e-002 -1.0716176e+000 -4.7395410e-001 -5.0946463e-001 -8.0964294e-001 -5.1135996e-001 -9.8973437e-001 -6.3090692e-001 -9.9306687e-001  6.1391167e-001 -5.4755523e-001 -2.4723470e-002 -4.4781305e-002 -1.3390667e-001  1.1651922e-001  7.0614194e-001  7.2665754e-002 -1.4938628e-001 -3.5541236e-002 -5.5698532e-001 -7.5379605e-001 -3.8435907e-001 -7.2029012e-001 -1.1685195e+000 -1.0008429e+000 -6.8607149e-001 -2.1958702e+000 -4.7262787e-001 -5.6175096e-001 -4.6723422e-001 -6.7462720e-001 -2.3501887e-001  2.3449880e-002 -3.8354759e-001 -8.8601094e-001  2.7916348e-001 -4.8852632e-001 -1.7294480e-001
 -1.1004709e+000 -8.5073125e-001 -1.2921361e+000 -1.1905173e+000 -1.5680059e-001 -1.0920590e-001 -1.8306848e-001 -4.0345111e-001 -3.9247009e-001 -4.7926709e-001 -7.6176708e-001 -9.3937167e-001 -1.0337752e+000 -9.2326853e-001 -1.3556314e+000 -8.8556088e-001 -1.6696787e-001 -6.9328517e-001 -4.7916989e-001 -3.3240620e-001 -8.6148436e-001 -1.5961411e-001 -3.4585983e-001  1.3542912e-001 -6.5383680e-001  1.4327639e-001 -8.3017033e-001  1.6034758e-001 -5.8475826e-001 -1.3853804e+000 -6.4036182e-001 -8.2086417e-001 -7.1709565e-001 -7.8098336e-001 -1.2236896e+000 -1.1402961e+000 -1.2627298e+000 -6.2427703e-001 -6.0243560e-001 -1.0016626e+000 -4.7487253e-001 -6.8852570e-001  1.4300131e-001 -2.9003591e-001 -4.9187516e-001 -8.2764948e-001 -7.9287430e-001 -8.8819960e-001 -5.5682977e-001 -8.4361340e-001 -1.2350167e+000 -1.7880412e+000 -1.4386255e+000 -1.0858036e+000 -1.7738637e+000 -1.2702131e+000 -8.8082104e-001 -9.9853769e-001 -8.6043126e-001 -5.8248009e-001 -5.9666912e-001 -7.8072856e-001 -1.0208657e+000  5.6023348e-001 -1.2169451e+000 -1.0792225e+000
  5.4363763e-001 -4.0947475e-001 -9.2766498e-001 -1.5532268e+000  1.8871509e-001  2.5982838e-001  2.9711597e-001 -4.5933946e-001 -6.2994457e-001 -3.8220090e-001 -6.2498820e-001 -3.5733083e-001 -4.0012735e-001 -2.7745467e-001 -6.1959824e-001 -4.1138079e-001 -4.2233160e-001 -5.8724829e-001 -6.7685713e-001 -1.8128817e-001 -5.2011340e-001 -4.1504862e-001  3.5358064e-002 -2.1948563e-001 -6.3152900e-001  6.8308136e-002 -2.6616417e-001 -3.3300291e-001 -2.2711998e-001 -1.3455115e+000  4.8971365e-003 -3.5110821e-001 -4.2370813e-001 -4.8007119e-001 -3.1256936e-001 -1.6435960e-002 -1.3932427e+000 -8.5440201e-002 -2.3481673e-002 -8.3915643e-001 -4.2610640e-003 -7.1437552e-001  4.7608437e-001 -4.7555382e-001 -5.2631520e-001 -1.0340088e+000 -7.6957279e-001 -6.3926166e-001 -7.4173949e-001 -3.6728600e-001 -1.0618340e+000 -1.2416815e+000 -6.6443327e-001 -4.1202405e-001 -7.0639849e-001 -1.0009791e+000 -4.3101306e-001 -9.8880879e-002 -4.6439658e-001  1.6296045e-001 -4.6859621e-001 -3.5617713e-001 -1.7601422e+000 -3.3677210e-001 -6.6274801e-001 -7.8050197e-001
  6.2647660e-002 -2.8638031e-001 -4.2602186e-001 -8.8857552e-001  1.4655314e-002 -7.2388262e-002 -1.9675484e-001 -1.7313326e-001 -1.7136815e-001  3.5613483e-002 -5.1852284e-001 -1.5313408e-001 -5.2817847e-001 -5.1040636e-001 -2.6360509e-001 -7.6802590e-002 -3.4515013e-001  1.4729249e-002 -3.0335571e-001 -2.1076002e-002 -3.3890847e-001 -4.2074989e-001 -5.6106670e-001  4.8574961e-001 -6.1173498e-001 -2.8186864e-001 -1.4917560e-001 -6.0776734e-001 -2.4441757e-001 -6.3556513e-001  1.9718080e-001 -2.3001219e-001 -7.3899479e-001 -5.6292063e-001 -7.8007951e-002  2.1864165e-001 -1.0919532e+000 -3.9356040e-002 -7.9334832e-001 -4.7724109e-001  1.3381689e-001 -3.9833120e-001  1.7425444e-001 -2.8910493e-001 -3.1563266e-001 -8.6637611e-001 -2.1962557e-001 -3.3835482e-001 -4.0238923e-001  4.1744337e-001 -6.0464963e-001 -6.3125453e-001 -5.1604362e-001  2.9896563e-003 -2.1683867e-002 -6.7458601e-001 -4.2122034e-001  7.9750858e-002 -3.5428403e-002 -6.7680900e-002 -2.2185595e-001 -2.4980436e-001 -1.3527461e+000  3.3654418e-001 -9.2577911e-001  2.1297345e-001
 -5.8139231e-001 -1.5278951e-001 -3.4084528e-001  2.3125282e-001  3.3914010e-001 -1.5369509e-001  2.2083342e-001  4.8698516e-001  3.4455393e-001 -4.5328211e-002  1.2908899e-001 -3.2658572e-001 -1.3311576e-001 -5.8557789e-001  3.0386917e-001  3.0093254e-001 -5.0053051e-001  3.2696375e-001 -1.1430378e-002 -2.9241843e-001  1.6438786e-001 -3.2424861e-001  3.5374314e-001 -2.7747320e-001 -2.0146385e-001  3.8106360e-001 -4.2090321e-001 -4.6312239e-001 -3.0494007e-001  3.1136861e-001  4.4220704e-002 -2.3794354e-001 -2.2744558e-002  2.4394953e-001 -1.8303224e-001 -1.1854386e-001 -1.1207831e-002 -9.5536987e-002 -5.3324929e-001 -2.8337078e-001  1.6053530e-001 -6.4985313e-002  2.2722505e-001  4.9354905e-001  1.0115364e-002  7.3636411e-002 -5.9688185e-002  1.7956169e-001 -1.3420763e-001 -8.8290493e-002  3.0277991e-001  1.9523640e-001 -1.6896815e-001  7.1725714e-002  6.8311488e-001 -6.3846623e-003 -4.8629052e-001  4.9140326e-001  5.4121517e-001  2.1494476e-001  2.2691740e-001 -6.4353983e-003 -9.8209614e-001 -2.8350948e-001 -1.8961261e-001  2.5584683e-001
  2.3211366e-001  3.0821086e-001  3.3129804e-001  5.3805234e-001  3.8602073e-001 -2.9004679e-001  8.8055192e-002  1.0596879e+000  4.4289585e-001  2.6439887e-001  4.7055546e-001  6.8270201e-001  9.6425449e-002 -9.9631143e-003  8.1908066e-001  7.0151677e-001 -1.0047304e-001  6.9268076e-001  2.3647903e-001 -5.0993806e-001  2.2998576e-001 -1.8616698e-001  1.5723554e-001 -3.7913358e-001 -4.1089234e-001 -2.9111330e-001 -1.1641893e-001 -6.4286026e-001 -2.4097969e-001  4.0169450e-001 -4.3091035e-001 -3.1147724e-001 -7.3911460e-002 -3.7888840e-001 -2.6296292e-003 -6.5553537e-001  2.3445223e-001 -2.1147479e-002 -2.5088093e-001 -2.7886841e-001 -3.5707492e-002 -3.1794376e-001 -2.4669887e-001 -1.4431884e-001 -1.1358913e-001  3.7476616e-001 -6.5861006e-002  3.1070469e-001  4.4756098e-001 -2.0764606e-001  8.0621847e-001  1.3993888e+000  6.1446983e-001  3.4956959e-001  9.2893146e-001  8.1598789e-001 -3.7205723e-001  3.1012934e-001  7.5691583e-001  3.3302945e-001  2.4165194e-001  3.5930308e-001 -1.5691351e+000 -6.5192979e-001 -2.1082232e-001 -3.5555462e-001
  2.1086906e-001  7.1339324e-001 -1.4977917e-002 -9.6554834e-001  1.0083147e+000  1.5195034e-002  5.8879566e-001  9.4719235e-001  6.7164674e-001  4.9154592e-001  6.7652859e-001  5.1621707e-001  2.5740935e-001  1.8626012e-001  9.0989619e-001  5.0882591e-001  5.0093274e-001  7.8578876e-002  2.0730676e-001  3.8086696e-001  2.4453912e-001 -1.1664760e-001  4.2798144e-001 -1.9818411e-001 -1.3632978e-001 -4.5035087e-001  3.9093959e-001 -5.1061262e-001 -2.5993868e-001  2.5807572e-001  2.3302535e-001  2.4300105e-001  3.4814006e-001 -3.2365169e-001 -1.3117056e-001  3.6234076e-002  7.1609573e-002 -1.6260606e-001 -3.7020931e-003  3.7174799e-002 -1.8467735e-001 -1.6524604e-001  1.0221681e-002  3.5223499e-001 -1.1647290e-001  5.0283440e-001  1.0234874e-001  5.9963918e-001  1.1377590e-001  1.7239161e-001  5.7727662e-001  1.0333697e+000  7.6488052e-001  3.2166240e-001  1.0494514e+000  6.4189354e-001 -2.3678382e-001  3.7846891e-001  3.8903678e-001  6.0477009e-001  1.9837702e-001  6.3940021e-001 -6.8930227e-001  1.7159220e-001  3.3358453e-001  7.8902562e-002
 -4.2357291e-001  2.2674834e-001  1.1100612e-001 -2.6919387e-001  1.0901126e-001 -2.7401063e-001  2.8533812e-001  4.9165107e-001  3.1768767e-001 -1.8790614e-001  4.1640572e-001  5.3960670e-001 -9.2470539e-003  2.1989231e-002  9.0767551e-001  7.6834198e-001 -3.0970292e-002 -1.0994312e-001  3.4279648e-001 -1.4423082e-001  1.2691517e-001  2.1979726e-001 -6.3318437e-001  1.0538663e-001 -2.4573523e-001  1.2845722e-001  4.0964659e-002 -3.3131814e-002 -8.6320165e-002  1.0880787e+000 -3.4769890e-001 -1.9427507e-001 -2.4686438e-001 -3.6331413e-001 -8.0495210e-001 -1.4228753e-001  8.6747228e-002 -3.0982505e-001 -1.5655623e-001 -6.3773657e-002 -4.8266699e-001 -1.4517190e-001 -8.6858676e-003 -4.9551157e-001  1.4222296e-001  1.0421979e+000 -3.7057423e-001  6.2563216e-001  3.2036746e-001 -4.4470524e-001  5.4124621e-001  7.2550168e-001  6.5525406e-001  1.9619853e-001  7.1382583e-001  4.9815727e-001 -1.5607321e-001  4.6583277e-002 -4.2755791e-001  1.4010806e-002  6.4811328e-001  1.0939293e-001 -9.1753327e-002  8.8839305e-001  2.1446000e-001  7.1261161e-001
 -9.0969447e-001  3.3993910e-001 -5.8993102e-001 -9.1599712e-002  3.3407084e-001  8.9617390e-002  8.0166601e-001  5.9398608e-001  4.0680019e-001 -1.0674729e-001  3.0495883e-001  6.1665499e-001  1.1865928e+000  6.3146485e-001  1.3603341e+000  7.1282961e-001 -5.9707102e-001 -2.4033834e-001  4.2536321e-002 -2.1697963e-001  3.6382876e-001 -6.3636415e-002 -6.5694323e-001  5.6609530e-001 -1.8267992e-001  1.1583928e-001  6.6146791e-001  2.5177710e-001  1.7679203e-001  1.2612669e+000 -2.5881381e-001  2.0204186e-001 -2.7063868e-001  2.3518312e-001  2.2036613e-001  3.4908806e-002  1.0908657e+000  2.9241146e-001 -3.9997629e-002  4.2894456e-001 -2.3623961e-003 -1.0813462e-001  3.1411900e-001 -4.1094854e-001 -1.9058231e-001  2.9172209e-001 -1.1903281e-001 -5.0047865e-002  4.2466134e-001  1.2061444e-002  7.7779661e-001  1.5479666e+000  1.2229547e+000  8.2319983e-001  9.0328051e-001  3.4539412e-001  3.5928361e-001  4.5879432e-001  4.6012680e-001  7.2131265e-001  6.6434393e-001  4.1677104e-001 -7.1250548e-001 -3.0380922e-003  3.7991429e-001 -2.8403432e-001
  2.5071158e-001  4.9435520e-001  3.7376316e-001 -1.3538202e+000  5.1967050e-001 -5.9357426e-001  5.9646947e-002  4.6471356e-001  7.5805947e-001 -9.9818691e-002  3.4013266e-001  8.0370571e-001  7.3904271e-001  2.1646202e-001  3.3074944e-001  1.2990775e-002 -9.4377561e-003 -2.8549089e-001 -3.4264849e-001  3.0488813e-001 -1.8484785e-001 -2.9653773e-001  2.8609320e-001  2.0962495e-001 -1.6669972e-001 -1.2153245e-001  3.5902867e-001  5.5896932e-001 -3.9222433e-001  4.5042700e-001 -1.7419724e-001  3.3136990e-001  2.7085058e-001  2.5067313e-001  8.3740741e-002  1.0313764e-001  4.3622490e-001 -5.4316608e-001 -1.9589470e-001  7.2651004e-001 -7.5558088e-001  3.1970441e-001  2.0935761e-001  9.0355636e-001 -1.2952670e-001 -2.4902872e-001  3.6749161e-001 -2.2120270e-002  1.2008677e-001 -4.6733799e-002  1.5825610e-001  5.9009687e-001  2.9917313e-001  2.8687010e-001  1.5221128e-001  3.8173812e-001  1.6044284e-001  2.2038600e-002  3.8776347e-001  8.1441775e-002  4.2668145e-001  5.1967182e-001 -2.5429219e-001 -2.3376434e-001  2.7745853e-001 -1.8207663e-001
  1.7009433e+000  2.5288231e-001  4.0990280e-001 -1.3071895e+000  2.6394139e-001  2.8538095e-001  3.0786120e-001 -5.1816189e-003  6.7389394e-001 -1.5936654e-001  4.2240424e-001  1.7957621e-001  5.6649902e-001  2.8599181e-001  8.1313616e-002 -3.7245644e-002  3.6990370e-001  9.0236881e-001  1.7017615e-001  2.7548425e-001 -8.3924398e-001  2.2787920e-001  9.2443078e-001  1.0964622e-001  2.6674854e-001  6.5888484e-001  5.1047027e-001  5.7074027e-001  2.0304570e-001  2.5323942e-001 -3.5763401e-001  2.1114839e-001  7.7698546e-001  4.4811548e-001 -3.7879684e-003 -4.0232195e-001  2.9699303e-001  1.6234789e-001  5.1335091e-001  8.6285789e-001  1.1235971e-001  2.8874433e-001  6.7170979e-001  1.1790466e+000  1.0653965e-001 -8.5184337e-001  5.2379912e-001  4.4091642e-001  1.1830780e+000  8.6550252e-002 -3.9894369e-001 -1.6391130e-001 -4.6194885e-002  1.7437551e-001 -1.8378661e-001  4.1378620e-001  1.2180109e-001  1.0329539e-001  2.2336287e-001  4.0805920e-001  3.0799399e-001  3.7937953e-001  5.9936942e-002  4.4137680e-001 -4.2784145e-002  1.9086208e-001
 -4.9786012e-002 -2.7598937e-001  3.9167164e-002 -7.5672002e-001 -5.4696895e-002  5.0066404e-001  2.0081289e-001 -5.1632582e-001  1.7661585e-001 -4.9138576e-001 -2.7900877e-001  1.3751669e-001 -4.4698953e-002  2.1077975e-002 -6.6939528e-001 -6.4062755e-001 -3.3811515e-001  5.1368625e-001  5.2044903e-002 -3.1876405e-001 -4.9584784e-001 -1.1779230e-001 -1.5741239e-001 -7.2090493e-001 -2.1844443e-002 -1.9957250e-001 -3.2725974e-001 -3.3657853e-001 -6.0594159e-001 -6.9389454e-001 -5.1761811e-001 -4.4894793e-001 -6.2575389e-002 -3.1652228e-001 -3.9319365e-001 -7.2000252e-001 -6.1481525e-001 -2.3827635e-001  1.7085995e-001 -2.0665171e-001  1.6214338e-001 -1.0427474e-001 -6.9699528e-002  2.9323691e-001 -4.6675913e-001 -4.2542883e-001  2.6526159e-001  5.0761226e-001 -1.1421013e-002  2.5249217e-001 -7.5155313e-001 -8.1767007e-001 -6.0402115e-001 -5.3929066e-001 -2.2312096e-001 -2.1857843e-001 -1.7903427e-001 -9.6427947e-002 -3.9762690e-001  2.7494536e-001  2.2585704e-001 -9.4627551e-002 -9.6000858e-001 -1.1828648e-001 -2.1378396e-002 -1.2536704e+000
 -3.7537512e-001 -4.6380359e-001 -1.2112789e+000 -6.8312311e-001 -1.0089854e+000 -6.1514974e-001  7.0101536e-002 -1.0060252e+000 -2.4479631e-001 -5.1693889e-001 -3.8092811e-001 -7.0939525e-001 -3.9192287e-001 -7.7848997e-001 -9.1960427e-001 -9.3786541e-001 -3.4917696e-001  1.9152440e-001  1.3348723e-002 -1.2999349e-001 -1.1080537e+000 -8.1830348e-001 -6.5568481e-003  1.8300297e-001 -3.5191598e-001 -6.8499349e-001 -6.1260896e-001 -7.2764490e-001 -1.0783723e+000 -1.6379377e+000 -7.0575266e-001 -7.6150372e-001 -5.1689385e-001 -4.3746407e-001 -7.8829895e-001 -1.2306269e+000 -1.1499813e+000 -7.3827152e-001 -5.0417883e-001 -7.1133470e-001 -3.9584500e-001 -2.0726916e-001 -4.4319221e-001  1.6528257e-001 -5.2569754e-001 -5.2246555e-001  3.0451382e-002  3.6955361e-001 -9.3242505e-002 -1.6205112e-001 -9.0439569e-001 -1.0632009e+000 -8.1338552e-001 -9.3309226e-001 -8.7108822e-001 -4.5223752e-001 -6.3158006e-001 -2.2535684e-001 -1.0491122e+000 -1.4359032e-001 -4.1571903e-001 -6.2813071e-001 -7.3494828e-001 -1.1799555e+000 -3.8390448e-001 -9.4372125e-001
  1.4268642e-001 -3.1531514e-001 -1.0758592e+000 -6.6752482e-001  7.7303220e-002 -4.1868568e-003  1.1778456e-001 -8.1628344e-001  5.4478244e-002 -6.0404214e-001 -6.0978052e-001  6.5055763e-002  2.1731560e-003 -2.7457309e-001 -5.1171166e-001 -6.8455088e-001 -3.7337296e-001 -6.6235748e-001 -2.6436858e-001 -5.7329576e-001 -6.5030840e-001 -4.5063409e-001 -2.9466478e-001 -8.3366133e-001 -4.3701980e-001 -5.5365017e-001  2.8904790e-001  7.8040640e-002 -3.5266252e-001 -7.2166921e-001 -6.4720070e-001 -6.4398659e-001 -2.5429941e-001 -1.6845032e-001 -2.7028030e-001 -7.9823446e-001 -2.2460392e-001  1.1571228e-001  5.8409654e-002 -7.8531935e-002 -4.8848228e-001 -2.8235181e-001 -4.8471265e-001  7.5734684e-001 -2.5908122e-001 -2.3569088e-001 -2.4350217e-001  4.3633402e-001  5.6051116e-002 -2.7730829e-001 -6.3498694e-001 -4.3372140e-001 -1.8493431e-001 -5.2413335e-001  1.4189531e-001  6.3216919e-002 -2.5843087e-001 -2.2551431e-001 -3.8062864e-001  2.5115625e-002  1.0017036e-002 -1.7446049e-001 -1.1798669e-002 -9.7590814e-001 -1.0332098e+000 -1.0465701e+000
  6.2152843e-001 -3.5303217e-001  2.7965921e-002 -1.9130953e+000 -1.5305707e-001  5.4702105e-001  4.0012619e-001 -5.5888492e-001 -2.7326629e-003 -6.5021438e-001  2.3144051e-003  2.8578983e-002  2.3996360e-001 -1.3378713e-002 -2.6587128e-001 -3.5396737e-001 -8.7079540e-003 -4.2649964e-001  4.5421881e-001 -1.4811343e-001 -1.1841775e+000  6.6994765e-002 -1.3293454e-001 -1.8150520e-001 -1.1586694e-002 -5.6716415e-002 -1.5991269e-001 -6.8960558e-002 -1.0743944e-001 -3.4849446e-001 -7.2161290e-002  3.9380700e-002  6.2872649e-001  7.8514555e-001 -9.4642380e-002  1.2354656e-001 -4.0345927e-001  1.3532025e-001 -3.8624692e-001  1.7890530e-001 -7.8061074e-001 -4.2460445e-002  1.2949557e-001  4.8811678e-001 -2.7902933e-001 -6.8412505e-002 -7.4543508e-002  3.2568205e-001  6.9743396e-001  9.9717312e-002 -2.6581685e-001 -3.4962276e-001  1.7589483e-001  2.4954016e-001 -1.3773654e-001  2.2695034e-001 -2.1664509e-001  2.3891606e-001 -2.6480849e-001  3.7642190e-001  4.2591586e-001 -1.4255988e-001 -1.1686064e+000 -2.6633313e-001 -2.8573484e-001 -6.8799151e-001
  2.9922917e-001  2.7707547e-002  5.5818236e-001  3.5432511e-001 -1.5071393e-001  1.2133627e+000  6.3399852e-001 -9.5110468e-002 -2.5387310e-001 -4.1314282e-002  1.8601003e-002 -2.2600675e-001  3.3022811e-001  5.5260259e-001  1.5241964e-001  2.6744585e-001  8.4368935e-002  1.9627771e-001 -4.4459649e-001 -2.6386404e-001 -1.0457533e+000 -8.8916125e-002  3.5832216e-001  5.6026716e-001  5.2886316e-001  3.4230401e-001  4.9819323e-001  3.3889292e-001  7.0655912e-001  2.7060901e-002  7.1023520e-002  5.5050618e-002  2.2124204e-001  5.1822222e-001 -5.6379218e-002  1.2106750e-002  1.6582826e-001  4.2490178e-001  5.8196850e-001  6.0907148e-001  5.2090349e-002  1.8159448e-001  2.6576455e-001  5.8510133e-001 -3.1775328e-001 -7.2307057e-002 -1.0422731e-001  3.7567448e-002  1.9037475e-001  2.6988899e-002 -5.5257235e-002  8.8497870e-002  9.5193273e-002  3.1768930e-001  4.0156715e-001  1.1677095e-001  1.6423953e-001  5.1010465e-003  6.9199257e-002  5.1011188e-001  3.9026420e-001 -2.0427764e-001 -1.2452304e+000 -3.9556377e-001  4.6019701e-001 -6.3069420e-001
 -3.6756049e-001 -2.1138438e-001 -1.0116954e+000  3.7489959e-001 -1.2447710e-001  5.9818029e-001  2.6333696e-001 -9.3253318e-001  4.7260312e-002 -5.7852247e-001 -4.4703481e-001 -4.3147446e-001 -1.7516433e-001  3.3522837e-001  9.1930187e-003 -2.1270678e-001 -4.0685997e-001  1.0343131e-001  1.7607153e-001 -3.2970237e-001 -3.0208342e-001 -2.3545894e-001 -3.5625721e-001  2.6465164e-001 -1.9156393e-001  1.1386669e-001 -2.9325838e-001  4.9342430e-001  2.8035866e-001 -4.6539589e-001 -2.2663916e-001  1.5132496e-001 -7.5025125e-002  1.4149050e-001  2.9202013e-001 -3.0405839e-001 -3.6182031e-001  4.2754208e-001  5.6161456e-001 -1.1030200e-002 -2.6361623e-001 -3.5616733e-001 -7.6379188e-001 -7.2372379e-001 -5.5589084e-001 -1.3823819e+000 -3.6250101e-001 -2.1891118e-001 -1.6398486e-001 -1.9774554e-001 -2.4233811e-001 -4.2629419e-001 -1.9763805e-001 -3.1165312e-001  2.9860264e-001  8.7316472e-002 -7.2480450e-002 -1.0434526e-001 -4.2927991e-001 -1.9688661e-002 -2.2710565e-001 -4.8180923e-001 -1.7761849e-001 -4.3075313e-001  3.5050701e-001 -2.8196051e-001
  9.5713663e-002  1.8636384e-001 -7.6984247e-002 -5.0784609e-001 -4.0572854e-001  4.5646441e-002  5.0513859e-001 -3.9951199e-001 -1.0839546e-001  1.1193019e-001 -2.2527314e-002 -1.0073937e+000 -2.8196848e-001  5.3846192e-002  4.3497800e-002  1.0742229e-001  2.4859970e-001  2.6460346e-001  2.4619853e-001 -4.4095264e-002  5.5855078e-001  5.7365546e-001  8.6903170e-002  3.5726172e-001  1.7900008e-001 -1.0106903e-001  2.5231494e-002  1.4051427e-001  1.7894205e-001 -1.4166112e-001  6.8068911e-001  3.3298038e-001 -5.2077873e-001  1.6724695e-001  3.8451491e-001 -1.1283681e-001  1.1338024e-001 -4.1601626e-002 -9.4260501e-002 -1.9390091e-001  3.1284166e-001  8.8579719e-002 -1.1963403e-001 -3.4746942e-001  2.6278073e-001  1.1504145e-001 -2.9435141e-003 -7.5810940e-001 -1.0344491e+000  8.4714645e-002 -2.1482074e-001 -4.4084930e-001 -3.3882481e-001  1.6483303e-001 -6.9160507e-001  3.5293595e-002 -2.7169532e-001 -4.4241076e-001 -1.6185413e-001  1.2121361e-001 -7.8422520e-001 -3.8434479e-001  6.0684125e-001  5.7936723e-001 -3.8520438e-002  5.7731320e-002
 -5.6072961e-001  3.3146695e-001  5.1013872e-001  9.9529174e-001  1.9806936e-001  5.0254266e-001 -6.6873995e-002  2.5916065e-001 -3.3232471e-002  1.1301600e-001  4.7241301e-001  3.9220258e-001  2.9918820e-001  2.7918901e-001  3.2977945e-001  5.3866899e-001  5.9075701e-002  6.2479977e-001  3.2154458e-001  2.4148009e-001 -1.6568866e-002  4.9669803e-001  6.8628785e-001  8.9496739e-001  8.0078224e-001  6.7866146e-001  3.0157861e-001  3.2358995e-001  5.9108253e-001  4.3779118e-001  8.8324114e-001  9.7618807e-001  4.4502133e-001  2.7562905e-001  6.5542193e-001  8.7615297e-001  4.7837254e-001  1.9935608e-001  2.9836195e-002  6.3031149e-001  8.8919875e-001  2.4433535e-001  9.9606931e-001  4.1157999e-001  2.0743801e-001  9.9391513e-001 -3.1300233e-001 -8.9562232e-001  1.6955186e-001 -3.2643554e-001  6.3537610e-001  3.7280934e-001  3.0665522e-001  3.7273053e-001  2.1804003e-001 -7.0046348e-002  1.9021099e-001 -5.4405444e-003 -4.4638478e-002 -1.4359809e-001 -3.6791051e-001  9.8920179e-002 -5.5949866e-001  3.9712943e-001  4.3476218e-001  2.3075503e-001
 -4.6543075e-001  1.3871471e-001 -2.4202806e-001  9.8687054e-001 -1.3066927e-001  8.2394714e-001 -3.4268558e-001  4.3071208e-002  4.5375447e-001 -3.2106005e-001  5.9523760e-002 -4.2011900e-002  4.0502219e-001 -2.3718101e-001 -3.7203337e-001  1.9436077e-001  1.6382485e-001 -1.6393795e-001 -1.1547103e-001 -3.9687124e-001 -3.3217435e-001 -3.8411993e-001 -1.2595625e-001  3.5105510e-002  2.0620347e-001  1.9932298e-001  1.1249225e-001  3.0142217e-002 -9.7073579e-003  2.9038734e-001  2.3424022e-001  4.4376440e-001 -4.8930071e-001 -5.8401171e-001  7.2765150e-001  4.4697182e-001  1.1851226e-001 -1.0584161e-001  3.7083085e-001  8.9195201e-001 -3.1419237e-001 -2.0762451e-001  1.6256370e-002  7.1360749e-002 -3.4288145e-002 -6.7551004e-001 -7.9086417e-001 -1.0777008e+000 -7.5418045e-001 -1.1043509e+000 -1.2731069e-001 -3.1998405e-001 -5.7690867e-001  3.7137014e-002  1.8719248e-001  7.0669235e-002  1.3908541e-001 -4.6268880e-001 -8.3924567e-004 -3.8199736e-001 -5.5535411e-001 -6.3005901e-001 -3.2669832e-002 -1.5601987e-002 -2.0345171e-001 -6.5819848e-001
 -2.3881171e-001  4.6202458e-001  1.6160024e+000  1.2463653e-001  5.9415211e-001  1.1519301e+000 -9.8143910e-003  8.5473701e-001  6.7006952e-001  3.9331903e-001  1.0419983e+000  8.8005745e-001  9.7549665e-001  8.2277648e-001  7.8449834e-002  4.1043985e-001  4.2032470e-001  4.6491594e-001  8.2394225e-001  4.2442000e-002  3.9690091e-001  4.7216149e-001  9.7521863e-001  6.9123284e-001  6.7238015e-001  2.8092787e-001  5.8746302e-001  1.6801533e-001  3.4580752e-001 -3.4917786e-001  5.9870560e-001  6.4293678e-001  7.8421332e-001  2.7099123e-001  6.1016850e-001  8.3089713e-001 -7.1111615e-002  3.6388515e-001 -2.1840172e-003  4.1753217e-001  5.4120404e-001  4.7971645e-001  8.1686921e-001  3.3736169e-001  3.6386657e-001 -2.1771752e-001  3.2595443e-001 -1.2735608e-001  6.6377954e-002 -3.9422259e-001 -5.4436993e-002 -1.5908739e-001  2.8111919e-001  6.4671225e-001  2.9994996e-001  5.3535509e-001  5.3901324e-001  6.2899677e-001  1.0065492e+000 -9.3778368e-002  4.8540681e-001  2.5475581e-001 -3.7134379e-001  7.7967262e-001 -1.4078405e-001  4.3967280e-001
  3.7405193e-001  1.1293213e+000  5.1702621e-001 -2.4461905e-001  7.8401119e-001  1.5242723e+000  1.0066120e+000  1.5579186e+000  7.1318113e-001  6.3143840e-001  1.2995110e+000  3.1067478e-001  1.1520758e+000  4.0914266e-001  5.8249334e-001  4.4435396e-001  6.0779167e-001  4.6010345e-001  5.6153847e-001  2.9503912e-001 -9.3837949e-002  1.6957697e-001  1.3007751e+000  8.5103845e-001  8.2168351e-001  6.9626203e-001  1.2070926e+000  1.1595969e+000  6.7079931e-001  4.9758532e-001  1.4076876e-001  1.5777073e+000  1.6781703e+000  9.8775225e-001  1.2826916e+000  3.5620404e-001  1.0936929e+000  1.1042366e-001  5.1573304e-001  9.4455955e-001  6.3255058e-002  3.2287147e-001  6.5829575e-001  9.9445305e-001 -1.4037022e-001  1.1946223e+000  4.4060440e-001 -3.2371506e-001  8.7068268e-001  7.1217007e-002  6.4215586e-001  1.0006828e+000  9.4095802e-001  1.0801025e+000  5.6835724e-001  6.1277597e-001  1.9567564e-001  6.1985898e-001  1.3157027e+000  9.1200321e-001  8.3446248e-001  4.3937822e-001 -1.5230903e+000 -6.0653701e-001  1.0634362e+000 -2.9534326e-001
  3.2577820e-001 -3.9966986e-001 -1.8948072e-001  4.9245355e-001  2.2016972e-001  1.3414241e+000  1.7534274e-001  2.0821749e-001  2.3979896e-001  3.7745899e-001  8.0810433e-001  1.4348974e-001  3.4793662e-001  5.5613380e-001 -1.6459303e-001  1.3192820e-001 -1.6432819e-001  8.1385887e-001  6.6592502e-001 -1.9751185e-001 -3.2562406e-001  5.2388048e-002  1.4374214e+000  1.0794466e+000  2.9699649e-001  9.8966508e-001  5.0687389e-002  5.2084522e-001  1.6416133e-001  1.8547149e-001  8.7438636e-002  7.2751783e-001  1.3026341e+000  1.1878453e+000  5.9587774e-001 -1.5600875e-001  6.5720970e-001  1.2271300e-001  5.4510540e-002  2.9622753e-002  3.9601319e-001  1.4410428e-001  1.3674224e+000  9.4646786e-001 -1.9391836e-001  3.9430326e-001  5.9188236e-002 -3.4164975e-001 -9.9983337e-001  1.9732549e-001  4.5765617e-001  2.5848653e-001  1.6294445e-001  6.4299876e-001  5.3830869e-001  6.9942562e-001  5.1797260e-001  4.8675611e-001 -9.1831738e-002  2.6748257e-001  1.3962377e-001  4.9551351e-001 -1.1597509e+000  6.5887657e-001  6.4584061e-001  6.4466924e-001
 -7.1053300e-001 -5.6802164e-002  9.2222745e-001 -4.2487078e-001  5.5371871e-001  2.2795515e+000  2.0027017e-001  9.0679519e-001  6.5865571e-002  6.1587337e-001  9.6535595e-001  1.3392936e+000  4.0543334e-001  1.3711457e+000  1.1667357e+000  1.3902043e+000  1.9039659e-001  9.2883079e-001  5.2308032e-001  9.5855601e-002  7.9722253e-001  2.7612552e-001  5.4914407e-001  1.5087777e+000  5.6049959e-001  1.2773501e+000  1.0165173e+000  1.6387980e+000  1.2297156e+000  1.0633805e+000  7.0490064e-001  6.8379261e-001  1.1465834e+000  7.2526896e-001  7.9499846e-001  7.5771122e-001  8.8592919e-001  4.4374452e-001  1.1864745e+000  6.2430477e-001 -1.9625399e-001  3.7757489e-001  1.2116821e+000 -8.2154914e-002  3.3094308e-001  3.2325726e-001 -4.0426416e-001 -1.9496525e-001 -5.7171058e-001 -1.3734810e-001  7.7289458e-001  6.8090418e-001  7.7471472e-001  2.9581741e-001  1.0415326e+000  2.0917843e-001  5.7736503e-001  4.9640726e-001  6.1131423e-001  3.1853897e-001  1.1607626e+000  5.5816864e-001 -1.5648416e+000  3.2634198e-001  7.9451601e-001  4.2242624e-001
  4.4241313e-001  8.0832578e-001  2.7476898e-001  8.7838204e-001  6.6218878e-001  3.9227029e-001  4.9017757e-001  9.3733675e-001  3.6464799e-001  3.7974932e-001  8.5269930e-001 -2.0262929e-001  3.4974948e-001  4.2946170e-001  2.9595947e-001  5.4217646e-001  5.9874033e-001  2.9304723e-001 -2.5013275e-001 -1.8318499e-001  2.4361480e-002 -4.9274601e-002  1.0640016e+000  6.3934367e-001  4.7541984e-001  4.2980184e-001  1.3103791e+000  1.2159030e+000  8.0449885e-001  7.5466886e-001  2.5571505e-001  5.8155612e-001  3.1452423e-001  1.5072441e-001  3.1014670e-001  6.4851671e-002  4.0338284e-001  4.2766277e-001  1.1867796e+000  9.5987199e-001  5.8404904e-001  2.2663502e-001  2.3099954e-001  5.1740790e-001 -1.3849823e-001  7.7956585e-001 -3.1840134e-001 -3.2279126e-001 -6.2834037e-001  2.6485641e-001  2.8022430e-001  2.1887002e-001  1.4741898e-001  2.5619898e-001  2.8495863e-001 -1.8100433e-001  2.0179369e-001 -5.1456661e-001  3.2485880e-001  9.7229807e-001 -7.7576579e-001  2.6471661e-001 -5.1227612e-001  8.2513547e-003  3.4227011e-001 -4.5441163e-001
  8.8143795e-001  9.7829249e-001  1.4888230e+000 -7.9361905e-001  7.8739384e-001  1.3278489e+000  3.1645239e-001  9.6181395e-001  8.8564207e-001  9.2482005e-001  1.2377805e+000 -1.4130055e-001  5.7493815e-001  1.2060912e+000  5.6451591e-001  1.2238171e+000  1.3816365e+000  1.2795019e+000  1.9950696e+000  8.6294882e-001  6.8142144e-001  1.2943765e+000  1.9294179e+000  2.9949418e+000  1.1947029e+000  1.5753802e+000  5.1416263e-001  8.9729910e-001  1.2167494e+000  1.0254747e+000  1.3559808e+000  1.3164665e+000  1.2979257e+000  1.8845178e+000  1.0994738e+000  1.6093809e+000  5.8629569e-001  1.3256394e+000  2.0387545e-002  7.7102009e-001  1.4431766e+000  1.3182371e+000  2.7080519e+000  1.8618837e+000  1.2677257e+000  2.3422392e+000  1.1090849e+000  1.7029399e+000  7.3841783e-001  1.6044025e+000  1.1251177e+000  7.5666853e-001  6.2899148e-001  8.5221368e-001  4.5925158e-001  1.5536068e+000  1.4192712e+000  4.5235342e-001  7.8338998e-001  4.0470544e-001  1.4745193e+000  5.9429010e-001 -5.9159737e-002  1.5305442e+000  1.5052386e+000  1.5957464e+000
 -4.1375226e-001  4.7367004e-001 -4.1711294e-001  2.4510114e-003  1.7400543e-001  1.2181287e-001  4.3205480e-002  1.2045499e-001  2.1712639e-001  2.6370953e-001  6.4555701e-001  1.1431947e+000  3.6132437e-001  5.1070363e-001  1.2881340e-001  7.1609663e-001  4.6053058e-001  8.2553688e-001  6.3855754e-001  1.5254191e-001 -4.5560966e-001 -5.0073457e-001  6.8014816e-001 -3.4796398e-001  5.5088964e-001 -6.6997211e-002  1.5311638e-001 -3.1144339e-001 -7.3561666e-002 -9.2588300e-002  3.2712082e-002  1.2384338e-002  1.3510815e-001  4.1458379e-001  1.1135559e-001  3.7837435e-002  3.6274210e-001 -2.0702265e-001  5.7865268e-003  4.0456449e-002 -2.4749550e-001  6.4629922e-001 -2.6343449e-002  3.7323776e-001 -8.3671159e-002  3.8634962e-001  7.3108279e-001  1.0798619e+000  5.3840559e-001  6.4038795e-001  3.7417597e-001  1.5733453e-001 -2.0505778e-001  3.9048770e-001  4.5285424e-001  5.2477234e-001  6.4226528e-002  3.6323023e-001 -3.4585843e-001  4.6035789e-001  5.3173663e-001  4.0006721e-001 -5.0612505e-002 -1.1014574e+000  6.6709592e-001  2.5437659e-001
 -1.2224328e-001 -3.7070354e-001  1.0411825e+000 -5.4058059e-002  2.5738276e-001  3.5886874e-001 -9.0072203e-002 -4.9454687e-001  7.0013410e-002 -1.9882232e-001  9.3748664e-001  6.7164702e-001  1.5611236e-001  5.2415490e-001  5.0826827e-001  4.7606989e-001  1.5277575e-001  3.2923403e-001  3.9619567e-001  4.8199917e-001 -4.6301251e-002 -3.7744616e-001 -1.4212865e-001 -1.3206311e+000 -7.8121059e-002 -6.8941527e-001 -4.1218931e-002 -1.8503832e-001 -3.2602394e-003  1.2767633e-001 -4.7795941e-001 -4.1178439e-001 -2.0985419e-002 -2.0534074e-001 -4.7495987e-001 -1.6978678e-001  1.5380521e-001  5.1690280e-001  2.5068492e-001  1.1118813e-001 -6.1900706e-001  2.1790077e-001 -6.8398673e-001  6.9071239e-001  1.2833574e-001  1.1515020e-001  9.3845305e-001  9.3290348e-001  1.2656523e+000  4.3788556e-001  6.5258743e-001  5.8119259e-001  6.0119683e-001  3.6689068e-001  1.0023770e+000  2.2967477e-001 -8.3009512e-002  9.5041829e-002  5.8055544e-002  3.3784228e-001  1.0163557e+000 -2.0847484e-001  8.2592723e-001  1.0661125e+000 -2.5122074e-001 -3.1950326e-001
 -1.6659117e+000  4.9653279e-001 -8.7742256e-001 -8.6797601e-002 -7.6450605e-001  8.1895182e-004 -1.4424553e-002 -1.7450616e-001 -3.1599597e-001 -9.1058891e-001  1.1741882e-001  9.4598063e-002 -1.7163831e-001 -2.5376611e-001  5.9703923e-001  2.2402465e-002 -6.9587806e-001 -8.7961068e-001 -4.1490614e-001  7.7216917e-002 -1.1003348e+000 -1.4697818e+000 -1.0332654e+000 -1.6400796e+000 -6.6220264e-001 -9.2679230e-001 -3.6589741e-001 -6.1587439e-001 -8.7085322e-001  9.2736278e-002 -1.2839607e-001 -7.7993959e-001 -3.0067906e-001 -6.6021950e-001 -9.3174347e-001 -5.9166911e-001  5.6971485e-003 -4.9340935e-001 -5.8793274e-001 -8.6482208e-001 -1.2126162e+000 -7.2199285e-001 -1.3419624e+000 -4.6061052e-001 -9.3563456e-001 -1.7355571e+000  1.2220176e-001  7.0457648e-001  8.9025546e-001 -2.0073522e-001  9.7291695e-002  2.9291326e-001 -3.6346779e-001 -3.4463371e-001 -5.9764453e-001 -9.1578649e-002 -8.9532051e-001 -1.5908401e-003  9.1310203e-002  2.2439016e-001 -3.5047975e-001 -7.4576390e-001 -3.0370766e-002 -2.9251924e-001 -3.1315088e-001 -8.5065387e-001
 -3.1839132e-001 -4.4132017e-001 -1.1870192e+000  7.2942801e-001 -8.6930058e-001 -1.5949572e+000 -7.5261874e-002 -7.4207176e-001 -5.2075183e-001 -2.5382215e-001 -4.9718146e-001  9.4448136e-001 -1.4429456e-001 -6.5396882e-001 -6.2610506e-001 -8.2622593e-001 -4.9103068e-001 -2.7452985e-001  2.4999236e-001 -5.6754350e-001  1.9441259e-001 -4.6618880e-001 -8.4163325e-001 -6.3949045e-001 -2.8575267e-001 -5.7719230e-001 -9.2154023e-001 -1.8276468e+000 -1.6708691e+000 -3.5722523e-002 -4.5779082e-001 -1.0018902e+000 -3.9236389e-001 -3.0489602e-001 -9.4410600e-001 -5.5060268e-001 -1.0367408e+000 -1.0315023e+000 -1.5503738e+000 -1.1532535e+000 -1.1557796e+000 -6.8891372e-001 -3.5548976e-001 -8.9983790e-001 -6.4474058e-001 -7.1694855e-001 -3.8829802e-001 -3.9049335e-002 -5.5288533e-001 -4.8039232e-001 -8.4593224e-001 -5.0227356e-001 -8.9798875e-001 -3.3495023e-001 -3.0728905e-001 -3.3398397e-001 -9.8197012e-001  1.4754813e-001 -7.2720162e-001  1.7872851e-001 -1.0636050e+000 -1.1990998e-001  1.1081061e-001 -6.2993302e-001 -3.8778958e-001 -3.0821084e-001
 -1.4865724e+000 -1.4773809e-001 -9.5142761e-001  1.4191175e-001 -3.7263239e-002 -8.2268983e-001 -8.5879704e-002 -1.2098490e+000 -4.1242513e-001 -3.7068077e-001 -8.2544003e-001  7.2323749e-001  1.4962353e-001 -1.1743540e-001 -4.0093584e-001 -6.4939616e-001 -8.6674710e-001 -4.1920645e-001 -2.4012069e-001 -5.4286567e-001 -6.7135836e-001 -1.9718218e-001 -7.0773683e-001 -6.5431374e-001 -4.8098027e-001 -3.6041321e-001 -1.7539680e-001 -1.1052367e+000 -1.1161485e+000 -6.6767051e-001 -5.0099877e-001 -9.4781044e-001 -1.0331785e+000 -8.5920270e-001 -9.4650031e-001 -2.4097422e-001  1.6441749e-001 -5.5326860e-001 -1.9251401e-001 -1.5363461e-001 -3.8141155e-001 -3.8368825e-001 -3.8107901e-001 -6.1030142e-001 -2.4710539e-001 -8.7445770e-001 -1.7477265e-001 -4.2813739e-002 -7.1066049e-001 -1.0466921e-001 -6.1286852e-001 -4.7746452e-001 -1.6335262e-001 -2.6470508e-001  4.5568373e-001 -6.5534541e-001 -9.5801127e-001 -8.4069483e-001 -1.3717122e+000  2.6176161e-001 -7.1504280e-001 -4.9234703e-001 -3.1267129e-001 -8.1172299e-001 -9.9596796e-001 -1.3762779e+000
 -7.2221858e-001 -1.0269657e+000 -4.1962820e-001 -3.8553865e-001 -8.8727360e-001  4.0958705e-001 -1.1862049e-001 -1.4580335e+000 -1.0915510e+000 -8.8480782e-001 -1.2049107e+000 -2.2281053e-001 -2.9840257e-001 -4.6058486e-001 -6.8482726e-001 -1.3396611e+000 -8.9625961e-001 -4.2714546e-001 -8.6662858e-001 -8.5840106e-001 -4.5563114e-001 -3.0951530e-001 -9.1594989e-001 -7.0905984e-001 -1.1912279e+000 -1.0083681e+000 -5.3415741e-001 -5.5909780e-001 -3.2360589e-001 -1.3104122e+000 -2.4922246e-001 -8.5378908e-001 -1.5208428e+000 -1.3468910e+000 -1.2441100e+000 -1.1464127e-001 -6.1908241e-001 -2.0708612e-001 -2.5569485e-001 -6.1725614e-001 -8.0708937e-001 -6.1100210e-001 -3.8021227e-001 -1.9283099e-001 -3.5683225e-001 -6.1847774e-001 -3.7882046e-001  1.0135486e-001  5.6126745e-001 -5.5881731e-001 -9.8701322e-001 -4.5519122e-001 -8.3961833e-002 -5.6320131e-001 -1.5265883e-001 -6.1726018e-001 -3.2658919e-001 -1.0070079e+000 -1.1549580e+000 -6.2433974e-002 -5.0887129e-001 -6.4319543e-001 -7.6958660e-001 -1.6015771e+000 -2.8037841e-001 -1.3496178e+000
  1.1431496e+000 -1.0446949e+000 -7.6651688e-001 -3.9768706e-001 -2.2066406e-001 -3.1334383e-001 -5.6567000e-002 -6.9963852e-001 -3.5696525e-001 -4.3010135e-001 -1.4394155e+000  3.5947510e-001 -3.3574398e-001 -4.5026396e-001 -8.2019868e-001 -1.2756016e+000 -6.4378713e-001  5.0306467e-001  1.0515794e-001 -2.3671970e-001 -3.8889090e-001 -5.0018797e-001 -4.6012022e-001 -6.0505767e-001 -7.2905872e-001 -7.9476390e-001  5.0898549e-001  8.6478693e-001  3.8099390e-001 -8.3722606e-001 -6.5598486e-001 -5.1253772e-001 -1.0464152e+000 -7.2725502e-001 -3.7956562e-001 -4.8580867e-001 -6.6317115e-001  3.0152456e-001  9.0772500e-001  1.0922936e+000 -8.0510010e-001 -7.6346913e-001 -1.0843579e+000 -8.5123554e-001 -7.8376839e-001 -1.0943229e+000 -4.6290269e-001 -1.8333991e-002 -2.1251800e-001 -3.1900601e-001 -1.2156536e+000 -6.4083660e-001 -2.9227517e-002 -5.8471405e-001  2.1727419e-001 -9.5881963e-001 -4.0026151e-001 -1.2166517e-001 -7.0220712e-001 -2.5343551e-001 -9.1384953e-001  4.6929528e-001 -1.5058677e+000  1.7876886e-001 -6.2004707e-001 -7.9004998e-001
 -1.1091816e+000  7.2694440e-001  3.2879494e-001  2.5027391e-001  3.5451403e-001 -7.9973145e-002  2.5207588e-001  3.4824798e-001  3.3472272e-001  3.7940285e-001 -6.5252181e-001  5.8580987e-001  2.7881588e-001 -1.4821447e-001  5.3861191e-003  9.9114873e-002 -2.2237161e-001  4.3619276e-001 -7.9064770e-002 -1.3522814e-001 -1.1515616e-001  2.5169061e-001 -7.0531827e-001  3.8473785e-001 -3.1195122e-001  2.7136508e-001  3.7291042e-001  8.9107088e-001  1.8682269e-001 -3.4701267e-001  5.2524542e-001 -8.6967533e-002 -1.8401325e+000 -9.0390863e-001  1.8152359e-001  9.3640322e-001  7.6582838e-002  2.7290494e-001  1.0827487e+000  3.7284453e-002 -2.0454352e-001 -2.3992916e-001 -1.7826847e-001 -8.8432850e-001  8.6001696e-002 -5.8051107e-001 -1.8218733e-001 -1.8027257e-001 -2.1653773e-001 -9.9264812e-002 -3.0969772e-001 -2.3890505e-001  1.5288761e-001 -3.0444248e-001 -1.3254474e-001 -3.3139495e-001  5.9104171e-001  7.9358308e-002  3.0142944e-001 -1.7315756e-001 -6.8235534e-001 -6.2782810e-002  5.8548071e-001  1.3283598e+000 -8.0949864e-002  4.1108695e-001
 -1.1663578e+000 -1.2734946e+000 -1.1045305e+000  8.5206428e-002  2.4555604e-001 -4.2538704e-001  2.3878144e-001 -1.2362948e-001 -1.8030202e-001 -7.3894160e-001 -1.4447031e+000 -1.4713241e+000 -4.7645283e-001 -6.1619505e-001  7.5716429e-002 -2.2362091e-001 -1.2050490e+000 -1.3733652e+000 -1.4485659e+000 -8.7342441e-001 -8.7986853e-001 -7.6508236e-001 -1.4740641e+000  4.4723774e-001 -7.8379297e-001 -2.7499442e-001 -5.3973937e-001  4.2327422e-001 -1.0517729e-001  2.3020545e-001 -6.6555782e-001 -4.6092444e-001 -7.5313461e-001 -7.8961669e-001 -1.3168750e-001 -9.6106209e-002  2.1564472e-001 -5.8086522e-002  3.7641022e-001 -5.1102834e-001 -6.3983049e-001 -7.9819718e-001 -3.3107393e-001 -1.9750836e+000 -5.3301075e-001 -3.4270258e-001 -9.9384132e-001 -8.7258923e-001 -1.3445800e+000 -9.1665279e-001 -3.5085522e-001 -1.0582828e-001 -3.8323793e-001 -2.0974127e-001 -2.6985154e-001 -9.4494325e-001  1.0991325e-001 -2.5287844e-001 -4.5450627e-001 -2.6813422e-002 -1.0081041e+000 -3.3632229e-001 -8.1267576e-001  4.9534647e-001 -1.0843158e+000 -1.3071047e+000
 -5.7087483e-001 -2.7516143e-001 -1.2515857e+000 -1.7693637e+000  2.3225246e-001 -1.0538564e+000 -3.0233737e-002  8.5095196e-003 -4.1474656e-001 -6.4490212e-001 -7.8482672e-001 -1.1652219e+000 -9.3705401e-001 -6.7313393e-001  5.1131440e-001  1.6275626e-001 -2.3057130e-001 -1.7359560e+000 -7.6683214e-001 -8.8017680e-001 -3.4924666e-002 -3.9670791e-001 -5.6003159e-001 -3.5555230e-001 -2.5048420e-001  3.7700456e-002 -1.1255729e-001  3.4771073e-001 -1.2373039e-001  4.3744412e-001 -6.6663739e-001 -3.5582409e-001 -5.3296973e-001  6.7273311e-002 -3.5210719e-001 -8.2448336e-001  2.6930986e-001 -3.6848253e-001 -4.7015579e-001 -3.8572478e-001 -7.6290492e-001 -1.0528542e-001 -4.9889403e-001 -8.5921039e-001 -4.3336444e-001  1.8555985e-001 -5.5230204e-001  1.2967764e-001 -8.4765328e-001 -5.7800575e-001  2.2181650e-001  5.1820231e-001 -4.8888955e-001 -5.6547294e-001 -8.4897942e-001 -3.0254398e-001 -1.2493059e-001 -2.9566661e-001  9.1967551e-002 -2.5149677e-001 -3.7929972e-001 -2.3365780e-001 -1.0249491e+000 -9.6807784e-002 -8.1270137e-001 -1.4715635e+000
  1.8790749e+000 -6.8168892e-002 -1.2845548e+000 -1.8047032e+000  4.0971857e-001 -6.2235314e-001  2.3722476e-001  2.2569219e-001 -1.2462044e-001 -3.8009893e-001 -2.5152764e-001 -7.0415458e-001 -7.2928726e-001 -5.1269071e-001  1.5689573e-001 -5.4191710e-002 -4.6754649e-001 -7.9349264e-001 -3.0734452e-002 -7.3032992e-002  1.9531326e-002 -2.9781736e-001 -3.4169919e-001 -9.0251345e-001 -4.6050005e-002 -2.3885592e-001  5.8394238e-001  2.1287092e-001  3.1915855e-001  4.1061761e-001 -2.4129093e-001  1.0701164e-001 -1.7874127e-001  5.0370749e-001  1.5125046e-001 -8.5656434e-001  1.8000218e-001  3.5691251e-001 -1.9792334e-001  2.1177570e-001 -7.2529947e-001  5.8906006e-002 -1.9298937e+000 -1.6137779e-001 -6.1441846e-001 -7.6173377e-002 -7.1759517e-001 -4.9962891e-002 -7.4159035e-001 -9.2811813e-002  5.8089082e-002  1.4779468e-001 -3.3365788e-001 -4.3498717e-001 -1.5662706e-001 -1.4836189e-001 -4.1712979e-001 -2.1329091e-001  2.6898123e-001 -4.4286587e-002  1.7585179e-001 -1.7102627e-001 -4.0290660e-001 -1.7530147e+000 -7.7054473e-001 -6.3700496e-001
 -3.4863198e-002 -1.8405846e-001 -3.4932692e-001 -8.2400963e-001  2.8781461e-001 -6.3971469e-001  1.3897755e-001  1.4658051e-001 -1.7119182e-002 -4.2039007e-002  4.7988490e-002 -2.9731629e-001 -2.0211238e-001 -2.9570511e-003 -2.1782213e-001 -2.0428975e-001 -4.5316516e-002 -5.5252777e-001  3.8804363e-001  3.6511650e-001  4.3356174e-001 -3.0801334e-001 -4.2555774e-001 -1.0115562e+000  4.7704470e-002 -2.9717973e-001  1.7959328e-001  4.1527258e-001  2.4931918e-001  5.9500567e-001 -5.9854372e-001  1.2722919e-002  2.7940535e-001 -2.2733542e-001 -3.6706042e-001 -6.7364368e-001 -9.8418930e-002  3.2226415e-001  4.2241460e-001  5.6451809e-001 -1.9387309e-002 -9.0309927e-002 -1.1358340e+000 -3.1137808e-001 -1.7098349e-001  1.3972955e-001 -3.7578677e-002  1.1309525e-002 -6.5157561e-001 -1.4028418e-001 -5.4145284e-002  7.5203860e-002 -3.1182269e-002  1.9402976e-002  4.0744764e-001 -2.8951029e-001  9.1743956e-002 -1.4138963e-001  2.0852133e-002 -1.1405236e-001  8.1130277e-001  1.5234228e-001  3.8601874e-001 -8.1331236e-001  1.1220608e-001 -2.6599901e-002
  5.6000630e-001 -1.0520501e+000 -1.4531036e-001 -1.2170342e+000 -1.4274109e-001 -4.9926528e-001  4.6552974e-002 -1.5937209e-001 -1.4435224e-001 -6.6896615e-002 -1.2496909e-001 -3.1945622e-001 -4.1918240e-001 -6.6394647e-001 -1.0753189e+000 -7.4369536e-001 -2.2695301e-001  7.5351868e-003  3.8987434e-001  6.3436241e-001 -3.3331646e-001 -3.8502722e-001  3.3419944e-001 -5.5117732e-001 -6.0182834e-002 -8.8365128e-001  1.4595609e-001  5.6287120e-001 -1.7275622e-001 -9.8428433e-001  2.4104255e-002 -1.2263791e-001 -2.1655840e-001 -6.0798310e-001 -5.1952887e-001 -1.0726657e+000 -9.3423501e-001  1.6423782e-001  4.8580012e-001  4.3665395e-002 -1.0516951e-001  1.0890619e-001 -4.0602137e-001  9.2392839e-001 -3.4418494e-001 -5.6969146e-001  2.2597049e-001 -2.0008762e-001 -2.1021362e-001  7.3344905e-002 -9.1797746e-001 -1.4445749e+000 -4.2753164e-001 -7.6630112e-003 -1.9531790e-001 -2.9636095e-001 -1.6413258e-001 -1.9879271e-001 -5.6897314e-001 -2.3040392e-001  4.6460040e-002 -1.3694880e-001  3.6451687e-001  5.9708917e-001 -4.3348476e-001  6.3785229e-001
  4.6892339e-001  9.3121942e-001  4.6023105e-001 -1.4149610e+000  6.8609610e-001  5.9200500e-001 -1.2847792e-002  4.0837238e-001  3.7963509e-002  5.4317864e-001  2.0313143e-001  6.2603665e-001  6.3039541e-002  3.3808794e-001  2.9214354e-001  1.9179956e-001  6.9484557e-001  4.1637751e-001  1.0863280e+000  1.0106890e+000  6.7722362e-001  3.7441525e-001  6.7818269e-001  4.9673049e-001  2.3215790e-001  1.2457426e-001  8.4920895e-001  1.0365205e+000  8.4325360e-001  3.9047150e-001  5.6012805e-001  1.8687200e-001  5.1738607e-001  1.5921907e-001  3.1972036e-001  4.7178279e-001  6.2118011e-001  3.2992046e-001  9.4534346e-001  6.4968410e-001  2.1488033e-001  6.0634116e-001  7.3480207e-001  1.2867556e+000  6.1756808e-001  2.1696354e-001  9.2517164e-001  1.8684722e+000  7.5217662e-001  2.3965889e-001  5.7886407e-001  2.3410183e-001  9.3545362e-001  5.8015761e-001  1.2861634e+000  7.3685389e-001  6.9656112e-001  7.8302219e-001  5.5040417e-001  2.7249217e-001  1.1977823e+000  5.9278546e-001  1.1316484e+000  1.4116027e+000  1.7373930e-001  7.1624469e-001
  4.7401088e-001  1.2067902e-002  1.1543159e-001 -1.0888822e+000 -1.8016690e-001  1.0036625e-001 -1.3844433e-001 -5.1937144e-002 -1.1217581e-001 -5.1995898e-001 -4.0271414e-001 -1.1670262e-001 -2.7090345e-001  5.8136680e-001  2.0198874e-001 -5.7601934e-003 -1.8507282e-001 -1.7617201e-001 -7.1681145e-002  3.1436804e-002 -1.7709579e-001  1.7410503e-001  6.1513698e-001  5.3798210e-001 -2.6861869e-001 -2.1889001e-001 -8.3425098e-001 -2.4024853e-001 -2.6524639e-001  3.2572003e-002 -8.8273517e-002 -3.0890865e-001  3.0682807e-001  2.0692760e-001  9.1134027e-002  4.9979309e-001 -5.2531103e-002 -3.6824631e-001 -2.7676507e-001 -3.8640725e-001  7.6634941e-001  4.3058876e-001  9.4258217e-001  7.4650697e-001  8.1595631e-001  5.7717001e-001  1.0863755e+000  9.1208626e-001  1.3797711e+000  3.7615591e-001  5.5069606e-001  5.4451701e-001  3.9331308e-001  4.0064702e-001  2.5594509e-001  3.0903683e-001  5.2657521e-002  2.6923396e-001  2.8184135e-002 -5.1091772e-002  1.2302078e+000 -1.7333246e-001  1.4199151e+000 -2.6409830e-001  7.7059510e-001  2.0050962e-001
 -5.6077391e-001 -1.1261345e-001  8.8942695e-001 -6.3803977e-001 -2.5971518e-001  9.5939096e-001 -1.0789634e-001  2.1973977e-001 -1.6854739e-002 -1.9000939e-001  6.9404813e-001  2.2557229e-001  2.6404359e-002  6.5586181e-001  7.6659510e-001  9.7189344e-001  3.9649958e-001  4.1978544e-002 -7.9983644e-002  4.4245362e-001  6.1001144e-003  7.7813525e-001  9.3537530e-001  2.0912278e-001  3.4257115e-001 -2.3186975e-001 -2.7658229e-001 -8.6174564e-001 -5.1252526e-001  4.1764451e-001  5.0247039e-001  2.0762792e-001  1.0060455e+000  5.7823001e-001  6.1093311e-001  8.3571772e-001  1.5199930e-001 -3.8833418e-001 -8.3502356e-001  1.4185047e-001 -3.0337902e-001  6.4582619e-001  2.4376170e-001  1.0442525e+000  2.4458077e-001 -6.8925622e-001  1.0963554e+000  3.5418931e-001  1.0647602e+000  1.0537995e+000  9.3009232e-001  8.4857165e-001  7.9814581e-001  2.4013603e-001  2.1787165e-001  7.4964084e-001  3.0209404e-002  5.0297495e-001  7.4146964e-001  1.7707421e-001  1.4414810e+000  1.7830206e-001  8.4619599e-001  1.6189448e-001  8.0746712e-001  6.5606020e-001
 -8.1708394e-001 -4.2092791e-001 -1.7786078e-001  1.3099967e+000 -3.0204141e-001  1.2410945e+000 -5.1580570e-001 -9.2286889e-002 -8.2010410e-002 -9.8338565e-002  8.7575747e-001 -3.0819367e-001  1.8479704e-001  6.7093530e-001  6.3965197e-001  5.5363305e-001  2.5942314e-001 -3.0038715e-001 -6.6028710e-001  2.3443964e-001  1.6302436e-002 -8.6381208e-002  2.7492111e-001  1.4512924e-001  1.3081437e-001  4.6783396e-001 -7.5299535e-002 -3.5066860e-001 -6.3466638e-001 -9.7867355e-002  7.6330720e-001  3.5679873e-001  4.3181686e-001  6.8700491e-001  4.5968598e-001  5.6392877e-001  8.5001581e-002 -8.1241347e-001 -1.0043633e-001  3.2399895e-001  2.5091660e-001  3.5441768e-001  2.1409816e-001  8.4504863e-001  3.6172109e-001 -3.2289495e-001  7.3554279e-001 -2.4842690e-001 -1.9372613e-001  1.8853232e-002  6.3757991e-001  6.2593388e-001  4.5499422e-001  5.3214564e-002  2.6295488e-001  8.7721671e-001  1.4673032e-001 -1.8678004e-001  5.2143859e-001 -4.0362948e-001  9.9327438e-001  2.0318988e-001  1.2820674e+000 -9.8787610e-001  4.6287156e-001  4.8214942e-001
  1.5558509e-001  6.8087542e-001  1.1419779e+000  2.4700205e+000  3.9622302e-001  1.4783940e+000 -3.7839764e-001  5.2798433e-001  3.2495329e-001  1.1485607e+000  1.3826933e+000  3.9575325e-001  9.4123424e-001  1.0313137e+000  1.1012805e+000  1.2808934e+000  8.5777730e-001  1.5109580e+000 -1.4804852e-001  5.5467380e-001 -5.5197119e-001  2.6133051e-001  1.2771383e+000  1.7616150e+000  9.5353655e-001  1.3836146e+000  5.4903761e-001  2.6842752e-001  2.0378764e-001  5.1341753e-001  1.0960703e+000  1.5432611e+000  1.6213419e+000  1.4747382e+000  1.3026942e+000  9.5099263e-001  7.5199047e-001 -5.2806294e-001  4.9583607e-002  3.1112220e-001  1.1986108e+000  1.4561734e-001  1.6217593e+000  8.3328837e-001 -1.1655236e-001 -7.7840834e-002  2.2099503e-001 -6.6090879e-001 -4.9742491e-001  4.5784843e-001  7.7913627e-001  7.7812270e-001  4.6426513e-001  7.4795640e-001  5.5869256e-001  1.2160038e+000  4.2868676e-001  3.7981323e-001  7.3625812e-001 -3.6273819e-001  2.3773012e-001  3.6464526e-001 -1.7041295e+000  3.7843497e-001  3.2320549e-001  7.9128933e-002
  2.0585111e+000  3.8859537e-001  2.4132549e+000  2.5356691e+000  1.4408076e-001  1.4322848e+000 -4.5353431e-001  6.5665993e-001  8.5588803e-002  5.7567002e-001  8.4313255e-001  1.4138479e-001  3.2462981e-001  1.0263000e+000  1.3369971e+000  1.2668408e+000  6.5241697e-001  6.6748237e-001 -2.1827618e-001  3.5735511e-001  7.9738342e-001  1.0332352e+000  6.6031086e-001  7.9071981e-001  6.0047000e-001  3.7637535e-001  2.9634302e-001  2.6047863e-001  1.0435612e+000  1.2197819e+000  9.5299943e-001  1.2571437e+000  7.9634695e-001  7.7191059e-001  1.2930926e+000  1.2035218e+000  1.3734765e+000  1.3855894e-001  6.3304043e-001  6.6299872e-001  8.2950092e-001  6.4846932e-001  1.3514049e-001  2.6360147e-001  8.7953836e-001  7.7768102e-001  3.0219273e-001 -6.1034321e-002  5.4115242e-001 -9.8597950e-003  1.2096706e+000  1.3134448e+000  1.0488448e+000  2.2382582e-001  6.3967157e-001  8.1003592e-001  8.9004874e-001  3.8734639e-002  8.2252958e-001 -6.7797083e-001  9.5350876e-001  4.1297220e-001  1.7249824e+000  4.8386804e-001  7.8006449e-001  2.7782507e-001
 -2.8743586e-001  4.7867292e-001  1.1085352e+000  1.4995982e+000  4.6291948e-002  1.0319076e+000 -4.7777295e-001  5.5058091e-001 -1.5534859e-001  1.5626434e-001  5.2204384e-001  3.0972760e-001  2.0961751e-001  5.4207165e-001  1.2716486e+000  8.3838207e-001 -1.4106948e-001  2.5117568e-002 -4.9692436e-001  4.3477712e-002 -6.2570751e-002  4.7204897e-001 -3.7418279e-001 -8.1897631e-002 -2.4944211e-001  4.6868567e-001  6.1516634e-001 -2.9383075e-002  6.6300979e-001  8.8578454e-001  5.1912486e-001  7.6038798e-001  6.5820278e-001  2.2576222e-001  1.0914131e+000  9.7991747e-001  5.6258427e-001 -2.7285492e-001  7.1377609e-001  8.8758123e-001  5.6754506e-001 -2.0736565e-001  9.5737201e-002 -3.1106814e-001  2.8809116e-001  2.3213105e-001 -3.8526617e-001 -2.3276289e-001  8.9723862e-002 -1.9185495e-001  8.7057528e-001  1.3295601e+000  8.7128262e-001  2.6313824e-001  2.2204492e-001  2.7431653e-001  3.1768396e-001  9.9957111e-002  6.3522311e-001 -6.2686343e-001  1.1648787e+000 -9.2240532e-003  1.0604743e+000 -9.3240048e-001 -1.1010131e-001  1.5453025e-002
 -4.6370692e-001  9.7226406e-002  6.6572624e-001  8.7020345e-001  2.5884344e-001 -3.0641187e-002 -6.5238244e-001  5.6767210e-001  2.6815592e-001  1.7166103e-002  3.7932347e-001  1.1474998e-001 -8.2863520e-002  2.7410750e-001  4.1610113e-001  4.2469785e-001  3.0171187e-001  2.2416046e-001 -5.6321324e-001  3.6126179e-001  2.5887074e-001  5.6307011e-001  2.4628407e-001 -4.7352020e-001 -8.4257858e-002 -7.1199083e-002  3.8923527e-001  6.0831809e-002  9.0918598e-001 -2.3850033e-001  4.1871856e-002  3.8721536e-001  9.2986001e-002  5.2606131e-002  4.4594922e-001 -7.5237600e-002 -7.1656875e-002  3.3616418e-001  2.5417820e-001  3.6961898e-001  7.5067006e-001  4.0875949e-002  1.3721730e-001  1.8803168e-001  4.5396206e-001  2.8447484e-001  8.8545983e-002 -2.8969744e-001  2.1893446e-001  2.3177319e-001  4.7700130e-001  3.8171393e-001  6.7271916e-001 -2.1373065e-001  3.3314208e-004  2.3133430e-001  7.2297128e-002  7.8589317e-002  3.7103526e-001 -6.2488770e-001  1.0052439e+000  2.9838464e-001  1.1483603e+000  2.8467593e-001 -2.7323163e-001  9.9918582e-001
 -9.3670242e-001 -4.0672877e-001  4.0741608e-001  1.2965189e+000 -9.0433937e-002 -5.3517318e-002 -6.0535847e-001  4.3332788e-001  9.6163139e-002  8.8083238e-002  4.4814107e-001 -4.0543814e-001 -3.0497902e-001 -4.2763557e-001 -7.9005267e-001 -7.0805827e-002  3.7550674e-001  1.1052206e+000  3.2500275e-001  3.2829287e-001  3.0626133e-001  3.3651109e-001  2.4696191e-001  2.1485802e-001  3.4058770e-001  3.6137220e-001  4.3882826e-003 -5.1032445e-001  1.1501837e-002 -6.1292973e-001 -7.2715156e-001  9.9034312e-002  1.5088664e-001 -6.3128879e-001 -3.0237480e-001 -3.9671669e-001 -5.6654745e-001  5.2289046e-002 -2.9907816e-001 -3.1017368e-001  7.8053646e-001 -2.1032003e-002  5.9081230e-001  7.9469327e-001  8.1994885e-002  3.3160623e-001  2.2585478e-001 -3.6251567e-001 -2.0268447e-001 -4.0278182e-002 -2.6011186e-001 -6.5182155e-001 -3.4794500e-001 -5.1141446e-001 -6.2829412e-001  8.5105614e-002 -1.7339004e-001 -2.9613586e-001  2.8721936e-001 -5.8555289e-001  1.2414605e-001 -1.7143939e-001  5.1803248e-001  5.5643245e-001 -1.8222290e-001 -8.6161287e-002
  9.9510983e-001  3.6434490e-002  9.4668373e-001  6.3843261e-001 -8.2950689e-002  4.1711735e-001 -1.3060770e-001  6.9844630e-001 -2.0226740e-002  6.1396775e-001  1.2896799e+000 -1.8287382e-001  5.8426493e-003  3.2046326e-001 -4.3428115e-001  4.0425414e-001  3.5841871e-001  1.5430174e+000  1.2114173e+000  6.2229909e-001  9.5666325e-001  5.3884589e-001  1.4058081e+000  9.0695260e-002  8.3916476e-001  7.0374707e-001  2.1712507e-001 -4.0225832e-002  4.7247344e-001 -6.0708643e-002  1.7209683e-001  3.5836989e-001  1.6374537e-001  3.8380385e-001  5.2176186e-001  8.9353534e-002  2.5924838e-001  5.4331785e-001 -4.9562226e-002 -1.6120973e-001  4.1087055e-001  4.3361613e-001  8.3610960e-001  5.1876713e-001  8.2803188e-001  1.1733340e+000  5.6247373e-001  5.2524500e-001  3.1378631e-001  5.9845615e-001  2.6875006e-001 -3.4828766e-001 -1.5944034e-001 -2.7501403e-001 -2.4583734e-002  6.0224027e-001  3.8047381e-001  2.8218521e-001  7.6446600e-001 -1.7507389e-001  1.0441470e-001  1.0892283e-001  8.6674343e-001  1.1299181e-001  7.6263068e-001  1.7034716e+000
 -4.5282487e-001  5.1426592e-001  1.1916554e+000  7.0234449e-001  4.1022398e-001  4.2559001e-001 -3.4143742e-002  4.9405078e-001  3.5239226e-001  5.7589485e-001  9.3109239e-001 -1.1702015e-001  2.1072758e-001 -1.1045675e-001 -3.6997489e-001  3.1849805e-001  1.1155302e-001  1.1768466e+000  1.0381055e+000  4.1964094e-001  9.1179140e-001  7.0145421e-001  1.1625970e+000  2.1037008e-001  4.6173302e-001  3.6453040e-001  1.3116820e-001 -5.4057828e-002  3.5982222e-001 -3.6284370e-001  4.2399773e-001  3.6710592e-001  4.8927579e-001  3.9983387e-001  2.8706874e-001  5.4400605e-001  1.1834318e-001  3.4245725e-001  3.6172627e-001  2.3391346e-001  7.7462086e-001  3.6846554e-001  4.8768606e-001  6.1114479e-001  6.1807119e-001  7.1806719e-001  5.8586348e-001 -4.3145005e-001 -4.9926926e-001  1.3252630e-001  2.3802059e-001 -3.2439317e-001 -1.7936681e-001  1.5059115e-003  1.9311067e-001  5.7252963e-001 -3.7470176e-003  1.1154874e-001  1.1522273e-001  1.5692691e-001  1.4616263e-001  2.7703045e-001 -3.5325227e-002 -3.5361685e-001  4.0378784e-001  1.2985502e+000
  8.9178125e-001  1.2032958e-001  4.2156245e-001  1.2596414e+000  2.4675101e-002  3.4694021e-001 -6.7392188e-001  4.4015483e-001  1.4662816e-001  3.6408620e-001  8.5629315e-001  6.4881992e-001 -2.4625060e-001  2.9580034e-001  3.4024288e-001  3.5986764e-001  5.9881185e-001  7.5910363e-001  2.9015840e-001  4.8353985e-001  1.0763252e+000  9.6409811e-001  5.8008776e-001  1.4849600e-001  4.4179076e-001  6.9566735e-001  2.2927995e-001 -1.4426401e-001  3.7950862e-001  1.4708173e-001  3.4396596e-001  2.6554207e-001  1.3687186e+000  1.0669590e+000  1.8540941e-001  1.1648027e-002 -6.7449261e-002  1.8549535e-001  1.2783714e-001  1.6884114e-001  5.6434254e-001  4.0129449e-001  3.1283879e-001  8.0271100e-001  9.2040214e-001  6.8487430e-001  2.4705331e-001 -1.6641848e-001 -3.7686751e-001  2.6177883e-001  2.8531584e-001  4.8254992e-001  6.8234040e-001 -2.1186245e-001  2.2603515e-001  8.2556257e-001 -5.2653179e-002  5.5569743e-001  2.0398109e-001 -1.2404175e-001  3.8091456e-001  3.0035442e-001  1.2168857e+000  6.7351291e-001 -1.4979704e-001  1.0043197e+000
 -2.0561666e-001 -7.2470844e-001  7.4402299e-001  2.3908747e-001  4.9027742e-002 -2.6376411e-002 -7.6913949e-001 -2.3894590e-001 -2.1353238e-001 -7.5022035e-002  7.0255665e-001  1.2563786e-001 -3.2840323e-001 -1.9369470e-002  4.3267673e-002 -3.8235875e-002  9.5365611e-003  9.1084872e-001  3.3899785e-001  1.2602384e-001  3.9288660e-001  9.3934854e-001  4.7091128e-001  5.2436680e-001  1.0806706e-001  2.3773777e-001  1.0361364e-001 -3.1587558e-001  2.2759892e-001 -1.8903286e-001 -3.2270224e-001 -2.3760243e-001  1.8783542e-001  3.6123142e-001 -4.4028790e-001 -3.9100719e-002 -2.2659403e-001 -8.0520942e-002 -4.4477499e-001 -1.8221134e-001  1.9752094e-001 -3.9477185e-002  1.9684102e-001  7.8595425e-002  3.4342725e-001  7.1010817e-001 -8.0706902e-002 -3.8234229e-001  2.4870476e-001 -4.2835826e-001 -1.7025159e-002  2.3944925e-001  2.9141260e-001  1.0369269e-002 -5.6916890e-001  2.4947188e-001 -4.3329614e-001 -1.5172838e-003 -3.3730805e-001 -1.0840644e-001  6.1561144e-001 -8.7589709e-002 -4.3684998e-002  6.0865436e-001 -2.4927481e-001  1.5321311e-002
 -1.8352635e-001 -3.2888639e-001  6.8550499e-001 -5.8281513e-001  7.8118220e-002 -2.5905245e-001 -7.9245650e-001 -6.7038627e-001 -3.4915871e-001 -5.9342331e-001 -3.2235768e-002 -9.2102054e-001 -3.2058287e-001 -5.1429723e-001 -3.6298541e-002  2.2672793e-002  8.8550424e-001 -3.1141314e-001 -6.7633833e-001  2.2598515e-001  9.9249792e-003  1.5963942e-001 -5.7180364e-001 -4.7516640e-001  5.4959876e-003 -1.9915956e-001  2.3984937e-002 -4.0329782e-001 -2.1354548e-001 -2.4756676e-002 -5.3669061e-001 -3.5402514e-001 -7.0340504e-001 -9.8410176e-002 -3.8301144e-001 -4.2628218e-001  2.2515503e-001 -7.5652830e-001 -4.2930426e-001 -3.2458812e-001 -4.4130479e-001 -1.6804585e-001 -9.9895587e-001 -1.1459946e+000 -3.0021749e-001 -2.9472677e-001 -7.0349214e-001 -8.4499886e-001 -1.0254108e+000 -1.9320077e-001  3.1616540e-002  3.1133656e-001 -6.4431055e-001 -1.5356907e-001 -1.6818527e+000 -1.7277445e-001 -7.2702311e-001 -4.5823643e-001 -5.6244928e-001 -5.2638816e-002 -3.0952427e-001 -2.0435678e-001 -9.0724990e-002 -3.8434820e-001 -6.3545602e-001  6.6784941e-002
 -2.9079898e-001 -2.6834435e-001  1.0141894e+000  7.8080842e-001  1.0184852e-001 -2.1519130e-001 -5.0443303e-001 -3.2494415e-002 -1.3937726e-001 -2.6906467e-001 -5.1715967e-001  9.8570836e-002 -9.8149224e-002  2.5201031e-001  9.3837714e-001  4.6009781e-001  2.1065330e-001 -4.4195676e-001 -5.1963157e-001 -2.7395524e-001  2.6671703e-001  2.6800396e-001 -4.5002468e-001 -4.0350364e-002  2.7765119e-001 -6.2941761e-002 -2.2567498e-001  6.8842596e-002  6.3686790e-002  9.6096268e-001 -5.5355612e-001 -7.3536273e-002  8.0107463e-001  8.7237428e-001 -1.4903196e-001  1.2255031e-001  8.9168791e-001 -1.8600555e-001  4.0431876e-001  6.9970635e-002  2.2647780e-001 -1.0486326e-002  2.0942607e-001 -1.2129627e+000  1.4273683e-001  6.4964975e-001 -7.3876449e-001 -7.3248867e-001  4.4311929e-002 -2.2279549e-001  5.9504051e-001  1.1785647e+000  4.6017776e-001  2.3520359e-001  8.1423149e-002  3.9742607e-001 -3.4489360e-002 -1.8951034e-001 -1.7247388e-001 -3.6318041e-001  1.6029943e-001 -2.3430738e-002 -7.4187760e-001  1.2610163e-001  2.4187418e-002  6.5809629e-001
  8.0108337e-001 -9.7482916e-001 -2.5220446e-001  4.0770560e-001 -1.1743775e+000 -3.8374549e-001 -5.5751232e-001 -7.4574617e-001 -5.7449541e-001 -6.1095893e-001 -5.1042172e-001 -1.3738134e+000 -5.4262570e-001 -9.9445189e-002  5.6699222e-001 -2.4358687e-002 -9.5244819e-002 -2.6783610e-001 -9.3963879e-002 -1.8257508e-001  2.8443601e-001 -2.4073972e-001 -1.0792120e+000 -6.7437948e-001 -2.0743969e-001 -1.0215460e+000 -6.8796983e-001 -5.0555637e-001 -2.9088048e-001 -1.3160843e-001 -4.0398419e-001 -7.1818108e-001  2.7774799e-001  1.7493714e-001 -8.5215092e-001 -1.1083564e+000 -1.1742273e-001 -2.7668183e-001 -2.4612302e-001 -6.1816020e-001 -3.5776267e-001 -1.9213321e-001 -8.9776222e-001 -6.0988652e-001 -1.4287147e-001  3.5911632e-001 -6.5278651e-001  5.3489397e-002 -1.0135236e-001 -4.2304628e-001  6.0491153e-001  6.5178106e-001 -2.4915871e-001 -1.4116582e-001 -1.4648803e-001 -2.8828273e-001 -5.3721461e-001 -9.2677230e-003 -8.3050864e-001 -7.8803790e-001 -1.8424411e-001 -3.7721688e-001  2.1834704e-001  2.6208762e-001 -7.5462584e-001 -5.8781157e-001
  1.5719746e+000 -3.9357458e-001  7.0806013e-001  6.1859134e-001 -5.6089798e-001 -2.4220179e-001 -5.9545272e-001 -8.7678522e-003 -3.7584037e-001 -1.3828040e-001 -1.1531272e-001 -4.2826374e-001  6.2986507e-003  4.6395891e-001  6.9719637e-001  6.0220179e-001  5.6426313e-001 -6.6480594e-001  7.9254178e-002  7.0927154e-001  1.3458017e+000  1.1246152e+000 -1.0834859e-001  3.9771737e-001  5.7753874e-001  8.9527561e-002 -4.4071501e-001  1.3085424e-001  2.5220009e-003  3.7956007e-001 -6.4407438e-002 -2.2361739e-001  8.7185899e-001  6.6526668e-001 -5.4178561e-001 -4.4673812e-001  2.5058170e-002  6.9033505e-001  7.6407371e-002 -1.9785192e-001  1.6794502e-001  4.2798736e-001 -4.5481588e-001  3.0801763e-001  6.6860611e-001  6.0216443e-001  1.5299564e-001  3.0393357e-001  4.5968411e-001  2.9004375e-001  4.4422837e-001  7.6393347e-001  5.1416786e-001 -3.2451371e-001  5.4858900e-002 -2.6154751e-001  3.8029889e-001  9.2158264e-002  1.1420418e-001 -8.7148656e-001  7.4736234e-001  1.0213283e-002  1.7860808e+000 -1.2094691e+000  6.5289801e-001  5.6474743e-001
  1.0658722e+000 -2.8167094e-001  1.9621169e-001  7.2900173e-001 -3.4560136e-001 -2.8373121e-001 -2.5106840e-001  3.7976771e-001 -1.8076537e-001  3.4371904e-001 -6.5159378e-002  8.5553456e-001 -2.9258882e-002  6.0682028e-001  9.4017910e-001  4.9038787e-001  2.9270176e-001 -1.0704463e-001  1.5396735e-001 -1.7017033e-001  8.6221194e-001  4.3996424e-001 -5.3075836e-001 -4.4512708e-001 -2.0283080e-001 -2.7842999e-002 -4.8432510e-001  6.5963747e-002  6.8527846e-001  9.2654257e-001  2.4733717e-001  8.3185468e-002  4.5279781e-003 -1.5686452e-001 -1.8579595e-001  2.9521881e-001  6.7080185e-001  6.0020542e-001  5.0458768e-001 -2.3231629e-001 -4.0639599e-001  7.7052297e-003 -1.2197691e-001 -1.8847613e-001  2.5005913e-001  9.3623928e-001 -6.8764327e-001  1.0228501e+000  1.1501197e+000 -3.5706275e-001  1.0182530e+000  9.1461717e-001  9.8377700e-001 -1.9917073e-002  1.3686830e+000  2.0905297e-001  8.2929252e-001 -3.2444040e-001  2.7731085e-001 -3.1749705e-001  5.8316293e-001 -2.5813996e-001  9.7282115e-001 -4.0656721e-001  9.6085834e-002  4.5451181e-001
 -6.6714120e-001 -6.5545984e-001 -6.7537855e-001 -4.0510779e-001 -4.3569992e-001 -9.3604414e-001 -6.4270362e-002  3.4673571e-001 -4.1197576e-001  6.2168333e-002 -4.1113738e-001 -1.9582207e-002 -4.3438037e-001 -3.4961156e-001 -2.3872231e-001 -6.2290470e-002 -1.8000325e-001 -4.7473801e-001 -6.9870133e-001 -4.1090955e-001  4.2398481e-001 -3.7624506e-001  2.5220062e-001 -8.0348705e-001 -1.0598946e-001 -3.5605931e-001 -4.2752212e-001 -1.7939798e-001 -9.9451787e-002  7.7499879e-001  1.1112170e-001 -4.3915062e-002 -1.9337494e-001 -4.7463179e-001 -4.8314598e-001 -5.4912410e-001  3.4030178e-001 -1.5984606e-001 -3.1740276e-001 -5.2538932e-001 -3.2579723e-001 -5.8889750e-002 -5.6198992e-001  3.6256876e-001 -5.4860908e-004 -5.3832385e-001 -2.4853134e-001  1.7057331e-001  4.8167297e-002 -1.4628266e-001  3.1119970e-001 -1.4425792e-001  9.2044779e-002 -3.1203125e-001  7.5735088e-001 -7.1809015e-001  1.2430497e-001 -5.4073169e-001  1.6003673e-001 -5.4214325e-001 -7.5534088e-001 -2.8667627e-001  4.7714058e-001  1.9351946e-001 -5.1323302e-001 -1.3099000e-001
  3.0265294e-001  3.8640418e-001 -9.4450950e-001  7.9805455e-001 -5.9850761e-003 -9.4218001e-001  1.4311665e-001 -2.3013835e-001 -2.8822074e-002 -9.5346742e-002 -9.1242935e-001  1.2508783e-001 -5.1882951e-001 -3.6358527e-001 -2.8769665e-002 -1.3888023e-001 -5.5048618e-001 -6.3508629e-001 -1.0316466e+000 -3.3384974e-001  6.3252580e-001 -9.8425705e-001 -2.7622163e-001 -1.2146605e+000 -4.9857035e-001 -1.0216991e+000 -2.9014148e-001 -5.5160720e-001 -4.3589767e-001  1.3509832e-001 -1.1082955e-001 -6.6990253e-001 -9.5491678e-001 -8.2911915e-001 -1.0759971e+000 -1.0940009e+000 -5.6272039e-001 -2.3463475e-001 -6.1309410e-001 -1.2645786e-001 -6.0881354e-001 -4.1407853e-001 -1.1460803e+000 -4.7031812e-001 -1.5701135e-001 -9.8041371e-002 -5.0435529e-001  2.0031353e-001  1.9163460e-001  3.7763370e-001  8.2311222e-002 -4.9181114e-002 -1.3013797e-001 -9.1018118e-002  6.4695689e-001 -7.4182875e-001  3.9835890e-002 -1.3204552e-001 -3.3600173e-001 -2.9106833e-001 -1.0270745e+000  6.5385878e-002  1.4250467e+000  1.5759455e-001 -9.3683432e-002  6.4683818e-001
 -1.0496709e+000  7.2872326e-001 -1.2867721e-001  1.3993362e+000 -2.5126743e-001 -1.4909605e+000 -1.2965381e-001 -5.7016832e-001 -3.6197452e-001  6.7476102e-003 -8.4729515e-001 -3.0801439e-001 -2.1611724e-001 -5.7769375e-001 -3.6155304e-001 -2.6491196e-001 -8.3399371e-002 -4.4809262e-001 -9.9242803e-001 -5.1896626e-002  3.8650548e-001  3.9600585e-002 -1.6129563e-001 -2.4732156e-001 -2.9587705e-001 -2.8207330e-001 -5.6093595e-001 -4.2990628e-001 -6.4623990e-001 -6.6463909e-001  4.2708916e-001 -4.8523765e-001 -4.2026226e-001 -7.3093006e-001 -3.8631509e-001 -1.3211750e-001 -9.7531971e-001 -4.7416493e-001 -4.6862430e-001 -7.0588648e-001  6.3266449e-001 -1.7579011e-001  9.9549580e-002 -1.2765454e-001  4.2671197e-001 -1.6740388e-001  2.2115283e-001  3.0616762e-001  7.1126688e-001  3.2060100e-002 -2.5269312e-001 -2.7366079e-001  3.5059498e-002 -2.5583785e-001 -3.8226000e-001 -1.6781257e-001  2.2189479e-001 -1.8388015e-001  4.0697385e-002 -1.7043595e-001 -1.0388054e+000 -2.3351254e-001  4.2971524e-001 -4.9255982e-001  1.1335084e-001 -6.7870253e-002
 -4.2839095e-002 -1.6000192e-001  3.1491227e-001  1.0910000e+000  1.3758097e-001 -1.5166115e+000 -4.6336610e-001  3.3419921e-002  1.6799741e-001 -2.3299059e-003 -1.2014228e+000  6.0477464e-001 -8.7746132e-002 -2.3437409e-001 -9.7507947e-003 -3.9886338e-001 -5.0391186e-001 -8.5664700e-001  2.7246663e-001 -8.1967136e-001  3.3408597e-001  2.9189010e-001 -1.0244925e+000 -3.5446309e-001 -8.2237921e-001  1.5933129e-001 -2.9367289e-001 -3.2238566e-002 -5.8783491e-001 -6.1511102e-001 -7.2465420e-001 -3.1280244e-001 -8.1287509e-001 -7.0568203e-001  1.5860293e-001 -6.9318346e-001 -4.2759102e-001 -3.7081814e-001  8.7696024e-002 -3.2687795e-001  4.3811354e-001 -4.1879567e-001 -1.4245492e-001 -7.6697874e-001  3.8735878e-001  1.7415380e-001 -1.9300801e-001  1.5278787e-001  1.2659143e-001  3.0509181e-001 -1.1058850e-001  6.0916015e-002  6.5454790e-001  1.8200173e-001 -1.9166741e-001 -5.0278738e-002  5.3444311e-002  1.1765685e-001  5.0818404e-001 -6.3375374e-001 -8.8463908e-001  2.6251955e-001  6.8937141e-001  9.3433001e-001  2.2954212e-001  9.2542637e-002
 -5.3153498e-001  4.9977719e-001 -4.7716888e-001  1.7269821e+000 -6.6395109e-001 -6.9228810e-001 -4.9040274e-001 -7.4645829e-002 -4.8096845e-001  6.2576861e-001 -8.7138748e-001  6.5399495e-001  1.1561178e-001  3.0007310e-001  4.5697227e-001 -1.3055819e-001 -4.0332772e-002 -2.2715191e-001 -3.2422041e-001 -5.9120573e-001  2.3178416e-001 -2.0619854e-001 -1.5974555e+000  2.7633027e-001 -5.1641963e-001  4.6750477e-001 -7.8577821e-001 -1.0223948e+000 -3.9425668e-001  4.0918953e-001  2.5380780e-001 -1.6652246e-001 -4.3527480e-001  7.9176244e-002  7.8845314e-001  2.1808396e-001  5.4982462e-001 -5.8480036e-001 -1.2815773e+000 -1.1438278e+000  8.1046388e-001 -1.3232872e-002 -1.8241691e-001 -1.5057869e+000  3.0630418e-001  5.0188503e-001  9.1256810e-004  1.7703116e-001  7.2190060e-001  6.2015868e-001  6.6146986e-001  7.9025079e-001  8.1749597e-001  7.6244799e-001  1.5889205e+000  2.3191098e-001  5.9752808e-001  2.8047954e-001  9.4016860e-001 -3.4083264e-001 -1.2890679e-001  9.9016378e-002  1.2313891e+000 -9.8340558e-001  3.9845593e-001  5.1085482e-001
 -1.5288130e+000 -3.3133119e-001 -9.2078655e-001  1.4408512e+000 -6.5905425e-001 -8.5306676e-001 -1.9212283e+000 -1.3737716e-001 -3.2434513e-001 -5.3524082e-002 -1.1442420e+000  7.6111152e-001 -3.8852537e-001 -2.1904384e-001  2.4351195e-001 -6.1322613e-001 -1.1452237e-001 -7.4889259e-001 -8.0157301e-001 -1.0774981e+000 -1.7925982e-002 -4.8157238e-001 -2.1877854e+000 -1.1834187e+000 -1.4184691e+000 -1.0008129e-001 -8.2306829e-001 -1.3604144e+000 -1.5470432e+000  8.3873863e-001 -1.1426430e+000 -5.2252298e-001 -1.3025475e+000 -9.4792644e-001  2.6517990e-001 -8.7358186e-001  5.6616062e-001 -1.3396752e+000 -1.3578390e+000 -8.4534388e-001  9.2686510e-001 -8.8371852e-001 -4.9666679e-001 -1.9959886e+000 -2.4591058e-002 -4.1653503e-001 -1.1176352e+000 -5.2860925e-001 -2.1241918e-002 -2.3535509e-002  1.9578833e-002  6.7564626e-001  5.2678091e-003 -1.0426855e-002  4.3811225e-001 -1.3360322e-002 -1.5929436e-001  2.8094778e-001  4.6144841e-001 -1.6515877e+000 -2.3962962e-001 -2.9595412e-001 -3.3437622e-001 -5.8913735e-001 -4.9705661e-001  9.7862626e-001
  4.8007463e-001 -5.1432537e-001  2.7415963e-003 -3.1685522e-001 -3.8243377e-001 -1.0158558e+000 -1.2085673e+000 -1.9676087e-001  5.6788703e-002 -2.6557340e-001 -6.9473547e-001 -8.9218016e-001 -7.7652493e-001 -4.6816762e-001 -5.4428822e-001 -1.0002386e+000 -2.6758973e-001 -4.0046259e-001 -1.5338807e-001 -3.9458381e-001  7.4596455e-001  1.5947253e-001 -9.3492943e-001 -2.4037678e-001 -9.4263100e-001  2.0318140e-002 -1.0864485e+000 -1.2525025e+000 -1.0636906e+000 -7.1707404e-002 -8.2437338e-001 -6.6596779e-001 -6.3156416e-001 -5.3586728e-001  2.7423152e-001  8.9858746e-002 -5.4130340e-001 -7.9442805e-001 -1.3507491e+000 -9.3058402e-001  8.1445685e-002 -3.2865657e-001 -5.3601417e-001 -7.6062259e-001  2.6472848e-002  1.0406174e-001 -2.5005672e-001  8.2929378e-002  2.6254886e-001 -2.7782284e-001 -3.0024333e-001 -1.8929458e-001 -5.9159466e-001 -3.0826245e-001 -4.9521762e-001  2.7285270e-001  2.3886155e-001  4.8339486e-001  3.3602749e-001 -1.1964091e+000 -3.4890127e-001 -6.8567879e-002 -3.5034158e-001  2.0998599e-001 -5.9438121e-001  2.9802158e-001
  5.5781170e-001 -1.2391805e+000 -8.0089656e-001 -9.9228204e-002 -1.0165519e+000 -1.8735688e+000 -9.6670658e-001 -5.0144998e-002 -2.2517960e-001 -4.3120123e-001 -1.9938460e+000 -5.0308352e-001 -6.9716646e-001 -1.3277570e+000 -5.5573096e-001 -1.2046005e+000 -6.0420155e-001 -1.2250840e+000 -1.4256885e+000 -4.3918029e-001 -7.3289635e-002 -6.7522514e-001 -1.1721695e+000 -7.4187387e-002 -8.9397412e-001 -8.3245389e-001 -1.0865640e+000 -1.0441313e+000 -9.7531953e-001 -6.3634021e-001 -8.3256343e-001 -9.1838545e-001 -1.7713132e+000 -1.7345660e+000 -2.8058013e-001 -3.6515109e-001 -9.8648385e-002 -7.2157652e-001 -1.0239554e+000 -9.9237045e-001  2.4384967e-001 -4.1323721e-001 -5.5494722e-001 -1.0420132e+000 -1.2121525e-001 -1.0247321e+000 -4.7264989e-001 -5.1909372e-001 -3.1051093e-001 -5.9200682e-001 -7.8621551e-001 -4.0204844e-001 -5.7480620e-001 -4.7776620e-001 -4.5568798e-001 -9.2792342e-001  1.4134122e-001 -4.6462395e-001 -1.1423526e-001 -1.1347671e+000 -6.8226568e-001 -5.3928917e-001  1.1734374e+000 -4.1978443e-001 -1.0320239e+000 -1.7417966e-001
 -2.4995055e-001 -4.7589717e-001 -5.2140943e-001 -1.0288470e+000 -2.2043375e-001 -2.2043551e+000 -5.7090615e-001  6.9336717e-002 -7.0761309e-001 -1.1673646e-001 -1.4380795e+000  7.4704166e-003 -6.9131488e-001 -8.7472211e-001 -7.5706629e-002 -9.6170908e-001 -3.7211989e-001 -1.2330208e+000 -6.7659195e-001 -1.3611669e-001  5.3364249e-001  5.3383926e-001 -1.3054515e+000 -7.0111743e-001 -7.0439067e-001 -7.9258584e-001 -5.4776029e-001 -3.7910212e-001 -7.7138659e-001 -1.1458219e-001 -9.8313335e-002 -3.9617759e-001 -1.3769118e+000 -1.0936156e+000 -3.8094935e-002  1.5604830e-001 -1.1637720e-001 -5.5692328e-001 -2.5924884e-001 -3.7375968e-001 -3.5109325e-001 -1.3678921e-001 -1.0986207e+000 -1.5307688e+000  7.6730494e-002 -2.9091127e-001 -6.0102450e-001 -7.3826181e-001 -1.6178010e-001 -2.0374592e-001 -7.0455472e-001 -8.4863696e-002 -1.5463074e-001 -3.7286633e-001  6.8044687e-002 -7.9709757e-001  4.9915440e-001 -3.6822876e-001  1.4568145e-001 -4.4402219e-001 -1.1895376e+000 -8.8179050e-002  1.6177362e+000  5.7767885e-002 -2.3090809e-001  6.7139389e-002
 -9.5088573e-001 -4.0860772e-001 -4.1482600e-001 -1.2112420e+000 -3.7790285e-001 -1.9106130e+000 -1.7928140e-001 -3.2413887e-001 -5.4243902e-001 -1.3384122e-001 -1.2610272e+000 -6.0550677e-001 -7.8613039e-001 -1.0485247e+000 -1.1277298e+000 -1.2966206e+000 -3.2716000e-001 -1.4476585e-001  1.9031109e-001  2.1305544e-003  3.6735118e-001  1.0131708e-001 -4.8931609e-001 -4.4571758e-002 -3.1060832e-001 -3.6953146e-001 -2.7293748e-001 -4.3148203e-001 -8.5946533e-001 -5.2352791e-001  1.1435616e-002 -9.3991427e-001 -6.9704686e-001 -5.4187071e-001 -6.8702993e-001 -4.6832081e-002 -9.7115359e-001 -5.3939087e-001 -9.9504080e-001 -4.5135107e-001 -2.8261912e-001 -5.9371362e-002 -8.2808096e-001 -9.0008011e-001  2.6310416e-001  5.1200608e-002  3.3003812e-001 -2.0272610e-001 -6.2559179e-001 -1.0880086e-001 -1.0076523e+000 -1.1185140e+000 -8.7562909e-001 -6.2035142e-001 -1.0395503e+000 -8.1695460e-001  1.4330101e-001 -1.0846661e-001 -8.0898178e-002 -2.0037052e-002 -7.5985863e-001 -5.3930338e-002  6.7989001e-001 -8.8220939e-001 -8.0409617e-001  9.8909427e-002
  1.9625637e-001 -4.8159789e-001 -7.7578146e-001 -5.5824871e-001  3.5703183e-002 -1.6022486e+000  5.4389718e-002 -5.9713480e-001 -3.8906216e-001 -5.5778661e-001 -1.3845285e+000 -8.6398698e-001 -1.1456091e+000 -8.8807782e-001 -2.1069375e+000 -1.4767805e+000 -1.3169553e+000 -4.2688788e-001  3.7224028e-001 -2.7272671e-001  4.1792621e-001 -2.6616193e-002 -8.6448420e-001 -9.9871295e-001 -5.8825689e-001 -6.9235576e-001 -5.5979842e-001 -4.8220160e-001 -2.4395103e-001 -1.2610360e+000 -7.6616947e-002 -9.1979268e-001 -1.2395681e+000 -1.1956169e+000 -8.0618612e-001 -2.9493314e-001 -1.6938523e+000  1.3626059e-001 -2.3924095e-001 -4.7139424e-001 -7.8236491e-001 -7.3424704e-001 -1.4512518e+000 -4.3719776e-001 -3.8404876e-001 -4.0691793e-001 -4.4635847e-001 -4.1956041e-001 -9.1891620e-001 -6.5228280e-001 -1.3393281e+000 -1.9475486e+000 -9.2824348e-001 -6.6640578e-001 -7.2290747e-001 -1.0004056e+000 -2.9381514e-001 -3.0482601e-001 -4.7933702e-001  7.0278538e-002 -5.6301801e-001 -4.3369498e-001  2.3543463e-001  9.0585060e-001 -1.1758603e+000 -4.7700638e-001
  2.6555821e-001 -3.6978560e-002  1.5414209e-001 -6.4335926e-001  1.6851439e-001 -3.4464489e-001  4.2243715e-001 -1.0302009e-001  3.4471566e-001  4.8393115e-001 -4.2506075e-001 -2.8592722e-001 -3.2920591e-001 -2.3273424e-001 -1.6053293e+000 -9.1624874e-001 -8.3989689e-001  4.4293492e-001  9.2385525e-001  7.4677623e-002  3.5782503e-002 -2.3346754e-001 -1.7480409e-001  1.2725704e-001 -2.9586764e-001 -5.5084085e-001 -3.4144675e-001  5.2680065e-001  5.8553905e-002 -9.0501257e-001  7.9091452e-001  1.0329968e-001  3.5134699e-001  8.6235173e-002 -3.0501003e-001 -2.7123633e-001 -4.9074658e-001  8.4953081e-002 -2.5943464e-002 -9.5599747e-002 -3.1837662e-002 -4.4009885e-001 -6.2323067e-001 -4.9052790e-001 -4.9350873e-001 -9.2278656e-001  1.7330435e-001  4.4249493e-001 -8.1752458e-001 -5.4874008e-002 -1.1425026e+000 -1.3451512e+000 -7.0844142e-001  2.4725082e-001 -3.1637002e-001 -3.2263675e-001 -1.7767740e-001  1.7377555e-001 -1.4450179e-001  6.3272205e-001 -4.2514449e-001  2.3859973e-001 -6.6388750e-002  3.2351897e-001 -8.0036408e-001 -5.6986218e-001
  1.1141000e-001 -3.2391999e-002 -5.0059379e-001 -2.2043186e-003  5.4877735e-001  8.9153118e-001  4.4551131e-001  5.4945585e-004  4.4566319e-001  3.4867405e-001  2.1039240e-001 -4.5274343e-001 -2.3561385e-001 -3.1601011e-001 -1.3031070e+000 -8.5946374e-001 -7.4054967e-002 -2.7088415e-002  7.1735515e-002  6.7920430e-001 -4.4464570e-002 -5.4845666e-001  2.2144930e-001  3.8791598e-001 -6.0336037e-002 -1.0269586e-001 -2.9884750e-001 -1.2171341e-001 -8.9486728e-001 -8.0770003e-001  4.7075717e-001  4.0081958e-001  4.3954831e-001  2.4219819e-001  4.7514864e-002 -3.6587148e-002 -4.5293875e-001 -8.4004612e-001 -8.2371946e-001 -9.6334891e-001 -3.2180116e-001 -1.0307457e-001  6.0591902e-003 -1.1208386e-001 -6.1171660e-001 -5.0842882e-002  3.1033928e-001 -1.0915823e-001  8.0818687e-002  1.6335390e-001 -8.8007805e-001 -1.1236690e+000 -6.4003809e-001  5.1929096e-002 -1.5575601e-001  8.2936849e-002 -3.5700117e-001  6.9730950e-002 -4.5783989e-001  4.9610042e-001 -3.2388229e-001  5.6282099e-002 -1.9816928e+000 -6.9151087e-002 -4.4641498e-001 -3.6748827e-001
 -8.5343194e-001  2.5187609e-001  2.9016848e-001 -4.8559821e-001  4.7307519e-001  5.6144208e-001  7.1407029e-001  3.7551219e-001  2.7190355e-001  1.9286509e-001  1.1208379e+000 -5.0708621e-002  1.4214297e-001  1.5497840e-001 -3.7226126e-001 -4.0010450e-002  1.2803007e-002 -1.7519935e-001  5.6558763e-001  7.8516286e-001  3.0238102e-001 -1.0887792e-001  1.0652993e+000 -1.0746086e-001  4.7954976e-001  2.7578179e-001  7.1183650e-001 -7.0017984e-002  4.6169048e-001 -3.6826151e-001 -2.2266033e-001  3.1424761e-001  9.5750688e-001  5.7129064e-001  4.6348778e-001 -4.7705521e-001 -7.4207042e-002  2.5365153e-001  3.6954767e-002  1.7408421e-001 -5.0785647e-001  3.7666318e-001 -4.9728683e-002  2.9174940e-001 -4.6585449e-001  1.2458090e-001  4.6551602e-001  9.8005216e-002 -1.4069337e-001  4.7209490e-001  8.1735272e-002 -4.5654155e-001 -4.2326073e-001  5.2947322e-001  3.1986644e-001  3.8946436e-001 -3.0867741e-002  5.2500674e-001 -1.8332016e-001  8.7378732e-001 -6.0803022e-001  9.6856827e-001 -1.0713811e+000  1.8804776e-002  3.3595082e-001  2.6466259e-002
  1.2379762e+000 -3.3093781e-002 -2.4628803e-001 -4.1879789e-001  3.9175776e-001  2.7024980e-001  5.6320363e-001  1.0813269e-001  2.4223756e-001  1.4330154e-001  5.1782076e-001 -9.3689725e-001  7.7769532e-002 -2.5213261e-001 -9.8412201e-001 -3.1924615e-001 -3.1897075e-001  1.0098410e+000  1.1834159e+000  6.1558444e-001  5.5834242e-001  1.9069002e-001  9.5544201e-001  1.4818390e-001  2.8946745e-001 -8.6815496e-002  1.0189610e+000  6.3314208e-001  1.4916626e+000 -7.6930076e-002 -3.1932244e-001 -2.1447768e-002  2.9169527e-001  5.5711439e-002 -2.2632287e-001 -2.7175423e-001 -2.5842120e-001  1.2144116e+000  9.3914692e-001  1.1726415e+000 -2.4061833e-001 -1.4090671e-003  1.7566834e-001  5.3951464e-001 -4.3186610e-002 -2.4188983e-001  2.5037919e-002 -6.8739327e-002 -1.0187009e+000 -2.8408708e-001 -7.0434309e-001 -1.0572895e+000 -6.1858862e-001 -2.0084301e-001  8.7846570e-002 -1.9087664e-001 -1.5458153e-001 -8.2484918e-002 -3.8150719e-001  3.1795042e-001  2.3323381e-001  6.1035883e-001 -3.9601983e-001  9.8189140e-001  4.1234315e-001  9.9043148e-001
  3.3808631e-001 -4.3732452e-001  5.1942798e-001  9.3741864e-001  1.5046415e-001  5.4063647e-001  6.5454854e-001  2.8729665e-001  1.7896809e-001  3.1771920e-001  8.4265465e-002 -3.3606407e-001  2.1172056e-002  1.5178321e-002  2.4070735e-001  5.6322415e-001  3.7394359e-001  1.5719442e-001  7.2247071e-001  1.8876756e-001  1.4578510e-001  4.3162640e-001  2.5936839e-001 -8.4373926e-002  5.7161854e-001  4.9430742e-001  8.4088428e-001  1.2308918e+000  9.9038678e-001  7.6208578e-001  1.7406866e-001  4.2676720e-001  2.5380815e-001  4.1475459e-001  4.8649889e-001  2.2509098e-001  7.2765071e-001  4.4227860e-001  1.1400148e+000  1.0048243e+000  4.5643147e-001  2.0760990e-001  4.4346530e-001  9.8373209e-001  7.2507115e-001 -8.3546727e-002  1.4773851e-001  5.5890508e-001 -1.6480792e-001  6.4509138e-001  3.5718976e-001 -5.9020723e-002  6.8402066e-003  1.4788666e-001  6.4578823e-002  9.4656495e-002 -1.9857893e-001  4.0653899e-001  1.6049139e-001  4.0788836e-001  1.0684239e-001 -5.5600907e-002  6.1333023e-001  1.1025122e+000  4.7940132e-001  6.4646934e-001
  8.0293181e-001  6.9220006e-001 -1.1496406e+000 -2.9662344e-001 -4.8355416e-001 -2.0193770e-001  2.4899088e-001 -1.2040534e+000 -2.3649049e-003 -4.9557748e-001 -6.2335599e-001 -9.4875248e-001 -6.9546898e-001 -9.4398987e-001 -6.5420130e-001 -2.4639365e-001 -6.6885505e-001 -5.0782117e-001 -2.5520052e-001 -7.1095495e-001 -5.8648745e-001 -2.2710621e-001  3.5284862e-001 -1.1933212e-001 -9.8821711e-002  2.7769410e-001 -1.1922199e+000 -5.9956016e-002 -2.6986588e-001 -3.5745834e-001 -3.6283365e-001 -2.8233693e-001 -4.7800277e-001 -3.0131708e-001 -1.9196201e-001 -7.7789037e-001 -5.8914417e-001  3.8190363e-001 -6.5079943e-002 -4.5852909e-001  1.2055737e-001 -1.9394817e-001  7.7006997e-001  2.7556459e-002 -3.1265764e-002 -1.9922909e-002 -3.0376010e-001 -3.0515311e-001 -3.7916421e-001  3.6643606e-001 -1.8690549e-001 -6.3409212e-001 -8.7659948e-001 -5.7867145e-001 -7.1895049e-001 -1.2072873e-001 -8.6822184e-001 -5.0877404e-001 -8.8556531e-001  1.8446196e-001 -9.1347487e-001 -8.2764486e-001 -1.0021635e+000  1.0938605e+000  4.3372778e-001 -4.6880515e-002
 -9.4286493e-001 -4.2178745e-001 -9.2223270e-001  3.9506853e-001 -6.2921630e-001 -4.3144882e-001 -3.0619710e-001 -1.2044583e+000 -5.1447263e-001 -1.3568846e-001 -2.8356933e-001 -1.2442328e+000 -7.4595322e-001 -7.2225838e-001  2.1409873e-001 -2.6422871e-001 -6.0767416e-001 -4.0523279e-001 -6.9370597e-001 -8.6975200e-001 -6.1948391e-001 -7.6386433e-002  2.0523601e-001 -1.7937829e-002  1.6343448e-002  1.5347329e-001 -9.8442470e-001 -1.0543458e+000 -1.0138892e+000 -3.6366062e-001 -5.4980973e-001 -5.7510439e-001  2.8767910e-001  6.1926255e-002 -4.9655515e-001 -1.1043984e+000 -5.8590251e-001 -3.5566189e-001 -1.0363762e+000 -9.0785832e-001  5.7211075e-001  1.0160435e-001  9.2078722e-001  4.9740548e-001  2.2341771e-001 -5.0651516e-002 -2.3167990e-001 -7.0880980e-001 -3.7212854e-001 -1.2059960e-001  5.0798871e-001  2.8458817e-001 -7.5848576e-001 -3.6126419e-001 -1.4597094e-001  5.2369267e-001 -1.1110989e+000  4.6943290e-002 -6.5425033e-001 -4.9245402e-001 -1.2798163e+000 -6.2856928e-001 -4.3319554e-001  1.3361377e-002 -7.0736456e-001 -5.4414046e-001
 -2.7714806e+000 -9.3026961e-002 -1.0911745e+000  7.6389038e-001 -5.7249529e-001 -1.1026666e+000 -7.4896758e-001 -1.3196732e+000  3.6579483e-002 -5.1770655e-001 -1.0633372e+000 -8.4506314e-001 -3.6580436e-001 -1.0570432e+000 -7.7495306e-001 -8.7167988e-001 -7.1355083e-001 -1.4250110e+000 -8.9756396e-001 -1.4473818e+000 -1.8586816e+000 -9.5977110e-001 -1.7525179e+000  2.7147802e-001 -4.1973995e-001  1.8036095e-001 -1.3845362e+000 -1.1399568e+000 -8.1138535e-001 -5.6779932e-001 -3.8218393e-001 -7.8763953e-001 -1.0742923e+000 -1.3187147e+000 -1.2469816e+000 -7.9811035e-001 -8.1084314e-001 -3.8088536e-001 -1.3530210e+000 -1.6023274e+000  1.4634179e+000 -5.8096653e-001  1.3854014e+000 -1.4869177e+000 -2.6907129e-001 -9.6325895e-003 -1.3088508e+000 -8.7974814e-001 -1.5529944e+000 -5.6921017e-001 -7.5025101e-001 -5.9796693e-001 -1.4087756e+000 -2.5282248e-001 -6.7827772e-001 -6.8237331e-001 -8.0288886e-001 -2.5051138e-002 -1.1899314e+000 -5.9074283e-001 -1.8309572e+000 -1.2768206e+000 -1.8488375e+000  9.6165751e-002 -3.7402137e-001 -6.6163977e-001
  8.3701610e-001 -8.3420868e-001 -1.1568966e+000  4.0789559e-001 -6.4660588e-001 -1.1313958e+000 -2.5765399e-001 -9.3750980e-001 -4.9643834e-002 -2.0507187e-001 -1.3405924e+000 -9.4702395e-001 -2.7841233e-001 -1.0059216e+000 -3.2214888e-001 -5.9269742e-001 -5.4441774e-001 -1.4608053e+000 -1.0906688e+000 -1.1873577e+000 -5.8109718e-001  4.1341118e-002 -1.3129410e+000  5.3807956e-001 -5.7078916e-001  2.2734010e-001 -5.9924985e-001 -8.0659155e-001 -5.9557264e-001 -1.4797689e-001 -5.1501589e-001 -4.4835872e-001 -1.4687937e+000 -8.8841102e-001 -5.1453102e-001 -2.3294884e-001  1.1846263e-002  2.4646392e-001 -6.5231409e-001 -1.0724949e+000  6.9226075e-001 -5.1212696e-001  1.3456234e+000 -1.1455791e+000  5.6414345e-001  2.9285756e-001 -5.7967163e-001 -6.5204461e-001 -1.2215901e+000 -1.3319298e-001 -5.8125337e-001 -7.7274332e-002 -7.9194077e-001 -3.3969951e-001 -4.4122818e-001 -1.0759146e+000 -1.4901873e-001 -4.2392479e-001 -8.8180363e-001 -6.7612436e-001 -1.4613054e+000 -3.1538430e-001 -8.1877093e-001 -7.4635076e-001 -6.3392555e-001  8.4092893e-001
 -1.4449568e-001 -4.4513226e-001 -1.3467000e+000 -1.9785740e-001 -9.7068706e-001 -1.2426413e+000 -5.7138733e-001 -1.4729266e+000 -4.5367309e-001 -7.9665253e-001 -1.1805107e+000 -1.7361161e+000 -7.8209797e-001 -1.6052065e+000 -1.5848383e+000 -1.4902424e+000 -4.7380878e-001 -1.6619407e+000 -1.2556020e+000 -1.1883670e+000 -1.3408098e+000 -8.4660146e-001 -1.1019868e+000  9.2552276e-001 -4.3915474e-001  1.2036683e+000 -1.0463250e+000 -9.4559765e-001 -1.0825073e+000 -1.4922563e+000 -7.8082208e-001 -9.1400928e-001 -1.2593296e+000 -1.4011453e+000 -8.6608271e-001 -5.2956679e-001 -1.6462838e+000 -6.2101715e-001 -8.1366681e-001 -7.4574928e-001  6.4931625e-001 -6.0237407e-001  1.7991194e+000 -9.0839753e-001 -4.3500592e-002  4.3690765e-001 -5.7193258e-001 -8.4961333e-001 -1.4501347e+000 -7.4146474e-002 -1.1137856e+000 -1.2231312e+000 -1.5123907e+000 -5.1693530e-001 -1.3829517e+000 -9.4633591e-001 -8.7436591e-001 -5.9638555e-001 -1.3373811e+000 -3.3792618e-001 -1.5475961e+000 -6.9542867e-001 -1.3858954e+000 -4.8597519e-001 -6.2668567e-001 -4.6829707e-001
 -2.0991246e+000 -3.8119611e-001 -8.2651658e-001 -2.9240380e-001 -9.6506435e-001 -1.4886936e+000 -4.6723170e-001 -8.3092244e-001 -1.1423930e+000 -5.8825268e-001 -5.5544668e-001 -1.6590637e+000 -8.4244277e-001 -1.0785247e+000 -1.1452687e+000 -9.1559979e-001 -8.2308384e-001 -9.9386371e-001 -9.9794068e-001 -1.1389965e+000 -1.1375325e+000 -9.4977025e-001 -4.0919111e-001 -1.4457686e-002 -7.8032009e-001 -1.6460774e-001 -1.0311861e+000 -1.2509103e+000 -4.8903721e-001 -6.0993019e-001 -1.6349664e+000 -9.9554022e-001 -1.6559507e+000 -1.2466276e+000 -9.1690404e-001 -1.2016586e+000 -3.5869414e-001  6.7517901e-003 -1.5369273e+000 -1.3877683e+000 -4.0376833e-001 -4.9224685e-001  6.0218098e-003  2.7948318e-002 -3.0863341e-001 -1.1620274e+000 -4.5698734e-001 -5.3300666e-001 -7.6970146e-001 -7.9848480e-003 -8.0853400e-001 -1.0534450e+000 -7.7082956e-001 -8.6960638e-001 -1.3177287e+000 -8.3949922e-001 -8.6575620e-001 -4.6657024e-001 -6.8610091e-001 -5.0845090e-001 -1.7400354e+000 -2.6677026e-001 -1.4658700e-001 -6.4976446e-001 -6.5795366e-001 -3.0552044e-001
  7.4719342e-001 -7.5404090e-003  6.1779073e-001 -6.8563123e-001 -1.8826200e-001 -6.7028235e-001 -2.1124336e-002 -3.7524137e-002  1.1690499e-001 -1.5727481e-001 -7.6088576e-002 -8.8362598e-001 -1.1507863e-001 -2.7816795e-001 -1.2752035e-001 -3.4716692e-002 -4.2083981e-001 -7.0314734e-002  1.8604241e-001  5.4409796e-001  4.0121226e-001 -1.4870906e-003  5.7218070e-001 -5.9683330e-001  2.3663868e-001 -7.4796325e-001 -4.4547213e-001 -2.7897215e-001  9.4067419e-002  1.0767342e-001 -6.8666108e-002 -4.1624517e-001  5.0688032e-001  5.6287346e-001 -3.8864358e-001 -3.4908735e-001 -9.2292492e-002  1.3307398e-001 -2.2070712e-001 -7.4588753e-001 -1.1127835e+000  4.4577553e-001 -1.2291155e+000  2.6952791e-001 -1.9523069e-003  2.1982506e-001  8.7215641e-001  5.3149301e-001  3.7984052e-001  1.5905939e-001  3.5074928e-002  6.7819407e-002 -2.0727154e-001 -2.5105704e-001 -1.1631748e+000 -7.7746600e-002  4.4056769e-002  5.1179629e-001 -1.8523158e-002 -4.5289834e-002  6.2717733e-001  7.9995947e-002  2.0818407e+000  2.2523803e-002 -2.0001188e-001 -1.5072583e-001
  7.8455112e-001  1.5071055e-001  4.0027229e-001 -1.0077654e+000  1.0331391e-001 -1.9466556e-001  2.8657359e-001  3.5722769e-001  2.7642282e-001  5.3862485e-002  4.6482226e-001 -4.3856701e-001  3.6419453e-001  1.4648586e-001 -1.6442509e-001  1.0220667e-001  2.9536751e-001  3.4485550e-001  5.3757009e-001  9.4815837e-001  7.6332318e-001  6.2704052e-001  4.9215845e-001 -1.0914742e+000  4.2496488e-001 -8.7441117e-001  9.6130729e-001  1.2367007e+000  6.1937120e-001  6.6962401e-002  1.3628580e-002  6.8366966e-003  8.8356133e-001  6.7450592e-001 -2.6473027e-001 -1.3017657e-001  4.6323828e-002  2.0003179e-001  4.5886093e-001  6.0925164e-001 -9.8258558e-001  4.3315285e-001 -1.6394056e+000  8.1851329e-001 -1.6848386e-001 -1.3205472e-001  8.9785165e-001  3.4262047e-001  1.6410733e-001  7.8994759e-001  1.0177973e-001 -2.3933672e-001 -5.3685169e-001 -5.1250397e-001 -1.8880107e+000  1.9699485e-001  6.6839444e-003 -1.0447696e-002 -6.3356994e-002  4.3362676e-001  3.3532198e-001  1.3194975e-001  2.4218505e+000  5.4119971e-001  9.1453488e-002  6.8194148e-001
  8.3091080e-002  6.1992968e-001  1.8298120e+000 -4.7145444e-001  8.9090479e-001  6.4738540e-001  3.6033981e-001  9.6097162e-001  4.6881018e-001  7.0741426e-001  8.1278032e-001  2.0334522e-001  6.6283684e-001  5.0888074e-001  5.7948932e-001  8.9677729e-001  3.7262482e-001  5.4543675e-001  4.9979937e-001  1.1095075e+000  9.2925481e-001  8.0849614e-001  1.3699965e+000  5.8207551e-001  7.8756418e-001  2.3510634e-001  1.2171621e+000  1.3507849e+000  1.1696832e+000  5.4985090e-001  9.1977750e-001  3.0217848e-001  1.0712633e+000  8.0413246e-001  2.0493850e-001  8.4212984e-001  6.9482774e-001  8.2339101e-001  1.4181245e+000  1.4090273e+000  2.1398570e-001  7.0303357e-001  2.6921641e-001  1.3313396e+000  3.4931721e-001  1.3385174e-001  7.0412194e-001  4.4242087e-001  6.2692467e-001  2.0082104e-001  4.7224973e-001  3.8719598e-001  3.8473234e-001  2.4050954e-001 -3.4368818e-001  1.8047868e-001  7.5730265e-001  4.2260129e-001  4.7066523e-001  4.7369206e-001  1.3207531e+000  6.3503622e-001  1.4468044e+000  9.6259948e-001  1.1865109e+000  8.1522618e-001
  1.7763850e-001  1.7088611e-001  8.1544446e-001  5.4054612e-001  7.4233959e-001  5.5086421e-001  2.8729108e-001  3.7803818e-001  4.2790498e-001  5.5283701e-001  8.1893421e-001  7.8116543e-002  7.7880878e-001  4.5538347e-001  3.0385185e-001  5.2353310e-001  1.0422097e-001  1.2508389e-002  1.1937694e-001  3.9151167e-001 -2.2383122e-001  1.1888668e-001  5.9988218e-001  1.0779018e+000  5.0696488e-001  9.1437926e-001  5.8873461e-001  6.8446651e-001  2.8205794e-001 -2.7495923e-001  7.9622471e-001  9.5139116e-002  2.8275109e-001  5.4563479e-001 -1.4318241e-001  1.6408174e-001  2.2404454e-001 -3.4145722e-001  5.6058348e-001  3.2608931e-001  6.6821073e-001  2.9595830e-001  5.5866650e-001  9.4183206e-001  2.0865096e-001  4.6635886e-001  6.8557609e-001  6.9314231e-001  6.9845253e-002  6.2682015e-001  9.3268326e-002 -6.8462334e-002  2.1736196e-001  3.2289472e-001  2.5230444e-001  1.6307835e-001 -2.0022477e-001  1.5710969e-001  7.0414839e-002  7.2231745e-001  1.7721609e-001  6.6397660e-001 -1.7921524e+000  2.5321135e-001  7.8093735e-001  9.5022498e-001
  8.6709881e-002  1.0699411e+000  1.4650655e+000 -7.6451364e-002  9.8587317e-001  1.1355160e+000  1.1387694e+000  1.0770293e+000  8.5763661e-001  1.0475241e+000  1.8445303e+000  1.1011990e+000  9.4252550e-001  1.3992984e+000  1.0277425e+000  1.4245343e+000  1.3198190e+000  1.3215412e+000  9.7684266e-001  7.8878252e-001 -5.5004842e-002  5.7187493e-001  1.4229751e+000  9.0132236e-001  6.3688710e-001  1.0137120e+000  8.2030620e-001  6.6611214e-001  6.2608947e-001  2.1673027e-001  9.2432185e-001  1.1881329e+000  1.0869896e+000  1.1403211e+000  6.2770965e-001  1.1308558e+000  6.6894575e-001  1.6084816e-001  8.1453077e-001  2.5802049e-001 -2.1680574e-001  5.1674783e-001  8.9341396e-001  1.2271468e-001  2.9870978e-001  1.6501962e-001  7.1499844e-001  9.5162003e-001  1.4409049e+000  7.9121130e-001  7.4500429e-001  6.0061001e-001  9.2696639e-001  5.1697304e-001  1.6628012e-001  7.5925138e-001  5.1635313e-001  3.1197245e-001  7.9236545e-001  1.0090500e+000  1.1316111e+000  7.1426902e-001 -1.1932217e+000 -5.7608586e-002  1.5334620e+000  3.3252125e-001
  2.5069765e-001  1.1549886e+000  8.8765723e-001  3.4899867e-001  8.2712694e-001  1.3292228e+000  1.1061433e+000  8.3772853e-001  5.7566011e-001  9.6712107e-001  1.2410100e+000  2.0401060e+000  1.7017894e+000  1.3392693e+000  1.5228526e+000  1.3466938e+000  9.3754017e-001  3.5328181e-001  7.3779383e-001  1.0485159e+000  6.1280502e-001  4.4854559e-001  1.8619465e-001  3.1619304e-002  4.9630285e-001  2.4965373e-001  8.6227501e-001  4.0318599e-001  2.4974046e-002  1.0308327e+000  1.1940693e+000  9.1994805e-001  5.3669563e-001  8.2451309e-001  6.5553097e-001  1.8353300e+000  1.3600315e+000 -2.1465351e-001  5.7998712e-001  7.4088407e-001 -2.4092922e-001  5.9283885e-001  2.5103178e-001  2.2568467e-001  5.8589322e-002 -1.6890477e-001  8.1217441e-001  8.7233619e-001  1.2621256e+000  3.6325804e-001  9.5266760e-001  1.4469776e+000  1.6752956e+000  7.7013574e-001  1.1538946e+000  8.4966848e-001  8.6227019e-001  5.8871814e-001  4.0305374e-001  6.2305318e-001  1.6653397e+000  5.1464050e-001  1.4261678e+000  2.8331010e-001  1.5039528e+000  5.6519520e-001
 -3.6862229e-002  6.6396102e-001  9.4680698e-001 -1.8919614e+000  1.0386990e+000  6.3564438e-001  7.3106244e-001  7.3709294e-001  6.6973800e-001  1.0799739e+000  1.3695543e+000  1.5938214e+000  1.2510335e+000  1.5201985e+000  1.2182831e+000  9.6515995e-001  1.1134906e+000  6.0822529e-001  6.1736496e-001  1.0675254e+000 -2.5706847e-002  3.4992580e-001  6.1792732e-001  1.2305446e+000  7.4092246e-001  6.7072383e-001  5.1166750e-001  2.0073509e-001 -2.2417848e-001  7.6863831e-001  6.9818176e-001  6.8674263e-001  5.3656575e-001  3.3983582e-001  4.7669075e-001  1.7132630e+000  2.0638232e-001 -9.1955452e-003  3.7528120e-001  1.0324766e+000  8.5230392e-002  7.2237885e-001  1.3234515e+000  6.0926550e-001  4.6183998e-001  4.0225297e-001  5.9753004e-001  9.4403500e-001  9.2887461e-001  1.7020349e-001  3.4386939e-001  1.1010021e+000  9.4792929e-001  4.8754084e-001  2.4136227e-001  1.2096003e+000  8.7488337e-001  5.1317928e-001  4.4416143e-001  2.3526299e-001  1.5491772e+000  5.8908220e-001 -1.0927285e+000  1.1411301e+000  1.0765349e+000  2.8311597e-001
  1.5138403e+000  1.1745309e+000  1.4100632e+000 -1.0455381e+000  5.6584636e-001  1.0890071e+000  8.8871797e-001  1.3097531e+000  2.4987955e-001  8.2536468e-002  9.0072276e-001  2.2499061e+000  1.2026061e+000  1.4565683e+000  1.3535362e+000  8.2414079e-001  1.0852538e+000  1.1054473e+000  9.9178038e-001  8.4415022e-001  1.9878998e-001  5.7892012e-001  9.0123619e-001  5.6240036e-001  7.4718002e-001  4.6210035e-001  7.6984404e-001  5.1225031e-001  6.5621994e-001  1.5611909e+000  4.2589349e-001  8.9601418e-001  7.2471809e-001  7.5998930e-001  8.9355420e-001  7.1148908e-001  1.4541227e+000  8.1422481e-001  1.3471867e+000  9.7254891e-001  5.7910051e-001  6.7048095e-001  6.9425856e-001  7.1502374e-001  3.5775924e-001  3.6053374e-001  5.6546001e-001  1.3967622e+000  1.3515696e+000  4.1304733e-001  8.2615193e-001  1.2846408e+000  1.2171290e+000  9.1510861e-001  1.2677723e+000  6.0615659e-001  5.4530990e-001  7.1623002e-001  8.0022397e-001  3.4258742e-001  1.5491924e+000  6.8183937e-001 -8.2011917e-001 -6.3339970e-002  7.3624835e-001  5.7670290e-001
  1.6118884e+000  1.7232378e+000  6.3831497e-001  5.6481246e-001  1.4675636e+000  9.8305797e-001  2.5460078e+000  1.4104494e+000  9.4319778e-001  1.6989745e+000  2.0715357e+000  2.3243594e+000  1.9106977e+000  1.4971413e+000  8.7105796e-001  1.1915676e+000  1.5960271e+000  1.2174807e+000  2.0451894e+000  1.9589487e+000  1.0626131e+000  3.5760066e-001  2.4299187e+000  2.5168606e-001  2.1950622e+000 -1.7892734e-001  2.2989975e+000  1.3877272e+000  1.4806414e+000  1.4366744e+000  1.6122493e+000  1.9088149e+000  2.0898454e+000  1.7419896e+000  1.4615463e+000  1.6816971e+000  1.4721045e+000  1.8232053e+000  2.4469819e+000  2.6956194e+000 -8.4110523e-001  1.4067582e+000 -2.1415946e-001  2.3095186e+000  1.5799844e-001  2.7875967e+000  1.5863324e+000  1.4592640e+000  2.1155060e+000  5.2342332e-001  1.2506243e+000  9.5336928e-001  1.6856370e+000  1.9571378e+000  2.2752575e+000  1.4745190e+000  1.4395922e+000  6.9491434e-001  1.2709552e+000  2.5999106e+000  9.7740830e-001  1.6628962e+000  1.5224342e+000  5.8893323e-002  2.0496033e+000  1.5395984e+000
 -9.4053463e-002  1.5850954e+000  1.2277998e+000 -7.1130983e-001  1.0072278e+000  1.5311664e+000  1.6201674e+000  1.0754480e+000  8.4259144e-001  1.2756836e+000  1.6553040e+000  1.0280356e+000  1.5906089e+000  1.3648741e+000  1.9036808e-001  8.3109639e-001  1.3168681e+000  2.1522755e+000  1.4318319e+000  2.1133240e+000  8.4627692e-001  5.2138850e-001  2.6378612e+000  1.9917311e+000  1.6125817e+000  6.5913620e-001  8.8180687e-001  5.5434855e-001  1.1084524e+000  8.2417679e-001  1.1198245e+000  1.6430498e+000  1.5854230e+000  1.6847118e+000  1.8459757e+000  1.5689387e+000  7.9602100e-001  1.0277748e+000  6.7748943e-001  9.8101924e-001  5.2512431e-001  1.6511745e+000  1.4836162e+000  2.3996482e+000  9.9795880e-001  5.7317140e-001  2.2772130e+000  1.7308329e+000  1.5871098e+000  7.8241563e-001  1.2491876e+000  5.8318630e-001  4.9885500e-001  1.5524886e+000  4.3932828e-001  1.5370263e+000  1.4086983e+000  1.1725562e+000  1.5402700e+000  1.7199277e+000  1.0307795e+000  1.2415166e+000  8.4380258e-001  7.2245591e-001  1.7226199e+000  3.4161419e-001
 -8.0956535e-001  1.2843494e+000  1.6012964e+000  2.1780797e-001  1.3593663e+000  2.4112371e+000  9.3532418e-001  1.3544776e+000  6.4077366e-001  9.2298389e-001  1.3883374e+000  1.2994671e+000  1.4769250e+000  1.6759665e+000  6.5586988e-001  8.7346285e-001  1.2142775e+000  1.5176691e+000  1.3848864e+000  1.5204346e+000  1.0899871e+000  6.9557795e-001  8.5893766e-001  1.5298931e+000  1.0143885e+000  4.3477249e-001  1.0525332e+000  5.1195466e-001  7.3694650e-001  1.4371573e+000  1.0815134e+000  1.3385429e+000  1.4897279e+000  1.3622091e+000  1.7058731e+000  1.6070705e+000  1.2894732e+000  4.7525217e-001  5.2231461e-001  9.6074950e-001  5.3814630e-001  1.0917422e+000  1.5660749e+000  1.5616079e+000  6.9838060e-001  1.1878764e+000  1.5153422e+000  1.0300794e+000  8.4578616e-001  7.9582932e-001  8.7328605e-001  7.3137725e-001  8.2557975e-001  1.2898271e+000  5.8556679e-001  5.7727567e-001  1.6049977e+000  6.7111042e-001  1.6602383e+000  9.6652081e-001  1.7168777e+000  1.1628890e+000  1.1910119e+000  7.1650264e-001  1.9130813e+000  7.2056196e-001
  8.1431046e-001  5.3940397e-001  3.5800474e-001 -1.0771906e+000 -2.9985981e-001  9.9697652e-001  8.3481594e-001  2.8948806e-001  4.4410869e-001  3.4671454e-001  2.6313540e-001 -5.4248113e-001  6.9013462e-001  5.2565224e-001 -2.7469859e-001  2.2770429e-001  9.2837329e-001  5.6743634e-001  2.2036348e-001  7.4157885e-001 -5.0182107e-002 -1.3948705e-001 -1.9733837e-001 -7.2684232e-002  5.2339775e-001 -7.5035803e-001  3.9476875e-001 -3.5338044e-001  4.5908597e-002 -3.1597710e-001  1.4822841e+000  8.0764809e-001  5.6946008e-001  8.8519925e-001  1.1495777e+000  2.1591697e+000  5.4596862e-001  4.4026845e-002 -3.0405105e-001  2.4286510e-001 -2.3259894e-001  6.7913153e-001 -2.7670836e-001  3.6836173e-001 -3.4823314e-001  4.1075476e-001  6.6671242e-001  2.0426566e-001  2.5519838e-001  4.4981639e-001 -1.6462568e-002 -2.8435026e-001 -2.1402888e-001  7.2792794e-001 -2.3117262e-001 -3.0005152e-001  1.4936718e+000  1.1440585e-001  4.1487201e-001  1.4343022e+000 -3.0930530e-001  4.1535603e-001  1.6053538e-001 -9.9262205e-001  5.7079176e-001 -4.9840077e-001
  2.6184706e-001  4.6221256e-001  4.7013987e-001  6.3971035e-002  1.0803878e-001  4.1196385e-001  1.3167773e-001 -1.2436489e-001 -2.3870245e-001  2.1255324e-001 -5.8429638e-001 -6.7379894e-001  3.4880059e-001  5.4509605e-001 -6.8852480e-001 -7.2309257e-001  9.1016944e-002 -9.1322929e-003 -7.1820719e-002 -4.1808269e-001 -6.8536071e-002  1.0515031e+000 -3.1172687e-001  1.3433717e+000 -1.2713344e-002  9.7149388e-001  4.3710092e-001  1.7661984e-003  3.9961409e-001 -8.2323897e-001  8.6098736e-001  5.4754615e-001 -4.2180105e-001 -2.3392256e-001  1.0541603e+000  2.1606330e+000 -4.2423409e-001  2.6330682e-001  1.9778390e-001  5.1881246e-001  7.7633886e-001  4.5140570e-001  1.7488703e+000 -2.7125907e-001  9.4316840e-001  3.2290355e-001  1.3234326e-001 -2.7950643e-001 -2.8925599e-001  3.4115793e-001 -7.2510754e-001 -6.2760148e-001  4.7055947e-002  2.4919778e-001 -4.0990292e-001 -3.9573101e-001  1.2630948e+000 -3.3678133e-001  3.1337015e-001 -1.4060752e-001 -1.5490726e-001  2.1515610e-001  4.5122874e-001  2.7652592e-001  1.4138963e-001 -9.9458596e-001
  1.7849302e-001 -3.9952318e-001 -9.6480730e-001 -7.7751392e-001 -2.4084829e-001 -7.5727279e-001  5.9769426e-001 -5.1807509e-001 -1.3324823e-001 -5.0014464e-001 -8.7854283e-001  3.8702564e-001  2.5664519e-001 -2.7802183e-001  7.6793353e-002 -4.0512618e-001 -1.3847282e-001 -3.5434680e-001 -6.4226874e-001 -5.8559300e-001 -1.7660803e-001  4.8197785e-003 -1.3408152e+000  7.2163141e-001 -2.9150192e-001  5.6652631e-001  5.2519759e-001  5.7308595e-001  3.3693543e-001 -4.8611633e-001 -8.1672515e-001 -3.8335265e-001 -3.9461985e-001  1.3774754e-001 -2.9594981e-001 -5.5102490e-002  3.1748967e-001  4.1847852e-001  6.2683206e-001  6.2592772e-001  4.0469286e-001 -8.0846102e-002  5.6000755e-001 -1.0527363e+000  1.2774991e-001 -2.3403554e-001 -7.5402909e-001 -6.5655664e-002 -3.2150287e-001  3.9569056e-001 -2.8556448e-001  4.9007098e-001  3.5437089e-001 -2.0159921e-001 -4.6474444e-002 -9.3139813e-002 -2.5140702e-001  3.3039537e-001 -3.9563611e-001  1.7647021e-001  3.9675814e-001 -4.8117878e-001  1.7666766e-001  4.3619140e-002 -4.8704874e-001 -1.4717181e+000
  7.8518767e-001  1.1490377e-001  2.2323849e-001 -7.4877068e-003  2.9784757e-001  4.0343035e-001  7.9620690e-001 -2.1783293e-001 -8.1322484e-002  1.2929257e-002  7.6421065e-003  4.9751449e-001  4.3555195e-001  7.0341230e-001  6.5984820e-001  2.6179001e-001 -5.1161276e-002  7.8040315e-001  6.6616011e-001  1.2496490e-001  3.8342161e-002 -5.9987105e-002 -1.2500956e-001 -3.4608682e-003 -1.9302011e-001 -3.0213434e-001  8.6773670e-001  6.7294885e-002  1.1605204e+000  6.4663816e-002 -5.2135805e-001  2.3481294e-001  3.9080082e-001  7.1327051e-001  1.6297651e-001 -3.1493653e-001  7.0714500e-001  4.9420077e-001  1.4466823e-001  1.0519392e+000 -6.4747537e-002 -2.3492829e-002  2.3750546e-001 -2.8930701e-001  4.0925338e-001  3.5141109e-001  3.7231560e-003  4.9117118e-001 -2.2789891e-001  8.0725391e-001  8.8912827e-001  7.1691202e-001  6.7960759e-001  7.6530996e-001  4.9267777e-001  5.1457643e-001 -7.3367530e-001  5.5557120e-001 -1.6704928e-001  3.7847446e-001  1.3292153e+000  3.2163540e-001  6.4396721e-001 -1.2529698e-001  6.3084695e-001  3.9585605e-001
  1.9144804e-002  2.7747539e-001  2.9948795e-001 -2.1719362e-001  1.4285633e-001  6.1694749e-001 -1.7550410e-001 -2.1878560e-001  2.2524545e-001 -2.1735617e-001 -3.8909413e-001  9.2601055e-001  2.6445331e-001  3.6122046e-001 -7.7550151e-003  2.3747721e-001 -3.4942292e-001 -9.4494169e-002 -1.4408481e-001 -3.5340983e-001  4.9006260e-001 -4.8999539e-001 -4.5918281e-001 -4.1220644e-001 -4.8709829e-001 -1.6272967e-001  1.5982064e-002 -5.2150330e-001 -6.3424755e-001  1.6628730e-001 -4.2296399e-001 -1.5487915e-001 -2.0607486e-002 -1.2595554e-001 -4.3726450e-001 -6.3900118e-001 -5.7425778e-001 -1.5945370e-001 -3.9295369e-001 -2.5693157e-001  4.9401627e-001  7.9490017e-002 -1.1946578e-001 -5.2581617e-002  1.7562757e-001  1.9308881e-001 -5.5957155e-001 -4.0796209e-001  1.3936096e-001 -2.8117037e-001  2.9140291e-001  9.9893805e-002  4.4577468e-001 -9.9641356e-002  3.3685344e-001  1.2540475e-001 -1.9495923e-001  1.9538122e-001 -2.6390132e-001 -2.4683135e-001  9.8271634e-001  1.7164811e-001  5.7584134e-001  9.6229907e-001 -3.2304662e-001  2.2707123e-001
 -3.9887562e-001  1.2831932e-001  7.3564635e-001 -3.0304096e-001  3.4418332e-001 -2.4193437e-001 -3.1152121e-001  5.1423627e-001 -1.0408759e-001 -6.1367267e-002  1.8234509e-001  3.2791479e-001  4.0705437e-002  2.0361446e-001  2.3501856e-001 -8.9791505e-002 -3.4122564e-001 -4.6337560e-001  7.0329839e-002  6.5789766e-002  1.7936316e-001 -1.5619394e-001  4.3098825e-002 -6.1638500e-001 -1.1116432e-001 -6.5682372e-001 -6.4192062e-002  5.7078708e-001  6.9403574e-001  5.0995846e-001  4.4748682e-001  3.3079698e-001  2.4325466e-001 -5.3295916e-002  3.2468334e-001  2.3527504e-001 -5.6529331e-002  8.0579942e-001  6.2863012e-001  4.5697963e-001  1.8359063e-001 -3.3203538e-002 -6.9052498e-002 -9.1991403e-002 -7.6379593e-002  3.8504536e-002  2.3922232e-001 -2.0527794e-001  6.6592239e-002  2.1338412e-001  1.5296746e-001  5.7986564e-001  4.8566791e-001  4.5267548e-001  2.0997601e-001  6.5304485e-001  5.6564146e-001  3.0345392e-001  3.9709414e-001  3.4565018e-001  5.0448436e-001  3.4776891e-001  1.0692914e+000 -3.0987442e-001  1.0968209e-001  3.4373425e-001
 -2.0797892e-001 -1.2581500e-001 -7.4616177e-001  6.7797405e-003  4.4118216e-001 -1.7933123e-001 -1.5957837e-002  4.6010384e-001  1.0087645e-002  5.3556695e-001 -1.7226616e-002  6.4916253e-001  1.3903080e-001 -3.6356952e-003  6.6504512e-001  4.1195577e-001 -1.6282166e-001 -4.9708067e-001 -4.4171925e-001 -1.6420382e-001  1.3936740e-001 -1.8977527e-001 -1.0870179e-001  1.4808530e+000  1.2624377e-001  3.0011106e-001 -2.8787720e-003 -3.7599934e-001 -3.2469137e-001  8.4305520e-001  8.9556224e-001  3.6478757e-001 -3.1830109e-001 -2.4277246e-001  5.3986884e-001  9.6407663e-001  6.9315065e-001 -1.7920145e-001 -4.7844999e-001 -4.4988846e-002  2.2211371e-001  3.1470657e-001  7.4368610e-001 -1.6058564e-001  2.8128420e-002  5.9584007e-002  3.6258190e-001  7.3253428e-001  4.9372153e-001 -4.6819150e-001  4.9140453e-002  4.4355659e-001  5.5397136e-001  5.1457943e-001  1.2117880e+000  4.5186002e-001  1.1667238e+000  3.3031353e-001  4.1187955e-001  1.9226637e-001 -4.2114127e-001  8.0009373e-001 -2.2188256e-001 -3.2021774e-002  3.0106567e-001  8.9885029e-001
  6.0566220e-002  1.7001786e-001  1.9639865e-001  4.3835710e-001  1.6320149e-001 -8.3968811e-001 -5.3873991e-001  3.4359512e-001  5.3052436e-001  1.2672607e-001 -2.3123974e-001  2.5226306e-001 -9.4946777e-002  1.3700144e-001  5.4371479e-001  1.5254900e-001 -7.9355236e-002 -5.1068223e-001 -6.1963685e-001 -1.0573803e-001 -5.8364512e-002 -2.0054322e-001  6.7885648e-002  2.5545724e-001 -2.5195239e-002 -1.3230391e-002  1.5165541e-001  6.1158277e-001  3.3530088e-001  1.0718162e+000  6.2739162e-002  4.4992298e-001  3.2532005e-001  3.5381030e-001  8.6258807e-001  9.6169038e-001  9.6061784e-001 -4.3223022e-001  5.4422701e-001  1.7339567e-001  1.1063860e+000  1.4629667e-001  3.6010571e-001 -6.9231675e-002  4.8787043e-001  3.2330134e-002  5.0200866e-001  9.6921201e-002  1.5013557e-001 -5.1317969e-003  6.1596382e-001  9.9035702e-001  5.5479436e-001  4.2095102e-001  4.8546015e-001  1.1237421e-001  7.7709745e-001  4.2937869e-001  2.2400644e-001 -1.8706227e-001  9.4795981e-001  5.7809905e-001  1.0285357e+000 -4.3076350e-001  6.9432367e-001  4.6568734e-001
  3.6217796e-001 -1.5676237e-001  7.5471660e-001 -4.1050034e-001  1.5356502e-001 -1.6377754e-003 -2.5892136e-002  4.6716241e-001  4.9144646e-001  1.0334159e-001  4.4302799e-001 -1.2361584e-001  1.0997752e-001 -1.1110389e-001  1.7810985e-001 -5.6022136e-002  6.7689845e-001  8.0920704e-002 -1.1088443e-001  1.6006712e-001  6.2547426e-002 -7.9317208e-002  4.7332812e-001  5.6200668e-001  2.5692287e-001 -3.7799488e-001  2.8078998e-001  1.4072947e-001 -1.5829783e-001  5.9430177e-001 -4.8698092e-001  2.5796952e-001  3.9209358e-001 -2.2125801e-001  2.1158136e-001  4.6553161e-001  1.8502347e-001  7.0908717e-001  9.8400472e-002 -3.2972651e-001  1.7964351e-001  2.4017709e-001  4.8277294e-001  2.8015335e-001  4.1398134e-001 -5.0522385e-001  4.6401897e-001  2.6967749e-001  1.3586430e-001  4.8930539e-002  5.9297966e-002  7.4376752e-002  2.6741840e-001 -1.4737092e-001 -2.9513518e-001 -1.0903770e-001  5.0490682e-001  2.4018567e-001  3.4527796e-001 -3.1601040e-002 -4.7225196e-002  1.0458246e-001 -2.0596494e-001  1.1776410e+000  2.6917199e-002  1.4062135e-001
 -9.8000459e-002 -5.1658333e-001 -4.8738023e-001 -8.9348075e-002 -1.5564844e-001 -4.1050440e-001  1.8575339e-001  7.9310945e-002  5.4916187e-001 -3.3961684e-001 -5.4909553e-001 -5.3465303e-001 -6.1310268e-001 -6.8571478e-001 -5.8233605e-001 -3.7377273e-001 -8.0909680e-001 -1.3041052e-001  1.8900945e-001  8.3757156e-002  5.3467591e-001 -1.0227990e-001  2.8735639e-001  1.5870040e-002 -2.2591759e-001 -1.8787530e-002 -2.6619315e-001  6.2109969e-001  1.3303639e-001  1.2120775e-001 -1.5763153e-001 -4.1041493e-001  1.4913612e-001 -5.1031650e-001  1.2953086e-003 -3.7989735e-001  9.9650184e-003 -2.0946431e-002 -1.2058491e-001 -5.5554178e-001 -2.1125305e-001 -3.3896444e-001 -3.0040438e-001  2.3424527e-001 -2.9669838e-001  9.7920972e-002 -1.1491942e-001  1.7510131e-001 -4.1858620e-001 -7.7415407e-002  1.2981437e-001  1.8841864e-001 -9.6241534e-002  2.6747081e-002  3.2096578e-001 -2.5024204e-001 -3.2618844e-001 -3.0176613e-001  3.3205759e-001  4.8227454e-001  3.0664157e-001 -4.1205521e-001 -8.0250127e-001 -1.5336566e-001 -2.8081851e-001 -9.5570115e-001
 -8.2055727e-001  5.5568021e-001  1.1882827e-001  7.8783035e-001  2.2921297e-001  1.5300593e-001  9.9247538e-002  4.0152201e-001  6.1003750e-001  1.1793471e-001  2.4019388e-001  4.8224430e-001  1.6244863e-001  4.0986964e-001  3.6718288e-001  3.3999314e-001 -1.1840578e-001  4.7405500e-001  8.0953951e-001  1.2700706e-001  1.0345828e+000 -6.0605196e-002  1.1310643e-002  7.5516294e-002  2.7833526e-001  3.3946053e-001  2.3155854e-001 -7.6929038e-003  8.4248264e-002  5.0102764e-001  6.4793146e-001  3.1118100e-001  3.1499927e-001  7.9650786e-001  3.2594804e-001 -3.6903376e-001  6.5583886e-001  3.8975217e-001  1.1836617e-001 -1.4247298e-001  7.1671133e-002 -1.0846500e-001 -1.2387583e-001  1.2163624e-001 -1.5245969e-002 -4.4126891e-001 -4.5264530e-001 -2.1695985e-001  2.4996817e-001 -2.1202621e-001  9.4514013e-001  9.4304450e-001  7.6532080e-001  2.5851026e-001  1.7008655e+000  1.5841335e-001 -3.6716030e-001  2.9188558e-001  4.3663575e-001  5.2666824e-002  6.4582749e-001 -2.1505862e-002 -3.4682584e-001  1.5883253e+000  3.5072740e-001  9.7995445e-001
 -5.8210616e-001  2.4033835e-001 -5.2903955e-002 -6.6888377e-001  5.3741700e-001  4.1686787e-001  2.1717665e-001  7.9296926e-001 -6.0004030e-002  1.3825569e-001  5.6960730e-002  2.8122846e-002 -2.7302136e-001  2.7802502e-001  1.3094506e+000  9.1822560e-001 -6.9713680e-001  1.4450508e-001  3.5635725e-001 -9.1697402e-001  8.0864314e-001  8.1039471e-002 -6.7372079e-001 -6.4590335e-001 -6.1946032e-001 -6.5651945e-001  4.8218900e-001  4.9460938e-001  3.1213231e-001  9.0420762e-001 -1.4752567e-001 -3.3622424e-002  4.7549613e-001  4.5394265e-001  2.4432499e-002 -6.9178536e-001  6.7625193e-001  3.1970695e-001  1.1408618e+000  2.7716164e-002 -3.5333449e-001 -4.8067172e-001 -7.8049527e-001 -3.7473632e-001 -3.5074152e-002 -7.1782736e-002 -7.7032156e-001  1.4952918e-001 -8.5113949e-001 -8.1596386e-001  1.1446546e+000  1.4049901e+000  8.0313916e-001  4.2663481e-001  1.9140153e+000  4.5073658e-001 -3.2268029e-001  6.3990499e-001  5.2926494e-001  4.1344656e-001 -3.5843234e-004 -5.9556630e-002 -1.2001806e-001 -7.8557591e-001 -2.1237589e-001  9.7359945e-001
  7.9516097e-002 -6.4133087e-001 -8.6105079e-001  7.6836823e-001 -3.3917464e-001  4.5091108e-001  4.2751133e-002  1.0714242e-001 -2.1759771e-001 -4.9174850e-001 -1.7643422e-001 -4.3978610e-001 -7.5526000e-001 -5.6199240e-001  3.0109890e-001 -6.0896419e-002 -9.6475252e-001 -1.1704081e-001 -6.0482409e-001 -5.8171040e-001 -7.7369935e-001 -1.4606863e-001 -6.2785377e-002 -2.1273734e-001 -5.2415331e-001  9.6119052e-002 -2.9303241e-001  2.5295970e-002  2.8086841e-001  3.6374994e-001 -2.1119945e-001 -3.6622116e-001 -1.7077091e-001  1.0333211e-002 -5.1307261e-001 -6.2315135e-001  5.9685646e-001  1.4185710e-001 -7.2181183e-002 -3.5184599e-001 -2.5375758e-001 -7.1077927e-001 -5.8916776e-002 -8.6114542e-002 -4.1438955e-001 -1.3570846e+000 -9.9745379e-001 -1.5913186e-001 -5.2740405e-003 -1.1398286e-001  4.8023772e-001  6.1512717e-001 -1.2023845e-001 -1.1239733e-001  9.0205958e-001  3.4329116e-001 -9.7332913e-001 -3.1646282e-001 -2.7926496e-001 -1.1811773e-001  3.6444091e-001 -2.4072627e-001 -1.6308464e+000 -1.7569774e+000 -6.9050094e-001  8.6470105e-002
 -1.3729200e-001  2.5434165e-001 -1.6050395e-001  2.3363621e-001  6.5515600e-001  2.9887250e-001  1.8564416e-002  3.1300704e-001 -3.8463433e-001  1.1764456e-001 -9.8865101e-002 -1.3243142e-001 -6.6000677e-001 -3.0014964e-001  3.3456287e-001  1.1341431e-001 -5.1968892e-001 -3.3534442e-001 -5.5650706e-001 -5.0929123e-001 -1.4469291e-001 -4.4202034e-001 -2.2177149e-001 -5.8427676e-001 -6.4773394e-001 -3.3645925e-001  1.6312057e-001  3.9110592e-001  6.2493154e-002 -3.1046135e-001 -3.4876144e-001 -2.1796300e-001 -2.7376190e-001 -2.6309753e-001 -1.1395878e-001 -6.4656698e-001  1.4762441e-001  1.2065795e-002 -1.4091906e-001  2.7398528e-001 -1.5022768e-001 -5.6707160e-001 -6.2035555e-001 -2.6103836e-001 -2.7527621e-001 -2.0542270e-002 -2.0632083e-001  5.0165781e-001  5.5230462e-001 -2.3144427e-001  4.3937286e-002  4.1289705e-001  8.8361050e-002  5.7486800e-002  8.1247187e-001  4.8692233e-001 -3.5071875e-001  2.1281283e-001  1.0732263e-001 -2.5740226e-001 -2.6508482e-002  7.9940949e-001 -5.1022401e-001  5.6440149e-001  6.7335410e-001  7.3128364e-002
 -1.2518390e-001  5.2648132e-001 -7.9161551e-001 -3.8140098e-001  7.2064101e-001  2.9134487e-001 -1.9511459e-001  7.7298937e-002  3.6086239e-001 -1.1030429e-001  2.3679031e-001 -5.8386934e-001 -1.4991890e-001 -6.6803440e-001 -1.5670341e-001 -1.6029779e-001 -7.9957270e-001 -2.5333202e-002  2.3489968e-001 -2.9655564e-001 -5.7953469e-001 -1.4042449e-001  6.0484359e-002 -2.9434404e-001 -5.7100123e-001  4.1510045e-001  5.5337823e-001  6.4158311e-002  4.3553703e-001  9.0898154e-002 -3.6930575e-001 -5.4165588e-002  1.9817320e-001  4.3498509e-001 -1.7837896e-001 -6.2799757e-001  2.1258813e-001 -3.5991135e-001 -8.4984017e-002  6.1945977e-001 -2.5592678e-001 -3.7620896e-001 -3.1487740e-001  3.5283982e-001 -3.1866812e-001 -7.1377851e-001 -9.6923480e-002  3.1288873e-001 -1.9194760e-001  6.0416696e-001  5.4808867e-002  1.4219249e-001 -7.6916537e-001 -9.9947351e-002 -2.5583150e-001 -4.8532925e-002 -5.0525427e-001  4.2726520e-001 -1.0282672e-001 -8.8893750e-002 -2.4182979e-001  1.1572321e+000 -1.3798744e+000  6.9421237e-001  8.1911986e-001 -1.8193208e-001
 -1.4799626e+000 -3.1298147e-002 -8.9053616e-001 -7.1676112e-001 -1.3240199e-001  5.3087286e-001 -1.2112127e-001 -3.3458964e-001 -9.2533277e-002 -3.5193386e-001  1.4162537e-002 -1.1278172e+000 -3.4856388e-001 -4.5158016e-001 -3.5950297e-001 -3.8794431e-001 -2.0458254e-001 -2.8678205e-001 -3.1179678e-001 -2.8481246e-001 -4.4999328e-001 -3.7847172e-001 -2.4234604e-001 -3.8401468e-001 -4.4308814e-001 -4.5948613e-001 -1.8240090e-001 -2.1284328e-001  4.9902885e-002 -5.4602802e-001 -1.1390813e+000 -3.8542595e-001 -1.0920757e+000 -8.4084342e-001 -6.5559652e-001 -1.1045873e+000 -5.3625968e-001 -6.7014301e-002 -3.3899193e-001 -4.3607720e-001  1.7910049e-001 -2.4212286e-001 -1.9198985e-001 -4.1720163e-001  1.2640614e-001 -1.7453862e-001 -1.3601984e-001 -2.3524213e-001 -3.7964289e-001 -4.2452936e-002 -2.9850564e-001 -2.4803986e-001 -5.9406094e-001 -2.5956691e-001 -6.6982167e-001 -6.6334155e-002 -5.7703956e-001  2.1169014e-001 -3.7559511e-001 -1.8110505e-002 -1.3453744e-001  2.4346602e-001 -4.8399316e-001  2.1266833e-001  2.9755692e-001 -4.6542143e-001
  5.9045499e-002  3.4974314e-002 -9.3192859e-001 -7.3997117e-001 -3.3472239e-001 -9.2137624e-002 -3.7129464e-001 -7.5952064e-001 -4.6839761e-001 -3.1030000e-001 -3.1910744e-001 -8.1289907e-001 -7.4641633e-001 -5.3519146e-001 -5.9036831e-001 -8.4805265e-001 -2.9400088e-001 -2.2286746e-001 -2.6055068e-001 -4.1322060e-001 -6.0715384e-001 -4.0854511e-001 -4.6891456e-001 -7.9299950e-001 -3.6621329e-001 -5.1740106e-001 -5.7362025e-001 -5.0146284e-001 -4.5029617e-001 -6.4623533e-001 -3.5861066e-001 -5.6575437e-001 -9.0389981e-001 -8.1968609e-001 -7.8198513e-001 -1.0092511e+000 -6.8734889e-001 -4.3384512e-001 -4.8559881e-001 -7.1785558e-001 -8.4880744e-001 -4.6005841e-001 -5.5698792e-001 -7.0760890e-001 -3.3823059e-001 -2.5006783e-001 -3.5393851e-001 -5.6261914e-001 -5.9444350e-001  2.5210128e-001 -6.4508454e-001 -7.3719137e-001 -6.4317340e-001 -4.8106582e-001 -1.2551884e+000 -5.1004678e-001 -5.9153411e-001 -8.0919157e-002 -3.9995163e-001 -8.3085994e-002  2.5067646e-001 -2.4057560e-001 -6.3820403e-001 -1.1920328e+000 -4.3426761e-002 -1.0256363e+000
 -7.4439635e-001  1.9408900e-002  4.3755758e-001 -7.7199207e-001  2.0556581e-001 -4.7358702e-001  1.7700771e-001  1.3533721e-002  3.5139880e-001 -1.5793667e-001 -1.4618744e-001 -3.6288428e-001  6.7547923e-002 -2.9852616e-001  1.3948448e-001 -7.8648810e-002 -4.3670912e-001 -6.3032231e-001 -3.7597300e-003 -4.5777414e-001  2.0995740e-002 -1.2570041e-001 -5.5175131e-001  1.6249409e-002 -3.3273804e-001 -1.7642240e-001  5.2977293e-002  3.6976510e-001 -6.6830700e-002 -4.8682090e-002 -2.0372230e-001 -2.7999354e-001 -3.5750084e-001 -3.7322509e-001 -4.1442394e-001 -4.3611914e-001 -1.4979629e-001 -4.0762203e-001  2.0119577e-001  3.3607950e-001 -4.6018637e-001 -2.8491274e-001 -1.0510156e-002 -9.8963913e-002 -3.0476759e-001 -3.2548501e-001 -2.4896612e-001 -8.5960871e-001 -6.7400707e-001 -2.6888208e-001 -3.7302223e-001 -9.3640999e-002 -2.5528558e-001 -3.6015126e-001 -7.3546323e-001 -2.3612180e-001 -7.8447833e-001  5.6624976e-001  5.9051244e-002  2.5050436e-001 -1.4529313e-001  1.7787268e-001 -5.1099854e-001  9.2381296e-001 -8.7961028e-002 -5.6994778e-001
 -1.1998133e+000 -2.7572583e-001  1.6159161e+000  1.6231860e+000  8.3625962e-001  1.1674259e+000  2.3695870e-001  1.1981046e+000  7.0284481e-001  3.4694490e-001 -1.7491523e-001  8.5429513e-001  7.7654938e-001  6.7745097e-001  6.1284127e-001  5.1978623e-001 -2.6301975e-001 -1.3057175e-001 -1.4838961e-001 -3.7785874e-001  4.2322260e-001  2.4035191e-001 -4.0445471e-001  4.2762927e-001 -1.0879896e-001  2.1593848e-001  6.1763600e-001  9.9883092e-001  5.9337069e-001  8.1740794e-002 -1.9665566e-001  6.0080830e-002 -1.5570160e-002  2.7236586e-001  3.7672612e-001  4.2659730e-001  2.8219016e-001  2.9288288e-003  1.3540767e+000  1.0553090e+000  4.4238197e-001  1.1703255e-002  1.0306199e+000 -2.4441422e-001  3.2888317e-001  2.8154824e-001 -6.0490547e-001 -6.2401794e-001 -1.9194721e-001 -5.0625157e-001  6.2503297e-001  1.1268419e+000  5.4365386e-001  9.1858095e-002  8.2421707e-001 -2.1130107e-001  3.2256951e-001  3.5812368e-001  7.5432686e-001 -1.5783616e-001  1.4010545e+000  6.0930580e-001  5.3673487e-001  1.9568803e-001 -6.1766417e-002  6.4791524e-002
  3.8691237e-001  3.9363822e-001 -5.2060979e-001  4.4392737e-001  5.3465936e-002  6.7304525e-002  6.7612591e-001  3.8308624e-001  3.7316950e-002  3.8239859e-001 -4.3864245e-001 -1.7229256e-001  2.3075355e-001 -1.7890944e-001  3.1767786e-001  1.5109564e-001 -2.2630544e-001 -4.7961646e-001 -7.0600325e-001 -2.8919977e-001  4.5338347e-001  1.7840884e-001 -3.8181301e-001 -1.9357556e-001 -3.0039541e-001 -4.0191417e-001  2.1927299e-001  2.6046176e-001  1.3835399e-001 -1.9278908e-002 -3.0900056e-001 -8.6169527e-001 -5.2122372e-001 -4.6821193e-001 -6.4197066e-001 -3.3553675e-001 -1.4285719e-001  4.3969094e-001  1.6508470e-001 -2.8512803e-002 -7.0777674e-001 -5.0485096e-001 -3.4843516e-001 -9.5147403e-001 -3.1578037e-001  3.8171132e-002 -9.5003764e-001 -8.1331372e-001 -8.3194942e-001 -4.5047664e-001  3.3214707e-002  5.1386072e-002 -8.8302947e-002 -1.3202338e-001 -7.1435814e-001 -9.3255637e-001 -1.8319213e-001 -2.3104806e-001 -4.0231100e-001  5.7946692e-001 -2.5229630e-001 -3.0908212e-001  1.1397718e-002 -2.4503240e-001 -4.6482776e-001 -3.9435613e-001
  9.2306665e-002  2.3509644e-001  1.0840134e-002  6.7916477e-001  4.1745919e-001 -1.4696907e-001  4.5146251e-001  8.1389740e-001  9.2689448e-002  6.2061277e-001 -7.7030130e-002  1.5162814e-001 -3.5199964e-002  4.6750649e-002 -1.2110306e-002  2.4876662e-001 -2.8417370e-001 -5.4384112e-001 -6.1060139e-001 -2.5424838e-001  4.4429484e-001  6.3952338e-001  6.0094027e-001 -2.4089671e-001  2.9206910e-001  3.8720633e-001  8.3689236e-001  8.9985905e-001  4.5705440e-001  3.7333362e-001  1.4316032e-001  3.2513730e-001 -1.0668726e-002 -1.5402926e-001  8.4072462e-002 -6.3383657e-001  3.8803925e-001  2.3738421e-001  4.2207939e-001  5.4194132e-001  4.5426560e-002  4.8693146e-002 -2.9473602e-001  8.2625480e-001 -1.4319854e-001  2.7518191e-001 -2.8351325e-001 -1.0620924e+000 -5.1563255e-001 -3.8816643e-001  4.8355321e-002 -3.1292077e-001 -1.9697535e-001 -3.9664532e-001 -2.9138080e-001 -2.5188073e-001  1.2635233e-001 -9.7642592e-002  4.4300219e-001  2.2575788e-001 -3.7730800e-001  2.5042309e-001  2.0659854e-001 -6.0479380e-001 -5.9249161e-001  8.3855028e-001
  8.2242858e-001  3.8456352e-001  1.5676815e-001 -1.9413819e-001  3.9472837e-001 -5.5941446e-001  5.9526726e-001  4.9548421e-001  1.6921388e-001  6.3319919e-001  1.2006186e-001  8.7346447e-001  2.1903451e-001  6.2578254e-002 -4.8458937e-001 -1.2610011e-001 -1.7246130e-001 -2.6237063e-002  4.3077954e-001  1.4982814e-002  3.0801543e-001  4.0312681e-001  1.0126844e+000 -1.8212649e-002  2.7445441e-001  1.1428407e-001  9.9539818e-001  1.0673573e+000  6.2697824e-001 -2.7439099e-002  4.6620576e-001  2.0735257e-001  8.2055372e-001  1.5424284e-001  4.4927885e-002 -3.4905971e-001  1.6246486e-001  2.5549068e-001  1.1080974e+000  7.6797028e-001  2.5253788e-001  1.8699320e-001 -3.4230737e-002  7.0799255e-001  5.1866887e-003  4.7448609e-001  2.0893926e-001 -7.1725821e-001 -8.2423946e-001 -6.4510327e-002 -4.1455511e-001 -9.3226231e-001  9.0624167e-002  1.1150231e-001  2.1824651e-003  1.1794795e-001  2.0545903e-001 -7.1354993e-002  3.5509796e-001  5.2749895e-002 -3.3326705e-001  2.2190198e-001 -3.8061432e-001 -2.0230918e-001  2.6740792e-001  1.1463596e+000
 -2.5722051e-001 -4.5099151e-001 -2.1607727e-001 -5.9450129e-001  3.9852789e-001 -3.8627731e-001  4.6604880e-001  4.1729807e-001 -3.2818017e-002  2.7386481e-001  3.1667644e-001 -4.2649371e-001 -3.7076704e-001 -6.3785844e-001 -6.8052008e-001 -1.9430279e-001 -1.9858906e-002  7.1792156e-001  6.5936139e-001  6.4085794e-001 -8.6898351e-002 -5.5144659e-001  9.6297989e-001 -2.9322509e-001  3.9353054e-001 -1.7544703e-001  4.5528759e-001  1.0632032e+000  7.4613960e-001  1.2023978e-001  3.1431517e-001  5.5207133e-001  6.3409954e-001  2.2154980e-002  1.6779994e-001 -6.6690597e-001  4.3363232e-001  1.3152734e-001  9.6442960e-001 -2.9565013e-001 -5.3909961e-001 -1.9129494e-001 -1.1240065e+000  5.4306521e-001 -6.4289670e-001 -7.3231585e-001  5.3530269e-001 -5.4364028e-001 -8.5310874e-001 -1.7407068e-001 -7.5494003e-001 -1.0868066e+000 -7.5915233e-001 -1.2292463e-001 -3.1479351e-001 -2.3204466e-001 -3.1279438e-001 -1.8418759e-001  3.0693578e-002 -1.0683672e-001 -5.1048396e-001 -1.0075357e-001 -4.5861742e-001  4.1266419e-001 -4.8663556e-001 -2.9001206e-001
 -3.6787362e-001 -1.5562729e-001  4.1814236e-001  6.7397926e-001  3.6022045e-001  6.5898822e-001  7.1047525e-001  1.0172559e+000  1.9016646e-001  5.5965971e-001  9.1200346e-001  3.5479062e-001  4.5067894e-001  1.3743928e-001  4.6998182e-001  4.7356209e-001  4.5966051e-001  1.1326134e+000 -4.3341356e-001  6.4372707e-001  4.4416175e-002  1.2399332e-001  7.6672850e-001 -1.6935490e-002  2.9509400e-001  4.2623554e-002  6.0702546e-001  3.5974499e-001  1.6653300e-001  5.0750047e-001  7.6972460e-001  1.0909473e+000  7.3407964e-001  6.1452510e-001  6.9966532e-001 -3.5102070e-003  3.7036300e-001 -1.0320474e-003 -6.2269797e-002  1.6225247e-001 -1.7238784e-001 -4.1763961e-002 -9.3438592e-001  3.5567249e-001  5.9485602e-002 -1.2881915e-001  2.4763406e-001 -1.4517961e-001  7.2473193e-001 -6.2556472e-001  1.7333299e-001  7.9199397e-002  1.7095929e-001  3.3545637e-001  3.7746460e-001  3.7727012e-001  3.4828232e-001  1.3912495e-001  7.8161823e-001 -2.0772469e-001 -2.2579286e-001  1.9084601e-001 -1.4864331e-003 -7.0519456e-001  4.7873053e-001  3.8861812e-001
  8.6988820e-001  2.3898251e-001  3.2456123e-001  7.3660208e-001  3.3778156e-001 -1.7996911e-001  2.7695177e-001  1.0329237e+000 -6.7114814e-002  2.2433001e-001  4.5563874e-001  2.2076695e-001 -5.4912443e-002  1.4492029e-001  1.7347814e-002 -2.1026157e-001  6.1363090e-001  4.3132609e-001 -2.6205726e-001  8.0724298e-001  5.0621321e-001 -8.9889511e-002 -3.4140206e-001 -7.6788726e-001  3.0944028e-001 -6.2270936e-001  7.5182533e-001  9.2524847e-001  2.1915301e-001 -2.2693098e-001  5.5129584e-001  4.8010745e-001  4.7585359e-002 -1.2874553e-002  7.9741996e-001  7.2274499e-001 -1.1965530e-001 -2.3956480e-001  7.7957656e-001  4.5553389e-001 -9.3529150e-001 -1.1754647e-001 -8.3441826e-001 -2.3993604e-001 -3.4003491e-001  1.0754931e-001  1.6293464e-001 -5.8000072e-001  6.0928339e-002 -3.5909456e-001 -4.8659548e-001 -4.3816174e-001 -1.9313256e-001 -2.5336697e-001  2.6251727e-001 -4.6431503e-001  3.7589925e-001  6.9373790e-002  6.1182634e-001 -1.6224503e-001 -3.1491354e-001  2.8525239e-002  1.0364825e+000 -4.6418664e-001  7.4966059e-001  1.4042995e+000
 -6.3907105e-001  9.2728414e-002  1.0091555e+000  1.5344317e+000  2.2528045e-001 -6.0437753e-002  1.5376962e-001  8.4678912e-001  3.4492941e-001 -7.4332691e-002  4.0664564e-001  7.1468554e-001  3.4235038e-001  3.7234104e-001 -1.6457701e-001  4.5145490e-002  6.2878683e-001  9.8362489e-002 -1.5560636e-001  6.5093852e-001 -7.1818857e-001 -4.7261197e-001 -2.7533095e-001  3.2772924e-001  4.0816072e-001 -3.2330082e-002  4.4363698e-001  4.3961315e-001  6.1862264e-001  1.8158062e-001  9.9064393e-001  7.3647292e-001 -4.4786873e-001 -6.6363286e-001  5.2078942e-001  1.1029064e+000 -1.3029777e-001  7.6547443e-002  6.7421981e-001  5.7463655e-001 -8.0982415e-002 -1.6373746e-001  4.5213364e-001  2.1541709e-002 -3.4036619e-001  2.5367399e-002  1.5577175e-001  1.6158976e-001  1.7475112e-002 -2.0824273e-001 -2.9232258e-001 -2.0787543e-001  7.8745613e-002 -6.0531868e-002 -4.9684307e-001 -4.9697910e-001  3.7501070e-001  2.2630656e-001  6.9117566e-001 -1.1673273e-002  2.2418501e-001 -2.1499886e-001 -2.7612502e-001 -1.2762952e+000  5.4860252e-001  3.4008191e-001
  9.3744356e-001 -7.6488577e-001 -1.3169638e+000  6.6730221e-001 -7.9187269e-001 -4.8154078e-001 -2.1186283e-001 -6.6050464e-002 -5.7265134e-001 -2.4905999e-001  3.8762347e-003 -6.1795793e-001 -3.4575672e-001 -5.4342469e-001 -1.8086975e-001 -2.9599770e-002 -1.0910892e-001  3.3983604e-002 -6.8664117e-001 -6.4050417e-001 -1.3301283e+000 -7.7029252e-001 -1.5169644e-001  5.9973863e-003  9.8998462e-002 -2.5685247e-001 -3.4977171e-001 -4.7340351e-001  8.0291807e-002 -4.1337885e-001  4.4267615e-001  1.0453683e-001 -4.0878641e-001 -3.8453787e-001 -4.4591865e-002  3.5077020e-001 -3.6384648e-001  4.7972515e-002  3.2903971e-001  1.8552177e-001 -2.3846069e-002 -6.4207086e-001 -1.1067025e+000 -6.1478597e-001 -7.0238553e-001 -1.6930826e+000 -5.0243640e-001 -1.0224160e+000 -8.7872825e-001 -7.9233721e-001 -5.1020731e-001 -4.1629987e-001 -4.2160374e-002 -4.7111250e-001  4.5437624e-002 -3.9321397e-001 -2.7143855e-001 -8.2022804e-001 -4.7059637e-001 -4.1837760e-001 -5.8931019e-001 -5.9582963e-001 -7.7152645e-001 -9.6060290e-001 -6.6096395e-001 -2.2846052e-001
  6.8961133e-002 -8.7811923e-001 -4.5369507e-001 -1.5647726e-001 -6.6396139e-001 -1.0135163e-001 -6.0045010e-001 -5.4211917e-001 -4.7729086e-001 -1.4213661e-001 -6.9079513e-001  3.9725368e-001 -4.9101140e-001 -1.5232194e-001 -3.8792220e-001 -5.0465471e-001 -1.4309161e-001 -3.9674697e-001 -5.5828557e-001 -6.5448594e-001 -5.1108269e-001 -5.8216869e-001 -5.2284146e-001 -2.8166006e-002 -7.6151140e-001  1.0596419e-001 -5.9880976e-001 -1.2965451e-001 -1.6886371e-001 -6.2046713e-001 -2.9202690e-001 -3.9506180e-001 -9.4310192e-001 -1.3145180e+000 -3.1843296e-001 -3.0507011e-001 -8.0607396e-001 -6.4456882e-002  5.8739696e-001 -5.4875146e-001  6.0128091e-002 -9.1160665e-001 -1.4403239e-001 -6.5052874e-001 -1.8848460e-001 -8.4251502e-001 -1.2738631e+000 -4.7143891e-001 -4.8512236e-001 -7.1019455e-001 -7.9164215e-001 -8.5927459e-001 -3.3412358e-002 -5.0428564e-001  1.2485956e-001 -7.6641861e-001 -1.6580102e-002 -5.7764004e-001 -7.6920197e-001 -6.9859800e-001 -5.6694574e-001 -6.2751373e-001 -7.6487342e-001  6.7234129e-001 -1.2603956e+000  6.3382395e-002
 -6.2072856e-001 -4.3130946e-001 -7.0783019e-001 -6.2784067e-001  1.5944470e-001 -6.4575967e-001  2.5560377e-001 -3.1900999e-001  1.2154322e-001 -9.3093199e-001 -2.6394664e-001 -1.9779219e-001 -2.5311875e-001 -1.8454205e-001  5.2850731e-001  2.6071797e-001  7.2927474e-002 -6.9853528e-001  4.3948777e-001  6.3371333e-002 -6.6850460e-002 -9.1558898e-001 -5.9291368e-001 -6.6987205e-001 -2.7235353e-001 -1.1564078e+000 -3.9315340e-002  2.2429279e-001 -1.1380212e-002  2.1870222e-001 -1.1458496e+000 -5.7588025e-001 -3.4037119e-001 -4.0305885e-001 -5.9352217e-001 -9.9486567e-001  2.1743434e-001  3.6419290e-001  4.9614372e-001  2.7869948e-001 -7.2883116e-002 -2.8708315e-001 -5.1045807e-001 -8.7498345e-002 -5.0156482e-001  1.8447021e-001 -2.1368444e-001 -6.7527298e-001 -1.3816339e+000 -8.7239230e-002 -7.3256137e-002 -1.6371222e-001 -4.0932738e-001 -5.5372476e-001 -3.9600966e-001 -6.3163785e-001 -4.8719906e-001 -1.3120167e-001 -2.7179100e-001  6.2594319e-001 -3.3601380e-001  2.1374379e-001  4.6231675e-002 -1.1692815e+000 -1.4343534e-001 -2.4038649e-001
 -1.1653223e-001 -9.6402719e-001 -7.3816682e-001 -3.1749139e-001 -8.1941311e-001 -9.0738009e-001 -1.0634835e+000 -1.4498955e+000 -3.7565081e-001 -8.1297315e-001 -7.0000392e-001 -5.7700490e-002 -7.5046455e-001 -6.9545129e-001 -3.7073542e-001 -5.2528779e-001 -1.0853123e+000 -6.0761050e-001 -6.7425719e-001 -1.0090809e+000 -9.1994889e-002 -4.8693502e-001 -1.5794119e+000 -8.6200376e-001 -1.2184232e+000 -3.6969115e-001 -7.7412193e-001 -1.2304834e+000 -7.3040060e-001 -3.7679188e-002 -1.1842753e+000 -1.1467065e+000 -1.3897002e+000 -1.4125104e+000 -9.2423627e-001 -8.4456821e-001 -6.7098788e-001 -5.5704386e-002 -8.2768853e-001 -6.5997895e-001 -2.0566731e-001 -9.2428964e-001 -9.1063918e-001 -1.6354496e+000 -7.7055799e-001 -1.1366316e+000 -1.2837436e+000 -7.9355396e-001 -6.9725225e-001 -9.0377346e-001 -2.2331216e-001 -3.9551577e-001 -4.9114684e-001 -5.2831605e-001 -4.4682649e-001 -4.8276533e-001 -4.3599278e-001 -2.1295986e-001 -1.0390719e+000 -8.4512836e-002 -7.7968595e-001 -4.1491957e-001 -1.3197042e+000  8.4300807e-002 -9.7692053e-001 -1.0046779e+000
 -3.7717649e-001 -1.5737927e+000 -3.0008007e+000 -8.1750488e-001 -1.7892207e+000 -1.9356541e+000 -7.8357663e-001 -2.1026584e+000 -1.1794707e+000 -1.5382256e+000 -1.5615561e+000 -7.4903562e-001 -1.0428637e+000 -1.6955651e+000 -8.5716307e-001 -1.3554307e+000 -9.6190744e-001 -1.1619856e+000 -6.9294199e-001 -1.5389666e+000 -1.3283264e+000 -1.5654604e+000 -2.2327955e+000 -1.8386801e+000 -1.4522864e+000 -1.0982705e+000 -1.7432574e+000 -9.1620147e-001 -1.5084602e+000 -1.1323435e+000 -1.7146794e+000 -1.7932200e+000 -1.9975727e+000 -2.2160766e+000 -1.9106588e+000 -2.2752344e+000 -1.8911775e+000 -9.2317314e-001 -1.5459849e+000 -1.7048139e+000 -1.2082408e+000 -1.3690120e+000 -1.6624384e+000 -1.6643664e+000 -1.4859604e+000 -1.1526784e+000 -1.5040146e+000 -1.2642418e+000 -7.1611026e-001 -1.0466147e+000 -1.7647145e+000 -1.1744879e+000 -1.5276084e+000 -1.2533378e+000 -1.0412130e+000 -1.2515106e+000 -1.3469770e+000 -8.8041258e-001 -1.6338903e+000 -5.0967887e-002 -1.8956296e+000 -1.6180601e+000 -1.9105583e+000 -1.7350490e+000 -2.2514046e+000 -1.2362797e+000
  1.3485718e-004 -1.8009666e+000 -2.0589568e+000 -4.8272230e-001 -2.0593780e+000 -2.5373876e+000 -1.2691310e+000 -2.3695252e+000 -7.7239454e-001 -1.9921285e+000 -2.0380806e+000 -1.8883284e+000 -1.5690635e+000 -2.3528077e+000 -1.4403054e+000 -2.0976004e+000 -1.6032422e+000 -2.2415157e+000 -1.7446569e+000 -1.7854352e+000 -1.6491310e+000 -1.7495577e+000 -2.3819486e+000 -2.1647908e+000 -1.7907987e+000 -1.1360964e+000 -2.1337087e+000 -1.0036920e+000 -1.7486624e+000 -1.5124710e+000 -1.5980980e+000 -2.1088478e+000 -1.6392932e+000 -1.5013559e+000 -1.7994477e+000 -2.2157818e+000 -1.3038544e+000 -6.9810483e-001 -1.6141593e+000 -1.9544891e+000 -1.3510195e+000 -1.4752262e+000 -1.9131871e+000 -2.3972384e+000 -1.8052316e+000 -1.7349241e+000 -1.6893870e+000 -1.3390200e+000 -1.2324730e+000 -1.2307634e+000 -1.6185558e+000 -1.4347407e+000 -2.1535853e+000 -1.5975321e+000 -1.7874731e+000 -1.8360127e+000 -1.8109676e+000 -1.3592901e+000 -1.6109105e+000 -4.4187266e-001 -2.5047115e+000 -1.8640478e+000 -1.5085424e+000 -1.8889988e-001 -2.1642661e+000 -1.1240567e+000
 -9.2255962e-001 -1.3293119e+000 -2.0784646e+000 -1.4587739e-002 -8.6450409e-001 -1.0497746e+000 -3.8333645e-001 -1.6257865e+000 -1.0291174e+000 -1.7498469e+000 -1.8648488e+000 -1.8671749e+000 -1.0092006e+000 -1.6339472e+000 -1.2598062e+000 -1.0181442e+000 -1.4556456e+000 -1.3455894e+000 -1.3203598e+000 -1.5422630e+000 -1.0002589e+000 -1.7843800e+000 -1.6687782e+000 -2.0098248e+000 -1.1904471e+000 -4.6256813e-001 -1.3534710e+000 -9.7118467e-001 -1.2025917e+000 -5.4102986e-001 -1.9247735e+000 -1.7671543e+000 -1.3265772e+000 -1.1671718e+000 -1.3968613e+000 -1.0372081e+000 -8.8380421e-001 -5.7676548e-001 -1.2017787e+000 -7.3548926e-001 -1.1207366e+000 -1.0384489e+000 -1.5254870e+000 -1.2877761e+000 -1.4099137e+000 -6.6631966e-001 -1.4140388e+000 -9.3149405e-001 -6.1925941e-001 -9.5616293e-001 -1.2906725e+000 -9.8305612e-001 -1.3312969e+000 -9.7300384e-001 -1.5300505e+000 -1.7435743e+000 -8.3349531e-001 -6.1623225e-001 -1.3192862e+000 -5.8508136e-002 -1.9080627e+000 -1.0336633e+000 -6.5219536e-001 -1.0288352e+000 -1.7230085e+000 -2.0044264e+000
 -6.3804157e-001 -9.1483770e-001 -2.1929799e+000 -1.2624779e-001 -1.2717280e+000 -9.2992801e-001 -9.9316300e-001 -1.9242562e+000 -5.9302589e-001 -1.8130959e+000 -1.2531670e+000 -7.2848613e-001 -8.2309174e-001 -1.4090708e+000 -1.2700751e+000 -1.0956495e+000 -1.0057190e+000 -1.2735239e+000 -1.6239474e+000 -1.8161914e+000 -1.9257715e+000 -1.4323129e+000 -2.0251608e+000 -1.8310841e+000 -1.3228373e+000 -6.3885310e-001 -9.0469453e-001 -1.4470451e-001 -5.8801788e-001 -9.0213432e-001 -1.4068177e+000 -1.1776432e+000 -1.5467876e+000 -1.2550295e+000 -9.0673390e-001 -5.8993302e-001 -1.4901519e+000 -2.8618566e-001 -5.2304047e-001 -5.8282473e-001 -8.3681174e-001 -1.0155422e+000 -1.2272732e+000 -1.9797739e+000 -1.7559136e+000 -7.1183736e-001 -1.4977172e+000 -1.0060775e+000 -5.3984145e-001 -8.9505228e-001 -1.3718253e+000 -1.7425062e+000 -1.1624261e+000 -8.1609830e-001 -1.1863242e+000 -1.4778405e+000 -6.3847700e-001 -1.1367272e+000 -1.5666880e+000 -1.3204295e-001 -1.5933346e+000 -4.6194527e-001 -1.2676653e+000 -8.7474691e-001 -7.0281267e-001 -1.6784890e+000
  1.5183027e-001 -1.2053652e+000 -1.2606904e+000 -1.2947126e+000 -1.7791686e+000 -6.8901601e-001 -8.3343005e-001 -1.9991338e+000 -1.3812903e+000 -1.8026827e+000 -7.6047460e-001 -1.2502616e+000 -8.6243671e-001 -1.0507939e+000 -1.2444441e+000 -1.0384202e+000 -1.5514498e+000 -1.5429446e+000 -1.4711105e+000 -1.2041816e+000 -1.8668925e+000 -1.2193420e+000 -1.2348604e+000 -1.3827038e+000 -6.4598762e-001 -6.0051031e-001 -9.8023023e-001 -5.3210535e-001 -3.0552498e-001 -1.7473668e+000 -1.3782592e+000 -1.4530638e+000 -1.6038454e+000 -1.2462635e+000 -9.6228764e-001 -4.2866407e-001 -1.7977598e+000 -1.6349623e-001 -1.7506833e-001 -7.6747716e-001 -1.7514709e+000 -6.4933512e-001 -1.0680532e+000 -1.2917557e+000 -1.4500525e+000 -1.0557894e+000 -1.0659826e+000 -1.3787460e+000 -6.8520979e-001 -2.9649445e-001 -1.2592745e+000 -1.5477916e+000 -1.3154377e+000 -1.0095876e+000 -1.0391831e+000 -1.0458491e+000 -1.0933307e+000 -1.1492867e+000 -1.6436440e+000 -4.5850456e-001 -1.2197978e+000 -1.3989709e+000 -1.1776496e+000 -1.1972945e+000 -7.0897598e-001 -1.4075795e+000
 -7.9377131e-001 -2.5513273e-001  1.3263824e-001 -9.9916597e-001 -9.7304424e-001 -4.9885150e-001 -1.5934760e+000 -1.3511961e+000 -1.0475475e-001 -1.2915507e+000 -9.0352620e-001 -1.4886636e+000 -1.0544896e+000 -7.8661935e-001 -1.3623551e+000 -6.4241783e-001  1.3682494e-002 -7.4285179e-001 -1.7286650e-001  6.6385843e-002 -1.3282624e+000 -2.0197972e-001 -1.5724535e-001 -8.3706254e-001 -1.3973753e-001 -3.6057049e-001 -1.0857931e+000 -5.3620237e-001 -2.8584659e-001 -1.0475015e+000 -5.6331580e-001 -3.7816000e-001 -6.0118882e-001 -3.4534325e-001  4.8122253e-001  5.3260415e-002 -1.1617932e+000 -2.2165091e-002 -4.6923010e-001 -3.3646018e-001  1.4409899e-002 -3.6311038e-001 -8.1882173e-001  7.9621259e-002 -3.7442640e-001 -5.7772412e-001 -1.1052067e-001 -9.9791988e-001 -6.8680643e-001 -2.8284301e-001 -7.0230383e-001 -1.5034732e+000 -8.3712666e-001 -8.9760903e-001 -1.7264913e+000 -6.7305642e-001 -1.0978472e+000 -7.3022399e-001 -1.0873004e+000 -1.6070871e+000 -1.1465457e+000 -9.8615299e-001  1.5118170e-001  8.5942775e-001 -9.6240924e-001 -1.0018128e+000
  3.9172368e-001 -3.0894720e-001 -8.2291400e-001 -1.4298636e+000 -5.3027769e-001 -8.0046564e-001 -1.5014102e+000 -7.3526707e-001 -2.7769600e-001 -7.7471150e-001 -8.1257142e-001 -1.7191229e+000 -1.1902904e+000 -1.4093944e+000 -1.5833179e+000 -5.7359189e-001 -6.2259247e-001 -4.4205692e-002  2.4837638e-001  6.0794922e-001 -4.7471945e-001 -8.7029580e-001 -4.1143537e-001 -2.1301856e+000 -1.3573906e-001 -8.8082496e-001 -1.6654737e+000 -1.0681586e+000 -1.3093516e+000 -1.1394343e+000 -7.9662400e-001 -6.0200313e-001 -5.4362882e-001 -6.8394820e-001 -7.8214404e-001 -1.0261694e+000 -9.8635215e-001 -1.2569992e+000 -2.0546267e+000 -1.6619488e+000 -7.7380859e-001 -2.6220233e-001 -2.1303252e+000 -1.0551483e+000 -4.6128837e-001 -5.7553602e-001 -2.5080813e-001 -1.0013604e+000 -1.6081158e+000 -1.4208419e-001 -1.2359061e+000 -1.7571710e+000 -1.2401103e+000 -1.1307175e+000 -2.2075024e+000 -1.0676972e+000 -1.5119734e+000 -6.3861998e-001 -1.1627802e+000 -2.0060783e+000 -1.0272539e+000 -1.4666767e+000  1.3924739e-001  8.8314461e-001 -1.1110873e+000 -3.2613261e-001
  9.5660647e-001  2.3799351e-001 -6.3630443e-001 -4.4519399e-001 -3.4950156e-001 -6.4812410e-001 -6.7318756e-001 -3.6154627e-001 -1.9503459e-001  4.9054134e-002  3.8806298e-001 -3.6309998e-001 -1.3424890e-001 -3.1829974e-001 -3.9791470e-001  3.1654146e-002 -3.6598517e-001 -2.9406329e-001  4.7729531e-001  1.0208971e-001 -3.0567456e-001  1.8839689e-001 -7.5389443e-002 -7.4000230e-001 -1.4993537e-001 -1.6377195e-001 -6.9188617e-001 -8.6106685e-001 -7.7694569e-001 -7.5538274e-001  7.1244603e-001  1.3397297e-001  7.0399113e-002  3.8878258e-001 -1.2299656e-002  2.7267616e-001 -8.0762255e-001 -1.2258053e+000 -1.7128943e+000 -1.2182389e+000 -1.9373953e-001 -1.1861610e-001 -3.0372310e-001  1.9163816e-001 -1.4488108e-001  1.1195399e-002 -1.1662250e-001 -6.5821814e-001 -1.2003557e-002 -6.6237321e-001 -2.6738275e-001 -6.5989861e-001 -4.9525054e-002 -1.5736480e-001 -9.3678820e-002 -3.2240088e-003 -4.7210656e-001 -2.1071305e-001 -4.1561591e-001 -9.6255122e-001 -1.6913328e-001 -9.8293086e-001  5.9294182e-001 -4.7413707e-001 -2.3983598e-001 -8.0801193e-001
 -7.3031817e-001 -9.2254170e-001 -1.1153813e+000  1.0267016e+000 -7.5951176e-001 -1.2893645e+000 -1.2229721e+000 -1.0784323e+000 -3.8737986e-001 -3.7802146e-001 -4.2011970e-001 -3.6223225e-001 -4.3142516e-001 -8.8660007e-001 -2.3027036e-001 -3.4835261e-001  6.7029464e-003 -4.7213973e-001  8.0563960e-002 -9.0171189e-001 -5.5647928e-001 -2.2873220e-001 -5.4262851e-001 -6.9692426e-001 -7.7962726e-001  2.4620945e-001 -1.6050447e+000 -1.5651662e+000 -9.7651600e-001 -3.4968161e-001 -6.6154764e-001 -7.5242496e-001 -1.3233225e+000 -9.1986294e-001 -1.1532978e+000 -9.9596412e-001 -8.8598579e-001 -6.5877061e-001 -1.8766853e+000 -1.8362009e+000 -4.2886318e-001 -7.4544741e-001 -7.1966985e-001 -9.2724645e-001 -6.5624684e-001 -3.7908579e-001 -1.1594502e+000 -1.0968446e+000 -5.5457535e-001 -8.7931520e-001 -8.5792176e-001 -8.0420682e-001 -5.6608410e-001 -4.7345623e-001 -5.8665002e-001 -1.0729862e+000 -1.2995294e+000 -9.2815902e-001 -1.5133777e+000 -9.8109055e-001 -1.1134229e+000 -1.4262584e+000  2.3382500e-001  8.1294384e-002 -1.4316296e+000 -4.0064259e-001
 -7.0985254e-001 -8.7115431e-001 -8.7398758e-001  6.4285802e-001 -7.4360157e-001 -3.8245322e-001 -3.5907483e-001 -6.5426529e-001 -3.7674156e-001  2.3851579e-002 -3.6781071e-001 -2.0132267e-001 -3.9409658e-002 -6.6744192e-001 -3.4864916e-001 -5.1837392e-001  1.1559695e-001 -5.1747442e-001  5.8825645e-001 -5.9582938e-001 -4.7353069e-001 -5.9097537e-001 -6.5647065e-001 -7.3904058e-001  6.1361146e-002 -5.9742492e-001 -7.3395512e-001 -7.1127832e-001 -1.1696786e+000 -2.0875144e-001 -6.0699639e-001 -2.2190491e-001 -3.7901292e-001 -7.8682648e-001 -6.4693048e-001 -1.4158316e+000 -1.3097395e-001 -1.1985248e+000 -1.5620452e+000 -1.3041912e+000 -1.2760580e+000  6.2639376e-002 -9.3700111e-001 -1.6720610e-001 -2.4518371e-001  5.9181042e-001 -1.0423278e-001  2.7428017e-001 -3.5948562e-002 -1.1604697e-001 -5.7394587e-001 -1.8398048e-001 -4.8419635e-001 -6.7621643e-001 -5.3093045e-001 -2.0417968e-001 -5.3740280e-001 -4.8331649e-001 -5.5168098e-001 -6.5366685e-001 -9.2414735e-001 -8.0439317e-001  1.3216402e+000 -7.3236151e-001 -9.8616536e-001 -9.4374485e-001
 -3.1539867e-001 -9.2286368e-001 -5.6035061e-001  6.6756050e-001 -4.8908668e-001 -8.8026212e-001 -1.0716939e+000 -7.3006675e-001 -2.7804234e-001 -4.1347631e-001 -1.3447548e+000 -5.1402236e-001 -5.6961377e-001 -8.8306644e-001 -4.6596007e-001 -6.8549478e-001 -1.1191235e+000 -5.5097079e-001 -7.7883115e-001 -1.0959021e+000 -6.2750916e-001  1.0035756e-003 -7.7498766e-001 -1.5006506e-001 -8.6115759e-001 -2.1704559e-001 -7.6041795e-001 -4.3482513e-001 -1.4084331e-001 -7.9884605e-001 -1.2724242e+000 -9.1105894e-001 -1.2304021e+000 -1.4017986e+000 -1.0249106e+000 -1.0339848e+000 -5.8581421e-001 -6.9038181e-001 -1.1184227e+000 -1.2767909e+000  7.9930044e-001 -7.0249593e-001  2.7426214e-001 -8.4489239e-001  5.5540649e-001 -7.8948736e-001 -5.6448065e-001 -6.4735773e-001 -5.3232069e-001 -6.5343259e-001 -7.7358443e-001 -5.4309776e-001 -5.7606468e-001 -8.0801180e-001 -1.3938320e+000 -9.8533323e-001 -3.8278745e-001 -9.3955503e-001 -7.1002490e-001 -1.0809357e+000 -1.2575685e+000 -8.5214716e-001  3.3327981e-001 -1.1325136e-001 -1.6455926e+000 -1.1220574e+000
 -1.3541234e+000 -1.1330984e+000 -7.8618244e-001 -4.8581021e-002 -5.4766242e-001 -1.3683795e+000 -8.1493901e-001 -1.1233795e+000 -8.5545780e-001 -7.5611692e-001 -1.3670475e+000 -1.1092982e+000 -1.1085310e+000 -8.5930135e-001 -6.5494056e-001 -8.0540488e-001 -3.4312675e-001 -7.4300752e-001 -1.6452943e+000 -8.3777449e-001 -1.0340772e-001 -2.7976690e-001 -1.1478483e+000 -6.3114250e-001 -8.7820027e-001 -8.2400741e-001 -4.7469604e-001 -2.0384139e-001 -3.7968574e-001 -1.2174587e+000 -1.1080071e+000 -1.1355417e+000 -1.2546507e+000 -1.1674414e+000 -1.1432875e+000 -1.1262465e+000 -9.9201162e-001 -8.1601770e-001 -5.9866551e-001 -8.7049607e-001 -6.6083421e-001 -6.0893105e-001 -6.8966522e-001 -1.1068624e+000 -3.8032759e-001 -6.8688757e-001 -5.0489025e-001 -4.7412776e-001 -1.5825957e+000 -1.8752477e-001 -8.0656566e-001 -8.6830585e-001 -5.8770427e-001 -7.2278698e-001 -8.5013550e-001 -3.0858013e-001 -6.2832771e-001 -7.0583370e-001 -9.1337748e-001 -5.8859742e-001 -1.3627314e+000 -5.3462458e-001 -2.0509129e-001  9.7366305e-001 -6.3712284e-001 -9.7463434e-001
 -1.3490325e+000 -5.7935969e-001 -2.7475999e-001 -5.8941061e-001 -2.7581498e-001 -2.1080902e-001 -6.5538507e-001 -9.9998021e-001 -4.8719665e-001 -1.2875509e+000 -1.3155345e+000 -3.8554239e-001 -7.6461336e-001 -6.5035056e-001 -2.6169611e-001 -5.8853457e-001 -9.0713251e-001 -6.6606164e-001 -8.6315919e-001 -5.6610212e-001 -1.2216435e-001 -6.5231201e-001 -1.2897588e+000 -8.6698406e-001 -8.9312660e-001 -6.9146192e-001 -5.5957895e-001 -6.1898384e-003 -2.3397983e-001 -9.7596283e-001 -7.5258488e-001 -1.2169112e+000 -1.3630605e+000 -1.0065062e+000 -9.4980021e-001 -6.0931992e-001 -3.8330876e-001 -7.7357788e-001 -7.3790544e-001 -8.5775319e-001 -1.8871555e-002 -6.0004835e-001 -6.8474753e-001 -8.0500206e-001  2.4393925e-001 -6.6924367e-001 -6.9869681e-001 -3.8109364e-001 -9.6807077e-001 -3.9275137e-001 -3.4063118e-001  2.1791211e-001  7.9610976e-002 -4.5101379e-001  2.9040448e-001 -1.2361824e-001 -2.2235950e-001 -4.5734723e-001 -3.3892304e-001 -4.7745935e-001 -3.5962433e-001 -6.1233408e-001  8.4094872e-001 -1.4758012e-001 -4.4115917e-001 -5.8593438e-001
 -1.5324229e+000 -7.6954627e-001  1.0901901e+000 -5.3590728e-001 -6.4624138e-002  1.5837149e-001 -5.9747269e-002 -2.4837691e-001 -5.1799659e-002 -3.6212394e-001 -1.8600409e-001  3.5648708e-001 -3.5343171e-001  2.9090013e-001  1.2041923e-001 -2.9990115e-001 -1.4333793e-001 -9.7588728e-002 -3.7409855e-001 -1.9505131e-001  1.1886762e-001 -7.9765314e-002 -4.0015872e-001 -1.4536986e-002 -3.5973390e-001 -6.1916574e-001 -4.6148725e-001  1.6176870e-001  2.0381864e-001 -1.2803131e+000 -2.6707236e-001 -6.3064002e-001 -5.3547156e-001 -1.3352762e-001 -2.8075677e-001 -1.5672114e-001 -8.8614260e-001 -1.6082551e-001  2.3544353e-001 -4.2804189e-001  1.4639702e-001 -4.5690057e-001 -4.4670035e-001 -8.2782244e-001 -3.8703123e-001  3.6160392e-001 -2.1088718e-001  1.8249486e-001  2.3963583e-001  3.8701816e-001 -9.1967730e-002 -1.7189061e-001  5.9703703e-001  1.5895815e-001  2.4636682e-001  2.6388703e-001  3.0576572e-001 -5.4528747e-001 -3.0632432e-002  5.2569556e-001  1.1511239e+000 -3.4720729e-001 -1.0732228e+000 -6.5535602e-001  3.8521163e-001 -1.2752700e+000
  1.4789407e-001  1.0488692e+000  1.2411668e+000  7.8185632e-001  6.7124588e-001  7.7706900e-001 -3.0203516e-001  4.7634834e-001  3.6390862e-001  1.8853271e-001  1.0150291e+000  6.6707113e-001  4.2330757e-001  7.0251137e-001  7.8691653e-001  6.5483538e-001  1.4860632e+000  1.1053502e+000  4.1569046e-001  3.0473154e-001  4.5534883e-001  4.1325203e-001  9.6685698e-001 -4.8947764e-001  8.9220760e-001 -3.4414664e-001  2.0086749e-001  6.5516386e-001 -2.4262608e-001  5.4203721e-001  4.7357885e-001  6.6361589e-001  4.4859810e-001  8.2841556e-001  4.7451687e-001 -1.7226830e-001  6.8891974e-001 -4.2651201e-001 -1.5236688e-001 -2.5199460e-001  6.9354941e-001  1.0602763e+000 -6.7579424e-001  1.1801695e+000  4.8258707e-001  2.5483492e-001  4.1864045e-001  4.8140656e-001  7.1595375e-001  6.9102639e-001  1.1071132e+000  8.1413382e-001  6.2300116e-001  1.9590866e-001  6.7322133e-001  1.1364915e+000  5.0514551e-001  1.6173979e-001  1.3217203e+000  2.1641224e-001  5.8921482e-001  5.2796996e-001  4.0389859e-001  1.2787085e-001  4.3575373e-001  5.8073910e-001
 -8.5441810e-001  1.2581077e-001 -2.6309031e-001  2.4338454e-001  1.0081266e-001  5.0817457e-001 -2.2680321e-001  3.4708151e-002 -5.7859090e-001 -1.0165764e-002 -6.9145027e-003  1.0609011e+000 -7.1229415e-002  7.8819247e-001  3.2246897e-001  5.2752026e-002 -8.2837750e-001  2.1487665e-001  5.1849185e-002 -1.4917243e-001  6.3723446e-001  1.3747488e-001 -4.1194234e-001  3.2113866e-004 -2.4779615e-001 -2.0906681e-001  9.2653834e-001  4.7538852e-001  1.3727664e+000  1.3405175e-001  2.9954085e-001  4.4313917e-002  4.2959357e-002  1.5806202e-001  4.6081764e-002  3.6219642e-001  1.5397918e-001  5.3574938e-001  3.9575553e-001  5.6568215e-001 -2.4025822e-001 -9.7120581e-002 -1.7292719e-001 -9.4678314e-001  8.6111174e-002  5.9965685e-001  2.3710104e-002  2.2825113e-001  7.8471482e-001 -1.9848588e-001  4.2054710e-001  2.2522773e-001  9.2849479e-001  4.5215364e-002  8.6946968e-001  6.2684689e-001  4.4726153e-001 -1.1520912e-001  3.4584926e-001 -1.5362747e-001  6.7725095e-001  3.6456592e-001  6.3868998e-002  5.1377759e-001 -5.2222394e-001 -6.0574515e-001
  1.1803327e+000  6.6644543e-001  6.6554500e-003  8.4310632e-001  4.3214510e-002  9.4890591e-001 -3.1911859e-002  1.1850385e+000 -5.6569621e-002  4.6303439e-001  7.3134505e-001  1.1335527e-001  1.5574924e-001  5.3133670e-001  9.3525484e-001  9.5399668e-001  1.4320071e+000  5.7235616e-001 -3.3327490e-001  9.4173676e-002  2.8016792e-001  8.2705882e-001  8.9656548e-001  6.8651391e-001  6.7934251e-001  8.3144255e-001 -2.1972843e-001 -7.1163731e-001  2.7434297e-002  9.8300705e-001  4.2414452e-002  6.7585696e-001  8.5417122e-001  1.3187813e+000  2.5286693e-001 -8.2268810e-002  7.6226501e-001 -6.5142179e-002 -3.8312102e-001 -1.2301680e-001  2.8878138e-001  5.2358885e-001  2.6570854e-001  4.0285137e-001  9.1456661e-001  5.7932430e-001  5.6377822e-001  3.5672478e-001  9.2208525e-001  6.1076465e-001  9.0601972e-001  8.8622981e-001  1.7342709e-001  1.3688669e-001 -8.8923685e-003  8.3122122e-001  9.2798929e-002  1.3056002e-002  1.2108624e+000 -2.0610146e-001  1.0861081e-001 -3.3512058e-001  8.0237553e-001 -4.6345758e-001 -1.2376842e-001 -1.1805329e-001
  6.0422717e-001  2.0320584e-001 -2.8657406e-002 -9.7147774e-001  2.3721727e-001  7.4769238e-001  3.6302312e-001  2.3526392e-001  4.6102106e-001  5.7373760e-001  7.5825429e-001 -9.8584218e-003  3.4190843e-001  6.5526111e-001 -1.8928843e-001  1.8713822e-001  8.1766240e-001  9.1478615e-001  7.3797069e-001  8.1995341e-001 -1.7594676e-002  4.6843122e-001  1.2797450e+000  6.5657850e-001  7.5327516e-001 -5.9555700e-002 -3.5897944e-001  3.1768413e-001 -1.3491648e-003 -8.5539005e-002 -4.5409343e-001  4.0702642e-001  9.5936088e-001  6.0471904e-001  4.1714133e-001 -4.5049589e-001 -2.7283507e-002 -2.3282354e-001  4.5585346e-001  3.7888711e-001  4.0596003e-001  5.1195120e-001 -2.8078832e-001  7.8701430e-001  1.8377376e-001  2.0492246e-001  1.1677665e+000  8.4225894e-001  1.0707799e+000  4.8109821e-001  3.5748241e-001 -5.5897945e-002  1.8487260e-001  2.8916678e-001  6.4454562e-001  8.9998374e-001 -3.2699143e-001  4.9179279e-001  5.5095431e-001  4.7859636e-002  7.4295317e-001  2.8685016e-001 -5.4537157e-001  1.1389568e-001  2.6165489e-001 -8.3447351e-002
  6.9524015e-001  4.1300827e-001  6.5975308e-001 -7.0551064e-001  7.9765571e-002  4.7355493e-001 -2.2230489e-003 -7.8223109e-002 -4.8700762e-001  4.7067587e-001  1.4539278e+000  9.0870054e-001  3.7897331e-001  8.7916342e-001 -1.9400917e-001  1.4296293e-001  7.5886256e-001  1.0053437e+000  9.4758511e-001  6.3279232e-001 -7.1467250e-001  6.6126043e-001  9.1434433e-001  8.3720759e-001  6.3643146e-001  7.0264494e-001 -5.7322309e-001 -2.1984552e-001 -6.5905637e-003 -9.8873335e-001  6.2339160e-001  2.2320911e-001  6.7375865e-001  4.4918158e-001  7.2996664e-001  1.6392155e-001 -1.1703800e+000 -6.5674014e-001 -2.5045095e-001 -4.4027414e-001  4.9667319e-001  5.4031809e-001  1.7407751e+000  6.2055617e-001  3.6892167e-001 -2.2913665e-001  7.6360311e-001  7.3122744e-001  1.5875921e+000  4.7333856e-001 -1.1515103e-001 -5.6030423e-001  2.8221740e-001  5.4683724e-001  7.4343552e-001  1.0545440e+000  7.6552400e-002  2.0032241e-001  4.1439910e-001 -1.9757230e-001  1.0518953e-001 -1.1003780e-002 -1.9708064e+000 -2.7564765e-002  1.0983202e+000 -3.0219367e-001
  1.4635238e-001  9.9458824e-001 -4.2056039e-001 -1.0335680e+000  3.5593190e-001 -8.5918045e-001  4.1391358e-001  2.9724312e-001  1.8344148e-001  7.3092327e-001  8.3552719e-001 -3.4164946e-001  1.7752811e-001  7.1959572e-002 -3.2922334e-001  2.4563648e-002  5.8750298e-001  7.0814659e-002  9.8815691e-001  8.0170514e-001 -2.3387797e-001  1.3048619e-001  1.2785179e+000  7.4544576e-001  1.0961492e+000 -3.3783401e-002  4.2455664e-001 -3.2207880e-002 -1.0457480e-001 -2.9403266e-001 -1.6999843e-001  2.0445964e-001  1.9429532e-001  3.4696532e-001  6.3740036e-001  1.0394108e-001 -1.1515411e-001 -3.4708355e-001 -4.9296291e-001  3.6986635e-001 -3.0435608e-001  1.0952827e+000  6.8227223e-001  8.8355091e-001  2.1853666e-001  2.4667659e-001  1.2538075e+000  1.4178998e+000  1.1900648e+000  7.8287055e-001  1.1755371e-001 -1.3292532e-001 -5.3973792e-002  1.9869479e-001 -4.9841437e-001  9.2280361e-001  1.2402413e-002  3.3345013e-001  6.7271715e-001  3.0639837e-001 -3.8844423e-001  4.8976718e-001 -1.3230776e-001  9.0798963e-002  8.5724770e-001 -7.5131013e-002
 -1.2601001e+000  3.9337083e-001  1.3434547e+000 -5.1005565e-001  3.2899112e-001 -1.0129840e+000 -9.4444489e-002  3.7042734e-001  4.3105056e-001  3.4291819e-001  2.5169635e-001 -1.0961830e+000  2.1714782e-001 -3.0376604e-001 -5.9427817e-001 -2.2734788e-002  6.5191173e-001  9.2566455e-001  1.8775015e-001  7.3831900e-001 -1.7049622e-001 -1.0797483e-001  3.2939462e-001  5.1933734e-001  5.1159636e-001 -3.9021311e-001  2.9554664e-001 -1.4618625e-001 -4.0933992e-002 -2.3274161e-001 -2.2389346e-001  2.5580290e-001 -4.7379426e-001 -2.2028608e-001  4.6750312e-001  6.1386055e-001 -2.4680873e-001 -2.2002719e-001 -1.0763244e-001 -1.1087438e-001  4.1630666e-001  3.7202281e-001  3.6536594e-001  8.4305872e-002  3.1254524e-001  1.1823572e+000  7.7150008e-001  8.6719475e-001  1.1500460e+000 -4.1744504e-002  1.7918836e-001 -4.2727712e-001 -3.4620977e-001  3.4162932e-001 -1.7209965e-001  4.1735711e-001  4.9971600e-001  6.0403394e-001  5.3807966e-002  1.7940201e-001 -5.1095920e-002  3.6594048e-001 -6.3196897e-002  1.0517203e+000  4.9230533e-001 -1.3762838e-001
 -5.1132068e-001 -2.5445889e-001  1.2561075e-001  2.0868578e-001  3.7499974e-002 -1.2826586e-001 -4.9013756e-001  9.9265463e-001  5.3620105e-001  1.7625808e-001  3.2471518e-002 -2.8696278e-002 -3.7541516e-002 -1.4505412e-001  3.6578104e-002  1.2110369e-001  2.2632573e-001 -6.5561973e-003 -1.8459773e-002 -3.5702883e-002 -9.2511122e-003  6.5881067e-002 -3.9105103e-001 -4.4400120e-001  8.4060968e-002 -1.4288077e-001  2.8055706e-001  1.3836597e-001 -1.9150785e-001 -8.2733822e-002  6.2496423e-002 -2.3820921e-002 -5.6977656e-001 -7.1687022e-001  1.5996711e-001  1.9385637e-001 -2.4560045e-001 -4.3660547e-001  1.8185423e-001 -7.2455435e-002  3.5815498e-002  3.4058967e-002  1.4264365e-001 -8.8471459e-002 -1.8570721e-001  1.7555161e-001 -3.0218750e-001  4.1421741e-001  4.2445859e-001  1.9370527e-001  4.2925794e-001  1.7946597e-002  2.6076515e-001 -3.6753030e-002  2.5352936e-001  1.7389249e-001  4.1610951e-001  4.6458183e-001  7.9972956e-001  1.1743249e-002 -3.9430704e-001  1.6783168e-001  4.2593301e-001  8.1012789e-002  1.1165133e-001  3.4290369e-001
 -3.4630561e-001 -4.9322690e-001  1.0922512e+000  4.5626966e-001  5.1320786e-001  1.1940056e+000 -3.2993110e-001  7.9671177e-001 -2.5051757e-002  1.2803061e-001  1.5403160e-001  2.8545443e-001 -4.5734868e-001  7.4934049e-001  3.6639546e-001  5.3008321e-001  1.0363767e-001  2.3002608e-001  2.3288139e-001  7.7621911e-001  6.8377616e-001  7.2866663e-001  6.4229497e-001  1.3408303e-001  5.0656403e-001 -2.8452008e-002  3.5150119e-001  1.5428317e-001  8.6098544e-001  4.7223041e-002  5.2582913e-001  1.7558848e-001  5.4556044e-001  4.8925121e-001  2.3906571e-001  7.7929032e-001 -4.6399233e-002  4.0980300e-001  7.9131423e-001  7.6497896e-001  3.6962303e-002  8.7851214e-001 -7.0464995e-002  1.1714940e+000  9.6883075e-001  7.2815734e-003  6.5003911e-001  7.2514439e-001  8.0837552e-001  5.2505251e-001  5.5415854e-001  3.9345449e-001  7.9972425e-001  2.0965031e-001  4.7064059e-001  1.7111667e-001  2.0631643e-001  2.6918995e-001  5.3699161e-001  1.0438755e-002  1.9223590e+000  5.4274171e-001  1.4666087e+000 -5.5863785e-003 -2.3284625e-001  8.1117770e-001
 -6.7177408e-001 -5.0127908e-001 -1.6449407e-001  6.7482360e-001  2.8878124e-001  5.5789684e-001 -2.8576195e-001  4.1469081e-001 -5.2887517e-001 -9.0071629e-002 -1.7933049e-002  3.9657520e-001 -5.6386831e-001  7.8292694e-002  2.6643802e-001  4.8819841e-001 -2.6728317e-001 -2.0512770e-001 -2.9912375e-001 -1.9328665e-001  1.3338303e-002  2.1132119e-001 -1.2980341e-001 -4.6363253e-001 -3.7808977e-001 -2.0655948e-001  7.9847676e-001  5.6662048e-001  9.3799626e-001  1.1238817e+000  4.7456820e-001 -3.0123570e-001  1.7955843e-001 -1.3238226e-001 -4.1100903e-001  1.0942582e-001  1.7082369e-001  6.3157491e-001  9.5758547e-001  5.6010586e-001  2.8247752e-001  8.8903140e-002 -7.4778681e-002 -1.2909160e-001  2.6343396e-001 -9.3961644e-001  1.7045143e-002 -2.2151925e-001 -3.7321249e-002 -9.1704894e-001  4.1623142e-001  3.7228249e-001  2.3550182e-001 -2.8775523e-001  1.5301911e-001 -4.5919986e-001 -4.7351120e-002 -3.8589270e-001 -1.9346757e-001 -5.6898261e-001  2.1089925e-001  2.2560324e-001  1.3901886e+000 -5.3873987e-002 -9.1213021e-001  6.3463048e-001
  1.0659475e+000 -5.4690225e-001  4.7075308e-001  1.1037347e+000 -4.6503985e-001  2.8659683e-001  2.6004560e-001  2.0652266e-001 -3.8486950e-001  1.0069149e-001  2.9976276e-001  2.0127084e-001 -3.1751712e-001  4.2533687e-001  5.8038281e-001  5.7785419e-001  6.0624629e-001  5.4791487e-001  9.3378544e-001  8.1385313e-002  1.7829004e-001  5.4739210e-001  4.9511137e-001 -6.3182775e-001  4.8087005e-003 -2.5519571e-001  5.1072982e-001  7.5644521e-001  1.1718084e+000  4.8823322e-001  6.7420445e-001  1.2304629e-001  8.1149943e-001  4.6314605e-001 -7.8190829e-002  2.8430666e-001  8.2027855e-001  1.0323913e+000  9.7254910e-001  6.2075670e-001  9.1083061e-003  2.4313650e-001 -5.1232558e-002  1.8707886e-001  4.5097944e-001 -6.8970848e-003 -6.3676601e-002  8.7414015e-001  8.8192560e-001 -3.6602285e-002  7.3966687e-001  5.7609778e-001  4.1251496e-001  1.2040664e-001  3.6743001e-001  4.2425011e-002 -3.6139584e-002 -4.5171022e-001  8.3130170e-002  1.8360512e-001 -1.5472568e-002 -1.3312735e-001  1.2315431e-001 -6.6808818e-002 -1.7984713e-001  1.6412690e+000
  3.6007073e-001 -1.7595358e-001  2.0588216e-001 -5.2588797e-002 -6.4976178e-001 -4.5431557e-001 -8.9473830e-001 -6.0799420e-001 -3.0781955e-001  5.6277668e-002 -3.8752087e-001  2.6235197e-001 -6.8860604e-001  1.2510256e-001 -5.8273570e-001 -2.0567108e-001 -3.5854368e-001 -1.5277779e-001  1.6943672e-001 -2.4330727e-001  1.9915796e-001  8.6042169e-001  2.3037588e-001 -4.4832613e-001 -1.4629218e-001 -6.6324911e-001 -1.9200087e-001 -4.2490004e-001  2.2854095e-001 -2.0311430e-001 -2.1645646e-002 -6.7134039e-001 -4.3768397e-002  3.7613684e-002 -7.8021531e-001 -1.8688850e-001 -2.4078749e-001  4.7847496e-001  1.5622785e-001  2.8143254e-001 -2.0781820e-001  2.7710369e-001 -5.3655412e-001  8.0721761e-002  4.3031970e-001  5.0172751e-001 -1.1392580e-001  2.3333134e-001  7.5288295e-001  9.9381474e-002 -3.0012539e-001 -5.9511955e-001 -2.6734605e-002 -1.6359445e-001 -4.5440343e-001 -3.2702326e-001  1.4139326e-001 -2.6428399e-001 -3.5191886e-001 -5.6504957e-001  5.4747547e-002  3.9593752e-001  3.6222664e-001  3.5364786e-001 -3.6113874e-002  2.3632297e-001
  2.2690033e-001  3.1784343e-001  8.1237363e-001 -1.1233055e+000  1.0564600e-001 -8.8128180e-001  1.1076902e-001  2.9175500e-003 -2.6571543e-002  3.5794606e-001  2.8756593e-001  2.8493912e-001  2.1338617e-001  5.4352686e-001 -7.4336812e-002  1.9633043e-001 -1.5253004e-002 -5.8071637e-001  8.4998797e-004  1.4892500e-001  3.0501422e-001  4.4389440e-001  1.4230080e-001  6.7974545e-001  2.5790377e-001  1.3232667e-001 -2.8832732e-002 -1.3613635e-001  3.3677536e-001  5.6415075e-001  7.0944406e-001 -8.4278018e-002  9.9209594e-001  5.9013431e-001  3.2143487e-001  4.1315764e-001  3.4513460e-001  2.8487859e-001 -3.4810611e-001  1.3610080e-002  3.7924687e-001  4.3894580e-001  3.4371847e-001  3.3882173e-001  7.7317344e-001  7.3696078e-001  8.0868535e-001  8.7062100e-001  9.6444040e-001  1.9748386e-001  2.8902659e-001  2.0532655e-001  6.8977140e-001  4.8950593e-001 -2.2059719e-001  3.3007148e-001  7.4851183e-001  3.3201350e-002  1.7626380e-001  2.0693053e-001  1.0247464e+000  6.8216697e-001 -3.0300474e-001  1.1348940e-001  4.3516757e-001  7.1214727e-001
  8.6085415e-002  6.3046842e-001  1.1042339e-001 -6.6490990e-001  5.6015657e-001 -8.1871729e-002  2.7994535e-002  7.0463112e-001 -2.4795999e-001  2.7007277e-001 -3.3006410e-001  9.3749115e-002 -3.7408686e-001  2.6927185e-001 -1.5605270e-002  2.9754035e-001  1.9246797e-001 -1.0244247e-001 -3.9397346e-002 -4.6297407e-001  5.0912022e-001  4.2845423e-001  1.9712432e-001  1.6072633e+000 -2.7332821e-001  6.1390864e-001  2.4635797e-001 -7.8606602e-003  5.5242710e-001  7.2960575e-001  5.7562999e-001  5.5030493e-001  1.6130948e-001 -2.3309399e-001  5.3102338e-001  8.1362427e-001  2.0898659e-001  6.9756049e-002  2.5233287e-001 -2.1766396e-001 -1.5243053e-001  2.1945566e-001  6.5715171e-001  6.2905436e-001  7.0181668e-001  1.1838319e+000  5.4370769e-001  1.2168758e+000  2.1741930e-001  3.7396550e-001 -4.1596183e-001 -9.4704289e-002  9.1752546e-001  1.4261834e-001  4.0335395e-001  2.0593652e-001  9.3179742e-001 -3.4848734e-001  2.0977619e-001 -4.3313061e-001  7.6345741e-001  3.9081537e-001 -1.3362098e-001  1.9996589e-001  8.7447612e-001  1.5210425e-001
  1.1507715e-001  6.2074008e-001  1.0658922e+000  6.4357746e-002  3.5745422e-001  2.7478402e-001  3.8470022e-002  7.2097524e-001  3.4320493e-001  4.3462219e-001  7.4311061e-001  8.0624607e-001  5.6023002e-001  9.1745564e-001  7.5567358e-001  5.5742725e-001  4.7232781e-001  6.9926587e-001  3.8398308e-001  3.1386550e-001  7.3705686e-001  6.6634454e-001  5.6131059e-001  5.3520857e-001  2.4912473e-001  2.8857382e-001  5.2785428e-002  3.4509111e-001  5.7659819e-001  8.9545675e-001  5.1746064e-001  8.5317403e-001  3.7045252e-001  5.2387068e-001  6.8443470e-001  6.1861457e-001  1.0458147e+000  4.2683748e-001  3.7108009e-001  5.6123591e-002  9.3413440e-001  2.6685088e-001  1.0463228e+000  8.7432225e-001  8.6290779e-001  7.2516971e-001  7.8235288e-001  9.2933860e-001  1.5114239e+000  1.8487806e-001  8.5316339e-001  8.4988635e-001  8.4457809e-001  2.2628617e-001  1.0635083e+000  8.7283940e-001  1.2211522e+000  4.0992342e-001  1.1871051e+000 -4.0676026e-001  4.2576276e-001  4.6945234e-001 -7.2760636e-001  3.5564222e-001  2.6977091e-001  9.2782155e-001
  5.9759483e-001  3.6534237e-001  5.6864983e-001  1.3429477e-001  1.6128497e-001 -1.9355594e-001 -1.3182836e-001  7.5758472e-001 -2.2620338e-001  6.1606106e-001  2.5857613e-001  6.1684502e-001  2.0179903e-001  4.0435987e-001  5.2687622e-001  5.4368223e-001  3.4184012e-001  7.5427045e-001  3.6168347e-001  3.4224345e-001  9.9718228e-001  7.0614072e-001  8.5491600e-001 -1.4389681e-001  3.1868286e-001  1.7017654e-001 -2.1032264e-001  3.5844543e-001  2.1308713e-001  7.7047319e-001  6.9696096e-001  7.5807855e-001  6.5360483e-001  1.7831026e-001  6.1059386e-001  2.6820191e-001  4.0288466e-001  2.6350160e-001  4.8057352e-001  5.7082619e-001  3.8351577e-002  1.8690360e-001 -6.6385876e-001  7.4443225e-001  2.0222141e-001  6.7635512e-002  2.1159260e-002  3.1471998e-001  3.5936065e-001  2.7681727e-001  5.5802537e-001  4.4253926e-001  4.2195097e-001  2.9715152e-002  1.1394503e+000  5.0150086e-001  8.0283803e-001 -1.6844910e-002  1.0078366e+000 -3.2040884e-001  5.9301369e-001  2.9902848e-001  4.5789483e-001 -3.8112092e-001  3.4144890e-001  1.1714624e+000
  1.8291021e-001 -6.8876686e-001 -1.7891629e+000 -3.0804690e-001 -6.8856727e-001 -2.5154416e+000 -1.6788647e+000 -5.0283722e-001 -7.2000187e-002 -5.6346872e-001 -3.1483265e-001 -7.2617719e-001 -1.0906099e+000 -1.2941283e+000 -5.0030424e-001 -4.1014468e-001  4.6046131e-001  2.7193110e-001  1.0570194e-001 -1.3511546e-002  4.7500824e-001  2.8876513e-001 -3.0336478e-001 -8.9424061e-001 -8.1796205e-001 -5.7826791e-001 -1.2902830e+000 -9.3373122e-001 -1.5436316e+000  4.0572623e-001 -8.1347658e-001 -2.8538717e-001 -6.7732095e-002 -4.6941787e-001 -5.8049065e-001 -9.4501432e-001 -6.3126455e-001 -1.0624985e+000 -1.2368441e+000 -7.5922966e-001  6.3141404e-001 -7.5281101e-001 -9.5032401e-001 -3.9750800e-001 -7.5794017e-002 -1.0495425e+000 -2.1975273e-001  2.4187413e-001 -2.9435205e-001 -4.1515867e-001 -4.2288385e-001 -2.0552197e-001 -2.2432359e-001 -8.5598786e-001  5.2689828e-002 -1.5330876e-001 -5.4591454e-001 -4.3331660e-001 -3.8575046e-001 -1.8964102e+000 -3.6951404e-002 -3.6891117e-001  5.3088928e-001 -2.4663643e-001 -2.4403330e-001  7.1785393e-001
  1.6788816e+000 -6.7131618e-002  3.2510248e-001 -8.1152197e-001  6.7351465e-001 -3.9991933e-002 -4.5221488e-001  1.1856164e+000  7.2187268e-001  1.7727016e-001  2.7554357e-001  7.0027970e-001  6.1116243e-002  3.7643300e-001  9.6360368e-001  8.9356630e-001  2.5093168e-001  1.0815879e+000  9.3070399e-001  2.9271921e-001  9.9558524e-001  9.8205686e-001  3.2846681e-001 -1.4222035e-002 -7.6924716e-002  4.7734604e-001  2.6144861e-001  6.3022182e-001  2.1630427e-002  2.1127990e+000 -3.0862087e-001  8.1545966e-001  9.7152144e-001  9.4434603e-001  5.4914780e-001 -1.6814060e-001  1.3081881e+000  1.8419700e-001  3.9423609e-001  1.0955900e+000  5.2868688e-001  1.1848332e-002 -3.8929838e-001  8.1961453e-001  2.2060671e-001 -9.6792074e-003 -1.5908250e-001  9.3657780e-001  4.8564449e-001  2.6044175e-001  1.2723196e+000  1.2137124e+000  6.6889019e-001  4.2237167e-001  1.2095376e+000  2.2002614e-001  3.2851676e-001  2.3983247e-001  7.0957404e-001 -9.1910701e-001  1.2216630e+000  3.0057240e-001 -2.0379955e-001  1.2082520e+000 -2.3051106e-001  8.8543606e-001
  1.0522805e+000 -3.8192427e-001  1.5419935e+000 -8.8623351e-001  3.3695162e-002  5.7534400e-002 -4.0140333e-001  7.1057496e-001 -1.5913817e-001  1.3731268e-001  5.1316465e-001  5.8379248e-001  7.7506827e-002  8.1802209e-001  9.1842910e-001  6.4862066e-001  1.2575671e+000  1.1098812e+000  5.9028361e-001  3.4307250e-001  9.7764959e-001  1.2866249e+000  8.9073871e-001  8.3823748e-001  1.5345314e-001  4.9032125e-001 -7.7463904e-002  7.0848925e-001 -1.1357489e-001  5.9111276e-001  1.6326226e-001  1.8643251e-001  5.9869185e-001  1.0653523e+000  2.8777975e-002 -3.2671192e-001  5.0937501e-001 -4.0367935e-001  3.4575978e-001 -8.9846354e-002  4.7523683e-001  2.8956614e-001  1.0600210e+000  7.9361021e-001  8.0360642e-001 -4.3251664e-001  1.4719037e-003  5.5995262e-001 -1.7264209e-001 -2.2807058e-001  1.1013588e+000  1.1970782e+000  3.2444237e-001  1.7118976e-001  3.7003758e-001  8.0060345e-001  2.1660760e-001  5.4955524e-002  6.5683019e-001 -1.5278886e+000  2.2259057e+000 -6.1196568e-002 -8.3696503e-002  8.6109990e-001 -3.2319688e-001  3.5748462e-001
  8.5953222e-001  1.4249683e+000  1.0328078e+000 -2.2219694e-001  4.0439692e-001  5.3475474e-001 -1.5277172e-001  7.6346008e-001  5.1419066e-001  7.8908228e-001  1.1837290e+000  5.8216759e-001 -2.7042246e-002  7.2491802e-001  4.5439466e-001  7.6946575e-001  8.9866183e-001  1.6132144e+000  8.7614877e-001  1.1412813e+000  8.9005676e-001  4.0261994e-001  1.8739036e+000  7.7568853e-002  9.6247858e-001  1.9201276e-001  9.4258561e-001 -3.6401471e-002 -1.6343979e-001  2.0671009e-001  2.5854330e-001  1.1212700e-001  7.3642971e-001  8.4195543e-001  7.7825207e-001 -4.0763373e-002  3.0395431e-001 -9.5587371e-003 -1.8749679e-001  8.8524060e-001  3.4200780e-001  5.8485010e-001 -2.3255804e-001  1.3960777e+000  6.7892499e-001  3.1036619e-001  1.1820242e+000  1.0768078e+000  8.2407011e-001  5.5462536e-001  1.0171626e+000  1.0295461e+000  3.6318836e-001  3.6582492e-001  4.8682442e-001  1.4529290e+000  9.0963838e-002  1.1840569e+000  1.1762517e+000 -3.1738475e-001  2.1428660e+000  1.3246517e+000  3.0556714e-001 -9.7224180e-001  2.0224598e+000  2.0784193e+000
  5.0334984e-001  7.7026513e-001  1.7557901e+000  7.8247069e-001  3.9480535e-001  2.9906352e-001 -3.7686773e-001  5.5016461e-001 -1.7189510e-001  4.9906302e-001  5.2447764e-001  6.4359105e-001 -3.2733269e-001  6.1907374e-001  1.1069943e+000  6.1984458e-001  5.8339897e-001 -3.0173775e-001 -7.1822353e-001  1.5126381e-001 -7.7348896e-002  3.8201467e-001  6.2096856e-001  1.8223398e-002  2.1251685e-001 -2.0780206e-001  4.0442760e-001 -2.0561349e-001 -1.8185897e-001  1.0454289e-001  6.2683022e-001 -5.7906260e-002  3.2118376e-001  3.5490141e-001  1.2387709e-001  5.9845072e-001  3.5847409e-001 -2.4801844e-001 -3.8924064e-001  5.4455796e-001  3.2348488e-001  7.4877206e-001 -1.1215481e-001  2.6587502e-001  5.5373831e-001  3.4119731e-001  8.0162329e-001  3.3295772e-003  6.3961968e-001  8.4156022e-001  1.1962557e+000  1.1831340e+000  8.4425601e-001 -2.8329238e-001  1.8894766e-001  1.5242610e+000  2.4437213e-001  2.8946345e-001  6.2592634e-001 -4.1361243e-001  1.0028314e+000  8.4374627e-001  8.9867792e-001 -4.1074897e-001  1.1117007e+000  7.0761741e-001
 -9.2276489e-001 -9.9430052e-001 -6.0114802e-001 -7.2579057e-001 -3.5371202e-001 -7.9287240e-001 -4.9999871e-001 -8.4252051e-001 -3.0022591e-001 -3.9502674e-001 -1.3510604e+000 -1.2434414e+000 -9.4545021e-001 -9.6402939e-001 -6.8287647e-001 -7.5729036e-001 -1.1124598e+000 -1.4563575e+000 -1.6444741e+000 -8.3446152e-001 -1.1899130e+000 -1.3822406e+000 -1.6547844e+000 -1.7419967e+000 -1.3831900e+000 -7.6785186e-001 -1.0273977e+000 -7.1659628e-001 -8.9987735e-001 -6.5559598e-001 -5.9654410e-001 -1.0735878e+000 -1.3001898e+000 -1.1107572e+000 -1.0524256e+000 -7.9030306e-001 -8.7409101e-001 -1.1084684e+000 -5.3083820e-001 -7.9144435e-001 -6.9909782e-001 -5.7930057e-001 -1.2456480e+000 -7.9680303e-001 -8.4521521e-001 -1.1198944e+000 -2.5153134e-001 -9.7698830e-001 -4.0665089e-001 -2.2461807e-001 -2.5083493e-001 -6.4430390e-001 -5.4507077e-001 -5.6874680e-001 -3.4571526e-001 -1.0303919e-001 -5.6833968e-001  9.8210783e-002 -8.9613278e-001 -4.3309214e-001 -6.4710976e-001 -5.4585862e-001 -2.5381701e-001 -5.4119045e-001 -7.8218390e-001 -1.6592194e-001
 -1.6826473e+000 -7.0110746e-001 -1.3282454e+000 -1.1121656e+000 -3.5582042e-001 -2.2441834e+000 -2.0208835e+000 -7.9174957e-001 -2.1136831e-001 -6.9430731e-001 -1.5676056e+000 -1.4258747e+000 -9.6867817e-001 -1.1594882e+000 -9.4925359e-001 -1.2586084e+000 -8.8132689e-001 -1.1601760e+000 -8.7995723e-001 -1.2857014e+000 -4.1214184e-001 -6.6353040e-001 -2.2895899e+000 -1.5064716e+000 -1.4656383e+000 -1.0132968e+000 -1.6094092e+000 -4.0609855e-001 -7.6105759e-001 -1.3717004e+000 -1.3805379e+000 -9.2916445e-001 -2.0022430e+000 -1.3359519e+000 -7.9839336e-001 -1.5272934e+000 -1.4628138e+000 -1.4229124e+000 -1.2715957e+000 -2.3115698e+000 -1.0197734e+000 -9.9726342e-001 -1.5529020e+000 -1.7535259e+000 -9.2301751e-001 -1.0312543e+000 -1.4484003e+000 -7.5217430e-001 -1.4743045e+000 -4.5072345e-001 -1.4775985e+000 -1.0053875e+000 -9.8501209e-001 -1.0051927e-001 -1.9415789e+000 -5.6866644e-001 -4.0383230e-001 -8.4166751e-002 -1.2938536e-001 -8.3982972e-001 -1.0000538e+000 -9.7120682e-001 -4.6372820e-001  1.0858599e-001 -1.3508418e+000 -1.0012059e+000
 -6.7702895e-001 -8.6382372e-001 -9.1724243e-001  5.6626897e-001 -4.6151833e-001  1.2436324e+000 -4.3637652e-001 -3.3599224e-001 -1.1807654e-001 -6.4974296e-001 -2.0505192e-001 -3.3292608e-001 -1.2219883e-001 -3.1450007e-001  1.1000378e+000  6.1996188e-001 -1.7151188e-001 -9.8540398e-002 -2.7329653e-001 -2.5204319e-001 -9.4873446e-002 -7.0040043e-001 -9.8865021e-001 -5.9247378e-001 -5.0050242e-001 -1.5109362e-001 -4.5394042e-001 -1.3559235e+000 -4.6992905e-001  3.7534944e-001 -1.0493555e-001 -6.8063939e-001  1.0262711e-001 -2.8092540e-001 -7.8845623e-001 -8.4176244e-001  3.5510488e-001 -4.3999246e-001 -1.4534665e+000 -9.2168369e-001 -4.0682092e-001 -5.1034511e-001 -6.8650971e-001 -1.1060841e+000 -5.5713521e-001 -6.1750202e-001 -8.3674009e-001 -7.4259651e-001 -1.9904723e-001 -5.7751422e-001  2.3231813e-001  8.6304367e-001  1.9313896e-002 -5.9098595e-001 -2.9772984e-001 -5.2646551e-001 -5.8662560e-001 -5.0423869e-001 -8.1235480e-002 -5.6153627e-001  2.5387429e-001 -4.2161735e-001 -7.6877303e-001 -9.1297383e-001 -3.3307420e-001 -4.5513800e-001
  1.1891607e-001  2.1213040e-001 -4.7773539e-001  8.7312733e-002 -4.4710084e-001 -4.5856659e-002 -6.0932530e-001  6.3081891e-002 -2.3716286e-001 -4.4770339e-001  1.9556947e-001 -3.5031597e-002 -8.3802109e-002  1.2623788e-001  7.8005678e-001  3.9242248e-001 -1.1938972e-001 -3.9408511e-001 -8.0777989e-001 -3.9261174e-001 -2.6134128e-001 -3.1536592e-001 -1.9090145e-001  3.1228595e-001  3.5385181e-003 -2.0004564e-001 -5.8002470e-001 -7.9853017e-001 -1.9410999e-001  3.7899239e-001  2.6353927e-001  2.5637605e-001  1.3494954e-001 -1.6176820e-002 -2.0143255e-003  2.6852031e-001  4.4655865e-001 -4.3781666e-001 -6.1957239e-001 -1.5492987e-001  5.9495702e-002 -2.1759820e-001  1.9453688e-001 -5.0123014e-001 -8.7637415e-002  1.3056255e-001 -4.8115044e-001 -9.7144933e-001 -2.6604736e-001 -1.3841195e-001  9.5881350e-002  4.2277706e-001  2.8207342e-001  5.1997611e-002 -2.1632650e-001 -1.9745797e-001 -1.8424543e-001 -2.9793840e-001  6.8733549e-002 -5.4750115e-001 -7.7616904e-001 -3.8808530e-001 -1.3527719e-001 -2.0571507e-002  2.2661912e-001  6.9551447e-001
  8.3072951e-001 -5.1237302e-001 -6.7542252e-001  2.8498160e-001 -2.7643683e-001  8.4272403e-002  3.8044836e-001  4.0076912e-001 -1.8734697e-001  1.1639322e-001  1.1683888e-001  4.5833348e-002 -9.1262742e-002 -1.7004611e-001 -1.6830820e-002 -2.3962551e-001  4.8686269e-001  1.8506648e-002 -2.9436521e-001  3.1806037e-001 -2.2372514e-001  1.8973319e-002  7.3115674e-001 -1.7964511e-001  2.9012790e-001  5.6476734e-001 -1.1022249e-001  1.4259945e-001  1.2716638e-001 -2.9755208e-001 -1.5760045e-001 -1.4526141e-002  3.6164985e-001 -5.9386852e-001 -2.8053559e-002  3.5805682e-002  1.2309085e-001  3.4406531e-001  2.3307512e-001  2.1463277e-001  2.8739425e-001 -1.6638575e-001 -3.4740724e-001  4.8942805e-001 -2.9586055e-001  3.0757711e-001 -2.7919870e-001 -8.9114252e-001 -2.4739377e-001 -3.8294316e-001 -4.2830426e-001 -2.7438500e-001  1.9760953e-001 -1.8024563e-001  2.2262754e-001 -7.3508795e-001 -1.9717184e-001 -4.3094546e-001 -2.3012324e-001  1.2455164e-001 -1.0198278e+000 -2.4595870e-001 -7.3418868e-001 -9.9845742e-003 -8.3340993e-001  3.0255597e-001
 -4.7424321e-001 -1.7270756e-001  2.6077053e-002  1.2824328e+000  8.0262732e-002  4.6035804e-001  7.6425356e-002  3.9077939e-001  9.9425592e-002 -7.0043139e-001  1.6105140e-001 -1.1503190e+000 -2.3918183e-001 -1.3025428e-001 -3.5587486e-001 -3.2492964e-001 -5.3883562e-001 -2.4802315e-001 -5.3308025e-001 -3.7099741e-001  4.4468264e-001  2.6055076e-001  2.7269738e-001 -1.7298941e-001  9.4784011e-002  6.3189590e-001  2.0417884e-001  5.5770844e-001  7.5403339e-001 -2.7471159e-002 -5.9066580e-001 -2.7803759e-001  4.5424119e-001  9.5803228e-002 -1.2314857e-001 -2.7736762e-002 -2.2747630e-001  4.6779265e-001  8.5488592e-001  4.8491847e-002 -1.2016688e-001 -5.4572593e-001 -4.9293292e-001  3.3243429e-001 -5.9864674e-001  6.2133524e-002 -1.1157276e+000 -1.4477618e+000 -1.2141898e+000 -4.7914358e-001 -2.5124783e-001 -2.5941033e-001 -1.2224245e-001 -5.4563472e-001 -6.7839348e-001 -7.1715371e-001 -1.3194624e-001 -4.8706243e-001 -2.0986872e-001 -4.9880997e-004 -3.4729819e-001 -2.6438258e-001 -6.3635296e-001  3.9965633e-001 -4.5525562e-001 -1.7453011e+000
 -6.2027251e-001 -1.6592758e-002  7.3513543e-001  2.0323474e-001 -1.0775077e-002  6.6728140e-001  7.3649742e-001  6.2502094e-001 -1.2385826e-002  7.6444831e-002  6.0094972e-001 -2.2861659e-001 -1.9561619e-002  2.3334829e-001 -4.2103619e-001  2.6788501e-001 -1.9764895e-001  3.3066167e-001  1.1154761e+000  3.4891787e-001  1.0403665e+000  6.6943025e-003  6.7444887e-001 -2.0845039e-002  7.3200942e-001  2.1737510e-002  9.9373516e-001  1.1750402e+000  1.2465758e+000  3.2982141e-002 -1.8545796e-003  5.5291411e-001  6.2538408e-001 -1.3479949e-001  6.3821026e-001 -2.5129546e-001 -3.4124069e-001  7.1923668e-001  1.1088924e+000  1.1815549e+000 -4.8550849e-002 -9.3719206e-002 -6.8708490e-001  5.8576017e-001 -2.7683076e-001  6.2948625e-001 -1.8176858e-001 -1.7371407e-001 -5.4601873e-001 -5.3011607e-001 -5.6970012e-002 -4.2133402e-001  6.7596644e-002 -3.8229187e-001 -1.8447017e-001 -4.0670663e-001  3.1763289e-001 -1.4671387e-001  5.3190728e-001  5.0173636e-001  2.5067621e-001  1.9381956e-001 -8.4518358e-001 -8.4592528e-001 -1.6829680e-001  6.8718522e-002
  3.0244497e-001  3.6374666e-002 -4.2287263e-001  3.5464358e-001 -1.9876218e-001 -2.3869010e-001  2.1543258e-001 -3.3052928e-001 -4.0154282e-001 -5.7300702e-001  9.0553673e-002  7.2480735e-003 -3.7448735e-002 -1.0027675e-001 -2.7432547e-001 -3.1093388e-002 -1.0882840e-001  6.6183331e-001 -1.4428879e-001 -5.6915460e-001  1.3334415e-001 -2.7336477e-001 -2.5519975e-001 -3.0489498e-001 -6.4028474e-002 -8.9999214e-002  1.8283276e-001  9.0777563e-001  4.6046899e-001 -4.5474529e-001 -3.0749150e-001 -1.5550379e-001  2.9195808e-001  2.3291095e-001  9.0848365e-003 -6.0385307e-001 -5.2363205e-001  3.8519886e-001  6.7725478e-001  5.3320583e-001 -4.6718432e-001 -1.6327183e-001 -6.4806256e-001 -6.6035636e-001 -5.3015736e-001 -1.0574323e-001 -4.9403898e-001  1.5816218e-001 -3.0044289e-001 -1.3913242e-001 -2.1376716e-001 -7.1344832e-001 -1.3602649e-001 -1.9775657e-001 -3.5252519e-002 -1.7367049e-001 -2.9116558e-001 -5.6135395e-001 -1.9745393e-001 -5.0233551e-003 -4.3101534e-002  2.5588276e-002 -4.1739685e-001 -5.4340325e-001 -3.5428832e-001 -4.2395706e-001
 -2.9684461e-001 -2.4784519e-002 -4.9579532e-001  1.0850964e+000  6.0871399e-002 -8.6232777e-002  7.0654837e-001 -1.6391425e-001 -7.9601567e-002 -5.2166641e-003 -2.8398084e-001  8.0966864e-001  1.3696684e-001  3.2542571e-001 -8.4778677e-002  4.5543367e-002  4.9472980e-001  2.0604216e-001  5.5216234e-001 -5.0394095e-001 -2.3039168e-001  7.2629090e-002 -1.0320739e+000  4.9886668e-002  2.5398989e-002 -1.1323404e-001  8.4995865e-001  9.0032706e-001  2.0019289e-001  1.9498937e-001 -1.5046510e-001  5.1280728e-002 -7.6329780e-001 -6.2667936e-001  2.4453422e-001  3.2089931e-001  1.5018446e-001  5.2597702e-001  1.3140526e+000  9.8011916e-001 -1.6439868e-001  1.6257376e-002  5.2023902e-001 -3.1185103e-001 -1.8378792e-001  7.2423372e-002 -2.0489382e-002  5.6922990e-001  6.5544725e-001  1.1710619e-001 -1.4791586e-001 -7.1958398e-002  4.1453493e-001  1.8195720e-001  8.2406205e-001  7.6816384e-002  5.2993440e-002  6.7552592e-002 -5.0061910e-002  2.8955761e-001 -6.0498293e-001  6.1801617e-002 -9.9956868e-002  8.3841947e-001 -3.6002067e-001 -1.3419426e-002
  3.8575132e-001 -3.6189496e-001  2.3387791e-001  1.5560445e+000 -4.8871814e-001  1.6682652e-001  2.1587755e-001 -3.8940890e-001  7.9952651e-002 -2.9183592e-001 -5.5766722e-001  1.5413184e+000  2.0959115e-001  3.8142975e-001  6.5614444e-002 -5.6493901e-002 -3.1205076e-001 -2.6060610e-001 -1.5240114e-001 -6.4115562e-001 -8.2982810e-001  3.3482783e-001  1.5754443e-001 -1.0461109e-001 -1.6750890e-002  1.5023115e-001  3.8835550e-001  1.3506089e+000  4.9621024e-001  9.3221505e-004 -7.2948589e-001 -2.9597201e-001 -5.1861465e-001 -2.2498497e-001 -8.0181721e-002 -2.2125741e-001  1.8712236e-001  4.6307017e-001  1.3850967e+000  3.9353913e-001  9.2124170e-001 -1.7112540e-001  8.3374150e-001  2.2654730e-001  6.4357375e-001  1.5540785e-002 -1.0994897e-001  2.4346829e-001  1.1347086e+000 -6.7665923e-002  9.2854790e-002  6.7145250e-002  6.3534463e-001  5.4181562e-001  1.0821421e+000 -3.6255828e-001 -7.4685855e-003  9.4500135e-002 -2.6360713e-001  1.8552284e-001 -4.6012761e-001 -7.3600819e-001  1.2329633e+000 -1.0346304e-001 -4.6519385e-001 -6.3028112e-001
  9.9083005e-001  5.8630587e-001 -3.9417462e-002  3.6642535e-001  9.9115815e-002  3.4307748e-002  2.8430550e-001  3.0104237e-001  4.9895314e-001  1.9300850e-001  1.7528575e-001  7.2564607e-001  6.0324930e-001  3.8851740e-001  5.5122284e-002  4.0924020e-001  3.2316228e-001  7.2708195e-001  5.8448269e-001  5.1803845e-001  3.1030696e-001  6.6453218e-001  1.6514031e-001  4.2183063e-001  5.5834584e-001  1.2835862e-001  2.7767838e-001  1.1327712e+000  2.6676947e-001  6.4676301e-001 -3.2330272e-002  1.2183810e-001  6.6635775e-001  5.1265069e-001  4.5266242e-001  8.8160145e-002  2.9999085e-001  1.0456593e+000  7.0139234e-001  4.5950556e-001  2.8140387e-001  5.8726008e-001  9.5466004e-001 -2.9554518e-002  8.4367072e-001  1.1456705e+000  8.7872632e-001  4.2507517e-001  1.0257688e+000  1.6721801e-001  6.1054573e-001  2.7103079e-001  5.6228739e-001  1.3728595e-001  6.5388404e-001  2.2525427e-002  5.2212031e-001  5.7676609e-001  6.1565754e-001  7.6092907e-001  5.2208203e-002  2.5392066e-001  1.1991897e+000  8.4485273e-001  4.4413165e-001 -2.2055765e-002
 -5.1424194e-001  7.5908028e-001 -2.7697363e-001  4.0194500e-001  5.0895150e-001  1.9310141e+000  6.5639025e-001  2.2911235e-001  2.1673303e-001  8.9449654e-002  1.8178895e-001  3.2200358e-002  7.0259553e-001  6.4593120e-001 -6.6384738e-002 -8.8493350e-002  3.6383159e-001  1.3583467e-001 -5.8649297e-001 -1.4510917e-002 -7.4817446e-001  3.1627481e-001  8.5052484e-001  1.2130166e+000  2.7950682e-001  1.0205905e+000  2.7273396e-001  5.5286088e-001  4.8469179e-002  4.3099745e-001  5.1478090e-001  5.0342386e-001  2.3222035e-001  5.0097469e-001  6.9637766e-001  4.6594109e-001  3.6769427e-001  7.0403909e-001  1.2172624e+000  4.3102234e-001  8.3915635e-001  5.6751693e-001  1.4478331e+000  9.1084207e-001  2.1820826e-001 -2.1275254e-001  2.6366949e-001 -2.2150992e-001  5.7921774e-001  1.8649173e-001  1.7219349e-001 -1.4107484e-002  1.4121677e-001  5.1852826e-001  4.6556441e-001  1.2140577e-001  4.5517069e-001 -2.6045196e-001  4.6577726e-001  6.0601285e-001  1.9545119e-001  3.4283794e-001 -1.2607254e+000 -1.0858485e+000  8.9786440e-003 -3.8475576e-001
  1.6837053e+000  3.2051510e-001  1.1411253e+000 -4.5390683e-002  7.3227003e-001  1.7093804e+000  1.0545549e+000  5.1125251e-001  2.7610464e-001  5.7848155e-001  1.2441582e+000  9.0553240e-001  8.0839347e-001  9.0001005e-001  2.8930561e-001  4.9963903e-001  1.2026224e+000  6.9080869e-001  8.4778658e-001  9.7934389e-001  4.1607489e-001  6.9478855e-001  1.7667300e+000  1.4751836e+000  1.1352144e+000  1.1117407e+000  6.3295717e-001 -2.9568947e-001  2.5331331e-001  7.0786022e-001  9.3221122e-001  8.5101751e-001  1.6379448e+000  1.5040772e+000  7.4926255e-001  1.0400973e+000  6.7755158e-001  8.8057475e-001  4.6853788e-001  5.6552803e-001  2.7983728e-001  8.6235046e-001  1.7396669e+000  1.5526491e+000  6.1140720e-001  9.4726571e-001  8.7440809e-001  4.3670680e-001  4.4097196e-001  2.8941843e-001  3.9758196e-001  3.1549706e-001  5.0536508e-001  8.8025393e-001  9.3302361e-001  4.4331849e-001  4.7904037e-001  3.3497954e-001  6.3182931e-001  1.1495456e+000  6.1818520e-001  4.9920499e-001 -4.4637232e-001 -5.9015557e-001  9.2658537e-001  1.0208951e-001
 -5.2897674e-001  1.4544799e+000  5.6486573e-001 -9.2710439e-002  5.7894261e-001  9.4081768e-001  1.0075741e+000  6.6224635e-003  7.0690847e-001  3.7369556e-001  9.2892980e-001  9.2447810e-002  1.1404034e+000  1.0944603e+000  1.0258813e-001  5.3231759e-001 -2.0088871e-001  4.0323471e-001  1.0025246e+000  1.0902188e+000 -3.4898513e-001 -2.2738334e-001  1.2444214e+000  9.8207255e-001  9.9118288e-001  6.5607798e-001  7.0397152e-001 -5.1985098e-001  2.1582057e-001  6.3812466e-002  9.1609950e-001  5.7217655e-001  8.2062826e-001  1.0297209e+000  6.3610540e-001  1.1056203e+000  1.6528644e-001  7.8939642e-001  8.4474268e-001  8.0453840e-001  3.1174580e-001  7.3986112e-001  9.3364048e-001  1.5999283e+000  4.1554382e-001 -9.6380456e-002  1.0826882e+000  8.2572022e-001  4.6466787e-001 -1.3444227e-002  4.7667791e-002 -5.0823300e-002  2.2797547e-001  7.7965754e-001  8.0526595e-001  3.7694232e-001 -4.7486822e-002  5.8905539e-001  3.3423459e-001  1.0114208e+000  6.8428035e-001  3.7949441e-001 -3.7626026e-001  1.0107429e+000  4.6595823e-001  3.4659569e-001
  5.5059678e-001  8.2326307e-001  8.4618599e-001  1.5199502e-001  3.4434187e-001  3.7853160e-001  9.0194750e-001  2.2478175e-001  9.3735740e-001  2.4482560e-001  1.2229853e+000  1.0118739e+000  1.1452818e+000  6.2910595e-001  2.9750405e-001  7.3621938e-001  1.1071285e+000  1.1407222e+000  1.4398143e+000  1.4982898e+000  6.7139026e-001  1.6827810e-001  1.2573428e+000  3.0196551e-001  1.2348801e+000  9.2989026e-002  3.0279896e-001 -7.6153987e-001 -3.2826576e-001  5.8167463e-001  5.3066699e-001  5.1203472e-001  1.0096125e+000  1.4319101e+000  5.4201725e-001  4.3853845e-001  6.3259444e-001  2.1341133e-001 -2.7623247e-001  6.0630091e-001  5.0630515e-001  7.9216998e-001  7.1526787e-002  6.3245131e-001  4.4501041e-001  9.2616008e-001  1.3995486e+000  9.2223377e-001  9.4528868e-001  8.7639822e-001  6.5208761e-001  6.0885343e-001  3.6515569e-001  5.0987601e-001  5.6383345e-001  9.5803915e-001 -2.4881048e-001  4.9208804e-001  1.1457065e-001  9.4275753e-001  9.2710169e-001  1.9448307e-001  1.1041781e+000 -3.4399594e-001  1.1680707e+000  3.5966908e-001
  1.9474649e-001 -1.7327756e-001  1.0533212e+000  5.7057080e-001  2.9014751e-001  2.8197444e-001  4.1258996e-001 -4.2396788e-002  1.5564537e-001  3.8337997e-001  6.4347658e-001  1.7867527e+000  1.2097269e+000  6.3081651e-001  3.7383324e-001  3.7182208e-001  6.9013739e-001  6.6712447e-001  1.1602859e+000  3.8290822e-001  1.2010417e-001  2.2414260e-001 -1.7024200e-001  1.0467957e-001  4.1414879e-001 -4.6714824e-001  2.5030123e-001 -4.5292815e-001 -9.4400491e-002  6.9494001e-001  8.5377070e-001  3.2252061e-001  6.4556451e-001  5.3448271e-001  1.3522266e-001  1.3384178e+000  6.8225211e-001  3.8862685e-001 -2.1104018e-001  4.0579499e-001 -3.7025125e-002  6.6607455e-001  5.1955309e-001 -3.9077749e-001  3.9766912e-001  1.3093114e-001  4.1155379e-001  9.6005974e-001  6.2981238e-001  1.0305057e-002  6.8420610e-001  5.6108540e-001  8.2659163e-001  8.7464597e-001  1.0911233e+000  5.4681521e-001 -6.2344203e-002  5.9912189e-001 -1.1316386e-001  7.1878110e-001 -2.1779627e-001  6.6900270e-001  5.0052844e-001 -1.0869763e-002  7.5858366e-001  1.3434201e+000
  2.9555099e-001  1.1276285e+000  5.3190717e-001 -8.2076443e-001  5.6912538e-001  5.6147645e-001  1.2682171e+000  3.0902128e-001  7.7378891e-001  5.0674363e-001  1.7794836e-001  8.5283513e-001  1.0817089e+000  3.7178924e-001  1.6131965e-001  1.8265695e-001  6.7072593e-001  2.8570887e-001  8.1426095e-001  3.6154204e-001  2.5276805e-002 -2.4351113e-002  3.6481909e-001  5.9461190e-001  5.0141053e-001  7.3007168e-003  1.1638662e-001 -3.3820434e-001 -7.0071644e-002  6.6623050e-001  2.7726985e-001  3.5581681e-001  8.9698545e-001  8.4509626e-001  1.7795639e-001  1.0795269e+000  9.8949524e-001  6.3001806e-001 -1.2664663e-001  4.2121842e-001 -1.1483525e-001  8.0922587e-001  1.2150325e+000  6.5634556e-001  1.3304752e-001  8.1727079e-001  7.3537738e-001  7.7686163e-001  3.5341599e-001  9.8006735e-001  2.0661097e-001  4.2795431e-001  2.3278121e-001  4.5308863e-001  2.9489514e-001 -2.0238699e-001  2.2744625e-001  6.8884758e-001 -3.6584939e-001  1.3806932e+000  1.8914416e-001  2.7937860e-001 -2.6090395e-001  1.0625959e+000  6.4671598e-001  1.7165132e-001
 -8.3081457e-001  6.2381448e-001  5.7283629e-001 -7.0155065e-001  9.2769385e-001  5.0561656e-001  1.0683336e+000  4.3741403e-001  1.2317133e+000  2.7176422e-001  1.0132674e-001  3.9226549e-001  1.2240523e+000  3.1356329e-001  6.9497192e-001  2.9535987e-001  2.7967551e-002  4.6377818e-001  1.7776603e-001  9.5229152e-002 -5.7146071e-001 -1.9339864e-001  6.6111650e-001  7.2179840e-001  6.3008574e-001  7.1378249e-001  7.3628823e-001 -7.8574037e-002 -2.0955593e-001  7.5950373e-001  6.0090633e-001  2.5291303e-001  8.5406417e-001  2.6872301e-001 -6.9106418e-002  9.3945926e-001  8.8540836e-001  5.3342345e-001  8.7583691e-002  6.7558451e-001  3.1366538e-001  8.8344260e-001  8.4634203e-001  7.4098973e-001  3.6603029e-001 -1.2450948e-001  4.2559261e-001  2.6730361e-001  2.9255717e-001  2.8980291e-001  3.4986653e-001  1.0072583e+000  2.5524194e-001  8.6538561e-001  7.8045762e-002 -4.3549710e-001  2.1519543e-001  8.5227128e-001 -1.9196189e-001  1.3423121e+000 -1.3789135e-001  8.6335357e-001 -9.7326990e-001  1.1190697e+000  1.2041654e+000  7.1879590e-002
 -5.6061214e-001  3.0506257e-001  1.9248373e-002 -8.2474093e-001  1.0199498e+000  1.4222707e-001  1.9507624e+000 -1.3569677e-001  8.2971495e-001  2.0200131e-001  3.4511857e-001  7.1867214e-002  1.0249105e+000  4.3323001e-001  5.1635936e-001  2.1894871e-001  1.2988943e-001  3.6010459e-001  3.8384673e-001  8.9397292e-001  5.6185998e-001 -2.3221164e-001  1.0192513e+000  1.0114594e+000  8.9327555e-001  2.4855624e-001  1.7893556e+000  5.4702561e-001  5.6399844e-001  1.0694468e+000  2.9669854e-001  1.4580458e-001  9.1488272e-001  7.9412112e-001 -1.7120729e-001  7.7913096e-001  1.5315131e+000  4.7299777e-001  4.1060349e-001  1.1410735e+000 -5.1271167e-001  7.2461102e-001  5.5942403e-001  1.1851355e+000 -3.0253098e-001  6.0812144e-001  7.6178773e-001  1.1181391e+000  3.5051965e-001  7.5926237e-001  5.1378625e-001  1.3002056e+000  4.1248720e-001  8.5724401e-001  4.3587468e-001 -2.1322759e-001  6.5126567e-001  6.7201168e-001 -3.0131080e-001  1.6921645e+000  3.4776652e-001  1.5327041e+000  5.3764933e-002  3.2577153e-001  1.0995195e+000 -6.4610462e-001
 -1.1904594e+000 -3.2248579e-001 -5.5114234e-001 -5.7137650e-002  1.2759046e-001 -3.1696037e-001  1.4942890e+000 -3.7016725e-002  1.2595625e-001 -1.0866904e-001 -4.6932792e-001 -5.7428193e-001  7.8336570e-001  2.2011178e-001 -4.5604232e-001 -2.8639552e-001 -3.8276396e-001 -6.7112183e-002  2.3484563e-001  4.0136791e-001 -8.2576241e-001 -9.7794872e-001  2.7185884e-001  3.5535726e-001  7.0057784e-001 -5.3661804e-001 -1.5080288e-001 -5.9022727e-001 -6.0701126e-001 -4.9689032e-001  7.4596667e-002 -5.0758384e-001  8.7848135e-004  3.1597333e-002 -4.6673041e-001  4.3050901e-001  1.7761929e-001  3.6203092e-001  1.2157675e-001 -2.5650542e-001  4.3510936e-001  4.8594514e-001 -1.4471940e-002  2.8064138e-001  7.6583261e-002 -1.3371031e+000  3.3415402e-001  6.2148550e-001 -2.4716978e-001  9.1399371e-001  2.5800205e-001 -1.1918001e-001 -1.5463377e-001  8.5790880e-001  4.1158748e-001 -9.7689051e-001 -2.1172799e-001  5.1949171e-001 -5.0238750e-001  1.3572134e+000  5.2644119e-001  4.1302844e-002 -7.7576044e-002 -1.1110773e+000 -1.0847931e-001 -3.4278599e-001
  4.2839290e-001 -6.2137016e-002  8.9422920e-001 -2.8012645e+000  4.0300610e-001 -3.6021766e-001  1.3116377e+000 -8.3384722e-002 -6.6773886e-001  5.3976933e-001  2.4782113e-001 -6.6765390e-002  8.2551372e-002  4.8771192e-001 -1.4958832e-001 -1.6306702e-001  1.5799164e-001  3.7401712e-001  6.7098207e-001  1.3066062e+000  1.4480860e+000  2.8318833e-001  9.0577998e-001  3.9634090e-001  7.2346306e-001  2.4932261e-001  1.3144547e-001 -5.1187063e-001  7.4062759e-001 -3.8532072e-001  9.1780278e-002 -3.1328798e-001  1.9267861e-001 -1.6534768e-001 -5.7047492e-001  9.0476625e-001 -4.1170450e-002  7.3379370e-001  3.6327467e-001  2.7748979e-001 -1.6367028e-001  3.5964851e-001  5.4609080e-001  7.3894832e-001  2.2197987e-001  1.3734272e+000  4.1387549e-001  9.6250392e-002 -9.2057901e-002  5.7058601e-001 -1.9334364e-001 -2.5558244e-001  4.9282324e-001  4.9062892e-001 -2.4622537e-001 -5.7162841e-001  5.7296365e-001  2.7961845e-001 -6.0449364e-001  1.2563672e+000 -1.2515666e-001  4.3895173e-001 -5.9050938e-001  6.4851449e-001  2.6140117e-001  5.7847851e-001
  1.9410781e-001 -5.7322699e-001 -7.5756737e-001  2.5260191e+000 -9.7500307e-001  6.8904207e-001  1.1529003e+000 -8.9180191e-001  5.8485075e-002 -3.1622415e-001 -3.0976801e-001 -1.4377249e-001  4.4565924e-001  3.2527188e-001 -7.4198271e-002  5.2216456e-002 -5.2881081e-001 -9.5859509e-003  2.9202447e-001 -7.8083974e-002 -5.3317616e-001 -2.2266118e-001 -9.0295155e-001  1.2258076e+000  5.3276019e-001  8.6373990e-002 -1.7711090e-001 -7.0577740e-001  3.0487082e-001  2.8674121e-002  6.6779798e-001  8.9563396e-001  1.3046882e-001  4.7639443e-001  1.4639331e+000  1.0450910e+000  1.0542466e-001  1.8970520e-001 -6.3701980e-001  2.3951256e-001 -6.1644977e-002  5.8534361e-001  1.2637778e+000 -8.9326007e-001  2.6118326e-001  5.1514820e-001  4.1680212e-001  1.2413512e+000  1.7215687e+000 -9.0296766e-002  5.1054790e-001  7.6915402e-001  4.3979598e-001  6.9020375e-001  1.0096574e+000  1.6540049e+000  7.3950648e-001 -7.2500869e-002 -3.7115556e-002  1.2614315e+000 -1.8658234e-001 -5.8910017e-001  2.3618970e+000 -7.2418317e-001 -2.1376288e-001 -1.5826474e+000
 -2.8572222e-001  1.0787837e+000  6.9511070e-001  4.8758820e-001  9.0402633e-001  3.5076889e-001  1.3536539e+000  3.5362200e-001  4.6402682e-001  9.3505852e-001  6.7705203e-001  1.0713049e+000  1.4086922e+000  1.4938434e+000 -5.4230923e-002  8.7158895e-002 -5.1502401e-001  6.7957313e-001  1.4604239e+000  1.2981460e+000  1.2611369e+000  4.9857313e-002  7.8182314e-001  5.4876366e-001  1.0813315e+000 -2.2334518e-001  1.0995482e+000  2.4584113e-002  1.0225231e+000  2.5477691e-001  9.3447916e-001  6.8300566e-001  5.4713769e-001  6.9876179e-001  1.0369973e+000  2.0521694e+000  8.0605173e-001  1.1708813e+000  8.3774960e-001  1.1953615e+000  8.3207149e-001  7.6934140e-001  1.3343363e+000  9.4988039e-001  1.1522825e+000  5.7203643e-001  1.6334392e+000  8.1404128e-001  2.0447667e-001  4.6128432e-001  6.2240684e-001  6.3521497e-001  1.0158105e+000  1.4516101e+000  1.3794596e+000  5.6685023e-001  1.4954307e+000  1.3070774e+000  2.6190577e-001  1.5167750e+000  1.0184729e+000  9.4594246e-001  3.2647653e+000  8.7697577e-001  1.0241002e+000  5.4733528e-001
  8.0271239e-001  8.2133349e-002  1.9046520e+000 -4.8952491e-001  6.5367888e-001  2.4186336e+000  1.4742064e-002 -1.2404814e-001 -7.7396069e-002  7.2465745e-001  1.2122324e+000  1.9585551e+000  5.7391234e-001  1.7686842e+000  1.4290404e-001  5.8816937e-001 -4.7949716e-002  1.1930177e+000  1.4458169e+000 -9.6693417e-002  7.0182792e-001  1.3195575e+000  9.0645189e-001  1.4901952e+000  2.6622124e-001  1.5287143e+000  3.0028115e-001 -9.6554548e-003  8.6473698e-001  4.3638224e-001  2.5171359e-001  3.3750492e-001  1.4314027e+000  1.4413237e+000  6.8812641e-001  1.1528332e+000  8.2314924e-001  1.0210223e+000  1.0103455e+000  5.4102628e-001  8.7431869e-002  4.8909621e-001  2.1211734e+000  5.3306206e-001  7.2826763e-001  1.0203193e+000  5.4015878e-001  8.6936737e-001  9.2376350e-002  4.6580394e-001  9.2119296e-001  8.2063042e-001  9.1207158e-001  1.3147549e+000  1.7328835e+000  1.3466677e+000  8.5317491e-001  5.6920110e-001 -1.0774874e-001  7.9563067e-002  2.8649427e+000  4.1703205e-001 -2.5090150e-001 -3.3291587e-001  1.4883827e+000  5.7179456e-001
 -7.1204559e-001 -2.0984803e-001  6.5800596e-001 -1.4961246e+000 -4.4703957e-001  4.6195410e-001 -5.2241766e-001 -2.1634656e-001  8.1199192e-001 -7.8630123e-001  7.5916043e-001  1.2102200e-001  4.8165445e-001  2.1671777e-001  3.7775457e-001  9.4349506e-001  1.0704554e+000  3.0051070e-001  3.3152004e-001  1.6174874e-001  3.7024667e-001  3.8596222e-001  5.2767417e-001  2.0540250e-001  1.3646294e-001 -1.2212734e-001 -2.0000847e-001 -3.4192487e-001  4.0310592e-002  9.6302195e-001 -5.5827042e-001 -1.5943584e-001  1.1921443e+000  6.6994349e-001 -5.1556074e-001 -5.6629077e-001  2.6509827e-001 -6.4246356e-002 -4.2942838e-001 -6.6349273e-001  3.8860608e-001  3.9955308e-001  2.8428923e-001 -5.9463137e-003  2.8370435e-001 -1.0944514e+000 -4.5934971e-001 -7.4914143e-001 -6.7909956e-001 -1.9418855e-002  1.1019299e-001 -8.4375545e-002 -2.7138890e-001 -3.1105222e-001 -3.2587412e-001 -1.5872887e-001 -1.2326406e+000 -4.0611469e-001 -9.6829113e-001 -8.7084997e-001  4.1887646e-001 -9.9456116e-002 -1.2467645e+000  1.4367479e+000  2.3829104e-001  6.6356770e-001
 -6.9942969e-001  4.4663880e-001  4.4962130e-001  1.7293683e-002  7.9248733e-002 -5.0493638e-001  3.1466731e-001  2.5154684e-001  2.0933436e-002 -9.7729615e-003 -4.5748166e-001 -4.2820952e-001  2.9260761e-002  2.6570126e-002 -2.4083287e-001 -6.2516006e-002  2.1375775e-001 -2.7587689e-001  2.0285178e-002  4.1555216e-001  8.5191458e-001  5.8361821e-001 -3.2600425e-001 -1.2332876e-002 -3.9074455e-002 -2.6976052e-001  5.7017478e-001  6.8930558e-001  4.5673378e-001  5.7035573e-001 -2.8552922e-001 -7.7107942e-004 -8.2797604e-002 -4.2970954e-001  1.4660024e-001 -3.7088098e-001 -7.4289086e-002 -1.8733385e-001  3.4751418e-001  5.1613490e-001  5.5745394e-001  1.8606453e-001 -2.8741800e-002 -3.1651224e-001  1.1392163e+000  8.7995377e-001  1.9284105e-001  2.0495014e-001  5.3734727e-001  3.9051419e-001 -1.7327193e-001 -4.3975460e-001  1.8639571e-001 -2.5696709e-001  3.3262761e-001 -1.9179178e-001 -1.9309702e-001 -7.4264676e-001 -7.4210547e-003 -4.4027415e-001  2.3041667e-001  4.5352186e-001  1.6616625e+000 -5.4293497e-001  4.7638079e-001  9.9212563e-001
 -1.5500584e+000  1.1295569e-001 -1.1992507e+000 -8.3837677e-001 -8.7864272e-001 -1.5181539e+000 -3.2823146e-001 -2.8382203e-001 -2.3449112e-001 -4.5361421e-001 -1.2026085e+000  1.7305122e-001 -6.0008465e-001 -1.1062453e+000 -1.0620010e+000 -1.2001660e+000 -4.1388873e-001 -3.4594432e-001  2.3357830e-001 -5.2736283e-001  3.8978908e-002 -2.0475397e-001 -5.7778185e-001 -1.3751728e-003 -5.3453656e-001 -7.3014088e-001 -3.0913982e-001 -1.8760714e-001 -1.0814324e+000 -1.2521424e+000 -4.5502590e-001 -1.0974482e+000 -2.0557536e+000 -1.6547582e+000 -6.8142525e-001 -1.0811912e+000 -1.7094442e+000 -6.8092958e-001 -9.9463611e-001 -3.7306614e-001  5.5570885e-001 -3.3104932e-001 -5.6989326e-001 -1.0612617e+000  4.6235768e-001 -2.3686436e-001 -3.9172967e-001 -4.6735668e-001 -5.3377365e-001 -3.2589219e-001 -1.6040615e+000 -2.0340769e+000 -1.2022470e+000 -7.4372386e-001 -1.4195472e+000 -1.2533581e+000 -9.0903655e-001 -2.7122348e-001 -3.9544931e-001 -4.6577833e-001 -1.4296176e+000 -4.2354900e-003 -2.2388984e-001 -1.9603551e+000 -1.1097618e-001 -4.8056196e-001
  7.0924333e-001  6.0085148e-001  1.0558722e+000 -1.5868587e+000  4.2426514e-001 -3.8695042e-001  1.5366203e-001  3.0077306e-001  3.3566206e-001  3.9045930e-001  4.3440061e-001  8.6174772e-001  1.8387308e-001  2.2844344e-001 -1.8332390e-001 -3.3254046e-001  5.0077286e-001  1.8228921e-001  1.0441994e+000  3.7138373e-001  1.1275078e+000  6.2151296e-001  6.8307727e-001  9.6303271e-001  2.9435681e-001  4.7417351e-001  4.6928276e-001  1.0332201e+000  1.6328305e-001 -3.2730077e-001 -1.5898371e-002 -2.1078101e-001  1.2780817e-001 -2.3871831e-001 -1.9538654e-002  1.2842874e-001 -3.4256082e-001  5.4424840e-001  6.9072374e-001  5.7609808e-001  1.6645698e-001  6.1354706e-002 -1.1898657e-001  5.9072814e-001  3.5108866e-001  1.6861586e+000  4.3511878e-001 -5.4530103e-002  1.1353464e-001  4.4153328e-001 -7.5313714e-001 -9.0688928e-001 -6.5151310e-001 -2.7090788e-001 -8.5055894e-001  6.0413411e-002  7.1455126e-001  1.2495479e-001  8.3311610e-001 -2.1097860e-001 -5.1125630e-001  5.8718983e-001 -7.7781835e-001  7.9580407e-001  1.4177685e+000  1.5039753e+000
  1.3026524e-001  5.8528535e-001  1.5139645e+000  2.1733375e-001  5.6609517e-001  7.9645705e-001  8.5042080e-001  7.9965830e-001  3.0943655e-001  7.5447866e-001 -2.9246336e-003  3.4618300e-001  4.0940103e-001  2.8926743e-001 -2.8605006e-001 -1.7503222e-002  9.5762405e-001  5.6516632e-001 -1.5853857e-001  2.4685849e-001  5.1515694e-002  3.1588300e-001  1.2530866e+000  6.6756523e-001  7.3164773e-001  1.0233680e-001  9.0602160e-001  7.0024483e-001  7.7411860e-002  2.5732251e-002  5.0065740e-001  1.9350834e-001  5.9780038e-001  5.4220680e-001  4.5456478e-001 -1.5592680e-002  4.3900502e-002  4.9915650e-001  4.0756307e-001  6.2598302e-001  6.1527816e-001  6.7179381e-001  6.5260009e-001  1.5688109e+000  3.4684072e-001  5.3809351e-001  5.9770682e-001 -1.9404530e-001  3.1860336e-001  4.0085312e-001  1.4351959e-001 -1.6985951e-001 -4.3512273e-001  5.1448328e-001 -4.9418680e-001  5.1932622e-001  8.0359179e-001  7.6240845e-001  1.2203400e+000  5.8341134e-001  1.8126647e-001  1.2432390e+000 -4.2192073e-001  1.3853030e-001  5.8689806e-001  5.4163545e-001
  5.6579963e-001  1.2897066e+000  6.1468537e-001  4.7021418e-001  9.6245259e-001  3.6689094e-001  3.1659267e-001  5.0959256e-001  7.1085411e-001  4.4028669e-001  4.3072333e-001  3.7175932e-002  6.0498861e-001  2.7762802e-001  2.5363082e-001  4.2474402e-001  8.6092868e-001 -4.0841115e-001 -5.0087697e-002  1.2920277e-001  4.8048324e-001  6.4317491e-001  6.8546235e-001  1.5038024e+000  5.6800383e-001  1.0717091e+000  3.6244838e-001  4.2942864e-001 -4.1491560e-001  4.2361479e-001  5.1701007e-001  2.5568700e-001  5.4656278e-001  9.0226968e-001  2.1721343e-001  6.7719025e-001  2.8217973e-001 -1.2208574e-003  5.4377240e-001  1.9847177e-001  4.6172635e-001  5.6104074e-001  1.1505589e+000  3.2315107e-001  6.4338015e-001  7.8730482e-001  2.8845077e-001 -3.4545019e-002  1.8016995e-001  3.5207293e-002  6.6799536e-001  8.3937088e-001  3.5895790e-001  4.7944286e-001  4.3860968e-001  5.1008465e-001  8.6296525e-001 -7.6005960e-003  7.7523606e-001 -5.8918091e-002  6.0696748e-001  4.0607456e-001  1.9166442e-001 -1.4039543e-002  3.9090242e-001  1.2343175e+000
 -1.1014011e+000  5.9818044e-001 -3.3279894e-001  2.7366621e-001  2.2617947e-001 -3.7609098e-001  2.6233926e-001  7.4012361e-001  1.5853951e-001  5.1004178e-001  7.8704772e-001 -7.8322436e-003  8.7176582e-001  1.1963882e-001  3.7045742e-001  5.0639577e-001  9.0450703e-001  4.7661881e-001 -2.7378749e-001  6.5050058e-001  4.7999443e-001  4.9600608e-001  8.5576092e-001  8.7062700e-001  7.8295548e-001  8.0893989e-001 -2.7224487e-001  2.7346687e-001 -1.1795128e+000  1.7033924e-001  2.4050960e-001  1.4361904e-001  4.1073074e-001  9.9673880e-001  1.1373685e-001  3.7291516e-001  3.5163697e-001 -6.7891749e-001 -7.4927559e-001 -1.1331884e-001  1.0764669e+000  9.6048229e-001  6.0343451e-001  1.5616618e+000  7.0494048e-001  4.4200477e-001  9.6340111e-001 -3.3979921e-001 -2.0645734e-001  4.3946580e-001  5.9197631e-001  9.8831511e-001 -4.7496415e-001  4.2518540e-001 -1.9660288e-001  1.2305603e+000  3.8831206e-001  5.8998403e-002  8.2229867e-001  1.7306013e-001  1.1473087e+000  6.0438122e-002  8.5989352e-001 -1.3236579e+000  6.0550194e-001  8.7652804e-001
  1.3339061e+000 -1.7496689e-002 -7.6285895e-002  8.4695438e-001 -2.1575493e-001 -1.6708511e-001 -1.0903958e-001 -4.5769883e-001  2.5125429e-001 -1.4644333e-001  3.8794661e-002 -6.7654317e-001  1.4866250e-001 -3.1096591e-001 -7.5164896e-001 -5.1236246e-001  5.2294202e-001 -1.0818213e-001 -6.0550734e-001 -3.8579129e-001 -1.3607641e-002  4.9395744e-001  5.1632600e-001  6.4829875e-001  1.6276052e-001  6.3491712e-001 -6.6440126e-001 -3.8323005e-001 -1.0342556e+000 -4.9570146e-002 -4.3157991e-001 -4.0860255e-001 -2.3323925e-001 -4.0201253e-001 -6.1687642e-001 -6.7869720e-001 -4.7800038e-001 -8.4307606e-001 -9.0684770e-001 -7.1699380e-001 -6.0813084e-002  1.7160660e-001  5.5823547e-001 -1.8520717e-001  2.4899793e-001 -1.0882807e-001  8.9646189e-002 -7.0145628e-002 -3.9936269e-002 -2.4642465e-001 -1.6906390e-001 -1.5489241e-001 -6.9139175e-001 -1.6027405e-001 -6.7751280e-001 -7.8772849e-002  1.3653188e-001 -3.4250976e-001 -4.9419037e-001 -3.7057163e-001  6.5323644e-001 -8.3994109e-002  9.5841621e-001  5.4029020e-001  7.0766304e-001  5.8171202e-002
 -1.3329343e+000 -2.8768159e-001 -9.4870047e-001 -3.5190337e-001 -7.0565153e-001  1.6535187e-001  1.6316148e-001 -4.9400967e-001  2.0713957e-001 -3.3840708e-002 -1.1369946e-001 -6.9256972e-001  3.2629299e-001 -1.8426571e-001 -6.8336204e-001 -1.4031371e-001  2.8641583e-001  5.7485995e-001  2.8828396e-001 -1.6477597e-001 -4.5705250e-001  1.9559113e-001  2.3898496e-001  6.5895391e-001  1.5759098e-001 -1.7753009e-001 -6.7863896e-001 -3.8716392e-001 -5.6480753e-001  6.7468908e-002 -3.7301545e-001 -4.1138727e-001 -6.5896590e-002 -4.5784926e-001 -5.6642732e-001 -9.7477583e-001  4.2102796e-001 -7.9738501e-001 -7.1760462e-001 -8.8254806e-001  1.2554881e-001  1.9904667e-001 -2.1687461e-002  4.3606838e-001 -2.8748268e-001 -7.2355704e-001  2.9780736e-001 -2.4043613e-001 -3.2131684e-002  9.1789893e-002 -5.0050614e-001 -7.5199070e-001 -5.4148062e-001  2.5632337e-001 -4.6596804e-001 -3.9121344e-001 -4.2059725e-001  3.1715939e-001 -2.4758041e-002  1.2757568e-001  4.1702699e-001 -6.4744445e-001  3.8307894e-001 -1.1537453e+000  1.3786143e-001 -6.7743121e-001
 -3.2671623e-001  6.3492180e-001  3.0152168e-001  1.4433480e-001 -2.0520345e-001  6.4929397e-001 -1.8697116e-001  2.5038915e-003  4.6237749e-001 -9.4812490e-002 -2.3200717e-001 -6.8797396e-001  2.8491928e-001  2.6207273e-001 -4.8806616e-001 -1.0085918e-001  7.5498712e-001  8.0696639e-002 -1.4745302e-001 -1.5252957e-001 -2.2892641e-001 -1.8925829e-001  4.9621060e-001 -1.7990962e-001  2.3462397e-001 -1.6277616e-002 -7.1468336e-001 -8.2432273e-001 -2.3973903e-001 -4.2948996e-001 -2.9045537e-001  1.9317546e-002 -5.0180990e-001  1.1222041e-001 -1.8798569e-001 -5.6577712e-001 -4.0162669e-001 -4.5521944e-001 -9.2493041e-001 -5.2900694e-002  5.6503606e-001  4.3399914e-001 -8.4218879e-002  3.8341591e-001 -1.3425607e-001 -1.2257291e-001  1.6622011e-001  2.1439119e-001  5.4255172e-001  4.9132421e-001 -1.8339581e-001 -4.4419856e-001 -1.6471832e-002  1.1808359e-001 -8.4113488e-001 -5.9921578e-002  1.0816460e-001  2.0346467e-001  1.1452497e-001 -3.8336157e-002 -4.5330776e-001 -3.4364193e-001  1.9807970e-001  7.0146440e-001  7.0589810e-001 -5.5747877e-001
 -4.4714193e-001 -3.0834476e-001 -9.4642329e-001 -5.3877894e-002 -7.0161364e-001 -2.5767284e-001 -6.5813530e-002 -8.4864022e-001 -3.7769905e-001 -5.2402783e-001 -9.6777045e-001 -7.9072901e-001 -3.3935432e-001 -2.0431089e-001 -5.8873199e-001 -7.3678878e-001 -4.4217619e-001 -2.2335506e-001 -5.0355247e-001 -7.4069057e-001 -8.6905782e-001 -4.6171053e-001 -8.4571993e-001 -3.7464531e-001 -4.6291874e-001 -8.3981579e-002 -5.0278835e-001 -9.9394337e-001 -3.8567663e-001 -1.6928073e-001 -4.6858737e-001 -1.9762509e-001 -1.0900570e+000 -8.2152494e-001 -3.3997131e-001 -7.8928674e-001 -3.7715965e-001 -1.1094274e-001 -7.5717776e-001 -4.5038531e-001 -9.9046440e-001 -5.4094457e-001 -5.1637353e-001 -4.8826687e-001 -6.4978669e-001 -8.7987936e-001 -4.2797566e-001 -1.8264067e-001 -3.8968382e-001 -2.3503285e-001 -7.6119434e-001 -8.1982304e-001 -2.4990392e-001 -5.9614287e-002 -7.6311386e-001 -4.9131502e-001 -3.5579766e-001 -4.6427291e-001 -4.0630941e-001  3.7733379e-002 -1.0578225e+000 -5.2467406e-001 -6.4990206e-001 -4.7983608e-001 -2.0096046e-001 -1.3372491e+000
  4.8164831e-001  1.2779771e-001  2.6052242e-001  9.5227292e-001 -2.6630563e-001  6.7934436e-001 -3.2064165e-001 -4.0434706e-001  5.1768852e-001 -8.1916618e-002 -2.1149555e-001 -1.0309392e+000  1.5910400e-001  1.6888248e-002 -7.3096085e-001 -3.5857031e-001 -2.4041461e-001  3.2195316e-002 -5.1225213e-001 -3.0006150e-001 -1.2210392e+000 -6.0954992e-001 -3.1406548e-001  4.9726711e-002 -1.8151615e-001  1.0891302e-001 -7.8301575e-001  5.0503643e-002 -1.6292706e-001 -5.8139449e-001  4.7454678e-002  1.8485266e-001 -4.3214366e-001 -3.9633495e-001  1.8236169e-001  3.3022242e-003 -4.8923839e-001  6.8865251e-002  3.9288397e-001  2.9694070e-001 -2.3426804e-001 -1.5741670e-002  3.8776199e-001  9.6131423e-002 -4.4730874e-001 -8.6508848e-001  1.1402119e-001  2.7504434e-001 -1.4122929e-001  2.4472735e-001 -4.5398172e-001 -7.9395794e-001 -2.5019535e-002  1.5542877e-001 -9.1696361e-002 -3.9166428e-002  2.7869932e-001 -3.2703014e-001 -5.5218723e-002 -1.0692045e-001 -6.2187480e-001 -2.1664361e-001 -9.2811600e-002  8.1089811e-001 -5.9615544e-001  7.4376141e-001
  3.4998659e-001 -1.7201056e-001 -1.4348063e+000  1.2150602e-001 -5.9638591e-001  7.1711168e-001  7.0162030e-002 -9.7007956e-001  1.5337677e-002 -4.2787425e-001 -3.5799976e-001 -1.1785520e+000 -1.2482841e-002 -4.6741501e-001 -4.0908389e-001 -4.7518377e-001 -1.0495970e+000 -3.9277780e-001 -6.6179558e-001 -5.7369380e-001 -1.6679008e+000 -7.3762339e-001 -5.3572994e-001 -4.2489117e-001 -4.2052721e-001  2.9184754e-002 -5.6408504e-001  3.8246947e-001  3.3118663e-002 -7.0935898e-001 -2.3878769e-001 -9.1770681e-002 -4.4180075e-001 -2.4877559e-001 -9.4826908e-003 -9.4088279e-002 -3.4583586e-001  1.7048221e-002 -2.4844951e-002 -1.6216337e-001  2.4398120e-001 -2.5677488e-001  5.3325520e-002 -9.4451077e-002 -1.4729341e-001 -1.2315882e+000 -1.7242918e-001 -6.7527518e-001 -4.9368125e-001  1.7601724e-001 -3.8610379e-001 -2.4183014e-001 -5.1892023e-001  2.5146643e-001 -1.5155898e-001 -9.8164504e-002 -3.6987019e-001 -1.5024823e-001 -5.7569443e-001  3.5373056e-001 -7.9990798e-001 -1.0877224e+000 -5.1323378e-001 -3.7021078e-001 -1.3465850e+000 -1.4933849e+000
  4.6211970e-001 -7.2023890e-001 -1.4459282e-001  8.3353804e-001 -7.0629305e-002  5.4691561e-001 -3.6378480e-002 -4.6635281e-001  1.2594483e-001 -3.0580053e-001 -9.1598899e-002 -7.2365529e-001 -5.3986932e-001 -1.8595534e-001 -4.5264674e-001 -3.9975500e-001 -5.6041671e-001  8.0859949e-002 -6.5703599e-001 -2.4784946e-001 -1.2239883e+000 -1.3850584e+000 -6.1073845e-001 -6.9767369e-001 -5.3394717e-001  4.6886385e-003 -6.5298995e-002  3.4017827e-001  4.8835841e-001 -9.2235456e-001  1.1903384e-001 -1.3380413e-001 -3.7346766e-001 -3.6546054e-001 -2.0246452e-001  2.1240496e-002 -5.5824690e-001  2.1908221e-001 -3.1383025e-001 -3.7839638e-001 -2.1795237e-001 -3.2225298e-001  1.7198363e-001  6.5865358e-001 -4.1275937e-001 -7.3919314e-001  2.7767744e-002  2.0706602e-002 -1.1827869e-001 -2.3609242e-001 -4.9231677e-001 -4.3169110e-001 -2.1256570e-001 -9.6201715e-002 -2.4732943e-001  3.5525314e-001 -3.2207197e-001  7.7843404e-002 -4.0660289e-001  2.3010318e-001 -1.0410652e+000 -4.3043456e-001 -4.4085989e-001  9.0237335e-001 -9.1873211e-001  6.8310369e-001
 -1.5839412e+000 -7.7055220e-001 -3.2315126e-001 -7.6888709e-001 -4.5203764e-001  3.0105664e-001  4.8058183e-001 -4.1735308e-001 -6.6326649e-001 -1.3237263e-001 -3.2273589e-001  1.0758678e-001 -1.2593260e-001  4.7309212e-002 -2.2366178e-001 -4.7925512e-001 -1.2164486e+000 -4.6917880e-001  9.9414715e-002  1.2687972e-001 -3.6651705e-001 -8.0679767e-001 -2.3229345e-001 -7.8367700e-001 -2.2473381e-001 -6.9990953e-001  1.2518638e-001 -4.4000343e-003  2.6693259e-001 -3.7793698e-001  4.1570246e-001 -6.9058958e-002 -1.7550292e-001 -1.0854110e-001  4.8993276e-001  3.9000154e-001  2.4628224e-001 -1.3913597e-002 -2.5943791e-001 -4.2507547e-001 -8.7785479e-001 -2.7607950e-001 -9.3684000e-001 -4.5934841e-001 -7.5115690e-001 -8.3074181e-001  1.7486414e-001 -2.4026615e-002 -5.0102042e-001  6.5142294e-001  1.2507604e-001  1.9370404e-001 -1.4974671e-001  7.6468732e-002  1.7874427e-001 -3.2140994e-001 -5.7086613e-001  2.9977355e-002 -2.7556246e-001  9.4259743e-001 -4.2679352e-001 -3.8769262e-001 -7.8345875e-001 -1.2231039e+000 -1.2263885e-001 -2.6016688e+000
 -2.1305347e+000 -3.2278305e-001  4.2162901e-001 -2.3944992e+000  2.0879854e-001 -7.0589640e-002  1.2021600e-001  5.1955954e-001 -5.6273378e-002 -6.5421767e-001  4.8260909e-001  1.7914259e-001  4.9476612e-002  1.4732614e-001  3.3362593e-001  2.4804251e-001  4.0229464e-001  2.0979290e-001  9.7453431e-001  8.5731895e-001  7.4139944e-001 -2.7490419e-002  9.2673916e-001  2.6392407e-001  6.3510667e-001  3.8921966e-001  2.8379269e-001  2.6096179e-001 -5.0657343e-001 -2.8753408e-002 -2.2806034e-001  1.4950564e-001  1.2617684e+000  7.8792457e-001  7.2413380e-001  3.9214385e-001  8.8568933e-001 -1.1160084e+000  7.3703331e-002  7.4801493e-002  1.7338028e-001  6.6793137e-001 -4.1898106e-001  6.3394013e-001  7.8711154e-001  1.0903388e+000  4.5069739e-001  3.0366068e-001 -3.9662898e-001  9.6858342e-002  4.2794473e-001  4.8250548e-001  1.7880363e-001  3.9173497e-001  1.4751044e+000  1.2079284e-001 -1.1295743e-001  1.9532984e-001  3.7457112e-001 -1.5195200e-001  7.6106515e-001 -3.4902265e-001 -8.6887474e-001 -9.6863539e-001 -7.9300213e-001 -1.7406565e+000
 -3.1128483e-002 -1.1081353e-001 -1.3663566e-001  3.5304608e-001  4.2525974e-002 -8.7336950e-001 -2.1747118e-001 -2.2857467e-001  3.6070051e-001 -2.7307031e-001 -1.3300190e-001 -1.0116212e+000 -3.4417085e-002 -5.9273298e-001  1.7543048e-001  9.5934854e-002  1.3183651e-002 -3.2295316e-001 -6.0929010e-001  1.9665835e-002 -2.3932221e-001 -9.1753949e-001 -4.0395616e-001  3.5057580e-001 -3.1179156e-001 -7.8271030e-001 -4.3523641e-001 -1.2058912e+000 -8.7039056e-001 -5.2465692e-001 -1.6489022e-001 -2.4422010e-002 -5.6745742e-001 -3.3935694e-001 -3.9456558e-001 -4.6295454e-001  3.7691027e-001 -1.1192314e+000 -1.3521645e+000 -1.2280461e+000 -1.0477968e-001 -2.1318972e-001  5.3714567e-002 -3.6609053e-001 -8.4620505e-002 -1.6007699e-001  3.7580570e-002  1.8815820e-001 -3.5565390e-001 -4.4108862e-001  3.5515743e-001  4.6013840e-001 -2.2671579e-001  5.4871394e-002 -4.7490046e-001  2.7256945e-001 -4.9151744e-001  5.3890958e-001 -9.9705026e-002  7.0053287e-002 -1.2204318e-002  6.6826887e-002 -4.3694053e-001 -1.8516373e-001 -4.6528984e-001  4.0441383e-001
 -7.5149118e-001  1.0233018e+000  6.9435608e-001 -5.7515758e-002  4.6638464e-001  6.3527606e-001 -2.0843533e-001  3.8759370e-001  7.4766954e-002  5.6294108e-001  2.2487936e-001 -5.4515680e-001 -1.6365770e-001  1.6436805e-002  1.0425391e+000  1.0889946e+000  7.5290152e-001  1.9794152e-001 -2.3070390e-001 -1.6248842e-002  1.7165265e-001  5.7190793e-001  6.7412523e-001  6.3475055e-001  2.7154139e-001  4.8919156e-001  7.7057865e-001 -4.6335929e-001 -1.5673597e-001  6.4051191e-001 -1.4702149e-001  2.1293661e-001  2.3052940e-001  6.7156897e-001  2.1166766e-001  2.3481750e-001  2.4076885e-001 -4.3514976e-002  5.3542606e-001  6.9960107e-001  1.0457356e+000  5.1115198e-001  6.7476439e-001  1.3441246e+000  1.3304137e-001  2.1970350e-001  8.0347731e-001  1.1068867e+000  4.4642253e-001  7.1126595e-001  1.1557724e+000  8.9542879e-001  3.1785087e-001 -4.9572243e-002  2.8081016e-001  3.9084032e-001  5.5273867e-001 -3.4709696e-001  3.6980365e-001 -2.7435560e-001  1.0600013e+000  8.7135127e-001 -1.9200334e-003 -1.0896424e+000  1.0674978e+000  3.6561219e-001
  8.4208849e-001  5.5384722e-001  7.0307306e-002  1.5331932e+000  2.1285129e-001 -7.4229076e-001  1.1786937e-001  4.8073487e-001  4.6535840e-001  7.2119358e-001  2.3980749e-001 -2.0735347e-001  1.1364451e-001 -5.6777456e-001 -1.2592108e-001  1.3852319e-001 -2.2195244e-001  4.3159344e-002 -4.3634912e-002  6.9332619e-003 -6.2018112e-001 -3.8707636e-001  6.6340400e-001 -3.9331082e-001 -1.5186001e-001 -3.9151940e-001  7.0254573e-001  4.4033192e-001  1.5452686e-001 -2.8761180e-003  8.3167372e-002  6.4858454e-001  2.7927918e-001 -1.8326652e-001  7.3619488e-001  1.4736120e-001 -4.9479398e-001  3.5326896e-001  6.5711582e-001  1.0470477e+000 -1.1372932e-001 -3.9383799e-001  4.6299513e-002  3.6504028e-001 -6.1991544e-001 -7.7516815e-001  5.1019181e-001  4.4989544e-001  6.7223321e-001  2.5409853e-001  4.2278668e-001 -4.8826801e-003  2.0282812e-001  6.3398249e-002  2.7033392e-001  3.4441443e-001  3.5040490e-001  2.8604156e-001  4.0135382e-001 -5.5663826e-002 -4.9927240e-001  1.0580496e+000  6.4634656e-001 -3.6828857e-001  8.2022250e-001  1.3413704e+000
  7.5639593e-001  9.7338618e-002 -2.7988172e-001  4.8962780e-001  2.1157854e-001  1.6541473e-002  5.9988080e-001  2.1714238e-001  4.3574597e-001  5.9692964e-001  2.2317951e-001 -2.8301005e-001  2.2908804e-001 -4.2912622e-001 -4.0529978e-001  2.2661774e-001  5.5270754e-001  1.9269059e-001 -5.0761634e-001 -2.0425200e-001 -1.3297295e-001  5.5923225e-001  1.9229837e+000  1.8318601e+000  8.1652791e-001  1.4553485e+000  8.9805667e-001  1.5015548e+000  1.0392264e+000  4.8865020e-001  9.6442250e-001  8.6614417e-001  4.8376061e-001  1.4913897e-001  1.0530967e+000  1.4103820e+000  3.5119433e-001  9.8805885e-001  1.2929435e+000  1.5663987e+000  1.7501221e+000  6.3295743e-001  1.6193999e+000  1.3327515e+000  7.3671528e-001  1.9054948e-001  6.3943934e-001  3.3134442e-001  4.1456791e-001  7.6570038e-002  1.8700158e-001 -1.4828518e-001  1.5879266e-001  4.6759736e-002  2.7447468e-001 -2.8849832e-001  2.1156604e-001 -4.0882248e-002 -2.9657888e-001  1.1305171e-001 -2.7926871e-001  7.5918015e-001 -6.8957555e-001  3.7072452e-001  8.7441987e-001  3.0902943e-001
  7.7579011e-001  3.9148418e-001  2.7816869e-001  9.3455472e-001  5.4399159e-001  1.3840576e+000  3.0596203e-001  6.4057715e-001  2.8898497e-001  9.1917764e-001  9.8266229e-001  5.2772262e-001  1.6688407e-001  7.2499672e-001  4.5114662e-001  6.4176835e-001  2.2559614e-001  6.0611144e-001  6.4991151e-001  1.0307342e+000  7.9797847e-001  1.2446283e+000  1.7024625e+000  6.2414138e-001  7.5911776e-001  5.5204427e-001  4.9510374e-001  1.3205542e+000  1.4094814e+000  6.9924152e-001  1.1736247e+000  1.3966419e+000  1.3768360e+000  1.2382574e+000  1.6151734e+000  1.5295933e+000  9.6845163e-001  8.4902919e-001  1.8325327e+000  1.3278654e+000  3.9750640e-001  6.8231938e-001  3.9875111e-001  1.2902892e+000  6.0934573e-001  7.5666979e-001  1.2997854e+000  6.3032311e-001  6.9087479e-001 -2.6914463e-001  5.5618273e-001  7.0046049e-001  1.2096162e+000  3.6474364e-001  1.2510616e+000  1.2070132e+000  6.1550155e-001 -1.6299564e-001  4.3510284e-001 -3.0838889e-003  1.4522945e+000  1.7139254e-001  1.4532576e+000  1.2009110e+000  1.4211506e-001  1.6664959e-001
  3.1632582e-001 -3.3150313e-001 -2.5124146e-001  3.1256891e-001 -9.0992618e-001  2.5182848e-001 -6.2159320e-001 -2.3268397e-001 -1.4044213e-001 -3.0996445e-001  3.3775597e-001 -2.5441499e-001 -1.6992537e-001  4.1378380e-001 -1.8936920e-001  6.6597002e-001  2.1091457e-001  1.9366656e-001 -3.7342928e-001 -1.6949858e-001 -1.9045991e-001  6.4865535e-001  6.2301466e-001 -2.2715538e-001  1.2280061e-001  3.1860527e-001 -4.6267477e-001 -9.7339272e-001 -1.1946791e-001  4.9424962e-001  4.7847139e-001  5.0292320e-001  7.5680863e-001  4.1941748e-001  3.8413550e-001  2.3643739e-001  6.8458244e-001  1.3395076e-003 -3.6200195e-001 -4.0370599e-001  6.4208643e-001  4.0437706e-001 -4.4300627e-001  2.0665242e-001  1.6288985e-001 -3.1346923e-001  1.0061449e-001  9.1089811e-002  1.3115557e-001 -4.9135481e-001  5.5709145e-001  3.0107171e-001  4.5023302e-001 -3.5962162e-001  3.7602996e-001  3.4431948e-001 -3.6209048e-001 -5.1978867e-001 -4.7387238e-001 -7.5938667e-001  1.2817495e+000 -1.0438549e+000  5.7214961e-002 -6.0855421e-001 -5.2153142e-001 -3.2231432e-001
  1.0024195e+000 -1.0108087e+000 -9.9575624e-002  1.4543525e+000 -3.6255425e-001  6.1484215e-002 -7.4139911e-001 -4.0493826e-001 -3.3382379e-001 -3.9956473e-001 -2.2953145e-002  8.5946254e-001 -5.7317184e-001  6.7116336e-001 -1.4056684e-001 -2.0715373e-001 -5.3599907e-001  2.8938396e-001  2.2293944e-001  3.2419665e-001  6.2370378e-001  4.9658642e-001 -5.1100802e-001 -1.2856464e+000 -1.6043785e-001  2.5719252e-002 -1.0917084e+000 -1.4123416e+000 -5.5416793e-001 -6.7083371e-002 -6.3147246e-002 -3.7399219e-001  2.5432445e-001 -2.7130250e-002 -5.6597273e-001 -2.0403172e-001 -7.9142005e-001 -1.9186995e-001 -8.3481331e-001 -9.1384930e-001  1.0405067e-001 -7.5896703e-001 -6.6560331e-001 -1.0755618e+000  1.5174203e-002  1.8524761e-001 -6.0896200e-001  1.4254867e-001  1.0332965e+000 -7.8320022e-001 -4.3408777e-002  1.4160074e-001  6.9255703e-001 -1.4540722e-001  1.0691948e+000 -2.1794205e-002 -1.3108084e-001 -2.6339679e-001 -7.1102479e-001 -6.3177653e-001  7.1898120e-002 -6.1884587e-001  9.0633939e-001 -8.7588116e-001 -8.4407312e-001  4.2173692e-001
 -6.9943998e-001 -9.5424532e-001 -7.4589288e-002 -3.4325496e-002 -2.9258406e-001 -4.0567357e-001 -1.3033346e+000 -2.6908347e-001 -7.2012238e-001 -8.0274315e-001 -2.3213487e-002  1.2471414e+000 -4.3995184e-001  1.9679147e-001  9.0871641e-001  1.3273828e-001  3.0815640e-001 -4.6357473e-002 -4.1029306e-001  1.2694139e-001  4.1749407e-001 -1.7583542e-001 -7.5272136e-001 -2.6385139e-001  2.1124014e-001 -8.4152725e-001 -1.1214454e+000 -2.0104266e+000 -9.2212534e-001  9.9835827e-001 -9.8179522e-001 -5.1117837e-001 -5.6995897e-001 -2.2056162e-001 -7.6666920e-001 -2.0678465e-001  3.9959075e-001 -2.3493177e-001 -9.3776928e-001 -7.4949044e-001  8.1754649e-003  2.1202981e-001  7.1152073e-002 -8.8795869e-001  9.8629873e-002  3.8267768e-001 -4.6280420e-001 -2.8538385e-001  1.6435661e-001 -1.7280472e-001  6.7770626e-001  7.7724930e-001  6.1198955e-001 -1.1236769e-001  4.5923946e-001  2.3033862e-001 -2.6603005e-001 -4.0323068e-001 -5.6437116e-001 -8.1154817e-001  8.4730437e-001 -2.6183751e-001  1.1981254e+000 -2.2407970e-001 -4.6487373e-001  5.7132160e-001
  1.0945872e+000 -3.8395902e-001  4.8516413e-001  8.2806461e-001 -1.1688005e-001  6.1849760e-002  4.0998549e-001 -8.3846552e-001 -2.2715292e-001 -4.2031397e-001 -2.6104546e-001 -3.0955100e-001  9.7564232e-002 -1.7053477e-002  2.9480511e-001  1.3054639e-002  5.3263891e-001  6.5754197e-001  1.5116929e-001  2.3366021e-001  4.0636456e-001  6.4146413e-002 -7.3153068e-001 -7.0910705e-001  5.4753807e-001 -6.9565205e-001 -3.3314626e-001 -4.9158076e-001 -5.1401050e-002  2.7973157e-001 -5.2981253e-001 -3.0889109e-001 -1.7472724e-001  1.5627441e-001 -3.6194008e-001 -2.5668743e-001  3.3616254e-001  2.1934999e-001  3.6974525e-001  3.0566171e-001 -9.7648433e-001  5.0628296e-002 -4.4400800e-001 -1.2790233e+000 -3.6896280e-001  5.7509235e-001  1.1912269e-001  1.2361690e-001 -2.6571079e-001  7.7970361e-002  4.9419134e-001  8.1919184e-001  2.0813975e-001  3.9496596e-001  5.4909090e-001  6.9386235e-001  3.5116229e-001 -4.3982017e-001 -4.1599128e-001  8.9585337e-001  2.0988626e-001  5.2424925e-001  7.9475837e-001 -6.3207323e-001  4.7016699e-001 -3.1376552e-002
 -8.3410741e-003 -6.4735450e-001  2.1946149e-001  2.6023961e+000 -4.3155868e-001  2.9313104e-002 -7.2502217e-002 -9.1165947e-001 -4.7193272e-001  3.4835717e-001 -1.2139670e-001 -8.9904153e-001  1.4935785e-001  8.6470630e-002  1.5103606e-001 -2.4222282e-002 -6.4378449e-001 -2.1451074e-001 -3.2217175e-001 -6.5598027e-001 -1.6488814e-001 -1.0937169e-001 -5.9470715e-001  1.4830852e+000  8.0142630e-001  7.9846292e-001 -8.3197532e-001 -6.0190649e-001 -1.4357990e-001 -1.8986304e-001  5.8218421e-002 -2.6690242e-001 -3.3848655e-001 -5.3116342e-001 -3.2635823e-001  1.3264721e-001  5.3541986e-002  4.9876776e-001 -6.5598245e-002 -4.8121759e-001 -1.9331834e-001  2.6115568e-001  1.3772295e+000 -4.6827254e-001  1.8032364e-001  9.1529720e-001 -1.7368682e-001  2.5009528e-001 -7.4243824e-001  1.5422832e-001  1.3000757e-001  6.9385528e-001  3.2484146e-001 -3.1256744e-001 -5.6432506e-002 -1.3775448e-001  8.8061046e-001  2.1066875e-001 -5.3093835e-001  6.8260899e-001 -8.1596049e-001 -7.3936627e-002 -7.0282890e-002  7.7388905e-001 -3.1670683e-001  6.8410858e-001
 -1.0114479e+000 -2.2189034e-001  9.1131293e-002  4.2867365e-002 -1.1988908e-001  5.9739196e-001  1.0096048e+000 -1.1316862e+000 -3.5211981e-001 -4.2845301e-001  6.4169677e-002 -8.5220633e-001  2.9998952e-003  4.7394522e-002  2.9957457e-001  1.1393902e-001 -1.1861051e+000 -2.8639400e-001  7.4120784e-001  2.8777909e-001 -1.6712290e-001 -9.8824954e-001 -2.4216989e-001 -1.1156403e+000  4.3104975e-001 -7.2963750e-001  2.7691126e-001 -9.8051818e-001 -4.6051021e-001 -7.5371604e-002 -4.7113503e-001 -8.4057874e-001  3.6154581e-001  1.5488064e-001 -6.5228382e-001 -6.8888541e-002  8.4992828e-001  4.5530562e-002 -3.7488595e-001 -6.9635687e-002 -1.1234210e+000 -1.2677957e-001 -1.2611076e+000  2.2132739e-001 -5.6244529e-001  4.3254279e-002  2.0026188e-001 -1.4926208e-001 -1.1762482e+000  5.1252835e-001  5.2112431e-001  7.3131463e-001 -2.2995854e-001  2.5229004e-001 -2.4715518e-001 -1.2677280e-001 -2.3786163e-001  4.1678477e-001 -7.6180210e-001  1.5972537e+000  5.5369646e-002 -3.4151954e-001  1.1892340e+000 -9.4554555e-001  2.2681283e-001 -1.6515395e+000
 -1.1868295e+000 -6.6374058e-001 -1.2652777e+000 -3.2672494e-001  5.9869943e-001 -2.9826084e-001  1.0690122e+000 -2.1051650e-001 -3.3123270e-001 -6.4883723e-001 -2.9294167e-001  1.1809641e+000  6.8488039e-001 -1.8112224e-001  7.8149271e-001  5.5477374e-001 -2.5058235e-001 -6.1498252e-001 -8.3715719e-002 -2.6881668e-001 -9.4312987e-002 -1.1130693e+000 -3.7950945e-001 -4.1808937e-001  8.3464759e-004 -1.1658684e+000  8.9191430e-001  2.0576338e-001  3.9093495e-001  3.6890619e-001 -5.7792835e-001 -7.3233654e-001 -5.8344798e-002 -1.8140629e-001 -8.6643157e-001 -3.3651271e-001 -1.1258888e-001  4.5188162e-001  2.3422248e-001 -1.7254804e-001 -3.4292439e-001  1.1021853e-001 -1.8877532e-001  1.3288294e-001  7.6196854e-002  4.3455651e-001 -1.1804598e-002 -3.8723661e-001  1.4332136e-002  3.4629740e-001  1.3200997e-001  1.3418065e-001  3.5122881e-001  4.3961369e-001  2.1416378e-001 -8.4266483e-001 -6.8344865e-001  2.2754309e-001 -2.3794946e-001  1.1114533e+000  3.3572189e-001  6.3945153e-001  1.1281905e+000  1.4917715e+000 -2.9693943e-003 -1.7081348e-001
  5.9736330e-001  3.8361283e-001  2.9359671e-001 -1.0134173e+000  3.4318184e-001 -5.9639206e-001  8.7236909e-001 -1.0680847e-001  2.1667344e-001  2.1652824e-001  5.4555832e-001  2.5716141e-001  3.8239316e-001  1.7908479e-002  9.2053851e-001  2.1468219e-001  2.9062894e-001  1.7975278e-001 -3.9897403e-002  2.6602452e-001  2.3045318e-001  2.4106047e-001 -9.3704519e-002  2.9925585e-001 -6.4877051e-002  7.9367987e-001  1.8769682e-001 -7.5351140e-001  7.8203091e-002  4.2474774e-001 -2.6188832e-001  2.7575630e-001  1.0004247e+000  1.1102981e+000  2.9544557e-001  7.4083732e-001  8.1227468e-001  2.7164010e-001  3.6408449e-002  4.2175427e-001 -6.4389933e-001  3.4776682e-002  3.2198121e-001  3.2329932e-001 -5.8858013e-001 -3.2910644e-002 -9.0862412e-002 -3.9607949e-001  8.1563944e-002  4.6136538e-001  8.1495967e-001  1.0380759e+000  7.3938295e-001  6.1745249e-001  6.2949402e-001  8.3490548e-001 -4.5035344e-002  5.7268291e-001  3.1263530e-001  8.2439603e-001  2.0823867e-001  3.7847308e-001 -9.6709190e-001  5.7410047e-001  5.5952928e-001  5.7814156e-002
  8.3320204e-001  1.1154317e+000  3.3736039e-001 -4.5589476e-001  7.6739166e-001  1.3572933e+000  5.5724269e-001 -1.0574848e-001  6.7841712e-001 -2.1583366e-001  2.4104745e-001  8.1814121e-001  9.3820342e-001  7.6484711e-001  2.0838374e-001  7.6067414e-002  1.3614418e-001  3.9149569e-001  3.5456995e-001  1.2535186e+000  1.2655359e+000 -8.0163271e-002  8.5982809e-001  3.2640519e-002 -1.5733648e-001 -2.9209013e-002  9.5590933e-001  1.1066368e+000  8.3219665e-001 -1.2549632e-001 -4.6157176e-001 -3.6134657e-001  6.1648889e-001  7.7062012e-001  8.1407311e-002 -8.2893917e-002 -1.0014026e-001  1.5864177e+000  8.3093013e-001  5.4500980e-001 -8.4044479e-001 -6.6586826e-003 -4.4186686e-001  1.2427224e+000 -5.0206740e-001  9.3992228e-002  2.5097225e-001 -6.2233011e-001 -7.6842697e-001  1.3570142e-001  4.4634390e-002  6.3597826e-001  1.5840910e-001  2.7533964e-001  7.7033694e-002  2.2639164e-001  8.0940773e-002  5.8236635e-001  7.5981513e-002  5.4726316e-001  9.2206223e-001  4.7117444e-001  3.1795723e-001  2.8159063e-001  4.1518455e-002 -4.4789684e-001
 -1.1585952e+000  2.6365160e-002 -1.1108600e+000 -1.9632068e+000  1.7454745e-004 -3.7742248e-001  5.7466185e-001 -4.0999094e-001 -3.3448242e-001 -9.8770753e-001 -8.5245850e-001 -3.4613248e-001 -3.4874156e-001 -2.8261451e-002  2.9222834e-001 -4.2708083e-001 -3.9613966e-001 -4.3566319e-001 -2.5967753e-001  3.9845080e-001  4.8648237e-001 -1.3340215e+000 -5.8842719e-001 -8.8627299e-001 -3.0900352e-001 -5.7318842e-001 -6.7581892e-002  3.6806780e-001 -4.1132119e-001  2.8321141e-001 -6.8075036e-001 -5.7457274e-001 -1.9840140e-001  3.4032194e-001 -1.9098722e-001 -6.9830845e-001  1.8137725e-001 -5.0060825e-001 -6.4913415e-001 -1.9729519e-001 -3.9656568e-001 -4.5406270e-002 -6.2312284e-001 -5.7991183e-001 -3.6459148e-001 -6.5505667e-001 -6.9039101e-001 -4.5320620e-001 -4.5071232e-002  1.1593869e-001  7.3041137e-002  8.0108196e-001 -2.4748108e-002  5.2005989e-001  3.2903637e-001 -3.7285318e-001 -6.1374157e-001  8.8085686e-001  3.7225815e-001  4.2645328e-001  1.8302391e-001 -3.6540018e-002  1.8900386e-001 -4.3427317e-001 -4.1950651e-002 -1.2998830e+000
  5.9433197e-001  4.3791276e-001 -2.8192995e-001 -2.1255847e-001  3.3038585e-001  6.5161173e-002  5.3509237e-001  6.5884590e-001  2.7931921e-001  6.5855173e-002  3.8851026e-001  6.1779447e-001  3.3601089e-001  3.6300924e-001  5.1355037e-001  4.1327329e-002 -5.1272244e-001  4.2229682e-001  1.0821888e-001  2.3551328e-001 -2.6496096e-001  8.3813809e-002 -2.4731999e-002 -5.6845725e-002  7.3052790e-002  5.1391032e-001  3.2998212e-001 -1.1558504e-001 -2.0560583e-001  7.3656737e-001  4.5422781e-001  7.1876015e-001  3.0187509e-001  7.3730734e-001  8.4696584e-001  3.8239433e-001  7.1480156e-001 -1.2952917e-001  2.7016326e-001  1.3642680e+000  3.3392886e-001 -1.1165394e-001  5.1807943e-001 -3.9256469e-002 -3.0258227e-001 -5.1273862e-001 -5.2619166e-001  4.0632795e-003  2.4994065e-001 -9.1037629e-002  2.4651254e-001  7.0840998e-001 -1.2794471e-001  7.9681863e-001  8.8887349e-001  3.8648648e-001  1.7420838e-001  9.1492816e-001  1.1382997e+000  6.1947368e-001 -3.6698647e-001  4.9913271e-001 -5.8896315e-002 -2.3703398e-001  8.4133241e-001 -6.1430353e-001
  6.4279891e-001  2.9762775e-001 -8.0802073e-001 -9.5363410e-001 -3.7877618e-002 -7.9799246e-001 -7.2965260e-002  1.0133791e-001  1.8627441e-001 -4.6926062e-002 -2.0337092e-001  7.8387366e-001  1.0378146e-001 -2.6342169e-001  2.7392705e-001  1.0909352e-001  2.0963301e-001 -4.1929127e-001 -4.9326396e-001 -4.5204614e-001 -1.9901635e-001 -1.0445674e+000 -1.0208295e+000 -1.4416145e+000 -6.9574366e-001 -7.0842168e-001  6.4224213e-001 -3.3857367e-001 -2.1863008e-001  9.7575097e-002 -3.8462037e-001 -3.6585386e-001 -1.0415314e+000 -8.6440289e-001 -6.6709918e-001 -1.4128227e+000  4.0119503e-001 -8.5623611e-002  7.3459620e-002  1.9533071e-001 -5.6936633e-001 -7.8981632e-001 -1.2867145e+000 -1.3920915e+000 -6.8636409e-001 -6.8780203e-001 -9.2897001e-001  3.1162915e-001  8.2784331e-001  2.4380629e-001 -1.1550121e-001  6.7369422e-002 -5.4296507e-002  5.3489270e-001  8.0522370e-001 -2.5668407e-001 -3.9960749e-001  3.9253101e-001  5.8633701e-001  7.7961974e-002 -2.1371462e-001 -1.6604684e-001 -6.3407290e-001  6.4717931e-004  3.8312565e-001 -2.2124248e-001
 -5.4733493e-001  8.7510098e-001  7.1772038e-001 -1.2415584e+000  6.3726647e-002  8.7186387e-001  5.8918267e-002  1.0051958e+000 -6.8690748e-002  1.0575488e+000  3.1225563e-001  8.2360135e-001 -1.1499423e-001 -4.1634691e-002  3.0746392e-002  2.3708855e-002  2.8081738e-001  3.7789143e-001  3.0578514e-001  2.2179654e-002  1.6558297e-001  9.5817683e-001 -3.7226369e-001  1.3299277e+000 -2.1489357e-001  7.0947942e-001  4.0464171e-001  4.9410358e-001  8.3779282e-002 -3.5054723e-001  1.1502484e+000  8.9526689e-001  3.5693207e-001  1.6311579e-002  4.7758150e-001  3.1550251e-001 -5.2481727e-001 -3.5383332e-001  7.2599870e-002  3.5330768e-001 -4.6865088e-001 -4.5425781e-001  4.9308261e-001 -3.0089582e-001 -2.5599680e-001  5.1421728e-001 -6.3305126e-001  7.1370348e-001  1.8558112e-001 -4.8827757e-001 -4.0198871e-001 -6.0559285e-001 -2.5381333e-001 -2.2096156e-001 -6.3262401e-001  2.6057001e-001  7.8461760e-001  3.5533931e-001  8.6666988e-001  4.4652060e-001 -1.3454636e-001  7.3361566e-001 -8.2568605e-001  6.7484602e-001  1.4244590e-001 -8.0149278e-002
  4.0156104e-001  6.0517297e-001 -6.1036554e-001 -4.7590247e-001  4.2508646e-001  9.2003017e-001  4.2524654e-001  6.2426541e-001 -4.1266480e-003  1.1122293e+000  6.4747431e-001  1.3926314e+000  5.1756969e-001  4.5755396e-001  2.6444314e-001  4.6823102e-001  2.8360031e-001 -2.3117875e-001 -4.0621239e-002  1.1992186e-001 -9.5380557e-002 -3.6219272e-001 -3.9570804e-003  5.3437283e-002 -2.5022690e-001 -3.2608071e-001  6.7670631e-001  1.3572299e+000  1.1823786e+000  4.8639953e-001  1.6772304e+000  1.3077600e+000  5.4053363e-001  5.0942883e-001  3.1621345e-001  7.0289986e-001  1.3598669e-002  8.2819567e-001  1.4672143e+000  5.7461661e-001  2.7703602e-002 -4.0838318e-001  3.8594827e-001  2.6025307e-001 -1.6755421e-001 -5.5887702e-001 -2.9663789e-001  1.8469743e-001  9.0144497e-001 -6.2706003e-001 -8.7919246e-002 -1.6870884e-001  4.4213826e-001  4.3703860e-001  6.3057335e-001  1.7185191e-001  6.4677512e-001  2.4367474e-001  4.9115977e-001  8.6710958e-001  5.4075008e-001  4.0290008e-001 -6.6314184e-001  6.0734647e-001 -2.9236213e-002  1.5769399e+000
  1.3313014e+000  2.5737663e-001  1.2673016e+000  1.7285049e+000  5.9706428e-001  7.5551494e-001  7.7775859e-001  1.6391520e+000  8.4758374e-001  3.4331032e-001  6.3506287e-001  2.6711553e-001  4.5265517e-001  8.7058446e-001  1.5891347e+000  1.0930410e+000  2.0696335e-001  9.8588916e-002  5.9449144e-001  1.3948242e-001  5.7789567e-001  5.4905323e-001  2.2372570e-001  2.7406558e-001  2.1654858e-001  2.8553063e-001  1.7374430e+000  1.7455302e+000  1.6427047e+000  9.5848490e-001  1.3641406e+000  1.3749805e+000  7.1771087e-001  6.3206655e-001  8.0485104e-001  1.2155142e+000  1.2062315e+000  6.9229394e-001  1.6093733e+000  1.7322227e+000  6.4740832e-002  4.7289071e-001  4.0963588e-001  6.8844625e-001  2.4228148e-001  4.8401717e-001  1.0416471e-001  1.1303254e+000  6.0016428e-001  2.7826908e-001  1.0999337e+000  1.0841129e+000  1.2599938e+000  1.3666331e-001  5.2710119e-001  6.2422857e-001  4.9906136e-001  3.5088105e-001  5.8988214e-001  7.5239393e-001  5.1079905e-001  2.7328702e-001  1.0561928e+000  6.5557971e-001  1.6826315e-001  5.3552243e-001
  2.5672227e-002  3.6238777e-001 -5.4485893e-001  3.1202771e-001  1.8679577e-001 -3.5260753e-001 -4.7435249e-002  2.6360771e-001  1.4208751e-003  1.6962909e-001 -6.4075044e-001 -2.1375495e-001 -9.1348663e-002 -2.0713033e-001 -8.3316355e-001 -3.7131369e-001  7.6878952e-002 -3.9264484e-001 -3.5499008e-001 -5.7001231e-001 -1.0452250e+000 -5.6117893e-001 -1.3833831e-001  6.9475523e-002 -9.9194551e-002  7.5405415e-002  9.8934108e-001  1.7767156e+000  1.0266487e+000 -5.4651686e-001  1.1207050e+000  5.8449300e-001 -6.3696152e-001 -6.1614833e-002  2.3711499e-001  1.0000629e+000 -5.5704857e-001  6.2449327e-001  7.9653643e-001  5.2053695e-001 -2.2662170e-001 -4.2719381e-002  1.4850400e-001  3.5495900e-001 -4.5630058e-001 -4.9501367e-001  4.9144023e-001  3.9533844e-002 -3.2397680e-001 -5.1041533e-001 -5.6725105e-001 -6.4315734e-001 -3.3438601e-001 -1.4933724e-001 -3.9534471e-001 -1.9043344e-001  4.0909150e-001 -3.7837233e-001 -4.6794164e-001 -1.6528194e-001 -4.8492066e-001 -3.5421007e-001  1.2832495e+000  5.6641024e-001 -3.9143087e-001 -1.8261740e-001
  9.5148244e-002  1.5590986e-001  3.2828810e-001  5.9663300e-001 -2.0300288e-001  5.5162205e-001  6.8951799e-002  4.7554641e-001 -8.7501379e-002 -3.8110351e-001  9.1215129e-002  3.8729092e-001  2.6126019e-001  1.9619479e-001  6.2871782e-001  1.4108883e-001  9.2484381e-001  7.2850792e-002 -8.2838867e-003 -6.4998999e-002 -6.4895803e-001  2.5561718e-002 -2.0797306e-001  3.4790472e-001  6.4596151e-003 -7.3989236e-001 -7.8417229e-002  1.6546459e-001  2.0987614e-002  2.4194951e-001 -9.1964128e-002  2.9094180e-001  2.0972272e-001 -6.8797332e-002  2.9952622e-001  7.1437437e-001  5.5210262e-001  1.1564510e-001  5.4295811e-001  6.7682520e-002 -3.6241658e-001  3.4849549e-001  6.6852485e-001 -1.5077035e-001  4.7124950e-002 -3.6444349e-001  1.7574945e-001  1.5003909e-001  5.6820537e-001 -3.5804276e-001 -3.2335220e-001 -8.5282517e-002 -1.8775741e-001 -3.2024905e-001 -2.0015201e-001 -6.0559263e-001 -3.4227199e-001 -3.8107320e-001 -2.5306597e-003 -3.0723061e-001  1.2612979e-001 -1.7113634e-001  4.4363648e-001 -7.7752598e-001 -4.3596183e-001 -8.4200415e-001
  2.1230249e-001  4.5141411e-002 -1.2647169e+000 -1.5190618e+000 -2.6233010e-001 -1.4254974e-001 -7.5123074e-001 -3.5081582e-001 -8.0708470e-002 -8.3696968e-001 -6.3443250e-001 -5.5392555e-001 -6.7443894e-001 -4.1848042e-001 -3.8313702e-001 -6.6486865e-001 -7.1928752e-001  5.1592899e-001 -6.7324939e-001 -7.5221796e-001 -1.5412529e+000 -5.3050942e-001 -1.5103030e+000 -1.1174075e+000 -1.3611939e+000 -1.9175931e-001 -4.5428559e-001 -1.1754118e+000 -6.1441103e-001 -7.3186086e-001 -3.8077779e-001 -3.2709212e-001 -6.5209867e-001 -8.0085000e-001 -4.3387528e-001 -5.1547354e-002 -4.5387978e-001 -5.5532813e-001 -9.2766350e-001 -3.0351292e-001  3.6897289e-001 -1.4002751e+000 -6.9472091e-001 -1.2867961e+000 -7.8365836e-001 -2.1185470e+000 -1.0205783e+000 -1.3606235e+000 -1.1635116e+000 -5.8442161e-001 -8.3945031e-001 -7.0198041e-001 -5.2762146e-001 -6.5773105e-001 -3.8422859e-001 -1.1659347e+000 -1.1249297e+000 -5.1731310e-001 -8.9063706e-001 -8.6110033e-001 -7.3097339e-001 -3.9631243e-001 -1.7805173e+000  5.2988028e-002 -5.8893187e-001 -1.5590193e+000
  6.7256472e-002 -1.3041697e+000 -1.7623131e+000 -1.4401987e+000 -1.1440105e+000 -2.8981837e-001 -5.6450941e-001 -1.5347745e+000 -1.0751902e+000 -1.2638018e+000 -1.1948238e+000 -1.3590747e+000 -1.2780212e+000 -1.6582777e+000 -1.0279422e+000 -1.2005724e+000 -1.9320083e+000 -8.6792950e-001 -9.7090995e-001 -1.3746588e+000 -1.2407895e+000 -1.0858678e+000 -1.6156522e+000 -1.3344703e+000 -1.7776040e+000 -6.0528474e-001 -2.0427607e+000 -9.9035256e-001 -1.1327251e+000 -1.9551231e+000 -1.3950186e+000 -1.2049528e+000 -1.5794271e+000 -1.4170325e+000 -1.0828953e+000 -1.4092524e+000 -1.8043280e+000 -5.6977697e-001 -1.2145334e+000 -1.9550881e+000 -8.1228430e-001 -1.9482466e+000 -1.7145651e+000 -1.8601326e+000 -1.3575980e+000 -1.6696073e+000 -1.7518898e+000 -2.1732382e+000 -1.9001079e+000 -1.9115251e+000 -1.6645967e+000 -1.5292017e+000 -1.4818613e+000 -1.4138738e+000 -1.5233435e+000 -1.3684287e+000 -1.4290117e+000 -1.3000001e+000 -1.6100512e+000 -1.0974597e+000 -1.2960297e+000 -1.7432674e+000 -2.1142432e+000 -7.8768704e-001 -1.1764031e+000 -1.5272084e+000
  3.6170556e-001 -1.2754627e+000 -1.4521435e+000 -2.0431643e+000 -5.9284797e-001 -1.2682686e+000 -1.0777306e+000 -8.6848232e-001 -5.4706859e-001 -9.2409617e-001 -1.0220667e+000 -5.5740948e-001 -1.3091155e+000 -1.5528089e+000 -6.2435940e-001 -8.9445865e-001 -9.2388981e-001 -1.1663365e+000 -5.3514927e-001 -1.2511528e+000 -4.8376818e-001 -4.7042307e-001 -1.5208838e+000 -1.4044179e+000 -1.1079736e+000 -7.6067468e-001 -8.7196708e-001 -8.6892938e-001 -8.1165447e-001 -8.6261890e-001 -1.4173836e+000 -1.0654758e+000 -1.2363278e+000 -1.0609289e+000 -9.6583871e-001 -1.9812041e+000 -1.2927963e+000 -7.3841055e-001 -1.2182074e+000 -1.2492870e+000 -5.3182743e-001 -1.1540943e+000 -1.4156320e+000 -2.1114571e+000 -5.7925953e-001 -1.0147663e+000 -1.6459542e+000 -2.0335182e+000 -7.1294180e-001 -2.3591310e-001 -1.4689529e+000 -1.4896117e+000 -1.2931434e+000 -1.5545386e+000 -1.5519509e+000 -9.0764163e-001 -1.5212962e+000 -1.0988874e+000 -1.1188892e+000 -1.3273942e+000 -1.1217646e+000 -8.1043528e-001 -1.3924464e+000  1.0062886e+000 -1.3667064e+000 -4.7256501e-002
  1.9692119e-001 -6.1428416e-001 -6.8548566e-001 -1.0698148e+000  9.8661712e-002 -1.0766140e+000 -4.1830987e-001 -5.2928704e-001 -2.0359651e-001 -4.7834189e-002 -7.4021955e-001 -7.5858316e-002 -5.2648942e-001 -5.6057548e-001 -7.7826522e-001 -6.1140945e-001 -9.1026095e-003 -6.9208812e-001  9.0742076e-002  1.6899126e-001  6.4793375e-001  1.4744230e-001 -1.0750886e+000 -4.5616100e-001 -5.7225099e-001 -6.3272636e-001 -4.5353503e-001  4.6693136e-001 -1.6058308e-001 -4.7016014e-001 -6.7451914e-001 -2.7689641e-001 -1.1936666e+000 -1.2202806e+000 -1.0287606e-001 -5.4036794e-001 -1.0444510e+000 -5.6597575e-001 -6.9126699e-002 -5.3777555e-001 -4.0959843e-001 -1.4508582e-001 -3.2987083e-001 -7.6028358e-001 -1.2043316e-001  3.7296688e-001  4.1350322e-002 -5.6078180e-002 -2.9899382e-001 -1.5490475e-001 -1.0123529e+000 -1.2172030e+000 -6.6419889e-001 -7.5537681e-001 -7.9779638e-001 -4.7409338e-001  3.3825786e-001 -5.3654452e-001 -4.7286241e-001 -1.0440960e+000  8.2072481e-002 -2.7071782e-001  3.0430626e-001  9.2927231e-001 -8.0569548e-001 -4.0543147e-001
  1.4843238e+000  1.4721120e-001  1.0181873e+000  1.5159440e-001 -1.7988057e-001  4.8238198e-001 -1.5450047e+000 -6.1040248e-001 -2.5468014e-001  4.5201199e-001  1.7601351e-001  7.7485775e-001 -2.0976879e-001  3.2910112e-001  2.9044591e-001  4.2904820e-001 -4.4939701e-001 -6.8773644e-001 -2.3004827e-001 -4.0855972e-001  2.1249571e-001  9.9060266e-001 -3.6693138e-001  3.1701220e-002 -1.8086138e-001 -1.7199378e-001 -5.8555852e-001 -5.8967961e-001 -2.8439479e-001  5.4503951e-001  1.2463268e-001 -1.1684526e-001  2.9661643e-001  5.0889014e-002 -8.1862411e-002 -4.4111228e-002 -1.9808155e-001 -2.6296748e-001 -9.9623426e-001 -4.6037447e-001  3.8572648e-001 -1.7746588e-001 -2.1613174e-001  1.0019821e-001 -5.4088993e-003  7.7632407e-001 -2.8189271e-001 -3.9444113e-001 -8.3331366e-001 -1.8946959e-001  3.9976458e-001 -1.9379008e-001 -2.6745645e-001 -4.7171532e-001 -6.8494909e-001  1.9494151e-001  1.4961772e-001 -4.3574818e-001 -4.3255182e-001 -1.0450608e+000  3.0963817e-001 -4.4606140e-001  3.2737914e-001 -4.6814496e-001  1.1886402e-001  1.2058211e+000
  7.3992447e-002  8.2036444e-001  9.7275710e-001 -2.7009247e-001  2.3213276e-001  1.8496926e+000 -2.5534888e-001  6.5792476e-001  2.8841441e-001  5.7238137e-001  9.8059037e-001  5.7688188e-002 -2.3950381e-002  2.6680033e-001 -1.9424046e-002  8.0255638e-001  7.0236826e-001  1.1279605e+000  2.0534846e-001  5.5597898e-001  4.8385703e-001  6.5723863e-001  1.1614252e+000  6.9643029e-001  3.0649156e-001  4.9328371e-001  5.8901860e-001  6.3958252e-001  3.8295378e-001  2.0367884e-002 -1.1010468e-001  3.2214017e-001  5.8321619e-001  7.0726775e-001  2.4997769e-001 -4.7378407e-001  2.0944529e-001  4.9797455e-001  5.5372013e-001  2.6406879e-001 -2.8591850e-001  2.2818354e-001  2.4643053e-001  1.0455071e+000  2.0705318e-001  4.1093136e-001  4.9740195e-001  5.8060828e-001 -3.0499272e-001  5.4877065e-001  2.8439249e-001 -1.5218736e-001 -7.3604030e-001 -1.2002690e-001 -2.4368190e-001  6.6739616e-001  2.8362073e-001  8.0889331e-002  7.5274043e-001  1.4458194e-001  7.7773492e-001  4.3619500e-001 -1.2142008e-001 -1.8326084e+000  7.7007699e-001  2.1529759e-002
 -4.8750543e-001  1.4498564e-001  4.0372656e-001  1.5282768e-001  1.4042785e-001  8.9157111e-001 -3.7876124e-003  5.8800731e-001  2.1406760e-001  5.2788402e-001  5.7813690e-001 -2.2266937e-002  4.2834254e-001  2.9729691e-001 -3.7878995e-001  7.4454141e-001  6.1878271e-001  2.2345690e-001  3.3761886e-001 -1.3236424e-001 -6.5349903e-001  4.5870826e-001  1.2942409e+000  5.3191355e-001  2.9326218e-001  5.5999706e-001  1.0386192e+000  5.2700223e-001  4.3935153e-001  7.2445675e-001  5.9199068e-001  7.7494066e-001  5.8019132e-001  6.1014349e-001  1.0403449e+000 -6.7614614e-002  5.3949185e-001  1.5943471e-001  8.2512143e-001  9.2619629e-001  5.5258377e-001  6.8100628e-001  1.2421538e+000  1.4890962e+000  1.2845330e+000 -3.8418600e-002  1.2234573e+000  1.2749617e+000  1.0383631e+000  1.1994288e+000  7.2414535e-001  1.3276069e-001 -4.0363584e-001  4.3599921e-001  4.6366656e-002  9.9619157e-001  3.9298490e-001  2.8314749e-001  1.2245576e+000  2.0704584e-001  1.2507093e+000  6.6793952e-001  1.4833862e+000  5.7348520e-001  1.5164803e+000  1.2849331e+000
 -6.7544659e-001  4.2943050e-002  3.3553126e-001  7.7819922e-001 -1.5180218e-002  6.3792956e-001  1.8292867e-002  3.8794243e-001  2.9621770e-001  2.0159714e-002  2.1375849e-001  4.1978546e-001 -2.7796553e-001 -2.3704007e-002 -6.4574865e-001  1.9334879e-001 -2.1580818e-001  1.7778116e-001  7.7272170e-002 -6.9715502e-002  1.6987934e-001 -1.3655746e-001  7.5923601e-001 -5.0150813e-001 -2.3192456e-001 -4.3482062e-002  3.7093050e-001  4.5685722e-001 -5.9908895e-001  7.7463343e-003 -3.9697071e-001 -2.6082370e-001 -3.8943330e-001  1.2781034e-001  3.6897967e-001 -3.5666930e-001 -1.1880610e-001 -8.1086637e-001  2.8815732e-001  5.8085008e-001  3.9114486e-001  2.9228613e-001 -2.9270630e-001  5.7021770e-001  7.8509870e-001 -4.3619592e-001  1.1479953e+000  6.3303643e-001  4.9623294e-001  6.8564951e-001  5.5962318e-001  7.6169936e-002 -5.4185344e-001  2.4700839e-001  2.0679145e-001  1.1314618e+000 -5.2024034e-001  5.8397913e-001  3.3505429e-001 -3.9070506e-001  8.0455648e-001  5.2395528e-001  1.2718199e+000 -2.3879914e-001  5.9123530e-001  2.6885743e-001
 -9.9673853e-001  8.4227188e-002 -4.3971081e-001  9.7821484e-001 -1.7919271e-001 -5.1748678e-002  1.8344326e-001 -2.6433817e-001  4.2614439e-001  3.1306160e-001  1.5293671e-001 -1.0186486e+000 -3.0759421e-003 -3.1453087e-001 -6.1045547e-001 -4.2341053e-001 -1.4779414e-001  5.8921324e-002  2.9294281e-001 -4.7540065e-001 -2.3908483e-001 -6.0788190e-001  1.8105474e-001  7.6762624e-001 -2.5814357e-001  3.8361814e-001 -2.3751642e-001  2.4130354e-001  5.4685950e-002 -4.6844400e-001 -1.3555224e-001 -5.1768942e-001 -1.4017809e-001 -1.7173706e-001 -1.7444184e-001 -4.4169375e-001 -4.8982633e-001 -1.7033025e-001 -2.5455955e-001 -2.2110225e-001  7.5223333e-001 -1.9475651e-001  5.6414889e-001 -2.9204990e-001  1.3597509e-001 -2.2791679e-001  7.6039931e-001  1.2927310e+000  8.3567161e-001  3.3389711e-001 -1.4069100e-001 -2.0903697e-001 -6.1582184e-001  4.4904770e-001  4.6301242e-001  3.4916285e-001 -4.4552558e-001  3.5858059e-001 -1.0251103e-001 -2.2613129e-001  2.1185888e-001  9.3327061e-002 -8.3269742e-002 -4.4938291e-001  6.0900837e-001  2.2424029e-001
  3.4480900e-001  6.9551779e-001 -3.4081395e-001 -5.9511579e-001  1.8447843e-002  7.5874664e-001  4.7349346e-002 -7.8104105e-002  8.5523132e-001  8.6321947e-001  1.3740824e-001 -1.1399574e-001  4.4220902e-001  2.5238732e-001 -2.8823690e-001 -5.6487103e-001  5.0455310e-001  7.3769419e-001  5.1184860e-001  8.1059623e-001  5.7412120e-001 -3.3255496e-001  4.5440112e-001  3.1682137e-001  3.9062803e-001 -2.5452249e-002 -5.3487290e-002 -8.5197414e-001 -1.0673225e+000 -1.7065543e-001  1.4953309e-002 -4.6950671e-001 -5.3796870e-001 -4.5176512e-001 -1.3851548e-001 -2.2097619e-001 -4.5900045e-001 -1.1240735e+000 -1.0050771e+000  5.3301927e-002 -6.6154436e-001  9.2691749e-001 -2.8330582e-001  4.3940686e-001  4.3661691e-002 -3.5479177e-001  1.2765073e+000  1.3805412e+000  1.2038351e-001  6.8458242e-001 -1.0307520e-001  7.7214587e-002  2.0122519e-001  5.6206995e-001  5.6135622e-001  6.5558372e-001  3.4139939e-001  3.8306199e-001  1.2995328e-001  1.0579836e-001  1.0225287e+000  3.0676886e-001 -3.8314231e-001  3.6843927e-001  3.4674758e-001  5.9066263e-001
 -6.0770516e-002  1.9254396e-002 -5.1601192e-001 -5.8674096e-001  1.9414269e-001  7.4960566e-001 -3.1182999e-001  3.3062364e-001  4.4923247e-001  4.4722412e-001  1.1971091e-001 -3.3421315e-001 -2.5043264e-001  3.1975672e-001 -1.6323613e-001 -1.9786519e-001  3.2410408e-001  2.2865284e-002 -3.5235518e-001  3.3395968e-001  2.8110234e-001  1.8951715e-001  1.2063357e+000 -1.6541259e-001  3.4500190e-001  9.4682456e-002 -3.3653404e-001  8.0009467e-002 -3.0847894e-001  9.3352198e-001  2.8667125e-001  5.3327117e-001  2.6068528e-001  3.6142934e-001  2.5625913e-001 -3.9754063e-001  1.1309456e+000 -1.0948893e-001  1.7977165e-001  3.6479151e-001  1.0062489e-001  2.9727779e-001 -2.7354803e-001  9.8375998e-001 -1.2595146e-001 -6.8295223e-001  7.4729629e-002 -8.4008987e-001 -1.0843846e+000  1.1430400e+000 -2.4287223e-002  4.5020926e-001  4.0561149e-001 -1.6611599e-001  2.5276660e-001  1.8622917e-001  5.8640431e-001 -2.3127236e-001  4.3283574e-001 -1.0331556e-001  1.2718871e+000  2.5526416e-001 -3.3300278e-001 -8.4048671e-001  3.2638547e-001  5.4120419e-001
  7.1882521e-002 -7.1350661e-002  5.5442537e-001 -1.5039377e-001  3.2512943e-001  2.0840091e-001  2.0759424e-003  3.0503712e-001  2.7110272e-001 -3.2159029e-001 -1.9040437e-001 -4.6811434e-001  1.0418969e-002  2.9655538e-001  3.4665036e-001 -4.9528294e-001 -6.8730914e-001  1.8445472e-001 -1.8279021e-002 -1.7205987e-001  5.3989267e-001  4.8274873e-001  4.7117638e-001 -6.6553508e-002 -8.4793267e-002  4.0817856e-001 -5.9862946e-001  2.1558868e-001 -3.6415143e-002  7.2462436e-001 -7.0828513e-001  2.5862346e-001  2.6598411e-001  3.2082637e-001  1.0187856e-001 -1.1891946e+000  7.0316207e-001  3.2871643e-001  1.8557145e-001  1.9055867e-001  3.3726442e-001 -3.8200346e-002 -4.4271996e-002  6.9071324e-001  1.6382998e-001  2.9170929e-001 -3.2773913e-001 -6.3825217e-001 -1.3398737e+000 -5.5582838e-001  4.2924803e-002  5.8813066e-001  5.8990098e-001 -4.2562472e-002  7.4567367e-001  4.0570541e-002 -3.4854187e-002  2.6613807e-001  2.8229323e-001 -2.9445132e-001  9.2355325e-002 -4.2443228e-002 -6.7914766e-001  8.5059645e-001 -2.5138285e-001  9.9381779e-001
  2.6516304e-001 -8.0353992e-001 -3.4381284e-001  8.3469700e-001 -1.6092017e-001 -3.4456787e-001  2.6332513e-001 -1.6420982e-001 -4.6323330e-002 -3.5336939e-001  2.1851713e-001 -8.9067488e-001 -4.6377143e-001 -5.8314619e-001  1.4496374e-001  4.8483917e-001  5.0468202e-002  1.3774253e-003 -2.1706435e-001 -2.1359635e-001  2.9025676e-001  3.6962435e-001  1.3189192e+000  8.7667857e-001  9.0614172e-001  5.4751596e-001 -2.4153737e-001  8.2053840e-001 -4.1356488e-001  4.4646132e-001 -3.8521856e-001  2.0677924e-001  1.1138751e+000  7.7768801e-001 -3.9467623e-001 -1.4647344e+000  1.0321426e+000  2.9179693e-001  6.6139937e-001 -5.2566748e-001  9.0314878e-001  1.1561211e-001  3.3030261e-003  9.0412367e-001 -3.4564474e-001  2.1426454e-001 -4.3516836e-001 -1.0109823e+000 -2.0268668e+000 -3.6887722e-001  5.3559120e-001 -7.8719253e-002 -5.5455985e-001 -4.2731472e-001 -8.2701789e-001  1.0706050e-001 -2.0999590e-001 -2.7308635e-001 -1.5067380e-001  3.9905575e-001 -2.5673165e-001 -3.2146597e-001 -9.2145989e-001 -8.5512638e-001 -4.7740414e-001 -1.2376487e-001
  2.5506859e-001 -6.6137680e-001  3.1109703e-001  1.1068181e+000 -3.8299902e-001 -2.3818080e-001 -1.0068468e+000 -7.0341359e-001 -3.5903785e-001 -4.2878548e-001 -5.2382834e-001 -6.8488041e-001 -1.0464201e+000 -1.0901922e+000 -1.0542524e+000 -2.0675563e-001 -1.4117028e-001 -1.2333733e+000 -1.2140751e+000 -1.2313174e+000 -7.1526072e-001  2.9885304e-001 -2.7889080e-002  6.2627797e-002 -1.3661877e-001  9.5478767e-001 -7.2836497e-001  9.1148405e-001 -9.5527622e-001 -9.3543051e-001 -1.6055482e-001 -4.4544915e-001 -2.5605367e-001 -1.2463296e+000 -9.0107582e-001 -7.5861855e-001 -1.1292449e+000 -8.9234537e-001  6.3568021e-001 -9.4567254e-001  1.3880081e-001 -8.3702069e-001 -3.5337051e-002  3.5979192e-001 -6.9142180e-001 -1.3194989e-001 -9.0808702e-001 -1.5501428e+000 -1.1414429e+000 -9.0778635e-001 -5.5753954e-001 -1.1157774e+000 -8.0420602e-001 -9.0946184e-001 -7.4922468e-001 -5.8987158e-001 -7.5470052e-001 -7.5920206e-001 -8.3685777e-001 -1.6197744e+000 -1.1745004e+000 -6.5144867e-001 -1.5921947e+000  5.5004871e-001 -8.1198181e-001 -6.7455204e-002
 -5.3878431e-001 -9.9197712e-001 -5.1351138e-002  7.6260101e-001 -8.8751893e-001 -2.7975959e-002 -1.4457984e+000 -8.9411836e-001 -7.1007159e-001 -3.5910058e-001  6.9890511e-002 -1.2451540e+000 -1.0925912e+000 -7.4710556e-001 -6.8374966e-001 -2.7199787e-001 -7.3641392e-001 -2.2180233e-001 -9.4448524e-001 -8.2255143e-001 -1.3726260e+000  2.7465964e-001  1.7046848e-002  2.2923363e-001 -3.4566306e-001  1.2239533e+000 -1.4137840e+000 -8.4697332e-001 -8.0623514e-001 -2.0436936e+000 -5.1531693e-001 -7.5417702e-001 -1.1825364e-001 -2.8093462e-001 -1.1188938e+000 -5.9511881e-001 -1.3876744e+000 -7.8782159e-001 -9.2676750e-001 -1.7392769e+000  8.2497829e-001 -7.4917543e-001  1.2465524e-001 -3.5575591e-004  3.5204734e-002 -7.0367405e-001 -4.7992179e-001 -1.1433264e+000 -6.9863453e-001 -1.1024780e+000 -4.1161200e-001 -6.6035676e-001 -7.6055893e-001 -8.1160308e-001 -5.0572020e-001 -2.1327198e-001 -3.2868831e-001 -4.9775117e-001 -1.0224757e+000 -1.5713954e+000 -6.2166529e-001 -6.9668625e-001 -5.2502253e-001 -3.0290653e-001 -7.0350513e-001 -2.8671928e-001
 -6.8636262e-001 -2.0834258e-001 -2.1838142e-001 -7.2701007e-002 -9.0036375e-001 -4.7653656e-001 -2.2288871e+000 -1.0546107e+000 -8.8622284e-001 -4.2676910e-001 -6.3484794e-001 -2.0870962e+000 -1.0617391e+000 -6.8181907e-001 -3.6499513e-001 -5.3482597e-001 -4.3889989e-001 -7.4560302e-001 -6.7841534e-001 -6.6573287e-001 -1.3012693e+000  2.0848172e-001 -8.6267637e-001  5.2430126e-001 -4.8333642e-001  7.3294295e-001 -2.0504576e+000 -2.0226504e+000 -9.9917643e-001 -1.1476811e+000 -6.8515837e-001 -6.2357937e-001 -7.6555540e-001 -4.9397271e-001 -1.6935513e-001  1.3901400e-001 -1.1926522e+000 -9.4185035e-001 -1.7263722e+000 -1.7109690e+000  9.6178471e-001 -2.0808927e-001  4.6195127e-001 -3.0109833e-001  4.4603197e-001 -4.7858910e-001  5.7548322e-002 -5.7805252e-001 -5.0745007e-001  6.4065514e-002 -7.7151831e-001 -3.7391036e-001 -1.1882600e-001 -5.9332206e-001 -5.9628713e-001 -2.8300377e-001 -5.5959047e-001 -4.5467324e-001 -8.4247185e-001 -1.8766643e+000 -4.7109189e-001 -7.7223043e-001 -7.7411353e-001  4.0042306e-001 -6.4255358e-001  2.0622310e-001
 -1.1863240e-001  6.7150578e-001  4.5666614e-001 -1.3267502e+000 -6.5699048e-001 -6.5388522e-001 -1.8269246e+000 -5.8057816e-001  2.6961275e-001  2.2754288e-001  2.4190157e-001 -7.6692362e-001  5.1836256e-002 -3.1026775e-001  2.4896491e-001 -2.2850190e-001  7.8751562e-001  4.5608924e-001  1.4743120e-001  1.3580550e-001  1.2804922e-001  8.0857133e-001 -3.6909103e-001  5.9213601e-001  6.7383104e-003  4.6390637e-001 -1.6451395e+000 -1.7899903e+000 -1.1621981e+000 -3.9498369e-001  5.2541985e-002  1.4331787e-001 -5.2374609e-001 -8.7668207e-001  4.5632821e-001  2.0182193e-001 -6.0299443e-001 -2.8841792e-001 -1.7260064e+000 -1.3825982e+000  9.8015007e-001 -3.5504960e-002  1.1347744e+000 -3.9838722e-001  1.1012040e+000  1.5729838e-001 -2.3007514e-001 -1.3207789e-001 -4.2861061e-001 -1.4064878e-001  2.3417060e-001  9.5905849e-002  9.3108667e-002 -2.2811341e-002  4.1359600e-001  4.3964401e-001  5.2205016e-001  1.5797511e-002 -2.4916841e-001 -1.3803796e+000 -2.4206300e-001 -8.0941004e-001 -8.7232734e-001 -5.7751854e-002 -2.9788546e-001  2.0271201e+000
  5.8746650e-001 -3.2177905e-001  1.4198246e+000 -1.9745489e+000 -1.1255586e+000 -9.2994095e-001 -2.1016920e+000 -1.3806135e-001 -1.0194777e+000 -3.2388866e-003 -6.2499116e-001 -4.1118820e-001 -8.3847808e-001 -4.8920720e-001 -1.5934564e-001 -4.2710347e-001  2.0120902e-001 -1.3622754e-001 -2.4311480e-001 -5.0286282e-001 -1.9573153e-001  1.0778171e+000 -5.4085959e-002  1.4550871e-001 -2.8790295e-001 -6.7360140e-001 -1.8867929e+000 -1.0256968e+000 -6.8962137e-001 -9.4685937e-001 -3.3338518e-001 -3.4945206e-001 -6.8784691e-001 -8.6805874e-001 -3.1998618e-001 -2.8686762e-001 -1.7480767e+000 -9.8524965e-001 -1.1758178e+000 -9.8656610e-001 -3.2704088e-001 -1.6067284e-001 -6.3249272e-001 -2.6725996e-001  6.0386347e-001 -2.3455930e-001 -2.8121692e-001 -2.8348494e-001  5.3566982e-001 -4.4780282e-001 -2.6719400e-001 -5.9795904e-001  6.5732836e-002 -1.1289409e+000 -1.1793107e+000 -1.3046264e-001  1.4880831e-001 -6.8709639e-001  9.0658400e-002 -2.2031197e+000  1.9608195e-001 -1.3176556e+000 -2.5875451e-001 -1.0139578e+000 -7.6832401e-001  9.4383204e-001
  1.4234102e+000 -4.2902660e-001  6.5902650e-001 -6.6166797e-001 -9.9122889e-001 -1.6229499e+000 -2.3824780e+000 -4.9606563e-002 -7.8262002e-001 -3.5514002e-001 -1.4654635e+000 -1.1027634e+000 -1.1062822e+000 -1.0468764e+000 -2.8693721e-001 -7.0556845e-001 -4.4262319e-001 -5.7867465e-001 -9.2945293e-001 -7.8569920e-001  4.3523044e-004  6.4991103e-001 -1.0944857e+000 -7.0242784e-001 -1.2698341e+000 -2.2561310e-001 -1.9886090e+000 -1.4816125e+000 -7.4756004e-001 -1.0812773e+000 -5.2110570e-001 -6.6087502e-001 -9.9716327e-001 -1.0309856e+000 -6.8801710e-001  7.3434567e-002 -1.8668066e+000 -8.6875648e-001 -1.5661515e+000 -1.8755484e+000  1.5097610e-002 -1.1002459e+000 -9.0496464e-001 -1.0880917e+000 -1.3930915e-001 -2.8188416e-001 -1.3716688e+000 -1.0791373e+000 -1.1413734e-001 -1.4412125e+000 -1.2890787e+000 -8.1043989e-001 -4.4732451e-001 -7.4175635e-001 -1.0959914e+000 -6.4070058e-001  6.8486530e-002 -3.3667096e-001 -1.0005019e-001 -2.0455060e+000 -1.1307355e+000 -1.1780494e+000 -7.2674686e-001  7.4854881e-001 -1.5341665e+000  7.5007318e-001
  6.6416267e-001 -1.0535672e+000 -5.0118237e-001 -9.6897495e-001 -6.7696137e-001 -1.7656526e+000 -1.3327886e+000 -5.1598502e-001 -8.3016486e-001 -7.8751467e-001 -1.7002925e+000 -8.5309233e-001 -1.0452032e+000 -1.1619966e+000 -1.5227831e+000 -1.7571560e+000 -1.0467773e+000 -1.9463050e-001 -8.8812365e-001 -1.4034104e-001  1.7108313e-001 -4.2142973e-001 -1.7796149e+000 -1.9963583e+000 -1.6573185e+000 -1.2284297e+000 -1.7508034e+000 -1.2252032e+000 -7.9756220e-001 -2.0808167e+000 -9.0452733e-001 -1.7952398e+000 -1.7614675e+000 -2.8383692e+000 -1.3986044e+000 -7.1827115e-001 -2.1620844e+000 -7.1691697e-001 -1.4883468e+000 -1.5666913e+000 -1.3855267e+000 -1.6254583e+000 -1.9759135e+000 -2.1924424e+000 -1.2354369e+000 -6.5350570e-001 -1.5766626e+000 -6.8857744e-001  3.9189192e-001 -1.3644559e+000 -1.6248154e+000 -1.9080627e+000 -9.1458257e-001 -1.1183045e+000 -1.2435003e+000 -1.5832623e+000 -2.0729740e-001 -2.2204135e-001 -6.0101251e-001 -1.6026706e+000 -1.8259184e+000 -1.0075885e+000 -2.1671823e-001 -7.1694428e-001 -1.7233847e+000 -2.4659644e-002
  7.5739799e-001 -6.0106703e-001 -1.5180945e+000  2.4335506e-001 -1.0090879e+000 -1.5948292e+000 -1.2854939e+000 -8.0933320e-001 -7.7097643e-001 -4.5826181e-001 -8.3707863e-001  6.1320355e-001 -8.6672230e-001 -7.9532605e-001 -8.1890291e-001 -1.1584692e+000 -1.9657523e-001 -8.6791447e-001 -6.8958527e-001 -2.2076734e-001 -2.3944230e-002 -5.7658618e-001 -2.0588725e+000 -1.5303515e+000 -1.2529631e+000 -9.6133259e-001 -1.3285370e+000 -1.9584061e+000 -1.0126310e+000 -8.4353575e-001 -1.1355876e+000 -9.2920539e-001 -1.3178086e+000 -1.4982032e+000 -1.2411625e+000 -7.9653955e-001 -1.6268588e+000 -3.4018717e-001 -1.6298059e+000 -2.0300988e+000 -3.2179745e-001 -1.3000817e+000 -1.5005133e+000 -2.1621343e+000 -6.9043406e-001  1.1855142e-001 -1.6417563e+000 -1.4185441e+000 -9.1226082e-002 -1.2703953e+000 -1.0282464e+000 -1.2210960e+000 -4.1551707e-001 -8.7055179e-001 -5.5489343e-001 -8.6308823e-001 -2.0592723e-001 -6.2399820e-001 -4.7756445e-001 -1.2682603e+000 -1.4665222e+000 -3.7569526e-001  3.8820052e-001  2.5465160e-001 -1.2037312e+000 -3.3948517e-001
  8.8917895e-002  3.1972839e-001  5.6562467e-001  3.5092492e-001 -3.3366831e-001 -1.5222520e+000 -9.3651890e-001 -2.5834563e-001 -3.0094306e-001 -4.4035599e-001 -4.5555317e-002  6.4461740e-001 -3.5172241e-001 -3.1862407e-001 -1.9974189e-001 -1.4380661e-001  6.3308502e-001 -6.4619613e-002 -1.5210092e-001 -1.5882537e-002  7.3947358e-001  8.2936719e-001 -1.2962612e+000 -8.6401230e-001 -2.7376439e-001 -8.4646268e-001 -8.5564861e-001 -1.0782536e+000 -5.4015996e-001  3.5105911e-002 -5.8073018e-001  4.5047095e-002 -1.4184995e-001 -2.6467610e-001 -4.8473375e-001 -1.6972621e-001 -1.6509601e-001 -9.7719907e-001 -1.0661162e+000 -9.3452525e-001 -2.0576124e-001 -6.4525673e-002 -2.5201831e-001 -1.4817994e+000 -1.9906373e-001  8.2027077e-001 -8.3580256e-001 -7.6861878e-001  7.4521790e-001 -7.2795461e-001 -2.2453388e-001 -2.9011094e-001  2.3996875e-001 -2.5700144e-001 -4.4013864e-001 -2.1045308e-002 -4.3112509e-003 -2.3090345e-001 -3.4822036e-002 -8.3476919e-001 -1.0131401e+000  1.9805580e-001  1.7870288e+000  5.5419385e-001  4.4606647e-001  1.2386397e-001
  9.4780306e-001  8.8008692e-001  9.7345376e-001 -2.3580923e-002  6.0412480e-001 -1.2261430e+000  1.3589811e-001  5.5460512e-001  8.8114501e-002  1.7195623e-001  4.4232789e-001  4.9785121e-001  9.1373838e-002  1.2696246e-001  6.2255685e-001  4.0001683e-001  4.8361897e-001  2.7126754e-001  2.1812941e-001  1.3589966e-001  2.7931669e-001  6.5814523e-001 -4.7485008e-001 -6.3901217e-001 -3.7279465e-001 -4.0323148e-001  6.5313121e-001  1.0287738e+000  8.8134122e-001  3.1785337e-001  5.5532447e-001  8.3882124e-001  1.4826546e-001  6.0071254e-001  4.3916407e-001  4.9979384e-001  1.9969606e-001  2.1860346e-002  6.0607273e-001 -2.2544053e-001 -3.3213205e-001 -2.8860162e-001 -8.3446092e-001 -8.5601078e-001 -4.9483085e-001 -4.3895570e-001 -1.6757376e-001 -2.9420243e-001  2.7795911e-001 -5.3266094e-001 -1.5006474e-002 -1.8568472e-001  1.7620608e-002 -2.2824999e-001 -7.0925179e-001 -1.4744213e-001 -2.4082511e-001 -7.2343924e-002  2.0260015e-001  2.7721478e-001 -4.7981420e-002  7.3582315e-001  1.2826690e-001  5.5489973e-001  1.0789658e+000  1.3497837e-001
  8.0247266e-001  5.1681180e-001  5.5608229e-001  1.0135665e+000  4.1549777e-001 -3.2421415e-001 -5.1377396e-001  2.3878825e-001 -3.8083537e-001 -3.9591491e-002 -1.4824062e-001  4.7726690e-001 -1.1642097e-001 -6.6271844e-002  6.5288177e-001  1.1479436e-001 -3.0511027e-001 -5.7066986e-001 -7.9952580e-001 -8.1924950e-001 -6.3969280e-001  2.3678823e-001 -1.2508013e+000 -3.0725991e-001 -4.7603135e-001 -7.4510398e-002  5.7609710e-001  1.0291729e+000  4.3550097e-001 -2.8222402e-001  3.6743971e-001 -8.1442238e-002 -3.9096078e-001 -3.5789269e-001 -9.0327061e-002  3.8396866e-001  2.4723918e-001 -3.3682288e-002  6.0694878e-001  2.8465514e-001  1.3596414e-001 -4.3116836e-001 -2.5528073e-001 -9.5430107e-001 -1.2052873e-001 -1.5248744e-001 -7.0901331e-001 -7.4589382e-001  3.4618471e-001 -6.0842014e-001 -1.6024508e-001 -1.0462466e-002 -3.3111009e-002 -7.1264508e-001 -8.8190660e-001 -1.1653451e+000 -7.2642418e-002 -7.6832442e-001 -1.9135427e-001 -6.9450511e-001 -7.1644768e-001  1.5624020e-001 -8.5090046e-001  1.6805047e-001  6.5829254e-001  7.0027607e-001
  4.0378455e-001 -4.4260154e-002 -7.2535749e-001 -6.0343149e-001  1.8460680e-001 -7.8490614e-001 -3.4087025e-002 -5.8627409e-001 -2.9596312e-001 -2.3835898e-001 -9.7131854e-001 -1.1290430e+000 -7.1096364e-001 -1.1190515e+000  2.7964742e-001 -7.3117528e-004 -9.0806555e-002 -1.2384835e+000 -2.0673740e-001  2.1553017e-001 -4.0015771e-002 -8.4032676e-001 -1.2216383e+000  1.3203039e-001 -4.3848264e-001 -1.6880674e-001  3.1099315e-001  2.7425386e-001 -3.5750936e-002 -2.6611218e-001  2.2636784e-001 -3.8427315e-001 -4.5234206e-001 -4.6227473e-001 -4.1707692e-001  1.6436515e-001 -1.3500039e-001  2.7533388e-002  3.9106838e-002 -1.9275348e-001 -7.1410226e-001 -5.8954228e-001 -1.5117606e-001 -8.3617594e-001 -9.9724234e-001  1.6423038e-001 -2.5349476e-001 -9.8777644e-001 -1.4380472e+000 -4.2556163e-001 -1.1167809e+000 -8.0891219e-001 -1.0249375e+000 -7.0657948e-001 -2.3751330e+000 -8.3889908e-001 -5.0615748e-001 -3.8776858e-001 -7.7333123e-001  3.4981541e-001 -1.7909767e+000 -2.5214946e-001 -1.3144504e-001  1.1412143e+000 -2.6324699e-001  1.1943793e-001
 -3.5916978e-001 -2.8514130e-001 -2.6276320e-001 -1.0374522e+000  2.6511171e-001  5.3591293e-001  6.2013957e-001  1.8461849e-001 -2.2723311e-001 -4.2032823e-001 -4.9205862e-001 -1.3177774e+000 -4.7664686e-001 -6.9786900e-001 -1.5350248e-001 -2.1322463e-002 -5.5035493e-001 -1.3700365e+000 -1.5487454e+000 -3.8676026e-001 -9.4146640e-001 -7.4908241e-001 -6.9095541e-001  3.0526646e-002 -1.3843794e-001 -1.6142574e-001  1.6030235e+000  1.1356966e+000  7.4584664e-001 -2.1318561e-001 -1.0049138e-001  2.7255740e-001 -5.6893031e-001 -4.8720567e-001  3.3200411e-001  5.5431680e-001  2.2645171e-001  6.0235135e-001  1.1400410e+000  1.0125500e+000 -7.0830242e-001 -3.8293034e-001 -3.0164797e-001 -7.9579584e-001 -6.5545275e-001 -5.0639161e-001 -7.6617042e-001 -1.0321106e+000 -1.7239228e+000  2.7122513e-001 -6.3769277e-001 -5.9236826e-001 -8.3168863e-001 -8.2659186e-001 -1.6858679e+000 -8.4544097e-001 -4.2945894e-001 -1.1307463e+000 -2.6191837e-001  9.8636447e-001 -1.1242641e+000 -1.9571427e-001 -5.4048480e-001  3.3361830e-001 -8.9685059e-001 -2.2717184e+000
 -2.2287623e-001 -9.9580623e-001 -9.4615791e-001  6.8104773e-001 -7.7287463e-002  2.6463907e-001  5.1372161e-001 -3.2421319e-001 -5.3981829e-001 -8.5556028e-001 -5.4051855e-001 -3.3642855e-001 -5.4717207e-001 -1.2765039e-001  2.9391721e-001  1.9073943e-001 -1.2565559e+000 -1.0928081e+000 -9.4420791e-001 -1.0660570e+000 -8.9468448e-001 -4.7806980e-001 -4.6202238e-001  1.7556897e-001 -4.4189947e-001 -1.1386773e-001  6.2727794e-001  6.6293649e-001  9.9843468e-001 -3.7854610e-001  3.5302966e-001  6.0751416e-002 -1.2506157e+000 -6.9633867e-001 -2.8908047e-001  6.6572661e-001 -4.0769471e-001  1.1602958e+000  6.1367817e-001  4.0970910e-001 -3.7343132e-001 -6.3224217e-001 -3.3613929e-001 -6.3374925e-003 -4.4510842e-001 -4.4617295e-001 -1.1246618e+000 -5.0950577e-001 -1.3430542e+000 -6.6043426e-001 -2.9306255e-001 -3.0371552e-001 -4.5490564e-001 -7.0279977e-001 -1.1128284e+000 -1.4620652e+000 -1.8842836e-001 -5.2320631e-001 -1.2130408e+000  7.0855808e-001 -6.2545356e-002 -4.5609873e-001  8.1120909e-001  1.1627419e-001 -6.5474067e-001 -1.3420258e+000
  5.2809201e-003  2.1387476e-001 -9.3492332e-001 -7.1716282e-001  9.8762284e-002  2.5230957e-001  2.3104840e-001  4.9645323e-001 -3.5708453e-002  6.1722852e-003  2.2236952e-002 -2.5828055e-001 -1.7567743e-001 -3.5894145e-001  1.3542129e-001  2.7293219e-001 -5.3017000e-001 -6.1570475e-001 -1.2066547e-001 -6.6809534e-003  8.7616261e-003 -7.7062027e-001 -7.2383141e-001 -1.2603415e+000 -1.6260113e-001 -8.7518086e-001  4.5884693e-001  8.9360705e-001  8.3714610e-001  2.2055797e-001  2.6793921e-001  3.0860196e-001 -7.1798978e-001 -2.5753393e-001  1.3683114e-001  1.6492067e-001  4.4030867e-001  5.2389099e-001  6.5798357e-001  1.8496786e-001 -8.7516866e-001 -5.0010031e-001 -1.5862891e+000 -9.4488607e-001 -1.2193440e+000 -1.2102238e+000 -7.2216769e-001 -1.5483099e+000 -4.8277446e-001 -9.5788558e-001 -2.8353021e-001 -2.6887156e-001 -3.3690827e-001 -9.4845514e-001 -8.5649352e-001 -6.5880310e-001 -2.8055648e-001 -2.5473977e-001  2.7154560e-001  3.3349089e-001 -4.2976236e-002 -7.5281373e-002  2.6988840e-001 -1.4941694e-001 -5.4229782e-001 -3.4744038e-001
 -7.5475165e-002 -3.2587941e-004 -2.0130322e-002  8.8109593e-001 -9.2318105e-003 -3.7806745e-001  4.7643461e-001  3.5715917e-001 -5.9632561e-002  7.1651940e-002 -1.5281915e-001 -3.2009026e-001  2.5719998e-001 -2.2825231e-001  2.1336677e-001 -3.3042191e-002  2.6916243e-002 -9.2791485e-001 -1.4638739e-001  2.0524406e-001  9.1315043e-001  2.4673407e-002 -3.5905041e-001  2.7508213e-001  9.9625632e-002  1.3798863e-001  6.4896257e-001  8.4226598e-001  8.9977772e-001  3.5639499e-001  1.0495747e+000 -7.2917175e-002 -2.3034476e-001 -2.2748842e-001 -1.5279028e-001  6.5190915e-001  2.4707991e-001  5.6571294e-001  3.2631676e-001  6.6354203e-001 -1.8767188e-001  1.5912467e-002  3.2640329e-001 -7.8612681e-001  8.8124564e-002  9.1973447e-001 -2.3242434e-001 -3.4996186e-001  5.4182696e-002 -2.3609551e-001 -2.8790700e-001  2.2190011e-001 -4.8644449e-002 -1.1634770e-001 -5.0203592e-001 -1.7365539e-001  6.1345472e-002 -3.4599579e-001  1.3810093e-001  6.6345900e-001 -1.0021472e+000 -5.2224343e-001  1.2608492e+000  4.0216987e-001 -5.3104646e-001  1.4896399e-001
  8.5100509e-003 -6.2134175e-001 -9.9267534e-001  1.2321445e+000 -2.0378798e-001  3.9226262e-001  5.2966733e-001 -1.1236918e-001 -2.9611914e-001  5.6895223e-001 -5.1275058e-001  6.1714837e-001 -3.8016203e-001 -3.8035406e-002  1.0372518e-001 -4.6686493e-001 -7.7897323e-001 -8.2872698e-001 -7.9598636e-001 -8.7219829e-001 -2.2491808e-001 -9.5503495e-001 -1.1048124e+000  1.9467430e-001 -5.1888856e-001 -8.6695566e-003 -7.8758889e-002 -2.0136081e-001  5.5516363e-001  2.9051092e-001  3.0970836e-001  1.6028055e-001 -7.5186128e-001 -5.5613651e-001  2.8844570e-002  4.1092210e-001  2.0155298e-001  6.5906824e-001  8.3416412e-001  4.3242814e-001 -1.9335458e-001 -3.9738884e-001  6.0563658e-001 -1.2823824e+000 -4.0734139e-001 -1.4391607e-001 -6.0909804e-002 -5.2121547e-001 -2.3375928e-001 -2.1956458e-001 -2.4248920e-001  5.7564985e-002  3.6044097e-001  3.8150863e-001  1.3010186e+000 -5.0579985e-001  1.4783643e-001 -3.0863257e-001 -3.0787407e-001  2.6838719e-001 -3.0944729e-001 -5.2910561e-001  1.1008615e+000 -3.8044659e-001 -5.0082581e-001 -3.0237177e-001
  1.0954328e-001  5.6537352e-001  9.9540560e-001  1.4334151e+000  3.0751539e-001  6.2381805e-001  3.3454378e-001  8.3224509e-001  1.0697436e-001  2.0819537e-001  7.7020605e-001  8.0873586e-001  9.1699417e-001  9.0194238e-001  1.2929422e+000  6.8012306e-001  4.1211468e-001  2.6462524e-001 -9.9731011e-002  9.6105548e-001  7.8068099e-001  4.6764581e-001  6.8908919e-001 -1.0417674e-002  4.8736540e-001 -3.4985304e-002 -1.5534820e-001 -2.5030457e-001 -9.8344883e-002  1.3197100e+000  6.3554473e-001  8.7783576e-001  1.3278370e+000  1.7693344e+000  7.8668482e-001  4.5797721e-001  1.8287732e+000 -3.9076332e-001 -2.6959661e-001 -1.2226355e-002  1.1491557e-001  4.0084216e-001  1.9870880e-001  3.5111092e-001  1.7226964e-001  8.7599087e-002  5.8721801e-001 -1.1461864e-003  2.2629923e-001  7.1256048e-001  1.1398562e+000  1.5030743e+000  1.1518172e+000  5.2160908e-001  7.0835862e-001  1.4164206e+000  2.1564989e-001  3.7153232e-001  1.0199089e+000  8.6277404e-001  1.1654983e+000  6.8301978e-001  6.9748176e-001  1.5344932e+000  3.3636085e-001 -6.0623840e-001
 -1.2766426e+000 -2.9607495e-002  1.2315805e-001  3.0884067e-001  4.0725692e-001  1.9774894e+000  1.8759127e+000  4.7815962e-002  6.0681783e-001  4.7125871e-001  1.6764460e-001 -1.1776646e-001  5.2079667e-001  5.0638792e-001  2.2052097e-001  3.6703989e-001  4.5710742e-001  3.2008998e-001  3.1135701e-001  9.0147787e-001  4.1552023e-001 -9.0632895e-002  8.2229635e-001  1.1741442e+000  9.4311145e-001  4.1556740e-001  1.3988945e+000  2.0544701e+000  8.5269083e-001 -4.1971989e-001  6.7134941e-001  3.3547550e-002  1.8455884e-001  2.2604875e-001 -4.8117746e-001  1.8782365e-002  2.7281665e-001  1.0468441e+000  1.5976368e+000  1.2235230e+000 -1.9944627e-001  1.0001678e+000  1.3228963e+000  1.4482636e+000 -1.6029833e-001  8.1965271e-001  5.8347433e-001  3.6227900e-001 -6.3644711e-001  5.0353231e-001  3.6071858e-001  2.0825488e-001 -1.9357793e-001 -1.9823006e-002 -1.3405335e+000 -3.3038515e-001  2.7902091e-001 -9.5972194e-002 -2.3651560e-001  1.5699519e+000  9.0843378e-001  6.7197052e-003  6.4630809e-001 -2.0636039e-001 -3.4417111e-001 -1.6176102e-003
 -9.6292712e-001 -4.4226715e-001 -1.1196795e+000  9.1071230e-001  2.3926104e-001  4.1302534e-001  4.8843036e-001 -2.5730217e-001 -5.4489372e-001 -2.2035263e-001 -5.5648026e-001 -1.8190145e-001  2.1293920e-001 -5.3827786e-001  1.7386726e-001 -5.4767839e-003  3.1499957e-002 -1.3231744e+000 -1.2978788e+000 -7.5569090e-001 -1.0839692e+000 -9.4711293e-001 -7.5717587e-001 -2.4653621e-001 -2.6122294e-001  5.0244611e-001  6.2859699e-001 -1.6709059e-002  2.5697554e-001 -2.0793406e-002 -2.1892101e-001 -4.6611568e-001 -6.6317587e-001 -2.2129672e-001 -9.0613725e-001  2.1998122e-001  4.3540951e-001 -1.9112267e-001  1.1212158e-001  5.7217820e-001 -2.4036409e-001  1.0063169e-002  5.6051825e-001 -3.0574279e-001 -5.5131945e-001 -4.9926933e-001 -4.4273357e-001 -3.7432218e-001 -8.7514134e-001  8.1259140e-001 -2.3461108e-002  8.1748722e-002 -3.8248810e-001  2.5127953e-002 -3.3459953e-001 -6.6893715e-001 -4.6472881e-001 -2.1603433e-001 -2.0339211e-001  4.7611383e-001 -1.0782869e+000  2.1227699e-001 -1.4870932e+000 -1.3501250e+000 -5.3623288e-001 -1.4713737e+000
  8.3209416e-001 -4.1838447e-001 -5.9748141e-001  1.6439945e+000  4.4663629e-001 -9.4586561e-002  1.0717727e+000  1.8597065e-001  1.4658141e-001  4.9126385e-001 -4.6530671e-002  7.4963380e-002  6.5644081e-001  1.1322813e-001  3.1663848e-001  9.9087730e-002 -7.8866310e-001 -6.3662681e-001  3.9405859e-001  3.7623590e-001  7.1949464e-001 -1.0098173e-001  5.6349077e-002 -3.6740656e-001 -4.4233004e-002  1.4221038e-001  8.3856520e-001  8.8058567e-003  1.1098556e+000  6.6442026e-001  1.9790075e-001 -6.6102292e-002  8.5170672e-001  7.7161009e-001 -1.1681002e-002 -1.4667128e-001  4.0358021e-001  5.2698758e-001  4.8630247e-001  5.3501673e-001  5.2683599e-002 -8.5955615e-002 -1.7843720e-001  5.6598857e-001 -1.6459384e-001  9.7799217e-001  6.8710967e-002  1.6242662e+000  7.5848750e-001  9.0648681e-001  4.1072100e-001  3.4167927e-001  1.2143640e-001  7.2260726e-001  1.3252215e+000 -2.8445152e-001 -4.4385846e-001  6.1802908e-001  2.7113012e-001  1.0696191e+000 -1.2448559e+000  2.6715783e-001 -2.7921155e-003 -6.3606179e-001 -1.5785902e-001  2.8216797e-001
 -1.0394972e-001  8.5887376e-001  3.1480012e-001  1.6731902e+000  9.5840363e-001  1.2552394e-001  6.3863009e-001  9.2036013e-001  3.2606179e-001  5.2157618e-001  3.5996582e-001  1.4560515e+000  1.1046671e+000  5.3835414e-001  4.4799160e-001  5.9051456e-001  3.1385301e-001  6.4045458e-001  1.0888777e+000 -5.1123452e-002  9.6327719e-002  2.8779408e-002  4.3119036e-001 -4.4385987e-001  4.6327009e-001  2.8422535e-001  1.1828535e+000  2.5922507e-001  2.6014420e-001  9.6242015e-001  3.2731944e-001  2.9243705e-001  8.2731966e-001  8.7545103e-001  3.4927182e-001 -4.8542813e-001  3.7456323e-001  1.3239479e-001  6.2838336e-001  6.0691067e-001  5.9623126e-002  2.8404442e-001 -6.4383921e-002  7.9757707e-001  6.5398091e-001  5.4147216e-001  1.8417203e-001  1.9069753e+000  1.0445892e+000  1.6115813e+000  8.7913600e-001  1.0498781e+000  1.7782455e-001  8.6582482e-001  1.9300419e+000  7.7905798e-001  3.6644463e-001  1.0581488e+000  9.3919046e-001  6.6068862e-001  3.5341459e-001  5.4379282e-001  3.2714987e-001  3.3408344e-001  6.6782765e-001 -1.7991386e-001
  2.3722523e-001  8.5784128e-001  1.4110829e+000  5.0165004e-001  7.3388729e-001  1.3775527e+000  1.6377772e+000  1.2474368e+000  6.8233704e-001  1.2123547e+000  1.7651151e+000  2.0005145e+000  1.2844418e+000  1.8017681e+000  9.7419726e-001  1.2710251e+000  1.2920760e+000  2.9867428e+000  2.7656920e+000  1.4739720e+000  1.2931249e+000  1.0640383e+000  2.2546663e+000  8.1661982e-001  1.0005176e+000 -3.9513246e-002  9.7068303e-001  6.2228547e-001  5.7616620e-001  5.4134451e-001  6.0996898e-001  9.8909035e-001  1.7063373e+000  1.5843681e+000  9.5296762e-001  2.2233843e-001  1.0230153e+000  6.7757465e-001  5.5411342e-001  1.3420179e+000  1.6030288e-001  5.9170515e-001  6.4257369e-001  1.4940381e+000  8.4635978e-001  1.8246956e+000  1.3103442e+000  2.6349670e+000  2.0785357e+000  9.0789784e-001  9.0676352e-001  1.0547014e+000  7.2430418e-001  1.2660961e+000  2.1276375e+000  1.2340069e+000  7.2284552e-001  9.4029158e-001  7.3853274e-001  1.6608367e+000  1.1837164e+000  5.8785274e-001 -3.2564373e-001 -2.0073934e-001  1.5418876e+000  3.7790913e-001
  4.1942197e-001  9.7373767e-002  6.7923329e-001 -2.4413198e-001  4.3132202e-002  9.6186442e-001  9.8324012e-001  3.0802561e-001  6.2300198e-001  1.2043664e+000  2.1236123e+000  2.4803349e+000  1.1182707e+000  2.2541064e+000  9.8324281e-001  1.1234717e+000  1.1064837e+000  2.9474499e+000  2.7862122e+000  2.1807456e+000  1.3454927e+000  2.2674238e-001  1.7988703e+000 -1.4442922e-001  1.2671896e+000  1.9209743e-001  3.2107425e-002 -8.9672888e-001 -1.1139483e+000  7.0525600e-001  2.9995363e-001  7.9258062e-001  1.7337033e+000  2.0583691e+000  8.6188416e-001 -9.3069419e-002  1.5364449e+000 -1.2057479e+000 -1.0500538e+000  1.7647522e-002 -2.1784373e-002  1.3896177e+000  1.4889455e-001  1.3293755e+000  1.0811385e+000  3.0992449e-001  2.3583147e+000  2.2601902e+000  1.7580603e+000  1.0872998e+000  1.5170064e+000  1.3709547e+000  1.4107261e+000  1.5010534e+000  2.1584051e+000  1.5683462e+000  8.0115876e-002  1.0297771e+000  5.6666500e-001  5.4040921e-001  2.1185997e+000  1.7506178e-001  2.2071613e+000 -3.1673286e-001  6.0212241e-001 -4.9517656e-001
