# Supplementary material for: Resting-State Temporal Synchronization Networks Emerge from Connectivity Topology and Heterogeneity
Source: PLoS Comput Biol. 2015 Feb 18;11(2):e1004100. doi: 10.1371/journal.pcbi.1004100 (PMC4333573; doi:10.1371/journal.pcbi.1004100)
Supplement: S1 Dataset — Each volunteer underwent two scanning runs (blocks). For each recording session (subject and run), BOLD time series were averaged over the corresponding 66 brain regions of the brain atlas. Each file subXblockY.txt contains the time series of all 66 brain regions from subject X and run Y. The labels of the brain regions are contained in file ROIs_Labels.txt. (ZIP) [file pcbi.1004100.s006.zip › DataSet S1/subj18_block2.txt]

 -1.3832418e-001  1.4154142e+000  3.1410696e-001  2.4702588e-001  1.1728252e+000  3.4484782e-001 -1.7866393e-001  1.9149562e+000  7.9186370e-001  1.0877085e+000  1.9191997e+000  1.9289919e+000  9.1116190e-001  1.5629224e+000  2.1001365e+000  1.8910573e+000  6.7718780e-001  1.6322129e+000  1.0245381e+000  3.0120538e-001  1.3247956e+000  1.2086138e+000  2.9242853e+000  1.1932582e+000  9.8047709e-001  9.7452707e-001  1.1482427e+000  2.4512691e-001  2.7670274e-001  2.2741610e+000  6.5526106e-001  1.5979621e+000  1.4152602e+000  2.0819329e+000  1.1922866e+000  9.3375414e-001  2.2214744e+000 -4.7597257e-001  8.2567843e-001  1.2047176e+000  1.3070045e-001  1.1395621e+000  8.7300277e-001  1.6023184e+000  1.1059296e+000  2.3861639e+000  5.5398571e-001  1.6391426e+000  2.1273198e+000  5.6282123e-001  2.2041546e+000  3.0033005e+000  2.2187723e+000  1.3746548e+000  2.8733780e+000  1.9575359e+000  1.0684507e+000  5.8244868e-001  1.7074612e+000  7.4622129e-002  1.5878922e+000  1.1876883e+000 -7.2556783e-001  6.0783459e-001  1.1220795e+000  7.6211637e-001
  5.2697129e-001  1.5292858e+000  5.4596783e-001  6.6126377e-001  1.4919562e+000  3.4400901e-001  5.6354451e-001  1.8398773e+000  4.3526885e-001  1.3889383e+000  2.3967341e+000  2.1253235e+000  1.3100482e+000  1.8998803e+000  2.5407499e+000  2.1327523e+000  6.6849135e-001  1.2861982e+000  1.1499276e+000  5.7341241e-001  1.3111186e+000  1.4808119e+000  2.3302539e+000  1.6448289e+000  1.4669136e+000  7.8934272e-001  1.9069191e+000  7.7213332e-001  1.2989169e+000  2.4558989e+000  6.3262629e-001  1.7997252e+000  1.8975929e+000  1.9449606e+000  1.8261859e+000  1.4859828e+000  2.2994708e+000 -1.2504143e-001  1.0376199e+000  1.6262006e+000  5.3583082e-001  1.6219313e+000  1.6580601e+000  2.0416280e+000  8.7365877e-001  2.4643251e+000  1.2309329e+000  6.5976379e-001  1.1374114e+000  3.5316879e-001  1.9899627e+000  2.9921218e+000  1.9318606e+000  1.9063692e+000  2.0404366e+000  2.0224736e+000  1.6923500e+000  8.3335070e-001  1.4417251e+000  3.9664933e-001  1.3275569e+000  1.7272117e+000  9.1132427e-001  1.8248809e-002  2.0929088e+000 -6.6446396e-001
  2.6157854e-001  7.2726813e-001  6.3838618e-001  5.8548094e-001  6.2227870e-001  6.5306006e-001  3.1086636e-001  7.6767012e-001  5.2254061e-003  9.2207831e-001  1.6530513e+000  6.7195708e-001  7.4068197e-001  8.5863823e-001  1.2135065e+000  8.9807899e-001  5.7494695e-001  6.4302197e-001  1.1599431e+000  1.4808169e-001  4.1480845e-001  7.3995389e-001  8.9804135e-001  5.8984075e-001  5.9380091e-001  2.5055702e-001  9.8731717e-001  4.8797412e-001  7.8120213e-001  7.3230083e-001  8.8009984e-002  7.3395045e-001  1.4786438e+000  1.4103966e+000  7.9179117e-001  3.2299883e-001  9.6039836e-001  1.1518899e-001  7.8663287e-001  1.1875923e+000  6.8864094e-001  7.2909693e-001  6.2042136e-001  8.3584729e-001  3.0152328e-001  1.2555738e+000  5.5494308e-001  6.8258257e-001  1.0464303e+000  8.2806251e-001  1.2209606e+000  1.6715440e+000  7.7036642e-001  6.0919126e-001  5.6449539e-001  1.2932465e+000  8.2507111e-001  4.2423036e-001  8.2168644e-001  2.1859583e-001  1.1410776e+000  7.8540482e-001  3.8139689e-001 -4.8722259e-001  1.0774092e+000  4.5505369e-001
 -1.9218993e-001 -1.5247954e-001 -2.1990730e-001  9.8990021e-001  3.5476719e-001  1.0904355e+000 -1.1569767e-001  5.1740242e-001 -5.2403640e-001  5.8847512e-001  1.1181388e+000  8.7368743e-001 -4.1220985e-002  1.0303489e+000  6.7976087e-001  9.6750244e-001  2.1753315e-001  7.6206617e-001  8.5421774e-001  4.4572819e-001 -6.0664072e-002  3.1431315e-001  1.5539496e+000 -2.1671005e-001  8.9244852e-001  7.2171476e-001  9.2513257e-001  7.1901286e-001  7.4277453e-001  5.4943350e-001  1.8402406e-001  4.5677671e-001  1.5635303e+000  1.1790345e+000  7.1501919e-001  7.3727081e-001  1.6186329e-001 -2.3481515e-002  1.4699186e+000  1.0845867e+000 -2.3484617e-001  6.1772084e-001 -9.1527361e-001  1.0123844e+000  2.7806805e-001  1.0946366e+000  3.8803052e-001  8.4084933e-001  2.5979019e-001  2.3498608e-001  4.0442189e-001  5.3398688e-001  6.1953959e-001  7.4383487e-001  5.1345304e-001  4.5033625e-001  1.0935248e+000  4.2023216e-001  3.9263471e-001 -9.7011067e-003  9.8564627e-001  8.6009983e-001  1.0544175e+000  1.9269603e-001  7.7831070e-001  4.0194784e-001
  1.8385914e-001 -3.3704146e-001 -5.3834851e-001  2.1773783e-002  4.0368704e-001  2.7780047e-001  8.8381587e-002  9.4010264e-002  2.4467248e-001 -2.2325084e-001 -1.2942737e+000  3.7245585e-001 -7.3564500e-002 -2.2298809e-001 -4.8897597e-001 -5.8927218e-001 -1.2569632e+000  3.4669661e-001  4.7026282e-001 -3.9688884e-001 -2.5533863e-001  1.4729963e-001 -6.8848300e-001 -8.1821268e-001 -7.0925647e-001 -3.9563870e-001  8.1635497e-001  1.5008361e+000  1.4289364e+000 -6.1782125e-001  3.1997545e-002 -3.2771964e-001 -4.4089563e-001 -7.4182022e-001 -5.0903551e-002 -4.9139548e-001 -8.6890846e-001  1.2466086e+000  2.1365694e+000  1.1619615e+000 -9.6392045e-001 -7.1802000e-001 -1.1533557e+000 -1.0916995e+000 -2.3220253e-001 -2.2995907e-001 -6.5202898e-001  2.0983814e-001 -2.9031107e-001 -4.3976792e-001 -1.0069361e+000 -7.9476652e-001 -5.9018570e-001  6.4366807e-002  7.8657418e-001 -6.9385743e-001  4.4560835e-001 -1.5110628e-001  1.4449425e-001  1.1112318e-001 -1.9052568e-001  6.7417882e-001 -1.9400110e-001  6.7734394e-002 -5.6555357e-001  1.2060591e+000
  5.7790670e-001 -1.9957173e-002  1.2828398e+000  5.7689374e-001  6.1125866e-001 -5.6043345e-001  1.6150104e-001  2.5015895e-001  7.0601121e-001  1.5781340e-001  6.1320706e-001  6.7719567e-001 -1.7972044e-001 -9.5194889e-001 -2.6853837e-001  3.5093095e-002  4.7735781e-001 -2.7375295e-001  2.0121560e-001  3.1679255e-001 -8.4558492e-001  5.8741734e-002  7.9731089e-001 -5.7494003e-001 -4.1221536e-002 -3.2409114e-001  1.2949660e-001  9.0576442e-001  3.9348675e-001  4.3860899e-001  8.4083425e-001  8.2292352e-001  9.3027704e-002  3.6433888e-001  3.8265613e-001 -7.4022138e-002  7.3873503e-002  4.2704842e-001  5.2204818e-001  2.2784228e-001  3.3717183e-002  4.5463228e-002  2.4968313e-001  1.2615914e+000 -4.5472808e-001 -6.4985982e-002 -4.6182439e-001 -6.5220080e-001  2.3172740e-001 -5.1405153e-002 -2.4731110e-001 -6.0229906e-001 -9.2729519e-001 -2.2464631e-001 -2.7648857e-001  7.5313742e-001  8.5637712e-002  1.8140432e-001  4.4684522e-001 -1.4688641e-001 -9.0158773e-002  4.1465770e-001  5.0464490e-001 -1.3538511e-001 -8.6195325e-001  1.9426923e+000
  6.2527349e-001  1.2763185e+000  7.0297419e-001  2.4428025e+000  9.0289654e-001  2.3820288e+000  2.2929231e+000  1.1199105e+000  6.2407900e-001  1.1821418e+000  1.8280184e+000  1.5417355e+000  1.0563767e+000  1.8456311e+000  8.8917473e-001  1.5748781e+000  1.1011669e+000  1.1402711e+000  1.1836339e+000  1.9838154e+000  8.1981757e-001  4.1922686e-001  2.9512114e+000  1.3152448e+000  1.7461583e+000  6.8926888e-001  1.6616980e+000  7.1666357e-001  7.8073938e-001  1.2239661e+000  2.0812480e+000  1.8693694e+000  2.0953254e+000  2.1776274e+000  1.7028064e+000  2.1117498e+000  1.2089368e+000  8.5145776e-001  1.1149144e+000  1.5978776e+000  6.8124662e-001  1.5902082e+000  1.4315542e+000  3.0513044e+000  4.8532565e-001  1.4836388e+000  1.9893588e+000  1.7445776e+000  1.7432127e+000  5.5743548e-001  1.4425969e+000  1.0194950e+000  1.6395021e+000  1.4380897e+000  1.8622567e+000  1.5281248e+000  5.5368406e-001  7.5015547e-001  9.8780013e-001  1.8370243e+000  1.4022539e+000  7.0530353e-001  1.7313022e+000 -8.1996575e-002  1.9779768e+000  1.9309813e-001
 -1.6413988e-001  1.3363090e+000  1.4057473e+000  5.4210512e-001  7.9567076e-001  3.3401118e-001  1.4318734e+000  6.6170386e-001  7.8990423e-001  5.2393595e-001  5.8206590e-001  3.3592849e-001  8.0914542e-001  6.2307276e-001  5.5463907e-001  7.1660361e-001  4.7601051e-001  5.5566308e-001  7.9677042e-001  6.2691917e-001  4.5989413e-001  4.4573594e-001  1.0564179e+000  1.7385222e-001  4.0976362e-001  2.2870966e-001  4.9520179e-001  3.1682866e-001  7.2946233e-001  4.4471368e-001  7.8842546e-001  4.4922204e-001  1.0852378e+000  6.4799984e-001  2.1900994e-001  7.3650445e-001  8.1912075e-001  8.0788269e-001  1.2840388e-001  4.2051658e-001  7.1954475e-002  5.7364440e-001  1.6613541e-001  1.7517937e+000  3.9060116e-001  9.8041944e-002  1.2407690e+000  8.8427803e-001  4.4511575e-001  5.2302948e-001  6.5411311e-001  5.5729264e-001  5.9380438e-001  5.2440950e-001 -2.1726876e-002  1.6070593e-001  2.0731218e-001  7.5388848e-001  5.5406757e-001  1.0815231e+000  1.0059126e+000  4.2547159e-001  2.3969542e-001  2.3357006e-001  9.5825625e-001 -3.2229177e-001
 -3.4191071e-001  5.5319912e-002 -6.5702049e-001  4.5356284e-001 -1.7357124e-001 -6.7206239e-002  7.0759307e-001  4.6547187e-001  6.4372899e-001 -3.9132361e-001 -2.0154598e-001  4.0298078e-002  3.8813701e-001  5.1007273e-002  3.8192889e-001  2.1187879e-001  2.9882621e-001 -5.7541161e-001 -6.8604823e-001 -2.4834270e-002  4.2488447e-001 -1.4907550e-001 -8.5360536e-001 -2.4468814e-001 -3.0037561e-001 -4.2473829e-002 -1.6162523e-001 -6.3019703e-002 -1.5191233e-001  4.6321622e-001  5.4893891e-002 -2.6550663e-001 -2.5119705e-001 -4.1186332e-001 -5.2950300e-002  4.0353568e-001  6.6583125e-001  7.7289635e-002 -1.2623142e-001 -3.1342735e-001 -1.5807141e-001 -1.0329240e-001 -8.7562924e-001 -4.9647451e-001 -2.7279685e-001 -8.2287819e-001  1.6850272e-001  2.0090771e-002  4.3955878e-001 -1.2423769e-001  4.0671495e-001  2.5056842e-001  3.2776412e-001  2.8131037e-001  1.3791107e-001 -1.0054622e+000 -4.5459163e-001  1.5335311e-001  2.0194753e-001  4.0254066e-001  2.6263885e-001 -5.9974016e-001  5.4820373e-001 -3.3648978e-001 -1.1070571e-001 -1.1946879e+000
 -1.1452309e+000 -7.0838029e-001 -3.9550314e-001 -1.4526877e-001 -8.2481904e-001 -5.2508888e-002  1.7150241e-001 -3.2451657e-002  1.8712213e-001 -3.5646956e-001 -7.6966180e-001 -7.4789639e-001 -2.9439089e-002 -3.6048927e-001 -7.1072235e-001 -5.7022953e-001 -7.8009175e-001 -1.4514796e+000 -9.0393441e-001 -6.3487175e-001 -2.0321771e-001 -6.2038475e-001 -7.7748601e-001 -1.9296415e-001 -4.7076733e-001  4.0312514e-001 -2.6977630e-001  2.2840122e-001 -6.7113615e-001  1.7163299e-002 -5.7798619e-001 -5.9812634e-001 -6.6426017e-002 -7.6794167e-001 -2.8962194e-001 -2.8497018e-001 -1.3036804e-001 -6.0528734e-002 -1.3061437e-001 -4.8857039e-001  1.2140069e-001 -1.6395347e-001  3.4017655e-001 -4.4174944e-001 -7.1777193e-001 -1.0497988e+000 -5.0192954e-001 -1.1417057e+000 -7.1953805e-001 -3.1853021e-001 -1.5763821e-001 -3.2621803e-001 -3.8943564e-001 -8.4749471e-001 -4.8921203e-001 -1.0356528e+000 -1.9511643e-001 -4.2924038e-001 -3.9261764e-001  3.6490294e-001 -8.6940241e-001 -1.1830012e+000  8.5334056e-001 -2.0128047e-001 -8.7023764e-001 -4.2601734e-001
 -1.0515058e+000 -1.3713080e+000 -1.5611615e+000 -6.0640578e-001 -1.2824659e+000 -1.1289429e+000 -8.6305957e-002 -8.3555696e-001 -8.7164658e-002 -7.0359318e-001 -1.1806402e+000 -6.5871523e-001 -6.1263554e-001 -7.9444377e-001 -7.4388591e-001 -9.5741462e-001 -1.1984067e+000 -2.0278392e+000 -1.1686046e+000 -7.4514778e-001 -9.1600216e-001 -6.1137876e-001 -1.8359220e+000  1.3299935e-002 -6.8641371e-001  1.8941296e-001 -4.5353968e-001 -9.9906705e-001 -7.9887472e-001 -2.2941677e-001 -5.7691522e-001 -9.8420659e-001 -6.8208889e-001 -5.3928104e-001 -1.1090269e+000  9.1397275e-002 -5.2602472e-001 -3.5574167e-001 -1.3743946e+000 -1.1146788e+000  3.1560119e-001 -3.2944761e-001 -3.3962462e-001 -2.0243469e+000 -6.3881413e-001 -2.8206846e-001 -1.3989844e+000 -2.0396335e+000 -1.4881061e+000 -7.2842655e-001 -8.9644761e-001 -5.9134058e-001 -8.4221359e-001 -1.0476440e+000 -1.5777647e+000 -1.0512660e+000 -2.7143900e-001 -6.5965774e-001 -9.2630386e-001 -1.1208944e-001 -6.4315026e-001 -1.3091707e+000  1.6384452e-001 -5.0242184e-001 -1.6533140e+000 -1.8440082e+000
 -1.2887938e+000 -1.2244286e+000  1.5095916e-001 -1.8958285e-001 -8.5516373e-001 -1.4900671e+000  1.3452451e-001 -1.0075633e+000 -3.7455329e-001 -8.4969247e-001 -1.8246715e+000 -1.0744357e+000 -7.0765725e-001 -1.1130397e+000 -8.9197181e-001 -7.6933824e-001 -3.1796255e-001 -1.4536207e+000 -1.5880977e+000 -9.0261379e-001 -9.3057082e-001 -6.0861910e-001 -2.0995763e+000 -2.8665141e-001 -4.5592336e-001  4.4603481e-002 -8.1481444e-001 -4.0276893e-001 -1.8606552e-002 -6.6573014e-001 -9.3748877e-001 -1.0086645e+000 -9.2717678e-001 -1.2204806e+000 -8.7059306e-001 -6.3555464e-001 -6.4259440e-001  1.7713200e-001 -5.8730157e-001 -5.8496386e-001 -1.5484839e-001 -9.1215806e-001 -7.5598070e-001 -1.6550793e+000 -7.1051175e-001 -1.6106888e+000 -1.0328709e+000 -2.3068687e+000 -1.6478430e+000 -5.0935418e-001 -5.2253201e-001 -6.8639579e-001 -7.5273702e-001 -1.0398818e+000 -8.0380142e-001 -1.3025512e+000 -6.6537201e-001 -9.2668811e-001 -5.1740797e-001 -1.1075951e-001 -8.0613960e-001 -1.0446362e+000 -8.7889419e-001  2.0707379e-001 -7.5685121e-001 -1.9940650e+000
 -3.1007192e-001  4.2834773e-001 -4.0999239e-001  3.8724142e-002 -6.8480307e-001 -5.2241595e-001 -2.3487091e-001 -6.6764350e-001 -3.2809149e-001 -2.1620676e-001 -8.4159395e-001 -5.4401906e-001 -4.9502117e-001 -5.1354089e-001 -6.5654405e-001 -4.6906456e-001  2.4320985e-001 -1.0625765e+000 -1.1362090e+000 -3.9472615e-001 -4.2384609e-001 -2.1738339e-002 -1.1339242e+000 -2.2821683e-001 -4.8301780e-001 -4.9827724e-002 -7.5802516e-001 -2.3816208e-001 -4.8303192e-001 -1.9665580e-001 -2.1455639e-001 -3.9992707e-001  4.4196780e-002 -8.9532404e-001 -6.2684528e-002 -2.3360726e-001 -1.0187760e+000 -2.6842576e-001 -5.7011196e-001 -6.8951445e-001 -1.5835685e-002 -7.2441317e-001 -5.0539009e-001 -6.3629805e-001 -4.8323057e-001 -1.2505725e+000 -7.4767930e-001 -1.4094580e+000 -1.2491260e+000 -3.6228183e-001 -2.2020296e-001 -7.3357639e-001 -4.3786998e-001 -1.0108726e+000 -1.4881569e+000 -8.4472245e-001 -4.9097081e-001 -5.0514330e-001 -5.8012756e-001 -3.7060522e-001 -1.3001711e+000 -8.3454519e-001 -7.3248588e-001 -2.5895773e-001 -4.9656009e-001 -7.5829921e-001
 -7.4920623e-001 -5.6225464e-002 -6.3123821e-001 -5.2341913e-001 -7.4534884e-001 -5.3413340e-001  7.0644217e-002 -3.5514219e-001 -2.0100840e-001  1.4692742e-002 -5.2938533e-001 -1.0688929e+000 -3.8577999e-001 -7.7270338e-001 -8.4993634e-001 -7.2223345e-001  2.2356512e-001 -9.8711549e-001 -7.7391305e-001 -2.7233042e-001 -7.4746784e-001 -2.7038561e-001 -7.7766990e-001  2.2788561e-001 -3.9820006e-001  5.5231112e-003 -5.3527913e-001 -8.4709421e-001 -5.0927065e-001 -9.1811406e-001 -2.1203473e-001 -3.1827342e-001 -2.6911249e-001 -7.3079065e-001  1.6361481e-002  2.9844047e-001 -9.1271504e-001 -6.6449133e-002 -4.1182508e-001 -6.5535682e-001  1.9257320e-001 -2.8342391e-001  1.9543289e-001 -8.0373166e-001 -3.0042922e-001 -8.7400221e-001 -5.1596059e-001 -6.5559510e-001 -4.2363992e-001 -3.8399242e-002 -9.9148880e-002 -8.5716516e-001 -6.3746710e-001 -5.5561716e-001 -9.0628037e-001  1.0159451e-001 -6.7083986e-003 -4.6095211e-001 -3.3139755e-001 -3.0489701e-001 -9.2067029e-001 -2.8676617e-001 -3.7468724e-001  5.6433440e-001  4.7730969e-001 -5.8934888e-001
 -5.4728412e-001 -8.8809371e-001 -6.4131922e-001  1.5840583e-001 -7.0260897e-001 -2.4479821e-001 -1.3700006e-001 -9.2374640e-001 -1.1150672e-001 -8.2394575e-001 -1.2586755e+000 -7.8099432e-001 -6.0939303e-001 -8.9435790e-001 -1.0804736e+000 -1.5099612e+000 -4.2288334e-001 -8.8489551e-001 -9.6586520e-001 -6.4870250e-001 -1.0401694e+000 -1.0044888e+000 -1.3736149e+000 -1.1829284e+000 -7.5790334e-001 -8.3195286e-001 -4.8134619e-001 -9.2520449e-002 -6.0026417e-001 -1.1846185e+000 -6.6688765e-001 -1.0995782e+000 -1.8388087e+000 -1.2284634e+000 -7.1263844e-001 -5.8106889e-001 -1.2259781e+000 -8.1149391e-001 -6.2294599e-002 -3.9748732e-001 -4.1004647e-001 -6.4378911e-001 -9.2407860e-001 -7.8697892e-001 -6.0955597e-001 -1.0144641e+000 -4.5399174e-001 -2.2453460e-001 -5.7420268e-001 -1.4861058e-001 -1.0954904e+000 -1.3618159e+000 -6.1092062e-001 -7.3891000e-001 -6.8705156e-001 -1.0366224e+000 -6.6395030e-001 -3.3140817e-001 -1.0249386e+000 -1.6455231e-001 -1.4390933e-001 -5.0760774e-001 -1.4931614e-001 -8.7545292e-002 -8.1731923e-001 -1.8806070e-001
 -8.1717416e-001 -2.4620514e-001 -2.2049393e-001  3.4737876e-001 -4.7007719e-001 -4.7847797e-001  1.3667666e-001 -6.4697508e-001 -1.6496400e-001 -5.3773314e-001 -9.5033107e-001 -2.7548056e-001 -5.6895170e-001 -8.1809024e-001 -8.8966900e-001 -6.1577362e-001  8.8617206e-002 -4.3107870e-001 -2.1851538e-001 -5.8836925e-001 -1.1425367e+000 -8.4297164e-001 -1.2997957e+000 -1.2478342e+000 -2.1500363e-001 -3.1654919e-001 -7.1768620e-001  1.9207236e-001 -3.9593817e-001 -5.9207196e-001 -1.9910723e-001 -6.0463429e-001 -1.4511198e+000 -3.5623666e-001 -6.1986509e-001 -2.2758766e-001 -5.4632824e-001  2.0790428e-001 -2.2789742e-002 -6.6279680e-001 -2.9798240e-001 -1.4427718e-001 -5.1309542e-001 -1.0355105e+000  1.3317313e-001  5.6496395e-002 -4.8586946e-001 -4.8791258e-001  1.6369270e-001  2.4848729e-001 -2.1711889e-001 -7.1358305e-001 -4.3941705e-001 -2.3031690e-001 -5.5501611e-001 -5.3664952e-001 -5.0005919e-001 -1.7390246e-001 -2.8272377e-001  4.0960500e-001 -9.6083746e-001 -3.3642746e-001  8.0511352e-003  8.0952392e-001 -1.3642017e-001  4.3138645e-001
 -3.8179777e-001 -3.0135658e-002 -6.7021330e-001 -5.1832947e-001 -1.0607848e+000 -1.0065152e+000  6.1579273e-002 -5.9033384e-001 -1.6722784e-001 -3.8761951e-001 -6.9028111e-001 -7.2285148e-001 -6.2407480e-001 -8.8650744e-001 -7.6619244e-001 -6.0562213e-001  6.5417958e-003 -1.4291881e-001 -2.5832107e-001 -2.8516926e-001 -6.2157787e-001 -9.5391893e-001 -5.3663560e-001 -1.1598322e+000 -2.7435310e-001 -4.2424196e-001 -8.3450736e-001 -1.0175202e-001 -4.0211414e-001 -7.2550778e-001 -2.1924764e-001 -2.2114591e-001 -3.2695218e-001 -8.9454199e-001 -4.7916557e-001 -8.2806610e-001 -7.7562185e-001  3.7198893e-002 -3.5821947e-001 -8.2526673e-001 -1.9943534e-001 -2.9844113e-001 -7.5320503e-001 -1.5537014e-001 -3.1144781e-001 -3.3112899e-002 -2.0327904e-001  1.4219669e-001  2.8560061e-001  2.6404460e-001 -2.2385515e-001 -6.7429819e-001 -2.7075961e-001 -3.5363251e-001 -9.7228433e-001 -2.6857036e-001 -4.2141381e-001 -2.7641267e-002 -5.4105354e-001  1.8863305e-001 -3.0543516e-001 -3.9903586e-001  6.4533169e-002  6.7283428e-001 -1.9643766e-001  7.3157250e-001
  9.4005025e-002 -2.5213435e-002 -9.3018907e-001  2.3598276e-002 -8.1743007e-001 -8.3267159e-001 -1.3809661e-002 -6.4530969e-001 -1.2937460e-001 -4.7406533e-001 -4.4623250e-001 -1.2907264e-001 -5.7444746e-002 -8.4983542e-001 -4.0947815e-001 -1.9283554e-001  1.1840159e-001  5.5561862e-001  2.9865475e-001 -3.6251968e-001 -2.6647105e-001 -5.3522629e-001 -2.4840313e-001 -2.3714663e-001 -2.0756189e-001  8.0757135e-002 -5.5045365e-001 -1.7244184e-001 -3.7665279e-001 -1.4139940e-001 -1.3107538e-001 -1.7007900e-001 -2.4221949e-001 -6.2698364e-001  8.9145965e-002 -4.8458263e-001 -4.4589298e-001  1.3176169e-001 -3.3067833e-001 -1.1502533e-001 -4.7949587e-002 -2.2183282e-001 -2.5156605e-002 -4.8312488e-001  2.6589834e-002 -3.7624529e-001 -1.2972447e-001 -2.8196801e-001  4.6246615e-002  1.2252263e-001 -3.4509909e-001 -2.8476027e-001 -4.8639677e-001 -7.0382435e-003 -5.7103745e-001 -4.3615951e-001 -7.3559774e-001 -1.8540984e-001 -4.9168844e-001  1.2175191e-001 -6.5315797e-001 -5.4469815e-001  2.9862636e-001  1.3572909e-001 -6.1689514e-001 -1.2315286e+000
 -3.5868608e-001 -8.8794798e-001 -1.3416759e+000 -7.6030816e-001 -7.4236036e-001 -2.5627799e-001  1.5451848e-001 -6.1716588e-001 -4.8717246e-001 -8.7922957e-001 -6.8836368e-001 -2.3673416e-001 -3.1162816e-001 -4.3622272e-001 -4.4991305e-001 -5.8777351e-001 -6.0503806e-001 -8.4661538e-002  2.2086087e-001 -4.7306485e-001  1.3192265e-001 -4.0710559e-001 -6.4013786e-001 -3.0433258e-001 -7.6358310e-001 -4.5240316e-001 -5.8349565e-001 -2.2269730e-001 -8.2109415e-001 -6.5518126e-001 -1.0498975e+000 -7.2639614e-001 -1.7915473e+000 -1.0938887e+000 -2.7942245e-001 -9.2130618e-001 -1.2239853e-001 -2.8954525e-001 -8.5891122e-001 -6.7277134e-001  1.0075365e-001 -6.8973804e-001  2.9729789e-001 -8.4455515e-001  2.7368423e-001 -5.6223394e-001 -1.9659065e-001 -2.3755044e-001  4.0203469e-002 -5.7636027e-001 -6.2714803e-001 -3.9038828e-001 -7.2188785e-001 -3.4214854e-001 -3.6898562e-001 -1.1676295e+000 -9.1387348e-001 -2.3936010e-001 -4.1532929e-001  2.6758861e-001 -1.3081244e+000 -3.1363347e-001 -5.0502141e-001 -1.7571266e-001 -8.0171516e-001 -4.6280623e-002
 -1.4855724e+000  2.9275987e-002 -2.7049556e-001  1.5701462e-001  2.3810745e-001 -7.8689858e-001  2.3537993e-001  1.6506803e-001  1.8785024e-001 -2.8458124e-001 -5.6219954e-001 -5.9865853e-002 -3.4825827e-001 -6.3289647e-001  1.2616686e-001  5.2891750e-002 -9.8952897e-004 -1.4193550e-001 -6.3076980e-001 -1.2337086e-001 -7.2388942e-001 -2.9068608e-001  5.3901268e-001 -5.4982799e-001  7.4489499e-002  1.1957004e-001 -1.0030261e-002 -2.7751662e-001  3.7679591e-001 -3.5609437e-001 -5.6482657e-001 -1.7687679e-001 -1.1516789e+000 -5.7990903e-001 -1.9037116e-001 -8.2017398e-001 -2.6188810e-002  4.3742914e-001 -2.0142123e-001 -7.0377226e-002 -1.5550536e-001 -1.4309580e-001 -5.9842690e-001 -2.9204201e-001 -1.2847210e-001  1.7499250e-001 -9.2297434e-002  1.3439143e-001  4.6306410e-001 -4.7564865e-001 -1.6511050e-001 -2.3313731e-001 -2.9357790e-001 -2.3084495e-001 -6.2270073e-001 -4.1631913e-001 -6.3947360e-001  1.9283253e-001 -2.5954727e-001  4.3835836e-001 -5.0118539e-001 -1.8700807e-001  8.6310336e-002 -2.6787420e-001 -2.1969569e-001 -6.4411518e-001
 -4.7658690e-001  1.2213197e-001 -5.3464957e-001 -1.8899046e-001 -1.0798687e-001 -5.1116540e-002  1.8632573e-001  1.4875229e-001 -6.3397921e-002 -2.9575174e-001  2.1218183e-002 -3.1773006e-001  2.3630618e-002  7.1549784e-002  8.0548778e-002 -2.1466635e-002  4.2025036e-001 -5.7648517e-001 -1.0988832e-001  6.8055060e-001  3.8126854e-001 -3.5332781e-001  1.3689952e-001  3.5202075e-001  3.7659116e-001 -4.5418720e-002 -2.2018239e-001  2.1491287e-001 -1.5077437e-002 -2.6073730e-001  2.5627157e-001  2.5771142e-001  6.6855256e-002  3.5054103e-001  3.7240977e-001  1.7532350e-001 -2.6030350e-001  2.6371759e-001  1.7802690e-001 -1.3202655e-001 -1.4043146e-001  1.8429309e-001 -3.4113723e-001  5.2362145e-001 -3.2085934e-001 -5.2824343e-001  4.6423758e-001  5.6395189e-002 -2.7427739e-003  3.8292788e-001  3.3075934e-001  1.7945787e-001 -1.5706728e-001 -1.1735698e-001 -5.0511635e-001  1.9168379e-001 -9.9225136e-002  1.5287160e-001  4.4650014e-002  4.8350439e-001  5.1151481e-001 -4.4361864e-001 -4.6147967e-001  5.9954981e-002 -9.1429394e-002 -8.8689461e-001
 -8.2819333e-001  5.3916722e-001 -4.6824232e-001  7.4051683e-001  1.1760025e-001 -9.6225894e-002  5.7918178e-001  2.6063827e-001  7.7878578e-001 -5.8871557e-002  1.2842584e-001 -5.6782936e-001  1.4492835e-001 -3.4448645e-001  8.3150785e-002  1.6345245e-001  4.0720290e-001 -1.2599220e-001  2.1278259e-001  5.0616316e-002 -1.1577046e+000  5.0844354e-002  2.7867440e-001  2.9826890e-001  2.7664956e-002 -7.3875953e-002 -3.4861254e-001 -1.1047094e-001  2.6593673e-002 -1.0407158e-001  4.5841794e-001  2.1290125e-002 -2.5065170e-001  3.1869580e-001  3.4112449e-001  4.1584720e-001  2.5423998e-001  2.7809799e-001 -2.2716849e-001 -1.8324824e-001  2.3947992e-001  2.3488794e-001 -1.5454170e-001  3.9690212e-001 -3.6565084e-001 -8.3360710e-001  3.2318542e-001  4.5805861e-001  7.7121692e-001  2.1706268e-001  1.2311753e-001 -7.4429892e-002 -1.2396533e-001  3.0790501e-001  1.4622632e-001  4.2545876e-001  3.4254020e-002  3.3789912e-001  5.4888602e-001  6.4055308e-001  2.7663668e-001 -3.4402528e-001  1.0285090e+000 -4.7661312e-001  1.9651915e-001  1.5119140e-001
 -4.3432058e-001  3.9540300e-001 -9.2055333e-001 -3.1502991e-001  3.0387744e-001 -9.2131434e-001  1.5435578e-001  7.0874804e-002  9.6077273e-001 -7.0061625e-001 -6.1817325e-001 -4.3194295e-001  7.6416530e-002 -7.7743698e-001 -3.0301585e-001 -1.8191073e-001 -5.0470375e-001  2.0880103e-002  3.7146654e-001 -3.0148926e-001 -2.8779500e-001 -5.7033054e-001 -3.6339472e-001  1.6051089e-001 -2.3259306e-001 -2.6462720e-001 -7.8720452e-001 -7.6259010e-001 -3.6413082e-001 -4.3224851e-001 -4.7415949e-001 -3.0577962e-001 -8.0010905e-001 -3.4612451e-001 -3.3131073e-001 -7.2789675e-001 -2.6743878e-001 -2.9935592e-001 -1.2806638e+000 -5.3185862e-001  6.9876102e-002 -1.6082144e-002  1.8498833e-001 -4.3399051e-001 -2.8793155e-001 -7.6438836e-001  1.5695123e-001  7.7177797e-001  2.2066314e-001 -1.1239208e-001 -9.2283871e-002  6.3679671e-002 -4.5218330e-001 -8.4791777e-003 -1.4009927e-002 -2.8983912e-001 -1.0859303e+000  4.7082800e-001  1.6267796e-001  1.5010883e-001 -7.1035627e-001 -7.8843695e-002  3.1777841e-001 -7.3646838e-001 -7.5514865e-001 -9.7693977e-002
  1.0715969e+000 -1.0699696e-001 -2.3564277e-002  3.1120979e-001  1.5405474e-001 -6.3063257e-003 -5.4272561e-001 -2.5010838e-002  1.0608086e-001 -1.6465993e-001  1.3857387e-001  3.8937814e-001 -2.3618636e-001 -5.3757020e-001 -5.3350023e-002 -2.2380482e-001 -1.7368666e-001  3.9750567e-001  8.7921354e-005 -1.2049385e-001  2.0063964e-001 -3.7889256e-001 -3.8497331e-001  2.0978281e-001 -1.2049862e-001 -9.8057281e-003 -2.5637427e-001 -6.7678516e-001 -3.0837684e-001 -5.3847230e-002 -7.9543151e-002 -1.4327663e-001 -4.7821289e-002 -1.5190053e-001 -2.4753951e-001  4.7832162e-002 -2.7698866e-001 -3.2360591e-001 -7.2956860e-001 -3.3945547e-001 -1.2600413e-001 -1.9271472e-001  3.1214525e-001 -9.5705023e-001 -1.9270930e-001 -8.0858544e-001 -5.0845511e-003  1.3489298e-001  6.4075124e-001 -1.9286026e-001 -1.8412923e-001 -2.5074508e-001 -2.2725985e-001  1.3895181e-001 -2.3459210e-001 -1.6387368e-001 -2.9621323e-001  1.1698121e-001 -1.8113110e-001 -1.0418942e-001 -4.2583636e-001 -1.6844507e-001  2.8989414e-001  5.0415849e-001 -2.3463415e-001  7.8108177e-001
  6.6935442e-001 -7.6304473e-001 -8.7320137e-001 -6.2173298e-001 -4.7830462e-001  4.3917518e-001 -3.0787617e-001  6.5326895e-002 -1.7650302e-001 -4.1258269e-001 -1.2116246e-001 -1.5451251e+000 -1.5011199e-002 -8.0832345e-001 -3.4610975e-001 -3.8887119e-001  1.1415984e-001 -8.6635392e-001 -2.8931331e-001  1.8489774e-001  2.2453622e-001 -8.7873283e-001 -7.5088222e-001 -2.7191458e-002 -4.9098570e-001 -6.6075510e-001 -2.8157468e-001 -4.2354940e-001  2.6038897e-001 -5.5936841e-001  4.3880281e-001  1.5561836e-001  9.9633626e-002  1.8120015e-001 -1.9043620e-001 -2.6227271e-001 -6.6596585e-001  2.5636373e-001 -4.1669419e-001 -5.5749311e-001 -3.4753123e-001 -2.4543862e-001 -2.6069156e-001 -5.8254002e-001 -4.2707708e-001 -1.3942893e+000 -5.0494275e-002  1.5543755e-001  3.6609887e-003 -4.0952917e-001 -3.3367929e-001 -4.1000001e-001 -1.0286700e+000 -4.0132554e-001 -2.4160130e-001 -1.6112501e-001 -2.4486493e-001 -7.1863354e-001  4.4470496e-001  2.1445718e-002 -5.6212069e-001 -6.2477249e-001 -1.0423366e+000 -2.8602157e-001 -7.9776473e-001 -1.4955680e-001
 -1.4354042e+000 -7.9846596e-001 -2.4805608e-001  6.9077028e-001  5.0918450e-002  5.7119219e-001 -1.5008320e-001 -6.3808578e-001 -2.6740232e-001 -8.5062713e-002 -1.5827248e-001 -1.0764172e+000 -3.8432073e-001  4.8683443e-002 -5.6816245e-001 -4.6541553e-001  1.6504759e-001 -1.9861076e-001 -1.5611834e-001  4.3226505e-001  1.6682160e-001 -1.4089713e-001  5.4191748e-001 -5.4597384e-001 -2.0752891e-002 -3.3339996e-001  9.0100169e-002 -5.3309626e-002  2.4067020e-001 -3.6194676e-001 -4.1133200e-001 -3.1057131e-001 -2.0798953e-001 -1.5962975e-001 -3.3114089e-001 -5.4043046e-001 -6.3189794e-001  1.1871176e-001 -8.8490698e-002  3.0595702e-001 -8.5462342e-001  1.2271443e-002 -7.4729970e-001  8.1138666e-001 -4.4007910e-001 -1.0466031e+000  6.1069426e-001  4.5179329e-001  5.5106133e-001  1.8795591e-004 -1.5647497e-001 -6.5183704e-001 -3.8718494e-001 -4.7741154e-001 -4.1621138e-001 -1.9372141e-001 -4.3150882e-001 -5.5764915e-001 -1.6157112e-001  1.3847478e-001 -1.8448709e-002 -2.2337345e-001 -3.0174303e-001 -8.3068844e-001 -8.0364885e-002  3.8162196e-001
  2.8651587e-001 -8.6470946e-001 -2.4279731e-001 -3.0920087e-001 -9.3676686e-001 -2.9901120e-001 -7.1538315e-001 -1.1556027e-001  1.2398867e-001 -4.0181277e-001 -3.4261296e-001 -5.1736730e-001 -4.8872728e-001 -5.3782651e-001 -2.7290880e-001 -5.9441932e-001 -2.8787922e-001  1.5994906e-001 -2.0526752e-001  4.6440158e-001 -3.9203373e-001 -1.7106198e-001 -6.3820343e-001 -8.4127366e-001 -1.8084585e-001 -8.8487908e-001 -1.1125997e+000  1.5457538e-001  3.4533122e-002 -7.7996661e-001 -7.7574808e-001 -9.5697120e-002 -7.9471352e-001 -1.0466345e+000 -3.3352334e-001 -9.1000702e-001 -8.1189154e-001 -3.5001932e-001 -1.1341571e-001 -9.6932230e-001 -9.2178876e-001 -6.9435052e-001 -1.2338087e+000 -5.4750428e-001 -5.7070270e-001 -1.1168254e+000 -2.6076308e-001 -2.2565915e-001 -1.4774338e-001 -3.6874369e-001 -4.8022529e-001 -7.2776339e-001 -6.2619297e-001 -6.0098961e-001 -2.2781624e-001 -3.8029049e-001 -4.3238422e-001 -4.6442400e-001 -1.3647269e-001 -3.9441913e-001 -4.8381651e-001 -1.5539960e+000 -8.3243857e-001  2.3510326e-002 -1.2552238e+000  3.2572689e-002
 -1.6412371e-001  9.4037534e-002  3.4747308e-002 -2.3434121e-001 -3.8398550e-001 -4.3775133e-001  1.6259432e-001 -4.9232683e-001 -3.3285145e-001 -3.8201691e-001 -5.6496731e-001 -8.9038811e-001 -4.4875097e-001 -8.7322897e-001 -4.6226478e-001 -3.3453714e-001 -2.9095070e-001 -6.8453076e-001 -4.3404823e-001  3.1576091e-001 -8.0203275e-002 -2.1750425e-001  3.3702444e-001 -2.9135861e-001  3.3595536e-003 -3.4994653e-001 -8.2028945e-001 -3.2420131e-001  6.3347047e-001 -8.5888079e-001 -5.1906677e-001 -4.3080208e-001 -5.6462048e-001 -8.5259005e-001 -5.8680562e-001 -7.6265207e-001 -6.7364137e-001  1.0618459e+000  4.4303077e-002 -5.7638800e-001 -4.6895442e-001 -5.9191327e-002 -2.0338016e-001  1.3618035e-001 -2.0700849e-001 -7.8137038e-001 -2.2713994e-002  1.2975076e-001 -3.2979144e-001  3.0948352e-001 -3.8960815e-001 -5.0405801e-001 -4.9765393e-001 -2.2054272e-001 -7.3454477e-001 -2.3674537e-001 -4.9317884e-003 -3.2410123e-001 -2.9730817e-001  7.1240007e-001 -3.8970935e-001 -2.5385939e-002  6.2346800e-001  3.3836056e-002 -6.8572115e-002 -2.8875826e-001
  1.5937030e-001 -4.4708826e-001 -3.6601050e-001 -8.9458634e-001 -6.4632536e-001 -6.0485164e-001 -4.2479396e-001 -4.0966338e-001 -4.8589252e-001 -2.9958705e-001 -4.5963153e-001  2.6702049e-002  1.0500841e-001  3.6910538e-001  1.0196826e-001  3.8220345e-001 -5.8217566e-002 -8.4626856e-001 -7.4417659e-001 -6.0803989e-001  7.2692637e-002 -8.0657864e-002 -7.8790518e-001 -5.5163762e-001  2.1983071e-003 -9.4706355e-002 -7.9291474e-001 -1.8173036e+000 -1.5099617e-001  1.2495549e-001 -9.9819077e-002 -1.8542028e-001  3.4374637e-001  3.5851553e-001 -1.5030052e-001 -3.4493203e-001 -1.1091606e-002 -2.1354828e-001 -1.6541442e+000 -6.2852138e-001 -6.8338179e-001 -2.7369505e-001 -7.0027006e-001 -1.1098945e+000 -5.4343566e-001 -4.5428826e-001 -9.6929393e-001 -1.2370384e+000 -1.0556804e+000 -3.4428215e-001  8.4711329e-003  3.4073184e-001  3.2030849e-001 -1.4830689e-001 -2.4983004e-001 -5.1661941e-001 -2.0733480e-001 -2.4545745e-001 -7.0880200e-001 -1.2919461e-001  1.5048523e-001 -4.7469626e-001 -1.3659441e+000 -5.8368151e-001 -5.3282927e-001 -9.1745269e-001
  2.9898252e-001  1.0730769e-001 -3.7537839e-001 -6.8482362e-001 -3.3715059e-001 -9.2483753e-001 -6.2929059e-001 -5.0676175e-001 -2.9862608e-001 -2.0258307e-001 -5.7284274e-001 -6.0104771e-001 -1.4531988e-001  1.6859537e-002 -2.5073350e-001 -6.3031996e-002 -3.6093597e-001 -6.3117734e-001 -5.5423285e-001 -7.3516722e-001 -4.1548437e-001 -1.2066485e-002 -8.0890635e-001 -3.8744300e-001 -1.2287960e-001  1.0462554e-002 -7.5710014e-001 -1.9534563e+000 -1.0123316e+000 -7.6528106e-002 -1.2403074e-001 -3.1912288e-001  7.0905364e-001  3.6944396e-001 -1.6561094e-001  3.5317050e-001  1.3118357e-002 -1.7813513e-001 -1.0304733e+000 -4.8109723e-001 -5.9346446e-001 -6.6072525e-002 -4.5285159e-001 -7.2320295e-001 -2.9827109e-001  1.8121571e-001 -6.8696161e-001 -7.2737542e-001 -4.7261673e-001 -1.5672004e-001 -2.3248808e-001 -1.9482395e-001 -2.1798717e-001 -1.0712938e-001 -8.9738022e-001 -2.3567443e-001 -3.8734416e-001 -5.7775497e-001 -9.4760622e-001 -2.0245217e-001 -1.3407388e-001 -3.3568419e-002 -6.5873826e-001 -2.6830607e-002 -3.4157148e-001 -7.8106378e-001
  9.0066923e-001  3.3043921e-002 -5.4387747e-001 -1.0838315e+000 -3.8156182e-001 -9.8871889e-001 -4.0097943e-001 -3.5989710e-001  1.0653450e-001 -3.0352108e-002 -3.1777195e-001  2.3340723e-001 -2.5826658e-001 -5.2565997e-001 -7.1200542e-001 -5.8100115e-001 -5.8446931e-001 -4.5522562e-001 -1.5405335e-001 -5.5456128e-001 -9.9284070e-001 -3.4847641e-001 -7.3092328e-001 -2.7773098e-001 -3.1447231e-001 -1.2594296e-002 -4.1777419e-001 -7.2367637e-001 -6.7382218e-001 -1.3727661e-001 -1.9015553e-001 -1.9090753e-001 -1.8870306e-001 -3.2193560e-001  3.5338423e-002  8.4943285e-002 -3.5922105e-001 -4.1016799e-001 -5.2482134e-001 -6.9300923e-001 -1.2202578e-001 -2.1016997e-001 -1.3828881e-001 -2.3528325e-001 -7.4651289e-001 -5.7373171e-001 -2.7008251e-001 -1.1613665e+000 -1.2991627e+000  4.8288152e-002 -1.1345736e+000 -1.0389437e+000 -6.9999246e-001 -2.5581594e-001 -4.8789417e-001 -6.2180195e-001  4.1379158e-002 -4.8354984e-001 -3.9067519e-001 -3.8220954e-001 -1.0535246e+000 -4.1673600e-001 -4.5130861e-001 -4.3044799e-001 -4.6987282e-001 -9.7910716e-001
  7.5615748e-001  2.9873663e-001  6.6493603e-001 -9.1506338e-001  2.5546937e-001 -3.3065098e-001  2.9440603e-001  2.7124899e-001 -8.2984923e-002  3.6910314e-002 -5.7001961e-001 -5.1269701e-001 -1.9692427e-001 -7.8960842e-001 -6.0103035e-001 -3.1600742e-001  1.3382813e-001 -2.0198571e-001 -3.8162832e-001 -4.3838040e-001 -5.0604362e-001 -8.8028794e-002 -3.9125845e-001 -2.0796580e-001 -1.8049533e-001  1.1214584e-001 -3.6021725e-001 -3.4430513e-001  2.4600362e-001 -3.9745835e-001  4.1580951e-003  9.7532418e-002  5.8049797e-002 -2.0091867e-001  3.7247872e-001  2.9159016e-001  1.4523963e-001  3.5944692e-001 -1.5663657e-001 -3.7486746e-001 -3.4587081e-001 -1.7768873e-001  1.2128655e-001 -4.5977741e-001 -4.3111400e-001 -2.8346051e-001  8.7543664e-002 -9.6116970e-001 -1.1087023e+000 -1.2319368e-001 -4.1106136e-001 -6.0489484e-001 -7.8366126e-001 -3.0723988e-001 -6.9894664e-001 -1.1917275e+000 -2.1270671e-003 -2.8970089e-001  8.1293432e-003  2.2784007e-001 -1.8472501e+000  3.2306690e-002 -6.7158640e-001 -6.0780853e-001 -1.7906424e-001 -4.3824478e-003
 -1.3553217e-001 -3.4463376e-001  1.1811474e-001 -5.6596624e-001 -2.3045040e-001 -1.1462446e+000 -2.6229653e-001 -1.8053293e-001  4.9843186e-002 -1.5639093e-002 -5.2660170e-001 -4.6442188e-001 -3.9588952e-001 -5.7244796e-001 -9.7288217e-002 -3.1795873e-001 -2.5139709e-001 -6.0283199e-001 -8.9019183e-001 -4.2868442e-001 -9.7981934e-001 -2.4269265e-001 -1.2818715e+000 -8.8523057e-001 -5.1832097e-001 -3.8435019e-001 -1.8159257e-001 -8.3160406e-001 -3.8986113e-001 -9.4421034e-001  4.5941812e-001 -3.7141946e-001 -7.3817192e-001 -4.8005785e-001 -4.5150243e-001  1.2877744e-001 -3.9634507e-001 -5.2893643e-001 -1.1976797e+000 -5.9387057e-001 -3.5662596e-001 -4.8205451e-001 -2.4482237e-001 -9.9072946e-001 -7.4328777e-001 -2.2442552e-001 -5.5005503e-001 -1.6731684e+000 -5.9513581e-001  1.7326036e-001 -6.4059443e-001 -6.4056202e-001 -3.7319417e-001 -4.5369125e-001 -9.6642103e-001 -1.1741834e+000 -2.8036149e-001 -5.4107551e-001 -3.9410143e-001 -1.5989882e-001 -1.3218124e+000 -2.6951406e-001 -8.3149040e-001  3.0438348e-001 -5.1372650e-001 -2.9581745e-001
 -1.0007375e+000 -6.4439906e-001 -4.0962022e-001 -5.6649008e-001 -1.5530077e-001 -4.6448702e-001  2.9489682e-001 -3.5430505e-001 -3.9697517e-001  6.3425890e-002 -7.3844542e-001 -6.7486693e-001 -3.5094309e-001 -4.4405999e-001 -8.0324955e-001 -7.0565334e-001 -2.6490382e-001 -3.4167668e-001 -4.8873449e-001  4.3061735e-002 -3.0499408e-001  4.0101617e-001 -3.8122140e-001  1.9473901e-001 -3.0371861e-001  1.8833478e-001 -3.9560719e-001  1.6918406e-001 -3.0008944e-001  1.9125860e-001  2.4284614e-001 -1.6533046e-001 -3.4850897e-001 -8.9046208e-001 -3.5082759e-001  6.2555210e-003 -8.3772298e-003  1.1058840e-002 -2.8805474e-001 -4.1848995e-001 -2.4846783e-001 -1.3594829e-001  6.5460208e-001  8.2320730e-002 -2.8531917e-001 -6.2739195e-002 -4.9514218e-003 -5.3424623e-001 -2.7209149e-003 -1.0860604e-001 -7.9967590e-001 -7.2659629e-001 -5.5878822e-001 -4.6252897e-001 -4.4811465e-001 -4.2918510e-001 -1.9149182e-001 -1.8428750e-001 -4.7238314e-001  1.7119040e-001 -9.3938047e-001 -1.4206475e-001 -5.1754813e-001  4.6517701e-002 -3.7620572e-001  4.1893812e-001
  1.5404113e+000 -1.1321175e-001  2.4419559e-001 -7.9932117e-001  2.2937539e-001 -7.3054247e-001  4.2063508e-001  8.5792635e-002 -2.1564420e-001  2.0899444e-001 -1.0459819e-001 -7.4230583e-001 -5.4237305e-001 -4.7579058e-001 -7.0185326e-001 -6.4958991e-001 -3.2763579e-001  6.9744558e-002 -3.3109446e-001  1.7478854e-001 -1.3143513e+000  9.4817799e-002  8.7581358e-002  1.5084631e-001  3.7500864e-001 -1.3917227e-001 -1.9336867e-001  1.0745240e+000  5.3412714e-001  1.3503917e-001 -4.7274143e-002  2.4421108e-001  5.3789301e-001  1.6891155e-001 -1.6057619e-002 -1.8106356e-003  1.8664274e-001  4.6462157e-001  1.0693952e+000 -1.5672160e-001 -1.1885840e-001  1.5439045e-001 -3.2875221e-003 -2.7884783e-001 -2.8823011e-001 -7.4617664e-001 -5.1876503e-002 -5.1319551e-002 -8.4979419e-001  2.5996618e-002 -4.8129297e-001 -7.9132537e-001 -2.5611481e-001 -6.5022281e-002 -1.0371954e-001 -1.4883711e-001  4.0771182e-002  1.7720724e-001 -2.6108746e-001 -1.8336278e-002 -4.4230884e-001 -9.0578900e-002  5.5088101e-001  3.6433779e-001 -1.2531032e-001  7.3661149e-001
 -2.4323786e-001 -9.0201351e-002  4.5762225e-003 -1.0168510e+000 -4.8502341e-002  8.7820417e-001  1.4683749e-001 -5.0770183e-001 -8.6277785e-002 -6.3875580e-001 -2.2036777e-001 -5.1236615e-001 -3.0848288e-002  1.9534323e-001 -5.8428846e-001 -4.0562014e-001 -2.4865202e-001 -1.5393956e-001  2.1363952e-002  9.9359397e-002 -2.8023442e-001 -2.0814173e-001  5.4958998e-001 -4.1054888e-001  2.1781525e-002 -4.5251190e-002 -5.8868577e-002  2.8203213e-001  7.1195066e-002  2.4464645e-001 -1.3098124e+000 -2.6482773e-001  2.8107254e-002 -4.2664341e-002 -2.6304601e-001 -7.9166190e-001  3.0478915e-001 -8.3234503e-002  7.6383680e-001 -1.0418136e-001 -2.1782516e-001 -1.5935866e-002 -4.6409943e-002  8.4739987e-001  3.9171550e-001  3.4646677e-001 -1.4965756e-002  4.9590088e-001 -4.7616453e-001 -1.9330547e-001 -1.6332840e-001 -4.4097202e-001 -1.1974542e-001 -2.4226863e-001 -2.2754424e-001 -2.0553720e-001 -4.4808128e-001 -3.4612369e-001 -4.3844495e-001 -4.1247929e-001  4.5541379e-001  3.4473264e-002  1.0094305e-001 -2.7641276e-002 -4.8506881e-001 -1.7059417e-001
 -2.2645941e-001 -6.7610768e-001 -5.9031695e-002 -1.7923972e-001 -4.4616899e-001  8.3216819e-002 -2.7124718e-001  2.1000998e-001 -6.1826086e-001 -8.7238487e-002 -5.1552156e-002 -7.4787550e-002 -4.3449412e-001 -2.0719443e-001  3.6352806e-001  3.5614213e-001 -1.3904590e-001 -5.2957413e-001 -5.6783272e-001  1.8385796e-003 -7.3332814e-001 -3.6734163e-001  2.7480293e-001 -3.2770708e-001  2.8350773e-001 -3.8502528e-001 -1.0348233e-001  4.3320083e-001 -2.1474899e-001  2.4043691e-001 -4.1018037e-001 -1.5900273e-001  1.2137576e-001  5.3514667e-001  5.1580115e-002 -2.3258310e-001  4.8092988e-001 -1.1907893e-001  1.6499378e-001 -4.9589887e-002  4.8050503e-001  3.0343897e-001 -3.5581890e-002  3.5536332e-001  2.2159857e-001  4.5557084e-001 -6.5020665e-003 -4.4529240e-001 -1.5205619e-001 -3.2554823e-001  5.1717551e-001  4.3017246e-001  1.5026828e-001 -1.6821161e-001  5.1102601e-001  2.2783617e-002  1.2858266e-001  5.3287220e-001  2.1829615e-003 -4.7332618e-001 -1.3704587e-001 -5.1661839e-002 -2.3474794e-001 -7.4244241e-001  2.7297899e-002  2.2388009e-001
 -4.6187624e-001 -3.7054908e-001  1.5555767e-001 -2.0005390e+000 -6.0221010e-001 -1.0989557e+000 -7.3337058e-001 -3.7950016e-001 -6.5228065e-001 -5.6653221e-001 -2.4335769e-001 -2.3440229e-001 -7.9920579e-001 -6.1029279e-001 -2.1422916e-002  2.9005251e-001 -5.1042793e-001 -4.3125040e-001 -9.0231854e-001 -4.3787825e-001 -5.6281112e-001 -1.7087871e-001 -8.2300009e-002 -2.7251231e-001 -2.6332469e-001 -1.8244395e-001 -1.5383318e+000 -1.2472985e+000 -1.0322477e+000  6.6359675e-001 -4.4763335e-001 -8.1787087e-001  3.9713702e-001 -3.7092056e-001 -8.0316609e-001 -7.3333913e-002  4.8537561e-002 -3.9382338e-001 -1.3158927e+000 -1.3625923e+000  4.6230529e-001 -2.6840262e-001 -1.8661655e-001 -8.4097840e-001  2.8361669e-001 -4.7489867e-001 -6.4908117e-001 -6.0363242e-001 -3.8135177e-002 -8.4355189e-001  5.7027823e-001  2.2869487e-001  2.1685024e-001 -5.9380513e-001 -5.8083531e-001 -2.2136629e-001 -3.1376643e-001 -3.2977152e-001 -4.7133521e-001 -6.7719384e-001 -3.5829278e-001 -4.6410698e-001 -2.0407979e+000 -4.7096119e-001 -1.1576639e-001  1.3808110e-001
 -3.3375887e-001 -2.4273180e-001 -5.7238327e-001 -4.9595221e-001 -4.2530742e-001 -1.0070988e+000 -1.0416264e+000 -8.0793357e-001 -6.1129210e-001 -4.4812824e-001 -3.5152835e-001 -2.1121954e-001 -4.7518137e-001 -9.8224859e-001 -8.6664675e-003 -4.3666160e-002 -7.3946862e-001  1.9928580e-001 -4.7532096e-001 -5.0713214e-001 -4.2050689e-002  8.5435918e-002 -9.3209980e-001 -7.9491941e-001 -7.2407752e-001 -6.8006920e-002 -1.1899162e+000 -6.9320232e-001 -7.1517906e-001  3.6511204e-003 -2.3603403e-001 -1.0367896e+000 -2.7106061e-002 -8.8969600e-001 -1.1435688e+000 -4.9583329e-001 -2.1559223e-001 -1.9302794e-001 -4.9935395e-001 -1.1877305e+000 -4.4421468e-003 -4.0734705e-001 -8.3074303e-001 -1.3195831e+000  8.4986278e-002 -3.6579377e-001 -8.0767692e-001 -6.0890099e-002  1.2530526e+000 -3.9773258e-001  3.7671131e-001  9.7743681e-002  7.1285177e-002 -1.1808005e-001  3.2506457e-001  4.7496384e-001 -6.4492304e-001 -1.4284891e-001 -5.5624871e-001 -8.8110962e-001 -9.4719527e-001 -3.9354761e-001 -3.2961477e-001 -1.0560018e+000 -5.1028152e-001 -8.3829298e-001
  5.5742409e-001 -5.9676072e-001  7.3625921e-002 -5.0779923e-001 -4.3333765e-001 -1.0130646e+000 -6.2213474e-001 -3.8612365e-001 -2.2287747e-001 -3.5068981e-001 -2.8222173e-001 -3.6858219e-001  7.7818741e-002 -4.6137511e-001 -3.2045546e-002 -5.8499218e-001 -7.8887561e-001 -1.4577690e-001  2.3450922e-001  2.6872538e-001  2.5075894e-001 -4.1942648e-002 -1.6047248e+000 -7.4789278e-001 -6.9806771e-001 -9.0089591e-001 -3.2678131e-001 -3.4272366e-001 -1.1189974e+000  1.8511525e-001 -1.2935127e-001 -7.8348445e-001 -1.1596461e+000 -1.1454009e+000 -5.9135340e-001 -4.4933680e-001 -3.6319266e-002 -5.6939218e-001  2.0310198e-001 -2.3719405e-001 -6.0790081e-001 -7.0191554e-001 -6.7319193e-001 -1.6053332e+000 -1.8788674e-001 -9.8064435e-001 -5.0316599e-001 -5.9221845e-001 -3.4197387e-001 -5.8631403e-001 -2.8405792e-001 -1.8813343e-001 -7.1219764e-002 -8.0159381e-001 -2.8618586e-001 -1.7357609e-002 -2.3455556e-001 -3.0236779e-001 -2.2845067e-001 -6.4923930e-001 -6.2950124e-001 -5.1518294e-001 -3.5163333e-001 -1.0476181e-001 -8.7913287e-001  6.1620103e-001
  1.3034345e-001 -8.9105227e-001 -7.4522086e-001 -6.2074415e-001 -4.9534463e-001 -1.0050076e+000 -9.2893775e-001 -5.9438385e-002  1.5470121e-001 -3.0750718e-001 -8.2937551e-001 -1.3801233e-001 -1.7607820e-001 -9.8821881e-001 -1.0083728e+000 -1.0408841e+000 -3.6602252e-001  3.8397149e-001  5.6262335e-001 -2.3839361e-001  3.2990905e-001 -1.6265665e-001 -8.8544032e-001 -6.7164630e-001 -7.2149321e-001 -1.4090183e-001 -4.5773038e-001  5.4012702e-001  7.4689702e-004 -2.3821141e-001 -2.1991693e-001 -8.0453759e-001 -6.7975527e-001 -6.8446235e-001 -9.1158037e-001 -1.2085803e+000 -5.6022077e-001  1.5686111e-002 -6.8889645e-002 -6.3912311e-001 -9.8444700e-002 -8.5356402e-001 -1.3803574e+000 -6.0044623e-001 -2.7100755e-001 -4.8324432e-001 -4.3789776e-001  4.0153617e-001 -1.8788244e-001 -4.2394123e-001 -1.2222851e+000 -1.2860711e+000 -1.0918300e+000 -6.9483872e-001 -4.7783020e-001 -6.2277655e-001 -2.5391449e-001  8.8824718e-003 -1.7763165e-001 -6.8575433e-001 -1.2605987e+000 -2.6145265e-001 -8.9998498e-001  6.4264142e-001 -1.2330712e+000 -1.1992691e-001
  1.4605160e+000 -6.7479436e-001 -1.1932298e+000 -8.6224569e-001 -4.4369276e-001 -9.5055502e-001 -3.3332328e-001  3.9371891e-001  2.3895580e-001  3.4880068e-001 -5.4243349e-001  4.9715397e-001  1.1799952e-001 -7.6207034e-001 -1.6594494e+000 -1.2329550e+000 -4.5611192e-002  8.7402303e-001  1.1720043e+000  1.4949394e-001  7.5763555e-001 -4.8194901e-001 -5.7133872e-001 -2.3091446e-001 -1.7659950e-001 -8.1268856e-001  2.3524749e-001  6.3311389e-001  4.7590700e-002 -1.0761912e+000 -3.9895811e-001 -3.7860210e-001 -9.1577840e-001 -7.2414582e-001 -6.3000465e-001 -1.4818074e+000 -1.0336969e-001 -2.6974394e-001  9.6834746e-002 -1.3301382e-001 -7.1040392e-001 -1.0561387e+000 -1.2641721e+000 -8.2882606e-001 -8.3146743e-001 -5.1855307e-001 -8.3522430e-001 -6.9286205e-001  7.4045683e-001 -1.0639133e+000 -1.3689907e+000 -1.7149450e+000 -1.2384145e+000 -1.5791219e-001 -6.0474917e-001 -7.1357137e-001 -1.1522225e-001 -2.8222404e-001  1.2269351e-001 -2.6876018e-001 -1.7823317e+000 -1.5132839e-001 -3.0990321e+000  7.5002006e-001 -9.1632395e-001  1.5655767e+000
  2.1847138e-001  2.9853194e-002  2.6606850e-001  1.1293278e-001  1.4813994e-001  4.3280150e-001  3.1560956e-001  3.2521784e-001  1.8626426e-001  2.5418525e-001  3.9524226e-001  8.4527493e-002  6.5163846e-001  2.7626770e-001 -9.6376578e-001 -6.7307755e-001  4.3273514e-002  1.1057628e+000  1.2322415e+000  7.3515230e-001  4.2005822e-001 -2.8640321e-001 -2.3836155e-001 -4.5688066e-001  2.1385978e-002 -4.9793540e-001  3.3383783e-001  1.2193755e+000  9.8356776e-001 -8.8070655e-001  3.8516035e-001  3.5886707e-001 -2.0803944e-001 -1.1696974e+000 -5.9510421e-001 -9.4192740e-001 -1.2856721e+000  7.1146525e-001  1.3306239e+000  1.8727361e-001 -5.3349080e-001 -8.1710213e-001 -7.3993055e-001 -7.8043514e-001 -3.8890878e-001 -4.9416854e-001 -5.1588074e-001  2.6433723e-001 -4.8032342e-001 -5.7727054e-001 -6.9235057e-001 -1.0631536e+000  5.3455766e-002  6.7291141e-002 -2.8735520e-001 -1.0765458e-001  1.8282270e-001 -4.2413991e-001 -4.5046320e-001  5.3635210e-001  4.9594989e-001  1.3468707e-001 -8.6870575e-001  5.0620035e-001  2.1329519e-001  1.2298870e+000
  1.8507981e+000  1.9071735e-001 -5.2439855e-001 -5.7207452e-001 -2.2581054e-002  1.2322739e+000  1.3586083e-001 -1.6663224e-001  3.1111214e-001 -1.2159433e-001  1.0766929e+000  2.9349583e-001  6.8766843e-001  3.8756342e-001 -2.1243066e-001 -6.8303072e-002  3.5472154e-002  3.3274422e-001  6.1789574e-001  7.5190795e-001  8.8470607e-001 -1.3994916e-001  2.7062786e-001 -1.2716346e-002  2.7104925e-001 -1.9274409e-002  2.1731262e-001  1.1670633e+000  8.5841497e-002  3.1938258e-001  7.6095733e-001  7.0362126e-001  8.7534048e-001  3.4317098e-001  4.3681241e-001  1.7405828e-002 -4.3996790e-001  4.2687265e-002  1.1932662e+000  1.5650784e-001  3.6922861e-001 -3.8436949e-001  4.8254059e-001 -4.4337297e-002 -1.1654702e-001 -3.6788496e-001  5.7533685e-002 -8.2722497e-002 -2.9104696e-001 -1.7429131e-001 -1.4956673e-001 -2.6599248e-001 -2.4420774e-001  1.1087326e-001  1.9154534e-001  3.6586774e-001  1.5985795e-001 -3.9189084e-001 -1.6667212e-001 -2.9761918e-001  1.0346928e+000 -3.4855173e-001 -6.6894101e-001  1.3645976e+000  3.8629998e-001  8.5878636e-001
  9.7663579e-001  4.0006020e-001 -3.8649223e-001 -4.2098113e-001 -6.1615920e-001  3.6764137e-001 -6.0989862e-001 -8.8607487e-001 -3.9308636e-001  1.1550976e-001  1.5677140e-001 -5.2265047e-001 -2.7924500e-001  6.8531419e-002 -8.1575325e-001 -6.6439129e-001  2.7827387e-001  3.6322993e-001  4.2400692e-001  3.4711752e-001 -3.6527929e-001  1.0958652e-001  3.4140635e-001 -1.0393701e-001 -2.0674024e-001 -1.5422686e-001 -5.0882241e-001 -2.5653089e-001 -3.3347133e-001 -6.4884201e-001  5.9673417e-002  4.8942934e-001 -1.5940853e-001  1.9613058e-001  9.5025174e-002  1.5701708e-001 -2.9636640e-002 -3.3029273e-001 -2.8602007e-001 -2.3944677e-001  1.2169536e-001 -3.6594886e-001 -3.1215597e-001 -3.7763477e-002 -2.6964194e-001 -4.0093893e-001 -2.2526591e-001 -1.6609870e-001 -2.0453021e-001  6.6261203e-001 -6.8737890e-001 -3.7772460e-001 -6.6919722e-002 -2.1611682e-001 -5.0933239e-001  4.1625977e-002 -1.1819549e-001 -3.8675193e-001 -4.9836115e-001 -6.8700844e-001  3.1026619e-002 -3.8740856e-001 -1.0024881e+000  7.2657502e-001  6.7493276e-001  9.4698100e-001
  2.8218872e-001 -4.4496436e-001 -8.5047337e-001 -8.4686262e-001 -4.4214516e-001  8.3116994e-002 -5.5866637e-001 -6.5593783e-001 -3.2653145e-001 -1.2251443e-001  1.8865028e-001 -1.3374441e+000 -3.5828193e-001 -2.0055797e-001 -7.6923897e-001 -7.0380555e-001 -1.8872684e-001  1.4838688e-002  5.8366796e-001  5.6878691e-002 -9.1122529e-004  9.8923467e-002  1.2139024e-001  8.5031232e-001 -3.9121201e-001 -1.0807629e-001 -5.1677296e-001 -6.7232181e-001 -4.9975687e-001 -8.4536595e-001 -2.9408991e-001 -7.0605361e-003 -3.5081547e-001 -4.7062790e-001  7.9756579e-002 -4.0015904e-001 -7.3258565e-001 -5.5461772e-001 -1.0245325e+000 -3.0849564e-001 -2.9567485e-001 -5.5287125e-002  2.6517264e-001 -2.2474475e-001  1.7623506e-001 -3.7971780e-002 -5.2461413e-002 -1.8596792e-001 -2.5542159e-001 -1.5403927e-001 -7.8333611e-001 -7.6340349e-001 -5.5601610e-001 -3.8872174e-001 -6.1539471e-001 -3.3946347e-001 -9.8673861e-002 -3.4810092e-001 -1.4086374e-001 -7.6287986e-001 -6.3690455e-001 -1.0809605e-002 -6.5866897e-001  8.0122932e-001 -1.4022229e-001  2.0606173e-001
  9.3816426e-001  2.2706540e-001  2.7688749e-001 -2.3771792e-001  6.6410535e-002  6.1468217e-002 -1.9878107e-001 -4.6523234e-001  1.1638304e-001  1.7192073e-001 -4.0439370e-001 -4.4652702e-001  6.4335125e-002  2.6123717e-001 -6.8763761e-001 -3.8577138e-001 -1.8580813e-001  2.7213235e-001 -9.5233127e-003  3.2249708e-001 -2.7369923e-001  7.6166853e-002  3.8297518e-001  8.8807261e-001  7.8187716e-002  3.8245986e-001  1.8301557e-001  2.1647340e-001 -9.9194162e-002 -6.8456344e-001  1.5772138e-001  1.7899735e-001 -5.3761803e-001 -1.1381254e-001  6.3571446e-001  5.8875941e-001 -1.6480639e-001  4.1225422e-002  1.5161697e-001  7.8180258e-002  3.2550289e-001  4.0092321e-001  1.0594318e+000  6.6023488e-001  6.6752987e-001 -4.0043536e-001  1.0351316e+000  6.5044821e-001 -9.7157231e-002  5.5013664e-001 -7.2932744e-001 -8.7738919e-001 -3.7029186e-001 -7.9888212e-002  1.7412777e-001 -1.7437720e-001  4.7542738e-001  5.5207396e-002 -1.0039450e-001 -2.0590045e-001 -1.0087836e+000  1.3793707e-001  5.8181464e-001  6.4390219e-001  6.8580806e-001  1.6438705e+000
  1.4772117e+000 -3.5405106e-001  5.6952239e-001 -1.8023691e+000  3.0603689e-001 -7.9348769e-001 -2.8698854e-001  1.4295718e-001  1.1856317e-001  2.6785874e-001 -2.2442460e-001  7.6446685e-002  1.3356694e-001  9.1152021e-002 -1.7905600e-001 -1.0737038e-001 -4.9296898e-001 -1.1292495e-001  6.0696746e-001  3.1904476e-001  5.3660899e-001  2.1604513e-001 -1.4370865e-001  3.1306350e-001 -1.6407201e-001 -3.0383488e-001 -2.4624549e-001 -1.8443277e-001  6.0509228e-002 -1.3112008e-001 -1.0015488e-001  1.2563841e-001  3.5648558e-001  4.1796993e-001  5.2970176e-001  5.7247803e-001 -2.9000433e-002  3.7398745e-001  1.6172183e-001  2.5175926e-001 -2.6740881e-001  2.0899101e-001  6.6129238e-001  5.1697714e-001  2.2072116e-001  4.0981346e-001  8.0445631e-002  9.4652719e-001 -1.4902933e-001  3.7354021e-001  1.4991540e-001 -2.1202548e-001  1.8239009e-001 -5.4945771e-002  1.7503147e-001 -5.0857477e-001  7.1144347e-002  4.1856589e-001  1.1153898e-001 -3.1050487e-001 -2.5012731e-001  5.2802808e-003 -1.1797043e+000  1.6802143e+000 -2.0384136e-001  1.1493011e+000
  1.7977457e-001 -2.1574156e-001  6.3376510e-001 -1.9742224e-001  2.7417439e-001  1.9046886e-001 -3.7370164e-002  4.6832246e-002  6.8083410e-002  2.6357613e-001  1.2248156e-001 -5.6856637e-001 -1.0073210e-001  2.6187506e-001  9.0564883e-002  4.6892983e-002  2.7760295e-002 -6.2420746e-001 -7.7604490e-001 -7.7299957e-002  7.8566353e-002  1.1380944e-002  6.4196677e-001  7.9141151e-001  3.8762436e-001  2.7382120e-001  1.8621244e-001  2.9009766e-001  2.1640296e-001  5.1424784e-001  3.1157026e-001  4.8762796e-001  7.5775167e-001  6.3704009e-001  6.2559609e-001  8.0208923e-001  5.2264267e-001  3.9171553e-001  4.2042770e-001  1.2175448e-002  4.4158247e-001  6.0559779e-001  8.8845531e-001  1.4861664e+000  4.5686025e-001  1.0555450e+000  8.4482662e-002 -1.8798478e-002  1.8389322e-001  5.8412944e-001  5.2263586e-001  3.8686277e-001 -6.8033256e-002  1.7191002e-001 -3.9765205e-002  4.9470023e-001  7.9746649e-001  4.0137033e-001  3.4615762e-001 -8.1224070e-002  4.9095016e-001  2.8694219e-001  4.6326438e-001  5.2063137e-001  3.3421813e-001  3.7506047e-001
 -2.4451597e-001  3.3607398e-002 -2.6389998e-001 -1.0671400e+000 -7.1300615e-002  2.0254482e-001 -2.5534953e-001 -1.6062246e-001 -2.3074667e-001  2.2579271e-002 -4.1775945e-002 -1.2138052e+000 -3.9860077e-001 -1.7038261e-001 -7.6292298e-002 -8.4304427e-002  5.3645260e-002 -3.9367643e-001 -4.4179766e-001 -2.5165665e-001 -2.1282075e-001  1.1235529e-001 -3.9896309e-001  3.4452004e-001  3.9871196e-002  5.3603969e-001  1.0007171e-001  1.4677174e-001  7.6000858e-002  2.3034335e-001 -1.7345709e-001  1.8478187e-001  2.2637543e-001  3.4312730e-001  5.1854161e-002  4.0631919e-001 -1.7353173e-001 -1.2396893e-001  3.0703413e-002  3.9595644e-003  4.0155876e-001  9.4996410e-002  5.1699258e-001  1.6205624e-001  2.2024443e-001  2.0051501e-002 -2.8592660e-002 -5.0628616e-001 -3.3986468e-001  4.7697969e-002 -3.0561238e-001 -2.4993738e-001 -1.3945427e-001  1.1278023e-001 -6.1277397e-001 -9.4573907e-002  6.2058936e-001  4.1101503e-001  9.2507058e-002 -4.1188375e-001  4.6361990e-001  2.1589044e-001 -3.8337076e-001  1.4689214e-001  6.7078840e-002 -1.6306625e-001
 -2.5399020e-001  4.7022257e-001 -3.9669267e-002  7.1042577e-002  1.5368636e-001 -1.4691468e-002  8.2652171e-003 -1.9171845e-001 -1.1196819e-001  1.1071949e-001  5.8510637e-002  1.2790501e-001 -1.5563352e-001  2.0584096e-001  2.6508341e-001  1.6028567e-001 -4.4608117e-001  9.2737242e-003 -1.9412945e-001 -5.2389295e-001  1.2694829e-001  5.3365412e-001  2.3846522e-001  5.7371384e-001 -9.2396304e-002  8.4717629e-001  1.9764047e-001  4.5762980e-001  7.6511414e-001  4.8670479e-001 -9.3263217e-002 -4.0044088e-001  4.2933190e-001  9.2313043e-003 -1.5946324e-001  8.8307751e-002 -9.4024941e-003 -4.8705174e-002  3.3474624e-001  1.8532876e-001  3.5704912e-001  2.5350696e-001  2.3064792e-001 -3.9699974e-001  1.5579267e-001  1.6696486e-001 -3.5392053e-001  6.8279073e-002 -4.3423746e-003 -1.2877943e-001  2.1701719e-001  3.7729552e-001  5.9512795e-001  3.6160061e-001 -9.2687065e-002  2.0793303e-001  3.7009079e-001  1.3003623e-001 -5.1019032e-002 -2.7948251e-002 -2.6938990e-001  1.1274057e-001 -1.3097351e-001 -2.9307234e-001  3.0046814e-001  5.4511301e-001
 -1.8971311e-001  1.6414641e-001 -9.7405109e-001 -1.6587855e+000 -1.6081406e-001 -5.8466378e-001 -5.9853328e-001 -1.2521377e-001 -5.3644144e-001 -7.2672248e-001 -2.9971998e-002  3.7039018e-001 -3.7901756e-001  2.8266333e-001  4.7418318e-001  2.1252445e-001 -3.7987317e-001 -3.6315823e-001 -5.3091757e-001 -5.9372755e-001  3.6453264e-001 -4.7140043e-001 -5.2334337e-001 -1.3898270e-001 -3.3882279e-001  4.9260369e-001 -1.7421701e-001 -7.2847895e-001 -2.2222896e-001  4.3192463e-001 -7.7178654e-001 -6.5292466e-001  1.2767943e-001  2.3720111e-001 -8.1271014e-001 -9.5531132e-001 -7.3216331e-002 -4.5586804e-001 -5.4089331e-001 -5.6723581e-001  3.3995036e-002 -2.3162984e-001  7.6746731e-002 -6.4827004e-001  4.6229571e-002 -1.0996722e-001 -5.2836276e-001  2.5873470e-001 -4.4633442e-001 -4.0617219e-001  4.9337557e-001  7.4497326e-001  3.8075769e-001  4.9129928e-002 -2.0462750e-001  3.5788597e-001 -5.0851612e-001 -1.6535480e-001 -3.5861120e-001 -7.5548124e-001  1.2553417e-002 -5.0789191e-001 -1.0420033e+000  1.6537506e-001 -1.0849457e+000 -6.3015029e-001
  2.2546789e-001 -2.7341012e-001 -2.5656463e-001  3.8771205e-002  7.8287255e-002  4.0056573e-001 -1.2092983e-001  4.1026009e-001 -2.8814312e-001  3.7344173e-002  6.3714301e-001  8.1174936e-001  4.2287740e-002  7.7721796e-001  8.1636777e-001  9.7687013e-001  1.7632010e-001  1.6031161e-001  3.0776328e-001  1.6814079e-001  5.2665379e-002  2.2537370e-001  4.1749963e-001  1.4279215e-001  5.1303170e-002 -1.7579360e-001  3.7555149e-001  9.6922505e-002  5.5992613e-001  2.6559039e-001  2.3471733e-001  1.8086282e-001  2.2368860e-001  4.5922521e-001  2.1974778e-001 -2.3829441e-001  8.2914823e-001  4.0445267e-002  5.5320869e-001  4.3097020e-001 -5.2023070e-003  5.6149586e-001  2.9787968e-001  6.5746772e-001  1.4785245e-001  7.3268791e-001  3.2679472e-001  4.3133308e-001  2.7577207e-001  3.3678225e-001  1.0699502e+000  8.6710210e-001  4.3283781e-001  3.1486820e-001  7.3263883e-001  1.1119736e+000  1.7011127e-001 -1.9631559e-001  4.6625647e-001  1.1715389e-001  5.0768676e-001  9.1948490e-002  5.5534997e-001 -9.5344681e-001  4.4172419e-001 -3.8612354e-001
 -3.3953064e-001 -3.1067442e-001 -6.4162438e-001 -6.5511028e-002  9.3240755e-001  8.8379404e-002  3.3534212e-001  4.0241696e-001  5.8175039e-001 -3.3856846e-001  3.7186983e-001  6.2759367e-001  1.1131549e-001  1.2691840e-001  4.7455611e-001  6.0556990e-001 -4.3891404e-001  2.1711598e-001  2.7117455e-001  2.0328112e-001 -1.9430698e-001 -4.5308563e-001  1.4456592e-001  2.2266845e-001 -3.8344517e-001 -2.0452480e-001  6.4247515e-001  6.8740794e-001  3.4383935e-001  2.5389865e-001  3.8931604e-001  2.7223504e-001  1.9571431e-001  1.1563694e-001  3.8091310e-001  2.4100059e-001 -3.3403390e-001  1.5020098e-001  1.1921313e+000  8.3595561e-001  4.5948106e-001  1.6122317e-001  7.6954819e-001  4.4766460e-001  5.6287862e-001  7.6585921e-001  6.9988471e-001  3.1447622e-001  3.4463226e-001 -1.0035688e-001 -1.8587023e-002  2.5489035e-001 -1.5714233e-001  4.3544914e-001  5.2015688e-001  3.8668758e-001  6.4254711e-002  5.9972258e-001  3.0723107e-001  6.0694706e-003  1.1410700e-001  5.8081479e-001 -2.0332580e-001  3.0639653e-001  1.5544633e-001  3.7718626e-001
  2.7629232e-001  6.7624923e-001  3.6529428e-001 -7.4637187e-001  8.8298630e-001 -3.0589889e-001  4.0007228e-001  3.8741741e-001  2.2319740e-001 -2.5696084e-001 -4.2358534e-001  7.6297105e-001  5.1767108e-001 -7.2715277e-002  3.9921522e-001  1.3117736e-001 -8.5870383e-002 -1.7349786e-002  2.1167496e-001 -5.2161208e-001 -9.4363694e-001 -1.3322183e-001 -5.5946704e-001 -3.6957990e-001 -3.1493426e-001  6.0679951e-002  1.9555620e-001  5.8894707e-001  4.5091413e-001  5.2494759e-001  3.3770888e-001  2.5287180e-001 -6.3878686e-001 -2.4177136e-001  7.0033837e-001  5.6496166e-001  2.3554980e-001  9.2031993e-002  1.0747592e+000  9.4338960e-001 -1.2069378e-001  2.5078307e-001  2.1142167e-001 -9.4025124e-002  6.0043052e-001  4.6666636e-001  2.7690794e-001  4.1174255e-001 -1.3517333e-001  3.5484767e-001  3.6217502e-001  1.0329916e-001 -7.4681545e-002  3.3860909e-001  3.5454159e-001  3.2403338e-001  8.5757910e-001  6.5747695e-001  5.5531046e-001 -2.6745683e-002 -2.2410783e-001  7.9766377e-001  1.6795658e-001  1.0865258e+000  2.7607204e-001  1.3050291e+000
  3.7400041e-001 -4.8940804e-001  1.4380651e-001 -3.7106300e-001  1.2928682e-001 -5.8121183e-001  3.6375497e-001  2.6513736e-001  2.0939146e-001  3.7432985e-001  2.9120780e-001  7.9313465e-001  1.7721371e-001 -1.0481359e-001  4.4491900e-001  4.3972033e-001  8.6446195e-003  7.8510177e-001  5.4700455e-001 -5.4610048e-001 -2.6902400e-001 -1.1571831e-002  1.0671044e-001 -1.3600508e-001 -1.3749171e-001  6.1980178e-002  5.2601719e-002  2.3776514e-001  7.2704932e-001  2.5422226e-001  2.4879613e-001  3.5947238e-001  4.3246023e-001  4.5347835e-001  7.0853766e-001  1.4469695e-001  2.9769697e-001  3.1112876e-001  8.4549748e-001  7.7121992e-001 -2.5756410e-001 -5.1715142e-002  2.9171122e-001  3.1411532e-001  6.7435432e-001  9.3092825e-001 -5.0366507e-002  1.0489450e+000  5.7636611e-001  1.5831257e-001  6.8427873e-001  9.7037273e-001 -1.9426705e-001  5.1318798e-001  4.7901312e-001  1.2350128e+000  5.3689754e-001  5.6891418e-002  7.9752488e-001  3.3302175e-002 -6.2635614e-001  6.0593796e-001 -2.9998248e-001  1.3785950e+000  2.6293953e-001  1.0574380e+000
  5.0724787e-001  1.7031989e-001  1.0823856e+000  4.2440722e-001  5.6430246e-001  4.9524156e-001 -9.6499907e-002 -5.3272709e-002 -3.1142222e-001  1.6594370e-001  5.2470599e-001  4.2937914e-001  1.6796903e-001  2.1133711e-001  3.2855171e-001  3.9668666e-001 -5.0041632e-001  8.3169075e-001  3.1701810e-001 -1.3866527e-001  1.8777157e-001  1.6571746e-001  9.4429811e-001 -7.5107353e-002 -1.9399698e-001 -2.2332832e-001  4.2851821e-001 -1.0564309e-001 -5.6532088e-002  1.5064773e-001 -3.4251167e-001  4.9225500e-002  1.0335089e+000  8.8771092e-001  1.7675875e-001 -5.0479956e-001  3.4038028e-001 -5.5682425e-002  1.1192678e+000  9.5407099e-001 -6.6822940e-002  2.3465894e-001  6.5108077e-002  1.0599907e+000  5.5506451e-001  7.4675830e-001  2.1611202e-001  1.1552871e+000  8.4440777e-001  1.7818861e-001  4.2002197e-001  8.1141367e-001  3.0482829e-001  3.1545274e-001  2.7102157e-001  1.0264372e+000  3.0266080e-001  3.4364539e-002  8.1031603e-001 -5.5895888e-002  1.0025001e+000  6.8260522e-001  7.4448477e-001 -3.5266620e-001  8.4862599e-001  5.4757990e-001
  8.3315629e-001  5.4885271e-001  1.0244245e+000  5.0443775e-001  5.9420066e-001  3.9730204e-001 -1.8378125e-001  2.5616957e-001  2.5530584e-001  4.0798341e-001  1.3530433e+000  9.8886301e-001  3.2010835e-001  6.8839433e-001  1.0331131e+000  6.2720891e-001  6.7921703e-002  9.0228732e-001  7.3788321e-001  5.3921534e-001  7.7717520e-001  3.3984784e-001  1.0560847e+000  2.1684345e-001 -7.7902400e-003  4.2896494e-001  5.5401067e-002 -8.2936330e-001 -3.5662675e-001  4.0001778e-001 -2.3083093e-002  2.9117866e-001  1.1313264e+000  9.1514843e-001  3.9145246e-001 -5.3113321e-001  6.4100822e-001 -5.4021966e-001  4.3297691e-002  3.0426480e-001  4.4741423e-001  3.8719035e-002 -6.8766862e-002  9.4619523e-001  8.1356181e-001  9.2277274e-001  3.7390307e-001  9.6774971e-001  1.0626821e+000  4.2149113e-001  5.3887378e-001  1.1578833e+000  3.6196703e-001  5.0553762e-001  6.5288630e-001  1.3888276e+000 -1.6311967e-001  7.1173081e-001  5.8286200e-001 -2.8141402e-001  1.1413492e+000  6.9824137e-001  5.7880310e-002  4.9604992e-001  1.6846794e-001  1.1412706e+000
  3.0292118e-001  1.7079272e-001  1.1170794e+000  9.2166441e-001  3.0053036e-001 -3.2389261e-001  5.1552050e-003  8.3993026e-001  3.3946480e-001  3.5646616e-001  8.9406265e-001  6.0377809e-001  5.7880731e-001  8.7022888e-001  1.1537997e+000  8.6221471e-001  2.1190526e-001  8.0373293e-001  2.1331082e-001  7.2969533e-001  5.5046175e-001  4.9851248e-001  1.3274526e+000 -2.3048425e-002  4.0546107e-001  3.7943763e-001  3.7534379e-001 -6.2564705e-001 -1.8986324e-001  6.5356914e-001  5.8725331e-002  4.7344211e-001  9.8606244e-001  1.3286368e+000  6.4175579e-001 -2.4598226e-002  1.0210488e+000 -2.2494640e-001 -3.0483632e-001  3.6719996e-001  6.0071869e-001  3.5023636e-001  1.5011313e-001  1.2601136e+000  8.5953824e-001  1.0021918e+000  8.7436056e-001  1.3723145e+000  1.2312948e+000  4.4108063e-001  9.8562155e-001  1.2419943e+000  6.9723304e-001  7.8174077e-001  1.5972421e+000  1.1617254e+000  9.6094194e-005  6.4487767e-001  7.6699312e-001  1.5531535e-001  3.1395461e-001  5.0249319e-001  4.2298895e-001 -3.3413080e-001  6.8359123e-001  1.3975649e-001
 -1.0115912e+000 -2.2373120e-001  8.6550417e-001  2.3726765e-001  6.5689025e-001  7.7060686e-001  3.6462759e-001  1.1816701e+000  5.8001237e-001  1.2254822e-001  8.2420499e-001  1.0745011e+000  7.2543688e-001  1.1564000e+000  1.5668200e+000  1.1391948e+000  4.8570238e-001  6.1054472e-001  4.9512765e-001  5.9002323e-001  6.6516081e-001  1.0469626e+000  8.0537978e-001  1.0410203e-001  1.5398732e-001  6.3350622e-002  4.5310790e-001 -3.4848530e-001  2.2851267e-001  5.4686643e-001 -7.2614655e-002  4.2555273e-001  1.4142377e+000  1.3852256e+000  8.9595578e-001  4.4649820e-002  1.2536620e+000 -1.1982290e-002 -2.9611208e-001  2.0229403e-001  5.8524533e-001  4.1344986e-002 -1.2820432e-001 -1.3860872e-002  7.2941814e-001  1.2033671e+000  5.0996108e-001  9.4761121e-001  9.7942085e-001 -2.4471934e-001  1.1129401e+000  1.7365918e+000  1.1974236e+000  7.0666907e-001  1.3241395e+000  6.3476488e-001 -3.6285160e-001  8.2033180e-001  7.5788997e-001  4.4802040e-001  1.2868411e+000  4.6739331e-001 -3.8556924e-001 -2.2839914e-001  3.7016956e-001 -3.3230904e-001
 -7.7094598e-001  5.4958711e-001  6.5027632e-001  9.4030265e-001  3.0009569e-001  8.4440749e-001  3.2259622e-001  7.2951804e-001  1.0893210e-002  2.4055532e-001 -4.7429311e-002  7.1391207e-001 -4.7874506e-002  4.6244370e-001  1.0494062e+000  6.7901677e-001  1.2559928e-001 -3.0001354e-001  9.1262654e-002  4.0656599e-001  6.1716664e-002 -9.7140150e-003 -1.0298994e-001 -3.2231847e-001 -3.1004025e-002  8.2747529e-002  8.5813950e-001  2.7491126e-001  2.4048136e-001  4.2252950e-001  1.9935837e-001  5.0997315e-002 -3.6129838e-001 -9.5885542e-002 -4.3950799e-002 -3.4762478e-001  1.9975547e-001 -8.7861361e-002 -8.9136433e-002  4.4871207e-001 -5.3739977e-003 -1.8924179e-001 -3.4755456e-001 -6.8435077e-001  7.6486220e-002  2.9802444e-001  1.5612272e-001  1.7511932e-001  2.6096775e-001 -2.6382554e-001  8.0395233e-001  1.1390716e+000  7.9104133e-001  1.4747839e-001  1.1137873e+000 -4.6468021e-002 -4.0946823e-001  4.6009180e-001  8.0346458e-001  6.6131638e-001  7.0684782e-001  6.1772344e-001  8.8353190e-002 -4.5745292e-001 -5.4174077e-002  1.3978003e-001
 -1.4470393e+000 -3.7985060e-001 -5.0989925e-001  9.6413601e-001 -5.8790884e-002  5.7527563e-002  9.0660453e-001  8.4432889e-001  1.6426206e-001 -1.4853022e-002 -7.7533273e-002  7.1510607e-001  1.9704770e-001  2.2026416e-001  7.6179548e-001  3.1925849e-001  4.1434826e-001  1.0472447e-002  5.2602603e-001  1.6127178e-001  8.7611215e-001 -1.3388930e-001  1.3508637e-001  1.9244548e-001  1.8047523e-001 -1.3827066e-001  6.4326616e-001  7.9812655e-001  6.0417702e-001  3.6699839e-001 -1.1655576e-001 -5.6171939e-002 -3.1795581e-001  1.8519586e-001 -3.3127121e-001 -7.6523174e-001  4.3728546e-001  9.0502480e-002  3.2386725e-001  6.1615333e-001 -1.4946476e-001 -1.1800235e-001  2.0538404e-001  7.7347790e-002  7.4578920e-002  1.9058424e-001 -3.7383035e-001  4.3848462e-001  4.5603557e-001 -6.2831249e-001  4.2080810e-001  7.0192961e-001  3.9397238e-001  2.3546886e-002  6.6304844e-001 -1.5955955e-001 -5.9646439e-001  7.3054113e-002  5.5892516e-001  1.1043223e+000  2.3418216e-001 -3.7976752e-003 -3.7534585e-001 -4.7531043e-001  2.6547489e-001 -8.0661696e-001
 -9.5212162e-001  1.0741645e-001  5.7385529e-001  4.9301246e-001  5.9349972e-001  5.5000967e-001  1.0295436e+000  7.8093378e-001 -3.0399319e-002  8.0020690e-002  3.3717705e-001  8.9468391e-001  4.6003893e-001  7.0412494e-001  8.1703619e-001  3.7036731e-001 -1.5234834e-002  3.4851102e-002  4.2732363e-001  1.5786814e-001  7.4839664e-001  4.1494887e-001  1.4408694e-001  3.1189255e-001  4.1931238e-001  9.1731841e-002  7.0341967e-001  7.4786769e-001  9.5028442e-001  4.1572340e-001 -1.9874882e-001  3.0152083e-001  3.5019161e-002  6.1716656e-002 -1.5613962e-001 -6.4959589e-001  2.3156015e-001  3.6198703e-001  6.1572488e-001  3.8787353e-001  8.2991127e-002 -1.8401312e-001 -1.8026856e-001  2.1566691e-001 -1.8174269e-001  5.8575896e-002 -2.0074294e-001  3.6784678e-001  5.4599481e-001 -3.7922164e-001  4.7326092e-001  5.0199639e-001  7.3084662e-001  2.3210355e-001  6.6508183e-001  3.1345167e-001 -3.4351935e-001  5.5547833e-001  3.0279182e-001  9.3311605e-001  1.0966334e+000  5.2826825e-001 -3.3833058e-001 -7.9172277e-001  2.6927506e-001 -7.2800915e-001
 -8.5423592e-001  9.5731743e-001 -7.8554201e-001  1.3102883e+000  2.8636990e-001  1.2576614e+000  9.2365115e-001  1.8441201e-001  4.4758312e-001 -1.6071961e-002  6.6985853e-001  7.8087172e-001  6.7386312e-001  9.9373218e-001  5.7392747e-001  5.9944305e-001  6.8081040e-001  6.8114351e-001  5.7464944e-001  2.9568622e-001  1.2185566e+000  8.6893259e-002  5.7780152e-001  4.3757948e-001  6.8376409e-002  4.2607850e-001  4.0482803e-001 -2.8596173e-001  1.1038610e-001  2.1808508e-001  6.2032826e-003  7.3644704e-002  1.4435993e-001  5.4210881e-001  2.8552287e-001 -3.5536141e-001  4.3352226e-001  2.1930087e-001 -5.4889042e-001  1.1570414e-001 -2.6367632e-002 -1.4293945e-001  4.0076533e-001  8.0042472e-001 -2.1363198e-001 -1.6346401e-001  4.5328936e-001  1.2773421e+000  1.1112017e+000  4.5333068e-001  4.6147407e-001  6.3627135e-001  6.5040613e-001  4.4070381e-001  3.0712348e-001  5.5900560e-001 -9.9454600e-002  7.0181382e-001  3.9954497e-001  8.1314097e-001  1.6385478e+000  5.5443061e-001  1.6786639e+000 -9.5267375e-002  1.3417812e+000 -1.0850509e+000
  2.9454414e-001  7.5204609e-001  1.1001947e+000  2.1278553e+000  4.1997861e-001 -6.7395520e-001  2.3937041e-001  7.4263420e-002  4.3033800e-001  2.5627715e-001 -6.8096101e-002  2.1766527e-001  3.9562329e-001  2.6630858e-001  3.9352722e-001  3.5931523e-001  3.2475914e-001  4.9658547e-002  2.0804857e-001 -2.6642214e-001 -1.1644310e+000 -2.9952562e-001 -2.4314068e-002 -5.5579462e-001  6.6650584e-002 -3.3700862e-001  2.8533243e-001 -4.3491138e-001 -8.8650993e-002 -4.3258357e-001  3.3716985e-001  2.6991738e-001 -5.6239867e-001 -5.8695403e-002  1.1178824e-001  4.2021086e-001 -1.4952279e-002  2.8232461e-001 -5.6846082e-001  1.5312581e-001 -1.8107197e-001 -1.2659873e-001 -7.4334339e-002 -2.0021858e-001 -2.6643805e-001 -2.1881291e-002 -1.6604913e-001 -2.0613398e-001  6.3455747e-002  5.6526729e-001 -4.9733423e-002  3.6489324e-001  3.1667114e-001  9.6064021e-002  2.5652471e-001  2.5138834e-002  1.8588156e-001  2.7863438e-001  2.0572446e-001  2.3686820e-001 -9.8642769e-001  6.8566518e-001  1.3901979e+000 -8.2150573e-001  8.7547201e-001 -5.7642942e-001
 -9.5610906e-001  2.2119440e-001  7.3048409e-001  1.3551513e+000 -1.2039789e-001  1.5411718e+000  1.4075170e+000  2.5688965e-001  6.0338566e-001  6.3707570e-001  1.0817554e-001  8.3602361e-001  1.3664167e+000  1.1207056e+000  9.1029280e-003 -1.8231339e-001  5.0979736e-001 -1.1647444e-002  3.5234377e-001  5.6396616e-001  9.0162079e-001 -1.1801333e-001 -4.5252109e-001 -6.0917209e-001 -2.0152636e-001  1.3561669e-001  2.4720957e-001  7.0153028e-001 -1.0019153e-001 -6.9947250e-001  1.4852605e+000  8.3022181e-001 -1.9192400e-002  2.5130704e-001  3.7333720e-001  1.3066634e+000  1.1360692e-001 -1.4675597e-001  3.9187879e-001  6.2261541e-001 -7.3290997e-001 -6.7233491e-001 -1.1661668e+000 -5.4405406e-001 -1.9348486e-001  4.4615942e-001  1.0510054e-001  6.0545923e-001  1.6879269e+000  2.6548901e-001 -1.1800368e-001  1.7348812e-001  4.7380243e-001  4.5656257e-001  7.4724146e-001  2.5009399e-001 -1.3117732e-001  1.9962783e-001  7.2696472e-001  1.0358665e+000  6.6430394e-001 -1.2877934e-001  1.2302581e-001  6.8029253e-001 -2.3490604e-001 -1.5567065e+000
 -3.9721210e-001  7.1588896e-001  1.3454565e+000  1.0510829e+000  1.1046580e+000  1.8195061e+000  1.7283401e+000  1.2475769e+000  1.2708062e+000  4.7950487e-001  9.1751823e-001  5.3238421e-001  1.5424724e+000  5.1238190e-001  5.8047404e-001  7.4671747e-001  1.7048772e+000  9.8010842e-001  1.1973931e+000  1.0418320e+000  1.4080826e+000  1.1879981e-001  1.8393044e+000  1.0645325e+000  1.4410732e+000  9.2370779e-001  1.8388189e+000  1.1717985e+000  4.1409785e-001  5.4004136e-001  2.7276063e-001  7.4073623e-001  9.5237097e-001  8.3982496e-001  5.7925449e-001  5.1017333e-001  7.8776326e-001  2.2950199e-001  7.9108462e-001  2.1127610e+000  3.6115922e-001  1.1362809e+000  1.1341153e+000  1.4035309e+000  7.1286968e-001  1.4365643e+000  1.1814099e+000  4.4998091e-001 -1.0486836e+000  2.0005464e-001  3.2592551e-001  7.4100874e-001  2.2859264e-001  6.5539076e-001  1.1517758e+000  1.1148426e-001  9.5044955e-001  6.1297427e-001  7.7778836e-001  1.2943392e+000  9.3024713e-001  8.4951508e-001  1.2223186e+000  6.7087436e-001  7.1049521e-001 -7.8178316e-001
  3.8109880e-001  6.8225163e-001  7.5261008e-001  1.6547021e+000  8.6190855e-001  1.4215636e-001  1.7236195e+000  5.5583708e-001  8.9680499e-001  5.2475234e-001  6.5033184e-001  1.3533597e+000  1.3416380e+000  5.3198435e-001  3.5419725e-001  4.0195108e-001  1.4240417e+000  1.9529120e-001  7.9086717e-001  5.9668307e-001  2.0944125e-001 -5.4134185e-002  1.3903317e+000  1.0524582e+000  9.6112013e-001  4.4535086e-001  8.6559112e-001  1.0447714e+000 -5.2984556e-002  2.6409923e-001  1.8628571e-001  6.2347031e-001  3.0521964e-001  6.7469890e-001  8.6075908e-001  9.5538283e-001  6.2934956e-001  1.4831878e-001  5.1012380e-001  1.3815184e+000  3.0307943e-001  8.4234173e-001  1.4361196e+000  1.1303125e+000  2.6225063e-001  8.5899453e-001  8.2020341e-001  6.1160527e-001  5.4884466e-002 -1.0013723e-005  2.5588985e-001 -3.9326877e-003  2.0089238e-001  7.8820755e-001  8.4643557e-001  2.3163815e-002  6.5943845e-001  1.0957757e-001  1.8658843e-001  8.4638637e-001  1.3128476e-002  8.4593300e-001  1.6845110e+000 -4.2790945e-001  4.0787605e-001  1.1817575e+000
 -5.3774033e-001  9.4347667e-001  1.3307214e+000  1.2157533e+000  8.2255512e-001 -1.8988639e-001  1.5024538e+000  5.6122899e-001  6.2690326e-001  2.8051811e-001  1.6756926e-001  6.3772614e-001  1.3249545e+000  5.4797359e-001  6.4850723e-004  2.1620170e-001  1.0381580e+000  4.4613502e-001  3.3197476e-001  5.5506052e-002  4.1441451e-001 -2.2234975e-001  4.9626414e-001  1.2283665e+000  4.0381963e-001  4.9918700e-001  8.2839783e-001  9.7017590e-001 -2.8583670e-002  3.3670555e-002  1.6528996e-001  6.9660378e-001 -2.1907791e-001  6.0902100e-001  7.9334311e-001  1.2093379e+000  3.7178393e-001 -3.8365126e-001  1.6887101e+000  1.2669954e+000  7.0644035e-001  5.6043295e-001  1.4896941e+000  1.2181340e+000  5.4509230e-001 -4.5795039e-003  1.0837432e+000  8.8858645e-001 -6.0317571e-003  5.3768199e-001  1.3899412e-001  4.5367603e-002  5.5811051e-001  6.9645518e-001  1.0002329e+000  3.3885070e-001  3.1159504e-001  6.7879923e-001  5.5335647e-001  6.9630242e-001  5.1105804e-001  1.2007293e+000  2.3282525e+000  8.3213926e-001  9.0778838e-001  2.0998173e-001
  1.3268718e-002  1.3836334e-001  1.0917624e+000  1.2771871e+000  8.7829303e-001  1.0560352e+000  1.3261764e+000  1.5339432e-001  1.5022992e-001  3.7149870e-001 -6.4434502e-002  1.1021085e+000  5.9305978e-001  7.7317471e-001 -4.6767715e-001 -1.6168341e-001  4.5514536e-001  9.6704898e-001  4.8668499e-001  5.6690093e-001  5.3701783e-001 -1.6207209e-002  2.1477428e-002 -4.2912993e-001  3.3065937e-001 -1.0526227e-001  1.6361901e+000  1.5351862e+000  3.0753587e-001 -6.7291254e-001  4.8876671e-001  1.4274621e-001 -1.0534784e+000 -3.6748432e-001  2.1607339e-001  9.4801904e-001 -1.8072002e-001 -3.9468643e-001  1.4573668e+000  1.7569556e+000 -1.6324301e-001  3.8207260e-001 -1.4038082e-001  5.3522721e-001  1.2597511e-001  3.4606742e-001  1.0637930e+000  4.7448669e-001  2.4794422e-001  8.6617333e-001 -2.8077269e-002 -4.9536116e-001  4.4136505e-001  4.0573127e-001  5.1835291e-001  1.4407797e-001  1.8558618e-001  4.2923958e-001  1.7556888e-001  1.0592841e+000 -3.6370243e-001  5.3769946e-001  8.3692990e-001  5.9411461e-001  3.5680847e-001 -4.9630318e-001
 -8.7978641e-001 -3.8646494e-001 -1.9689082e-001  1.4626043e+000 -9.4113270e-002  1.2641919e+000  1.7097857e-001  5.8281854e-002 -6.3614124e-001  7.2102533e-001  2.4835615e-001  1.3211893e+000  1.2914094e-002  3.7185893e-001 -3.1523220e-001 -6.1453933e-001 -4.1081662e-002  8.0841829e-001  1.0070526e+000  3.6391308e-001  9.0689411e-001 -3.4851958e-001 -8.1444133e-001  8.2208872e-001  8.6706998e-002 -5.9287939e-002  8.6567779e-001 -1.2716359e-001 -4.4327047e-001 -7.7331827e-001 -2.8997158e-001  3.3934845e-002 -1.2353649e+000 -1.1004184e+000  1.1713651e-001  7.7438591e-004 -3.2079826e-001 -3.8185788e-001 -1.5310623e-001  3.2196638e-001 -2.2275975e-001 -2.3063907e-001  1.0826430e+000 -1.0489699e+000 -3.5168812e-002  5.9784512e-001 -4.6647622e-001 -3.1628316e-002  9.7933990e-001 -8.2363632e-001 -4.4322840e-001 -1.7612713e-001  1.5995676e-001  9.5257664e-002  3.6033083e-001 -1.0631245e-001 -8.7631373e-002  4.1189599e-001 -1.0475013e-001 -4.3792760e-001 -1.0199883e-001  8.1372158e-002 -3.4452910e-001 -1.0823554e+000 -2.1017941e-001 -3.0972407e-001
 -1.0888063e+000 -3.6825522e-001  5.2101590e-001  1.0220107e+000 -7.2538542e-002 -1.2715151e-001  4.3289052e-001 -5.0082889e-002  7.3161306e-002  8.7283968e-001  1.2859807e-001  6.9241074e-001  4.5809503e-001 -1.1165699e-001 -4.0926294e-001 -6.2910620e-001  6.7370479e-001 -2.8112687e-001  5.1080748e-001  4.2395289e-001  9.4102940e-001 -1.6862731e-002  2.8754818e-001  1.0438464e+000  8.9310039e-001 -1.2594422e-001  1.0521158e+000  3.0681739e-001 -4.1316682e-001 -4.5455942e-001  1.9048722e-001 -1.7805196e-001 -5.4081224e-001 -2.1978198e-001 -2.5157400e-001  1.2364529e-001 -2.6762987e-001 -4.6027890e-002  2.7131301e-001  7.1152842e-001  1.9127158e-001 -8.2630058e-002 -7.5992104e-002 -8.9900289e-001 -2.3544541e-001 -1.8573554e-001  3.3258621e-001 -4.4945476e-001 -4.8126319e-001 -1.2393088e-001 -8.2580050e-001 -5.9724756e-001 -1.9604558e-001  2.3414148e-001 -4.9455715e-001 -4.8806487e-001  4.3133249e-001 -3.7026982e-003 -1.2634428e-001  1.9553003e-001 -8.2300553e-002  6.3232064e-001  6.4137681e-001 -6.0143920e-001  2.3168957e-001 -6.8029634e-002
  2.9954723e-001  1.9232117e-001  7.7252920e-001  3.2959636e-001 -1.7611656e-001  5.1422935e-001  6.0378357e-001  2.7483966e-001  3.8394390e-002  6.0871453e-001  2.9108503e-001 -1.3843087e-001  5.7354110e-001  4.0175411e-001 -3.1127576e-001 -8.0085067e-001  6.9420142e-001  3.0412803e-001  2.8029130e-001  1.2013269e+000  6.3244585e-001  1.2869186e-001  8.4513374e-001  9.5972718e-001  6.1552854e-001 -4.5883721e-001  7.1368220e-001  7.3805930e-001  6.3981942e-002 -4.4229839e-001  5.7024449e-001  2.0390122e-001  4.8267973e-001  5.0992416e-001  5.1297900e-001 -1.5563040e-001  1.7105245e-001  2.6771158e-001  6.1106712e-001  6.0517788e-001 -4.4331234e-002  5.4214081e-002 -7.8854695e-002  3.7704898e-001 -3.3060497e-001 -4.2237100e-001  8.9924073e-001  5.6783822e-001  1.0839204e-001  3.4699617e-001 -3.9702826e-001 -3.2061766e-001 -1.4228885e-001  3.8767038e-001  2.8748618e-002  3.1268176e-001  1.6578354e-001  2.3467885e-001  3.5249301e-001  4.0496731e-001  4.5458334e-001  3.8657843e-001  2.9355650e-001 -3.5053557e-001  6.7262805e-001  1.4741221e-002
 -8.9898009e-002  1.0617925e+000  6.4343430e-001  1.1952194e+000  3.0834312e-001  2.5862474e-001  7.6655005e-001  6.1121521e-001  6.8258618e-001  4.4345905e-001  2.7646739e-001 -3.0229960e-001  2.8756421e-001  6.6119610e-001 -2.6002595e-001 -2.2218979e-001  3.9702469e-001  1.0005820e+000  1.0413776e+000  6.9055048e-001 -3.7537754e-001  1.8513799e-001  8.4607872e-001  1.4257509e-001  6.9008980e-001  1.7461995e-001  2.6870664e-001  8.2515599e-001  4.3961179e-001  1.8493124e-002  6.7156111e-001  1.2376624e+000 -1.8876797e-001 -1.4601547e-001  9.6484817e-001  9.5636844e-001  6.0584319e-001  2.2345529e-001  3.8875161e-001  8.3733005e-002 -3.5077616e-002  5.7040655e-002 -5.2600792e-001  3.0240891e-001 -1.4987711e-001 -7.6474464e-001  4.5122433e-001  1.1138074e+000 -2.3024999e-001  4.1498553e-001 -2.9037410e-001 -3.3427363e-001  6.5160733e-002  3.6490046e-001  1.0670569e+000 -4.7992186e-001  6.1234180e-001  1.5860733e-001  3.5818044e-001  8.9557707e-001  7.6184090e-001  5.4498626e-002  3.5293880e-001  1.1493054e+000  4.0379344e-001  3.4623201e-003
  1.7837419e-001  1.1779321e+000 -7.3894247e-001  1.3731536e+000  3.7174392e-001  6.5601366e-002  6.6750692e-001  7.1527848e-001  6.8141005e-001  2.5869116e-001  3.7533308e-001  5.4080300e-001  4.5231295e-001  4.4528447e-001  2.7166593e-001  3.1082675e-001  1.0429818e+000  1.9766405e-001  9.4554552e-001 -8.8544030e-002 -4.5421023e-001  1.0239404e-001  1.1789092e-001  7.4263726e-002  7.5721385e-001  8.3523665e-002  2.7983008e-001  3.7610216e-001 -1.7113601e-001  6.8521085e-001 -7.2418102e-001 -1.0630691e-001 -3.1149373e-001  2.4328688e-001 -1.6012124e-003  1.9386578e-001  1.6359173e+000 -2.5872453e-001  2.9395744e-001  2.5620627e-001 -1.4172124e-001  5.4752676e-001  6.0540640e-001  5.8061973e-001 -3.1951102e-002 -2.1250977e-001  4.5979621e-001  7.9410060e-001 -8.6071272e-001  4.7922811e-001  1.0785129e-001  1.4640788e-001  1.2464231e-001  3.0055534e-001  2.2900981e-001 -2.0544392e-001  1.8355512e-001  3.9723244e-001  2.9965013e-001  1.1454776e+000  5.2962888e-001 -2.4346026e-001  1.2286393e+000  7.7282850e-001  5.7985628e-001  9.7251743e-001
 -2.1747354e-001  6.5501594e-001  1.5204180e+000  1.5585714e+000  1.1276360e+000  1.0215841e+000  9.7335439e-001  7.5424045e-001  6.1205893e-001  9.1215188e-001  5.2895356e-001  5.0831912e-001  6.1918113e-001  9.4782702e-001  7.1475338e-001  6.4869892e-001  7.3706992e-001 -1.7674906e-002 -6.5910347e-002 -4.8221764e-003  4.1596795e-001  4.6280837e-001  7.8787077e-001  3.2285181e-001  8.7914652e-001  6.1029208e-001  7.7426009e-001  5.8458336e-001  2.5106582e-001  9.8085354e-001  1.0003657e+000  5.7755300e-001  8.5573868e-001  1.2789784e+000  1.8139811e-001  1.1087334e+000  1.1444273e+000  2.5611631e-002  2.0417200e-001  7.5624675e-001  2.5216737e-001  7.3239501e-001  6.1368052e-001  6.0861845e-001  3.4006458e-001  9.2937956e-001  7.9811537e-001  7.5501068e-001 -3.6765466e-002  1.1018003e+000  1.0588946e+000  7.8608252e-001  7.0436331e-001  1.0429233e+000  8.3413016e-001  7.2282627e-001  1.0856426e+000  7.0515385e-001  4.8076572e-001  1.0131166e+000  1.8948189e+000  9.4499400e-001  1.2370553e+000 -8.8019044e-002  1.5009520e+000  3.9053492e-003
 -1.0905648e+000  7.1995632e-001 -4.6602237e-001 -1.7424410e-002  1.5573376e-001  6.4754941e-001  5.6290105e-002 -7.1583659e-001  1.4835500e-001  4.5157161e-001 -2.1486927e-001 -1.0210453e-001 -7.8226342e-002 -4.8882008e-002 -1.6824447e-001 -4.4743480e-003  3.0169105e-002 -5.5057877e-001 -7.8497155e-001 -1.1856149e+000 -3.6134815e-001 -3.4583541e-001 -1.1061926e+000 -5.0203659e-001 -3.0846791e-001  2.1742156e-001 -5.7296686e-001 -2.0420384e-001 -1.1091303e-001  7.7398087e-001  7.2318435e-002 -3.9125893e-001 -2.7887924e-001 -4.1504316e-001 -7.5047675e-001  1.4474046e-002  8.5665116e-002  3.4245350e-001 -1.7557002e-001 -9.5584499e-002 -3.8854605e-001 -1.4248357e-001 -1.2251623e-001 -6.0988866e-001 -9.3552859e-002  4.6278251e-001 -3.2915045e-001 -3.1607243e-001 -1.0226913e+000  2.3463332e-001  1.1515532e-002 -1.4758471e-001  1.5472480e-001 -1.0559834e-001  5.1438228e-001 -2.6741535e-001  8.6871853e-001 -1.5745370e-001 -4.8173509e-001 -3.5353314e-002  9.6306505e-001 -4.5851900e-002  1.4848479e-001  3.7394580e-001  7.6450539e-001 -8.7545257e-001
 -2.1198124e-001 -2.1309087e-001 -6.4742481e-001  6.5736510e-001 -3.3069136e-001 -2.6627983e-001  5.7380704e-001 -1.1808349e-001 -6.5604751e-002  8.8295458e-002 -1.2016419e-001 -6.0986271e-001  2.1974918e-001 -1.5904113e-001 -9.5372341e-002  2.6601601e-001  9.8953641e-002 -5.9157786e-001 -2.4841985e-001 -4.9056209e-002  3.8310110e-001 -5.5327785e-001 -2.3507249e-001  6.6101407e-001  4.0794033e-001 -1.2304472e-001  4.6276095e-001  2.3784868e-001  4.0946162e-001  7.0999965e-001 -2.6504991e-001  4.6349361e-003  2.6585102e-001  1.5948237e-001  1.9992582e-001  1.2812070e-002  8.5852246e-001  2.3573900e-001  4.2692103e-002  7.0218093e-001  1.9874724e-001  5.9859394e-001  4.4554994e-001 -2.3775149e-001 -3.1832509e-001  4.6204223e-001  2.5307205e-001 -8.0957451e-001 -5.9723454e-001 -1.6041089e-001  6.7092852e-001  5.3627751e-001  2.7194695e-001  2.2887022e-001  1.5983554e-001 -2.2977405e-002  1.0088747e-001  1.4253173e-002  4.5005693e-002  4.1999677e-001  4.8691710e-001 -1.8957822e-002  4.3412999e-001 -9.2176897e-001  5.8563869e-001 -3.9470263e-001
 -9.8652226e-001  4.9777588e-001 -8.5247615e-001  5.2485247e-001  2.6748582e-001  3.7169416e-001  1.2006282e+000 -2.1048422e-001 -3.5671642e-001 -1.1904656e-001 -2.2274617e-002  4.3155886e-001  4.5494428e-001 -8.1783503e-002 -1.1273165e-002  9.9631114e-002  3.2958799e-001 -1.0264604e-001 -1.7536936e-001  2.8015538e-001 -9.6093404e-002 -5.4758492e-001  9.0779366e-001  1.7226153e-001  7.4287481e-001  1.4869606e-001  7.5519684e-001  1.0682669e+000  8.8875742e-001  2.7972764e-001 -7.5483399e-002  3.0094267e-001  6.7135910e-001  6.1798421e-001  3.7988424e-001  2.1292369e-001  6.0640850e-001  9.4461491e-001  6.2821568e-001  7.0190039e-001  1.6151550e-001  7.2257477e-001  3.0910141e-001  4.7849678e-001 -8.7556065e-002  8.4135278e-001  9.5544432e-001  6.0537899e-003 -4.2342511e-001  8.3493232e-001  1.6134750e-001  2.2204439e-001  9.8231430e-002  2.0009523e-001 -6.3371898e-002  4.4912394e-001 -5.2732721e-003 -4.1788626e-001 -1.7266155e-001  1.2407053e+000  2.8856712e-001  8.2222534e-003  1.3156617e+000 -3.9035575e-001  4.3786848e-001 -4.9527285e-001
 -5.1491294e-001 -5.3085462e-001 -2.7361733e-001  2.5427243e-001  2.5545721e-001  3.3207956e-001  1.0156648e+000 -1.6414557e-002 -1.0107455e-001 -2.6560115e-001 -4.2668826e-002  7.3268685e-001  7.5487142e-001  4.4830495e-001  3.1270468e-001  4.2948922e-001  3.0166461e-001 -3.2960367e-001 -2.1497129e-002  1.8695348e-001 -1.5098172e-001 -1.1306739e-001  8.9003631e-001 -3.5648216e-002  2.9596011e-001 -1.0811298e-001  4.2776374e-001  7.8622813e-001  7.1639509e-001  3.1487219e-001 -2.3036717e-001  1.7396212e-001  6.8098131e-001  9.3285547e-001  5.0880165e-001 -1.9021561e-001  1.1483897e+000  4.3409858e-001  3.3532997e-001  5.4549442e-001  6.5847055e-001  7.4598024e-001  2.5895475e-001  1.1919301e+000 -2.2615779e-002  9.7369203e-001  5.9780356e-001 -2.4868333e-001  6.1809654e-001 -3.5566405e-002  7.4309211e-001  8.3348196e-001  3.0566446e-001  4.3821236e-001  6.5101026e-001  4.9223684e-001 -1.2766062e-003  1.1519727e-001 -8.1926366e-002  8.4720669e-001  1.7272297e-001 -1.7098390e-001  1.0158700e+000 -6.2171440e-001  5.6279650e-001 -3.7702724e-001
  8.9475237e-001  4.3294884e-001  2.9968692e-002  2.2086687e-001  4.7316599e-001  1.8148135e+000  5.0250696e-001  3.6509488e-001  1.3650361e-001  2.9244773e-001  6.2760252e-001 -3.0275832e-001  6.0324689e-002  2.1238877e-001  5.9423917e-001  5.4957635e-001  8.8165309e-001  1.1920410e-001 -4.2588527e-001  5.6643736e-001 -2.4138955e-001  2.6274450e-001  1.2489820e+000  3.5868065e-001  8.0344941e-001  2.0607979e-001  9.2394074e-001  1.0484578e+000  1.0730546e+000  1.0351556e+000  1.2266229e+000  1.0879502e+000  1.2753426e+000  1.1184102e+000  1.1442223e+000  1.1991676e+000  1.1330238e+000  8.2698760e-001  1.0787545e+000  8.9326573e-001  5.4314319e-001  7.5388660e-001  4.3499434e-001  1.2809263e+000 -2.9392489e-001  4.7935103e-001  6.5230420e-001 -3.2520637e-001 -3.9053424e-002  6.7218915e-001  6.5424658e-001  5.8653001e-001  5.4445670e-001  4.7874794e-001  1.6279638e-001  5.8162491e-001  4.3219295e-001  3.7788866e-001  5.1738301e-001  6.8519319e-001  1.3092105e+000  4.8603261e-001  3.7425640e-001  1.2666842e-001  7.3487955e-001 -2.1117474e-001
  7.2669250e-002 -3.8382311e-001 -1.2585124e+000 -4.7000432e-001 -3.5103100e-001  8.7588902e-001 -2.7235134e-001 -5.4482661e-001 -1.6454221e-001 -3.7980868e-001 -3.9283453e-001 -1.1677902e+000 -7.5857695e-001 -5.3727598e-001 -2.4877025e-001 -3.5601400e-001 -5.9880812e-001  1.3538975e-001 -1.4201228e-002  1.8427632e-001 -2.4695024e-001  4.9426050e-002  2.7529597e-001 -3.0779509e-001  4.8506365e-002  2.5082302e-001  2.5315436e-001  2.7034331e-001  1.6696779e-001 -7.6736793e-001  8.3361973e-001  5.4075582e-002  5.1083597e-002 -5.1135911e-003 -2.8136163e-001  1.4870301e-001 -2.7276824e-001  4.0932240e-001  9.0216825e-001  4.6282259e-001 -1.6193299e-001  4.7402128e-002 -2.5873717e-001  3.8761662e-002 -5.2521218e-001 -1.4143648e+000 -3.1698620e-001 -6.0185376e-001 -1.1183029e+000 -2.2771720e-001 -2.0155734e-001 -2.1558471e-001 -3.6100811e-001 -5.7723592e-001 -9.6628620e-001 -5.2355566e-001 -8.0537747e-001 -6.3645860e-001 -5.0423508e-001  1.5951201e-001  1.2698864e+000 -2.8536475e-001  9.4208704e-002 -8.0652360e-001 -5.5069756e-001 -7.0970016e-001
  2.2333613e-001  2.3672301e-002 -7.8317333e-001 -7.4096883e-001  3.4799728e-002  6.0005689e-001 -3.3811964e-001 -1.6036618e-001 -3.4606865e-001  5.1157209e-002 -7.6174369e-002 -1.0409510e+000 -9.5819941e-001 -2.2512658e-001 -1.5596256e-001 -1.6004727e-001  1.2411204e-001 -2.0344688e-001 -4.1002216e-001  4.9142923e-001 -1.5227471e-001 -5.0505460e-001  7.4094460e-002 -4.0791033e-001  6.4217619e-002 -6.8316536e-001 -2.3614686e-002  7.4341371e-001  5.3171844e-001 -1.4239815e-001  4.9733641e-001  2.8168966e-001  7.6142262e-001  4.1949508e-001  1.9015275e-001  4.9384748e-001  1.6032124e-001  5.2814261e-001  4.3454716e-001  2.7395628e-001 -1.6517750e-001  1.0033043e-001 -4.1074532e-001  4.4416743e-001  1.5675666e-001 -5.1002693e-001 -1.3559483e-001  2.8646097e-003 -5.8771344e-001  3.7035522e-001  7.6122800e-002  1.1646650e-002 -1.4078746e-001 -2.9051370e-001 -1.3696932e-001 -3.4895604e-001 -2.9651758e-001 -3.1385543e-001 -2.8564859e-001 -1.3797349e-001  3.3159923e-001 -2.0439115e-001  5.5249515e-001 -1.3649919e-001 -1.2652138e-001  3.2483421e-002
 -7.9697418e-001 -4.6210824e-002 -1.7747461e-001 -2.0068940e-001 -3.2125295e-002  1.1256283e-001 -1.3158004e-001  3.2564871e-001  8.5611181e-002 -2.5624060e-001  3.8236441e-001 -9.6798506e-002 -4.7617826e-001  1.3095406e-001  7.2770995e-001  5.5009336e-001 -1.5265445e-001  3.0862710e-001 -4.0770467e-001  2.9982600e-001 -4.4701969e-002 -1.7745830e-001  6.9434968e-001  2.0376138e-001  1.6732531e-001  5.7394563e-002 -2.1961023e-001 -7.1384863e-001 -5.9173601e-001  9.2283223e-002 -1.4772451e-001 -6.4022274e-002  6.6883842e-001  1.1653108e+000  4.2433836e-001 -2.2694604e-001  4.1947435e-001 -5.2251496e-001 -1.0650131e+000 -7.2148826e-001 -4.3531449e-001  3.6959427e-001 -5.5467409e-002  8.7878648e-001  4.0808373e-001 -1.5571493e-004  3.4177246e-001  5.2575590e-001  4.3509919e-001  5.0971228e-001  8.5814748e-001  9.0346607e-001  3.5692316e-001  2.3725447e-001  7.4239351e-001  3.9660635e-001 -1.1469445e-001  1.2424578e-001  3.7552517e-002 -1.1080192e-001  4.2343003e-001  5.4145103e-002  3.1927598e-001 -9.8723814e-001  1.2969169e+000 -5.7737695e-001
 -3.6761065e-001  3.8236313e-001  5.6423543e-001  9.2831481e-003 -3.9195469e-002 -6.2750582e-001 -2.5008710e-001  6.7721040e-002  2.7515338e-001  1.2090143e-001 -1.4838955e-001  3.9319228e-001  8.6247292e-002  1.0576576e-001  6.7361954e-001  5.1881405e-001  3.2551588e-001  1.0264164e-001 -8.4938639e-002  1.7714296e-001  1.5054597e-002  3.0159684e-001  3.2484088e-001 -1.4116880e-001  2.5124492e-001  1.0276337e-002 -7.3829792e-001 -1.3115283e+000 -1.1973214e+000  1.6217329e-001 -2.1947548e-001 -1.2307357e-002  6.2867146e-002  2.3103380e-002  4.1530106e-001  2.1366033e-001  5.6185650e-001 -8.8497986e-001 -1.7482780e+000 -1.2879259e+000  1.4491571e-001  5.8644210e-001  5.8265164e-002  3.5848982e-001  4.6549627e-001 -4.0171319e-002  2.7291550e-001  2.3577515e-001  1.3860537e+000  6.2517595e-002  6.8744605e-001  1.0892372e+000  4.6053677e-001  4.9273070e-001  8.2460514e-001  2.1486080e-001  2.2238785e-001  2.9377861e-001 -2.6210907e-004  8.6128420e-002  2.0281075e-002 -2.0472806e-001 -4.6864270e-001  2.8934965e-001  6.2157065e-001 -2.4762079e-001
 -7.8102469e-001 -8.9145884e-002 -2.0676099e-001  1.2932354e+000 -1.4394874e-001 -7.0620638e-001  1.3476304e-002 -4.9213475e-002  1.9235867e-001 -5.9993953e-002  1.4853780e-001  1.6615120e-001  1.6325240e-001  4.5225704e-002  9.5010335e-001  4.6363564e-001  7.9175371e-001  1.4590573e-002  1.6777973e-001  5.1531142e-002  7.3092278e-001  7.4409178e-002 -4.3082882e-001 -5.6098633e-002  1.5736369e-001 -4.1901678e-001 -4.1091894e-001 -1.5378658e+000 -6.9707984e-001  5.7403884e-001 -7.3971329e-001 -2.6492356e-001 -4.8626620e-001  8.5000668e-002 -1.8517699e-001 -3.9869466e-001  5.1889914e-001 -2.2797895e-001 -1.3140082e+000 -9.7864344e-001  2.9259441e-001  2.0008400e-001  5.7156345e-001 -8.5147841e-002 -1.5100691e-001  2.2253653e-001 -1.7674357e-001 -4.3991145e-001  1.0023093e+000  8.8654390e-002  3.2740838e-001  1.0658014e+000  2.2093434e-001  2.5617295e-002 -3.5330774e-001 -9.0638630e-002 -6.4375362e-001  7.6092529e-002 -3.4545865e-002  4.5988511e-001 -5.0938715e-001 -6.6712345e-001  7.9822760e-001 -7.1521422e-001 -3.1869988e-001 -1.6661591e+000
  4.9314240e-001 -5.7627693e-002  1.1154315e+000  1.0208664e+000  7.4913347e-002 -1.1311398e+000  2.8643168e-001  1.0788182e-001  5.0472609e-001 -4.1318929e-002 -8.1878058e-002 -1.6809775e-001  2.1781210e-001 -3.3554722e-001  3.1228332e-001 -2.0456755e-001  5.7801791e-001 -4.1142098e-001  5.6441212e-001  1.8932426e-001 -9.0435298e-002 -6.7436507e-001 -5.3658517e-001 -3.7902830e-001 -6.5656354e-002 -3.1710488e-001 -4.3415286e-001 -1.1326150e+000 -3.9381031e-001  1.1968059e-001 -8.9243382e-001 -4.1688350e-001 -5.4780343e-001 -4.1758193e-001 -1.1387714e-001 -6.5015627e-001  3.0092698e-004 -2.5745125e-001 -8.6343887e-001 -5.7280806e-001 -2.7345496e-001 -2.9851988e-002 -6.8430709e-001  2.0065202e-001  1.5533860e-001  2.2227442e-001  2.6584422e-001  3.2765691e-001 -9.2006032e-002  7.4699557e-001 -3.3462974e-002  4.1133909e-001  3.5480982e-001  1.3414808e-001  2.6388641e-001 -1.5376752e-001 -4.8129813e-001  5.8701001e-001  2.7485519e-001  9.5218608e-001 -1.5536652e-001 -2.0322327e-001  2.3357798e-001  8.5404742e-002 -3.5208085e-001 -7.4241819e-001
  2.0046218e-002 -1.7905084e-001 -8.7003724e-001  1.2201581e+000 -2.6825000e-002 -1.1717804e+000  9.7917009e-001  1.7339916e-001  1.2446594e-001 -2.4655308e-001 -7.0674095e-001 -2.2022523e-001  3.1106305e-001 -4.1896903e-001 -6.3503676e-002 -4.1694764e-002 -3.9070900e-002 -7.7602816e-001 -2.1447584e-001  2.6647553e-001  4.7955891e-001 -3.9377562e-001 -3.7556336e-001  3.0650227e-002 -1.9465834e-002 -3.7216607e-001  1.4193610e-001 -2.9714366e-001  7.9688770e-002 -2.5856620e-001 -6.0402009e-002 -4.5031718e-001 -9.7926645e-001 -5.9349167e-001  1.0035659e-001 -3.5685314e-001 -4.7997091e-001  5.7977676e-001 -8.0474808e-002  1.1598845e-001  1.8645827e-001  2.8729600e-001  1.1662819e+000  1.9757193e-001  2.7166134e-001  1.6986558e-002  5.8560542e-001  3.1968458e-001  7.6744908e-001 -1.5205942e-001 -3.0929154e-002 -3.0435420e-001 -2.1734063e-002 -9.1175638e-002 -2.6154694e-001 -1.7584176e-001 -2.2330509e-001  7.4638162e-002 -8.3614421e-003  1.3466562e+000 -1.2553556e+000  1.0768849e-001  1.3006851e+000 -2.0135108e-001 -3.5090414e-001  2.6413631e-001
 -9.6240702e-001  1.2095506e-001  9.2394166e-002 -6.1937313e-001  7.7798409e-002 -8.0645858e-001  9.0183233e-001 -8.0096237e-002  1.4456131e-002 -4.7560430e-001 -1.2136698e+000  1.8800693e-002  6.3789865e-001  1.9868889e-001 -2.7356749e-001 -4.1035692e-002  7.0357044e-001 -3.4904308e-001  2.5614185e-001  4.5837557e-001  6.3275796e-002 -4.7837438e-001 -5.0660123e-002  2.2630342e-001  1.7338278e-001  7.5022177e-002  5.8520856e-001  2.5086636e-001 -5.2508444e-002 -3.6686622e-002 -5.3909355e-001 -3.3879030e-001 -8.5333683e-001 -3.2285769e-001 -2.4312660e-001 -3.8955269e-001 -5.8857439e-001 -1.6194488e-001  6.6111382e-001  3.0449821e-001 -9.2269217e-002  4.7955757e-001  2.7123739e-001  4.8801937e-001 -1.5899003e-002  3.9439427e-001  9.6725727e-001  4.8580891e-001  2.9738792e-001 -6.6010175e-002 -1.5767506e-001 -2.3490668e-001  5.8903132e-003  8.2462650e-002 -6.6382836e-002  6.9365322e-002  2.7751937e-001  6.2121603e-001 -1.5521835e-001  6.8315084e-001 -1.7761939e+000  6.4058377e-001 -1.2214974e-001  4.5174258e-001  7.0459709e-001 -8.8458379e-002
 -3.5444102e-001  2.1102289e-001  7.4078374e-001  5.9918260e-001 -3.7057477e-001 -3.8682043e-001 -6.5052338e-002  9.7731863e-002 -4.1332211e-002  2.4813309e-001 -2.0476798e-002  7.1705217e-001  3.4226046e-001  4.7561944e-001  3.9614729e-001  5.9823373e-001 -3.7764678e-001 -2.1269850e-001  1.8049705e-001  7.3884557e-003  6.9226928e-001  4.1236191e-001  4.3862795e-001  9.2771482e-001  3.4726603e-001  4.1488094e-001 -5.7024197e-001  2.9389542e-001 -5.1449048e-002  7.7022865e-001  9.8708031e-001  7.0392918e-001  7.4595983e-001  2.1502314e-001  8.4144036e-001  1.2394131e+000  1.2927189e-001 -3.7348112e-001  5.0337107e-001  2.1501161e-001  2.8349908e-001  6.5572724e-001  5.4629410e-001  1.9930617e-001  6.7555191e-002  6.2972614e-001  2.3197333e-001  5.5551129e-001  1.6457520e+000 -1.0954200e-001  6.0897156e-001  4.1680011e-001  5.0196300e-001  4.0921682e-001  6.3601141e-001  6.7217511e-002  6.6954281e-001  3.7046243e-001  3.7802658e-001 -6.7535674e-001  8.2853481e-002  4.7911926e-002 -1.4436642e-001  2.8142275e-002  3.8355719e-001 -3.6708921e-001
  7.5446685e-001  7.6737681e-001  5.2015211e-001 -6.1750165e-001  1.8630150e-001  7.2978365e-002 -2.7643822e-001 -2.1131077e-002  9.0298286e-004  7.6309527e-001  5.2346773e-001  9.3855236e-002  2.2973808e-001  3.9878272e-001  2.1334020e-001  8.6218831e-001  2.5964432e-001  2.1113980e-001  3.1092160e-001  2.9689371e-001  1.2754808e+000  1.4386537e-001  8.2649116e-002  7.8005717e-001  4.2281909e-001  1.6848676e-001  6.0048209e-001  2.4678543e-001  1.8307095e-001  6.5837335e-001  1.4012856e+000  6.5355348e-001  4.4627606e-001  6.2569069e-001  8.0391480e-001  1.8147693e+000  4.0988920e-001 -3.2554985e-001  2.0157543e-001  5.0497163e-001  3.9681520e-001  3.4338552e-001  2.8864620e-001  3.6665808e-002  4.0152477e-001  5.4074672e-001  3.7588558e-001  4.1263076e-001  1.0802292e+000  1.4676047e-001  6.7624674e-001  5.1328539e-001  4.6730137e-001  6.6218513e-001  8.6918098e-001  2.6011406e-001  6.3387889e-001  4.2114333e-001  3.1873561e-001 -2.7959967e-001  1.1432868e+000  7.3290617e-001 -5.6129994e-001  2.2595623e-001  6.3327491e-001  5.1530412e-001
 -4.4052474e-002 -3.7388591e-001  2.9613791e-001 -1.8357814e+000 -1.8297704e-001 -1.4759051e-001 -5.8140934e-001 -5.4548528e-001 -8.3155896e-002  2.3115810e-001  1.4400659e-001 -5.4770507e-001 -2.9884923e-003 -8.4118754e-002 -4.4676679e-001 -5.5942039e-003  3.9977451e-001 -4.4610473e-001 -2.0511326e-001  2.4250472e-001  7.4609419e-001  4.3275952e-001  5.9248994e-001  8.1378787e-001  4.5002727e-001  4.2491825e-001 -4.9286395e-001 -6.7695858e-001 -6.4837497e-001 -9.3514057e-002  5.4783125e-001  1.8849295e-003  4.3057455e-001  1.3892601e-001  3.0391445e-001  1.0916112e+000  6.9848852e-002 -5.1637384e-001 -5.5256361e-001  1.1867738e-001  8.8463620e-001  2.6891518e-001  1.2301616e+000  2.1897779e-001  5.3951274e-001 -3.1460073e-001  4.6814680e-001 -3.0510950e-001 -1.5651702e-001 -2.9359879e-001  1.5129918e-001 -1.3350373e-001  1.1832232e-001  2.8620647e-001 -5.7726489e-001 -3.4278274e-001  4.7539791e-001  1.4438844e-001  7.3419803e-002 -6.7351995e-001 -1.0701638e-001  4.5910147e-001 -1.2834929e+000  9.8214327e-001  2.4802325e-001  2.0270423e-001
 -2.2033780e-001  5.7670707e-001 -4.6851414e-002 -1.2190598e+000  1.8255215e-002 -1.6605584e-001 -7.3117469e-001 -6.0030150e-001 -5.7740253e-001  2.8565629e-001 -4.7389398e-001 -6.6695538e-001 -5.1426623e-001 -3.7770098e-001 -1.1900013e+000 -6.1200418e-001 -2.3501118e-001  3.1426900e-001 -2.5318846e-001 -2.1553433e-001 -8.5633219e-002  2.3475812e-001 -3.9584126e-001  2.9441495e-001 -8.5041556e-002  4.7886633e-001 -1.7830727e-001 -8.4109693e-001 -6.1087490e-001 -9.1198063e-001  6.9592541e-001  9.8566070e-002 -7.8259574e-001 -9.1675890e-001 -1.0775490e-001  6.9262863e-001 -7.7155456e-001 -2.6522027e-001 -8.3047824e-001 -4.3852939e-001  1.6508148e-001 -4.1099978e-001  2.4956508e-001 -7.5189002e-001  1.3250216e-003 -7.3345973e-001 -4.0811197e-001 -7.8532584e-001 -2.2526367e-001 -5.4973692e-001 -1.0476157e+000 -1.2705231e+000 -4.3274893e-001 -2.6978937e-001 -7.7299776e-001 -7.3278098e-001  3.6505905e-001 -3.6654523e-002 -4.0121779e-001 -8.5205643e-001 -1.1120789e+000  3.7910927e-001 -1.2900918e+000  2.8537517e-001  2.6816630e-001  1.9911194e-001
  3.4225161e-001 -9.4006791e-001  4.4559567e-001 -4.7131155e-001 -9.0677925e-001 -9.8404680e-001 -1.1729173e+000 -1.0209980e+000 -6.1474739e-001 -3.9485610e-001 -6.0843080e-001 -8.1902702e-001 -6.0828266e-001 -5.8059249e-001 -1.5330306e+000 -1.4279381e+000 -9.8973346e-001  1.5615877e-001  1.3441430e-001 -5.6152248e-001 -5.2487348e-001 -2.6561775e-001 -7.8811732e-001  4.4473794e-001 -7.3743813e-001 -3.9388039e-002 -1.2545729e+000 -1.1362636e+000 -8.0474583e-001 -1.2193884e+000  1.8066514e-001 -1.2782612e-001 -8.3931872e-001 -1.1606717e+000 -3.3630318e-001  9.1902351e-002 -1.5830381e+000 -5.2678028e-001 -1.1375730e+000 -8.3859875e-001  4.3595896e-001 -5.1541997e-001  1.3451187e-001 -9.7733042e-001 -3.5557693e-002 -8.2250940e-001 -3.0689128e-001 -6.3513912e-001 -2.6914390e-001 -6.2229112e-001 -1.6340327e+000 -1.8829501e+000 -5.7772936e-001 -5.9842894e-001 -1.0384195e+000 -7.4916042e-001  2.7106935e-001 -3.3533014e-001 -8.4995505e-001 -1.4966452e+000 -1.0424783e+000 -3.2347051e-001 -1.1936744e+000  3.1817963e-002 -1.3339450e-001  4.0406773e-001
 -5.1881560e-001 -3.9332234e-001 -4.9102086e-001  5.4606399e-001 -6.5214889e-001 -1.6634844e+000 -6.0546042e-001 -8.6100720e-001 -7.0069713e-001 -7.0651079e-001 -1.0334575e+000 -1.4719203e+000 -8.4575857e-001 -1.1670645e+000 -1.1010684e+000 -1.1146239e+000 -1.2860061e+000 -7.4428028e-001 -1.0715788e+000 -5.0152938e-001 -5.4577313e-001 -6.4451465e-001 -9.7712497e-001  5.6112464e-001 -6.5290627e-001 -6.9776911e-001 -1.3804233e+000 -1.1352997e+000 -1.2226068e+000 -1.1041701e+000 -5.4238934e-001 -5.0687417e-001 -4.7565824e-001 -6.7622564e-001 -5.5849849e-001 -1.2125300e-001 -3.7873704e-001 -7.3207016e-001 -4.9169692e-001 -9.7751954e-001  1.5110195e-001 -2.3020839e-001  8.6121765e-001 -5.3014055e-001  7.4941251e-002 -1.2630468e+000 -1.9458898e-001 -1.1814439e+000 -9.8442267e-001 -6.3922837e-001 -1.4836587e+000 -1.2391846e+000 -9.1206749e-001 -8.2050807e-001 -8.8907915e-001 -8.3016075e-001 -4.7455775e-002 -4.0562027e-001 -1.0377373e+000 -9.5296577e-001 -2.0661627e+000 -3.4048567e-001  7.0459429e-001  1.5365330e+000 -6.7874017e-001  6.3603437e-001
  4.9289175e-001 -4.3071517e-001  2.6420043e-002 -1.4881375e+000 -6.2767456e-001 -8.9918977e-001 -7.1237573e-001 -3.3374811e-001 -3.9548158e-001 -7.1790102e-001 -5.2203322e-001 -3.1474828e-001 -7.6922983e-001 -5.9471981e-001 -2.7508872e-001 -6.9783279e-001 -5.3411705e-001 -1.9278529e-001 -4.7223329e-001 -1.5765393e-001 -4.7466607e-001  2.7618230e-001 -1.4552326e+000 -2.7609673e-001 -7.9044949e-001 -2.5465928e-002 -9.9438435e-001 -5.5941421e-001 -2.5816550e-001 -3.1101492e-001 -6.6109025e-001 -5.3883948e-001 -3.9305123e-001 -5.6032663e-001 -2.9701818e-001 -1.2872402e-001 -3.9480068e-001 -3.2841330e-001 -7.0139709e-001 -7.0010153e-001  2.2973416e-001 -2.8285275e-001  5.3342367e-003 -1.3337966e+000  2.8152194e-001  1.3999497e-001  5.3944949e-001  3.6099317e-003  1.2029736e-002 -4.4638316e-002 -5.6938127e-001 -4.4340546e-001 -4.1976674e-001 -5.3865426e-001 -1.1985908e+000 -1.6140783e-001 -2.0362310e-001 -4.0648810e-001 -7.2140944e-001 -5.8006892e-001 -3.8042577e-001 -7.6286927e-001 -7.4022908e-001 -6.0666331e-001 -4.9544775e-001 -2.1416853e-001
 -3.4927193e-002 -1.2280804e+000 -6.0113434e-001 -8.2075326e-001 -3.2529954e-001 -3.9326300e-001 -2.0521782e-001 -5.6388784e-001 -1.0245447e-001 -4.6141813e-001 -2.2611646e-001 -8.9575114e-001 -8.3125962e-002 -6.1500561e-001 -1.6166976e-001 -2.2885547e-001 -3.2387864e-001 -1.3612362e+000 -1.1241886e+000  5.4430867e-001 -1.0251317e+000 -1.0483322e+000  3.2661696e-001  5.6065664e-001  7.1748136e-002 -1.2574145e-001 -8.0263968e-001 -3.8701687e-001 -2.8130410e-001 -1.7624791e-001 -6.3671836e-001 -3.5384557e-002 -3.0135440e-001 -6.6866678e-001  1.1606163e-001 -8.4996603e-002 -6.9768031e-001 -2.2075229e-001  3.0132921e-002 -1.8844881e-001 -4.0854410e-001  2.6979096e-001  3.8729734e-001  1.3462106e-001  2.6158330e-001  1.1245254e-001  9.8626435e-001 -5.4444556e-001 -8.0510172e-002  2.4206905e-001 -1.7679932e-001 -2.6065800e-001 -6.8195769e-001 -3.2344176e-001 -1.0871486e+000 -1.8195898e-001 -4.2878710e-001 -2.1306425e-001 -4.9461397e-001 -1.7063195e-002  4.2021070e-001 -5.4117757e-001  6.5079058e-001  6.0315549e-001 -1.1669449e+000 -4.2484133e-001
 -1.0679989e-001 -4.7135543e-001  1.1980058e-001 -1.8386686e+000 -2.4786130e-001 -8.0073880e-001 -3.6540881e-001 -2.1462867e-001  1.7619056e-002 -1.4194218e-001 -3.3459334e-002 -1.2114107e+000 -6.7721334e-002 -4.1253807e-001 -4.0523898e-001 -3.4128720e-001 -1.2651595e-001 -6.0873283e-001 -1.0245410e+000 -1.1786623e-001 -1.2120140e+000 -2.6342614e-001 -6.5895587e-001  2.3597123e-001 -1.2310845e-001  2.4946545e-001 -8.4102783e-001 -6.4422717e-001 -8.6226934e-001  2.3520755e-003 -1.1134082e-001 -2.7418034e-002 -3.5823032e-001 -5.7711274e-001  1.6930288e-001  3.1735125e-001 -1.0203414e-001 -4.0551157e-001 -9.6742806e-001 -9.2751634e-001 -2.3839000e-001 -2.8207353e-002  2.1015664e-001  3.4986386e-001 -3.6574255e-001 -1.0817647e+000 -3.7018743e-001 -1.1412132e+000 -8.2198632e-001 -4.6574300e-001 -2.7934438e-001 -8.7858106e-002 -4.4446001e-001 -1.2425075e-001 -8.9094407e-001 -3.4404443e-001 -5.0343600e-001  1.9278431e-001 -2.9009925e-001 -2.1254417e-001 -3.2426116e-001 -2.7269720e-001 -1.3601353e-001  2.2962227e-001 -6.2984371e-002 -3.5696104e-001
  6.8288242e-001 -9.3845322e-001 -8.6086694e-001  5.0585934e-001 -8.5578324e-001 -1.1179172e+000  2.7527001e-001 -3.1643738e-001  2.0007971e-002 -5.1691653e-002 -4.8188808e-001 -1.6468164e+000 -2.2818221e-001 -9.4705673e-001 -5.2559304e-001 -1.2901692e-001 -4.7596740e-001 -2.2784445e-001 -1.2353827e+000  9.8054808e-003 -5.4735103e-001 -5.8736547e-002 -6.0103883e-001 -5.8905036e-003 -1.7238317e-001  3.2048666e-001 -5.8146226e-001  2.3965347e-001 -4.0151570e-001 -3.0896095e-002 -1.9863375e-001 -1.2584962e-001  1.0064013e-001 -3.7732250e-001 -2.8678983e-002  2.9601991e-002 -2.0996004e-001  6.0120769e-002  2.4041574e-001 -5.6956045e-001 -8.5140154e-002 -9.6079383e-002  1.6877665e-001 -2.7709896e-001 -1.0541081e-001 -1.0961565e+000 -5.8959685e-001 -1.0671540e+000  2.4334701e-001 -2.0966935e-001 -3.1417485e-002  3.8664628e-002 -4.3439126e-001 -1.7306712e-001 -1.6596219e+000 -2.7839364e-001 -1.7310025e-001 -1.7233941e-001  5.7475386e-002  4.6284729e-001 -1.1199456e+000 -3.1801553e-001  7.2153019e-001 -5.8357059e-001 -7.6639558e-001  5.4798657e-001
 -2.5905651e-001 -9.3786809e-001  2.7322803e-001 -3.5547657e-001 -4.3756122e-001  4.4002729e-001  5.2052556e-002 -1.6587796e-001 -1.0293735e-001 -5.0456014e-001 -1.5118275e-001  3.5009598e-001  8.0781944e-002  7.1404576e-002 -3.2549010e-001  1.2661350e-001  9.5549926e-002 -9.5562963e-002 -4.8486102e-001 -5.6132629e-002 -7.9325424e-001  4.4238825e-002  5.9663742e-001  6.7111104e-002  7.7156658e-002  3.1894421e-001 -1.2683161e-002  4.2490091e-001  3.8074873e-001 -3.7024029e-002 -2.6047954e-001 -9.7849665e-002  3.7619037e-001 -3.4064551e-002 -2.3719097e-001 -7.1173051e-001 -3.5986860e-001  7.1235797e-001  6.6982258e-001  1.6321745e-001 -8.5138942e-002 -1.5347620e-001 -4.6951205e-001 -2.1166960e-001 -8.7405838e-002 -9.2016946e-001 -3.2817985e-001 -4.3152888e-001 -4.5998495e-001  5.7132182e-001  3.7905321e-001 -1.1738545e-001 -8.3769721e-002 -2.7798823e-001 -6.7947428e-001  2.5709316e-001 -3.2904032e-001 -3.9866748e-001  2.0946159e-002  4.1538236e-001  1.3343075e+000 -6.3288435e-001 -2.8089669e-001  8.9960139e-002 -4.4937155e-001 -2.5859863e-001
  6.6828184e-001 -8.0907701e-001  3.2813982e-001  2.1007492e-001 -1.6375434e-001  7.9547931e-001  1.1598088e-001 -2.6280101e-001 -1.2110283e-001 -2.9191923e-001 -6.5494791e-001  8.7775147e-002 -5.6225985e-001 -4.8998239e-001 -2.7272369e-001  3.2920300e-002  3.1406625e-001 -2.5964358e-001 -1.0778580e+000 -1.2981809e-001 -7.7473476e-001 -2.4077989e-001  1.4166377e-001 -6.3151688e-001  1.3193754e-001 -1.7254537e-001  3.7810927e-001  5.5965382e-002  3.1653776e-001 -1.3934093e-001  2.3918280e-003 -3.3676364e-001 -4.9015267e-001 -5.4242134e-001 -6.7549896e-001 -6.9234197e-001 -1.0607371e+000  1.3371347e+000  6.3604671e-001 -1.5303161e-001 -5.2800649e-001 -4.8546936e-001 -1.0054277e+000  2.4519588e-001 -6.4502000e-001 -7.1743085e-001 -6.4194059e-001 -5.0889871e-001 -3.3303139e-001  1.6087479e-001  2.2884618e-001 -5.3395068e-001 -4.2055914e-001 -3.2802781e-001 -1.9223809e-001  4.6014432e-002 -9.0169316e-002  2.3152300e-001 -8.0643492e-002  4.4932642e-001  4.1229615e-001 -1.9727067e-001  1.6106743e-002 -4.7666704e-001 -9.2884192e-001 -7.6815256e-001
 -4.9075432e-001 -3.8840516e-001 -5.2886803e-001  3.1690437e-002 -3.9203907e-001 -2.3677200e-001 -3.8937086e-001 -2.2193598e-001 -4.0303580e-001 -5.8429795e-001 -1.0996110e-001 -4.2116277e-001 -6.6998834e-001 -3.5237010e-001  3.5541793e-001  4.8599269e-001  3.2087035e-001 -4.3654167e-001 -6.5759789e-001 -2.4310145e-001 -8.4021849e-001 -8.2351174e-001 -9.8820005e-002 -9.8052363e-001  2.7095798e-001 -2.9402319e-001 -4.5514036e-001 -5.7944969e-001 -6.0064082e-001 -5.2449102e-002 -2.6838698e-001 -5.7838677e-001  2.4141558e-001 -7.1101516e-001 -9.3850735e-001 -3.8386807e-001 -7.3173758e-001 -2.5651331e-001 -4.5895692e-001 -9.0246929e-001 -4.0115452e-001 -7.5781728e-002 -8.8492835e-001  1.3941517e-001 -4.9596101e-001 -6.9535099e-001 -5.9116843e-001 -5.8781219e-001 -3.0684897e-001 -7.1465157e-002  1.2526982e-001  2.0673847e-002 -1.6136833e-001 -2.6311577e-001 -8.5270313e-002  3.0184231e-001 -2.0795012e-001 -8.8913642e-001 -4.0584150e-001  6.8472078e-002  2.1895123e-001 -8.2079116e-001 -3.8273796e-002 -1.4837325e+000 -9.8765612e-001 -6.6965493e-001
 -4.9917187e-002 -5.3441054e-001  3.7658555e-001 -3.9789938e-001 -3.5588986e-001  4.9124992e-001 -6.5611869e-001 -8.3169540e-002 -3.7035788e-001 -7.3323344e-002 -4.5559613e-002 -2.7189458e-001 -5.8613975e-001 -1.0521210e-001  3.5820836e-001  1.2807697e-001 -5.0366569e-002  2.0053750e-001 -9.9121402e-002 -3.8685049e-001  4.5885055e-001  6.1772491e-002  1.6229747e-001 -7.4163170e-001 -1.4285777e-001 -6.2142451e-001 -8.3217267e-001  4.0248698e-002  2.2040792e-001  1.1142681e-001  2.1006540e-001 -2.7140406e-001  7.0140981e-002  2.0013091e-001 -8.2606043e-001 -1.8411642e-002 -2.9626825e-001  5.6815475e-002 -2.4046393e-001 -5.2622495e-001 -2.1592491e-001 -2.2193265e-001 -4.5393993e-001 -5.0541879e-001 -2.7410972e-001  1.1229980e-001 -4.7563466e-001  3.1883518e-001  1.7328778e-001 -1.0056018e-002  1.8622874e-001 -1.6487269e-001  2.9485455e-001 -2.7069180e-001  2.5881496e-001  3.8141669e-001  8.8568696e-002 -2.4069113e-001 -3.1306831e-001 -1.2408489e-001  4.9453736e-001 -4.0626580e-001  1.4486667e-001  5.2679907e-001 -6.5010187e-001  4.5546959e-001
  1.3543542e-001 -8.3192931e-001  6.2091920e-002 -1.3438244e+000 -7.0425500e-001 -4.1895652e-001 -9.5416179e-001 -5.0073859e-001 -3.8763590e-001 -4.2928808e-001 -5.8294466e-001 -6.0081069e-001 -9.4841554e-001 -8.5357680e-001 -3.7924043e-001 -5.8964852e-001 -4.8720908e-001  3.3100924e-002 -3.2111714e-001 -6.4184801e-001 -4.7949502e-001 -1.2312543e-001 -5.9713895e-001 -1.2895478e+000 -7.0009716e-001 -9.9511048e-001 -1.1669177e+000 -5.8260555e-001  1.9854662e-001 -5.7598378e-001 -8.5018253e-001 -8.1541478e-001 -5.7372354e-001 -7.3052676e-001 -1.4673341e+000 -1.1851429e+000 -5.4095533e-001 -3.5015329e-002 -9.2181706e-001 -9.6861055e-001 -6.7387153e-001 -5.3967031e-001 -1.2688183e+000 -6.5022633e-001 -8.5318067e-001 -4.9335318e-001 -9.3701386e-001 -7.5820261e-001 -1.0534415e+000 -1.1092819e-001 -1.8277390e-001 -6.6848730e-001 -4.3367815e-001 -7.7928772e-001 -7.1789617e-001 -1.6457667e-001 -6.2520726e-001 -7.5847407e-001 -9.1006572e-001 -6.3373320e-001 -3.3943499e-001 -1.3499595e+000 -1.0343820e+000 -5.4786857e-001 -1.0772613e+000 -2.9826315e-001
  1.9420040e+000 -8.5820008e-001  6.8257290e-001 -8.6139067e-001  2.2555917e-001 -2.7104649e-001 -4.7232211e-001 -5.2721120e-001 -2.5856381e-001 -5.2707410e-001 -5.7922238e-001 -6.9717197e-001 -1.1343164e+000 -9.8386875e-001 -3.1834205e-001 -3.3057133e-001 -6.9243116e-001  6.9354509e-001 -1.7349088e-001 -4.6624444e-001 -2.9095997e-001 -2.4837986e-001 -2.1473699e-001 -1.7115891e+000 -2.8731953e-001 -8.9884326e-001 -6.3865362e-001 -2.0260195e-001  6.1840638e-001 -3.8279157e-001 -1.0853233e+000 -6.1061953e-001  9.0770815e-002 -4.9030423e-002 -9.7851080e-001 -1.4674670e+000 -6.0633603e-001  9.5369058e-002 -5.9512487e-001 -7.5956598e-001 -9.5089299e-001 -9.3926247e-002 -9.6431934e-001  1.2213998e-001 -2.0050142e-001  3.9500243e-001 -9.5534641e-002 -6.6257878e-001 -6.3393543e-001 -3.6646617e-001 -6.5937535e-001 -8.7447730e-001 -4.6661648e-001 -4.9958272e-001 -1.1108129e+000 -3.4304495e-001 -7.7463543e-001 -1.1496232e-001 -8.4270433e-001 -3.0055598e-001 -9.4613565e-001 -3.5358198e-001 -6.1916718e-001  8.2955076e-001 -8.1598042e-001  3.5332890e-001
  5.3479373e-002 -8.5917234e-001 -1.0584145e-001 -1.8173594e+000 -5.3551271e-001 -9.4805688e-001 -1.6244338e+000 -2.1220332e-001 -4.0965328e-001 -5.9115639e-001 -3.2425238e-001 -4.5452253e-001 -1.1970576e+000 -9.5935628e-001  2.0455788e-001 -3.7760336e-001 -7.4847798e-001  1.5733891e-002 -2.6726447e-001 -6.1704914e-001 -1.0752619e+000 -5.6808059e-001 -1.2412369e+000 -1.3975328e+000 -2.1010934e-001 -6.1857951e-001 -7.9329747e-001 -5.3414203e-001 -7.0067715e-002 -2.0072119e-001 -1.0443241e+000 -3.5629940e-001 -1.1907570e+000 -5.1321156e-001 -8.1787106e-001 -9.5705774e-001  1.4592429e-002 -1.5553942e-001 -3.3303643e-001 -1.0260337e+000 -4.4012133e-001 -4.0097342e-001 -1.6023035e+000 -1.4256302e+000 -8.5152651e-001 -3.2292275e-001 -6.6781239e-001 -1.0008756e+000 -6.3915297e-001 -1.1472581e+000 -7.5661003e-001 -3.0740361e-001 -4.8600570e-001 -6.0181300e-001 -6.1815394e-001 -1.0234027e+000 -6.6180805e-001 -4.2000196e-001 -7.6583380e-001 -9.4881081e-001 -7.9757488e-001 -9.4566583e-001 -9.8473218e-001  1.2287188e-001 -1.9475320e+000 -3.2590511e-001
  9.3380726e-001 -4.3637598e-001 -6.1008339e-001 -1.5389414e+000 -9.1339659e-001 -1.0639790e+000 -1.2740381e+000 -7.8071026e-001 -5.9425111e-001 -6.0350990e-001 -7.7526090e-001 -4.9793603e-001 -8.2588412e-001 -5.5475259e-001 -9.0044391e-002 -5.6028769e-001 -7.0370805e-001  3.7259096e-002 -2.1043561e-001 -4.9272012e-001  2.2797822e-001 -2.5891224e-001 -1.2040626e+000 -1.3302080e+000 -5.5745839e-001 -5.8021603e-001 -1.2688213e+000 -8.1371816e-001 -7.0069196e-001 -3.5016632e-001 -7.2991740e-001 -6.0056068e-001 -6.1788762e-001 -1.0434028e-001 -8.8789423e-001 -8.0435093e-001 -4.9012514e-001  4.2968348e-002 -1.2250310e+000 -1.3758658e+000 -7.1797237e-001 -5.9034382e-001 -1.1406017e+000 -1.5026458e+000 -4.8232444e-001 -4.4759352e-001 -6.6650935e-001 -3.6931986e-001 -2.5212541e-001 -9.2753754e-001 -3.5118063e-001 -4.6544376e-001 -4.7444714e-001 -5.5376209e-001 -1.5023803e+000 -6.5693583e-001 -4.6142333e-001 -1.0070607e+000 -1.0622001e+000 -7.6194673e-001 -1.2293116e+000 -9.9629945e-001 -1.0206426e+000 -5.7541243e-001 -5.5754663e-001 -1.4857815e-001
  5.4848470e-001 -3.9159237e-001 -7.5555752e-001 -3.8155678e-001 -1.0511754e+000 -9.1864227e-001 -1.8063327e+000 -1.0370153e+000 -1.3253336e+000 -3.9422836e-001 -6.2479173e-001 -8.0099433e-001 -1.0722421e+000 -8.4314708e-001 -4.4748310e-001 -7.3524443e-001 -1.0161961e+000 -4.2754281e-001 -6.4318429e-001 -9.9459929e-001 -7.4903681e-002  4.3857396e-001 -1.4077299e+000 -3.6243833e-001 -7.1977088e-001 -3.0931551e-001 -1.5119398e+000 -1.1876397e+000 -6.4217073e-001 -4.1381810e-001 -6.7933505e-001 -7.8117399e-001 -1.1862758e+000 -6.9643949e-001 -6.9491233e-001 -4.1139563e-001 -1.2473575e+000 -2.6896730e-001 -1.2170047e+000 -1.6565392e+000 -3.3706693e-001 -5.6798692e-001 -4.1708998e-001 -7.6792731e-001 -1.4077479e-001 -8.6212224e-001 -9.5535478e-001 -2.7669022e-001 -1.7044511e-001 -6.0111944e-001 -6.5508956e-001 -7.1622080e-001 -4.7361731e-001 -8.8433151e-001 -3.9394274e-001 -8.2612863e-001 -1.6879833e-001 -9.5919877e-001 -1.0035931e+000 -1.3682569e+000 -4.1141326e-001 -1.1954635e+000 -9.5178708e-003  1.5865457e-001 -6.4054897e-001  2.0197215e-001
  1.9524372e-001  2.3692791e-002 -3.6475868e-001 -1.2050711e-001 -7.3030190e-001  2.6499633e-001 -1.8258930e+000 -1.4307237e+000 -6.6137662e-001 -1.6334966e-001 -5.0811144e-001 -1.1125769e+000 -6.7002369e-001 -6.3025702e-001 -7.9979036e-001 -6.9171609e-001 -1.0456462e-002 -4.6855265e-001 -9.6787134e-001 -8.0476435e-001 -2.0647399e-001 -1.9597290e-001 -7.4758097e-002  2.2456223e-001 -1.1258694e-001  2.1156087e-001 -1.4783525e+000 -1.3948446e+000 -1.4752701e+000 -6.1227053e-001 -4.9165721e-001 -7.2845241e-001 -2.2931596e-001 -9.9020736e-001 -6.4614987e-001 -2.0428129e-001 -5.8619998e-001 -7.3240197e-001 -1.2249434e+000 -1.2886447e+000 -5.9216928e-001 -7.6210389e-002 -2.1553347e-002 -3.8858679e-002 -1.6044031e-001 -4.7424042e-001 -4.5129060e-001 -6.3469596e-001 -9.6584703e-001  2.2947352e-001 -3.6011389e-001 -5.9504984e-001 -4.4086173e-001 -5.7785543e-001 -6.0211487e-001 -1.1013278e-001 -3.4961064e-001 -4.2349622e-001 -1.0159267e+000 -1.1536810e+000 -3.8299848e-001 -4.1957421e-001  7.1294226e-001 -3.7021113e-001 -7.6887698e-003 -7.2902554e-001
  1.3605997e+000 -9.9982116e-003 -8.2344459e-001 -3.8274913e-003 -2.3908660e-001  6.3827165e-001 -8.7422670e-001 -1.2538466e+000 -2.4232542e-001 -5.3464931e-002  1.3049446e-001  7.7290035e-002 -3.8128452e-001 -2.3215142e-001 -7.0140106e-001 -3.1868453e-001 -4.1795743e-001 -2.1120633e-001 -3.4906248e-001  2.6442094e-001 -2.4937659e-001 -2.0225033e-001  1.0675213e-001  3.3245842e-001  3.4368403e-001  5.9976284e-002 -4.1414759e-001 -6.4785620e-001 -8.6626137e-001 -7.9830991e-001 -1.7118489e-001 -2.6860166e-001  7.6148337e-002 -7.6462304e-001  9.3211526e-002  6.3947443e-002 -5.9294032e-001 -6.5226518e-001 -5.8223319e-001 -9.5639239e-001  1.8356669e-001  2.4118962e-001  8.3449789e-001  2.3753993e-001 -2.9921356e-001 -8.7292731e-001 -1.7706508e-001  1.1597767e-001 -9.0580208e-001 -1.1900350e-001 -1.1286479e-001 -5.6665708e-001 -1.8692564e-001 -2.6412771e-002  4.6928084e-001 -1.2243623e-001 -3.4066174e-001 -3.9246674e-001 -6.2905857e-001 -2.5595708e-001 -4.8045987e-001 -4.0513351e-001  3.9728645e-001 -1.5342500e-001 -2.5209912e-002 -1.8331611e-001
  1.7021568e+000  1.6599320e-001 -5.2396524e-001 -7.5652359e-001 -3.4555902e-001 -1.0883558e+000 -7.4296494e-001 -1.6330694e-001 -3.9224384e-001 -4.0995809e-001 -5.1581485e-001 -5.2896617e-001 -4.2489610e-001 -4.6653847e-001 -2.8875828e-001 -3.1775856e-001 -5.4217272e-001 -1.3927647e+000 -3.4449824e-001 -1.0184127e+000 -5.0644807e-001  1.4007697e-001 -4.6796042e-001 -3.7218575e-001 -6.7354644e-001 -1.5906011e-001 -4.5012840e-001 -5.5859917e-001 -8.3568467e-002 -4.7667904e-001 -1.3652268e+000 -3.0885389e-001 -1.0797032e+000 -5.4909739e-001  4.6467423e-001 -4.3281736e-001  3.7244537e-002 -4.3484049e-001  5.5014218e-002 -6.8880058e-001  1.5534240e-002  1.0028431e-001  5.1594192e-001  2.3171889e-001 -2.0705995e-001 -9.7415839e-001  2.5308730e-002 -4.3543914e-001 -1.3815080e+000  1.1584049e-001 -5.8064305e-001 -5.7259240e-001 -2.8879980e-001 -2.4501140e-001 -1.7586623e-001 -4.5653885e-001 -2.1799565e-001 -3.2003316e-001 -1.6671607e-001 -2.8243897e-001 -1.2918868e+000 -1.7946774e-001  9.5523567e-001  4.1828857e-001 -4.4840115e-001  1.6152425e+000
 -2.8489063e-001  4.2945176e-001 -1.4779118e+000  7.8435987e-001  4.3769334e-001 -1.5237278e-002  5.4518445e-001 -4.1258281e-002 -4.0519015e-001 -4.0581139e-001 -3.1814856e-001  1.7202658e-001 -5.7371398e-002  5.9145568e-002 -2.7925745e-001 -2.7310676e-003  2.5913680e-001 -5.6674405e-001 -7.8475971e-001  3.5895898e-001 -1.0498010e-001 -7.3125133e-001 -4.3333241e-001 -2.1270868e-001  4.1633825e-001  1.6821938e-001  7.2450378e-001  6.5398602e-001  2.6188058e-001 -2.0694422e-002  3.2938900e-002  1.8014397e-001 -1.0244470e+000 -1.4695955e-001  2.8002813e-001 -1.0122027e-001  2.5227987e-002  4.3338927e-001  5.8108445e-001  1.9164673e-001  1.7950793e-001  5.1464211e-001  5.7820479e-001  6.3830707e-001  4.5671179e-001  1.1620465e-001  5.6630989e-001  5.6546391e-001  6.9318997e-001  7.9713135e-001  1.6622260e-001 -9.2722289e-002  1.6228889e-001  1.2108663e-001  6.7684437e-001 -2.6561770e-001 -5.9161709e-001  4.0910234e-002 -4.2226696e-001  7.9124913e-001  1.9759433e-001  6.0672669e-002  5.0605972e-001 -1.7756942e+000 -4.2047908e-001 -3.2028609e-001
 -1.4116074e-002  9.1259030e-001  1.1020494e+000 -2.8023355e-001  3.5804785e-001  2.6252437e-001 -7.3974267e-002  6.3126418e-002  7.1647641e-002 -1.9898380e-001 -6.8237464e-002 -5.1947166e-001 -3.0088928e-001 -6.2816377e-002  9.2288596e-002  2.7742152e-001  2.6802873e-001  4.1432192e-001 -4.9575807e-002 -1.9336269e-001 -2.8180714e-001  3.9521643e-002  5.2928803e-001 -1.5440317e-001 -4.3643471e-002  3.0177286e-002  7.7150415e-001  5.0021891e-001  4.5521636e-001  4.5959467e-001 -5.8284805e-003 -6.5329037e-001 -7.2882314e-001  2.8465245e-001  2.2974642e-001  4.6811003e-001  3.4217213e-001  6.6697073e-001  2.3572666e-001  1.7961719e-001  7.1205716e-001  5.0854764e-001  6.0663395e-001  6.3306904e-001  4.2044162e-001 -1.6080139e-001  5.1678504e-001  4.4219672e-001  7.2452917e-001  2.5736384e-001  7.3770371e-001  1.6700582e-001  6.4155503e-002 -1.1312588e-001 -1.9414884e-001  5.3036882e-001  1.4522000e-001  5.0346513e-001  3.6182717e-001  5.0925350e-001  4.7199501e-001  5.7973035e-001  8.2402268e-001  6.2262798e-001  5.1128806e-001  1.2513648e+000
 -7.0181748e-001 -6.7985875e-002  5.5943496e-001 -9.8747718e-001 -4.3380111e-001 -2.7413623e-001 -9.9076274e-001 -2.1133051e-001 -3.1206939e-001 -6.3957021e-001 -1.6396293e-002 -1.3179338e+000 -7.4629260e-001 -4.5854072e-001  4.0237139e-002  1.2717573e-001 -2.7020315e-001  5.4800127e-001  1.4135309e-001  1.8057836e-001 -1.1503269e-002  4.0965408e-001  2.9543651e-001 -3.2838846e-001  1.3664709e-001 -2.6754144e-001 -4.9724363e-002 -4.7623167e-001 -5.4007779e-001  3.7897395e-001 -1.2981161e-001 -6.9550252e-001  3.8229073e-002  1.7265202e-001 -8.9898085e-002 -1.2680970e-002  1.5352319e-001 -3.0689938e-001 -9.2620680e-001 -4.2177455e-001  1.7566735e-001  2.7985057e-001 -2.0551077e-001  4.4212587e-001  3.8495404e-001 -2.5536039e-001  1.8956645e-001  4.8022251e-002 -5.2921974e-001 -8.5577305e-001  1.1297614e-001 -1.3979001e-001 -2.8422558e-001 -4.3261979e-001 -1.1242586e+000  1.6119844e-001 -5.4602713e-001  4.3222468e-001  3.1266937e-001 -4.4931179e-001 -4.3290843e-001 -6.6764242e-001  9.1306649e-001  6.2217720e-001 -2.0884885e-001  3.3383305e-001
  4.4960120e-001  6.3899429e-001  1.0113452e+000 -1.4593930e-001  4.7635992e-001 -3.2375864e-001 -3.0142224e-001  2.2509607e-001  4.6958763e-001 -7.5796862e-001  5.2377041e-001 -4.9128919e-001  4.3164628e-001  2.7331752e-001  2.4033858e-001  8.3587387e-001  7.1227772e-001  6.4383252e-001  3.8529508e-001  2.9047823e-001  4.1641089e-001  6.8241532e-001  1.0860402e+000 -8.4923041e-002  6.7308142e-001 -6.6157257e-001 -5.3619382e-001 -7.6439190e-001 -9.2016606e-002  6.5341650e-001 -9.5872520e-001 -1.2522863e-001 -2.9473821e-001  6.1723699e-001  5.0002770e-002 -6.3223183e-001  1.2362122e+000 -7.5393462e-001 -1.4983606e+000 -4.6220136e-001  3.3197689e-001  8.3843463e-001  3.9931812e-001  1.3523959e+000  6.4046332e-001  6.5960288e-001  1.2450602e+000  2.3543029e-001 -2.3447768e-001 -5.4340297e-001  7.2529706e-001  5.6793756e-001 -2.0048917e-001  3.4044029e-001  2.1943933e-002  5.9010966e-001 -7.9572061e-001  7.7414954e-001  3.4861553e-001 -6.3588551e-001  8.0080816e-001  1.9673495e-001  1.7507927e+000  4.8868419e-002  5.0093151e-001 -1.1288976e-001
  9.8644261e-001 -2.2870738e-001  8.3991869e-001  2.9081689e-001  4.6074499e-001  8.6973053e-001 -2.0157840e-001  1.2712530e-001  4.4074393e-001 -3.0245362e-001  7.5121485e-001  7.0794609e-001  1.6948461e-001  3.3335023e-001 -1.4551991e-003  5.5167183e-001  1.5658756e-001  1.1213657e+000  9.9345084e-001  3.0585465e-001  2.1073229e-001  5.7003168e-001  9.9561711e-001 -5.1933933e-001  3.6828512e-001 -3.5894332e-001 -8.3259971e-001 -1.2149277e+000 -7.0167554e-001  5.0004785e-001 -8.2198355e-001 -3.7692845e-001  7.9421511e-001  5.7175715e-001 -1.7226037e-001 -2.9523081e-001  3.1783857e-001 -1.0876642e+000 -1.0984597e+000 -7.0620954e-001 -3.1932056e-001  2.8728608e-001 -6.8732920e-001  7.5106424e-001 -5.9490226e-002  5.8891147e-001  5.6727448e-001  6.5849121e-001  5.6541576e-001  2.5698536e-001  5.1500673e-001  3.8270824e-001  5.0813123e-001  5.5852735e-001  4.2118963e-001  5.5718347e-001 -3.4757237e-001  7.9549060e-001 -1.4355853e-001 -4.3939291e-001  1.2937445e+000  4.7525176e-001  6.8750711e-001 -3.9983656e-001  1.2265435e+000  7.8859231e-001
  6.1082751e-001  7.5257128e-001  1.3150413e+000 -4.5293769e-001  6.9800470e-001  5.5343871e-001  5.1542254e-002 -4.3474668e-002  4.6511586e-001 -1.6282698e-001  1.2759288e+000  6.4239343e-001  6.6766858e-001  1.0661080e+000  1.2611526e-001  6.0720909e-001  1.9500198e-001  6.5717102e-001  2.6341543e+000  6.9505504e-001  1.4741490e+000  1.0212369e+000  1.2854845e+000  1.7584380e-001  6.0532152e-001  3.0897336e-001 -1.7677723e-001 -5.1826728e-001 -2.9942877e-002  6.1640238e-001 -6.0662623e-002 -4.8330982e-001  1.9173907e+000  1.4608203e+000 -7.6085426e-001 -8.7788433e-001 -4.2968202e-001 -4.3260329e-001 -5.5175847e-001  1.9130146e-001  7.9899856e-002  4.3182220e-001 -6.0030410e-001  1.4564057e+000  1.9339480e-001  8.3556636e-001  7.7675542e-001  8.8286187e-001 -3.2937727e-002 -2.1421431e-001  4.4554933e-001  3.4540814e-001  5.9651635e-001  1.8149106e-001  6.9658001e-001  4.5822122e-001 -4.8470293e-001  4.7714607e-001 -3.3518989e-001 -1.8760714e-001  1.4765802e+000  3.3895501e-001 -9.3217907e-002  1.3232037e+000 -1.4402899e-001  6.2679096e-001
  4.3300916e-001  7.2524574e-001  1.0589721e+000 -2.8256331e-001  6.2432248e-001  4.8605157e-001 -5.2148531e-001  1.2228803e-001  4.1285695e-001  4.1285449e-002  7.7220542e-001 -1.0998887e-001  9.8676202e-002  6.0790727e-001 -5.9583185e-002  3.6934111e-001  1.7013835e-001  9.2435994e-001  9.5292209e-001  1.0336582e+000  5.1430530e-001  8.1623353e-003  1.1823795e+000 -1.1200358e-001  4.8224968e-001 -1.2687514e-001  5.6796371e-002 -5.3194029e-001 -2.2969469e-001 -1.1236329e-002 -5.0621917e-001 -4.9199675e-001  2.7610761e-001  2.4655945e-001 -5.6538747e-001 -6.1830767e-001 -6.6275480e-001 -7.5338396e-002 -6.0720231e-001  2.0937423e-001 -2.5117342e-001  2.0165444e-001 -7.1233273e-001  7.8999015e-001  5.0411198e-002  5.6445930e-001  1.1710599e+000  8.2105886e-001 -5.8194123e-002  6.6201174e-001 -1.3067970e-001 -1.6402588e-002  4.1194012e-001  1.0175091e-001 -6.3677372e-002  3.3511987e-001  3.1402317e-003  6.2608494e-001 -4.2731771e-001 -5.3772528e-001  1.1755142e+000  7.1010424e-001  5.1168601e-001 -1.3835271e-001  1.1147709e+000  9.9532823e-001
  1.2608932e+000  2.7089785e-001  1.0598390e+000 -2.5241420e-001  7.6051536e-001  1.0849486e+000 -2.5761732e-001  3.3063440e-001  2.9898594e-001 -2.8809365e-002  1.4062416e+000  2.3773264e-001  1.3647842e-001  5.0482385e-001  3.6621689e-001  7.0628633e-001  1.7334227e-001  1.2148383e+000  7.6322388e-001  1.5498223e+000  2.2977049e-001  4.3496589e-001  1.4104320e+000 -7.7341521e-001  8.3280977e-001  1.6540423e-001  5.3159128e-002 -8.9529749e-001 -2.2337131e-002  1.9510554e-001  1.6711404e-001 -1.7917970e-001  1.4536075e+000  5.7267264e-001 -2.1468132e-001 -8.6449490e-002 -2.1400209e-001  2.5148994e-002 -6.2325215e-001 -1.9136613e-002  3.6295393e-002  2.2880127e-002 -4.8747365e-001 -3.9516054e-001 -3.4173464e-002  8.0277299e-001  9.8489171e-001 -8.4824221e-003  2.3765946e-001  1.3554991e-001  2.9743940e-002 -1.7907320e-001  3.1067615e-001  4.9815894e-001  3.0987215e-001  3.1453650e-001  3.8459005e-001  5.2506587e-001  1.7045140e-001 -4.0832821e-001  2.2117672e-001  3.0192016e-001 -5.7115138e-002  7.0462167e-001 -2.1729018e-001  1.5771390e+000
  1.1011358e+000 -5.2292672e-002  6.3454484e-001  3.5636292e-001  1.6671698e-001  6.7649380e-001 -3.0419053e-001  2.5459749e-001 -2.9023756e-001  3.3533105e-001  3.3082264e-001  3.1437721e-001  9.4087131e-002  6.2819132e-001 -2.0209042e-001  2.1312463e-001 -1.9240605e-001  1.0257238e+000  8.4665646e-001  6.7289424e-001  9.6334082e-001  3.7892319e-001  9.1142156e-002  6.7424945e-001  1.5402368e-001  5.9567938e-002 -2.3722020e-001 -7.5365196e-001 -6.8705419e-002 -2.7144675e-001  5.1921487e-001  7.2810598e-002  5.4092343e-001  6.0447142e-001 -2.0228323e-001  1.2933331e-001 -3.3507505e-001 -2.3131442e-001 -7.3207993e-002 -3.4107365e-001  2.3194924e-001 -3.3264086e-001  1.2180215e-001 -4.9550050e-001 -1.0809669e-001  5.7110592e-001 -2.5391063e-002  9.1642211e-002  4.0738045e-001 -3.2968511e-001 -1.2370502e-001 -6.4831073e-001  4.5755940e-001  2.9518855e-001  6.8119748e-001  5.4042756e-001  4.8927678e-001  4.5136112e-001  2.1024953e-001 -2.8654498e-001  2.7239647e-001 -9.8925315e-002 -6.2155864e-001  1.3942034e-001 -6.0602314e-001  1.5721585e+000
  7.0631445e-001  1.5696388e-001  1.0189507e+000 -3.4292897e-001 -2.7048971e-001 -1.4484799e-001 -1.0273555e-001 -1.4324025e-001 -2.5253680e-001  3.3471528e-001  3.3842252e-001  6.6749939e-001  2.4802709e-001  3.5614079e-001 -5.9972568e-001 -2.4834981e-001 -9.9812672e-002  7.8789494e-001  7.2428826e-001  2.0112790e-001  6.0134869e-001  1.4042839e-001  4.4521638e-002  1.4516811e-001  5.4573471e-003  3.4481283e-001 -9.0953025e-001 -2.4362455e-001 -1.5361684e-001 -8.3797186e-001 -3.4910649e-001  1.7059783e-001 -4.1334615e-001 -6.9278830e-001  9.8331211e-003 -3.7810569e-001 -1.2407195e+000 -9.3718181e-002  1.2388466e-003 -1.0778801e+000  5.1805437e-001 -3.5888248e-001  2.7949541e-001 -8.4295418e-002  9.4216242e-002 -3.6569625e-001 -1.7155764e-001  2.7832966e-001  1.9106520e-002 -7.8639047e-002 -3.5435523e-001 -7.0649757e-001  4.3162598e-001  4.2994882e-001  7.8236171e-001  2.5907771e-001  3.7951827e-001 -3.2748599e-001 -5.4268260e-003 -4.6825856e-001 -4.5195621e-001 -3.9821445e-001  1.5725084e-001 -4.6686823e-002 -5.2116850e-001  6.9558289e-001
  3.3568010e-001  7.9693318e-001  4.9227152e-001 -1.3208374e-002  1.0284938e-001  4.3971816e-001  3.2824164e-001 -2.5121096e-001 -2.7806637e-001 -2.8108458e-001  3.2282677e-001  3.6537804e-001  3.6440456e-001  4.4191094e-001 -1.2132638e-001  8.1693047e-002 -2.6085181e-001  2.5132720e-001  2.8657454e-001  2.9890642e-001  4.9791294e-001  9.4687675e-002  9.7607363e-001  4.4657835e-001  2.8550545e-001  3.3367783e-001 -6.1265828e-001 -3.3462352e-002  9.9763360e-002 -5.2554127e-001 -9.1665501e-001 -9.9405281e-002  4.8913686e-001 -2.1333599e-002 -3.1651444e-001 -8.6066373e-001 -6.5320509e-001 -2.5868979e-001 -6.1227568e-001 -6.4291824e-001  4.8843587e-001  2.0577448e-002  6.5331423e-001  1.6137059e-001  2.9926035e-001  7.9682844e-002  2.7214335e-001 -1.0529554e-001 -3.0924595e-001 -6.2670001e-001  1.4986258e-001 -2.9169880e-002  4.2485667e-001  2.7452942e-001  3.3579678e-001  1.9221229e-001 -2.6118273e-001 -2.0853267e-001 -3.7624168e-001 -1.5180447e-001 -7.1440115e-002 -1.0810780e-001 -3.4280808e-001 -2.3760223e-001  7.0577117e-001  4.0484943e-001
 -1.5707816e-001 -2.9795583e-001  1.3592388e+000 -3.6461002e-001  3.5865145e-001  8.6817901e-001  2.2753159e-001  5.8144717e-002  1.3649566e-001  1.8082337e-001  5.6738237e-001  8.5195699e-002  1.1581857e-001  5.9546480e-001  4.1686212e-001  2.2358331e-001  1.1117457e-001  9.0715010e-001  6.3656647e-001  1.5483141e-001  6.8985502e-001 -3.6948770e-002  3.8239977e-001 -4.7678354e-001 -7.9814566e-002  1.0964481e-002 -1.0230283e-001 -9.4097920e-002  9.6931291e-003  2.2029259e-001 -1.2539668e-001  9.1809846e-002  5.2714717e-001 -7.5203219e-003 -5.9779634e-001 -5.2520912e-001 -4.6551291e-001 -6.0767758e-002 -7.9701066e-001 -2.0595457e-001  9.9026351e-001 -1.3577987e-001  4.0287328e-001  4.4244946e-001  5.6267772e-001 -2.9543730e-001 -7.3347153e-002 -3.7200630e-001 -4.8447809e-001 -2.1493715e-001  3.3510149e-002  1.5459806e-001  2.2631547e-001 -8.7845140e-002  2.0914030e-001 -3.6220835e-002 -3.4057632e-001  1.1817809e-002 -1.8173663e-001  5.0910767e-002  5.3817907e-001 -1.6480418e-001 -5.4172495e-001  1.5451578e-001 -1.3039611e-001  1.4680479e-001
 -3.2659503e-001 -4.6561653e-001  1.3142752e-002 -7.2230529e-001 -2.0859416e-001  4.8393925e-001 -4.0917136e-001 -8.8530534e-001 -1.6082529e-002 -4.4652258e-001 -1.9874179e-001  2.4905756e-001 -2.4844344e-001 -1.0092199e-001 -8.7662891e-003 -1.9411128e-001 -6.6688989e-001  1.7134641e-001  2.8024673e-001 -7.4526954e-002  7.9904045e-001  8.9658027e-002 -3.1499041e-001 -2.8120273e-001 -2.1610385e-001 -4.4228217e-003 -4.7361289e-001 -1.1318608e+000 -7.0334846e-001 -6.7158639e-001 -1.1905594e+000 -7.0059502e-001 -3.4933671e-001 -3.5736604e-001 -8.8977557e-001 -1.3197481e+000 -8.9623961e-001 -4.6664220e-001 -1.6131308e+000 -8.8642192e-001  3.5746083e-001 -1.4360577e-001  4.6772738e-001  2.7912237e-001  5.8725683e-001  2.8736986e-001 -6.7221940e-002 -1.6389312e-001 -2.2827844e-001 -1.4242310e-001 -3.1774470e-001 -1.3715306e-001 -3.5185321e-001 -6.5807720e-001 -5.9690846e-001 -2.7973962e-002 -9.0568335e-001 -2.3042255e-001 -1.0464559e+000 -6.4428352e-001  2.7550187e-001 -7.0345502e-001 -1.0583436e+000 -2.6840572e-001 -1.0029594e+000  1.7722586e-001
  2.2746793e-001 -3.8408981e-001  2.1225334e-001 -9.7061031e-001 -3.1737754e-001  5.8111110e-001 -8.3357262e-001 -9.5901257e-001 -4.3729913e-001 -3.8319656e-001  3.0501981e-002  1.1836303e-001 -4.5394913e-001  1.7423260e-001  5.6991061e-002 -2.5072580e-001 -7.4344071e-001  3.4401039e-001  7.4953997e-001 -1.8088809e-001  8.1513022e-001  7.3435657e-001  5.8989636e-002 -1.5017167e-001 -2.3153363e-001 -2.6411594e-002 -4.2497912e-001 -1.2577647e+000 -7.3543133e-001 -5.4061375e-001 -8.8298246e-001 -6.4912530e-001  2.1351158e-001 -2.8785933e-001 -6.7701191e-001 -1.1919050e+000 -7.2578666e-001 -7.2659273e-001 -1.5182483e+000 -9.7259813e-001 -1.3895929e-001 -1.5502104e-001 -2.4637550e-001 -1.2807169e-001  4.2494666e-001  6.2654414e-001 -4.8171331e-001 -2.2914076e-001 -6.6176971e-001 -5.9990570e-001 -3.7495465e-001 -2.2668205e-001 -7.2802424e-001 -5.8629904e-001 -2.7297956e-001 -3.5591658e-001 -6.6409076e-001 -6.5688503e-001 -1.0636449e+000 -1.0537071e+000 -4.9772247e-001 -6.7884755e-001 -5.7446552e-001 -2.6182598e-001 -1.1494696e+000  3.0075555e-001
 -1.6085436e-001 -1.2493429e-001  4.0748435e-001  1.1501377e-001  1.7775318e-001  9.5272077e-001 -1.2423066e+000 -5.5892565e-001  5.6728757e-001 -2.8740913e-001  9.9658410e-002 -8.5161842e-003 -2.1419512e-001  2.2656930e-001  6.2717765e-001  9.1150584e-003 -7.6099784e-001 -4.3836717e-001  3.3560984e-001 -7.5344882e-002  2.3586740e-001  2.8867571e-001 -4.9773017e-001  4.3768026e-001 -3.1663430e-001 -3.0542688e-001 -7.6214209e-001 -1.0702247e+000 -1.1878744e+000  1.1474426e-001 -8.7485384e-001 -7.9152985e-001  2.1778029e-001  2.3308583e-001 -6.3717580e-001 -9.5407407e-001  2.9684744e-001 -6.8736128e-001 -7.3650300e-001 -1.3213734e+000  2.6600196e-001 -1.9713301e-001  5.1748388e-001 -7.5069643e-001  2.8031435e-001  4.0362428e-001 -2.6426820e-001  8.0546735e-002  1.7447331e-001 -5.4624497e-001 -4.2483098e-001 -3.1807470e-001 -5.9080526e-001 -7.7586245e-001 -9.5965256e-002 -7.0498070e-001 -9.3910687e-001 -2.7925272e-001 -8.3248569e-001 -1.3866855e+000 -1.9751208e-001 -5.7775364e-001  4.4070475e-001  7.7986995e-001 -8.1601164e-001 -1.6910862e-001
  4.5375305e-001 -5.1225899e-001 -3.9886138e-001 -1.9073724e+000 -1.7980414e-001  2.7401748e-001 -1.3788254e-001 -7.9486985e-001 -9.5268484e-001  2.3848841e-001  4.7235752e-001  2.5764803e-001 -3.0588844e-001  3.4745131e-001  2.8231930e-001  1.5757671e-001 -6.3476742e-004  2.1345124e-001  4.0161954e-001  6.3433876e-001  4.6292536e-001 -1.3195171e-001 -6.7587773e-002  8.4585257e-001  4.1929110e-001 -4.8729782e-002 -2.5818752e-001  2.0112229e-001 -5.9751073e-001  4.8698592e-002  3.6873123e-002 -3.1476674e-002  8.4944211e-001 -2.4090039e-001 -8.5677390e-002 -9.3482849e-002 -5.0871930e-001 -4.8934727e-001  3.3505954e-002 -3.9242299e-001 -1.3076073e-001 -1.3288082e-001 -2.1320274e-001 -2.3244749e-001  6.1362159e-001  8.1543169e-001  4.0372597e-001 -5.3527689e-001  2.6692447e-001 -5.9650568e-001 -6.4218029e-001  4.6471447e-003  1.9945315e-001  1.4805406e-001 -1.4712812e-001 -2.9981742e-001 -1.7199791e-001 -3.0345845e-001 -6.7469830e-001 -3.7316579e-001  1.8817739e-002 -4.3884830e-001 -3.0417268e-001  3.0598280e-001 -3.2224397e-001 -8.1671820e-002
  8.3945895e-003 -6.4081260e-001 -2.4594806e-001  7.7931887e-001 -6.2936978e-001  5.6489155e-001 -5.1928234e-001 -6.3691559e-001 -9.4059829e-001  4.1625183e-001 -5.9210517e-002 -5.3121013e-001 -6.2588779e-001 -2.4181596e-001 -1.0633381e-001 -2.1992020e-002 -1.7601323e-001 -2.0116943e-002 -6.5877559e-001 -1.6975861e-001 -4.9405583e-001 -2.1486568e-001  1.4144823e-001  1.7673098e+000  3.9079183e-001  7.8164386e-001 -7.5548722e-001 -4.6327056e-001  3.5851527e-002 -3.2782629e-001  2.1749676e-001 -5.4870819e-001  6.2560705e-003 -2.7605155e-001 -9.4274820e-001  3.0848914e-002 -3.4086792e-001 -3.7515965e-002 -2.1374414e-001 -5.9036229e-001  7.1636334e-001 -2.6530267e-002  7.0459711e-001 -2.6354084e-001  3.5208421e-001  9.0571487e-001 -6.9847902e-001 -2.3325611e-001 -1.0261370e+000 -6.6530758e-001 -2.0627861e-001 -1.6929066e-002 -1.3659597e-001 -3.6885472e-001 -5.4433227e-001 -1.3039762e-001  1.5023761e-002 -2.8201177e-001 -5.1202061e-001 -5.8195308e-001  2.2042090e-001 -2.3713672e-001  9.4335606e-001  1.9978046e-001 -2.6101734e-001  7.9408636e-001
  1.5108007e+000 -3.8141971e-001  1.0219146e+000 -1.7676573e+000 -2.5436947e-001 -8.5810785e-002 -1.4804410e+000 -7.8499496e-001 -6.7952374e-001 -3.0272472e-001 -2.0141515e-001 -2.0780458e+000 -4.8933815e-001 -3.3835591e-001 -1.1237678e+000 -1.0832459e+000  6.0697588e-002 -8.8437555e-002 -3.5000460e-003 -1.6406427e-001  9.7320158e-001  7.2641061e-001  1.3536029e-001 -8.4051587e-001 -1.9766728e-001  2.0451156e-001 -1.0476982e+000 -1.4153923e+000 -1.1302262e+000 -1.0943420e+000 -5.0797296e-003 -4.0831829e-001  2.2091343e-001  5.3389050e-001 -7.8772347e-002  5.0692121e-001 -1.5660933e+000 -2.7761621e-001 -6.6516430e-001 -1.9536280e-001  1.4963902e-001 -2.2722925e-001 -5.2628861e-001 -5.7102830e-001  1.0731463e+000  1.2735140e-001 -5.9891071e-003  1.0077878e+000  1.7754272e-001  1.6140619e-001 -2.2993466e-001 -4.2606818e-001  2.2988747e-001 -6.1849981e-001 -6.6268062e-001  5.0953855e-001 -4.8569951e-001  9.9073688e-002 -4.4760667e-001 -1.1741704e+000  6.9009118e-001  4.9425586e-001 -2.0045335e+000  3.0876133e-001  3.7744240e-001  1.0011927e+000
  1.8979145e+000 -3.8457486e-001  6.9331181e-001  3.1276034e-001 -1.6305853e-001  4.5051933e-002  1.9565573e-001  4.3024970e-001 -1.3450444e-004  1.6045929e-001 -2.6331773e-001 -4.7086117e-001  3.0038487e-001  5.5185335e-002 -3.2969267e-001 -5.1281457e-001  8.5588417e-001  7.6312689e-001 -1.1538985e+000  7.5652906e-001 -6.6663797e-001  3.3298015e-001  8.6435924e-002 -1.7505850e+000 -8.9283305e-002 -9.0802376e-001  4.5917176e-001  6.5636261e-001  1.3868342e-001 -1.9721976e-001  4.4948304e-001  4.6364855e-001 -4.0030724e-001 -7.2089395e-001  8.6235170e-002 -1.1955961e-001 -3.2474401e-001 -2.4641390e-001  8.8331857e-001  5.8724871e-001 -1.5930816e+000 -1.7867368e-001 -1.1708406e+000  9.1785808e-002 -5.0953036e-001 -6.7929737e-001  7.4110474e-001 -3.4996547e-001  5.0531419e-002  3.6507646e-001 -3.2455871e-001 -1.0273625e+000 -5.3883626e-001  2.6512705e-001 -4.0769452e-002 -6.6431401e-001 -5.6737043e-002 -1.7931185e-001  1.4086620e-001  5.2591618e-001 -9.4479523e-001  4.0134225e-002 -2.7363282e-001  5.9238541e-001 -8.3260978e-002  9.9522401e-001
  2.8118575e-001 -1.5619054e-001 -4.6048386e-001  9.3121365e-001 -7.4616505e-003  6.2989452e-001  5.6573528e-001 -1.5650094e-002 -2.2512705e-001 -1.2351373e-002 -6.6091183e-001 -1.7321251e-001 -1.9507378e-001 -5.0522440e-002 -4.8967304e-001  1.1260051e-002  5.7291260e-001  8.8405861e-001 -7.1780274e-001  7.1991104e-001 -1.1344251e+000 -1.9153671e-002  1.0936022e+000  2.6989726e+000  6.6885272e-001  1.0597954e+000  3.0133011e-001  4.1282832e-001  5.6928833e-001 -4.8827332e-001 -1.1915582e+000 -5.7309302e-001 -5.7274908e-001 -3.7924660e-001 -4.4307537e-002 -8.6013474e-001  5.6308766e-001  8.8348313e-001  8.1995979e-001 -1.1838662e-001  9.8421370e-001  3.9434495e-001  2.6366119e+000  9.6537541e-001  2.7894843e-001  4.3560240e-004  3.9871772e-001  6.2861656e-001 -8.3587528e-001 -1.3041336e-001 -3.9671922e-001 -1.6762493e-001 -4.8858294e-001  2.7142283e-001  2.0022286e-001 -8.1845788e-001  9.5766647e-002 -2.0693954e-001  2.3559514e-001  6.1427536e-001  7.0916536e-001  9.0879587e-002  3.8019284e-001  4.4626877e-001  3.8164914e-001  5.6555750e-001
 -8.1050189e-002  2.6442111e-001  1.7462836e+000 -6.0838994e-001  3.3783785e-001  1.5056744e+000  6.6893797e-001  3.0742716e-001  4.2131107e-001  1.5410179e-001  4.3443208e-001  3.7971239e-001  7.7910580e-001  1.3055920e+000  5.2324530e-001  1.1179087e+000  1.1147056e+000  4.7195480e-001  8.9347330e-001  7.1576658e-001  8.2043939e-001  4.7028229e-001  3.5571722e-001 -4.4403111e-001  9.4232958e-001 -5.0641522e-001  3.9437438e-001 -1.0276304e-001  2.7259579e-001 -2.7456036e-001 -2.0462968e-001 -4.3561986e-001  3.4685722e-001  2.7773281e-001  4.9300358e-002 -4.4267051e-001  4.2973757e-001  7.7300992e-001 -6.0474180e-002  2.5634713e-001  2.2861573e-003  4.6234903e-001 -6.9368162e-001  1.1955907e+000  5.1262470e-001  1.1428177e+000  6.8694112e-001  2.0435350e-001 -2.3990064e-001  5.6504209e-002  6.4648959e-001  6.7229210e-001  1.0197516e+000  9.5039747e-002  3.0198854e-001 -9.4881341e-002 -1.9795363e-001  7.3154856e-002  7.7803482e-002  6.3280046e-001  1.9277283e+000  2.0611008e-001 -9.0463325e-001  1.6174726e-001  4.6868926e-002  8.1996965e-001
  6.7067958e-001  2.6674074e-001  1.4861106e-001  1.1217964e+000  4.4351084e-002 -3.9286456e-001 -1.6015580e-001  3.4732687e-001  5.3977918e-001 -1.5586603e-001  1.3868112e+000  6.9740588e-001  4.2910915e-001  7.1266452e-001  4.8068581e-001  6.2911401e-001  2.2847117e-001 -2.7624028e-001  4.6434880e-001  3.6092993e-001  4.7353627e-001 -1.1319930e-002 -3.8801520e-001 -5.2031170e-001 -4.0835897e-001 -6.5881825e-001 -6.7194073e-002 -3.3333979e-002 -5.3577571e-001 -5.9812547e-002 -5.3239055e-001 -5.5406188e-001 -8.2907460e-001 -6.0725116e-001 -5.3067953e-001 -8.2646522e-001 -3.8807044e-001 -4.5210940e-002 -2.7512879e-001 -1.3541762e-001 -8.0262215e-001 -1.3144727e-001 -1.0314422e+000 -8.9034903e-001  2.4612616e-001  6.2310144e-001  3.9962635e-001  6.4663920e-001  8.3109033e-001  2.8088786e-001  9.9871765e-002  6.6149770e-001  7.4485719e-001  4.9563728e-002  1.3262917e+000  7.4053874e-001 -2.6020454e-002  2.7768043e-001 -1.8394097e-001  2.1631686e-002  1.3907374e+000  2.5356741e-001  1.4081785e+000 -2.7471806e-001  4.9529236e-001  5.1378413e-001
  1.1489878e+000  9.6973439e-001 -3.6170544e-001 -6.2693879e-001  5.8446331e-001  1.5895179e-001 -7.8519620e-001  3.7471198e-001  7.2519701e-001 -3.5947309e-001  2.4850990e-001 -2.7623383e-001  2.5481273e-001 -6.6028899e-002  8.4367125e-001 -1.2958031e-001 -5.4642843e-001  1.3546383e-001  4.3006745e-001  8.9514666e-002 -3.8670863e-001  3.4507589e-002 -5.8537453e-001 -6.5245377e-001 -5.0702469e-001  3.3750614e-002 -1.0167098e+000 -5.9721728e-001 -1.1677281e+000 -2.3387151e-001 -7.6606917e-001 -6.2689394e-001 -8.5590347e-001 -8.1624220e-001 -4.1773608e-001 -2.5387023e-001 -4.4132691e-001 -7.1755776e-001 -7.5956502e-001 -1.3278246e+000  2.3265607e-001 -6.8790633e-001 -3.4358234e-001 -5.2060080e-001 -2.2938697e-001 -1.4573690e+000 -5.5473778e-001  4.7281025e-002  6.7973988e-001 -2.5061190e-001 -3.0005028e-001  4.3257773e-001  1.1847125e-001 -8.2495810e-001 -5.0318791e-001 -2.0999813e-001 -2.5380491e-001  1.1140926e-001 -1.0836583e-002 -9.7260945e-001 -8.4813069e-001  2.6537084e-001  2.0369029e-001  8.1258180e-001  6.6456752e-001  4.4175738e-001
  1.4915135e-001  7.1204964e-001 -9.0939295e-001 -8.7312970e-001  2.0075782e-001 -1.8180557e-001 -9.4037733e-002  7.4292107e-001  5.4813449e-001  4.0159466e-001  3.3582309e-001  7.3556577e-001  3.4408435e-001 -8.4749013e-002  1.1825165e+000  6.0439144e-001  2.5310574e-001  8.6626622e-001  6.2254524e-001 -3.4274958e-002  2.6231490e-001  2.6758348e-001  1.1893408e-001  3.8267907e-001  7.8862388e-002  5.1554760e-001  2.8159356e-001 -3.4728862e-001  3.5966557e-001  1.2112019e-001 -2.3716377e-001  1.3387393e-001  1.0638107e-001  1.3266901e-001 -1.4237363e-001  4.9681777e-002  4.4256671e-001  4.1473745e-001 -1.9793585e-001  2.9429641e-001  2.8570972e-001  6.6491673e-002  1.1809600e+000  2.1624353e-001  3.8183124e-001 -1.9093851e-001 -1.4228276e-001 -4.6435480e-001  5.5555043e-002  5.1321684e-001  3.0156972e-001  1.1851590e+000 -5.8959915e-002 -1.7595895e-002 -1.8306698e-001  8.7995061e-004  1.7970834e-001  3.4560058e-001  6.1035294e-001 -4.2033868e-002 -7.8855586e-001  4.4160605e-001 -2.1906917e-001 -2.5419049e-001  2.7689578e-001  1.0321324e+000
 -5.5711100e-001 -3.6415121e-002  4.9606237e-002 -1.0512771e+000  5.1548618e-002  1.9556349e-001 -1.8710915e-004 -7.1890112e-002 -1.1483075e-001 -9.7440255e-002 -8.4304621e-001  9.7679206e-002  1.8619707e-001 -4.6627770e-001  2.7969235e-001 -2.1432462e-001 -4.8135428e-001 -9.8094277e-001 -5.8600795e-001 -5.7484533e-001  6.8774696e-002  5.0461693e-002 -1.0711495e+000 -7.8130300e-002 -4.9841288e-001  5.3081243e-002  3.8792045e-001  1.3658985e-001  7.5842396e-002 -8.5598435e-001 -3.5254044e-001 -5.7853534e-001 -1.5208106e+000 -9.6485974e-001 -5.3695867e-001 -1.8325622e-001 -5.5089400e-001 -3.1542934e-001  1.5173228e-001  3.4961254e-001 -7.6112893e-002 -2.5779539e-001  3.6264821e-001 -8.5959559e-001 -4.9942072e-002 -3.0824220e-001 -1.2240584e+000 -6.7650193e-001 -6.5101025e-001 -2.1769535e-001 -6.9745548e-001 -1.7556798e-001 -2.0640234e-001 -4.6284767e-001  2.9691848e-001 -5.2300799e-001  2.7167293e-002 -8.6808771e-001 -4.3740226e-001 -2.9847281e-001 -1.0565147e+000  4.0901764e-002 -4.4231722e-001 -1.2044377e-001 -4.2928938e-001  4.2978175e-001
  5.3740953e-001 -5.4725035e-001 -2.6617291e-001 -1.3769776e+000  1.1880763e-001 -5.7813848e-001  3.1908574e-002 -6.5097445e-002 -8.1272254e-002  9.8082848e-002 -9.9316344e-001  1.0446883e-001  1.4160428e-001 -6.9217891e-001 -1.3118383e-001 -7.2044348e-001 -9.6283186e-001 -1.3914710e+000 -1.1100525e+000 -7.5284986e-001 -5.3541090e-001 -6.7640374e-001 -1.3756941e+000  4.3705420e-001 -7.9720782e-001 -2.5391061e-001  3.0263916e-001  4.4866106e-001 -2.1941944e-001 -1.0218479e-001 -1.4645713e-001 -4.7238282e-001 -9.9281429e-001 -9.5320318e-001 -4.2957684e-001 -8.2925022e-004  6.0493759e-002  7.6757774e-001  1.1994093e-001 -8.9377915e-003 -2.2710420e-001 -5.5558660e-001  5.5500751e-001 -1.0001673e+000 -1.1378047e-001 -4.8026097e-002 -7.0729532e-001 -4.1962139e-001 -6.6868130e-001 -5.0709879e-002 -9.5348207e-001 -4.9656921e-001 -9.9367185e-002 -3.2141475e-001 -2.8012423e-001 -1.1593254e+000  2.2883729e-001 -7.6828191e-002 -2.0127245e-001  5.0420944e-001 -1.7713462e+000 -1.6395346e-001 -7.4824558e-001  3.9784182e-001 -9.3699423e-001  1.0293344e+000
 -3.9836198e-001  1.4222290e-001  3.8661803e-001 -8.6325657e-002  2.1630907e-002 -1.7267108e-002 -2.3142443e-001  5.1125264e-002 -4.3605294e-001  5.6039181e-002 -5.8473089e-001  3.2813490e-001 -4.1519416e-001 -1.3757639e-001 -9.6297575e-002  3.3628713e-002 -3.4286040e-001 -2.2562795e-001 -3.6608363e-001 -9.5032701e-001 -5.4233079e-001 -9.5278944e-002 -4.7640915e-001 -1.7872923e-001 -3.9617980e-001  2.0522575e-001 -4.5913125e-001 -7.0901620e-001  1.5449124e-002  9.7985882e-002  2.7065954e-001 -2.7458875e-001 -1.2032025e-001 -4.0170388e-002 -2.3374200e-001  3.0278388e-001 -2.6813728e-001  3.0778902e-001 -5.7992286e-001 -4.7029236e-001  1.7112457e-001 -4.2322387e-001 -5.1844157e-001 -1.1499776e+000 -1.6042956e-001 -8.4936060e-002 -9.6690327e-001 -5.3843521e-001  6.0820304e-002 -1.8352227e-001  6.2054687e-002 -2.9148200e-002  4.7489556e-002 -2.7961926e-001  4.9787024e-001 -5.1949785e-001  3.5212283e-001 -9.8698883e-002 -8.2651522e-002  5.1716197e-002 -3.7728687e-001  2.3869266e-003 -3.5850048e-001 -1.5138674e+000 -4.1766120e-001 -3.4211978e-001
 -7.6668043e-002 -7.2001573e-001  7.1383042e-001 -9.2010113e-001 -2.5568704e-002 -2.7772907e-001  2.6380957e-001 -3.0862806e-001 -6.5637455e-002  3.4303629e-001 -5.2275035e-001 -9.4316998e-002  2.7283163e-001 -7.2195028e-002 -1.2178331e-001 -2.8848168e-001  1.7976571e-002 -7.5150349e-001 -1.7880534e-001 -2.3372190e-001  1.7869532e-001  1.3517761e-001  1.7920307e-001  1.0026553e+000 -2.8596895e-001  8.6515183e-001 -2.5397274e-002  6.1167005e-001  4.6545477e-001 -2.1937950e-001  7.4630587e-001 -3.9562795e-001 -3.4344139e-001 -8.0643748e-002 -2.6200397e-001  3.5971221e-001 -1.5044478e-001  3.2060899e-001  6.4195798e-001  3.3843819e-001  1.3473008e-001 -2.5302338e-001  3.1774136e-001 -7.9186232e-001 -3.9742413e-002 -3.7342602e-002 -6.5228773e-001 -4.1147909e-001  4.0839220e-002 -5.3406817e-001 -1.9642152e-001 -2.3640943e-001 -1.6065182e-002 -5.4259547e-001 -1.6453879e-001 -2.0378298e-001  1.0107328e-001 -2.6160159e-001 -3.8598349e-001  2.0985265e-001 -1.0351248e+000 -5.4183354e-002 -1.3761114e+000  3.6393860e-001 -7.5130741e-001  4.7327264e-001
 -9.1296423e-001 -1.9819130e-001  5.0766999e-002 -4.3712780e-001 -4.5969643e-001 -2.7710013e-001 -1.2791554e-001 -8.1953098e-001 -3.7792355e-001 -1.7544928e-001 -7.6312585e-001 -1.9674375e-001 -2.8063500e-001 -5.4547208e-001 -9.3846074e-001 -6.0764834e-001 -4.9409772e-001 -5.3951289e-001 -5.6175733e-001 -1.0980438e+000 -1.9829877e-001 -3.1890408e-001 -4.5399901e-001  6.5925387e-001 -3.5593750e-001  5.7680803e-001 -4.6464000e-001  6.6623725e-001  3.4891250e-001 -2.2022206e-001  8.9413560e-002 -3.2642337e-001 -2.1728612e-001 -8.9980255e-001 -6.7053386e-001 -3.5709689e-001 -5.1897531e-001  2.2561976e-001  3.3115280e-001 -1.2851116e-001  1.8278955e-001 -8.4321409e-001  4.0638468e-001 -4.8982882e-001 -1.5143529e-001 -3.1630472e-001 -1.1178664e+000 -1.2934798e+000 -8.6962846e-001 -7.8684876e-001 -8.9922505e-001 -8.9594206e-001 -4.4344205e-001 -5.1238269e-001 -7.6047563e-001 -5.2115299e-001 -2.7268920e-001 -4.8152256e-001 -7.6402739e-001 -3.1696148e-001 -1.1768196e+000 -3.7142961e-001 -9.2598598e-001 -3.4439487e-001 -4.9899148e-001 -1.5529734e+000
 -5.4580928e-001 -1.2434840e+000  5.2408749e-001 -8.7682912e-001 -4.5772357e-001  7.4324784e-002 -1.7295655e-002 -9.4010124e-001 -3.7024108e-001 -3.4803800e-001 -1.1118651e+000 -7.3328095e-001 -8.8026944e-002 -8.3215658e-001 -1.4754546e+000 -1.2665832e+000 -3.9478225e-001 -6.6749581e-001 -5.1771335e-001 -6.5625442e-001 -3.3484628e-001 -4.2442054e-001 -1.3882528e+000  4.2518568e-002 -7.1714722e-001 -1.3594306e-001 -2.6316857e-001 -1.8294085e-001  2.8848347e-001 -7.4629616e-001 -5.7384288e-002 -5.5713162e-001 -1.1641609e+000 -7.0626909e-001 -6.1127118e-001 -5.0442892e-001 -8.6650893e-001  4.5151787e-001  1.2229902e-001 -2.3255984e-001 -5.1276048e-001 -1.0124273e+000 -3.7693173e-001 -1.3568455e+000 -2.1578847e-001 -8.5087607e-001 -8.6841135e-001 -6.8197325e-001  4.3003160e-002 -1.1364570e+000 -1.0603015e+000 -1.6493896e+000 -4.2569826e-001 -7.3826035e-001 -2.8754176e-001 -6.6733424e-001 -4.1091236e-001 -3.8369092e-001 -6.4513865e-001 -4.1046713e-001 -9.6859541e-001 -4.3278408e-001 -1.0403572e+000  9.5234315e-001 -8.3343790e-001 -6.9468280e-001
  4.6512610e-001 -3.2256328e-001 -2.3221221e-001 -8.1947140e-001 -3.2301986e-001 -5.3234940e-001 -7.8817257e-002 -2.1919360e-001  2.2922157e-001  1.4535075e-001 -4.9935071e-001 -5.6893092e-001  2.9103501e-002 -3.4087170e-001 -1.0888215e+000 -7.4553397e-001 -1.9788084e-001  7.1511379e-002 -2.5575951e-001  1.3951604e-001 -7.5441054e-001  1.4965736e-001 -8.4186092e-001 -5.5401395e-001 -3.2684680e-001 -8.1748221e-001 -2.1307570e-001  1.5374582e-001 -4.9288096e-001  2.4105541e-001  4.8462319e-001  5.1437201e-001 -6.7144299e-001 -1.1227009e+000 -1.3692147e-001  3.6781251e-001  1.0489696e-001 -6.1293411e-001  3.7467901e-001 -3.0994382e-002 -1.7374144e+000 -6.7156921e-001 -1.0079058e+000 -1.2248489e+000 -1.2166354e+000 -8.9498249e-001 -4.7723626e-001 -4.7183637e-001 -3.2342913e-001 -4.3385108e-001 -1.0750104e+000 -8.5328217e-001 -1.2366820e-001 -3.2867039e-001 -4.2010181e-001 -5.3960685e-001  3.8146190e-001 -2.8349981e-001 -4.4217054e-001 -6.1398615e-001 -8.0586317e-001 -3.8452715e-001 -1.6522562e+000  1.2211050e+000  1.8827035e-002  1.0403897e+000
 -7.4117633e-001 -9.3670499e-001 -1.3790269e+000 -6.4668539e-001 -3.5317070e-001 -1.8187853e-001 -2.1107223e-001 -7.2899270e-001 -1.3963106e-001 -4.9617253e-001 -2.3128083e-001  1.6804509e-001 -6.0315166e-001 -5.8665839e-002 -3.2771277e-002 -6.3888554e-001 -1.2438496e+000 -4.9455745e-001 -1.0904067e-001  7.0621827e-002 -7.0135855e-001 -9.6293712e-002 -5.5770764e-001  2.2137187e-001 -4.1408354e-001  2.0943942e-001 -5.2780890e-001 -1.8037588e-001 -2.4658188e-001 -4.3172982e-001 -2.6271193e-001  2.4292984e-002 -2.6748150e-001 -8.8704867e-001 -4.1814919e-001 -4.8367268e-001 -1.2602368e-001 -3.8807933e-001 -5.5634574e-001 -7.4618019e-001  2.5104869e-001 -4.8640435e-001  2.6721732e-001 -9.3502724e-001 -4.3154410e-001 -9.2634425e-001 -4.9515570e-001 -3.4868360e-001 -5.0309140e-001  4.2442746e-002 -4.0955898e-001 -1.3793594e-001 -1.5590183e-001 -7.6964692e-001  1.4312875e-001 -7.9926527e-002 -6.8338303e-001 -6.9591406e-001 -5.4615472e-001 -5.2519005e-001 -4.3228956e-001 -8.3988316e-001 -1.2745115e-001 -8.0335176e-001 -2.9060169e-001 -9.0344596e-001
 -7.7239413e-001 -5.6621867e-001 -8.7335735e-001 -1.5212281e-001 -6.5025103e-001 -3.0650631e-001 -1.7657082e-001 -7.9447563e-001 -6.7327323e-002 -2.5388149e-001 -6.4959832e-001 -1.0165075e+000 -3.5593981e-001 -4.2976083e-001 -2.9375007e-001 -4.0053077e-001 -4.6816451e-001 -5.6122943e-001 -1.0408118e+000 -1.9961444e-001 -7.4840895e-001 -1.8185692e-001 -4.9651704e-001 -3.2473704e-001 -4.2410725e-001 -3.0264922e-001 -7.9215228e-002  1.0330236e-001 -8.4819177e-003 -2.6965867e-001  1.6190073e-001 -2.4801606e-001 -4.0814797e-001 -8.5773175e-001 -6.9591980e-001 -9.8277872e-002 -3.6967220e-001  5.1117870e-002 -1.8735379e-001 -9.2053762e-001  4.9637145e-002 -6.3138731e-001 -4.5294346e-001 -6.7244061e-001 -5.6165125e-001 -1.6046822e+000 -1.0490676e-001 -7.1853170e-001 -5.8673898e-001  1.7164216e-001 -2.8407155e-001 -2.9721378e-001 -4.4257737e-001 -8.6988781e-001 -9.7517369e-001  1.5083050e-001 -4.7568686e-001 -8.9387818e-001 -7.7233896e-001 -3.1546839e-001  7.9072348e-002 -8.4919361e-001 -3.3877102e-001  6.4785579e-002  6.2684056e-003 -8.9568300e-001
 -5.5424713e-001  6.5939503e-001 -1.5059157e+000  1.0159142e+000 -1.2915494e-001  5.9939802e-001 -4.5188501e-002 -6.1346027e-001 -3.4499873e-001 -1.1709952e-002  2.1279001e-002 -1.0773939e-001 -2.2137792e-001  2.2726003e-001  2.6170042e-001  2.1908136e-001 -1.1203105e-001 -4.0908919e-001 -7.3961782e-001 -2.1314077e-001  1.5105742e-001 -9.5069289e-002  1.2747958e-001  1.0916517e-001 -2.6772409e-001  6.4343431e-002  2.1746226e-002  3.6894915e-001  6.7125827e-001 -1.7050523e-001  2.2756043e-001  8.2998643e-002 -1.6773682e+000 -1.0165104e+000 -1.6821662e-001  1.4153255e-001 -2.8292541e-001  1.9858812e-001  6.6496265e-001 -6.9665745e-001  7.0240936e-001  2.0361529e-001  1.0272095e-001  5.6852647e-001 -7.4236012e-002 -8.5118934e-001  3.6694299e-001 -3.7684537e-001 -1.9454845e-001  1.6336564e-001  1.2243321e-001  2.8783293e-001 -2.4846499e-001 -2.1203953e-001 -6.0752244e-001  4.0080977e-001  1.0604815e-001 -4.7429622e-001 -3.3043431e-001 -5.1069293e-001  5.7818386e-001 -4.4034698e-001  1.0104352e+000 -1.1130507e-001  5.8007767e-001 -4.4574680e-001
 -4.2404440e-001  7.9918331e-001 -2.3684665e-001  4.6414708e-001 -3.6153840e-002  3.5388847e-001 -4.0608768e-001 -6.0105705e-001 -3.7786102e-001 -5.4011175e-001 -4.4787224e-001 -6.8512265e-001 -4.6782814e-001  1.5086563e-001 -5.1663880e-001 -6.4103290e-002 -9.0737149e-001 -5.7798011e-001 -3.5833516e-001 -4.5784601e-001  6.1158952e-002  3.5654652e-001 -2.7964896e-001  3.6133003e-001 -2.4325555e-002 -2.6442501e-001  1.1780541e-001 -2.3272644e-001  1.0332131e-001 -1.2553601e-001  9.7253930e-002 -1.0878698e-001  1.2843238e-001 -2.9291268e-001 -1.2823628e-001  9.5855324e-001 -7.8657134e-001 -6.6409688e-001 -3.3528968e-001 -8.3535959e-002  3.0014842e-002  2.0433508e-001  4.2710971e-001  2.1445410e-001  4.4840444e-001 -7.3648076e-001  4.1868312e-002 -7.8505017e-001  4.4445542e-001 -5.4873532e-001 -6.0278596e-002 -2.7721889e-001 -5.6176370e-001 -6.8219305e-001 -1.3910042e+000  4.9763789e-001 -2.7145457e-001 -7.1748862e-001 -7.6939041e-001 -9.8115103e-001 -2.5449118e-001 -3.5866965e-001  2.6471197e-001 -3.3882770e-001  2.5218899e-001 -1.6267105e+000
 -4.6570543e-001  3.3952983e-001 -7.2126408e-002 -3.6261484e-001  3.2130878e-002  9.5511698e-001 -1.0234515e-001 -7.9048701e-001 -5.2016290e-002  1.6038554e-001  3.0653491e-001  2.3243111e-001  1.7753684e-001  6.6568631e-001 -6.6400484e-001 -1.1164127e-001 -8.1282778e-002  3.6784729e-003  2.5469234e-002  1.4187618e-002  9.9403398e-002 -4.4466525e-002  2.6186115e-001 -1.6942488e-002  2.4862520e-001  3.4958401e-001  8.6613896e-002  2.5953827e-001  3.6672515e-002 -3.7562819e-001  1.5652401e-001  8.4351889e-002  2.6065088e-001 -1.3372954e-003  6.2163309e-002  7.0740308e-001 -3.5098798e-002 -6.6443689e-002  3.2485002e-001  4.3525537e-002  2.0466292e-002  1.5352807e-001  3.2560245e-001  4.6776431e-001 -1.4891778e-001  3.7268648e-001  2.8800076e-001 -6.7345823e-001  6.0330458e-001  2.7341353e-001 -3.0506918e-002 -2.9692439e-001 -2.3970146e-001 -1.1257491e-001 -3.5749731e-001  2.9126129e-001  4.4028533e-001 -3.9972242e-001 -5.7928984e-001 -3.6394477e-002  1.0648183e+000  1.3848292e-004 -4.9646813e-005  1.8437364e-001  7.6007964e-001 -6.7587317e-001
 -2.7548581e-001  5.3240510e-002 -4.2674593e-001 -5.0504925e-001 -2.3507903e-001  8.8735746e-001 -3.2714677e-001 -9.2180766e-001 -6.2520432e-001  9.1080671e-002 -3.0942391e-001 -1.1627409e+000 -5.0626689e-001 -4.1295334e-001 -9.8166416e-001 -4.4387742e-001 -1.2730802e-001 -3.9137577e-001 -6.0487911e-001 -4.3016337e-001  4.6443830e-002 -6.2938541e-001 -2.8328358e-001  1.5767411e-001 -9.5178068e-002 -2.3671153e-001  5.7837445e-003  1.7663309e-002  1.6758984e-002 -4.9892230e-001 -4.5734916e-002 -6.5814883e-002 -3.5720597e-001 -3.5711718e-001 -2.2875732e-001  2.8582190e-001 -1.8801864e-001  4.9279666e-001 -5.4341990e-002 -5.1804542e-002  1.2500810e-001 -9.9794375e-002 -2.0300704e-001  1.2544889e-001 -1.4822685e-001  1.9631588e-001 -8.0642909e-002 -7.8822388e-002 -2.1294465e-001  1.8681193e-002 -4.5573737e-001 -1.1552277e+000 -5.3531920e-001 -4.1605341e-001 -1.4753462e+000 -4.2417278e-001  3.3916130e-001 -6.8223495e-001 -6.3430460e-001 -4.6330076e-001  4.2966599e-001 -2.1432130e-001 -4.5989321e-001 -5.8894025e-001 -9.1017639e-002 -5.7664036e-001
 -7.4866254e-002  1.2453620e-001 -4.2710365e-002  1.2780775e-001 -2.4823790e-001  7.9209069e-001 -5.5994565e-002 -5.2621722e-001  1.0705106e-001  7.3850998e-002  7.8888464e-002 -9.3971215e-002 -3.2125508e-001 -3.0611805e-001 -6.8044099e-001 -3.4380513e-001 -4.7688577e-001 -2.2339998e-001 -8.8299055e-002 -6.5804904e-001  5.6584265e-002  3.9264557e-001  6.5353959e-001 -5.7873937e-003 -3.5622472e-001  1.0270931e-002 -5.1435927e-002 -2.2944225e-002  7.3205932e-002  3.6668611e-001 -3.5223541e-001 -1.9088148e-001  5.2383577e-001  3.7830348e-001 -5.5253370e-001 -7.1277628e-002  5.8372587e-001  2.5850011e-001 -4.1482082e-002 -1.0006608e-001  5.5869912e-001 -2.4762666e-001  3.4928017e-001  5.4267220e-001 -9.5293775e-002  5.5789739e-001 -3.4421240e-001 -4.5745550e-001  1.2260102e-001  6.2536105e-002  5.9075608e-002 -1.7762841e-001 -3.5647224e-001 -3.4453096e-001 -4.9757211e-001  2.5271990e-001  3.1590604e-001 -2.5290534e-001 -3.4101528e-001 -2.2728912e-001  7.2389876e-001  1.3481284e-001  2.4459578e-001 -9.1522595e-001  2.2658980e-002 -9.5412438e-001
 -8.6839697e-001  1.9604318e-001  3.0437394e-001  4.2381695e-001  1.6837907e-001  6.4399766e-001  3.5485676e-001  9.5271095e-002  2.9438199e-002 -3.9275263e-001 -3.0388998e-001 -7.3125464e-001 -4.0963145e-001 -3.9872767e-001 -4.2690738e-001 -2.6957032e-001 -3.3834857e-001 -5.5165673e-001 -1.8122418e-001 -6.4765385e-001  3.8322037e-001 -2.7296225e-001 -3.5979944e-001 -2.8231223e-001 -2.3117914e-001 -5.2755765e-001  3.8707755e-001  4.9064799e-001  3.5048961e-001 -6.6159226e-002  2.7937164e-001 -1.1171358e-001 -3.0654108e-001 -3.5348731e-001 -2.8083333e-001 -4.7895354e-002  5.2202416e-001  6.9916148e-001  6.9342631e-001  4.4560250e-001 -3.1626161e-001 -2.1358842e-001 -1.0699164e+000 -4.8150967e-001 -5.3749721e-001 -7.1961129e-001 -6.3953004e-001 -5.2061690e-001 -7.8991754e-001 -5.9395870e-001  4.0499804e-002  5.0140273e-002 -2.3796176e-001 -2.8223090e-001  2.6513017e-001 -7.7857722e-003  1.8578738e-001 -5.5922030e-002  2.8179254e-001  1.5796696e-001  6.2735444e-001  5.6040635e-003 -1.0652884e+000 -1.0606636e+000  1.1527454e-001 -6.1795314e-001
 -5.0952470e-001 -3.1636199e-002  5.7931804e-002  2.2421922e-001  3.2737064e-001  4.1614304e-001  5.3604149e-001 -3.3645647e-001  2.2236813e-001 -4.3520376e-001 -4.9739617e-001 -6.7828232e-001 -1.5489832e-001 -1.1602300e-001 -2.2084187e-001 -3.9830208e-001 -7.0780213e-001 -1.4829536e-001 -1.8616051e-002 -6.2626306e-001  3.2442927e-001 -5.3092732e-001 -2.1583120e-001 -2.1839401e-001 -1.5502701e-001 -8.2129268e-001  5.2978656e-001  7.1837503e-001  7.1582399e-001 -4.1047411e-001  1.4839034e-001 -2.3802797e-001 -3.0126290e-001  1.2886831e-001 -3.6539227e-001 -5.6825184e-002 -5.1693307e-001  2.9019691e-001  1.1463424e-001  4.2388793e-001  5.0559542e-001  3.1910785e-001  1.9207829e-001  3.7345689e-003 -4.9498007e-001  3.3040982e-001 -2.7494280e-001 -4.4075214e-001 -2.2323565e-001  3.8152185e-001  1.5492322e-001  2.5823267e-001 -3.3811563e-001 -1.4456509e-001 -6.8970663e-001 -1.2247687e-002  2.0765045e-001 -7.0678982e-002 -1.5859626e-001  2.1355528e-001  4.3397450e-001 -8.5080511e-002 -3.0471290e-001  3.2128132e-001 -1.1031966e-001 -3.2288504e-001
 -6.3349682e-001 -1.1331282e+000 -7.9376512e-001 -8.0826689e-001 -2.0783846e-001 -8.7054011e-002 -4.9863677e-001 -5.3714473e-001 -1.8851007e-001 -4.9632806e-001 -3.9950718e-001 -1.3388343e-001 -7.9556912e-001 -3.4139370e-001 -1.9028109e-001 -2.9300095e-001 -6.1534065e-001 -7.4565625e-001 -2.3221170e-001 -9.4320332e-001 -6.3759938e-002 -4.5836954e-001 -7.3519782e-001 -1.1335458e+000 -4.8669631e-001 -9.7834970e-001  5.3600675e-001  3.5452364e-001 -4.9163227e-002  7.6968472e-002 -1.7423313e-001 -8.2142590e-001 -5.3602493e-002  2.2261255e-001 -5.0651811e-001  2.3729562e-001 -2.0313377e-001  4.4841028e-001 -3.9701153e-002  5.4625265e-001 -1.4272095e-001 -2.2980977e-001 -9.4154671e-001 -9.4616224e-001 -1.1241929e+000 -9.4747365e-001 -6.4147099e-001 -5.4350607e-001 -9.9804119e-001  4.3423047e-003 -2.9679545e-001  1.7343337e-001 -4.1848758e-001 -3.3864447e-001 -4.3187430e-001 -5.6116815e-001 -1.9547808e-002 -3.1988365e-001 -3.7378861e-001 -3.7786825e-001 -4.8729605e-003 -2.5690266e-001 -9.9683848e-001  1.0436658e-002 -7.1029147e-001 -6.6309938e-001
 -4.6601591e-001  3.7698315e-001 -9.3455632e-001  1.8941145e-001 -1.1301148e-001  3.1278748e-001 -2.8792711e-001 -3.3879197e-001  4.3345499e-001 -3.0139958e-001 -3.1851278e-001 -7.5116022e-003 -5.8961882e-001 -5.3952075e-001 -5.1477255e-001 -2.5327031e-001  1.8480890e-001 -1.6495054e-002 -1.6282201e-001 -4.2105329e-001 -4.4123562e-001 -2.0478444e-001 -1.7449870e-001 -4.9350295e-001 -3.9182346e-001 -6.6083085e-001  1.0400253e+000  1.3255340e+000  8.4226970e-001 -2.1833263e-001  5.3362452e-001 -7.8035778e-002 -2.7257681e-001 -1.6296268e-002 -1.1722525e-001  5.6900781e-001 -4.5452527e-001  1.0585054e+000  9.4690204e-001  1.0369472e+000 -2.0066987e-001 -2.2566495e-001 -2.8728850e-001 -3.1161015e-001 -6.9131650e-001 -7.6786428e-001 -1.4142196e-001 -2.1433911e-001 -7.1595340e-001 -1.3439343e-001 -2.1264120e-001 -2.2189873e-001 -2.5599738e-001 -3.6208695e-001  1.1260177e-001 -1.7077922e-001 -1.4668222e-001 -2.8647526e-001 -2.5565764e-001 -4.0331398e-001  2.3566942e-001 -1.1062531e-001  5.6012219e-001  1.2988385e+000 -2.2900494e-001  1.8333226e-001
 -1.5030120e-001 -1.1542611e-001 -7.5421089e-001 -5.0761105e-001 -2.4444028e-001  2.5617328e-001 -6.9850376e-001  1.3975045e-001 -1.3421255e-001 -2.9764643e-001 -2.8699344e-001 -9.3684969e-001 -9.5423853e-001 -9.8110832e-001 -5.6611359e-001 -2.0168279e-001 -7.1460211e-001 -2.7532848e-001 -5.8006043e-001 -9.1612186e-001 -1.0211193e+000 -4.4045256e-001  1.8911821e-001 -1.0058582e+000 -5.3408973e-001 -7.2852246e-001  1.0211289e-001  4.8183173e-001  6.2193822e-001 -3.8711518e-001  2.1818200e-001 -2.2812805e-001 -3.3251022e-002 -3.4011410e-001  1.1482365e-001 -7.9333642e-002 -5.2594203e-001  7.3588395e-001  4.3128071e-001  4.0507626e-001  1.0291651e-001 -3.8518726e-001 -9.2218153e-001 -4.9176628e-001 -4.5563313e-001 -9.9244616e-001 -7.8664246e-001 -1.9174990e-001 -2.6566973e-001 -1.9538908e-001  3.2097957e-002 -3.0032067e-001 -4.7976943e-001 -8.2541504e-001 -2.2494665e-001 -7.0340566e-001 -5.2494018e-001 -4.5393650e-001  3.5328628e-001 -7.5169417e-001 -5.0631635e-001 -4.3651756e-001  1.0568772e-001  5.2817221e-001 -6.6466860e-001 -5.3048355e-001
 -4.0696666e-001 -3.3780116e-001 -7.6711914e-001 -4.3349749e-001 -1.4787957e-001 -2.2883256e-001  6.4429864e-002  3.6682014e-002  3.8390976e-002 -2.8935705e-001 -6.2211312e-001 -1.9954947e-002 -1.5236923e-001 -7.9531517e-002 -1.1805025e-001 -1.5450243e-001 -7.8111586e-001 -3.4374867e-001  4.1835463e-002 -1.1842538e+000  4.8704328e-002 -6.8351110e-002 -7.4134227e-001  9.3572325e-002 -5.6206153e-001 -2.7415742e-001  3.6600118e-001  7.2034696e-001  9.8853563e-001 -2.5558328e-001 -5.5704952e-002 -1.3030054e-001 -3.9449604e-001 -5.1597556e-002 -4.5203461e-001 -1.9320238e-001 -5.5292017e-001  1.0544941e+000  1.1119612e+000  6.0053302e-001 -1.9920116e-001 -2.0710151e-001 -7.0493412e-001 -8.0607150e-001 -1.6098672e-001 -3.3028171e-001 -6.2610276e-001  1.2333802e-001  2.2753723e-001 -8.7883127e-002  1.0901523e-002 -2.0833971e-001 -2.1237630e-001 -4.1586137e-001 -2.4640068e-001 -3.5534803e-001 -3.9493212e-002 -3.7082645e-001 -1.6198587e-001  1.4710501e-001 -1.6439538e-001 -3.9142705e-001  4.5681828e-002 -8.5588304e-002 -8.9253103e-001 -5.9784539e-001
 -2.3996644e-001 -9.6677241e-001 -1.0408542e+000 -3.1327197e-001 -3.4634127e-001 -1.2431824e+000 -1.0408624e+000 -8.4276843e-001 -2.7834166e-001 -6.6232591e-001 -1.3134107e+000 -5.5338326e-001 -6.4027193e-001 -6.1498570e-001 -5.2398387e-001 -5.6413604e-001 -1.4017898e+000 -9.8428459e-001 -7.5766617e-001 -1.8979751e+000 -4.4080362e-001 -8.2560970e-001 -1.4844733e+000 -1.1267336e+000 -1.3090895e+000 -9.1228390e-001 -6.0354405e-001 -4.3396404e-002  1.5674288e-001 -1.4574832e+000 -1.0903805e+000 -1.2025522e+000 -1.2236260e+000 -7.2818722e-001 -1.0709481e+000 -1.0167022e+000 -1.4401828e+000  3.0210080e-001 -3.8229858e-001 -2.7711893e-001 -6.5667504e-001 -9.3660365e-001 -1.2033058e+000 -1.5987637e+000 -6.2937632e-001 -1.3863360e+000 -1.5999631e+000 -5.1224372e-001 -9.7688270e-003 -4.8270491e-001 -4.2962016e-001 -5.2607408e-001 -2.9618237e-001 -5.9884764e-001  2.4590611e-001 -8.4035181e-001 -3.1641382e-001 -7.3578333e-001 -1.0357668e+000 -1.0171900e+000 -1.4486198e+000 -4.7580851e-001 -3.6627336e-001  8.9748018e-002 -7.3784145e-001 -1.0672481e+000
 -1.3472881e+000 -9.0232471e-001 -1.6289263e+000 -1.1477567e-001 -6.1381164e-001 -1.3097692e+000 -4.4442004e-001 -9.6320335e-001 -6.3644950e-001 -4.1255260e-001 -6.8055912e-001  5.2985754e-002 -6.2615028e-001 -8.2139445e-001 -3.0641678e-001 -6.4180234e-001 -1.0309132e+000 -1.0150812e+000 -6.8263773e-001 -1.4989279e+000 -8.5027883e-002 -9.3217323e-001 -1.6779275e+000  2.4788712e-002 -9.4284684e-001 -2.9995501e-001 -2.7030059e-001 -9.7457782e-003 -1.9845226e-001 -7.0196569e-001 -1.0319031e+000 -1.0317612e+000 -1.3673849e+000 -8.6363820e-001 -1.1926544e+000 -1.0301679e+000 -1.1746730e+000 -3.3003958e-001 -3.3891056e-001 -1.4654644e-002 -3.5123843e-001 -6.3492185e-001  1.2658525e-001 -5.9014957e-001 -5.3560290e-001 -2.9246218e-001 -1.5078792e+000 -5.5453179e-001 -1.5601610e-001 -4.6013089e-001 -5.9280028e-001 -5.2887357e-001 -5.8125822e-001 -8.6604247e-001 -8.4998081e-001 -4.5855294e-001 -1.9827023e-001 -1.3195168e+000 -1.0890264e+000 -2.7397366e-001 -1.2756889e+000 -1.1927284e+000 -9.1650106e-002 -9.4277405e-001 -4.9998932e-001 -1.3564094e+000
 -4.6684317e-001  2.8750838e-001 -1.6184520e-001 -8.7551164e-001 -1.5376480e-001  7.3092367e-001 -1.8779223e-001 -2.5173309e-001 -1.1642081e-001 -4.6005452e-001  1.8176991e-001 -5.3577760e-001  5.2189057e-001  2.9565522e-001  3.2056094e-001  2.4250040e-001 -6.2586956e-002 -6.2202355e-001 -1.1690737e+000 -6.5580328e-001  3.5539698e-001 -4.9746115e-001 -2.7127931e-002  7.9652712e-002 -4.8840157e-002 -1.3015154e-001  5.3980706e-001  2.6878325e-001 -1.9024269e-002  1.6227035e-001 -1.3147994e-001 -3.3898452e-001  3.2512207e-001  6.0105600e-001 -5.5828585e-001 -4.2136985e-001  3.9030432e-001  6.7839369e-002  3.3517898e-004  7.1349485e-001 -5.3423633e-001  2.1049220e-001 -5.2555300e-001  2.9334418e-001 -4.8835766e-001 -4.5270861e-001 -4.8270933e-001 -4.6205166e-002  4.7106431e-002  4.0967360e-001  3.9598884e-001  3.2112183e-001  1.6581573e-001  2.0427492e-001 -2.8980597e-001  1.9880438e-001  1.4005943e-001 -4.1729922e-001 -1.1583412e-001 -1.1996675e-001 -4.7703172e-001 -2.9435764e-001 -5.9226191e-001  8.4656479e-002 -3.7876508e-001 -2.4818129e-001
 -1.8120717e-001  8.1791813e-001  7.7500068e-001  5.6885520e-002  3.7901748e-001  2.7042846e-001 -2.5396747e-001  9.2059476e-002 -1.0604744e-001  3.1807904e-002  8.5347909e-001  7.1760847e-001  6.7891422e-001  8.1021665e-001  6.6929610e-001  4.7270809e-001 -1.8064975e-001  2.4476000e-001 -1.5130689e-001 -3.4330507e-001 -5.3072735e-001  2.1803896e-001  1.7027282e-001  2.4075905e-001  1.0894027e-001  6.5131447e-001  1.8372304e-001 -6.8992903e-002 -1.7325957e-001  1.3589605e+000  2.5540496e-001  9.0424562e-002  1.5741017e+000  8.1576626e-001 -1.4770070e-002  4.9210911e-002  1.3428988e+000 -5.5756373e-001 -3.9614408e-001  2.3350020e-001 -1.8645532e-001  5.2390345e-001 -7.3798706e-002 -4.1326356e-001 -2.0362747e-001  2.7261399e-002  1.1432053e-001  4.2654503e-001  2.3612120e-001  5.2343630e-001  3.3822088e-001  8.1970884e-001  5.8993520e-001  6.1482849e-001 -3.8999215e-001  4.5962626e-001  3.4116870e-001 -2.2073012e-001  1.9113750e-001 -2.2025289e-001  1.1704087e+000  1.6075569e-001 -1.0996444e-001 -1.2317654e+000  5.9928278e-001 -7.3191335e-002
 -1.5662266e+000  7.4844392e-001 -3.9795036e-001  4.4789069e-001  3.2924209e-001 -1.9993772e-001  1.3781959e-001 -3.8762322e-001  8.5035819e-002 -3.8478679e-001  7.4287717e-001 -2.2453597e-001  4.2203302e-001  1.9326859e-001 -2.1258842e-001  2.0920403e-001 -2.7439523e-004  1.4211439e-001 -3.1527567e-001  3.7037492e-001 -5.1880266e-002  2.7784081e-002  8.7039891e-001  3.2857293e-002  1.7131492e-001  4.2335038e-003 -3.4763485e-001 -1.1793909e+000 -3.9398834e-001  9.2740605e-001 -6.9855603e-001  2.9663939e-001  8.9128321e-001  7.0088281e-001 -1.7978606e-002 -7.9787590e-001  1.2261452e+000 -6.9743976e-001 -1.2297985e+000 -4.3283841e-001 -2.3489848e-001  8.2425615e-002 -2.1787661e-001  2.9894283e-001 -2.7088028e-002  2.9276985e-002  2.2205424e-001  8.1447665e-001  2.9959532e-001  9.6962607e-001  2.7570834e-001  2.3325566e-001 -6.0902828e-002  4.3213254e-001 -7.0305767e-001  8.6123525e-001 -6.7040947e-001 -3.3152316e-001 -3.6188731e-001 -1.8615333e-001 -1.0610974e-001 -2.1174523e-001  2.1573195e-001 -7.4237173e-001  6.2255022e-002 -1.7082333e+000
 -1.8868861e-001  9.3410920e-001 -6.6725696e-001 -4.4558251e-001  4.6286734e-001 -2.0999938e-001 -5.1700179e-001 -1.8267270e-001  7.4226192e-001 -2.3525170e-001  9.7038912e-001 -4.3269383e-001 -2.7460417e-001 -3.5589750e-001 -3.9749350e-001  9.3294097e-002 -3.1398118e-001  6.2926334e-001  1.0488579e+000  3.5670891e-001  2.0813383e-002  4.0426502e-001  1.1776125e+000  3.1892477e-001  4.5832496e-001  5.1215047e-001 -5.9181603e-001 -1.2584383e+000 -7.4020166e-001  1.0606896e+000 -6.7754652e-001  2.7897864e-001  1.6947932e+000  3.4581212e-001 -1.2994134e-001 -7.2905545e-001  1.5469853e-001 -8.5864787e-001 -1.3772121e+000 -1.2700440e+000 -4.6043895e-001  3.5864864e-001 -1.6353413e-001  9.9178104e-001 -2.4328629e-001  9.9510756e-001  4.8059699e-001  2.9115872e-001  6.7711028e-001  1.9600853e-001 -3.8784087e-001 -4.1837691e-001 -3.2376538e-001 -2.4488933e-001 -4.5200258e-001  4.5483126e-001 -5.5186400e-001 -1.7926786e-001 -7.6607957e-001 -2.9381620e-001 -4.3263210e-001 -1.0382353e-002 -2.4214513e-001 -2.8623282e-001 -1.7954620e-001 -1.5116265e+000
  1.7272558e+000  1.1501076e+000  5.4165417e-001 -3.3724098e-001  3.7079474e-001  6.2058528e-001  4.0644919e-001  2.6475721e-001  6.0979320e-001  5.5233185e-001  1.9193934e+000  5.2627355e-001  7.1481793e-001  1.6358318e-001  1.1995992e-001  4.1907262e-001  6.9731621e-001  1.0181854e+000  1.7225624e+000  1.2951557e+000  4.4392695e-001  4.3630419e-001  1.1680860e+000 -6.4751650e-002  7.5825572e-001  1.6601928e-001 -2.7711082e-001 -3.4959192e-001 -4.7979820e-001  5.6717067e-001  5.3697763e-002  4.2772647e-001  1.2763974e+000  1.1263873e+000 -2.6802385e-001 -2.6684198e-001  6.9431231e-001  3.8432260e-002 -4.1121188e-001 -4.6570368e-001  9.5587267e-003  1.1520614e-001  1.9941784e-001  1.0526675e+000 -3.9353410e-001  6.2426225e-001  7.9082514e-001 -1.9684625e-001  2.1768782e-001  6.2417964e-001  1.1366500e-001  5.0319340e-001  5.9953670e-002  3.1765075e-001  1.0003881e+000  1.1867555e+000  1.6356690e-001  1.9716151e-001  9.4191872e-002  5.5744608e-001  1.4793161e+000 -1.6012808e-002 -1.2442200e+000  1.2890191e+000  2.3045386e-001  4.4122173e-001
  6.2129083e-001 -8.8429974e-002  4.5888616e-001  1.1927868e-001  3.5084494e-001  8.9134884e-002  3.6246130e-001  1.8250833e-001  5.1831612e-001  3.2228198e-001  1.1355056e+000 -4.8929313e-001  1.2952029e+000  4.9238458e-001  1.3199935e-001  2.7742555e-001  8.4967890e-001  1.8655055e+000  6.4329405e-001  9.6115817e-001  2.5295690e-001  5.1665001e-001  1.2491196e+000  1.3792424e+000  9.4636172e-001  4.0865036e-001  1.7704776e-001 -1.5885361e-001 -1.0427855e+000  8.8248838e-001  9.1880572e-001  7.5065906e-001  4.3957017e-001  5.6946344e-001  2.2930956e-001  8.2969025e-001  8.4761007e-001 -9.3531102e-001  1.8971004e-001  1.6616157e-001 -1.1385503e-001  7.4318241e-001  1.0881342e+000  8.4327064e-001  2.6565902e-001  6.4085541e-001  7.5102551e-001  6.2799984e-001 -2.1778442e-001  8.3948490e-001 -8.8113539e-002 -1.4886776e-001 -2.4314353e-001  2.9855167e-001 -1.1038183e+000 -1.6370902e-001  5.3425831e-002  3.9620367e-001 -6.8414031e-002  4.4670867e-001  6.2681930e-001  2.7396244e-001  1.4459594e-001  8.9483593e-001  1.3256080e-001  8.7759814e-001
 -4.4977026e-001  9.1218806e-001 -1.4717378e-001  1.2077362e-001  1.6544461e-001  1.1165107e+000  6.6763044e-001 -1.1153088e-001  4.6714919e-001  3.5753054e-001  1.8476731e+000  2.0398830e+000  1.7905356e+000  1.5427873e+000  1.1740120e+000  9.8048202e-001  1.2311620e+000  2.6126229e+000  1.5311663e+000  1.3326121e+000  9.8669490e-001  8.9798053e-001  1.5204635e+000  1.1193327e+000  1.1252012e+000  6.3249054e-001 -2.2971097e-001 -1.1548407e+000 -1.1152047e+000  6.8606044e-001  1.1706926e-001 -8.1249576e-002  4.7163828e-001  7.0545567e-001 -1.0162058e-001 -5.6917214e-002  8.1218953e-001 -1.6288585e+000 -1.4067078e+000 -6.1156960e-001  2.3987771e-001  5.6294346e-001  9.6625709e-001  1.7269042e+000  4.4567391e-001  8.7843204e-002  7.0029821e-001  5.0729882e-001  6.2200150e-001  1.6534866e-001  8.5456328e-001  1.1189373e+000  4.0657799e-001  9.9798039e-001  1.0120083e+000  3.0533306e-001 -7.9894514e-001  5.3538041e-001 -3.4429535e-001  4.9486738e-001  1.5170495e+000 -3.7127865e-001 -1.0809562e-001 -1.0869546e+000  2.2796547e-001 -1.0396324e+000
 -6.4605818e-001  9.0417198e-001  9.2230687e-001  1.4127217e+000  1.1425994e-001  4.0696439e-001  2.0747835e-001 -8.8135599e-001  1.0449087e-001 -1.1997192e-001  5.6188621e-001  9.3676636e-001  1.2254591e+000  1.3001268e+000  2.1372059e-001  3.0731429e-001  6.5562348e-001  1.7510871e+000  1.4070831e+000  1.0706130e+000  7.6712368e-001  3.1568948e-001  5.7825938e-001  7.3102668e-001  5.8875220e-001  2.5012978e-001 -1.6133318e-001 -1.5466619e+000 -9.1730721e-001 -5.6661899e-001 -1.3274167e-001 -9.9299026e-002 -2.2414565e-001  5.1714380e-001 -4.1232691e-001 -6.4750554e-001 -2.5307038e-001 -5.4159551e-001 -1.5272828e+000 -5.1334292e-001  2.7578262e-002  2.6185955e-001  9.6983512e-001  7.2624645e-001  8.2310087e-001  1.8932434e-001  6.8746606e-001  1.1971791e+000  1.0079461e+000  3.0423723e-001  1.1801339e-001  6.1566509e-001  1.1520749e-001  8.2988888e-001  1.2443460e-001  4.4877147e-001 -8.1392633e-001 -1.9965686e-001 -6.9930259e-001  1.0778277e-001  1.1398629e+000  5.4208859e-001  6.7145547e-001  1.5226930e-001  5.2477822e-001 -5.2057045e-001
 -4.7913606e-001 -2.3494730e-001  1.1080609e+000 -2.2847550e-001 -1.1747613e-001 -1.0246495e+000 -1.5809048e-001 -1.0407782e-001  1.2620687e-001  5.7359452e-002  4.6887580e-001  8.0732869e-002  4.9886846e-001  1.8421412e-001  5.5638911e-001  5.8514412e-001  2.8466600e-001 -5.6676899e-001 -4.2721033e-001 -9.6035972e-002 -6.4537008e-001 -5.0879627e-001 -6.7909220e-001 -1.0050131e+000  1.2435887e-001  5.5398876e-001 -2.2340044e-001 -7.7226167e-001 -6.6410016e-001  2.4505979e-001  1.2230206e-002  3.9910403e-001  4.9326613e-001  9.6476746e-001  1.0719903e+000  7.1983216e-001 -4.0261792e-001 -8.9647877e-001 -7.8023243e-001 -1.7362630e-002 -4.6795519e-001  1.8602580e-001 -3.7268972e-001  5.4844377e-001 -1.6071237e-001  3.7208724e-001  2.8769837e-001  6.1820861e-002 -2.3057226e-001  4.8880639e-001  5.0408927e-001  4.4693811e-001 -4.0423665e-001  1.5951522e-001  2.6503369e-001  5.1135654e-001  8.2961205e-003  4.1387575e-001 -2.1587040e-002 -2.5183155e-001 -8.8206975e-001 -5.5600057e-001  6.0303928e-001  1.7459589e-001 -3.8370634e-001  4.6944283e-001
 -3.3216640e-001  4.0190687e-002 -9.1061905e-001  7.3504045e-001  2.7522817e-001  4.7708845e-001  2.8382898e-001 -6.5986230e-001  3.3231683e-001 -8.4702224e-003 -5.2854439e-001  1.7983320e-001  1.7657598e-001  5.7330363e-002  7.2407730e-002  1.5428142e-001  4.5191925e-001  7.5496988e-001  4.6226625e-001 -5.0203864e-001 -1.1651519e-001 -2.7806459e-001 -5.9547956e-002  5.5864971e-002  2.3098726e-001 -9.8776753e-002 -4.0166870e-001 -6.4634483e-001 -1.0606034e+000 -2.8932886e-001 -8.1630877e-001  1.5921820e-001 -1.5800272e-001 -5.6940157e-002  9.2984143e-001 -3.4886776e-001 -1.9062054e-001 -9.5807279e-001 -9.9199804e-001 -1.0309153e+000 -6.4869721e-001  2.5034127e-001 -2.2075747e-001  6.6445776e-001  4.7086932e-001  9.5387739e-001  1.4207037e-001  1.1906566e+000  8.2122289e-001  2.4478482e-001 -2.9638061e-001 -2.4896484e-001 -2.5530994e-001  1.1378881e-001 -6.1700771e-002  6.9943172e-002  3.8495264e-001  2.5970390e-001  2.5152967e-001  6.5995600e-003 -4.7171237e-001 -4.2098442e-001  1.0398706e+000  2.4204994e-001 -4.3529395e-001 -7.7326026e-001
 -8.6772327e-001 -4.4856534e-001 -6.6420015e-001  9.6604973e-001 -5.8925965e-001  4.7887516e-001 -1.0935135e-001 -3.1014532e-001  7.1166685e-003 -3.6521854e-003 -1.2070420e-001  5.2757010e-001  2.8371119e-001  3.0546568e-001  6.8489798e-001  3.9857045e-001  5.6998094e-001  9.5999432e-002  5.2953594e-003 -3.7692000e-001 -8.2319861e-001 -4.7445869e-001 -1.6177065e-001 -3.7238721e-001  2.3258094e-002 -3.0020018e-001 -2.9879133e-001 -9.2645551e-001 -1.1091799e+000 -8.2251395e-002 -3.9238411e-001 -4.8242440e-001 -4.0418566e-001 -6.1804021e-001 -4.8403383e-001 -9.7178423e-001  1.1015704e-001 -1.5263063e+000 -1.5601883e+000 -5.7941850e-001 -6.9507994e-003 -2.0801497e-001  2.4105214e-001 -6.4443649e-001  3.1840073e-001 -7.8286047e-002 -2.1476395e-001  6.3306760e-001 -2.5546488e-001  3.2169623e-002  7.6997197e-002  4.0617973e-001  2.8625631e-002  2.1576009e-002  9.4370694e-001  5.6793397e-002 -6.8652643e-001 -2.2606236e-001 -9.3392015e-002 -5.8551675e-002 -5.4531105e-001 -6.9822546e-001  9.0123170e-001 -1.1662678e+000 -5.6705382e-001 -9.6115622e-001
 -1.1689268e+000  4.9141153e-001 -6.9033743e-002  1.4126246e+000  1.8754027e-001  5.2532514e-001  1.1902374e+000 -1.0446729e-001  7.6703072e-001  4.9161533e-001 -8.2881150e-001  8.3826692e-001  1.1411055e+000  7.2659170e-001  4.5804618e-001 -1.6673465e-001  1.3781695e+000 -5.3854333e-001  2.5203652e-001 -1.4217977e-001  1.9197599e-001 -8.1469529e-001 -5.2543459e-001  4.3224377e-001  8.7760276e-003 -3.2092803e-001  4.7062810e-001  3.6917671e-001 -1.8897111e-001 -7.8580647e-001  4.8209012e-002 -7.7997893e-001 -2.1891884e+000 -6.9631064e-001 -6.3739062e-001 -2.6635403e-001  1.4345675e-002 -5.9235360e-002 -7.1732592e-002  4.3019956e-001 -3.6383780e-001 -2.9323294e-001 -3.5126762e-001 -3.6612032e-001 -4.2863961e-003  8.1291136e-001  9.1189816e-001  5.9395447e-001  7.6219666e-001  6.0413151e-001 -2.0054787e-001 -4.5298873e-002  2.6301568e-001  2.9128636e-001  2.2484748e-001  2.1395960e-002  2.0370324e-001  8.0505509e-002  3.1538052e-001  1.3469580e+000  3.4283003e-001  7.3943001e-002  9.9517388e-001 -2.2325680e-001  1.5157467e-001 -7.1366154e-001
 -1.4832935e+000 -2.0177199e-001 -5.5952846e-001  1.6289508e+000 -1.2887930e-002 -2.2246163e-001  6.2973455e-001 -3.3650282e-001  4.4184340e-001  5.8932710e-001 -9.9313542e-001 -3.4934274e-001  1.6469720e-001 -4.6404621e-002 -1.5033097e-001 -3.7872565e-001  8.5192932e-001 -8.5057226e-002 -2.2939718e-001 -1.4572639e-001 -3.2725056e-001 -8.9970278e-001 -1.0880498e+000 -1.9284024e-001 -3.5623180e-001 -4.3938354e-001  4.0448113e-001  5.8992474e-001  1.0318138e-003 -5.7194314e-001  3.1974226e-001 -5.6436783e-001 -1.9650549e+000 -1.3185926e+000 -6.5303323e-001  6.3858052e-001 -2.7846985e-001  4.2537033e-002 -1.9545180e-001  3.2407043e-001 -8.6575508e-001 -3.2217325e-001 -8.2160087e-001 -1.4027514e+000 -4.4025251e-001  1.4904703e-001  2.0193325e-001  6.8166886e-001 -4.2834863e-001 -8.8181004e-002 -4.3158858e-001 -3.1043979e-001  1.4928902e-001 -1.5406916e-001  8.2185165e-002 -5.9913692e-001  5.6731121e-001  5.0513807e-001  1.6545331e-001  9.4019185e-001 -4.2886185e-001  3.2967148e-001  3.6406706e-001 -7.3590481e-001  6.8274776e-001  3.9279377e-001
 -1.3479815e+000 -7.5060667e-002 -8.6450456e-001  1.3117287e+000  3.1012580e-001  3.1179199e-001  1.2852951e+000 -1.8852215e-002  3.8485198e-001 -1.0675374e+000 -9.4295709e-001  5.4191757e-001  6.4324199e-001  3.6288267e-001 -2.4541468e-001  1.7655459e-001  6.4555814e-001 -2.4883301e-001  9.5232311e-002 -1.4318454e-001  8.7255469e-002 -6.8554654e-001 -5.7587453e-001 -2.7790857e-001 -3.5599443e-001 -7.1555669e-001  1.5618502e+000  1.4003241e+000  1.0702469e+000 -6.2866455e-001  5.9308839e-001 -4.8192120e-001 -6.2962701e-001 -1.2440904e-001 -5.2776991e-001  3.9526638e-001 -6.9078763e-001  7.3874827e-001  5.8286055e-001  9.4114568e-001 -4.1446128e-001 -3.2640987e-001 -4.4865704e-001 -6.8360733e-001 -4.5882942e-001 -1.0836532e+000 -1.3600111e-001 -1.4409790e-001 -4.6088947e-001 -6.9335113e-001 -3.8734472e-001 -8.9494043e-001 -6.0427985e-001 -6.6838614e-001 -6.8008385e-001 -1.4325358e+000 -2.2424805e-001 -5.0008513e-001 -1.5568562e-001  6.8072314e-001 -8.5568098e-001  1.4343502e-001  1.6861771e+000 -1.3759139e-001 -1.1429495e+000 -1.2367160e+000
  4.2545430e-001  9.7382070e-001 -1.0717371e+000  1.4692717e+000  9.3379894e-001  1.5866137e+000  1.0249712e+000  1.0214858e+000  5.4736709e-001  1.8161231e-001  7.6873500e-001  7.7674689e-001  7.6440518e-001  2.4549353e-001 -6.3180708e-002  9.7939510e-002  4.1767762e-001  1.8574666e-001  4.2019518e-001  6.6205729e-001  2.0666856e-002  7.9919501e-002 -3.9708027e-001 -1.2377910e-001 -9.5496621e-002  1.5154005e-001  1.9771848e+000  1.4532097e+000  3.3231048e-001 -1.6047518e-001  1.0250848e+000  5.3335710e-001 -4.2519417e-001 -2.0185214e-001  5.2985488e-001  5.9496541e-001  6.8967750e-001  1.6152237e-001  9.2600717e-001  1.0995944e+000  8.7908294e-002 -3.1246216e-001 -2.6324956e-001 -7.0783862e-001 -1.5740884e-001 -1.3078639e+000  4.7119127e-001  2.1372468e-001  5.3105837e-001 -1.8842615e-001 -2.1625327e-001 -4.4923893e-001 -3.9726577e-001  3.7830253e-001 -1.6389356e-001 -5.9307642e-001 -3.6473423e-002 -5.6014857e-002  4.8489634e-001  5.7869260e-001 -7.1839058e-001 -9.6147222e-002  2.6212543e+000 -6.1782636e-001  1.7929028e-001 -7.0828234e-001
 -5.7944631e-001  1.1719052e+000 -6.9539455e-001 -2.8969480e-001  9.4323998e-001  9.3389269e-001  1.2186508e+000  1.5602351e+000  9.3855002e-001 -1.0475127e-001  9.1125250e-001  2.8188990e-001  9.1515555e-001  8.2454454e-001  1.2137453e+000  1.2760315e+000  5.8891319e-001  1.0387796e-002  5.6009346e-001  9.1128992e-001  6.7912055e-001  4.1441091e-001  6.6700936e-001 -5.8419676e-001  6.0686042e-001 -1.4326272e-001  1.8921498e+000  1.2155041e+000  1.4528317e+000  1.0945647e+000  2.6367317e-001  9.1063034e-001  5.6603547e-001 -5.0690061e-001  6.6511938e-001 -4.3880046e-001  9.8322735e-001  5.6604651e-001  1.0141666e+000  1.8818454e+000  8.9091042e-001  2.4655582e-001  2.0872954e-001 -2.3831247e-002  6.5717140e-001  4.7040622e-001  4.5341633e-001  3.6132757e-001  4.1864107e-001 -1.3530703e-001  2.6063494e-001  2.4955495e-001  9.1078995e-002  7.2931017e-001 -3.1569205e-001 -1.1857223e-001 -7.6611427e-001  3.9383978e-001  1.0650392e+000  1.1287291e+000  7.5839939e-003  1.0349513e+000  7.1453005e-001  1.6851550e+000 -1.9939682e-001  2.7252353e-001
  7.3993576e-002  5.3823611e-001  1.9534186e-001  5.3873360e-001  6.0176466e-001  1.1084853e+000  1.3712087e+000  8.7075320e-001  9.8973693e-001 -1.2254950e-001  6.1390982e-001  1.3833670e+000  1.3498177e+000  1.0755455e+000  1.2436122e+000  1.1526741e+000  5.6086348e-001  6.2406268e-001  6.9802494e-001  7.4593421e-001  7.3363604e-001  4.8336120e-001 -5.4913793e-001 -6.2816892e-001  1.2526384e-001 -1.7924702e-001  1.8037307e+000  1.8634553e+000  1.5958851e+000 -1.6352703e-001 -4.2864505e-002 -2.5208955e-001 -6.2793249e-001 -3.8028633e-001 -2.0599242e-001 -6.8796108e-001  2.8445220e-001  9.3381125e-001  1.6434750e+000  1.5254465e+000 -3.5564343e-001  1.2366152e-001 -1.4113286e-001  1.4873827e-001  8.6133950e-002  4.7900801e-001  4.2801668e-001  5.3671785e-001  3.0406505e-001 -6.5228830e-001  1.5433893e-001  1.6947772e-001  3.5259305e-001  7.3056218e-001  5.8214255e-001 -3.5294991e-001 -1.7762979e-001  3.5692386e-001  3.8915539e-001  1.3802440e+000  2.5917279e-001  6.1734364e-001  7.1930986e-001 -2.1637062e-001  1.8166530e-001  2.6472744e-001
  1.0320436e+000 -8.6590941e-001  5.6259758e-001  1.1990438e-001 -4.2448143e-001  1.1899606e+000  7.3016780e-001 -1.2489967e-003 -4.0584186e-001 -4.9627391e-001 -8.3087287e-002  1.2379656e+000  1.6627020e-001 -7.7120481e-002 -1.3447156e-001 -1.9363314e-001  1.9706399e-002 -6.3898620e-002  5.3378744e-001  1.7334430e-001 -5.1777540e-002 -5.4977258e-001 -8.3203203e-001  1.0064733e-001 -2.3519289e-001 -4.7838762e-002  6.2432718e-001  7.7142325e-001  5.8451316e-001 -9.2222853e-001 -6.9765055e-001 -4.4428927e-001 -9.8459738e-001 -1.3118321e+000 -4.4490416e-001 -9.6356922e-001 -1.0084797e+000  3.7725447e-001  1.3691381e+000  2.3689451e-001 -2.8634506e-001 -7.7579083e-001 -3.4887934e-001 -6.7337690e-001 -5.7575860e-001 -4.3267021e-001 -6.7533811e-001 -1.0908975e+000 -6.2881561e-001 -3.1302930e-001 -8.2673930e-001 -5.5044098e-001 -3.0517275e-001 -5.1664205e-001  1.3316151e-001 -5.4044863e-001 -2.2386059e-001 -1.1418762e+000 -4.9731394e-001  6.6335220e-001  6.5235186e-001 -8.7529474e-001  7.2775935e-001 -3.0605081e-001 -1.0424236e+000  3.7395562e-002
  9.3357615e-001 -3.4876000e-001  7.6042709e-001  7.1027711e-001  3.1902486e-001  1.6352971e-001  1.1219342e+000 -5.5268645e-002  3.4508657e-001 -9.6527471e-003  1.9694745e-001  6.0318709e-001  6.1031637e-001  3.7995605e-001  2.8351165e-002 -9.8247001e-002  5.5096815e-001 -1.4759642e-001  8.0296187e-002 -1.6512724e-001 -7.4099343e-001  2.3111880e-001  3.3972263e-001  9.9721027e-002  6.6970155e-002  7.3704597e-001  7.0515601e-001  5.9389409e-001  3.9153468e-001 -5.8846619e-001  1.2639987e-001 -5.0109296e-003 -5.3692884e-001 -1.1986941e-001  1.3857254e-001  3.5611955e-001 -3.0895456e-001  4.8062286e-001  9.1449700e-001  4.3057521e-001 -4.2495801e-002 -3.7579912e-002  2.1257284e-001  9.6999387e-001 -1.3362285e-001 -2.4257190e-001  6.5010355e-002  3.6065666e-001 -2.0098549e-001 -2.0705382e-002 -1.2122637e-002  2.7288996e-002 -2.1871164e-001  4.2592547e-001 -1.3441707e-001  2.2817306e-001  3.0795291e-001 -3.2628659e-001 -2.2293922e-001  4.8550622e-001 -1.9623642e-001  7.1888678e-002  8.1718836e-001 -9.3979046e-001  3.0620795e-001 -2.5663034e-001
 -5.1439162e-001 -3.5252080e-001 -3.3624570e-002  7.9310938e-001  8.1435393e-001 -7.4025367e-001  1.0151950e+000  1.2634643e+000  2.3563552e-001 -1.7369634e-001  5.3081268e-001  4.2500749e-001  4.1067388e-001  5.5144873e-001  1.6478666e+000  1.3613956e+000 -2.5630427e-001  7.1741449e-001 -1.3075037e-001  1.1680337e-001  7.3617554e-001  3.9778978e-001 -1.1739596e-001  2.4258392e-001  1.1392827e-001  6.6500459e-001  1.1042425e+000  1.0810670e+000  3.6171325e-001  1.3773655e+000 -1.6481652e-001  5.5963735e-001  1.3526110e+000  9.9476031e-001  7.3635610e-001 -3.2311569e-001  2.1178883e-001 -1.9554197e-001  3.9004892e-001  7.4362790e-001  6.5388657e-001  4.0396231e-001  1.1156618e+000  7.6883750e-001  8.4904762e-001  1.5967191e+000  1.0515796e-001  1.5544087e+000  1.8720837e+000 -1.0737455e-001  1.0637585e+000  1.0867656e+000  7.2196013e-001  9.3249714e-001  4.6912343e-001  3.2070918e-001 -6.0760672e-002  4.3316449e-001  7.0689469e-001  6.0948918e-001  3.0266742e-001  6.0678978e-001  4.1544144e-001  5.7518595e-001  1.2019664e-001  2.0415537e-001
  6.5103818e-001  2.9222931e-001  7.2799299e-001  1.2996850e+000  1.0037143e+000 -2.7042765e-001  8.5469978e-001  1.0255827e+000  1.0155666e+000 -2.0882574e-002  4.7484958e-001  4.0376338e-001  1.0533103e+000  9.3334909e-001  1.1764847e+000  5.5780571e-001 -1.1575767e-002  4.2762208e-001  5.3880621e-001  4.3869731e-001 -6.3386537e-002  3.6729318e-001  9.6417673e-001  1.8825249e-001  2.5318867e-001  4.6376059e-001  9.8147120e-001  4.9831898e-001  3.3555446e-001  6.1144525e-002 -1.3967788e-001  2.2929377e-001 -2.0285964e-001  9.7722914e-001  6.3528300e-001  3.6192683e-001  1.2844305e-001 -2.9271785e-002  5.4881188e-001  6.8000524e-001 -1.7601542e-001  4.9244101e-001  3.4736191e-001  9.8978586e-001  3.9955711e-001  9.4383993e-001  9.7763548e-001  2.1851653e+000  1.8644922e+000  2.4650068e-001  1.0717045e+000  9.6342665e-001  1.1704553e+000  1.4381623e+000  1.8537928e+000  9.9436555e-001  4.9287689e-001  1.3846968e+000  7.9993884e-001  6.5613331e-001  1.0310601e+000  1.1862872e+000  6.7422045e-001  1.3950639e+000  5.9024863e-001  5.8282421e-001
  3.4747111e-001  5.8012706e-001 -8.7703728e-002  1.3951137e-001  2.8311734e-001  6.5810979e-001  5.8269032e-001  5.5194034e-001  2.2585319e-001  4.6819753e-001  6.0437173e-001  1.8223444e-001  4.1320052e-001  6.0786361e-001  2.9912861e-001  4.6127046e-002  5.5411524e-001  1.0879165e+000  7.8488907e-001  8.5799359e-001 -3.0682508e-001 -5.4405776e-002  1.0302579e+000  7.6767590e-001  4.5769393e-001  7.6542048e-001  5.7134744e-001  4.4198512e-001 -5.4744564e-001 -7.6157443e-001  6.8984666e-001  5.6896756e-001  3.2043804e-001  3.4154563e-001  7.8465853e-001  7.4120230e-001 -4.1358939e-001 -6.1975941e-001  6.3888416e-001  9.5889237e-001  2.8192466e-001  1.5656762e-001 -1.9662770e-001  4.2374607e-001  6.2060535e-001  1.5726759e-001  7.7440776e-001  1.1178377e+000  6.6607483e-001  6.3589449e-001 -2.8801006e-002  2.5937103e-001  4.8148108e-001  5.6234574e-001  1.2258224e+000  5.5078776e-001  7.4314873e-001  2.5173672e-001  4.2919331e-001  1.2334252e-001  1.2222784e+000  1.3586108e+000  9.0703461e-002  2.8560728e-001  8.9669944e-001  4.9128967e-002
  9.3450554e-001  1.3482062e+000  5.3807036e-001  1.7880796e+000  1.4881851e+000  1.3312080e+000  1.3570760e+000  1.3868176e+000  1.2497230e+000  8.3363512e-001  1.2456007e+000  7.9548642e-001  1.5292680e+000  1.4487317e+000  2.6107646e-001  3.7349993e-001  6.4939942e-001  1.3342496e+000  1.5731625e+000  1.4243952e+000  6.4232728e-001  8.2316175e-001  1.8718175e+000  7.6473827e-001  9.9068978e-001  4.8189365e-001  1.7695287e+000  8.0880029e-001  3.1764962e-001  7.2757928e-001  1.0109278e+000  1.2081490e+000  1.0953193e+000  1.6817523e+000  1.1678694e+000  9.7003428e-001  1.4633904e+000 -9.9097322e-002  9.4308990e-001  1.7194537e+000  1.6520605e-001  7.7828629e-001  5.5539250e-001  1.1764900e+000  3.6335456e-001 -1.3149683e-001  1.3292040e+000  1.4008201e+000  6.3495427e-001  6.4914426e-001  5.9569071e-001  6.8535364e-001  1.4557559e+000  9.3683196e-001  1.3655666e+000  9.1996981e-001  1.0192252e+000  1.4455389e+000  1.3242126e+000  1.1836903e+000  2.3929270e+000  1.1532363e+000  1.2872662e+000  1.1825466e+000  1.4419609e+000  4.2560867e-001
  8.2657605e-001  7.6362884e-001 -4.3853104e-001  1.0356417e-001  6.7404448e-001  1.2310700e+000  1.1219728e+000  2.9418097e-001  6.2780792e-001  5.7471108e-001  8.1900445e-001  9.3196827e-001  1.3079868e+000  9.8396083e-001 -2.0308252e-001  1.7152933e-001  8.1613333e-001  8.3430807e-001  1.6225131e+000  9.9298394e-001  9.8577143e-001  1.1091519e+000  2.1370567e+000  8.9520470e-001  1.0603887e+000  6.5000093e-001  2.3797114e-001  5.9501687e-001  8.7299244e-001  1.8149217e-001  8.2628194e-001  6.6404380e-001  1.0504205e+000  1.0515346e+000  5.8532132e-001  3.9357049e-001  8.8023276e-001  4.5956295e-001  1.0233136e+000  7.6375262e-001  3.4641110e-001  5.6801408e-001  1.6210765e+000  2.5965777e+000  6.8169891e-002  5.9421127e-002  8.7818346e-001  3.5685007e-001 -3.8558982e-001  5.3926507e-001 -5.2584425e-002 -3.1232790e-001  3.1245534e-001  4.2059720e-001 -9.5277931e-002  9.5721069e-002  5.7872282e-001  3.6939118e-001  4.2161415e-001  6.1065968e-001  1.2544604e+000  7.1141279e-001 -1.2470561e-001 -3.8932344e-001  3.9643801e-001  5.0166893e-001
 -1.2667882e+000  9.6184032e-001  1.3787573e+000  1.2982573e+000  7.7343655e-001  9.5281211e-001  1.5637566e+000  8.0082572e-001  2.7168313e-001  8.1143613e-001  9.0817283e-001  5.9764887e-001 -2.0698537e-002  7.8878772e-001  1.7178958e-001  2.3022293e-001  2.7767927e-001  1.2628627e+000  7.4776562e-001  8.3320485e-001  8.5765173e-001  8.3591999e-001  1.7176504e+000  1.0626183e+000  6.2194810e-001  1.4111296e-001  1.4261252e+000  1.3916230e+000  1.7991257e+000 -4.6571747e-002  1.0651439e+000  1.0009888e+000  8.0737628e-001  8.2374919e-001  9.7136131e-001  6.5928222e-001  1.0394771e+000  1.3773250e+000  1.1435428e+000  1.3305754e+000  7.8320759e-001  7.2701347e-001  1.1488092e+000  1.9298360e+000  9.5495607e-001  4.6860967e-001  7.4639300e-001  7.2871168e-001  6.7541188e-001  4.4405410e-001  3.4872533e-001  4.4427538e-001  5.0033242e-001  4.9022620e-001  5.5695882e-001  6.1205141e-001  9.1493172e-001  1.1921879e+000  3.3718200e-001  1.3739618e+000  4.2520650e-001  1.1655441e+000  1.0151320e+000  9.3965124e-001  1.3237669e+000  1.2620866e-001
 -7.3154590e-001  9.1484298e-001  8.2329222e-001 -6.3376228e-001  5.7637927e-001 -5.6979795e-001  1.1442407e+000  2.0166316e-001  4.0595188e-001  5.5250757e-001  2.2805923e-001  1.1529474e-001  3.6527583e-001  2.7107151e-001 -1.2617832e-001 -1.9067637e-001 -2.3025291e-001  3.0956482e-001  8.2291150e-001  9.4907281e-001  5.8774989e-001 -1.2392493e-001  1.1771248e+000  5.7269199e-001  5.0826187e-001  1.4010790e-001  8.1379996e-001  4.4519807e-001  8.1435830e-001  1.8793221e-001  6.2796108e-001  5.9051991e-001  8.4869598e-001  8.0897932e-001  6.7832088e-001  1.1215022e+000  2.9911343e-001  6.8809081e-001  4.1046755e-001  7.2674116e-001  7.8643652e-001  8.6925247e-001  1.3376337e+000  1.0013213e+000  1.0036687e+000  1.2345782e+000  1.2065107e+000  7.3309285e-001 -3.2427009e-001  4.5564376e-001 -1.6361684e-001 -2.0610362e-001 -1.0162093e-001  4.3446685e-001 -1.6213590e-001  3.2306166e-001  4.8858636e-001  3.9449442e-001  1.8573812e-001  8.1291723e-001 -4.6584180e-001  1.0501713e+000 -6.3939549e-001  1.0351728e+000  1.3453437e+000  9.1709597e-001
 -8.2305603e-001  7.1165430e-001  1.4433912e+000  1.7666854e+000 -2.7007519e-001  4.7011583e-002  1.0043858e+000  4.9952435e-002  5.6478976e-002  4.7400382e-001  3.9398913e-002 -1.0901676e-001 -4.5759594e-001 -4.3233596e-001 -5.6982020e-001 -1.4821877e-001  2.7371351e-001 -5.3358427e-002  3.8191895e-004  4.4112093e-001  1.2723537e-001 -1.5592072e-001  4.8855126e-001  1.2809509e+000  1.9642501e-001  3.0751053e-001 -9.5631180e-002 -2.2929617e-001  4.0882786e-001 -3.0880955e-001  2.5806001e-001  2.9183276e-001 -2.4501739e-001 -3.0155866e-002  5.1675644e-001  5.1001664e-001  1.8700133e-001  4.2683860e-001  3.3921499e-001  6.0433663e-001  1.2542708e+000  3.4724111e-001  1.7494193e+000  8.3266639e-002  1.7578166e-001  1.6917872e+000  7.0308019e-001  2.7756803e-002  2.7544645e-001 -4.8872985e-001 -9.9933465e-002 -4.2342537e-001 -3.2431398e-001  8.9520948e-001  1.8847685e-001  1.2904240e-001  1.4811004e-001  5.6155715e-001  3.5936380e-001  7.7882361e-001  3.3951432e-001  6.8830620e-002  1.0779899e-001  1.5525104e-002  1.2869873e+000  6.2276695e-001
 -7.1140330e-001 -5.4010510e-001 -9.5117835e-001 -3.4513255e-001 -7.2459250e-001 -1.0560691e+000  3.1663163e-001 -2.8225840e-001 -4.7102689e-001 -3.7570199e-001 -6.2053438e-001 -1.0620710e+000 -1.1595494e+000 -1.2157348e+000 -1.0776157e+000 -7.8880668e-001 -3.8038042e-001 -9.6293089e-001 -5.9766377e-001 -1.5977426e-001 -9.6235027e-002 -1.2094589e-001 -9.5984579e-001 -1.1411431e-001 -2.8528138e-001 -5.4147555e-001 -3.8269910e-001 -5.0304268e-001 -1.3242705e-001 -1.3113805e+000 -1.2792215e+000 -1.8773641e-001 -1.2188346e+000 -1.2309454e+000 -1.0793932e-001 -1.0436342e+000 -1.0670633e+000  9.7724726e-002 -2.5756537e-001 -6.3513068e-001  4.4567679e-001 -4.6708927e-001  1.2047618e-001 -1.6187661e-001 -4.6640702e-001 -2.4937431e-001 -4.4965939e-001 -1.6725493e+000 -4.9939279e-001 -1.6115000e-002 -7.4972296e-001 -9.5778917e-001 -1.0040988e+000 -3.1536513e-001 -8.7575393e-001 -1.1839464e+000 -7.9088043e-001  1.6943834e-001 -4.3705786e-001 -4.4446462e-003 -1.6292925e+000 -8.7765950e-001  4.9226925e-001  4.0475098e-001 -6.2674960e-001 -8.3047389e-001
 -4.9401268e-001  7.9322969e-001  7.0385360e-001  6.2122874e-001 -1.0150722e-001  1.3178948e+000  4.8106469e-001  4.2152704e-001  1.0395149e-001  4.1161718e-001  9.5805392e-001  9.7048624e-001  5.3274849e-001  4.9440531e-001  2.4347024e-001  5.0109261e-001  3.4601233e-001  2.3915837e-001  4.5107611e-001  3.8485643e-001 -7.4106112e-002  2.5204364e-001  6.9779922e-001  5.3847668e-001  4.9599199e-001  1.0308476e+000  3.6831604e-001  6.7720704e-001  3.2834698e-001  2.6725268e-001  9.7185586e-001  1.1635829e+000  9.8617670e-001  1.1966957e+000  1.3544293e+000  1.3352997e+000  3.0615789e-001  2.8623708e-001  6.1730587e-001  9.4049562e-001  4.6298599e-001  1.8910357e-001  3.3867939e-001  5.6146895e-001  6.4565573e-002  1.0258238e-001  3.5377924e-001  2.5582845e-001  1.0889700e-001  7.1064405e-001  1.0135230e+000  6.7166437e-001  4.3257201e-001  4.4864362e-001  8.7567645e-001  7.4604917e-001 -8.7681193e-002  6.8828614e-001  5.3108355e-001  2.2253279e-001  1.5444949e+000  8.7485383e-001  3.7269306e-002 -6.6953037e-001  1.2571002e+000  3.8942925e-001
 -2.7738078e-001  3.7237350e-002  1.1187874e-001  2.0337105e-001  1.3841771e-001  5.7115480e-001  3.7432731e-001 -4.5524419e-002  9.7250508e-002 -8.0897483e-002  3.4759345e-001  3.6867314e-001  1.2042979e-001  5.5827512e-002  3.6272078e-001  4.1835610e-001  3.9957431e-001  1.4576224e-001  7.4225852e-001  8.1892057e-002  6.4626669e-001  1.4723884e-001  4.3882712e-001  2.1695616e-001  1.2690689e-001  1.9016581e-002  2.7506699e-001  5.3195436e-002  1.2474968e-001  9.4329070e-001 -2.7059420e-001  1.4570398e-001  9.7905151e-001  1.2076478e+000  3.8178531e-001  3.0424871e-002  6.4933756e-001  1.5724079e-001  1.4560216e-001  4.7573368e-001  6.2078384e-001  2.5286986e-001  3.9710238e-001  6.3094804e-001  4.6164931e-001 -2.1485079e-001  2.4652729e-001  4.9436282e-001  1.8358356e-001  4.1821632e-001  9.3658971e-001  5.7028541e-001  1.8313832e-001  2.9508988e-001 -2.3382367e-001  6.0255478e-001 -3.4977330e-001  3.4881247e-001  6.6293088e-001  3.9707635e-001  7.0588916e-001  2.8022861e-001  2.5238495e-001  5.4751350e-001  3.8217521e-001  3.7802818e-002
  1.2229852e+000  2.2263645e-001  1.7597043e+000  1.2305909e+000  4.7221349e-001 -8.0610817e-002 -3.5540382e-001  6.0600382e-001  1.6239238e-001  6.8295436e-001  1.0762168e+000  7.4078303e-001  1.4853086e-001  4.4509322e-001  5.6353550e-001  8.2182541e-001  4.8641070e-001  5.1765964e-001  3.5575096e-001  2.2187934e-001  8.2011655e-001  1.0242835e+000  9.3640950e-001  3.1185269e-001  5.2999698e-001  6.1313936e-001  2.5530799e-001  3.5890135e-001  4.4842712e-001  1.3417078e+000  3.4914143e-001  1.1449475e+000  1.4894507e+000  1.1814082e+000  1.1922932e+000  9.1674990e-001  1.2211647e+000  3.2831239e-001  3.6987319e-001  8.6802210e-001  8.4434874e-001  4.8322397e-001  6.8031993e-001  8.7958849e-001  3.7338228e-001  4.6121514e-001  3.7740910e-001  9.8533444e-001 -2.7360904e-001  4.2609006e-001  1.2548177e+000  9.9259090e-001  6.8361762e-001  3.6809854e-001  1.4309252e+000  1.2819099e+000  3.4558211e-001  7.2489846e-001  9.4515050e-001 -3.7151282e-001  5.5860882e-001  8.7662565e-001 -3.4419876e-001 -2.6395724e-001  1.7432408e+000  1.1007204e+000
  1.2181173e+000  9.4088308e-001  7.8036010e-002 -8.9102711e-002 -1.0300525e-002 -4.0231866e-001 -4.7642860e-001  6.2769728e-001 -3.1266343e-001  2.7068459e-001 -2.9875292e-001  6.4709855e-001 -3.1369249e-003  2.5775662e-001  6.2862474e-001  4.5691265e-001  7.3453545e-003 -5.4359172e-001  2.5626523e-001 -5.0150449e-001  6.8515828e-002  1.3287349e-001 -3.0979563e-001 -1.1403342e+000 -4.1123983e-001 -7.2687991e-002 -3.1128953e-001 -1.1205825e+000  1.6060972e-001  6.6605399e-001 -3.8465581e-001 -7.6290482e-002 -7.8443292e-002  8.2015486e-001  2.4435659e-001 -2.3482875e-001  1.0607518e+000  9.4267136e-002 -9.4886155e-001 -5.7040665e-001 -8.8534473e-002  2.9258707e-001 -7.1992129e-001 -3.2887432e-001  1.7959650e-001  9.9051160e-001  4.4672820e-001  7.0622674e-001 -1.2447905e-001  2.1873116e-001  9.9698717e-001  9.2127050e-001  2.3884721e-001 -8.3010443e-002  4.2170443e-001  4.3127450e-001 -1.8239279e-002  7.0040658e-001  7.6976734e-001 -2.8771782e-001 -6.9016906e-001  1.5682998e-001  2.5054383e-001  7.1898874e-001  4.6559091e-001  6.3274379e-001
 -9.6629950e-001  4.9364268e-001  2.9474970e-001  1.1391603e+000  1.9969266e-001 -1.6867927e-001 -6.2703622e-001  1.2459492e-001 -7.9356711e-003  4.6375420e-001  4.8542525e-001  9.3746576e-001  2.5919666e-001  2.8116137e-001  9.0487084e-001  5.7392588e-001  9.2861128e-001 -3.5963688e-001 -3.8306604e-001 -1.1330124e-001 -2.5579888e-001 -9.1934445e-003  3.4480878e-001 -6.4900967e-001  3.6262841e-001 -1.3496661e-001 -1.5523961e+000 -1.8519222e+000 -9.3077367e-001  8.7906779e-001 -1.4487352e-001  2.3451827e-001 -1.7275270e-001  3.9706764e-001  8.0253695e-001  8.5519095e-001  1.0466699e+000 -8.3405959e-001 -1.7458330e+000 -1.5786477e+000  2.4310556e-002  1.9766513e-001 -4.9305731e-001 -2.6607163e-001 -4.2711930e-002  3.5892399e-001  6.8960019e-001 -4.3531705e-001  6.3509364e-001  1.3191274e+000  1.0421787e+000  1.4533777e+000  9.8112125e-001  4.9348614e-001  7.7904482e-001  1.4905753e+000  3.7197219e-001  4.2583877e-001  9.3250741e-001  1.5132910e-001  5.2532207e-001 -1.8375280e-001  8.9023172e-001 -1.2952073e+000  4.4626937e-001  3.4280814e-002
  1.6289453e-002  3.2727737e-001 -5.2654469e-001  4.2683517e-004 -1.8002938e-001  3.2359975e-001 -1.3655029e+000  4.9020913e-001 -4.5572900e-001  4.0465938e-001 -8.6832310e-001  6.8048328e-001 -3.3224277e-001  5.8269625e-001  4.8334834e-001 -2.1708418e-001 -8.0396339e-001 -1.0192606e+000 -1.2000661e+000 -3.8279051e-001  4.7980421e-001  1.3252710e-001 -1.6568062e+000  4.3788150e-001 -9.0031125e-001  6.2865025e-001 -1.2523625e+000 -1.0694732e+000 -2.1318689e+000  9.3399286e-001  6.9849703e-001  3.1956441e-001 -2.9726245e-001 -9.5855292e-001  6.0656807e-001  7.8692884e-001 -1.7569862e-001 -2.0852431e+000 -1.5138320e+000 -1.2834076e+000  1.0632833e+000  3.7377102e-001  6.8279794e-001 -7.9716456e-001  6.9057102e-001 -4.1646789e-001  2.5891058e-001 -5.5731603e-001 -3.3738617e-001  4.2044527e-001  4.4982019e-002  8.3331176e-001  1.1172696e+000 -1.9181954e-001  1.4692346e-001  2.4036178e-002  9.0677078e-001  8.5569526e-001  1.0074958e+000 -1.2528571e+000 -2.7758541e-001  2.2264256e-002  4.2461463e-001  1.6719995e+000  2.8204850e-001  1.6629509e+000
  9.8436270e-002  9.2012528e-001  1.0980074e+000  1.3422109e+000  8.0822065e-001  1.2232089e+000  5.0384563e-001  1.9016555e+000  9.1723778e-001  1.0154470e+000  1.3988012e+000  1.5982891e+000  4.7637558e-001  9.4072770e-001  1.3631427e+000  1.3235495e+000  1.4281161e+000  6.2886786e-001  4.9020399e-001  4.7732987e-001 -6.1960182e-001 -3.0352659e-001  6.5500617e-001 -1.9788692e-001  6.5881226e-001  3.5112162e-001  1.6914506e-001  4.7242590e-001  9.4275431e-001  6.3014173e-001  6.5826566e-001  8.9562164e-001  1.4009874e+000  1.5942101e+000  9.9414506e-001  1.1534442e+000  6.3132253e-001  1.9269684e-001  3.1881650e-001  4.9973002e-001  6.3601803e-001  1.7061075e-001 -6.7605167e-002  3.0911245e-001  5.9508449e-002  5.9582619e-001  1.1371184e+000  4.2536404e-001  5.7441366e-001  3.7659362e-001  9.2773019e-001  1.2711498e+000  1.3903731e+000  1.0286368e+000  1.8832337e+000  1.2857750e+000  9.9453686e-001  1.2666964e+000  1.2636551e+000  2.1640537e-001  2.1523865e+000  6.5947484e-001  1.9087771e+000 -2.3219925e+000  1.2066397e+000  2.6670186e-001
  1.4876990e+000 -2.4778736e-001  6.4269681e-001  4.2843091e-001 -4.4158226e-001  2.2032915e-001  1.7317326e-001  8.5949435e-001  1.2250977e-001  1.2060911e+000 -4.0858123e-001 -9.1253188e-002  4.2345762e-001  2.6946824e-001  4.4763010e-001  4.8850489e-001  1.0442490e+000 -5.9547361e-001 -1.2110107e+000 -2.1238609e-002 -6.0489413e-001 -3.2320587e-001  7.3140634e-001 -3.7878602e-001  6.7777606e-001  4.9353804e-001  4.9985776e-001  1.1928445e+000  6.7082562e-001  9.3818589e-001  1.0823860e+000  1.0307516e+000  4.9386228e-001  9.9651628e-001  6.8948220e-001  1.1715900e+000  7.6798144e-001  9.6050549e-001  1.2029639e+000  5.6972841e-001  3.0150667e-002  4.1551540e-001  3.3248177e-002  4.6510414e-001  5.9090419e-001  5.4907711e-001  3.2428196e-001 -1.0402546e-001 -1.8189668e-002  4.4701871e-001  1.3174528e+000  7.1674079e-001  1.0766976e+000  4.1905753e-001  1.2299253e-001  1.8093491e-002  1.1425495e+000  4.3257681e-001  1.0571720e+000  7.8957193e-001  9.7947244e-001  8.4368437e-001  5.6963774e-001  2.4924007e-001  2.7390248e-001  1.3732249e+000
  4.4505528e-001  6.3811573e-001  1.1984251e+000 -4.1450897e-001 -1.9548765e-001  1.1165358e+000 -1.5314829e-001  5.7120576e-001 -9.8392603e-001  1.2668534e+000  6.2267156e-001  8.6274097e-001  4.2317497e-001  1.3057484e+000  2.0842411e-001  4.9405400e-001  8.4669673e-001  6.0144867e-001 -4.3116732e-001  8.0256200e-001  5.9615630e-001  6.5839736e-001  1.2587259e+000  2.0187967e+000  8.1149431e-001  1.1198523e+000  8.8033246e-001  3.5602237e-001 -3.2833429e-001  6.9204263e-001  1.4912822e+000  9.9288995e-001  1.1351720e+000  5.5019329e-001  8.6833869e-001  1.3384264e+000  1.3095991e+000 -5.1705856e-001  3.9240320e-001  8.7646344e-001  8.8931620e-002  5.0582645e-001  1.1558680e+000  5.2999294e-001  3.6078496e-001  7.4445031e-001  5.5920833e-001 -4.3123590e-001  4.4937122e-001 -1.7496150e-001  9.0386644e-001  5.4656356e-001  1.0071649e+000  1.1381950e-001 -3.9493325e-001  5.0740729e-001  7.1582891e-001  2.1844659e-001  5.6333137e-001  2.6101823e-001  1.4721346e+000  5.2394129e-001 -6.9191349e-001 -1.2332679e+000  6.7597344e-001  7.0063815e-001
  3.5069530e-001  5.7557283e-001  1.7487762e+000  3.8241462e-001  2.1431769e-001 -1.1550457e+000 -2.6993536e-001  1.3765264e+000 -6.2129421e-002  1.6226155e+000  1.1766660e+000 -1.4616631e-001  2.7052024e-001  7.2171325e-001  9.5978707e-001  7.9949758e-001  5.8141872e-001 -2.9630917e-001 -8.7306084e-001  1.9686383e-001 -1.3590092e-001  7.6733683e-001  8.1834414e-001  1.0031168e+000  5.5227291e-001  6.0892391e-002  7.4475728e-001  1.1166654e+000  5.6812700e-001  1.0296908e+000  2.0570289e+000  1.0744011e+000  1.7556887e+000  1.4578557e+000  7.8066743e-001  1.8039544e+000  9.3605388e-001  1.6996506e+000  9.3269141e-001  1.3009796e+000  2.0338693e-001  7.6134302e-001  5.0813305e-001  3.0146363e-001  7.1746988e-001  7.0424826e-001 -1.6619070e-001  2.0992973e-001  4.8893001e-001 -3.5381037e-001  9.2566681e-001  4.5321889e-001  1.0918322e+000  3.8256009e-001  5.2063184e-001  5.9364761e-001  1.9558766e+000  8.2416748e-001  1.1913203e+000  3.4236307e-002  9.9448016e-001  1.4351136e+000  7.8590810e-001 -1.9295927e-001  1.8134533e+000  1.5854652e+000
  2.0626552e-001  1.2144100e-001  1.8024621e+000 -7.8365935e-001  2.6796679e-001 -8.8192042e-001  2.9578148e-002  1.1575792e+000  9.9607761e-002  1.3718139e+000  4.9003593e-001 -4.2523089e-001  4.4139032e-001  2.2129638e-001  4.8001788e-001  4.0985059e-001  6.6883690e-001 -2.2799575e-001 -4.5630636e-001  9.2209067e-001 -3.0793546e-001  9.9682429e-001 -4.0443600e-001  7.2915066e-001  3.1522173e-001  8.8282172e-001  4.2749105e-001  1.4038351e+000  7.8984453e-001  1.0677969e+000  1.5020408e+000  7.8874812e-001  7.3038919e-001  1.9300474e-001  9.6313532e-001  1.7277695e+000  1.4722459e+000  5.9375687e-001  9.1112941e-001  1.0240840e+000 -5.9230890e-001 -1.0076568e-001 -2.2323612e-001 -7.7787872e-001  3.2579880e-001  5.9906087e-001  5.1353695e-001 -9.7066765e-001 -5.4042511e-001  2.2735455e-001  2.5653612e-002  2.4730145e-001  4.7075610e-001  2.7999928e-001  5.9313622e-001  5.3911152e-001  1.1499625e+000  5.4134850e-001  9.6573460e-001  4.9736118e-001 -3.6059214e-001  8.1358522e-001 -4.3531856e-001 -1.3480566e+000  3.3427493e-001  6.3324341e-001
  1.2160940e+000  1.7337900e-001  1.3374753e+000 -3.1085669e-001  1.0993506e+000  4.8807778e-001  6.3691196e-001  1.2733820e+000  2.4100128e-001  1.0149123e+000  9.8800051e-001  1.3817124e+000  2.8110308e-002  1.0378688e+000  1.2902990e+000  1.0840101e+000  6.0146165e-001  5.2322517e-001  7.9654677e-001  1.5044198e+000  2.4150024e-001  9.2850718e-001  9.8359786e-001  8.5338349e-001  9.1682726e-001  8.7557567e-001  2.0996861e+000  2.3028939e+000  1.7426172e+000  9.5338442e-001  1.7569955e+000  1.2342376e+000  1.3599093e+000  9.6776343e-001  8.7709043e-001  1.7744035e+000  1.4125788e+000  1.4152605e+000  2.1509671e+000  2.0909865e+000  1.1377277e+000  4.5073975e-001  1.1105465e+000  8.6593758e-001  1.0277012e+000  1.0316460e+000  3.0872850e-001  3.1715591e-001 -6.7713999e-002 -1.2350765e-001  8.0734041e-001  1.3224973e+000  1.2488919e+000  5.2003115e-001  8.8659413e-001  7.6897132e-001  9.8439450e-001  7.6332724e-001  9.9217706e-001  9.5866019e-001  1.3241988e+000  1.5342266e+000 -1.1442803e+000  8.0587321e-001  1.1194668e+000  1.3830702e+000
 -8.3487207e-002  3.7171382e-002 -4.6642624e-001  3.7241965e-001  2.0586633e-001  1.5644542e+000  3.4383483e-001  2.5796726e-001 -2.6240171e-001  4.7517020e-001 -3.9408500e-002  1.3700216e+000  3.9997277e-002  5.8598983e-001  7.1183555e-001 -9.6607460e-002 -1.4720055e-001  2.2226236e-001  3.8422646e-001 -4.3630600e-001 -4.0240889e-001  7.2756304e-001 -4.9315932e-001 -2.3483529e-001 -1.9609970e-001  9.3219010e-002  7.2092840e-001  8.4117924e-001  5.2645361e-001  4.3965898e-001  6.2927432e-001  3.8238771e-001 -3.1340535e-001  9.5220580e-003 -9.2275679e-002  3.1392047e-001  9.1870894e-001 -1.7257193e-001  5.2668107e-001  2.2766352e-001 -4.2154011e-001 -3.5065893e-001 -4.9052068e-001 -1.4808146e+000 -5.8728121e-001  5.1995085e-001 -1.0155758e+000 -6.2259142e-001 -3.2600778e-003 -6.2576840e-001  1.8683118e-001  8.2417994e-001  7.5942934e-001  5.6168207e-001  1.4691526e+000  4.6780672e-001  1.3347101e-001 -5.4115500e-002  2.6287422e-003  1.5003981e-001  1.0446421e+000  2.1354651e-001 -7.9322204e-001 -1.2529845e+000 -7.7432803e-002 -3.1617939e-001
 -2.6706773e-001 -4.7489174e-002 -1.6777882e-002  3.9604176e-001  5.9124436e-002  8.3119686e-001 -9.9689304e-002  1.6123720e-001 -2.9460990e-001  3.4830256e-001 -8.4830155e-001  4.7908667e-001 -3.2332464e-002 -2.1003728e-002 -1.2182976e-001 -6.7649295e-001 -6.5617539e-001 -4.4194919e-001 -5.2718417e-001 -1.5003384e-001  4.5461186e-001 -1.4796051e-001 -1.0856242e+000  2.2611499e-001 -4.2608760e-001 -1.8968394e-001  6.2925712e-001 -4.5008448e-002  7.9219053e-002 -1.7687793e-001 -1.3678101e-001 -1.2164972e-001 -1.2155005e+000 -1.3302656e+000 -5.0502496e-001 -9.4857842e-001  2.7679774e-001 -2.2670303e-001 -4.3606011e-002  4.4400388e-002 -2.2291908e-001 -8.2703862e-001  4.6790370e-001 -1.7721795e+000 -4.7941179e-001  1.8202796e-001 -1.3558462e+000 -1.0302381e+000 -3.2977420e-001 -4.8600276e-001 -8.2485042e-001 -4.0135842e-001 -4.9443774e-001 -3.4203441e-001 -7.3349121e-002 -1.1262273e+000 -5.2610450e-001 -5.4936519e-001 -2.2612205e-002 -2.3421785e-001 -1.0327595e+000 -9.4872530e-002 -1.1707573e+000 -1.6712432e-001 -5.4384675e-001 -9.3866031e-002
 -5.1155718e-001 -5.4377557e-001 -3.0658823e-001 -2.1245238e-001  2.3172292e-001  3.7202419e-001  1.3566859e-001  3.0370548e-002 -2.1325710e-001  7.1661541e-001 -2.8469275e-001  7.1838149e-001 -5.3851985e-002  4.2501268e-002 -1.6356664e-001 -3.0564922e-001 -1.1150513e-001  5.9753542e-002 -5.0209693e-001 -2.4550746e-001 -9.1188774e-002  4.7660081e-001 -2.7901993e-001  2.8099572e-001 -3.0900586e-002  2.9707805e-001 -4.9458247e-001  9.6536484e-002 -3.4601206e-001 -2.5093837e-001  1.5079350e-001  1.7341993e-001  1.1285785e-001 -3.4473295e-001 -1.5919147e-001 -2.2796803e-001  2.8046549e-001 -2.6326678e-001 -9.6752884e-002 -5.1612085e-001  1.5383407e-001 -5.3648992e-001 -3.3011954e-001 -1.3096106e+000 -3.6903847e-001  8.0051653e-001 -8.8361591e-001 -1.2084848e+000 -6.6019357e-001 -2.8564756e-001 -5.2405931e-001  2.0650018e-001 -1.7735918e-001  9.0006030e-002  9.9389744e-002 -2.5303729e-001  2.7452828e-002 -6.1773078e-001 -1.7269330e-002 -9.3133442e-002  1.8177812e-001 -6.7216411e-002 -7.6517987e-001 -3.5927661e-001  1.4377414e-002  3.7881338e-002
  2.9728755e-001 -2.8517264e-001  3.1362931e-001  1.0663861e-002  1.5544754e-001  1.9545946e-001  3.0782244e-002  4.9014753e-001  2.6324086e-001  6.0556663e-001  8.2266715e-001  5.2521319e-001  4.9025818e-001  2.8258478e-001  2.0252501e-001  1.9424898e-002  1.1976029e-001  3.6625687e-001  8.3514037e-002  5.2262359e-001  8.0188079e-001  6.1686388e-001  9.4649938e-001  5.5713634e-001  5.5409775e-001  4.1549515e-001  2.3746378e-001 -7.7416703e-002  2.4272231e-001  1.4488651e-001  1.1771572e-001  7.4135949e-001  1.0172708e+000  4.3057905e-001  4.5756895e-001 -1.2602200e-002  4.5306062e-001 -1.8458810e-001  1.2043525e-001  3.0751060e-001 -4.8552911e-001 -9.4164085e-002  1.1594891e-001  7.2912557e-001 -3.0264060e-001  2.4440863e-001 -1.6947235e-001 -8.6727117e-001 -1.5641240e-001 -4.5126119e-001  5.4819614e-002  5.1911364e-001 -1.1755877e-001  2.9675438e-001  6.7202693e-001  6.7878709e-001  4.0523625e-001  2.8724559e-001  4.0517292e-001  3.3726247e-003  7.7255389e-001 -2.3847233e-001 -5.0827151e-001 -6.2540488e-001 -3.7758905e-001 -3.5862751e-001
  1.0084163e-001 -3.9037358e-001 -2.1538217e-001 -6.7004851e-001 -5.4916261e-001  6.5147465e-002 -5.7408089e-001  3.7383090e-001 -3.6802699e-001  3.4298322e-001  3.2030616e-001 -2.9699943e-002 -3.2974073e-001 -2.0904612e-002 -2.3889857e-001 -3.5809703e-001 -7.6215529e-001 -1.7594075e-002 -4.4673833e-001 -4.2880472e-001  3.6823037e-001  2.5743719e-001  1.3644848e-001 -2.8526685e-001 -2.6032525e-001 -1.4399889e-001 -2.0709290e-001  3.2807043e-002  3.2106687e-001  3.9868758e-001 -6.8888193e-001  2.0887645e-001  5.5116186e-001  6.6845644e-002 -1.9834201e-001 -1.2306086e+000 -3.8308378e-001  2.6166559e-001  2.7911493e-001 -1.7027885e-001  1.1448855e-001 -3.7021066e-001 -4.8114067e-001  4.6267509e-001 -1.9480510e-001  6.3949678e-001 -1.0037638e+000 -7.5812220e-001 -2.2995271e-001 -8.9942286e-001 -4.0896795e-001  2.9182421e-001 -3.5926659e-001 -2.3713679e-001 -5.2174013e-001  3.1866733e-001 -1.2778442e-001 -3.7358626e-001  5.4539796e-001 -5.2499937e-001 -4.4849841e-001 -2.4092662e-001 -1.5266268e+000 -8.0910557e-001 -1.6612153e-001 -3.2236027e-001
  3.9398269e-001 -3.5995723e-001  5.2252931e-001  1.5924868e-001  2.3548942e-001  4.2308319e-001 -2.4799236e-001  5.0679343e-001 -4.1787113e-001  4.5222569e-001  4.3485324e-001  5.0383469e-001 -1.6390551e-001 -1.0290641e-001 -4.5358899e-001 -3.6375789e-001 -1.8671175e-001  2.9523170e-001  3.0588371e-001  8.4539994e-002  3.0534675e-002  4.2631782e-001  1.4237441e+000  1.4822394e-001  4.7946077e-002  3.5207155e-001  9.7869530e-001  9.3043934e-001  5.5877391e-001 -1.1256362e-001  5.3198896e-001  9.0799620e-001  4.9842003e-001  4.7696661e-001  1.7905651e-001  6.7984933e-002 -4.5238380e-001  4.1121015e-002  6.4606660e-001  6.6071793e-001  9.0568136e-002  4.2609105e-002  5.7350059e-001  7.3437225e-001 -3.7699761e-002 -3.9615951e-001 -7.0742577e-001 -3.9825599e-002 -2.4503891e-001 -2.1955705e-001 -2.9497972e-001 -1.0525608e-001 -1.7691202e-001 -1.9516394e-001 -2.9041996e-001  6.3163775e-001 -7.7530964e-002 -4.3393776e-001  3.9811554e-001 -4.6649639e-001 -5.9507129e-002  6.0835855e-001 -4.6781354e-001 -7.6725304e-001 -3.1858280e-001 -3.0025579e-001
  4.8658175e-001 -8.0807838e-001 -1.0073188e+000 -3.6497065e-001 -4.3644254e-001 -2.9100797e-001 -9.1551798e-001 -6.7562482e-001 -2.9881821e-001 -5.5491754e-001 -5.4873893e-002 -1.2082942e+000 -1.0792168e+000 -5.6905197e-001 -7.1130474e-001 -5.1081939e-001 -9.1968527e-001 -1.9351438e-001 -3.0654643e-001 -4.7672876e-001 -3.3577684e-001 -3.2718438e-002 -6.1576989e-001 -5.0172070e-001 -5.7914719e-001 -3.4816279e-001 -1.8807302e-001 -7.9656615e-002 -1.6132289e-001 -4.7663599e-001 -3.2338418e-001 -4.2440652e-001 -2.3873038e-001 -1.1266553e+000 -8.0147912e-001 -4.7456911e-001 -1.6835457e+000 -5.1417627e-002 -1.4766109e-001 -5.6288262e-001 -4.7215725e-001 -7.6036818e-001 -9.0121983e-001 -3.3290437e-002 -1.2847295e-001 -1.5511784e-002 -1.1107683e+000 -8.7201688e-001 -6.2998669e-001 -5.8264011e-001 -7.3592751e-001 -6.2228879e-001 -3.8963640e-001 -7.4619884e-001 -6.7194216e-001 -6.4708612e-001 -7.4953289e-001 -4.9143451e-001 -5.8219190e-001 -1.2351106e+000 -7.7451997e-001 -1.7679316e-001 -1.0766424e+000  3.7081159e-001 -8.7961156e-001 -1.0253325e+000
  4.3436683e-001 -1.1002711e+000 -5.3912453e-001 -1.5501140e+000 -3.5040035e-001 -1.5384063e+000 -1.0379654e+000 -3.4658084e-001  1.9284501e-001 -1.1120077e+000  1.6274536e-001 -1.6071270e+000 -1.1002501e+000 -1.2547316e+000 -6.0188214e-001 -6.7888345e-001 -1.1611995e+000  4.7208330e-001  7.1063504e-001 -6.9893587e-001 -5.2938739e-001 -3.1375036e-001 -1.5651308e+000 -1.2125154e+000 -1.2312645e+000 -9.7861526e-001 -6.8828393e-001 -9.5394356e-002 -1.0680864e+000 -7.7959248e-001 -3.6099623e-001 -7.1298562e-001 -5.8465548e-001 -1.5776667e+000 -8.5663608e-001 -8.4700871e-001 -1.6320560e+000 -4.7881769e-001  1.0108209e-001 -6.1791079e-001 -6.6069538e-001 -1.2350627e+000 -1.1658112e+000 -1.5763035e+000 -7.8721332e-001 -1.1546149e+000 -1.3452942e+000 -6.9634654e-001 -5.9560185e-001 -7.4720505e-001 -1.2412977e+000 -9.3532087e-001 -1.0467072e+000 -1.4439959e+000 -1.3614290e+000 -8.4510882e-001 -9.7968642e-001 -5.3554149e-001 -3.1943846e-001 -1.2557809e+000 -1.3489179e+000 -5.3429451e-001 -7.5184455e-001  3.0672045e-001 -1.7989424e+000 -7.8680706e-001
  6.3995591e-001 -4.5791039e-001 -1.7562743e-001  2.6333858e-002 -1.8654120e-001 -7.7628810e-001  7.0800854e-003  3.2013447e-001  5.0702915e-002  2.7814884e-002  5.2762281e-001  6.2617847e-002 -2.0801120e-001 -1.9205394e-001  9.5679227e-001  4.3159174e-001 -1.5109837e-001  1.9571845e-001  3.8006246e-001 -3.4990006e-002 -4.0574793e-001  1.6902953e-001 -6.0778356e-001 -8.1239995e-001 -4.7956534e-001  2.9749200e-002  2.3943756e-001  6.5872778e-001  1.0127046e+000  4.1761696e-002 -4.0149151e-001  1.1017537e-001  8.4124578e-001  1.6429234e-001 -2.2201982e-001 -6.8165403e-001 -5.2649567e-001  1.0559358e-001  5.4593223e-001 -4.1119207e-001  3.4574661e-001 -4.2698437e-001 -6.5550381e-001 -1.8406816e-001  5.6781755e-001  5.3803415e-001 -9.7460704e-001 -5.2935567e-001  4.5334162e-001  4.1406109e-001 -2.1223983e-001  2.4082695e-001  2.4647377e-001  8.4331417e-002 -2.1818707e-001  4.0457367e-001 -1.5519643e-001  3.3564002e-002  1.7285033e-001 -7.6840955e-002 -8.3138977e-001  1.9519077e-001  2.2415049e-001  1.4701777e-001 -7.5881158e-001 -2.6272178e-001
  5.3512442e-001 -1.5490456e-001  1.8672473e-001  1.1033566e-002 -4.2019125e-001  1.2211915e+000 -4.0943155e-001  2.9436033e-001 -2.0536413e-001  5.4559304e-001  1.3500701e+000  1.0089155e+000 -2.5776700e-001  3.2522078e-001  1.6054704e-001  6.9057138e-002 -2.3021381e-001  6.5448687e-001  3.4714590e-001 -1.1708933e-001 -8.4666671e-001  6.4554305e-001 -3.7885675e-002 -4.5597830e-001 -3.5361064e-001 -1.8533500e-001  3.4158269e-001  5.3559629e-001  9.7405940e-001 -2.6420707e-001  6.6982088e-001  4.9967603e-001  5.9923732e-001  7.4757289e-001  8.0849553e-002  8.8248496e-001  5.0187162e-001  4.3818082e-001  8.7182925e-001  6.2960479e-001 -3.4879590e-001 -4.7946248e-001 -2.3459078e-001 -4.0465368e-001 -5.4738098e-001  2.5809804e-002 -6.9335805e-001  1.9590953e-001 -3.5284499e-001  2.3977091e-001 -3.5553814e-001  1.5803381e-001  2.1902813e-001  8.8181540e-002  1.1137480e+000  2.1450023e-001  8.2632060e-002 -6.7789768e-001 -1.5122780e-001 -6.8400262e-001  4.2110264e-001 -1.3506371e-001 -1.8993953e-001 -1.7994908e+000  6.4042019e-002 -2.8230428e-001
 -1.4869204e+000 -2.7757648e-001 -8.2913942e-001 -1.4102256e-001 -2.7958048e-001  2.8523084e-002 -3.6073658e-001  7.6096150e-002 -6.8887452e-001 -4.1858143e-002 -4.5078931e-002  4.9098364e-001  6.2798065e-002  3.1558523e-001  5.9401865e-001  1.4817221e-001 -4.3887160e-001 -6.9253232e-001 -3.9715642e-001 -3.9856716e-001 -1.8471276e+000 -3.5554632e-001 -6.3195982e-001 -7.4320491e-001 -5.3838341e-001 -4.9315805e-001  1.2758802e-001  8.7248655e-002  1.4250659e-001 -3.4034700e-001 -3.7142741e-001 -1.8063444e-001 -5.5837956e-001 -1.4110677e+000 -2.9187260e-001 -1.4630977e-002 -3.6323175e-001  5.6940349e-001  2.9833454e-001 -1.6677003e-001 -2.7103729e-001 -7.3101548e-001 -8.0390877e-001 -1.4090202e+000 -1.1664383e-001 -2.0340935e-001 -1.0890994e+000 -1.1263223e+000 -9.0248756e-001 -1.7869736e-002 -4.9954889e-001  9.0056710e-002 -2.4272297e-001 -4.2994657e-001 -8.3811801e-001 -1.1187145e+000  2.1841537e-001 -9.7164598e-001 -6.6348672e-001 -4.0614081e-001 -1.8910181e+000  2.1202990e-001  3.6448810e-001 -5.2632224e-001 -1.1283955e-001 -1.2913536e+000
  1.3639619e-001 -6.2877533e-001 -2.2243758e-001  6.5410785e-001 -3.2576146e-001 -1.0928618e+000 -4.3147417e-001 -1.2735204e-001 -6.0155557e-001 -5.2371468e-001 -9.1550935e-001  1.5371381e-001 -5.7617226e-001 -6.7860055e-001 -8.6482812e-002 -2.0072948e-001 -1.0010590e+000 -7.3388524e-001 -7.0615470e-001 -9.9196898e-001 -4.9080322e-001  5.6139380e-001 -9.9250981e-001 -7.0013056e-001 -8.4654737e-001 -1.0430355e-001  5.5941056e-001  6.3147428e-001  4.5802972e-001 -4.2909651e-001  3.1847312e-001 -9.5908800e-002 -6.6132808e-001 -1.0812447e+000 -3.7311927e-001  4.8393128e-001 -6.8564420e-001  5.1438437e-001  5.2999279e-001  4.2430271e-001 -7.5010353e-001 -6.8353249e-001 -1.3275556e+000 -1.0011289e+000 -5.1302824e-001 -8.8646424e-001 -1.2819770e+000  2.3884222e-001  9.5409137e-002 -3.0311559e-001 -3.8894845e-001  8.1355118e-003 -2.2385428e-001 -6.0903032e-001  2.9791609e-001 -1.5328262e+000  3.7710232e-001 -1.2950633e+000 -2.8599811e-001 -1.3621713e-002 -1.1240666e+000 -1.7811659e-001 -4.1764724e-001 -6.0890227e-001 -3.9514054e-001 -8.2526930e-001
 -1.5402340e+000 -1.3518047e+000 -8.7488915e-001 -6.7380232e-001 -7.9934539e-001 -3.2451992e-001 -1.3648743e+000 -7.6460657e-001 -1.2994506e+000 -8.3281044e-001 -1.7892859e+000 -4.1181666e-001 -8.8595447e-001 -6.9253765e-001 -3.3569878e-001 -8.3235847e-001 -1.0912137e+000 -6.2814275e-001 -1.2048974e+000 -1.5865070e+000 -1.1404555e+000 -4.0768431e-001 -2.3129379e+000 -6.1709092e-001 -1.4295016e+000 -5.6465006e-001  1.2959261e-001 -1.1242756e-001 -1.0637695e+000 -1.1040876e+000 -3.9190918e-001 -9.1371378e-001 -2.3464556e+000 -2.5133598e+000 -1.1528309e+000 -2.1956029e-001 -1.3712181e+000 -5.0962896e-001 -5.1296811e-002  2.8915322e-001 -7.7025417e-001 -1.1366756e+000 -1.7450785e+000 -2.4340599e+000 -5.9468122e-001 -1.9810139e+000 -1.9816301e+000 -1.2283188e+000 -6.3075788e-001 -9.2257887e-001 -7.6253157e-001 -6.0287340e-001 -6.5204675e-002 -8.6626454e-001 -9.4922113e-001 -2.5165525e+000 -3.4383506e-001 -1.6464072e+000 -9.4785055e-001 -7.1514002e-001 -8.3594803e-001 -9.0235528e-001 -1.0848621e+000 -7.3337591e-001 -1.2695752e+000 -1.1317547e+000
  1.1042620e+000 -2.2433181e-001 -8.5423166e-001 -1.8440783e-001 -4.2199433e-001 -2.1550243e+000 -7.9278422e-001  2.5310469e-001 -4.2153240e-001 -7.8137106e-001 -1.4983972e+000 -1.2457453e+000 -1.0728744e+000 -1.0331119e+000 -6.0787771e-002 -3.6348462e-001 -5.5429964e-001 -8.8938844e-001 -8.0665934e-001 -1.0329131e+000 -5.3574547e-002  5.2917292e-002 -9.3619231e-001 -4.3458992e-001 -1.0216062e+000 -4.2940541e-001 -2.5706658e-001 -2.5185388e-001 -2.1591411e-002 -1.5435864e-001 -2.3505148e-001 -5.7124219e-001 -1.0641743e+000 -7.3999836e-001 -4.5290964e-001  4.5329018e-001 -1.0024294e-001 -7.1788754e-002 -3.2602839e-001 -1.0725468e-001 -9.9512351e-002 -3.5634019e-001 -6.0872922e-001 -4.1448011e-001 -2.9898687e-001 -6.9501587e-001 -9.7511189e-001 -7.2753549e-001 -5.5113730e-001 -3.3969432e-001 -3.1186449e-001 -3.8061231e-001 -3.6231888e-001 -1.7073678e-001 -7.1838884e-001 -7.2129154e-001 -6.8885602e-002 -4.7128461e-002  6.9415574e-003 -8.7897545e-002 -1.5100616e+000 -2.3328528e-002 -6.0533494e-001 -3.6412467e-001 -5.2951102e-001  8.3000745e-001
 -1.2388427e+000  6.0037557e-001 -2.2931200e-001  2.0917462e-001  6.5320601e-001 -4.4248688e-001  5.4675344e-001  7.9587654e-001  1.4125984e-001 -3.7611206e-001 -7.9842203e-001  1.9346575e-001 -2.5255408e-001 -2.5639003e-001  3.7734600e-001  2.1728554e-001 -3.3334117e-001 -2.6326067e-001  6.4768713e-001 -2.4581753e-001  7.5265176e-001 -6.1691589e-002 -5.4273047e-001 -4.2020781e-001 -3.1946484e-001 -4.9471156e-001  7.2307511e-001 -1.3656173e-001  3.2139189e-001  4.1957720e-001  1.3366428e-001 -5.9362278e-001 -6.6601672e-002  1.4011402e-001  2.4110178e-001 -2.0334258e-001  1.3341929e-001  6.1631553e-002 -4.3430546e-001  9.2034516e-001  1.2336160e-001  2.2528110e-001 -5.9288100e-001 -4.3265092e-001  1.3670950e-001  5.1267478e-001  5.9033086e-001  3.7076368e-002  3.4872310e-001 -5.8694377e-001  3.4555810e-002 -2.1442397e-001 -1.0529439e-001  3.7976797e-001  2.8114906e-001 -1.1935191e-001  2.1022879e-001  7.7085827e-001  6.2654510e-001  5.0566984e-001 -1.0489563e+000  7.1287526e-001  9.4767893e-001  7.2440137e-001  5.9628217e-001 -2.5832548e-001
 -4.9051322e-001 -3.9770544e-001  3.7048267e-001  2.9535502e-001 -3.5137021e-001 -7.8362013e-001 -6.4344480e-001 -3.8727559e-001 -1.3036333e-001  2.2603100e-001 -3.2235870e-001 -8.4571970e-001 -2.9823059e-001 -2.1759829e-001 -5.6685052e-001 -1.3057353e-001 -3.1004903e-001 -1.0787967e+000 -1.0016376e+000 -6.7375448e-001  9.7375241e-002  4.2760494e-001 -4.9656779e-001 -1.5121312e-001 -3.9647933e-001 -6.0387453e-001 -6.7184541e-001 -7.6854905e-001 -4.8246932e-001 -4.3319899e-001 -5.5978471e-001 -2.9139512e-001  9.4120702e-002  5.2548800e-002 -2.4793240e-001 -8.0442683e-001 -7.1793512e-001 -1.5557013e-001 -4.2992718e-001 -6.7540315e-001  5.4935079e-001 -2.4135379e-001 -1.5682356e-001  1.6671001e-001  1.4361087e-001 -1.1683165e+000 -5.6870766e-001 -5.8639472e-001 -4.1419502e-001 -1.3959345e-001 -2.9981954e-001 -6.2464191e-001 -4.6219462e-001 -8.2107098e-001 -7.5294448e-001 -4.5237502e-001 -2.2446674e-001 -3.6606779e-001 -2.2575383e-001 -4.8299325e-001  1.2072695e+000 -6.8019754e-001  3.2245864e-001  1.4974490e-001 -7.3144063e-001  1.0465362e+000
 -8.0350031e-001 -3.5143881e-001 -1.8363629e+000 -4.9188048e-001 -4.9616956e-001 -4.3217607e-001 -3.5533567e-001 -9.4869609e-001 -2.4557423e-001 -4.7649921e-001 -5.1162649e-001 -9.0921967e-001  3.4100297e-001 -7.9643034e-001 -3.4272863e-001 -4.4442036e-001 -1.0628544e-001 -1.9640221e-001 -8.6789069e-001 -7.0606215e-001 -7.4689450e-002 -2.6274194e-001 -1.5709397e-001  1.2397051e+000 -3.5135642e-001  2.7111976e-001 -1.2138051e+000 -1.6282945e+000 -1.0538396e+000  1.4583794e-001 -1.0843142e+000 -1.0732846e+000 -1.5635964e-001 -2.4174981e-001 -1.1806696e+000 -1.6750829e+000 -3.1894719e-001 -3.1368324e-001 -1.1760643e+000 -1.3388062e+000 -7.8248397e-001  4.6967900e-002  1.3986817e+000 -2.4282798e-002 -1.6006783e-001  2.9062209e-001 -7.3693403e-001 -3.8283596e-001 -3.0727188e-001 -4.4106267e-001 -4.2728614e-001 -4.9382958e-001 -6.0976274e-001 -6.4887218e-001 -1.4991034e+000 -8.2763825e-001 -5.7831545e-001 -1.0710270e+000 -1.0776713e+000  3.2986292e-001  2.2950488e-001 -6.5938550e-001 -4.3598958e-002 -7.8195423e-001 -8.9546968e-001 -1.4366813e+000
 -2.1528871e-001 -1.5793457e-001 -5.4751685e-002  1.2107148e+000 -3.1435752e-001  1.6174686e+000  7.2041903e-001 -8.3074667e-001 -8.6439971e-001 -4.1688056e-001 -6.0255209e-002 -3.0143504e-002 -6.6452796e-001  5.3446905e-001  2.2323453e-001 -3.2884235e-001 -2.5667693e-001 -5.5602082e-001 -1.7567213e-001 -3.9145057e-001 -3.9082896e-001 -2.3458871e-001  3.8986228e-001  1.3203518e-001 -3.8159956e-001  3.7613293e-001 -1.5532131e-001 -8.0889453e-002 -5.4201611e-002 -4.4012122e-001  4.9490184e-002 -6.6233202e-001  2.2546246e-001 -6.1450994e-003 -8.2776209e-001 -7.2026828e-001 -1.4898017e-001  2.2338097e-001  1.7450558e-001 -3.0671832e-002  1.2686077e-001  7.8154025e-002  5.1007121e-001  1.1187342e+000  3.8104096e-001  2.7429190e-001 -4.0709053e-001  6.3960631e-003 -1.3214419e+000  6.5035731e-001 -3.6588210e-001  9.6662915e-002 -3.1433995e-001 -9.1370661e-002 -1.6729559e-001 -6.3436021e-001 -2.8897011e-001 -9.8250399e-001 -9.3834072e-001  3.7717099e-001  3.1500661e-001 -1.8173432e-001  1.5952788e+000 -1.5068891e-001 -2.2177133e-001 -4.0197137e-001
 -1.8262659e-001  8.8698257e-001 -1.2750117e+000  8.1791663e-003  3.2853890e-001 -6.4580360e-001  7.4049524e-001 -1.1787277e-001  2.6672466e-001 -8.6087906e-002  4.9090394e-002 -2.1471906e-001  2.2023300e-001 -2.0001212e-001  3.3744262e-001  1.6045550e-001  6.2281256e-001 -5.9128692e-001  4.0172950e-001 -4.5201635e-001 -2.5459753e-001 -2.9720306e-002  6.3807507e-001 -8.7992157e-001  4.8486611e-001 -2.5508271e-002  2.8635523e-001  8.3124625e-002 -4.9967397e-002  8.7377204e-001 -5.1665812e-001 -2.0756426e-001  2.3222665e-001  6.0852424e-001  1.0166516e-001 -7.6750980e-002  3.0495469e-001  2.0521895e-001  4.5351148e-001  3.2666107e-001 -2.1568304e-001  6.4008397e-001 -4.9025571e-001  1.0174113e+000  3.5204206e-001  8.0627705e-001  1.7240618e-001  5.8483883e-001 -9.0167603e-002  1.0221357e+000  3.3383249e-001  5.9214751e-001  1.5916634e-001  2.6853660e-001  1.3607348e+000 -3.1624561e-001 -2.1782501e-002 -3.0146438e-001  1.3503464e-001  2.6202612e-001 -2.1526024e-001 -5.9098444e-003  9.4806388e-001 -1.3147056e+000 -4.6542441e-002 -1.0776965e+000
  9.0126343e-001  3.5681667e-001 -4.9410643e-001  1.1632392e+000  1.3303249e-001 -3.4104294e-001  2.7383643e-001 -4.3193959e-001  9.3125101e-002  3.7345866e-001 -2.0918494e-001  5.5074787e-001  2.2918711e-002 -5.3725974e-002 -1.7090534e-001 -2.0678653e-001  8.5660065e-001  3.1192672e-003 -1.3171231e-001 -5.7108279e-001 -8.7499766e-001  2.8131395e-001 -1.9546177e-001 -3.1468450e-001 -8.6252017e-002  4.3937565e-001 -7.7000104e-002 -5.6985124e-002 -1.0793184e-001  4.8772790e-002 -1.1087455e-001  2.2055410e-002  2.2073206e-001  3.6496737e-001  7.1291065e-002 -1.6643226e-001  2.9591387e-001 -5.2048473e-002 -6.3785437e-003  1.2326000e-002  4.3328782e-002  2.6980536e-001  1.2869377e-001 -2.2795978e-001  5.0187277e-001  7.9123098e-001  1.2993166e-001  7.0185575e-001 -1.4202401e-001  6.8929884e-001  1.2652004e-004  1.0520933e-001 -2.3149575e-001  4.2016801e-002  4.1470059e-001  1.3406935e-001  2.3668700e-001 -2.7535744e-001 -2.9703220e-001 -1.3500620e-001  2.2059243e-001  2.2678922e-002  1.4755232e+000  1.0320207e+000  7.8270610e-002 -1.1334024e+000
 -1.2015240e+000 -1.7463517e-001 -2.4551942e+000  1.3066097e+000 -2.7342514e-001 -1.0247419e+000 -4.9799063e-001 -4.8590601e-001 -4.6758084e-002 -4.5380575e-001 -2.0555970e-001 -8.9057074e-001 -3.0220369e-001 -5.8039591e-001  8.9412444e-002  2.0625255e-001 -9.0802957e-002 -5.1293272e-001 -9.1264846e-001 -7.6111975e-001 -8.3615105e-001 -5.9217597e-001 -3.8878723e-001 -1.0750467e+000 -6.3378679e-002 -3.0653824e-001 -4.2433022e-001 -1.0280480e+000 -4.3517262e-001  2.6484241e-001 -1.0877092e+000 -7.7876751e-001  1.3647309e-001  3.1199173e-001 -4.1507731e-001 -7.3070666e-001  5.6323192e-001 -1.5451298e-001 -1.1330792e+000 -4.8762362e-001  7.1421909e-002  3.9026555e-002 -6.4497181e-001 -3.7365305e-001 -2.3980678e-001 -4.1048374e-001 -3.5353636e-001  8.8545473e-002 -1.9604900e-001  2.0227876e-001  2.8448117e-001  4.3286600e-001 -4.0266103e-001  2.7763235e-002  2.7675004e-001 -3.7528777e-001 -5.4159081e-001 -1.7840879e-001 -2.1842344e-001 -2.8223632e-001 -8.5784230e-001  1.1468775e-001  3.2365495e-001 -3.9961039e-002  3.7822243e-001 -1.4973966e+000
  3.6666959e-001 -1.1623983e+000 -1.6634399e-001  8.2992774e-001 -6.5082157e-001 -1.5508604e+000 -4.4840796e-001 -6.7992693e-001 -2.6900254e-001  1.7183296e-002 -8.7999293e-001 -5.9250215e-001 -4.7061985e-001 -7.4123634e-001 -1.0415891e+000 -9.8100155e-001 -6.3114320e-001 -4.2175354e-001 -7.1385478e-001 -4.7441460e-001 -1.1500418e+000 -8.0665530e-001 -8.8137596e-001  9.4654282e-001 -5.0531970e-001  3.8813961e-001 -3.5889205e-001  8.2353519e-002 -1.8129078e-001 -7.7166879e-001  1.5159997e-001  9.6731058e-002 -3.6655521e-001 -2.9025796e-001 -1.2991559e-001  6.4437500e-001 -8.3780757e-001 -2.8537143e-001 -3.4890975e-002 -9.3214645e-002  4.0737687e-001 -3.6548170e-001  6.0157180e-001 -8.9239049e-001 -4.1283914e-002 -3.9819831e-001 -2.6766430e-001  3.7636239e-001 -2.8118304e-001 -7.5594167e-001 -9.0362417e-001 -8.8857584e-001 -8.5858436e-001 -3.3169408e-001 -9.5700389e-001  3.0000015e-001 -7.6963634e-002 -9.4669018e-002 -6.0859889e-001 -4.0626042e-001 -1.1952813e+000 -7.7174394e-001  2.8286831e-001  1.1490406e+000 -5.7756053e-002 -1.0901747e+000
 -9.1642416e-001 -7.7623864e-001 -6.1099804e-001  1.3711695e-001  3.6562783e-001  5.0446220e-001  1.1056608e+000  6.0867757e-001  4.6649897e-001  7.9627791e-001  6.0432439e-001  1.0765211e+000  8.7197073e-002  9.7267915e-002  5.7169177e-001  3.7360938e-001  1.7623807e-003 -8.5986102e-002  7.7577282e-002  6.6126967e-002  4.1029574e-001 -2.3991616e-001  8.2459375e-002  3.5342514e-001  5.0607654e-002  5.2080868e-001  2.2736508e-001  5.8737333e-001  1.2499051e+000  1.6235501e-001  1.0128701e-001  7.7164942e-001 -9.0755072e-002 -1.6408852e-001  7.8910655e-001  2.1710475e-002  3.2772231e-001  2.6113200e-001  4.8105086e-001  2.9748927e-002  3.8144576e-001 -1.5686809e-001  5.3845836e-001 -1.6832951e-001  4.3298147e-002  1.4499973e+000 -2.2948516e-001 -4.4400231e-002  8.2136637e-001 -2.4502151e-001  7.1698386e-001  7.3389421e-001  3.6282403e-001  7.8790293e-001  1.5082168e+000  8.6013871e-001  3.3171813e-001  5.9931624e-001  9.4936407e-001  9.0407554e-001  4.4159797e-001 -5.4453681e-001 -1.0674112e+000 -1.5420882e+000 -2.9601774e-001 -3.1805909e-001
 -1.0542815e+000 -6.8507969e-001  5.6044182e-001  1.3142257e+000 -3.6549888e-001  5.4026623e-001 -3.1244327e-001 -3.2606778e-001 -6.4332447e-001 -5.1177252e-001  1.2741227e-001  6.5921087e-001 -7.4096753e-001 -7.2634746e-002  2.2008674e-001 -7.8681894e-002 -5.3224086e-001 -5.0418429e-001 -6.2165411e-001 -1.7416513e-001 -9.5020214e-001 -7.9414122e-001 -1.0170132e+000  2.5201771e-001 -5.4975966e-001 -4.9541715e-002 -2.7951134e-001 -1.5807023e-001 -1.8316096e-001 -4.3847182e-001  3.0358906e-001 -8.0315706e-002 -5.6868341e-001 -3.4257764e-001 -1.9061374e-001  6.6904991e-001 -1.7310684e-001 -4.0318251e-002 -8.6332223e-001 -4.1418779e-001  3.2313040e-001 -6.1365005e-001 -1.8910024e-001 -9.3875975e-001 -8.1390302e-001 -4.5222018e-001 -4.6317227e-001 -4.4553398e-001  1.0970977e-001 -6.6184942e-001  1.4631246e-001  1.1662801e-001 -6.3050083e-002 -3.8358377e-001 -7.1352883e-001  1.6320347e-001 -5.2594804e-001 -8.4052241e-002 -3.8501192e-001 -4.9179755e-001 -6.9613684e-001 -8.4494734e-001  3.5537769e-001  9.8353688e-001 -6.1227235e-001 -1.4935176e-001
 -4.3838656e-001 -2.4278175e-001  1.9660290e-001 -6.7812528e-001  4.0784565e-001  2.4118454e-001  1.0296950e+000  4.9044435e-001  5.0046770e-001 -7.1161561e-001 -5.8196406e-001  1.3446516e-001  7.8898124e-002  1.5938639e-001  4.0687382e-001  2.8509546e-001 -6.0484867e-001 -6.8756352e-001 -2.9823174e-001 -1.1398026e-001  1.3706434e+000 -5.9198272e-001 -1.6213595e-001  1.5689569e+000 -6.4981920e-001 -2.7074966e-001  4.7985594e-001  8.2155872e-001  7.9572097e-001  7.6874287e-001 -6.9111911e-001 -1.9038400e-001 -6.4141286e-001  7.3533218e-002  4.0019257e-001 -6.3462190e-001  7.4441426e-001  8.0251086e-001  5.8126932e-001  6.3790619e-002  1.6036619e+000  1.1259335e-001  2.0937782e+000  4.0234794e-002  2.0329016e-001 -2.3258125e-001  5.5965828e-001  4.6586164e-001  6.6257192e-001 -4.2970802e-001  5.3888909e-001  1.8936102e-001  1.5712206e-001  1.0858621e-001  8.2528347e-001  3.9186367e-002 -1.5218683e-002  6.4511383e-001  5.3638774e-001  8.0140311e-001  3.7965638e-001 -1.4660578e-001 -2.7887849e-001  1.6222958e+000  7.5785865e-002  9.8159287e-001
 -1.2401007e+000  1.1854202e-001 -1.7738909e+000 -1.4495437e+000 -3.3476075e-003  4.2821197e-001 -1.7685261e+000 -3.9236729e-001  5.7482644e-002 -1.7161247e+000 -7.5291202e-001 -5.9146581e-001 -1.2559601e+000 -4.5093324e-001 -2.6560794e-001 -3.0802477e-002 -2.3120161e+000 -1.5470831e-001  4.1776842e-001 -1.0896290e+000  5.7216589e-001  8.0385094e-001 -8.2788011e-001 -2.1446435e+000 -1.4054040e+000 -1.1015360e+000 -3.3150816e-001 -6.5535784e-001  9.0485575e-001 -7.1601917e-001 -1.7253200e+000 -7.3417688e-001  2.2152346e-001 -5.4821001e-001 -9.3976865e-001 -2.1463833e+000 -1.5730098e+000  4.7068536e-001 -6.1684260e-001 -2.9285071e-001 -3.3059327e-001 -1.2344783e+000 -1.4825012e+000 -1.4252012e+000 -1.3024585e+000 -1.5433763e+000 -1.9238727e+000 -1.1306987e+000 -1.0352658e+000 -1.2783488e+000 -8.2170194e-001 -7.3352433e-001 -7.0448897e-001 -9.0522478e-001 -4.7647652e-001 -1.1086624e+000 -1.7626304e+000 -3.0905319e-001 -7.6628442e-001 -1.4758136e+000  5.5884759e-001 -4.8085375e-001 -1.4878818e+000 -4.7182894e-001 -4.9636928e-001 -1.4131111e+000
  1.6376415e+000 -6.0354802e-001 -2.4809412e-001  2.3503685e-001 -1.3622069e-001 -5.0253773e-001 -4.8115262e-001 -8.4223905e-001  1.4456843e-002 -2.8261771e-001 -4.4670911e-001 -3.8866577e-001 -8.6057568e-001 -1.1580455e+000 -6.9476988e-001 -1.2936773e+000 -1.4104320e+000 -3.0174738e-001 -5.9551414e-001 -1.2917816e+000 -7.6487875e-001  4.7083012e-001 -8.9649502e-001  1.3052596e+000 -8.4250890e-001  1.4395356e+000 -3.9890321e-001  1.0961867e-001  2.0288669e-001 -1.7755905e+000 -2.7729750e-001 -2.9114744e-001 -5.0380283e-001  8.0994845e-002 -5.9979840e-001 -6.1117041e-001 -1.6110749e+000  9.9684881e-001  1.2992927e+000 -1.6611646e-001  5.7263201e-001 -8.0466651e-001  1.3835855e+000 -3.3468939e-001  9.5074934e-003 -6.5986656e-001 -1.1823444e+000 -9.2965765e-001 -1.2661926e+000 -1.5076378e+000 -1.5676783e+000 -1.7142451e+000 -1.1702562e+000 -1.0362276e+000 -7.9312163e-001 -3.2568316e-001 -9.9693909e-003 -6.8749268e-001 -1.2377355e+000 -2.1781346e-001 -8.3262406e-001 -5.8318651e-001 -1.7530862e-001  1.3223362e+000 -1.0582246e+000  6.1477077e-002
  1.0152124e+000 -6.2572081e-003 -2.6597827e-001 -1.7912551e+000 -1.7541650e-001 -7.3525658e-001 -1.3413111e+000 -3.3387856e-001 -7.2262602e-001 -1.7089745e-001 -1.4822184e-001 -1.3386348e+000 -1.6138558e+000 -1.2247374e+000 -1.2247260e+000 -1.2730000e+000 -4.9566698e-001 -9.0573154e-001 -3.1855410e-001 -9.2078051e-001 -7.2147181e-001 -1.1637400e-001 -6.4370307e-001 -1.1369878e+000 -6.1859296e-001 -8.1419834e-001 -3.6760924e-001  4.9244299e-001  8.7815775e-001 -7.3181825e-001 -5.9696370e-001 -1.3439408e-002 -9.4993196e-001 -4.3941730e-001  1.4699012e-001 -2.0125670e-001 -1.5010545e-001  3.5402096e-001  5.1520564e-001 -2.8876692e-001 -7.0466506e-002 -9.9105338e-001 -1.3228801e+000 -4.9729398e-001 -5.7038388e-001 -1.1661799e+000 -7.3800991e-001 -1.7297511e+000 -1.3641194e+000 -4.2529499e-001 -7.6310839e-001 -1.0732557e+000 -5.1131371e-001 -7.3084169e-001  1.4164517e-001  2.6404437e-001 -4.6311483e-002 -5.9032791e-001  3.5510959e-001 -9.6154446e-001  2.3741568e-001 -1.9141067e-002 -1.3307933e+000 -1.0779911e+000 -8.2168298e-001  3.2829101e-001
  9.1054948e-001 -1.4571500e-001 -1.3856679e+000 -2.4390662e+000 -4.0723811e-001 -1.3832628e+000 -9.2453020e-001 -9.3985578e-002  3.2422146e-001 -5.3954121e-001 -4.0664022e-001 -1.3936843e+000 -6.0954192e-001 -1.1838853e+000 -6.7113216e-001 -5.2641400e-001  3.0783773e-001 -8.5087652e-001  1.6872849e-002 -9.1692791e-001 -7.2932289e-001 -4.3089033e-001 -1.0337051e+000 -1.0187658e+000 -4.9836830e-002 -7.7799352e-002 -6.4819252e-001 -7.8638032e-001 -4.6668593e-001 -5.5205110e-001 -1.9231577e-001 -1.2072879e-002  3.1656069e-001 -3.4925364e-001  2.0008610e-001 -3.8686462e-001 -5.7132225e-001 -5.7305343e-001 -5.4128889e-001 -2.5085515e-001 -8.4125799e-002 -5.6952907e-001 -1.0957403e+000 -8.5635612e-001 -1.5268198e-001 -5.0278624e-001 -8.7039228e-001 -1.1155698e+000 -1.4392689e+000  2.6565674e-001 -8.7809415e-001 -7.2770799e-001 -1.0259262e+000 -6.7415824e-001 -1.0794363e+000 -1.3481523e-001 -8.5792259e-001 -4.6615103e-001  2.4054811e-001 -8.1460931e-001 -1.8103127e+000  2.5792756e-001 -1.0660534e+000  1.4821663e-002 -9.3711990e-002 -4.4765983e-001
 -5.5893080e-001 -9.5190747e-001 -6.2389384e-001 -1.1219859e+000 -1.6691445e-001 -8.9137338e-001 -4.5146436e-001  4.8586626e-002 -6.0405454e-001 -4.8386653e-001 -3.7918006e-001  2.5492512e-001 -7.6417171e-001 -9.9006224e-001 -3.5459336e-001 -5.4163348e-001 -4.2121839e-001  9.4583682e-002 -3.7095180e-001 -3.6930141e-001 -1.0328398e-002  1.1392823e-001 -9.3461850e-001 -1.9592956e+000 -5.6651008e-001 -9.5097336e-001 -1.2269399e-001  2.5194059e-001  8.7404480e-001 -2.1179619e-002  6.2857257e-002  1.1832488e-001 -5.1175193e-001 -7.9078002e-001 -1.9050251e-001 -5.1417193e-001  3.0373719e-001  2.2589088e-001 -1.4556939e-002  2.9704542e-002 -1.3548723e+000 -4.7442909e-001 -1.2881714e+000 -1.7953507e+000 -7.1920314e-001  7.0724027e-002 -6.3930839e-001 -6.6893208e-001 -7.4210502e-001 -1.1994133e+000 -2.8556789e-001 -4.2884546e-001 -6.3615965e-001 -2.1554183e-001 -6.5859821e-002 -6.9740487e-001 -6.8581054e-001 -4.9439195e-001  4.2641710e-001 -3.0698936e-001 -1.5272487e+000 -3.3092174e-001 -6.8079785e-001 -1.3667187e+000 -5.1612764e-001 -1.3443232e+000
 -1.0938346e+000 -5.9212213e-001 -5.3342608e-001  5.6706507e-001 -6.7829611e-001 -2.5886182e-001 -4.4919512e-001  1.4451422e-001 -1.3086443e-001  8.8637316e-003 -4.6313895e-001 -4.7686523e-001 -2.4376734e-001 -7.0037843e-001 -3.9354223e-001 -3.3253990e-001 -2.7327266e-001 -1.7050657e-002 -1.1209399e-001  4.3927525e-002  4.4134335e-001 -2.3074626e-001 -2.3747120e-001 -6.9195605e-001 -3.8183208e-001 -7.0979667e-001 -2.4821114e-001  1.4250594e-001  4.0618191e-001 -5.0169090e-001  5.7728448e-001 -8.1834685e-002 -7.6109806e-001 -7.3212891e-001 -1.0165745e-001 -8.1698347e-001 -7.1268318e-001 -1.1214684e-001 -5.1416849e-002 -2.3484838e-001  3.7915158e-001 -3.8596674e-001 -8.0396505e-001 -6.3057988e-001 -3.0994957e-001 -4.2122509e-001 -6.8001949e-001 -1.7706529e-001 -1.9150520e-001 -5.0366375e-001 -1.4168144e-001 -6.0152080e-001 -6.0149060e-001 -4.6621282e-001 -1.0034417e+000 -8.3140667e-003 -6.1897813e-001 -9.7655319e-002  4.1949569e-001 -4.8775081e-001 -1.0823480e+000 -3.7127020e-001  2.7895482e-001 -4.1098008e-002 -1.2715540e+000 -3.6622945e-001
 -2.6670013e-001 -1.4814401e+000 -8.3828741e-002  2.8718981e-001 -7.5794372e-001 -9.1912442e-001 -9.6471596e-001 -3.1033942e-001 -6.9111904e-001 -5.4710241e-001 -6.0142247e-001 -2.5097791e-001 -1.2954172e+000 -7.0450786e-001 -7.9556515e-001 -6.7607556e-001 -9.8873015e-001 -2.4297262e-001 -3.8024892e-001 -6.9290218e-001  2.4687394e-003 -2.5230919e-002 -1.0651122e+000 -1.8883411e+000 -1.3865234e+000 -7.6225834e-001 -1.2487823e+000 -8.9181708e-001 -5.8105005e-001 -1.1815550e+000 -8.4181465e-001 -7.1878250e-001 -1.0965694e+000 -9.0191570e-001 -1.0191459e+000 -9.9821586e-001 -1.8468125e+000 -4.7854939e-001 -9.4028174e-001 -1.2660286e+000 -8.7178095e-001 -1.1491902e+000 -1.3054355e+000 -4.2134445e-001 -6.6813960e-001 -1.8357878e-001 -1.0621541e+000 -3.4339613e-001  1.5484756e-002 -3.9439651e-001 -3.7593631e-001 -8.4978419e-001 -6.5340394e-001 -7.9311928e-001 -5.2544834e-001 -9.9166835e-002 -8.1942923e-001 -1.8052238e-001 -3.9479652e-001 -1.2344550e+000 -8.1650584e-001 -9.0371965e-001 -1.3450633e+000 -7.5333401e-001 -1.2903716e+000 -6.3816832e-001
  9.7380889e-001 -3.8078441e-001 -7.9298102e-001  3.9597101e-001 -1.0091888e+000 -6.4585705e-001 -1.1511122e+000  2.0506376e-001 -5.3107427e-001 -6.6747147e-002 -4.0677699e-001 -6.1204672e-001 -7.2876815e-001 -7.5916028e-001 -4.8554104e-001 -1.4496514e-001 -5.6914038e-001 -4.3910275e-002 -7.6238467e-003 -2.0332226e-001 -4.3647858e-001 -3.1572970e-001 -4.9884666e-001  1.5562109e-001 -2.2267724e-001  8.2062391e-002 -8.3112363e-001 -5.0730926e-001 -1.0678022e+000 -1.3143719e-001 -3.9349936e-001 -1.5672359e-001  8.7851860e-001  3.5271874e-002 -1.3849913e-001 -1.0565227e-001 -4.6824128e-001 -5.9814705e-001 -2.4176638e-001 -7.6460801e-001 -4.4272726e-001 -2.6877638e-001 -7.9491284e-001 -1.8081939e-001 -4.9123932e-001  3.1381887e-001  9.0087051e-002  2.3123031e-002  1.0218556e-001  2.8455763e-001 -4.2445002e-001 -6.2368242e-001 -5.0375136e-001 -8.7842302e-001 -9.6542883e-002 -2.0754064e-001  8.5367183e-002 -4.5983663e-001  3.0340345e-001 -1.1779428e+000  1.4692482e-001 -4.0474440e-001 -3.9539242e-001  7.5442460e-001 -2.6583060e-001  4.4382274e-001
  7.4320226e-001 -3.2833046e-001  3.6184056e-002  4.1315295e-001 -4.3918563e-001  2.5158953e-001 -1.2626177e+000  2.7420098e-001 -2.0912267e-001  1.7308495e-001 -7.7091561e-002 -1.5609174e-001 -3.4454820e-001 -4.5400506e-001 -1.7952804e-001 -1.3040661e-001 -2.7749115e-001  6.2192667e-002  5.9063935e-002 -1.9630567e-001 -1.1660864e+000  5.7163635e-002 -9.1968547e-001 -5.9014286e-001 -4.2473662e-001 -3.0626124e-001 -4.2666940e-001 -6.8558126e-001 -9.6421709e-001 -2.1595080e-001  4.2391944e-001  2.7878964e-001  2.1464798e-001 -8.5621644e-002  3.8848600e-001  7.7211886e-001 -1.2901865e-001 -6.0823279e-001 -6.5946092e-001 -3.5305689e-001 -4.1108973e-002 -4.6681502e-001 -6.9448362e-001 -1.4943023e+000 -1.1591520e-001 -2.1866064e-001 -4.8669960e-001  1.1919947e-002  2.9606263e-001  1.1484101e-001 -4.0100580e-001 -1.6136285e-001 -3.1461811e-001  2.0031131e-001  5.9770876e-001  1.3413996e-001  4.5327308e-001  8.1039372e-002  5.6883343e-001 -1.1456802e+000 -3.9901356e-001 -3.3584362e-001  5.8422653e-001  1.1706937e-001 -7.0804991e-001  6.8003806e-001
  8.0766184e-001 -3.3345503e-001 -2.2790146e-001  1.7868926e+000 -1.0440965e+000 -2.9456688e-001 -5.4103221e-001 -6.3245159e-001  1.3771600e-001 -5.5663024e-001 -5.6730088e-001 -5.7459063e-001  2.0088772e-001 -4.6525941e-001  3.2069190e-002  1.9225006e-001  3.4840186e-001 -9.6932178e-001  6.9724048e-002  2.4289618e-001  9.9699194e-002 -8.3213673e-002  1.5643864e-001  1.0661086e+000  8.3984387e-001  7.0299141e-001 -6.5410717e-001 -3.5471855e-001 -1.2929783e+000  1.1593387e+000  1.3399441e-001  1.2609543e-001  4.9265802e-001  6.2653750e-002  4.3411370e-001  7.8663923e-001 -1.7333265e-001 -1.0177303e+000  1.0635102e-001 -4.9690415e-001  1.0149635e-001  9.8940801e-001  6.1443193e-001  2.4384563e-001  6.6406136e-001  8.5722311e-001  5.0481510e-001 -3.0587876e-003 -5.1313983e-002  4.8630968e-001  2.6167450e-001  4.0139403e-001 -3.9527562e-001 -3.8078524e-001 -3.2061806e-001 -1.5808487e-001  4.3724280e-002 -5.2457057e-001 -1.1064638e-001 -3.8864364e-001  7.0092743e-002 -1.0747858e+000  2.5724996e+000  2.0830232e-001 -6.5606940e-001 -3.9773184e-001
 -5.3217816e-001 -2.9459666e-001 -7.0851266e-001  2.3918148e-001 -6.2431251e-001 -4.6438607e-001 -6.5936364e-001 -6.9948774e-001 -1.2174580e-001  3.5259557e-001 -2.0178955e-001 -2.4356394e-002 -1.5787838e-001  1.5824352e-001 -3.5665227e-002  1.4198930e-001 -1.7752882e-001 -1.2924582e+000 -1.2299270e+000 -6.0599541e-001 -6.1409709e-001 -6.6287373e-002 -3.2670595e-001  5.8335017e-001  9.7878833e-002  5.9829269e-001 -7.2179794e-001 -3.3345029e-001 -8.0992286e-001  1.2745729e+000  6.2362473e-001 -2.2466706e-001  5.8962279e-001  2.3335001e-001  3.4563572e-001  8.6871595e-001  1.0549278e+000  4.1128564e-002  1.6896612e-002 -4.3120037e-001  2.2316557e-001  5.9850364e-001  5.2722240e-001  1.5663977e-001  1.4422366e-001  5.0495928e-001  2.5805786e-001 -1.0667514e+000 -7.0503456e-002  6.5372497e-001  5.6263160e-001  6.4305273e-001  1.0847666e-001  4.0068685e-001 -8.1009755e-002  2.6931145e-001  9.8675092e-001 -3.3324711e-001  8.0008425e-002  1.1135773e-001  4.4158811e-002 -7.4891140e-001  1.7242617e+000 -1.2705927e+000  2.2895875e-001  4.3374571e-001
  6.6325630e-001  9.4032864e-003 -1.1987760e+000 -1.7386356e+000 -1.0953527e-001 -9.4191480e-001 -1.0798566e+000 -6.9483562e-001 -4.3179985e-001 -7.7901325e-001 -5.4800318e-001 -7.6585715e-001 -7.2598563e-001 -9.5022365e-001 -7.3392455e-002 -2.7808587e-002  3.7987963e-002 -5.7688110e-001 -5.2026585e-001 -8.5139041e-002 -1.2480149e+000 -9.7909189e-001 -1.2942291e+000 -1.0006715e+000 -4.5925572e-001 -6.0112215e-001 -9.0981380e-001 -6.2222987e-001 -1.3291610e+000  5.8875498e-001 -7.9384881e-002 -9.3949477e-001 -2.2388171e-001 -5.3519109e-001 -6.6420228e-001 -3.4600016e-001  1.8177139e-002 -9.0090387e-001 -1.2268696e+000 -6.2273258e-001 -5.4792356e-001 -6.0983351e-002 -2.0442283e+000 -4.2520215e-001 -2.8133643e-001 -5.7597143e-001 -1.0255323e-001 -1.4373502e-002  7.9164820e-002 -1.4293806e-001  5.7858547e-003 -9.2334902e-002 -4.3798461e-001 -1.5807836e-001 -5.7691425e-001 -6.8427088e-001 -1.9198635e-001 -1.6522953e-001 -7.4040087e-001 -5.5974164e-001 -1.3674816e+000 -3.7201766e-001 -1.0168048e+000  7.3351443e-001 -3.8900109e-001 -1.0654087e+000
  3.8506936e-001 -8.1124489e-001 -1.6947885e-001 -4.3111761e-001 -1.9106467e-001 -9.6050878e-001 -2.6721542e-001 -5.4033180e-001 -2.4280111e-001 -1.0464518e+000  1.9168225e-001 -6.7390644e-001 -7.0555320e-001 -6.1164333e-001 -1.4516153e-001  2.1053063e-001 -3.7914033e-001  1.3142625e-001 -5.3091303e-001 -8.0140621e-002 -1.0506465e-001 -3.5332393e-001  2.8560382e-001 -1.3918581e+000 -2.3395691e-001 -4.0066372e-001 -5.0512687e-001 -2.2484771e-001  1.2339368e-001 -2.5535733e-002 -1.7727617e-001 -3.4082034e-001  3.1875161e-001 -4.6986108e-002 -7.2228075e-001 -7.4919033e-001 -3.7348452e-001  1.1250468e-001 -1.3682191e-001 -6.2704568e-001 -1.8678344e-001 -1.4447763e-002 -7.2467695e-001  9.7379441e-001  5.4768451e-002 -7.6199398e-001 -8.6140310e-002 -1.8281485e-001  2.2955656e-002  1.8017382e-001  3.3794877e-001  1.7077124e-001 -4.5258054e-001 -2.6106509e-001 -1.1777575e+000 -1.6248483e-001 -4.9964523e-001 -4.0207384e-001 -7.7306762e-001 -2.0966840e-001 -8.8487455e-001 -8.1922752e-001 -7.4121254e-002 -9.7853195e-001 -9.6327571e-001 -6.9006485e-001
 -8.9716808e-001  3.3251926e-001  1.1938776e-001 -1.9318044e-002  8.1247670e-003 -3.0127798e-001  7.4676959e-001  4.0578619e-001  2.7370128e-001 -2.6015948e-001  7.3509589e-002  3.1366117e-002  1.8401980e-001 -5.8090811e-002  1.6172528e-001  4.7100740e-001  2.2958995e-001 -1.4879551e-001 -1.0184598e-002  8.5036600e-001 -1.1756842e-001 -7.9134841e-001  1.0630421e-001 -1.1589811e+000  3.7268130e-001 -2.6079110e-001 -2.3523239e-001  6.3737818e-001  2.8506558e-001  3.9683947e-001 -1.9463983e-001  3.1928093e-001  4.4421118e-001  5.8304859e-002  1.0520951e-001 -2.1869831e-001  3.2611260e-001 -1.5506190e-001  5.4020198e-001 -3.1702224e-002 -9.9404021e-001 -3.9095172e-002 -9.2991949e-001  9.8101630e-001 -5.6637155e-002 -6.3127092e-001  7.9606361e-001  1.2583988e+000  3.7842288e-001  1.6328408e-001  7.8258426e-002 -6.1559139e-002  1.4470919e-001 -4.0557485e-001 -5.1065608e-001 -2.9271321e-001 -6.8446289e-001  1.6249987e-002  1.5555118e-001  6.1956743e-001  2.4308149e-001 -2.9167751e-001 -5.5191849e-001  3.3666130e-001  4.5004737e-002 -3.1698509e-001
 -2.8372782e-001 -2.1601448e-001 -5.1263438e-001  7.5427378e-001 -3.3153625e-001 -1.7645371e-001  3.1782947e-002 -6.1054989e-001 -5.5915496e-001 -6.3769624e-001 -6.7844565e-001 -4.5960460e-001 -6.3767065e-001 -3.2429019e-001 -5.5321492e-001 -4.3183793e-001 -2.2755170e-001 -6.0296791e-001 -9.0090843e-001  3.2093044e-001 -7.7256753e-001  5.6776640e-004 -6.6992030e-001 -1.7409164e+000 -4.0118607e-001 -8.4890546e-001 -3.3428727e-001  7.7315371e-001  3.7252994e-001 -5.1610649e-001  2.2813990e-001 -6.6953720e-001 -5.3712428e-001 -1.1278365e+000 -6.4809665e-001  5.7130890e-002 -6.1003587e-001  1.5291150e-001  4.4303378e-001 -3.7083541e-001 -9.7604773e-001 -4.3245463e-001 -1.1139310e+000 -2.9013318e-001 -2.2173946e-001 -1.6069885e+000 -6.6800264e-002  6.5627505e-001 -2.0235600e-001 -3.6868143e-001 -3.6203565e-001 -4.8121980e-001 -4.8966439e-001 -8.9466976e-001 -8.7250488e-001 -1.1145791e+000 -4.3663273e-001 -6.6459829e-001 -8.0158922e-001 -1.5645017e-001 -5.5335037e-001 -6.4027219e-001  6.9595673e-001 -1.3543550e+000 -4.8216647e-002  1.2935087e-001
 -1.5556542e+000 -1.0930112e+000 -1.2131168e+000  5.3473055e-001 -4.7172958e-001  4.7730826e-001  5.5882263e-001 -5.4930263e-001 -1.9766648e-001 -3.3714814e-001 -6.7437394e-001 -4.2592207e-002 -1.0532042e-001  3.0348506e-001 -1.9904083e-001 -3.0546115e-001  3.4571707e-002  4.3584318e-001  4.5417766e-001  3.7294164e-001 -8.1400084e-001 -6.6152529e-001 -5.9545785e-001 -7.9045613e-001 -1.6991709e-001 -6.5585577e-001 -4.9840764e-001 -5.0578404e-001 -1.7104699e-001 -9.1073102e-001 -1.8741886e-002 -6.2002658e-001 -1.0253728e+000 -1.2870739e+000 -9.0075299e-001 -1.0266197e-001 -1.2074131e-001 -4.5869872e-001 -8.3368851e-001 -4.0177218e-001 -3.3315547e-001 -1.6580615e-001 -1.0376243e+000 -4.9615422e-001  4.4206224e-001 -2.9237882e-001  1.3520593e-001  9.5079608e-001  3.6768231e-001 -1.3943847e-001 -8.2761052e-001 -6.2074820e-001 -2.3284152e-001 -6.8653916e-001 -3.1602446e-001 -9.1706595e-001 -5.6756325e-001 -5.6873633e-001 -1.0105745e+000 -2.1439228e-002 -6.0334548e-001 -1.0969075e+000  8.1526071e-002  3.8073322e-001 -8.0438093e-001 -1.2241096e+000
 -4.8171043e-001  2.5544574e-001 -6.0583229e-001 -7.4888193e-001 -4.1735534e-001 -4.5365450e-001 -4.3205424e-001 -1.0617696e+000 -2.4665154e-001 -7.0258967e-001 -5.3959846e-001 -7.3137174e-001  9.9536250e-003 -2.9871840e-001 -4.2114372e-001 -3.1506370e-001 -2.1380196e-001  1.3558663e-001 -4.7479248e-001 -1.7275044e-001  1.1993721e-002 -5.8777280e-001 -5.6759862e-001 -2.4280302e-001 -2.4865778e-001  2.6319173e-002 -9.5372176e-001 -9.5416852e-001 -8.8996738e-001 -3.0029614e-001 -2.9366666e-001 -4.4673548e-001 -6.9398139e-001 -9.5364860e-001 -8.0098481e-001 -3.7185900e-001 -7.6554542e-001 -6.6482176e-001 -7.5175997e-001 -6.9767848e-001  5.7969246e-002 -2.0405158e-001  1.0591640e-002 -2.2102307e-001  3.3294380e-002  1.6972573e-002 -6.9148548e-001 -9.6612572e-001 -1.0670505e-002 -9.5131571e-001 -1.5679567e-001 -3.0719047e-001 -4.1875460e-001 -5.6813098e-001 -1.6375178e+000 -7.5672711e-001 -9.1791957e-001 -4.9334203e-001 -1.0659048e+000 -9.5609538e-001 -1.0540516e+000 -7.4135973e-001 -6.3010878e-001  6.0420964e-002 -9.9549006e-001 -1.1912987e+000
 -2.4562062e-002 -8.3736660e-001  1.3534933e-001 -3.1692801e-001 -6.0716904e-001  4.4861128e-002 -4.3885066e-001 -6.1270361e-001 -4.8439736e-002 -4.3001849e-001 -5.6491465e-001  1.2316027e-001  2.3460112e-002 -1.7923589e-001 -3.5102312e-001 -1.9499363e-001  2.9106477e-001 -1.5133449e-001 -1.8975283e-001  2.4114205e-001  3.3392355e-001 -4.7950229e-001 -6.3033231e-001 -6.5287007e-001 -2.7850085e-001 -6.6824585e-001 -5.9419696e-001 -6.6188198e-001 -1.0017633e+000 -5.9728811e-001 -5.6073364e-002 -7.5750773e-001 -6.9145940e-001 -6.7321640e-001 -5.4831682e-001 -4.6963523e-001 -5.1937004e-001 -5.9006438e-001 -8.2949515e-001 -6.1508079e-001 -3.0742597e-001 -4.4146142e-001 -2.2358269e-001 -8.3387801e-002 -2.0352442e-001 -8.6089612e-001 -5.1603939e-001 -2.0378244e-001 -4.9266269e-001 -2.0826166e-001 -7.1873750e-001 -7.3433593e-001 -4.7426812e-001 -4.6331695e-001 -9.5221284e-001 -6.1742432e-001 -6.9299489e-001 -2.0367878e-002 -5.8549264e-001 -4.6092192e-001 -2.4525066e-001 -5.2003201e-001 -2.9395726e-001  1.0476535e-001 -8.3444312e-001 -4.6675358e-001
 -6.3699535e-001 -9.1416159e-001  4.4722486e-001  2.4085065e-001 -1.1439844e-001 -2.5924136e-001 -4.3647208e-002 -7.0062543e-001 -1.3007611e-001 -5.3757729e-001 -3.5793355e-001 -1.5387087e-001  6.0738137e-002 -1.4768182e-001 -3.9180129e-001 -4.7321116e-001  4.2899191e-001  1.1582841e-002 -2.3173586e-001  1.8493897e-001  7.2190228e-002 -2.7155360e-001  8.2576391e-002  2.5036304e-001  1.2815966e-002 -2.0009091e-001  3.8593408e-002 -5.4982216e-001 -5.7941138e-001 -9.3392659e-001 -1.1490108e+000 -4.9787852e-001 -9.2357790e-001 -1.0058785e+000 -4.7332712e-001 -1.4324945e+000 -6.4414527e-001 -4.4108548e-001 -2.4106995e-001 -2.5052830e-001 -1.9027172e-001 -2.2730361e-003  1.6890333e-001  5.7863994e-001  8.7760314e-003 -1.4054372e-001 -9.0426814e-003 -6.6731933e-002  3.0456758e-001  2.2154363e-001 -2.3065164e-001 -2.1763229e-001 -2.2711526e-001 -3.6207272e-001 -9.9979114e-001 -1.4850850e-001 -1.0785986e+000 -6.1290040e-002 -3.2864294e-001 -2.2039520e-001 -4.4488492e-001  6.7556437e-002  2.3238422e-001 -3.2926823e-001 -6.4028706e-001 -6.4995486e-001
  2.8619771e-002 -4.7515329e-001  4.0925834e-002 -1.9493463e-001 -6.4670144e-003  7.7721591e-002  6.4622386e-002  9.6959167e-003  3.4202325e-001 -1.5629206e-001 -2.7736574e-001  1.3387435e-001  2.8475270e-002 -5.0089168e-002 -5.3335153e-001 -3.0429776e-001  1.2572028e+000 -2.2349721e-001 -2.5525342e-001  3.1198260e-001  2.9333416e-001 -6.6940538e-001 -4.0300208e-001  2.0358386e-001  2.0726499e-001 -2.3440217e-001 -6.9841108e-002 -9.4474646e-002 -4.7514329e-001 -9.9800059e-001 -8.3377799e-001 -6.1419081e-001 -9.2869092e-001 -6.2589851e-001 -3.8671188e-001 -6.5581287e-001 -5.2221384e-001 -4.8289732e-001 -2.0621907e-001  1.2972505e-002 -3.5367298e-001  1.2327052e-001 -3.1658361e-001  3.6501582e-001 -1.9149720e-001 -3.8161546e-001 -1.3741134e-001 -1.7862335e-001 -1.7451747e-001  2.7344819e-001 -6.1730074e-001 -4.3972530e-001 -3.3645402e-001 -5.0955729e-001 -1.1504741e-001 -4.0751349e-001 -6.1802115e-001  1.1733989e-001  2.4641429e-001  2.1671186e-002 -1.1644466e-001  2.1576229e-001  3.6458695e-001  2.0520338e-001 -5.1084499e-001  1.8848173e-001
 -3.6400395e-001 -1.4465640e-001  2.5237659e-001 -4.2472321e-002  6.5094080e-002 -1.2261345e+000 -6.6140931e-002 -8.6935650e-002  6.3111735e-001 -6.1713452e-001 -4.1761999e-001 -1.2789312e+000  2.9088574e-001 -2.2266130e-001 -4.8691524e-001 -6.7454872e-001  3.0158553e-001 -1.3395277e-001  3.7400456e-001  3.3529603e-001  3.5424280e-001  2.4181148e-001  5.0818112e-001  7.5112999e-001  2.9914904e-001  3.6945208e-002 -1.0840246e+000 -7.2057669e-001 -1.2529359e+000 -9.1479847e-001 -6.5429872e-001 -7.0628498e-001 -3.8013346e-001 -4.0546731e-001 -2.4934290e-001 -3.3229836e-001 -4.7480525e-001 -7.5680488e-001 -1.1204204e+000 -8.8242478e-001  6.9046620e-001 -6.8637853e-002  7.7790615e-001  3.6470316e-001  3.6630885e-001 -5.6746187e-001  1.3182613e-001 -2.0322788e-001 -6.0823362e-001  1.5061190e-001 -5.4693275e-001 -3.6897750e-001 -4.8924310e-001 -3.2878411e-001 -1.2629749e+000 -2.1393863e-001 -9.0690335e-001  1.5674385e-001  3.4772138e-001 -2.3615840e-001 -3.1240711e-001 -3.9754238e-001  4.5490319e-001  5.3448070e-002 -7.2663356e-001 -9.8977897e-002
  4.7657100e-001  3.9003716e-002  7.8840281e-001  6.4246822e-002 -4.2676442e-001 -8.2693048e-004  4.4059995e-001  4.4021265e-001  4.5481954e-001  1.6900176e-001 -1.1782618e-001  1.5795111e-004  2.4113840e-001  1.7193434e-001 -1.2019990e-001 -5.4673404e-001  9.1259141e-002  2.1775245e-001  6.7831541e-001  1.6735034e-001 -2.6916368e-001  1.5004943e-001  7.9226532e-001  7.3561936e-001  2.1915437e-001 -4.0718790e-002 -4.3794933e-001 -5.0689701e-003 -1.5770728e-001 -5.0956459e-001 -9.0692107e-001 -3.0958532e-001 -1.0402505e+000 -6.5714266e-001 -5.1407190e-001 -1.1660470e+000 -1.5736910e-001  2.7120446e-001 -7.3748809e-001 -7.6959925e-001  4.1776143e-002 -1.8743523e-001  5.1378430e-001 -5.8856344e-001 -2.5753058e-001 -7.4319922e-001  7.3665604e-002 -3.3490612e-001 -8.3795033e-001 -3.5870446e-001 -4.0183536e-001 -5.5453851e-002 -3.2772436e-001 -7.9887380e-002 -4.2346991e-001 -5.7022612e-001 -4.8780228e-001  1.8745413e-001  8.5374046e-002  7.7492762e-001  2.1452239e-001 -7.7169189e-001  3.1353983e-001 -7.1774952e-001 -7.7544722e-001  3.2685013e-001
  7.0022514e-001 -6.3560699e-001 -3.4566522e-001 -1.2521403e+000 -5.0794532e-001 -4.4177009e-001 -4.3107626e-001 -4.6949014e-001 -3.5001677e-001 -7.4995914e-001 -6.6363691e-001 -5.3627728e-001 -6.1017133e-001 -3.5155183e-001 -3.4395624e-001 -4.9015440e-001 -3.3292444e-001 -2.2274736e-001  1.9165730e-001 -1.6512029e-001 -3.4552002e-001 -7.6840977e-002 -3.6648667e-001  3.3218800e-001  1.9351159e-001  6.7815458e-002 -5.6678185e-001 -1.4719963e+000 -8.9808308e-001 -5.1943148e-001 -1.5155841e+000 -1.2706479e+000 -5.5889929e-001 -8.1680467e-001 -1.4848879e+000 -1.9177000e+000 -5.9369520e-001 -5.3643792e-001 -2.2826255e+000 -1.2063777e+000 -3.1907187e-002 -2.6230851e-001 -1.1712255e-001 -1.1478558e+000 -9.1933870e-002  4.5134646e-001  1.8142306e-001 -4.9896193e-001 -1.3666868e+000 -1.8853974e-001 -3.3364993e-001 -1.8391609e-001 -5.2747585e-001 -6.2435065e-001 -5.7452562e-001 -5.1255214e-001 -1.2149353e+000 -3.6524808e-001 -8.4066561e-001  2.2636063e-001 -5.8794330e-001 -5.5449307e-001 -9.8102446e-001 -4.7214823e-001 -7.9219389e-001 -5.3360216e-001
 -2.2345806e-001  3.1738946e-004  2.1642676e-002  1.1276893e-001  5.6646050e-001  9.1800510e-001  1.5788572e-001 -1.6732749e-001  3.5455678e-001 -1.3585916e-001  3.7790126e-001  5.6136630e-001  7.0085044e-002  7.0085282e-001  3.3736975e-001  2.5711624e-001  6.0647924e-003  2.8363639e-001  6.7638388e-001  5.5092616e-001  7.7057665e-001  2.2213529e-001 -4.4640426e-002  1.3161117e-001  3.0199892e-001  5.4326423e-001 -8.1498811e-002 -4.2244426e-001  1.9803807e-001  3.3973037e-001 -7.0498855e-001 -4.3528594e-001 -1.7826215e-001  1.7370418e-001  9.7509028e-002 -1.5727980e-001 -9.5701812e-002 -3.7855219e-001  2.0104713e-002 -4.1739391e-001  1.1876997e+000  3.6674066e-001  6.5704623e-001 -8.2789039e-002  2.2352547e-001  2.1727762e-001  1.5844807e-001 -1.4432818e-001 -6.7190174e-001 -2.3259280e-001  2.7235699e-001  1.6323556e-001 -1.3384317e-002  1.5346226e-001  2.7377856e-002 -4.0729069e-001 -2.0063912e-001  4.1455838e-001 -2.1371589e-001 -5.1874480e-002  5.9786655e-002  4.4160975e-001  7.4251175e-001  7.0327242e-002  4.4936238e-001  7.0998183e-001
  7.8166945e-001  3.3658529e-001  5.4020474e-001 -1.2663457e-001  4.5468954e-001  6.0962079e-001  6.9456330e-001 -2.0824411e-001  5.4080284e-001  5.8257361e-001  6.7436091e-001  5.4332312e-001  9.8081392e-001  8.0878567e-001  3.0826050e-001  3.9028457e-001  5.7675692e-001  3.4329762e-001 -5.9425435e-002  6.0936681e-001  4.0991434e-001  7.2979226e-001  7.4478081e-001  9.1819665e-001  6.3678753e-001  5.7453355e-001 -1.0594159e-001 -2.3300845e-001  2.0245452e-001 -1.1335651e-002  1.2866184e-001  2.6870345e-001  1.0454948e+000  6.1891324e-001  5.9503375e-001  5.4051769e-001 -9.3690730e-002  1.2201394e-001 -4.6401437e-001 -2.2218734e-001  3.4043330e-001  4.7890185e-001  1.4390371e+000  2.4653054e-001  5.3577751e-001  2.4176892e-001  6.1542929e-001  1.0162324e+000  6.3022781e-001  3.2881054e-001  3.7510197e-001  6.0906767e-001  8.7840823e-001  5.5408188e-001  1.9309262e+000  7.7356024e-001  6.5682734e-001  4.1389190e-001 -1.1652275e-001  8.5616911e-001  8.7126495e-001  1.8016818e-001 -6.4718975e-001 -1.0631321e-001  4.9957650e-001  2.5629235e-001
 -6.4688061e-001  9.5871293e-001  3.2808469e-001  7.4759345e-001  6.3015783e-001  7.1217389e-001  7.5912085e-001 -5.0660325e-002  2.8744130e-001  5.7740386e-001  5.7145556e-001  5.1320438e-001  7.3850222e-001  8.4550826e-001  4.0735365e-001  5.7064031e-001  9.9214190e-001  9.1659469e-001 -1.4025055e-002  8.1334338e-001  6.4293216e-001  3.3430203e-001  6.3083562e-001  1.6887372e+000  7.7931219e-001  8.7081684e-001  5.4383085e-001  1.4129369e-001  4.1889911e-001  3.4803194e-001  4.8355474e-001  4.1355700e-001  6.0365985e-001  3.1183100e-001  4.3450055e-001  4.0705160e-001  1.1719466e-001  1.0131249e-001 -3.2582714e-001  4.2382513e-002  7.8320951e-001  7.5364161e-001  2.2467474e+000  5.2082904e-002  9.1661271e-001  1.2160431e+000  6.9818297e-001  7.8312517e-001  3.6999792e-002  4.8942829e-001  6.6113822e-001  5.8451690e-001  9.1154798e-001  6.8460095e-001  1.1616113e+000  5.6192928e-001  3.2243088e-001  3.9921412e-001  3.1339930e-001  2.1061209e-001  5.8222860e-001  2.6968042e-001  7.9259157e-001  1.1766419e+000  9.4941344e-001  3.9076865e-001
  1.0060428e+000  7.8902645e-001  1.3864387e+000  7.4011554e-001  1.0210334e+000  1.7097867e+000  4.3319406e-001  7.7761979e-001  6.2746291e-001  1.5274462e+000  1.4016626e+000  9.9405622e-001  8.2251740e-001  1.1330646e+000  7.0333073e-001  4.2650409e-001  1.0569340e+000  9.2856144e-001  4.0490783e-001  7.1388563e-001  2.9988523e-001  5.7556859e-001  1.3134470e+000  8.5036673e-001  5.7376088e-001  7.9963728e-001  1.1034871e+000  1.1224930e+000  7.4106522e-001  2.1495983e-001  1.1262065e+000  9.5866722e-001  5.6292215e-001  1.0492842e+000  7.0883501e-001  1.3246223e+000  7.8794335e-001  3.0261653e-001  6.0529201e-002  1.2441769e+000  9.8103821e-001  3.2024130e-001  1.2507337e+000  7.5875868e-001  3.5270304e-001  7.7164937e-001  8.8128829e-001  8.9372866e-001 -8.3608414e-002  9.2532033e-001  2.0728678e-001  2.7545542e-001  1.0326928e+000  6.5550084e-001  1.8342167e+000  8.1591739e-001  1.0804492e+000  5.1540782e-001  6.1843148e-001  3.7456981e-001  1.1846134e+000  7.7776388e-001  5.6629759e-001  3.0051776e-002  1.4570669e+000  1.2885524e+000
  1.1253442e+000  9.8609995e-001  7.2148290e-001 -9.1527479e-001  1.0420644e+000  2.7765798e-001  7.9277471e-001  4.0424317e-001  6.8381782e-001  5.1672813e-001  2.5389165e-001  4.4278136e-001  7.4336946e-001  5.6443646e-001  4.0840394e-002  1.9769596e-001  2.6543761e-002  4.8753120e-001  1.2602214e+000  7.0596809e-001  5.5286418e-001 -2.4632883e-003  1.0274701e+000 -3.5089984e-002  5.8015644e-001 -1.8642363e-001  9.4185699e-001  9.0366141e-001  5.6020759e-001 -6.4767365e-001 -1.1486459e-002 -3.9263120e-001  6.2826938e-001  2.5893293e-001 -6.1285826e-001 -2.6694563e-003 -3.8496696e-001 -8.6095717e-002  4.5667050e-001  3.2245123e-001 -1.2574974e-001  1.7254209e-001 -1.6509495e-004  1.7587482e-001  1.9887781e-001  4.1387867e-001  5.2650025e-001  3.0770555e-001  7.3596508e-002 -4.2540789e-001 -3.6414794e-001 -4.8821501e-001  2.6461305e-001  1.9716336e-001  3.2536385e-001  1.3958277e-002  7.2953036e-001  2.3870633e-001 -1.2094518e-001  2.4920846e-001 -6.2044788e-001  1.0373432e+000  1.0692549e-001  6.6885797e-001  6.4453068e-001  1.0013035e+000
  5.4202248e-001  3.0771883e-001  6.2947354e-001 -3.4419147e-001  5.4309944e-001  1.2048069e+000  1.0270684e+000  5.9684230e-001  3.3179012e-001  3.3283423e-001  5.9723307e-001  1.1199696e+000  5.4002253e-001  9.3924362e-001  9.6029200e-001  5.9244475e-001  5.4058216e-001  3.7048607e-001  1.4775698e+000  2.9351257e-001  1.0698104e+000  4.0003152e-002  5.5252981e-001  3.3127599e-001  3.8136755e-001  9.0267037e-001  5.0453067e-001  7.8508341e-001  5.4466646e-001 -6.5967846e-002 -6.7863335e-001 -2.7403173e-001  4.5961250e-001  1.2676588e+000 -4.5312674e-001 -1.1052428e+000  5.2195286e-001  1.2697396e-001  7.0973517e-001  2.3312434e-001  5.5510461e-001 -5.0290405e-003  7.3713990e-001  2.0880554e-001  2.1900750e-001  4.6231156e-001 -3.1960537e-001  2.4355946e-001 -5.2804601e-001 -1.2507157e-001 -2.2271988e-001  3.8065429e-001  2.6714092e-002  2.7447581e-001 -3.2710358e-001  1.9894040e-001  2.7111874e-001  3.4769875e-001  1.4581370e-001  9.8284870e-001  1.2018312e+000  3.0999065e-001 -7.9989266e-001  6.0269404e-001  1.0579825e-001  7.1940142e-001
  9.1082829e-003  1.2587888e+000 -4.5884359e-001 -1.5092406e-002  1.0450459e+000  1.0267036e+000  8.6137245e-001  2.5858195e-002  1.1643950e+000 -4.6327770e-002  1.8824725e-001  5.9947009e-001  7.1710146e-001  5.1645341e-001  7.6357713e-001  1.1407381e-001  3.9998499e-001  4.0864311e-001  5.2656748e-001  2.6514090e-001  1.0026601e+000 -1.6987283e-001  6.1705311e-001  9.9152492e-001  5.3195476e-001  5.6225833e-002  1.7086845e+000  1.0703925e+000  1.1290589e+000 -3.0262617e-001 -1.2657408e+000 -8.4054568e-001  1.4000773e-002  1.1652034e+000 -2.1869931e-001 -1.5528389e+000 -3.7054379e-001  1.0313856e+000  1.0999613e+000  9.7750771e-001  9.8885549e-001  5.0767074e-001  1.4665395e+000  7.8599714e-001  2.2644620e-001  5.0654218e-001  6.3668176e-001  1.0436931e+000  5.8469119e-001  6.6239679e-001  5.5392551e-001  5.3800762e-001  4.3603596e-001  7.8285850e-001  9.5634228e-001  2.6067463e-001  6.8737902e-002  1.2917793e+000  2.6617824e-001  6.7640138e-001  6.1346225e-001  4.0958810e-001 -4.0644993e-001  1.2886541e+000  5.1373067e-001  4.5292938e-001
  9.2848145e-001 -5.2369168e-001 -6.4550239e-001  7.7170014e-001  2.8562372e-001 -4.7632173e-001  4.8997256e-003  6.3634419e-001  7.4951498e-001 -6.2194065e-001  4.9561330e-001  7.4841900e-001  4.5750508e-002 -5.2532189e-002  1.9601123e-001 -1.1155530e-001 -9.8911998e-001  2.0812990e-001  7.9237018e-001 -5.5322594e-001  2.4341124e-001 -4.3906203e-002 -1.8119164e-002  1.1056564e-001 -6.2028165e-001 -3.8024927e-001  2.9034746e-001  2.8675825e-001  2.6175914e-001  2.7422258e-001 -1.3995260e+000 -2.5190508e-001  7.9572876e-002  5.2195301e-001 -1.3763940e-002 -1.1205184e+000  8.7574195e-001  1.3655552e-001  9.8958092e-001  7.2917747e-001  3.2677581e-001 -4.0004254e-002  5.5558670e-001  1.8936539e-001  5.4955067e-001  5.6605018e-001 -1.2029880e-001  1.5807116e+000  1.6939228e-001 -1.8747494e-001  5.2977336e-001  4.5734749e-001 -5.3372292e-002  3.0248706e-001  1.5166771e+000  3.8723810e-001 -7.5543932e-001  1.1223634e-001  3.6717657e-001 -4.4183835e-001  4.2938112e-001 -6.7318822e-002  5.5639331e-001  1.0355627e+000  1.7549708e-001 -2.0540105e-001
 -1.3118712e+000  5.3684577e-001  8.0056892e-001  1.6739843e+000  4.0766879e-001  1.4268441e-001 -2.6860455e-003 -1.3789686e-001  4.6558839e-001 -3.1515676e-001 -2.8400090e-001 -2.2829985e-001  6.5905510e-001  2.8124118e-001  2.5579057e-001  1.7389980e-001  4.2742398e-001  3.9958450e-001 -1.2218793e-001  2.2147325e-001  9.6571962e-001  6.5561005e-001  8.6888316e-001  6.7129058e-001  3.5360708e-001  7.6583132e-001  3.1420857e-001  8.8676346e-002 -2.3554516e-001  2.8935514e-001 -9.9372847e-002 -2.5641821e-001  1.6201266e-001  5.2793699e-001 -3.2674160e-003  3.2800284e-001  6.7916405e-001  3.2736481e-001  2.2372098e-001  7.5877088e-001  3.1312289e-001  7.2665172e-001  4.4423523e-001  1.5537397e+000  9.9675408e-001  5.0939260e-001  7.0409721e-001  2.1935656e+000  1.1022578e+000  3.0334880e-001  7.0986991e-001 -6.5330040e-002 -8.1045290e-002  2.0764801e-001  3.2736736e-001  2.5044997e-001  1.5906519e-001 -1.0933270e-001 -2.0507886e-001  6.6542664e-002 -1.3370092e-001 -2.0738979e-001  1.3164007e+000  1.7694800e+000  4.2622306e-002 -8.5357786e-002
  1.1702917e+000  7.2626246e-002  2.1504559e+000 -2.2399508e-002  4.8798709e-001  5.1371999e-001  6.1504701e-001  7.0951327e-001  5.4917454e-001  8.3961963e-001 -3.9526912e-001  2.8328309e-001  5.4397020e-001  9.8371323e-001 -4.0762694e-001  1.3010712e-001  8.9496579e-002  4.7771036e-001  6.3728079e-001  3.5033754e-001  7.3589194e-001  2.6834523e-001  9.4437606e-001  1.4395647e+000  7.1941304e-001  3.3978575e-001  1.1471965e+000  1.2017327e+000  7.8007524e-001 -2.1829530e-001  4.9297792e-001  8.1298987e-001 -6.9486460e-001 -5.7723208e-001  1.4984830e+000  1.6077153e+000  1.8823609e-001  9.3262602e-001  1.3885928e+000  1.2173625e+000  7.1855947e-001  1.0151967e+000  1.5024120e+000  1.9497480e+000  9.2085227e-001  1.0070413e+000  1.6439700e+000  1.1337201e+000  3.2013605e-001  6.5597108e-001  2.7515248e-001 -8.6848641e-002 -2.1121831e-001  9.9852086e-001  4.3249754e-001  3.0820958e-001  1.6822119e+000  3.6634408e-001  1.3227138e+000  1.8348202e-001  4.2246828e-001  1.2953021e-001  1.7323461e+000  1.2580506e+000  7.7605332e-001  2.6209608e+000
  1.6226871e+000  5.8467301e-001  1.4131995e-001  3.0691554e-003  1.1917944e+000  9.6545228e-001  5.5134634e-001  7.4310011e-001  4.9568053e-001  1.9973563e-001  1.4235400e+000  9.3081335e-001  8.5797925e-001  1.1307249e+000  9.8816397e-001  1.1459879e+000  9.2237595e-001  8.2345015e-001  1.6932036e+000  3.8268878e-001  1.9215828e-001  1.4606912e+000  1.6018169e+000  1.0763058e+000  6.2101887e-001  1.6598762e+000  9.1870373e-001  6.1053745e-001  4.7238240e-001  1.0422334e+000  2.9699918e-001  1.1022042e+000  1.6169557e+000  1.4007680e+000  1.1419074e+000  7.7562257e-001  8.1328691e-001 -7.1377739e-002  1.2044154e+000  9.2372343e-001  8.1219593e-001  4.7719505e-001  1.5370839e+000  5.8883959e-001  9.2005710e-001  7.8320819e-001  4.9751442e-001  1.1013112e+000  3.4466075e-001  3.1909983e-001  6.0490379e-001  1.0402261e+000  1.9953959e-001  1.0553080e+000  1.0594471e+000  7.4882741e-001  7.6076807e-001  2.4893269e-001  7.1739146e-001  8.2613807e-001  1.0571384e+000  4.6733479e-001 -2.2497315e-001 -1.1057117e+000  3.4430294e-001  1.7538032e-001
  2.6613834e-001  1.0426188e+000  1.5728371e+000 -7.3435032e-001  6.6570285e-001  1.2341257e+000  4.1070748e-002  2.2174151e-001  6.3009281e-001  1.4869656e-001  1.4669090e+000  8.0520619e-001  1.1396586e+000  1.3242280e+000  1.0639411e+000  8.9159366e-001  2.3023463e-001  4.1212354e-001  5.6771514e-001  6.4874859e-001  9.2692328e-001  5.5017311e-001  1.4536928e+000  8.3022107e-001  3.9756569e-001  7.2123748e-001 -9.2801287e-002 -5.4776449e-001 -3.3919697e-001  1.2888787e+000  5.4202959e-001  9.6652671e-001  2.4849269e+000  1.8008555e+000  1.1795097e+000  9.3757077e-001  9.0746698e-001  3.5712721e-001  9.6212850e-001  6.5184005e-001  7.5054393e-001  6.9875243e-001  8.5261372e-001  9.4525883e-001  8.2511857e-001  9.4054668e-001  7.2738182e-001  1.0994243e+000  1.3557021e+000  2.8529276e-001  1.2518008e+000  1.6622640e+000  9.8159802e-001  8.2715311e-001  1.4493709e+000  1.3382940e+000  5.1155235e-001  1.0449898e+000  8.7692866e-001 -6.7267647e-002  1.9150720e+000  1.0168946e+000 -7.4215426e-001  1.9617557e+000  1.1714160e+000  1.4397826e+000
  3.7011579e-001 -3.6897700e-002  8.4960208e-001 -1.7236281e+000 -1.4001514e-001 -6.4328329e-001 -8.4108566e-001  6.0040702e-001 -2.8897725e-001 -4.0407954e-001  7.6747248e-001 -2.4792800e-001 -8.3964502e-001 -4.7831643e-001  5.9534895e-001  5.6038370e-001 -9.1816519e-001  4.6578916e-001 -9.9059167e-002 -6.0569480e-002 -2.0958132e-001  6.4276578e-001  1.1171527e-001 -7.3165393e-001 -7.5451819e-001 -2.9702017e-002 -5.8492592e-001 -4.8302641e-001  7.2724213e-002  9.4590231e-002  1.1820345e+000  4.8791794e-001  9.2574531e-001  3.2214418e-001  4.7071153e-001  7.9377263e-001 -1.2847470e+000  1.5052279e-001 -2.8139144e-001  1.9234655e-001 -2.3217767e-002 -4.5364090e-001 -8.8223821e-001 -4.6717625e-001 -3.0905421e-001 -1.6212812e-001 -6.7147074e-001  3.0669877e-001  5.8639925e-001 -4.1914736e-001 -1.1462754e-001 -3.4607043e-001 -2.6839556e-001 -3.6515551e-001 -4.7195970e-001 -1.8337020e-001 -4.6840739e-003 -9.7885299e-002  4.1668187e-001 -4.6375736e-001 -5.8803577e-001  2.7171683e-001 -1.7738458e+000  3.3839606e-001  1.2815299e-001  8.2114360e-001
 -1.0012415e+000  4.0522362e-001 -1.1480129e-001  4.4779677e-001  1.4552856e-001 -9.2874311e-001  1.8264187e-001 -5.9847450e-001 -2.6451084e-001 -3.0882869e-001  2.0660629e-001 -6.6241478e-001 -1.9232759e-001 -3.2773291e-001 -5.8779852e-001 -2.9476425e-001 -1.6690524e-001  6.1992965e-001  1.6752795e-001 -4.5040477e-001  7.5116567e-001  4.8734434e-001  4.1012755e-001  5.6895548e-001 -1.5312503e-001  2.8425313e-001 -5.6422176e-001 -5.5779401e-001 -5.0002670e-001 -2.3652714e-001  3.2041072e-001 -6.2551279e-002  6.4516846e-001  6.7389698e-001  4.7223243e-002  1.5942536e-001 -4.7325787e-001 -1.8107537e-001 -9.0532229e-002 -1.4301752e-001  1.4435285e-001 -2.5638298e-001  2.1038956e-001  7.3212375e-001  2.3890032e-001 -3.0354272e-001 -3.4033223e-001  6.0712860e-001 -5.7691594e-002 -1.8877897e-001 -6.7649821e-001 -7.9856876e-001 -5.3016587e-002 -1.1616135e-001 -7.2930990e-001 -1.2034162e-001 -4.2198023e-001 -1.7241467e-001 -3.9284600e-001 -8.8450158e-002 -3.9728051e-001  3.6300891e-001 -2.3675693e-001  6.3350530e-002  3.6084694e-001 -1.1652759e+000
  2.3416097e-001  5.6032448e-001  2.3308557e-001  1.2323165e-001 -5.7881714e-001 -5.3610791e-002 -1.5152596e+000 -1.6839246e-001 -3.7310484e-001 -4.3108748e-001  4.2941207e-001 -5.4086491e-001  5.0753785e-002  1.4523450e-001  2.5982056e-001  2.1155036e-001  5.4166637e-002  2.8481285e-001 -5.2389417e-001 -3.3584001e-001  1.4001935e-001  6.8191808e-001 -1.2754434e-001 -2.3947279e-001 -2.7798974e-001  5.1338667e-002 -5.3164257e-001 -1.3307868e+000 -1.0275230e+000  5.2079949e-001 -3.3664483e-001 -8.6298730e-004  9.0775675e-001  4.2249751e-001 -5.0081502e-001 -1.1596976e+000  5.4773358e-001 -9.7605122e-001 -1.1423023e+000 -2.0781225e-001 -1.2614834e-003 -1.6823569e-001  1.3485986e-001  7.1511028e-001 -1.7101575e-002 -5.9961729e-001 -7.9964754e-001 -5.5567382e-001 -6.0136217e-001  4.5111286e-003 -2.6231709e-002 -1.0595031e-001 -3.1075894e-001 -6.6953074e-001 -1.0550879e+000  6.0529406e-002 -1.1949201e+000 -3.0591536e-001 -3.0993197e-001 -1.6564592e+000  2.7312509e-002  1.1503075e-001 -1.0698948e+000 -4.8403974e-001 -4.5723415e-001 -5.4397654e-001
 -7.3658282e-002  1.7031291e-001  8.7651373e-001 -1.2786929e-001 -1.6838981e-001 -9.1803062e-001 -8.9260304e-001 -4.1662748e-001 -5.6375294e-001  1.3215828e-001 -5.5878544e-001 -1.7382025e-001  5.0702671e-001 -2.1539699e-001 -6.3778062e-001 -8.2000166e-001 -1.6302300e-002 -3.2982125e-004 -3.9840173e-001 -1.5118704e-001  6.2373336e-001  3.7967066e-001 -4.2042971e-001 -3.1044008e-001 -6.2518452e-001 -7.0070214e-002 -3.9321694e-001 -2.1357729e-001 -1.1071112e+000  5.1570037e-003 -4.7990717e-001 -2.2948401e-001  3.0815184e-002 -3.9784519e-001 -5.5164079e-001 -4.4864915e-001  5.5827086e-001 -8.9987377e-001  1.8148039e-001  3.3762152e-001 -1.4666462e-001 -3.6529273e-001  1.7457028e-001  4.3931864e-001  8.8064706e-001  1.3711631e+000 -4.5467749e-001  5.1374034e-001  2.4017303e-001 -5.8231398e-002 -8.7861391e-001 -5.2419118e-001 -6.3923163e-002  1.0825752e-001 -9.8674980e-001 -2.6029500e-001  3.0223157e-001  2.9429208e-001 -8.8812963e-002 -1.0146127e+000 -6.9276198e-001  8.3380684e-001 -1.9154306e+000  1.3931724e+000  3.0259203e-001  1.6480378e+000
  1.4995241e-001 -2.7927113e-001  7.2356271e-001 -1.2410411e+000 -2.6272451e-001 -5.3845783e-001 -1.6360599e+000  3.6509978e-001 -1.2157731e-002 -1.2654309e-001  1.5328911e-001  1.9764181e-001 -4.9937208e-001 -3.3203836e-001 -4.4572835e-001 -6.1960610e-002 -6.1320225e-001  1.0068018e+000  2.9881603e-001  3.7346512e-002  5.9361690e-001  7.1420892e-001 -1.0623376e+000 -8.3632454e-001 -5.1590727e-001 -1.8963457e-001 -1.1777514e+000 -1.0216848e+000 -1.7004345e+000  7.8752191e-001  1.5266214e-001 -2.3262998e-001  5.5553481e-001 -2.9670832e-001  2.4398992e-001 -5.5080121e-002  3.4924319e-001 -1.5223784e+000 -7.8870204e-001 -1.4664839e+000 -3.8686840e-001 -2.8202919e-002 -1.6027062e+000 -1.8902678e-001  4.9612585e-001  2.4117501e-002 -1.8823037e-001 -3.5270670e-001 -1.7584684e-001 -9.1082428e-001  2.0350253e-001 -4.2360763e-001  6.7430261e-003  1.1427338e-002  2.6535186e-001  4.4673289e-002 -9.2190561e-002  3.7254311e-001  3.5819090e-001 -2.0972941e+000 -6.9188079e-002  2.9258292e-001 -1.5001177e+000  1.5509906e-001 -1.6374191e-001  6.4694281e-001
  1.0238664e+000  8.3253004e-001  1.2360287e+000  4.0107841e-002  5.0997877e-002  2.4305122e-001  1.4991154e-001  1.0360294e+000  5.6149487e-001  1.3191153e+000  7.0963547e-001  3.5057302e-001  8.0327929e-001  5.1763113e-001 -7.8163126e-002  1.0422047e-001  2.1091568e-001 -7.3246535e-002  5.3568260e-001  8.1528053e-001  8.6749300e-001  8.1010730e-001  1.0801043e+000  9.5140858e-001  5.0571230e-001  5.7084455e-001 -4.8882499e-001 -5.5627082e-002  1.3451791e-001  4.0630870e-001  1.2325082e+000  1.6112017e+000  8.3454286e-001  1.3469922e+000  1.8532621e+000  9.8798452e-001  1.0704783e+000  9.4572466e-001  9.9071887e-001  4.7757984e-001  3.7870863e-001  3.0205115e-001  7.2081795e-001  9.6275582e-001  2.0744180e-001  7.3667917e-001  1.4931941e+000 -2.7629585e-001  6.8969076e-002  7.8700001e-001  7.7165225e-001  7.8450986e-001  2.5618962e-001  8.2815549e-001  1.4326296e+000  1.0976473e+000  8.5402843e-001  1.1337689e+000  1.5444163e+000  1.0681557e-001  9.6706192e-001  9.0955802e-001 -5.1069498e-001  6.4417698e-001  2.1834996e+000  1.3547174e+000
  8.3582092e-001 -1.2347330e-001  5.2095663e-002  8.9706682e-001  5.4188282e-001  1.4218724e+000  1.0620952e+000  1.3064530e+000 -2.9468796e-002  4.3481500e-001 -2.2646787e-002  2.2217059e-001 -1.5870636e-001  7.7514536e-002  5.7216346e-001  5.9056338e-001 -3.3901234e-001 -5.0336275e-001  3.3394432e-001  6.7177693e-001  1.9818202e-001  4.0905983e-001  9.7973980e-001 -1.2060026e-001  5.0161517e-001 -3.8789871e-002  1.3713343e+000  1.7592170e+000  1.9200590e+000  5.4699682e-001  8.7261096e-001  1.4286255e+000  7.9472901e-001  1.0292849e+000  1.5993356e+000  1.1561281e+000  8.0549051e-001  8.3624224e-001  1.6140514e+000  1.9761666e+000  4.4646078e-001  5.2674336e-001  4.0000838e-001  5.3573506e-001 -5.2235082e-002  1.2876272e+000  1.1479967e+000 -3.0348744e-001  9.1755700e-001  5.3647092e-001  1.0284499e+000  8.6562232e-001  1.0064420e+000  4.8890780e-001  1.1376803e+000  7.7625495e-001  9.9854947e-001  1.1248999e+000  1.2927143e+000  6.6163778e-001  1.3389903e+000  8.1395424e-001  1.0908268e+000  7.5004741e-001  7.2520252e-001  1.8181143e+000
 -1.0820220e+000  4.7474050e-001  8.6411306e-001  1.4446123e-001  3.3371485e-001 -8.0457478e-001  1.0998720e+000 -1.7977103e-001 -1.2713680e-001  1.8898676e-001 -6.2884126e-001  2.2945701e-001  1.8528782e-001  2.0820501e-001 -1.0603693e-001  8.8525290e-002  2.8684569e-001  5.2853370e-001  2.1237666e-001  6.5642135e-001  1.3561668e+000 -3.0246043e-001  1.3882870e+000  1.1289968e+000  6.7358968e-001  6.0933673e-001  4.3280533e-001  6.5177452e-001  5.9436042e-001  9.9689093e-003  3.5702622e-001  6.6178649e-001  1.8796102e-005  3.7365152e-001  8.0295342e-001  6.3521898e-001  3.9197533e-001  1.0515983e+000  1.1741600e+000  5.7787058e-001  3.7231407e-001  1.0707949e+000  1.2323550e+000  1.8084889e+000  8.5481127e-001  8.4357341e-001  1.3890112e+000  9.6083248e-001  1.1832515e+000  1.0685078e+000  1.2096953e+000  1.0229013e+000  5.7021516e-001  6.3314712e-001  1.6172058e-001  1.2180255e+000  8.0737572e-001  4.2903676e-001  2.7545045e-001  1.2043803e+000  7.3787220e-001  1.0705775e+000 -6.6138498e-001 -2.3704163e-001  1.4527823e+000  5.0491719e-002
  5.7879984e-001  1.6930649e+000  1.3630561e+000 -9.3322138e-001  1.2131430e+000  1.1732686e+000  7.3541247e-001  1.0347780e+000  5.7550514e-001  1.3849325e+000  1.8518592e+000  1.4580825e+000  7.4886782e-001  1.7907087e+000  1.5378492e+000  1.6511040e+000  2.0755836e+000  1.3478079e+000  1.6322088e+000  1.9546086e+000  1.0480267e+000 -3.8905471e-001  2.4662310e+000  5.6038186e-001  2.4525354e+000 -5.5925139e-001  1.6365460e+000  7.2065482e-001  6.0594221e-001  8.4520470e-001  7.3920137e-001  6.5077419e-001  8.2444215e-001  1.3875247e+000  7.1369120e-001  1.1054708e+000  1.2690761e+000 -1.0929446e+000  6.4814695e-003  8.2759334e-001  3.0615826e-001  2.1999785e+000  4.5214867e-001  2.3330049e+000  3.3811746e-001  4.5517105e-001  2.2615261e+000  1.0543530e+000  1.5735509e+000  1.2417033e+000  1.3450719e+000  1.1744519e+000  1.4394574e+000  1.4048588e+000  2.0613343e-001  1.4750475e+000  7.2294624e-001  1.6058523e+000  8.8358293e-001  4.8281805e-001  6.5038323e-001  1.4184279e+000  1.8468536e+000 -2.5293176e-001  1.3091765e+000  7.3728811e-001
  8.5101174e-001 -1.0066385e-001  1.4610874e+000  2.4271868e+000  2.6403470e-001  3.1492724e-001 -6.4691083e-002  2.3566263e-001  4.3880090e-001 -2.4493644e-001  6.3963927e-001 -6.8510009e-001  3.0926515e-001 -2.0215861e-001  8.3004156e-001  7.7326311e-001  3.0684634e-001  1.9536085e-001 -3.2402811e-001 -5.1389357e-002 -6.6775872e-001 -1.1055342e-001  8.1734863e-001 -3.4134334e-001  4.2634525e-001 -1.9148149e-001 -3.0462738e-001 -5.6362097e-001 -6.4777945e-001  4.9021044e-001  1.1057752e-001  1.4093119e-001  3.5289506e-001  8.3758720e-001  2.3899338e-001  6.0886735e-001  2.8893284e-001 -1.9424526e-001 -7.8436045e-001 -2.7536793e-001  6.9732882e-001  6.5957028e-001  1.7513562e-001  7.1324492e-001  1.0124945e+000  8.9558735e-001  8.4478999e-001  2.2755259e+000  1.7858470e+000  3.5139048e-001  9.7818470e-001  7.9689955e-001  8.9136654e-001  3.0251617e-001  2.4217036e-002  6.1145407e-001  5.7696906e-002  5.5670381e-001  6.5181186e-003 -1.6723773e-001  2.1232026e-001  2.7845197e-001  3.0849998e+000 -4.6931823e-002  4.5528203e-001 -1.2943941e-001
  1.5422596e+000 -3.4681724e-001  1.4126671e-001 -5.5930376e-003 -1.5600891e-001 -1.2732161e+000 -7.3323225e-001 -1.6572712e-001  1.1416226e-001  1.1199630e-001 -1.4420457e-001 -7.0999093e-001  4.1784532e-002 -3.9059803e-001 -2.5013378e-001 -2.7566107e-001  9.1957595e-002 -1.7135632e-001 -3.3989427e-001  3.3294739e-001 -4.1236017e-001 -7.5339530e-001  8.7024551e-002  1.3854102e+000  3.2907231e-001 -1.1923526e-001 -3.8599176e-001 -6.6900473e-001 -3.7762253e-001 -3.8757869e-001  5.3643524e-001  1.4983449e-001  4.3327968e-001  3.9946980e-001  3.2679891e-001  1.3879440e+000 -6.7384500e-001  3.7924937e-001  1.8090099e-001  7.8477538e-001 -9.3174479e-001  1.0813255e+000  8.4023335e-001  1.9457118e-002 -5.1997342e-001 -3.5149281e-001  7.0855364e-001  2.3066735e-001  5.7848504e-001  7.4665399e-001  5.0588745e-002  2.6586232e-001  5.0760914e-001  7.1837467e-002  4.6835759e-001  4.3788370e-002  1.1783021e+000 -2.4740126e-001  1.2123122e-001 -1.2043934e-001 -1.8539622e-003  4.4167374e-001  3.1047623e-001  1.4563101e+000  6.2587474e-001  1.3388870e+000
 -8.5677670e-002 -1.0367354e+000 -9.4490410e-001 -1.7555194e+000 -5.9541127e-001 -2.1106989e+000 -7.8257743e-001 -1.0048877e+000 -1.1114017e+000 -1.3362294e+000 -9.8904673e-001 -1.3106100e+000 -1.0370720e+000 -1.0609732e+000 -8.9686233e-001 -4.4961432e-001 -3.9987902e-001 -7.6054069e-001 -3.6307705e-001 -1.3473896e-001 -1.1664344e-001 -1.9369235e-001 -5.8664586e-001 -5.8846568e-001 -4.5533480e-001 -3.8158881e-001 -1.2135917e+000 -3.6965525e-001  6.8720837e-002 -3.4566188e-001 -3.0230898e-001 -6.9904092e-001 -4.7472199e-001 -7.9393589e-001 -7.4795674e-001 -2.9047460e-001 -1.2573438e+000 -4.1581055e-001 -1.4555246e-001 -1.0079116e+000 -6.7849170e-001 -3.7967767e-001 -6.5330345e-001 -8.4502901e-001 -1.5469253e-001 -7.0685966e-001 -3.0344674e-001 -2.1988358e-001  1.3528822e-001  5.0904365e-002 -7.9578842e-001 -1.2377859e+000 -8.3083239e-001 -5.6629979e-001 -6.9269085e-001 -1.2860231e+000 -7.9271410e-001 -1.1620700e+000 -1.0234472e+000 -4.9814364e-001 -2.2118901e+000 -1.3645840e+000 -7.4941240e-001 -3.4422307e-001 -1.4892592e+000 -1.0759981e+000
  8.7119617e-001 -5.1280046e-001 -9.7807391e-001 -6.2309523e-001 -2.1675146e-001 -6.4096506e-001 -7.8769727e-001 -8.4333519e-001 -1.4781169e-001 -3.1835845e-001 -5.1031629e-001 -8.4886754e-001 -9.3241632e-001 -4.6795772e-001 -6.5579367e-001 -3.1885402e-001 -1.0762459e+000  1.0461624e-001 -3.1998436e-001 -6.3919773e-001 -1.2144296e+000 -3.4185419e-001 -8.2422916e-001 -1.7597304e+000 -6.5781592e-001 -6.4881681e-001 -1.4279549e+000 -8.0981259e-001 -9.6327301e-002 -1.9114741e-001 -4.1995633e-001 -4.1205171e-001  3.3745061e-002 -6.5692921e-001 -8.2478261e-001 -1.6291252e-001 -8.3866847e-001 -5.3418654e-001 -4.5457794e-001 -1.0436801e+000 -8.0244129e-001 -5.5509628e-001 -1.8767004e+000 -1.2639792e-001 -1.0277756e+000 -4.5703565e-001 -1.4219508e-001  3.2717393e-001 -5.1136553e-001 -3.1583958e-001 -5.1535755e-001 -6.9210609e-001  1.0997005e-002  7.4707017e-002  4.4085861e-001 -6.6062899e-001 -3.1589013e-001 -7.5462343e-001 -1.1659734e+000 -6.5472138e-001  9.4588568e-003 -9.0006189e-001  6.2768236e-001  5.9593994e-001 -6.4167862e-001 -3.4226343e-001
 -8.3170208e-001 -1.2039033e-001 -7.3543252e-001 -7.1601387e-001 -3.5278173e-001 -5.1084576e-002 -1.7478879e-001 -1.1906104e+000 -2.2929559e-001 -2.8829032e-001 -2.8599484e-001 -4.1045019e-001  2.5346753e-001 -3.1338288e-001 -5.5529997e-001 -1.1247148e-001  4.8970884e-001 -1.6886666e-001 -3.9080891e-001 -3.6702724e-001 -1.9625012e-001 -5.3805471e-001 -1.2452955e+000 -6.2314354e-001 -3.5312323e-001 -1.3492814e-001 -6.0789503e-001 -6.4336787e-001 -1.6351573e-001 -7.0135493e-001 -2.5801450e-001 -1.1759146e+000 -1.1736442e+000 -9.7685582e-001 -1.1188544e+000 -3.0176243e-001 -9.0977272e-001  1.0492542e-001 -9.6843084e-001 -1.0912533e+000 -2.9889432e-001 -5.0552976e-001 -7.3619197e-001 -9.8673947e-001 -6.8649358e-002 -4.4251663e-001 -6.6023116e-001 -4.8781904e-001 -8.2635180e-001  6.7909126e-002 -7.2480194e-001 -1.0530359e+000 -2.5472216e-001 -6.3324921e-001 -1.5362425e-001 -5.6627119e-001 -1.0199195e-001 -9.4341506e-001 -1.3984291e+000 -2.0931204e-001 -3.3749763e-001 -6.8057831e-001 -1.0517122e+000  3.3296276e-001 -1.3839247e+000 -7.5178325e-001
  8.3801990e-001 -1.8838749e-001 -7.1472327e-001 -5.7974729e-001 -7.2398710e-001 -1.0410549e+000 -1.7598728e+000 -5.2449317e-001 -5.8204762e-001 -5.4257994e-001 -1.7480716e-001 -5.6354927e-001 -4.0377077e-001 -6.0696221e-001 -8.0444339e-001 -5.8218100e-001 -4.8541080e-001  3.8568767e-002 -5.1708374e-001 -4.9155212e-001  2.9697720e-001 -7.4255918e-002 -9.5490347e-001 -7.8015271e-001 -4.3460280e-001 -3.3548658e-001 -1.4626563e+000 -1.5360732e+000 -1.7780642e+000  4.4075016e-002 -5.2421638e-001 -2.9506442e-001 -1.9480653e-001 -6.9226737e-001 -2.4113958e-001 -6.9727954e-001 -3.0422903e-001 -5.3760632e-001 -1.0653740e+000 -1.7219230e+000 -6.0369231e-001 -2.9110166e-001 -8.1571223e-001 -4.1893650e-001 -6.9346226e-001 -1.7080852e+000 -9.4414612e-001 -3.6657487e-001 -3.6426587e-001 -1.9844738e-001 -4.2827689e-001 -6.5215450e-001 -5.9250979e-001 -5.1061237e-001 -7.1851308e-001 -1.6129930e-001 -3.4517369e-001 -5.3550496e-001 -2.6781007e-001 -1.3051777e+000 -1.8977581e-001 -6.9952933e-001 -1.4025209e+000 -1.0429397e+000 -6.6399605e-001  1.5680858e-001
 -4.0591694e-001  3.8341460e-001  9.3864559e-001 -1.1612596e+000 -5.0284689e-001  1.6630131e+000 -4.6194059e-001 -7.2322684e-001 -4.2704243e-001 -5.7588283e-001 -1.8349766e-001 -4.0057902e-001  1.4998405e-001  4.9471680e-001 -5.3541579e-001  5.5701939e-002  1.3175873e+000  3.7154404e-001  8.4454855e-001  5.5473808e-001 -9.4840154e-003  1.2696309e-001  4.5780266e-001 -3.3122777e-001  5.9520032e-001 -3.5599922e-001 -3.0531759e-001 -5.3080036e-001 -5.2876591e-001 -3.4556504e-001 -2.4297613e-001 -5.5097702e-001  6.4225087e-002 -2.0910611e-001 -6.7106287e-001 -1.2196617e-001 -1.1404618e+000 -6.6663934e-001 -3.9473742e-001 -1.7541482e-002 -5.3128189e-001  2.0986202e-001 -1.3166841e+000  2.8316677e-001  3.8171784e-002 -3.5494940e-001  1.3984513e-001  7.0447518e-002  4.3455089e-001  2.8948121e-001 -4.7851514e-001 -1.0006042e+000 -4.5444454e-001 -5.2971640e-001 -5.1465656e-001 -6.5518697e-001 -2.0175282e-001 -5.7574618e-001 -7.2971346e-001 -6.0674174e-001  1.8152309e-001 -2.8470755e-002 -5.8449060e-001 -9.2094503e-001  3.1036585e-002  2.5297309e-001
  1.2427755e+000  5.6779192e-001 -4.1459997e-001 -6.5660890e-001 -4.9365092e-001 -1.3169947e+000 -1.2276343e+000  7.8732964e-002 -1.1276126e-001 -1.6774030e-001 -3.9033962e-001 -8.8197979e-001  2.2022328e-001 -5.8751163e-001 -4.7774559e-001 -7.5174739e-001 -2.9425259e-001 -7.5433541e-001 -6.4004884e-001 -1.6385739e-001 -1.1575888e-001  6.2262809e-001 -1.0060148e+000 -5.4183257e-001 -5.5840303e-001 -6.6519818e-002 -5.4034664e-001 -3.7291357e-001 -1.6494044e+000 -5.4921945e-001 -3.2041025e-002 -3.2035709e-001 -6.3029946e-001 -6.0075819e-001  4.2271252e-002  4.0556940e-001 -2.2545629e-001 -1.0027019e+000 -8.2460247e-001 -6.0366500e-001 -3.9185283e-001 -3.1515662e-001 -4.1794311e-001 -7.9704730e-001  3.0625368e-001 -5.3150854e-001 -2.6057886e-002 -4.4560012e-001 -6.6450733e-001  1.5782873e-001 -8.8650356e-001 -5.8662738e-001 -4.9824380e-001 -7.5806612e-002 -1.6432044e+000 -4.2901745e-001 -1.5463142e-001  1.4548893e-001  2.7977926e-001 -5.2407364e-001 -1.3152805e+000 -1.7952196e-001 -5.5340727e-001  2.0672929e-001 -2.0557264e-001  3.0782968e-001
  5.3147967e-003  4.6746456e-001 -1.9158067e-001  1.0524875e-001  2.1966062e-001 -7.8998174e-001 -6.9957696e-001  3.5190607e-001 -8.4867775e-002  5.0501107e-001 -1.6624217e-001 -3.4506044e-002 -6.8270731e-001 -2.3399214e-002  1.8325500e-001 -1.4852310e-001 -1.5434600e-001  3.8848137e-001  2.3750209e-002 -5.3978578e-002 -1.2501942e-001  5.1011064e-001 -1.0933382e-001  3.8124823e-002  9.2751461e-002  1.1865601e-001 -5.8068798e-001 -7.4907060e-001 -3.3505196e-001  1.0573499e-001  2.9612233e-002 -4.6551529e-002  4.1488825e-002  1.6359090e-001 -1.0620555e-001 -5.1144481e-003  1.8518006e-001  1.8914016e-001 -1.1398610e+000 -1.1947760e+000 -1.1380560e-001  1.3719076e-003 -1.3043005e-001 -1.2588206e-001 -1.1651462e-001  4.2069416e-002  3.9869908e-001 -4.9455371e-001 -6.1415209e-001 -1.0929312e-001 -1.4094374e-001  2.0112041e-001  1.2484938e-001  3.6531627e-003 -1.9094008e-001 -1.8031679e-004  6.6633649e-002  1.3255777e-001 -1.9211141e-002 -3.8612629e-002 -6.0029015e-001  2.4313992e-001 -2.4109526e-001  9.4916273e-002  2.8139271e-001 -2.4840986e-001
 -5.9280754e-001 -2.4490160e-002 -7.6757117e-002 -1.0328197e+000  4.5164211e-001 -3.4475031e-001 -9.3077532e-001 -2.1228341e-002  5.2083366e-001 -5.1769595e-001 -2.0344766e-001 -3.4821857e-001 -4.7783980e-001 -2.4592917e-001  1.8069915e-001 -9.1275095e-002 -1.5670928e+000 -1.2987257e+000  7.4155386e-002 -1.1017252e+000  6.5987172e-002  1.7768607e-001 -8.8665483e-001 -6.6226904e-001 -7.7236888e-001  6.8440989e-003 -2.8921435e-001 -4.8676227e-001 -5.5985865e-001  1.2724488e-001 -3.4664035e-001 -5.7056661e-001 -1.0012628e-001  2.3178221e-001  2.4824976e-001  4.5933155e-001 -2.5676155e-001 -3.8232049e-001 -2.0353544e-001  2.8418617e-001  1.9183674e-001 -3.9156490e-001 -1.8689719e-001 -5.3116605e-001  4.9457949e-002 -4.2117725e-001 -4.0789943e-001  4.4545913e-002 -5.3415029e-001 -6.9561019e-002  7.7446672e-002  3.6285942e-002 -1.4856241e-001 -9.2586394e-001  9.7815440e-001 -9.9762971e-002  8.4318130e-002  5.7679933e-001  9.7683554e-002 -1.0246257e+000  8.6411475e-002 -2.9156987e-001 -1.1727928e-001 -1.7700711e-001 -3.2466836e-001 -3.4069605e-001
 -1.9693712e+000 -7.8521306e-001 -1.6657610e-001  1.0467394e+000  1.0543122e-001 -1.3236413e-001  2.2342652e-001  3.5058149e-001  1.3929375e-001  4.5265442e-001 -3.4854989e-001  4.0251524e-001 -6.2100904e-001 -2.2279939e-001 -5.4002322e-002 -2.5815566e-001 -7.2929373e-001  1.7030384e-001  6.9598624e-002 -1.5916237e-001 -3.2244820e-001 -1.4807527e-001 -1.2741282e-001 -5.0562095e-001 -5.4689566e-002  2.7765052e-001 -5.4552151e-003  5.2149258e-001  6.9957299e-001  4.4360466e-003  3.1547718e-001  4.2017078e-001 -1.5165159e-001  9.3721165e-002  1.6670754e-001  2.1049557e-001 -5.5547530e-003  6.6709509e-002  7.3300032e-002  1.9174244e-001  8.5551198e-001 -3.5874175e-001 -1.1159519e+000 -3.6509371e-001  4.2701817e-002  4.2649419e-001  4.5567912e-002  3.8586661e-002  4.5933586e-002 -2.6363549e-001  3.4358409e-001  5.2311076e-001  1.4571177e-001 -2.5018920e-001  9.8636939e-001  4.9736833e-001  5.0550956e-001  5.4936210e-001  6.2133585e-001 -3.3133753e-002  1.0647556e+000  5.5393618e-002 -2.6728926e-001  8.3679872e-001  2.3981721e-001  4.6877906e-001
  3.5299016e-001 -1.3800386e-001 -7.8216680e-001 -2.6459545e-001 -7.8481923e-002  1.7036459e-001 -8.9291555e-002 -2.2655228e-001 -3.2702820e-001  4.8317947e-001  2.4344980e-001 -5.1313026e-001 -4.3790310e-001 -4.1965265e-001 -7.2112650e-002 -3.8205505e-001 -2.9529614e-001 -1.4505511e-001 -8.6070019e-001 -9.5693461e-001 -7.1443623e-001 -3.1713646e-001 -2.6730258e-002  7.8457813e-001 -3.8875317e-001  2.6427693e-001  8.2303938e-001 -8.8994660e-002  2.0643670e-001 -5.4285632e-002  1.1058306e+000  1.9189284e-001  1.5209466e-001  3.7579624e-001  2.1029400e-001  6.5850203e-001  1.6257524e-002 -3.4101929e-001 -2.4828720e-001  1.0827273e+000  5.5121612e-001 -1.6601741e-001  1.0773027e+000 -4.6116752e-001 -5.5337498e-002 -6.3967529e-002 -5.2475391e-001 -1.1996533e-001  4.0343146e-002  1.8747087e-001  7.8030187e-001  4.1458706e-001 -2.0292498e-001 -3.0468350e-001 -4.3587773e-001  7.9523078e-001  2.3337880e-001  3.4610607e-001  2.4011133e-001 -3.0547028e-001  1.4116571e+000  8.1785121e-001 -5.1417125e-001  5.9146148e-001  9.0460988e-001  5.8400741e-001
  2.1329658e-001 -9.1659454e-002  2.3619059e-001  1.2928256e+000 -1.9012686e-001  8.8256780e-001  4.6358414e-001 -1.5563896e-001  2.1079409e-001  7.3220198e-001  3.2919087e-001 -3.0426349e-001  1.9140820e-002  1.2223970e-001 -1.8717155e-001  3.0104747e-001  7.7979680e-001  3.9846818e-001 -5.6603349e-001  5.0408367e-001  2.9583511e-001 -3.4130496e-001  6.1001610e-001  8.6120523e-001  6.5821378e-001  5.3835492e-001  7.6714362e-001  1.1839070e+000  8.8347656e-001 -1.8461947e-001  1.3350826e+000  6.3467405e-001 -8.1064432e-002  1.0411644e-001  6.5378183e-001  1.2499658e+000  6.9227639e-001  7.7408353e-001  9.0820516e-001  9.4011321e-001  5.8540196e-001  4.3298573e-001  9.6664079e-001 -1.0217062e-002  1.8923983e-001  3.7682208e-002  1.4213651e-001  7.6214615e-002 -3.1568287e-001  4.6224394e-001  7.5653427e-001  4.6465441e-001 -2.2409557e-001 -6.9870782e-002 -1.0052708e+000  7.7945426e-001  5.7479411e-001  4.3911487e-001  4.3406833e-001  2.6320945e-002  1.5229738e+000  1.9046184e-001  1.3788051e-001 -3.7458553e-001  5.6651076e-001  7.4195929e-001
  3.7568802e-001  9.7154145e-001  6.7619540e-002  4.6906929e-001 -2.6897613e-001  7.7032262e-001  7.9631737e-002  1.7781991e-001  1.3368385e-001  7.7657192e-001  3.7229885e-001  2.6727636e-001  5.7695032e-001  7.7471880e-001  1.6057639e-002  7.0782470e-002  6.3378233e-001 -4.1700501e-002 -5.9505823e-001  8.8600509e-002 -2.3505020e-001  4.5881580e-002  8.3661369e-001  1.6631452e+000  1.6210873e-001  6.3455396e-001  5.0206296e-001  7.4075459e-001  3.9233773e-001  1.8033576e-001  1.1442031e+000  5.9608228e-001  6.5997625e-001  9.9314990e-001  8.2589262e-001  1.2771051e+000  4.0739516e-001  2.3136141e-001  9.7743490e-001  6.2646453e-001  2.2036997e-001  1.0243350e-001  1.6286415e+000  2.4616944e-001 -3.0237526e-001 -4.3965245e-001  1.3187203e-001  4.6659417e-001  7.9893561e-001  4.2389963e-001  3.7874053e-001  4.8814961e-001  3.5266464e-001  2.0284812e-001  2.0098615e-001  1.0503173e+000  5.6094717e-001  4.2013891e-001  7.0697377e-001  4.1954132e-002  1.2107293e+000  5.4019306e-001 -6.2267284e-001  2.2887479e-001  9.2585377e-001  1.3860718e-001
 -1.9452685e-001 -1.2416590e-001  5.5440374e-001 -1.3332595e-001 -8.2990789e-002  1.2229494e-001 -1.1011777e-001 -4.1803086e-001 -1.8947299e-001  5.9417647e-001  1.2470326e-001  3.7408060e-001 -1.7949995e-001  3.8981043e-002 -5.1072487e-001 -3.9779066e-002 -5.9235141e-002  2.4234381e-001 -7.5999978e-001  3.1200157e-002 -4.0757028e-001 -2.7974815e-001 -7.2751281e-001  7.7820864e-001 -2.0910771e-001  2.4173770e-001 -6.1572042e-001  5.5585249e-001  1.6142549e-001  1.5780910e-001  3.7372536e-001  5.7356982e-001  3.5544334e-001  3.5667417e-001  1.6700790e-001  2.9166087e-001  7.1486117e-001 -2.0401204e-003  4.5690380e-001  2.4330167e-002  3.2785955e-001 -1.0115429e-001  7.4989410e-001 -3.6224832e-001  2.6629205e-002  9.3601633e-001 -6.1413442e-002 -4.1689441e-001 -1.7395259e-001  1.3722643e-001  1.0137674e-002  1.8627338e-002  6.0755667e-001 -1.7176745e-001  2.5284392e-002  3.2337418e-001  5.4115979e-001 -1.8952019e-001  1.3874055e-001 -4.0864339e-001  3.9759269e-001  2.9736463e-001 -8.2200275e-001 -3.9242019e-002  2.4417814e-001 -3.9907212e-002
  1.0326679e+000  4.0204366e-002  1.1452150e-001  5.6916923e-002  1.0495970e-001  1.8715856e-001  1.3614479e-001  1.7040097e-001  5.5545349e-001  6.9059431e-001 -6.0605237e-001  1.8974412e-001  4.4412259e-001  6.7186492e-001 -3.1604267e-001 -1.6869234e-001  3.6215903e-001 -2.4156938e-001 -7.1258949e-001 -4.8556153e-001 -1.5169161e-001  2.2827071e-001 -1.0096653e+000 -4.3957658e-001 -7.2882460e-001 -1.9166663e-001 -1.3947789e-002  4.6290039e-001  1.8052751e-001  3.8273532e-001  4.7158282e-001  1.6823656e-001  4.8434729e-002  3.8026678e-001 -3.0492788e-002  4.3476277e-001  5.4357548e-001  6.9574693e-002  1.6657713e-001  1.4193137e-001 -3.9315189e-001 -2.3995788e-001 -3.7551321e-001 -1.5600480e-001 -1.1041900e-001 -2.1799618e-001 -5.7736526e-001 -1.5754638e-001 -1.6917972e-001  5.0238064e-001  3.2071364e-001  2.5494609e-001  7.6092243e-001 -1.2484709e-001  3.2671080e-001  1.5445292e-001  5.2302043e-001 -2.9641999e-001  6.0853654e-001 -3.2361221e-001 -5.2509252e-001  2.4536451e-002 -1.0130722e+000 -1.0201008e+000  5.6483105e-001 -3.8552921e-001
 -7.0909035e-001  5.1531899e-001  5.2066678e-001 -3.1792694e-001 -4.2459966e-001 -5.3594391e-001  2.2822809e-001  3.2157345e-001 -7.3756378e-001  9.9957526e-001  7.6168140e-001  1.8323900e-001  6.1926645e-001  6.1089282e-001 -1.4990485e-001 -6.3069743e-002  1.2577624e+000 -2.5910905e-001  1.9452700e-002  3.0231040e-001 -1.8951840e-001 -3.1545112e-002  1.5144985e-001  9.2273298e-001  6.4348952e-001 -6.3345986e-001  6.5943677e-001  8.9554011e-001 -2.3070715e-001  1.6599041e+000  1.2436083e+000  1.1489949e+000  2.7433635e-001  3.1055730e-001  9.9257958e-001  1.2654494e+000  1.9945813e+000  1.5644508e-001  7.4794246e-001  1.2192001e+000 -9.0162288e-001  7.0795514e-001  2.7985203e-002  2.6146254e-001  7.2219461e-001  7.0826095e-001  3.1809937e-001  1.4577613e-001 -1.6740157e-001  1.4681292e+000  6.0223012e-001  7.9440226e-001  3.5708521e-001  1.1365545e+000  5.2717446e-001  4.5804939e-001  1.2045564e+000  8.7798889e-001  1.3160656e+000  3.1289040e-001 -3.9463705e-003  4.2300288e-001  3.1928069e-001  8.7710776e-002  7.1275189e-001  2.1029674e+000
 -2.8328931e-001  6.1316476e-002 -3.1674484e-001  8.0042356e-001 -3.5146134e-001  3.2551292e-001  1.5090827e-002  7.3412146e-001 -1.4011592e-001  7.7025931e-001 -9.9024475e-001  1.0810259e+000  4.8130079e-001 -2.0662472e-001 -3.6090506e-002 -2.3151769e-001 -1.2423243e-001 -2.8296685e-001 -4.1009144e-001 -1.1030652e-001 -1.5035359e-001  2.4336816e-001 -7.9649876e-001 -1.6487541e-001 -2.4742451e-001  4.9093078e-001  7.5749210e-001  2.6019418e-001  1.9115395e-001  2.5404568e-001  3.3841299e-002  5.0284368e-001 -1.0291452e+000 -9.3982835e-001  3.1529731e-001  1.8977364e-001  1.3457567e-001 -1.3103696e-002  2.1130526e-001  4.3819219e-001 -9.8950329e-001 -3.1682314e-001 -5.9971140e-001 -9.7186586e-001 -1.2556969e-001  3.1810796e-001 -1.2570750e+000  4.9125220e-001 -1.1364765e-001 -2.2274638e-001 -5.2054152e-001 -9.1996542e-001 -2.0507947e-001  4.7060680e-001 -4.1117335e-001 -3.6012206e-001  7.6767655e-001 -5.2348416e-001  2.1831408e-001 -1.2612820e-001 -9.9739416e-001  2.6805537e-001  3.9420773e-003  6.6389849e-001 -2.5398246e-001  4.5439958e-002
 -9.5872457e-001 -2.6497698e-001 -6.1933027e-001  1.1047711e+000  1.7371868e-001  3.0625758e-001  7.9276277e-001  7.0230561e-001  2.6642776e-001  5.9732842e-002 -6.9014965e-001  7.4690976e-001  2.5217851e-002 -1.7065294e-001  1.3673208e-001 -8.1441955e-002  8.2589761e-001 -8.4674308e-001 -7.5975857e-001 -2.3290314e-001 -6.9396409e-001 -3.6765211e-001 -4.5357381e-001 -1.4319377e-001 -1.9391671e-002  2.6792350e-001  1.6372852e+000  1.7126066e+000  3.2104929e-001  2.5373517e-005  5.5500404e-001  7.6067792e-001 -8.2823345e-001 -9.1519620e-001  6.0084781e-001  1.0681879e+000  2.8884754e-002 -2.1892437e-001  1.4836161e+000  1.2955733e+000 -8.8382942e-001 -2.1700933e-001 -1.7119851e-001 -5.2723001e-001 -8.8949877e-001  1.0232231e-002 -1.3852791e-001 -5.4126181e-001 -3.3687904e-001  1.9067223e-001 -2.6189753e-001 -4.2877938e-001 -4.7262795e-001  8.7985754e-001  3.0411593e-001 -1.8547470e-001  9.6396819e-001  2.6418943e-001  4.5553602e-001  8.8587725e-001 -1.4011006e+000  3.9478910e-002  7.0883576e-001  6.1960288e-001  2.8437086e-001  3.7347782e-001
 -9.5865206e-001  2.0803463e-001 -9.3979484e-001  1.1090458e+000 -8.1201519e-002 -1.1749589e-001  6.4063002e-001  4.7762404e-001 -5.8394711e-003 -1.9637266e-002 -3.8882197e-001  3.1840564e-001  9.7301837e-003 -6.4818296e-001  9.9473266e-001  3.7161441e-001  1.2094640e-001 -9.4917773e-001 -6.9907876e-001 -5.5274835e-001 -1.0257644e+000 -2.8768654e-001 -1.6106091e-001 -1.0163732e-001 -1.6414893e-001  6.2979543e-001  8.0498431e-001  1.2451479e+000  6.9590808e-001  2.2174465e-001  6.9982005e-001  8.5672324e-001 -6.9793097e-001 -3.2811933e-001  5.2756526e-001  1.2635030e-001 -3.2972802e-002  4.3656879e-001  1.0790241e+000  8.3587615e-001 -1.9512297e-001 -1.9408120e-001 -5.1112883e-001  9.8072859e-002 -3.0119504e-001 -3.2552076e-001 -4.6699396e-001 -8.7652675e-001  9.0700425e-002 -2.7038507e-001  9.7583693e-002  4.5796087e-001 -1.0808269e-001  4.0104707e-001 -5.7902179e-001  6.4134250e-002  2.9316307e-001  4.0275246e-002  4.3568695e-001  7.4718462e-001 -2.3999763e-001  4.9007103e-001  4.6414160e-001 -2.7179112e-001 -5.7896704e-002 -6.2408583e-001
 -3.1849128e-001  1.1761970e+000 -2.6957127e-001  1.5308286e+000  6.9087811e-001  4.0036097e-001  1.9432510e+000  1.1780302e+000  7.2790466e-001  8.6868593e-001 -1.1229634e-001  8.9437169e-001  6.7511028e-001  2.5489148e-001  5.8601547e-001  3.7688355e-002  9.1184063e-001 -2.5711034e-001  4.2732624e-001 -9.7785125e-002  1.0052960e-001 -4.1030534e-001  7.0907731e-001  6.6069333e-002  4.1905709e-001  3.2912331e-001  7.8076098e-001  1.5858152e+000  1.1698691e+000 -1.7285448e-001  1.2439783e+000  8.5496791e-001 -3.4127509e-001  6.3074255e-001  1.4198408e+000  1.5948732e+000  1.0150805e+000  1.1016919e+000  1.6153847e+000  1.1970236e+000  1.7240482e-001  6.4463776e-001  5.0882908e-001  4.6861135e-001 -4.3477342e-001 -4.1562023e-001  1.5128204e+000  6.1401147e-001  1.1454325e+000  1.1554923e+000  6.7808291e-001  5.0272853e-001  4.4035798e-001  5.0716582e-001  7.1578543e-001  1.0048363e+000  9.6698874e-001  7.9581309e-001  1.3994616e+000  1.9019838e+000  3.1261349e-001  1.9385484e-001  1.9856075e+000 -5.1528918e-001  1.6202917e+000 -8.4966917e-001
 -1.1893154e+000  1.8173262e-001  1.8715484e-001  1.7251770e+000  4.0688959e-002 -2.9335646e-001  5.3212652e-001  6.4996625e-001 -3.8997633e-002  8.1933109e-001  5.3069270e-001  1.4025140e-001  1.5492214e-001 -4.0097324e-002 -1.5956493e-001 -1.2550442e-001  5.0212009e-001 -2.6899288e-001 -1.7530481e-001  1.7611656e-001 -8.9089511e-002 -8.5212910e-002  2.2686105e-001  4.3405602e-001  5.5833907e-001  2.8369125e-001 -9.5817852e-002  4.4957184e-001  5.0181521e-001  5.6710495e-001  9.9327993e-001  9.2495627e-001  6.1776053e-001  7.2287617e-001  1.1964874e+000  1.2069087e+000  7.1496672e-001  1.1928169e+000  1.0593509e+000  5.4972709e-001  7.0528050e-001  4.3132884e-001  6.2410128e-001  1.1248450e+000  9.0087680e-002  1.0782455e-001  9.8311574e-001 -8.7513095e-002  6.9341109e-001  6.4723130e-001  1.6019671e-001  9.3607266e-002  2.9217948e-001  7.3438874e-001  8.7045624e-001  8.7627346e-001  7.0783094e-001  3.8545074e-001  8.2006431e-001  1.1081117e+000  3.8063355e-001  6.0607944e-001  9.5500801e-001 -4.0595369e-001  1.4140874e+000 -3.4096513e-001
  7.7650512e-001 -1.5709704e-001 -7.3498808e-002  1.1024999e+000  3.7549274e-001 -5.8848618e-001  4.6097662e-001  1.2335372e+000  8.3159455e-001  3.5607545e-001 -5.6971775e-002 -1.3102631e-001  2.2525904e-001 -2.3439675e-001  2.5246069e-001 -4.7039944e-002  3.6482334e-002 -1.3711998e-001  1.8478116e-001  1.9085501e-002 -5.7848814e-001 -1.5390478e-001  2.5419565e-002 -1.1131043e-001 -4.5398964e-002 -3.1479491e-001  2.1584276e-001  1.2168368e-001  7.7781334e-001  4.9053519e-001  7.7350729e-001  8.4597908e-001 -1.0176695e-001  7.3836212e-001  9.2178196e-001  8.1304990e-001  9.1591368e-001  5.7852893e-001  4.8196220e-001  1.9076487e-001 -3.6086124e-001  2.2940525e-001 -5.6635838e-001 -2.3482326e-001 -8.5036208e-001  1.1573393e-001  6.2828326e-001  3.8422198e-001  9.2983245e-001  5.2751467e-001 -7.2410563e-002  6.5508103e-003  6.8509704e-001  5.4691664e-002  7.7032091e-001  5.6202220e-001  5.7212805e-001  9.8023618e-002  1.0926754e+000  1.0328689e+000  3.5233009e-001  1.8817603e-001  1.2695211e+000 -6.3977074e-001  3.7780898e-001 -2.1825800e-001
 -1.0178770e+000  6.5014083e-001  4.2457718e-001  1.3346289e+000  6.6790723e-001 -3.4462705e-001  5.3924828e-001  5.3789549e-001  5.9206476e-001  5.7099773e-001  3.3031533e-001 -2.1823021e-002  3.1544365e-001 -2.9475702e-001 -5.4379109e-001 -1.7032733e-001  8.3002851e-002  9.8120293e-002  6.2681336e-001  3.0028699e-001 -2.3965431e-001  5.5924476e-001  8.6430315e-001  5.2365026e-001  3.6703775e-001  5.3256849e-001  5.2710525e-001  3.2022845e-001  4.7594012e-001  3.6958389e-001  6.8249235e-001  6.3251921e-001  8.2415664e-001  6.9213508e-001  6.0680688e-001  1.0530403e+000  4.4679232e-001  8.1543569e-001  6.2674528e-001  2.6303717e-001  4.5782178e-001  2.4583883e-001 -1.9469535e-001  5.5451850e-001  8.8112396e-002  7.5697692e-001  8.4314957e-001  4.2155565e-001  4.4570095e-001  7.9637965e-002 -5.1564714e-002  4.4492504e-001  5.7369789e-001  5.2444995e-001  1.4217011e+000  3.9519549e-001  7.7032246e-001  5.0803244e-001  4.3007903e-001  9.1297067e-001  7.0259528e-001  1.0118942e+000  6.4864257e-001 -5.8398434e-001  1.2108397e+000 -1.0475355e+000
  6.7549952e-001  9.1352572e-001  4.0290326e-001  2.6968620e-002  1.0703642e+000  7.2100616e-001  1.5116790e+000  1.2184723e+000  5.2005029e-001  5.6310693e-001 -4.8356591e-001  3.7135489e-001  9.3177282e-001  2.8012983e-001  4.3580202e-001  3.8050560e-001  1.0471212e+000  1.2792508e-001  8.4946793e-001  4.7839998e-001  2.9539767e-001  4.3639837e-002 -2.4518792e-001  1.7698603e-002  7.8957999e-001 -1.7699625e-001  1.9192579e+000  1.6230065e+000  8.7468943e-001  1.5639666e-001  2.0343534e-001  6.3327288e-001 -6.0834799e-001 -6.2686485e-002  5.1228677e-001  6.1486489e-001  1.1345852e+000  6.6565225e-001  1.0112856e+000  1.0037029e+000 -2.7118893e-001  3.8148814e-001 -6.0430949e-001  3.2281682e-001 -8.5208045e-001  7.7273606e-001  7.4975290e-001 -3.0753454e-001 -1.5169377e-002  3.3731970e-001 -1.3538601e-001 -1.5873650e-001  3.4245075e-001  6.7533329e-001  9.1684509e-001 -6.0217672e-001  4.0517814e-001  6.4474140e-001  3.8335461e-001  1.4904446e+000 -1.4423819e-002  7.9796276e-001 -2.5764601e-001 -9.3190046e-001  7.9850010e-001  3.5148480e-001
 -8.3626635e-001  6.3514590e-001  7.7956124e-001  1.1587313e-001  3.3039496e-001  6.4960821e-001  1.5873992e+000  4.5007422e-001 -1.4533001e-001  1.2478382e+000  4.9998456e-001  5.8070164e-001  7.5687080e-001  4.5836719e-001  3.0502696e-001  2.8230606e-001  1.0543211e+000  1.3719154e+000  7.7261848e-001  1.3569265e+000  1.4524354e+000 -1.5199221e-001  1.6664199e+000  6.4831831e-001  1.7081408e+000 -2.5977605e-001  1.4872080e+000  9.7743793e-001  2.3656952e-001  1.3724581e-002  1.5194422e+000  4.0552957e-001 -3.5334823e-002  3.7764984e-001  2.4524114e-001  9.7122685e-001  6.4833181e-001 -9.5478786e-002  5.4867083e-001  1.4873415e+000  1.8498588e-001  1.1942119e+000  8.1075125e-001  7.8756472e-001  6.0082504e-001  8.4256106e-001  1.0117284e+000 -8.2499591e-001  2.5188395e-001  2.1057985e-001  3.4179847e-001  6.2367030e-001  4.5884015e-001  7.0170309e-001  6.7106587e-001 -1.3266286e-002  1.0873376e+000  1.9774799e-001  2.1857331e-001  1.4785841e+000  5.3952504e-001  1.3894623e+000 -1.7590181e-001 -9.3304806e-001  1.1725825e+000  5.3940719e-001
 -2.0769426e-001  8.0443299e-001  9.3997848e-001 -4.1972937e-001  1.0402749e+000  2.0522459e-001  1.0823914e+000  7.3491123e-001  1.8560689e-001 -6.0042738e-001  1.2926374e+000  1.2969391e+000  1.1474284e+000  8.5350687e-001  1.2680502e+000  1.5445399e+000  7.7226412e-001  1.1137477e+000  1.3435700e+000  1.0125297e+000  2.5329491e+000  4.4599733e-001  1.7771030e+000  6.6495102e-001  9.4706303e-001 -4.8939617e-001  1.0070480e+000 -6.0326177e-001  3.3389093e-001  7.5872988e-001 -9.6905490e-001 -1.8913232e-001  9.8951585e-001  1.1149879e+000  1.6634214e-001 -9.8534637e-001  1.1178589e+000 -3.0940450e-001 -4.1757870e-001  7.3511434e-001  1.0886699e+000  1.4664913e+000  1.5324814e+000  1.9065891e+000  5.7825678e-001  4.1033891e-001  1.3481679e+000  1.1781638e+000  9.3130317e-001 -4.3201507e-001  1.3549196e+000  1.3513517e+000  6.8323511e-001  1.0901025e+000  4.1908076e-002  4.5437459e-001 -5.2880987e-001  6.5072696e-001  1.9932621e-001 -1.1320121e-001  4.4938091e-001  1.0835020e+000 -2.7320264e-001 -3.8934970e-001  6.1936868e-001 -1.2526215e-002
 -1.2297122e+000 -2.6499373e-001 -8.5659096e-001 -1.1833737e+000 -1.2968218e-001 -3.3176839e-001 -1.0064503e-001 -1.6860914e-001 -2.3706226e-001 -1.0788612e-001 -9.4830934e-002 -1.5259784e-001 -5.2170704e-001 -4.4535996e-001  5.5761650e-002 -2.2347501e-001 -1.1865422e+000 -2.6174580e-001 -6.0259591e-001 -5.4236539e-001  4.5296181e-001 -2.4931947e-001 -1.0423148e+000  3.4742271e-001 -5.3945927e-001  7.3731594e-002 -2.2298053e-001  2.6470194e-001  2.2870431e-001  3.5224524e-001 -9.6081782e-001 -1.1922537e-001 -3.6682019e-001 -2.7533438e-001  1.5294842e-001 -8.0632996e-001 -2.0852566e-002 -1.3366241e-001  7.7538835e-002 -5.3689017e-001 -4.2901005e-001 -3.9589637e-001 -6.8929391e-001 -1.4619783e+000 -5.3818420e-001 -3.6234572e-001 -9.7292174e-001  3.6722549e-001  1.9341805e-001 -2.2995404e-001  1.6942443e-001  3.2788174e-002  1.3314076e-001  2.9225340e-001  3.9091285e-001 -6.5565458e-001 -9.6831631e-001 -6.7170019e-002 -5.4509494e-001  4.0365160e-001  1.2322497e-001 -8.8645531e-001 -4.1873140e-001  4.3736342e-001 -7.4828712e-001 -7.0118965e-001
 -4.4241795e-001 -8.1589225e-001 -1.5545287e+000 -6.3691032e-001 -1.1924573e+000  5.7460641e-001 -7.0883738e-002 -1.9026539e-001 -1.2253312e+000 -4.6066185e-001 -4.1244259e-001 -7.1818716e-001 -1.4025829e+000 -5.9750389e-001  2.7477216e-001  7.8438716e-002 -6.2544139e-001 -4.7712409e-001 -8.6875174e-001 -5.3342671e-001  1.2079000e+000  2.4744431e-001 -1.2548660e+000 -2.3270492e-001 -3.7164593e-001  4.3361006e-001 -3.1428356e-001 -7.5899172e-001 -9.0935520e-002  9.2213793e-001 -4.3416145e-001 -8.6582162e-002  2.3545743e-001 -3.7156185e-001 -5.8151359e-002 -6.4994870e-001  1.8084736e-003 -3.9147643e-001 -6.8627178e-001 -8.7139345e-001  4.9320457e-001 -2.8022139e-001  1.5792917e-001 -1.2760343e+000  7.9268686e-002 -2.4434707e-002 -1.0938627e+000 -8.6708407e-001  2.1628293e-001 -4.4484948e-001  3.4784180e-001  2.3620325e-001  2.6217682e-001  1.0066093e-001  6.0776462e-001  2.8313986e-002 -6.4135087e-001 -4.4492048e-001 -3.2158946e-001  5.3193355e-002  1.0750882e+000 -1.1340428e+000 -9.1833745e-001  1.1965187e-001 -8.7027203e-001 -1.0319952e+000
  4.3148016e-002 -8.8808854e-001 -8.9668477e-003 -1.1191683e+000 -3.3721080e-001  2.1121492e-001 -5.8373327e-001 -4.2248001e-001 -1.3116046e+000 -6.2535364e-001 -7.6849520e-001 -5.5774702e-001 -8.4051908e-001 -2.4767104e-001  9.1568740e-001  6.1152967e-001 -8.2446231e-001 -7.5024696e-001 -6.4573610e-001 -1.1677526e+000 -1.4917766e-001 -2.1435195e-001 -8.9019274e-001 -1.1910729e+000 -7.4082952e-001 -1.3172648e+000 -7.9096353e-001 -4.9727008e-001  7.0313206e-001  5.6996000e-001 -1.2936996e-001 -7.3890563e-001 -1.3173486e-001  1.3130185e-001 -8.1917915e-001 -9.7809980e-001  3.3029062e-001  8.0701999e-001 -8.7644891e-001 -1.0387129e+000 -1.2171841e+000 -5.0598549e-001 -1.3661629e+000  3.1826151e-001 -1.0554488e+000  6.8522661e-001 -1.2363999e+000 -1.1448112e+000 -5.3228647e-001 -7.7679431e-001  3.7508714e-001  5.2262681e-001  1.5949080e-001 -1.9949676e-001  1.7903240e-002 -2.6422646e-001 -7.5187702e-001 -1.1104428e+000 -4.3741909e-001  9.6400885e-002  3.4003339e-001 -7.4471721e-001 -5.7709968e-001 -8.0047368e-001 -1.3844089e+000  6.0409975e-001
  2.7591658e-001  2.9282087e-001 -3.4763959e-001 -1.7686939e+000 -1.8768828e-001 -2.5194543e-002 -8.1938710e-001 -3.4331569e-001 -9.1948619e-001 -4.1460143e-001  1.5351677e-001 -6.0479908e-001 -9.4014451e-001 -3.4051976e-001  7.8473134e-002  1.7351514e-001 -5.1843437e-001 -9.0257267e-001 -9.9181284e-001 -5.5905903e-001 -7.4688630e-001  1.6025823e-001 -6.0492874e-001 -1.2535125e+000 -7.6518794e-001 -4.7641697e-001 -1.8698354e-001 -3.3215939e-001  4.6088423e-001  7.0747839e-001  1.7919221e-001  7.8356253e-002  7.4199729e-001  6.3829029e-001 -4.6197635e-001  8.6509184e-002  1.9599652e-001  4.8441483e-001 -1.1940343e-001 -5.8336459e-002 -5.8883639e-001 -5.4142263e-001 -1.4311276e+000 -5.7038632e-001 -9.2818548e-001 -5.3049912e-001 -7.3182858e-001 -1.4444311e+000 -1.0049370e+000 -5.6795942e-001  2.6064323e-001 -2.2901138e-003 -3.0205506e-001 -6.5417823e-001 -6.8033656e-001  1.8650189e-001 -3.5917857e-001 -4.8548870e-001 -3.2748161e-001 -5.4674112e-001 -4.6589133e-001 -1.6605874e-002 -1.4389320e+000 -5.5393379e-001 -8.6124453e-003 -5.0207385e-001
  1.3715740e+000 -3.3926063e-001 -3.6088812e-002 -5.3596129e-001  1.1649271e-001 -2.1291973e+000 -5.9148852e-001  1.9031869e-001 -6.3747339e-001  1.5589258e-001  1.3122628e-001 -6.7883207e-001 -5.1540012e-001 -5.2026276e-001 -3.6128495e-001 -8.4378959e-002 -4.5635979e-001 -8.5672550e-001 -3.4670622e-001 -3.9949975e-001 -4.9574304e-001  1.0459205e-001  5.2955748e-001 -2.5691943e-001 -2.7005342e-001 -6.4685695e-001 -5.6660354e-001  6.1466561e-003  1.1774160e+000  1.7490983e-001  6.6076114e-001  6.8006513e-001  2.0137727e-001  1.8771668e-001  5.1999603e-001  5.3238417e-001 -8.7389793e-001  1.1137152e+000  4.8970725e-001 -4.0148028e-001  3.6739210e-001 -1.6664501e-001  9.7461092e-002  1.8215942e-001  3.5485410e-001  4.1102348e-001 -5.6832590e-001 -4.5246576e-001  3.1345157e-001  8.0443285e-001  2.0290439e-001 -2.9407403e-001  4.0901768e-001  2.4784026e-001 -3.9952651e-001  1.7119514e-001  2.4820324e-001 -2.1423799e-001  4.6326158e-001 -2.0681625e-001 -6.7110063e-001  8.5756904e-001 -6.4765223e-001 -2.2573988e-002  2.2147066e-001  1.5031751e+000
  7.1059841e-001 -9.6703929e-001 -1.0105602e+000 -1.6195197e-001 -8.7113772e-001 -1.8530906e+000 -1.6237586e+000  3.6961886e-001 -8.1491312e-001 -2.8050163e-001 -6.6577436e-001 -6.2881151e-001 -4.7407028e-001 -8.2967568e-001 -3.3808265e-001 -4.6108353e-001 -7.4982554e-001  3.1052649e-001 -1.1694542e+000 -5.7922425e-001 -9.6690530e-001  4.1145216e-003 -8.7009913e-001 -2.4070288e-001 -1.0406341e+000 -5.4942668e-001 -1.5022187e+000 -1.1910657e+000 -6.8540519e-001 -2.2837606e-001 -4.5106048e-001  2.1896927e-001 -6.8401980e-001 -5.1497172e-001  1.1381259e-001 -6.2418931e-001 -3.0531914e-001 -3.3502896e-001  2.6652603e-003 -1.4820148e+000 -4.8082591e-001 -4.4529728e-001 -7.8242880e-001 -3.6738995e-001 -9.4947444e-002 -1.2104868e+000 -4.6974890e-001 -4.2932173e-001  4.8821080e-001 -7.0238482e-002 -2.9541092e-001 -3.5931641e-001 -3.5356522e-001 -1.2263981e-001  3.8328304e-001  2.0511955e-001  2.6346176e-001 -2.9923795e-001 -2.7247463e-001 -1.0646448e+000 -6.7407881e-001 -2.4697356e-001 -6.7247586e-001 -2.1320130e-001 -1.2486475e+000 -6.8710315e-001
  1.5031891e+000 -9.7161239e-001 -2.9847171e-001  2.2443864e-002 -6.0986125e-001 -1.0077730e-001 -4.1008391e-001 -1.2127560e-001 -8.5108322e-001 -1.4353448e-001  4.1489113e-001  8.1905547e-001 -7.2035333e-001 -1.0877425e-002  7.6812182e-002  7.3008240e-001 -1.0433120e-001  5.4695489e-001  7.1272823e-001  3.3113442e-001 -7.2350711e-001  2.6126994e-001  5.0774544e-001 -3.4227615e-002 -3.1694970e-001  3.3568059e-001 -6.5791060e-001 -3.7059154e-001  7.2665321e-001 -3.3276378e-001 -4.4620759e-001  5.5872735e-002  5.8390864e-001  3.6597237e-001 -6.6364576e-002 -5.0047757e-001 -9.4625867e-001  5.6917277e-001  4.3431507e-002 -4.8048392e-001 -5.5521570e-001 -1.0870060e-001 -1.4208774e-001  1.0816393e-001 -2.0587922e-001 -1.9069254e-001  2.2697561e-001  4.2824752e-001  3.4969769e-001 -4.5499282e-001  4.0168550e-001  5.7419390e-002  3.2774707e-001  2.7583025e-001  2.1374117e-001  6.8159756e-001  2.4016990e-002 -4.9758034e-001 -2.6938738e-002  2.4677927e-001  8.7824970e-001 -9.5660085e-001  4.7370941e-001 -5.9512874e-001 -3.0993781e-001  1.5340301e-001
