# Supplementary material for: Resting-State Temporal Synchronization Networks Emerge from Connectivity Topology and Heterogeneity
Source: PLoS Comput Biol. 2015 Feb 18;11(2):e1004100. doi: 10.1371/journal.pcbi.1004100 (PMC4333573; doi:10.1371/journal.pcbi.1004100)
Supplement: S1 Dataset — Each volunteer underwent two scanning runs (blocks). For each recording session (subject and run), BOLD time series were averaged over the corresponding 66 brain regions of the brain atlas. Each file subXblockY.txt contains the time series of all 66 brain regions from subject X and run Y. The labels of the brain regions are contained in file ROIs_Labels.txt. (ZIP) [file pcbi.1004100.s006.zip › DataSet S1/subj19_block1.txt]

  1.5193302e+000  1.3637382e+000  1.4455717e+000  2.8473463e+000  3.3575266e-001  9.3424237e-001 -4.4332997e-001  3.2621207e-001  4.3886011e-001 -5.2229432e-002  2.0037321e-001  3.3514148e-001  1.1171424e+000  9.0820134e-001  6.4761859e-001  6.1268636e-001  1.0545500e+000 -9.3876028e-002  1.5286576e-001  1.5128814e+000  7.8787714e-001  9.8437803e-001  1.9691156e+000  1.3115460e+000  1.0090158e+000  1.5153226e+000  1.2377712e+000  2.3634563e-001  4.4393312e-001  4.0905911e-001  2.2194219e+000  2.0958154e+000  1.8358621e+000  1.6445148e+000  1.9021137e+000  2.0414446e+000  7.1862392e-001  1.4929505e-001  6.8109180e-001  6.7835604e-001  1.3265149e+000  1.0544273e+000  1.8590114e+000  1.4675821e+000  9.0365825e-001  2.2548308e-001  1.5843481e+000  7.9994640e-001  8.8564326e-001  1.4308107e+000  9.0998712e-001  9.3299515e-001  8.0865673e-001  1.1602612e+000  8.2709304e-001  3.9063550e-001  1.8864603e-001  1.2949413e+000  1.2576612e+000  2.7844412e-001 -1.0281959e+000  9.5224384e-001  1.6820889e+000  1.3034671e+000  1.5497073e+000  1.7952725e+000
 -4.4761875e-001  9.8708669e-001  1.1502789e+000  2.3744031e+000  6.7037283e-002  2.9339174e-001 -5.9650683e-001  3.4931496e-001  3.7461435e-001  2.7451273e-001  3.6672793e-001 -5.9452527e-001  6.5304161e-001  9.5880028e-001  5.0369012e-001  5.7898298e-001  1.2630208e+000  3.2930794e-001  5.7231883e-001  1.1107623e+000  1.2858024e-001  5.6437987e-001  9.2269070e-001  4.0636796e-001  7.2256916e-001  8.6147503e-001 -1.6540920e-001 -2.2866728e-001 -2.2643848e-001  9.6668572e-001  1.4090083e+000  1.2902931e+000  7.3271397e-001  5.2437586e-001  1.0905728e+000  1.2209465e+000  9.6241832e-001 -5.7494162e-001 -2.1253819e-001 -1.7174635e-001  5.9864382e-001  1.7994652e-001  1.4470655e+000  1.1866990e+000  7.5083147e-001 -1.8962087e-001  1.2261871e+000  2.4513981e-001 -2.0672956e-002  1.3748738e+000  8.1611842e-001  7.4352995e-001  9.2381077e-001  1.1295369e+000  3.7593138e-001  6.2669654e-001  5.0826720e-001  9.6871896e-001  1.1996325e+000  1.9189382e-001  1.2080648e+000  6.5269536e-001  1.6763216e+000  8.2506350e-001  1.1569968e+000  5.0035445e-001
  1.2384944e+000  9.3687666e-001  9.0705714e-001  9.2032290e-001  2.3654439e-001 -6.8221423e-001  3.0955293e-001  7.4493109e-001  3.2858213e-001  7.6535515e-001 -3.6508595e-001  2.7824835e-001  1.0270032e+000  5.5412436e-001  5.3209080e-001  5.0594349e-001  1.0180439e+000 -1.5903987e-001  3.6635651e-001  1.9854360e-001  2.9088596e-001  1.2273836e-001  7.5393358e-001 -1.0377490e+000  6.0861311e-001 -2.1836020e-001  5.1046793e-001 -2.3413499e-001 -5.8164035e-001  9.1903699e-001  1.3317333e+000  1.1446963e+000  7.1400336e-001  8.1736823e-001  1.1579478e+000  1.7176586e+000  1.3179070e+000 -7.7708640e-001 -6.7688896e-001 -1.6497292e-001 -2.0621160e-001  6.7959592e-001  7.2126250e-001 -2.8247981e-001  3.2328710e-001  1.2102186e+000  1.0801979e+000  9.2004809e-001  5.7935342e-001  4.7119095e-001  5.6032797e-001  2.1340787e-001  1.0241452e+000  1.1204715e+000 -4.0755921e-001  2.3706740e-001  7.2650959e-001  8.3846159e-001  5.6796301e-001  1.0985660e+000 -1.0741906e-001  7.5923209e-001  2.6112188e-001  1.4737318e+000  1.0213097e+000  8.5673740e-001
  1.7468681e+000  1.2526987e+000  1.2978799e+000  9.1608839e-001  4.2538503e-002  4.0966527e-001  3.4992367e-002 -4.2985802e-001  3.7583528e-001  3.1784758e-001  1.2311936e-001 -2.6633622e-001  1.0496729e+000  6.6246649e-001  1.9867928e-001  4.8027054e-001  4.6924500e-001  8.7818104e-001  4.7608829e-001 -1.5111006e-002  4.8987040e-002 -4.0637274e-001  8.6465541e-001  1.3782317e-001  9.4980543e-001 -1.2284880e-001  1.0740485e+000  4.6150319e-001 -3.4368743e-001  5.2214226e-001  1.1471503e+000  3.0428455e-001  7.1223094e-001  5.9841866e-001  2.0246060e-001  8.4666160e-001  2.1857427e-001 -5.5710953e-001  1.2672516e-001  8.2682395e-001  1.9523704e-001  7.8236919e-001  2.5002819e-001 -2.8358215e-001  1.9088392e-001  1.2955294e-001  6.8453159e-001  2.6965757e-002  4.3988745e-001  4.3100394e-001  3.1282949e-001  2.0523612e-001  9.9314672e-001  7.7352292e-001  1.2645585e+000  7.4543473e-001  2.4559153e-001  7.0584928e-001 -2.0100632e-001  1.3972248e-001 -2.2566730e-001  6.2128725e-001  4.4647184e-001  5.1741295e-001  1.5128120e+000  1.6718533e+000
 -1.2498490e-002  6.5077473e-001  1.4775304e-001  9.4680096e-001 -2.9983932e-001  1.7186157e-001 -7.6202052e-001 -2.0299511e-001 -4.6127225e-001 -5.7892804e-001 -7.4434332e-002 -2.6812172e-002  6.6431488e-001  1.5166056e-001  4.2627445e-001  4.8110930e-002 -2.0636796e-001 -3.8363499e-001 -9.7225770e-001 -4.7830254e-001 -7.1429976e-001 -4.4144282e-001  1.1339977e+000 -4.5387231e-001  2.6149534e-001 -5.3723413e-001  2.8467771e-001 -1.6620448e-001 -8.8009125e-002  1.1492813e-001 -3.7938130e-001 -6.9341308e-002  4.4151635e-001  6.5405902e-001  3.4564549e-001  2.7633320e-001  2.8568455e-001 -8.1718368e-002 -2.6005889e-001  1.7653137e-002  4.3549366e-001  8.8820587e-001  2.0508179e-001  7.1696505e-001  7.2611454e-001  2.0158902e-001 -4.0713577e-002 -7.9029967e-001  4.0226836e-001  1.6009183e-001  3.0087403e-001  5.8682781e-001  6.8020406e-001  6.9278030e-001  1.1972122e-001  3.0084308e-001 -1.9285242e-002  4.5077154e-001 -1.6590590e-001  2.5347690e-001  7.0393773e-001 -1.4675123e-001  4.2052556e-001  9.2270210e-002  6.1236189e-001 -8.3338611e-001
  1.2135809e+000  3.8458749e-001  1.2247358e+000  1.1811965e+000 -3.8090300e-001 -2.4982711e-001 -2.1561805e-001  2.7672752e-001  4.6430643e-002  7.9933172e-002 -1.4174332e-001  5.1330183e-001  1.0087559e+000  5.3902773e-001  8.1834399e-001  3.0042379e-001 -8.5301973e-002  2.0415693e-001  4.2936836e-001  1.6495771e-001  3.4816038e-001 -9.6989975e-002  8.4434768e-001 -5.5309215e-001  4.4253361e-001 -1.9257466e-001 -2.6322690e-001 -7.0615556e-001 -6.0926322e-001  2.6792645e-001  2.2494239e-001 -1.3660799e-001 -3.3249611e-002  5.0887597e-002 -2.0888220e-001  8.1277468e-002  3.5707410e-001 -3.3237773e-001 -3.4789434e-001 -5.1206064e-001  1.4461121e-001  9.4322894e-002 -3.9775371e-001  2.7625903e-001  6.1015740e-002  1.5946369e-001  1.3271502e-001  4.0484599e-001  4.9165558e-001  2.8221331e-001  2.4188151e-001  3.0913140e-001  8.0168923e-001  8.6170504e-001  7.7147413e-001  5.9576662e-002  1.7726953e-001  3.4120435e-001 -4.2338772e-002  7.7507996e-001  1.3493010e+000  5.0946549e-001 -1.3144979e+000 -1.4779867e-001 -4.1997884e-002  1.1702213e-001
  8.3739552e-001 -6.9839723e-002  7.7711655e-001  5.8122398e-001  1.1031292e-001  3.9389857e-002  4.7906906e-001  6.7117146e-001  2.8361167e-001  2.5455934e-001  1.6715249e-001  5.0653433e-001  4.4453205e-001  4.1036018e-001  2.0251143e-001  7.6888350e-002  3.7714800e-001  4.5111828e-001 -5.6330322e-002  1.9841308e-001  1.0061163e-001 -3.1933972e-001  9.2406007e-001  2.0353649e-001  5.9630630e-001  7.0232291e-002  8.5789284e-002 -6.5102091e-002 -2.2233017e-001  4.3896679e-001 -3.5569983e-002 -1.7763591e-001  5.6257706e-001  7.6691263e-001 -1.9835150e-001 -1.0676411e-001  4.6226717e-001 -5.1145127e-001 -2.5089228e-001  2.6689393e-002 -6.2162716e-002  5.8354639e-001  5.6950719e-001  1.2488249e+000  4.3857115e-001  4.9133192e-002  3.8518956e-001  2.5035932e-001  5.0551650e-001  5.3581810e-001  6.2839323e-001  5.9879151e-001  8.9594714e-001  7.7349958e-001  2.7155722e-001  3.7395765e-001  2.2682327e-001  7.1374501e-001  3.8437803e-002  5.7357718e-001  2.7150743e-001  6.0110233e-002  6.3643429e-003  3.6026173e-003 -1.8008862e-002 -3.0996248e-001
  4.2040419e-001 -1.9728077e-001 -8.4939463e-001  5.0796363e-002 -5.6180237e-001  1.8179413e-001  3.4345081e-001 -2.3058972e-002  2.6077517e-001  4.7146886e-001  5.9507326e-001  1.0564730e+000  8.1465931e-001  4.5653486e-001  4.0251050e-001  4.0730396e-001 -1.4548173e-001  4.6866024e-001  7.7542922e-001 -2.9780865e-001  3.9019557e-001  6.2082543e-001  5.9581942e-001  1.2677176e+000  3.9515938e-001  9.2123819e-001 -4.8020071e-001 -9.7525572e-001 -6.6627406e-001  1.8866708e-001 -1.9889581e-001  2.7581046e-001  4.6310835e-001  1.0612752e-001  8.0325227e-001  6.3265154e-001  4.7023859e-001 -4.5617716e-001 -1.1859904e+000 -5.3254669e-001  6.5134670e-001  7.1759105e-001  6.6757617e-002  6.5637667e-001  3.6247956e-001  5.3263735e-001  9.1722858e-001  1.0569508e+000  9.3049775e-001 -4.3908678e-002  1.5254771e-001 -7.5269634e-002  5.7906453e-001  1.2795699e+000  1.0012931e+000  8.6640439e-001  1.7299444e-001  3.8884540e-001 -2.9416977e-001  2.1057071e-001  7.6360194e-001  1.7334075e-003  9.8845885e-001 -4.4583057e-002 -1.8292774e-001 -7.2768838e-001
 -2.7616362e+000 -7.3552134e-001 -1.2778769e+000 -1.7305033e+000 -2.2799997e-001  3.0470559e-001  4.6288488e-001 -3.5948760e-001 -1.9095484e-001  5.4293094e-002  7.7739989e-001  5.2652823e-001  3.2552399e-001  2.0635442e-002 -1.8238477e-002  1.2396801e-002 -1.4717637e-001  1.0243341e+000  8.2426250e-001  2.2569464e-001  1.6648119e-001 -8.5956557e-003 -1.9324102e-001  2.1392884e-001  1.7952330e-001 -7.1860697e-001 -8.1214834e-001 -8.1287945e-001 -4.3564568e-001 -3.0704658e-001 -5.3812886e-001 -5.7996273e-001 -4.5633330e-001 -4.5887381e-002 -3.0046528e-001  4.1233643e-002  1.5301461e-001 -1.5450135e-001 -1.0741120e+000 -4.3364381e-001 -6.2234766e-001 -3.7692033e-001 -8.8696148e-001 -7.0609796e-001  3.8394720e-001 -1.3520416e-001 -5.3791545e-001 -2.7268596e-001 -7.6052754e-001 -9.2257785e-001 -2.0253941e-001 -1.3783745e-002  8.2252644e-002  2.6207792e-002 -8.1373004e-001 -6.9904952e-002  1.6388620e-001 -5.8545877e-001 -4.9884293e-001  9.3227959e-001  1.0896694e+000 -1.3268914e-001 -1.4773446e+000 -1.3778580e+000 -5.5905809e-001 -1.4223154e+000
 -8.8066597e-001  6.7586520e-002 -1.7160307e-001 -6.8330551e-002 -5.6878473e-001  4.5462619e-002 -3.8068577e-002  2.3336727e-001  3.7606071e-001  4.4162345e-001  1.0403493e-001  9.3282322e-002  2.0180563e-001  2.3542452e-001  6.4738794e-003 -2.5226911e-001 -2.7198400e-001 -7.4008451e-002  1.4357875e-001 -5.7353212e-001 -4.1303425e-001 -6.6320590e-001 -6.3156613e-001 -1.1469222e-001 -2.1535953e-001 -1.9090651e-001 -1.6379541e+000 -1.7352658e+000 -1.6826304e+000  4.6154591e-001 -1.8129051e+000 -8.0837915e-001 -1.0897994e+000 -9.2030714e-001 -6.7769914e-001 -1.2289055e+000  1.7064357e-001 -4.5111460e-001 -1.3132689e+000 -1.2969539e+000  2.2624054e-001 -2.3390641e-001 -4.3098897e-001 -2.4761808e-001 -3.8971298e-001  3.1671722e-001 -4.9501637e-001 -6.9842559e-002 -4.4383252e-002 -8.3505233e-001 -9.2548127e-002  2.3031297e-001  1.4655036e-001  7.0927509e-001  6.8634430e-002  4.1974162e-002 -5.8588203e-003 -1.0007712e-001 -4.7642647e-001 -1.6477492e-001  2.2942160e-001 -5.3107133e-001 -1.1847527e+000 -8.5714312e-001 -1.8774567e-001 -6.0111606e-001
 -1.8873948e-002  5.2572965e-001  6.1175594e-001  2.4087962e-002  6.5196068e-002 -3.7647682e-001  3.1003504e-001  8.6696767e-001  4.5525981e-001  4.8649374e-001 -2.0728770e-001 -4.0338341e-001  2.3800252e-001 -1.4134653e-002 -4.9009990e-001 -5.7808038e-001  1.8847583e-001 -5.0322993e-001  7.2581384e-002 -9.5706508e-002  7.8630457e-001  3.5007006e-001 -4.3190628e-001  1.1637897e+000 -2.4878544e-001  6.3440209e-001 -1.0729425e+000 -8.0590522e-001 -1.0404584e+000 -7.8315587e-001 -1.3979409e+000 -5.9256157e-001 -7.2436150e-001 -9.2625694e-001 -6.1939178e-001 -8.7066691e-001 -3.3628926e-001 -5.2495727e-001 -7.1195049e-001 -9.9835983e-001  3.3945884e-001 -1.1707169e-003  6.4975720e-001 -7.7426761e-001 -4.6235676e-002 -2.7423395e-001 -5.3666120e-001  6.1567323e-002 -7.5217372e-002 -6.6747700e-001 -5.5564067e-001 -3.3886575e-001 -6.6402774e-001  3.2987771e-001 -8.7434479e-001 -6.9014585e-001 -3.7823378e-001  4.9273468e-001 -1.7704960e-001 -5.4279910e-001  9.7908088e-002  4.8713693e-001 -4.1697419e-001  5.9789828e-001  7.6144276e-001 -1.1320338e+000
 -1.6531327e+000 -1.5201759e-001  9.6326080e-002 -2.9762124e-002  1.9344580e-001 -3.0819271e-001  7.1299779e-001  8.0384453e-001  3.0756885e-001  6.8764744e-001  3.6183541e-001 -2.5005548e-001 -1.1496639e-002  1.6298803e-001 -3.8291525e-001  2.0512517e-003 -5.9984460e-002 -3.3177916e-001 -9.8531256e-001 -3.8803203e-001 -1.2517892e-001  1.5571644e-001  2.1815421e-001  9.0502789e-001  1.6464224e-001  3.1928626e-001 -3.2890013e-001 -1.2023412e+000 -9.8532685e-001 -3.5664999e-001 -2.5330927e-001 -6.1856570e-002 -2.0435671e-001 -6.4826822e-001 -2.3898585e-001 -6.2478085e-002 -4.4453299e-001 -6.9369529e-001 -1.3403016e+000 -7.5838469e-001 -1.4031851e-001  1.5125269e-001 -2.6712531e-001 -1.3308619e-002 -1.1663074e-001 -4.9804553e-001 -3.1430058e-001  2.2724493e-001  3.3672376e-001 -2.6098955e-002 -2.7214310e-001  2.1750377e-001  7.6188805e-002  1.7866316e-001  1.3600602e-002  4.3103799e-001 -1.9940742e-001  9.3144849e-002 -1.2999999e-001 -1.1406324e-001 -3.4987306e-001  7.9613953e-002 -2.8505443e-001 -6.7258490e-001 -1.3380996e-001 -2.5203370e-001
 -1.1901229e+000 -4.5670639e-001  1.0604093e+000 -8.9729675e-001  1.2859881e-001  9.7723321e-002  6.7885633e-002 -2.3015431e-003  2.0406063e-001  8.6057397e-002 -1.4117020e-002  5.0428116e-001 -4.0377489e-002 -9.1526604e-002 -1.1869652e-001 -3.5964545e-001 -7.3682701e-001 -6.4418705e-001 -7.6600081e-001 -6.1882013e-001  4.6566347e-001 -5.2447767e-001  3.4313079e-002  5.9716142e-001 -6.2326906e-001  2.6326704e-001 -6.4656839e-001 -9.8359859e-001 -8.4820774e-001 -7.3294270e-001 -1.1974333e+000 -1.0641903e+000 -4.1464279e-001 -8.9432293e-001 -1.3831848e+000 -1.5297117e+000 -6.7951533e-001 -2.6808305e-001 -1.2324671e+000 -2.0222489e-001  6.3576400e-001 -6.6243672e-001  3.6575919e-001 -4.6364711e-001 -5.7406776e-001  1.2104161e-001 -6.4118643e-001 -7.7650175e-001  8.5938322e-002 -7.1948845e-001 -6.0755776e-001 -1.9530683e-001  5.6940783e-002  6.5501875e-002  7.8143056e-001 -2.5693612e-001 -1.0983991e-001 -1.2676892e-002 -6.6713245e-001 -1.7290081e-001 -1.5205107e+000 -9.3037086e-002 -5.6339289e-001  6.0884786e-001 -7.8759237e-001 -5.9946508e-001
 -4.8432599e-001 -6.6016200e-001  3.6780728e-001 -5.3024875e-001 -3.5870676e-001 -1.9243668e-001  2.6755488e-001  5.2177338e-002  3.3833017e-002  3.2978190e-002  1.4876374e-001  2.7848735e-001  2.1964244e-001 -2.1697566e-001  3.0936283e-001 -6.9643318e-002 -5.2799954e-001  1.2874942e-001 -1.9192914e-001 -3.2791515e-001 -6.5333887e-001 -2.4891601e-001 -6.8412999e-001 -6.4976651e-002 -8.9934428e-001 -1.2401576e-001 -4.3680939e-001 -1.0633675e-001 -6.2547107e-001 -1.2645426e-001 -6.3077817e-004 -2.0711257e-001 -4.6519811e-001 -5.1990431e-001  1.0968900e-002  8.2154287e-003 -2.1880558e-001 -5.1419798e-001 -1.7494828e-001 -4.9758196e-001  3.4741062e-001 -8.6175122e-001 -6.9973615e-001 -3.4108880e-001 -3.5965965e-001 -6.7636857e-001 -8.2676537e-002  1.6639416e-001  3.2792630e-001 -7.1429685e-002 -1.2430522e-001  2.6415910e-001 -1.8464499e-001  1.9615619e-001  4.6809304e-001 -4.1372291e-002  8.0447075e-002  6.0827695e-001  1.3917516e-001  4.8671343e-001  1.2382697e+000 -1.7122298e-001 -2.0872277e-002  1.7675525e+000 -5.9402915e-001 -1.4753589e+000
 -1.8693868e-001  1.4261130e-001  3.6183631e-001 -1.7929618e-001  3.8586754e-001  5.7224142e-001  9.7444317e-001  4.3458277e-001  1.0338210e+000  7.6285175e-001  6.9049180e-001  3.4778459e-001  8.2901387e-001  5.3366488e-001 -1.8093932e-001  2.9496344e-001  4.4190746e-001  9.3267523e-001  1.4890306e-001  3.3703903e-001 -3.6933050e-001  3.0433457e-001  4.9809050e-001  8.1950816e-001 -5.4026557e-002  6.5740970e-001  4.7480450e-001  7.5900667e-001  9.2772858e-001  5.5793411e-002  6.8468757e-001  1.3227894e+000  4.5846436e-001  6.4069965e-001  1.0115921e+000  6.1105523e-001  2.8896765e-002  7.5564225e-001  1.0051136e+000  2.8059956e-001  1.1973323e-001 -1.6304440e-001 -4.2431399e-002  2.7463333e-002 -1.8657167e-001 -8.7684697e-001  2.9422345e-001  8.3220013e-001  5.2728103e-001  1.8599102e-001  2.6541308e-001  2.2712280e-001  2.2376411e-001  1.3099991e-001  4.3236887e-001  1.1380653e+000  1.1114486e+000  7.9956715e-001  6.7191914e-001  1.0772223e+000  1.5272866e+000  2.0201105e-001 -7.0818774e-001  1.4184843e-001 -5.0686620e-001  7.4127958e-001
 -1.8203276e+000  7.1482173e-002 -3.8973583e-001 -1.1357424e+000  3.4586614e-001  8.4912899e-001  5.1384829e-001  1.3731341e-001  4.2414589e-001 -1.6074941e-001 -2.1311543e-001  8.3675363e-002  1.4871666e-001  1.1466590e-001  2.3163194e-001  1.5316707e-002 -3.2728042e-001 -6.4684876e-001 -1.4939703e-001 -7.3608265e-001 -4.4378624e-001 -5.0421334e-002 -8.9845201e-001  2.6276465e-002 -6.1371315e-001  5.4109141e-002  3.1810595e-001 -8.1794617e-001 -4.1962753e-001 -1.4494835e-001 -4.2931480e-001  1.8640490e-001 -6.9274454e-001 -8.2922230e-002  3.3486966e-001 -3.7570504e-001  4.8621966e-001 -2.2401848e-001 -7.2940447e-001  3.8238317e-001  1.9393340e-001 -6.8790627e-001 -1.9055781e-001 -8.9920131e-001 -5.6308092e-001 -1.4337495e+000 -7.0087654e-001 -4.4477005e-001 -1.0512679e+000 -6.2057964e-001 -1.4686403e-001  4.3119677e-001  1.7732390e-002 -2.4064291e-001 -2.9883494e-001  5.6741733e-002  9.4917422e-002  2.8824069e-001  4.0072149e-001  7.2909384e-001 -8.8400771e-002 -5.9691248e-002 -6.0019277e-001  4.1775059e-002  2.0165433e-001 -1.0346014e+000
 -6.5091032e-001 -2.4490548e-001 -5.1306118e-001 -5.2043964e-001 -4.6072469e-001  3.6022145e-001 -4.2445569e-001 -3.7858685e-001 -1.3538745e-001 -6.2806009e-001  1.2516335e-001  7.5851664e-001 -5.3772313e-002  1.5892761e-001  1.4657717e-001  1.1113489e-001 -4.6103326e-001  8.7886512e-002 -5.4781089e-001  2.9379873e-002 -2.4009357e-001 -1.8647953e-001 -5.7522152e-001 -6.0890525e-001 -4.3637513e-001  1.3986695e-001  8.4006280e-002 -3.9488687e-001 -3.9691664e-001  2.3418549e-001 -3.2232821e-001 -4.7878716e-001  2.5678819e-001 -2.2090941e-001  3.4396634e-001 -9.5035064e-003  9.6338842e-001  2.6101793e-001 -4.5899337e-001  3.9084421e-001  4.8898573e-002 -4.1585793e-002 -3.4048838e-001 -4.8014884e-001 -2.9277928e-001 -9.6662305e-002 -4.9362507e-001 -6.7048768e-001 -6.3172571e-001 -5.5583943e-001  2.0278889e-001  8.9641753e-001 -5.4482577e-002 -2.4015065e-001  1.0002114e+000  5.2728767e-001  5.6984890e-001 -5.5653186e-001 -1.5979411e-001  8.8805533e-002  6.4547552e-001 -8.4602828e-001  4.8922272e-001 -1.1207951e-001 -7.0474405e-001 -2.9419806e-002
  3.0678597e-002 -7.0190627e-001 -8.7776153e-001  3.0445585e-001 -4.6552907e-001  3.5464226e-001  1.3514975e-001 -8.4989455e-002 -8.1763967e-002 -5.4376832e-001  4.4431640e-001  5.2827377e-001 -1.8600935e-001  1.2759178e-003  3.1795947e-001 -1.9729598e-001 -3.9282705e-001  3.3625904e-001 -2.7552213e-001  6.1605684e-002 -4.2927826e-002 -2.5182068e-002 -1.5010756e+000  4.9606058e-001 -4.0672586e-001  3.4246495e-001  1.0512029e-001 -3.7253506e-001 -1.9764948e-001  5.4958577e-001  2.8155455e-001  1.8754324e-001  2.0195305e-001  1.8652186e-001  4.7269889e-001  5.7128660e-002  7.1119027e-001  1.0386487e-001 -4.3837952e-001  9.9917522e-002  4.5250804e-001 -5.6097985e-001 -1.1602985e-001 -7.9699556e-001  9.3407123e-002 -3.1174113e-001 -5.8573393e-001 -7.9978430e-001 -4.3132085e-001 -1.0608292e+000 -1.8460486e-001  1.4011566e-001 -5.7449983e-001  1.8139672e-001 -5.5370559e-001 -2.6777520e-001 -4.0503190e-001 -1.1552869e-001 -1.1970443e-001 -1.1750884e-001 -2.8820581e-001 -5.4371252e-001  5.2223163e-002  4.5831937e-001 -1.1727737e-001 -9.4708215e-001
 -1.8515154e-001  1.5581791e-001 -3.1239091e-001  1.9214645e-002  3.1951510e-001  6.1057860e-001  1.2621447e-001  3.6035799e-001 -3.1499874e-001  1.3532847e-001  3.8461097e-001  3.9608570e-001 -1.9985365e-001  2.7235956e-003  2.0203938e-001  2.3157751e-001  4.7123617e-001  2.7735943e-001  1.6531317e-001  3.7257468e-001 -1.2487027e-001  1.4493671e-001 -7.8548461e-001  2.2789499e-001 -8.4925012e-002 -2.2322205e-002  4.9842391e-002 -3.9433849e-001 -2.0366327e-001  5.3690308e-001  5.5748533e-001  4.2488328e-001  6.0260381e-001 -6.6463284e-002  7.2798763e-002  1.8740062e-001 -3.0015181e-001  1.1666253e-001  2.9805866e-002 -6.6545075e-002  3.7752629e-001 -4.4183351e-001 -1.7989417e-001 -2.9643071e-001 -2.2639302e-001 -2.2920866e-001 -1.0598308e-001 -6.0284972e-001 -6.5276001e-001  1.1604053e-002 -2.5366575e-001 -5.8560596e-001 -1.4762898e-001 -2.2435124e-001 -1.0282614e+000 -5.9126348e-002 -2.1882209e-001 -4.1788290e-001  3.2362415e-001  3.9988391e-001  6.8987821e-001  9.9727022e-002 -8.3215767e-002  3.3109798e-001 -2.2263771e-001 -4.5028293e-001
 -5.8597780e-002  1.7689224e-001  8.1951654e-002  5.7583550e-001  1.5835167e-001  1.0075518e+000  1.7651740e-001  6.4176171e-001  1.6703192e-001  4.8273433e-001  4.3711524e-001 -9.9481399e-001 -5.0486558e-002 -1.0080779e-001  6.8627171e-001  6.9377368e-001  8.0272630e-001  1.0154007e-001 -4.1845554e-001  5.0151786e-001 -7.4536776e-001 -2.8561857e-001  5.5053626e-001  1.0845284e-001  6.5367517e-001  1.8039117e-001 -5.6621344e-001 -4.4246443e-001 -2.9251221e-001  5.9679932e-001  9.1674650e-001  4.3192415e-001  1.2557643e+000  5.6024924e-001  4.5360407e-001  7.6305555e-001  2.5348584e-002  1.5425826e-001 -2.8122568e-001 -7.5641566e-001  1.3674093e-001  4.2609002e-001  3.6419950e-001  9.3374905e-001 -4.0167525e-001 -5.1463315e-001  4.4511533e-001 -3.6682081e-001  4.3720562e-001  4.3076796e-001  1.3130260e-001 -2.8817551e-001 -2.3625620e-001 -2.0833462e-001 -1.2712395e+000  2.6174271e-001  8.3572712e-001  1.2165858e-001  7.1848439e-001  8.3609016e-001  4.3015584e-001  3.5788432e-001  2.4771110e-001  5.5488232e-001  3.8038909e-002 -4.2069869e-001
  6.9771911e-002  1.9042947e-001  4.5529400e-001 -2.1330333e-001 -1.9549479e-002  9.8307521e-001  3.4736179e-001  1.3972124e-001 -2.4490716e-001 -5.8211332e-002 -5.9465883e-001 -1.4034819e+000 -5.8518308e-001 -4.3363760e-001 -3.7193576e-002 -1.6154546e-002 -2.5927395e-001  2.1479924e-001  9.3956395e-001  1.1442951e-001 -5.3779417e-001 -4.6810416e-001  1.9041529e-001  1.4607801e-001  1.5008665e-001  7.7865653e-002  8.0629830e-001  2.4453153e-001  5.5609486e-001 -1.5000691e-001  8.9991879e-001  4.4265650e-001  9.4150789e-001 -3.3907729e-001 -1.1254880e-001  5.5048617e-001 -2.7575716e-001  3.8745954e-001  1.8412423e-001  2.2001609e-001 -4.6620057e-002  1.3244362e-001  7.7422191e-002  5.5183823e-001 -1.0635704e-001 -2.1976744e-001  2.2108392e-001 -3.0211599e-001  1.6424622e-001  1.7066874e-001  1.4215680e-001 -1.9583618e-001  2.0644332e-001 -4.3499762e-001 -5.9961122e-001  2.6501318e-001  2.7359865e-001 -4.9411286e-001  1.9564947e-001  5.2845746e-001  9.4635444e-001 -7.0063103e-002  4.9943173e-001 -5.2605199e-001  5.1838624e-001  4.4270551e-001
  1.8994531e-001 -1.2983650e-001 -6.9693421e-001 -3.4747382e-001 -6.4837386e-001 -1.6452897e-001 -4.8245806e-002 -3.3218734e-001 -4.2737513e-002 -1.3765892e-001 -7.2281342e-002  4.4819890e-001 -1.8329195e-001  4.6519829e-002  7.0911019e-001  4.6755125e-002 -7.0572462e-001 -4.0667526e-001 -1.8611527e-001 -3.6323260e-001  4.0731414e-001 -4.3909749e-001  6.0857688e-001  8.3604571e-002 -1.1751013e-001 -2.9235864e-001  5.1255636e-002 -6.9425358e-001 -3.4479056e-002 -2.5510675e-001  1.3384014e-001 -1.1172783e-001  1.0533792e+000  6.7641088e-001  5.9555834e-002 -2.9497685e-001 -3.6114483e-001  5.8127390e-001 -2.6998999e-001  2.5671679e-003  1.5840891e-002 -6.3810721e-002  4.2011986e-001  4.2829133e-002 -1.5357946e-001 -4.9008709e-002 -1.3313232e-001  1.1269712e-001 -5.8621846e-001 -7.4434594e-001 -2.1716175e-001 -2.1803401e-001  8.2594433e-002  3.4976778e-001 -4.6322879e-001  4.3413840e-001  1.7619024e-002 -6.7282701e-001 -4.0398779e-001  7.7206334e-002 -7.1306400e-001 -5.7084648e-001 -2.7145141e-001 -1.9290636e-001 -3.3179547e-001  3.7649188e-001
 -7.6506142e-001 -4.4421199e-001  2.4512927e-001  5.4128101e-001 -4.5792107e-001  3.4214798e-001 -4.4182695e-001 -3.1509386e-001  3.5275205e-002 -2.6186484e-001 -4.5848408e-001  8.3028370e-001 -4.2474921e-002 -4.1176939e-001  6.1709254e-002 -1.3947957e-001 -1.6150268e-001  5.4118017e-002 -1.8186275e-001  5.3758449e-001 -7.8405905e-001 -4.9783026e-001 -3.8985469e-001 -4.3202485e-001 -2.5862214e-001 -3.8015538e-001 -4.4145523e-001 -2.1902029e-001 -8.9161702e-001 -2.2419615e-001 -3.8871440e-001 -7.5809013e-001 -5.8720614e-001 -3.7439170e-001 -4.8270149e-001 -7.9219266e-001 -5.4414096e-001 -4.7898048e-001 -2.9952765e-001 -4.0780745e-001  2.0270156e-001 -5.6260344e-001 -1.1640727e-001 -2.0278189e-001 -3.9242098e-001  2.5749428e-001 -1.1208868e-001 -2.9261754e-001 -5.2740326e-001 -4.7758488e-001 -1.7662538e-001 -2.3122635e-001 -2.7535091e-001  1.6238869e-001  9.6099067e-002 -8.0907807e-002 -3.5968268e-001 -1.4355106e-001 -2.3161958e-001 -1.0269950e-001  2.0402875e-001 -2.3517479e-001  3.6431793e-002  4.9084177e-001 -6.7967668e-001 -6.7793493e-001
  1.0600975e+000 -1.3195573e-001  2.3368493e-001  1.1444953e-002  6.9167117e-004  2.6912730e-001 -2.5812411e-001 -1.2699138e-001  3.2012553e-001  4.5743358e-001 -5.3067960e-001  1.7978241e-001 -2.0546968e-001 -2.8180361e-001 -8.7114334e-002 -3.6837092e-001  4.3659586e-001 -1.0381462e-001 -2.9452403e-001  3.7464332e-001 -5.4234030e-001  3.4264019e-001 -1.2697492e+000  4.4101679e-001 -1.8585694e-002 -1.0353947e-001 -1.0860400e-001  2.7907855e-001 -3.7653310e-002 -2.7651296e-001 -8.3501578e-001 -3.4812154e-001 -2.9988529e-001 -8.9092700e-001 -3.1870549e-001 -3.5929616e-001 -1.8152975e-001 -1.4247874e-001  1.2443056e-002 -3.4403268e-001  4.2826710e-003 -2.1536207e-001 -2.3658927e-001 -7.0989815e-001 -3.2193219e-002 -1.2738469e+000 -3.0455812e-001 -5.5328740e-001 -1.8463404e-002 -8.5122937e-001 -7.3263534e-001 -2.0143957e-001 -5.1747752e-001 -2.9020355e-001 -8.9343889e-001 -2.1421041e-001  2.9523031e-001 -7.9170836e-003 -1.1952436e-001 -9.2331124e-003 -7.9089679e-001  7.8590038e-002 -2.4444309e-001 -5.8813070e-001 -2.6755400e-003 -1.3312121e+000
  1.4637921e-002 -4.3117698e-001 -1.1045512e+000  3.5903146e-001  6.0646875e-002  6.0267216e-001 -3.2202339e-002  5.1192583e-002  1.4125935e-001 -7.7234882e-002 -5.5935149e-002 -3.0492501e-001 -3.6526785e-001 -4.4387834e-001  1.7208351e-001 -1.0923289e-001 -2.7352434e-003 -1.9868229e-001  2.7414795e-001 -4.6089489e-001 -8.6405140e-001 -8.0971943e-001 -8.3448729e-001  2.0380375e-001  2.9208336e-001 -5.3004377e-001  2.6641622e-001  9.7092890e-001  8.2603626e-002  1.7593006e-001 -1.4500443e-001  2.0754382e-001 -6.9819609e-001  2.5977847e-001  1.3957019e-001  3.3681406e-001  1.0359820e+000  2.4692584e-001  5.6300851e-001 -3.6255655e-001 -4.5995427e-001  5.2013536e-001 -5.2022370e-001  3.4296848e-002 -1.2697240e-001 -2.3177373e-001  1.1539409e-002  3.5706699e-002 -5.2811395e-003 -2.6030879e-002 -2.6375700e-001  2.6469558e-001 -3.3145504e-001 -2.4466443e-001 -8.8380520e-001 -2.2397889e-001  1.7790897e-001 -4.4481483e-001 -5.8630634e-002  1.8839237e-001 -2.2680834e-001 -1.1934531e-001 -8.4021818e-002 -3.9623563e-001  2.9650168e-002 -7.4795394e-001
 -8.8488986e-003 -2.1777275e-001  4.0112356e-001 -1.2840218e+000  5.8705083e-001 -6.2247358e-001  8.9490884e-001  1.6209261e-001 -7.2854135e-002  1.1796986e-001  2.2434462e-001 -7.1431101e-001 -4.5896637e-002 -1.7988561e-001 -1.2111480e+000 -5.6512226e-001  2.7532560e-001  4.9739624e-001  1.0670475e+000  5.4954938e-002 -2.7914833e-001 -1.0008134e+000  1.0962933e+000 -1.5564262e+000  2.1715549e-001 -1.1843890e+000  2.1399358e-001  1.7295777e-001  3.1806859e-001 -1.0153221e+000 -8.9200644e-001 -8.3335689e-001  5.3907172e-002 -4.0885193e-001 -1.1208111e+000 -1.4073968e+000 -9.3162412e-001  4.6714352e-002 -1.6495718e-001  1.6055053e-001 -1.5315056e+000  1.1932542e-001 -1.4667511e+000  8.5044135e-001  2.7810810e-002  2.8360890e-001 -6.5663535e-002  6.2081888e-001  8.7929839e-001 -1.7333772e-001 -9.2168567e-001 -8.5467163e-001 -7.1664502e-001 -2.0862549e-001 -6.4920909e-001  3.3156995e-001 -6.9702715e-001 -1.1348181e-001 -3.1584036e-001 -5.0306421e-002 -1.0176558e+000  4.0677445e-001 -1.5565822e+000 -1.5950664e-001 -4.1507628e-001 -8.3388322e-001
 -1.0969435e+000  7.9778713e-002 -8.1984431e-001 -5.0019206e-001 -1.0698880e-001 -1.6980088e+000  2.6674757e-001 -1.6202940e-001 -2.8366866e-002  4.0722882e-001  3.3081056e-001  1.9352538e-002  2.2983176e-001 -5.5405365e-001 -5.7215591e-001 -7.9889206e-001 -1.9206302e+000  4.0111792e-001  1.2487077e+000  3.1846669e-001 -5.2202248e-002  3.9589385e-001 -4.8075040e-001  1.4642827e+000 -4.1473863e-001  5.6371389e-001 -9.3785791e-001 -1.2923610e+000 -9.5038386e-001 -1.1433094e-001 -1.1821292e+000 -6.2178290e-001 -9.8976839e-001 -9.1700750e-001 -5.5209056e-001 -1.3253815e+000  1.8567867e-001 -9.2919276e-001 -1.4013641e+000 -8.7200091e-001  3.7043616e-001  1.3584906e-003  1.2346681e+000 -6.6879640e-001  7.9892160e-002 -1.3964321e+000  3.9199468e-001  4.3433229e-001  1.1556719e-001 -6.0082778e-001 -5.8989709e-001 -2.8651834e-001 -6.7775971e-002 -8.8774333e-002  4.4284678e-002  2.6511686e-001  3.5559328e-001 -9.6496996e-002 -4.5346005e-001  5.3508219e-002 -1.2906817e+000 -2.9509338e-001 -5.8460821e-001 -1.1007553e+000  5.9921026e-001 -1.5638564e+000
 -4.5425940e-001 -3.6154590e-001 -1.1802622e+000  1.2632237e-001 -8.4258112e-002  1.7185594e-001  4.3968184e-001 -4.4437565e-001  8.5006111e-002 -5.0537034e-001  2.3396814e-001  4.4704067e-001 -2.1822206e-002 -7.0054640e-001 -2.2576174e-001  2.4750488e-001 -2.9628165e-001 -7.8157583e-002  2.4113298e-001  6.0435293e-002 -1.5722347e-001  4.6800835e-001 -6.9355050e-002  1.0469260e+000  5.4830408e-002  6.3264032e-001  4.9165244e-002  2.5824381e-001  6.9470895e-002 -3.7211660e-001 -1.3675589e-001 -1.2356553e-001 -4.3393764e-001  2.9744834e-001  1.5694809e-001 -2.9042967e-001  4.4538808e-002 -7.9365783e-002  4.1443843e-002  7.0887865e-002 -2.5067428e-002  7.0355718e-001  1.4860035e-001  5.1228708e-001 -2.2414734e-001 -8.7885185e-001 -4.7588287e-001 -9.2769857e-001 -1.0550093e+000 -4.1477653e-002  1.4906151e-001 -1.2277528e-001 -2.0224298e-001 -6.0933652e-003 -2.8151578e-002 -2.7454868e-001  1.7895061e-001 -1.8916227e-001 -1.8455767e-001 -3.3151958e-001  7.0043385e-001 -4.1759713e-001  1.3960271e+000 -8.9084773e-001 -4.7963463e-001 -1.0636097e+000
  9.5300808e-001 -4.3800808e-001 -8.7734419e-001 -6.5128946e-001 -8.2535755e-002  5.2530541e-001  8.2984780e-001 -3.1658965e-001 -3.9895798e-001 -7.4125682e-001 -5.3596580e-002 -2.8389681e-001 -3.0721311e-001 -2.8534135e-001 -5.8389039e-001  2.1366313e-001  3.1208548e-001  3.1867256e-001 -1.5010377e-001  9.6730655e-003  2.5063646e-001 -2.0157578e-001  8.8954117e-002  1.1014157e+000  3.6037566e-002  4.3864660e-001  1.6759536e-001  1.2333849e+000  3.1668437e-001  6.9227494e-001  2.7060849e-002  4.2105833e-001 -2.4810222e-001  8.0090101e-001  7.8191208e-001  1.2105962e+000  3.9640479e-001  2.8890271e-001  4.9246483e-001  3.1078462e-001  9.0324994e-001  3.1978859e-001 -4.0660845e-002  9.4543694e-002 -3.7836753e-001 -5.0615100e-001 -5.2334109e-001 -4.5244500e-001 -6.0035144e-001  6.1289574e-001 -4.8951243e-001 -1.0686128e-001  1.8234253e-001 -2.8480314e-001 -4.7981857e-001 -2.6071025e-002  1.2817915e-001 -3.2105288e-001  5.9278571e-001  4.9128411e-002  6.9542511e-001 -4.3786091e-001  1.8862945e+000  6.2503177e-001  3.0002413e-001  6.3677207e-003
  5.8388944e-002 -4.2373892e-001  9.5048136e-002  8.9132469e-001 -1.5163554e-001  5.9213154e-001 -1.3851031e-001 -6.2669328e-002 -6.5687387e-001 -3.1398327e-001  3.2721452e-001  3.3236342e-001 -6.5672523e-001  5.9339376e-002 -2.0012751e-001  2.6567594e-001 -1.8505066e-001  5.8688615e-001  5.3570452e-001 -9.4334901e-002 -6.2999908e-001 -3.3247016e-001  4.1388023e-001 -5.7004817e-001  1.0583183e-001 -7.2340877e-001 -1.1966719e-002  6.7852702e-001  5.5639711e-001  3.7609672e-001 -6.2482162e-001 -4.1218339e-001 -4.7001532e-002 -3.0243909e-002 -1.9623904e-001  3.1440120e-001 -1.5031837e-001  6.9523002e-001  5.4835228e-001  4.5496328e-001  1.7762562e-001 -1.4816360e-002  1.8583034e-001  8.3563603e-001 -7.0357611e-001  7.8459133e-001  4.7774899e-002  3.7947385e-001  1.9626856e-001  1.5677595e-001 -4.9708306e-001 -3.0153675e-001 -1.9719889e-001 -5.0788431e-001 -7.8324861e-001 -2.2212332e-001 -3.6316746e-001 -3.6971460e-001  2.1035166e-001 -3.1704098e-001  2.3129061e-001 -1.7552108e-001  1.5975580e+000  2.0980936e-001 -1.7021619e-001 -1.7806567e-001
 -7.8520102e-001 -5.9594646e-001  1.7143151e-001  9.0836046e-001  2.2878787e-001  1.3801146e+000  3.7663110e-001 -5.9686792e-002 -2.4232985e-001  1.6064773e-001  9.4662683e-001  1.8414169e-001  2.5017717e-001  7.2797088e-001  2.5178357e-001  3.8635770e-001  3.0986005e-001  1.0445695e+000  6.1265676e-001 -7.4180915e-002 -1.6048579e-001  5.8102578e-002  3.6736411e-001 -1.4802367e-002  6.1321635e-001 -5.2954552e-001  7.1338838e-001  9.7671615e-001  7.8539306e-001 -4.7475572e-001 -6.2800321e-002 -1.9008204e-001 -5.2461000e-001 -3.8620984e-001 -3.7864381e-001 -5.1565733e-001 -7.1888482e-001  7.8703768e-001  1.1040924e+000  1.1941471e+000  1.7612796e-001  1.9468178e-001  7.0992108e-002  4.4033250e-001 -7.7085556e-002  4.3210472e-001  5.4164650e-001  1.2909903e+000  7.5315935e-001  1.7738813e-001 -4.8099572e-001  1.4363967e-001 -5.7927350e-001 -1.9339464e-001 -7.4856535e-001  3.1037142e-001 -5.8591258e-001  3.9710563e-002 -2.1019386e-001  1.9292748e-001  1.2374373e-001 -2.0852652e-001  1.4773969e+000  1.0805767e-001 -4.1374115e-001 -1.5182272e+000
  1.3759869e-001 -6.0097667e-001  1.0947932e+000 -6.6944864e-001  3.3322095e-001  4.3075244e-001  2.8746662e-001  7.9302017e-002 -4.3744122e-001 -2.7445647e-001  4.6598997e-002 -7.0560442e-001  5.8340767e-001 -4.4086068e-002 -7.3455653e-003  2.5985578e-001 -3.5207914e-001  4.0421632e-001 -5.3157114e-001 -1.0591080e-001 -3.7240291e-001 -8.0624974e-001  6.5767454e-001 -1.1381600e-001  1.5368096e-001 -8.7264478e-001  8.1767145e-001  9.1835469e-001  8.7237561e-001  6.6528029e-002 -4.9971733e-001 -3.4949230e-001  3.9301003e-001  4.8887022e-001 -4.3434242e-001 -3.4534543e-001 -2.3044706e-002  9.3767393e-001  1.1277072e+000  1.2442127e+000 -5.5757031e-001  6.1185116e-001 -7.6307886e-001  6.7565339e-001  2.1685197e-001  2.1719951e-001  4.9029697e-002 -3.0820063e-001 -4.6157040e-002  4.2331119e-001 -1.0278733e-001 -5.4473872e-002 -9.3971504e-001 -2.1111576e-001 -1.0296769e+000  4.6102009e-001 -6.8820614e-001  2.0987473e-001 -9.4246052e-003  5.0603800e-001 -6.8870999e-001  2.8571696e-001 -3.2697600e-001 -1.6185590e+000 -7.4621115e-001  2.7646551e-001
 -3.2532304e-002  7.9715970e-002 -4.0762474e-001 -1.0556948e+000  8.5450547e-001 -2.4052668e-001  5.0660853e-001  4.9278817e-001 -2.5255543e-001 -1.2232334e-001 -2.5615255e-001 -1.1524963e+000 -1.3899620e-001 -4.1864764e-002 -3.4669182e-001 -2.9026221e-001  4.5909284e-001  2.0039982e-001 -5.0401045e-001 -3.1415559e-002 -5.3095467e-001 -6.1998276e-001 -3.9207082e-001  1.5203499e-002 -4.9998497e-001 -2.2643198e-001  5.2764369e-001  2.8618810e-001  7.8180455e-001 -3.8034755e-001 -3.2249814e-002  1.0623808e-001 -1.6268534e-001  2.8137348e-001 -3.7823173e-001  1.0729493e-001 -5.7325918e-001  6.1380464e-001  4.4445182e-001  1.2251877e+000 -6.8069390e-003 -3.4817176e-001  4.7198267e-001 -6.5843652e-001 -3.9607477e-001 -1.1314264e+000 -5.0538041e-001 -4.4075231e-001 -8.4678065e-002 -3.4524873e-001 -6.0350933e-001 -1.1729103e-001 -1.1874953e-001 -6.4985258e-001  9.6359840e-001 -7.3796531e-002 -6.7530433e-001  5.0490577e-001 -1.4545154e-001  7.7697447e-001 -1.9575126e-001  7.5247598e-001  9.7887582e-001 -4.9099196e-001 -1.5544154e-001  2.0730994e-001
 -4.6378141e-001  6.6339877e-001  7.3085498e-002  1.5081042e+000  8.0934783e-001 -4.6725102e-001  1.0106299e-001  4.9473405e-001  1.8025833e-001  2.7203525e-001  1.1903640e-001 -8.6398383e-001  1.0246224e-001  5.5978424e-001 -3.3428238e-001 -9.9728535e-002  4.3509438e-001 -5.1262887e-001 -2.8556954e-001  2.3368517e-001 -5.1092620e-001 -7.7100219e-002 -6.6408965e-001 -6.1986890e-002 -3.5898184e-001 -5.2515316e-001 -2.4212041e-001 -5.9410799e-001 -3.2836271e-001 -2.7843429e-001  1.3545997e-003  1.3750238e-001  9.7230340e-002  1.3724932e-001 -4.7538650e-001 -1.8787776e-001  7.3271798e-001 -7.4970921e-001 -5.1979498e-002  3.9039677e-001  5.5315186e-001 -4.3430980e-002  1.4134555e+000  1.2259560e+000 -3.9599392e-001 -7.8337850e-001 -5.1846233e-001 -5.9067107e-001 -6.6726463e-002  6.9731463e-002  5.4800700e-002  7.5438698e-001  8.5468617e-001 -6.2735621e-001 -1.0462380e-001 -7.2183410e-001 -5.0469368e-001  5.1008006e-001  3.3388760e-001 -3.9218320e-001  1.4832961e-002  3.7138706e-001  1.1879538e+000 -6.5765672e-002 -1.3597553e-001 -1.4407043e+000
 -1.1001478e+000  9.5324791e-002 -5.7703626e-001  7.8413845e-001  1.1386354e-001 -7.7502935e-001 -7.2621167e-001  6.8867067e-001 -3.7059534e-002  7.7840696e-001  1.0347357e-001  3.7698083e-002 -2.0775662e-001 -8.5190195e-002  2.3645651e-001  1.1423343e-001  2.4415438e-001 -4.1461092e-001 -6.3423236e-001  2.0176493e-002 -4.1941599e-001 -4.5290708e-001 -1.8255218e-001 -5.3451729e-001  2.3286571e-002 -3.0099627e-001 -6.3389348e-001 -4.4619295e-001 -5.0689760e-001  7.7409911e-001  2.5273296e-002  2.6154166e-001 -2.3059831e-001 -4.4814223e-001 -4.5358786e-001 -6.9373873e-001  3.2280082e-001 -7.1611446e-001 -5.3341754e-001 -5.7699925e-001  2.5361803e-001 -3.0137802e-001  6.6953584e-001 -5.0191355e-001 -2.5991110e-001 -7.8953347e-001 -3.9284401e-001 -9.0091868e-001 -4.7519730e-001 -2.2898590e-001  4.6331352e-001  8.5228695e-001  1.9898262e-001 -1.0305289e+000 -4.0538372e-001 -7.5765843e-001 -1.3709955e-001 -6.3733799e-002  2.0471743e-001 -1.1457816e+000  3.3782932e-001  1.5122840e-001  1.4493430e-001 -2.2030910e-001 -1.6066524e-001 -4.3867358e-001
 -9.3412346e-001 -3.9393368e-001 -3.0585228e-001 -2.2879419e-001 -6.2515197e-001 -7.3524485e-002 -7.0092399e-001 -1.3289867e-001 -4.8214283e-001 -3.2380088e-001 -2.5999936e-001 -9.4946420e-001 -4.0740838e-001 -5.6019810e-001 -1.1503042e-002  4.2401587e-002 -6.5502173e-001 -1.9479898e-001 -6.4347764e-001 -1.3826817e+000 -7.9395641e-001 -2.9526843e-001 -4.7654117e-001 -1.1838584e+000 -5.8738152e-001 -6.9776115e-001 -1.1037441e+000 -9.9068597e-001 -7.6062303e-001  7.4244781e-003  2.7780447e-001 -6.2162839e-001 -2.0583060e-001  5.5445548e-003 -1.0601711e+000 -8.8407759e-001 -5.3008448e-001 -1.0434043e+000 -6.4728215e-001 -2.0716468e-001 -3.0669687e-001 -7.6171295e-001 -6.6308198e-002 -4.2750079e-001 -4.9758529e-001 -1.9423670e-001 -7.6917363e-001 -5.0063123e-001  5.8443811e-002 -6.0894980e-001 -3.4934445e-003  8.4346825e-002 -1.5750936e-001 -8.9149486e-001 -1.0495765e+000 -1.0011333e+000 -1.0136128e+000 -8.0243653e-001 -5.5071234e-001 -1.5098057e+000  3.7041813e-001 -7.2978566e-001 -7.3443509e-001 -7.7297793e-001 -7.7619247e-001 -6.2210552e-001
 -9.7352070e-001 -1.2469312e+000  7.5570897e-002  6.4907460e-001 -9.4553940e-001 -5.0756798e-002  1.4205510e-002 -1.6504028e-001 -8.8556370e-001 -3.4453518e-001  5.2813816e-001  2.8523494e-001 -4.1199362e-001 -2.7206291e-001  3.2569600e-001  3.0103286e-001 -4.3254461e-002  5.3240650e-001  5.9706803e-001  1.2371861e-001  2.2740865e-001 -5.4793192e-002  1.2484960e-001  4.5266779e-001 -2.3952901e-001  1.6883294e-001 -4.3506866e-001  6.8986674e-002 -2.2459681e-002  1.6764952e-001 -1.1906425e-001 -1.8121275e-001 -4.3033194e-001 -3.6615320e-002  3.7902642e-002 -4.0202300e-001 -3.5698684e-001  4.0145322e-001  4.1776630e-003  6.3048955e-002  4.6556979e-001 -1.6749523e-001  1.1567169e-001 -7.9278555e-001 -4.2258924e-001  5.3210924e-001  2.0075972e-001  4.1047194e-001  3.2585981e-001 -7.2841049e-002  3.2070886e-002 -2.5579426e-001  1.3645475e-001 -1.1378956e-001  3.0572790e-001 -2.1226727e-001 -4.5126633e-001 -7.6013228e-001 -5.2368531e-001 -5.4332128e-001  1.0557578e+000 -1.1515484e+000  5.0721339e-001  1.7514813e-001 -1.3221741e+000  5.3318078e-001
  2.1419865e-001 -1.2396292e+000 -2.8790322e-001 -5.9492087e-001 -3.0465364e-001 -2.2136502e-002 -5.2333285e-002 -7.5837799e-001 -6.4447505e-001 -6.6535551e-001 -1.0558357e-001 -6.9388473e-002 -4.6963699e-001 -2.8773426e-001  4.1082778e-002 -2.1914896e-002 -3.0583021e-001  2.8170703e-001 -1.7121354e-002 -3.5531723e-001  5.2759621e-001 -2.4663636e-001  9.7569986e-001 -4.3156895e-001  3.2125367e-001 -3.4682301e-001  3.1081050e-001  9.8251834e-001  1.1118378e+000 -2.3649036e-001 -6.1298468e-001 -6.2830083e-002 -2.3021583e-002  1.3054881e-001 -2.4168438e-001 -8.6638486e-001  3.9330138e-001  3.0534875e-001  6.0529646e-001 -5.5400988e-002  4.0466312e-001  1.6339911e-001 -2.4260020e-001  8.7032846e-001 -3.1008174e-001  8.6507162e-001  1.0915550e-001  4.2664792e-002  1.3090900e-001 -4.7091819e-001 -1.2632758e-001 -9.8804330e-001 -4.9805390e-001 -4.1837927e-001  4.5702281e-001 -4.0577448e-001 -4.8030883e-001 -1.0925073e+000 -9.5190809e-001 -7.9923033e-001  5.4290035e-001 -1.2652477e+000 -6.7737738e-001 -4.6089397e-001 -1.8920082e-001  2.6882161e-001
 -6.8975300e-001 -2.8172477e-001 -1.5224317e-001 -8.8255347e-001 -8.3163521e-001  6.9987607e-001 -4.8114932e-001 -1.0603623e+000 -3.8656749e-002 -5.4882199e-001 -1.1981048e-001 -3.5615772e-001 -3.7667310e-001 -3.0631875e-002 -2.7589701e-001 -7.2673811e-002 -3.6736653e-001 -6.3175913e-001 -6.1410791e-001  8.8293318e-002  3.9212873e-001 -1.1773520e-002 -3.6351214e-001 -8.7652908e-002 -2.2091986e-002 -3.1120934e-001 -2.6600623e-001 -1.5608899e-001 -8.4146599e-002  4.4745502e-001 -3.8737395e-001 -2.5859685e-001 -8.7218548e-001 -8.0940141e-001  5.3056468e-002 -5.3134988e-001  6.3496115e-001  1.0428736e+000  2.1860367e-001 -3.0726045e-001 -2.4559888e-001 -1.0162171e-001 -2.7911093e-001  7.9840513e-002  1.4129083e-001  3.2225170e-001  5.1953655e-002 -1.4063687e-002 -2.0348907e-001 -2.3366499e-001 -1.2904328e-001 -3.7968716e-002 -3.0320142e-001 -2.2427317e-001  5.8825963e-001 -1.1144911e-001 -4.1417775e-001 -6.9562570e-001 -5.2452242e-001 -4.8112635e-001 -7.5553833e-001 -1.2662588e+000 -3.8279530e-001 -1.4252350e-001 -6.9627830e-001 -6.3338528e-001
 -8.3227240e-001 -6.3701638e-001 -8.6057450e-001 -3.2246086e-001 -1.0069320e+000  2.6469787e-002 -6.6940780e-001 -2.9762280e-001 -4.8688703e-001 -7.0419081e-002  4.6910587e-001  3.1749736e-001 -4.2415149e-001 -5.9442405e-001 -1.6426312e-001  4.2562070e-002  1.0212074e-002 -5.2655905e-001 -4.5875398e-001  1.1557821e-001  1.0072478e-001 -2.8126242e-001 -3.5353918e-001 -6.6650395e-001 -5.8635048e-001 -8.2459884e-002 -1.0086788e+000 -1.1948987e+000 -1.2537110e+000 -5.8744475e-001 -6.9680544e-001 -3.4641957e-001 -8.2987952e-001 -5.6066614e-001 -3.9652033e-001 -3.9507153e-001 -5.6730497e-001 -6.8283209e-001 -1.0317099e+000 -1.1572700e+000 -5.6992347e-001 -6.9764676e-001 -6.2475589e-001 -1.0178389e+000 -2.1911750e-002 -1.8629861e-001  1.3098413e-001 -5.9772893e-001 -3.0687937e-001 -3.2750338e-001  1.2663867e-001  6.5574973e-002 -3.8407319e-001 -8.5885702e-002  1.9818789e-001  1.4699290e-002  1.5277766e-003 -1.4189470e-001 -1.4330921e-001 -5.4130530e-001 -4.6533898e-001 -5.8621481e-001 -5.8558541e-001  2.3690087e-001 -2.7270514e-001 -4.4575138e-001
  3.7460814e-001 -8.3374754e-001 -8.7526176e-001 -5.3857446e-001 -7.3424880e-001 -1.1044675e+000 -5.7647161e-001 -5.7617638e-001 -4.5067200e-001 -4.2986138e-001 -8.9285698e-001  6.1077803e-002 -4.7779049e-001 -5.7315935e-001 -2.7291816e-001 -1.0287347e-001 -7.9477582e-001 -5.2481277e-001 -7.7821877e-001 -9.5064141e-001 -1.8520338e-001 -2.5610558e-001 -1.2276071e+000 -9.8761774e-001 -8.1841338e-001 -6.3204667e-002 -1.0472419e+000 -1.3997067e+000 -1.4407354e+000 -2.9608157e-001 -2.3937938e-001 -8.4559512e-001 -7.1399339e-001 -1.6418608e+000 -7.1000642e-001 -6.9369267e-001 -1.0007530e+000 -1.1048965e+000 -1.4343627e+000 -1.4772090e+000 -1.1399047e+000 -8.9652365e-001 -8.9447836e-001 -1.4381643e+000 -3.8047016e-001 -1.4228501e-001 -6.7078855e-001 -1.4296590e-001 -6.3425982e-001 -5.8292026e-001 -3.6092942e-002 -5.7615593e-001 -5.9219061e-001 -1.6324850e-001 -9.6556434e-001 -2.9794416e-002 -1.6676470e-001 -5.1584086e-001 -3.2612958e-001 -7.4077671e-001 -6.9620891e-001 -8.2699578e-001 -1.9691765e+000 -7.6262501e-001 -8.6101837e-001  5.5958582e-002
  2.6467416e-001  6.3237597e-001  1.6874835e-001  7.2604094e-002 -3.2186945e-001  8.3411156e-003 -2.6589627e-001 -2.5610223e-001 -6.9256817e-002 -1.9230519e-001  2.5357116e-001  1.1508594e+000  7.0789873e-002  1.9363447e-001  3.1960959e-001  9.3229563e-002 -5.4333400e-001  6.6262804e-001  3.2446960e-001 -3.3562350e-001 -7.3794260e-001  4.3510541e-002 -1.4677412e-001 -1.3698036e+000 -3.1155060e-001 -2.9885195e-001 -4.4114360e-001 -7.1195374e-001 -9.1562084e-001  2.8513837e-001 -6.0355309e-001 -1.6900396e-001 -2.4058981e-001 -4.3689612e-001 -3.3216961e-001 -7.9513270e-001 -5.1793964e-001 -7.1104932e-001 -1.0723158e+000 -7.6163786e-001 -2.1821934e-001 -4.1768438e-001 -1.0828088e+000 -2.4605468e-001  9.2128430e-002  2.6828620e-001  4.6235067e-001  2.3051804e-001 -1.9622661e-002  3.7370484e-001  1.1452488e-001 -1.7767869e-001 -1.7155413e-002  2.1585733e-001 -2.3470060e-001  3.6146772e-002  2.9949057e-001 -1.1978085e-001 -1.3175825e-002 -3.8360906e-001 -5.6359569e-001 -3.9673349e-001 -1.3740755e+000 -1.3842441e+000  2.9094078e-002  1.1631832e+000
  6.4252135e-001  5.7897350e-001  5.4643598e-001  5.3734963e-001 -8.2325061e-003 -1.3177428e+000 -3.8412724e-001 -2.0872733e-001  5.4551888e-001  2.9092428e-001  4.0762447e-001  1.3255330e-001 -3.6872070e-001 -2.9472829e-001  3.7378787e-002 -3.2672972e-001  4.9698528e-001  2.5731259e-001 -1.1527881e-001  2.0545943e-002  2.1015974e-001  6.7909067e-002  1.3427009e+000  1.9711818e-001  2.7157869e-001  4.7137199e-001 -2.6022762e-001  5.0190338e-001 -1.5221558e-001  1.5868405e-002  8.8423282e-001  2.1836942e-001  1.1132594e+000  4.9133078e-001  1.0815500e-001  3.5978563e-001 -1.4006310e-001 -5.6966300e-001 -5.9614570e-002 -4.5830703e-001  6.5702783e-001  4.7043898e-001  7.0399122e-001  6.9183009e-001  4.9223884e-001  4.4960313e-001  6.5983375e-001 -6.8002059e-001  1.2414106e-001  8.8750520e-001  4.6454107e-001 -1.6896029e-001  6.2593115e-002 -2.6851525e-001  9.9614501e-001  2.2210237e-001  5.6567293e-001  9.8173305e-002  2.3467699e-001 -3.8160044e-001 -5.2054204e-001 -2.5299779e-002 -8.9033559e-001 -1.7540565e-001  4.1640243e-001  1.3606960e+000
  3.0755895e-001  5.3897926e-001  1.9012611e-001  4.2002653e-001  1.8887336e-001  9.2144059e-002 -5.1766269e-001 -5.3749015e-001  7.3113268e-002 -1.5676254e-003 -1.6513131e-001 -3.5550232e-001 -5.2679188e-001 -8.9433229e-001 -2.0606368e-001 -5.8283205e-002  1.3331436e-002 -5.4731659e-001 -1.6280643e+000 -4.0049237e-001 -1.1043919e+000  3.0498406e-003  6.3000689e-001 -3.4522246e-001 -2.1877364e-001  2.6345552e-002  7.7213147e-001  1.6414376e-001  1.8428376e-001  1.7490850e-001  7.4960947e-001 -2.0592759e-002  1.4849103e+000  4.2690576e-001  6.6797079e-002  7.6529848e-001  4.3060331e-001 -2.1829934e-001  1.0649364e-001  3.4978611e-001 -3.9448904e-001 -5.5736542e-002 -6.7796919e-001  4.0959427e-001  1.4712805e-001 -6.6509562e-001 -5.6866413e-002 -6.2047322e-001 -5.5232901e-001  5.3219061e-001  5.2027315e-001 -1.0436556e-001 -4.7479003e-001 -1.5416706e-001  4.2486361e-001 -3.7085032e-001  1.6640109e-001  3.9547932e-002  3.5910328e-001  1.0817767e-001 -1.6560612e+000  7.7624998e-001  5.2771590e-003  4.2786707e-001  1.3546750e+000  1.3431332e+000
  1.4903995e+000  7.3726907e-001  4.2011189e-001  1.1037542e-001  1.4100645e-001 -5.8690170e-001 -1.1643609e-001 -4.3450168e-001 -6.5560300e-002 -3.5709009e-001 -3.2640045e-001 -4.3340343e-001 -5.5014334e-001 -4.6217390e-001 -3.3174026e-001 -6.2177252e-001 -3.2845037e-001 -4.9438761e-001 -4.9516051e-001 -1.0743629e+000 -7.8961156e-001  3.1193950e-001 -4.7342679e-002 -5.9032445e-001 -3.5198920e-001 -9.5965799e-002  1.5117281e-001  1.3164834e-002 -6.8774138e-002 -2.3973932e-001  2.0469407e-001 -3.9609557e-001  3.6799324e-001  4.8504946e-001 -9.2453998e-002  1.9979485e-001 -4.0604498e-001 -2.8456372e-001 -2.0551138e-001  3.7377224e-001  1.4514582e-001 -5.2050338e-001  1.3886733e-001 -1.1206584e+000 -3.4349412e-001 -6.8543065e-001 -1.2562303e-001  1.7761145e-001 -3.7656753e-001 -3.4385100e-001 -1.7008327e-003 -1.1151031e-002  4.1817856e-001  1.4750449e-001  2.8244819e-001  1.3627481e-001 -4.7791833e-002 -4.9048514e-001 -6.8857641e-001  1.8859040e-001 -8.7727341e-001  2.6090627e-001  1.8711835e-001 -6.8465159e-002  2.8183374e-001  5.0244616e-001
 -3.1003664e-001  1.8497598e-001  1.4880001e-001  4.6381933e-001 -3.8146899e-001 -1.0531657e+000 -1.9973517e-001 -7.1383205e-001  4.5165981e-002 -3.3668696e-001 -4.4597692e-001  6.3891332e-001 -4.6906143e-001 -2.0628611e-001  1.1282404e-001 -6.2726171e-001  8.4814196e-002 -6.9313913e-001 -3.1680056e-001 -4.3009584e-001 -4.9469070e-001  3.3070300e-001 -5.8302949e-001 -4.9061570e-001 -3.9691598e-001  4.4192959e-002 -4.4680294e-001  6.2682146e-001  1.3286613e-002 -4.7246911e-001 -2.8028586e-002 -8.5917078e-002 -1.4783253e-001  2.2351528e-001  4.0516905e-001  7.4059375e-001  1.4140806e-001 -5.0537930e-001 -5.4760835e-002  1.8472600e-001 -1.0995211e-001 -6.4042811e-001 -3.5839259e-001 -6.0347609e-001 -2.3074523e-001 -9.2958543e-002 -2.3845489e-001 -2.8649723e-001 -3.0473657e-002 -3.8789969e-001  5.3036736e-001  1.8771549e-001  7.8305217e-001 -1.0614082e-001  1.2769965e+000 -3.4861815e-001 -4.1791077e-002 -1.5269935e-001 -2.0886475e-001  1.9404231e-001 -4.0786289e-001 -2.5685981e-001 -2.9918893e-001 -2.6379043e-002  9.0270195e-001  9.5244788e-001
  6.8458405e-001  9.4757896e-002  8.1157000e-001  1.0486264e+000 -5.3278535e-001 -3.8200480e-002 -7.6499054e-001 -7.3544607e-001 -6.4649469e-002  2.4363821e-001 -1.0433990e-001 -2.7226403e-001 -3.7384191e-001  2.4500316e-001  6.7365542e-001 -2.5821903e-001  2.5489939e-001 -5.6844371e-001 -3.1237655e-001 -2.4883214e-001  4.9686835e-002  4.0812123e-001 -6.2309892e-001  1.3349208e-001 -1.7811650e-001  2.6731415e-001  2.8640386e-001  7.9888270e-001  9.5758868e-001  4.4128686e-001  2.2433723e-001  8.9334639e-001  2.8874601e-001  8.4891685e-002  9.9706380e-001  1.7629677e-001  5.9694125e-001  6.1480029e-001  6.5922489e-001 -2.3453852e-002  1.0236883e-001 -9.6043115e-002  4.1994508e-001 -2.2271686e-001  6.9824646e-002 -7.3398012e-001 -5.1904958e-001 -4.9258044e-001  5.0541644e-002 -1.9944752e-001  6.8044090e-001  2.9775621e-001  9.9044948e-002 -2.5399732e-001  9.3815012e-001 -4.0808315e-001 -1.8978534e-002 -2.6243466e-001  2.8904840e-001 -4.1871651e-001 -6.2409254e-001 -8.7336225e-002  3.7885361e-001  1.5902615e+000  1.2022831e-001  6.3293846e-001
  1.5771706e+000 -3.3308668e-001  2.1378597e-001 -3.2140436e-001  6.4552353e-002 -5.3055475e-001 -4.0460431e-001 -4.3420875e-001  4.0028561e-001  2.1509836e-001 -5.9934516e-001 -3.1790429e-001 -2.9147468e-001 -5.6764592e-001 -3.1589757e-002 -7.3993278e-002 -3.5701467e-001 -7.0707288e-001  2.2088771e-001  3.6483631e-002 -1.1388876e-001 -2.1102248e-001 -1.2459322e+000 -4.6596272e-001 -5.3921188e-001 -4.1352494e-001  5.6730616e-001  9.1418518e-001  9.8919041e-001  3.5373250e-001  5.2550984e-001  5.1199588e-001  4.2516438e-001 -9.6618946e-001  1.6341312e-001  4.4790565e-001  1.5764384e-001  4.0030008e-001  7.1559310e-001  1.2822158e-001 -3.9999811e-001 -4.8985545e-001 -2.7454370e-001 -1.0658430e-001 -4.1941395e-001  1.7823641e-001 -9.9718291e-001 -4.2600010e-001 -1.6401187e-002  1.1097046e-001  4.4651523e-001 -7.6314671e-001 -3.2557076e-001 -8.1020335e-001 -4.6025764e-001 -2.4371715e-001 -3.5299071e-001 -2.7992658e-001  1.4465388e-001 -3.6336079e-001 -4.5734970e-001  3.6222743e-001  1.1168976e+000  1.3799463e+000 -1.9217238e-001  1.4522526e+000
  3.1612612e-001  4.4419092e-001 -2.3495419e-001 -3.3489992e-001 -1.4753034e-001 -4.5711992e-001  1.1871614e-002 -2.9241820e-001  2.8232161e-001 -1.9124849e-002 -3.4442347e-001  9.0309768e-002 -3.5213924e-001 -5.4102812e-001 -1.5283769e-001  6.3346152e-002 -1.9862714e-001 -1.6192999e-001 -8.3120346e-002 -3.6897670e-001 -1.1185825e-001  7.4708508e-002 -4.4761979e-001  1.3738782e-001  2.8436117e-002 -2.2911869e-001  5.7455203e-001  2.8123795e-001  5.6957073e-001  7.8203864e-001  3.8898846e-001  2.2583070e-001 -1.0613124e-001  4.4459446e-001  4.8448821e-001  1.2912733e-001  5.4285011e-001  1.1035914e+000  8.3397105e-001  6.4505530e-001 -2.5388915e-001  3.6170886e-002 -1.4677695e-001 -2.3311602e-001  1.6579472e-002 -6.7642776e-001 -1.0922063e+000  1.4010720e-001  4.4535780e-002 -5.1953976e-001  1.2878901e-001  3.5137685e-002 -2.2500528e-001  8.2714492e-002  2.8663807e-001  1.0043202e-001 -1.0672528e-001 -8.5446786e-002 -3.4972448e-003 -2.2904863e-002 -8.5950122e-001 -3.1260827e-002  2.1589715e-001  6.5852362e-002  1.0142492e-002  2.8237012e-001
 -5.3873608e-001 -3.1593619e-002  5.4869115e-002 -9.5393725e-001  4.5789505e-002 -1.7809886e+000 -2.7118850e-001 -2.0587899e-001 -1.3702435e-001 -6.0199748e-001 -1.0017651e+000 -7.0279233e-001 -2.1923069e-001 -4.9393890e-001 -1.1373612e+000 -4.5176717e-001 -3.2133565e-001 -1.2242307e+000 -3.7756073e-001 -5.7247949e-001  8.8703912e-001  2.7272533e-001 -2.2066971e-001  4.6022768e-001 -8.1474466e-002 -2.2973015e-001  6.1507202e-001  8.4525902e-002  2.5193167e-001 -9.9211455e-001 -9.1704298e-001 -2.7148374e-001 -1.4720022e+000 -7.9790022e-001 -8.1290331e-002 -5.7929159e-001 -5.7680226e-001  3.4359036e-002  2.6649145e-001  1.1819064e-001  6.4728208e-002  5.0411006e-001  3.2648100e-001 -1.5792808e+000  5.2258747e-001  3.6370964e-002 -4.9812234e-001 -5.2972328e-001 -1.4388692e+000 -3.5767153e-001 -9.9407916e-001 -5.5631097e-001 -7.9096007e-001 -4.3134058e-001 -3.3736606e-001 -5.1562060e-001 -6.5822825e-001 -1.7050477e-001 -7.2498150e-002 -5.5030991e-001 -1.1107733e+000 -2.3967216e-001  1.8389802e-001  3.4839953e-001  6.0112238e-002 -5.9640940e-001
  1.9361311e-002 -1.8414459e-001  1.8891877e-001 -6.5935123e-001  6.3777181e-001  2.9689383e-001  4.1011933e-001  5.5614552e-001  2.0976128e-001 -9.4169436e-002 -1.4430635e-001 -2.2084130e-001  3.5880145e-001 -1.4289813e-001 -9.4244919e-001 -4.9059304e-001  1.1353040e-001 -4.1373073e-001 -2.3356950e-001  2.2528473e-001 -3.5500381e-001  6.9816316e-001 -1.5319533e-001  1.0613090e+000  6.5727955e-002  4.0658863e-001  5.8725367e-001  1.1731763e+000  8.9370705e-001 -8.2121438e-001  3.0504201e-001  5.1396627e-001  1.5983522e-001 -1.6355021e-001  4.7316890e-001  7.6110682e-002 -3.0549146e-001  1.1399562e+000  1.2107284e+000  1.3762644e-001  1.1651136e-001  5.1434553e-001  1.5213440e-001 -6.3086301e-001  6.6594869e-001 -9.9245241e-002  2.3272896e-001  6.6291316e-002  4.6538962e-002  2.8081831e-001 -8.9101141e-001 -8.0758015e-001 -1.4646017e-001  8.3795931e-002 -6.5300204e-002  1.1709162e-001  3.8115708e-001  5.0475456e-001  7.5114524e-001 -5.1487500e-002 -6.3208612e-001  5.7071132e-001 -4.7674722e-001  1.5999284e+000 -1.0295560e-001  8.4009561e-002
  3.1019253e-001 -2.1740044e-001  8.9172416e-002 -7.5348751e-001  7.0400979e-001  3.1167994e-001  1.0777768e-001 -1.2821213e-002 -7.7237703e-002  9.3150803e-002  7.3737625e-001 -1.1022708e-001  1.0116209e-001  2.6595302e-001  9.7070532e-002  2.6921103e-001  1.7260288e-001  1.0383326e+000  1.1013745e+000  9.9947777e-001 -6.1277899e-002  3.4143737e-001 -9.0027667e-002  5.6195655e-001  4.4711176e-001 -4.0948559e-001  1.2541155e+000  1.6364958e+000  1.3065466e+000  1.8841069e-001  8.0407206e-001  3.4746623e-001  8.1505787e-001  6.3490692e-001  2.0089159e-001  9.2727879e-001  7.1279775e-001  9.3019085e-001  1.6920090e+000  7.4570054e-001  2.1505880e-001  4.1865224e-001  9.2435757e-001  1.0840052e+000  5.9261078e-001  6.6820656e-001  1.1800169e+000  2.4117051e-001  7.9968920e-001  6.7615757e-001  2.0805985e-001 -2.7245373e-001 -1.6418383e-001 -8.2976214e-002  1.5800922e-001  3.7436781e-001  9.4133942e-002 -3.2912479e-001  3.2019067e-001 -3.8795863e-001  1.3572622e+000  2.7039132e-001  2.3040569e-001  5.4751636e-001 -1.5547607e-001  9.6828398e-001
  2.1244953e-001 -6.8495119e-001  4.5969796e-001 -1.0305622e+000  3.0747366e-002 -8.9042184e-001 -7.0969125e-002 -6.6775449e-001 -5.0983375e-001 -1.8409125e-001 -4.2465830e-001  2.8783344e-001 -1.9011505e-001 -3.8397246e-001 -5.9386822e-001 -5.5505623e-001 -8.3130915e-002 -3.9139460e-001  1.3914751e+000  5.1590980e-001  2.3008561e-001  1.0206571e+000  2.5568150e-001  6.2304990e-001  2.0692486e-001  4.8405929e-001  5.7035256e-001  8.2941552e-001  1.1563106e+000 -1.0233403e+000  1.3897850e-001 -5.4465735e-001 -4.1802591e-001 -1.8051749e-001 -4.0736119e-001  2.3584381e-001 -5.8824067e-001  1.1002948e+000  1.4852326e+000  9.1874705e-001  2.7011105e-001 -4.4595458e-002  7.4755529e-001 -2.3393208e-001  3.3854891e-001  9.8167317e-001  4.0566598e-001  3.2956617e-001  1.4679620e-001  4.4781435e-002 -6.3129085e-001 -1.0427813e+000 -7.3420725e-001 -4.6270619e-001 -1.2891934e-001 -9.4192281e-002  3.3308493e-003 -3.3034946e-001  2.0970258e-001 -3.6409052e-001 -8.3486028e-002 -3.3887236e-001  4.5418387e-001  6.3798270e-001 -3.4390772e-001  9.7353817e-001
 -5.2197603e-001 -3.1620130e-001  8.7090691e-001 -4.0410526e-002 -1.3543006e-001 -3.4758257e-001 -4.0474564e-001 -1.5968268e-001 -5.0974178e-001  1.7141250e-002  3.2428461e-002 -2.4176669e-001 -3.9240661e-001 -4.2691476e-001 -4.1249945e-001 -5.2115766e-001 -1.9898544e-001 -6.1335474e-001 -4.5651922e-001  6.3551585e-003  2.0908540e-001  5.7146549e-001  2.1864186e-001  9.4781710e-001 -1.7143901e-002  3.3257181e-001  1.9192909e-001  1.4051574e+000  9.8886310e-001 -1.0287382e+000 -5.3195003e-001 -1.0322915e-001 -5.6587968e-001 -2.2663456e-001 -2.7299436e-001 -1.5127455e-002 -4.7268490e-001  9.3583451e-001  1.8000197e+000  7.8041901e-001  2.0553431e-001  3.7058851e-001  7.2764227e-001  5.9413517e-001  1.7786155e-001 -2.8369471e-001  6.8482567e-003 -4.4757921e-001 -1.1723348e-001  4.3272282e-001 -6.5599743e-001 -1.9086545e-001 -1.1124514e+000 -4.1418713e-001 -3.5668308e-001 -3.9080455e-001 -1.8030023e-001 -2.7722060e-001  8.2200970e-002 -2.4935116e-001 -4.1936718e-002  2.4103574e-001 -1.0107395e-002 -2.3230865e-001  6.6461603e-001 -5.2134620e-001
 -6.3289911e-001 -4.8289695e-001 -1.7033166e+000  6.1329688e-001 -4.2879291e-001  7.4827886e-001 -1.2997037e+000 -1.9696907e-002  4.6004578e-002 -4.2912969e-001  3.5025098e-001 -5.8205585e-001 -5.4541474e-001  1.6564745e-001  3.8971853e-001  1.9779231e-001 -7.6244223e-001 -7.5824518e-001 -2.7449325e-001  6.9939176e-002 -2.7478072e-001  2.8189549e-001  8.7190054e-003 -3.6914097e-001 -6.0521274e-001  8.2755779e-002 -1.7636170e-001  3.2080502e-001  1.3382445e-001 -7.0174049e-001 -5.2452380e-001 -6.5501428e-001 -9.8650162e-001 -8.2382226e-001 -6.4925737e-001 -2.1384668e-001 -7.9758897e-002 -4.7277272e-003  7.4583006e-001 -2.1932456e-001  2.4048453e-001 -1.1906119e-001  1.6498784e-001  4.7556473e-001  1.6825619e-001 -2.5757667e-001  6.3988288e-002 -7.7982897e-001 -3.4191888e-001 -6.2908786e-002 -2.2435916e-001  4.2859830e-002 -1.5287525e-001 -1.6858989e-001 -6.3773978e-001 -1.1119226e-002 -6.2094865e-001  1.5506220e-001 -6.3727014e-001 -6.8968680e-001  7.0550920e-001 -3.7803332e-002 -2.9911422e-001 -2.9603972e-001 -6.4684938e-001 -5.9731268e-001
 -2.3711078e-002 -5.8080680e-001  5.0408096e-001  5.8200429e-002  2.2852115e-001  9.6853433e-001 -6.0403626e-001 -1.8541789e-001 -7.5973946e-001 -6.8517325e-001  3.0058877e-001 -1.3145619e-001 -1.9724922e-001  1.8882863e-001  4.5440551e-001  4.7203499e-001 -2.5875056e-001 -1.5966517e-001 -2.0963333e-001 -3.7898278e-001  3.2999876e-001 -4.0543246e-001  8.5451369e-001 -5.9450719e-001  6.8777567e-002 -4.3942987e-001 -6.4056025e-002  4.5993769e-001  8.8316246e-001  8.1673541e-001  5.2603551e-002  7.1832105e-002  6.8860151e-001  4.8277571e-001  1.8377442e-001  1.7961793e-001  5.9337872e-001  5.2946766e-001  5.0196222e-001 -3.9999982e-001 -3.0017839e-001  3.0278346e-001 -1.0810642e-001  7.4326876e-002  4.1260927e-001  1.0327934e+000  1.9792353e-001  3.4574033e-001  1.5300352e-001  1.6305857e-001  1.4198034e-001 -1.0036492e-001 -1.4920012e-001  9.1369267e-002 -9.0399061e-001 -4.3594738e-001 -2.2475208e-001 -4.7700536e-001 -6.5778643e-001 -8.3544460e-001 -2.0499266e-001  3.5492707e-002  2.3848340e-001 -4.6265849e-001 -5.3413272e-001  1.1792900e-001
  7.1947947e-001 -9.6896920e-001  5.0509432e-001  4.8684287e-001 -2.3906176e-001  1.8547120e-001  1.0774132e-001 -2.9107978e-001 -6.4377233e-001 -5.3453207e-001 -1.0686260e-001 -1.1109186e+000 -3.9426277e-001 -1.6016001e-001 -3.7723655e-001  1.3440022e-001 -5.7782104e-002 -2.4678136e-001 -7.0203992e-002 -9.1811285e-002  3.0103092e-001 -1.3837866e-001 -3.4266606e-001  2.0922586e-002 -9.3147077e-002 -6.9126585e-002 -1.0694242e-001  2.9873240e-001  5.6539224e-001 -3.1820083e-001  3.0113691e-001 -4.0515874e-001  1.3558795e-001 -2.5226121e-001 -6.0468701e-001  6.7800999e-001 -4.7729151e-001 -3.0122162e-001  7.7705736e-001 -1.1715542e-001  3.2045133e-002 -2.2918257e-001  6.3679784e-001 -9.0604072e-001 -3.6147709e-001  1.3596711e+000 -3.7295107e-002  4.8648909e-001  3.1448668e-001 -1.5283989e-001 -9.9373371e-002 -2.7786271e-001 -5.7182242e-001  5.9620297e-002 -3.0289916e-001 -2.9723110e-001 -5.5247703e-001 -2.9591136e-001 -9.3535478e-001 -6.2928741e-001  2.9482947e-001 -4.4575340e-001 -1.0237236e-001 -2.8682872e-001 -4.8651625e-001 -6.8890781e-001
 -9.0593102e-002 -2.3400782e-001 -1.8019668e-001  8.5021781e-002  2.3219288e-003  7.4366083e-001  2.1202032e-001  3.4716095e-003 -7.3360282e-001 -3.4939184e-001 -8.7186908e-001 -4.6673647e-001 -4.2427626e-001  4.2159750e-001 -5.5162450e-001  2.4394978e-001  3.1237949e-001 -3.0635372e-001  5.8858609e-001  2.7719966e-001  7.6656259e-001  2.5303970e-001  4.2724311e-001  1.8806337e-002  1.8604279e-001  2.3900373e-001  3.3448539e-001  3.6560401e-001  7.2290379e-001 -1.4472966e-001 -7.6824454e-001 -5.3170007e-001 -4.8559342e-001 -5.3875059e-001 -5.1597078e-001 -3.7993794e-001 -8.1078200e-001  1.8100648e-001  2.4178073e-001  6.3639166e-002  3.9909594e-001  7.6308268e-002  5.9566592e-001  5.8015034e-001 -2.7545217e-001  6.3421273e-001  9.9900057e-002  7.8836468e-001 -2.1104876e-001  2.9451966e-002 -1.1804568e-001 -5.9501615e-001  2.0565019e-001 -4.8472248e-001 -1.9898997e-001 -4.9671352e-001 -5.9930938e-001 -1.0825557e-001 -1.7618274e-001 -6.7089134e-001  1.2788672e-001  2.0042050e-001  1.1549241e-001 -7.7102926e-001 -1.6371762e-001  1.3803828e-002
 -5.7052223e-001  2.1444947e-001  8.5236141e-002  3.6776172e-001  3.2556158e-002 -1.5989201e-001  5.6220550e-001  2.1278312e-001  2.7794795e-001  2.9187496e-001 -1.3084379e-001 -2.4515098e-002  3.1790719e-001  7.3857987e-001 -5.5367235e-001  1.1219913e-001  3.3133427e-001 -8.2257358e-001  3.2564208e-001  2.5138406e-001  5.6979137e-001  1.0647143e-001  3.3976970e-001  5.3042728e-001  1.7751350e-001  8.1972414e-002 -2.6554334e-001 -5.4682901e-002  1.9488660e-001  2.5167374e-003 -2.8790159e-001  2.2246906e-002 -4.4766865e-001 -4.3489978e-001 -1.3926851e-002 -7.7532855e-001 -9.3770285e-002  3.4212759e-001  2.0942599e-001  1.5330332e-001  2.9609668e-001  1.0324413e-001  9.6732916e-001  8.2359260e-001 -2.9432535e-001  8.8625798e-001  2.0262496e-001 -1.1867120e-001 -7.6908931e-001  2.9110818e-001 -6.2658495e-002  2.4333164e-001  9.5457594e-002  3.0263864e-001 -1.9817918e-001 -1.3506027e-001  4.9048432e-001  5.3518534e-001  2.8542955e-001  1.4282881e-001 -6.6125661e-001  2.8654597e-001  1.0324194e-001  7.3260314e-001 -8.3062108e-001  2.5974419e-001
 -2.6736786e-001 -1.5296865e-002 -4.4124935e-001 -4.8374571e-001 -3.6967586e-002  8.5559568e-001  8.3417815e-001  4.2839210e-001  2.9273218e-001  9.3875278e-001  2.1541410e-001  2.2852275e-001  4.1784531e-001  5.2296012e-001  2.0216617e-001  2.7502868e-001 -3.2090778e-003 -3.3834299e-002 -6.8868573e-003 -2.0358544e-001  8.4714544e-001 -1.0889535e-001 -1.1721838e-001 -1.2594392e-001  7.7251861e-002  2.4228209e-001 -3.1817876e-001 -1.8235065e-001  4.1204367e-001  5.5777236e-001  5.5069594e-003  3.2986888e-001  2.7247411e-001 -6.4289929e-001  2.7097752e-001  2.3977364e-001  8.5936392e-001 -6.0738877e-001 -3.2905730e-001  3.5730840e-001  2.2260904e-001  3.1033442e-001  4.0798679e-001  1.6798820e-001  7.3091098e-002  1.3925766e+000 -5.6802363e-002  7.0018768e-001  2.8807472e-001  1.7543498e-001  1.2782928e-001  6.3853476e-001  2.5551426e-001  2.9541745e-001  3.9624306e-001  1.3057067e-001  3.4977340e-001  4.7167839e-001  1.4229366e-001  6.7488188e-001 -8.4943533e-001  8.0809291e-001 -9.6102062e-001  5.8186027e-002 -7.3326959e-001 -7.4942876e-001
  3.4343626e-001  2.4452929e-001 -1.1649009e-002 -6.3427253e-001  4.6695909e-001 -3.4820012e-001  7.8729103e-001  2.5029009e-001  3.6277001e-001  6.6738188e-001 -3.7750520e-003  1.3053465e+000  3.5666287e-001  4.8479876e-001  4.6887401e-001  4.0794344e-003  5.5888099e-002  4.9964077e-001  3.9604056e-001  5.0988086e-001  1.2984034e+000 -1.7549880e-001 -6.9284462e-001  4.4411129e-001  1.1395957e-001  3.2581624e-001  9.8758469e-002  7.6111392e-002  3.0233187e-001  3.0060362e-001  8.3573274e-002  3.4092878e-001 -6.2152502e-001 -3.7511082e-001 -2.8047303e-003 -3.5920661e-001 -3.8587175e-001  4.5888150e-002  4.0861722e-002  1.3660218e-001  6.2141455e-002  6.6795198e-002 -6.8726785e-001 -2.7994897e-001  2.8790802e-001  1.1665199e-001 -1.9670989e-001  1.0413272e+000  1.3661203e+000 -4.5536297e-002  6.7355198e-001  7.1908784e-002  6.4905486e-001  5.6408630e-001 -3.3833434e-001  2.7684228e-002  3.3372262e-002  2.3477139e-001 -1.5276265e-001  6.2695678e-001 -4.6389974e-001  5.8285881e-001 -1.2755649e+000  3.0587061e-001 -2.4936728e-001  9.1434623e-001
  1.0481912e+000  1.3038373e+000  7.2322003e-001 -1.1245709e-001  1.6248427e+000  5.8060057e-001  1.2026611e+000  1.0967883e+000  1.1845200e+000  1.6546731e+000  7.6952236e-001  1.8106112e+000  9.9941126e-001  6.6366473e-001  7.6339493e-001  3.5403511e-001  1.6272314e+000  1.9402014e+000  1.0768988e+000  1.1179179e+000  6.4085025e-001  6.1421877e-002  2.6184058e-001 -7.1803606e-001  7.5843848e-001  1.3766028e-001  1.1030098e+000  6.5264109e-001  7.2844493e-001  1.0172662e-002  1.0685319e+000  1.2796975e+000  1.0779379e+000  1.2926778e+000  8.0170648e-001  3.8960006e-001  5.7604982e-001  7.5500589e-001  3.8182772e-001  1.0292231e+000 -7.0515912e-001  4.6780466e-001 -1.2629149e+000  1.5489090e+000  6.6879849e-001 -4.1673940e-001  9.1302182e-001  1.0670550e+000  1.6128813e+000  9.4814717e-001  9.4354916e-001  8.0891594e-001  8.6352471e-001  5.7029414e-001  5.3624201e-001  1.0779747e+000  7.3163609e-001  4.7000329e-001  8.5539460e-001  1.7313709e+000  1.5900365e+000  1.2873114e+000 -1.0492492e+000 -2.5301906e-001  3.8975355e-001  1.3569157e+000
 -2.6618644e-001 -5.0559440e-002  6.1777579e-001  3.7174361e-001  4.2979735e-001 -1.6284975e+000  2.2678425e-001  5.7609608e-001  8.8554399e-001  5.3119867e-001 -4.0642577e-001  4.6066519e-001  9.6109612e-002  2.3142489e-002  1.2570045e-001  2.6761486e-001  1.5870196e+000  6.8325781e-001  3.6864328e-001  6.1507051e-001  6.8133015e-001  3.0260253e-003 -2.8256890e-001  5.2035913e-001  6.6180616e-001  7.4952360e-001 -2.2642528e-001 -7.0822900e-001 -4.3867418e-001 -4.6757013e-001  3.6492305e-001  2.5958968e-001 -2.4509384e-001  9.4102372e-001  5.7195279e-001  3.4527204e-001 -6.6207766e-002 -3.3213239e-001 -7.6566538e-001  1.1545903e-002  7.4128716e-001  2.9965268e-001  3.5051285e-001 -1.7185625e-001  1.2349145e-001 -2.3254034e-001  2.8656889e-001 -5.1861023e-001 -5.3769621e-002  3.3079402e-001  7.0481769e-001  4.6180993e-001 -7.3460764e-002  4.0659710e-001  6.3551805e-001  1.5789481e-001  2.6073031e-001  3.4944671e-001  5.5963137e-001  7.1984394e-001  7.6571940e-001  8.0771106e-002 -7.8539077e-002 -8.2383138e-001  1.0444194e+000 -8.5726779e-001
  3.9619092e-001  3.3000133e-001  4.1727009e-001  2.9493385e-001  5.5274391e-001  1.5915661e-001  2.8380005e-001  1.0508101e+000  1.4846371e-001  9.1919388e-001  1.2831323e-001 -1.1710305e-001  3.0814484e-001  2.6657472e-001  1.2865853e-002  2.1928015e-001  8.0772979e-001 -1.2376146e-001  1.6284445e-001  7.4241512e-001  7.1230556e-001  4.5232013e-001  1.7545637e-002  5.5970549e-001  2.8252080e-001  3.5001164e-001  4.7005233e-001  4.6680714e-001  3.0076686e-001  1.4850752e-001  1.6695637e+000  9.4998296e-001  1.2638344e-001  5.3434635e-001  5.6390675e-001  9.1206650e-001 -2.2299096e-001  6.5231398e-001  8.0277400e-001  8.0197254e-001 -2.6971678e-001 -3.7143350e-003  8.5192558e-001  2.9510392e-001  5.0347307e-002 -2.4155254e-001  3.8691112e-001 -2.0806103e-001  3.2727817e-001  2.5621761e-001  1.1170398e-001 -6.0904056e-002  9.4457107e-002  8.6950815e-002  9.2448811e-002 -5.4896360e-001  4.8825135e-001  6.8749454e-001  8.3650201e-001  4.9186264e-001  3.6892218e-001  8.5285497e-001 -4.2619990e-001  1.6536834e-002 -1.2023913e-002  2.8550777e-001
 -2.5850599e-001  6.8711494e-001  1.0933315e+000  5.9543298e-001  1.3473434e+000  3.8176887e-001  1.2167513e+000  1.3126338e+000  9.8455771e-001  8.2926646e-001  4.3002221e-001  1.0342683e+000  9.8700463e-001 -1.2346623e-001  4.7144989e-001  2.1795377e-001  2.3966951e-001  4.8451055e-001  1.6765713e+000  2.1374342e-001  1.3484006e+000  9.8216613e-001 -7.9362991e-001  3.6509363e-001  8.0483854e-002  2.8196642e-001  1.1501178e+000  3.2076865e-001 -2.5872871e-001  3.4851779e-001  1.7748305e-001  3.8051027e-001 -3.5304966e-002  4.5573157e-001 -9.5469166e-002  1.1648580e-001  2.1176991e-001  6.8034691e-001  2.6194242e-002  1.0528467e+000 -1.1147200e+000 -1.6259396e-001 -2.4221987e-001 -6.3603953e-001 -9.8014236e-002  4.4663129e-001  2.8163127e-001  1.6252114e+000  1.4115823e+000 -1.5493932e-001  4.0592952e-001  8.9336477e-002  4.8516534e-001  1.1131634e-001 -5.9533141e-001  2.5867687e-001  2.9686579e-001  2.2949064e-001  2.9902380e-001  1.3529177e+000  7.2901356e-001  1.2134157e+000 -1.0718569e+000  9.5407317e-001  9.2687783e-001  3.5339321e-002
  1.3699309e+000  4.1970000e-001 -5.8528744e-002 -8.2471295e-001  7.1292820e-001 -3.1610553e-001  2.8919757e-001  1.9720999e-001  4.6040869e-001  4.3322839e-001 -2.4754129e-001  5.8271325e-001 -1.9189526e-001 -2.6002452e-001 -6.7607442e-002 -6.4359102e-001 -5.7479087e-001  3.9270803e-001  2.9981455e-001 -3.0696424e-001 -4.5874427e-002  4.1464008e-001 -9.8758232e-001  1.2748242e-001 -3.0069671e-002 -4.0652044e-002  4.8474651e-001  5.7762599e-001  3.7715231e-001  1.0592848e-002 -4.8995217e-001 -1.7185942e-001 -1.2423564e+000 -3.9126035e-001 -4.4534938e-001 -7.8107889e-001  2.5860487e-001  9.2240281e-002  4.5443233e-001  6.0908276e-001 -6.5465383e-001 -8.9103586e-002  3.2762218e-001 -5.0676382e-001  4.9752602e-002  7.1286638e-001 -2.6616340e-001  1.7443178e+000  4.5646952e-001  3.2099753e-001  1.9519206e-001 -5.3372545e-001  5.7130545e-002  6.7125159e-002 -4.8787378e-001 -4.1651812e-001 -2.7707604e-001  2.3563922e-001 -6.1606356e-001  1.0068006e+000 -8.3269353e-001  7.4690114e-001 -8.0694985e-001 -4.7530228e-001  9.2561945e-001  4.3651999e-001
  2.4920843e+000  9.1265361e-001  1.0977385e+000  1.0785927e-001 -6.8020733e-002  1.6541006e+000  3.2554017e-001  1.6317479e-001  2.8629249e-001  4.2420421e-001  1.7296494e-001  1.3271265e+000 -8.7086568e-003  3.7163189e-001  4.8063921e-001  6.1707617e-001  5.0281549e-001  1.5229234e+000 -4.0504802e-001 -2.6636407e-001 -3.4012855e-001  3.7418201e-001 -8.4685265e-001  1.5459158e-001  4.4352131e-001  6.3505620e-001 -6.7209289e-001 -8.9816469e-001 -8.1833132e-001  4.8464075e-001 -5.0425683e-001 -8.1262146e-002 -5.7720974e-001 -3.5869254e-001  2.8901709e-001 -4.6512606e-001  8.4072059e-002 -7.6694502e-001 -6.0058407e-001 -3.6518907e-001  4.5046421e-001 -1.4631771e-001  4.8635325e-003 -1.4033337e+000  5.5137015e-001  1.0966345e+000  4.9458214e-001  1.2712328e+000 -7.2500621e-001 -5.1912753e-002  6.3004763e-001  5.8046843e-001  4.0993002e-001  5.6359601e-001  2.0796789e+000  6.3000062e-001  4.8670451e-001  5.0073825e-001  4.2294158e-001  6.8657241e-001  7.6751466e-001  2.9340580e-001  8.2540692e-001 -1.7879637e-001  2.5649139e-001  5.2661226e-002
 -1.1838883e+000  8.9510176e-002 -3.2848523e-001  2.9676411e-001  1.0129308e-002  1.3479085e-001  7.1601608e-001  4.0366467e-001  3.9906894e-001 -1.6764333e-001 -2.3309013e-001  3.1536642e-001 -3.6349901e-002 -4.1906076e-001 -9.5587760e-002  3.2042795e-001 -2.5961741e-001 -1.8217520e-001 -2.2389211e-001  8.2465220e-001 -2.0583994e-001  4.8906176e-001 -6.2775345e-001  3.0612179e-001  3.6591087e-002  4.4775266e-001 -2.2887225e-001 -9.0736444e-003  1.9103124e-002 -2.4535962e-001 -1.1634910e-001  2.4105520e-001  5.2118764e-001  1.7006360e-001  3.7430412e-002  1.1533385e-001 -8.4362448e-001  1.6640862e-001  4.3121293e-001 -6.3724603e-001 -2.8144049e-001 -3.0130316e-001 -2.2276378e-001 -7.1338081e-003  5.3834919e-001  5.3039594e-001  1.3744638e-001  5.4537066e-001 -6.1133592e-001 -2.2385652e-002  5.5652129e-001  4.5886758e-001 -4.8865507e-002  6.7285602e-001  1.7692037e+000  3.2924791e-001  3.6727038e-002  1.9539108e-001  6.3089833e-001  4.3098289e-001  1.6066361e+000 -2.6351167e-001  9.0481398e-001 -6.4488108e-001  1.3979642e-001 -7.2889143e-002
  1.3210875e+000  8.5039388e-001 -1.2705976e+000  2.4269206e-001  2.6231953e-001  1.4286685e+000  2.4142950e-001  3.3830035e-001  2.4290241e-001 -2.3923697e-001  2.3070915e-001 -4.9321781e-001  8.2732791e-001  4.7424670e-001  9.6464747e-001  8.0139115e-001 -9.6897258e-002  4.2339299e-001  3.0758370e-001  3.4366387e-001 -1.0031500e+000  2.0539719e-001  6.2829831e-001  4.2562241e-001  3.2450559e-001  6.9269209e-001  3.1150039e-001 -5.1646430e-002 -1.3718639e-001  1.0632813e+000  1.1856612e+000  8.0335592e-001  1.5793012e+000  1.0772806e+000  1.0522374e+000  6.4472789e-001  1.0388749e+000 -2.5563804e-001  1.9287616e-001 -3.8432504e-002  1.4809808e-001  9.5316765e-002 -5.7734912e-001 -1.3703226e-001 -1.1583946e-001  1.1206807e-001  3.9134616e-001  7.0864966e-001 -1.4890927e-001  3.2845274e-003  5.3316441e-001  7.2397172e-001  1.0321222e+000  3.5614719e-001  4.0325397e-001  5.1896234e-001  6.3237795e-001  1.1826469e+000  2.6939047e-001  8.4642183e-001  2.7620558e+000  2.4404850e-001 -7.2326943e-001  4.5296206e-001  6.6015899e-001  3.6265769e-001
  2.7973640e-001  2.1122549e-001 -6.0546454e-001 -1.0076934e+000  2.0297408e-001  7.5989599e-001  7.2153689e-001 -1.8263358e-001  7.3371477e-002 -5.7500487e-001  2.2719070e-001 -4.5504573e-001  4.4497207e-001  4.1330435e-001 -6.2170865e-001 -2.9663680e-001  3.0420374e-001  1.2121657e+000  7.8264308e-001  2.8304716e-001  9.7841594e-002 -5.5884224e-001  3.0117492e-001  2.9891906e-001  3.3635538e-001 -1.3340391e-001  6.4009432e-001 -2.2431063e-001  3.0471644e-001 -2.6879819e-001  1.4207002e-001 -1.0102106e-001  5.7946741e-001 -4.4792193e-001  4.4100558e-001  7.8394254e-001 -6.6183472e-001  4.2594773e-001 -4.6513003e-002  3.4578504e-001  2.6850142e-001  4.8496399e-002 -5.0057264e-001 -1.3177107e-001 -6.0504730e-001  3.1898875e-001  6.2170625e-001  7.4985757e-001  4.1424054e-001  4.8979257e-001 -8.0023167e-001 -3.4931034e-001  9.2482153e-001  5.1232309e-001  7.1534395e-001  7.5552681e-001  5.4587149e-001  2.4093437e-001 -1.9732469e-001  1.2431734e+000  1.7424585e+000  2.4450326e-001  1.7396525e+000  6.6493889e-001  3.6137326e-001  3.0403788e-001
  2.8765076e-001  2.1401214e-001 -1.7582326e-001 -7.9318905e-001 -1.3805895e-001 -6.9332163e-001  1.0060873e+000  9.6929434e-002  2.9467011e-001  7.5540414e-002  7.9033900e-001  3.8587775e-001  8.0226516e-001  8.8310112e-002  3.4335564e-001  5.5260188e-002  6.1055347e-001  1.3828401e+000 -1.7094918e-001  8.0134783e-001 -2.5973299e-001  3.0217605e-001  1.0103242e+000  2.7109288e-001  6.0525769e-001  2.1382168e-001  2.3326208e-002 -3.0833971e-001  1.8333405e-001  6.4524148e-001  8.0864701e-001  6.7584281e-001  1.2592932e+000  1.1236919e+000  8.9417201e-001  4.6813822e-001  8.6825259e-001  6.5670112e-001 -2.4957451e-001  2.0972437e-001  4.0189258e-002  8.0492633e-001  1.8808788e-001  3.6024558e-001  1.4698130e-001 -2.5905077e-001  6.7680758e-001 -2.8807311e-002 -1.0038310e-001  6.1582645e-001 -3.7377156e-001  3.8190542e-001  7.3255564e-001  7.4651371e-001  1.3182598e+000  1.4372114e+000  1.3506606e+000  6.0712715e-001  2.6985760e-001  1.1493292e+000  4.4336326e-001  2.4184103e-001  1.8552543e-001 -2.6130149e-001  3.0013186e-001  3.3260681e-002
  4.7451822e-001  6.5519255e-001  5.5461346e-001 -1.6063691e-001  3.3663945e-001 -9.7720750e-001  1.0127057e+000 -1.6332877e-001  9.5270415e-001  2.6566149e-001 -7.9103033e-002  4.0614614e-001  8.6754104e-001 -7.2457505e-002 -7.0564885e-001 -6.6001984e-001 -3.3821513e-001  5.5578085e-001  3.2034638e-001  3.9159893e-002 -3.9723198e-001 -3.8033495e-002  1.4129024e+000  3.5611092e-001 -5.4414351e-004  8.1053414e-002  6.2337538e-001  9.6368675e-001  6.7945825e-001 -6.7833989e-002  4.4395894e-001  1.4900298e-001  2.4311005e-002  1.1058834e+000  1.9953749e-001  3.6670109e-001  6.9280327e-001  1.0743433e+000  1.3204830e+000  8.4350698e-001  2.7718856e-001  1.2618841e-001  2.3566833e-001  1.0193730e+000 -1.5904432e-001 -6.0621419e-001  7.8367693e-001  2.8978187e-001  1.9425317e-001 -1.1008442e-001 -5.1103748e-001 -2.2162320e-001  1.7082768e-001  4.0790113e-001  4.8949011e-001 -4.0672658e-001  5.1680881e-001  5.7106148e-001  3.5601170e-001  1.0103968e+000  4.1125466e-002  6.1738972e-001  3.0954373e-001  1.1275185e-001 -7.5763566e-002  7.9958008e-001
 -4.2404243e-001 -1.8160396e-001 -1.4358231e-001  7.6846207e-001 -1.5685751e-002  2.1525145e-001  7.4972094e-001 -4.2134669e-003  3.6603396e-001  9.1940171e-002  2.6797239e-001  4.0705211e-001  6.6744123e-001 -1.2241223e-001  3.8142314e-001  3.7484396e-001 -4.5422646e-001  8.3903419e-001  3.9860154e-001  1.1290032e-001 -3.3341883e-001  1.4706042e-001  1.3583617e-001 -2.8693410e-001  2.0081495e-001  7.5036103e-001  6.5847814e-001  2.8909446e-001  1.1378338e+000  9.7224489e-001 -3.1722242e-002  1.9722283e-001  5.2447328e-001  4.9164521e-001  4.3159436e-002  7.2746689e-002  1.3439520e+000  1.1409055e+000  9.5676171e-001  9.3861582e-001  3.6327157e-001 -1.7104711e-001 -2.3927102e-001  1.5249983e-001 -5.5858213e-001 -4.1321126e-001  2.3522575e-001  1.8340402e-002  5.5496450e-001  7.3494706e-002  2.3463988e-001  4.7851850e-001  2.2762013e-001  5.5160680e-001  3.4842443e-001  4.3746770e-001  7.6494179e-001  4.5338840e-001  9.0045307e-001  5.8125464e-001  1.1412332e-001  6.8910619e-002  1.0046750e+000 -3.9444983e-001  1.1529641e-001 -1.5054192e+000
 -1.1783649e+000  1.2106473e+000  1.1504466e-002  8.1104682e-001  4.6080441e-001 -2.6563687e-001  1.1807401e+000  3.7907911e-001  4.9782941e-001  5.2921885e-001  1.1095848e+000  4.4176490e-001  3.2174375e-001  4.6603543e-001 -1.8690487e-001 -2.0382851e-001  4.3125453e-001  1.1365658e+000  1.1577109e+000  1.1673488e-001 -2.6436403e-001  4.0923031e-001  7.6276896e-001  3.4956756e-001  5.5428178e-001  8.6953582e-001  1.0389763e+000  1.1598839e+000  9.4609075e-001  1.6609997e-001  3.6947640e-001  2.6175053e-001  6.1972178e-001  6.1921110e-001  1.4911768e-001  4.5810294e-001  5.9751299e-001  3.1551600e-001  1.3908746e+000  1.5139688e+000  7.0092118e-001  2.8458609e-001  3.7789685e-001  1.8547768e-001  3.2965367e-002  8.3270314e-002  6.8222118e-001  6.0931566e-001  5.7896689e-001  1.1854372e+000  3.1574299e-001  4.1632778e-001  1.6747288e-001  3.0817598e-001  4.0237315e-001  8.7760840e-002  1.0132185e-003  5.8764701e-001  6.1688780e-001  6.7189639e-001 -1.7289595e-001  8.6978654e-001  6.0937967e-002  3.5414523e-001  8.2416174e-001  3.8835844e-001
 -2.2320936e-001  3.7834761e-001 -4.9865349e-001 -2.8488343e-004  6.2959862e-001 -8.1179980e-002  7.4003128e-001  3.0839148e-001  1.5481059e-001  3.6381353e-001  4.9158874e-002 -7.2907481e-001  4.9241904e-001  4.0903429e-001 -2.0773049e-001  1.0182119e-001  2.2949753e-001  7.4159088e-001 -2.6323364e-001 -3.1546628e-001 -1.0837194e+000 -4.6195918e-001  3.0815047e-001 -2.9597420e-001  2.3892165e-001  6.9723027e-002  1.1272992e+000  9.9423057e-001  6.8109133e-001  2.8572816e-001  9.3740027e-002  7.6202069e-001  1.6144942e+000  4.9117314e-001  1.2435076e-001  5.9908197e-001  7.1655728e-001  5.6468755e-001  8.0327198e-001  6.5131799e-001  2.7438334e-001  2.9505956e-001 -5.7937912e-001  3.6618052e-001 -2.2823630e-001 -1.2945339e-001 -1.3799794e-001  3.9243309e-002  4.6954321e-001  2.2729153e-001  4.1100274e-001  6.0456077e-001  2.6156853e-001  2.9303578e-001  1.2112951e+000  6.3102195e-002  1.7872582e-001  1.8528606e-001  1.4301620e-001  5.9505733e-001  6.6000952e-001  6.3165958e-001 -5.3908625e-001 -3.1521030e-001  5.9712452e-001 -3.9992580e-001
 -1.6799716e-001  1.0752111e+000  7.3543395e-001 -6.6719229e-001  1.2050034e+000  2.5264023e-001  1.2801815e+000  9.5466083e-001  8.0890453e-001  7.3172551e-001  5.4806333e-002  1.6703604e-001  7.6157348e-001  3.9951888e-001 -2.9137601e-001  1.4752360e-001  4.9045923e-001 -2.5885828e-001  2.8340842e-002  3.9336755e-001  2.9174300e-001  2.9782460e-001 -1.5096020e-001  1.0912812e+000  2.9415035e-001  7.5878098e-001  7.2881695e-001  1.1406183e+000  4.8279538e-001 -2.2990571e-001 -1.4211249e-001 -5.3578653e-002  5.0729290e-001  8.7316323e-001 -2.5330743e-001  1.0200930e-001  1.3190844e-001 -3.4684354e-001  9.9101688e-001  6.2423251e-001  7.9163783e-001  3.0518815e-001  3.5662673e-002  5.0798798e-001  1.8565220e-001  1.6946506e-001 -2.9952587e-001 -2.6372687e-001 -4.2656163e-001 -4.8978333e-001  3.8459114e-002  3.2302463e-001 -1.5090507e-001  2.9214379e-001  3.2476250e-001  2.5541875e-001 -1.7172078e-001  3.4037317e-001  2.0210234e-001  1.1951561e+000 -2.7753806e-001  7.9827044e-001 -5.7472325e-001  3.7158607e-001 -5.1509181e-001 -5.4164288e-001
  6.6367907e-001  1.0608982e+000  9.5857987e-002  7.8570943e-002  1.5738653e+000  2.2890721e-001  1.2851492e+000  1.1925261e+000  8.8834278e-001  5.2268964e-001 -7.6541108e-001  3.2702746e-001  5.1519138e-001  1.1193416e-001 -1.8257330e-001 -2.3394334e-001  1.1055745e+000  1.1448346e-001  1.1909097e-001  2.7565570e-001  2.4982021e-001  1.8202159e-001 -1.3316349e+000  2.0588597e-001  2.9024614e-001  8.5580167e-002  6.0988548e-001  5.9023839e-001  2.5690158e-001 -8.8852693e-001  1.2200573e+000  5.3236585e-001  1.1341457e-001  5.4860327e-001  2.6963398e-001  9.3972513e-001 -6.4586933e-001  6.9328691e-001  1.3572944e+000  9.4377581e-001  9.1389161e-001  1.6256772e-001  1.6068394e+000 -1.0378146e-001 -6.7663095e-001 -2.8163906e-001 -6.5572896e-003 -6.6826078e-001  3.7420706e-002 -2.6794528e-001 -5.4311900e-001  2.0545334e-002 -3.6597509e-001 -3.6892871e-001 -9.0310818e-001 -1.0673210e-001 -1.0534675e-001  1.1234865e+000  5.2426576e-001  1.2582224e+000 -1.1898901e-001  1.7814168e+000 -1.0411158e+000 -1.0988088e+000  8.1037559e-001 -8.0897826e-001
 -5.7492975e-001  4.2245527e-001 -5.2496426e-001  2.6186196e-001  1.1179710e+000  1.3304601e+000  1.7469380e+000  1.3952054e+000  8.3576021e-001  7.3458013e-001  1.5172260e-001 -5.3175722e-001  3.2866342e-001  6.3607364e-001 -4.5524843e-003 -3.2070619e-001 -3.8507908e-002  1.4214145e+000  1.0774047e+000  1.1846647e-001  3.1555426e-001  7.1098801e-002 -5.7833299e-001  1.9576698e-001 -4.3243635e-001  1.0273474e-001 -2.2441610e-001  4.3151757e-001 -4.0907074e-002 -6.1124821e-001  3.8581963e-001 -2.3732389e-001 -8.1527271e-001 -3.2724049e-001 -3.6095686e-001  1.0163397e-001 -4.4240131e-001 -6.4012868e-002  3.3486478e-001  4.0071364e-001  3.6003017e-001 -8.3777508e-001  5.6306362e-001  3.7934824e-001 -1.0519431e+000 -6.5845258e-001 -1.2933074e+000 -6.9668313e-001  7.9163572e-001 -1.2515257e+000 -3.7505801e-001 -3.0358305e-001  2.4751435e-001 -2.1090221e-001 -7.0054129e-001 -7.9614464e-001  8.2717649e-002  8.0362622e-001  3.5705515e-002  1.2077041e+000  1.0545007e+000  1.1827484e+000 -3.8367194e-001  5.0327972e-001  4.6208624e-001 -1.0846399e+000
 -1.2376621e+000 -4.3447663e-001 -1.6078403e-001  4.0258798e-001 -3.9439430e-001 -7.8812428e-001  1.6039614e-001 -8.4643705e-002 -5.2486866e-001  5.2814580e-001 -6.0048724e-002  2.8273555e-001 -4.1077402e-001  8.1534598e-002 -1.7850709e-001 -9.9801945e-002 -7.7089118e-001  7.0376211e-001  3.0095687e-001 -4.6225100e-001  2.3375041e-001 -7.7690952e-002  4.9846475e-002 -6.3929481e-001 -2.8689679e-001  1.3412209e-001 -6.8875978e-001 -1.3142892e-001  3.2952457e-001  1.0602861e-001 -4.4796380e-001 -7.2298308e-002 -1.3205160e-001 -5.4605766e-002 -3.5561639e-001 -6.7207142e-001  3.1859238e-001  7.2456796e-001  8.1217727e-002  1.5060289e-001  4.0836311e-002 -5.9390016e-001  7.7483303e-002 -8.5024142e-001 -3.0744664e-001 -1.7310601e-001 -1.0897608e+000 -3.2863822e-001 -2.1671608e-001 -1.3026853e+000  5.4587593e-001  3.1110916e-001  2.0734079e-001 -4.7658250e-001 -5.0478239e-001 -4.1623913e-001 -2.6572538e-001 -4.6185473e-001 -1.5038088e-001 -1.8975411e-002 -1.9465500e-001 -3.7767548e-001 -5.1244858e-001  4.8633317e-002  2.3832309e-002 -3.9955936e-001
 -4.1745843e-001  3.8847549e-001 -6.1433185e-001  5.7315450e-001 -3.3998219e-002  7.6685485e-001  1.2403977e-002  6.0013808e-002 -8.6532422e-003  3.4317596e-001 -3.9183888e-001  7.2602105e-001 -7.1478136e-002  1.1729969e-001  4.1840826e-001  5.1055807e-002  3.2829251e-002  4.5567282e-001 -1.1942937e-001 -7.9053996e-001 -2.8977942e-001  1.4789169e-001  2.4816800e-001 -3.8619284e-001 -3.2763660e-002 -2.6944810e-001 -2.0113333e-001 -2.9294162e-001 -7.9388778e-002  3.4886895e-001  2.1595916e-001  3.1188794e-001  7.8866257e-001  3.4975712e-001  4.8593824e-002 -6.4125206e-001  2.0746395e-001  1.4449406e-001 -4.6337786e-001 -1.5770535e-001 -4.1629802e-001  6.4432028e-002 -1.6538151e-001 -1.4303548e-001  1.2506723e-001 -1.2270857e-002 -7.2776903e-001 -2.9175973e-001  1.2094574e-001 -6.6105211e-001  6.5439247e-001  9.5401671e-001 -4.0732912e-001 -5.1033106e-001  6.7435784e-002  6.8505860e-002 -3.3105875e-002 -1.7513840e-001  1.2342444e-001 -3.3875685e-001  1.4237653e-002 -1.3218589e-001 -5.4870095e-001 -3.7996981e-001 -2.9567246e-001  6.8351029e-001
  6.9468453e-001 -1.2532406e-002 -6.9305612e-001  7.0364379e-001 -2.6760058e-001  5.3431751e-001 -3.6592201e-001  4.4763179e-001 -5.8218592e-001  2.0889642e-001  7.4726094e-001  4.6775463e-001 -3.5360133e-001  1.5800830e-001  8.4246306e-001  3.7273362e-001 -1.4417605e-001  3.2469063e-001 -4.8658991e-001 -6.9694468e-002 -6.1389886e-002 -4.8232039e-002 -1.0774800e+000  9.7765335e-001  3.9709597e-001 -4.7248420e-002 -6.8059754e-001 -2.5843952e-001  4.2545313e-002  4.7085009e-001 -1.9342430e-001  3.3931616e-001  4.5620341e-001  3.9032997e-001  6.0295837e-001 -6.9384991e-002  2.2885389e-001  2.8306486e-001 -4.3297688e-001 -1.9071948e-001  3.4755694e-001  2.6788435e-001  2.8341926e-001 -7.7259267e-001  1.4666458e-001 -3.0726628e-001 -5.8035445e-001 -2.3855475e-001  3.0440301e-001 -2.7937802e-001  4.0191683e-001  7.9741149e-001 -3.6506987e-001 -3.6145108e-001 -1.4119343e+000 -1.0654376e-001  5.2576287e-002 -5.2793810e-001 -1.8546181e-001 -1.2037433e+000 -2.5757748e-001 -5.0607846e-001  8.5200135e-001 -6.6570863e-001 -6.8493267e-001 -3.7398537e-001
  7.3011933e-002 -5.1259976e-001 -8.3581227e-002  7.3546966e-002 -7.2820332e-001  4.6886711e-001 -6.0094348e-001 -5.4566977e-002 -8.6740717e-001 -1.8078941e-001  4.3030085e-001  2.2687467e-001 -3.5997773e-001  1.4061896e-001  2.2144281e-001  1.4809384e-001 -2.7155214e-001 -1.4063863e-001  5.4251227e-001 -7.8657497e-001 -7.1384079e-001 -3.5511036e-001 -9.7078483e-001 -5.2265955e-001 -1.3433306e-001 -1.9178134e-001 -5.1043018e-001 -9.3938926e-001 -1.1164999e+000  2.8521326e-001 -9.2982887e-001 -8.2064503e-001 -1.3085154e+000 -8.1146541e-001 -6.2205347e-001 -4.9690529e-001  4.3863330e-001 -3.8782541e-001 -8.0757819e-001 -4.5253915e-001  1.8454774e-001 -2.0057448e-001 -4.9054929e-001 -1.0131510e+000 -8.4258976e-001 -7.4348840e-001 -7.2374169e-001 -3.7724140e-001 -7.2609956e-001 -6.3941892e-001 -6.9978906e-002 -6.9711477e-001 -1.0625283e-001 -8.0342468e-001 -9.4863584e-001 -9.4975461e-001 -5.8542436e-001 -8.7529518e-001 -8.6730137e-001 -1.4064467e+000 -8.3932768e-002 -1.0846374e+000 -5.1321888e-001  1.2174428e+000 -8.3465130e-002 -1.4557883e+000
  2.1613394e-001 -5.7382223e-001 -1.7969063e-001  6.0090910e-001 -3.2350412e-001  8.3893945e-001 -4.2658159e-001  8.6736038e-002 -3.4192576e-001  4.6674293e-001  1.4233154e+000 -1.4950285e-002 -3.0762550e-001  7.8975878e-001  9.4810734e-001  5.8052419e-001  8.5111428e-002  1.0982529e+000  2.0915841e-001  2.7336133e-001 -2.2102095e-001 -2.8868765e-001  6.7692495e-001 -4.4456406e-002 -2.0803509e-002 -9.4241632e-002 -7.3664732e-002 -1.4946750e-001  1.2756205e-001  7.1637587e-001  1.9567308e-001  9.3035170e-002  1.2824375e+000  4.9053213e-001  4.2968242e-001 -1.3414559e-001 -8.4877473e-002  4.0158489e-001 -4.7323165e-001 -1.8324337e-001  6.3146827e-001  2.0971540e-001  2.1000804e-001  9.3720098e-001 -2.4341375e-001 -1.8898478e-001  3.1104849e-001 -3.2872926e-001  8.6569699e-001  7.4834846e-002 -1.9364013e-001 -2.7437061e-002  3.9808619e-001 -2.9507701e-001 -4.5940000e-002  7.1448393e-001  3.9853272e-001 -5.7516255e-001  4.9024345e-002 -2.4631033e-001  3.9683118e-001 -8.4356634e-001 -1.1667275e-001 -5.5957542e-001 -6.2067501e-001  3.9875686e-001
 -6.1182410e-001  5.3757282e-002  1.5611743e-001  5.6382256e-001 -6.8966927e-001  2.9434882e-001 -1.1872088e+000 -6.5678504e-001 -2.3530735e-001 -3.2739470e-001  4.4524517e-001  4.5309646e-001 -1.6969781e-001  7.8024410e-001  1.1337233e+000  8.8367838e-001 -5.5611379e-001 -4.9249008e-001 -5.0924565e-001 -7.4315788e-001 -3.0185211e-001 -3.7273917e-001  5.8593714e-003  1.3868473e-001  4.2366264e-002  1.2628029e-001 -8.8986059e-001 -1.1138343e+000 -7.5173309e-001  1.1488520e+000  8.0596414e-002  7.6638195e-002 -6.8323623e-001 -2.3870824e-001  3.4504838e-002 -7.3245953e-001  6.7119917e-002 -5.5814902e-001 -1.6802079e+000 -1.3308861e+000  2.0521699e-001 -4.2204497e-002  7.4470481e-003 -2.3648628e-001 -7.7932085e-001 -4.9557786e-001 -6.4243947e-001 -4.5383054e-001 -2.0270284e-001 -5.5199375e-001  1.5544155e-002  3.1292828e-001 -6.9040219e-002 -3.8906684e-001 -4.0579239e-001 -6.5634407e-002  4.4532312e-002 -7.9935895e-001 -5.7766893e-002 -7.7326393e-001 -3.9783587e-001 -9.8313641e-001  2.3818662e-001 -3.2205500e-002 -8.9920685e-001 -1.0702651e+000
 -2.3386377e-001 -3.4811154e-001 -8.3373827e-001  3.4233406e-001 -1.0472282e+000  9.1454296e-001 -1.3546622e+000 -3.8772838e-001  1.9680402e-003 -7.8477858e-002  4.6206317e-001 -4.4961029e-001 -1.5967708e-001  3.5317574e-001  3.7567921e-001  2.4628532e-001 -1.9510805e-001 -3.9905238e-002 -6.2872163e-001 -3.2472823e-001 -1.2158287e-001  4.8923657e-002 -2.2652710e-002 -3.7007708e-001 -3.2763963e-001 -8.0963379e-001 -6.7363743e-001 -1.1591612e+000 -6.5827905e-001  5.1017473e-001 -1.1401519e-001  4.7290311e-002 -2.1777787e-001 -8.7840781e-001 -4.6235831e-001 -1.2166834e+000  2.0933823e-001 -9.1746707e-001 -1.6604084e+000 -1.0130088e+000 -1.6814487e-001 -9.5996709e-002 -2.9725184e-001 -1.9324533e-001 -6.2535945e-001 -1.0915118e-001 -4.8436330e-001 -1.9015109e-001  2.3408249e-001 -8.4866397e-001 -3.6579469e-001 -1.0039697e-001 -6.0397061e-001 -1.4369432e-001 -7.1347796e-001 -1.6959849e-001 -3.5126000e-002 -2.9599586e-001 -1.2287046e-001 -1.5369133e+000 -2.8523518e-001 -9.4461061e-001  7.2860131e-002 -1.0706820e+000 -8.8645041e-001 -5.5456633e-001
 -5.7161764e-001 -1.4247175e-001 -5.8004836e-001 -5.0325000e-001  2.4154428e-001 -1.0572141e+000  4.2714632e-002 -8.0900150e-002 -1.7866622e-001 -3.4483373e-001  1.9169987e-001 -9.0970240e-001 -3.5038887e-001 -6.0210486e-001 -4.0728940e-001 -6.2185866e-001 -1.9122475e-001 -4.0960016e-001 -1.3856594e+000 -2.7701926e-001 -1.1543592e+000 -5.4423086e-001  4.9012225e-001 -6.2854629e-001 -1.7949008e-001 -1.9641433e-001 -2.4431728e-001 -1.5494751e-001 -1.0281272e+000 -5.6423781e-001 -1.4600631e-001 -1.2707525e+000  2.7485618e-001 -4.1500119e-003 -9.0638293e-001 -7.8486951e-001 -5.3945831e-001 -1.1049940e+000 -9.6909081e-001 -7.5567327e-001 -3.9310280e-001 -1.0973955e-001 -6.1497411e-001 -5.4512902e-001 -5.0494291e-001 -9.8814660e-001 -1.8118678e-001 -9.6840516e-001 -5.5049343e-001 -9.8778753e-002 -6.4975351e-001 -1.0798372e+000 -7.6080534e-001  1.0709363e-003 -3.2776691e-002 -4.8981933e-001 -1.8858214e-001  2.0125213e-001 -4.1775710e-001 -4.2249281e-001 -1.0900083e+000 -1.1003626e-001  4.6930731e-001  8.2768955e-001 -1.6443945e-001 -1.6733174e-001
  9.5142146e-001 -1.6924781e-001 -2.3248493e-001 -1.5041532e+000 -1.6070601e-001 -1.7838658e-001 -1.2924422e-002  1.7775405e-001  2.2865182e-001 -4.9130734e-001 -3.3776338e-001 -4.3875866e-001  1.4503657e-001 -8.1724756e-001 -5.3383093e-001 -1.7696921e-001 -9.1575298e-001 -1.3640186e+000 -4.4470956e-001 -8.4953200e-001 -4.4773151e-001 -2.8732480e-001 -8.4027180e-001  8.9057386e-002 -5.3691681e-001  2.5471083e-001  3.8143950e-001  1.8208209e-001  7.2177345e-003 -1.7092183e-001  4.1434787e-001  3.9997572e-002 -4.5854761e-001 -9.0178849e-001  2.3080220e-001 -2.8195150e-002  1.7589380e-001 -4.3805945e-001 -4.2749269e-001  8.8416286e-002 -8.5208766e-001 -2.4196848e-001 -1.5600485e+000 -8.6094392e-001 -3.1577543e-001 -2.3841985e-001 -7.7036496e-001 -6.9872574e-001 -7.0618739e-001  2.2294001e-001 -3.9539455e-002 -1.4663737e-001 -2.9043381e-001  1.5990073e-001  4.7542305e-001  2.2007424e-001  3.8509442e-001 -7.1347238e-002  4.1451043e-001  3.4532166e-001 -1.0279356e-001 -1.5827946e-001  5.8337941e-001  2.1728717e+000  5.6369551e-001  2.2688219e-002
 -1.2926857e+000 -2.6711564e-001 -1.3733598e+000 -6.5083264e-001 -9.3084705e-001 -6.5808288e-001 -3.1041206e-001 -2.9126538e-001 -3.2532212e-002 -6.6279146e-001 -9.5202008e-001 -1.1022457e-001 -3.1922843e-003 -6.7536987e-001 -3.4835905e-001 -5.3146784e-001 -1.0865527e+000 -2.2128054e+000 -6.1625445e-001 -9.3871056e-001 -5.8759072e-001 -5.6601784e-001 -1.4445635e+000 -1.7377780e-004 -7.3792480e-001 -6.0224008e-001  4.1989822e-002  8.2343256e-001  6.3275931e-001  8.3707801e-002 -5.7514072e-001 -5.8654186e-001 -1.1309869e+000 -1.1917157e+000 -5.8630441e-001 -4.5496780e-001  1.0970787e-001 -1.0900780e-001 -2.0551300e-001 -1.7959624e-001 -5.3114848e-001  1.6213475e-002  1.0548849e-001 -4.7516528e-001 -3.6356810e-001 -1.2652114e+000 -1.1020436e-001 -7.7331971e-001 -1.1163777e+000 -1.9256285e-001  1.3572552e-001  3.8646982e-001 -2.4850550e-001 -1.5156764e-001  1.2750819e-001 -5.2139530e-001 -7.9259608e-001  7.6764672e-003 -3.5731325e-001 -2.6011178e-001  2.0904033e-001 -6.7655605e-001 -1.5003386e+000 -2.3844158e+000 -7.4628500e-001  3.2331988e-001
  4.1667182e-002 -6.6374225e-001 -1.0353473e+000 -1.2997144e+000 -8.4715302e-001 -8.0826437e-001 -1.0747913e+000 -6.0359567e-001  5.3285549e-002 -5.3011515e-001 -8.4292031e-001 -3.3835957e-001 -6.6171912e-002 -5.1338089e-001 -5.5582449e-001 -3.3740055e-001 -5.5413731e-001 -1.3934910e+000 -5.2007249e-001  8.6868662e-002 -3.7356507e-001  3.6691284e-001  2.3894714e-002 -8.8781506e-002 -6.3426705e-001 -8.5416319e-001 -1.9065076e-001  4.0038729e-001  4.8302232e-001 -1.1307878e+000 -6.3986295e-001 -5.2234203e-001 -7.7074087e-001 -8.3320855e-001 -7.0949838e-001 -1.2807241e+000 -1.1174469e+000  5.1037635e-002  6.9517732e-002 -5.2242616e-001 -7.3873937e-001 -3.3800732e-001 -8.3845559e-001 -1.4697851e+000  2.5126727e-002 -8.2825751e-001  2.4355098e-002  2.1004332e-001 -3.9366444e-001 -1.7624815e-001 -5.6133885e-001 -8.4506946e-001 -1.7527305e-001 -4.5730714e-001 -3.1334600e-001 -5.1387543e-001 -3.0668063e-001 -4.3712252e-001 -6.3663002e-001 -9.4425067e-001 -1.1689139e+000 -6.4585457e-001 -2.0178641e-001  9.6081746e-001  1.6345638e-001  9.1000137e-002
 -2.1142621e+000 -2.6230501e-001 -5.4335892e-001  2.8143582e-001 -7.4284267e-001 -4.1445735e-001 -6.0894636e-001 -4.0259588e-001  4.8543932e-002 -5.8686719e-002 -4.2146288e-001  2.7818963e-001 -9.9805455e-002 -7.7868359e-001 -4.0705050e-001 -1.2716374e-001 -1.4882311e-001 -1.3609587e+000 -6.2799399e-001 -1.9423916e-001 -7.4206713e-001  5.8929833e-001  5.6768085e-001  8.2044968e-001 -1.6481281e-001  5.5722990e-001 -3.1008649e-001  4.4865663e-001  5.6851823e-002 -2.3477948e-001 -2.2185912e-001  3.1175107e-001 -3.6347174e-001 -1.5343791e-001  3.4886865e-001  1.3135307e-001  1.7160758e-001 -5.4658737e-001 -2.9913987e-002 -2.3502919e-001  3.2968512e-001  2.9698209e-001  3.7637446e-001 -1.9489930e-001  8.5250535e-002 -1.0804522e+000  1.9091621e-001 -3.0248697e-001 -5.8793631e-001  2.0138123e-001 -7.3370641e-003  4.3676392e-002 -2.4843954e-001 -1.3275595e-001 -8.4588005e-001  2.7685350e-001 -2.3110807e-001 -3.8178058e-001  4.3472257e-001 -5.9127215e-001 -3.8406214e-001 -1.0209184e+000 -6.7799282e-001 -1.3672993e+000 -5.8509515e-001 -1.1520232e-001
  4.0972431e-001 -2.2939881e-001 -1.4640040e-001  2.0034880e-001  1.7065774e-001 -6.8738852e-001 -1.4008329e-001  1.4928236e-001 -5.8807017e-002 -8.8747115e-002  1.0905916e-001  4.3859724e-001 -1.9588621e-002 -5.0073673e-001 -5.5117289e-001 -8.5804416e-002  2.4398032e-001  4.2402168e-001  3.4775054e-001  5.4762864e-001  3.5203228e-001  3.4145084e-001  7.8736650e-001 -9.3796964e-002  9.7906327e-002 -1.9517144e-001  8.3025130e-001  3.2385114e-001  3.9517153e-001 -1.3507548e-001  3.6427480e-001  1.9047189e-002 -9.8006991e-003 -2.6124811e-001 -1.9048124e-001  3.9749747e-001 -1.0813347e-001  1.2539659e-002  7.6242527e-001  1.2208012e+000 -4.6094538e-001 -1.2990823e-001  1.7483909e-001  3.2362444e-001  3.9546520e-001 -2.6484963e-001  7.9615149e-001  4.9381068e-001  5.3621839e-001  1.0291839e+000 -1.8150679e-001 -5.3447505e-001 -2.3880163e-002 -3.3854186e-001 -5.1591618e-001 -1.7347079e-001 -1.8650094e-001 -1.4120037e-001  3.1153055e-001 -9.4735620e-002 -3.9431725e-001 -2.2511609e-001  6.4932224e-001  2.1061546e-001  3.6291564e-001  8.5340551e-001
 -3.0805684e-001 -2.9920389e-001 -2.9071122e-001 -4.7462095e-001 -6.7386438e-001 -6.4450606e-001 -1.2172261e+000  1.1042012e-001 -2.8932877e-001 -2.8326268e-001 -4.4516403e-001 -3.9649959e-001  1.4747883e-001 -4.9351835e-001  2.2620361e-001 -5.3834091e-002 -8.0033247e-001 -1.3649365e+000 -9.7180896e-001  2.2468918e-001  2.7632574e-001 -1.1442914e-001 -4.5265486e-001  5.5638812e-001 -6.5338152e-001  1.1568979e-001 -8.5657460e-001 -1.8694183e+000 -1.3450119e+000 -4.6751615e-002 -1.0521917e+000 -3.7081975e-001 -1.1335053e+000 -1.4843720e-001 -5.6826174e-001 -7.9495141e-001 -1.7133376e-001 -1.5216157e+000 -1.3008510e+000 -1.4487681e-001 -9.0482565e-002 -3.6709882e-001  9.0221647e-001 -3.3641324e-001  1.0500567e-001 -1.0577095e+000  1.4196089e-003 -1.0144214e+000 -1.1985675e+000 -9.7881977e-002  2.0390335e-002  4.4678081e-001 -5.5136346e-002  3.1100406e-001 -5.3100839e-001  5.3414795e-002 -1.8139216e-001 -1.3059246e-002  4.8664169e-001 -4.5672115e-001 -1.1507532e+000 -3.1128481e-001  5.1291237e-001  2.5017204e-001  1.9498967e-001 -2.8441418e-001
  7.1759794e-001 -1.3644807e+000  9.2950753e-001  1.7227948e-001 -1.0097851e+000 -1.3561444e+000 -9.9895282e-001 -6.5632128e-001 -2.0294520e-001 -2.8804893e-001 -9.0506518e-001 -4.1798900e-001 -2.4104274e-001 -7.2400299e-001 -9.5675761e-001 -1.4823307e-001 -4.3917776e-001 -2.2321110e-001  8.6993644e-002  5.7739017e-001  3.0278724e-001  1.5907806e-002  1.6674500e-001 -9.0307245e-001 -7.3879860e-001 -2.6557736e-001 -1.1308206e+000 -9.8926103e-001 -2.0755108e-001 -6.6937237e-001 -9.6694432e-001 -9.7735908e-001 -7.2693729e-001 -4.1174049e-001 -7.0983598e-001 -3.5740038e-001 -1.1339932e+000 -1.1282582e-001  4.1839372e-001 -4.1056005e-001 -4.4064719e-001 -9.2025851e-001  6.4068385e-001 -8.0943926e-002 -2.4000386e-001 -3.6672930e-001  3.2402337e-001 -7.1209486e-002  1.1201341e-001  5.0029309e-001 -4.1591876e-001 -7.3564325e-001 -3.1031230e-001 -2.6085303e-001  4.5951112e-002 -9.8640234e-002  2.2926250e-001 -5.5403868e-001 -2.0778706e-001 -7.0640109e-001 -9.5233924e-001 -3.3903590e-001 -1.0618355e+000 -9.1099891e-001 -7.4884306e-001  5.7270042e-001
  7.7448184e-002 -2.7302163e-001  5.1225623e-001  8.4522008e-001 -6.1493681e-001 -1.1670072e+000 -1.4539596e-001 -4.0107799e-001 -5.6301210e-001 -3.8375068e-001 -1.7285103e-001  1.2738704e-001 -4.5161875e-001 -7.6276039e-001 -3.4714403e-001 -4.3106270e-001 -6.7657829e-001  2.5605404e-002  7.3293866e-001  2.6827154e-001  7.8976208e-001  3.6621252e-001  5.6942163e-001  3.3318258e-001  3.0046170e-003 -6.4651055e-002 -6.7200390e-001 -1.6437016e-001  1.3315719e-001 -2.0809185e-001 -4.2509046e-001 -1.8956886e-001 -7.1948300e-001 -2.9757517e-001 -3.2785927e-001 -3.6712478e-001 -3.4314703e-001  1.3213473e-001  5.3622822e-001  1.0425394e-001 -1.3905221e-002 -3.6358097e-001  9.9936509e-001 -6.9253653e-002 -1.6219400e-001 -2.0420012e-001  5.9474732e-001  4.6319346e-001  1.1265293e-001  3.2555694e-001  5.9466470e-002 -5.1565257e-002 -4.2952296e-001  2.4929934e-001  5.1649090e-001  2.1826488e-001  7.0117795e-002 -4.4885272e-001 -1.4703329e-002 -6.4507157e-001 -8.5253426e-001 -6.1781014e-001  1.0620561e+000 -8.8317071e-001 -4.7590863e-001  6.4811555e-001
  2.8463164e-002 -3.1801165e-001  8.0523108e-001  1.8161632e+000 -2.1905938e-001 -5.5724475e-001 -9.6964250e-002 -5.7113970e-001 -1.4120193e-001 -1.2531711e-001  4.7804457e-001 -2.6112022e-001 -6.7089364e-002 -3.7710859e-001 -2.5422084e-001  1.0243784e-001  9.8538261e-001  2.0458274e-001  1.1464983e+000  1.3895439e+000  9.1621625e-001  8.6970784e-001  1.8912674e+000  8.3045667e-001  8.4377896e-001  3.4882319e-001 -3.8161690e-001  9.5625514e-001  3.0562133e-001 -9.3197283e-001  3.0724100e-001  5.0336784e-002  6.4332144e-002  1.9377154e-002 -2.1180943e-001 -7.1051772e-001 -1.0283103e+000  2.2013005e-003  1.0388214e+000  2.8379945e-001  3.0262653e-001  4.7178413e-001  1.3906611e+000  1.6172623e+000  7.6314055e-001  5.5430240e-001  1.3144096e+000  4.9495768e-001  7.8389409e-001  1.2959357e+000  1.3311730e-001 -4.5396822e-001 -5.0215394e-001 -5.8321356e-001 -1.5721256e-001  6.7814297e-001  7.9238558e-003 -2.9101175e-002 -2.7866648e-001 -7.3317519e-001 -3.5473508e-001 -1.3902402e-001  1.1841555e+000 -4.2628294e-001 -3.7547044e-001 -2.0332778e-001
 -3.7817971e-001 -1.8356268e-001  3.4330433e-001  3.9148768e-001  5.0662074e-001 -3.3066316e-001 -2.5688288e-001  3.3470260e-001 -1.1066748e-001  3.4793944e-001  6.1492266e-001  4.1407536e-001 -3.5724821e-001  1.2893652e-001 -2.3021487e-001 -5.6573329e-002  3.1041298e-001 -6.7772708e-002  7.2410342e-001  4.1049182e-001  3.9589937e-001  7.4893935e-001  4.0142508e-001  1.0513267e+000  9.1637656e-002  2.9808153e-001 -4.7552711e-001  1.5140504e-001 -3.7370874e-001  1.8918825e-001 -6.5413141e-001 -1.2204018e-001 -6.3596228e-002 -4.2874957e-002 -5.9865822e-001 -3.2768806e-001 -6.9407738e-001 -5.2254796e-001  7.9202499e-002 -7.0655068e-001  2.5622689e-001 -1.6338317e-002  5.0751059e-001 -1.5288593e-001  2.2431302e-001  5.9982153e-001  9.0723382e-001  6.5204404e-002 -3.4259803e-001  5.8486907e-001 -4.7627304e-002 -9.6204576e-002 -8.0651484e-002  1.4345132e-001 -1.4424717e-002  2.5463113e-001 -4.1638598e-001  1.0450164e-001 -1.7163888e-001 -1.3105949e-001  8.8848311e-002 -2.2115174e-001  2.0218732e+000 -2.7518592e-002  2.8664462e-001  5.8479509e-001
  7.8538528e-001 -1.2943021e+000 -7.6706531e-001 -1.1769521e+000 -2.6647379e-001  3.9583494e-003 -3.9386749e-001 -4.2510915e-001 -7.5308343e-001 -9.0450628e-001  2.7729281e-001 -7.4001919e-001 -4.0738200e-001  3.5785077e-001  2.0481112e-001  4.9802135e-001 -1.1349014e+000 -6.1237152e-001 -6.1566465e-001  8.4853748e-002  4.5250297e-001 -3.5964632e-001  6.4934014e-001  2.7219063e+000  1.0137090e-001  8.8435515e-001 -2.8388236e-001 -1.4984289e-001 -5.1651714e-002  1.4114177e-002 -5.7210012e-001  6.3580629e-002  1.1928845e-001 -1.6720191e-001  4.7857443e-001  7.9791587e-002 -8.7155481e-001  4.7890547e-002 -2.0159820e-001 -5.4065165e-001  8.8184198e-001  3.1745359e-001  1.0513247e+000  2.3244654e-001  8.8889118e-001 -1.7948507e-001 -6.9843501e-003  8.7446844e-003  2.6392744e-001  2.0754141e-001 -8.0601799e-002 -2.5688701e-001 -3.1248304e-002 -2.8843853e-001  3.2537260e-001  1.8389543e-001 -1.7393712e-001 -4.0839264e-001  1.3824135e-001 -5.4743650e-001 -1.5899209e+000 -6.5967437e-001  2.8497026e+000  2.1674526e+000  4.7556815e-002  1.4895956e-001
  2.1807608e-001 -6.6830640e-001  3.4769878e-001 -2.9203401e-002 -8.8980036e-002  5.1580243e-001 -9.0014194e-001  2.7022337e-001  4.1588457e-002  7.6581195e-002  9.1755553e-001  3.1815048e-001 -6.7193771e-001 -1.6988286e-001  1.2284089e+000  5.1101654e-001 -1.7346180e-001 -9.5909244e-001 -1.0555835e+000  1.5984938e-001  5.7384487e-001  7.6928581e-001  2.1785916e-001  1.3189667e+000  2.3326761e-001  5.0134354e-001 -3.0176433e-001  2.1789418e-001 -2.6601333e-001  5.6135731e-001 -2.7712390e-001  3.1334814e-002 -2.6323373e-002  6.3677787e-002 -2.2629137e-002  6.9890279e-002  3.4671582e-001 -6.2768720e-001 -5.3894795e-001 -9.6401911e-001  3.6924941e-001  9.2343350e-001 -8.6052314e-001  1.2136618e+000  1.2961648e+000 -3.8800673e-001 -9.4958542e-002  8.3680925e-002  6.7033988e-001  5.3443047e-001  4.1048872e-001  3.9043657e-001 -2.4675694e-001 -7.4949279e-001 -1.1496532e-001  6.8026133e-002  1.9052787e-001  1.1745368e-001  2.9926903e-002 -1.4934567e+000 -3.9102955e-001 -3.8194393e-001  2.1186905e+000  1.8244930e+000 -6.3223694e-001  3.4358934e-001
 -6.1767567e-001  5.6201363e-001 -5.6386212e-001  1.6028994e+000  5.0713132e-001  1.0119424e-001 -6.8862856e-002  1.2573852e-001  6.9831044e-001  4.6986130e-002 -1.6361023e-001 -1.8902992e-001  1.1178811e-001  6.8811152e-002 -2.5405698e-002 -1.7762237e-001  7.6308033e-001 -8.4455775e-001  3.5642517e-001  5.7811167e-001  3.5484334e-001 -2.2994544e-001  3.0410128e-001 -4.0182290e-001 -7.8125728e-002  3.6274505e-001  1.1608625e-001 -3.8976659e-001 -4.4176060e-001  1.8745517e-001  9.4076710e-001 -7.6385822e-002  4.3959919e-001  4.4555025e-001  2.3865302e-001  1.0211452e+000  3.3319913e-001 -3.8246661e-001 -7.0505235e-001 -2.5073692e-001  4.7364547e-001  1.4920275e-001  7.3051383e-001  8.0974187e-001  1.9184852e-002  4.8827098e-001  7.6594136e-001 -6.9880247e-002  5.0128145e-001  2.8322027e-001 -8.8897911e-002  8.0139770e-002 -5.2724388e-001 -1.3162125e-001 -2.5858686e-001 -6.6039099e-002 -1.6124011e-001  3.2196676e-001  2.7159691e-001 -3.6458681e-001  3.8923191e-001  3.1162940e-001 -2.4381637e-001 -1.6617040e-001  3.0214634e-001 -1.4162768e-002
  6.8050194e-001 -4.5320291e-001 -9.7218139e-001 -1.1623737e+000 -2.8378212e-002  1.6529266e+000 -7.2486484e-001 -1.3546754e-001 -6.2817932e-001 -7.8741103e-001 -6.6880437e-001 -7.5458533e-001 -7.3058032e-001  3.5815117e-001 -7.7003790e-001 -2.8891509e-001  5.5284141e-001 -5.7891021e-001 -4.0322937e-001 -4.1081751e-001 -2.8621595e-001 -1.5387434e-001  6.5843735e-002 -7.4193438e-001  9.0255199e-003 -4.3662472e-001  2.3349405e-001  9.0666401e-002 -3.3160863e-001 -8.5410444e-001 -7.2436225e-001 -4.6814096e-001 -3.4666564e-001 -1.3223825e-001 -3.3743539e-001 -4.5532318e-001  4.2001837e-001 -7.2921233e-001 -4.5016950e-001  5.1087874e-001 -1.3815860e-001  8.4348104e-003 -1.1811370e+000  1.3717767e-001  1.3003455e-003 -1.1972502e+000 -7.8350252e-001 -8.6534890e-001 -9.0052347e-001 -2.6859869e-001 -1.0515882e-001 -3.7437496e-002 -5.0145009e-001 -1.1369084e+000 -1.1973797e+000 -1.5054034e-001 -5.2792853e-001 -5.7922612e-001 -6.3934167e-002 -8.3934706e-001  1.6373231e+000  4.8267622e-001 -8.1547322e-001  8.8860057e-001 -5.6206105e-001 -6.3829359e-002
 -1.7973542e+000 -8.8078860e-001  9.7866312e-002 -2.1511490e-001 -7.3874361e-001 -2.6288833e-002 -1.8008166e+000 -1.2209763e+000 -2.9618806e-001 -1.2948949e+000 -8.6489620e-002 -2.6808734e-001 -6.0605619e-001 -1.2097961e-001 -1.6253067e-001 -4.0352345e-002 -5.4670437e-001 -1.9151038e+000 -1.0196150e+000 -4.6283459e-001  4.2284958e-002 -4.3074343e-001 -7.0177131e-001 -8.2989955e-001 -6.0898749e-001  1.7682212e-001 -4.5557822e-001 -4.6610091e-001 -6.6069078e-001 -1.2406912e+000 -6.3179412e-002 -4.8508920e-001 -2.5529136e-001 -1.2502084e-001 -7.7306462e-001 -5.4119966e-002 -3.9792257e-001 -7.7694435e-001 -5.0246595e-001 -4.5087990e-001 -6.4911130e-001 -7.7728475e-001 -7.5792259e-001 -6.9097051e-001 -3.7963048e-001  1.6335904e-001 -1.0849244e+000 -6.7276763e-001 -8.0580044e-001 -1.1528767e+000 -7.5571708e-001 -3.4960871e-001 -5.9476141e-001 -6.1389824e-001 -1.7355539e+000 -1.0104888e+000 -1.2007730e+000 -5.4433975e-001 -1.3619002e+000 -1.4355431e+000 -5.0598596e-001 -6.4244341e-001 -2.0245770e-001  1.0081188e+000 -1.1318386e+000  2.5936983e-002
 -6.0462016e-001  3.1023250e-001  1.2303638e+000 -4.4172497e-001 -1.8726658e-001 -7.8674211e-001 -1.4307725e-001 -4.6615346e-001 -4.3782051e-002  7.1169588e-001 -1.5625574e-001  6.1003934e-001  4.6936693e-001  1.4421417e-001 -5.3024728e-001  2.1384994e-001  1.2149334e+000  3.9417016e-001  1.0863002e+000  6.3078583e-001 -1.3395417e-002  5.4060998e-001  4.8321774e-001 -6.9943635e-001  4.9390467e-001 -8.2270226e-001  1.5154066e+000  1.7557368e+000  1.8962478e+000  9.0046594e-001  1.4150494e+000  1.2729620e+000  1.0094243e+000  7.6219555e-001  1.3264564e+000  1.1080272e+000  8.1430633e-001  1.4859760e+000  1.0345626e+000  8.3539725e-001  3.2568758e-001  3.4145254e-001  5.0356865e-001  4.2796072e-001  3.0810450e-002  1.1887098e+000  1.0057030e+000  5.0574545e-002  2.4977088e-001  3.8226380e-001 -4.0991712e-002  4.4478602e-002  1.3650070e-001  3.6038054e-001  5.1562973e-001  4.9279821e-001  1.5022292e-001  1.2690447e-002 -4.4947869e-001  9.3252922e-002  1.6559166e-001 -9.1590738e-002  1.0226218e+000  1.2679819e+000  5.0826715e-002  1.5478531e+000
  2.0548908e-001  4.3278751e-001  6.8367746e-001 -7.6588836e-001  6.1949177e-002 -4.3178877e-001 -6.9411096e-002  2.1205737e-002 -3.8678936e-001  2.8917500e-001  7.4638466e-002  1.1759766e+000  4.0467046e-001  4.2013948e-001 -1.5444673e-001  2.6172891e-001  9.0305054e-001 -5.0154138e-001 -1.2078857e-002 -2.0409914e-001  4.4685282e-001  2.0072813e-001 -5.8934000e-001 -9.1670912e-001 -1.2731750e-001 -6.9103890e-001  3.1100054e-001  1.8690929e-002  1.1570433e-001  4.2112087e-001  1.3966427e-001  4.3747813e-001  4.2951435e-001  3.1864903e-001  7.3892258e-001  2.8190354e-001  9.3627927e-001  1.4887514e-001  1.6218672e-002 -6.5862600e-002 -2.8016833e-001 -1.2141204e-002 -3.3907009e-002 -2.8451305e-001 -2.6942333e-001 -2.7831843e-001  3.7873915e-001 -3.1086415e-001 -3.5930667e-001  2.8235713e-001  5.1747591e-001  3.4090094e-001  5.1928333e-001  4.4587922e-001  1.2561307e-001  1.1361136e-001 -1.3501648e-001 -3.2174630e-001  6.3877397e-002  7.5829704e-002 -1.6805099e-001 -2.5333775e-001 -9.5884781e-001 -1.3611610e-001 -4.9094239e-001 -2.1506710e-001
 -2.9709920e-001  4.8516611e-001  1.1063412e+000 -1.0181072e+000  2.6599003e-001 -3.1340058e-001 -5.8593748e-001 -1.9396894e-001 -7.4946853e-001 -1.7781018e-001 -3.7792757e-001  2.9459689e-001 -2.6493730e-001  5.3707835e-001 -3.1767992e-001 -2.0321813e-001  6.7716842e-001 -4.2117573e-001 -8.8022630e-002 -1.0947960e-001 -7.3458743e-001 -3.3679748e-003 -3.4682935e-003 -1.1926504e+000 -5.0451066e-002 -6.4798995e-001  7.8890340e-002 -2.0954640e-002 -6.5193369e-001 -3.6062497e-001 -6.5035088e-001 -5.0093561e-001 -1.0449276e+000 -3.8893556e-001 -5.6903105e-001 -5.3606554e-001 -1.5559083e-001 -5.2628915e-001 -4.7220966e-001 -3.6037213e-001 -3.6601060e-001 -4.1212927e-001 -2.4863660e-001  3.2104821e-001 -1.2855522e-001  2.8252404e-001  2.0561248e-001 -8.1508051e-001 -4.9712970e-001  5.2727683e-001  5.9256662e-001 -1.9551869e-001  1.2653587e-001 -9.5852693e-002  9.6225241e-001 -6.3484555e-001 -4.6289168e-001  5.6330823e-003 -4.2619530e-001 -4.4490860e-001  6.0689500e-001 -3.5136995e-001 -8.5487057e-001  3.2872316e-001  1.0476300e-001  6.3535145e-001
  3.9760307e-001 -8.4302928e-001  5.0654476e-001  4.2568106e-001  1.9695444e-001 -6.5783360e-001 -7.4740444e-002 -1.8469316e-001  5.0188604e-002  3.2078571e-001 -6.8181637e-001 -4.4529960e-001  1.8962159e-001  2.8587795e-001 -1.0182546e-002 -6.9115822e-002  8.2689243e-001 -4.5851497e-001  5.0608487e-001 -3.9553831e-002 -2.9136428e-002  6.0720618e-001  6.0972926e-002 -2.4582816e-001  1.3487895e-002 -8.1382834e-001  6.5732703e-001  1.0339750e+000  5.0794184e-001 -9.0527925e-001  2.0210447e-001 -3.6317186e-001 -2.4911595e-001  5.6016445e-001 -3.5802013e-001  1.8853420e-001 -9.1444946e-001  7.2109892e-002  7.8415461e-001  5.5270567e-001 -3.1503448e-001 -3.6313308e-002  3.3452491e-001 -1.9345165e-001 -7.5684801e-002  3.2598677e-001  3.3543607e-001 -1.0691122e-001  2.5218233e-002  2.9193870e-001  1.4048176e-001 -2.4698227e-001  4.0983664e-002  3.5739966e-001 -2.4554323e-001 -3.3175517e-001 -2.2785660e-001  2.4109162e-001 -1.2583093e-001 -2.7316098e-001 -6.7413382e-001  1.0616269e-001 -3.5129969e-001 -6.5156280e-001 -5.2870957e-002 -1.5988694e-001
 -5.0153708e-001  2.0748870e-001 -1.1166897e+000  1.9523227e-001  2.8826588e-001  2.6532468e-001 -1.3568162e-001  2.6497160e-001 -6.3815785e-002  1.7665421e-002 -4.4560806e-001  4.9957634e-001 -3.3512568e-001  1.5016790e-001  5.8839163e-001 -2.5784021e-002  7.9906240e-001  2.0920791e-001 -2.3191256e-001 -1.6950443e-001  4.4138965e-002  2.2761251e-001 -3.7038251e-002 -5.3790836e-001 -1.1267251e-001 -6.1256170e-001 -1.8318581e-001 -5.4556879e-001 -5.2283840e-001 -4.4186447e-001  5.1218649e-001 -5.1579752e-001  2.5688298e-001  3.6587567e-001 -1.9102965e-001  3.8616849e-001 -1.1591403e+000 -3.3950623e-001 -3.1246985e-001  3.0375235e-001  4.8878467e-001 -1.1237769e-001  1.3166946e-001  6.4638288e-001  3.3421184e-001  3.5534805e-001  3.9091561e-001 -8.2922265e-002 -4.6113658e-001  1.5834305e-001  2.6739523e-001 -4.2961403e-003  2.5524058e-001  2.7334063e-001 -1.9134909e-001 -4.7636400e-001 -1.8424930e-002  2.9243256e-001 -2.8324015e-001  3.9494998e-001  6.7747277e-001  5.2033754e-001  3.4999841e-001 -1.1993957e+000  2.9337252e-001  6.8799018e-001
  4.8546176e-001  8.6041231e-001 -4.0165383e-001  8.1301524e-002 -2.3099205e-001  5.0267075e-001 -1.5168044e-001 -8.3454848e-002  4.1586274e-001 -1.1006511e-001  2.9448233e-001 -3.9805883e-001 -3.3093797e-001 -1.9753797e-001  5.3342880e-001 -3.5414527e-001 -4.4690442e-001 -3.5641081e-001 -1.0836279e+000 -2.7285551e-001  1.3726836e-002 -2.1455572e-001 -1.2069044e+000  2.6811075e-001 -2.2972406e-001  4.9523387e-003 -1.5103334e+000 -1.3173013e+000 -1.8893541e+000  2.6282353e-002 -3.5396696e-001 -4.2461458e-001 -7.9911289e-001 -9.1299585e-001 -4.7040165e-001  2.4715136e-001  1.7709869e-001 -1.6626770e+000 -1.4598630e+000 -1.4683826e+000  7.1028588e-002  2.6493285e-002 -3.9221369e-001 -1.1981594e+000  3.0508397e-003 -5.2558270e-001 -2.7092116e-001 -6.4947345e-001 -4.8167368e-001  1.3184498e-001  5.5965952e-001 -1.3649067e-001  1.6735558e-001  1.9897567e-001 -1.0123678e+000 -2.4665147e-001  3.3553483e-001 -1.4531557e-001 -5.2038469e-001 -3.1077528e-001  1.2511222e+000 -4.9904708e-001  1.0985184e+000  2.7578340e-003  7.1580251e-001  1.2781721e-001
  6.8185808e-001  6.9996436e-001  3.9992464e-001  2.0849737e+000  1.6953214e-001  1.8383703e+000  2.6728428e-001  4.0773051e-001  8.5798784e-002  8.6099161e-001  3.1339331e-002  2.7515176e-001  3.2066894e-001  3.1034169e-001 -5.2014521e-003 -2.7067187e-001 -6.3766527e-002  5.0323580e-001  1.0429683e+000  3.8849653e-003 -1.7351143e-001  6.4907754e-001  4.6623601e-001  7.2210074e-001  3.3222159e-001  4.0802417e-001  5.5806324e-001  4.5388724e-001  4.4708113e-001  4.2286332e-001  9.4475077e-001 -6.6750994e-003  1.8775436e-001 -7.7414306e-002 -4.5125187e-001  4.3793290e-001 -1.3307073e-001  3.6871850e-001  1.8154520e-001 -5.7271880e-001  7.2579621e-001 -1.2378603e-001  1.0216929e+000  2.3446298e-001 -1.7898551e-001  1.2596872e+000  8.9989440e-002  7.9174778e-001  1.4235531e-001 -5.1543591e-001  5.0269265e-001 -5.6922317e-003  1.5139940e-001  6.4875772e-001  2.6758363e-001 -9.9710280e-002  3.2073267e-001  5.1152259e-002 -1.9300065e-001 -1.2544277e-001  1.8412001e+000 -2.9615408e-002 -1.1112085e+000 -1.0412074e+000  3.0442061e-001  3.6885189e-001
 -5.5283617e-001 -3.9692313e-001  4.4294095e-001  1.0203037e+000 -2.3915397e-002  5.0621064e-001  4.8393810e-001  4.2003782e-001  5.2095008e-001  4.5833665e-001 -1.1646837e-002  4.2879220e-001  7.6737196e-001  9.2967724e-001  4.3794779e-001  1.6146231e-001  4.3642232e-001  7.8128490e-001 -2.2476276e-001 -3.8869373e-001 -1.0234724e-002  7.9641023e-002  2.2903321e-001 -1.8959823e-001  1.6020746e-001 -3.4302416e-001  2.9732506e-002  7.8056680e-002  2.8706458e-001  6.0559239e-001 -3.9402066e-001  1.6834273e-001  3.3912682e-001  6.9599955e-001 -4.7759061e-001 -9.0496785e-001  6.8889367e-002 -1.0673591e-001 -1.2875747e-001  2.3847493e-001  1.2471883e-001  5.6524249e-002  3.8208446e-001  1.0789692e-001  2.3500173e-002  4.3818686e-001 -1.5500670e-001 -8.2544024e-002  4.6675302e-001 -2.4585593e-001  7.2856341e-002  4.4840693e-001  9.4337612e-001  7.3273724e-001  4.8723499e-001  7.9258546e-001 -1.6628916e-001  6.0787906e-001  1.5313347e-001  4.8978119e-001  1.6363799e+000 -8.5634514e-002 -1.5671674e-001 -8.6421993e-002 -3.7343633e-001 -4.8249529e-001
  4.2778598e-001 -3.9498626e-001  1.0209755e-001 -4.2061958e-001 -1.2207606e-001 -5.6122572e-001  1.7544666e-001  1.8768728e-001  4.4244903e-002  3.7561861e-001  7.0084606e-004 -6.0929700e-001  2.4846534e-001  4.7293327e-002 -4.9405343e-003 -1.2453546e-001  1.5804124e-001  9.3066964e-001 -3.0366031e-001  1.5014452e-001  9.5808076e-002  3.0993866e-001  5.0530793e-001  7.0225264e-002  2.4785093e-001  8.1410160e-002 -5.6143673e-001 -5.0539417e-001  2.6163479e-001 -1.5099706e-001 -8.9711293e-001  2.1700852e-001 -8.6865036e-002 -4.3726580e-001 -1.9865065e-002 -6.6151397e-001 -3.6837468e-001  3.4983400e-001 -8.3041666e-003 -3.1475680e-001 -4.7660271e-001 -2.1943360e-001 -2.8835137e-001  5.0245585e-001 -3.1259193e-001  9.8255920e-002  2.3164558e-001 -2.5037957e-002 -3.5304193e-002 -3.3688777e-001 -4.1806203e-001  1.9447612e-001 -1.6631964e-001  4.2938853e-002 -5.0843448e-001  8.6164677e-002  2.2160930e-001  3.5660446e-001  6.4355740e-001  1.8499104e-001 -2.0696867e-001  3.5423177e-001  4.8838456e-001 -4.8649853e-001  7.9744452e-002 -5.3641392e-001
 -6.4428037e-001  2.0269890e-001 -4.4662979e-001 -2.4931603e-002  4.7556569e-002 -3.8041041e-003 -6.3562898e-001 -3.8942755e-001  9.7875298e-002  6.7579515e-002 -1.8169308e-002  4.0244953e-002  1.5683779e-001  1.5597127e-002  2.9383833e-001  1.8066215e-002 -3.4461892e-001  2.7517619e-001 -1.4206480e-001  8.0538538e-002  8.6407535e-001 -3.0117645e-001  4.8397139e-001 -2.4586810e-001  8.4987700e-002 -3.8782341e-001 -3.8739735e-001 -9.8220851e-001 -3.8972042e-001  4.4293395e-001 -5.8322249e-001 -1.8056429e-001  6.5220378e-002 -2.3422075e-001 -4.2279216e-001 -3.3666546e-001 -1.1594715e-001 -6.6615809e-002 -5.9456653e-001 -6.0493743e-001 -2.3229742e-001 -1.0486206e-001 -4.8670552e-001 -7.0230432e-001 -2.9027060e-001  3.1033826e-001  3.1919289e-001 -9.7700067e-003  3.3607837e-001 -3.2828085e-001 -2.4491101e-001 -7.6920587e-002  2.2773150e-001  3.6503685e-001 -1.1607388e+000  7.9874165e-002  3.6085219e-001 -1.2251975e-001 -1.7433024e-001  1.6231078e-001  2.6837446e-001 -7.7342991e-002 -7.0584571e-001 -5.5659858e-001  9.1401065e-002 -1.0507374e-001
 -5.3535766e-002 -8.6695987e-002 -4.8880968e-001  1.9757160e-001 -2.5347123e-001 -2.8144604e-002  2.6957573e-002 -2.4797939e-001  2.1295899e-002 -1.8019917e-001 -4.0271282e-001  2.5032021e-001 -4.9504822e-001 -3.6742555e-001  2.2996104e-001 -5.5766371e-001 -4.7041818e-001 -9.3730410e-002  5.6251290e-002 -2.6571284e-001  3.2357753e-001 -3.1873236e-001 -5.8756737e-001 -1.4550581e-001 -3.3067182e-001 -3.1501492e-001 -3.6907247e-001 -7.0816865e-001 -2.9060709e-001 -4.5071975e-001 -2.0394730e-001 -1.3595564e-001 -3.4305738e-001  1.9813488e-001 -2.0273511e-001  3.5134409e-001  1.9132395e-001 -3.3811013e-001 -2.0237159e-001 -5.6935734e-001 -1.5790495e-001 -3.0541387e-001  1.0267236e-001 -5.7134336e-001 -7.2151748e-001 -3.7696532e-001 -8.7162556e-001 -5.9867525e-002  3.6995596e-001 -8.4921843e-001 -1.3520011e-001 -2.3624948e-001 -3.0842707e-002 -1.6842336e-001  8.3452171e-001 -1.1484973e-002 -2.1864595e-001 -2.4292779e-001 -3.3436521e-001  2.8417628e-001 -4.0577048e-001 -2.8806830e-001 -6.1498157e-001  3.0900373e-001  1.3573652e-001 -4.8462597e-001
 -5.4423363e-001 -1.6962431e-003 -2.4182998e-001  6.2591305e-001 -1.1486504e-001 -7.2058815e-001  4.7613661e-002  3.3480028e-001 -6.3795933e-002 -3.7280656e-001 -2.0478452e-001  8.1663148e-002  3.6014755e-002  2.9831376e-002  3.6914732e-001 -3.0135396e-001 -1.4608249e-001 -5.6733482e-001 -8.7964403e-002 -7.7539057e-001 -1.4028196e+000 -2.4862969e-001  2.5316362e-001 -5.9844047e-001 -6.0762463e-001  1.9881117e-001 -5.5648005e-001 -6.9046051e-001 -5.0862623e-001  1.4636728e-001  8.6401245e-002 -3.7078490e-001  9.1907947e-001  5.2580744e-001 -1.9830604e-001 -4.6180663e-001 -7.6761773e-002 -2.8020662e-001 -1.1502330e+000 -1.0196605e+000  8.8578121e-002 -3.1370079e-001 -4.5283887e-001 -1.0618846e-001 -4.7642404e-001  1.8439899e-001 -3.1470130e-001  9.7471774e-002  2.7488225e-001 -3.4177791e-001 -2.5631457e-001 -1.9780018e-001 -6.4525743e-001 -1.8762829e-001  6.9091104e-002 -1.1699139e-001  3.0189998e-001 -5.5359925e-002  8.8448182e-002  1.0114066e-001 -1.8036239e+000 -4.7353957e-001  6.0617449e-002  1.2308780e-001 -4.5668350e-001 -6.0361803e-001
  5.8208664e-001  3.8108717e-002  1.6225303e-001  1.7391900e+000 -3.3702515e-001 -5.7588402e-002  4.0665233e-001  3.9423610e-001 -1.7590373e-001  2.6916900e-001  3.3124413e-001 -1.1918936e-002 -1.3214079e-002 -5.3140963e-001 -3.8822337e-002  3.9284105e-001  2.2061618e-001  4.7418132e-001  2.3778576e-001  5.1233018e-002 -7.7688955e-001  9.3092008e-001  4.3159977e-001 -1.8708247e-001  2.0923149e-001  1.7202922e-001  2.8302447e-001  3.9869269e-001  4.7163501e-001  2.8782514e-001  5.4550475e-001  1.2586684e-001  3.5012470e-001 -3.7540902e-001  1.9516242e-001 -4.6682023e-002 -1.2719045e-002  8.2269703e-001  2.4069477e-001  4.1332283e-001  6.3755658e-001  1.4778216e-001  1.1332461e+000  4.9277571e-003 -1.2985147e-001  8.7085058e-001  4.6923130e-001  2.1408424e-001 -2.0961944e-001  2.9820239e-001 -3.2143174e-001 -1.7213011e-001  2.3210325e-001  2.5865652e-002 -2.3116857e-001 -8.0895770e-002  5.0388149e-001  5.6871284e-002  1.5929810e-001  7.4113904e-002 -9.2156858e-001 -2.7428690e-001  1.6377591e+000 -1.6161237e+000 -5.7609109e-001 -1.4361069e-002
  3.7930514e-001 -2.0713302e-002 -4.5129790e-001 -2.3523141e-002 -3.2149251e-001 -3.6033302e-001 -7.0369969e-001  2.2041940e-001  2.2320497e-001  7.2746031e-002 -1.1455133e-001  1.6859290e-001  2.5714440e-001 -5.4106491e-001 -6.0502266e-001  2.7523610e-002  4.0196955e-001 -3.9332129e-002 -7.2216076e-001  1.2695124e-001  8.8462429e-002  6.3872011e-002  2.7155171e-001  5.1174462e-001  1.0066310e-001 -3.6138059e-001 -1.9537727e-003  6.7343622e-002  4.5076792e-001 -3.7107064e-001  2.5358233e-001 -1.9277466e-001  9.5746629e-001  3.6146443e-001 -1.8083776e-001  7.1244950e-001 -6.6428856e-001  4.2710864e-001  3.8487982e-001  2.7257598e-001 -2.9539311e-001 -3.3815067e-002 -3.4713263e-001 -1.3764857e-001  4.8219600e-002 -3.3798480e-001  2.8987959e-001  5.0158136e-002  3.0391724e-001 -1.6466220e-001 -3.9254604e-001 -6.7799786e-001 -6.4342041e-002  1.6127294e-001  3.5755394e-001  4.9036087e-001  2.7189367e-001  1.5836753e-001  1.0319898e-003 -5.1864586e-001 -1.1946550e-001  4.5217668e-002  1.0522462e+000  8.5458690e-001 -1.1054332e-002  5.9167767e-001
  9.5700180e-001 -6.2693656e-001 -1.1779014e+000 -1.7898434e+000 -8.0924463e-002  1.0084148e-001 -7.6139552e-001 -2.0210265e-001  1.8056107e-001 -7.7155611e-001  8.6775056e-001  9.2724944e-001 -4.1457496e-001 -2.2027068e-001  1.1992715e-001  3.4952508e-001 -1.8528419e-001 -1.0622546e+000 -1.2535918e+000  3.9221640e-002  1.0453497e+000 -1.5027105e-003 -2.1852894e-001  1.7466925e+000  7.5556873e-001  9.6336351e-001 -6.0206186e-001  7.5686148e-002  7.4624911e-002 -1.1856930e-001  5.4177915e-002  1.3955324e-001 -1.3732999e-001  5.8346269e-001  3.3229508e-001  4.9413650e-001 -2.5476433e-001 -3.8972368e-002  8.0971051e-002  4.4259416e-002 -2.1165456e-002  8.0598345e-001 -1.8646254e+000  1.9188713e-001  1.2735491e+000 -2.1077312e+000 -9.0033816e-001 -2.4825216e-001  8.4315792e-002 -1.8230698e-001 -2.3326601e-001 -4.5511508e-001 -1.2745792e-001 -6.0302267e-001 -7.2275894e-001  2.8422226e-001  2.0242945e-002 -3.0565505e-001 -3.1460585e-001 -6.3905115e-001 -2.5793250e-001 -1.8209542e-001  3.1790268e-002  1.5522435e+000  7.9330616e-003  1.6747306e-001
  1.2333462e+000  2.6960731e-001  1.5053094e-001  4.3859380e-001 -8.3901608e-003  4.8901102e-001  4.4945768e-001  2.0852945e-001  2.2367177e-002 -1.9357278e-001  1.6180833e-001 -1.1397879e+000 -5.0033952e-001  1.5590399e-001  1.6102128e-001  7.3255565e-001  9.1354015e-001  3.1204767e-001  5.0038444e-001  4.3618212e-001  4.3192113e-002 -6.8987860e-001 -8.3412849e-001 -7.7238777e-001  5.2366825e-003 -2.6999478e-001 -9.5598677e-002  1.6897022e-002 -1.9676657e-001  7.5902431e-001  6.3424213e-001  5.6087566e-001  7.4572835e-001  4.4852895e-001  5.4747834e-001  1.7874139e-002  1.0181576e+000  6.8142008e-002  4.2091846e-002 -4.3545164e-001 -1.5383329e+000 -2.6189112e-001 -1.5968534e+000  4.8085570e-001  7.8061225e-003 -4.9672064e-001 -8.7970955e-001  3.7837454e-001  2.5246071e-001  6.3213082e-001  1.1790861e+000  5.2424435e-001 -9.8156411e-002 -1.2634752e-001 -1.1845736e-001  4.4842925e-001 -5.4784905e-002 -2.1711678e-001  1.4744704e-001 -5.8652287e-002  5.2644161e-001  1.9324723e-001 -4.8817738e-001  1.4732060e-001  3.5149082e-001  1.3134232e-002
 -3.3528101e-001  4.7160429e-001 -5.7294729e-001  8.0969524e-001 -3.4732920e-001  2.8073123e-001 -3.5242838e-001  2.1999895e-001 -1.4503477e-001  7.3976559e-002  3.8771067e-001 -9.7013628e-002  3.7546639e-001  1.2944098e-001  2.5617298e-001  6.2596136e-001  1.2483042e+000  1.8173975e-001 -1.9391369e-002  5.7947556e-001  1.2213605e+000 -5.3403634e-001  5.6138640e-001 -3.0153157e-002  9.4191274e-001  1.8135282e-001  1.4433585e-001  3.8287105e-001  6.3571353e-001  6.3019766e-002  5.4764757e-001  1.3736088e+000  1.1332555e+000  5.2538675e-001  1.1554316e+000  1.2523686e+000  7.0635471e-001  6.1355097e-001  4.2776919e-001 -7.9512728e-002 -9.3527581e-001  4.8516773e-001 -5.7444157e-001  1.6589976e-002 -3.2137087e-001  1.2117943e+000 -4.9971725e-002 -4.2038178e-001 -1.1739277e-001  5.3492561e-001  6.0546318e-001  1.0228971e+000  5.3313526e-001  3.5071504e-001  8.0764732e-001 -8.3519502e-002 -1.3033519e-002  4.7751281e-001  7.5634184e-001 -7.6476929e-001 -5.8933010e-001  1.9693674e-001 -5.1758610e-001 -4.4587806e-001  1.1044605e+000  8.4688334e-001
 -9.8780454e-002  5.0383139e-001 -8.3146530e-001 -3.8360786e-001  7.8162945e-001 -5.5631248e-001 -7.7188395e-001  3.0914302e-001  2.0722012e-001  6.7209253e-001 -1.1913004e-003  1.6202835e-001 -5.5828051e-002  5.0372915e-001 -1.5752999e-001  1.9545173e-001  3.4344611e-001  1.3297073e-001  2.8331981e-001  5.9943418e-001  1.4600841e+000  2.1086617e-001  7.9603758e-001 -7.8724342e-001  6.0596771e-001 -6.8758873e-001  7.8678932e-001  8.4694246e-001  1.1324706e+000  5.7605891e-001  9.5306827e-001  5.8049128e-001  3.4659446e-001 -2.5906456e-001  1.8997354e-001  3.0741486e-001  1.3644503e-001  7.6849343e-001  7.7378029e-001  5.4700143e-001 -5.4190486e-001  5.6319766e-001  5.3947552e-001  1.6174757e+000 -5.9794142e-002  6.6726454e-001 -6.7541823e-002  2.6021495e-001  3.9930831e-001  8.4129317e-001 -1.9776235e-001 -1.9634419e-001  6.4838162e-002 -4.4647597e-001  6.3077582e-001 -2.7676642e-001  6.9942353e-002 -3.9467996e-001  7.1505626e-002 -8.8771863e-001  4.7100570e-001  5.4419741e-001 -1.6124898e+000 -8.3874023e-001  6.2101324e-001  1.1261568e+000
  3.9902558e-001 -3.0782966e-001  7.5608504e-001 -4.5396391e-002  6.2686724e-001 -1.0678904e+000 -3.3329210e-001  2.3538960e-001  6.3996436e-003  4.4621357e-001  4.7302153e-001  1.1313093e+000 -3.5288697e-001  4.3824283e-001 -1.0801043e+000 -1.8653324e-001  1.0097000e+000  6.0902956e-001  2.0510556e+000  7.6046857e-001  2.2921982e+000  3.2017709e-001  7.6148078e-001 -5.7283991e-001  7.9232204e-001 -2.3451677e-001  7.3062522e-001  8.4206497e-001  7.8796493e-001 -7.6096444e-001 -2.6770986e-001 -1.0100526e-001 -4.8059241e-001  8.5265903e-002 -6.4932101e-001  2.7292645e-002 -8.1288334e-001  3.2047960e-001  8.3181284e-001  9.4045550e-001 -1.7618229e-001  2.5177055e-001 -6.6506660e-002  4.3891741e-001  3.3434126e-003  8.5784078e-001  2.8314378e-001  1.0615661e+000  1.1114147e+000  6.6598713e-001 -3.4666040e-001 -8.5300423e-001  2.9282685e-001 -7.0485579e-003  1.1607067e-001  1.7309509e-001 -2.3713656e-001 -1.6729733e-001 -3.3662644e-001 -2.9386641e-001 -2.3815095e-001  8.9613248e-002 -7.7610164e-001  7.4369638e-001  4.8843778e-002  1.2910494e+000
 -4.4113004e-001 -1.0877686e+000  3.7467411e-001  7.8979405e-001 -1.6744828e-001 -1.8664144e-001 -6.8410828e-001 -3.0845151e-001 -2.2366357e-001 -4.3088547e-002 -8.6670899e-002  1.5086973e-001 -5.9880972e-001  9.2023680e-002 -7.7052667e-001 -1.1060718e-001  2.5005406e-001 -8.2791214e-001  6.7131197e-001 -1.6136883e-001  6.3147941e-001  6.8490641e-002  5.0288639e-001 -4.2227280e-001  5.0243484e-001 -2.6482202e-001 -2.5722008e-001  6.1091627e-001  2.9615578e-001 -6.3189728e-001 -3.0000796e-001 -8.2972393e-001 -9.2948604e-001 -6.9752130e-001 -1.0202530e+000 -7.9593891e-001 -6.1269704e-001 -6.6910995e-001 -2.5309899e-001 -3.6442963e-002 -3.0150945e-001  2.0011901e-001 -4.0635889e-001 -1.1394987e+000  2.9839245e-001  1.8107060e+000 -3.2766567e-001  5.5936953e-001 -3.2890910e-001 -2.0789701e-001 -2.4840794e-003 -7.7541697e-001 -2.2617847e-001 -4.1880556e-001  1.7306346e-001  8.6160209e-003 -7.1334041e-001 -7.8294020e-001 -7.4898398e-001 -1.0817979e+000  1.4255656e-001 -1.3239644e-001 -1.1489647e+000 -1.1169224e+000 -1.2340002e+000  1.4127409e-001
  4.0522986e-001 -8.1213005e-001  1.0627223e+000 -1.5346719e-001  3.2584023e-001  2.7746208e-001  8.3666408e-002  5.3692205e-002  2.3356239e-002  1.9648847e-002 -1.2929075e+000 -2.7436083e-001 -5.4439867e-001 -4.4220849e-001 -1.3588416e+000 -2.9357681e-001  3.0550256e-002  1.4538678e-001  1.3787303e+000 -7.7300961e-002  1.1933306e+000 -2.5291199e-001  5.8454141e-001 -5.7432278e-002 -4.1952189e-004  2.3581910e-001  5.8823432e-001  2.2761217e+000  1.7393238e+000 -1.2202331e+000  8.1139407e-001 -1.3428690e-001 -6.4821717e-001  7.6483158e-002 -3.1235283e-001  3.7763788e-001 -1.2629746e+000  4.1562131e-001  1.4706045e+000  9.7456899e-001 -7.7906009e-001 -9.9247225e-002  1.9738453e-001  2.8238641e-001  3.0351109e-001  1.5145094e+000  8.0448176e-001  8.8077901e-001  3.8014476e-001  9.0766085e-001 -4.5895109e-001 -9.9983162e-001 -2.7082656e-001 -6.0672370e-001 -2.0707782e-001 -4.3768090e-001 -4.4906462e-001 -8.7885516e-002 -1.1555779e-001 -6.0368341e-002  2.6523724e-001  1.0180126e+000 -9.1220847e-001 -7.5119951e-002 -1.0927368e-001  2.3632043e+000
 -8.7743378e-002 -9.9669837e-002  1.4816879e+000  8.2352463e-001 -2.2523493e-001 -6.8987361e-001 -4.3133032e-001 -1.8662897e-001 -5.6098784e-001 -6.8962488e-001 -9.9439829e-003 -1.1669430e-001 -4.3218806e-001 -3.8230718e-002  1.2037121e+000  8.0267037e-001 -3.0191709e-002  8.8377935e-002  1.1820801e-001  3.4691868e-001  1.1325108e+000  1.0804407e+000 -2.5338841e-001  3.4645873e-001  7.3842278e-001  5.9070387e-001 -7.9372238e-002  5.3532599e-004 -6.3330697e-002  1.3140514e+000  7.9069698e-001  7.2814876e-001  3.6591101e-001  5.5150621e-001  5.8035603e-001  2.2127671e-001  1.3385144e+000 -2.8664494e-001 -5.3431590e-001  2.4962508e-001  1.8250827e-002  1.1768317e+000  2.8199930e-001  5.1437243e-001  1.0797050e+000  8.8077227e-001  2.2262627e-001  4.3770263e-001  3.5054262e-001  4.6665589e-001  9.9016593e-001  4.2399188e-001 -1.1277334e-002 -5.8651138e-001 -3.6899479e-001 -3.0442510e-001 -3.7321644e-001 -8.3416737e-001 -2.6369848e-001  9.8563788e-002 -8.9604135e-001 -2.0081827e-001  2.4241389e-001 -4.2242655e-001 -3.1902460e-002 -3.0138380e-001
  4.3469023e-001 -2.6582739e-001  7.0326174e-001 -6.4010326e-001  3.7300943e-001 -1.6689945e-002 -2.3789888e-001 -6.3204847e-001 -1.0352182e-001  3.2709561e-002  8.7916099e-002  5.7427764e-001  8.9636141e-002  8.4715368e-002 -2.3727877e-002 -5.1960372e-001  2.2494567e-001 -5.0050326e-001 -4.6729883e-002 -1.5146753e-002  1.0749939e+000  8.7445302e-002  6.5944408e-002  2.0318977e-001 -4.9569033e-002 -1.0042133e-001  2.2141932e-001 -2.0040183e-001 -1.1506225e-001 -7.2764338e-001 -1.9906350e-001 -5.2669806e-001 -6.4161162e-001 -1.6421185e-001 -2.7727558e-001  5.3304442e-002  3.6559853e-001 -4.1701589e-001  4.1688409e-001 -1.5442066e-001 -7.5637847e-001  3.6782497e-001 -6.5346561e-001  6.7473501e-001  7.5676274e-001  9.2597328e-001  3.3985413e-001  1.1085427e+000  4.7694573e-001  4.5467496e-001  3.1430978e-001  1.9635413e-001 -4.2493803e-001 -1.6915605e-001  7.0377617e-002 -1.7699365e-001 -4.4151250e-001  1.3832216e-001 -3.1481602e-001 -1.5678328e-001 -4.0431545e-001  1.9701370e-001  1.3353714e-001  9.1151381e-001 -6.3636333e-001  4.6848690e-001
  1.0669767e+000  2.9663166e-001  1.2893054e+000  6.4048390e-001  3.8679994e-001  3.5666537e-002  4.3005635e-001 -4.0598569e-001 -4.5477216e-001  3.5008385e-001  6.5014882e-001 -5.5601975e-001 -2.3168375e-002  2.6172413e-001  8.0221194e-001  1.5157773e-001 -1.0051207e+000  3.8338847e-002  3.3264050e-001 -2.2735129e-001  3.5643876e-001  3.2727117e-001 -9.9092097e-001  8.5278327e-001 -2.8174349e-001  1.1234134e-001 -1.8460543e-001 -1.4565388e-001 -1.7304529e-001  1.9575697e-001 -1.0751838e-001 -1.7789073e-001 -9.1187782e-001 -5.3826452e-001  5.1476722e-002  1.2056394e-001 -3.8786922e-001 -4.2203940e-001 -5.0975275e-001 -3.9218952e-001  8.0165937e-001  3.2311640e-001  1.3362852e+000 -3.7946998e-001  4.2683575e-001  6.5671747e-001 -1.5770849e-001 -2.4736005e-001  8.9225297e-002 -3.8967978e-001  2.1599788e-001  4.6479908e-001 -7.2369476e-002  2.7177695e-001  7.3384297e-001  2.1043956e-001  5.0083566e-001 -3.1844079e-002 -4.4866431e-001  1.2417983e-001 -1.1862260e-001  1.1923086e-001  1.0408479e+000 -3.2011083e-001 -2.4604789e-001 -4.8168553e-002
 -6.1128259e-001  3.6673364e-001 -1.6017517e-001  2.3148927e-001  1.4158608e-002 -8.6929775e-002  5.1363328e-001  3.1171647e-001  2.3133767e-002 -2.0377801e-001 -4.5688531e-001 -4.4221404e-001  1.5351946e-001  3.6608377e-001  5.9516058e-001  6.0975737e-001  1.4616213e-001 -1.1296468e-002 -7.6431790e-001 -2.8837003e-001 -6.1978516e-001  3.1706822e-001  5.6357680e-001 -4.3786213e-001 -1.3308452e-002  8.8945577e-001 -7.6939025e-001 -9.5040898e-001 -8.7240206e-001  8.4881938e-001 -3.0358499e-001  4.4196578e-001  1.6181301e+000  4.4311026e-001  1.1285865e+000  6.2761863e-001  7.5002673e-001 -5.9006130e-001 -1.5048538e-001 -1.1045677e-001  2.3820153e-001  4.1170708e-001  4.8405789e-001  6.5756701e-001  4.4478294e-001  5.4887153e-001 -3.1461038e-001 -8.5219761e-001 -4.6565743e-001  5.7269641e-001  4.3783971e-001  6.2828009e-001  2.2211285e-001 -1.7177829e-001  1.1192382e-001  1.1650209e-001  7.8106747e-001  1.9654571e-001  6.4521261e-001  5.2823052e-001  5.7783636e-001  1.3602587e-001  7.2318111e-001  9.2533336e-001  2.4775415e-001  2.8084344e-001
 -4.4523608e-002  2.9596359e-001 -4.3966136e-001  4.4950252e-002 -1.2753574e-001 -4.4964350e-001  1.8615403e-001 -2.9975267e-001  1.5737244e-003 -1.0412700e+000 -9.4803333e-001 -5.4506492e-001  2.2080037e-002 -3.9099073e-001  2.8424592e-001  1.8004887e-001 -6.1098870e-001 -8.4855586e-001 -4.7956435e-001  3.1096777e-001 -5.0204769e-001 -2.1413944e-002 -8.1515076e-002 -4.1331888e-001 -1.7129288e-001  7.6283973e-002 -4.8987756e-001  3.6055880e-001  5.1969775e-001  9.4932958e-001  1.6269713e-001  3.3623485e-001 -1.1694092e-001  1.9845097e-001  8.1974455e-001  3.7690996e-001  7.3730042e-001  3.0374572e-001  3.1715550e-001  1.4270907e-001  3.7165558e-002  2.2993433e-001  1.1478472e-001  4.1699163e-001  1.0279455e-001  5.2561909e-001 -2.8214097e-001  1.6357645e-001 -7.0837853e-001  4.9095110e-001  6.6164531e-001  5.9997590e-001  2.4175306e-002 -3.2842440e-001 -2.0177955e-001 -4.5084011e-001  3.6352087e-001  3.8286860e-001  6.7555930e-001  2.8159029e-001  2.1502539e-001  1.4559127e-001  8.3615188e-001  9.9917791e-001  1.2148275e+000  1.2603417e+000
 -1.2126545e+000  1.0314266e+000  1.8278688e-001 -2.4074824e-001  7.2223054e-001 -1.3337743e+000  1.3564758e-002  3.9538487e-001  3.2595978e-001  6.5955348e-002 -6.0274494e-001 -5.2203939e-001 -1.3672854e-001 -2.3630605e-001 -9.1274533e-001 -5.5858097e-001 -2.5775124e-001 -7.3214769e-001 -1.3796463e-001 -1.5669844e-001  1.0676403e-001  6.4160623e-001 -4.3015015e-001 -1.0133855e-001 -3.9696163e-001  5.5312249e-001  8.2124643e-002  2.9324649e-001  4.0059730e-001 -6.4052467e-001 -7.1224949e-001 -3.8340707e-001 -1.2509966e+000 -2.8551574e-001 -5.7034434e-001 -9.3491100e-001 -8.1658096e-001  5.7374237e-001  1.1438244e+000  6.1738863e-001 -4.4473716e-001 -2.4152775e-001  6.9707727e-001 -7.7345761e-001  1.9711275e-001 -1.1833053e+000 -4.4798291e-001  4.1162297e-002 -6.8133705e-002 -5.3124820e-002 -1.8166853e-001  6.7691180e-002 -6.4495491e-002 -6.3813415e-001  9.4025738e-002 -6.1236628e-001  7.1063753e-002  5.4309330e-001  3.3646426e-001  4.4204878e-001 -1.0653370e+000  8.9759687e-001 -2.8120773e-001 -9.8361184e-001  7.9972708e-001 -2.8716498e-001
  4.4028592e-001 -5.2473984e-001 -1.0619034e-001  5.9128301e-001  1.1359491e-001  1.8769650e-002  3.3371671e-001  4.1121865e-001  1.8596251e-001 -1.4111851e-001 -6.0659938e-001 -3.7757658e-001 -3.4883740e-001  2.4084235e-001 -1.2273276e+000 -5.9417513e-001 -2.6776116e-001 -4.4779900e-001  8.4751075e-002  1.8133228e-001  8.7464694e-001  4.5390497e-001 -6.5476053e-002 -4.6556613e-001 -3.0912759e-001  7.4840890e-001 -9.5173330e-002  1.3136074e-001  9.5838444e-004 -1.6808873e+000 -6.8111481e-001 -1.0718016e-001 -1.1254284e+000 -3.4264731e-001 -2.4348596e-001  1.3172899e-001 -9.2996051e-001 -3.0663271e-001  6.8874301e-001  3.3073635e-001  5.5125632e-001 -5.6955596e-001  9.7197457e-001 -1.1832275e+000 -2.1973036e-001 -4.8987507e-001  4.0944814e-003  1.8641266e-001 -3.8660131e-001 -2.5982129e-001 -6.9674190e-001 -9.8667447e-001 -2.7623095e-001 -4.6447588e-001  5.5863246e-001 -4.3441750e-001 -7.7704458e-001  2.8942830e-001 -2.9452445e-001 -1.5112945e-001 -4.2644554e-001  4.2533093e-001 -6.3644468e-002 -5.6665333e-001  3.5913439e-001  7.7430395e-002
 -5.5937764e-001  3.4212693e-001 -4.5627388e-001 -2.8949752e-001  1.2114519e-001 -1.1393018e+000 -4.1130091e-001  4.6450927e-001  8.0572691e-001  4.3688020e-001 -7.3875915e-002  4.4656370e-001 -3.1448527e-001 -2.0121142e-001 -5.1305258e-002  4.4885290e-004 -2.4154426e-001  9.3628812e-003 -2.9033059e-002  1.3180506e-001  2.1028387e-001  7.2413737e-002 -3.2966814e-001 -2.4596072e-001 -1.7113319e-001  2.6678830e-001 -3.7608924e-001 -9.0272386e-001 -1.2680483e+000 -5.1639763e-001 -8.5632730e-001 -1.9679075e-001 -1.2258649e+000 -8.6014093e-001 -1.0024756e+000 -7.9827777e-001 -5.2467679e-001 -8.5396239e-001 -3.1889480e-001 -7.2223349e-001  5.7661697e-002 -2.7987336e-001  6.0173596e-001 -8.4991985e-002 -4.4684663e-002  6.9833456e-001  2.3372570e-002  1.2131651e-001 -9.7874473e-001  1.1345246e-001 -7.2536869e-002 -3.4039254e-001  1.7404652e-002 -1.8254973e-002  7.0090099e-001 -3.1716767e-001  1.1511760e-002  2.5101438e-001 -1.6573568e-001  1.4175968e-001 -3.0847585e-001 -3.1476655e-003  3.3065445e-001 -8.2504180e-002 -5.9578522e-001 -5.0061839e-001
 -1.1168099e+000  4.5579375e-001 -4.0991312e-001 -1.7840640e+000  2.2730999e-001 -5.2641098e-003  1.1059598e-001 -2.0405192e-001  4.5642984e-001  2.5892254e-001  5.2668232e-001  2.3610178e-001  1.5645697e-001  1.2253548e-002  7.5319787e-001  2.2200564e-001 -3.1284578e-001  1.0823026e-001 -1.9514329e-001  5.2814516e-001  2.1977982e-001 -1.6021388e-001  4.6282400e-001  5.3224042e-001  3.1790685e-001  5.2318441e-001  1.3792849e-002  2.4027431e-001 -5.5740609e-001  3.9108197e-002 -9.8772738e-001 -7.6713385e-002 -4.2164533e-001 -2.3418122e-001  2.6894184e-001 -1.6804133e-001 -7.5505101e-001 -1.0465401e+000  2.5039031e-001 -2.8473051e-002 -1.3691295e-001  2.3013765e-001 -3.5248689e-001  1.0009485e+000  2.3357986e-001  1.9968976e-001  4.3387560e-002  9.3213598e-001  2.6667004e-001 -6.6008194e-002 -2.5685658e-002  4.1083834e-001 -2.2094822e-001  1.7480640e-001  7.6408420e-001 -2.9908374e-001 -1.5046525e-001  5.3932205e-001  6.5635303e-002  2.3218988e-001 -3.4808197e-001 -1.6991311e-002 -3.5734942e-001  1.9265880e+000  8.9200317e-001 -2.4846915e-001
  3.5087296e-001  8.3676162e-001 -8.3923386e-002 -9.4312057e-001  2.8641900e-001  1.8246179e-001  4.2768008e-001  3.1241937e-001  1.3498638e-001  1.6025954e-001  5.2814410e-001 -4.5100725e-001  3.6732138e-001  2.5116686e-001  2.0937191e-001 -1.3346589e-001 -1.4388610e-001 -1.1882303e-001 -7.2187907e-001  5.6089060e-001  1.1451328e+000 -7.4432754e-001 -7.8081154e-001  1.0002657e-001 -4.1770036e-001  3.5526887e-001 -6.7026013e-002 -7.0373353e-001 -4.2258995e-001 -1.6073240e-001 -4.7193995e-001 -1.0043932e-001 -2.3734734e-001 -3.3928016e-001  5.9062937e-001 -6.2744340e-001 -8.9907664e-002 -7.4727761e-002 -2.6447010e-001  8.1811380e-001  2.3879518e-001 -1.0929429e-002 -1.1109492e+000 -6.3389688e-001  2.5703871e-001 -9.6816485e-002  3.6393507e-001  5.7573658e-001  2.6062295e-001  4.8943497e-001 -7.5108457e-001  3.2286402e-002  4.3893974e-001  2.8421901e-001  1.5393614e+000  5.2920019e-001  5.0224396e-001  3.7489396e-001  7.1882117e-001  5.4516605e-001 -1.9474449e-001  4.7499226e-001  5.7990104e-001  4.4555424e-002  2.5525149e-001 -3.1542688e-001
  1.1616349e+000  1.4232774e+000  2.1929183e+000  7.7782028e-001  6.3058282e-001 -3.3497444e-001 -2.3131953e-001  5.0813651e-001  5.7633295e-001  3.2613541e-001  6.3241308e-001 -1.0153744e+000  6.0339470e-001 -2.1126359e-001  3.0118362e-001  1.7037175e-001  5.7603094e-001  1.6458878e-001 -3.1217587e-001  7.6675179e-001  5.3049527e-001  5.7296317e-002  1.5999473e-001  1.5386802e-001  3.5199625e-002  1.6974497e-001 -2.6704663e-001 -1.5137398e+000 -1.2552995e+000  3.1441081e-001  1.4325733e+000  5.0008371e-001  1.3789967e+000  1.0077554e+000  7.3484433e-001  6.5559011e-001  1.4153917e-001  1.8759715e-001 -5.9475492e-001  6.0502051e-001  1.1043751e-001  5.5869498e-001  1.3665295e+000  3.1499313e-001  7.9406800e-002 -3.7803689e-001  5.2354969e-001 -2.7431083e-001 -1.7174109e-001  5.5687058e-001 -6.8165759e-001  1.9009076e-001 -2.2360673e-001 -2.5475258e-001  4.7758014e-001  2.1174157e-001  5.1802450e-001  9.6101024e-001  8.5204187e-001 -2.6361672e-001 -1.2607172e+000  6.9093071e-001  8.4951797e-001 -1.2665140e-001  1.5534706e-001  1.3611817e+000
  8.2528582e-001  2.3826872e-001 -4.7610257e-001 -7.2281212e-001 -2.9078664e-001  3.3932353e-001 -2.8721358e-002  2.7562239e-001  4.8108971e-001  4.9653593e-002  4.6176398e-001 -1.7301659e+000  5.6376940e-001 -3.5559169e-001  4.3484682e-001 -2.5284221e-001 -7.4979225e-001 -5.2242323e-001 -1.4371904e+000 -3.7468433e-001 -1.1440709e+000  3.0831449e-002  8.6763419e-002  5.7362050e-001  1.8009611e-001  6.6164288e-001 -4.4406106e-001 -1.4386978e+000 -1.2127456e+000  3.1282348e-001 -6.5617499e-001 -2.1596583e-001  3.1004907e-002  1.8004053e-002  2.9854071e-001 -1.1963906e+000  5.3042289e-001 -7.1553557e-001 -1.6233985e+000 -7.3336153e-001  6.3396448e-001  4.2178663e-001  6.9166223e-001  4.2613991e-001  2.4110815e-002 -7.2451493e-001 -1.8086169e-001 -1.5450274e+000 -3.8875177e-001  2.6891729e-001  1.6855356e-001  5.4594438e-001 -4.5413087e-001 -2.9956217e-001 -1.3653701e-001  1.1052866e+000  4.9961317e-001  7.8191776e-001  7.4927878e-001 -2.9501649e-001 -6.3073093e-001  7.1800480e-001 -1.5205427e-001 -1.8914627e-001  6.0766250e-001  1.5305235e-001
  1.4404689e+000 -2.0370357e-002 -1.1260256e+000 -2.4766159e+000  1.6559511e-001  2.2530631e+000 -1.8864929e-001  1.7477522e-001 -2.8612851e-001 -4.3562933e-001  1.8818685e-002  2.4846181e-001 -5.1458703e-002  2.0005238e-001 -1.0253780e-001  5.7599935e-001 -6.2156578e-001 -1.0788455e-001 -7.3892802e-001  7.2237549e-001 -8.8071314e-001 -8.8732678e-001 -2.7173327e-002 -1.2013532e-001 -1.8479409e-001 -1.0351613e-001 -1.0576313e-001 -5.7845064e-001 -7.6304839e-001 -3.2778179e-001 -1.0264349e+000 -7.9030291e-001  2.0473957e-001 -7.3690130e-001 -4.0756625e-002 -3.0655889e-001 -4.0022349e-001 -4.1743102e-001 -4.6992708e-001  1.5544705e-001 -7.7394276e-001 -4.9981069e-002 -1.3690313e+000 -2.0590119e-001 -5.3732280e-001 -4.9380689e-001  3.6693270e-001 -4.7768393e-001  2.0588462e-001  4.1220717e-001  1.8686891e-001 -1.5675002e-001 -6.1756823e-001 -1.1883981e-001 -9.2034685e-001  3.9652886e-001  6.8943916e-002 -2.1203403e-001  4.1903404e-001 -3.3243357e-001 -7.3267560e-001  1.0402431e-001 -1.2266275e-001 -1.5180539e-001 -7.1981051e-001  2.5466920e+000
 -1.5885522e+000 -8.1306832e-001 -8.0643702e-001 -5.9125717e-001 -1.1049364e+000  8.3226167e-001 -6.0546786e-001 -1.1943180e+000 -8.9765227e-001 -1.4444137e+000 -8.9473776e-001 -6.9396925e-001  8.8048225e-002 -8.2006912e-002  2.5229997e-001  2.7744411e-001 -1.4423837e+000 -2.1951375e-001 -9.6270767e-001 -3.5310104e-001 -6.9550281e-001  3.3319050e-001  3.6699084e-001  4.4842302e-001 -4.0603431e-001  1.1547996e-001 -7.8948024e-001 -1.0605966e+000 -4.6147946e-001 -2.2321682e-001 -1.3953942e+000 -8.2393099e-001 -1.2870429e+000 -7.3169485e-001 -3.4537655e-001 -2.7715539e-001 -1.3258685e-001  1.1944166e-001 -7.4318304e-001 -5.8194356e-001  6.8486305e-001  1.1068006e-001 -7.9571115e-003  3.3634178e-001  7.3294270e-001 -5.5098307e-001 -1.1035148e-001 -8.4295054e-001  3.7298913e-001 -1.9924016e-001  1.8509042e-002  5.7607550e-001 -5.7380036e-001  2.8075315e-003 -9.4782190e-001  4.6261268e-001 -7.8287468e-001 -8.3402723e-001 -1.1454898e+000 -8.1305824e-001  5.0458718e-001 -1.3542604e+000 -1.0772107e-001 -4.9666146e-001 -7.4645966e-001 -1.3125293e+000
  4.3972053e-001  6.5981783e-001 -7.5878764e-001 -8.7447915e-001 -2.7979695e-001  1.2276114e+000 -5.1582410e-001 -6.6029287e-001 -1.5824166e-001 -7.4932122e-001 -4.0483807e-002  2.7462787e-001 -5.4106780e-001  6.5496817e-001  7.2033686e-001  1.1083541e+000  1.5824288e-001  3.0183098e-001 -6.2020746e-001 -5.9747321e-004 -8.0888730e-001 -3.8149403e-001 -4.3264597e-001 -9.7637975e-002 -5.8102605e-002  2.1301944e-001 -4.4529042e-001 -3.6363812e-001 -6.2349769e-001  3.5344778e-002  3.8589452e-001 -5.1734496e-002 -6.2865661e-001 -2.8423496e-001  6.9480184e-001  2.9014886e-001  2.5063517e-001  1.3619068e-001 -6.0379446e-001 -6.6581970e-001 -1.4449521e-001 -1.7777582e-002  4.1472467e-001 -4.0332593e-002  6.5823878e-001 -7.2578896e-001  4.2661271e-001 -5.2253588e-001 -1.1338721e-001  5.0258057e-001  8.7933776e-001  4.0504547e-001  1.5235235e-001 -9.3194859e-003 -4.0535378e-001  4.8333520e-002  1.5777088e-001 -3.1829266e-001  1.3003685e-001 -8.5244686e-001  2.1421656e+000 -5.0707201e-001  4.1272694e-001  5.9209431e-001 -8.0328478e-001 -2.7267820e-001
  3.9689969e-001 -2.3188820e-001  1.6808719e-001  1.8956633e-002 -9.0647165e-001  5.4895824e-001 -7.1523284e-001 -6.6267724e-001 -9.0772467e-001  8.5659369e-002  3.3483940e-001 -9.1332018e-003 -7.9834818e-001  1.5340248e-001  3.1502631e-001  5.0285681e-001  1.9570857e-001 -4.1206809e-002 -1.9574513e-001 -3.1215016e-001  1.4208837e-002  8.7400716e-002  3.4229355e-002  3.2709031e-001  2.5691067e-001  2.2155284e-001 -1.3718415e+000 -1.2149485e+000 -8.7966703e-001 -8.4147141e-002 -4.8418202e-001 -2.9702870e-001  2.8108512e-001  2.9009773e-001  2.6174643e-001 -2.4852225e-001 -2.8320522e-001 -8.1074582e-001 -9.3255857e-001 -1.4382720e+000  2.4167685e-001  2.9627995e-001  5.7741724e-002 -1.2790283e-001  2.8536069e-001  8.7009683e-001 -1.5657412e-001 -4.6761952e-001  2.0268088e-002 -4.2920688e-001  3.7602241e-001 -2.8261071e-001 -3.4639718e-001 -1.3057709e-001 -8.9499533e-001 -4.2023383e-001  4.1769352e-001 -6.8939885e-001 -2.5322325e-001 -1.3910799e+000  3.3111757e-001 -1.2623273e+000  2.4501629e-001 -4.0338532e-001 -2.1524014e-002  5.8937733e-001
  1.1130250e+000  1.0157705e-001 -3.2612595e-002 -8.0400130e-001 -1.6070600e-001 -4.2056253e-001 -1.2074614e-001 -2.5410880e-001 -3.4429713e-001 -2.8869302e-001  2.5639625e-001 -1.8724837e-001 -4.2420151e-001 -4.7547741e-001 -1.5504254e-001  2.7904825e-002  8.7931737e-002 -2.2820383e-001  3.2960099e-001 -1.5240518e-001 -2.1200273e-001 -5.9568650e-001  7.4979131e-001 -7.0084199e-001 -9.9722487e-002 -9.7115884e-002  3.6203042e-003  5.5291871e-001  2.9405401e-001 -1.8370047e-001 -5.6317526e-002 -5.2205198e-001  1.3914137e-001  7.1319720e-001 -5.5222071e-001  1.4491342e-001 -1.2537326e-001  4.3669631e-001  3.6115540e-001 -2.2676723e-001 -5.7307184e-001  1.0580376e-001 -7.3315475e-001  7.6469850e-001 -2.9534834e-001  6.3267672e-001 -1.1031002e-001  2.4243897e-001  4.1099143e-001 -4.7034485e-001  2.8744667e-001  1.2341540e-002 -3.7067838e-001 -1.8191256e-001  4.6726484e-001  7.4499817e-001  5.3842146e-001 -2.1413878e-001 -1.1369958e-002 -4.0424221e-001 -9.5558336e-001 -3.9157753e-001 -1.0803596e+000 -1.6113137e-001 -3.2663601e-001  5.0532202e-001
  1.5853000e+000 -5.4048703e-001 -7.3005585e-001 -7.2759550e-001 -1.6823619e-001 -1.5329483e+000  3.6161319e-001 -1.1718045e+000 -4.8334446e-001 -5.3448466e-001 -8.1407922e-002 -2.1267550e-001 -5.5219831e-001 -6.5315854e-001 -5.3867585e-001 -4.3113148e-001 -5.1005332e-001  4.1341003e-001  5.3650669e-001 -8.6156765e-002 -1.7474456e-001 -7.6371992e-001  4.9828874e-001 -6.7516064e-002  5.7604464e-001 -1.4368686e-001  7.0211712e-001  1.1762308e+000  1.1177850e+000  3.6329384e-002  3.5161746e-001  7.7290954e-002  7.7005676e-001  2.8003253e-001  4.4060828e-001  9.2986711e-001  5.0845852e-001  5.5822812e-001  9.7831113e-001  3.6944140e-001 -5.7797375e-001  8.0926039e-001 -1.0263607e+000 -2.9369480e-001 -2.0193248e-001  8.6745665e-001 -2.2882039e-002  1.0412972e+000 -3.8329111e-001 -1.6557356e-001  4.1587856e-002 -5.9904801e-003  4.8814215e-002  1.4497638e-001  3.1868043e-001  1.0842886e+000  4.3878210e-001 -6.4362212e-001 -6.6538379e-002 -4.2743080e-002  9.4877027e-002 -1.9684052e-001 -6.1474266e-001 -1.4109752e-001 -7.0676272e-001  1.6393267e+000
  4.1888683e-001 -4.6681939e-001 -5.1423047e-001 -1.5785474e-001  5.2871383e-001 -1.3836483e+000  7.3140747e-001 -2.5238334e-001 -3.1029516e-001  6.8869275e-002 -6.9915782e-001 -1.0169729e+000 -6.8131169e-001 -7.9571554e-001 -5.3371893e-001 -4.5002195e-001  2.2193504e-001  1.3097782e-001 -2.9455326e-001 -6.4737887e-001  1.3525297e-001 -8.2072181e-001 -1.4055060e-001 -9.0806341e-001  2.2287058e-001 -1.5150281e-001 -2.1721188e-001  5.7898628e-001 -1.6848700e-002  4.0541067e-001  7.8122109e-002 -2.1466053e-001 -6.1209086e-001 -5.4989489e-001 -1.7381205e-001  7.5374512e-002  2.4275394e-001 -2.7611036e-001  4.9422242e-001 -8.1105102e-002 -7.8417083e-001  2.4290997e-001 -5.9717281e-001 -3.3644141e-001 -4.6986488e-001  2.5384235e-001 -4.1678501e-001 -2.9915357e-001 -6.7198240e-001  4.2562911e-001 -4.1940484e-001 -1.4333669e-001 -9.5671284e-002 -2.2716289e-002 -4.4661949e-001  2.2705211e-002  2.8928270e-001  2.3870485e-001 -1.2937826e-001  7.0055502e-001 -1.2298414e+000 -6.6085419e-004 -1.5954278e+000 -7.4001857e-001 -3.0230214e-001 -2.7012227e-001
  8.0822548e-001 -1.2311388e-002 -2.9882492e-001 -3.6964746e-002  4.0156263e-001 -5.3682067e-001  1.2185488e-001 -8.8285639e-001 -7.6894610e-002 -2.0001013e-001 -7.6044202e-001 -8.5457855e-001 -8.3975828e-001 -1.0677730e+000 -9.4878059e-001 -6.6890375e-001 -4.4568227e-003  8.1214507e-001 -1.0285360e-001 -6.1793481e-001 -7.0881372e-001 -9.2289135e-001 -6.4422754e-001 -1.2827260e+000 -4.6680492e-001 -7.3700810e-001 -9.2571875e-001 -3.7405010e-001 -6.6445554e-001  6.5490651e-002  6.0479451e-001 -1.9977121e-001  2.9023936e-001  2.2559151e-001 -3.1632169e-001  4.4210693e-001 -7.5204383e-001 -4.1223107e-001 -8.0131894e-002 -1.1507160e+000 -1.1378901e+000 -7.8708346e-001 -7.1835203e-001 -1.0886039e+000 -7.9672804e-001 -2.2969940e-001 -6.9466245e-001 -1.3139132e+000 -1.1189069e+000 -3.5931725e-001 -6.7661324e-001 -6.2114222e-001 -7.0242284e-001 -4.4347286e-001  4.9667552e-001 -5.1171483e-001  1.6897070e-001 -4.5813457e-003 -1.4231169e-001  2.3558156e-001  7.3722496e-002 -1.1158036e-001 -1.8484883e+000 -3.4925538e-001  1.7134820e-001  7.9205164e-001
 -1.1389794e+000 -7.3451449e-001 -3.5517990e-001  2.5563245e-001 -9.4290931e-002 -1.2103775e+000  9.0666922e-001 -4.8679872e-001 -1.8911417e-001 -2.6583751e-001 -6.2808673e-001 -7.9672637e-001 -6.0943191e-001 -1.0931289e+000 -6.9364667e-001 -8.1318519e-001 -1.4876310e-001 -6.5022909e-001 -1.5136694e-001 -1.7985867e-001  3.1516921e-001 -4.1018576e-001 -2.2572578e-001 -1.3343439e+000 -4.1797379e-001 -2.8468745e-001 -1.0046330e+000  9.5223479e-002 -2.0817231e-001 -4.3051863e-001 -1.9570174e-001 -2.9525173e-001 -5.5548905e-001 -1.1140284e+000 -6.7039242e-001 -3.2270284e-001 -8.4438494e-001 -6.2233640e-001 -3.1114374e-001 -9.7730701e-001 -6.7655888e-001 -8.2107046e-001 -7.4476503e-001 -4.0449849e-001 -3.9939729e-002  3.3473626e-001 -1.8565336e-001 -9.5798004e-002 -1.3224396e+000  4.2948207e-001 -5.9629164e-001 -1.0476405e+000 -4.4392898e-001 -7.5229148e-002 -8.1127399e-001 -5.9292607e-001 -1.0981970e-001  6.3267786e-002 -2.4331381e-001  1.1829693e-001 -1.0774953e+000 -6.5037658e-002 -3.4665144e-001 -8.3273831e-001  1.3768816e-001 -6.8275859e-001
 -8.0473969e-001 -4.4452542e-001 -8.3681375e-001 -1.0791149e+000  1.2290096e-001 -6.2464064e-001  1.2017592e+000  4.5926716e-001  5.3029422e-001  3.5015363e-002 -7.1221463e-001 -8.6445381e-001  1.1557200e-001 -6.8589847e-001 -8.0956868e-001 -1.0749047e+000 -8.4150188e-002 -1.0121355e+000 -1.5443468e-001 -7.2929269e-001 -2.8889111e-001 -7.6697787e-001 -7.2381419e-001 -7.8039481e-001 -7.5124418e-001 -1.6400126e-001 -6.9742519e-001  3.4087475e-001 -3.2368946e-001 -6.6054003e-001 -3.4151867e-001 -8.8785320e-001 -1.3063090e+000 -1.8413316e+000 -3.9748011e-001 -4.1466443e-001 -1.3808969e+000  1.6582468e-001  3.4326623e-001 -8.4324025e-001 -6.1358078e-001 -1.0036189e+000 -9.9941039e-001 -2.2648186e+000 -4.4630811e-001 -9.3530557e-002 -5.0865317e-001 -2.4473016e-003 -2.9329356e-001 -2.2608063e-001 -7.4257361e-001 -9.4599387e-001 -1.5304335e-001 -1.5495492e-001  3.1089489e-001 -5.9322883e-001  5.8303011e-002 -2.2865279e-001  3.4791036e-002  1.9020831e-001  8.7260782e-002 -5.2995292e-001 -1.3056312e+000 -3.2377138e-001 -3.6647361e-001 -1.2198828e+000
  1.2330417e-001 -6.5400845e-001 -8.3198683e-001 -1.7829507e+000 -1.0343199e-001  1.5063219e-001  1.0620803e+000  3.8357476e-001  5.1227087e-002 -4.2655674e-001 -1.6705461e-001  5.5074752e-002 -1.9927905e-001 -1.1488723e-001 -2.6346991e-001 -6.9584144e-001 -3.4434290e-001 -2.8010675e-001 -6.0774387e-001 -7.6966705e-001 -8.8860095e-001 -1.0771802e+000 -3.6308875e-001 -4.0750190e-001 -6.7488246e-001 -3.5907304e-001 -2.4974423e-002  1.8555321e-001  6.2421458e-001 -2.1384544e-001 -2.6972222e-001 -2.3742347e-001 -2.8379029e-001  1.8422567e-001  2.5267188e-001  8.3876707e-001  2.3841483e-002  2.2013531e-001  4.0161920e-001 -1.0091536e+000 -5.7589897e-001 -4.0287451e-001 -1.3160513e+000 -1.5313326e-001 -3.5512641e-001 -1.1786466e+000 -8.9995516e-003 -3.7886073e-001  3.4934328e-001  4.2303990e-001 -1.1126473e-001  4.9730519e-003  4.4917963e-001 -2.4589236e-001  5.6561314e-002  1.2021163e-001  1.6778803e-001 -2.5068097e-001 -1.8227149e-001  1.8369745e-001  9.4351455e-001 -8.2301612e-001 -1.7658025e+000 -1.2047441e-001  5.2026217e-002  6.4020865e-001
  1.1313770e+000  1.6720730e-001 -9.6392241e-002 -8.0958436e-001 -5.9752376e-002 -1.6613995e-002  1.1958796e-002  3.1721024e-001 -2.4215404e-001  3.8199961e-002 -2.1696748e-001  1.3286725e+000 -2.9355278e-001 -1.4955361e-001  2.5520238e-001  1.9013229e-001  3.2664266e-002 -3.0692578e-001  1.1614950e-001 -6.0692637e-001 -4.8001004e-001 -9.3016550e-001 -7.7124122e-001 -7.6137764e-001 -1.0563197e-001 -3.1817343e-001  1.2626226e+000  3.6142732e-001 -3.2124687e-001  3.7052188e-001 -1.8531829e-001  1.6398895e-002  4.3788822e-002 -4.3493129e-001 -1.8542371e-002 -3.5175094e-001  6.3133821e-001 -1.4245020e-001 -2.9714434e-001 -2.3798552e-001 -9.7967381e-001  3.3901028e-001 -5.3477047e-001 -2.5656310e-001 -4.1197579e-001  1.4858695e-001 -2.6595312e-001  6.5621061e-001 -4.2714961e-001 -3.3073251e-001  6.8350478e-002  4.2259040e-001  2.1419790e-001  2.1486335e-002  5.5515042e-001 -1.6435213e-001 -2.8646881e-001 -3.4880144e-001  1.9099386e-001  1.5164556e-001  3.7518647e-001 -2.0005059e-001 -1.0913025e+000  1.0025583e+000 -1.5733189e-001 -5.8867957e-001
 -4.0858503e-001  4.6772722e-001 -1.7722612e-001 -7.1138181e-001  1.4923555e-001  1.4710992e-001 -3.2829082e-001 -2.5549328e-001 -1.4391490e-001 -2.1390408e-001  3.7228950e-001 -2.5661121e-001  3.0871593e-001  3.9104485e-002  6.0756079e-001 -1.8082649e-001 -1.2232649e-001  8.1906946e-003  5.2695264e-001 -4.2205851e-001  3.5989457e-001 -6.3818293e-001  3.0610501e-001 -3.5929198e-001 -3.7997124e-001 -2.8076838e-001  7.9224624e-001 -6.4849712e-001  3.3982906e-003  6.2540345e-002 -1.0293846e-001 -4.0816680e-002  3.1671961e-001  6.9993597e-001  2.3390383e-001 -4.2729264e-001  2.7613841e-001  7.2276372e-001 -3.7540252e-001  6.7683221e-001 -2.2239714e-001 -2.1502349e-001 -9.5653228e-001  2.4522679e-001 -1.3962958e-001 -1.4165406e-003 -2.1483247e-001  4.7204614e-001 -6.1166353e-002 -3.2883262e-001  2.3070844e-001  9.2223229e-001  9.6548794e-002  2.0362992e-001  3.3551200e-001  8.4278722e-002 -2.0528003e-002 -2.2449370e-001  2.0500360e-003  1.2937980e-001  1.0723932e+000 -1.9657606e-001 -1.1031267e+000 -9.0397024e-001  3.8484041e-001  7.3830305e-001
 -8.0394641e-001 -1.0287171e+000 -1.0832463e+000 -8.1467724e-002 -2.4448043e-001  1.0801711e+000 -5.7057316e-001 -6.4834882e-001 -3.1300902e-001 -4.6396598e-001  6.0483378e-001  2.2649765e-001  6.2047961e-002  2.2502013e-001  5.9180943e-001 -2.3250366e-002  7.4672043e-002  1.5224965e-001  5.2606787e-001 -8.3743268e-002  3.9492936e-001 -4.3403816e-001 -3.3353384e-001 -2.8080259e-001 -3.3162890e-002 -3.8118450e-001  4.5140365e-002 -1.6360425e-001 -2.2046083e-001  5.8601313e-001  5.4709669e-002  1.4244666e-001  2.2822218e-001  3.2154637e-001  3.4931162e-001  1.0695314e-001  2.8141740e-001  2.2731802e-001 -4.4477888e-001 -5.8289080e-002 -5.3215305e-001 -2.5579514e-001 -7.2894204e-001 -8.9292507e-001  1.2533428e-001  1.7577108e-001 -4.5997344e-001 -1.4361572e-001 -9.9894572e-002 -5.4967175e-001  3.2466617e-001  9.2356328e-001  2.0528898e-001 -8.3913222e-002 -3.1913183e-001 -1.8160636e-001 -4.4791363e-001 -6.2730413e-001 -2.7562458e-001 -2.0474099e-001 -4.2589366e-001 -7.3032594e-001 -1.2981089e+000 -8.1801995e-001  2.3437036e-001  1.2086739e-001
 -5.6760823e-001  1.9333762e-001 -2.5666091e-001 -3.5875507e-001 -7.2061446e-002  4.9045246e-001 -3.1724304e-001 -7.8384421e-001  3.1822756e-003 -2.6122378e-001  2.3306919e-001  8.1586364e-002  1.2257035e-001  3.3314232e-001  7.6643312e-001  4.7995229e-001 -1.1794083e-001  4.3557937e-001 -7.8828186e-002 -5.1882251e-001  9.6902070e-002 -6.9078028e-001 -1.2984245e-001 -8.0650100e-001  2.1966095e-002 -9.5282654e-001  6.1801106e-002 -9.1538379e-003  2.6645391e-001  4.9149377e-001  2.2234624e-001  4.4955313e-002  7.6783524e-001 -1.7357284e-001  1.5505974e-001  2.7121747e-001  1.9420538e-001  1.2823848e-001 -4.2457314e-001  6.0287036e-002 -4.6449761e-001 -8.7951445e-002 -9.1386145e-001  7.0425782e-001  2.5149378e-001 -3.5529574e-001 -5.7669820e-001  3.8963704e-001 -1.2021348e-001  2.9369848e-002  5.7402199e-001  1.2062120e+000  5.4746797e-001  3.2806466e-001  1.5131925e-002  6.2679067e-001 -6.6176070e-002 -7.2127457e-001 -5.0016387e-001  2.7212839e-001  9.5895916e-001 -2.4973351e-001 -1.1092426e+000 -2.7294612e-001  1.8780825e-001  2.4170201e-001
 -5.1695666e-001 -3.8970824e-001 -8.3865375e-001 -6.3706552e-002 -7.7333556e-001 -3.8295086e-001 -6.1824210e-001 -8.5805233e-001 -7.2353899e-002 -7.2374226e-001  1.6926831e-002  3.0869430e-001 -3.2456047e-001 -6.9271632e-001  2.5856218e-001  3.7511900e-001  1.2303480e-001 -4.6311651e-001  1.7144461e-001 -6.9677154e-001  5.7354406e-001 -4.4809551e-001  7.9250519e-001 -5.1235140e-001  1.4377794e-001 -6.3961939e-001  1.7265633e-001  2.4859134e-001  2.7407161e-001  1.2105344e+000  3.0598567e-001  1.4887194e-001  1.1975698e-001  2.8528888e-001  2.2101263e-001  1.9889079e-001  7.0971644e-001  4.2526246e-002 -1.2373532e-001  1.8466763e-001 -4.2510246e-001  2.4927270e-001 -5.2674686e-001  7.5865402e-001 -1.6532313e-001 -4.8860944e-001 -7.4385947e-001 -3.2756278e-003 -4.6995044e-001 -1.8149981e-001  9.1776872e-002  3.9765929e-001  7.2168174e-002  2.6104074e-001  3.4270194e-001  2.1968739e-001 -3.4129895e-001 -3.3799502e-001 -3.8996068e-001 -2.7412282e-001  1.6926817e-001 -7.2133419e-001 -3.6736929e-001 -7.2211499e-002 -2.9107715e-001  2.8162050e-002
 -2.1606880e+000  1.7621420e-001 -1.0804934e+000 -1.1603714e+000 -4.7069344e-001  4.6268658e-001 -5.5744991e-001 -7.5302949e-001 -4.4443831e-001 -6.5703957e-001 -1.9281237e-001 -3.4545672e-001 -3.3123529e-001 -3.1417449e-001 -6.1747199e-002  3.1768566e-002 -5.5894440e-001 -7.4880412e-002 -4.2891795e-001 -5.7852688e-001 -3.5675148e-001 -1.0691399e+000 -6.3531424e-001 -1.6515775e+000 -7.9496278e-001 -7.7142107e-001  1.0452051e-001 -1.6222408e+000 -6.9714025e-001 -1.4405049e-001 -7.0121930e-001 -1.8674379e-001 -2.3848973e-001  6.6448168e-001  1.8318462e-001 -1.5930994e-001  6.3735877e-001  4.4973669e-001 -9.0045343e-001 -3.1347052e-001 -9.5161814e-001 -7.7030652e-001 -1.2634139e+000  7.9784670e-002 -2.7914252e-001 -2.7591791e-001 -1.0616482e+000 -9.3599792e-001 -6.0353886e-001 -7.2202896e-001 -2.0461057e-002  2.1211410e-001 -4.7288152e-001  9.6009294e-002  5.9667689e-001 -3.0190159e-001 -4.2345131e-001 -1.0893661e-001 -5.7863768e-001  4.0204173e-002  5.1432284e-001 -7.0873890e-001 -1.1562010e+000 -7.4819154e-001 -7.8213630e-001 -2.6784576e-001
 -3.5377223e-001 -2.0152550e-002  8.2159903e-001 -6.6095942e-001 -4.2685747e-001  8.0930360e-001 -4.1835138e-001 -7.5450364e-001 -1.0462513e-001 -4.7147172e-001  1.0758317e-001 -1.4066689e-002  1.8183641e-001 -1.3086467e-001 -3.8595038e-002  1.9444192e-001 -8.3684208e-001 -2.2904284e-001 -3.3737041e-001 -5.5725508e-001 -7.0608759e-001 -5.5708434e-001 -5.1788895e-001 -9.1770918e-001 -7.1489091e-003 -2.3726109e-001  6.5875904e-001  4.8951440e-002  3.7375506e-001  3.4794557e-001  1.3349510e-001  4.5468370e-001  4.5975397e-001 -4.5301448e-002  4.8102927e-001  1.0079440e-001 -3.8475175e-001  4.9596650e-001 -2.9318015e-003 -8.8893565e-002  9.8190464e-002 -3.5003049e-001 -8.5567290e-001 -2.3163184e-001 -6.4093710e-001  5.0714658e-001 -5.6408395e-001  1.0823618e-001  2.6780756e-001 -4.5500605e-001  2.8301763e-001  4.3031340e-001 -3.6758379e-001  7.2499471e-002  1.2579309e-001  1.0263060e-001 -5.2376640e-001 -4.7274768e-001 -4.4252661e-001 -6.5285000e-002 -3.5293134e-002 -5.9297983e-001 -1.1424493e-001 -4.3685125e-001  2.3962137e-001 -1.5610561e-001
 -9.7420521e-001  1.4746147e-001 -1.0861270e+000 -1.2696857e+000 -7.0960308e-002  1.0423190e+000 -3.8944030e-001 -5.2368713e-001 -4.8508492e-001 -5.5578009e-001 -5.6491205e-001  4.6437637e-001 -4.0461678e-001  3.3099161e-002 -5.4919589e-001 -3.5481302e-001 -6.0116420e-001  5.8669750e-001  9.0624161e-002 -6.1175631e-001 -4.7793789e-001 -6.8510246e-001 -2.0168325e-001 -9.1108287e-001 -3.7602602e-001 -9.0471599e-001  9.8587436e-001  4.5652286e-001  7.9073664e-002 -6.6775260e-001 -2.7952895e-002 -4.7398426e-002 -4.5343262e-001  3.4931611e-001 -2.1452377e-002  3.8058581e-001  1.5214549e-001  6.0179216e-001  7.4481434e-002  7.7178481e-001 -5.2778342e-001 -1.9475060e-001 -1.0387060e+000  3.0332752e-001 -4.2991014e-001  2.1250386e-001 -2.5063401e-001 -2.2135410e-001 -3.6252723e-002 -1.2098961e-001 -9.7984217e-002  4.6836668e-003  2.5257170e-002 -5.4461914e-002  8.6961995e-001 -3.2222355e-002 -1.5765917e-001 -3.6584049e-001 -4.6865101e-001  3.8221121e-001  6.0012628e-001 -1.1064929e-001 -9.4206639e-001 -5.0544118e-001  5.6979483e-001  2.1962366e-001
  9.0199226e-001  6.7087609e-001  7.2470740e-001 -2.6384490e-001  2.9243112e-002 -8.0356488e-001  3.6424917e-001 -4.4280725e-001  2.4843859e-001  2.8630571e-001  2.5811567e-001  6.7200040e-001  2.3956454e-001 -3.1748293e-001 -4.1373138e-001 -3.2027758e-001  1.8507110e-001  7.3729430e-001  3.3557878e-001 -1.9842883e-001 -1.9178830e-001 -8.9252744e-002  1.6894962e-001 -6.9680395e-001  2.0731796e-001 -3.0507277e-001  9.7031840e-001  1.1651142e-001  2.1414774e-001 -1.0343486e+000  4.6209849e-001  5.1638463e-002  6.0909470e-001 -1.9905105e-001  2.5953351e-001  5.3638911e-001 -3.3271564e-001  9.6108949e-001  3.4272744e-001  6.5248679e-001  2.9668857e-001 -5.6629744e-003 -1.9973423e-001  9.4956327e-001 -8.0319144e-002 -1.4870304e-001  4.2095319e-001 -3.6799652e-001 -4.5770165e-002 -3.8690777e-002 -5.9229483e-001 -3.8454476e-001 -4.7171928e-001  5.8097503e-001  4.3455060e-001  2.7063642e-001  2.2844475e-001 -1.4459467e-001 -3.5214458e-002  8.3062106e-001 -7.4026097e-001  1.5689843e-001 -2.9896938e-001  4.3618099e-002 -3.8717682e-001  2.1801907e-001
 -3.8876751e-001 -1.2336474e+000 -3.6994568e-001 -3.0037386e-001  1.4869710e-001 -8.8750034e-001  8.9634601e-001 -1.4069414e-001 -9.7748110e-002 -7.8129738e-002 -3.8318531e-001 -8.5602868e-002  4.4938603e-001 -3.9332142e-001 -1.0547380e+000 -6.6098661e-001 -2.0231126e-001 -3.3782858e-002 -4.6065635e-001 -2.9987188e-001 -2.6875333e-001 -9.6812495e-002  6.8710796e-001 -1.0504396e-002 -1.4210335e-001 -2.2544442e-001 -4.6391763e-001 -5.2890370e-001 -1.0478214e-001 -1.4756333e+000 -1.4827676e-001 -1.8659646e-001  4.5792198e-001 -1.5294531e-001 -2.6724939e-001  5.1467242e-001 -1.5225726e+000 -2.7767633e-001 -3.5767476e-001 -5.3751071e-001  3.0718164e-001 -3.9563279e-001 -2.0950431e-001 -6.7723188e-002 -5.0396175e-002  6.7647564e-002 -2.0326432e-001 -1.8584391e-002  7.0304064e-001 -3.3713083e-001 -9.3155381e-001 -1.6985606e+000 -9.1811460e-002  3.2307423e-001  3.8230961e-001  3.0611854e-002  1.8761513e-002  7.5592527e-002 -1.6187537e-001  2.3374622e-001 -1.1398073e+000 -4.3576208e-001 -4.5147798e-001  1.4234410e-001  1.0907136e-001 -1.7465835e-001
 -3.7394819e-001  2.1713744e-001 -5.4267601e-001  4.4071593e-001  2.3973713e-001 -5.3056994e-001  1.3729118e+000  5.7699565e-001  2.9914249e-001  3.5304717e-001 -1.0574602e-001 -2.6001054e-001  3.0115595e-001  4.0970623e-001 -5.0682946e-001 -1.6262233e-001  6.8649842e-001  1.8923544e-001  3.2124629e-001  4.7639197e-001 -7.5373401e-001  8.7572893e-002  2.9538661e-001 -8.0472597e-001 -8.9478627e-002  2.3302516e-001 -2.9815180e-001 -2.0940169e-001  1.1326921e-001 -2.8063080e-001  1.7743705e-001  5.0273820e-001 -2.5167328e-001 -5.0900427e-001  3.7170203e-001  2.1671880e-001 -2.2195596e-001  1.1554343e-001 -3.8693506e-001  4.7577751e-002 -1.2047326e-001 -3.5873062e-001 -1.2555955e+000 -5.3204410e-001 -1.6064729e-001  5.8002684e-002 -4.3697886e-002 -2.4990773e-001  8.6175995e-001 -3.8405085e-001 -4.7921599e-001 -8.0419551e-001  4.3785739e-001  4.3302085e-001  7.0249177e-001 -2.5773874e-001  4.7692832e-001  4.5680929e-001  6.6208269e-001  2.8486004e-001 -4.6813603e-001  2.2723555e-001 -2.2804068e-002  6.6686893e-001  4.2415703e-001 -4.9589400e-001
 -4.1417759e-002  4.9800265e-001 -1.6486019e-001 -2.8670597e-003  5.8580925e-001  6.0656501e-001  5.2075933e-001  8.8362510e-001  2.4725006e-001  5.9529439e-001 -7.0084199e-001 -4.6609949e-001  5.8279870e-002  5.1402945e-001 -4.4345196e-001 -5.0677629e-001  9.8100521e-001  8.8114286e-002 -2.8711070e-001  6.1892471e-002 -1.7244987e-001  2.4327858e-001 -5.5077774e-001 -2.8449382e-001 -3.2289689e-001  1.0008751e-001 -2.3956351e-001  6.1472247e-002  3.0221293e-002 -6.0426842e-001 -4.0946055e-001 -4.4049068e-002 -1.3549926e-001  1.9154036e-001  4.0549262e-002 -5.5056143e-001 -2.5663413e-001 -3.9677097e-001 -7.2189781e-001 -6.9375551e-002  5.7121468e-001 -4.6002869e-001 -1.8990437e-001 -1.2037224e+000  6.1160123e-002  9.6474287e-001 -5.2727539e-001  3.9171736e-001  4.5258612e-001 -1.1090082e-001 -5.9974270e-002 -6.3492731e-001  3.0560687e-001 -2.5649118e-001 -5.1862820e-001 -1.5015506e-001 -4.7928869e-002  3.7863804e-001  4.1635209e-001  2.8519873e-001 -5.4415015e-001  1.0534182e+000  1.4513281e-001  2.3930966e-001  1.3466908e-001 -1.5550399e-001
 -7.0974324e-001 -2.1622254e-001  8.4842924e-001  1.6399332e+000 -2.5789638e-001  1.4193057e-001 -1.0350602e-001  3.4300927e-002  4.1975828e-001  8.8829699e-001 -4.5337733e-001  7.8287670e-001  4.5090396e-001  3.1014969e-001 -2.5762706e-001 -1.8455241e-001  4.8302888e-001  9.1762095e-001  1.2208756e-001 -3.1833239e-001 -5.3879083e-002  6.5970010e-001 -1.0861143e+000  1.3456446e-001 -8.5877004e-002 -4.1010747e-002 -6.4549359e-001  2.2783770e-001 -9.2208878e-002 -6.6774567e-001 -3.2618340e-002  5.5121595e-002 -4.6473590e-001  7.1586736e-002 -2.3259627e-002  1.2743080e-002 -7.1470901e-001 -7.1955163e-001 -5.2646509e-001  1.5958744e-001  2.0464345e-001 -2.3686460e-001  4.0005922e-001 -9.0422922e-001  4.0438187e-002  6.9274405e-001  9.2080702e-002  1.5277574e-001  2.2745866e-001 -3.3968511e-001 -7.9986521e-001 -9.6210708e-001  1.7436093e-001 -1.9000045e-002 -6.5653097e-001 -3.5609842e-001 -2.0446165e-001  4.1941992e-001 -1.7197061e-001  3.1125888e-001 -6.4310032e-001  3.7618357e-001  2.4060762e+000  4.3715527e-001  1.6985347e-001 -4.6214969e-001
 -6.9839820e-001  3.7361475e-001 -3.2002097e-001  1.8254632e-001  3.8765625e-001 -1.4367783e+000  3.3487432e-001  6.7497319e-001 -2.1446729e-003  3.2844811e-001 -1.5302540e+000 -1.0382054e+000 -2.1199034e-001 -4.1857887e-001 -7.1588528e-001 -1.0945417e+000 -7.9143572e-002 -1.0548656e+000 -3.4152209e-001 -2.6490687e-001 -1.2503819e-001 -1.3907103e-001 -8.8121609e-001 -6.6262503e-001 -8.3726348e-001 -3.8880161e-001 -1.6611035e+000 -1.4009525e+000 -1.7540831e+000 -1.5431176e+000 -7.4804040e-001 -6.5495668e-001 -1.5192920e+000 -2.1199730e+000 -1.0908032e+000 -1.2203237e+000 -6.9833318e-001 -2.1337851e+000 -1.1154195e+000 -1.6412366e+000 -3.2267093e-002 -8.7720333e-001 -3.0531951e-001 -5.0105051e-001 -1.1864377e-001 -6.6629745e-002 -2.2194518e-001 -2.4783856e-001 -1.4003719e-001 -5.4316103e-001 -5.9526455e-001 -1.0848655e+000 -3.6908213e-001 -6.6614308e-002  9.1968542e-002 -1.1345889e+000 -2.2912540e-001  5.2677734e-001 -2.1978169e-001  3.4208544e-001 -7.8613916e-001  1.1850367e+000 -1.7904699e-001 -4.9456764e-001  3.1052143e-001 -1.5765654e+000
 -9.5488611e-001  1.9313182e-001 -1.1436947e+000  1.2250887e+000  4.0748127e-001 -1.8132941e-001  4.4879539e-002  5.8684438e-001  6.6583884e-001  7.0770544e-001 -5.2457687e-001 -8.8005874e-001  1.8376060e-001 -1.7721516e-001 -5.0705020e-001 -8.1875071e-001 -6.1310417e-001 -7.5163348e-001 -7.4160022e-001 -3.4952271e-002 -1.8169528e-001  3.0002726e-001 -8.8408453e-001  6.3496425e-001 -5.2255270e-001  7.0400131e-001 -1.7115945e+000 -1.6252657e+000 -1.9558343e+000 -1.2357680e+000 -1.1909895e+000 -8.2849213e-001 -1.4348755e+000 -1.6808393e+000 -1.0341103e+000 -1.8422015e+000 -1.1826076e+000 -2.0813807e+000 -1.6329869e+000 -1.7071194e+000  5.0804341e-001 -8.0570810e-001  5.6201968e-001 -1.3228656e+000  4.3429796e-002 -6.1990303e-001 -3.8863961e-001  6.4349237e-002  2.2854677e-001 -5.0551065e-001 -6.7444714e-001 -1.4112370e+000 -7.2240259e-002  1.6685599e-001  3.5928430e-001  2.0959024e-002  4.0607124e-002  8.2838619e-001 -1.4943879e-001  3.7882801e-001 -1.0607538e+000  4.3883846e-001  1.3870971e+000 -1.4653920e-001  1.5858397e-001 -1.8880717e+000
 -7.3717513e-001  3.3867828e-001  3.2479047e-001  6.8525877e-002 -3.5778759e-001 -4.4136914e-001 -2.9567673e-001  6.4959128e-001  1.0537131e-001  7.9132644e-001 -6.1870413e-001  1.9171757e-001  1.3311644e-001  2.1318377e-001 -2.6318554e-001 -3.6839025e-001 -4.1302995e-002 -4.9245855e-001 -1.3339247e+000 -2.5985308e-001 -6.4934930e-001  7.4726742e-002 -5.4867101e-001 -2.5574522e-001 -5.0196953e-001 -8.1650935e-002 -1.7441073e+000 -2.2193658e+000 -2.5163925e+000 -1.2098710e-001 -7.5517495e-001 -7.1556400e-001 -3.9988980e-001 -4.1597916e-001 -8.1356252e-001 -1.1074716e+000 -4.3466329e-001 -2.2867205e+000 -1.7037702e+000 -1.2861106e+000  8.8820577e-001 -3.8968300e-001  8.6376062e-001  2.4779495e-001  2.8191354e-001 -2.4413204e-001  7.8941416e-002 -9.1257835e-002  7.5284676e-002 -3.5937603e-001 -1.4383285e-002 -4.4116174e-001  3.6169918e-001  4.4791026e-001  6.9620632e-001  1.7346749e-001  2.0555982e-001  3.7570824e-001 -2.9088108e-001  2.1107706e-001 -8.6888027e-001  5.2986058e-001 -5.2022373e-001 -1.0608949e-001  5.3806438e-001 -8.7562978e-001
  1.1200204e-001  2.2453418e-001  4.6851244e-001 -1.2312563e-001 -5.7748346e-001  2.9081201e-001 -9.1339937e-002  2.1495345e-001  3.2081165e-001  5.4537649e-001  2.1132739e-001  7.6309120e-001  2.4657793e-001  1.2807353e-001  3.2707148e-001  1.7504432e-001 -1.5719639e-001  2.5072129e-001 -3.7112362e-001  3.2689065e-001 -6.8976444e-001  2.0173655e-001  2.2233054e-002  4.6555305e-001 -1.8899774e-001  2.9238337e-001 -1.1020068e+000 -1.0966954e+000 -1.4704664e+000  1.9995916e-001  1.4462517e-001  1.0953431e-002 -1.7246653e-002 -7.2303880e-002  3.5736348e-001  2.4952103e-001 -2.4868305e-001 -1.2456320e+000 -1.1789998e+000 -5.4621243e-001  3.4221779e-001 -2.6585283e-002 -4.2423304e-002  7.3777834e-001  2.4626548e-001 -2.6398593e-001  5.0285125e-001  4.5427199e-001  6.8186201e-001 -1.1203681e-002  2.5530687e-001 -4.9022022e-002  5.3786992e-001  6.8693072e-001  6.1771246e-001  7.5282584e-002  1.0529155e+000  7.6449018e-001 -1.6183094e-001  5.6330712e-001  1.0635357e+000  5.7909826e-001 -2.4324961e-001  5.0527517e-001  5.9672705e-001 -2.8026038e-001
 -4.8535483e-001 -9.0231403e-002 -3.2776698e-001 -7.4544421e-002 -3.4371198e-001 -2.3711569e-001 -1.0758985e-002  1.3060957e-001 -5.0960060e-002  2.8674012e-001  2.2235125e-001 -8.2547345e-002  2.8785925e-002 -3.7111552e-001  7.4306261e-001 -1.7340335e-001 -1.0804162e+000  2.5608619e-001 -7.1434999e-001 -6.0790023e-001 -2.4194011e-001  5.6153327e-002 -1.2041250e+000  4.1430728e-001 -5.4056599e-001  1.5364757e-001 -1.1479459e+000 -1.7743205e+000 -1.8989777e+000  1.4024164e+000 -5.7176222e-001 -4.7535851e-001 -5.1681797e-001 -7.2957405e-001 -5.0341954e-002 -6.4561439e-001  1.2972170e-001 -1.7607563e+000 -2.3822505e+000 -1.0677965e+000 -1.2285369e-002 -2.7070935e-001 -5.9479727e-001 -1.1037196e+000 -8.0977886e-002 -3.8011720e-001 -6.4071402e-001 -1.8390042e-001 -4.4418351e-001 -8.9799777e-001  3.2036187e-001  2.5762272e-001  1.0607838e-002  3.4605683e-001  4.0695867e-001 -3.7336096e-001  6.4633265e-001 -1.3239551e-002 -5.5464747e-001  6.1247336e-001  1.5793052e-001  2.3449357e-001  6.0205508e-001 -5.0113445e-001  4.1433306e-001  6.9121874e-001
  2.0691585e-001  4.5095706e-002  4.1731857e-001 -8.4197312e-002 -2.6253395e-001 -3.8123082e-001 -2.7795597e-001 -6.8350283e-002  7.0953640e-001  3.0178647e-001 -3.6950785e-002  3.5307823e-001  1.0003427e+000 -2.2071719e-001 -2.8068363e-002 -3.5381839e-001 -8.2669895e-001  3.0968138e-001  5.0815387e-002 -5.7241368e-001 -2.9089662e-001 -1.1238403e-001 -1.3594203e-002  6.0043063e-002 -3.9616393e-001 -4.0168869e-001 -4.0050777e-001 -1.0477079e+000 -1.1719023e+000  9.4481017e-001 -1.5355779e-001  2.0294898e-001 -7.3443627e-001 -2.3497369e-001  2.3766524e-001 -3.6879391e-001  1.3526926e+000 -1.7393906e-001 -1.0356683e+000 -3.3538594e-002 -3.9961549e-001 -4.4239068e-001 -1.8678390e-001 -3.1919729e-001  4.9856203e-002 -2.4227735e-001 -7.6735556e-001  7.9265130e-001 -5.2059502e-002 -8.3553928e-001 -3.3106760e-001  7.5649033e-001  2.6580232e-001  8.6828111e-001  9.3430004e-001  4.5020608e-001  3.2117122e-001  5.6467910e-001 -6.2930013e-002  8.4525495e-001 -1.1397035e+000 -1.6528549e-002 -3.8762454e-001 -4.9402298e-001  1.0148745e+000 -3.2306567e-001
  5.8758993e-001 -3.8395904e-002  1.0847882e+000  9.3221177e-001  2.6681488e-001 -1.0008588e+000 -9.0418125e-002  6.8653544e-001  7.5783137e-001  4.3653964e-001 -3.9210309e-002  3.9268764e-001  6.0878018e-001 -7.5819315e-002  4.0618903e-001  7.1465214e-003 -3.1147194e-001 -4.1583730e-001  1.6595434e-001 -8.3233889e-002 -1.7279537e-001  6.1169972e-001 -3.7314198e-001  2.2755576e-001 -5.5788279e-002  5.6965908e-001 -8.7935507e-002 -9.5010588e-001 -6.8911824e-001  8.1013406e-001  5.8931237e-002  2.2200263e-001  7.2090884e-001  5.2857008e-001 -3.0179739e-001  3.3366179e-002  9.6370245e-002 -3.3622525e-001 -6.2462644e-001  2.2750837e-001  4.4962355e-001 -3.1671796e-001  4.6496152e-001  8.8492761e-003  8.4993080e-005  4.2547922e-002  2.3984201e-002 -1.1487358e-001 -5.4086166e-001 -6.9505867e-001 -4.5516413e-001 -2.7418093e-001 -5.0860692e-002  3.9216980e-001 -3.2368894e-001  4.8319178e-002  4.4305080e-001  5.3941378e-001  2.1091589e-001  1.1853780e+000 -7.8251786e-001  5.8286654e-001 -6.5699672e-002 -4.7643184e-002 -2.0248074e-001 -2.4264532e-001
  1.1576014e+000 -5.8941769e-001  1.3584329e-001  1.0195847e+000  1.9472647e-001 -1.3520130e+000 -1.3988164e-001  9.8026418e-002  4.3952041e-001  3.8495839e-001  2.6430973e-001 -3.1028283e-001  8.2676507e-002 -7.6818477e-001 -5.2906471e-002 -2.5747636e-001 -3.7794001e-001  1.4089823e-001  3.1607538e-001  6.4612276e-001  2.0676508e-001  1.5569860e+000  4.6475708e-001  1.1660052e+000  6.6632922e-002  8.7228743e-001  2.6587061e-001 -2.1681892e-001  3.6763987e-001 -2.8802931e-001  6.3830139e-002  2.8980721e-001  7.5733169e-001  3.9573045e-001 -3.6341708e-002 -7.9537821e-001 -9.9410088e-001  8.1881800e-001  4.8050419e-001  2.2667603e-001  4.9550063e-001 -5.6073846e-002  1.0601387e+000 -5.1675185e-001  5.1344745e-001  3.3373987e-001  1.3885390e+000  6.2351871e-001 -5.0711905e-001  9.5128019e-002 -5.6593009e-001 -4.0965318e-001 -2.1226341e-001  5.7401109e-001  7.7992024e-001  2.0891268e-001  4.2476987e-001  3.7527864e-001  9.2920364e-001  4.7072360e-001 -7.5556001e-001  1.3683980e-001  8.3520207e-001 -1.2208069e+000  1.1529959e-001 -4.3485529e-001
  3.0345053e-001  6.4191973e-001  1.0096394e+000  1.1806836e+000 -1.8445811e-001 -4.3205846e-001 -6.0966688e-002 -1.6992747e-001  5.2262073e-001 -1.9761250e-001  1.1070253e-001  2.4301107e-001  1.2064460e-001 -3.0253481e-001  2.7780482e-002 -2.8598251e-002 -1.5890688e+000 -4.4945765e-001  5.9903159e-001 -3.3807731e-001  2.3732073e-001  1.3695394e+000  1.9889392e-001  1.6527135e+000  3.0664253e-001  9.3848041e-001  8.5500198e-001  7.3914577e-001  1.0024060e+000  3.8215232e-001 -1.4096462e-001  6.8980222e-001 -2.1838352e-001  7.5711564e-001  5.9339412e-001 -4.6316640e-001  5.3269451e-001  9.2271574e-001  1.2213953e+000  7.0447149e-001  7.7812985e-001  3.5770707e-001  1.6902676e+000  1.1320915e-001  8.4606113e-001  1.4172212e-001  5.4565981e-001  1.9406912e-001 -2.0090670e-001  1.1659725e-002  1.9527941e-001  7.2468742e-001 -3.6615341e-001 -8.9727258e-002  7.9217489e-002  2.6834638e-001  7.1262169e-002  5.2469314e-001  7.1410754e-001  6.1250546e-001  1.8874133e-001  2.5488118e-001  7.6277731e-001  5.5971361e-001  3.6343677e-001 -3.7790617e-001
 -1.0575469e-001  2.0663367e-001  9.4756048e-001  1.1550741e+000  1.6387483e-001  1.2884173e-001  5.1708098e-001 -3.3209414e-001  2.7817242e-001 -3.5168748e-001  9.3226020e-002  9.9855774e-001 -1.9508532e-001 -2.5408891e-001  4.9581224e-002  9.6996622e-003 -1.3690947e-001  9.4886957e-002  4.8410558e-001  1.6635636e-001 -1.7777992e-001  1.0546725e+000  5.3717146e-001 -7.8106276e-004  4.2017102e-001  6.9170577e-001  2.1024091e+000  2.0788625e+000  2.0447888e+000 -2.9449365e-001  5.9813464e-001  9.6585719e-001  8.1519149e-001  1.4226137e+000  9.8672876e-001  7.1315467e-001  9.8514705e-001  2.3189380e+000  2.5331298e+000  2.1386985e+000  6.1947595e-001  6.6186381e-001  1.6672485e+000  5.4456538e-001  4.3720288e-001  6.0572350e-001  8.3330698e-001  4.8872793e-001 -2.6735510e-001  7.9040062e-001  2.3376870e-001  5.9749093e-001  1.2142637e-001  6.9918266e-002  5.6391760e-002  7.3419709e-001  2.1757811e-001 -2.0585788e-001  4.7597680e-001  1.1026814e+000  1.3334460e+000  5.3695049e-002 -3.7679521e-002 -7.0146185e-002 -1.5830389e-002  7.3139477e-001
  1.5643600e+000 -5.4845127e-002  1.5394594e+000 -5.1435473e-001  4.7227415e-001 -1.8244352e-001  3.8153312e-002  2.2135156e-001  2.8593823e-001 -2.0145707e-001  1.7026343e-001 -4.2095039e-001 -4.7355470e-001 -3.2030359e-001  5.6598554e-002  1.8607586e-001  4.1184241e-001 -8.8539034e-001 -5.0079423e-001  3.4022651e-001 -4.2060518e-001  5.6631323e-001 -1.6271228e-001  8.6296283e-001  2.9990072e-001  4.3521215e-001  9.7912152e-001  8.8123679e-001  2.0212226e+000  5.6709638e-001  1.0063347e-001  3.3530795e-001  3.0275298e-001  5.8353420e-001  4.1356325e-001  4.2156284e-001  5.9373550e-001  1.6472843e+000  1.3583142e+000  1.3785988e+000  7.9023674e-001  6.8461972e-001  1.3568938e+000  9.0583725e-001  1.2591714e-001  7.0358133e-001  8.4037986e-001  2.3456505e-001  3.7086095e-001  5.9495285e-001 -3.7764288e-001 -5.6831200e-001 -3.8605951e-001 -4.9828888e-001 -8.3372218e-001 -2.4843341e-001 -1.7123481e-001  1.9120465e-001  4.7394536e-001  5.4070334e-001  6.8457822e-001  6.0403936e-001 -4.0267773e-002  8.9629180e-002 -2.8018016e-001 -1.7618611e-001
  5.3601423e-001  4.7478117e-001 -2.7786033e-001 -7.0297083e-001  8.6289615e-001 -1.1114390e+000  1.9400808e-001  3.3241585e-001 -1.2424933e-002 -4.4345722e-002 -4.1850555e-001  9.1494739e-002 -8.1141622e-003 -2.1822963e-001 -8.9948670e-001 -5.9284358e-001 -5.1622798e-001 -6.1888306e-001  2.3416605e-001  5.8095677e-001  6.7825750e-001  9.4033345e-001 -2.3557651e-001  1.7527964e+000 -4.5525678e-001  7.4847491e-001 -4.2274269e-001 -9.0874560e-003  5.6631971e-001 -6.1010187e-001 -8.4000664e-001 -6.2345650e-001 -2.1028541e-001 -1.1801244e+000 -9.4662720e-001 -7.6213287e-001 -1.5316290e+000 -8.8500462e-001  1.1237910e-001  3.7394187e-001  7.4655443e-001  6.0166042e-002  7.5906608e-001 -5.6694532e-001  3.0062015e-001  4.2218752e-001  4.4949582e-001  7.4057471e-001  1.6675421e-001  1.6682818e-001 -6.5175969e-001 -8.8894896e-001 -6.7254774e-001 -2.7176282e-001  1.4803308e-001  2.9160664e-002 -2.0574250e-001 -3.3136257e-002  1.5204250e-001 -2.2825157e-001 -1.8661345e+000  1.0007058e+000  1.1403928e+000  6.2065451e-001 -4.1571514e-002 -4.0345508e-001
 -2.9135522e-001 -9.1060594e-001  1.0130219e-001  2.1621955e-001  1.7490884e-001 -4.1083701e-001  7.0393745e-002  8.1103848e-001  2.6643425e-001  5.8106801e-001  4.0694032e-002  5.9652961e-001  8.9640056e-002  3.2235680e-001 -3.7857427e-001 -5.4811962e-002 -2.1954141e-001 -6.8514058e-001 -1.4811645e-001  1.2368610e+000  4.3685455e-001  1.1345039e+000 -1.5558525e-001  1.0187157e+000 -2.1493424e-001  8.3654573e-001 -1.1788839e+000  1.7122786e-001  3.2955524e-001 -4.6607577e-001 -7.6443916e-001 -2.0248971e-001 -4.2808088e-001 -1.1824448e-001 -5.8529239e-001 -6.3044034e-001 -1.0773239e+000 -9.7217079e-001 -1.3056740e-001 -7.2892500e-001  1.2702576e+000 -1.1325696e-001  1.6231400e+000 -7.7981695e-001  3.9325155e-001  5.2984684e-001  5.1512350e-001 -2.8154443e-001 -1.7977584e-001  3.5815792e-001 -1.6655061e-001 -3.7386698e-001  2.1006412e-001 -3.4936466e-001 -1.2128389e+000 -3.9839809e-001  1.0103193e-001  6.8736110e-001  3.4779121e-001 -4.6654744e-001 -2.7928579e-001  5.5992507e-001  9.7902312e-001  3.4287212e-001 -2.5007939e-001 -5.3818472e-001
 -4.5595086e-001 -3.5470661e-001 -1.0125587e-001  3.4384436e-001  2.2006973e-001 -1.2457875e+000 -1.9258984e-001  7.4481060e-001  3.5912265e-001  1.9405782e-001 -4.0495619e-001  7.0932048e-001 -2.8786793e-001 -9.9474707e-002 -6.8634978e-001 -2.1780742e-001  8.3875250e-001 -4.6920259e-001 -1.3625972e-001  7.3407815e-001  2.6786633e-001  8.6233542e-001  2.6133829e-001  1.2704189e+000  2.0813685e-001  6.2447346e-001 -5.9273837e-001 -4.0432221e-001 -1.2228687e-001 -3.9702907e-001 -1.1863167e-001 -1.2855562e-001 -1.9236236e-001  3.5592192e-001 -5.7555842e-001 -2.0072279e-001 -5.3464110e-001 -6.7676377e-001 -1.1221690e-001 -6.7417712e-001  5.5406392e-001  4.2231221e-001  1.3635940e+000  4.5056311e-001  4.0071930e-001  2.1102106e-001  1.1809261e+000 -1.6530786e-001 -1.7841474e-001  7.8460949e-001 -5.9941938e-001 -9.4615677e-001 -4.6752564e-001 -2.7336882e-001 -7.7716474e-001  1.6864998e-001 -1.8636714e-001  4.8186723e-001  4.0362908e-001 -1.0113906e+000 -1.1986211e+000  2.9357057e-003  1.2846813e+000  6.6798688e-001 -3.1993671e-001 -1.2198062e+000
 -6.6579121e-001 -8.9855288e-001  1.9837108e-001 -4.7418572e-001 -2.7400252e-001 -6.3482497e-001 -3.2342308e-001 -1.3438304e-003 -2.9194532e-001 -2.1606101e-001 -1.8209203e-001 -3.5979126e-001 -7.6632063e-001 -3.0094676e-001  6.3252319e-001  7.6958167e-001  6.3694246e-002 -9.3304936e-001 -4.9681346e-001 -5.6629593e-001  8.8487644e-001  1.2718552e-001 -7.8073668e-001  8.0413930e-001 -9.6904050e-002  3.7680090e-001 -7.9593987e-001 -1.1744036e+000 -1.1102957e+000 -1.6073267e-001 -1.3937513e+000 -1.0310338e+000 -8.7261982e-001 -1.0338079e+000 -7.2406292e-001 -4.8533662e-001  3.2260322e-002 -1.2985152e+000 -1.3257242e+000 -7.7527143e-001  4.0490002e-001  3.4431914e-001  3.2252068e-001 -6.3444938e-001  1.6836596e-001  4.5723113e-002 -1.0784243e+000  1.8243510e-001 -4.0756178e-001 -2.7370340e-001  4.4460989e-001  2.1593206e-001 -7.9484712e-002 -4.6078640e-002  7.7006861e-002  1.7538413e-001 -3.6574787e-001  8.8821096e-003 -8.2262891e-003 -1.1473090e+000 -9.4329438e-001 -3.1631727e-001 -2.5111530e-001 -1.7500105e-001 -6.2206437e-001 -5.2643856e-001
  6.0329483e-001 -1.6184592e+000 -9.1758950e-001 -3.7888740e-001  3.6564604e-001 -1.4467190e+000  6.7724926e-002 -9.6296339e-002 -1.8754389e-001 -1.2302911e-001 -2.5592789e-001  5.0445957e-001 -3.1274576e-001 -1.9281293e-001 -5.3463847e-001 -1.0287999e-001 -4.1368381e-001 -6.9607588e-001  3.3379618e-001 -2.1964084e-001  1.3264586e+000 -1.8253961e-001 -5.4792015e-001 -1.8712529e-001 -1.3397942e-001 -2.2849027e-002 -1.6035993e-001  3.6754991e-001  2.7463145e-001 -1.0125454e-001 -7.9030774e-001 -7.9215416e-001  1.4755552e-001 -7.0950294e-001 -4.7182133e-001  1.0579178e-001 -1.3316402e+000 -2.5834166e-001 -3.3785526e-002 -2.7143360e-001 -6.3169364e-002 -1.6899258e-001 -2.0889597e-001 -7.9461512e-001  3.0818010e-001  1.7579092e+000 -5.1283874e-001  4.2307316e-001  3.7636475e-001 -7.6240064e-001 -6.7112269e-001 -7.1964149e-001 -2.8286738e-001  6.3182365e-002 -1.1023223e-001 -2.0301558e-001 -6.9573808e-001 -4.6288635e-001 -9.2757014e-001 -2.2196842e-001  1.7813357e-001 -5.8327036e-001 -1.2477037e-001  8.7839587e-002 -5.7502577e-001 -6.7262712e-001
  1.7593357e+000 -7.7240901e-001  1.7206012e+000  5.9110001e-001  3.3382944e-001  4.7360579e-001  2.2553994e-001 -4.7624319e-001 -5.3914446e-001 -2.1849202e-001  1.0411799e+000 -4.9515496e-002  2.7125365e-001  2.5575894e-001  5.9301767e-001  3.8787965e-001  4.4856878e-001 -3.0879272e-001  2.9376304e-001  3.8721084e-001  5.0608044e-001  4.5335452e-001  1.8980547e+000 -4.9882057e-001 -1.1058093e-001  2.6661458e-001  1.0524250e+000  2.4377569e-001  6.7407296e-001  3.5544168e-001 -5.4439051e-002 -1.3489371e-001  2.1074096e+000  2.0147721e+000  3.4497768e-001  4.8353162e-001  2.2514174e-001  4.3524675e-001  1.6186207e-001  1.1733124e+000  5.1222512e-001 -2.9807187e-001 -1.3850702e+000  2.1774082e+000  2.1326394e-001  4.2099585e-001  2.6575084e-001  1.1645728e-001  5.8455280e-001 -3.2266820e-001 -3.5892601e-001  8.7509437e-002 -6.9348129e-002  6.7262778e-001 -9.5522817e-002  9.2377184e-001 -5.0640240e-001 -3.7109815e-001 -2.1800776e-001  6.0282993e-001  2.9475656e-001  3.0795904e-001  1.7213498e+000  1.1051532e+000  1.6996022e-001  7.2691794e-001
 -1.0590309e-001  4.4894191e-002 -5.4501237e-001 -1.3406615e+000  9.4536219e-002  1.6933064e+000  6.3473395e-001 -7.6230750e-001 -1.0460419e+000 -1.2902807e+000 -8.0914682e-001 -3.2079835e-001 -5.9498216e-001  4.1283057e-001  9.4538765e-002 -2.7174433e-001 -1.1388814e+000  1.8502079e+000 -3.2242485e-001 -3.7804290e-001  3.7703253e-002 -7.3750395e-001 -2.5373173e+000 -1.1095687e+000 -1.3736929e+000 -6.5988006e-001  1.5162474e-001 -7.2818222e-001 -5.7466058e-001  2.4554095e-001 -1.1922198e+000 -8.8272629e-001 -1.2764524e-001 -2.1462647e-001 -1.2292425e+000 -1.0299276e+000  1.4228835e-001 -7.1822892e-001 -7.1642197e-001 -3.1856922e-001 -4.4698597e-001 -1.2885973e+000 -7.4355038e-001 -7.4066553e-001 -7.0020593e-001 -4.2208426e-001 -2.0867770e-001  7.4330108e-001  3.4518071e-001 -7.9066738e-001  3.8904904e-001  1.3185860e-001  5.6467943e-001 -3.0305738e-001  7.4020835e-001 -7.6035203e-001 -1.0740188e+000 -1.3575782e-001 -1.2538746e+000  9.2979449e-002  9.8428183e-001 -1.5003347e-001  8.9824090e-001 -1.0857803e+000 -5.7331766e-001 -8.9640117e-002
 -7.2157184e-001 -6.1996662e-001  4.3001986e-001  2.9188817e-001 -2.3400631e-001  9.1052885e-001 -2.2713726e-001 -1.1356143e+000 -4.7243326e-001 -3.8495292e-001 -3.4376260e-003 -3.2202067e-001 -1.8227969e-001  1.3711835e-001 -1.5584431e-001 -1.4850312e-001 -4.3453161e-001  4.3857941e-001 -3.8157142e-001 -8.7498112e-001  8.6088522e-001 -3.3713402e-001 -4.4484919e-001  5.5605509e-002 -5.3593597e-001  2.5356353e-001 -4.2464750e-001 -1.0709500e-001 -5.2871233e-001 -9.7425353e-001  1.5125389e-001 -4.9038256e-001 -1.6487077e-001 -1.3792976e-001 -3.5212968e-001 -1.2169413e-001 -4.4230778e-001 -3.6748268e-001 -8.5566512e-001 -8.3727354e-001  9.2692254e-001 -6.1657578e-001 -4.1835884e-002 -1.8529781e-001  2.3027046e-002 -1.8170661e-001 -7.9414398e-001  2.2072408e-002 -8.2029782e-001 -1.0588896e+000  3.8535575e-001  2.1027400e-001 -2.3793833e-001 -4.1001549e-001 -8.3988129e-001 -6.3871292e-001 -7.3582017e-001 -3.8171296e-001 -8.2852938e-001 -8.7114638e-001  5.2153249e-001 -5.5414432e-001  3.9066319e-001  1.1814297e+000 -5.6991585e-001  5.7096832e-001
 -4.2426529e-001 -1.2592653e-001 -6.8722619e-001  5.6050979e-001  3.8394081e-002  1.7344466e+000 -4.0841733e-003 -2.5904896e-001 -8.0259718e-001 -1.9642629e-001 -8.2683538e-002 -1.0590513e+000 -3.5218793e-001  5.4427982e-001  2.4735056e-001 -3.4737514e-001  4.6901782e-001 -6.2910977e-002 -4.6964249e-001 -1.4018310e-001 -6.9807101e-001 -6.8348467e-001 -3.9376714e-001  1.8827446e-001  3.2189178e-001 -6.5625672e-002 -1.4973350e-001  2.2091850e-001 -8.1280504e-001  8.9177346e-001 -1.6636342e-002  1.6446605e-001 -2.0485538e-001 -5.8325384e-001  4.9048419e-002  1.5587490e-002  7.6607574e-001 -5.0103123e-001 -5.2189953e-001 -7.5078238e-001 -6.0326845e-001 -1.7612212e-002 -5.9446900e-002  5.5146700e-001 -1.8917252e-001 -3.7355368e-001 -2.8838651e-001 -8.6151799e-001 -6.1412389e-001  8.4355061e-002  5.5221965e-001  4.8591777e-001  4.9315280e-001 -5.7600473e-002 -4.5552181e-003 -1.4143995e-001 -5.0464772e-002  2.9357993e-001 -2.2366229e-001 -4.2314847e-001 -1.6897209e-001  7.7757073e-002  3.8170784e-001  2.7165610e-001  1.4404814e-001 -9.2686841e-001
  1.0335371e+000 -5.8194682e-001  7.7941100e-001  7.5712581e-001  4.1689302e-001  2.3027933e+000  5.2444320e-001 -2.2754367e-001 -4.5198952e-001 -9.2116105e-002  6.0085941e-001 -8.3497385e-001 -2.7709550e-001 -1.8789874e-001  5.0417354e-001  3.4184350e-001  5.3380562e-001  1.3798693e+000  8.1432122e-001  5.1847022e-001 -3.0531536e-001 -1.9242309e-001 -4.9270557e-001 -2.8402270e-001  4.9141827e-001 -8.6084866e-002  1.2825268e+000  1.9746472e+000  1.4128142e+000  9.4194613e-001  1.7330771e+000  8.5404235e-001  6.5343351e-001  9.5107841e-001  7.3633217e-001  9.9445414e-001  1.1434418e+000  1.2951916e+000  1.2956911e+000  1.0998627e+000 -1.7236263e-001  7.4412327e-001 -2.5653578e-001  5.1550825e-001  5.3107270e-001  4.6888885e-001  6.2862681e-001  2.2850941e-001  4.2536234e-001  8.7835434e-001  6.3499569e-001  3.7803044e-001  3.0953685e-001 -5.3705215e-001  3.5832388e-001  1.5977487e-001  2.7894579e-001 -3.0615196e-001  8.1228918e-002  6.0680416e-002  1.2968668e+000  6.6593694e-001  5.7634700e-001  4.2637130e-001  7.8597708e-001  9.9254345e-001
  2.1778796e-001  7.8319401e-001 -1.8664902e-001  3.7317971e-001  1.0730293e+000  6.6279014e-001  9.3849058e-001  6.6439682e-002 -5.8764811e-001 -3.3918354e-001 -5.2043778e-002 -2.2509173e-001  1.6041949e-002 -1.6631249e-001  3.9269983e-001  4.4212536e-001  1.8795647e-001  2.0475762e+000  4.3940646e-001 -5.3464098e-002 -1.3269998e-001 -5.1688434e-001  4.2732239e-001 -6.1252929e-001  2.2579001e-001 -7.3171562e-001  1.3356848e+000  1.0547030e+000  1.1370084e+000  8.0075668e-001  4.7454461e-001  4.8508502e-001 -2.7197678e-001  1.7985143e-001 -6.0639665e-002  2.0431967e-001  7.5668666e-001  1.2978413e+000  1.8354767e+000  1.3352271e+000 -1.2552348e-001  3.2062422e-001  1.0231442e+000  1.1834664e-001  4.0708840e-001  1.1537157e+000 -1.0117028e-002  1.6128232e+000  5.5868470e-001  3.8840850e-001  2.0176452e-001  3.8473200e-001  4.1611864e-001  3.3777273e-001  5.3521974e-001  2.1299060e-001 -9.9747484e-002  2.4070460e-001  5.3381698e-001  4.6355413e-001  1.3482540e+000  7.4600605e-001  1.9646878e-001 -1.4933466e+000  9.0153135e-001 -5.9060087e-001
 -7.8084298e-001 -1.1945938e-002 -3.0793675e-001  3.9071798e-001  3.1470912e-001  2.7092128e-001  4.0432144e-001 -4.9359583e-001 -5.4454725e-001 -2.5816279e-001  1.9368484e-002  2.1328041e-002  4.6520964e-001 -4.9424780e-002  1.2461091e-001 -1.2944701e-001 -7.7894800e-001 -8.8265215e-002 -6.4263140e-002 -6.7139762e-001  1.0367325e-001 -6.9400416e-001 -1.1981619e-001 -5.9559205e-001 -1.2373981e-001 -5.1002546e-001  3.9793732e-001  1.0845353e-001  4.4384064e-001  1.2056167e-001 -5.5727009e-001 -6.2030197e-001 -3.5855556e-001 -3.2473853e-001 -3.6640184e-001 -1.0679763e-001  8.6554446e-002  6.5378216e-001  5.4152628e-001  1.3580467e-001 -7.1108357e-001  1.2441099e-001  2.4840522e-001  4.7693538e-001 -4.9374923e-001  1.3506168e+000 -1.2115441e-001  5.3504988e-001  6.2476964e-001 -2.7702856e-001  3.7494041e-001  7.2952282e-001  2.1588640e-001  1.0224641e-001 -5.5032272e-001 -2.2760510e-001 -5.2413212e-001  3.4650156e-001 -2.6129664e-001  3.0476128e-001 -5.1408696e-001  2.7469472e-001 -6.1169030e-001  1.7130619e-001 -3.3865816e-001 -5.4824734e-001
 -3.5521729e-001 -4.9104634e-001 -6.9460444e-001  1.9002490e+000 -2.2820622e-001  1.3043200e+000  2.9977436e-001  3.3250736e-001 -4.8742239e-001  4.6551030e-001  1.9479326e-001 -7.1825966e-001  7.0737303e-002  3.3816911e-001  1.1521205e+000  8.1368409e-001 -1.7843634e-001  3.7049692e-001  4.7116435e-002  2.8529427e-001 -2.0261132e-001 -5.1242920e-001  6.9321348e-001 -5.3320846e-001  5.1335031e-001 -8.7710683e-001  4.0029035e-001  5.8963489e-001  2.1552181e-001  1.1710950e+000  4.0164444e-001  5.4763720e-001 -3.1680032e-001 -6.3250624e-001  7.6439014e-001  2.6504592e-001  7.4987895e-001  8.7758523e-001  9.1719881e-001  4.1444242e-001  5.9185788e-002  2.8411471e-001  5.4029688e-001  1.1177099e-001 -4.6099667e-001  1.2946658e+000  1.9626137e-001  5.5491117e-001  5.0032363e-001  3.6536729e-001  7.6863504e-001  1.5846445e+000  8.8485905e-001  6.1796710e-001  1.5069318e+000  3.0623557e-001  4.2367671e-001  4.5290530e-002  8.4242726e-001  2.7595295e-001  1.1605149e+000  5.1478540e-001 -1.2351101e-003 -6.7782325e-001  1.9410387e-001  9.6814446e-001
  2.2121419e-001 -1.5810578e-001  7.0104647e-001  7.8480403e-001 -5.5410015e-003  1.3020365e+000  4.7608468e-001  5.5896100e-001 -2.8697676e-001  9.8200593e-002  5.9363606e-001  1.3244021e-001  1.3027212e-001 -1.4193286e-001  8.3163859e-001 -2.6684857e-001 -3.4793207e-001  5.7973281e-001  3.3318011e-002 -3.0944546e-001 -3.5610679e-001 -5.2854142e-001  1.0107937e+000 -3.7038877e-001 -7.3630380e-002 -4.2861266e-002 -8.3214599e-002  3.3429509e-001  3.6332078e-001  2.3254772e-001  7.0949814e-001  4.0632937e-001  4.3599296e-001  1.4740585e+000  5.4995472e-001  1.1510923e+000  3.0803077e-001  1.0764146e+000  4.6323104e-001 -3.9036532e-001 -9.8410633e-002  2.8155012e-001 -2.5291682e-001  1.1014241e+000  9.4680784e-002  1.1383542e-001  2.2625887e-001 -2.8980779e-001  1.3384493e-001  1.8316503e-001  1.5006635e-001  1.8874277e+000  9.1973553e-002  5.9489728e-001  1.0115437e+000  4.9457067e-001  7.1953006e-001  3.4119746e-001  8.5954101e-001 -9.3881405e-002  9.9427864e-001 -2.0352603e-001  9.5723925e-001  2.1981229e-001  1.2257620e-001  4.7681493e-001
 -5.1813175e-001  2.3052150e-001 -3.8487272e-001 -6.7885898e-001  7.4145446e-001 -2.2209972e-001  7.0104955e-001  8.9074482e-001  3.7391781e-001  3.9254044e-001 -5.8304185e-002  4.2299142e-001  3.4608932e-001 -4.1061484e-002 -1.7753796e-001  7.8100428e-002  4.0620600e-001 -9.8133365e-002  5.4976253e-001  3.6381310e-001 -5.4663848e-002 -7.3761307e-001  1.4563730e+000  1.0485746e+000  2.9899501e-001 -2.4012990e-001  7.3905710e-001  8.1846875e-001  3.3678022e-001 -4.6371801e-001  4.3733974e-001  8.0673327e-002 -5.6415527e-001  2.9641399e-001  8.4967607e-001  8.3333657e-001 -7.4823042e-002  6.9328536e-001  8.4782685e-001  3.8644062e-001  6.5785798e-002  5.6073860e-001  1.3026193e-001  2.3704367e-001  3.1883217e-001 -5.7490534e-001  5.1531538e-001  2.2004609e-001  1.4192079e+000  1.0258198e+000 -1.4366967e-001  8.3167620e-002  2.3143592e-001  2.5419760e-001 -9.8845566e-002  6.2077369e-001  8.7043212e-001  3.8567265e-001  6.4186778e-001  3.6250906e-001 -1.2749533e-001  1.1728017e-001 -9.4306284e-001 -4.1086618e-003 -3.6227219e-001 -5.3369081e-002
  8.5626472e-001  2.5313814e-001 -6.7551793e-001 -2.8133538e-001  7.3397436e-001 -7.5787213e-001  8.2104227e-001  1.2550240e+000  3.4068675e-001  4.1736006e-001  3.3435598e-001  3.1087571e-001 -6.7786013e-002  3.0291191e-001 -4.0767897e-001  1.4312652e-001  1.1864721e+000  1.7046190e-001  7.9439922e-002  1.1157449e+000  1.1120645e-001  5.5508907e-001  1.7591791e+000  2.7374504e-001  9.7883048e-001  3.1981133e-001  7.7712280e-001  2.4271980e-001  2.4697904e-001  5.8712074e-002  9.3569123e-001  1.4901524e-001  4.7848211e-001  6.4918615e-001 -3.9154639e-002  6.3511168e-001 -6.5270173e-002  1.9743056e-001  1.1700957e+000  1.0601709e+000  2.4130007e-001  8.1647558e-001 -4.4523762e-001  4.6868519e-001  1.1841584e+000 -2.1601285e-001  3.8805047e-001  3.5343210e-001  8.4300058e-001  1.1629000e+000  2.0171235e-001 -2.1721588e-001  4.4115405e-001  5.0954014e-001  4.7550930e-001  4.4073896e-001  2.2545794e-001  7.1586723e-001  1.3476436e+000  7.2084013e-001 -2.5201480e-001  1.2457498e+000 -5.6087532e-001  2.7762953e-001  4.0522731e-001 -3.8762447e-001
 -6.9163256e-001  2.8714339e-001  1.5625300e+000 -1.8096507e-001 -6.5320762e-002  5.4419028e-001  1.2524171e-001  7.2046551e-001  2.3686995e-001  2.3807105e-001  8.0101138e-001  2.5344954e-001  2.1589318e-001  3.7732529e-001  3.2899899e-001  4.4497262e-001  4.8142029e-001 -2.7484287e-001 -6.4163097e-001 -2.6755477e-001 -5.2775574e-001 -6.9032903e-001  4.0214519e-001  2.7130373e-001  4.4089262e-001 -7.9180394e-001 -1.0377860e-001 -5.0565429e-001 -2.4913530e-001  4.8197509e-001 -1.9346391e-001 -8.4697494e-002  6.3340639e-001 -2.7289765e-001  1.2098593e-001 -2.0131360e-001  9.0592040e-001 -3.5588834e-002 -1.0517883e+000 -3.0963003e-001 -8.3445455e-001  1.3570266e-001 -4.1994270e-001  4.5780421e-001 -4.9692905e-001  9.2153061e-001  1.5350899e-001  5.2143800e-001  5.3595191e-001  4.5796524e-001  9.4753517e-002 -2.8326190e-001  3.7215306e-001  9.1710256e-001  5.7996196e-002  4.5300376e-001  4.6337802e-001  1.6141125e-001  7.2499597e-001  6.7881023e-001  1.6267952e-001  2.8239463e-001 -2.5905842e-001 -4.7802005e-002  6.1150334e-001 -6.2408859e-001
  2.9028201e-001 -8.5403167e-001  3.6796748e-001 -2.2014263e-001 -2.6151109e-001 -6.0023963e-001 -6.8664472e-002  2.8485226e-001 -2.2323949e-001  1.9442236e-001  2.0327925e-001 -1.0034128e+000 -5.0748011e-001 -2.0539131e-001  5.1323248e-001  3.4632895e-001  5.7876886e-001 -3.7380697e-001 -6.4501225e-001  2.0131555e-001  5.0446757e-001 -7.1214208e-001  8.3028209e-001 -1.5574518e-001  4.6101778e-001 -3.5625886e-001 -4.8683464e-001  3.5626411e-001  1.7084106e-001  4.1646436e-001  2.6417943e-001  6.0745884e-001 -1.4000490e-001 -2.4986691e-001  7.9367571e-001  6.9450094e-001  8.3647107e-001  2.9690723e-001 -6.1573266e-001 -2.5882529e-002  1.2259523e-002  6.4114371e-001 -7.8595963e-001  1.3165669e+000  6.7845292e-001  5.0637408e-001 -8.7283244e-002  9.3422407e-002  3.6594528e-001  7.4812681e-001  1.7325632e-001  4.3759703e-001  9.9632691e-002  2.2825267e-001 -5.0389966e-001  4.8101893e-001  8.3837769e-001 -2.6786103e-001  3.6828791e-001  4.9666459e-001 -1.9575527e-001  1.8531098e-002  7.0055798e-001  2.4217617e-001  2.8689989e-001  3.6761488e-001
  3.1830870e-001  1.0381449e-001  4.7251324e-001 -9.6892759e-001  2.1211306e-001 -9.2718416e-001 -4.0433572e-001 -5.7584692e-002  4.9044050e-002  2.2785388e-001 -6.5782338e-001 -1.4742959e-001 -4.1341583e-001 -4.5645501e-001 -3.2167866e-001 -5.2735416e-001  5.4741094e-001 -1.0645689e+000  3.2135310e-001  9.2262578e-001  8.4957886e-001 -9.7812629e-001  1.1442855e-001 -3.3107894e-001  1.1171914e-001 -8.0009495e-001  3.1169254e-002 -2.9846981e-001  1.8374073e-001  3.5934617e-001  7.5548351e-001  1.7696707e-001 -3.3059497e-002 -9.5935614e-001  6.3828893e-002  6.8734361e-002  3.0871630e-001  3.7395107e-001  1.8747771e-001 -2.2618526e-001 -8.7379111e-001  2.4846685e-002 -7.0112775e-001  2.9116157e-001 -2.2442602e-001  3.4602771e-001  3.2180591e-001 -8.2835935e-001 -1.9326981e-001  3.3384394e-001 -3.0965720e-001  1.8180526e-002 -5.3661245e-002 -6.0774535e-003 -2.2650006e-001  1.0321457e-001  2.7480053e-001 -2.4268580e-001  1.9192888e-002 -1.8318181e-002 -1.1752182e+000 -2.3193592e-001 -1.0796124e+000  1.9810014e-001 -1.8280304e-001  5.0449428e-001
 -5.4623477e-001  1.8697393e-001 -3.4396105e-001 -8.1793122e-001 -2.7588196e-001 -4.3022981e-001 -1.9831276e-001 -8.2098771e-001 -1.8333378e-001 -7.2865914e-001 -2.1241042e-001 -2.2044278e-001 -6.3936580e-001 -3.9771927e-001  6.1535008e-001 -2.4332459e-001 -9.3151696e-001 -5.1522867e-001 -9.7964345e-001 -6.5441635e-001  2.9903794e-001 -7.3806467e-001 -1.4003111e-001 -2.3883215e-001 -4.9468182e-001 -3.5386703e-001  2.0782337e-001  3.9623346e-001  2.8171123e-001  1.3721803e-001  5.4058804e-001 -1.6997694e-001  1.9721112e-001  4.8278495e-001  3.4434344e-001  4.7769197e-001  4.7295150e-001  1.3427583e+000  1.2860365e+000  6.9783478e-001 -3.6612458e-001 -2.1940594e-001 -7.7508009e-001  2.4209430e-001  1.8106976e-001 -2.4625922e-001 -7.3645288e-001 -8.7110654e-001 -6.0972868e-001 -4.7460381e-002  7.0606826e-002  4.6127974e-001 -6.8604692e-001 -8.2780049e-001 -1.9674251e-001 -9.1034385e-001 -1.1628895e-001 -4.9733575e-001 -1.9413510e-001  2.6819083e-001 -7.0660876e-001 -3.4988968e-001 -2.2306701e-002 -4.9754415e-001 -5.4488476e-001  2.8946242e-001
 -5.4008662e-001 -3.2094909e-001  1.1916745e+000 -6.2919464e-001  2.7587963e-001 -9.9726914e-001 -2.7818615e-001 -7.9329682e-001 -2.4653180e-001 -7.8377595e-001 -5.0749269e-001 -3.9798137e-001  8.9998072e-003 -8.0455908e-001 -6.1437821e-002 -2.6898802e-001 -2.5516809e-001 -6.0625497e-001  3.6603774e-002 -4.7090446e-001 -3.7947504e-001 -1.0699434e+000 -5.6715460e-001 -7.1844574e-001 -2.7934363e-001 -6.7108244e-001  6.4671355e-001  1.8155619e+000  9.4098633e-001  4.1593061e-001 -6.4501917e-001 -2.0991503e-001 -3.9310091e-001  1.2991680e-001 -4.3422581e-001 -5.2355152e-001  9.6668026e-001  7.6146602e-001  1.5246783e+000  3.2906734e-001 -8.1102616e-001  3.9560357e-002 -4.9544085e-001 -9.1449129e-002 -1.0796403e-001  2.3208270e-002 -7.4160538e-001 -5.9975941e-001 -4.5513136e-001  1.8577919e-001  4.6909698e-001  3.4987880e-001 -3.7955100e-001 -8.2396347e-002  1.4549488e-001  1.2464373e-001 -5.3783710e-001 -5.5141598e-001 -9.8357490e-002  1.1780772e-001  5.4351145e-002 -3.8304070e-001 -4.0449376e-001  1.6052393e-001 -2.1275639e-001  1.0377564e+000
 -8.1403131e-001 -3.0477506e-001 -3.6880423e-001 -1.0369040e+000 -3.3635268e-002 -6.2897023e-001  3.1041549e-001 -7.3688127e-001 -8.9967122e-001 -6.1874764e-001 -3.0861453e-001 -7.1768894e-001 -2.8653420e-002 -5.8775140e-001 -6.8434115e-001 -4.4090402e-001 -5.5920372e-001 -9.4311116e-001 -6.2873975e-001 -7.3483367e-001  5.4824462e-001 -1.0888075e+000  9.5207479e-002 -1.1167311e+000 -4.3497143e-001 -1.2870293e+000  6.6109219e-001  6.5719942e-001  7.8903569e-001 -9.7007723e-001 -3.2323616e-002 -5.9746611e-001 -8.1917725e-001 -5.3082325e-001 -8.0838443e-001  4.5575834e-001 -5.6476936e-001  1.3736199e+000  7.9544345e-001  1.0344110e+000 -5.3157944e-001 -3.8448793e-001 -6.8885938e-001 -1.2204472e-001 -6.7568636e-001 -1.1543948e-003 -5.1422831e-001 -8.5086180e-001 -7.3755061e-001 -2.7800486e-001 -7.1469383e-001 -9.4443655e-001 -1.2452077e-001 -3.3068224e-001 -1.0131820e+000 -3.9912226e-001 -3.8145431e-001 -7.1981322e-001 -8.4925898e-001  2.0561074e-001 -1.5788683e-001 -1.7282458e-001 -6.6343562e-001 -3.0575775e-002 -9.1883266e-001  2.5076206e-001
 -3.2294552e-001  1.0964720e-001 -5.3344300e-001 -7.5150525e-001 -2.8185809e-001 -1.0547427e+000 -1.8318065e-001 -8.2462860e-001  1.6961240e-001  3.4665019e-002 -7.7923408e-001 -7.1557421e-002 -1.7259830e-001 -2.2354723e-001 -8.9996754e-001 -6.7778920e-001 -7.4582633e-001  1.5490372e-001 -4.0380108e-002 -7.2316417e-001  4.0199400e-001 -1.1183848e-001 -1.1826422e+000 -1.4137389e-001 -5.0259372e-001 -4.0050060e-001  5.9180021e-001  2.5299890e-001  1.0894810e+000 -1.3460697e+000  4.9623235e-001 -3.7637507e-001 -8.9738021e-001 -1.2940447e+000 -5.0904297e-001 -2.7642414e-001 -9.6578999e-001  4.6091177e-001  6.3137166e-001  3.5530137e-001 -3.7132939e-001 -4.9008283e-002  2.2802061e-001 -6.8124877e-001  9.1051601e-002  2.7814411e-001 -3.2760542e-001  2.5264275e-002 -2.5899220e-001 -7.0253570e-001 -7.8804518e-001 -1.2168521e+000 -2.9535707e-001 -1.6814723e-002 -6.9660155e-001 -4.5544905e-002 -1.9503901e-001 -7.2536462e-001 -8.2275075e-001  3.5302465e-001 -9.6032097e-001 -3.4254125e-001 -1.1989325e+000 -4.5419823e-001 -3.2591104e-001 -5.1560196e-001
  8.4419548e-002 -2.3697568e-001  4.3543961e-001  2.8960078e-001 -2.7171938e-001 -9.6255988e-001  5.2473023e-001 -6.2255287e-001  1.5945016e-001 -2.0842190e-001 -9.8045461e-001  1.8851971e-001  1.1427753e-001  2.1667483e-001 -7.3537247e-001 -1.7371103e-001 -1.8432982e-001  3.2093405e-001  1.3538171e-001 -4.0669454e-001 -2.1077892e-001  2.9720030e-001 -4.0976927e-001 -9.0373422e-001 -5.2824938e-001 -2.8193510e-001  6.7039901e-001  9.2378186e-002  7.4311861e-001 -1.5878708e-001  6.5346996e-001  1.0201868e-001  1.8210614e-002 -3.2817830e-002 -3.0187173e-001  1.3691633e-001 -4.1386364e-001  4.8880404e-001  3.4178375e-001 -1.9103661e-002  2.1200560e-001 -1.6183422e-001  1.0998186e-001 -5.5790479e-001 -3.8719691e-001 -1.9065970e-001  2.3186347e-001 -1.7943545e-001 -5.4039664e-001 -1.5929246e-001 -8.0075199e-001 -8.2960819e-001 -3.0302098e-001  2.1908489e-001  3.0263383e-001 -5.5731817e-001  2.6208100e-002 -3.9298397e-001 -3.3976056e-001  4.3383565e-001 -1.0328028e+000  4.0142683e-002 -1.2519836e+000 -1.2344577e+000 -1.0361109e-001 -3.0851188e-001
 -3.9684696e-001  9.1031868e-001  5.1283280e-001  6.6350340e-001  8.3475052e-002 -8.7627789e-001  7.5597215e-001  4.0830833e-001  8.1054556e-001  2.9421986e-001 -5.0844288e-002  6.5651549e-001  2.8499579e-001  7.8190774e-002 -1.8765736e-001 -1.5595561e-001  9.9381819e-002  6.2181795e-001  3.3434975e-001  1.3572523e-001 -7.1323882e-002  1.7750348e-001 -5.0632556e-001 -5.7087570e-001  1.4426797e-001  2.5052867e-001 -5.4848447e-001  5.4214310e-001  1.3999092e-001  3.1569590e-001  9.2429081e-001  4.0487600e-001  4.5362867e-002  6.2199730e-001  7.9553216e-001  7.2041059e-001  4.8318642e-001  4.2150077e-001  3.9141663e-001 -7.0989458e-001  7.7539788e-001  3.9848515e-001  5.7438704e-001 -2.0106477e-001  8.9653286e-002 -2.3007198e-001  4.4890050e-001 -3.3968266e-001 -1.2042842e+000  1.4852006e-001  1.5823457e-001 -3.5621022e-001 -7.0554772e-002  1.5174825e-001  1.4073353e+000 -3.8334092e-001  5.4600283e-001  2.1577512e-001  7.9622741e-001  1.8861241e-001 -7.6989399e-001 -3.3398126e-001 -2.0205377e-001  1.0294300e-001  3.2617739e-002 -3.0892949e-003
  2.0609858e-001 -4.5235804e-001  3.0595205e-001 -1.0573585e+000 -2.5295285e-001 -2.8785201e-001  8.2841497e-001  1.1832597e-001 -3.2699091e-001 -1.6676679e-001 -1.0935121e-001 -2.7356374e-002 -2.0473910e-001 -7.7623839e-002 -3.0770155e-001 -2.2320924e-001  4.7822018e-001 -2.7377598e-001 -7.9241744e-002  3.5363274e-001 -1.1064192e-001 -4.8181530e-001  9.0965623e-002 -1.6642284e+000 -4.3943366e-001 -7.7982642e-001  4.6912426e-001  8.7151161e-001  3.2261366e-001 -8.8607695e-001 -4.4016137e-001  6.3545965e-002 -3.0931478e-001 -6.2421402e-001 -4.4462596e-001 -2.6457633e-001 -6.7132037e-001  4.5811877e-001  1.1835815e+000  7.3245173e-001 -6.5922774e-001 -6.3273988e-001 -3.7190917e-001  5.9185616e-001 -2.0624477e-003 -1.4328099e-001 -1.5308225e-001  7.4406045e-002 -4.2452318e-001  3.5834574e-001 -1.0233932e-001 -4.3361406e-001  6.9727308e-002  2.6176584e-001  7.7833631e-001 -6.8772988e-001 -2.8885834e-002 -9.0274798e-002  2.3254734e-001  1.1666084e-001 -3.9877279e-001  8.2854522e-002 -1.6731635e+000 -1.0704953e+000 -1.0865331e+000  4.4910289e-002
  6.1523610e-003  4.3353738e-001  4.0183805e-001 -5.8685618e-001  5.0262332e-002  4.2359361e-002  3.0224928e-001  7.5981878e-001  5.0053384e-001  5.7579663e-001 -6.8728808e-001 -6.0207564e-001 -8.0342459e-002 -5.1114926e-002 -9.5202143e-001  8.1413142e-002  7.3613056e-001  3.9111870e-001  3.1091738e-001  8.3804330e-001 -1.0159450e-001 -9.9382099e-002 -1.1771017e+000 -2.0677765e-001 -3.9204245e-001 -6.9618952e-002 -2.4992653e-001  9.9336209e-002  2.6661954e-001 -1.0712030e+000 -6.2225321e-001  3.3772056e-002 -7.9584491e-001 -6.8301910e-001 -1.5512374e-001  1.0130872e-001 -9.1313500e-001  2.4352811e-001  3.0455170e-001  2.7840619e-001 -6.2398848e-001 -4.4671766e-001 -2.2918448e-001 -6.9991190e-001 -3.4934459e-001 -3.9477597e-001  4.3544192e-001 -7.3944928e-001 -2.2729739e-001  5.0332433e-001 -3.0691161e-001 -9.2466185e-001 -3.1762977e-001 -6.0281722e-001  2.7453660e-002 -7.7811612e-001  3.3881992e-001 -1.4826986e-001  7.0017698e-001  2.1777124e-001 -6.5182056e-001  2.3858807e-001 -1.1535155e-002 -7.3316646e-001  5.6930084e-003  1.0813854e+000
  8.0337481e-001  5.7329197e-001  1.2479515e+000  1.6981735e-001  1.1747649e+000 -6.2727074e-001  7.4933088e-001  1.9119297e+000  5.2061606e-001  6.2162134e-001 -5.0429143e-001 -6.2488119e-002  1.8737581e-001 -1.2494936e-002 -7.8026861e-001  3.8444062e-002  8.4788918e-001 -6.0800322e-001  3.9789971e-001  2.8828919e-001 -2.7922862e-001  5.1143311e-001  1.0934603e-001 -1.6260320e-001  4.4032246e-001  2.7805245e-001  3.8239409e-001 -6.3693809e-001 -3.0581137e-001  4.8115578e-002  7.4991252e-001  1.2182786e-001 -2.5522938e-002  1.5252353e-001  7.2378523e-002  8.9841249e-001  5.1780976e-001 -5.8989520e-001 -3.2179169e-002  5.7947330e-001  4.7182780e-001  2.9021497e-001  9.5247339e-001  3.1692859e-001  3.1304273e-001 -4.3820235e-001  6.4141629e-001 -4.4755399e-001 -3.3012008e-001  3.4290749e-001 -7.2335148e-002 -2.6047554e-001 -1.2221080e-001 -3.7302443e-001 -1.3258433e+000 -4.6431574e-001  3.2507196e-001  8.2473721e-001  1.3307737e+000  4.0548677e-001 -5.3554838e-001  1.1160679e+000 -3.4112268e-001  6.9591064e-001  1.0616600e-001 -2.8571275e-001
  9.4376346e-001  3.3451080e-001  4.7157284e-001 -3.7223740e-001  6.4509052e-001  1.5253955e+000  5.2177369e-001  1.1915420e+000  7.2126384e-001  7.8959001e-001  4.5615677e-001  6.0590388e-001  4.8115718e-001  4.1779873e-001 -5.5457326e-002  2.1715196e-001  7.3122436e-001  9.0343968e-001  1.3879401e+000  6.4233755e-001  2.4282951e-001  2.3381718e-001 -7.4948231e-001 -8.9485216e-001  1.3679356e-001 -8.2917651e-002  2.1637281e-001  3.9270049e-001 -1.9629356e-001 -4.4142784e-001  1.8045549e-001 -2.6938699e-001  4.6222785e-001  1.8383041e-001 -4.3996476e-001 -1.7834433e-001 -6.6069397e-001 -9.0547109e-001  3.2569410e-001  7.5830126e-002  5.6003320e-002 -5.3632904e-001 -6.0919165e-001 -1.3614019e+000 -2.1724402e-001 -3.8394045e-001  2.0463493e-001  8.1840939e-001  2.4887689e-001  6.9773242e-002 -4.6463837e-001 -8.4999875e-002 -8.5595191e-003  1.5850791e-001 -2.0917756e-001  4.5902029e-002  6.0524319e-002  2.1163069e-001  5.5256269e-001  1.6898545e-001  1.2421892e+000  9.0314918e-001  7.9185024e-001  5.5181269e-001  1.2972344e-001 -1.3667346e+000
  2.5766170e-001  1.2453388e-001 -6.6422939e-001  2.3263875e-001  6.7327011e-001  4.1845408e-001 -1.2825893e-001  8.6218707e-001  5.3236588e-001  1.0072793e+000  4.4958205e-001  1.5763460e-001  4.7521050e-001  3.2289696e-001  6.0442588e-001  5.1503711e-001  8.8941485e-001  6.0700977e-001 -6.1292258e-002  1.7372410e-001 -2.9739551e-001  3.2341071e-001  8.7051907e-001  3.1282321e-001  4.5071213e-001  4.1266778e-001  4.2783759e-001  2.0732354e-001 -6.0366910e-002  7.8054031e-001  6.1501710e-001  4.0671267e-001  7.6495551e-001  4.7096402e-001  5.0303693e-001  4.7884098e-001  2.3100533e-001 -1.0458873e+000 -1.5704786e-001  4.6289177e-001  8.5635850e-001  5.6274292e-001  1.4046035e+000  2.9425370e-001  2.8707432e-001  3.2656222e-001  8.5280640e-001 -8.9736497e-003  2.1961456e-001  4.1474908e-001  3.4176121e-001  1.1843285e-001 -1.2111012e-001  6.2428535e-002 -5.5597796e-001  1.0057490e+000  5.5697343e-001  5.5651595e-001  3.6599975e-001  4.9103020e-001  1.2713865e+000  3.5956790e-001 -3.0326890e-001 -1.0949651e+000  8.3295146e-002 -4.1860054e-001
  9.4005373e-002  3.6379020e-003  4.2737503e-001  9.3398385e-001 -4.0671995e-001  8.8506896e-001 -2.9901142e-001 -8.0642310e-002 -3.2910910e-001  1.2494875e-001  4.7997156e-003  5.3043790e-001 -6.6552653e-002  3.7853417e-001  3.1511269e-001  3.6601502e-001  3.7943809e-001 -3.2755973e-002  5.5997157e-001  1.0606483e+000  7.5246509e-001  8.1711637e-001  5.6952574e-001  1.2767941e+000  7.8033048e-001  1.0569181e+000 -2.9071353e-001 -2.4224085e-001 -9.9782582e-002  4.8335165e-001 -5.0065890e-002  2.3347275e-001  8.8029570e-001  4.2277117e-001  7.4099686e-001 -3.8083645e-001  4.9652935e-001 -4.2973870e-001 -1.0382852e+000 -3.1461040e-001  5.2063856e-001  7.3033544e-001  1.5039154e+000  5.2218970e-001  5.3267580e-001  9.2911919e-001  1.4493234e+000  8.4226619e-001  6.5245257e-001  6.6417023e-001  4.5397814e-001  4.9234252e-001  2.1687510e-001 -2.4517174e-002 -1.2996735e-001  7.6971361e-001  1.2775016e-001 -1.4323747e-001  2.2293754e-001 -2.6542212e-001  8.6626765e-001 -1.2467286e-001  1.3759751e+000  2.8885812e-001 -2.4834023e-003 -3.4506969e-001
 -4.3025710e-001 -3.9814909e-001 -6.7771058e-001  7.7785470e-002 -4.8632928e-001  1.0736975e+000 -3.4576913e-001 -4.5210056e-001 -2.7118406e-001 -3.9344481e-001  2.4934410e-001 -3.6028115e-001 -4.9585592e-001  1.9286627e-001 -9.7661075e-002  1.0132497e-001 -2.3222875e-001 -4.2048677e-001  4.1240934e-001  8.3036113e-001 -9.5080885e-001  7.1391776e-001  5.9415532e-001  7.1217443e-001 -3.2927217e-001  3.9762487e-001  2.3886612e-001  1.3443473e+000  1.0647288e+000 -3.6910369e-001 -1.2943029e-001  4.1081069e-001 -1.9434013e-003  8.2819648e-001  5.8218414e-001 -3.5921510e-001  3.3771309e-001  5.5893830e-001  3.2959534e-001  9.7020257e-001  1.7514797e-001 -2.0838342e-001  4.2376891e-001  8.1299596e-001 -5.7778303e-002 -1.3345323e+000  9.7572372e-001  7.8185358e-001  1.0641571e+000  1.7507149e-001  6.0205724e-002  1.5975584e-001 -6.7866622e-002 -7.3249329e-001  4.8977522e-001  5.0427919e-001 -1.8877878e-001 -2.6887694e-001 -2.8786027e-002 -8.4887044e-001  1.0148587e+000 -4.4185004e-001  7.2661430e-001 -2.3295233e-001 -8.3981448e-002 -8.2023997e-002
 -4.8714208e-001  2.2170969e-001 -1.5312480e+000 -3.3746489e-001 -5.2940764e-001  1.1799073e+000 -5.3696946e-001 -1.3339171e-001 -3.5858352e-001 -2.9811211e-001 -4.8818830e-002  1.6028733e-002 -1.7005858e-001  9.1087111e-003  5.6678779e-001  2.6100086e-001 -4.7023597e-001 -5.2357146e-001 -5.6609373e-001 -3.1762421e-001 -2.1124809e+000 -5.0313933e-001  5.3235491e-001  3.1675282e-001 -3.8706189e-001  2.1751247e-001 -5.1704121e-001 -5.9370719e-001 -3.7471451e-001  3.7621051e-001 -4.6723067e-001  4.1296369e-002  7.6529749e-001  1.0402642e-001  9.7214935e-001 -4.6644539e-002 -1.8303203e-003 -8.3077983e-001 -1.2979889e+000 -1.0260033e+000  3.2558458e-001 -3.1719723e-001 -3.2249993e-001  4.0922491e-001  9.4604676e-003 -7.0808261e-001  2.4370641e-001  3.9567290e-002  3.0815923e-001 -1.1636449e-001  6.9610565e-001  5.7343909e-001  5.7595791e-002  1.8645246e-001  6.0697276e-002  1.1834893e-001  3.6437198e-001  1.2223436e-001  5.6779344e-002 -4.0082305e-001  7.4024300e-001 -3.5455621e-001  1.7891010e+000  2.3631660e-001 -6.2004660e-002  6.1935128e-001
 -7.2988329e-001 -2.0785842e-001 -8.9154733e-002  4.4270399e-002  1.7959262e-002 -2.7513135e-001 -8.8807055e-001  1.0136644e-001 -1.3903652e-001  4.7116054e-001 -4.2199074e-001 -4.1665365e-001 -1.6123282e-001  6.0145755e-002 -4.1176115e-001 -3.8685808e-001 -4.7871284e-001 -2.3953370e-001 -3.4388862e-004 -2.5694340e-001 -7.2636285e-002  2.6961348e-001  2.3260282e-001  8.1416257e-001  7.1428167e-002  2.5556388e-001 -8.0617792e-001 -1.3253072e+000 -3.4882594e-001  1.7856434e-002 -6.6202683e-001 -1.3677137e-001  4.3283813e-001  1.4715273e-003  1.3500647e-001 -3.0852499e-001 -1.4160840e-001 -9.7357921e-001 -1.7067568e+000 -9.7502365e-001  1.0208264e+000 -1.3473183e-001  9.2906671e-001  1.3416304e-002  3.3420511e-001  6.2795788e-001 -3.2361954e-001 -8.9049676e-001 -5.5829470e-001 -6.1405828e-001  2.8659554e-001  4.9029702e-001 -9.2794926e-002  2.3981706e-001  4.1769926e-002 -4.1100159e-001 -2.4450523e-001 -4.0145209e-002 -2.9154416e-001 -7.0792600e-001 -1.8292883e-001 -1.1735934e-001  4.9966868e-001 -1.0046315e-001  1.3237952e-001  1.3784993e-001
  1.0882469e+000 -1.9811402e-001  2.2245373e-001 -9.5143761e-002  3.6415984e-001 -2.1101182e-001 -3.5077522e-001  1.4122304e-002  5.5480730e-002  2.9759571e-001 -7.5819419e-001  5.9761874e-001  3.5823282e-001  2.9493673e-001 -4.3238146e-001  2.0821232e-002  3.4904129e-001 -1.9500445e-002  2.0533635e-001  2.3817417e-001  6.7321670e-001  2.5845872e-001 -7.6934428e-001 -1.8943584e-001 -1.5656174e-001  5.4166136e-002  7.1665180e-002  3.9990989e-002  2.6591443e-001 -5.2161629e-001 -2.9235075e-001 -8.5485135e-002  2.5734645e-001 -2.7511659e-001 -9.4279983e-001 -2.3953911e-001 -1.0010492e+000  9.9942495e-002  3.2658782e-001 -4.2559397e-001  2.6211098e-001 -3.4264449e-001 -6.4742636e-001 -8.4050621e-001  4.1259908e-002  5.2715052e-001 -2.2634567e-001 -4.5736676e-001  3.8148670e-002 -1.3385101e-001  2.8597337e-002 -1.5594147e-001 -3.0275228e-001  5.6902659e-002 -7.8334092e-001 -2.0095205e-001 -5.6619684e-001  3.0623599e-001 -8.9603800e-002 -2.5039190e-001 -1.1294784e-001 -1.7703692e-001  3.6620634e-001  1.2109779e+000  7.3259949e-002 -2.1718307e-001
 -2.9157394e-001 -3.5494749e-001 -1.8547386e-001  2.2123081e+000 -1.9746271e-001  3.0052374e-001 -5.5551062e-001 -6.9296735e-001  6.9960272e-002 -9.4837404e-002  8.4547292e-001  1.2704080e+000  4.7169461e-001  2.6234587e-001  9.2534282e-001  1.9084396e-001  1.1984511e+000  1.3152103e-001  6.0047876e-002  4.5246108e-001  3.4646054e-001  7.4225156e-001  1.3037494e+000 -9.4134581e-001  8.1708406e-001  9.5938841e-001  4.1475715e-001 -6.6569461e-002  3.7972059e-001  1.2674692e-001  7.2081272e-001  7.9678817e-001  1.3867831e+000  5.2115649e-001  1.2325460e-001 -3.3817356e-002 -6.5305763e-003  3.9790143e-001 -3.0499956e-001 -2.7808528e-001  1.1280755e+000  3.6349088e-001 -8.5336025e-001  7.0667220e-001  7.0687037e-001  1.6091843e+000  8.4459807e-002  8.4996858e-002 -2.7239685e-001  4.0710721e-001 -7.6994336e-002  2.3347211e-001 -9.5520413e-002  4.2800541e-001  3.4268838e-001 -2.7440630e-001 -5.0699285e-002 -8.7997395e-002 -7.2098005e-002  1.3993071e-001 -3.7664518e-001 -5.6894251e-001  8.2121105e-001 -2.4107216e-001 -2.0290811e-001 -5.7029277e-001
 -1.0931531e+000 -6.1582056e-001 -1.2415999e-001 -7.9114353e-001 -4.1489396e-001 -4.7427301e-001 -5.5344374e-001 -2.9178353e-001  1.1669707e-001 -9.4048573e-002 -1.0451904e-001 -5.0660023e-001 -3.8854733e-001 -9.7362597e-002  7.7981960e-001 -1.5146855e-001 -5.0718206e-001 -1.4278523e+000 -5.5552373e-001 -5.3674018e-001  6.0156379e-001  2.9252759e-001 -1.4700446e+000  4.8003918e-001 -3.3564493e-001  4.7844166e-002 -9.7768295e-001 -1.1054472e+000 -1.5323094e-001  4.0365950e-001 -1.1455553e+000 -4.6097815e-001 -1.0270941e+000 -1.5557827e+000 -7.2414980e-001 -6.8902637e-001 -6.5432300e-001 -5.1744245e-001 -6.1549715e-001 -9.7368898e-001  5.2558935e-002 -1.8640767e-001 -6.0207914e-002 -7.4642519e-001 -8.8577601e-002  5.6195687e-001 -3.7283803e-001 -9.7222732e-001 -7.0587304e-003 -4.9805793e-001 -5.3603475e-001 -6.1159436e-001  1.2503176e-001 -2.9537531e-001 -5.9105450e-001 -6.0549750e-001 -2.9197881e-001 -4.9477835e-001 -5.1922744e-001 -2.6345331e-002 -5.8890316e-001 -1.0681201e+000 -2.8373912e-001 -8.2418414e-001 -2.8269387e-002 -3.8793251e-001
  9.4395235e-001  4.8294079e-001 -2.0022693e-001  5.1647076e-001 -4.5960791e-001  1.1793465e+000 -8.7343041e-001 -2.8142071e-001 -7.9573279e-002  4.4466918e-002  1.4976619e+000  1.8335916e-001  2.7977706e-001  7.0674230e-001  1.5510773e+000  6.3352950e-001  2.2057484e-001  7.9550174e-002 -2.9770354e-001  5.0004931e-001  6.6515465e-001  3.4590218e-001 -7.0660614e-001 -1.5074878e-001  4.5356003e-001  2.9452351e-001 -3.2955699e-001 -4.5229705e-001 -2.3431174e-001  7.4961153e-001  4.8296051e-001  8.7401184e-002  5.9493562e-002 -2.5565036e-001  2.1596051e-001 -6.1246098e-002  2.6900909e-001  5.2433058e-002 -3.7001115e-001 -3.9309803e-001 -2.4418051e-001  4.9616509e-001 -2.8201683e-001  2.3449165e-003  5.4024382e-002  2.5300944e-001  3.7167377e-001 -5.4405913e-001 -4.3559819e-001  9.1278705e-002 -1.0651169e-003  3.0704039e-001  2.4574551e-001 -3.1322412e-001 -4.5231173e-001  2.8290621e-001  1.2000349e-001 -1.5790293e-001 -7.6516257e-001 -6.8696133e-002  1.9716613e+000 -3.4135060e-001  2.7100466e-001 -3.3257257e-001  3.2612231e-001  8.5371879e-001
 -2.8423963e-001 -2.3123651e-001 -3.8827197e-002 -3.1420500e-001 -7.1702731e-002  1.5566782e+000  2.8890842e-002 -5.7448070e-001 -6.9821993e-001  2.0281911e-001  8.2064979e-001  6.8046454e-001 -5.1018789e-001  7.5387169e-002  5.6211589e-001  3.5166298e-001  2.3578448e-001  1.0704714e-001  9.9106938e-001 -2.0124061e-001  2.9928809e-001 -1.0076600e-001  2.5102553e-001 -5.8207154e-001  3.8503158e-001 -6.2969513e-001  3.3814421e-001  3.8719675e-002 -4.0474772e-001  2.9706362e-001  1.6788631e-001  5.8328321e-002  2.1098037e-001  3.7823999e-001 -1.4935862e-001 -5.0582769e-002  1.0019415e+000  1.7289974e-001  2.6236552e-001  5.1821531e-001 -2.9565857e-001 -3.5701558e-002 -2.5388159e-001  7.3318736e-001 -1.6266715e-001 -9.4749934e-001  7.4580960e-002 -2.1743749e-001 -3.7035746e-001 -9.3662165e-002  1.4806756e-001  5.3472899e-001  3.6828275e-001 -6.0159519e-001 -9.1096130e-001 -2.9929201e-001 -4.5340247e-001 -1.7005293e-001 -1.0664675e+000 -1.8310257e-001  1.7930702e+000 -3.0799733e-001 -1.6972008e-001 -5.5907112e-004  3.3518068e-001 -4.1561417e-002
  1.4586997e+000  2.2295581e-001  7.4546444e-001 -1.0668191e-001 -4.2180473e-002 -7.8693055e-001 -8.0225204e-001 -3.0389863e-001 -1.5503923e-001 -2.1668157e-001  8.1674047e-001  1.1788670e-001 -1.6187311e-001  7.7171136e-002  2.1976842e-001  1.7398134e-001  7.0448765e-001  3.2082992e-001  7.9559917e-001  2.2284187e-001  3.0684881e-001  5.5022384e-001  1.6787438e-001 -3.2872665e-001  2.5707062e-001 -6.0236057e-001  5.1227719e-001  3.0005873e-001 -1.7369289e-001 -2.5361085e-001 -4.6313847e-001 -3.3375887e-001 -3.4213077e-001 -5.9114325e-001 -4.5861686e-001 -5.9581624e-001 -3.1792779e-001 -3.2680843e-004 -1.4294519e-001  4.2066542e-001 -6.4961097e-001  1.7436755e-001 -4.5517702e-001  1.5781641e-001 -4.0947717e-001 -3.3840184e-001 -2.4724094e-002  2.4862543e-001 -2.0402870e-001 -6.3934179e-003 -2.3403001e-001  4.4595246e-001 -2.4845618e-001 -6.7453124e-001 -1.8598138e+000 -2.9657375e-001 -7.7709481e-001 -5.2430954e-001 -1.0162937e+000 -2.4907887e-001 -1.1571238e+000 -2.1467653e-001  1.8707124e-001  1.3178650e-001 -3.1309821e-001  2.7483013e-001
  4.8206041e-001  8.8381628e-002  6.8804163e-002 -7.8134059e-001  1.6672675e-002 -1.1763122e-001 -3.5545381e-001 -4.0713905e-001  2.3591545e-001 -1.2476382e-001  8.2679810e-001  2.1883453e-001  4.3233806e-001  1.1627070e-002  1.0008632e+000 -3.7634590e-002 -5.6037387e-002 -1.1597628e-001 -5.1516366e-001 -4.8907911e-001 -5.8910728e-001  3.6418891e-003 -2.1367695e-001  5.4603062e-001  5.4422600e-001  2.6333254e-001  5.8518309e-001 -3.7279543e-001 -3.5886739e-001  6.8192418e-001 -4.5001434e-001 -2.9559545e-001  3.2412694e-001  4.5438728e-001 -7.2700414e-001 -4.7031647e-001  3.6046820e-001 -7.6320773e-001 -1.1918720e+000  2.4874714e-001 -2.7974095e-001  4.0398273e-001 -2.2840285e-001  5.7261476e-001  3.1910725e-001 -5.0593466e-001 -4.8778901e-001 -3.6370938e-001 -1.4021912e-001 -1.0010076e+000  2.4128066e-001  1.7891216e-001 -3.0401098e-001 -4.8499327e-001 -6.1914372e-001  1.1350585e-002 -5.9092656e-001 -5.3321108e-001 -9.3608450e-001 -4.1350082e-001  1.9803703e-001  1.9839151e-002 -6.0201531e-001  3.3619044e-001  5.0462881e-002 -4.3455378e-001
  1.3952726e+000 -1.6459466e-002 -7.4707720e-002  1.5686616e+000  1.2137762e-001  2.4682905e-001 -3.2771423e-001 -9.6832132e-001 -4.5420231e-001 -3.0213084e-001  3.4467471e-001  5.4586781e-002 -3.5156696e-001 -1.0903597e-001 -2.9287591e-001 -2.8193174e-001  4.3042010e-001  7.8413126e-001  3.7676322e-001  4.0168243e-002  5.8525423e-003  5.9419396e-001  1.4198451e-001  3.2462366e-001  4.7789149e-001 -2.3221909e-001  1.1435836e+000  1.4274443e+000  5.3747494e-001  4.5139210e-001  4.8883814e-001  2.2486787e-001  9.3971661e-001  6.2999109e-001 -3.1631162e-001  1.3748364e-001  2.4055622e-001  2.6540964e-001  9.2502367e-001  1.0581780e+000 -2.8953881e-001  4.0024010e-001  3.0165577e-001  4.3374868e-001  1.1614886e-001 -5.7817668e-001  2.5316236e-001 -2.4830655e-001  3.0935385e-002  2.8805507e-001  4.1976667e-002 -1.3064186e-001 -1.8953713e-001 -5.6193892e-001 -1.0769899e+000  2.4823497e-001 -9.4405771e-001 -4.9255526e-001 -1.0373838e+000 -4.2981410e-001  4.6908686e-001 -1.0043290e-001  1.0393208e-002 -1.9635434e-001  9.0225340e-002  7.9567612e-001
  1.6282190e-001  1.2701706e-001 -4.1732837e-001  4.4122076e-001 -7.0179357e-003  4.3509013e-001 -7.1082760e-001 -9.3120224e-002  1.3662452e-001 -5.1606689e-001  1.9431562e-001 -5.9856436e-002 -3.3697787e-001  2.2169551e-002  3.1426856e-001  3.9636028e-001  2.8368425e-001  5.4759008e-002 -5.2763548e-001  9.3041305e-002 -7.9562188e-001 -1.7285141e-001  1.6322030e-001 -6.7200607e-001  1.4460038e-001 -2.5067843e-001  4.1512077e-001  2.7327819e-001  2.2096991e-001  4.2766894e-001  3.0778786e-002  8.5840182e-001  6.2392570e-001  4.3280696e-001  5.3879174e-001  1.0415791e+000  6.9127338e-001  5.5812177e-001  3.3462671e-002  6.4183406e-002 -3.9003910e-001  1.2377539e-001  7.1830089e-002  3.9482951e-001  1.8068796e-001 -3.8210449e-001  5.7411106e-001  3.1234544e-001 -3.0861215e-001  5.4358297e-001  3.0926859e-001 -1.1539587e-001  1.8610357e-001  1.9215044e-001 -2.8636093e-001  8.5577687e-002 -2.6874114e-001  3.2929416e-001  2.6342796e-001 -1.1418825e+000  2.7949056e-001 -4.2541809e-001  6.4654191e-001  3.3311703e-001  1.4260675e-001 -1.9500810e-001
  4.3487522e-001  2.1408751e-001 -3.9331622e-001  3.8013895e-001 -1.6328555e-001 -4.4874628e-001 -3.0522836e-001  1.6119371e-001 -1.0579460e-001 -3.3695051e-001 -1.3489547e+000 -7.0400874e-001 -3.5052204e-001 -4.2429652e-001 -8.0601388e-001  3.9865087e-004  1.1679069e-001 -5.7083601e-001 -3.3927513e-001 -3.8050612e-001 -7.5844816e-001 -6.2290115e-001  6.0298928e-001 -6.1003360e-001  3.6887801e-002 -5.4274708e-001  5.9751690e-001  9.1297758e-001  6.4925998e-001  4.1840903e-001  8.0537800e-001  3.8363180e-001  4.5039979e-003  9.0164914e-001  4.9193318e-001  1.0271845e+000  9.3677034e-001  4.7049746e-001  5.5075249e-001  4.8663179e-001 -3.4333942e-001  2.8560046e-001 -7.2076911e-001  3.8012615e-001 -8.7775907e-003 -1.2622909e+000  7.6332853e-002 -1.2409280e-001  1.8608066e-001  3.2213379e-001  2.6332967e-001  2.3432699e-002 -6.5740657e-003 -5.6118702e-001  2.9770698e-001 -2.7660520e-001 -2.4580755e-001 -2.5240270e-001  3.1400695e-001 -9.9326506e-001  3.3041119e-002 -6.0980992e-001 -7.8363637e-001 -7.6291535e-001 -3.3660694e-001  4.4502945e-001
  8.3256428e-001 -8.0911825e-002 -1.3259791e+000 -1.2483502e-001 -3.1659932e-001 -9.2391557e-001 -1.6205090e-001 -1.5243473e-001 -3.4620634e-001 -1.6415117e-001  6.2186964e-001  5.8978167e-001 -1.6581376e-001 -5.8768237e-002  2.1791367e-001 -1.9430567e-001 -9.0942045e-001  5.7763908e-001 -1.9075363e-001 -3.2604155e-001 -8.0356779e-001 -3.2756066e-001 -1.8259762e-001 -1.0545439e+000 -2.5004408e-001 -4.7655648e-001 -5.3181046e-001 -1.2385900e+000 -1.1146282e+000  1.2031867e-002 -5.5918306e-001 -1.2664064e+000 -4.3690958e-001  2.1278840e-002 -7.8336609e-001 -1.0828665e-001 -2.7668315e-001 -4.3075636e-001 -6.4160268e-001 -6.4092896e-001 -1.7158087e-001 -3.6633899e-001 -3.1368458e-001 -2.8463959e-001 -5.4396097e-001 -8.8206651e-002  3.4566322e-002  3.6060533e-001  6.3978788e-001 -1.8205781e-001 -4.7362093e-001 -3.3946723e-001  2.0084655e-001  3.4720824e-001  1.2402188e+000  3.1830276e-001  2.3279955e-001 -5.5867530e-002 -5.4691046e-001 -3.5147053e-001 -4.3397522e-001 -6.9995466e-001 -9.6240841e-002  6.7335558e-001 -6.4550606e-001 -2.5376327e-002
  2.5311864e-001 -1.2243155e-001  3.4842407e-001  3.8565800e-001 -5.1926448e-001  1.1186466e-001 -1.5393151e-001 -5.1771293e-001  3.8385606e-001  4.5672871e-001  6.3576684e-001  5.9309532e-001  2.8881062e-001  4.1370761e-001  2.3030624e-001  1.4274543e-001  2.2998909e-001  1.2193461e+000  1.2786021e+000  4.6471402e-001  1.5478183e-001 -2.5778476e-001  5.7187752e-001  5.1555516e-001  5.1703280e-001  1.8941385e-001 -5.3846534e-001  8.0646889e-002 -4.5918481e-001 -3.2959568e-001  2.2793633e-002  7.4056920e-001  1.6610447e-001  4.0398694e-001  7.9664927e-001  1.6128246e-001  9.3384985e-002  5.0891730e-001  2.1315176e-001 -6.3304038e-001  3.8302654e-001  5.4105889e-001  5.3009079e-001  3.7198493e-001  1.1049374e-001  1.3399309e-001  4.3987485e-001  5.0546722e-001  7.9528252e-001  1.2359910e-002  2.6306665e-001  2.4165176e-001  3.9007991e-001  2.2460377e-001  1.2150110e+000  1.0083388e+000  3.6157600e-001  3.0711211e-001  3.5062090e-001  2.8722711e-003 -4.0016966e-001  1.5384324e-001  6.5258624e-002  9.4145047e-001  3.6581450e-001  5.4539017e-001
  3.7774011e-001 -2.6398542e-001  6.1779519e-001 -3.5691170e-001 -8.8738426e-001  1.6632662e-001 -3.2114715e-001 -6.7604326e-001 -8.6877182e-001 -6.6672668e-001  2.4251148e-001 -5.7477702e-001  2.1199395e-001  1.8604633e-001 -4.0158651e-001  8.4481331e-002 -1.0335325e-001  5.8234242e-001  2.9222185e-001  5.1193989e-001  3.2391927e-001  1.3136901e-001  5.2056316e-001  1.0795980e+000 -3.3861184e-001  2.1738042e-001 -7.6547308e-001 -1.0689310e+000 -5.9098142e-001 -2.2560038e-001 -2.3587435e-001 -1.2468589e-001  3.2328305e-001 -3.1339647e-001  6.2135786e-002 -8.2153464e-001 -2.3567160e-001 -5.0820145e-001  2.9256018e-001 -5.6886384e-001 -1.0221565e-002 -3.1795510e-001 -1.5517848e-001 -1.1314305e-001 -1.5113749e-001  2.8760343e-001  1.0756467e-001  6.7743248e-001 -2.0772319e-002 -1.6785777e-001  2.9554529e-001 -3.9109787e-001 -2.6640008e-002  3.8435255e-001  1.5299074e-003 -8.5225693e-002 -5.1323553e-001 -7.9529906e-001 -6.0646228e-002 -3.4634979e-001 -7.5789247e-001 -2.3180747e-001  3.2667429e-002  1.2795497e-001  1.6821462e-001 -5.6515181e-001
 -4.2309713e-001  5.3228850e-002 -5.2165497e-001  4.9332516e-003  8.1114126e-002 -6.5224147e-002  1.1189751e-001 -1.4519459e-002 -1.7309039e-001 -5.5534533e-001 -2.1542375e-001 -4.7492467e-001 -1.5382070e-001  2.1050768e-001  3.6516549e-001  5.6071517e-001 -5.1712964e-001  1.1334561e-001 -3.0962559e-001 -5.3474537e-001 -1.6561314e-001  1.2539935e-001 -5.3078384e-002  5.3042801e-001 -4.7880787e-002  5.9500402e-001 -3.7460259e-001 -2.5785298e-001 -3.1083067e-001  3.1574422e-001  1.1663627e-001  1.9328320e-001 -4.6536198e-001 -3.2723914e-001  3.7175723e-001  2.0838296e-001  1.1192628e+000 -1.7522976e-001 -2.5234615e-001 -7.4037995e-003  3.1866824e-001 -3.9642863e-002  6.8448888e-001 -9.2101713e-001 -1.7456018e-001  7.3207462e-001 -6.6877963e-001  3.9064099e-001  5.0125099e-001 -3.5576305e-001  8.9727575e-001  1.1842729e+000 -2.8263760e-001  1.1918419e-001  6.3664361e-002  3.1907628e-002  1.4138885e-001  3.8867008e-001  5.3997102e-001 -2.2416511e-001  6.0230559e-001  5.0119746e-001  9.8844810e-001  1.1991126e-001  1.3713324e-001  5.6186081e-001
 -8.5538911e-001  2.9810047e-001 -4.2821163e-001  1.9440669e-001  2.9337682e-001 -6.1445500e-001  3.3671413e-001 -3.3228573e-001 -5.1668439e-001 -3.3342892e-001 -2.5529334e-001 -7.8459615e-001 -9.5205188e-002 -6.7745307e-001 -7.9979233e-002  1.0336500e-001 -5.4239748e-001 -7.2101635e-001 -7.7934417e-001 -7.6648062e-001 -9.6547358e-001  5.6713854e-002  5.3093643e-002  1.6654560e+000  1.3490929e-001  9.7555982e-001 -7.4914039e-001 -1.6149435e-001 -7.9899909e-002 -3.6923190e-001 -1.5956670e-001 -4.4478281e-001 -6.7509490e-001 -7.7139165e-001 -2.1896532e-001 -4.4149474e-001 -7.6692049e-001 -7.3270992e-001 -3.5267005e-001 -8.4950399e-001  7.6694763e-001 -6.5471468e-002  6.7165396e-001 -9.7358441e-001 -4.4072059e-001  3.9742991e-001 -1.0210009e+000 -6.2086181e-001 -2.4624634e-001 -9.3182406e-001  1.3376795e-001 -1.7596622e-001 -2.4349580e-001 -5.1122067e-001 -2.5115305e-004 -1.0057193e+000 -7.4849872e-002 -2.0086263e-001  1.7739563e-001 -7.8079577e-001 -1.4279005e+000 -1.9889466e-002  2.7648231e-001  5.7911451e-001  1.1163637e-001 -6.2802240e-001
  1.1193224e+000 -9.5731784e-001 -2.9626912e-001 -4.4380664e-001 -1.2977011e-001 -1.3369133e-001  4.2512856e-001 -8.8461368e-001 -5.7531594e-001 -9.2926403e-001 -3.4013244e-001 -1.4820940e-001 -6.6057676e-001 -4.3547717e-001 -6.2816137e-001 -4.3582764e-001 -2.1912251e-001 -4.5915524e-001 -5.6010012e-001 -7.6904777e-001 -6.5907089e-001 -1.3887291e-001  1.2785070e-001  6.9674099e-001 -3.9770556e-001  9.0290831e-001 -9.8439255e-002  1.5623785e+000  8.0578102e-001 -5.2812315e-001  3.4683332e-001 -7.3943780e-001  5.1258773e-001  1.0288808e+000 -4.0842454e-001 -5.1784846e-002 -1.0530452e+000  3.1562921e-001  9.6843997e-001  7.2741240e-002  4.7784576e-001 -1.4219455e-001 -2.4168516e-002  3.4407394e-001 -1.7981088e-001 -3.4037312e-001 -7.9931276e-001 -5.1134016e-001 -2.6398933e-001 -8.7420267e-001 -3.6003553e-001 -1.9038637e-001 -4.3267554e-001 -7.4986835e-001 -4.6902042e-001 -5.0731196e-001 -4.4485523e-001 -6.1623916e-001 -4.2611474e-001 -1.5005381e-001  4.3752950e-001 -3.1597341e-001 -9.6500772e-001  4.4104588e-001 -3.4276050e-001 -6.3078437e-001
 -3.8045257e-001  3.8696797e-001  1.6325916e-001 -5.1129681e-001 -1.9333815e-001 -3.7199729e-001  2.4411339e-001 -4.8858138e-001 -1.9214965e-001 -1.7882863e-001 -7.4879287e-001 -6.8739340e-001  1.5205968e-001 -5.6222969e-001 -7.4040264e-001 -6.5943294e-001 -4.6715980e-001 -3.3233593e-001 -4.4804945e-002 -6.8011409e-001 -9.4566246e-001  4.5437242e-001  3.0308450e-001 -2.1653050e-001 -5.8952892e-001 -3.6883842e-001  1.9127809e-001  7.7937035e-001  1.1573507e+000 -2.8522144e-001  2.2519341e-001 -7.4820077e-002 -2.4487474e-001  3.9535767e-001 -4.1997848e-001 -5.1490943e-001 -7.4853850e-001  1.1602060e+000  1.1982515e+000  7.9457469e-001  1.0961820e-001 -5.4248147e-001 -1.5229292e-001  6.4464060e-002 -4.4101790e-001 -1.7167109e-001 -4.6480504e-002 -1.8091990e-001  1.3771045e-001 -2.6256055e-001 -4.0273465e-001 -3.8743135e-001 -4.3045056e-001 -4.1055680e-001 -3.0139458e-001 -7.5077170e-001 -4.0254449e-001 -8.0349652e-002 -3.8080831e-001 -2.2503113e-001 -2.0103424e-001 -3.7178589e-001 -7.5454321e-001  4.9228681e-001 -1.1817157e-002  1.0892949e+000
 -2.7156228e-001  5.3199784e-001  2.2349866e-001 -6.9094079e-001 -3.1499381e-003 -1.3155678e+000  3.0939813e-001 -3.8607434e-001 -2.3563611e-001 -1.2847970e-001 -5.3801521e-001  1.0543184e-001 -5.6369074e-001 -3.5859651e-001 -1.3030499e+000 -1.0900731e+000 -2.0419702e-001 -6.0002357e-001 -1.8859751e-001 -1.0526273e-001 -1.0107154e-001  1.1781989e-003  2.7917604e-001  3.5305764e-001 -7.7334101e-002  1.0729486e-001 -4.4829627e-002  1.5951040e+000  1.1866205e+000 -8.1659783e-001  3.5671723e-001  1.9203626e-001  1.5481061e-001  2.9366565e-001 -5.5285396e-002  4.0117860e-001 -8.9134376e-001  6.0057544e-001  1.9293117e+000  2.7187006e-001  5.4050873e-001 -2.0254476e-001  1.1612343e+000  4.5846370e-002 -3.2800474e-001 -1.0283953e+000  2.2375910e-001 -2.1986251e-001  2.3013881e-001  1.0436657e-001 -7.3785838e-001 -1.4339272e+000 -4.6407162e-001 -9.1337205e-001 -7.1955454e-001 -5.5895185e-001 -5.2853252e-001 -2.6888841e-001  5.7841858e-002 -7.6274664e-001 -1.2848543e+000 -4.1247686e-001 -1.2723759e-001  6.8244340e-001  1.4831722e-001 -4.3938964e-001
  7.2218791e-001 -3.1499929e-001 -5.5968084e-001  2.0283761e-001  1.9266322e-001 -1.0919100e+000 -5.4275303e-001 -5.6459847e-001  2.3454155e-001 -6.1965745e-001 -5.9193902e-001 -4.0713099e-001 -1.7323888e-001 -4.5217718e-001 -5.8711782e-001 -5.0950497e-001 -9.3311003e-001 -6.5150002e-001 -2.1626314e-001 -9.4064142e-001 -6.5877323e-001 -5.2770859e-002  2.3084575e-001  8.2593153e-002 -1.0873849e-001 -3.9278995e-001 -2.1679519e-001  3.1208506e-001 -2.0471500e-001 -4.1548781e-001 -3.0151391e-001 -4.5215481e-001 -6.6185667e-001 -1.2787143e-001 -7.4885504e-001 -1.0421795e-001 -1.1816768e-001 -5.4176590e-002  5.0135781e-001 -2.1271177e-001 -1.3435653e-001 -1.2567652e-001  5.0421758e-001  9.7151124e-003 -2.5094433e-002 -1.2175039e+000 -7.0560469e-001 -6.7548160e-001 -6.3536044e-001 -6.0475515e-001 -2.3006390e-001 -7.1049756e-001 -2.5572293e-001 -2.5329213e-001 -3.5714861e-001 -8.8579006e-001 -4.9615569e-001  6.4304903e-001 -3.2387735e-001 -8.6236958e-001 -9.3322396e-001  3.4347788e-001 -7.3644715e-001 -3.5461060e-001  7.5622331e-001  5.4810373e-001
  1.1868038e+000 -5.3367260e-002  4.3074344e-001  7.3820389e-001 -5.9686892e-001  3.3506287e-001 -7.6553910e-001 -8.4110229e-001  2.1691747e-002 -1.7190240e-001  4.4845345e-001 -3.8166424e-001 -4.5403429e-002 -7.2292035e-002 -5.2957951e-001 -3.1313248e-001 -1.2007457e-001  5.6957162e-001  5.5594498e-001  1.1338908e-001  4.8820270e-001  3.1044319e-001  8.4134739e-002  2.8574051e-002 -1.0867882e-001 -5.6056088e-001 -2.2591063e-002  7.1176057e-001  4.9220675e-001 -3.4563998e-001  5.8506444e-001 -1.5224090e-001  2.6003596e-001  5.0308825e-001 -1.6932524e-001  5.2442672e-002 -4.4794118e-001  1.1145003e+000  8.3973885e-001  2.0281629e-001 -8.7225648e-002 -2.4512414e-002  5.5487785e-002  6.4480526e-001  3.4892427e-002 -6.0264481e-001 -3.1128498e-001 -1.0164046e-001 -2.6096455e-001 -3.0062467e-001 -3.0622862e-001 -7.2729572e-001 -3.2090695e-002  1.1403351e-001  7.7509684e-001 -3.2636008e-001 -5.0848699e-001 -9.4133698e-001 -6.6879004e-001 -9.0211024e-001 -8.0925661e-001 -7.2743509e-001  4.0509962e-001 -2.8132870e-002  3.4502990e-001  9.0225262e-001
 -5.2897998e-001  4.5478347e-001  3.7246456e-001  4.8932481e-001 -6.1589947e-001  5.2280643e-001 -4.8424616e-001 -7.0833389e-001 -3.8021197e-001  5.9859710e-002  9.2219262e-001  2.0542547e-001  4.8610246e-001  5.2456792e-001  6.4189292e-002  7.8965003e-002 -4.4094449e-001 -2.9906620e-001  1.9898960e-001  1.0730153e-001 -5.1721729e-002  1.3276405e-001  7.3578211e-001  1.1907744e-001  3.4278452e-001 -8.3658322e-001 -4.2720306e-002 -6.0090940e-001 -7.2135917e-001 -1.3510284e-001 -3.6195402e-001 -7.1920044e-002 -7.2781108e-001 -9.7255767e-001  2.2100316e-002 -2.9177965e-001 -2.3123463e-001  3.6439593e-001  6.5366550e-002  2.6516108e-001 -3.8438427e-001 -3.9209716e-001 -1.4536043e-001 -6.7992054e-001 -7.9062543e-001 -4.0311727e-002 -1.2955686e-001  7.6479359e-002  4.7185319e-001 -2.6544263e-001 -1.3872417e-001 -3.0722397e-001 -7.4046250e-002  4.0569697e-001  6.3759110e-001  3.6144722e-001 -1.8832641e-001 -6.1714244e-001 -2.5789904e-001 -6.7717028e-001 -6.4538380e-001 -5.8797384e-001 -6.3373186e-001 -8.0191614e-001 -1.4765569e-001 -7.1184479e-001
 -8.6213486e-001  7.8678775e-002 -4.8406363e-001 -1.3575225e+000 -6.8514079e-001 -2.3220464e-001 -7.5228165e-001 -5.8858114e-001  3.0065118e-001 -4.1326929e-001 -4.9729384e-001 -3.5149773e-001  2.0101624e-002 -4.2962533e-001  3.8857066e-002 -9.2289033e-002 -1.0543645e+000 -9.5898544e-001 -6.1696027e-001 -1.0401496e+000  1.9062681e-001 -9.1049623e-001 -5.1180865e-001 -4.6445906e-002 -3.8338869e-001 -4.1080412e-001 -8.0907550e-001 -4.3788174e-001 -8.3226018e-001 -6.5736378e-001 -3.9999077e-001 -7.5582113e-001 -1.0542538e+000 -7.8889407e-001 -3.8944798e-001 -7.3920876e-001 -8.8511522e-001 -2.2578857e-001 -3.9803757e-002 -2.5529239e-001 -3.8129334e-001 -3.1575576e-001 -8.2820156e-001 -6.6719261e-001 -5.2041426e-001 -2.3203483e-001 -9.9902860e-001  1.4590709e-001 -2.3017648e-001 -3.4716713e-001 -1.3845960e-001 -3.4808300e-001 -4.5695811e-001 -1.7853711e-001 -5.7392524e-002 -1.1835664e+000  1.2157119e-001 -2.0542977e-002 -7.8675717e-001 -1.8562022e-001 -2.7018260e-001 -2.3551095e-001 -6.4072519e-001 -1.2906079e-001 -2.5797587e-001  1.9868673e-001
 -8.5107894e-002  1.2290009e-001 -1.1664636e+000  7.7209232e-001 -3.1213984e-001 -6.3825086e-001 -2.3106604e-001 -2.3604218e-001 -4.7807902e-002  1.0875162e-001  1.1883086e-001  3.8792418e-001  2.4283128e-001 -3.0599584e-001 -3.9004103e-001 -8.4189465e-002 -1.2941698e-001  3.7862511e-001  6.3095806e-002 -6.6383732e-001  5.6589605e-001 -5.5408436e-002  7.2686116e-001  1.3454623e-001  3.2184698e-001  1.2929598e-001  3.7557749e-001 -1.2325189e-002  6.6609387e-001  1.9854924e-001 -2.1259730e-001  3.8233039e-001  4.5030016e-001  2.5829956e-001  2.9201073e-001 -2.6357739e-001  5.8416395e-001  5.2621047e-001  4.5092879e-001  3.5165941e-001  4.4464743e-001  2.4233750e-001  3.6897473e-002  1.3773002e+000 -6.7944235e-002  4.1100646e-001 -5.9817495e-001  3.7497636e-001  3.7491008e-001 -2.2057814e-001  2.6356470e-001  4.8481590e-001 -5.4378180e-001  1.0878011e-001  1.0905528e-001 -5.0116045e-001 -1.7101523e-001 -1.3356459e-002 -2.2923298e-001  2.8662935e-001 -1.0328943e+000  2.4310047e-002  8.0619703e-001  8.2323015e-002 -2.5933302e-002 -3.3619896e-002
  1.0636249e+000  1.2582134e-001  1.0766667e+000 -1.0445278e-001  3.3478187e-001 -1.1684774e+000 -5.5842067e-001 -4.6961171e-002 -4.5498284e-002 -3.8918610e-001 -3.2058380e-001 -1.2405614e+000 -3.0610979e-001 -3.4883063e-002 -8.5685280e-001 -2.9274339e-001  7.5764826e-002  1.8834016e-002 -1.3178105e-002 -4.9773253e-002 -7.1937948e-001  1.8953349e-001  5.6413449e-002 -1.2280921e+000 -3.9544727e-001 -7.5901146e-001 -2.4110323e-001 -7.4233161e-001  3.0946852e-002 -4.1212738e-001  4.7595320e-001  1.7230732e-001 -2.3719509e-001 -1.0572989e-001 -3.2750994e-001  2.2514016e-001  7.9101377e-002  2.1537429e-002  7.0956737e-002  2.1150149e-001 -8.8543094e-001  8.6267171e-002 -4.5343527e-001  3.6662338e-001 -4.4347257e-001  2.7168006e-001 -2.4013677e-001  1.8934317e-001  9.9593796e-002  4.4525510e-001  6.4518420e-002 -2.3956581e-001 -7.5781863e-001 -2.4663226e-001 -5.1448457e-003 -4.1326144e-001 -2.8985351e-001  8.3673875e-003 -5.7705347e-002 -6.8307952e-002 -5.5508076e-001  2.8169801e-001 -4.2151347e-001  2.7858027e-001 -1.6813878e-001  3.1855579e-001
 -2.0938220e-001  3.5389757e-001 -8.2534700e-001 -1.0808237e-002 -4.9272244e-001 -2.6279527e-002 -4.9390837e-001 -4.8224557e-001 -1.6360382e-001 -5.2138957e-001 -6.2049221e-001 -5.2046007e-001 -2.5717506e-001  4.5232233e-001  1.6599113e-001  7.8395625e-002  4.1014904e-002  1.5916363e-001 -4.5193141e-001 -2.1177845e-001 -1.4867540e+000 -2.6548950e-001 -1.3047225e+000 -4.9064600e-001 -5.8799912e-001 -1.3869848e-001 -3.0813465e-001 -1.1686206e+000 -8.5501237e-001  3.4576703e-001  2.1027660e-001 -9.0123594e-002 -5.6642236e-001 -1.1557609e-001  1.3199821e-001  1.7591221e-001  4.3592490e-001 -1.4093815e-001 -1.0428153e+000 -8.2005322e-001  4.2456856e-002 -3.8669873e-001 -7.2957841e-001 -7.1454523e-001 -3.2399263e-001 -2.6932989e-001 -3.2031099e-001  4.0184621e-001  1.6799119e-001 -3.6517761e-001  7.6464285e-002  1.2990553e-001  3.3952344e-001 -2.4979783e-001  7.1777383e-001  6.1652133e-002  1.3664520e-001 -1.4475087e-001 -1.4120637e-001 -1.1273277e-001  2.6833688e-001 -5.5318116e-001  3.3132876e-001 -5.6692044e-001  4.2172978e-001  3.6590279e-001
 -4.0682608e-001 -1.0387641e-001 -8.7938044e-001 -3.6383233e-001 -1.5944463e-001  7.7779345e-001  4.2929992e-002 -9.5519925e-002 -6.6083956e-001 -5.6457859e-001 -4.9265742e-001 -1.1965071e+000 -5.1543959e-001  3.5396001e-001  4.8658829e-001  2.6535399e-001 -1.0015184e-001 -3.2263606e-001 -1.0741244e+000 -8.9733683e-001 -1.0125582e+000 -7.7535828e-001 -2.0703553e+000 -1.4113370e+000 -4.1481028e-001 -5.3907653e-002  4.4389257e-002 -1.7196783e-001 -5.2012128e-001  6.4922498e-001 -5.0429614e-001  2.4745652e-002  1.8979209e-001  6.7315235e-001  1.0168184e-001  2.3233350e-001  7.5518353e-001 -7.0610420e-001 -1.1046742e+000  4.7121774e-002 -8.2780709e-001 -2.5154271e-001 -1.3255622e+000  2.8509574e-002 -1.8898851e-001 -7.8084809e-001 -2.4778743e-001 -1.0464764e+000 -7.2835264e-001 -3.2567418e-001  2.4748337e-001  2.2626391e-001  8.4021485e-002 -7.2787801e-001 -2.3207754e-001 -2.2983500e-001 -4.2747995e-001 -3.1846423e-001 -3.3978896e-001  3.3424378e-001  2.1669768e-001 -3.7782722e-001 -6.8599679e-002 -8.4660225e-001 -4.2420130e-001 -2.1752521e-001
 -1.1028826e+000 -3.5776211e-001 -7.9475205e-001 -9.5699441e-001  3.4716282e-002 -1.3428430e-001 -1.2339857e-001  4.3279439e-002 -2.3979726e-001  8.2623759e-002 -3.6861515e-001 -2.2094799e-002 -4.4481621e-001 -5.2216107e-001  2.8701918e-001  3.3353843e-002 -5.3130396e-001 -9.0336050e-002 -6.1216094e-001 -2.3056068e-001 -6.2771007e-002 -1.7046469e-001 -1.4851510e+000 -8.1968186e-001 -1.0032104e+000 -9.2537334e-001 -6.1257020e-001 -1.0580011e+000 -9.4537168e-001  6.4447254e-001 -7.9526344e-001  2.7542432e-002 -2.1517609e-001  2.7351878e-002 -8.4887214e-002 -1.5325590e-001  4.5109490e-001 -8.8361473e-001 -1.3147897e+000 -6.9780061e-001 -8.7997472e-001 -5.7432600e-001 -1.0414073e+000 -8.1405980e-001 -1.6359444e-001 -7.4588495e-001 -9.3042611e-001 -1.2254849e+000 -8.9023633e-001 -2.6185318e-001  2.0289497e-001  6.8019321e-001 -5.5452800e-001 -3.1380994e-001 -1.2215027e+000  4.2338191e-001 -3.0059768e-001 -3.3166565e-001 -2.2663554e-001  8.6272604e-002  3.2388133e-001  2.1011293e-001 -8.6217061e-001 -1.1879919e-001 -2.5519220e-001 -2.1345366e-001
  5.9311343e-001  1.0831856e+000 -1.0115049e-001 -7.7688769e-001  2.3812341e-001  6.8166112e-001 -3.1944288e-001 -4.1511067e-003 -3.2748641e-001  1.9845535e-001  1.1372622e-001  6.8922897e-001 -2.7087171e-002 -1.3822818e-001  3.5403011e-002  2.6720258e-001  1.1342417e-002  3.0544840e-002 -9.6207462e-001 -5.8396885e-001 -6.7961744e-001 -1.6243203e-001 -4.5000492e-001 -8.0385261e-001 -6.5554942e-001 -2.8284218e-001 -4.7547289e-001 -1.1104820e+000 -1.2783036e+000  1.4427037e-001 -3.2503177e-001 -4.8126151e-001 -9.7434080e-001 -4.6742028e-001  2.8402620e-002 -3.4838162e-001 -4.7199970e-001 -9.0582193e-001 -7.7874373e-001 -2.0449141e-001  3.1370656e-001 -5.1548018e-001  3.8995333e-001 -1.6856659e-001 -1.2202439e-001 -5.9757409e-001 -5.3396463e-001 -9.1217359e-001 -1.0042672e+000 -3.0626095e-001 -2.5291745e-002  2.6991934e-001  1.6543140e-001 -1.3599891e-001  4.7711876e-001  2.9145802e-002 -5.7317721e-001  1.9809273e-001 -4.2718285e-001  2.6794113e-001  3.5002333e-001  2.9826279e-001  8.0613579e-001 -1.6179862e-001 -7.1091355e-001 -2.6507681e-001
 -6.2742034e-001  6.5989431e-002 -4.5624013e-001 -8.9575201e-001  4.9683135e-001 -8.0279828e-001  2.3576899e-002 -2.7274883e-002 -2.3142010e-001  1.7164475e-001 -2.2894770e-001 -4.7071338e-001 -1.6241627e-001 -5.0704143e-001  7.2026362e-001 -1.4785533e-001 -9.4184129e-001 -5.5521366e-001 -5.9539060e-001 -9.2568325e-001 -3.7275860e-001 -4.8086987e-001 -1.9156273e+000 -1.3444230e+000 -1.0864314e+000 -2.9582476e-003 -9.9964356e-001 -2.3311688e+000 -2.5714118e+000  2.2351915e-002 -1.2873407e+000 -8.5011609e-001 -1.1599790e+000 -1.7420598e+000 -2.9838630e-001 -1.1221956e+000 -5.9181155e-001 -2.1185257e+000 -1.8887239e+000 -1.7039084e-001 -3.6937196e-001 -7.9252541e-001 -9.0055680e-001 -1.1253274e+000 -2.4670648e-001 -1.4214938e+000 -1.2031283e+000 -1.3596288e+000 -8.6051369e-001 -8.6949341e-001 -3.0543500e-001  1.4918606e-001 -1.2585686e-001 -1.6150606e-001  1.3390338e-001 -5.0462431e-001 -2.1217729e-001  5.1446289e-001  1.5314417e-001 -2.4297992e-001 -1.6876033e-001  8.8038982e-001  1.9775657e-002 -1.6100039e-001  3.7843265e-001 -8.0262040e-001
  7.6785538e-002 -2.7825430e-001 -1.9641381e-002  5.7589644e-002 -6.8516583e-002  8.8520502e-002  2.4631460e-001 -1.2967421e-001 -2.4479694e-001  3.7937432e-001 -3.3821473e-001 -2.0162977e-001 -5.6467250e-001 -3.0299752e-001 -3.0237387e-001  9.4885784e-002 -1.7371686e-001  1.4396487e-001 -3.2632200e-001 -5.1589389e-002 -4.1956421e-001 -2.5632666e-001 -8.3412854e-001 -9.2017924e-001 -7.1514211e-001 -3.3399042e-001 -4.9655560e-001 -5.4062467e-001 -5.8522871e-001  8.9104357e-002  1.2537643e-001 -2.8289736e-001 -4.5835742e-001  4.0683186e-002 -8.5747885e-002  3.7266194e-001 -2.7333153e-001 -6.3144961e-001 -5.7995060e-001  2.4182494e-001 -2.6982330e-001 -4.0098264e-001 -1.4043644e-002 -1.8965990e-001 -4.4189182e-001  4.8462513e-001 -4.9722288e-001  6.9560612e-002  4.9073022e-001  1.5732080e-001 -2.7762675e-001 -1.9709545e-001  1.6063452e-001 -5.4276022e-001 -3.8291738e-001 -4.1835621e-001  8.3647600e-002 -1.6089120e-002 -1.5608401e-001  3.4424487e-001  9.0796009e-001  2.1689196e-001 -4.0051967e-001 -1.1301479e+000  4.1373939e-001  7.7272960e-001
 -1.7237731e-001 -3.6553383e-001 -4.9082214e-002 -1.2249373e-001  3.8422651e-001  7.6996422e-002  9.5083953e-001  2.8171190e-001 -4.8478253e-001  2.1254079e-002 -2.7368142e-001 -3.6773595e-001 -3.8548698e-001 -1.3110834e-001  1.8348339e-001 -3.6191004e-001 -1.0036570e-001  2.5867540e-002 -3.5751279e-001  7.2698379e-002 -3.2114433e-001 -8.5048453e-001  1.4365275e-002 -7.5277080e-001 -3.3648548e-002 -8.9503979e-001  5.0329528e-001  4.0181013e-001 -2.5689056e-001 -1.3953408e-001 -2.3821939e-001 -3.4397516e-001 -2.7286589e-001 -9.3816461e-001 -7.0136340e-002  1.5929658e-001  3.8923219e-001 -7.6854879e-002  1.7623619e-001  3.1212531e-001 -2.5680805e-001 -6.1726645e-002 -3.9088009e-001 -5.9790134e-001 -9.0686586e-001  2.6091359e-001 -6.3652520e-003 -1.4948395e-001 -6.1651949e-001  1.2997085e-001 -2.5165799e-001 -3.1484249e-001  9.5605643e-004 -1.4592299e-001 -5.6228588e-002  1.3091230e-002  9.7861122e-001 -1.7722838e-001  2.6809539e-001  6.2278750e-001  3.1205396e-001  4.5739026e-001 -9.6726158e-002 -1.4882593e+000 -4.7402054e-001 -7.2490249e-001
  7.3784962e-002 -1.5006526e-001  4.0186405e-001 -8.2605038e-001  3.3487355e-001  6.2280058e-001  4.9810024e-001  2.7114190e-001  3.2287553e-001 -3.2356511e-001 -1.4806681e-001  7.3565283e-001 -8.0443770e-002  1.9486824e-001  1.4810684e-002  1.0602953e-001  6.4300192e-001  2.8070833e-001  3.2078406e-001  2.4905597e-001 -8.7388046e-002 -4.4203121e-001  8.8713935e-001 -8.2111383e-001  6.8741633e-001 -3.3101503e-002  5.4797002e-001  1.8038191e-001  2.3095800e-001  2.7366487e-001 -6.0092752e-002 -5.3980390e-001  1.0819601e+000  4.7727622e-001 -2.2812469e-001  1.5172244e-001  3.3028162e-001  5.8477447e-001  4.5741629e-001  6.7505561e-001 -4.7522621e-001  4.9998741e-001 -1.8022108e-001  8.5981652e-001 -2.3235341e-002  1.2108947e+000 -2.0672689e-001  1.0874304e-001 -5.2514072e-003  1.4951307e-001 -2.9103662e-001 -5.1378345e-001 -4.3566441e-001  2.8805109e-002  4.3425731e-001  3.0322714e-003 -5.8570864e-002 -4.2601173e-001 -1.6047954e-002 -7.0976310e-002  6.0294325e-001 -6.8059651e-002 -8.6432691e-001 -8.4486087e-001 -4.8590550e-001 -1.4959194e-001
 -3.3026454e-002 -2.1393928e-002  2.1138124e-001  7.8472861e-001 -1.2230621e-001 -1.4805963e+000  7.7549784e-001  6.7595379e-001  5.5193121e-001  2.8944481e-001  1.8391334e-001 -6.5425676e-002  4.6673504e-001 -4.2841528e-001 -3.3010530e-001 -3.2382869e-001  1.5749925e-001  8.3979259e-002  9.2759690e-001  1.5392421e-001  1.4745617e+000  2.7830551e-001 -4.9211869e-001  3.1706266e-001  1.9530580e-001  7.9879773e-002 -2.5270817e-002  6.3813736e-001  1.0261598e+000  1.0368455e-001  1.7501953e-001  1.5658140e-001  1.3025341e-002  9.3589694e-002 -3.0853397e-001 -1.1322078e-001 -4.1635432e-001  9.8803180e-001  1.2713096e+000  4.8659316e-001  2.7362869e-001  2.2743082e-001  7.0269942e-001 -1.7716944e-001  7.0882383e-002  6.7067928e-001 -6.6735351e-002  9.7502980e-001 -1.5502517e-002 -4.1460198e-001 -5.4200630e-001 -3.7387106e-001  4.6710505e-002  2.9799341e-001  6.8019169e-001  4.5599120e-001  2.3408527e-001  2.2192226e-002  5.9126225e-001  4.8621857e-002 -4.4964081e-001  2.6438652e-001 -3.5967519e-001  4.2852843e-002 -2.1917861e-002 -3.6531227e-001
  8.0983229e-001  6.9283367e-001  1.3113365e+000  1.3936566e+000  3.2869840e-001  8.2327081e-001  8.9793428e-001  3.8774703e-001  9.9376675e-002  3.1574471e-001  4.0790387e-001 -4.2981428e-001 -1.4358577e-001  1.8254012e-001  4.1178843e-001  4.8371550e-001  8.8343519e-001  8.1582354e-001  4.8257521e-001  1.1738311e+000  6.5496968e-001  4.4597776e-002  1.3833289e+000  4.0644964e-001  1.1181379e+000  4.9447770e-001  4.8268553e-003  4.9122678e-001  4.4736489e-001 -1.4966324e-001  5.3461749e-001  9.0085926e-001  1.5812549e+000  7.0938528e-001  1.2340883e+000  1.1565853e+000  5.4400556e-001  5.6539148e-001  2.6973231e-001 -3.4505380e-002  2.7306833e-001  9.0711519e-001  3.8436725e-001  3.7708497e-001  7.1055061e-001  1.2504059e+000  9.0295410e-001  5.9391191e-001  7.8804151e-001  5.1605430e-001  4.2866034e-001  4.1018647e-001  4.2554907e-001 -7.0471746e-002  4.3833108e-001  1.0568210e+000  1.0957972e+000 -2.4153709e-002  9.0866757e-001  2.4145290e-001 -1.8260925e-001  3.6236603e-001  4.8169301e-001  3.6026654e-001  7.7593861e-001  6.0889336e-001
  4.5573441e-001  6.5478413e-001 -5.4891223e-001 -3.5174813e-002  4.3213120e-001  1.2038748e+000 -5.3742849e-002 -3.1447158e-001  1.2740666e-001 -2.9234522e-001 -7.8130793e-002  1.2078351e-001 -8.6866968e-002  1.4534224e-002 -1.5425424e-001  1.1012553e-002 -2.6202834e-001  2.5246096e-001 -2.9050898e-001 -4.5247030e-002 -1.2365880e-002 -2.7437113e-001 -5.2491710e-001  5.1115770e-001  5.5083502e-001 -2.9929988e-002 -3.9909891e-003 -6.7800852e-002  3.5947830e-001 -6.1929975e-001  5.0208615e-001  4.1754453e-001 -9.2564316e-002  2.3583670e-001  7.3699252e-001  5.8244364e-001  1.0449812e-001  5.4504824e-001  3.3337859e-001 -2.1859279e-001 -2.0083762e-001  6.8134542e-001  4.4553283e-001  3.1917617e-001  1.9363749e-001  1.3586801e+000  2.4773057e-001  5.8321317e-002 -8.4785247e-002  9.7557154e-002 -3.5752727e-001  3.1979830e-002  2.1919604e-001 -4.6953489e-001 -4.5423932e-001  3.9218689e-001  3.6057907e-001 -1.3029298e-001  5.2291321e-001 -4.4723737e-001  1.1649326e-001  8.6932256e-002  1.9609517e+000  1.8829014e-002  7.4535644e-001  2.3922430e-001
  1.5553590e-001  6.3301993e-002  2.0855593e-001 -3.5690782e-001  4.7212116e-001  5.0704531e-001  7.7694018e-001  9.8179996e-002 -1.3243421e-001 -2.3638300e-001 -3.7683259e-001  1.7597177e-001 -8.6517948e-002 -1.4848066e-001 -3.7277686e-001  1.0619446e-001  3.3366069e-001  1.8773921e+000  1.4360851e+000  7.5377502e-001  4.6952739e-001  4.8927909e-001  1.5246120e-001 -8.4787198e-001  3.0393112e-001 -4.9286684e-001  4.2833640e-001  9.2331630e-001  9.7072645e-001 -6.7634884e-001  2.6293004e-001  4.2774874e-001  1.1508043e-001  4.1000117e-001  2.6133731e-001  6.8823168e-001 -6.5414233e-001  1.1275784e+000  1.2175366e+000  3.2356520e-001 -6.1425531e-001 -1.7313286e-001 -6.2730666e-001  1.8443556e-001  1.8112744e-001  4.5127830e-001  4.7988145e-001  1.0796304e+000  8.0925457e-002  8.0694645e-001 -1.2105496e-001 -5.3491547e-003  7.4718867e-001 -4.1178961e-001  7.2689206e-001 -8.0913818e-002  2.9646834e-003 -8.9020726e-002  2.8308856e-001  9.3745872e-001  1.6528255e+000  3.0187147e-001  8.4333656e-001 -5.7815506e-001 -7.1309918e-001  8.1829234e-001
 -2.2187312e-001 -1.2603312e+000 -3.7289280e-001  1.0727518e-001 -4.2698598e-001  1.4575242e+000  4.2144151e-001 -8.2029434e-001 -5.8351387e-001 -7.1526749e-001 -6.7943457e-002 -6.5603227e-001 -5.0532416e-001 -5.6481983e-001  2.6146773e-001  4.8374342e-001 -3.3811629e-001  1.5644097e+000  5.9884715e-001 -6.1445171e-001  2.7020335e-001 -6.5491598e-001 -5.7383134e-001 -6.0215512e-001 -1.8935919e-001 -1.9228963e-001  7.3513903e-002 -3.0461656e-001  1.8581791e-001 -1.8018497e-001 -6.4641123e-001 -8.2367282e-001 -1.2324946e+000 -1.0842831e+000 -9.3323024e-001 -3.5989873e-001 -1.1884522e-001 -2.2713599e-001 -5.4630426e-001 -1.7100368e-001 -5.6900652e-001 -1.5604386e-003 -5.9820301e-001 -1.4625141e+000  6.9778937e-002  1.6557165e+000 -7.1995497e-001 -2.4852522e-002 -5.2016091e-001 -1.2121299e-001  1.2469458e-001 -1.7947426e-001  1.6291537e-002 -2.5845420e-001  4.3398379e-001  3.1940462e-001 -5.5327350e-001 -5.5054529e-001 -1.3546862e+000  1.5771353e-001  1.2235117e+000 -6.6390568e-001 -1.7781748e-001 -1.6951407e+000 -2.0713683e-001 -3.5178149e-001
 -2.7831263e-001  1.2338546e-001 -3.3185527e-001  5.3099291e-001  2.5067332e-001  1.2449427e+000  2.5407578e-001 -3.7187232e-001 -1.1238436e-003 -2.7377013e-001 -2.3843983e-001 -1.1375473e+000 -4.2014747e-001 -4.2015835e-001 -2.9040867e-001 -2.0142624e-002  3.5514402e-001  1.0590151e+000  3.1376768e-001  1.9074324e-001  6.6591151e-001  2.7949239e-001 -2.5389005e-002 -5.0695146e-001 -1.1173215e-001 -4.7710927e-001  1.0618608e+000  1.2195897e+000  1.1587453e+000  1.3450544e-001  2.3949447e-001  6.1455290e-002  6.7788467e-003 -1.0637080e-001 -3.9498471e-001 -9.5901403e-002  1.7824398e-001  5.4544338e-001  5.5300944e-001 -3.4493040e-002 -1.1249095e-001 -1.2051525e-001 -3.6091813e-001  7.8443099e-001  6.2767699e-001  4.3970581e-001  2.8287926e-001  9.2157509e-001 -3.2339733e-001 -1.6694307e-001 -3.8357814e-002  1.6127062e-001 -6.7264898e-002 -1.1517776e-001 -7.5296739e-001 -1.2052558e-002 -2.2038870e-001 -2.2041911e-001 -8.3873428e-001  7.4734526e-001  2.4421412e+000  1.2539998e-001  1.0587122e-002 -2.0527476e+000 -4.1496785e-001  4.3691177e-001
 -1.9897134e+000  1.7320829e-001  6.1850486e-001  5.5876598e-001 -9.8702134e-002  3.1173254e-001 -3.7539130e-001 -3.8356775e-001 -2.2769254e-001 -2.7620167e-001 -8.2331599e-002 -4.9696800e-001  1.2309719e-002 -3.8037331e-001 -2.7206044e-003  6.4800852e-002  6.5631407e-003  1.4659073e+000  8.1241788e-001  1.4876797e-001  4.0205231e-001  2.2485189e-001 -5.3563131e-001 -5.1614020e-001  1.2606966e-001 -2.6174777e-001  6.6846432e-001  1.1507915e+000  8.8251877e-001 -4.9055793e-001  2.6214611e-002  9.1722387e-002 -3.3842511e-002  1.6599102e-001 -4.1754260e-001 -1.7645981e-001 -1.8780615e-001  7.9287652e-001  1.2036420e+000  5.9909924e-002  1.1370546e-001 -1.2348933e-001  6.1710058e-001  2.3834476e-001  3.8743693e-001  8.8532523e-001  3.7168363e-001  2.2527817e-001 -8.8199405e-001 -4.7022082e-001  2.1916372e-001  1.3540193e-001  3.5757880e-001  4.0005656e-001  2.7750745e-001 -2.9872998e-001 -4.6264518e-001 -3.6968275e-001 -7.8841715e-001  2.5813501e-001  1.4931061e+000 -5.2598362e-001 -1.5485246e+000 -1.4755377e+000 -6.4764131e-001 -1.1680922e-001
 -7.9394216e-001  3.7421843e-001  1.9025857e+000 -7.0006558e-002  5.1446419e-001 -7.5209012e-001  1.1847870e-001  5.8913807e-001  6.8140142e-001  4.9759105e-001  1.8271450e-001  3.7673153e-001  3.7777568e-001 -2.9429848e-001 -7.7800447e-002 -4.8503713e-001  7.4282577e-001  5.2363923e-002 -4.8280648e-002  8.3343075e-001  1.4315378e+000  2.8676554e-001  5.8643668e-001 -2.5238678e-001  3.7175894e-001 -2.5917678e-002 -1.9491499e-002 -2.6327937e-001 -2.4679667e-003 -1.6695922e+000 -2.8344498e-002 -4.6267623e-001 -5.7899228e-001 -7.8019047e-001 -3.1665371e-001  1.1098576e-001 -1.6528345e+000  3.3925002e-002  1.3586714e-001 -3.1053958e-001 -3.6890417e-001  2.0975593e-001  7.4252105e-001  3.2240251e-001 -3.2986536e-001 -5.3795809e-001  7.3425981e-001  5.2412487e-001 -1.0414290e+000 -6.1779451e-002 -7.3191216e-001 -2.2599832e-001 -5.0393004e-001  1.5231352e-002 -5.9483329e-001  1.2586790e-001  1.7686563e-001  7.3647224e-001  1.2954769e-001  9.3729655e-001 -1.0882602e+000  5.8085391e-001 -4.6872080e-001 -5.2991009e-001 -2.1065938e-001 -5.7450630e-001
 -1.2485707e+000 -3.2347034e-001 -1.6094990e+000  1.3114314e-001  3.5733441e-001  4.4252107e-001  5.3532459e-001  6.3758918e-001  1.5755042e-002 -3.0820470e-001 -9.0673664e-001  1.2370232e-001 -3.4389705e-001  2.7317935e-001  1.8178384e-001 -2.2466363e-001 -3.9625906e-001 -6.7069084e-001 -6.6450895e-001 -2.7325105e-001 -4.0902376e-001 -9.9826193e-002 -1.2769674e-001  6.4024202e-001 -1.1668705e-001  6.1012683e-001 -1.7333908e-001 -4.9761170e-001 -5.2521567e-001  3.7997586e-001 -3.5036904e-001 -9.3463859e-002  2.6538773e-001 -5.4360680e-001 -7.5424901e-003 -2.8180720e-001 -8.2052679e-002  1.9159780e-001 -3.8684773e-001 -8.7375327e-002  4.6576049e-001 -2.4793868e-001 -1.7783704e-001 -8.4748329e-001  4.0261401e-002  6.1274207e-001 -9.8090395e-001 -5.5985728e-001 -3.4040239e-001 -6.3358945e-001 -3.3044196e-001  2.9700618e-001 -9.0810297e-003  1.9430626e-001 -8.5322048e-001 -4.9124872e-001  1.6982174e-002  2.6558944e-001  6.7235636e-001  1.2666584e-001  4.1451339e-002 -7.9372635e-002 -4.4097266e-001  1.5052562e-001  8.3005812e-001 -1.5448247e+000
 -6.2122806e-001 -7.7672457e-001 -2.8294772e-001  3.4497274e-002  2.3546542e-001  5.8838743e-001  5.1240991e-001  3.1623554e-001  1.3776578e-001  2.3836758e-001 -9.3607879e-002 -5.9734977e-001 -3.7999957e-001  3.9377191e-001 -1.9810906e-001 -5.6301716e-001 -5.7270769e-001 -1.7108287e+000 -7.3538212e-001 -6.7106603e-001 -4.4956948e-001 -5.0462913e-001 -3.2117533e-001  8.5829654e-001 -7.9849869e-001  2.8966850e-001 -3.5114095e-001  7.6751835e-001  3.1699683e-001  1.3527880e-001 -5.3403656e-001 -2.4951840e-001 -7.4794317e-001 -2.5628637e-001  8.3271161e-002  3.4037739e-001  1.0880396e-001 -7.7683228e-002  1.8581725e-002 -1.1540740e+000  1.0482317e-001 -4.0250704e-001 -2.2788541e-001  5.2949216e-001 -1.9477660e-002 -8.3604803e-001 -2.8503084e-001 -3.2833451e-001  3.7001718e-002 -2.1210578e-001 -3.1260932e-001  1.0606640e-001 -4.9511195e-002  3.9223747e-001 -1.0944787e+000 -3.2677719e-001  1.9387858e-001  1.3435892e-001  9.8120093e-002  2.2086010e-001 -2.2083081e-002 -4.5735596e-001  8.2656286e-001  1.7370414e+000  1.2972978e-001 -9.5077557e-001
  2.0713038e+000 -1.2748561e-002  1.1259917e+000  4.2872610e-001  1.8682567e-001 -4.2004178e-001 -1.2421587e+000 -6.3505299e-001 -7.6405536e-001 -1.0711343e-001  5.7100897e-001  2.4414174e-001 -3.9835791e-001 -3.7624053e-002 -2.4521404e-002 -3.6029979e-001 -5.5122167e-002 -1.7418789e-001  8.5891018e-001  3.9625282e-001  1.2094168e+000  6.6347946e-001  7.9612352e-001  1.5362143e+000  5.1754226e-001 -3.8046572e-001  6.3062078e-001 -1.0310892e-001 -3.5983043e-001 -1.8966720e-001  5.4634250e-001  2.1163926e-001 -1.5349092e-001  2.0172924e-001 -1.8534035e-001 -1.2424314e-001  1.1761561e-001 -1.1382383e-001  1.3971291e-001  3.1408175e-001 -3.4789080e-001  4.9748281e-001  1.1200853e+000 -1.2766736e-001  5.8869151e-001 -3.9669463e-001 -6.7830266e-002 -1.3663626e-002 -5.0431488e-001 -5.6245105e-001 -2.1276881e-001  2.5774513e-001 -1.0596175e-001 -8.1586484e-001 -8.0907843e-001 -1.6300087e-001 -5.7585201e-001 -3.2867566e-001 -5.7736278e-001 -6.2801292e-001 -1.5405889e+000  8.7631083e-002  4.1906910e-001  3.6535774e-001  4.5703108e-001  1.2939606e+000
 -1.0037848e+000  1.0569103e-001 -1.1449246e+000  4.4104828e-001 -2.4480084e-001  3.8359885e-001  1.7144258e-001  7.4422783e-001  8.1893818e-001  2.3090596e-001 -2.9793178e-003  1.3284071e+000  1.4873970e+000  9.9321056e-001  4.0542582e-001  4.9823000e-001 -7.7164139e-001 -6.5862516e-001  9.8558954e-002 -3.9727251e-001 -9.8466991e-001  5.0982733e-001  1.8721617e-001  7.2986334e-001 -8.0301223e-002  9.1448629e-001  1.1779451e+000  1.4000827e+000  1.4528912e+000  6.4651290e-001  4.0044177e-001  4.0299902e-001  5.0951421e-001  9.5917274e-001  1.9651343e-001  2.5410619e-001  8.2718547e-001  7.6104423e-001  1.3373885e+000  1.6078168e+000  2.8825655e-001 -3.0416457e-001 -5.2158133e-002 -4.3048831e-001  4.1271838e-001 -3.6687954e-001  7.2139620e-002 -2.2566461e-001  2.5394067e-001  8.5451280e-002  5.7688937e-001  6.3443612e-001  8.9662785e-001  1.5873067e+000  3.0696313e-001 -8.3066677e-002 -3.1388260e-001  1.0524529e+000  2.2546448e-001  4.6757859e-001  1.5335829e+000  1.1916271e-001 -5.4200997e-001  1.1318783e+000  4.7833482e-001 -1.4538415e+000
  4.9053818e-001  4.2257675e-001  1.1951062e+000 -1.0730479e+000  1.4494543e-001 -1.2567338e+000 -4.1877979e-001 -4.0099452e-001  7.4031972e-001 -7.3434951e-001 -2.4157633e-002  4.0085263e-001  2.7175065e-002 -7.9129157e-001 -2.3570040e-001 -3.4663217e-001  5.0112718e-001  1.0158080e-001 -8.0355727e-001  4.9516430e-001  6.3213497e-001  4.1874976e-001  4.1274893e-001 -8.1092216e-002  5.1132823e-001  2.3965283e-001 -3.1344916e-001 -1.9537624e-001 -6.5310226e-001 -2.6912420e-001 -2.7802765e-001 -6.0168583e-001 -1.3118859e-001  4.7597163e-001 -5.2865328e-001 -3.1132909e-001 -8.2298759e-001 -5.4345158e-001  2.1522434e-001  2.5090214e-001  6.1408049e-001  3.6117922e-001  7.0225435e-001 -2.5081982e-001  1.5407808e-001  6.4451788e-001  6.6682760e-001  7.6468218e-001 -3.5061137e-001  6.6462211e-002  2.1033800e-002 -9.6186495e-001 -8.6826965e-001 -4.6784804e-001  9.4414316e-001  1.6020218e-001 -3.2838117e-001 -7.2048774e-002  3.6590910e-002 -4.4345334e-001 -1.5060301e+000  5.4144805e-001  3.9421523e-001  2.8103792e-002  5.2961418e-002  1.1812212e+000
  3.4339568e-001  6.1592741e-001 -1.0703994e+000 -1.3291915e-001 -3.5444659e-002  1.2710510e-001  3.0825562e-002  1.4674319e-001  2.3798805e-001  1.0010870e-002  2.2105501e-001  4.8039279e-001 -3.1354440e-002 -2.5843871e-001  2.5320596e-001  2.3673912e-001 -3.8132820e-001 -4.5386726e-001  9.2192067e-002  1.3294583e-001 -1.7056841e-001  3.1646575e-001 -2.6617095e-001  5.8660132e-001 -5.9896334e-002  9.5440690e-001  8.6945980e-001  5.8946868e-001  1.1573714e-001  3.0155922e-001  1.8011640e-001 -1.5035276e-001  2.9998063e-001  5.8099534e-001 -5.7791867e-002  2.8602772e-002  5.0614645e-001 -2.5387569e-002  6.2702180e-001  4.3430784e-001  1.3324375e-001 -1.3911360e-001 -6.8688467e-001 -5.1877491e-001 -1.6309604e-001 -6.7492832e-001 -1.1336845e-001  1.4523222e-001  8.4820112e-002 -3.0140236e-001  1.6087307e-001 -2.2866463e-001 -2.6807479e-001  6.8646004e-001  1.4612929e+000 -1.1536382e+000 -6.4175462e-002  7.3029781e-001  7.2557419e-002  1.4861078e-001 -9.3334049e-001  3.7842699e-001  3.1955936e-001 -8.9932632e-001  3.1625249e-001 -8.9935786e-001
 -4.0839884e-001  4.8303569e-001 -1.5882062e-001 -6.1128804e-001 -4.6481482e-002 -1.1713242e+000 -3.7049217e-001 -2.1370995e-001 -4.0877018e-002  2.8779302e-001 -3.2840268e-001  2.6421412e-001 -9.4431369e-002 -7.9480289e-002 -4.4194266e-001 -2.6624146e-001 -3.6047187e-001 -7.4647049e-001 -1.7418735e-001 -1.7228001e-001  3.3173257e-001  5.7652579e-002  2.5849827e-001  5.5535978e-002  1.9202213e-001  4.0770246e-001  2.0334079e-001 -1.5920690e-001  1.7245838e-001 -3.9263643e-001  9.1407835e-003  2.9965634e-002 -3.7376979e-001 -2.5921899e-001 -3.1909195e-001 -1.2484841e-001 -4.8682463e-001 -4.7258308e-001 -1.8611458e-001  1.6950399e-001 -3.3286864e-001  1.3107199e-001  1.5451409e-001  2.1628681e-001 -2.7271270e-002 -1.2970039e-002  3.0746217e-001  1.4667831e-001 -1.0922219e-001  8.0116905e-001 -2.5602130e-001 -4.6918699e-001 -3.1928846e-001 -4.7986342e-001 -6.8694084e-001 -1.1322241e-001  6.8638473e-004 -4.3480553e-001 -7.4474816e-002 -1.9194039e-003 -1.9897619e+000  1.4183082e-001 -6.4510269e-001 -3.1386391e-001  1.4980119e-001 -1.7171940e-001
 -9.4593960e-001  4.6262039e-001 -4.3324458e-001 -6.7944069e-001 -1.3214217e-001  4.2461835e-001 -1.6407400e-001  5.4173812e-001  4.9041496e-001  6.1827189e-001 -2.6812518e-001  4.1943608e-001  2.8499043e-001  2.0648980e-001 -3.4095597e-001 -5.2400298e-002  2.9064770e-001 -1.0042483e+000 -1.0906482e-001  9.8634571e-003 -4.6582268e-002  1.1552442e-001 -1.3930699e+000  3.0029166e-001 -3.1493434e-001 -2.5329972e-001 -4.5479065e-001 -3.2947831e-001 -3.0713629e-002 -3.4258493e-001 -2.0592642e-001  4.6424109e-001 -2.3386248e-001 -9.8570699e-001  2.0801763e-002 -5.0757724e-001  5.2955085e-001 -1.7904938e-001 -4.7242829e-002  2.6356121e-001 -1.8991547e-001 -2.5642954e-001 -3.8567897e-001 -9.6582813e-001  1.8549414e-001 -7.2147107e-001 -7.9800275e-001 -7.1087791e-001 -5.8859752e-001 -9.5672795e-003  9.7953419e-002  2.2214516e-001 -1.9165660e-001 -4.9057037e-002 -4.2016724e-001 -9.7947183e-002  3.4269913e-001  1.9426996e-001  2.3141662e-001  2.6804400e-001 -5.5011989e-001  5.2366657e-002 -7.3528583e-001  1.8875687e-001  5.6689251e-001 -1.0107312e+000
 -8.4918907e-001  3.0117755e-001  7.4398733e-001  3.4525619e-001  3.4738211e-001 -1.3732921e+000  2.1144294e-001  2.6864319e-001  5.3789882e-001  6.3391209e-001  1.5093562e-001  2.8571904e-001  9.6719788e-001 -3.4972536e-001 -5.5703255e-001 -2.1889168e-001  7.3056985e-001 -1.6791214e-002  2.7647659e-001  2.0937049e-001 -1.9949842e-001  3.4187100e-001 -2.9120717e-001  1.2022794e-001  5.0257568e-002 -1.8596955e-002  2.0808348e-001  9.5491919e-001  9.9309573e-001 -1.7467248e-001  5.2094713e-001  7.6024484e-001  6.4496737e-001  2.9345586e-001  4.5946736e-001 -1.7772371e-001 -3.5964044e-002  1.1576918e+000  6.6163067e-001  1.3813252e-001  1.8384261e-001 -2.4909312e-001  2.9432339e-001  5.5253736e-001 -3.1303368e-001 -3.1800456e-001  4.5076687e-002 -1.1383426e+000 -7.7092723e-002 -1.1425236e-001 -6.1361218e-002  1.2951659e-001 -3.9238651e-001  2.8249199e-001 -1.0431913e-001  2.1950233e-001  7.1536568e-001  7.2137198e-002  9.5311846e-001  3.3302211e-001 -9.0383689e-001  2.4992369e-001  1.8780758e-001  3.6755470e-001 -5.7992079e-001 -5.1034315e-001
 -7.7111097e-001  2.3381080e-001 -1.1112053e+000 -1.1546468e+000  2.5278440e-001 -1.0179781e+000  5.6312535e-001  3.7939402e-001  1.6588341e-001  1.0891563e-002 -3.2424456e-001  1.1101583e+000  4.4508925e-001 -4.6315885e-001 -5.1842205e-001 -5.5619856e-001 -1.5532806e-001 -5.8346272e-002  1.0496334e-001  3.7242918e-001  2.8308010e-001 -9.9602167e-002  1.7547612e-001 -5.9427299e-001  3.5484681e-002 -6.8700613e-001  9.2479294e-001  2.6283281e-001  1.0458251e-001 -1.1047433e-001  4.2650969e-001 -1.2154329e-003 -2.2901150e-001 -4.8201413e-001 -6.2197575e-001  4.5943450e-002  1.3100605e-001 -6.5830788e-002 -4.5479900e-001  1.7819673e-001 -7.4228498e-001 -2.1636536e-001 -6.1153088e-001 -5.7628488e-001 -1.0681526e+000 -9.6041793e-001 -1.1927426e-001 -3.9548607e-001 -2.4295802e-001 -6.4466299e-002 -5.1765730e-001 -5.2064170e-001  2.6376015e-001  1.6841166e-001  5.3092960e-001 -2.2790357e-001 -3.3624550e-001 -5.2504914e-002  8.4927939e-002  1.7380463e-001 -1.9281630e-001  4.9006991e-001 -9.1038208e-001 -1.7852037e-001 -2.2213890e-002  5.5494763e-001
  6.3361021e-001  3.5581255e-001  1.3735512e+000 -5.4825428e-001  8.9934564e-001  4.2280221e-001  1.2961519e+000  6.2135885e-001  2.2910048e-001  8.0594983e-001  6.5944556e-002  3.6475792e-001  1.4098245e-001  2.4416460e-001 -2.9923211e-001 -5.5542672e-001  8.2973870e-001  9.0221603e-001  1.1216546e+000  1.1852233e+000 -1.8138226e-001  1.0445151e-001  3.6897086e-001 -2.9419493e-001 -1.2058353e-001 -5.2730465e-001  8.7564525e-001  7.8404522e-001  3.7427285e-001 -5.2231719e-001  3.9066486e-001 -5.0714685e-002  3.5177133e-001  6.5602042e-002 -1.9706416e-001 -2.3304905e-001  7.2850174e-001  4.0719639e-001  1.6418895e-001  1.0276470e+000 -1.5799914e-001 -1.6299808e-001 -5.6360698e-001  1.1878040e+000 -1.8431767e-001  9.6772478e-002  5.8082868e-001  5.3036871e-001  6.4565453e-001  3.3145543e-001 -6.3427349e-002 -3.4023518e-001  5.3720037e-001  2.5429820e-001  1.2582058e+000  5.0992881e-001  7.5494886e-001 -1.0989770e-002  6.3616551e-001  5.4778979e-001  1.5948976e+000  7.8096365e-001  3.0750549e-002  3.5340244e-001  4.8456298e-001 -5.3886690e-002
 -5.5632734e-001 -3.1124707e-001 -1.1563241e+000  6.3091292e-001  5.0082161e-001  5.0019176e-001  3.0022718e-001  3.7408422e-001 -1.0010164e-001  4.0041830e-001 -3.5911189e-002 -4.6838531e-001 -1.7457457e-001  2.1382806e-001  7.4064645e-002 -4.4368352e-001  2.8029433e-001 -2.2716204e-001  2.8427981e-001  6.6830736e-001 -1.3528627e-001 -4.4609479e-001 -2.0147892e-001 -3.3636806e-001  8.4789481e-002 -5.6445997e-001  5.4097822e-001  1.1956231e+000  7.5076843e-001  3.3552219e-001  3.8205200e-001 -4.8242402e-001  1.1440234e-001 -2.7274428e-002 -5.4184089e-001 -8.2946361e-002  4.1327926e-001  1.1333764e-001  9.0654593e-001  4.2988058e-001 -7.5939617e-002 -1.6437057e-001 -6.4199594e-001  6.2827748e-001 -7.3353994e-002  7.5477165e-001  7.8166869e-001  3.2746658e-001  2.3838408e-001  5.7381058e-001 -3.0052339e-001 -2.8056266e-001  2.9450528e-001 -2.0861733e-001 -3.3610243e-001 -6.1468803e-001  1.3749533e-001  2.4366735e-002  1.2943672e-001 -4.1913393e-001  3.9232245e-001  3.9960580e-001 -1.5854828e-001 -1.9991612e-001  6.9497952e-001  2.0378597e-001
 -4.0416708e-001 -4.5222139e-001  3.0125596e-001  7.9235431e-001  6.9375460e-001  6.7753031e-001  4.6512128e-001  5.7969523e-001  6.7066662e-001  1.2299041e-001 -2.0158311e-001 -1.7780572e-001 -4.3769141e-001  3.3489646e-001  4.1828797e-002  2.9795329e-001  1.4206506e+000  2.9446160e-001 -5.5836200e-002  5.0817903e-001 -3.4761688e-001  3.3115288e-002  4.9617788e-001 -4.1385672e-002  2.9931633e-001 -5.2955277e-001  7.6729716e-001  1.6775593e+000  1.2058179e+000 -2.6772553e-001  9.1440979e-001  8.4452072e-002 -1.8114914e-002 -1.0105134e-001 -2.5579367e-001  7.4387242e-001 -6.0345125e-001  7.7300080e-001  1.1986429e+000  7.4365007e-001 -9.5920776e-002 -2.3906026e-001 -5.1871850e-001  7.2571433e-001 -3.3691752e-001  1.4897709e-001  6.5838561e-001  6.4230558e-001  1.0947192e+000  4.2781521e-001  1.7721936e-001 -6.1143439e-001  2.2785598e-001 -5.5937935e-001 -3.3917047e-001 -5.5068852e-001 -5.8113580e-002 -1.6691151e-001 -9.7461531e-002 -1.0625169e-001  1.5846146e-001  2.8325321e-001  5.5726980e-001  5.4416050e-001 -3.3073698e-002 -6.7717332e-002
  6.5049896e-001  2.8604323e-001  1.4741763e-002  1.0724263e+000  4.0873918e-001  1.1828156e-001  7.3411938e-001  6.0743197e-001  5.3939515e-001  6.6184761e-001  4.6934868e-001  5.3640670e-001  2.5162209e-001  3.7619032e-001  9.5402107e-001  6.1769503e-001  1.3818038e+000 -3.0525847e-001  1.1901221e-001  6.7318080e-001  1.3326922e+000  5.2212502e-002  4.3812281e-001  4.7088159e-001  8.4035589e-001 -3.2057027e-001  1.8394848e+000  2.0078991e+000  1.4955734e+000  1.1644695e+000  1.1768392e+000  8.1857903e-001  7.0440953e-001  8.4208366e-001  6.1907996e-001  1.0414523e+000  9.3630522e-001  1.6604928e+000  1.6411635e+000  1.7295236e+000 -1.6051538e-001  5.0250117e-001  5.1250995e-001  3.7411009e-001  1.2856339e-001  7.6413768e-001  9.1066726e-001  3.6726579e-001  1.3181848e-001  5.0157845e-001  6.6792071e-001  7.1657074e-001  3.1439501e-001  5.2228722e-001 -7.5548019e-001  3.3754669e-001  5.5305675e-001  4.0567355e-001  4.4788353e-001  7.4233955e-001 -1.7536230e-001  7.7842196e-001  9.2514253e-001  3.3326646e-001 -4.8880828e-002  6.3991410e-001
 -5.0308960e-001  3.4626547e-002 -9.6168038e-002 -6.0057836e-001  4.8685408e-001  2.2878671e-001  5.2653931e-001  8.9045762e-001  6.0696658e-002  3.5676261e-001 -5.1872857e-002  4.8091709e-001  4.6988613e-001  1.5433946e-001  1.0879199e-002  3.2543220e-001  2.0732503e-001 -8.1137821e-001 -3.0062672e-001 -3.5954285e-001  1.2005908e+000  3.5573517e-001 -9.0992236e-002 -2.7998420e-001  1.7861269e-002 -4.3484572e-001  9.5891233e-001  1.9856863e-001  1.1586632e+000  2.2081746e-001  4.0039026e-001  7.1331996e-001  3.5309938e-001  3.4968147e-001  2.4129526e-001  1.6917769e-001 -2.0180119e-001  1.6638063e+000  7.1076846e-001  1.1272979e+000  2.2500007e-001  2.0074116e-001 -5.4461361e-001  5.7758413e-001  2.2691284e-001  7.4176977e-001 -9.7149931e-001  2.1535795e-001  2.3980730e-001 -2.4675746e-001 -3.3866050e-001 -3.0699205e-001 -3.0810636e-001  5.5660013e-001  2.8328709e-001 -1.9355113e-001  1.2127994e-001  4.9479798e-002  6.6276709e-001  6.8325823e-001 -1.1750059e+000  1.8388627e-001  8.7835289e-001 -5.0275790e-001 -1.2513775e+000 -7.2738492e-002
  9.5172476e-001  7.3815970e-001 -1.9848232e-001  8.4391999e-001  1.1899004e+000 -2.8857247e-001  8.8242316e-001  9.7246719e-001  1.1027637e-001  9.5759496e-001  1.3826554e-001  7.2472428e-001  7.6018851e-001  7.9885014e-001  8.4833701e-002  1.1799730e-001  1.2185606e+000  5.6102443e-001  1.1371777e+000  1.5593567e-001  1.3191582e-001  2.8774277e-001  7.1271281e-001 -3.1420032e-001  9.1334558e-001  8.0945383e-002  1.0406200e+000  4.1466903e-001  1.0781992e+000  2.4641873e-001  1.4374490e+000  1.1545230e+000  2.0857470e-001  9.8775755e-001  1.1171760e+000  1.2397670e+000  3.0668080e-001  1.3306203e+000  1.0357186e+000  1.0065133e+000  6.0026700e-001  8.2181861e-001  7.4239017e-001 -1.9977193e-002  7.3301244e-001  6.9358948e-001  4.3600671e-001  3.6399655e-001  1.1125061e+000  8.2420734e-001  1.5416303e-001 -5.1786223e-002  5.4496112e-001  9.9836474e-001  4.2538744e-001  1.3321359e+000  1.0652664e+000  9.7814898e-001  8.4680639e-001  1.6130013e+000 -5.2696829e-001  1.0331848e+000  5.8108486e-001  5.6382919e-001  5.7141921e-001 -3.2220663e-001
 -1.3946157e+000 -1.6397344e-001  5.4844263e-002 -5.5513590e-001  7.4508854e-002 -6.7035477e-001  4.6631204e-001 -8.0717394e-002 -2.2326082e-002  2.7326089e-002  6.6927725e-003  4.9453583e-001 -3.7236185e-001  1.2565169e-001 -5.9716918e-001 -6.3661024e-001  8.1661100e-001 -7.9922019e-001 -4.9126019e-001  5.5437210e-001  3.3026982e-001 -1.6884179e-001  4.2313503e-002 -7.6871804e-001  7.2986681e-002 -8.2596071e-001 -8.3509358e-001 -4.8725436e-001 -1.2549311e-001 -9.6568478e-001 -3.3521755e-001 -3.8523986e-001 -1.4212709e-001  1.3046160e-001 -1.8114324e-002  5.5468719e-002 -4.2319276e-001  1.9069086e-001 -1.9852133e-001 -1.0986896e+000 -2.1251919e-001  1.9961223e-001 -2.1230754e-001 -6.3527936e-001  5.1941885e-001  8.4448401e-001  7.8793109e-002 -6.5648974e-001 -2.3882414e-001  5.2340373e-001 -4.5607432e-001 -2.6782536e-001 -2.2599346e-001  2.3954037e-002  3.0638523e-001 -2.6866887e-001  1.6981136e-002  5.7911261e-001  2.3676151e-001  5.9556207e-001 -8.5358277e-001 -2.9041470e-001 -3.5213829e-001 -7.5834447e-001 -5.9025478e-001 -1.9338248e-001
  1.4583697e+000 -5.8648667e-001 -5.9845310e-001 -3.7247160e-001  3.1253416e-001  5.0030506e-001  6.6784758e-001  8.8294551e-001  2.6592764e-001 -4.6065321e-001 -3.1004983e-002  2.6224774e-001  2.0260969e-002  3.1843082e-001  5.3175433e-001  4.3858942e-001  3.0635294e-001 -2.6729696e-001  4.5710338e-002  3.4791322e-001  2.9250146e-001  1.6691086e-001  3.8471589e-001  8.6540975e-002 -1.0897716e-002  2.2569173e-001  2.2080438e-001  8.6701782e-001  7.7926511e-001  5.6524381e-001  9.4892795e-001  8.0397376e-001  4.5959160e-001  7.3548517e-001  7.6317531e-001  4.4770260e-001  5.2494891e-001  1.1742428e+000  2.6843911e-001 -2.5598769e-003  4.5786844e-001 -2.6040372e-001 -4.7413785e-001  2.0181349e-001  2.3548250e-001  5.5310462e-002  4.2943272e-001 -6.5159863e-001 -3.2323668e-003  2.2759732e-001  2.1890107e-001  7.3389721e-001  3.8787707e-001  6.2501987e-002  1.8576264e-001  6.2422463e-001  4.2387692e-001  1.7887128e-001  1.3277733e+000  5.5143283e-001  6.2434833e-002  1.0088894e-001 -2.0908786e-001  1.2298024e+000  1.1442370e-001 -2.2514546e-001
  7.2899804e-001 -3.6437991e-002  3.8869164e-001  5.0979479e-001 -6.3316162e-001 -1.6796291e-001 -5.5716341e-001  5.5245428e-001  2.0585081e-001  3.9622074e-002  9.5929478e-001  2.3041700e-001  1.6449685e-001  4.3751129e-001  6.7997249e-001  1.3221329e-001  1.0414382e-001  3.0281424e-002  3.1671998e-001  3.4218640e-001 -5.1450623e-001  5.7849789e-001  1.4722443e+000  4.2249131e-002  6.3322344e-001  1.1826492e-001  2.5909905e-001  8.3216258e-001  5.4310427e-001  1.1570161e+000  3.9308840e-001  7.6888883e-001  8.8006705e-001  1.5456634e+000  1.1312877e+000 -1.6056787e-002  1.4503408e+000  9.6178935e-001  8.8471685e-001  3.9225090e-001 -4.3649825e-001  6.7264349e-002  7.1262061e-001  7.5811951e-001 -8.6350115e-002 -3.3750441e-001  4.7023144e-001 -1.3290638e-001 -5.4419424e-001  1.7448708e-001  4.6206252e-001  1.1156215e+000  2.1406777e-001 -1.0235191e-001  2.2775738e-001  6.5155359e-001  2.5024651e-001  4.2918417e-002  8.7729924e-001 -1.3232306e-001  7.9822320e-001 -6.0652097e-001  6.5781774e-001  6.0419636e-001  3.8360388e-001  5.4158247e-001
 -4.6975007e-001  6.2709499e-001  4.8786401e-001  3.8963516e-001 -3.8688099e-002 -1.1263996e+000 -5.5904860e-001 -7.7943605e-002 -1.8427745e-001  3.6236964e-001 -1.5260608e-001  6.1543882e-001 -2.9964260e-001  2.6698564e-001 -5.5584645e-001 -5.7698312e-001 -7.2141060e-001 -1.1837531e-001  6.0228002e-001 -7.8909673e-001 -1.3138821e-001  1.7416371e-001 -4.9429567e-001 -5.5217052e-001 -9.9447925e-002  3.2119804e-001  3.5505392e-001  7.6650738e-001  7.9161841e-001  2.8070211e-002  5.0546653e-001  3.8166201e-001  6.1848583e-002  2.4958963e-001 -2.2102757e-001  3.3962890e-001 -1.8658718e-001  6.6988972e-001  5.9701126e-001  2.0308233e-001  3.8555900e-001 -4.7178731e-001  8.2286017e-001 -9.5349339e-001 -6.0162130e-001 -1.3994293e-001 -4.5145036e-001 -2.2979732e-001  1.9020612e-001 -7.7587370e-001 -3.0113082e-001  2.0475723e-002  2.9959027e-001 -5.4880720e-001 -9.0476628e-001 -5.4120540e-001 -5.1382105e-001 -1.2972400e-001 -1.7112800e-001 -1.4592811e-003 -3.9124216e-001  1.9589201e-001 -6.7716884e-001  2.2723163e-001  3.2306989e-001 -3.4253001e-001
 -6.1056300e-002  1.4906465e-001  3.9673361e-001  1.0370388e+000 -1.8571565e-001 -5.5725475e-001  6.4724671e-002  4.2033473e-001  2.4914836e-001  4.3832514e-001 -1.5577425e-001  5.0422970e-001 -1.7632652e-001 -2.4780128e-002  2.9860941e-002  5.5213743e-002 -6.0663036e-001  1.3403544e-001  7.5422977e-002 -7.2402512e-001 -2.4821764e-001  1.9241875e-001  1.3180735e-001 -6.9704613e-001 -2.5105746e-001  3.1722368e-001 -4.0528572e-002  2.9729884e-002 -1.1868474e-001  4.2177232e-001  3.7109521e-001  3.1735232e-001  5.7862302e-001 -2.4016725e-001  6.0206964e-001  8.3657588e-001  1.5003997e-001 -2.0259222e-001 -5.3363894e-001 -3.0162797e-001  5.9633227e-002  1.1756382e-001 -4.2371344e-002 -2.2312528e-001 -2.3142392e-001  1.0112511e-001  7.2958024e-001  2.2987613e-001  1.9424736e-001 -1.2417499e-001 -4.5647468e-002  9.8827587e-002  1.4758521e-001 -1.3736684e-001 -4.2301680e-001 -1.3184187e-002  7.1530106e-002 -2.8712209e-001 -1.3732271e-001  3.5596762e-001  2.2616858e-001 -3.5278165e-001 -7.3415540e-001  5.5861491e-001  1.6760653e-001  5.6943014e-001
  1.5573955e+000  5.8686355e-001 -1.1147352e-001  1.1508167e+000  2.3273811e-001 -7.8886972e-001 -5.3006353e-002  6.2533230e-001  4.0936475e-001  4.9118242e-001  3.5690331e-001 -9.1362732e-002  6.2542339e-001  2.0547542e-001  2.0181023e-002  4.4696288e-001  5.7066844e-002  1.1161842e+000  1.1333011e+000  5.5532307e-001 -6.2651547e-001  2.7139224e-001  1.2397837e+000 -4.7447537e-002  5.8727031e-001  1.3917629e-001  5.1093045e-001  3.8405825e-001 -9.5867621e-002  6.4286969e-001 -6.3084322e-004  6.3736022e-001  7.4996971e-001  1.3541998e+000  1.0073137e+000  6.8907973e-001  3.9120622e-001  7.6759045e-002 -8.4000549e-002  7.1519686e-001  3.8931859e-001  6.2569053e-001  5.6305634e-001  5.5132303e-001  3.8824680e-002 -1.8450865e-001  1.3299909e+000  1.0432900e+000  6.8253421e-001  9.4476051e-001  3.8656832e-001  5.1310776e-001  2.8135529e-001  8.1692320e-001  6.1453800e-002  3.6396345e-001  8.2380341e-001  4.2423378e-001  1.1393228e+000  3.5968458e-001  5.5847460e-002  6.1754187e-002  7.7773823e-001 -6.1123332e-002  7.7352881e-001  1.3248909e+000
 -6.3043739e-001  3.1111417e-001  5.4194219e-001 -5.1126446e-001 -1.2556337e-001  5.0696935e-001 -1.4121534e-001  3.6265583e-001  3.0185955e-001 -3.3227797e-001 -3.3970911e-002 -1.8581012e-001  2.3949011e-001  3.7828740e-001  4.3890642e-001  6.6482412e-001 -4.3926754e-001  2.0936572e-001 -7.8401864e-001 -2.2709025e-002 -1.2124600e-001  1.6324343e-002  3.6490878e-001 -6.8509814e-002 -2.1062220e-001  2.3592924e-001  6.7592761e-002 -9.6229736e-001 -7.4780603e-001  5.4554315e-001 -4.6113188e-001 -4.4189258e-001  2.3967970e-001 -5.4955229e-001  1.3616919e-001 -5.0851863e-001 -7.4769598e-002 -6.4700150e-001 -1.1318293e+000  3.5839017e-002 -6.1526744e-002  2.4965811e-001 -1.6577209e-001  3.0804398e-001  1.2062571e-001  5.6649760e-002 -3.8092249e-001 -1.7700527e-001  1.6225170e-001  2.8704466e-001  8.6488962e-001  8.6033069e-001 -1.8796179e-001  5.9793520e-001  1.0795977e+000  4.8323753e-001  2.5624511e-001  1.1705411e-002  3.2373295e-001 -3.1906629e-001  1.0830550e+000  2.9186490e-002  9.9102935e-001  5.3300668e-001  4.0076106e-001  7.1600917e-001
  7.2900776e-001 -4.5779773e-001 -9.7100150e-002 -1.0516808e+000  3.7079010e-002  2.9223294e-001  5.0687093e-003  3.5686389e-001 -2.0728229e-001 -2.5317091e-001 -2.4060921e-001  9.3312312e-001  5.5394259e-001  3.3532650e-001  2.2987881e-001  5.8311566e-001 -3.3644776e-001 -3.7077918e-001  1.3540309e-001 -4.2819636e-001  3.6046516e-001  6.3297527e-001  2.9949628e-001  8.2777613e-001  1.8897769e-001  6.0408400e-001  5.6179686e-001  1.4191068e-001  3.8691281e-001 -1.0798302e-001 -4.8137279e-001 -1.4160031e-001  4.8389235e-002  9.5778833e-002  3.7371920e-002  3.7799932e-001  4.5024758e-002  1.8906580e-001  5.5136035e-001  4.8802409e-001  8.7421544e-001  5.2983696e-001 -3.1078429e-001 -5.2454395e-001  2.8894932e-001  6.2006777e-001  1.4518689e-001  2.4858628e-001  1.0487362e+000  1.3173790e-001  3.6538444e-001  5.9791455e-002  2.2803770e-001  4.5707035e-001  3.9762084e-001  4.5204659e-001 -2.8029338e-001 -3.9839632e-001  8.4352721e-002 -4.3652681e-001  3.1392995e-001 -4.3244081e-001  2.7854737e-001  1.0137563e+000 -2.7396804e-001  1.0780514e+000
  6.8721894e-001  4.4999950e-002 -5.0616989e-001 -6.9741707e-001  3.8525624e-001 -7.5002805e-001 -2.6469670e-001  1.7627234e-001 -1.6398668e-001  9.5378297e-002  2.5690530e-001 -1.2987246e-001  3.6127021e-004 -2.9692844e-001  5.0024494e-001  2.5685873e-001 -5.9911367e-002  1.1684565e+000  2.5704855e-001  3.0457677e-001  1.4556589e-001  5.5330702e-002  7.3114497e-001 -3.0124086e-001  2.5395199e-002 -2.2419509e-001  1.1270368e+000  1.8755608e+000  1.5147691e+000  2.2713666e-001  5.7777833e-001  6.6037691e-001  7.9929292e-001  4.3232926e-001  3.0136534e-001  4.3455233e-001  5.4661780e-001  1.3281972e+000  1.9671431e+000  1.3646118e+000  1.1515741e-001 -1.4779366e-001  9.2885140e-002 -3.4826209e-001  2.2684566e-001  1.8810847e-001  4.4978844e-001  3.6559153e-001  6.4031316e-001  7.1646365e-001  4.2940686e-001  3.7672934e-001  1.2982459e-001  2.3250454e-001  7.4832390e-001  5.0396687e-001  3.6773508e-001 -2.4536023e-001  2.5796463e-001  7.0627337e-002  6.6000650e-001  1.0089980e+000 -3.8285601e-001  4.1122455e-001  4.4762392e-001  1.4976552e+000
 -1.0052959e-001 -2.9699824e-001 -8.6211556e-001  4.9140236e-001  2.7971778e-001 -8.6281586e-001 -6.4153792e-001  1.5579352e-001  1.2691291e-001  6.7339671e-001  1.9197922e-001 -4.3292359e-001 -1.1402663e-001 -7.6781929e-002  4.7232170e-001 -2.6161988e-001  3.1488856e-001 -3.8221135e-001 -6.4843447e-001 -5.7571460e-001 -5.0777493e-001 -5.6548979e-001  2.7488421e-001 -9.8962394e-001  8.8308262e-002  7.1387652e-002 -3.6651350e-001  2.0391859e-001  2.1519092e-001  5.8799754e-002  9.4633039e-003  1.3418764e-001  3.5695222e-001 -2.0987167e-002  4.3004241e-001  2.2378618e-001  2.2076652e-001 -1.5064134e-001  1.6694659e-001 -1.7352740e-001 -1.7172835e-001  9.7230231e-002 -9.1021639e-001 -9.9904260e-001  1.3172725e-001 -6.7597525e-001 -2.3623693e-001 -9.7408051e-001 -1.4770432e-001  1.1215167e-001  5.1837044e-001  7.8750730e-001 -1.3095415e-001  2.6654605e-001  3.4611922e-001  2.3328689e-001  2.8624100e-001  1.0017510e-001 -3.2588939e-002 -6.1221094e-001 -1.4003795e-001  1.8442264e-001 -1.2348964e+000  3.9117087e-002 -1.3621463e-001  1.3744624e+000
  3.1351896e-001 -3.3080812e-001 -1.0233591e+000 -8.3911220e-001 -2.9821254e-002 -1.0894789e+000  3.0538761e-001  1.7590130e-001 -4.1314016e-001  2.0389652e-001 -4.5284363e-001 -6.0308121e-001 -7.7967454e-001 -1.5585123e-001 -5.0810445e-001  3.1396515e-001  4.3039713e-001 -3.4071290e-002  1.2413617e-001 -1.8020553e-001  2.0475539e-001 -2.7354219e-001  2.0426752e-001 -9.0786981e-001 -5.0094236e-001 -3.6251628e-001 -5.5516617e-001 -5.6962998e-001  2.6421659e-001 -2.6850170e-001 -8.4328708e-001 -1.6111755e-001 -3.1577591e-001 -8.7066996e-001 -3.3846580e-001 -6.0901231e-001 -3.7139859e-002 -5.8833253e-001 -6.5912896e-001 -2.2457925e-001 -1.1549497e+000 -3.9687619e-001 -1.9550754e+000 -6.3342817e-001 -2.2705616e-001 -9.0662701e-001 -6.1920265e-001 -2.4825367e-001  4.6244746e-001  2.5930867e-001  5.6458057e-002 -2.9867313e-001 -2.2843079e-002 -7.6803104e-001 -5.4747312e-001 -2.3141746e-001 -2.0966575e-001 -9.4350780e-001 -4.5994947e-001 -6.2158659e-001 -1.9168296e-001  2.4357325e-002 -1.0719313e+000 -1.0623285e+000 -3.3167323e-001  4.8772755e-002
  9.6655437e-002  1.6797365e-001 -2.1096251e-001 -4.7953779e-001  8.5573568e-002  7.0759869e-001 -1.6357024e-001  1.6654148e-003 -1.2256644e-001  7.5993676e-001  7.9174809e-001 -1.2300723e-001  3.1555489e-001  7.4273786e-001  6.1447977e-001  3.7093690e-002 -2.9286558e-001  8.3505851e-001 -3.0186326e-001 -5.4884514e-002  3.3726377e-001 -9.2669801e-003 -7.7499370e-001  2.9836238e-002  2.3313540e-001  1.0161276e-001  2.7660122e-002 -1.2632896e-001  2.0854742e-002  4.7994780e-001 -3.1364131e-001  2.1757520e-001 -2.0810084e-001 -5.3821032e-001 -4.8855117e-003 -5.9977582e-001  3.6587094e-001 -2.9198289e-001 -6.3141102e-001 -2.4056472e-002 -1.7031385e-001  1.7426105e-001 -4.2841289e-002 -6.5851832e-001  4.1525238e-001 -8.0722174e-002 -3.5422948e-001  3.8428058e-001  3.6777083e-001 -1.2316186e-003  7.0390560e-001  5.6658843e-001  3.7058481e-001  2.8509581e-001  2.3531639e-001  3.0240312e-001  3.1818404e-001 -2.1809397e-001 -2.2441747e-001 -3.8201762e-001 -5.0285025e-001 -1.3559281e-002 -6.3316430e-001  1.2342478e+000  4.0862957e-001 -4.4965885e-001
 -1.3172220e+000  1.9963133e-002 -7.5291691e-001 -3.1762418e-001 -2.8927749e-001  9.5776985e-001 -6.2374850e-001  1.8217224e-001 -5.2491617e-001 -6.7211163e-001  4.3271505e-001 -5.4168709e-001 -3.7028427e-001  4.7115861e-001  7.6463372e-001  2.5028684e-001  4.6425437e-002  3.4879676e-001 -7.3214413e-001  3.2099950e-001  4.9910949e-001 -1.3789042e-001 -3.3607774e-001  6.2294791e-002 -5.3989424e-002 -2.4366300e-001 -5.7807729e-001  3.2604123e-001  1.9826691e-001  1.2662606e-001 -8.2443507e-002  2.1114264e-002  2.4298045e-001  4.7395073e-001 -1.2473424e-001 -3.8517883e-001  5.7756297e-001 -6.8526155e-001  2.0882352e-004 -3.5968129e-001 -8.3026162e-001 -1.9435665e-002 -5.1815388e-001  3.7589693e-001 -1.5158905e-001 -7.2648127e-001 -3.1206706e-001  4.0821094e-002  3.9408221e-001  4.9970137e-001  5.8534797e-001  7.7838113e-001  2.7046576e-001 -5.8541635e-001 -1.3444261e-001  9.2358394e-002 -4.7562279e-001 -4.4214308e-001 -1.8136490e-001 -8.3065174e-001  1.8618642e+000 -4.7149430e-001  6.6984216e-001  7.9626111e-002 -2.1985103e-001  1.8029484e-001
  1.0187788e+000 -2.0834671e-001  1.3134942e+000  4.7939902e-001 -8.4402787e-001  1.1709447e+000 -4.0930680e-001  2.6806840e-002 -4.8354660e-002  5.2679108e-001  4.5593422e-001  1.9911568e-001  2.0036822e-001  6.0055742e-001  2.4265916e-001 -8.2494584e-004  5.0083362e-001  2.0667077e-001  2.1612423e-001  6.6381348e-001  4.7254978e-001  8.4613708e-002 -4.0638592e-002  8.1357766e-002 -5.8023153e-001  4.5060659e-001 -8.4102459e-001 -1.2854420e+000 -3.0282601e-001 -3.3440690e-001 -2.7291608e-001 -7.3297114e-002 -9.8339866e-002 -4.9932835e-001  2.2280798e-001  5.7145077e-001 -2.2684000e-001 -2.7697719e-001 -3.7931540e-001 -6.5814632e-001  1.1652989e-001 -5.9524191e-001 -1.1951738e-001  4.1600588e-001 -1.8889845e-001 -1.0484163e+000  1.7948533e-001  1.4814120e-002  3.9510039e-001  2.0374815e-001 -3.3644235e-001 -2.8281308e-001  2.1347179e-001  5.4602508e-001 -2.6127601e-002  2.0434490e-001  4.6672113e-001  1.8555094e-001  9.3330901e-002 -4.9776612e-001  1.8586880e-001 -4.3229486e-001  1.3006348e+000  2.9548304e-001 -3.4742217e-001 -5.0545394e-001
  6.3858080e-001 -8.4929970e-002  1.6883116e+000 -2.5993998e-001 -4.9231666e-001 -4.4461934e-001  9.5192635e-002  4.8476834e-001  3.1509993e-001  4.5522086e-001  1.2072486e-001 -2.4981869e-001  2.0606009e-001  3.7210245e-001  1.6920963e-001  1.0212573e+000  7.9475647e-003  9.2632267e-001  9.9498873e-001  8.8068628e-001  7.0559504e-001  4.9460257e-001  4.9659043e-001  8.3664741e-001  9.2991168e-002  6.4371339e-001 -7.1606149e-002 -9.9276438e-001 -2.8838506e-001  9.5416328e-001  5.4965926e-001  4.8438474e-001  6.0181046e-001  7.9331894e-001  8.9978751e-001  4.3585122e-001  7.9070828e-001  5.0896324e-002 -3.7283844e-001  6.2283962e-002  2.4712083e-001  2.8641639e-001  1.0479383e+000  4.5319209e-001  6.4944769e-001 -4.6675615e-001  6.3604656e-001  1.1030587e-001 -5.5398316e-002  4.4367304e-001  3.8948928e-001  2.6187329e-001  3.9281942e-001  1.4903233e-001  3.3426288e-001  3.3047250e-001  3.2522562e-001 -2.0322679e-001  4.3042061e-001  1.3530755e-001 -3.5702233e-002 -6.1704381e-002  7.7598637e-001  7.7165278e-001 -2.4596727e-001  1.0262382e+000
  3.8563545e-002  1.5942777e-001 -7.5601442e-001 -6.2353223e-001 -4.6994255e-001  1.0917864e+000 -3.2695214e-003  6.1391289e-001  2.6954924e-001  6.0159577e-001  8.5725746e-001 -1.6751012e-001  2.2959034e-001  8.4211461e-001  3.8610136e-001  4.8367432e-001  1.7976320e-001  4.6058675e-001  2.9886547e-001  4.3161018e-001  7.0545571e-001  4.8200092e-001  3.5916250e-001  1.4218769e+000  4.5050421e-001  9.2670970e-001 -8.9113299e-001 -4.5292201e-001 -3.7142696e-001 -7.6296909e-002  4.0708821e-001  6.0627512e-001  6.7082763e-001  2.9005756e-001  7.9144337e-001  2.4101795e-001 -3.3720913e-002 -4.4338807e-001 -9.0395504e-001 -9.7113654e-001  5.3155267e-001  7.0193617e-001  6.1909161e-001 -1.8599559e-001  7.4864945e-001  1.8333061e-001  3.7368085e-001 -2.8670768e-001  5.0588850e-001  5.1744203e-002  4.1048621e-001  1.4306402e-001  4.0819353e-001 -1.2867555e-001 -4.9456803e-001  4.3234806e-001  9.1526541e-001  8.3643088e-003  3.0945938e-001 -2.0457309e-001  6.4890169e-001 -5.6495575e-001  3.1645574e-001  3.5096962e-001 -6.0582117e-001  8.6203118e-001
  6.2104141e-001 -7.4538077e-002  7.7820611e-001 -9.8574137e-001 -3.7700852e-001 -6.8766739e-003 -3.9721624e-001 -5.2560004e-001  6.5836619e-002 -3.2888391e-001 -1.0593681e-001  6.1125098e-001 -1.4347243e-001 -1.3532917e-001  1.8368518e-001  2.0680315e-001  1.8236779e-001 -3.0299990e-001 -7.4231542e-002  1.4031235e-001  2.0940773e-001 -9.2463243e-002  1.3994148e-001  8.6969405e-002 -1.2935520e-001 -2.3257090e-001 -3.5583685e-001  2.0928750e-001  8.6579631e-002  4.1354583e-001 -3.5050358e-001 -3.6686091e-001 -1.0170263e+000 -8.9444634e-001 -4.8389095e-001 -6.1844299e-001  5.1841931e-002 -4.0275291e-001 -4.5239321e-001 -6.1772151e-001 -3.4917993e-001  3.2288033e-001  3.3352905e-001  6.9290435e-001 -3.2695914e-001  8.3208713e-001  2.7109417e-001  1.8660462e-001  7.0515314e-001  3.7603505e-001  2.0333765e-001  5.3738999e-001  6.2517895e-002 -3.1327981e-001  3.8254856e-001  2.2683788e-001 -1.8002929e-002  2.3026379e-001  7.9569705e-002 -9.9764203e-001  3.7030996e-001 -3.2404272e-001 -6.3811671e-001 -1.8250026e-002  9.0345071e-002 -2.1044821e-001
  2.0686626e-001 -6.4951096e-002  7.3286703e-002 -7.3041783e-001 -4.8967286e-002 -1.9904913e-001  3.2904960e-002 -1.1002915e-001 -1.5714870e-002  3.2422732e-001 -9.5583610e-002  4.6420358e-001  2.0112437e-002 -5.8400172e-001 -8.3790214e-001 -6.5301428e-001 -3.2548245e-001  1.8187503e-001  3.1274665e-001 -5.3923813e-002  2.2852304e-001 -4.5082674e-001 -5.7639008e-001 -1.0069556e-001 -1.3529107e-001 -4.7207597e-002  1.9165147e-001  1.5060299e-001  1.8174663e-001 -7.4219550e-001  3.1613283e-001 -4.8060575e-001 -3.4657697e-001 -1.7603210e-001 -6.4752490e-001 -6.7774600e-001 -1.6787450e-001  5.2839169e-001  4.6912621e-001 -8.5223442e-003 -1.7160558e-001 -2.2150464e-001 -7.9220985e-001 -5.8474382e-001 -4.3622848e-001  1.2305914e-001 -5.0368887e-001 -3.6933759e-001 -4.0587376e-001 -1.3202669e-001 -5.7012513e-001 -6.3769987e-002 -3.1503611e-001 -2.0167302e-001  1.2673923e-001 -1.2635553e-001  2.1439790e-001 -2.7205182e-002 -5.4194457e-002 -3.1896809e-002  3.6111869e-001 -6.7047156e-002 -1.3583189e+000  7.4844073e-001  1.3969070e-001  2.1422461e-001
  7.3816016e-003  3.9961082e-001  6.2910731e-001  3.8136071e-002 -4.8009930e-001  3.6396809e-001 -2.6063995e-001 -6.8431789e-001  8.6633281e-002  1.0326050e-002  4.9098640e-001 -1.0354030e-002  5.3368272e-001  3.4340193e-001 -5.0884289e-001 -1.8211471e-001 -3.2807915e-001  9.5067666e-001  8.2375494e-002 -4.3271863e-002 -1.3992795e-001  1.7687832e-002 -6.5634974e-001  7.9272941e-001  4.8646184e-001  1.1535324e-001 -4.3207808e-001 -5.6641655e-001  2.1300869e-001 -6.1251566e-001 -3.7925718e-001 -2.3907425e-001 -5.4915342e-001 -8.7697670e-002 -3.8989364e-001 -8.9064348e-001 -6.2532964e-001  4.2247159e-001  4.4089203e-001  1.2717101e-001  1.9510665e-001  2.6832481e-001 -3.5712187e-002 -4.4628380e-001 -1.1847725e-001 -5.3371876e-001 -5.8628228e-001 -7.1075476e-003 -5.7111328e-002 -2.0031063e-001 -2.9692437e-001 -4.3520341e-001  3.4516855e-001  3.2822783e-001 -2.0425340e-001  7.2145030e-002 -6.5276221e-001  8.6181280e-002  2.2767665e-001  1.2716871e-001 -7.2296306e-001 -3.7598526e-001  1.3189115e-001  1.2232859e-001  2.1741891e-001 -4.2081461e-001
  7.5571522e-001 -3.4353697e-001 -6.3265332e-001 -4.9432282e-001  3.0196031e-001 -6.5853410e-002  9.6232599e-001 -3.0082187e-001 -6.4221768e-001 -1.7225993e-001  7.6580653e-001  1.4813737e-001  2.3349802e-001  7.9184566e-001  9.8689505e-004 -7.0929488e-002 -2.5471104e-001  3.5303708e-001  4.8211863e-001  3.3771368e-001  2.5378750e-001 -2.7988683e-001  5.3503839e-001  2.6001089e-001 -1.4088426e-002  5.5764681e-001 -4.1377088e-001 -4.5520873e-001 -3.0132999e-001 -3.4820411e-001 -3.9162643e-001 -3.2068449e-001 -1.2999498e-001 -1.8096922e-004 -4.9556328e-001 -3.2359644e-001 -5.5018670e-001 -6.6602516e-001  5.1746746e-002  8.3617645e-002  2.3852005e-001 -2.1339448e-001  8.5742857e-001  3.3395027e-001  1.4208509e-001 -2.9952251e-001  4.4682719e-001  1.1697682e+000  1.1707687e+000 -2.9728158e-001 -5.0870179e-001 -4.0049318e-001  4.9742741e-001  3.5173025e-001  4.9642777e-001  1.9005854e-001 -3.1485067e-001 -1.4905128e-001 -4.3321962e-001  5.2786930e-001 -7.6557628e-001  4.4211496e-001 -1.7507480e+000  9.5634161e-002  4.1912421e-002  3.4599660e-001
  5.7295712e-001  6.3939948e-002 -1.4935951e-001  1.2533560e+000 -7.2782038e-001 -5.1080150e-002 -4.6572650e-001 -2.0899272e-001 -2.1562792e-001  4.6174023e-001  8.2167972e-001 -2.7066870e-001  1.3128250e-001  4.5146466e-001  2.6445086e-001  2.5135592e-001  1.7193216e-003  2.8515680e-002  3.7228347e-001 -2.1238583e-002  6.2614044e-001  7.6026876e-002  7.0517722e-001  1.6617680e+000  3.8389100e-001  2.9471943e-001 -9.7235857e-001 -6.1981080e-001 -5.8147372e-002  3.7077237e-001  1.3202646e-001  2.7986739e-001  2.4967760e-001 -4.1048622e-001  5.1811636e-001 -8.9617362e-002  1.0634783e-001 -5.4565572e-001 -1.5648508e-001 -9.3179482e-001 -2.6559614e-001  6.8012675e-001  6.8026696e-001  3.4265291e-001  9.0006866e-001 -1.9136836e-001  4.4301652e-001  6.9283705e-001  1.0120023e+000  3.3598138e-001  5.4192420e-001  2.0285704e-001  3.7891598e-001  2.0694356e-001 -5.7723844e-001  5.9025456e-001  2.8877162e-001  1.8555028e-001 -4.9102651e-002 -4.0255005e-001 -3.1462665e-001 -2.6223793e-001 -3.3997854e-001  6.9422911e-001 -2.5831914e-001  2.9879138e-001
 -2.0210049e-001 -1.5254055e-001  4.3399951e-001 -1.0864779e-001 -2.6465093e-001 -2.1325374e-001  1.5786256e-001  8.7289735e-001  4.0695167e-001 -1.1599636e-001  1.1770847e-001  1.3476726e+000  1.1610439e+000 -1.7705015e-001  7.4118671e-001  5.5492935e-001 -5.4927628e-001  6.2265766e-002  2.2719323e-002  1.4107804e-001 -8.7481611e-002 -1.6230420e-001  2.7695275e-001 -2.6346146e-002  1.2316853e-002  9.4913432e-001 -5.5084258e-001 -1.7562560e+000 -1.6308842e+000  5.2692894e-001 -4.0877941e-002 -2.0720506e-001  5.2198043e-001  3.2842249e-001 -9.3896165e-002 -4.2513601e-001  1.5353556e-001 -9.0602152e-001 -1.7247696e+000 -6.2363382e-001  1.7855155e-001  1.3385424e-001  2.0354705e-001  8.4101248e-001  2.3910180e-001  4.7067482e-001  2.8678972e-001  4.6605070e-001 -2.8405497e-001  5.2813815e-001  7.2461122e-001  1.2163406e+000  3.9746844e-001  8.5299248e-001  8.3965575e-001  8.3204553e-001  5.6415913e-001  3.9747004e-001  5.4838388e-001  5.8214804e-001  4.8621402e-001 -8.4180447e-002 -1.4342713e+000 -6.1263871e-001 -5.3982560e-001 -6.8472243e-001
  8.9243855e-001  4.8368552e-001  7.0968776e-001  6.0489200e-001 -2.1649938e-001  2.3173254e-001  2.8197730e-001  2.4369535e-001  1.2841806e-001  6.3231140e-001  3.7888591e-001  4.1129620e-001  7.1087190e-001  6.2484975e-001  7.9030405e-001  8.9277259e-001  5.7687146e-001  7.1869055e-001  1.0532517e+000  6.1619997e-001 -6.5664582e-001 -9.3890147e-002  1.2065848e+000  9.3745413e-001  1.5609587e-002  3.3414586e-001  5.0152566e-001 -1.9857986e-001 -8.2611223e-001  1.0526699e+000 -4.6844644e-001  3.2768056e-001  4.2228477e-001  2.9270472e-001  4.0255558e-001 -5.5520236e-001  6.0066489e-001 -8.5958677e-001 -6.2769603e-001  9.4108010e-002  4.9262904e-001  2.7319673e-002  3.4732580e-001  1.6196135e+000  1.6878335e-001 -5.2037230e-001  8.3810899e-001  4.1709844e-001  8.3567016e-001  8.8445120e-001  1.7820549e-002  3.2897025e-004  5.7633623e-001  4.1002020e-001  3.3407006e-001  3.8818191e-001  6.3859305e-001 -8.9174024e-002  3.7435372e-001  8.2257440e-001 -8.4118481e-001 -2.9551839e-002 -4.3222172e-001  4.0428327e-002 -5.5288186e-001 -3.3178788e-001
 -6.0693887e-001  2.7646887e-001  5.2469528e-001 -3.2040242e-001 -7.7288712e-001 -6.5498124e-002 -6.7259808e-001 -9.7173512e-002  2.1195734e-001 -5.7703985e-001  1.1788302e-001 -4.4968512e-001  7.8494462e-002 -7.5628296e-001  2.0408563e-001  3.0023795e-001  3.0884743e-001 -5.8768705e-001 -9.7376483e-001  1.9139444e-001 -6.0428975e-001 -3.4368630e-001  1.2012116e+000  6.2575261e-001  1.7821835e-001  7.7545814e-001 -1.1329621e+000 -1.4519896e+000 -1.3265801e+000  9.2459771e-001 -2.6275992e-002  8.8151016e-001  6.5805011e-001  2.8109230e-001  8.9295695e-001 -6.8905716e-002  6.0858866e-001 -1.1212647e+000 -1.4125421e+000 -1.0348591e+000  2.5365760e-001 -1.5669398e-001  2.5720567e-001  7.3767168e-001  1.5571713e-001 -3.3624293e-001  5.8780615e-001 -4.7332998e-001 -5.9192836e-001  2.9744542e-002  4.2358478e-001  2.4269511e-001 -6.3518343e-001  2.9724308e-002  4.1225675e-001  2.2549775e-001  4.1950649e-001  1.1302615e-001  3.9310953e-001 -2.6857096e-001 -1.4495577e+000 -6.2194807e-001  8.8063191e-001  3.7463448e-001  2.0194106e-001 -2.1673199e-001
 -1.1546082e+000 -4.0456759e-001  1.5197128e-001 -2.6914508e-001 -1.0382403e+000  2.5220084e-001 -1.1690041e+000 -7.3352904e-001 -5.5968580e-001 -1.3257431e+000 -2.9547379e-001 -5.1502692e-001 -4.1679637e-001 -2.6412891e-001  5.7095714e-001 -3.0423298e-001 -1.3659083e+000 -1.3637337e+000 -1.1440363e+000 -4.7814311e-001 -1.2943621e+000 -7.1119347e-001 -4.5213084e-001 -2.4419237e-001 -6.0316680e-001 -7.9535487e-001 -6.5375742e-001 -1.2411839e+000 -2.1287594e+000  6.2381933e-001 -2.1813241e-001 -4.8272702e-001 -5.3845580e-001 -4.0709243e-002 -4.0538186e-001 -3.2787941e-001  1.7735394e-001 -1.3290008e+000 -2.0271962e+000 -1.3595398e+000 -6.8022562e-001 -4.2568100e-001 -1.4212462e-001  5.6409413e-001 -5.5935475e-001 -1.2349497e+000 -4.4630392e-001 -6.5349124e-001 -2.3628021e-001 -8.8601551e-001  2.7683792e-002  5.9496305e-001 -1.6497535e-001 -3.7929813e-001  1.1469311e-001 -7.6531084e-001 -5.1202078e-001 -5.0699158e-002 -8.5177151e-001 -4.1127225e-001  3.6655294e-001 -1.0303061e+000  1.0897418e+000 -4.4390522e-001 -6.2130692e-001 -9.0136733e-001
 -1.5243255e+000 -5.7349931e-001 -9.3724074e-001 -4.0675236e-002 -1.0774766e-001 -1.5698465e+000 -1.1401833e+000 -8.7523175e-001 -2.0289013e-001 -1.0026369e+000 -1.2600153e+000 -9.5874707e-001 -1.1568152e+000 -1.2702886e+000 -1.1706595e+000 -1.8437031e-001 -6.3126981e-001 -1.4637504e+000 -2.8028917e-001 -3.2258029e-001 -5.2580679e-001 -2.8056056e-001 -9.6200994e-001 -2.7396752e-001 -1.0693020e+000 -4.0929346e-001 -3.6084413e-001 -1.0042211e+000 -1.2179405e+000  3.5241576e-002 -5.8525052e-001 -6.7392301e-001 -6.6455651e-001 -9.1809202e-001 -1.0740082e+000 -3.2983523e-001 -4.2964058e-001 -1.7915490e+000 -2.0877000e+000 -9.0900711e-001 -8.1465743e-001 -1.2415172e+000 -5.2760090e-001 -1.2760205e+000  1.9490854e-002 -9.2088757e-001 -7.3025160e-001 -5.5710393e-001 -2.0345638e+000 -8.0338579e-001  1.6378916e-001 -7.2609099e-001 -2.9635745e-001 -3.3066318e-001 -8.2132648e-001 -8.6280203e-001 -8.2335265e-001 -1.5856779e-001 -4.7512562e-001 -8.4064412e-001 -8.2585851e-001 -3.5556661e-001  1.8806718e+000  9.5611784e-001  1.3901414e+000 -1.2145147e+000
 -9.3230302e-001 -9.5840418e-001 -9.8238839e-002  1.6323774e+000  2.2121174e-001 -1.0261989e+000 -7.7911993e-001 -3.7551357e-001  3.0064053e-001 -4.0286857e-001 -5.5807169e-001  4.2948702e-001 -8.4038892e-001 -7.7574363e-001 -9.1255423e-001 -3.1854915e-001 -3.8800062e-001 -3.0279280e-001  9.0194619e-001 -7.9221796e-002  6.9278591e-001  8.6971040e-001 -6.2879437e-001  2.9281477e-001 -4.6956373e-001  9.1808129e-001  2.4547712e-001  2.5366173e-001 -1.6830410e-002 -1.4678815e+000  6.0156350e-001 -9.1446881e-002  2.8025621e-001  2.1071942e-001 -4.8292672e-001  6.2666227e-001 -1.0140057e+000 -6.5266662e-001 -6.5977570e-001 -2.0475795e-001  8.8254213e-001 -9.1259993e-001  1.0418832e+000 -1.0779921e+000  1.7881727e-001 -2.5569667e-001  2.8908699e-001 -2.1603906e-001 -3.2683087e-001 -5.6161674e-001 -2.2999967e-001 -6.0986453e-001 -4.3744516e-001 -6.4549643e-001 -1.1646138e+000 -3.3479186e-001 -4.6318379e-001 -2.8011425e-001 -3.3114387e-001 -4.4216300e-001  9.8430168e-002 -1.0118821e-001  1.2154230e+000  9.0953178e-001 -3.5357171e-001  2.0133100e-001
 -1.0627790e+000 -3.2602985e-001  1.6116982e+000  6.5620675e-001 -1.4904790e-001  4.8532694e-001 -6.5116689e-001  1.6944476e-001 -1.4483837e-002  1.4201474e-002 -2.2284384e-001 -7.9712364e-001 -2.6955997e-001 -3.7617652e-001  1.5887539e-001 -3.7808705e-002  3.5532306e-001 -6.4497015e-001 -1.9908665e-001  2.5953980e-001  8.1605923e-001  2.0807200e-001 -6.0922177e-001  6.0335449e-002 -1.5240588e-002 -5.7382005e-001 -2.3512400e-001 -2.4746576e-001 -4.4095027e-001  1.5334145e-001  3.4829581e-001 -3.1312779e-001 -5.4730306e-002 -7.8700872e-002  2.5337185e-001  8.7251887e-001 -1.6943180e-001 -7.1423210e-001 -3.4470790e-001 -4.8979728e-001 -2.7193401e-001  4.3093930e-001 -6.2348254e-001  6.0061752e-001  8.6661479e-002 -8.9866437e-001 -8.2591011e-002 -4.0021286e-001 -5.7145095e-001  3.1532627e-001 -1.6475553e-001  7.4008578e-002  1.2772578e-001 -8.5935670e-001 -1.1423028e+000  1.7934960e-001 -1.0820547e-001 -9.2633196e-001 -6.0795320e-002 -3.9476329e-003  1.5542775e+000  1.9816170e-003  1.3305845e+000  3.4646696e-001 -7.8449033e-001  1.2348717e+000
 -5.8972982e-002 -8.9508688e-001  8.3769769e-001  1.2122069e+000 -6.9502993e-001 -4.2194697e-001 -4.0517482e-001  8.3587422e-001 -7.4691277e-001  1.5513504e-001 -7.4207522e-001  3.1440241e-001 -2.7497007e-001  1.8866813e-001 -3.4084549e-001 -4.5036545e-001 -6.5779268e-002 -3.3671489e-001  1.9380435e-002  2.3109798e-001  1.5453591e-001  3.0474086e-001 -8.4576956e-002  3.2984900e-001 -4.4797014e-001 -6.6450875e-001 -8.7881809e-001  6.4559432e-002 -4.1655347e-001 -7.7390653e-001 -2.9281173e-001 -1.9115958e-001 -1.0483207e+000 -5.0423934e-001 -2.2795425e-001  1.4481272e-001 -4.2536025e-001 -5.4073360e-001 -2.4489688e-001 -5.8615282e-001 -2.4438318e-001  1.3817001e-001  3.6624294e-001  1.3917340e-002 -1.6019918e-001 -9.4049495e-001  1.9254705e-002  4.3578107e-001  5.1283665e-001 -1.6641523e-001 -6.5992277e-001 -2.3753040e-001  4.5539388e-001 -5.5287873e-001  4.3317778e-001  9.2943279e-002 -4.1303975e-002 -2.2284540e-003 -3.1823157e-001 -6.3596124e-001 -3.7565024e-001 -2.4659643e-002 -1.0042523e+000  2.8426103e-002  1.5608848e-001 -4.0592911e-001
  7.7109846e-001 -4.8851433e-001  5.1134095e-002 -1.4250831e+000  2.7570230e-001 -9.9282786e-001  1.6228407e-001 -1.3126148e-001 -1.0643945e-001 -1.0815744e-001 -1.1434449e+000  2.7112372e-001 -7.8579504e-001 -2.5876732e-001 -7.4264039e-001 -2.7585591e-001  6.1991672e-001 -2.0224927e-002 -9.1755102e-002 -2.8584282e-001  2.3482512e-002  8.2504366e-002 -1.3133954e+000 -2.1985606e-001 -6.3034735e-001 -3.5340795e-001 -4.8992183e-001 -3.0012107e-001 -4.3053640e-001 -1.2042431e+000 -1.1771936e+000 -7.7758946e-001 -7.5904457e-001 -4.7070952e-001 -4.5488311e-001 -3.5187207e-001 -8.2985701e-001 -7.0469994e-001 -3.7464081e-001 -6.5130656e-001 -3.1447338e-001 -2.0759071e-001 -3.0891667e-001 -7.4383131e-001 -1.8834358e-001 -2.7684896e-001 -9.7468795e-001  1.4459899e-001 -7.3066853e-001 -7.4652922e-001 -5.8760917e-001 -1.2395512e+000 -8.0206262e-002 -4.1305729e-001 -3.3226697e-001 -6.5581834e-001 -6.0105622e-001 -2.7484618e-001 -9.7054117e-001 -3.4593997e-001 -1.1386088e+000  9.1495649e-002 -1.0864506e+000  3.1079483e-001 -5.6744085e-001 -4.5112042e-001
  8.6732059e-001  4.3366709e-001 -3.7583874e-001 -1.6941640e+000  2.0084629e-001  6.3071246e-001  3.8224407e-002  1.1639533e-001  6.8683577e-001  1.5749865e-001  3.4591913e-001 -4.8869060e-001 -7.1391960e-002  3.2290961e-001  7.7978831e-001  3.1174465e-001  4.2384902e-001  7.6526333e-001 -5.8077519e-001 -1.5015022e-001  6.7963075e-001 -8.4821623e-002 -1.0680920e+000  1.1168566e-002  1.7827988e-001  3.9198855e-001  1.5213011e-001  2.6898793e-001  1.0432925e+000  4.6978584e-001 -5.3446706e-001  3.0215120e-001  2.7363020e-001  5.1307214e-001 -2.9244399e-003 -4.8472247e-001 -1.4222361e-001  6.7426799e-001  7.5130608e-001  8.8101774e-002 -5.6686252e-001  1.0738305e-002 -9.4070104e-001 -6.6831284e-001 -9.1149065e-002 -3.5160432e-001 -1.8135571e-001  6.2410231e-001  3.2794280e-001  1.6592763e-001  5.0729066e-001  9.8524136e-002  8.3820396e-002 -6.3905586e-002  4.8961581e-002 -3.2623563e-001 -4.0958797e-001  9.6798296e-002 -2.0541119e-001  1.8093724e-002  6.8330303e-001  4.0148889e-002  5.5003891e-002 -1.8115039e-001  5.0595244e-003 -4.6202580e-001
  3.9497472e-001  7.0222570e-001 -1.6080519e-001 -1.4084102e+000 -2.8117816e-001  2.6384136e+000  1.7988379e-001 -5.6137039e-001 -5.9030165e-001 -7.6069524e-001  6.7001024e-001 -4.5376707e-001 -1.8512090e-001  6.1107880e-001  1.0213946e+000  1.3426531e+000  3.4707695e-001  1.3380376e+000 -9.2790606e-001  2.2104896e-002 -8.0359582e-001 -6.1654728e-001 -4.9292360e-001 -8.5712732e-001 -5.6772763e-001 -1.0458180e+000  1.3703021e-001 -1.2282380e+000 -7.9329034e-001  1.3327062e+000 -4.8831484e-001 -1.8218376e-001 -3.9090658e-001 -4.9825864e-002  5.5311569e-002 -6.0901209e-001  4.5146573e-001 -7.4752351e-001 -6.1434653e-001  2.1278796e-001 -7.6287755e-001 -4.4813529e-001 -9.0147750e-001  1.2800982e+000 -3.9284108e-002 -1.4468093e-001 -3.3356361e-001  8.3380456e-001  1.0372315e-001  5.5834498e-002  1.2741885e+000  1.3778279e+000  1.7833895e-001  5.1230541e-001  5.9967191e-001  2.3278745e-001 -1.2053509e-001 -1.6440414e-001 -4.5691050e-001  9.1640954e-001  9.0759689e-001 -3.9293457e-001  2.6583289e-001 -2.5192256e+000 -3.1790210e-001 -5.6955344e-001
  1.0790497e+000 -4.0772152e-001 -8.8083415e-001 -5.0169536e-001  2.3440318e-001  1.2701314e+000  8.1004938e-001 -1.4838053e-001 -2.4093492e-001 -7.6137001e-002  1.1619131e+000 -7.6996629e-002 -3.4968398e-001  1.7778088e-001  1.3137648e-001  3.6477006e-001  8.1884372e-001  1.0893050e+000  1.6893719e-001  4.5369313e-001  7.0355530e-002 -2.3974511e-002 -1.0641645e-001  5.8071268e-001  4.8827121e-001 -4.9562086e-001  3.4257759e-001 -4.4761263e-001 -6.2393904e-001 -6.3571164e-001 -1.5524046e-001 -1.5949924e-001  1.1991890e-001 -2.2728272e-001  1.8760679e-001 -9.6095145e-002 -2.9929580e-001  1.5260301e-001  5.4522221e-001  6.7217069e-001 -5.3549419e-001  3.5171143e-001 -2.6745444e-002  1.4481887e-001 -8.2577873e-002  6.6434645e-001 -1.2297066e-003  5.1798237e-001  1.8746290e-001 -2.2286277e-001 -2.1955788e-001 -2.1876411e-001 -2.6137641e-001 -1.4719371e-001 -2.6621707e-001  2.0304652e-001  3.2059018e-002  8.3346038e-002 -1.7725918e-001  5.1404555e-001  7.9183098e-001  3.0669294e-001  6.2195613e-001 -8.5601021e-001 -4.4594950e-001 -2.6104570e-004
  2.9799560e-001 -1.8478816e-001  1.4452811e+000 -9.0870162e-002  8.5321206e-002  7.2784226e-001  3.0465637e-001  7.5154133e-002 -3.1640060e-001 -3.2302705e-001  3.1660358e-001  4.1159795e-001  2.3321240e-001  9.4167364e-001  4.1807128e-001  2.5866218e-001 -8.6203989e-002 -2.8532001e-001 -9.8244329e-002 -6.0126497e-002 -8.1159672e-001  6.7755447e-001  6.3970734e-001  4.8422995e-001  3.8928969e-001 -6.9932392e-002 -3.3333372e-001 -6.6403593e-001 -8.4498755e-001  6.4984694e-001 -7.1968533e-001  4.8241092e-002 -2.4104066e-001  7.9967576e-001 -4.4447605e-002 -3.0693709e-001  1.8905533e-001 -3.2087204e-001 -6.0634877e-002  7.2896889e-002  2.9266409e-001  5.3074940e-001  2.3882143e-001  8.1305976e-001  4.5058082e-001  3.2608653e-001 -1.8451954e-001  3.3584624e-001  1.8412719e-001 -3.0816410e-001  4.8120464e-001  6.5967059e-001  4.2500681e-001  1.2410601e-001  4.1934477e-001 -3.2948073e-002 -1.9203308e-001  5.7933877e-002 -3.6295528e-001  7.0037718e-001  1.1361708e+000  5.2100406e-002  6.6039992e-001  1.1376515e+000 -6.9183786e-002  3.3185838e-002
  1.1043317e+000 -2.9364744e-002 -1.6510093e-001  1.7728209e-001 -9.5920808e-002  4.6122249e-001 -3.9801257e-001 -3.9775366e-001 -2.8116281e-001 -1.1118455e-001  8.0862193e-001 -3.0780276e-001 -3.7480011e-001  2.3775401e-002  5.2867766e-002  3.6706972e-001 -4.1290651e-001 -3.0355850e-001 -9.7705852e-002  9.2689899e-002  3.0512009e-002  5.6167336e-002 -6.3443356e-001 -5.0522037e-001 -5.5860164e-002 -1.6502591e-001  1.3724063e-001  7.9024226e-001  6.9482598e-001  3.2009798e-001  6.0817958e-001 -5.6154999e-003  2.1774482e-001  8.3787470e-001 -1.3592943e-002  1.7234193e-001  1.8099318e-001  7.3588484e-001  7.6315619e-001  3.2044386e-001 -1.5012540e-001 -3.1934922e-001  2.8056851e-001 -3.1233932e-002 -5.0047392e-002 -2.4378993e-001  4.1310298e-002 -1.0910562e+000 -8.1865905e-001  1.5141958e-001 -2.0239653e-001  3.3573769e-002 -4.4403470e-001  4.2185404e-002  2.1138351e-001 -5.9837648e-002 -1.6796434e-002 -2.3440390e-001 -2.2097868e-001 -6.1790815e-001 -2.3810397e-001 -1.9889166e-001 -4.4157294e-001  2.9464817e-001 -1.2809761e-001  1.0393936e+000
  8.6825777e-002  4.3846538e-001 -9.7272215e-001  3.5616476e-002 -9.5384367e-001  9.3239751e-001 -8.6601243e-001 -6.2478277e-001 -1.5211955e-001 -8.5095674e-001  1.0401127e-001  5.7947910e-001  2.2781089e-001  4.8384855e-001  2.9549246e-001  1.5936838e-001 -1.1695799e+000 -3.0440378e-001 -7.0652034e-001 -1.2468581e+000 -4.0399585e-001 -1.2713594e-001 -2.9461678e-001 -3.8366541e-002 -1.4415815e-001 -3.7160920e-001  6.0984909e-001 -7.2862098e-001  2.8780930e-002  4.6370887e-002  1.5429623e-001 -1.7627088e-001  7.1824328e-002  1.6477211e-002  5.4314730e-002  1.2176372e-001  1.3699862e-001  2.3481604e-001 -8.5788534e-001  5.0145713e-001 -4.9019060e-002  1.8761419e-002 -9.2101597e-001 -6.1785743e-001  2.7888077e-001 -4.1918430e-001 -1.2222276e+000 -8.9991925e-002  2.5235033e-001 -8.5373717e-001  5.6740935e-001  4.9516220e-001  4.9425685e-001  6.1259885e-001  3.5037251e-001  4.7929528e-002 -6.9273166e-001 -2.6828916e-001 -4.2393589e-001 -1.0080357e+000  7.8831028e-001 -6.4621150e-001  3.5912676e-001 -8.5900639e-001  1.4073531e+000  8.8451430e-001
 -1.1831485e-002  1.2937658e-001  7.0874435e-001 -2.5891158e-001 -3.5437534e-001  2.3313810e-001 -3.2921565e-001 -3.8052998e-001 -8.0922742e-001 -6.2043482e-001 -3.4539991e-001 -1.4783932e-001  3.7675963e-001  3.4270901e-001 -7.6062932e-003  6.6739152e-002 -6.6367234e-001  6.0039372e-001  1.7293698e-001 -1.6567701e-001  1.0117241e-001 -5.3251163e-001 -3.1572470e-001 -8.2144023e-001 -3.9002576e-001  1.0489944e-001 -3.1354066e-001 -3.8489869e-001 -2.4999360e-001 -3.2654892e-001 -3.7772481e-001 -7.4690610e-002 -1.5436849e-001 -4.8794966e-002 -2.4890750e-001  7.3729415e-002  1.0774599e-001 -5.2717395e-001 -1.2638852e-001 -1.0214014e-001 -9.3962360e-002 -5.6806834e-001 -5.0942631e-002 -5.8411674e-001 -6.4503298e-001 -5.2262482e-001 -7.2529714e-001 -4.7294289e-001 -4.1361429e-001 -2.6917753e-001  4.1027436e-001  8.0345763e-002  3.9240144e-001  5.5855061e-001  7.1852657e-001 -4.0297011e-001 -7.0152033e-001  9.1499181e-002 -4.8451455e-001 -4.3827308e-001  4.4029854e-001 -1.2601704e-001 -1.6086867e-002 -1.8307633e-002  4.9978929e-001  7.0799441e-001
  1.7940924e-001 -1.4921255e-002 -2.0112662e-001  1.1438201e+000 -5.8862147e-001  4.5098170e-001 -1.0865444e-001 -2.3840494e-001 -4.1783080e-001 -1.1747911e-001  4.5950465e-001 -1.3268459e-001  4.3825502e-001  3.8569431e-001 -4.0722496e-002 -8.4445578e-002 -3.3899150e-001 -5.4581377e-001  4.7438143e-001 -9.4194230e-002 -5.1052682e-001  4.6434530e-001  1.0346273e+000  4.0333900e-001  5.1538911e-001  3.5868110e-001 -9.2055826e-001 -1.2430631e+000 -1.2299018e+000 -2.4597502e-001  5.9927756e-001 -5.1944331e-002 -8.0738625e-003 -1.0208151e-001  3.2427100e-001  9.1256534e-001  4.1675886e-001 -5.1113670e-001 -9.1641501e-001 -1.0834161e+000  2.6230852e-001  2.2913327e-001  1.3230757e-001  4.0534544e-001  2.7889772e-001 -1.3917608e-001  5.2070257e-001  2.2683198e-001  5.1370879e-001 -5.7945480e-001 -5.3693122e-002 -1.8051323e-001  5.1403930e-001 -9.4612602e-002 -1.7571665e-001 -3.4497256e-001 -2.5651175e-001  1.8064928e-001 -3.1675739e-001 -7.0539301e-002 -4.4824604e-002 -6.7578552e-001  6.9153515e-001  1.6561600e-001 -4.6684761e-002 -1.0322874e+000
  1.5129961e-001  2.1595928e+000  6.6578723e-001  1.4544138e+000  3.9974163e-001  1.4109424e+000 -3.8524611e-001 -1.5112905e-001  7.1940484e-001  6.5087569e-001  6.0162958e-001 -1.8901746e-002  7.3594873e-001  7.4131348e-001  2.8929890e-001  1.0240866e-001  1.4533551e+000  1.2115812e+000  5.5500694e-001  3.2619125e-001 -2.3681841e-001  5.0309994e-001  1.0640603e+000  9.6235069e-001  1.1696409e+000  5.0761925e-001  1.1295855e-001  7.9981947e-001  3.7739242e-001  3.4752583e-001  1.3568913e+000  7.7256679e-001  1.2274577e+000  6.4759983e-001  5.6206035e-001  1.1700070e+000  5.5404672e-001  5.1622469e-001  2.2488009e-001  1.5391269e-001  8.1279229e-001  6.7671648e-001  9.3220959e-001  6.3870782e-001  8.0494396e-002  6.3022573e-002  8.6747959e-001  6.3504492e-002  4.5971233e-001  9.3996744e-001  4.1511229e-002 -1.8708610e-001  3.0740617e-002 -1.8112671e-001 -1.3516083e+000  4.0660218e-001 -2.9791565e-001  5.1823287e-001 -1.8415393e-001  4.1515011e-002  6.5478274e-001  5.8863634e-001  1.2670276e+000  6.8063202e-001  8.3268748e-001  5.5070203e-001
 -1.3728554e+000  1.0143995e-001 -8.7978573e-001  3.2580801e+000 -6.0799993e-002 -9.5244973e-001 -5.0583466e-001 -3.7328638e-001  4.1480104e-001  3.4340221e-001 -5.8026454e-001  1.0189352e-001  1.2797367e+000 -9.8035775e-002 -6.5091727e-001 -6.4634053e-001 -3.2493955e-002 -5.8933462e-001  7.9690680e-001 -5.5460243e-002  2.3059356e-001  1.1841688e+000  1.6248004e+000  1.2513402e+000  6.8349304e-001  8.7866212e-001  7.6292438e-001  1.2812426e+000  8.6559603e-001 -2.7991026e-002  1.1568881e+000  8.8506422e-001  7.9814251e-001  5.6180021e-001  7.5472633e-001  1.1855157e+000  9.0407687e-001  7.8934306e-001  9.1414429e-001  6.6168057e-001  1.6589412e+000  8.2845624e-001  1.2959170e+000  4.1883133e-001  1.0116547e-001  3.5959217e-001  1.1473779e+000 -3.3126943e-001 -7.5430555e-001  3.9924694e-001 -7.4323259e-001 -1.1496250e-001 -2.6476972e-001  4.8598650e-001  7.2799260e-002 -3.4965742e-002  5.0475949e-001  3.4336563e-001  1.9790772e-001 -2.3580127e-001 -8.8325447e-002  1.3281374e-001  8.5257995e-001  6.1439024e-001  3.7414955e-001 -7.0921436e-001
 -1.1937518e-002  1.7781227e+000  6.5109927e-001 -4.0773370e-001  7.7198882e-001  8.3749489e-001  5.5334085e-001  8.2985013e-001  1.2986300e+000  9.4796794e-001  9.3558762e-002  8.3749418e-001  1.1462672e+000  5.8319733e-001  2.7309202e-001  4.0018231e-001  3.0335770e-001  4.7910095e-001 -4.7938012e-001  5.6558859e-001  1.3665243e-001  2.2218476e-001  2.9201939e-001  1.5731216e+000  6.1065076e-001  1.1131107e+000  7.8453841e-001  1.4116495e+000  1.2521055e+000  2.4742437e-001  5.0491589e-001  2.3744608e-001  3.9221486e-001 -1.5456463e-001  1.0879073e-001  3.8996963e-001 -1.6936455e-001  1.1381657e+000  1.4060277e+000  4.2352531e-001  6.5890766e-001  3.4077966e-001  2.4956123e-001  1.3109351e-001  5.8296474e-003 -6.4934321e-002 -2.1054068e-001 -2.4261603e-001  1.9345555e-001 -3.8436175e-002 -2.1516816e-001 -7.3993251e-002  2.5519506e-001  5.2537151e-001 -1.1735616e+000  2.9164093e-001  9.0125978e-001  6.6357999e-001  9.1376199e-001  7.7429545e-001  5.2076429e-001  5.2385000e-001  2.6253907e-001  8.4840137e-001  6.4511561e-001 -9.3560097e-001
