# Supplementary material for: Resting-State Temporal Synchronization Networks Emerge from Connectivity Topology and Heterogeneity
Source: PLoS Comput Biol. 2015 Feb 18;11(2):e1004100. doi: 10.1371/journal.pcbi.1004100 (PMC4333573; doi:10.1371/journal.pcbi.1004100)
Supplement: S1 Dataset — Each volunteer underwent two scanning runs (blocks). For each recording session (subject and run), BOLD time series were averaged over the corresponding 66 brain regions of the brain atlas. Each file subXblockY.txt contains the time series of all 66 brain regions from subject X and run Y. The labels of the brain regions are contained in file ROIs_Labels.txt. (ZIP) [file pcbi.1004100.s006.zip › DataSet S1/subj19_block2.txt]

 -2.5335846e+000 -1.0361666e+000 -2.6033156e-001 -1.5546032e+000 -1.0630874e+000 -8.2018290e-001 -1.7135049e+000 -1.2363543e+000 -7.7949820e-001 -1.6947506e+000 -5.9252258e-001 -2.9503357e-001  1.6475518e-002 -7.8912858e-001 -2.5064891e-001 -5.1349599e-001 -1.1526585e+000  4.0620243e-002 -1.3064601e-001 -9.1277984e-001 -1.0180748e+000 -5.8351126e-001 -7.3128916e-002 -2.7048689e-001 -1.0496199e-002 -3.8456593e-001 -7.4965435e-001 -6.1122765e-001 -6.7084113e-001 -3.0716462e-001 -8.4484113e-001 -8.6617497e-001 -3.8866153e-001 -3.9619293e-001  1.0683670e-001 -2.8435203e-001 -2.9698795e-001 -5.4899499e-001 -5.2395989e-001  1.7523379e-001 -4.3738091e-001 -3.2134605e-001 -8.8728493e-001 -8.7613276e-001 -5.8043943e-001 -1.2703604e+000 -3.1388283e-001 -6.2597381e-001 -1.1664409e-001 -1.2473806e+000 -5.5022202e-001 -4.0403307e-001 -1.0630914e+000 -2.8647139e-001 -3.2028732e-002 -5.1356954e-001 -8.4643437e-001 -6.2451765e-001 -7.0751935e-001 -1.1422711e+000 -1.6766329e+000 -5.4952346e-001 -2.1531266e+000 -1.3376425e+000 -2.5317844e-001 -2.3445505e+000
 -1.1044599e+000 -9.1588243e-001 -7.2031632e-001 -1.2087682e+000 -1.0823043e+000 -4.2630129e-001 -9.4894997e-001 -8.4398819e-001 -3.5611089e-001 -6.1599453e-001  2.5083129e-001 -5.3930200e-001  1.3151923e-002 -4.9328904e-001 -5.5807975e-001 -2.8781219e-001 -4.1222091e-001  4.1911972e-001 -1.3491786e-001 -5.5120799e-001  7.7219644e-002 -4.3379938e-001 -1.9244246e-001 -1.0402423e+000 -7.6777979e-001 -6.0977608e-001 -8.3812977e-001 -6.9770555e-001 -4.5431868e-001 -7.4638747e-001 -3.5046085e-001 -2.6845920e-001 -6.7776050e-002  1.1462404e-001 -1.3266530e-001 -1.1434805e-001 -6.1449396e-001  8.3270618e-002 -4.3582931e-001 -7.4313864e-001 -3.0469674e-002 -8.2981698e-001 -9.7955361e-001 -1.2488474e-001 -7.6146741e-001 -1.2699033e+000 -7.1007326e-001 -1.1128647e+000 -2.7918972e-001 -1.1707674e+000 -5.7019538e-001 -6.9620321e-001 -7.9925072e-001 -2.2541417e-001  2.3872552e-001 -5.8020518e-001 -5.4503354e-001 -1.6962200e-001 -6.5684110e-001 -8.3651350e-001 -8.8879748e-001 -5.1325838e-001 -1.9689622e+000 -5.4880239e-001  6.6409536e-002 -5.2784289e-001
 -5.1948965e-001 -5.9092520e-002  5.2877747e-002  6.0920107e-001 -5.1251054e-001 -1.8588730e+000 -7.4911382e-001 -2.4312668e-001  4.0297661e-002 -3.9052363e-001 -4.6433578e-001  3.8999427e-001 -4.6064055e-001 -4.8979487e-001 -4.9195203e-001 -4.1852969e-001 -3.6824878e-001 -6.2082148e-001 -1.3597287e-001 -3.3758753e-001  3.0580393e-001  2.5980687e-001 -1.9701220e-001 -1.9654203e-001 -2.0044200e-001  1.1668804e-001 -1.9421452e-001 -7.5978894e-002 -2.2687900e-001 -5.3168993e-001 -4.6839685e-001 -5.7132423e-003 -1.5106644e-001 -3.4308013e-001 -1.5587624e-001 -1.2579015e-001 -8.2531586e-002 -2.8008955e-002 -6.0774497e-002 -1.8800488e-001  4.2945131e-001 -8.9069242e-002  1.2733304e-001  5.4098122e-001 -2.1836538e-001 -3.1089097e-001 -3.4214107e-001 -6.9321262e-001 -5.4084097e-001 -1.5204484e-001 -1.7638694e-001  7.5483152e-002 -3.4025213e-001 -5.5121678e-001 -4.1309216e-001 -3.9848067e-001 -2.6806779e-001  8.6722354e-002 -1.2350943e-001 -7.1029478e-001 -1.3645883e+000 -5.5743864e-001 -1.6062549e-001 -2.3594543e-001  5.4732029e-002 -9.0985303e-001
 -5.8480880e-001 -2.4648964e-001 -3.4724700e-003  4.0373326e-001  3.3366327e-001 -1.7933336e-001 -2.4732928e-001 -2.1580590e-002  4.2320129e-002 -2.4004038e-001 -1.1295078e+000 -1.1746353e+000 -5.4266002e-001 -4.6011045e-001 -5.9905015e-001 -4.7406683e-001  1.0781386e-001 -6.8078920e-001 -4.1924928e-001  2.6884554e-002 -6.9073938e-001 -4.8124867e-001 -5.1563675e-001 -1.2261146e+000 -6.0172883e-001 -4.2592678e-001  3.4118147e-002  3.3889417e-001 -3.2646095e-001 -1.0324196e-001 -1.7392256e-001 -3.9022336e-001  1.0400945e-001 -4.7894233e-001 -6.5042913e-001 -1.3178693e-001 -3.9001298e-002 -2.9651624e-001  1.1753353e-003  4.0679195e-001 -2.1638679e-001 -5.5710106e-001  5.8165351e-002 -1.1717176e-001 -5.8539546e-001 -6.5001485e-001 -6.1081903e-001 -4.7170015e-001 -8.2753396e-002 -3.4907420e-001  3.2975666e-001  7.1206703e-002 -2.4088928e-001 -3.0931459e-001  1.7555924e-001 -6.9651562e-001 -3.6051683e-001  9.8068356e-001  1.0378090e-001 -7.3365473e-001 -2.1955768e-001  3.8598895e-001  7.7861371e-001 -4.1005791e-001 -7.3305034e-002 -1.4943082e+000
 -7.8349121e-001 -5.7064638e-001  4.5864684e-001  7.7956328e-001 -1.1554653e-001  3.5836422e-001  2.5142845e-002  6.6382997e-002  1.7230724e-001  3.7831843e-001 -2.9671052e-001 -8.6119829e-001 -2.4175859e-001  5.3710771e-003  2.9533998e-001  7.9213469e-003  6.5840471e-001 -4.7619022e-002  4.7598947e-001 -8.2437860e-002 -4.2435243e-001 -7.7224646e-002  1.8166054e-001 -4.2806521e-001 -8.1836620e-002 -2.9810397e-001  2.3794330e-001 -6.2271159e-001 -8.6690111e-001  4.0609131e-001  6.6447816e-002 -2.1350468e-001 -4.5299383e-001 -4.7967210e-001 -4.3931657e-001 -3.2395517e-001  1.9468922e-001 -6.3736028e-001 -3.4707052e-001  1.0643615e-001 -2.3450497e-001  5.0343868e-002 -3.9300612e-001 -4.1396760e-001  6.0513758e-002 -4.9303546e-001 -8.2940940e-001 -8.9732108e-002  5.1010602e-001  8.5032362e-002  6.5668128e-001  4.1257631e-001  9.0097953e-002  1.2661737e-001  7.4043531e-002 -5.3762576e-001 -2.4813009e-001  1.1936292e+000  1.0249316e-001 -4.7656003e-002  1.7951099e-001  7.5876361e-001  1.3783525e+000  4.5269959e-001 -3.1031408e-002 -5.5808374e-001
 -3.5185492e-001 -2.6266321e-001 -5.0999394e-001  2.6326844e-003 -4.4768446e-001 -1.6832489e-001  4.0924976e-002  4.8827695e-001 -3.9799360e-001  7.4594743e-002 -3.9274683e-001  4.6575900e-001 -2.5523313e-001  1.1921343e-001 -1.5907496e-001 -8.5016691e-002 -1.6724148e-001 -2.1570563e-001 -7.0083432e-001 -2.6094162e-001 -4.9303058e-001  5.5850486e-002 -8.2994002e-001 -2.2328603e-001 -3.4523033e-001 -2.4563147e-002 -3.9227784e-001 -3.9373184e-001 -5.1859708e-001 -7.9085269e-002  2.7868891e-001  1.8081892e-001 -1.1286399e+000 -3.1037387e-001  4.9558857e-002  4.8811983e-001  9.6495193e-002 -2.4566474e-001 -1.2503029e-001  5.0775096e-002 -1.4414450e-001  1.1594456e-001 -3.0329345e-001  2.6498091e-001 -4.0187171e-001 -1.1955592e+000 -6.4128601e-001 -4.5593131e-001  2.0986559e-001 -5.6537105e-001  5.2998464e-001  6.0245864e-001 -1.5698484e-001 -1.3464428e-001 -3.2971438e-001 -4.6171066e-001  1.2262895e-002  9.3837309e-002  3.0254792e-001  2.0368494e-001 -1.7353474e-001  1.6283733e-001 -4.7312943e-001 -5.5111540e-002 -9.7073869e-002  2.0394862e-001
 -1.4742139e+000 -7.8896700e-001 -7.1996194e-001 -5.1135255e-001 -7.6307280e-001 -8.2201911e-003 -7.5356449e-002 -2.4968975e-001 -5.3577416e-001 -1.1589900e-001 -6.7137211e-001 -4.7890765e-001 -2.5427687e-001 -2.6841842e-001  8.9148065e-002  6.2195457e-003 -7.4553330e-001 -7.3862876e-001 -9.2210468e-001 -9.4873852e-001 -1.8811289e-001 -6.3142613e-001 -9.7775812e-001 -3.8803201e-001 -3.5795166e-001 -1.5431104e-001 -1.0381797e+000 -6.4373919e-001 -1.1658378e+000  6.8860875e-001 -1.7956781e-001 -1.2804476e-001 -2.0184624e-001 -3.1984490e-001 -7.1530740e-002 -5.4577219e-002  5.6692728e-001 -7.4738297e-001 -8.8144511e-001 -1.2904398e+000  3.5970102e-001 -2.9551050e-001 -1.3776287e-001 -9.8825552e-001 -4.7294654e-001 -3.9061305e-001 -1.1347667e+000 -1.1090471e+000 -4.0474973e-001 -1.8142630e-001  3.2948792e-001  6.0031238e-001 -4.1551677e-001 -9.1384892e-002 -5.8603281e-001 -4.3374096e-001 -2.0373846e-001 -5.7239018e-001 -1.5848021e-001 -3.9605631e-001 -3.1703683e-001 -5.5194157e-001 -1.5503848e+000  2.5858711e-002  1.2233458e-001 -6.1271735e-002
 -2.4232230e-002  2.9951567e-001  1.2200385e-002  8.2017375e-001 -2.9447911e-001  6.1602097e-001  1.1447912e-001 -8.6290081e-002 -4.8583074e-001  4.0112121e-001  3.6059005e-001 -2.0419907e-001 -6.2056096e-001  1.9412224e-001  3.3761798e-001  5.8247470e-001 -4.2460942e-001  5.6313045e-001  2.4718961e-001  1.1980058e-001  2.4790624e-001 -4.5724721e-002  5.8401333e-001  1.4372327e-001  7.9806947e-002  5.7644036e-002  1.5644676e-001  8.2403908e-003 -6.7054816e-002  7.7616548e-001  7.4420021e-001  4.6989647e-001  6.5815753e-002  1.1323340e-001  1.1910803e-001  2.7786527e-001  2.2874954e-001 -2.5410993e-002  1.4564920e-001 -3.3375317e-001  4.2471876e-001  2.4852102e-002  1.4646528e-001  1.1805959e+000  6.7890114e-002  2.4772331e-001  2.3738352e-002 -1.6967811e-001  1.3875266e-001 -1.7245676e-001  3.5404432e-001  7.6806585e-001  4.3981564e-001 -6.6459748e-001 -4.2852766e-001 -1.2172239e-001  2.8720202e-001  1.2623951e-001 -2.0108405e-001 -4.4402378e-001  9.5266115e-001 -6.3085507e-001 -3.6711350e-001  9.1509738e-002 -6.8977150e-003  9.9776870e-002
 -3.0078480e-001 -2.8284427e-001 -6.2649096e-002  6.8276735e-001  2.1537902e-001  4.2408164e-001  3.3193958e-001 -5.0011884e-001 -4.0470219e-001 -3.1201331e-001 -2.7246898e-003 -4.8659919e-001 -1.2145968e-001  1.6451502e-001  6.9090617e-001  2.5608712e-001 -3.6177618e-001 -1.4166934e-001 -7.7818129e-001 -2.4568019e-001 -4.6049123e-002  3.4589035e-001 -4.8879861e-001  1.3093138e+000  1.5329868e-001  4.9272849e-001  3.3002094e-001  4.3382472e-001  7.6883652e-001  7.1770914e-001  1.3520062e-001  3.4348655e-001 -6.3161647e-002  2.7368142e-001 -1.1839073e-001  3.0940009e-002  8.8909229e-001  5.4633684e-001  7.1711489e-001  3.9447213e-001  1.6917194e-001 -6.0644879e-002  4.7232800e-001 -4.9077956e-001  1.7066128e-001  8.8636112e-001 -4.1561476e-001 -1.2344086e-001 -1.2907883e-001 -2.7526853e-001  1.4692632e-001  4.2393816e-001  1.7493194e-001  7.0725304e-002 -2.0213426e-001 -1.6723344e-001 -4.4380510e-001 -5.2423709e-001 -2.8248676e-001 -4.4866295e-001 -1.7341488e-001 -1.5891273e-001  1.1855057e+000  7.0427972e-002 -2.4103737e-001 -6.5408110e-002
  1.0313834e+000  4.6144976e-002 -3.8432434e-001  3.9399558e-001 -1.5602315e-001  3.5221074e-001  1.1752867e-001 -7.7081423e-001 -6.0831965e-001 -6.6728620e-001  1.9503848e-001 -9.7462626e-002 -2.6715894e-001  6.3322748e-001  5.3302644e-001  3.5787535e-001 -4.9038702e-001  1.7633562e-001 -4.0120960e-001 -2.8787313e-001  1.6673848e-001 -1.2806335e-001  2.0350107e-003  3.2574632e-002  1.2574094e-001  1.8002081e-001  4.9516118e-001 -9.7944762e-002  1.8247931e-001  4.6167994e-001  2.1077063e-002 -2.3507725e-001  6.3324014e-001  6.0363822e-001  1.7156914e-001  3.9690195e-002 -3.7604484e-003  6.4857486e-001  2.4418066e-001  2.9751531e-001 -3.4023565e-001  2.1923881e-001 -2.9604283e-001  4.0495355e-001  5.5659550e-001  5.2008777e-002 -1.2303529e-001  2.0931245e-001  6.3336617e-001 -7.1035517e-002 -1.6662000e-001 -1.7939579e-001 -1.1999395e-001 -2.3050070e-001 -7.5752638e-001  3.6185588e-002 -3.5561959e-001 -5.0690730e-001 -8.1850966e-001 -9.0647355e-001 -8.8672893e-001 -5.4319997e-001  3.0381377e-001 -6.6004030e-001 -1.0568817e+000 -2.4243802e-002
  2.0690850e-001 -1.1709646e+000 -1.0466094e+000  2.3213024e-002 -3.1325534e-001  5.8469808e-001  3.6079918e-001 -8.3911979e-001 -1.0657721e-001 -1.4944472e+000 -8.7261656e-001 -1.0646860e+000 -4.2156715e-001 -4.1583986e-001 -3.0429178e-001 -6.2431770e-001 -1.4063198e+000 -1.3021095e+000 -1.2288410e+000 -1.2074937e+000 -4.4952175e-001  1.5914754e-002 -5.4930363e-001  4.0273552e-001 -6.1036225e-001  6.6214515e-001  9.5763406e-001  1.0697781e+000  1.4158709e+000 -4.7652613e-001 -8.4977826e-001 -3.3434437e-001 -7.8568752e-001 -5.2251319e-001 -1.3976953e-001 -6.4610247e-001 -4.1754036e-001  1.2473130e+000  4.5441739e-001  5.2277053e-001 -3.7824824e-003 -4.0402385e-002 -6.9261903e-001 -8.6573674e-001 -2.6521464e-001  1.4853143e-002 -3.9156133e-001 -1.0405999e+000 -4.6223117e-001 -1.6938868e-001 -7.1845909e-001 -4.1738860e-001 -7.5482252e-001 -6.0498449e-001 -1.1972039e+000 -1.0191164e+000 -8.0357583e-001 -4.6884520e-001 -6.6832160e-001 -3.2386291e-001 -1.6262507e+000 -6.9423472e-001 -8.0548131e-001 -4.3432783e-002 -4.2855501e-002 -9.3462940e-001
  8.6695019e-001  6.7854309e-001 -7.5348887e-001  5.7611717e-001 -2.1031510e-001 -6.9068856e-002 -1.4531061e-001 -9.4463186e-001 -1.5964827e-001 -2.0528503e-001 -7.0080893e-002 -4.8330364e-002 -3.3532746e-001  2.6308378e-002 -7.6738977e-001 -3.0538174e-001  2.1336774e-001  8.5126720e-001 -1.6712060e-001  3.0696375e-001  4.2780321e-001  2.6733011e-001  6.0780177e-001  3.1137522e-002  5.9790253e-002  2.6153894e-001  2.2779947e-001  4.2181495e-001  6.6223342e-001 -7.5549565e-001  7.4565520e-001  4.4095458e-001 -1.7802696e-002  2.8870017e-001  3.3247315e-001  6.0998615e-001 -1.1191733e+000  3.1020609e-001  6.6101362e-001 -3.6895655e-002  2.9913510e-001  5.4933502e-001 -3.0649739e-001  1.2513341e-001  7.3031321e-001  2.6102119e-001  5.6396570e-001  2.7045533e-001  3.5315727e-001  2.9708952e-001 -6.0640555e-001 -1.0749157e+000 -1.4286994e-001 -1.4394843e-001 -1.5339759e-001 -1.1962238e-001 -1.7482173e-001 -4.8237830e-002 -9.0313265e-001 -3.2059866e-001  3.2663021e-001 -3.5635145e-001  1.0709788e-001 -3.9937956e-001 -4.5736728e-001  6.5803589e-001
  2.8462845e-001  8.1541062e-002 -2.1019601e-001 -4.8860158e-001 -4.6259358e-003  6.3048459e-002 -3.3279636e-001 -1.0184367e+000 -1.4780030e-001 -7.7939444e-001 -4.4294784e-001 -5.5184498e-001  1.0019034e-001 -1.7053719e-001 -4.9152905e-001 -3.3647096e-001 -1.4498629e-001 -7.6698474e-001 -3.3397826e-001 -3.9376130e-001  1.0711760e-001 -9.1340310e-002  2.3248077e-002  6.6527200e-001  4.2048374e-001  2.2831966e-001  1.2008015e-001  3.2091955e-001 -1.5110663e-001  1.2064593e-002 -5.3343870e-001 -8.5164441e-001 -3.6700960e-001 -1.0767966e-001 -7.4389628e-001  4.7455755e-001 -2.7303393e-001 -2.4735831e-002  4.2804006e-001 -1.9757319e-001 -1.9620574e-001  5.8393002e-001  1.0034380e+000  1.4728324e-001  8.2303584e-001  7.2668989e-001 -1.3384015e-002  7.3277068e-002 -3.6018133e-001 -1.3738559e-001 -3.5700421e-001 -7.2621231e-001 -1.8735792e-001  2.8792636e-001  4.6785473e-001 -1.2654459e-001 -5.1652017e-001 -6.8851569e-001 -8.8267493e-001 -8.3827697e-002  3.0825313e-001 -4.8186961e-001  8.4746338e-001  1.4797097e-001 -1.4893493e-002  3.2246002e-001
  1.4164182e+000  5.9086892e-001  2.8115152e-001 -4.1479874e-002  2.1555410e-001 -6.3629561e-001 -2.0652496e-001 -1.6875110e-001  4.7753783e-002 -4.5554943e-001 -1.6293587e-001 -1.0721605e-001 -4.8375268e-002 -2.2357450e-001 -7.5778307e-001 -3.0367069e-001  7.7701802e-002  4.2657886e-001  3.4358462e-001  1.7832591e-001  3.8877991e-001  3.3368622e-001  1.1825613e+000  4.4931886e-001  6.9792709e-001  1.0797791e-001  6.7657420e-001  1.1572485e+000  2.9629526e-001 -3.8575698e-001  3.8692854e-001 -3.2126472e-001  3.1917283e-002  2.9167165e-002 -1.8502071e-001  6.2339515e-001 -2.5396923e-001  1.5608257e-002  4.3578305e-001 -3.1437922e-001  3.9475514e-001  6.2967514e-001  6.3705066e-001  7.9899909e-001  9.0113012e-001  2.7847029e-001  2.0803695e-001  3.9185251e-001 -1.4713922e-001  1.5375179e-001 -2.3563428e-001 -5.4154597e-001  2.2769172e-001 -1.0457408e-001 -2.5146978e-001  5.5318909e-002 -1.9806276e-001 -1.8374957e-001 -5.6823326e-002  1.7008340e-001  9.9214075e-001 -8.2007190e-002  8.8834387e-001  2.6951005e-001 -3.1254573e-001  1.2222190e-001
  1.0955620e-001  9.8674043e-001 -2.2442539e-001 -5.8677290e-001  1.1269705e+000 -6.3685697e-001  3.8775385e-001 -2.5887395e-001  1.1987530e-001 -4.7487705e-001 -8.6540167e-001 -1.7581339e-001 -7.5739148e-001 -4.4466837e-001 -8.9489731e-001 -6.4732951e-001 -4.3794362e-001 -1.0991787e+000 -6.3433380e-001 -1.0920755e-001 -5.6429576e-001 -5.8788588e-001 -1.1778278e+000 -2.9075788e-001 -6.1731317e-001 -5.1538249e-002  2.9471937e-001  6.6294926e-001  1.4906521e-002 -1.1934834e+000 -7.7090539e-001 -6.0837193e-001 -4.0785110e-001 -5.4873710e-001 -8.6474378e-001 -5.1962496e-001 -7.4481166e-001 -4.1542290e-001  5.7978353e-001 -2.6749927e-001 -2.1187802e-001 -4.2288638e-001 -1.1068658e-001 -3.3429849e-001 -3.6336588e-001 -8.0214806e-001 -5.6148435e-001 -2.8132717e-001 -6.8795687e-001 -4.1818881e-001 -5.9085795e-001 -6.0600297e-001 -5.4401061e-001 -3.4983935e-001 -1.2480719e-001 -4.4324755e-001 -1.6507807e-001  2.3977808e-001  3.4716709e-001  1.9820934e-001 -2.6079622e-001  6.1312357e-001 -3.5021155e-001  7.4115329e-001  7.5987209e-002 -3.9155264e-002
  5.5661706e-001  1.0605871e+000  3.0511649e-001 -2.1632038e-001  1.3055277e+000 -5.4149681e-002  9.3936886e-001  9.4356553e-001  2.0998656e-001  7.2976154e-001 -5.8523543e-002 -2.6504603e-001  7.3096274e-002 -2.5363062e-001 -5.9629196e-001 -3.1297876e-001  2.3075766e-001  4.9881785e-001  1.7058103e-001  6.3240474e-001 -6.3661315e-001  5.7255342e-002 -2.0548729e-001  6.0014444e-001  5.2865052e-002  5.5372613e-001 -4.7557299e-001 -6.4000419e-001 -6.6941863e-001 -3.2334342e-001 -3.1695588e-001 -4.6841404e-002  2.0731580e-001 -2.6351149e-001 -7.2399048e-004 -6.9278752e-001 -7.3149245e-001 -1.0303502e+000 -5.5520195e-001 -7.1337707e-001  1.7305770e-001  3.1296085e-001  8.6065316e-001 -1.7304140e-001  4.0196997e-001  3.5037545e-001  4.7841099e-001  5.0888079e-001  2.0374941e-001  4.8665408e-001 -1.3844519e-001 -7.7347435e-001 -9.1165993e-002  2.5910420e-001 -4.1701586e-001  2.0940386e-001  1.0451153e+000  6.5672224e-001  4.3940131e-001  7.5272827e-001 -7.1744052e-001  9.2210513e-001  3.5100498e-001  7.5100559e-001 -7.7339523e-002  1.5763951e+000
 -5.0926526e-001 -2.7143630e-001  3.1120343e-001 -8.3048299e-001  2.7998167e-001 -3.3472647e-001  9.9663598e-001  7.3005882e-001 -7.4921891e-002  7.7480157e-001 -4.8075372e-001 -2.9717798e-001 -3.2093447e-001 -5.8950106e-003  6.7295620e-002  2.0824780e-001  3.7703138e-001 -8.3972094e-001 -5.1516056e-001 -2.4551706e-001 -2.0702205e-001  4.7000197e-002 -7.3665290e-001  6.2274775e-003 -7.3360747e-001  2.5038616e-001 -9.5994554e-001 -1.0688874e+000 -1.5267654e+000 -2.7870250e-001 -5.8078271e-001 -8.2045429e-001 -7.3053104e-001 -9.6618154e-001 -9.3283825e-001 -1.1355761e+000 -4.4419638e-001 -2.1160213e+000 -1.6462227e+000 -1.4343018e+000 -1.2510435e-001 -2.5492599e-001  1.0435591e+000 -5.8452356e-001 -1.7756018e-003  1.5978597e-002 -2.1088530e-001 -2.6230151e-001 -4.2310042e-001  1.0911891e-001 -2.7680655e-002 -5.2045591e-001  3.2416087e-001  4.3245885e-002  2.0002735e-001 -2.4142711e-002  5.6117514e-001  2.0208873e-001 -4.1155191e-002  9.1061246e-001 -2.1523510e-001  3.3477752e-001 -5.8991474e-002  7.6810087e-001 -4.8956476e-001  6.1981421e-001
  7.6806311e-001  7.3639957e-002  1.2987503e+000  1.3085578e-001 -3.9324624e-001  6.3637826e-001 -6.1014301e-002  7.4526295e-001  5.7003654e-001  9.5013387e-001  7.7728709e-001  1.7034240e-001  5.2693681e-001  7.6656852e-003  3.9129244e-001  3.6138529e-001  4.6897032e-001  2.8485610e-001  3.9329548e-001  5.0020958e-001  6.1249477e-001  3.2682871e-001 -3.7011884e-001  9.6905505e-001  3.6444888e-001 -2.4685293e-002 -1.0372307e+000 -1.3032952e+000 -1.1264267e+000 -5.0586206e-001 -2.2832268e-001 -3.0349657e-001 -2.3701780e-001 -7.8291352e-001 -1.2448199e-001 -2.5278004e-001 -1.8799207e-001 -5.8103811e-001 -1.3320659e+000 -3.8295714e-001  8.6487945e-001  5.3276228e-001  1.2895123e+000 -3.5575171e-002  7.6280496e-001  5.5283948e-001  7.0098213e-001  4.7111619e-001  6.2485163e-002  3.3524152e-001 -6.3319576e-002 -7.9387886e-002  1.9956993e-001  1.8489908e-001 -8.7793703e-001  3.3319286e-001  5.6795868e-001  1.7002670e-001 -3.9736457e-001  4.0671321e-001  2.1503328e-001  8.4503254e-002 -2.2355094e-001  1.6128850e+000 -3.0108211e-001  5.8677837e-001
 -1.7325959e+000 -4.8746811e-001 -1.3886553e+000 -7.4968815e-001 -2.7557291e-001  7.8938845e-001 -3.6258657e-001  4.2686620e-001  6.1009573e-001  5.2113623e-002 -3.7327900e-001  8.7715723e-002  2.3801137e-001 -2.5458365e-001  3.4211937e-001  8.1289529e-002 -2.7130722e-001 -6.2731522e-001 -5.4145517e-001 -7.1659487e-001  3.1982484e-001 -1.8741670e-001 -6.3371858e-001  2.9706542e-001 -4.4264706e-001 -5.9339147e-001 -3.2676197e-001 -4.3735798e-001  8.5796226e-002  2.0115533e-001 -6.6803514e-001 -6.5158539e-001 -4.1819199e-001 -4.8237830e-001 -1.0655186e+000 -7.1902295e-001  3.7090597e-001 -5.5270061e-001 -1.2300061e-001 -5.4643050e-001 -1.6642904e-001 -5.7109807e-001  2.0447423e-001 -1.1239351e+000 -1.9516298e-001  1.2082779e-001 -5.7134561e-001 -2.8605930e-002 -9.8716468e-001 -6.8344179e-001 -7.2072792e-003  7.3745366e-002  3.3038275e-001  4.2691215e-001  7.0911399e-001 -2.7228645e-001 -3.2985740e-001 -2.1952774e-002 -7.9281548e-002  5.5547669e-001  4.3479090e-001 -7.3756969e-001 -6.8649961e-001  2.9051968e-001 -7.0609021e-001 -3.0432160e-002
  8.0581953e-001  9.0119274e-003 -5.6603309e-001 -8.5893580e-001 -1.7221105e-001  9.7990088e-002 -8.1550658e-001  6.9911859e-001  1.4368702e-001  9.2784734e-001  9.4944563e-001  4.9569571e-001  5.1708918e-001  5.7964740e-001  5.2941611e-001  1.2804027e-001  7.4351091e-001  5.3138217e-001  2.0165076e-001  4.1892728e-002  5.3766572e-001 -6.7460093e-002  3.7394318e-001  3.9613998e-001  1.0393148e-001 -1.7259066e-001 -1.3296144e+000 -1.4648274e+000 -3.7412354e-001  5.7570973e-001 -9.3534617e-002 -1.4753624e-001  7.0193525e-001  2.1523709e-001  9.9047416e-002 -1.9975493e-001  7.2597590e-001  6.7377369e-002 -7.2009675e-001 -3.1761731e-001  2.4968086e-001 -1.6317617e-002 -7.9614568e-002  1.5587312e-001  5.0773337e-001  1.1931974e+000  2.2467371e-001  1.1796966e+000 -5.1825911e-002 -4.1285928e-002  2.9657177e-002  1.5899889e-001  5.8592072e-001  2.1975335e-001  5.2274467e-001  1.8391140e-001 -1.3923797e-001 -4.4996738e-001 -1.3022749e-001  1.3017965e-001  6.5743764e-001 -1.3103766e-001  2.1972823e-001  5.9650014e-001  7.9517583e-001  3.8624763e-001
 -4.1624739e-001  3.4872427e-001  2.9395517e-001 -1.2466217e-001  1.6879991e-001  1.8594892e-001  4.0553286e-001 -1.1973105e-001  7.6146175e-002  1.3964659e-001  2.7441355e-001  5.2898824e-001  4.1464686e-001  5.7123573e-001  8.0478420e-001  6.0473557e-001  9.5926714e-001  2.6616435e-001  2.7518410e-001 -9.0347551e-002 -1.1922372e-001  1.8002735e-001  6.5304061e-001  2.3917379e-001  5.0959468e-001 -1.0547678e-001 -5.3785211e-001 -7.4936098e-001  5.6284871e-002  3.9530371e-001  5.4343620e-001  6.4997142e-001  3.1225854e-001  9.8293296e-001  6.1511000e-001  8.9073224e-001  5.6851685e-001  5.9596187e-002  7.1161063e-002 -1.5184172e-001  2.7802371e-002  3.9211411e-001  1.2818913e-001  7.6295519e-002  5.3059897e-001 -1.5019070e-001  2.9866431e-002  8.2603296e-001  8.1507580e-002  2.1457017e-002 -3.9398901e-001  1.6354374e-001  8.8199806e-001 -9.6330075e-003  1.4320632e+000  3.7275599e-001 -2.5243194e-001 -5.1711949e-001 -6.0726840e-001 -2.0025641e-001  9.0256208e-001 -1.2946210e-001  1.6668505e+000  1.1006600e+000  7.9674997e-001  8.6975588e-001
  2.5348314e-001  1.0575771e+000  2.1306134e-001 -3.1592085e-002 -8.3657396e-002 -2.3547645e-001 -4.0163542e-001 -4.8959434e-001  3.7390149e-001 -2.4395907e-001  5.6511411e-001  4.0971808e-001  7.4337001e-001  1.5093734e-001 -1.2556248e-001  6.4200429e-003  1.9545883e-001  1.5233373e-001  1.3523103e-001 -1.6717478e-001  4.4561629e-001  4.3647994e-001  8.2824161e-001  8.0378652e-001  3.4568528e-001  2.4627387e-001  2.9704204e-001 -4.1897516e-001  3.6266070e-001 -6.9504111e-001  4.1972113e-001  1.2727281e-002 -6.3791974e-001 -2.5101280e-001  9.8609504e-002  4.4543075e-001 -6.1164389e-001  5.8383534e-001  2.5509543e-001  7.2049083e-001  3.6751913e-001  1.5102786e-001  7.2983394e-001  1.4594385e-001  8.5131537e-001  4.0844328e-001 -3.0781380e-001  5.4480476e-002 -3.3790661e-001 -6.5396898e-001 -2.5736222e-001 -2.3341794e-001 -1.7373171e-001 -7.4321358e-001 -9.4084235e-002  1.6958013e-001 -5.2914356e-001 -6.4060574e-001 -5.0157321e-001 -4.7768491e-001 -4.7340955e-001 -5.8353092e-001  1.0472109e+000 -7.4314932e-001 -6.8472467e-001 -1.2406285e-001
  4.1382478e-001  4.1691229e-001  6.8685850e-003  3.4847432e-001 -6.3172402e-002 -2.2283570e-001 -3.9675636e-001 -2.2040524e-001  5.4754354e-001  3.3728508e-001  2.0866778e-001  1.2082988e+000  9.6202305e-001  3.6876547e-001 -2.8437225e-001  5.6755454e-002 -1.0263002e-001  4.0578898e-001 -7.2021002e-002 -4.6019844e-001  6.7893337e-001  2.3675588e-001 -1.3197994e+000  5.6176560e-001  1.1940467e-001  4.2570959e-001 -1.0441661e+000 -7.3919701e-001 -7.9005040e-001  1.6804576e-001 -2.2694266e-001 -2.8775376e-001  2.7148524e-001 -1.6365477e-001 -7.1244193e-002 -7.0088463e-001  8.9440733e-002  5.5766778e-002 -2.5537035e-001 -4.7423205e-001  5.7032111e-001 -3.0585299e-001  8.1347668e-001 -7.7459388e-001  8.8751481e-004 -5.6836524e-001 -8.9270934e-001 -6.1974924e-001 -1.2326965e+000 -1.0602973e+000  2.1506574e-001  4.7565727e-002 -9.9482899e-002 -5.9906234e-001 -7.4402462e-001 -1.3897022e-001  1.3016344e-001 -4.0316573e-001 -3.4658330e-002 -4.4663711e-001  3.5584006e-001 -3.6654011e-001 -3.4971574e-002  5.3017409e-001 -4.0856177e-001  3.0415719e-001
  5.3710020e-001  9.0418816e-001  1.0025461e+000  1.0215386e+000  3.4397380e-001  8.2093576e-001  1.1695838e-001  8.8943220e-001  3.1792039e-001  8.0025910e-001  1.4707946e+000  1.8660424e+000  6.2154970e-001  6.4591953e-001  5.0369463e-001  5.2751500e-001  1.0039461e+000  1.3627427e+000  1.6064873e+000  1.5414403e+000  1.0457992e+000  9.3661857e-001  2.2553003e+000  3.4269439e-001  5.7954725e-001 -9.8635282e-002  2.8573606e-001  1.7153730e-001  2.9831183e-001 -1.5369533e-001 -1.6263552e-001  1.0254095e+000  2.2100232e-001  2.0191744e-001  3.0438657e-001 -6.6227920e-001  1.3980447e-001  3.9170489e-001  5.1917946e-001  8.1488624e-001 -6.1064190e-001  8.4285477e-001  7.5687565e-001  2.3605144e+000  5.0004912e-001  1.0559973e+000  9.4944687e-001  5.4284239e-001  1.6929867e+000  8.5007395e-001  4.5037576e-002 -9.5639258e-002  2.8547072e-001  1.3513139e-001  1.6406720e-001  2.5395956e-001  7.0355973e-001  1.9919148e-001  6.6345265e-001  3.2243216e-001  5.8078130e-001  3.5915648e-001  1.4034511e+000  7.2950280e-001  5.0220771e-001  1.9994833e+000
 -5.5928364e-001  5.5941809e-001 -2.8855042e-001  4.4585425e-001  6.3751433e-001  2.8890541e-001  1.3850428e-001 -6.6954594e-001 -3.9729597e-001 -6.4678714e-001 -3.9945264e-001 -6.0894017e-001 -3.6128406e-001 -1.2494464e-001  2.8542616e-001 -3.1354774e-001 -7.6725442e-001 -1.5897128e+000  5.0014684e-001 -1.9164103e-001  1.9901747e-002  6.0235389e-001 -2.4377331e-001  1.4994057e-001 -1.8120315e-001  6.5871372e-001  5.1957074e-001 -4.3988514e-001 -1.5740933e-001 -4.6894458e-001 -3.0855534e-001 -8.9185251e-002  7.4200444e-001  5.8473098e-001  2.9191205e-001  3.2865226e-001  5.3955585e-003  2.1268734e-001 -6.5464318e-002  4.8281473e-001  3.6316685e-001  1.7605769e-002  5.6698474e-001 -1.0089334e+000  4.2372019e-001  6.5686164e-001 -2.5566074e-002  3.4055943e-001 -4.8055675e-001  2.4468637e-003 -4.6051819e-001 -3.6246266e-001 -5.0745569e-001 -3.6000282e-001 -8.6898753e-002 -6.1128900e-001 -4.1090267e-001 -5.0174374e-001 -4.1649288e-001 -3.6862110e-001 -8.0915266e-001 -2.0452493e-001  7.7612386e-001 -7.0793347e-002  1.8164778e-001  1.2989666e+000
  5.0762644e-001  1.2852610e-001  1.2684576e-001  2.5363259e-001  1.7446058e-002  2.0180035e-001  6.7812549e-002 -4.0238684e-001  3.1464417e-001 -6.5354175e-001  4.6791517e-001  7.5152739e-001  1.7540633e-002  2.8701483e-001  3.8586178e-001  2.4547978e-001 -6.3273896e-001  4.7796638e-001  9.9977613e-001  6.5454014e-001  3.0354359e-001  4.3369383e-002  4.9580160e-001 -1.0550822e-001  5.0639403e-001  1.5386580e-001  8.1701516e-001  1.5049207e-001  1.7439662e-001  2.4983781e-001  2.9909141e-002 -8.6888237e-002 -2.5990737e-001  4.2001648e-001  8.6657112e-002  6.2984924e-002 -2.4689725e-001  7.3519851e-001  1.3534824e-001  5.4285157e-001 -4.0027805e-001  2.3392635e-001  4.2970569e-001  1.5293755e-001  5.9489531e-001  5.7722274e-001  6.0136283e-001  7.8554265e-001  7.0765063e-002  4.2410830e-002  5.9775113e-001  7.9384606e-001  3.5065393e-001 -4.5765221e-001 -1.3040300e-001  4.5283889e-001 -3.0802546e-001 -1.7617810e-001 -5.3188408e-001 -2.4533741e-001  1.5213434e+000 -5.6405664e-002  1.6134730e+000 -5.2820658e-002 -2.6164392e-001  5.4277894e-001
  3.2493087e-001  4.1014604e-001 -1.1267533e+000  6.3755364e-001  8.4568930e-002  6.9141408e-001  9.7424334e-001 -3.6977296e-001 -1.8657048e-001 -3.6574916e-002  5.6505264e-001  1.1447755e+000 -1.4235435e-002  5.3770191e-001  2.8595055e-001  6.9707877e-003 -1.5145984e-001  2.0778205e-001  9.3726634e-001  1.6903661e-001  7.1912092e-001  1.1746074e-001  9.2512878e-002  3.5688773e-001  3.1574591e-001 -5.8014292e-002  6.1306740e-001  1.2621251e+000  1.2886331e+000 -2.6326627e-002  5.6440752e-001  4.3984999e-001 -2.8617352e-001  9.7522633e-001  8.3933494e-001  4.2918866e-001  1.5619706e-001  1.3396168e+000  1.3226865e+000  8.7219512e-001 -3.7640545e-001  2.7616410e-001 -2.8325386e-001  2.5809790e-001  6.2936490e-001  8.1520214e-001  7.9780204e-001  1.0516059e+000  1.1743065e-002  4.4420382e-001 -2.9427564e-001 -3.6982449e-001  4.2729408e-001 -3.7407840e-001 -1.7766976e-001  1.4786967e-001 -5.2983354e-001 -2.5110233e-001 -2.9147450e-001 -6.1144875e-003 -8.9739269e-001 -8.2932477e-001 -2.5937898e-001  4.2843877e-001 -3.5680641e-002  3.2110814e-001
  1.6107030e+000  8.8916678e-001  4.0707193e-001  3.8553095e-001  3.4411924e-001  4.8792576e-001  6.2367735e-001 -1.5146718e-001  3.6270006e-001  9.6730257e-001  8.5133991e-001  1.3412603e+000  9.5174927e-002  3.2898763e-001  9.3606652e-001  7.5161507e-001  3.4541662e-001  7.6417955e-001  6.4238163e-001  7.4881381e-001  2.0745099e-002 -5.9555527e-002  8.2225801e-001 -7.1856392e-001  5.6148512e-001 -4.2544289e-001 -1.5874987e-001  2.2805759e-001  6.5053325e-001  4.0197236e-001  5.1706107e-001  8.0910928e-001 -1.0429987e-001 -4.8089555e-001  2.7817838e-001  2.2928459e-001 -3.5675406e-001  6.9914370e-001 -1.1790191e-001 -1.2852618e-001 -6.3045715e-002  6.9415057e-001 -1.8635850e-001  2.2107538e-001  2.8090560e-001  9.3291719e-001  1.0762967e+000  1.4596258e+000  1.0396956e+000  9.4928405e-001 -1.0536117e-001  9.1599478e-003 -6.2182414e-002 -9.3483127e-002  6.8280180e-002  8.1781366e-001  2.8729529e-001  2.5969613e-001 -4.1393299e-001 -1.6743189e-001 -8.0934066e-001 -1.7674892e-001 -4.8042875e-002 -4.3335460e-001  9.3821810e-002  1.3284765e+000
 -7.1972857e-003  6.9356094e-002 -7.6280447e-001  8.3133927e-002  2.2233112e-001 -5.2370355e-001  7.4321529e-001 -6.1539053e-001 -1.3233901e-002  4.6068890e-003 -3.7916674e-001 -2.4072045e-001  2.2669117e-001 -4.2763024e-001 -2.0671281e-001  6.4548672e-002 -3.6013399e-001 -2.8080340e-001 -3.1184460e-001 -2.4599269e-001 -3.7547436e-001 -2.2874856e-001  8.2321884e-001  1.2598248e-001  2.2502198e-001 -2.3319329e-001 -2.2484784e-001 -2.4338917e-001 -1.3201422e-001  2.5480819e-001 -2.6876497e-001  7.2247701e-002  4.2495308e-002  4.9882349e-001  2.0731486e-001  6.5908653e-003  2.8515252e-001 -2.0491131e-001 -6.9407074e-001 -6.0471145e-001 -3.1701200e-001  3.0901456e-001 -3.1354342e-001  8.4687299e-002  1.5223208e-001 -5.1580477e-002  1.4548032e-001 -3.6919523e-001 -3.4503446e-001  5.8222814e-001 -3.7031837e-001  6.0947521e-002 -3.4303532e-001 -5.4237434e-001 -7.0496196e-001  9.0047021e-001  2.2197397e-001 -2.3229212e-001  2.6881058e-001 -8.5712908e-002 -1.8392878e+000 -1.0156112e-001 -4.4593632e-002  1.2485662e+000  2.8400331e-001  7.3867397e-002
  3.4812931e-001  5.3853096e-002 -6.6180668e-001  4.7212908e-001  1.3286041e-001 -6.8122705e-001  6.4825052e-002 -2.2047087e-001  3.5885125e-001 -1.9078992e-001 -3.5556574e-001 -1.0673209e+000  2.2795369e-002 -2.6953456e-001 -6.2390466e-001 -6.8869387e-001  4.5614735e-002  4.0802085e-002 -4.8744309e-001  2.3056412e-001  9.6643519e-002  4.1593394e-002  1.3291376e-001  3.1555901e-002 -2.6530874e-001 -1.7082485e-001  5.0451178e-001  9.1551251e-001  8.9306630e-001  1.5330897e-001  3.1501317e-001 -1.5668753e-002  7.4682524e-002 -3.6422097e-001 -5.1217006e-002 -4.7643700e-001 -1.5728954e-001  5.4684866e-001  1.1992805e+000  4.8772560e-001  2.9072787e-001  2.6821229e-002 -1.5391697e-001  9.6241689e-002  5.9692485e-002 -7.3120537e-002  3.1168601e-001  4.1017485e-002 -3.3214311e-001  3.1140711e-002 -5.4911002e-001  1.9901407e-001 -5.7417291e-001 -1.7564117e-001 -5.5241944e-001  6.2055207e-002  6.2752191e-001  4.2954532e-001  5.8963481e-001 -4.2274956e-001 -3.7184271e-001  3.3586939e-002 -3.8704574e-001 -1.0753665e-001 -1.6892919e-001 -1.1937762e-002
  5.7089439e-001  9.1630889e-001 -8.7027452e-001  4.7026970e-001 -1.4099974e-001  1.4927205e+000  5.7287516e-002  1.0638725e-001 -3.6175416e-001  2.2459594e-001  5.7780283e-001 -4.4393547e-001  3.3201405e-001  6.5724021e-001  6.4712567e-001  1.6967488e-001 -5.5459980e-001  5.0061218e-002  6.1015471e-002  1.2330455e-001  6.0307981e-001 -5.1071487e-001  3.1787864e-001 -4.4820545e-001 -1.1420470e-001  8.6989407e-002 -3.3091482e-001 -6.9283148e-001  3.3921415e-002  4.4988650e-001  2.8034760e-001  5.1327380e-003  1.1179811e+000  5.3586322e-001  5.0043075e-001  2.9761272e-001  4.6157974e-001  3.4163710e-001 -5.5603650e-001 -1.1881657e-001 -4.7875990e-001 -1.5427426e-001 -8.8825113e-001  3.6524966e-001  1.3747111e-001  5.3516589e-001 -1.9116294e-001  3.5915761e-001  1.0102035e+000 -2.6144195e-001  5.3437945e-001  6.5507359e-001  2.7191972e-001  1.8026716e-001 -2.1787512e-001  5.6164574e-001  1.7351711e-001 -1.2415482e-001  4.1050210e-001 -3.3105382e-001  6.3946814e-001 -6.2972071e-001 -2.0389608e-001  7.5621607e-001  4.1960062e-001  2.2996895e-001
  5.7529737e-001  5.0745507e-001 -1.9828732e-001  1.2198960e-001  6.5126846e-001  8.7980827e-001  2.3070455e-001  1.4260984e-001  2.4031734e-001  3.5787932e-001  4.4958427e-001  3.0502916e-001  4.1548944e-002  1.2572916e-001  7.8666657e-001  6.9878618e-001 -1.7781946e-001  4.7861405e-001  6.3154280e-001 -7.9491312e-002  3.0899510e-001  1.0246370e-001  2.7858014e-002 -3.2945032e-001 -5.5035948e-003 -1.3241692e-001  7.1012610e-001  5.6559951e-001  6.7585572e-001  5.8060578e-001 -2.8451848e-001 -3.5215288e-002  1.5978467e-001  6.5707925e-001 -7.9673822e-002 -3.1586588e-002  3.9052130e-001  3.9195598e-001  5.2168031e-001  1.2115359e+000 -5.1022341e-001  2.0156234e-001 -8.2727868e-002  3.4191529e-001 -4.7196218e-002  5.7797236e-001 -8.3273225e-002  9.1689467e-001  5.9428243e-001  6.1135999e-001  5.0795017e-001  9.4940872e-001  7.3808484e-001  4.5436077e-001  5.1577880e-001  4.4616594e-001  1.0860136e-001  9.6413592e-002  1.7762141e-001  6.8417293e-001  1.5409833e+000  4.2491427e-001 -3.6331624e-001  1.0223388e-001  2.9838845e-001 -7.8638165e-002
  7.4308922e-001 -8.8257579e-001 -7.8243002e-001  4.2072658e-001  3.9971733e-001  7.8922420e-001  5.4612630e-001 -3.3160076e-001 -1.1670889e-001 -2.2486421e-001  2.1705811e-001 -5.5064235e-001  5.2949527e-002  3.1186105e-001  8.7272892e-002  7.0692153e-003  6.7769642e-002  3.1360812e-001  5.2499989e-001  3.8237628e-001  8.0948418e-001 -5.2963709e-001 -1.0033546e-001  1.0864923e-001  2.7285462e-001  2.5170870e-002  9.1001875e-001  5.1817020e-001  7.1398001e-001 -2.9339618e-002  2.8980859e-001 -1.3476837e-001  6.5611520e-003  5.5573107e-001  2.8980724e-001  4.9179219e-001  3.2844790e-001  9.5807510e-001  3.9607595e-001  7.2675045e-001 -2.5505587e-001  4.5340451e-001 -3.7019596e-001  3.8589733e-001 -3.5619585e-001 -5.8279867e-002  5.4350214e-001  3.2617079e-001  8.1518980e-001  4.1320781e-001  4.3699200e-001  5.5299593e-001  6.0718396e-002  5.3099978e-001  2.3770648e-001  2.0688326e-001  7.2331972e-002  9.1519605e-002  3.6249198e-001  6.6902678e-001  1.0694486e-001  3.2153173e-001 -1.0611136e+000  2.2388283e-001  6.3712579e-001  5.5666193e-001
  1.3668054e+000 -2.0390012e-001  3.7917393e-001 -4.8292669e-001  5.2518367e-001  2.2996752e-001  6.1604893e-001  4.3949210e-001  4.9415790e-001 -3.1736899e-002  4.0807876e-001 -2.8490080e-001  6.1581029e-001 -2.8771341e-001  8.1001105e-002 -4.9783302e-001 -6.1251274e-001 -2.9657947e-001  2.5356190e-001  6.2997856e-001  1.3910875e+000 -1.0560804e-001 -5.5197307e-001  7.0787586e-001 -7.4441978e-002 -1.0215248e-001  1.7574346e+000  9.8709806e-001  1.3772458e+000  3.6615873e-001 -6.2778383e-001 -1.0437180e-001 -1.2610179e-001 -2.2589065e-001 -4.0548439e-001 -8.1001958e-001  2.5530843e-001  1.0509135e+000  1.3403965e+000  1.2150960e+000  6.1484158e-002  7.6826861e-002 -4.7560294e-001  1.3366660e-001 -1.3472882e-001  1.5213235e-001  4.0782061e-001 -4.4255760e-001  4.3744249e-001  5.1931308e-001  6.0399076e-001  8.3459601e-001 -4.9633469e-002  4.3733313e-001 -5.5160650e-001  4.4804556e-001  5.5114196e-001  2.4098330e-001  4.8281499e-001  6.2202028e-001  5.8474347e-002  2.6929011e-001 -1.3934432e-001 -6.1667814e-001 -4.3646147e-001 -6.7555205e-001
 -1.1162913e+000 -4.8025247e-001  6.1652152e-001 -3.8469147e-001 -2.9841578e-001  1.4863136e-001  6.1983025e-001  9.2456588e-001  1.6570485e-002  9.9874299e-002  2.1210740e-001 -2.5847752e-002  2.1947225e-001  3.7170373e-001  5.2728900e-001  4.4996179e-001  3.5423206e-001 -5.1625366e-002  2.1235146e-001  7.4748503e-001  2.4404709e-001  4.6520518e-001 -3.2634185e-001 -5.3446455e-001 -4.0654151e-001  3.4649605e-001  8.1598293e-001  1.1314120e+000  1.4077834e+000  9.7603252e-001  3.9712657e-001  2.0516763e-001  1.1415985e+000  1.1900376e-001 -4.1284136e-001 -1.2874388e-001  1.3043744e+000  1.1119182e+000  1.4833006e+000  1.5552777e-001  2.7597902e-001  2.4720518e-001  6.9159415e-001  4.9137101e-001 -3.7340480e-001  6.8431420e-001  2.2957992e-001 -3.3447479e-001 -2.5375742e-001  5.2481930e-001  9.1975189e-001  7.7731830e-001 -2.0341881e-001  4.2787274e-001 -8.2862200e-002  4.0758968e-001  6.1340032e-002  2.9241918e-001  5.9066129e-001  9.5696232e-001  6.2495455e-001 -1.1614771e-001  1.5517404e-001 -1.3438225e+000 -5.3725399e-001  1.7028901e-002
  6.9483435e-001 -2.0702522e-001  6.4354082e-001  1.1513276e-001  4.7575865e-001 -1.2040065e+000  1.0851701e+000  1.2186058e+000  3.3215654e-001  3.4013706e-002 -2.7408886e-001 -4.2153148e-001 -1.6592720e-001 -3.3071732e-001  5.0032915e-001  2.0430501e-001  4.2333615e-001  2.1589465e-001 -4.5128387e-001  4.7769526e-001 -3.2282920e-001  8.0191468e-001  6.1444072e-001  2.4185944e-001  7.1608522e-002  1.3162211e-001  1.1433428e+000  2.2029133e+000  1.8966109e+000  1.4539216e+000  5.6517282e-002  1.3202563e-001  4.2572644e-001  5.2194287e-001 -8.7081575e-003 -2.9240232e-001  1.5443793e+000  8.2421882e-001  2.1647666e+000  6.2778274e-001  5.8244692e-001  5.8635995e-001  1.6305649e+000  1.0233767e+000  1.0533045e-001  4.8112261e-001  9.4703668e-001  2.2375653e-001 -4.7309398e-001  8.0699481e-001  7.0302716e-001  1.0707233e+000  6.2619146e-001  2.4803731e-001 -4.4082500e-001  1.8217858e-001  5.1023198e-001  7.5691378e-001  1.0531557e+000  1.5064744e+000  6.3865881e-001  6.4238216e-001  1.1876777e+000 -2.1744600e-001  1.3041089e-001 -1.4476459e+000
  6.6447000e-001 -2.0514396e-002 -3.0724191e-001 -8.3672381e-002  8.3357100e-001  1.5476918e-001  1.6539241e+000  1.0521947e+000 -3.0383187e-001 -7.4713853e-002 -6.8541385e-001  7.8355541e-001  6.5302770e-002  4.2436639e-002 -2.4165886e-001 -2.4964631e-001  2.7728498e-001  2.8774725e-001 -5.9777333e-001  7.6759173e-001 -1.7289876e-001  1.0818108e+000  2.2547937e-001 -1.8769078e-001  2.1723937e-001  9.0970576e-001  7.4899849e-001  2.1427109e+000  1.5517424e+000  1.9151616e-002  2.7615339e-001  1.2292571e-001  3.2366763e-001  3.4879794e-001  3.9457232e-001  2.9787386e-001  6.2010728e-001  1.3142762e+000  1.6910611e+000  7.3921909e-001  1.2156784e+000  2.6074636e-001  6.1951309e-001  6.6988421e-001  3.4695919e-001  2.0707708e-001  1.1876741e+000  2.4306575e-001  4.8846324e-002  6.6793379e-001  5.0786895e-001  2.4247779e-001  4.8217322e-001  5.3839104e-001 -2.5214514e-001  3.6235982e-001  3.7393012e-001  5.5777326e-001  1.4780900e+000  1.3140923e+000  1.5156549e-001  7.2334637e-001  6.0483229e-001 -9.1536310e-001  3.7017463e-001 -1.0232084e+000
  5.4154580e-001 -8.8939425e-001  2.8259343e-001 -8.3857635e-001  9.4435194e-001 -1.9991702e+000  1.0867383e+000  6.7770070e-001  5.9331424e-001 -1.6747092e-001 -5.7624503e-001 -5.1664851e-003 -3.2209182e-001 -2.3913095e-001 -5.0769195e-001 -8.4192140e-001 -4.0506818e-001 -5.5065207e-001 -1.7065963e-001  4.2749175e-001 -2.3007675e-002  2.0838329e-002  6.5554691e-001  1.4263298e+000  4.2166836e-001 -1.4414047e-001  3.6430342e-001  1.9677845e+000  1.3315343e+000 -3.4799529e-001 -3.8724824e-001 -4.0331861e-003 -1.8458014e-001 -5.5937223e-001  1.8543570e-001 -3.2431024e-001 -6.2021452e-001  6.9527283e-001  1.4668670e+000  1.0577572e+000  5.9625731e-002  3.4625703e-001  8.2903922e-001  8.6820807e-001  6.4751236e-002 -4.4453183e-001  8.5454965e-001  4.0271063e-001 -5.9548759e-002  6.8488699e-001 -1.9014491e-001 -4.8054750e-001  4.6295258e-001 -8.3123535e-002 -2.5740550e-001 -4.7007677e-001  7.2135884e-002  8.3530672e-001  6.9729854e-001  6.0935451e-001 -4.7675098e-001  1.0101075e+000 -1.2942212e+000  6.2309889e-001 -9.5819877e-001 -7.9137163e-001
 -6.5290525e-001  1.7007338e-001  5.0843271e-001 -1.0779837e+000 -2.0678268e-001 -5.5432881e-001  5.9265210e-001 -7.4843419e-002 -2.7678727e-001 -2.8939447e-001 -8.2394904e-001 -8.8094828e-002  2.4364596e-001 -9.2969528e-002 -9.9914798e-002 -1.2962388e-001 -2.9964353e-001 -1.3577456e-002 -3.2568664e-001 -2.3629992e-001  9.8729702e-003  6.3713299e-002 -3.8525303e-001  4.2525340e-002 -6.2941633e-001  4.0294831e-001 -3.0697813e-001 -5.9772478e-001 -1.5944473e-001 -4.4650222e-001 -6.7780541e-001 -1.1490988e-001 -1.0922757e+000 -9.0735731e-001 -2.6034696e-001 -7.0647550e-001 -9.3404536e-001 -6.6022677e-001 -4.4704875e-001 -6.8216943e-001  2.7296536e-001 -9.9788160e-001 -1.1360244e+000 -1.4259827e+000 -4.4500627e-001  8.2965295e-002 -9.6249001e-002 -9.0093648e-002  5.0449496e-001 -2.4529604e-002 -1.6341007e-001 -1.5866775e-001  4.9505042e-001  1.0289029e+000  1.0602449e+000  1.4513244e-001 -2.2945034e-001  1.0906962e+000  2.5347801e-001  6.7672249e-001  9.6668786e-002  8.2380368e-001 -1.3691831e+000 -1.6131177e+000  1.1038874e+000 -1.0235614e+000
 -7.8959542e-001 -1.7050224e+000  5.3625621e-001  9.0629650e-002 -6.1193910e-001  1.9592751e+000 -5.9543705e-001 -3.7932262e-001  1.3340700e-001  3.4911254e-001  6.8328425e-001  1.4196237e-001  1.3071248e-001  3.0660573e-001  7.8655726e-001  1.0286553e+000  8.8836744e-001 -4.5335713e-001 -4.5057779e-001  2.9092702e-001 -1.5066432e+000 -4.5601241e-001 -1.1586903e-001  4.3141971e-001  6.6896642e-001  6.6316986e-001 -1.1627215e+000 -1.6572153e+000 -1.9640196e+000 -2.4284460e-001 -9.4392188e-001 -7.4686095e-001  1.0597783e-001  2.7670622e-001 -8.1061145e-001 -8.0989838e-001  2.2083044e-001 -2.0655297e+000 -2.4398899e+000 -1.5940172e+000  4.4734131e-001  4.7931922e-001  3.9560114e-001 -4.7864978e-001 -3.8126030e-001 -9.4558191e-001  4.6818970e-001 -3.2015510e-001 -1.7452739e-001 -7.1697543e-002  3.8526276e-001  8.0872411e-001  1.1053232e-001  1.7883348e+000  7.0392152e-001 -2.3174247e-001  6.8732439e-003  7.0105489e-001 -7.7299876e-001  2.2832317e-001  1.3316430e+000 -9.5979617e-002  9.6818042e-001 -3.0960687e+000 -8.9363816e-001 -1.4891489e+000
  1.0451696e+000  6.1320162e-001 -1.3209457e+000  5.6271046e-001  5.8919600e-001  2.8163756e-002 -3.9531020e-001  1.5733203e-001  2.4980308e-001 -2.5786078e-001 -5.4092732e-001 -6.3429345e-001  2.9624878e-001 -3.2412409e-001  5.6396854e-001 -2.9532119e-001  2.2949843e-001  7.8961023e-001  3.4774173e-001  1.2817374e+000 -1.5279581e+000 -6.5410129e-001  1.4949993e+000  1.0693967e+000  1.0655298e+000 -8.7177229e-001  5.1761160e-001  5.6502853e-001 -3.3719491e-001  4.2827285e-001 -2.6399571e-001 -1.8731153e-001  4.9855401e-001  4.2168262e-001 -3.4803044e-001  2.4776991e-003  7.5523621e-001 -7.0107129e-002  4.2781085e-002  4.1528046e-001 -8.6057106e-001  1.2859568e+000  8.1189139e-001  1.5053538e+000 -3.7230943e-001 -1.6913718e+000  9.7553384e-001  1.9007874e-001  3.4074289e-001  2.9565155e-001  1.7879404e-001  1.6792955e+000 -2.6037563e-001  7.2925185e-001 -3.8493653e-001  1.4981991e-001  6.0336068e-001  3.9844147e-001  3.5594057e-001 -1.4607241e-001 -1.0006410e+000  1.0098765e+000  6.3418042e-003  3.7758978e-001  3.6880221e-001  1.3916717e+000
  1.0358413e+000  5.1519141e-001  1.7155387e+000  1.3960285e+000  1.0120921e+000  1.3153800e+000  1.1774479e+000  3.8038678e-001  1.1157827e-001  5.0123423e-001  1.2509461e+000  1.3195240e-001  6.9155976e-001  6.8148610e-001  9.3774340e-001  7.3584707e-001  6.2369436e-001  7.4969111e-001  7.1990329e-002  5.6555001e-001  1.3702993e-001  6.5651627e-001 -5.7641644e-001 -3.4010366e-001 -7.6287187e-002  1.2279887e+000  1.2102343e+000  1.2285088e+000  1.1431766e+000  6.3407113e-001  1.7435309e+000  1.1492270e+000  7.2468684e-001  1.9060609e+000  9.8801008e-001  1.9447741e+000  1.2938413e+000  1.3680523e+000  1.2310236e+000  1.3719923e+000  7.4838044e-001  1.3687782e-001  9.9274020e-001  2.3532313e-001  3.3839274e-002  3.4368411e-001  9.0314788e-001 -6.4785312e-001  9.5603313e-001  8.2646434e-001  1.1650438e+000  1.9961567e+000  2.1663627e-001  4.7411209e-001  8.0021772e-001  9.3191547e-001  4.8700196e-001 -3.0715318e-001  3.9289110e-001  2.4032808e-001  2.2921728e+000  3.5716868e-001  9.7337502e-001  1.7469786e+000  3.6989249e-001  9.3236639e-001
  1.0126366e+000 -1.4059271e-001  1.3656651e+000  1.2943194e+000  8.5246627e-002  8.2125625e-001 -4.9817084e-001 -1.2854187e-001  5.3246290e-001  2.5829082e-001  8.8334576e-001  3.6759790e-001  2.9132631e-001  7.0887487e-001 -2.4478520e-001  3.5116813e-001  8.7017169e-001  1.8979548e-001  5.3220417e-001  6.4862229e-001  6.4194118e-001 -1.8787532e-001 -1.8132101e-001  5.8980688e-001  1.5967188e-001  1.2833714e-001  1.1643757e-001 -6.2946207e-001 -2.3601999e-001 -1.1040695e+000 -4.8855941e-002  7.0572704e-002  1.1195135e-001 -2.4303525e-001  1.2009773e-001 -5.7003647e-002 -7.2716710e-001  1.6913853e-001 -4.8384633e-002 -1.5951331e-001 -1.6752602e-001 -7.9790829e-002  6.6432350e-001  5.8721995e-001  4.9445954e-001  4.0103030e-001  7.0793232e-001  7.6646626e-001 -5.9540691e-001 -3.4601675e-001 -5.7987007e-002 -3.8379312e-001 -3.4046694e-002 -4.9918934e-001 -1.0658273e-001  2.5612289e-002 -4.7260532e-001 -3.0571055e-001 -4.5453232e-001 -4.4172228e-001  1.1452997e+000 -4.5393262e-001  1.3042254e+000 -1.2175316e-002 -9.3051708e-001 -1.3676981e-001
 -5.4871746e-001  3.7476697e-001  7.5607203e-001  1.4208560e+000 -1.1474021e+000  1.1638479e+000 -1.1284428e+000 -3.3288830e-001  6.5557388e-001  7.0876260e-001  5.8054179e-001  6.8465015e-001  6.3069417e-001  3.1451367e-001  5.2349778e-001  4.7305714e-001  6.9864464e-002 -1.1383385e-001  1.5036167e-001  1.1696391e-001  1.5519885e-002  1.0146372e+000  3.6660214e-002  5.4625711e-001 -1.8661416e-001  1.5204303e+000 -2.4919776e-001 -4.2138361e-001 -8.6297675e-002  1.1371171e-001  9.2809904e-001  6.9141401e-001  7.2392889e-001  5.5362929e-001  4.6320467e-001  1.0762254e+000 -1.6435410e-001 -2.1755486e-001 -4.7623068e-002  2.1670387e-001  8.1820334e-001 -1.6080435e-001  6.2145192e-001  4.0277901e-001  2.3241333e-002  2.5377466e-001 -1.9325815e-001  2.6009521e-001  1.5195032e-001 -1.0862637e-001 -4.8006487e-002 -1.0988363e+000 -2.5968837e-002 -5.0749335e-001  6.7504296e-001 -7.9166064e-002 -1.7688148e-001 -8.7079402e-001 -5.9006840e-001 -4.5573607e-001  6.9533826e-001 -4.6628338e-001 -2.3835726e-001  9.5875367e-001  5.0942564e-001  5.3735003e-002
  1.2827823e-001 -2.8063160e-001 -1.0866074e+000  9.5971999e-001 -3.6516834e-001  3.5085322e-001  1.5539379e-001 -9.1973052e-002  2.6264485e-001  1.5813512e-001  3.1304202e-001  1.8282964e-001 -9.7797824e-002  3.8086891e-001  6.1533701e-001  7.1100044e-001  5.1815377e-001 -4.9447625e-002 -5.8241082e-002 -3.2155794e-001  2.6289247e-001 -9.9657889e-002  1.5984599e+000 -3.9466891e-001  1.4723616e-001  4.3408781e-001  1.1196024e-002 -1.2579161e-001  1.7370327e-001  1.0755589e-001  1.1066661e+000  1.9881048e-001  8.3094009e-001  1.6021816e+000 -1.1880674e-001  9.4194947e-001  4.9690873e-001 -1.2786663e-001 -4.4486212e-001 -3.6712772e-001  4.4284266e-001  5.4655983e-001  1.3135411e-001  9.6236666e-001  2.8917361e-001 -7.1016220e-001  7.0622485e-001  4.0974607e-001  6.7563143e-001  6.6923275e-001  3.2661291e-001 -3.3405736e-001 -2.3322663e-001  1.0375274e-001  2.6083040e-001  2.7878065e-001  1.8428568e-001 -1.8886726e-001  7.5326069e-002 -3.8692752e-001 -1.0614968e+000 -6.2575388e-001  2.0022650e-001 -5.8496650e-002  4.0205149e-002  1.0269079e+000
 -3.9616313e-001  3.6043408e-001  1.2966605e-001  5.9267345e-001 -8.9031023e-002  1.7827014e-001 -1.5530580e-001  3.2962068e-002  4.8744509e-001 -5.3633303e-002 -6.8682860e-001 -3.0136091e-001  2.8446453e-001 -2.2974684e-001 -2.4954875e-001 -1.0849798e-001  2.6828121e-001 -6.9813694e-001 -1.2593936e-002 -2.1134639e-001  1.9941685e-001 -1.6082280e-001  2.7225545e-001  1.2582909e-001 -1.3635154e-001  1.0074150e-001  1.8171905e-001 -5.9600320e-002 -5.2894085e-001 -1.8431325e-001  5.0324263e-002 -2.5375117e-001 -4.5350497e-001 -7.6526025e-001  8.5652147e-002  1.5732786e-001 -1.6220884e-001 -7.4731075e-001 -1.0844309e-001 -2.6783936e-001  1.6611870e-001  1.8178341e-002 -3.0399868e-001  1.5978403e-001 -2.6051997e-001  5.3125701e-001  3.1464329e-001 -3.6242387e-001 -9.5617583e-002  2.3985797e-001 -5.9135007e-001 -7.9500488e-001  1.5561101e-001 -1.5094639e-001 -4.2053668e-001 -4.2645310e-001  1.2382413e-001 -3.8151278e-001 -2.9818026e-002 -2.9801525e-001 -1.9556078e-001 -1.6195671e-001 -4.7840841e-001  3.9162451e-001 -2.7650425e-001  4.5155505e-001
  1.6352510e-002  1.0058964e-001  1.1115157e+000  6.4364928e-001  3.0179209e-001 -3.7958716e-001  2.5768484e-001  1.2600314e-001  2.7177274e-001  2.1070588e-001 -8.0665424e-001 -3.6803977e-001  3.2332206e-001 -3.8159874e-001 -3.9264461e-001 -2.6600687e-001  2.2051089e-001 -1.7185577e-001  4.4646173e-002 -1.2680631e-001  5.2235523e-001 -2.0980607e-001  1.1382092e-001  2.7010460e-001 -4.2940267e-001  2.5903416e-001  6.8806119e-001  6.4980475e-001  6.3863678e-001 -9.5826740e-002  8.6052724e-002  1.6230685e-001 -4.4818775e-001 -8.0062221e-001 -9.7042296e-003 -2.9727754e-001 -3.9147541e-001  7.7672177e-001  8.5880603e-001  1.1999033e+000 -1.2871086e-001 -3.4154994e-001  5.8220092e-001  1.9016141e-002 -1.9362413e-001 -1.2421741e-001 -1.3626153e-001 -4.1049092e-001 -2.6985962e-001  4.9331378e-001 -3.0154297e-001 -1.0909375e+000 -6.0152457e-001 -1.7765205e-001 -3.8687046e-001 -8.4638898e-001 -1.0361525e-001  5.3704100e-001  1.6634517e-001  3.9864483e-001 -2.1257839e+000  8.5876869e-001  3.3418551e-001  1.7421650e-001  2.1581865e-001 -6.1912635e-001
  8.4434394e-001  5.8871899e-001  4.3969745e-001 -4.0643910e-001  6.4804988e-001 -1.0205271e-002  4.0673595e-001  3.2465013e-001  1.6698600e-001  5.5860995e-001 -2.3039129e-001  3.3645434e-001  2.2777210e-001  9.2811654e-003  5.1663231e-002 -7.3024115e-001 -4.2137368e-001 -9.6900000e-002  3.6116839e-001 -4.5647195e-001  8.9997214e-001 -6.0362089e-001 -1.5022245e+000 -7.1403376e-001 -5.2820530e-001 -1.7105186e-001 -1.4918540e-001 -4.7061994e-001  2.9274860e-001 -1.1675450e+000  2.0608077e-001 -3.6432001e-001 -7.5016516e-001  9.9616222e-002 -3.1306514e-001  6.5272288e-001 -5.6781529e-001  6.8518737e-001  5.0773156e-001  4.9612331e-001 -1.1884583e-003 -4.6386483e-001 -1.4889001e+000 -1.6616269e-001 -5.2938114e-001  3.1423151e-001  1.0044695e-001  4.6598166e-001  5.0239967e-001  1.3176835e-001 -1.2653756e+000 -1.1481866e+000 -1.6709123e-001 -2.4653860e-001 -3.6940208e-002  2.0023637e-001  5.5615353e-001 -8.7628330e-002 -3.8204456e-001  6.2961504e-001  6.3261778e-001  1.1591549e+000 -4.8538282e-001  7.7733819e-001  1.1028163e+000  3.2448667e-001
 -3.3226265e-001 -2.6936977e-001  2.8129474e-001 -9.6434845e-001  5.3814963e-001  1.2589588e+000  5.9588820e-001  1.0903502e+000  7.4106672e-002  3.8579250e-001  6.5224125e-001  9.7067368e-001 -1.2562163e-001  8.3707469e-001  8.5588406e-001  1.2161834e+000  7.4818573e-002  3.9897055e-001  7.2083060e-002 -9.6454888e-002 -3.3483609e-001 -3.7544614e-002  8.6104405e-002 -1.9670199e-001 -2.4360609e-001 -5.5979653e-001 -3.5542729e-001 -5.8625147e-002  1.2267274e-001  1.0039527e+000 -4.5088663e-001 -4.9010882e-002  1.8503134e+000  8.3188072e-001  6.6157432e-002 -3.0098709e-001  6.6568146e-001 -3.8983947e-001 -2.5277515e-001 -3.6296953e-001 -2.1014841e-001  2.8531602e-003 -2.2367633e-001 -1.1134998e+000  3.4106937e-001  8.2244367e-001 -6.5861541e-001  1.2855825e+000 -3.3148767e-001  1.7324604e-001  1.0205347e+000  1.3125533e+000  2.0966768e+000 -2.7357153e-002  1.8158912e+000  8.1991938e-001  2.8436252e-001  2.3238101e-001  4.3199228e-001  1.1090528e+000  3.9509730e+000  2.9446188e-001  1.3115987e+000 -2.8958005e-001 -3.9048117e-001 -1.7756502e-001
  1.3911875e-001 -1.0912733e+000  7.3631537e-001  9.8684257e-001 -2.9154652e-001  3.7155647e-001  2.7092645e-002 -5.7926766e-002 -2.5910047e-001  5.5759469e-001  3.4559784e-001  3.8577732e-001  2.7423019e-001  1.0767930e+000  2.9955430e-001  4.7100151e-001  3.0262196e-001  1.2746065e+000  9.2732799e-001 -9.9727042e-002  4.0419584e-001  7.1384048e-002 -7.7449941e-001  9.7341068e-002  4.8364632e-001  2.3673247e-001 -1.4043595e-001 -4.2796922e-001 -8.4473977e-001 -1.1655054e-001 -3.8869332e-001 -3.5430988e-001  8.7947087e-004  7.5652059e-003  5.0038123e-002 -8.4594569e-002  3.1063962e-001 -1.2280045e+000 -9.5877769e-001 -5.1638268e-001 -3.9225265e-001  1.7627685e-001  1.2052865e+000  6.0675233e-002 -5.7131681e-001  1.5924486e+000  1.0111568e-001  2.9301574e-001  6.4134570e-001  3.0882746e-001  2.7831040e-001  5.4708837e-001  1.1210266e+000  8.7780990e-001  1.6096360e+000  3.8479782e-001  2.9169688e-001 -3.6693828e-001 -5.9839655e-001  4.9148254e-001  1.1408162e+000 -5.8159367e-002  6.1491070e-001 -2.2569526e-001 -2.6722080e-001  5.8752205e-002
  5.3564250e-001 -3.3129538e-001  1.2557860e+000 -2.4793401e-001 -1.1495436e-001 -5.9708574e-001 -9.9669123e-002 -3.0418670e-001  1.9839046e-001  3.3002797e-001  5.9051700e-001 -4.5474987e-001  8.7218482e-001  5.9677640e-001 -3.8421415e-001  8.8116353e-002  2.5607581e-001  1.0873145e+000  8.4844274e-001 -4.6732654e-001  1.2573431e+000 -8.3693783e-002  5.9949958e-001  3.7867963e-001  2.7183277e-001 -3.6282365e-001 -2.5959357e-001 -1.9260980e-001  1.9504300e-001 -3.1819333e-001  1.3905556e-001  1.2609112e-001 -6.6243632e-001  2.4575806e-001  4.2186113e-001  1.4350305e-001 -2.1347789e-001 -1.8600002e-001 -5.2130908e-001  5.4408010e-002 -5.1570260e-001 -5.3921457e-001 -9.3903574e-001  1.1427524e-001 -5.4545886e-001  2.9234119e-001 -2.7080137e-001 -1.3369904e-001  7.8332041e-001 -8.7026451e-001 -1.4380670e-001 -5.1057984e-001  2.9488620e-001  2.7463693e-001 -7.2995656e-001  5.6591218e-001 -1.0324731e-001 -6.1744722e-001 -3.2133027e-001  6.0458601e-001  7.9890027e-001 -2.8475798e-001 -2.6029732e-001  1.7709737e+000 -2.3388228e-001  1.3766466e-002
 -1.5620225e-001 -1.1951845e-001 -2.7215592e-001  1.0097028e+000 -7.9382234e-001  9.6735127e-001 -2.5053877e-001 -1.6598879e-003  3.7661528e-001  1.8467044e-001  1.0489766e+000 -6.8080739e-002  1.3095965e-001  6.7882418e-001  9.3392931e-001  1.0436731e+000  9.9626689e-001  7.0677668e-001  4.9216661e-001  2.4693588e-001  2.1051433e-001 -1.9439226e-001  1.1529977e+000 -4.7392648e-002  8.6344986e-001  2.1817369e-001 -9.0683892e-001 -1.1622210e+000 -2.3902541e-001  1.3665953e+000  8.7652875e-001  1.4624312e+000  3.1278829e-001  5.0198974e-001  1.1783906e+000  5.2426002e-001  1.4162535e+000  1.7508215e-001 -1.1432239e+000 -8.6121675e-001  1.2381969e-001  4.1881101e-001 -1.3055817e+000  3.9769762e-001  5.9168759e-001  8.6695302e-001 -1.8320084e-001  7.1021706e-001  4.3150041e-001  3.9221107e-001  7.0148751e-001  6.5193105e-001  3.3914386e-001  8.0850696e-001  1.0505636e+000  9.9029082e-001  3.0253588e-001 -7.3025344e-002  3.4089644e-001  7.6324840e-001 -4.0783712e-001 -4.8221157e-001 -1.1743673e+000  6.2068966e-001  9.1373187e-001  3.9086064e-003
 -6.0086912e-002  4.2775729e-002  1.0118096e+000 -8.2980362e-001  7.9823319e-004  9.2976146e-002 -3.2539796e-001  1.6335925e-001  3.4108295e-001  5.9245179e-002  8.3945968e-001  2.7398014e-001  1.1513734e+000  8.6730311e-001  5.2831889e-001  4.9435093e-001  6.0687048e-001  1.2685094e+000  2.7155662e-001  7.8645163e-001  7.6948403e-001  5.6104892e-001  1.5109161e+000  3.9421387e-001  4.8674389e-001 -2.8166976e-001 -6.7441243e-001 -1.3325335e+000 -1.7860794e+000  2.4245570e-001  3.0325206e-001  1.5467284e-001  9.7804558e-001  9.6857270e-001  5.5451317e-001  2.5074250e-001  7.8269212e-001 -9.5301042e-001 -1.2945287e+000 -5.0568761e-001  2.4317531e-001  1.4851491e-001 -1.1778982e+000  9.2030248e-001  3.8874040e-001  6.0924183e-001  4.0884767e-001  5.9894850e-001  1.1006119e+000 -1.7386451e-001  2.3215783e-001  1.9074235e-001  6.8292493e-001  9.7567292e-001  6.7484735e-001  2.0844257e-001  1.9179537e-001  2.0485319e-001 -3.3338651e-001 -3.4152810e-002  6.3797812e-001 -7.6716999e-002  1.5128381e-001 -7.1285192e-002 -2.4724118e-001  1.8352026e-001
  1.7294141e+000  2.0173428e-001  3.0574468e-001 -5.0175954e-001 -1.5004395e-001  9.5554733e-002  1.9024739e-002  8.2756165e-001 -4.2157899e-002  2.2565100e-001  4.2967401e-001  4.2722083e-001  3.3091748e-001  1.0273273e-002  1.5998637e-001  1.4558663e-001  6.8571577e-001  1.5419393e-001  1.0625941e-001  6.6939657e-001  3.2309753e-001 -5.9216190e-001  5.4589141e-001 -4.4501064e-001  1.1985368e-001 -2.7969114e-001 -8.4304308e-001 -9.8104673e-001 -1.6079753e+000 -3.7878396e-001  1.6456613e-001 -3.3226694e-001  2.1687867e-001 -2.7963195e-001 -1.7297742e-001 -6.5398940e-001 -7.5716788e-001 -9.7288211e-001 -7.9959156e-001 -6.2295766e-001 -1.7587906e-001 -1.2730513e-001 -7.0661743e-002 -1.3338932e-001  4.5320101e-002  1.1137354e-001  2.4963965e-001  2.7239175e-002 -1.3008899e-002 -1.2692951e-001 -4.5123986e-002  1.3514140e-001  1.5193875e-001  4.4914850e-001  1.2376568e+000  3.8913649e-001  3.2241352e-001  2.8338602e-001  2.4725790e-001 -2.3331437e-001  7.0189553e-001  2.8948851e-001 -6.9299443e-002 -6.4124061e-001  3.9512759e-001 -1.9169318e-001
  3.2966900e-001  8.4086711e-001  7.6154037e-001 -2.2440833e-001 -2.2994093e-001 -9.9973062e-001  3.2988703e-001 -5.7847924e-002 -4.7666757e-001  3.4182635e-002  3.4928963e-001  2.0644908e-001 -8.2823130e-001 -1.4533431e-001 -3.9442232e-002 -5.3614889e-002  9.4767199e-001 -8.5581609e-001 -5.1085713e-001  7.4416020e-001 -1.9072250e-002  2.2739473e-001  9.6631181e-001  7.7770663e-001  6.4453034e-001  2.2493267e-001 -6.7912853e-001  8.8509962e-002 -1.5534718e-001  5.3735736e-001  5.0144058e-001  6.4156615e-001  4.3737290e-001  4.2325579e-001  7.5063110e-001  2.8749935e-001 -5.3052052e-002 -2.3436882e-001 -6.2628673e-002 -7.8467197e-001  6.9814336e-001  6.8949644e-001  8.1628102e-001  8.9061115e-001  6.8505715e-001 -1.4015583e-001  6.9125514e-001  2.2944013e-001 -2.2581955e-001  2.2321409e-001 -3.4152748e-001 -3.1277831e-002  2.2340934e-001  3.0812775e-001 -2.0509799e-002  4.4919555e-001  3.9296234e-001  1.1654131e-001  1.4852081e-001  2.1510986e-002 -8.1144317e-001  4.7854236e-002 -9.0659487e-002 -1.1561262e+000  9.5136373e-001 -4.9372751e-001
 -1.7975797e+000  1.0823202e+000 -4.2595599e-001  1.2108308e+000 -2.0889223e-001 -2.2562127e-001  4.1346018e-001  1.7966498e-001 -3.0979121e-001  9.6579115e-001 -2.2804422e-001 -1.9471171e-001 -5.7846694e-001  2.0715900e-001 -3.4340650e-001  2.8371120e-001  9.7940675e-001 -4.7985446e-001 -3.4179796e-001  6.3481092e-002 -1.1969416e+000 -5.4200275e-001  2.6637229e-002 -2.7196824e-001  1.8824886e-001 -5.8296819e-003 -4.8385095e-001 -6.3138042e-001 -5.0589991e-001 -1.2792497e-002  1.0710307e+000  7.7859135e-001  1.2208833e+000  1.0163319e+000  3.0178835e-001  4.6958122e-001  3.8743470e-001 -3.7342322e-001 -4.2751806e-001 -3.0310036e-001  6.0892434e-002  2.8810264e-001 -7.6854574e-002 -8.6999480e-001  1.1654654e-001 -7.4919666e-001  7.8329280e-002 -4.3081627e-001 -5.1279728e-001  1.3314977e+000  2.9813110e-002 -3.3022299e-001 -1.0261649e-001 -2.4931901e-001 -7.6359589e-002  3.0859311e-001  6.7053097e-001 -1.5508368e-001  4.2606901e-001  3.5478933e-001 -6.1219547e-001  5.0142098e-001 -8.1337645e-001 -1.8283785e-001  1.4704440e+000  1.2623946e+000
  7.4026612e-001 -5.3162295e-002  9.6033073e-001  3.0616394e-001  5.9906542e-001  1.0254222e-001  5.6652728e-002  4.3995715e-001 -5.9269641e-002 -8.6183751e-002 -1.9998976e-001 -2.8055087e-001  4.0517706e-001  4.3412691e-002  1.1563628e-001 -1.8069867e-001 -5.6187232e-001 -1.6785974e-001 -4.2235666e-001 -5.8654506e-001 -4.7274360e-003  6.3809288e-001 -9.5165613e-001  1.6271343e-001 -4.3924315e-002  1.0480980e-001 -3.9003590e-001 -5.8740875e-001 -4.3107228e-001  6.9621120e-001  6.5740832e-002  8.7894233e-002  9.6071285e-002 -4.9655782e-002  7.0592552e-001  5.6551779e-001  2.4565881e-001 -3.2252400e-001 -4.3762914e-001 -8.1141819e-001  1.0308866e+000 -6.9177358e-001 -1.7805149e-001 -1.9819194e+000  6.7553494e-002 -4.1869028e-001 -1.2456166e+000 -1.0718091e+000 -1.0902794e+000  1.8306769e-001  5.2635026e-001  9.2429217e-001 -1.2660506e-001  1.3291528e-001 -5.0991075e-001 -3.1906180e-003  3.1075339e-001 -4.4670854e-001  8.1993805e-001  5.7170978e-001  6.9858637e-001  1.3372555e-001  5.5460654e-001 -5.2596417e-001 -1.2353682e-001  2.3005163e-001
  1.4792409e+000 -2.9981410e-001  3.3933121e-001 -8.6852782e-001  5.4736291e-001  3.5067706e-001  2.7653090e-001  4.7846603e-001  4.6922281e-001 -4.7625680e-001  5.1926617e-001 -7.8499476e-002  3.5462573e-001  2.2258049e-001  4.4520014e-001  2.7298297e-001  3.1060490e-001 -7.0279574e-002  3.8051375e-001 -4.1526504e-001  7.7242675e-001  6.4497412e-001 -8.7432071e-001 -2.4857714e-001 -3.6927438e-001  1.5579695e-001  9.2183341e-001  4.8413977e-001  2.9038185e-001 -1.1597128e-001 -5.2166096e-001 -5.4182977e-001  4.1383055e-001  2.9810358e-002 -5.3944912e-001 -8.5056638e-001 -4.2891242e-001 -1.3683396e-001 -1.4180104e-001  5.7562611e-001  4.3141771e-001 -2.3374302e-001  9.7188173e-002 -3.7869406e-001  2.2891376e-001  1.5030609e+000 -3.8568755e-001 -4.3511208e-001 -8.5999198e-001  1.9056866e-001  3.9270622e-001  5.2482304e-001  2.6004696e-001  1.1089791e+000 -4.9066389e-001  7.3335053e-001  8.1426767e-002  4.2409682e-001  2.6095488e-001  1.9749976e-001  1.1081235e+000  3.8374462e-001  1.0967295e+000 -8.6707112e-001  3.9334441e-001 -6.0594865e-001
 -5.4503120e-002  5.0424863e-002 -4.3956567e-002  1.0598213e-001  5.8000787e-001  2.1938043e-001  1.3098984e+000  1.8350937e+000  3.6177571e-001  9.7123254e-001  1.4036776e-001  1.0227571e-001  6.0596059e-001  1.1447409e-001  5.5313751e-001  4.0857452e-001  4.5492453e-001  6.5790650e-001  1.2023764e+000  9.6452720e-001  7.9303775e-001  6.1232057e-001 -5.0014916e-002 -5.0267221e-001  5.0883094e-001  8.3884437e-002  5.5932148e-001  6.6928313e-001  2.8075350e-001  4.6499313e-001  2.9396659e-001  8.2172891e-001  4.7048365e-001  7.4180460e-001  5.6188446e-001  7.8496649e-001 -2.0714933e-001 -4.1691328e-001 -3.1371405e-001  6.5275371e-001  1.6909749e-001  1.6101930e-001  2.4042479e-001  7.9804558e-001 -3.5636177e-001  3.4835208e-001  1.0303114e+000  6.5971688e-001  1.8873765e-001  5.1574246e-001  4.1305559e-001  4.6498935e-001  6.4034747e-001  1.4397491e+000  1.1835996e+000  1.4336597e-001  8.5361322e-001  1.0567752e+000  1.2392805e+000  1.4577954e+000  2.0755693e+000  1.1643585e+000  5.3816844e-001 -1.2178610e+000  4.1240780e-001  1.2238993e-001
 -6.7913300e-001 -4.8084622e-001  9.7800622e-002 -1.0765738e+000  1.6422759e-001  2.4279014e-001  5.1170975e-001  7.9860189e-001  1.6300489e-002 -9.1561519e-002 -4.6833181e-001 -4.1932265e-002 -5.3391109e-002 -2.2749002e-001 -3.6307794e-001 -1.3921863e-001 -6.0997353e-001 -4.5149177e-001 -8.3672196e-002  1.7393025e-001 -4.2339857e-001 -2.9746043e-001  4.4763383e-001 -5.1063141e-001  1.4890112e-001 -2.1792948e-002 -1.3438289e-001  5.4639129e-001  3.6334625e-001  1.7908901e-001 -8.9355024e-001 -3.7685049e-001 -5.9481087e-001 -1.1762075e+000 -7.8498329e-001 -6.2819833e-001 -4.0994559e-001  1.9683248e-001  5.5525697e-001  4.1986819e-001 -6.5919654e-001  4.5799134e-001 -2.4824196e-001 -6.2784096e-001 -4.5666091e-002  1.1413904e+000  5.2691050e-002  8.1841980e-001  4.5679831e-001  2.9891876e-001  3.5204673e-002 -1.5734351e-001  3.5857560e-001  8.1991261e-001  8.3644714e-001 -9.8626068e-002  7.8309521e-002  7.2740059e-001  3.0154178e-001  4.6550261e-001 -6.4477213e-001  2.1368406e-001  5.3099859e-001  7.2165545e-002 -3.9892074e-001  1.3872750e-001
 -1.0658240e+000 -6.4387863e-002 -1.8532548e-001  8.7614990e-002  1.8528172e-001  6.8606319e-001  1.3276944e+000  1.6735910e-001 -3.2506959e-002  6.9546588e-001 -5.6353144e-002  3.7644161e-001 -3.8745585e-002  2.4608118e-002  3.4360077e-002  5.5257935e-001  1.0038228e+000  8.4176878e-001  5.5772127e-001  1.5827582e-001 -6.2816904e-001  5.9414539e-001  6.3692226e-001 -1.2192684e-001  4.8344597e-001  3.6823845e-001  2.4626244e-001  6.6447971e-002  4.0900959e-001  8.3886972e-001  4.3452892e-001  8.6583515e-001  7.2254261e-001  6.2000666e-001  9.6020440e-001  7.6553732e-001  8.9159674e-001  1.4483992e-001 -3.2003277e-002  3.5121897e-001  5.0905993e-001  9.7584631e-001  1.8829572e-001 -4.8502802e-001  4.3250031e-004  2.7316775e-001  9.1960753e-001  1.5552804e-002 -4.1903944e-002  9.7453983e-001  5.0761670e-001 -1.4482049e-001  4.4078204e-001  3.6876628e-001 -8.1726709e-001 -2.6741643e-001  6.3695833e-001  2.6315300e-001  7.3308532e-001  9.9569078e-001  3.7759024e-001  1.5857282e-001  4.9396769e-001  1.1030074e-001  7.3030772e-001  8.9515211e-001
 -1.0113223e+000  3.1978364e-001 -1.1442503e+000 -1.2313667e+000  4.2934375e-001 -1.1545886e+000  1.3390098e+000  9.1529935e-002 -1.0412550e-001 -4.1675922e-001 -1.1711415e+000 -3.4333457e-001  6.4537139e-002 -5.4373977e-001  1.5132918e-002 -3.8910261e-002 -6.0560847e-001 -8.5932750e-002 -6.9780815e-001  1.5311168e-001 -7.4819376e-001 -9.9811064e-002  1.8313265e-001  6.7901727e-001  1.0120330e-001  6.7702359e-001  8.1682813e-001  4.6000384e-001  1.2036333e+000  1.1105839e+000 -4.8955493e-001 -1.2459276e-001 -4.3730167e-001 -5.4554729e-001 -2.9036303e-001 -2.2122363e-001  9.7189667e-001  6.9482141e-001  7.3111029e-001  6.1665350e-001  3.5488795e-001  3.1222597e-001  9.6914608e-001 -5.2428824e-001 -7.1780360e-001 -6.8662170e-001  7.1417839e-001 -6.1341388e-001 -5.5781270e-001  1.6805517e-001 -2.2613648e-002  2.2664108e-002 -1.9029655e-001  2.5103763e-001 -4.0981853e-001 -8.4818203e-001 -5.3786912e-001  1.1679090e+000  5.5983318e-001  7.4515281e-001 -1.1105890e+000  2.9378536e-001 -1.8231891e-001 -1.5945226e+000  7.3221023e-002 -8.4702889e-001
  3.5775980e-001 -2.1549199e-001 -1.1164950e+000 -1.0958354e+000  6.3637371e-001 -1.6559842e+000  1.3553764e+000 -1.0228456e-001 -1.9602620e-001 -4.6678650e-001 -9.3743248e-001 -2.9941059e-001  1.3437734e-001 -4.2910959e-001 -7.5097990e-001 -1.1855324e+000  3.0993571e-001  5.7581566e-001  3.3466030e-001  4.6029638e-001 -8.7140664e-001 -3.7603316e-001  6.0004496e-001 -2.5546137e-001  1.2993280e-001 -7.1315070e-002  7.9318332e-001  1.5185498e+000  1.9620017e+000 -6.8367704e-001 -3.2196479e-001 -8.0876337e-001 -7.3248991e-001 -3.9972559e-001 -7.7549772e-001 -9.9870263e-003 -7.9485810e-001  1.6862019e+000  1.6733494e+000  1.3480609e+000 -2.6881189e-001 -2.1349479e-002 -4.9394162e-001  5.9210018e-001 -2.0742597e-001 -3.6682194e-001  1.0640028e+000 -6.0247382e-001 -3.3548091e-002  7.0455194e-001 -2.3477730e-001 -4.7154956e-001 -1.3755267e-001  6.4381486e-001 -4.1723941e-001 -5.7984804e-001 -1.9184525e-001  1.2000595e+000  4.6215293e-001  1.3984161e+000 -1.1409456e+000  1.2054179e+000 -1.0131360e+000  3.9450215e-001 -2.7849206e-002 -8.7715340e-001
 -1.4969594e+000  5.1329702e-002 -6.5399049e-001 -5.9010428e-001  8.5263985e-001  1.6566426e-001  8.8097337e-001  7.0890107e-001  4.2149440e-001 -3.9381143e-001 -5.5734452e-001 -5.6182099e-001 -2.7508948e-001 -4.8604171e-001  2.9432748e-002 -5.3398696e-001  8.5928449e-002 -9.2310744e-001 -2.7346137e-002  3.1170354e-001 -4.3164689e-001  5.8462418e-002 -5.2886111e-001  2.6568687e-001 -1.5551503e-001 -1.1594828e-001  2.4003927e-001  4.1809179e-001  4.1770073e-001 -7.8949988e-001 -1.2775605e+000 -1.1439556e+000 -1.0811415e+000 -8.1103388e-001 -1.0742418e+000 -4.9982589e-001 -9.2599624e-001  3.8367878e-001  8.9214875e-001  1.7611240e-001 -3.4944088e-001 -5.2289031e-002  4.2460683e-001 -3.3777863e-001 -6.2413891e-002 -4.7370335e-002  8.6723046e-001 -5.6451235e-002 -5.8677569e-001  8.7813579e-002 -6.8619533e-002  6.2748235e-002  7.5180752e-003  5.1946214e-001 -2.1906589e-001  8.0476568e-002 -2.9960934e-001  1.7287570e+000  2.4013489e-001  1.1707374e+000 -3.6786099e-001  1.0653339e+000 -5.9416352e-001 -1.7168005e-001  2.3998244e-001  4.5911186e-001
  1.8390806e-001  1.9085042e-001 -8.9937177e-001  2.6615140e-001  9.5092221e-001 -1.1700854e+000  1.1010360e+000 -8.6892112e-002  7.1622653e-001 -4.7449385e-001 -9.1357795e-001 -1.6520439e+000 -2.8620591e-001 -4.6600085e-001 -3.9813204e-001 -4.6445863e-001  3.1776468e-001 -1.7888040e-001 -4.5629605e-001  2.2787918e-001 -5.1766898e-001  6.9706915e-003 -3.2148217e-001  7.6388741e-001  2.9170015e-001  5.1763781e-001  6.4566992e-001  7.7639428e-001  2.4631163e-001 -7.7140770e-001 -6.5115259e-001 -9.7534615e-001 -7.9067357e-001 -8.1029241e-001 -1.3583002e+000 -9.8340963e-001 -8.6782808e-001 -6.9058950e-001  6.8135265e-001 -2.7791948e-002 -1.7639195e-001 -3.8956079e-001  8.0126626e-002 -1.0521787e+000 -4.0823648e-001 -1.7216335e-001  7.5884363e-001  8.8914784e-002 -2.5337716e-001  6.4759428e-001 -1.2326646e-001  1.5919986e-001  6.7105814e-002  5.5109825e-001 -4.3082870e-001 -5.4701362e-001 -6.5214253e-002  1.2391737e+000  2.8826275e-001  1.1594139e+000 -7.6003515e-001  9.9879162e-001 -5.2794953e-001 -2.0972765e-001  1.7617547e-002 -5.3260155e-001
 -9.5577066e-001  1.3675625e-001 -4.4242635e-001 -1.0323564e+000 -2.5080415e-001 -5.1166691e-001  8.6524886e-001  1.4061784e-001  1.9707921e-001 -2.2795824e-002  2.7855552e-002  5.5102185e-001  1.5932806e-001 -5.4251063e-001 -7.2024060e-001 -5.2673194e-001 -7.6836982e-001 -5.1868625e-001 -1.0265982e+000 -4.6091277e-001 -3.2828446e-001 -3.0667405e-001 -9.7742218e-001  3.7559020e-001 -7.1532656e-001 -3.4885701e-001 -8.3282205e-001  1.1354756e-001  3.4373416e-001 -2.1617327e-002 -6.6313357e-001 -3.4273418e-001 -6.2058029e-001 -9.9087778e-001 -5.9492354e-001 -1.4285814e+000 -4.4520285e-001 -3.2671210e-001  1.8110938e-001 -1.1129743e+000 -1.4350958e-001 -1.1648671e+000 -1.0070125e+000 -4.2327061e-001  8.6760232e-002 -1.5558445e+000 -5.3879861e-001 -4.5715875e-001  8.1469446e-003 -3.9797486e-001 -3.0840755e-001 -1.5382379e-002 -1.1471685e-001  7.8258499e-001  3.6583917e-001  5.6335119e-002  2.0056162e-001  1.4605079e+000  2.3705510e-001  5.4497916e-001 -2.4277275e-001 -1.7310572e-001 -1.6344425e+000 -8.7986023e-003 -1.6974641e-001 -8.5046952e-001
  1.3074536e+000 -4.8602753e-001  3.7519316e-003 -4.2394531e-001 -5.4939394e-001 -1.1670956e+000  2.2944615e-001 -5.8336452e-001  7.8410316e-002 -2.6757006e-001 -4.7914470e-001  5.0290142e-001 -2.0830229e-001 -3.5539396e-001 -3.4350131e-001 -6.1389911e-001 -1.1558731e+000 -5.7143810e-001 -2.6147118e-001 -5.7687127e-001  2.0621685e-001 -1.3943860e-001 -8.8920306e-001  2.8724174e-001 -4.9520852e-001 -2.1600111e-001 -1.0134153e+000 -4.7426552e-001  2.2422979e-003  8.9611242e-002 -4.6255202e-001 -2.7211439e-001 -1.0209152e+000 -1.1486694e+000 -5.9227104e-001 -5.5636243e-001 -5.3549278e-002 -1.9617974e-001 -2.3376053e-002 -1.2485283e+000 -3.6772784e-001 -3.9505696e-001 -6.8008084e-001 -3.0338741e-001  1.4918645e-001  6.0584837e-001 -6.8142858e-001 -2.4084787e-002 -3.7456422e-002 -2.4379637e-001 -3.8771356e-001 -5.4458178e-001 -1.6617444e-001 -1.5112852e-001 -6.5470887e-001  7.9058771e-002 -3.5300114e-001 -2.7503037e-001 -9.1778979e-001 -1.8182906e-001  3.8209283e-001 -7.0916654e-001 -9.0165193e-001 -8.8417328e-002  2.1763498e-002 -4.6486318e-001
  3.1366669e-001  1.1623951e-001  6.7316564e-002 -9.8387978e-001 -7.3401308e-002 -5.8478784e-003 -2.3384102e-001 -4.6045258e-002 -1.5545342e-001  5.9698592e-001  4.1184217e-001  3.3524188e-001  2.8727036e-001 -7.3020425e-002  2.0158015e-001 -9.1087790e-002 -4.3523779e-001  1.1437477e-001  3.9382932e-002  3.6514857e-001  4.7869753e-001 -7.5124446e-002  1.6731984e-002  5.4960520e-001  1.4178176e-001  1.6246683e-001 -2.9701092e-001 -7.7488677e-001  5.9422433e-002 -8.0700095e-002 -5.6132210e-001  1.7627504e-001  5.2879797e-003 -5.6225508e-001 -3.3841653e-003 -8.4317979e-001 -2.5213402e-002 -2.6067524e-001 -5.6761964e-001 -4.9617636e-001  2.5411012e-001  1.7439602e-002  4.1949921e-001 -1.0626003e-001  3.3584409e-001  1.0839655e-001  2.4811902e-001  6.9955040e-001  2.6228655e-001 -2.2438758e-001 -2.4451003e-002  3.8865277e-001  2.6652819e-001  1.0392046e+000  5.0729367e-001  2.9854407e-001  3.7172088e-001  2.9441151e-001  3.7159981e-002  1.2927062e-001  2.5785897e-001  3.1533723e-001  5.4704839e-001 -5.0720289e-001  4.6623137e-001  1.0102748e+000
  3.3024714e-001  1.3188429e-001 -3.5369647e-002 -3.3440601e-001 -3.7635752e-001 -2.0422606e-001 -8.2933270e-001 -1.3303947e-001  1.2204372e-001 -1.8807395e-001 -6.9593856e-002  5.1971219e-001  5.4080852e-001 -2.2655535e-001  5.2415578e-001  2.8736167e-001 -1.4126856e+000 -6.4447836e-001 -3.5059855e-002 -4.8342704e-001  7.1648715e-001 -3.4585292e-001  3.5619718e-001 -5.5843879e-001  2.1162056e-001 -3.8994282e-001 -4.1621037e-001 -1.8103816e+000 -7.9999423e-001  8.8498958e-001 -2.5413586e-001  3.6817813e-002  3.1171092e-002  1.7679194e-001  3.5433822e-001  2.4537197e-001  6.2340157e-001 -1.5326126e+000 -2.6196367e+000 -1.0144356e+000 -1.9706088e-001 -9.6792847e-003 -5.9401713e-001  4.6522240e-001 -1.4605508e-001  4.1445140e-001 -4.8714392e-001 -1.3987694e-001 -1.8611726e-001 -6.4611795e-001  3.2019638e-001  3.8767903e-001  1.6505575e-001  1.2065953e-001  1.7053820e-001  4.0931109e-002  2.5624456e-001 -1.2897279e-001  1.4264272e-001 -6.5095754e-001  2.0242880e-001 -3.5714628e-001 -1.1821451e+000 -7.1819309e-002 -5.8142342e-001 -4.5081431e-001
 -1.7725045e-001 -1.1190338e-001 -3.9129816e-001  2.1479016e-001  2.5147821e-001 -3.9124865e-001 -1.4323508e-001  1.5675493e-002  1.5988786e-001 -1.1137931e-001 -8.4874703e-002  5.2223374e-001  2.3136546e-001 -4.4256219e-002  8.2973305e-002  5.6838160e-001 -8.8794950e-002  5.0872803e-002  6.4243674e-001 -1.4947753e-001  1.0473962e+000  8.8911559e-002 -1.7999868e-001  3.2273908e-001  4.3642336e-001 -4.5465050e-002  1.1206503e+000  4.3479707e-001 -6.5834104e-002  1.4964332e-001 -3.0760649e-001 -3.4923000e-001  9.2697602e-003 -7.2725210e-002 -6.9366135e-001 -8.3204207e-001  3.5070301e-001 -6.1122284e-001  2.9260654e-001  1.0348355e+000  5.1088350e-001  2.2079557e-001  6.0823882e-001 -1.6466171e-001  5.3306957e-001  9.8175772e-001 -2.8799213e-001  2.8196239e-001  4.1276114e-001 -6.9321640e-001  2.6908837e-001  8.1017951e-001 -1.4391937e-001  4.9689564e-001 -2.1288534e-001  4.0453188e-001 -4.4943400e-001  2.6147977e-001  1.3508269e-002  1.4476439e-001  7.8127767e-001  1.4485884e-001  8.0098946e-001 -6.8294375e-001 -2.0061647e-001 -6.9298412e-001
  4.3015515e-001  6.2279844e-001 -3.1952910e-002  2.4917266e-001  2.6715463e-001  1.6053710e-001 -4.3136788e-001 -2.0278577e-001  2.6468327e-001 -8.6262201e-002  4.2206817e-001  8.4325175e-001  4.6682982e-001  2.4898827e-001  1.7052010e-001  4.0528655e-001  2.3720355e-001  3.6424122e-001  5.5161309e-001  7.0621485e-001  9.1985876e-001  1.8610262e-001  1.3890612e+000  4.2805413e-001  6.8598929e-001  3.7400375e-001  1.2579629e+000  3.3542969e-001  8.0567270e-001 -1.0861308e-001  1.0507079e-001  1.7617723e-001  9.5991205e-001  1.0988766e+000  4.4291043e-001  2.9682071e-002 -7.8419871e-002  9.1741919e-001  4.2588637e-001  1.4536155e+000  3.5454716e-001  6.0399797e-001  1.2252036e+000  1.3564432e+000  5.5809141e-001  1.5325737e+000  3.7750902e-001  9.8165045e-001  4.9261203e-001  8.2106432e-002 -2.0818094e-002  3.7782967e-001  1.1651990e-001  4.8622192e-001  1.6689745e-001  4.0020846e-001  1.7126404e-001  9.9733865e-002  9.3656461e-003 -5.7101650e-001  7.6487882e-001 -4.3913116e-002  9.6069166e-001 -1.7023171e-001 -1.0263909e-001 -2.6186412e-001
  2.2682287e-001 -5.1840184e-001 -6.0639634e-001 -8.5844208e-001  3.3490816e-001 -1.1351136e+000  4.9722302e-001 -3.3976665e-002 -4.9305525e-001 -1.6339188e-001 -3.2351324e-001 -4.9256233e-001 -1.5447770e-001 -6.3344395e-002 -6.4067712e-002 -2.9346697e-003 -4.9767896e-001  4.1343295e-001 -3.9091416e-001  2.1605111e-001  4.0537373e-001  2.4178550e-001 -9.0900491e-002 -2.5849032e-001 -1.9310267e-001 -2.2999647e-001  1.2012120e+000 -4.4850245e-001  5.2445109e-001  2.3463443e-001 -3.1145623e-001  1.0763164e-002  6.8346072e-001  7.9617598e-001  2.0571333e-001  2.3582388e-001  4.8508515e-002  9.8036047e-001 -3.3997944e-002  1.2704771e+000 -5.0783288e-001 -3.8599762e-001  1.4845421e-001  5.5771209e-001  1.5399186e-001  1.0844399e-001 -2.5305878e-001 -1.6424493e-001 -7.5989173e-003 -1.2737506e-001 -1.7897648e-003  4.6356518e-001  3.5008766e-001  2.3708175e-001 -1.8660705e-001  4.8350551e-002  1.6102529e-002  4.7082517e-001 -4.0573954e-002  3.2869477e-001  1.3514608e+000  2.3694116e-001  3.6368885e-001 -1.1450292e+000 -1.1322100e+000  5.7742257e-001
  4.8420793e-001 -1.6955532e-001 -1.0732686e-001  3.4063861e-001 -2.6199275e-001 -9.0090162e-002 -6.3961639e-001 -7.1382236e-001  3.9313762e-002  2.0294263e-001  1.8812021e-001  7.7550838e-001 -1.0107289e-001  1.5390199e-001 -2.0302867e-001  2.0058347e-001 -2.1790217e-001  8.3155691e-001  8.8265771e-001  5.2875661e-001  6.3054760e-001  6.1649431e-001 -3.7567479e-001 -2.6335574e-001  1.8030519e-001  4.7135987e-002 -2.0758722e-001 -2.0737699e-001  3.6021092e-002 -2.8927594e-001 -7.6133662e-002  3.8116435e-001  2.7685546e-001  7.4514295e-001  5.0986870e-001  5.0834324e-001 -5.3132758e-001  6.0821110e-001 -3.1456033e-001 -3.1845947e-001  5.9913268e-001  7.8791398e-002  4.4759848e-001  1.1721408e-001  4.0778529e-001  9.4337703e-001  5.0953585e-001  6.9176995e-001  2.0738941e-001 -3.1236468e-001  3.8850728e-001  2.5435046e-001  3.0499453e-001 -4.6441356e-001 -2.8722440e-001  1.4995639e-001  4.4097593e-001 -3.4308037e-002  2.7043975e-002 -1.5644834e-001  5.8971987e-001  3.9066827e-002  1.6842202e+000 -6.2903570e-001 -3.3668815e-001 -3.0262392e-003
  6.0896040e-001  1.8112827e-001  3.7518992e-001  4.0515324e-001 -4.1696640e-001 -1.1750822e-001 -4.6207711e-001 -1.9735139e-001 -6.9047730e-001 -2.1968580e-001 -6.8927319e-001 -8.9451957e-002 -6.6064150e-001  8.5414558e-004 -1.2149184e+000 -8.0888685e-001 -3.6157074e-001 -3.2126788e-002  6.6455508e-001  1.3857030e-001 -6.7640351e-002  1.2990642e-001  6.9304946e-002  2.5889630e-001 -1.3990893e-001  4.4550350e-001  8.1181243e-002  1.2635925e+000 -6.5759892e-002 -1.5829279e+000  3.3468642e-001 -4.4733306e-001 -4.1014267e-001 -2.1547256e-001 -2.9445897e-001  2.0590662e-001 -1.0779176e+000 -3.9980868e-002  2.4372737e-001 -3.5657386e-001  4.2726304e-001  9.5157594e-003 -2.1990127e-001  5.7571304e-001  2.3572167e-001 -1.7399900e-001  2.9112409e-001  5.6179310e-001  9.9166187e-002 -4.7388954e-001 -7.9128765e-001 -9.9318904e-001 -1.0289185e-001 -5.1434730e-001 -8.5073657e-001 -6.7342026e-001 -2.9489108e-001  1.3901761e-002 -2.5462342e-001 -3.9666080e-001 -1.0335139e+000  2.2104983e-001 -4.7286115e-001  2.6502445e-001  7.8778293e-002 -5.5272216e-001
  8.0064929e-001  6.3838589e-001 -5.8134528e-001  6.9587112e-001  3.0851457e-001 -4.2254752e-001 -8.7501431e-001 -4.4460179e-001 -3.4623259e-001 -2.4861527e-001 -8.2816871e-001 -1.2926652e+000 -8.1502019e-001 -6.5670580e-001 -1.5658622e+000 -1.4642662e+000 -2.0938316e-001 -6.4804775e-001  1.9365643e-001  4.1749202e-001  9.6577361e-001  3.6372446e-001 -1.5429971e+000 -8.2952539e-001 -7.2092801e-001 -1.0043120e-001  4.8365044e-001  1.3977479e+000  8.0655518e-001 -2.0620168e+000 -3.7427200e-001 -3.9512277e-001 -1.1003213e+000 -1.6048890e+000 -7.3851489e-001 -6.2768857e-001 -1.7796686e+000  6.5039910e-001  1.3010008e+000  4.1916563e-001  5.5336563e-001 -5.1904232e-001  1.1549963e+000 -6.0564109e-002 -2.5047642e-001 -3.7003250e-001 -3.1320989e-001  6.1485307e-002 -4.5052191e-001 -7.3144680e-001 -1.1374577e+000 -1.8565068e+000 -1.1766141e+000 -1.5252078e+000 -1.8996808e+000 -1.0265250e+000 -4.8516237e-001 -1.1596793e+000 -1.7651660e-001 -8.0775264e-001 -1.5147222e+000 -6.2142219e-001  8.6745931e-001  3.1611425e-001 -5.3213014e-001 -2.0622007e-001
  2.9679324e-001  1.8543631e-001  1.2430886e+000  7.7418010e-001  4.4771156e-001  2.3284243e-001 -6.0869353e-002 -6.1356363e-001  4.6824206e-001  3.1748297e-001  2.5704254e-001  9.8835184e-001 -4.7880101e-002  3.3267711e-001 -5.8279087e-001 -3.9441047e-001  6.7586788e-001 -2.0579055e-002  8.7135671e-001  1.3843063e+000  5.2092617e-001  6.2240020e-001  5.3409167e-001  8.6991625e-001  1.2126527e-001  7.8049136e-001  6.7177739e-001  8.8896446e-001  1.0345090e+000 -1.3610529e+000 -8.9041934e-002  5.3347265e-002 -7.9329169e-002 -5.7433405e-001 -2.5412888e-001 -5.1047675e-001 -8.6571871e-001  9.9954760e-001  1.4316078e+000  1.0044996e+000  4.8042208e-001  1.6029563e-001  1.1657775e+000  1.4505851e+000  3.1877519e-001 -3.7040632e-001  8.1375050e-001  7.6032632e-001  1.0598866e+000 -9.8393439e-002 -6.5161520e-001 -1.2513759e+000 -2.7580263e-001 -7.2577064e-001 -5.9744387e-001 -4.9087025e-001 -2.7483002e-002  3.5205345e-002 -4.0605713e-002 -2.9173168e-001 -8.1833897e-001 -1.5633010e-001  1.1826502e+000 -3.8324396e-001 -2.8998448e-002  6.1443076e-001
  1.6388226e+000  1.6057408e-002  2.4888222e+000  2.3829572e-001  4.1596962e-001 -4.2259830e-002  1.7729893e-001 -7.1968160e-001  4.9833641e-001 -8.3994847e-002  4.3957491e-001  5.8482473e-001  8.1317729e-001  2.3376935e-001 -3.4224453e-001 -7.5223428e-002  3.5566898e-001  7.8735556e-001  1.6723905e-001  5.0008530e-001  1.0716701e-001  1.5685532e+000  1.5920174e+000  1.1499084e+000  4.7209499e-001  1.1046947e+000  1.0311531e+000  1.2975798e+000  1.0021114e+000 -5.3858332e-001  7.5795753e-002 -9.0062905e-002  4.7180340e-002 -5.4522558e-004 -7.0944326e-002 -3.6085960e-001 -2.2600330e-001  1.3409015e+000  1.7835842e+000  1.6787204e+000  8.1867678e-001  9.7661956e-001  1.7438484e+000  7.0031570e-001  1.5099192e-001  2.9729427e-002  5.8763304e-001 -1.5168695e-001  1.0580042e+000 -2.0267746e-001 -3.7644581e-001 -3.9094129e-001 -4.6437080e-001  3.0646672e-002 -1.0698541e+000 -2.4619392e-001  2.2762723e-001  3.6899234e-002 -1.3414295e-001 -2.6438653e-001 -1.8276337e+000  5.7119701e-001  5.6369318e-001 -1.4466515e+000  1.5584634e-001 -1.8637555e+000
  7.0773798e-001  6.0881145e-001  2.2161568e+000  3.3138895e-001  5.0086976e-001 -8.3097531e-003  1.8151466e-001  4.8772531e-001  7.8207725e-001  1.0252868e+000  1.0436888e+000  7.2149766e-001  7.3057666e-001 -4.8247129e-001 -2.4563038e-001  1.5802936e-001  1.6276099e+000  6.2900011e-001  3.4840722e-001  1.6625593e+000  6.1735938e-001  1.2367464e+000  2.2272830e+000  1.9845240e+000  1.1727219e+000  1.1253307e+000  6.2022973e-001  1.4236399e+000  8.4439992e-001 -1.6617026e-001  1.0015901e+000  7.8852180e-001  1.5445026e+000  1.0444002e+000  3.6680717e-001  9.5116629e-001 -2.2443050e-001  4.4748659e-001  1.2070916e+000  9.4666062e-001  5.4967445e-001  1.3080898e+000  1.2532033e+000  1.6126570e+000  9.4733406e-001  6.0658166e-001  1.8860663e+000  4.2244320e-001  1.2773523e-001  7.6225989e-001 -1.3072506e-001 -1.4090671e-001 -4.7260337e-001  4.7551488e-001 -6.4263265e-001  2.5892446e-001  7.2620848e-001  3.1183910e-001  3.2762238e-001  4.4571224e-001 -7.4124820e-001  5.3152896e-001  6.2735885e-001  1.1102651e-001  4.5822014e-001  2.4596593e-001
  7.0902608e-001  7.9997386e-001  1.9736522e+000 -1.4892312e-001  3.0196141e-001  2.9668274e-001  4.3892144e-001 -5.8242879e-002  2.9426519e-001 -1.3416062e-001  1.3248428e-001 -1.7514151e-001  7.1395560e-001 -5.1124086e-001  7.2442786e-001  6.3827968e-001 -3.8892618e-001  3.4456371e-001  2.2669264e-001  1.1589893e-001 -1.8640054e-001  1.4495775e+000  5.6280565e-001  7.6620146e-001 -1.4436319e-001  1.4699282e+000  6.8364889e-001  1.2289410e+000  1.2665375e+000  3.7063416e-002  8.9425862e-001  2.1906042e-001 -4.2041288e-001  6.7565882e-001  4.6777175e-001  1.1739490e+000  5.4222204e-001  6.8103022e-001  1.5348182e+000  9.8074806e-001  9.0760963e-001  6.4266473e-001  1.0998056e+000  6.6247384e-001 -1.4471836e-001  7.7445364e-001  6.8817047e-001 -2.6314151e-002  3.2108803e-002  9.7595063e-001  1.1929062e-001  2.7387227e-001 -4.6739351e-001 -2.3369666e-001 -6.0707590e-001 -2.3142214e-001 -4.1672609e-001  2.6188591e-001 -1.7125999e-001  7.6512193e-001  1.4131131e+000  4.4214737e-001  1.1642186e+000 -6.1815544e-001  5.9265960e-001 -1.2798061e+000
 -8.4611069e-001 -6.9509134e-001 -5.0644418e-001 -4.1562816e-001 -4.4772981e-001 -2.8648091e-001 -3.1995188e-001 -2.5748891e-001  4.4364495e-002 -8.2192774e-001 -8.9112358e-002 -1.9144368e-001 -7.4229803e-001 -8.2111965e-001 -4.8133594e-001 -5.2075758e-001  4.3719306e-001 -1.3028204e+000 -1.5231505e+000 -4.6078819e-001 -4.7807098e-001 -5.8230306e-001 -3.8963330e-001  6.6999384e-001 -4.3988175e-001 -1.8156616e-001 -9.9084107e-003 -2.4613261e-001 -5.0651693e-001 -1.3061007e+000 -6.1890841e-001 -4.7673364e-001 -5.7151444e-001 -5.4145665e-001 -4.6041091e-001  1.6382013e-001 -8.9554115e-001 -7.2553922e-001 -2.8442509e-002 -2.9773331e-001 -9.8489836e-002  3.4510421e-002  2.2945137e-001  3.2563296e-002  2.5476981e-002 -1.3238160e+000 -3.7995921e-001 -8.6865776e-001 -7.8012252e-001  3.2380375e-001 -2.2432930e-001 -5.6787105e-003 -1.8328561e-001 -3.0479340e-002 -5.7736931e-001 -3.6831437e-001 -2.4421807e-001  3.2599378e-001 -5.6231551e-001 -8.4663762e-001 -5.9184150e-001 -9.2677777e-002 -3.2712301e-001  1.4731559e+000 -2.1637952e-001 -2.1845604e-002
 -8.9182190e-001  1.6346729e-001 -5.4790948e-001  6.5243313e-003  4.3378796e-001  6.3747668e-001 -2.3290080e-001  2.2579283e-001  4.8379323e-001  1.5260827e-001 -7.4330403e-002 -7.4914771e-002 -6.8460699e-002  9.4395466e-002  2.8808961e-001 -1.5196774e-001 -4.0549737e-001 -5.3414788e-001  9.7944553e-002 -5.3837981e-001 -2.6108413e-001  4.2756905e-001 -6.1923487e-001 -7.9809452e-001 -7.1062244e-001  1.5964189e-001  4.8680369e-002 -1.1861948e+000 -1.3025387e+000 -1.1319390e-001 -2.4135599e-001 -2.8543975e-001  2.3400868e-002 -7.2766763e-001 -3.2601319e-001  2.2594037e-001 -5.2779138e-001 -1.0284794e+000 -9.7040857e-001 -3.3273357e-001  1.9643087e-001 -5.5990260e-001 -4.1789404e-001  1.7683649e-002 -2.4518383e-001 -5.6615036e-001 -4.0725761e-001 -6.4323649e-001 -3.4761974e-001  8.9284789e-003 -1.1181207e-001 -3.5211518e-001  4.2356929e-001  3.2826990e-001  3.8314134e-001  3.3319087e-001  2.8348479e-001  7.9521025e-001 -9.1228844e-002 -4.2367225e-001  1.2119377e+000  6.6287751e-001  4.6652470e-001  4.2020171e-001  5.0198899e-001  8.2300804e-001
 -9.7764487e-001  8.1750337e-001 -2.1627934e+000  8.3444001e-001  5.8559548e-002 -1.0040151e+000 -8.4182866e-001  3.0348089e-001 -9.3931979e-002  2.4927830e-001 -2.5083492e-001 -1.1452134e+000 -2.6781719e-001  4.0879489e-001 -2.1754500e-001  2.2314699e-001  1.9686756e-001  7.5972058e-001 -3.5312208e-002 -1.9028094e-001 -6.1659844e-001  1.9400395e-001 -5.0902385e-001 -6.4373110e-001  1.8888638e-001 -8.3605843e-002 -9.8059217e-001 -1.2989647e+000 -1.2875445e+000 -2.8453301e-003  9.9297640e-001  2.4852307e-001  1.0991603e+000  8.2742713e-001  3.0503438e-001  6.5523180e-001 -2.1047122e-001 -8.2392629e-001 -1.3503513e+000 -7.5892050e-001 -1.3130882e-001  1.5202729e-001  5.5511029e-002 -1.7116918e-002 -4.6589675e-002 -6.7345989e-001 -2.4191288e-001 -1.3095332e+000  3.0760524e-001 -2.7015926e-001  4.7256088e-001  2.7641386e-001  2.5919512e-001  3.8126803e-002  7.1542493e-002  3.4923944e-001 -5.1332470e-002  2.5822135e-001 -9.9654963e-002 -7.5265766e-001  1.0693492e+000  5.4799775e-001  1.2382276e+000  4.1275336e-001  6.5274383e-001  1.0068245e+000
  7.5846702e-001  5.7632636e-001  1.0089528e+000  1.3692390e+000  1.4389549e-001 -8.6986961e-001 -1.0674698e-001 -2.2655549e-001  2.1619200e-002  2.4449818e-001 -1.6250610e-001  1.0771618e+000 -3.5825892e-002 -2.3293676e-001 -7.6099099e-001 -4.9257906e-001 -1.0276036e-001  6.6774727e-001  4.1738307e-001 -5.1785631e-001 -1.0066483e-001 -5.3144515e-001 -5.5146539e-001  3.2442553e-001  5.7309858e-001  4.7722926e-002  5.2907374e-002  3.1491447e-001  8.5054644e-002 -1.0837764e+000  8.4223748e-001 -9.6647211e-002  3.4462949e-002 -6.1911468e-001  3.1352674e-002  3.3053345e-001 -1.1597860e+000  5.5424535e-001  8.6908279e-001  5.3807362e-001 -3.3762220e-001 -6.5383673e-001 -4.4964820e-001 -6.9938194e-001  3.2480768e-001  6.8990064e-001 -1.3205388e-001  3.1351351e-001  3.9516337e-001  4.6163871e-001 -5.0147023e-001 -4.2379931e-001 -1.1293031e-001  3.1243200e-001  4.4895408e-001  4.3543544e-001 -4.0249083e-001  4.6109115e-004 -3.5019853e-001  4.6598559e-002 -3.7169441e-002  6.3613087e-001 -3.5544923e-001 -8.4949350e-001  7.5093094e-001 -8.0574668e-001
 -6.1538982e-001  1.4020791e-001  2.1443034e+000  6.4798979e-001 -6.9545406e-001 -2.4743832e-001 -7.4574669e-001  4.2931526e-001  4.2401474e-001  1.1935123e+000  9.8759014e-001  3.6362017e-001  6.5648557e-001 -2.3700692e-001 -5.7700419e-001  1.5668366e-001  1.1389862e+000  9.0499141e-001  3.5878637e-001  5.3354566e-001  8.1493414e-001 -5.0556994e-001 -7.8810977e-001 -1.4509463e-001 -6.4920857e-002  5.8785891e-001 -1.0530163e+000 -1.7684959e+000 -1.2071380e+000 -7.1559951e-001  4.0718063e-001  4.7999720e-001 -6.3777134e-001 -6.4266737e-001 -4.0550128e-002 -5.2116648e-001 -1.0179787e+000 -9.4344528e-001 -1.7259939e+000 -9.0707683e-001  1.6847334e-001 -8.8662679e-001 -6.9802344e-001 -1.5482287e+000 -1.7848430e-001  4.9638774e-001 -4.7723267e-001 -4.1690432e-001 -4.7121080e-001  5.8934041e-002 -6.3301627e-001 -5.1191375e-001 -8.4657692e-002  6.8566774e-001  8.5954810e-001  9.5132683e-002  3.9467656e-001  5.5672834e-001 -4.1444259e-001 -4.8086159e-001  2.0292846e-001  1.3516758e-001 -5.6942252e-001  7.9236292e-001  8.3442348e-001  5.9190220e-001
 -9.1133319e-001 -1.5213646e-001  4.5139505e-001  1.4833592e+000 -8.5825713e-001 -6.8208616e-001 -6.4396149e-001 -7.9933933e-001  2.1814860e-001 -3.6809793e-001 -2.5995393e-001 -5.5805948e-001 -7.8759681e-002 -3.4326107e-001 -3.5995799e-001 -3.3225839e-001 -5.1565785e-001  1.8635521e-002 -2.4328042e-001 -5.7276445e-001 -2.6943508e-001 -1.3640317e-001 -1.5355051e-001  8.1047431e-001  2.7357891e-001  6.9167586e-001 -4.6942230e-001  3.4660580e-001 -2.2385409e-001  4.8875845e-001 -1.5667137e-001  6.6264980e-002 -7.4350412e-001  1.8328712e-001  4.3213607e-001  5.5671366e-001  5.4624087e-001 -8.0232474e-002  8.5038100e-001  2.2366051e-001  6.1608696e-002  3.3646981e-001  6.0316125e-001  7.5183249e-002  3.6758074e-001  1.2192214e+000  1.1396988e-001  1.0004040e-001  8.9275091e-002  6.5024539e-002 -5.0602597e-002  1.5368617e-001 -3.0327440e-001 -6.1294119e-001 -4.7225330e-001  9.5342858e-002 -5.9634293e-002 -5.7847685e-001 -7.4972005e-002 -3.2750570e-001 -9.2675700e-001 -7.6218332e-001  1.8608466e-001 -7.4820906e-001 -5.4864700e-001 -1.6176786e+000
 -2.3881033e-001 -3.8760525e-001 -8.2690680e-001  1.7280831e+000 -3.4489796e-001  2.8212069e-001 -1.6807366e-001 -1.0363628e+000 -6.1142398e-001 -4.5693485e-001 -1.9553274e-001 -4.4906917e-001 -9.5087474e-001 -1.6967961e-001 -4.9410810e-001 -1.6739614e-001 -7.1370168e-002 -2.1663699e-001 -4.2936695e-001 -3.2884195e-001 -1.3912204e-001 -1.3502837e+000 -4.3942303e-001 -1.2165841e+000 -2.0734853e-001 -6.7084374e-001 -2.0144539e-002  6.2192079e-001 -1.3289283e-001  1.3256815e-002  6.0419825e-001 -3.4937949e-001 -1.5464382e-001 -1.2091600e-001 -5.1672524e-001  3.1085697e-001  3.4141171e-001 -2.6712186e-001  5.3801205e-001  2.0578099e-002 -6.1831060e-001 -2.4436524e-001 -8.1476352e-001 -1.0960494e-001 -2.8996943e-001 -1.0178118e-001  1.3635654e-001  3.5447692e-002 -3.3272425e-001 -5.0764167e-002 -1.2173807e-001 -5.4972189e-001 -6.9867711e-001 -6.2884082e-001 -3.2048289e-001 -1.0027180e+000 -5.3480116e-001 -6.9900496e-001 -8.4006247e-001 -3.4138418e-001 -1.4741109e+000  5.5004136e-002  1.2250239e-002  7.5355829e-001  2.6542985e-001  1.7968100e+000
 -3.6646345e-001 -6.4467635e-001  1.7563822e-001  9.6843822e-001 -5.8402581e-001  1.2754381e-004  4.9414636e-001 -4.1724953e-001 -3.4966456e-001 -2.7749502e-001  4.9639145e-002  1.7559536e-001 -1.3849548e-001  1.8339487e-001 -2.6618836e-001  1.0218340e-001 -6.7277143e-001  6.7848361e-002  1.0734551e-001 -5.4846362e-001  1.3634833e-001 -5.6903015e-001  3.7267933e-001  2.8539036e-001 -1.2899978e-001  4.1087886e-001 -8.7923709e-003  4.4790006e-001  4.7793175e-001  6.4819090e-002  5.5246164e-002  5.5288980e-001 -3.0929118e-001  2.3782267e-001  6.9653119e-001  8.0361967e-002  1.1399661e-002  5.2703649e-001  3.7712805e-001  9.0631788e-002  2.3487572e-001  6.6517646e-002 -2.1058366e-001 -4.1174126e-001  1.8148942e-001  1.3946431e-001 -5.4054954e-001  1.4845638e-001  3.8476411e-001 -1.8628436e-001 -3.3623000e-001  1.5076629e-002 -8.3831935e-002  3.1395879e-001 -2.4759847e-001  2.3364861e-001 -4.5011721e-001 -5.1336080e-001  2.8377973e-002  4.0529305e-001 -6.2657576e-001 -2.3810845e-001  7.6144131e-001  3.3296646e-002 -3.3092221e-002 -1.5740918e-001
 -6.8059974e-001  4.8340922e-001 -1.1002169e+000  3.9812595e-001 -3.7740378e-001 -1.0654213e+000 -9.1326897e-001 -6.1160368e-001 -2.6412078e-001 -5.3378074e-001 -4.3477981e-001 -7.1047857e-001  1.6248824e-001 -1.4435694e-002 -5.7362189e-001 -4.4253244e-001 -2.4595557e-002 -4.8047503e-001 -2.8718538e-002 -5.2636793e-001 -5.9342185e-001 -1.0382712e+000  9.4704269e-002 -3.5487912e-001 -2.1928868e-001 -7.9562855e-001 -6.4691139e-001 -8.4883370e-001 -1.4043044e+000 -3.4235027e-001  2.1209372e-002 -2.8484581e-001 -3.3161003e-001 -7.5993970e-001  2.9650689e-002  5.2048062e-002 -3.6372807e-001 -1.1719897e+000 -1.1009218e+000 -5.3722348e-001 -1.0618854e+000 -1.3119308e-001  4.7581244e-001 -2.3339417e-001 -7.0546341e-001 -1.2262117e-001 -7.3371872e-001 -4.7791788e-001 -4.8874782e-001 -6.8673776e-001 -2.2388061e-001 -6.2399632e-001 -3.2522603e-001 -4.9801947e-001  1.4143982e-001 -1.2734711e+000  2.2202450e-003 -8.2061138e-001 -5.0940470e-001 -5.5507876e-001 -1.9200580e+000 -5.1224521e-001 -8.7591316e-001  3.1057390e-001  3.9788939e-001  3.2013257e-001
  9.3090831e-001 -6.1824572e-001  5.4555981e-001 -8.4193267e-003 -4.0166110e-002 -2.0035879e-001 -1.2285333e-001  1.0260947e-002 -5.1930373e-001 -3.6258090e-001 -5.8038370e-001 -1.5229289e+000 -5.8828179e-001 -1.5405350e-001 -2.8926232e-001  1.2007025e-003  7.5436422e-002 -1.9758571e-001 -5.5052359e-001 -5.7995338e-001 -3.9038268e-001 -2.1230659e-001 -1.7777507e-001 -2.3557014e-001  1.9731825e-001 -4.9296773e-001 -1.8099433e-001  3.5467034e-001 -2.9939997e-001  2.3580343e-001 -9.4022426e-002 -2.6759683e-001  1.4820165e-002 -1.7647195e-001 -3.5177585e-001  2.8460396e-001  3.0404093e-001 -4.8010774e-001  3.8680271e-001  1.5541585e-001 -3.7804432e-001 -1.1513132e-001 -9.2168509e-001 -4.8330391e-002  1.3144233e-001 -4.7090361e-001 -1.2569331e+000 -1.1753508e+000 -6.5324763e-001 -4.1478445e-001 -1.2158093e-001 -4.9106217e-001 -5.5557416e-001 -8.1174599e-001 -3.7335599e-001 -1.0608943e+000 -1.2224675e-001 -7.0876638e-002 -2.6734449e-001 -6.9105008e-002 -1.3345679e+000 -2.0241923e-001 -2.7729762e-002  1.4308763e+000 -5.0261535e-001  2.2614211e-001
 -1.3469599e+000 -1.3059241e-001 -1.0647796e+000  1.0655690e-001 -5.5659964e-001 -1.7987180e-001 -8.3393092e-001 -6.8687800e-001 -3.3445863e-001 -5.6260082e-001 -5.3183831e-001 -5.8354778e-001 -2.9334005e-001 -2.6167137e-001  1.3595330e-003 -4.0633100e-001  9.0801615e-002 -9.2597771e-001 -1.8198034e-001 -6.0129295e-001 -1.9202830e-001 -6.6095534e-001 -6.4366314e-001 -3.1315850e-001 -3.8282243e-002 -4.1584730e-001 -8.1702356e-001 -8.9529541e-001 -1.0000178e+000 -2.0056883e-001 -3.9825709e-001 -7.6934832e-001 -2.8515837e-001 -8.6505717e-002 -6.4386160e-001  2.9290659e-001 -2.8909154e-001  7.9134613e-002 -1.8637125e-001 -3.3953351e-001 -3.3923082e-001 -2.4460749e-001 -4.3577481e-001 -8.2526551e-001 -4.0569466e-003 -4.8504684e-001 -6.4008344e-001 -7.1266351e-001 -1.0866597e+000 -2.0028825e-001 -1.5330652e-001 -6.4802154e-001 -5.1321722e-001 -5.6737162e-001 -6.7834963e-002 -1.0968615e+000 -5.0026429e-001 -6.8384559e-001 -5.9712686e-001 -2.7804199e-001 -8.4152532e-001 -9.0033851e-001  1.1662033e-001 -3.0274592e-001 -7.5604860e-001 -5.0018522e-001
 -2.5747737e-001 -3.9338678e-001 -8.3552279e-001 -8.9085269e-001 -5.4461259e-001  3.2247208e-001 -1.6620260e-001  3.3352432e-003 -1.9116451e-001 -5.0420479e-001 -2.9409427e-001 -6.6136933e-002 -4.5645324e-002 -2.1601170e-001  1.3388338e-001 -3.4365417e-001 -8.9491900e-001 -7.3360125e-001 -1.1624443e+000 -1.0232181e+000 -7.1468368e-001 -8.3038411e-001 -1.2828593e+000 -1.1257361e+000 -6.3043025e-001 -6.7656658e-001 -8.7549836e-001 -3.5948491e-001 -8.6851981e-001 -3.8099162e-001  5.0876482e-001 -2.6067982e-001 -2.4807663e-001  2.4203009e-001  3.6110976e-001  6.9974510e-001 -4.7524960e-001 -5.2100584e-002 -3.4961576e-001 -2.0809199e-001 -7.7787560e-001 -8.5381408e-001 -1.8521152e+000 -1.1267815e+000 -4.4368572e-001 -8.8883071e-001 -7.6314074e-001 -1.2158738e+000 -1.0785895e+000 -4.3209551e-001 -4.2284646e-001 -4.9711434e-001 -3.6042930e-001 -1.2802144e+000  3.0469371e-001 -4.5438194e-001 -2.0246146e-001 -3.7992217e-001 -3.5239890e-001  2.6100113e-002 -1.8000996e-001 -4.0036365e-001 -1.1227823e+000  1.2996592e+000 -8.1734680e-002 -2.8032935e-002
 -6.1068087e-001 -4.3635808e-002 -1.6127719e+000 -6.3470890e-001 -2.8486347e-001  1.0496065e+000 -1.5705538e-001 -6.7340723e-001 -6.7259634e-001 -5.7242814e-001 -7.2658832e-001  1.5167426e-003  1.7246156e-001  1.3616197e-001  7.4425718e-001  9.7121367e-002 -6.0394151e-001 -9.9734490e-001 -1.0179280e+000 -7.3533209e-001  4.3750626e-002 -6.6312739e-001 -8.8338832e-001 -1.4952183e+000 -7.2092650e-001 -1.1063544e+000 -1.4989956e+000 -1.0907439e+000 -1.4018205e+000 -4.5483350e-002 -6.7645538e-001 -3.3093630e-001 -1.7197216e+000 -6.8880633e-001 -1.5608639e-001 -1.9289352e-001 -5.5825145e-001 -9.6390029e-001 -7.5972052e-001 -1.0509641e+000 -8.4883652e-001 -6.2557559e-001 -1.5345363e+000 -2.1438998e-001 -8.5611296e-002 -4.7243878e-001 -1.7164236e+000 -6.8502317e-001 -5.5623887e-001 -6.9257994e-001 -3.8849363e-001  9.5154910e-002 -2.5733511e-001 -8.6678074e-001  6.3180643e-001 -5.2550288e-001 -4.4850372e-001 -1.2228786e+000 -6.0444808e-001 -3.2486322e-001 -5.0094684e-001 -6.3692851e-001 -2.0904190e+000  1.4056189e+000  1.6309899e-001 -2.7539124e-001
  6.4041637e-001 -2.3286560e-002  4.1539260e-001 -4.6625595e-001 -2.1519869e-001  1.2830423e+000 -3.3259235e-001 -9.2173880e-001 -2.7382985e-001 -1.1674298e+000 -7.0654623e-001  6.8750650e-001 -1.0315915e-001  5.0328666e-002  3.1049519e-002 -5.7899200e-001 -9.5624931e-001 -8.7076736e-001 -1.3615757e+000 -1.4359203e+000 -3.1668089e-001 -3.7908316e-001 -4.3787671e-001 -7.5038136e-002 -1.6399871e-001 -6.1888444e-001 -5.5789331e-001 -2.3927418e-001 -7.8947110e-001  2.6423326e-002 -9.8254716e-001 -1.1131872e+000  5.3392446e-002 -7.1877659e-001 -3.5215633e-001 -1.0151816e+000  2.4178718e-001 -2.2930623e-001 -1.6808485e-001 -4.4332717e-001  6.3863947e-002 -1.6226323e-001 -1.0502177e+000 -3.8235360e-001 -3.2283880e-001 -2.9028333e-001 -1.8244808e+000 -8.2665115e-001 -9.3517745e-001 -1.1049848e+000 -5.8001375e-001 -1.4641197e-001 -1.1632150e-001 -9.4849461e-001 -4.9102707e-002 -6.8754451e-001 -1.1121926e+000  1.7306386e-002 -4.4971113e-001 -8.1507841e-001  2.7242882e-001 -6.1477760e-001 -6.2182767e-001 -5.3726901e-001 -5.7711286e-001 -1.6600963e+000
 -9.3644330e-002 -1.9048312e-001 -1.7319130e+000 -8.7720262e-001 -4.6280334e-001  1.5712766e+000 -5.1399895e-001 -1.3472182e-002 -6.4825025e-001 -5.5443698e-002 -4.3894368e-001 -9.3200656e-001 -4.1502225e-001  3.3019059e-001  6.0734877e-002  3.8625188e-001 -6.6146934e-001 -7.0494919e-001 -6.4664382e-001 -8.1479887e-001 -2.9661627e-001 -8.4103024e-001 -5.3760348e-001 -1.7577957e+000 -6.4286019e-001 -1.2597716e+000 -8.5255423e-001 -1.1626060e+000 -1.1251004e+000  1.8135134e-001 -4.9494861e-001 -1.6809804e-001 -3.5238580e-001 -5.8762055e-001 -2.0256750e-001 -1.0483642e+000  3.8541411e-001 -9.7836735e-001 -1.6773575e+000 -1.8154440e+000 -9.7427465e-001 -4.7274774e-001 -6.0461786e-001 -9.5310796e-001 -7.6118835e-001 -1.1270374e+000 -1.1719770e+000 -7.9782781e-001 -2.7868626e-001 -4.8987883e-001  3.2522684e-001  4.3578962e-001  2.9547342e-001 -6.6087626e-001 -9.0636549e-001  1.3353663e-001 -6.4184180e-001 -6.7766165e-001 -5.6674555e-001 -5.5656054e-001  2.4399207e+000 -7.0310220e-001 -1.7695916e-001  5.6442126e-001 -8.3583724e-001  1.1914080e+000
  1.6141141e-001  1.9213526e-001 -3.6070834e-001 -9.8252326e-001  8.3151951e-002  1.1659874e+000  4.7374284e-001  2.4443478e-002 -4.1665355e-001 -1.8061480e-001 -2.7464782e-002 -9.6903526e-002 -1.9452618e-001  5.5201507e-001  1.8458679e-001  6.8443814e-001 -1.5580653e-001  6.8691496e-002 -4.0160865e-001 -6.6823317e-001  8.9566331e-002 -6.2154772e-001  9.4070087e-002 -2.0666152e-001 -8.1046308e-002 -9.1027493e-001  5.7167659e-001  7.1180847e-001  7.8834290e-001  1.2166378e-001  4.9701477e-002  4.0058806e-001 -2.7640987e-001  1.8384702e-001  6.7874211e-001  6.3444958e-002  6.3792077e-001  3.6121655e-001  6.5955561e-001  5.8626785e-001 -3.8541242e-001 -1.3203125e-001 -4.2160739e-001 -4.1556582e-001 -4.6041138e-001 -3.7863544e-002 -4.0015533e-001  5.1642552e-001  2.2577618e-001 -7.1485500e-001  1.7790474e-001  3.3837405e-001  5.7159788e-001 -2.3637134e-002  2.7754102e-001  3.7019241e-001 -5.7030400e-001 -4.6890351e-001 -3.0134104e-001  3.6552318e-002  1.1948931e+000 -7.9659476e-001 -1.7402214e-001 -1.0805021e+000 -6.2139899e-001  4.4277439e-001
 -8.9512624e-001  4.0091749e-001 -7.3202229e-002 -3.0352961e-001  1.1531588e-001  1.6396300e+000 -7.4202116e-001 -2.7114915e-001 -4.2886043e-001 -5.1270583e-001  2.3206009e-001  2.0911113e-001  4.1321107e-001  3.7610349e-001  5.7924527e-001  5.8311349e-001 -4.2590266e-001 -2.4024717e-002 -5.9722802e-001 -6.2124749e-001  5.9511893e-003 -9.7914407e-001  4.3875985e-001 -9.6866832e-001 -2.4464110e-001 -1.4386327e+000  4.4001371e-001 -5.7241671e-001 -6.8824278e-002  7.6118124e-001  9.7776292e-002  1.8442885e-001 -3.4033791e-001 -8.3623673e-003  4.2401660e-001 -2.5780487e-001  8.3399102e-001  3.7358087e-001 -7.3328354e-001 -2.8259359e-001 -6.2389840e-001  8.3334696e-002 -1.0490576e+000 -1.1554250e-001 -3.5606972e-001 -2.5747502e-002 -6.3765709e-001  1.1211588e-001 -2.5817425e-001 -4.2795937e-001  5.1692169e-001  2.6155798e-001 -1.3600134e-001 -2.1314618e-001  2.6131939e-001 -4.0002896e-003 -2.9284062e-001 -1.1947028e+000 -9.5674447e-002 -3.0370509e-001  2.8462291e-001 -1.0553566e+000  1.5938212e-001 -4.2242855e-001 -2.5936864e-001 -8.8094325e-001
  1.1466896e+000 -2.6482573e-001  1.5194695e-001 -4.3265540e-001 -4.3424311e-002  8.7016873e-001 -2.8909696e-001  2.6078190e-004 -4.7747763e-002  1.3809449e-002  3.7033035e-001 -6.3736376e-001  2.2833363e-002  5.2497364e-001  1.9779405e-001 -8.9146647e-002 -1.5173195e-001 -2.2037901e-001 -6.7851027e-001 -4.4377305e-001  3.2814725e-001 -3.4048322e-001  5.9013418e-001 -3.1516488e-001 -7.3977125e-001 -4.3829073e-001  3.9605200e-001 -1.2296682e-001 -1.6462681e-002  6.5455773e-001  2.0851223e-001  3.2856211e-001 -4.0240526e-001 -1.9753537e-001  8.3737420e-001  4.7447453e-001  8.2108651e-001  2.3101424e-001 -8.1974012e-001 -5.3348227e-001 -3.2263653e-001 -1.5370465e-001 -1.0129677e+000 -9.0008836e-001 -3.9423459e-001  3.3082096e-001 -6.5913524e-002  7.0035316e-001  6.0721944e-001 -6.0247889e-001  2.8969862e-002 -1.7046852e-001  3.9600125e-001 -2.6315583e-001 -2.1672830e-001  2.0579503e-001  2.9518955e-001 -5.1633333e-001 -5.8141305e-002 -3.9633100e-001  3.1987150e-001 -7.1488950e-001 -7.2050855e-001 -3.3797429e-001 -6.2542217e-001  2.0112518e-001
 -7.2793139e-001  2.2642955e-001 -8.9655213e-001  3.3223225e-001 -5.5863745e-001  1.2416458e+000 -4.4781973e-001  1.1585387e+000 -3.5270616e-001  2.8362154e-002  9.8718253e-001 -7.2331354e-001 -2.5755574e-001  5.7820158e-001  1.3741410e+000  1.1310677e+000  4.2907834e-002  1.6430872e-001  2.4561265e-002  4.8490223e-001  2.4951259e-001 -8.2932132e-001  5.2573667e-001 -1.4004303e-001  9.5246482e-002 -7.1183033e-001  3.9886088e-002 -1.3383305e+000 -7.5257371e-001  2.1433829e+000  4.5218281e-001  9.8430336e-001  1.3091763e+000  8.1263204e-001  9.3685110e-001 -2.0460136e-001  1.9282024e+000 -7.9261339e-001 -2.0034907e+000 -9.2087419e-001  4.8686915e-001  3.7035529e-001 -2.3006483e-001  1.3144100e-001  1.9950842e-001 -3.0670836e-001  6.3975604e-003  4.7908794e-001  2.6771692e-001 -8.8671756e-002  1.3682486e+000  1.1210494e+000  3.7045780e-001  1.7650166e-001  5.7774225e-001  1.0182584e+000  3.3323281e-001 -6.6171918e-001  3.2330796e-001 -5.8572344e-001  3.4357462e-001 -9.1906048e-001 -1.3218145e+000  7.6809600e-001  1.7871512e-001  1.2681829e+000
 -2.0134392e-001  4.4046902e-001  5.0565509e-001 -7.7306165e-001 -8.8625785e-002 -1.5200274e-001  1.6833490e-001  2.5860221e-001 -5.3700816e-001  9.6235904e-002  2.0834417e-001  3.5307079e-001  1.8194675e-002  2.0802986e-001  5.7208364e-001  2.5093034e-001 -5.0230850e-001  3.6068890e-002  3.1314244e-001 -4.0992843e-002  9.2022337e-002  6.8685289e-001  2.2773902e-001  1.7870893e-001 -2.5325298e-001 -1.1217344e-001  7.0048577e-001  8.6164974e-001  9.2370686e-001  1.7622035e+000  3.9525556e-001  2.7797394e-002  1.1395170e+000  7.9052385e-001  5.6287203e-001 -8.2114963e-003  1.3203690e+000  2.1235827e-001  4.2564910e-001  5.9802333e-001  7.2248566e-001  4.5722431e-001  3.4577832e-001 -9.7978324e-002  1.7800573e-001  3.9348688e-001 -1.6557776e-001  8.4988421e-001 -4.2056529e-001 -7.2613529e-001  7.5395533e-001  1.2532501e+000  4.7057046e-001  1.3511582e-001  1.2110546e+000  1.8430226e-001  7.5729634e-001 -6.9518192e-003  5.2649918e-001  3.1771034e-002  9.6176676e-001 -3.6844623e-001  1.9038206e-001  5.9297629e-001 -2.9773298e-001  1.2393352e-002
 -2.0210575e+000  5.3986833e-001 -1.1088053e+000 -1.2541930e+000 -3.8569252e-001 -1.1773378e-001  1.1392287e-001 -1.0867831e-001 -5.4419390e-001 -8.1697889e-002 -2.8143459e-001 -3.3240228e-001 -4.0873491e-001 -2.2056296e-001  2.2967086e-001 -4.9305677e-001 -3.0061321e-001 -1.2561504e+000 -5.9319872e-001 -4.6973773e-001 -2.5176989e-001 -4.2181856e-001 -5.3817695e-001 -2.7556248e-001 -8.4463377e-001 -5.6641363e-001 -4.3567948e-001  5.9280752e-001  4.5856855e-001 -6.2435830e-001 -9.1856383e-002 -4.2211831e-002 -6.0775936e-001 -4.4696925e-001 -1.3786243e-002  7.6134397e-001 -5.3109795e-001  3.5810057e-001  7.3914098e-001 -5.8098519e-001 -4.4750978e-001 -6.2830657e-001 -6.2573132e-001  4.9406919e-002 -5.6044504e-001 -8.7659943e-001 -3.4191326e-001 -6.1814420e-001 -5.2425923e-001 -9.3889693e-001 -8.8931773e-001 -6.5409799e-001 -2.7526867e-001 -8.8602747e-001 -1.1072276e-001 -2.3855070e-001 -3.0789456e-001 -3.9493546e-001 -3.3842679e-001 -3.8943031e-001 -7.5507510e-001 -1.5597239e+000 -3.6021756e-002  9.0879272e-001 -5.4792019e-001 -1.2593889e-001
 -1.6513475e+000  2.5232267e-001  1.1444015e+000 -1.2537002e+000 -1.4605510e-001 -4.6413164e-001  3.0124376e-001 -4.9539021e-001 -2.0774678e-001 -3.6874964e-001 -5.1768357e-001 -2.5027107e-001 -1.2448958e-001 -2.8399651e-001 -3.9683692e-001 -8.4709356e-001 -1.0766830e+000 -1.0964901e+000 -6.1441067e-001 -1.0071793e+000 -5.8040091e-001  3.8745238e-001 -6.2583666e-001  2.7596846e-002 -1.0771075e+000 -2.6176118e-001 -2.9636872e-001 -7.7961830e-002  1.9322698e-001 -5.1213230e-001 -1.4842950e-001 -1.8669668e-001 -5.5866195e-001 -4.8992534e-001 -1.5754180e-001 -5.5946134e-001 -1.1575891e-001  5.2026804e-003 -1.9868237e-001 -1.0743278e+000  2.4849220e-001 -9.5237425e-001  4.2058253e-002 -1.0134206e+000 -5.1773056e-001 -1.3126127e+000 -8.7369831e-001 -1.2178746e+000 -8.8895846e-001 -1.4536632e+000 -3.5367902e-002 -1.6708316e-001 -1.7831363e-001 -9.5231140e-001 -9.4328016e-001 -6.2131835e-001 -7.1763859e-001 -7.4047523e-001 -2.6100011e-001 -1.5326910e-001 -6.1410714e-001 -9.0626166e-001 -4.3305033e-001  6.1925073e-001 -6.3407317e-003 -1.4672298e+000
  2.9525501e-001 -1.3058117e-001  4.5742496e-001  1.7383805e-001  5.0727022e-001  3.6458550e-001  2.7443689e-001 -4.0605241e-001  8.9485157e-002 -3.7184711e-002 -3.6963786e-001 -2.7745423e-001 -8.3347114e-001 -1.8445453e-001 -6.4015173e-002 -1.9970539e-001 -3.1569345e-001 -5.6586835e-001 -5.0093040e-002 -2.0096862e-001  3.5715922e-001  7.9261968e-002  2.6134142e-001  4.7947649e-001 -3.7887653e-001  9.6047869e-002  6.1470248e-001  5.5295811e-001  5.6238141e-001 -4.9744048e-001 -5.0477420e-001 -8.3137829e-002 -4.1449721e-001 -6.1078565e-001 -8.5248577e-001 -9.5341429e-001 -4.0299995e-001  1.5783220e-001  3.9817521e-001  2.7363452e-001 -1.3742837e-001 -2.0893009e-001  1.6608075e-001  3.3443307e-001  2.2501165e-001 -7.7072271e-001 -1.5365325e-001 -7.6638633e-002 -4.9385414e-001 -1.7114911e-001 -3.1971331e-001  2.9169336e-001 -2.7865917e-001 -6.4976207e-001 -2.8883713e-001  2.1881130e-001 -3.9117351e-001 -6.5838248e-001 -1.5552550e-001 -1.0063554e-001 -1.3853896e-001  1.2174729e-002  1.1529438e+000  3.6604403e-001 -7.0206301e-001  6.1617451e-001
 -3.3171508e-001  2.0306352e-001 -6.4039819e-001  5.2180194e-001  8.9984183e-001 -1.4860279e-001  7.4875422e-001  8.4962773e-001  4.7420646e-001  6.8346205e-001 -4.2837505e-001  4.8304609e-001  2.3273833e-001 -1.2367964e-001  5.2673106e-001  2.9012451e-001  5.6229529e-001 -3.7414784e-001 -2.9366546e-001  2.7297033e-001  2.8017504e-001  3.3678090e-001 -3.1099880e-001  4.6342471e-001  8.9339925e-002  1.7481379e-001  7.6371617e-002  2.7273644e-001 -4.0257871e-002  2.5390765e-001  6.7839061e-001  3.6534288e-001 -1.0147562e-001  7.1323633e-002  2.2743499e-001  2.2076641e-001  1.9953100e-001  4.1217689e-001  4.4328047e-001  5.6834324e-001  3.0295592e-002  4.3393962e-001  3.6903262e-001  3.2604055e-001  6.8300354e-001 -4.9558025e-001  4.1724149e-001 -6.4844716e-001 -1.0913317e-001  1.0179561e+000  3.1502797e-001  2.2853467e-001  2.1088108e-002  2.3707864e-003  4.1585057e-001  1.8949552e-001  6.7764329e-001  8.5179092e-001  6.7572566e-001  4.7763354e-001 -5.7853578e-001  1.3741399e+000 -6.7390560e-001  5.0449748e-001  2.5678950e-001 -3.4986874e-001
  1.7944833e-001 -7.5348116e-001 -6.0829830e-002  4.2104314e-001  4.9600642e-001 -5.6628425e-003  3.5298992e-001  4.4226616e-001  3.2668510e-001 -5.6088103e-003 -4.6927268e-001  5.0248330e-001 -2.9124682e-001  7.3571979e-002  5.5065868e-001  3.8134562e-001  3.8907869e-001 -3.9939616e-001  5.2158350e-002  7.3413720e-002  5.8100873e-001  3.6630490e-003  4.8435693e-001  5.2362819e-001  2.4420026e-001  6.1714875e-001  9.8616168e-001  1.9545935e+000  1.3635299e+000  5.7667166e-001 -2.8010277e-001 -2.2680149e-001  2.2404032e-001  6.0547619e-001 -4.8815553e-001  5.2562980e-002  6.3817934e-001  9.6681608e-001  1.4359337e+000  9.6921580e-001  3.5301229e-001  7.6078756e-001  9.3663781e-001  4.6016868e-001  2.6965688e-001  8.7170205e-002 -1.7935989e-001 -3.9550636e-001 -2.2577838e-001  5.4432814e-001  9.1293229e-002  1.5891287e-001  1.9389832e-001 -1.8428626e-001  4.0532651e-001  1.5171884e-001 -2.1248468e-001  7.4076598e-001 -1.1017013e-001  7.6047814e-001  2.4261591e-001  8.7488234e-001  1.0323407e+000  6.3694106e-001 -1.9148355e-001 -5.6140913e-001
 -8.8799105e-001 -4.0242020e-001  4.0879883e-001 -3.1369283e-002  8.8857938e-001 -1.0581002e-001  6.7757842e-001  5.1493121e-001  5.2614754e-002  7.1142519e-001 -5.5413406e-001 -5.7995522e-001  1.0747186e-001 -4.9329789e-002  5.7143629e-001 -4.9379038e-001 -7.7928392e-002 -5.9858597e-001  6.7068563e-002 -4.7763740e-002  8.2511262e-001  2.3689295e-001 -6.0215543e-001  3.4819828e-001 -3.9915372e-001 -1.0832690e-001  1.5179647e-001  3.6521294e-001  8.2840628e-001 -3.3074665e-001 -2.4118031e-001 -5.1564668e-001  3.8417568e-001  9.1574338e-002 -1.2202704e+000  2.4194316e-001 -2.3237163e-001 -2.3279816e-001  5.5804427e-001  7.1587042e-001 -1.0017560e-001 -2.9404810e-001  5.3475075e-001  5.2968335e-001 -9.7482365e-002 -5.0371896e-001  5.9968631e-001 -4.5074610e-001 -1.0598285e-001 -2.3747938e-001 -1.5614620e-002 -1.6549832e-001  7.6776521e-002 -1.2912869e-001  2.1397068e-001 -2.7676516e-002  8.0416142e-001  5.2950311e-001  3.3643538e-001  7.6257953e-001 -4.9748291e-001  1.3171602e+000  3.0702202e-001  6.3943979e-001 -4.1754477e-002  4.6470015e-001
  8.5017825e-001 -4.8591545e-001  8.2489116e-001  1.5831826e+000 -1.0420500e-001  4.9043933e-001  1.8259034e-002  2.7866742e-001  1.3257221e+000  9.4380772e-001  1.4571085e+000  4.7716547e-001  8.8302742e-001  4.1050793e-001  7.3188480e-001  2.9911845e-001  9.6347840e-001  9.6906451e-001  1.1821799e+000  7.0144394e-001  1.0301949e+000  1.3234064e+000 -2.0950775e-002  6.7089462e-001  5.9038764e-001  5.2002280e-001 -5.4188950e-001 -6.3894942e-001  2.6781771e-001  5.7882578e-001 -2.2889273e-001  4.9462769e-001  1.0345331e+000  7.7604047e-001  3.6267639e-001 -5.7420177e-001  7.8375420e-001  2.1848127e-001 -8.8930238e-002  1.9538138e-002  9.8118319e-001  4.6644795e-001  1.0489176e+000  3.8836676e-001  5.5291004e-001 -3.6966679e-001  8.9826875e-001  4.5523756e-001  5.1165838e-002  7.9475264e-002  3.2199643e-001  1.0514238e+000  7.6478664e-002  8.3507315e-001 -2.3972668e-003  9.2801364e-001  5.6737147e-001  7.8432027e-001  5.7973407e-001 -2.1177918e-001  4.6609435e-001  8.6499960e-002  1.4565708e+000 -1.0268878e-001 -4.8703704e-001  6.8286648e-001
  1.2750632e-001 -2.0567271e-001 -7.5316423e-001  8.3915165e-001 -1.4219521e-001 -1.0004897e+000 -7.0271547e-001 -2.9025758e-001  8.4954275e-002  1.6965688e-001  4.4582251e-001  5.4042551e-001  6.8024913e-001 -5.6902038e-001  4.3872404e-001  3.0114972e-001 -7.0702414e-001 -2.4861000e-001  2.6246368e-003 -2.6674599e-001  1.2587687e-001  4.0184188e-001  2.7148978e-001  4.3778708e-001  5.5544940e-001  5.0220183e-001  5.1064795e-001 -5.9025935e-001  1.6134846e-001  5.6791481e-001  3.6334734e-002  7.2133963e-001  6.0379078e-002  7.3852414e-001  4.2077171e-001  7.9363447e-001  6.5600901e-001 -4.7066188e-001 -6.2171427e-001  2.4564181e-002  2.5187515e-001  7.8133801e-001 -6.8932384e-002  1.4370292e+000  5.1230595e-001  1.0865064e+000 -4.9092123e-001  2.6608045e-001  1.2829278e-001 -3.6136300e-002  2.6621494e-001  7.6704064e-001 -1.0751821e-001  7.6665229e-001  7.0826641e-001 -1.4513214e-001  6.0783326e-001 -2.2379987e-001 -1.2735229e-001 -3.7574158e-001  9.6288505e-003 -1.5936745e-001 -6.8191402e-001  3.0391818e-002  7.1678947e-002  1.8944360e-001
  1.3483371e-001 -3.7315216e-002 -6.2325611e-001 -1.1159001e-001  1.3264454e-001  1.0388766e+000 -1.8555374e-001 -1.7401178e-002  4.5769120e-001 -3.7402665e-001  5.6707815e-001  1.6570946e-001  4.2155848e-001  4.0611695e-001  5.2955859e-001  2.5061830e-001 -1.4139155e-001 -2.2213233e-002 -1.8443196e-001  1.3013965e-001 -7.2039162e-001 -1.9989085e-001 -4.7240681e-002  3.0234737e-001  4.8509385e-002  4.7959787e-001 -2.6772961e-001 -7.5788783e-001 -4.0562216e-001  4.6690225e-002 -4.1219918e-001 -1.8450928e-001  5.2354644e-001  1.7146957e-001 -5.6462104e-001 -3.2405386e-001  3.9631044e-001 -2.9742975e-001 -7.1634877e-001 -6.5621654e-001  1.4904614e-001  2.0072437e-001  3.0000575e-001 -4.0283842e-001  7.2699067e-002  2.0253491e-001 -2.8664424e-001  3.8095775e-001  2.4827668e-001 -7.8135220e-001  2.3301162e-001  3.3774541e-001  2.0632368e-001 -1.5089057e-001 -2.0238968e-001  3.8053070e-001 -3.5133597e-001  7.6915443e-002 -2.5593787e-001 -2.1369353e-001  2.5821719e-001 -1.1156414e-001 -9.0027098e-002 -1.5200877e+000 -1.2480010e-003 -2.0803946e+000
 -4.5480810e-001  2.2938711e-001  9.5212564e-001  6.7571279e-001  3.5765795e-001 -6.2804213e-001  9.2527199e-001  3.7871925e-001  6.6917264e-001  3.3861564e-001  3.0403597e-001 -6.9070061e-001  2.3874308e-001  2.5167607e-002 -2.2653591e-001 -1.8229353e-001  3.3746234e-001 -7.8668062e-002 -6.6400732e-001  7.8118444e-001 -1.8316528e-002  6.5600250e-001  1.4593344e-001  8.8753802e-001 -6.8136904e-002  1.0783618e+000  3.9827226e-001  1.1185092e+000  1.1050371e+000 -3.9355864e-001  2.8751900e-002  3.1778487e-001 -3.0502411e-001  4.5933461e-003 -1.1665639e-001 -2.3685955e-001 -2.5414302e-001  5.8425602e-001  8.8443879e-001  5.5643511e-001  4.7741770e-001 -5.1808602e-001  2.9566578e-001 -2.9504119e-001 -2.4611770e-001 -1.5976209e-001  5.5558140e-001 -2.0989246e-001  2.5054901e-001  5.2545505e-001 -4.6560766e-001 -4.0487286e-001 -2.0414714e-001  1.0317166e-001  5.6450533e-002 -1.3458159e-001  5.1441170e-002  1.3430284e-001  3.9841004e-001  8.8723571e-001  4.2422648e-001  6.1071850e-001  3.4564907e-001  9.3000156e-001  4.0783520e-001 -6.8438421e-001
 -3.0581299e-001 -7.1061779e-001  1.0089295e+000 -1.0416520e+000 -3.7003699e-001  9.7969792e-001 -1.8871399e-001 -2.7640297e-002  1.6642079e-001 -5.7483583e-001  7.5937908e-002  6.9331631e-001 -5.8369757e-001 -4.1602129e-002  4.8882997e-001 -4.2071663e-003 -9.9550666e-002 -1.4188473e+000 -1.2309513e+000 -9.9848806e-002 -7.3757901e-001 -2.2106000e-001 -4.1088093e-001  2.3448283e-001 -7.9471840e-001 -5.0551432e-001  5.6675014e-002  8.2044765e-001  9.4021452e-001 -1.1400847e-001 -5.4639394e-001 -3.2531417e-001 -2.4667116e-001 -5.0846456e-001 -3.3042226e-001 -8.9068830e-001 -4.8186999e-001  1.0236261e+000  9.3612300e-001  2.9712389e-002 -3.5775285e-001 -8.4413217e-001  5.0565782e-001 -5.2138360e-002 -2.1825334e-001 -4.5488760e-001 -5.1021912e-001 -2.8056744e-002 -6.0622456e-001 -5.8544898e-001 -5.6696731e-001 -4.2990219e-001 -3.7134731e-001 -6.6290819e-001  7.0439723e-001 -5.8216129e-001 -7.3965354e-001 -8.5079324e-002 -5.6353355e-003 -1.5669261e-001 -3.4904481e-001 -1.0858543e+000  1.2069384e+000 -1.7724279e-001 -9.2684606e-001 -6.7261035e-001
 -1.2384247e+000  1.6712372e-002  1.2031466e+000  1.1434433e+000 -2.0196528e-001  3.5940535e-002  2.6000262e-001  3.7721524e-001  8.0551127e-001  2.1607713e-001  3.8421775e-001 -6.9191894e-002  7.2737278e-001 -8.5608455e-003  8.6119652e-002  3.4117102e-001  2.3744666e-001 -4.4704309e-001 -4.7295651e-001 -2.2019143e-002  1.0329669e+000  1.1804480e+000  3.3496355e-001  1.7816743e+000  5.0114622e-001  1.5505607e+000  2.9465392e-002  1.1824835e-002  2.1964579e-001  2.3091894e-001  3.2809228e-001  6.8842532e-001 -3.5576885e-001  2.6105157e-001  1.0976973e-001  3.5470474e-002  3.0206429e-001  8.2302993e-001  3.6988476e-001  3.2584630e-001  1.1155152e+000  1.8068367e-001  1.0224484e+000  2.5392302e-001  7.1204049e-001 -3.7477418e-001  9.2124006e-001 -6.9126247e-001  5.0735684e-001 -1.7568106e-001  4.7531126e-001  5.7030747e-001 -6.5298801e-002  4.3329387e-001 -5.7946666e-001 -7.9330325e-002 -5.6499834e-001  2.2956049e-002  1.6945413e-001 -3.7818167e-002  3.9162791e-001  4.2703850e-001 -4.8369981e-001  1.0775480e+000 -2.3162080e-001 -5.8166297e-001
 -5.2349529e-001  8.2640045e-002 -6.3636779e-001  1.0984124e+000  4.7906643e-001 -1.9804395e+000 -7.6587934e-001 -2.8095352e-001 -2.3309209e-001 -2.5443788e-001 -9.7096521e-001  1.8634344e-001 -5.7630536e-001 -3.3156735e-001 -9.2985071e-001 -1.0383340e+000 -2.8483174e-001 -2.8553684e-001 -6.7694170e-001  3.7699874e-001 -2.8213223e-001  1.4856673e-001 -4.9899284e-001  1.4878008e+000  4.5220956e-002  1.1262013e+000 -1.0593869e-001  3.1991719e-001 -1.6683823e-001 -9.3422689e-001 -1.9223001e-002  1.9513857e-001 -1.0420443e+000 -6.1491319e-001  3.4487621e-001 -8.1534984e-002 -2.7891437e-001 -1.7899268e-001  8.7613769e-001  4.7527980e-001  9.4117213e-001  5.6104356e-001  2.3612458e+000  1.3032610e+000  1.1021245e+000 -6.1909781e-001 -4.4089270e-002  2.2066288e-001  2.1770889e-001  1.0804177e-002  5.3323115e-001  8.6764495e-001 -3.1965436e-001 -1.0117844e+000 -7.3941455e-001  9.0449257e-002  2.6587073e-001 -7.0309010e-001  4.3321229e-001 -1.0118127e+000 -5.2267300e-001  4.0999794e-001 -8.2436766e-001 -1.3187786e+000 -5.0457291e-001  2.3905916e-001
  2.2889611e-001 -8.6663386e-001  1.7471410e-002 -9.9966512e-001 -8.4528733e-001  6.5321773e-001 -1.1402587e-001 -1.3255348e-001 -1.1386368e-001 -3.9486595e-001  1.6775702e-001  1.4511209e-001 -4.1575516e-001  2.5821981e-001 -5.0851634e-001  2.4194785e-001  4.5630485e-001  5.1303155e-001 -8.0640730e-001 -1.3710146e-001 -2.9122140e-001  5.8284075e-003  1.5019566e-001 -1.9688206e+000 -1.1176926e+000 -6.6319546e-001 -2.1138012e-001 -9.7283183e-002  4.9194267e-001 -7.0640348e-001 -6.9523533e-001 -3.5832633e-002 -9.4812922e-002 -3.5984350e-001  3.1498840e-001 -4.2132318e-001 -5.4899560e-001  9.5668606e-001  5.0850190e-001 -7.4161597e-002  2.3393079e-001 -6.2759085e-001  8.5242368e-001 -1.0010317e+000 -9.3761339e-001 -6.2598112e-001 -2.1663727e-001 -5.9351481e-003  2.9248740e-001  1.8694719e-001  3.5044340e-001 -1.6146580e-002  6.5927977e-002  2.8727224e-002  6.1806125e-001  3.2210140e-001  7.4945894e-002 -3.5501570e-001  8.8116732e-001  2.8714860e-001  1.2614400e+000 -3.2155588e-001  1.7825791e+000 -1.3472270e+000 -5.0194417e-001 -1.7045089e-001
 -6.4874958e-002 -2.1100290e-001 -2.6747699e-001 -9.5534780e-001 -2.9347450e-001 -1.7745036e+000 -6.9707958e-001 -2.1070929e-001 -3.1841692e-001 -3.3587692e-001 -3.8916915e-001  6.8769754e-001  1.8563212e-001 -1.7271958e-001 -1.4870105e+000 -9.0246898e-001 -2.3664964e-001 -9.8994882e-001 -2.2885117e+000 -9.9755522e-001 -5.1404376e-001 -2.4047236e-001 -1.7911623e+000  4.9498790e-001 -7.8659214e-001 -6.7140196e-002 -3.1787850e-001 -4.2863087e-001 -4.6127721e-001 -9.7824662e-001 -6.7118471e-001 -2.4846349e-001  3.0507316e-002 -8.1810722e-001  2.6358261e-001 -3.6992058e-001 -6.1590309e-001 -2.6179778e-002 -9.5797912e-002 -7.2076126e-002  4.2696419e-001 -5.3340314e-001  3.1366180e-001 -1.1476360e+000 -4.5705915e-001 -5.5883828e-001 -8.6400259e-001 -9.5006313e-001 -6.2557491e-001 -6.4425507e-001 -7.8911748e-001 -9.5862003e-001 -2.9062097e-001 -4.2043037e-001 -1.9321667e-001 -7.4184429e-001  4.1943234e-001 -9.0372622e-001  1.6135247e-001 -3.9076007e-001 -1.0359211e+000 -3.0732841e-001 -4.9164098e-001  1.1021823e+000 -6.9713654e-002  1.1887415e+000
 -5.1869908e-001  4.8655083e-001 -1.2500336e+000 -2.4620626e-001  1.1231744e-001 -9.6698810e-002 -2.7688482e-001 -6.0715202e-001 -4.9521960e-001 -6.3729452e-001  1.1984858e-002  1.3007342e+000 -1.7209577e-002 -2.2876471e-001 -3.8694783e-001 -3.6513779e-001 -8.3260385e-001  5.5534904e-002 -4.7903102e-001 -1.5612620e-001 -3.9125789e-001 -7.0963793e-002  1.0885617e+000  3.5884962e-001  1.0144380e-001 -4.0733936e-001 -1.8502940e-001  1.0861666e-001 -1.3345266e-001 -1.0308531e+000 -3.7665343e-002  1.2657651e-001 -1.1110287e-001 -7.7491635e-002  8.2943478e-002 -3.6461305e-001 -8.2065324e-001  9.2516477e-002  5.4594173e-001 -7.0666257e-002 -4.5170432e-001  5.4746169e-001 -4.3342890e-001  9.3715377e-001  4.1047817e-001  3.3565067e-002  3.8277091e-001  7.2050622e-002  3.1492515e-001 -1.7388689e-001 -6.8078772e-001 -4.3975170e-001  4.1083752e-002 -7.2269154e-001  6.6744918e-003 -1.7409590e-001 -1.8958017e-001 -1.9805874e-001 -5.8747596e-001 -4.0933264e-001 -1.5631441e+000 -7.7159894e-002 -3.9726419e-001  1.2923300e-001  2.1310045e-001  1.3985136e+000
  2.6158684e-001  4.7309928e-002 -5.1096471e-001  6.5264634e-001  6.2186189e-001  5.1001579e-001  8.8461634e-002 -4.3315381e-001 -4.9129410e-003 -3.6216597e-001 -2.6125948e-001  2.0957019e-001 -2.2499936e-001  3.1394356e-001 -1.9535846e-001  5.0768236e-002 -6.8674976e-001  8.1300213e-001  9.2978922e-002 -3.0350002e-001  8.1650815e-001  7.9730978e-001  3.0488490e-001 -4.8871278e-001  1.3475200e-002 -1.3555366e-001  7.1930454e-001  5.0082973e-001  2.2004363e-001 -1.0614823e-002  4.6512307e-001  1.0909416e-001 -1.4711008e-001  2.1031126e-001  3.4242195e-001  5.4866385e-001 -3.9670449e-002  2.0215311e-001  6.8121042e-001  5.1587581e-001  2.0342807e-002  4.7361703e-001  1.1084919e-003  2.5986787e-001  3.3258764e-002  5.9706922e-001  1.5091728e-001  3.5025291e-001  7.8069868e-001  7.1807652e-002  2.2806246e-001  2.7550244e-002  3.8028495e-001 -6.9873403e-001 -3.3054975e-001  3.0827498e-001  2.2466996e-001 -4.8462350e-001  3.7264428e-002  1.5485198e-001  1.4892191e-001  3.6860702e-001 -3.4018328e-001 -4.5397409e-001 -1.3412524e-001  9.7710747e-001
  2.4330497e-001 -2.8300869e-001 -8.1297870e-001  1.1336484e+000 -1.9035228e-001  5.4145391e-002  3.6810050e-001 -2.4624320e-001 -3.4122811e-001  3.8007515e-001  4.8657597e-001 -1.9530150e-001  3.0719717e-001  4.4333292e-001 -2.6140338e-001  1.2587252e-001 -1.7982733e-001  1.0213677e+000  3.8499326e-001 -3.4530701e-002  6.6487545e-001  4.0980283e-001  1.7839467e-001  3.7965351e-001  2.4633770e-001  7.0214618e-002  7.0614634e-001  7.4151440e-001  6.6476743e-001  5.5212708e-001  1.2350681e+000  3.5236157e-001 -5.6241959e-002 -2.8633147e-001  2.8662229e-001  7.2342801e-001  2.3668978e-001  2.7221455e-001  5.5351764e-001 -6.7099911e-002 -4.2087896e-001 -2.7022866e-001 -4.5212375e-001 -7.7024230e-003  6.0279241e-002  4.0139416e-001 -5.3518145e-001  7.9397609e-001  4.3414227e-001 -1.2438773e-001  2.5098522e-001 -1.1964547e-001  4.1305435e-001 -8.7603843e-002 -4.6421181e-001  8.9718125e-004  2.3882163e-001 -3.8100430e-001  1.9789198e-001  3.8721733e-001  1.2025404e+000 -4.1363294e-001 -3.6376437e-002 -1.5443668e-001 -3.8083730e-001  9.2406822e-001
  1.2098658e+000 -6.4461536e-001 -4.0614027e-001  3.1296631e-002  1.4800381e-001  1.4884492e+000 -2.4668109e-002 -4.3489213e-001 -1.7751953e-001 -8.8105163e-002  4.4420557e-001 -7.2636723e-002  4.5798830e-001  7.9485532e-001  2.3158268e-001  9.1175435e-002 -1.1710298e-001  1.0619810e+000  9.3916226e-001  1.3727751e-001  1.1134776e+000  1.0368033e-001  3.9565884e-001  2.6003109e-001  6.4411671e-001 -2.1499459e-001  7.1067233e-001  5.2657102e-001  4.7661413e-001  3.3308691e-001  6.4312055e-001 -4.9509574e-002  7.9502516e-001  2.7600280e-001  3.1848876e-002 -3.9790967e-002  3.3162253e-001  3.0905577e-001  2.7344331e-001  2.9830731e-002 -3.7168678e-001  2.6838753e-001 -6.6221389e-001  4.9900040e-002  1.1925187e-001  9.6593936e-001 -2.2060308e-001  8.6027718e-001  3.9134975e-002 -1.7210173e-001  1.8242765e-001 -2.4035758e-001  6.3487787e-001 -5.2927654e-002 -3.0745340e-001  1.2056420e-001 -3.4193339e-001 -1.0033274e+000 -3.6750800e-001  1.7280998e-001  1.4916255e+000 -5.3842060e-001 -9.2672678e-001 -2.2964107e-001 -5.0690667e-001 -5.3846932e-001
  1.6332832e-001 -1.5158621e-001 -5.0907278e-001 -1.0204102e+000  1.5962820e-001  8.6644042e-001  2.2325544e-001 -8.2156946e-002 -5.5500359e-001  3.3398554e-001  6.8161383e-001  5.6507753e-001  1.9733396e-001  8.0504921e-001  2.3315054e-001  4.5073136e-001  5.1100969e-001  8.1746042e-001  2.5515965e-001  1.0811545e-001  6.9676568e-001 -3.3112047e-001  1.2174059e-001  2.8111960e-001  2.8657135e-001 -1.5325923e-001  4.7244711e-001 -2.4267247e-001 -8.5048132e-001  7.3077936e-001  2.7069783e-001  7.2677778e-002  5.2047864e-002  1.9730300e-001 -2.5550821e-001 -2.8729860e-002  6.4643390e-001 -1.5378223e-001 -5.0860425e-001  4.0254139e-001 -1.9311978e-001 -1.3773695e-001 -2.9067399e-001  6.4159236e-001 -1.1781896e-001 -5.1281866e-001 -1.5582921e-001 -1.2544225e-001 -3.1464194e-001 -1.0806778e-001  8.0040961e-002 -6.0444574e-001  2.0582235e-001  4.1354232e-001  4.6036080e-001 -3.1411925e-002 -2.0382238e-001 -1.0991046e-001 -1.3897993e-001  4.4692334e-001  8.9507553e-003 -3.5039346e-001 -1.4451284e+000 -5.4995262e-002  4.9611040e-001  2.2932134e-001
  2.0827728e+000  4.2351720e-001  1.5055335e+000  2.0896259e-001 -2.3184606e-001  1.1091028e+000 -2.9987348e-001  4.2782726e-001 -1.9198471e-002  9.0006917e-001  7.5620426e-001  5.9417884e-001  6.9652166e-001  6.3583276e-001  1.4840455e+000  8.5263943e-001  1.1172455e+000  2.9775140e-001  1.1230793e+000  1.1342607e+000  7.7988302e-001  3.0910007e-001  4.9413389e-003 -5.0857832e-001  3.0389245e-001  1.0387723e-001 -5.9101447e-002 -8.5361323e-002 -3.8381104e-001  6.2503510e-001  7.2947365e-001  4.6482078e-001  9.9388481e-001  1.4598581e+000  9.4034307e-001  1.0343158e+000  6.8682709e-001  2.6653999e-001 -3.0219815e-001  5.7280822e-001  2.6932545e-001  6.7550982e-002 -3.3185159e-001  3.5613146e-001  6.2219992e-001  2.3174782e-001 -8.2245273e-002  7.0194122e-001 -1.0357999e-001  4.8464698e-001  4.7277064e-001  3.9116128e-001  1.0864139e-001  1.5010007e-001  3.2881338e-001  5.3819887e-001  3.4922700e-001 -5.6758550e-001  9.0888506e-002  1.6024919e-001  1.8691790e-001 -4.1316907e-001 -3.0352797e-001  3.2634361e-001  2.8398127e-001  5.5389316e-001
  2.0320606e-001  5.8000832e-001  2.1207324e-001 -2.2089826e-002  3.0471990e-001 -3.4646403e-001 -6.3250134e-001  7.0384089e-001  4.9260950e-001  8.8724508e-001  4.7670235e-001  7.8125289e-001  4.0425578e-001 -2.8106798e-002  3.5012483e-001  3.1541003e-001 -2.7242938e-002  8.0665085e-001  3.7992935e-002  8.9227414e-002 -2.6034284e-001 -5.5243383e-001 -7.2945236e-001 -4.6478498e-001  2.9696512e-001 -8.2690265e-002 -2.3061970e-001 -1.0053539e+000 -1.1599559e+000  6.8956224e-001  4.6148604e-001  1.7281414e-001  3.1169260e-001  2.5300987e-001  3.5825701e-002  3.7197085e-001  4.7389805e-001 -8.4290544e-001 -1.8852609e+000 -2.7595198e-001 -2.5865144e-001 -3.1618774e-001 -1.0359100e+000 -8.2550685e-001 -4.5301128e-001 -6.9172289e-001 -6.5224692e-001 -3.9369928e-001 -4.0898322e-001 -5.4867155e-001  9.0925204e-002  3.2243615e-001  2.4326554e-002 -2.0391942e-001 -1.0867738e+000  1.7084989e-001  4.5112953e-001  2.1696111e-001 -2.4153071e-002 -8.8807476e-002 -6.2407747e-001  8.9590251e-001 -9.6107430e-001  1.8105534e+000  1.2904967e+000  8.5863647e-001
 -7.3672623e-001  3.2807023e-001  4.8453460e-001  1.9825118e+000 -9.1191119e-002  7.3625220e-001 -4.3473285e-001  6.4934549e-001 -9.2258938e-002  8.1907177e-001  1.3335917e+000  1.0801890e+000  5.1291484e-001  7.8875855e-001  1.3628545e+000  1.1968361e+000  4.2698905e-001  1.6996659e+000  5.7801720e-001  3.9422436e-001  1.7502766e-001  7.5107080e-001  4.9527479e-001 -4.6136562e-001  7.2286170e-001  3.8490528e-001 -4.2389742e-001 -1.6664972e+000 -1.2097448e+000  1.2348784e+000  1.3925211e+000  1.2055088e+000  1.5161172e+000  1.1514398e+000  1.1944004e+000  8.1278836e-001  1.0818340e+000 -1.1758758e+000 -2.0245611e+000 -8.4833704e-001 -1.6940233e-002  5.9737834e-001 -1.7839814e-001  6.5475916e-001  9.3988005e-001  3.7327946e-001  2.9972011e-001  3.6199435e-001  7.5872546e-001  3.0126110e-001  6.6371593e-001  8.0205723e-001  6.5777926e-001  6.7376579e-002  5.7424331e-001  7.1954543e-001  6.2662159e-001  2.0492962e-002  1.1234158e-001 -8.2391825e-001  8.1372577e-001  1.6116305e-001 -2.2526745e-001 -8.3524849e-001  1.4467262e-001 -1.7161848e-001
 -6.0686022e-001  1.3026536e-001 -2.0496145e-001  5.0140005e-001 -1.4700677e-001  6.1714067e-001 -3.7870524e-001  2.2092885e-001  2.1280408e-001 -8.2510917e-001  3.7831589e-001  1.0585452e-001  1.3711895e-001  6.7193711e-001  7.8236516e-001  6.8432694e-001 -2.1669000e-001  1.4473652e-001 -6.2934383e-002 -2.2442846e-001  1.6357703e-001 -5.1477994e-001  5.6697110e-001 -2.9028360e-001  3.9828388e-001 -3.2568424e-001 -8.9444857e-002 -6.3233076e-001  2.2862974e-001  7.4256188e-001  1.4603039e-001  6.3471269e-001  1.2187558e-001  4.4426800e-001  7.7600654e-001  4.0818073e-001  1.2765322e+000  2.2305457e-003 -1.2019833e+000 -7.0398751e-001 -5.2012872e-001  8.1452244e-002 -3.2600645e-001  6.2060813e-001 -7.9826442e-002  4.7645926e-001 -8.1641954e-002  3.3721303e-001  4.7021140e-001  1.1951288e-001  5.1846011e-001  5.3557414e-001  1.3357517e-001  1.1075464e-001 -5.9315900e-002  4.1247476e-001 -9.1822744e-002  1.4423568e-001  2.3938198e-002 -6.3434678e-001  7.1591860e-002 -5.8019565e-001 -1.6067880e-001  1.7132009e-001 -5.4889631e-001  1.5012502e-001
  5.0925805e-001 -4.5311638e-001  7.8781947e-001  4.4851975e-001 -1.7055815e-001  5.2283202e-002  4.4735162e-001  2.3197535e-001  1.1066436e-002  1.9773742e-001  4.8419225e-001  4.8355996e-002  5.0964289e-001  3.1936649e-001 -1.8583361e-001 -6.3591711e-002 -8.8056754e-003  3.6143574e-001  2.2403883e-001  2.4096477e-001  1.3134420e+000  6.2082882e-001  5.0108681e-001  2.6727245e-001  3.0380422e-001 -4.0087336e-002 -1.6057163e-001 -6.2403633e-001  6.3927171e-001 -3.9914447e-001 -1.0244480e-001  2.6056607e-001  3.1377558e-001  3.1286692e-001  2.1713571e-001 -2.5062286e-001 -3.5561921e-001  8.3092935e-001 -6.5859345e-001 -5.8709641e-003 -9.1340182e-002  6.6282179e-002  4.1841367e-001 -3.2871528e-001  4.6184619e-001  2.3674974e-001 -2.2586670e-001  4.4571689e-001  8.4379412e-001  2.4886618e-001  3.3944973e-001 -3.0879146e-001  1.7509921e-001  1.0575498e-001  5.9925455e-001  6.8016284e-002  4.9558140e-002  3.7272470e-002 -2.8107811e-001 -3.3784665e-001  1.1422133e-001 -2.9406337e-001  1.8136771e-001  2.3488483e-001 -3.1915650e-001 -3.2624845e-001
  1.2185131e+000 -3.9983338e-001  1.0632158e+000  7.6233416e-001  1.6428555e-001  4.9370068e-001  1.9316388e-001  1.0172527e+000  2.5542710e-001  1.3176610e-001  7.9512354e-002  2.3472479e-001  4.5529802e-001  4.4592360e-002 -1.3815741e-001 -1.8432262e-001  3.9947969e-001  9.0182910e-002  5.8916466e-001  1.4644751e-002 -9.9564700e-002  2.6048960e-001 -9.4491037e-001  3.5389731e-001 -1.3745264e-001  5.6458216e-002 -8.3086443e-001 -1.0761913e+000 -9.7371256e-001  8.0402057e-001 -1.1508264e+000 -5.9739454e-001  3.8552869e-001 -8.4625130e-001 -5.9167884e-001 -1.2292733e+000  1.6911790e-001 -4.9912570e-001 -1.5799478e+000 -7.5316078e-001  3.8582106e-001 -4.8532445e-001  9.4165229e-002 -4.5973768e-001  4.0169718e-001 -5.6077954e-001 -2.8855900e-001 -6.6083251e-002  3.0701395e-001 -5.3516114e-001  2.3516090e-001  2.0323309e-001  3.5061039e-001  6.5436949e-001  2.9560146e-001 -2.1658651e-001 -4.0745856e-001  7.6934298e-001  2.7015413e-001 -8.0138411e-001 -3.4504770e-002  5.5808247e-001 -1.3518565e-001  1.0328036e+000  3.8894607e-002 -1.9938678e-001
  1.4889159e-001 -1.2666253e+000 -3.8562712e-001  2.9375208e-001 -3.1122063e-001  7.8647970e-001 -3.7982104e-001 -4.1846020e-002 -2.1427504e-001  3.8785043e-001 -2.0886376e-001  8.4133760e-001 -6.0854484e-002  4.7361175e-001  4.3723499e-001  7.5195943e-002 -3.6362649e-001  5.3409807e-001  5.1652719e-001 -6.6881199e-001  9.8985538e-002 -3.9432009e-001 -6.8649902e-001 -3.4476081e-001 -2.4383027e-001 -3.9729823e-001 -1.5088477e+000 -1.2123734e+000 -7.1267581e-001  5.2311142e-001 -6.5982562e-001 -7.7450699e-001 -2.9570413e-001 -8.0404850e-002 -9.4603946e-001 -6.8352920e-001  1.9103148e-001 -1.4411095e+000 -1.4757010e+000 -1.1742603e+000 -2.2644430e-001 -5.8503785e-001 -4.2036959e-001  3.5006410e-001 -3.0848940e-001  4.8564782e-001 -8.3874651e-001 -1.4879864e-001  9.1446679e-002 -2.0328340e-002  2.6430327e-001  9.8097315e-002  9.1189134e-001  6.2608577e-002  9.2493992e-001  6.1478876e-002 -2.3440451e-001  1.3998697e-001 -1.1819897e+000 -1.7899696e-001  1.6082372e+000 -2.5623107e-001 -5.9909483e-001 -8.6716426e-001 -5.1461193e-001 -8.5482287e-001
 -2.4313211e-001 -1.8751310e-001  1.2658019e+000  9.5972039e-001 -4.0895533e-001 -4.4069090e-001 -7.5625511e-001 -4.8148418e-001  2.5230863e-001  2.4601060e-001  5.6729253e-003 -1.3606824e-001  3.6438460e-002  2.7797672e-001  1.4549406e-002  1.3031784e-002  2.7655533e-001  8.8779583e-001  9.1664735e-001  5.2252821e-001  7.4963820e-002 -2.4079235e-001  3.4748878e-001 -3.9543810e-001  3.9819357e-001  3.2395048e-001 -1.8486528e-001  3.5501530e-001  3.4149393e-001 -5.5759013e-002  4.1192770e-001  7.7309023e-002 -3.9542466e-001  3.3191256e-001  3.2275035e-001  2.9326703e-001  4.1255876e-001 -2.5766542e-001  2.3247635e-001 -5.4620973e-001 -2.4663808e-001  3.2223031e-001 -2.0789626e-001 -5.6295562e-001  2.5105259e-001  4.4157443e-001  8.2590822e-001  8.2608817e-002  7.4753776e-001  4.7157888e-001 -2.3361314e-001 -1.8708693e-001  3.8546566e-001  2.1578024e-001  5.6514367e-001  1.9679279e-001  7.1569172e-002  3.6031583e-001 -5.4534597e-001  2.4525527e-001  9.0363689e-003  1.3971165e-001  1.0665086e+000 -8.1860329e-001  1.5970390e-001 -1.6308637e-001
  9.0814459e-001 -4.0085347e-001 -7.3910205e-002 -3.5304819e-002  9.0981649e-002  2.3643631e-001 -4.1771843e-001 -6.4748780e-001 -1.4136817e-001 -5.7689833e-001 -4.7531798e-001 -4.8804030e-001 -1.0629355e-001 -1.9273373e-001 -1.0982944e+000 -1.0797970e+000 -3.9922823e-001 -3.9180679e-001 -4.1995063e-002 -4.2274508e-002  1.5774202e-001 -1.1597954e-001 -8.9099044e-001  3.0425869e-001 -8.2974036e-001 -1.4447538e-001  2.2364166e-001  5.7197227e-001  3.7322547e-001 -1.1495851e+000 -2.7867176e-001 -6.1777295e-001 -4.7255304e-001  5.6678083e-001  1.7727464e-001  1.4160772e-001 -5.4041076e-001  6.8224177e-001  8.2247107e-001  6.8176490e-001  8.4627725e-002 -4.6464316e-001 -4.3599143e-001 -6.9939070e-001  1.8766859e-001  1.7392052e-001  4.9132408e-001  8.3929757e-002  5.3859912e-001  4.3766105e-002 -9.2662532e-001 -4.2551163e-001 -3.3997388e-001  4.5182236e-001  6.9149502e-001 -2.4618910e-002  1.0581709e-001  3.0165021e-001  6.0674822e-002  2.5827477e-001 -8.0948150e-001  4.7510655e-001  1.4142988e+000 -1.9941745e-001  2.0804823e-001 -6.9273777e-001
  4.7895049e-001  1.5966530e-001  1.8332733e-001  5.0067623e-001  4.3390435e-001  6.2104883e-002 -8.1003254e-002 -3.5647951e-001  4.0455269e-001  4.4414213e-001  1.0820329e-001  7.5255131e-001  2.7497858e-001  5.7595941e-002 -2.0302916e-001  2.0806953e-001  2.0213585e-001  3.3708001e-001  1.0302391e-001 -5.7476750e-002  2.1148666e-001  9.7150952e-002 -2.8217147e-001  3.0480408e-001 -8.3496791e-002  7.4387374e-001 -5.7215876e-002  2.2475938e-001  3.1405577e-001 -3.8494860e-001 -2.3990799e-002 -9.5163220e-002  1.5440964e-001  3.4128206e-001  1.2296936e-001  1.1347442e-001 -3.7779324e-001  8.2756246e-001  5.2015212e-001  8.8930139e-001  2.6198757e-001 -2.6148290e-001  7.8319678e-002 -4.4771354e-001  1.6414255e-001  7.6251041e-002  4.4169298e-001  4.4400571e-001  1.1473281e+000  1.2248672e-001 -2.7409260e-001 -2.5031493e-001  1.9189500e-001  1.4080059e-001 -8.6243795e-002  4.6224993e-001  1.1289558e-001  4.0628798e-001  2.4751994e-002  5.1244466e-001 -3.2136393e-001  6.1923067e-001  1.7631212e+000  3.9838459e-001 -1.7876845e-001  5.8804584e-001
 -6.8797558e-001  3.3360099e-001  8.0383410e-002  8.7065324e-001  4.9190372e-001 -1.3935116e-002 -7.4457009e-001  3.3003181e-001  3.2190691e-001 -8.3259112e-002 -1.5196812e-001 -2.8371633e-001 -4.9867316e-001 -5.5015172e-002  3.3452494e-001  8.5493128e-002  1.5987719e-001 -3.4957014e-001 -1.4911513e-001 -8.4050357e-002 -6.4516100e-001  5.5790960e-001  1.1954530e-001  8.9250748e-001  3.0431035e-001  6.9300562e-001 -3.3218944e-001 -8.6773318e-001 -8.2584051e-001  4.7019100e-001 -4.4037155e-001 -3.7130172e-002 -4.4643587e-001  1.7400592e-001 -1.3250669e-001 -3.2953255e-001  2.9535300e-002 -4.8595834e-001 -2.3140996e-002 -2.9035862e-001  1.4582769e-001  4.6311763e-001  3.5339608e-001  7.6096824e-001  2.3843583e-001 -1.5156939e-002  5.1963313e-001  4.2953214e-001  1.3497231e-002  8.1844573e-001  9.6863414e-002  1.9680487e-001  1.1110526e-001 -3.0788039e-001 -1.5850472e-001  2.2797317e-001 -1.0891442e-001  3.6184899e-001  2.6779291e-001  3.5638255e-001 -6.0352172e-001  5.1464182e-001  7.9500094e-001 -4.9265366e-001  2.3252559e-001  8.3603392e-002
 -7.9144078e-001 -4.0394478e-001 -4.8595898e-001  6.3381449e-002  5.4428641e-001 -5.0324347e-002  3.7793861e-003  2.6206243e-001  8.3131772e-003 -6.1780128e-002 -2.7350047e-001 -7.1936390e-001 -5.2391196e-001 -3.4497746e-002  6.2348743e-001  1.5237621e-001 -3.4622843e-001 -8.4499705e-001 -1.7838849e-001  4.2838212e-001 -2.3484790e-001  1.3316396e-001  4.6184540e-002  1.8315727e-001  1.5312071e-001  3.3769129e-001 -7.8796126e-002 -6.4078859e-001 -6.7764662e-001  7.9216976e-001 -9.8569693e-001 -5.3701992e-001 -7.4267962e-001 -3.8514238e-001 -3.2929299e-001 -6.2331222e-001  6.9359070e-001  3.4175558e-002  3.2846543e-001  2.8436330e-002 -1.4606565e-001 -9.3336937e-004  4.7974424e-001  8.0469647e-001 -2.0903733e-001 -4.8783958e-001  4.0667144e-001  1.3567961e-001 -4.1385805e-001  8.4763862e-002  6.2246033e-001  6.6720203e-001  2.2784636e-001  3.5682134e-001 -7.2544702e-001 -2.6670337e-001 -5.0521384e-001  6.2905937e-001  1.8527820e-001 -3.8698538e-002  8.7974538e-001  6.0276062e-001 -1.8241604e-001  2.1492494e-001 -2.9805836e-001 -6.0934348e-001
  1.8234866e-001 -2.6067912e-001  3.5887751e-001  1.0264487e+000  2.9003150e-001  9.3301070e-002 -1.8206302e-002 -5.4881621e-001 -1.7550671e-001  3.3654197e-001  5.1437827e-001  1.5728884e-001 -2.6523868e-002  3.1366711e-001 -1.0466632e-002 -9.1600832e-003  4.4691113e-001  3.4443455e-001  5.8424194e-001  4.4006956e-001  2.7541111e-001  7.4087524e-001  6.3447364e-001  6.0160187e-001  5.2163478e-001  7.4299492e-001  1.0864165e+000  1.3560409e+000  4.3183199e-001  2.3049427e-001  5.5542590e-001  1.5940211e-001  3.7043562e-001 -2.5931493e-002  1.1572410e-001  3.0411486e-001  3.7513699e-001  3.1155405e-001  1.1473971e+000  9.7783930e-001  1.4022548e-001  7.2720084e-002  1.1040342e+000 -4.7624255e-001  6.5092681e-001  3.7108520e-001  5.0634819e-001  1.0571891e+000  5.5288296e-001  6.0833884e-001 -1.0316426e-001 -7.8620000e-002  8.7068139e-001 -9.2830593e-002 -2.3668137e-001  1.8159515e-001 -4.6151662e-001 -3.1276676e-001 -2.7181486e-001  4.9384055e-001  7.0983314e-001  2.2728683e-001  8.3458385e-001 -4.0373128e-002  5.6432538e-001  1.7355524e-001
  1.4646128e-001  3.7268202e-001 -1.3568567e-001  6.9108108e-001  4.7954427e-001 -6.2961893e-002  3.0727304e-001 -4.2652071e-001  4.1316061e-001 -8.6481045e-002 -2.2429306e-001 -5.7378301e-001 -4.0465109e-001  1.1615096e-001  3.5606096e-001  2.4409807e-001 -2.1083419e-001 -1.6835960e-001  1.4969565e-001 -2.9056213e-001 -2.4294420e-001 -9.6880852e-002 -1.7143588e-001 -1.3941472e-001  2.1718661e-001 -5.4261469e-002  5.4006547e-001 -3.2292614e-001 -1.9830678e-001  3.3215219e-001  3.3222271e-001  5.4377034e-002  7.9380884e-001  5.9129806e-001 -7.4405512e-002  2.9529026e-001  1.0166632e+000  1.3323755e-001  2.2584283e-001  4.2557010e-001 -1.1299374e-001  7.4981938e-002 -6.4876436e-002  6.0911216e-001 -2.3799829e-001  4.1666297e-002  1.1768338e-001 -4.9593869e-001 -2.2916967e-002  1.9826596e-001  4.3334661e-001  1.1737989e-001 -2.0304994e-001  1.8232075e-001 -1.0667000e+000  6.5456282e-002 -1.2200848e-001  3.4056722e-001  1.4070961e-001  7.5373089e-001  5.8927980e-001  9.5892727e-001 -3.9719516e-001  1.4498004e-001  1.4783981e+000  2.0017678e-001
  4.6209067e-001 -5.2243829e-001  5.6345724e-002  8.4809885e-001  1.5077147e-001 -8.5167400e-001  4.7169768e-001 -4.8184149e-001  2.2096508e-001 -2.9352015e-001 -8.5874675e-001 -1.5816265e+000 -5.6226242e-001 -1.1176140e-001 -3.5486532e-001 -6.0385739e-001  2.9204088e-002  1.3059492e-001  1.8457968e-001 -2.1609651e-001 -3.0706578e-001  3.3351764e-001  2.2637569e-002 -5.4617387e-001 -5.0233651e-001 -1.7399599e-002  1.6104075e-001  6.8605278e-001  4.6235924e-001  1.0641449e-001  4.4240790e-001 -6.1902537e-002 -2.2942407e-001  1.7144401e-001 -1.5315899e-001  1.3374641e+000  4.1495553e-002  1.0401048e+000  8.9045870e-001  3.3772118e-001 -7.2864749e-001 -6.9104136e-001  3.9622380e-001 -1.7104576e-001  2.3408859e-002  2.1085656e-001 -6.8494247e-002 -3.4207962e-001  3.6443882e-001  3.4828318e-001 -6.1031472e-002 -1.8815495e-001  8.6184606e-002 -3.2951046e-001  6.6388484e-002 -9.0040859e-002  1.2359870e-001 -8.7493955e-002 -5.3831362e-002  5.0665005e-001  3.0726875e-001  9.3884456e-002 -4.7576262e-001  8.4777566e-001 -4.6914927e-001  8.6234277e-001
 -1.1219809e-001  1.9960637e-001  8.8744790e-001  1.1315063e-001  2.0581370e-001 -6.2551479e-001  1.3903488e+000  5.8965140e-001  3.5566615e-002 -2.1104182e-001  1.8258959e-001 -5.6390182e-001 -8.0928847e-002 -1.9501266e-001 -2.6143450e-001 -1.2466501e-001  8.2075814e-001 -2.7663509e-001 -5.1465752e-001  2.5557479e-001 -1.0715607e-001 -1.0774901e-001  3.3028478e-001 -5.2942469e-001  9.3241258e-002  4.6111500e-001  7.7650552e-001  9.7836672e-001  1.1179988e+000 -2.1304898e-001 -8.3602394e-002  3.7517163e-001 -3.0179276e-002  7.6357145e-001  3.4238922e-001  8.4256541e-001 -2.7771932e-001  1.3207637e+000  1.0968774e+000  8.3706456e-001  4.2455267e-001 -1.9378913e-001  5.8733402e-001 -7.8927147e-001 -5.6747947e-001 -1.0430252e-001  1.1802114e+000  1.6963782e-001  4.4473328e-001  9.9096847e-001 -1.9969646e-001 -6.9898337e-001 -3.5572282e-001  5.0624746e-001  1.4157479e+000  2.9482218e-001 -9.6260459e-002  4.5850697e-001  3.0708376e-001  8.9681541e-001 -5.9618204e-001  3.8429477e-001  9.6748911e-001  1.7529399e-003  8.0947055e-001 -1.1577526e-001
 -3.0310479e-001 -4.5122202e-001 -3.9657934e-001 -3.1633923e-001  9.8512447e-002  1.0269382e+000  7.5839959e-001 -2.5900554e-001  1.7997981e-001 -6.6168536e-001 -2.0878807e-001 -7.1113008e-001 -4.1897115e-001 -7.2279137e-001  7.3247339e-002  6.7792747e-002 -7.9035620e-001 -9.4563609e-001 -1.1768924e+000 -4.4506817e-001 -1.1522957e+000 -3.6497522e-001 -4.5672184e-001  7.5651250e-001 -2.3739567e-001  7.3374459e-002  8.9820305e-001  3.6760713e-001  1.9737819e-001 -4.8010488e-001 -1.8087458e-001 -8.3743884e-001 -3.4860601e-001 -8.0853013e-002 -8.4668551e-002  1.4642290e-001 -2.5909098e-002  5.1516823e-001  1.0728913e+000  9.3097242e-001 -3.6832867e-001 -1.4479464e-002  6.8143892e-003 -2.3782867e-001  3.1069824e-002 -2.0848387e-002  3.2534374e-001  1.3983051e-001 -4.1072277e-001  3.0079001e-001  6.6169672e-001  1.0098620e+000 -3.7063348e-001 -1.9698692e-001  5.8384770e-001  7.9987317e-002 -3.6971591e-001  2.0981022e-001  2.7881640e-001  4.0936368e-001  1.1095212e+000  4.2812505e-001  4.6773392e-001  3.4018998e-001 -4.8765288e-002 -1.4602452e-001
 -2.1179869e+000 -5.7322922e-001 -3.8647474e-001 -2.2036541e-001 -7.0237635e-001 -5.2399209e-001 -2.0870019e-001 -1.1182583e-002 -1.2068284e-001 -8.3431648e-002  1.7990770e-002 -1.5172943e-001  2.6934105e-001 -4.6614736e-001  5.6909260e-001  5.0757226e-001 -5.4299951e-001 -5.9257555e-001 -1.2115651e+000 -5.8851388e-001 -2.4579066e-001 -1.7743145e-001 -6.0959842e-001  6.8793660e-001 -1.0626720e-001  2.2604326e-001 -3.7001725e-001  2.3566633e-002 -7.6206805e-002  3.4706998e-001 -3.4598717e-001 -6.2761410e-002  6.0042733e-001  7.5670914e-002  3.7793059e-001 -2.9551056e-001  8.6479428e-001 -2.1467925e-001  2.5669621e-001 -3.1220268e-001  1.4305907e-001  4.7924507e-001 -4.2967161e-001 -1.0249362e+000  5.9481071e-001  3.9364390e-001 -3.2890198e-001 -1.1534320e-002  4.3759621e-002  4.0107126e-001  7.0206903e-001  1.3794673e+000 -7.3261312e-001  2.4619200e-001  2.9415083e-001  2.7673023e-001  3.0862785e-001 -1.2828015e-001  4.4030837e-001  3.3659261e-001 -1.9108184e-001  1.2196740e-001 -1.1943456e+000  9.7184602e-001 -1.0200135e-001 -7.9989211e-001
  1.3530285e+000 -4.6231282e-002  3.9269612e-001  3.4284655e-001 -2.7410093e-001  7.4238143e-001 -8.0409883e-001  7.4465051e-002  2.4228718e-001  4.9133776e-001  3.4452090e-001  9.6896367e-001  1.8110028e-001 -2.5344625e-001  4.2579837e-001  1.7144483e-001  1.1394976e-001 -3.3533119e-002 -4.7167980e-001  4.5910875e-001 -4.0412010e-001 -3.2076584e-001  5.0805163e-001  8.2812609e-001  3.3488908e-001  2.5621947e-001  8.1386901e-002  4.1054201e-001  7.2004988e-002  2.4949484e-001 -2.0965288e-001  2.4190119e-001 -4.6972643e-001  2.2229322e-001  3.6733967e-001  2.9769122e-001  1.1115711e-001  2.2152873e-001  1.1208261e-001  4.7620867e-002  2.7189118e-001  3.8065718e-001  1.0013054e-001 -2.1812865e-001  3.3680503e-001  1.1744023e+000  8.4248054e-001  9.5339117e-001  5.1298291e-001  1.0808868e+000  2.8568244e-001  1.1936673e+000  3.0896260e-001  4.0886992e-001  1.0066285e+000  1.3835584e-001  6.9498676e-001  1.8296740e-001  4.0324149e-001  5.1349247e-001  7.7469596e-001  1.7525025e-001  2.1270727e-001  2.0836498e-001 -4.4701038e-001 -7.3906393e-001
  1.1406069e+000 -2.1520030e-001  5.8929428e-001  6.3733332e-001 -3.7161880e-001  4.4160261e-001  7.3666340e-002  2.3978112e-001  7.7051630e-001  4.7909662e-001  1.1477538e+000  3.4538099e-001  8.5149078e-001  2.9614809e-001 -2.9991435e-002  3.3285097e-001  5.8166661e-001  1.6757297e+000  6.6492708e-001  7.3992889e-001  4.6375916e-001 -2.0961566e-001  9.1429575e-001  4.1624648e-001  7.2625166e-001 -2.3241527e-001  4.3416920e-001 -1.1946994e-001 -3.0964554e-001  2.1281153e-001  4.6246979e-001  4.2612783e-001  7.8642439e-001  5.2105646e-001  3.4100278e-001  4.2783568e-001  4.2247944e-001  4.7529202e-003 -3.1803734e-001  8.4316557e-001 -1.6955128e-001  7.2687135e-001  2.1035875e-001  7.6106177e-001  9.0727677e-002  1.3564957e+000  1.0237057e+000  1.0580560e+000  1.3587815e+000  6.3963029e-001  2.4084621e-001 -3.7214654e-002  3.6330130e-001  6.3039391e-001  4.1505370e-001  6.7506844e-001  3.9563657e-001  1.9782128e-001  2.4699923e-001  5.8169967e-001  2.7183895e-001  7.1598857e-001  1.3117319e-001  8.4473218e-001  1.0260213e-001  2.4623886e-001
  8.0400464e-001 -8.6420386e-002  6.7956031e-001  1.2144999e+000 -9.6976861e-002  5.9052809e-002  6.0219191e-001  4.8662501e-001 -2.2166535e-001  9.1538249e-001  1.2118845e+000 -3.4503256e-001  3.0010535e-001  1.0214833e-001 -8.5292144e-001  4.3318584e-001  5.8460191e-001  1.5735540e+000  1.0020311e+000  1.2620622e+000  8.4462140e-001 -8.4810219e-001  1.0231942e+000 -1.7188092e+000  5.4332535e-001 -8.4236678e-001  5.3365825e-001  7.8196719e-001  1.0635463e+000 -9.5323747e-003  7.2476488e-001  2.8318656e-001  1.9560223e-001 -6.3996078e-002 -3.1059032e-001  3.3471544e-001 -2.9932614e-001  6.7150218e-001  4.7787891e-001  6.8986615e-001 -5.1849302e-001  6.8603006e-002 -1.3598529e+000  9.2581891e-001 -2.9927114e-001  2.2143930e+000  1.1037046e+000  1.5915561e+000  1.6012392e+000  9.1817140e-001 -1.4589158e-001 -6.7059148e-001  5.9664587e-001  9.3031183e-001  2.1127040e+000  6.4430206e-001  2.0490208e-001 -2.2001326e-001  6.7044977e-002  7.9934677e-001  1.2547271e+000  2.2755656e-001  1.9905034e-001 -8.3162479e-001  2.8778334e-001 -6.2748191e-001
  1.5642718e-001  5.1703746e-001 -1.6043937e-001 -2.5302299e-001  5.3997191e-002 -7.0635994e-001  2.8002769e-002  9.3534156e-001 -7.7375294e-002  3.2739597e-001 -4.9389764e-001  1.0261268e-001  4.0492266e-001  1.0227088e-001 -2.5650864e-001  1.3127483e-001  5.8323325e-001  3.8009056e-001  6.2328605e-001  4.1838988e-001  6.2986640e-002  5.0297595e-002 -9.1770607e-001 -1.4313628e+000 -4.9579090e-001 -2.2607946e-001  2.5177223e-001  9.8582902e-002  3.3707207e-001  2.8905142e-001  5.7641859e-001  5.1103854e-001  4.2770280e-001  6.2981524e-001  2.5525732e-001  4.2718581e-001  3.6934823e-001 -7.5194035e-002  1.5681240e-001 -2.7976530e-001  6.5225486e-001 -1.4050594e-001  5.5399111e-001 -3.4057960e-001 -1.0746969e+000  9.1449563e-001 -8.0274434e-002  3.4661431e-002  4.1586110e-001  8.7169200e-002  1.6281177e-001 -2.0739756e-001  6.4271535e-002  5.5009710e-001  7.2837401e-001  3.1101191e-001  6.3250080e-001 -5.9344180e-001  3.6081672e-001  7.8213582e-002 -1.9663822e-001 -1.9578000e-001  5.3057254e-001 -1.9999374e+000  3.2398724e-002  5.6814592e-001
 -1.2499650e-002  8.4388149e-001  9.4357470e-001 -6.6336235e-001  1.3081463e-001  3.6105520e-001 -5.3993427e-001  9.5321713e-001  6.2036971e-001  6.3463626e-001  6.0758059e-002  8.4437883e-001  4.6383870e-001 -8.8868493e-002 -2.4676269e-001 -2.5627344e-003  2.3074152e-001 -4.3147126e-001 -2.0353956e-001 -2.7713452e-001  4.7100955e-001 -5.1053678e-001 -1.2397863e+000 -3.6123842e-002 -1.0108083e+000 -7.1370493e-001  1.3541382e-001 -8.7697357e-001 -6.3615423e-001  7.4938938e-001  9.7989446e-002  2.1694231e-002 -1.8235724e-001  2.0985699e-002  1.6605952e-001  2.5095293e-001  3.2060791e-001 -1.1059826e+000 -1.2318708e+000 -3.1962657e-001 -1.5693838e-001 -1.1850201e+000 -8.7822230e-001 -1.6260358e+000 -8.2595456e-001 -1.7632449e-001 -9.5483027e-001 -4.6179505e-001 -1.1599624e+000 -2.6078542e-001 -1.9314761e-001 -4.4774772e-001 -4.7070904e-001  3.3946000e-001 -5.8690336e-001 -6.3679864e-002  5.5071257e-001  1.0305980e-001  7.0907675e-001 -5.6746885e-001  6.4925459e-002 -1.5887391e-001 -4.1170973e-001  1.0441742e+000  4.2056545e-001  1.4138087e-001
  9.2369006e-001  6.7111902e-001  5.9666988e-003 -9.5223952e-001 -1.1499252e-001 -9.4200763e-002 -3.9384038e-001  1.1888837e+000 -5.8286790e-002  1.2462262e+000  2.6222542e-001 -4.3156916e-002 -2.1100594e-001 -2.1943706e-001 -1.4327052e-002 -1.2160449e-001  1.2258983e+000 -4.2853524e-001  2.8444643e-001  4.6223406e-001  1.3009504e+000  8.2914640e-002 -1.9884801e-001  1.4607302e-001 -5.7222649e-001 -1.2891363e-001  2.1547001e-001 -1.1085629e-001 -4.7825837e-001  9.0468952e-001  9.4204937e-001  8.8743697e-001  3.7134178e-001 -6.8745492e-002  9.4276562e-001  4.8094677e-001 -1.2453973e-002 -2.7094055e-001 -1.1718996e+000 -5.2541546e-001 -1.4790257e-001 -5.5479276e-001 -5.7585966e-001 -9.2876721e-001  1.8658264e-001  3.7397752e-001 -1.3429634e-001  3.2870549e-001 -7.7272763e-003  1.6711468e-001 -4.9793804e-002 -4.4910504e-001  4.9575965e-001 -1.3355335e-001  6.0050324e-001  8.9600524e-001  1.0685188e+000  2.7857774e-001  9.7474235e-001 -2.6583640e-001  1.0517382e+000  8.2404861e-002  3.3364140e-001  7.7470415e-001  2.9500673e-001  2.6871783e+000
  9.7575175e-002  1.0069634e+000  1.5254373e+000 -4.7325313e-001 -1.6247700e-001 -1.0726725e-001 -9.9003622e-001  3.2284337e-001  3.5733179e-001  6.6602776e-001  4.0081090e-001 -6.7278515e-002 -2.4045124e-002  1.3780343e-001 -1.0520759e-001  2.5872154e-001  9.8174805e-001  3.6541588e-002  9.5623841e-002 -1.0139030e-001  2.2996215e-001 -1.7440278e-001  1.0720601e-001 -2.2344464e-001  1.0282091e-001 -4.9103799e-001 -4.2631674e-001 -8.8436526e-001 -1.0414839e+000 -5.0669788e-001  4.5963753e-001  3.8433403e-001 -4.7699072e-001  3.4873163e-001  2.7276216e-001  2.8367903e-001 -4.6671121e-001 -8.9960983e-001 -1.3112022e+000 -4.1884975e-001 -3.5731247e-001 -1.5136426e-001 -7.0661155e-001 -5.2124121e-001 -1.1862574e-001  7.6206344e-002 -4.7098203e-002  6.0048927e-001 -4.6689566e-001 -5.3621425e-002 -4.6221477e-001 -5.9511966e-001 -3.5409979e-001 -1.7762403e-001 -9.5362952e-002  4.8356475e-001  3.9901129e-001 -1.9056884e-001  2.4077308e-001 -1.2515304e+000 -1.4150074e+000 -6.8355610e-002  9.1656661e-001  8.2860567e-002  1.3832090e-001 -6.7190265e-001
  8.1286357e-001 -6.3876254e-001 -8.9703897e-001  3.5932032e-001  1.5213124e-001 -1.3068336e+000 -3.1296721e-001  1.6578876e-001 -3.1234431e-001 -4.5146619e-002 -3.4129656e-001 -5.5131064e-001 -3.7733663e-001 -6.3045907e-001 -6.4640683e-001 -2.7148495e-001  9.6522287e-001 -1.4000823e-001 -1.5996563e-001 -2.6629936e-001 -3.6265204e-001  2.7289237e-001 -6.1471036e-002 -3.3446525e-001  2.8682782e-001 -2.3171458e-001  1.6851690e-001  3.2397693e-001  2.2399400e-001 -3.1711161e-001  8.9774576e-001  1.1131311e+000  2.0221117e-001  5.4063081e-001  9.1720073e-001  8.5520488e-001  4.3421326e-001  4.4371261e-002 -1.1848791e-001  3.5982990e-001 -6.0734584e-002  1.7485141e-001 -2.5456703e-001  5.4305619e-002  3.7403865e-001 -7.3958677e-001  2.9515813e-001 -1.9103396e-001  6.1628449e-001  3.0455787e-001 -1.5933052e-001 -3.8251653e-001 -8.7783156e-001 -3.3134933e-001 -9.2077457e-001  1.1142232e-001  5.3164705e-001 -3.1841687e-001  2.7013146e-001 -4.6823404e-001 -1.2403843e+000  1.4044258e-001  1.0147754e+000  8.8826767e-001  1.4499884e-001  2.0034062e+000
 -1.0114642e+000  7.4497753e-002 -1.3047660e+000 -4.6750296e-001 -2.8209433e-001  2.2497421e-001 -9.8407398e-001 -4.0193918e-001 -3.3108321e-001 -7.1323011e-001 -3.5109289e-003 -1.0087986e+000 -3.3485039e-001 -5.0819711e-001 -3.2921729e-001 -4.2704706e-001 -2.5895588e-001 -7.8352902e-001 -3.2118916e-001 -3.1043972e-001 -1.4345345e+000 -4.1315966e-001 -3.2213045e-001 -1.2859720e+000 -4.3920674e-001 -1.2615570e+000  2.6851865e-001 -7.8787813e-001 -8.7110159e-001 -5.0435911e-001  8.1275038e-002  3.4275220e-001 -5.0896054e-001 -3.4073715e-001  5.5499014e-001  6.1806955e-001 -6.8850926e-002 -3.9873364e-001 -1.1117518e+000 -1.1593342e-001 -7.7062647e-001 -4.8525130e-001 -7.2214119e-001 -2.2932461e-003 -4.5294138e-001 -9.4839556e-001  3.8667995e-001 -4.5699616e-001 -3.0594565e-001 -7.7662316e-001 -6.5776876e-002  1.0621489e-001 -8.2312603e-001 -3.8978661e-001 -3.4337515e-001 -9.7840533e-003 -1.2586770e-001 -1.8192518e-001 -4.1024626e-001 -1.4424616e+000 -7.7361465e-001 -3.5837244e-001  6.2761447e-001 -2.5460236e-002  3.2445006e-001  9.2819601e-001
 -3.4918517e-001  5.1968829e-002 -9.9006513e-001  1.2228401e-001 -1.6918416e-001  1.0008102e+000 -3.2455703e-001 -8.8130346e-001 -6.1264465e-001 -5.0487807e-001 -4.6266637e-001 -2.0412060e-001 -5.8778251e-001 -5.0342271e-001  1.7474846e-001 -2.1608467e-001  1.2582454e-001 -5.6772538e-002 -2.9211657e-001 -5.7073709e-001 -1.4192827e+000 -1.0255460e+000 -3.3849298e-001 -1.7414419e+000 -2.9489137e-001 -1.1441760e+000  3.8046654e-001  8.4392201e-001 -1.9211495e-001  7.9248826e-002  2.6808955e-001 -2.8047942e-001 -3.8268498e-001  1.3022381e-002 -1.9630563e-001  3.5732089e-001  2.2088913e-001 -6.8535622e-002 -5.4137383e-002  2.1798469e-001 -9.4702330e-001 -4.5826462e-001 -7.1817874e-001 -9.2739458e-002 -6.8318662e-001 -3.1907605e-001 -3.3808759e-001  2.2449304e-001 -1.6702681e-001  1.8387127e-001 -1.1601604e-001  1.7631134e-001 -4.4135354e-001 -2.1994907e-001  1.0495445e+000 -6.5416365e-001 -8.1386728e-001 -5.1137520e-001 -4.2663489e-001 -7.5170966e-001  4.5777519e-001 -6.7569098e-001 -4.9778303e-001 -3.5661529e-001  5.7951193e-002  9.3008710e-001
 -9.0304252e-001 -4.0087041e-001 -6.3765671e-001 -1.0789677e-001 -5.0200298e-001  4.8399370e-001  2.3115526e-001 -5.5975697e-001 -3.1824753e-001 -2.1945113e-001 -4.8360480e-001 -4.0421468e-002 -3.6309069e-001 -1.5996091e-001  4.4796809e-001  3.7706241e-001 -5.7294518e-001 -5.1008923e-001  1.8520822e-001 -2.6416559e-001 -8.5341577e-001 -9.1855490e-001 -5.8574327e-001 -2.0638568e+000 -1.3098513e-001 -9.0999506e-001  4.1711468e-001  7.8993934e-001  1.1759482e-001  2.1374789e-001 -1.4405943e-001 -1.9043080e-001 -6.3011128e-001 -6.7011821e-001 -3.3934106e-001  3.6234919e-002  3.2445085e-001 -1.6191879e-001  4.3172273e-001  4.8551206e-001 -9.0017727e-001 -3.0175403e-001 -2.5672076e-001 -6.9718941e-001 -1.2987330e+000  3.5798343e-001 -1.3804330e-001  8.0280455e-002 -3.7153110e-001  5.1954765e-001  2.4447695e-002  7.6562036e-002  7.9438651e-002  5.9402490e-002  2.7399693e-001 -4.7544436e-001 -5.8040039e-001 -4.5518893e-001 -2.1550570e-001  2.4760093e-001  6.1735872e-001 -6.8845787e-001 -3.4300592e-001 -3.2245668e-001 -2.7088676e-002  6.0060046e-001
  5.7758334e-001 -4.9630728e-001 -4.7667473e-001  8.6646048e-002 -8.1887823e-001 -1.6246708e-001 -4.2148627e-001 -8.9665639e-001 -1.7731175e-001 -5.6948148e-001 -1.3488583e-001  4.7199109e-001  3.7161995e-001  2.6772489e-002  7.1690630e-002 -2.0671970e-001  1.6608221e-001  5.1463408e-001  3.1456411e-001  1.2199874e-001 -5.4872359e-001 -3.4128044e-001  5.4787536e-001 -1.3559559e-001  2.2042865e-001 -7.5018187e-001 -1.2683386e-001  7.8234373e-001  5.2545684e-002  7.3780442e-001 -1.7127124e-001  2.1091801e-002 -4.3403025e-001 -4.7277757e-001  2.6729205e-001  8.1376112e-001  6.9023998e-001  9.8405432e-002  5.9903257e-001 -8.6026865e-002 -7.4278434e-001  1.7105359e-001 -2.6756939e-001 -8.2594802e-003 -2.7711744e-001  9.9375811e-001  2.6400430e-001 -3.5663375e-002 -5.4110290e-001  5.8136705e-001 -2.3396007e-001 -2.7892333e-001  1.4715852e-001  2.1446307e-001  7.1540036e-001 -3.3228807e-001 -4.4416293e-001 -3.9470008e-001 -8.2071886e-003 -2.5584893e-001  2.0536788e-001 -5.4486574e-001  2.6725699e-001 -4.1129915e-001  5.1663997e-002  5.3597826e-001
  1.5698210e-002 -1.1290367e-001  7.3916944e-001 -9.9359745e-001 -9.7722075e-001 -8.3994902e-001  3.2551623e-001 -1.8373363e-001 -2.7404622e-001 -2.0771579e-001 -8.2102612e-001  9.1739898e-003  5.2677102e-002 -7.6675935e-002  5.7632047e-003 -7.1060424e-002 -3.0269800e-001 -1.1179476e+000 -3.7201531e-001 -3.9308898e-001 -1.0743968e+000 -8.0751304e-002  1.9609502e-001 -3.8167139e-001  1.7564681e-003 -1.7792161e-001 -9.7884635e-002  8.9822022e-002  1.7229241e-001  5.0451163e-001 -2.2459147e-002 -1.1456798e-001  4.9660721e-001  1.0482599e-001  2.5931246e-001  2.5419895e-001  1.0720644e+000  3.5232012e-001  6.0905816e-001 -1.1954279e-001 -5.9883940e-001  3.6892255e-001 -7.9823657e-001  1.9729932e-001 -2.0156222e-001 -1.6878281e-001  1.8305195e-001  4.7235629e-001  2.4884368e-001  4.6359925e-001  2.4782479e-001  3.5631271e-001  6.2278960e-001  9.3474911e-001  1.3000882e+000  1.0987692e-001  7.6746367e-001  6.2654181e-001  7.3612109e-001  5.0597346e-001  4.5997729e-001 -1.5333543e-001 -5.5516221e-001  5.9212901e-002  4.1148901e-001 -3.2517459e-002
 -2.0066564e-001  7.9440509e-001 -4.2404720e-001 -1.1583881e+000  1.4549555e-001 -1.2054570e+000  3.4610790e-003  1.7951039e-001  1.7072442e-001  1.4333288e-001  1.4226836e-001  1.2764975e-002 -6.5640693e-002  2.2561757e-001 -6.8343929e-001 -5.8216236e-001  2.5058666e-001  3.7061439e-001  5.2913556e-001  4.0885998e-001  2.7694870e-001  7.6665021e-001 -6.9279609e-001  8.7967847e-001 -2.0503667e-001 -3.8309891e-001  3.5433996e-002  5.2070996e-001  6.4928982e-001 -2.7012501e-002  1.5643699e-001  3.6401132e-001  6.6657082e-002 -1.0857129e+000  4.7841919e-001  9.8619068e-002  1.3492551e-001  3.3053019e-001  5.0768416e-001  2.0544477e-001  9.8379259e-001  8.3716818e-002  1.2255708e+000  1.9799491e-001  2.9166321e-001  9.9990960e-002 -2.2088653e-001  4.9979225e-001 -3.6539143e-001  5.6527836e-002 -3.1057182e-001 -7.4698573e-001  8.9272158e-002  4.4103565e-002  9.7096724e-001  4.1499059e-001  4.0668997e-001 -8.8353550e-002  9.9759711e-001  2.4247958e-001 -1.2179835e+000  2.8565699e-002 -1.7417547e-001  1.9976054e+000 -2.3699990e-001  1.1425616e+000
 -7.4228537e-001 -7.5198885e-001 -2.5026560e-001 -7.6744562e-001 -3.7247584e-001 -2.4764212e-001 -5.7121805e-001 -1.4253296e-001 -7.0592548e-001  1.3073661e-001 -1.4022654e-001 -6.4991298e-001 -2.0077778e-001 -1.3788378e-002 -7.0373655e-001 -8.6821700e-001 -7.2114653e-001 -7.5433064e-001 -4.1103036e-001  4.4416598e-002  5.9481984e-001  7.7434434e-001  1.9796051e-001 -2.5469810e-001  2.9732884e-002  1.6090327e-001 -8.0575542e-001  2.7484309e-001  5.1432937e-001 -1.0853281e+000 -2.0426112e-001 -2.6187948e-001 -6.6399639e-001 -1.0217435e-001 -1.1923221e+000 -7.9839633e-001 -1.1847996e+000  2.9834006e-001 -1.5064511e-001 -8.9459419e-001  4.0909435e-001 -3.6109157e-001 -2.6365598e-001  8.8809736e-002 -2.7432770e-001 -2.5205240e-001 -4.5346463e-001 -5.5861854e-001 -1.0465546e+000 -5.3645412e-001 -5.6043302e-001 -8.4903153e-001 -2.6128374e-001  1.2832133e-001 -4.4167715e-001 -4.8774289e-001 -7.7220482e-002 -6.5525036e-001 -3.6490803e-001 -5.1553853e-001 -8.9179186e-001 -2.6548407e-001  1.7371513e-001 -4.3692280e-001  2.9995825e-002 -2.6364662e-001
  1.4322076e-001  7.6729360e-001 -1.2083989e+000 -4.5465277e-001  2.3573294e-001 -1.1966895e+000 -8.5929396e-001 -3.0482367e-001 -3.5118731e-001  2.3227347e-001 -6.5245231e-001 -3.5384971e-001 -3.3182930e-001 -1.0581089e+000 -3.0426803e-001 -5.0568409e-001 -7.0124794e-001 -4.7389105e-001 -1.0510115e-001  2.0413521e-002 -1.4641183e-001  2.7190757e-001 -1.0281466e+000 -5.9030758e-001 -5.0236729e-001 -7.3910737e-001 -5.6313417e-001  2.4826325e-001 -6.3550665e-001 -4.7135271e-001 -5.4769759e-001 -3.1239613e-001 -9.6786047e-001 -7.9047716e-001 -5.4026856e-001 -5.6184626e-001 -4.3704668e-001 -9.9797813e-001 -3.4209054e-001 -4.3570672e-001 -2.3465648e-001 -4.9306154e-001 -3.1941235e-001 -9.8794244e-001 -4.3352012e-002  2.3114182e-001  2.5920096e-001 -1.8454153e-001 -3.0888771e-001  2.1951678e-001 -4.2416460e-001  2.2333249e-001 -6.0965868e-001 -5.4239697e-001 -3.8265866e-001 -9.4332228e-002  3.5962911e-001 -2.3472785e-001  4.4603200e-001 -2.9423507e-001 -4.6869520e-001  8.0388194e-001  6.9183613e-002 -2.2419432e-001  1.0138899e+000  2.8273523e-001
  4.1645767e-001  6.2030768e-001 -2.3168799e-001  7.9173571e-001  8.5730381e-001 -1.1835212e+000  7.8335570e-002  1.1038080e-001  9.0514911e-002  8.8354984e-001 -7.0888830e-002 -6.4375726e-002  5.2262444e-002 -7.6311398e-002 -5.1193061e-001 -2.7172093e-001  6.4518984e-001  1.5691515e+000  1.3890345e+000  9.5402299e-001 -3.0413413e-001 -3.6008457e-001  6.5530475e-001 -6.4526856e-001  4.8646836e-001 -2.1889702e-001  3.2888938e-001  1.3422688e+000  3.1464557e-001 -3.4140394e-001  6.4558482e-001  3.4496091e-001 -1.3984231e-001 -1.4513525e-001  3.1639496e-001  6.6428072e-001 -5.1377954e-001  8.1853983e-002  5.7580453e-001  5.0599187e-001 -2.3120143e-002  3.7135921e-001 -2.9950939e-001  2.6057766e-001  4.4833269e-001  4.4728531e-001  1.2911394e+000  3.1036361e-001  1.6994393e+000  7.3735841e-001 -9.1934165e-002 -3.3935476e-001 -5.8472768e-001  9.1526578e-002 -1.2820554e+000  5.1820875e-001  5.1465979e-001  9.3531561e-002  1.6257880e-001  3.1461932e-001 -2.0255844e+000  5.2807224e-001 -6.7324034e-001 -1.3273805e+000  9.8064411e-001 -1.0143676e+000
 -7.2215300e-001  5.3063053e-001 -1.4683657e-001 -3.8469431e-001  2.3093120e-001 -4.9247579e-001  3.1246892e-001  1.0881038e-001 -3.8466749e-002  7.2159911e-001 -2.2921794e-001  4.6087436e-001 -4.3548942e-001 -7.1082558e-001 -6.0970627e-001 -4.4950214e-001  3.7100511e-001 -6.9073080e-001  3.7944119e-001  6.1857911e-002 -4.9198470e-001 -3.5425677e-001 -3.8984512e-001 -8.8707940e-001 -4.6227777e-001 -4.3679442e-001 -4.6740849e-001 -3.4962921e-001 -7.9616605e-001  7.2108141e-002  7.1819690e-001  4.7150860e-001  6.1993941e-002 -4.0083407e-001 -5.1916609e-002  6.3843581e-001  4.1618713e-001 -5.3853719e-001 -2.5537957e-001 -6.0500087e-001 -3.1315562e-001 -5.0074205e-001 -5.4311973e-001 -1.1799431e+000 -3.1568182e-001 -9.2536675e-001 -3.0597593e-001 -7.7571320e-001 -2.1628816e-001 -2.3236923e-002 -1.5650214e-001 -7.0594608e-001 -2.7720699e-001 -2.9113603e-001 -1.3574866e+000 -6.1460678e-001 -2.2135156e-002  2.3630662e-001 -2.1236944e-001  5.6552792e-001 -1.2999209e+000  7.7415835e-002 -1.4861749e+000  9.3453237e-001  1.1389335e+000  9.1278752e-001
  1.6902763e-001  3.7159058e-001  3.2074396e-002 -1.1587234e+000  2.2528767e-001 -4.0003066e-001 -5.5890361e-002 -8.2801697e-002  7.0185974e-002  1.9753334e-001 -1.1626315e-001 -8.1384677e-001 -2.4762311e-001 -2.5454197e-001 -1.6486506e-001 -2.1558604e-001 -2.3823895e-001 -6.9630492e-001  7.7344724e-002 -4.3263132e-001 -1.3855856e-001 -1.5896441e-001 -2.8330972e-001  7.6572415e-003 -9.8721446e-002 -3.8789544e-001 -3.0187442e-001 -1.9087454e-003 -4.0861320e-001 -1.0125740e-001 -4.8563686e-001 -5.8706304e-001 -2.9984593e-001 -3.2064838e-001 -7.7108800e-001 -3.3540031e-001 -8.1964779e-002 -1.1736638e+000 -2.3774653e-001 -7.2997201e-001 -3.3282624e-001 -3.3391787e-001 -2.2273677e-001 -5.2748324e-001 -4.4868580e-001 -2.8354136e-001 -3.5801485e-001 -5.1720557e-001 -3.3821589e-001 -2.5223481e-001 -1.9672191e-002 -2.5199405e-001 -6.3840971e-002  1.8717253e-001 -3.3772855e-001 -2.9010369e-001  4.3740133e-002  1.7685657e-001 -2.8029319e-001 -2.6828253e-002 -4.1720740e-001  2.3206826e-001  7.6789883e-001 -3.7018466e-001  1.1516425e+000  7.9266962e-001
 -5.4118126e-001 -4.3277216e-001 -4.5010008e-001 -7.7820869e-001  2.4908530e-001 -8.3930480e-001 -3.7813241e-002  1.9071330e-001 -3.8056708e-001 -2.9709620e-001 -1.2109607e-001  4.1275603e-001 -1.7301845e-001 -1.8356900e-001  2.9835396e-001  3.0070289e-001 -2.3322691e-001 -2.5828416e-001 -3.0136747e-001 -2.1511524e-001  1.2835499e-001 -2.5775512e-002 -4.1540027e-001 -8.0535928e-001  1.6652737e-001 -3.6145369e-001  3.3288075e-002  4.3581097e-001 -6.7048934e-002  4.5215170e-001 -6.7780027e-002 -5.8753369e-002  1.6825666e-001 -1.5124697e-001 -1.0666771e-001 -5.2094277e-002  3.4365090e-001  7.0859006e-002  2.7527677e-001  2.3225893e-001  1.2428362e-001  3.6978418e-001 -3.9560865e-001 -1.1270582e+000  1.1570019e-001  5.5106675e-001 -4.4475888e-001 -2.7833607e-001 -4.9596367e-002 -1.0512496e-001  2.3584765e-001  1.4537601e-001 -8.4410267e-004  2.8331797e-001 -3.8212863e-001  2.0357908e-001 -9.7058185e-002  1.7359332e-001 -3.7115240e-001 -1.0789864e-001 -2.1200292e-001  3.2007942e-001  1.2925988e-001  2.7043432e-001  1.1735102e-001  6.0456579e-002
  8.2606018e-001 -2.7296774e-001 -1.1811499e+000 -1.1950450e+000  2.4576001e-001  7.0325658e-001 -4.2553828e-001  6.9537401e-001 -8.8657677e-002 -6.1298810e-001 -1.1413622e-001  2.4889949e-001 -1.8521634e-001 -3.4348195e-001  1.1989735e-001  3.6034696e-003  1.3758584e-001 -1.1530579e-001  1.5594095e-002 -2.8106647e-001  2.6070330e-002  3.7279410e-002 -5.2800921e-001 -4.3532563e-001 -3.4597598e-001 -5.8960555e-001  1.6839390e-001  1.7184213e-001  5.0934939e-002 -1.2895290e-001 -2.9201263e-001 -2.4159314e-001 -9.7145780e-003 -2.7298377e-001 -1.3583024e-001 -5.5266554e-002 -2.2880168e-001 -4.8466701e-001 -6.4287455e-002 -9.2567889e-002 -6.6793205e-001 -1.9064127e-001 -8.0712924e-001 -2.2229538e-001  3.1566808e-002  5.0583397e-001 -9.6054606e-001 -2.2783889e-002 -6.6324492e-001 -6.2680720e-001  3.1982261e-001  1.4715068e-001  3.0194975e-001 -1.8430914e-001  3.8406821e-001 -3.7177495e-001 -4.6333694e-001 -2.0685490e-001 -1.6829193e-001 -1.2017962e-001  9.9236159e-001  3.4119831e-002 -4.0728273e-001 -4.1638185e-001  6.5769479e-002  5.9960785e-001
 -3.6603675e-001  5.3717811e-001 -7.2911802e-001 -1.3259131e+000 -1.6515355e-002 -3.6382959e-001 -4.1101965e-001  2.9825799e-001 -4.1974834e-001  1.3308446e-001 -1.3817782e-001 -6.7221621e-001 -3.0984518e-001  5.3712292e-002 -3.6125363e-001 -1.4345048e-001  2.1803883e-001  6.7406916e-002  2.3796196e-001 -4.4235532e-001  4.9352243e-001 -7.4550238e-002 -8.1823278e-001 -7.0573637e-001 -4.8587172e-001 -7.4057379e-001 -4.4661769e-001 -1.5065448e+000 -8.6126213e-001 -8.0029564e-001 -4.4783066e-001 -3.8370625e-001  4.6699314e-001  5.4684805e-002 -4.8208967e-001 -5.7569553e-002 -8.1785555e-001 -1.1833183e+000 -1.3978557e+000 -2.7023314e-001 -1.7945597e-001 -4.8854586e-001 -5.3593068e-001 -5.9933481e-001 -3.2302655e-001  8.0564458e-002 -7.7030608e-001 -3.3186261e-002 -6.5567099e-001 -4.4376797e-001 -1.2313076e-001 -1.9448483e-001 -2.2970253e-001 -1.2159946e-001 -8.9871963e-001 -3.4254200e-001 -2.3384836e-001 -2.6300280e-001 -5.3835547e-001 -4.7895847e-001  6.1224476e-001 -1.9943351e-002 -4.9548352e-001 -3.0853629e-002  9.3917194e-001  2.0209122e-001
  1.9314965e-002  2.3274737e-001  7.1922271e-001 -4.3425738e-001 -4.6209543e-001  3.2929154e-001 -5.1086209e-002 -1.7024615e-001 -2.2770291e-001 -2.5622974e-001 -7.4109643e-002  3.0727337e-001  4.1239576e-002  5.3611838e-002 -3.2548686e-001 -4.5256261e-001 -5.5221834e-001 -2.5503401e-002  8.3718540e-002 -9.1369931e-001 -5.2366802e-001 -4.5173761e-001 -1.4003811e+000 -1.0234647e+000 -6.5207749e-001 -6.2025599e-001 -9.4875295e-001 -1.7047294e+000 -1.0748022e+000 -7.4847660e-001 -2.8055382e-001 -5.7440276e-001 -4.6193676e-001 -1.1291434e-001 -2.1230825e-001 -2.8591546e-001 -7.2384554e-001 -3.9414331e-001 -1.4431337e+000 -1.0227870e+000 -8.2429825e-001 -6.2628346e-001 -1.7894815e+000 -5.1998743e-001 -8.7657774e-001 -6.7376235e-001 -9.3239078e-001 -1.0207340e+000 -2.1245932e-001  6.1782512e-002 -1.1025917e-001 -6.0286088e-001 -1.0328947e-001 -5.6108832e-001 -5.3775658e-002 -3.9317585e-001 -1.7079347e-001 -5.5241248e-001 -7.9063716e-001 -2.9982107e-001  6.2015716e-002 -7.0746340e-001 -8.5922548e-001  1.5978958e-001 -7.5877925e-002  2.0549208e-001
 -9.5552711e-001 -4.0825568e-001 -1.5079181e+000 -2.2301565e-001 -1.2904739e+000 -4.4256905e-001 -6.7866265e-001 -8.5570190e-001 -5.2419686e-001 -1.0185313e+000 -4.7441880e-001  1.3898201e-001 -5.9997565e-001 -7.3353826e-001 -2.1557675e-001 -4.3950835e-002 -6.5635662e-001 -1.4649294e-001 -1.3060809e-001 -6.3812824e-001 -8.2190738e-001 -3.3976133e-001 -5.0005943e-001 -9.1771821e-001 -5.0739610e-001 -9.6376270e-001  2.0342155e-001  7.0874304e-001  3.0797292e-001 -4.4437116e-001  3.2575289e-002 -1.6397349e-002 -5.7517861e-001 -6.1607617e-001  9.2036400e-002  2.1620503e-001 -8.4197625e-001  3.4144690e-001  2.0031135e-001  3.3467854e-002 -1.0270732e+000 -2.4485852e-001 -1.7522510e+000 -4.4180329e-001 -6.4135328e-001 -1.1838321e+000 -6.1227784e-001 -3.7853360e-001 -1.0445494e-001 -2.9702015e-001 -1.3193120e-002 -2.0454482e-001 -6.7035208e-001 -7.4766441e-002  6.2970817e-001 -3.8742050e-001 -4.7783564e-001 -5.3801181e-001 -9.4178384e-001 -7.5095720e-001 -4.5049417e-002 -9.7427862e-001 -1.2856675e+000  4.2174548e-001 -1.1995483e-001  9.4849675e-001
 -3.2992485e-001 -5.6058681e-001 -1.7451645e+000 -8.2701819e-001 -8.7876455e-001 -3.1358405e-001 -2.8283621e-001 -9.0026498e-001 -6.6528397e-001 -1.0688981e+000 -3.2132527e-001 -4.6462413e-002 -5.4598739e-002 -5.2298402e-001 -4.1864097e-001 -1.8914912e-001 -5.2042594e-001 -2.3759543e-001 -2.2418051e-001 -5.3903107e-001 -7.2666405e-001 -2.5024747e-001 -6.8339435e-002 -1.6859752e-001 -6.0588700e-002 -6.1598275e-001  6.9394364e-001  5.5374059e-001  8.2401179e-001 -5.0592482e-001 -3.2580592e-002 -3.4041245e-001 -1.2129276e+000 -5.2488835e-001  2.3509562e-002  2.0949408e-001 -9.2507159e-001  1.2390253e+000  9.2795177e-001  1.9796682e-001 -6.6383949e-001  3.4017362e-002 -5.6717676e-001 -2.1596762e-002 -3.3972159e-001 -1.2235199e-001 -5.8899315e-001  4.2202948e-002 -3.2617722e-001 -2.7929131e-001 -1.0725839e-001 -3.9593122e-001 -6.6033936e-001  7.2182498e-002 -2.7028856e-001 -8.0529298e-001 -1.0101337e+000 -1.0092135e+000 -1.2646983e+000 -7.5619699e-001 -5.6248670e-001 -1.1572566e+000 -1.1625526e+000 -2.9142995e-001 -5.0526275e-001 -2.3206060e-001
  5.2553999e-001  7.8934463e-002 -1.1236534e-001 -6.8772119e-001 -1.5479912e-001  3.2279350e-001  1.8066473e-001 -4.4917262e-002 -3.7249599e-003 -1.0660337e-002  9.5169569e-001 -1.0194511e-001  1.1253393e-001  8.4881754e-001  3.4424778e-001  5.6821069e-001  4.0120181e-001  1.4439763e+000  6.9773324e-001 -9.6922862e-002  1.0053605e-001 -1.1966169e-001  1.2332705e+000 -5.3536477e-001  5.0798810e-001 -3.4777279e-001  5.9947199e-002  1.5919354e-001  5.2590244e-001  7.8013749e-001  6.9058503e-001 -1.1264569e-001  1.0577866e+000  8.4178289e-001  4.5293729e-001  4.1448182e-001  3.2111263e-002  8.5350244e-001  1.3720106e-001  2.1388872e-001 -2.5023455e-001  4.2544629e-001 -6.0145517e-001  5.9575846e-001  3.6906579e-002  4.0215205e-001 -1.2868101e-001  5.4565461e-001  6.3551271e-001  1.0530891e-002  1.4786489e-001  4.5569455e-002  5.3531060e-001  2.0040711e-001  2.7659401e-001  3.8281989e-001 -7.2868605e-002 -2.4030417e-002 -4.4341787e-001 -3.4682170e-001  3.3895941e-001 -2.0419868e-001 -1.2745626e-001 -7.0567573e-001  1.7142281e-001 -4.7230133e-001
 -9.4115142e-003  5.2922620e-001  6.7368857e-001 -4.8914152e-001 -4.1814213e-001  4.2764189e-001  1.1153475e-001 -2.3899572e-001  2.1402144e-001  1.4389328e-001  2.8377604e-001  4.6980936e-001 -3.4022753e-002  5.2575773e-001  7.9910139e-002  3.0095281e-001  4.0214995e-001  1.1655750e+000  8.4214008e-001 -8.5395917e-002 -3.3303172e-001 -7.1700521e-001  1.0289456e+000 -2.4748137e-001  5.7082242e-001 -3.1022333e-001 -7.4360287e-001 -9.6774631e-001 -1.1197887e+000  6.1292418e-002 -2.7381487e-001 -1.1244617e-001 -8.6948759e-002  1.3421585e-001  1.2116515e-001  2.4135333e-001  1.0123879e-001 -6.6986919e-001 -1.0488938e+000 -5.3879154e-001 -1.7414940e-002  3.1087012e-001 -5.4408880e-001  3.1755566e-001 -1.4820010e-001  6.4646310e-001 -1.2290970e-001  2.1001957e-001  2.4615898e-001  2.0284834e-002  8.3399024e-002  1.4777427e-002  6.8308727e-001 -6.9642602e-003  9.4141593e-001  9.1131445e-002 -9.7584472e-002  2.6856707e-001 -2.2708560e-001 -4.8124140e-001  8.6706787e-001 -2.1773304e-001 -2.1812019e-001 -1.2797413e+000 -3.2052622e-001 -2.7740797e-002
  2.7660831e-001 -1.8916609e-001  1.1465569e+000 -1.8151834e-001  6.8888673e-004  7.9799496e-001 -2.6284598e-001  7.9570381e-002  6.9548693e-002 -7.2500153e-002  2.4929023e-001 -3.1709194e-001 -1.0542480e-002  1.9543409e-001  4.1976633e-001  7.3860859e-001  9.9924650e-001  9.2378849e-001  8.7288897e-001  3.4215251e-001 -4.0651836e-001  4.7364489e-003  1.6470008e+000  3.1091049e-001  5.8825251e-001  1.3579087e-001 -7.2612450e-001 -6.4389566e-001 -9.7726560e-001  7.1841819e-001 -2.9591609e-001  1.7312812e-001  1.4199152e-001 -1.9008812e-001 -2.4525002e-001 -1.2868185e-001 -2.5055443e-002 -1.0926524e+000 -1.0441191e+000 -7.5259644e-001 -1.5700496e-001  3.0840699e-001 -6.5120905e-001  7.7632870e-001  1.0989513e-001  2.5667898e-001  1.7124866e-001  4.2948440e-001  3.5690607e-001  1.2303105e-001 -2.6004706e-002  3.0116213e-001  1.9381737e-001  1.0083513e-001 -4.3604207e-001  4.6809225e-001  3.0617492e-002  6.1810412e-001 -2.4663389e-001 -4.8138123e-001  3.8967848e-001  6.3234854e-001 -1.1835208e-001  5.9107961e-001 -1.8523355e-001  1.4957780e-001
 -1.1645044e+000 -4.7903747e-002 -1.3960311e+000 -1.2782376e+000 -3.8016709e-002 -1.5290412e+000 -5.6939657e-001 -1.9214804e-001 -2.7451341e-002 -4.0055917e-001 -9.0153724e-001 -1.8744843e+000 -2.2218134e-001 -8.7248056e-001 -6.4595276e-002 -2.5425893e-001 -6.9387624e-002 -8.6106001e-001 -3.1339595e-001  1.0488291e-001  2.4126903e-001 -2.6645056e-002 -2.4359684e-001 -2.6473239e-001 -3.8328509e-001  2.9035731e-003 -1.7015586e+000 -2.4215561e+000 -2.1539880e+000 -3.6926009e-001 -1.3270414e+000 -8.4448292e-001 -2.2660129e-001 -8.1059641e-001 -1.0351143e+000 -1.1347620e+000 -1.8002268e+000 -2.4932893e+000 -2.5488552e+000 -1.3599296e+000 -5.1252227e-001 -4.4318457e-001  4.0243376e-002  4.0923610e-001 -3.4080678e-001 -3.3568039e-001 -3.8437686e-001 -8.9933649e-001 -8.3960882e-001 -5.4400823e-001 -5.7747294e-001 -6.3647428e-001 -6.7555583e-001  1.9109318e-001 -6.3253845e-001 -7.7151271e-001 -4.1600367e-001  5.1681070e-001 -2.1251162e-001 -1.1847902e+000 -1.5264872e+000  3.2297267e-001 -7.8094848e-001  1.2373000e+000 -3.1954760e-001 -3.5038006e-001
  1.3115212e-001 -2.4455460e-001  3.6684176e-001  4.8880678e-002  4.3694796e-002 -3.6761189e-001 -4.3771847e-001  7.2545181e-001  2.1862178e-001  6.6613264e-001  3.2461964e-001  1.0398243e-001  3.1020396e-001  5.4053153e-001  3.2344053e-002  6.2178017e-001  6.0687973e-001  4.7712829e-001  5.6672654e-001  3.1522905e-001  1.7386631e-001  9.4130242e-001  9.4867906e-001  8.0064233e-001  3.7376393e-001  7.3378681e-001 -1.0384028e+000 -2.0166806e+000 -1.3292094e+000 -8.0229563e-001 -3.5292717e-002  3.5408459e-001  7.9051111e-001  3.3109156e-001  1.3289242e-001 -1.5834948e-001 -1.0386705e+000 -1.4256124e+000 -2.2528569e+000 -3.7352352e-001  3.4563498e-001  4.9504209e-001 -1.5452590e-001  1.0461903e+000  7.3813637e-001 -1.1391959e+000  5.0395079e-001  5.0047206e-001 -6.1629579e-004  5.1326261e-001 -5.7241280e-002  4.1068493e-001  4.7343422e-002  7.2873176e-001  6.3570006e-001  2.1837582e-001  8.6969656e-001  1.0009794e+000  2.4223293e-001 -5.2150454e-001  1.7282497e-002 -1.1973014e-001 -6.5735283e-001  4.1885174e-001  7.1556633e-002 -3.9542679e-001
 -8.9069018e-001  3.4592120e-001  1.3180256e-001  5.1076286e-001 -3.3036612e-001 -1.9861290e-001 -5.4086750e-001 -8.6268016e-001  1.3757735e-001 -3.6769557e-001 -7.0895433e-001 -2.9154791e-002 -2.0640126e-001  2.7807357e-002  4.4299157e-002  3.9434733e-002 -6.5243340e-001 -1.7472790e+000 -2.4927582e-001 -8.8320282e-001 -1.0980696e+000 -6.9626252e-002 -4.2140465e-001  3.7077417e-001  3.1722935e-001  6.1937025e-001 -1.1811270e+000 -1.4124046e+000 -1.4807237e+000  1.7040078e-001 -1.3465797e-001  8.8719780e-003 -4.4823100e-001  3.6076292e-001  3.0352390e-001 -2.8562558e-001 -2.7065994e-001 -1.1254759e+000 -7.0905383e-001 -2.0589893e-001  6.1962699e-001  7.0768870e-001  6.3715382e-001 -2.1119805e-001  2.5699272e-002  2.8049219e-001 -7.2393646e-001 -5.4331557e-001 -1.2130997e+000 -4.5387779e-001 -1.6759731e-001  1.5655865e-001  6.3943102e-002 -6.2970047e-001 -2.6971699e-002 -8.6562776e-001 -1.4094385e-001 -6.8021725e-001 -2.7111974e-001 -5.9049620e-001 -5.2913617e-001 -9.7982221e-001  7.0217707e-001 -9.1148730e-001 -5.5234535e-001 -1.3637070e+000
  5.9177108e-001  2.9677259e-001  1.1030605e-001  1.3043072e+000  6.1855350e-002 -7.5418200e-001  9.9905871e-002 -2.5847175e-001  5.2488020e-001  4.3333571e-001 -9.0242227e-002  1.3069243e-001  2.6204621e-001  5.4214148e-001 -1.5477564e-001  1.8528546e-001  1.1213465e+000  1.4205970e-001  6.6009755e-001 -7.3021520e-002 -6.2222569e-001 -4.1390499e-001  1.1033243e+000  7.2928356e-002  5.2924115e-001  5.8170371e-001 -7.5139737e-001 -6.0300294e-001 -7.9784178e-001 -1.4581459e-001  1.4368950e+000  3.3504781e-001  1.7730058e+000  1.0171672e+000  7.7541544e-001  9.3374239e-001  1.7115294e-001 -2.8480279e-001 -4.3907365e-001 -4.0061846e-001 -3.2268873e-001  2.4351005e-001 -2.7923642e-001  9.0756908e-001 -2.1050480e-001 -1.8919517e-001 -9.9059034e-002 -2.7666516e-001  2.4613870e-001  6.1938895e-002 -4.4800610e-001 -7.1419946e-001  6.6693716e-001 -1.0246175e-001  3.7424859e-001  1.3905487e-001  4.0591240e-001 -1.4464041e-001 -9.9169667e-002  4.5807021e-001 -5.3827519e-001 -1.1819127e-001 -1.0102686e+000  6.6111470e-002  8.8138727e-001  7.5383246e-001
 -5.6223737e-001  5.9833992e-001  5.7923393e-001  1.2358985e+000  2.2263134e-001 -9.5711169e-002  1.4044882e-001  2.5291277e-001 -1.3961048e-001 -1.5936704e-001  2.9878953e-001 -1.4575406e-001 -2.5021216e-001 -1.2450373e-001  5.5400560e-001  4.1198582e-001 -2.7895711e-001 -4.8859376e-001 -2.4544060e-001 -1.3782784e-001  2.7797149e-001  3.9181240e-001 -1.1419997e-002  2.5943085e-001  2.8879848e-001  5.5449225e-002 -7.9259446e-002 -5.1262989e-001 -5.1231607e-001  9.4945848e-001  7.0544718e-001  6.0225009e-001  1.1571538e+000  9.6868960e-001  3.4664108e-001  6.6639266e-001  1.4727705e+000 -3.9678861e-001  4.4499012e-001  3.1939448e-001  8.0507605e-002 -9.9529356e-002  5.4766876e-001  1.1599737e-001 -3.2538494e-001  3.4255331e-001 -3.5399254e-001 -1.1101635e+000 -3.5664678e-001 -1.3673263e-001  3.0535838e-001 -1.9911869e-001  8.4544610e-002 -5.0998956e-001 -1.3562529e+000  2.9613639e-001  1.3704058e-001 -3.3592592e-001  2.9272231e-002 -7.4103667e-002 -9.3649689e-001 -2.7769776e-001  1.9150679e-001 -1.5573274e-001 -1.1329544e-001  4.1580952e-002
 -8.3269994e-001 -3.0734005e-001 -1.2037595e-001  8.4641710e-001 -3.7672522e-001 -1.2988116e+000  4.4691689e-002 -3.0524139e-001 -1.9482059e-001 -9.9801861e-001 -1.2676809e+000 -7.1841818e-001 -5.2029284e-001 -4.4539402e-001  5.9838877e-001 -9.4304213e-002 -1.1184141e+000 -8.3773002e-001 -3.7947881e-001 -6.6147524e-001 -1.6714823e-001  2.4579758e-001  4.1467688e-001  1.9415053e-001  1.2249599e-001  2.5655802e-001  2.3196410e-002  4.3140371e-001  5.0890219e-001  1.5099816e+000 -1.4357871e-001 -3.6403134e-001 -5.3621490e-001  1.0919716e-001 -6.6889234e-002  2.0036256e-001  1.3003221e+000  9.5794098e-001  1.6564258e+000  8.4401894e-001  1.8520835e-001 -1.0780681e-001 -1.4246097e-001  7.0264333e-001  2.1608355e-001 -1.0931940e+000 -6.4054851e-001 -1.1950770e+000 -1.0743567e+000 -4.5836746e-001  1.4404013e-001  2.4784516e-001 -2.1868828e-001 -1.0294521e+000 -1.5351936e+000 -9.7027723e-001 -5.4796687e-001 -2.3647406e-001 -1.8641676e-001 -5.2164906e-001 -7.5130554e-001 -6.0195466e-001 -9.8614432e-001 -1.4734201e-001 -9.9297372e-001 -1.2731510e+000
  3.3852979e-001 -1.3352576e-001  1.9300414e+000  9.0772660e-001 -5.2229335e-001 -1.4928207e+000 -3.7823756e-001  3.7826478e-001 -8.9415913e-002  2.2526293e-002 -1.1215742e-001  2.4657177e-001 -1.7495888e-001  1.9735779e-001  1.2013003e-001 -1.8635583e-001 -1.3211885e-001  3.3976961e-001  3.7182097e-001  1.9402727e-001  9.8582572e-001  4.0383657e-001  4.9995695e-001  2.0641966e-001  4.4598077e-002  6.8293068e-001 -8.8282753e-001 -3.8504918e-001 -1.6453795e-001  1.0477432e+000  7.7457365e-001  7.0093962e-001  4.1745304e-001  6.7946121e-002  1.0200979e+000  1.3562609e+000  2.8521381e-001  1.9971743e-001  5.8203228e-001 -3.7703812e-001  4.1743269e-001 -1.8753404e-001  8.6871105e-002  4.7911032e-001 -2.5207884e-001 -2.9249781e-001 -2.5017850e-001 -8.1748519e-001  2.3614388e-002 -1.7455822e-001 -5.5903929e-001 -6.3511308e-001 -5.3465595e-002 -5.2785526e-001 -6.7829180e-001 -2.6730938e-001  2.9449054e-001 -1.7020098e-001 -6.3299158e-002 -1.0029717e+000 -1.6625994e+000 -3.8089729e-002 -2.1369511e-001  5.5303415e-001  6.0063111e-001 -4.1295050e-002
  6.7775016e-001  1.0083047e+000  2.4801563e-001 -3.7580497e-001 -6.3841792e-001 -7.4983001e-001 -3.4292256e-001 -4.7786852e-001 -7.2688688e-001 -2.4366306e-001 -1.9306638e-001  5.3417071e-001 -3.7497598e-001 -4.1802243e-001 -1.3158223e-001 -5.6388449e-001 -9.3570406e-001 -4.6398110e-001 -1.1009612e+000 -2.0963375e-001 -3.2863649e-001  1.9254055e-001 -5.4351155e-001  1.1020052e+000  1.1392831e-001  2.9068770e-001 -2.7808466e-002 -3.7779794e-001 -1.9440552e-001  9.7237082e-002  9.4617370e-002  4.1660032e-001 -9.7720182e-002 -3.7597669e-001  3.7508719e-001  1.9231570e-001 -5.4782312e-002  9.9657388e-002  5.8517846e-002 -2.8244681e-001  6.8822152e-001  2.0482914e-001  1.7760444e-002 -5.1234555e-001  1.5914887e-001 -7.5840910e-001 -1.1629356e-001 -5.2743944e-001 -5.3371268e-001 -3.2567155e-001 -8.2614437e-001 -7.6411811e-001 -8.4604891e-002 -6.5919813e-001 -3.5646830e-001 -1.7052593e-001 -2.1010350e-002 -2.9564272e-001 -1.2467727e-001 -6.9352443e-001 -9.7448143e-001 -5.5253249e-001  1.8877350e-001 -3.4701272e-002 -4.3894404e-001  2.2892667e-001
 -7.0451210e-001  9.0540886e-001 -2.6496611e-001 -3.8500954e-001 -1.6587489e-001  8.1126810e-002 -1.9229657e-001 -5.6397287e-001 -2.4015798e-001  1.3533392e-001 -2.4514348e-001  1.0784915e+000  1.4996665e-002  7.0871526e-002 -6.7711965e-001 -1.9020716e-003 -3.0488967e-001 -3.4878025e-001  1.5614613e-003 -4.4215468e-001 -7.4502146e-001 -3.1457706e-001  5.2109351e-002 -1.4200565e-001 -1.0703146e-001 -4.3008603e-001  6.6217714e-002 -1.6630554e-001 -5.8130839e-001 -5.5417965e-001  7.3463836e-001  3.6970846e-001  4.3907455e-001 -3.3974735e-001  4.7703616e-001  1.9596560e-001  8.9989731e-002 -1.6881694e-001 -3.1056030e-003 -3.9263896e-001 -3.0984768e-001 -3.3400372e-001 -4.2989837e-001 -4.3478546e-001  4.3275894e-001 -2.8046001e-001 -3.8159446e-001  7.8733163e-001 -9.5672367e-002 -9.8897246e-001 -5.1866089e-001 -6.1132801e-001 -3.0298307e-001 -3.3285288e-001  4.2222417e-001  1.6744318e-001 -2.8437967e-001 -3.4317278e-001 -8.2319329e-002 -5.9657270e-001 -6.7326148e-001 -5.8076752e-001 -9.1189012e-001  6.5553041e-001  2.8076122e-001  5.6510102e-001
  1.2141175e+000  1.1071143e-001  1.2393848e+000  5.2372898e-001  2.3792182e-001 -8.3853707e-002  1.5976777e-001 -3.4852535e-001 -3.2520938e-001 -2.6451559e-001 -3.3302746e-001  1.8301966e-001 -1.5239211e-002 -4.6648162e-001 -4.1926867e-001 -8.0300694e-002 -7.8829836e-001  2.1724538e-001  3.3030430e-001  7.4416209e-002 -1.0448149e-001  4.3076118e-001 -8.9646336e-001  1.4698941e+000  7.4428742e-002  4.9410477e-001  9.8408905e-001  1.7130936e+000  1.0977128e+000  1.4630314e-002  4.3742368e-001  4.6037632e-001 -4.4680625e-001 -3.1482845e-001  3.8295506e-001 -6.1228496e-002  7.1661328e-001  1.0546478e+000  1.4878845e+000  1.2032357e+000  7.4271711e-001  4.6435073e-001  7.4762888e-001 -3.6245658e-002  8.7811361e-001  3.3195604e-001 -2.2749596e-001  2.7324705e-001  2.2451570e-001 -2.4243611e-001 -2.5720601e-002 -1.2987808e-001 -6.9121304e-001 -1.3885024e-001 -1.1473457e+000 -6.9500536e-003  4.2129961e-002 -3.3350947e-001  5.8950312e-002 -4.4121328e-002 -5.1792846e-001 -2.7066831e-001  3.8600494e-001  1.0400198e+000 -7.8726098e-002 -8.1262597e-001
 -1.0537585e-002  1.0148730e+000  3.3494086e-001  1.5289027e-001  3.7124656e-001  2.7339620e-001  5.1659351e-001  2.9803130e-001 -3.9101485e-001  1.9162972e-001  7.3978696e-002 -3.7943599e-001  2.9654455e-001 -4.4213239e-001 -2.6531531e-001 -1.3333014e-001  3.6808006e-001  7.4419110e-001  3.6668549e-001  7.0306957e-004  4.1855843e-002  9.1904985e-001  2.1341817e-002 -3.5271915e-001 -1.0481886e-002 -2.5234160e-001  1.4508407e+000  1.6057859e+000  1.0574282e+000  3.2191945e-001  1.1726406e+000  7.3917430e-001  1.0214820e+000  4.0940453e-001  2.2552666e-001  4.3764169e-001  6.4776334e-001  8.9074486e-001  1.0793936e+000  1.2538869e+000  3.2674999e-001  8.3708330e-002 -4.6260355e-001  9.1531433e-001  4.4290759e-001 -1.9992254e-001  1.1546828e-001 -1.1211655e-002  3.8649296e-001  4.4907369e-002 -1.8850713e-001  5.1828318e-002 -4.7593563e-001  6.6281402e-002 -1.0044637e+000 -3.4610329e-001  5.6931190e-001  2.9785969e-002  5.0363895e-001  4.4038275e-001 -3.6891855e-001  7.1404881e-001  4.7727358e-001  1.7683757e-001  4.9925342e-001 -5.2035357e-001
 -5.2919179e-001 -2.2753765e-001  4.3663400e-001 -4.3925018e-001  4.4515413e-001 -6.4433582e-001  3.7983175e-001 -2.9644159e-001 -4.4810780e-001  1.7754040e-001 -2.3497074e-001 -5.9954499e-001 -1.7602008e-001 -3.2901941e-001 -7.4474229e-001 -6.0394484e-001  1.0690291e-001 -5.5740894e-001 -2.9856386e-001  1.4837253e-001 -1.7671948e-001  7.0786567e-001  4.2530609e-001  1.2028001e+000  1.8624491e-001  6.1627331e-001  8.0263908e-001  1.1652360e+000  4.6741677e-001 -5.2923225e-001  1.9441664e-001  1.3348174e-001  1.8184675e-001 -2.2800795e-001  3.7366474e-001  3.6643996e-001  2.8281100e-001  3.4345309e-001  4.9793822e-002  3.2158910e-001  6.4177903e-001 -3.3677781e-002  4.2394337e-001  3.6411741e-001  6.5018797e-002 -1.1412061e+000  2.3406887e-001 -4.1459580e-001 -1.3146563e-001  1.1691121e-001 -4.9075053e-001 -4.7393849e-001 -2.4724838e-001 -3.4781855e-001 -9.9800844e-002 -4.4366027e-001  2.5566891e-002  1.3415134e-001  3.6993165e-001  2.7546202e-001 -1.8406299e+000  7.4896556e-001 -2.7326063e-001 -5.9119092e-002 -1.7844577e-001 -5.6988485e-001
 -1.3412179e+000  3.1475629e-002  2.7689795e-001 -9.5064660e-001  4.2697400e-001  1.0619889e-002  1.6861955e-001 -8.5070219e-002 -1.1399779e-001 -4.7425488e-001 -8.4590660e-001 -3.6115219e-001 -5.7868388e-001 -4.6717262e-001 -8.2179463e-002 -2.9189190e-001 -6.9173223e-001 -8.5120155e-001 -6.7680121e-001 -3.0504172e-001 -1.1254096e+000  6.8898579e-002 -4.2169361e-001 -7.0212068e-001 -7.1622529e-001 -1.1452987e-001  1.1361523e+000  5.0462417e-001  4.7517759e-001 -8.5895796e-001 -1.2889355e-001 -8.2743877e-001 -5.3747001e-001 -1.5268021e-001 -4.4882485e-001  5.1747364e-002 -5.6524437e-001  5.4128440e-001  2.5615194e-001  5.9728885e-001 -4.6170719e-001 -9.7838893e-001 -4.8460982e-001  2.6460408e-001 -8.6420835e-001 -6.7090557e-001 -9.2271070e-001 -9.3835613e-001 -4.0754967e-001 -8.4724783e-001 -4.2132517e-001 -4.8139527e-001 -3.1415750e-001 -5.1542293e-001  1.5765389e-001 -5.0577174e-001 -3.4757871e-001  5.8539340e-002  5.2437557e-002  4.7617831e-001 -3.7405854e-001  1.8354417e-001  7.6060582e-001  8.0189642e-001 -1.4367197e-001 -2.9510171e-002
 -1.8908470e-001 -5.1238637e-001  1.1625425e-001  7.8211731e-001  2.9971281e-001 -2.6095063e-001  8.4099515e-001  7.7494365e-002  5.9801808e-002 -2.0980146e-001 -4.7870670e-001 -3.3647726e-001 -5.1180944e-001 -4.6707304e-002  5.1365633e-001 -9.3517605e-002 -4.7567097e-001 -3.4764352e-001 -1.0300703e-001 -2.5831679e-001  1.8286857e-001  2.4727491e-001 -1.2087350e-001 -4.1785761e-001 -3.8563273e-001 -4.2879640e-002  5.9077530e-001  1.3621775e+000  1.3519607e+000 -3.7636250e-001  2.2910798e-001 -3.7765022e-001 -7.2411204e-001 -6.6493225e-002 -3.6695414e-001  4.4175152e-001 -5.7056999e-002  1.6220897e+000  1.6909198e+000  1.1154476e+000  1.5523716e-001 -4.6951000e-001  1.5707654e-001 -4.0119580e-001 -5.9941613e-002  4.8160570e-003 -5.8302660e-002  1.0032696e-001  5.9366172e-001  8.0595750e-002 -1.6624384e-002  1.6157241e-001  3.5502909e-001  1.6109331e-001  2.9787118e-001 -3.8931038e-001 -1.4017872e-001  6.1921008e-001  4.7030663e-001  1.1595960e+000  6.4041030e-001  2.7812191e-001  2.2942492e-001 -7.9690602e-001 -4.3693171e-001 -4.5419180e-001
  5.6975885e-001  3.4310676e-001  8.1951672e-001  4.1958204e-001 -2.5174032e-001  1.3778619e+000 -2.7128143e-001 -1.1041090e-001  2.8333216e-001  8.0136691e-002  9.9466024e-002 -8.5871366e-002  1.7594379e-001  5.6040647e-001  9.0603406e-002 -3.9199829e-001 -3.5764325e-001  7.9432029e-002 -8.0583289e-002  1.3743818e-001 -2.2321819e-001  4.3464363e-002 -4.1427826e-001  1.6516625e-001 -3.7823785e-001  1.1411920e-001 -2.4960085e-001  1.0951540e-001  1.5350348e-001 -8.7218261e-001 -1.1471295e-001 -3.3089002e-001 -2.5717157e-001  8.7502616e-001  1.9877003e-001  6.1024261e-001 -8.9932470e-002  7.6349233e-001  9.5198555e-002  2.0342451e-001 -2.8164609e-002 -3.4515699e-001  2.8243483e-001 -1.8690118e-002 -1.7050841e-001 -2.7995256e-001  3.6418975e-002  4.4884447e-001  7.8766206e-001  2.1229690e-001 -6.0651331e-003 -1.0459971e-001  2.1237233e-001  2.2380985e-001  1.3122576e+000  8.9200455e-002 -1.0621727e-001  3.9196595e-001  3.9888171e-001  5.2860721e-002  5.2121971e-001  2.8761971e-001  7.1007380e-001  4.8850477e-001  6.3124486e-001  1.5716181e-001
  9.7192094e-001  6.0141842e-001  1.9766227e-001  8.6410593e-001  5.8648096e-002  1.2405456e+000 -2.5548501e-001 -5.3880763e-002  4.0488329e-001 -1.7257156e-001  3.1938165e-001  5.5499179e-001  2.7570011e-001  3.5798817e-001  1.5875682e-001  4.9382555e-002  5.3207923e-001  5.3207751e-003 -2.7298046e-001  2.6707687e-001 -1.0180449e-001  7.0817829e-001  3.7064447e-001  1.1625687e+000  1.5558660e-001  1.0034840e+000  5.3713943e-001  7.0740249e-001  2.0546379e-001  2.2526162e-001  1.1577664e+000  3.5368075e-001  8.7097287e-001  1.7928993e+000  8.7736223e-001  9.5693383e-001  6.3583063e-001  7.7102732e-001  7.4745922e-002  6.3819455e-001  3.5207380e-001 -1.9159112e-001  3.0863802e-002 -1.7175214e-001  4.1608419e-001 -8.8861674e-001  1.1536526e+000  4.1539410e-001  4.6195353e-001  5.7250958e-001  3.9074812e-001  3.7885860e-001 -1.4703627e-002  3.0594287e-001  5.7358129e-001  5.7062635e-001  1.6234444e-001  4.0330884e-001  6.1454062e-001  4.8362054e-001  8.2620560e-001  2.4324649e-001  1.3459592e+000  6.0403069e-001  1.0670483e-001  6.1216802e-001
 -8.7848755e-001  8.7664619e-002 -7.2345329e-001  3.7374292e-001  1.3618312e-001  5.2129242e-001 -8.8839316e-001 -7.4885126e-001  2.8369815e-001 -8.8286790e-001  1.6516673e-001  1.0071911e-001 -1.2057870e-001 -1.4278059e-001  3.8217207e-001  4.4670381e-001 -1.7418341e-001 -5.2536133e-001 -9.9242592e-001 -3.0407498e-001 -5.7483471e-001 -1.2506581e-001  2.1780562e-001 -4.2693569e-001 -4.8322222e-002  3.4356206e-001  3.7188940e-001 -7.9597400e-001 -9.6742322e-001  1.1027411e-004 -2.9590086e-001 -4.1672918e-001  1.6129342e-001  3.0896260e-001  1.5567376e-002  8.6095175e-002  2.7970965e-001 -1.8083238e-001 -7.3530262e-001 -3.0769488e-001 -3.3218767e-001  2.0399492e-001  3.5957784e-001 -5.9233086e-001  3.6719638e-001 -5.9113464e-001  2.2753658e-001 -5.0691039e-001  4.8164205e-001 -6.1982262e-001  5.0159317e-001  8.5167015e-001 -4.1785273e-001  9.5303977e-002 -6.2286340e-001  2.3972106e-001 -5.6161546e-001  3.7844850e-001 -3.2283991e-001 -5.8398996e-001  5.2928511e-001  2.9064555e-002  8.9156257e-002 -1.5472011e-001  3.0030433e-001  4.8191727e-001
 -1.0915435e+000 -7.0260806e-001 -1.1773170e+000 -7.9224582e-001  1.7484636e-001 -2.4034613e-001  1.6520754e-001 -9.1096409e-002 -2.1364532e-001 -5.9601260e-003 -3.7800280e-001 -9.8323049e-001 -1.2639459e-001  4.7945714e-002 -5.7480768e-001 -5.2689505e-001  4.4604916e-001  1.3799704e-001 -6.8019328e-001  3.1304684e-001 -4.1450964e-001  1.9722406e-002  1.3398392e-001 -5.4019876e-001 -4.8752885e-001 -2.3647433e-001 -1.5606858e-001 -7.9773698e-001 -6.5496163e-001 -7.0441649e-001 -5.5647573e-001 -1.0308517e+000 -6.9642694e-001 -6.4250817e-001 -1.0767976e+000 -3.4684103e-001 -1.0654164e+000 -7.4441749e-001 -2.6830429e-001 -5.2234765e-001 -1.2884413e-001 -2.3075998e-001 -6.2659488e-003 -5.7962280e-001 -1.1709929e-003 -8.8980303e-001 -4.4748104e-002 -4.1426322e-001  9.2576191e-002  2.4308230e-001  8.6963135e-002 -4.1205536e-001  9.7669672e-002 -2.5470564e-001  3.0223320e-001 -5.1242695e-001 -5.6979840e-001  3.3453887e-001 -3.2950193e-001 -2.1047039e-001  3.4778804e-001  1.1759887e-001 -8.8842176e-001  1.6937218e-001 -4.0030215e-001 -9.5101355e-002
 -5.8441360e-001 -6.8148838e-001 -4.3602844e-001 -1.4090850e-001  2.8387934e-001 -7.3760896e-001  4.2299984e-002  1.6880812e-001  3.0503091e-002 -2.3104152e-001 -4.4664112e-001 -9.8096258e-003 -2.9991153e-001 -2.7680802e-002 -6.5388663e-002 -2.6464316e-001  2.0595843e-001 -3.9342239e-001 -2.4893429e-001 -2.3464240e-001 -1.5556549e-001  2.8640818e-001 -3.5523064e-001 -3.0344366e-001 -2.6122607e-001 -1.4242975e-001 -3.7227246e-001  4.9246723e-001 -1.6261621e-001  2.8681528e-002 -7.4425579e-001 -5.1801474e-001 -2.3519542e-001 -1.1073092e+000 -9.7955659e-001 -8.3023783e-001 -5.4021734e-001 -4.4710296e-001  5.0126992e-001  2.7299780e-001 -2.6828604e-001 -4.3449926e-001  6.9427664e-001 -5.8311472e-001 -7.6973720e-001 -1.2137368e+000 -7.0639453e-001 -2.6781406e-001 -2.4074687e-001 -2.2837955e-001  1.2492950e-001 -9.5068836e-002  7.1946331e-002  1.9983864e-001  1.3264469e-002 -7.8217229e-001 -4.2363744e-001  5.4502389e-001 -2.0758357e-001  1.6479419e-001  9.3863868e-001  7.6748949e-001 -1.2262496e-001 -4.9540312e-001  9.9606501e-002 -1.1582651e+000
 -2.2704294e-001  6.2901582e-001  1.4862615e-001  2.0704175e-001  5.4864203e-001 -5.8612830e-001  4.2873959e-002  4.2449737e-001  9.1642302e-002  2.5171572e-001  2.6758321e-001  1.9980439e-001  4.1338686e-001 -2.4403410e-001 -1.3790211e-001  4.5989261e-002  3.9038391e-001  1.2058567e-001 -7.6173643e-001  1.7774620e-001 -2.7864848e-002  1.8006677e-001  6.6016914e-001  1.1795351e-001  5.6340543e-001 -1.7850758e-001  3.6868559e-001 -6.0873488e-001 -9.3504359e-001 -1.0288775e-002 -2.9976659e-001 -1.9325507e-001  1.5598777e-001 -3.5441308e-002  6.3830703e-002  2.3732629e-001 -2.8067339e-001 -5.3315149e-001 -4.5338754e-001  5.2206722e-001  8.0672607e-002  4.4685985e-001 -4.7262603e-003  9.2579362e-002  1.5693382e-001  1.6598510e-001 -6.6521174e-002  3.6096624e-001  1.0501304e-001  4.1666910e-001  2.9282437e-001  1.9544390e-001 -6.2152985e-002  4.9366250e-001  2.6271512e-001  1.4281804e-001  1.8458717e-001  6.0797050e-001  5.9696960e-002  1.8649267e-001 -5.0098323e-002  1.3082589e+000  5.0132360e-001  1.0253858e+000  2.5977919e-001  8.1508740e-001
 -6.0002908e-001  2.1851251e-001 -4.9576628e-001  9.8320713e-001  3.6077623e-001  5.6370520e-001  2.9638259e-001  5.0760707e-001 -3.9220568e-001  4.0492254e-001  3.0343925e-001  3.5330368e-001  1.6584311e-001  3.1703009e-001 -5.8835200e-002  5.7676692e-001  4.7681375e-001  8.4668788e-001  2.5918108e-001  7.8220242e-002  7.8646056e-001  9.3678395e-002  7.2691800e-001  6.4520166e-002  3.5781434e-001  3.0770929e-001  4.3261027e-001 -1.3320307e+000 -6.1491985e-001  2.7068752e-001  1.1486873e+000  6.9842574e-001  4.5787113e-001  5.0611561e-001  9.0085414e-001  5.0692246e-001 -4.2765770e-002 -1.5877471e-002 -8.4308467e-001  2.1198732e-001  8.2115503e-001  1.9555084e-001  2.8676579e-001 -2.1272310e-001  4.1908433e-002  5.4850291e-001  3.0326302e-001  1.5000662e-001  6.9741073e-001  7.0113386e-001  3.3637414e-001 -1.6610954e-002  3.5017966e-001  2.8825919e-001  1.6313410e-001  5.6386398e-001  7.5170431e-001  3.5007192e-001  1.3169042e-001  1.0123879e+000  3.8677914e-001  2.0350119e-001  5.8294179e-001  1.2087856e+000 -7.6332207e-001 -5.9128504e-002
 -1.4340009e-001  2.8719387e-001  1.6713582e+000  9.1150111e-001 -1.3463411e-001  1.4310410e-001  2.1260678e-001  5.8554954e-002 -1.5111432e-001  4.5266646e-001  6.3214572e-001  1.7509101e-001 -4.3898048e-003  1.6774590e-001  2.9074872e-001  8.5110751e-001  4.7694458e-001  9.4521536e-001  1.0729139e-001  3.9913274e-001  5.7128273e-001  1.0330549e+000  8.4623855e-001  7.1719180e-001  9.7785477e-001  5.2354549e-001  2.1219103e-001 -2.9668781e-001 -1.0817524e-001  7.2009427e-001  1.0030260e+000  7.2870607e-001  4.7486209e-001  7.2335701e-001  8.6996290e-001  6.7118969e-001  4.9933022e-001 -9.4004358e-002 -7.6633635e-001 -2.8867386e-001  7.8637139e-002  5.2349628e-001  8.4668587e-001  4.8644052e-001  2.0876391e-001  7.8895003e-001  3.4734869e-001 -5.9576596e-002  2.9833610e-001  4.4801359e-001  8.3671942e-001  4.5879891e-001  3.6073365e-001  1.1841534e-001 -2.5354800e-001  4.8247414e-001  3.0124149e-001 -1.6379407e-001  5.1988555e-003  9.4740077e-001  1.2650949e+000  3.1415882e-001  8.0167715e-001  8.6807710e-001 -1.1128854e-001  4.2737988e-002
 -1.0153124e+000 -8.1220321e-001  3.4197193e-001 -5.5317165e-001  2.6199267e-001  8.4150490e-002  7.1754885e-001 -7.0771420e-002  2.7373301e-001 -6.9301694e-002 -2.1673072e-001 -2.7525636e-001  3.5152139e-001 -9.3195146e-002 -6.6248027e-001 -4.6387308e-001  2.2707209e-001  1.1296936e-001  4.0327396e-001 -7.3769707e-002  7.1979039e-001  3.1952932e-001 -4.6235848e-001  5.7180951e-002 -8.7288652e-001 -2.4520060e-001  5.8591013e-001  8.6801368e-001  9.5237615e-001 -5.8580649e-001 -3.6970592e-001 -5.5335039e-001 -5.9099517e-001 -3.3665319e-001 -1.7572242e-001  3.5053593e-002 -7.9322725e-001  1.6369892e-001  8.5384664e-001  2.0940931e-001 -2.7255105e-001 -3.4531850e-001 -3.4102719e-001 -8.9878962e-001 -5.0564825e-001  4.7770614e-001 -2.2660192e-001  1.9734318e-001  1.7618940e-001 -8.5416803e-002 -6.1206770e-001 -3.7641444e-001 -1.1662804e-001  4.4934933e-002  6.2038496e-001 -2.1824583e-001 -2.2750207e-001  2.8171483e-001 -6.5213255e-002  2.6341094e-001  4.7779063e-001 -2.6292987e-001 -1.2962620e+000  3.3169352e-001 -2.9331419e-001 -9.0209982e-001
  2.7305709e-001 -1.4686974e+000  7.2955472e-001 -1.3633117e-001 -6.8563541e-001 -7.5370177e-001 -9.0079612e-001 -6.6749968e-001 -7.9427068e-002 -1.7037110e-001 -9.4708712e-002  7.3188029e-001  4.9465870e-001  6.8854094e-002 -8.6548311e-001 -4.9722603e-001 -4.1996879e-001  1.9768791e-001  4.7294811e-002 -2.2038049e-001  1.8632415e+000  8.8467209e-001 -4.8137915e-001  1.1260525e+000 -5.7275706e-003  3.9612176e-001 -2.7228979e-001 -1.1454458e+000 -2.0355070e-001 -9.6861846e-001 -1.1008218e+000 -9.3446308e-001 -6.6295562e-001 -1.6823861e+000 -1.0312424e+000 -8.3507199e-001 -1.4241306e+000 -8.7062910e-001 -9.6805342e-001 -6.5665624e-001  6.5973597e-001 -7.7926687e-002  5.6210073e-001 -1.6939622e-001  6.0383621e-001  5.4781237e-001 -4.8183086e-001  2.2602875e-001  4.7158971e-002 -1.3373499e-001 -4.6284541e-001 -7.5403635e-001 -5.9772355e-001  5.8552363e-001  2.9659400e-001 -2.6148583e-001 -1.4310886e-001 -4.3471062e-001 -8.0083427e-001 -7.8299916e-001 -3.2922103e-001 -4.8947692e-001  4.3112311e-001  8.0754288e-001 -3.3535550e-002 -5.9490511e-001
  2.4104107e-001 -2.8387997e-001  2.1964162e-001  2.7500316e-001 -4.9648007e-001 -9.2620601e-001 -4.5485243e-001  2.1676342e-001  1.5951470e-001 -8.2543275e-002 -2.8424588e-001 -3.3426970e-001 -1.6752840e-001  8.6520397e-002 -5.0488612e-001  2.5511451e-001  3.8035798e-001  1.2819202e+000  5.7112898e-001  2.7094927e-001  3.9438677e-001 -3.9442689e-001 -4.9413605e-001 -3.5363978e-001  1.3209491e-001  1.4806976e-001 -8.1592181e-001 -6.0710846e-001 -5.2796833e-001 -2.3449550e-001 -2.6222046e-001 -4.6662977e-002 -4.5167761e-001 -1.1739807e-001 -6.0503246e-001 -1.9039551e-001 -1.3920721e-001 -9.0095712e-001 -2.7427386e-001 -7.9073493e-001 -3.5385526e-001  1.3149480e-002  4.5659300e-001  6.5236467e-002  2.7908161e-001  1.3985126e+000  1.5179618e-001  4.5856176e-001  1.8917146e-001  5.6680768e-001  1.5019723e-001  2.0938266e-001  5.1117331e-001  6.0319163e-001  6.0651988e-002 -1.2655619e-001  1.5048790e-001  1.4272107e-001 -9.8308276e-003  1.5348833e-001  3.9063514e-001  8.7840755e-002 -4.5577226e-001 -1.0501705e+000  2.7781662e-001  5.6040651e-002
  1.8493577e+000 -5.0406944e-002  8.8534677e-001  9.6601401e-001 -6.8577453e-001  1.6850476e-001 -1.0013876e+000 -4.9369227e-001  9.6843099e-002  2.0610495e-001  4.9546469e-001  1.1637362e-001 -5.1728400e-001  3.3417062e-001  6.1135406e-002 -2.9899717e-001  6.5248855e-001  3.6004229e-001  2.5637123e-001  3.8140638e-001  6.6444980e-001 -3.6959944e-001  2.4597538e-002 -1.9118962e-002  5.9322931e-001  3.8834968e-001 -6.5611572e-001 -3.6819439e-001 -2.5522704e-001 -3.1309635e-001  4.7118119e-001  2.3326938e-001 -5.4167461e-001 -1.0751497e+000  2.1540212e-001  8.8328009e-001 -8.0807891e-001 -2.4322945e-001  2.9535570e-001 -8.6790417e-003  5.0527671e-001  5.8039229e-001  7.3121833e-001  3.5137127e-001  1.2973783e+000  3.0399185e+000  8.7046449e-001  8.5170948e-001 -3.2718815e-001  9.3371165e-001 -3.0247452e-001 -1.5444110e+000 -2.4236479e-001 -2.2763891e-001 -1.2060445e+000 -5.0314120e-002 -7.5449141e-002 -4.6647404e-001 -5.1644236e-001 -8.7867034e-001 -1.2274777e+000 -5.3652234e-001  5.8327895e-001 -9.7855755e-001  1.9347617e-001  5.5214963e-001
 -8.4658021e-001  1.2619718e-001 -3.8397650e-003  1.0024790e+000 -3.5504188e-001  1.4284148e-001 -1.7597457e-001 -2.9861169e-001  5.1330555e-001 -1.7439573e-001 -2.5810826e-001  6.1021640e-001  5.6753182e-001  8.0387409e-001 -4.0265978e-001 -5.1114253e-001  5.2190438e-001  8.4313991e-001  7.5588598e-001  2.3930087e-001 -2.0621032e-001  3.2829885e-001 -2.4683165e-001  4.2177047e-001  4.2350340e-001  5.0339294e-001  4.5255559e-003  9.2067702e-002 -2.4625572e-001  2.6502928e-001  1.4283513e-001 -1.5147514e-001 -1.6458228e-001 -3.5485936e-001  8.2874785e-002  2.1134765e-001  8.7250543e-002 -7.4360526e-001 -5.3478304e-002  9.6454246e-003  5.9432538e-001  3.5923662e-001  7.5560209e-001 -7.1063486e-001  1.3259759e-001  1.6382292e+000  1.0598769e-001  8.7531941e-001 -6.4064105e-001  2.4011326e-001 -2.0057019e-002 -1.1582149e-001  2.7075347e-001  5.1317664e-001  7.8500561e-001  2.3512551e-001 -3.9584351e-001  3.0961519e-001  9.4771038e-003 -2.7155229e-001 -1.1683960e-002 -1.6629351e-001  2.8231775e-001  4.0384413e-001  8.1453921e-002 -4.8108937e-001
  9.9514606e-002 -1.1758583e-001  5.7738815e-001  3.8785707e-001 -1.4436861e-001  5.7248286e-001  3.1943863e-001  8.3657559e-001  1.0984730e-001  3.7039164e-001  4.7792617e-001  5.3775523e-001  4.8089825e-001  6.5890541e-001  7.2071178e-001  9.4420647e-001  1.1617955e+000  1.5782443e+000  1.9985660e+000  1.1802735e+000  1.0790839e+000  2.0500782e-002  1.6662760e+000  2.6674638e-001  1.0158723e+000  6.9603471e-001 -5.3878624e-001 -2.4961353e-001 -6.5071950e-002 -2.1965229e-001 -1.3317190e-001 -1.6412154e-001  8.7341803e-001  9.4393087e-001 -4.1959280e-001  1.0110314e-001 -1.7521983e-001 -1.2409079e+000 -4.6916451e-001 -9.3033462e-001  4.5112352e-002  7.8419198e-001  5.0923097e-001  1.5704945e+000  2.8911870e-001  7.9444782e-001  1.0582356e+000  8.5891778e-001  1.2295984e+000  1.1294155e+000  8.0090981e-001  6.3619093e-001  7.3671523e-001  1.3288808e+000  5.6342893e-001  9.6801766e-001  2.8015506e-001  1.1260303e+000 -1.5179521e-001  6.0089974e-001  1.7642709e+000  1.3693001e-001  1.2557773e+000 -1.9346839e+000 -2.5752500e-001  2.2764252e-001
 -7.9482338e-001 -1.0927368e+000 -1.8955491e-001 -9.3422447e-001 -3.5045546e-002  1.5009228e+000 -1.9612689e-001 -1.1539731e+000 -1.8427203e-001  1.9601617e-001  3.4428892e-001 -8.3532681e-001 -3.3648665e-001 -1.1634667e-001 -4.5680146e-001 -1.8059469e-002  6.5823339e-001  5.1694752e-001  1.0198108e+000  9.2560113e-001  1.3956937e+000  9.4336693e-001 -4.8635896e-001  6.6783725e-002 -9.6177740e-002  3.4246735e-001 -6.2258170e-001 -6.2960396e-003  1.7546259e-002 -1.5623393e+000 -1.1057865e+000 -1.0381770e+000  1.8374886e-001 -1.0596702e+000 -1.4955729e+000 -1.1309802e+000 -2.2187180e+000 -1.3216174e+000 -2.3827017e-001 -5.5853484e-001  6.0683895e-001 -3.4750103e-001  7.5931648e-001 -5.0516242e-001  4.5303175e-001  4.1631016e-001  5.4630681e-001  1.3056720e+000  2.4825595e-001 -8.0036337e-001 -3.1041837e-001 -8.6510457e-001  2.7597508e-001  1.8478620e-001 -1.2803614e-001 -5.9462386e-001 -8.5066564e-001 -3.6415136e-002 -9.9164921e-001  2.6920769e-001  1.4393004e+000  1.6467134e-001  9.9658073e-001 -9.4981893e-001 -6.7383395e-001 -6.0140110e-001
  6.3913620e-001  8.0410632e-001  1.3564375e+000 -4.3837301e-001 -1.1189002e-001 -8.3898453e-001 -1.5099828e-001 -1.6729732e-001  1.2678891e-001 -1.1490041e-001 -3.1009138e-001 -9.8720771e-001  5.1473093e-001 -6.8029160e-001 -6.5822357e-001 -4.8975616e-001 -8.7322390e-002 -1.4792038e-001  2.5869519e-001  3.0331174e-001 -2.5683098e-001  6.8141842e-001 -7.1400913e-001  1.4879348e+000 -3.9234525e-001  4.0980757e-001 -1.3928388e+000 -5.3644170e-001 -7.4431987e-001 -1.0030670e+000 -2.4710054e-001 -7.2445697e-001 -7.5292225e-001 -9.7924918e-001 -5.8392533e-001 -5.1236610e-001 -1.4936459e+000 -6.6322806e-001 -5.6631600e-002 -3.4365622e-001  2.8065625e-001 -9.7452741e-001  1.6178030e-001 -8.9988311e-001 -4.5672070e-001 -3.8513813e-001  6.1407524e-001 -6.7333723e-001 -1.0850253e+000 -5.0974092e-001 -8.6555181e-001 -9.6746847e-001 -5.8779464e-001  6.3417655e-001  1.4893676e-001 -1.1245442e+000 -4.9169639e-001 -1.9318818e-001 -4.3700757e-001 -3.6579260e-001 -6.3126784e-001 -3.7964356e-001 -7.3768532e-002  1.0029083e-001  8.7483112e-001 -1.6005998e+000
 -7.7529852e-001  2.6900517e-001 -2.7971990e-001  1.2809504e+000 -5.6314376e-002 -6.6382492e-001 -1.1868732e-003 -2.4152758e-001  3.3440687e-001 -4.6576076e-001  4.0017651e-001  3.7381510e-001  5.6244588e-003  3.3206361e-001  1.3527345e-001  6.1428359e-002  7.2333078e-001  1.8682493e+000  7.0225876e-001  5.6457495e-001 -3.6827976e-001  1.3836489e+000  1.8982126e+000  3.1571435e-001  8.4892764e-001  2.6134307e-001  7.5998303e-001  6.3525945e-001  8.6034558e-002 -2.3930461e-001  1.1968848e+000 -5.3097987e-002  6.2064388e-002  5.6268864e-001  6.8409857e-001  1.1922316e+000 -2.9754723e-001 -7.3872645e-001  5.1014737e-001  7.2317678e-001  5.7581665e-001  7.0333928e-001  8.9120153e-001  1.7084768e+000  3.4729771e-001  3.9767890e-001  7.6823158e-001  6.8861405e-001  4.7891047e-001  5.4529156e-001  3.4604712e-001  3.4324467e-002  2.5146961e-001 -2.8657780e-001 -7.6969718e-001  1.0590356e-001  1.5379382e-001 -6.0764621e-002 -1.0403786e-001  1.1395252e-001  2.1276728e-001  2.0521080e-001  1.6752399e+000 -1.1112434e+000 -6.5218774e-001 -1.0042815e+000
  7.4332852e-001  6.7340379e-001  6.9102177e-001  4.3916130e-001  2.9671101e-001  3.3539102e-001  8.1506583e-002 -4.2939474e-002  1.6886336e-001 -1.9209149e-001  4.3003606e-001  2.8596922e-001  2.6330530e-001 -3.2277048e-002  1.5834241e-002  2.5378140e-001  9.3065901e-001  3.6618820e-001  6.5188987e-001  4.5339734e-001 -9.5380633e-001  5.3438108e-002  2.8413618e-001 -2.5512982e-001  3.1867770e-001  4.8831879e-001  4.3361308e-001  4.6189935e-001 -4.3322635e-001  3.3558525e-001  3.7601613e-001 -1.0459204e-001  2.1465824e-002  4.2236057e-001 -8.4374072e-002 -5.0453554e-003  2.0020265e-001 -1.9658900e-001 -4.3324864e-002  3.3009190e-001 -4.5230662e-001  3.6156972e-002 -2.7497437e-001  1.2468918e-001 -4.0789367e-002  3.2467294e-001  2.1424706e-002  1.6144228e-001  2.0264755e-001  4.0357425e-001 -1.2230477e-001 -2.8434767e-001 -5.4228841e-001  2.2834114e-002  7.1647153e-001  1.6940554e-001 -8.2609387e-002 -1.6153211e-001 -1.9402340e-001  6.4697316e-001  9.4522017e-002  4.0096614e-001 -7.6490343e-002  1.0609906e+000  1.0371166e+000  4.4828737e-001
 -5.3597296e-001  9.1227299e-002  5.8288689e-004  7.8313105e-001  5.6699764e-001 -6.1280045e-001  9.9819720e-001  6.3230772e-001  4.3253187e-001  4.4576740e-001 -2.3040462e-001  6.9449773e-002  2.0845289e-001  1.5196733e-001 -6.2389095e-002 -2.1603981e-001  6.6965307e-001 -3.9423663e-001  7.4499743e-002  5.9096532e-001 -6.1126121e-001  7.8935780e-001 -2.1417820e-001  3.9756418e-001  1.8243515e-001  3.1711412e-001  5.5196220e-001  8.4827468e-001  2.2267083e-001 -2.6568644e-001  8.8000787e-002  1.7579593e-001  5.6870570e-001  1.0280786e+000  3.9305701e-001  1.5720641e-001  1.8008424e-001  6.6787653e-001  8.5510996e-001  1.1615891e+000  6.8804609e-001  6.1202071e-001  4.2327976e-001  8.2128296e-001  3.5070441e-001 -1.6471093e-001  3.4098253e-001 -3.5044151e-001 -7.2455544e-001  4.3691188e-001 -3.8511424e-001 -6.5994522e-004 -6.4192271e-003  1.0577513e-001  2.8523776e-001  3.1001700e-001  5.4580567e-001 -1.6888243e-001  6.6510038e-001  6.8203470e-001 -8.8574658e-001  6.6116695e-001  1.7443441e-001 -6.7931073e-001 -4.0921839e-001 -6.6595976e-001
  2.6967234e-001  7.0943411e-001 -1.1550142e-001 -1.2059560e+000  8.7674717e-001  2.4683231e-001  1.0319318e+000  1.3479610e-001  2.4372571e-001  8.2292484e-003  1.8494587e-001 -7.9161347e-002  2.1454910e-001  4.4838344e-001 -2.8420093e-001 -2.9963440e-001  2.3584079e-001  8.5981674e-001  1.0907896e+000  3.8870928e-001  3.2866294e-001 -3.6180979e-001 -3.3553137e-002 -1.6137051e-001 -1.3071228e-001 -6.8916677e-001  6.4625816e-001  9.2875762e-001  6.4687650e-001 -1.3199267e-001 -1.9044921e-001  4.6464097e-002  6.3581940e-001  2.6793591e-001 -3.4272660e-001 -1.5686022e-002  4.1322857e-001  7.7475609e-001  7.1733054e-001  8.1400035e-001 -7.8517511e-001 -1.8903187e-001 -9.3576831e-001  3.2519790e-001 -6.9010049e-001 -1.2684190e-002  6.3783303e-002  2.0721982e-001  6.3956216e-001  2.3451945e-001 -3.7501439e-001 -5.4476182e-001  1.8865857e-001 -1.4111701e-001  3.8847977e-001  2.6868800e-001  4.2775332e-001 -4.1719597e-001  3.7099617e-001  3.9741703e-001 -3.1671143e-002  1.9181911e-001 -1.2748526e+000  1.0023776e+000 -7.7681060e-002  9.6077137e-001
  1.3088496e+000  6.9138196e-001  8.5220085e-001  3.2467760e-001  3.6455138e-001  7.4241721e-001 -1.6845806e-001  5.9522822e-001  4.4058627e-001 -1.7867671e-001  1.1478029e+000  8.7613156e-001  8.5160008e-001 -2.5750924e-002  4.7453236e-001  2.4962451e-001 -3.4501825e-001  3.3367904e-001  5.1347748e-001  9.4049878e-002 -3.6567631e-001  3.8523733e-002  5.0955978e-001  4.7945493e-001  9.6243134e-001  3.7005224e-001  2.7623880e-001  2.8079272e-001 -1.5332817e-001  8.6349339e-001  3.5071822e-001  1.3184288e-001  1.0061613e+000  9.6956822e-001  2.6585917e-002 -3.0423527e-001  1.2731554e+000  6.5810980e-001  1.7794899e-001  1.1581158e+000  6.3163667e-002  2.5469674e-001  3.3683495e-001  5.1169226e-001  4.3248077e-001  4.1799304e-001  1.2561344e+000  6.9529101e-001  5.5189977e-001  1.0550025e-001  2.2008942e-001  7.7862286e-002 -5.5162127e-002  2.1902041e-001  2.0158471e-001  7.9866156e-001  9.4617346e-002 -3.8731174e-002  6.4474257e-001  1.5657711e-001 -5.2751513e-001  2.4909559e-001 -2.0631504e-001 -7.6586555e-001  9.6413811e-001 -2.9934765e-001
 -2.9961377e-001 -1.5288108e-001 -2.2324418e-001 -3.2011825e-001  3.3425695e-003  6.3026087e-001 -5.6175447e-001 -1.5201046e-001  8.1709220e-001 -5.9083514e-001 -1.2845651e-001  4.5138988e-001  2.4383405e-002 -1.4349913e-001  5.8053067e-001  3.2575047e-001 -6.8938716e-001 -8.3570581e-001 -4.0010187e-002 -6.3678655e-001 -1.2103703e+000 -1.2935734e+000 -1.6951304e-001 -4.7705356e-001  7.4831735e-003 -2.6364777e-001 -3.9064940e-001  2.9269723e-002 -5.5169041e-001  8.9918681e-001  6.6984795e-002  1.5940482e-001 -8.5804843e-001 -4.9462237e-002 -2.2036929e-001 -5.9775033e-002  9.3104350e-001 -4.1299144e-001 -7.3577038e-002 -5.0438232e-001 -3.7818364e-001 -2.4314665e-001 -1.5894239e-001 -4.0604158e-001 -2.8054747e-001  1.9068386e-001 -5.1214507e-002 -3.8414168e-001 -2.2770934e-001  2.9891052e-001 -1.3737507e-001  1.7202974e-001 -6.6294207e-001  3.1391152e-001 -1.0327329e+000 -1.3407629e-001 -4.4348833e-001  6.7990496e-001  2.5227466e-001 -6.6171865e-001 -1.5711313e-001 -2.2956307e-001 -9.0064862e-001 -3.2981864e-001  8.1193845e-001 -2.1998310e-001
  5.4399168e-001  4.4105302e-001 -1.1344737e+000  2.7864128e-001  2.4176092e-001  5.3718061e-001  4.5182854e-001 -5.9061541e-002  6.6870090e-001  5.8119383e-002  8.3626730e-001 -1.3088639e-001  1.5453098e-001 -3.8851908e-001  4.6825447e-001  3.0410080e-001 -1.1194539e-001  1.3200731e-001  4.5546298e-001  2.5517849e-001 -4.6794809e-001  2.6449969e-001  6.4279806e-001  4.5060880e-001  3.1046277e-001 -6.8298934e-001  8.2618995e-001  1.2817765e+000  8.0131969e-001  9.9502324e-001  6.7453201e-001  3.8514052e-001  5.8493039e-001  3.6766569e-001  3.6907198e-001  5.4609576e-001  1.1249391e+000  7.6559635e-001  6.2384042e-001  4.1676633e-001 -1.0223374e+000 -2.8817453e-002 -7.9759147e-001  3.0002851e-001 -3.8617199e-001  1.9442237e-001  6.4038539e-001  5.2203689e-001  5.2926305e-001  7.4169659e-002  2.6810781e-002  4.2556177e-001 -2.4720354e-001 -5.3423940e-001  8.4988077e-002  7.8137401e-002 -2.5301607e-001 -3.5669857e-001  4.4329462e-001  2.6374324e-001  2.7385775e-001  2.1137989e-001 -1.9361441e-001  1.3837202e+000  1.0024515e+000  2.1108031e-001
 -1.3038254e-001 -3.8762191e-001 -5.3293351e-001 -4.4079966e-001 -1.5266727e-001 -1.4291673e-001  8.2221125e-001 -3.0826263e-002 -3.1052396e-001 -2.2947033e-001 -7.4183492e-001 -5.3922651e-001 -2.3348982e-001 -7.0988436e-001  4.4387617e-002  2.6519518e-001  4.0383021e-001 -4.3399353e-001 -9.2894491e-001  8.9949991e-002  5.2532291e-002 -3.2088864e-001 -8.8506145e-001 -6.7458762e-001 -2.1342811e-001 -2.0594966e-001  8.0170383e-001  9.8776538e-001  4.1789420e-001  1.2409775e+000 -2.5711682e-001  2.1677160e-001 -2.8969909e-001  3.7192709e-001  1.5688579e-001  4.8832102e-002  1.0099136e+000  3.9621168e-001  5.1845100e-001  3.9022530e-001  1.8768408e-001 -5.8413778e-001 -8.6775749e-001 -2.9474310e-001 -4.0482908e-001 -1.5134961e-001 -3.5955018e-002 -6.6472660e-001 -5.0083894e-001 -4.0486881e-001  1.6268440e-001  2.8175495e-001 -5.8098707e-001 -2.9871257e-001 -1.0611159e+000 -7.2494823e-001  2.1671487e-002  6.2515816e-002  4.1959147e-001 -1.3373089e-002 -5.6012889e-001  9.6797304e-002  1.3020867e-002 -6.7435707e-001 -4.0524135e-001 -1.3827572e+000
 -3.2867060e-001  8.4836539e-001  5.5777114e-001 -1.3546120e-001 -5.8751870e-002 -6.3116551e-001  1.3367510e-001  2.6636736e-001 -4.4619034e-001  2.3206962e-001 -1.6898438e-001 -1.7343485e-001 -1.8166547e-002 -3.8709365e-001 -4.7985008e-001 -2.7417238e-001 -3.8799340e-002 -8.8436009e-001 -8.0020654e-001  1.3941142e-001 -6.0388912e-001 -3.1341976e-002 -5.5308600e-002  2.2076176e-001 -3.1979844e-002 -2.8384596e-001  2.0149022e-001  6.6908266e-001  1.9473402e-001  3.5595322e-002  3.8201373e-001  5.9283180e-001  5.3730451e-001  1.1441501e-001  3.3840050e-001  1.3472274e-001  4.3271531e-001  5.8896731e-001  5.2155647e-001  3.7022425e-001 -9.3165470e-002 -1.7110778e-001 -2.6394182e-001 -1.0084572e-001 -2.3848774e-001 -3.2912080e-001  3.3782921e-001 -5.2921027e-001 -7.4038125e-001  5.5646214e-001 -1.9730025e-001  3.8049291e-001 -6.1384735e-001 -1.9012986e-001  2.3499974e-001  2.0133639e-001  3.8762988e-001  3.5491609e-002  6.7613282e-001 -3.7357164e-001 -3.6147437e-001 -2.8075469e-001 -2.9906010e-001  3.2556809e-001  5.7693649e-001  6.2508607e-001
 -5.3674443e-001  1.2034413e-001 -3.7950069e-001 -7.5112698e-001 -1.8676753e-002 -7.4869721e-001  8.3197899e-003  4.4193852e-001 -3.9572554e-001 -3.3533351e-001 -5.7049702e-001 -1.0502530e+000 -2.8159865e-001 -4.8589523e-002 -4.4095118e-001 -4.6864266e-001 -9.3292548e-003 -6.7336180e-001 -4.5574932e-001 -7.6475827e-001 -7.3016095e-001 -1.1881282e-001 -1.2174639e-001 -7.2284210e-001  9.1278943e-002 -7.0335587e-001  3.2375314e-001  2.0393225e-001 -5.4635283e-002  1.6200394e-001  3.5741832e-001  4.4906005e-001  1.5015281e+000  1.1230190e+000  4.5415416e-001  5.7126516e-001  2.8608842e-001 -4.1164089e-001  1.7293252e-001 -3.8221709e-002 -5.0369502e-001 -1.7238167e-002 -1.0764525e+000 -5.7450733e-002 -5.1968598e-001 -7.2970097e-001 -4.3393224e-001 -5.2978636e-001 -2.8600799e-001  3.9333328e-001 -1.1027037e-001 -3.2689162e-001 -1.4021380e-001 -1.9785067e-001  4.3676783e-001 -2.8161939e-001 -1.0528624e-001 -1.2911310e-002  4.9034436e-001  4.5295641e-001 -6.3366704e-001  6.7713908e-002 -6.5658320e-001 -1.1081465e-001  1.0303535e+000  4.0194511e-002
 -9.5731771e-001  1.9290321e-001 -5.8945762e-001 -6.2162741e-001 -1.1302302e-001  8.2559537e-001  2.0807842e-001  5.5868480e-002  3.7109053e-002  1.4109100e-001 -2.8742103e-002 -6.2432800e-001 -1.7019398e-001 -1.5071417e-001 -4.6908675e-001 -9.1345947e-002  8.6093941e-001 -2.5709453e-001 -1.2421002e-001 -3.0903681e-001 -5.4493681e-001 -1.7222840e-001 -1.2807529e-001 -8.1835342e-001 -1.8895462e-001 -6.8065295e-001 -3.9659072e-001 -2.8795622e-001 -2.5489788e-001 -4.2605244e-001 -5.6395147e-002  1.4373673e-001 -1.4729618e-001  4.9733468e-001  4.6099975e-001  6.7195116e-001 -1.7700520e-001 -5.1646231e-001 -7.1518479e-001 -3.8011888e-001 -8.2419962e-001 -1.0635459e-001 -1.1224568e+000 -3.2159759e-001 -2.0970113e-001 -3.8208102e-001 -2.4586334e-001 -3.6527498e-001 -5.5112499e-002  2.3473106e-001 -2.0912329e-001 -2.0283217e-001  1.3318784e-001 -1.8814197e-001  3.3543775e-001  1.5229959e-001  1.0314837e-001 -6.7702633e-001 -1.9513467e-001  8.1872877e-001 -2.9543108e-001  4.1767719e-001 -6.3852909e-001  1.1364645e-001  2.3919425e-001  2.3612932e-001
 -7.1291664e-001  2.8211849e-001 -8.8484228e-001 -6.1879371e-001  2.6883668e-002 -2.3957492e-001  1.6504491e-001  1.6031485e-001 -3.1204999e-001 -2.1067775e-001 -2.3622480e-001  2.3596639e-001 -6.1796664e-001 -5.8281179e-001 -4.2082068e-001 -1.9819085e-001  1.4037710e-001 -1.4262090e-001 -7.7954555e-001 -4.3073501e-001 -8.5423853e-001 -7.0005860e-001  5.9475363e-001 -8.6496934e-001 -2.0197692e-001 -4.7108668e-001 -5.0539248e-001  6.4996605e-002 -5.2109324e-001  5.9515156e-003 -4.5594188e-001 -2.3491956e-001 -1.6374263e-001 -2.3959517e-001  3.8063532e-003  2.9906360e-002 -6.2916258e-001 -6.6430615e-001  1.0113288e-001 -6.1627912e-001 -6.4923824e-001 -2.4532434e-001 -1.0770073e+000 -9.2339840e-001 -8.0976121e-001 -5.0617423e-001 -4.2889014e-001 -3.0850201e-001 -3.0732205e-001 -2.1829487e-001 -2.2448273e-001 -4.5008060e-001 -2.8986708e-001 -1.1726371e-001  2.6720479e-002 -5.7217728e-001 -1.3040565e-001  9.8805783e-002 -4.3575135e-002 -4.3683204e-002 -4.8122247e-001  7.8776528e-002 -8.4740042e-001 -4.2889244e-001  5.8632332e-001  4.7576038e-001
 -3.8354945e-001  7.2184294e-001 -5.8747498e-001 -8.0965502e-001  5.9229777e-001 -5.2322896e-001  2.6002686e-002  3.1695604e-001 -3.5415507e-002  1.4412676e-001 -2.1041272e-001 -7.7963765e-001  4.0998031e-002 -6.3922371e-001 -3.6930881e-002 -1.5574556e-001 -1.6388332e-001  2.0544454e-002 -4.4795750e-001 -4.1076279e-001 -7.3545773e-001 -5.1511163e-001 -1.3619079e+000 -5.7055750e-001 -2.7478294e-001 -1.5728924e-001  2.1477496e-001 -5.9212704e-001 -5.3303218e-001  6.0303011e-003 -9.2483228e-001 -3.2344274e-001 -6.3297221e-001 -8.3280720e-001 -2.9674950e-001 -5.6368175e-001  1.0596664e-001 -1.8272387e-001  3.8881592e-001 -1.6085259e-002 -2.2159270e-001 -2.6062202e-001 -1.0919867e+000 -4.6558542e-001 -7.7980380e-001 -4.8766786e-001 -8.9770799e-001 -3.5798573e-001 -8.7510355e-001 -1.5130825e-001 -1.1215419e-001  5.8325648e-002 -5.0894859e-001 -3.1812835e-001 -1.0918665e+000 -4.9602936e-002  1.1502581e-002 -1.5692243e-001 -1.2603981e-001 -1.3669111e-001 -3.1433180e-001  3.5526514e-002 -8.0894687e-001  1.7642009e-001  3.1279978e-002 -1.1348282e-001
  1.4183464e+000 -1.0127086e-001  1.3297081e-001 -8.7486813e-001 -5.5516721e-001  3.6624461e-001 -3.9514926e-001  2.3493788e-001  1.7822643e-002  9.4711753e-001  6.3901282e-001  3.4768675e-001  2.6003122e-001 -2.1679364e-001  3.7951690e-001  6.0795705e-001  4.8227164e-001  1.6773571e-001  9.8324530e-001 -2.3781611e-002  4.6789740e-002 -2.8064759e-001  9.3015768e-001 -8.2844648e-001  5.5002113e-001 -4.7248779e-001 -1.8158989e-001 -9.8926245e-001 -1.3712336e+000  2.5467456e-001  3.6432332e-001  6.1626133e-002  2.0943949e-001  7.7125589e-002 -4.3159909e-001  4.4913582e-002  3.4182299e-001  8.1012596e-002  1.7213348e-001 -5.2538464e-001 -3.6517226e-001 -2.7715476e-001 -1.2467077e+000  1.0972864e-001  1.7511880e-003 -5.4559686e-001 -5.8122600e-001 -7.3703963e-002 -1.1742467e-001 -7.8822267e-001  1.2900517e-001  3.2179174e-001  3.3499217e-001  5.3897753e-002 -9.6355857e-001  2.1857179e-001  1.1946163e-001 -2.0871983e-001 -1.4762747e-001  1.4965982e-001  3.3701512e-001 -4.7979594e-001 -1.0726080e+000  2.9536677e-002 -7.8164790e-001  2.4285323e-001
 -4.6832424e-001  7.2850568e-002  3.4789881e-001 -2.8258338e-001 -6.0007888e-002  4.2818317e-001  6.5999518e-002  2.5638151e-001 -4.6571267e-001  7.1389150e-002  4.0810801e-001 -1.9899185e-002 -2.8342911e-001  3.3003701e-001  9.2585937e-002  1.5252907e-001 -1.4252028e-001  7.0472418e-001  5.1605916e-001  2.2628551e-001  5.2478389e-001 -6.3361252e-001 -3.5180920e-001  2.3578976e-002 -1.7469210e-001 -4.5570406e-001  5.5834510e-001  7.0565109e-001 -1.6944069e-001 -2.3774345e-001  5.1524437e-001 -6.7921892e-002 -2.0090390e-001 -2.4569822e-001 -4.8240481e-001 -5.2122771e-001  4.7867516e-001  5.1648810e-001  1.4545163e+000  2.8542615e-001 -1.3977852e-002 -2.0122530e-001 -6.7701642e-001  4.7045921e-001 -4.4582581e-001 -1.7309314e-001 -2.9879378e-001  1.1524879e-001  1.2647317e-001 -3.4656841e-001 -1.3166930e-001  1.4028786e-002  1.6458548e-001  1.2204595e-001 -2.0153261e-001  1.2689781e-001 -2.1171264e-001 -2.9706607e-001 -7.5044184e-002  2.6257966e-001  5.4805195e-001  1.7848154e-001 -2.0818100e-001 -1.4282998e-001  1.1206264e-001 -5.4261828e-002
 -6.0516834e-001  1.3960236e-001 -6.3615627e-002 -6.5591003e-001 -3.7905857e-001 -6.8601612e-001  2.0836273e-001  5.9726782e-002 -4.9845391e-002 -2.3040278e-001  3.3931274e-001  4.0855648e-001  9.3510856e-002 -3.7946913e-001  8.7963051e-003 -6.7772828e-003 -1.2553786e-001  6.4511084e-002  1.6360116e-002  8.4261381e-001  6.3228178e-001 -4.4346651e-001 -5.8137881e-001  1.3215030e-002 -1.4139410e-001  9.4998657e-002 -2.3216720e-002  2.7871415e-002  3.9832282e-001  1.4766504e-001  2.8820908e-001  5.9842947e-001  6.7006956e-001  2.0163255e-001  4.5878154e-001  4.5936073e-001  1.8862410e-001  7.8335252e-001  8.1724112e-001  4.3676108e-002  4.7436369e-001  4.4977723e-001  1.0489091e-001  1.1652536e-001  4.3938776e-001  8.1170166e-001  6.8201174e-001 -2.3066756e-001 -8.9560794e-003  3.4480089e-001 -3.2802590e-001 -1.8567952e-001 -2.8609663e-001  7.4699450e-001  6.9164324e-002  3.6222026e-001  4.5433838e-001  1.5325419e-001  7.8183023e-001 -1.3823237e-001 -6.0428681e-001  3.0117095e-001  5.3907258e-001 -7.6786448e-001  8.8882945e-001  5.0631948e-001
 -1.1724854e+000  7.9639002e-001 -7.3351322e-001 -1.1161564e+000  1.8143284e-001 -1.5254404e-001  2.6103808e-001  4.3460643e-002  3.0712364e-001 -3.4007333e-001 -1.4371961e-001  2.0688621e-001 -1.5802914e-001 -6.6945483e-002  1.4601787e-001  4.5227133e-001 -8.1082344e-001 -4.9364854e-002 -3.1629494e-001 -7.4015383e-003 -7.3262123e-002 -4.2239213e-001 -3.5857430e-001  2.2113881e-001 -3.2609403e-001  4.5826582e-002 -2.8161752e-001  2.4550627e-001  4.1624682e-001  2.5338118e-001 -4.9559067e-001 -3.5045098e-001 -3.5079187e-001 -3.7285088e-001 -3.5526647e-001 -2.7163840e-001  4.8523428e-002  2.0603313e-001  2.3917276e-001  2.9365477e-001  2.0598221e-001  2.1922703e-001  3.2567325e-001  6.7694205e-002  1.8107415e-001 -1.9116886e-001 -7.5608916e-002 -7.4483881e-001 -3.4860256e-001 -3.8435980e-001  1.2780070e-001  3.2628289e-001 -5.0541350e-001 -1.4222846e-002 -6.1665429e-001  6.4015607e-001  1.2875443e-002  1.7094800e-001  5.6771953e-001  3.0129444e-001  3.2774605e-001  4.9393704e-001 -6.3703600e-001 -1.0858012e+000  5.5817090e-001 -5.5720825e-001
 -4.1654687e-001 -1.0968377e-001 -6.5301555e-001 -9.9722116e-001 -5.3189520e-001 -7.5536300e-003 -1.5675229e-001  2.4501112e-001  8.1835205e-002  4.2999552e-003 -6.9545392e-002  3.2096489e-001  7.2804855e-002  6.9256154e-002  1.4216267e-001 -2.2426821e-001  2.1201703e-001 -2.5754170e-002  1.4536212e-001 -3.8541370e-001 -6.8102427e-001 -3.7005009e-001 -1.1902941e+000 -1.0932591e+000 -4.1558747e-001  3.6348118e-001 -1.6636461e+000 -1.5763791e+000 -1.1491072e+000  1.1789134e-001 -2.3502985e-001 -6.9151949e-001 -4.4451245e-001 -1.0351062e+000 -6.4639823e-001 -1.0504723e+000 -3.1502503e-001 -1.1812987e+000 -1.9758137e+000 -1.1162527e+000 -2.3587479e-002 -5.8260718e-001 -4.6250133e-001 -9.8527143e-001  1.8424398e-001 -2.8638306e-001 -6.2441814e-001 -7.2375013e-001 -6.6975767e-001  8.7818604e-002  2.7239400e-001 -1.9505921e-001 -3.5293154e-001 -4.4022307e-001 -5.8795451e-001 -4.4504356e-001 -1.2024015e-001 -3.0588302e-001  1.6268801e-001 -1.1620791e-002 -1.5409036e+000 -2.7935518e-001 -1.3626734e-001 -4.2466890e-001 -5.5849277e-002 -6.6182415e-001
  4.4265461e-001  3.5245157e-002  8.6371319e-002 -2.2461620e-001  4.2535630e-001 -6.8954271e-001 -3.9090026e-001  2.1247297e-001 -5.0115438e-002  2.4666884e-002 -1.3934084e-001 -3.4001935e-001 -1.5113654e-001 -7.2767294e-001 -4.0203886e-001 -1.4830922e-001  9.4692602e-003 -4.8195124e-001  2.7470286e-001 -4.6029284e-001 -8.1991001e-001  2.3082502e-002  5.7211003e-001  1.6068240e-001 -7.0988917e-003 -2.8457774e-001 -2.4503748e-002  2.0966095e-001  4.0641833e-002 -2.7916298e-002  1.0972828e-002  9.4479435e-002  1.0903247e-001  6.0633156e-001  1.3923556e-001  3.3619771e-002  2.2909171e-001 -7.1174597e-002 -5.8852655e-001 -2.8270572e-001 -2.0890136e-001 -4.8000914e-001 -2.4632230e-001  2.3256334e-001 -3.8247532e-001 -4.2801875e-001  2.4807051e-001 -8.0524855e-002 -3.2968194e-001  2.2665260e-001 -1.4878215e-001 -4.2295749e-001 -5.9435291e-001 -2.1644861e-001  2.2749511e-002 -1.4114483e-001  2.6849936e-001  7.0989271e-003  5.7293654e-001 -2.2333507e-001 -1.1033416e+000 -4.0560146e-002 -5.1037264e-001  3.7265595e-001  8.3038412e-002 -4.2492636e-001
  9.3986820e-001 -1.6363032e-001  9.2390252e-002 -3.9862313e-001 -3.5885960e-001 -7.6054512e-001 -1.1068863e+000  3.6693210e-001  1.0674370e-001 -1.6780362e-001 -2.8445728e-001 -8.6010399e-001 -7.3574478e-002 -3.3507564e-001 -7.3720672e-001 -5.7477319e-001 -8.3063394e-001 -1.3015921e-001 -3.9547661e-001 -4.7300772e-001 -1.2351384e-001 -3.5687845e-001  3.2977920e-002  3.3951688e-001 -2.5825519e-001 -4.2092091e-001  2.8405181e-001 -1.4080615e-001  2.2458530e-001 -5.3255182e-001 -1.2068342e+000 -9.9046401e-002 -3.5784465e-001 -5.9384291e-001 -5.2467453e-001 -1.0492645e+000 -9.0794636e-001 -4.3310578e-001 -6.8172549e-001  2.3355770e-001 -7.2206911e-001 -7.5052886e-001 -2.7078063e-001  4.0148840e-001 -3.5872422e-001 -1.7516421e-001 -2.7027100e-001  2.0216108e-002 -4.6414084e-001 -1.2424587e-001 -3.9310128e-001 -4.9577537e-001 -7.9338497e-001  1.6803103e-001  6.7145650e-001  4.1141674e-002 -3.1521678e-001 -5.1058533e-001  1.0177269e-001 -1.0556406e+000 -1.4383284e+000 -5.2565800e-001 -2.0898644e-001 -1.0215550e+000 -1.9034872e-001 -7.4076212e-002
  5.9702533e-001 -5.0685749e-001  6.2947594e-001 -1.0381980e+000 -5.0221306e-001 -8.8599798e-001 -6.1438044e-001 -2.8071657e-001 -5.0770840e-003 -2.5142075e-001  1.5588589e-001  7.8079414e-001  3.4882184e-001  3.2523752e-001 -1.0121923e+000 -5.1124465e-001  8.3913025e-002  1.1630675e+000 -2.8525200e-002 -1.9150886e-001  4.4441848e-001 -2.7748552e-001 -1.5315956e-002 -1.6485568e-001 -2.3869610e-001 -4.0978258e-001 -1.4141843e-001  1.6817953e-001  2.2945456e-001 -1.2394933e+000 -5.3394145e-001 -2.1624753e-001 -3.9682392e-001 -1.2926913e+000 -6.7333973e-001 -8.1065609e-001 -1.6983888e+000  3.1707319e-001  1.5406102e-001  4.5203358e-001 -2.6970483e-001 -6.0570758e-001 -5.2447084e-001  3.7368133e-001 -1.8463710e-001  7.1248588e-002 -7.3897083e-001  1.0192067e+000 -3.9031594e-001 -6.6803304e-001 -5.0978540e-001 -1.2992162e+000 -6.7799417e-002  1.1138771e-001  9.1295561e-001 -5.5236870e-002 -4.8436983e-001 -9.7165328e-001 -6.4238567e-001 -6.2590240e-001 -1.0331811e+000 -2.2560645e-001  6.5546009e-001 -1.4939648e-001 -3.4826974e-001  4.3377191e-001
  7.7183061e-001  2.6502553e-001 -6.4671152e-001 -1.2436931e+000 -1.7905789e-001 -4.4265854e-001 -7.6104075e-001  2.1228028e-001 -3.3165142e-001  2.2270396e-001  7.4116975e-001  6.3964008e-002 -2.4063426e-001 -3.7889207e-001 -7.1884559e-001 -2.6503632e-001 -3.0123853e-001  2.2965465e-001  7.1714753e-002 -8.5044495e-002  5.1017168e-001  3.9645511e-001  7.2670636e-001 -3.3030132e-001 -3.8536927e-001 -7.8083546e-001 -8.4076328e-001 -5.7419665e-001 -4.8702471e-001 -1.0055965e+000 -4.9721640e-001  9.7342336e-002 -3.3335005e-001 -9.0143774e-001  1.1076927e-001 -8.4607997e-001 -1.4821528e+000 -9.4138482e-001 -6.1031043e-001 -1.0475086e+000 -1.2665953e-001 -3.0944874e-001 -1.0722956e+000  7.3022026e-001  1.4282204e-001 -1.0096760e+000 -2.7537768e-001  5.7317749e-001  2.1256556e-003 -2.4524853e-001 -4.7007781e-001 -6.6642630e-001 -2.7401935e-001 -1.9668577e-001  6.8731620e-001  2.1584722e-001  2.3374613e-001 -6.0023037e-001 -4.8199986e-001 -3.8080319e-001  5.0578453e-002 -4.4471477e-001 -9.3732056e-001  4.9619967e-001 -1.4134785e-001  8.7378901e-001
  1.4170308e+000  6.5809936e-001 -6.5730456e-001 -5.7615857e-001 -1.6286451e-001 -9.2479965e-001 -7.9596277e-001  3.6393577e-001 -1.0335044e-001 -6.1593706e-002 -3.7206068e-001  8.0045571e-001 -1.6663711e-001 -3.2135447e-001 -5.5278997e-001 -6.9346551e-002 -1.0978123e-001 -3.3489041e-001 -3.0185362e-001  5.9262283e-002  3.7236594e-001  1.3784998e-001  5.5658674e-001  7.3543595e-001 -2.0323200e-001 -3.8366259e-001 -1.1769513e+000 -1.1540392e+000 -1.2951228e+000 -2.9435954e-001 -4.9903859e-001  4.3248495e-001 -1.4649042e-002 -2.4264626e-001  5.8994390e-001 -1.3082885e+000 -1.0693331e+000 -1.2662419e+000 -1.6429653e+000 -1.3297298e+000  2.0396131e-002 -2.0614116e-001 -6.9958211e-001 -4.4233214e-001 -1.1433165e-001 -1.1491946e+000 -8.9088824e-002  1.5048957e-003 -6.4402736e-001 -1.0789559e+000 -4.0147798e-001 -3.0738560e-001 -2.8757437e-001 -6.2464022e-001 -2.0325113e-001 -1.8843125e-001  7.1242295e-001 -3.5188128e-001  3.6670195e-001 -9.2761606e-001 -8.0660557e-001 -3.0852815e-001 -5.7148515e-001  5.2814988e-001 -8.2539046e-001  1.1869365e+000
 -2.5062788e-001  4.4701537e-001 -1.7598302e-002 -2.0254070e-001 -1.1324619e-001 -1.3506062e+000 -3.1839292e-001  7.7817541e-001 -3.0655496e-001  3.8937653e-002 -3.8797107e-001 -8.0405369e-001 -2.5953858e-001 -4.4763359e-001 -8.1033359e-001 -2.0275361e-001  4.0276104e-001 -5.6469772e-001 -1.0651343e+000  2.7595360e-001 -5.3929650e-001  3.6409093e-001  2.5970060e-001  3.9010889e-001 -5.5942030e-001  6.5788915e-002 -6.0219781e-001 -8.8747530e-001 -1.0321315e-001 -1.1384899e-001  3.3603528e-001  5.5391346e-001  1.4313548e+000  8.7195340e-002  6.7247005e-001 -3.8744519e-001 -1.0967010e+000 -3.5576488e-001 -1.3940353e+000 -1.5973240e+000  3.6575271e-001 -5.9167801e-001  1.7656352e-001 -1.8121343e-001 -8.2543977e-002 -9.7349915e-001 -3.8462796e-001 -9.4978922e-001 -4.1885157e-001 -9.7634944e-002 -6.5452113e-001 -5.3553484e-001 -5.2980135e-001 -1.3900526e-001 -6.5599890e-001  3.1395725e-002  4.8367525e-001 -7.4797986e-003  7.2739345e-001 -1.0012383e+000 -6.5724245e-001 -5.1771213e-001  5.4099850e-001  3.3367704e-001  1.3096102e-001  8.2514631e-001
  2.3435327e-001 -2.6206131e-001 -1.2268584e-001 -4.6168644e-001 -6.8691936e-001  7.9617877e-001 -1.0014169e+000  4.3228328e-001 -1.1072189e-001 -1.1936028e-001  3.8206159e-001  1.7166716e-001 -4.0532479e-001 -1.5902417e-001 -4.3066236e-002 -1.3776358e-001 -6.8312155e-001 -1.6369494e-002 -5.4026644e-001 -5.9729217e-001  7.8849887e-002  1.4180927e-001 -7.8120203e-001  3.2628908e-001 -5.4407662e-001  1.0269949e-001 -8.5684619e-001 -1.5988085e+000 -5.1125631e-001 -5.9994149e-002 -6.7751046e-001 -4.3146368e-001 -1.2004999e-001 -5.8152167e-003 -3.4889503e-001 -6.5347974e-001 -4.4084489e-001 -6.3155474e-001 -1.1121595e+000 -8.8586771e-001  7.3511141e-002 -2.2162038e-001  4.2788802e-001 -8.5487644e-001 -1.4076671e-002 -6.4211328e-001 -7.2436952e-001 -5.2817498e-002 -9.9611106e-002 -4.9899994e-001 -3.9678329e-003 -5.1883443e-002 -3.3098840e-001 -1.8194667e-001 -7.6939448e-001  4.5977130e-001 -1.0865802e-002 -3.6641796e-001 -4.9660146e-001 -9.7827974e-001  1.9668358e-001 -6.0461410e-001 -1.6576353e-001  2.8238035e-001  7.6892092e-001  3.4179367e-001
 -6.4947342e-001 -3.1337386e-001 -1.4059906e-001  3.6587443e-001 -4.4852035e-001 -2.6865433e-001 -3.7649577e-001 -2.2203762e-001 -1.1125042e-001  3.4985037e-001  5.3798678e-001  9.6338552e-001 -1.9944385e-001 -1.1255849e-001  3.3680236e-001  2.9768111e-001  5.7272126e-001  4.8666311e-001 -1.0169525e-001 -2.2647308e-001  1.7169919e-001 -6.4998657e-001 -6.0116617e-001 -5.6149552e-001 -1.5584124e-001 -2.5258629e-001 -7.2869338e-001  2.5455697e-002  3.2360063e-001 -3.0112792e-001  5.6152879e-002 -1.6820954e-001 -4.0772797e-001 -1.3438496e-001 -3.7332104e-001 -4.2118981e-001 -3.4650845e-001 -2.1588154e-001  3.3503540e-001 -2.5840373e-001 -4.8911969e-002  1.8307832e-001  4.6205108e-001 -4.6750060e-002  3.1170439e-001 -5.9609095e-001 -3.4641549e-002  2.1941851e-001  5.4970524e-001  1.5061749e-001 -2.5664257e-002 -1.6569153e-001 -1.9919039e-002 -1.3966004e-001  5.9107001e-001  4.3042637e-001 -3.8888137e-002 -6.3910076e-001 -9.3580024e-001 -7.9312508e-001  9.6793211e-001 -1.2168012e-002  7.7814226e-002 -4.3515040e-001  3.1544352e-001  1.2302978e+000
 -3.5209272e-002  1.1424801e-001  8.1499330e-001  5.4884291e-001 -4.9222644e-001  4.3746314e-001 -5.3785093e-001  5.1251131e-002  3.7845036e-002  2.2993034e-001  4.1631022e-001  1.2719060e+000  2.4008708e-001  6.1186122e-001  4.2013725e-001 -1.7581255e-001 -9.4999347e-002  7.4546308e-002  2.8388887e-001  3.8960213e-001 -5.7621109e-001 -6.0993595e-001 -4.3772442e-001 -1.6175801e-002 -9.5821823e-002  4.9396582e-002 -4.0932002e-001  2.3525232e-001 -5.6650514e-001 -4.1084563e-001  2.1848600e-001 -9.1769572e-002 -8.4613647e-001 -8.3637379e-001 -3.0037149e-001 -2.1572001e-001 -1.0459390e-001 -2.9115444e-001  1.8570636e-001 -1.1676942e-001  2.9561053e-001 -4.8782628e-002  8.2474410e-002  3.6769946e-001 -2.1693507e-001  7.0774005e-001  2.8598704e-001  6.0379940e-001  4.3140900e-001  4.7484682e-001 -4.3652196e-002 -2.6717548e-001  2.9282291e-001 -3.0202918e-001  6.9539695e-001  6.0673120e-001  3.1859253e-001 -2.8804012e-001 -3.5185423e-001 -7.7967033e-001  2.8315606e-001  2.1095278e-001 -1.1771729e-001 -8.9676753e-001 -3.1649510e-001  4.0145742e-001
  9.9983964e-001 -2.6602111e-001 -1.2374446e-001  4.8246741e-001 -4.2179932e-001  3.3791358e-001 -7.1617359e-001  2.4962285e-001  7.4504256e-001  5.1450672e-001  4.0103043e-001  1.3866287e-001 -5.6166187e-001 -7.6196131e-002  3.4885210e-001  8.2867854e-002  2.7038298e-001 -1.5868900e-001  3.6769654e-001 -1.4638052e-001 -9.8779947e-001 -8.6101488e-002  2.0010639e-001  1.3133692e-001  1.6902427e-002 -2.8699857e-001 -1.0574710e+000 -6.4867428e-001 -1.6076632e+000 -6.2413011e-002  6.1674615e-001  8.8575129e-001  2.6549613e-001  3.5562791e-001  4.2870421e-001  6.1059222e-001 -3.1971592e-001 -1.1701232e+000 -1.0981157e+000 -8.9662737e-001  1.8064454e-001  1.7577629e-001  3.8184923e-002 -6.7695152e-001 -1.1637445e-001 -7.4913969e-001  6.2020216e-001 -3.2593512e-001 -2.6085972e-001  4.1088995e-001  1.0544981e-001 -5.1027928e-002  5.7236601e-002 -3.1585036e-001  5.2199501e-001  6.3622478e-001  4.7607958e-001  1.6324189e-001  3.3200670e-001 -7.6913431e-001  2.9495097e-001 -1.1541030e-001  5.2569979e-001 -1.7228981e-001  1.7282610e-001  3.7038739e-001
 -4.4710913e-001  2.6417382e-002 -5.7747843e-001 -6.8254008e-001  1.0023765e-001 -8.6690296e-001 -6.9798877e-001 -2.1026163e-001 -2.8623577e-001 -4.2694697e-001 -7.1086337e-001 -1.5346175e+000 -5.3589735e-001 -8.1159573e-001 -3.6459043e-001 -5.3745325e-001  3.8555950e-002 -8.8707498e-001 -3.8665910e-001 -7.6258421e-001 -8.0784925e-001  4.4923482e-001  3.2706440e-001 -1.0211192e-001 -4.6924725e-001  1.9531803e-001 -2.4321967e-001 -9.9669501e-002 -5.6454017e-001 -2.5629956e-002 -3.9012684e-002 -3.3869710e-002  1.7858007e-001  9.2485047e-002  5.2464555e-001  1.2581340e-001  2.4022395e-001 -6.7877209e-001 -1.1617325e+000  1.8222689e-001  3.2424169e-001 -3.7127834e-001 -1.4385119e-001  3.1458205e-001 -3.6212788e-001 -5.0327617e-001 -3.9744092e-001 -8.9659319e-001 -4.7351537e-001 -5.5855371e-001 -3.0495578e-001  1.6044585e-001 -8.1853594e-001 -4.2033848e-001  3.2589888e-001 -8.1403612e-001  4.8977012e-001 -2.8078040e-001  6.2766344e-001 -8.9276635e-001 -1.0231202e+000 -3.8856050e-001 -9.4936802e-001 -9.0498782e-001 -2.4730521e-001 -6.6306838e-001
  9.9784324e-001  3.9929706e-001  3.3727048e-001 -2.0831243e-001  1.0716274e-001 -1.9030075e-001  1.8841728e-001 -1.1643031e-001 -3.1817195e-001  6.4942926e-002 -6.3768594e-001 -1.4072507e-001  2.4562308e-002 -2.6967452e-001 -9.4875006e-001 -7.2642307e-001  2.1748763e-001 -1.4990362e-001 -3.6060414e-001 -3.7321360e-001 -2.7445016e-001  2.9561925e-001 -7.6184218e-002  1.2723892e-002  3.2202812e-002 -3.3303817e-002  1.4235676e-001  1.0750029e+000  9.5400164e-001 -3.8895769e-001  2.4881008e-001  3.2618687e-001  3.1932477e-001 -2.1216756e-001  4.8896951e-001  2.2168645e-002 -5.7279801e-001  6.9415658e-001  2.4176373e-002  8.9482304e-001 -7.6373115e-002 -2.2489108e-001 -1.9790215e-001  2.7755583e-001 -3.4454323e-001 -8.1952362e-002 -7.0380897e-001 -3.8564103e-001  5.2757569e-002 -7.9320834e-002 -6.1296528e-001 -8.9390204e-001 -4.4502806e-001 -5.8715541e-001 -3.7228276e-001 -7.0242042e-001  2.8938234e-002 -5.5563442e-001  4.3831792e-001 -2.6702146e-001 -1.3905537e+000 -3.5658129e-002 -1.0717255e+000 -5.2924864e-001 -2.2234063e-001  1.1873495e+000
 -6.0136752e-001  1.7988795e-001 -2.4668713e-001  3.2816967e-001  4.2863588e-004 -2.6040727e-001  1.1939674e+000 -7.6056686e-001 -1.9105288e-001  2.5838128e-002 -3.8172603e-001  1.2129835e+000  6.6137750e-002  2.6374812e-002 -8.6775716e-001 -4.6260334e-001 -3.0768130e-001 -9.7884490e-002  5.0712727e-001  1.9348875e-001 -1.8704574e-001 -3.5983342e-002 -1.6316867e-001 -3.7044899e-001 -3.5939190e-003 -3.1010729e-001  7.7780230e-001  2.0760746e+000  1.6271290e+000 -1.2491309e+000 -2.0538827e-001 -4.5633205e-001 -4.1079760e-001 -6.0564022e-001 -6.8168092e-001  8.9866130e-003 -1.0895309e+000  1.4006442e+000  2.2395494e+000  1.4403010e+000 -3.5986519e-001 -3.0697387e-001 -2.7371290e-001 -1.4995243e+000 -1.5672153e-001 -1.8183761e-001 -1.2395931e-001 -8.2967163e-001  2.7884867e-001 -7.1895182e-001 -8.5185991e-001 -1.5593192e+000 -4.9231401e-002 -1.1950421e+000 -7.6698191e-001 -5.6032500e-001 -1.2783641e+000 -5.4561150e-001 -7.7148196e-003  4.6540652e-001 -7.5726422e-001 -1.6625435e-001  9.5807764e-002  4.4953058e-001  1.7929040e-001  3.2126036e-001
  8.3272715e-001 -1.1768660e+000  6.2081008e-001  1.6806811e-001  2.2448774e-001 -8.0278168e-001  7.8183852e-001 -6.5854936e-001 -3.6418223e-001  1.3424360e-001  2.2562053e-001 -2.8872424e-001  1.1888992e-001  3.2586200e-001 -5.8277496e-001 -3.7388039e-001 -5.1909436e-001  5.6486149e-001  2.8571505e-001  3.8929710e-001  3.5690553e-001  5.6241925e-001  9.3486967e-001 -6.3162527e-001  1.0353624e-001 -2.7829669e-002  4.2283422e-001  1.9157584e+000  1.3663836e+000 -7.3246893e-001 -3.0432643e-001  5.3548516e-001 -1.4087698e-001 -4.9254221e-001  1.2378189e-001  2.8380806e-001 -4.4833175e-001  1.8736103e+000  2.2717618e+000  8.0936854e-001  4.4059986e-002 -1.0259283e-001  2.9872443e-001  6.1595155e-001  1.0298235e-001 -1.7228425e-002  1.3805928e-001 -8.0466074e-002  6.2452732e-001  8.3090737e-002 -4.0084462e-001 -7.5255001e-001  2.9555012e-001 -1.7710365e-001 -7.6767876e-001 -7.7845199e-002 -2.6440505e-001  1.8190571e-001 -1.6415606e-001  2.8204363e-001  6.6694885e-001  2.4187886e-001  6.1167755e-002 -3.9197387e-001 -1.7966926e-001  8.7301711e-002
  1.7101527e+000  2.1715655e-001 -2.4035107e-002  4.6836100e-001  8.6509941e-002  4.0609612e-001  4.3133128e-001 -4.0318123e-001 -3.1240424e-001  1.2788810e-001 -7.4181862e-002  5.4745884e-001 -3.2753399e-001 -9.9989904e-002 -8.9183071e-001 -6.6183738e-001 -3.1074342e-002 -3.1863156e-001  2.2454454e-001  4.4840407e-001  9.1174897e-001 -2.7221298e-001 -1.7332053e-001 -1.8391052e-001 -4.9411829e-001 -3.9178064e-001  1.3563654e-001  1.0142306e+000  2.3382620e-001 -4.0485752e-001 -5.7383310e-001 -5.1846467e-001 -1.0784446e-001 -5.4880103e-001 -2.7504839e-001 -6.1175208e-001 -8.8395728e-001 -2.0358099e-003  8.9837495e-001 -6.0770994e-002 -1.2496695e-001 -6.4955097e-001  8.5129017e-002 -1.1695677e-001 -3.3876481e-001  3.8646084e-001 -1.2486710e-002 -1.6515214e-001  2.2821630e-001  3.2901245e-003 -2.2745499e-001 -6.4280148e-001  1.8143523e-001  8.4372176e-002 -4.3808779e-001 -4.8764286e-001 -1.8291265e-003 -1.4121469e-001 -1.4706808e-001 -2.2482118e-001 -2.0702463e-001 -4.7689410e-001  6.5297541e-001  2.4542650e-001  3.6837998e-001  4.4017859e-001
 -3.2473449e-001 -3.8337531e-001  9.7457780e-002  2.3285967e-001 -1.4815293e-001  3.9612277e-001 -1.4164367e-001 -6.5293609e-001 -6.1626582e-001 -3.8016110e-001 -3.3277777e-002  1.1252801e-002 -6.6806115e-002  6.8583000e-003 -7.8900280e-002  1.2904024e-001 -4.7161554e-001 -5.4151896e-001  1.9551195e-001  9.3475065e-002  5.1759972e-001  1.0776217e-001  4.1611746e-001  2.5919124e-001  4.3075966e-001 -4.3808639e-003  6.4975990e-001  4.8374364e-001  4.9699072e-001  3.1852140e-001  7.8267621e-001  3.8337528e-001  1.6295443e-001  5.6283152e-001  5.4433595e-001  6.1234717e-001  6.2233821e-001  1.0866339e+000  1.2270706e+000  7.6655606e-001  5.8610775e-001  5.7025809e-001  2.1331585e-001  3.2387980e-001  9.9788244e-002 -5.5266248e-001  3.8727233e-002 -9.4356870e-002 -3.9979255e-002  6.5966876e-002  3.6330116e-001  6.9105235e-001 -1.2009404e-001 -3.6209571e-001 -8.4807843e-001 -1.5152822e-001 -1.5083785e-001 -1.4608037e-001 -3.0949162e-001 -3.8734560e-001 -2.8669077e-001 -4.4414472e-001  3.5812482e-001  5.6251273e-001  2.2044177e-001  2.8773864e-001
 -5.9319630e-002 -1.4610301e-001 -4.2137989e-001 -2.4052255e-001 -2.1342163e-001  3.5996814e-001 -6.8191854e-002 -7.7657239e-001 -8.1706976e-001 -9.7192368e-001 -3.1307799e-001 -9.0584741e-001 -7.1870805e-001 -1.6890068e-001  1.0966046e-001 -2.5729125e-001 -6.4094407e-001  3.9427239e-002  1.7988248e-001 -7.6195967e-001  2.6811153e-001 -1.0201258e+000 -1.2558398e+000 -1.7514978e+000 -5.3181302e-001 -8.2002328e-001  6.4172765e-001 -1.9002024e-001 -2.3705394e-001 -6.3193250e-001  3.1062065e-001 -6.9511341e-001 -6.5116830e-001  1.8461694e-001 -6.6591319e-001  1.2927305e-003 -8.5880541e-002 -3.6072840e-001 -1.6270798e-001  1.7119866e-001 -7.3961225e-001 -2.9078249e-001 -4.6277155e-001  1.0425714e-002 -2.7533420e-001  5.4757205e-001 -4.5317912e-001  1.9090301e-001  5.4998250e-001 -5.2788894e-001  1.0151708e-001  5.8223680e-002  1.7398598e-002 -4.9403330e-001 -7.7101895e-001 -3.6227919e-001 -7.2750615e-001 -9.5429261e-002 -8.2188884e-001  2.5987833e-001  8.3397957e-001 -5.2973771e-001  2.1787468e-002 -8.6456866e-001 -4.7296401e-001  2.0332061e-001
 -6.8740234e-001  2.4658187e-001 -1.2982702e+000 -9.0330316e-001 -1.8801612e-001  8.3086962e-001 -3.1552216e-001 -8.9847585e-001 -7.6721092e-001 -4.0557106e-001 -4.4596814e-002  9.5672738e-002 -6.3799521e-001  4.1934567e-001  3.5682015e-001  3.4480235e-001  2.3103568e-001  2.0410298e-001  1.2419250e+000 -5.8209772e-001 -1.1427400e+000 -3.7885855e-001 -3.2800763e-001 -1.1017081e+000  2.7616894e-001  1.9179916e-001 -4.5920105e-001 -1.3679678e+000 -9.1200134e-001  1.9864023e-001 -2.1059218e-001 -5.3591716e-001  2.7425037e-002  4.4411167e-001 -2.0535859e-001 -1.9367888e-001  1.5290103e-001 -5.2566631e-001 -1.5959218e+000 -6.5976228e-001 -4.7238141e-001 -4.8106331e-001 -7.3825704e-001 -4.3252339e-001 -1.9429630e-001 -3.6756066e-002 -2.3722194e-001  1.2138553e+000 -1.4380167e-001 -5.9908490e-001 -5.0481043e-001 -7.4200392e-001  2.3074793e-001  1.9867197e-001  5.6932614e-001 -2.0204163e-001 -8.4284813e-001 -2.6215384e-001 -6.7351467e-001 -3.0687736e-002  1.7642051e-001 -7.7008350e-001  4.1898805e-002 -8.0332683e-001 -1.9570389e-002 -1.4584254e+000
  4.3720521e-001 -1.1979531e+000  1.7685973e-001 -1.0570244e+000 -1.0264164e-001  6.8411025e-001 -2.3908124e-001 -6.9136071e-001 -1.9933367e-001 -4.0109130e-002  1.6100435e-001  3.5372921e-001  3.7550852e-002  2.0440166e-001  1.9196044e-001  5.7942609e-001 -1.7258014e-001 -7.6441916e-001  3.0511288e-004 -8.4818488e-001  1.2901482e-001 -7.8859935e-001 -9.3305677e-001 -6.1458051e-001 -5.1131342e-001 -1.0683550e-001 -5.0998667e-002 -9.0399282e-001 -3.1158373e-001  6.3113432e-001 -3.6000113e-001 -3.4188000e-001 -1.6578725e-002 -3.6019585e-001  5.0219660e-001 -5.1751827e-002  8.9014330e-002  2.9215517e-001 -7.1430619e-001 -5.0538061e-001 -4.9562535e-001 -8.3264113e-001 -7.8596849e-001 -1.4167454e+000 -2.3716993e-001  6.7384241e-001 -7.4039295e-001  3.4791956e-001 -3.9212409e-001 -2.7190798e-001  7.6282174e-002 -2.9410217e-001  5.9556771e-001  7.4447941e-002  3.1273382e-001  6.3640427e-001 -3.3327026e-002 -1.0825070e-001 -2.1086266e-001  4.5377494e-001  2.0552148e-001 -1.0608826e-001 -6.3478169e-001 -7.0226212e-001 -7.9288047e-001  3.7310488e-001
 -5.0404834e-001 -1.1688133e+000  1.0946985e-001 -1.4543053e+000 -7.1258721e-001  2.4182477e-001 -5.3296597e-001  1.1330090e-001 -1.6744500e-001 -3.0208245e-001 -1.8243573e-001 -1.3248231e+000 -5.6745410e-001 -3.0284597e-001  1.0487927e+000  2.9299850e-001 -6.4797374e-001 -8.5154519e-001 -8.2326340e-001 -1.4715699e-001  2.4394341e-001 -2.4672297e-001 -1.0931541e+000 -5.2664042e-001 -9.0164815e-001 -6.8504480e-001 -7.0599059e-001 -1.0524027e+000  3.7081359e-001  1.2212302e+000 -1.2346365e+000 -1.6936076e-001 -1.5004815e-001 -1.1258748e+000  9.5753574e-002 -7.3540238e-001  6.2049300e-001  9.1364705e-001 -5.3811757e-001 -5.7873887e-001 -8.4780494e-001 -8.4869418e-001 -1.7553106e-001 -8.9910642e-001 -4.8856275e-001 -3.8692549e-001 -8.6637774e-001 -1.3330951e+000 -5.0938020e-001 -3.0353726e-001  6.6023397e-001  3.6709017e-001  2.6552580e-001 -4.5965917e-001  1.2110874e-001 -6.5350600e-001  3.9443008e-003 -4.7592710e-002  2.1806320e-001 -1.3308168e-001  6.4157039e-001 -8.0486866e-001  5.7677156e-001  3.3521041e-001 -6.5318267e-001 -8.7802520e-002
  8.0190087e-001  1.3096942e-001 -2.6786601e-001 -1.1378837e+000 -2.1164004e-001 -3.7118536e-002 -8.3770882e-001 -1.1300070e-001  1.0485268e-001 -3.1604045e-001 -2.1469473e-001  2.4553608e-002 -8.2415118e-002 -2.9009071e-001  6.1632103e-001  3.5074138e-001 -2.4836243e-002  4.2762110e-001 -1.6554528e-001 -2.8320963e-001  2.2989406e-001 -1.1834947e-001 -2.5510878e-002 -6.3428374e-001 -4.8854534e-002 -5.4826721e-001 -1.1968864e-001 -9.0357147e-001  8.7767760e-002  1.7561624e+000 -4.3896224e-001  2.6383664e-002  5.7364092e-001  3.0090519e-001 -9.5466932e-002 -2.0917499e-001  1.4449489e+000 -5.4273381e-001 -5.9383536e-001 -8.2660048e-001  4.8229786e-002  2.0133549e-001 -1.9949107e-001 -1.0895264e+000  3.1226579e-001  7.4056267e-001 -6.9539058e-001  4.3120519e-002 -9.8913572e-002  1.5317915e-001  2.2851391e-001  1.6827870e-001 -2.0277171e-001 -4.5153896e-001 -6.5473357e-001 -2.0362997e-001 -1.0331214e-002 -2.1757777e-001 -3.3163611e-001 -3.0510079e-001 -6.7633726e-001 -6.4407184e-001 -2.0031020e-001 -1.2212392e+000 -6.4891351e-001 -7.8453173e-001
  1.2059610e+000  8.3766902e-002  2.4176408e-001 -1.8350526e-001 -2.9379506e-001  6.0305215e-001 -3.8363970e-001  4.0307158e-001 -6.7381943e-002  6.4635040e-001  4.7508378e-001  2.1931856e-001 -3.5760895e-001  4.5645696e-001  3.0292601e-001 -2.8917645e-002  2.9110836e-001  1.0147342e-001  5.1116889e-001  4.1622914e-001  4.8098361e-001  8.2956726e-002  1.3088070e+000 -2.3927031e-002  4.0120215e-001 -1.4312648e-002  1.4856766e-001 -2.7238454e-001  9.1620110e-002  5.1303216e-001 -1.9863247e-001  5.7846508e-001  1.5471121e-001 -2.0744372e-001 -1.3650192e-001 -7.2150984e-001  2.8853435e-002 -7.5191555e-001 -4.4894323e-001 -4.5987422e-001  3.6404072e-001  7.8809274e-001  5.9413146e-001  1.4132631e+000  4.5348677e-001  1.0598958e+000  4.3002585e-001  1.2852732e+000  6.1183037e-001  1.5193822e-001  4.4255830e-002 -2.6978939e-001  2.0370670e-001  2.5855768e-001  1.0024388e+000  5.8327246e-001  3.8842084e-001  1.7051059e-001  2.5728719e-001  1.3167675e-002  1.4285971e-001 -2.9410737e-001  6.5664601e-001 -6.4654209e-001  2.3386456e-001  8.5002803e-001
 -1.1118202e+000 -3.1108489e-002  3.7260952e-001  4.7221905e-001 -1.6945889e-001  4.7670838e-001  1.7233213e-001  4.4362364e-001 -2.1497385e-001  4.0446289e-001  1.5675818e-001 -2.0808138e-001 -5.8311471e-001  7.3020287e-001  1.0940709e+000  3.7857291e-001 -3.9246076e-001 -5.3104106e-001 -2.3125871e-001 -5.1181667e-001  6.5269187e-001 -2.7200673e-001  1.4242827e+000 -2.5259013e-001  1.6213842e-001 -6.7798175e-002 -3.5692049e-002  1.2169158e-001  6.4762131e-001  1.1681091e+000  4.7555146e-001  1.8836601e-001  6.6998553e-001  8.8877694e-001 -1.3005694e-001 -2.2226276e-001  1.0342566e+000 -4.5589536e-003 -2.1050240e-001 -5.0354900e-001 -2.0797853e-003  1.0908418e+000 -6.6535034e-002  1.3633333e+000  2.0836758e-001  7.3397457e-001  4.6008590e-001  5.2370962e-001  4.1501045e-001  3.9003157e-002  2.6135923e-001  2.1783038e-001  2.0831058e-001  5.2508888e-002  7.6246998e-002  7.4972962e-001 -3.3834224e-002  7.9214735e-003 -5.8536109e-002 -3.1551232e-001  4.5130960e-001 -1.7699569e-001  2.8363985e-001 -4.9250814e-001 -6.7191204e-002 -4.6791540e-001
 -1.2233329e-001  6.1339575e-001  4.2578901e-001  7.9958024e-001  6.0073326e-001 -7.1636452e-001  1.8582381e-001  1.0550202e+000  3.7069921e-001  1.4470583e+000  1.3461490e-001 -6.7856574e-001 -5.2388907e-001 -2.3518553e-001  2.2561469e-001  6.8319802e-002  4.0396229e-001 -3.3213205e-001 -8.4399302e-002  8.1115392e-001  1.2748746e+000  9.2965519e-001  6.2679813e-001  3.6183074e-001 -2.3158070e-001  4.0850779e-001  3.4273899e-001  4.6566418e-001  7.7891076e-001  5.5177330e-001  1.1615439e+000  5.9452792e-001  5.2451657e-001  1.0177501e-001  1.3545607e-001  2.9037465e-001  2.3462938e-001  4.2088641e-001 -2.4260118e-001  2.4100758e-001  4.5459555e-001  2.0627263e-001  6.5606748e-001  1.2803195e+000  7.1243051e-001  4.3214649e-001  7.9742234e-001  5.8887951e-001  7.1970495e-001  6.0931819e-001  6.2574494e-002 -4.2963339e-002 -5.2732018e-001 -4.5941299e-002 -1.5789742e-001  1.2855487e-001  7.8649026e-001  7.6371800e-001  6.5696476e-001  4.7874852e-001 -4.5328812e-001  7.6099131e-001  8.2979801e-001  1.3710335e+000  2.2678047e-001  4.0865655e-001
  4.2406431e-002  2.2559027e-001  2.6521450e-001 -1.9822119e-001 -5.5858684e-002 -6.1817866e-001 -1.2047992e-001  7.8581648e-001  2.6329824e-001  6.2039550e-001  4.3120463e-002  2.0612200e-001  4.0136625e-001 -2.7512748e-002  1.1730449e-001  1.7689872e-001  8.6069146e-001  3.2797856e-001  2.4825655e-001  8.5155691e-001  6.4604967e-001  2.3108303e-001 -5.2425998e-001  2.1856676e-001 -2.3188413e-001  1.5550296e-001  6.7523149e-001  5.9744124e-001  1.0334469e+000  9.9639211e-002  7.6968434e-001  7.9408050e-001  6.7423869e-002  7.6045041e-001  3.6443818e-001  4.8048813e-001  7.1089191e-001  8.7450407e-001  7.6989644e-002  9.6781312e-002  9.2630953e-002 -1.3636631e-001  1.8619037e-001  6.4765146e-001 -2.7472633e-001 -1.4468005e-001  7.3194475e-001 -4.4825607e-001  3.4247279e-001  7.6398570e-001  5.9565899e-001  3.8223382e-001 -2.1405256e-001  1.4279517e-002 -7.3980216e-001  1.3255305e-001  6.8491106e-001  5.6424790e-001  7.3239660e-001 -1.5936400e-001 -7.8484706e-001  3.2257403e-002  7.0161322e-001  1.5167425e+000  6.6273047e-001 -1.9189717e-001
  3.5574530e-001 -1.1470047e+000  4.9158602e-001 -1.1262999e+000 -1.4647674e-002 -3.9936233e-001 -2.3796380e-002  6.1183152e-001  5.8413390e-002 -1.2972332e-001 -5.2369794e-001 -5.6796838e-002 -1.1076999e-001  2.0839457e-001  3.4090296e-001 -1.8065602e-001 -4.5107905e-001 -1.4923222e-001  3.3224726e-002 -2.8233927e-001  3.8383748e-001 -9.5145245e-002 -4.1152738e-001 -7.5389362e-001 -1.3709423e-001 -7.0988890e-001 -2.4724522e-001 -2.9437778e-001 -6.4751060e-001  2.4635935e-001 -5.9508434e-001 -9.0309045e-001 -7.9051328e-001 -2.9081882e-001 -6.5455848e-001 -9.7149178e-001  2.0752827e-001 -6.0548359e-001 -6.8756547e-001  4.7762421e-002 -9.3992446e-001 -3.6814043e-002 -6.6572002e-001  4.0224126e-001 -1.6030698e-001 -6.6361966e-002  1.5351757e-001 -3.3840214e-001 -4.5787276e-001  1.2980453e-001 -1.9048584e-001 -1.4777597e-001  1.8223428e-001 -1.4372914e-001 -6.1832204e-001 -3.3028698e-001 -8.6626152e-002 -2.7872875e-001 -7.3518565e-002 -3.3134710e-001 -6.1285709e-001  2.1726417e-002 -9.0041795e-001 -9.4951210e-001 -7.1807227e-001 -1.2064418e+000
  5.1803261e-001 -3.5031336e-001  2.7074237e-001 -4.8087664e-001  2.0328509e-001 -3.9292288e-001  1.4239874e-001  7.3760092e-001  2.3232468e-001  4.2008916e-001 -1.3623479e-001 -2.5223036e-002 -5.1474083e-001  2.7358629e-001  8.6710483e-001  2.2415740e-002 -4.1923704e-001 -2.5931441e-001  3.7429713e-001 -9.2721819e-001  5.4354866e-001 -3.9025319e-001  3.5810981e-001 -9.2836544e-002 -2.7080173e-001 -5.8237441e-001  4.1317047e-001 -6.0644446e-002 -3.9232275e-003  9.7312859e-001 -7.4096162e-001 -2.4273725e-003 -1.5145397e-001  1.9188160e-001 -1.9911522e-001 -2.9743853e-001  1.3244193e+000  5.5706430e-001 -3.1727222e-001  5.4065293e-001  2.1791739e-001  3.7474715e-001  3.7367419e-002  9.5866241e-002 -2.9736750e-001  1.0377821e-001 -3.9775651e-001  2.3504251e-001  2.9654416e-001 -2.0377069e-002  2.9616670e-001  3.8371296e-001  4.9087897e-001 -2.5653582e-001  5.4272646e-001  6.1331230e-001  5.6244150e-002 -1.8971471e-001  2.2171756e-001  1.9724294e-001  7.1544622e-002  2.0155308e-001 -5.7361421e-001 -3.9689525e-001 -3.0209707e-001 -9.0296026e-001
  5.6285212e-001 -1.0414926e+000  1.0989374e+000 -3.6388344e-002 -8.2570800e-002  1.7002617e-001 -5.3339926e-001  8.5093666e-001  4.6348130e-001  4.9175651e-002  3.8229701e-001 -4.0795968e-002 -1.5310083e-001 -3.0389379e-001  1.1811342e+000  7.3519661e-001 -1.1231828e-001 -5.0584492e-001  8.6950289e-003  3.0472114e-001  3.7121314e-001  5.1776997e-001 -4.4060900e-001  3.8069977e-001 -2.7696865e-001  5.7130352e-002 -2.2148571e-001  3.7780754e-001  3.3004636e-001  6.2679370e-001 -1.1528262e+000  7.0311442e-002 -2.3969277e-001 -9.8030201e-001 -2.4918038e-001 -4.4256890e-001  5.2234108e-001 -2.7869441e-002 -3.9857782e-002 -3.6655991e-002  2.0322402e-001  1.1407436e-001  1.0631670e+000  2.1024124e-001  3.7350615e-001  8.0813931e-001 -1.7894935e-001  2.1142937e-001 -2.8678989e-001 -9.7170078e-002  1.1449680e-001  5.5287291e-001  2.5055153e-001  1.3258532e-001  5.4619285e-001 -3.0045466e-001 -2.8210287e-001 -1.0904079e-001  3.4772439e-001 -5.9323123e-001  5.2827638e-001 -2.4355366e-001  3.2074506e-001  8.0067336e-001 -7.9879659e-001 -4.3538173e-001
  6.1215620e-001 -2.3608613e-001 -2.7059976e-001  2.6018360e-001 -6.3752508e-002  6.8224405e-002 -1.8268556e-001  8.5783191e-001  6.9356384e-001  2.2560074e-001 -4.1353082e-001 -1.0222411e-001 -3.4110089e-001  1.6008657e-001  5.6317014e-001 -1.4458414e-002  9.0688123e-002  4.2856572e-001  4.3790399e-001  5.3746406e-002 -2.1671083e-002  3.6352864e-002  6.8654714e-001  7.0647577e-001  3.9292445e-002 -6.7650409e-005  2.6018447e-001 -2.6294459e-002  8.6989703e-001 -6.2617298e-001 -3.8364845e-001  2.4074550e-003  2.5977764e-001  9.1534764e-001 -2.9834914e-001 -1.4283923e-001 -6.8916496e-001  8.6146025e-001 -7.1394453e-002  6.1008006e-001  3.2335910e-001  5.7230302e-001  1.1145166e+000  8.2718739e-001 -5.6094887e-002 -1.4458696e-001  1.5574219e-001  3.9070026e-001  8.7830952e-001  2.2807451e-002  3.2572101e-001  2.7367765e-001  4.3700687e-001 -2.2194319e-002  6.1948024e-001  2.0439399e-002  7.2220437e-002  4.6057884e-001  4.1079344e-001 -1.5985234e-001  4.7026707e-002  1.1778587e-001 -5.7314371e-001  7.3405050e-001  2.2581383e-001  9.8594146e-001
 -9.0261514e-001 -6.7010596e-001  1.3492845e-001 -2.8440135e-001  6.8117795e-002  1.4135235e-001 -1.2702966e-001  4.8567098e-001 -1.9625739e-001 -6.6601525e-001 -1.2200511e-001  3.5848750e-001 -2.3555876e-001 -4.1489449e-001  5.2109740e-001  3.1140329e-001 -4.6553873e-001 -4.6912432e-001 -5.9126121e-001 -1.0576164e-001 -2.8424574e-001  5.9748336e-001  3.0175832e-001  6.3980201e-001 -3.4636346e-001  4.0682997e-001 -7.2901852e-002 -1.3048889e-001  3.7919324e-001 -5.2559683e-003 -5.4860570e-001 -1.3589075e-001 -8.9932041e-002 -3.1653716e-001 -5.7582474e-001 -1.9487686e-001 -9.9284528e-002  4.0637777e-001  9.9080784e-002  3.2416747e-001  3.9553920e-001  3.0355176e-001  9.6103509e-001  4.1689684e-001  3.1376090e-001 -5.6022750e-001 -5.3704215e-001  4.7064097e-003  6.9249936e-001 -7.3478819e-002  6.3283530e-001  1.0928558e+000 -2.3060630e-001 -4.7284738e-001  2.7353926e-001 -1.4859904e-001 -2.8148608e-001 -7.1274137e-002 -1.5271056e-001 -2.8672173e-001 -3.3675476e-002 -2.6902176e-001 -3.3197119e-001  8.2667625e-001 -1.1703162e+000 -6.1091990e-001
  1.0691080e+000 -3.2967470e-001  1.0517689e-002  2.0963498e-001  7.4596924e-001  1.2841102e-001  7.9329818e-001 -5.6043980e-001 -6.3576942e-002 -1.2657661e-001 -5.5266842e-001 -1.1744114e+000 -4.1360678e-001  6.0430161e-002 -1.4062189e-002  1.9759693e-001  3.3591106e-001  2.5938222e-001  1.0175938e-001  2.8108561e-001  4.9119821e-003  5.1797920e-001 -5.2456037e-002  4.2306703e-001 -2.7842490e-001  8.0457426e-001  1.5414725e+000  1.8816043e+000  1.8688701e+000 -6.1791795e-001  1.8479609e-001  1.5527664e-001 -4.6617684e-001  1.4881567e-001 -3.7500792e-002  1.6281204e-001 -2.0625138e-001  1.7251859e+000  1.8874104e+000  2.1596815e+000  8.1896897e-001  5.3851829e-001  8.8537331e-001 -5.0710088e-001  2.2680599e-001 -4.8281582e-002  1.9707329e-001  1.1993031e+000  8.5563843e-001  1.0727027e-001  3.9303205e-001  6.4884758e-001 -6.0616348e-002 -1.8559544e-002  1.1221067e+000 -2.6015081e-001  3.7092110e-002 -3.3458040e-001 -1.5368706e-001  9.4668782e-001  2.2455123e-001  4.8791816e-001  2.9534640e-001  2.2785770e-001 -3.0858310e-001  5.7492445e-001
 -7.9361148e-001 -1.7202185e-002 -1.4969628e-002 -8.4295949e-002  5.6047474e-001  5.9400005e-001  3.0560805e-001  2.8170370e-001 -1.4447569e-001 -4.1043407e-001 -1.1851681e-001 -7.4501466e-001 -3.4407742e-001 -1.7176912e-001  1.9566701e-001 -5.0586842e-002 -1.9567221e-001 -4.9467971e-001 -7.3954966e-001 -1.4048650e-002  1.7943681e-001  1.3394773e-001 -3.1031946e-001  4.8577330e-001 -2.7032972e-001  2.2622930e-001  3.3627592e-001  9.2016039e-002  6.7857221e-001  6.4845399e-002  4.2212986e-001 -2.9389941e-001  8.3959082e-001 -7.6594388e-003 -8.1248698e-002  4.1098570e-001  3.9790282e-001  7.4373832e-001  4.9870168e-002  5.1884077e-001  4.8888792e-001  3.6912701e-001  6.3303185e-001 -1.4461666e-001  3.0645656e-001 -7.4784229e-001 -7.3605232e-003 -1.2304331e-001  5.9876390e-001 -1.3772440e-002  5.2090481e-001  6.1701206e-001  9.7146755e-004  1.1721135e-001  5.5089612e-001 -8.3013712e-002 -5.5846327e-002  2.6949191e-001  6.5651024e-001  1.5987905e-001 -1.8814192e-001 -7.6614090e-002  4.4067896e-001  7.1571654e-001 -1.0198923e+000 -1.0343433e-001
  2.8737199e-001 -7.5613155e-001  1.1836983e-001  9.9226500e-002  6.9292534e-001 -8.3896561e-001  3.9407337e-001 -2.1059875e-001 -1.1775293e-001 -3.5662644e-002 -1.1414431e+000 -8.2262930e-002  5.7232325e-002  3.6812486e-001 -8.0783671e-001 -2.6004248e-002  3.9911458e-001  4.2347319e-001 -1.1386714e-001  1.8606988e-001  5.8105025e-002 -1.5568789e-001 -1.2892538e+000  9.6848614e-001 -1.7459956e-001  1.1834059e+000 -2.6575397e-001 -8.1973330e-001 -7.5721182e-001  7.3206200e-002 -1.3235449e+000 -1.1352266e+000 -6.6877685e-001 -9.3700940e-001 -9.2238470e-001 -1.3424186e+000 -1.3647655e-001 -5.5758445e-001 -4.7844638e-001 -3.2931766e-001  5.4791844e-001  4.6201839e-001  1.9503672e+000 -7.8991106e-001  5.2845982e-002  6.3931274e-001 -7.1565988e-001  4.2286391e-001 -5.6146311e-001 -2.5225594e-001  3.0352495e-001  6.8129891e-001  7.8501487e-001  2.7032003e-001 -5.7691917e-002 -8.1702956e-001 -2.7272563e-001  2.1604570e-001 -3.2434211e-001 -2.1559652e-001 -2.9315341e-002  1.9831545e-001  2.1478191e+000 -1.4119951e+000 -6.5450527e-001 -4.7616497e-001
 -7.6421669e-001 -3.4421109e-001 -2.9049389e+000  6.6531095e-001 -2.4248483e-001 -7.1940537e-001  3.3264800e-001 -2.3919339e-001 -3.5398986e-001 -5.8736962e-001 -5.1611656e-001  4.1836578e-001  1.7178871e-001 -3.5555177e-001 -6.8256448e-001 -1.5804599e-001 -1.2118808e-001  9.8246150e-001  3.7128441e-001 -3.6585967e-002 -1.1565230e-001  7.4176943e-002 -1.7383754e-001 -7.2560761e-001 -3.7569818e-001  1.1251485e+000  4.0481142e-002  9.5882546e-003  2.1518984e-001  1.4031044e-001 -7.7064090e-002 -6.7166187e-002 -4.0921568e-001  9.9142938e-002  2.1275248e-001 -1.3322069e-002 -3.2230617e-001  3.4510745e-001 -1.7114942e-001 -2.8179031e-001 -3.6709818e-001 -2.2158161e-001  7.5053942e-001  1.2474678e-001  3.2823952e-001 -7.8177373e-002 -3.0510143e-002 -3.2867198e-001  1.7927525e-001  1.0145715e-001  5.9027755e-001  1.1412105e+000  5.3913016e-001  1.3609174e-001  1.3188333e+000  2.1535718e-001 -5.2551442e-002 -3.2983052e-001 -3.0291715e-001 -3.8288118e-002  9.3644694e-001 -7.4681944e-001  5.5016449e-002 -1.2074211e+000 -7.1116202e-001 -2.7334803e-001
 -1.3840479e-001  1.2429065e-001 -1.3768116e+000 -8.8830506e-001 -3.1874654e-002 -5.8873774e-001 -4.3575204e-001 -4.7177322e-001  1.8594630e-002 -1.5672130e-001  5.7247304e-001 -5.8960218e-002  4.9720465e-001 -3.3821982e-001 -3.7390568e-001 -6.6388936e-002 -2.4430375e-002  4.2394411e-001 -8.2543788e-001 -1.3087083e-001  2.9376936e-001  5.2596518e-001 -4.3641886e-001  4.7376446e-001 -2.7568834e-001 -5.7875373e-001 -5.8412687e-001 -1.1230522e+000 -5.2915598e-001  2.0228387e-003 -1.9649490e-001 -6.7973309e-001  6.5480426e-002  3.0575963e-001 -8.5052774e-001 -7.1857662e-001 -2.0988736e-001 -9.9438199e-001 -1.2940112e+000 -1.4102015e+000 -4.1620885e-001  2.1744737e-002  3.8297754e-001  1.3924106e-003  1.3885998e-001 -7.2912276e-001  2.9454722e-002 -1.4074024e-002  9.1759041e-003 -6.4776185e-001  5.4014731e-001  1.3532637e+000 -4.1494067e-001  5.9944430e-001  9.0702399e-002  4.7854198e-001 -1.0744962e-001  6.8038955e-001 -5.8813461e-001 -8.0708852e-001  4.9832748e-001  1.1816757e-001 -1.3147689e+000  2.0134552e-001 -7.1484287e-001 -1.2464474e-001
  1.4977574e+000 -9.6871533e-002 -1.0232465e-001  1.9422661e-001  9.0141869e-002  7.6838926e-001  1.4136390e+000  1.4639360e-001  2.2030683e-001  9.3461459e-001  1.2559524e+000  2.1423939e-001  5.9860576e-001  8.7450536e-001  3.8146586e-001  8.7464291e-001  1.1839316e+000  1.0805618e+000  1.3658341e+000  1.4202486e+000  3.3391007e-002 -2.8724250e-001  1.6337645e+000  6.1426128e-001  1.6261272e+000  4.0003617e-001  3.3565451e-002 -1.0269266e+000 -3.1803233e-001  5.5937885e-001  3.3408073e-001  6.3335328e-001  4.5097212e-001  8.9940329e-001  3.4440562e-001  2.1677522e-004  9.5805711e-001 -5.5866829e-001 -3.4152413e-001 -9.0282104e-001  2.7450133e-001  1.3154343e+000  1.5836508e-001  8.9287237e-001  5.0491733e-001  6.8137463e-001  1.1678137e+000  1.4398911e+000  1.1064124e+000  5.7328997e-001 -6.4345624e-002  6.2213321e-001  9.6516781e-001  1.0708415e+000  9.7276473e-001  1.1804945e+000  6.5343557e-001  9.4209907e-001 -4.0634380e-002  9.6940069e-002  8.1123561e-001  3.3680028e-001  3.9061275e-001  7.3440825e-001 -8.6242671e-002  1.5004219e+000
 -8.9083223e-001  8.6455016e-001 -1.2275109e+000  4.4908193e-001 -1.1784953e-001  6.3962938e-001  5.2065774e-001  5.8728136e-001  7.3865619e-002 -1.5088325e-001 -5.4385519e-001 -7.3819482e-001  1.7030032e-002 -1.1255596e-002  3.0017500e-001  6.5427701e-001 -3.5798757e-001  3.9088850e-001 -9.8836142e-002 -2.1555848e-001 -1.3124547e+000 -4.9905851e-001 -8.0282031e-001 -5.5432636e-001  1.7420078e-001 -7.9518285e-001 -8.8179451e-001 -5.6853694e-001 -8.1929273e-001  5.6619960e-001 -6.7535079e-001 -6.8123110e-001  3.5613783e-001  8.9057674e-001 -3.7568255e-001 -3.1071182e-001  7.5998991e-001 -4.1260077e-001 -9.1770424e-001 -9.0139744e-001 -8.1114176e-001  1.2496541e-001 -6.6820804e-001 -3.8719292e-001 -7.9312627e-001 -4.4541886e-001  3.2151476e-001  5.3462056e-003  1.6039924e-001  1.1302559e+000 -2.3828917e-001  3.1436192e-001 -1.6805682e-001  6.6933060e-003 -8.1594211e-001  7.3789469e-001 -3.1847067e-001 -4.0046440e-001 -5.5314345e-002  2.6406266e-001  3.6470789e-001 -2.1653195e-001  6.8634489e-001 -6.6036436e-001  5.2973515e-001 -6.9295548e-001
  1.5152732e+000  8.6092869e-001  1.7659493e-001  1.2214779e+000 -4.0780839e-001 -1.1578523e-001 -8.1334645e-001 -1.0456137e+000 -2.0024235e-002 -9.1013176e-002 -5.1415549e-001 -1.5522198e-001 -6.4529797e-001 -4.1004137e-001  2.2888735e-001 -3.9605520e-001 -1.1609823e+000 -9.1467403e-001  5.1088080e-001 -1.3469932e+000 -2.6025090e+000 -1.1278852e+000 -1.0374263e-001 -6.4401193e-001  3.2570729e-001 -8.3907879e-002 -6.5858320e-001 -1.4090268e+000 -1.4249286e+000  2.0890980e-001 -1.3634452e-001 -8.9125026e-001 -3.1256512e-001 -7.6354299e-003 -9.0888241e-001  1.2082632e-002  1.9848634e-001 -7.6982939e-001 -1.1774628e+000 -5.8105985e-001 -4.1655450e-001  4.8688450e-001 -3.8847161e-001  7.4677621e-001 -5.7825742e-001 -7.2018129e-001  4.4955605e-001 -7.7075755e-001 -1.1919318e-001  3.6699115e-001 -5.9485873e-001 -2.4589298e-001 -9.7992562e-001 -2.0238555e-001 -9.4615966e-001 -1.5421208e-001 -3.5384621e-001 -3.4526160e-001 -5.8748623e-001 -7.9135675e-001  2.5162746e-001 -2.1398426e-001 -1.3460462e-001  6.8129758e-003  5.4524930e-001 -2.3643891e-001
  1.2035244e-001 -3.0491381e-001  8.4932140e-001  4.0202377e-001 -9.6678946e-001 -5.4068751e-001 -9.3383076e-001 -1.1472365e+000 -2.5890287e-001 -2.1111176e-001  2.2282302e-001  4.6147053e-001  9.5194519e-002 -2.0946870e-001 -9.9457025e-001 -6.4165746e-001 -5.6725728e-001 -3.5830448e-001 -9.5182358e-001 -5.0090219e-001 -2.1221151e+000 -4.9267413e-002 -1.8512047e+000 -3.5401550e-001 -6.0377408e-001  4.2271432e-002 -5.9413688e-001 -9.7723407e-001 -7.2546849e-001 -1.1839946e+000 -6.4582272e-001 -7.0957798e-001 -1.8777275e+000 -1.1806659e+000 -1.0494943e+000 -8.1587832e-001 -6.5310554e-001 -5.5994626e-001  1.4878766e-001 -5.0845511e-001  2.7982199e-001 -5.3789978e-001 -3.5674149e-002 -1.5821913e+000 -3.2342628e-001 -9.9929344e-001 -1.0198277e+000 -1.3849625e+000 -7.4592606e-001  5.9264346e-002 -1.1579481e-001 -1.0684991e-001 -3.0778836e-001 -6.8279353e-001 -1.0014356e+000 -1.0371285e+000 -6.1792920e-001 -1.3748706e-001 -5.9739467e-001 -1.2325290e+000  2.2964064e-001 -1.8112566e-001  6.6631775e-001 -3.4302144e-001  1.1955310e+000  3.0715305e-001
  1.3380029e-001 -4.3030899e-001 -1.3300369e+000 -3.6719071e-001  3.6515740e-001  2.0372323e-001 -2.0262828e-001 -3.2849096e-001  1.5923338e-001  2.3412254e-001  3.7333608e-001  9.1330854e-002 -2.0546518e-001  4.7159565e-002  2.2382099e-001  3.6162163e-001  5.1507936e-001  2.4254107e-001  8.7252264e-002  7.3459477e-001 -1.1686966e+000  1.6428401e-001  9.3026094e-002  6.4979611e-003  4.4639954e-001  7.9083945e-001 -1.0201399e+000 -3.5839664e-001 -6.1462857e-001 -3.2547670e-001 -1.1332351e-001 -5.9035277e-001  4.8122210e-001  1.8715276e-002 -2.9156985e-001 -7.8638541e-002 -4.1375071e-001 -5.5698121e-001  1.5614621e-001 -8.2295990e-001  3.0339366e-001  1.9249973e-001  2.9054816e-001 -1.5804355e-001 -2.7372369e-001 -9.0398649e-001  4.9604198e-001 -3.2315223e-001  1.1485001e-001  5.9193776e-001  4.7699257e-001  9.2071812e-001  4.6486890e-001  3.4992094e-001  6.5022707e-001  6.2776898e-002  3.0725279e-001  5.7971314e-001  2.3549335e-001  1.0556371e-001  1.4138454e+000  5.4342919e-001  7.2153527e-001  7.3661778e-001 -1.5101466e-001 -8.3714695e-001
  6.5262100e-001 -5.9946363e-003 -6.0343450e-001 -3.8097394e-001  4.8415107e-001  2.8426769e-001  1.2514445e-002  3.7965815e-001  3.9431498e-001  9.7024730e-002 -6.9340989e-001 -3.0565992e-001 -8.4370885e-002  2.2310977e-001  8.7918109e-001  5.4046627e-001  4.8156423e-001 -2.9155025e-001 -2.7846462e-001  4.0148846e-001 -5.7745463e-001 -3.9262214e-001  5.8120318e-001  5.2529262e-001  1.9380798e-001  1.0906899e+000 -2.3041719e-001 -2.8367647e-001 -3.0907341e-001 -6.6226546e-001  1.6853923e-001 -4.0705685e-001 -5.8192361e-001 -2.8493759e-001 -5.7500732e-001  2.5315460e-001 -4.8235782e-001 -3.8945078e-002  3.8218475e-001  1.0036362e-001 -3.0340567e-001  1.7404031e-001  7.1917564e-001  8.0475780e-001 -4.7977104e-001 -3.0078866e-001  7.1948976e-001 -6.7914288e-001 -1.5853240e-001  6.6021003e-001  3.6112786e-002  6.4824064e-002  2.6950569e-001  5.6584342e-001 -4.4350307e-002 -3.3747385e-001 -1.4783562e-001  1.6126094e-001  2.6447861e-001  1.0266075e+000  3.0032269e-001  9.1309893e-001 -9.9330360e-001 -7.4891162e-001  3.8807853e-002  5.3602228e-002
 -2.2763725e+000 -5.1780837e-001 -1.7828504e+000 -1.5822004e+000  7.0496509e-002  2.2276948e+000  1.0832152e-001 -8.3238085e-001 -4.1240478e-001 -1.0752510e+000 -5.0857779e-001  1.8654953e-002 -4.5094223e-001  1.0839358e-001 -3.7524705e-001 -5.7893709e-001 -1.0516414e+000 -7.6200946e-001  9.9775013e-002 -4.0775441e-001 -2.4096888e-001 -1.5589847e+000 -2.2145514e-001  2.2774596e-001 -3.8473676e-001 -7.3559224e-001 -4.8304859e-001 -1.7643486e-001 -2.5208770e-002 -1.3924469e+000 -1.5042288e+000 -1.7456003e+000 -3.7543642e-001 -8.1581684e-001 -2.0362810e+000 -1.2300685e+000 -1.5104440e+000 -3.2137987e-001  2.9848227e-001 -3.8508143e-001 -3.2205667e-001 -7.8854332e-001 -1.5604305e+000 -2.3926819e-001 -3.9290809e-001 -5.8698425e-001 -1.4499257e-001  2.2218541e-001 -8.2671723e-001 -1.0842712e+000 -8.9875218e-001 -1.4561312e+000 -5.2322228e-001 -3.1299256e-001  2.6103935e-001 -7.5467270e-001 -1.1579000e+000  2.4049569e-001 -6.4328855e-001  3.6773250e-001 -4.3775481e-001 -1.0051407e-001 -2.2109963e+000  4.3089436e-002 -4.2089638e-001  2.9480804e-002
 -1.1255993e+000 -1.1016780e+000 -1.0924660e+000 -2.1458599e+000 -1.2814750e+000  4.9577946e-001 -9.8002053e-002 -7.0747171e-001 -4.5281905e-001 -9.7690219e-001 -4.0494113e-001  5.9173767e-001 -5.4297593e-002 -6.7619800e-003  3.1283451e-001 -3.5364819e-001 -1.3090520e+000 -9.2795111e-001 -7.6999964e-001 -3.5828863e-001 -2.4999814e-001 -1.2317084e-001 -1.6499241e+000  5.8076091e-001 -5.3047943e-001  2.0051064e-001 -5.0747687e-001  9.0190483e-002 -2.0035817e-001 -1.1973505e+000 -9.7445764e-001 -7.0091550e-001 -7.3928337e-001 -7.4812003e-001 -4.5775967e-001 -4.5031005e-001 -2.9732149e-002 -2.0260076e-001  1.9621292e-001 -4.4278546e-001  5.4086618e-001 -8.3039405e-001  4.5618918e-002 -1.3830138e+000  2.8107850e-001 -3.3252440e-001 -5.2918731e-001 -4.7226682e-001 -6.2752070e-001 -6.9886187e-001  2.1090707e-001 -1.8761715e-001 -2.2433461e-001  4.3766983e-001 -1.0099941e-001  2.4283409e-001 -3.4414617e-001 -7.0003362e-001 -4.3654144e-001  5.4166992e-001  1.7017616e+000 -1.1441851e+000 -9.9956796e-001 -1.4975939e+000 -9.5240053e-001 -8.2192101e-001
 -3.1656358e-001 -2.3157196e-001 -7.2920419e-001 -9.1824417e-001 -3.5793288e-001  4.6369684e-001 -6.7985668e-001 -4.6069920e-001 -1.3483437e-001 -8.4452528e-001 -2.0034579e-002  3.9131528e-001 -2.9373616e-001  3.4210146e-001 -6.6951232e-002 -5.4973687e-001 -2.9593756e-001  1.6715982e-001  6.0564842e-001 -2.1655743e-001 -1.5900964e-001 -3.8582760e-001 -2.4365387e-001  4.0852944e-002 -1.2898646e-001  7.8652022e-002 -1.0279143e+000 -2.3106805e-002 -1.1399586e+000 -1.0180273e+000 -8.3407020e-001 -5.2446283e-001 -7.7141874e-001 -4.7722971e-001 -3.1781187e-001 -6.2373668e-001 -5.8778304e-001 -1.2809889e+000 -8.0401722e-001 -9.7449039e-001 -2.2368039e-002 -2.4520222e-001 -7.4505792e-001  6.0101014e-001 -5.4550806e-002 -1.2766770e+000 -1.8949154e-001  2.3412015e-001 -4.7211596e-001 -2.7012873e-001  2.8779183e-001  1.6484815e-001  8.3309705e-001 -4.0504982e-001 -1.7495402e-001  3.7747780e-001 -4.3766393e-001 -3.2657823e-001 -4.4487498e-001  2.2995370e-001  1.0165336e+000 -4.5990374e-001 -1.5511165e+000 -3.3321894e-001 -5.5413664e-001 -1.4235559e-002
 -4.3394380e-001 -1.2874826e-001 -4.2711670e-001 -9.4566950e-001 -9.6646273e-003 -2.4940790e-001  1.2886194e+000 -2.2691054e-001 -5.0870632e-001 -3.5973503e-001  1.2860829e-001  3.9571151e-002  2.8608665e-001 -2.9204930e-001 -3.7561866e-001 -2.3210753e-001 -2.5340157e-001  7.3712599e-001  8.5184099e-002 -2.4055312e-001  1.3173935e-001  2.1314734e-001  3.8419113e-001  2.9472844e-001  4.8888092e-001 -4.4155448e-002  6.2705195e-001  1.6587754e+000  1.1842715e+000  7.8842704e-002 -3.7100622e-001 -3.8217509e-001 -3.9174579e-002 -1.3872714e-001 -4.2510102e-001 -5.4903482e-001 -4.1924755e-002  7.1146012e-001  1.4551446e+000  6.3968337e-001 -2.4396638e-001  1.0344990e-001 -3.7388295e-001  1.8176603e-001 -3.9089195e-001 -8.1722732e-002 -1.4066556e-001  2.2052270e-001  3.7663282e-001 -3.6277973e-001  2.1887098e-001 -3.3453227e-001  4.0274622e-001 -4.5695197e-001 -1.1331853e+000 -1.0640707e-001 -4.4106088e-001 -3.3864857e-001  2.4578478e-002  7.2888347e-001 -7.3760712e-001 -1.6417432e-001 -2.3175132e-001 -5.9620865e-001  1.2044755e-001 -9.9494115e-001
 -4.9397587e-001 -6.2218082e-001  8.9961484e-001 -8.0096397e-001 -4.4298617e-001  5.6722249e-001  9.9993467e-001 -5.0987017e-001 -3.6463256e-001 -2.9853246e-001  9.6877025e-002 -7.4113729e-001 -3.7806307e-001  8.6229813e-002 -6.5779628e-001 -1.9922329e-001 -9.5056628e-002  4.0368563e-001  4.5087611e-001 -3.1641544e-001 -3.4637295e-001 -5.1593595e-001 -1.5403614e-001 -5.9617382e-001  1.0918379e-001 -4.9035359e-001 -3.5865429e-001  5.1962839e-001  1.1875513e-001 -1.3234753e-002 -2.1660855e-001 -1.3832196e-001 -4.9557737e-002 -3.5151210e-001  7.5970236e-002 -2.4370909e-001 -7.1720663e-001  1.6265816e-001  5.0969109e-001 -1.5512259e-001 -5.6312194e-001 -2.5982641e-001 -3.7344734e-001 -8.6605679e-001 -3.9359555e-001  1.9473880e-001  1.1597560e-001  5.8082421e-001  1.5636729e-002 -6.6240541e-001 -5.5014587e-001 -1.2709535e+000 -8.0323722e-002 -3.0621445e-001 -3.1145705e-001 -2.8264737e-001 -3.1586215e-001 -4.9972236e-001 -4.4321405e-001  1.9481823e-001 -8.5186066e-002 -7.2712778e-001 -3.8126873e-001 -1.0856616e+000  2.9192185e-001  4.3131239e-001
 -2.1557590e-002  2.7501789e-001 -7.6100297e-001  2.9101782e-001 -1.7898753e-001 -1.6276467e-001  8.2385544e-001 -4.1695620e-001  1.5359069e-001 -1.2458024e-001  4.4760042e-001  1.6651867e-001  5.2628003e-002 -4.6827347e-002  2.0526427e-001  1.6121096e-001  3.0509771e-001  6.1625042e-001  2.2213245e-001  2.4465080e-001 -4.1077283e-001  3.7983669e-001  1.0297523e+000  1.0697043e-001  6.7429731e-001 -1.9083293e-001 -1.0486817e-001 -1.5335929e-001  2.2363147e-001  5.7976311e-001  3.6004330e-001  6.8037516e-001  2.0085626e-001  1.3050087e-001  1.0555721e+000  1.8368961e-002  8.1569649e-001  3.7987380e-001  1.3135407e-001 -3.2325473e-001  3.6161065e-003  4.8187762e-001  1.8494053e-002  3.6634861e-001  3.5888813e-001 -4.6104201e-001  8.1577809e-001  2.7452472e-001  3.3867467e-001  1.8606952e-001  1.2545232e-001 -1.8465840e-001 -4.8327192e-002 -4.0507443e-001 -5.8453101e-003  3.4448561e-001 -2.2709440e-001 -4.1827209e-001  1.9004054e-001  7.3830459e-001 -4.1005803e-001 -4.7218498e-001  4.1554308e-001 -9.2781691e-001  1.1816008e-001 -5.1663683e-001
  2.6740422e-001  4.7384059e-002 -6.3118882e-002  1.0838128e+000  1.4959314e-001  4.1083112e-001 -1.2592577e-001  1.8703193e-001  3.6139819e-001  5.2842152e-001  7.9068768e-001  6.2504381e-001  7.1840623e-001  5.4460281e-001 -8.6102572e-004  5.0678099e-001  6.4170014e-001  9.5367411e-001  1.0882475e+000  3.3680227e-001 -8.4723507e-002  1.5994787e-001 -5.2981377e-002 -4.7003419e-001  2.8495120e-001  3.0108375e-001 -3.0634127e-001 -6.7396004e-002 -1.8654450e-001  7.2558137e-001  2.4043171e-001  6.3814579e-001  1.1384375e+000  5.0317702e-001  5.2473944e-001 -8.3552406e-002  6.9932492e-001 -5.4089116e-001 -8.8453811e-001 -5.4042681e-001  6.4679429e-002 -3.0919306e-002  4.7891589e-002 -5.3771714e-001  1.9103404e-001  1.8610623e-001  8.2520095e-001  6.3861378e-001  8.2890206e-002  7.9767007e-003  1.9086318e-001  3.9384525e-001  6.7632911e-002  1.0823305e-001  6.6354080e-001  7.5048165e-001  6.2273965e-002  1.8148768e-001 -7.1101300e-002  1.3838676e-001  1.0590353e-001  1.5615819e-001  1.7084206e+000 -1.7370655e+000 -1.7652298e-003 -2.4864847e-001
  2.6970989e-001  1.5927946e-001  8.0605238e-001  7.7451635e-001  3.9774416e-002  1.7774119e-001  2.5028253e-002 -2.7916331e-001  4.1785561e-001  4.1872969e-001  1.1287744e+000  6.4440731e-001  7.1116933e-001  1.5121238e-001  8.0039209e-002  5.0611185e-001  2.1916058e-001  6.9005275e-001  5.5491523e-001  6.1305654e-001  3.4470841e-002  5.3661713e-001  8.1418918e-002  1.2325118e-001  2.4330086e-001  4.3641581e-001  2.2531749e-001  1.2586380e+000  9.6536433e-001 -4.9372728e-002  5.5981490e-001  5.0081224e-001  3.5535007e-001  9.9135041e-001  6.9957081e-001 -5.1352206e-002  7.4178343e-001  5.4877007e-001  3.3321206e-001  1.3697981e-001 -1.0145767e-001 -7.2155325e-001 -8.2834539e-001 -2.9969510e-001  9.7644735e-002 -5.6020440e-001  7.8383166e-001  2.0632476e-001  3.2538969e-001 -4.0727906e-001  1.2785820e-001  2.0248235e-001  9.2880094e-002 -2.0914001e-001 -2.9403447e-001  3.9077491e-001 -6.1729205e-001 -1.5279473e-002 -8.5565695e-003  4.3396824e-001  4.2822286e-001  1.2171097e-001  3.1200460e-001  7.7029029e-001  4.4277579e-002 -2.8158582e-001
 -1.1119863e+000  5.3095961e-001  5.0396671e-001 -2.4289977e-002  4.3525462e-001  1.7692017e+000  5.3330068e-002 -1.3486433e-001  6.0609083e-001  4.1378867e-001  1.3351224e+000  7.6026108e-001  3.7643585e-001  3.3860808e-001  4.7862564e-001  4.4939729e-001  2.7091620e-001  6.0667361e-001  6.1702530e-001 -6.3792715e-002 -1.7821772e-001 -6.4577863e-001  8.4741469e-001 -3.5585130e-001  6.4661570e-001 -5.8524744e-001 -1.1755288e-001 -4.9132200e-001 -3.1518582e-001  5.5677415e-001  4.9737339e-001  1.5012470e-001  8.7279895e-001  1.2224492e+000  9.7887704e-002 -2.8347376e-001  4.1032710e-001 -4.9449903e-001 -8.0778612e-002 -1.7056845e-001 -2.2895527e-001 -4.0210185e-001 -7.0924804e-001  5.0623832e-001  4.5267974e-002 -3.9321103e-001  3.1336367e-001  1.5968847e-001 -5.2882660e-002 -3.7975221e-001  1.4949499e-001  3.0098176e-001  5.9999759e-001 -1.0682147e-002  5.4686519e-001  2.3046065e-001 -4.9210491e-001  4.9162567e-001 -3.1782517e-001  8.6696487e-002  1.3821238e+000  5.7498968e-001 -6.0787083e-001 -7.7555672e-001  4.5350405e-001 -1.3051402e+000
 -8.7274998e-001  9.3461213e-002  2.1973277e-002  1.6827369e-001  8.0748209e-002  8.4724840e-001 -4.6905862e-002  3.3901938e-001  7.5448513e-001 -2.8009313e-002  1.0116195e+000 -5.1222315e-001  7.5180030e-001 -2.6642830e-001 -2.6163077e-002  1.0442040e-001 -8.4358576e-001  6.6892532e-001 -1.7181353e-001  7.1541760e-002  4.8574053e-001  8.2572433e-001  5.2731570e-001  5.4154794e-001 -2.7701649e-001  3.5301738e-001  5.2788356e-001  3.4990897e-001  1.2035370e-001  6.5707935e-002 -2.0315810e-001  4.0206707e-001 -6.2045467e-001 -3.7701024e-001  1.7364908e-001 -3.0704881e-001  4.6279944e-001  2.7414884e-001  7.3242382e-001  4.7742128e-001 -2.6449805e-003 -6.3578753e-001 -4.9892519e-002  5.3165758e-001 -2.3996734e-001 -3.1011078e-001 -2.1452342e-001 -6.1001727e-002 -3.1571479e-002 -1.1138758e+000 -1.1945740e-001  9.5574981e-002 -5.7727237e-001 -2.9387185e-001 -1.6812000e+000  4.8961123e-002 -7.6717189e-001 -2.9968732e-001 -1.2875459e-002  7.7955450e-002 -7.1203728e-002  1.1847343e-001 -4.3628375e-001 -1.2561714e-001  3.4360226e-001 -1.1899284e+000
 -4.0506788e-001  1.1181644e+000 -1.8236974e-001 -1.8605086e-001  6.6346935e-001 -9.4041395e-001  7.2919732e-001  1.1826546e+000  8.0570375e-001  6.9352332e-001  2.7042272e-001  1.5047093e+000  1.2869018e+000 -6.5910271e-001 -2.8338780e-001 -1.0626023e-001  5.8887289e-001  7.4769036e-001 -6.5873722e-001  1.0847166e+000  1.4922161e+000 -2.1734500e-002  1.9088739e-001  1.2213933e+000 -2.3582454e-002  6.2192308e-001 -2.6014282e-001 -7.1661867e-002  5.7380114e-001 -2.6979522e-001  3.8127618e-002  2.4107152e-001 -3.7305421e-001 -8.1819486e-001 -9.4016721e-001 -8.0491911e-001 -1.1554274e+000  1.8612750e-001  7.3125683e-001  6.6581098e-001  1.4575399e-001 -8.5510799e-002  7.2566457e-001  6.7914459e-001 -6.5308816e-002 -1.1705166e+000  7.5860258e-001 -1.1524698e+000 -8.1798743e-002 -1.7525751e-002  5.5147863e-002 -8.6856984e-002 -6.5174883e-001  1.9745458e-001 -7.0069447e-001 -9.9115899e-001  7.3661808e-001  1.1589460e+000  5.5130269e-001  8.2051599e-001 -1.1599386e-001  1.0421333e+000 -6.8196059e-001  1.2795501e+000 -1.2027439e-001  8.0668654e-001
 -4.7346106e-001  9.4874809e-001 -2.4169506e-001 -4.8061525e-001  5.9551082e-001 -2.1281521e+000  7.1553168e-001  1.3913504e+000  3.9818871e-001 -4.3133804e-002  2.1312918e-001 -1.6805103e-001  4.1422576e-001 -2.7902743e-001  5.5913031e-001  6.5704839e-001  5.2748406e-002  9.4509497e-001  1.0926823e-002  3.4343490e-001  1.2480169e+000  3.4359495e-001  7.1529862e-001  1.2645581e+000  4.7266227e-001  7.2470639e-001 -3.4751006e-001 -5.5974675e-001 -3.0704051e-001  2.1983398e-001 -4.1636264e-001 -3.5065670e-001  4.0110612e-001  5.3386952e-001 -4.5154551e-001 -7.6987236e-001 -1.8712800e-001 -6.3172169e-001  7.0817264e-002  2.6068736e-001  3.7777099e-001  4.3482437e-001  1.4921637e+000  1.4707282e+000  1.8951471e-001 -7.0749529e-001  3.5935602e-001 -5.1905693e-001  5.4642778e-001 -5.0839633e-001  6.7022491e-002  7.4184091e-001  4.9466508e-001  5.1160932e-001 -5.1182217e-002  8.0662083e-001  4.9359875e-001  9.5249883e-001  8.7503020e-001  5.4405687e-001 -3.0939215e-001  1.2089689e+000  4.6157110e-001 -1.1197118e+000  3.9175321e-001 -4.7681597e-001
 -5.4886367e-001  3.3248437e-001 -2.1029625e-002 -1.9459888e+000  3.0867828e-001  7.2117984e-001  1.2964855e+000  1.0086059e+000  3.0537084e-001  4.8362945e-001  9.3608309e-001  1.0815101e+000  8.2945218e-001  5.4221691e-001 -2.0977733e-001  2.9426920e-001  5.5385173e-001  1.6253577e+000  4.9537999e-001  1.7204000e-001  6.3345493e-001 -1.2058260e+000 -1.1659644e+000 -1.4204482e+000 -1.8758278e-001 -9.0425158e-001 -6.4543242e-001  1.4238235e-001  2.8366513e-001  2.5522771e-001 -3.4787844e-001 -4.2855486e-001 -1.8307840e-001  1.2638199e-001 -5.9964193e-001 -1.3355837e+000 -2.4377194e-001 -6.1924419e-001  6.4713801e-001 -4.3594885e-002 -5.1108159e-001 -2.0898144e-001 -4.5124717e-001 -2.1903084e-001 -1.0544125e+000  4.7924323e-001 -1.2240678e-001  2.4345156e-001 -1.2096624e+000 -9.2370616e-001 -1.5651514e-002  3.2984855e-001  1.8084568e-001  2.1606932e-001  5.1904623e-002  4.6695383e-001 -1.4581271e-002  4.6150464e-001  1.4110928e-001  1.0542420e+000  1.7525461e+000  5.6688625e-001 -8.8067314e-001 -1.7713510e+000  1.3118336e-001 -1.4572259e+000
 -1.0176764e+000  3.5512329e-001 -7.2861392e-001 -9.7556923e-001 -6.6023978e-001  3.1474329e-001 -1.5173275e-001  7.8853939e-002 -1.1168465e-001 -3.1676426e-001  1.7998275e-001  1.0291159e-002  5.0600783e-001 -3.8351162e-001 -7.7721887e-001 -4.6012594e-001 -4.4960978e-001  4.4403169e-001  1.8895992e-002 -3.9317555e-001  8.4174327e-002 -1.6492089e-001  1.2442262e-001  8.7178259e-001  3.8130844e-001 -2.0753759e-001 -1.2523525e+000  2.0939625e-001 -4.2894929e-001 -6.9575414e-001 -8.5890003e-001 -5.8180296e-002 -5.8582326e-001 -1.3607431e+000 -7.2902868e-001 -1.7331112e+000 -8.8877869e-001 -1.0441338e+000  4.7897693e-001 -7.6610034e-001 -5.3235607e-001 -3.6678959e-001 -8.1758174e-001  2.2173793e-001 -5.8570117e-001 -2.8996326e-001 -7.5104344e-001 -9.0826590e-001 -9.3471716e-001 -1.8490359e+000 -6.3148382e-001 -6.4284547e-002 -4.8452994e-001 -3.6671550e-001 -1.3964063e-001 -1.2627738e+000 -7.3294133e-001 -1.3697606e-001 -4.2735352e-001  1.0293188e-001 -5.2982695e-001 -4.5868391e-002 -5.3878945e-001 -4.0894606e-001 -3.0179693e-001 -1.5554151e+000
 -4.9715927e-001 -1.9088477e-001 -1.2937707e-001 -9.0428152e-001 -9.0210845e-001 -7.7812722e-001 -1.2263688e+000 -7.4390077e-001 -5.2963057e-001 -1.2989714e+000 -9.5636427e-001 -1.0777619e+000 -1.3323368e-001 -5.0473501e-001 -8.8582965e-001 -6.7460652e-001 -3.4257666e-001 -6.5301414e-001 -1.0260231e+000 -5.5128217e-001 -2.8975278e-002 -9.6435659e-001 -6.3481059e-001 -1.2898220e-001 -9.0241182e-001 -6.3353361e-002 -7.3975727e-001 -5.2657970e-001 -1.1361608e+000 -1.1120840e+000 -2.6873967e-001 -2.1702120e-001 -5.6439098e-001 -6.0964421e-001 -1.5018539e-001 -6.5164198e-001 -1.0093565e+000 -1.4468323e-001 -6.1782549e-001 -1.0144693e+000 -2.8570096e-002 -1.2205185e+000 -1.1559766e+000 -3.7273775e-001 -7.8384305e-001 -6.5988483e-001 -1.2731365e+000 -1.1195653e+000 -9.6564827e-001 -8.1784275e-001 -6.6204667e-001 -7.1760689e-001 -1.2496781e+000 -6.5002541e-001 -2.0276746e-001 -1.0170898e+000 -5.5233954e-001 -7.3667576e-001 -2.6139983e-001 -9.0189684e-001 -1.0574797e+000 -1.0292755e+000 -1.6832727e+000 -1.4424937e-001  1.9925421e-001 -1.6675343e+000
  3.9616975e-001 -5.2523822e-002  7.0868342e-001 -2.9506005e-001 -6.6299478e-002 -1.0339154e+000  2.4025924e-001 -6.4231392e-001 -2.8853913e-002 -5.8398122e-001 -1.6888426e-001 -5.5648191e-001  3.1378984e-001 -6.0470504e-001 -5.1301925e-001 -4.6841583e-001 -5.2314529e-002 -1.0579517e-001  2.9385808e-001  1.1057803e-001 -7.5019029e-001  1.5466455e-001  9.0386666e-001  1.8888974e-001  5.5203981e-001  9.4355757e-002 -6.5419231e-001  3.9133886e-001  3.4958224e-001 -1.0776373e+000 -3.8282028e-001 -3.2472260e-001 -5.4056298e-001 -6.3303755e-001  2.4856050e-001  3.1303003e-001 -5.1573143e-001  5.3713656e-001  5.6108380e-001  4.5738624e-002 -9.9767065e-002  2.7931605e-001 -1.5725510e-001  6.0622419e-001  1.5646265e-001 -4.8429558e-002  4.7670420e-001  1.7799591e-003 -3.2058706e-001 -2.2865666e-002 -4.8484596e-001 -5.2505609e-001 -2.7854773e-001  6.8234102e-001  1.3147069e+000 -1.2360640e-001 -6.7911882e-002  4.3653018e-001  2.2583689e-001  7.7474426e-001 -1.1785482e+000  1.1200675e-001 -1.2250399e+000 -6.9493076e-001 -4.6977820e-002 -1.1719415e+000
 -2.7288870e-001 -5.6558255e-002 -4.2994175e-001 -5.3086211e-001 -2.3412621e-002 -1.1532951e+000  5.7412619e-001  7.0503618e-001 -2.7686670e-001 -9.7132800e-002 -1.4386953e+000 -3.0389864e-001 -4.0953410e-001 -5.1395817e-001 -1.0513701e+000 -1.1871324e+000 -6.4984052e-001 -8.5692255e-001 -1.4613220e+000 -3.6818199e-002 -5.3498733e-001  4.1512243e-001 -4.7632067e-001  4.9566121e-001 -6.2025326e-001 -1.3472575e-001  4.8765284e-001  1.0869267e+000  1.4905634e+000 -3.3927524e-001 -1.0965423e-001  5.3813930e-001 -6.7503029e-002  2.6403899e-001  5.6661644e-001  1.2814839e-001 -3.4268573e-001  7.1494666e-001  9.9154457e-001  8.7352367e-001  2.5691716e-001 -7.4673301e-002  6.7972847e-001  4.3643303e-002 -3.8280674e-001 -1.1439562e+000  2.0935299e-001 -9.1722931e-001 -1.1226141e+000 -4.0151769e-001 -3.8225207e-001  3.3139822e-001 -4.0080249e-001 -3.7444096e-001 -7.0054887e-001 -2.7849681e-001  2.5504067e-001  3.8246306e-001  1.5076980e+000  8.5612990e-002 -8.0824387e-001  3.0368983e-001  1.1348469e+000 -2.3379950e-001 -1.0275097e+000 -3.4424761e-001
 -3.5137487e-001  1.5363435e-001  2.7311682e-002  1.3631677e-001  5.2940150e-001 -1.5338889e+000  1.0544038e-001  7.2742910e-001 -9.7398102e-001 -1.3120460e-001 -5.0520798e-001 -1.1185181e+000 -2.9466466e-001 -2.7487673e-001 -1.1653677e+000 -5.9620198e-001  2.1351923e-001 -1.8934136e-001 -9.0081636e-001  3.4523364e-001  7.8675057e-001  3.4250144e-001 -6.1737172e-001  4.6790115e-001 -4.1220122e-001  7.4606739e-001  3.7242253e-001  7.7589740e-003  5.3980818e-001 -4.8027859e-001  7.6541826e-002  4.9861506e-001 -5.9748004e-001 -8.2254019e-001  2.6609041e-001 -1.6262564e-001 -1.1707171e+000  2.0262035e-001 -3.1980582e-001 -3.3092765e-001  7.1672240e-001 -4.8233984e-001  9.9927727e-001 -1.3552098e+000  7.0354568e-001 -7.7387670e-001 -3.2426345e-001 -7.0789545e-001 -4.4872826e-001 -2.6063785e-001  3.4552280e-001  1.2699262e+000 -2.7054917e-001  6.3835539e-002 -1.0595108e+000 -6.1028470e-001  2.4017802e-001  3.1574223e-001  2.3904246e-001 -1.9396047e-001  1.7031545e-001  1.4903056e-001  2.7351170e-002  8.4445061e-001 -2.5783520e-001 -1.5318483e-001
 -6.9641836e-001  4.0418563e-002 -6.8651924e-001 -5.4628100e-001  6.1171025e-001 -1.0563853e+000  4.8215951e-001  8.6973544e-001  3.6102733e-002 -6.0719863e-002 -1.2712873e+000 -7.5928785e-001 -1.0901851e-001 -1.0690005e+000 -1.1212294e+000 -8.1818652e-001 -4.9928217e-001 -1.3910218e+000 -2.0787960e+000 -6.4066310e-001 -6.1543049e-002  1.8230185e-001 -9.7487318e-001 -2.4012852e-001 -1.1731707e+000  8.5919523e-002  4.8429955e-001  7.8551693e-001  1.1720623e+000 -6.0038659e-001 -4.2746881e-001  1.4606590e-001 -5.1575414e-001 -9.7176907e-001  1.9152730e-001 -1.3837677e+000 -7.9530170e-001  4.3409824e-001  5.2721926e-002 -4.2151813e-001 -1.0325181e-001 -1.0246163e+000  5.2939657e-002 -3.8737268e-001 -8.4676150e-001 -1.4773436e+000 -1.0230870e+000 -2.1373730e+000 -1.1770424e+000 -4.4151417e-001 -7.6389969e-002  1.1957367e+000 -3.5042341e-001  2.5853749e-001 -1.0004341e-001 -5.9416703e-001  4.7892752e-001  9.9427205e-001  9.0068150e-001  3.2312236e-001 -2.4764595e-001  1.1778603e-001 -3.1833428e-001 -1.1662178e+000 -1.7996531e-001  3.6914753e-002
 -2.2984598e-001  3.5579031e-001  9.5991151e-002 -6.1734324e-002 -1.3771473e-002 -1.4457843e+000  8.6255964e-003  5.9078620e-002 -7.6968338e-002  1.2981640e-001 -7.3540491e-001 -6.3003557e-001 -5.0832302e-002 -5.1675668e-001 -9.9419710e-001 -8.1063396e-001 -4.0687406e-001 -5.6470310e-001 -1.0208509e+000 -6.3519746e-001  1.5122158e-001 -9.4137369e-002 -8.5162488e-001  2.3731821e-001 -4.7398322e-001  1.8264908e-001 -1.9942378e-002  4.0287609e-002 -1.5804134e-001 -1.1160643e+000 -2.2394794e-001 -2.4078008e-002 -3.8265862e-001 -7.3697078e-001  3.6172337e-001 -2.2489080e-002 -1.2229718e+000  8.4185991e-003  3.8142067e-002 -3.2273712e-001  6.3389780e-001 -4.9216418e-001  5.9833479e-001 -8.6267586e-001  1.6675537e-001 -7.4630498e-001 -1.2939122e+000 -1.4383602e+000 -5.2206625e-001 -6.3816363e-001 -3.8895999e-001  1.7044008e-001 -2.3921992e-001  5.3922146e-001  9.0761450e-001 -1.3985209e-001  7.2512054e-001  2.8774470e-001  8.3913020e-001 -2.2614135e-001 -9.7989497e-001  5.8131368e-002 -1.2767638e+000  7.4903979e-001 -9.4473693e-001 -2.7650139e-001
 -9.3325674e-002 -7.2472335e-001  6.6646407e-001  3.4509383e-001  1.0764980e-002 -5.3129034e-001  7.9678782e-001  2.5203132e-003 -2.7662679e-001  1.7727093e-001 -3.5896587e-001  2.6559989e-001  1.9775194e-001  1.7252607e-001 -4.0015679e-001 -2.3737837e-001 -2.1765225e-001 -1.0755763e+000 -1.0302263e+000 -7.7099766e-001  5.5888258e-001  2.1033756e-002 -7.1931513e-001  7.7493437e-001  3.8662429e-001  2.8751804e-001 -2.2728365e-001  2.2711762e-002 -6.4377114e-001 -3.5606878e-001  1.1333794e-001  3.2847368e-001  3.5100315e-001 -1.2085793e-001  5.3173159e-001  4.1756711e-002 -2.1724281e-002 -6.2994247e-002  3.4807813e-001 -6.6743729e-002  7.4347299e-001 -2.4386862e-001 -2.1834243e-001 -7.1926514e-001  1.4247540e-001 -6.2987202e-001 -8.6063786e-001 -1.2112709e+000 -7.6887039e-001  4.9972802e-002  1.0994835e-001 -9.1697733e-003 -7.5342737e-002  4.1325660e-001 -4.4750666e-001  2.9344453e-001  3.7285359e-001  1.1675062e-001  6.8186002e-002  9.2758265e-002 -7.4901849e-001  1.3634752e-001 -8.5569384e-001 -9.5769613e-002 -4.4138123e-001 -1.0142593e+000
  1.7135134e-001 -4.7802810e-001  8.9844593e-001  1.0011239e-001 -1.3420139e-001  2.9499766e-001  6.0684843e-001 -3.3202576e-002 -6.4700513e-001 -3.5390580e-001  2.0484318e-001 -1.0277327e-001  6.2375723e-003  7.5551930e-003 -1.4190936e-002  2.4095304e-001 -5.9394804e-001 -3.0927346e-001 -1.3486545e+000 -7.5017858e-001 -9.6282398e-003  1.9690419e-001 -1.9969887e-001  2.4230288e-001 -3.2357900e-001 -2.4583343e-001  3.5824628e-003  7.8615294e-001  5.0094340e-001 -2.0676183e-001  5.3424538e-001  2.6489847e-001  1.8611124e-001  3.8116160e-001  6.6490727e-001  6.5232820e-001 -2.8006010e-001  2.8225224e-001  1.0449354e+000 -3.0571998e-001  1.5441655e-001 -1.9469111e-001 -3.7773899e-001 -6.0873549e-001  1.6972191e-001 -5.9885144e-001 -8.4894926e-001 -1.6111968e+000 -3.7858826e-003 -2.1859801e-001  2.6325106e-001  2.7363798e-001  2.1450782e-003 -9.0152355e-001 -4.6043395e-001  4.4507306e-002 -2.4307232e-001 -6.1957509e-001  1.6399410e-002  1.3616248e-001  9.3806764e-001 -1.7062290e-001  1.7050795e+000  1.3997082e+000  2.2203481e-001  2.3960942e-001
  1.3685611e+000 -2.0775082e-001  6.9280221e-001  7.7324162e-001 -3.5456526e-001 -7.2606726e-001  3.6230148e-001 -1.8878941e-001 -4.0233881e-001 -4.4815244e-001 -4.6360185e-001 -5.5214485e-001 -3.3983553e-001 -1.0455157e+000 -7.0812673e-001 -6.2575615e-001 -7.1396721e-001 -8.8734427e-001 -1.7867310e+000 -2.9042830e-001 -5.4115306e-001 -1.0904586e-001 -2.1622937e-001  3.3569994e-001 -8.8643119e-001  1.8675328e-001  5.8672760e-001  1.2707051e+000  1.1659677e+000 -1.0677466e-001  2.3792847e-001  3.0388791e-001 -3.5625326e-002  4.6473544e-002  7.9437197e-001  8.4792320e-001  1.0779983e-001  1.1203826e+000  1.3638998e+000  3.4623373e-001  2.5764865e-001 -6.0209154e-001 -1.9026586e-001 -3.2317171e-001 -4.6818330e-002 -5.8727407e-001 -2.6452165e-001 -1.3592062e+000 -8.8571272e-002 -3.7906872e-001 -5.9136412e-001  1.8796536e-001 -8.6009483e-001 -6.5979156e-002  4.7616105e-001 -6.1575072e-001  6.4025908e-001 -9.4162000e-002  1.0729917e-002 -4.5667155e-002 -1.1094602e+000 -4.2163550e-001  3.4399179e-001  2.7845727e-001 -7.3412110e-001  3.1517967e-001
 -8.4895102e-001 -5.1695636e-001 -9.2823973e-002 -6.0263792e-001  1.1904167e-001 -7.8156508e-001  4.3207191e-001  7.2564526e-001 -6.7122591e-001  2.1565678e-001  1.9290075e-001 -1.8989212e-001 -8.7048727e-002 -4.9867253e-001 -6.6389179e-001 -3.5358408e-001 -8.2811187e-002 -4.6926159e-001 -9.3076096e-001  3.3132003e-001 -2.1296548e-001 -1.8769430e-001  1.1371324e-001 -3.4299113e-001 -8.9609408e-001 -4.1953461e-001  3.0530321e-001 -4.6197396e-002  6.9059007e-001 -8.0081196e-001  5.2073773e-001  2.7531210e-002  6.7471358e-001 -3.2311734e-001 -4.8573586e-002  3.4027414e-001 -1.2546974e+000  8.3717523e-001  3.4381418e-001  2.2132244e-001  7.1623186e-002 -5.6305924e-001 -4.3855744e-001 -4.4549396e-001  3.9356158e-001 -3.7569754e-001 -1.7021919e-001 -8.2052660e-001 -1.1838533e-002  1.8756996e-001 -2.5229670e-001 -5.7171673e-001 -3.4276629e-001 -4.2413185e-002  3.9950716e-001 -2.9773130e-001  5.5152481e-001  1.6168651e-001  5.0448447e-001  1.0415137e-001 -9.2325816e-001 -6.2536721e-002 -4.9134974e-001  1.3209669e+000 -2.6837056e-001  9.1272781e-001
  5.9094182e-001 -3.7897777e-001 -2.9622720e-001 -1.0904787e-001  4.6438161e-001  4.3398585e-001  6.3407945e-001 -1.5841562e-001  4.6680674e-001 -2.5619274e-001 -3.3342839e-001  5.1125955e-001 -3.8480619e-001  2.0449534e-001  7.1275791e-001  6.9003813e-001  3.9915898e-001 -7.7453948e-001 -7.6280752e-001 -2.2492563e-001 -5.7031850e-001 -8.6404305e-001 -2.6384905e-001 -4.5859603e-001  5.9162362e-001 -1.5514777e-001  1.3904255e-001 -4.2214040e-001 -4.7157713e-001  1.7318323e+000 -1.3603810e+000 -1.3268526e-001 -1.6434376e+000 -1.1882426e+000 -1.6635440e-001 -1.3279123e+000  8.9600039e-001 -2.5435984e-003 -7.2489244e-001  2.3111915e-001  2.3914569e-001  2.5401216e-001 -2.5199418e-002 -1.7365450e+000 -5.1163320e-001  3.5644271e-001 -3.0837689e-001 -4.3394466e-001 -4.1017825e-001  6.6592598e-001 -1.3697782e-002 -5.1766554e-001  2.7201347e-001 -3.5360592e-002 -1.3692645e+000 -6.3132980e-001 -5.6199203e-001  4.8158513e-001  2.4900280e-001  8.0413952e-001 -7.2445094e-001  7.9107835e-001  2.7737865e-001  3.3566386e-001  9.3029951e-001  2.9997010e-001
 -2.1636964e-001 -7.0216829e-001 -2.8953954e-002  6.9409794e-001  1.5103238e-001  1.5478902e+000  7.7140741e-001  1.2714710e-002  8.8900471e-001  4.2332495e-001  3.8810462e-001  1.4018409e+000 -1.9839711e-001  5.2873735e-001  1.9166042e+000  7.7380407e-001  5.6093052e-001 -5.6437550e-001  7.5413551e-001  3.7916636e-001  4.5725162e-001 -6.5003551e-001  4.8158072e-001 -9.8100043e-001  4.7612088e-001 -1.3173599e-003  1.1086179e+000 -4.0826222e-001  2.2012888e-001  1.5701253e+000 -5.8859806e-001  2.0238218e-001  1.1672990e+000  9.2330025e-001 -2.2161247e-001 -8.7287093e-002  1.6743033e+000  1.2465374e-003 -3.0898349e-001  2.3889944e-001 -5.8264469e-001  5.7033189e-001  5.5791922e-001  9.7086461e-001 -5.0664997e-001  1.3098437e-001  7.2066712e-001  6.3636896e-001 -6.0498263e-001 -2.8651278e-002  2.9312536e-001  2.5680494e-002  4.0256958e-001  3.0619888e-001 -6.7655970e-003  8.1062769e-001  6.5842536e-002  4.6543664e-001 -9.0995443e-002 -4.1934860e-002 -1.5778974e-001 -2.2955092e-001  6.0518600e-001 -1.8108764e+000 -3.8778835e-001  3.5854911e-001
 -4.3158694e-001  7.1446196e-001  8.3480225e-001  7.8088439e-001 -1.5850310e-001  3.0362158e+000 -4.6216078e-002  1.8258866e-001  2.2411090e-001  4.5474468e-001  1.1683542e+000 -8.6806787e-001  7.8096874e-003  9.2766492e-001  1.8859200e+000  8.9728997e-001 -4.2077406e-001 -6.5423236e-001 -2.6631722e-001  3.8348615e-002 -7.1403220e-001 -1.5304536e-001  9.8080146e-001  2.3853687e-001  3.1197327e-001  8.3287499e-002  3.4454783e-001  2.6184453e-001  6.9742402e-001  1.6915734e+000  1.0068883e+000  1.2757287e+000  1.8520391e-001  9.8956991e-001  7.2284129e-001  8.7843621e-001  1.8833683e+000  7.5049331e-001  4.0596443e-001  1.9676145e-003 -4.6064857e-001  8.7094734e-001 -6.7012442e-001  5.0985623e-001  1.7235028e-001 -1.2895540e-001 -7.3020697e-003  6.7618073e-001 -4.8330144e-001  8.8504524e-002  4.4764381e-001  7.9329558e-001  5.7456548e-002 -5.6270536e-002  7.2139651e-001  8.2945479e-001  2.6544455e-001 -3.2350466e-001  7.2820037e-002  2.2083791e-001  1.6585552e+000 -4.5927106e-001 -3.0680946e-001  5.0823629e-001 -8.7388429e-002  5.0970840e-001
 -1.6146456e+000  7.8654401e-002  6.6596856e-001  1.0630316e+000 -2.3492514e-001  1.9855012e+000 -2.3146693e-001  1.7810694e-001  5.5712480e-001  4.1319409e-001  8.7228323e-001  8.4699843e-001  6.2285582e-001  1.2978783e+000  2.0216487e+000  7.1010689e-001  1.4608870e-004 -5.8856601e-001  4.5158696e-001  3.9136291e-002 -1.6281058e-002 -2.4463923e-001  1.3497300e+000  5.9785301e-001  8.7761547e-001  1.0312435e+000  4.8619592e-001  6.5096387e-001  7.7908274e-001  2.0739432e+000  2.5863835e-001  8.0258470e-001  9.5640130e-003  4.6112047e-001  2.8640682e-001  4.3883950e-001  2.3876964e+000  1.0822895e+000  8.3258439e-001  5.4462752e-001  1.0085597e+000  1.5071209e+000  8.6210030e-001  6.6509598e-001  5.3646308e-001  2.2415476e-001  7.5762880e-001  7.0195616e-001  4.4124414e-001  6.3539903e-001  8.4001660e-001  9.4606246e-001  5.9310370e-001  6.3364847e-001  9.8170342e-001  1.1776040e+000  5.2511410e-002  2.1419457e-001  3.0306453e-001  5.6037388e-001  5.4685942e-001  9.4920020e-002  1.0871815e+000  1.1663371e+000  1.1619755e-001 -8.2325635e-001
 -4.1307736e-002  2.8877622e-001  1.4111158e+000  1.1044243e+000 -3.5197126e-001  1.4162949e+000 -4.6025037e-001  1.4067272e-001  6.7016202e-001  6.2462719e-001  1.9846151e+000  1.5762914e+000  7.3887028e-001  4.4331729e-001  2.0927261e+000  1.1849777e+000  2.3744710e-001  5.6520619e-001  3.7153317e-001  1.0569280e+000  2.3664984e-001 -5.4992607e-002  1.8561113e+000  5.7863552e-001  9.3695979e-001  1.9986036e-001  7.4127416e-001  2.2621419e-001  5.8267198e-001  1.3071625e+000  1.3178016e+000  1.3473395e+000  1.4091295e+000  1.3520337e+000  1.2157301e+000  1.6178737e+000  1.7817134e+000  9.3834191e-001  6.0045619e-001  6.5822655e-001  3.0929359e-001  1.4563597e+000  1.6674048e+000  1.6153595e+000  5.5371279e-001  1.8825619e+000  1.6139574e+000  9.9889040e-001  1.1257946e+000  8.8676496e-001  7.8987611e-001  1.1400244e+000 -5.6915326e-002  8.1187556e-001  1.9889883e-001  1.2573096e+000  3.4325620e-001 -2.3818331e-001  2.0311442e-001 -2.3287072e-001  4.2154224e-001 -1.4585599e-002  1.1091824e+000 -1.0066584e-001 -1.1200607e-001 -1.4322852e-002
  8.0857193e-001 -1.2337533e-001  1.1600870e+000 -5.1673158e-002  1.7640717e-001  4.9768231e-001 -5.1023313e-001 -4.8458816e-001  3.8450912e-001  1.9556673e-001  2.3310784e-001  1.3615172e-001 -1.0865983e-001 -2.4436664e-001 -2.0235641e-001  1.6244881e-003  5.9380630e-001  3.1908259e-001  1.1878197e+000  2.7090960e-001 -5.3110655e-001 -1.0240273e+000  2.2257041e+000 -8.3177565e-001  5.8547802e-001 -6.9653860e-001  5.3722501e-001  1.1544389e-001 -1.8730573e-003 -2.9513321e-001 -4.9207384e-001 -2.5002669e-001 -2.7679110e-001 -9.2600179e-001 -7.1148444e-001 -2.4234124e-001 -3.1816900e-001 -5.9482382e-001 -2.5317086e-001  5.1477122e-001 -3.9926368e-001  7.6808731e-001  2.2202481e-001  1.7108579e+000  5.1656258e-001  1.2989677e+000  9.3334951e-001  1.5858377e+000  1.5426357e+000  7.0637664e-001 -7.5175388e-002 -5.5745700e-001  1.6288490e-001  7.4035440e-001  9.7963374e-001  4.4120350e-001 -3.9807348e-001  4.4791163e-001 -6.8636882e-002 -1.9788538e-001  2.0080860e-001  2.5477450e-001  9.7226042e-001  3.6870747e-001 -1.0742167e-002  1.3453193e+000
 -7.6509632e-002  3.5867974e-001  4.8518735e-001  6.4628259e-001  1.9074851e-001  1.2144443e-002 -4.6814711e-001 -3.7802387e-001 -6.5875726e-002  6.4639650e-001  6.3251948e-001 -5.3387476e-001  3.3027731e-002 -8.8760850e-002 -3.0370184e-001 -4.2130076e-001 -7.0398076e-001 -6.2552503e-001  1.1402029e-001 -5.0513063e-002 -3.4155961e-002  9.6408100e-001 -2.3448751e-001  7.3092051e-001  4.6405981e-001  7.0142530e-001 -1.7055806e-001 -1.0182097e+000 -4.3695803e-001 -9.5320439e-001 -2.6918989e-001 -1.6329694e-001 -3.7019111e-001  2.2946583e-001 -4.3934229e-001 -1.0795519e-002 -9.8781611e-001 -2.8997803e-001 -3.3931803e-001 -5.6307422e-001  4.6204123e-001  7.3357803e-001  4.7727574e-001  1.4192492e-001  4.4913626e-001  7.5418723e-001  4.4732847e-002  5.7755714e-001 -6.1312106e-001 -1.6641008e-001 -5.2152328e-001 -1.0556034e+000 -1.9152214e-001 -1.9583281e-001 -6.0256430e-001 -1.2365632e-003 -2.5361991e-001 -1.8764819e-001 -5.9264048e-001 -4.8389286e-001 -6.7135885e-001  7.7036941e-002  1.5933818e+000 -2.4075929e-001  7.9694591e-001  1.4462380e-001
 -2.4566906e-001 -7.0983430e-001 -2.3314141e-001  1.3554381e+000 -3.0206370e-001  5.6953181e-001 -6.0325920e-001 -5.3082544e-001  1.8065377e-001 -3.0350470e-002  2.5831117e-002 -2.5791582e-002 -5.6120559e-002  2.2812403e-001 -6.6532062e-001  1.7455615e-001 -5.2260354e-001  2.3602556e-001  1.2439383e+000 -5.2083835e-001 -1.5587970e-001  4.9272805e-002 -9.1466129e-001 -1.0222025e+000 -1.4401383e-001  5.7464614e-001  8.3885055e-002 -3.4209485e-001 -4.4154909e-002 -4.5550820e-001  6.1009815e-001 -4.3350230e-001  4.0770069e-001  1.9667642e-001 -4.4803308e-001  5.2292686e-001 -7.8475988e-001 -4.9654223e-001 -4.5773016e-001 -3.8323438e-002  5.9907044e-001  1.8186580e-001  2.8081238e-001 -4.1365205e-001  6.1526866e-001  1.7718928e-001 -1.1130604e-001  3.8649302e-001  1.5989330e-001 -2.1077381e-001  3.3117098e-001  1.5530535e-001  8.5557025e-002 -3.2163371e-002 -4.7845886e-001 -9.2682597e-002  1.0605991e-001  3.8200728e-001 -7.1566924e-001 -2.3847743e-001  1.3319750e+000 -1.0816029e-001  9.9454159e-001 -1.1810391e+000  4.8573808e-002 -4.1243583e-001
 -1.7331180e-001  4.2091152e-001  1.4804676e-001  1.2065785e+000  5.3932750e-001 -4.7653231e-001  3.9019030e-001 -1.4359323e-002  1.4766114e-001  1.2243233e-001 -5.3697529e-001  5.0186870e-001  2.4766466e-002 -2.7706126e-001 -7.2057426e-001 -1.9494457e-002  7.3609547e-001  3.9743172e-001  1.2322361e+000  1.2382484e-001 -4.1033965e-001  1.2563949e+000 -4.7962800e-001 -7.3454662e-002  4.0212163e-001  4.8583883e-001  8.9297729e-001  3.0305205e-001  3.3367146e-001 -3.2853069e-001  2.6736282e-001  1.5718861e-002  2.7675756e-001  7.5212080e-002 -9.0015113e-002  7.5650045e-001 -8.2423297e-002  1.6901894e-002  2.8231335e-001  9.4856721e-001  4.3577625e-001  4.0574282e-001  8.4970095e-001 -6.1301173e-001  2.2926024e-001  1.3602561e+000  3.5749168e-001  1.8842736e-001 -1.9770753e-001  6.1417285e-001  1.7335449e-001  3.4108115e-001  2.2227991e-002  5.3503945e-002  1.0602191e+000 -1.6598687e-001  5.4037966e-001 -7.5621016e-002 -1.4932051e-003  5.1556377e-001  1.1027889e+000  5.2297093e-001  8.2582834e-001 -2.4079059e-001  4.1836968e-001 -6.7036007e-001
  2.3408001e+000  4.4462575e-001  2.5082137e-001  8.5139771e-001  6.5338319e-001 -3.6913522e-001  1.1131344e+000  5.5064265e-001  1.2083525e-001  1.0028722e+000  1.0607609e-001  2.5587080e-001 -9.0845155e-002  6.0610540e-001  1.5062542e-001  4.1250891e-001  1.3617612e+000  8.6893922e-001  1.4928488e+000  1.3722449e+000  4.5366736e-001 -1.4805380e-001 -2.2250650e-001 -1.1122862e+000  5.4435799e-001 -2.7051852e-001  6.8560962e-001  8.3155472e-001  4.7272648e-001 -3.5773047e-001  1.3930881e+000  6.3541839e-001  8.8106777e-001  1.3820298e+000  7.3387000e-001  1.2127569e+000  6.1639212e-001  3.4755606e-001  3.3075500e-001  1.3967225e+000 -4.5716932e-001  7.0491726e-001 -7.7620068e-001 -2.4372853e-001 -2.0287236e-001  9.5783988e-001  1.1526400e+000  1.2050909e+000  7.2499913e-001  1.0355628e+000  5.2464686e-001  6.3267945e-001  7.7175332e-001 -3.6067964e-002  3.3469235e-002  8.3669061e-001  8.1897963e-001  2.5195618e-001  4.2264277e-001  5.7537772e-001  7.4213868e-001  6.8251413e-001  6.0727589e-001  6.1568452e-001  5.5102536e-001  1.0094678e+000
  5.0636724e-001 -2.2727623e-001  2.5030295e-001  1.3584510e+000  4.7854138e-001  4.2553273e-001  6.5064215e-001  2.9257804e-002 -1.2485932e-001  9.1141246e-003  2.2032616e-001  9.2417244e-001  1.0243097e-001  3.8339895e-001  5.1536088e-001  2.9230326e-002  8.1337792e-001  4.7204992e-001  5.5437645e-001  6.3184886e-001  5.2766841e-001  5.8879020e-001  6.3085423e-001  5.4708078e-001  7.4393620e-001  3.6163296e-001  8.0203352e-001  1.1371749e+000  3.9087676e-001 -4.5409865e-002  5.1083666e-001  7.7546737e-002 -6.4989109e-003 -7.7108953e-002  1.8024209e-002  7.7354334e-001  2.3716982e-001  3.2075826e-001  9.3721214e-001  1.1591238e+000  6.9198196e-001  9.9473397e-001  1.4900110e+000  7.4493364e-001  5.0518828e-001  1.4634519e+000  5.4563197e-001  5.4806720e-001  6.0257132e-001  6.3939514e-001  7.6668838e-001  5.3545436e-001  4.7571216e-001 -1.7150899e-001 -4.8766897e-001  3.7924883e-001  3.1891161e-002  2.2735680e-002  1.5163552e-001  3.4103863e-001  2.5342361e-001  1.9886707e-001  3.0441928e-002 -5.6103020e-001 -7.0909968e-001  1.0333311e-001
  9.1480135e-001 -2.6427995e-001  2.6612243e-001  4.4285410e-001  3.5701379e-001  9.0021204e-001  1.1908041e-001  4.8680752e-001 -8.6677142e-002  1.6243265e-001 -5.6027223e-002  8.7387668e-002 -4.5738734e-001  1.1894914e+000  1.2506401e+000  6.1615700e-001 -1.4108988e-001  6.4975568e-002  6.8175287e-001  7.7972788e-001 -1.1536135e+000 -3.1788116e-001  1.8566312e+000 -9.1325943e-001  6.9262879e-001 -2.9898676e-001  4.0540448e-001  9.6000986e-001  9.7604974e-001  3.2956940e-001  8.0961429e-001  9.7035917e-002  9.0111814e-001  2.0287434e+000  8.0836503e-001  1.3365004e+000  9.1900288e-001  1.4994277e+000  4.5356433e-001  4.0704621e-001 -2.7469217e-001  5.8114776e-001  4.9148509e-001  1.5193477e+000 -6.5684920e-001  7.4103239e-001  1.3076437e+000  1.1326130e+000  1.9044328e+000  1.7201511e+000  8.9909273e-001  5.5363753e-001  1.1104049e+000  6.8381410e-001  1.7568372e+000  7.4431128e-001  3.5265793e-002  4.7237447e-002  3.9074207e-001  9.6650990e-001  1.6579360e+000  4.3293372e-001 -2.1437944e-001  6.8462961e-001 -4.9243949e-001  3.2946640e-001
  1.2892073e-001 -1.7277308e-001 -3.0606906e-001  1.5671807e+000  6.0105134e-001  4.4267089e-001  1.3112409e-001  2.7802756e-001 -7.9735943e-002  7.6983021e-001 -6.0450170e-001  2.4849311e-001 -4.6870190e-001  4.7962363e-001  1.1491255e+000  6.2660706e-001  1.2810047e-001 -5.2330092e-001  1.1433573e+000 -3.0248874e-001 -1.5213024e-001 -1.1027579e+000  8.3394434e-001 -1.1025089e+000  3.4047038e-001  6.8952932e-002  1.3443933e+000  5.6818033e-001  1.1959034e+000  9.3940913e-001  6.9627147e-001  1.1016122e+000  9.6433571e-001  1.3812113e+000  1.2630266e+000  1.7810297e+000  8.5457630e-001  7.9055896e-001  3.8805263e-001  8.5024155e-001 -6.8512268e-001  7.2715955e-001 -1.9136586e-001  7.4853324e-001  2.3802447e-001  8.8384755e-001 -7.3869864e-002  8.7987348e-001  1.3148291e+000  9.5701032e-001  7.9702577e-001  9.5565013e-001  8.1942388e-001  3.2559173e-001  1.1050541e+000  4.7328100e-001  6.0114418e-001 -2.2157538e-001  4.2219945e-001  1.1610624e+000  1.1814731e+000  3.8781586e-001 -7.2815826e-001  9.0219876e-001  1.4121798e-002  7.7208260e-001
 -4.6869789e-001 -4.6426142e-001 -9.5483198e-001  6.2671286e-001  1.2028887e-001  2.1528149e-001 -2.3233476e-001 -1.5069069e-001 -2.1621179e-001  9.5098055e-002 -1.6602781e-001 -9.2425297e-001 -4.7434284e-001  2.6272752e-002  7.8809090e-001  2.3785294e-001  3.5222137e-001 -4.5309014e-001  2.1013528e-001 -2.2575594e-001 -4.1702031e-001 -7.4261777e-002 -8.0759499e-001 -5.6914079e-001 -3.4573907e-002 -2.8664544e-001  1.0296954e+000  7.1515755e-001  3.3659686e-001  9.1313594e-001  4.3951901e-001  3.1468338e-001  1.4940482e-001  1.1764537e-001  8.8290375e-001  1.3146151e+000  1.0898446e+000  3.4189781e-001  1.3199266e-001  1.1034167e+000 -6.7796457e-001 -9.6661125e-003 -7.8517536e-001 -1.3018225e+000 -2.3826400e-001  5.6536268e-001  1.0677639e-001 -2.4919730e-001 -3.3507408e-001  9.3566083e-001 -2.2218858e-002  1.3970951e-001  6.0442759e-001  1.4295479e-001 -3.7354886e-001  3.2715091e-002  3.6191919e-001  1.0010052e-002  3.4881237e-002  4.2622365e-001 -1.7814858e-001  9.5657356e-002  8.1696055e-001  1.2833224e+000  4.5783756e-001  1.5014781e+000
  1.0814988e+000  1.7138017e-001  5.9881151e-001  4.0198045e-001  4.2098387e-002  2.0072648e-001  2.9446713e-001  3.3103014e-001  1.8204736e-001  6.6120401e-001  9.1575262e-001 -6.4643574e-001 -4.7800987e-001  5.9407164e-001  4.5101992e-001  6.0998404e-001  8.6368191e-001  9.7079070e-001  3.6240252e-001  5.7845341e-001 -4.5972964e-002  2.4283133e-002  1.0912325e+000 -2.1677386e-001  7.8933302e-001 -1.2968484e-001  6.1619795e-001  9.4418727e-002  1.6234185e-001  9.7004519e-001  1.2183368e+000  1.2188106e+000  1.3294106e+000  1.0320596e+000  1.4163469e+000  1.4423617e+000  9.6919616e-001  3.0867697e-001  2.5168107e-001  2.8955265e-002  8.8858526e-002  6.7971873e-001 -6.5565127e-001  1.5162467e+000  3.5760167e-001  6.0283864e-001  7.3991118e-001  8.0936789e-001  3.0530005e-001  8.9850025e-001  4.3616823e-002  1.5087789e-001  4.4586939e-001  8.2172556e-002  1.3007917e-001  7.3972805e-001  7.2123031e-001  5.6360783e-001  1.2442725e-001  2.0064316e-001  6.3584613e-001  6.3685254e-001  4.6133729e-001  9.6650931e-001  4.9965668e-001  1.4750814e+000
  1.0195898e+000  3.1881518e-001  8.8918301e-001  5.4837902e-001  3.7704700e-001  3.4852002e-002 -2.6204785e-001 -1.0716718e-001  4.0955044e-001 -5.0860839e-001 -4.3438059e-001 -9.4468796e-001 -2.6401283e-001 -2.4954785e-001 -4.0835027e-001 -3.3311032e-001 -6.6699063e-002 -9.1724463e-001  2.1626097e-003 -1.8407591e-001  3.5059231e-001 -2.2053899e-001  1.4750892e-001  9.2082817e-001 -3.3076640e-002 -3.6040931e-001  7.0968601e-001 -1.2148976e-001  5.3695171e-002 -1.5168822e-001 -8.7659650e-001 -3.9187270e-001 -6.4364224e-001 -5.7224119e-001 -3.1544201e-001 -4.6414197e-001 -6.3000270e-002 -2.0396541e-001  3.2037508e-001  2.0778571e-001 -3.8630151e-001  2.5794104e-001  3.1382020e-001 -1.3808165e-001 -3.7865390e-002 -2.6560995e-001 -1.1486834e+000 -4.1110627e-001 -9.1112113e-001 -3.3431641e-001 -3.2125340e-001 -9.2670612e-002 -1.1391265e-001 -2.6157748e-001 -4.6845476e-001 -4.0644650e-002 -2.0282870e-001  8.8680208e-002 -4.7995134e-001 -6.7170397e-001 -2.9857783e-001 -2.3992195e-001  1.0073275e+000  8.3398398e-001 -3.4916928e-001  1.0373480e-001
 -3.9054012e-001 -2.3110333e-001 -9.9640302e-001  1.1462163e+000 -1.2539991e-001 -2.1453965e-001  5.6180856e-001 -3.6033997e-002 -6.7423701e-002  1.4434710e-001 -4.2387996e-001  1.2571864e-001  4.3276479e-001  1.8470677e-001 -2.3259923e-001  2.4996264e-001 -6.3734731e-001  3.1671917e-001 -1.2812537e-001 -1.0438562e+000  4.0732946e-001  2.3258404e-001 -4.6936755e-001 -6.1319325e-001 -4.9373996e-001 -3.9606879e-001  2.0898581e-002 -5.6543203e-001 -4.3327891e-001 -1.1225164e-001  1.3890237e-001 -4.0237116e-001  7.5616199e-001  4.7985852e-001 -3.2887517e-001 -9.1433073e-002  2.1745886e-001 -5.5683598e-001 -1.1259583e+000 -2.2576758e-001 -2.1151707e-002 -2.5151680e-001 -1.1992867e+000 -7.2777944e-001  1.2297111e-001 -9.8222772e-001 -7.6172427e-001 -4.3667429e-001  7.3608080e-002 -5.2495967e-001  7.7570685e-001  8.5713823e-001  3.4990353e-001 -1.2288805e-001  9.4372565e-001 -2.1350850e-001  1.1130187e-001 -3.9417576e-001 -1.6656166e-001 -4.3259312e-001  5.7781216e-001 -1.8054570e-001 -3.1517898e-001  9.9777204e-001 -4.3121317e-001  3.2519826e-001
 -7.1549150e-001 -3.8263424e-001 -3.4561264e-001  1.0489141e+000  3.5900987e-002 -4.3537633e-001 -9.2120019e-001  4.3893023e-002  6.9800672e-002  9.1019048e-002 -5.8235401e-001  4.9821873e-003 -4.3873610e-001 -3.8816205e-002  1.0875726e-001  1.6211374e-001 -6.7938952e-001 -9.4674277e-001 -5.5874955e-001 -1.1445076e-001 -1.9657518e-001  3.7015141e-001 -4.0979766e-001  3.4928645e-002 -2.7690982e-001 -4.8524163e-002 -8.3890203e-001 -7.4769955e-001 -1.6461708e-001  7.7628386e-001 -5.0928482e-001 -4.3374324e-002 -3.9489461e-001 -8.4934722e-001  1.2636809e-001 -7.9846880e-001  7.0224514e-002 -5.0771373e-001 -9.7919571e-001 -8.8569683e-001 -2.3299760e-001  1.7183733e-001  8.1419135e-001  1.6277169e-001  5.2590080e-001  2.9984418e-001 -5.9867156e-001 -3.6270283e-001 -4.0284385e-001 -2.3844871e-001  5.6139827e-001  8.9880995e-001  2.3392873e-001 -4.8238406e-001 -9.0532259e-002 -3.6333983e-001 -3.0004994e-002  2.1335487e-001  3.6617348e-001 -1.2139163e+000  1.2297488e-001 -3.9499493e-001 -3.1835636e-001 -3.7801186e-001 -1.3458352e-001 -2.4217457e-001
  3.6564345e-001 -8.4049542e-001 -3.1349656e-001 -1.3031868e+000  3.5303018e-001 -1.0319853e-001 -5.4896885e-001  2.8203967e-001 -8.3986071e-001 -3.5871328e-001 -4.7007834e-001  1.2276843e-002 -2.0289588e-001  1.7625191e-001  1.1534769e-001 -2.6325568e-001 -2.1874500e-001 -8.4054352e-001 -3.4735826e-001 -3.4057463e-001 -1.8933177e-001 -3.4155446e-001 -2.8212925e-001 -1.0096060e+000 -4.6600377e-001 -1.5607303e-001 -9.1608958e-002 -6.1402534e-001 -3.1336188e-001 -3.9205545e-001 -6.9571132e-004 -1.1034974e-001 -5.9157098e-001  1.2829757e-001  3.6951393e-001 -2.5994106e-002 -2.0137241e-001  5.4942010e-001 -1.1039963e+000  3.0105427e-001 -4.9657630e-001 -6.4752725e-002 -5.8044342e-001  3.1990392e-001  1.2554330e-001  7.0061540e-001 -5.7598133e-001  1.0914048e+000  1.1171330e+000 -1.6449682e-001  3.7893810e-001  6.2475509e-001  4.4460472e-001 -2.3428019e-001  2.2537955e-001 -2.6963565e-001 -1.2328249e-001 -1.0514481e-001  8.6168988e-002  1.1828997e-001 -6.3144432e-001  6.2643743e-004 -5.1460672e-001  5.6087786e-001  1.9444492e-001  9.0535078e-001
  2.3693185e-002 -2.0349390e-001  1.4406976e+000 -7.7681085e-001 -2.9485069e-002 -6.1545965e-001 -6.8433026e-001  1.2797756e-001  4.2306198e-001  1.4803127e-001  3.2073939e-001  1.5742431e+000  3.1559484e-001 -4.7743426e-001  1.0991559e-001 -1.3195198e-001 -3.3486052e-002  4.9601409e-001 -2.2671189e-001  1.7863378e-001  1.2967760e+000  4.6730078e-001 -4.1319352e-001  1.1530848e+000 -4.4304166e-003  3.8643477e-001 -2.2011816e-001 -4.9726036e-001  5.3137945e-001 -3.3137556e-001 -5.2031411e-001 -2.5585805e-001 -3.6761383e-001 -6.8521416e-001 -5.3683356e-001 -4.8746093e-002 -5.7228686e-001  1.8369008e-001 -5.4270759e-001 -2.7509975e-001  1.2037385e-001  2.7447365e-002  7.8135803e-001  1.2877521e-001  6.4766552e-001  8.6795318e-001 -2.8011077e-001  5.4015022e-001  4.4606973e-001  1.9060235e-002 -6.3602140e-001 -6.1664055e-001  1.0694464e-001  1.6377173e-001  3.9144956e-001  3.6401472e-001  5.6307973e-001 -5.0238889e-001 -1.4313655e-001 -3.0753130e-001 -1.8161693e-001  2.1942711e-001 -4.8433167e-001  5.6883385e-001 -8.4495906e-001  4.8761582e-001
 -8.6004508e-002  7.8784430e-001  1.6769145e-002 -2.9067426e-001 -2.6197064e-001 -9.2839535e-001 -9.1237314e-001 -7.2127018e-001 -2.6425461e-001  1.0360279e-001 -8.4706239e-002  4.8010484e-001  2.0825156e-001  4.2773232e-001 -7.5761252e-001 -7.4406249e-002  1.0830012e-001  6.5548377e-001  3.9486230e-001  3.9085553e-002  1.2179076e+000  4.3862580e-001 -7.6117669e-001  6.4749981e-001  3.0683887e-002 -1.1183815e-001 -7.1452290e-001 -9.1895056e-001 -1.0066404e+000 -2.3466007e-001  7.9372581e-001  2.4031965e-001 -5.8017276e-002  1.3272945e-001  1.8737337e-001 -2.1730120e-002 -4.6879149e-001 -5.1519269e-001 -4.1879598e-001 -3.8958187e-001 -2.0082921e-001 -4.7333514e-001  4.9198164e-001 -1.1921527e-001 -2.6130232e-001 -1.8001811e-001 -3.8371551e-001 -1.8493893e-001 -3.4631862e-001 -5.0545072e-001 -2.1008545e-001 -9.5772640e-001  3.3723166e-001 -5.0156467e-001 -3.7144765e-001 -4.0701509e-001  5.6080605e-003 -6.3457171e-001 -9.0951189e-001 -5.8376146e-001  8.2981208e-002 -4.1778686e-001 -1.0725258e+000  2.5079442e-001  2.0526334e-001  7.1747626e-002
  7.0189097e-001 -4.5547595e-002 -3.6418058e-001 -2.9684851e-001 -7.0851076e-001  3.9210528e-001 -1.3375865e+000 -1.3683222e+000 -1.1612363e+000 -9.6572948e-001 -4.7745176e-001 -5.8281167e-001 -6.7669586e-001  1.9512439e-001 -1.2873074e-001 -5.5001778e-001 -7.9427787e-001 -1.1181836e+000 -1.4137894e+000 -1.0755453e-001  6.3723683e-001  7.4042662e-001 -1.4031887e+000  2.6284823e-001 -1.1803295e+000 -9.5751426e-002 -1.5164626e+000 -1.6422925e+000 -1.3764839e+000 -1.4697144e+000 -5.3325047e-001 -7.6282464e-001 -1.5677459e+000 -1.4919884e+000 -8.6825078e-001 -7.3850544e-001 -1.5594993e+000 -7.4084647e-001 -9.0191215e-001 -1.4634586e+000  4.4177241e-001 -1.1766122e+000 -1.1093263e-002 -8.8110896e-001  4.3892979e-002 -2.1416291e+000 -5.9047416e-001 -5.3782539e-001 -7.9147763e-001 -1.1897819e+000 -6.3161857e-001 -9.3092828e-001 -7.8985087e-001 -9.9794856e-001 -1.5985040e+000 -1.2648157e+000 -1.2295287e+000 -8.7346028e-001 -1.2078525e+000 -1.4013087e+000 -1.1212060e+000 -1.2518170e+000  1.0442821e-001 -7.1489535e-001 -3.7547262e-001 -2.8309123e-001
