# Supplementary material for: Resting-State Temporal Synchronization Networks Emerge from Connectivity Topology and Heterogeneity
Source: PLoS Comput Biol. 2015 Feb 18;11(2):e1004100. doi: 10.1371/journal.pcbi.1004100 (PMC4333573; doi:10.1371/journal.pcbi.1004100)
Supplement: S1 Dataset — Each volunteer underwent two scanning runs (blocks). For each recording session (subject and run), BOLD time series were averaged over the corresponding 66 brain regions of the brain atlas. Each file subXblockY.txt contains the time series of all 66 brain regions from subject X and run Y. The labels of the brain regions are contained in file ROIs_Labels.txt. (ZIP) [file pcbi.1004100.s006.zip › DataSet S1/subj1_block1.txt]

  9.7493101e-002 -6.7132262e-001 -2.3758636e-001 -8.0846945e-001 -7.7556301e-001 -2.2740269e+000  2.2860184e-001 -4.9731520e-001 -9.0734988e-001  9.8823975e-001 -1.0769688e+000 -1.3506682e+000 -4.0699893e-001 -1.6141038e+000 -1.1721729e+000 -1.0462305e+000 -4.3631601e-002 -6.3344688e-001 -1.3980654e-001  5.9409205e-001 -8.2731337e-001 -8.7781888e-001 -4.8680157e-001 -6.5440009e-001  6.6966373e-002 -1.1275915e+000 -1.0251033e+000 -7.9141731e-001 -6.1864768e-001 -5.4009021e-001  2.7615463e-001  2.4715504e-001  4.7681413e-004 -3.3007978e-001 -2.4039915e-001  7.2095160e-001 -1.1340099e+000 -7.1223523e-001 -7.5164458e-001 -1.1272955e+000 -8.7485414e-001 -2.0319394e-001 -8.7162671e-001 -8.4487303e-001 -6.3235494e-001 -2.2997121e-001  5.3254520e-001 -2.3398794e-001 -2.9904779e-001 -1.1668719e-001 -8.4656303e-001 -1.7925105e+000 -9.8475348e-001  1.1184952e-001 -6.8793029e-001 -1.1758795e+000  9.1426272e-001 -3.8048608e-001 -1.0234474e+000 -1.7365577e-001 -2.4451218e+000 -9.6394145e-001 -1.0680347e+000  3.9873169e-001 -3.3442674e-001 -6.3278383e-001
 -6.7746057e-001 -1.1836570e+000 -2.5220336e-001  2.2604049e-001 -4.8211077e-001 -8.3014843e-001  2.7219959e-001  9.9594939e-001 -4.5742047e-001  3.7717682e-001 -2.8269048e-001 -5.8323637e-001 -1.7766170e-001 -7.5530630e-001  3.9846326e-001 -1.3530139e-001  1.8675804e-001 -3.2903551e-001  8.1213588e-004  3.5833285e-001 -5.3226725e-001 -3.4876924e-001  2.8550816e-001 -5.5237522e-001 -1.4019656e-003 -5.2419839e-001 -3.4012598e-001 -1.8221316e-002 -1.9279973e-001  8.2189274e-001 -2.1577628e-002  3.7069360e-001  2.1541093e-001 -5.0982533e-002 -9.2469736e-003 -1.2832921e-001  6.4713992e-001  2.2388841e-001  1.4293525e-001 -1.6221615e-002 -6.1569195e-001  2.1718026e-001 -3.2550257e-001  5.7241477e-001 -3.1070041e-001  7.6755285e-002  2.3545331e-001 -2.9753862e-001 -7.2453142e-001  1.2256832e-001 -1.4825236e-001 -4.3081713e-001 -3.5455226e-001 -4.0419797e-001 -5.5864621e-001 -9.4927105e-001  3.9148131e-001  1.3163252e-001  4.9049577e-001  5.9441755e-002 -1.4599654e+000 -2.8831664e-001 -4.5710312e-001  1.8172791e+000 -7.8328955e-001 -1.0440464e+000
 -4.0726966e-001 -1.0191816e+000 -2.9455627e-001 -5.7434526e-001  1.7115784e-001 -1.0713857e+000  5.7269308e-001  4.7373778e-001  1.7057194e-001  3.3937343e-001 -3.1978347e-001  3.3693931e-001  3.3592873e-001 -3.3449367e-001  5.8870895e-001  4.6300993e-001  1.2096423e-001 -1.0441268e+000  1.2416201e-003  6.9951960e-002 -7.1307399e-001 -6.6295763e-001 -4.5480047e-001 -9.2774956e-001 -4.9881615e-001 -1.0107258e+000 -9.5509822e-001 -9.1353144e-001 -5.3941728e-001  7.1236715e-001  1.3084115e-001  2.4830991e-001  3.8934531e-001  3.4563543e-001  2.4506371e-001  2.3372205e-001  9.2302948e-001 -2.1624150e-001 -6.2872710e-001 -3.1954395e-001 -3.9882905e-001  4.1772127e-001 -5.8710334e-001 -3.9793613e-001 -7.2431912e-001  1.2884518e-002  9.9509425e-002  3.1653317e-001 -6.9899917e-001  4.8742355e-001  2.8173765e-001 -4.4693429e-004  6.1313537e-001  3.8854931e-001 -1.8673577e-001 -4.2324879e-001  7.6664561e-001  3.5780675e-001  6.7870287e-001  1.0236355e+000 -6.8908930e-001  1.6417132e-001 -3.9331806e-001  1.5737828e+000 -6.8320808e-001  6.0592143e-001
  9.4621301e-001 -6.7248809e-001  1.1290858e+000  1.8677849e-001 -7.4310293e-001 -1.3529963e+000 -5.7940619e-001  2.6942181e-001 -5.7907645e-001  2.1777955e-001 -3.8459718e-001 -2.5831753e-001  2.0676037e-001 -2.8544319e-001  3.5472114e-001  1.6519072e-001 -1.9851560e-001 -4.2853975e-002 -4.3320795e-001 -3.4266394e-001  4.2998149e-002  4.1675885e-002 -1.6731176e+000  6.5666703e-001 -4.9678834e-001 -3.1469696e-001 -4.5999145e-001  6.3692254e-002  1.8483111e-001  7.9372634e-001  1.8301543e-001  6.2236021e-001  1.7917441e-001  6.1358599e-001  1.4711979e-001  1.9213623e-001  5.7384207e-001  4.1623555e-001  5.8253599e-002 -4.7195433e-001 -6.4424981e-001  5.6671888e-002  6.5719043e-002 -1.1893309e+000 -8.8649843e-002  8.0335225e-001 -7.1220487e-001 -1.9102218e-001 -4.1021988e-001 -4.8582176e-001  4.4288359e-001 -7.3631822e-002  5.0003858e-002 -6.0220559e-001 -2.0927689e-001 -5.1914487e-001 -1.8811548e-001 -5.0805288e-001  1.3413734e-001 -3.3467882e-001 -6.6864252e-001 -5.8302906e-001  3.8931711e-001  7.8115822e-001 -8.7815471e-001  3.8863264e-002
 -9.2929484e-001 -4.3562279e-002  5.9950694e-001  3.5606045e-001 -2.2764605e-001 -5.9769919e-001 -2.3511855e-001 -6.7607164e-002 -3.0548964e-001 -2.6483843e-001 -2.8086760e-001  4.9212656e-001 -2.0884458e-001 -2.1236558e-001  4.8981296e-001  6.2437098e-001  2.5058423e-001 -7.1798823e-001 -5.3008828e-001 -6.9916558e-001 -5.9870621e-001 -3.2874991e-001 -1.0617575e+000 -4.9068258e-001 -1.3733161e-001 -5.6631713e-002 -8.2334774e-001 -4.9437052e-001 -4.8691646e-001  4.6249880e-001 -2.9238254e-002 -2.0459307e-001  2.6131103e-001  2.3947846e-001  4.7610277e-002  6.2895265e-001  5.1337032e-001 -1.2523913e-001 -4.4338023e-001 -4.0555360e-001 -4.7182705e-001  3.6398403e-001 -2.6341626e-001 -9.2773224e-001 -3.2298053e-001  1.0749960e-001 -1.4961599e-001 -2.5738469e-001 -2.4025454e-001 -3.0131671e-002  2.4346081e-001  9.8164923e-002  7.9726928e-002 -2.8502514e-001  1.9656669e-001 -2.1089133e-001 -2.6975230e-001 -4.8467441e-001  9.0248626e-002 -1.8372737e-001 -4.1263756e-001 -5.1926636e-001 -5.8029333e-001  9.5442715e-001  1.5217357e-001 -7.9348312e-001
  1.1266663e-001 -4.5454571e-001 -4.0408690e-001  2.0673736e-001 -6.6257334e-002 -3.6797151e-001  1.8836177e-001 -9.1417972e-001 -4.8385131e-001 -1.8065648e-001 -1.1204169e+000  3.7750222e-001  2.6590245e-001 -1.7226845e-001 -4.7153563e-001 -4.4009270e-001 -2.4212613e-001  3.5037735e-001  4.8961146e-001 -4.2050076e-001 -1.1579318e-002  1.6479219e-001 -1.0656410e+000  6.1551867e-001 -1.0599744e-001 -5.3474313e-001  2.1204880e-002  3.6695342e-001 -1.3467085e-001 -6.3358373e-001  5.2215781e-001 -4.8021104e-001 -9.4527976e-001 -7.7614222e-001 -2.9404709e-001  1.2269955e-002 -3.9539878e-001 -8.7999949e-002  3.2509699e-001 -1.1059380e-001  2.5940029e-001  2.3968463e-002  2.1304900e-001 -7.2153033e-001  3.6798176e-001  2.9214161e-001 -3.5132034e-001  1.1270692e-001  2.3176258e-001 -5.8211052e-001 -4.6580047e-001 -5.8706738e-001 -2.3229837e-001  8.1596612e-003 -2.9997818e-001 -9.6116436e-001 -2.5021741e-001 -7.0569606e-001 -8.6906576e-001 -3.1694325e-001 -1.2417069e+000 -2.2944926e-001  5.0427953e-001  2.1675117e-001 -3.7817167e-001  8.7041567e-003
 -1.1467246e-001 -2.7212163e-001 -3.8256889e-002 -2.1688309e-001  1.8777375e-002 -1.4162706e-001  8.9498001e-002 -1.0435136e+000 -4.3098650e-001 -1.4114083e-001 -1.0998797e-001  4.4726959e-002  2.5889139e-001 -8.8737611e-003 -6.3792014e-001 -4.8171901e-001 -5.0093279e-001  9.3856462e-001 -4.4739370e-001 -4.1277752e-001  5.5948642e-001 -3.3680206e-001  3.1458600e-001  1.0051923e+000  3.1660357e-001  4.6561820e-001  2.7877135e-001  2.7762121e-001  4.9299024e-002 -6.0723001e-001 -7.5920934e-002 -9.2733603e-001 -1.4959537e-001  2.5076869e-001 -6.5690672e-001 -4.5872446e-002 -6.2248478e-001 -3.3807134e-001 -1.0364710e-001  3.5767053e-001  3.5282499e-001  1.6956326e-001  1.5116928e+000 -1.9942868e-002 -2.0713782e-001  4.5628261e-001 -3.0674617e-001 -4.3261841e-001  1.4619344e-001 -1.8173366e-001 -4.3502849e-001 -2.3646078e-001  1.0038228e-001 -2.8984789e-001  9.5233513e-001 -5.6375008e-001 -1.2798509e-001 -1.1785977e+000 -1.4990003e+000 -1.0504545e-001  1.1740167e-001  1.1368925e-001 -6.5541300e-002  1.4160774e-001  6.6980593e-001  3.1569484e-001
  3.8544721e-001  5.0403220e-002  6.1762702e-002  1.8406782e-001 -3.2404642e-001 -4.0759984e-002  1.0392203e-002 -9.8312263e-001 -2.0426287e-001  8.1667327e-002 -3.7106575e-001 -6.4326568e-001  7.0235452e-002 -1.8337935e-001 -5.3607313e-001 -9.2141470e-001  2.7636188e-001  8.5124267e-001  6.4154626e-001  3.1411919e-002  5.5807446e-001 -3.4929154e-001  2.2333068e-001  6.9156005e-002 -1.3854829e-001  1.6300467e-001 -2.8466719e-001 -1.2687721e-001  2.9656505e-001 -1.5248182e+000 -5.1434266e-001 -1.1187177e+000 -1.5589167e+000 -9.6910614e-001 -1.0080852e+000 -5.5775065e-001 -1.3186559e+000 -2.3183305e-001 -3.0243480e-001 -3.6168888e-001 -1.9750789e-002 -2.0344316e-001  9.3556986e-001 -7.6618529e-002 -5.5995862e-001  2.5227640e-001 -2.5668348e-002 -8.5945037e-002  4.1483718e-001 -2.7264040e-001 -4.1789947e-001 -3.5821509e-001  7.4509356e-002  4.1835248e-001  2.8467906e-001 -2.1340776e-002 -1.5952542e-001 -4.0268734e-001 -1.4535261e+000 -2.8049851e-001 -2.5978887e-001 -6.6447246e-001  4.3352609e-001 -2.8008302e-001 -1.1068512e+000  9.9057766e-001
 -4.6678159e-001  3.9888440e-001  1.5182252e-001  5.4944341e-001  1.5884562e-001 -1.6717852e-001  5.1614198e-002  5.5052844e-001  5.1631232e-001  5.5784249e-002  2.9736077e-001  4.6109553e-001  4.7154739e-001  3.5084531e-001  6.2823009e-001  3.0214492e-001  2.4223448e-001  1.9217531e-001  4.9720568e-001  3.6273726e-001  2.5534121e-002  8.0061163e-001  1.5342881e+000  5.7245066e-001  5.6828699e-001  3.9889178e-001  1.3371538e-001 -3.7723082e-002  3.0901565e-001  5.2153806e-001 -4.4406257e-001  2.6280999e-001 -2.0363374e-001 -1.5970009e-001  2.4609183e-001 -1.5899629e-001  4.7783037e-002 -3.2118550e-002 -2.8260168e-001  2.1101694e-001  4.1313366e-001  2.8284828e-001  6.2465403e-001  4.0347837e-001  1.1991679e-001 -5.7037774e-001 -2.8975925e-001 -3.0169760e-001  2.8831919e-001 -2.4353330e-002  1.8869697e-001  3.9158175e-001  5.2128779e-001  5.2041170e-001  2.0083016e-001  1.1106013e-001  3.7877194e-001  1.9439909e-001  1.8998893e-001  3.7858269e-001 -2.7589079e-002  1.7193272e-001  9.2492539e-001 -2.7697271e-001  1.4731932e-001  4.1554783e-001
  1.7449064e-001  1.2743947e-001 -6.8382425e-001 -8.3233504e-002  7.4542553e-002  7.2001337e-001 -7.7781286e-001 -3.7852425e-001  3.9699965e-001 -5.9720391e-001  4.5796756e-001  9.1602522e-001  1.2921842e-001  6.7733552e-001 -4.4638362e-001 -6.3326093e-002 -1.2700823e-001  1.8007438e-001 -3.0169344e-001 -2.8307484e-001  2.4608413e-001 -2.8960718e-001 -4.6948204e-001  2.6777503e-003 -8.9208834e-002  3.4202588e-001  2.2146022e-001 -5.5025349e-001 -1.6722294e-001 -5.6225030e-001 -4.8903214e-001 -1.3530778e-001 -5.7058178e-001 -2.9439635e-001 -5.2122577e-001 -6.1192549e-001 -4.1885725e-001 -5.8491349e-001 -3.5677027e-001 -4.4843569e-001 -7.8626245e-002 -2.0474385e-001 -1.8470757e-001  4.2069741e-003 -4.0474872e-001 -3.5566748e-002 -4.9589507e-001 -3.5009515e-001  4.4144956e-001 -4.4145690e-001 -1.3093553e-001  1.0418447e-001 -3.7877872e-001  2.5821806e-001 -6.2455841e-001 -4.6602896e-002 -3.6489466e-001 -8.0775589e-002 -4.5788679e-001 -7.7660498e-002 -8.0132875e-002 -2.0782836e-001  2.9886456e-001 -1.3643387e+000 -5.5313848e-001 -6.5599865e-002
  1.2251040e-001 -1.6733816e-001 -1.4123616e-001 -7.6222040e-001  6.2341400e-001  1.0859355e+000  6.8980951e-002  8.6457260e-001  2.8331896e-001 -7.6378907e-001  1.0146831e+000  2.4714749e-002  1.9540001e-001  1.0080994e+000  8.2399059e-001  8.1657153e-001 -8.1272321e-002 -7.4616130e-002 -2.9180691e-001 -2.9410772e-001  6.5840556e-002  2.7125622e-001  1.3305942e+000 -1.4297778e-001  2.7443041e-001  1.0980783e-001  7.2267863e-001  2.2449106e-001  3.6153994e-001  1.5426978e+000  2.5995727e-002  1.4844155e-001  4.5200224e-001  4.6779455e-001  1.5119761e-001 -6.9252154e-001  7.3249914e-001  6.8914651e-002  1.1761829e-002  2.2693286e-001  5.3603252e-001  2.2355590e-001 -1.0871919e+000  7.8210700e-001  4.1465944e-001 -1.0238718e-001 -1.3571200e-001  6.9500885e-001  5.6872551e-001  2.7881884e-001  7.0870057e-001  9.8866566e-001  6.5891185e-001  4.1529339e-001  2.1466176e-001  9.1175515e-001 -6.5360493e-001  4.3482147e-001  1.2308511e+000  2.0575682e-001  4.7197697e-001  1.8304649e-001  1.8067120e+000 -1.0095475e+000  2.4269026e-001  5.0658140e-001
 -1.6076400e-001  8.9514245e-001 -1.8466767e-001  1.5260399e-001  5.5720708e-001  4.3027684e-001  3.4811387e-002  1.0319223e-001  2.1039601e-002 -8.6092041e-001  2.5476096e-001  5.4836274e-001  4.5977919e-002  2.9519067e-001 -4.4589728e-001 -3.2054537e-001 -1.5548376e-001  3.5373339e-002 -6.5919522e-002 -2.8849602e-001 -3.3302833e-001 -3.3392395e-001 -5.1416148e-001  4.0536771e-001  1.3134016e-001  4.6364254e-001  5.0923119e-001 -1.8959313e-001  7.8097470e-003 -5.4373946e-001 -4.8785424e-001 -5.7820109e-001 -9.8440544e-001 -1.0969253e+000 -1.1377657e+000 -2.4202664e-001 -8.5954645e-001 -8.0463845e-002 -1.4428948e-001  8.4258756e-002 -1.0002304e-001 -4.8426448e-002  3.1682999e-001 -9.4064588e-001 -3.7552648e-001 -4.0141315e-001  3.4251851e-001 -3.2311278e-001  8.2532903e-001 -2.3945316e-001 -7.2628167e-002 -2.4792158e-001 -2.2221905e-001  7.2598413e-002 -6.5726130e-001  1.6600177e-001 -4.0740407e-001 -3.4140268e-001  2.6859576e-001  4.2216365e-001 -1.7020197e-001  6.2883080e-002 -1.4606565e+000 -1.1913591e+000 -2.5233388e-001 -3.3187759e-001
  6.6969335e-001  5.9980292e-001 -5.0227426e-001 -4.9271083e-001  9.1991806e-001  1.6760722e+000  6.9574882e-001  4.5109536e-001  5.0911110e-001 -4.2592664e-001  9.4321741e-001  6.7735649e-001  1.5156803e-001  5.4957886e-001 -9.3271927e-002  1.8538137e-001  4.0643478e-001  3.3984740e-001  1.6941151e-001 -4.5757991e-001  1.0727769e-001  4.4781331e-001  9.1404458e-002  3.9709446e-001  5.7565374e-001  6.5479867e-001  8.9949564e-001  1.8811929e-001  3.3570454e-001 -4.9756095e-001 -2.7743542e-001  6.8667987e-002 -3.2736716e-001 -3.7769019e-001  1.4043681e-001 -5.1814595e-001  5.0902944e-003 -1.1652884e-001  3.7294097e-001  1.0753698e+000  5.0215387e-001 -6.7198955e-002 -1.3023570e-001  1.7771679e-001  2.7721759e-001 -1.0003129e+000  2.0371648e-001 -3.1834370e-001  8.8151309e-001  1.3357796e-001  1.1594809e-001  3.0006956e-001  2.2435752e-001 -3.1144097e-001  1.3944668e-001  4.9222465e-001 -7.9689748e-001  6.7803623e-002  5.4905454e-001  4.5529810e-001  8.8105618e-001  4.5852091e-001  4.8371104e-001 -9.2039118e-001  4.0643467e-001  2.3402140e-001
 -6.9801146e-001 -5.2277194e-001 -1.3948651e-001 -5.8263647e-001  2.3828647e-001 -3.1416796e-002  4.0983325e-001 -9.0397337e-001  2.1135892e-001 -4.1127038e-002  1.0449566e-001  1.7320941e+000  7.4162134e-001  5.7998661e-001 -1.4225671e+000 -1.1304937e+000 -3.6098632e-001  4.2072678e-001 -1.4695322e-001  1.5151378e-003 -1.6591291e-001 -4.6542833e-001 -2.2240046e-001  5.3172447e-001 -2.2378742e-001 -3.5374728e-003  5.1551737e-001 -3.5267865e-001 -2.7912816e-001 -1.5014051e+000 -7.3876199e-001 -7.8298738e-001 -1.1779453e+000 -1.2535018e+000 -5.6404027e-001 -8.5184343e-001 -1.3845153e+000 -4.3687542e-001 -5.8935565e-001  4.5485263e-001 -8.3327893e-002 -6.4701786e-001  9.9781375e-002 -5.3169292e-001 -3.8366640e-001 -6.7405728e-001  1.7111902e-001  5.3258036e-001  9.7738155e-001 -3.5792413e-001 -1.3109554e+000 -9.2307846e-001 -6.7016900e-002  2.6043170e-001  1.0612474e+000 -4.1791704e-001 -1.7568422e-001 -2.2824879e-001 -7.5114088e-001  4.3204824e-001 -1.6016327e-001  4.2111435e-001 -6.8185461e-001 -1.8295988e+000  1.3998601e-001 -1.6707413e-001
  9.9223894e-001  2.2335288e+000 -1.7595089e-001  1.7474620e-001  7.6050898e-001 -3.7814416e-001  7.6256008e-001  1.4571926e+000  1.0340401e+000  1.7331620e-001  7.9604902e-001  3.5393078e-001  3.8816908e-001  7.9868135e-001  9.3649928e-001  9.5086724e-001  1.9011274e-001  5.1582175e-001 -8.3353741e-002  9.5218526e-001  8.1239417e-001  1.3044481e+000  9.7966104e-001  5.0738540e-001 -1.0372501e-001  1.5128504e+000  1.4391224e+000  1.3162265e+000  1.8537035e+000  1.3963093e+000  4.3064953e-001  1.1450036e+000  1.2312028e+000  1.1152985e+000  4.2761129e-001 -1.4843426e-001  1.6076348e+000  1.7218165e+000  8.5862944e-001  8.2986031e-001  9.1705004e-001 -3.8435115e-001  6.5243868e-001  9.5462801e-001  2.3559034e-001 -3.5668532e-001  5.4460665e-001  6.1629828e-002 -1.0397137e-001  5.4185492e-001  6.0604478e-001  1.1790636e+000 -2.8614366e-002  4.4628565e-001  2.3399483e-002  5.7132888e-001  4.3285402e-003  9.7794673e-001  1.3782485e+000  1.2037912e+000  1.0839879e-001  6.5855925e-001  1.3325437e+000 -1.4880607e-001  6.7694714e-001  7.4642320e-001
  7.3664844e-001  1.9713671e+000  1.5144998e+000  3.1419526e-001  1.1385758e+000  2.3027277e+000  5.7514344e-001  2.8824923e-001  9.6101198e-001 -9.3363242e-002  8.8477344e-001 -5.0671886e-001  2.2385173e-001  7.6680887e-001  8.1426133e-001  1.0480566e+000 -2.2171309e-001  8.6678943e-001  1.0319999e+000  1.3203663e+000  1.2015548e+000  4.0262315e-001  8.0426615e-001  7.5438948e-001  4.5372518e-001  1.0934420e+000  9.4710457e-001  3.9453570e-001  4.4494779e-001  2.8025354e-001  3.5951912e-001  5.7306106e-001  3.2698910e-001  5.1372701e-001  8.8771132e-001  7.8088914e-001  1.9379897e-001 -5.2314080e-002  7.5005656e-001  4.4059940e-001  4.8008097e-001  4.7646345e-001  1.2611826e+000  7.5166279e-001  5.4417277e-001  2.2403666e-001  1.1628654e+000  7.8245206e-001 -1.2691543e-001  4.6955749e-001  4.3512510e-001  5.9389131e-001 -3.8363495e-001  4.5406967e-001 -5.1304244e-001  9.1353409e-001  1.3685884e-001  6.2037463e-001  3.5548161e-001  7.9175994e-001  1.1232377e+000  7.2167953e-001  2.0815072e-001  9.6100572e-001  1.4102843e+000  1.2365493e+000
  9.2368008e-001  1.3419379e+000 -6.2028758e-001 -1.1020055e+000  8.1840317e-001 -6.1723299e-001  7.2763552e-001  6.6444170e-001  3.3187867e-001 -4.7759076e-001  5.4364680e-002  1.8081807e-001 -6.7372812e-001 -1.2428994e-002  3.4769746e-001  7.5964911e-001 -2.0233065e-001 -8.9769307e-001 -1.2744240e+000  4.1943492e-001  3.1722381e-001  5.5301049e-001  1.9616807e+000  4.6457152e-001  9.5510653e-002  1.2557985e+000  1.4039225e+000  4.7479019e-001  3.7877381e-001 -5.5581688e-001  2.9040683e-001 -4.0589876e-002  9.4877347e-001  8.2900746e-001  5.4944898e-001  3.4627454e-001 -4.7394061e-001  4.7873144e-002 -7.0077688e-002  9.3642871e-001  1.2923236e+000  5.2943611e-002 -1.6921259e-001  1.3159174e+000 -3.1784375e-001 -8.7899046e-001  3.9813988e-001 -1.0418099e+000 -1.6247405e+000  2.7131602e-001  2.1092154e-001  5.5544201e-001 -1.0324217e+000 -7.2753956e-002 -2.8900697e-001  2.7070440e-001  1.8566806e-001  6.4048575e-001  9.5204019e-001  2.0523589e-001  1.3182721e-001  9.6866590e-001  3.1672685e-001 -1.3486499e+000  1.6841024e-001  8.8963271e-001
  9.5492371e-001  2.1048895e-001  5.1053049e-001  3.8192863e-001  7.4748109e-001 -1.3539874e-001  2.6092539e-001 -1.6092131e-002  4.7830895e-001 -2.3280989e-001  6.5874502e-002 -3.2481512e-001  1.9117599e-002  2.2590118e-001  1.6034101e-001  3.7207246e-001 -1.1759884e-001 -4.0823299e-001 -5.6723210e-001  1.2344666e-001  1.0970188e+000  3.1455971e-001  1.2816786e+000  9.1860592e-001  2.8673941e-001 -2.6418638e-002  1.2689750e+000  3.5647306e-001  2.6618980e-001 -1.9532564e-001  2.0239331e-001 -9.6144720e-002 -1.5991829e-001  1.9689576e-001  5.7479121e-001  2.7585230e-001 -1.0283126e-001  3.9336940e-001  3.3235553e-001  1.1257703e+000 -2.2118364e-001  3.0407283e-001  1.3042860e+000  1.4098552e+000  8.1495884e-001  4.4054445e-001  9.2529636e-001 -4.2000799e-001 -4.6592515e-001  2.5118934e-001  1.7242062e-001  5.0366328e-001 -4.8888583e-002  2.1430417e-001 -5.8152112e-001  6.3355584e-001 -4.0727114e-001  3.2669665e-001  3.8306536e-001 -8.6164487e-001  1.3277719e+000  6.5790098e-001 -1.0429103e+000 -8.1462425e-002 -2.3789592e-001  3.3025241e-002
  1.0034155e+000 -1.0112186e+000 -1.0716031e-002 -8.2273364e-001  7.8176201e-002  2.0367443e-001 -1.1959744e+000 -4.0885852e-001  8.9273547e-001  5.4984659e-001  7.6049646e-001 -1.1444142e-001 -3.6549413e-002  7.4340212e-001 -9.0406015e-001 -8.8638609e-001 -4.7637685e-001  1.8092624e-002 -3.9375164e-001 -6.0762702e-002  1.2692617e+000 -1.0823991e-001  8.2680637e-001  3.7874728e-001 -4.3622215e-001 -1.1531873e+000 -8.9520315e-003 -1.2817996e+000 -1.0244550e+000 -1.6108212e+000 -2.6761776e-001  2.7741384e-001  6.7137645e-001  9.4903099e-001  8.2351046e-001  5.8525285e-001 -1.1348432e+000 -6.4782401e-001 -8.9052308e-001  3.0317029e-001 -1.1053372e+000  1.2168285e-001  1.1817290e+000  1.3203168e+000  4.0050877e-001  7.0010289e-001  7.8033982e-001  2.5869422e-001 -1.1269438e-001  8.1965509e-001 -9.3466900e-001 -1.0324395e+000  3.9340491e-001 -5.0775914e-001 -8.3037851e-001 -1.4947939e-001  9.5749801e-002 -9.8042192e-002 -3.2058555e-001 -1.4405585e+000  1.8852967e-001  2.2358488e-001 -3.1116296e-001  1.4467429e+000  5.7621784e-001 -8.8234711e-001
  4.1054183e-001  6.7431091e-001  7.0956303e-001  4.7996585e-001  1.6653472e+000  1.6860439e+000  1.5062688e+000  1.4222318e-002  8.3954199e-001 -2.5833821e-001  1.9326748e+000  6.1142661e-001  3.3454047e-001  1.7235839e+000  1.9229404e+000  1.6974443e+000 -2.4989662e-001  2.0498810e+000  1.0450426e+000  2.8730516e-001  1.4082172e+000  1.7579066e+000  2.1288881e+000  9.8091345e-001  8.4746096e-001  2.1784704e+000  2.6944581e+000  7.2123522e-001  8.9611030e-001  4.9045135e-001  7.4753083e-001  6.0293953e-001  1.9708536e+000  1.5914280e+000  1.1421137e+000  4.2763284e-001  9.2404188e-001  8.8149103e-001  9.4704411e-001  1.6580848e+000  2.4040954e+000  4.1564190e-001  1.1700564e+000  2.2105357e+000  1.0979878e+000 -8.6057608e-001 -7.2397452e-002  8.2993964e-001  1.3856757e+000  6.2978502e-001  1.6720630e+000  1.8353096e+000  1.0123821e+000  4.0768314e-001 -2.7115469e-001  1.6747485e+000 -5.4216860e-001  6.5397457e-001  7.6535289e-002  7.3774617e-001  2.1719288e+000  6.6063523e-001  2.2959255e+000 -1.4924975e+000  1.3854958e+000 -2.9233942e-001
  1.4474665e-002 -7.3519993e-001  1.0190510e+000  1.1124776e+000 -3.6793889e-001  1.7608587e+000 -7.2425865e-001 -1.2876970e+000  4.6712847e-003 -2.9053168e-001 -7.7598552e-001  2.6890338e-001  4.3695240e-001  8.9578829e-001 -9.2608074e-002  2.9081420e-001  1.1557948e-001  7.8026998e-001  6.8598833e-001  7.5989712e-001  4.8539069e-001 -2.3564014e-001 -6.7515844e-001 -1.2511485e-001 -3.1340097e-001  4.7439611e-001 -3.7172596e-001 -5.2465665e-001 -1.0046499e+000 -8.9882139e-001 -4.6888263e-001 -4.9412161e-001 -1.2880665e+000 -6.0387617e-001 -5.6558396e-001 -1.4735206e-001 -5.6329460e-001 -8.7917488e-001 -3.2871447e-001 -4.3295587e-001 -4.1746358e-001  4.4588876e-002 -6.3326120e-001 -6.7486271e-001  2.6111183e-001  1.0810735e+000  3.8893303e-001  9.5166853e-001  6.7168721e-001  1.0835941e-001  1.2653085e-001  1.2140194e-001  6.3267485e-001  9.2205160e-002  1.0540093e+000  2.4661363e-001 -1.7703102e-001  3.1099731e-001 -8.3165648e-001 -1.5957407e+000  7.8836598e-001 -7.6456702e-001  1.1548605e+000 -1.2019061e+000 -5.8848094e-001 -4.5053889e-001
 -1.6921001e-002 -5.0556539e-001 -7.5339276e-002 -4.8954104e-001 -2.2322692e-001  9.5161433e-001 -1.0869604e-004 -1.6079544e-001  1.4847170e-001 -1.8505279e-001  6.7345529e-001  9.2599122e-001  1.6930828e-002  6.5337170e-001  7.1765775e-001  1.0218182e+000  1.0585636e+000  2.5710780e-001  6.7783145e-001  2.8382239e-001  5.0663018e-002 -2.3263898e-001 -2.4171114e-001 -4.2254215e-001  4.3125535e-001 -6.9690308e-001  6.5138351e-001  9.6801557e-002 -2.5973575e-001 -3.3760703e-001 -3.8852906e-001 -2.8226538e-001 -3.7274476e-001 -1.3166030e-001 -1.9963424e-001 -2.1730536e-001 -4.6389984e-002 -6.9985587e-002 -5.4299539e-001 -3.5841909e-002  3.1103122e-001 -3.5638946e-001 -1.8661730e+000 -9.8787175e-001  3.8165412e-001 -6.1065370e-001 -5.4116788e-001 -2.5466697e-001 -4.4144046e-001 -8.7887999e-001  8.4179535e-001  1.2512873e+000  1.7149741e-001 -2.6350245e-001  4.5985303e-001  4.3271588e-001 -9.7170978e-001  5.3140800e-001  3.4023211e-001 -9.5223321e-001 -2.6459049e-001 -1.6346687e-001  5.1512087e-001  1.6584266e-001 -4.1445358e-001 -5.5031008e-001
 -1.2944028e+000 -6.4416803e-001 -6.3913033e-002 -3.6492781e-001 -7.1489721e-001 -5.6798586e-001 -9.1763532e-001 -3.3300061e-001  1.7305569e-001  4.8606215e-001 -2.5184850e-001  7.6663349e-001  5.3326178e-001 -1.0748820e-001 -2.3809864e-001 -2.9384207e-001  5.4691096e-001  1.3089864e-001  6.6125044e-001 -5.6007699e-002 -5.1608487e-002 -9.5731446e-001 -1.2956782e+000 -1.3064552e+000 -5.3739665e-001 -1.2565750e+000 -2.8898133e-001 -8.7207516e-001 -7.8399828e-001 -8.9429492e-001  7.3152844e-002  1.2360252e-001 -7.1253311e-001 -7.5433832e-001  9.4178071e-002 -1.9330920e-001 -8.2287243e-001 -7.8668026e-001 -1.4556572e+000 -8.4188657e-001 -1.3887578e+000 -1.0537968e+000 -1.4708971e+000 -1.2206428e+000 -6.8072470e-001  9.3670545e-002 -3.5843740e-001  3.4612952e-001 -3.2317386e-001 -5.6930640e-001 -4.3620221e-001 -5.4472259e-001  2.7518698e-001 -1.1960748e-001  1.0476577e+000 -2.2541550e-001 -2.7415575e-001 -2.1072260e-002 -3.1587411e-001 -6.2901981e-001 -1.1609577e-001 -3.1764641e-001 -1.1719211e+000 -5.8542178e-001 -5.7301105e-001  3.4919073e-001
  7.5315375e-001 -1.3731187e-001  1.9425615e-001 -2.5893400e-001  2.4197877e-001 -7.2704235e-001 -1.0669724e-001  4.9917564e-001  1.0578139e+000  8.2627462e-003  2.2785826e-001 -2.6194106e-001  6.3355247e-003 -1.6977106e-001 -1.9684357e-001 -5.0374289e-002  6.9847265e-001  7.0706247e-001  9.0723289e-001  1.5575250e-001  1.2488966e-003 -7.7526138e-002 -3.4212288e-001 -7.7217364e-001  4.3932906e-002 -6.7059467e-001  5.9008779e-001  1.6584207e-001  6.4119105e-002 -1.0265093e-001  2.8923925e-001  3.9680341e-001  3.0925388e-001  1.0713785e-001  2.0785584e-001 -8.0259605e-002 -3.8259479e-001 -5.7491710e-002 -3.0052990e-001  4.6292938e-001  1.9477014e-003 -1.9425575e-001 -5.4386467e-001  4.0373055e-002 -2.2357244e-002  2.1217057e-002 -4.4758770e-001 -2.4871292e-001  1.0014084e-001 -5.6928381e-001  3.0785833e-002 -2.3354249e-001 -3.5349436e-001 -2.3193842e-001  9.5992096e-001 -2.1286067e-001 -2.0509909e-001  6.9109077e-001  3.2590064e-001  6.3173178e-002 -5.5655303e-001  2.3139177e-001 -5.4714926e-001 -7.0024056e-001  3.1340504e-001 -4.2536437e-001
  6.6163277e-001 -1.0317325e-001 -1.8945227e+000 -5.6074897e-001  6.3576381e-001 -1.7871154e-001  1.6432075e-001  7.9520951e-002  8.7811684e-001  2.1100535e-001  2.7522019e-001  9.8697069e-002  1.6378008e-001  1.6404991e-001 -7.8024149e-001 -7.7296713e-001  3.6731752e-003  3.0008055e-001  9.8751379e-001  6.1220718e-001  3.1074811e-001 -3.8514157e-001  3.0246482e-001 -3.5381150e-001  4.6518123e-002 -1.8501393e-001  2.3807308e-001  3.0321483e-002 -1.1723587e-002  3.2019792e-002 -9.0882856e-002  5.7923459e-001 -1.4949789e-001 -2.9488283e-001 -5.4032192e-002 -1.8401866e-001  1.0896398e-001  1.6103563e-001 -2.1734255e-001  6.6288864e-001 -6.3203996e-001 -9.6332052e-002 -3.0890722e-001  6.2027110e-001 -2.0806705e-001  8.1186977e-001  3.5518481e-001  1.2862394e-001 -2.1869208e-001 -2.8393613e-002 -2.9203393e-001 -1.7482192e-001 -1.3965765e-002  1.7690525e-001  7.4123449e-002  1.1450182e-001 -4.7824228e-001  7.4858056e-001  6.4873275e-003  5.6988766e-001  4.4353165e-001  5.3071251e-001 -1.5844447e+000 -1.3269725e+000 -4.6055231e-001  3.3914059e-001
 -3.1713826e-001  7.1501867e-001  9.5063377e-002  7.5978729e-001  7.8894195e-001  7.3072153e-001  5.3668650e-001  8.4420154e-001  1.1216487e+000 -2.0494360e-001  1.4451730e-001  2.9337708e-001 -2.5108969e-001  3.6275343e-001  9.6275719e-002  1.6465410e-001  3.1963611e-001  6.1713703e-001  1.4861558e+000  6.2504216e-001  4.3235595e-001  3.3772954e-001  1.6640814e+000 -5.6473854e-001 -1.3463433e-001  1.0106550e-001  9.2655408e-001  6.0668620e-001  7.8712868e-001  1.3746703e+000 -9.5743081e-003  7.3796166e-001  1.2382119e+000  2.1870472e-001  7.4589158e-002 -4.8566884e-001  6.8383601e-001  4.6952602e-001  4.6092621e-001  9.3105438e-001 -3.2724251e-002 -1.6715161e-001  9.3712282e-002  1.7141191e+000  5.4918274e-001  3.1167623e-001  8.0450979e-001  3.5939040e-001 -4.2236037e-001  4.0739604e-001  8.8549592e-002  3.0177212e-001 -1.0510582e-001 -3.5144116e-001  4.9004203e-001  1.4192551e-001 -6.5819467e-001  1.0577712e+000  5.4047803e-001  5.2720734e-001  6.3973494e-001  5.2658597e-001  2.6975501e-001 -3.7197796e-001  3.0621479e-001  1.3738925e+000
 -6.0574447e-001  4.9786267e-001 -1.1065748e+000  7.1276827e-001  6.9377612e-001 -9.0676246e-001  7.0348747e-001  6.4312630e-001  2.5558631e-001  1.3697931e-001  7.2414823e-002  3.8117171e-001  3.1300437e-002 -1.1300790e-001 -3.0217930e-001 -1.5580891e-001  6.7506165e-001  1.0969934e-001  3.4509322e-001  6.2161498e-001  6.1563391e-002 -5.1483961e-001  2.3487150e-001 -1.0229784e+000 -2.0890345e-002 -3.0449252e-001  4.5705292e-002  4.3702668e-001  8.3954662e-001  8.7741740e-001  3.3472370e-001  6.9613399e-001  1.2202239e+000  5.3496742e-001  8.1325240e-001  3.3513562e-001  5.9720550e-001  9.9952216e-001  6.6264024e-001  6.3333977e-001 -6.5654289e-002  7.2437941e-002 -2.3320075e-001  7.4613876e-001 -2.8401250e-001 -2.7950619e-002  1.4335151e+000  3.2988752e-001 -5.4893722e-001  1.3068872e+000 -8.6723335e-002 -2.2438032e-001  2.5844554e-002 -5.2257038e-001 -1.5746722e-001  7.1556817e-001  1.5912017e-001  5.8748686e-001  1.0428190e+000  9.9991311e-001  3.2851278e-001  8.7668332e-001 -5.6391885e-001 -3.3847361e-001  8.9044853e-001  3.1603358e-001
  3.6563350e-001  8.3338857e-001  7.2559646e-002 -2.1110561e-001  5.1727323e-001 -2.2978257e-001  5.0724114e-001  8.4321861e-001  6.8381092e-001  3.3131175e-001  5.4093294e-001  4.3706361e-001  1.1265063e-001  8.6850222e-002  2.4263617e-001  1.8942736e-001  6.2334624e-001  6.3822146e-001  5.8127134e-001 -2.7888986e-001  4.8358833e-002  3.3368788e-001  1.2347833e+000  2.8612632e-001  3.4609498e-001 -5.7483208e-001 -8.1667164e-003  4.8066240e-001  5.4190244e-001  1.0234644e+000  7.8861022e-001  7.0838054e-001  1.0505469e+000  9.7552675e-001  2.9152794e-001  6.6038385e-001  1.2055292e+000  3.2254593e-001  6.8991292e-001  1.6937366e-001  2.1557983e-001  5.8763543e-001  4.7065530e-001  1.5825258e+000  1.0146543e+000 -5.2387053e-001  8.9742056e-001  3.0361757e-001  1.1218479e-001  6.1699994e-001  4.9343293e-001  4.1936144e-001  8.8000597e-001 -1.8267527e-001  4.6933117e-001  2.4621852e-001  1.3187941e-001  1.2614508e+000  5.7758364e-001  3.5359238e-001  1.0000611e+000  3.6191032e-001  5.7392926e-001  2.6718486e-001  9.2025074e-001  2.2258608e-001
  4.0530705e-001  6.7873535e-002  8.6950343e-002  3.2224170e-001 -2.6360786e-001 -8.2523652e-001  1.8932121e-001  9.9180120e-001  3.7215652e-001  5.9736777e-001  1.1234254e+000 -4.4806218e-001 -1.7646716e-001 -1.4299683e-001  1.0647518e+000  9.2821395e-001  5.4696197e-001 -3.4848598e-001 -8.2044830e-001  1.5535235e-001 -1.2754121e-001  6.0742810e-001  1.0426923e+000 -4.5223805e-001  3.4165168e-001  2.7010570e-001 -4.6953754e-001 -2.4426285e-001  3.3089985e-001  1.1378942e+000  3.2607638e-001  5.9672480e-001  1.3151127e+000  1.0846061e+000  1.0302042e-001  6.8201858e-002  1.2127589e+000  2.6498843e-001 -6.7459802e-001 -2.4667129e-001  6.2377883e-001  2.4863775e-001  3.7588826e-001  8.3611146e-001  3.5226322e-001 -3.1316571e-001 -1.2002690e-001 -2.9062724e-001  1.1775489e-001 -1.2061872e-001  1.1978967e+000  1.1411379e+000  7.3579362e-002 -3.5831496e-002 -3.8934558e-001  3.9584489e-001  1.2743882e-001  5.6377832e-001  8.0749859e-001  4.6612367e-001  7.9880746e-001 -1.5524077e-001 -5.0152540e-001  5.0743985e-002  2.6625865e-001 -2.1018972e-001
 -4.2692880e-001 -5.6786731e-002 -8.6732200e-001  2.3271084e-001 -2.5313790e-001 -1.1085745e+000  4.0348561e-001  9.7389850e-001  7.3664347e-002 -1.0339944e-001  1.2367603e-001 -1.3318411e+000 -2.9541887e-001 -6.8307048e-001  4.8452206e-001  3.2643913e-001  3.1699495e-001 -5.9121074e-001 -6.5104657e-001  2.4664751e-001 -3.7941612e-002  1.9959557e-001  2.6089988e-001 -3.4162900e-004  6.0332770e-001  2.1709994e-001 -8.2856182e-001 -2.6213807e-001  4.0791148e-001  4.7126712e-001 -3.2737345e-001 -5.1095371e-001  7.3057529e-001  7.6337093e-001 -1.9135589e-001  3.0319940e-001  2.4699487e-002 -8.9665811e-002 -6.2042389e-001 -7.3461803e-002  8.9652050e-002  1.0130479e+000  6.6577010e-001  7.8028173e-001  1.6876918e-001 -6.5905881e-001 -1.2372944e-001 -1.1170115e+000 -6.3505493e-001  2.7015337e-001  5.8279306e-001  6.0934282e-001 -3.4329266e-001  2.9545353e-001 -4.4979240e-001  4.5776001e-001  7.0423774e-001  6.0540859e-001  8.3175780e-001 -1.1237113e-001 -8.3513251e-002  4.0185239e-001  6.0913945e-001  4.5139842e-001  8.5290929e-001 -2.0253028e-001
 -5.2183023e-001  2.8214034e-001 -5.1306740e-001  7.4959564e-001 -6.9169283e-002 -2.9342222e-001  2.7227694e-001  7.0709726e-001 -5.6790617e-003 -1.0109032e-001  5.7759769e-001 -1.2729633e-001 -2.2407671e-001  1.7309686e-001  7.7188948e-001  3.7043813e-001  5.1617675e-001  3.1661408e-001 -1.3816287e-001  7.0497767e-001  6.0677531e-001  9.9062439e-001  1.0747800e+000  7.3710114e-001  1.3584491e-001  1.3537615e+000  5.9176611e-001  1.6469208e-001  3.1182601e-001  4.1811389e-001 -1.4383180e-001 -2.9997356e-001  7.2058734e-001  1.2009684e-001 -5.6927945e-001 -3.0469151e-001 -3.6463487e-001  2.3451425e-001  2.3949002e-001  5.1186984e-001  1.5308807e+000 -2.5477293e-002  8.0159453e-001  7.3519005e-001  6.9785071e-001  5.2727562e-001  8.6098678e-002 -4.7879068e-001 -4.4346887e-002 -4.9576794e-001  3.3930272e-001  4.4745295e-001 -8.2742758e-002  8.6817033e-002 -5.5917800e-002  4.3472947e-001 -1.2357582e-001  1.3288933e-001  4.5905373e-001  3.2549133e-001  3.0909122e-001 -9.8578863e-002  4.3374826e-001  4.7697748e-001  1.2436332e-001  1.4576082e-001
 -1.3621101e+000 -3.8448491e-001 -1.0525573e+000  2.4051584e-001 -4.2447887e-001 -2.0904478e-001  2.0500594e-001  1.1011168e+000  5.9596421e-002 -2.7410380e-001  2.7271047e-001 -1.3845408e+000 -2.2790078e-001 -9.3138893e-001  2.2953575e-001  7.6224537e-002 -4.4197390e-002 -2.5848969e-002 -9.6571573e-001  3.3340467e-001 -1.9406621e-001  1.8693347e-001  5.5507260e-001  3.3882013e-001  4.0741859e-001  6.5265881e-001 -2.1873057e-001 -3.1854655e-002  9.0539675e-001  3.3556035e-001 -1.8209880e-001 -3.7561160e-001  5.5698582e-001  3.3618613e-001 -7.7967551e-002  1.7708074e-002  1.6045099e-001  6.1842976e-001 -2.6359321e-001 -4.4032460e-002  5.1828521e-001  4.1757031e-001  1.0107248e+000 -6.6729483e-001 -1.5177550e-001 -9.9350995e-002  2.9260915e-001 -1.1727913e+000 -1.7611446e-001  2.4791795e-001 -2.9529313e-001  4.6171994e-003 -5.0254841e-002  3.7969071e-001 -9.9704868e-001  2.5012872e-001  7.1568758e-001 -2.7578966e-001  6.5398971e-001  7.6827165e-001  2.0154019e-001 -4.4029802e-001 -1.2028131e-001 -4.7541598e-001 -7.8894106e-001 -4.3380129e-001
  1.3283526e+000 -5.3959673e-002  1.1465512e-001 -2.3856549e-001 -6.8800070e-003 -4.1862065e-002  1.3495423e-001 -5.2044849e-001 -1.4390115e-003 -6.6025322e-001 -7.3253256e-001 -5.2362280e-001 -2.4380895e-001 -3.6072030e-001 -7.2208243e-001 -3.2219362e-001 -1.2326513e+000 -1.2707203e+000 -1.0078737e+000 -4.6615786e-001 -3.1576004e-001  1.2213496e-001 -7.4099761e-001  1.0521221e+000 -3.8036314e-001  4.0305082e-001 -3.7539543e-001 -4.5626509e-001 -4.7051217e-001 -1.7366848e-001 -7.9071475e-001 -1.2533000e+000 -1.6031123e+000 -4.3404277e-001 -1.0064460e+000 -1.3865617e+000 -4.3343400e-002 -7.1371447e-001 -8.0442842e-001 -2.2293106e-001  2.5389773e-001 -4.4681690e-001  1.7948056e-001 -1.0572160e+000 -3.1862958e-001  9.2385082e-002 -7.0374875e-001 -9.7916811e-001 -9.2310146e-001 -6.2761590e-001 -3.4342033e-001 -3.9473384e-001 -5.8868006e-001  3.4507473e-001 -5.4284054e-001 -4.0515880e-001 -1.3554571e-001  9.5415749e-002 -6.9135392e-001  4.8425226e-001 -9.2752304e-001 -1.3801668e-001 -5.5535771e-001 -4.1806914e-001 -1.0371761e+000 -8.2145983e-001
 -6.1504495e-001  1.9487765e-001  1.7157210e-001 -8.6658699e-002 -5.0879899e-002  3.9932740e-001 -1.8769442e-001  6.6685687e-001  4.8416651e-002  4.6774702e-002 -1.9071465e-001 -3.5796851e-001  1.6503070e-002 -5.9408000e-002  3.3412099e-001  3.2290560e-001  1.9947048e-001 -1.0236827e-001 -8.0929116e-001 -5.5990813e-001 -2.8955367e-001  1.2213389e-001 -2.0382152e-001  7.6272317e-001  5.6128584e-001  1.9182330e-001 -2.4805420e-001  9.6513155e-002  1.4311115e-002  1.0176669e+000 -4.1504093e-001  2.1669934e-002  5.0369915e-001  4.8942941e-001  5.1606540e-001 -3.9012066e-001  9.4486296e-001  9.9424652e-002  3.6035986e-001 -7.3966746e-002 -2.2384416e-001  1.5203400e-001  3.4276874e-001 -9.2678026e-002 -1.2893415e-001  2.2990965e-001 -9.2770635e-001 -3.6394394e-001 -3.3070512e-001 -7.7096337e-001 -4.7367511e-002  4.4531201e-001 -2.4301887e-002  1.0327014e-001 -6.2153763e-001  1.8450034e-001 -4.2805323e-002 -1.3248963e-001  4.2675882e-001  5.4993481e-001 -1.8232568e-002 -1.1533874e-001  1.4875724e-002  2.1962384e-001  1.3957146e-001  1.2766419e-001
  7.7577286e-001  6.0601610e-001  1.0234564e+000  2.3932665e-001  2.4706702e-001  7.4217851e-001 -3.7102069e-001 -1.7914977e-001 -4.1536854e-001  4.6251592e-002 -2.4718817e-001 -6.1643320e-001  9.6087552e-003 -6.4629052e-001 -2.7178867e-001 -1.0263488e-001 -2.1694388e-001  2.6888787e-001  3.3832107e-001 -5.2131349e-001 -8.3628372e-001 -8.4707833e-002 -5.1147699e-001  5.2012990e-001 -1.9108907e-001  2.4228091e-001  7.1642695e-002  5.5973117e-001  4.5238882e-002 -4.3571162e-002  4.0738139e-001  1.7107927e-001 -4.1407786e-002 -2.3071332e-001 -1.2334426e-002 -1.2945781e-001  6.5317337e-001  1.5688175e-001  5.7787450e-001  9.4472735e-002  3.0157578e-001 -4.2331052e-001 -2.8895730e-002  2.1648807e-002 -2.9094073e-001  4.8570839e-001 -9.5821135e-001  2.9636824e-001  2.1543945e-001 -6.5234540e-001 -3.1418220e-001 -3.3839871e-001 -4.3401929e-001 -1.1835702e-001  1.6593242e-001 -1.6819774e-001 -2.6827551e-001 -1.3970837e-001 -2.9494938e-001 -1.5075809e-001  3.1087380e-001  6.9408617e-002  7.4769502e-002  6.6558420e-001  2.3194172e-001 -2.3722281e-002
  4.0803097e-001 -2.2946166e-001  1.6234909e+000  7.1756336e-001 -1.9962405e-002  6.5167211e-002  1.8702921e-001 -2.7836604e-001 -1.3343223e-001  1.3073329e-001 -1.9637261e-001 -3.5539781e-001 -3.5897823e-001  3.5048018e-002 -2.8117042e-001 -1.5506032e-001 -3.4852522e-001  2.1386318e-001 -3.4709142e-001 -7.3978301e-001 -6.3193365e-001 -8.6178418e-002 -2.1794308e-001  2.9256800e-001  1.1570313e-001 -2.6359617e-001 -1.6442304e-001 -5.6549532e-001 -1.3905827e-001  5.1713096e-001  3.3758097e-001 -4.1840834e-002  6.9863979e-001  4.3548184e-001  1.3262614e-001  7.5990450e-001  5.4814325e-001  1.6148709e-001  2.5206989e-001  4.2884094e-001 -4.3904015e-002 -2.9687656e-002 -3.2993271e-001  3.7010544e-001 -6.9010319e-001 -3.8030361e-001 -3.2463108e-001  6.0297771e-001  3.2762247e-001  7.7545175e-002 -1.3434381e-001 -2.4483958e-001 -1.0871637e-001 -2.7556735e-002 -2.7169674e-002 -2.1896796e-001  6.0181111e-002 -1.5846004e-001  2.2974612e-001  4.4371134e-001  1.9309336e-001  1.0460775e-001  4.1465987e-002  7.7050138e-001  8.5427795e-001  4.4429803e-001
  7.4120011e-001  1.3027177e+000  3.8807477e-001  2.1130425e-001  6.9686455e-001  4.1253630e-002  3.6787899e-002 -2.1274841e-001 -4.7106681e-002  3.3255747e-001  2.6847292e-001  5.3711250e-002  1.4089872e-001  5.3704095e-002 -1.8294137e-001 -1.4214430e-002  3.5403531e-001  4.0274386e-002 -2.5676284e-001  6.4447719e-001 -1.2074343e+000 -2.6252823e-001 -8.7603910e-002  9.8441685e-001  3.3631766e-001  1.5803483e-001 -5.1339217e-001 -7.3861795e-001 -8.1374746e-001  1.2622524e-001  6.4221060e-001  3.4179094e-001  4.4735742e-001  1.3022643e-001  3.5184999e-001  8.0325814e-001  4.5769208e-001 -6.1278957e-001  1.3372909e-001 -7.2034919e-003  3.5029182e-001  3.7424863e-002  3.7881956e-001 -1.4088866e-001 -3.4534493e-001 -2.1930829e-001  7.5352443e-001  2.8819346e-001 -1.0594067e-001  5.5707416e-002 -5.0005976e-003 -4.0230209e-002 -5.5283863e-002  1.9105032e-004  8.6408730e-002  3.1816765e-001  3.8796925e-001  3.2073092e-002 -2.8435466e-001  1.0273457e+000 -2.5493244e-001  6.1099220e-001  1.1885583e-001 -1.5900592e-002  1.2506547e+000  7.7767017e-001
  5.1598326e-001  1.0019442e+000 -4.2397660e-001 -5.7313833e-001  2.4158844e-001 -4.1696667e-001  2.4076047e-001 -6.3365197e-001 -5.9805048e-002 -1.6364054e-002 -4.9398841e-001  2.3507437e-001 -3.8119384e-001 -1.5302782e-001 -4.8752587e-001 -6.2801825e-001 -2.4209864e-001 -4.9553415e-002  5.6858672e-002  7.5255719e-002 -2.3819391e-001  2.8620817e-001  6.1731674e-002 -3.5855080e-001 -2.2680006e-002 -5.6692860e-002  1.3905567e-001  7.0456707e-001  7.4697093e-001 -3.8673723e-001  3.1719771e-001  2.4018996e-001 -1.0609985e-001  4.3624712e-001  3.0325711e-001  5.2045848e-001 -2.5971067e-002  1.0263341e+000  9.4024347e-001  5.4694040e-001 -3.5615227e-001 -9.8761759e-002 -1.6769161e-001  1.5388022e-002 -1.8025341e-001 -6.2070106e-001  1.0204603e-001  5.3306054e-001  4.1154053e-001 -8.1301895e-002 -3.1871454e-001 -2.5740813e-001 -2.6704609e-001 -3.5348545e-002  1.9093025e-001  8.4151959e-002  1.5578726e-001 -1.9937842e-001 -5.5693948e-001  1.2319505e-001 -5.6741134e-001  5.4843403e-001 -6.8581136e-001 -1.3210043e+000  8.9953780e-001  4.5388281e-001
 -1.9160194e+000  5.8351315e-001  4.0947578e-001  3.8131609e-001 -1.3664239e-001 -3.8840742e-001  2.5891697e-001 -2.4586769e-001 -3.0759300e-001  6.3226444e-001 -1.6848252e-002  4.4841348e-002  3.3906714e-001 -1.2157985e-001 -2.2065857e-001 -3.9923507e-002  2.7629866e-001  4.4400444e-001  1.5909755e-001  4.5290950e-002 -6.4268600e-001 -6.1321606e-003 -2.8650191e-001  6.5623092e-001  1.5651236e-001  4.5100706e-001 -4.1028038e-001 -8.2536075e-002 -7.5232208e-001  2.0389054e-001  6.5174066e-001  1.0213545e-001 -4.7693472e-001 -5.3626126e-001  5.5427473e-001  5.4139742e-001  2.4728953e-002  7.7368535e-002  2.3308782e-001 -3.3146887e-001  9.4488300e-002  3.3705695e-001  1.2436611e-001 -2.5663506e-001 -3.9965688e-001 -4.8763767e-001  3.0860145e-001  1.6691830e-001  3.2091562e-001  2.5876817e-001 -2.1980951e-002 -3.7279122e-001 -3.7680639e-001 -4.4156670e-002 -2.6517440e-001 -1.7280806e-001  3.1293412e-001 -8.2766297e-002 -4.2597235e-001  9.0130925e-001 -1.9826322e-002  3.0275874e-001 -3.1258261e-001  1.2833384e-001  3.1630611e-001 -6.4428048e-001
  8.8958903e-001  8.1771922e-001 -3.6523714e-001 -1.1830121e+000  2.5653884e-001 -3.8426664e-001 -1.2931290e-002 -2.6244255e-002  4.4730282e-001  1.3493509e-001 -3.0143362e-001  2.5771072e-001 -1.9012488e-001 -5.7778971e-001 -5.2167833e-001 -3.2566938e-001  1.2856982e-001 -5.5197483e-001  1.7751947e-002 -6.7419284e-001 -1.2353895e+000 -1.1715706e+000  3.5078883e-001 -5.9905501e-001 -6.1869663e-002 -8.3912823e-001 -5.3842076e-001 -1.2535444e-001 -1.3164218e-001  2.6154231e-001 -1.3393747e-001  3.3032576e-001  8.1582827e-002  3.9567313e-001 -7.5492139e-002  4.1491399e-001 -2.6331641e-001 -2.0995983e-001 -2.3222396e-001 -3.8596985e-001 -3.9116305e-001  1.9083912e-001 -9.0982634e-001 -2.9011437e-001 -6.0507886e-001 -6.9262763e-001 -2.8702122e-001  4.9387627e-001 -1.1622489e-001  4.4981972e-001 -2.2948384e-001 -5.3545419e-001 -7.4648528e-001  9.4683934e-002  2.0598723e-001 -3.1735059e-001  6.0948870e-001  7.8358044e-001  1.3199752e-001  3.6292874e-001 -1.5647353e+000  6.1289523e-001 -1.2129732e+000  2.6393382e-001  6.4757407e-002  1.3336975e+000
  6.3689922e-001  1.2724791e+000  1.1825570e+000  1.9715680e-001  1.7457217e-001  1.6286251e-001  2.6520393e-001  2.4845128e-001 -1.1033405e-001  7.5989753e-001 -4.2224440e-001  1.2706756e+000  4.2174653e-001 -2.0771766e-001 -2.7594537e-001 -3.5110828e-001  2.3063693e-001  4.5290915e-001  1.0491335e-001  3.0211935e-001 -7.4340039e-001 -4.5123344e-001 -8.9442057e-001 -6.9790094e-001  3.5808690e-002 -3.3215978e-001  5.7500307e-001  5.7802756e-001  1.5974333e-001 -1.7263306e-001  5.8850490e-001  8.4834689e-001 -1.2714334e-001 -5.0273672e-001  8.2832078e-001  7.8234899e-001 -4.6170877e-001  5.6815225e-002  7.1463042e-001 -1.6779833e-001 -4.7630577e-001  4.8808237e-002 -9.0207928e-001 -4.0206132e-001 -9.0186434e-001 -7.7096622e-001  5.4730935e-001  5.5070228e-001  7.3326334e-001  3.8698031e-001 -4.3412146e-001 -6.1127551e-001  1.8031772e-001  1.8638526e-001  1.1130889e+000 -1.3393758e-001  5.7375682e-001  7.5972267e-001  2.7628063e-001  5.8857847e-001  8.1414189e-002 -7.1063599e-002 -7.2385373e-001  7.2631931e-001 -2.5019117e-003 -6.0843092e-001
 -4.8905723e-001  1.3360459e-001  6.9829095e-001 -8.7547273e-001  2.1962190e-001  2.6821775e-001  1.2228099e-001  6.8312849e-002 -3.6620587e-001 -2.8685559e-001 -8.8062090e-001  7.5548034e-001 -2.0396736e-001 -3.3539987e-001 -4.0781642e-001 -7.8993981e-002 -4.2871641e-001  1.2174764e-001 -3.0791152e-001 -7.4553186e-001 -1.3424995e+000 -4.4501960e-001 -1.0500594e+000  2.1548565e-001 -4.6562934e-001  1.9582693e-001  3.6585439e-001  7.6420180e-001  6.2743216e-001  5.4165134e-001  7.1253515e-001  4.1560971e-001  3.7345989e-001 -1.1996868e-001  2.1293631e-001  4.7032112e-001  5.6424861e-001  6.6676296e-001  7.6488733e-001  1.2102258e-001  1.5909974e-001  1.5061163e-001 -8.8483577e-002 -6.2611443e-001 -3.8988663e-001 -8.8972720e-001 -4.5187114e-001  2.8632419e-001  3.2766812e-001  4.3011121e-001 -4.2293506e-001 -7.5142341e-001  9.3243348e-002 -1.1678596e-001  8.2739022e-001 -4.7366625e-001  1.8791249e-001  4.6233029e-001  1.3396362e-001  4.6110657e-002 -5.6339889e-001  5.4565818e-001 -6.9208640e-002  3.8230923e-001  9.3675469e-001  6.1021430e-001
  4.1144888e-001 -2.7522388e-001  5.0090996e-002 -1.3703278e+000 -1.6183801e-001  8.8899512e-001  3.2424851e-001 -2.2851136e-001 -1.1413287e-001  2.4096131e-001 -6.7920127e-001  7.2243365e-001 -9.3719265e-002 -5.2435763e-001 -2.7347428e-001 -3.9322005e-001  4.3337031e-001 -9.0331955e-002  6.1104506e-001 -2.9514325e-001 -4.4057329e-001 -3.0111509e-001 -1.1152793e+000 -9.7199482e-001  9.2958951e-002 -5.9799887e-001 -4.1887096e-002 -6.6437407e-002 -1.8024962e-001 -3.7952553e-002  5.9497623e-001  5.1729369e-001 -3.3186357e-001 -1.2010684e-001  4.9583061e-001  2.3520475e-001  1.2796860e-001 -1.1868001e-001  1.7160879e-001 -3.1940894e-001 -8.5626629e-001  7.6644820e-002 -2.1152228e+000 -4.6166849e-001 -1.7214549e-001 -1.6121689e+000 -3.5665833e-001  6.6771387e-001  1.6124210e+000  1.6450194e-001 -1.1033280e-001 -4.6744762e-001  4.3786169e-001 -2.4584148e-001  1.6787610e+000 -1.6137572e-001 -2.3727248e-001  1.1781211e+000 -9.7183385e-002  3.6141128e-001 -5.2177911e-001  3.3153600e-001 -4.3730782e-001  1.0666890e-001  1.3023683e-001  9.3408941e-002
 -7.5348791e-002  5.4780460e-001  1.0059507e-004 -5.7801083e-001  7.2243637e-001 -1.0193037e+000  7.2943483e-001  9.4100168e-001 -5.3911742e-001  6.8892381e-001 -4.9968441e-001  5.8827178e-001  1.7668571e-001 -5.2592889e-001  2.1119256e-001  1.4043665e-001  8.3892011e-001  4.9682903e-001  8.3437911e-001 -1.6318626e-001 -1.3006362e+000  3.5056368e-003 -4.9159694e-002 -1.3351257e-001 -2.9652571e-002 -1.0898954e-001  1.8880110e-001  6.3962233e-001  4.0138956e-002  9.6877658e-001  8.3430633e-001  6.0907957e-001  4.6127004e-001  9.7160716e-001  4.7068820e-001  1.0413611e+000  4.9349330e-001  1.6361221e-001  2.5819807e-001  7.2321902e-002 -5.8189046e-002 -1.0089273e-002 -1.1404671e+000 -4.6081508e-001 -6.6647980e-001 -1.6903250e+000 -9.6895321e-001  8.3136774e-001  7.2551532e-001 -3.4352475e-001 -2.4413177e-001 -4.4230218e-001  4.0187463e-001 -3.0720959e-001  1.5816751e+000 -1.0229518e-001  3.1325217e-001  8.6080914e-001  7.3721047e-001  8.3102048e-001 -4.0374773e-001  8.4229121e-001 -1.1424755e-001  1.6900352e-001  6.0164490e-001  4.2589776e-001
 -6.8232690e-001 -3.7375225e-002 -7.1203264e-001 -1.8242778e+000  1.2470262e-001  4.1038714e-001  6.1929175e-001 -4.7421849e-001  6.2822011e-001  2.5461695e-001 -8.2834434e-001  1.4390711e+000  2.2600119e-001 -9.6549487e-002 -6.7042501e-001 -7.6639684e-001  8.3211136e-001  1.1864923e-001  4.6448076e-001  1.4057620e-001  2.0776054e-001 -5.7893736e-001 -2.8838205e-001 -1.3351883e-001  1.2736465e-001 -5.5294166e-001  7.4369466e-001  4.6584572e-001  3.6215586e-002 -1.1035291e+000  5.9419904e-001  7.5958937e-002 -3.2793161e-001 -6.7119730e-001  3.0517925e-001  2.8780041e-001 -3.6605368e-001  3.2155033e-001  8.0679039e-001  4.2704697e-001 -7.3784442e-001 -1.7629112e-001 -9.3403441e-001 -4.9115359e-001 -9.4863018e-001 -1.6784033e+000 -2.5601452e-001  1.6272302e-001  5.3718330e-001  1.0025070e-002 -3.5553363e-001 -4.7202215e-001  1.0351903e-001  2.1977995e-002  3.8344281e-001 -3.1074867e-001  1.2667351e-003  9.2258448e-001 -1.0325226e-001  7.6506138e-001  7.2795315e-001  8.1126990e-001 -1.7005002e+000 -5.2881081e-001  1.8923477e-001  5.8881525e-001
 -9.4771051e-002 -3.2469406e-001 -1.6894980e+000  3.8707738e-001  3.2198505e-001 -3.6540570e-001  9.3431407e-001  3.5197844e-001  9.8607685e-002  8.5618238e-001  3.5632058e-001  6.7937970e-001 -7.2661766e-002  9.5292758e-002  2.0581156e-001 -3.5729444e-001  7.0227150e-001  2.1311076e-001 -1.4177417e-001  6.0988631e-002 -7.0810661e-001 -3.1871464e-001 -3.2601391e-001 -5.9060830e-001  2.0231396e-001  4.9229125e-002 -1.8581478e-001  4.0936989e-001  2.7088090e-001 -2.1403904e-001  6.9985150e-001  5.7766419e-001 -9.7433964e-001 -4.7399356e-001  2.7625263e-001  2.1735036e-001 -1.7239207e-001  5.4509419e-001  3.7792978e-001  8.1626415e-002  3.9921435e-003 -5.6940280e-001 -8.4350613e-001 -6.0901094e-001 -8.3399294e-001 -1.6976584e+000 -2.4921829e-001 -2.2147547e-001  2.3622413e-001 -7.3065900e-001 -4.9123009e-001 -1.4070576e-001 -9.3104189e-002  2.6026443e-002 -7.5282256e-002  2.3692207e-001  6.2963757e-002  2.0783915e-001  2.5236688e-001  1.8346578e+000  2.5712291e-001  6.8265841e-001 -7.4596977e-001 -1.5292454e+000 -6.1915921e-001  4.9524612e-001
  8.7865363e-002  1.4442528e-001 -4.1002026e-001 -1.5320154e+000 -4.7319464e-001 -2.4338050e-001  4.8593240e-001 -4.2117815e-001  2.2341966e-002  1.6739660e-001 -5.1683247e-001  2.7102180e-001 -1.7124113e-001 -2.5195731e-001  3.5234688e-003 -3.6540717e-001 -6.3173500e-001 -4.7593357e-001 -5.4623802e-001 -6.7596860e-001 -7.6202031e-001 -4.3507502e-001 -1.6285502e+000 -1.2085517e+000  4.0423695e-002 -4.1363893e-001 -3.8873189e-001 -5.8858958e-002  1.1738965e-001 -2.7874222e-001  6.4454614e-001  4.7381613e-001 -5.4342109e-001 -1.5590155e-001 -3.2450835e-001 -2.3310894e-001  2.2883540e-001  6.0046685e-001  1.8361973e-001  4.0172461e-001 -1.0360227e+000 -5.3939552e-001 -1.2291271e+000 -1.4469972e+000 -1.0077810e+000 -8.4884017e-001 -1.2466826e+000 -7.6296420e-001 -4.9716596e-001 -6.2957306e-001 -2.1672118e-001  1.0578927e-001 -6.3248917e-001  6.2285369e-002 -3.5229269e-001 -3.0983835e-001 -1.9340297e-001 -3.5105382e-001 -5.2667468e-001  6.1870270e-001 -2.0747710e-001  1.3852262e-001 -1.3289492e+000 -1.0717908e+000  5.6267248e-001 -2.8514450e-001
 -1.0774032e+000 -6.4505084e-001 -1.0616666e+000 -6.4613806e-001 -3.9794703e-002  1.2862765e+000  5.5668371e-001 -3.1992506e-001 -3.3637126e-001 -1.0211876e-001  1.3323585e-001  2.3080398e-001 -1.0820638e-001 -1.3671301e-001  7.2396409e-001  4.7837573e-001  2.1226803e-001 -2.2481113e-001 -2.5194703e-001 -7.4787765e-001 -3.9556324e-001 -4.5151044e-001 -9.4115225e-001 -1.0054101e+000  1.1271349e-001  7.7175001e-002 -1.9203347e-001  5.5537046e-001 -6.6361667e-002  4.7951892e-001  1.3643798e-002  3.8916947e-001 -4.4754754e-001 -7.5906807e-001 -2.0862641e-001 -4.9766073e-001  4.6569733e-001  9.0045419e-002  4.7638394e-001 -3.2231715e-001 -3.9510104e-001 -8.4814586e-001 -9.2888837e-001 -1.2293062e+000 -1.9142403e-001 -6.1513158e-001 -1.1882902e+000 -1.8434971e-001  2.1432046e-001 -1.0096252e+000  4.5955341e-001  6.6474139e-001 -4.1609822e-001  2.1030462e-001  4.9288298e-001  1.0689976e-001 -7.2900648e-001  2.7949117e-001 -3.5531845e-001  6.1921347e-001  4.1065080e-001 -9.2238456e-002 -1.5387414e+000  5.1511425e-003 -3.4087826e-001 -8.7140651e-001
  1.8785497e-001  5.5425104e-001 -9.7190270e-001 -1.2149531e+000  2.6118540e-001 -4.3466813e-001  1.0854099e+000  5.3829072e-003  4.7051745e-001  1.6185516e-001 -1.1040148e-002  2.0180075e-001  4.7928307e-002 -1.9111170e-001  5.7729635e-001  3.8124159e-001  1.7478717e-002 -1.1981366e-001 -7.4504661e-001 -4.5468697e-002 -3.7366050e-001 -6.2542084e-001 -2.0959513e-001 -1.0412243e+000  4.9192508e-001 -9.7765918e-001  2.2315855e-001 -2.7034076e-003  6.5803580e-002  3.6904630e-001  1.7171843e-001  2.0839924e-001 -2.7412283e-001  1.7359252e-001  3.0356216e-001  2.9801100e-001  4.4105870e-001  1.8488251e-001  3.0173116e-001 -1.5543155e-001 -6.3048642e-001  3.9766269e-002 -1.1311466e+000 -8.1888969e-001 -9.5170786e-001 -6.9920425e-001 -3.2272280e-001  5.8874958e-002 -2.8015351e-001  1.2211946e-001  6.0151769e-001  1.0682110e+000 -1.2794261e-001  5.4706889e-001  4.6752707e-001  4.0395808e-001 -1.9887512e-001  3.9728486e-001  3.4294749e-001  8.8938248e-001 -6.5592569e-001  2.7228791e-001 -1.5003710e+000  7.5746674e-001  9.8342807e-001  1.5123440e+000
  5.8091563e-001  4.9719129e-001  2.5096009e-001 -8.3350124e-001 -2.2085112e-001  9.3922890e-001  6.0980918e-001 -9.1416030e-002 -2.3053285e-001  1.1615241e-001  6.2756971e-001  1.7910416e-001  2.2884318e-001  7.7350192e-003  6.2298335e-001  7.1049726e-002  1.3920457e-001  2.7828177e-001 -1.9917466e-001 -3.4596585e-002 -7.4062483e-001 -9.9276964e-001 -1.2638033e+000 -1.1232223e+000  1.1680043e-002 -3.8047512e-001 -2.7431635e-001 -6.3485567e-002 -1.4142933e-001 -3.4108256e-001  5.5092514e-001  1.5380454e-001 -7.0009644e-001 -2.5331012e-001 -2.4079462e-001 -8.0972070e-002  2.0220972e-001 -4.5778648e-001  4.9511711e-001 -1.4413842e-001 -4.9408025e-001 -4.5184251e-001 -1.1861045e+000 -1.4145757e+000 -8.6306970e-001 -7.9217427e-002 -5.6083035e-001  5.1254348e-001  1.8215554e-001 -2.0738272e-001  1.6537695e-001  2.8448653e-001  2.3463220e-001  2.7581317e-001  1.1027139e+000 -1.3167054e-001 -6.1601887e-001 -8.1503816e-004 -2.4745450e-002  7.5818000e-001 -7.4915397e-001 -3.5400854e-001 -1.3146179e+000 -8.4394247e-001  3.7470725e-001  3.4396739e-003
 -4.3003431e-001 -3.2130382e-001 -3.9649328e-001 -1.0196136e-002 -9.0028234e-002  1.0756334e+000  7.4003875e-001 -6.6493916e-002 -2.3467280e-001 -4.1797121e-001  2.3175775e-001  1.2323406e-003  3.7984725e-001  2.6704016e-001  3.1124449e-001 -2.5753107e-001 -9.8535768e-002 -3.1919834e-002  5.0761967e-001 -2.3145066e-001 -4.5752725e-001 -3.3180363e-001 -4.9676904e-001 -1.6852009e+000 -3.6592153e-001 -4.0554618e-001 -3.1990607e-001  8.4330674e-001  3.0717039e-001 -5.6169471e-001 -1.0357609e-002 -1.3790115e-001 -1.0210597e+000 -4.7452569e-001 -4.5171811e-001 -6.0653352e-001  8.9554315e-002 -1.2884790e-001  7.7369208e-001  2.9521369e-002 -5.4052266e-001 -1.8432284e-001 -5.7721746e-001 -2.4280582e-001 -4.3207991e-001  1.7443854e-001 -4.9929501e-001  6.1753925e-001  7.6806511e-002 -9.3051611e-001 -1.2385221e-001  3.0595506e-001  4.7144870e-001 -9.4304025e-004  3.4367628e-002  9.4333268e-002 -3.1909137e-001 -6.1341152e-001  9.6392493e-002  2.1378741e-001 -2.9044890e-001  1.1258711e-001  1.9876310e-001 -5.7780843e-001  2.1941999e-001 -6.7985280e-001
 -4.2045474e-001  3.2632921e-001 -4.1313524e-001 -1.6275679e+000  2.8380351e-001  4.2814979e-001  3.5116099e-001  4.1076483e-002  2.1162793e-001  2.4249201e-001  4.1158475e-001  4.5819719e-001 -1.9179511e-001 -8.7827959e-002  5.5819085e-001 -7.6229613e-003  9.6222927e-002 -4.7101097e-001 -6.6562666e-001  1.6846936e-001 -7.5534036e-001  9.6063127e-003 -2.5203917e-001 -3.6666139e-001  6.7828311e-001 -5.8888552e-001 -2.5519645e-001 -3.6650879e-001 -4.4421552e-001  2.2970432e-001  3.5847641e-001  3.1117362e-001 -1.5610945e-001 -3.0630557e-001  2.2929621e-001  3.0240203e-001  8.7981735e-002 -6.5568496e-001 -1.9075411e-001 -3.2374633e-001 -4.9033219e-001  3.6861350e-001 -5.4934667e-001 -1.6747537e-001 -4.6989456e-001 -1.3188934e+000  2.5404905e-001 -9.9832908e-002  3.0399496e-001  6.6386936e-001  5.9528479e-001  5.8269549e-001  2.4929201e-001 -4.1960944e-001 -2.2604148e-001  3.0058214e-001 -2.3283471e-003  3.7436390e-001  1.3629784e-001  5.7031635e-001  6.7218035e-001  1.0720783e-001 -6.2277471e-001 -6.0746584e-001 -4.0814970e-001  6.9391300e-001
 -3.1285986e-001  4.5866492e-001  1.1567973e+000 -6.1647368e-001  7.2333552e-002 -6.0442449e-001  2.2523577e-001  1.5706156e-001  1.1792380e-001 -1.3689426e-001 -1.2183623e-001 -6.9400904e-001 -2.1728073e-001 -5.7443503e-001  4.6986263e-001  1.8684240e-001 -2.8458346e-001  7.3141608e-002  1.2662724e-001  2.3542146e-001 -6.0880693e-001  6.7815979e-001  6.7647481e-001 -5.4427572e-001 -2.8384593e-001 -8.9075195e-002 -2.9350180e-001  1.3055959e-001 -2.0770166e-002  4.8256134e-001 -1.3372929e-001  1.1339945e-001  2.2625067e-001 -4.9705905e-001 -2.8798161e-001 -2.5996651e-001 -1.3192532e-001 -2.6182819e-001 -1.7839819e-001 -4.4548752e-002 -5.9915339e-001 -3.0732709e-001 -1.3907948e-001  4.4021760e-001 -3.8764125e-001 -4.2461138e-002 -2.4124386e-001  4.4761892e-001 -6.9116547e-001 -1.1533111e+000  3.6330845e-001  4.5484465e-001 -7.3437292e-001 -5.5888170e-001 -1.2737751e+000  3.5202736e-001  9.4498079e-002 -3.5445644e-001 -1.4257314e-001  9.3949196e-001 -9.0645601e-001  4.3633819e-001 -1.1041335e+000  1.3031412e-001 -2.9916203e-001  1.0994371e+000
  1.2257490e+000 -1.7404401e-001 -7.9583801e-002 -1.4509632e+000  3.8865069e-001 -6.6699094e-002  2.2627838e-001 -4.0652261e-002  1.6257901e-001 -4.6756968e-001 -3.0155480e-001 -4.1506616e-001 -2.0271199e-001 -2.4207109e-001  2.7313175e-001  5.4791859e-002  7.4945459e-001 -2.4218267e-001 -4.5326163e-001 -1.3234516e-002 -4.0803200e-001 -1.1746272e-001 -4.4039314e-001 -1.8949149e-001 -2.7017218e-001 -1.0248427e+000 -2.8000770e-001 -3.1652501e-001 -5.2232149e-001  5.0243932e-001 -1.2958673e+000 -9.0262875e-001 -4.4033072e-001 -4.0434438e-001 -5.3852467e-001 -1.0857504e+000 -1.8546712e-001 -5.1614924e-001  5.3777913e-002  2.4730328e-001 -3.8460809e-001 -1.9881881e-001 -8.3596815e-001 -3.4788088e-001 -5.8066478e-001 -4.1579098e-001 -4.4807877e-001 -9.0662368e-001 -8.8925225e-001 -7.4948783e-001  3.0530680e-001  3.3853896e-001 -6.2527187e-001 -3.1272814e-001 -8.5770392e-002  8.7664316e-002 -5.3484590e-001 -1.5597234e-001  1.3282095e-001  1.5811950e-001 -2.1512868e-001 -4.6868426e-002 -1.0047353e+000  6.2762592e-001 -4.5248360e-001 -1.0398510e+000
  7.1724048e-001 -7.0632514e-001 -7.1042459e-002  1.5958229e-001 -1.9398811e-001 -1.0469885e+000  4.7563192e-001 -1.9440147e-001  3.1011742e-002 -1.1015798e-001 -1.5275262e-001 -3.8020567e-001 -4.3898682e-001 -5.6437029e-001  4.1543820e-001  9.4783695e-002 -5.8315057e-001  5.9319374e-001  7.5013306e-002 -1.3878915e-001  5.6206794e-001  1.7384330e-001 -1.1538555e+000 -5.1375523e-001 -2.5347037e-001 -8.9296482e-001 -5.5265022e-001  4.9751741e-002 -6.0972972e-001  3.6348634e-001 -7.1757547e-001 -6.0672552e-001 -1.9381540e-001 -2.1976291e-001 -7.1885143e-001 -7.7465512e-001  2.8072930e-001 -4.8721322e-001 -1.9743710e-001  1.9554450e-001 -1.2351416e-001 -1.4889260e-001  2.6824074e-002 -3.6124996e-001 -1.4259119e-001  3.8661168e-001 -1.9464956e-001  2.9289513e-001 -1.8460918e-001 -3.5237562e-001  2.8312388e-001  4.8306213e-001 -5.6504168e-001  4.9704548e-002 -8.5894551e-002 -2.2838595e-001 -2.9922987e-001 -2.8704075e-001 -3.6736024e-001  4.0860717e-002 -5.0487128e-001 -5.8961689e-001 -1.0283924e-001  7.9641205e-001 -5.7394765e-001  6.8024613e-001
  7.5213712e-001  2.8008558e-002 -9.8314573e-001 -7.0687651e-001 -6.4577803e-001  9.2068120e-001 -5.4181758e-003 -2.1523928e-001 -4.4239916e-002 -1.6929341e-001  7.3898143e-001 -2.5838425e-001 -3.7180698e-001  7.1395426e-003  7.1038946e-001  7.5993156e-001 -5.4937415e-001  1.7428872e-001 -4.7469261e-001 -4.2754467e-001  2.4501324e-001  5.3942650e-002 -6.4383847e-001 -4.2262823e-001 -2.0663808e-002  2.4906632e-002 -2.0790314e-003 -2.3670389e-002 -3.1255466e-001  5.3101575e-001 -1.5899134e-001 -5.1857459e-001  1.1277748e-001  6.7108444e-001 -3.5664809e-001 -2.3995159e-001  9.5746471e-001 -3.2604796e-001  1.5561886e-001  7.3504875e-002 -1.3636488e-001 -1.1062146e-001  6.1270342e-004  3.0040367e-001 -2.0779943e-002  2.2249067e-001 -2.4626181e-001  5.3980384e-001  4.7899045e-001 -5.5830091e-001  8.8654243e-001  1.0097604e+000 -5.5079769e-001  2.2267776e-001  4.8637231e-001  6.9935142e-001 -9.5874644e-002  2.6024154e-001 -1.9986814e-001 -4.8175835e-001  9.8782352e-002 -4.1460753e-001 -8.9680740e-001 -1.5814311e-001  4.7097112e-001 -2.2328836e-002
 -1.4008703e+000 -4.7632956e-001 -8.8934382e-001  3.5315010e-001 -6.8528577e-001  5.4925063e-001 -8.4365423e-001 -3.6904435e-001 -1.2663557e+000 -6.4081523e-001 -2.6294757e-001 -5.0011560e-001 -5.8614826e-001 -4.4227960e-001  4.5629589e-002  2.8202566e-001 -3.9889852e-001 -6.3454786e-002 -2.8312527e-001 -7.5837289e-001  2.0843263e-001 -4.9036490e-002 -7.6698583e-001  1.0686894e-001 -2.5484298e-001  3.1997634e-001  5.6033369e-001  7.2159395e-001  4.6651123e-001  8.5276000e-001 -2.9682017e-001 -3.4681436e-001 -4.2785654e-001 -4.7369105e-001 -5.8846980e-001 -4.5158140e-001  5.0407996e-001  5.2088047e-001  3.9850157e-001  7.1056946e-001 -3.8221366e-002 -2.0772020e-001  3.1542345e-001  1.8572982e-001 -2.1747496e-001  4.8152525e-001 -9.5514562e-002  8.0974099e-001  1.0366224e-001 -5.5031463e-001  7.1840168e-001  2.2879612e-001 -5.1127464e-001 -7.8235039e-002 -3.1477921e-001  1.4388982e-001 -5.7346423e-001 -3.7886475e-001 -1.5386972e-001 -7.7666679e-001 -2.7559804e-001 -6.0765919e-001 -2.2679330e-001  5.1797789e-001  2.6844252e-001 -1.4785163e+000
  1.3682898e-001  4.2877405e-001  5.1369712e-001 -1.0354674e+000 -1.4585229e-001 -1.7260452e-001  1.6235057e-001  2.7069797e-001  2.8802666e-002 -7.7967164e-002  1.2675235e-001  5.3504646e-001  4.2708852e-001  8.2261190e-002  2.9283148e-002  2.5857867e-001  3.8074281e-001  4.9533512e-001 -2.4076613e-001 -2.5270187e-001 -7.0063366e-002 -6.5843335e-001 -9.6972638e-002  8.2912607e-001  4.3211073e-001 -7.6051606e-002 -2.4042493e-001  2.7072847e-002 -1.2597496e-002  2.7360991e-001  5.5811937e-001  9.9344547e-002  6.3070099e-001  9.3552236e-002  2.4420353e-001  4.4592280e-001  8.4095466e-002  4.1813721e-001  5.0095850e-001 -5.5721979e-001 -4.1895372e-001  1.8227186e-001  7.2458930e-001  5.6012635e-002  2.2156117e-001 -2.7628718e-001  2.4636366e-001 -1.7382991e-001  4.2288571e-001  4.4072814e-001  3.5576859e-001  5.6002858e-001  3.1640741e-001  2.7927237e-001  8.8225395e-002  4.7463375e-002 -4.1917944e-002  2.0918923e-001  6.6373625e-001  1.9271257e-001  7.0446977e-001 -7.9166042e-002 -7.0279058e-001  3.4797366e-001  4.6626026e-001  2.3777561e-001
 -6.6057915e-001  3.8638183e-001 -4.1724867e-001  9.9392903e-001 -3.6258000e-001 -8.8627220e-001 -5.8436678e-001 -6.3146038e-001 -6.9399140e-001  3.9649755e-002 -5.2413513e-001 -3.3971627e-001 -2.5565488e-001 -5.0298311e-001 -1.2267062e+000 -1.0471088e+000 -4.6558902e-001  8.4888624e-001  3.1581023e-001 -2.6123033e-001  9.1402245e-002 -3.3717036e-001 -1.0845246e-001  7.9538849e-001  2.7547125e-001  2.2994785e-001  4.3582099e-001  8.4532179e-001  8.5221744e-001 -1.3320510e+000  1.8965632e-001  3.5619174e-001 -7.8361908e-001 -1.2979467e-001  6.6878922e-001  7.1395066e-001 -1.2497093e+000  7.1776926e-001  1.5476610e+000  1.6994902e-001  2.7116323e-001  3.0059266e-001  6.5656254e-001  3.4495575e-001 -1.9136051e-001  2.5356917e-002  6.4865524e-001 -1.3714288e-001  3.3038760e-001 -3.9140522e-001 -8.6164683e-001 -1.0469104e+000  3.1196179e-001  2.8347113e-001  3.5755098e-001 -3.2130338e-001  8.1768950e-002 -2.5798019e-001 -3.0844705e-001 -2.9524746e-001 -2.3916235e-001 -2.6889924e-001 -4.0616327e-001 -2.3313619e-001  4.9600031e-001 -8.5375907e-001
 -6.5819086e-001  6.4852450e-001  9.1345131e-001 -5.9243095e-002 -3.3572885e-001  4.2418127e-001 -4.5178399e-001 -3.8013261e-001 -2.0819157e-001 -1.9260981e-001 -6.2670117e-001  5.3764001e-002  6.2186164e-003 -3.2909304e-001 -9.8721408e-001 -9.7359914e-001  4.1358555e-001  3.4166327e-001  5.6274909e-002 -4.2447944e-002 -3.3787291e-002 -4.4692445e-001  2.7724318e-001  8.9081451e-001  3.9806664e-001 -3.9433208e-001 -1.0169587e-001  2.8767797e-001  9.0044416e-002 -1.3332115e+000  4.3905302e-001  3.2022622e-001 -3.3932556e-001 -1.1242231e-001  5.7480778e-001  1.0377889e+000 -1.3543599e+000  5.7430315e-001  8.6602296e-001 -2.4749628e-001 -6.7842351e-001  2.3918768e-001  2.7239001e-001  3.5585511e-001 -2.2598157e-001 -6.2220380e-002  4.4598981e-001 -4.5886730e-001  1.1746051e-002  2.8678508e-001 -1.1337267e+000 -1.2991881e+000 -2.6322590e-001  6.9431868e-001  3.6534558e-001 -8.8032148e-001  9.4134977e-002 -9.0051174e-002 -3.5074518e-001  1.9217133e-001  1.5279907e-001  1.9134943e-001 -1.2254864e+000  9.9890810e-001  7.2288075e-001  2.4110486e-001
 -5.6500200e-002  5.2416765e-001 -3.1518696e-001  4.1475909e-001 -2.5141966e-001 -8.0076125e-001 -4.3817067e-001 -6.8904752e-001  1.9637507e-001  2.2324203e-001 -8.3720369e-001 -6.8698746e-001  1.2453909e-001 -4.9778558e-001 -1.3815745e+000 -1.0472780e+000 -5.2615048e-002  6.4926737e-001  6.6686170e-001  1.8055291e-001  5.0481737e-002 -4.2492990e-001  1.6061762e-001  4.2135774e-001  3.4384116e-001 -2.0321516e-001 -6.5711247e-001 -3.0695226e-001 -6.6945052e-001 -1.1414906e+000 -1.2147899e-002  3.4646059e-001 -9.0548177e-001 -4.2447738e-001  8.6042679e-001  9.4664612e-001 -1.0149945e+000 -3.2804592e-001 -1.2698830e-001 -6.1769576e-001 -1.7779983e-002  4.5257524e-001  6.9678734e-001 -1.2311367e+000 -7.1594187e-003  1.0558473e-001  5.1056449e-001 -4.2926499e-001  2.7030320e-002  3.2252087e-001 -1.0320053e+000 -1.5257217e+000  5.6778472e-002  3.0762024e-001  4.5297518e-001 -7.5253812e-001  4.3810095e-001 -1.1279881e-001 -8.8731957e-001 -2.4990885e-001 -1.4530910e+000 -6.3618616e-001 -5.6305762e-001  1.4211766e-001  1.2092975e-001 -5.6763297e-001
  1.7972537e-001 -5.5016013e-001  7.2141562e-001  3.4475756e-002 -5.8240212e-001 -1.9437544e-001 -1.2265218e+000 -1.6995419e+000 -5.3815222e-001  4.8244665e-001 -4.7073192e-001 -2.9895183e-001  4.8816130e-002 -6.9969789e-001 -1.9355975e+000 -1.7138972e+000 -3.6255013e-001 -1.5845687e-001 -5.6835378e-001 -1.7216764e-001 -4.2491396e-001 -7.8601446e-001 -4.6532343e-001 -3.9624242e-001 -2.6556897e-003 -1.9851355e-001 -1.0164478e+000 -1.2543422e+000 -1.5516829e+000 -1.2486836e+000 -8.3733991e-002  9.7767020e-002 -4.4049117e-001 -9.8610754e-001  4.5246330e-001  1.2459479e-001 -1.4327102e+000 -1.1358925e+000 -4.7771080e-001 -9.6476729e-001 -1.7841392e-001 -2.8726084e-002 -1.5649059e-001 -1.6635593e+000 -6.3083807e-001  3.2722664e-001  1.2776983e-001 -9.7797181e-001 -3.6580194e-001  2.8123624e-001 -1.8766560e+000 -2.0825057e+000 -9.8291898e-002  7.6040710e-002 -4.3700818e-001 -8.9818129e-001  2.7122088e-001 -7.3862298e-001 -1.8186862e+000 -8.6564652e-001 -8.1093497e-001 -6.9503096e-001 -2.5600187e-001  9.9900933e-001 -8.7126051e-001  9.3318436e-002
 -4.6449779e-001 -6.6217423e-001  4.4658292e-001 -2.9970022e-001 -4.3716366e-001  5.0717554e-001 -1.8120564e-001 -1.4742025e+000  4.2384511e-003 -3.4426948e-002 -7.3562941e-001 -4.6497512e-001  1.6454778e-001 -1.2971062e-001 -9.8852094e-001 -1.4228831e+000 -8.5311167e-001 -7.5693639e-001 -2.5540046e-001 -2.8462314e-001 -2.0134006e-001 -9.9319866e-001  2.8482253e-001 -8.4474527e-002  1.8010549e-001 -3.9150430e-001 -9.2490952e-001 -9.5452091e-001 -9.6167320e-001 -6.5101470e-001 -3.2168280e-001 -4.3942779e-001 -2.7032300e-001 -4.9930364e-001  3.0593733e-001  4.1118433e-001 -6.2222897e-001 -6.7179395e-001 -8.7413722e-001 -5.6836093e-001 -4.0036672e-001  2.9847709e-001 -7.4746085e-001 -1.7419190e-001 -2.4939924e-002 -1.6401484e-001 -6.3569398e-002 -5.4469104e-001 -4.6376657e-001  3.1748632e-001 -6.4527049e-001 -9.5265955e-001 -2.7124081e-001  1.9399433e-002 -3.1528083e-001 -1.6278076e-001  4.9629293e-001 -5.2658008e-001 -1.1439361e+000 -3.3907804e-001 -9.1636423e-001 -8.4115405e-001 -8.7670491e-002  2.2297588e-001 -9.3992810e-001  1.4208938e-001
 -5.5508458e-001 -5.5788890e-001 -6.7016580e-001  1.4148914e+000 -5.2229939e-001  1.8353298e-001 -1.5444510e-001 -1.5791199e+000 -2.6255368e-001  2.0558733e-001 -4.4433471e-001  8.3671736e-001  3.0835042e-001  1.8840722e-001 -9.6778574e-001 -7.0568751e-001 -1.1545405e+000 -3.6058799e-001 -7.1655091e-001  3.3824079e-002 -3.3993339e-001  5.2836354e-003  7.3213419e-001  3.8456203e-001 -2.8323193e-001  2.4018634e-001 -6.7928534e-001 -9.1412275e-001 -7.2280317e-001 -6.4877769e-001 -7.0808523e-001 -5.2134706e-001 -3.3610413e-001 -5.2729458e-001  2.5967437e-001  4.4859223e-001 -4.3046858e-001 -4.6871174e-001 -8.1506725e-001 -6.8818037e-001  5.4433225e-001  1.3851940e-001  7.1181275e-001 -2.3672456e-002  5.1359237e-001 -3.1547502e-001  2.0568078e-005 -1.0491036e-001 -3.8735786e-001 -4.7668927e-001 -3.0547391e-001 -9.7554577e-001  3.5793892e-001  4.1934152e-001  1.2648206e-001 -3.9743250e-001  4.7675430e-002 -6.9568656e-001 -1.4350444e+000 -4.1461862e-001  9.4515874e-001 -6.5699782e-001 -6.9634589e-002  1.0803062e+000  1.9839537e-002  4.1948861e-001
  1.4771464e-001 -1.2742749e-001  3.4675857e-001 -1.2168052e-001 -1.7685091e-001 -4.0691655e-001  1.4473550e-001 -1.1098285e+000  2.9556550e-001  4.2317841e-002 -3.8693426e-001 -1.6324103e-001 -1.5218949e-001  3.1100252e-001 -4.1932428e-001 -8.7281466e-002 -5.5261963e-001 -7.3931150e-001 -8.6864160e-001 -3.7904448e-001 -1.7349044e-001 -5.3579464e-001 -1.5775632e-001  4.0753576e-001 -7.0239968e-002  1.0431488e-001 -9.9614718e-001 -1.6549722e+000 -1.0409139e+000 -6.1797744e-001 -7.9688863e-001 -7.0256891e-001 -8.1592273e-002 -2.7039972e-001  1.4877466e-001  1.7698268e-001  2.3030974e-003 -1.2092239e+000 -1.6072790e+000 -7.6728760e-001  5.0333627e-002  3.4020637e-001  1.2605425e+000  3.0341365e-001 -1.7145916e-001 -6.0076501e-001 -5.3600601e-001 -7.2741226e-001 -8.7573497e-001 -5.7919004e-002  6.2872315e-002 -1.8936564e-001 -9.7405580e-002 -2.7407090e-001 -1.9890242e-001 -3.6198030e-001 -1.2948486e-001 -2.3253179e-001 -1.0201228e+000 -1.5407286e-001  6.2747645e-002 -7.2197974e-001 -6.8857827e-002  7.7273672e-001 -3.6274866e-001  1.8270606e-001
  1.0876829e+000 -4.5782567e-001 -5.8455281e-001 -4.2599758e-002 -5.4787116e-001  3.0803913e-001 -2.8949696e-001 -2.5600067e-001 -7.2509484e-002 -2.3474145e-001 -3.4128446e-001 -4.2407003e-002  1.0683300e-002  6.1864867e-001  1.9264261e-001  9.6040244e-001 -4.4221099e-001 -8.6532029e-001 -1.2129228e+000 -2.3626862e-001  6.8684493e-001  4.4256649e-002  4.0066023e-001  5.1705747e-001 -3.5349094e-001  5.9068645e-001 -6.9874167e-001 -1.0373059e+000 -1.1962506e+000  2.8868398e-001 -6.3895370e-001 -4.5159919e-001  1.9032166e-001  3.4424666e-001 -2.1324503e-001 -1.3731205e-001  8.6419268e-001 -1.2537163e+000 -1.7060833e+000 -7.4993403e-001  8.3384069e-001  1.3536175e-001  1.2106634e+000  9.5780216e-001  3.4390699e-001  1.2912923e-001  1.3092459e-001 -8.1921639e-001 -8.2907055e-001  3.7900422e-001  6.1217924e-001  7.2536778e-001  4.2866001e-001  1.0189541e-001 -1.3905073e+000 -1.4120174e-001 -1.4023563e-001 -6.5387453e-001 -3.9695391e-001 -2.5526016e-001  1.4532733e+000 -6.7337274e-001  3.6764292e-001 -1.0887285e+000 -7.1926999e-001  5.5103475e-001
 -6.5800178e-001  1.1071818e-001 -1.0382000e+000 -1.5892355e-001 -2.9933936e-001  4.7389145e-001 -9.5849489e-001 -1.9623218e-001  1.5217924e-001 -4.6033985e-001  2.4500779e-001  3.7936656e-001  1.9181817e-001  5.3974915e-001  1.0293831e-002  4.7267279e-001 -4.4718911e-001 -1.7910346e-001 -3.5807747e-001 -1.8236857e-001  1.1272512e+000  1.3562162e-001  1.2851924e+000  1.9055166e+000 -7.8733966e-002  8.3713577e-001  8.0958202e-001  5.2680280e-001 -1.1468576e-001  5.8648554e-001 -7.0096768e-001 -1.7809648e-001  1.0627973e+000  1.7090341e+000  5.6360263e-004 -2.0200585e-001  8.4819956e-001 -3.0132871e-001 -3.9979519e-001  2.0932358e-001  4.6159845e-001  6.6823376e-001  2.1181474e+000  1.9082205e+000  3.2727870e-001  3.7102484e-001  6.4511789e-001 -3.5492601e-004  1.7994487e-001  4.2281734e-001  4.8826936e-001  4.3574619e-001  5.3220766e-002  8.0750401e-002 -7.3896471e-001  3.0415571e-001 -3.4821753e-001 -9.4495596e-002  1.1898390e-001 -8.2448184e-001  7.7889514e-001  2.2211745e-001  1.2314264e-001 -1.7201288e-001 -2.7930306e-001 -3.6327622e-002
 -1.2004267e+000  1.3452740e-001 -1.7167228e-001 -4.2766628e-001 -1.4416460e-001 -2.6393540e-001 -9.1685113e-001  1.1415036e-001 -1.9518879e-001 -6.0154174e-001  3.5701358e-001 -4.0152802e-001 -2.8485505e-001  4.1936728e-001  3.0560521e-002  6.2878948e-001 -2.7734521e-001  4.0955644e-002  1.5239578e-001 -3.2035340e-001  1.2543735e+000  1.3798370e-001  1.6821677e+000  1.1389620e+000  4.4508685e-001  7.5062284e-001  1.5669497e-001  3.2654321e-002 -2.7973759e-001  5.2859965e-001 -5.5149677e-001 -2.4242700e-001  8.6572909e-001  1.2286200e+000 -1.5668414e-001 -1.0911466e+000  6.8028384e-001 -7.5862651e-001 -5.5474651e-001 -4.9125180e-001  3.4643006e-001  6.9127822e-001  1.4598882e+000  2.2905468e+000  7.1000812e-001  9.5304675e-001  5.4369061e-002 -3.6899472e-001  1.2196152e-002  8.7939018e-001  2.4621136e-001  2.1754306e-001  3.9897440e-001  3.3980329e-001  2.4811000e-001  7.3820769e-001 -7.1940398e-003  4.6640033e-001  3.1085052e-001 -4.0014943e-001  6.6064718e-001  2.8904183e-001 -9.3952922e-002 -4.8524170e-001  2.0117939e-001 -7.8199280e-001
  2.5903357e-001  1.4331920e-001  6.5961803e-001  4.7903965e-001 -4.3725756e-001  1.7877333e-001 -1.0183694e+000 -2.4216853e-001 -5.3552931e-002 -3.6259600e-001 -4.0723575e-001  4.3215307e-002 -1.1207528e-001 -8.0848539e-002 -2.8800162e-001 -2.0877725e-002 -1.0065799e+000 -3.3391058e-001 -6.1450027e-001 -2.3174193e-001  4.4170482e-001  5.0724228e-001  1.8458324e-002  6.9616151e-001 -7.1251902e-002  3.6975521e-001 -1.2602305e-001 -1.7484401e-001 -1.6568833e-001  2.7555702e-001 -6.7776227e-001 -1.1718664e+000  2.0259189e-001 -2.1672732e-001 -7.3946928e-001 -8.2698317e-001  6.7296311e-002 -2.2566362e-001 -2.1641470e-001 -4.2391966e-001  2.9694629e-001  2.5020747e-001  8.6629877e-001  4.6945428e-001  6.7803806e-001  8.7165803e-001 -4.1541607e-002 -4.9013298e-001 -3.2161635e-001  3.4440008e-001  2.5652012e-001  7.2580855e-002 -3.0504121e-001  3.5142018e-001  1.0774077e+000 -4.9357234e-002  3.7214041e-001 -1.9703405e-001  6.1539262e-002 -4.4827848e-001 -1.8856188e-001 -1.5355686e-002  1.2266972e+000 -1.3592627e-001 -1.1751503e-001  9.1958645e-003
 -3.9595042e-001 -7.7286591e-003  1.2645924e-001  4.8916294e-001 -5.8647881e-001 -1.1972486e-001 -1.0251429e+000 -4.9001014e-001  4.0186625e-001 -3.0815046e-001 -6.1045179e-002 -8.4314613e-001 -4.2698322e-001  2.0912284e-001 -1.6198262e-001  1.1046479e-002 -2.0732025e-001 -5.9780163e-001 -2.5520222e-001 -4.8753533e-001 -3.9278367e-001  6.1306656e-001 -7.2692169e-001  8.1335775e-003 -7.4940098e-001  2.6645289e-001 -1.1527172e+000 -7.8786718e-001 -7.5546292e-001  3.2309348e-001 -4.8688989e-001 -1.1596594e+000  2.4670797e-001 -9.1612132e-002 -1.1771026e+000 -7.9408434e-001 -9.3780718e-002 -8.6723682e-001 -9.9593802e-001 -1.4332715e+000  3.0921412e-001 -4.7723640e-001  3.8282514e-001  5.5325482e-002  5.1810934e-001  5.3211193e-001 -2.9552624e-001  5.3809419e-003  3.6534750e-001  5.0896471e-001 -5.4251352e-002 -1.5152142e-001 -1.3360152e-001 -2.7512975e-001 -6.5700985e-001 -1.4009060e-001  8.0167691e-003  1.8586377e-001 -4.2351904e-001 -3.8131735e-001  2.3949904e-001 -2.3768626e-001  1.8179268e+000  7.0251756e-001 -1.3511925e-001 -4.8246555e-001
 -7.1877976e-001  4.8627084e-001 -7.5559362e-001 -1.2552719e-001  4.1258907e-002  5.4133433e-001 -8.1901348e-002 -3.8524179e-001  4.8399191e-003 -4.7796232e-002 -1.6778868e-002 -2.3495013e-001 -6.2842396e-001  1.2957512e-001  2.1736782e-001  1.9268263e-001  2.8195842e-001 -1.3443086e-001 -1.6001116e-001 -2.5701658e-001 -6.4231001e-002  1.1568971e-001  1.2494530e-001  6.6253596e-001  3.1932297e-002  2.8339949e-001 -5.7817379e-002  2.6547193e-001  2.6287783e-001  3.6785090e-002 -2.9048154e-001 -7.3723290e-001 -1.1891309e-001 -1.4081149e-001 -4.0795219e-001 -8.7225222e-002  1.7550766e-001  3.5464121e-001  1.6443126e-002 -6.3596844e-001  3.3942524e-001  4.7269993e-002  7.5930915e-001 -5.6860226e-001 -1.2710499e-001 -1.6035851e-001  1.4422530e-002 -2.3560163e-001  4.4292857e-001  3.1132936e-001  4.6944187e-002  4.9426727e-002 -7.2932137e-002 -3.3123222e-001 -6.0072213e-002 -1.7230375e-001  6.7490313e-001 -8.1058570e-003  6.0438392e-003  2.6012079e-001  8.6802862e-002 -1.8536545e-002  1.4311336e+000  2.4449651e-001  2.4504404e-001  3.0800581e-001
 -4.9883307e-001 -3.3297859e-001  1.7665975e-001 -6.6628837e-001  2.5366014e-001 -4.4228778e-001 -4.0198994e-001 -7.4028192e-001 -8.2333676e-002 -4.6479713e-001 -8.6299861e-001  9.7349202e-002 -5.4252205e-002  5.6147436e-001 -3.3264527e-001 -4.0460863e-001 -9.3816863e-001 -6.0931820e-002 -4.4694458e-001 -3.2883179e-001 -5.9001026e-001 -3.8823267e-001 -6.4141726e-001  7.8997278e-001 -6.7972951e-001 -3.2065395e-001 -7.2271291e-001 -4.6671108e-001 -4.5021616e-001 -6.8216209e-001 -4.2696209e-001 -7.3657744e-001 -6.7159932e-001 -7.0561057e-001 -8.5497170e-001 -3.9011077e-001 -7.3849949e-001 -5.7854618e-001 -3.6093891e-002 -7.7400360e-001  1.5881261e-001 -4.7981350e-001  1.2309169e+000 -1.1080707e+000 -3.7973263e-002  2.9230538e-003 -5.4914513e-001 -4.8286146e-002  2.2820239e-001 -6.1473789e-001 -4.2061672e-001 -2.5407493e-001 -4.2529146e-001 -1.7099996e-001 -4.4122270e-001 -1.0415759e+000 -2.2542071e-001 -3.9019171e-001 -8.7901805e-001  3.1951826e-002  8.1463552e-001 -1.5437699e-001  1.0876407e+000 -1.0939320e-001  2.0149032e-001  1.1614280e+000
 -3.3121574e-001 -1.7822221e-001  3.0504510e-001 -4.1148996e-001 -3.0504075e-001  4.5234534e-001 -1.7471618e-001 -8.3493961e-001 -1.7537701e-001 -5.8306238e-001 -2.8692233e-002 -2.4324248e-002 -4.9724171e-001  3.0231046e-001 -2.6914016e-001 -9.8981457e-002  2.7094095e-001 -4.4753446e-001 -7.0211554e-001 -4.3868928e-001 -1.9892313e-001  5.0334366e-001  2.6206729e-001 -7.8236869e-001 -4.5169026e-001  1.7733515e-002  3.7532913e-002 -2.3419392e-001 -3.2725750e-001 -5.7001738e-001 -7.4458272e-001 -8.2660651e-001 -6.7356838e-001 -1.0973295e+000 -9.3572619e-001 -8.5913049e-001 -6.8561611e-001 -1.1267782e-001 -8.3778060e-002  1.8634206e-001  2.6230796e-001 -5.2166161e-001  1.9848039e-001 -7.8274053e-001  7.0973057e-002  9.9988685e-002 -1.0680180e-001 -6.0341064e-001 -6.0908368e-001 -5.3046124e-001 -3.4140154e-001 -1.2931513e-001 -6.9223953e-002 -3.9059761e-001 -6.5865619e-002 -6.2921599e-001 -7.4719257e-001 -5.8106052e-001 -9.5965816e-001  3.9854783e-003 -6.4560683e-003 -1.9974925e-001  1.0019612e+000  9.6831529e-002 -3.6821085e-001 -5.3969141e-001
  5.5030217e-001 -5.9307616e-001 -6.8688378e-001 -1.2300600e+000 -8.6970608e-001  5.7699631e-001  2.6359455e-002 -6.8196846e-002 -5.2450493e-001 -7.5384268e-001 -1.0824197e-001 -5.7267287e-003 -5.6533729e-001  6.2296519e-001  4.9454680e-001  5.5554718e-001 -2.3885135e-001 -1.9443214e-001 -5.2252280e-001 -3.7252859e-001 -7.0503635e-001 -2.6207350e-001 -7.9076802e-001 -2.3323229e-001 -4.1724547e-001 -4.6569148e-001 -1.4914374e-001  5.7595913e-001  3.7961634e-001 -1.1125478e-001 -8.1997747e-001 -5.9081434e-001 -1.9577950e-001 -3.2316423e-001 -9.2217200e-001 -1.0108917e+000  3.1073536e-001  3.4157213e-001  4.6252756e-001 -9.3611287e-002 -2.0196297e-001 -2.3526062e-001 -3.4475729e-001 -4.1762249e-001 -2.6267113e-001  8.0417056e-001 -1.1571417e-001 -8.9092674e-001 -3.0141221e-001 -2.0437725e-001  5.2270890e-002  4.5168669e-001 -7.8617249e-002 -3.8195519e-001 -9.1335155e-001 -3.1735356e-001 -5.4349254e-001 -5.8644939e-001 -5.1369134e-001 -1.9895683e-001  7.3729513e-001  1.3960361e-001  3.4153020e-001 -1.1039005e+000  5.4234437e-001  2.2155735e-002
 -6.4853057e-002 -1.0646771e+000 -4.2428518e-001 -7.2338783e-002 -9.0609807e-001  1.9041382e+000 -3.8758716e-001  3.8047134e-001 -6.3199985e-002 -6.7100741e-001  5.2439968e-001  1.8001211e-001 -5.2754731e-001  6.4395284e-001  1.2249124e+000  1.3838392e+000 -4.6550823e-002  1.9750517e-001  3.1010914e-001 -1.2639099e-001  3.5761145e-003  5.6386475e-001 -2.4172264e-001 -9.3690939e-001 -5.2346130e-001 -4.3199787e-001 -3.2559977e-001 -1.2806859e-001  2.7412588e-001  1.2777699e+000 -1.5983996e+000 -8.0581260e-001  4.8203059e-001  7.3394036e-001 -1.0059521e+000 -1.1567475e+000  9.0546410e-001  3.3850395e-001  1.4842772e-001 -2.7068089e-001 -2.8625479e-001  1.1629821e-001 -8.2597023e-001  1.0567249e-001  5.8573602e-001  1.5229094e+000  4.5266253e-001  3.4965813e-001  3.0793372e-001 -4.5107281e-002  6.9611630e-001  1.2607573e+000  2.9625371e-001 -4.7860055e-001  1.5258551e-001  3.1923363e-001 -1.2824326e-001 -4.0302560e-001 -3.5240474e-002 -7.7588411e-001  1.0893327e+000 -4.2384994e-001  1.1582754e+000  5.7338106e-001 -9.2129063e-002 -3.3257284e-001
 -5.7645164e-001 -2.8780539e-001  3.9979493e-001 -6.0034345e-002 -3.1550224e-001 -1.0199564e-001 -3.6106506e-001  2.1644444e-001 -1.8744211e-001 -4.9150647e-001  5.5649666e-001 -7.9480345e-001 -4.6801736e-001  2.0877637e-001  1.6301669e+000  1.5841659e+000  7.5176702e-002 -5.2484013e-001 -3.3878027e-001 -3.2749353e-003 -4.1057146e-001 -3.1400657e-001  1.5741585e-001 -7.8888665e-001 -5.3904815e-001 -4.5854366e-001 -8.1363422e-001 -9.7486323e-001 -7.1007544e-001  9.5935538e-001 -1.0357916e+000 -3.7252797e-001  4.4024215e-001  8.1719793e-001  6.1032284e-002 -2.4181721e-001  1.0126843e+000 -1.0010195e+000 -7.0843983e-001 -8.3303944e-001 -1.9399363e-001 -1.5468507e-001 -3.2073416e-001  1.2831963e-001  9.9130884e-002  7.9157779e-001 -1.1005805e-001  1.5179115e-001  3.5440170e-001  5.8600350e-001  1.1540364e+000  1.2172447e+000  2.1083679e-001 -4.1884137e-001 -6.7330747e-001  2.5306064e-001  1.3553425e-001 -2.9856883e-002 -9.4626970e-002 -8.1888643e-001  6.1360615e-001 -4.9046455e-001  1.9847460e-001  6.3278032e-001 -7.3117519e-001  4.3061564e-002
 -1.1424246e+000  5.8106025e-001  1.7130048e-001 -8.4388443e-001 -7.0773374e-002  4.0343109e-001  7.6791816e-002 -4.0598871e-001 -1.9373320e-001 -1.1911674e+000  4.6458178e-001 -9.0329196e-001 -6.2597579e-001  4.8310325e-001  1.8197819e+000  1.7139371e+000 -5.2600667e-001 -7.6412534e-001 -1.2822207e+000 -3.6047588e-001 -1.9749234e-001  1.6158946e-001  3.0955784e-001  4.5204760e-001 -1.8707485e-002  1.1601990e+000 -7.2010544e-001 -7.4303233e-001 -7.7907308e-001  1.8049166e+000 -1.0467582e+000 -3.4831272e-001  6.9999571e-001  9.0952055e-001 -5.9013073e-002 -4.2599652e-001  1.8729226e+000 -5.6658144e-001 -1.0557465e+000 -5.6579353e-001  1.3549798e+000  6.5601398e-001  5.7148358e-001  6.9449772e-001  7.1966699e-001 -1.7119807e-001  3.4958701e-002  2.0894531e-001  1.6932819e-001  3.2376983e-001  1.8186727e+000  1.7429397e+000  7.4112131e-002 -9.3498496e-001 -3.7108462e-001  4.6059120e-001 -1.4468164e-001 -5.3173154e-001  2.8550674e-001 -5.5689111e-001  9.1656503e-001 -4.6759756e-001  1.7365069e+000  1.2797391e+000  6.9030499e-001  1.3138537e-001
 -1.1699215e-001 -1.5516917e-001  6.6076439e-001 -6.3111383e-001 -5.4931142e-001 -3.8401454e-001  4.5168962e-001 -3.7877292e-001 -2.5082689e-001 -3.5655686e-001 -1.5657965e-001 -1.5044630e-001 -3.7606327e-001 -1.4229505e-001  1.4229506e+000  1.2596664e+000 -2.5372607e-001  1.9370948e-001  1.2850418e-001 -4.9120211e-001 -3.1099566e-001 -4.0161709e-001  2.8345442e-002 -1.1851829e-001 -1.2344233e-001 -1.3672077e-001 -7.6342514e-001 -3.2447915e-001 -9.0285355e-001  3.4990495e-001 -2.9034640e-001  2.2421447e-001 -4.2307392e-001 -2.1747899e-001 -1.4976784e-001  1.0719371e-001  6.7688016e-001 -3.4336241e-001 -1.0016643e+000 -6.2958228e-001  4.1681067e-002  1.0509439e-001  1.3055624e-001  4.8400676e-001  3.1089041e-001 -8.0923674e-002 -6.7447296e-001  1.3591724e+000  3.3218767e-001  5.3104723e-001  1.1926095e+000  1.2828133e+000  4.7921724e-001 -4.0127967e-001  1.4917052e-001  1.4495182e-001 -4.3574206e-001  1.1628071e-001 -8.1503389e-002 -1.4192608e-001  1.3446083e+000 -3.7781084e-001  1.2699646e+000 -2.1262587e-001 -2.7409998e-001 -2.2793853e-001
  2.3416738e-001 -3.0555590e-001  1.3723115e+000  7.4331437e-001  8.3131728e-002 -4.8496121e-002  1.4148497e-001  1.3243718e-001  1.1720720e-001 -4.8801942e-002  5.2599626e-001 -2.0128758e-001 -8.9424518e-002 -1.1663785e-002  7.7835033e-001  1.0308422e+000  5.1726124e-002  6.5444906e-001  1.1479380e-001 -6.6778366e-001 -2.0500322e-001  3.0585822e-001 -1.6891775e-001  6.4320995e-001  4.0644024e-001  4.0850207e-001 -6.0799891e-004 -1.2401524e-002  2.9316039e-001  8.5066042e-001 -1.4354969e-002  1.9363081e-001  9.6893004e-001  2.9150562e-001 -4.4543027e-001 -3.7822234e-001  6.0449137e-001  2.7628262e-001 -6.0015229e-001 -3.4295471e-001  6.8306686e-001  2.2217089e-001  2.7709366e-001  6.5038039e-001  4.5644132e-001 -4.5364394e-001 -6.3390779e-001  7.6213666e-001  1.9058657e-001 -3.1865799e-001  1.0230533e+000  1.0778902e+000  2.1159821e-001 -6.3154511e-001  4.8253626e-001  5.0981610e-001 -8.1206673e-001  3.2174042e-001  8.5592454e-001 -2.0036744e-001  8.1687913e-001 -1.8839975e-001  1.3475914e+000  3.7610343e-001 -2.0491587e-001  6.3320936e-001
  7.7740191e-001 -2.4503664e-001 -9.0557371e-001 -5.1090649e-002  2.2668801e-001 -3.0685827e-001  1.5982232e-001 -2.5677587e-001  3.9980133e-001  3.4575902e-001 -7.0832748e-001 -1.1734568e-001  1.7397479e-001 -4.7244317e-001 -1.7385089e-001 -1.2450319e-001  9.7961834e-001 -2.6956030e-001  7.0797165e-001 -2.8207016e-001 -7.4511238e-001 -7.8986483e-001 -2.2039501e-001 -1.9904608e-001  6.5413053e-001 -4.1166488e-001 -1.1190025e+000 -1.1336114e+000 -1.3742425e+000 -6.6936011e-001  4.7449141e-001 -4.9206559e-001 -2.5454513e-001  5.5224158e-001 -5.6098097e-001 -1.0074109e-001 -1.2887674e-001 -1.1933679e+000 -1.0605529e+000 -1.0905310e+000 -4.1726587e-001  1.7421178e-001 -9.4135058e-001 -1.4026271e-001 -4.2696258e-001 -5.7084642e-001 -9.0804164e-002  9.1570629e-001  9.3847099e-001  3.5127574e-001 -9.8766209e-002 -8.6752348e-002 -8.7577094e-002 -5.2938204e-002  8.0057857e-001  3.1315777e-001  3.2320491e-001  9.5302191e-001  1.0246120e-001  1.3420464e-001 -2.2403569e-001  2.6754756e-001  1.4482011e-001 -7.3149228e-001 -8.2194609e-003  6.3185544e-001
  1.2937404e+000  3.1664810e-001  6.3667568e-001  9.2394266e-001  3.9212190e-001 -1.9985772e-001  1.1608599e-001  8.2781433e-002  1.9353277e-001  3.2260711e-001 -3.3968342e-002  3.1426291e-001  7.2937444e-001 -1.5215327e-001 -5.2015564e-001 -4.0179036e-001  3.9199466e-001  1.8374878e-001  1.5089869e+000  1.3741755e-001  3.5159487e-001  5.7855813e-001  1.7719887e-001  6.0487657e-001  1.0776187e-001  3.8551607e-001  1.4774657e-001  2.6413960e-001 -2.1520444e-001 -5.3310520e-001 -3.4706815e-002 -1.7672658e-001 -2.6420351e-001 -1.4406235e-001 -4.0676046e-001 -3.7584864e-001  9.3329474e-002 -4.2888759e-001  3.8134207e-002  4.1939219e-001 -9.7342255e-002 -1.7879145e-001  3.3640302e-001  4.3946569e-001  6.5779403e-001  2.3160339e-001 -2.7676065e-001  5.9929196e-001  4.0849008e-001 -2.9292356e-001 -1.2630643e-001  1.1092773e-001 -2.3646991e-002 -4.1208509e-002  8.0475809e-001  2.1627969e-001 -1.6168139e-001  5.6376475e-001  1.3954107e-001 -3.6695655e-001 -9.2284520e-001  2.7214454e-001 -5.8294244e-003  7.3267440e-001 -2.0356859e-001  1.8665682e-001
 -6.1814413e-001 -7.9505435e-001 -8.0893022e-001  1.3073688e+000 -1.1067603e-001 -6.7188178e-001 -3.6015509e-001 -3.6527860e-001 -6.7291983e-001  6.0650561e-001 -4.7830814e-001 -7.6237452e-001 -4.8624756e-002 -4.6810253e-001 -7.0672937e-001 -7.2687402e-001  2.0730393e-002 -1.9420932e-001  7.4125023e-001  6.4210218e-001 -7.0000119e-001 -4.2025021e-001 -1.6294898e+000 -1.3858694e+000 -1.7090954e-001 -1.0813343e+000 -8.6032976e-001 -8.7370943e-001 -1.0944163e+000 -9.9453280e-001  3.0272907e-001 -4.9299416e-001 -7.7833894e-001 -8.2704327e-001 -2.4824185e-001 -7.1096864e-004 -1.0365011e+000 -7.3306465e-001 -7.7439959e-001 -7.9363249e-001 -1.2509091e+000 -4.8277702e-001 -1.6536205e+000 -1.7540737e+000 -2.8291161e-001 -9.2185098e-002 -3.6870896e-001  3.2680518e-001 -3.1015719e-002 -5.7737592e-002 -9.2530668e-001 -1.1777046e+000 -1.1225011e-001 -1.6436911e-001  5.2486470e-002 -3.2650665e-001  8.0445914e-001 -3.8597175e-001 -8.2523202e-001 -2.3263839e-001 -1.7167572e+000 -4.9425842e-001 -9.3565064e-001 -1.0494867e-001 -1.2721622e+000 -9.2438046e-001
 -6.3905918e-001 -3.1114189e-001 -1.9508817e-001  5.9760181e-001 -1.5243421e-001  4.8163226e-001 -9.5135234e-001 -4.5205144e-002 -5.6880788e-001  1.8578812e-001 -2.3698812e-001 -2.7755413e-001  4.6141931e-001 -3.1578822e-001 -5.5674773e-001 -6.5295873e-001 -4.3334715e-001 -9.0023513e-001  6.8292009e-002  1.8237504e-001  9.4911519e-002 -5.9998172e-001 -9.8515813e-001 -1.1994810e+000 -8.8016012e-001 -3.7106214e-001 -5.8032709e-002 -5.5747179e-001 -4.4795347e-001  1.0325470e-001 -3.8941311e-001 -6.3724989e-001  1.1914513e-001  1.5310227e-001 -7.4350917e-001 -7.7765723e-001  7.9238464e-002 -3.0085983e-001 -3.3019213e-001 -9.8157483e-002  3.9783567e-002 -7.5310357e-001 -1.6662741e+000 -1.2165214e+000 -3.3557565e-001  8.0627077e-001 -3.5441871e-001  1.9075056e-001 -2.2894332e-001 -6.1443947e-001 -3.8343110e-001 -3.5488478e-001 -3.3799083e-001  1.6694020e-003 -1.1315618e-001 -1.0788377e-001 -2.6677105e-001 -6.7913694e-001 -4.1015796e-001 -4.8356138e-001 -1.0456224e+000 -1.9615276e-001  3.8307707e-001 -2.9663349e-001 -3.3888377e-001 -5.5629774e-001
  2.5809746e-001 -6.6181255e-001  5.4293387e-001  5.0801161e-001 -6.0359532e-001  1.1783083e-001 -1.6463655e-001 -9.4630533e-002 -6.1838813e-001 -4.3246277e-001 -6.8115038e-001 -5.3153761e-001 -4.9604917e-001 -3.0241935e-001 -3.4836591e-001 -2.4565697e-001 -2.1412523e-001 -8.6948010e-002 -4.7951284e-001  4.7008547e-001 -1.5201357e-001  3.7114669e-002 -4.6949747e-001 -5.5499069e-001 -5.4498359e-001 -4.4440169e-001 -1.8101537e-001 -3.9835167e-001 -6.9058718e-002 -3.0335487e-001 -1.0936129e-001 -5.9934020e-001 -7.5228743e-001 -7.5840272e-001 -7.8630721e-001 -3.1735010e-001 -9.6594090e-001 -2.4263186e-002 -2.4655057e-001 -2.5749331e-001 -4.3919514e-001 -4.4353967e-001 -8.4935754e-001 -8.7710485e-001 -2.9406750e-001  9.2255505e-001 -1.7914151e-001  2.6642503e-001 -2.5856978e-001 -1.4178532e-001 -1.6156705e-001 -2.3786609e-001 -5.5985408e-001 -2.6071532e-001 -6.6709064e-001 -7.6115716e-001  3.6403014e-001 -4.5260214e-001 -3.2439026e-001  2.3834129e-001 -4.3445805e-001 -6.0636880e-001 -1.1663895e+000  4.2230931e-002 -1.0158426e+000  5.6086318e-001
 -1.4924232e-001 -3.5546023e-001 -3.4647826e-001 -1.1448787e-001 -1.5787473e-001 -4.6737869e-001 -1.7164273e-001  7.1606172e-001 -3.0469306e-001 -6.3466129e-001  2.6189008e-001 -3.7355286e-001  1.4267841e-001 -5.5930184e-002  9.8699988e-001  9.6703737e-001  3.3708402e-001 -9.6541428e-001 -5.5199370e-001  2.2034890e-001  1.9804222e-002 -1.3600298e-001 -8.5095987e-001 -5.8976230e-001 -7.7109342e-002 -2.4248144e-001 -4.5926852e-001 -5.9833574e-001 -1.9241418e-001  9.0305644e-001  7.5752118e-002  2.6369714e-001  9.9870299e-001  4.9228095e-001  7.5211022e-002 -2.1271807e-001  9.2471297e-001 -2.6062315e-001 -6.8458737e-001 -9.5284088e-002 -2.5081026e-002  6.9644610e-002 -5.5738260e-001 -7.0768657e-001  5.1760815e-002  3.0702869e-001 -2.9857017e-001  4.7365091e-001 -7.0665734e-001 -2.8287016e-001  1.2265291e+000  1.3221828e+000  3.2915749e-002  1.6983777e-001  2.0458134e-001  5.4175493e-001  1.9183865e-001 -2.4544036e-001  7.4615103e-001 -1.5601663e-001  3.7918341e-001 -1.0650661e-001  1.0000116e-001  8.0851954e-001 -4.8164196e-002  2.3575802e-001
 -1.4170160e+000 -8.8478568e-001 -9.7488460e-001  4.8506722e-001 -8.7756036e-001  1.7888046e-001 -8.2211425e-002  8.7026284e-002 -5.5097576e-001 -8.0190141e-002 -1.9288184e-001  2.5234520e-001  1.1183410e-001  2.2514450e-001  2.5762290e-001  3.3585823e-001 -3.0219656e-002  1.0877162e-002  2.9578047e-001 -1.0578421e-001  2.0330427e-001 -8.8021931e-002 -1.0738855e+000 -1.1271803e+000 -5.4522943e-001 -2.5849827e-001  9.7956137e-003 -5.4553949e-002 -2.0432634e-001  4.0769739e-001  6.5734646e-002 -5.3709532e-001 -7.7074654e-001 -6.3329278e-001 -4.6269567e-001 -5.3585632e-001  3.7513260e-001  2.3033285e-001  2.5980043e-001  2.1062066e-001 -1.7935087e-002 -5.2625102e-001 -7.6208478e-001 -8.3927756e-001  2.8563088e-002  4.3193453e-001 -2.3938095e-001  6.7488746e-001  4.4775533e-002 -9.6535847e-002  5.3146246e-001  5.2841751e-001 -2.8762783e-001 -6.0907263e-002 -5.6850067e-001 -7.4230395e-002 -2.2026761e-001 -1.5977191e-001  4.6291999e-001 -3.2997255e-002 -3.6219043e-001 -4.2462833e-001 -5.0657642e-001 -1.2478829e+000 -2.1077450e-001  6.8305669e-001
  1.4429410e+000 -3.1100705e-001  4.2098288e-001  7.3881247e-001 -2.3845598e-001  1.1898329e+000 -4.3206633e-001  9.8701382e-001  2.9330965e-001  9.9558508e-002  3.9837204e-001  4.1326861e-001  5.0829216e-001  4.8280476e-001  6.4933094e-001  8.9890305e-001  2.8460357e-001  4.8525366e-001  1.1670257e+000 -8.3568211e-002  1.2455053e+000  5.1898758e-001  3.5711364e-001  1.5101643e-001 -5.8163208e-003  7.0051283e-002  3.9643805e-001  5.4793911e-001  8.0472014e-001  4.8917871e-001  6.6787898e-001  4.9483882e-001 -1.3045674e-001 -2.1739144e-002  3.1284397e-001 -7.9366878e-002  3.3677922e-001  1.0020288e+000  1.0047405e+000  4.4063836e-001  4.0086265e-001 -8.2901184e-002 -2.3912331e-001  8.8145860e-001  7.3246459e-001  4.9956151e-001 -1.3977299e-001  4.3022054e-001  2.2466071e-002 -8.9772134e-002  8.7262414e-001  7.6208791e-001  5.7150916e-001  3.9308374e-001  1.1824675e+000  6.3756631e-001 -3.8826579e-001 -1.6452694e-001  8.5432064e-001  1.2707293e-001  3.5826978e-001 -5.5257536e-002  1.1007278e-001  4.4251064e-001 -4.5563284e-001  5.2918610e-001
 -4.8160966e-001 -2.1205844e-002 -4.6049661e-002 -8.6194048e-001 -5.5570702e-001  5.3216773e-001 -3.4796254e-001 -2.0390737e-001  2.3207733e-001  4.6621848e-001  6.1697145e-001  5.8299178e-001  3.9549349e-001  1.9621297e-001  1.0128952e-001 -2.5424770e-001  1.1523908e-001 -1.1138467e-001  5.3094158e-001 -4.6674946e-001  1.4271477e-001 -4.0374612e-001 -7.9097077e-001 -2.4701322e-002  2.9728185e-001 -1.9814723e-001 -3.4915598e-001 -5.1826618e-001 -2.5316246e-001  3.9366864e-001 -1.9573865e-001  2.1658699e-001  1.0069741e-001 -1.0647023e-001  1.0266129e-001 -5.1506917e-001  2.7035566e-002 -3.3291234e-001 -2.2009853e-001 -4.0892657e-001 -4.0769146e-001  2.9893446e-001 -1.4194915e-001 -2.7465461e-001  1.9115869e-001  5.6673082e-002 -7.2319093e-002  6.2611728e-002  2.0967494e-001  1.1574865e+000 -4.0517248e-001 -1.4818856e-001  4.0555276e-001  3.7685283e-001  4.2138948e-001  5.9173641e-001 -8.4872824e-002  2.9338657e-001 -4.9656796e-001 -4.9268141e-001 -6.5184214e-001 -7.6240961e-002 -7.9481562e-001 -1.1034163e-001  2.3964993e-001 -8.8610339e-001
 -2.9275810e-001  3.6991799e-001 -1.4831271e-001  1.5354175e+000 -2.7728922e-001 -1.6942627e-001 -7.2116740e-001  1.6986619e-001 -9.1433956e-002  3.1195981e-001  8.3318132e-001 -8.1137484e-002  2.5626976e-001  3.1681876e-001  1.1271700e-001  2.6414410e-002 -2.1855331e-001  1.4365797e-001  2.6194294e-001  3.8195701e-001  6.4398408e-001  4.2899065e-001  9.8833445e-001 -2.7515340e-001 -5.4012706e-002  3.3589067e-001  2.5248076e-001  7.5199451e-001  6.6257294e-001  9.9507435e-001 -1.0197900e-001  7.0290608e-001  6.5617350e-001  5.8638776e-001  6.6320787e-001  2.0085439e-001  3.5813077e-001  4.1146076e-001  4.6532203e-001  3.9173809e-001  1.2609967e-002 -1.1726214e-001 -1.0318740e-001  3.1577852e-001  6.2581960e-001  1.1702150e+000  3.0053700e-001 -2.7034235e-001 -4.5293657e-001  3.0261339e-001 -1.3053602e-001 -1.6667021e-001  3.5733375e-001  1.0972193e-001  9.6411572e-001  3.6600410e-001  4.0211835e-002  9.3717706e-002 -2.9734014e-002 -8.4877185e-001 -2.4964327e-001 -3.4319771e-001  1.2687400e-001 -8.0539782e-002 -3.1921239e-001 -1.3026098e+000
 -1.0480339e+000 -7.5521895e-001 -1.2984418e+000  2.5265328e-001 -3.8861879e-001  3.0319482e-001 -6.6503044e-001 -6.9274272e-001 -6.9086123e-001  5.6835331e-003 -2.3982490e-001 -2.2176723e-001 -1.2875198e-002 -6.1253981e-002 -7.3862580e-001 -5.9795342e-001  1.6662664e-001 -2.4297857e-001  3.1024412e-001 -1.7488684e-001 -5.4823160e-001 -6.6395509e-001 -1.6060798e+000 -4.6602986e-001 -6.9575668e-002 -6.5171674e-002 -7.0844145e-001 -5.7188153e-001 -8.4473323e-001 -4.8262897e-001 -1.8208319e-002 -2.8106073e-001  6.6758487e-001 -2.1632246e-001  2.3884309e-001  3.6892160e-001 -1.1329260e-001 -1.5840768e-001 -2.4434445e-001 -4.0925614e-001 -6.0731929e-001  3.3817966e-001  1.0991210e-001 -1.6330015e+000 -1.2634960e-001  8.9488263e-001  4.2045383e-001 -1.0495293e+000 -6.6925184e-002  8.2189906e-001 -6.4859350e-001 -5.0252537e-001 -2.6809296e-003  6.2620841e-002  5.3037860e-001 -3.9327888e-001  5.8144034e-001 -4.8058961e-001 -7.0018251e-001 -6.8460280e-001  1.0335512e-001 -3.7610969e-001  6.6804865e-001 -1.3923609e+000 -2.7723986e-001 -6.3934062e-001
  1.7395137e-001 -9.3436998e-001  3.4518551e-001  9.9786222e-001  8.8928092e-002 -2.3874548e-001 -4.7044322e-001  3.0832666e-001 -6.3335521e-001 -3.3676503e-001 -1.1666565e-001  9.6334062e-001  2.2223590e-001  6.5621949e-001  1.0940602e-001  7.1288008e-002 -4.4824937e-001 -5.5601896e-001 -4.1623617e-001 -6.2571468e-001 -2.3786434e-001  6.3608938e-002 -9.0283167e-001 -5.8081141e-001 -2.8971001e-001  1.0945296e-001  5.1766910e-001  2.4616294e-001  2.4816781e-003  3.7967546e-001  4.1493217e-001  1.7253392e-001 -3.7672232e-001 -1.5864187e-001  2.9013584e-001  1.4223902e-001  2.4940450e-001  2.7703692e-001  1.1956088e-001  4.2294992e-001  3.4315716e-001  1.6788753e-001 -5.3705139e-001 -9.1903371e-001  2.5656488e-001  1.1039480e+000 -1.6743950e-001 -3.8517809e-001 -1.5162798e-001 -2.9714241e-001 -9.5620617e-002 -2.6078502e-001  2.7961187e-001 -1.6426565e-001  2.2519396e-001 -1.4774902e-001 -4.6563035e-001 -8.5647462e-001  2.0056746e-004 -5.3159309e-001 -1.7266852e-001 -3.5269091e-001  1.7150268e+000 -1.8172377e-001 -8.6616353e-001 -7.6304513e-001
  4.8155139e-001 -5.5527359e-001 -2.5529744e-001  1.4553801e+000  2.7077810e-001 -7.2659634e-001 -4.6003589e-001 -3.5938046e-001 -5.2491462e-001 -2.7286787e-001 -4.2709018e-001  5.1643836e-001 -9.4865774e-002  4.2782255e-001 -7.1290289e-001 -6.5997425e-001 -7.3790590e-001 -1.8586859e-001  4.7201040e-002  7.5691651e-002  2.2606336e-001  2.1827839e-001 -1.7162384e-001  3.4251732e-001 -6.2940131e-001 -2.5670300e-001  2.6282776e-001 -6.0492463e-001 -2.6419679e-001 -6.5891989e-001 -1.9646152e-001 -5.2219179e-001 -4.9448267e-001 -1.0421717e+000 -3.5439226e-001 -7.2326413e-001 -6.7303199e-001 -9.2046719e-002  1.8837100e-001  2.3768245e-001 -6.9011259e-001 -3.1286596e-001  4.5949571e-001 -5.1171318e-001  3.8779396e-001  1.6367268e+000  9.1808156e-001  4.2682793e-001 -1.4767716e-001  1.9341605e-002 -6.3714956e-001 -6.8360818e-001  3.6930906e-001  1.0576604e-001 -7.5834712e-001 -6.1512823e-001 -3.5659693e-001 -5.9422002e-001 -7.8728333e-001 -8.1823671e-001  7.4488369e-001 -1.2022620e-001  8.9377179e-001 -1.5492900e+000 -8.4284346e-001  9.0697292e-001
  5.7131053e-001  1.1037033e-001 -1.2063514e+000  1.4266827e+000  5.8028338e-001  8.1800251e-001 -1.5570384e-001  5.8223867e-001 -3.9614419e-001  2.9640183e-001  6.5234600e-001  4.2703818e-001  2.7246556e-001  1.1435650e+000  3.0647263e-001  2.4373592e-001  9.6483381e-002  7.3048028e-001 -4.4049925e-002  3.5522923e-001  7.9340428e-001 -6.3348848e-003  1.0489329e+000 -7.9056091e-002  6.6140848e-001  8.5488699e-003  3.5154439e-001 -1.0432775e-001  8.4070050e-002  2.8547499e-001  6.1581402e-001  8.6415796e-001  1.0355877e+000  5.7789033e-001  7.0073939e-001  4.9673880e-002  4.3261212e-001  3.6071998e-001 -2.3948231e-001 -3.3360610e-001  2.5817592e-001  7.3569902e-001  3.7172252e-001  1.3715705e+000  5.1058710e-001  1.0696610e+000  6.7148234e-001 -4.0568223e-002  9.3555532e-002  3.4748647e-001  9.6200206e-002  1.3358624e-001  9.4589241e-001  2.6089897e-001  1.5585607e+000  3.9355158e-001  3.1657466e-001 -5.3378657e-001  5.0534475e-001 -2.3625597e-001  6.9522826e-001  8.7758897e-002 -6.3783948e-002  1.2643134e-001 -1.7095476e-002 -2.1008367e-001
  1.4881179e+000  6.6841616e-001  9.3718445e-001  3.0098944e-001  2.6212467e-001 -6.2897090e-001 -2.0811164e-001 -1.0691709e-001  1.3897253e-001 -1.6573380e-001 -3.5568322e-001  2.6318594e-001  2.2014399e-001 -5.6493333e-002 -2.2235639e-001 -3.5865726e-001 -2.9619876e-001  5.1631146e-001  4.0189062e-001 -2.8001311e-001  9.2046409e-001  4.5165765e-001  2.0998804e-001  6.2741582e-001 -2.4508667e-001  7.5165920e-001  5.0293724e-001  2.3165955e-001  4.2846771e-001 -2.0842211e-001  1.5159512e-001  1.5083902e-001  1.2625150e-001  3.2882173e-002 -2.5650625e-001  3.7527535e-002 -1.9936612e-001  2.4323048e-001 -4.0988730e-001  2.7037642e-001  1.2144486e-001 -2.7907797e-001  1.2422754e+000 -5.6710015e-001  6.8618881e-001  8.4685641e-001 -1.9725654e-001  8.1946577e-001 -3.6497758e-001 -5.9028800e-001 -5.9032399e-001 -2.0508967e-001  1.1215086e-001  3.4595580e-001  1.2323066e-003 -5.6392590e-001 -2.8478507e-001 -4.7617598e-001 -5.7135141e-001 -7.5111659e-001 -9.4975086e-001 -1.5332423e-001  1.6436243e+000  2.6446410e-001  3.3112935e-001  1.4720509e+000
  4.4583134e-001 -8.2393760e-001  1.6329721e+000  1.0357910e+000 -3.7019337e-002 -1.0079527e+000 -3.3490044e-001  2.7698164e-001 -5.8450686e-001 -1.4460673e-002  1.9745873e-001 -2.2155693e-001  2.7408485e-002 -1.6746044e-001 -2.9084050e-003 -1.2344574e-001 -3.6481483e-001  2.2212117e-001 -3.9570383e-001 -4.3169877e-001  7.5014298e-001  5.9860860e-001  4.6598340e-001  5.8171512e-001 -1.8379234e-001  2.9537926e-002  6.0046247e-001 -3.5832153e-002  6.5164403e-001 -4.8092067e-001  6.4341416e-002  1.0866642e-001 -2.6259100e-001  1.2969386e-001 -2.2789986e-001 -1.2256170e-001 -3.2549432e-001 -1.0435712e-001 -2.3801581e-001  4.0445434e-002  1.5316829e-001 -4.4507672e-002  6.9471438e-001  3.0948431e-001  1.8835846e-001  7.8261136e-001 -3.8500919e-001  1.8428345e-001 -9.5741762e-002 -5.0020506e-002 -7.1305197e-001 -4.0944007e-001  1.2161521e-001  1.6020477e-001  2.7549310e-001 -3.1610746e-001 -4.3476472e-001 -7.6628936e-001 -3.2119536e-001 -3.8312578e-001 -3.4357952e-001 -5.9962309e-001  3.2339877e-001  1.4324794e-001 -4.3509685e-001  3.7695568e-001
  1.6279534e-001 -8.1448932e-001 -5.3623371e-001  5.1788407e-001  3.5326521e-001 -9.4518858e-001 -3.9950467e-001 -5.6444802e-001  3.1668453e-001  3.2027432e-001 -4.7929384e-001 -2.4372568e-001  8.6518452e-002 -7.5208134e-001 -9.2989683e-001 -9.9092188e-001 -1.5556237e-001  1.0013978e+000  4.7041046e-001  2.6211731e-001  8.8582707e-001  2.0469524e-001  3.3266143e-001  4.8583776e-001  6.8825146e-002  4.1471559e-001  4.4356023e-001  3.5602788e-001  9.4602122e-001 -1.2639174e+000  1.7358765e-001 -2.6438407e-001 -5.6133793e-001 -4.0742739e-001 -3.8430750e-001 -2.4648637e-001 -1.4268672e+000  4.1385264e-001 -1.2546120e-002  7.6303406e-001 -1.8607042e-001 -2.5397351e-001  8.8279261e-002  2.4625511e-001  4.5695099e-001  4.2482310e-001 -1.3634365e-001 -1.6226442e-001 -4.2532987e-001 -3.5801751e-001 -6.5358613e-001 -1.1644299e+000  2.9800986e-001 -1.8756891e-001 -3.7537172e-001 -5.6291023e-001 -3.5636832e-001 -6.0279292e-001 -7.9442557e-001 -4.8156685e-001 -6.1329204e-001 -2.5691944e-001  1.4371816e-001 -6.7213889e-001  8.2858111e-002  4.6836315e-001
  6.5247375e-001  7.1349617e-001 -9.8033129e-001  1.2272104e-001  5.9814159e-001 -3.6402069e-002 -9.8354942e-002  1.9622902e-001  9.2949841e-002 -6.6280556e-002  7.4187837e-003 -5.6401619e-001 -1.3697992e-002 -2.3460449e-002 -4.2770785e-001 -5.6022943e-001 -1.3328073e-001  7.4150978e-001  1.7143443e-001  4.1199161e-001  1.2123156e+000  4.1391013e-001  3.7170569e-001  6.6781054e-001  3.0284110e-001  8.7851735e-001  5.6266895e-002  2.0729235e-001  7.7668574e-001 -4.1866253e-001  4.9227880e-002  3.6740881e-001  1.0505439e-001 -1.2255509e-001 -1.1176215e-001  5.4841878e-002 -5.9984116e-001  1.2126146e-001  3.2867233e-001  3.6091160e-001  2.1105929e-001  1.8408758e-001  1.0302375e+000  2.3260641e-001  3.1297712e-001  8.4530059e-001  1.8219822e-001 -5.0579505e-001 -3.7787553e-001 -1.4673061e-001 -7.2514736e-001 -5.3028607e-001  4.8566835e-001  6.4873889e-002 -6.0366411e-001 -1.1280679e-001 -3.3422852e-001  2.8649283e-001 -3.3964952e-001 -2.0461862e-003  2.0211107e-001  7.1837283e-002 -9.3085999e-002  1.0085685e+000 -2.6175313e-001 -3.5702087e-001
 -7.6798928e-002 -3.1302712e-001  1.8494882e-001  5.9953276e-002  5.8665641e-002 -7.4750863e-001  2.7344081e-001  4.0363302e-001  4.6339731e-001  7.6653309e-001 -2.2415916e-001 -1.3120429e+000  3.1353870e-001 -2.2671388e-001 -6.6582023e-001 -4.6470105e-001 -1.7800591e-001  1.2203960e+000  1.2881360e+000  1.2141461e+000  1.5322115e+000  8.3061423e-001  8.3192948e-002  1.9846568e-001  1.4444944e-001 -1.7796686e-001  4.7285954e-001  8.6002874e-001  1.0470154e+000 -9.5854060e-001 -4.4663312e-003  2.9544443e-001 -1.2196897e+000 -4.6245271e-001  2.7525211e-001  1.0338614e-001 -2.7980576e-001  1.0287507e+000  4.4457909e-001  1.1348276e+000  6.3081958e-002  3.8079946e-001 -5.6831852e-002  8.5078222e-001  2.0023482e-001  5.6555526e-001  9.9094307e-001  2.7010828e-001  1.0352454e+000  2.8650889e-001 -5.7468240e-001 -4.7791038e-001  3.5102825e-001  4.4749236e-001 -8.1767808e-002 -9.5867188e-002  3.9287596e-001  5.4103086e-001 -1.6308265e-001  1.9208949e-001  1.1954256e+000  6.1917667e-002  4.4368237e-001 -1.0255336e+000 -5.2381000e-002  8.6814752e-001
  4.3987696e-003  1.7325021e-001 -2.0180471e-001  7.1936772e-001 -4.6303585e-001 -1.8919348e-001 -2.7063492e-001  5.3310875e-001  6.3538489e-003  6.1613311e-001  6.5811605e-001 -4.0477570e-001  1.4270969e-001  1.0677249e-001 -6.0944277e-001 -6.7176721e-001  1.1050448e-001 -1.4938914e-001  4.1431203e-001  5.3704616e-001 -5.3434623e-002  3.8134706e-001  3.1642526e-001  4.8341108e-001 -3.2675176e-001  1.6677360e-001 -7.9455894e-002 -6.8583614e-002  2.3956088e-001 -4.1700996e-001  1.5994611e-001  4.9303972e-001 -4.3669904e-001 -1.0196217e+000  6.3852046e-001  1.4986066e-002 -5.7017472e-001 -2.4990892e-002  1.9858321e-001  2.1694409e-001 -2.5736041e-001 -1.0751175e-002  6.3634243e-002 -2.0699789e-002 -2.7241204e-001  1.4091375e-001  8.0341856e-001  5.9851243e-001  1.8427947e-001  6.9161721e-001 -6.8351500e-002 -5.3045240e-001  7.6970222e-002  1.3880706e-002 -8.4904759e-001  1.1860618e-001  5.4889121e-003  1.2573818e-001  1.5244689e-001 -6.1216325e-002 -1.1734791e-001  1.7569358e-001 -1.9487810e-002 -3.6410536e-001  7.4523249e-002  9.7982739e-003
 -9.1695640e-001  1.6900063e-001 -7.3519939e-002  7.5952957e-001  3.4050915e-001  1.3359155e-001  5.5086329e-001  7.7214617e-001  4.5633583e-001  6.9805684e-001  2.3424892e-001 -2.4446967e-001 -4.7239989e-002 -9.4718634e-002  8.6276332e-002  8.8062933e-002  6.9839808e-001  4.6328801e-001  5.7892417e-001  6.9704379e-001  7.4016484e-001  8.6843678e-001  7.3776631e-001  2.3307298e-002  4.2043408e-001  5.5987581e-001  9.1239106e-001  9.1534995e-001  5.6612359e-001  4.0522395e-001 -2.1418126e-001  5.4472259e-003  2.1062929e-001  1.0096736e+000  4.4086885e-001  6.6228186e-002  6.8343642e-002  1.4228476e-001  6.1438008e-001  8.4172858e-001  2.4168333e-001  1.6863922e-001  4.9562277e-001  8.7484017e-001  1.0887445e-001 -9.8472097e-002  9.7476314e-001  3.7402589e-001 -4.7687536e-002  1.5399479e-001  2.8306877e-001  1.0589575e-001 -3.3334232e-001 -5.2757959e-001 -3.8452483e-001  1.8939925e-001  3.0786019e-001  1.8173536e-001  6.1876065e-001  3.1330820e-001 -1.0895512e-001  5.0103427e-001  1.0683676e-001 -1.2455273e-001  5.5906102e-001 -6.3247494e-001
  4.2799213e-001 -6.3921467e-001  7.6318241e-001  9.4583131e-001  2.6672291e-001  8.6246865e-001  3.8850484e-002  1.5308616e-001 -1.1027218e-001 -1.0483295e-001  4.2192959e-001  1.1252997e-001 -2.5149974e-001  2.1381380e-001  9.1197838e-002  1.4624333e-001 -1.7415078e-001  1.3634515e-001 -3.4733892e-001  3.7950364e-001  3.6997637e-001  4.8061414e-002  6.6294719e-001  7.4378703e-001 -2.7709839e-001  7.9789863e-002  1.1791810e+000  1.0536418e+000  4.8343091e-001 -1.8091325e-001 -1.9344916e-001 -1.6446097e-001  2.9114749e-001  1.4246382e-001 -6.1341298e-002  1.5683652e-001 -5.6124000e-001  3.5149560e-001  6.8724995e-001  9.8383496e-001  3.6960176e-001 -1.6096231e-001  8.2521440e-001  5.8298114e-001  1.9208729e-001 -5.4659294e-001  4.7418511e-001  3.1458071e-001  2.8743491e-002  1.6942851e-001  2.6416595e-002 -1.7169944e-002 -1.9292596e-001 -2.8152737e-001 -2.6175753e-001  1.7432714e-001  1.7888189e-001  1.2696337e-001  4.5663161e-001 -7.9069561e-002 -3.6702122e-001  2.1811983e-001 -1.8202853e-001  5.7895399e-001 -2.5570212e-001 -3.7832403e-002
 -1.6809168e-001 -1.2493565e-001 -2.1907475e-001  3.5207935e-001  3.3507224e-001  8.4347143e-001  1.6454569e-001  9.0119369e-001  4.0199809e-001  8.1680486e-002  5.7434362e-001  3.1239083e-001 -1.7047286e-002  3.5561217e-001  4.8002626e-001  3.5142672e-001  1.4819533e+000  6.6096278e-001  1.2517035e+000  1.0128254e+000  5.2007501e-001  4.5359407e-001  7.5361868e-001  1.9317702e-001  3.8981938e-002  6.8737313e-003  6.4942621e-001  9.0225600e-001  6.9738482e-001  1.2039675e-001 -4.0189353e-001  1.2336731e-001  3.4604846e-001  1.2222093e+000  7.4513906e-001  1.0132956e-001  2.6231153e-001  5.6304332e-001  9.8056112e-001  6.1100169e-001  2.7290898e-001 -2.1432252e-001  2.8904266e-001  1.3572309e+000  1.6357267e-001  5.7574994e-002  5.0459741e-001  5.9046814e-001  6.5778452e-001  2.8625443e-001  1.4439569e-001  2.3930996e-001 -3.6286506e-001 -3.1367033e-001 -4.2776129e-001  1.1849731e-001  4.4816890e-001  4.7188956e-002  1.4348343e+000  4.8460056e-001 -5.0596302e-001  5.0279533e-001  4.1386579e-001 -1.6254866e-001  2.2766136e-001 -1.3148692e-001
  8.6225652e-001  6.5390311e-001  1.3449809e+000  5.9357364e-001  4.5423637e-001 -4.1953155e-002 -3.3077944e-002  9.8428011e-001  7.2975409e-002  3.9079284e-002  3.5499410e-001  9.6057978e-002  2.6385853e-001  1.5834072e-001  4.7244740e-001  4.1129422e-001  4.2711625e-001  4.5430490e-001  9.1771536e-002  5.4536257e-001  7.6437389e-001  2.0629336e-001  8.2065839e-001  1.5163490e-001  6.7249772e-002  3.2996632e-002  2.6940355e-001  6.6119324e-001  4.5562745e-001  9.4587616e-002 -4.4891918e-002  6.0764975e-002  6.7682409e-001  3.7085979e-001  4.8243167e-001  5.7467023e-001  6.8801731e-001  3.8278693e-001  3.8908597e-001  5.0023444e-001 -1.6562734e-002 -4.6415642e-001  1.9316172e-001  1.5263697e-001 -1.1633544e-001 -5.5457726e-001 -2.9300526e-001  2.6342960e-001 -5.5199766e-002 -3.6324061e-001  2.4932014e-002  9.1059578e-002 -1.8926717e-001 -2.2435086e-001 -5.2797767e-001  1.9572982e-001  2.2964174e-001  2.5689926e-002  1.0708822e+000  7.9547896e-003  4.6450000e-001  3.9844129e-001  1.6757421e-001  5.4784568e-001  4.8587094e-001  9.2001191e-003
 -5.6826560e-002 -5.9324695e-002  4.1607980e-001 -2.2162958e-001  1.5074045e-002  3.6605347e-002  4.0531091e-001  5.9119798e-003 -1.7101736e-001 -1.1817396e-001 -1.9428343e-001  8.9971641e-001  2.2366878e-002 -1.6699693e-001 -2.5556689e-001 -4.2739734e-001  7.0533574e-001 -3.1239030e-001 -3.6064582e-001  3.8751084e-001 -2.9688615e-002  1.0512388e-002  7.8714064e-002  3.6485819e-001  2.1595403e-001  2.0199687e-001 -1.8269458e-001  4.9568995e-001  7.3888463e-002 -5.2747016e-001 -5.5798402e-001 -2.1978244e-002  1.0697673e-001 -1.1718297e-001  2.4536312e-001  1.3988349e-001 -8.8287171e-001  4.2278387e-001  5.1453424e-001  2.3373118e-001  2.4820069e-002 -4.6606953e-001  2.5385992e-001 -6.2652459e-001 -5.5595436e-001 -1.8189311e-002 -1.9590059e-001 -2.6223304e-001 -5.9871921e-001 -2.2378398e-002 -8.3659582e-001 -6.9865777e-001 -3.3725558e-002 -3.2986041e-001  7.3252756e-002 -5.2099784e-001  4.9168289e-001 -1.1282494e+000 -8.4195452e-002  4.4023095e-001 -1.2537574e+000  1.5825086e-001 -4.8324175e-001 -1.4756458e+000  8.4474335e-001 -7.9466343e-001
  5.8932333e-001  3.4699044e-001  7.2321144e-001 -3.1333822e-001  5.2612408e-001 -9.0419315e-001  7.9311183e-001  5.5925233e-001 -1.9693214e-002 -5.2166642e-001 -5.2557577e-001 -3.6585762e-001 -1.8401550e-001 -6.0507537e-001 -3.8600121e-001 -2.2618454e-001 -5.6867983e-001 -7.9051435e-001 -8.1681935e-001 -1.1470108e-001 -1.1598038e+000  5.9762543e-001 -2.5291232e-001 -5.6941518e-002  2.6765922e-001 -1.3559351e-001 -3.5333481e-001 -1.4440703e-002  2.7574642e-001 -3.1007995e-003  1.4541737e-001 -3.6363576e-001 -2.6950363e-001 -3.7637488e-001 -3.2875474e-001  3.5744504e-001 -3.1786786e-001  6.6274178e-001  2.5616334e-001 -9.0329049e-002  4.1145460e-001 -1.5025060e-001 -3.9332491e-001 -8.3297350e-001  4.0987446e-002 -4.5427278e-001 -7.7917826e-001 -9.1388981e-001 -8.1041891e-001 -5.7447335e-001 -7.2389523e-001 -6.3326101e-001 -2.9591282e-001 -3.2274537e-001 -4.6987907e-001 -4.0893365e-001  1.7468137e-001 -5.2595593e-001  6.5563885e-001  2.5922144e-001  3.0909700e-002  7.1924851e-001 -3.4692417e-001 -6.8461913e-002 -2.9877244e-001 -7.0054888e-001
 -7.1804429e-001  2.0623666e-001 -1.4515969e-001  9.9857838e-001  1.1558498e-001 -5.7199161e-001  5.4090217e-001 -5.3633312e-001 -1.7231080e-001  3.4624886e-002 -3.3807685e-001 -2.4316586e-001  3.1831294e-002 -3.9836998e-001 -6.8385290e-001 -9.7907784e-001 -3.7126905e-001 -6.7592736e-001 -1.1158425e+000 -1.8215290e-001 -7.2110049e-001  1.9743027e-001 -3.5403801e-001 -8.3738860e-001 -4.5516703e-001 -2.7572066e-001 -1.5851624e-001 -1.3167736e-002  3.5323440e-002 -1.7194102e+000 -1.5963010e-001 -8.2610916e-002 -1.5363371e+000 -1.1199236e+000 -5.3787304e-001 -4.0283513e-001 -2.0331900e+000  4.0474228e-001  4.0612716e-001 -1.5877458e-001  1.5976306e-001 -4.8013006e-001 -3.8325528e-001 -1.0904257e+000 -3.2833805e-001 -3.4147765e-001 -4.9275210e-001 -9.1383130e-001 -1.7820893e-001 -8.9466918e-001 -1.2895690e+000 -1.4052544e+000 -5.1066528e-001  4.8908363e-001 -1.2868374e+000 -6.0669364e-001  7.0878431e-001 -3.6853631e-001 -2.4499231e-001  6.2810473e-001 -1.9583711e+000  2.7125058e-001  3.3578519e-001 -1.2773062e-001 -8.8885313e-001 -1.0509750e-001
 -1.5809293e+000  2.4813534e-001 -9.1212410e-001 -1.2159796e-001  1.8679196e-001 -1.0170420e+000  3.2536418e-001 -2.8303616e-001 -4.5804171e-001 -3.4947698e-001 -3.3308242e-001 -4.1301096e-001 -1.0237513e-001 -6.3032926e-001 -5.8030799e-001 -5.6977024e-001 -7.4528113e-001 -1.3481973e+000 -7.5367506e-001 -2.5650148e-001 -5.9022625e-001  1.7101145e-001 -7.8139491e-001  8.6037092e-002  1.8750743e-001  6.9391761e-001 -3.6664252e-001 -7.4366716e-002 -1.5983480e-001 -1.1430653e+000  4.2719014e-001 -3.8176125e-001 -7.9027314e-002 -5.2674269e-001 -3.9343173e-001 -9.8643208e-002 -5.9888159e-001  5.1258658e-001  3.6891197e-001  6.9335707e-003  1.2257979e-001  1.3588776e-001 -7.2722162e-001 -3.4072193e-002 -1.5920235e-001 -5.1191308e-001 -5.6158067e-001 -9.9534818e-001 -7.7854675e-001 -8.5702990e-001 -4.4934422e-001 -5.2851917e-001 -4.6881711e-001 -1.9336428e-001 -1.4791483e+000 -3.3913145e-001  5.5628547e-001 -5.7341311e-001 -4.5385400e-002  9.9172975e-001 -5.8905295e-001 -2.5855271e-002  1.7742469e-001  2.7403464e-001 -4.5782946e-001 -1.7504408e-001
 -1.3696298e+000  1.8386939e-001  5.9530233e-002  1.0173816e-001 -1.4392867e-001 -1.3320356e-001  3.6625055e-001 -6.8460720e-001 -5.0289145e-001  6.8995019e-001 -1.7703781e-001 -3.2635479e-001 -1.0716177e-001 -6.3414157e-001 -5.6285052e-001 -8.5479065e-001 -3.8212102e-001 -4.1775132e-001 -5.3947472e-001  2.4533460e-001 -4.0229002e-002  9.1347599e-002 -2.4785602e-001 -5.6703861e-001  1.6639204e-001  1.4042265e-001 -2.3675678e-001 -2.6632911e-001 -2.5564545e-001 -1.0068147e+000  3.0419750e-001  7.8697476e-002 -8.2738049e-001 -5.0653884e-001  1.0234721e-002  2.0770138e-001 -1.0567640e+000  6.3188249e-002  2.6948727e-001 -1.6565371e-001  8.0799448e-001 -1.4914144e-001  1.9687854e-001 -1.2638393e+000 -5.5986078e-001 -7.3025487e-001 -5.0022552e-001 -4.3219164e-001 -2.9604160e-001 -4.3791477e-001 -6.9601624e-001 -8.9103155e-001 -3.8774339e-001  1.7375606e-001 -7.3769526e-001 -6.4030595e-001  4.1664799e-001 -3.6904625e-001 -1.9123401e-001  4.0279003e-001 -1.0217583e+000 -3.0872563e-001 -3.2277277e-001  1.6206831e+000 -9.5719193e-002 -8.7446398e-001
  6.7714379e-001  4.4529559e-001  6.5317006e-002 -1.4635816e-001  3.2607127e-002 -7.4883560e-001  6.1283348e-001  1.7774585e-001  3.0543781e-001  6.1066844e-001  1.5934469e-001 -4.0998761e-001 -7.9060756e-002 -5.5654266e-001  6.7974382e-001  3.2628886e-001 -5.1786335e-001 -4.2843865e-001 -2.9605275e-001  1.1846277e-001  6.6361052e-001  7.6372440e-001 -1.3093438e-001  9.7585174e-001  2.5248774e-001  8.8274588e-001 -5.2027700e-002  1.0862028e-002  3.9230558e-001  4.8365142e-001  1.3020235e-001  5.9127342e-001  4.3585541e-001  2.0302147e-001  2.7430628e-001  2.2782749e-001  1.1646029e-002  1.6081432e-001  2.7317692e-001  7.6587493e-002  8.9373438e-001  6.0591231e-001  1.0737240e+000  2.4180730e-001  6.3680667e-001 -4.7110780e-001 -2.5174170e-001 -4.6044267e-001 -9.3244079e-002  1.5360375e-001  2.6779064e-001  5.8060302e-001 -5.6830283e-001  1.4003586e-001 -1.3080806e+000 -1.1752578e-001  3.0309022e-001  1.1724627e-003  1.5789781e-001  8.5445175e-001 -8.5836027e-001  4.1792626e-001  7.4858953e-001 -6.2949563e-001  8.3271977e-001 -4.6947122e-001
  6.3434868e-001  9.0210600e-001  9.4920297e-002 -4.5804102e-001 -3.0276828e-001  8.5829452e-002 -4.7983039e-001 -2.3606900e-001  1.2570505e-001  3.4693594e-001 -2.9664850e-002 -5.3000144e-001 -1.7184395e-001 -2.0017251e-001  2.2911919e-001  3.1866851e-001  1.4793203e-001  1.9381807e-001  4.2584523e-001  7.5264088e-001  5.0611137e-001  5.4303320e-001  2.2265009e-002  5.7907550e-001  2.4938993e-001  4.8183289e-005 -5.4101691e-001 -8.2662412e-003  9.4797129e-002 -3.1362022e-001  4.4188617e-001  5.0229302e-002 -3.2979011e-001 -1.0730066e+000 -6.2049237e-002  1.1854871e-001  1.9421342e-001 -2.1678264e-002  2.5395831e-001  2.5591425e-001 -4.6707094e-001 -2.4101132e-002  4.4620489e-001 -1.2470092e+000  2.5276613e-001  5.7602120e-001 -5.9298440e-002  5.1488704e-001  3.7179300e-001 -8.4299995e-001  3.8547910e-001  1.8995128e-001 -6.2097378e-002  5.1538561e-001  2.8107581e-001 -5.0374018e-001 -7.1454794e-002  5.1478504e-001 -4.3106643e-001 -4.8496512e-001  9.2458195e-002 -7.9519609e-002 -4.2322855e-001  1.3976235e+000 -3.0557734e-001 -3.3007168e-001
 -4.3010783e-001 -1.6676542e-001 -1.3161591e+000 -1.0859492e-001 -2.3877617e-001  2.7257783e-002 -3.5256111e-001  1.4778697e-001  2.9164056e-001 -3.2619635e-001 -2.1130185e-001  4.4096707e-001  2.1194969e-002  3.6030918e-001  8.9139940e-001  5.7475503e-001  8.6001706e-002 -2.0438274e-001 -6.4996335e-002 -6.8018036e-002  5.7786486e-001  9.3549977e-001  6.6932212e-001  5.9538888e-001  4.6773517e-001  6.6015280e-001 -1.0947277e-001  1.2313424e-001  3.6732002e-001  1.2699074e+000 -1.0681657e-001  5.3812674e-001 -1.0902510e-001  3.2697367e-001  9.7591790e-002 -6.4796196e-001  1.4475561e+000  3.7583226e-001 -5.3385267e-002 -1.6563259e-001  7.5822421e-001  4.3071105e-001  6.1583824e-001  3.2424803e-001  2.5235433e-001 -2.5712893e-001 -3.2521070e-001  2.3141247e-001  3.1479912e-001  3.4149590e-001  1.1759521e+000  1.4989057e+000  7.7654036e-001  3.3178044e-001 -1.6454841e-001  1.1982944e-001  5.7767463e-002  3.7729294e-001  1.3223607e-001  2.2628049e-001  9.7556750e-001 -4.4652208e-001 -2.5467938e-001 -3.4772493e-001  4.9285100e-001  3.7378674e-001
 -3.5245061e-001 -1.0577986e+000 -2.0467780e+000  2.8123841e-001 -6.5567549e-001  1.0308662e+000 -6.0821461e-002 -2.7125245e-002 -1.0498077e-001 -8.6031546e-002 -3.1967584e-001  6.1547531e-001  2.8879248e-002  8.0682621e-001  2.3983521e-001  1.7212595e-002 -3.0425626e-001  5.4626593e-001  5.6028652e-001  1.8330023e-001  1.2026187e+000  1.5028186e-001  9.5842326e-001  6.0976137e-001  1.4949037e-002  1.8419707e-001  9.5912362e-001  1.3668158e+000  8.6599427e-001 -1.6230435e-001  3.0074527e-001  5.3755621e-001 -6.7146173e-001  7.6616478e-002  2.5141612e-002 -7.9578556e-002  2.9825667e-001  2.5148416e-001  7.9758054e-001  7.8154076e-001 -7.2981334e-001  1.0833551e-001  6.0636309e-001  1.0901453e+000 -9.3445012e-002  6.8402998e-001  5.2026800e-001  8.4742845e-001  9.1719764e-001  1.7329652e-001  4.4603957e-001  9.3379266e-001  9.8715163e-001  7.9730504e-001 -2.0885410e-001  2.6140913e-001 -8.3478687e-001  1.1673613e-001 -2.6584792e-001 -2.3644681e-001  1.7049220e+000 -4.2062072e-001 -2.6899149e-001 -1.5178048e+000 -2.2999006e-001 -7.8624911e-001
 -1.7111674e-001  1.2261706e-001 -4.6866103e-001  8.4973257e-001 -4.6884599e-001 -1.6040668e-001  4.9047915e-001  4.1529358e-001 -3.1060197e-002  1.0215788e-001 -2.8005675e-002  6.4193056e-001  2.3893105e-001  1.8011022e-001 -1.6477286e-001 -5.6290716e-003  5.1891245e-002  3.6900886e-001 -1.8622555e-001 -8.2136202e-002  2.0772001e-003  5.4136941e-002 -6.7024363e-001  2.2669447e-001 -6.0348975e-002 -8.9020681e-002 -1.8922493e-001  6.2403143e-001  8.5312476e-001  4.8574570e-002  9.5480350e-001  6.0941907e-001 -1.7817458e-002 -1.9753315e-001 -4.9979773e-003  5.3417337e-001  8.0196959e-003  4.5747548e-001  5.3237670e-001 -8.4859729e-002  6.1317234e-002 -3.3467611e-001  1.4451936e-001 -3.9711152e-001 -2.9629390e-001  4.2621473e-001  2.2285687e-001  4.6592594e-001  6.3350068e-001  3.3708500e-001  5.9052309e-001  5.9474274e-002  1.2200405e+000  8.0738395e-001 -4.7489550e-001  3.4623427e-001  1.3284412e-002 -3.2639619e-001 -4.5320158e-002  5.8869521e-001  1.4869963e+000 -4.2394563e-001 -1.4032400e-001 -3.7303904e-001  6.8731424e-001  7.6282232e-001
  9.0495250e-001  2.6482511e-001  1.2078401e+000  4.8515426e-001 -1.9290503e-001  9.2223617e-001  2.8766467e-001  8.2870529e-001  2.7409181e-001 -1.5658535e-001  4.6626967e-001  9.4594798e-001  3.5163653e-001  3.1650514e-001  5.6306035e-001  2.9627547e-001  5.0702381e-001  1.4477056e-001  2.7366798e-001  8.2237604e-002 -8.6885606e-002 -4.0343545e-001  2.1554233e-002 -7.3775165e-001  1.6592147e-001 -3.4224831e-001  4.3868933e-001  1.1319818e-003  8.0532777e-001  4.3726296e-001  6.3292140e-001  6.4003060e-001  5.5355118e-001  1.0678677e-001  6.6739625e-003  7.6534643e-002  9.4562358e-001  2.9315566e-001  9.6837467e-002 -4.1279378e-002 -1.0021912e+000  1.9542319e-001 -7.0881274e-001  1.4105571e+000  2.2907087e-001  4.0481999e-001  5.1948795e-001  4.8012189e-001  1.1118001e-005  6.5967592e-001  6.6584233e-001  3.7919933e-001  7.0958315e-001  5.7414668e-001  1.1451775e+000  3.4284791e-001 -5.0500463e-001  2.1027352e-001  3.8944567e-001 -4.2549236e-001  1.6282439e+000 -4.5065297e-001 -1.0925001e-001  4.6799470e-001  5.4082372e-002 -2.0593450e-001
  9.0952664e-001  6.0593396e-001  6.4681292e-001  1.7710974e-001  3.0379069e-001 -1.7931827e-001  6.4172838e-001  3.6504849e-001  4.9816892e-001 -3.8713356e-001  5.4745699e-002  9.2868876e-001  5.3359984e-001  5.0118228e-001  9.7792549e-002 -1.1399076e-001  3.8000431e-001  6.6614283e-001  1.4716692e+000  4.0258976e-001 -3.7700906e-002  5.5307380e-001  5.4900473e-001 -7.8935181e-002  1.2270608e-001  1.2953704e-001  7.1424681e-001  6.7553088e-001  2.1883564e-001 -2.3261781e-001  6.5711023e-001 -1.9204580e-002  9.4402206e-001  1.0310185e+000 -1.2076978e-001  1.7494982e-001 -7.5462176e-002  1.3084917e-001  1.7724519e-001 -1.1279106e-001 -7.1446182e-002 -2.8334006e-001 -1.6824706e-001  5.0832409e-001  4.0030812e-001  8.6417595e-001  2.3423362e-001  8.2197491e-001  3.5535649e-001  5.9985740e-001 -2.3634143e-002 -4.7262917e-002  5.6941780e-001  3.6239487e-002  6.1603830e-001 -4.0393138e-001 -4.6170650e-001  3.0275196e-001  1.7576279e-001  1.9822393e-002  1.8660244e-001  1.2472627e-001  9.8971528e-003 -2.8461461e-001 -6.2171931e-001  1.3738334e-001
  1.7366337e+000 -2.3738480e-001  2.2920613e-001 -1.0182609e+000  1.0521540e+000  5.9831857e-001  9.7241163e-001  4.3876853e-001  8.6809772e-001  2.7461744e-001  4.8153113e-001  7.1936230e-001  1.0993979e+000  9.1423524e-001  2.9934964e-001 -4.6927855e-001  6.7233180e-001  3.1135370e-001  9.8637007e-001  2.8240131e-001 -6.7039286e-001 -4.3039279e-001  1.0054658e+000 -3.7021007e-001  8.1188315e-001  3.4999190e-001  1.1953228e-002 -6.2932953e-001 -8.1500560e-001 -3.2258039e-001  6.8032296e-001  3.6691944e-001  1.7021816e+000  1.3487302e+000  2.4150270e-001  4.7052053e-001 -1.5577832e-002 -5.2702113e-001 -8.5747012e-001 -5.0830007e-001  1.6403042e-001  2.0329348e-001 -9.8142580e-003  1.1660810e+000  4.5545954e-002  3.0529175e-001 -5.2729755e-001 -1.5033468e-001 -4.5150513e-001  3.3324426e-001 -2.5135556e-001  9.5700302e-003  6.0488941e-001  3.7833433e-001  5.5252590e-001  7.2694245e-001  1.3132952e-001  2.8186480e-001  3.1726547e-001 -6.4780617e-002 -4.3304342e-001  5.2204682e-001  6.1351744e-001 -2.7440518e-002 -3.5045505e-001  6.1182096e-001
 -1.2255763e+000 -3.2480774e-001  9.6234292e-001  4.8378712e-001 -2.8068298e-001 -1.9552886e-001 -4.0019943e-001 -2.7149684e-001  2.4484022e-001 -8.6251032e-002  3.7109981e-002  4.6798461e-001  5.5580626e-001  3.6785756e-001  6.2486417e-001  3.3760268e-001  1.4253507e-001 -3.9903493e-001 -2.6526576e-001 -1.6720116e-001 -4.2794150e-002  4.9562811e-001  1.8982288e-001  3.3172347e-001 -2.1020193e-001  7.9731016e-001  4.2448794e-001  1.7462193e-001 -3.4115344e-001 -1.5236866e-001  1.1214425e+000  4.1897793e-002  3.1999020e-001  2.5245175e-001  1.1859700e-001  5.0539011e-001 -1.3224280e-001 -3.1078079e-001  1.2757424e-001  2.8472966e-001  9.5599280e-001 -3.1415153e-001  1.1576298e+000 -5.6277171e-001  3.1561773e-001 -6.7962800e-001 -5.0141963e-001 -1.9365904e-001 -9.3098842e-001 -5.9200863e-001  2.8688178e-001  2.6737951e-001  7.6223032e-001 -7.5935614e-002  4.9985818e-001  2.4789913e-001 -2.5852222e-001 -1.1699739e-002 -2.2722141e-001 -9.8992742e-001  2.9831407e-001 -1.3199430e-001  1.3951604e+000 -6.3845701e-001  9.8384476e-002 -7.6381999e-002
  1.3834356e+000 -3.7475139e-001  1.8998049e-001 -1.3818270e+000 -4.9672896e-001  8.7883838e-001 -5.4217781e-001  1.5816509e-001  4.2239324e-001  8.4323718e-003  5.1865620e-001  5.2261244e-001  3.9174006e-001  2.3886462e-001  1.0551240e-001 -1.8681796e-001  9.6370266e-001  3.5224262e-001  2.1750130e-001 -5.5160272e-002  3.9497482e-001 -5.5134431e-001  7.5394464e-001 -3.0605260e-003 -9.3456159e-002  1.0050305e-001 -9.6658680e-002  2.1779653e-001 -1.2558743e-002  1.1043313e-001  4.4162866e-001  8.1706052e-002  1.3634508e+000  5.1325626e-001 -3.9530398e-001  8.6256869e-002 -7.0869173e-004  8.0628673e-002  1.7867108e-001 -3.2043460e-001 -5.2244862e-001 -2.6346191e-001 -1.9883261e-001  6.4130035e-002 -5.0772806e-001  4.9873724e-001 -6.2386232e-001 -6.3087992e-001 -1.0247238e+000  1.0657964e+000 -1.8457814e-001 -1.5388949e-001  7.3191336e-002 -2.7558817e-001  5.5806184e-001 -5.5275656e-001 -5.6157649e-001  1.4617781e-001  3.2186680e-001 -1.9945021e-001 -2.6998541e-001 -4.6517643e-001  3.7614473e-001 -4.5300606e-001 -3.5284555e-002 -5.1877191e-001
 -1.1201107e+000 -2.4907270e-001  1.3894179e+000 -7.8772584e-001 -5.5831289e-001 -1.2361966e-001 -4.0287288e-001  3.3795320e-001 -1.7378354e-001  5.3959475e-002  3.7234404e-002  5.0316093e-001  4.8028266e-001  2.6386275e-001  7.1809317e-001  2.7549968e-001  3.3600896e-002 -7.7725911e-001 -3.8192280e-001 -5.0170972e-001 -2.3529706e-001  1.9927054e-001 -2.4307127e-001 -3.2613679e-001 -1.5093364e-001  4.7278057e-002 -1.0587700e+000 -3.5018227e-001 -7.2015537e-002  7.8673535e-001  4.8624981e-001  5.0749744e-001  5.1428175e-001  9.5889086e-002  4.8724172e-002  5.0143535e-001  3.8517728e-001  6.2926886e-001 -3.0193205e-001 -6.2201460e-001  6.6839004e-001 -1.0911291e-001 -4.5860008e-001 -2.5843467e-001 -1.7886268e-001  1.5147590e-001 -4.7910488e-001 -1.2219110e-001 -7.4633366e-001  2.1489870e-001  1.8982971e-002  6.3062664e-001  2.2742169e-001 -1.8733813e-001  3.9724726e-001 -1.8179523e-001  1.2078626e-001  7.5491298e-002  3.5034449e-001  1.5479513e-001 -1.1646421e-002 -1.5486055e-001 -3.5173938e-001  6.0230483e-001  4.9369641e-001  3.7967105e-001
 -5.8793418e-001  6.8686656e-002 -4.1862795e-001 -6.6090756e-001 -2.4473542e-001 -7.6754988e-001 -5.4474445e-002 -3.4457221e-001 -1.8830613e-001 -1.6389249e-003 -1.5348796e-001  2.6700681e-001  2.2308343e-001 -5.4827063e-001 -3.0071550e-002  1.6519656e-002  3.5852875e-002 -4.7343663e-001 -2.1076010e-001 -8.5418909e-002 -2.8880535e-001 -8.6693141e-001 -2.7232229e-001 -5.8469245e-001  1.5929161e-001 -3.4745290e-001  1.3138594e-001  8.1149736e-001 -1.3401726e-004 -5.2522084e-001  2.1188335e-001  2.8430407e-001 -5.9880315e-001 -3.8729125e-001  7.0304863e-001  2.4242313e-001 -3.5629416e-001  3.6838901e-001  3.1985197e-001 -1.4634886e-002 -5.2444632e-001  1.4862413e-001 -2.1480358e-001 -1.6261549e-001 -2.1098071e-001 -3.8975126e-001  5.2253280e-001  1.1064677e-001  4.3074879e-001  5.9266173e-001 -1.7429501e-001 -6.5663750e-001  7.1130853e-002  4.7621952e-001  7.2542891e-001  1.3846388e-001  8.8006484e-002  1.1684435e-003  9.0388366e-002 -1.7407542e-001 -5.0061971e-001  7.6683147e-002 -3.7484220e-001 -1.7760453e-001  3.0021756e-001 -6.6127876e-002
 -8.6819422e-001 -1.6233588e-001 -9.9989742e-001  4.1929059e-001 -3.5845196e-001  1.1537848e+000 -7.7985953e-002  6.0023702e-001 -1.2933042e-001  6.2389543e-001  7.8223034e-001  8.7611662e-001 -2.1908736e-001  3.0634791e-001 -1.6043860e-001  4.0657455e-001  3.2719914e-001  2.2464730e-002 -2.0428435e-001 -4.7697992e-001  1.6257471e-001 -1.9001017e-001 -4.6016898e-002 -2.9401604e-001  3.4583755e-001 -4.8095753e-002 -3.8466557e-001 -3.4147648e-001 -7.0865159e-001  1.8261800e-001  1.1034513e+000  7.0211528e-001  2.0023712e-001  8.1241141e-001  5.0342107e-001  1.1609209e+000 -5.8075647e-002 -3.1144437e-001 -2.4083131e-001 -9.0576615e-001  4.6825458e-001 -8.2672954e-002 -3.4187133e-001 -7.8572459e-002 -1.7037819e-002 -5.6088873e-001  5.2115785e-001  8.8693674e-001  2.9166968e-001  6.1348786e-001  6.2746975e-001  6.3827849e-002  1.1674059e-001  1.1275631e-001 -2.1976951e-001  6.9808004e-001 -1.7054928e-001 -7.9922852e-002  4.5836063e-001 -1.7582679e-001  1.5513004e-001 -5.3356457e-001 -6.9740802e-001  2.4724449e-001  4.9883788e-001 -1.2922074e+000
 -3.2663455e-001 -9.6129145e-002  3.9000257e-001  1.3504915e+000  4.9720907e-001 -4.3324560e-001  5.8038762e-002  6.1273788e-001 -1.7847084e-001  5.2258182e-001 -3.1767503e-001 -6.8517797e-001 -3.5635460e-001 -5.0457665e-001 -9.5818127e-001 -6.1927158e-002  7.2274759e-001  1.7481187e-001  4.3342862e-001  4.8213452e-001 -1.6259342e-001  4.6925463e-001  7.5815592e-002 -1.2338911e-002  3.5526458e-001  3.8859100e-001  2.4027371e-001 -3.4959837e-001 -5.9629746e-001 -3.6615896e-001  5.8125710e-001  4.0821585e-001 -6.4600868e-001 -3.9377218e-001  5.0602350e-001  8.6036067e-001 -9.7573543e-001 -6.2376956e-001 -3.6859847e-001  1.8468605e-001  3.2195009e-001  5.6956697e-001  5.9748717e-001  1.4674427e+000  3.6684781e-001 -1.1914923e-001  8.3793860e-001  4.9463481e-001  1.2318553e-001 -7.5301201e-002 -4.4268852e-001 -1.0222603e+000 -1.4504228e-001 -2.1891781e-001  1.2686928e-002 -1.0096996e-001  4.0984034e-002  4.9482229e-001  6.2613313e-001 -4.5921579e-001  5.6132999e-002  1.9509465e-001  5.0504506e-001 -3.3826028e-001  2.5432711e-001 -6.2638562e-001
 -6.5647969e-001  6.5427892e-001  1.1728267e+000  1.0376121e+000  1.6135103e-001  9.4295426e-001 -2.1176915e-001 -6.5037334e-001 -5.7043661e-001  1.2812104e+000 -4.5169078e-001 -2.1322152e-001  4.2435037e-002  1.4335138e-002 -1.6810534e+000 -7.9651301e-001  1.3802885e-002 -1.0936896e-001  6.2663191e-001  5.2175113e-001  2.3665720e-001 -1.2788295e-001  7.5821490e-002  2.4433594e-001  1.8483999e-001 -3.5563758e-001 -3.7686373e-001 -1.4039663e+000 -9.8742346e-001 -9.8158124e-001  9.1879400e-001  6.1236291e-001 -3.6062658e-001 -1.1913557e-001  1.0726277e-001  8.6303413e-001 -9.3842688e-001 -1.0715948e+000 -3.6582061e-001 -2.3004624e-001 -5.9207554e-001  1.5776022e-001  1.5651106e-001  3.9292050e-001 -5.7325046e-001 -8.2898632e-002  1.2003863e+000  6.8238669e-001  9.5695495e-001  1.0838920e-001 -8.5712378e-001 -1.2622436e+000 -6.7568216e-001 -5.8431312e-001 -1.2121938e+000 -2.2204784e-004  4.0619257e-001 -1.9620065e-001 -1.0640407e+000 -6.7190508e-001  3.3696815e-001 -3.0901616e-001  5.7919867e-001  9.4594976e-003  6.9174711e-001  2.1479781e-001
 -3.6226886e-001  1.1984685e+000 -3.5645443e-001  3.9813524e-001  4.3816315e-001 -7.8809498e-001  5.9773070e-001 -1.0410348e-001 -8.6296468e-002  3.7540646e-001 -2.0756061e-001 -1.4277736e-001 -4.4510136e-002 -3.9537837e-001 -1.1952160e+000 -7.2728226e-001  9.2349720e-001  8.9079674e-001  7.1566135e-001  4.9042144e-001  2.7519862e-001  1.3811717e-001  5.3452441e-001  3.6516966e-001 -9.0988539e-002 -1.8104525e-002 -2.2708026e-001 -3.8075562e-001 -1.4012937e-001 -1.0858728e+000  2.7495411e-002  6.1000190e-002 -1.1833680e+000 -1.1981545e+000  1.5766084e-001  1.5183930e-001 -1.3795110e+000  9.4945318e-002 -4.0704797e-001  5.9800269e-001  1.9244074e-001  6.9719995e-002 -1.0246207e-001  2.2832946e-001  1.5179658e-001 -8.6994386e-001  9.0238406e-001  2.8763931e-003  8.9443724e-001  3.2617846e-001 -8.1417086e-001 -1.3436582e+000 -6.0372253e-001 -7.2468249e-001  5.3630489e-001 -5.4224586e-001  4.4052890e-001  3.8702902e-001 -2.7590646e-001 -1.1474963e-001 -4.3265662e-001  4.6619374e-001  8.6936500e-001 -1.0031258e-001  9.1743034e-001  5.4764876e-001
  4.0749905e-002  4.0971128e-002  3.9592669e-001  4.4887982e-001  3.8965291e-001 -6.5109049e-001  2.1123998e-001 -9.4167656e-001 -2.4835111e-001  1.0695124e+000 -1.3625456e-001 -5.8076376e-001  1.5058784e-001 -2.9776048e-001 -1.4023952e+000 -8.2679860e-001  7.6369597e-001  6.8957495e-001  5.8920703e-001  7.0462218e-001 -2.5712882e-002 -2.9848391e-001  7.5338169e-002  1.3936953e-001 -3.0897775e-002 -7.4491659e-001 -9.7955565e-001 -8.8592405e-001 -1.3622822e+000 -6.5174456e-001 -2.5363662e-001 -2.3721430e-001 -2.5359315e-001 -7.2115573e-001  1.1896212e-002 -1.7348003e-001 -1.2426397e+000 -1.4728204e+000 -1.0125374e+000 -2.8417843e-001 -3.3511040e-001  1.6254664e-001 -7.6819729e-001  1.2312861e-001  2.2005692e-001 -1.1563743e-001  8.5812601e-001  2.3878754e-001  3.9848270e-001  1.0219999e-001 -1.2819802e+000 -1.7312905e+000 -8.2323856e-001 -6.0335877e-002 -2.6649015e-001 -5.9198185e-001  9.5979222e-001 -1.1383518e-001 -7.8107954e-001  6.6855019e-002 -1.2283443e+000  6.8851309e-001  1.2853640e+000 -1.0832512e+000  5.7001690e-002 -2.9850300e-001
  9.5611837e-001  4.7529562e-001  5.7389056e-001 -1.7234262e-001  6.4994481e-001 -1.1120444e+000  1.9480333e-001 -4.9315739e-001 -3.9697068e-001  3.5788097e-001  1.7605153e-002 -5.0043301e-001 -3.0829697e-001 -5.5262358e-001 -1.0795869e+000 -5.7667151e-001  5.1533964e-002 -3.5674721e-001 -1.5802970e-002  3.1182655e-001  1.3881417e-001  3.1124643e-001  4.3538476e-001  5.2706367e-001 -3.7113241e-001  1.2733519e-001 -2.6687180e-002 -2.1243900e-001 -1.0979131e-003 -8.0727698e-001 -5.6796150e-001 -3.0060144e-001 -4.1446442e-001  1.3120953e-001  4.6551352e-002  8.6764026e-002 -6.9709040e-001 -5.2058799e-001 -6.0546027e-001 -3.9429589e-001 -2.6060101e-004  9.4232705e-002 -2.5154295e-001  3.3687211e-001  4.1746500e-001 -2.0602982e-001 -6.0483889e-002 -4.1644450e-001 -2.6557374e-001 -2.5299696e-001 -8.5024546e-001 -1.0769188e+000 -7.8462590e-001 -2.6246495e-001 -4.2542920e-001 -3.1760343e-001  6.1601795e-001  3.7969750e-002 -1.4812523e-001  1.1819080e-001 -6.3244961e-001  8.0295947e-001  1.6524032e-001 -4.0633594e-001  6.4859363e-002 -1.0916172e-001
  1.1642365e+000 -4.3128978e-001  1.3078852e-001 -2.3288658e-001  7.7919500e-002  4.9262724e-002 -1.2661108e-001 -7.2216478e-001 -1.7971755e-001  2.8954031e-001 -1.8648885e-002 -2.6683804e-001  6.5499230e-001  2.2755207e-001 -9.0907510e-001 -5.3293377e-001  5.7440798e-002  1.0174465e+000  1.1159619e+000  5.5979392e-001  7.4348806e-001 -1.8344468e-001  4.7200962e-001  8.0270831e-001  2.2908660e-001 -6.6366059e-001  8.7683839e-002 -2.5660566e-001 -3.5751358e-001 -9.7508250e-001 -4.1783118e-001 -3.4311281e-001 -1.6181717e-001 -2.3728209e-001  1.5238557e-001 -4.2568662e-001 -5.2972425e-001 -5.9555872e-001 -1.0118017e-001 -5.2326769e-001 -5.9311911e-001  6.1146689e-001  6.3458643e-001  9.3045249e-001  3.6719362e-001  4.5107529e-001  2.4966794e-001 -3.5706834e-001  2.8290322e-002  3.1901570e-001 -5.3641312e-001 -8.4300873e-001 -5.5327510e-002  5.1320122e-001  1.2286207e-001  1.8068293e-001  1.9728041e-001 -3.3038364e-001 -7.9171305e-001 -3.6888933e-001 -4.1238947e-001  5.6943398e-001  1.2042941e-001 -2.7516637e-001  1.2689819e-001  1.3587922e+000
 -4.9701786e-001 -9.1436419e-002 -5.7209237e-002  7.6697903e-001 -1.7018519e-001  4.3178940e-001 -7.2939772e-001 -5.5431678e-001 -4.5793982e-001  1.5779240e-001 -8.3927436e-001 -6.6894830e-001 -4.8409099e-002 -3.8313018e-001 -4.7069232e-001 -1.4703190e-001  6.2957575e-002 -9.3841927e-001 -9.3218540e-003  1.4840540e-001 -4.1640583e-002  2.8187310e-001 -3.0907821e-001 -3.9462151e-001 -2.3141214e-001  2.8772690e-001 -2.1555680e-002 -1.5747438e-002  1.5867946e-001 -5.3096420e-001 -5.9968024e-002 -1.9239913e-001 -4.8548735e-001 -8.2132094e-002 -2.9280297e-002 -2.1080711e-001 -4.4942239e-001  2.2079439e-001  2.9197331e-001 -4.2006729e-001  6.3037159e-001 -1.5809670e-001  2.7473379e-001  1.8637428e-001  1.3726141e-001  8.8759281e-002 -5.0370483e-001 -7.2586304e-001 -2.5396886e-001 -1.7731538e-001 -1.1695727e-001 -4.1061516e-001 -4.6323934e-001 -3.2170211e-001 -5.5080333e-001 -3.6168158e-001 -3.2545084e-001 -6.5838924e-001 -7.4806194e-001 -3.1316741e-001 -9.8554783e-001 -2.5867248e-001  1.4573176e+000  5.9745530e-001 -2.3280214e-001 -8.2794024e-001
 -3.7033481e-001  3.7432797e-001 -1.6847676e+000 -1.4719290e+000 -2.6827275e-001  6.9673251e-001 -5.7925080e-001 -1.1255680e+000 -2.5282798e-001 -5.0315034e-001 -2.0400553e-001 -4.0945562e-001 -7.9191078e-001 -1.7849275e-001 -1.8411433e-001  5.2939520e-002 -2.7167191e-001 -3.6967085e-001  3.8326653e-001 -3.4570955e-001  1.8632703e-001 -5.2186488e-001  1.5367506e-001  2.4472773e-001  7.2176182e-002 -1.9535837e-001 -7.9305684e-001 -3.1673995e-001 -6.6095355e-001  2.9278593e-001 -7.3338320e-001 -7.5079745e-001 -3.8244695e-002 -2.6580077e-001 -5.0462483e-001 -5.3319854e-001  1.9587531e-001 -8.4338259e-001 -1.9316606e-001 -8.3005116e-001 -2.9897334e-001  5.0101684e-001  3.9493133e-001  2.1532292e-001 -1.8160514e-001 -7.4001516e-001 -1.4210751e-001 -7.3765528e-001 -1.5621699e-001  3.0415727e-001  5.6014115e-001  2.8373256e-001  1.7555075e-001 -3.6369147e-001 -6.1290992e-002 -2.9530404e-001 -7.6532538e-001 -3.8778649e-001 -8.6092474e-001 -6.4985543e-001  4.8695281e-001 -4.2909201e-001 -6.3914554e-002 -2.7394109e-001  1.8225393e-001  6.0486606e-001
 -5.2697145e-001 -8.1578465e-002 -5.9970494e-001 -1.0358692e+000  7.8721229e-002  4.5739689e-001 -1.6457223e-001  1.5368813e-001  2.2833690e-002 -2.9227087e-001 -7.4780407e-002 -4.2929853e-002 -5.8195424e-001 -8.7382576e-002  2.6818337e-001  5.2187664e-001  4.3838777e-001  3.2260331e-001 -3.4651756e-001  2.6662751e-001 -1.9133527e-003  5.5200526e-002  1.1698052e-001  2.8277866e-001  1.7310734e-002 -5.0205119e-001  4.7026972e-001  4.2070849e-001  2.1725362e-001  7.5971014e-001 -3.4733103e-001  2.3868183e-002  1.1836658e-001 -5.2078211e-001  2.5143543e-001 -1.9927497e-001  5.1559191e-001 -1.0388233e-001 -3.3438281e-001 -3.6897341e-001  1.6159339e-001  4.9823859e-001 -8.3447581e-001  1.0401254e-001  3.0221781e-001 -6.8174030e-001 -1.8103819e-001 -7.5885108e-001  8.0347393e-002  1.8619984e-001  6.2355051e-001  8.9799461e-001 -4.6807507e-001 -1.7369941e-001 -1.0753671e+000  2.9246891e-001 -7.6792919e-001  6.2546871e-001 -1.7542086e-001  5.0210588e-002  1.6760324e+000  1.4811861e-001  1.3508150e-001 -7.1930652e-001 -7.0514549e-001  1.2781991e+000
 -1.7060523e-001  5.5405885e-001 -1.0091067e+000 -6.1831345e-001  1.4834151e-001  8.8060598e-001 -5.4093560e-001 -6.4996954e-001 -3.6087845e-002 -1.0099584e+000 -2.7222550e-001 -3.9962789e-001 -1.0477800e-001  4.5868223e-002  4.0205569e-001 -9.4358810e-003 -4.7433847e-001 -2.9813677e-001 -2.5932255e-001 -3.1207993e-001  9.3948559e-002 -8.6694153e-001 -1.0077469e-001  7.0574053e-001 -6.5166778e-002 -2.7406107e-001  3.5704348e-002 -1.0262025e-001 -5.5018136e-001 -1.3517474e-001 -7.9038292e-001 -5.5957389e-001 -7.3196626e-001 -5.2795401e-001 -2.5314428e-001 -2.5872920e-001 -1.5934952e-001 -8.6148208e-001 -8.5702884e-002 -4.2942357e-001 -4.0985660e-001  4.0642884e-001 -3.6804118e-001  2.1663034e-001 -5.7263638e-002 -2.8988386e-001  3.6018712e-001 -3.1699205e-001  1.9227430e-001  1.1994618e-001  4.4407524e-001  4.8127795e-001 -4.0915377e-001 -9.5738330e-003  3.1250842e-001  3.2836687e-001 -1.0838994e+000  1.4098698e-001 -6.6105373e-001 -6.4075922e-001  1.3170557e-001 -3.7904048e-002  2.8442786e-001 -9.5683182e-001 -6.2121953e-001  1.3584504e+000
  1.1872612e-001 -1.0758256e+000 -8.4997486e-001 -4.7487980e-002 -2.1122262e-001 -7.8123201e-001  4.0143387e-001 -3.5253682e-001  1.2776736e-001 -2.2495321e-001  1.4464976e-001 -1.0830354e+000 -5.3973573e-001 -5.1777536e-001  3.0155815e-002  1.3178479e-001 -2.1906892e-002  2.4162169e-001  6.0135388e-001 -1.6238601e-002  1.7733726e-001  2.0329016e-001  8.2503388e-001  4.9709306e-001  2.2991479e-002  2.0010966e-001  2.1824405e-001 -5.7755435e-001 -3.1373968e-001 -9.2223598e-002 -7.3874009e-001 -3.4661181e-001 -2.9397155e-001 -1.7159708e-001 -1.7268613e-001 -2.9559397e-001 -3.6586061e-001 -6.7100667e-001 -4.4239583e-001  3.2428237e-001  4.6321128e-001  4.8785601e-001 -3.3443900e-001  1.1792206e+000  1.5153515e-001 -4.9438249e-001  5.1955599e-001  3.2764416e-002  5.0735384e-001  2.4595467e-002 -7.7720385e-002  9.4973126e-002 -5.4335508e-001  3.6295843e-001  1.3566352e-001  2.5223723e-001 -3.8795541e-001  3.3041520e-001 -3.1107981e-001 -1.9209056e-001  1.2112804e+000 -1.4389619e-001 -5.1481919e-002  7.2679068e-001 -2.3439129e-001  8.7377121e-001
 -3.1014394e-001  3.4844756e-001  4.8851390e-001 -3.2408111e-001  1.4263101e-002  8.5097617e-001  2.0676271e-001 -5.5167226e-001  6.3532098e-002  1.1312381e-001 -6.3053533e-002 -3.9609629e-001 -3.6348637e-001 -2.7836811e-001 -1.3961477e-001 -2.4426213e-001 -4.2948784e-001  9.4180455e-002 -3.8652201e-001 -2.5592935e-001 -7.7340710e-001  1.4276397e-001  2.1257638e-001 -4.7146056e-001  3.9542318e-001 -1.4670705e-001 -3.9117033e-001 -1.1107770e+000 -7.1295959e-001  2.3252895e-001 -5.4486854e-001  1.8293633e-001 -3.4527172e-001 -6.1552459e-001  2.2825349e-001 -5.3208438e-001  2.9645990e-001 -7.3361252e-001 -3.8545041e-001 -2.0453274e-001  5.4650495e-001  4.7407709e-001 -1.9919344e-001  7.2694353e-001 -3.2901125e-002 -8.8775646e-001  3.5616344e-001 -2.5472729e-001 -5.2330552e-001 -1.6563608e-002 -1.6000050e-001 -2.5650476e-001 -6.2824407e-001 -2.4214360e-001 -4.4273505e-001  4.8938843e-002 -2.0481532e-001 -1.7553135e-001 -1.2752999e-001 -1.1387978e-001 -1.0013719e+000 -1.1303443e-001 -6.7692550e-001  7.2415930e-001  6.1613920e-001 -1.3548401e+000
  1.0349878e-001 -2.1205743e-001  2.7892723e-001 -6.8936172e-001 -3.4274515e-001  8.1107551e-001 -3.1964454e-001 -1.4781974e+000 -8.1873268e-001  4.3703733e-001 -1.3159697e-001 -2.9789261e-001 -2.2990441e-001 -1.1569108e-001 -1.3081952e+000 -8.4474228e-001 -3.0394400e-001  5.7596754e-001 -1.2949489e-001  2.1115128e-001  5.6013505e-001 -6.5010901e-001 -8.1896722e-001  3.1541924e-003 -2.2034553e-001 -6.2030369e-001  8.8147984e-002 -5.6374857e-001 -1.1545681e-001 -7.3963831e-001  3.9409425e-002  2.6150563e-001 -9.4495601e-001 -6.0280893e-001  2.8234840e-001  1.4384825e-001 -8.9814021e-001 -6.8031581e-001 -4.2751849e-001 -6.2086737e-002 -9.1381571e-001 -3.7107064e-001 -2.3575202e-001 -2.8657564e-001 -1.7553730e-001  4.3345709e-001  1.2010873e-001 -3.6683791e-001 -8.2758266e-002 -1.3573195e-001 -7.3751676e-001 -9.4407446e-001 -3.3069225e-001 -4.1859735e-001  4.7028166e-002 -1.0443158e-001 -7.3018831e-001 -1.0410820e+000 -1.4786147e+000 -1.2420765e+000  2.5942578e-001 -9.3117735e-001 -1.6020379e-001  2.4707007e-001 -7.7060871e-002 -6.9077845e-001
 -6.4664126e-001  2.1977021e-002 -1.0502588e+000 -1.0246753e+000 -2.0945417e-001 -1.2912046e+000 -1.3804869e-001 -6.4461999e-001 -2.7640765e-001 -4.9438547e-001 -1.0173187e+000 -1.5594930e+000 -5.9418201e-001 -7.2081761e-001 -2.7890325e-001 -3.4503980e-001 -3.8404282e-001 -4.4082111e-001 -8.5827791e-001 -4.8104976e-001 -4.4113072e-001 -3.2070103e-001  4.0403364e-002  7.7165125e-001  4.8762591e-001 -2.3419351e-001 -9.3989881e-002 -1.1317384e-001 -4.0377020e-001  5.5110891e-001 -2.6890407e-001 -2.2665674e-001  3.9802775e-001 -1.4686249e-001  1.0323457e-001 -1.5573041e-001  5.0334472e-001 -9.8638675e-001 -6.7535440e-001 -6.6433098e-001 -3.1427207e-001  7.3286541e-001 -8.0945700e-002  1.3295405e-001 -2.3822953e-001 -1.2574001e+000 -4.0176094e-001 -1.2128213e+000 -3.2215835e-001 -3.4974245e-001  8.1109255e-002 -7.8632871e-002 -9.1325260e-001 -4.9069189e-001 -8.8295538e-001 -4.6369010e-001  1.2582502e-001 -8.5879614e-002 -2.2130647e-001 -3.8117301e-001 -3.1178196e-001 -4.7146756e-001  2.7518491e-001 -7.0619619e-001 -4.2222791e-001 -1.6063548e-001
  5.6026442e-001  6.3484142e-001 -7.0111861e-001 -3.4455457e-001  4.4426348e-001  9.8381847e-001  3.0870568e-001 -6.7171041e-001 -7.7581323e-003 -7.0015348e-001 -1.9683669e-001 -1.0261690e+000 -7.2230057e-001 -1.8927083e-001 -1.7765611e-001  2.2931152e-002 -2.2321809e-002 -3.4772696e-002  4.7866130e-002 -4.7930846e-001 -3.4032081e-001  7.4329040e-002 -4.3453526e-001 -2.4711986e-002  3.4680669e-001 -3.7586695e-001  4.9429450e-001  6.8104247e-001 -1.4368489e-002 -4.1094409e-001 -7.1044338e-002 -5.7190544e-001  1.1444100e-002 -3.1118888e-002 -7.7462704e-002 -2.2102009e-001  1.2068562e-001 -2.3466866e-001  3.5783972e-001  6.5493500e-001 -3.1091068e-001  3.9251439e-001 -2.2038574e-001 -2.9460165e-001 -1.7411759e-001 -9.1253087e-001 -3.0520492e-002 -9.0321084e-001  5.1625317e-001 -4.6007242e-002  3.7495230e-001 -8.2685074e-002 -5.1758702e-002 -1.2063453e-001 -5.6825404e-001  8.1833639e-002  3.2081404e-001  4.8618406e-001 -7.5029241e-002  8.4795156e-002  3.6210829e-001  6.6072688e-001  1.1125408e-002  8.5897980e-001  2.7808639e-001  4.2234765e-001
  5.1214072e-001  6.1438702e-001 -4.5031206e-001 -6.5680483e-002  2.8272759e-001 -1.6077150e-002  3.9504017e-001  3.3753175e-001  1.9730540e-001 -3.7582029e-001 -5.8490244e-003 -5.5567108e-001 -4.7456283e-001 -3.8415765e-001  2.2498680e-001  2.8649811e-001  1.7206415e-001  7.2231423e-001  4.2353521e-001  1.3422883e-001 -1.3354773e-001 -2.6880236e-002  5.8421368e-001  5.0792020e-001  4.8679487e-001 -1.3875619e-001  2.8593026e-001  7.7028907e-001  3.6806775e-002  5.8894562e-002 -2.4211880e-001 -4.1052669e-001 -5.0358018e-001  1.0332147e-001  1.9444790e-001  3.2472884e-001 -2.8170281e-001 -1.5351172e-001  4.2769199e-001  5.1307791e-001  8.3229595e-003  6.2519915e-001 -5.4802834e-001  4.4923421e-001 -2.8443096e-001 -8.2134267e-001 -1.3101041e-002 -9.7117302e-001  3.3870929e-001 -8.5615786e-001  5.3319389e-001 -2.2740474e-001 -3.1144115e-002  5.1077926e-002  2.0748393e-001  3.8904899e-001  3.2739390e-001  5.9765564e-001  2.8395591e-001  8.5886160e-001 -3.7047137e-001  3.4203000e-001 -3.2722948e-002  4.1681054e-001  6.2619940e-001  3.7274227e-002
  2.3542290e-001  3.8219019e-001  8.4859490e-001 -2.3581945e-001 -4.3810223e-001 -1.0742648e+000  3.3999750e-001  2.5289852e-001  2.3123979e-001 -2.1895691e-001 -7.0311825e-001 -4.8721506e-001 -8.8951848e-001 -6.2625516e-001 -3.1332149e-002  1.3350860e-002  3.2036735e-001  7.1138072e-001  3.9641453e-001 -6.7094772e-001 -5.7345524e-001 -3.1060081e-001 -8.3507124e-001  4.8184665e-002  4.7754244e-001 -5.8124732e-001 -2.3736658e-001  2.6223812e-001  1.3815836e-001 -3.7097792e-001 -5.1561812e-001 -3.0047658e-001 -4.8978302e-001  2.4121601e-001 -2.5929699e-001 -2.1028385e-002 -2.9877808e-001 -8.3747066e-002  4.1193352e-001  2.6471261e-001 -4.2489580e-001  2.0171345e-001 -3.4643082e-001 -5.9686182e-001 -2.2814518e-001 -8.7280636e-001 -4.9335639e-001  3.3381989e-001  4.3262189e-001  1.3489301e-001 -1.0217987e-001 -1.8568934e-001 -4.0940878e-001 -5.8787990e-001  1.5898200e-001 -4.8705085e-001  1.5384311e-001  9.3202622e-001  1.4381262e-001  6.7709932e-001 -5.8019173e-001  1.8615735e-001 -1.0980817e+000  8.8594036e-001  3.9333642e-001  1.7466478e-001
  5.2438710e-002  6.9597229e-002  6.3997437e-001 -4.0885051e-001  8.7866746e-001  2.1138107e-001  3.6878714e-001  6.4780141e-001  4.7896861e-001 -7.6338175e-001 -1.0086441e-001  9.6870553e-002 -6.4794554e-001 -6.7399847e-002 -2.1771254e-001  4.9476960e-001  1.2833116e-001  9.5625334e-001  1.0205151e+000 -2.1309757e-001  4.9499024e-001  5.7198773e-001  1.8115550e-001  6.9179193e-001  5.9396925e-001  1.3472722e-002  8.8988826e-001  1.5914903e+000  9.8114171e-001  1.1229374e-001 -8.5649441e-001 -4.8422954e-001 -8.0412438e-001 -2.1608026e-001 -4.0623568e-001 -5.8646737e-001 -1.4459586e-001  1.0271869e+000  9.2619382e-001  1.9150844e-001  1.3059755e-001  2.1956506e-001  3.0522825e-001 -2.0553507e-001  5.4710829e-001  2.3349772e-001  1.1595657e-001  6.6418425e-001  4.5973291e-001 -2.5490174e-001  9.8538298e-002  1.6682099e-001 -5.4117181e-001 -4.4095429e-001 -7.4839547e-001 -2.1486487e-001 -3.8479561e-001  5.7188989e-002  3.1857633e-001  3.0303764e-001  9.5424919e-001  3.7929309e-001  1.1232947e-002  1.1574098e+000 -4.6209350e-002  4.1382435e-001
 -1.6576106e-001  3.0414283e-001  3.3719788e-001 -3.2226055e-001  4.8587476e-001 -4.8128595e-001  7.0711391e-001  4.0652359e-001  3.7255527e-001  3.0279180e-002  1.6696964e-001 -4.1605459e-002 -4.9052765e-001 -1.7943982e-001  6.2109926e-002  2.0193526e-001 -1.1909401e-001  8.7090712e-001  1.1046302e+000 -2.9499604e-002  1.1816984e+000  5.3616525e-001 -1.5343848e-001 -3.7323397e-001  3.4286547e-002 -5.4489428e-001  6.9220083e-002  1.1749189e+000  8.6588060e-001  2.6950349e-001 -9.6301669e-001 -5.8512369e-001 -3.5786827e-001 -3.4383486e-001 -7.7491925e-001 -2.3650644e-001 -5.1507837e-001  1.1263670e+000  7.3784117e-001  3.7390338e-001 -4.6046138e-001 -1.9700601e-001 -4.5390587e-001 -6.0096225e-001  1.3908902e-001  9.3713397e-001  1.1215483e-001  7.4806641e-001  7.9195324e-001 -3.9354220e-001 -9.9050984e-003 -1.2265150e-001 -4.6764072e-001  4.3129599e-002  2.7528740e-001 -1.1930906e-001  1.3803654e-001  5.1574776e-001  3.5503155e-001  6.1715777e-001 -9.1094510e-001  3.4161264e-001 -4.9509130e-001  7.5274106e-001 -7.4351559e-001 -4.1181197e-001
  1.0449035e+000 -5.8888502e-001 -1.1894766e-001 -1.0432711e+000  3.8090729e-001  6.0801900e-001  9.1269283e-001  6.6420456e-001  5.1684384e-001 -8.2860374e-001 -1.4262512e-001  9.0862405e-001  2.4089888e-001  8.1945923e-001  5.5936115e-001  2.9708323e-001  1.5926064e-001 -3.4876914e-001  5.5481070e-001 -3.2171564e-001  1.7325724e-001 -1.4804956e-001 -4.0657353e-001 -1.7703867e-001  4.4087495e-003 -5.1219502e-002  2.7400492e-001  1.1201237e+000  5.0251238e-001  4.5694007e-001 -6.8468843e-001 -4.6737376e-001 -7.3240851e-001 -6.5820802e-001 -4.3830450e-001 -4.0595064e-001 -7.6205402e-002  5.4965400e-001  7.3180333e-001 -1.2503101e-001  9.8881857e-002 -1.5933875e-003 -6.6578981e-001 -7.5164188e-002  6.6449122e-002 -1.6786228e-001  2.7855982e-002  9.8276666e-001  3.0734470e-001 -8.6050487e-002  6.4875886e-001  7.8609390e-001  2.9205821e-001  5.8517015e-001  1.1329578e+000  2.7773241e-001 -1.1618808e-001  6.2972116e-001  9.9584184e-001  5.9591164e-001 -7.7888059e-002  5.5882343e-001  2.9920885e-002  3.1657886e-001  4.6132828e-001 -7.5315464e-001
 -1.0053354e+000 -8.3547292e-001  1.6437208e+000  1.1918371e+000 -3.2173562e-001 -9.2993699e-002  3.5774239e-001  7.8879753e-001  1.7281092e-001 -1.9326511e-001  1.7601718e-001  1.4775743e-001 -2.2905686e-001 -3.7727927e-001  1.9363154e-001  8.1842545e-002  1.9904343e-001 -3.0884812e-001  1.2329426e-001  1.1381782e-001  9.6941955e-002  4.8562525e-001 -4.1782322e-001  3.0198599e-001 -7.6472706e-001 -9.1923477e-002 -5.0462868e-001  7.1393176e-001  1.0688663e+000  3.5608589e-002 -1.6705822e-001 -5.3900518e-001 -1.1988530e+000 -7.0662925e-001 -7.5937388e-001 -1.1957830e-001 -3.0784440e-001  1.3765696e+000  1.0088313e+000  2.5759885e-002  4.9528975e-002 -4.7133127e-001  1.6942063e-001 -4.6316526e-001 -2.6412154e-001 -4.8857048e-001  8.6190981e-002  1.0964439e+000  9.5955411e-001  8.8550566e-002  6.0524023e-001  2.4011732e-001  2.7316678e-001  2.9770741e-001  1.7004290e+000 -7.9646278e-002  5.5433354e-001  3.8304298e-001  1.0915748e+000  3.8152760e-001 -1.8813177e-001  4.9159074e-003  3.0607077e-001  8.0469423e-001 -6.8165292e-001  1.7499594e-001
  2.4419969e-001  5.3232593e-001  3.2221691e-001  5.0153434e-001  2.8705916e-001  7.2475704e-001  7.6113806e-001  1.0966438e+000  5.6559922e-001  9.6365698e-002 -5.4904686e-001  2.6429058e-001  6.0679339e-001  1.3353776e-001  4.1516027e-001  3.3826796e-001  9.0289772e-001  1.6766883e-001  5.4420482e-001  3.0052724e-001 -1.7411553e-001 -1.0267761e-001  3.2923533e-001  5.2395499e-001 -1.0639294e-001 -5.7135467e-003  1.5229073e-001  6.3000239e-001  3.0554030e-003  4.0439022e-001  1.8109201e-001 -4.4673667e-001 -1.9691557e-001 -1.0490040e-001 -4.2575252e-001  2.3580959e-001  6.9871165e-001  6.1051126e-001  1.0891257e+000  8.9591207e-002  2.1755734e-003  8.8233141e-002  3.6373630e-001  2.9803941e-001  3.1411745e-002  3.9262935e-001 -2.1918195e-001  7.6698449e-001  1.5890502e+000  3.5927878e-001  5.0492712e-001 -8.9930453e-002  4.6085972e-001  4.2753525e-001  1.6326154e+000  2.2733833e-001  4.9866003e-001  4.9993545e-001  1.4840531e+000  6.5333284e-001 -5.1172846e-001  3.0123630e-001  2.6812885e-002  8.2377365e-002  1.1113580e-001  3.0513916e-001
  1.3148735e+000 -3.6962594e-001  1.0639788e+000  9.0810506e-001  3.6315330e-001 -1.6075301e+000 -4.7307586e-002  4.8247563e-001 -2.6272356e-001  2.2621350e-001  4.4966270e-001 -1.4058458e-001  3.1738501e-001  4.4201157e-002 -2.1613814e-001 -3.6076569e-001  3.1693958e-001 -2.0852657e-001 -3.5944809e-001  1.2119825e-001  5.0283766e-002 -1.8805957e-001 -2.2242441e-001  8.0799009e-002 -4.9512842e-001 -2.0127391e-001 -2.3984700e-001  1.3479372e-001  6.6884243e-001 -2.7935123e-001  3.8390593e-001 -2.2982378e-002 -9.4142871e-002  1.9778934e-002 -8.4144253e-002  5.4667395e-001 -5.3619518e-001  9.6075614e-001  7.9996465e-001  2.4660181e-001 -1.3457485e-001 -5.5767889e-001 -1.2614943e-001 -3.3968254e-001 -3.9935722e-001  6.4108148e-001 -1.2996564e-001  1.0138760e+000 -3.6731748e-001  2.7524447e-001 -6.6364953e-001 -4.9763181e-001 -1.4926311e-001  1.3470696e-002 -3.2439323e-001 -2.1940834e-001  2.4365979e-001 -2.5811125e-001  2.8324800e-001  4.5206272e-001 -4.7731347e-001  1.3844739e-001 -5.7458750e-001  2.3862234e-001 -1.2605009e-001  7.9005849e-001
  4.4594261e-001  4.5474359e-001 -2.2656476e-001  2.0930073e-001  3.1608540e-001 -2.0616336e-001 -7.6009926e-001 -1.6327126e-001  2.7542514e-001  1.3068993e-001  2.0674868e-001 -2.0373576e-001  8.4425203e-002  1.5202268e-001  9.8665384e-003  6.1615439e-002 -3.2620785e-001 -3.3293769e-001 -4.9119898e-001  2.6036253e-001 -2.3522043e-001 -5.0518784e-002 -7.9556003e-001 -1.0397648e+000 -7.2245140e-001 -1.0453287e-001  4.4674694e-001  4.0944184e-001 -2.7356423e-002  1.2933310e-001  9.9605234e-002 -3.0890560e-002  4.5595223e-001  1.0127246e-001 -1.5827579e-005  2.3804221e-001 -8.0162152e-001  3.2951228e-002  1.3851864e-001  3.4305593e-001 -7.7383210e-002 -4.8282038e-001 -1.3668206e-001  1.7982813e-001  7.5060060e-002  3.9165581e-001  9.9872601e-001 -3.4600655e-002 -2.1329555e-001  1.5352008e-001 -1.1527822e-001  6.9720387e-002 -2.5457724e-001  1.2534360e-001  1.0389812e-001  4.8965876e-001  1.4533156e-001  2.8022239e-001 -2.0413970e-001 -9.1923173e-001 -6.5467877e-001  1.6672919e-001  3.1665476e-001 -9.2863709e-001  4.0358797e-001 -1.1430617e+000
  1.5926450e-001 -4.5355832e-001 -8.3186546e-001 -7.3862284e-001 -2.4085075e-001 -4.6163518e-002 -1.4938163e-001  7.8749568e-001 -1.7855597e-001  6.2639664e-001  1.1533896e+000 -8.5922849e-001 -1.7185144e-001  1.8607216e-001  6.0246387e-001  5.8104673e-001  2.5589255e-001 -3.0676852e-001 -5.5770472e-001 -2.3401295e-002 -1.4426543e-001 -5.5027511e-001 -5.4881018e-001 -1.4652791e+000 -2.4856335e-001 -6.9383359e-001 -1.3077259e-001  8.7209455e-002  2.6231288e-001  3.3316719e-001 -7.4739860e-001  5.6309959e-001  6.3591221e-002 -3.7315961e-001  6.2113550e-001 -4.8994164e-001  3.3055192e-001  2.8542312e-002  3.1207215e-001 -1.0334695e-002 -9.1565206e-001 -5.5595613e-001 -6.1926354e-001 -2.5322170e-001 -5.3131110e-001 -4.2724425e-002  1.0738130e+000 -7.8965281e-001 -1.3127858e+000  5.3924356e-001  1.2395022e-001  3.2998736e-001 -4.1537107e-001 -4.6865440e-001 -1.8576372e+000  9.1537029e-001  4.3502700e-001  1.1898737e-001  8.8020206e-001  3.5368132e-001 -2.2398978e-001 -1.0074213e-002 -1.8852049e+000  8.2560764e-001 -3.1577855e-001 -1.0108900e+000
 -2.6413648e-001 -2.5914980e-001  5.1433980e-001 -3.5418871e-002  6.0435179e-003 -7.6571941e-001  3.0404028e-002  2.4776396e-001  1.8597545e-001  4.5799772e-003  2.4227409e-001 -2.9861303e-001 -1.7340554e-001  1.1709921e-001  3.2359593e-001  2.2377007e-001 -4.7363540e-001 -2.3178199e-001 -4.2694578e-001 -2.7807843e-001  2.5375309e-002 -1.9395448e-001 -8.2978914e-001 -1.6774651e+000 -3.7909666e-001 -4.0659408e-001 -2.0916508e-001 -5.8974362e-001  3.7645922e-002 -2.2753240e-001 -6.4244814e-001 -7.1945225e-002 -3.4947303e-001 -2.1131030e-001  6.9680139e-002 -7.0257045e-001  6.1356383e-002  8.5818400e-002 -2.3769175e-001  5.3212912e-001 -1.1521416e+000 -5.5752893e-001 -7.5353701e-001 -1.0205870e+000 -4.2388998e-001  7.3367326e-001  4.7387326e-001 -3.7718398e-001 -7.2338633e-001 -7.7302979e-001  7.0378501e-002  4.4029130e-001 -1.5599902e-001 -1.5534500e-001 -2.6135250e-001  7.9512900e-001  3.2778857e-001 -2.7335934e-001  3.6856676e-002 -3.9588197e-002 -6.4577749e-001 -3.4467918e-001 -1.4618455e+000  2.3092229e-001 -8.7346874e-001 -2.4171295e-001
 -1.3812942e-001 -1.7959170e-001  4.0204134e-001  6.3417950e-001  1.0457618e-002  1.4075941e-001 -2.2676886e-001 -1.0760948e+000 -8.1456674e-003 -3.8639331e-001  4.3854939e-001  2.9096008e-001  2.0014153e-001 -9.6838020e-002  1.1812425e-001 -3.4840741e-001 -7.9584879e-001 -2.0529540e-001  2.5238689e-002  2.3926550e-002  9.2381614e-002 -1.0195606e-001 -5.5950770e-001 -3.8064500e-001  4.7449906e-002  1.6129855e-001  1.5318385e-001 -5.1807543e-001 -5.2442723e-001 -3.0246765e-001 -7.5059347e-001 -6.6412557e-001 -6.0295553e-001 -1.2308974e+000 -5.0693893e-001 -7.0125178e-001 -9.1567603e-001 -2.7146072e-001 -1.2897989e-001  4.0927042e-001 -5.8496445e-001 -1.6754615e-001  2.1565047e-001 -1.1437106e+000  2.9820114e-001  6.2031418e-001  1.7960785e-001  4.4985658e-001 -1.9812301e-001 -1.3223559e-001 -3.7210308e-001 -1.6270610e-001  3.1518583e-001  1.1196809e-001 -1.2326568e-001  9.9748113e-002  7.0614630e-002 -8.3287383e-001 -7.5173220e-001  2.3139368e-001  1.4148708e-001 -2.0521238e-001 -3.0669967e-001  6.0912612e-001 -5.8616122e-001 -1.3351094e-001
  8.6484532e-002 -3.8913297e-001 -6.7920489e-001  9.0819282e-001 -3.0394484e-002 -6.4397494e-001  4.1019527e-002 -5.5233380e-001 -6.8917299e-002 -4.4829537e-002  9.7691204e-001  1.4101790e-001  5.7781407e-001  8.3429080e-002  8.1097908e-002 -4.0988321e-001 -1.2656272e+000 -4.2831339e-001 -5.5841496e-001 -1.3814095e-001  3.4457489e-001  1.1224233e-001  6.1557943e-001  7.0483187e-001  3.4812796e-001  4.4768380e-001  1.3638910e-001 -1.2956643e+000 -6.0126090e-001 -4.5922269e-001 -1.8420985e-001 -1.9738869e-001 -2.3452868e-001  8.2011026e-002 -9.1442749e-002 -9.1302299e-002 -5.5466608e-002 -3.0415178e-001 -6.1014156e-001  1.7811563e-001  7.6620870e-001  2.7878684e-001  6.5066815e-001  1.0002306e-002  5.4001095e-001  6.5865582e-001  1.6726717e-001 -6.7327047e-001 -4.9190019e-001 -4.6646226e-001 -4.0173726e-001 -1.6419181e-001  7.0841848e-002  4.4628638e-001 -5.9135818e-001 -6.2820002e-002  4.6051111e-001 -5.0369300e-001 -2.8993839e-001 -9.9596162e-003 -5.1647754e-001 -1.6697133e-001  4.5668115e-002  8.8483788e-001 -1.0784341e-001 -3.4958364e-002
 -6.8621427e-001  3.1411835e-001 -1.5864087e+000  1.0488075e+000  3.6474513e-001  8.5015289e-001  4.2016577e-001 -3.4608788e-002  3.9201780e-001 -5.5963331e-001 -3.9893898e-002 -3.4704998e-002 -1.5543770e-001  2.7716433e-001  3.5130064e-001 -1.5201930e-001 -7.7874596e-001 -2.7025751e-001  7.3140097e-002 -4.9643498e-002 -2.0535906e-001  5.6822374e-001 -5.3293073e-001 -1.5091085e-001 -7.3314398e-001  2.2910836e-001  3.1712015e-001  6.1823390e-001  7.0152081e-001  2.0607624e-001 -5.5368548e-001 -7.8446104e-002 -2.0891410e-001 -5.1124697e-001 -8.0524984e-002 -2.5073163e-001 -1.5788376e-002  5.1844459e-001  4.9820791e-001  6.0694832e-001  3.6702510e-001 -4.8398232e-001 -1.7793534e-001 -8.0615801e-001  4.3032473e-001  3.1357655e-001 -3.3132931e-001  3.3642496e-001  4.9158917e-002 -1.6371894e-001  1.5737675e-001  1.6631731e-001  2.1321612e-001 -2.8145879e-002 -5.1675022e-001 -3.2380160e-001 -1.2563806e-001 -4.2685983e-001  1.9980851e-001 -3.6769618e-002  1.8083279e-001  7.3646795e-002  9.8644784e-001  6.2040681e-001 -2.2626534e-002  9.0980275e-002
 -5.5288029e-001 -1.4371741e-001  1.2628249e-001  3.5893390e-001  7.4422462e-001 -6.5153967e-001  1.2694908e+000  1.0882427e+000 -2.2796251e-001  1.3334219e-001  3.0305327e-001  2.9858707e-001  1.1208230e-001  2.0527496e-001  2.0890002e-001 -1.4481279e-001 -1.7694478e-001 -7.4163505e-002  2.5509216e-001  4.0209774e-001  2.4376277e-001  1.5355068e-001  4.9595102e-001  3.3093075e-001  4.0637057e-002  6.7911460e-001  6.4131333e-001  9.0337925e-001  1.1859464e+000  4.0587707e-001  2.6089223e-001  4.4374836e-001  1.0283248e+000  6.8832776e-001  2.1796776e-001  1.8734701e-001  6.5954091e-001  1.5650443e+000 -3.3934190e-001  5.8250644e-001  4.7015715e-001  3.7921307e-001  8.9873253e-001  3.0672032e-001  4.9828459e-001  4.9069996e-001  4.8566116e-001  1.1225791e-001  2.9975634e-001  5.7184974e-001  5.7167790e-001  2.4352572e-001  5.8578580e-001  2.7646184e-001 -2.3581371e-002  1.9292730e-001  5.6609372e-001 -5.2180828e-002  9.1117620e-001  6.2277943e-001  4.4648969e-001  5.9044232e-001  7.1973927e-002  7.0971231e-001  2.2342497e-001  3.6781671e-002
 -3.2997725e-002 -6.8834430e-001 -8.4136461e-002  2.8434601e-001  4.4107306e-001  4.9190614e-001  7.8490567e-001  7.2572542e-001  6.6391395e-002  2.1822529e-001  9.7881897e-002  4.5317655e-001 -1.9969066e-001  3.4938192e-001  3.1833166e-001  1.1367066e-001  2.7375349e-001  4.0450094e-001  4.9441753e-001  6.6454109e-001  1.0436710e+000  2.5166669e-001  1.4125853e+000  5.0016433e-001 -1.1026143e-001  4.0980903e-001  5.5358190e-001  2.5272000e-001  5.2020465e-001  3.2059041e-001 -4.3268494e-002  4.9605009e-001  8.0789411e-001  3.6611161e-001  4.9329408e-001  5.7800106e-001  4.5966111e-001  3.3868369e-001 -2.9738413e-001  4.0594603e-001  9.0082423e-001  1.8201249e-001  1.0222149e+000  8.5635704e-001  6.3602770e-001  8.6804699e-001  1.0597771e+000  1.1406969e+000  6.8700631e-001  9.6540328e-001 -1.5030777e-001  2.2402760e-001  6.3310063e-001  1.6501242e-001 -7.4128533e-002 -7.1192267e-002  4.7823244e-001  2.7486293e-001  5.8807367e-001  1.6260371e-001  2.1252303e-001  3.9722939e-001  5.0602299e-001 -1.6358501e-001  1.8521335e-001 -7.2130073e-001
  1.6424990e+000  5.0533645e-001 -1.0914252e-001  8.1466854e-001  3.7872266e-001  2.4578237e-001 -1.1567500e-001  9.6098313e-001 -7.9209768e-001  2.8209227e-001  7.0436758e-003 -6.1802523e-001 -2.4775110e-001 -8.3781200e-002  5.6026692e-001  2.8466157e-001  8.0153245e-002  2.2488149e-001 -1.0670813e-001  8.8232715e-001  6.3064212e-001 -7.4487052e-003  8.2053622e-001  9.0709551e-002 -8.5374564e-002  5.9231960e-001  1.0014646e+000  1.2208251e+000  1.1503062e+000  7.1089132e-001 -1.0968823e-001  4.8217846e-001  6.2318649e-001 -1.8189398e-001  3.4618978e-001 -1.1606279e-001 -7.6335769e-002  1.3016204e+000  5.8733283e-001  1.1809209e+000  2.8131366e-001  1.8816937e-002  5.1470743e-002  7.2575161e-001  1.2844333e-001  1.3021052e+000  9.9063536e-001  8.4301077e-001  6.0954560e-001  2.8577003e-001  4.2446977e-002  1.0379726e-001  2.7624542e-001  1.0930434e-001 -1.5906147e-001  1.8949998e-001  3.8971927e-001 -1.5984816e-001  7.4446790e-001 -1.8225283e-001  1.2131987e-001  6.7535245e-001 -2.1900586e+000  4.0233688e-001  1.8603982e-001  3.6334411e-002
  9.7233300e-001 -4.1031148e-001  8.7860315e-001 -2.1200172e+000  5.2446310e-001  1.0039312e+000  2.9373782e-001  5.5768965e-001 -3.3056097e-001 -1.6847847e-001  5.3582201e-001  3.5613697e-001 -7.8992787e-001  7.3608089e-002  9.4332095e-001  9.8088390e-001  3.9521118e-001 -1.2350653e-001 -3.8035360e-001  1.4983477e-001  2.5108222e-001 -3.7253974e-001 -4.5575081e-001 -1.0144976e+000 -1.2954883e-001  7.2885702e-002  9.4010496e-001  1.0434046e+000  1.2687418e+000  1.3389600e+000  2.8367169e-003  4.7152639e-001  7.1996764e-001  2.0130957e+000  1.0864768e-001 -1.5429798e-001  1.0761344e+000  1.0557197e+000  4.7318119e-001  1.1665902e+000  2.9566206e-001  1.3325733e-001 -7.7224813e-001  4.3108746e-001 -5.2947788e-001  6.5841109e-001  1.2322752e+000  1.7703522e-001 -1.5829813e-001  5.0990914e-001  4.7847629e-001  7.4569353e-001 -2.7417951e-001 -3.1217750e-001 -1.0688588e+000  6.3919769e-001 -1.4776858e-001  2.8595220e-001  5.9006493e-001  4.8258627e-001  7.3442374e-001  5.3567289e-001 -1.8275870e+000 -9.8073675e-002  2.4195246e-001 -4.6588067e-001
 -1.4453057e-001  3.6624539e-002  5.5691493e-003 -4.1749447e-001 -1.4651221e-001 -5.9336853e-001  5.1436573e-001  7.0008381e-001 -3.5143579e-001 -6.9618851e-002  3.7748629e-001 -5.4189366e-001 -4.5373048e-001  1.6072511e-001  7.8956632e-001  5.8705774e-001  5.2518752e-001 -4.1825922e-001 -3.7441970e-001  3.8776668e-002 -6.7550276e-001 -8.1167838e-001 -1.1538237e+000 -8.0575977e-001 -3.6109325e-001  4.2991634e-001 -1.2065813e+000 -1.5172696e+000 -3.6006777e-001  4.1468421e-001 -5.5818244e-001  2.3833447e-001 -3.2618235e-001 -2.4411175e-001  1.2367012e-002 -4.1320773e-001  9.9071272e-001 -2.5413373e-001 -5.4006480e-001 -7.3261736e-001  3.1493401e-001 -2.1814183e-001 -2.7947211e-002  4.9758362e-001 -1.6799385e-001 -2.8729915e-003  9.9319792e-002 -1.9751963e-001  2.6259499e-001  1.5219975e-001  6.8067467e-001  7.4621468e-001 -3.2616625e-001 -3.0363391e-001 -1.4673387e+000  3.7216907e-001 -6.9301502e-002 -2.8885317e-002  8.4904029e-001 -6.4407730e-003  8.8283901e-002  3.7553103e-001 -2.0738393e-001  5.5748568e-002  3.5479503e-001  4.4376303e-001
  4.8323307e-001 -3.8221776e-001  1.2469939e-001 -2.4892182e+000  3.0318867e-001  5.6047964e-001  2.1221117e-001  3.9992119e-001  1.0677263e-002 -8.3995966e-001 -1.6108039e-002 -5.2755240e-001 -7.3271253e-003  7.0998593e-001  1.0433656e+000  1.0422840e+000 -1.0349771e-001 -5.0818920e-001 -7.4779519e-001 -6.5505984e-001 -1.2784307e-001 -2.0675159e-001  6.7566126e-001 -1.1398395e+000 -2.6119483e-001 -7.9988354e-001  1.9446879e-002  4.9182332e-001  4.6647530e-001  7.5947936e-001 -4.0442155e-001 -4.3940781e-002  7.8029936e-002  4.6005950e-001 -1.0925423e-001  1.6756494e-001  1.3675445e+000  4.4492395e-001  3.7323691e-001  4.3742585e-001 -3.9803906e-002  3.2348141e-001 -1.4450877e+000  4.3734434e-001 -2.8852939e-001 -6.7133903e-003 -4.3498487e-001 -4.0155541e-001 -1.1662573e-002 -3.1386751e-002  1.1521750e+000  1.4983444e+000  3.7787936e-001 -8.3025856e-002  2.1365125e-001  6.4885479e-001 -4.4598348e-001  3.0130741e-001  9.0071643e-001  1.0400974e-001  6.1408759e-001 -3.5693854e-002 -9.1793616e-002  1.2526474e+000 -2.8115287e-001 -8.0778669e-002
 -2.5735700e-001 -3.3713893e-001 -1.3316648e+000 -1.6821803e+000 -1.7033337e-001  1.9777859e-001 -4.7588566e-002  7.6251651e-001  1.6391858e-001 -5.3695369e-001 -1.5506933e-001 -2.0947977e-002 -2.6705482e-001  3.9788519e-001  8.5223338e-001  6.0078413e-001  3.8896088e-001 -1.1333450e-001  2.6707585e-001 -8.2155348e-002  6.8796380e-002  1.7432103e-001  6.2973882e-001 -4.2703048e-001 -1.5284803e-001 -7.7928126e-001  1.5436051e-001  3.3886660e-001  2.7077073e-001  6.3350144e-001 -2.6689345e-001  1.8105078e-001  1.3078500e-001  5.4942682e-001 -1.6578876e-001  1.6221543e-002  3.1018299e-001  5.1496018e-001 -3.5361551e-002  3.6147795e-001 -8.2935905e-001  2.8657945e-002 -6.9800092e-001  1.4329817e-001 -1.8230350e-001 -2.0488811e-001  2.5615637e-001  3.2088886e-001  5.8422592e-001  3.8701373e-001  1.0073810e+000  9.2452654e-001  2.3179741e-001  2.4998905e-002 -2.6996543e-001  4.5324798e-001  6.7527522e-003  3.4330182e-001  6.0421887e-001 -1.2392412e-001  5.3105620e-001  3.4206592e-001 -3.8657747e-001  1.0807475e+000  2.1377375e-001  4.7717636e-001
  3.1813955e-001 -5.1949500e-001  6.3608844e-001 -1.8705573e+000  3.8161476e-001  1.3342173e-001  3.9615408e-001  1.2227301e+000  5.8951326e-001  1.4342117e-001  7.6879073e-002 -8.0248092e-002 -1.1820499e-001  1.7580972e-001 -1.0295837e-001  1.4492963e-001  7.9135341e-001 -8.2283246e-001 -9.5388769e-002 -3.1505803e-001  3.4420090e-002  2.6797289e-001  9.1148800e-002 -1.4788930e-001 -2.4991842e-001 -1.0158203e+000 -1.5579897e-001  6.6100449e-001  6.2786190e-001 -2.6527641e-001 -1.3170144e-001  2.1064986e-001 -2.4123635e-002  2.7704349e-001 -1.0265799e-001 -7.4916740e-002 -1.9426995e-001  6.7183165e-001  4.6031921e-001  8.8462276e-002 -6.0094125e-001  2.2932962e-002 -4.5582909e-001 -2.0090245e-001 -5.3485803e-002 -2.8846473e-001 -2.2978964e-001 -2.6456655e-001  5.7533278e-001 -1.2722520e-001 -1.3690611e-002  1.2419133e-001  5.8430697e-002  4.0508329e-001  2.7875640e-001  4.2042422e-001  6.3118357e-001  9.3436490e-001  7.0786042e-001  3.0018501e-001 -1.7432728e-001  2.1166803e-001 -8.9387412e-001  1.3964072e+000 -6.6760745e-002 -1.1541342e-003
  2.5276744e-001 -7.3481175e-001  4.1798532e-001 -1.9576221e-001  5.4002395e-001 -9.6364651e-001  7.5567839e-001  1.3467839e+000  1.2553377e-001  5.8283821e-001  5.0584637e-002 -9.8970573e-002 -4.0529055e-001 -6.4750003e-001 -5.9386177e-002 -1.7745589e-001  6.1712648e-001  7.9211105e-002  3.8695145e-002 -1.7136059e-001 -3.9430416e-001 -7.8294546e-002 -7.4851272e-001 -4.4511915e-001 -3.7499421e-001 -1.9859776e-001 -2.0404844e-001  5.2397355e-001  7.9394661e-001 -2.4360913e-001  8.7763756e-002  3.3975351e-001 -3.5490824e-001  4.2001167e-001  7.8827848e-002  4.3574204e-001  9.6353974e-002  6.8983102e-001  5.2785987e-001  2.8342087e-002 -1.6208016e-001 -6.2374772e-002  5.3517113e-001 -7.3132684e-001 -4.2751851e-001 -8.9287493e-002  3.0789224e-003  1.6052263e-001  5.5224989e-001  2.2081993e-001 -5.5057910e-001 -4.7002565e-001 -6.1249204e-001  1.3816162e-001 -2.8929645e-002  1.3306069e-002  7.2603666e-001  5.9249618e-001  9.1457993e-001  1.2666025e+000 -1.9527639e+000  3.9609930e-001 -7.2569094e-001 -7.5487784e-001 -5.0146066e-001 -7.1038129e-001
 -3.4323343e-001  5.5588877e-001 -6.0346821e-001 -2.5768711e-001  1.5350308e-001 -1.3598733e+000  1.1489612e+000  3.0711892e-001 -1.6296027e-001  4.9330933e-001  5.7545903e-001  2.9898820e-001  8.0279069e-002 -5.6144011e-002  5.7833817e-002  1.2253740e-001  2.8576672e-001 -8.6076823e-001 -2.2333348e-001 -5.5599195e-001 -7.9166035e-001 -3.1008481e-001 -4.4880753e-001 -1.5954255e+000 -4.6144760e-001 -1.0614711e+000 -2.8390885e-001 -5.1198866e-002 -5.9620957e-001  1.7118157e-001 -2.2338168e-001 -3.5521113e-001 -2.0968450e-002  2.2278137e-001 -8.0956464e-002 -5.2437904e-001 -4.5615150e-001 -7.3208112e-002 -3.2629076e-001 -4.6050756e-002 -1.5753176e+000 -5.6516197e-001 -1.3046949e+000 -7.2556825e-001 -8.0998066e-001 -3.8175425e-001 -5.0412051e-001 -4.6382399e-001 -5.4287695e-001 -4.8241123e-002 -4.8995778e-003 -1.4392441e-001 -2.4278435e-001 -2.3475044e-002  1.8514473e+000  7.3827733e-002  5.0488177e-001  2.7501431e-001  1.7750947e-001  9.1299273e-001 -1.5944606e+000  3.5859049e-002 -9.9341700e-001 -4.6797849e-001 -8.1253677e-001 -2.6274107e-001
  8.3149958e-001 -1.0232575e+000  4.8849753e-001 -5.1436094e-001  4.3435127e-001  1.2428450e-001  9.8043567e-001  6.6770444e-001  4.2401199e-001  3.4258776e-001  1.5686614e-001  8.1915367e-001  4.2435767e-001  2.5862700e-001 -7.0267198e-002 -8.9894287e-002 -1.6511919e-001 -1.3061292e-001  1.6083394e-001 -2.0882334e-001 -1.6378057e-001 -3.2564994e-001 -6.1484011e-001 -1.0592666e+000 -4.1248286e-001 -1.3394917e-001  9.8567631e-001  9.6749264e-001  1.2215976e+000 -1.0743501e-001  2.8332628e-001  3.6088795e-001  3.6111603e-001 -3.4907774e-001  2.2621661e-002  3.3998043e-002 -1.6282684e-001  1.1886366e+000  1.7845686e+000  1.0388350e+000 -3.5343126e-001 -3.2165621e-001 -1.4270038e+000 -1.6181181e-001 -2.6241343e-001  8.0401644e-002  3.1379174e-001 -1.0287356e-001  3.9451447e-002  7.1992964e-002  7.9232345e-002 -3.7296114e-002 -1.8514293e-001  2.7014690e-001  1.4661386e+000  3.6065476e-001  2.5302624e-001  4.0580185e-001  8.9082214e-001  8.9500336e-001 -6.3540375e-001  5.0037646e-001 -1.0417879e+000 -1.1871164e-001 -4.4907153e-001  6.9612362e-001
  5.2418197e-001  1.9522292e-001  1.0664799e+000 -4.2948547e-001  3.2590035e-001  4.8206430e-001  2.5641562e-001  1.0841633e+000  4.1193277e-001  1.4333112e-001  6.2483348e-001  1.4821268e+000  1.0849520e+000  8.2527857e-001  6.9778414e-001  2.8242117e-001 -2.4667976e-001 -1.2738114e-002  1.1808561e-001 -4.0941553e-001 -1.4292666e-001  5.2997696e-001  7.0667038e-001 -8.1686090e-001 -4.4091185e-002 -2.3591810e-001  1.0553283e+000  1.0008498e+000  2.9285012e-001  3.8528669e-001  4.5848700e-001 -1.4145131e-001 -6.0460524e-001 -6.2081314e-001  1.8527343e-001  3.9282353e-001  9.5079780e-002  2.8251157e-001  1.2124513e+000  1.0195840e+000 -6.5946122e-001 -1.6056901e-001 -1.2673998e+000 -1.8429340e-001  1.0409201e-001 -8.9458053e-002  9.5035916e-002  5.2387783e-001  2.3272348e-002  6.9733146e-001  1.3589413e-002  1.6838809e-001  7.1563156e-001  3.1160096e-001  1.5129315e+000  5.9204970e-001  3.6703790e-001  5.6298458e-001  1.4495556e+000  4.7449280e-001  8.0492072e-001 -3.0794430e-001 -6.0253137e-001  3.9233576e-001 -5.9454756e-002 -8.2860923e-001
  1.0774467e+000  4.2432423e-001  1.3699235e+000  1.5228434e+000  5.3297972e-001 -7.1468251e-001  5.6962114e-001  7.0207407e-001  2.3532445e-001  3.4528901e-002  8.2023013e-001  1.4127091e+000  1.0597557e+000  2.9843891e-001  1.0313958e+000  7.4358847e-001  1.1441856e-001  1.0696391e+000  6.8409085e-001 -2.6749483e-001  3.6988897e-001  4.2443221e-001  7.9710995e-001  5.0561578e-001  4.4108225e-002  6.6617336e-001  1.3040632e+000  1.1251683e+000  9.9906774e-001  9.6579998e-001  7.2030558e-001  8.0620526e-002  1.0698011e+000  9.4471407e-001 -1.2935044e-001 -2.0755585e-001  1.1413975e+000  8.5257399e-001  8.3053225e-001  9.8720273e-001  3.6335531e-001  1.2394021e-001  8.3392355e-001  1.1294893e+000  7.5403533e-001  7.0412214e-001 -5.2144356e-002  1.1966548e+000  2.8437407e-001  1.4763922e-001  6.1059326e-001  1.1053951e+000  3.7599940e-001  3.2366507e-001  9.0865286e-001  5.3023765e-001 -9.7221002e-002  9.9919699e-002  7.1919450e-001  4.6289442e-001 -3.9912674e-002  1.2198284e-001  8.7397760e-001  8.0589722e-002  1.2400972e-001 -3.4135154e-001
  6.9068823e-001 -1.8622083e-001 -2.5726314e-002  4.9764679e-001 -4.5716560e-001 -4.0484322e-002 -5.3053759e-001  1.4331775e-001  4.2595283e-001 -5.7681627e-001  4.8362799e-001  4.1870831e-001  1.4544678e-001  1.7442708e-001  1.2593240e-001  1.1060549e-001 -3.4430405e-001  1.9400528e-001  2.2995998e-001 -7.9573058e-001 -1.9592539e-001  4.8279209e-001 -2.9185947e-001  5.8988199e-002 -2.6096999e-001  4.5081148e-001  7.8609939e-001 -1.0202324e-001  3.4367685e-001  7.3866583e-001 -1.3267383e-001 -5.4342685e-001  2.2134804e-001 -4.9071282e-001 -3.5176608e-001 -8.1100063e-001  9.4814204e-001  1.5721402e-001 -2.8476555e-002  4.3363735e-001  1.2755791e-001 -1.6056469e-001  8.3296524e-002  4.6022467e-001  5.0173300e-001 -2.8663976e-001 -2.3607822e-001  6.0683340e-001  1.0364028e-001 -3.2707419e-001  2.9392316e-001  6.6078733e-001  4.3138655e-001  5.1043850e-001  2.3584714e-001  3.7094435e-001 -2.1550662e-001  1.5314992e-001  2.1194216e-001 -4.7827665e-001  2.0327198e-001 -7.3922639e-001  4.3590914e-001 -5.5971387e-001 -2.0929459e-001  8.4130263e-002
 -2.7228948e-001  4.6608231e-002  3.4499081e-001  8.0638092e-001 -1.7831265e-001 -1.4745996e-001 -6.8114901e-001 -3.3512163e-001 -9.4496651e-002 -1.0699318e+000  7.4825311e-001  1.1302533e+000  3.9660033e-001  1.1517001e+000  4.7566627e-001  2.9395374e-001 -5.8846996e-001  5.5044221e-001  1.0177751e+000 -6.9467485e-001  1.2166595e+000  7.5932185e-001  8.3993339e-002  1.0302034e+000 -2.8549206e-001  2.8934912e-001  1.2560592e+000  2.3849035e-001  4.0259060e-001  6.0903597e-001 -1.8042509e-001  2.4584441e-001  5.9329735e-001  2.4370624e-001  2.3783304e-001 -6.9869303e-001  7.1983607e-001  2.4418440e-001 -2.3641838e-001  6.5925862e-001  3.7606631e-001 -7.3131118e-002  9.1227062e-001  7.4084390e-001  6.4758399e-001  5.8208673e-001 -4.2592641e-002  4.7365408e-001  4.5867763e-001 -5.1265251e-001  7.7885284e-001  1.0170666e+000  9.3173976e-001  3.1598054e-001  6.7178559e-001  5.9031991e-001 -1.0753174e+000 -1.6205706e-001 -1.4260044e-001 -6.5608070e-001  1.3681983e+000 -1.1079810e-001  4.7789380e-001 -1.0615404e+000 -6.0854308e-001 -3.7011520e-001
  2.2757398e-001  3.5442414e-001 -3.2564559e-002 -1.0974166e+000  1.3393348e-001  4.6900653e-002 -5.5895785e-001 -1.1457323e-001 -1.3269312e-001 -6.2123894e-001  3.3760295e-002  7.5214296e-001  2.4727186e-001  5.1587947e-001  3.2841914e-001  2.7016041e-001 -6.7809089e-001 -1.2846912e-003  1.1874258e-001 -1.0390341e-001  3.3575075e-001  5.5949002e-001  8.9110539e-001  7.2354400e-001  1.5149748e-001  9.7682581e-002  1.4483644e+000  9.5323480e-001  7.1362340e-001  5.5337678e-001  3.1945907e-001  3.8394749e-001  2.6794178e-001  3.7302612e-001  6.9845154e-002 -1.3366072e-001  5.7000724e-001  1.9280800e-001  2.5643442e-001  7.7232539e-001  3.3478278e-001  3.0625263e-001  3.1119768e-001  9.4467506e-001  5.6447432e-001  1.4481856e-001  1.5728892e-001  3.1859700e-001  2.7247654e-001  1.3918380e-001  4.3639692e-001  1.6897748e-001  3.2981241e-001 -9.6325578e-002 -4.6847076e-001 -1.9082398e-001 -5.8222782e-001 -1.2751134e-001 -3.1630958e-001 -1.8613992e-001 -1.1296401e-001  5.5819087e-001 -8.6830521e-001  6.6763760e-002 -5.2247781e-001 -1.1177266e-001
 -1.4127300e-001  9.0205258e-002  3.4910473e-001  2.8085009e-001  8.9511767e-001  1.6473907e+000 -2.8270600e-001  1.9743123e-002  2.6587752e-001 -2.1255440e-001  3.2675255e-001  3.7771006e-001  6.9441361e-002  3.1445212e-001 -5.6553299e-001 -4.8734878e-002 -6.8481832e-002  8.1762778e-001  3.1439950e-001  3.8511535e-001  4.8185359e-001  7.1286009e-001  9.9222914e-001 -1.9154592e-002  5.4756266e-002  7.5397986e-001  1.0895975e+000  8.8456333e-001  6.0536658e-001 -5.1620232e-001 -4.8743700e-002  4.5046048e-001 -2.1671258e-001 -1.1737527e-001  5.8106546e-001 -4.0560743e-002 -4.8235286e-001  8.2596620e-001  5.9320085e-001  7.3646008e-001  8.9402850e-002  9.6667061e-002  5.0547111e-001  8.3036648e-001  5.7344319e-001 -2.4726609e-001  2.4681717e-001  4.2695464e-001  4.5092900e-001 -7.0139489e-001 -3.6805413e-001 -4.4895938e-001  1.9994952e-001 -2.0323112e-001 -2.3006654e-002  1.9164461e-001 -4.9726766e-001  3.9319051e-001  3.6276127e-001 -2.9528181e-001  2.2097168e-002  7.5225853e-001 -7.8944906e-001  6.7005073e-001 -2.0212455e-001 -1.0092252e-001
  2.0031750e+000  6.2593131e-001  1.3630950e+000  6.2571522e-001  1.3405448e+000 -1.4794305e-001  4.8451114e-001  7.9075666e-001  2.7271037e-001 -3.0076016e-002 -4.9725969e-001 -7.0346280e-001 -2.2413076e-001 -7.7704248e-002 -4.1658393e-001 -7.6875310e-001 -8.3373785e-002  2.5200479e-001  9.9040233e-002  2.9842497e-001  1.2580409e-001  4.3559344e-001  2.2561366e-001 -1.9152871e-001 -1.2233921e-001  1.3382176e-001  1.3460370e+000  8.9368893e-001  1.6996730e+000 -1.1421573e+000  3.0484858e-001  5.8542645e-001 -8.5637468e-002  6.4006807e-001  9.2683513e-001  1.1457465e-001 -7.5378089e-001  1.4050496e+000  4.9762946e-001  8.8569556e-001  4.5148801e-001 -2.4393176e-001  4.0033129e-001  2.5363585e-001 -3.1449490e-001  1.6566620e-001  2.1214869e-001 -5.6016126e-001 -1.1272216e-001 -4.9244368e-001 -6.5801389e-001 -8.0000636e-001 -6.3076822e-001 -3.7998351e-001 -1.2005203e+000 -3.9086681e-001 -6.8118613e-002  3.0008190e-001  7.9317458e-001  5.0700704e-001 -3.6141301e-001  9.2001143e-001 -5.5407764e-002 -3.6487269e-002 -3.4638506e-001 -3.3308765e-001
 -9.9677126e-001  7.5295414e-001 -4.6917639e-001  1.1645207e+000  6.4559525e-001 -1.2494023e+000 -3.2352878e-001  6.9526255e-001 -3.5750045e-001  4.9738209e-001 -8.2101584e-002 -5.9891398e-001 -5.3590567e-001 -2.6284004e-001 -5.4307922e-001 -1.4776862e-001  3.2778539e-001 -2.0281121e-002 -3.6647182e-001  5.9984467e-001  6.7296323e-001  6.3820627e-002  2.6196960e-001  2.2143879e-001  1.6267350e-002  3.7032638e-001  4.7461182e-001  1.4989718e+000  1.2549464e+000 -3.4541805e-001  3.2060884e-001  9.5563887e-001  8.0452181e-002 -1.9851689e-001  1.1145795e+000  4.8128477e-001 -4.2337749e-001  1.2566266e+000  1.4118199e+000  7.0770698e-001  1.9157196e-001 -4.1889840e-001 -2.5894170e-001  2.6275131e-002  1.5379459e-001  6.1546381e-001  6.4626843e-001 -4.1165760e-001 -5.5235807e-001 -2.6434459e-002 -6.1485914e-001 -6.2111564e-001  1.0579685e-001  4.6912154e-002 -4.3894657e-001  3.0978819e-001  5.3887742e-001  5.4313560e-002  9.5139312e-001  1.8747990e-002  5.2666251e-001  5.8992862e-001 -6.4459057e-002  3.6379060e-001  1.3466540e-001  1.2457752e+000
  1.3544485e+000  4.2265506e-002  1.3400608e+000  1.5351696e+000  6.4159382e-001 -9.1007517e-001  4.6388455e-001  9.1982751e-001  1.8599232e-001  6.4847523e-001 -2.3718698e-001 -1.2531143e+000 -7.4947908e-001 -6.5400105e-001 -4.0250495e-001 -3.8006524e-001  2.1287762e-001  2.9566584e-002 -3.7119899e-001  6.7382142e-001 -3.8883397e-001  1.6006476e-001 -8.6192410e-002 -6.3144952e-001 -1.1430989e-001 -4.4395188e-001  1.5010874e+000  1.2647114e+000  1.9814557e+000 -4.9070363e-001  4.1289182e-001  8.7460874e-001 -2.5223748e-001 -2.2042132e-001  6.7404924e-001  9.2607308e-001 -9.2164698e-001  1.8064662e+000  1.5097974e+000  1.7696996e+000 -5.9566614e-002 -6.3408395e-001  1.5986889e-001 -1.6280329e-001 -5.3253760e-001 -1.3413853e-002  2.9465015e-001 -5.3114734e-001 -5.9716860e-003  4.0071085e-001 -6.5075421e-001 -9.7020355e-001 -4.6633671e-001 -1.9175568e-001 -6.4176340e-001 -1.9808786e-001  7.3299019e-001  2.0753575e-001  1.0784025e+000  6.6059008e-001 -3.3582621e-001  4.5608940e-001 -1.0324852e+000  1.4081351e+000  1.0680803e-001 -9.1191821e-001
 -5.9613602e-001  2.0644534e-001 -7.7994165e-001 -2.1221949e-001 -3.2923552e-001  7.7661576e-001 -5.6951597e-001  2.5526162e-001  1.9991397e-002  3.4570887e-001  4.1733841e-002 -2.2731006e-001 -2.0778359e-001 -8.4691227e-003 -2.6154423e-001 -2.0392827e-002 -1.2080955e-001 -3.0225584e-001 -6.3490043e-001  7.5302204e-002  1.5439373e-001 -4.4823496e-001 -2.9706720e-001  1.5968378e-001 -3.2828632e-001  6.0875830e-003 -8.3860518e-002  1.1963960e-001  4.4854498e-001  4.6071224e-001  1.1355386e-001  1.3818860e-001  2.7985761e-001  1.1080038e-001  5.1470907e-001  7.9099921e-001  2.4180191e-002  1.0287973e+000  4.9919996e-001  5.4935681e-001 -1.5054131e-002 -2.0082106e-001 -5.5962210e-001  1.9322869e-001 -5.0797956e-001 -5.2762364e-001 -2.3866411e-004 -6.5702032e-001 -5.8833563e-002  1.9250819e-001 -4.7253614e-001 -4.5369190e-001 -5.3113321e-001  1.2498878e-001  5.0016049e-002  4.3590825e-001  2.4731996e-001  1.7320179e-001  6.7688069e-001 -2.5658163e-001  4.2397729e-001  1.8500451e-001  6.6339246e-002 -1.6258946e+000  7.1232258e-001 -1.0151301e+000
  7.5863906e-001  9.6145341e-001  9.1898449e-002  2.8311307e-001 -5.5615524e-002  7.8058720e-001 -4.9493058e-001  6.3802181e-001  2.1128898e-001  3.9336144e-001  3.8292064e-001  3.7227083e-001 -1.2597583e-001  3.2127243e-001 -1.5139557e-002  5.0570618e-001  3.0113325e-001  5.8408956e-001  6.9069226e-002  1.4318856e-001  3.4345557e-001  5.6037777e-001  8.0891314e-001 -1.0500713e-001  9.9763840e-002  8.5869350e-002 -3.9754866e-001 -1.1554401e+000 -9.0572033e-001  7.2710754e-001  3.9901029e-001  6.6384684e-001  7.3869546e-001  4.7557266e-001  3.3331370e-001  2.1655620e-001  3.6985216e-001 -1.0270334e+000 -1.2088627e+000 -1.2025086e+000  3.5860818e-001  1.0566023e-002  5.1614421e-001  1.4914542e+000  2.5907802e-001  3.6783401e-001  3.6373012e-001  4.5438206e-001  6.7138186e-001 -2.5430580e-001  5.6589296e-001  2.5294180e-001  1.4568801e-001 -8.7746945e-003  7.7125499e-002  5.8656900e-001  9.1767933e-002  1.2750612e-001  5.7421333e-001 -9.2095539e-001  1.3140688e-001 -3.3828423e-001 -4.8824203e-001  1.4207336e+000  5.6632672e-001 -5.7470543e-001
  3.6681202e-001  3.3872482e-001 -5.1173616e-002 -7.5258749e-001 -1.8242656e-001 -3.0355075e-001 -6.9386252e-001  2.7303775e-002  9.5085976e-001  6.8645819e-001  9.6472795e-001  1.4911124e+000  1.2729753e+000  1.0324961e+000  7.3495115e-001  7.9344768e-001  3.8140780e-001  2.6822173e-001 -1.9914199e-002  4.0641604e-001  6.2533127e-001  1.6496926e-001  9.2569367e-001 -1.1635066e-001  7.7107630e-001  4.8984466e-001 -1.0126488e+000 -1.2122385e+000 -9.0245182e-001  1.0628055e+000  7.3022301e-001  8.7411965e-001  1.3242424e+000  6.9699968e-001  8.8967808e-001  9.9456000e-001  1.0818864e+000 -1.5148114e+000 -1.6253516e+000 -2.0159105e+000 -2.4193917e-001  7.0223717e-001  4.7927723e-001  6.5049808e-001  1.2592273e-001  2.2960355e-001  8.3784026e-001 -4.7590074e-002 -1.1617318e-001  5.4856635e-001  7.7135315e-001  4.3060665e-001  9.6308324e-001  1.0537536e+000  5.3219234e-001  1.0479268e+000  4.8340988e-001  6.1603519e-001  2.5562651e-001 -6.4582486e-001  1.0919996e+000 -2.8823251e-002 -1.1173399e+000 -3.7331820e-001  3.3340088e-001  1.1767446e-001
 -7.9013020e-002  5.3026648e-002 -1.1815943e+000  6.4228270e-001 -6.3894151e-002  4.1724493e-001 -9.8769630e-001  1.4017231e-001  5.4164816e-001  8.9330776e-001  5.2872327e-001  1.1963997e+000  8.9087792e-001  8.8349635e-001 -3.1350552e-001 -2.0423755e-002  6.0920193e-002 -1.2556844e-001  3.6412542e-001  5.6482128e-001  6.9084960e-001  3.4926472e-001  1.1311099e+000  5.5362826e-001  1.5966910e-001  8.6078908e-002 -5.2451261e-001 -1.8893516e-001 -5.4965256e-001  2.0990236e-001 -1.5925897e-001  5.7721804e-001  6.0034592e-001  7.9451051e-001  3.2425098e-001  2.5210307e-001  4.1530112e-002 -8.5298585e-001 -1.5785670e+000 -7.4074005e-001 -6.8058506e-001  1.3645176e-002  3.5642829e-001  1.2887878e+000  3.5818838e-001  9.1961262e-002  6.3272042e-001  3.3424167e-001 -7.5321344e-001  3.1395482e-001 -1.4897739e-001 -5.0948886e-002  3.9371934e-001  5.5054883e-001 -2.6964501e-001  5.4547503e-001  6.5949396e-002  3.4720333e-002 -4.2684197e-002 -9.8314572e-001  4.1753100e-001  4.5431218e-001 -3.1306860e-001  7.6766310e-001  3.1979920e-001  1.1679775e+000
  1.9403870e+000 -7.2207218e-001  8.6194165e-001  1.2199423e+000 -2.8287598e-001  4.7677961e-001 -8.3533834e-001 -1.4971365e-001 -7.1074911e-001  3.6710275e-001 -3.6082813e-001  2.4540601e-001 -1.5871691e-001  8.4877032e-001  1.7980660e-001  6.2303972e-001 -5.1739163e-001 -3.9245146e-001 -5.5508936e-001  4.0798496e-001  3.0381380e-001 -4.3744128e-001  7.6299640e-001  4.3212802e-001  1.3042049e-002  2.9600534e-001  3.3217436e-001 -3.1867057e-001 -2.7471051e-001  1.1618424e-001  3.4281247e-001  8.3791806e-001  1.5716142e-001  3.7802837e-001  6.8277274e-001  3.2981071e-001  3.9645926e-001 -7.8226700e-001 -1.5801513e+000 -9.7563120e-001 -1.6481269e-001 -3.1287064e-001  2.8608542e-001  2.3034902e-001 -2.5010161e-001 -2.2592077e-001  2.3185808e-001 -5.1375811e-001 -6.0999453e-001  3.8759815e-001  1.9247927e-001  4.1477241e-001 -2.9157563e-001 -2.1383789e-001 -5.9819370e-001  3.1298478e-001 -4.0128588e-001 -4.5441984e-001 -7.6033448e-001 -7.3924660e-001  8.4286528e-001  7.0902141e-002 -8.7713736e-001  3.7695337e-001 -6.5334318e-002 -3.0018041e-001
  3.4259588e-001  2.0840959e-001 -6.6169338e-001 -2.4149592e+000 -3.0569545e-001 -1.9150064e-001 -1.5350785e+000 -5.7658932e-001 -1.5099837e-002 -3.3508288e-001 -2.2654815e-001 -4.0540154e-002 -4.4175474e-001  1.5950475e-002  7.2350227e-001  9.2169006e-001 -5.8215513e-001 -5.3996770e-001 -2.2656432e+000 -1.0203670e+000 -5.5875614e-001 -5.7169319e-001 -8.1537852e-001  1.7935179e-001 -3.1850317e-001 -3.4010612e-002 -4.4412812e-001 -1.1390030e+000 -4.0455559e-001  7.4752516e-001 -1.4607019e-001  1.4710704e-001  1.0130467e+000  1.7367285e+000  3.2823172e-001  4.0015200e-001  1.4344985e+000 -6.1911077e-001 -1.7006589e+000 -1.1657946e+000  2.3791959e-001 -2.3766753e-001  7.7008747e-001 -1.5837464e-001 -3.9760843e-001 -5.5233033e-001 -1.3683983e+000 -1.9957081e+000 -1.4239690e+000 -1.7672007e-002 -6.8934442e-002  1.1694624e+000 -4.9365606e-001 -9.6817996e-001 -4.8757034e-001 -4.7417734e-001 -1.0270572e+000 -8.5235082e-001 -7.0103511e-001 -7.7199443e-001 -2.5166657e-001 -2.1322817e-001 -7.4793531e-001  3.4610885e-001  4.5250299e-001 -1.2106789e-001
 -1.1510468e+000  6.6831627e-001 -8.6055173e-001 -9.5894794e-002 -6.2724937e-001  6.2749218e-001 -8.0234437e-001 -3.5354287e-001  2.0879888e-001 -1.4826553e-001  2.8479685e-001 -6.3434511e-002 -1.0036121e-001  6.4763237e-001  2.9297010e-001  7.5649580e-001  2.5936321e-002  1.4257378e-001 -6.4684067e-001  4.2709561e-001  5.7993640e-001 -4.9316483e-001  7.3304276e-002  8.8570255e-001  6.2900859e-001  4.5257108e-001 -1.9645580e-002 -7.0994110e-001 -4.0337067e-001  5.3502536e-001 -3.7656160e-001  5.6542199e-001  1.5518911e+000  1.0199851e+000  9.5174862e-001 -3.5412950e-002  1.0998790e+000 -5.6684441e-001 -8.7005140e-001 -1.2933281e+000 -3.0707645e-001  9.1132886e-001  1.2427946e+000  5.5344454e-001 -1.4713307e-001 -7.9287026e-002 -7.5065494e-002 -1.0470288e+000 -5.3479723e-001  4.7591964e-001  6.6790610e-001  7.9504090e-001 -3.5711664e-002 -1.7938984e-001 -3.8973313e-001 -8.6119625e-003 -4.2941754e-001 -2.6711918e-001 -4.3013403e-001 -1.1353302e+000  6.7462434e-001 -7.0420783e-002 -1.5395698e-001 -2.6473427e-001 -2.9347785e-001  1.9836159e-001
  1.4001394e+000  2.6035190e-001  2.5204828e-001  4.7642858e-001 -5.4302791e-001 -4.9471791e-001 -1.4507135e+000 -9.0790263e-001  2.9779565e-001  7.5434809e-001  2.0205119e-001  6.7224120e-001  6.8752094e-001  8.8387840e-001 -2.0282001e-001  1.9226266e-002 -4.6771894e-001  2.7366249e-001 -5.0378294e-001  6.1629367e-001  8.3711395e-001 -2.1915487e-001  7.3943266e-001  8.3848365e-001  7.3668277e-001  6.4339258e-001 -1.1440349e+000 -1.0929259e+000 -8.9006174e-001 -2.1191132e-001  2.0396994e-001  2.1959037e-001  4.7548636e-001  8.0923819e-001  6.1552467e-001  5.7326791e-001  2.6663484e-001 -1.2933335e+000 -9.9244028e-001 -1.6987278e+000  4.6989062e-001  6.9891355e-001  1.4149279e+000  6.3077717e-001  2.8608455e-001  1.2619673e+000  5.3834239e-001  5.7844918e-002  1.9522348e-001  1.1543438e+000  5.8686325e-001  5.7951986e-001  7.5958392e-001  5.0650108e-001  1.3365599e+000  7.0096977e-002 -4.5650435e-002  2.5449193e-001 -7.1894006e-001 -1.4262989e+000  3.6537613e-001 -5.2807457e-001  5.6776288e-001 -9.0274027e-001  3.6076463e-001  1.0542121e+000
  4.2186577e-001  1.1878538e+000 -1.4158484e-001  4.1797816e-001  2.7838595e-001  8.3998619e-001  1.6849101e-001 -7.0635600e-001  1.2254860e+000  1.4608286e-001  4.8557208e-001  6.6626944e-001  6.4228369e-001  7.0444133e-001  6.7023459e-001  3.2981072e-001 -1.8583000e-001  8.9833318e-001  1.6438688e-001  5.7343245e-001  1.1966315e+000  8.0993943e-001  4.9109680e-001  7.1364724e-001  8.3567533e-001  8.0342012e-001  2.2036406e-001 -1.1597686e-001 -3.2538467e-001  3.8704795e-001 -1.1736754e-001 -2.3251382e-001  9.2549312e-001  1.0893498e+000 -1.7553897e-002  5.1773484e-004  6.7929235e-001 -1.2654926e-001  6.5918963e-001 -3.4333007e-001  1.2534870e+000  6.9602628e-001  2.3999482e-001 -5.3386762e-003  5.9194244e-001  2.9805380e-001  3.0773538e-001 -4.2451102e-001  7.9277825e-002  1.1560497e-001  3.5014698e-001  9.2451566e-001  6.2387867e-001  3.4164934e-001  1.0267609e+000  6.9678999e-001 -3.7957618e-003  7.1635974e-001 -5.8865726e-001 -2.7203416e-001  2.7011985e-001 -1.0850377e-001  8.5882823e-001 -8.6435460e-001  1.1019150e+000  4.0988006e-001
 -3.8968827e-001 -3.7455865e-002 -8.2508710e-001 -8.0812554e-001 -7.2445534e-001  3.8549429e-001 -8.5123915e-001 -1.8370155e+000  3.5801680e-001 -4.6410766e-001 -7.2587257e-001  4.4341525e-001  5.0349406e-001  3.6075711e-001 -5.2615701e-001 -5.8865307e-001 -9.3917280e-001 -2.8936602e-002 -2.2396431e-001 -2.1893673e-003  3.9046314e-001 -8.1971446e-001 -3.7315262e-001 -3.5636329e-001  4.0370004e-001 -2.9187093e-001 -7.9824513e-001 -1.3755089e-001 -7.0723348e-001 -1.0337192e+000 -3.2161422e-001 -6.2985172e-001 -7.0732228e-001 -3.1930420e-001 -3.6476737e-001  1.4748548e-001 -2.5269732e-001 -7.7711256e-001 -1.8293433e-003 -9.1267882e-001  5.3047246e-002  7.2053518e-002 -1.0608717e-001 -4.5497215e-001 -2.0365055e-001  3.5901414e-001 -6.8011243e-001 -6.0267921e-001 -2.3253092e-001 -3.3418582e-001  1.5527653e-001 -2.4962321e-001  4.8695583e-001 -9.7225094e-003 -2.7499262e-001 -2.1780673e-001 -4.8150813e-001 -2.4289576e-001 -1.8959542e+000 -7.5791337e-001  6.5975069e-001 -8.9599671e-001 -1.0577681e-001 -6.5047149e-001 -5.2771255e-002 -4.9701937e-001
 -2.3854315e-002  1.8777429e-001  4.2415159e-001  3.8351375e-001  5.6557259e-003  2.1018656e-002 -8.1045743e-002 -1.1501944e-001  5.2976275e-001  1.7822816e-002  3.5574246e-002  6.6187978e-001  2.9645214e-001 -2.5988385e-001  1.1418485e-001  1.7040099e-001  6.5014391e-002  1.8358939e-001  4.6220526e-001  1.1475461e-002  1.9669025e-001  7.7997874e-001  9.3644774e-002  5.2976435e-001  4.0759787e-001  5.8981017e-001 -1.0966025e+000 -4.8268915e-001 -1.7183002e-001 -1.6113205e-001  2.2559858e-001 -3.6460000e-001  3.5918935e-001  1.1401140e-002 -4.7953198e-001 -2.9684026e-001 -1.4387028e-001 -3.5313885e-001 -1.5295727e-001 -6.0469837e-001  1.5875093e+000  1.1310416e-001  3.1331407e-001 -1.8793713e-001  7.1476024e-001 -3.2719279e-001 -8.6801361e-001 -1.0153294e-001  3.6984660e-001 -2.8001917e-001  3.3335464e-002  6.0007623e-002  3.7985990e-001  6.6628978e-006  3.4464059e-001 -1.4623767e-001 -4.0891195e-003 -8.3676745e-002 -3.6835670e-001 -1.6077130e-001  1.8621598e-001 -4.0798333e-002  1.6265625e+000  4.9426081e-001  5.9535215e-001 -5.7064265e-001
  3.4628777e-001  8.8988478e-001  9.7097992e-001  9.5794584e-001  1.8922116e-001 -2.4013796e-001  2.8382449e-001 -9.5918495e-001  2.2908261e-001  1.7472707e-001  2.8158421e-001 -5.7428070e-002  3.6000066e-001 -1.6239876e-001 -1.1630495e-001 -1.4301142e-001 -7.0989751e-003  5.8626682e-002  8.3118605e-001 -2.3592280e-001  1.1025538e-001  1.2159713e-001  6.0249432e-001  6.4950348e-001  1.5771602e-001  3.1243620e-001 -2.3428103e-001  3.6471410e-001 -5.4587756e-001 -7.0347176e-001 -8.2576469e-001 -8.3575968e-001  4.2207004e-001  1.3247104e-002 -5.5807369e-001 -5.8108021e-001 -8.7885786e-001 -4.4768449e-002  7.0202004e-001  4.2279163e-001  4.4106398e-001 -1.6629264e-001  1.1534293e+000  3.0575386e-001  3.1023910e-001  1.3594111e-001 -9.0624978e-001 -3.2530845e-001 -5.4083007e-001 -1.2647742e+000 -3.4539982e-001 -6.8992230e-001 -2.2679702e-001 -9.5734863e-003 -6.8387170e-001 -8.0863504e-001  2.2258541e-001 -6.2257414e-001 -7.5735951e-001  4.4631734e-002 -1.2346441e+000  7.8568299e-002  4.9204694e-001  9.1170596e-001  7.8128497e-001 -2.2374487e-001
  1.9423115e-001 -1.4266055e-001  5.5740368e-001  2.0748518e+000 -3.8499619e-001 -7.3758545e-001  6.2537128e-001 -5.2748907e-001  3.4278899e-001  1.3271751e-001 -6.3724870e-002 -4.5650657e-001  3.4702340e-001 -2.9235172e-001 -6.5681076e-001 -7.0374483e-001  7.1144104e-001  1.6753299e-001  8.9814131e-001  7.7069018e-001 -3.1760980e-002  9.7700670e-001  1.1879383e+000  1.3739797e+000  2.3744549e-001  8.3018545e-001 -7.4041902e-001 -4.4038292e-001 -8.1313125e-001 -1.2820285e+000 -1.7276043e-001 -5.4762516e-001 -8.7651706e-001 -8.1776845e-001 -6.8383995e-001 -3.9553953e-002 -1.4669201e+000 -5.4305980e-001 -1.2831172e-001 -3.5210046e-002  8.4542564e-001  3.2503377e-001  1.1751539e+000  3.3423066e-001  1.0195273e+000  1.7101981e-001  1.4247405e-001  4.5679267e-001  8.7291285e-001 -8.4129449e-001 -8.9327908e-001 -8.6927320e-001 -1.5731006e-001  3.4961299e-001 -4.9648058e-001 -7.6737339e-001  3.2467494e-001 -2.0521986e-001 -5.8678262e-001  2.4818606e-001 -7.1153860e-001 -3.4520979e-001  1.3015031e+000 -3.7210928e-001 -9.8010116e-001  3.1060308e-002
 -5.6241476e-001 -7.3191264e-002 -1.6759302e-001  1.2097134e+000 -7.2697860e-001 -8.7055967e-001 -1.9411115e-001 -9.0127638e-001 -2.3892415e-001 -4.6913766e-002 -8.1899863e-001 -5.4810856e-001 -4.8293819e-002 -5.5450679e-001 -9.3940496e-001 -7.8107128e-001 -1.2320428e-001 -3.3970042e-001 -3.4876406e-001  1.5952862e-001 -2.3178367e-001  1.9649190e-001  3.7547483e-001  7.7980244e-001  3.0116520e-001  8.2251276e-001 -8.0695854e-001 -7.0498945e-001 -8.0394874e-001 -1.1482730e+000 -9.0827887e-001 -1.2762411e+000 -1.1043674e+000 -7.5912111e-001 -7.0336050e-001 -3.9455831e-001 -1.3388659e+000 -9.0175530e-001 -5.3364850e-001  1.9950288e-001  1.0896444e+000  6.2362813e-002  6.1759885e-001 -9.5195653e-002  5.6851257e-001 -4.8015264e-001 -3.9360154e-002 -3.2978318e-001 -8.1436140e-003 -4.6888389e-001 -5.7602529e-001 -5.7189403e-001 -5.2370845e-001  8.0234623e-003 -4.5854582e-001 -6.8987699e-001  5.1102597e-001 -3.5422424e-001 -1.0718642e+000 -4.3153550e-001 -1.3184836e+000 -5.2880473e-001 -7.2844175e-002  4.9580788e-001 -5.0043876e-001  1.6648100e-002
 -1.2807147e+000  4.4555166e-002  1.7949130e-001  8.1787911e-001 -1.4146682e-001 -5.5155038e-001 -4.5489853e-001 -4.9262064e-001 -1.6715611e-001 -4.8396412e-001 -7.5216788e-001 -1.0382062e+000 -9.4807096e-001 -9.9835854e-001 -8.3953802e-001 -7.7113508e-001 -7.2063574e-001 -5.9987508e-001 -9.1391749e-001  2.1631348e-001  1.6016743e-001  4.4779909e-001 -6.8931123e-001  1.6202912e+000 -1.8880447e-001  8.8401757e-001 -1.6761248e-001 -3.4558377e-001 -5.2691338e-001 -8.1454882e-001 -9.6633334e-001 -8.0020158e-001 -7.3075324e-001 -7.3061687e-001 -6.5858125e-001 -6.8654965e-001 -1.3931838e+000 -6.3611020e-001 -1.5498975e-001  9.7308278e-002  1.1608042e+000  2.4533602e-001  1.4240525e+000 -1.8034786e-001  3.8953229e-001 -9.3460582e-001 -1.1611357e-002 -3.9091934e-001 -2.0957011e-001 -3.6861132e-001 -7.6986367e-001 -1.0592762e+000 -5.5352987e-001  3.0631164e-001 -8.2171185e-001 -6.9455302e-001 -1.1027219e-002 -2.5300981e-001 -9.1798846e-001 -2.9556954e-002  1.2855792e-001 -3.7730816e-001  7.7167256e-001 -1.6630631e-001 -6.2380062e-001  6.8198046e-001
 -1.8605329e-001  6.4513749e-001 -1.9368291e-001  7.4027817e-001 -3.9224213e-001 -4.1921899e-002 -2.2661842e-001 -5.0273953e-001 -5.4697774e-002  1.3635526e-001 -2.1612653e-001 -8.1942630e-001 -2.4595237e-001 -6.9768570e-001 -9.1035402e-001 -9.8836944e-001 -1.5611120e-001 -1.2348299e-003 -7.7861569e-001  8.8691064e-002  3.8217786e-001  4.8969274e-001  8.7335798e-001  5.4348084e-001  3.6459660e-001  5.6511500e-001 -2.3268254e-001 -1.3378423e+000 -1.1313753e+000 -1.0810722e+000 -3.3067311e-001 -7.4649795e-001  2.5526807e-001  2.6517681e-001 -7.0890967e-002  5.5209815e-001 -7.8405093e-001 -4.8397198e-001 -2.9291268e-001 -1.4336961e-001  7.8668989e-001  6.9536229e-001  1.0808298e+000  6.5760000e-001  5.1750729e-001  1.7455794e-001  4.8977119e-001 -7.9646054e-001  1.0950922e-001 -2.5312466e-001 -6.6970656e-001 -9.9623927e-001 -4.3051546e-001  5.7822477e-001 -8.4342254e-002 -5.0945971e-001  5.9539544e-001 -5.3339720e-001 -8.1264451e-001  5.1293024e-002  5.2752025e-002 -2.5968007e-001  7.9902015e-001 -4.3878573e-002  5.3483590e-001 -7.9699194e-001
  4.5441514e-001 -6.8286715e-002  1.4428423e-001  4.7685442e-001 -2.4341531e-001  5.4947636e-001 -1.9808742e-002 -3.1402973e-001  8.1167345e-002 -2.8309873e-001 -1.1166207e-001 -3.0988635e-001 -3.0683505e-001 -5.4166256e-001 -2.0151463e-001  6.5267705e-002  3.8081633e-002 -2.5766115e-001  2.0566802e-001 -2.1568602e-001  1.0223772e+000  6.5334189e-001  3.5282696e-001  1.9184044e+000  3.4175896e-001  4.0579769e-001  3.1709097e-002 -7.4512381e-001 -7.9456628e-001  3.4395538e-001 -4.8852672e-001 -8.6800015e-001  6.0699331e-002 -3.4609166e-002 -4.7475616e-001 -6.7654873e-001 -5.1863364e-001 -2.2444845e-001 -1.4205555e-001 -5.1991686e-002  6.3958742e-001  5.2471592e-001  2.0037829e+000  1.0015011e+000  8.5756695e-001 -5.9127907e-002  6.2284493e-002 -3.9525155e-001 -5.0970361e-001 -1.5699819e-001 -1.3377455e-002  3.6955369e-002  2.4803588e-001  4.0308611e-002 -1.5341977e-001 -6.1484472e-001 -1.1466325e-001 -2.0755101e-001 -5.5250248e-001 -1.6552027e-001  4.0792707e-001 -1.2425449e-001  7.9907359e-001 -7.0391648e-001 -1.9311480e-001  2.8417863e-001
  1.8577202e-002  4.9700631e-002  1.2471802e+000  6.2238532e-001 -6.8731042e-002 -3.4639258e-001 -5.8238985e-001 -1.3917820e-001  5.3399742e-001  5.8284006e-002 -2.7326259e-001 -7.0575218e-001 -1.6770321e-001 -8.2751950e-001 -2.0862101e-001 -4.9831423e-002  8.3067957e-001 -2.4995381e-001 -1.7486240e-001 -3.3978628e-001 -1.8056556e-002  3.5917044e-001 -2.9433638e-001 -9.5969160e-002  4.9112500e-002  8.5306989e-001 -7.6433285e-001 -9.7182555e-001 -9.2444968e-001 -2.5783926e-002  2.1655633e-002 -3.3493913e-001  6.7912274e-001 -6.4167929e-004 -2.7526165e-001  1.1555625e-001 -2.1266434e-002 -5.6985903e-001 -5.5063199e-001 -4.1103418e-001  7.3638261e-001  1.7736239e-001  5.6959574e-001 -2.1379244e-001  5.5833446e-001 -4.9639605e-002 -2.8897161e-001 -8.1247244e-001 -7.1697624e-001 -1.3435548e-001 -6.5884891e-002 -3.8081655e-001 -8.0884231e-001 -1.4784944e-001 -1.2501263e-003 -1.5367263e-001 -5.3717793e-002  3.4364250e-001 -2.8032085e-001 -6.4165080e-001 -1.3760821e+000  8.4551986e-002  1.2256477e+000  1.6490333e+000 -6.7268731e-002 -1.0529651e-001
  9.6054657e-003  7.2259525e-001  1.9841933e-001 -1.0037833e+000 -7.7264481e-001 -7.5342385e-001 -6.0061287e-001 -1.0653791e+000 -1.7644147e-001 -8.4674656e-002 -4.3922432e-001 -6.5792767e-002 -3.6204498e-001 -2.2140552e-001 -4.8408154e-001 -2.1364756e-001  4.3190738e-002 -3.6227120e-001 -1.4067402e-002 -8.2059445e-001 -1.6459448e-002  1.5446510e-002 -3.7853160e-001  1.4253885e-001  1.9919612e-001 -1.0148409e-001 -1.0333028e+000 -9.1142960e-001 -9.9887757e-001 -6.4814866e-001 -2.0367083e-001 -5.8629402e-001 -6.7221471e-001  2.3732101e-001 -4.0331163e-001 -5.7298465e-001 -1.0296622e+000 -5.3273227e-001 -4.1626160e-001 -7.7066052e-001  4.5636655e-002 -1.9847498e-001  5.3931111e-001 -1.6297556e-001  2.7567063e-002 -1.3765313e-001 -1.1620863e+000 -2.3778081e-001 -8.6083362e-001 -3.1669846e-001 -3.1040429e-001 -2.5368072e-001 -4.7415029e-001 -2.0489042e-001 -1.0135747e-001 -3.5974951e-001 -2.8255552e-002 -1.9671355e-001 -8.7828317e-001 -5.1593385e-001 -4.7583067e-001 -8.2685705e-001  8.1169941e-001 -9.8909822e-001 -5.5075944e-001  3.2911956e-001
 -2.1495659e-001  2.0079942e-003 -2.8106517e-001 -1.1275015e+000 -2.8145479e-001  8.0547284e-002 -1.6220385e-001  4.3890399e-002  5.6829758e-001  2.0368608e-001 -3.3061885e-001  5.0609410e-001  4.5533708e-001 -3.1315051e-002 -4.6211289e-001 -3.0807151e-001  7.2491623e-001  1.7196953e-002  2.3483976e-001 -1.7565525e-001 -2.1937794e-001  1.5713374e-002  1.0151278e-001  4.6572276e-001  3.0511674e-001 -4.2541316e-001 -8.5205780e-001 -9.5744541e-001 -8.6736232e-001 -1.4126853e-001  3.6745609e-001 -1.8253897e-001  5.2296438e-001 -1.7616330e-001 -3.7223330e-001  2.5957019e-001 -8.3852087e-001 -4.2730789e-001 -3.6222520e-001 -9.3103577e-001  3.6766383e-002  1.0950482e-001  1.3235117e-001 -4.0595049e-001  3.2991232e-001  1.3389735e-001 -4.2177212e-001 -3.2311061e-001 -4.3766976e-001 -4.4248014e-001 -4.1272237e-001 -7.3935005e-001 -3.3141647e-001  3.1816419e-001  5.2213907e-001 -5.6333755e-001  4.7807323e-002  1.0509940e-001 -4.6449336e-001 -1.9149019e-001 -7.4958352e-001 -4.8491545e-001  1.9342196e-001  7.1655743e-001 -2.6454384e-001 -3.4982349e-001
 -1.5319752e+000 -5.0547805e-001 -4.8005487e-001 -4.9082858e-001 -6.2181541e-001 -1.6522594e+000 -1.2183472e-001 -1.0346382e+000  1.9247980e-001  3.3600633e-002 -2.8658255e-001 -2.6735095e-001  6.2725290e-002 -8.6980018e-001 -8.4135998e-001 -4.0018029e-001  4.5174787e-001 -6.2457506e-001 -1.4000890e-001 -6.4127415e-001 -9.7898873e-001  3.5797445e-001 -6.0884171e-002  4.3806395e-001  5.8255439e-001 -2.9803327e-001 -1.1833276e+000 -7.2741071e-001 -1.0994924e+000 -3.3661399e-001 -2.9308746e-002 -8.5725901e-001 -9.1233665e-001 -4.4826573e-001  2.0964873e-001 -1.5672267e-002 -4.7098188e-001 -4.2435432e-001 -5.8445161e-001 -6.3945483e-001 -5.9978972e-001  4.3941610e-001  1.1424903e-001 -2.6334498e-001 -2.2231575e-001 -5.4676824e-001 -7.1672388e-001 -2.1658923e-001 -4.2968207e-001  4.2197716e-001 -2.7844668e-001 -6.1126437e-001 -3.4045458e-001 -2.1812947e-001  7.2569118e-001 -5.3293410e-001  3.0402282e-001  2.2094357e-001 -4.6769628e-001 -9.7328769e-002 -9.0032760e-001 -7.1668118e-001 -5.0184042e-004 -1.0542959e+000 -5.2037675e-001  6.6384422e-001
 -1.7747879e+000 -1.0700853e+000 -5.2098250e-001 -1.5349095e-001 -9.8278228e-001 -1.0886914e+000  4.8717934e-002 -9.7289503e-001 -5.3745624e-001 -2.0120502e-001 -3.7086038e-001  1.0151278e-001 -1.2998154e-001 -4.6287893e-001 -8.4077554e-001 -1.0562150e+000  1.2482160e-001 -6.0848583e-002  4.1480998e-002 -3.4354431e-001 -1.5953204e+000 -1.1727326e+000 -2.3606146e+000 -6.0487379e-001 -3.2786384e-001 -5.7730966e-001 -1.3300154e+000 -7.8944335e-001 -1.3320153e+000 -8.7206997e-001 -3.5686540e-001 -1.0409931e+000 -1.4021243e+000 -2.3030865e+000 -9.0906462e-001 -6.1784481e-001 -1.0954242e+000 -9.7339227e-001 -9.1823030e-001 -9.9713691e-001 -9.6966732e-001 -3.4138011e-001 -1.1509724e+000 -1.4709115e+000 -6.9922322e-001 -4.4094097e-001 -2.8857892e-001 -5.4677199e-002 -4.6122504e-001  2.5031897e-001 -6.6179199e-001 -9.3549308e-001 -9.1558806e-001 -3.0459611e-001  2.0935735e-001 -2.9524179e-001 -1.9363602e-001 -2.1782538e-001 -5.5350236e-001 -4.1668283e-001 -1.2708028e+000 -5.7235245e-001 -8.9493541e-001  3.4947118e-001 -6.8127396e-001 -9.0880804e-001
 -1.1262214e+000 -1.4729917e-001 -6.3321233e-001 -1.1580136e+000 -3.8530023e-001 -1.1592111e+000  1.0556548e-001 -3.9157633e-001 -1.3258261e-001 -2.9074760e-001 -4.2120278e-001 -8.2476166e-002  2.6899935e-001 -6.3176729e-001 -2.9327260e-001 -5.4309917e-001  2.7865445e-002 -1.9291136e-001 -3.3513171e-001 -4.9853126e-001 -1.2573746e+000 -1.0695009e+000 -4.1027488e-001 -1.1278424e+000 -4.2824538e-001 -6.8658599e-001 -3.8243225e-001 -1.0533235e-002 -9.1133657e-002 -4.6432457e-001 -5.3232023e-001 -6.5636392e-001 -1.3221949e+000 -1.6798223e+000 -5.3142959e-001 -3.6394292e-001 -4.0899966e-001 -3.3271236e-001  1.4246226e-001  8.2980059e-002 -9.8736981e-001 -5.3709986e-001 -1.1352911e+000 -2.0017775e+000 -6.4565999e-001 -4.0212226e-001 -1.2532932e-001 -3.7491914e-001 -6.0957364e-001  4.0525032e-003 -2.3534500e-001 -1.8008573e-001 -3.1744070e-002 -2.0838501e-001  4.8480524e-001 -8.9571598e-002 -1.7095383e-001  1.2754057e-001 -1.5847211e-001  5.7021941e-001 -5.9341565e-001 -1.5971045e-001 -5.6554224e-001 -3.9975403e-001 -4.7723253e-001 -1.2503106e+000
  3.7497382e-001 -7.2649477e-001 -5.0073638e-001 -9.7008633e-001  3.9191312e-001  1.1571024e+000  2.9387799e-001 -1.8406761e-001  4.2961545e-001 -4.6542278e-002  5.0727946e-001  6.2696876e-001  6.6568097e-002 -3.3591716e-001 -6.3701926e-001 -8.0629548e-001  6.1112293e-001  4.7854613e-001  1.3271753e+000  3.7760707e-001 -4.0244855e-002 -1.0907287e+000 -1.2431406e+000 -7.6840464e-001 -4.9080605e-001 -7.8033955e-001  6.4483374e-001  2.4474404e-001 -7.2199595e-002 -7.9364854e-001 -5.0897261e-001 -8.5598522e-001 -1.1229558e+000 -1.2740414e+000 -5.7052419e-001 -6.4586664e-001 -4.5348804e-001 -2.1802382e-001  5.9074369e-001  7.7176444e-001 -1.4878865e+000 -2.6220112e-001 -1.2250303e+000 -1.1874268e+000 -2.7770783e-001 -1.8571268e-001  2.1308570e-001  3.4208489e-001  1.9889201e-001  3.8866081e-001 -5.9539503e-001 -5.2560892e-001  3.6092669e-004  4.3283545e-001  1.5664887e+000  1.6509545e-001 -4.9262655e-002  4.8486486e-001 -1.6637548e-001  4.6055985e-001  3.8479077e-002  6.4484132e-001 -1.2233158e+000 -4.0474167e-001  4.3416422e-002  1.3668079e+000
  1.2744830e-001 -2.4932931e-001 -2.2508853e-001  1.5099802e-002  1.9155399e-001 -3.0365136e-001  8.8148225e-001  3.4201633e-001 -4.4045086e-002 -2.2859491e-001 -4.3686176e-002 -9.6143836e-001  2.3789857e-001 -2.6996940e-001  4.3567057e-001 -3.8354329e-002 -6.1218504e-001  4.2731696e-001 -2.6127974e-001  5.4078230e-001  2.7140189e-001 -2.5123979e-001 -1.2304664e+000 -1.2262074e+000 -7.7571656e-003 -7.0905874e-001  4.1288011e-001  6.9812467e-001  5.7421780e-001  3.6416007e-001  2.1780720e-001  3.6891108e-002  8.3286295e-002 -3.5611629e-001 -1.6140247e-001  2.2145746e-001  4.7721695e-001  1.5284736e-003  3.9218972e-001  2.1875894e-001 -8.7400688e-001 -4.1341106e-001 -8.1540326e-001 -1.6403156e+000 -4.7809372e-001  3.0027121e-001  7.7305126e-002  8.3644340e-002  4.4243950e-001  3.9999573e-001  1.3285000e-002  4.2109339e-001 -3.5694721e-001 -1.0649966e-002 -3.8216824e-001  2.2359540e-001  2.4166679e-001  4.2585091e-001  2.4608008e-001  8.3600344e-001 -3.3443572e-001  3.8840713e-002 -5.1488534e-001 -4.4867921e-001  1.1178947e-001 -6.4028871e-001
 -1.0145601e+000  8.0067281e-001 -5.8091833e-001  1.4094394e+000  1.8008284e-001  9.7910599e-001  5.0554074e-001  1.0243191e-001 -3.6830798e-001 -8.2974063e-002  1.2569487e-002 -6.4469225e-001 -3.5600336e-001 -4.7543533e-001  3.3773880e-001  3.1835235e-001 -8.3887996e-001  1.8262995e-001  1.2135929e-001 -7.9049928e-002  8.3322574e-002 -1.5788164e-001 -8.8641117e-001  1.3493155e-001 -8.7323196e-002  8.8838756e-002  1.1192689e+000  1.1987574e+000  1.1369922e+000  6.8141929e-001  1.1953205e+000  9.1189592e-001 -1.4134400e-002  3.8956032e-001 -1.2026517e-001  4.0395825e-001  3.8503019e-001  6.8393699e-001  9.2742114e-001  9.9146716e-001 -5.5359584e-002 -3.3229049e-001 -3.4942305e-001 -4.9194391e-001 -1.0002478e-001  3.1773061e-001  1.5509994e-001  5.5413347e-001  1.7005238e-001 -4.3344772e-001  6.9851900e-001  6.6860809e-001  3.3577274e-001 -3.9672852e-001  4.5332860e-001  3.0838957e-001 -4.3191336e-001 -1.6966601e-001  2.2816144e-001  3.9661775e-001  1.3878082e+000 -3.7990272e-001  1.4670206e-001 -1.3182596e-001  9.1929019e-001  2.3514361e-001
  1.8259212e-002 -6.4047876e-001  4.9869271e-001  1.0336610e+000  2.6586833e-002  6.7354441e-001  1.8525911e-001 -1.7603629e-001 -5.3605937e-001 -1.7813278e-001 -4.7766990e-001 -1.7988674e-001 -3.6026471e-001 -1.8697333e-001  3.7572553e-002  2.1687518e-001 -4.2078902e-001 -3.0585628e-002 -1.9871313e-001 -9.8713625e-002 -5.7066012e-001 -4.3981151e-001 -1.2430361e-001  9.3695441e-002  2.0611473e-001 -3.8473922e-001  6.6694599e-001  5.1730701e-001  6.7473444e-001  5.3630306e-001  1.2977444e+000  8.0947922e-001  3.4168901e-001  4.3119741e-001  1.6115578e-001  1.0910052e+000  7.6779351e-001  7.2032357e-001  1.9645110e-002  4.5272231e-001  6.3470954e-001 -2.5567890e-001 -1.4101730e-001 -1.2825334e-001 -3.5485515e-001 -1.1300962e-001 -6.4455798e-001  6.9173047e-001  1.4915165e-001 -6.4510033e-001  9.9787470e-001  9.3273653e-001  5.2491469e-001 -4.9954353e-002  1.5288634e-001  5.4370336e-001 -6.9389265e-001 -2.4078357e-001 -2.4642835e-003 -2.8826105e-001  1.7309527e+000 -1.4006806e-001  5.8339660e-001  1.0705355e-001  4.6034347e-001  6.6027803e-001
  5.5283002e-001  3.4236744e-001  4.0784673e-001  1.2428680e+000  2.8321609e-002  6.3257071e-001  1.0983848e-001 -2.2790785e-001 -4.8367042e-001 -1.1924509e-001  1.6421493e-001 -5.2421158e-001 -1.9189377e-001  3.3244691e-001  6.9688777e-002  3.0626293e-002 -2.3961871e-001 -1.2163320e+000 -9.3614302e-001 -6.0217962e-001  1.3512162e-002 -7.6096909e-001  9.4804165e-001  5.6406393e-001  2.9295464e-001  1.0746927e-001 -8.9257844e-002 -3.9893111e-001  2.8238493e-001  8.6072083e-002  1.1904054e+000  6.7198634e-001  3.6171700e-001  7.7313070e-001  6.7215402e-001  8.1145138e-001  5.7156286e-001  6.5714534e-001 -2.8988788e-001  8.2281218e-002  1.1098450e-001  3.7362190e-001  6.6117052e-001  9.4862557e-001  1.4229670e-001  2.3873010e-001  1.8139543e-001  4.0432492e-001  2.2031570e-002  2.4429611e-001  6.1900572e-001  2.4686679e-001  8.7258106e-001  4.0805058e-001  1.1612262e-001  4.0244090e-001 -2.7028067e-001  8.3965465e-003  5.4968465e-002 -2.5288783e-001  6.5889214e-001  2.3657246e-001  1.3086167e+000 -2.3692239e-001  7.6336880e-001  1.2633555e+000
 -4.3765394e-001  9.0294503e-002  3.3351789e-001 -1.6348586e-001  4.9242704e-001  7.8383460e-001  3.0787225e-001 -1.2783048e-002 -8.9021227e-002 -1.8426485e-001 -2.1202515e-001  4.6155514e-002 -2.9026540e-002  1.9257909e-001  9.9764803e-001  7.2761097e-001 -8.6379916e-001  2.8371893e-001 -2.5818721e-002 -3.9043623e-001 -7.7387304e-001 -5.3165845e-002 -2.5687782e-001 -1.0110867e+000 -1.8371892e-001 -1.2007578e-001  4.5064378e-001  5.3442840e-001  4.9421745e-001  7.8916616e-001  9.2325780e-001  5.8833260e-001  2.4165538e-001  9.5524072e-001  2.4121068e-001  2.9236808e-001  1.3771725e+000  5.4015346e-001  6.7879967e-002  4.0828492e-001 -5.9316539e-001 -1.4441723e-001 -1.0199979e+000 -2.3952444e-002 -5.4863137e-001  8.5329051e-002 -2.1788481e-001  6.3888156e-001 -4.7855130e-002 -1.2464549e-001  6.5718251e-001  1.1565705e+000  1.5645245e-001  4.7201785e-001  2.6539706e-001  3.2352636e-001 -5.5401070e-002  2.7081208e-001 -1.2037973e-001  7.4840392e-001  3.7996752e-001  5.1418472e-001 -3.2692524e-001  2.4090876e-001  9.4610897e-001  5.9716545e-001
 -2.4902724e-001 -5.9460417e-001 -1.9022795e+000 -1.0903858e+000 -1.9790839e-001 -3.1490908e-001 -4.5587562e-001  1.9232239e-001 -2.2098439e-001 -2.7373489e-001  1.0976005e-002  1.0673723e-001  2.8060318e-002  1.9630352e-001  9.5711654e-001  9.5537677e-001 -4.9525404e-001 -7.1990063e-002 -1.3964968e-001 -2.7310228e-001  1.4302122e-001 -3.4060043e-002 -9.2368950e-001 -5.7992694e-001 -3.9556840e-001  5.6651786e-002 -9.5674675e-002  8.3282532e-001  2.9355081e-001  1.1911642e+000  2.2333457e-002  2.4161951e-001 -5.7486358e-002 -3.0266618e-001 -1.4243095e-001 -6.8526090e-001  8.9501515e-001 -3.5345138e-001  3.6991329e-001  1.7241795e-002 -2.0085256e-001 -3.1244777e-001 -5.2814269e-001 -6.1957459e-001 -5.7224563e-001  1.6790783e-001 -2.8763078e-001 -7.9324135e-002 -6.5586780e-001 -1.9448123e-001  6.8469022e-001  9.2514279e-001  1.0735799e-001 -3.8039866e-003 -2.5660721e-001 -4.7218081e-002 -4.8577511e-001 -3.6490770e-001  1.4246423e-001  6.2159727e-001  6.9292812e-001 -3.5038139e-001  5.0874429e-001 -8.3043463e-001 -3.7187189e-001 -9.7587517e-002
 -5.8729796e-001 -7.7068324e-001  6.8825907e-001  2.5764006e-002 -1.5243945e+000 -3.0957973e-001 -1.0289763e+000 -2.9066158e-001 -1.4432967e+000 -4.7998520e-002 -4.0207979e-001  7.9213903e-001 -1.9181301e-001  4.2322710e-001 -4.6381250e-002  6.0275896e-001 -6.7090351e-001 -1.5222444e-001 -1.0341062e+000 -7.6703882e-001 -6.8931698e-001  5.4372205e-001 -2.3013982e-001 -1.0831882e+000 -3.0771956e-001 -4.1980757e-001 -1.6544777e+000 -1.0844385e+000 -2.6210202e-001  4.9171056e-001 -4.4677494e-001  2.1392226e-001  1.8448835e-001  4.3473803e-001 -2.8297029e-001 -7.0493528e-001  1.2501357e+000 -7.0463024e-001 -8.6344438e-001 -1.4275891e+000  5.8549241e-001 -6.7807554e-001 -1.6304197e+000 -3.9799498e-001  2.3328142e-001  8.9220120e-001 -1.6008650e+000 -4.4727485e-001 -1.8710963e-001 -1.3330413e+000  2.5139644e-001  7.5739062e-001 -3.9796568e-001 -7.6431705e-001 -1.4353012e+000 -9.1534882e-001 -7.0374468e-001 -6.3607909e-001 -5.6690903e-001 -5.3552987e-001 -7.9846189e-001 -1.3134871e+000  1.1482893e+000 -3.9573366e-001 -1.3367622e+000 -1.8967230e+000
 -6.9940206e-001 -2.8467948e-001  1.9454203e-001  3.6580118e-001 -1.0470598e+000  8.4206852e-001 -4.1338850e-001 -6.8868170e-002 -2.6251488e-001  4.4496965e-001 -2.2042470e-001  7.0869091e-001  4.5071430e-002  4.2112424e-001  8.7275194e-002 -1.2533771e-001  4.8089722e-001  8.9455583e-002  6.3577609e-001 -9.4241935e-002 -5.5363400e-001 -6.2515831e-003 -2.3132914e-001 -7.9760259e-001 -4.1609610e-001  2.2985025e-001 -1.1988434e+000 -8.9087781e-001 -1.1212494e+000  4.2658124e-001 -7.0258405e-001 -2.3631854e-001 -2.3446612e-001 -1.0960631e-001 -3.7033086e-001 -9.6318030e-001  9.3990923e-001 -1.0780326e+000 -1.3522742e+000 -1.3084272e+000  3.5732727e-001  8.5953748e-002 -7.2174852e-001  2.4963302e-001  2.9721988e-001  5.4150489e-001 -5.1122250e-002  9.2418857e-002  4.0720459e-001  9.7364938e-002 -7.6946676e-001 -7.5222232e-002 -1.9192061e-003 -4.8096657e-001  5.3374859e-002 -1.8126973e-001 -1.0994430e-001 -6.6809110e-001 -1.8104596e-001 -2.0988320e-001 -8.5283133e-001 -4.0078192e-001  5.8441284e-001 -1.0105887e+000 -4.7749086e-001 -1.7365319e-002
  9.9140001e-001  1.5749820e+000  2.2074617e+000 -6.1689592e-002  2.3252149e-001  4.6838399e-001 -9.2446231e-001  1.0356342e+000 -3.0017248e-001  5.1734335e-001  2.3985826e-001  2.5449317e-001 -2.1573076e-002  6.6475095e-002  7.6479029e-001  6.6194403e-001  4.8391686e-001 -1.7961052e-001  5.5309779e-001  5.9274805e-001  2.3108019e-002  1.2069552e+000  1.0581825e+000  4.4575822e-001 -5.1303891e-001  8.1520073e-001  3.8816826e-001  6.1242814e-001  5.8406259e-001  1.1313127e+000  3.6337584e-001  6.3448046e-001  1.4284316e+000  1.8189792e+000  7.0846812e-001  4.0374933e-001  7.3975656e-001  5.6662023e-001 -1.9932778e-001  3.3213868e-001  1.0363596e+000 -1.8851802e-002  8.8138306e-001  1.7438826e+000  8.6477182e-001  1.2019152e-001  6.9372459e-001  1.2102154e+000  5.5116114e-002  2.4528487e-001 -4.9067970e-001  3.1069590e-001  1.9411584e-001 -3.5122239e-001  8.5250618e-001  1.7295811e-001  3.0297410e-001  6.3532222e-001  8.4115697e-001 -6.6390070e-001  4.2296236e-001  2.2157073e-001  9.6018880e-001 -6.6979614e-001  1.7912524e+000  4.9186181e-001
 -1.4439982e-001 -1.0100196e-002 -2.1790547e-001 -1.4492383e-001 -1.8572743e-002 -1.0291029e+000 -3.5004164e-001  5.3058407e-001 -5.4054615e-001  3.8073700e-001 -5.3138604e-001 -6.8429938e-001 -6.6023633e-002 -5.4415018e-001 -5.2975458e-001 -5.3283493e-001  2.7977111e-001 -4.0328344e-001 -1.4140009e-001 -2.1955929e-001  2.3851583e-001  2.4332805e-001  3.4448592e-001 -3.6065182e-001 -2.1771882e-001 -3.6937433e-001 -4.8332978e-001 -2.1340261e+000 -1.2893512e+000  5.2341422e-001  1.9363045e-001  4.2818842e-001  1.2961916e+000  1.0474941e+000  3.0174969e-001  5.4637146e-001  4.5687157e-001 -8.3655134e-001 -1.1403886e+000 -6.9441321e-001 -4.7021543e-001  2.1285326e-001  3.1609713e-001  1.3037137e+000  4.9366915e-002 -1.1519616e+000 -2.3683145e-002 -1.3142954e+000  2.0328226e-001  2.1024009e-001 -6.5200527e-001 -9.7219127e-001 -1.0106500e+000 -7.7179123e-001  1.1628445e-003 -5.3188967e-001  6.1129694e-001 -5.7072986e-001  4.5344551e-002 -4.0318250e-001 -3.6862293e-001 -2.1486134e-001 -8.6699298e-001  6.6207070e-001 -3.9024672e-001 -9.4880506e-001
  1.0780986e+000 -2.3670315e-001  7.7459183e-001  6.7436640e-002  2.2222694e-001 -5.5533599e-001  4.4111445e-002  7.6813117e-001 -3.3878562e-001  3.4350619e-001  9.1003735e-002  1.6973884e-001  1.9376050e-001 -2.2011552e-001 -1.0011719e-001 -1.9890932e-001  7.1045799e-001  1.9533918e-001 -1.3299869e-001  7.0133595e-001  1.0642453e-001  3.2618206e-001  1.0299394e+000  1.1741462e+000 -1.3885025e-001  3.0204212e-001 -1.8189540e-001 -1.0089556e+000 -5.5808799e-001  1.4669203e-001  5.4994159e-001  1.0209857e+000  1.7960236e+000  1.1681379e+000  4.8584431e-001  4.3956111e-001  9.7949347e-001 -4.5377375e-001 -5.6385477e-001 -2.7811426e-001  6.6035782e-001 -2.2162110e-001 -1.2444929e-001  7.5148224e-001  2.6201237e-001  5.8786679e-001 -7.8358346e-002  3.9704028e-001  2.3041357e-001  5.5488138e-001 -1.7530476e-001 -4.9520719e-001  2.5617555e-001  5.0195066e-002 -1.2963606e+000  3.8686820e-002  8.3470974e-001 -1.7710471e-001  5.2622986e-001 -1.0985191e-001 -8.7146585e-001  7.0849695e-002  6.6216020e-001  2.5116493e-002  2.3736728e-001 -2.3473129e-001
 -2.2544254e-001 -8.3937598e-001 -1.4949022e-001 -1.8315939e-001  9.1800181e-002 -1.2205359e+000  5.3074071e-002  1.3386332e-001  1.0848850e-001 -1.7379094e-001  1.7243029e-001 -3.2060154e-001 -2.3478738e-001 -2.2270229e-002 -4.1153227e-001 -3.5663029e-001  3.0515919e-001 -2.6289369e-002 -9.9801557e-001  9.9764037e-002 -7.3701475e-001 -2.9134461e-001  5.6048384e-002 -1.8998515e-001 -4.9131179e-001 -2.4074142e-001  3.0398629e-001 -3.2589721e-002 -3.2916441e-002 -8.1566217e-001 -1.0901542e-001 -1.3098357e-001  4.5628140e-001  1.1300338e-001 -2.6320956e-001 -2.9253796e-001 -5.6783589e-001 -1.2571928e-002  4.5556378e-001  3.2645674e-001 -1.1353276e-001 -3.6866638e-001  8.2760647e-002  4.1084321e-002 -8.8538069e-002  2.4795681e-001  1.1015857e-001 -5.0863191e-001  6.8803832e-003  3.8052172e-001 -3.2656335e-001 -5.5458653e-001  4.7333766e-001 -6.6582641e-001 -6.2866221e-001  2.9167791e-001 -3.3882080e-001 -4.3430672e-001  1.2289719e-001  3.0443966e-001  1.0059936e+000  4.6333015e-001 -3.1021070e-001  2.0712533e-001 -5.6341044e-001  6.0093905e-001
 -3.2962242e-001 -6.8514305e-001  7.8613771e-002  7.0865264e-001  4.8390370e-001 -4.6022329e-001  6.7779509e-001  1.2088652e+000 -1.1244095e-002  4.7352508e-001  2.3544498e-001 -6.6460695e-001 -7.6865152e-002 -2.4104741e-001 -3.4941252e-001 -5.0042003e-001  4.3035959e-001 -4.4058225e-001 -4.8050463e-001 -5.8573728e-002 -4.8190236e-001  2.4844437e-001  1.2152562e-001 -2.1236095e-001 -8.8616263e-001  5.2510326e-001  1.2830277e+000  1.6178744e+000  2.2700093e+000 -7.8070385e-001 -5.0898954e-002  7.5708423e-001  9.7167530e-002 -2.1812668e-001  6.8519155e-001  1.8421453e-001 -8.6155465e-001  2.3724738e+000  1.7576556e+000  1.8915094e+000  1.2325149e-001 -7.3968219e-001  3.6742460e-001 -1.0097502e+000 -2.8579089e-001  5.0226216e-001 -4.9833808e-001 -5.6531155e-002 -3.4857873e-001 -5.6152304e-001 -5.0042655e-001 -7.5812001e-001 -2.8514852e-001  1.2781569e-002  7.8341056e-001 -2.5073032e-001  3.9331953e-001 -1.4731321e-001  7.0800999e-001  6.2423177e-001 -7.5526586e-001  7.4563499e-001 -2.3300481e-001  6.5278320e-001 -4.3751863e-001  1.4063511e-001
  9.6624875e-001  4.8024816e-001 -9.2796070e-001  2.4912610e-001  3.5837758e-001  3.1838205e-001  3.9849082e-001  9.9946327e-001 -8.3711422e-002  1.1170628e-001  5.0980249e-001 -1.0731137e+000 -6.8846756e-001 -3.4552620e-001  9.8623319e-002 -1.9940687e-001  5.4045164e-002 -8.2720078e-001 -1.0384725e+000  1.6610741e-001  1.6893195e-001 -5.4580737e-001 -1.0626529e+000  4.6567719e-001 -4.7196481e-001  2.6695154e-001  1.2431542e+000  4.8930513e-001  1.4344054e+000 -8.7387842e-002 -1.6921737e-002  4.7918906e-001 -1.3047844e-001 -7.1661147e-001  3.6799051e-001 -1.3638692e-001 -3.1079223e-001  1.4366802e+000  1.1157527e+000  1.2588245e+000  1.2363764e-001 -2.9217394e-001  5.0982147e-001 -4.7363079e-001 -2.6346760e-001 -2.8051273e-001 -1.5755241e-001 -1.5648352e-001 -1.1072100e-001 -1.4179159e-001 -4.2343654e-001 -3.7985688e-001 -2.0014887e-001 -3.6634690e-001 -4.7449135e-001 -3.5143493e-001 -8.5117952e-002 -5.7007595e-001  7.3163756e-001  4.2224141e-001 -2.1735635e-002  2.9624528e-001  4.0038008e-001 -3.2356504e-001  4.1273270e-001  2.2607714e-001
 -1.0429962e-001 -1.8108601e-001 -8.1810072e-002  1.4982278e+000 -1.8316672e-002  3.0350995e-001 -8.1879807e-002 -2.6370701e-001 -7.6641594e-001 -6.4253695e-001 -3.3263305e-001 -3.1917524e-001 -6.5129422e-002 -1.4077454e-002 -4.0140880e-001 -4.5118457e-001 -4.2481488e-001  8.5516269e-002  3.7103482e-002 -4.2273602e-002  5.9780294e-001 -2.1859004e-001 -1.9554607e-002  8.5834214e-001 -2.7908910e-001 -1.1882650e-001  6.3986917e-001  3.7791264e-001  2.6156826e-001 -1.3382027e+000  2.4767601e-001 -2.1875763e-001 -7.0291326e-001 -4.7963920e-001 -2.8375211e-001  1.2202463e-001 -1.1577677e+000  9.7399322e-002  5.3548459e-001  3.7429976e-001 -4.1796252e-001 -2.1399694e-001  7.1366244e-001 -5.9355638e-001  2.4434758e-001  6.4401929e-001  3.2964064e-001  6.3419920e-001  4.1686736e-001  2.4371582e-001 -6.8663091e-001 -5.0421259e-001  5.2241021e-001 -1.0393947e-001 -3.0253942e-001 -4.9269817e-001 -4.0101755e-001 -9.4371583e-001 -4.8163580e-001 -6.7849862e-001  7.5809257e-001 -3.5084405e-001  1.2462410e+000 -9.1298502e-001 -1.7752948e-001 -5.4490363e-001
 -1.4027136e+000 -4.1358342e-001 -7.0366294e-001  2.8351064e-001 -1.3964600e-001 -6.3917114e-001  1.4533379e-001 -1.4653040e+000 -4.8733862e-001  1.8475460e-001 -3.7667095e-001  5.7465501e-001  1.4773677e-001 -2.0425542e-001 -1.0344270e+000 -9.8397809e-001 -1.8213867e-001  5.1294303e-001  3.1217910e-001  5.9079311e-002  5.6691224e-002 -3.3109236e-001  6.3002763e-002  8.0204122e-001 -6.6205705e-002  3.3784843e-002  4.5757799e-002  7.2157439e-002 -3.6314394e-001 -1.5058994e+000 -4.6691570e-001 -9.8604796e-001 -1.5302547e+000 -1.3242295e+000 -3.4334712e-001 -5.9751215e-002 -1.3939960e+000 -2.1545574e-001  2.3508346e-001 -6.1266652e-002 -2.0308817e-001  7.1380660e-002  6.0221729e-001 -5.8380970e-001 -3.1741809e-001 -1.5764880e-001  6.1539694e-001 -2.0988424e-001 -1.7266493e-001 -1.6040123e-002 -1.2207818e+000 -1.1584366e+000 -8.0842889e-002  1.7308782e-001 -2.3767638e-001 -9.7148368e-001 -6.1234029e-002 -4.3790698e-001 -1.0767543e+000 -6.7585281e-002 -1.2089940e+000 -5.0451942e-001  9.4698928e-001 -3.8569667e-001 -4.8362192e-001 -3.3164248e-001
 -3.0437963e-001 -5.1624415e-001  2.5905012e-001 -5.1917972e-001  1.8875847e-001  1.3779035e+000  2.3075348e-001 -1.0553832e+000  1.2303067e-001  3.8843874e-001  8.9253465e-002  1.4602832e+000  5.9745002e-001  1.3550705e-001 -3.0226844e-001 -3.8297907e-001  6.5856698e-003  6.8676999e-001  9.2046867e-001  1.5596688e-001  5.1100312e-001 -4.1186535e-001  8.6735582e-001  1.7333721e-001  1.9014248e-001 -5.6036545e-001 -1.0057131e-001 -6.2389932e-001 -1.1771937e+000 -2.5687170e-001 -4.0821280e-001 -5.9757705e-001 -7.8621746e-001 -2.8301212e-001 -2.5728820e-001 -5.4096718e-001 -1.0178266e-001 -9.9640186e-001 -8.2695674e-001 -6.1177838e-001 -5.9080746e-001 -2.2006380e-002 -1.7110744e-001  7.7802520e-001  1.6113853e-001 -4.1618247e-001  4.6325197e-001  7.1966875e-001  3.4890808e-001  1.1612898e-001 -4.9363230e-001 -3.7815405e-001  3.7741797e-001  2.6712561e-001  1.0302357e-001 -1.7057774e-001 -5.2475143e-001  2.6848853e-001 -1.0001733e+000 -5.8140036e-001  1.3401959e+000 -3.1769888e-001 -1.0316604e+000 -1.8183967e+000 -3.7750093e-001  5.0195289e-001
  1.1735165e+000 -9.6716817e-002 -6.5108234e-001 -1.1471048e+000  2.0596902e-001  2.0875305e+000  6.1106232e-001  5.9452838e-001  2.3837643e-001 -2.2254590e-001  4.2222979e-001  1.5693530e+000  8.6558908e-001  1.2425813e+000  1.1822154e+000  1.0985827e+000  6.7203295e-001  5.8985357e-001  1.9221877e+000  5.6298226e-001  8.1410638e-001 -2.1307338e-001  8.2257024e-001 -3.4282071e-001  5.8256608e-001 -8.5524886e-001 -2.6246550e-001 -2.5430342e-001 -9.3166447e-001  9.8238922e-001  1.6518231e-001  4.1455264e-001  5.3943802e-001  4.0661818e-001 -2.6987834e-001 -1.4615348e-001  7.6824771e-001 -1.5590878e+000 -6.3940679e-001 -4.5753143e-001 -6.0395669e-001  2.3556049e-001 -1.0858631e+000  6.6263331e-001  4.9980229e-002  5.6359291e-002  1.8935581e-001  1.7332290e+000  9.9378852e-001  3.3744415e-001  1.5414344e+000  1.3774989e+000  6.9523734e-001  3.7176232e-001  1.0518524e+000  2.7019598e-001 -3.8637864e-001  7.1551797e-001  6.9766501e-001  9.4313443e-002  1.4240904e+000  4.0580960e-001 -1.8915502e-001 -2.6118338e-001  1.2947664e-001  5.9688427e-001
 -5.1464233e-001 -6.6084276e-002 -1.5341754e+000 -9.2464280e-001 -1.4622602e-001  6.2441405e-001  7.4462968e-001 -7.1691230e-002  2.3500881e-001 -4.6836965e-002  3.4180441e-001  5.6160515e-001  4.0208771e-001  1.1579422e+000  5.8132624e-001  3.0525656e-001  5.4680009e-001  5.8985563e-001  9.9889789e-001  3.8690521e-001  6.0265334e-002 -7.3972759e-001 -1.5459725e-001 -7.4798311e-001  9.1267578e-001 -8.4875330e-001 -4.0661464e-001 -1.0116948e+000 -1.2875291e+000  5.0859182e-001  1.6856336e-002  1.8269609e-001  3.6942945e-001 -3.9622314e-001  6.9003736e-002  1.0241050e-001  6.7477462e-001 -1.3529602e+000 -4.4963560e-001 -7.0613382e-001 -6.6659198e-001  8.6581386e-001 -5.3263586e-001  5.6648759e-001 -3.5682560e-001 -4.1134747e-001  6.9593027e-001  3.4831672e-001  1.3764843e+000  1.0167000e+000  8.8863903e-001  7.9528595e-001  6.2009608e-001 -4.9827461e-002  7.8788121e-001  5.1163139e-001  6.6349786e-002 -1.6681899e-001  3.5271604e-001  6.3330456e-001 -2.1342777e-002  5.4406851e-001 -3.3687187e-001 -5.5677661e-001  8.0669671e-002  9.9045621e-001
 -1.1886793e+000 -1.4922894e+000  7.7853425e-002 -6.6891030e-001 -9.6736503e-001  7.5031147e-001 -4.4496818e-001 -4.5767702e-001 -1.2829604e+000 -1.0193059e-001  1.5208541e-001  1.0494626e-001 -6.2080963e-001  6.2802379e-001 -2.3598848e-001  1.7597038e-001  1.4813570e-001 -3.9837036e-001 -3.9235768e-001  1.8200001e-001  8.0040942e-001  1.8607498e-001  2.4849878e-001 -9.7377050e-001 -1.9873950e-002 -8.2295472e-001 -7.3645763e-002  8.1651684e-001  2.5208262e-001 -3.6741753e-001  2.0183598e-001  1.9782222e-001 -1.1728899e-001  4.5118389e-001  7.2900413e-001  9.1557731e-002 -9.5366310e-002 -4.7333671e-002  7.9341296e-001  2.8974511e-001 -1.3915686e-001  9.8707755e-002 -5.5011512e-001  2.4058309e-001  5.3522295e-001  1.2280883e+000  4.4272235e-001  2.3508587e-001 -2.2076114e-001  5.3068718e-001  4.4254083e-001  3.9859492e-001  2.9697109e-001  7.4021943e-002  2.9243089e-001  2.8229254e-001  5.5045727e-002 -2.1610372e-001 -6.0285885e-003 -7.2298462e-001  7.3242576e-001 -7.0838402e-001 -1.7573490e-001 -5.3771099e-001 -7.2757699e-001  1.8656540e-001
 -1.4911270e+000 -6.1935035e-001 -2.0100749e+000 -1.0891858e+000 -9.4277713e-001  5.6286738e-001 -7.9450749e-001 -1.1944821e+000 -7.7652474e-002 -6.5879698e-001 -3.1305073e-001  1.7263739e-001 -5.7139537e-001 -4.0119990e-001 -6.0889558e-002 -3.8974753e-001 -1.0673343e+000 -1.5370708e-001 -7.6441023e-001 -7.5158368e-001  1.5108419e-001 -9.8879443e-001 -1.0701844e+000 -9.8852900e-002 -1.9827970e-001 -3.4325012e-001 -1.9618903e-001 -4.0805976e-001 -5.9888695e-001 -2.8399350e-001 -2.4701417e-001 -6.1006646e-001 -3.7937511e-002 -2.9929064e-001 -1.0928289e+000 -5.4033012e-001 -1.0797216e-001 -7.4619870e-001 -4.4070741e-001  2.2755554e-002 -5.3138920e-001  9.1604575e-002 -4.3108524e-001 -2.0264815e-001  1.6395005e-001 -2.5225693e-001 -3.6939743e-001 -9.2252394e-001 -1.0856484e-001 -3.9833015e-001 -3.0861023e-001  3.3363693e-001 -4.3125811e-001 -5.2358228e-002 -1.1139697e-001 -2.8798816e-001 -1.1391618e+000 -7.3709383e-001 -6.7241089e-001 -3.9317541e-001 -1.6049286e-001 -7.4528414e-001 -5.8619393e-001 -3.0577320e-001 -3.5636509e-001 -6.6742151e-001
  2.9510772e-001  6.4258822e-001  6.7626281e-001 -2.4984034e-003 -2.6111707e-001 -8.9687205e-001 -4.8618412e-001 -4.1370985e-001 -6.0172659e-001 -5.4162815e-002  3.1168689e-001  5.9264376e-002 -2.6971847e-002  1.1322846e-001 -5.6826599e-001 -2.6521356e-001 -1.2169681e+000 -2.7640901e-001 -1.1376810e+000 -4.8183773e-001  1.3816973e+000 -1.3418713e-001  3.3212471e-001  6.9120231e-001  8.3467597e-002  4.8917253e-001 -4.0026789e-001  5.1242041e-002  1.0829208e-002  1.4360649e-001 -5.0520515e-001 -1.3740388e-001  7.0329575e-001  5.0350200e-001  3.4692472e-001  7.1811761e-004  5.2315078e-001  2.4341397e-001 -6.9886626e-001 -2.6735355e-001  1.5509599e-001 -9.2425362e-002  3.9641327e-001  5.7529321e-001  3.6995172e-001  8.9013073e-001 -2.9757761e-001 -6.2115652e-001 -7.2303295e-001 -2.0119265e-001 -2.6882714e-001 -1.0100279e-001 -1.0039893e-001  7.8671706e-002 -2.6004024e-001  2.2216401e-001  2.1057907e-002 -9.6496877e-002  4.7693138e-002 -7.0744594e-001 -4.7921569e-001 -3.9771708e-001  3.2278654e-002  2.6306616e-001 -4.8434823e-001  1.0191925e+000
  2.5589010e-001 -2.6924628e-001 -3.9092606e-001  3.9223410e-001 -4.1118751e-001 -7.3144477e-001 -7.1899017e-001 -8.6886722e-001 -2.6415011e-002  6.9223780e-002 -8.3157084e-001 -1.0278725e+000 -3.4723829e-001 -5.5041668e-001 -1.3515171e+000 -9.9288993e-001 -3.9707576e-001  3.0089548e-001 -1.9707783e-001 -3.4412325e-001  9.6445148e-001 -1.8095719e-002 -5.8594992e-001  1.4192863e-001 -2.2435086e-001  1.9219299e-001  2.7829022e-001  2.6740574e-001  4.3218843e-002 -3.2864449e-001 -1.0187414e-001 -1.5526357e-001 -9.8154045e-001 -5.3646756e-001 -1.2180935e-001 -2.4188933e-003 -7.0208656e-001 -2.5031115e-001 -2.9783078e-001 -6.1275301e-001 -2.4698773e-001  2.5701943e-002  1.3228138e-001  4.4956891e-001 -1.0947172e-001 -1.5970655e-001  1.5439528e-001 -4.0734896e-001 -6.5584872e-001  1.9502785e-001 -6.1324036e-001 -1.0951838e+000 -6.3885370e-001  2.9619882e-001 -2.3639830e-001 -7.2035989e-001 -3.4173147e-001 -8.3881384e-001 -4.3235641e-001 -6.1343132e-001 -2.2499004e-001 -4.6549989e-001  1.8120982e-001  2.2943003e-001  4.7175668e-001 -2.8861247e-001
  8.2348024e-001  1.3170927e+000  1.1588886e+000 -4.5760180e-001 -9.7642835e-003 -9.3791476e-001 -1.7276041e-001  4.5164799e-001 -3.3658374e-001  6.0167302e-001 -6.7970900e-001 -9.7668773e-001 -5.4821132e-001 -2.0984701e-001 -1.5129816e+000 -1.1011869e+000 -1.0044121e-001  5.4093389e-001 -1.2812368e+000  2.2890634e-001  1.7415079e-001  2.7947479e-001  9.0390811e-001 -2.8212990e-002  3.3410687e-001  7.3016643e-002 -8.7224421e-001  1.1749273e-002  4.0368264e-001 -2.0832140e-001  4.8359348e-001  8.7765866e-001  9.8240062e-001  9.6388456e-002  9.8880381e-001  8.9750739e-001 -6.9027108e-001  3.5447165e-001  7.6928259e-002 -8.4285157e-001  7.1630030e-001  3.3004023e-001  8.6649041e-002  5.6777050e-001 -2.6045303e-001 -6.5302387e-001  1.6734128e-001 -8.5899716e-001 -2.6101828e-001  4.7011076e-001 -8.3246642e-001 -2.0345366e+000 -3.5132009e-001  4.2302405e-001 -2.0814751e-001 -3.2375670e-001  1.2527774e+000 -5.1924365e-001  9.7086627e-002 -2.3257677e-001 -7.3018485e-001  2.0628415e-001  1.2489401e+000 -9.5785229e-002  8.3496738e-001 -1.1997173e+000
 -4.3142631e-001  1.1438827e+000 -3.8390646e-001 -3.1106816e-001  2.1096095e-001 -1.0788371e+000 -9.1437670e-001 -2.1471265e-001  1.3199632e-001  5.9284404e-001 -3.3307890e-001 -1.1740138e+000 -2.2040993e-001 -2.2437417e-001 -1.4501641e+000 -7.7776042e-001  3.5225582e-001 -1.6022175e-001 -6.4896581e-001 -4.7108314e-002  9.2112132e-002  1.9014035e-001  5.2679415e-001  7.7355493e-002  4.1034014e-001  1.3197711e-001 -1.2191014e+000 -8.4332216e-001 -8.9662215e-001 -4.4798837e-001  7.8763106e-001 -2.5518327e-002  6.0675388e-002  4.1090285e-001  4.1910146e-001  1.2180327e+000 -9.2734547e-001 -7.2492387e-001 -8.2479924e-001 -1.1186144e+000 -3.4089849e-002  5.2962721e-001  2.7466950e-001  6.6336068e-001 -3.0675139e-001 -1.0205764e+000 -5.4853567e-002 -8.1487112e-001 -7.7633732e-003  3.2615242e-001 -5.2441873e-001 -1.2613832e+000 -1.1249288e-001 -4.0168282e-002 -5.7501661e-002  7.9372320e-001  1.0787015e+000  1.9167740e-001  1.2522600e-001 -7.3010581e-001  1.3579495e+000  4.1215862e-001 -3.6197519e-001 -8.1657039e-001  1.3588977e+000  2.5078197e-001
 -1.7233667e-001 -1.0176693e-001  7.0754600e-001  4.4854551e-001  7.7383646e-002 -8.0534973e-001 -6.0923749e-001 -8.9822277e-001  1.0578945e-001 -1.0514914e-002 -2.7293129e-001 -6.5684317e-001  1.7803405e-001 -4.5950724e-001 -8.8186240e-001 -6.1254821e-001 -3.1487795e-001 -2.7741025e-001 -6.3578064e-001  7.8131888e-002 -2.4041625e-001  4.4830187e-001  3.4531443e-001  1.2072123e+000  3.6642912e-001  2.5151616e-001 -6.1935893e-001 -1.5030978e+000 -1.2209724e+000 -7.1636492e-001  5.0706180e-001 -5.0814920e-001  1.7888721e-001 -1.8507134e-002 -5.5386113e-001  4.7117603e-001 -8.6732360e-001 -9.7763403e-001 -1.3698944e+000 -1.2252767e-001  8.5342290e-001  2.8154093e-001  8.5815546e-001  9.2157900e-003  1.2453561e-001 -3.9131680e-002  1.2368037e-001  2.6332428e-002  5.6161405e-001  1.4526680e-001 -5.4011004e-001 -1.0452170e+000 -5.1772223e-001  5.9220787e-001 -1.0874455e+000 -1.1223836e-001  4.5090599e-001  2.1602116e-001 -7.0382379e-001 -8.7206241e-002 -6.3577206e-001 -6.1666152e-002  3.0742062e-001 -5.2657135e-001  2.1582658e-001 -1.4389202e-001
  7.2414339e-001 -3.4526824e-001  4.7824675e-001  1.1137828e+000 -1.7351254e-001 -3.7378278e-001  5.1244643e-001 -7.0389850e-001 -2.3770099e-001 -2.9777161e-001 -4.2413444e-001 -7.6600632e-001 -7.5449583e-002 -2.9829808e-001 -7.6347471e-001 -6.8955862e-001 -3.1786290e-001 -8.0189797e-001 -6.1566900e-001  1.2272370e-001 -3.2694236e-001 -2.5854729e-001  4.7013730e-001  9.4080956e-001  2.8890152e-001  6.4234001e-001 -2.5866618e-001 -1.0499477e+000 -1.2769036e+000 -5.0429194e-001 -3.4088347e-002 -4.1353286e-001 -4.0487218e-001  1.1127893e-001 -2.3699241e-001  5.0403043e-001 -8.8710361e-001 -8.0902797e-001 -1.2810138e+000 -3.2502939e-001  3.8492440e-001  9.3578399e-001  7.1801179e-001  2.2419713e-001  3.5113465e-001 -3.0254804e-001  3.9478305e-001 -5.4570105e-001 -3.3492900e-001  8.5767898e-001 -4.5662605e-003 -8.1884417e-001  1.2017361e-001  4.6284027e-001  5.9172632e-002 -1.0888280e-002  2.1914112e-001  3.0922454e-001 -3.4150751e-001  1.3594772e-001  1.0075686e-001  5.9368321e-001  1.0293718e-001  1.3085164e+000 -2.2440218e-001  8.3605444e-001
 -7.6189988e-001 -2.9746882e-001  2.9796470e-001  8.6084448e-001 -1.7545541e-001 -2.8462565e-002  1.1320074e-001 -3.0048429e-001 -6.9476684e-001 -9.7060645e-001 -1.0789264e+000 -9.1785011e-001 -6.9100174e-001 -7.0515491e-001 -5.7095826e-001 -4.8508012e-001 -1.1253020e+000 -1.4373870e+000 -1.0540076e+000 -8.1198044e-002 -3.9987047e-001 -3.2375923e-001 -1.6914650e-001  2.3616592e-001 -4.5890283e-001  4.5102308e-001  6.1573975e-001 -2.8850222e-001 -9.8099767e-002 -8.0013186e-001  1.8197760e-001 -1.4216699e-001 -9.4063886e-001 -7.2617712e-001  2.5391513e-001  4.6283636e-001 -3.7571189e-001  1.8438883e-001 -6.0909660e-001  7.5224830e-001  3.9253138e-001 -3.6810399e-002  5.5243793e-001 -4.3134310e-001  3.7848103e-001  4.2310103e-001  3.1656307e-001 -1.6991334e-001 -9.9354017e-001  4.8748132e-001 -1.7957772e-001 -4.8150757e-001 -5.9091927e-001 -3.7328117e-001 -1.0298399e+000 -5.7845869e-001 -2.1858809e-001  4.5646029e-002  4.6289734e-001  2.5399575e-001 -7.1915715e-001  4.7513058e-002  4.9646162e-001 -3.7466402e-001  1.4368721e-001 -1.3025459e+000
  5.5167419e-001 -1.0857437e-001 -1.7763058e+000 -6.2862224e-004  7.8716633e-002  3.4142313e-001  5.1990122e-001  4.2669123e-001  2.0104587e-001 -6.7595292e-001  2.2067387e-001  1.1695667e-001 -4.7829355e-001  1.5336971e-001  1.0247284e+000  6.4720204e-001 -4.4429773e-001 -7.6861947e-001 -2.8255348e-001 -1.6945283e-001 -1.1028653e-001 -3.8521777e-001  1.0541147e+000 -4.1293440e-001 -2.4732319e-001 -3.7528265e-001  4.8554633e-001  1.6454065e-001  2.4426129e-001  4.9532016e-001 -5.7488866e-002 -1.3204638e-001  2.8055955e-001 -1.1502240e-001 -7.3582716e-002  2.1522427e-001  8.3987578e-001 -4.5744626e-002 -1.2699023e-001  5.8700576e-001  4.5336336e-001  4.6019370e-002  4.9762272e-001 -1.6070989e-001 -2.6740766e-001  1.3681669e-001  2.3675583e-002 -6.1716882e-001 -1.0514948e+000  5.0605546e-001  9.3648330e-001  6.1745343e-001 -4.0344582e-001 -1.3045385e-001 -9.3291061e-001 -1.6655894e-001 -5.0278262e-001 -7.9460986e-002  9.1521415e-001  3.7608290e-001 -4.0948833e-002  1.0687827e-001  7.3248917e-001 -7.1273349e-001 -8.0364466e-003  5.5180558e-001
  1.0392618e+000  1.6320593e-001  2.7190959e-001  8.7205132e-002 -3.4119317e-001 -4.5011858e-001 -2.7346142e-001  6.3843236e-001  5.7424703e-002 -1.8888714e-001 -1.9516104e-002 -5.7851769e-001 -8.3861507e-002 -5.1444358e-001  6.0267172e-001  4.1195203e-001 -2.9757260e-001  3.9942703e-001 -5.0281213e-002  7.6705543e-001  7.6662216e-001  2.8325166e-001  2.6325619e-001  5.0553068e-001 -5.7594454e-001  1.2407630e-002  9.9497046e-001  1.1837239e+000  1.6527679e+000  4.1243930e-001  5.3656799e-002  6.7265898e-001  2.6630738e-001  7.7463801e-001  4.7014119e-001  4.1609004e-001  5.2120926e-002  1.0971696e+000  1.0405537e+000  1.1382013e+000  4.5958018e-001 -5.8688025e-001  8.0913300e-001 -5.2356999e-001 -1.7571601e-001  8.6884450e-001  4.4883602e-001 -2.5724016e-001 -7.9339883e-001 -8.8923249e-001  1.0046794e-002  3.6097651e-001 -6.9720880e-001 -7.0267385e-001 -1.5523456e-001 -4.1717280e-001 -3.5982636e-001 -7.8119607e-001  1.4016766e-001 -9.4349280e-002 -4.7798541e-001 -4.7717831e-001  1.1069520e+000  2.1885512e-001  3.1698388e-001 -6.3633653e-001
 -8.4207551e-001 -1.8011218e-002 -4.2961190e-001 -1.0778807e-001 -6.4953989e-001 -2.7797627e-001  5.1400119e-002 -3.6259908e-001 -1.6801823e-001 -4.8909082e-001 -3.6080086e-002 -3.3350415e-001 -4.4613200e-001 -5.1451698e-001  2.4813082e-001  2.4999561e-001 -2.1593965e-001  7.6155346e-001  1.7655872e-001  3.3268392e-001  6.1906166e-001 -1.5306352e-001  2.9745449e-001  5.0431253e-001 -5.6171241e-001 -5.6373017e-002  7.0622186e-001  8.0219107e-001  2.9701380e-001  3.1570634e-001 -5.5764233e-001 -2.3420559e-001  4.4153698e-001  2.1167006e-001 -3.7500835e-001 -9.1855334e-001  5.4919987e-002  2.2496093e-001  6.6523483e-001  7.6658972e-001 -3.5716888e-001 -5.9021733e-001  8.8340695e-001 -2.3003029e-001 -8.8632084e-002  5.9872853e-001  2.5019174e-001 -4.1694371e-001 -7.6042597e-001 -3.1797659e-001 -2.0306499e-002  3.8321989e-001 -5.0884645e-001 -2.2010223e-001 -5.7942466e-001 -4.7803185e-001 -2.9865502e-001 -5.0344368e-001 -3.3461775e-001  9.3292027e-002  5.9609600e-001 -3.3701429e-001  5.5531525e-002 -7.5272521e-001  1.5374572e-001  1.3537157e-001
 -3.0279648e-001 -1.4643461e-001  6.0004076e-001 -1.4325426e-001 -8.5413674e-002 -1.4350745e-001  9.8594944e-002  5.3431035e-001 -1.0540271e-001  2.4012965e-001  3.0965246e-001 -6.0828262e-001 -3.3727726e-002 -3.3953788e-001  2.8765700e-001  2.8633081e-001  2.6637121e-001  2.0876858e-001  1.8301818e-001  4.2291043e-001  6.3427192e-001  3.7771304e-001  5.1665953e-001  2.4438630e-001 -8.0799691e-002  4.7458930e-001  4.4896947e-001  8.7572302e-001  8.6115666e-001  3.6609850e-001 -5.7419897e-001  3.1750141e-001  4.2801122e-001  2.5802975e-001  5.3572930e-002 -4.8941886e-001  3.8784395e-001  6.2983623e-001  9.2361574e-001  5.7824907e-001 -2.7088950e-001 -3.1049519e-001 -2.4567655e-001 -2.3238213e-001  2.9820920e-001  7.3521405e-001 -4.1065083e-002 -9.5175435e-001 -9.8708937e-001 -4.3633881e-001 -2.3726705e-001  3.1717367e-001 -1.4330668e-001 -1.4058064e-001 -7.3008892e-001 -4.2524524e-001 -5.8187660e-002 -1.3799970e-001 -1.6499707e-001  4.1968331e-001  7.5759039e-001 -8.6689965e-002  5.2105976e-001 -8.6735003e-001 -6.3981026e-001  1.4205873e+000
  1.6215673e-001 -3.2586551e-001 -1.1433891e+000  1.4681782e+000 -6.4223834e-001  1.9370649e+000  4.2154582e-001 -7.5853939e-001 -5.5532262e-001 -1.8168277e-001  7.5128359e-002  1.4107960e-001 -2.1612041e-001  1.2917706e-001  4.2010417e-001  3.6754120e-001  4.0316111e-001  3.7900356e-001 -3.4669153e-001  2.0997681e-001 -3.0599115e-001 -8.8046295e-001 -5.9051282e-001 -1.2731407e+000 -3.1636821e-002 -4.7734077e-001  4.3172809e-001  7.4910042e-001 -2.7370201e-002  5.7356372e-001 -4.5910465e-001 -4.4957918e-001 -5.0976870e-001 -7.0021764e-001 -5.6762853e-001 -6.9002409e-001  4.2522146e-001 -2.5743223e-001  6.2527282e-001  4.5886638e-001 -6.9671083e-001 -5.9636636e-001  1.9164590e-001 -5.0276924e-001 -4.8458011e-001  6.6645101e-001  2.8880484e-002  9.8728405e-002  1.0441350e-001 -5.5592305e-001  7.4457838e-002  6.7615989e-001  2.0112394e-001 -1.3308904e-001  1.0071749e-001  3.6626125e-002 -5.1530433e-001 -1.4071716e-001 -7.0221943e-001  4.7216370e-001  1.2732062e+000  6.6257553e-002 -9.7135795e-002 -5.9442549e-001 -7.4136757e-001  1.0936243e-001
 -2.8074290e-001 -4.4659815e-001  5.9843800e-001  3.1128339e-001  2.7783234e-001 -5.3147604e-001 -2.2335513e-001  1.3292251e-001  2.4012960e-001  8.7776824e-001  8.8735801e-001  1.7319181e-001  6.5564611e-002 -1.1096683e-001  8.8916366e-001  8.3876485e-001  8.9373424e-002 -1.2659759e-001 -4.2653531e-001 -4.5335696e-001 -1.2139487e+000 -9.7896021e-002  2.8470143e-001 -3.6249453e-001 -6.6405153e-001 -1.3911449e-001  5.5825104e-001  4.6521211e-001  6.5897452e-001  1.7953246e-001  3.8742985e-001  2.8596039e-001  5.4581922e-001 -4.4608406e-002 -3.3858772e-001 -5.3660382e-001  7.2688338e-001 -6.5261503e-001  4.0870360e-001  4.8118031e-001 -2.1443790e-001 -7.8546250e-001 -2.9436794e-002  1.9603530e-001 -5.1177233e-001  1.9925348e-001 -5.5744560e-001 -4.9806881e-001 -1.0615437e-001 -2.6608835e-001  4.2966967e-001  1.0014706e+000  7.1335649e-001 -3.7104366e-001 -6.6797443e-001  4.0008423e-001 -2.8315503e-001 -5.9488465e-001 -5.6793544e-001 -2.7747471e-001  1.2869627e+000  1.0252183e-001 -7.4860967e-001  6.3143258e-001 -2.2958280e-001 -7.0346931e-001
 -4.8386488e-001  5.1890332e-001 -5.0261435e-001  3.9859531e-001  1.5224471e-001  1.6447048e+000  3.3901148e-001  7.6393121e-003  2.0454128e-001  2.3407334e-001  6.0259053e-001  6.3191172e-001  1.3086698e-002  6.7509119e-001  1.2973034e+000  1.4568320e+000  2.4654156e-003  7.7687060e-001  2.6847289e-001  3.9236118e-001  5.7895479e-001 -8.0098578e-002  1.1955852e-001  5.3228698e-001  5.3542308e-001  3.8079673e-001  3.1087200e-001 -3.2530222e-001  2.0676826e-001  5.2986385e-001  2.7978157e-001 -1.4456447e-001  1.1401682e+000  4.2946678e-001 -3.5430926e-001 -3.3624738e-001  9.7595620e-001 -2.8086743e-001  1.3310920e-001 -1.0105881e-001  4.6746125e-001  3.6506221e-001  1.0126829e+000  1.0738861e+000  1.8946326e-001 -3.6995932e-002  2.2838500e-002  1.9105634e-001  4.3541110e-001  9.6124077e-002  1.5604848e+000  1.5952352e+000  6.8589088e-001 -1.7607708e-001 -3.4273671e-001  7.2094659e-001 -6.4911732e-001 -5.7293455e-001 -6.3118973e-001  1.9244365e-001  2.4561639e+000 -1.4171760e-001  6.0962052e-001 -9.2744148e-001  3.5743836e-001 -6.1267299e-001
 -6.8780148e-001  4.2678286e-001  5.4163278e-001  7.6130158e-001  2.5909211e-001  9.9547633e-001 -7.1399059e-001  2.3898520e-001 -1.0971634e-001  4.4456158e-001  2.3911457e-001  5.9953685e-001  1.1236170e+000  7.8424560e-001  1.0057257e+000  1.1749694e+000  2.9519971e-001 -4.6987967e-001  2.3587238e-001  2.4583623e-001  3.6674932e-001  4.3003536e-001 -2.9236617e-001  1.2150892e+000 -7.1196571e-002  1.1434506e+000 -1.2854816e-001 -2.8435231e-002  1.1185835e-001  7.3930719e-001 -9.1352086e-002 -2.9849593e-001  5.6221406e-001  7.4313027e-001 -4.7092648e-001 -1.5646353e-001  4.5133543e-001 -3.8774066e-001  9.7289621e-002 -1.9185936e-001  1.0571552e+000 -2.2526551e-001  1.6411769e+000  7.4220830e-001  6.1377669e-001  2.7546708e-001 -3.3811304e-001 -1.5452985e-001  3.6524052e-001 -5.4035010e-001  5.3872755e-001  1.1048531e+000  4.4275943e-001 -1.1234432e-001 -2.4007991e-001  4.6482085e-001 -1.5629273e-001 -1.0887083e+000 -3.4050247e-001 -6.6278123e-001  4.0488445e-002 -8.4700142e-003  7.6229636e-001 -5.0875406e-002  4.4818622e-001 -1.1214274e-001
 -4.6490304e-001 -2.4584435e-001  2.7932662e-001  1.2307153e+000  2.8701120e-001  1.8318388e-001 -2.4348278e-002  4.1131369e-002  1.0023581e+000  2.9658119e-001  2.3393088e-001  9.6935356e-002  6.5740199e-001 -1.9103737e-001  3.6827283e-001  3.1076101e-001  4.7714908e-001 -3.9856646e-001  2.5794874e-002  4.7121435e-001 -2.3976181e-001  4.9440518e-001 -1.4470288e+000 -3.5087984e-001 -2.4070659e-001  7.6956184e-001 -3.5941483e-003 -1.0952092e-001 -6.5548903e-001 -5.3887962e-001 -2.9578633e-002 -1.5927558e-001 -3.6783275e-001 -5.1917521e-001 -3.8597397e-001 -1.0162481e+000 -7.9491603e-001 -6.4525183e-001  1.7536051e-001  2.0348955e-002  6.2280277e-001 -5.3155284e-001  1.2684615e-001 -7.9308300e-001 -2.1631635e-001 -4.2148203e-001  7.5246576e-002 -3.6289391e-001  1.9876206e-001 -1.0157643e+000  2.5468051e-001  2.9456542e-001 -6.3577280e-001 -2.0882309e-001  1.7821777e-001 -4.7999908e-001 -2.3867998e-001 -1.3011864e-001 -3.3332913e-001 -3.7432906e-001 -1.6583040e+000 -3.0506397e-001  6.2747839e-001 -4.9356425e-002 -1.2398616e+000  8.4062833e-001
  1.2197375e+000  3.3879430e-001  5.4235987e-001  6.2215190e-001  5.2514616e-001  6.4974423e-001  2.6204567e-001  6.2178170e-001  2.9052137e-001 -5.3421585e-001  5.2079248e-001  1.6175926e-001  5.1889551e-001 -2.0015021e-001  7.0718868e-001  3.1934221e-001  4.3936406e-003  4.8400836e-001  5.9362509e-001  2.6133297e-002 -1.1139235e+000  3.3109179e-001 -3.4406149e-001  3.3398864e-001  1.9987752e-001  1.0893854e+000 -2.9364568e-001 -1.0373195e+000 -5.1069400e-001 -3.7610272e-002 -4.9718196e-002 -3.2106997e-001 -9.2606891e-001 -6.2743093e-001 -7.8600164e-001 -2.9132193e-001 -3.3405569e-001 -8.6075597e-001  1.8248040e-002 -4.3838681e-001  9.4627042e-001  1.4129546e-002  2.8379760e-001 -1.2335132e+000 -2.2225552e-001 -4.5896897e-001 -4.8377398e-001  3.7359272e-001  4.6222839e-001 -9.9335019e-001 -2.5091503e-001  2.7981022e-001 -2.5978725e-001 -1.6149184e-001  9.0444202e-001 -3.2807531e-001 -1.5354998e-001 -7.7730473e-002 -4.9157700e-001  4.1306906e-001  1.0568490e-001 -2.8707851e-001 -6.7165050e-002  1.1452890e-001 -1.4251419e-001 -4.5461964e-001
  1.0181076e+000  5.1082107e-001  2.0391034e-001  2.6328005e-001  5.6752668e-001 -5.3419695e-001  7.1492533e-001  6.2462065e-001  4.7763399e-001 -2.7476571e-001 -5.2605633e-001 -7.0404947e-001  1.1424457e-001 -1.9661458e-001  1.0652944e-001 -1.7841870e-001  1.6395786e-001 -8.1229431e-001  7.8581235e-001 -7.3134472e-001 -2.5878406e-001  5.7577685e-001 -9.9585740e-001 -3.1932510e-001 -1.4449230e-001  1.8992587e-001  2.7188893e-001  4.7045963e-001  7.3334383e-001 -3.1095142e-001  2.9664018e-001 -2.0775494e-001 -5.2263078e-001 -1.5300452e-001 -2.9088482e-001 -8.5452295e-002 -2.6930092e-001  1.5685184e+000  1.4523195e+000  1.5764873e+000  1.9214958e-002 -2.0308575e-001 -2.8516901e-001 -1.2177956e+000  2.1015649e-001  1.1775337e-001 -4.1008797e-001  1.1381745e+000  1.3006751e+000 -5.8663584e-001 -2.8540733e-001 -3.2282525e-001  8.1825256e-002  9.3232040e-002  3.3833279e-001 -4.2273766e-003  6.1726548e-001  4.5688251e-001  3.9553818e-001  4.8131770e-001 -1.0206267e+000  6.3917416e-001 -3.2243673e-001  1.8605521e-001  1.5233099e-002 -1.8170672e-001
 -4.6650086e-001  4.2228871e-001  4.6397108e-001  4.1412057e-001  6.5701463e-001  1.4586894e+000 -1.3121411e-001  1.1997194e+000  5.7146833e-001  8.4135456e-001  1.0499528e+000  1.0154920e+000  9.6413073e-001  7.0885507e-001  6.1057339e-001  3.6333670e-001  5.2319912e-001  8.4246062e-001  1.0328599e+000  1.2082579e-001 -6.6399844e-001  1.6094225e-001 -6.3028958e-001 -3.6526336e-001  2.1480191e-001 -3.3664441e-001 -5.2899755e-001 -2.5650206e-001 -6.4751579e-002 -1.9865627e-001  1.3780919e+000  1.2722071e+000  1.4282395e-001  4.9960865e-001  1.1126284e+000  1.0460236e+000  3.0646269e-001  8.3637512e-001  6.0069399e-001  2.9170625e-001 -5.4489839e-001 -2.1721640e-002 -6.8951203e-001 -9.7392677e-001  1.5164524e-003  3.9002938e-001  2.9194900e-002  2.2057990e+000  1.3225462e+000  3.6924155e-001  2.7236799e-001  2.1335357e-001  9.6766794e-001  5.2404545e-001  1.0456653e+000  9.7545398e-001  9.6768417e-001  8.3614904e-001  1.0752133e+000  4.6900592e-001  6.8291397e-001  4.6893202e-001 -5.6097488e-001  2.2449072e-001  5.1395158e-001 -5.2318121e-002
  4.3514995e-001  4.8832367e-001  4.1283446e-001 -1.9884543e-001  1.1852040e+000  1.1429398e+000 -3.0166428e-001  1.0778130e+000  1.0381949e+000  7.5061617e-001  1.2768801e+000  1.0757473e+000  7.5953766e-001  1.1698789e+000  1.0665452e+000  6.6603318e-001 -1.7833613e-001  6.7189182e-001  5.4445740e-001 -6.0303150e-002 -5.5675971e-001  3.2445557e-001  4.6510863e-001 -8.0603929e-001  5.1070089e-001  2.6580996e-001  8.3941502e-001  9.5678803e-001  5.4955381e-001  2.9305983e-001  1.1941533e+000  1.0007696e+000  7.6304023e-001  9.9677890e-001  9.0639612e-001  1.0437296e+000  6.4898795e-001  1.1893984e+000  6.5048903e-001  3.1189741e-001  4.4574247e-001  2.7405316e-001 -3.5589443e-001 -5.1675854e-001  5.8173694e-001 -4.7783189e-001  3.9315359e-001  1.3690022e+000  5.8518659e-001  6.3070304e-001  4.1194626e-001  5.0722036e-001  1.0532093e+000  1.8456660e-001  1.0616982e+000  1.5157048e+000  6.3089292e-001  9.0871109e-001  1.1011063e+000 -3.8929674e-001  1.3646202e+000  4.1014269e-001  7.1074798e-001  1.2191410e+000  8.6826878e-001  8.8712293e-001
 -1.3004575e-001 -1.3024403e-001 -1.8945563e-001 -7.5049777e-002  1.2509747e-001  2.4630164e-001  6.6688834e-001  2.9908123e-001  5.4501175e-001  1.0238278e+000 -6.9543939e-002  9.1674408e-001  6.3231886e-001  5.1336634e-001 -3.2532069e-001 -1.2861274e-001  7.7687661e-001  1.3034411e+000  1.4073549e+000  1.6373597e-001 -2.0999225e-001  5.4473390e-001  1.8840462e-001  4.2455725e-002  7.0787504e-001  1.1278800e-001 -5.7306159e-001 -7.8443047e-001 -6.8059812e-001 -7.6491043e-001  4.3999703e-001 -2.4788868e-002  3.5444679e-002 -8.1437583e-002  3.3119781e-001  5.7002412e-001 -7.7608305e-001 -3.6930851e-001 -7.1444316e-001 -6.6647342e-001 -1.2326407e-001  4.6421772e-001 -4.9690706e-001  7.9721959e-001  2.6102506e-001 -2.7057226e-001  7.5440491e-001  1.0418541e+000  1.0695345e+000  5.4679108e-001 -1.2824563e-002 -2.2351376e-001  1.0872745e+000  4.0486608e-001  1.3618256e+000  3.6662235e-001  8.3209891e-001  8.8480828e-001  1.8708522e-001 -1.1990165e-001 -9.1130267e-002  6.2091650e-003 -8.1167260e-001  8.9408172e-001  1.3021993e+000  1.7255533e-001
 -3.1924262e-001  7.8397510e-001 -3.9732514e-001 -9.7764572e-001  3.2147043e-001  9.7826100e-001 -8.1454118e-001 -8.9637485e-002  4.9670328e-001  4.0878272e-001  9.0856615e-001  2.0080185e-001  2.1266367e-001  6.2085976e-001  4.6239251e-001  5.6692784e-001  6.4176255e-001 -2.3012114e-003  5.2228587e-001 -1.3619601e-001  1.9724713e-002  7.5310080e-002 -1.3196348e-001  5.1800063e-001 -7.6100114e-002 -1.7491203e-001  2.8531098e-001 -6.4931228e-001 -4.6280032e-001  1.8418539e-001  6.8435192e-001  1.9595074e-002 -4.6388678e-001  9.9858443e-002  4.3869330e-001  6.8780653e-001 -1.9340644e-001 -4.4120186e-001 -1.5554521e-001 -5.3374894e-001  3.9360045e-001  5.1954052e-001 -1.8148770e-001  1.6863511e-002  4.0353755e-001 -1.7270770e+000 -5.2562423e-002  2.6947656e-001  4.6262702e-001 -5.4922375e-001  8.2091730e-001  8.4066687e-001  5.3981919e-001  2.5894636e-002  1.6048924e+000  1.0363817e+000 -9.7719284e-001  8.7869447e-001 -3.9144024e-001 -7.7008950e-001  4.8197025e-001 -2.6759221e-001 -4.2569359e-002  2.2693729e-001 -2.4294379e-001  4.5673329e-001
  3.7243429e-001  6.2877764e-001 -8.3107451e-001 -1.2116531e+000  1.2178985e-001 -2.4561759e-001 -4.9924264e-001 -6.4966461e-001  4.0345820e-001 -1.2517694e-001  9.0887738e-002  7.4787389e-001  1.9456028e-001  7.4868337e-003 -3.1284235e-001 -4.6688651e-001  6.3022865e-001 -7.0786833e-001  8.3227138e-001  2.7071797e-002 -3.5604515e-001 -7.2612286e-002 -8.3799861e-001  2.9659979e-001 -2.2688458e-001  1.3576623e-002 -5.4814750e-001 -9.2192804e-001 -1.1471267e+000 -1.3713448e-001  9.9794642e-002  3.4494142e-001  2.3202797e-001  2.9334554e-001  2.4774103e-001  3.7067273e-001 -2.6795867e-001 -5.4516991e-001 -1.1532262e+000 -4.5388117e-001 -6.1859045e-001 -8.3252742e-003 -2.8970036e-001 -2.0025168e-001  1.1467017e-001 -7.2922571e-001  2.0101008e-001  1.0530798e+000  1.4472460e-002  3.3112199e-001 -1.8838144e-001 -3.8759776e-001  7.4689841e-002  2.8644274e-001  6.8696474e-002 -1.8814164e-001 -4.3018083e-001  1.1403070e+000 -5.6257973e-001 -7.4131660e-001  4.3231940e-001  3.0969236e-001 -4.8213129e-001  1.9754558e-001  3.0718774e-001  1.3022451e-001
  3.5030587e-001  9.8671234e-003 -1.6212512e-001 -1.2632224e+000  2.5744158e-001  9.6367906e-001  2.3197494e-001  9.6726570e-001  4.8355588e-001 -8.9054386e-002  4.5602333e-001  4.8314914e-001 -3.2468575e-001  1.7901491e-001  2.9002067e-001 -1.2523114e-002  1.5807896e-001  2.4837692e-001  3.3417676e-003  4.3925430e-002 -6.8765657e-001 -4.9890420e-002  7.7197477e-001 -2.2762572e-002  2.3124318e-001 -4.4016612e-001  2.8410079e-001  1.0676781e-001  3.0462399e-001  5.8897533e-001 -8.4408149e-002  6.4486442e-001  3.2924936e-001  4.5366556e-001  8.0479905e-001  5.8329997e-001  2.6916156e-001  2.6100837e-002  4.6264847e-001  5.9976636e-001 -3.9556509e-001  6.0802656e-001  3.8889163e-001  1.1456947e+000 -2.8034992e-002 -1.4480965e+000  4.8522309e-001 -4.4160616e-001  3.9222221e-001  3.3717326e-001  3.6710652e-001  2.8387457e-001 -3.1797828e-001 -4.0513830e-001 -1.3370003e+000  8.5250837e-002 -6.0256361e-002  5.3292115e-001  8.8988591e-001  3.9537967e-001  2.3699653e-001  7.1540525e-001 -9.4881747e-001  1.1921382e+000 -3.6507621e-001 -3.5466660e-001
 -8.3227284e-001  1.5339982e-001  4.1041075e-001 -9.0231177e-001  4.4241836e-001  4.6816538e-001  8.6219591e-001  5.9015789e-001  3.7932897e-001  3.8604184e-001 -6.9617139e-001  1.0654594e-001  3.2914556e-002  4.3379122e-002 -3.8652775e-002 -3.3751407e-001  1.4632397e-002 -3.7466701e-001 -3.5092227e-001  2.4111251e-001 -1.0585707e+000 -1.8048364e-001  1.0114968e+000 -4.8419788e-001  2.0434168e-001 -7.6399064e-001 -1.5982313e-001  8.6076273e-001  5.0207609e-001  2.2446754e-001 -2.8402307e-001  3.2892250e-001  3.8032950e-002  1.6385382e-001  5.1144792e-003  4.0015869e-001  6.1763487e-001  3.4375810e-001  5.1203729e-001  2.0548676e-001 -4.9209701e-001  1.6115574e-001 -5.6644693e-001  8.3664539e-001 -8.4497703e-001 -6.5659937e-001  3.4781656e-001  7.5752779e-001  8.0918184e-001  3.4309929e-001  1.4045558e-001  1.3907503e-001 -2.9143350e-001  5.2387274e-001 -5.6683605e-001 -3.5253668e-001  6.1396146e-001  1.2013635e+000  6.2341314e-001  5.7627470e-001  4.2015834e-001  1.0327559e+000 -2.6850651e+000  5.2091385e-001  1.8458582e-001 -1.4381723e-001
  8.7833384e-001  3.9077966e-001 -1.2923672e+000 -9.1220312e-001  4.8586757e-001 -4.6811126e-001  1.4097188e+000  9.9841311e-001  4.8088744e-002  7.1185601e-001  1.0879944e-001 -4.0052959e-001 -7.7986039e-002 -2.1625667e-001  6.8584431e-001  6.7998816e-002  5.1132794e-001  7.9738840e-001 -7.1819725e-002  3.9567154e-001 -2.0708837e-001  2.2977556e-001  8.4929169e-001  3.2363966e-001  3.5831758e-001  1.2124965e-001  2.4968321e-001  1.0562005e+000  1.0355664e+000  5.2785373e-001 -3.5907487e-002  7.0479773e-001  5.7635430e-001  3.1701071e-002  5.2466521e-001  6.3106314e-001  1.2896264e+000  6.9724924e-001  8.0944573e-001  2.8064158e-001 -3.1883394e-001  3.7838931e-001  1.1933925e-001  1.3079378e+000 -8.6286388e-001 -6.6260051e-001  2.8907941e-001  6.7813616e-001  3.1975963e-001 -5.8310712e-003  1.9333139e-001  6.2489510e-001  1.1646899e-001  1.4029181e-001 -3.8337738e-001  1.7759910e-001  8.6604474e-001  6.3038053e-001  1.0417522e+000  1.6983134e+000  3.9385075e-001  3.2583765e-001 -2.2570978e+000  1.6691660e+000  8.5455357e-001 -5.4265243e-001
 -4.2020639e-001 -5.4240116e-001 -7.0041688e-002 -3.0265399e-001 -2.4760529e-002 -7.5275632e-002  7.9382064e-001 -2.0178357e-001 -5.1710348e-002  6.6133963e-001  5.8720460e-001  6.0478366e-001  5.3052312e-001  4.5573976e-001  1.0736690e+000  5.8263925e-001  4.5339408e-001  1.0940508e+000 -2.0629001e-001  3.3914889e-001 -1.7837503e-001 -9.3142286e-001  8.3830419e-001 -2.2934277e-001  7.0024448e-001 -8.8094902e-001  2.2694366e-001 -2.4988918e-002  4.4564766e-001  3.6389772e-001  1.2616354e-001  2.2863947e-001  3.7539327e-001  5.9817832e-001  7.0326760e-001  8.4394685e-001  8.0719036e-001  6.8639687e-001  3.4673952e-002 -4.8737910e-001 -8.6744538e-001  4.3866215e-001 -7.3900029e-001  6.3947982e-001 -1.0186386e+000 -7.2343597e-002 -7.1886737e-002  3.0919948e-001  4.2380306e-001 -9.4937516e-003  9.6151591e-001  1.1415315e+000  6.3617670e-001  6.9200333e-001  3.3544579e-001  1.1015047e+000  5.2359435e-001  7.9389536e-002 -1.3092895e-001  1.1464406e+000  5.5134836e-001  2.5441846e-001 -2.1075183e+000  1.6231059e+000  7.9875747e-002  1.5356145e+000
  1.1973582e+000 -6.1021085e-001  9.9927297e-001 -1.0322272e+000 -5.4305097e-001 -5.7041764e-001 -1.3207950e-001 -5.9409778e-001 -1.2524153e-001 -7.6372931e-001 -9.1041604e-001 -6.4219558e-001 -9.0606834e-002 -4.2152108e-001 -1.7900473e-002 -1.3680642e-001 -7.9903864e-001 -1.7511455e+000 -9.9155771e-001 -3.3161069e-001 -4.3945458e-001 -5.9874691e-001 -5.8563291e-001 -1.7073463e-001 -8.6204687e-002 -3.0268454e-001 -9.0738197e-001 -1.0936783e+000 -6.3603529e-001  3.0559080e-001 -3.6833279e-001 -2.9326119e-001 -5.1201747e-001 -1.7837959e-001  3.0241626e-001 -3.2095870e-001  9.3367671e-001 -2.6686112e-001 -1.2395855e+000 -6.6855755e-001 -4.9110074e-001 -6.6095511e-002 -3.5302611e-001 -5.3607511e-002 -4.7275334e-001 -5.9890462e-001 -5.4553587e-001 -3.6383333e-001 -7.4036795e-001  2.4254830e-001 -2.0263124e-001  3.7766788e-002 -1.3313000e-001  2.0976850e-001 -7.9894912e-001 -4.4381517e-001 -1.5892343e-001 -6.1045417e-001 -3.3984366e-001  3.2970427e-001 -7.0536519e-002 -3.7224378e-001 -1.1493500e-001  8.2205794e-001 -1.1912271e-001  5.9728245e-002
  2.2283742e-001 -1.2070736e+000 -7.5750917e-001  5.4410640e-001 -6.8027821e-001  1.9757219e-001  9.2769837e-002 -7.4938655e-001 -7.3754105e-001 -1.1725415e+000 -9.9892061e-001 -1.5018847e-001 -7.8265937e-001  5.1524069e-001  2.5748101e-001  2.7964268e-001 -3.7800616e-001 -5.0453738e-001 -8.7013113e-001 -1.5471999e-001 -1.0783388e-001 -7.8087948e-001 -2.5776246e-001 -1.0892650e+000  1.5176208e-001 -1.7123001e-001 -2.3217860e-001 -8.4020038e-002 -4.8571750e-001  6.8799367e-001 -1.2819073e+000 -3.0665549e-001 -7.2365314e-001 -4.4687578e-001  2.0125967e-002 -7.0055074e-001  1.3438426e+000 -2.1537990e-001 -2.1966870e-001 -8.2106480e-001 -8.5309540e-001 -1.4459277e-001 -7.2794198e-001 -3.5053803e-001 -1.3400072e-001 -8.9895633e-001 -8.2876843e-001 -5.6401313e-001 -5.1152349e-001  1.7965074e-001  2.1295536e-001  2.8329187e-001  3.7954787e-001 -2.2013097e-001  4.5523540e-001 -5.0991084e-001 -4.4791407e-001 -7.0817943e-001 -7.6526679e-001  1.0507195e-001 -2.4881823e-001 -6.6186041e-001  1.8506033e-001  7.8576369e-002 -3.0891112e-001  1.4173796e-001
 -8.0884934e-001 -2.0652510e-001 -5.7844403e-001 -1.9901897e+000  1.0490314e-001 -7.9161963e-001 -9.6157352e-002 -2.5984703e-002  3.1171523e-001 -4.6571304e-001 -4.7627356e-001 -5.4896989e-002 -4.7186106e-001  3.6688966e-002 -4.0813440e-001 -1.8921173e-001 -6.5736855e-001 -8.1352172e-001 -2.9020979e-001 -3.9208359e-001 -4.0275243e-001 -6.1948324e-001 -5.9668249e-001 -4.5784517e-001 -9.0096382e-002 -7.6835274e-001 -1.6237532e-001  7.1165088e-001  5.2356115e-001  6.3750839e-001 -4.2534374e-001  5.2860061e-001  2.9612498e-001 -2.3039978e-001  9.3303958e-001 -2.5603808e-001  9.6174830e-001  5.2896683e-001  7.0543210e-001  5.5000889e-002 -8.6930483e-001 -1.3155279e-001 -8.4146292e-001 -4.0864530e-001 -8.3402842e-001 -1.0944668e+000 -1.7860055e-002 -6.1817059e-001 -1.4574398e+000  6.8500762e-001  8.2411128e-002  2.9286141e-002 -8.9346114e-002 -2.8878016e-001 -5.1309556e-002  5.9200006e-002  1.4319631e-001  1.3309191e-001  3.5846050e-001  2.4231575e-002 -1.2047352e+000 -1.4676521e-001 -9.9558487e-001 -8.8678633e-001  3.6623442e-001  7.0224481e-001
 -4.6137614e-001  4.4134928e-001 -8.3755651e-002 -2.3199524e+000  1.1210596e-001  4.6574426e-001 -8.8878452e-002 -6.7276395e-001 -1.7096155e-001 -5.7531035e-001  9.7083083e-002  1.1044551e+000 -2.5775686e-001  8.0867447e-001 -1.8215117e-001 -9.9801530e-002 -5.9641852e-001 -1.6251680e-001 -2.7325114e-001 -7.9615702e-002  1.7274260e-001 -3.9178955e-001  5.2943026e-001 -6.0396314e-001  4.0673881e-001 -7.9477399e-001  2.9312820e-002 -2.5988445e-001 -4.4386788e-001  2.9299499e-001  1.9781462e-002 -4.7766214e-002  3.5512708e-001  5.4345289e-001  4.4069307e-001  1.4000833e-002 -2.4015734e-002  4.8691378e-002 -8.1395521e-001 -5.6864124e-001 -6.3822155e-001  2.8794882e-001 -8.1277988e-001  1.0173755e-001 -6.5971035e-001 -8.0102885e-001 -1.2188302e-002 -6.0462560e-001 -1.2122687e-002  1.6337580e-001  3.0321620e-001  3.3659175e-001  8.1613056e-001 -3.8425304e-002  3.8681230e-001  3.1073470e-001 -9.1745497e-002  2.4204248e-001  1.0374226e-002  1.9705961e-002  1.2242334e+000  5.4177510e-001  2.1296420e-001 -1.4257086e+000  5.5782787e-001  7.0255000e-001
  3.3847574e-001 -1.0368089e+000  5.5063931e-001 -1.2843548e+000  2.3033381e-002 -9.4111537e-002 -3.5004491e-001 -3.0355716e-001  1.5382742e-001 -4.8152409e-001 -6.4451568e-002  9.3394618e-001  1.5898658e-001  6.3770478e-001  1.1680792e-001 -1.7542131e-001 -1.9181991e-001  5.7683738e-001  8.4813647e-001 -5.4189425e-002  4.5482606e-001  1.7742971e-002 -6.2941078e-002 -1.8002538e-001  2.2071738e-001 -1.4386259e-001  1.8609979e-001  6.5521458e-001  2.8833933e-001 -3.7139629e-001 -3.9636215e-002 -2.5480152e-001 -2.6705113e-001  3.9951666e-001 -4.6525945e-001  2.1015840e-001 -5.7840318e-002  5.4459857e-001  2.0481017e-001  9.5604861e-002 -6.4870808e-002 -1.8689080e-001 -9.9739699e-002  1.3995167e-001 -5.2046470e-001 -2.4920708e-003 -1.3713291e-001 -9.4651009e-002  1.6057404e-001 -5.3256469e-001 -2.6129435e-001 -1.3905560e-001  5.7318518e-001 -1.2156434e-001  8.0508934e-001 -2.5001438e-001 -2.7459259e-001  6.3934783e-001  5.1409826e-002  1.1460761e-001  4.1598603e-001  6.4642250e-002 -4.7384878e-001 -6.7478555e-001 -2.5269528e-001 -8.9841467e-001
 -3.9329361e-001 -4.0544881e-001 -6.5927825e-001  6.0191963e-001 -4.2841814e-001  2.1671389e-001 -5.4405966e-001 -2.5896212e-002  4.2935756e-001  1.3365984e-001  4.7923074e-001  7.7365491e-001  4.5756892e-001  7.2033213e-001  2.9911261e-001  3.3869553e-001  7.3635587e-001  7.4538459e-001  1.0106242e+000 -3.8945490e-001 -8.6890064e-001  4.4823646e-001 -1.0392825e+000 -1.6045014e-001  2.1956879e-001  9.1982002e-002  1.4335603e-001  9.2291627e-001  9.3571725e-001  6.4580909e-001  4.2612761e-001 -3.6282441e-001  2.9154782e-001  4.0560208e-001 -8.4281834e-001 -3.7942280e-001  1.2135622e-001  1.0008598e+000  1.2747398e-001  6.4617802e-002 -7.3906511e-003 -5.4680140e-001  2.7634382e-001 -7.5500819e-001 -7.0270105e-002  3.3922566e-001 -6.3964784e-001  7.8228586e-002 -1.4662627e-001 -1.0842717e+000  4.5634481e-001  4.7162112e-001  1.8681352e-001  1.7378671e-001 -4.3879415e-002 -1.2782505e-002 -3.7526975e-001  9.0871291e-001  4.6135342e-001  7.1372715e-001 -3.5683186e-001  5.1003543e-001 -6.7814596e-001 -5.5710398e-002 -1.6219796e-001 -1.2071395e-001
  1.0201800e-001  7.6902937e-002 -8.5047040e-001  3.0725141e-001 -2.6337716e-001  6.3255307e-001  4.3338900e-001 -6.8603842e-002  1.2882318e-001  6.1982253e-001  4.9482268e-001  1.3414337e+000  1.2559050e+000  7.7550621e-001  1.1833972e+000  4.5574830e-001  4.3514695e-001  7.4889304e-001  3.1094126e-001  7.6595190e-002  2.0221898e-001 -4.0999209e-001 -1.1526052e+000  2.5225859e-002  3.9022611e-001  1.9646842e-001 -2.6119402e-001  3.9060173e-001  9.7596926e-001  1.2683586e+000  6.4214537e-002 -3.2287892e-002  7.9893502e-001  2.8759087e-002 -4.3544681e-002 -1.9342317e-002  1.3293939e+000  1.1670396e+000  4.4037354e-001  3.3421416e-001  4.9384323e-002 -1.6513125e-001  5.6476214e-001 -4.4870431e-001  8.6297520e-002  3.0097615e-001 -2.7377022e-001  5.4974700e-001  6.5323540e-001 -5.5723785e-001  1.1533288e-001  9.8932380e-001  1.2798475e+000  9.0695657e-001  1.1630339e+000  5.6970420e-001 -5.8938596e-001 -1.9512886e-001 -4.0150771e-001  7.4352711e-001  1.2708724e+000  2.4623325e-001 -2.1004670e+000 -5.3334900e-001 -2.6587906e-001 -4.4059796e-001
  3.6600176e-001 -5.9507175e-001 -2.9564180e-001 -1.5329331e+000 -4.8008070e-001  6.4543293e-001  6.6514149e-002 -1.3700922e-001 -2.9890957e-001 -9.8111113e-003  3.6124488e-001  1.8957055e-001  2.2463733e-001  6.2391498e-002  1.4131802e+000  9.0464538e-001  1.4784100e-002  7.2556210e-002 -2.0596820e-002 -5.6088883e-001 -3.9917512e-001 -1.0125466e-001 -1.2580520e+000 -1.6272363e+000 -1.7411715e-001 -2.6814597e-001 -5.0754658e-001 -4.1498437e-001  2.1246680e-002  9.5020887e-001 -2.7252042e-001 -4.2800652e-001  3.3131097e-001 -1.9633483e-001 -1.2700802e+000 -1.0177916e+000  1.0662987e+000 -1.2891711e-001 -2.1658654e-001  2.7070455e-001 -4.9930841e-001 -3.1202280e-001 -3.5180811e-001 -1.0497794e+000  1.4237750e-002  1.4733958e-001 -1.0957770e+000  5.0399344e-001 -7.7418950e-001 -9.1368467e-001  5.6459698e-001  1.0867594e+000  6.0880296e-001  5.1921917e-001  3.7659159e-001  3.5613283e-001 -9.9569120e-001 -2.2938836e-002 -4.4388832e-001  7.6586855e-002  5.2793646e-001 -5.3197556e-001 -7.9099456e-001 -3.7439464e-001 -1.9599005e-001  5.1949138e-001
  8.2280848e-002 -5.2597200e-001 -1.8456401e+000 -1.0906191e+000 -5.7520332e-001 -4.7452021e-002 -8.7088466e-001 -2.5024409e-001 -6.1665761e-002  6.8569187e-001  3.9214815e-001  6.7336778e-001  7.1888325e-001  1.5902811e-001  8.1542491e-001  4.8541904e-001 -2.2463044e-001 -4.1620563e-001 -3.2464066e-001 -1.6088400e-001 -3.8728915e-001 -7.0907523e-001 -4.1305446e-001 -1.3421922e+000 -1.2170452e-001 -5.6011798e-001 -1.3080429e+000 -1.9415369e+000 -1.7868345e+000  2.2983046e-003  5.9631744e-001 -1.9390434e-002  6.2615473e-002  3.0896167e-001 -5.6461778e-001 -8.7931751e-001  4.7222182e-001 -1.4649222e+000 -1.3731285e+000 -1.2129064e+000 -9.1902565e-001 -3.8719990e-001 -1.1707806e+000 -1.4061710e+000 -4.9749202e-001  5.3296882e-001 -7.0051510e-001  5.4917503e-001  7.1020412e-001 -2.1468743e-001  2.3840173e-001  4.0231347e-001  4.1221145e-001  5.9137228e-001  1.2925424e+000  2.8956079e-001  5.3531809e-002 -2.8308137e-001 -5.1461687e-001 -4.1349394e-001 -6.6977550e-001 -7.1274024e-001 -1.7523227e+000  3.4981429e-001 -2.7747826e-001 -1.4671834e-001
  2.0161628e-001  9.0722947e-001  2.6132667e-001  1.9728051e+000  8.4563577e-002 -6.5907546e-002 -1.9642521e-001  5.1202138e-001 -2.0902016e-001  3.9378924e-002  3.9876746e-001  3.8713224e-001  3.3535811e-001  5.6538798e-001  1.0638247e+000  8.9770924e-001 -4.0087464e-001 -4.7877985e-001 -5.6477862e-001 -1.2956602e-001  2.3231482e-002 -4.2507032e-001 -1.0532205e-001 -6.0405075e-001 -2.3474959e-001  3.1950275e-001 -5.2541544e-001 -7.6434430e-001 -5.2034459e-001  1.0576664e+000  2.4441066e-001  4.1200501e-001  1.1728648e-001  6.8055877e-001 -4.3884294e-001 -5.1093153e-001  7.2100834e-001 -6.7551433e-001 -5.8979027e-001 -1.2226361e+000  9.8409385e-001 -2.5882525e-002 -2.1876771e-001 -9.9691041e-002  7.8559731e-002  5.7925896e-001 -8.4637393e-002  6.4321649e-001  1.0686178e+000  1.3469335e-001  3.8417154e-001  8.0952093e-001  1.3569034e-001  2.0601811e-001  4.6877009e-001  4.0543503e-001  7.6887966e-002 -5.2653343e-001  5.9345896e-001 -1.0202759e-001 -6.4435594e-002  6.2493533e-002  6.2557456e-001  1.5373917e-001  2.9544931e-001  3.8954957e-001
  3.3998056e-001 -1.8601126e-001  9.7074910e-001  1.3951530e+000 -1.7019846e-001  3.0346148e-001 -5.0183657e-001  1.5773487e-001 -4.0861323e-001 -2.9289347e-001 -1.7849486e-001  4.3501695e-001  1.6846219e-001 -3.9278787e-003  2.6575986e-001  1.7789080e-001 -2.0749911e-001  3.8048252e-001 -6.7171589e-001  6.1432271e-001 -1.9282826e-001  1.6071306e-001  5.5248692e-003  6.1540759e-002 -7.9400957e-002  4.0637294e-001 -1.4103300e-001 -1.5805251e-001 -5.3160853e-001 -8.2181006e-002  4.3268448e-001  8.7025395e-002 -1.4375305e-001 -5.9390648e-002 -3.8172571e-001 -1.2369700e-001 -4.1170896e-002 -4.3498823e-001 -2.5953086e-001 -4.6983019e-001  4.8326877e-001 -2.2205195e-001 -3.5495259e-001 -4.4085408e-001 -8.6266633e-002  7.8640906e-001  2.3174534e-001  4.4905675e-001  7.3591995e-001  8.6553231e-001 -1.1395655e-001  2.9634619e-001  1.6704943e-002 -1.4777029e-001 -5.3162474e-001 -2.8721440e-001  3.6574164e-001 -5.7614699e-001  3.3525655e-001 -3.1486737e-001  1.7711167e-001 -5.0549767e-001  1.9258809e+000 -9.8731812e-001 -3.7833771e-001  7.1441052e-001
 -1.7680567e-001  3.5101725e-002 -3.4055696e-002  1.2485827e+000 -3.1129340e-001 -2.0374927e-001 -5.3770408e-002  7.7397662e-001 -4.5467401e-001  1.4127080e-001  3.2391302e-001  7.6063426e-001  2.2097479e-001  1.9504793e-002  9.7452711e-002  3.6079170e-001 -1.7029990e-001 -2.5035674e-001 -3.9788893e-001  3.4367454e-001  2.8231044e-002  2.2927896e-001  1.1789345e+000  7.0377043e-001 -2.7127025e-002  1.5936753e-001 -3.4848208e-001 -5.0603882e-001 -5.4482540e-001  6.0244094e-001  5.9695259e-001  6.5865807e-001  1.2290429e+000  7.3222150e-001  4.5263578e-001  4.5513802e-001  3.8876229e-001 -2.6702304e-001 -1.9851656e-001 -5.1275626e-001  2.6304908e-001 -1.8382989e-001  1.1528636e-001  1.0502174e-001  5.7490532e-001  7.5040621e-001  4.8221071e-001  3.9659387e-001 -1.9889396e-001  1.1989720e+000  4.3236759e-002  2.8301116e-001 -3.5972799e-001 -1.3878527e-001 -2.5396355e-001 -2.5903084e-001  6.3704283e-001 -1.9828903e-001  7.2292908e-001 -1.2952960e-001 -4.3601441e-001 -3.2652966e-001  1.0628491e+000 -8.7438839e-001 -6.1828858e-001 -6.1202445e-001
 -4.1101615e-001  4.3377606e-001  1.6332246e+000  6.5140875e-001  2.8705460e-001  1.5284338e-001 -1.5063198e-001  8.7712812e-001 -1.6296190e-001 -3.2924312e-001 -3.4431850e-001  7.5586114e-001 -2.0028734e-001 -3.7756373e-001 -4.6046713e-001 -1.5676912e-001 -2.0322551e-001 -9.9922657e-001 -3.7759788e-001 -1.3808289e-001 -3.3085090e-002  1.0456172e+000 -4.9809010e-001  2.1140263e-001 -2.6999112e-001  4.8662683e-001  7.5196682e-001  1.1789454e+000  1.0559733e+000  2.4098718e-001  4.8670627e-001  5.2604504e-001  3.0109289e-001  5.4515231e-001  8.1562398e-001  5.9987126e-001  1.0263834e-001  8.4198423e-001  7.8498465e-001  6.1400548e-001  6.4500495e-001 -8.2409770e-002  3.9401381e-001 -1.0709604e-001  8.1060392e-001 -4.6216651e-001  2.1221805e-002 -9.8739542e-002 -7.1307925e-001  3.8050257e-001 -2.9340428e-001 -1.5365467e-001 -3.3209121e-001 -6.2698733e-001 -7.8758286e-002  8.6930280e-003  6.1848460e-001 -2.8875907e-001  1.1803618e+000 -1.6930018e-001 -1.0000355e+000  2.6320014e-001  1.2209571e+000  2.5528546e-001 -2.8376575e-001 -2.7206725e-001
  2.9076368e-001  6.0644213e-001 -3.4073480e-001 -1.5646267e+000  8.3137476e-001 -1.3626373e-001  6.0104149e-001  2.1670453e-001  6.6801022e-002 -1.4143410e-001  1.6154029e-001 -7.9622056e-003 -8.3651326e-002  6.0118126e-002  7.4645523e-001  4.4602779e-001 -5.2144901e-001 -3.9669439e-001 -8.9230957e-001 -4.0893134e-001 -4.5162899e-001  2.3097635e-002 -1.3753382e-002 -5.3729244e-001  2.8224071e-001  3.4009339e-001  7.8798445e-001  9.9683313e-001  8.5993813e-001  7.2039071e-001  2.0390553e-001  4.7550076e-001  4.1363892e-001  2.5185216e-001  7.4793223e-001  7.9581381e-002  1.0489969e+000  5.6084374e-001  7.3891974e-001  6.2083752e-001  4.8315104e-003  2.1803106e-001 -5.3606717e-001 -1.0055495e+000 -3.4041706e-001  1.7304864e-001 -7.0313605e-001 -8.7717185e-001 -9.1686013e-001 -2.6006517e-001  4.2229276e-001  7.6618154e-001 -1.7205660e-002  7.2220160e-002 -4.8768518e-001  3.9448966e-001 -1.8200148e-001  8.6360845e-002  2.5184078e-001  2.2580049e-001 -1.7323276e-001  7.0527364e-001 -1.0410259e+000  2.9538852e-001 -6.3376971e-002 -6.1926969e-001
 -1.7328140e+000 -4.8657631e-001  6.4130363e-001 -1.2601842e+000 -7.2073634e-002 -1.1317820e+000  6.2277503e-001 -1.0996060e-001 -5.4639984e-001 -3.0006898e-001 -3.2467330e-001 -5.3952623e-001  1.2110604e-001 -5.9395462e-001 -1.2250535e-001 -1.3254924e-001 -1.0485905e-001 -3.5850776e-001  5.5489372e-002 -8.7704151e-001 -7.8532882e-001 -5.2849719e-001 -5.5979823e-001  1.9637361e-001 -4.0849908e-002 -7.7041722e-001  3.0642782e-001  2.7090675e-001  9.9454641e-001 -4.0761880e-001  5.2222282e-001 -3.7126714e-001 -5.6829455e-001 -4.9839026e-001 -4.4345461e-001  4.5060878e-001 -3.4254104e-001  5.5162477e-001 -7.4396746e-002 -6.8293964e-002 -7.1051059e-001 -2.4528179e-001 -5.5555748e-001 -1.1541061e+000 -9.3484450e-001 -6.6276495e-001 -1.0675872e+000 -6.4799604e-001 -5.4624714e-001 -3.7200080e-001 -1.0614763e-001  1.6863129e-001  6.9185925e-002 -2.4413822e-001  3.9207332e-001 -4.4950616e-001  3.3929180e-002 -2.6711834e-001  2.3640012e-002  7.0898535e-001  5.7182631e-001  3.5018233e-001  1.3367704e-001  2.7367962e-001  5.0602293e-001  1.4620960e+000
 -3.5785696e-001 -1.8680311e-001 -1.8166451e-001  3.0196818e-001 -1.3617807e-002  3.9059353e-001 -4.6908436e-001 -3.1864488e-001 -3.2707297e-001 -1.6598377e-001  1.4760786e-001 -2.8684139e-001  2.1521538e-001 -1.9697543e-001  5.3710700e-001 -2.9439431e-001 -8.6585985e-001 -2.3021162e-001 -8.3611874e-002 -4.8236327e-001  4.4738487e-001 -1.6020459e-001 -8.7273247e-001  5.2905842e-001  5.0677099e-001  6.0683553e-001  1.1101442e+000  1.3136059e+000  1.1968477e+000  3.6371186e-001  1.1381299e+000  6.6370317e-003 -1.5337677e-001 -3.0628216e-001  2.2073753e-001  7.5999510e-001  1.3686412e-001  9.7430921e-001  8.7379128e-001  2.5778015e-001  2.7553831e-001  1.6100698e-001 -3.0031953e-001 -4.0488912e-001 -7.2302015e-001 -1.4860939e+000 -4.1690168e-001  3.5149014e-001  7.5197087e-001  5.2567351e-001  6.6332581e-001  9.6122250e-001  3.6291648e-001 -2.9279728e-001 -1.6375888e-001  1.7870188e-001 -3.4328462e-001 -2.6858226e-001 -2.5008210e-001  5.0752672e-001 -5.7570196e-002  1.4498160e-002  1.3043411e+000 -7.7961331e-001  5.0262817e-001  1.6408730e-001
 -3.4841077e-001  4.8493996e-001  1.1514673e+000 -7.6561233e-002  6.0029969e-001  7.6803888e-001  2.9286640e-001 -7.5385603e-001 -3.3621266e-002  6.8847800e-002 -5.0934714e-001 -1.7258386e+000 -2.8087322e-001 -7.8244849e-001 -1.0970836e+000 -9.0737288e-001 -3.7346633e-001  6.8991919e-001  5.8348042e-001 -2.8535285e-001 -6.0771940e-002 -4.0333992e-001  5.2343181e-001 -1.3011884e-001  5.8447437e-001 -6.2791552e-001  8.4342852e-001  1.0447861e+000  1.2233104e+000 -1.4558878e+000  4.7589491e-002 -7.1290865e-001 -1.6241389e+000 -8.6941894e-001  4.8101936e-002  7.1823400e-001 -1.7975148e+000  6.5806802e-001  8.8189255e-001  8.0574812e-001 -9.7433449e-001  5.1277412e-001 -3.0877954e-001 -8.4082182e-002 -5.5609374e-002  1.3909706e+000  3.5777791e-001 -4.8103422e-001 -2.1552304e-001  1.4281581e-001 -7.8931295e-001 -8.6234516e-001 -8.2456306e-002 -3.8417322e-001 -7.4252371e-001 -1.8038376e-001  3.9736711e-001 -2.2744906e-002 -8.1694976e-001  5.4136014e-001 -4.1710957e-001  3.5241505e-001 -1.8596134e+000  3.9179025e-001  1.0098330e-001 -1.1029540e+000
  2.2561015e-001  4.4801629e-002  1.7663656e-001 -4.1818456e-001  6.5816455e-001  4.6464649e-001  8.1433084e-001 -6.5244187e-001  2.0308578e-001 -4.1575145e-001 -3.8441408e-001 -7.4954202e-001  3.3388177e-002 -2.6439877e-001  2.5963418e-001  8.3669274e-002  8.7211345e-001  3.3524091e-001  4.8486050e-001 -7.2773635e-001 -2.3382695e+000 -4.2050395e-002 -6.2788606e-001  4.7559960e-001  2.4119213e-001 -1.2999464e-001  6.4517304e-001  8.5409443e-001  6.7788214e-001 -2.9266554e-001  2.2842151e-001 -7.9331875e-001 -1.2796857e+000 -1.5173037e+000 -3.2591286e-001  3.1845377e-001 -1.4942643e-001  3.3334190e-001  6.5528337e-001  3.2319418e-001  3.1453814e-002  1.9449755e-001 -8.3527401e-001 -1.4130885e+000 -1.4482586e-001 -6.0702852e-001 -8.2987104e-001 -7.4921543e-002  3.8225227e-001 -8.8946189e-002 -2.8476623e-001 -2.4535372e-001  6.7854654e-003 -5.9085386e-001 -4.6206971e-001 -3.4908663e-001 -4.3711422e-001  8.8766748e-004 -4.7557029e-001  8.4218653e-001  5.8273131e-001  1.9745937e-001 -9.5702448e-002  5.3798955e-001  3.4871939e-001  1.5832750e-001
  6.5948504e-001  2.5984362e-001  5.3379360e-002  5.6762574e-001  1.7549357e-001 -2.5449993e-001  9.0323440e-002 -1.1601312e+000  6.9562540e-001  2.7582770e-001 -3.6590967e-001 -6.2695907e-001  4.1996966e-001 -2.7979923e-001 -7.0117281e-001 -7.1152092e-001  3.4355058e-001  1.5454142e-001  1.2811585e-001  1.4037730e-001 -4.5511022e-001  6.0705899e-002  5.8223440e-001  3.1663819e-001  4.0230821e-001  5.4135375e-001 -9.2858149e-002  2.2576379e-002  1.5619085e-001 -1.4979193e+000  2.6253234e-002 -1.2452925e-001 -9.2474670e-001 -6.0758664e-002 -1.0765518e-001 -1.5348650e-001 -1.4375767e+000 -1.0842041e-001  7.9937441e-002 -6.6139517e-002  3.7798943e-001  6.7518452e-001  6.1845713e-001  1.5210020e-001 -4.9251477e-001 -8.6096785e-001 -5.3441418e-002 -4.5607776e-001  1.7579688e-001  7.3591548e-001 -3.6920494e-001 -7.3824052e-001  2.3203129e-001  4.4945799e-001 -4.6748244e-001 -5.5376981e-001  2.2381453e-001  1.6183561e-001 -9.5651401e-001 -7.5407295e-002  9.5565031e-002 -2.5378178e-001  4.8076185e-001 -5.1858384e-001  1.5127146e-001 -5.3721017e-002
 -2.0808171e-001 -1.2558079e+000 -3.2659505e-001 -1.1837016e+000 -7.9951171e-001 -1.5966004e+000  9.1490730e-002 -6.5292621e-001  2.5677201e-001  3.0511754e-002 -7.8553731e-001 -1.0899561e+000 -3.3727893e-001 -1.6924006e+000 -1.1472907e+000 -1.1065207e+000 -1.5051395e-001 -5.7548711e-001  1.6867075e-001  3.5681432e-001 -2.2849514e-001  3.9977467e-001  2.3169366e-001 -1.3561063e-001 -4.4913441e-001 -4.0965813e-001 -6.0345981e-001 -7.3978622e-001 -1.3179486e-001 -1.9555371e+000 -3.8934886e-001 -6.5278250e-001 -6.8022547e-001 -3.8247074e-001 -5.4294763e-001 -5.9685609e-001 -1.5668416e+000 -5.8784444e-002 -9.4632821e-001 -3.5845363e-001  8.9127958e-003 -3.1701307e-001 -1.5140828e-001  3.3329153e-001 -7.3472473e-001 -1.2420743e+000 -1.2847325e+000 -1.1107879e+000 -1.5204082e+000 -7.4320549e-001 -9.8708833e-001 -1.1860083e+000 -1.3398248e+000 -3.2248033e-001 -1.3231249e+000 -9.2445260e-001  3.4578693e-001 -1.0681774e-001 -2.9414284e-001 -2.2785493e-001 -1.0508516e+000 -1.0800571e+000 -1.2546412e+000 -3.7703343e-001 -1.2035965e+000  3.2999309e-001
 -2.2857335e+000  2.1907338e-001  8.1214926e-001 -9.2187725e-002  1.3251273e-001 -2.1433458e+000  3.2426956e-001  9.1821255e-001 -1.1836363e-002  1.4299128e-001 -1.8014038e-001 -1.6919992e+000 -4.7046449e-001 -1.1393116e+000 -6.8412408e-001 -5.7001083e-001  5.5380517e-001 -4.4831062e-001 -7.5048261e-002  7.4140163e-001 -8.1893981e-002  2.4207593e-001  7.4411013e-001  6.2930885e-001  4.0768701e-001  6.4695463e-001  1.6609487e-001 -1.1788968e-001  3.2022296e-001 -7.1606478e-001 -2.7426983e-001 -1.8473275e-001  3.6963286e-001 -1.2263240e-001  6.3799159e-002  4.0088943e-001 -1.1425748e+000  4.7375420e-001  3.6034960e-001  4.7209279e-001  3.6556543e-001  4.0628261e-001  5.7561356e-001  3.1706875e-001  2.2586277e-001 -1.5472615e-001 -4.5118862e-001 -4.5149281e-001 -1.1698223e+000  6.1493073e-001 -8.1497786e-001 -1.4178841e+000 -1.0254696e+000 -1.4674464e-001 -5.0804530e-001 -4.7451034e-001  5.7348525e-001  1.6648363e-001  3.0083334e-001  5.6390934e-001 -7.4325508e-001  8.0717881e-002  2.7782584e-001 -3.8714248e-001  4.3410470e-001 -1.2373471e+000
  2.7963470e-001  8.6813352e-001  1.4912222e+000  2.5657918e-001  3.4574846e-001 -7.1769986e-001  6.7686014e-001  3.4863714e-001  9.2521943e-001 -4.2559102e-001 -1.5528223e-001 -1.1454356e+000 -1.1044200e-001 -9.5626491e-001 -2.7249649e-001 -5.3570981e-001  6.0739257e-001 -1.7526632e-002  4.5263620e-001  5.0534340e-001 -3.7980411e-001  7.0196627e-001  4.3148382e-001  1.0203298e+000  1.3074191e-001  2.6356332e-001  8.6773643e-001  4.9115548e-001  3.2169025e-001 -2.1090199e-001  7.7117015e-001 -2.1445743e-001  3.2472375e-001 -4.7201795e-001  1.3229575e-001  8.1026698e-001 -1.5014263e-001  5.9820415e-001  1.1732244e+000  1.7626248e+000  6.7310334e-001  2.3646877e-001  7.4644850e-001  5.4253692e-001  2.5264961e-001 -4.2784726e-001  4.1594905e-001  3.6189277e-001 -2.2436711e-002  2.0800422e-001  4.0080841e-002 -6.4052192e-001 -2.5627980e-001 -1.2173492e-001 -3.3233568e-001 -1.8958901e-001  6.6583530e-002  4.9583665e-001  4.1917416e-001  6.7524861e-001  4.3798072e-001  7.9390982e-001  2.4720957e+000  7.7710957e-001  1.0915426e+000 -2.2730095e-001
  6.8364738e-002 -3.3186656e-001 -2.8731194e-002  1.0312779e+000  2.7226551e-001 -1.0535274e+000  5.3162400e-001  3.6672685e-001 -1.6735432e-002  6.6525570e-001  4.0364494e-003 -1.5491216e-001 -1.4320467e-001 -3.7338598e-002 -1.0927053e+000 -1.0463356e+000  1.1336665e+000  6.5829031e-001 -3.9238840e-001  7.0746814e-001 -5.9354751e-001 -4.3755392e-001  2.4422486e-001 -1.1979773e+000 -3.0793815e-001 -6.7755389e-001 -3.9870070e-001 -8.9076216e-001 -6.5230945e-001 -4.3313257e-001  4.1757020e-001  4.6206961e-001  9.1825840e-001 -2.5404101e-001  4.7425725e-001  8.1331673e-001 -7.8195678e-001 -3.3088076e-001  2.1304642e-001  7.4492435e-001 -2.0842982e-001 -5.6435797e-001 -1.0960629e+000 -5.4602564e-002 -2.1239401e-001  8.3297829e-001  5.7651137e-001 -2.5943483e-001  2.2536282e-002  3.2730346e-001 -6.0293231e-001 -1.5336179e+000  1.5044578e-002  3.2249660e-001  9.1963826e-001 -8.7760605e-002  5.8339361e-001  6.4613560e-001  3.4153843e-001  2.3043351e-001 -4.1738900e-001  6.4557833e-001 -5.2710379e-001 -2.5393755e-003  2.1196677e-001 -2.1905646e-001
 -7.6396215e-001  9.1963348e-001 -3.8154936e-001  1.8738818e-001  6.5777128e-001 -5.1534401e-001  6.4508066e-001  7.4572375e-001  6.3918247e-002  3.4189870e-002  4.6521421e-002 -2.8566149e-001 -9.8307532e-001 -1.0043930e+000 -1.9949767e-001 -4.4451616e-001 -3.4264320e-001 -1.2299591e+000 -1.1588580e+000 -4.4931845e-001 -2.6001050e-001 -4.1284609e-001 -2.0832305e-001 -7.5107025e-001  8.2423438e-003  8.5735985e-002  2.3982258e-002 -5.0464443e-001 -3.7729023e-001  8.5848121e-001  2.5952267e-001  2.2950019e-001 -2.8055543e-001  8.5937083e-002  3.5472972e-001  6.5787206e-001  5.6853343e-001  8.9500863e-001 -4.4343281e-002  3.7142432e-001  2.5903144e-001  2.7357294e-001 -9.6798512e-001 -2.1814997e-001 -3.9861090e-001 -1.8041132e+000  5.2108448e-002 -6.2875904e-001 -1.2790791e+000 -2.0514922e-001  1.7385591e-002 -3.7280900e-001 -6.4421047e-001 -3.6879083e-001  1.2135293e-001 -2.3546576e-001  2.8039181e-001  5.8604049e-001  1.1466044e+000  4.2483722e-001 -9.0784611e-001  8.3862853e-001  4.2281380e-003 -3.5412862e-001  7.6976137e-001 -3.0917352e-001
  3.6524424e-001  3.3672791e-001  1.0616997e+000  1.2442275e+000  6.4391851e-001 -3.1803137e-001  1.2980341e+000  7.1306245e-001 -4.1940990e-001  2.8313989e-001 -1.4247646e-002  1.2238079e+000  1.7530470e-001  3.4762717e-001 -4.0098678e-001 -7.5626193e-001 -4.2937018e-001  4.0744642e-002 -6.1893671e-001  5.3037379e-001 -1.2343661e+000 -8.6363171e-002  2.1461560e-001  2.1398018e-001  6.9333114e-003  4.6724891e-001  1.1279011e-001  6.6122462e-001  4.1308344e-001  1.7120122e-001  8.0131821e-001  4.6029504e-001  7.7951745e-001  9.9864599e-003  6.5049584e-001  1.0011306e+000 -2.4215366e-002  1.3650563e+000  5.4962014e-001  5.4545897e-001  4.6797354e-001  9.5338858e-002 -7.4438883e-002  1.7015829e-001  2.0072646e-001  2.1247582e-001  5.9632878e-001  2.6412562e-001 -2.8310287e-001 -1.9913105e-001 -5.3249055e-001 -1.1108025e+000 -6.2117757e-001  7.9076320e-002  3.1010328e-001  1.4810762e-001  9.6260226e-001  1.8123209e-001  3.7812290e-001  8.3401867e-001 -3.3041482e-001  9.3835528e-001  9.7975374e-001 -2.3472422e-001  3.7387748e-001  1.2645196e-001
  6.7532056e-001  6.3089740e-001 -6.8709482e-001  9.4913317e-001  3.5363305e-001  3.6806425e-001  5.4813792e-001  3.0442919e-001  5.6240387e-001 -6.1938551e-004 -3.7251726e-001 -3.6462196e-001 -5.0511848e-001 -4.8774450e-001 -1.0474848e-001 -2.3822098e-001 -2.3099229e-001  4.9289660e-001  3.2084829e-001  4.4123302e-001 -1.6514615e-001 -3.1320143e-001  6.6839484e-002 -2.4709314e-001  5.6683337e-001 -1.1900495e+000 -3.6144619e-001  6.7305232e-001  3.9418917e-001  8.9649037e-001 -1.5769731e-001  9.3601388e-002  1.4305488e-001  6.7592251e-001  3.4166832e-001  1.9113297e-001  1.4705137e-001  4.0106905e-001  7.4078658e-001  1.6289477e-001 -7.7135739e-001  1.0025553e-001 -2.7174418e-001 -3.4538315e-001  2.2185996e-001  2.9489697e-001  6.3062707e-001  2.3548716e-002 -1.0914980e-001 -2.4437974e-001 -1.0679296e-002 -2.1696006e-001 -6.7096608e-001  2.7181268e-001  3.4125793e-001  1.5276785e-001  2.6547913e-001  7.6376901e-001  3.1772232e-001  5.3925800e-001 -9.9965666e-001  1.7591679e-001 -5.9541546e-001  4.9601781e-001  1.5177690e-001  8.8586764e-001
  1.9098383e+000  4.5288768e-002  6.9309100e-001  5.2781050e-001  3.2928062e-001 -5.1793054e-001  8.9311994e-001  7.7698626e-002 -9.4829046e-001 -1.4725914e-001  4.8350571e-002 -6.7508770e-001 -5.3636959e-001 -6.0118651e-001 -1.8917922e-002 -2.2828767e-001 -4.5755128e-001 -1.8672077e-001  3.3846593e-002 -1.8418064e-002 -2.0166403e-001 -4.7336061e-001 -9.2135706e-001 -3.6240399e-001 -4.7869394e-001 -8.3439488e-002  4.7435524e-001  8.9465480e-001  8.7552581e-001 -7.1164821e-002 -3.6270204e-001 -4.4337417e-001 -8.9252445e-001 -8.6149617e-001 -5.9998857e-001 -5.5346592e-001 -6.1703569e-001  4.8091719e-001  2.3510494e-001  8.8614564e-001 -1.7543685e-001 -6.1824299e-001 -7.5489676e-001 -1.7299345e+000 -3.0132818e-001  8.3325655e-001  1.4202243e-001  8.5824027e-001 -1.2561728e-001 -6.0824495e-001 -1.3857578e-001 -1.5203041e-001 -7.6831556e-002  1.0974446e-001  9.3469765e-001 -1.2305043e-001 -2.1452296e-001  8.3232390e-002 -3.6894687e-001  4.9454266e-001  1.5434319e-002  2.1028497e-001 -2.9603255e-001 -9.5230166e-001  1.5861974e-001  3.3975744e-001
  1.7095956e+000 -5.2358013e-001 -1.2515963e+000  1.0197701e-001  5.7850121e-002 -3.9749024e-001  5.1561387e-001  3.7038102e-001 -5.9703546e-002 -6.9060195e-002 -3.4582978e-001 -5.3692141e-001 -4.7427228e-001  6.4300703e-002  7.4045417e-001  5.8617892e-001 -1.3761364e-002 -5.6340130e-001  7.8081702e-001  2.5211990e-001  7.3405036e-001 -9.3403593e-001 -9.0741296e-001 -1.2936521e+000 -3.0586202e-001 -1.0766486e+000  6.6412477e-001  4.0965298e-001  3.0883949e-001  5.4031811e-001 -3.7368987e-001  5.3575687e-001  6.8474637e-002 -1.6763693e-001 -3.0864669e-001 -9.6833072e-001  8.9870340e-001  4.4308648e-002  3.2817962e-001  3.6994250e-001 -1.4485352e+000 -1.6989649e-001 -5.1679413e-001 -5.3335955e-001 -4.6576927e-001  5.6214166e-001  6.1540266e-001 -2.1922463e-001 -4.9900423e-001  1.4178645e-001  5.1521215e-001  1.1506258e+000 -1.2251262e-001 -4.1099667e-002  5.0001232e-001  4.2656117e-001 -1.4172118e-001 -5.6281135e-002  1.4675845e-001  8.1219353e-001 -4.8575998e-001  3.2238911e-002 -1.1518126e+000  3.3675486e-001 -7.1452181e-001  4.8993136e-002
  4.4694638e-001 -2.5628240e-001  3.3527226e-001 -1.2225091e+000  2.7010041e-001  1.0138627e+000 -1.8693465e-001  1.4489165e+000  5.6919257e-001 -2.5436548e-001  9.2325945e-001 -1.3646455e+000 -4.2509564e-001 -1.4712269e-001  1.8025103e+000  1.3733189e+000  1.7826162e-001 -9.7059347e-001  9.7438657e-002 -1.8694278e-001  5.6884885e-001  4.3756319e-002  5.6240430e-001 -9.7038614e-001 -9.8347501e-001 -4.0798480e-002  1.5061599e+000  6.5158186e-001  9.3047181e-001  7.5075307e-001  4.9857224e-001  1.1307853e+000  1.0242589e+000  1.2830502e+000  5.0538621e-001 -4.4833752e-001  6.3952883e-001  8.9805985e-001  9.2464982e-001  1.7777251e+000  1.8869142e-001 -8.5160356e-001 -5.6886602e-001  3.1819119e-001  2.6172165e-001  9.7590763e-001 -1.2223865e-001 -7.8254606e-001 -1.1617747e+000 -3.7799515e-001  6.9954706e-001  1.6371231e+000 -2.5825680e-001 -6.8633263e-001 -3.7918614e-001  8.5352300e-001 -3.6169136e-001  3.4787875e-002  1.1732365e+000  2.4163365e-001  2.2329113e-001  1.4005906e-001 -3.6690988e-001 -4.4206091e-001  5.4301317e-001  9.5717664e-001
 -8.8407111e-001 -2.5051700e-001  9.2613929e-001 -3.4096993e-001  2.1109339e-001 -3.8196261e-001 -3.5060429e-003  2.0689452e-001 -2.9158387e-001 -2.3369727e-001  2.6408640e-001 -5.1404624e-001 -1.6701090e-001 -4.6061193e-001  6.7844791e-002  3.6827780e-001  8.0385949e-001  5.3217546e-001  2.4578954e-001 -1.2856357e-001 -2.6522630e-001 -2.7366310e-001 -1.0946572e-001 -7.8871064e-001 -3.9193367e-001 -5.8108315e-001  7.2976275e-002  5.6303445e-001  7.0694348e-001 -5.4255990e-001 -5.4248644e-001 -4.1870247e-001 -3.0092822e-002 -8.2084582e-001 -6.6373526e-001 -7.7531798e-001 -1.6106063e-001  1.5624752e-001  4.9112533e-001  7.8277931e-001 -3.8357325e-001 -6.3678849e-001 -5.5273394e-001  2.8731747e-001 -4.6892424e-001  8.7815392e-001 -3.6566592e-001  1.4304580e-001 -3.2277825e-001 -5.9672718e-001 -2.6282458e-001 -1.6612342e-002 -2.0679421e-001 -5.6271443e-001 -1.7868695e-001 -2.0026577e-001 -2.9330821e-001 -5.6499364e-001 -4.3682580e-002  2.6450167e-001  3.8740970e-001  1.8323264e-001  7.1914667e-001  1.0188416e+000 -5.2917792e-001  1.8574277e-001
 -2.0466987e-002 -3.7043273e-001  1.2632160e+000 -4.2266156e-001 -4.3317124e-002 -8.6412046e-001 -9.5210997e-001  5.4679010e-001  6.9913963e-002  1.1371940e-001  8.3490786e-001  9.3561303e-001 -1.0680981e-001 -3.6670828e-001  8.3031234e-001  7.9843594e-001  4.2969417e-001 -6.4516470e-001 -4.3560487e-002 -1.3833501e+000 -8.6654735e-001  2.2838138e-001 -3.3682251e-001 -1.0910098e+000 -5.6819757e-001 -5.1646012e-001 -6.0323834e-001 -1.0193937e+000 -4.7507493e-001  6.9604930e-001 -1.2498989e-001 -1.7506359e-001 -8.6627750e-002  3.1462517e-001 -6.0929662e-001 -1.0077791e+000  5.8297873e-001 -7.5595063e-001 -1.6112617e+000 -1.0370468e+000  2.6665820e-001 -6.0633106e-001 -1.7010599e+000 -3.9951735e-001  4.3626189e-001 -2.7950405e-001 -9.0835365e-001 -3.6685826e-001 -9.9368910e-002 -8.2612533e-001  6.8603380e-001  9.9180184e-001  3.4773172e-001 -6.9981733e-001  5.9956892e-001  4.3774647e-002 -7.7318002e-001  2.6117030e-001  6.8367879e-001 -1.2871489e+000 -1.0301602e+000 -1.0220348e-001  3.3680159e-001  1.5402839e+000 -2.4637994e-002  1.1853230e-001
 -6.6386296e-001 -5.3440504e-001  2.4952890e-002  7.9533279e-002 -7.2405995e-002 -5.4381895e-001 -1.5452947e+000 -7.1206687e-001 -1.4384344e-001 -9.0267138e-002 -8.8951365e-001 -1.6044207e-001 -2.9051877e-001 -6.6268256e-001 -6.1507089e-001 -5.1438423e-001 -1.5400233e-001 -7.6317263e-001  2.1553921e-001 -4.9017380e-001 -5.3737983e-001 -5.4366338e-001 -1.4688629e+000 -1.0326218e+000 -8.6907766e-001 -1.8124208e-001 -1.9590892e+000 -8.3322952e-001 -1.8477337e+000 -5.2741620e-002 -6.1493689e-001 -9.9319470e-001 -4.8367378e-001 -1.9499664e-001 -4.1798540e-001 -5.4011298e-001 -5.0834809e-001 -1.9525129e+000 -1.8541958e+000 -1.2137507e+000 -1.8736022e-001 -2.9959582e-001 -6.1419968e-001 -8.2495479e-001  2.7786923e-001  1.8264746e-001 -2.0283844e-001 -5.2280999e-003  4.2530888e-001  3.3219738e-001 -8.3863407e-001 -8.6971329e-001 -1.9633002e-001 -5.0770372e-001  1.2240329e+000 -1.9841771e-001  2.6494745e-001  1.0693804e+000 -2.4349032e-001 -1.8108946e+000 -1.5301784e+000  2.7406578e-001  1.7214499e+000  8.0671987e-001 -4.6807107e-001 -3.1739499e-002
 -5.8797890e-001  4.9668751e-002 -8.9045558e-001  2.7722803e-002 -7.6102769e-001 -1.9474079e-001 -4.2868644e-001 -4.7422960e-002  9.1623045e-001  2.1070738e-001  3.8645387e-001 -2.5129088e-002  2.5524148e-001  1.4923128e-001  4.6695975e-001  1.0690222e+000  7.2562709e-001  3.4864659e-001  1.0509469e+000 -1.4758599e-001 -2.7245612e-001  1.9233857e-001 -2.6899987e-001 -4.3946224e-001 -1.7218291e-001 -8.9221742e-002 -2.2202935e+000 -1.8125620e+000 -2.3227014e+000  1.0467782e+000 -2.8872120e-001  2.0964436e-002  6.7868170e-001  7.9924727e-001 -1.8896860e-001  1.6086704e-001  9.5550959e-001 -2.2575319e+000 -1.9934882e+000 -2.4834206e+000  7.8688407e-001 -9.6440842e-002 -7.3265393e-001  6.4945160e-001 -5.6508533e-001 -3.8857176e-001 -3.9018883e-001  1.7673066e-001  2.9794985e-001  4.8517657e-001  9.1405863e-001  4.6432342e-001  1.6678520e-001  2.7288264e-001  1.2045638e-001  5.8408804e-001  2.8025585e-001  6.9594775e-001  3.4149382e-001 -7.4271575e-001 -4.9570198e-001 -3.4898507e-001  1.7160422e+000  3.4060152e-001 -1.6016951e-001 -3.9426090e-001
 -2.4454585e-003 -4.3180006e-001  1.1694309e-001 -3.8126500e-001 -6.6031071e-001 -3.6350965e-001 -4.5906194e-001 -2.1375993e-001  5.3216055e-001  2.8199819e-001  3.0831892e-002 -1.4155163e-001  4.2455156e-001  4.9775644e-001 -5.9363007e-001  1.0781511e-001  7.3371050e-001  1.0622095e-001  2.8039869e-002 -1.4902366e-001 -6.0704525e-001  4.8809561e-002 -2.5734352e-001  2.2847146e-001  2.5062711e-001  2.1073200e-001 -5.7619051e-001 -1.2284776e+000 -1.4078308e+000 -8.1978492e-001  5.9235341e-001 -5.9096213e-001 -5.5438674e-001 -1.0404717e-001 -4.0192026e-001  2.9762527e-001 -1.3602257e+000 -1.5090621e+000 -7.4193721e-001 -1.1547610e+000  3.7284331e-001  5.5286986e-001  2.3112524e-001  2.0218259e-001 -2.2759830e-001 -8.8088940e-001 -9.1207059e-002 -1.2214596e+000 -4.4712780e-001  1.1744207e-001 -8.8490577e-002 -7.4105058e-001 -1.5885178e-001  3.6639817e-002  2.6964157e-001 -6.2221308e-002 -2.5338527e-001 -2.1290435e-001 -3.5856916e-002 -5.6909733e-001 -5.1896881e-001 -9.3680439e-001  3.2697059e-001 -3.8889742e-001 -3.3692497e-001 -5.1403062e-001
 -4.3007953e-001 -3.9590815e-002  7.4040573e-001  3.2244657e-001 -5.9036702e-001 -2.9176203e-001 -8.1065088e-001 -1.3400192e+000 -9.7397156e-001 -7.7476768e-001 -1.2326508e+000  9.5516189e-002  1.9909646e-001 -1.5454195e-001 -7.6261678e-001 -3.7280489e-004 -9.4817498e-001 -3.7780572e-001 -1.4113375e-001 -4.9798001e-001  1.3112484e-001  6.5079977e-001 -3.0830066e-001  8.5970835e-001  3.1587753e-001 -2.1276410e-002 -1.0959135e-001  4.6216774e-001  2.6511786e-001  6.3095829e-002 -3.7303433e-001 -6.3134777e-001 -1.2151366e+000 -1.2251543e+000 -1.3739655e-001  1.0205526e-001  1.4457945e-001  2.0397892e-001  4.3288789e-001 -2.0551211e-001 -3.9658289e-001  4.0735632e-001  5.2427470e-001 -7.0160403e-001  5.6610965e-001 -5.0748271e-001 -6.8062441e-001 -9.3378886e-003  3.3279212e-002 -8.2796690e-001 -2.8667397e-001 -2.3357487e-001 -7.8743969e-001  2.3042686e-001 -7.1829352e-001 -6.7425036e-001 -1.8726946e-001 -4.1034961e-001 -1.1140146e+000 -4.8608841e-001 -5.1801275e-001 -9.3598161e-001  8.3521285e-001  2.7042944e-001 -5.3669998e-001 -8.0755586e-002
 -5.4163984e-001 -2.4728597e-001  5.4359683e-001 -6.2342448e-002  5.4828635e-003  4.1295357e-001 -2.3283897e-001 -3.2746141e-001  3.5741907e-001  4.1186884e-001  4.6034809e-001  2.9403361e-001  1.6187820e-002 -3.7078123e-001 -1.1061027e+000 -3.8357202e-001 -5.5778360e-002  1.1463766e+000  6.9025821e-001 -2.7643838e-001  9.9086269e-001  4.8851358e-002  2.8981909e-001  2.8718946e-001 -1.0142381e+000  1.3594775e-001  1.1498080e+000  6.5954198e-001  4.9752349e-001 -1.1029730e+000  1.0663522e-001  2.3621962e-001 -8.8348567e-001 -7.0677136e-001  2.7545737e-001  3.7754437e-001 -1.3749992e+000  8.5022635e-001  8.1508558e-001  1.2229052e+000  8.5012918e-002 -7.0488315e-001  3.0168795e-001  2.5289590e-001  8.7631542e-001  6.6440203e-001  5.1908373e-001  3.0126317e-001  7.8945981e-001  5.0570358e-002 -3.9928920e-001 -9.8820343e-001 -3.6396357e-001 -1.4253414e-001  7.5966684e-001  1.8178008e-001 -1.5030771e-001 -2.7120188e-001 -3.1946344e-001 -3.6314176e-001  1.3109659e+000 -5.2103419e-001 -4.4805586e-001  3.9060875e-001  1.2909383e-001 -1.4213227e+000
 -8.0358522e-001 -1.3124862e+000  4.5127038e-001 -5.0447866e-001 -1.1108703e-002  1.1095856e+000  5.0340326e-002  1.4145422e-001  1.7149006e-001 -6.6593040e-001 -2.7830778e-001 -1.1242433e+000 -1.8061726e-001  8.8458864e-002  5.1469979e-002  4.9424020e-001 -6.0807542e-001  9.5741662e-001  1.4184223e+000 -3.0769047e-001  7.9930670e-001  3.0506913e-001  8.8060327e-001 -2.7861956e-001 -5.4675619e-001 -7.3359950e-001  1.2659537e+000  1.4517037e+000  1.1757606e+000  5.1182647e-001 -1.2543582e-001 -1.5378495e-001  5.8454405e-001  2.4121742e-001 -2.8719181e-001 -8.1485716e-001  9.5348900e-001  9.0812251e-001  8.8544626e-001  7.4656852e-001 -2.8491016e-001 -4.9172752e-002  1.6949493e-001  6.0974466e-001  5.6388644e-001  7.2398027e-001  1.8233289e-001  1.2875790e+000  1.3699210e+000 -1.3452238e-001  6.9372233e-001  1.1388330e+000  3.8985572e-001 -1.4485728e-001  1.0602322e+000  1.1428767e+000 -2.8351571e-001  5.4790402e-001  4.9477007e-001 -1.2152301e-001  1.9131358e+000 -7.7647748e-002 -4.7480470e-002 -8.8871313e-001 -7.0811361e-002 -4.2300386e-001
 -1.0657175e+000 -1.2095825e+000 -5.3091064e-001  1.5045681e-001 -9.3848766e-001 -5.2868867e-001 -1.6307632e+000 -6.3043761e-001 -4.9495675e-001 -9.9669863e-001 -2.8007571e-001 -4.3385616e-001 -7.0665700e-001 -5.1648035e-001 -1.0350330e+000 -1.1764403e+000 -1.0578097e+000 -1.7597779e+000 -8.4140903e-001 -1.2617339e+000  1.5860625e-001  1.2980726e-001 -1.2400268e-001 -7.7068628e-001 -1.2756226e+000  1.2075996e-001 -6.6877762e-001 -5.8859647e-001 -4.9435969e-001 -3.2973555e-001 -1.1862272e+000 -5.7486924e-001 -1.3846900e-001 -4.4722599e-001 -3.0248862e-001 -8.2524814e-001 -2.6369761e-001 -5.7418999e-001 -8.3778273e-001 -4.9334184e-001  7.7183965e-002 -7.2278219e-001 -4.2656162e-001  2.4825620e-001  4.6158668e-001  8.8579423e-001 -5.6646869e-001 -8.0443826e-001 -4.4517588e-001  2.2640896e-001 -7.2833910e-001 -5.6740595e-001 -2.5499342e-001 -5.5266330e-001 -9.8340248e-002 -1.8427255e-001 -1.8351637e-001 -6.3424779e-001 -1.5040200e-001 -1.1611725e+000 -2.5806955e-001 -8.4009788e-001  1.7741549e-001  5.6910137e-001 -2.8482174e-001  7.4024338e-001
 -1.5922739e+000  6.6380992e-001 -1.3418515e+000  1.6849257e+000 -2.8125355e-001 -1.1626152e+000  1.5832189e-002 -2.6751870e-001  5.1873720e-002 -4.3521622e-001 -8.1355259e-001  7.9841289e-002 -3.1398857e-001 -1.2091401e+000 -6.7374602e-001 -8.8885557e-001 -1.8844455e-001 -7.3492805e-001 -3.7862915e-001 -3.7808345e-001 -5.4817785e-001 -2.9044855e-001 -9.9793408e-001  7.2972987e-001 -7.3909308e-001  2.8328890e-001 -1.1607773e+000 -1.2053745e+000 -1.2186586e+000 -3.2440331e-001 -1.4219163e+000 -8.0627396e-001 -6.7247447e-001 -9.7963063e-001 -8.9957921e-001 -1.1912603e+000 -5.0076859e-001 -1.0591011e+000 -1.1817332e+000 -3.1313551e-001  2.3067299e-002 -8.1452927e-001  3.6649107e-001 -2.1282570e-001  7.6465356e-001  1.5487270e+000 -5.3404735e-001 -5.2382403e-002 -7.0313324e-001 -7.0987102e-001 -5.9547378e-001 -3.0837069e-001 -7.5133401e-001 -2.1852168e-002 -1.5589880e-001 -5.8918107e-001  1.9515580e-001 -2.8506004e-002 -1.5257353e-001  3.5241278e-001 -1.5131039e+000  3.3281562e-002  2.0170315e-001 -2.0079858e-001 -2.3132771e-001 -7.6216897e-001
  5.6801521e-001  5.9875928e-001 -6.6319812e-001  2.4335352e-001 -7.3873103e-001 -2.9005266e-002  3.6937128e-002 -8.3358204e-001 -2.4231883e-001  3.1221411e-001 -1.7240559e-001 -7.1294678e-001 -2.8939760e-001 -4.2876372e-001 -1.0492458e+000 -1.1696269e+000  2.4789403e-001 -3.8183178e-001  2.3649224e-001  3.3791262e-002 -3.5186299e-001 -5.4471689e-001  5.7587686e-001 -1.8944288e-001 -4.6920853e-001 -7.3585533e-001 -8.1234740e-001  5.3912935e-002 -5.9593630e-001 -8.2545661e-001 -1.6019932e+000 -3.5248381e-001 -1.6759248e-001 -5.6777669e-001 -3.6873748e-001 -1.2480845e+000 -5.4767089e-001 -7.8234784e-001  1.3653342e-002 -5.2483126e-001 -5.9659846e-001 -1.5210596e-001 -1.3835191e-001  9.2905385e-001  2.2181527e-001  1.6235484e+000  5.1984318e-001  1.4145508e-001  3.4926714e-002  2.2874517e-001 -7.3602864e-001 -9.7282659e-001  3.6201288e-001  3.2983715e-001 -4.8043656e-001 -5.7380023e-001  3.0921187e-001  2.4397145e-002 -8.1561567e-001  1.5361032e-001 -6.7111897e-001  1.8089299e-001 -1.5724133e+000 -4.9941196e-002  4.8675148e-001 -9.6219714e-001
 -6.5498074e-001 -2.4041846e-001  3.9423864e-001  3.4855275e-001  5.1661740e-002  6.7485794e-001 -4.5178888e-001  2.5490955e-001  5.2633268e-001 -4.9434391e-001 -2.5816277e-001 -9.3989916e-002 -4.3655138e-001  2.5355099e-001  1.1398192e-001  2.8021641e-003  7.1376544e-001 -9.9393514e-002 -1.9934023e-001  6.9364220e-001 -8.2653356e-001  7.8913656e-001  1.0008978e+000  3.6639583e-001 -4.5662158e-001  6.4637038e-001 -6.7480965e-002  1.1781153e+000  3.5313485e-001  2.3729399e-001 -6.5043981e-001  3.4500487e-001  4.9028597e-001  4.6011005e-001  3.0239880e-002 -8.4927007e-001  4.9551089e-001  3.8977555e-001  5.8743946e-001 -3.3811597e-002  4.2592090e-001 -4.9980272e-001  3.8983284e-001  1.2483997e+000  1.7684257e-001 -5.1024600e-001  1.5045180e-001 -8.8448518e-003  5.7466032e-001  3.1817516e-001 -3.3686500e-002  1.4667086e-001 -2.8390604e-001 -6.8451145e-001 -7.1208286e-001 -1.7487169e-001 -2.3520299e-001  6.3993818e-001  4.1575051e-001  2.0794855e-001  8.8057595e-001  5.7229797e-001 -3.3698240e-002 -8.0736508e-001  3.4019648e-001 -1.0164140e+000
 -2.3167150e-001 -3.5140012e-001 -1.1921989e+000  4.9957909e-001  1.6902969e-001  7.7334251e-001 -3.6131801e-002 -8.3675459e-001 -9.2451140e-001  2.2208865e-002 -4.2741573e-001  4.5125073e-001 -1.7404888e-001  4.6715779e-001 -7.8240876e-002  1.4000245e-001  1.5487580e-001 -2.4736846e-001  4.2494413e-002 -1.2297882e-001  5.4097978e-002  7.9132421e-002 -3.0120151e-001 -5.2014016e-001  3.5594042e-001 -3.7834514e-001 -8.7789265e-001 -2.3663454e-002 -5.6227143e-001 -5.1971175e-001 -6.0823671e-001 -3.4219654e-001 -6.1435455e-001 -1.7334649e-002 -2.6313079e-001 -3.7876635e-001  4.9234724e-001 -4.7157053e-001  9.5423096e-002 -8.7872978e-001 -4.0672212e-001  3.7074777e-001 -1.8982192e-001  1.0480144e-001  1.8941217e-001  7.3107863e-001 -9.9698198e-002  4.8698364e-001  6.7080587e-001  1.4833013e-001 -9.8800972e-002 -8.9483423e-002  6.5514658e-001  6.2615733e-001  1.0072039e+000 -4.3326426e-001  2.5061921e-001 -2.5202442e-001 -1.0094408e+000 -2.3742802e-001  6.1557173e-001  2.8893031e-001 -3.0882502e-001  7.7471839e-001 -6.4349007e-001  2.5570695e-001
  2.8259932e-001 -9.9820063e-002  1.4413631e-001  8.2455951e-001 -3.5897284e-001 -1.6090738e-001 -9.0325356e-002 -3.3382599e-001 -8.7438532e-001  6.8189121e-001 -2.3152860e-001  7.5873043e-001  1.9046680e-001  2.4145417e-001 -4.5892075e-001  9.3580136e-002 -5.2520711e-001 -3.1914267e-001  2.8673985e-002 -2.7544955e-001 -2.5365429e-001 -3.0201402e-001 -5.8896746e-001 -5.3892418e-001 -2.1563729e-001  5.7126892e-002 -1.1064382e+000 -1.0204870e-002 -6.4866047e-001  5.3278157e-001 -5.6905541e-001  1.1309901e-001 -1.1792355e-001  3.0371764e-002  7.7011029e-002 -1.5880879e-001  5.9132819e-001 -4.3541285e-002 -1.9358498e-001 -1.0105895e+000 -1.5294922e-001 -3.3048247e-001 -6.3485000e-001 -4.7269261e-001 -1.7437456e-001 -3.4113412e-001 -6.5196403e-001  2.3265610e-001  8.0201751e-003  2.6535628e-001 -3.6716980e-001 -6.0040789e-001  4.7234545e-001  2.2287879e-001  2.4934199e-001 -2.1558969e-001  2.0816510e-001  3.2676627e-001 -9.4487373e-001 -3.1266122e-001  3.5868506e-001  3.2062392e-001  2.7006410e-001  6.0152939e-001 -4.1288156e-001  8.8712561e-001
 -7.4142095e-001 -3.1219007e-001  2.3751772e-001 -3.6495287e-001 -6.2622370e-001  8.7031242e-001 -8.3711055e-003  3.0520930e-001 -6.4889688e-001  3.3772155e-001 -3.6805410e-001  7.1602173e-001 -6.0105411e-002  3.0089550e-001  1.7097015e-001  6.0262676e-002  1.5101173e-001 -7.4013016e-001 -9.5652731e-002  1.6656304e-001  3.5186471e-001 -5.1475411e-002 -8.1722488e-001 -3.5641477e-001 -5.3426896e-001  4.8720895e-003 -3.4483218e-001 -3.6281615e-001  9.3130085e-003  6.9272258e-001 -2.1035506e-002  3.6824433e-002 -2.4126390e-002 -3.9793293e-001  1.2171730e-001  3.2481998e-002  6.5645371e-001  2.3487147e-001 -2.6745324e-002  7.5358828e-002 -9.1253482e-002 -3.7766886e-001 -6.7265976e-002 -9.1329338e-001 -1.0682469e-001  4.7024270e-001  2.1984283e-001  7.8875353e-001 -7.2543229e-002  8.2856080e-002 -1.9047727e-001 -2.5038212e-001  3.1248402e-001 -1.4018997e-001 -5.0815305e-001 -1.9280806e-001  1.9241645e-001 -3.4609142e-001  1.5785507e-001 -8.4435419e-001  3.0907074e-003  2.0603678e-001  3.8993535e-001  4.6162444e-002 -3.5130712e-001 -5.5363825e-001
 -7.7997733e-001 -2.8484704e-001 -1.0020570e+000 -3.5892360e-001 -4.1028807e-001 -1.1022058e-001 -4.4487570e-001  2.9616388e-001 -8.1329931e-001  2.4171043e-001  4.9953132e-001  7.9571416e-002 -1.6181919e-001  5.3366338e-002  2.1982798e-001  2.1957170e-001 -2.8637492e-001  1.0920906e+000  1.0517505e-001  5.1859232e-001  3.8679105e-001 -2.9375591e-001 -5.1304988e-001 -7.0034058e-001  3.5349475e-001 -3.9597446e-001 -5.0027561e-002  4.8243237e-001  7.3802502e-001  8.1749688e-001  4.9730576e-001  6.4436556e-001  6.3797099e-001  3.5293167e-001  9.6263920e-001  1.0333198e+000 -8.1241136e-002  5.6910646e-001  5.0892264e-001  4.9037564e-001 -5.7780612e-001  2.9308376e-001 -4.4296005e-001 -5.4848335e-002 -4.3307741e-001 -3.7014550e-001  4.4915040e-001  2.7916346e-001 -5.7992409e-002  1.6251347e-003  3.2677151e-001 -1.7792874e-002  1.6352055e-001 -1.5883263e-001 -3.0797257e-001  4.9319656e-001  1.5223091e-001 -5.3928914e-001  8.5347547e-001 -5.3421573e-001  7.4876770e-001 -1.3077803e-001 -8.1349827e-001 -1.1902330e+000  5.8285244e-001 -2.2413603e-002
 -3.8202529e-001  2.9829603e-001  5.7559025e-001 -1.3188803e+000  2.1864665e-001  8.0931964e-001 -2.9146905e-001  9.9250560e-001 -3.3765095e-001  3.2910087e-001  7.5534301e-001 -3.5683867e-001  1.1266239e-001  4.4286851e-001  3.3967115e-001  3.7544847e-001 -1.2554156e-001 -8.8457161e-003 -4.1848107e-001 -6.7313264e-002  5.6863279e-001  1.8090794e-001 -1.1915990e-001  1.0702003e-002  5.9128735e-001  5.9200125e-001  4.7691278e-001  1.5826764e+000  1.7912470e+000  1.0537291e+000  1.0746376e+000  8.1963475e-001  7.6367958e-001  1.1071318e+000  8.5065358e-001  5.5776298e-001  6.6727217e-001  1.4677300e+000  1.8251857e+000  4.5295447e-001  2.3346086e-001  6.1929674e-001  4.2619473e-002  6.2335048e-001 -2.1889069e-001 -1.3124148e-001  1.0108307e-001 -7.4292396e-002  9.0759367e-003 -4.9669910e-002 -3.9433365e-002  3.8636267e-001  5.1825013e-002 -2.6980601e-001 -1.6949151e-001  3.9344790e-001  5.8377750e-001 -3.7757390e-001  9.0364394e-001  4.7020453e-001  5.6451484e-001 -2.5395997e-002 -7.8492552e-001 -2.6235367e-001  9.0427974e-002 -1.6403911e-001
 -6.1362475e-001  5.2359571e-001  8.7778332e-002  1.1740669e+000  1.0704274e-001  3.0859688e-001 -3.0121142e-001 -1.3694502e-001 -4.8846287e-001  5.6597056e-001  1.8424607e-001  9.1236507e-001 -1.0264224e-001  5.7438050e-001 -3.2479783e-001 -2.8822271e-001 -9.6034289e-001  2.8418669e-001 -2.2397418e-001  3.6338395e-002  7.3196130e-001  8.5048516e-001  8.0308300e-001  1.3455703e+000  3.1007952e-001  8.0250498e-001  5.7595250e-001  8.6735124e-001  3.0427056e-001 -1.7880579e-001  4.6781209e-001  3.7315698e-001 -6.1276699e-002  6.8217937e-001  6.8606485e-001  9.4367510e-001 -2.4590166e-001  7.0431939e-001  7.6352057e-001 -5.4276589e-002  1.9421559e-001  6.8090337e-001  6.7661187e-001  9.1439533e-001  8.1398091e-001  4.8972092e-001  9.1814062e-001  6.9062727e-001  5.5956171e-001  8.1567151e-001  2.3775826e-001  4.6312463e-002  5.6609387e-001  1.3431489e-001 -3.1202007e-001  4.6055244e-001  6.1090409e-001 -1.7637055e-001  8.1270056e-002 -1.0016042e-001  5.6490644e-001 -9.3035046e-002  3.4669908e-001  1.1337711e+000  4.7355746e-001 -1.6495382e-001
 -6.6133244e-001 -3.6687125e-001 -1.4056820e+000  7.8253030e-001 -8.7633771e-001  2.9997769e-001 -9.6302524e-001 -9.9171472e-001 -6.3230910e-002  2.4197605e-001 -5.7323761e-001 -1.3502689e-001  2.3222976e-002  4.6608987e-001 -1.1590192e+000 -8.2432304e-001 -8.6355522e-001  4.7702605e-001  4.6223879e-001  4.2443888e-001  8.2787750e-001 -2.5817639e-001 -4.1655527e-001  4.9933072e-001  6.4746292e-001 -4.2034659e-002 -7.9876822e-001 -1.0257502e+000 -1.2076531e+000 -1.0734496e+000 -9.7693712e-001  2.3602431e-001 -4.4033045e-001 -9.4285114e-001  4.0444992e-002  1.2099251e-002 -1.2024393e+000 -1.3221631e+000 -6.4668885e-001 -9.7303019e-001 -3.6431429e-001  4.8432486e-001  8.5817329e-001  6.7369024e-001  9.7331080e-001  1.0976747e+000  5.5888663e-001  3.2242621e-001  6.9024069e-001  8.3027375e-001 -4.8592330e-001 -8.6533539e-001 -4.7157239e-001  5.4895318e-001 -2.4174356e-001 -2.3863314e-001  2.4952276e-001 -5.9737478e-001 -1.6218895e+000 -1.1175906e+000 -6.5424699e-001 -1.0200883e+000  2.0683163e-001  1.3207836e+000  6.8150675e-002 -6.7905130e-001
 -1.2960906e-001  8.1644970e-001 -4.8289688e-001 -7.2313937e-001 -9.1110344e-001  3.5604294e-001 -1.1288929e+000 -4.0915805e-001  1.5643080e-001  2.0996633e-001 -6.1603692e-001  2.5511974e-001 -6.4181245e-002  1.4480846e-001 -6.4671984e-001 -2.4944005e-001  6.0000054e-002 -3.4829643e-001 -1.6214478e-001  4.4382849e-002  1.8984880e+000  7.3420740e-001  5.5021631e-001  6.7132724e-001  6.5246589e-001 -6.0768080e-002 -1.4005188e+000 -5.8304024e-002 -1.1747584e-001 -2.9570658e-001 -4.0905237e-001  5.6088243e-001  4.4191159e-001 -1.4695307e-001  5.1874542e-001  8.6765475e-002 -5.2710288e-002 -1.4047599e-001  6.7219614e-001 -1.8647537e+000  6.4044896e-001  8.3452589e-001  1.1518259e+000  1.2989745e+000  1.6176879e+000  1.2176120e+000  7.2030204e-001  2.4936620e-001  9.0243919e-001  6.1763762e-001  6.1814773e-002 -1.4055041e-001  2.1524770e-001  4.0561594e-001 -1.1962788e-001 -1.3809360e-001  2.6131293e-001 -2.3935292e-001 -5.3307823e-001 -1.6921579e+000  6.7627943e-001 -6.8992243e-001  1.0427147e-002  3.4186844e-001 -4.2446176e-001 -8.1256233e-001
  1.7089234e+000  2.6807598e-001  4.2755523e-001  4.3125418e-001  2.8849256e-001  7.3308110e-001  4.6553963e-001  4.4640073e-002 -1.7906854e-001 -1.2872184e-001  1.3417711e-001 -2.6191834e-001  1.9909830e-002  6.4171438e-001  5.8705831e-001  5.2384002e-001 -3.2591644e-001  5.3430084e-002 -3.0573277e-001 -4.7074397e-001  1.0406908e+000  3.5379835e-001 -8.1851949e-002  8.8840057e-001  1.2202843e-001  4.4693948e-001 -3.5973786e-001 -2.3758443e-001 -6.6637648e-001  1.9762426e-001  7.4635564e-002 -2.6562668e-001  4.6651018e-001  5.5164969e-001 -1.9645100e-001  2.6702266e-002  3.2755939e-001 -4.2725873e-001 -1.6194984e-001 -6.3578409e-001  3.9558618e-001  5.2990280e-001  3.9385071e-001  6.2188950e-001  2.9303062e-001 -4.1188619e-001  1.3223786e-001  1.6282051e-001  3.5169349e-001  1.6173605e-001  1.5233830e+000  7.0112210e-001 -3.9738910e-002  4.8589283e-001  1.9668042e-001  3.3120041e-001 -3.5161371e-002  1.7778562e-001  2.6918611e-001 -2.1330854e-001  1.8559639e-001 -1.3910997e-001  1.0426648e+000  1.2158245e+000 -5.1077686e-001  3.7638400e-001
 -7.8783310e-001 -3.3629215e-001  2.7669159e-001  1.5532803e+000 -2.5496386e-001  7.9159426e-001 -8.5907043e-002 -2.2621437e-001 -6.8170485e-001 -4.7972674e-002 -3.8967127e-001 -5.5242908e-001  2.7245886e-001 -1.4248796e-004 -2.1561031e-002  1.5447709e-001 -1.3953863e-002  5.8253700e-003 -7.2838655e-002  1.2799659e-003  2.3523908e-001  6.8677082e-001 -1.6883058e-001  6.4134920e-001  2.3811845e-001  8.0420660e-002  2.1022984e-001  2.8145163e-001 -2.9746992e-001 -2.3695977e-001  2.0109652e-001 -5.3414016e-001 -9.0456591e-001 -2.8092280e-001 -2.9309987e-001  3.0535850e-001  1.7787119e-001  1.8744058e-001  2.4688532e-001 -1.1614698e-001  1.5546691e-001  4.2396763e-001  2.4839622e-001 -3.4065221e-001  5.7794904e-001 -2.0585525e-001 -4.5608110e-001 -2.3679574e-001 -5.3667108e-002 -2.0251450e-001 -1.2078500e-001  3.8938963e-002 -3.7193307e-001  4.2436427e-001 -7.3602653e-001 -2.4719331e-001 -2.3228139e-001 -4.1319112e-001 -1.0047394e-001 -8.9489694e-001  4.7337827e-001 -5.0043741e-001  1.0575129e+000 -7.6834084e-001  3.1974765e-001 -6.9611605e-001
 -4.3781439e-001  1.7656338e-001 -2.4517307e-001 -7.3146020e-001 -2.3817649e-001  1.4132152e-001 -3.9081096e-001 -1.7348688e-001  9.5080089e-002 -1.6489003e-001  6.4682686e-001  3.9488947e-001  1.6472155e-001  3.9920571e-001  8.7677594e-001  3.6082078e-001 -4.7029458e-001 -7.9801893e-001 -1.0288714e+000 -1.7169812e-001 -1.1800872e-001  8.5766089e-001 -4.3877267e-001 -1.6168915e-002 -7.1485273e-001  1.9999607e-001  4.6279197e-001  6.1515621e-001  5.7217785e-001  4.1857640e-001  3.0297689e-001 -2.1610804e-001 -3.1140606e-001  1.2508213e-001 -1.8945715e-001 -8.9352214e-002  7.1071860e-001  2.2867396e-001 -1.2720899e-001  1.9832462e-001  6.9494328e-001 -3.2963331e-001  5.4759128e-001 -3.6447829e-001  3.5749052e-001 -1.0648104e+000 -3.6357830e-001 -4.6410710e-001 -5.7876866e-001 -5.3008383e-001  5.7325323e-001  7.6436384e-001 -2.5281291e-001 -1.4715659e-001 -6.5351854e-001  4.8456518e-001 -6.4766126e-001 -7.8556646e-002 -1.8714904e-001 -7.5966626e-001 -4.8864383e-003 -3.8679138e-001  1.8980608e+000 -1.1589884e+000  3.0894142e-001  7.6407372e-002
 -1.1064230e-001 -7.7793881e-001  5.4315368e-001  1.3332270e-001 -1.1206049e+000 -6.4703648e-001 -6.9636086e-001 -8.5491205e-001 -5.6103011e-001 -7.3880214e-001 -8.7062643e-001 -2.2644821e-001 -4.3183105e-001 -6.7270240e-001 -4.1266761e-001 -5.1620516e-001  2.0668096e-001 -2.8061516e-001 -3.6213825e-001 -3.9020580e-002 -6.0585150e-001  2.3239699e-001  7.3060473e-001  5.0605239e-001 -1.1182458e-001 -2.3065960e-001 -3.7650317e-001 -9.3135054e-001 -6.6761927e-001 -9.3175746e-001  1.6588184e-002 -7.1622763e-001 -6.2766256e-001 -6.1947744e-001 -7.6731505e-001 -4.0640016e-001 -8.5778116e-001 -3.1172472e-001 -6.2533606e-001 -9.2131813e-001  7.9505114e-002 -4.0199034e-001  2.0333077e-001 -3.0714471e-002 -6.0078472e-001 -6.4558408e-001 -4.4518618e-001  1.4286920e-001 -3.1343810e-001 -4.5515638e-001 -4.3616385e-001 -3.9869321e-001 -1.7908608e-001 -2.1234925e-001  3.1290020e-002 -1.0018313e+000 -4.2724412e-001 -1.0803855e+000 -7.0580530e-001 -1.0147674e-001 -5.9004129e-001 -8.6692001e-001 -1.5308967e-001 -4.2077213e-001 -9.3222341e-001 -1.5592862e+000
  5.9345885e-001  2.7398826e-001  9.2123235e-001 -3.4710323e-001 -1.7909462e-001 -1.3432675e-001  2.8121729e-001  6.4696818e-001  1.7478149e-001 -3.0935645e-001  1.7661293e-001  5.8668701e-001  1.5092266e-001  4.8572894e-001  4.2688017e-001  3.3854755e-001  4.8085911e-001  3.7064177e-001  1.5379783e-001  3.0778813e-001 -2.6801169e-001  4.4333159e-002  7.5330360e-001  1.2150054e+000  2.1874349e-001  1.2658464e-001  5.5917176e-002 -1.2462367e+000  2.9748842e-001  2.5713701e-002  4.0403749e-001  3.3174503e-001  8.0398171e-001  9.7184643e-001 -1.6420248e-001 -3.7837652e-001  1.0021447e+000  3.2457463e-001 -5.8270824e-001 -2.9514275e-001 -2.0090662e-001 -1.6644081e-001  7.6146064e-001  1.0971792e-001 -1.4989801e-001  1.7240751e-001 -5.0996182e-001 -5.8085730e-001 -8.9570230e-002 -7.6922934e-002  7.9694613e-003  7.3845799e-001  5.6152720e-001 -4.5795490e-001  3.3668242e-002 -2.6308372e-001 -4.2516409e-001 -8.0897630e-001  4.1196752e-001  6.9691816e-001  1.0987455e+000 -6.8189752e-001  2.7856374e-001  1.4084399e-001 -1.3190883e-001  4.9777762e-001
  1.9752279e-001 -3.7979500e-002  5.3194948e-001  1.2872058e+000  5.9574867e-001 -4.1570590e-001  3.7092016e-001  1.2215368e+000 -5.4707900e-002  2.2448929e-001  5.8540061e-001 -7.9547007e-001 -5.2980645e-001 -2.6456781e-001  2.8633223e-001  7.9188353e-002  1.1597750e-002 -9.7181521e-001 -6.7577849e-001  5.5664855e-002 -2.5790053e-001  3.4110501e-001  3.4130410e-001  2.9697876e-001 -9.1461542e-003  8.2590552e-001  1.0018206e+000  2.6613982e-001  1.2460695e+000 -2.5486731e-001  1.3166505e+000  8.4019014e-001  9.8753782e-001  9.9145784e-001  5.4085340e-001  1.1615058e+000  1.5825438e-002  5.7681281e-001  9.5683107e-002  1.4791895e+000  1.3773249e+000 -2.3372873e-001  4.6833347e-001 -7.0399337e-001 -1.6022856e-001 -2.6481403e-001 -3.6346103e-001 -6.3248858e-001 -8.3183475e-001 -2.5695611e-001  5.5331450e-002 -1.3557099e-001  1.7255444e-001 -8.4471432e-001 -5.4295268e-001 -2.2753945e-002  1.4267543e-001 -4.1301800e-001  9.3137767e-001 -3.0062883e-003  1.7088487e-001  2.6749349e-001  1.0716375e+000  7.0781479e-001 -3.6588220e-001  9.8789384e-002
  1.3422761e+000  3.9571975e-001  7.8558460e-001 -9.0448926e-001  6.1158746e-001  1.4414882e-001  4.7260592e-001  8.6058613e-001  6.0599873e-001 -3.1690620e-001  8.0890524e-001  1.6943311e-002  2.7679279e-001 -9.9935447e-002  9.3776185e-001  7.5453141e-001 -3.0990082e-001  2.1914682e-001  5.7984648e-001 -5.5231897e-001  2.4313023e-001 -4.5404030e-001  5.7036047e-002 -8.1404737e-001 -5.2690386e-002 -4.5873217e-001  1.3099409e+000  5.6649927e-001  1.2136585e+000  9.5097187e-001  1.3394538e+000  4.0183985e-001  1.1817475e+000  7.9786914e-001  5.6405746e-001  1.1091626e+000  4.0193470e-001  8.6384517e-001  8.0934576e-001  1.5820337e+000  7.8990014e-002  4.8360252e-001 -2.5934991e-001 -3.8772640e-002 -4.9604662e-001 -4.9253231e-001  4.0948149e-002 -8.4764721e-001 -4.5982904e-001  3.8943735e-001  5.5612739e-001  7.9303099e-001  5.8050685e-001 -2.3032485e-001 -2.9301222e-001  6.1657052e-001  4.0724467e-002 -2.7469490e-001  1.3126582e+000  4.1047850e-001  9.7854623e-001  3.7570264e-001  4.2382984e-001  1.8063589e-002  6.3290762e-001  1.4177414e+000
  2.2388444e+000 -8.4412914e-001  1.3591791e+000  3.1954858e-001  6.1494597e-001 -2.0317636e+000  8.2740620e-001 -7.4192386e-002  4.3019811e-001 -1.8970064e-002 -3.8576232e-001 -6.8970849e-001  2.7492915e-001 -8.8892289e-001  1.1531013e-002 -4.4384785e-001  9.8742380e-001  6.0335368e-001  6.2480839e-001  1.1119270e+000  2.3124768e-001 -4.1025738e-001  4.5654113e-001  2.6662706e-001  3.2489853e-001 -1.7423496e-001  5.0265180e-001 -1.1660577e+000 -5.7377052e-001 -8.2551313e-001 -4.1694613e-001 -1.0691931e+000 -8.2740315e-001 -1.5812033e+000 -7.8442416e-001 -4.6147829e-001 -1.7426935e+000 -6.8634688e-001 -9.6948865e-001  6.0283910e-001  5.5363705e-002 -2.3418411e-001 -6.3157659e-001 -1.1114001e+000 -3.7776722e-001 -1.5558044e-001  2.3881964e-002 -7.7354277e-001 -3.8691609e-001 -2.5645220e-001 -6.3012970e-001 -5.0673360e-001  2.2999984e-003  3.0045814e-001 -1.2700061e+000 -8.8375589e-001 -4.6186062e-002 -2.5240101e-001 -4.2142319e-001  5.0555056e-001 -1.5398578e+000 -4.0935482e-001  4.8061785e-001  6.8703812e-001 -1.3208401e+000  1.2967795e+000
  9.1158457e-002 -2.0984914e-001  2.2998837e-001 -4.1991214e-002  9.9459210e-001 -9.2450282e-001  7.6569862e-001  7.4056368e-001 -6.9207566e-002  7.7374723e-001  4.6777754e-001  5.2183748e-001  1.3260048e+000  3.5670654e-001  7.4746288e-001  4.8700788e-001  1.4086829e+000  1.3342944e+000  1.1968684e+000  1.1149245e+000 -2.2523405e-001  4.7377233e-001  6.6256044e-002 -2.6174076e-001  6.2980408e-001  2.5344877e-001  3.2920747e-001 -1.0156071e+000 -4.9271457e-001 -2.4698818e-001  7.0884766e-001  3.1524882e-001 -4.0877991e-001 -3.6372638e-001  9.0033539e-002  3.7200272e-001 -2.1925321e-001 -1.2095540e+000 -1.3249929e+000 -4.5130917e-001  1.8783255e-001 -5.3185579e-002 -4.6722421e-001 -7.4146741e-001 -1.3478669e-001 -9.3949396e-001 -1.3122126e-002 -9.0797023e-002  7.0730519e-002 -5.6924167e-001 -4.4516776e-001 -2.1243842e-001  5.3872059e-002 -8.3901316e-002  3.1738253e-001  5.4109911e-002  3.8317842e-001 -5.7084881e-001  5.7908478e-001  1.1353706e+000 -1.3509256e+000  6.5286979e-001  3.9445568e-001 -1.2725512e+000 -4.3585259e-001  2.5088910e-002
