# Supplementary material for: Resting-State Temporal Synchronization Networks Emerge from Connectivity Topology and Heterogeneity
Source: PLoS Comput Biol. 2015 Feb 18;11(2):e1004100. doi: 10.1371/journal.pcbi.1004100 (PMC4333573; doi:10.1371/journal.pcbi.1004100)
Supplement: S1 Dataset — Each volunteer underwent two scanning runs (blocks). For each recording session (subject and run), BOLD time series were averaged over the corresponding 66 brain regions of the brain atlas. Each file subXblockY.txt contains the time series of all 66 brain regions from subject X and run Y. The labels of the brain regions are contained in file ROIs_Labels.txt. (ZIP) [file pcbi.1004100.s006.zip › DataSet S1/subj1_block2.txt]

 -1.2331255e+000 -3.5919371e-002 -7.4135264e-001 -8.6874302e-001 -1.2111766e+000 -4.5423935e-001 -1.2595178e+000 -1.5794029e+000 -4.2047817e-001  3.3976973e-001 -2.3538342e-001 -3.7678379e-001 -8.1348456e-002 -1.1344102e+000 -5.4314721e-001 -7.2111903e-001 -8.8700906e-002  2.7547390e-001 -5.9657117e-001 -5.7853617e-001 -7.2646191e-001 -1.3067191e+000 -6.5999045e-001 -1.2160486e+000 -8.3845329e-001 -1.3488427e+000 -1.8762215e+000 -1.1545277e+000 -1.5374993e+000 -1.4230289e-001  4.1408405e-001  1.5661061e-001 -4.7080595e-001 -5.1673403e-001 -2.0889583e-001  4.6641414e-002 -6.6133673e-001 -1.4490825e+000 -6.9720205e-001 -1.5779621e+000 -1.6646473e+000 -5.7746926e-001 -8.9923317e-001 -1.7174581e+000 -1.5857796e+000 -2.3866614e+000 -7.7263638e-001 -1.3938108e+000 -2.1289292e+000 -9.8073094e-001 -1.2108877e+000 -1.3462694e+000 -5.1052362e-001 -2.6546208e-001 -3.4134637e-001 -8.0333943e-001 -3.7388165e-001 -7.7626953e-001 -1.7063529e+000 -7.5498800e-001 -2.6276896e+000 -1.3564721e+000 -3.3523200e-001  7.6174103e-001 -3.9293887e-001 -8.6454912e-001
 -1.4880764e+000 -2.7069148e-001 -1.4852213e+000  8.9438924e-002 -9.3073087e-001 -7.7258839e-001 -1.3557526e+000 -1.0273720e+000 -7.9548514e-001 -1.2974537e+000 -8.9080978e-001  2.4107071e-001 -4.6963818e-001 -7.5666064e-001 -4.3999787e-001 -5.3362692e-001 -1.0879274e+000 -9.1306595e-001 -1.0821359e+000 -1.4375412e+000 -6.3375236e-001 -6.6436686e-001 -8.6922352e-001 -1.4105900e+000 -6.1270173e-001 -5.0256328e-001 -6.3490487e-001  4.8876217e-002 -5.0238421e-001  4.0489298e-001 -5.5181205e-001 -5.3815845e-001 -1.2891543e+000 -1.1756001e+000 -6.2336734e-001 -1.6708400e-001  1.9624311e-001 -4.0208788e-001 -2.8039928e-001 -1.1997682e+000 -7.4515400e-001 -9.0867185e-001 -7.1542468e-001 -1.4658043e+000 -7.4881279e-001 -1.9093102e+000 -1.6623941e+000 -1.4639091e+000 -1.2156794e+000 -1.1117158e+000 -4.2849070e-001 -3.6698728e-001 -3.6125981e-001 -4.5833949e-001 -9.4542538e-001 -1.3595960e+000 -9.8575447e-001 -1.1306681e+000 -1.3113202e+000 -1.1068366e+000 -1.7645937e+000 -1.3577912e+000 -4.6982999e-001 -1.2207596e+000 -4.9083347e-001 -1.0966506e+000
 -3.0228411e-001 -2.1432201e-001 -2.6984191e+000 -6.7902140e-002 -1.0086751e+000  7.9600834e-002 -1.2012961e+000 -9.5530193e-001 -9.6500600e-001 -7.2534477e-002 -5.9962079e-001 -5.7898807e-001 -6.8981667e-001 -7.8066735e-001 -3.0714839e-001 -2.9372272e-001 -2.3994148e-001  4.1213094e-001  5.5495215e-001 -4.9158727e-001  6.7291749e-002 -3.0756467e-001 -6.9994768e-001 -2.3701320e-001 -4.7239800e-001 -9.5610121e-001 -1.0397065e+000 -8.7994219e-001 -8.7922837e-001 -3.6308581e-001  6.2303346e-002 -6.0295589e-001 -3.1993299e-001 -1.8180705e-001 -5.8775981e-001  1.0266706e-001 -1.1620989e-001 -8.4124413e-001 -3.8035811e-001 -1.1663874e+000 -4.9625655e-001 -5.2403700e-001 -4.9079616e-002 -1.1222412e+000 -4.7885289e-001 -5.5960471e-001 -1.3804142e+000 -1.8844799e-001 -7.9303723e-001 -3.1459351e-001 -8.8698497e-001 -3.2457933e-001 -6.4378935e-001 -4.2792961e-001 -3.4740393e-001 -6.9161642e-001 -3.9930088e-001 -1.2560724e+000 -1.0302058e+000 -1.0718846e+000 -2.9787515e-001 -1.0703050e+000 -1.1447747e-001  1.3851618e+000 -1.6815073e-001 -5.0731142e-001
  6.4733664e-001 -4.1243597e-001  6.6590301e-001 -1.4710231e-001 -7.1506990e-001 -1.5220549e-001 -9.5382638e-001 -1.0387375e+000 -3.7068814e-001 -1.1172046e+000 -9.2722107e-001 -1.4420564e+000 -3.4999142e-001 -7.6843235e-001  3.1106632e-001  2.0569676e-001 -6.1611342e-001 -7.3981883e-002 -2.7400832e-001 -1.2041298e+000  1.6075864e-001  2.5137662e-001 -7.4393947e-001  2.5826365e-001 -6.1469466e-001 -6.6914262e-002 -2.1290859e-001  2.9821360e-001  1.3679957e-001  4.6351759e-001 -6.7637809e-001 -1.1160033e+000 -3.4161531e-001  2.8566626e-001 -1.1440409e+000 -7.5852775e-001  7.1599866e-001  1.5807395e-001  2.4938575e-001 -1.6491884e-001 -5.3893960e-001 -3.8782418e-001  8.6431696e-002 -1.5765907e+000 -2.3274316e-001 -6.0485149e-002 -1.5987409e+000 -5.1436072e-001 -1.2172082e+000 -5.6975920e-001  5.7040364e-002  3.2253383e-001 -6.3463552e-001 -1.5570411e-001 -1.1915266e+000 -1.0997529e+000 -8.0425159e-001 -1.4927189e+000 -1.1357282e+000 -7.9733134e-001 -4.5028307e-001 -1.4099856e+000 -8.2379802e-001 -5.0049404e-001 -4.9361715e-001 -4.5941153e-001
 -2.0415246e-001  1.4193931e-001 -9.3108112e-002  5.6894227e-001 -7.9112893e-001 -5.3928938e-001 -7.2786662e-001 -9.8854919e-001 -7.6702843e-001 -6.1771631e-001 -6.5251857e-001 -5.1300242e-001 -2.4225608e-001 -3.5153820e-001  1.5189345e-001  4.9606357e-002 -2.8025291e-001  9.4323990e-003 -4.8547706e-002 -6.0728915e-001 -3.0057029e-001 -4.1728224e-001 -1.0684601e+000 -4.0566838e-001 -4.3715879e-001 -1.2175666e-001 -7.0154743e-001 -3.7121205e-001 -4.7306269e-001  3.4344680e-003 -3.2059586e-001 -6.5970367e-001 -4.7413043e-001  4.2989703e-001 -9.0432306e-001 -8.3006923e-001  4.2266243e-001 -6.0252099e-001 -5.9920878e-001 -9.8146594e-001  1.0071275e-001 -4.9858605e-001 -1.2402209e+000 -1.6652849e+000 -3.7260262e-001 -2.6205469e-001 -1.1861979e+000 -7.5673722e-002 -6.5915396e-001 -1.7220873e-001 -1.2087170e-002  1.5522378e-001 -5.3673142e-001 -2.9066874e-001 -1.0779516e+000 -6.6442588e-001 -7.0011402e-001 -1.0542630e+000 -9.4511652e-001 -9.0497567e-001  2.2623725e-001 -9.9299653e-001  5.6883032e-001 -3.5892580e-001 -2.4869497e-001 -5.7954202e-003
  8.5881376e-001 -2.7630288e-001 -2.5936694e-001 -1.0152448e-001 -3.7272135e-001 -7.7726196e-001 -6.4035932e-001 -3.2797405e-001 -4.6312939e-001 -6.5523447e-001 -2.6100963e-001 -6.8354234e-001 -7.2233010e-001 -2.1576890e-001  4.1559991e-001  2.0248637e-001  1.6173250e-001 -7.0412101e-001 -6.6416291e-001 -6.3731969e-001 -6.8808447e-001 -2.4979988e-001 -3.9649881e-001 -5.7164900e-002 -5.9509757e-001  3.4204325e-001 -1.5333799e-001  5.6984615e-002  1.6297463e-001  1.9873002e-001 -2.3452149e-001 -1.3309624e-001  2.2579639e-002  8.1868328e-003 -1.1823885e-001 -1.0551653e+000  4.0665404e-001  4.1591277e-001 -2.9508128e-001  4.6116016e-002  6.6402640e-001 -4.2456550e-001  5.9283238e-001  5.9988734e-002 -1.7490097e-001 -7.4583024e-001 -7.6924483e-001 -7.2793805e-001 -8.5511582e-001 -4.0369654e-001 -3.1650254e-002  5.3629888e-001 -7.0669397e-001 -5.7503928e-001 -1.0035618e+000 -5.2354192e-001 -9.2427385e-001 -1.0028389e+000 -3.7447494e-001 -6.2367093e-001 -4.9729731e-001 -7.3125513e-001  8.0896839e-001 -7.0229949e-001 -4.9482597e-001 -2.3522166e-001
  3.3176309e-002 -6.9545956e-002 -4.6156787e-001 -1.1909749e+000 -3.5174261e-001 -2.2860589e-002 -7.2601664e-001 -2.0412640e-001 -3.0478410e-001 -6.8295861e-001 -4.4583595e-001 -5.5433228e-001 -3.3291582e-001 -1.4650993e-001  1.7976487e-001  3.7291545e-002 -4.2972459e-001 -9.4290788e-001 -5.4066082e-001 -4.7506209e-001  1.5358630e-001  3.5222077e-001 -5.1475761e-002  1.3617913e-001 -3.4463329e-001 -3.1849253e-001 -2.1913970e-001 -3.5128268e-001 -2.5711199e-001 -4.9036769e-001 -6.5986411e-001 -8.1965719e-001 -4.7273749e-001 -8.1930156e-001 -7.8490600e-001 -1.2497924e+000 -3.3451265e-001 -2.0619793e-001 -3.9637692e-001 -6.5078982e-001 -2.8378563e-001 -3.1247436e-001 -3.8621229e-001  8.3166780e-002 -1.1963253e-002 -4.2991510e-001 -4.6716019e-001 -7.0426304e-001 -1.6998649e-001  1.3732066e-001 -7.1785222e-003  5.1903436e-001 -5.1665369e-001 -5.6527748e-001 -2.4691826e-001 -2.2355207e-001 -9.8909548e-001 -3.2738142e-001 -1.7362582e-001 -8.5871722e-001 -3.7482239e-002 -6.0629204e-001  3.6601512e-001 -1.3499702e+000 -5.4123895e-001 -3.6410155e-001
 -9.7600278e-001  1.2161104e-001  7.4838661e-002  1.4841212e-002 -1.3758667e-001 -2.5681720e-001 -1.1225522e-001  2.3234561e-001  2.7491906e-001 -5.2436695e-001 -1.0654226e-001 -5.6385548e-002 -7.6648773e-002 -1.6656038e-001  1.2813771e-001  1.5313343e-001  1.9089826e-001 -1.0396723e+000 -5.6396715e-002 -3.6575159e-001  1.3102029e-001  2.3648830e-001  5.0627641e-001  1.9916512e-001 -1.8591326e-001  5.5685687e-001  9.5233558e-002 -2.1558854e-001  1.1861064e-001  1.7810504e-001 -7.2870868e-001 -2.0650890e-002  4.2614985e-001  5.1603964e-001 -1.2522564e-001 -8.2389432e-001  1.1199479e-001  6.5391447e-002 -6.2967599e-001 -1.2176524e-001  8.6741183e-001 -4.4317405e-002 -3.4592448e-001  6.6859459e-001  1.0748878e-001 -3.8773474e-001 -3.0105889e-001 -4.3268152e-001  3.5350999e-001  3.8015420e-001  8.2813354e-001  7.6746338e-001 -2.9198757e-001  2.6571317e-001 -8.0544620e-002  4.4662344e-002 -5.8578594e-001  2.4840722e-002  1.0202728e-001  7.8137405e-002 -3.9749856e-001 -3.3025369e-001  3.7932596e-001 -6.7625929e-001  2.0178179e-001  3.1439354e-001
 -1.0353860e+000  2.8587054e-001 -1.1898876e+000  3.8906875e-001 -1.9078591e-001  1.2610000e-001 -3.9299042e-001 -1.1819446e-001  1.8544155e-001 -3.8145584e-001  1.2172918e-001  1.3786427e-001 -1.3651183e-001  3.4420743e-001  1.5256108e-001  4.5289593e-001 -1.1062613e-001  2.0988760e-001 -2.9160979e-001  2.8720344e-001  5.4973461e-001  3.8528971e-001  3.4118757e-001  6.3664487e-001  4.3241511e-002  2.0466875e-001  3.7730892e-001 -3.2239546e-001  1.2657649e-001  4.5730117e-002  2.0697791e-001 -1.1943260e-001  3.1385277e-001  1.8525006e-001 -3.7964302e-002  5.3248351e-002  5.3091398e-002  2.9784467e-002 -2.8661722e-001 -1.0862092e-002  7.4721079e-001 -1.7638468e-002  5.1412625e-001  9.7846485e-001  4.6180987e-001 -1.9923171e-002  2.2291892e-001 -1.4917660e-001  1.0073466e+000  1.4182645e-001  7.3350951e-001  4.2126709e-001 -2.2337131e-001 -4.4559832e-001  2.1661333e-001  7.3282429e-001 -5.6847200e-001  5.7970145e-001 -4.9741306e-002 -5.0959516e-001  7.6965493e-001  4.9750737e-001  1.2462479e+000 -6.7773451e-001  4.8897672e-001  1.7365268e-001
  8.4239918e-001 -6.3336692e-002  9.9366699e-001 -7.1686148e-003  5.1746779e-001 -3.5993618e-001 -1.0178810e-002  6.2925354e-002  7.9352849e-001 -6.5360298e-001  2.6508350e-001  2.6515493e-001  4.2978372e-002  3.3452106e-001  1.7698504e-001  4.6797998e-001  3.9179303e-001 -8.1972254e-001 -7.3833834e-003 -4.2623525e-001  1.4440187e-001  9.2533474e-001  7.8040643e-001  3.8426680e-001  2.4313591e-001  8.3504053e-001  3.8391722e-001 -3.8469217e-001 -6.3285743e-001  2.6934215e-001 -1.3804793e-001 -1.2201149e-001  6.4576433e-001  5.7049151e-001  5.4517885e-002 -1.5854450e-001  1.9584710e-001 -5.1743191e-001 -1.3126967e+000  2.6755884e-001  7.9150741e-001  8.5224023e-002 -4.4302361e-001  1.4832271e+000  8.1173079e-002 -8.8201263e-001  5.2080470e-001 -1.0512094e-001  6.2045730e-001  3.2171045e-001  5.6185561e-001  3.2890365e-001  3.2566556e-001 -2.5229216e-002  6.6676869e-001  2.3979626e-001 -3.7963443e-001  7.1776101e-001  6.0149743e-001  3.5445622e-001  1.4191753e+000  8.6772275e-001  1.0531059e+000 -4.3857786e-001  5.4197171e-001  1.4568784e+000
  5.9459335e-001  7.4436507e-001  3.9778895e-001 -6.5418171e-002  9.0806392e-001  3.3991246e-002 -1.5491758e-001  1.0815385e-001  6.4220031e-001  1.9549328e-002  3.1125172e-001  2.1016380e-001  3.6190659e-001  7.7983857e-001  2.0224780e-001  4.5671861e-001 -2.3809765e-002  3.9146699e-002  8.7120455e-001  1.8615513e-001  3.5859791e-001  9.9299231e-001  7.1095931e-001  5.4106075e-001  2.5937490e-001  4.9574430e-001  9.6457329e-001  3.5725254e-001  2.3198885e-001  1.4868280e-001  2.6983462e-001  1.7539930e-001  4.8748506e-001  3.1019610e-001  1.6556797e-001 -2.2678571e-002  5.1629301e-001  2.3240558e-002 -8.2640810e-002  7.6245053e-001  6.9395906e-001 -2.7615560e-001 -4.2152840e-001  6.2376419e-001  3.2189694e-001 -4.2228102e-001  2.8995495e-001  8.5415843e-001  1.2648224e+000  1.8217064e-001  6.5116263e-001  4.2327920e-001  1.2610367e-001 -4.1615364e-002  1.3577781e+000  7.9793425e-001 -2.7152157e-001  6.1709775e-001  5.0384015e-001 -4.5881369e-002  5.3778615e-001  1.0157142e+000  7.5732423e-001 -1.2893285e+000  9.6505865e-001  7.9548927e-002
 -1.7814865e-001  4.8424907e-001  1.3298203e+000 -1.7781036e-001  6.8622177e-001 -3.2843068e-002  1.4870816e-001  4.1854787e-001  2.4734246e-001  1.2203224e-001  9.2180837e-002  4.5049943e-001  7.2219865e-001  6.2813773e-001 -2.1494579e-001  4.2318499e-001 -4.0949906e-002 -6.9417776e-001 -2.0854326e-001  8.6903322e-002 -5.4200866e-001  8.7738606e-001  1.2633858e+000 -1.2836749e-001  2.0864210e-001  6.0438206e-001  5.8841329e-001  7.5211410e-001  3.8756160e-001  1.1789119e-001  1.1317158e-001  6.6373115e-002  6.6193699e-002  4.8237999e-001  1.2446497e-001 -2.8353267e-001  1.2712773e-001  2.7129649e-001 -6.1756832e-002  7.3300741e-001  4.8936906e-001  1.7299895e-001  3.9649792e-001  2.0255417e+000  4.2451327e-001 -1.2387544e-001  1.5542323e-001 -2.6379531e-001  3.5564549e-001  1.0130284e-002  3.1538993e-001  1.1336325e-001  2.7710948e-001 -3.9235739e-001  2.4598533e-001  2.6239651e-001  7.6224440e-002  4.5589874e-001  4.0463530e-001  2.0485915e-001  7.1308372e-001  8.7799999e-001 -9.0025258e-002 -1.7457635e-001 -6.6357823e-002 -7.9177770e-001
  9.2481791e-001 -3.3228134e-001  5.6301410e-001  1.9097692e-001  7.6247870e-001 -5.9729563e-001  1.6240452e-001  2.6588960e-001  9.9981099e-001 -4.2276594e-001  1.6625065e-004  8.8510734e-001  1.2398339e-001  4.8195516e-001  3.6774137e-001  8.4436105e-001  5.3592062e-001  7.3431713e-002 -8.5595049e-002  3.7350051e-001  2.5701402e-002  6.9185908e-001 -1.0451870e-001  4.7157303e-001  2.3437172e-001  7.4899009e-001  9.0026675e-001  1.0652431e+000  6.2849315e-001  5.5676338e-001 -6.0956921e-003 -3.9699320e-001  1.0045059e-001 -9.2230601e-002 -4.1812229e-001 -4.5085982e-001  7.9920345e-001  1.7948477e-001  7.2710587e-002  7.8215704e-001  7.3509627e-001 -1.0464039e-001  4.0407654e-001  6.6980475e-001 -6.4880181e-002  3.8721948e-001 -2.0394169e-001 -2.8741235e-001  6.1185809e-001 -6.4760112e-001  9.8586625e-001  8.2601470e-001  2.3492483e-001 -3.1687691e-001  2.2888178e-001  6.8059922e-002 -6.2989644e-001  2.8557064e-001  3.3430669e-001 -3.4085290e-002  8.2927508e-001  5.0964504e-001  5.5898441e-001 -1.9221366e-001 -1.2931471e-001  1.6401144e+000
 -4.0950741e-001 -3.3021191e-001 -1.4514411e+000 -2.2085555e-001  6.0721970e-001 -4.4802234e-001 -1.9947901e-001  3.9708447e-001  4.6344509e-001 -1.9027757e-001 -1.1808193e-001  5.6610459e-001  1.6646191e-001  5.6495991e-001 -1.7081324e-001  3.2104413e-001  1.5136859e-001 -1.1142161e+000 -7.7789308e-001  1.1129909e-001 -9.4145685e-001  2.3454848e-001  7.1415001e-001  7.1746561e-001 -2.9115276e-001  9.1118617e-001  1.1274653e-001  4.0835055e-001  2.4436703e-001 -5.7362193e-001 -4.7525550e-001 -3.1585697e-001 -5.0315946e-001  4.6172773e-002 -3.6207332e-001 -5.6782312e-001 -7.5674636e-002  9.3795683e-002 -4.7391061e-001 -3.1261275e-002  1.2706622e+000 -1.1744686e-001  1.2297140e+000  9.1369087e-001  6.2123700e-001  4.3420313e-001 -1.7477218e-001 -4.8511876e-001  7.9628861e-002 -1.1511371e-001  1.6619507e-002 -2.5078888e-001  8.8036259e-002 -6.1339829e-001 -4.3983032e-001 -3.7136056e-001  7.0597172e-002 -2.6237124e-002  5.4507029e-001 -3.3514711e-001  1.9565227e-001  3.6769892e-001  1.4596772e+000 -9.6053669e-001 -5.8705782e-001 -5.7627893e-001
  3.5576057e-001 -2.4594261e-001  3.4049099e-001  1.0863382e+000  3.8828958e-001  8.2797104e-001  2.9468910e-001  8.2406729e-001  3.5835938e-001 -2.2949242e-001 -2.2248759e-001  1.4553934e-001 -2.1190883e-001  2.4284036e-001  3.0689782e-003  4.6961731e-001  2.4734687e-001 -5.2943758e-001 -5.1787212e-001 -4.9951419e-001 -2.0912449e-002  7.2105454e-001  8.1419094e-002  9.6330121e-001  1.3272151e-002  1.0305568e+000  8.0919445e-001  1.1954071e+000  1.4127785e+000 -6.6132855e-002 -7.8858762e-001 -6.8548241e-001  3.0283307e-001  2.8852620e-001 -5.8595895e-001 -5.8916331e-001  2.2879562e-001  7.9229672e-001  3.1087166e-001  7.6506185e-001  9.0300370e-001  1.2392499e-001  1.1199982e+000  4.8624405e-001  4.9880369e-001  1.2003309e+000 -3.4172738e-001  3.0910428e-002  8.7651907e-004 -5.5081615e-001  6.6217114e-001  4.2809703e-001  1.8519398e-001 -5.6004357e-001 -2.4741324e-001  7.0673062e-002 -4.1505580e-001 -4.8399331e-001  1.2475450e-001 -4.7411637e-001  2.0538190e-001  3.8729077e-002  2.5446806e-001 -8.4434730e-001 -8.6103449e-001  2.2086648e-001
 -3.6658029e-001  7.8375141e-001 -1.0876610e-001  2.6187774e-001 -4.5210763e-001 -6.9322183e-001  1.1210090e-001  6.0048107e-001 -6.0028824e-001  5.1121633e-001 -2.1662460e-001 -5.6964798e-001 -5.1175529e-001 -1.4499555e-002 -8.6438964e-001 -5.4330768e-001 -2.6533733e-001 -5.0251744e-001 -1.0172371e+000 -5.1023936e-002 -3.4770348e-001 -5.8868528e-002 -1.2895367e-001  6.3334712e-002 -2.8882213e-001  1.5378943e-001 -6.6402874e-001 -6.4924877e-001  2.1257124e-001 -1.2183285e+000 -2.1557604e-001 -3.2804514e-001 -3.4933307e-001 -5.2728567e-001 -4.2602580e-001  5.8008421e-002 -9.3433806e-001  4.9485886e-001  7.0197751e-002 -5.4402121e-001  5.4225242e-001 -3.0950334e-001 -2.4604617e-001  1.2891303e-001  6.0199648e-002  3.4811668e-001  9.4431865e-002 -1.3172306e-001  9.5164100e-002 -2.7212460e-001 -5.0467453e-001 -7.7858321e-001  2.8753548e-001 -7.3620745e-003 -5.4160174e-001 -5.0297894e-001  9.1724775e-001 -5.1023663e-001  3.9101935e-001  1.4608337e-001  1.5435910e-001  2.1764665e-001  1.3927399e+000  1.1244205e-001  2.7339473e-001  9.0793135e-001
  1.1865509e-002  2.5806703e-001 -1.8304885e-001  1.5297767e+000  3.4341794e-001  1.1285121e+000 -2.6266990e-001 -5.7619061e-001 -1.8027844e-001 -4.8523267e-001 -5.4576954e-001 -3.7353474e-001 -2.3615285e-001  4.6492369e-001 -3.2839823e-001  3.1346073e-001 -6.6576705e-001  3.7141294e-001 -4.0767120e-001 -4.2483780e-001  5.4200871e-001  8.3232388e-002  7.5649014e-001  4.7235672e-001  2.6822453e-001  1.2453408e-002  2.2303812e-001 -3.0559033e-001 -1.3320887e-001 -1.1129402e+000 -2.3229386e-002 -1.3318326e-001 -1.1029173e+000 -4.9107434e-001 -1.7892231e-001 -2.0859291e-001 -2.9343897e-001  2.6257858e-001  3.0855671e-001  6.7877405e-002  2.3914337e-001  3.4491474e-001 -3.2386137e-001  3.3906319e-001  4.2818282e-001  9.7750827e-001 -1.6870187e-001 -3.5897364e-001  3.7394724e-001  2.0945012e-001  5.0346793e-001  1.8723979e-001  1.9063799e-001  1.8184220e-001  3.6915301e-001 -2.7282865e-001 -3.7948912e-002 -1.0350928e+000 -4.8479314e-001 -5.5990732e-001  1.0767003e+000 -9.4164705e-002  8.7522737e-001 -5.1421148e-001  3.4695747e-001  7.0000898e-001
  1.2886964e-001 -1.0483202e+000  5.9197342e-002  4.8713302e-001  7.8152863e-002 -4.8099523e-001 -1.8366190e-001  1.5833531e-001  1.2254460e-001  5.7584718e-001  5.9420881e-001 -5.8402369e-001  3.0946589e-002 -3.1109323e-001 -9.0790140e-001 -8.1381168e-001  1.0723245e-001  9.7306385e-002  5.9715277e-001  9.3291770e-001 -5.7507423e-002 -3.4270642e-001  1.0612575e-001 -2.1195051e-001  3.4884271e-001  5.5959921e-002 -8.6648339e-001 -2.0020333e+000 -1.4206079e+000 -1.6769914e+000 -1.6393229e-001 -2.4960201e-001 -5.8632546e-003 -4.5193016e-001  1.9268502e-001  5.5405716e-001 -1.5696169e+000 -1.3775810e+000 -1.4512273e+000 -3.4106917e-001  3.7812380e-001  5.3165266e-001 -4.9893547e-001  4.5231186e-001  5.2079092e-001  1.6970448e-001  1.1503947e+000  5.9354703e-001  7.8414520e-001  1.0331256e+000 -5.2310940e-001 -1.2303297e+000 -2.3194616e-002  4.3991639e-001 -5.2371880e-001  1.1436178e-001  1.1319843e+000  6.4702253e-001  1.7458850e-001  2.0418421e-001 -4.4495662e-001  3.6545593e-001  1.1927566e+000  8.3202810e-001 -9.0330344e-001  8.3737129e-003
 -6.5901238e-001  1.7080550e-001 -8.5909899e-001  1.0339753e+000  3.1537981e-001  8.8946629e-001 -7.5475512e-001  6.5963623e-002 -2.0931750e-001 -9.6221236e-001 -6.8054302e-001 -1.8568436e-001 -3.7005086e-001  2.1746168e-001 -1.8685897e-001  1.9438381e-002 -1.9121560e-001 -3.9069346e-001 -1.1201526e+000 -3.5540734e-001  3.5435708e-001  5.0326029e-001  7.3810073e-001  5.5727128e-001  2.6571967e-001  8.7218986e-001  6.4349174e-001  2.7426654e-001  2.8824106e-001  8.1735913e-002 -5.9462943e-001  2.9798201e-001 -4.0910701e-001 -8.5747965e-002  6.2870047e-001 -4.0630880e-001 -1.8227979e-002 -2.1958088e-002 -5.8103610e-002  4.6615837e-001  2.1899010e-001  6.2821224e-001  8.7170994e-001  9.3051099e-001  5.7671639e-001  1.8530293e-001  1.4248872e-001 -7.6302063e-001 -1.2815837e-003  3.7993222e-001  2.6035044e-001  2.3308060e-001 -1.9838443e-001 -5.4240850e-001  2.4119496e-001  1.2527616e-001 -1.9954528e-001 -2.9246234e-001  3.7113842e-001 -3.9329205e-001  4.6090750e-001 -1.5305813e-001  2.3968969e-001 -1.9773045e-001 -7.1873510e-001 -8.8790149e-002
 -6.5612775e-001 -1.3837311e-001  1.1590289e+000  4.2753454e-002  3.1503836e-002 -3.6324719e-001 -6.2388627e-002 -2.4887792e-001 -1.6018105e-001  3.2547787e-001 -4.3342736e-001 -6.5314581e-001 -4.4042273e-001 -4.9491154e-001 -1.1894996e+000 -1.2002218e+000 -1.9144559e-001 -3.8966191e-003 -1.3435904e-001  6.0520129e-001 -3.7496057e-001 -6.9307135e-001 -6.8929239e-001 -2.1155503e-001 -1.2741160e-001  2.2743880e-002 -5.2149531e-001 -1.0131439e+000 -2.7466415e-001 -1.5517043e+000  2.4961904e-001  2.9235205e-001 -2.7953425e-001 -6.1510194e-001 -1.6501012e-001  5.2149632e-001 -2.0487233e+000  2.9743163e-001 -4.8940024e-001  9.8341516e-002 -4.4247864e-001 -2.1485722e-001 -5.3970207e-001 -3.9778299e-001 -3.1161480e-001  5.0494773e-001  4.3674568e-001 -2.6300141e-001  1.7017008e-001  2.9779892e-001 -1.2697128e+000 -1.6051112e+000 -8.5124143e-001 -3.2457869e-001 -1.3098829e+000 -8.4604351e-001  2.0772447e-001 -5.7767091e-002 -6.0809521e-001  4.0162513e-001 -7.3767662e-001  3.7045316e-002 -6.0132122e-001  1.2072663e+000 -9.1948144e-002  5.4044253e-001
  4.9429484e-002 -3.2180392e-001  2.7884332e-001  1.5845333e+000 -8.7551124e-002 -9.0934448e-001 -6.3676955e-001  1.6344394e-001 -5.4546210e-001 -5.6745042e-001 -4.2518044e-001 -5.1841971e-001 -4.0543312e-001 -1.6914801e-001  2.5952410e-002  2.5823043e-001  2.6852479e-001 -7.3851511e-001 -8.3458423e-001 -5.0027014e-001 -3.4585893e-001  4.1045449e-001 -5.6145453e-001  6.2778592e-002  2.0640086e-001  9.4063508e-001 -1.1907215e-001 -3.2873172e-001  5.1465731e-001  2.4537701e-001 -2.2057544e-001  2.1458198e-001  2.1915026e-001  3.8681914e-003  3.5089206e-001 -2.8448753e-001  2.7622132e-001  6.1532402e-001  2.1996232e-001  1.1524208e-001  6.8361606e-001  5.9772253e-001  6.2151290e-001  1.4124951e-001  4.7265351e-001  1.2944843e-001 -2.7361665e-001 -6.4052862e-001 -1.0773374e-001  4.0967938e-002 -1.5830423e-001  1.3740538e-001 -2.9756072e-001 -3.1127192e-001 -5.6136601e-001 -2.6972243e-001  3.2294925e-001 -3.2908249e-001  4.0441438e-001 -3.6113885e-002 -3.0910997e-001 -2.2112745e-001  3.7747940e-001  3.1261368e-001  3.7992056e-001 -1.1503171e+000
 -3.8137030e-001  2.9626399e-001 -4.7020102e-001 -2.7168851e-001 -1.0407888e-001  1.0542461e-001 -1.9621877e-001 -1.1519137e+000 -5.7180143e-001  2.2128486e-001  9.5007974e-002  2.6157476e-001 -3.7201431e-001  5.8652432e-002 -1.2103668e+000 -1.0641653e+000 -7.0390883e-001  1.2713053e+000  3.8938801e-002  3.5696417e-001  3.5499657e-001 -9.3664084e-001 -6.6622371e-002 -1.8013168e-002 -7.2714978e-002 -9.3446887e-001 -9.3756214e-001 -1.4097256e+000 -8.4038245e-001 -1.3600043e+000 -2.7240301e-002 -2.0235403e-001 -5.8741622e-001 -2.1252943e-001 -2.4255111e-001  4.8483789e-001 -1.2713775e+000 -4.8355577e-001 -3.2954907e-002 -1.8897558e-001 -7.2106073e-001 -6.6489980e-001 -1.2877846e-001 -9.7888742e-001  6.9203972e-002  7.5237775e-001  1.8752806e-001  5.3451148e-001  8.3937528e-001 -4.1670388e-001 -7.6715682e-001 -1.2804201e+000  5.7774981e-002 -3.9964225e-002  4.4203479e-001 -5.4125374e-001  2.9763407e-001 -2.1113319e-001 -8.4294252e-001  1.6630797e-001 -3.4970211e-001  1.7223689e-001 -9.8357482e-001 -2.3005527e-001  1.3442340e-001  1.8898546e-001
  1.1418435e+000 -2.7877379e-001  6.3613576e-001 -6.6570831e-001  9.6193951e-002 -6.9967052e-001 -1.0151289e-001 -7.8897888e-001  7.7382734e-002 -2.6944062e-001 -6.3791791e-001  2.0864437e-001 -3.0724501e-001 -1.1420504e-001 -7.9157350e-001 -3.4507028e-001  1.4203323e-001  2.7351378e-001 -2.7053310e-001 -1.0653093e+000  2.8324603e-001 -7.6220527e-001 -5.1746825e-001 -4.5125447e-001  4.6799350e-001 -3.3835419e-001 -1.2485815e-001 -5.9460999e-001 -9.0685010e-001 -4.0228732e-001 -6.1991555e-001 -4.7473789e-001 -3.2025521e-001 -8.8215668e-001 -2.0987838e-001 -7.5337635e-001 -4.4032194e-001 -9.8795433e-001 -6.7298983e-001 -2.1635967e-001 -3.9109406e-001  5.4682908e-001 -1.6760070e-001 -5.2024470e-001 -2.1721168e-001 -1.8347840e-001 -8.1563403e-001 -5.7076345e-001 -2.0858390e-001  6.9708016e-002 -8.0628620e-001 -9.5834620e-001 -3.6614582e-002  8.6296186e-002  2.1904285e-001 -8.4201446e-001  6.1056031e-002 -2.3628016e-001 -3.7766098e-001 -4.6331184e-001 -4.9535862e-001 -1.7316988e-001 -1.3031799e+000 -6.5993368e-001 -2.4763167e-001  2.6563425e-001
 -3.0753097e-001 -6.8537795e-002 -2.3386289e-001 -1.4451838e+000 -2.7245850e-001 -2.8904508e-001 -4.4704268e-002 -1.3895473e+000 -2.6125266e-001  3.0507525e-001  1.6594928e-002  6.9298618e-002 -1.3649336e-002  1.0405650e-001 -1.1911206e+000 -1.2955385e+000 -4.3791558e-001  1.3680124e+000  7.8538223e-001  2.3803520e-001  1.0025232e+000 -5.7389174e-001 -4.5931540e-001 -6.0097099e-001 -3.0711293e-001 -1.3907931e+000 -9.2550618e-001 -8.9441943e-001 -7.1125137e-001 -7.4983752e-001 -4.2349268e-001 -6.7977507e-001 -5.2756169e-001  1.2658250e-001 -3.9452242e-001  1.2768912e-001 -1.0592469e+000 -5.8758591e-001 -4.6569468e-001 -8.7976128e-001 -2.0802988e+000 -4.1571168e-001 -9.6552713e-001 -8.6250559e-001 -5.7018476e-001 -4.1410725e-002 -2.0399560e-001 -1.6820662e-001  1.1878098e-001 -2.2592294e-002 -1.0092582e+000 -1.6900535e+000  5.0630412e-002 -2.1893658e-001  2.1376982e-001 -5.1508614e-001  4.7273004e-001 -3.3829923e-001 -1.0640585e+000 -4.5834013e-001 -6.5072553e-001 -3.4200552e-001 -1.5834091e+000 -3.2616361e-001  3.9451496e-001  3.6241512e-001
  6.5367131e-001 -7.1081274e-001  4.1827749e-002 -2.4014707e-001  2.3565125e-001 -2.0025642e-001  1.9015398e-001 -4.1433298e-001 -3.7402940e-001  1.1885742e-001 -1.6787390e-001 -5.1028306e-001  2.2585581e-001 -3.5568778e-001 -6.9485350e-001 -6.6865914e-001  2.6636965e-001  1.5438685e-001 -3.3747556e-001 -2.4503340e-001 -1.4615722e-001 -7.3383922e-002 -7.2600488e-001 -9.6215074e-001 -1.5999583e-001 -4.6491112e-001 -6.3595768e-002 -6.0846236e-001 -4.1478424e-001 -4.0458994e-001 -5.5941589e-001 -4.7400069e-001  4.4911558e-002  1.9829750e-001 -1.6510247e-001 -3.7801613e-001 -3.9142438e-001 -4.1276085e-001 -7.3659335e-001 -6.0136443e-001 -7.7022387e-001  1.6502004e-001 -1.8057364e-001  5.4059190e-001 -3.5626229e-002 -2.2811333e-001 -3.6480949e-001 -8.1255483e-001 -4.1834839e-001  2.0633212e-001 -6.1773941e-001 -5.9478312e-001 -1.4365399e-001 -1.3087539e-001  1.4473620e-002 -3.8109160e-001  2.7451204e-001 -2.8126172e-001 -8.7973696e-002 -2.3027672e-001  9.0442808e-001 -4.9722758e-001 -7.0505587e-001 -2.1919806e-001 -5.3533050e-001  5.0799815e-002
  2.4876960e-001 -1.9720296e-001 -4.9884159e-001  3.2169525e-002  3.2033136e-001 -2.1284834e-001 -1.4784936e-002 -4.1255552e-001 -4.5600816e-001  1.9206627e-001 -3.3934356e-001  2.6913105e-001  8.2861996e-002  2.5055710e-001 -7.9010127e-001 -9.4391528e-001  7.6366570e-002 -6.0644727e-003 -3.4752578e-001 -8.1888774e-002 -4.8583724e-001 -6.2745353e-001 -6.2497205e-001 -5.5967290e-001 -5.0405946e-001 -7.8779448e-001 -6.9900176e-001 -1.0210343e+000 -1.4671935e+000 -6.4285889e-001  1.5282297e-001 -4.9655608e-001 -6.1033040e-001 -9.2340193e-001 -2.7587344e-001  3.5956683e-001 -1.0601301e+000 -1.0680750e+000 -9.1573018e-001 -3.4744061e-001 -1.6628332e+000 -4.8283996e-001 -6.1492747e-001 -1.4822459e+000 -7.6171586e-001  3.6329147e-001 -3.2268814e-002 -2.5667296e-001 -4.0611147e-002 -1.2513471e-002 -6.8980497e-001 -1.2098149e+000 -4.2724867e-001  3.5167465e-001 -5.5891386e-001 -5.2182332e-001  5.8536937e-001 -9.6695345e-002 -2.9225439e-001 -1.1694356e-002  1.8925587e-001  3.4701032e-001 -9.5741697e-001 -3.6772295e-001 -6.0771519e-001  2.3931461e-001
 -4.4656427e-001 -2.9045450e-001 -4.3292494e-001  1.4264538e+000  2.6477076e-001 -5.3280859e-001  8.2519333e-001  3.6567753e-001 -2.3467792e-001 -1.5099733e-001 -1.5944266e-001  2.5756443e-001  2.8916165e-001 -1.0620870e-001  3.6163423e-001  4.5492328e-001  6.2711056e-001 -9.2235595e-002 -1.7727723e-001 -1.9974174e-001 -1.4800030e-001  2.0990842e-001 -9.2128688e-001 -9.6166638e-001  8.3774786e-002  2.9062446e-001 -2.2408553e-001 -2.3919331e-001 -2.0042398e-001  4.9278992e-001 -1.4280455e-001 -3.5985279e-001 -1.9103400e-001 -6.7515546e-001 -2.1576903e-001  1.8155112e-001 -5.2066437e-002  6.5948662e-002 -2.5887357e-001  3.1015936e-001  1.5426093e-001 -4.1551247e-002 -6.6224553e-001 -5.9708412e-001  2.1793515e-001  2.3501000e-001 -4.0805104e-001  1.2106308e-001 -3.3384537e-001  2.5519326e-002  4.9087959e-001  7.2869987e-001 -2.5880195e-001  1.5534661e-001 -1.7756149e-001  9.1267259e-004  1.8223777e-001  1.8305819e-001  4.6952236e-001  1.9919901e-001  3.8986886e-001  9.1356547e-003  7.0275903e-001  1.1144378e-001 -6.5930450e-001 -3.9326606e-001
  1.5927505e+000  1.6094226e-001 -9.3274815e-001  8.4098465e-001  1.7009891e-001  3.0654036e-001  5.0068779e-001  3.7045893e-001  8.4276536e-001  1.8486881e-001  8.0652249e-001  7.4377094e-001  3.0799541e-001  5.6686112e-001  5.4186848e-001  2.9570301e-001  1.8641763e-001  7.6840689e-002  9.1825981e-002  1.1069262e-001  2.0497194e-001 -2.2133246e-001  8.0987454e-003 -9.1449997e-001  2.4845145e-001 -6.0754866e-002  3.9566658e-001  4.7717158e-001  1.2266536e-001  1.9428050e-001 -2.6363421e-001 -3.4475887e-001 -4.4243081e-001 -8.5513494e-001  1.2139737e-001 -1.4161214e-001  7.4448127e-001  3.9275884e-001  1.5536824e-001  7.1790108e-001 -1.2629642e+000 -2.2924296e-001 -1.5981163e+000 -3.1207113e-001 -4.5346660e-001  2.2542560e-001  4.4424874e-001  9.0066900e-001  2.0914033e-001 -4.8052106e-001  8.0346458e-001  8.1820778e-001 -2.4090489e-001  2.0215958e-001 -5.1028155e-001  8.0848692e-001 -9.0914418e-002  3.0161028e-001  5.5414236e-001  2.5773929e-001  3.1862008e-001  4.1929319e-001 -5.0702922e-001 -2.2980729e-001 -3.1284115e-002  2.9116873e-001
  1.0698588e+000 -9.5134800e-002  7.8985634e-001  5.7497585e-001  4.8447795e-001 -2.6686710e-001  1.3688396e-001  6.3124585e-001  9.8333781e-001  1.5589807e-001  6.0533115e-001 -7.6104758e-002  4.4238886e-001  1.3197652e-001  5.9942583e-001  4.1484099e-001  9.1075408e-002  5.5990647e-001  4.1638324e-001  3.6973363e-001  3.0941435e-001  5.2109027e-001  2.6744607e-001  8.5171138e-002  5.5197161e-001  8.6959370e-001  9.5651038e-001  7.2732646e-001  8.2082855e-001  3.7383407e-001 -4.6960826e-001  1.4497051e-001  5.9283703e-001 -2.0851745e-001  3.1662246e-001 -7.4066386e-001  7.2801973e-001  6.5184169e-001  1.6413584e-001  5.3292789e-001  2.0121027e-001  6.3587264e-002 -4.9367690e-001  8.3920421e-001  1.2994607e-001 -7.5975969e-002  6.2276895e-001 -1.4582779e-001 -1.0217169e-001 -2.0711884e-001  6.2733329e-001  7.9507407e-001 -2.8375262e-001  1.1857017e-001 -4.9127963e-001  2.1329654e-001 -6.5337473e-001  6.4740386e-001  1.0147642e+000  2.1053996e-001  5.4893517e-001  1.6904826e-001 -1.2137705e-001  2.6309198e-001 -4.5042654e-001  4.0430333e-001
  5.8472232e-001 -6.9333832e-001 -6.5594774e-001  7.0623772e-001  8.6718069e-002  8.5067763e-001  9.9176599e-002  1.2609729e-001  2.2669853e-001  1.2845099e-001  6.1325272e-002  5.7486026e-001  1.3620280e-001  3.9645665e-001  4.3128486e-001  8.2140280e-002 -1.9007721e-001  1.6023467e-003  2.1999627e-001  1.4447291e-001  2.2832163e-001 -4.1358891e-001 -5.8421424e-001 -1.2158485e-001  1.1497802e-001 -1.7940867e-001  5.7054054e-002  2.3482446e-001  3.8458610e-001  2.3870302e-001 -2.8035906e-001 -2.9889069e-001  1.6383994e-001  1.3709727e-001 -6.6680690e-002 -3.3574887e-001 -2.2437289e-001  5.5932040e-001  3.6665252e-001  4.9114020e-001 -7.0040921e-001 -2.3867733e-001 -8.4828479e-003 -5.8317585e-001 -4.0060243e-001 -1.2110218e-001  5.4518340e-001  8.4960181e-001  1.7273594e-001 -2.9382930e-001  1.0639243e-001  5.2575123e-001 -1.9188405e-001 -1.8756613e-001 -4.5404462e-001  3.0604841e-001 -2.8371695e-001  4.4494688e-001  7.8614192e-001  7.8431068e-001  2.2930919e-002  3.0613633e-001 -7.3751379e-001  6.4678979e-001 -6.2306947e-001  7.4352965e-002
  7.2753045e-002 -4.8387423e-001  1.1744541e+000  5.0635351e-001  1.5894893e-001  7.3645519e-002  4.8221492e-001  6.4127281e-002 -3.3964168e-001 -2.0982235e-001 -2.3329718e-001  6.0097309e-001  1.2608987e-001 -2.0857092e-001  1.3700595e-001 -1.5335913e-001 -3.9037613e-001  2.1331386e-001  4.4888267e-001 -1.2317755e-001  1.7868437e-001  3.1697645e-001 -1.2412560e-002  1.3224020e-001  6.0197815e-002  4.1423040e-001  6.5619936e-001  6.2342457e-001  9.8833017e-001 -2.3644063e-001 -2.4939082e-001  3.4199612e-002 -1.8358309e-001 -1.5848409e-001  2.6598805e-002 -1.5184452e-001 -9.6166011e-002  9.6841157e-001  7.0299929e-001  7.9690401e-001  4.3791816e-001  6.7588276e-003  2.8034370e-001 -9.0628015e-002  3.7392508e-001  8.6709698e-002 -3.1141930e-002  4.7106740e-001  6.8435038e-002 -5.9006858e-001 -3.8873686e-002  1.8019536e-001  9.3381359e-002 -1.3645511e-001  3.6327732e-001  2.4524677e-002 -4.6979491e-001  3.5549306e-001  4.8850758e-001  9.2653090e-001  7.3301329e-001  4.7385972e-001  8.6398134e-003  5.1604443e-002  2.8834651e-002 -8.2081539e-003
 -1.1354150e+000 -1.4629913e-001  1.0362548e-002  1.0843897e-001 -1.7426256e-001 -4.1263348e-001  4.0390978e-001  1.4708608e-002 -9.8580563e-002  2.0048901e-003 -2.4109958e-001  1.5804615e-001 -2.3635723e-001 -1.9522380e-001 -3.1929245e-002 -4.7822929e-001  3.7282035e-001  3.5269870e-001  2.2215399e-001  1.3486187e-001  2.2491896e-001 -4.8068493e-002  5.8696952e-001  2.3426738e-001  7.3613934e-002 -1.3778517e-001 -1.6403867e-002  3.9622545e-001  7.6136712e-001  2.1163933e-001 -4.6596049e-001 -8.2843978e-002  2.5876062e-001 -5.1714296e-002  3.2504301e-001  4.6058616e-001 -3.8433959e-001  7.0932429e-001  6.8957271e-001 -9.7283080e-002 -3.2330038e-001  2.4873325e-001  8.1823632e-001 -6.2955142e-001 -2.4990930e-001 -3.2060556e-002  3.6533753e-001  1.0035351e+000  3.6260005e-001  1.2440527e-001 -3.1404482e-001 -4.5303561e-001  1.6523476e-001 -4.1206263e-002  2.1569303e-002 -2.2388744e-002 -5.6351453e-002  8.4239906e-002  2.3456241e-001  6.6011514e-001  3.8965154e-002  1.6308085e-001 -7.3753619e-001  8.1542143e-001  1.0059206e-001 -9.2779981e-001
  6.9666040e-001 -6.1111992e-001  2.3193698e-001 -4.9713325e-001 -4.4609050e-001  5.6934306e-001  1.2282103e-001 -5.5379241e-001 -2.0831328e-002 -2.8724540e-001 -1.0824775e-001  8.2189338e-001  1.4533595e-001  9.3438887e-002 -5.9762533e-001 -6.8004104e-001 -4.4339093e-001  7.8476089e-001  1.6318682e+000 -4.9548588e-001  5.8956792e-001  3.6364661e-001  2.4430668e-001 -4.9588145e-001  1.1119990e-001 -5.7180070e-001  5.4960314e-001  1.4680629e-001  3.2911198e-001 -7.3499276e-001 -8.2228130e-002 -4.2576882e-001 -3.4190877e-001 -6.8415612e-001 -1.5261094e-002  3.7711735e-001 -8.6098414e-001  1.5792493e-001  1.8226605e-001 -7.8630615e-002 -3.8525771e-001 -4.3259893e-002 -2.3402520e-002 -2.5522468e-001  4.0893016e-001 -1.8966851e-001 -8.9280914e-002  4.3412815e-001  2.7351071e-001 -5.9853755e-002 -6.1839115e-001 -6.7697217e-001  4.8786401e-001  2.7090417e-001  9.2731948e-001  2.5017068e-001 -3.9103925e-001  1.6626045e-001 -5.4964978e-001  5.2097789e-001  7.1869586e-001 -1.5689758e-001 -1.4147356e+000 -3.6780157e-001 -1.1160805e-001 -1.6937857e-002
 -2.8370960e-001 -5.3105691e-001  7.4957855e-001 -6.5293181e-001 -2.5952935e-001 -5.4035683e-001  5.3543160e-001  6.5727476e-001  5.2921921e-001  5.4315188e-001  2.7241279e-001  1.0255957e+000 -6.5070945e-002  1.0189836e-001 -3.4687969e-002 -2.5515556e-001  5.9111949e-001  4.0352561e-001  5.8669656e-001  5.8987841e-001  2.4966552e-001  2.4170561e-001  4.3736992e-001 -9.4402842e-001  4.2741573e-001 -5.1333111e-001 -7.1012953e-001 -1.1275376e-001 -4.1656971e-001 -1.1912324e-001 -5.8863216e-002  3.7921521e-001 -3.9533335e-001  2.1993330e-001  2.6076129e-001  6.8317591e-001 -5.0942049e-001 -1.9174671e-001  9.1143529e-002 -7.2367226e-001 -2.0014586e-001  6.5708789e-001 -5.0641726e-001 -4.2638934e-001 -5.5330646e-002 -5.4672165e-001  8.5965689e-001  8.8328981e-001  2.7848248e-001  6.3389909e-001 -5.0515238e-001 -3.7001185e-001  9.6550287e-001  5.7145832e-001  2.4576473e+000  5.0813587e-001  7.2802521e-001  9.9026955e-002 -1.2210417e-001  6.8104186e-001 -1.6820345e-001 -5.0545369e-001 -6.3862186e-001  8.7203736e-001 -6.3008928e-001 -2.6525813e-001
 -4.2050162e-001 -5.0837732e-002 -2.1022805e-001  3.5417710e-001  1.4430953e-001  5.5013167e-001  4.7624018e-001  1.7032813e-001 -5.4262284e-001 -3.9409498e-001 -2.0083083e-001  4.7064950e-001 -3.6110442e-001 -2.0093667e-001  2.6470455e-001 -3.0795031e-002  1.3496268e-001  2.1782416e-001  5.4500507e-001 -1.1629908e-001 -2.3682386e-001  6.6847532e-001 -3.8012669e-002  2.4248217e-001 -2.1742011e-001  3.1782644e-001  2.2304135e-001  4.9297979e-001  2.9458160e-001  1.9614923e-001  3.0205910e-001 -4.1518123e-002 -4.6622587e-001 -3.5112921e-001 -1.9320255e-002 -3.5806455e-001  1.0720952e-002  1.4941388e-001  4.0971097e-001 -8.5288900e-002  1.3880747e-001 -2.4541924e-001 -1.1359899e-001 -6.2793629e-001 -1.8245114e-001 -4.9693830e-001  9.8583531e-002  2.3153916e-001  5.1386149e-002  3.1380317e-001  1.6982669e-001 -3.1065433e-002  3.4562777e-001 -1.0485083e-001  7.7673806e-001  1.8797763e-001 -5.4038124e-002  3.2952430e-001 -5.9782169e-002  3.1719124e-001 -8.7285420e-002 -2.2098711e-001 -1.0712495e+000  9.1656665e-001  6.4013637e-001  2.5302770e-001
 -9.5786047e-002  5.7509537e-001 -6.1255249e-002 -8.1380746e-002 -3.5163584e-001  1.0374689e-001  5.6414711e-001  8.7698660e-001  9.2031834e-002  2.3927018e-001  6.8425351e-001  7.5782304e-001 -8.7348576e-002  4.4213903e-001  7.9830373e-001  3.7028283e-001  5.0047110e-001  5.6387690e-002  2.1424340e-001  8.9011739e-001 -1.5057687e-001  4.9800927e-001 -3.8557452e-001 -2.6698547e-001  2.4711171e-001 -1.6051288e-001  8.6865817e-002  3.7326772e-001 -8.2709690e-002  2.1371957e-001  4.1146711e-001  5.8264172e-001 -1.2086023e-001 -5.8769291e-001  2.6746981e-001 -1.3775905e-002  4.2640774e-001  1.7561342e-001  3.2158155e-001  4.6326314e-002 -3.1518079e-001  5.2880998e-001 -2.9879030e-002 -4.1163812e-001 -4.8651013e-001 -9.9272462e-001  1.1742772e+000  5.0795094e-001  8.1005516e-001  6.1679648e-001  2.3871143e-001  6.1107916e-001  8.1373578e-001  2.3171454e-001  1.0311834e+000  1.3529885e+000  7.7648987e-001  4.1739459e-001  6.7191380e-001  5.9048549e-001  5.4326608e-001  2.3499335e-001  3.7023492e-001  6.0702871e-001  2.7292078e-001 -1.8403467e-001
 -3.4618671e-001  6.0462618e-001  8.3579891e-001  3.0557216e-001 -5.1503475e-002 -1.8547672e-001  3.2448427e-002  7.1943513e-001  2.2280910e-001 -4.2083160e-002  5.7431973e-001  1.6019928e-002  2.0213288e-001 -2.0770858e-001  9.3123046e-001  3.9542773e-001 -1.4314516e-001  7.7568269e-003  5.4409612e-001  2.1315106e-001  3.0775333e-001  1.0007996e+000  6.2538426e-001 -2.5888162e-001 -3.1825689e-001  6.2571211e-001  4.0577815e-001  7.4422619e-001  2.6505176e-001  1.8520197e-001  2.8547334e-001  7.6530324e-002 -2.5752494e-001  4.0450971e-001  1.7563068e-001 -1.2110422e-001  6.9708171e-001  9.2008996e-002  2.4377231e-001  4.8643178e-001  4.1363524e-001 -3.1284070e-002  3.6300685e-001  3.7308418e-001  5.4319083e-001 -4.7086150e-001  5.3886688e-001 -1.7485436e-001  4.3366838e-001  2.1481921e-001  6.9178310e-001  9.1122315e-001  6.6984672e-002  3.0435181e-001  6.5246205e-001  1.2690422e+000  7.9958810e-002  3.5916567e-001  6.3931895e-001 -2.2933946e-002 -2.5635109e-001  2.7958868e-001 -8.9411180e-002 -3.4427318e-001  4.6403527e-001 -2.2469805e-001
  1.4194995e+000 -1.2817762e-001  6.0388637e-001  3.5117630e-002 -3.7080849e-001  4.6087118e-001  2.6957263e-001  1.1705406e+000  3.8928698e-001  5.7721518e-001  3.2404468e-001  2.0577126e-001  2.6439364e-001 -2.0130379e-001  5.7182916e-001  5.8021984e-002  5.6243478e-001  2.2834892e-001 -1.0510793e-001  1.1654123e+000  2.6800702e-001  4.1067134e-001  1.4794446e+000  2.6130509e-001  5.2770500e-001  1.9200571e-001 -3.8741079e-001  2.6794463e-001  4.4163774e-001  7.4259245e-002  6.7313283e-001  6.6075907e-001  5.4537259e-001  8.4390971e-001  2.1721532e-001  4.8114683e-001  5.9220847e-001  6.2910493e-001  5.9361298e-001 -3.4572949e-001 -1.8655562e-001  6.3527897e-001 -3.7405570e-001  1.1397447e+000  7.3562789e-003 -9.2741221e-001  1.3006238e+000  7.4750835e-001  1.0087675e+000  1.0372603e+000  2.7172802e-001  5.3679352e-001  3.5591797e-002  1.6927475e-001  7.8458730e-001  5.3776469e-001  6.8494607e-001  6.0826348e-001  9.0015974e-001  8.6097859e-001 -4.3145288e-001 -1.9823583e-003 -4.7362452e-002  8.5635453e-001  3.3781115e-001  1.0531443e+000
 -5.3968706e-001  8.6205039e-001  5.5623072e-001  8.7031415e-001 -3.3022920e-002 -6.6236721e-001  4.3311687e-001  9.2797563e-001  5.7879545e-002  5.5924798e-001  1.7421165e-001 -7.4051778e-001  5.2168327e-001  4.0805150e-003  3.1529621e-001  5.3028172e-001 -1.4041884e-001  5.3289010e-001  6.0288613e-001  5.0186218e-001  8.0684807e-001  9.4325647e-001  1.2008683e-001  1.1828243e+000 -3.9493513e-001  5.7089487e-001 -4.1507660e-001  8.0515525e-001  1.2292206e+000  1.5252455e-001  2.1365993e-001  6.8565049e-001  4.9861694e-001  9.4457382e-001  2.2954902e-001  5.6936343e-001  1.7736742e-001  6.3432658e-001  1.0156942e+000  4.0347732e-002  7.1731630e-001  9.2615047e-002  1.3045199e+000  6.2133736e-001  9.9218058e-001 -1.9515661e-001  3.9840268e-001  4.5056470e-001  5.1237922e-001  8.1666304e-001  1.3951923e-001  1.5333864e-001  1.0970738e-001  3.1149284e-001  2.7832770e-001  4.2529620e-001  5.3898389e-001  3.3539797e-001  7.0831458e-001  6.0170135e-001 -5.3708899e-002  2.1440951e-001  3.4346443e-002  1.1047012e+000  6.8567558e-001  8.2797937e-001
 -8.0686435e-003  2.0687143e-001  1.4112520e-001 -2.8813306e-001 -8.1033219e-001  1.0198427e+000  1.6306237e+000  1.1912722e+000 -4.3824709e-001  1.4696614e+000  8.0090548e-001  4.3758317e-001  3.1024367e-001  5.3134151e-001  2.9996156e-001  5.3542159e-001  5.7690212e-001  7.9560946e-001  8.4696347e-001  1.3903166e+000 -5.9667277e-002  4.2262112e-001  7.3053799e-002  4.7640904e-001  6.7725920e-001 -5.5751303e-002 -1.4030517e+000 -2.1579699e-001  4.4178112e-002  2.6319849e-001  1.0113929e+000  6.3723132e-001  1.1856689e+000  1.4151768e+000  1.7430902e-001  9.9094485e-001  5.0460052e-001  1.0501102e-001  2.9348906e-001 -7.8928674e-001  3.4200186e-001  5.8348464e-001  1.7175226e-001 -2.0963107e-002  7.7454139e-001  9.8999597e-001  7.5320027e-001  1.3628908e+000  7.8552132e-001  6.2523882e-001  1.8898537e-001  2.4382067e-001  7.3691241e-001  8.4114468e-001  1.0701473e+000  5.1954853e-001  1.3738767e+000  2.0431370e-001  1.0797075e+000  1.3210115e+000  1.4197709e+000 -7.6572386e-002  7.8048538e-001  2.7089133e-001 -4.2683535e-002 -3.0580528e-001
  3.7280749e-001 -7.3266655e-001  1.4183366e-001 -2.4590309e-001 -1.8275558e-001  6.8290825e-001  6.9878895e-001  1.0221692e+000  6.4994892e-004  6.2429278e-002  3.8970184e-001 -4.7844147e-001  1.7593651e-002  1.9122836e-001  8.3601731e-001  9.2781038e-001  1.7187985e-001  1.3871706e-002  6.2355004e-001  5.9924988e-001  3.0433875e-001  6.4691051e-001  4.5645797e-002  7.6831318e-001  5.9669722e-002  6.1814375e-001 -1.5485232e-001  6.5671099e-001  1.8053465e-002  1.5243502e+000  5.7179734e-001  4.7830691e-001  7.3157210e-001  1.1335863e+000  2.2239900e-001  1.7822012e-001  1.6713703e+000  1.6553409e-001  2.3485287e-001  1.4712747e-001  6.7394554e-001  4.3900963e-001  2.4560795e-001  1.5028856e-001  8.9733148e-001  6.4450203e-001  1.2146643e-001  5.4015873e-001  3.8230512e-001  6.0779289e-001  9.4535991e-001  1.2203823e+000  3.0091176e-001  4.1255035e-001  5.0971509e-001  5.0247770e-001  5.4941146e-001  6.6207714e-002  5.3776607e-001 -3.2847177e-002  3.4140877e-001  2.8636497e-003  5.0000440e-001  7.5721434e-001 -6.5129314e-001 -5.4290559e-001
 -1.0858359e+000 -3.1502729e-001 -2.7376936e-002 -2.2060420e-001 -1.6230065e-001  1.6808717e+000  7.0701124e-001  1.4695545e+000  3.6332558e-001  5.5157151e-001  9.5330013e-001 -2.4918687e-001  9.0622660e-001  6.2512425e-001  7.3418864e-001  8.5132593e-001  1.0880281e+000  5.5788962e-001  1.0306778e+000  1.5043818e+000 -4.9591056e-002  5.1763623e-001 -7.4594348e-003  1.0620638e+000  7.1588935e-001  1.7474465e-001 -1.1197619e-001  8.5087910e-001  2.6483461e-001  1.0705040e+000  9.2938866e-001  1.2630818e+000  1.3961527e+000  7.4039869e-001  1.0493913e+000  9.3309528e-001  7.3921092e-001  5.6292493e-001  8.7423945e-001 -3.6827375e-002  9.1873153e-001  8.7225600e-001  9.8595771e-001  9.6069598e-001  1.1902056e+000  1.4429595e+000  1.2873421e+000  1.1351481e+000  4.3078520e-001  1.1618163e+000  7.2634090e-001  4.3181226e-001  1.0464776e+000  7.3832664e-001 -9.1001483e-001  4.9326749e-001  1.0625202e+000  8.1480814e-001  1.4147815e+000  7.9186012e-001  9.8310118e-001 -1.1112507e-001  9.0884081e-002  7.3560969e-001 -5.5241212e-002 -7.6159373e-001
  2.8206388e-002  1.0208912e-001 -6.5598165e-002 -2.2816950e-001 -3.6153904e-001  1.6367477e+000  3.2415070e-002  3.9754658e-001 -2.3800323e-001 -3.7324818e-002  8.3311372e-001 -6.2984547e-001  2.0490745e-001  4.0130570e-001  1.1993553e+000  1.0385626e+000 -1.1689936e-001 -1.6836316e-001  1.9094815e-001  6.2247165e-001  3.4864037e-001  2.4688806e-001  2.5247879e-001  4.3266306e-001  5.0409113e-001  6.4142217e-001  3.2019288e-001  4.0675840e-001 -4.3519814e-002  1.8855129e+000  6.2015220e-001  9.9474778e-001  1.9619751e+000  1.3749071e+000  6.0843474e-001  6.0691925e-001  1.9219073e+000 -1.2144941e-001  5.3596891e-001  3.3801064e-001  9.2580039e-001  2.9932867e-001 -4.8663926e-002  3.7361108e-001  4.7527529e-002  4.3845821e-001  8.0931515e-001  4.6195325e-001 -5.5491092e-002  6.2268844e-001  1.1997541e+000  1.1963800e+000 -2.3702096e-002  4.0623058e-001 -7.5666480e-001  8.8156198e-001  4.1222348e-003  1.8797060e-001  5.9259758e-001  3.0716574e-001  1.1767453e-001  7.4445918e-002  3.1307109e-001  8.5597337e-001 -6.1601692e-001 -4.9621226e-001
  1.0414012e-001  4.1728168e-002 -1.1148283e+000 -5.0971963e-003  1.4968012e-001  7.0017959e-001  4.4138694e-001  4.1647329e-001 -3.9007528e-001  3.7922914e-001  4.1220113e-001 -7.4516957e-001  2.3860414e-001 -8.4350222e-002  3.5803621e-001  2.5800407e-001  4.2167145e-001  2.3170651e-001  1.6248138e-002  1.2017572e+000 -1.0350282e-001  9.8440266e-003  2.6513658e-001  6.6361135e-001  1.0152630e+000  3.9934559e-001 -1.2686879e-001  4.5827447e-001  2.3387034e-001  1.1694553e+000  1.1035640e+000  1.1531674e+000  7.1856479e-001  5.3631046e-001  1.0957056e+000  8.6476837e-001  9.2389512e-001  4.6646055e-001  7.0928471e-001  5.7612982e-002  2.1256683e-001  8.2548276e-001  5.3299689e-001  1.2890918e+000  2.1895584e-001  7.3955675e-002  1.2085220e+000  1.0335620e+000  5.2982010e-001  8.8505579e-001  1.3537590e-001  4.1263729e-001  3.6557277e-002  1.6799112e-001 -2.7497975e-001  4.6448218e-001  4.0646247e-001  1.3155048e-001  3.6586635e-001  7.5510673e-001  6.2821311e-001  5.0246355e-001 -7.1116244e-001  6.1961210e-001  4.7573658e-001  4.0105885e-001
 -1.9988859e-001  9.2326934e-001  6.0997247e-001  6.6465662e-001  4.9623694e-001  1.0058428e+000  4.9327831e-001  1.4753972e-001  3.8271628e-001  2.7442456e-001  8.9696268e-001 -9.7325800e-001 -6.8183479e-002 -1.5353360e-001  5.8422535e-002  1.7204001e-001  2.0846631e-001  7.5215445e-001  7.0354092e-001  9.7807405e-001  8.0993156e-001  5.4310496e-001  1.8198905e+000  4.9561254e-001  6.4926424e-001  7.5310740e-001  3.8765006e-001  3.5836821e-002 -4.4020194e-001  1.1338484e+000  9.8181920e-001  1.2390903e+000  1.0384279e+000  1.0509254e+000  6.2357063e-001  3.1708889e-001  5.8897114e-001 -4.2929250e-001  3.5699265e-001  1.3320542e-001  7.6567269e-001  7.7657790e-001  9.4309551e-001  2.3827393e+000  2.2063732e-001 -4.5930148e-001  9.7798390e-001  6.1628495e-001  6.6554619e-001  5.0834106e-001  7.6227820e-001  3.5556842e-001 -1.7368054e-001 -3.8170410e-001  3.1579337e-001  1.2933327e+000  4.9930210e-002  5.4294031e-001  2.9813241e-001  5.4910858e-001  1.3067692e+000  1.3615715e+000 -1.5592268e-001  8.3504713e-001 -4.2605894e-002  4.3928951e-001
  7.7904356e-001  8.4952742e-002 -4.0364406e-001 -7.1331974e-001  8.5862428e-001 -5.1180672e-002  8.3819083e-001  7.7520030e-001  4.4898354e-001  5.5442666e-001  6.3890515e-001 -6.1184365e-001 -1.9185969e-002 -3.4540511e-001 -1.1793489e+000 -5.1406202e-001  7.0030347e-001  9.0938113e-001  8.4231456e-001  1.6203062e+000  4.2593562e-001  5.1177395e-001  1.2426375e+000  1.4958197e+000  7.1360800e-001  3.3555799e-001  3.8685011e-001  7.5115027e-001  7.2975960e-001 -6.5708986e-001  3.7450546e-001  9.7712695e-001  1.0365530e+000  1.4243059e-001  6.4878912e-001  4.1549805e-001 -1.2740127e+000  4.1496065e-001  7.9503796e-001  6.5589911e-001  5.7913622e-001  7.8036493e-001  1.5905457e+000  2.4572950e+000  1.8802290e-002 -1.1710168e-001  1.6713075e+000  6.8400406e-001  5.8251011e-001  9.2857585e-001 -4.9903230e-001 -1.2555746e+000 -1.7217839e-001 -1.6265388e-001 -4.9257086e-001  8.5743130e-001  5.6742965e-001  1.3101809e+000  6.8429888e-001  6.5483701e-001  4.6897586e-001  1.3435192e+000 -1.0787759e+000  8.3844305e-001  3.9691608e-001  1.7498811e-001
  7.8976877e-001  1.2734772e+000  8.1510906e-001 -4.1168019e-001  1.4160856e+000  4.6605894e-001  7.4223313e-001  6.2121467e-001  9.1939632e-001  1.1323028e+000  1.0980504e+000  6.5610512e-002  1.6412696e-001 -1.2270253e-001 -4.4120792e-001 -2.6435637e-002  2.2147779e-001  9.2949222e-001  9.8534853e-001  6.8109696e-001  2.6216143e-001  9.6649111e-001  1.0263270e+000  1.6568884e+000  2.3636356e-001  6.1009106e-001  1.3419028e-001 -4.9980320e-002  6.0854666e-001 -2.4875841e-001  6.2143887e-002  1.2100511e+000  1.0371339e+000  5.9807115e-001  1.4737696e+000  6.5177375e-001 -2.8471966e-001  1.8088755e-001 -9.0450043e-002 -2.1688411e-001  5.7149284e-001  7.5352865e-001  1.8974922e+000  2.9168334e+000  3.0594278e-002 -2.9484413e-001  1.1061932e+000  1.5145518e-001  3.8508629e-001  8.4203927e-001 -1.7340973e-001 -6.9870994e-001  3.0125949e-001  5.0127423e-001 -1.0531347e-001  1.3236771e+000  4.2425508e-001  1.1424732e+000  5.3693903e-001  9.0343520e-001  1.0124916e+000  1.0910408e+000  1.0127901e-002 -2.4916741e-001  6.3902345e-001  3.2064174e-001
  7.1407234e-001  5.6819212e-001  6.5224273e-001 -3.2572494e-001  5.4217331e-001  1.5903576e-002  3.8400325e-001  5.8594445e-001  9.5408370e-001  5.2640615e-001  7.5943849e-001 -4.6250189e-001  2.2665922e-001  2.2626570e-001 -3.4349399e-001 -4.7277160e-001  2.7737762e-001  6.9107323e-001  6.8503421e-001  1.1198698e+000 -3.5429191e-001  9.0109685e-001  1.3276723e+000  4.3613969e-001  2.7420867e-001  4.5639885e-001  2.7341998e-001  1.0015866e-001  1.0612552e-001 -4.4323063e-001  4.9779426e-001  1.1838424e+000  7.3630016e-001  8.3825684e-001  1.0244627e+000  8.5112093e-001 -7.0666299e-001 -1.4706958e-001 -4.1800656e-001 -2.2367338e-002  2.7692466e-001  3.7105307e-001  7.0753882e-001  7.5660434e-001  2.8603390e-001 -1.9223508e-001  1.3367577e+000  4.5999127e-001  3.8932960e-001  6.7521153e-001 -5.4454680e-001 -5.7099043e-001  2.2912810e-001  4.2887634e-001  2.6263753e-002  4.6507046e-001  6.9555737e-001  9.3923854e-001  6.2309898e-001  8.1131205e-001 -5.4239670e-001  4.0541708e-001 -3.7206757e-001  1.0670951e+000  3.4751416e-001  3.3094558e-001
  4.6478324e-001  4.2758777e-001 -1.1348222e-002 -4.9795997e-001  7.0675561e-002  2.9429789e-001 -1.7931053e-001  2.0655481e-001 -3.0999230e-001  3.0633232e-001  9.9404152e-001  8.8342893e-002 -3.0980702e-001  6.1918580e-003  3.3885641e-001  2.5582229e-002 -5.0703391e-002  4.6335082e-001 -3.3622095e-001  7.7726522e-001  4.0571872e-001  1.6999185e-001  7.4889886e-001  9.2833564e-001  3.2634639e-001  6.5005754e-001 -2.7684586e-001 -3.1537426e-002 -9.7266981e-002  5.3756856e-001  3.4843983e-001  9.4519714e-001  8.2245480e-001  1.0257013e+000  1.3247675e+000  9.9274151e-001  1.9881322e-001 -2.2140074e-001 -1.7202374e-001 -3.8556430e-001  3.3058352e-001  7.3531123e-001  1.2560677e+000  1.0062596e+000 -4.0713924e-002 -1.6330447e-001  8.6590866e-001  4.3466153e-001  1.7755469e-001  8.9095136e-001  2.7856016e-002  3.6872707e-003 -8.0130464e-002  2.1649678e-001 -2.0045598e-001  5.0832015e-001  6.8379235e-001  2.1833311e-001  6.3108206e-001  1.1397377e+000 -2.6208822e-001  5.3220786e-001 -7.4807128e-001  2.7555261e-001  5.8916893e-001 -2.8475417e-001
  4.6373325e-001 -1.5062076e-001  2.4771123e-001 -5.2180501e-001  4.1790670e-002 -6.0677692e-001  5.4718035e-002 -1.8219044e-001 -2.8240147e-001  2.6898789e-001 -7.2078346e-002 -7.6960173e-001 -2.5458383e-001 -1.9115420e-001 -2.0491417e-001 -6.1426375e-001  2.1654679e-001  7.6756550e-002 -2.0102959e-001  6.9676026e-001 -8.8745620e-002 -6.8645856e-001  7.0292742e-001  1.0889038e-001  1.5282976e-001 -3.8244961e-001  2.6431535e-001  2.9179844e-001  7.8278631e-002 -4.7787309e-001 -5.9356436e-002  3.0906308e-001 -2.3858481e-001 -9.4369099e-002  6.7593400e-002  2.3058132e-001 -8.2141850e-002 -6.0410882e-001  4.6017897e-001 -1.1806585e-001 -3.6411367e-001 -9.8832730e-002  4.8566870e-001 -5.7717759e-001  2.4741093e-002  7.1768863e-001  7.9741266e-001  3.5201805e-001  1.1191496e-001  4.9009688e-002  3.4453818e-002  8.5813243e-002 -1.5268622e-001  3.4190382e-001  7.3963193e-002 -6.1495844e-003  4.7671989e-002  8.9645666e-002 -2.5563685e-001  3.3053997e-001 -6.1505244e-001 -1.3247639e-001 -6.7361663e-001  4.0101863e-001  1.8417887e-001 -5.5970644e-001
  1.3039104e+000 -8.2003557e-001  1.5916254e+000 -4.7055819e-001  5.1216260e-001 -4.5482725e-001  6.6324341e-001  6.4993893e-001  4.6917241e-003  3.2980307e-001 -6.3400484e-002  2.9960192e-001  1.0895909e-001 -3.4526282e-001  3.2661789e-001  2.7433999e-001  3.9137464e-001  3.4967468e-001  2.5748038e-001  3.0107937e-001 -7.7261988e-002 -1.1815517e-001  8.3813735e-001  3.5739153e-001  5.7563139e-001 -5.7606077e-001  4.7441167e-001  9.9416974e-001  6.2698171e-001  3.3993289e-002  4.3156660e-001  1.1168350e-001  7.8766909e-001  5.2290119e-001  1.1960580e-001  2.6657220e-002  2.5807015e-001  8.0649676e-001  9.1626804e-001 -9.4328791e-003 -4.1410909e-001  5.9649227e-001  4.1804649e-001  6.5760688e-001 -1.0098724e-001  2.5002528e-001  4.0259693e-001 -2.9035055e-001  2.0868047e-002 -5.2805679e-002  2.2293218e-001  1.2695480e-001  8.2640755e-002  3.7629288e-001  5.6393086e-001 -2.8325412e-001  2.2652135e-001  1.1687740e-001  6.0562829e-001  6.8699848e-001 -2.4017764e-001 -1.1953505e-001 -4.2483363e-001 -2.4902840e-002  2.5745847e-001 -4.8226625e-002
  5.0738615e-001  1.3315685e-002  3.2358271e-001 -8.4857216e-001 -1.9579642e-001 -2.7441756e-001 -2.3565364e-001 -8.4368771e-001 -2.3863239e-001 -5.0341609e-001 -1.4675151e-001  1.2887802e-001 -2.0277551e-001  1.7656766e-002 -2.4930076e-001 -2.4910836e-001 -8.0278507e-001  2.3740053e-001  2.1816761e-001  1.1941134e-001 -1.9081626e-001 -6.0320592e-001  1.1020345e+000  1.2192858e-001 -1.9958711e-001 -2.8008292e-001  7.7824540e-001  6.8486172e-001  8.5089597e-001 -3.4048107e-002  3.8258778e-001 -2.7891934e-001 -8.5733215e-001 -4.7780292e-001  2.2657957e-002  7.0210099e-001 -3.4410300e-001  6.9558873e-001  9.3104146e-001  4.5642657e-001 -2.4522297e-001 -3.5383218e-001 -6.1569705e-002 -8.4398500e-002 -2.4151188e-002  6.6315973e-001  2.9796066e-003  2.1062930e-001 -7.2929695e-002 -7.0243936e-001 -2.3622805e-002 -2.9488653e-001 -3.3778427e-001 -4.5167688e-001 -3.4535113e-001 -2.2310969e-001 -4.4827373e-001 -5.3444773e-001 -7.4220133e-001 -1.4123477e-001 -5.3237583e-001 -6.9873492e-001 -1.2534902e+000 -5.8683497e-001  1.2395009e-001 -1.9975521e-001
  2.2038846e-001 -6.1726826e-001  1.3302359e-001 -1.5289437e+000 -2.6407040e-001 -7.0321487e-001  5.7256295e-001 -2.1683610e-001 -3.4844337e-002 -3.0618429e-001 -4.4467564e-001  1.2715333e+000 -5.3388713e-001  8.2591211e-002  7.1789266e-002  2.9657044e-001 -5.6729646e-002  1.3173379e-001 -1.4414763e-001  6.3796378e-001 -8.1475435e-001 -6.2601675e-001 -1.6650521e-001  4.8846774e-002 -5.2456222e-001 -2.7941444e-001 -6.9864240e-001 -5.8308321e-001  1.3997406e-001 -2.7939843e-001  1.3228605e-001  9.4091643e-002 -9.5285009e-003  2.2496920e-001  3.3892189e-001  1.5544271e-001  3.9920659e-002  5.1656515e-001 -6.5210783e-001 -6.8131887e-001 -5.3363298e-001 -1.3054055e-001  2.7333115e-001  1.0087783e-001 -1.9557652e-001  5.4274854e-001  1.1178195e-001 -4.7317922e-001 -4.6251220e-001  1.4255970e-001  7.5653756e-004 -5.2274022e-002 -3.7760956e-001 -8.4122424e-001 -7.2049993e-001 -7.2878610e-001 -3.0841244e-001 -1.4595601e-001 -1.4158537e-001  3.1876314e-001 -2.9985388e-001 -6.4391777e-002  1.4374190e-001 -1.4372180e+000 -1.5169986e-001  3.3994800e-002
 -3.4036123e-001 -3.4204530e-001  3.2710312e-001 -7.8007624e-001 -5.3782902e-002  3.6499856e-001  1.8397881e-001 -3.1047402e-001 -3.2820911e-001 -5.3007693e-001 -6.0839619e-002  9.4232181e-001  6.0537973e-001  5.0297753e-001  6.3321274e-001  8.3116538e-001 -1.5583868e-001  1.5970949e-001  1.1111023e-001 -2.2690471e-001 -5.6918851e-003 -6.2366660e-001 -4.2942696e-001 -7.8256354e-001 -3.0433773e-001 -4.9023923e-001  4.0539200e-001  2.1579883e-001 -1.1648074e-001  2.9648430e-001  1.0634287e-001 -1.4467336e-001 -4.2253554e-001  2.5966347e-001 -5.6823688e-001 -5.0829554e-001  4.3406828e-001 -3.7284484e-001 -1.7855551e-001 -2.4122937e-001 -4.7837611e-003  3.1679026e-002  2.9735538e-001  3.3221417e-002 -1.9879935e-001 -1.6398880e-002 -4.1486984e-001  3.4566131e-001 -7.8912597e-002  5.3367034e-002  7.5468731e-001  1.0532770e+000  6.2368063e-001  2.3945215e-001  7.1428992e-001  3.9768913e-004 -7.1360453e-001  4.3147077e-001 -8.3398491e-002 -7.2290293e-001  5.2534413e-001  1.6381727e-002 -5.5656686e-001  6.8837218e-001 -4.3471797e-001  1.2897411e-001
 -8.1486782e-001 -1.6011081e-001  3.7813790e-001 -1.1196544e+000  1.5270813e-001  2.2545967e-001  4.3420466e-001  1.2801484e-001  1.5116721e-002 -1.7168129e-001 -1.7487873e-001  1.1789982e+000  4.5309712e-001  4.8231843e-001 -2.2798536e-001  2.0979803e-001 -5.6729903e-001  5.5706038e-001  4.2138379e-001 -1.5696833e-002 -2.6944007e-001 -4.6755925e-001 -3.3532959e-001 -4.7660238e-001 -1.0817282e-002 -2.2681632e-001  1.9405032e-001  8.3435514e-001  2.6381140e-001  3.6121997e-001 -1.5492477e-001 -5.3698302e-001  2.1911134e-001 -4.1170750e-001 -6.6156010e-001 -3.5922775e-001 -5.5883775e-001  3.7028538e-001  5.1519524e-001  4.0139869e-001 -2.0196211e-001  1.0721808e-001 -3.6410480e-001  1.0340532e-001  4.0401217e-001  7.0367030e-001 -2.2388300e-001  2.0874172e-001 -2.4531527e-001 -5.1000144e-002 -2.5174999e-002  3.4290259e-001  5.4785674e-001  7.3811705e-001  7.2432101e-001  3.4582129e-001 -9.2557948e-002  4.6575324e-001  3.2023900e-001  2.8147318e-001 -8.1212728e-001  3.7470446e-002 -8.3429521e-001 -1.8605383e-001 -2.9604025e-001  3.0663567e-001
  4.6420369e-001  3.2050767e-002  1.1602121e+000 -9.2142964e-001  7.9310917e-001  4.5320351e-001  7.4243295e-001  1.2900555e-001  1.6327134e-001 -7.6357013e-002 -2.6371433e-001  1.2545858e+000  2.4885829e-002  5.7876627e-001  1.0637132e+000  1.0168366e+000  3.1399455e-001  8.8539009e-001  8.0934396e-001 -8.1971576e-001  4.5651917e-001  3.3891161e-001 -3.4005713e-001 -6.2603055e-001 -3.7225651e-002  2.8932471e-002  1.0392727e+000  8.9823502e-001  6.9495188e-001  8.9308616e-001 -6.2989090e-001 -4.6590448e-001 -3.9146913e-001  1.1453575e-001 -2.0388801e-001 -3.0817256e-001  8.2437063e-001  3.1950269e-001  4.8315765e-001  4.7041455e-001  2.9540571e-001 -1.2298876e-002  3.5086342e-001 -6.0193054e-001  5.2877994e-002  4.9139360e-001 -9.5939650e-001 -1.2206102e-002 -5.2703262e-001 -2.8063342e-001  7.4314956e-001  1.1269070e+000  1.3177587e-001  9.3397404e-002  9.1093933e-001 -5.5212959e-001  8.6318408e-002  3.5546295e-001  5.2260529e-001  4.6006076e-001 -7.7567355e-001  3.9553645e-001 -9.4939875e-001  4.2109111e-001  6.7105489e-001  4.9860127e-001
 -2.5490473e-001 -1.9937981e-001  2.2518317e-001 -3.7029527e-001  4.1074888e-001  5.2738265e-001  1.1237950e+000 -2.8208407e-001 -2.0326835e-001 -1.1372214e-002  3.5272883e-001  5.4317773e-001  8.8617271e-001  5.7723638e-001  9.2639290e-001  8.8294404e-001  2.6086259e-001  7.8162799e-001  9.8712621e-001 -2.4108396e-001  1.2482400e+000  7.0917097e-001 -2.3613801e-001 -2.3462080e-001  6.2018595e-001 -3.0686599e-001  2.8220886e-001 -1.3868263e-001  3.5115525e-001  1.3081827e+000 -1.8763232e-001 -4.0112032e-001  1.3994685e-001  2.3974002e-001 -8.9038490e-002  8.0865893e-003  1.0396671e+000  8.9691824e-002 -7.2792229e-002  1.8031380e-001  5.7279356e-001  3.2212909e-001  4.3607941e-001 -2.0576620e-002 -5.2169571e-002  5.2980214e-001 -2.2689234e-001  1.7384069e-001 -4.7466355e-001  2.3249007e-001  4.3625188e-001  7.0949438e-001  3.0778123e-001  4.9716984e-001  7.2382026e-001 -1.2337817e-001  2.2443586e-001  5.6591232e-001 -1.4277760e-001  9.1830209e-001  3.2882451e-001  9.4578371e-002 -1.6150933e+000  3.3404945e-001  2.0643549e-001 -5.7141986e-001
 -1.3827865e+000  1.5715743e-001  2.9713807e-001  3.9631339e-001  4.7257589e-001  7.1924905e-001  7.8548885e-001 -2.4242649e-001 -1.5295554e-001  2.5661046e-001  4.1352544e-001  1.1688844e+000  1.1086367e+000  1.2013532e+000  1.5309846e+000  1.3370216e+000  4.2856379e-001  1.4638854e-001  6.4423619e-001 -9.6008032e-001  1.2403801e+000 -2.7822182e-001  1.2725933e-001 -5.3257235e-001  6.0956358e-001 -3.4164985e-001 -2.2853803e-001 -1.0489335e+000 -1.3732909e+000  1.3316287e+000  1.9612704e-001  2.7334206e-001  2.8071140e-001  6.4699766e-001 -1.5591264e-001 -3.2150034e-001  1.6359522e+000 -1.0921073e+000 -3.1024702e-001 -7.8652347e-001  1.7033793e-002  2.1546493e-001  8.1062081e-002  6.5543467e-001 -1.2761396e-001  3.2403292e-001 -9.7738481e-001 -4.7189853e-001 -5.3881721e-001 -7.6978768e-001  1.0391743e+000  1.6813644e+000  7.3640239e-001  8.2455595e-001  1.7544919e+000  3.2046894e-001  2.0618942e-002  1.9573125e-001 -1.4470489e-001  2.6083468e-001  4.4523369e-001  1.4304371e-001 -3.6543545e-001 -4.4514845e-001 -5.9376361e-001 -1.6057582e-001
 -6.1617931e-001  4.0561247e-001  7.2702503e-001  2.1033303e-001  2.0985759e-001 -5.0355805e-001  2.2403804e-001  2.4607333e-001  1.7041395e-001 -3.3900986e-001  1.6789934e-001  7.3370927e-001  7.5104378e-001  2.9943044e-001  8.1682464e-001  6.7516279e-001  6.7465453e-001  7.0496727e-001  3.5126594e-001 -6.2892809e-001  4.8579374e-001  7.5849508e-001  3.5467952e-002  4.7088842e-001  7.5113437e-002  6.0595263e-001  6.9998777e-001  5.2890479e-001  1.6110771e-001  1.1138910e+000 -5.8674304e-001 -6.0333834e-002 -1.2194225e-001  4.8974244e-001 -1.8298913e-001 -9.2563818e-001  1.4634036e+000  1.0421673e-001  8.2865493e-002 -1.3119300e-003  4.3236908e-001 -3.9912518e-002  3.3964176e-001  4.1781960e-001  2.4110317e-001 -5.2225260e-001 -4.1888175e-001  1.1959003e-001  5.1578297e-001 -2.2903799e-001  5.0893572e-001  1.1458074e+000  3.1824595e-001  3.0519197e-001  4.8357401e-001  4.4636041e-001 -1.8304923e-001  1.1646212e-001  3.9041108e-001 -1.7807806e-001 -2.1113813e-001  2.0008136e-001  1.1098115e+000 -2.5150750e-001 -2.4897393e-001  4.3010631e-001
  2.4224845e-001  1.0406547e+000 -2.1588018e-001  2.8676562e-001  7.3628580e-001 -7.1417573e-002  4.4405765e-001  3.2811386e-001  4.9028511e-001  2.0101190e-001 -5.2054809e-002  4.4101768e-001  9.8010879e-001  5.1479815e-001 -1.0617047e-001  1.0256648e-001  7.1464120e-001  6.6320500e-001  5.8029971e-001 -1.9630467e-001  3.0668179e-001  5.0500190e-001  3.6536035e-001  8.9028048e-001  3.5897331e-001  8.6305135e-002 -8.7005465e-002  2.9687844e-001  2.0501253e-001  3.1342629e-001 -1.7675667e-001 -3.5536886e-001  3.1504629e-002  7.3689380e-001 -2.9815347e-001  4.5570284e-001  5.1530376e-001  1.1891081e-001  3.9658012e-001 -1.2220056e-001 -2.0345199e-002  1.3997368e-001  4.1634696e-001  8.3937617e-001  4.3395317e-001 -1.6915065e-001 -4.5688536e-001 -1.8305799e-001  2.1266432e-001 -4.1461337e-001  5.6128920e-002  3.9705632e-001  5.5301013e-001  8.9039677e-002  5.8789225e-001  4.4780324e-001 -9.8408950e-002 -2.9173239e-002  6.4666469e-002  9.6064399e-002  5.4992153e-001  2.0264588e-001  5.3819366e-001 -6.7982515e-001  3.9195899e-001 -4.0226815e-001
  6.1995941e-001 -9.1161363e-001  2.1346784e-001 -2.3413071e-001 -1.1643560e-001 -1.7115475e+000 -2.0354613e-002 -5.7689257e-001  4.8120875e-001  6.4041058e-002 -7.4495455e-001  9.5092085e-003  4.3457254e-001 -7.7326125e-001 -7.3731178e-001 -8.2103436e-001 -2.9446517e-001 -1.0824454e-001  7.0558752e-002 -8.6115467e-001 -2.4031770e-001 -9.5513047e-002 -4.9318953e-001  3.3605143e-001 -2.9415486e-001 -4.1831545e-001 -9.0111493e-002 -4.1875825e-001 -5.9523767e-001 -1.2171321e+000 -6.3299608e-001 -8.2131265e-001 -4.3399484e-001 -5.5974714e-001 -1.0540904e+000 -8.5353746e-001 -1.3009046e+000 -6.9665471e-001 -4.8413849e-001 -1.0160805e-001 -1.9628077e-001 -3.5021339e-001 -4.9343603e-002 -6.1491920e-001 -8.7411515e-003 -1.2519913e+000 -8.9017176e-001 -7.2608384e-001  2.8556008e-001 -7.8770374e-002 -4.7772624e-001 -4.0164241e-001 -3.8375647e-001 -2.1525290e-002 -1.3389919e-001 -2.2395418e-001 -6.1658838e-001 -1.8012690e-002 -5.2270408e-001 -5.1838727e-001 -4.4545731e-001 -4.8384002e-001  1.6690323e+000 -1.6129948e-001 -2.5270567e-001 -1.4134790e-001
  1.8412000e+000 -2.1748072e-001  1.0680051e+000 -2.3270241e-001  4.2797637e-001 -5.5736336e-001  5.4333306e-001  2.2625874e-001  9.7050300e-001  1.2640424e+000  1.1052718e-001  3.0688751e-001  9.6828909e-001 -5.1225024e-001 -6.5308984e-001 -8.1475655e-001  5.6287163e-001  4.7994309e-001  4.4729224e-001  1.7373644e-001 -5.0577809e-001  3.3270224e-001 -9.9207350e-001  2.9682548e-001  3.1289777e-001 -2.3632656e-001  1.3805907e-001  1.1788285e-001  2.4235667e-001 -8.4977207e-001  9.0648870e-001 -1.0170351e-001  4.6241585e-001 -9.9955247e-002 -3.8600174e-002  1.6473476e-001 -1.2925235e+000  1.3563776e-001 -9.4680369e-002  5.9951671e-005 -5.6637329e-001 -3.6027811e-001 -8.1633861e-001 -1.2025404e+000 -5.2465496e-001 -1.1635287e+000 -4.7515566e-001 -1.9424324e-001 -2.8584849e-002 -4.5758384e-001 -6.4837286e-001 -8.1058900e-001 -1.0101619e-001  8.7861637e-001 -1.0220101e+000 -7.2116843e-001  3.5019709e-001  4.8616521e-001 -1.5097369e-001  7.2796080e-001 -3.7019562e-001  3.0892397e-001  1.6654490e-001 -6.8559692e-001 -3.2877476e-001  8.0823064e-001
  3.2317193e-002  5.2164931e-001 -4.8607184e-001 -3.5366173e-002  5.8147688e-002 -6.6430274e-001 -3.1922683e-001  1.3986191e-001  8.4650030e-001  3.9040491e-001  3.1904720e-001 -1.6307298e-001  2.2469696e-001 -1.5715764e-001 -8.9672445e-001 -1.4270476e+000  7.9357146e-001 -1.4601588e-001  2.2612705e-001  6.3382451e-001 -5.8482049e-002 -1.0946262e-001 -4.8297718e-001  2.2589354e-001 -2.7997084e-001 -5.9069522e-001  2.7374476e-002  2.4363210e-001  2.2648805e-001 -1.4459336e+000  8.6044092e-001 -1.3955687e-001 -3.7455071e-001 -1.2585452e+000 -5.5129145e-001  1.6702303e-001 -1.8232625e+000  3.3279671e-003  5.2956278e-001  6.3715606e-001 -4.7202058e-001 -4.2477401e-001 -4.6046030e-001 -1.3927812e+000 -1.8587854e-001 -9.8071471e-001  3.3055151e-001  3.6922150e-001  5.1937828e-001 -1.2317382e-001 -8.8282078e-001 -1.0264885e+000 -3.4509496e-001  2.9284493e-001 -7.0715032e-002 -5.7059848e-001  9.5293173e-002  5.3627568e-001 -1.5122290e-001  2.1820779e-001 -1.0077691e+000  7.8146895e-001  7.8020440e-001 -3.2672855e-001  4.0067053e-001  6.1375451e-001
 -6.7861271e-001  4.4314415e-001 -1.2231389e-001  8.1578957e-001  3.3038684e-001 -5.6062358e-001 -2.6483104e-001  3.2164453e-001  1.5037656e+000  9.2641208e-001  5.5511684e-001 -1.9133716e-001  2.0283874e-001  1.9974516e-001 -6.1358265e-001 -9.3413599e-001  7.8342375e-001 -2.2774218e-003  9.0261732e-001  8.9261367e-001 -5.4910281e-001 -5.4877097e-001 -1.3188901e+000 -7.3126280e-001 -1.5312721e-001 -7.2355230e-001 -5.7171148e-001 -2.3758405e-001 -2.4240510e-001 -1.1628680e+000  6.2716698e-001 -9.2248253e-002 -5.8759920e-001 -1.1363639e+000 -5.2739880e-002  2.6387492e-001 -1.3511613e+000 -6.2452258e-001 -2.5989654e-001 -2.7627475e-001 -7.0965957e-001 -2.9846908e-001 -1.1431097e+000 -1.0643137e+000 -4.5589056e-001 -4.2284566e-001  7.3563442e-001  8.2606807e-001  9.4499691e-001  2.6710606e-002 -9.3386588e-001 -7.8552230e-001  2.7332848e-001  8.8667334e-001 -5.1918333e-001 -3.8696811e-001  3.9987350e-001  1.3193410e+000  1.2224051e-001  4.3413721e-001  2.6458941e-001  3.5779851e-001  4.3136392e-001 -2.1314533e-001  2.2902459e-001  5.5300627e-002
  5.7349297e-001  4.2825615e-001  5.9462010e-001  2.4713344e-001 -3.2660868e-001  3.4264071e-002 -4.6191941e-001  5.6075426e-001  7.1675272e-001  9.6973174e-002  5.3056419e-001 -5.4866718e-001 -5.0705523e-001 -8.3905513e-001 -4.2246817e-001 -1.1558805e+000 -2.8634111e-001 -8.2103077e-001  1.7189831e-001  8.5918165e-001 -6.1941532e-001 -2.0064442e-001 -4.9455745e-001 -7.0881227e-001 -5.1781903e-001 -3.6079889e-001  1.1196386e-001  3.5157314e-001  4.9156528e-001 -9.8618839e-001  3.2284665e-001 -2.7737338e-001 -9.0272395e-001 -1.8116176e+000 -5.1376010e-001  8.5588109e-002 -1.1245940e+000  2.0680325e-001  3.0188720e-001  5.7109759e-001 -9.0876351e-001 -1.0143144e+000 -1.1602681e+000 -1.6236306e+000 -7.4155808e-001 -2.4692598e-001  7.8694570e-001  2.3078815e-001 -9.2257970e-002 -1.0186973e-001 -9.7638457e-001 -9.3319594e-001 -3.8543029e-001 -2.8462453e-001 -9.2520433e-001 -1.5224011e-001 -3.0799560e-001  6.4655751e-001 -8.3819285e-002 -1.3980472e-001 -7.3657349e-001 -1.9589511e-001  8.0721034e-001  1.0519292e-001  5.1971747e-001  7.4210398e-001
 -4.8080342e-001  3.0644595e-001  1.2912912e-001  8.9003780e-001 -6.8292373e-001 -1.5167916e+000 -8.4731585e-001  1.2191368e-001  4.1403531e-001  3.4171675e-001 -4.4169008e-001 -6.6684726e-001  1.3793138e-002 -6.3057462e-002 -2.6543813e-001 -6.8952791e-001  2.3821068e-001 -6.3983814e-001  1.2609905e-001 -5.3114012e-002 -5.5131901e-001 -7.7694158e-002 -1.1470520e+000 -4.5126732e-002 -5.4914393e-003 -3.6925112e-001 -1.8672226e-002 -5.8767527e-001  1.1479389e-002 -9.1610432e-001  4.5136773e-001 -2.1553046e-001 -7.5192625e-001 -1.1649454e+000 -2.5135597e-001  5.8918151e-001 -9.1548342e-001 -1.8153877e-001 -4.9862271e-001  9.2915646e-002 -8.6697290e-001 -2.0475571e-001 -5.5720663e-001 -1.1749779e+000 -5.7716664e-001  2.8492189e-001  3.0295033e-001 -9.3246089e-003  3.0542315e-001  1.1708298e-001 -5.9043378e-001 -4.6596534e-001 -9.4808878e-002  3.6150070e-001 -4.0600456e-001 -4.7998137e-001 -2.8604011e-001  3.5534062e-001  2.9765549e-001 -4.4077022e-001 -9.4929202e-002 -1.0841863e-002 -3.6785547e-001  1.9950232e-001  5.3610248e-001  5.7946014e-001
 -1.0952563e+000  3.2965034e-001  3.3433465e-001  1.3734033e-001 -3.9806320e-001 -2.8509244e-001 -2.0129982e-002  2.5857512e-001  2.7316005e-001  2.0576317e-001 -1.1960180e-001 -2.7148684e-001  6.5574594e-002 -2.6814719e-001  1.1657365e-001 -4.1254747e-001 -5.8571710e-002 -3.3822006e-001 -2.2551232e-001  3.4775953e-001 -3.0090327e-003  3.3634992e-001 -8.9319133e-001 -3.6013876e-001  1.3695874e-001  2.8882257e-001  4.8698914e-001  7.6742512e-002  4.6318524e-001 -3.6914670e-001  2.8806765e-001  3.2183648e-001 -4.6619838e-001 -6.0980065e-001  1.2423622e-001  6.1448142e-001 -1.2552861e-001  2.8204773e-001 -1.8676950e-001  4.6579896e-001 -1.3425226e-001 -3.3069470e-001 -7.1406593e-001 -8.3806938e-001  9.2078626e-002  1.0971577e-001  4.0800807e-001 -1.5770600e-001 -1.1744478e-001 -3.2761718e-001 -2.8435207e-001 -2.1583910e-001 -3.4966236e-001  1.4788886e-001 -1.1279937e+000 -3.2721418e-001 -5.3725938e-002  3.3094786e-001  7.1384764e-002 -4.4527254e-001 -3.9118660e-001 -2.9095093e-001 -2.3768612e-001  2.5250940e-001  1.3857639e-001  5.7262306e-001
 -6.8949360e-001  6.4048776e-001  8.8378289e-001  8.1705353e-001 -2.3137043e-001 -7.3470357e-002 -1.9764620e-001  2.8025284e-002  2.6235507e-001  2.3336404e-001  1.8310672e-001 -1.7540723e-001  6.0611356e-001 -2.3963305e-001  2.8615224e-001  3.1353864e-001  3.8267088e-001 -5.0305704e-001  3.0637958e-001 -1.8873216e-001  4.3953950e-001 -2.8877306e-002 -8.7901329e-001 -3.1828090e-001  4.8366340e-001  1.2308117e-001  4.7565265e-001 -1.6626320e-001  1.5519914e-001  6.2274979e-001  5.3908725e-001  3.0554594e-001 -1.6204109e-001 -5.3930919e-001  1.4445129e-001 -1.0466150e-001  4.4980981e-001 -2.7267503e-001  1.0307637e-001 -2.3041876e-002  9.6701545e-002 -1.0185404e-001 -6.6044143e-001 -5.8790582e-001 -2.1799310e-002  5.1584766e-001 -3.5462552e-001  4.7269460e-001  3.0557498e-002 -1.7525557e-001  3.3728677e-001  3.0792141e-001 -2.0035224e-002  6.2240113e-002 -7.8415619e-001 -3.0943664e-001 -4.3352483e-001 -1.6713819e-001 -2.8037022e-001 -3.9405419e-001  1.0093087e-001 -2.6501455e-001 -9.1400740e-002 -5.8776744e-001 -1.6123873e-001  4.3729026e-001
 -1.0986430e-001 -3.7934970e-001  1.7633505e+000  1.2757303e+000 -2.2378779e-001  2.0075037e-001 -7.6073411e-002  4.4059046e-001  3.8657639e-001 -5.1257270e-001  5.5023401e-001  2.6221064e-001  1.2574671e-001 -3.1661350e-001  7.6782634e-001  6.1897762e-001 -3.9140428e-001 -1.6779743e-001  3.1244352e-001  1.2345658e-001  3.0260437e-001 -1.5963614e-001 -4.4960559e-001  3.7634340e-001  3.7648828e-001  7.2551901e-001  1.4201882e+000  1.7554258e-002  3.3994323e-001  7.8674315e-001  5.8482061e-001  4.1286889e-001  5.8470349e-002 -4.7159894e-001  4.1567315e-001  3.4382899e-001  7.8683622e-001  4.5683519e-001  3.5014164e-002  1.0850814e+000  4.4453844e-001  1.7786959e-001  5.4026062e-001 -1.7082406e+000 -4.2743442e-002 -3.2617615e-001  1.1511757e-001 -4.0130408e-001  2.9264776e-001 -3.9217417e-001  5.3193769e-001  9.1492528e-001 -1.9650794e-001 -2.4314956e-001 -3.3290130e-001  2.4016246e-001 -4.0670256e-001  3.0573495e-002  2.7023955e-001 -6.3812515e-003  1.1504611e-001 -3.0691571e-003  1.0982850e+000 -4.4937329e-001  7.1989944e-001  3.4015742e-001
  1.0794045e+000  5.9503427e-001  3.0976154e-001  2.0529318e+000  3.9116803e-001  8.0119345e-002 -4.2673359e-001 -4.8637540e-001  3.0250869e-001 -7.5923646e-001 -1.4636206e-001 -6.4210261e-001  2.3624356e-001 -2.2848435e-002  6.6018613e-001  5.0867017e-001 -9.7315849e-001 -4.9753008e-001 -2.0901368e-001 -2.5754452e-001 -8.5116251e-002 -6.0096193e-001 -3.7300442e-001  7.2188339e-001  3.1141121e-001  9.2114582e-001  1.0956912e+000  6.2605679e-002 -3.4780501e-001  5.9210103e-001  6.0179679e-001  4.3942735e-001 -5.3507984e-001 -3.6590934e-001  4.4597670e-001  4.8165243e-001  8.2074705e-001 -2.5779862e-001 -2.3084650e-001  5.9227840e-001  4.3481963e-001  2.6018464e-001  5.1739869e-001  2.2737268e-001  3.5006453e-001  7.8815772e-001 -2.6182960e-001  1.6514240e-002 -1.1396300e-001 -1.8829024e-001  6.5769520e-001  6.6367864e-001  7.0048437e-002  5.3383871e-002 -6.0053717e-001 -3.7022614e-001 -3.9036552e-001 -3.5105877e-001 -4.7279930e-001 -6.5674635e-001 -1.6118898e-001 -7.8132805e-002  7.3874100e-001 -5.5482572e-001  2.2111822e-001  5.1332765e-001
  6.2011468e-002  1.4074186e-001  4.5850780e-001  1.7248789e+000  7.5091619e-001  4.3974316e-001  3.6027612e-001  3.2532758e-001  4.5370872e-001 -5.7226319e-001 -1.0355553e-001 -6.1515150e-001 -2.1631637e-001  9.9528399e-002  1.2257437e+000  7.3178724e-001  7.6341036e-002  1.1403522e-001  2.6051518e-001 -3.0541616e-002  2.4659616e-001  8.0402516e-001 -5.5376745e-001  1.0106408e-001  2.6453322e-001  9.4412261e-001  1.0250824e+000  1.0452476e-001  1.1948645e-001  9.3783557e-001  4.7063522e-001  5.4719576e-001  1.0632271e-001 -9.3931605e-003  5.5862421e-001  6.2757722e-001  6.7072085e-001  1.0494981e-001  1.2426213e-001  9.4281607e-001  6.9610497e-001  2.9301020e-001  3.2609393e-001 -2.9825479e-001  8.8873316e-002 -5.4235343e-001 -9.3869385e-002  3.0651769e-002 -2.0491369e-001 -2.1292362e-001  5.8677275e-001  5.9617228e-001 -4.8071136e-001 -9.7433994e-001 -5.2727896e-001  9.4281303e-002 -1.7327614e-001  3.8181240e-001  1.0566226e-001 -2.0577772e-001  5.8058318e-001  1.5838443e-001  2.3650923e-002 -7.4231579e-001  4.9265507e-001  1.4398985e+000
  1.2077842e+000  1.0657292e+000  4.2872237e-001  1.1370260e+000  2.8936780e-001  1.6038450e+000 -3.6754388e-001  1.0587401e-001 -4.3050829e-001  2.7628482e-001  8.4855757e-002 -7.6572229e-002 -3.8462922e-001  4.5753220e-001  1.1643456e+000  1.0775527e+000 -4.7434468e-001 -2.5240858e-001 -3.8416094e-001 -3.2798972e-001  1.8900919e-001  2.7191726e-001 -3.9059240e-001 -2.8438482e-001  1.2586646e-001  3.8218101e-001 -5.3382341e-002 -9.5553567e-001 -2.7927170e-001  1.2432930e+000  2.5300933e-001  8.3758767e-001 -3.4989345e-001 -1.9020831e-001  8.4792375e-001  2.0214027e-001  1.7543503e+000 -4.6593501e-001 -6.9427654e-001 -1.6583907e-001  3.6845233e-002  6.4118828e-002 -1.4237199e-001 -1.7166861e-001  1.3063754e-001  2.4257678e-001 -3.7060238e-001 -2.3979593e-001 -3.0182132e-001 -4.6347262e-001  9.8415642e-001  1.1306486e+000 -5.5928198e-001 -1.5238016e-001 -1.6170294e+000 -9.4941889e-002 -4.0391263e-003 -2.1781898e-001  3.5119409e-002 -1.6118680e-001  3.0817596e-001  2.6482559e-001 -1.3736840e+000 -4.5913321e-001  3.9207087e-001 -5.4578023e-001
  1.0118413e-001  8.9184397e-002  7.9596233e-001  1.5266607e+000  2.8689460e-001  1.4118168e-001 -4.8244310e-002  2.2274726e-001  5.5556433e-001 -1.2777533e-001  1.6892331e-001 -3.3672554e-001 -1.5203491e-001  3.9029349e-001  4.2832057e-001  5.9165110e-001 -1.4211773e-001  1.8221038e-001  1.2662813e-001 -2.8974675e-001  1.8230587e-001  1.2339735e-001 -3.8515394e-001 -1.0708429e-001  2.5306393e-001 -3.8721807e-001 -7.6898636e-001 -1.1335547e+000 -9.1131140e-001  2.7797652e-001  1.8704736e-001  1.8611130e-001 -5.7004537e-001 -2.6469399e-001 -4.1741673e-001 -6.7812264e-001  3.1059878e-001 -1.0993597e+000 -1.5478874e+000 -1.3912677e+000 -5.1339541e-001  8.5882555e-002  1.5737936e-001 -1.0333800e+000 -1.3394294e-001  2.1200291e-001 -2.8014627e-001  6.1720253e-001  1.8268498e-001 -3.5039841e-001  6.9310858e-001  8.8090418e-001  2.6894534e-001 -1.7586927e-001  3.1294676e-002 -2.4720867e-001 -1.5103336e-002  2.8412521e-001  6.1665710e-002 -8.1431102e-001  2.6522679e-001  6.0367163e-002  2.0564928e-001  6.0830418e-001 -6.7748273e-001  4.9321170e-001
  3.5168797e-001  8.5278729e-001 -1.2016608e-001  8.0494039e-001  1.4607545e-001  4.3693517e-001 -1.4473686e-001  2.8221909e-001 -1.4529420e-001  1.1134600e-002  1.5952373e-001  2.2083204e-001  1.5835090e-001  8.5310257e-001  3.9229601e-001  3.3757498e-001 -3.7694433e-001  2.4233210e-001  8.5347543e-001 -2.3999431e-001  2.1741835e-001  3.5389210e-002 -2.1055839e-001 -5.9975737e-001 -2.3127386e-002 -4.1148878e-001 -1.2669516e-001  2.4724419e-002 -4.9817333e-001  5.9044518e-001  1.1070960e-001 -7.8083616e-002 -4.5588848e-001  1.5839181e-001 -1.7714685e-001  7.9118731e-003  8.8851015e-001 -5.8502702e-001 -3.8823668e-001 -1.6043422e-001 -3.4496704e-001  8.3919741e-002 -6.3875185e-001 -5.0716467e-001 -5.5120451e-002  3.3599037e-001 -6.7553149e-001  3.1486238e-001  2.9179592e-001 -4.6165500e-001  3.9662144e-001  6.2008917e-001  3.6280928e-001 -1.3881892e-001  1.1888936e-001  3.6556827e-001  6.4774535e-002  3.2882462e-001  1.5435211e-001 -2.1746382e-001  4.9996482e-001  4.5695987e-001 -3.2544021e-001  8.5485297e-001  3.4792076e-001 -6.8737011e-001
 -4.7356669e-001  9.5971908e-001 -2.8567063e-001  9.1366195e-001  5.6080698e-002  2.0539949e-001 -1.5760800e-001  5.1659791e-002  1.1167381e-001  2.1814538e-001 -2.4145613e-001  3.4572662e-001  4.1755407e-001  6.6122058e-001 -3.9496791e-001 -2.6423350e-001 -5.9214587e-001  6.0481615e-001  9.7615070e-003 -2.7190704e-001 -3.3071859e-001 -5.8139086e-002  2.5449427e-001  6.4823555e-001 -1.5619345e-001 -1.0713929e-001 -1.8932666e-001  2.4852588e-001  2.1554629e-001 -5.7560698e-001  9.2698002e-001  2.0150000e-001 -5.3685265e-001 -5.0411941e-001 -5.7689186e-001  6.4000424e-002 -9.0916758e-001  1.4776624e-001 -3.3074276e-001 -5.1062131e-002 -2.0749105e-001 -2.1830369e-001  8.0266876e-001 -7.8621183e-001 -5.7680357e-001  5.0110438e-001 -8.5637980e-001 -1.2041568e-001 -3.3641202e-001 -1.7900247e-001 -6.6529831e-001 -6.0793865e-001  3.6350388e-001 -1.0319542e-001  9.2090672e-002 -4.1342196e-001  5.9710568e-002  1.3441937e-001  8.6706716e-002 -1.0682393e-001  6.9884716e-001  1.0461871e-002  3.9193966e-001  3.1386069e-001  1.4287152e+000 -2.7952727e-001
 -3.8446248e-001  1.1451235e-001 -2.6001199e-001  1.5353225e+000 -1.6720565e-001 -7.3380630e-001  2.9094252e-001 -5.8007715e-002 -4.8874199e-001  5.8678949e-001 -1.6036277e-001  3.5005591e-003 -1.1914230e-001 -6.5974878e-002 -3.4235196e-002 -1.4935603e-002  5.0248718e-002 -6.9657455e-001  1.3195915e-002  2.0448329e-001 -6.4327260e-002  4.1257246e-001  2.7672978e-001  1.0588260e+000 -1.4669871e-001  2.8117774e-001 -7.5682309e-001 -3.2431637e-001  7.4461885e-002 -7.2482752e-001  6.6786643e-001  3.4720197e-001  9.9504879e-002  2.3250307e-001  2.7570623e-001  7.4809097e-001 -3.5266937e-001 -1.5561535e-001 -1.1553429e-001  2.5503524e-001  2.0136345e-001  1.9738170e-001  1.4194863e+000 -4.3919793e-002  1.6838888e-001  5.0410690e-001 -7.2125482e-001  5.2145073e-001 -8.4620870e-001 -5.5936868e-001 -8.1101791e-002 -4.2684116e-001  5.4631349e-001 -1.7437266e-001  2.3967274e-001 -4.0224781e-001  5.7809185e-001 -1.3156572e-001  5.1813203e-002  6.2655664e-001 -6.9886676e-001  3.6161072e-001  3.8268181e-001 -6.4828650e-002  6.6267067e-001 -5.8099600e-001
 -9.7353557e-001  4.8681342e-001 -1.0094039e+000 -4.4652878e-002  2.3462663e-001  1.2190371e+000  6.3739844e-002 -9.2727237e-001 -1.5727988e+000  2.1913641e-001  2.7170097e-001 -1.4883167e-001 -4.8048216e-002  2.1967966e-001 -7.3637184e-002  1.6413620e-001  1.0263306e-001  8.9742850e-001 -5.9664623e-001  5.1410041e-001  6.3021053e-001 -7.3156737e-002 -4.4163209e-001  2.2470067e-001 -6.4327233e-002  6.6963446e-001  4.1351522e-001 -1.0524794e-001  4.0677533e-001 -8.3098393e-001 -5.0313759e-002 -2.3302605e-001 -1.9935176e-001  2.1578142e-001 -4.2137595e-001  6.4354145e-001 -6.4679437e-001  3.4183210e-001  5.0508516e-002  3.4983314e-001  7.6446133e-001 -5.8504190e-001  3.5719262e-001 -1.2688891e+000  1.7779879e-001  2.3034914e-001 -4.7257278e-001  2.0326630e-001 -1.4871890e+000 -2.0726950e-001 -7.9944403e-001 -4.5198332e-001  4.2917646e-001 -2.5079890e-001  1.4520962e-001 -5.9644989e-001 -1.3272330e-002 -6.8113191e-001 -9.8390243e-001  3.2332014e-001 -1.9738124e-001  3.7203845e-001 -8.1801311e-002 -1.1051643e+000  7.7114560e-001  3.6885765e-002
 -1.0625703e+000 -2.1834028e-001 -1.8911317e-001 -1.5202637e-001 -4.3381602e-001 -9.8413833e-001 -7.5806547e-001 -7.2414815e-001 -2.1397428e-001 -1.7100938e-001 -1.7044464e-001 -5.0196660e-001  3.5990249e-002 -4.8520768e-001  4.6484716e-001  5.9703626e-001  4.3839224e-002 -1.0789645e-001 -1.7300880e+000 -3.3711929e-001 -4.3898390e-001 -8.0136811e-001  3.1996442e-001  1.2929706e-002 -1.3070438e-001 -3.0972986e-001 -8.5884235e-001 -1.1841002e+000 -1.8244415e+000  1.5014649e-001 -1.0515185e+000 -1.1809485e+000 -6.2580789e-001 -4.8744173e-001 -1.0999371e+000 -1.1256105e+000  3.4321627e-001 -1.8878532e+000 -1.4821872e+000 -1.0512504e+000  3.5607084e-001 -5.6582783e-001 -9.5002734e-002 -3.0874540e-001 -7.8992013e-001 -9.6874342e-002 -4.5270602e-001 -1.0600372e+000 -9.0358234e-001  2.3446070e-002  3.5380287e-001  3.0955234e-001 -1.4390180e-001 -4.3390110e-001 -1.9998158e-001 -4.0218995e-001 -5.2497723e-001 -5.7067347e-001 -1.2154811e+000 -9.3714040e-001  2.5139432e-001 -1.9953409e-001  6.0849593e-001 -9.3707410e-001 -1.0464608e+000  4.6950467e-001
  1.3945438e-001 -3.3164071e-001  2.8662390e-001  2.5374985e-001  5.1855815e-001 -1.0730386e+000 -2.6568625e-001 -6.1232900e-001 -2.2435709e-001 -4.7140252e-002  3.8253418e-001 -3.8595504e-001  5.3127775e-001  1.4546842e-001  2.8288645e-001  2.2794983e-001 -2.5535138e-001 -2.6587194e-001 -1.5381490e-001 -6.5595114e-001  9.7025325e-001 -9.9209049e-002 -8.5520731e-002  5.2162247e-001 -6.3852877e-002  1.4377063e-001  5.8688886e-001 -1.7732763e-001 -3.1721746e-001  4.6977441e-002 -9.2192063e-001 -8.7070167e-001  4.1415420e-001 -1.4116781e-001 -7.5516141e-001 -9.5200616e-001  1.5932999e-001 -6.9718546e-001 -6.1998115e-001 -2.7051210e-001  1.3128410e-001 -3.7001381e-001  6.9312044e-001  3.3533085e-002 -2.0785550e-001  2.4389380e-001 -7.0553501e-001 -2.2523187e-002 -7.8786733e-001  2.0982362e-001  1.1755778e-001  4.8756333e-001  9.9732330e-002  1.4926189e-001  9.4308438e-002  2.3299535e-001 -5.4147909e-001  1.7416275e-001 -1.1247975e+000 -6.7914001e-001  1.6906216e-001  5.9231093e-001 -5.0223223e-001  4.5078677e-001 -5.4672459e-001  1.2888708e+000
  3.9624621e-001  6.4958279e-002 -5.5728016e-001 -5.4787359e-001 -9.7028552e-002  1.9777963e-002 -1.6692826e-001 -5.5228367e-001 -1.0271288e-002  3.9524746e-001  5.5614739e-001 -8.6041190e-001  2.0708907e-001  1.2275527e-001 -4.6974515e-002 -2.9394847e-001  6.1662923e-001 -2.6198446e-001 -5.3907351e-001  1.5824707e-001 -1.7105493e-001 -9.8608545e-001 -1.9751482e-002 -3.3144069e-001  4.2270083e-001 -9.0964737e-002 -3.2219550e-001 -1.5919106e-001 -6.3545463e-001 -7.1494262e-002 -6.4526478e-001 -5.0795232e-001  5.1675330e-003  2.8161216e-001 -3.8239701e-001 -5.0475115e-001 -2.9651652e-002 -6.3467413e-001 -4.2409870e-001 -6.5415965e-001  1.1561122e-001  2.2393315e-001 -7.0530792e-003 -4.5871691e-002 -5.4499001e-001  1.7723227e-001  8.3860093e-002 -1.8471839e-002 -2.1008318e-001  2.2260059e-001 -7.3423356e-002 -1.1465473e-001  3.6923018e-001  3.0068310e-001  3.6405621e-001  4.0975463e-001 -5.0274721e-002 -5.5291955e-002 -8.2897837e-001 -4.0125288e-001 -5.6448212e-001  3.4424606e-002  9.3332458e-002 -4.3916657e-001  6.5134770e-002 -3.6756114e-002
 -7.9411681e-001 -2.3414064e-001 -7.7767526e-001 -3.2842748e-001  2.7346829e-001  1.0254245e+000 -4.4675113e-001  3.4976977e-002  7.3194255e-002 -3.3780431e-001  2.8388203e-001 -2.7384400e-001 -3.6011905e-002  4.5324318e-001  2.7417395e-001  3.3754956e-001  1.4920558e-001 -4.8095747e-001 -6.2803745e-001 -4.7862709e-001 -2.6613730e-001  1.0656918e-001  4.2437615e-001 -1.1480727e-001  1.2394033e-001 -4.0794566e-001  2.8174002e-001 -5.0864999e-002  3.8965913e-001  1.5731978e-001 -4.1581359e-001 -3.7812603e-001 -8.0877135e-001 -3.3705430e-001  4.6767301e-002 -2.4522713e-001 -4.7452067e-001  2.0746611e-001  2.1932409e-001  5.6723898e-001  6.6623623e-002  2.1390082e-001 -1.0592133e-001  1.1440818e+000  3.1841626e-001 -2.7141606e-001 -1.3511394e-001 -3.3234979e-001 -2.7219648e-001 -3.0069430e-002  5.7670428e-001  4.0146123e-001  2.7446906e-001  7.4443693e-002  6.8147301e-001  1.7089459e-001 -2.6409942e-001 -1.6338847e-001 -1.6026954e-001 -8.5286358e-001 -5.3527629e-001 -3.1261221e-001 -5.7006670e-002 -1.4796136e+000  2.3917841e-001 -1.0225731e+000
 -3.6833929e-001 -2.4904107e-001  3.8464833e-001  6.1610986e-001 -7.9186377e-002  3.8174957e-001 -2.1440565e-001  4.3942527e-001 -1.5520995e-001 -3.7828454e-001  7.2088906e-001  3.2767139e-001  1.1420823e-001  3.5236682e-001  1.6050088e-001  1.9155353e-001  5.2261622e-001  1.9339811e-001  3.2698209e-001 -1.6588404e-001 -2.1636836e-001 -2.3318000e-001 -2.7801104e-001 -5.4892970e-001  4.1209900e-001 -1.1048314e-001 -3.5387933e-001 -1.4954191e+000 -7.6387797e-001 -8.1940701e-001 -1.1280551e-001 -3.5377341e-001  6.8150031e-002 -6.5703776e-001 -2.4092609e-001  1.0431353e-001 -6.4902271e-001 -2.9004999e-001 -7.9376363e-001 -4.3815652e-001 -6.8745904e-002  1.7634232e-001 -7.6431723e-001 -1.7316885e-001 -6.8599031e-002 -1.0986127e-001  5.0779303e-002 -5.7862830e-001  1.9081076e-001  4.3119933e-001  4.2089038e-001  2.1779606e-001  4.6066935e-001  1.6896852e-001  9.0297606e-001  4.8085481e-001 -3.9583055e-001  2.1539604e-002  5.2083071e-001 -1.3318006e-001  6.0151883e-002 -7.8831770e-002  2.2628238e-001  7.8047190e-002 -3.5637491e-001  1.9664834e-002
 -4.5353184e-002 -2.6840104e-001 -6.1351323e-001 -6.2525298e-001 -1.3231910e-001  3.5278925e-001  1.2916126e-002 -8.3781030e-001 -5.3156465e-001 -2.7080061e-001  1.1871752e-002 -1.7587313e-001 -3.5808762e-001  1.4512421e-001 -7.1199518e-001 -8.5246949e-001 -6.4671913e-001  1.5688283e-001  2.0809766e-001 -3.8755817e-001 -1.3411289e-001  3.2325310e-001 -7.3676789e-002 -1.1102271e-001 -1.7884948e-001  1.0440762e-001  2.6437948e-001 -2.1369031e-001 -2.3207931e-001 -1.1483734e+000 -5.8058023e-001 -7.0264432e-001 -2.0268940e+000 -1.2358321e+000 -2.2833455e-001  4.5667708e-001 -9.9567349e-001  5.8048216e-002 -3.9249330e-001  6.9260850e-001  1.6251285e-001 -1.3438630e-001 -2.3248410e-001  1.5540414e-001  3.0323287e-001 -2.3096698e-001 -6.5897898e-002 -3.2155070e-001  2.9880759e-001 -4.4307868e-002 -6.2925110e-001 -5.2677774e-001  5.9863079e-001 -4.0939776e-001  1.7452629e-001  5.8986259e-001 -4.8683979e-001 -3.4892063e-001 -7.6315497e-001 -5.3984284e-001  1.5627781e+000 -1.8205943e-001 -1.3092585e+000 -3.2420417e-001  6.3165924e-001 -3.3668905e-002
  8.3083186e-001 -7.3007975e-001  1.1384860e-001 -3.0999657e-001 -7.4326788e-001 -1.9338585e-001 -2.8568603e-001 -4.7881631e-001 -4.1730854e-001 -4.0812330e-001 -1.1329314e+000  2.6809489e-002 -1.1781846e-001 -6.3838716e-002 -6.6763738e-001 -4.3217395e-001  1.6558517e-001  5.3513215e-002  3.6431794e-001 -1.7171985e-001 -2.5322509e-001 -4.5476039e-001 -8.9056705e-001 -1.0162138e+000 -2.9925338e-001 -7.9779660e-001 -5.6758890e-002 -3.3049939e-001 -1.3693950e-001 -4.8147130e-001 -4.7391697e-002 -3.3641126e-001  1.9554881e-001 -6.4727986e-001 -3.9714990e-001 -4.9454360e-001 -8.0070073e-001 -2.5240468e-001 -3.3385158e-001 -3.9276142e-002 -4.0572351e-001 -7.4801832e-001 -1.6644423e+000 -9.9520194e-001  1.5008765e-002 -1.8379485e-001  4.8104459e-002  9.9184819e-001  8.9202246e-002  1.7433214e-001 -9.4586297e-002 -1.4102228e-001  1.0485626e-001 -3.6726466e-001 -9.1337169e-002 -1.2791264e-001 -3.5156534e-001 -7.8313978e-001 -6.4066151e-001 -4.7500794e-001  2.3735037e-001 -5.7386326e-001 -1.1508521e+000 -8.5196774e-002 -5.0058176e-001  1.0156345e-001
 -5.6467816e-001 -1.9577608e-001 -3.1540900e-001 -6.8960891e-001 -5.9874235e-001  4.4443527e-001 -8.5518120e-001 -7.2384555e-001  8.7506286e-002 -1.4302679e-001 -5.2478106e-001  3.7153902e-001  2.7473882e-001  1.2884193e-001  3.5933205e-002  3.7759720e-001 -4.2303175e-003 -1.4398026e-001  3.1640884e-001 -2.3347768e-001  3.3997205e-001 -6.5259222e-001 -4.9939170e-001 -9.9594932e-001 -1.8120664e-001 -8.6531837e-001  2.3919239e-002 -4.5801842e-001 -6.1124358e-001  4.4087262e-001 -6.5095804e-001 -3.6855805e-001 -4.8789881e-001 -6.9224092e-001 -1.8809236e-001 -3.1981467e-002  5.8396874e-001  5.7915356e-002  7.4808377e-002  1.8454650e-001 -7.3574430e-001 -6.0475650e-001 -9.9747251e-001 -6.6411519e-001 -5.6246919e-001 -7.5948083e-001 -2.6213476e-001 -3.1932201e-001 -2.5629799e-002 -8.0476177e-001  4.4063152e-001  4.7532274e-001  1.7972785e-001 -1.6247959e-001  3.8368199e-001 -2.9052313e-002 -5.0328865e-001 -5.8186180e-002 -5.2392455e-001 -4.1443945e-001  2.5427215e-001 -1.1008977e-001 -9.9701003e-001 -2.0540040e-001 -4.5971240e-001  1.0141570e-001
 -3.0949999e-001 -4.2419938e-001  7.1138946e-002 -6.6107872e-002 -5.0179647e-001  1.1486563e+000 -4.8210204e-001 -5.7690436e-001 -1.5262414e-001  9.7022977e-002 -5.3085066e-001  2.7041846e-002  2.3965072e-001  3.6048992e-001 -4.5754111e-001 -8.6263308e-002  4.4484819e-002  3.4476022e-001  1.2808629e+000  1.8404574e-001  4.2445835e-001 -4.1792452e-001  8.5373851e-002 -3.7860713e-001 -4.3379193e-001 -9.6702954e-001  5.4664388e-001  8.9691912e-001  8.7221947e-002 -3.6006991e-001 -1.9907312e-001 -4.5579537e-001 -5.1698779e-001 -9.3268766e-002 -2.9510375e-001 -3.4900497e-001 -2.6731212e-002  1.2664943e-001  7.8701367e-001  2.4257498e-001 -9.6214666e-001 -4.4529100e-001 -4.2013969e-001  1.3543403e-001 -2.3099524e-001  8.6764057e-001 -2.2509243e-002  1.3093770e+000  5.3091951e-001 -3.1429797e-001  3.2452549e-002  2.0757020e-002  4.5717505e-001  2.7735986e-001  2.1667797e-001  2.1794000e-001 -2.4313146e-001 -2.0249492e-001 -3.0680678e-001 -4.7106646e-001  4.7424710e-001 -8.6106952e-003 -3.4063670e-001 -4.2813169e-001 -1.1004841e-001  4.7729868e-001
  9.7479972e-001  5.6798130e-002 -1.8949585e-001  7.9104621e-003 -2.3732534e-001 -1.4394231e-001 -2.9395324e-001 -7.8197559e-002 -4.4742657e-001 -2.3161199e-001 -1.1138034e+000  5.8765581e-001  1.4473783e-001  1.5467014e-001 -1.6152304e-001 -3.2074235e-001  8.6534375e-002 -6.1895377e-002 -3.2506308e-002  2.8141065e-001  4.1849606e-001  2.9314369e-001  3.0591166e-001 -4.6708089e-002 -2.2774479e-001  1.9885945e-001 -3.0151570e-001  1.7329028e-001 -1.0287257e-001 -5.0356910e-001  1.9751532e-001 -3.2837568e-001  1.3544606e-001  8.8869484e-001 -2.7415167e-001 -3.4244726e-001  2.7542708e-001 -1.5522110e-001 -2.8786317e-001 -6.4262846e-002  3.0450912e-001 -1.8327134e-001 -3.9057675e-001  4.2858677e-001  1.6777154e-001 -1.3303097e-001  1.2002690e-001  3.1636249e-001  2.2495908e-001 -1.9739523e-001 -2.8535221e-001  1.8461544e-001  1.9053095e-001  2.0650658e-001  7.0315628e-001 -1.0224387e-001  5.0798117e-001  6.0887509e-002 -8.6874505e-002 -3.4829784e-001  5.1343105e-001  3.6690765e-001  5.6420719e-001 -2.2666375e-001  1.0588189e+000 -2.8015138e-001
 -9.9297738e-001 -1.5974257e-001 -2.0686201e-001 -1.8901531e+000 -4.3746535e-001  1.1399413e+000 -2.4039232e-001 -1.1744978e+000 -1.1680785e+000 -2.9515716e-001 -8.5046839e-001 -4.4772870e-001 -6.9386768e-001 -1.4689750e-001 -6.7483604e-001 -2.1108268e-001 -8.6740769e-001 -4.2255006e-001 -2.9978937e-001 -5.7153105e-001  4.2790317e-001 -2.9841007e-001  3.2116768e-001 -4.4649857e-001 -4.5934770e-001 -1.1055667e+000  5.6701994e-001  6.1978668e-001  7.7316475e-001 -4.2038215e-001 -5.5463584e-001 -4.7169506e-001  1.9365171e-001 -1.5162425e-001 -1.0342032e-001 -4.0102373e-001  4.4527926e-002  4.6218624e-001  2.9442225e-002  7.4986859e-001 -9.4615009e-001 -3.2999808e-001  6.9768817e-001  9.5631109e-001 -5.5904040e-001  1.0159377e+000  3.5727103e-002 -6.7315496e-002 -5.8500048e-001 -1.0175471e-001 -1.6206863e-001 -1.9625307e-001 -5.3287973e-002 -1.5816753e-001 -1.1105217e+000 -6.4954516e-001 -2.5728945e-001 -1.1451870e+000 -1.2507090e+000 -6.4708840e-001  3.6842770e-001 -3.3755463e-001 -1.1945106e+000  1.6117459e-001  5.3550885e-001 -4.9914543e-001
 -1.0359617e-001 -9.2464177e-002 -7.0962059e-001  9.5693850e-002 -7.6337454e-002  5.0578815e-001  1.1786486e-003 -9.0343028e-001 -6.2336239e-001 -4.3426927e-001 -5.4662068e-001  7.1055162e-002 -2.2335624e-001  1.3410704e-001 -3.5236911e-001 -4.3208222e-001 -2.8176660e-001  4.6624065e-001  2.6156118e-001  5.4686378e-002  7.8789507e-001 -4.5188478e-001  7.8825562e-001  3.7188974e-001 -2.3681278e-002 -2.4267122e-001 -3.5046798e-001 -4.4853886e-001 -2.0898174e-002 -8.1224427e-001 -3.3556392e-001 -5.7767836e-001 -8.6289516e-002  3.1512532e-001 -2.7798131e-001 -4.1896685e-002 -1.4093226e-001 -9.5375857e-002 -4.5186742e-001 -4.5080481e-001 -2.0537298e-001 -4.8950307e-003  6.0785970e-001  2.2496949e-001 -5.0351395e-005  4.3730368e-001 -4.8748979e-001 -5.7109214e-001  5.2628108e-001 -4.1796743e-003 -1.1101062e-001 -5.8437093e-002  4.4316555e-001  9.6975471e-002  5.4359101e-001 -4.3128797e-001 -1.4957704e-001 -8.7400517e-001 -1.0832507e+000 -4.9972757e-001 -2.0399924e-001 -3.5964079e-001  1.3703229e+000 -5.2098500e-001  2.7827685e-001 -1.9709484e-001
  1.3309036e-001  5.1076975e-002  4.8515137e-002 -8.1647682e-001  4.2435176e-002 -8.0233890e-001 -3.7846743e-001 -5.4600239e-001 -3.1960849e-001 -2.4190738e-001  1.4403274e-001 -9.7697101e-002 -3.6639562e-001 -3.3681849e-002  2.6253789e-001  4.0879217e-001 -1.6451097e-001 -8.6990796e-002  1.9710050e-001 -1.7144616e-001 -9.3272891e-002 -8.0268356e-001  9.1284747e-001  7.6419903e-002  9.8276500e-002 -2.8790148e-001 -4.3576353e-001 -4.6617678e-001 -3.8203608e-001  6.8918828e-002 -5.1938176e-001 -6.8017861e-001  4.0616916e-001  4.9213544e-001 -1.5868112e-001 -4.6067098e-001  4.5915191e-002 -3.6615051e-001 -6.2491149e-001 -6.9834963e-001 -4.6963362e-001  3.2840173e-001 -1.7007148e-001  3.6306037e-001 -2.3105992e-001 -6.8753436e-002 -3.8992041e-001 -1.6644101e-002  3.2515708e-001 -8.5078513e-002  6.2155591e-001  1.1460539e-001  5.8827754e-001 -6.7028937e-002  1.6231191e-001 -8.7402265e-002 -2.2967442e-001 -7.5879672e-001 -5.0862074e-001 -5.0607272e-001  6.9920166e-001 -2.6169819e-001 -2.0944458e-001  1.0009823e+000 -1.1181440e-001 -3.2642980e-001
  1.6396413e-001 -1.0781548e+000 -7.0316907e-001 -2.8612222e-001 -2.4423347e-001  3.3642503e-001 -8.0638160e-001 -7.4889743e-001  4.6859194e-002 -4.2750617e-001 -2.6328484e-001  1.7797905e-001  2.6858155e-001  3.0877988e-002 -5.6586296e-001 -1.0871810e-001 -4.5403775e-001  5.1405113e-001  7.0593095e-001 -4.1281320e-001  4.1460886e-001  1.2176580e-001  5.4860579e-001  1.9817469e-001 -2.8252444e-001  1.1164905e-001  4.5017866e-001  5.7668652e-001  4.1065074e-001 -1.1395763e+000 -1.4683590e-001 -5.5876240e-001 -6.3915785e-001 -1.0131947e-001 -2.6510819e-001 -4.0851996e-002 -9.6267604e-001  3.7274453e-001  3.8724336e-001 -1.3854742e-001  2.2572258e-001  3.0263459e-001  4.3157102e-001  1.0058079e+000  3.2747100e-001  1.2065314e+000 -3.3079933e-001  4.4091844e-001  1.4624376e-001 -5.6623210e-001 -2.7548491e-001 -5.9690688e-001  2.9312381e-001  1.7098039e-001 -3.6907681e-002 -1.3723067e-001 -3.3658006e-001 -2.2133891e-001 -9.0425219e-001 -7.3725728e-001 -4.4517046e-001 -8.7868823e-001  5.7851075e-002  4.5943000e-001 -5.5053206e-001 -3.2106902e-001
 -1.4699804e+000 -9.1220816e-001  5.2571793e-001 -2.9316448e-001 -5.2074268e-001  5.8605581e-001 -8.4892051e-001 -7.3876688e-001  1.0037861e-001 -5.3937401e-001 -2.2905702e-001  1.0622274e-001 -3.5431657e-001 -2.3359191e-001 -5.7102737e-001 -2.9352686e-001 -5.9416793e-002 -3.0287552e-003  2.5474655e-001 -9.3963725e-001  5.1166853e-001 -6.2439359e-001  4.2369497e-001 -3.8439340e-001 -4.0303154e-001 -8.4011903e-001  2.0303805e-001  3.6654992e-001  5.1397413e-001 -1.8646051e-001 -1.1704164e+000 -6.0089597e-001 -5.2361215e-001 -2.7314128e-001 -7.3060688e-001 -8.5724054e-001 -5.0257446e-001  2.7503282e-002 -1.4034183e-001 -2.6417538e-001 -5.3751740e-001 -2.1813659e-001  8.0226297e-002  6.0133361e-001 -8.2011093e-001  4.3300675e-001 -4.5782667e-001 -4.0118273e-002 -3.8602517e-001 -2.2973340e-001 -2.2222027e-001 -5.7573226e-001  2.6650919e-002 -4.4132923e-001 -6.1804865e-001 -5.4757962e-001 -7.9910006e-001 -1.3030045e+000 -1.1545583e+000 -7.2744329e-001 -9.9046164e-002 -1.0663742e+000 -2.5515211e-001 -2.6856923e-001 -9.4363805e-001 -1.6628194e+000
  2.3207959e-001 -1.5560412e+000 -4.9201062e-001 -3.4898291e-001 -5.4621174e-001 -1.5431411e+000 -1.1132844e+000 -4.3681280e-001 -5.8304094e-002 -1.0554225e+000 -1.0014900e+000 -3.6696181e-001 -6.3282705e-001 -1.1120813e+000 -6.8838358e-001 -1.6218341e-001 -5.5199765e-001 -6.6733867e-001 -1.7798873e+000 -1.0366491e+000 -4.2008703e-001 -2.0257428e-001 -1.2570819e-001 -3.6079424e-001 -3.0886675e-001 -6.6285107e-002 -4.6190260e-001  2.5941523e-001 -1.1789401e-001 -6.4952941e-001 -8.8056542e-001 -7.0806676e-001 -7.4049431e-001 -5.3592761e-002 -7.5091600e-001 -1.4164991e+000 -4.7707345e-001 -1.4428409e-001 -1.8035018e-002 -5.9682173e-001 -5.8266000e-001 -3.7821733e-002 -1.6766784e-001  4.9172387e-001 -5.2246492e-001 -5.3756317e-001 -4.3841795e-001 -1.5832727e+000 -4.9490533e-001 -5.5517948e-002 -4.3266022e-001 -8.7812637e-001 -1.0195117e+000 -4.7709199e-001 -7.9303463e-001 -8.7885681e-001 -5.8278627e-001 -9.9003496e-001 -4.8779540e-001 -7.8224454e-001 -1.5817364e+000 -1.4256445e+000 -2.1176373e-001 -1.8512453e-001 -1.9787410e+000 -7.2972615e-001
 -1.1473354e+000 -3.9057275e-001  1.0213122e-001  1.1132106e+000 -1.9826853e-001 -5.0377750e-001 -6.7544408e-001  1.0345897e-001 -2.9085129e-001 -5.3335521e-001 -1.2778945e-001 -1.0349058e-001 -1.1413200e+000 -4.3569219e-001 -2.9431194e-001 -2.0339622e-001 -3.2425943e-001 -5.5312378e-001 -6.3376507e-001 -3.4919856e-001 -2.9741247e-001 -2.3268085e-001  2.0287586e-001 -6.3502195e-001 -4.0244203e-001  2.9015697e-001  5.3141198e-001  6.1072862e-001  6.6630652e-002 -4.1297750e-002 -3.6109701e-001 -4.8494722e-001 -1.9046788e-001 -2.1043873e-001 -2.4858399e-001 -6.1532656e-001  1.5310558e-001  1.1522674e-001  3.0777379e-001  2.9652793e-001 -3.6954935e-001 -3.2269188e-001  8.1881138e-002 -2.2810964e-001  4.6454854e-002 -1.0249557e-001  2.9867170e-002 -8.9521616e-001 -8.6747096e-001 -2.1297837e-001 -1.3235000e-001 -3.4867505e-001 -6.3625431e-001 -2.1138104e-001 -2.9190621e-001 -4.6740573e-001 -3.8605782e-001 -8.5386402e-001  2.7021439e-001 -3.2779211e-001 -1.0449383e+000 -4.8814826e-001 -5.2810794e-002  1.0896360e+000 -7.7383214e-001 -1.0710805e+000
  9.3488842e-002 -3.4280646e-001 -3.5915085e-001 -7.3651058e-001  2.2554875e-001 -1.7851044e+000 -1.1013643e+000 -7.5856748e-002 -2.2462693e-002 -1.0656123e+000 -6.8762473e-001 -6.1452347e-001 -1.0910079e+000 -1.0241724e+000 -3.2901020e-001 -4.1001886e-001 -4.0299474e-001 -1.6408601e-001 -1.9593200e+000 -6.6286980e-001 -1.7925728e+000  7.4484937e-002 -1.9168405e-001 -4.0684431e-001 -3.2360969e-001  5.2558521e-001 -3.7875096e-001  1.4955953e-001  1.9911389e-002 -3.0409700e-001 -7.0866604e-001 -7.1020551e-001 -1.1685126e+000 -9.9589510e-001 -5.4946564e-001 -8.7287282e-001 -9.3510376e-001  2.4619974e-001  3.2499537e-001  1.0873236e-001  2.1006576e-001 -3.5232781e-002 -7.9207278e-001 -3.0735593e-001  5.1074621e-003 -1.3351325e+000 -2.4861451e-001 -1.8687531e+000 -7.9687303e-001 -5.7206590e-001 -6.7276625e-001 -8.1256761e-001 -1.2582472e+000 -1.0822124e+000 -1.2642770e+000  4.0873292e-002 -9.9689284e-001 -5.0334067e-001  1.5846676e-001 -4.9509652e-001 -1.8816938e+000 -3.0636369e-001  4.7930093e-001 -3.3788655e-001 -1.0622335e-001 -6.6807863e-002
 -3.2758608e-001 -2.6573110e-001  1.6137814e+000  4.4068054e-001  5.1918626e-002 -1.4474571e+000 -2.4992068e-002  2.3634406e-001  8.2547441e-002 -5.3343495e-001  1.1070622e-001  2.5494548e-002 -3.2963254e-002 -6.8803120e-001 -1.2765896e-001 -2.9203890e-001 -4.5981818e-001 -6.6884999e-001 -4.7607110e-001 -4.8379117e-001 -1.9566345e-002 -3.2597878e-002 -4.0661850e-001  5.1811202e-001 -4.9845529e-001  4.5615923e-001 -2.6636517e-001 -1.1451107e+000  9.0163547e-002 -2.3408289e-001 -1.6056108e-001  8.3920304e-002  6.1162976e-002 -2.5970092e-001 -9.4236951e-002 -3.9510608e-001  9.3887551e-002  5.3414860e-002 -2.7692723e-001 -3.6419426e-001  5.2396267e-001 -3.2808772e-001  1.3476489e-001 -3.7746903e-001  1.3374890e-001 -8.9003718e-002 -2.4006085e-001 -1.2049679e+000 -3.9344279e-001 -3.4340878e-001 -6.0961066e-001 -3.1112455e-001 -6.5502384e-001 -2.3365150e-001 -2.1137005e-001  1.9176510e-001 -3.8353190e-001 -2.6701837e-001  7.5052088e-001  2.4225910e-002 -1.4719667e+000 -3.9298587e-001  3.6136393e-001  4.0021844e-002 -6.7686134e-002  2.6259026e-001
  3.8156890e-001  4.1913336e-001  2.7869505e-001 -9.6564669e-001 -2.0927744e-001 -5.9462952e-001 -4.1730924e-001 -2.4266383e-001 -4.0938009e-001 -1.8463419e-002  1.8760755e-001 -8.1754191e-001 -7.3742135e-001 -6.8421944e-001 -2.2053515e-001 -2.6183318e-001  3.4290494e-001 -5.3494223e-001  1.6923484e-001  1.4794274e-002  1.7545929e-001  6.4855683e-001 -5.7669477e-003 -1.4675216e-001 -3.8596826e-001 -4.3520939e-002 -5.5072438e-001 -9.2582016e-001 -3.2377562e-002  4.7675080e-001 -6.9995387e-001  3.4038377e-002  5.1868406e-001  7.5370984e-002  8.8706392e-003 -3.0597604e-001  2.2123890e-001  2.5042863e-001  5.6168812e-002 -2.7067994e-001  3.9269400e-001 -2.5456770e-002  1.3348311e-001 -1.4698181e-001  4.7716377e-001 -3.1257848e-001  2.4937622e-001  1.6463543e-001 -3.9409801e-001 -2.5815122e-001 -8.8260582e-001 -6.6825370e-001 -1.1244284e+000 -7.0579518e-001 -9.0688976e-001  1.3694901e-001 -1.2465928e-001 -8.5673200e-001 -3.6258653e-001 -9.6794976e-001 -1.6243492e+000 -4.7710926e-001  7.9591884e-001  5.8192097e-001 -3.4427448e-001  2.6328699e-001
  9.8736101e-001 -4.4914676e-001  3.0385587e-001 -8.5999160e-001  3.9349576e-001 -9.5299938e-002  2.3787180e-001  4.0668437e-001  9.1173047e-002 -5.2176584e-002  2.9757285e-001 -2.4340867e-001  1.0348958e-001 -2.8490852e-001  6.3869034e-002 -7.4112896e-002 -1.9235149e-001 -8.9361948e-002  3.5150620e-001  1.1574071e-001  5.8398558e-001  8.2173980e-001  3.7320716e-001  3.4065969e-001 -2.5250506e-001  3.8476029e-001 -4.2793958e-001 -1.7194789e+000 -1.0160836e+000  2.9300119e-001 -4.9655763e-001 -1.4948733e-001  8.4268565e-001  1.5107972e-001 -6.0610583e-002 -5.6919337e-001  1.2549419e-002 -1.9086474e-001 -7.7768497e-001 -1.5629704e-002  2.0501720e-001  4.6953152e-003  4.0377741e-001  4.1915891e-001  6.0767180e-001  5.3917372e-001  3.4211106e-001 -8.7187762e-002 -1.8970985e-001 -2.5579276e-001 -3.2764039e-001 -3.9992463e-001 -3.5709357e-001 -1.0714105e-001 -9.6211418e-002 -1.6523037e-002  2.0907291e-001 -2.8664220e-001  3.9114900e-001 -6.7841772e-002 -6.0349226e-001  1.2165858e-001  3.6289902e-001  6.3412605e-001 -7.3715880e-001  7.3678040e-001
 -8.3075679e-001 -5.3113488e-001  1.8805030e-001 -1.0717933e+000 -1.7891677e-001 -3.6134618e-001 -5.1495214e-002 -2.7220664e-001  3.5491119e-001  4.7395849e-001 -2.4334470e-001 -1.1264667e-001 -2.4712557e-001 -9.6013960e-001 -3.8481780e-001 -4.2670067e-001  1.6444470e-001 -1.3622623e-001 -1.8493817e-001  1.2454036e-001  1.4251685e-001 -2.1288945e-001  6.3869582e-001  4.2857305e-001  1.8439392e-001 -9.4471550e-002 -1.0370823e+000 -1.5558444e+000 -1.2207413e+000  1.7459861e-001 -7.7239685e-001 -3.4607342e-001  2.7389400e-001  2.7927882e-001  9.4710826e-002 -2.9356675e-001  1.7987611e-001 -5.6880017e-001 -8.5670420e-001 -4.4525788e-001  9.4732366e-001  3.8436756e-001  1.5287332e-001  9.8246799e-001  4.8524190e-001 -1.3790550e-001  6.3141119e-001 -2.1728902e-001  1.5588139e-001  1.5309331e-001 -2.8050450e-001 -7.1288173e-001 -6.0119093e-001 -7.9915773e-002 -2.7486516e-001 -7.3501975e-001  3.0177318e-001 -1.9564163e-002 -1.8756863e-002 -3.7647438e-001 -5.1327262e-001 -2.1649353e-001  6.3868917e-001  1.0144249e-001 -3.2265743e-001 -8.9494681e-002
  7.3964977e-001 -3.8053657e-001 -2.0249080e-001 -6.7609371e-001  7.8810957e-001 -2.3984311e-001  1.3150732e-001  4.3927316e-002  3.2071396e-001 -2.2020490e-002  2.1417244e-001  1.3299150e-001  7.7737149e-002 -2.5752895e-001 -4.0801211e-001  2.7238945e-002  4.6836001e-001 -1.9144766e-001 -2.6812406e-001  8.8651444e-002  9.5347506e-002  4.1967850e-001  5.1795844e-001  3.3667323e-001 -3.2932984e-002  1.3004343e-001  4.8980617e-002 -2.1805494e-001 -6.5449286e-001  5.0267468e-001 -5.8402224e-001 -8.8130373e-002  3.0487601e-001  7.5981178e-001 -2.1057340e-001 -9.1362677e-002  3.0446438e-001 -4.4821824e-001 -4.9898994e-001 -1.7995469e-002  9.0181139e-001  2.0986324e-001  3.6933772e-002  1.3579158e+000  6.9319499e-001  4.8635743e-001  5.9483608e-001 -1.6553007e-001 -1.0247844e-001  8.0212602e-001  8.8577491e-002 -4.2890613e-001 -1.7269035e-001 -1.0930489e-001 -8.8547315e-002  3.4489864e-001  4.2988313e-002  1.0187258e-001  6.5878780e-002 -2.5492221e-001  3.2232410e-001  1.3856569e-001  5.6138139e-001  2.5032566e-001 -7.6739349e-002  4.8894170e-001
 -7.3384140e-001 -2.1252125e-002 -6.4257589e-001 -1.7496616e+000 -1.4898296e-001  3.2533743e-001 -5.2145371e-001 -5.2196438e-001 -4.2209809e-001  3.4236325e-001  3.0662521e-001  4.8900577e-001 -6.6827293e-001  6.3555032e-001 -7.3148157e-001 -5.1798623e-002  1.3233178e-001 -4.2996125e-001 -2.8088305e-001  7.7594704e-001 -8.6703652e-001  5.7035286e-001  8.5906580e-001  4.9519777e-001  1.6435780e-002  1.9359071e-001 -3.3335355e-002  4.7761502e-001  6.3523033e-002 -5.7765173e-001  3.8459885e-001  4.0414734e-001  1.3359214e+000  4.6076289e-001  5.6221365e-001  8.2534662e-001 -4.1895068e-001  2.6636929e-001  2.0209451e-001  2.7922928e-001  6.2008737e-001  4.6028800e-001  2.7065072e-001  1.4656982e+000  4.4272717e-001  1.9932333e-001  1.1203223e+000 -1.7594555e-001 -5.5795276e-001  6.5765952e-001 -5.9928221e-001 -8.6745468e-001 -5.3280367e-001 -3.4694830e-001 -3.5678701e-001 -4.9676142e-001  3.5009390e-001  1.3474656e-001  1.7906242e-001  8.1570365e-002  9.7477091e-001 -1.8841692e-001  9.1544083e-001 -7.9754733e-001  1.2741448e-001 -7.4485685e-001
  5.5631945e-001  7.7715129e-001 -2.0757860e-001 -5.9762496e-001 -1.1070183e+000  2.7062032e-001 -9.9840257e-001 -4.0206550e-001 -5.2610662e-001 -3.9552812e-001 -3.1460328e-001 -4.3262743e-001 -5.7530260e-001 -3.1505647e-001 -3.7087568e-001  1.5777184e-001  7.4096923e-003  2.2851122e-001 -8.9666329e-001  3.0830746e-001  3.9565052e-003  4.6309650e-001  5.1906449e-001  8.3556709e-001 -2.5793994e-001  7.5161654e-001 -9.1165236e-001  6.0166721e-001  1.2626207e-001 -2.8139447e-001  6.2305175e-001  2.8674622e-001  7.0739070e-001  4.7654319e-001  4.6855996e-001  5.1370613e-001 -1.2181749e-001  3.2617631e-001  6.3153752e-002 -1.3580512e-001  5.2642225e-001 -1.2602313e-001  6.0636130e-001  9.4527665e-001  5.3642081e-001 -5.0148237e-001  5.3208518e-002 -3.9593645e-001  1.1023708e-001  8.4338924e-001 -1.9740767e-001 -2.4389203e-001 -9.9435989e-001 -7.6314169e-001 -7.3913724e-001 -3.1169333e-001 -1.5552473e-001 -5.9483109e-001  7.5793444e-002 -2.2970909e-001  7.4906807e-001 -5.4415952e-001  1.1874969e+000 -1.2988597e+000  4.6261985e-001 -9.6404463e-001
  7.5926762e-001  3.2709490e-001  5.8493336e-001 -1.5548981e+000 -6.2864042e-001 -1.3608915e+000  3.4308599e-002 -9.2929831e-002 -3.5541706e-001  6.7164108e-001 -6.3989411e-001 -7.2100155e-001 -3.4634419e-001 -4.5765515e-001 -3.3971649e-001  2.2237968e-001  5.0330213e-001 -5.5454741e-001 -1.5801336e+000 -3.2003411e-001 -1.5172244e+000 -1.1705963e+000  1.1570745e-001 -1.7040401e+000 -1.5812199e-001 -3.0951896e-001 -1.5255989e+000 -6.4202133e-001 -8.5849804e-001 -1.2907367e-001  3.6018084e-001 -8.8789808e-002  6.1883805e-001  1.2928189e+000  4.6090723e-001  6.5428613e-001  1.0210658e-001 -4.4528662e-001  1.5089951e-001 -7.8860574e-001 -2.8682137e-002 -1.7794267e-001 -9.1090971e-001 -3.9157406e-002 -6.6210823e-001 -1.1258856e+000 -1.0935488e-001 -8.5714490e-001 -4.9348872e-001  3.9831005e-001  6.8088239e-001  1.8894589e-001 -1.0956103e-001 -2.3482138e-001  1.0972103e+000  1.0117117e-001  9.7387462e-001 -1.5725276e-001  3.9306066e-001  4.3826020e-001 -3.3881324e-001  1.5563041e-001 -3.6247986e-001  1.3278841e+000  6.1076970e-001 -5.7406238e-001
 -3.5624364e-001 -7.8393845e-002  4.7901544e-001  1.1919793e-001  3.3190761e-001  1.0856752e+000  1.3248702e+000  1.6929321e+000  8.5973174e-001  5.2084539e-001  4.7573517e-001  9.3432804e-001  1.1621783e+000  7.1903279e-001  4.3699815e-001  2.9799103e-001  3.7504814e-001  8.4034115e-001  6.2882420e-002  8.0155617e-001  2.5987629e-002  4.5554616e-001  1.0318499e+000  1.3574330e+000  2.8192971e-001  6.8902714e-001  7.7355953e-001  1.3762813e+000  8.9899288e-001  5.5103528e-001 -1.3294783e-001  7.9611531e-001  2.6517318e-001 -1.6841819e-001  5.5828084e-001 -6.4547450e-003 -3.1933320e-001  1.1345116e+000  1.2478220e+000  9.9713663e-001  5.4258232e-001 -6.5741947e-002  1.0034287e+000  5.1040677e-001  6.5620795e-001  3.6091495e-001  7.1763593e-001  7.3528027e-001  9.6733460e-001  5.2805882e-001  1.1104098e-001  3.2149314e-001  5.3479171e-001  5.6444659e-001 -2.5844870e-001  5.4295983e-001  1.4173892e+000  6.6711556e-001  1.7010171e+000  9.1468170e-001  5.3603414e-001  6.3399671e-001 -6.2117415e-001  1.1400242e+000 -7.6205733e-001 -3.9958562e-001
 -5.1726479e-001 -2.0187178e-001  3.4119568e-003 -1.6915856e+000 -6.2217191e-001  3.9225339e-001  2.9716363e-001  6.9337208e-001  5.1958014e-001  1.1488224e+000  8.1849938e-001  6.8144901e-001  5.5683660e-001  9.8763368e-001  8.4420130e-001  3.2685315e-001 -3.4419991e-001 -5.4122538e-001 -6.3130074e-001  2.9430866e-001 -1.0913215e+000 -3.5525010e-001 -6.1994544e-002 -6.6220702e-002  4.1112897e-002 -2.3362141e-001  1.3790908e-001  7.9448866e-001  6.9890731e-001  4.7335359e-001  1.8639936e-001  1.0540475e+000  3.9097450e-001  6.1111961e-001  3.9999853e-001 -2.5319023e-001  4.3541407e-001  2.6993382e-001  6.2340360e-001 -1.5225470e-002  3.7695696e-002  2.3775023e-001  1.9904519e-001  7.9427917e-001 -2.5720646e-001 -2.9104573e-002  2.9180040e-001 -2.4556328e-001  2.1517127e-001  2.4729873e-001  7.4706156e-001  5.5727079e-001  9.1470421e-001  6.5666751e-002 -5.6322958e-001  7.1802384e-001  4.3900508e-001  2.3337066e-001  7.7681108e-001  5.9717984e-001 -2.0597197e-001 -2.9232294e-001 -1.5888431e+000  1.8173591e+000 -5.9676033e-001 -1.3382497e-001
  6.6198196e-001 -1.4597443e-001 -1.1658094e+000 -6.3125053e-001  3.2536160e-001  3.5914861e-001  8.8238059e-001  1.0063834e+000  6.9270885e-001  7.8129481e-001  2.0699989e-001  7.0294648e-001  4.1559484e-001  4.2889239e-001  5.5435749e-001  2.2094962e-001  4.7037500e-001  2.4127311e-001  4.9060469e-001  5.8013049e-001 -3.4283980e-002  8.9985878e-002 -4.1516203e-001 -4.8232646e-001  2.1903266e-001 -2.9849091e-001  3.3404728e-001  1.2921852e+000  1.2815234e+000  8.5767207e-001  7.3393842e-001  9.8676985e-001  9.6393930e-001  8.2684829e-001  5.6676742e-001  5.8645435e-001  8.1330869e-001  8.7828730e-001  1.1646741e+000  3.0644639e-001 -2.8032675e-001  3.7427163e-001 -7.8479792e-002 -8.2592668e-001  2.5762545e-001  1.3290035e-001  6.9075344e-001  4.9295325e-001  4.0696997e-001 -1.7190711e-002  2.4621306e-001  2.6233009e-001  1.1317675e-001  3.0376942e-001 -1.0857600e+000  2.7398129e-001  4.7020142e-001  2.3784863e-001  9.7459772e-001  1.0626951e+000  3.5765143e-002 -2.5603418e-001 -5.5031007e-001 -5.9569874e-001 -6.7168376e-001 -3.2778483e-001
  4.9534502e-001 -3.3525635e-001  3.4405404e-001  1.9571378e-001 -3.5789439e-001  1.0440965e+000 -3.3477474e-001 -2.6869605e-001 -2.8488449e-001  2.9091488e-001  6.5267483e-001  1.1778864e+000  1.8077490e-001  4.9894501e-001  3.1728741e-001  5.1268090e-001 -3.5197741e-001  1.1154852e-001  1.2661618e-001 -2.1691465e-001  4.9908409e-002  3.2416080e-001 -2.6396958e-001  1.3690465e-001 -8.4935411e-002  7.2169987e-001  3.3149306e-001  9.6931822e-001  1.9591024e-001  1.1334403e+000  2.3433456e-001  2.8949142e-001 -1.7852240e-001  7.0091277e-001  1.0392048e-001  8.6607819e-002  9.7246798e-001  2.4378300e-001  2.4480951e-001  2.3070026e-001  5.6048312e-001 -1.9491961e-001 -2.9311743e-001 -7.6348571e-001 -1.3326415e-001 -3.1231355e-001 -6.8683223e-001  1.6909819e-003  3.2348526e-002  1.8541551e-001  1.8448367e-001  3.4389695e-001  1.0127534e-001  3.0220809e-001  8.2449281e-001  2.9600256e-001 -4.5546475e-001 -1.0550949e-001 -2.4063792e-001  8.0248996e-002 -2.6678448e-001 -5.3288991e-001 -5.1681053e-001  5.3761545e-002  4.9635939e-001  2.8392377e-002
 -4.1782794e-001 -1.2798458e-001 -6.3421107e-001  1.6454238e+000 -6.8129445e-001 -1.1499237e+000 -7.4457098e-001 -1.1522610e-001 -1.0636204e+000 -1.1285842e+000 -7.0479589e-001 -5.9377621e-001 -1.1934654e+000 -8.7143434e-001  1.0128641e-001  2.9608928e-001  4.8166307e-002 -9.3510863e-001 -1.4292345e-001 -1.4450690e+000 -1.0146221e-001 -1.5659326e-001 -4.0410048e-001 -5.9264316e-001 -4.5074340e-001  2.3090115e-001 -1.2787921e-001  3.7345164e-001  5.8478840e-001  1.0829030e+000 -6.1957354e-001  2.3664582e-001  8.2450993e-002 -5.2447739e-001  1.5187082e-001 -3.7231579e-001  6.6710990e-001  6.5854708e-001  9.5663400e-002 -4.5739754e-001 -2.8850485e-001 -8.4818728e-002  1.4913057e-001 -9.2404432e-001 -6.1279294e-001 -2.1642214e-001 -4.5164823e-001 -8.5006501e-001 -1.1564438e+000 -7.9801496e-001 -3.0886245e-002  1.5708920e-001 -8.8120716e-001 -5.5324917e-001 -8.7121394e-001 -8.5167918e-001 -1.0994986e+000 -8.9007645e-001  1.5588683e-001 -6.8486290e-001 -7.2707379e-001 -7.7122979e-001 -1.4430572e+000 -1.3388852e-001 -1.2059134e-001 -8.0040278e-001
  8.4194871e-002 -2.1119795e-001 -1.2419853e+000 -1.2604033e+000  4.2805313e-002 -5.6898132e-003  6.6371270e-001 -1.2259839e-001 -1.6038138e-001 -4.3167309e-001 -9.1823614e-002 -2.7133023e-002 -2.6637713e-002 -1.0731096e-001 -3.0929834e-001 -2.5266540e-001  1.4555223e-001  5.3513391e-001  1.6581951e-001  2.3572802e-001  3.5892454e-002  3.4552022e-001 -2.1360545e-001 -4.1844504e-001  6.1151444e-001 -7.5805623e-001 -9.4509506e-003  3.2536719e-001 -5.0783710e-002 -3.2008827e-002 -6.0334467e-001 -1.3877715e-001 -4.1893698e-001 -3.7314425e-001 -1.8349048e-002 -1.6879210e-001 -1.3360477e-002 -5.2052152e-001  6.6553339e-002 -6.9283610e-001 -1.0024544e+000  2.7245796e-001 -4.7222638e-001 -2.4192397e-001 -2.6437545e-001 -8.5429990e-001 -7.2272469e-002 -7.8316066e-003  1.2121594e-001  1.3940580e-001 -3.2622525e-001 -4.1969602e-002 -5.0097478e-001 -3.2890546e-001  4.7709103e-001  1.1465484e-001 -4.3082676e-001 -3.4099072e-001 -2.7277563e-001  2.7402607e-001  2.8004914e-001 -5.7204391e-003  5.0061264e-001 -9.3914513e-001 -6.5556093e-001 -1.9934338e-001
 -1.4217637e+000  2.2921398e-001 -1.0055262e+000 -1.6384673e-002  1.3424367e-001  1.2199972e-001  1.1912710e-001 -5.5582119e-001  2.1001314e-001 -6.1235363e-001 -3.9187462e-001 -1.1043816e+000 -2.1914111e-001 -3.1355003e-001 -1.9327809e-001 -1.8789838e-001 -3.0600389e-001 -3.8590590e-001 -6.6547766e-002  7.0318991e-002  9.2804886e-002 -5.8160370e-002 -2.2082573e-002  4.4223692e-001 -2.6568541e-001  3.0281646e-001 -3.2038641e-001 -1.9488788e-002 -1.2084231e-001 -2.1501354e-001 -1.4929958e-002 -4.6894877e-001 -3.2723379e-001  9.4384956e-002 -2.5129139e-002 -7.1942847e-001 -9.4822851e-002 -5.0292780e-001 -1.4994451e-001 -3.9880769e-001 -1.8293876e-001  3.0711607e-002  1.4334026e-001 -3.1795441e-002  3.0692344e-001  8.8167298e-001 -4.9916114e-001  6.2896790e-001  2.0948018e-001  2.2616121e-001  1.0078949e-001 -3.3951629e-002 -3.3138377e-001 -2.6522500e-001  9.3466607e-001 -9.9450279e-002 -4.0122995e-001  5.3219477e-002 -4.6192288e-001 -3.7769986e-001 -2.2133668e-001 -1.4263103e-001  1.3455416e+000  4.1075399e-001 -9.3693541e-001  9.1037787e-001
  1.0827770e+000 -6.2603128e-001  1.3253640e+000 -8.6611742e-001 -3.6941281e-001  6.6877776e-002  7.8497486e-001  3.2395892e-001 -2.6014043e-001 -1.2736438e-001  2.0853909e-001 -7.3173301e-001 -1.0093468e-001 -3.6524162e-001  1.0055542e-002  1.5180954e-001  5.1593679e-001  5.5306763e-001  1.5586451e-001  5.6706330e-001 -2.4952508e-001 -1.4689430e-001 -3.5803810e-001 -2.4308671e-001  1.7535883e-001 -3.9326938e-001  4.4805423e-001 -3.3001022e-002  1.8512083e-001 -3.9471049e-001 -2.8787194e-001 -7.0197410e-002 -1.6973283e-002 -4.6607257e-001 -2.5897189e-001 -3.8647305e-001 -2.8353940e-001  1.2750333e-001  2.3716943e-001  3.3245483e-001  5.4586979e-001 -2.2727614e-001 -6.2926949e-001 -1.0140408e+000 -2.4086367e-002 -1.0165086e-001 -1.0779376e-001  1.8943723e-001  2.0556309e-001  9.8730941e-002 -1.3197064e-001  2.0518663e-001  1.2609848e-001 -1.2323270e-001  1.0417728e+000  2.1399871e-001 -6.5098597e-002  4.7604115e-001  3.3848959e-001  6.0249537e-001  2.5804705e-002 -2.3932969e-001  7.8137299e-001 -1.0334644e+000 -7.3299243e-001  2.9009267e-001
 -6.8610549e-001  3.2706613e-001 -5.5121564e-001  4.8584380e-002  6.0225305e-002  9.2379777e-001  1.0662570e+000  3.7748020e-001  2.7085558e-001 -3.8022139e-001  1.1223872e+000 -3.6936327e-001  8.0728093e-002  4.4339039e-001  7.7173715e-001  8.3085727e-001  6.2011676e-001  1.3380859e+000  7.7106923e-001  1.4765900e+000  8.4551465e-001 -7.7213526e-002 -4.8782629e-001  1.2187475e+000  8.4439747e-001  2.2184896e-001  6.6202410e-001  3.7634976e-001  3.2745696e-001  2.2292584e-001  1.0443947e-001 -1.2124784e-002 -1.0910840e-001  5.7131164e-001  3.9504609e-001  1.1946457e-001  5.9765538e-001  2.3084540e-001  3.6725710e-001  5.6701875e-001  2.3731738e-002  9.8742525e-001  1.0667955e+000  4.3494223e-001  3.1222818e-001  7.1230563e-001  8.1306742e-001  1.0797479e+000  1.5827048e+000  9.0860778e-001  1.0688689e+000  9.9027542e-001  8.3797830e-001  3.7792489e-001  2.1157023e+000  1.8813171e+000  8.7380740e-002  2.5449853e-001  3.3994922e-001  1.3771653e-001  1.7573957e+000 -3.5359129e-002  1.1852483e+000 -6.4151133e-002  6.8912661e-001  2.3346030e-001
  1.7680386e+000  7.7872765e-001  3.9100801e-001  1.0162170e+000  3.4085510e-001  4.2363726e-001  4.7066757e-001 -1.9061616e-001  6.7975694e-001  4.7962780e-001  1.5891780e+000 -4.0417295e-001  3.5173354e-001  2.5865881e-001  1.1680553e+000  3.3201957e-001  3.6253232e-001 -2.9713614e-002  5.2220169e-001  2.4967211e-001  1.5871602e-001 -3.1470926e-001  7.3392439e-001  7.9836687e-001  8.7160206e-001  6.2924021e-001  1.8441761e-001 -1.3564941e+000 -7.5948768e-001  2.2364179e-001  1.5315679e-001  3.6443625e-001  5.6258549e-001  6.5120717e-001  1.0455155e+000  3.9910229e-001  7.1301422e-001 -1.2359343e-001 -5.9473403e-001  6.8343720e-003  9.5495240e-001  1.2138140e+000  5.6404222e-001  1.8531739e+000  1.6209576e-001 -5.7040185e-001  7.3543459e-001  4.8353371e-001  7.7358244e-002  9.2687780e-001  1.3278570e+000  1.4372375e+000  7.3650948e-001  1.0105939e+000  4.5779008e-001  1.6128660e+000  4.5651797e-001  5.4652232e-001  9.9060461e-001  4.7208081e-001  1.1431077e+000  2.1465660e-001  7.6766297e-001 -9.5878494e-001  6.1232250e-001  3.8531617e-001
 -1.7995941e-001  5.2111169e-001  2.4218318e-001  1.1468203e+000  3.1084845e-001  1.1583982e-001 -6.6009942e-001  6.7626088e-002  9.1035427e-002 -1.3284791e-003  4.0118514e-001  2.2637970e-001 -1.7853292e-001  5.9636961e-002  4.7039549e-001  8.7155404e-002 -4.3700217e-001  5.1758355e-001  2.4542668e-001 -3.1303180e-001  8.0019180e-001  8.8350054e-001  2.1187732e-001  4.3745292e-001 -3.4939870e-001  6.9988233e-001  4.8283580e-001 -1.0512407e+000 -3.3817069e-001  3.2818719e-001 -2.9190907e-001  5.4086898e-002  1.6070646e-001  7.4581992e-001  2.4767445e-001 -2.3034266e-001  1.0234763e+000 -2.8148098e-001 -1.1594210e+000  2.4221856e-001  4.0464074e-001 -8.4554322e-003  7.6469333e-001  3.9517833e-001  8.8737269e-001  3.0633979e-001  1.4711849e-001  9.2322537e-001  1.1327542e+000  5.5286274e-001  2.7803740e-001  8.0105154e-001  4.7870466e-001  3.6832238e-001 -6.3482509e-002  8.9843502e-001  3.2458609e-002 -4.5452091e-001 -7.9632534e-002 -8.5581301e-001  1.1122788e+000  2.2892179e-001  9.4086094e-001  5.2185372e-001  4.3065526e-001  6.6340209e-001
 -1.5297288e-001 -5.1470074e-001  6.9982823e-001  2.7604479e-001  1.5237696e-002  6.7553671e-002 -2.7594301e-001 -3.7167177e-001  1.3583712e-001 -5.9795240e-001 -2.7780951e-001  1.1082753e+000 -2.5735731e-002 -2.3806220e-001 -7.4510301e-002 -2.9058295e-001  5.0183069e-001  1.1441868e-001 -7.4567041e-001 -7.2606578e-001  2.9842651e-001 -8.3734691e-002 -2.1061903e-001 -6.3365703e-001 -2.1765768e-001 -4.2362881e-002  2.0069367e-001 -5.5986756e-001 -7.3785553e-001 -4.6521316e-001  1.3212147e-001 -2.5972395e-001 -2.0530718e-001 -2.9332434e-002 -2.2915092e-001  7.3030670e-002  9.0683061e-002 -1.7769371e-001 -4.4168258e-001  1.1416934e-002 -2.1691931e-001 -2.1189556e-001  1.4576923e-001 -3.8442353e-001  2.4523558e-001 -2.3609556e-001  6.1021645e-002  2.1607718e-001 -2.7717545e-001 -1.3291390e-001 -1.6678143e-001  1.1241516e-001 -4.0776412e-002  3.2144299e-001 -2.5286796e-001 -2.5696352e-001 -1.0145891e-001 -1.6544984e-001 -3.5497879e-001 -8.9033665e-001 -3.2335182e-001 -1.2268280e-001 -1.1481937e+000 -3.8143631e-001  9.1627135e-002 -1.6959801e-001
 -6.3105082e-002 -1.7807341e-001  1.4568020e+000  1.5749447e+000  2.2602577e-001  6.5617031e-001  1.6417137e-001  5.5775121e-001  2.0287084e-001  6.2790675e-001  2.3026883e-001  1.4190138e+000  9.9031609e-001  7.2857552e-001  2.7029174e-001  2.5823572e-001  9.3602818e-002  8.2935384e-001  9.7195723e-001  7.9489046e-002  1.0944734e+000  5.3246470e-001  1.6330709e-001  4.4692229e-002  1.1737814e-001  1.6834135e-001 -2.5461409e-001 -8.9972952e-001 -6.7925623e-001  4.9815148e-001  5.2512752e-001  5.5322810e-001  2.0208016e-001 -9.7081604e-002  2.6116325e-001  7.5058982e-001  4.6909292e-002 -8.1198532e-001 -1.0997661e+000 -9.2391807e-001  5.0834110e-002 -1.0357236e-002  1.0834506e-001  3.4554100e-001  1.1547186e+000  1.5509157e+000  5.0631611e-001  8.4163852e-001  7.0837420e-001  3.1052992e-001  6.3303284e-002  1.2901691e-001  4.1777642e-001  5.8008258e-001 -1.1472142e-001  8.6814708e-002  8.8243089e-001  2.3577291e-001  4.3130421e-001  3.2953164e-001  3.2503832e-001 -4.8390607e-002 -7.1599104e-001  9.7508663e-001  5.7472682e-002  4.6526984e-001
  5.3926416e-001  7.5827155e-002  6.2830473e-001  1.3021087e+000  6.4151599e-001  1.0888805e+000 -4.4521895e-002 -2.5109720e-001 -3.3951900e-001 -7.7636109e-001 -4.5248307e-001  8.9723078e-001  8.4776020e-001  8.9248388e-001  1.6229438e-001  9.2432526e-002 -4.7923068e-001  1.2786888e+000  8.9338993e-001 -8.0310824e-001  1.6242644e+000  2.9131754e-001  2.2486981e-001  1.7629338e-001  8.1705279e-003 -6.6596653e-001 -2.1874672e-001 -8.7158663e-002 -6.8749826e-001 -4.7408812e-001 -2.6681743e-001 -9.8937761e-001 -8.4119025e-001 -5.7340936e-001 -1.1004205e+000 -3.0685163e-001 -4.4060293e-001 -8.5444522e-001 -2.4969530e-001 -8.4899783e-001 -1.0313166e+000 -2.4609586e-001  1.9697595e-001 -4.0532926e-001  1.0091738e+000  1.9101478e+000 -1.8601815e-001  6.9512314e-001 -3.3213922e-002 -2.7606547e-001  8.8726094e-002  1.2544231e-001  2.2581503e-001  6.3114830e-001  3.9470879e-001 -2.9199169e-001 -1.4035006e-001 -2.1916701e-001 -5.3353216e-001 -8.2451058e-001  2.2005603e-001  4.3959503e-001 -1.7099433e+000  5.4092509e-001 -5.7883911e-001 -9.6798759e-001
  7.8509779e-001 -1.1658890e+000  4.8640704e-001  2.0209609e+000  1.0063949e-001  2.4981644e-001  3.3767780e-001 -5.9354330e-001 -2.2807735e-001 -3.6535037e-002 -4.1489211e-001  7.4597734e-001  2.3155900e-001 -2.9271832e-001 -3.4032241e-001 -6.5026578e-001 -1.4876698e-001  9.7561244e-001  1.1406639e+000 -5.3360454e-001  6.0070071e-001  2.3435340e-001 -4.6896866e-001 -2.8178863e-001  4.2827439e-002 -1.2347433e+000 -1.8542633e-002 -1.1603278e-001 -4.0508093e-003 -1.1091905e+000  4.0237322e-001 -9.5119253e-001 -1.3359059e+000 -2.0565333e-001 -5.4023451e-001  2.5092825e-001 -1.2128707e+000 -4.8873184e-001 -3.4723491e-002  2.2625178e-001 -1.4575023e+000 -3.5438386e-001 -4.6479084e-001 -6.3554091e-001  4.5467824e-001  3.8965642e-001 -4.0594404e-001  1.9550728e-001 -5.2159810e-002 -9.0079576e-002 -3.3351517e-001  5.0234592e-002  8.9034605e-001  4.2605962e-001  1.4899292e+000 -2.2145795e-001  2.2906091e-001 -5.0064660e-001 -4.4480975e-001  7.1869204e-001  5.2110574e-001  1.0323495e-001 -2.2616672e+000  8.1800983e-001 -2.0055478e-001 -5.1936383e-001
 -6.2645428e-002  7.5313756e-002  4.8068256e-001  1.1129137e+000  5.8799651e-001  1.8644289e-001 -5.4775204e-002  2.8651936e-002 -1.5842281e-001  5.0577621e-001  8.8821542e-002  5.8526197e-001  1.1534476e-001 -1.5995091e-001  1.3489373e-001 -4.0771361e-001 -3.0500160e-002  6.9948207e-001  1.2995451e+000 -2.7494273e-001  8.1376037e-001 -1.2260594e-001 -2.3805317e-001 -4.4678643e-001 -1.1721889e-001 -8.8279455e-001  2.2594239e-001 -4.3997251e-001 -2.5740985e-001 -3.5419006e-001 -4.8329929e-001 -5.8168567e-001 -2.4395780e-001 -1.8812317e-001 -2.0704370e-001 -2.5233905e-001 -6.2305102e-001 -3.4831206e-001  2.0759971e-001  6.2083253e-001 -3.3354190e-001 -1.1501414e-001  5.7471563e-001 -2.3325769e-001  3.5845926e-001  5.4644878e-001  3.7695959e-001  3.5325097e-001 -7.8687380e-001 -2.4274354e-001 -3.0372375e-001  2.8822310e-001 -6.7485760e-002  2.0728882e-001  1.3826143e-001 -2.4847691e-001  2.1959222e-001 -2.0363020e-001 -3.9040081e-001  3.2020294e-001 -1.3597482e-001  1.9118323e-001 -1.1246800e+000  2.1233061e+000 -6.2256719e-001 -1.1271594e+000
  8.9054519e-001 -6.7930384e-001 -9.8633755e-002 -1.4407507e+000  2.6579396e-001 -7.8170034e-001  2.2067966e-001 -6.8111863e-001 -1.3215664e-001  6.7685905e-001 -1.3810139e-001  9.5537117e-003 -1.9106861e-001 -4.5337367e-001 -7.3825123e-001 -6.4533224e-001  1.6507240e-001  5.1843092e-001  1.7172078e-001  3.6981289e-001  2.3999566e-001 -9.8313885e-001 -5.9775250e-001 -1.1646559e+000  2.3798226e-001 -1.1534246e+000  4.4889840e-001 -5.6090203e-002  1.4605847e-001 -1.0599741e+000 -4.4942266e-001 -8.4663512e-001 -7.7201364e-001 -1.1101460e+000  7.2078860e-002 -3.4971808e-001 -1.3084998e+000  8.2981115e-002  3.2163974e-001  4.0118734e-001 -5.7045522e-001  4.6933025e-001 -1.3336754e+000  4.9250882e-001 -3.4909755e-001  9.2866574e-001  4.2069308e-001  6.7278872e-001  7.6558790e-001  1.1576389e-001 -6.7487526e-001 -1.0609097e+000  4.9337828e-001  6.0750488e-001  3.5545735e-001  1.0219406e-001  9.6187222e-001 -4.3321313e-002 -7.4195967e-001  1.8971444e-001 -1.1426066e+000 -4.3176230e-001  1.8661298e+000  9.4157535e-001 -4.7170758e-001 -1.2751773e+000
  2.1604228e-001 -7.3275279e-001  3.7702307e-001 -1.2974513e-001  3.2742329e-001 -5.5002063e-001  6.8094586e-002  2.8313111e-001  6.0427292e-001  5.3939229e-001 -3.0545284e-001  8.5819053e-001  7.4781041e-002 -2.2065549e-001 -1.8371045e-001  5.2120687e-001  3.9419171e-001  3.9344998e-001 -8.9322821e-001 -1.2083005e-001  4.0824853e-001 -7.4339467e-001  7.6039600e-001 -7.6754017e-001  1.2412638e-001 -7.4352499e-001  3.9697745e-001 -7.4113268e-001 -9.3234165e-002 -4.2574559e-002 -3.2120300e-001 -3.0999779e-001  4.2348131e-001  4.4018905e-001 -2.5369533e-001 -3.0357436e-002 -3.6495473e-001 -1.9460052e-001 -5.6587926e-001  2.6580111e-001  1.1194121e-001  2.9425911e-002 -2.4439763e-001  5.0306499e-001 -1.8546120e-001  9.1661417e-001  6.8920241e-002  3.5793975e-001  6.8596440e-002 -6.9821296e-002 -8.7969812e-002 -2.3964589e-001 -3.3338770e-001  7.2463360e-001  7.1244075e-001 -1.3214263e-001  6.8745701e-001  2.5811115e-001  1.8485601e-001 -4.3971891e-001 -1.9635649e-001 -2.2263906e-001 -1.2544597e-001  2.6417252e-001 -3.9176602e-001  6.6300064e-001
 -8.6205600e-001 -1.4541766e-002  2.3615901e+000 -1.3458106e+000  4.0065633e-001 -5.3783557e-001  2.4169106e-002  2.2274326e-001 -5.3556992e-001 -1.2375542e-002 -6.4815602e-001  6.7972296e-001 -3.3641660e-001 -3.6918053e-001 -7.5776624e-001 -4.3680888e-001 -1.8529460e-001 -1.5592180e+000 -1.0450857e+000 -3.7392725e-001 -1.0317342e+000 -3.3588066e-001  3.7032686e-001 -5.7056007e-001  1.6883398e-001 -2.1009380e-001 -1.8510330e-001 -9.0059416e-002 -8.3702292e-002  1.8126234e-001 -6.9047743e-001 -1.0569865e-001  3.0315097e-002 -1.0488435e+000  2.1064220e-001  1.9919967e-001 -6.5107619e-001  1.9607714e-001 -8.3133047e-002  6.6708967e-001  5.2533639e-002  4.2929910e-001 -8.7006869e-001  6.8330779e-001 -6.2202100e-001  3.6837614e-001  1.4881671e-001 -7.3739001e-001 -4.2117845e-001 -3.8811551e-001 -7.0235588e-001 -1.5817425e+000 -3.9285002e-001  4.7589308e-002 -3.5017830e-001 -6.9556311e-001  8.1539878e-001  1.1424857e-001  2.3728344e-001  6.2098386e-002 -1.6337712e+000  1.8897645e-001  3.5234163e-001  3.0960161e-001 -1.7531370e-001 -9.3808760e-001
  1.6123552e+000 -2.4777620e-001 -5.2121040e-001 -1.6415604e-001  1.4607609e-001 -1.0777130e+000  6.9408510e-001  2.8961058e-001 -9.6995625e-002 -2.5205707e-002 -3.1604675e-001  7.6711533e-001 -2.0169641e-001 -1.6198579e-001 -7.8328415e-001 -3.2259921e-001  4.0629635e-001 -6.6149763e-001 -6.2143566e-001  2.5576545e-001 -1.1509354e+000 -1.2866873e-001 -8.3793751e-001  1.9378285e-001  4.3562067e-001  6.1128244e-002 -2.0404618e-001 -1.9106204e-001  3.7673227e-002  4.4438281e-001  2.3814486e-001  8.5681875e-002  1.5147280e-001 -5.8641055e-001 -4.8779855e-002  3.1424666e-001 -6.8486335e-001  3.4783319e-001  3.8400778e-001  5.6528311e-001  2.4518163e-001  5.1343051e-001  2.2758478e-002  8.3702832e-001  3.7672875e-001  7.3536396e-001  1.6977562e-001 -6.6417877e-001 -5.4926443e-001 -2.4760622e-001 -3.7640176e-001 -1.0370338e+000 -4.4294066e-001 -2.0764170e-001 -1.6754717e-001 -2.7906720e-001  5.5697056e-001 -7.4164908e-002  1.8702324e-001  5.6211449e-001 -9.7700010e-001  3.0388894e-001  4.1040425e-001  8.4084241e-001 -6.8126682e-001  6.1593825e-001
  2.2463966e-001 -2.4942057e-001 -8.1283852e-002 -9.1455467e-001 -2.1487443e-001 -4.1636095e-001  5.0618518e-001  4.3298959e-001 -3.3828966e-001  4.0263773e-001  5.1468846e-002 -3.1299713e-001 -4.0350570e-001  3.1051330e-001  4.5269594e-001  1.7878360e-001  4.9229516e-001 -1.3081683e+000 -4.4610291e-001  1.3277942e-001 -1.3102427e+000 -2.7150838e-001 -1.2063185e+000 -1.1297944e+000  7.6747503e-002 -1.3958544e-001 -9.4449071e-001 -1.1980999e+000 -5.2132669e-001  5.2315539e-001 -7.4431224e-003  8.7519620e-001  7.0702172e-001  7.4627688e-002  4.9109002e-001 -1.7561592e-002  5.8114150e-001 -3.8585437e-002 -3.5433869e-001 -4.8091133e-001  3.6186863e-001  2.0692442e-001 -6.3592869e-001 -7.0197971e-001  1.5409650e-001  9.1533706e-001  3.5761424e-001  3.7371953e-001 -7.1703605e-001 -2.8043452e-001 -7.2405738e-002 -1.5932576e-001 -4.3058639e-001 -3.3689789e-001 -1.0251364e+000 -2.2779648e-002  1.6657192e-001  1.7540793e-001  4.8762020e-001  6.1294639e-002 -1.0999250e+000 -2.3059602e-001  9.4724650e-001  1.2172478e+000 -4.9420033e-001  4.3759671e-001
  1.2940673e+000 -1.2856677e-001 -5.4730859e-001  4.6181207e-001 -2.8179144e-001 -5.6101782e-001 -6.4362442e-001  2.2189234e-001 -2.0002051e-001  7.5230197e-002  5.1148455e-001  4.8317577e-001 -5.3339584e-001  3.4327623e-001  4.3353527e-001  5.1000754e-001  3.8756384e-001 -7.1605323e-001  5.6848323e-003 -1.2568585e-001 -9.0876436e-001 -6.4173884e-001 -4.0190021e-001 -7.6299342e-001 -2.3484510e-001 -3.2632388e-001 -9.5237960e-001 -1.2853648e+000 -1.9591543e+000 -1.4515210e-001  2.2092835e-002 -2.8597325e-001 -3.0936670e-001 -7.5681799e-001 -1.5944458e-001  1.4224316e-001 -4.1632500e-001 -2.0587624e+000 -1.5473232e+000 -1.3073230e+000 -1.5420724e-001 -5.1425162e-001 -9.1704746e-001 -7.9251751e-001 -4.3642465e-002  3.0790575e-001  2.5042587e-001  7.4421530e-001 -2.6410575e-001 -3.3500397e-001  1.5013246e-001  1.6372118e-001  4.0970992e-002 -8.4787881e-001  4.6130048e-001 -1.0530016e-001 -4.4317498e-001 -2.7717003e-001  1.5205200e-001 -2.7904153e-001  2.4531976e-001  1.0631169e-001 -2.5640814e-001  1.0176533e+000 -1.8067580e-001  4.2106737e-001
  1.5271673e-001  9.5155141e-001  1.5301479e+000  2.8287545e-001  3.0252269e-001  1.0532214e+000  2.0455754e-002  5.3139613e-001  8.1940664e-002 -6.1514347e-001 -1.6627118e-001 -2.4132257e-001  1.1982487e-001  9.5947236e-001 -2.2898422e-001  1.6577678e-001  1.4201731e-001 -1.2441193e+000 -4.3475289e-001 -1.3185959e-001 -1.2588727e+000  5.7812452e-001  2.0835733e-002  4.3971495e-001  1.2166854e-001  7.8116819e-001  1.0270627e+000  6.5669866e-001  9.7073145e-001  2.8766628e-001  1.0940749e-001  6.0871531e-001 -4.8082383e-001 -5.6667743e-001  6.1869498e-001 -2.6579087e-002 -1.2317812e-001  6.6183375e-001  5.9608864e-001  1.0219233e+000  1.3204432e+000  4.4011802e-001  8.1673548e-001  4.6549103e-001  8.2781364e-001  8.0688688e-001  4.8091458e-001 -3.1432172e-002 -1.0203715e-001  3.7231549e-001 -3.8187530e-001 -5.3308354e-001  5.5205593e-001 -4.4281206e-001 -8.8707890e-002  2.8316970e-001 -4.5235339e-001  2.1068045e-001  8.0355769e-001 -3.2234246e-002  3.3861188e-001  6.0314582e-001  6.4868482e-001 -4.2932107e-001  1.0027647e+000  1.6785855e-003
 -4.4494204e-001  1.3096013e+000 -7.0487978e-001 -3.7954332e-001 -1.6323658e-001  1.3328282e+000 -1.3629038e+000 -1.3016581e+000 -2.4113532e-001  2.5013137e-002 -1.6011474e-001  3.4947654e-001  2.9202196e-001  1.0211540e+000 -5.2549796e-001 -3.3602602e-001 -2.3956088e-001  7.7539414e-002 -2.5294760e-001 -1.4872886e-002  3.7793663e-002 -1.8286561e-001  1.3227939e+000  2.8784163e-001 -1.8391899e-001  4.9100777e-001 -8.5310890e-001  3.9127334e-001  1.2228515e-001 -2.8787170e-001  4.2703816e-001  4.7798276e-001  5.8721813e-001  2.6856243e-001  5.2966151e-001  9.2490194e-001 -5.1974332e-001  2.7254125e-002  5.6793195e-001 -6.3911723e-001  3.2944574e-001  2.4120356e-001  3.4407016e-001  6.0706235e-001  4.3688310e-001 -1.8007413e-001  2.4666184e-001  2.3211319e-001  1.6304804e-001  1.2099266e-001 -6.8298772e-001 -8.9447844e-001  2.9884570e-001 -3.2727591e-001  3.9426320e-001  2.0820978e-001  1.2684705e-002 -1.7329374e-001 -8.3962922e-001 -7.7173253e-001 -6.3196914e-001 -2.8705169e-001 -4.0283150e-002 -1.3202385e-001  8.4432932e-001 -4.6752208e-001
 -2.4844622e-001  6.9514888e-001 -5.6141722e-001 -8.5400817e-001  4.7895601e-002  1.7205409e-001 -1.9731759e+000 -1.1608355e+000 -9.7413785e-002  1.9503408e-002  5.1362110e-001 -6.3495099e-001 -4.8547055e-001  9.2735633e-002 -5.3196811e-001 -1.6570824e-001 -8.4800017e-001 -7.7362344e-001 -6.7543685e-001  2.1426191e-001 -4.1973780e-002  3.8491423e-001  1.3643890e-002  1.7454508e+000 -3.2152377e-001  9.1674728e-001 -3.1957935e-001 -9.4506138e-001 -7.4348065e-001  1.9077439e-001 -2.4197240e-002  1.1255662e-001  5.8391675e-001  9.5540290e-001 -2.0631210e-001  1.2211865e-002 -1.9706116e-001 -5.5858899e-001 -9.9561116e-001 -1.2748312e-001  1.2380156e+000  2.9284719e-001  1.2422557e+000  1.6477935e+000  4.7932615e-001  2.4528308e-001  9.0230324e-001  3.5629585e-001 -4.1434245e-001 -1.0799284e-001 -2.8119150e-001 -8.3326985e-001 -1.6040523e-001 -2.6451927e-001 -1.1471285e+000 -1.7892089e-001 -6.8444190e-002 -5.1994817e-001 -1.2893141e+000 -1.4582945e+000 -3.5363018e-001 -2.0019604e-001  2.3999126e+000 -6.0885221e-001  3.5239179e-001 -2.7745045e-001
 -1.0033752e+000  2.6259225e-001 -4.8603481e-001  3.4554154e-001 -3.4051605e-002 -4.6809088e-001 -1.6803074e-002 -3.0114445e-001 -4.2523260e-001  1.0876561e+000  1.3281403e-001  1.1902023e-001 -1.6581623e-002  2.7471369e-001 -2.8588834e-001 -2.9355280e-001  2.3403849e-001 -5.0566032e-001  3.3735239e-002  2.8070313e-001  1.1775472e-001 -9.4393478e-001  2.3564308e-001  1.0925285e+000  2.2845518e-001  3.9470655e-001 -9.6845179e-001 -7.5295761e-001 -6.5870552e-001 -1.6313942e-001  7.8290283e-002  2.9000626e-001 -3.7992669e-001 -2.9672324e-001  6.0563219e-002 -1.5210285e-001 -1.2300154e-001 -7.4075640e-001 -5.0300176e-001 -9.7959325e-001  1.2643256e+000  5.2372250e-003  7.6649242e-001 -1.0612474e-001 -2.7063784e-001  2.8278928e-001  4.7298508e-001 -9.9434839e-002 -1.6738799e-001 -1.7112530e-001 -2.9911059e-001 -2.2556861e-001 -2.5875507e-001 -1.7205903e-002 -9.1881033e-001 -2.8532846e-001  4.0373001e-001 -5.7106082e-001 -5.9854803e-001 -1.5849889e-001 -6.4065031e-001  9.0436302e-003  1.8665728e+000 -9.5997733e-001 -4.2845112e-001 -9.1752293e-002
 -2.8178243e-001  1.3351079e+000  8.3983670e-001 -7.4369230e-001  8.0478800e-001 -7.7780365e-003 -8.4044934e-002  3.4736056e-001  6.1514610e-001 -3.9264863e-001 -9.1450318e-002 -1.0798896e-001 -4.0161505e-001  2.6633063e-001  3.5512781e-001  1.1317206e-001 -1.3522292e-001 -1.5049548e+000 -9.4523921e-001  7.3855971e-002 -6.4783502e-001  1.5012609e-001  2.8942108e-002  9.3907768e-001 -1.3880691e-002  2.7733237e-001  1.0123891e+000  8.5664410e-001  6.8079348e-001  8.9206620e-002 -6.3375049e-001 -1.0492694e-001 -1.0287850e+000  1.0468434e-001  1.2862536e-001 -5.8685477e-001  4.1068302e-001  9.4402359e-002  1.7700861e-001  1.0721753e+000  9.4611985e-001  3.3701427e-001  3.5660249e-001  1.1228175e+000  2.6904160e-001  8.2715014e-001  3.3991603e-001 -5.0831600e-001 -2.4206622e-001 -3.7422010e-002  3.2338480e-001  3.8011811e-001 -3.2563736e-001 -1.3082404e-001 -9.3057529e-001 -1.7672291e-002 -6.8022574e-001  1.4920767e-001  1.6183152e-001 -4.4838916e-001  8.9933487e-002  3.2587793e-001  2.6571979e+000 -5.7389708e-001  2.1062922e-001  3.5737938e-001
 -3.8423821e-001  1.2302474e-001  1.9788970e-001 -1.9504882e-001  4.1844351e-001 -7.7483289e-001  1.8429357e-001  1.5322338e-001  5.1279480e-001  3.2773374e-001  3.0235110e-001 -3.6837379e-001  2.4775069e-001 -1.1785305e-001  1.1208058e-001  1.3313089e-001  3.8201979e-001 -5.8923241e-001 -3.1089069e-001  3.0085412e-001 -9.9413651e-001 -5.3276095e-001  1.2561212e-001  6.9961686e-001  4.3798846e-002  2.9578207e-001  3.9312120e-001 -4.4766540e-002  2.0909185e-001  3.2162067e-001 -4.7885996e-001  2.0653936e-001  9.5364478e-001  8.5196795e-002 -8.2736178e-002 -4.1186276e-001  8.2242734e-001  2.7924482e-001 -9.7979809e-002  3.2075194e-001  4.4345426e-001 -1.5840981e-001  6.7266497e-001 -3.1105954e-001 -2.0976090e-002 -2.0667594e-002  1.7932902e-001 -6.6755585e-001 -6.0227197e-001 -2.2700132e-001 -5.3667988e-002  2.3527950e-001 -5.2552969e-001  5.3795704e-002 -1.7797920e+000 -7.1022098e-001 -6.0282657e-002  1.0311037e-001  2.0007630e-001  1.7686566e-001  1.9353216e-001  4.2693336e-001  1.2039213e+000 -1.1622498e+000 -1.8023612e-001  3.2109735e-001
 -2.1208497e-001 -5.4047981e-002 -3.2034419e-001 -1.2807294e+000  1.9085897e-001 -2.4259885e-001  4.2093768e-002 -1.5523245e-001  1.5633345e-001 -3.3934327e-001  2.1160036e-001 -2.8453559e-001 -4.2162850e-001  4.8640989e-002  6.1543349e-001  4.3137629e-001 -5.0210176e-001 -7.1167468e-001 -9.8845570e-001  5.4580907e-002 -4.7929872e-001 -4.7180143e-001  7.2215345e-001  1.1604019e+000 -1.2940294e-002  2.9022809e-001  4.1222308e-001 -3.3656412e-001  1.3194962e-001  4.5096830e-001 -2.9694574e-001  1.2346045e-001  7.2415501e-001  1.2513825e+000  3.3295804e-001 -3.1719341e-001  1.1568336e+000  2.2920334e-002 -4.1197722e-001  1.9048709e-001  5.3630074e-001 -2.4778495e-002  1.4864716e+000  3.7367235e-001 -2.1107417e-001 -1.9206593e-002  2.2932824e-001 -5.3266515e-001 -9.8276978e-001 -5.2113190e-001  3.3149525e-001  8.4799066e-001 -4.5272079e-001 -1.0016258e+000 -1.0058136e+000 -1.4211230e-001 -1.0872875e+000 -4.3604983e-001 -4.3593273e-001 -1.5909425e-001 -8.8973864e-001  7.7634015e-002  1.1193425e+000 -9.7939806e-003  5.5263786e-001  1.2209551e+000
  2.1206051e-001 -1.9110617e-001 -6.7058177e-001  1.9044185e-001  2.7479844e-002 -1.0771669e-001 -3.4783021e-001  2.8429942e-001 -3.0549072e-001  2.6769492e-002  1.5533023e-001  1.5572962e-001 -1.3136850e-001 -1.1258908e-001  6.8185371e-001  4.0015959e-001  2.8824973e-001 -3.8908292e-002 -4.1041992e-001  5.5638775e-002  1.2845971e-001 -2.7920364e-001  1.1447565e-001  4.5140228e-001  1.1361873e-001 -3.7204202e-001  6.1860734e-003 -2.1242804e-001  1.0980492e-001  5.1322747e-001 -2.7464472e-001  3.2385968e-001  1.2529436e+000  1.0932730e+000  3.1615717e-001 -2.9541276e-001  8.9550436e-001 -2.7315504e-001 -1.3562905e-001 -7.5810599e-002 -2.8835322e-001 -3.0523854e-002  5.2049738e-001  5.4601992e-001 -2.6407297e-001 -5.6952782e-001 -1.9903304e-001 -7.6663254e-001 -5.5738692e-001 -7.5986327e-002 -1.0348267e-001  3.6515351e-001  2.6773697e-001 -5.0813887e-001 -3.6730215e-001 -6.8442402e-001 -2.9395672e-001 -8.0360395e-001 -1.5337681e-001 -1.1401409e-001  2.7317854e-002  1.5777597e-002  8.0185714e-001 -1.1872858e+000  1.7507775e-001 -3.5700341e-001
  1.1482793e+000 -1.3401261e-002 -7.5367806e-001 -7.8370013e-001  8.4661118e-001  1.5852302e-001 -3.4758370e-002  2.4508038e-001  4.2342668e-001  1.2232457e-001 -1.4037931e-001  3.2794538e-001 -5.7349543e-002 -2.1219335e-001  1.7967805e-001  3.4804226e-001  7.7840379e-001 -1.3319769e-001 -7.0324801e-001  4.0807568e-001  5.5434856e-001 -1.9704650e-001  1.2347254e+000  4.3237614e-001  5.1282313e-002 -3.0327572e-001  5.7945750e-001  7.3223142e-002 -2.0203787e-001  1.0635867e+000  1.3650748e-001  6.6208729e-001  1.3658864e+000  1.1574304e+000 -2.6812055e-002 -9.9239392e-002  7.8438599e-001 -1.6551874e-001 -5.0163209e-001 -1.0942011e-003  4.2302360e-001 -8.4167330e-002  9.7737707e-001  1.0484877e+000 -4.0949242e-001  5.4101239e-003 -4.1675523e-001 -8.9943677e-001 -2.6228584e-001 -4.1488108e-001  1.5992064e-001  3.4243984e-001 -2.9495841e-001 -4.9695662e-001 -4.5995433e-001 -3.3804578e-001 -7.2425464e-001 -3.1482735e-001 -7.2008081e-002 -4.3100457e-001  7.1311037e-001  3.6748352e-001  1.8138112e+000 -8.8550282e-001 -3.7480751e-001  5.0159341e-001
 -7.6434654e-002  1.6053045e-002  8.0428409e-001 -1.8116407e-001  7.0305666e-002 -1.4352650e+000 -3.8586728e-001 -3.5566740e-001  2.8164706e-001  3.5740665e-001  7.4665858e-002  6.0597873e-002  3.1382168e-001 -1.3738230e-001 -3.6568221e-001 -2.7465811e-002  7.7181006e-001 -1.9027857e-001  2.2365460e-001  1.5021390e-001 -1.7071713e-001 -7.1383005e-002  4.7735941e-001  2.9418384e-001  3.8536199e-002 -1.6405868e-001 -6.1406487e-001 -1.6245595e-001 -3.4837249e-001  4.6888602e-001  4.1670480e-001  1.2631899e-001  5.4782564e-001  6.6066632e-001  1.5968163e-001  2.0591979e-001  7.3693677e-001 -5.9303457e-001 -7.7430395e-001 -1.0868698e+000 -1.9749431e-001  2.3535004e-001  4.1648982e-001  4.2121479e-001 -1.9494331e-001  1.0099971e-001 -2.9290419e-001 -9.2514636e-001 -1.4909934e-001 -1.9046364e-001 -2.0191032e-003 -2.3547173e-001  7.3845931e-002  2.2569439e-001  4.0340317e-001 -4.8807507e-002 -2.7649663e-001  1.4357313e-001 -3.7046793e-001 -1.1110096e-001 -1.1842363e+000  3.6179165e-001 -2.2728620e-001  8.9933356e-001  5.5864585e-002 -2.4853658e-001
 -1.4676319e+000 -1.6879818e-001 -8.2470667e-001 -1.8805943e+000 -7.4639762e-002 -1.8350268e-001 -6.2999470e-001  4.5854863e-002  1.3817759e-001  1.3187951e-001 -5.4960757e-003 -4.0734910e-002 -4.6761908e-003  3.8989647e-001 -3.9177405e-001 -3.1343676e-002 -2.2178539e-001 -4.5012240e-001 -1.3378199e-001  3.1355260e-001  2.2167545e-001 -1.8636683e-001  7.6781272e-001  1.0125233e+000 -1.1640931e-001 -5.5539264e-002  4.8434231e-001  6.0619691e-001  4.5823033e-001  7.0800052e-001  1.8122282e-003  2.6658547e-001  4.2064412e-001  3.6459309e-001 -1.8939033e-001 -5.6674158e-001  3.3861200e-001  2.9494185e-001  7.7425169e-002 -4.0189719e-003 -9.1594258e-002 -1.1519191e-001  8.2208556e-001  1.5464842e+000 -1.4651521e-001  4.6553735e-001 -4.9205528e-002 -1.1139078e+000 -3.7575272e-001 -8.1608955e-001 -2.6784292e-001 -6.7209861e-001 -2.1045873e-001 -1.9110855e-001 -3.3151126e-001 -1.6229696e-001 -5.1657290e-001 -2.9778078e-002 -4.7197944e-001 -3.6225529e-001 -2.2663024e-001 -2.6422396e-001  8.4891724e-001 -4.8292835e-001 -1.7957433e-001 -5.2580801e-001
  4.6010784e-001  1.6038147e-001  4.9325901e-001 -5.8775045e-001 -1.5451828e-001 -3.2467070e-001 -4.0116856e-001 -4.2543426e-002  1.5206598e-001  1.1928497e-002 -7.1670770e-001 -7.9450336e-001  2.4912929e-001 -7.8389056e-002 -1.0257731e+000 -6.3813942e-001  2.1994226e-001 -8.5504787e-001 -4.8848031e-001 -2.2499915e-002  2.8088072e-001  3.6799624e-001  1.2561421e+000  9.3321640e-001  1.6257262e-001  1.2360519e-001 -8.9359276e-002  4.3007224e-001 -6.3986007e-004 -1.1265744e-001 -6.9297020e-001 -3.1675814e-001  3.2972098e-001  7.4683566e-001 -2.6151584e-001 -3.3768765e-001  2.2308233e-001 -2.2543133e-001 -3.5619886e-001 -2.0211632e-001  5.7493738e-002  4.5036770e-001  7.9470468e-001  1.6972578e+000  1.5011323e-001  4.5705981e-001  2.1068413e-002 -5.6738442e-001 -5.7941868e-001  1.2096666e-001 -7.1774767e-001 -8.7883396e-001 -2.5206746e-002  5.0567820e-001 -3.9110178e-001 -2.4749735e-001 -2.4702373e-002 -1.5000437e-001 -3.7277752e-001 -1.6445740e-001 -2.5753933e-001 -3.5355029e-001 -6.3696707e-001 -4.2759969e-001 -4.2440956e-001  3.2670996e-002
 -1.0999412e+000 -2.1136694e-001  3.7669385e-001 -2.2445614e+000 -2.1593658e-001 -8.5759462e-001  4.7891431e-001  1.3209017e-001  2.9520081e-001  4.3704113e-004 -5.9046058e-001 -8.2052599e-001 -2.0205301e-002 -2.1253930e-001 -4.0589965e-001 -2.6408686e-001  6.7554262e-001 -3.2430205e-001 -3.5050611e-001 -1.7348824e-002  2.3500394e-001 -1.5885915e-001  6.6404173e-001 -1.5718394e-001  2.7975965e-001 -8.8944223e-001  2.1195307e-001  5.8992539e-001  7.4264188e-001 -2.7752298e-001  2.2169819e-001 -4.4140222e-001  8.9020996e-001  6.1722075e-001 -6.6353228e-001  7.2439382e-002 -1.7944678e-002  4.4259734e-001 -1.8312346e-002  3.1590276e-001 -2.6157857e-001  8.2826608e-002  3.6415927e-001  3.7729958e-001 -1.8446761e-001  1.1097987e-001 -6.9575330e-001 -8.6373323e-001 -4.6236811e-001  6.2333478e-003 -5.3420362e-001 -3.0462283e-001 -1.2847860e-001  9.5188852e-002 -6.7851901e-001 -8.6740351e-001  9.1407290e-002  4.4189904e-002 -6.8307576e-001  7.0408551e-001 -3.3234659e-001 -3.8329394e-001 -2.2611075e-001  5.5072021e-002 -5.4040995e-001  1.7028285e-001
  2.2948800e-002 -8.3664114e-001 -8.4310678e-001 -5.8209373e-001 -1.5682089e-001 -3.6664099e-001 -1.9589344e-001 -1.9697060e-001  1.2755360e-001 -3.0035336e-001 -1.1371838e+000 -1.3435336e+000 -1.0120797e+000 -9.3263627e-001  1.4801409e-001 -2.7179302e-001 -6.1526308e-001  1.1381844e-003 -1.6381273e-001 -2.2296338e-001  8.1651204e-001  5.3023812e-001  2.2662443e-001 -2.0660186e-001 -1.7480909e-001 -2.9082805e-001  5.6440085e-001  5.6733463e-001  1.0317418e+000  2.2086593e-001  1.8177490e-001 -3.8445347e-001  5.8193405e-001  7.9711833e-001 -7.6500456e-001 -3.6564933e-002  2.8286736e-001  6.8536760e-001  8.1442385e-001  3.2385614e-001 -4.4497246e-001 -1.3488832e-001  1.8331891e-001 -1.0471299e+000 -7.9277455e-001 -6.7756237e-001 -6.7448441e-001 -2.1111498e-002 -4.5874442e-001 -7.1421597e-001 -2.8122950e-001  1.0429870e-002 -3.6748461e-001 -3.0020129e-001  1.6102385e-001 -1.1292141e+000 -4.3910394e-002 -1.5933258e-001 -5.0376925e-001  3.3490193e-001 -2.7588362e-001 -5.0487173e-001 -1.0472352e+000 -4.8356286e-001 -1.9553851e-001 -5.1778905e-001
  3.6623767e-001  8.3317556e-001  9.3724162e-001  6.5253671e-001  1.5484727e-001  3.5031950e-001  8.9304140e-002  3.9190836e-001  6.0935008e-001 -2.4837023e-003  2.6156766e-002 -1.2086211e+000 -2.2849136e-001 -4.0938457e-001  3.4724494e-001  1.2580747e-001 -8.4015719e-001 -9.8356030e-001  7.1938939e-001  1.1028570e-002  1.5439022e+000  8.1797072e-001 -1.0951945e-001  9.4488668e-001 -9.8913640e-002  8.8740590e-001  1.1757794e+000  8.7838499e-001  9.3069937e-001  5.4358031e-001  4.8044085e-001  8.5056089e-001  7.9333925e-001  7.7958558e-001  5.4483901e-001  4.3029858e-001  4.4879033e-001  1.4585786e+000  1.2391841e+000  1.3297938e+000 -2.9115936e-001  1.1293768e-001  7.5717232e-001 -8.0698258e-002  1.8948882e-001  8.9137656e-003 -3.3206568e-001 -6.8809029e-001 -9.5678344e-001 -6.0288024e-001 -2.3903991e-001  1.8584553e-001 -4.6658220e-001 -9.5757576e-002 -5.1352522e-001 -3.1364055e-001  1.5327207e-001  2.2926213e-001  5.4559398e-002  1.0997206e+000  6.0434711e-001  2.5524186e-001 -1.7151147e+000  3.2651404e-002  4.3033542e-001  2.3730805e-001
  1.3249443e+000 -1.8118524e-001 -2.9952787e-002 -5.7333106e-001 -7.8016961e-001 -8.0882450e-001 -3.2923336e-001 -7.1915865e-001 -3.5563662e-002 -9.7579364e-002  4.5985421e-002 -4.1386682e-001 -4.1668127e-001 -5.7627619e-001 -8.6682196e-001 -1.1655286e+000  4.7741748e-001  1.2789437e+000  1.1986898e-001  3.0059975e-001  1.3750431e-001  1.3613402e-001 -4.3703723e-001  8.5545690e-001  8.9046324e-002 -6.7713163e-001 -5.4088114e-001 -8.8597022e-001 -2.4729992e-001 -6.8058782e-001  2.7032470e-001 -5.3758606e-001  2.1978341e-001  1.1346112e-001 -2.2104266e-001  3.3104242e-001 -9.7309153e-001  1.0767155e-001  1.3754339e-001 -2.2718324e-001 -2.7336528e-001  6.8396508e-002  5.2206814e-001 -5.4933689e-001 -3.7757254e-002 -9.5288276e-001  4.0720148e-001  2.4239048e-001  9.4726731e-002  2.0561506e-001 -7.2022249e-001 -8.9175165e-001 -4.1515224e-001 -2.9129053e-001  1.5033970e-001 -5.5140892e-001 -2.5213798e-001 -5.0533492e-002 -3.0318002e-001 -1.0299867e-001 -2.7259989e-001 -4.7818928e-001  6.1820994e-001 -2.2372577e-001  3.0015805e-001  1.1776262e-001
  8.0098224e-001  1.9836613e-001 -6.5133898e-001  7.7555938e-001 -2.3767111e-001 -6.0426141e-002 -1.5997754e-001 -5.5233015e-001 -6.3700221e-001 -1.1419908e+000  3.8242982e-001 -7.3162771e-001 -1.1049195e+000 -2.4898301e-001  9.1971922e-001  5.9169759e-001 -2.0049485e-002  7.5231685e-001  5.3042619e-001 -7.1093993e-001  4.2143357e-001  7.7082011e-001  4.2239107e-001  6.6887820e-001 -3.1249559e-002  4.6964212e-001  3.5493621e-001  5.9086528e-001  4.0956274e-001  9.5414377e-001 -4.0404194e-001 -2.7905140e-001  6.6133463e-001  1.0263539e+000 -2.0013329e-002 -6.4155653e-001  6.3480584e-001  5.0401775e-001 -7.0715032e-003  2.9750134e-001  1.2801619e+000 -1.0206272e-001  1.1576425e+000 -3.3856807e-001  8.7462314e-001 -6.3254499e-001 -4.0350064e-001  6.6071507e-001 -1.2732407e-001 -1.5353712e+000  4.0729564e-001  9.7590491e-001 -8.3433981e-001 -6.9088506e-001  4.6963018e-001  1.8099267e-001 -7.1646693e-001 -4.3185840e-001 -5.3247125e-002 -2.7530490e-001 -1.5152860e+000 -5.0578177e-001  1.8323124e+000 -1.2949508e+000 -5.1898643e-001 -6.6590602e-001
  6.1357540e-001  4.1966751e-001  5.4135137e-001 -1.3210930e+000 -2.5148679e-001  2.1948359e-001 -1.2955924e-001 -3.5311181e-002 -3.1238530e-001 -7.8278008e-001  3.4947660e-001  3.9311992e-001 -8.8297960e-002  1.3162698e-001  1.4444238e+000  1.4365320e+000  3.1565947e-001  3.7573255e-001 -2.6867653e-001 -2.6067087e-001 -4.9681468e-001  2.2190076e-001  2.3674450e-001 -3.4782253e-001 -2.1738667e-001  2.5708522e-001  2.4599258e-001  2.9124752e-002 -2.0026937e-001  7.8502576e-001  7.7938705e-002  5.5468730e-001  4.7834184e-001  4.1373326e-001  5.2252284e-001 -4.5071364e-001  8.1031283e-001  1.1437065e-002 -5.4218285e-001 -5.4110068e-001  5.9564957e-001 -3.0959346e-001 -8.2523509e-001 -4.6612274e-004  1.8497128e-001 -9.4377504e-001  6.7270661e-002  4.9730289e-001 -1.8370904e-001 -2.0850167e-001  1.1048557e+000  1.7149502e+000  3.8618479e-001 -1.2490568e-001  3.8133519e-001  4.3141871e-001 -1.0393510e+000  8.0036849e-001  2.0831731e-001 -3.8833421e-001  3.9361125e-001 -5.3815866e-001  9.6972936e-001 -1.1669387e-003  3.0821925e-001  6.9511483e-002
 -1.3355158e+000 -5.6146298e-001 -1.3863788e+000  1.1426087e-001 -2.0983134e-001 -2.0647415e-001 -5.0025106e-001  3.4995756e-001  3.0401416e-001 -4.9597583e-001  1.2206935e-001  5.8269550e-001 -1.2561782e-001  1.4669351e-001  1.1035245e+000  7.4321437e-001  1.8135583e-001  5.4576652e-001 -1.1587786e-001  1.4581398e-001 -4.0292677e-001  2.3083259e-001  2.6770346e-002  3.6814293e-001 -1.3274307e-001  2.8430360e-001 -4.5387886e-001 -3.8413457e-001 -2.4025854e-001  5.5241921e-001 -9.1417556e-002  2.3128817e-001  3.9928974e-001 -3.6403448e-001  3.4750683e-001  8.1684003e-002 -2.3337011e-002 -1.5612058e-001 -1.0902963e-001 -5.7834842e-001  5.4860594e-001 -2.8412022e-001  1.5804344e-001 -2.3562460e-001 -6.3563736e-002 -1.9195772e+000  2.5324241e-002  7.5729709e-002  2.6811018e-001  4.1078802e-002  8.2694893e-001  1.1669942e+000 -4.0112563e-001 -4.7946572e-001 -8.5449444e-001  7.8281447e-002 -5.5455147e-001  4.1586694e-001  7.8121506e-001 -3.0850565e-002  1.3306528e+000  4.3490600e-002  1.9636197e+000 -1.7341978e-001 -1.4594556e-001  9.9583337e-002
 -1.2030606e-001  5.3605497e-001 -1.2792371e-001 -1.6229278e-002 -4.9823686e-002 -2.0141643e-001 -1.5492476e-001  1.8653473e-001  1.4480289e-001 -4.9401962e-001  3.3383827e-001  3.7470126e-001  2.6750283e-001 -2.5710258e-002  1.6621893e-001  7.6500110e-002 -1.5136292e-001 -1.4188099e-001  5.7091492e-001 -5.8445576e-002 -1.6187166e-001  4.5459160e-001  1.9344839e-001  4.8188086e-001 -2.9099901e-001  9.9436062e-002 -2.3651216e-001  5.1527036e-001 -1.6193456e-001 -8.8902517e-001 -1.5770746e-001 -5.7399270e-001 -5.2877823e-001  9.5499651e-002  2.1636151e-001  1.2408576e-001 -3.5062904e-001  1.9194323e-001  5.4594049e-001 -4.1497608e-001  2.2302937e-002 -5.1591812e-002 -7.3221061e-002 -4.1369489e-001  4.8899675e-001 -9.2892511e-001 -2.0529799e-002  5.6708698e-001  5.5442030e-001  3.4980543e-002 -1.6954571e-001 -4.1017084e-002  2.4025492e-001  2.7049288e-001  1.0176154e-001  5.6503343e-001  3.2849177e-001  3.2618861e-001  5.1269057e-001  2.5983616e-002 -4.4253307e-001  5.3975484e-001 -4.4907618e-002  3.9410061e-001  5.9813872e-001 -3.0636661e-001
  9.5670509e-001  2.8822127e-001 -5.3293012e-001  2.7575549e-001 -5.9983935e-002  6.9667674e-001 -1.7172171e-002  5.0423815e-002  1.8002504e-002 -2.3023155e-001  1.6397418e-001 -3.4956125e-003 -1.3278975e-001  1.1906569e-002  1.8862709e-001  2.9565835e-001  4.5071242e-001  1.0143850e+000  7.9596311e-001  5.1680510e-001  6.5377661e-001  3.8303441e-001  1.1669972e-001  5.2898276e-002  1.1454266e-001  4.0923863e-001  1.6906365e-001  7.8922805e-001  5.9404357e-001  1.6283581e-001  4.3091075e-001  3.7662725e-001 -9.3380338e-002 -2.1419130e-001  3.3239075e-001  6.9790397e-001 -1.7730638e-001  6.4957818e-001  7.5194010e-001  3.0764805e-001  8.4242455e-001  2.6738639e-001  6.2383302e-001  9.6668079e-001  5.9743389e-001 -5.6511954e-001  4.0978891e-001  3.8961465e-001  7.3991093e-001  7.1813975e-001  8.3115851e-003  4.6143945e-002  4.3157263e-001  2.9558802e-001 -5.3258499e-002  7.2594955e-001 -4.2262610e-002  9.0356250e-002  3.1623513e-001 -1.0007632e-001  1.6122652e+000  8.0736157e-002  5.7184238e-001  1.8045349e-001  6.2813495e-001 -1.2122430e+000
 -7.4594531e-001 -1.1466537e-001 -3.1874448e-001 -2.1170488e-002  2.9812016e-001  2.5933782e-001  2.0728952e-001 -3.3865423e-001 -3.9479776e-001  2.6629199e-001 -6.4785100e-002  6.9938284e-002  4.0072179e-001 -5.2364797e-002 -5.9103043e-001 -2.9077929e-001  6.1645274e-001  5.5359404e-001  4.3178498e-001  6.0869581e-001  3.5996789e-002  2.3316476e-002 -7.8064855e-001  1.8835987e-001  3.0071228e-001  1.3523219e-001 -4.8412439e-001 -5.9045940e-001 -7.8579347e-001 -1.1352961e-001  8.1307397e-002 -4.8976659e-001  9.4439225e-002 -1.6196672e-001 -2.5417424e-001  1.7880024e-001 -1.5559301e-001 -1.5784950e-001  1.9246643e-001 -6.0346762e-001 -1.6061368e-001  2.7175784e-001 -1.5840896e-001  5.9183592e-001  5.2619075e-001 -4.5172820e-002  4.4374761e-001  8.0428511e-002  3.7049743e-001  7.2589845e-001 -3.0021867e-001 -5.0218793e-001  9.1923192e-002  2.6003071e-001 -1.9888944e-002  9.2679719e-002  3.5688600e-001 -3.8518794e-001 -4.9090582e-001  1.9972803e-001 -2.0411370e-001  1.3858968e-002 -8.0607192e-001  3.4953354e-001 -1.5610829e-001 -4.3922045e-001
  8.9995289e-001  8.2603615e-001 -4.6140885e-001 -2.6600474e-001  2.4258209e-001  4.3678831e-002  9.8606695e-001  3.8202094e-001  2.7519329e-001  2.9018693e-001  3.6527556e-001  3.6011368e-001  4.2142326e-001 -2.6128596e-001  2.9433258e-001  7.2518297e-002  2.6031734e-001  6.2006560e-001  8.4119409e-001  4.0377221e-001  4.7820216e-001  7.8046943e-001 -2.6089790e-001  4.8358351e-002  2.0762813e-001  1.8714563e-002 -6.5321428e-001  5.7744652e-001 -1.5557218e-002  4.2716737e-001  4.6725430e-001  6.8474975e-002  1.3752103e-001 -1.2337037e-001 -7.4986353e-002  2.3357369e-001  6.1212656e-002  1.0013596e-001  1.5138922e-001  1.5347905e-001 -6.7011822e-001  4.5207038e-002 -5.6399518e-001 -1.5368469e-001  5.1754018e-001 -5.1676289e-002  5.1809893e-001  7.1249802e-001  6.7839034e-001  7.9565067e-004  2.1762425e-001 -3.1315402e-002 -2.2812996e-001  3.0876638e-001  7.4966054e-001  3.4148638e-001  6.3996520e-001  6.7674401e-001  3.6149816e-001  3.2580489e-001 -7.7064720e-001  2.2166540e-001  5.8601661e-001  5.2796096e-001 -1.7533937e-002  6.5222234e-001
  3.5337806e-002  5.9130170e-002 -4.1001339e-001  1.1551467e+000  5.8671328e-002  8.4102567e-001  6.2546733e-001 -3.5833373e-001  3.2364360e-001 -7.9660490e-002  2.4877850e-001  8.2657024e-001  9.7537877e-001  1.1235597e-001  3.2791783e-001  4.2301742e-001  4.3486646e-001  9.4051960e-001  1.0613562e+000  8.3017423e-002  1.3236462e-001  6.4306922e-001 -3.9030183e-001  1.7572153e-001  4.2570163e-001  1.7643422e-001  1.4889071e-001  3.4269212e-001  9.2478741e-002  7.7745609e-001  5.9885603e-002 -2.2996193e-001  4.2758537e-001  6.4119906e-001 -4.1972269e-001 -1.7999006e-001  7.4105898e-001 -1.7530069e-001 -6.3702965e-004  3.0463838e-001 -1.2769177e-001  2.0893987e-001  1.9441205e-001  1.3780664e-001  4.1531961e-001  1.3071692e-001 -4.2822908e-001  1.2260908e+000  5.4856841e-001 -3.2251076e-001  7.5742876e-001  2.6998359e-001  3.5304612e-001  2.1205315e-001  1.2432461e+000  5.1951837e-002 -7.0543298e-002  4.8085759e-002 -3.6205016e-001 -3.1868382e-001  3.1900535e-001 -2.9478289e-001  5.9541067e-001  6.4147114e-001  6.8120368e-001  3.8951868e-001
 -6.8221437e-001  8.7624446e-001 -7.9202618e-001  4.2269946e-001  1.1785654e-001  4.0570225e-001  2.9230295e-001  5.5945375e-001  4.5729965e-001 -1.4365992e-001 -5.9655622e-003  3.5830963e-001  7.6835898e-001  7.5642957e-001  1.3037406e-001  3.0187326e-001  4.3402543e-001  1.4924999e+000  1.6342113e+000  6.5118028e-001  7.5035170e-001  8.5520948e-001  9.5191962e-002  5.6729575e-001 -3.2042768e-003  3.5961450e-002  3.3576795e-001  7.6679473e-001  2.2768929e-001  7.0344432e-001  2.8974790e-001  8.2685323e-001  4.0882982e-001  1.0780434e-001  2.5864709e-001  8.8406879e-002  3.3860114e-001  3.5140923e-001  9.7050417e-001  2.9960053e-001 -8.5830437e-002 -4.2228287e-001 -8.7225518e-001 -1.0576402e-001  2.7231233e-001  3.3765668e-001 -2.6545981e-001  8.1545434e-001  5.6097195e-001  3.1021943e-001  3.6547219e-001  4.0264797e-001  5.3733467e-001 -1.3900467e-001  4.4492506e-001  3.1610729e-001  1.0311207e-001  1.1799348e+000  5.0705746e-001 -8.5395116e-002  5.4136332e-001  2.9554356e-001 -9.4650499e-002 -8.6210160e-001  7.9849189e-001 -2.5372200e-002
  7.5766028e-002 -3.2372509e-002 -4.3680919e-001  1.5945594e+000  9.6442418e-002  1.9599914e+000  5.3397189e-001  1.7316774e+000  4.1733430e-001  1.0673866e+000  8.4507029e-001 -2.8078420e-002  8.1727844e-001  7.4182063e-001  5.3648597e-001  1.3852816e-001  3.9717026e-001  5.7913998e-001  9.6779777e-001  9.0788348e-001  1.2038799e+000  5.9745807e-001  6.3993147e-002  4.3381684e-001  7.7280840e-001  6.1303046e-001  1.3104869e+000  1.1561826e+000  1.7044581e+000  1.4233991e+000  7.6704258e-001  2.0015358e+000  8.9174729e-001 -5.7772548e-002  9.2364734e-001  2.6033653e-001  7.7941190e-001  1.4511299e+000  1.0362329e+000  1.4592111e+000 -4.6590214e-002  3.1452009e-001  5.8878665e-001  8.7774731e-001  2.7941589e-001  9.3358564e-001  2.3078144e-001  1.5016573e+000  4.6174939e-001  6.5895252e-001  3.4320013e-001  1.1944565e-001  6.7680826e-001  6.2997005e-001 -1.7028620e-001  4.5659456e-001  9.0852730e-001  7.5560212e-001  1.7589108e+000  1.3024828e+000  1.1885091e+000  7.1341106e-001 -1.5452587e+000  1.0060673e+000  4.1083563e-001  3.8803145e-001
 -6.3566097e-003  7.6585661e-001  1.9100872e-001  2.3376051e+000  3.1410866e-001 -3.4447674e-002 -3.0301966e-001  3.0373111e-001  1.0391510e-001  6.3320836e-001  6.8356882e-001  7.1491239e-001  3.1189959e-001  4.6565080e-002  9.3351029e-002 -1.6094936e-001  8.4533983e-001  1.0509196e+000  1.3307749e-001  2.1010644e-001 -1.4974983e-001 -6.0163824e-002 -5.0311039e-001 -4.6567271e-001  1.7739188e-001  2.1108459e-001 -4.9657243e-001 -3.0739230e-001 -1.9066647e-001 -4.2202594e-001  8.4328959e-001  5.3021138e-001  4.5169731e-001 -1.9194189e-001  9.3456245e-002  4.1777614e-001 -4.7226142e-001 -8.4011294e-001 -8.8567905e-001 -2.9486113e-001  2.9563744e-002 -2.2785658e-001 -3.1501225e-001  3.7161073e-001 -4.1910033e-001 -5.7169426e-001 -9.5305019e-002  8.9168357e-001  5.6487909e-001  4.2930288e-001  1.9613094e-001  2.9967014e-001  5.9733041e-001 -4.9489536e-002  1.1563449e+000  3.2738661e-001  3.1354656e-001  2.3452486e-001  4.4587386e-001  4.2418195e-001  1.8074440e+000  6.3224683e-001  3.6682460e-001  8.4308407e-002  7.5689391e-001 -2.1347904e-001
 -6.4380720e-001 -7.5864018e-001  1.4261976e-002 -5.3992162e-001 -2.9867314e-001 -1.4898806e-001  6.7301433e-001 -2.8419587e-001 -2.2856033e-001  2.5265329e-001 -3.0250313e-001 -4.3518334e-001 -5.1069540e-002 -2.5760517e-001  2.0281088e-001  1.9018856e-001  6.0807973e-001  1.4649402e-001 -1.2421128e-001  6.3357507e-001 -4.1637863e-004  9.0894488e-002  2.3279443e-001 -4.3902200e-003  5.1434475e-001 -1.7718811e-001 -6.6060782e-001 -3.0689669e-001 -1.4915360e-001  6.1582772e-001  9.2957327e-002 -2.9523478e-001  7.0200168e-001  5.9296224e-001 -7.7809132e-001 -4.0920475e-001  5.2064188e-001 -4.2052850e-001 -7.3678464e-001 -5.2750640e-001 -2.6449262e-001  6.0160690e-001  1.6970237e-001  8.6815555e-001 -4.7499655e-001 -5.0194416e-001 -1.8306264e-001 -6.6288236e-001  5.7980317e-001  2.1327263e-001  5.9974461e-001 -9.0286326e-002 -1.0747738e-001 -2.7281369e-001 -1.3143600e+000  6.3751642e-002  4.3205788e-001  2.2956708e-001 -1.7132635e-001  1.5391804e-001  5.0962599e-001  1.1124451e-001  1.9409815e+000  9.1102568e-001 -8.9267234e-001 -1.0938970e+000
 -1.7012353e+000  4.9731876e-001  4.5589193e-002 -1.2015986e+000 -3.8576368e-001 -1.5553777e-001  6.0864536e-002  7.5473787e-001  1.8951956e-001  2.4870416e-001  2.8200416e-001 -5.3045443e-001 -1.3410973e-001 -2.2937388e-001  6.4072167e-001  7.7717159e-001  4.7738249e-001 -6.0784986e-001 -8.9801908e-001  2.0947004e-001 -1.0697474e+000 -6.3094753e-001  7.6816077e-002 -1.2722288e+000 -2.4124932e-001 -4.8757643e-001 -7.9852060e-001  1.0134425e-001  8.2720480e-002  9.4379503e-001 -6.6239382e-003  1.6622373e-001  1.8370011e-001 -3.0346231e-001 -1.0836271e-001 -8.8096217e-002 -1.6206317e-002 -3.6257485e-001 -9.5712378e-002 -2.7868234e-001  4.3518603e-002 -3.8063131e-001  5.8790006e-002 -5.8220470e-001 -1.1975883e+000 -5.4141191e-001 -5.6992431e-002 -1.5143339e+000 -7.6952061e-001  3.5625801e-001 -1.3485695e-003  3.0639769e-001 -1.2032938e-001 -5.1688843e-001 -4.1075389e-001 -5.8951341e-001 -2.0602638e-001  4.1752933e-001  3.1938424e-001 -4.5603844e-001 -9.8659083e-002 -6.6932350e-001 -6.8694246e-001  1.2629729e-001 -6.9067942e-001 -6.9618921e-001
 -1.2028179e-001 -7.1921449e-001 -1.2089723e-001 -6.8115818e-001 -6.9545178e-001  7.9447270e-001  1.3337164e-001  1.3039598e+000  4.0639797e-001  4.4889011e-001  1.8613488e-001  3.9511748e-001  1.9165725e-001  2.1694004e-001  5.1949859e-001  3.9200296e-001  1.7398413e-001 -2.9364593e-001 -1.9587846e-002  1.5124735e+000 -4.3748295e-001  1.8515086e-001  6.7818181e-001  6.7108435e-001  8.9119211e-002  3.4193816e-001  1.4183393e-001  2.5580916e-001  6.7652167e-001  1.0463837e+000  4.9218441e-001  1.0821763e+000  8.4537809e-001  3.4146503e-001  1.5961407e-001  2.6694663e-001  4.9955856e-001  5.6795089e-001  4.0324794e-001  4.0727331e-001  3.0777175e-001  1.1643468e-001  5.6213627e-001  1.1929505e+000  2.3664340e-001  2.1570196e+000  9.1595033e-001  5.2824536e-001 -4.1622273e-002  7.5735437e-001  2.8738509e-001  2.4533446e-002 -1.1127490e-001 -1.0826254e-001 -1.1629394e+000 -1.0224159e-001  8.3772541e-002 -5.7365950e-002  7.7282501e-001  3.1456347e-002  4.0200940e-001 -7.3371634e-001 -1.4009228e+000  6.9140941e-001  6.0529970e-001  3.5171025e-001
 -7.5505799e-001  8.9890004e-001 -1.1787951e-001 -9.2779366e-001  3.3991025e-001  4.9309945e-001  4.9003701e-001  1.3703865e+000  5.3276668e-001  9.2015196e-001  8.3598664e-001  1.2687943e-001  4.1905744e-001  5.0308846e-001  4.2004761e-001  5.4691426e-001  3.0408779e-001  2.9782903e-001  3.4166848e-001  1.0308614e+000 -4.2089369e-002 -1.8283400e-001  1.0247845e+000  7.5434246e-002  2.8603516e-002 -6.2578806e-001  1.8384767e-002  1.8266735e-001 -7.4646666e-002  1.0894667e-001  3.3699987e-001  9.5406838e-001 -2.8937884e-001  5.1120285e-001  6.2324025e-001  4.4800514e-001  5.2185088e-001  5.0778579e-001  1.3323683e+000  2.3223899e-001 -8.7244890e-002  2.3449424e-001  1.5799668e-001  7.0958252e-001 -2.7495053e-001  6.7753830e-001  7.9445424e-001  4.6000279e-001 -4.9151045e-002  6.2640863e-001  2.7928177e-001  1.6566262e-001 -2.6568793e-002 -5.5497061e-002 -2.7710963e-001  4.4736807e-001  6.6702590e-001  6.9994030e-001  1.0788757e+000  8.0476347e-001  2.4647855e-001  7.5522067e-001 -9.4898850e-001 -5.7494708e-001 -7.2525127e-002  6.7634208e-001
 -2.8695865e-002  4.1738995e-001  2.5965794e-001 -1.7526238e+000  3.4614946e-001  6.2847274e-001  1.1024896e+000  8.9605409e-001  3.3075180e-001  5.5679172e-001 -2.1178589e-002 -2.0401065e-001  9.5954838e-002  4.4875509e-002  1.2387420e-001  3.0814206e-001  1.1199938e+000  1.1451351e+000  2.5524045e-001  9.1984401e-001  1.5121915e-001  1.6324308e-002  5.1594079e-001 -4.5396443e-001  3.9474794e-001 -9.1334694e-001  1.2063062e-001  4.1536639e-001  2.1620619e-001 -1.5181385e-001  5.5678814e-002  1.1773265e-001  3.8009638e-001 -3.6227981e-001 -2.5106380e-001 -1.5220278e-001 -2.5337273e-001  6.7801384e-001  9.6727837e-001  2.7271839e-001 -6.2350713e-001  1.1022123e-001 -8.2678849e-001 -4.1493833e-001  4.4088254e-002  2.0411012e-001  8.0762669e-001  3.1390307e-001  7.1337740e-001  3.1745568e-001  3.0647716e-001  7.7506397e-002 -7.1255637e-001 -6.5913955e-001 -1.8320201e-001 -2.6264301e-001  3.9535402e-001  6.5246623e-001  4.9159096e-001  4.6572708e-001  7.3393279e-001  3.7748110e-001 -6.6299617e-001  2.9934912e-001  8.7182876e-002  9.9123863e-001
  1.1966400e+000  2.0971190e-001 -3.0496515e-001  4.2345370e-002  5.0930743e-001 -4.5084443e-001  4.9595452e-001  4.5905779e-001  2.2788778e-001  5.1607377e-001  3.5173526e-001  6.2396100e-001  9.0983820e-001  7.2655042e-001  4.5987106e-001  4.5956184e-001  4.4553565e-001 -1.4306156e-001  3.5670083e-001 -2.0180356e-001 -2.9627377e-001  5.8411297e-001  3.3244976e-001 -6.6254753e-001  3.4503392e-001  6.6927515e-002 -1.2752884e-001  1.9643791e-001  2.5154597e-002  6.5997815e-001 -1.3494835e-001 -1.6970018e-001  2.8051812e-001  9.3554879e-001 -5.3865516e-002  1.2867769e-001  1.0881449e+000 -1.8532683e-001  3.0728428e-001 -2.5331051e-001 -7.4411556e-001  5.9509279e-002 -3.3348334e-001 -5.7850743e-001  1.4265885e-001 -2.9272577e-001 -3.8031166e-001  4.1772056e-001  1.5921201e-001 -4.5839596e-001  4.8016460e-001  7.1357172e-001  1.9692673e-001  7.5129751e-001  6.6437205e-001  8.5815247e-001  4.7285164e-001  2.3889285e-001  4.8669194e-001 -9.7485050e-002 -4.3647630e-001  6.2272471e-001 -1.5306934e+000  1.7592655e-002  1.9949040e-001  4.1863870e-001
  5.2999779e-001  5.6595162e-001 -5.1446627e-001 -3.7811635e-001  4.1733164e-001 -8.2456216e-001  8.0204675e-001  5.1011960e-001  2.0427465e-001 -3.7020890e-002 -5.6330773e-001  5.2064690e-001  1.5180487e-001 -7.2036801e-002 -6.4683669e-001 -3.0176633e-001  7.5293376e-001  7.8836398e-001  6.1652343e-001 -5.2138417e-003 -7.4082350e-001  4.2381037e-001 -6.1411646e-001  1.1623801e-002  2.6608053e-001  4.4742673e-001 -1.9244074e-001  5.3799603e-001  3.2978295e-001 -6.1365983e-002 -2.5392394e-001 -3.3473840e-001 -2.5204546e-001 -4.3127858e-002  1.4957998e-001  1.7084362e-002  7.4643848e-001  3.0401131e-001  7.9825716e-001  2.0735286e-001 -2.1083851e-001  6.8483514e-002 -6.5423415e-001 -5.8676008e-001  5.8520980e-001 -1.2269670e+000  2.3205786e-001  4.8241999e-001  2.0942989e-001 -6.8404526e-001 -7.6543620e-002 -1.1348701e-001 -1.7543524e-001 -2.1233965e-001  6.7861049e-001 -3.1867068e-001  6.8513776e-001  4.3911553e-001  1.3336599e+000  5.2538675e-001 -6.7393213e-001  8.9248937e-001 -3.0052489e-001 -4.1879287e-001  1.0152242e+000 -4.0533881e-001
  3.8696968e-001  7.4894030e-002 -1.8642262e-001 -3.0171490e-001 -3.0406825e-001  5.4310822e-001 -2.0693852e-001  1.2550131e-001  3.1003744e-001 -3.6952025e-001 -3.6485911e-001  6.4463882e-001 -3.3651407e-002 -4.8271370e-003 -3.7869100e-001  8.5346513e-002  9.2137142e-001  1.3933232e-001  1.3874404e-001 -7.2445604e-001 -1.2938049e+000  7.4156715e-001 -7.7060266e-001 -9.1914162e-001  4.0828256e-002 -2.1924113e-001  9.3532220e-001  1.1125422e+000  8.8690187e-001 -6.3896203e-001 -8.5450840e-002 -2.2809168e-001 -4.0959586e-001 -1.0003698e+000 -5.4083079e-001 -5.2419461e-001 -4.3763216e-001  8.2035828e-001  1.5175666e+000  8.2872783e-001 -5.0468330e-001 -4.0343327e-001 -1.2045895e+000 -3.8979311e-001 -9.7198008e-002 -1.6633329e+000 -8.4793284e-001 -2.5746561e-001 -1.1661678e-001 -5.3433424e-001 -9.9842711e-002 -1.7303629e-001 -2.5602839e-001  1.5502243e-001  8.7894094e-001 -4.9069631e-002 -2.9484942e-001  5.5188581e-001  3.9896416e-001 -9.7970447e-002 -1.3200458e+000 -2.1854225e-001 -1.2385419e+000 -5.1612684e-001 -1.1917268e+000 -7.5513318e-002
 -4.7915730e-001  3.3344178e-001 -4.8024918e-002  7.6680704e-001 -5.7764645e-002  2.8328326e-001  5.6816857e-001  3.2690823e-001  5.7446784e-001  6.2375083e-001  1.1632478e-001  1.4899069e+000  1.0640427e+000  9.7725247e-001 -6.8941675e-002 -2.7040108e-001  6.8531488e-001  2.7115943e-001  1.7921017e-001 -2.8344711e-001 -9.6592666e-001  2.8182910e-001 -5.8987535e-001 -7.3016399e-001 -3.8833937e-001  1.5234134e-001  6.5249879e-001  1.2789943e+000  9.2254897e-001 -2.8236757e-001  9.1796408e-002 -8.1273097e-002 -6.8117523e-001 -8.9417517e-001 -1.9320680e-001 -2.5827969e-001 -2.3386992e-001  1.1283308e+000  1.6250046e+000  4.3556295e-001 -4.5953521e-001 -3.5994526e-001 -1.1187147e+000 -6.6216645e-001 -2.8454890e-001 -2.2498938e-001 -3.2843964e-001  4.0041950e-001  1.5265928e-001 -3.7670281e-001  5.0263908e-001  3.2857104e-001  1.3003071e+000  8.3696553e-001  1.7606684e+000  2.9251982e-001 -1.1005849e-001  8.1336853e-001  1.0430634e-001  9.4162919e-001  7.5530763e-001  1.1937872e-001 -1.5138120e-001  9.5217709e-001  8.1164199e-001 -1.2823617e-001
 -1.7975775e+000 -4.2062553e-001 -1.0960253e+000  2.0795329e-001 -1.1001155e-001  1.6796778e-001  5.5973944e-001  4.6747343e-001  7.9785908e-001  7.4101015e-001  5.3648269e-001  9.3963641e-001  6.0684876e-001  8.2005417e-002 -1.5131263e-001 -5.6545334e-001  6.5059556e-001  1.0589658e+000  7.6600860e-001  3.0405038e-001 -4.4530433e-001 -3.2683234e-001 -6.5769484e-001 -5.7888513e-001 -2.7743264e-001 -6.7073368e-001 -5.6874424e-001  6.6444661e-003  9.2330720e-002 -1.7892549e-001 -4.5359682e-001 -4.1049832e-001 -6.0404842e-001 -4.8688364e-001 -4.9435352e-002 -1.9684191e-001 -9.2402360e-001  4.4896926e-001  2.2635212e-001  5.0708053e-002 -2.9378004e-001 -4.2541706e-001 -1.4616087e+000 -1.2805318e+000  9.5392896e-003 -6.5694941e-001  7.0209210e-002  1.1539318e+000  8.4642194e-002 -9.7204623e-002  3.3282829e-002  3.0044967e-002  1.1002342e+000  1.2808894e+000  1.3028906e+000  6.4604027e-001  5.4043963e-001  1.0226332e+000  8.7852336e-001  7.9998162e-001  3.3376237e-001  7.3355553e-001 -7.0379060e-001  8.1882939e-001  1.5024119e-001 -1.0954370e-001
  8.8628671e-001 -2.4133319e-001  7.1256332e-001 -2.0191704e-001 -3.7024373e-003 -8.6601406e-001 -1.8445426e-002  3.8581016e-001  4.0616798e-001  4.7529493e-001 -3.5196674e-001  4.7848933e-001  3.8554729e-001 -2.0137547e-001  3.4107612e-001 -4.5449729e-001 -3.3849221e-001  1.5373858e-001  3.9832611e-001 -5.4777953e-001 -3.3808304e-002 -5.8403607e-001 -9.3377660e-001 -1.1193427e+000 -5.0223985e-001 -8.3886554e-001 -5.0194938e-001 -9.5199277e-001 -7.7354598e-001 -5.6075325e-001  3.6572682e-001 -1.9695536e-001 -7.9340192e-001 -9.3271453e-001 -2.8531862e-001 -1.3904454e-001 -8.4507500e-002 -4.1908613e-001  1.0758708e-001 -3.2606107e-001 -1.0082527e+000 -9.8620398e-001 -1.7612624e+000 -1.6644179e+000 -4.6883757e-001 -2.3821506e-001 -3.0727740e-001 -2.0692050e-001 -2.1220256e-001 -3.7784633e-001  2.9321199e-001  2.6146628e-001  3.1932076e-001 -2.3833838e-001 -4.0078459e-001  3.4277795e-001  4.2972372e-002 -1.1909395e-001  4.2485247e-001  5.5030500e-001 -4.7180462e-001  2.0691536e-001 -1.7464619e+000 -1.2072127e+000 -2.9345588e-001 -3.0753631e-001
  2.3147828e-001 -1.3433306e+000  5.4422016e-001  4.1712507e-001  3.5417474e-003  6.8500001e-001 -1.5287359e-001  5.9260321e-001  4.2271291e-002  6.8166662e-001  3.7974857e-001  5.5702538e-001  8.7236452e-001  3.8975551e-001  3.2542811e-001 -1.6424572e-001  5.9696741e-001  8.5753425e-001  7.0157561e-001  3.2843019e-001  1.0635269e+000 -3.6933781e-001 -2.5108756e-001  2.4971150e-001  2.0623520e-003 -4.3934072e-001  7.9163600e-001  9.7456333e-001  7.4525681e-001 -2.0766567e-001  3.2728077e-001 -1.6405205e-001 -5.3222732e-001 -4.2808612e-001  2.6957497e-001  1.9941883e-001 -3.0364030e-001  9.4808097e-001  8.9409755e-001  7.9516015e-001  1.6248736e-002 -6.2024202e-001 -4.6886712e-001 -8.1787064e-001  7.2607660e-002 -4.1671457e-002  3.4654383e-001 -4.4891439e-002 -3.3672813e-001 -4.5446197e-001  2.3173115e-001  6.1124027e-001  7.7144038e-001  6.7356150e-001  8.2022156e-001  5.6046058e-001  4.3287387e-001  6.4961634e-001  8.6492256e-001  5.6253440e-001  1.5035917e+000  4.0805929e-001 -6.7297668e-001  8.7051619e-001  6.4752650e-002  1.6039260e-001
 -1.2327249e+000 -2.7081742e-001  2.1843017e-001 -5.7824322e-001 -2.6121339e-001 -5.8546739e-001  1.4047795e-001  1.7434998e-001  1.9656484e-002  3.1181182e-001  3.4050084e-001  4.7530529e-001  9.1600061e-002 -1.9398204e-001  1.9648505e-001 -2.9858028e-001 -7.7921928e-001 -3.5633139e-001 -8.7503754e-001 -2.9388586e-001  5.4969445e-001 -1.5268768e+000 -8.7804663e-001 -1.0874434e+000 -2.0413917e-001 -1.0375747e+000 -9.1495486e-001 -1.3273416e+000 -1.0963281e+000 -1.1256146e+000  7.0143426e-002  2.7984611e-002 -2.2262442e-001 -7.6238110e-001  6.1632422e-003  3.3046191e-001 -9.3647400e-001 -1.2954020e+000 -1.3828603e+000 -5.7924656e-001 -7.5718549e-001 -3.1628817e-001 -1.1791294e+000 -1.9795268e+000 -5.3363914e-001 -1.5110498e-002  1.2610153e-001 -7.7220654e-001 -2.5116176e-001  2.6089794e-001 -3.6193173e-001 -2.7919450e-001  5.2608901e-001  4.8694347e-001  5.3893903e-001  1.1640714e-001  2.8054132e-001 -2.5098820e-001 -2.8873401e-001  4.3018154e-001 -2.9177202e-002 -3.0251937e-001 -9.9406655e-002  8.4384184e-002 -6.7416719e-002 -2.5656610e-001
 -5.7044656e-001 -1.1452273e-001  1.2684455e+000  7.2349679e-001  7.1040463e-001  5.9918741e-001  1.5620156e-001  1.3830354e-001  8.4365907e-002  3.2511367e-002 -3.4886632e-001  5.3984582e-001  7.3351903e-002  8.2952587e-001 -3.5387293e-001 -2.0342292e-001 -5.5662287e-001 -3.1819165e-001 -3.1176738e-001 -2.4700042e-001  2.1097371e-001 -8.5402056e-001 -1.1799997e-001  8.0689687e-002  2.0758793e-001 -3.3916862e-001  3.4561327e-001 -6.2800202e-001 -2.3433579e-002 -6.8767426e-001 -4.5830592e-001 -4.2883853e-001 -1.1176481e+000 -5.0651656e-001  2.5505903e-001  4.6826797e-001 -1.3935889e-001 -1.6005833e-001 -8.5498081e-003 -4.0962530e-002 -1.2494778e-001 -1.5542075e-002 -3.0938164e-001 -4.5498811e-001 -2.4756148e-001  5.8611735e-001  1.8639779e-002 -6.9980669e-001  2.7945140e-001  2.8454187e-003 -4.5700087e-001 -5.5355929e-002  9.9487242e-001  5.7596665e-001 -2.6244578e-002  3.4017646e-002  1.9336176e-001 -4.2495291e-001 -1.1346700e-001  1.2336127e-001  5.1815115e-001  2.6317906e-001  7.9732231e-002 -3.8541849e-001 -2.4730772e-001 -9.1351651e-002
 -1.0133491e-001 -2.8078089e-001  9.2326547e-001  3.4936274e-001 -1.2308028e-001  3.5941169e-001  3.2205665e-001 -1.9688284e-001 -8.0804006e-001 -2.4336021e-001 -6.8951811e-001  2.2917171e-001 -5.2902826e-001  5.9052711e-002 -8.5843651e-001 -5.6001119e-001 -6.0604477e-001 -7.1244894e-001 -2.9164093e-001 -7.3222431e-001 -8.1709390e-001 -9.3891238e-001 -4.9896424e-001 -4.8527408e-001 -4.3963135e-001 -5.2148857e-001 -5.5966853e-001 -4.9404525e-001 -1.8942449e-001 -7.9420742e-001  5.9947682e-002  1.0690064e-001 -8.6467834e-001 -9.4820840e-001  5.1969669e-001  4.6845499e-001 -1.1303955e+000  8.9676043e-002 -3.0668890e-001 -1.0463011e+000  9.4984076e-002 -2.6398019e-001 -9.9327733e-001 -1.0471796e+000 -4.5673763e-001 -1.4043758e-001 -1.0272374e+000 -7.2036269e-001 -4.5002171e-002  7.8642309e-002 -6.3125672e-001 -9.4937318e-001  8.6762548e-001 -2.3258348e-001  3.9346666e-002 -4.0069010e-001  4.3346064e-001 -1.0465858e+000 -2.3741001e-002  6.6957304e-001  2.3000025e-001 -2.5569021e-001 -5.0716492e-001 -6.8369228e-001  4.3402737e-001  2.0632812e-001
  5.5538150e-001 -4.2632736e-001  9.3739954e-002  1.0659544e+000 -6.9762595e-003 -5.1027343e-001  5.5950807e-001  3.8275224e-001 -4.2829522e-001  6.7693642e-002  2.3687798e-001  1.9497281e-001  1.6370753e-001 -4.3365112e-001 -2.7340382e-001 -2.9530589e-001 -8.9475957e-001 -4.6835090e-001  1.6621685e-001 -5.5796641e-002 -6.2255942e-001  2.3779142e-001 -5.8404094e-001  9.4933723e-003  2.9079362e-001  5.7001715e-001 -4.2939547e-001 -3.9952917e-001  4.1143927e-001  2.2703861e-001  1.0188134e+000  6.2508392e-001 -2.9572686e-002  9.7154604e-002  4.7267685e-001  6.0774361e-001  5.0203388e-001  5.9680955e-001 -5.5905718e-001 -5.7442034e-001  1.5131621e+000  1.8482046e-001 -1.0617030e-001 -7.9009944e-001  3.2093993e-001 -1.3363695e-001 -5.3818845e-001 -2.0981098e-001  5.6053756e-002 -1.0952586e-001 -3.0900533e-001 -3.2208365e-001  1.9590594e-001  4.2688925e-001 -8.9357366e-002 -1.8157656e-001  4.4386533e-001 -3.3894335e-001  5.7298505e-002  6.0877306e-001 -4.6895052e-001 -6.1205422e-001  6.5702050e-001 -9.6548983e-002  3.7146802e-001 -4.4999963e-001
  3.5819295e-001 -8.7805580e-002  1.1308036e+000  3.0906825e-001 -3.1557765e-001 -1.5791485e+000 -5.3305061e-001 -2.4840612e-001 -1.6114140e-001  6.4365918e-002  4.9422181e-001 -7.2870744e-002  1.4141104e-001 -4.3897100e-001  7.2881229e-001  8.5166963e-001 -8.3673509e-002 -9.3025968e-001 -1.3705279e-001 -6.5178940e-001 -3.0788647e-001 -8.6973779e-001  7.0864755e-002  8.7002466e-003 -7.1306897e-002 -2.3663524e-001 -9.2191580e-001 -1.1264393e+000 -1.7090614e+000  5.3969256e-001  1.0189386e-001  4.8046635e-001  8.4733720e-001  3.8269406e-001  5.9134718e-001 -2.7149969e-001  4.7411548e-001 -2.0024589e+000 -1.5804884e+000 -1.5137752e+000  4.1037566e-001 -2.7301907e-001 -5.6249916e-001 -6.2028051e-001 -3.1419883e-001 -1.1768359e+000 -8.3912499e-001 -4.3810708e-001 -6.8910958e-002  5.7567445e-001  5.6074696e-001  7.4336790e-001  6.0431138e-001  4.8143298e-001  6.5306426e-001  1.4915459e-001 -3.4937718e-001  5.6094288e-001 -4.6589176e-002 -4.6880741e-001 -6.7058356e-001  1.4554244e-001  5.7888767e-001  5.0686278e-001  6.2453761e-001  7.6725921e-001
 -3.0118674e-001 -3.9001800e-001  4.8180036e-001 -2.1058521e-001  5.5661663e-001  6.0211289e-001 -8.8658173e-001  1.9711087e-001  2.2927391e-001 -6.9000148e-001  5.2158415e-001  2.6715832e-001 -2.0399179e-001 -2.9225888e-001  6.4119100e-001  2.9692304e-002 -1.0545723e+000 -1.5944975e+000 -8.6018129e-001 -5.5042935e-001  1.1153824e-001 -1.2292114e-001  1.2285078e-001  5.0652265e-002 -5.0812665e-001 -2.8999450e-003 -2.0131628e-001 -4.8204559e-002 -8.1369554e-001  7.0337063e-001 -7.4388021e-001  1.5684701e-001 -2.0508442e-001 -1.1664023e-001  6.4416007e-001 -5.2113204e-001  6.1951219e-001 -1.1403616e+000 -5.3250491e-001 -7.8443206e-001 -5.3103140e-001 -2.0185998e-001 -4.0146339e-001  1.1062823e+000 -9.0186931e-002 -2.5463666e-001  2.6677186e-001 -9.9430119e-001 -4.2107194e-001  6.0818223e-001 -1.7687252e-001  2.3927301e-001 -5.0778406e-003  4.3658784e-001  1.2959313e-002  6.1519834e-002  4.1296140e-002  4.0786883e-001  6.6116016e-001 -1.1429979e+000 -1.1334626e+000  4.9784404e-001 -9.3490440e-002  1.8057375e-001  8.0496748e-001 -5.3564979e-001
 -9.1037454e-001 -2.3877943e-001  1.3337406e-001 -5.8026048e-001 -4.1583013e-001 -7.8814393e-001 -1.2421464e+000 -1.1631292e-001  3.1033763e-001 -3.7380262e-003 -1.8046617e-001 -7.8193511e-001 -2.2248608e-001 -7.8233010e-001  1.8545708e-001 -5.5355182e-002 -7.4297791e-001 -1.6559959e+000 -1.8439439e+000 -7.0463328e-001 -8.3801371e-002  6.5010708e-002  1.7570610e-001 -3.6667609e-001 -6.0321058e-001 -7.9786527e-003 -7.6822762e-001 -9.3345190e-001 -2.0038660e+000  2.3697418e-001 -2.7889032e-001  5.0067876e-001  5.5760609e-001  8.5018274e-001  4.1954327e-001 -1.3925036e-001  5.9855820e-001 -1.1532826e+000 -9.7048071e-001 -4.5867632e-001 -6.9043963e-002  5.0461073e-001  5.8190102e-001  1.2856962e+000 -4.6559532e-001 -9.4707753e-002  3.3289364e-001 -1.4381433e+000 -1.0880408e+000  4.3201113e-001  3.6257788e-002  4.5663867e-002 -4.4907476e-001 -1.1106780e-002 -1.4747692e+000 -2.5779426e-001  4.6161413e-001 -4.4425106e-001  4.5967195e-001 -1.2940706e+000 -1.0209900e+000 -4.2737790e-001 -1.1825963e+000  1.1483734e+000 -2.1990036e-001 -7.0227800e-001
 -1.3114009e+000  2.6314592e-001 -6.3035397e-002 -2.5872920e+000 -8.6089558e-002  8.1607005e-001 -1.4962286e-001  4.2835386e-001  2.3921414e-001  1.4220281e-001  2.5643422e-001 -4.1261316e-002 -5.4472600e-001 -1.6197741e-002  5.5153433e-001  5.8916018e-002 -1.2100896e+000 -1.2844149e+000 -1.3736893e+000  5.1449572e-002 -2.3089818e-001  2.3580681e-001  7.4925047e-001 -6.1182656e-001 -1.9708534e-001  6.0063872e-001 -7.0537944e-001 -2.4419860e-001 -3.9314183e-001  4.1234849e-001 -1.3901935e-001  7.5772802e-001  6.8696800e-001  1.3449770e+000  1.3309229e+000  6.2879908e-001  7.3082570e-001 -7.3399451e-001 -7.4243914e-001 -5.4792577e-001  6.0237361e-001  4.0338979e-001 -3.6384853e-001  1.8070166e+000 -2.0954732e-001 -3.9547181e-001  3.9471644e-001 -2.2309472e-001 -4.5932313e-001 -5.8525829e-001  8.2267701e-002  4.6318320e-001 -7.0785099e-001  5.0816586e-001  4.9667271e-001  8.5734588e-001  2.9394625e-001  3.7789316e-001  6.9826122e-001 -2.5732003e-002  5.6633873e-001 -1.2522107e-001 -6.0582663e-001 -7.3912699e-001 -4.1306849e-001  7.9954447e-001
  1.5816172e-001  7.1780233e-001 -1.3310277e+000 -3.8922931e-001 -2.3269474e-001  1.4186177e+000 -1.6294532e-001  2.8756881e-001  2.3037550e-001 -4.3551249e-001  1.2958072e-001 -4.6114136e-001 -3.2426032e-001  2.6330183e-001  5.9213226e-001  8.1581606e-001 -9.6462364e-002  1.7529481e-004 -4.3546387e-001 -2.5923219e-001 -4.1635478e-001  4.3507430e-001  4.7483660e-001 -3.8952628e-002 -5.8790645e-003  1.0780699e+000  5.4676075e-001  5.9043180e-002  1.9794716e-001  9.4334089e-001  1.9725374e-001  4.9882166e-001  4.5084378e-001  1.1901844e+000  3.3168019e-001  2.0138287e-002  7.1166553e-001  7.1824786e-002 -2.6778081e-001  6.5499329e-001  4.1496928e-001  4.5014967e-001  1.2354729e+000  1.3658200e+000  3.4652106e-001  7.5978474e-001 -1.5874989e-001 -4.7327511e-002 -3.3067967e-001 -1.7800583e-002  3.2883819e-001  6.8707833e-001 -1.0365703e+000 -5.7848663e-001 -7.3707674e-001  5.9489121e-001 -4.6867986e-001 -3.3785090e-002  4.3197755e-001 -3.4851683e-001 -8.1479170e-001 -1.5867046e-001 -1.2863547e+000  2.4653003e-001 -5.3764039e-001 -2.3481205e-002
 -2.1990782e-001  7.2762821e-002 -8.7698802e-001 -1.2360751e+000  1.0801465e-001  1.3039198e-001  1.5483397e-001  2.7768626e-001  2.9114458e-001 -2.9185463e-001  4.1191812e-001 -9.1505433e-001 -2.6338815e-001 -4.3373007e-001 -3.8670503e-002  4.0212871e-001  7.1041530e-001 -2.1489228e-001 -1.0528800e+000  1.0787133e-001 -1.1359340e+000  4.8748796e-001  6.0846544e-001  4.8136849e-001  2.3934122e-001  9.8081959e-001  5.5474401e-001  4.2189311e-001  4.1608177e-001  1.8979853e-002  1.8166806e-001  5.5177468e-001  2.5186327e-001  2.6433895e-001  2.8230723e-001 -7.0696933e-002 -2.8395721e-001  8.9811022e-002  1.1505135e-001  5.8059980e-001  9.7819434e-001  5.4254519e-001  1.0041026e+000  9.8152768e-001  4.4251291e-001 -4.6844977e-001  4.2381679e-002 -3.2189878e-001 -4.4250427e-001 -4.1760438e-003  2.3667340e-001 -2.1116945e-001 -1.0852178e+000 -3.2438270e-001  9.0756929e-003  2.9660157e-001 -2.9813257e-001  7.5125033e-001  1.4422891e-001  2.7242986e-001 -2.9184578e-001  9.0143335e-003  3.0378084e-001 -1.3925839e+000  1.4473043e-001  5.4051286e-001
  9.4932827e-001 -7.7492312e-001 -5.6902134e-001 -6.4893303e-001 -9.5259723e-002 -1.5902967e+000  1.7168045e-001 -4.3832684e-002 -5.8329369e-001 -4.2250189e-001  1.7835133e-001 -1.1154761e+000 -5.1213666e-001 -7.3318321e-001 -1.1881952e-001  5.7510009e-001 -4.4984132e-002 -1.4059855e+000 -1.1322778e+000 -6.9950965e-001 -7.6527155e-001  4.0934698e-001  6.7292421e-001  2.3656726e-003  1.1135162e-001  5.3233079e-001 -1.8138261e-001 -4.1914525e-002  2.1305275e-001  1.3785509e-001 -3.8569156e-001 -7.3650516e-002  6.1391949e-001  4.3970633e-001  3.7559403e-001 -3.2729893e-001  1.9682917e-001  1.6812086e-001  3.8896620e-002 -1.9532470e-001  6.7643680e-001  9.6881306e-002  5.0415449e-001  2.9025076e-001 -2.7562864e-001 -7.8985844e-001 -8.3861324e-001 -7.6305168e-001 -6.3331846e-003  6.8743720e-005  5.5559863e-001  1.3480026e-001 -8.3112611e-001 -1.1686745e-001 -4.9289313e-001 -1.2536500e-001 -2.1139522e-001 -4.3661290e-001  1.9994909e-001  4.6132273e-001 -8.2578849e-001 -5.8691096e-001  6.1404729e-001  6.5286682e-002 -1.4062262e+000  3.4791029e-001
  5.3395121e-001 -7.0030758e-002 -1.1210629e+000  6.2270647e-001 -1.6589794e-001 -3.3612597e-001 -1.4931763e-001 -1.0240387e-001 -8.0892402e-002 -3.6118972e-001  2.2325524e-002 -8.2560102e-001 -5.1295343e-002  2.2649523e-002 -2.2618982e-001 -4.2403463e-001 -5.6135530e-001 -6.9143217e-001 -8.7364489e-002  6.5183004e-002 -8.2765029e-002  1.1235211e-001 -5.7048463e-001 -1.0481252e-001 -5.1956406e-001  8.6231603e-001  7.7130464e-001  4.8395646e-001  4.3712123e-001 -6.8028021e-001 -7.3704713e-001 -6.4909354e-002 -8.1661705e-001 -9.7336940e-001  3.0041739e-002 -4.6253467e-001 -5.5544227e-001  5.7960704e-001  6.8959873e-001  8.6383428e-001  3.8099425e-001 -1.2718705e-001  9.3880539e-001 -1.1350221e+000 -2.6914864e-002  5.8137539e-001  5.1189290e-001  2.4851656e-001 -9.2315307e-001 -2.4805804e-001 -4.2867297e-001 -2.8495440e-001 -9.1335268e-002  1.0343238e-001 -1.2364325e-001  3.4943648e-001 -1.6193515e-001 -6.7501817e-001 -3.6215044e-001 -4.3342477e-001  3.2858077e-001 -2.6821372e-001  2.6372579e-001  5.3285012e-001 -3.3641879e-001  1.1920138e+000
  6.4965965e-001 -9.8491011e-001 -7.7132329e-002 -9.6237743e-001 -1.9684346e-001  6.1910696e-001  1.4737799e-001 -6.5315212e-001 -7.8326932e-001 -2.4061205e-001  3.4987232e-001  6.6816276e-001 -1.3442648e-001  5.0682558e-001 -2.0827182e-001  1.7420474e-001 -4.0312163e-002 -5.0903399e-002 -1.0163944e-001  2.6670820e-001 -2.4422594e-001 -4.7719711e-001 -8.2892379e-001 -2.4084571e-001  1.1731347e-001 -1.8565437e-001  4.4173857e-001  8.7782898e-001  6.1383292e-001 -4.6425769e-001 -2.9647651e-002 -3.5331256e-001 -8.2636357e-002 -7.6229190e-001 -7.4688421e-001 -2.0001790e-001 -2.8237733e-001 -8.6285931e-002  4.4118852e-001  5.7109366e-001 -6.2780741e-002 -1.8842650e-002  3.5965353e-001 -7.9346961e-001  1.6815510e-001  8.0466575e-001  3.4328316e-001  8.4488778e-001 -1.2999537e-001  9.3492411e-002 -2.6576133e-001  2.0615163e-001  1.7835627e-001 -2.3079891e-001  6.0440393e-001  6.5422738e-001 -1.6397457e-001 -1.9335840e-001 -8.7175179e-001 -2.6627987e-001  1.0843303e+000  8.1688906e-002 -2.4122238e-002 -9.1000779e-002 -1.4027458e+000  1.1809497e+000
 -9.3165471e-001 -3.9993465e-001  6.2737937e-001 -6.8366692e-001 -4.9195416e-002  1.2454126e-001  3.5251991e-001 -6.1517847e-002  1.7814622e-001  4.5621825e-001 -1.7988839e-002  9.6021409e-002 -9.7298299e-002  4.2720225e-001 -6.8999028e-001 -3.6309694e-001 -2.2522537e-001 -6.8249837e-001 -6.2967793e-001  3.3652897e-001 -1.1950237e+000 -2.9718204e-001 -6.0353988e-001 -6.2887102e-001 -1.1809335e-001  2.6778958e-001 -4.2547070e-001  6.8153456e-002  2.1621160e-001 -4.5334145e-001  1.3160294e-001  6.1186299e-001 -3.6278537e-001 -1.3858543e-002  2.6094244e-001  1.4111578e-001 -7.2822959e-001  4.0694340e-001 -2.2786960e-003 -2.2847192e-001 -3.1706505e-001  5.0344591e-001 -3.7525242e-001 -6.5350502e-002 -2.0900112e-001 -3.1783864e-001  4.0493395e-001  1.1323427e-001  9.3644459e-002  3.7775049e-001 -4.6019747e-001 -9.9538441e-001 -2.8460503e-001  2.8412904e-002 -7.0600849e-002  1.5595555e-001  2.4276960e-001  5.6876651e-001  1.8058692e-001 -1.3803172e-001 -3.3610288e-001  2.4548255e-001  3.9412543e-001 -4.6447329e-001 -3.8631825e-001  2.8517869e-001
  1.3310126e-001 -3.0099405e-001  1.1313331e+000 -3.2672851e-001  6.1921861e-001  8.9462064e-001  4.9245324e-001 -1.0478516e-001 -2.6535845e-002 -1.2745589e-001  1.0816838e-001  9.9832515e-001 -3.7063271e-001  5.5158913e-001 -2.3647041e-001  2.5152889e-002 -9.1217955e-001 -1.3563894e+000 -3.5314417e-001 -6.3450640e-002 -8.0466811e-001  8.2309789e-001  4.0735720e-001 -3.3255062e-001  2.3027730e-001  4.8267654e-001 -3.4370429e-001  6.4119921e-001  3.5347032e-002  7.4215599e-002  4.6043929e-001  2.5726378e-001  4.6159772e-001  7.7797673e-001  2.3064684e-001  6.9229574e-001  4.4153397e-001  1.3503379e-001  1.7103312e-001  4.2510883e-001  2.2834407e-001  6.0354542e-001  6.1224862e-001  1.1708449e+000  4.6312124e-001  9.7993496e-002  2.9518269e-001 -2.8673838e-001  8.5641808e-001  8.6444071e-001  3.6619040e-001 -1.7489430e-001 -2.7135500e-002 -4.6712677e-001  6.6007260e-001  4.5585869e-002  1.2684727e-001  1.2959894e-001  2.5841061e-001  2.0435234e-001  5.0104423e-001  4.5531849e-001 -1.2426035e+000  5.5036267e-001 -1.7391100e-002 -6.6308288e-001
  6.6048893e-001  4.8507361e-001  2.1300385e-001 -5.5370737e-002  3.4921166e-001  5.6151036e-001  2.9999309e-001 -2.3341419e-001 -5.5323982e-002  5.0768754e-001 -1.2179383e-002  1.2052608e+000  2.3666460e-001  6.5537187e-001 -6.7872792e-002  4.9401619e-001 -1.7202884e-002 -5.0322757e-001 -4.4071295e-001 -2.0686971e-001 -9.4300270e-002 -3.4731473e-002  5.0258131e-001  4.5500630e-001  5.7313921e-001  3.6254159e-001 -4.4866085e-002  1.9448562e-001 -8.5327913e-002  7.5104574e-001  8.1062567e-001  7.2461326e-001  1.0775562e+000  9.7314070e-001  1.0191802e+000  1.1836657e+000  8.4238421e-001  2.9983217e-001  2.9178261e-001  8.0924103e-002 -2.2923490e-001  2.3914749e-001  2.0768025e-001 -7.0761860e-002 -4.4016676e-001  5.0843672e-001 -2.6147982e-001 -2.9923773e-001  6.8056460e-001  2.9098565e-001 -9.5708016e-003 -4.6727692e-001  7.3990734e-001 -1.6777112e-001  1.3937904e+000  5.4716083e-001  3.8286415e-001  7.4183003e-001  2.8539528e-001  5.9907241e-001  1.4461644e+000  6.7573557e-001 -1.8620936e+000  1.5317198e+000  4.2749902e-001  4.7342990e-001
  9.1890432e-001 -1.6876269e-001 -1.5463298e+000  8.3975997e-001 -2.9024180e-001  1.8020389e+000  2.3767761e-001 -6.1661529e-001 -6.1543151e-001  1.4209036e-001  6.0300447e-002  7.7551014e-001 -3.4555141e-001  9.6785729e-001 -1.8306260e-001 -1.1312177e-001  2.9164872e-001  8.1985055e-001  4.4989947e-001 -2.8755038e-002  4.4039052e-001 -6.5301370e-002  4.0577125e-001  8.3763484e-001  7.6469509e-001 -1.7939597e-001  5.0913663e-001  1.2187206e+000  3.0995226e-001  5.6000796e-001  6.8355262e-001  3.1978990e-001  8.9640824e-001  1.2145480e+000  3.9350410e-001  1.2709777e+000  5.6554592e-001  4.7743852e-001  9.8387225e-001  1.2084761e+000 -6.3213685e-001  1.0214392e+000  7.8159975e-001  1.0447926e+000 -1.0670477e-001  7.0023456e-002  4.5111451e-001  8.3583354e-001  3.5179033e-001  4.6602017e-001 -2.8817883e-001 -6.6748732e-001  5.1879037e-002 -4.4365638e-001  9.5057101e-001  2.1683115e-001 -2.8974259e-002 -7.4639444e-003 -4.1928552e-001  3.9310140e-001  5.9337151e-001  6.6614451e-001  2.8124977e-001 -1.5299263e-001  7.8860437e-001 -6.1508528e-001
 -1.6136440e+000 -3.2996995e-001 -8.2963053e-001  1.5087052e-001 -3.9539283e-001  2.1237233e+000 -1.0053125e+000 -5.5541372e-001  3.3782844e-002 -3.2543064e-001  4.3292868e-002  9.4610729e-001 -4.9099744e-001  3.9883334e-001  1.0905090e-001 -7.1971558e-002  6.2008048e-001 -1.6103754e-002  1.5107961e-001 -9.4790978e-001  1.3725588e-001  4.8521574e-002 -7.2475272e-001 -5.0306756e-001 -3.3303131e-001 -4.9491213e-001  1.4607940e+000  1.5206920e+000  1.1037446e+000  3.3841083e-001  2.4335526e-001 -1.4687765e-001 -1.2974468e+000 -9.4692320e-001 -1.5194883e-001 -4.0877260e-002 -2.0838954e-001  1.2111672e+000  1.3868186e+000  1.1416167e+000 -6.9023037e-001 -6.3845457e-001 -5.6751154e-001 -3.2400395e-001 -8.1875223e-001 -9.6598948e-001 -8.3696061e-001 -1.1080994e-001 -6.2925898e-001 -9.4707558e-001 -5.1215732e-001 -3.1382663e-001 -1.1792300e-001 -8.9745697e-001  3.1736238e-001 -8.9275898e-001 -1.2413480e+000  7.7681847e-002 -6.4452725e-001 -3.6408378e-001  5.3911492e-001 -1.6735482e-002  4.1865793e-002 -8.8692924e-001  2.4239673e-001 -9.8864360e-001
 -5.5836195e-001 -5.8137128e-001 -1.8540818e+000  4.3602375e-001 -9.6569633e-001  1.1205188e+000 -5.1742864e-001  1.2178997e-003 -3.1656380e-001 -1.9781021e-001 -7.6159165e-002  7.6605676e-001 -5.1674476e-001  4.0915207e-001 -3.7161017e-001 -2.8265211e-001  1.0534880e+000  1.1266240e+000  3.4599742e-001  1.5215911e-002  1.1330861e-001 -9.6995832e-002 -3.1620224e-001  4.8306178e-001  8.8988068e-002 -4.4220161e-001  3.4003467e-001  1.0325680e+000  1.3910865e+000 -2.6644131e-001 -7.0077029e-001  4.3447681e-001  1.7869212e-001 -4.6173664e-001  8.7821752e-002 -2.6777493e-001 -6.0750715e-001  1.1243040e+000  1.2079820e+000  9.9847918e-001 -1.4877260e+000 -2.1705750e-001  7.1685915e-001  2.2917689e-002 -1.9276520e-001  4.5944702e-001  4.5347393e-003  1.1507949e+000  4.3698015e-001 -2.9726765e-001 -1.3092092e+000 -8.8033494e-001  1.3311639e-001 -3.0915182e-001  4.5468230e-001 -2.8635097e-001 -3.3090074e-001 -1.4296303e-001 -4.8630631e-001  5.2460402e-001  8.2741747e-001 -1.9996225e-001  2.6109452e-002 -1.2848727e+000 -5.2998879e-001 -5.2849377e-001
  1.4797776e-001 -4.4119645e-002 -6.7269631e-001 -1.7546074e+000 -1.0423388e+000  2.5468983e-001 -7.8309463e-001 -9.4696439e-001 -3.1070927e-001 -7.0496480e-001 -2.2490345e-001 -3.8308013e-001 -5.4696606e-001 -2.2952177e-001 -5.6745586e-001 -4.2231523e-001 -7.1462743e-002 -3.6412843e-001  1.4383174e-001 -2.2753358e-001 -7.1253977e-001 -2.0988485e-001 -1.2952459e-001 -3.2419618e-001 -1.0005781e+000  1.4110058e-001  5.1023480e-001  7.3747758e-002  9.6935114e-001 -4.3727887e-001 -2.2342629e-001  5.6121853e-002 -5.5393262e-001 -8.1887427e-001 -1.1606533e-001 -5.4092921e-001 -5.1788330e-001  8.3053673e-001  2.2198613e-001  5.4851598e-001 -3.8252038e-001 -9.8817731e-001 -8.3518715e-001 -8.3259179e-001 -2.8735838e-001  4.3505629e-001 -3.7465267e-001  7.3015431e-001 -3.2246704e-001 -1.3859270e-001 -7.0663915e-001 -9.8309495e-001 -7.3155815e-001 -5.8512478e-001 -7.8754905e-002 -4.6609964e-001 -1.4074854e+000 -3.1799602e-001 -9.9168173e-001 -3.2799374e-001 -8.8298842e-001 -3.5781010e-001  1.0820193e-001  1.1885272e-001  6.3674282e-001 -2.8899249e-001
  9.5588337e-001  2.8884278e-001  1.8981809e-001 -8.4344472e-001 -4.4409515e-001  8.6212897e-001  1.7872377e-001 -3.2809426e-001 -5.4057901e-002  6.3715478e-001  3.7558291e-001 -7.8773109e-001 -3.9589143e-001 -1.2549612e-001 -2.0750173e-001 -2.1299766e-001  4.9341762e-002  8.0024681e-001  4.3549690e-001  4.8543202e-001 -3.3259435e-001 -6.0170496e-001 -2.0954877e-002 -6.5505125e-001 -9.2936817e-002 -8.4350097e-001  7.0358350e-002 -8.3634661e-002  4.2773981e-002 -2.6071107e-001 -3.0136119e-001 -3.0774231e-002  2.7876309e-001  1.2189399e-001 -6.8070640e-002  3.8477201e-002 -7.5554316e-001  2.0454404e-001  2.1616619e-001 -4.1885044e-002 -1.1570788e+000  9.6082197e-002 -1.4817920e+000 -6.6960155e-001 -9.7184507e-001  2.8176256e-001  1.2732856e-001  2.3252729e-001  1.4238687e-001  1.0309492e+000 -4.5854083e-001 -4.3789011e-001  1.1270822e-002  5.0014615e-001  1.7591674e-001  1.9000411e-001  2.6503947e-001 -3.2161935e-001 -6.2851654e-001  9.0121613e-001  4.3217544e-001 -2.5879187e-001 -7.2187712e-001  2.8307818e-001 -2.4616352e-002 -3.1853365e-001
 -1.2790628e-001  1.9243557e-002  4.4622021e-001 -5.8671226e-001 -9.2447215e-001 -3.0295773e-001 -5.8001686e-001 -1.0259357e+000 -2.2791109e-001 -3.5483954e-001  1.6728378e-001 -2.1436633e+000 -7.6666715e-001 -1.1717114e+000 -6.0099309e-001 -7.4623461e-001 -5.8960016e-001 -1.0805727e+000  3.3068207e-001  2.2142932e-001 -4.4471633e-001 -1.8095972e-001 -7.0914537e-002 -1.1422939e+000 -6.2341974e-001 -7.4403502e-001 -1.1410357e-001 -2.8469447e-001  6.1978684e-002 -7.6125894e-001 -3.3430074e-001 -4.4172473e-001 -9.1476840e-001 -6.7302203e-001 -8.9975377e-001 -6.4323055e-001 -1.0011969e+000 -2.2439633e-001 -2.3607956e-001 -7.2422552e-001 -8.7255963e-001 -2.5596411e-001 -6.5072350e-001 -1.1777240e+000 -1.8337743e-001 -5.8555655e-001 -2.9690849e-002 -6.0778316e-001  2.3438154e-001  3.7736803e-001 -7.3903081e-001 -8.3532815e-001 -8.3407692e-001 -2.3582247e-001 -2.0496926e+000 -7.6937987e-003 -4.1830889e-001 -8.6254881e-001 -1.5220072e+000 -1.2202234e+000 -1.3608652e+000 -8.4219921e-001 -5.9057733e-001  4.0870109e-001 -1.3674701e-002 -1.6457041e-001
 -4.9205504e-001  2.0552094e-001 -9.9877847e-001 -9.5783451e-001 -5.7893028e-002 -1.3464917e+000  1.0513614e+000  4.3325541e-001 -2.8607345e-001  3.2890832e-001  4.0698248e-001 -8.2222285e-001  4.9257853e-002 -6.7853139e-001 -6.1057826e-001 -7.9963004e-001  3.7117256e-001  4.4811652e-001  4.6861898e-001  1.5615721e-001 -3.8113195e-001 -7.6027848e-002  3.0969047e-002 -4.4949638e-001  2.5493747e-001 -3.0553996e-001 -8.4447637e-001 -1.1392259e+000 -3.9392850e-001 -1.2111862e+000 -7.3465250e-001 -3.1610423e-001 -8.2023588e-001 -1.3096987e+000  3.7776687e-001  1.9833606e-002 -1.6189972e+000 -2.3722232e-001 -5.3656887e-001 -3.4551840e-001 -3.5658314e-001  4.9159542e-001 -2.2008497e-001 -4.6109921e-001  6.3508577e-001 -5.2167201e-001  7.3335945e-001  4.6301461e-002  9.2285476e-001  2.6148246e-001 -5.4404741e-001 -5.9969599e-001 -1.6195947e-001  2.5922477e-001 -8.0085644e-001  2.2085942e-001  8.9706942e-001 -2.6829110e-001 -3.4997479e-002  8.6270593e-001 -1.4871295e+000 -2.8631519e-002 -4.3012613e-001  9.0803085e-001 -6.5545265e-001 -3.4599453e-001
  1.2478200e+000  2.5465242e-001 -6.7038290e-001 -3.1448338e-001  1.6007403e-001 -1.0460630e+000  1.2677013e+000  2.1183565e-001  2.6960999e-002 -3.6112376e-002  5.5508605e-001 -1.5481923e-001 -2.7123405e-001 -1.8958504e-001 -1.3450072e-001  9.8290947e-002  3.0789254e-002  9.0980564e-001  2.3461532e-001 -2.7201391e-001 -9.5791722e-002 -4.3918126e-002 -3.6185736e-002 -3.0264006e-001  6.7437565e-001  1.4948398e-001 -1.9273455e+000 -1.7327923e+000 -1.1956221e+000 -2.7151809e-001 -1.1718621e+000 -8.9410969e-001  3.5327887e-001  3.6512312e-001  7.8722906e-002 -3.5274838e-001  2.6624921e-001 -9.8014150e-001 -2.0789788e+000 -1.4695251e+000  4.9853404e-001  8.5995342e-001  5.5445449e-001  8.5945818e-002  4.0205485e-001 -1.0141230e+000 -9.7105811e-002 -3.4305209e-001  7.8478851e-001  5.6476449e-001  2.5515573e-001 -8.2677071e-002  1.3527625e-001  3.1686081e-001 -3.4335148e-001  4.3149387e-001  1.1131496e+000  4.1225299e-001  4.0668937e-001  3.5014319e-001 -1.3023232e+000  2.3753151e-001  9.2345109e-001  1.9551306e+000  7.5598967e-001  2.2852318e-001
  4.9358868e-002 -4.2911495e-001  6.3883049e-001 -4.6308012e-001  1.0073195e-001 -9.2358875e-001  8.2187488e-001 -1.5573651e-001 -1.7241448e-002  4.6758850e-001  8.6901436e-001 -8.2275076e-001  5.4947064e-001 -2.8613227e-001 -3.9113691e-001 -2.3364898e-001  4.9431418e-001  1.5474282e+000  4.2993472e-001  6.1530096e-001  5.7278003e-001 -1.3267039e-001 -2.1342275e-001  1.1391452e-001  2.5937802e-001  1.8827287e-001 -4.6469353e-001 -9.6935990e-002 -6.1387145e-001 -8.2742751e-001 -1.3168797e+000 -2.3125742e-001  1.0156269e-001  4.7887800e-001 -3.0819160e-001 -3.5382865e-001 -3.8949335e-001 -9.4427037e-001 -1.0792504e+000 -6.5698345e-001 -2.2967204e-001  1.8416030e-001 -3.3792368e-001 -2.3050548e-001  8.0252433e-001 -1.6011805e-001  2.4597192e-001  2.8685464e-001  7.2881993e-001  5.8626724e-001 -1.7475850e-002 -1.7717766e-001  3.8664802e-001  4.5802180e-001  3.8707827e-001  5.1181383e-001  6.6951833e-001  2.7415741e-001 -2.6320411e-002  4.0134923e-001  5.9699051e-001  3.1474887e-001 -1.4422893e+000 -3.7782581e-001 -1.8477185e-001  2.9540228e-001
 -3.2888586e-001 -3.5467625e-001  9.9807281e-001  5.8907008e-001 -4.9861048e-001 -3.8646924e-001 -4.9088819e-002 -5.3224754e-001 -5.1895038e-001 -5.0269117e-001  4.4462404e-002 -8.5040246e-001 -4.8965820e-002 -7.3262657e-001 -2.2951991e-002 -2.1527014e-001 -3.3510128e-001  8.9742240e-001  3.7497368e-001 -3.4511101e-001 -8.9208521e-002  5.5585672e-001 -4.0500999e-001 -1.5911453e-001 -1.1362650e-001  3.2603547e-001 -7.7568672e-001 -1.4298012e-001  5.9605201e-003 -1.8969524e-001 -1.7654868e-001 -6.2161403e-001  2.2941251e-001  7.5770579e-002 -4.3330844e-001 -2.8258471e-001 -7.0371002e-002 -1.4763849e-001 -3.6148696e-001 -1.0226373e+000 -1.5449594e-001  2.2466067e-001  3.3437205e-001 -3.2457847e-001 -6.3385910e-001 -7.6520093e-001 -6.2967786e-001 -5.7948804e-002  4.6856577e-001  4.8153806e-001 -4.8437197e-003  2.8391365e-001 -1.8494122e-001 -5.9958871e-001  4.5972632e-001  5.2531384e-002 -3.4664529e-001 -5.4519002e-001 -1.4327910e-001 -6.6690180e-001 -4.9056318e-002 -4.8988501e-001  3.5019660e-001  2.1594104e-001 -4.0300889e-001 -3.3971780e-001
  9.9527208e-001  5.2210208e-001  9.5122878e-001  6.5582157e-001 -3.8799617e-001  2.5321417e-001  1.7349828e-001 -2.2765576e-001 -3.9504196e-001 -7.6429581e-002  3.7900460e-001 -4.6839740e-001 -4.2845133e-002  4.2934792e-002  5.6207793e-001  5.9255866e-001  4.4945071e-001  1.3559132e+000  2.6753831e-001  1.7063500e-001  7.5920516e-001  5.1973715e-001 -1.3873723e-001 -9.5308130e-002  3.1521386e-001  1.0418904e+000  7.7778893e-001  8.5230874e-001  1.0508315e+000  3.6382361e-001  5.7910571e-001  4.0689913e-001  6.7734025e-001  5.7030558e-001  3.8087546e-001  1.0192806e-001  8.4419591e-001  6.7068768e-001  6.5507826e-001  2.2949375e-001  6.1908662e-001  5.2371338e-001  3.2867177e-001 -7.7825906e-001 -5.7299725e-002  1.2864473e-001  3.6850445e-001  2.9166002e-001  1.5259732e-002  3.3323284e-001  7.9782233e-001  9.9747202e-001  1.1249092e-001 -5.3844517e-001  1.0096234e+000  7.7077692e-001 -4.2840109e-001 -1.1323210e-001  6.5358393e-001  5.3530206e-002  6.4029128e-001 -4.8750865e-001  5.1164192e-001 -5.8064940e-001 -2.2515246e-001 -4.8181067e-001
  1.6422831e-001 -2.2331955e-001 -1.8684395e-001 -1.4701934e+000 -8.7620760e-001  5.3345390e-001 -3.8565173e-001 -4.7008525e-001 -1.0920942e+000 -6.9424655e-001 -1.0512438e+000 -7.2956008e-001 -4.9914159e-001 -2.9708615e-001 -8.4729257e-001 -4.6213941e-001 -7.1660312e-001  2.1522119e-001  5.6063310e-002  3.0464640e-001 -3.0736168e-001  1.7335972e-001  3.3621290e-001 -1.6194383e-001 -4.8049671e-001 -6.1522896e-002 -1.3111160e-001  1.0861550e+000  9.4855979e-001 -7.6727059e-002  4.7091752e-001 -1.3402659e-001  5.7256564e-002 -6.7811766e-002 -7.4432997e-002 -2.0114515e-001  4.5476240e-001  1.0137872e+000  1.3726408e+000  2.1802044e-002 -5.0416525e-002 -3.8527639e-001 -4.6516712e-001 -1.6581056e-001  1.4330100e-001 -6.8498922e-001  5.6613146e-001  2.2764240e-002 -1.3267174e-001  2.5219317e-001 -1.5493850e-001  2.2666587e-001 -6.9567054e-002 -2.6885597e-001 -6.0480285e-001  2.2941232e-001 -7.0461412e-002 -7.6821697e-001  4.0694890e-001 -1.1023318e-001 -1.5344884e-001 -5.8161917e-001 -4.4693015e-001 -5.4451235e-001  8.5050110e-002 -3.3492605e-001
  5.0907335e-001 -8.8694161e-001  6.0401084e-001  4.9377715e-001 -1.4636118e+000 -1.6094278e+000 -1.2560535e-001  2.0624476e-001 -5.2394728e-001 -2.8733153e-001 -2.1426404e-001 -1.5982405e+000 -4.2787718e-001 -9.6260783e-001 -5.3206440e-001 -7.0246371e-001 -2.7943380e-002 -7.4333296e-002 -8.8701537e-001  5.2638473e-001 -1.0491492e+000 -7.7220272e-002 -2.5370908e-001 -4.3402083e-002  2.2486489e-001  6.0836218e-002 -5.5414685e-001 -6.0470929e-001  6.4304077e-002 -5.9084877e-001  2.4498402e-001 -3.9552475e-001 -3.8487304e-001  2.6279027e-001 -1.6321080e-001  3.2941118e-001  4.2549247e-002  1.0300959e+000  8.8675502e-001  4.7801845e-003 -3.0875954e-002  2.3947906e-001  3.3913555e-001  2.2765368e-001  3.7843952e-001  2.7482851e-002  9.0431992e-001 -1.1326708e-001 -3.0549256e-001  9.3967975e-001 -4.7059402e-002  1.8680478e-001 -4.7791831e-001 -2.4821421e-001 -6.3292506e-001 -5.6730326e-002  1.5770422e-001  2.1360565e-001  8.6789142e-001 -2.9940684e-001  1.4974466e-001 -4.9731685e-001  1.1913681e+000  3.4565138e-001 -9.0522415e-001  9.7708024e-002
 -4.4019710e-001 -4.8267281e-001 -8.0316975e-001 -2.1064142e-001 -2.8569840e-001 -2.9481929e-001  1.3025731e-001 -1.9797265e-001 -8.7086108e-001 -3.7057387e-001 -7.1284819e-001 -1.2441747e-001 -3.4239973e-001  1.5391552e-001  1.5118991e-001 -1.9824401e-001 -5.3682478e-001  6.3243268e-001  5.1063587e-002 -2.2671555e-001 -2.6694030e-001 -6.9465437e-001 -1.8902283e-001  1.1262903e-001  2.9474846e-002 -9.4696916e-001 -3.0336972e-001  1.6512257e-002 -4.4519767e-001 -1.0902045e+000 -4.9522309e-001 -1.0034305e+000 -1.6748478e+000 -1.0514666e+000 -3.2516432e-001 -4.8137434e-002 -7.7677190e-001 -3.3420220e-001 -1.7317792e-001 -4.3967180e-001 -9.0248034e-001 -2.6869055e-001 -4.9824449e-001 -5.8832419e-001 -1.5926289e-001 -5.1637944e-002 -2.5487885e-002 -3.9260129e-001 -4.2883200e-002 -4.5375200e-001  3.2129318e-001  3.5131740e-001  3.2847595e-001  1.5789820e-002  5.3170477e-001  1.6543168e-001  3.8612533e-002 -2.8788286e-001 -3.2270665e-002 -2.5415104e-002 -2.3302525e-001 -1.1529300e-001 -1.2676789e-001  2.7958123e-001 -3.1812397e-001 -6.3682133e-001
 -6.7870707e-002 -4.5397379e-001  5.8132964e-003 -1.2160690e-001 -4.5727358e-001 -9.1573781e-002 -1.1549258e-001 -4.7047663e-001 -3.7362699e-001 -7.5614315e-003 -7.3755946e-001 -1.5998060e-001 -7.1462518e-001 -2.2644953e-001  1.0524382e-001 -1.0003155e-001  3.1174786e-002  6.4679804e-001 -1.0952219e+000  8.0061199e-001 -1.3469409e-001 -6.7399131e-001 -1.4296664e-001 -6.4145073e-001  6.7201528e-002 -5.1965885e-001  1.7688547e-001 -6.1554565e-001 -1.9915090e-001 -1.2156083e+000  3.5486057e-001 -3.2075340e-001 -1.0286006e+000 -1.1084458e+000 -2.1592394e-001  2.7461388e-001 -9.1777981e-001  1.7895596e-001 -1.3080492e-001  5.4827094e-001 -4.0716457e-001 -2.5951387e-001 -8.7866167e-002 -5.7003188e-001 -9.2796436e-001  1.8365935e-001  7.4499161e-001 -5.5447121e-001 -1.7739651e-001  4.6212733e-001 -1.9862541e-001 -9.5613078e-002 -2.0020444e-001  1.1052368e-001  4.7231304e-001 -7.7782929e-001  1.5990301e-001  3.2469297e-003 -1.0991892e-002  1.8543073e-001 -9.0666003e-001  3.1395674e-001 -1.0327999e+000 -4.1013808e-001 -4.3527572e-001  1.4432562e+000
  3.0519504e-001 -6.2652879e-001 -2.0784212e+000  4.3260238e-001 -5.0926237e-001  6.7173108e-001 -7.9476418e-001 -9.3006922e-002 -3.4149918e-001  8.5307017e-002 -3.0511211e-001 -1.0038764e-001 -5.1232146e-001 -3.4778628e-002  1.2206206e-001  1.1412141e-001 -4.0487936e-001  3.8596641e-001 -1.6349602e-001 -2.5800891e-001 -1.5504986e-002 -3.2506062e-001  8.1751604e-001 -5.4247288e-001  1.4005466e-001 -6.7498220e-001 -7.9996285e-001 -4.2073227e-001 -7.7388634e-001 -9.8939744e-001 -1.0093723e-001 -2.4393316e-002  8.6493744e-003 -3.8480863e-001  7.8265221e-002  7.5423146e-001 -9.9634970e-001 -8.6141775e-001 -3.0004721e-001 -6.2640604e-001 -6.5223741e-001 -3.6646492e-002 -6.5136991e-001  6.7792402e-001 -8.5510503e-001 -4.6468096e-001 -1.8885973e-001 -1.1075013e-001  2.2489801e-001 -2.4575596e-001  6.4540863e-002 -1.6438937e-001 -1.8093975e-001 -4.3050057e-001  8.3557046e-001  2.2299622e-001 -2.5459140e-001 -2.9980844e-001 -1.0537426e-001 -7.6082362e-001  8.8030059e-001 -4.3510006e-001 -2.1386630e-001  4.0253823e-001 -5.8429569e-001  8.3836302e-002
 -7.4244688e-001 -2.1004789e-001 -7.6974817e-001  1.1468708e+000  3.3763305e-001 -4.6937086e-002 -1.8997588e-001  6.1943833e-001  3.9630695e-001  1.3626527e-001  1.7072863e-001  2.7592749e-001  4.4760285e-001  1.2468359e-001 -2.2241735e-001  5.4530151e-002 -4.4723405e-001  7.3354054e-001  6.0979527e-001 -4.0601892e-002  1.1004394e-001  1.0826892e-001 -4.4559792e-001 -2.9032916e-002 -2.2940610e-001  5.1205424e-001 -2.9598231e-001 -5.5486292e-001  2.4043107e-002 -1.1618830e+000  3.1121491e-001 -1.3404375e-001 -1.3049456e+000 -1.0866709e+000 -6.1116850e-001  4.1341936e-001 -9.0346221e-001  1.2469564e-001 -2.2660728e-001  5.3745743e-001 -2.1452213e-001  1.0580591e-001 -3.0975973e-001 -1.2484160e-001 -3.6384960e-001 -1.0921201e-001  4.8895076e-001  9.3931717e-002  9.0066239e-001  1.5477209e-001 -1.0381399e-001 -3.2068546e-001 -9.1974659e-002 -5.5101980e-002 -6.0496264e-001 -5.2561016e-001  5.3797308e-001  8.1223719e-001  1.8247163e-001 -2.8515807e-002  3.7465033e-001  4.6735437e-001 -1.6189504e-001  7.2378491e-002 -1.4962845e-001  1.6430421e-001
 -1.2015101e+000 -8.7845928e-002  5.3641914e-001  4.3969149e-001  1.9682064e-001 -1.2995850e-001 -9.4424555e-001 -5.8073102e-001  2.5502816e-001 -4.9306020e-001 -1.5343783e-001 -3.6208932e-001  1.5937073e-002 -6.4842223e-001 -1.2855951e+000 -7.6272079e-001 -2.7015022e-001 -6.0892115e-001 -5.0480782e-001 -1.0924658e+000 -7.7978763e-001  2.7924403e-001 -8.4294777e-001 -1.5471635e+000 -9.2209600e-001  1.7253991e-001 -9.8393833e-001 -4.0113930e-001 -4.8823803e-001 -1.0062036e+000 -3.1182348e-001 -9.0663496e-001 -7.7017686e-001 -3.5701639e-001 -1.1350371e+000 -1.1241714e+000 -8.5158049e-001 -8.0761080e-001 -1.1116197e+000 -1.1680042e+000 -4.9440392e-001 -8.8482614e-001 -1.8892075e+000 -6.4088380e-001 -6.0070431e-001 -6.9646273e-001 -1.4199272e+000 -9.0365024e-001 -6.5095793e-001 -6.5121484e-002 -9.6678183e-001 -1.1078143e+000 -1.1060708e+000 -4.0614395e-001 -5.1795259e-001 -3.3104544e-001 -3.9802677e-001 -7.2048800e-001 -7.6633412e-001 -1.1394200e+000  4.4496532e-001 -3.0840733e-001 -1.2354924e+000 -1.8929061e-002 -5.1470184e-001  1.3259381e-001
 -2.0982718e-001 -8.5542960e-001 -2.5173335e-001  7.7841979e-002  8.0858468e-002  1.3161905e+000 -1.7394754e-001 -2.7562145e-001 -2.0477824e-001  6.6114613e-002  3.0569504e-001  1.5374370e-001  6.6124464e-002  2.6329358e-001 -5.0616689e-001 -4.7490242e-001 -1.2124633e-001 -1.4379546e+000 -5.6017564e-001 -9.0161769e-001 -3.3161154e-002  4.1285238e-001 -7.8923727e-001 -6.8434404e-001 -4.2097361e-001 -5.4067312e-001 -1.2976108e+000 -6.3236111e-001 -4.9899708e-001 -8.5461984e-001 -6.2891254e-001 -6.7327843e-001 -5.0508395e-001 -2.0226202e-001 -3.6140988e-001 -1.3903788e-001 -1.0546382e+000 -2.7862676e-001 -8.2975406e-001 -9.0521468e-001 -7.0513855e-001 -3.1831472e-001 -5.3837991e-001 -5.6500371e-001 -3.1745918e-001 -1.3099512e+000 -7.2888486e-001 -5.5845829e-001 -1.3012522e-001 -4.8155911e-002 -3.8596465e-001 -5.5754694e-001  1.8413604e-001 -1.9937288e-001  2.1893646e-001 -1.8711798e-001  2.5589861e-001 -2.4133847e-001 -2.7581101e-001 -1.3237372e-003  1.8105281e-001  6.2746894e-001 -1.2780870e+000 -1.1821179e+000  5.3129222e-001  1.3211803e-001
  6.7059793e-001 -1.5602142e-001 -6.3293950e-001  7.3370929e-001 -1.2028345e-001 -3.7647545e-001 -3.9125219e-001 -5.8480796e-001 -5.9230431e-001 -5.0499385e-001 -1.2161258e+000 -9.7098762e-002 -3.7087542e-002 -4.8875030e-002 -1.5620624e+000 -9.3889947e-001 -1.0231730e+000 -9.9029903e-001 -4.9150016e-001 -1.1184419e+000 -6.8476391e-001  2.3560411e-001 -3.4414430e-001 -6.5115383e-001 -1.8184016e-001 -5.8587660e-001 -9.3803038e-001  1.8146725e-001 -6.5274803e-001 -1.3524550e+000 -4.3581211e-001 -1.2025298e+000 -1.1008813e+000 -2.8856658e-001 -4.9885205e-001 -7.1109550e-002 -8.0383734e-001 -6.0147123e-001 -3.8229980e-001 -3.8448219e-001  1.6377618e-001 -3.1076459e-001 -6.2843993e-001 -3.7820009e-002  4.0027865e-001 -1.3152257e-001 -4.7611877e-001 -5.9295546e-001 -3.9190348e-001 -2.1659060e-001 -9.1875798e-001 -1.7132053e+000 -7.7235511e-001 -4.2211738e-001 -7.2496627e-001 -8.3826042e-001 -1.4628237e-001 -1.2141688e+000 -3.5044653e-001 -1.2014766e+000 -6.7496758e-001 -1.9944707e-001  1.1934660e+000 -1.0418586e+000  8.5736620e-002 -7.7485096e-002
  4.6826017e-001 -7.2803201e-001  2.1796270e-001 -6.4521273e-001 -1.7866727e-001 -2.2594787e+000 -5.4045863e-001 -5.3992428e-001 -2.8056020e-001 -2.9432094e-001 -1.4709436e-001  2.1453588e-001 -4.5961110e-001 -8.4003502e-001 -6.8687660e-001 -6.2478002e-002 -1.2117608e-001 -7.0418481e-001 -5.5299866e-001 -1.0212630e+000 -1.2822177e+000 -2.4648269e-002 -9.9511214e-002 -1.4066052e+000 -4.2325882e-001 -4.6024386e-001 -1.1843995e+000 -6.5492148e-001 -1.0555103e+000  3.8527027e-003 -1.1361161e+000 -8.4850574e-001 -3.8808568e-001 -8.4912825e-001 -1.5185994e+000 -1.3794226e+000 -2.2265479e-001 -9.4851567e-001 -8.3744317e-001 -7.3534288e-001  1.2840937e-001 -4.7020767e-001 -1.4571442e+000 -4.1652537e-001  3.1945370e-001 -2.5677436e-001 -1.1305244e+000 -1.4755533e+000 -6.6581873e-001 -7.9519500e-001 -7.3738246e-002 -5.7697543e-001 -1.2527194e+000 -8.1648873e-001 -2.6450376e-001 -5.5136984e-001 -6.4950799e-001 -3.4987903e-001 -5.9572583e-001 -1.6538070e+000 -1.1572943e+000 -7.0673518e-001  1.0405443e-001 -8.6235569e-001 -5.9841403e-001 -4.3833825e-001
 -1.6794917e+000 -5.5386569e-001 -1.7775186e+000 -1.0652951e+000 -5.5496221e-001 -1.3828534e+000 -4.7231971e-001 -1.1599594e+000 -4.2330812e-001 -5.4131631e-001 -1.3342758e+000  1.6086678e-002 -5.7419908e-001 -2.0743040e-001 -1.2642758e+000 -6.8725584e-001 -1.1501518e+000 -1.0928486e+000 -5.7475450e-001 -1.4365702e+000 -3.2250044e-001 -4.5359124e-001  1.3146181e-001 -4.9728431e-001 -5.8778116e-001 -9.0156158e-001 -1.0511519e+000 -7.3372413e-001 -1.3681712e+000 -4.1728212e-001 -6.5121292e-001 -6.8492923e-001 -4.1703915e-001 -3.5587540e-001 -5.0261952e-001 -2.9624292e-001 -5.3736685e-001 -9.1859739e-001 -2.6509860e-001 -1.4572304e+000 -7.1332630e-001 -9.6269387e-001 -9.6736867e-001 -6.4140094e-001 -8.9280320e-001 -1.0569055e+000 -8.9674809e-001 -1.9216765e+000 -6.3422761e-001 -9.9357452e-001 -6.6957565e-001 -1.2834750e+000 -1.0122068e+000 -1.0066826e+000 -1.3376651e+000 -8.1601808e-001 -2.7825555e-001 -1.8353979e+000 -1.3484251e+000 -8.9428574e-001 -1.6765458e+000 -1.0401198e+000  2.5192895e-001 -1.4285986e+000 -3.5738612e-001 -9.3546131e-003
 -4.0439130e-001 -1.0167206e+000 -3.0850366e-001 -7.8916411e-001 -2.9945160e-001  3.9060289e-001 -2.8729493e-001 -1.5792392e+000 -4.2153338e-001 -7.8670204e-001 -9.4891670e-001  4.2752261e-001 -2.8868295e-001 -3.9776152e-001 -1.4938097e+000 -1.7486817e-001 -5.7828972e-001 -2.9340421e-001 -3.5627594e-002 -8.8322367e-001  3.6636342e-001 -1.5755003e-001  2.8942564e-001  5.5994178e-001 -8.4386092e-001 -2.4167410e-001  1.9412944e-001  6.8290761e-001  2.4681647e-001 -6.6087741e-001 -2.4482121e-001 -8.9224660e-001 -3.8965284e-001 -2.2901735e-001 -3.5085050e-001 -7.1788287e-001 -6.9410888e-001  5.0613966e-001  6.4022405e-001 -1.8719010e-001  8.2465175e-002 -8.9179676e-001 -5.0416423e-002  1.9679464e-001  5.0365768e-001  4.3632126e-002 -1.7623831e+000 -1.2361133e+000 -3.4187621e-001 -1.0842669e+000 -5.9898231e-001 -1.1205032e+000 -1.0421466e+000 -1.1469343e+000 -1.1426924e-001 -1.0161489e+000 -9.7343071e-001 -1.5169067e+000 -1.2207332e+000 -9.6143810e-001 -7.7908057e-001 -1.0677396e+000  4.5749255e-001 -5.8906707e-001 -1.7067633e+000 -1.9158006e+000
 -1.7175207e+000  2.8861166e-002 -8.0368670e-001 -1.7719511e-001  1.8092471e-001  6.9133873e-001 -7.7983465e-001 -1.3215123e+000 -5.5168363e-001 -7.8555721e-001 -1.1950298e+000 -4.6384419e-001 -1.0207238e+000 -6.8850771e-001 -9.7764385e-001 -5.9042896e-001 -1.2323610e+000 -1.1009275e+000 -4.0492928e-001 -8.8794372e-001  1.0302271e+000 -8.5693436e-001  3.4289947e-001  1.7180308e-001 -7.5879519e-001 -3.7525209e-001  9.9463975e-001  1.0256869e+000  4.1220737e-001 -3.4144277e-001 -9.3398454e-001 -5.6259885e-001 -1.0961529e+000 -7.8481952e-001 -2.7371701e-001 -5.2408393e-001  4.0789498e-002  6.1834121e-001  1.3784678e+000  7.8732647e-001  1.4446496e-001 -1.6489883e-001  2.4331490e-002  3.3011180e-001 -2.3890067e-001 -1.0537606e-001 -1.2282388e+000 -1.0028064e+000 -8.5212557e-002 -1.3095191e+000 -1.1191914e-001 -5.4795331e-001 -5.5076774e-002 -9.5499869e-001 -3.0099569e-001 -4.0662409e-001 -7.9918692e-001 -1.5998107e+000 -1.5251406e+000 -1.7376034e+000  6.8964992e-001 -1.0453609e+000  7.7707172e-001 -1.4444347e-001 -5.4032816e-001 -2.2139886e-001
  4.8780135e-001 -3.6199969e-001  8.6045103e-002  5.5474315e-001 -1.9761200e-001 -6.4466500e-001 -1.4546199e+000 -6.7745981e-001  9.7682010e-002 -8.2160556e-001 -1.3949730e+000 -1.1785073e+000 -5.4205829e-001 -9.6987512e-001 -7.1069905e-001 -8.3944801e-001 -4.9635874e-001 -9.2320832e-001 -1.2129002e+000 -8.4725554e-001  4.4579543e-001  1.2867789e-002 -4.5986176e-001 -3.9730989e-001 -1.7762077e+000  2.6223435e-002  5.0826099e-001  2.6241163e-001  9.3918244e-002 -7.4970681e-001 -1.0058941e+000 -7.1645066e-001 -1.3209028e+000 -1.1850679e+000 -8.3008571e-001 -1.5664490e+000 -6.5234125e-001 -9.7122558e-003  1.9152490e-001  1.1910010e-001 -5.8331575e-002 -1.3212145e+000 -8.6963810e-001 -8.3330775e-001  6.4455128e-002  8.5165422e-001 -1.1057984e+000 -4.0537163e-001 -2.5883383e-001 -1.0662943e+000 -8.2852827e-001 -5.2253471e-001 -7.3448334e-001 -1.2222907e+000 -1.0977103e+000 -9.3313756e-001 -1.4768313e+000 -1.6632033e+000 -8.9978705e-001 -1.7878540e+000  2.0434533e-001 -1.4686428e+000  4.9163364e-001 -5.6802380e-001 -1.3171644e+000  3.5415469e-002
 -2.9538550e-001 -8.7917270e-001 -3.9127931e-001  3.2851398e-001 -3.8020997e-001 -4.6457364e-001 -5.1788939e-001  1.0883800e+000 -5.5370975e-001 -3.7933156e-001 -1.1604563e+000 -8.2611429e-001 -1.2339654e+000 -3.4498597e-001 -4.3108653e-001 -4.7693777e-001 -1.4593627e-001 -1.7428837e+000 -1.8269864e+000 -2.9696889e-001 -6.6435842e-002 -8.3580743e-001 -1.2442442e+000 -8.4977917e-002 -1.2240399e+000 -2.8894994e-003  1.1906623e+000  2.3722579e-001  7.7152346e-002 -5.2512347e-002 -4.0096726e-001  2.6738426e-001 -5.2095410e-001 -1.0809786e+000 -2.5104669e-001 -9.6353915e-001 -5.4236208e-001  9.4499890e-002  1.0116880e+000  8.0863771e-001  1.4129345e-001 -1.0117053e+000 -3.9332200e-001 -2.1725854e+000 -1.8992881e-002  1.2031692e+000 -1.5129314e-001 -1.3323894e-002 -2.6554767e-001 -8.2686002e-001 -6.8292865e-001 -7.7065780e-001  1.6460551e-001 -3.2972895e-001 -8.6783262e-001 -1.1088195e+000 -3.0911323e-001 -7.7210679e-001  9.0802208e-001 -3.4865326e-001 -2.6660088e-001 -4.1498989e-001  9.3098516e-001  2.8710808e-001 -7.8354371e-001  5.7396178e-003
 -9.9109823e-001  2.0256056e-001  2.2383581e-001 -3.1047338e-001  1.1115885e-001 -7.3998504e-001 -2.5381295e-001  7.1911882e-001 -2.6752846e-002 -4.9455359e-001 -2.8224281e-001  6.0813162e-002 -2.8174605e-001 -1.8911437e-001 -1.1220368e-002 -3.8460900e-001 -4.1505644e-001 -5.9919196e-001 -5.1821761e-001 -2.3573223e-001  6.4480822e-001 -2.6721556e-001 -2.5350522e-001 -1.3678643e-001 -1.3034391e+000  2.8787045e-001  3.8715125e-001 -9.5685821e-002  4.7439139e-001  1.8232452e-001 -1.2369832e+000 -5.4105996e-001 -2.4345074e-001 -4.4911131e-001 -4.6865181e-001 -9.8532435e-001 -2.5886076e-001  3.8413773e-001 -3.0805588e-002  7.4974683e-001  6.4435607e-002 -1.1064842e+000 -7.5499964e-001 -1.8459058e+000 -5.6985135e-001  1.3805636e+000 -6.2873004e-001 -3.1073336e-001 -5.1968405e-001 -1.0609768e+000 -8.7695634e-001 -1.0074130e+000 -1.1485627e-001 -3.9022714e-001 -3.0353323e-001 -6.6872769e-001 -1.9129754e-001 -1.1802946e+000  2.3276181e-001  4.1243734e-001 -1.2154303e+000 -9.3440732e-002 -1.1259917e+000 -8.7211517e-001 -3.7369636e-001 -2.3105666e-001
 -9.1943189e-001 -4.8434519e-001  5.5441309e-001  1.3578693e+000 -2.9892423e-001 -9.0560694e-001 -9.8558536e-003  1.0888548e+000  1.0415261e-001  2.6556648e-001 -3.2691987e-001 -1.7274093e-001  1.9208876e-001  2.6486505e-001  5.7839519e-001  3.2299445e-001  1.4646875e-001 -1.5291595e+000 -7.7954017e-001 -4.1834403e-002  5.4664126e-002  3.0628525e-001 -7.3991055e-001  4.0478503e-001 -5.9684709e-001  7.2450580e-001 -5.0038212e-001 -1.8853910e-002 -1.5145900e-001  7.7118733e-001 -6.6642961e-001  2.2088977e-001  4.6593455e-001  2.7974976e-001 -2.2174206e-001 -9.2755622e-001  6.9502817e-001  8.1796585e-002 -1.1772867e-001 -1.2964182e-001  9.0329910e-001 -4.8768328e-001  1.1946635e+000 -1.2991586e+000  1.8676252e-001  9.4557784e-001 -6.9565063e-001 -4.4279043e-001 -9.5130139e-001 -3.7374760e-001 -3.9739292e-001 -2.9383825e-001  1.3177431e-003 -2.4824537e-001 -1.2309337e+000 -4.4420431e-001  6.8003687e-001 -7.5678512e-002  9.5607847e-001  3.5132747e-001 -1.5267646e+000  2.5660901e-003 -3.7450817e-001  3.9703533e-001  2.8832244e-001 -2.0683842e-001
 -1.0657949e-001 -3.2041777e-001 -3.1101599e-001  1.8533426e-001 -6.7370795e-001  3.4794160e-001  2.4592930e-001  2.4189808e-001 -8.0694747e-001 -4.7158440e-001 -1.1045514e+000 -1.1362834e+000 -3.7098580e-001 -6.2635925e-001  1.2053965e-001 -1.3935183e-001  4.5415849e-001  4.9511114e-001  2.4507028e-001  4.6296944e-001  1.3202157e+000 -5.3273398e-001 -5.8981028e-001  2.4745250e-002  3.3569081e-001 -1.0162724e+000 -3.3322731e-001 -4.9241466e-002  1.7728030e-001 -1.4195066e-001 -5.8005383e-001 -3.1766076e-001 -3.9250110e-001 -5.0060950e-001 -7.7441223e-001 -9.2513118e-001 -7.2002610e-002  7.1324293e-001  6.6412772e-001  4.6516183e-001 -1.1555808e+000  1.6684940e-001 -4.8829626e-002 -2.3977344e-001 -4.3969359e-001  9.5542877e-001 -8.1175567e-002  8.2128237e-001 -1.2114364e-001  8.8198704e-003 -4.3941436e-001 -1.2362206e-001 -2.1290389e-001  6.7915020e-002  2.0591655e-001 -6.3880059e-001  1.8901988e-001 -1.0834326e-001 -5.7318791e-001  5.4343105e-001  4.5092569e-003 -3.6543614e-001 -1.3728619e+000 -1.1955209e+000 -1.4327203e-001 -3.5677807e-001
  6.8690723e-001  5.7255766e-001  6.0948230e-002  2.0799363e-001 -4.3289657e-001 -2.7193608e-001 -3.1744788e-001  3.8648945e-001  1.3387643e-002 -1.2667034e-001 -7.9603113e-001 -1.6106368e+000 -1.2455776e-001 -5.7770696e-001  1.9006438e-001  4.3328926e-001  5.2553715e-002 -1.4382013e+000 -5.4876682e-001  5.6947213e-001 -7.4219029e-002 -1.5867833e-001  4.1099565e-001  1.0946066e+000  1.7636881e-001  5.9605094e-001 -9.4904648e-001 -4.9084603e-001 -7.9411704e-001  1.2575266e+000 -4.1533215e-001  4.1472668e-001  7.7374100e-001  8.3642168e-001 -2.8770369e-001 -2.5470658e-001  8.5309815e-001 -4.5788543e-001 -1.8144163e-001 -4.0531549e-001  9.3524168e-001  1.4790512e-001  7.8506890e-001 -2.1956610e-001 -2.8045449e-002  1.0472271e+000  3.1817433e-001  2.9804394e-001 -4.6089383e-001  5.1423671e-001  2.6143155e-001  1.3781794e-001 -3.4207035e-001 -4.3639065e-001 -6.5932055e-001 -2.9978096e-001  1.6208704e-001  5.2668614e-002  1.3476238e-001  3.5697997e-001 -2.2339086e-001 -7.7086622e-002  6.3638312e-001 -5.1806053e-001 -1.3460168e-001  6.9806275e-001
 -7.7961291e-001  2.2063897e-001 -1.5941395e-001  3.0755687e-001 -1.0906975e-001 -6.8190636e-001 -5.8300369e-001 -2.0468640e-001 -1.0191933e-001 -9.3007326e-001 -1.1486286e+000 -1.6960150e+000 -7.4495218e-001 -9.4643042e-001 -3.9551611e-001 -1.2601405e-001 -7.0213293e-001 -8.7270927e-001  1.5592644e-001  1.9029275e-001  1.4201811e-001  2.9135171e-001  1.2238477e+000  2.0733553e-002 -3.7393632e-003  1.7998850e-001  4.7384454e-001  5.3453428e-001 -1.5350265e-001  1.8723389e-001 -3.5372067e-001 -1.1898094e-001 -1.5228985e-001  6.5608824e-001 -1.0732778e-001  1.1618947e-001  5.4271611e-002  1.1296159e-001  4.5179533e-001  6.0721581e-001 -4.7007076e-001  4.6011695e-001  6.7771344e-001  3.2004764e-001  3.1093324e-001  6.1125490e-001  1.5028874e-001  8.9484812e-001 -2.6647852e-001 -1.3616021e-001 -2.1055898e-002 -3.0531096e-001 -1.0275281e+000 -1.3805100e-001  3.2253394e-002 -4.9707848e-001 -2.0286686e-001  2.9607064e-001 -6.4311092e-001  8.7994344e-003 -7.0771323e-001  5.1700372e-001 -9.0499484e-001 -9.3712987e-001  4.3210857e-001 -4.4708323e-001
  1.5153570e+000  3.7312006e-001  2.6793284e-001  1.0697303e+000  2.0190369e-002 -1.1450827e+000 -4.6615902e-001 -4.1854797e-001 -5.2605817e-001 -7.3725705e-001 -5.9753571e-002 -2.1504512e-001 -1.4104250e-001  4.0258901e-002  2.6171777e-001  1.1500503e-001  7.6668620e-001 -1.2990110e-001  3.3682690e-001  3.0089986e-001  1.5731906e-001 -8.6354688e-002  2.4108704e-001  1.6596216e+000  1.7183432e-001  5.9505181e-001  4.3458054e-001  6.0476333e-002  4.2059542e-002 -9.7577158e-002 -4.0306931e-001 -4.3509315e-001 -6.5229116e-002  3.1900526e-003 -3.0626756e-001 -3.2880370e-001  1.7389055e-001 -1.3648793e-001  7.1752424e-002  1.1472830e-001  2.7678582e-001  1.8660765e-001  1.3859132e+000  2.4660639e-001  3.5063244e-001  2.9483240e-001  1.7707969e-001  2.6583950e-001  4.4652608e-001  4.2073765e-001  1.3555394e-001  1.7097393e-001  1.1444775e-001  7.4664776e-002 -1.5999951e-001 -2.6632935e-001 -4.0718837e-001  5.6585866e-002 -4.2480051e-001 -3.5290743e-001  4.0266747e-001 -3.0693419e-001  3.4375681e-001  3.2543331e-001 -1.6080995e-001  3.5196885e-001
  3.3444596e-002  5.6407454e-001  7.9056870e-001  7.0229084e-001  3.9213643e-001 -7.2100739e-001 -3.2252411e-002  1.5485016e-001 -1.6518042e-001 -5.1028794e-001  1.2241349e-002  5.6974554e-001 -2.3364284e-001  3.0014435e-001  2.3048633e-001  1.2068976e-001 -2.8662660e-001  6.7328570e-001  3.1084544e-001 -1.5555335e-001  1.9228339e-001  2.5120336e-001  3.8900229e-001 -1.0331509e-001  4.9832511e-001  1.3850804e-001  9.2016391e-001  7.8317462e-001  6.8575314e-001  3.7357133e-001 -9.1883016e-002 -1.5972579e-001  3.9665241e-001  3.4389818e-001 -1.9492474e-001  1.3824815e-001  5.2427300e-001  6.5118297e-001  4.2848110e-001  5.1866977e-001 -2.0215432e-003  1.4506824e-001  4.9453581e-002  3.9152566e-001 -2.7760222e-002 -3.2954940e-001  3.2720482e-001 -2.7549681e-001 -9.0417982e-002 -2.3672310e-001  6.1630559e-001  5.1272417e-001  4.1001890e-001 -1.0612774e-001  1.0345332e+000  5.0776925e-001 -2.9071122e-001  4.9536334e-001  1.6863979e-002 -5.2546519e-002  4.4526469e-001  6.9195147e-001  1.1413786e-001  2.9096881e-001  7.7085828e-001  1.7428723e-001
  7.3183348e-001  1.3946348e+000  1.2150927e+000  1.5182802e+000 -5.3767782e-002 -6.6751987e-001 -7.1227635e-001 -6.9841184e-001 -1.2981615e-001  3.5486113e-001  1.7247809e-001 -6.4050522e-001 -1.1959889e-002  4.5657311e-002 -9.4787512e-001 -8.0805803e-001  2.2402381e-001  3.7824286e-001  5.0846779e-001  7.4209303e-002  2.2401408e-001 -7.5466480e-001  5.0517183e-002  2.9707145e-001  2.1455074e-001 -3.4567127e-001  3.6254169e-001 -4.0789867e-002  3.7600531e-002 -8.0719930e-001  9.3296455e-001 -2.7242068e-001 -5.7345554e-002 -1.1433751e+000  2.6538464e-001  8.2379652e-001 -5.1922258e-001 -9.1514621e-002  8.2978471e-001  2.5398134e-001 -2.8066493e-001 -7.5418176e-002  4.8123744e-001 -7.8016453e-001 -2.4707253e-001 -4.8645390e-001  6.7273782e-001  7.4109957e-001  4.9914473e-001  5.3935704e-001 -2.1760731e-001 -4.7482223e-001  2.8373412e-001  3.6594951e-001 -6.7806338e-001 -1.4689911e-001 -2.6340772e-001  1.1511223e-001 -5.6779708e-001 -8.0538330e-001  1.3035500e+000 -1.4595957e-001  5.0499819e-001 -4.1582483e-001  1.0177843e+000  8.8579788e-002
 -4.0323464e-002  3.6127865e-001  1.0910251e-001  4.0725876e-001 -7.1523193e-002  8.9380209e-001 -8.9889677e-001 -1.1333039e+000 -2.0285575e-001 -7.0702573e-001 -1.7611516e-001 -3.1211510e-001 -3.9875802e-001  4.8790031e-002 -7.2243125e-003  5.7483815e-001 -1.1798133e+000  2.1995764e-001  4.8185075e-001 -9.2019797e-001  1.6684671e+000  5.6384927e-001  4.1551322e-001  4.4708489e-001 -3.7550101e-001  5.2311663e-001  7.9483641e-001  6.3445383e-001 -2.9895699e-002  6.4727691e-001  6.8841699e-001  4.7812626e-001  5.3740757e-001  4.8505584e-001  3.8984023e-001  1.0268044e+000  8.5052537e-001 -7.7869301e-002  3.1118497e-001  9.1786185e-001  1.3897021e-001 -4.9229787e-001  2.6420590e-001  8.6871463e-001  1.4166714e-001 -7.0703381e-001 -8.2287435e-001  2.3754761e-001  3.9938023e-001 -4.0459913e-001  9.8833973e-001  6.2196694e-001  1.1812503e-001 -5.4675197e-001 -3.8676819e-001  1.5126150e-001 -1.0718340e+000 -4.9209404e-001 -8.7559051e-001 -1.0904824e+000  7.5860269e-001 -3.8983991e-001  5.3342111e-004 -7.9463841e-002  1.0259188e+000 -4.1235708e-001
 -4.7998346e-001  9.0501846e-001  5.2130411e-001  6.9828645e-001  2.5721404e-002  1.4369411e+000 -1.5449029e+000 -1.1313493e+000 -8.7986066e-002 -1.2178105e-001  6.9302308e-001 -1.9609940e-001  3.5642108e-001  8.1929590e-001 -2.6957657e-001  7.2001755e-002 -5.4203910e-001  6.2963246e-001  1.7338056e+000 -1.0142257e-001  1.5164146e+000  3.2646408e-001 -3.6855248e-001 -8.4707525e-002  9.1303688e-003 -1.2524341e-001  1.4006081e+000 -7.7014584e-002 -8.8384121e-002 -7.7629071e-002  7.6901238e-001 -7.1905920e-003 -1.5606977e-002 -4.7264547e-001  4.5106453e-002  6.7036363e-001 -1.6453847e-001 -2.8410450e-001  2.2962160e-001  7.1529926e-001 -1.8895284e-001 -2.1386498e-002 -3.9589698e-001  2.5190132e-001  5.2534352e-001  8.6043763e-001 -4.1688712e-001  9.3899369e-001  3.3567116e-001 -3.1688220e-001  2.2938184e-001 -2.0800600e-001  3.3922349e-001  2.8989244e-001 -1.1674050e+000 -1.9067425e-001 -5.6053179e-001 -5.5536450e-001 -1.3430784e+000 -1.1389303e+000  4.6313717e-001 -3.8437046e-001 -8.0553581e-001  1.1253345e+000  1.2272771e+000  3.5158818e-001
 -3.5263354e-001  4.2174318e-001 -7.0084049e-001  7.0987004e-001  3.8731163e-002 -2.4551097e-001 -1.4000127e+000 -1.1552820e+000 -9.3768308e-002  1.5050389e-001  3.2163141e-003 -1.1460380e-002  3.9261141e-001 -9.9107199e-002 -2.7138280e-001  1.9301599e-002 -7.8210122e-001  2.2856683e-001  1.5301736e-001 -2.8482624e-001  2.4608176e-001  2.0711349e-001 -3.5882310e-001 -3.3199713e-001 -3.8654559e-001  3.6147173e-001  2.7265755e-001 -6.0622900e-001 -9.0137646e-001  2.4083635e-001  6.3494906e-001  2.1696801e-001 -5.1703060e-001  2.7609806e-001  5.5664171e-001  4.2985276e-001  1.0521121e-001 -1.3021669e+000 -1.0439928e+000 -9.0603780e-002 -3.6289410e-001 -8.8864634e-002 -3.7104869e-002  6.3353582e-001  2.9721123e-001 -4.0820265e-002 -3.6558774e-001 -1.9057859e-001 -6.7808772e-001 -4.8906530e-001 -2.1609104e-001 -1.4608437e-001 -4.6106013e-002  1.0886157e-002 -4.5313042e-001 -2.2448659e-001 -6.9551054e-001 -4.7588262e-001 -9.1208945e-001 -1.6238295e+000  9.1554014e-001 -4.8036895e-001  4.8834271e-001 -4.7748534e-001  6.3902380e-001  2.0246357e-001
 -1.0308277e-001 -9.4741926e-001  1.4852595e-001 -7.5761098e-001 -2.9434207e-001 -8.3065238e-001 -5.4726661e-002  5.0436450e-001  2.1825477e-001  9.5566340e-001 -7.9035260e-002  9.1779554e-002  4.9433288e-001 -3.9117261e-001 -1.6928748e-001 -6.2162045e-001  4.5557254e-001 -5.0911062e-001 -1.9438009e-001  1.1573717e-001 -4.9847076e-001  1.3567114e-002 -1.1175025e+000 -1.1777607e+000 -2.6523449e-001  4.9591560e-002 -9.5836999e-001 -1.3190624e+000 -1.7050410e-001  4.0071368e-002 -3.6642252e-002  3.7210469e-001  1.6626309e-001 -3.0685491e-001  2.6051228e-001  1.8901823e-001 -1.0294408e-001 -4.6204457e-001 -1.3434817e+000 -5.3396701e-001 -1.7418255e-001 -5.9943117e-001 -7.8227338e-002 -1.1182259e-002 -1.0311960e-002  6.4787657e-001 -2.0498432e-001 -6.3314775e-001 -3.3556337e-001 -5.7080662e-001 -8.8092737e-001 -4.3048675e-001 -4.4586647e-001 -1.7980173e-001 -5.8385460e-001 -8.9427707e-001  1.3048384e-001 -3.6750336e-001  4.7408265e-001 -3.2428373e-001 -9.8380793e-001 -2.5835088e-001 -1.5588558e+000 -7.1741448e-001 -3.7472486e-001 -5.7802787e-001
  2.6398365e-001  2.9916375e-001  1.2082052e+000  6.3510170e-001  6.3877266e-001 -1.0208172e+000  3.3566291e-001  4.1126387e-001  6.1372570e-001  7.5406188e-001 -2.2092168e-001  7.1872322e-001  7.1939295e-001  3.6522452e-001  4.2333160e-002 -4.4425883e-001  6.7616147e-001 -5.4769142e-001 -2.3233168e-001  3.0405071e-001 -1.2527519e+000 -4.1851115e-001 -5.7960455e-001 -1.3595452e-001 -1.1326502e-001  4.2247734e-002 -1.1682748e+000 -1.7974939e+000 -1.3211674e+000 -4.9800105e-001 -3.2266873e-001 -7.1372934e-002 -3.9882498e-002 -2.9370192e-001  1.1617300e-003 -3.3836638e-001 -3.3098607e-001 -1.2700232e+000 -2.0182181e+000 -1.2555250e+000 -1.2523313e-001 -6.6459491e-001 -8.7490744e-001 -2.7270449e-001  3.5712786e-002  7.0658661e-001 -4.0721712e-001 -3.0998589e-001  3.0657889e-001 -1.9407343e-001 -3.5910965e-001  1.1492326e-001 -7.9770014e-002 -1.3560722e-001  2.4811472e-001 -8.6222719e-002  5.8430224e-001 -2.7324370e-001  4.2769069e-001  1.7800048e-001  1.9380524e-001  4.5316780e-001  8.4378930e-001 -5.9340155e-001  5.7621645e-002  6.8725012e-001
  7.5998423e-001  4.0316693e-001  7.1615582e-001  1.4674617e+000  4.4671186e-001  7.6188646e-002  4.9783463e-001 -2.6415016e-001 -8.4401384e-001  1.1759967e+000  1.4183886e-001  2.4557486e-001  7.4034122e-001  2.8164978e-001 -4.7684807e-001 -9.7622508e-001 -5.1682899e-001 -5.5323439e-001 -7.2557827e-002 -1.8375199e-001  1.2243218e-001  2.0560409e-002 -1.5542599e-002  3.1100746e-001 -1.0467410e-002  3.8341229e-001 -3.8209306e-001 -2.6897975e-001 -7.9177828e-001 -7.4682257e-001  2.8251062e-001  9.2900483e-002  1.6070561e-001 -1.8803531e-001  2.7617746e-001  5.9649508e-001 -1.0367668e+000 -1.1034975e+000 -8.3461732e-001 -9.3052432e-001  2.5981182e-001 -3.6151634e-001 -6.5940571e-002 -2.1295148e-001  3.4762268e-001  2.2174471e-001 -2.6873067e-002 -5.4569897e-002  4.7553820e-001  3.9250353e-002 -1.0406950e+000 -9.2084847e-001  2.9879854e-001  1.5502047e-001  5.4328349e-001 -4.3343747e-001  1.0272722e+000 -2.5912686e-001  1.1157003e-001  1.2066246e-001 -6.8891745e-001  8.8854990e-002  2.2315904e-001 -1.7872781e-001  2.4198880e-001  2.9726035e-002
  1.6848529e-001  4.5639610e-001 -4.5023274e-003  5.5447712e-001  2.6806868e-001 -1.1434939e-001  6.8941596e-001 -2.3885965e-001 -3.7948036e-001  4.2268417e-001  3.7317871e-002 -5.3347452e-001 -1.7919810e-001 -1.7595599e-001  2.5894893e-002 -5.5082034e-001 -5.7958307e-001  2.6160818e-001  9.4797321e-002 -4.9806819e-001  1.6024417e+000  1.1060545e-001 -2.5560373e-001  9.4500209e-001 -1.8580058e-002  6.7737899e-001  2.9493094e-001  1.8860331e-001  2.9929093e-001 -9.7331913e-001  8.9001437e-001  6.6170016e-002 -2.4750638e-001 -5.7350261e-001  3.0060708e-001  1.5098524e+000 -1.2551767e+000 -4.6198315e-002 -2.8823920e-001  4.6830389e-001  6.1479176e-001  1.9409742e-001  4.1723368e-001 -2.6068859e-001 -1.5472773e-001  1.8116271e-001 -6.1536040e-001  3.2491437e-001  1.2489874e-001  2.1137349e-002 -8.1223605e-002 -1.7364283e-001  1.1519235e-001 -1.4176609e-001 -1.5608939e-001 -7.5773110e-001  2.0421082e-001 -2.2140876e-001 -2.5960277e-001  5.6520600e-002 -9.1608258e-001  1.8011308e-001  4.5857078e-001 -4.1897088e-001  7.1291199e-001  9.5283910e-001
 -8.2367204e-001 -1.1465956e-002  4.7437064e-001  8.0152056e-002  5.2878520e-001  6.7286166e-001  1.3897887e-001 -6.8161830e-001 -1.8087877e-001  3.3423654e-001 -5.5708176e-001 -6.8094350e-001  2.5251699e-001 -5.0534089e-002 -1.5193839e-001 -7.1546583e-001 -1.4335184e+000 -4.6545240e-001 -5.4996837e-001 -3.9033636e-001  6.5222549e-001 -5.0282417e-001  3.0374756e-001  1.0540463e-001  2.5590379e-001  5.9948228e-001 -2.8472946e-001 -1.3251747e-001 -7.1257030e-001 -1.2162230e+000  7.0173023e-001 -2.5678847e-002 -1.0522884e-001  2.5579958e-001  1.9412354e-001  1.4655423e+000 -1.1755527e+000 -7.6109691e-001 -4.6629228e-001 -4.7974748e-001  6.6634268e-002  3.0864997e-001  3.1772613e-001 -3.7139777e-001  1.9001738e-001  4.6210307e-001 -1.2882806e-001 -9.7122574e-001 -1.3763892e-001  1.4356372e-001 -3.9996208e-001 -2.2806979e-001  6.7590330e-001  5.4654125e-001  1.9619314e-001 -2.9070379e-001  4.9709063e-001  2.8559315e-001 -3.5468542e-001 -5.2579949e-001  6.5933093e-002  1.3211667e-001  2.3466084e-001  5.1698053e-001  4.6837783e-001  8.1341677e-001
  4.7210271e-001 -2.7002066e-001 -3.3325449e-001  1.6032838e+000 -8.3182572e-002  6.3817552e-001  4.7644150e-001  5.7452205e-002 -2.4449836e-002  2.3019625e-001 -1.4712893e-001  2.5897832e-001  1.1358073e-001 -1.3807211e-001  8.2630106e-001  1.5245427e-001 -6.3906923e-001  4.2096981e-001  6.4082249e-001 -2.2110866e-001  2.3122949e+000  1.4021295e+000  1.4466153e-001  6.4571638e-001 -2.9480174e-001  1.0110517e+000  1.3119874e+000  1.3423614e+000  1.0809674e+000  9.7276573e-002  1.0617901e+000  7.0105779e-001  9.0725099e-001  7.3991121e-001  1.5772514e-001  8.2531448e-001 -8.8213422e-002  3.8525529e-001  3.4982184e-001  6.8039869e-001  2.2119727e-001 -7.9557052e-002  1.5982096e+000  1.1586869e+000  9.8429716e-001  6.0173576e-001  2.6437440e-001  6.5181995e-001 -2.2891586e-001 -1.6835047e-001  3.1802280e-001  7.2132380e-001  2.8151772e-001  3.4363716e-001 -4.4483800e-001  1.1301858e-001 -5.1858751e-001  1.8106830e-001 -6.3887036e-002 -2.9226565e-001  3.3005538e-001  2.0480956e-002  9.0830854e-001 -1.6450455e-001  1.1268338e+000 -1.2903363e-001
  1.7732036e+000  2.5290516e-001  2.3731911e-001  8.2980115e-001  2.1496086e-003  5.5202373e-001  8.4029771e-001  4.4798587e-001  6.0758774e-001  6.7481283e-001 -5.6969549e-002  2.9951229e-001  3.3463515e-001 -2.0052019e-001  1.5172570e-001  1.7249629e-001 -1.5300095e-001  2.1417200e-001  6.4954517e-001  8.5324112e-001  7.9865942e-001  7.8019289e-001 -4.0557858e-002 -2.2121189e-001 -1.5465140e-001  5.9141248e-001  1.0224822e-001  1.2748936e+000  8.5804280e-001  1.2154002e+000  1.8240853e+000  1.2777568e+000  1.2945150e+000  7.4493374e-001  2.5964325e-001  5.4224624e-001  1.2606750e+000  6.6761352e-001  1.2802290e+000  3.0587037e-001 -7.4119473e-002 -3.3714996e-001  1.8438962e-001  8.0965887e-001 -7.7583085e-002 -1.5003424e-001 -6.5385026e-003 -3.6986378e-001 -3.0640516e-001 -1.1827678e-001  1.9195881e-001  4.1393772e-001  1.6525902e-001  1.1655964e-001 -1.1579574e-001 -3.6380523e-002  2.8937724e-001  6.4398191e-001 -5.4962490e-002  1.0953029e+000  1.5877173e+000  3.5914638e-001 -3.1372491e-001 -9.9675335e-002 -1.0062987e-001  4.9864884e-001
  8.0553010e-001  9.3168421e-001 -1.2739903e+000  4.9618940e-001  8.0475861e-001  7.2510756e-001  2.6378679e-001 -4.4096684e-002  1.5565783e-001  1.8953471e-001  4.1769058e-001 -5.4353168e-001  1.3343688e-001 -4.9787173e-001  7.1098531e-001  7.6886540e-001 -9.0670391e-002  4.4863394e-001  6.8946461e-001 -1.6296530e-001  3.7735915e-001  1.1349106e+000  4.8960821e-001 -5.7130507e-001 -2.1294378e-001  6.8516334e-001  3.7228037e-001  2.2813577e-001  3.0654735e-001  1.3813291e+000  9.8364333e-001  1.8407183e-001  4.7463340e-001  8.2953398e-001 -4.1645823e-004  1.7966083e-001  1.3789672e+000  1.1110988e-001  6.0641590e-001  4.3329886e-001  5.3050961e-001 -4.2266126e-002  7.6907599e-002  1.6519244e+000  2.9908312e-001  5.8596962e-001 -6.3791981e-001 -3.9939949e-001 -2.5005260e-001  1.2533213e-001  4.6144142e-001  9.3872729e-001 -4.3183607e-002 -3.8114733e-001  3.3266588e-001  5.1687295e-001 -6.8621821e-001 -3.4594919e-001 -6.7855198e-001  2.2536330e-001  1.3290385e+000  8.0730833e-001 -2.4189480e-001  1.0041198e+000  2.7712611e-001 -7.4258944e-001
 -5.6177749e-001  2.3865834e-001  3.7061759e-001  7.0940783e-001 -4.8803402e-002 -1.0612882e+000  5.3894475e-002 -8.3448974e-001  3.8533052e-001  1.7104997e-001 -3.9784941e-001 -7.5632032e-001  3.7992865e-001 -7.5422100e-001  3.0676368e-001 -7.8386732e-002  1.2811588e-001  1.0490920e-001  3.3741539e-001 -7.1158268e-002  1.2040538e+000  6.8804873e-001  3.5279385e-001 -6.2415704e-003  1.1458621e-001 -4.7406264e-001  5.9671487e-002 -7.6650972e-001 -6.7134003e-001  8.8875769e-002 -3.3047577e-001 -7.2681534e-001 -3.8764370e-002  7.9493384e-001 -1.8577245e-001 -6.1264051e-001  4.6202800e-001 -7.1069449e-001 -1.0077221e+000  4.0479586e-001 -1.7697799e-001  5.4941271e-001  3.8255344e-001  1.0748365e-001 -5.0754102e-001  6.8469365e-001  2.0625443e-001  4.4054862e-001  6.9766162e-001  1.1193039e+000  8.4042548e-002  5.7393139e-001  6.2910022e-001  1.0877411e+000 -4.4284407e-002  1.8420329e-001  7.5145838e-001  1.4428845e-001 -5.5461272e-001  1.3625147e-001  1.1719270e+000  4.2078856e-001 -3.6061354e-001  1.6306785e-001  4.8091832e-001  2.2020610e-001
 -3.8636357e-001  4.4398654e-001  1.2097762e+000  1.6179231e-001  1.9095422e-001 -1.4605981e-001  2.1881728e-001  8.0732099e-001  2.2567793e-001  2.4558489e-001  4.1474065e-001 -4.3744346e-001  8.4393166e-001  1.3745878e-001  7.3326304e-001  4.1270373e-001  1.0506314e-002 -3.9735382e-001 -3.7785732e-001 -2.7165327e-001  4.2963034e-001  3.0681564e-001 -3.9194281e-001 -3.8531772e-001 -1.0980116e-001  1.5516571e-001 -3.6938941e-001 -8.5401856e-002 -7.7047607e-001  7.7296142e-001  6.0612848e-002  4.0931595e-001  2.0602707e-001  3.0758495e-001  2.0444857e-001 -1.5607908e-003  9.9357866e-001 -7.3448605e-001 -9.0049015e-001 -1.0335756e+000  2.1116430e-001  1.0725337e-001  6.8773272e-002  1.3670067e-001 -5.8279496e-001 -2.3902147e-001 -4.4894351e-001 -6.5793561e-001 -4.2182752e-002  7.0421429e-001  6.1332439e-001  5.5753103e-001  5.7983861e-001  3.0879157e-001 -2.2739712e-001  9.4029324e-002  2.1880809e-001  2.6520256e-001  7.6134580e-001 -3.2808974e-001  6.9846363e-001  2.5492907e-001 -5.9691731e-001  1.4685172e-001  4.3479146e-002 -3.9305498e-001
  2.2789460e-001  1.3137861e+000 -1.2603750e+000  1.4432669e+000  8.9591409e-001  1.8285886e+000  7.6198357e-001  5.2453215e-001  6.6150775e-001  2.1008277e-001  1.8084860e-001 -6.0264580e-001  6.0914630e-001  4.6536753e-001 -1.5469796e-001  2.0095542e-001  6.8970162e-001  1.0404849e+000  1.0366089e+000  6.0944863e-001  1.2860410e+000  3.2994153e-001 -9.5190650e-003  9.2622544e-001  1.8202070e-001  1.3274275e-001  9.3949199e-001  1.7160777e+000  1.0701179e+000  5.5727166e-002  8.2428801e-001  6.5196029e-001 -7.3259826e-002  2.3665436e-001  6.8591929e-001  4.3284171e-001  4.4809028e-001  8.1890689e-001  1.6918544e+000  6.5544902e-001  2.6438907e-001 -8.6913054e-002  3.5766797e-001  1.0128524e-001  1.8414135e-001  9.2979661e-001  3.7134058e-001  1.6475113e+000  7.5889072e-001  8.8210216e-001  4.9401559e-001  3.6694995e-001  3.9562101e-001  1.0634741e-001  4.9145662e-001  3.3701825e-001  5.6013790e-002  7.0143474e-001  7.9579413e-002  5.0769590e-001  9.9044411e-001  7.7826967e-001  4.4813287e-001 -5.1225762e-001  7.2838753e-001 -1.1224358e-001
 -1.4356242e-001  1.0520563e+000  3.7382663e-001  2.4783964e-001  6.1315101e-001  4.0928780e-001  1.0970821e-001  4.5993173e-002  5.5044225e-001  1.8473407e-001 -3.6989391e-001 -8.7125985e-001 -1.9232922e-001 -4.4338785e-001 -1.0783134e-001  4.8990743e-001  7.4661020e-001 -5.1228242e-001 -6.1550875e-001 -1.7916818e-001 -4.5097741e-001  3.3885087e-001 -5.3469877e-001 -3.3456399e-001  6.9745956e-002  6.0958196e-001  5.4436282e-001  8.6781043e-001  7.7840086e-001  7.6269138e-001  4.0866394e-001  4.9695022e-001  3.4196069e-001 -5.8074823e-002  1.5726891e-001  6.2759139e-001  2.1367753e-001  8.0015589e-001  8.3039359e-001  6.0481291e-001  2.5346614e-002  1.2316424e-001  4.1815609e-002  2.9904466e-002 -1.8687377e-001  2.7601858e-001 -3.8866351e-002 -2.9408614e-001 -2.0243358e-001  6.8019207e-001  7.6079348e-002 -2.8644511e-001 -1.9196111e-001  9.6476023e-002 -7.1134717e-001 -2.7781372e-001  2.0289099e-001  2.4305619e-002  2.8905485e-001  3.3640286e-001  6.9228610e-001  4.6850833e-001 -4.0239217e-001  1.2723859e+000  2.7684141e-001 -1.7272628e-001
  1.3176525e-002 -3.5840219e-001 -5.2166716e-001  3.7674320e-001  4.4939765e-002  4.3798517e-001 -4.0772016e-002 -1.3557021e-001  6.7704697e-001  2.3827177e-001  1.6521806e-001  2.8622848e-002  6.0350740e-001 -4.4059916e-001 -8.7127591e-002  1.3113698e-001 -3.6814207e-002  3.0122051e-001 -1.6485748e-001  7.1571450e-003 -4.2516151e-002 -1.1592124e-001 -7.2018303e-001  1.4524905e-001 -1.3218511e-001  1.0180857e+000  5.6679747e-001  1.8450985e-001 -1.4218824e-001  2.0358565e-001  6.9990231e-002  1.4041720e-001 -6.3348751e-001 -4.5916872e-001 -4.7704568e-002 -2.0037900e-001  6.5854770e-002  7.6445442e-003  9.1754159e-002  3.4563048e-001  2.4007149e-001 -1.4702072e-001  3.3349994e-001 -4.8840486e-001 -2.5300740e-001  1.1269161e-001 -7.4614527e-002  4.3161893e-001  4.5541027e-001  4.8232451e-001  2.0787547e-001 -2.5061406e-001  5.8170617e-002  6.2886427e-001 -6.0375187e-001  1.3957836e-001 -8.6533243e-002  1.3042552e-001 -1.0275852e-001 -4.7898536e-002  6.1487823e-001 -7.8202651e-001  8.0761485e-001 -7.6240886e-001  1.2090785e-001  5.4721073e-001
 -1.1882966e+000 -3.2473824e-001 -1.1132210e+000 -3.6524520e-001  4.4580969e-002  1.3864359e+000  1.4077539e-001 -4.6167818e-001  9.3469999e-001  6.1264896e-001  4.3446023e-001 -3.4468356e-001  6.4430280e-001  6.0742310e-001  3.5836537e-001  7.8189570e-001  1.9254745e-001  5.4590580e-001 -4.5673798e-002 -4.9031075e-001  8.9997942e-001 -2.1430519e-001 -3.9679280e-001 -6.1831506e-001  1.3147809e-001 -3.4305513e-002  1.8336489e-001 -1.6633720e-001 -7.5331833e-002  7.3407633e-001 -3.4132953e-001 -7.1226210e-002 -4.3593190e-001 -1.3584477e-001 -2.8826932e-002 -4.4679496e-001  9.0755377e-001 -2.8978226e-001 -6.2636638e-001 -1.3547403e-001  1.3569310e-001 -1.9480753e-001 -5.5037009e-002 -6.0252028e-001 -1.8165410e-002 -1.5254787e-001 -4.2773946e-001  1.7032734e-001 -6.5255630e-001  2.0241807e-001  7.1977493e-001  6.2245911e-001 -7.1852774e-002  3.1977899e-001  5.2987879e-001  3.0131007e-001 -3.9645769e-001  6.0311943e-001 -5.7004359e-001 -3.0912507e-001  6.3511900e-001 -1.2407029e-001  2.3176515e-001  1.3858298e-001 -6.7509925e-001 -8.8932510e-001
 -1.8967691e-001  3.2508193e-001 -1.1608685e-002  1.2522676e+000 -1.2602869e+000 -8.3800464e-001 -4.1576813e-001  1.0908834e-001 -5.4536094e-001  4.3685666e-001  2.2911736e-001 -6.7198745e-001  1.8558083e-001 -9.4576442e-002  4.1881591e-002 -8.4276906e-003  1.9878089e-001 -1.0980676e-001 -2.2630449e-001  1.6203744e-001 -2.4505480e-001 -9.9498191e-001 -1.5565618e+000 -4.1920460e-001 -2.1161640e-001 -7.0546256e-001 -5.2195918e-001 -6.1400103e-001 -4.1026073e-001 -1.9058698e-001 -2.1640658e-001  2.6741005e-001 -1.1222699e+000 -6.0443877e-001  1.4981711e-002 -1.3941585e-001  2.3733204e-001 -7.1268664e-001 -6.6973983e-001 -4.4360243e-001 -5.6452787e-001  3.8675112e-002  2.7094767e-001 -9.2969334e-001 -5.2381800e-001  5.4185089e-001  4.0008126e-001  1.7809030e-001 -4.7505969e-001  8.1623958e-001 -4.5603213e-001 -1.0534719e-001  3.1575815e-002  3.8157469e-002 -4.7651218e-001 -2.7304065e-001  2.9338784e-001 -1.0598335e+000 -3.0544700e-001  1.4811945e-001 -2.0761310e-001 -1.1493853e+000 -6.4102425e-001 -1.1799546e+000 -8.2627056e-001 -4.5007540e-001
 -5.3633373e-001 -4.5692802e-001 -7.8223341e-001 -5.0793702e-001 -1.2042160e+000  3.0334986e-001 -6.1341724e-001  7.5255372e-002 -6.6867096e-001  5.0220259e-002  1.7878040e-001  5.7232213e-001  3.5995292e-001  8.1746929e-001  1.3953618e-001 -3.5845815e-001 -5.9519813e-001 -6.5012509e-001 -4.9954225e-001 -8.3042711e-001  6.6890944e-001 -7.4425079e-001 -1.2461685e+000 -9.9205908e-001 -5.6624342e-001 -6.5246752e-001 -1.3345652e+000 -7.2388699e-001 -9.6102868e-001  7.8405162e-001 -6.9932650e-001  1.0318283e-001 -3.9201008e-001 -7.1676115e-001  6.4562900e-002 -4.6338435e-001  6.3393398e-001 -1.2419464e+000 -1.2958700e+000 -1.6216208e+000 -1.7180032e-001 -5.7893307e-001 -1.1105130e+000 -7.4693394e-001 -6.8138633e-001  2.9753453e-001 -3.8317241e-001 -1.7255033e-002 -3.0902729e-001  3.8295220e-001 -2.7343468e-001 -2.7530013e-001  9.4330479e-002 -6.6300052e-002  3.9594443e-002 -2.8437860e-001 -3.4797471e-002 -5.7607326e-001 -2.5837057e-001 -5.8136658e-001 -7.9262899e-001 -8.5433533e-001 -2.2488132e+000 -7.6681756e-001  1.7362577e-002 -4.7945691e-001
  8.3261279e-002 -3.1907057e-001 -4.4469722e-001 -6.1931039e-001 -1.9130147e-001  3.6979201e-001  8.2840391e-002  3.2584265e-001 -1.0534974e+000 -2.0639996e-001  3.3236481e-001 -5.8558007e-001 -4.5957589e-001  1.4663081e-001  3.4454023e-001  3.1149265e-001  3.0711010e-001  9.0993509e-001 -1.5900771e-002  5.1553921e-001 -2.2479900e-001 -1.2548971e-001  8.0726716e-001  1.2182003e+000  6.6010765e-001  3.3123410e-001  3.9841593e-001  6.2933370e-001  1.2069954e+000  7.2057372e-001 -5.4035396e-002  3.2441332e-001  1.1065374e+000  1.2912007e+000  2.9034674e-001  4.9270830e-001  3.9679210e-001  7.6198056e-001  1.5319261e-001  2.4913091e-001  3.2461287e-001  5.8580138e-001  7.7615516e-001 -3.9390068e-001  2.2649134e-001  8.9021026e-001  4.9229904e-001 -3.6622104e-001  1.2522473e-001 -1.0878852e-001 -1.1945707e-001 -1.6740437e-001  1.3875996e-001 -9.5381080e-002 -1.0214088e-001  5.1261821e-001  1.6131837e-001 -2.3084969e-001  5.4328059e-002  4.4461948e-001  6.0761077e-002  2.7666441e-001  1.1692188e+000 -8.6176051e-001 -4.2015062e-001 -7.0532936e-001
  1.9822752e-001  3.1311900e-002 -3.9686427e-001 -3.5553357e-001  6.0060952e-001  6.5453751e-001  3.4426668e-001 -3.4903762e-001 -3.1026694e-001 -2.3446584e-001 -5.3597692e-001  5.4669635e-001 -2.7060813e-001 -7.3232787e-002 -4.9608661e-001 -1.7251542e-001  2.9242600e-001  7.3705758e-001 -1.5514579e-001  2.0012735e-001 -2.6816136e-001 -5.8754814e-001  7.0498769e-001  5.0648400e-001  8.5801212e-001 -1.8262862e-001  6.3337154e-001  9.3401543e-001  4.5421303e-001 -4.2792650e-001 -3.8693304e-001 -9.9063109e-002  3.4713305e-001  1.7362870e-001 -1.0965528e-001  3.3323031e-001 -3.7734360e-001 -4.0272530e-003  6.9269902e-001  2.7574679e-001 -3.1580272e-001  7.5145458e-001  2.6484653e-001 -1.0466631e-001 -9.7017697e-001 -2.5736203e-001 -1.8312714e-002 -4.1515428e-001  6.7877185e-001 -4.0255546e-001 -7.9654845e-003 -1.2086032e-001  8.6247241e-002  4.6415761e-002  9.3109448e-001  3.9186170e-001  4.4530332e-001 -3.3504438e-001 -1.2946734e-001 -5.2009409e-002  3.0646973e-001  6.5400421e-002 -5.4752835e-001  4.5631473e-001  3.6121599e-001 -1.5873417e-001
 -9.3571265e-001 -4.9688081e-001  4.1826116e-001  7.0707269e-001  2.0185908e-001  5.3447913e-001  1.1728881e+000 -5.1709667e-001 -4.5645613e-001  7.2175340e-001  8.4812852e-001  1.4027921e-001  1.4985467e-001  5.3030006e-001 -3.5348872e-001 -1.1050088e-002  3.4313389e-001  1.3155466e+000  7.4091603e-001  4.8811057e-001 -1.4350490e-002 -8.5650480e-001  6.2307541e-001 -3.5911852e-001  6.9369805e-001 -7.1715272e-001  1.5675483e-001  2.9499190e-001  2.4848974e-001 -7.5902212e-001  7.9187357e-001 -2.7510054e-001 -6.0271722e-001  1.2109678e-001 -2.3038964e-001  2.4088134e-001 -1.0710802e+000  6.4422994e-001  6.7218158e-001  2.3770241e-002 -3.3027391e-001  6.7180194e-001 -3.2249191e-001 -4.1900177e-001 -2.1155727e-002  7.5974476e-001  6.5925640e-001  9.6571242e-001  8.4428603e-001  6.0343707e-001  2.4907657e-001 -2.3326648e-003  4.1841583e-001  3.3446350e-001  4.9935486e-001  9.7213477e-001  3.5509581e-001  1.6644013e-001 -3.2703074e-001  1.0041063e+000  5.7278678e-002 -8.1732876e-002  9.8423305e-002  1.6780259e+000 -4.4319625e-001  3.2458834e-001
 -3.1082008e-001 -1.0701293e+000  1.4231228e-001  8.2482714e-001  6.0534748e-002 -1.3961691e+000  8.3210490e-001 -2.5096658e-001 -2.3339028e-001  7.0828170e-001 -6.9755320e-001  5.2016446e-001  4.0323047e-001  2.6633525e-001 -1.5691854e-001  2.4517714e-001 -2.2994300e-001  7.2084394e-001  7.5069287e-001  5.0827011e-001  1.3781634e-001 -8.4644225e-001 -4.8511475e-001 -2.9238613e-002  3.3712556e-001 -7.3157013e-001 -5.8820208e-001 -9.7238066e-001 -6.9322619e-001 -8.2426732e-001  4.0671885e-001 -2.5983247e-001 -7.6470819e-001 -4.2624029e-001 -1.7527020e-001  1.8469172e-001 -3.8498293e-002 -5.5027136e-001 -5.0423714e-001 -5.9345400e-001 -6.9163145e-001  3.8766850e-001  6.9206224e-002 -9.3499162e-001  1.0345417e-001  9.1944634e-001  9.9605300e-001  1.3060008e+000  6.4931005e-001  2.7348752e-001  5.3714080e-001  7.1923019e-001  8.1234452e-002  5.3593908e-001  8.9519393e-002 -6.4588499e-002  4.6899717e-001 -3.6809341e-001 -2.5022312e-001 -1.0730343e-001 -9.0431515e-001 -3.8002902e-001 -4.6087486e-001  3.6686393e-001 -9.8727627e-001 -1.3784770e-001
  8.4629722e-001 -4.6460034e-001  8.0859355e-001  5.2177783e-001  5.3587025e-001 -1.9911573e-001  1.1327312e+000  9.2876350e-001  7.6212251e-001  9.2637721e-001  4.1731398e-001  6.6092001e-001  5.9142553e-001 -1.1638018e-001  7.2570542e-001  9.7970963e-001  3.2319685e-001  1.1393701e+000  7.4016983e-001  4.9238278e-001 -2.9559524e-002 -6.5306965e-002  5.9650342e-001 -8.2137921e-001  8.2025981e-001 -3.9663739e-001  5.2363781e-001 -4.9633692e-001  2.7380120e-001  5.4577698e-001 -1.2733639e-001 -1.7724560e-001 -3.2797783e-001 -5.6818857e-001  4.3155109e-001 -6.1592618e-001  8.7025733e-001  2.4264885e-001 -6.6934549e-001  2.5017625e-001 -3.2444870e-001  4.6648952e-001 -4.4774378e-001 -2.8612068e-001  1.9016328e-001 -2.7093805e-001  6.2211777e-001  7.7475244e-001 -3.5195850e-001 -3.3559682e-001  1.2115296e+000  1.2348588e+000 -5.6655227e-001 -9.4624359e-002  5.7096962e-001 -8.9039904e-002  3.0269989e-001  5.3271379e-001  9.1493341e-001  6.5393757e-001 -3.6395103e-001  2.2700019e-001 -7.9724816e-001  9.0254141e-001 -3.3640659e-001  8.2547661e-001
  2.9426357e-001 -2.9961542e-001  4.7188895e-001 -3.0810991e-001  9.1175762e-001 -4.5383190e-001  2.0296114e+000  7.6851793e-001  1.5819830e-001  7.7156581e-002 -1.2669622e-001  8.0345847e-001  8.7808132e-001  9.3184919e-001  6.9878318e-001  8.9420972e-001  2.0299429e-001  1.1933402e+000  6.4977912e-001  8.3374661e-001 -9.6985610e-001  4.7946598e-002  8.8783930e-001  5.2438576e-001  9.8898229e-001  3.1865795e-001  6.6382196e-001  1.4431502e+000  1.2027953e+000  7.3289515e-001 -4.2548911e-001  2.3397753e-001  4.0327765e-001  1.7906835e-001  1.2332688e-001 -3.4254369e-001  2.9372160e-001  1.1341714e+000  1.4551502e+000  9.3253487e-001  4.4072877e-001  6.9626217e-001 -1.6164348e-001 -1.0869208e+000  9.7717881e-001  1.0661211e+000  5.9932993e-001  6.4331195e-001  4.6199233e-001 -8.7598398e-001  8.6203849e-001  6.6422403e-001  6.4213350e-001  7.6720401e-001  1.6947218e+000  6.1537917e-001  1.1731468e+000  4.9354752e-001  9.1409151e-001  1.7125131e+000 -5.8921189e-001  4.6517825e-001  5.4231453e-001  3.3147416e-001 -5.4876818e-001  4.2883870e-001
  3.4911219e-001 -7.2646097e-001 -5.7752327e-001 -9.3555580e-001  4.9487567e-001  1.6170511e-002 -3.3567726e-001  4.7889878e-001  2.4139556e-001 -6.2482126e-001  2.2724826e-001  4.1439071e-001 -4.2229066e-001  3.1739356e-001  4.6577981e-001  7.8569747e-001 -1.9580681e-001  7.2557238e-002  1.6140705e-001  3.1239754e-001 -2.1311983e-001  2.4105423e-001  1.6797765e-002 -2.6115979e-001  4.1306547e-001 -1.0157778e-001  1.2557083e+000  1.5277188e+000  1.5152933e+000  6.1503077e-001 -3.7501958e-001 -4.0873191e-001 -8.3850948e-001 -3.6038556e-001 -7.6689698e-001 -9.9565335e-001  3.6001059e-001  1.4038106e+000  1.3258142e+000  1.4070507e+000 -3.2232161e-001  1.3619071e-001 -4.0921630e-001  2.6403024e-001  6.8405594e-002  9.2295856e-001  2.2065676e-001  6.1420760e-003  1.2110039e-001 -2.1798807e-001  5.8039800e-001  5.6801678e-002  8.1640991e-002 -4.9547640e-001 -4.0407668e-001 -4.4852669e-001 -2.6131082e-001  1.0147099e-001  3.9894565e-001  1.4634186e-001 -1.1071337e+000  4.1898441e-001 -9.6785135e-001  5.0134497e-001 -6.9849607e-001  4.3173760e-001
 -6.6513489e-001 -1.6170011e-001 -1.0201114e-001 -7.4673561e-001  6.5468521e-001  4.1755997e-002  6.3880707e-001  6.9313443e-001 -7.0791136e-001 -8.7375031e-001  1.7346516e-001  8.6910465e-002 -3.7877855e-001  6.2009555e-002  7.6816623e-001  1.0676539e+000 -1.8512154e-001  9.7626699e-001 -1.6530336e-001  1.7561156e-001  1.5577823e-001  5.4457566e-001  2.5741800e-001  3.0677475e-002  2.3311364e-001 -2.3553708e-001  9.7082177e-002  4.4047188e-001  7.9176192e-001  8.3569869e-001 -3.1297304e-002 -2.5323115e-001  6.9647290e-001  2.9889994e-001 -5.8478572e-001 -5.3933471e-001  7.3924386e-001  1.0387199e+000  5.9613456e-001 -7.9517594e-002  1.6016168e-001 -1.7648379e-001 -5.2369371e-001  3.4592253e-001  1.6063120e-001 -5.2146154e-001 -7.2651935e-001  5.6787958e-002  4.7103451e-001 -2.4021187e-001  7.8405402e-001  6.9791911e-001  3.6920502e-001 -4.1167251e-001  1.1088396e+000 -2.6148159e-001 -1.1751603e-001  1.0585824e-001  6.0994952e-001  4.4713664e-001  3.1093754e-001  4.5706515e-001  5.7532016e-002 -4.7436062e-001 -7.3231392e-001 -5.6634550e-001
 -2.3231445e-001 -2.5106973e-001 -2.1979673e-001  5.0769571e-001  6.5954100e-001  4.4856884e-001  1.9904407e-001  4.4093818e-001 -3.3556549e-001 -6.6090032e-001 -5.3859272e-001  1.4829813e-001 -3.2854952e-001  1.7261392e-001  4.5878802e-001  5.0967591e-001  4.7389783e-001  7.0533272e-001 -2.3084603e-001  2.3974019e-001 -2.2839192e-001  4.7984251e-001  1.3787892e+000 -1.9570788e-002  4.4734372e-001  4.3629039e-002  2.4548477e-001  3.8560409e-001  5.1137467e-001  1.0379077e-001 -2.2467848e-001 -3.9857378e-001 -4.7646062e-001 -1.5399027e-001 -9.3127903e-001 -8.1780390e-001  2.9740869e-001  7.7795145e-001  1.4786031e-001  3.2028074e-001 -3.5912244e-001 -5.5950102e-003 -4.1281660e-001  3.6895091e-001  2.8371628e-001  4.2846832e-001 -7.9525629e-001 -4.2111874e-001 -9.2468976e-002 -8.6541060e-001 -1.4673546e-001 -1.5608567e-002 -1.7061997e-001 -4.7953029e-001  1.8826235e-001 -9.1891046e-001 -1.7420064e-001  1.9197853e-001  6.3794337e-001  1.2658938e-001 -2.3343617e-001  4.4724967e-001 -2.7138454e-003 -5.6313267e-001  7.9897061e-002  5.8863522e-002
 -1.1140398e-001  8.1784016e-001  7.2682226e-002  1.2468593e+000  3.0740014e-001  4.8471036e-001  7.7395450e-001  5.4041759e-001 -2.9412871e-001 -7.1503172e-003  2.9976863e-001 -1.0360132e-001  7.3098394e-002  4.1984519e-001  3.9996121e-001  2.4495408e-001  2.6548944e-001  3.7860070e-001  3.4869131e-001  6.7666041e-001  2.4442287e-001  1.5527117e+000  5.6229423e-001  1.3002930e+000  3.9610418e-002  1.1890008e+000  1.5183495e-001  5.6003970e-001  6.3441950e-001  2.7784988e-001  5.9406252e-001  1.8512242e-001  1.0025172e+000  6.0443247e-001 -5.7459496e-001 -1.8502167e-001  3.8351961e-001  8.2115427e-001  7.9711312e-001  7.4091175e-001  4.6298039e-001 -1.5881226e-001  1.1746236e+000 -3.4437493e-002  7.6555722e-001 -1.2262038e-001 -3.5752556e-001  1.5866481e-001 -5.6964746e-001 -5.1638830e-001 -1.1863213e-001  3.7536527e-001 -2.1791163e-001 -9.3788392e-001 -7.0300901e-001 -3.7327799e-001  2.7581910e-001  2.7096368e-001  3.5690137e-001  9.4399581e-001 -5.4013983e-001  1.0200710e+000  2.3497015e-001  6.6469880e-001 -5.6314697e-001  7.3741196e-001
  9.4018738e-001  1.5290596e-001  5.9795126e-001 -1.4513143e-001 -5.0106905e-001 -2.2357167e-001  1.1827625e-001  1.0771987e+000 -3.5300194e-002  3.8360612e-001 -3.6759547e-001 -3.6214200e-001 -6.8578156e-001 -9.1011726e-002 -1.5713564e-001 -2.7415620e-001  6.2244736e-001 -2.1552538e-001 -5.1619634e-002  4.0136764e-001 -5.2960161e-001  2.8194650e-001 -1.7722246e-001  9.3144891e-002 -4.2116335e-001  4.1792584e-001 -2.8927650e-001  2.2167087e-001  9.2404305e-001 -2.7035173e-002  5.4528015e-001  3.7982454e-001  1.1310836e+000  8.0755675e-001 -6.0676280e-002  6.1769157e-001  4.0244102e-001  1.3213432e+000  6.8667517e-001  3.2604687e-001  4.1967157e-001 -2.7472875e-001  5.1011981e-001  2.2005772e-001 -5.3266143e-001 -2.1695778e-001 -5.8083299e-002 -1.4961221e-001 -1.4344243e-001 -2.5384707e-001 -2.9027169e-001 -1.2839856e-001 -5.5812281e-001 -9.6923332e-001 -8.3334820e-001 -5.9978468e-001  2.1643768e-001 -2.9118098e-001  6.8628275e-001  1.2821548e+000 -5.6101418e-001  1.7899496e-001  5.5874728e-001  4.2662134e-001  4.7630238e-001  9.0982016e-001
  5.4388766e-001 -5.1087123e-002  6.7824694e-001  2.7066209e+000 -1.7797689e-001  8.1870991e-001  5.8945541e-001  4.9958150e-001 -2.4486828e-001 -2.1131533e-002  1.0232946e+000  4.2136906e-001  4.4334261e-001  2.3226739e-001  9.9356127e-001  5.4111744e-001  1.0019324e+000  1.5243047e+000  1.6693051e+000  7.3767614e-001  9.0182778e-001  1.2128664e+000  3.7316445e-001  8.8591186e-001  3.1395727e-001  1.2276731e+000  7.6132858e-001  9.8074720e-001  1.8667233e+000 -8.1627678e-002  1.5969350e+000  1.3893243e-001  1.0374037e+000  1.0656144e+000 -4.5772118e-001  1.1668352e+000  4.5395366e-001  1.5239502e+000  1.0348859e+000  4.2758854e-001  1.2733604e+000 -1.7735043e-001  1.3107350e+000  8.3602411e-001  4.8499529e-001 -4.8881230e-002 -1.5546341e-001  8.8178130e-001  2.9242906e-001  2.6506211e-001  4.1742519e-001  6.5709162e-001 -1.9186728e-001 -9.4886045e-002  1.7117418e-001  1.4447722e-001 -4.0627067e-001 -3.7979015e-002  2.1331934e-001  1.5715068e+000  1.7041132e+000  6.0500337e-002  1.8008032e+000  1.8098674e-001 -7.8663891e-002  1.0416554e+000
  1.3085454e+000  6.6620963e-001  3.7801792e-001  2.8092079e+000 -7.7239724e-002  1.5504697e+000  2.4896777e-001  1.3724728e+000  1.3911582e-001 -5.1470256e-001 -5.7278784e-001 -4.2407011e-001  1.7976472e-001 -3.4033066e-001  7.0350446e-001  1.6248058e-001  6.7795903e-001  5.8188964e-001  1.0983290e+000  3.1899113e-001  8.3042597e-001  6.4266867e-001  8.8689008e-002  7.2398556e-001  3.6482586e-001  1.0319194e+000  8.7264094e-001  1.6922076e+000  1.4201851e+000  7.5134513e-001  6.7360385e-001  1.9900501e-001 -5.4987841e-001  1.1637639e-001  5.5549533e-001  5.1798632e-001  1.0560314e+000  1.7583680e+000  1.7100416e+000  5.7857419e-001 -3.4155445e-003  8.7627494e-001  5.7769161e-001  4.1648441e-001 -7.4432808e-002 -6.8650115e-001  7.6586907e-001  1.6847246e+000  1.5282332e+000 -3.3860953e-001  3.5796524e-001  7.7315187e-001 -1.2309246e-001  1.7501996e-001  1.3393893e+000  2.0688197e-001  2.8938793e-002  9.5737317e-001  1.5475541e+000  6.4542069e-001 -4.9372567e-001  3.7827376e-001  7.4588397e-001  1.4362316e-001  5.0854302e-001 -1.0667900e+000
 -1.3601315e-001 -3.3505494e-001 -9.8044112e-001  1.5320860e-001 -1.4356409e-001 -3.5531340e-001 -6.3728042e-001  3.7396470e-001  4.8467582e-001 -6.7133264e-001  1.3977128e-001 -1.2913556e+000 -1.1578365e-001 -3.3935530e-001  5.6435680e-001  6.8073908e-001  5.1644918e-001  4.4518337e-001  6.3547379e-001  2.4606088e-001  2.0374569e-001  1.2305360e+000  6.0991001e-001  4.2716692e-001  3.3434050e-001  1.5391933e-001  4.2259041e-001 -3.1100647e-001  4.8827243e-001  6.0788423e-001 -1.5292142e-001 -2.5204660e-001  3.0160062e-001  6.7011131e-001 -1.4999988e-001  1.4940477e-001  9.2759179e-001  4.2213267e-002 -5.4039085e-001 -5.6571563e-002 -6.7780909e-002  3.0900633e-001  2.5755913e-001  1.7131745e+000 -4.0658695e-003 -1.5425075e+000 -3.8745675e-001 -4.1802431e-001  1.4954953e-001  4.0644507e-001  8.6271707e-001  7.4984851e-001 -4.0341247e-001 -9.2349894e-002 -4.3632441e-001  8.0596378e-001 -7.2645246e-001  1.0544207e-001  1.1451064e-001 -3.2448747e-002  1.6203285e-001  8.5885179e-002  1.7838936e-001 -6.6796365e-001 -2.6262197e-001 -2.1188532e-001
 -4.2421101e-002  5.9961743e-001  7.3948796e-002  1.0986971e-002  5.1587681e-001  6.7911630e-001 -6.4786524e-002  5.0747750e-001  7.5456072e-001 -2.7336927e-001  3.3889031e-001 -1.2218214e-001 -3.0644313e-001  4.2665299e-001  6.2421870e-001  5.5188054e-001  3.4040664e-002  8.1039510e-002  7.9998366e-002  3.5678204e-001  4.4242662e-001  6.7632625e-001  6.1648392e-001  1.1140324e+000  1.1947475e-001  9.1522865e-001  1.0688590e+000  9.5373594e-001  1.3727887e+000  9.0500302e-001 -1.0272260e-001  4.2172888e-001  4.8707179e-001 -1.8262387e-002  2.5536659e-001 -4.1419517e-002  2.6369037e-001  7.9991921e-001  1.2832670e+000  1.2288220e+000  1.0043599e+000  2.2023443e-001  3.3754852e-001  1.4799794e+000  6.8432676e-001  2.0345624e-001  1.5583352e-001  1.4722940e-001  2.2973849e-001 -5.0926426e-001  7.2454801e-001  7.1987616e-001  5.1130713e-002  9.2557172e-003 -3.1970266e-001  7.9154555e-001 -6.9585899e-001  1.2227374e-001  7.8314074e-002  7.1168663e-002  6.6897622e-001  1.9306231e-001 -1.0302021e-001 -1.1079199e+000  4.5107793e-001  1.2269840e+000
 -1.1812649e+000  3.6453517e-001  3.6816204e-002  3.0081822e-001  2.1240297e-001  1.9078522e+000  7.1429756e-002  5.1768289e-003  2.9919196e-001 -6.4135113e-001  4.8451718e-001  6.9948118e-001 -2.6382027e-001  6.7004281e-001  3.8123099e-001  3.4488904e-001 -3.5546178e-001  3.6399527e-001  5.0347789e-001 -8.0399713e-002  5.6856416e-001  7.6598936e-001  1.5175311e+000  1.3030174e+000  1.4624789e-001  3.1789906e-001  1.5032011e+000  1.2507031e+000  1.5738594e+000  3.1505025e-001 -1.9504656e-001 -2.1005856e-002  3.7274379e-001 -1.5624677e-001  1.4202775e-001 -2.5838484e-001 -9.0477208e-002  1.2452964e+000  9.4653189e-001  1.2299294e+000  7.5968276e-003 -9.9305864e-002  6.4851814e-001  6.4062922e-001  5.4706406e-001 -5.5069104e-001  6.3897381e-001  6.0272950e-001  4.8951469e-001  5.7212245e-001  9.1193109e-001  1.0194370e+000  4.8330986e-001  1.8017849e-001  4.6378743e-001  7.9958869e-001 -8.9902908e-001  5.3178502e-001 -5.5038244e-002  2.5535116e-001  2.2182171e+000 -1.5983584e-001 -1.0258657e-001  5.2948976e-001  2.3572597e-001 -1.5162301e-001
  9.5098853e-001 -3.3107540e-001 -1.0114110e+000 -7.5368430e-001 -6.8574833e-001  5.1106411e-001 -3.0857310e-001  3.4400360e-001  2.3549857e-001  2.3026759e-001  1.0718495e-001  7.1079151e-002  8.9030528e-003  3.7999817e-001  4.9217080e-001  4.5989277e-001  4.1101729e-001 -2.2645585e-001 -5.0286840e-001  8.3855404e-001  1.3057419e-001 -2.4659691e-001  1.0296400e-001  2.4929446e-001  7.7113842e-002 -3.2654814e-001  2.0914030e-001  6.7579895e-002  4.6852166e-002  6.0451353e-001 -1.2867064e-001  4.6445945e-001  7.7104119e-001  5.5237259e-001  1.5983263e-001 -1.7873643e-001  9.7099017e-001 -9.1780241e-002 -1.1057361e-001 -9.8893683e-002 -2.1366067e-001  2.6434620e-001 -1.6361692e-003  1.5664954e+000 -2.2558704e-001  2.7598105e-001  1.5385738e+000  7.7966876e-001 -4.3125886e-001  1.0560227e+000  9.4882634e-001  1.0028985e+000  2.5315090e-001  6.1438203e-002 -1.4446225e+000  7.2661057e-001 -5.4777362e-001  5.5563134e-001  3.1614451e-001  9.6710551e-002  1.0686320e+000 -7.1459860e-001  8.7506900e-001  5.6725784e-001  8.1499445e-004 -1.9582603e-001
 -5.8292980e-001 -4.0127654e-002 -8.6780739e-001 -1.1278781e+000 -3.1576180e-001  1.4002348e-001 -5.6945882e-001 -9.4228951e-003  9.2667136e-001 -3.6691931e-001  4.1237431e-001  1.8140270e-001  9.9120334e-002 -8.0978002e-003  9.8977499e-001  5.3309904e-001 -6.0068290e-001 -4.4898343e-001 -2.5148431e-001  3.3891018e-001  5.2892179e-001 -1.5001942e-001 -1.3183921e-001 -5.6464905e-001 -3.2756523e-001 -5.1091206e-001  2.2119023e-001 -8.1309034e-001 -4.0339204e-001  3.4549131e-001 -4.0656487e-001  5.2892983e-001 -9.6782833e-002  1.1688455e-001  7.6540302e-002  9.4732875e-002 -2.3516879e-001 -4.2912870e-001 -9.8847913e-001 -1.7651132e-001  2.8518274e-002 -6.7049055e-001 -2.5201792e-001  1.5527565e-001 -1.7772227e-001  4.1953833e-002  8.2068086e-002  2.9422472e-001 -4.5368515e-001  5.1156432e-001  6.9631997e-001  1.1104999e+000  3.6358585e-001 -7.2496568e-002 -3.1627718e-001  5.6828182e-001 -1.2643844e+000 -2.7133791e-001 -1.8237999e-002 -3.2224743e-001  9.9665899e-001 -8.7642110e-001 -2.1667500e-001 -9.6222894e-001 -1.8413503e-001 -8.2720317e-001
 -3.2122627e-001  2.0451236e-001  1.3057041e-001  1.8153450e-001 -7.1956439e-003 -1.7138444e-001 -1.7142513e-002  2.3762798e-001  9.6987480e-001 -2.5331945e-001  5.3106017e-001  1.2849134e+000  4.2316799e-001  4.0901790e-001  1.2152456e+000  1.4347466e-001 -2.3683700e-001 -1.8977846e-001 -5.7798888e-002  3.6201746e-001  2.6918855e-002  3.7484130e-001  1.7640375e-001  8.9543918e-001 -1.0392779e-001  2.7469760e-001  3.1790723e-001 -2.2977366e-001  9.6323071e-002  1.9807507e-001  1.7443168e-001  9.1881634e-001 -9.6374281e-003 -4.1392268e-001  3.5156053e-001  2.0780429e-003  1.8345138e-001 -1.6917907e-001 -2.8957051e-001 -3.1685116e-001  1.3430070e-001  1.1852369e-001  1.2947267e+000  4.4573609e-001  3.7937781e-001  2.8729563e-001  9.0988696e-001  1.3139472e-001 -4.0212549e-001  9.8361964e-002  4.7936168e-001  8.9760834e-001  5.6826313e-001  1.8391776e-001 -3.4696946e-001  1.0229045e+000 -3.1846835e-001  4.0509060e-001  4.3869831e-001 -3.6637221e-002  8.9952743e-001 -1.7586976e-001  6.4820902e-001  1.2309629e-001  5.3311210e-001 -2.0386431e-001
 -4.1031989e-001  7.7652093e-001 -4.3647262e-001  3.4394059e-002  4.4986891e-001 -5.2764541e-001  4.7799455e-002  4.7994294e-001  5.5837864e-001  5.6522235e-002  7.4274173e-001  5.0155730e-001  1.8152403e-001 -1.5464162e-001  1.3422068e+000  5.3745945e-001  4.1100143e-003 -2.8916867e-001 -2.1175321e-001  1.1466311e-001  2.6274703e-001  3.8577625e-002  1.8637353e-001 -3.4002080e-001  6.5972941e-001 -4.7723951e-002  1.7648650e-001 -4.2652560e-002 -3.0009922e-002  3.5919731e-001  1.9289166e-001  1.0001654e+000  1.8796242e-001 -8.4671206e-001  4.5750046e-001  2.8299579e-001 -4.3967216e-001  1.0576783e-002 -9.6198439e-002  7.3841853e-003 -2.2939403e-001  2.4415162e-001 -2.2026559e-001 -3.6349139e-001 -2.1729544e-001 -3.6775386e-001  5.2684153e-001 -1.0352013e+000 -3.9661440e-001  3.4645839e-001  1.4639531e-001  6.8929104e-001 -7.2130513e-002  4.4029396e-001 -1.7636710e-001 -1.4724655e-001 -2.1370629e-001  2.6472327e-001  6.5575848e-001  1.3375080e-001 -9.7730779e-001  4.7755143e-001 -7.9913480e-001  2.2757285e-001  4.8664289e-001  7.5368077e-002
 -8.9261670e-003  5.2473251e-001  7.5189573e-002 -7.4316965e-001 -2.3089593e-001 -2.1563294e+000 -5.3647156e-001  5.0964652e-002 -4.1331395e-001  3.3469728e-001  8.6399145e-001 -8.3147805e-002 -3.2715272e-002 -5.9403697e-001  3.8914274e-001 -5.7607153e-001 -1.8801024e-001 -7.2311532e-001 -8.8869361e-001 -5.6781304e-002 -7.1665759e-001 -2.3609812e-002  1.0998064e-001  4.2875395e-002 -2.4205837e-005  3.6397318e-002 -4.7443823e-001 -9.8545389e-001 -6.4368064e-001 -1.6072618e-001  5.7879589e-001  2.6517281e-001  2.3939151e-001  5.5986743e-002  5.3159589e-001  8.4919218e-001 -3.9021606e-001 -7.4355184e-001 -7.2510639e-001 -1.2417129e-002  4.0809872e-001 -4.3860699e-002  2.8933314e-001 -3.6850673e-001 -3.8691832e-001  3.1874611e-002 -5.3576150e-002 -1.1000379e+000 -1.4890445e-001  3.5225037e-001 -1.1211729e+000 -8.1684907e-001 -1.1927918e+000  4.8329454e-001 -5.4044690e-001 -7.4117022e-001  6.1259723e-001 -1.4703704e-001  7.6311350e-002 -2.3292462e-001 -1.3525339e+000  2.6226457e-002  4.0316905e-001 -5.9801118e-001  4.8762665e-001  3.2422342e-001
 -5.5820266e-002  5.3193941e-001  1.4024808e-001 -1.1378566e+000  3.6083000e-001 -1.4511160e+000 -6.3197093e-001 -3.6892317e-001  7.3785094e-001 -8.5042051e-002  3.7139801e-001 -7.1292865e-002 -2.8564386e-001 -9.7177638e-001  7.2966081e-003 -5.5833894e-001 -6.1350411e-001 -1.2461792e+000 -1.1360786e+000 -5.4859072e-001 -1.5691247e+000 -4.9124372e-001 -3.6617388e-001 -7.1453358e-001  1.2065645e-001 -3.5233796e-001 -1.2960619e+000 -2.5847641e+000 -2.0511725e+000 -1.4862244e-001 -8.1670754e-001 -1.5386348e-001  5.1171620e-001  3.6940211e-001  3.5473778e-001 -8.2718015e-001 -3.4824362e-001 -2.2661856e+000 -2.0523213e+000 -3.9266097e-001 -1.1734772e-001  1.6620699e-001 -6.8335169e-001 -1.4548917e-001 -9.9346801e-001 -9.1725671e-001 -7.8321692e-001 -1.9601384e+000 -5.3870389e-001  1.4313713e-001 -6.5212644e-001 -6.9277033e-001 -1.4348519e+000 -1.3904699e-001 -7.8658723e-002 -2.2161499e-001  2.0704196e-001 -1.4123369e-001 -2.9514119e-001 -4.4172198e-001 -2.0984800e+000  1.3189905e-001 -1.5818040e+000 -3.8340294e-002  1.3230312e+000 -3.8300628e-001
  4.3938213e-001  8.8768821e-001 -1.0369818e-001 -8.4923223e-001  4.5997874e-001 -7.0135436e-001 -2.2229341e-002 -6.0019564e-001  2.0626661e-002  4.1543280e-001  1.9309790e-001  7.4753813e-001 -1.7994329e-003 -1.2571249e-001 -6.3227240e-001 -8.2822209e-001 -3.2827767e-001 -7.5515465e-001 -6.5879583e-001 -5.6361551e-001 -1.4310362e+000 -2.8532712e-001  5.2187091e-001 -7.2848847e-001 -5.0364345e-002 -7.0464758e-002 -1.3364862e+000 -1.6169806e+000 -1.5049454e+000 -3.2456476e-001 -7.3044249e-001  8.3815113e-002  3.6495632e-001  1.1992477e+000  9.9801993e-001  6.7469634e-001  4.7778755e-002 -1.3009809e+000 -1.4238460e+000 -7.4547113e-001  4.7685146e-001  4.3367611e-001 -5.4760091e-001  2.8923121e-001  2.9475321e-001 -1.3966412e-001 -1.8879401e-001 -4.7687881e-001  3.6038513e-003 -2.1022260e-001 -5.4881886e-001 -6.1515737e-001 -5.0928845e-001  8.4562091e-001  1.1216304e+000 -1.4227768e-001  7.8072405e-001  3.1545208e-001 -2.8179838e-001  1.2446914e-001 -8.6223290e-001  5.8523741e-001  1.0034540e+000 -6.1422166e-001  1.4135468e+000  4.4911895e-001
  5.7748379e-001  5.9638103e-001  9.3165249e-002  1.4870321e+000  5.1395200e-001 -2.5643369e-001  1.9001222e-001 -9.3722606e-001 -9.3257502e-001  2.8095032e-001  1.5264301e-001 -5.4321467e-001 -3.3768489e-001 -1.9333996e-001 -4.9818364e-001 -2.9451358e-001 -2.2242905e-001  2.4649110e-001 -2.9217727e-001 -7.2832561e-001 -1.0822967e+000 -5.9080224e-001 -4.9647833e-001 -3.0036932e-001  1.4525729e-001  3.3352925e-001 -1.7655199e-001 -2.4245705e-001 -7.5552529e-001  4.4580388e-002  3.7940866e-001 -2.7040151e-001 -2.8742194e-001 -8.6341591e-003  5.7648400e-001  4.5456239e-001  4.1582037e-002 -5.0076475e-001 -3.0095115e-001  3.0466380e-001  3.6975990e-001  5.8720791e-001  7.1915240e-001 -6.0939142e-001 -1.9150274e-001 -1.4473981e+000  3.0281045e-001  5.3397643e-001  1.5647293e-001  1.0111251e-001  6.0052740e-002 -4.0394643e-001 -3.9894958e-001  1.1924963e-001 -4.4266834e-003 -2.5851404e-001  5.6032104e-001  3.6632435e-001 -6.5846311e-001  3.3071422e-001 -2.1182509e-001  1.0620907e+000  8.5990877e-001  1.3900095e+000  6.8560014e-001  9.9706577e-002
  7.7856244e-001  1.9995588e-001 -2.9884963e-001  3.8150081e-001  2.7261725e-001 -4.9409281e-001  8.3128350e-001 -1.1694563e+000 -8.1898440e-002  8.1511676e-001 -5.8985411e-001  5.5251654e-001  6.2564500e-001  4.4163343e-001 -8.7655472e-001 -4.0509248e-001  1.8570826e-002 -5.0986992e-001 -1.8383224e-001 -4.2162894e-001 -6.1058875e-001 -8.1547236e-001 -3.1929811e-001 -2.4879229e-001  7.3218089e-001  2.3947143e-001 -1.7144868e+000 -8.1926796e-001 -1.8911393e+000 -6.6861227e-002  7.3648697e-001 -3.0872202e-001  9.1752178e-002  4.3064182e-001  3.0014717e-001  9.7005375e-001  5.2801829e-002 -1.4669419e+000 -1.0249150e+000 -1.0118958e+000  5.0405861e-001  8.1650355e-001 -3.5271102e-001 -1.6673646e-001 -9.5024749e-003 -2.7730622e-001  2.9142170e-001  6.9002447e-001 -8.9201493e-002  5.0188143e-001  6.6489358e-002 -2.5990810e-001  4.8607515e-001  1.0474401e+000  1.1051641e+000  3.5893768e-001  1.3446725e+000  7.2426560e-001 -1.1873114e+000  7.8510676e-001 -2.7449037e-001  9.7634316e-002  1.3157097e+000 -7.4922258e-001 -1.6405319e-001 -6.6347462e-002
 -5.6872724e-001  2.5386510e-002  1.3388349e-002 -3.4432730e-001  9.9830260e-002  6.0752687e-001  8.4943789e-001 -6.2515843e-001 -1.3977192e-002  5.7483608e-001  1.8484627e-001  5.5534217e-001  3.7948079e-001  4.9415330e-001 -7.6739599e-001 -8.0908440e-001 -4.3889448e-001  6.8805228e-001  7.5747384e-001 -2.9253771e-001 -2.9552267e-001 -5.4550518e-001 -8.7343695e-003  3.1371651e-001  6.1321134e-001 -1.3222751e+000 -1.0538918e+000 -5.8330223e-001 -1.0987235e+000 -1.0410586e+000  4.7033041e-001 -5.5508856e-001 -6.2547516e-001  2.4393345e-001 -4.4918124e-002  7.9324969e-001 -1.2971316e+000 -9.1384671e-001 -1.2253643e+000 -9.7036240e-001 -7.4173142e-001  2.8520142e-002 -8.0043982e-001 -2.5648894e-001  6.6134460e-002 -1.1548317e+000  3.7923728e-001  3.1935655e-001  1.2332894e+000  3.5482615e-001 -1.2547654e-001 -1.1434981e-001  6.9258749e-001  1.1576701e+000  1.6613823e+000  9.6996723e-001  9.8402168e-001  1.3134174e+000 -4.1334563e-001  9.4831673e-001  4.4260366e-001  5.1054439e-001 -3.7595634e-001 -1.5168392e-001  1.4484539e-001  3.9911079e-001
 -1.1143969e-001  5.0930832e-001  7.2098784e-001 -7.7358252e-002 -8.5679936e-002  9.5067030e-001 -2.0205215e-001  4.4937364e-002  4.7657230e-001 -5.9656065e-001 -5.0152564e-001  7.8704632e-002  3.8074069e-001  3.8532105e-001  8.9628761e-002  2.7455085e-001 -4.0749499e-001 -1.0332965e-001 -3.4674696e-001 -6.7354124e-001 -1.0076722e-001 -2.4063262e-001  1.7798288e-001  6.9359724e-001  2.3921327e-001 -1.1561032e-001 -4.4916192e-001 -1.4370513e-001 -2.2277909e-001  3.3237289e-001  1.5323286e-001 -6.9920012e-002  3.7810210e-001  2.5743576e-001 -2.9872443e-001 -2.9574983e-001  5.2018681e-001 -1.6676821e-002  1.9176603e-001 -9.9419013e-001  9.8970837e-002  6.0820279e-001  5.7613973e-001  1.2159603e+000  3.0124827e-002 -1.0010321e+000 -4.4305566e-001  1.8631363e-001  7.2222183e-001  4.9093497e-001  1.2046730e+000  1.0976952e+000  6.2630983e-001  3.4858877e-001  6.6482798e-001  7.3591096e-001 -4.0284302e-001  1.2050447e+000  3.3455626e-001  8.1329279e-002  9.9137522e-001 -2.7171899e-001 -2.0706869e-002  2.2706290e-001  3.2459356e-001  3.2787545e-001
  7.4193920e-001  3.8642506e-001  8.8479508e-001 -1.7395367e+000 -1.6563992e-002  6.3038087e-001 -2.5615823e-001 -6.5261641e-001  3.6251976e-001 -2.2307906e-001 -2.3969116e-001  3.6190966e-001 -1.7953614e-001  4.6415144e-001 -4.0651065e-001  1.1092500e-001 -1.1790966e+000 -9.9573098e-001  8.2712238e-002 -1.2172212e-001 -2.0958728e-001 -1.0635072e+000  4.8319899e-001 -6.7948911e-001 -1.6098923e-001 -3.6354923e-001  3.3693738e-001  6.3596228e-001  2.4162377e-001 -2.6420154e-001  6.3276978e-001 -4.3538069e-002 -4.0652704e-001  2.8824459e-002 -2.2331255e-001  5.0005007e-001 -1.0177429e-001 -7.1431882e-002  6.8912337e-001  6.9123459e-002 -4.0558193e-001  7.3026539e-003 -5.6211651e-001  6.2601577e-001 -6.0882334e-001 -8.5244269e-001 -7.1095037e-002 -3.0601537e-001  2.2098246e-001  2.5600521e-002  3.4943731e-001  2.6042280e-001  9.0115166e-001  5.6238545e-001  7.6313944e-001  7.1909136e-001 -2.0041182e-001  1.1432411e+000 -1.8612511e-001  4.2905325e-002  4.4432729e-001  2.7246483e-002 -4.6651535e-001  1.1208002e+000  7.3968843e-002 -2.2359100e-001
  5.4621769e-001 -4.7102375e-002 -3.1921879e-001 -6.1653011e-001  3.3253316e-001 -9.8285739e-001  4.4285696e-001 -2.2291194e-001 -1.3130929e-002  1.7546561e-001  1.5824537e-001  7.5792129e-001  3.3736454e-001  6.2479279e-002 -2.1562047e-001 -7.9583567e-002 -1.1263453e-001 -5.3156972e-001 -5.0939826e-002  9.9467023e-001 -7.2282740e-002 -6.8335875e-001  7.2241093e-001  7.8931938e-001  1.7695958e-001 -3.1360646e-001 -6.1827551e-001 -6.9040604e-001 -5.4202303e-001 -4.4594997e-001  3.4232648e-001  1.5135199e-001  1.1267538e+000  4.9554643e-001  3.1529569e-002  3.9579279e-001 -8.2153003e-001 -6.6296388e-001 -1.0696152e+000 -1.1053462e+000  4.9115738e-001 -3.0846028e-002 -2.4990103e-001  4.3351876e-001  2.3579202e-001  2.9071118e-001  1.0288957e-001  5.6015163e-002  8.1806373e-001  6.7473982e-001 -2.9331346e-001 -4.2474624e-001  6.9478349e-001  5.7587429e-001 -2.2285226e-001  3.2961505e-001  6.1133110e-001  5.8289651e-002 -1.0951318e-001  4.2030560e-001 -4.3481717e-001  5.5089786e-001  7.7927643e-001  2.0046331e+000 -3.1948454e-002  7.1324019e-001
 -1.0312452e+000  9.8852252e-001  4.3725493e-001 -8.1282600e-002  6.4644496e-001  5.4713487e-001  4.7458171e-001 -2.5207940e-001  3.6748880e-001  7.2610017e-002  8.9222982e-001  1.1606236e+000  4.5519958e-001  5.7625381e-001  6.8463264e-001  4.0989954e-001 -6.6575411e-001 -2.1616779e-001  5.1677963e-001  3.3871390e-001 -7.4298964e-001 -3.4354718e-002  3.5016346e-001  6.4546874e-001 -3.7176033e-002  8.0065045e-001  6.1739635e-001  1.1434924e+000  1.9865585e-001  3.1420271e-001 -3.8492410e-002  4.1221383e-001 -1.8471131e-001 -2.4523828e-001  3.8037459e-001 -7.3983847e-002  2.1585274e-001 -6.0470106e-002  5.0066866e-001  3.0519125e-001  6.8469232e-001 -5.3105403e-001 -6.5161157e-001  4.2833443e-001 -4.3887794e-001 -7.2719226e-001  1.8712270e-002  6.4808777e-002 -1.1621101e-002 -1.1312589e+000  2.4778863e-001  6.6046223e-002 -1.4105956e-001 -4.7777399e-001  1.2553913e-001  4.9618004e-001 -8.2622436e-001  2.6200746e-003 -5.1360172e-001 -2.1186580e-002 -1.3586058e+000  2.7250555e-001 -2.8304033e-001 -1.6447578e+000  1.4333063e+000  2.5284178e-001
 -1.6711091e-001 -2.1153436e-001 -7.4665693e-001  4.2414332e-001  3.3312567e-001 -6.1511752e-001  1.4361682e-001 -5.4720882e-001 -1.6635498e-001 -2.2531625e-001 -3.5881782e-002  1.4107638e+000  1.9232773e-001  1.5018158e-002  2.8906429e-001  3.8327282e-001 -2.1137898e-001 -5.2028675e-001 -3.0126766e-001  1.5934977e-001 -7.1057978e-001 -4.7535424e-001  1.5948306e-001  7.3561376e-001  4.5998473e-001  3.5005577e-002 -3.4374595e-001  5.8395117e-002 -3.2833967e-001 -5.3524120e-001  6.9286121e-001  4.9221822e-004  7.2182808e-002 -2.3431936e-001  3.0830993e-001  7.8411947e-001 -3.0553604e-001 -2.7123307e-001  1.1730118e-001 -6.7995923e-002  2.6920667e-001  3.9459571e-001  2.5035779e-001  5.9485205e-001 -4.6663043e-001 -7.4428760e-001 -3.1802036e-002 -3.1138598e-001  1.6460553e-001 -8.4321904e-002 -2.4377046e-001 -4.4113535e-001 -8.0271736e-003 -4.7156480e-001 -2.8782148e-001  1.1206596e-001 -2.1245764e-001 -1.3882880e-001 -5.3856148e-001 -1.3965780e-001 -7.8479644e-001  2.4353865e-001 -2.3329435e-001 -2.3369049e-001  6.6666746e-001  6.6063397e-001
  3.1915941e-001 -4.5975319e-001  1.9568442e-001 -6.7760451e-001  4.4761394e-001 -7.0517346e-002  1.6530370e-001 -1.7287166e-001  2.8960690e-001 -2.8593068e-001  2.3078837e-001 -1.7651557e-001  6.2421048e-002 -4.1409343e-001  7.3114842e-001  5.9427009e-001 -1.0828745e-002  1.3877231e-001  7.3235454e-001 -2.4491343e-001  5.4501466e-001  6.1349503e-001  1.0787805e+000 -1.1990202e-001 -5.2590177e-002 -2.9022543e-001  1.0891380e+000  5.3115937e-001  1.4402373e-001  4.5116280e-001  8.8765355e-001  3.9294745e-001  1.1782885e+000  9.5781764e-001  5.7624565e-001  5.1882265e-001  6.8330634e-001  2.9452591e-001  3.0182988e-001  6.8835907e-001  5.7479305e-001  4.3626275e-002 -2.2332496e-002  1.0182039e+000 -9.0033706e-002 -5.6683792e-001 -2.1270178e-001 -2.3439017e-001  9.4670459e-002 -5.5229040e-001  3.1097320e-001  6.1981745e-001 -1.1320688e-001 -2.7452007e-001 -1.7397578e-001  6.1287053e-001 -6.2278026e-001  9.4340869e-002 -9.9551090e-002 -1.1398466e-001 -2.0819323e-001 -7.6644351e-002 -2.1050524e-001 -5.2928687e-001  1.9223102e-001  3.1592762e-001
  5.6456825e-001  5.9386172e-001 -1.1362421e-001 -1.3445067e+000  3.7879405e-001  5.5928300e-002  2.1004078e-002 -2.6834267e-001  7.9607562e-001  1.2238090e-002  2.5307891e-001 -9.7712616e-001 -1.2880270e-002 -2.3436055e-002  6.3886440e-001  4.2799961e-001  3.6504920e-003 -7.4529323e-001 -2.5675542e-001  5.4989841e-001  2.4619559e-001 -2.3999283e-001 -4.3952579e-001  2.2075048e-001 -3.6931349e-001  2.2756812e-001  3.2883164e-001 -7.6892801e-001 -6.8218810e-001  5.3391159e-001  3.3722659e-001  1.7877260e-001  6.2109294e-001  5.8816722e-001  5.2175782e-001  3.5500224e-001  3.7004673e-001 -2.2524234e-001 -4.3215213e-001 -1.5174336e-001  1.0844632e-001 -3.5994239e-001  3.1260471e-001 -3.8837764e-001 -1.2255159e-001  2.1843198e-002  4.0242552e-001 -4.1790464e-001 -7.7853101e-001 -1.0100953e-001  3.4332788e-001  3.6133796e-001 -8.6579310e-002  3.5320835e-001 -1.2405324e+000  4.3487798e-001 -2.6215411e-001 -2.5709892e-002 -4.2935694e-001 -4.6833257e-001 -2.8219795e-001 -5.5168659e-003 -6.9374159e-001  8.3462254e-001  4.2444600e-001  5.4496693e-001
 -5.3770619e-001  1.9888544e-001 -3.3054743e-001 -1.9213675e+000  3.6543973e-002 -7.8731785e-001 -3.3413368e-001  5.0625665e-001  1.0217614e+000  1.6319510e-001  4.5843030e-001 -5.2771845e-001 -5.4516133e-002  9.3783947e-002  4.9062845e-001  3.3990610e-001 -1.6450528e-001  1.2835399e-002 -7.6095302e-002  5.0463183e-001  2.4876565e-001  3.0821252e-001 -2.8612924e-001  2.2303910e-001 -4.1868603e-001 -1.9715960e-001  1.7247749e-001 -4.1136101e-001 -2.1789279e-001  1.8071672e+000 -5.5299018e-001  8.6419426e-001  1.0373862e-001  2.9788122e-001  7.2801929e-001  1.3795737e-002  1.7795808e+000  9.7202243e-002 -6.5494851e-002 -1.6416051e-001 -2.9605881e-001  9.7321292e-002  1.8095526e-001 -4.2173299e-001 -9.5543635e-002  3.0860871e-001  6.6326437e-001  1.0328300e-001 -7.5442239e-001  5.5712484e-002  2.0248951e-001  5.7892110e-001 -2.9692255e-001  1.8418213e-001 -8.1024062e-001  6.7696147e-002 -1.4020799e-001  6.4268334e-001  7.8302698e-001  4.8265478e-002  2.4025241e-001 -1.8188198e-001 -5.0879021e-001 -1.2102124e+000  1.9921128e-001  5.2922282e-001
 -1.3271059e+000 -2.8960449e-001 -9.6096970e-002 -1.4151961e+000  1.8186565e-001  4.4497929e-001  9.6033461e-002 -2.3437998e-001  4.7645605e-001 -2.3158269e-001  2.3028134e-002  1.6707185e-001 -4.5172074e-001  2.2944730e-001  5.1367949e-002 -1.3727533e-001 -5.7341284e-001  2.0123492e-001 -3.0414134e-001 -7.1887887e-001  3.9739988e-001 -3.5820458e-001 -3.7630159e-001 -4.2199730e-001 -1.2326239e-001 -7.4681782e-001  4.2968922e-001  6.8280959e-001  3.9666411e-001  9.0931553e-001 -1.0369582e+000 -3.4345704e-001 -5.8708374e-001 -1.6342278e-001 -2.9458390e-001 -7.6549467e-001  6.9732985e-001  5.3018107e-001  6.9780728e-001  2.7142365e-001 -1.2626470e+000 -1.8528056e-001 -3.9217450e-001 -6.0096966e-001 -5.6715307e-001 -8.6513295e-002  1.8182113e-001  2.1241270e-002 -2.7292421e-001 -7.1719117e-001 -2.4301387e-001  1.1528885e-002 -7.2504870e-002 -1.7517005e-001  1.6294961e-001 -7.6840998e-002 -3.8619842e-001 -3.3406469e-001  2.8337302e-002  8.3900041e-002 -1.8565307e-001 -2.3096016e-001 -3.6568909e-001 -7.2872283e-002 -5.8563242e-001 -8.8922510e-001
  8.3768439e-001 -9.9058910e-002 -6.4059511e-001 -1.9963718e+000  1.9533012e-001  9.6396685e-001  5.6907554e-002 -9.8430405e-001 -3.0860133e-001 -3.4148303e-001 -4.6364878e-001  5.3009165e-001 -5.5205504e-001 -1.2163694e-001 -1.8838421e+000 -1.4746020e+000 -4.0192558e-001  3.9851625e-001  3.7924680e-002 -2.4839735e-001 -4.4868153e-001 -9.2320699e-001  5.4950481e-002 -5.0722972e-001 -4.2138134e-001 -1.4006769e+000  9.5245752e-001  1.2961571e+000  1.2924495e+000 -1.6989789e+000  2.7985088e-001 -7.2351981e-002 -5.9848600e-001 -1.4253900e+000  2.4425027e-001 -4.0503385e-001 -1.3506181e+000  1.3594858e+000  1.3743591e+000  1.0457734e+000 -8.9121181e-001 -1.5292444e-001 -4.5481228e-001 -1.1688321e+000 -3.9114322e-001 -1.7501976e-001  3.4179176e-001 -2.5637298e-001 -4.3214593e-002 -9.9175170e-001 -1.3085846e+000 -1.5577101e+000  4.8923579e-002 -3.2749546e-001 -6.7076111e-001 -4.7968228e-001 -2.4501413e-001 -8.9713326e-002 -3.5783260e-001  2.3304783e-001 -6.3300909e-001  6.9487667e-001 -3.6164608e-001  3.7347226e-001  4.3016599e-001  5.2049008e-002
 -1.2593884e+000 -7.9041384e-001 -3.0427771e-001 -1.2394681e+000 -6.2045646e-001  5.5315446e-001  2.0186824e-001 -5.1210198e-002  3.0217156e-001  7.1130445e-002 -1.7352394e-001  3.8739622e-001 -4.8687314e-001 -2.3467036e-001 -1.4661977e+000 -1.1892565e+000  2.2394492e-002  4.0559649e-001 -1.2080459e-002  8.6287940e-002  4.0824276e-001 -3.7967463e-001 -4.3601835e-002  1.4138664e-001 -5.4158867e-001 -3.5620104e-001  3.9518316e-001  9.6731218e-001  5.8429922e-001 -1.0088753e+000  1.9497507e-002  1.7233807e-001 -6.0251450e-001 -1.0617258e+000  1.4402436e-001  1.0736043e-002 -1.4238463e+000  6.0520958e-001  1.1975999e+000  7.2613019e-001  1.1794544e-001 -3.3925526e-001  7.3878787e-002 -3.9606073e-002 -4.0374360e-002 -3.4435810e-001  3.3357562e-001  2.2724107e-001  1.6550302e-001 -3.1324655e-002 -1.2061589e+000 -1.8368197e+000 -4.2035498e-001 -5.2650667e-001 -5.6869657e-001 -8.0536900e-001  1.5019433e-001 -3.3399315e-001  4.8974557e-002  2.6987252e-001  6.1570370e-001 -1.8421127e-002 -5.8639655e-002 -3.7405724e-001  2.0202137e-001 -6.1999073e-001
 -5.4787425e-001  2.1229742e-001 -3.7455268e-001 -1.2164882e+000  3.0165191e-001  3.8196349e-001  5.7985062e-002  3.6703468e-001  7.0713673e-002  6.9244351e-001  1.5971971e-004 -6.9007337e-001 -3.6080298e-001 -4.8022045e-001 -1.0796449e+000 -1.4908429e+000 -5.5698753e-001 -5.9922428e-001 -5.5194469e-001  4.8009454e-001 -3.7530358e-001 -6.3424844e-001  3.3185409e-001  2.2180179e-001 -6.6623617e-001 -7.7405271e-001  1.0538392e+000  9.3926796e-001  8.9183973e-001 -1.0137825e+000 -3.0374252e-001 -3.1394754e-002 -8.1876550e-001 -4.3704973e-001  3.6143046e-001  3.0727865e-001 -1.5490360e+000  1.3073697e+000  2.0845834e+000  1.9994782e+000 -3.3931492e-001 -3.4824792e-001  3.2052406e-001 -1.4410126e-001 -5.4507450e-001 -2.6484298e-001  9.0531079e-001  4.7035126e-001  8.5480424e-003 -5.5221978e-001 -1.0991481e+000 -1.5501427e+000 -1.9021644e-001 -1.8359625e-001 -5.2157390e-001  1.1029708e-001  4.1970203e-001  7.8063456e-001  2.1138530e-002  2.7242180e-001 -6.6896504e-001  4.7207720e-001  1.8273546e-001  3.1758098e-001  7.4396658e-002  2.2456841e-001
 -2.9067138e-001  6.8955422e-003 -3.1914100e-001  2.3508352e-001 -2.8851436e-001  5.3403247e-001 -8.2260433e-001 -6.8724484e-001 -3.0133468e-001 -1.5834041e-001 -5.6692690e-001  1.8398705e-001 -7.7175975e-001 -8.6773884e-001 -1.0618545e+000 -5.8554821e-001 -8.6283400e-001 -7.4447271e-001 -7.9772247e-001  1.5788781e-003 -5.9152206e-001 -1.4588977e-001 -2.1978891e-001 -9.5239396e-001 -6.9919529e-001 -2.2406094e-001  1.1250440e+000  2.8370030e-001  5.2085056e-001 -8.2793171e-001 -2.2118492e-001 -5.6101981e-001 -4.8703994e-001 -1.0953988e+000 -7.6582171e-001 -2.5690528e-001 -1.1763459e+000  1.2229576e-001  6.3682837e-001  1.7295516e+000 -1.4664302e-001 -4.3147894e-001 -5.4791892e-001 -2.0748655e-001  1.8026885e-002  1.1395939e-001  1.1290800e-001 -1.8072089e-001 -5.1606736e-001 -5.9211368e-001 -9.8875687e-001 -9.8323894e-001 -7.6943190e-001 -4.2314612e-001  1.8768496e-001 -8.7327846e-001 -1.3755634e-001 -5.6156113e-001 -1.1590003e+000 -5.5816916e-001 -8.0395296e-001 -1.6742915e-001 -1.5030181e-001 -5.7806332e-001  2.8822781e-001 -4.4633711e-001
  3.8040564e-001  2.4504635e-001  2.6119649e-001  5.5060823e-001 -5.6277802e-001 -1.0277409e-001  2.1285758e-001  4.2071345e-001 -4.2423205e-002 -1.0440777e-001 -1.0933955e+000 -5.3360649e-001 -5.3773661e-001  2.7095130e-002  1.7858407e-001 -5.7072521e-001 -5.0334492e-001 -9.6184039e-001 -1.0482060e+000 -7.2133543e-001 -1.0652963e+000 -2.0750287e-001 -5.0379551e-001 -8.3786643e-001 -5.8110931e-001  1.4890921e-001 -3.2973908e-001 -5.4934431e-001  3.1307608e-001 -4.2840059e-002 -1.6010978e-001 -3.8458294e-001 -8.3735358e-001 -2.8969093e-001 -3.1031901e-001  2.3518781e-001 -3.8730031e-001  5.6322960e-001  5.4039069e-001  2.7042221e-001  4.0485689e-001 -1.7882869e-001 -2.6946765e-001 -9.2909465e-001 -2.7610340e-002 -7.5455796e-002 -4.5474124e-001 -5.5356604e-001 -5.3916706e-001 -3.6142647e-001 -3.3954627e-001 -1.2907117e-001 -2.1694329e-001 -1.1178904e-001 -1.0750195e-001 -7.0586580e-001  6.7632488e-001 -8.7609033e-002 -2.0869014e-001  2.2403834e-001 -4.9916145e-001 -2.3777778e-001  5.1546010e-001  3.9859671e-001  1.9842190e-001  1.9832328e-001
  3.6119913e-002  4.1935161e-001 -3.2797607e-001 -9.8505388e-002 -1.0601028e-001 -9.8735491e-001 -7.1375786e-001 -5.0917067e-002 -5.6305167e-001 -4.5969644e-001 -4.5155429e-001 -8.5926473e-001 -6.1409073e-001 -3.8471666e-001 -2.3262984e-001  1.1019641e-001  4.1714359e-001 -8.5073453e-002 -8.3272974e-001 -6.8671857e-001 -6.5227091e-001  1.0051391e-002 -1.3025811e+000 -4.8671470e-001 -6.1372360e-001  4.2076753e-001  6.6258547e-001  5.3858540e-001  6.5336871e-001  1.7156153e-001 -5.3514103e-001 -1.8244166e-001 -3.3239109e-001 -1.5608249e-001 -2.4378149e-001 -6.3152695e-001 -1.0316049e-001  8.6777465e-001  4.3565568e-001  8.7431617e-001  5.5877526e-001 -4.1858537e-001 -3.1520748e-001 -2.7971740e-001 -1.8023488e-002  3.2620281e-001 -1.5294966e-001  4.7415221e-002 -4.2870682e-001  7.6315984e-002 -2.2269366e-001 -1.0354031e-001 -6.7212305e-001 -6.0234889e-001 -1.5029682e-001 -5.0976366e-001 -4.4281091e-001 -4.5331847e-001 -2.7558261e-001 -3.5253444e-001 -4.5216885e-001 -2.5809498e-001  1.1594427e+000  2.3700409e-001 -3.2763363e-001 -2.7264748e-001
  6.1684262e-001  4.3518320e-001  6.5901542e-001  5.7280008e-001 -4.0732943e-001 -1.2686712e+000 -1.9386488e-001 -1.1497803e-001 -4.3202070e-001  1.6640658e-001 -5.1814526e-001 -1.8840197e-001 -8.3687184e-001 -2.1511631e-001 -6.4577805e-002 -2.9142223e-002  5.7982803e-001 -3.8843444e-001 -7.0391223e-001 -2.2915146e-001 -9.4233170e-001 -4.8165245e-001 -1.0006325e+000 -5.0038259e-001 -6.8201700e-002  9.7091270e-002 -4.6639812e-001 -5.2235764e-001 -1.9264507e-001 -5.6222593e-001 -1.4143953e-001 -4.0693102e-001 -9.6869492e-001 -5.9969460e-001 -3.0855058e-001  2.7075273e-001  9.5152862e-003  7.7931859e-003 -8.4111656e-002 -4.6096811e-001  7.2997848e-002  6.7579103e-002 -1.4720746e-001 -1.2512027e-001 -4.6703519e-001 -2.6847517e-001 -2.3136145e-001 -1.0354925e+000 -3.4559491e-001  2.4674924e-002  6.2925612e-002  9.5775082e-002 -3.4449168e-001 -6.7480596e-001  2.5556320e-001 -3.3605451e-001 -2.4094464e-002 -5.7131985e-001 -3.8163335e-001  8.6854895e-003  1.9173644e-001 -1.1154179e-001  1.3009479e+000  3.9881864e-001  2.1737508e-001 -7.6912211e-001
  3.0581077e-001  5.0574962e-001 -7.7981458e-001 -6.6330185e-001 -6.9659014e-001 -1.3608652e-001 -5.2466955e-001 -3.0876795e-002 -8.8573145e-001 -9.9165103e-002 -1.3119003e-001 -1.5653717e+000 -7.4828340e-001 -5.3104575e-001 -3.9509594e-001 -1.6026329e-001  2.4185073e-001 -1.4713066e-001 -4.0019141e-001 -2.8834264e-003 -6.7504724e-001 -1.5437882e-001 -4.2607327e-001  3.1475105e-001 -1.7626444e-002  2.7215944e-001 -1.1546120e+000 -1.9322252e-001  4.4549527e-001  7.1356496e-003 -3.2875521e-001  4.1246221e-001  1.0000355e-001  1.3093077e-001  2.6238302e-001  6.1122426e-002 -1.2839253e-001  5.6870561e-001 -3.4318628e-001 -8.8265526e-001  5.6060581e-001 -7.4424488e-002 -2.4658273e-002 -4.8519196e-001 -5.8071871e-001 -4.0002036e-001 -3.8873455e-001 -6.6389356e-001 -6.2395837e-001 -5.0826204e-002 -2.2335606e-001 -2.7875643e-001 -2.8619293e-001 -3.6887268e-001 -5.0447920e-001 -9.4212945e-002 -4.5336740e-002 -2.9664721e-001 -2.1817533e-001 -1.7876434e-001 -1.6774654e-001 -5.8017989e-001  1.9741363e+000 -6.9167502e-001 -5.5163836e-001 -1.4198031e-002
  1.5930314e+000  2.9201157e-001 -9.7605146e-001 -5.6952202e-001 -6.8321854e-001 -3.1921098e-001 -9.8803092e-001 -1.1820576e+000 -4.6559352e-001 -8.4624960e-002 -2.5207027e-001 -9.3367261e-001 -7.5638572e-001 -4.9570090e-001 -1.1281911e+000 -6.4376753e-001  5.5076455e-001 -6.5659874e-001 -9.6070634e-001 -7.1266149e-001 -5.2407524e-001 -1.0237291e+000 -6.8544095e-001 -9.9315122e-002  2.1742984e-001 -4.6926161e-001 -9.7726910e-001 -7.3587182e-001 -4.8347310e-001 -4.1161974e-001  1.2554870e-001 -4.9852616e-001 -1.8510323e-001 -8.8364192e-002 -4.3859026e-001  3.0837801e-001 -5.0096590e-001 -5.7328485e-001 -9.4744377e-001 -1.3073217e+000 -7.6426493e-001  3.0328196e-001 -1.1520395e-001 -5.7739618e-001 -5.8889535e-001 -3.4081850e-001 -2.5265241e-001 -3.5962818e-001 -5.7162530e-001 -1.7947695e-001 -2.5499079e-001 -4.9342386e-001  1.4841905e-001  2.9189608e-001  3.9840172e-001 -4.1119947e-001 -4.6123723e-001  7.6042273e-002 -1.3284435e+000 -1.0906278e+000  1.4144524e-001 -4.1860806e-001  5.4150893e-001 -8.8942441e-001  2.6046977e-001 -2.5569082e-001
  3.9791811e-001 -2.7642450e-001  8.6083404e-002  5.9418787e-001 -5.1798645e-001  2.8141623e-001 -5.6010011e-001  2.0578351e-001 -4.8526633e-001  3.2854198e-001  7.0170657e-001 -5.3639061e-001  2.5849435e-001  1.5118167e-001  3.6039386e-001  3.4681551e-001  4.7434797e-001  6.4617128e-001  3.2554525e-001 -1.9654752e-001  1.1648388e-001  4.4717332e-001 -2.2762320e-001  1.4816742e-001 -1.5239849e-001  7.9094250e-001  3.1910202e-001  2.1463324e-001  5.6938502e-001  6.3406660e-001  3.7478610e-001  3.2616508e-001  8.6456732e-001  3.7883047e-001 -2.5482837e-001 -4.9500915e-002  6.4605427e-001  1.4469248e-001 -2.7512380e-001  1.8893273e-001  5.1419398e-001 -2.9542695e-001  6.8610065e-001  7.4394123e-001  3.6052651e-001 -3.5549088e-001 -4.3957902e-001 -1.3391671e-001 -1.9883107e-001 -6.7363078e-002  4.7599122e-001  3.9410454e-001  6.3735806e-001  1.8822797e-001  8.1048459e-002  3.6299123e-003 -6.3768010e-001  5.0034881e-001 -1.4040214e-001 -1.5771756e-001  9.8724002e-001  1.5980592e-001  1.0952964e+000 -5.7875852e-001  3.9508836e-001 -1.0886542e+000
 -9.7829299e-001 -4.9623165e-001 -1.7272837e+000 -5.7588281e-001 -9.8351370e-001  5.1982269e-001 -6.2596210e-001 -7.8960048e-001 -1.4022251e-002  5.2424061e-001 -3.1685570e-001  1.5129189e-001  2.1747849e-001  6.7472399e-001 -7.1222256e-002  2.7401469e-001  2.8774143e-001  9.8468341e-002 -5.2980949e-002 -3.6842718e-001 -2.0820407e-001 -3.4443904e-001  3.2592573e-001 -9.6258798e-001  8.5471557e-001 -7.9562638e-001 -6.5839697e-001 -4.3737298e-001 -6.3471030e-001  1.1520506e-001  3.4770476e-001 -1.8248200e-001  7.7036304e-001  4.7450608e-001 -3.2458687e-001  4.1292986e-001  3.0913835e-001 -7.2393299e-001 -4.6262037e-001  9.9628669e-002 -1.0536601e+000  3.3375023e-001 -7.8106254e-001  3.3286648e-001 -3.5911116e-001 -2.2852440e-001  1.5188557e-001  2.2201461e-001 -5.9690772e-001  2.2748170e-001  2.0412773e-001  3.0699572e-001  4.0102595e-001  1.9482345e-001  5.8962234e-001 -2.7030733e-002 -2.6347550e-001  1.5709430e-001 -5.7621820e-001 -3.4138053e-001  1.0577507e+000  2.2951598e-001  2.7780817e-001 -4.6187839e-002  8.0040923e-002 -2.8889238e-001
 -1.3652009e-001 -2.9793486e-001 -9.0836894e-002 -1.0094640e+000 -2.5437271e-001  1.3099403e+000  4.5864159e-002 -1.5581824e-001 -5.5130758e-003  4.1537266e-001  5.3239566e-001  1.3933743e+000  9.8559028e-002  9.1887770e-001  8.9443499e-002  3.7839482e-001 -1.5934852e-001  3.4177804e-002  8.1978794e-001  4.3189222e-001  1.1373314e-002  5.3130118e-002  1.3207270e+000 -1.0927133e+000 -7.5578170e-002 -1.0291318e+000  9.2331540e-001  6.9561007e-001  7.9701661e-001 -4.3212636e-001  1.1462336e+000  4.6948854e-001 -1.0420411e-001 -2.8861178e-002  9.9024298e-002  7.6148656e-001 -2.4193602e-001  7.3887076e-001  1.1557427e+000  1.4540764e+000 -3.0317910e-001  1.7434592e-001 -9.1540468e-001  2.4551032e-001  2.6552478e-002 -6.4547399e-001 -2.3013038e-001  3.2430580e-001 -7.9107082e-002  7.0349014e-002  1.9421544e-003 -1.4031569e-002 -1.1820649e-001  8.8351745e-002 -1.0868548e-001 -4.5405303e-002  7.3991322e-002  2.0210652e-001 -5.7144191e-001  7.2146963e-001 -9.0772054e-002  2.4802521e-001  1.8518311e-001  6.8871993e-001  4.5424829e-001 -5.9258770e-002
 -1.6101157e-001  4.0325709e-002 -5.2205721e-001  2.9634046e-001 -3.3384130e-001  1.0681272e+000  5.8565307e-002  2.8524927e-001 -1.1391320e-001  1.9286596e-001 -1.4169637e-001  6.5207736e-001 -4.9033123e-002  6.0254522e-001  1.8267479e-001  6.4034421e-001  7.0516958e-001  1.3917598e-001 -2.2773691e-001 -1.3630847e-001 -9.5941000e-001 -4.8069009e-001  6.8285756e-001  1.4484864e-001  1.0115510e-001 -6.9347241e-001  5.0237716e-001  6.4238041e-001  5.3096351e-001  6.8866097e-003 -1.7034331e-001  1.2044763e-001 -2.4816000e-001 -1.8810847e-001 -2.1677746e-001 -4.7112615e-001  2.7840487e-001  5.1063836e-001  9.8171396e-001  8.2171724e-001 -2.9598981e-001  7.0155686e-001 -8.0024736e-002  1.1203055e+000 -3.7181672e-001 -2.3396487e-001  1.5060925e-001 -1.6775394e-001  2.5862342e-001  5.0724958e-001  9.7153633e-001  9.5462197e-001  5.3847110e-001  4.7643456e-001  1.4891153e+000  8.5631475e-001  1.8652948e-001  5.5412179e-001  3.8143902e-001  4.0422322e-001  1.3382891e+000  3.2625934e-001  6.2272609e-001 -2.2130123e-001 -1.9214229e-001 -3.0213060e-001
 -1.6656840e+000  2.6972955e-001 -6.2201475e-001 -8.9119335e-001  4.2129546e-002  3.0174918e-001  9.7085297e-002  3.7401921e-001 -7.0625828e-002  1.4507898e-002  2.6203425e-001  9.2535133e-001 -1.8720047e-001  3.6596031e-001  3.3483295e-001  3.6209366e-001 -4.7419910e-002 -4.3579712e-001 -8.8935163e-001 -5.6068250e-001 -1.1820843e+000 -1.5162259e-001  9.4869802e-001  1.3614653e-001 -5.2422556e-001 -2.1896644e-001  6.6601455e-002  7.8957791e-001  2.7644819e-001  8.4894312e-001 -5.7820729e-001  1.8810692e-001  4.2723852e-001 -1.8221876e-001 -6.2700671e-002 -5.5379658e-001  7.1820714e-001  3.3112269e-001  7.8997552e-001  2.4995318e-001  4.0203313e-001 -1.2609743e-001 -5.8198815e-001 -6.4738742e-002  6.1737186e-002 -5.8745073e-001 -8.4220901e-001 -7.4055768e-001 -7.5368604e-001 -6.1181494e-001  3.4175232e-001  5.4250492e-001 -4.2706535e-002 -3.5807513e-001 -5.2898262e-001 -4.9803617e-003 -2.6443823e-001  3.3288198e-001  2.9256099e-001  2.4588756e-001 -1.2320315e+000  1.5479591e-001  5.0551793e-001  1.1503515e+000  1.0216114e+000  7.1070078e-001
 -5.8864591e-001  1.0148300e-001 -7.2124492e-002  1.5816413e-001  4.7696667e-001 -3.0395760e-001  5.1540756e-001  3.0616722e-001  4.6258492e-001 -5.9038671e-001 -4.8967107e-002  5.6825963e-001  2.2434601e-001 -5.3083539e-001 -1.0066294e-001 -2.3071030e-002 -5.7049658e-001  5.2606380e-001  2.2576785e-001 -3.2815232e-001 -2.1223192e-001 -4.3898145e-001  9.5813330e-004 -4.6725091e-001 -4.9661121e-001 -7.7112879e-002  2.1439562e-001  5.0310362e-001  1.8686389e-001 -5.1974970e-002 -9.4009762e-001 -7.2134217e-001 -1.3458521e+000 -2.0136485e-001 -7.6284591e-001 -1.2313427e+000 -5.4680769e-002  2.9302808e-001  8.2223872e-001  3.7888714e-001 -3.9036420e-001 -6.0670420e-001 -4.1275485e-001 -9.7508747e-001  1.0497558e-002  6.5530482e-002 -8.5935855e-001  3.1485726e-001  3.5999606e-001 -5.6944889e-001  1.6374746e-001  1.8682884e-001  3.7286289e-001  2.1950227e-001  4.7247014e-001  2.6359749e-001 -2.4488664e-001  2.3094855e-001  1.3637492e-001  1.2035151e-001  1.2955462e-001  1.2897629e-001 -1.0078617e+000  3.4109719e-001  1.3279474e-001 -1.5661022e-001
 -5.9866911e-001  2.9270450e-001 -5.2212301e-001 -7.0282452e-001  8.5406972e-001 -3.3909522e-001  6.2789208e-001  1.9300233e-001  2.9876740e-001 -1.9091762e-001 -6.0513366e-002  6.4797042e-001  2.5763353e-001  8.1554125e-002  4.0226681e-001 -1.1516296e-001 -5.8775589e-001  1.1415363e+000  1.0174200e-001 -3.6638584e-001  5.9302162e-002 -3.3930386e-001  2.9395681e-001 -7.9023432e-001 -3.5404021e-001 -9.0058303e-001  2.8624473e-002  2.4910416e-001  1.0713387e-001  1.0712714e-001 -6.6104025e-001 -2.6424152e-001 -5.7629146e-001 -6.2941562e-001 -3.0937861e-001 -5.3543870e-001  1.1409921e-001 -6.3238384e-002  1.1085402e-001 -6.1387958e-001 -1.9196457e-002 -9.9147573e-001 -7.2749096e-001 -1.3199471e+000 -9.0928791e-002 -3.3551025e-003 -6.2120178e-001 -5.8930094e-001  1.8701435e-001 -1.0143108e+000  2.1421972e-001  2.6585472e-001  1.6672474e-001 -6.2861602e-002  3.4547800e-001  1.0721450e-001 -4.5315502e-002 -3.5108996e-001  2.8172919e-001  3.3186089e-001 -3.0538597e-001  1.8105884e-001 -9.3672973e-001 -8.6915353e-001 -2.2113042e-001 -5.3399028e-001
 -1.3272394e-001  1.9313290e-001 -1.9294490e-001  4.5498733e-001  3.3339719e-001 -3.9075209e-001  3.0110913e-001  8.8055351e-002  4.4231549e-001 -4.9160836e-001 -7.5279033e-001 -6.2042757e-001  6.0559080e-002 -2.1181634e-001  2.0133022e-001 -7.3753604e-002  4.1517618e-002 -1.1882854e-001  2.7526931e-001 -4.3432145e-001  1.8191266e-001  4.1994022e-001 -1.0198177e+000 -2.3438674e-001  1.6666300e-001  1.0765335e-002  2.3636028e-001  2.7037020e-001  4.1211052e-001  4.3667397e-002 -1.2717657e-001 -2.7077563e-001 -1.0423332e+000 -4.4102294e-001 -2.2193621e-001 -3.2331532e-001  7.0159570e-002 -2.9103184e-003  3.9523304e-001 -1.1543523e-001 -4.2479016e-001 -3.4545015e-001 -4.2983432e-001 -3.4038958e-001 -2.9688709e-001  1.2302594e-002 -4.6909569e-001 -2.3500558e-001 -3.4713323e-001 -1.8596584e-001  4.5390784e-002  4.1187892e-001 -2.8591782e-001 -8.0311467e-002  5.2488560e-001  7.3409012e-002 -6.3401687e-002 -4.9316298e-001 -2.9816822e-003  2.4684265e-002 -3.2502292e-001 -2.9841758e-001 -1.3154740e+000 -3.7829304e-001 -4.6751342e-001 -1.1523852e+000
  4.1954596e-001  5.1931836e-001  1.2648335e+000 -7.8798474e-001  3.3104964e-001 -6.2950468e-001  1.5667830e-001  2.0565566e-001 -9.3677719e-003  1.1715473e-001  2.0752437e-001 -6.5658452e-001  4.6371556e-001  2.3718152e-001  7.2097294e-001  2.4839133e-001  4.7044609e-001 -1.5276706e-001  1.5754601e-001 -4.8115412e-001  6.9488079e-001 -2.2283737e-001 -1.0333072e+000  2.7518058e-001  2.0313635e-001 -3.4177524e-002  2.8484397e-001  1.6345754e-001 -2.1428920e-001  2.1647042e-001  4.6697869e-001  3.2701945e-001  4.8868119e-001  2.9768688e-001  4.8739089e-001  1.6776804e-001  1.1744241e-001 -2.7138011e-001 -5.1353004e-001 -7.0877463e-001 -2.2144278e-001 -3.1995118e-001 -2.5822305e-001 -3.3836676e-001 -4.2455976e-001 -5.0011865e-001 -2.4411856e-001 -4.2606951e-001 -5.0144834e-002 -3.4051441e-001  1.8509141e-001  7.7469625e-001  9.3974656e-002  2.2846149e-001 -7.3332548e-002  1.3945293e-001  1.5279717e-001  3.3166228e-001  8.5217875e-002  8.6629434e-002 -2.9952660e-001  6.3592825e-001 -7.5624659e-001 -1.7666739e+000  2.8286180e-001  2.5414097e-001
  7.7731845e-001 -3.1722352e-001  1.2708974e+000  3.4951441e-002  4.6782205e-002 -1.2596444e+000 -2.0879020e-001  2.9255583e-001 -1.2664772e-001 -3.6314057e-002 -5.6094339e-001 -1.1148649e+000 -2.6737578e-001 -1.2331564e+000 -2.8302113e-001 -2.4424183e-001 -1.4747938e-001 -1.2361263e+000 -7.6327496e-001 -2.8093695e-001  1.2925080e-001  8.8325266e-001 -5.1818719e-001  1.9680275e-001 -4.6360863e-001  4.6579719e-001 -6.7575297e-001 -1.1329700e+000 -7.4053857e-001 -5.4347799e-001  3.0119260e-002 -7.3690569e-001  5.6323664e-001  5.2110254e-001  2.3967758e-001  2.1159289e-001 -2.7699846e-001 -5.6424804e-001 -1.5665604e+000 -2.0212412e-001  6.3498157e-001 -4.2414049e-001  6.5554723e-001 -6.0883182e-001  5.9681878e-001 -8.5597612e-001 -3.3492501e-001 -9.4423891e-001 -4.0824623e-001 -1.2272895e-001 -3.4052468e-001 -2.1862046e-001 -9.4260712e-001 -4.2571052e-001 -9.4333353e-001 -9.3489796e-001  3.3258353e-001 -4.4532394e-001  8.2326434e-001 -5.3256632e-001 -1.2641158e+000 -7.0065712e-002 -1.3959987e-001  2.4886603e-002 -7.1179127e-001  3.5056967e-001
  1.1851614e+000  4.8752324e-002 -9.3743409e-001  9.9858250e-001  2.8629849e-001 -8.1796844e-001  6.1026613e-001 -1.5110232e-001 -4.7956424e-001 -7.7816175e-002  4.2501485e-002 -5.4709624e-001  3.3714810e-001 -2.9786255e-002 -6.1491471e-001 -5.3537822e-001  4.7138013e-001 -4.5686748e-001  2.0771344e-001  6.8252657e-001 -7.1241849e-001  1.5499499e-001  6.1221385e-002  6.8306248e-001  4.4940242e-001 -1.5131320e-001 -1.1073954e+000 -1.4200261e+000 -1.3714283e+000 -1.3123138e+000 -2.1415319e-001 -8.5402562e-001 -2.4556266e-001  4.9760933e-002 -3.0879333e-001 -1.9521957e-001 -1.1845186e+000 -1.4167939e+000 -1.3715204e+000 -8.7182961e-001  5.5417691e-001  3.2620683e-001  3.3603317e-001 -2.8722320e-001  3.2267123e-001  1.4975222e-002  3.9395513e-002  5.7578748e-001  1.8662794e-001 -3.6059406e-001 -5.0256018e-001 -6.5589395e-001  7.8127815e-001  8.2263226e-001  8.7320483e-001  4.7568125e-002  5.1617018e-001  1.5499214e+000  3.3550038e-001  1.8986437e-001  7.7329055e-001  1.1171088e+000  1.1238797e+000 -1.3581523e+000  7.7936199e-001  1.6491732e+000
  1.3881210e+000  8.7250040e-002  6.6604272e-001 -1.2512969e+000  1.1889944e+000 -5.4955296e-001  1.1814730e+000  3.3537002e-001 -8.2667439e-002 -5.6544397e-001 -8.5773011e-002  4.1215292e-001 -8.4482883e-001 -3.4245543e-001 -2.1650117e-001 -4.0198517e-001 -5.3844857e-001 -5.7541454e-001 -9.2549762e-001 -1.5565766e-001 -1.6244290e+000 -2.9711710e-001 -3.8375854e-001 -4.3578479e-001  1.3624689e-001  1.7404288e-002 -1.1969651e+000 -1.2663301e+000 -5.4097929e-001 -1.2116947e+000  1.0072623e-001 -2.9974263e-001  7.2194800e-001  3.6051100e-001  1.5408479e-001  1.7070928e-001 -7.6549641e-001  2.1495906e-001 -8.6830891e-001 -6.1275938e-001  3.1432911e-001 -7.8177370e-002 -2.1923857e-001 -3.5039837e-001 -6.9053459e-001 -1.5957611e+000 -7.9278555e-001 -5.1949808e-001 -3.5942984e-001 -5.2996992e-001 -7.4671417e-001 -6.3603760e-001 -4.7042744e-001 -1.6990189e-001  7.5988836e-001 -2.5658793e-001  6.5291293e-001  1.2787996e-001  6.2195172e-001  1.0144791e+000 -1.0314642e+000  1.1395615e+000  6.5256599e-001  8.9281514e-001 -3.7405128e-002  3.5715735e-001
  1.4328290e+000 -7.5958791e-001  1.9159894e+000  1.3111515e+000  6.2684723e-001 -4.4287274e-001  1.1833528e+000  3.7280546e-001  2.1397701e-001  6.7735525e-001 -2.9944917e-001  2.2814531e-002  2.7702179e-001 -2.7495272e-001 -8.5652308e-001 -1.2652155e+000  1.9483283e-001 -3.4559914e-002  3.5883014e-001  6.7613581e-001 -8.8264644e-001 -6.2838292e-001 -6.6744541e-001 -9.8536289e-001  2.0468717e-001 -7.2339734e-001 -1.5281447e+000 -2.4335502e+000 -1.3246409e+000 -1.6234802e+000  2.8314289e-001 -5.7890369e-001 -2.7490294e-001 -1.0385102e-001  9.0552565e-003  4.9698892e-001 -1.1353122e+000 -2.3197556e-001 -6.4448187e-001 -8.5353270e-001 -6.3668530e-001 -1.8949712e-002 -1.3886020e+000 -1.0458600e+000  1.2158367e-001  3.0942804e-001  5.0836377e-001  7.4809057e-001  8.8278884e-001  3.2224374e-001 -8.8343587e-001 -6.4216516e-001  5.7209936e-001  4.1656553e-001  8.2433862e-001 -1.3433847e-001  1.5884514e+000 -1.7397744e-002  4.3034713e-001  6.6429203e-001 -4.7214753e-001  3.3844088e-001  8.6444785e-001  2.6167101e+000 -1.0489758e+000  7.0951322e-001
  9.6543458e-002 -1.0213222e-001  2.5077026e-001  3.7848013e-001 -7.0254440e-001  4.4757332e-001  1.4961284e+000  1.1410887e+000 -5.5709999e-001  9.1508992e-001  1.5094404e+000  5.5384319e-001  2.6580002e-001  7.0713598e-001  1.5365186e-001  1.6660987e-002  2.0525091e-001  1.3963632e+000  5.1372707e-001  9.9887889e-001 -6.7161402e-001 -1.0632456e+000  1.4534718e-001 -6.9973280e-001  2.5752744e-001  1.9192997e-002 -5.9801412e-002 -1.0293161e-001  5.0515675e-002  1.7668551e-001  8.0298716e-001  1.0125473e+000  3.8009898e-001  5.1481958e-002  1.0568048e+000  1.2560992e+000  2.3760840e-001  4.5080590e-001  1.4482550e-001 -1.5493143e-001  7.8224352e-001  1.1759531e-001 -7.7414596e-001 -3.0889226e-001  3.2576897e-001 -3.3144560e-001  8.9271017e-001  5.8084579e-001  4.8881646e-001  3.2452122e-001 -2.4396498e-001  3.3741412e-002  1.1130106e+000  8.3616166e-001  1.3825429e+000  6.1650738e-001  1.3952875e+000  1.8619971e+000  1.3344972e+000  2.0138335e+000  4.7899885e-001  8.8991645e-001  1.3595187e+000 -4.0204915e-001  8.2708488e-001  9.8255439e-001
  4.8625873e-002 -5.8666994e-001  2.3656137e-001 -1.2538073e-001 -6.0829411e-001 -1.1447013e+000  7.3668167e-001  3.7907258e-001  1.3706143e-001  2.0683756e-001 -6.0183260e-001  6.0735255e-001 -4.0580693e-003 -3.8464370e-001 -8.3813621e-001 -8.5775438e-001 -1.6287978e-001 -5.6064521e-002 -1.7931356e-001 -1.6186169e-001 -6.4785640e-001 -1.1835585e+000 -1.4807125e+000  4.1818342e-002  5.3500492e-002 -4.2445975e-001  1.6651842e-001  4.1174100e-001  4.6095688e-001 -6.2694496e-001 -1.2854408e-001  2.5567861e-002 -1.2795071e+000 -1.1771836e+000  6.0567177e-001  3.5073992e-001 -2.8575414e-001  9.0634500e-001  7.8504870e-001  2.3356765e-002 -6.4944719e-001  6.5060323e-001  1.3459183e-001 -7.1431036e-001 -2.9795433e-001  4.3798554e-002  8.7070016e-001  5.9079319e-001  6.4029959e-001  4.9202825e-001 -1.1130415e-001 -1.7557616e-001  4.4568374e-001  9.8237276e-001  2.2134927e-001  6.6261141e-001  8.9985670e-001  2.1332078e-001  7.0369217e-001  1.0037687e+000  4.7478317e-001 -5.9460935e-002 -2.2301210e-001 -8.3001759e-002 -3.0799179e-001  3.6102818e-001
 -9.8308706e-001 -1.0619979e+000  8.6650624e-002  7.8872710e-001 -3.0258597e-001 -7.2948554e-001  5.0740287e-001  4.9957640e-001 -2.7195779e-001  3.5392719e-001  4.4225482e-001  6.7504809e-002  4.6902960e-001  4.0787501e-001  2.3886838e-001 -1.1378300e-001  1.9026247e-001  1.0301762e+000  1.1352195e+000  1.0046405e+000  1.9590616e-001 -1.6731423e-001 -1.0125015e+000  5.8790144e-003  8.8796768e-002 -1.7559355e-001  4.3064006e-001  5.5747723e-001  5.0520123e-001 -2.8526217e-001  3.3933770e-001  2.3681503e-001 -7.2940965e-001 -7.9781310e-001  2.8452850e-001 -9.3974986e-002 -3.6285887e-001  5.8411342e-001  9.8537859e-001  3.5444289e-001 -4.7333502e-002  3.9711399e-001 -7.4282307e-001 -8.0412490e-001  5.8054588e-001  1.2473614e-001  1.1631942e+000  9.5697207e-001  1.3892439e+000  2.0136413e-001  6.3471128e-001  6.9264414e-001  1.3089802e+000  1.1396387e+000  4.5459264e-002  6.2014843e-001  5.7772918e-001  5.8916755e-001  4.9893968e-001  7.1094283e-001  1.0305086e+000 -3.5424450e-002  1.2037619e+000  1.9993328e-001  4.2630869e-001  3.8495597e-001
 -1.1389700e+000 -2.0813245e-001 -1.1290737e+000 -5.4083936e-001 -5.1657205e-001  8.2470529e-001 -3.7222980e-002  4.1762895e-001 -4.4157229e-001  5.6464911e-002 -7.7793544e-002  5.5587224e-001 -5.2346649e-002  2.6980687e-001  2.8686108e-001 -1.1933532e-001  3.1667331e-002  2.7664554e-002 -9.3140425e-002  6.3425353e-002 -1.4209378e-001  1.4912797e-002 -1.0732033e+000 -9.3785819e-001 -1.4374167e-001 -5.3900210e-001 -7.5991930e-002  5.3232341e-001  7.9250255e-001  3.9912008e-001  4.4106133e-001  3.7240895e-001 -4.9896988e-001 -2.9384840e-001  6.7237533e-001  3.4273771e-001  5.0562910e-001  9.7481907e-001  6.7102354e-001 -1.7158906e-001 -3.7221665e-001  4.3309499e-001 -9.8830771e-001 -4.7434362e-001 -3.1387489e-001 -1.7284599e-001  5.9149230e-001 -1.1623055e-001 -1.1775834e-001  2.5205077e-001  1.0729546e-001  3.5063390e-001  2.9885023e-001  9.0834398e-003 -1.2641470e-001  5.4044497e-002  4.1024088e-001 -5.4833153e-001  5.1012945e-001  1.7271410e-002  4.0980440e-001 -7.1262426e-001 -3.2718982e-001  5.1246210e-001  5.0047811e-001 -1.4555851e-001
 -5.5116056e-001  8.9324613e-002  3.3196292e-001  3.1819986e+000  4.9455525e-001  1.1403019e+000  8.0233186e-001  1.4717075e+000  3.3135166e-001  3.1063777e-001  3.7509764e-001  1.0494958e+000  7.7588613e-001 -2.0715869e-001  3.6695595e-001 -5.1219864e-001  8.2867336e-001  1.0123730e+000  1.5690816e+000  4.7794378e-001  8.6671323e-001  3.6112927e-001 -3.8194364e-001 -8.5518452e-002 -3.8297495e-001  1.8886987e-001  1.0538827e+000  6.4351004e-001  9.8267049e-001  8.5495004e-002 -1.0166713e-001  2.0322718e-001 -5.5664363e-001 -9.7471368e-001 -3.5028068e-001 -4.1281217e-001 -3.7843858e-001  8.9915740e-001  6.0084398e-001  9.2057554e-001 -9.1885495e-002 -3.4829113e-001 -4.3679588e-001 -1.1776978e+000  7.9469271e-001  1.4811752e+000  2.3402076e-002  1.4495172e+000  1.2489321e+000  3.5545320e-001 -7.0493773e-002  4.3186869e-002  3.3050266e-001  9.1698329e-002  4.6153126e-001 -4.6806467e-001  5.6899735e-001 -4.2651283e-001  6.9286492e-001  2.7624941e-001  8.0359601e-001 -3.8183087e-003 -5.3315594e-001  7.2141485e-001 -7.7829165e-001 -2.2912354e-001
  1.6317763e+000  7.3045576e-001  1.8346341e+000  2.6968635e+000  1.2136420e+000  7.5476179e-001  4.5242890e-001  1.6957507e+000  1.1740347e+000  5.6427816e-001  1.1342777e-002  1.8605793e+000  8.6873615e-001  3.0144582e-001  8.8350677e-001  6.0807393e-001  3.1317390e-001 -9.0489661e-001  4.3679274e-001 -5.2204017e-002  9.5483499e-001  4.5764271e-001  4.6627292e-001  8.6717424e-002  3.2574154e-002  1.1078249e+000  4.5657011e-001 -1.3678800e-001  2.0553357e-001  1.5941700e+000  5.1185209e-001  9.6456436e-001  1.1221503e+000  1.9238851e+000  6.8017354e-001  3.7653735e-001  1.5973421e+000  1.6160400e-002 -8.0031253e-002  3.4270204e-001  4.5392713e-001  1.5782969e-001  8.1770957e-001  1.4071950e+000  4.3146892e-001  1.2775037e+000  3.8051170e-001  9.3050654e-001  2.8944538e-001  1.2958156e-001  9.9583694e-001  1.1776336e+000  9.9252865e-001  1.4581257e+000  9.2281646e-001  7.4571481e-001  7.5730574e-001  9.0079986e-001  1.4491563e+000  5.9199204e-001  1.4299727e+000  9.8996475e-001 -1.9440887e+000  1.5456504e+000  1.3509051e+000  5.1131993e-001
 -1.7823142e+000 -8.7466426e-001  1.0213769e+000  1.4118208e+000  1.4787230e-002  4.5182592e-001 -8.3781375e-001  9.9085226e-001  1.6310647e-003 -2.4845632e-001 -3.4219798e-002  4.2474590e-001  3.7469561e-001 -2.7934420e-001  1.0203583e+000  1.1561480e+000 -3.8557803e-001 -5.0638888e-001 -9.5379195e-002 -4.7442290e-001  9.1231069e-001  7.3984603e-001 -6.9180320e-001 -2.0339058e-001 -1.5797959e-001  1.9588331e-001 -2.0009895e-001  1.0781155e-003 -4.7173909e-001  1.8141683e+000  3.7155720e-001  6.1604765e-001  4.3666133e-001  8.4121253e-001  4.3768998e-002  6.5551667e-002  1.8151896e+000 -2.2614681e-002 -4.2902642e-001  7.6966690e-002 -4.2995665e-001 -7.3757696e-001 -4.6193295e-001 -1.9027986e-001  4.9339796e-001  1.7483984e+000 -7.1258061e-001  6.3410483e-001 -3.5216530e-001 -5.1451183e-001  1.2507100e+000  8.0681299e-001 -6.6738920e-002  4.1783260e-001  1.9071368e-001 -1.2025034e-001 -2.4007057e-001 -3.1306619e-002  7.2964964e-001 -6.8308064e-001  9.2828589e-003 -3.3153921e-001 -1.5244825e+000  1.6711802e+000 -1.8831219e-001 -5.0497754e-001
  7.2193549e-001  7.7744411e-002  1.0968491e+000  8.0967875e-001 -1.2815007e-001  5.7173993e-001 -3.3474682e-001  7.0011346e-001  8.9934739e-002 -2.0839367e-001  5.4158891e-001 -9.6717891e-002  5.8828348e-001  1.1479220e+000  1.8040308e+000  1.7493824e+000 -1.6139802e-002 -8.0347859e-001 -4.0664238e-002 -6.3012319e-001  1.6271849e+000  5.5728933e-001  9.9178050e-001  5.1383903e-001  9.2885888e-001  1.1955743e+000  2.8423934e-001  2.1386450e-001 -7.9092337e-002  1.9293385e+000  7.9720231e-001  4.6281577e-001  1.5248141e+000  1.1061009e+000  3.5280559e-001  7.2641015e-001  2.0493365e+000 -2.7367667e-001 -2.5112940e-001 -3.2552308e-001  1.0845565e+000  3.1791719e-001  6.5812398e-001  7.2363979e-001  6.9878615e-001  8.9939228e-001 -1.1775669e+000 -1.8721323e-001 -3.9170565e-002  5.2562163e-001  1.4381848e+000  1.7594473e+000  4.3684609e-001  5.7061094e-001  2.1861072e-001  2.8645363e-001 -2.7733513e-001  3.5786198e-002  4.9845720e-001 -2.6353742e-001  1.6765053e-001 -2.2789802e-001  6.4437675e-001 -3.6630560e-001 -7.3018364e-001  3.0794378e-002
  2.8067762e-001  1.0308883e-001 -4.0496665e-001  4.1172082e-001 -3.1589714e-002 -1.4411922e+000 -8.9554027e-001 -8.7132192e-001 -3.0686969e-001  4.8495710e-001  9.8328036e-002 -3.6956519e-001  7.3406033e-001 -3.1361149e-001 -6.1678960e-002  1.9273677e-001  2.8605698e-001  4.7824897e-001  3.5074018e-001 -2.8758084e-001  9.4103092e-001 -3.9027119e-001  7.9392271e-001  9.1490223e-001 -2.2493383e-002 -3.8166697e-002 -1.2467017e+000 -1.4681365e+000 -2.1977355e+000  3.0675112e-002 -2.5886569e-003  1.2462627e-002  1.0171323e+000  8.0049660e-001 -7.0664810e-001 -5.4473166e-001 -2.7944807e-001 -2.2251822e+000 -1.7137247e+000 -1.3991585e+000 -3.0693470e-001 -2.1840150e-001  4.5321959e-001  8.9016251e-001  3.4439414e-001  1.7641917e+000 -8.1230935e-001 -2.2206087e-001 -3.4615952e-001  1.1592136e+000 -5.0384081e-001 -7.2813217e-001 -1.1114222e-001 -3.7784147e-001 -4.3344906e-001 -1.8518933e-001  2.3686731e-001 -8.1408605e-001 -2.4116041e-001 -1.1696687e+000  7.8373640e-001 -5.3860069e-001 -5.3406560e-001 -2.1138869e-001 -6.3840434e-002  9.7920509e-001
  1.7510125e-001  1.6259862e-001 -3.0100132e-001 -7.8518938e-001  2.3084277e-001  1.3569610e-001 -7.5944340e-001 -2.2379263e+000 -2.8465580e-002 -1.2532366e-001 -3.8571669e-001 -7.3532710e-001  2.5711258e-001 -2.0046116e-001 -1.4548403e-001  2.2772049e-002  2.7451760e-003  6.5146360e-002 -5.5954683e-001 -7.2054547e-001  8.7602556e-001  1.3820453e-001  2.3497125e-001  5.8368337e-001 -1.7944661e-001 -3.0119659e-001  1.1396274e-001 -4.6044414e-001 -1.2909241e+000 -7.3825982e-001 -7.1640467e-001 -9.2895992e-001  1.3060560e-001 -2.0379372e-001 -6.1007377e-001 -2.3158523e-001 -7.2117104e-001 -2.1413382e+000 -8.1650455e-001 -3.7386004e-001 -5.3179659e-001 -8.7713454e-002  1.5517737e+000  4.5407853e-001  2.7578978e-001  1.3939213e-001 -6.4761241e-001 -6.2377297e-001 -6.4885573e-001  1.2925521e-001 -1.0405474e+000 -4.5815609e-001 -2.8645464e-001 -1.5222105e-002 -7.1278275e-001 -1.3869961e-001 -7.4622864e-001 -4.6781985e-001 -1.9833279e+000 -1.1065483e+000 -5.2490488e-001 -4.3343963e-001 -4.4538601e-001 -1.6878226e-001 -1.1567397e+000 -1.6668442e+000
