# Supplementary material for: Resting-State Temporal Synchronization Networks Emerge from Connectivity Topology and Heterogeneity
Source: PLoS Comput Biol. 2015 Feb 18;11(2):e1004100. doi: 10.1371/journal.pcbi.1004100 (PMC4333573; doi:10.1371/journal.pcbi.1004100)
Supplement: S1 Dataset — Each volunteer underwent two scanning runs (blocks). For each recording session (subject and run), BOLD time series were averaged over the corresponding 66 brain regions of the brain atlas. Each file subXblockY.txt contains the time series of all 66 brain regions from subject X and run Y. The labels of the brain regions are contained in file ROIs_Labels.txt. (ZIP) [file pcbi.1004100.s006.zip › DataSet S1/subj20_block1.txt]

  3.7521969e-001 -7.1089257e-001 -9.6696193e-001 -1.7035805e-001  2.0195968e-001 -1.1248538e+000 -3.4494416e-001  9.3745445e-001  3.6194571e-001  8.1777699e-002  1.7139479e+000  1.3117255e-001  2.8383782e-001  6.0769388e-003 -3.9719453e-003 -2.8853746e-001  8.7572246e-001  1.2650933e+000  1.1801414e+000  4.1692720e-001 -5.0851037e-001 -2.0216260e-001  2.2022144e-001 -6.0047195e-001 -1.3861578e-001 -8.6881321e-001 -8.1768425e-001 -5.6676340e-001  2.9163659e-003 -9.2361967e-002 -4.6996464e-001  6.2411077e-001 -6.8656211e-002  4.0083797e-001 -5.6484279e-001 -4.6827190e-001 -8.0059579e-002 -3.9638606e-001 -5.6729698e-001 -2.0534136e-001 -6.2346606e-001 -5.8331054e-001 -1.3986616e+000  4.0507665e-001 -7.9518722e-001 -3.1536664e-001  3.6368100e-002 -1.2854561e-001 -2.2003407e-001 -7.1788923e-001 -3.5757280e-001  6.1223439e-002 -4.9850822e-001 -3.6880265e-001 -1.1635645e+000  4.7072449e-001  2.2035954e-001 -3.3804079e-002  3.8531656e-001 -4.2303831e-001 -1.0246658e+000  2.8714262e-001 -4.4463351e-001 -3.1123241e-001  1.7517312e-001  1.6784062e-001
 -1.4510664e+000  6.3420657e-001 -1.2644383e+000  6.6583372e-001  7.2456962e-001 -1.4623733e+000 -3.8786628e-001  8.9709744e-001  1.7462395e-001  1.9101436e-001  7.1043899e-001 -8.2871234e-001  6.4178409e-002 -3.4439385e-001 -2.3642153e-001  2.3038593e-001  6.8664607e-001  6.0172088e-001  7.2449683e-001  6.5952150e-001  5.6858258e-001  3.3649814e-001  1.0168644e+000 -4.2893073e-001 -7.9922157e-002 -3.2022258e-001 -2.7502325e-001 -2.9106061e-001  6.7658603e-001  1.3767584e-001 -8.0986101e-002  8.0669365e-001  3.0891728e-001  1.1191658e-001  5.6718229e-002 -7.5165941e-001 -2.2614489e-001  6.6009828e-001 -4.9253395e-001 -7.7855917e-001 -9.6910382e-002 -3.4857531e-001 -1.7205374e+000 -2.1621462e-001  4.6936786e-002 -6.0935109e-002  6.5330780e-001 -1.0114713e+000 -2.9520690e-001 -3.5499200e-001 -2.9815248e-001 -4.2110014e-001 -8.5708702e-001 -3.2245429e-001 -5.5545601e-001  4.0803548e-001  2.8247870e-002  5.6932788e-001  4.7379564e-001  2.1240803e-001 -7.1431742e-001  8.0348313e-001  9.2825454e-001 -6.1843844e-001  3.1312178e-001 -1.0333570e+000
  5.7667734e-001  2.2700095e-002 -3.7161479e-001  6.9506700e-001  6.0410024e-001 -1.0642203e+000  2.8204642e-001  1.0192814e+000  4.3941770e-001  1.6554279e-001  2.7654605e-001 -8.7008742e-001 -4.0294007e-001 -1.6412381e-001 -1.8709047e-001  2.4377904e-001  5.9828031e-001  7.1310321e-001  8.0195162e-001  5.8618902e-001 -3.1925495e-001 -4.7466154e-001  4.2095411e-001  7.1918470e-001  1.2915850e-001 -3.1189477e-001  4.5345373e-001  6.0101858e-001  6.1794747e-001  2.5570055e-002  6.3345864e-001  9.9323658e-001 -2.1930522e-001 -5.2556853e-001  5.9255497e-001  4.6444699e-001  2.8975093e-001  7.2682542e-001  7.2909250e-001  6.1702804e-001  3.8809954e-002  2.7614351e-001 -5.4804316e-001 -2.8581980e-001  6.6074581e-001  6.9185476e-001  4.5389357e-001 -5.6619402e-002 -1.1170766e+000 -2.6248943e-001 -1.3276574e-001  9.2819726e-002 -1.6559861e-001 -4.4964812e-001 -7.4252272e-001  5.2984841e-002  5.9311463e-001 -3.8870717e-001  7.0026435e-001  5.9041888e-001 -1.3575482e-002 -2.1099828e-001  4.1895062e-001  9.3599898e-001 -2.3740165e-001  2.3210082e-001
  1.9065922e+000 -6.7525682e-001  5.2483431e-001  2.0173931e-001  2.2337163e-001  2.2652905e-001 -4.5908642e-001  2.3030593e-001  7.5587297e-001 -9.7623017e-002  6.7241046e-001  4.6194999e-001  3.9831867e-001  3.2098323e-001  6.1610771e-001  2.4200394e-001 -2.9156063e-001 -3.1414999e-001 -4.2455833e-001  2.3191700e-001 -3.0409401e-001  3.7040216e-001  1.1816703e+000 -6.0750099e-001  2.0895765e-001  4.8725150e-002  1.0847942e+000  1.5156410e-001 -2.5304796e-001  6.5477572e-001 -2.8058094e-001  1.9815378e-001 -1.1345646e-001 -5.5793798e-001 -1.1037397e-002 -5.3260775e-001  4.2976099e-001 -8.4486247e-001 -4.7117675e-001  5.6879951e-001 -3.5551067e-001  6.2179726e-002 -6.7580278e-002  1.7458507e-001  2.1773977e-001  5.8186157e-001  1.0346294e+000 -3.2521244e-001  1.2552284e-001 -1.0329911e-001  2.2519558e-001  5.0016462e-001 -2.2488046e-002  2.9703672e-001 -5.3745183e-001  2.8659330e-001 -4.9621476e-001  6.9435843e-001  2.1141037e-001 -3.5076224e-001 -9.9533617e-001  2.2039495e-001  4.7715518e-001  1.3757837e+000 -8.5260116e-002  1.4003876e+000
 -4.4739295e-001 -6.0169120e-001  3.4321946e-001 -2.6383733e-001  4.8393656e-001 -9.8866308e-001 -7.2799497e-002 -3.4942387e-001  4.2958042e-001 -1.8512961e-001  1.0137909e-001 -3.5960350e-001 -5.8057106e-001 -7.6272892e-001 -1.2505303e-001  2.0818008e-001 -9.6545817e-002 -3.4073625e-001 -6.1797303e-001 -5.0229502e-001  2.1799588e-001 -4.7794111e-001 -2.6686011e-001  3.5619317e-001 -5.6170841e-002  1.7446168e-002 -3.4848901e-001 -7.4650001e-001 -3.9565571e-001  1.1478151e+000 -4.5548901e-002  1.5937748e-001  1.3067609e-001 -3.1468122e-001  2.3805140e-002  3.2222165e-001  8.4781470e-002 -2.6512026e-002 -5.7712373e-001 -3.7430293e-001  3.8013243e-001 -3.4898914e-001 -3.5877996e-002 -4.6806265e-001 -9.7492994e-003  2.1766772e-001 -1.5573494e-001 -5.1971285e-001 -1.4066155e+000 -1.4950739e-001 -1.2872540e-002 -1.6219540e-001 -6.8418671e-001 -6.0299709e-001  6.9908127e-002 -1.1420321e-001 -5.0854343e-001  1.0791752e-001 -1.6579196e-001 -5.9999074e-001 -1.3694301e+000 -1.0990290e-001 -3.9532029e-001 -1.2829105e+000  9.8753869e-002 -1.6607076e+000
 -1.0621976e+000  3.7186138e-001  7.0502744e-001 -8.6666147e-001  1.0630849e-002 -7.9670443e-003 -4.1580680e-002 -8.1393640e-001 -1.9826916e-001 -1.3347776e-001  6.6517641e-001  6.8373384e-001 -4.5516995e-001  3.1350316e-001 -3.4783841e-001 -1.0723072e-001  3.4376236e-001  4.9316484e-001 -5.0208768e-001  4.1960838e-001 -7.2954747e-001  5.8092454e-002  1.0563246e-001 -2.4266326e-001  1.0967229e-001 -3.8215139e-002 -5.6655239e-003 -7.0118411e-004  2.2936722e-001  1.9860019e-001 -7.4942095e-001 -4.6185059e-001  5.0144112e-001  7.2272310e-002 -8.9891452e-001 -4.8657052e-001  4.1215558e-001  9.6490015e-002  3.4145404e-001 -5.6544195e-001  1.7842854e-001 -4.4783488e-002  3.1026174e-001  5.0736517e-001 -4.5582663e-001 -2.1882245e-001  2.9023538e-002 -7.8899198e-001 -1.5908918e-002 -4.3613643e-002 -2.4021244e-002 -4.2388175e-001  2.4265793e-002 -2.3574917e-001 -5.8020019e-001 -3.8038472e-001 -5.3247250e-001 -8.0926353e-002 -5.4045866e-001  4.1512461e-001  7.0175400e-001  3.7848513e-001 -9.2427512e-001 -5.1972154e-001 -2.9816797e-001 -3.7083092e-001
 -9.5292776e-001 -7.7407703e-002 -6.8421504e-001 -2.9362569e-001  2.4576764e-002 -7.3889872e-002 -3.2824378e-001 -3.0317282e-001  9.1949575e-002 -4.3004124e-001  4.3091550e-002  8.3871994e-001 -2.8433566e-001  1.4552691e-001 -4.0619911e-001  9.0331829e-002  4.9360827e-001  1.2686521e+000  5.8513427e-001  4.8887646e-001 -6.3254654e-002  1.9925203e-001 -6.8281508e-001  5.5366486e-001 -1.2670842e-001 -6.5622105e-001 -4.1344175e-001 -1.2564663e-002  3.3380361e-001 -4.6100204e-001  1.6087180e-001 -4.5533339e-001  3.2416166e-001 -1.3686498e-002 -5.9050147e-001 -3.2786653e-001 -3.8007535e-001  2.2446978e-001  8.3898066e-001 -2.8145156e-001  2.5190527e-001 -2.6776246e-001  5.1134523e-001 -1.0033291e+000 -9.5215598e-002  1.1616879e-001 -6.1149454e-002 -1.3024275e-001  5.0163687e-001 -2.8883493e-001 -5.1122552e-001 -9.0222651e-001 -4.8331051e-002 -2.5289032e-001 -2.8527404e-001 -4.0129944e-001 -5.0647921e-001 -2.8849770e-001 -5.2380497e-002  9.2291979e-002 -8.5264456e-001 -5.1792961e-001 -3.5366523e-001 -1.1851361e+000 -4.8237418e-002 -6.5770295e-002
  1.0328203e+000 -4.3227542e-002 -1.6937918e-001  1.9392035e-001  4.9515129e-002  8.0352034e-001  5.1267421e-001  1.6476844e-001 -5.9331590e-001  4.3368682e-001  9.0546534e-001  1.0344965e+000  4.3553499e-001  7.2361393e-001 -2.3282643e-001 -1.9587763e-001  1.5780208e-001  1.3504343e+000  7.3350965e-001  5.0307546e-001  2.2685834e-001  1.2155153e-001 -9.5168541e-001 -5.0837947e-001 -1.6691478e-001 -8.1612490e-001  5.2572982e-001  4.3754579e-001 -7.0942715e-002 -7.4019985e-001  5.7688813e-001 -3.9608252e-001 -3.1040287e-001 -1.5663395e-001 -2.8185016e-001  9.9466839e-001 -2.7059880e-001  5.5134485e-001  6.4839717e-002  1.9474328e-001 -9.3415519e-001 -1.0199007e-001 -5.5943982e-001 -3.5508326e-001 -2.2559988e-001 -1.7665439e-001 -9.4415082e-002  5.1228356e-001  9.3381501e-001  9.9684106e-002 -2.6474047e-001 -5.3502858e-001  7.3908872e-001 -1.1714620e-001 -4.1348925e-001  1.8804438e-002  1.1790462e-001 -1.2414044e-001 -3.8657997e-001  4.0812048e-001  9.3341668e-001 -2.0576692e-001  1.4657504e+000  2.3001765e-001 -7.9270031e-001 -1.2878222e+000
 -2.9632062e-002 -1.3938717e-001  9.3884671e-001 -2.5934316e-001 -2.1020376e-001  4.7955554e-001  5.8918493e-001  6.5068820e-001  5.8372880e-001  9.1543085e-001  4.5270260e-001  9.2863430e-001  2.0691662e-001 -3.1404628e-002  7.3460891e-002  6.1561485e-002  5.0731062e-002 -1.0893808e-001  3.5706374e-002  1.9633924e-001  2.3799790e-001 -2.0078528e-002 -3.8806384e-001  9.7222820e-001  5.2622092e-002 -3.3430574e-002 -3.2885958e-001 -3.3589946e-001  6.0408105e-002  5.5311095e-002  7.4070860e-001  1.5682311e-001  3.6187682e-001  9.4863524e-001  1.6956234e-001  1.8099239e-001 -6.1459180e-001  1.4661652e-001 -3.0507594e-001  4.0641359e-001  1.7581586e-001 -2.6160412e-003  1.0369820e+000 -2.6435623e-001 -3.2441884e-001  9.8561680e-001 -4.1993232e-002 -2.8012831e-002 -9.6694454e-001 -1.9627334e-001 -5.7359710e-001 -6.7833553e-001  1.8204858e-001  4.0675127e-002  4.1984039e-001 -3.8282416e-001  9.9328159e-002 -3.1462835e-001 -3.5347469e-001  6.2506078e-001 -2.6246895e-001 -3.5081248e-001 -6.8758900e-001 -1.9782525e-001 -5.7198666e-001 -2.9033614e-001
 -1.2364534e+000  2.8985987e-001  1.6580619e+000 -8.2872730e-001 -3.8314263e-001 -5.3797641e-002 -2.1599512e-001 -6.0194236e-002 -3.0228766e-001 -7.3856147e-002 -4.8195332e-001  2.4177659e-001 -1.0592750e-001 -2.4644895e-001 -1.0354162e-001 -3.8193485e-001 -9.1987376e-001 -3.5052499e-001 -4.9036556e-001 -1.0810392e+000 -7.8148954e-001 -2.3256642e-002 -8.0859070e-001 -2.3355902e-002 -3.7611621e-001 -1.0356032e-001  4.6782977e-002  2.0592404e-001 -2.9072161e-002 -1.9359719e-001  5.3425123e-002 -7.2558521e-001  2.2754654e-001  5.8279100e-001 -2.6917888e-001 -8.8454900e-002  4.9875467e-001  2.6699470e-001  2.3470580e-001 -5.0149749e-001 -4.3823798e-001 -5.0089315e-001  1.6585755e-001 -1.9496522e-001  1.8144078e-002  2.5471247e-001 -1.0848177e+000 -1.2118148e-001  1.1088015e-001 -2.4338996e-001 -4.0664169e-001 -3.6929016e-001  3.8197715e-001  4.1055761e-001  9.4909695e-001 -3.0866139e-001 -5.2335192e-001  8.2255528e-002 -3.8412473e-001 -1.6954442e-001  5.8159354e-001 -5.5617623e-001 -3.1589351e-001 -6.8478378e-001  1.3904984e-001 -2.4987649e-003
 -8.5672575e-001  2.0154325e-001  1.2102090e+000  1.2500091e+000  6.9374353e-002 -6.1761241e-001 -2.1205300e-001 -5.8730202e-001 -6.2364180e-001 -3.2511801e-002 -1.1340422e+000 -8.0504470e-002  1.6629226e-001 -6.4937341e-001  2.8423221e-001  4.3830429e-001 -2.5929509e-001 -9.6399466e-001 -2.7874688e-001 -6.9486774e-001 -5.3809390e-001 -1.4575043e-001 -7.4421284e-001 -5.4506570e-001 -1.3672123e-001  3.1828762e-001  5.5392415e-001  4.4383949e-001 -3.7177031e-001  2.4193643e-001  8.5890830e-001 -3.1150153e-001 -7.1339228e-001 -5.7260860e-001 -1.2737022e-001  1.1515158e-001 -2.8937814e-002  1.0222298e-003  3.1597968e-001  5.4537380e-001 -5.9524725e-003 -4.9275360e-001 -2.7163777e-001 -1.1333436e-001 -1.4158709e-001 -2.9317927e-001 -5.3926181e-001  3.7886637e-001  3.5797547e-002 -8.1364752e-001  2.3759790e-001 -3.2635501e-002 -4.2692910e-001  9.3901483e-002 -2.8438490e-003 -9.3022626e-001 -5.1412697e-001 -6.6112556e-001 -5.0050831e-001 -3.2057048e-001 -2.7567093e-001 -3.9427986e-002  1.0098892e-001 -6.3637073e-001  6.6333066e-001 -1.7673838e-001
  3.3313086e-001  1.4285166e-001 -8.4412006e-001  1.6861998e+000 -6.6558082e-001  1.0502633e+000 -3.2086207e-001 -7.2793821e-001 -1.2410278e-001  5.3441968e-001 -9.9202120e-001 -9.9070945e-001  2.8100833e-001 -3.5818149e-001 -7.1320966e-001 -5.9433744e-001 -1.6098516e-001 -3.0538687e-001 -6.0202146e-001 -1.5550501e-001 -2.4400188e-001 -4.3276870e-001 -4.5769071e-001 -1.0245954e+000 -1.7398760e-001 -5.0508174e-001  6.8019520e-001  4.5485422e-001 -2.5004075e-001 -8.5304229e-001  5.0211568e-001  7.4054363e-002 -1.3670466e+000 -6.9627118e-001  3.2334910e-001  8.2498165e-002 -8.4430127e-001 -4.6490590e-001  9.6755999e-001  6.8608608e-001 -8.4230684e-001 -5.2002007e-001 -3.9208779e-001 -7.9543740e-001 -2.5472998e-001 -1.3048526e+000 -5.7406758e-001 -7.3555130e-001  3.4750173e-001 -4.9166126e-001 -3.8415117e-001 -3.4429106e-001 -2.5805861e-002 -2.2081279e-001 -2.8475655e-001 -2.0784731e-001  2.7197369e-002 -8.9344673e-001  2.3316168e-001 -4.3324595e-001  9.1131662e-001 -4.9869804e-001  1.0228409e+000  5.9191345e-002 -5.8959139e-001 -1.6653108e-001
  4.5518239e-001  6.1434921e-001  1.5292278e+000  8.9553714e-001  2.4417023e-001  7.2734075e-001  8.8615063e-002 -8.2173168e-002  5.7518489e-001  1.0506079e+000  1.0150753e-001  1.5354278e-001  1.2674780e-001 -1.7002557e-001  4.4430767e-001  2.4514627e-002  4.3583296e-001  8.4747466e-001  4.5343551e-001  7.7443431e-002 -6.9233930e-001  7.8130215e-002  7.4609433e-001  6.9603430e-002  2.3704523e-001 -1.7217151e-001  1.1688541e-001  1.2559560e-001 -4.6600947e-001 -7.7764109e-001  2.9554662e-001  2.2159385e-001 -5.2780909e-001 -6.8701955e-001  4.6526089e-001  2.9878481e-001 -3.1142279e-001 -8.8133104e-001  8.1316439e-002  2.0519781e-001 -5.6624686e-001  4.1464036e-001  2.7849862e-001  4.4989658e-001  2.6655856e-001  4.7343351e-001 -2.8043498e-001  6.0878882e-001  9.1973406e-001  9.7562584e-001 -4.0497577e-002 -2.0408929e-001 -1.8455241e-001 -5.8461493e-003 -2.1353149e-001  4.2313119e-001  4.6825440e-001  4.2023469e-001  2.5981776e-001 -6.7288994e-001  1.5324718e-001  5.0852509e-001 -8.2902607e-001  1.2076569e-001  9.6901471e-001 -4.6032839e-001
  3.2545445e-001  1.3086415e+000  6.3925963e-001 -1.3155921e-001 -6.9659584e-003  1.0065607e+000 -1.3150478e+000 -1.7847997e-002 -3.7173646e-001  5.5179859e-001 -3.9862819e-001  7.2479732e-001 -3.6833502e-002 -1.3990120e-002  1.6651577e-002 -1.7656471e-001 -3.1497877e-002 -2.9738884e-001 -3.7819982e-001 -4.4246500e-001 -1.2736214e+000 -6.0525856e-002 -3.0836424e-001 -8.4090815e-001 -4.8691591e-001 -2.2259264e-001 -2.4473794e-001  2.9555924e-001 -6.3616520e-001 -8.7481762e-001 -2.9155007e-001 -3.2588476e-001 -6.4820523e-001 -6.8970087e-001  1.0139983e-001 -9.3951440e-002 -6.0364068e-001 -9.3567871e-001 -5.5832751e-001 -4.6078032e-001  2.5307390e-002 -3.8223057e-001  5.9168647e-001 -4.0090035e-001 -5.0588745e-001 -4.0778330e-001 -1.7508520e-001  2.8325564e-001  1.1741810e-001 -8.3259858e-001 -8.1132931e-001 -4.2346886e-001 -5.5738708e-001 -5.0003263e-001 -9.7283278e-002 -2.1974328e-001  2.8024998e-001 -5.4346420e-001  1.7083768e-001 -1.1204017e+000 -6.5259991e-001  1.6062939e-002 -7.2326720e-001 -8.3892306e-002 -1.7107972e-001  2.3094920e-001
  1.2180937e-001  1.1400555e+000 -4.7665454e-002 -5.2951887e-001  6.0798632e-002  2.4053229e+000  5.7552499e-001  2.5467441e-001  9.0855700e-002  2.0972496e-001 -3.0290097e-001  1.1418996e-001  7.1367766e-001  5.5243735e-001  5.2146155e-001  6.1874684e-001 -1.3612685e-001  2.9533943e-001  8.9877105e-001 -9.7065871e-002 -8.5012483e-002  1.3988197e-001  8.4187255e-001  1.0233839e-001  1.2158537e-001  5.7851246e-001  5.7262709e-001  9.0148990e-001  5.8505579e-001 -7.4880363e-001  3.4070380e-001  1.1058978e-001  2.8414742e-001 -1.4983264e-001  5.3105351e-001 -4.5171893e-002 -3.5702619e-001  7.3889993e-001  7.5111651e-001  7.0027624e-001  3.9745527e-001  4.9989238e-001  1.1107275e+000  7.7537416e-001  4.3233446e-001  1.2870763e+000  5.6731478e-001  8.8365714e-001  4.7482079e-001  9.7211836e-001  1.5281819e-002  4.6829892e-001  4.3993038e-001  1.0522064e+000  1.2553687e+000  6.1347583e-001  6.0936606e-001 -6.2071169e-002  5.2761821e-001  4.7114672e-002  7.9460472e-001 -3.2275234e-001  1.7981465e-001 -5.3834265e-001 -5.3854671e-001  1.0618121e+000
  2.7005755e-001  4.5471166e-001  1.1086954e+000 -6.4080136e-001 -2.6772176e-001  9.9177276e-001  4.7890658e-001 -1.3221810e-001  1.3722738e-002 -3.4438165e-001 -1.0832942e+000 -2.1928055e-001 -1.5372572e-001 -3.2570284e-001  2.4958338e-001  3.3421770e-001  2.8548691e-002 -1.2564017e+000 -4.9818702e-001 -6.2553235e-001 -4.0490154e-002  1.7153375e-001 -5.2074195e-001 -6.5515554e-001  2.7636883e-001  1.0026343e+000  4.7561107e-001  6.7665899e-001 -1.2226707e-001  4.4693555e-001  4.5409152e-001  2.7348885e-001  4.0153204e-002  7.5013184e-001  5.2465559e-001  1.7288989e-001  7.5795411e-002 -3.2788670e-002 -3.6043976e-001  8.7204669e-001  9.2414659e-001  7.9886338e-001  4.7204967e-001 -4.6684464e-001  6.2503727e-001  1.3078953e+000 -2.7552892e-001  2.0798206e-001 -5.2720831e-001  9.1392567e-001  4.0437536e-001  1.1132467e-001 -2.2202073e-001  9.0061382e-001  2.6093559e-001 -3.9039064e-001  8.7305653e-001  4.3114428e-001  5.0005262e-001  3.0698818e-001  2.0870621e-001  2.6214569e-001  4.1707647e-001  1.2070486e+000 -4.4353866e-001  3.3293835e-001
  8.7761700e-001  2.0644368e-002  6.1737593e-001 -5.5783811e-001  4.6014279e-001  2.6370990e-001  1.1891052e-001 -2.0950413e-001  2.3901840e-001 -1.1341169e-001 -5.4116170e-001 -4.5607466e-001 -4.0694354e-002 -4.6753150e-001 -5.9635197e-002  4.3561536e-001  8.8542684e-002 -7.5530343e-001 -5.8050168e-001 -3.9990935e-001  2.3018075e-001  1.4574687e-001 -8.7709807e-001 -4.4124469e-001  3.5548930e-001  7.4717173e-001  1.7536135e-001  5.3339984e-001  8.0014028e-002  4.5327697e-001 -1.9816540e-001  2.6290376e-001  4.3030920e-001 -3.7140034e-001  8.5631132e-002 -7.0565776e-001  1.4645691e-001 -2.2491662e-001 -3.1559733e-002 -2.0056777e-001  6.6361782e-001  6.4732279e-001  2.0685957e-001 -3.3938131e-001  4.2276709e-001  6.4571661e-001  3.4384273e-002  1.1728175e-001 -4.1601950e-001 -4.8186486e-002  6.1144554e-001  6.0791918e-001 -7.9242576e-002  8.2650967e-001 -4.6112226e-002 -3.4568985e-001  1.6629769e-001  6.4402739e-001 -2.5465469e-001 -2.7900011e-001  4.8028405e-001  4.2991011e-001 -9.4396920e-001  1.9948412e+000 -1.4306350e-001  7.5279956e-002
 -8.0964863e-001 -5.9707524e-001 -7.0016353e-001 -1.1225656e-001 -4.9290917e-001 -8.0743782e-001  1.4709955e-001 -5.5302670e-001  1.4291303e-001 -6.9271620e-002 -3.4594892e-001 -1.8188956e+000 -4.1996972e-001 -6.6054976e-001 -8.6852923e-001 -4.7212544e-001  1.2639711e-001 -1.0738015e+000 -1.1901283e+000 -5.8132765e-001 -2.0303370e-001 -4.3657651e-001  2.4673425e-002 -6.6766739e-002 -4.0395345e-002  3.7453369e-001 -3.8147960e-001 -2.0377134e-001 -2.4740703e-001 -7.4236753e-001 -2.5714209e-001 -4.5547992e-001 -2.5758679e-001  2.7779073e-001 -2.8122307e-001 -5.4913701e-002  5.2592903e-001 -7.0756005e-002 -5.5892355e-001 -3.4516207e-001  5.2923657e-001  3.6921730e-001  4.4523619e-001 -6.4661935e-001 -3.1383046e-001 -9.1261285e-001  3.8043442e-002 -1.2798119e+000 -9.3265662e-001  3.5622072e-001  2.7174629e-001 -6.7967540e-002 -5.8374133e-001  2.1688374e-001 -5.8798067e-001 -4.2708355e-001  2.8599891e-002  7.0874373e-002 -4.2815442e-001 -6.6521654e-001 -2.5395280e-001  2.4036576e-001  3.8255739e-001  1.3092703e+000  3.1822880e-001  2.4324414e-001
  4.8866854e-001  2.4807799e-001  3.3126641e-001  5.9915710e-001 -1.2923274e-001  7.9743128e-001  2.9153581e-002  2.8034567e-001 -1.3863135e-001 -5.4027370e-002 -2.2621527e-001 -2.0476586e-001 -3.7428213e-001 -2.0497621e-001 -1.4410617e-001  2.1334365e-001  1.0692456e-001 -1.8494474e-001 -1.0487166e+000 -6.6541597e-001 -6.1291678e-002  1.5387433e-001  2.1076329e-001  5.8240534e-001  3.1273897e-001  9.5720074e-001 -4.1941511e-001 -1.1756525e+000 -5.9058271e-001  3.6769263e-001 -4.1368959e-001 -2.5518919e-002 -3.8459527e-001  2.4595085e-001 -2.5451564e-002 -6.3794547e-002  7.9970124e-002  5.5570917e-001  1.6332272e-001 -2.6438809e-001  7.6478264e-001  4.4028018e-001  1.3966587e+000 -7.3685624e-002  1.9919234e-001 -5.8291118e-001  1.9930065e-001 -8.0332733e-001  2.3308833e-001  7.6990667e-001  6.1433083e-001  1.0130061e-001 -4.2580431e-001  2.5963278e-001  2.6121036e-001  3.9635831e-003  2.4880554e-001  5.0166046e-001  6.4239667e-002  3.0268004e-001  6.1001821e-002  5.2544646e-001  6.1082231e-001  6.2135458e-001 -4.4988253e-002  5.5008050e-001
 -2.0169952e-001 -7.7800358e-001  6.1535546e-001 -2.7668121e-001  4.1522771e-001  1.1077050e-001  8.5495784e-001 -1.5831535e-001 -1.2824594e-001  2.7470284e-001 -3.7653907e-001  7.1127807e-002 -1.9818044e-001 -4.4023963e-001 -1.1371555e-001  5.2648894e-002  8.3349637e-002  1.3228047e-001 -2.5024051e-001 -7.4431954e-002 -1.1060377e-001  2.4813199e-001 -5.6678001e-001 -5.2182340e-001  8.8755857e-002  3.6330733e-001 -7.7561127e-001 -7.2509308e-001  9.5015137e-003 -4.2615186e-001 -2.4458920e-001 -1.5011049e-001 -1.2424635e+000 -6.4135726e-001 -1.3308390e-001  2.1992003e-001  1.9377670e-001  3.9766031e-001  1.1427007e-001 -9.3794676e-002  4.3656410e-001 -1.8439102e-002 -5.4286384e-001 -2.4196619e-001  4.9771984e-001 -1.9836067e-001 -4.4291132e-001 -2.0884273e-002  1.5232136e-001 -1.5876042e-001  2.5843815e-001  2.8110482e-001 -4.9509877e-002  4.6693847e-001  1.1557888e+000  3.2726025e-002 -5.4219890e-002  1.2839709e+000 -1.3056836e-001  6.4352277e-001  6.1991733e-001 -4.9001699e-002  4.2124383e-002  5.6059375e-001 -2.4624232e-001  3.8345942e-001
 -9.2782338e-002 -4.3982935e-001 -7.5126050e-001  1.2368273e-001 -7.4365300e-001  2.6600769e-001 -2.6075193e-002  2.5368284e-002 -4.7361958e-003  9.2081886e-001 -4.4108693e-001 -7.6702606e-001 -4.4371158e-001 -9.5833223e-001 -4.9598479e-001 -4.0627346e-001  5.4764900e-001 -8.8005124e-001 -1.6172770e+000 -1.5616052e-001 -3.7610564e-002  3.7919932e-001 -4.3465550e-001 -2.4211083e-001  3.1177999e-001  9.3963134e-001 -8.7188572e-002 -3.6137077e-001  2.6387740e-001  2.7581618e-001  5.5672610e-001  1.2860831e+000  2.8016284e-001 -1.3116522e-001  4.5098671e-001  4.1652492e-001 -2.7513306e-001  7.1220929e-001  7.9850022e-001 -8.2388805e-001  6.6247359e-001  3.2494940e-002  6.0346000e-001  4.1399041e-001  1.4271827e-001 -1.3185220e+000  6.4715799e-002 -1.1467436e+000  5.1718970e-001  1.0299902e+000  7.2639550e-002 -1.1713255e-001  5.1967156e-002  5.9185392e-001  1.4088545e+000 -2.8728492e-001  4.5436498e-001 -1.6897026e-001  1.2015663e-001  6.4379483e-002  6.8347095e-001 -5.6987331e-001 -3.7953207e-001  8.7278766e-002 -2.0041190e-001  9.2497847e-001
  2.2840348e-001 -5.6096171e-001  5.4909143e-001 -9.4374271e-001  2.7223534e-001 -2.3892590e-001 -2.0346512e-002  1.9443192e-002  1.0778263e-003  2.7140584e-001 -4.5306366e-002 -5.6141816e-001  1.0285138e-002 -7.5750508e-001  7.7932591e-002 -1.5201679e-001 -4.2425467e-001 -1.2038142e-001  1.0666181e-002 -7.1793129e-001 -1.3644529e-001  7.5315069e-001 -2.4027037e-001 -4.5440997e-001 -7.0730841e-002  1.1794031e+000 -7.0625478e-001 -8.1493973e-001 -6.2785535e-001  2.1189125e-002  2.9193982e-001 -2.0132933e-001  2.7146023e-001  7.2882244e-001 -2.8883965e-001 -3.0757264e-001  3.3624613e-002 -8.7963774e-001 -8.4551445e-001 -1.1436130e+000  6.6441850e-001 -6.5194894e-002 -4.3132962e-001  6.1229396e-001  1.3876329e-001 -4.8511900e-001 -4.4228595e-001 -6.9293371e-001  3.6370486e-001  1.3101102e-001  6.4251074e-001  6.2555827e-001  1.1103781e-002  2.0063458e-001  1.1387945e+000 -3.0467070e-001 -2.7823296e-001  5.9165146e-001 -5.0313016e-001 -2.2210607e-001  5.1374895e-001  2.9819450e-001 -4.6786053e-001  1.3171641e+000  2.8712236e-002  1.4177453e+000
  4.1550608e-001  2.5200235e-001  3.6186457e-001 -3.9933579e-001 -7.2056311e-002 -6.5918891e-001 -1.9676681e-001 -2.0218476e-001  2.0471097e-001  4.2950181e-001 -9.3911191e-001 -7.4416691e-001 -1.3776561e-001 -3.7250811e-001 -6.5344837e-001 -4.0061263e-001 -2.6345737e-001 -6.3437630e-001 -5.7516399e-001 -5.4786846e-001 -2.5208937e-002  7.8771008e-001 -1.4124882e+000 -6.5651957e-001 -4.7692889e-001 -3.9212461e-001 -7.8253184e-002 -2.9053555e-001  5.0447251e-001 -6.3940419e-001 -8.3469195e-001 -1.7830583e-001 -7.6797301e-001 -1.3672022e+000 -5.0588830e-001 -8.9630560e-002 -5.8461885e-002  8.1960098e-001  3.8767419e-002 -5.2611306e-001 -1.7176300e-001 -2.8496081e-001  5.3236718e-002 -1.5346348e+000  2.5148724e-001 -4.6722062e-001 -9.1315947e-001 -3.4713577e-001 -3.1741021e-001 -2.3482736e-001  5.0682342e-001  5.8726533e-001 -3.1017754e-001  4.7157544e-001 -1.9207267e-001 -6.6732483e-001 -6.1122077e-002 -5.3241683e-001 -2.1768393e-001  2.4458099e-001  2.9353150e-002  3.3179818e-001 -3.7107896e-001 -6.2650401e-001 -6.5130957e-001  4.1663085e-001
 -5.4042782e-001  4.3581818e-001 -1.5706925e+000 -1.1915812e-001 -6.9021863e-001 -2.2372252e-001 -1.0836770e+000 -5.5595326e-001 -4.7277625e-001 -1.3995199e-001 -4.2114507e-001 -4.5881468e-001 -2.4642139e-001  2.9076557e-001 -2.4872607e-001 -9.5309923e-001 -8.8790548e-002 -4.1019641e-001 -7.6487546e-002  1.3360260e-001  5.2825741e-001  8.4422389e-001 -6.2520754e-001  1.4049592e-001 -3.4109137e-001  1.8255791e-001 -4.4908083e-001 -3.1410469e-001 -5.6854579e-001  1.0108826e-001 -3.4094487e-001 -1.9825153e-001 -3.2889818e-001  4.4103281e-002  7.6003316e-002 -1.9045276e-001  2.2590191e-001 -4.9215881e-001 -2.0878062e-001 -4.0388164e-001  9.6857358e-002 -1.3965222e-001 -4.1594144e-001 -7.4657966e-002  3.6931327e-002 -1.3085104e+000  3.0715524e-001 -5.9053317e-001  4.4200774e-001  4.7096617e-002  8.5191213e-002  3.9630349e-001  1.5997946e-001  5.3378374e-001  1.6695460e-001 -2.4067190e-001  1.2503865e-001  1.4987317e-002  1.3520420e-001 -5.0326528e-001  7.3165457e-001  6.5863392e-002 -5.3636504e-003  5.6376970e-002  6.8175400e-001 -2.1496163e-002
  8.6028699e-001  2.5774096e-001 -4.4801298e-001  5.2340103e-001  9.2492928e-002  6.4928574e-001 -3.8588694e-001  7.7321342e-001  7.9913162e-003 -7.8343669e-001 -7.5897872e-001 -3.2500941e-001  3.2816676e-001  5.6121756e-001  4.4250133e-001  3.9975976e-001 -3.0137460e-001 -2.8183048e-001  1.9760840e-001 -7.6434199e-002  6.4612138e-001  1.1030374e+000  4.2699717e-002 -8.0003644e-001 -3.7333399e-002 -6.3770675e-001  3.0480744e-002 -7.1464417e-001 -7.0617183e-001  4.4606622e-001 -4.0624930e-001 -2.3801024e-001 -1.2941399e+000 -8.5981801e-001  4.3378813e-002 -2.8362875e-001  5.0026514e-001 -2.5183799e-001 -4.5856094e-002  2.5140360e-001 -4.8087144e-001  1.0739915e-001 -4.6623544e-001 -2.8319707e-001  1.5966148e-001 -6.6481988e-001 -1.6769049e-001  1.0580587e+000  1.3172267e+000 -5.6094281e-002  5.4918301e-001  3.0241347e-001  5.6488764e-001 -2.3465439e-002  5.0997886e-001  3.0409737e-002 -2.4808986e-001 -5.8564164e-001  5.1341036e-001 -6.5374270e-004  1.0781834e+000 -6.0195706e-001  7.9380200e-001 -4.4539570e-001  1.9496545e-001 -4.7688113e-001
  4.3739776e-001  2.9794209e-001 -2.3838970e-001  2.2551558e-001  7.6810016e-002  6.1063516e-001  1.1095574e-001 -3.9427852e-001  7.8647870e-002  7.7626931e-002 -7.2319272e-001  4.7737923e-001  2.3432041e-001  5.3188069e-001 -1.6200753e-001  3.8094386e-002  2.3859486e-001  3.4521423e-001  4.4831027e-001  5.7331662e-001  8.9843004e-001  5.6360094e-002 -8.2336729e-001 -5.7027763e-001 -9.5361301e-003 -5.9988899e-001 -1.7721107e-001  7.0297216e-001  3.6113019e-001 -8.2312097e-001  1.5296946e+000  1.0355717e-001  5.6062352e-001 -3.2431966e-001 -2.9020484e-001  9.7506753e-001 -3.4511189e-001  3.0626824e-001  1.3806192e-001  5.0579458e-001 -8.5071749e-002  1.3565325e-001 -3.9706263e-001  3.3983474e-001  3.4187537e-002 -5.2395888e-001  4.3318924e-002  7.9858077e-001  2.5821286e-001 -1.2736802e-001  2.4680031e-001 -4.0783413e-003  4.4982833e-001  4.2467402e-001  1.2206942e-001 -2.8847879e-001  2.2259575e-001  5.4651618e-003 -9.0820789e-002 -1.9413096e-002  1.3996004e+000  4.2125932e-001 -2.5433038e-001  2.0280966e+000  7.4956634e-001  6.7758406e-001
  5.1850884e-001 -2.0765922e-001  9.1740073e-001 -1.4461276e-001 -8.6707213e-001 -1.1402180e+000 -7.5655760e-002 -1.3120357e-001  2.7578279e-001 -5.4439707e-001  3.0567840e-002  5.2073187e-001  4.2245103e-001  1.8920702e-001  3.4139186e-001  4.8870564e-002 -3.3798665e-001  2.8656766e-001  8.9290570e-001 -1.6271395e-001 -1.3976963e-001  2.5812798e-001  9.6610865e-001  6.5246690e-001 -1.9420996e-001 -4.1066820e-001 -1.0850080e+000 -5.5837881e-001 -1.6017967e-001  2.0311588e-002 -1.1669221e-001 -6.1433674e-001  6.2401487e-001 -2.4586226e-002 -7.4417640e-002  3.3766340e-001 -3.8238471e-001  1.3665203e-001 -1.9916187e-001 -8.9609382e-002 -9.1677433e-003  1.1255068e-001  4.2780458e-001  1.1475298e+000  7.7913176e-001  4.1968266e-001  6.5212229e-001  1.2628335e+000  5.8400938e-001  7.9649772e-003  2.0397853e-001  9.7144549e-002  1.3697662e+000  7.0721820e-001  3.4633938e-001  7.0717599e-001  2.0966626e-001  4.9465178e-001  1.5926388e-001  3.3563844e-001  7.2606538e-001  4.4239524e-001 -3.7146421e-001  2.2766298e+000 -2.5371176e-001  5.0454278e-001
  1.2822532e+000 -1.4279713e-001  1.5704991e+000 -5.1023059e-001 -5.0666117e-002  1.4222786e-001 -6.9002688e-002 -1.9273413e-002  1.3203747e-001 -8.5192278e-001 -3.1247018e-001  3.8596962e-001 -3.4636931e-001  9.4602541e-001  9.2706069e-001  1.3467720e-001 -1.1971333e+000 -6.7520270e-002 -3.0203677e-001 -3.5771103e-001  7.8526941e-002 -1.2820355e-001  8.2893681e-001  2.8451896e-001 -2.0544632e-002  1.1996224e-001 -5.5066760e-001  2.5319837e-002 -8.6147399e-001  7.5910848e-001 -5.5657244e-001 -7.1612009e-001  7.4551611e-001  1.5453067e-001 -8.7176417e-002 -3.1614384e-001  1.0692814e+000 -1.1435474e+000 -5.7868180e-001 -1.4672661e-001 -4.4588547e-001 -3.4362541e-002  9.6055812e-002  3.6875350e-001 -1.7088288e-001  8.0193174e-001 -4.7797671e-001  9.0448571e-001  5.3729234e-001  2.2510095e-001  3.4520710e-001  3.5297893e-001  7.7388943e-001 -5.2465404e-002  4.5590417e-001  1.8288826e-001 -5.6655510e-001 -1.8547174e-001 -3.0743027e-001 -8.6469335e-001  6.9627652e-001 -1.9417592e-002  2.2299223e-001 -4.8947045e-002 -1.3557740e-001  7.5907673e-001
 -5.3682219e-001 -5.1406573e-001 -6.6397711e-001  6.0672221e-002 -4.4696857e-001 -1.3254754e+000  1.6025821e-001 -5.1199704e-001 -7.7369950e-001 -5.9024261e-001  5.6242867e-002 -1.0878282e-001 -3.7024173e-001 -1.9741980e-001  1.2592200e-001  4.6635991e-001 -4.3866829e-001  2.3000263e-001  3.8313521e-001 -3.4988271e-001  8.9810759e-002 -8.8296947e-001  6.0120677e-001  7.1069227e-001  6.1454305e-001 -1.9787752e-001 -9.0964124e-002 -8.0795125e-001  2.7797294e-001  9.9619262e-001 -2.0743884e-001 -7.4476973e-001  1.3345648e+000  1.1008977e+000 -4.4220208e-001  1.6460681e-001  1.3167816e+000 -3.9551097e-002 -2.8909178e-001  5.2815335e-001  3.3314072e-001  3.4762519e-001 -4.0338689e-001  1.1375388e+000  2.2696576e-001  8.8644807e-001  5.5199490e-002 -1.2088749e-001 -5.4098425e-001  1.8923646e-001  8.8563246e-001  7.2942636e-001  3.1488069e-001 -4.6330724e-002 -4.0208702e-002 -3.4704122e-001 -7.9428499e-001  3.6493461e-001 -4.4920477e-001  8.1684196e-001  6.8348997e-001  3.6755935e-002  1.6585602e+000 -6.7471988e-001 -5.7714265e-001  1.6074248e+000
 -5.4405469e-001 -5.4113352e-001 -4.3314196e-001  1.2465265e+000 -5.7360836e-002 -2.5028447e-001 -4.1935140e-001 -4.3780298e-001 -3.5444024e-001 -5.4048051e-001 -8.2111383e-001 -7.8801829e-001 -2.0371335e-001  1.0995382e-001 -7.2959616e-001 -3.4403490e-001 -8.3925036e-001 -4.9596015e-001 -8.8200691e-002 -5.4380345e-001 -3.7338923e-001 -3.3887098e-001 -5.3389898e-001  2.2305646e-002 -3.7537473e-001 -3.2940416e-001  1.4893333e-001  1.3892623e-001 -2.4061698e-002 -6.3308045e-001 -2.1480332e-001  6.6028390e-003 -4.1508267e-001  6.3578994e-001 -1.5657916e-001 -2.3862315e-001  2.5975548e-002  2.3002652e-002  2.0206934e-001 -1.1883244e-001 -1.0372798e-001 -2.5991806e-001 -5.3548939e-002 -1.8261271e-001 -2.7713370e-001  3.4036659e-001  2.8562005e-001  1.3912526e-001  4.1025496e-001  4.0201692e-001  2.1689068e-001 -1.4806045e-001  3.5938250e-002 -2.4427841e-001 -2.8854797e-001 -1.7152723e-001  7.4589944e-002 -1.8298344e-001 -7.2083826e-002  4.5404132e-001  4.6329294e-002 -4.6795785e-001  1.0900386e+000 -6.4220209e-001  1.9334389e-001 -5.7495102e-002
  6.2566306e-001  5.0776806e-001  4.2459821e-001 -6.2323715e-003  4.8470421e-001  6.7882402e-001  4.3667531e-001 -3.4107155e-001 -5.3330777e-001 -4.8190236e-001  5.5707456e-001  4.3003049e-001 -1.8525953e-001  2.8405833e-001 -5.9728743e-001 -2.8025027e-001 -1.5054936e-001  9.9509115e-001  5.6483752e-001 -3.9321194e-002  1.6181253e-001 -3.2575698e-001 -1.1927977e-002  3.4899644e-001 -3.3323484e-001 -3.3708654e-001  6.2811416e-001  5.6584996e-001  1.1256416e+000 -4.1863175e-001 -5.7331352e-001 -9.1413371e-001 -3.9604078e-001 -1.3813145e-001 -8.0318544e-001 -3.3769398e-001 -7.9711701e-001  1.6677494e+000  7.9428036e-001 -3.6638124e-001  1.2427768e-001 -3.7622310e-001 -1.1131977e-001 -9.2585434e-001  6.6991026e-002  4.9868318e-001 -3.9963019e-001 -3.0237336e-001 -2.9680168e-001 -5.7100909e-001 -6.0298128e-001 -5.5870247e-001 -1.6671260e-001 -3.4421740e-001  1.3809644e-002  1.2537121e-001 -2.9009819e-001  1.5048756e-001 -4.7035882e-001  2.6590701e-001 -9.5097987e-001 -3.0927119e-001  1.4009921e+000 -5.8516550e-002 -9.7813886e-001 -1.4936481e+000
 -3.9031835e-001  6.8649692e-001 -1.1199777e-001  6.4503122e-001  5.6497467e-001 -2.1953462e-001 -2.8969499e-001  1.9926425e-001  7.5224407e-002 -1.9864832e-001  8.6262490e-001  2.5058447e-001  2.3826830e-001  3.7835616e-001  7.1404025e-001  4.9240335e-001  5.4181363e-001 -4.7937832e-002  5.6369502e-001  4.8011907e-001 -7.0452093e-002  5.0807390e-002  9.5817975e-002 -1.9215144e-001  3.6553599e-001 -7.8726112e-001 -2.6638984e-001 -5.0114123e-001 -4.9879707e-002 -4.9587766e-002 -2.6337107e-001 -3.9080780e-001  7.7642819e-001  4.9229041e-002 -4.5489049e-001 -3.1917707e-001  1.3853823e-002 -3.0556851e-001 -3.2068677e-001 -2.3152173e-001 -7.3143163e-001  2.3742037e-003 -6.0884844e-001  5.3292095e-001 -4.8873685e-002  5.1220181e-001 -1.6209575e-001  7.9758815e-002 -8.1018231e-001 -3.8657254e-001 -1.0793894e-001  4.5137059e-002  1.6077351e-001 -2.6040770e-001 -4.0079387e-001 -1.5352419e-001 -7.7230477e-001 -2.7283597e-001 -3.7645658e-001 -5.4020677e-001 -9.6044383e-001 -3.1589554e-001  1.2698926e+000 -2.0522990e-001  5.5541858e-001 -1.4597363e-001
  8.4178653e-002 -1.3760301e-001  1.0427266e+000 -8.2143226e-001  4.6369644e-003 -7.1729519e-003  1.2611368e-001  5.0107151e-001 -1.6505268e-001 -4.4575095e-001  2.5618577e-001  1.0237331e-001  9.7686898e-002  2.5794646e-001  3.1195306e-001 -6.7305253e-002  5.3164955e-001 -4.5366720e-003  1.6311328e-001  1.6624993e-001 -1.3217070e-001  1.6397596e-001 -4.8555538e-001  8.8634330e-001  5.7653459e-002 -5.4638127e-001 -3.4538762e-001  2.3823420e-001 -2.4206115e-001  4.0722342e-001 -4.5932919e-001 -3.1131308e-001  6.8019898e-001  1.2533234e+000  1.9319831e-001 -3.4677375e-002  1.0250757e-001 -4.8990370e-001 -1.2054608e-001 -9.0531630e-001  3.7584055e-001 -6.0243748e-002  3.9173140e-001 -2.4863516e-001  1.9246244e-001  6.5106165e-001 -1.0026965e+000  2.1193811e-001 -7.5804103e-001 -4.3089326e-001  3.8406175e-003  1.6761553e-001  7.4349707e-002 -2.4150451e-001  8.6891142e-002 -3.8635036e-001 -8.2954317e-001 -4.4208865e-002  2.5402921e-001  1.1347487e-001 -5.4261524e-001 -2.8623535e-001  8.2072654e-001  8.1393726e-001  1.5624880e-002 -1.0475966e+000
 -1.0716548e+000  5.5985315e-001 -1.7798960e-001  2.5630924e-001  9.8009464e-002 -4.0834050e-002 -2.4206652e-001  6.7202274e-002 -2.6402785e-001 -5.6243665e-002  3.2128991e-001  5.5625836e-001  4.3809421e-001  7.1082557e-002  1.4812173e-001  4.2466224e-001  6.0237505e-001  7.7790011e-001  1.1252677e+000  4.8387199e-001  7.1783135e-001  5.2766901e-001  1.1204648e+000 -2.8530106e-001  1.8222658e-001 -7.0834761e-001  4.0321875e-001  5.5459949e-001  1.5165587e-001  3.7951643e-001 -8.5301821e-001  1.3733611e-001  6.7261973e-001  8.1604885e-001  2.2163779e-001 -5.2228544e-001  2.6281711e-001 -3.1478868e-001 -9.0503349e-001  5.9833684e-002 -3.9554704e-001  3.1915836e-001  3.2783277e-001  3.3496054e-001 -1.8880617e-001 -2.4146082e-001  2.6170197e-001  7.4001447e-001 -1.4392959e-001 -7.1231545e-001 -1.0249806e-001  4.5419412e-002 -1.2876925e-001 -1.0158691e-001 -1.7061421e+000  1.7037455e-002 -3.5133511e-001 -3.0350344e-001 -1.1504993e-001 -4.0492084e-001 -1.6779067e-001 -2.3890392e-001  3.6362667e-001  1.6401807e-002 -1.6890322e-001 -1.4343332e-001
  1.3729529e+000 -3.1116779e-001  8.1513491e-001 -8.9982529e-001 -1.2424816e-001  1.3085441e+000 -2.1677157e-001 -4.8402584e-002  1.8843691e-001  6.5682714e-001  6.1278244e-001 -3.2062345e-001  2.5350520e-001  8.8209523e-001  6.0728766e-001  2.6587449e-001  4.2612629e-001  1.0435818e+000  7.4834985e-001  6.1634346e-001  6.5492405e-001  4.6262000e-001 -4.3730026e-001  7.4408517e-001  1.8977199e-001  4.5447364e-001 -2.6290773e-001  5.8162935e-001  3.2411270e-001  2.7285177e-001 -3.4720864e-001  2.5336081e-001 -1.6926643e-001  9.6903758e-001  1.0620642e-001 -2.2002720e-001  3.2454577e-001 -8.2310491e-001 -3.3105868e-001  2.1268351e-001 -3.5455897e-001 -1.3467833e-001 -7.0501711e-002  9.1220473e-001  4.5316745e-001 -1.2650973e-001 -3.1054078e-001 -5.2823871e-001 -7.7008100e-002 -1.2305561e-001 -1.8818740e-002  2.2250959e-001  3.9875306e-001 -6.0705658e-001 -6.6252839e-001  2.1488193e-002 -2.5103978e-002 -3.1405320e-001  1.6037861e-001 -1.0807834e+000  7.0908108e-001 -5.2238478e-001 -8.3240474e-001 -2.0391237e-002 -1.9124685e-001  4.9634224e-001
 -3.6414359e-001 -3.0245673e-001 -8.8525039e-001 -7.4080439e-001 -3.8270296e-001 -8.8160946e-001  4.7401518e-003 -3.0147810e-001  4.7401676e-002  4.0302005e-002 -3.0203493e-001 -1.5578910e-001 -4.6293189e-001  4.7750115e-001 -3.3221006e-001 -3.7478673e-002 -2.1217275e-001 -5.1362267e-001 -3.2304151e-001  6.1392757e-001  6.9688843e-001  2.2692722e-001  2.8069343e-001  5.5149815e-001  1.1099579e-001  3.3579123e-001  3.6571120e-002  1.1952297e-001 -6.1734203e-001 -9.4527021e-002  1.5640549e-001 -7.9928898e-002 -4.2768813e-001  3.6591833e-002 -1.1921696e-001  1.0244756e-001 -2.2524307e-001 -5.7520086e-002  3.8492434e-002  5.4914128e-001  8.5707221e-001 -1.5927111e-002  1.3120798e+000  7.3303602e-001  5.7892610e-002 -1.2415091e+000  5.3675327e-001 -5.9661853e-001 -5.2187720e-001 -6.1067889e-001 -1.9373652e-001 -1.6989546e-001 -4.1762422e-001 -6.3501920e-001 -8.7094325e-001 -2.4100449e-001 -4.7395325e-001 -1.6665408e-001 -5.0485566e-001  3.1873323e-001 -3.0928715e-001  1.1806410e-001 -6.6330445e-002 -4.6703339e-001 -1.1200928e+000 -1.2544664e+000
  6.9134271e-001  4.4362120e-001  5.5893988e-002 -4.1558095e-001  6.3588304e-003  4.5120195e-001 -3.2713789e-001  5.1818904e-001 -5.0815757e-001 -1.9522823e-001  1.6447485e-002  9.4202346e-001  7.8194391e-002  6.7738178e-001  7.7458774e-001  5.9765462e-001  3.9256388e-002  2.1905090e-001  6.4172913e-001  7.0165204e-001  1.0575658e-001  9.5216418e-001  2.2276696e-001  1.6806213e-001  5.9415710e-002  5.7019793e-001  1.1418236e-001  3.1007842e-001  3.5515246e-001  1.1744044e-001 -2.6710231e-001 -3.2496900e-001  2.8646356e-001  4.8238501e-001 -6.0439298e-002 -8.4158441e-001  6.1128247e-001  2.4024064e-001  2.6969892e-001  2.0029086e-001  7.2412540e-001 -2.3000583e-001  1.1368739e+000  9.9760903e-001  2.8127571e-001 -1.6246948e-002 -1.5027458e-001  1.0921824e-001 -3.8671855e-001  3.5581033e-001  3.8054529e-001  4.3438183e-001  2.0901189e-001 -4.0184054e-001  1.4539144e-001 -5.4436922e-001 -6.4025990e-001 -5.6187801e-003 -1.1435070e-001  4.1331183e-001  5.5097054e-001 -1.8368614e-001 -4.7183930e-001  5.6875451e-001 -2.0251766e-001 -5.8377530e-001
  1.9274713e+000  3.1553316e-001  1.9328734e-001  1.1986060e-001  6.5961084e-002  2.1608790e-001  3.4560610e-001  3.4228613e-001  1.5759834e-001  5.0966242e-001  2.5868121e-001 -1.5171507e-001 -1.7713348e-001  4.8824036e-001  3.5012117e-001  4.0817235e-001  3.7853104e-001  4.0286587e-001  9.3184685e-001  1.1326344e+000  7.3155036e-001  4.9299108e-001  1.2937320e+000  7.5181737e-001  3.2707929e-001  2.6281052e-001  1.0207053e+000 -1.5287171e-001  5.2763818e-001 -2.2185182e-001 -4.0179339e-001  1.3090528e-001  1.1963039e-001  1.2095496e-001 -4.7875734e-001 -1.1185722e+000 -8.3098098e-001  2.1340876e-001 -7.1994115e-002 -5.1711869e-002  6.1745384e-001 -6.2674351e-002  1.2141302e-001  7.6713757e-001  2.7611954e-001  3.4236095e-001  2.7573871e-001  4.5252945e-002 -4.2718558e-001 -2.5003551e-001 -5.4070210e-001 -1.3826227e-001  4.9441359e-002 -8.4801581e-001 -6.5299449e-001  1.6498589e-001  2.9787903e-001 -1.3602806e-001  5.0647548e-002 -6.0750747e-001 -3.3571604e-001  2.8767283e-001  5.8330588e-001 -6.3041043e-001  1.8493464e-001  3.0234365e-001
 -2.0477237e+000  1.7189928e-001 -2.9367860e-001 -8.4006311e-001 -1.9311625e-002  2.8791501e-001 -5.2535796e-001 -1.3178584e-001 -2.2443726e-001  4.1310598e-001  9.2584114e-002  1.1104497e+000  3.3195760e-001  5.6712872e-001  4.6497856e-001  2.5385561e-001  2.9053328e-001  1.9935644e-001 -1.5220082e-001  1.1340639e-002 -9.6695756e-002  2.2065399e-001  6.3445778e-001  9.2677750e-001  1.6355825e-001  6.4595063e-001  1.7952301e-001 -2.5252766e-001  7.3907538e-001  3.4681841e-001 -7.1926654e-001 -4.5973746e-001 -2.2908639e-001 -1.0748335e-001 -8.4541365e-001 -8.2781702e-001 -3.1431459e-001  2.6059711e-002 -4.6212533e-001  4.1550324e-002  2.1752311e-001 -3.7724421e-001  2.0312711e+000  5.9937924e-001 -1.1580665e-001 -1.1316711e+000 -2.2685065e-001 -2.2357652e-001 -4.7457893e-001 -8.0753276e-001 -1.3339400e-001 -1.0965607e-001 -4.5495077e-001 -8.2060115e-001 -9.0709684e-001 -1.5058696e-001 -1.8363391e-001 -6.6028214e-001 -4.8809412e-001 -4.6874005e-001  4.5613987e-001 -1.2246320e-001 -9.1847828e-001 -1.8787501e+000 -2.3137585e-003 -8.0257966e-001
  7.3794099e-001  8.7174317e-001  3.8389808e-001 -4.6081681e-001  3.5960881e-001  4.8353135e-001 -4.2197939e-001  1.8030396e-001  1.7469818e-001  1.7658380e-001  3.1693380e-001  1.1245002e+000  8.2690878e-001  9.4739916e-001  4.7750071e-001  5.8333378e-001  2.1247949e-001  1.2841616e+000  9.8295011e-001  1.0901796e+000  1.4449707e+000  8.4051678e-001  1.0262987e+000  5.8231306e-001  6.0031853e-001  7.1258739e-001  1.1369630e+000 -7.3677008e-001 -3.8543151e-001 -3.4541654e-001  1.4270248e-001  1.1783822e-001 -2.5118952e-001  7.8051419e-001  7.8332986e-002 -6.4043258e-001 -1.0384162e-001 -7.8871185e-001 -2.3420892e-001  5.4605863e-001  4.9182884e-001  1.2702373e-001 -6.3826525e-001  1.3095652e+000  1.9566269e-001  5.4929800e-001  9.9806178e-001  8.9407971e-001  6.0707974e-001 -8.2391694e-004  3.3605296e-001  3.8791163e-001  5.5748743e-001 -5.1186295e-001 -4.5163515e-001  3.8799918e-001  3.3167612e-002 -3.7067741e-002 -3.0164284e-001 -6.4799857e-002  1.0375505e+000  1.5552490e-001 -4.7143706e-001 -2.3711855e-001  5.8408774e-001  8.3770614e-001
  1.6306470e+000 -1.6909800e-001  1.5102984e-001  3.9564983e-001 -1.0475371e-001  6.7068660e-002 -7.7950687e-001 -1.6027163e-001 -1.0279591e-002 -3.3452238e-001  7.8283260e-001  1.8557447e-001 -1.5922700e-001  2.7521680e-001  5.3621280e-001  3.5037166e-001 -4.8172733e-001  2.5782178e-001  5.8124062e-001  7.9353111e-001  1.0965358e+000  1.0863490e-001 -4.6495332e-001  1.2323956e+000  8.3876460e-002  4.2077134e-001 -3.9782090e-001 -6.8601848e-001 -8.2331947e-001  9.5356470e-001 -1.1692222e-001 -7.7296878e-001  1.1302243e+000 -8.6625888e-002 -1.1289949e+000 -7.8993254e-001  2.1310101e-001 -1.6355365e+000 -1.3417400e+000 -7.9871646e-001  8.9305002e-002  1.1560890e-002  1.3967675e-001  9.2554189e-001 -1.0869785e-002  1.7775436e-001  6.2568564e-001  2.4268002e-001 -5.7470593e-001 -1.1179135e+000 -1.6983975e-001 -1.1856133e-001 -1.4317172e-001 -1.3169953e+000 -1.5477529e+000 -2.4298790e-001 -5.2258216e-001 -2.4065310e-001 -7.2191776e-001 -7.3931590e-001  3.8822298e-001 -3.2870695e-001 -1.0907462e+000 -3.3703865e-001  7.0142559e-002  9.1480055e-001
  8.4866284e-001  3.8333467e-001  4.8246793e-001  1.4537876e+000  2.1777109e-001 -6.6295048e-001 -5.4485337e-001 -1.9501499e-001  6.6516794e-002 -1.7182653e-001  3.8304618e-001  7.1658745e-002 -2.3873965e-001 -9.4768723e-003  6.0294236e-001  5.0330671e-001 -5.8216001e-003  4.3647581e-001  3.6272122e-001  2.3474101e-001  2.0460589e-001  6.0140075e-001  7.3359824e-001 -3.0509088e-001 -2.4756168e-001  6.7954273e-001  6.5765837e-002 -2.9806464e-001 -8.3113202e-001  3.5705967e-001  8.7039211e-002 -6.7003012e-001  1.5427215e-002  4.4113521e-001 -5.5643867e-001 -3.3986761e-001 -2.9629986e-001 -3.6602679e-001 -2.0316693e-001  8.5460944e-001 -1.9883527e-002 -5.0773514e-001 -5.8584920e-001  1.2354059e-001  1.2082733e-001 -7.8760015e-001  1.4928791e-001  6.7450443e-001 -3.1487434e-001 -3.9690484e-001 -1.2020888e-002  1.2279451e-003 -8.2791488e-002 -7.9166694e-001 -1.3385932e+000 -2.6008526e-001 -2.1879483e-002 -3.2871285e-001 -2.4001881e-001 -5.0727546e-001 -7.4178057e-001  1.3235471e-001 -9.2435338e-002 -2.1288504e-001 -3.3482563e-001  2.8800234e-001
 -2.7943475e-001 -1.0068534e-001 -6.3120295e-001 -6.3461877e-001 -4.2243106e-001  3.5019740e-001 -1.0715855e-001 -1.4614133e-001 -4.5632833e-001  6.5839535e-001  5.5757500e-001  6.4988705e-001  7.1132755e-001  3.0002812e-001  1.0176964e-001 -2.3435496e-002 -5.9382330e-002  1.5085193e+000  5.7762669e-001  1.0550245e+000  8.3361653e-001  2.7728204e-001  4.4588275e-001  2.3997126e-001 -8.6171779e-002 -1.9090935e-001  5.7920143e-002 -4.2439586e-001 -8.6241114e-001 -4.8854418e-001  3.1060205e-001  3.1443491e-001  4.0904926e-001 -1.3079145e-001  3.0710209e-001  7.3058570e-001 -5.5208038e-001 -5.5006657e-001 -1.8984671e-001  1.5987448e-001 -6.5652727e-001 -2.7396204e-001  3.1918173e-001  5.0612551e-001 -2.3130888e-001 -5.0015325e-001  4.4538249e-001  4.1044778e-001  9.2645764e-001 -7.9828109e-001 -2.6136276e-001 -1.6995465e-002  3.7213789e-001 -1.8799727e-001 -2.9660089e-001  3.8939597e-001  2.5393837e-001 -5.0348579e-001  1.6498822e-001 -1.7425186e-001  3.1312547e-001 -3.6668560e-001 -1.1937258e+000 -1.1987109e+000  9.0522713e-002  2.7378284e-001
  1.4608753e-001 -9.3429446e-002 -6.7519126e-001  3.2434634e-001 -2.6413061e-001  1.1596108e+000 -2.2295276e-001  1.7258942e-002  2.3180041e-001 -9.8297069e-002 -5.9474596e-002  1.1105804e+000  4.8000326e-001  4.9445424e-001 -2.8086269e-001 -1.9393827e-001  1.1522152e-001 -2.5816704e-001  4.7481105e-001  6.6685764e-001  6.3855053e-001 -1.8200194e-001 -2.4560966e-001  8.4200082e-002 -8.9643079e-002  2.9409057e-001 -3.1881824e-001  5.4557818e-001 -3.2707676e-001  6.4767680e-001 -1.5039061e-001 -1.3743510e-001  2.8707337e-001  2.8811365e-001 -2.8953309e-001 -4.0447052e-002  1.2055131e+000 -1.9528228e-001  1.0215869e+000 -3.3743593e-001  1.3110505e-001 -3.7413704e-001  4.6217043e-001 -5.0733425e-001 -4.7877860e-001 -4.7020235e-001 -2.5302703e-001 -1.2067628e+000 -3.0380155e-001  3.7916228e-002  2.4456520e-002  1.1750362e-001 -7.7189974e-002 -3.4825150e-002  5.7638109e-001 -1.2790875e-001 -5.8908300e-001  3.2150069e-002  8.7017636e-002  6.7833604e-002 -5.7356765e-002 -7.1422636e-001  1.4278383e-002  4.3708799e-001 -9.2423151e-001 -4.9148620e-001
  1.8891312e-001  3.7774970e-001 -5.0429547e-001 -9.9772335e-001  2.6239752e-001  7.4538618e-001  3.6046904e-001  7.1540010e-001  3.2365047e-001 -1.3862471e-001  4.7642659e-001  6.5072701e-001  4.8422587e-001  5.2429207e-001 -3.3894179e-002 -7.1373512e-002  5.0931716e-001 -3.0565572e-001 -7.1270553e-002  1.9427511e-001  4.0848435e-001  6.1484274e-001 -4.4578080e-001  4.0412264e-001  3.3183340e-001  1.4865591e+000  7.4388879e-002 -3.1304033e-001 -4.9768869e-001  1.5652792e-001 -6.8099210e-002  2.7412826e-001  2.3569743e-002 -1.3116592e-001  2.6801711e-001  3.7145073e-001  4.1483608e-001 -5.9799762e-001 -4.8274716e-001 -3.7647266e-001  4.0499707e-001  5.0101608e-001  2.2008431e-001  5.1422427e-001  4.3360234e-001 -7.5135637e-002  4.9276579e-001  1.8274047e-002 -2.9995218e-001  2.1816778e-001 -7.9159549e-002  2.7601373e-001  1.0004147e-001 -4.0857672e-002  1.1386452e-001 -4.5315976e-002 -4.5452135e-001  3.0600210e-001 -5.6015549e-002 -4.3674817e-001  5.7772221e-002  3.8571039e-001 -6.0956632e-001 -3.5850205e-001  2.4980630e-001  8.2608481e-002
  3.4424289e-002  2.5217666e-001  1.4937442e+000 -1.1472549e+000 -1.4386862e-001 -1.1554376e-001 -6.5784230e-001  1.3745877e-001  1.1236019e+000 -7.2152167e-001 -1.5810868e-001  7.9374459e-003  4.3139494e-001  4.1717696e-001  1.5918247e-001  3.3262901e-001  5.2653866e-001 -5.8203618e-001  4.9799171e-001  4.7947037e-001  3.5160504e-001  8.6825280e-001  9.8565314e-001  5.3593944e-001  3.6536179e-001  1.0251425e+000 -1.0068175e+000 -1.2609535e+000 -7.1602755e-001  3.9624282e-001 -8.7153116e-001 -4.7373287e-001  1.8258571e-001  1.0450099e+000 -5.1615275e-001 -1.2269314e+000  1.0499342e-001 -1.4287465e+000 -1.2993153e+000 -8.7137055e-001  3.5352357e-001  9.7414986e-004 -1.5553091e-001  1.0676070e+000  2.4058290e-002 -2.9944422e-001  2.2412504e-001 -5.1288330e-001 -3.3449650e-001  2.4771981e-001 -8.0674737e-002 -1.7308076e-001 -2.5644224e-001 -3.9058717e-001 -1.1897485e+000 -5.4198873e-001 -6.0873339e-001  3.6514431e-002 -3.9714151e-001 -8.7304945e-001 -1.0773404e+000 -4.6224633e-001 -1.0228119e+000 -7.9349877e-001 -2.2256183e-002 -3.5542959e-001
 -1.3086663e-001 -7.5194979e-001  1.7746329e+000  6.0115741e-001 -7.8601647e-001 -1.1071243e+000 -1.0925558e-001  3.8296753e-001  7.3352973e-001 -1.1315922e-001  3.0985347e-001 -1.4763381e-001  3.1717147e-001  2.9111545e-001  6.1494597e-001  7.7477305e-001 -5.2433812e-001 -4.8160506e-001 -1.0133265e-001 -2.3888742e-001 -4.5576426e-001  4.2602016e-001 -3.4922050e-001  7.7352312e-001 -5.0494419e-002  1.4194573e-001 -6.9143594e-001 -9.3255667e-001 -2.6184610e-001 -3.0452248e-001 -4.3277361e-001  9.6251872e-002 -6.3616631e-001 -6.2858427e-001  9.3739811e-002 -1.9718583e-001  1.5247132e-001 -8.4596738e-001 -1.6873581e-001 -8.2360229e-001 -2.9477333e-001 -9.7026097e-002 -5.4077337e-001 -1.3991716e+000 -1.7052365e-001  2.1976817e-002  8.0301324e-002  1.1942201e-002 -3.7067333e-001 -2.2492122e-001 -3.1249332e-002  5.1923700e-001  3.8598580e-001  9.3307116e-001  2.0494654e-001 -5.3420806e-001 -5.4333022e-001  2.4532916e-001  7.4073751e-002 -5.2128367e-001 -1.5206923e+000 -9.3777188e-002  1.1867351e+000 -9.7724060e-001 -2.3002400e-001 -4.4547842e-001
 -5.7996777e-002  5.2753373e-001  1.5463636e+000  4.4277652e-001  2.6603952e-001  5.0996505e-001 -7.3275922e-001  2.0510724e-001  1.4949917e-001 -2.8692647e-001 -3.2145994e-002 -3.3106917e-001 -2.8248128e-001  1.9165505e-001  5.4162702e-001  1.9936731e-001  1.5025434e-001 -5.2157941e-001  1.2700325e-001  2.9420055e-001  1.9462560e-001  2.8802838e-001  3.8888733e-001 -6.2688051e-002  4.7201586e-002  4.2586048e-001 -9.1299272e-001 -7.3012299e-001 -8.1570648e-001  8.6094548e-001 -4.1158280e-001  9.3536824e-003  6.8754438e-001  4.0897573e-001  6.0708976e-002 -8.5268962e-001  1.4233201e-001 -9.9643151e-001 -1.0402681e+000 -1.3657392e+000  3.2456482e-001  3.0846525e-001 -5.5597668e-002  6.6186449e-001 -1.2220378e-001  8.3917608e-001  4.8487422e-001  2.1962494e-001 -8.0150506e-001 -2.3285736e-001 -6.6981821e-002  2.3873801e-001  1.7517638e-001 -3.3334008e-001 -3.8477602e-001 -2.8383789e-001 -4.9739836e-001 -1.0334207e-001 -1.6648385e-001 -1.0159704e+000 -5.2570996e-001 -5.0589390e-001  1.9280732e-001  5.7477970e-001 -2.2532039e-001  1.5831630e-001
  5.2598391e-001 -6.5136995e-001  1.8678537e-001  1.1384513e+000 -2.2995761e-001 -3.3930704e-001  3.3151338e-002 -5.9153852e-001 -3.8601617e-002 -3.7722766e-001 -7.3591294e-001 -1.4367086e+000 -1.4481384e-002  1.7805545e-001 -1.9345714e-001 -1.4169164e-001  5.3387538e-001 -3.6291540e-001 -1.8238347e-001 -3.3180220e-001  3.1234049e-001  3.4308011e-001  1.0648068e+000 -2.2682925e-001  3.3020789e-001  2.3906708e-001  3.2604252e-001  1.7118046e-001 -4.5378774e-002  6.1660713e-002  3.0511040e-001  6.9524095e-001 -7.2615922e-002 -2.3928036e-001  1.1262042e+000  2.7384496e-001  6.1015326e-002  4.9811327e-001  4.7220579e-001  3.8297756e-001 -2.2532137e-002  2.9930972e-001  2.9148239e-001 -8.5669112e-004  8.6552432e-001 -4.1015010e-001 -4.6081457e-002 -1.5881812e-001 -1.5860604e-001  4.4005293e-001 -5.6759255e-003  6.6617973e-002  3.6741856e-001  6.3412159e-001  3.7051938e-001  7.9907877e-002  1.4731044e-001  9.1733191e-002  5.0936391e-001  5.2786578e-002  4.0846756e-001 -3.4934595e-001  6.8424895e-002  1.1258760e-001 -6.1150611e-001 -8.7843276e-002
  4.5627968e-001  8.5782861e-001  3.4479291e-001  5.5765922e-002  5.0621518e-002  6.1139129e-001 -1.2031089e-001 -7.7448678e-001 -7.6295601e-002 -2.3745946e-001  4.6615642e-002 -6.9466065e-001 -6.1838201e-001  1.5360059e-001 -1.9979757e-001 -4.0714429e-001 -7.7461063e-001 -7.4985405e-001 -7.9662959e-001 -4.2548852e-001  1.0843199e-001 -3.9302102e-001  2.9572207e-001 -6.2123395e-001  3.5186298e-002 -1.0452599e+000 -1.3549884e-001 -1.2189032e-001  3.1006024e-001 -4.3050686e-001  5.4772305e-001 -3.8036861e-001 -5.6077390e-003  4.2424471e-001 -5.1567252e-001 -2.3437142e-002  8.2038047e-002  5.8586154e-002  3.3843946e-001  7.2591255e-002  1.9362973e-001  5.3987285e-001 -1.4164135e-001  2.8539444e-001 -2.8370510e-001  1.5134200e-001  2.1262873e-001 -3.1418693e-001 -6.2416713e-001 -4.4113022e-003  2.9452802e-002  8.1398256e-002  2.2130202e-001 -1.6279468e-001  1.5736009e-001  9.8900264e-002  5.1555852e-001 -2.3273497e-001 -4.4509504e-001 -1.1098832e-001  8.9068695e-002  1.0210465e-001 -5.5756866e-001  2.1529649e-001  2.1701195e-001  4.7042412e-001
 -6.8761099e-001 -4.6183685e-001 -5.1450208e-001 -5.4673453e-001  1.5595130e-001 -4.4932568e-001 -5.5317068e-001 -4.6081749e-001 -1.3907589e-001 -1.9348227e-001 -1.2003927e-001 -2.5871672e-001 -3.6829616e-001 -3.5770403e-001 -1.5007191e-001 -2.3622162e-002  1.9075269e-001 -3.4805866e-001  4.9567161e-001 -9.9734500e-001 -8.8524062e-001 -3.0067114e-001  3.8132848e-002  1.8216534e-001  3.3840441e-002  6.3870392e-002 -3.3151835e-002 -2.1386601e-001 -7.2216453e-001  1.6478134e-003  5.8846205e-001 -3.5168384e-001  1.8401475e-001  7.1693596e-001 -8.9679790e-001  9.7654178e-002 -4.9315573e-002  2.5399278e-002 -5.0475092e-001  3.7099039e-001  2.2162100e-001 -5.7337323e-001  3.0591389e-001 -1.1403419e+000 -3.7358472e-001 -2.3841999e-001 -1.8081553e-001 -2.7514830e-001 -8.5348538e-001 -3.8427761e-001  1.6313163e-001 -2.5712364e-001 -1.6482556e-001 -3.5808235e-001 -4.5986122e-001 -6.0829781e-001 -4.8289990e-001  1.5630307e-001 -7.0676135e-001  2.4528777e-001  7.1555874e-001  3.9608224e-001 -4.1372468e-002  5.2355330e-001 -5.7692047e-001  4.3738728e-001
 -1.4994698e-001 -1.5978605e-002 -9.7115363e-001 -1.6985797e-002  1.1984106e-001 -6.0669828e-001 -8.2931144e-001 -1.6312211e-001  1.2563558e-001 -5.2832195e-001 -3.5071111e-001 -1.8408063e+000 -1.7782298e-001 -2.2468901e-001 -1.0875723e-001 -2.5098831e-002 -3.2006405e-001  6.6967381e-002  3.6656486e-001 -6.7600546e-001  7.4350286e-001 -4.2307738e-001  6.5964251e-001  1.0135891e-001 -1.5728160e-001 -1.6600044e-001  1.3637246e-001  1.3869166e-001 -4.1736676e-001 -2.4890926e-002  3.0433376e-001  1.9079890e-001 -5.0042288e-001 -7.2816717e-001  6.6802266e-001  1.2005594e+000  3.0872386e-001 -7.7394477e-002  1.2899158e-002  5.6531043e-001  2.9086865e-001  6.1628449e-001  2.7458947e-001  5.9706548e-001 -1.1267828e-001  1.2097287e+000  7.2530055e-001  2.8492141e-001  2.7049825e-001  3.9537195e-001  5.6537651e-001 -1.6138578e-002 -1.8601038e-001  2.1993850e-001  4.2278557e-001  5.0199330e-001 -1.4499612e-001  1.5475037e-001  7.4765049e-002  2.4819730e-001 -3.4340616e-001  2.2833506e-001  7.9826946e-001  1.0709729e-001 -8.6451870e-001  2.7904882e-001
  7.5987756e-001  4.5637221e-001 -4.9088477e-001 -6.0590328e-002  9.0244066e-001 -1.2253620e-001 -2.6454541e-001 -2.3866071e-001  1.8380151e-001  2.2910202e-001 -3.9214668e-001 -2.8677691e-001  2.4882752e-001  2.4035855e-001 -2.5505001e-001 -1.8147627e-001 -1.9356198e-001 -1.6319645e-001  4.8086141e-002 -9.9971980e-002 -4.6883994e-001  1.9161221e-001 -3.3827361e-001 -4.3234250e-001 -1.4537806e-001  2.4440885e-001  9.2512367e-002 -2.1876389e-001  1.6385552e-001 -5.6361741e-001  8.4997886e-001  4.7829877e-001  4.9933245e-001  1.1026835e+000  4.8783670e-001  9.5221477e-001 -1.5865536e-001  7.1683271e-001  2.3626733e-002  1.2103185e-001  4.3629155e-001  3.7708930e-001  1.6193742e+000 -9.6764082e-001 -1.6769009e-001  1.7587559e-001  2.0630396e-001 -2.3370914e-001  2.5907528e-001  4.2751193e-001 -2.9173299e-001 -7.3473163e-002 -3.1740043e-001 -9.5359424e-002 -7.7196527e-001  4.2161762e-001  9.2972236e-001 -1.2756453e-001  3.5433338e-001  2.6577328e-001 -8.8478383e-001 -1.6284144e-002  4.2413500e-001  5.9676117e-001 -2.4058651e-001 -4.5963910e-002
 -1.9580254e-002 -1.0849555e-001  3.0388897e-001 -8.7096676e-002  4.7084773e-001 -7.8165399e-001  1.0157061e-001  3.9832031e-001  5.8308392e-001 -4.4323345e-001 -2.5528502e-001 -5.9729257e-001  1.3388417e-001 -2.6988817e-001 -1.2398876e-001 -1.3331982e-001  7.9968201e-001 -4.6852633e-001 -2.3290177e-001 -6.8628486e-002 -4.5138393e-001 -2.3831109e-001  8.4802889e-001  5.1538249e-002  3.2880435e-001  5.4551913e-001 -4.9776997e-002 -4.0692083e-001 -3.0130446e-001 -3.8315219e-002  4.0834472e-001  6.6726814e-001 -5.9974270e-003  5.7460771e-001  8.9536072e-001 -7.9725056e-003 -4.9706767e-001 -3.0378163e-002 -4.1348760e-001 -2.3582272e-001  2.9869981e-001  4.8550242e-001 -2.2365968e-001  1.0869041e+000  5.4869852e-001  3.8404174e-002  7.6527471e-001  2.2600755e-001  1.5631270e-001  3.8011929e-001  5.7973810e-001  4.2077693e-001  5.8341267e-001  5.2227307e-001  4.1098777e-002  8.2975305e-001  3.6813917e-001  2.1109457e-001  6.8765750e-001 -2.3789528e-001 -3.2815431e-001  4.3223414e-001  4.1868782e-001  7.0104097e-001  2.6655528e-001 -3.5092858e-001
  6.7195090e-001 -3.9644363e-001  2.8816980e-001 -3.6613872e-001 -2.6554805e-001  8.2942910e-001 -6.3858544e-002  1.6045977e-001 -3.3498600e-001 -5.2627974e-002  9.7463244e-002 -2.5821463e-002  9.7435290e-002  2.7512664e-001  7.3029773e-001  3.5080407e-001  1.2123578e-001  4.4388890e-001  5.9276491e-001  2.9178658e-001 -3.4865781e-001  2.8092082e-001  2.3782854e-001  3.4177555e-001 -1.4611083e-001  6.2238199e-001  4.6265402e-001  6.9886133e-001  2.9093341e-001  1.7417771e-002  2.3854157e-001 -4.5103374e-001  6.5961918e-001 -6.5069792e-001 -5.3839790e-002 -7.6140830e-002  9.4873085e-001  7.0011895e-002 -3.5927631e-001  4.0546679e-001  5.8286607e-002 -1.9177854e-001  6.2216524e-001  1.3591136e-001 -2.0130122e-002  3.5190641e-002  2.4713326e-002  6.8931157e-001  8.4907928e-002 -7.4364406e-002  6.7468372e-001  5.1996591e-001  2.0521075e-001  3.7361162e-002 -1.7931683e-001 -5.5830683e-002 -2.9220301e-001 -3.0017874e-001  3.5244582e-001  6.4700800e-002  1.8166492e+000 -9.2326363e-002 -7.7869114e-001 -5.4296192e-001  7.3663779e-001  4.3292050e-002
 -1.0747759e+000  5.4987307e-001 -5.4272812e-001  5.2998254e-001  1.6457437e-001  2.7769004e-001 -2.9841867e-001  1.0435510e-002  2.6077265e-001  1.0249514e-001  5.6925697e-001  1.6254735e-001  5.6964454e-001  2.2851974e-001  4.6127288e-001  4.5444454e-001 -2.0329859e-001  7.2596567e-001  9.8693874e-003 -2.3018650e-001 -3.5506813e-001  7.0659071e-001 -1.3031516e+000  8.7491853e-001 -2.8629993e-001  6.3473968e-001 -1.6844555e-001 -6.8150043e-001  1.6509081e-001  1.3755851e-001  3.3297654e-001  2.7796098e-001 -5.5265594e-001 -3.9367763e-001  1.4267681e-001  3.8546392e-001  2.0738419e-001  5.4890710e-001  2.3520271e-001  7.7932291e-001 -1.8983432e-002  5.2276323e-001  8.5925282e-001 -6.6987107e-001  1.3871372e-001  6.6262505e-001 -1.5146490e-001  6.9305499e-001  1.4963325e-001  6.5911357e-001  3.0728271e-001  3.2037187e-001  5.5639196e-002 -8.6721037e-002 -4.5800003e-002 -1.3611632e-001  3.2546271e-001 -1.3389967e-001 -1.8966908e-001 -7.5353982e-002  7.4617390e-001 -1.8381064e-002 -3.1079544e-001 -2.3511078e-001 -9.8496702e-002  2.8888622e-001
 -5.7507620e-001 -1.1936549e+000 -7.1420673e-001  8.3462886e-001 -3.6088650e-001  1.1469637e+000 -2.0785920e-001 -5.3484737e-001  4.4022360e-001  9.6289985e-003  1.4790251e-001  8.5113326e-001  4.2569690e-002  4.5821458e-001 -3.1027182e-001 -3.7083585e-002 -4.4157443e-001  2.8603650e-001 -3.7138777e-001  1.2043328e-001 -1.1877721e-001 -8.5273100e-002 -4.5335301e-001  1.9105409e-001 -4.0993044e-001 -8.6897768e-002 -5.8585530e-001 -4.7608756e-001  6.9703937e-002 -4.4825878e-001 -3.4758077e-001  3.7622653e-001  9.2996134e-002 -9.5355277e-001 -4.4037277e-002  2.7983035e-001 -8.0066406e-001 -6.5973985e-002 -2.5429747e-001 -6.8566538e-001 -5.5027911e-001 -2.6834108e-001 -6.4530838e-002 -8.6818174e-001 -4.1606769e-001 -6.6873545e-001  1.7186934e-001  3.3917793e-001  1.1357013e+000 -1.5055804e-001  5.4869747e-002  3.8989180e-001  3.5505753e-001  9.8856911e-001  1.2248364e+000  4.5558140e-001  2.6251376e-001 -4.1988943e-001 -3.5690445e-002 -3.0414520e-001  3.3351318e-001 -4.0716616e-001 -8.9972037e-001 -2.4982354e-002 -5.4630047e-001 -4.7636234e-001
  2.6626712e-001 -3.4922296e-001 -1.2791814e+000  6.2862366e-001 -3.8598466e-001  1.1511334e-001 -8.3351715e-001 -2.6015364e-001  2.2885121e-001  2.1236620e-001 -2.6542287e-002  3.2633893e-001 -1.3462825e-001  4.4827053e-001  5.6737648e-002  1.9094475e-001 -4.8188785e-001 -2.0003888e-001  2.8178604e-001 -1.1053175e-001 -1.2386506e-001 -3.0313740e-001  1.0335640e-002 -3.0804250e-001 -2.3898986e-001  4.9596431e-001 -6.0925245e-001  9.2580315e-002 -1.3354783e-001  1.5106116e-001 -2.6573799e-001  5.1739130e-002 -2.9619235e-001 -6.0649891e-002  3.5955357e-002 -6.6141209e-001  4.7385060e-001 -4.9338573e-001  4.1561422e-001 -9.0173607e-002  2.0114324e-001 -4.8105706e-001  3.0931173e-001 -5.0598507e-001 -1.7708087e-001 -7.8930720e-001 -4.4322457e-001 -3.1802748e-001  2.4719829e-001  1.8598830e-001  5.0796775e-001  6.2799184e-001 -1.2670260e-001  1.0172461e-001  9.7860456e-002  1.4324119e-001  2.1011169e-001  2.8215947e-001 -8.2862857e-002 -8.1815764e-001  3.0350189e-001 -1.9043573e-001  4.1473881e-001 -3.0632472e-002  1.8409036e-001 -2.7252732e-001
  9.5562156e-002  1.3793451e-001 -5.4625058e-001 -6.2042835e-001 -9.6276471e-002 -3.6594524e-001 -3.7859887e-001 -3.9866780e-001  2.3079690e-001  4.8672549e-002 -2.4022648e-001 -3.4292514e-002 -2.3393257e-001 -2.1508959e-001  3.9073270e-002  3.5442367e-001 -5.8871255e-001 -4.9197452e-001 -2.2636884e-001 -7.9552823e-002 -1.0066681e+000 -5.8331475e-001 -1.6662932e+000 -5.5417498e-001 -6.2412722e-001 -2.8114007e-001  2.0942706e-001 -8.2184824e-003  7.0456314e-001  9.7611351e-002 -1.0990679e-001 -8.3323019e-002  1.1417455e-001 -8.0944218e-002 -1.3815801e-001  5.5208968e-001  5.4744611e-001 -1.7409486e-001  1.5285364e-001  1.2689439e-001 -3.1719425e-001 -6.9050674e-001 -4.2771471e-001 -7.8171695e-001 -4.0962163e-001 -8.8401668e-001 -3.1180701e-001  6.2581923e-001  2.0732857e-001 -3.2754180e-001  5.0242361e-001  8.1061517e-001  9.1167156e-002 -3.0807239e-001 -8.8472161e-002 -9.1999112e-002 -1.7686233e-001  4.2150407e-001 -1.9778726e-001 -4.9430191e-001  2.6763593e-001  1.7334175e-001 -4.4325607e-001 -5.1399022e-001  8.7389953e-001 -3.1144539e-001
  2.6346244e-001  2.4614127e-001 -1.6241777e+000  2.3810501e-001 -3.9181870e-001  6.5678816e-002  4.4750138e-002 -3.7402534e-002  1.8113714e-001 -6.8331332e-001 -2.7476371e-001  7.1757679e-002  6.4502907e-002 -2.3912456e-001 -3.1169660e-001  3.3554217e-002 -1.5641328e-001 -7.0854564e-001 -1.1925100e+000 -6.5011928e-001 -5.4031594e-001 -1.1262404e-001 -1.8401391e-001 -9.5331482e-001  2.5489227e-002 -1.0635902e-002 -3.0338111e-001 -4.3060221e-001 -4.2170665e-001  1.6878492e-002  1.5621390e-001 -6.8541070e-002  5.6914455e-001  9.8387147e-002  2.9502840e-001  3.7989640e-001  1.2296464e-001 -1.1272791e-003  8.4810809e-002 -9.1944522e-002 -1.9287598e-001  4.0026340e-001  1.8998450e-001 -2.4896413e-001 -6.8900833e-002 -1.4720746e-001 -1.5839016e-001  3.1036056e-001  3.3346620e-001  4.2618990e-001  6.6523915e-001  2.7292772e-001  2.6595869e-001  6.0669430e-001  6.9666667e-001  2.1061117e-001  5.8349346e-001 -3.2615257e-001  6.1480835e-001 -7.4410692e-002  1.3269871e+000  2.7889544e-001  4.9829095e-001  1.1419255e-001  2.8960493e-001  2.1583855e-001
 -2.7303208e-001 -2.5984354e-001  7.8416674e-002 -1.1645752e+000 -2.7223255e-001 -2.2256432e-001 -5.5538023e-001 -2.4603253e-001 -1.8883813e-001 -9.1611150e-002 -7.7920506e-001 -6.0721667e-001 -1.7303223e-001 -2.9894966e-001 -4.8207803e-002  1.7095386e-001 -1.9209971e-001 -4.6627997e-001 -9.5387228e-001 -4.8135910e-001 -5.7793722e-001 -1.8654100e-001 -6.8145925e-001  5.2164002e-001 -3.7061526e-001 -2.6192485e-001 -7.4433878e-001 -3.8355055e-001 -9.6586202e-001  4.6984909e-001 -5.8527768e-002  1.9561811e-001 -1.4909795e+000 -5.6798829e-001  1.6765779e-001  5.2687440e-001  3.7334407e-001 -9.5499799e-001  3.9946006e-001 -7.4666734e-002 -2.6896002e-001 -3.2905394e-001  7.8780979e-001 -2.4568227e-001 -2.6061203e-001 -7.7242496e-001 -3.6522730e-001 -2.7947816e-001 -6.0144049e-003 -3.9480065e-001  3.3795038e-001  1.8021963e-001 -7.6012158e-002 -9.6430448e-002 -2.5011414e-001 -1.2199774e-001 -1.7304842e-001 -5.3087860e-001  2.9244511e-002 -3.9473250e-001  4.5561257e-001 -3.9099109e-001 -1.0834491e+000  9.1059403e-001  1.9500184e-001 -1.5509045e+000
  1.3865614e+000 -8.6502967e-002  2.4226802e-001 -7.8031283e-001  1.6567390e-002  5.4134477e-001  4.6590138e-001 -1.2952798e-001  9.8269297e-002 -1.8535717e-001 -8.3070929e-001  2.1529481e-001  1.1868159e-001  5.8751765e-001  3.5464859e-001  1.9568072e-001  2.0695017e-001 -1.4638721e-001 -4.1833770e-001 -1.7440035e-001  2.1363291e-001  3.4800601e-001  2.8316881e-001  7.2422558e-001 -2.8729918e-002  2.5864262e-001 -9.3414966e-001 -8.8054286e-001 -4.1962873e-001  1.6036029e-001 -5.9375086e-001  1.3095273e-001  3.6201586e-001 -2.8337597e-002 -2.8199053e-001 -7.5641115e-001  3.7534441e-002 -5.6006114e-001 -2.4305472e-001 -6.4613130e-001  2.2067986e-001  3.6771111e-001 -1.8925213e-001 -3.2392411e-002  5.4327758e-001  2.8068107e-001  1.1840699e-001  6.2740020e-001  7.1387487e-001  1.0652715e-001  1.5877776e-001  1.1443417e-001  7.7856323e-001  3.2071355e-001  1.5829533e+000  7.7439421e-001  1.2881243e-001 -3.7414039e-001  2.9590357e-002 -1.8271229e-001 -4.6800561e-002  4.1531376e-002 -5.5605404e-001 -4.7932187e-001  7.3905006e-002  3.8831925e-001
  1.3163346e+000 -2.5691733e-001 -7.6515719e-001 -5.2312214e-001  7.7877285e-002 -2.0973002e-002 -3.0380172e-001 -4.9632857e-001  3.7311871e-001 -2.2731841e-001 -5.0757748e-001 -1.2516329e-001  1.2957545e-001 -4.0211100e-001 -2.6908659e-001 -6.3882105e-001 -7.4100528e-001 -1.8364721e-001 -5.0912303e-001 -4.0594221e-002  7.7040733e-001  1.5965771e-001 -6.8354917e-002  7.4842311e-002 -1.6342577e-001  4.0166620e-001  1.4033183e-001 -2.2201976e-001 -1.5666415e-001 -1.4202730e-001  5.7872680e-001  2.9863655e-001  1.8468821e-001  6.1309917e-001  3.6532602e-001  9.0551687e-001 -3.8358070e-001 -4.5570120e-001 -5.8884181e-001  2.9036087e-001  4.0756924e-001 -2.0122043e-001  5.9934620e-001  1.0363184e+000  4.5990518e-001  1.3381485e-001 -3.7294805e-001  1.1583006e-001  5.2062713e-003  4.0688542e-001 -6.4365786e-001 -1.7427048e-001 -4.5448276e-001  1.9667228e-001 -8.4428837e-001 -2.5266941e-001  3.5788288e-001 -1.1927505e-001  9.1426667e-002 -2.5971526e-001 -6.2790368e-001 -2.7056009e-002 -5.4140366e-001 -7.1611871e-001  3.2377531e-002  8.2734579e-001
 -1.1638849e+000  6.5875682e-001 -1.0708245e+000 -3.9264308e-002  7.3282475e-001  1.5397557e+000  4.5289561e-001 -1.1310283e-001 -3.4184043e-001  1.6970105e-001 -4.5169216e-001 -6.0164399e-002  1.8158471e-001 -1.0811342e-001 -6.2320353e-001 -3.8299268e-001 -1.6320623e-001 -1.3093074e-001 -3.7278773e-001 -6.2798561e-001  1.0864893e-001 -2.7741942e-002 -1.0609224e-001 -1.3710172e-001 -3.4640216e-001  1.0885227e-001  1.4049492e-001 -1.0683944e-001 -6.1565896e-001 -6.2733192e-001  3.4465997e-001  9.8290712e-002 -1.0792065e+000 -8.3692609e-001  5.6680464e-001  4.8104626e-001 -3.1310016e-001 -2.5349729e-001 -4.2236138e-001  4.6220381e-001 -1.5461851e-002  2.7256952e-001 -2.6902485e-001 -2.8641933e-002  1.4362721e-001  1.9558129e-001  6.7267283e-002  1.0435300e+000  1.0446348e+000  1.8510977e-002 -2.9432861e-001  1.6271457e-001  2.9112342e-002  8.0399806e-001  1.0854979e+000  1.5950723e-002  5.8061209e-001  3.8218060e-001  7.5577629e-001 -7.2528073e-002 -8.1753623e-001  3.4659247e-001  9.3252622e-001 -1.5844906e-001 -6.6347909e-002  2.2154667e-001
 -1.1724769e-001  1.6819644e-001  8.2860421e-002 -1.0944931e-001  1.1481651e-001 -1.2598300e+000 -5.7438162e-001  2.0610079e-001 -1.5247813e-002 -3.0141563e-001 -8.2134225e-001 -6.9298031e-001 -6.9439575e-001 -5.0912351e-001 -4.6257660e-002 -3.5221049e-003 -2.2705132e-001 -9.8997680e-002 -7.9277764e-001 -1.2895035e+000 -2.2382802e-001  2.6070057e-001 -9.4267174e-001 -3.6783173e-002 -2.8327962e-001  2.8997968e-001  1.0815145e-001 -1.3042859e-002 -7.4984084e-001 -2.5389280e-001 -1.2166180e-001 -2.7805120e-001  1.3051658e-001  7.2304897e-002 -7.7353025e-003  8.3625268e-001  1.5585924e-001 -1.6322094e-001  5.7710830e-001  7.9123927e-001 -1.5628772e-001  8.4800307e-002 -3.8789847e-001 -1.6616779e+000  7.3757471e-001 -6.5294263e-001 -3.0801944e-001  5.3015638e-001  2.3995293e-001  2.7117691e-001  4.4042558e-001  2.6176770e-001 -5.8299604e-002 -6.8733060e-002  3.0288554e-002  3.1744230e-001  5.6759447e-001  1.2114764e-001  4.1165708e-001 -2.2018916e-002  5.4020262e-001  8.9291528e-001 -4.0001060e-002 -4.3045788e-001  4.4383466e-001 -4.4374776e-001
 -3.1799695e-001 -4.2744459e-001 -1.1000429e+000 -2.3005756e-001  1.9516460e-001 -4.0282619e-001  5.8295355e-001 -1.7725527e-001  3.6846447e-002 -3.4636782e-001 -4.0977092e-001  4.5231192e-001  2.4364082e-001 -2.6800100e-001 -4.4794387e-001 -4.8517792e-001 -5.0331963e-001 -3.4372758e-003 -9.5953662e-002 -6.1701156e-001 -1.0911610e-001 -3.5839611e-001  2.1825376e-002 -8.7246543e-001 -1.8416930e-001 -1.0300606e+000  1.2111688e-002  6.4093355e-001  3.4640184e-001 -6.0802830e-001  3.0811463e-001  4.2899680e-002 -5.1363820e-001 -7.9224051e-001  3.1521950e-001  7.5715477e-001 -4.8508208e-001  9.1360888e-001  1.3427325e-003 -7.5877826e-002 -3.1434718e-001  1.6463493e-001  1.1531233e+000 -9.9981955e-002 -1.4999596e-001  2.7509733e-001  6.7972552e-002 -4.1860102e-002  1.1648904e+000  7.2929815e-001 -2.4086240e-001 -2.6067284e-001  3.7436498e-001  1.2698447e+000  9.7805179e-001  7.6081420e-001  6.3289285e-001  6.4690291e-002  1.8736265e-001  6.9477260e-001  3.7694465e-001 -2.7989719e-001  5.0907620e-002  1.0608335e+000 -2.4365285e-002  1.2888530e-002
 -1.0306045e+000 -1.0472124e+000 -5.0197244e-001 -2.2251395e-001 -9.5938800e-003 -1.8135321e-001  4.0527438e-001 -8.2163999e-001 -8.9090425e-002  3.0931890e-001  4.1130482e-001  8.4005279e-001  2.6210189e-001 -2.3580580e-001 -5.8209410e-001 -4.0784374e-001  4.8088121e-001  2.3921657e-001 -8.2935455e-001 -1.4049087e-001  4.9428638e-003 -5.2696343e-001  6.3168239e-002 -1.3785151e-001  3.5085262e-002 -4.0482842e-001 -1.6760111e-001  2.9839129e-001 -1.4226215e-001 -6.0759793e-001 -2.4844558e-001 -3.3771388e-001  6.5716846e-002 -6.6380471e-001  1.5112589e-001  2.5909481e-001 -1.0559241e+000  6.9912467e-002 -7.7089143e-002 -8.7923898e-002 -2.7290780e-001  3.8197538e-001  4.9389261e-001  6.2483080e-001  1.4090890e-002  8.0466798e-002  5.6414414e-001 -4.8272340e-001  5.7904235e-001  7.9674775e-001 -7.0858544e-001 -8.5795862e-001  2.7924947e-002 -4.8059132e-002  5.7965341e-002  7.4646292e-001  7.6141103e-001  3.7508341e-001 -3.9538813e-001  3.2757539e-001 -2.5612851e-001  2.9887114e-001 -3.0582323e-002  5.8894370e-001 -8.4792690e-002  6.6523232e-001
 -1.5881264e+000  8.0055662e-001  4.5370009e-002  4.7159669e-001  8.9961876e-003 -4.5352611e-003  4.9097766e-001  4.3263100e-002 -4.3034892e-001  1.8052627e-001 -9.7497750e-002  6.4620844e-001  6.6370387e-001 -3.8523964e-002 -9.9436105e-001 -7.0450082e-001  2.6958029e-002  1.6608855e-001 -4.7356588e-001 -1.9430366e-001 -3.0977547e-001 -9.8469930e-001 -5.8030001e-001  3.5608493e-001  1.8726082e-001 -8.9494788e-001 -1.1794669e-001  5.4604018e-001  3.1205736e-001 -1.2917911e-001  3.7340499e-001  4.0643289e-001  3.3410720e-001  3.2165475e-002  4.4380085e-001  7.7412945e-001 -2.2813963e-001  2.2312382e-001  3.3926219e-001 -2.0483579e-002 -1.1332290e-001  2.8469640e-001 -2.7789281e-003 -1.0953452e+000 -1.7719903e-001  3.3274524e-001 -6.7396886e-002  3.8363444e-001  6.9747085e-001  1.1918921e+000  2.8448505e-002 -2.1208181e-001  3.4101581e-001  1.2416520e+000  1.0673770e+000  6.2382036e-001  3.2720759e-001 -5.3004817e-001  2.2821737e-001  5.3548935e-001 -2.4380957e-001  3.5909214e-001  7.3954029e-001 -4.1439297e-002  3.1664804e-002  1.7247737e-002
  8.6046148e-001 -5.8263442e-001 -7.9187715e-001  9.6242211e-001 -5.7073437e-001 -5.9195085e-002  6.2009890e-001 -7.2915964e-001 -3.0752884e-001  3.6969474e-001  1.1685572e+000  2.7546168e-001 -2.3112873e-001 -3.4562583e-001 -1.6123934e-001 -1.6736502e-001  3.0992586e-004  4.7762416e-001 -9.3520920e-002  3.1008382e-001  2.9435390e-001 -4.7230945e-001  1.3456527e+000 -2.9544541e-001  6.0842146e-001 -8.1916389e-001  3.4432912e-001 -6.0718603e-001  8.2899406e-001  1.9524273e-002 -1.4138941e-001 -1.3880878e-001 -7.6770398e-002 -1.4971168e-001  1.6475247e-002 -2.1246538e-001 -1.5099237e-001  9.3725447e-001 -4.4632672e-001  2.3562153e-001 -3.3763997e-001  6.4033457e-001 -1.0735239e+000  9.6420667e-001  4.4094852e-002  1.7462060e+000  9.7230916e-001  8.2706503e-001  9.3125816e-001  6.3858666e-001  2.7575872e-001 -5.2003650e-001  3.5300151e-001  1.0128889e+000  3.0979430e-001  1.1331846e+000  7.2487398e-001 -1.5123023e-001 -5.3353376e-001  1.0440443e+000 -1.4536249e-001 -1.0785785e+000  2.3009829e+000 -5.3792781e-001  1.6858894e-001 -6.1383423e-001
 -4.1856232e-002 -2.4741530e-001 -1.3000442e-001  2.5904014e-001 -3.9644730e-001 -1.2016139e+000  1.9206614e-001 -1.7344068e-001 -4.0782626e-001 -2.4855259e-001  1.9633518e-001 -4.0773003e-002 -2.2425918e-001 -5.2292600e-001  7.7901452e-002 -4.6335659e-002  1.8886599e-001 -6.9142722e-001 -7.2525767e-001 -2.6271320e-001 -6.6790238e-001 -6.7881372e-001  2.7348391e-001 -7.3313245e-001  4.1677781e-001 -2.2401320e-001 -7.1361574e-001  9.9720494e-002  5.3416776e-001 -7.0830904e-002 -1.9604643e-001 -5.9702991e-001  1.6005992e-001  3.7151678e-001  5.2223579e-001  4.0205891e-001 -2.1495972e-001 -5.0429342e-001 -8.2182889e-001 -9.6898035e-001 -1.6162141e-001  4.6377066e-001 -2.7021909e-001 -1.1584214e+000 -9.8167435e-002  3.3113361e-001  4.8197366e-001 -3.6569445e-001 -1.7383051e-001 -2.8435337e-001  4.1705856e-001  3.5694297e-001  3.0889990e-001  9.5696451e-001  1.6418169e-001  4.0435555e-001  1.8404919e-001  4.9828549e-001  3.6900719e-001  1.4375442e-001 -6.8537204e-001  1.1872074e-001  6.2924148e-001  1.0226028e+000  1.8124528e-001  7.8945050e-002
  2.8395017e-001 -6.0484218e-001 -1.4285023e-001 -1.2839519e+000  5.9055181e-002 -8.8789665e-001 -2.0104054e-001 -1.8489414e-001 -2.4579009e-001 -1.4860003e-001  2.7203079e-001 -1.3288884e-001 -9.5677244e-001 -1.2273394e+000 -7.5797897e-001 -8.8986643e-001 -5.1004047e-001 -7.1133886e-001 -9.8339302e-001  5.2304650e-002 -7.2148607e-001 -4.4251657e-001 -1.1197012e+000  5.3965958e-001 -1.9099023e-001 -2.8976776e-002 -5.8404479e-001 -5.2247695e-001 -1.1851240e-001 -1.5018476e-002 -4.4488124e-001 -3.3166305e-001  6.7952990e-001  2.3067457e-001 -1.3630808e-001 -2.5096190e-001 -2.4919052e-001 -1.1598876e-001 -6.9251444e-001 -5.5733366e-001  2.1898985e-001 -2.6143978e-001  2.9655093e-001 -8.4471549e-001 -2.5517213e-001 -1.9017745e-001  2.4781940e-001  9.6309987e-002 -1.4319181e-003 -3.8441816e-001 -1.2638959e-001 -9.5570515e-002 -2.8379207e-001 -6.1009719e-001 -8.1663424e-001  1.8340691e-001 -8.1598754e-001  2.0229014e-001  6.2458207e-003 -2.0461448e-001 -2.3118904e-001  1.2031488e-001 -1.0052163e+000  1.1156634e+000 -4.8118809e-001  4.6710548e-001
 -1.1662424e+000  8.1198584e-001 -5.3503798e-001  1.6701664e-001  9.7286333e-003 -7.4214878e-002 -4.6857436e-001  5.2251336e-002 -4.8307672e-001  5.9406501e-001  5.6859958e-001  7.8601248e-001 -2.1329032e-001 -7.0598820e-002  8.4708687e-002  8.8341355e-002  4.6089403e-001  1.1607809e-002  3.0554570e-002  3.9625030e-001 -6.7700286e-001 -4.8486302e-001  3.4295134e-001 -6.5347992e-001 -2.8587833e-001 -6.4277263e-001 -7.7809511e-001  1.2826788e-001 -2.0386662e-001 -1.6573150e-001 -3.2465513e-001 -4.2100554e-002 -6.7585418e-001 -3.6289524e-001 -3.8026120e-001 -5.8906325e-001 -3.3515857e-001 -1.5345721e-002  3.6849088e-001 -2.4585987e-001 -3.5917178e-001 -5.1309154e-001 -8.8775085e-001 -6.1884045e-001 -6.3493296e-001  1.5594914e-001 -9.4331240e-002 -1.1519310e+000 -1.0429466e+000 -5.2779221e-001 -6.2127394e-001 -5.8219181e-001 -4.6299622e-001 -1.9919499e-001 -1.0750579e+000 -1.9807974e-001 -5.8813768e-002 -2.0965260e-001 -4.4720368e-001 -2.5754352e-001 -1.0609399e+000 -1.0985502e-001  5.1143932e-004 -8.8842661e-001 -2.5194950e-001 -1.3205267e+000
 -1.1158798e-001 -1.5071942e-002 -7.2347207e-001 -6.7988456e-001  1.6950045e-001  3.2145977e-001 -6.9808339e-003  5.7853401e-001  1.9022407e-001  4.1024434e-001  1.0603988e+000  2.5030734e-001 -6.5709654e-002 -2.4166100e-001 -1.1774366e-001 -8.9674690e-002  8.4524612e-001  6.7809939e-001  6.4952860e-001  3.1715719e-001 -1.6020733e+000 -8.6739645e-001 -5.2226091e-001 -8.4798545e-001 -3.9182219e-001 -3.6054532e-001 -1.5646932e-001 -2.1944082e-001 -1.2839506e-001 -3.4304754e-001  5.3486292e-001  1.9975744e-001  2.2209307e-003 -4.3894546e-001 -6.1674198e-001 -6.1158322e-001 -3.8802941e-002 -3.5016702e-001 -5.8814645e-001 -3.7752841e-001  1.0357256e-001 -4.4625152e-001 -5.2878215e-001  2.9701883e-001 -9.8232339e-001 -1.0583230e+000 -4.4816164e-001 -3.0632708e-001 -8.8120364e-001 -5.9482716e-001 -8.9183997e-001 -9.4625391e-001 -6.4554172e-001 -1.0712555e+000 -6.6020899e-001 -1.0884112e+000 -5.6933485e-001 -5.0584318e-001 -1.5685615e-001 -5.0708232e-001 -5.0488710e-001  2.2568765e-001 -7.7648337e-001 -4.5544099e-001  1.5388006e-001 -1.0687808e+000
 -8.1631863e-002 -1.6252399e-001  6.1388826e-001  2.1599599e+000 -6.9456048e-002  5.7492204e-001  5.7529668e-001  1.0515838e+000 -7.4077560e-001  4.8321242e-001 -1.0064407e-001  6.4284089e-001 -1.4511118e-001 -2.2485057e-001  3.6654116e-001  1.0462181e-001 -4.7766088e-001 -4.1201496e-001 -1.9819380e-002  3.2491367e-001 -5.7828513e-001 -4.4107209e-001 -7.8513522e-001 -1.2884024e+000 -9.2892148e-002 -9.1590016e-001  6.6240368e-001  1.2642648e+000  6.4490696e-001  3.8955807e-001  1.2815110e-001  7.3640016e-001 -5.3404888e-001 -2.5749870e-001  6.2519261e-001  2.5334834e-001  3.2863331e-001  4.5777342e-001  7.5295384e-001  5.2783791e-001 -4.6451554e-001 -1.9796009e-001 -1.1516836e+000  1.6306973e-001 -1.8874034e-002 -2.5009946e-001  7.8918617e-002  1.0497830e+000  4.7517843e-001 -1.1527018e+000  2.5051013e-001  1.9966471e-001  2.3301027e-001  4.4388593e-001  2.3277258e+000 -3.1819274e-001 -1.9811210e-001  1.7901465e-001  3.9884196e-001  6.5323761e-001  1.3228342e-002 -5.4695864e-001  8.6200783e-001 -6.8374816e-001 -8.2135910e-001  4.6279791e-002
 -1.4125763e-001 -3.2530201e-001  2.6536841e-001  1.5399471e-001 -4.1777772e-003  8.2773068e-001  3.8226760e-001  6.1527567e-001 -2.0916128e-003 -1.3475390e-001 -6.7602350e-001  1.0788833e+000  1.0616031e-001  1.0770391e-001  3.7451575e-001  2.7358731e-001  5.3116655e-002 -2.0529654e-001 -9.3485359e-002 -3.4731999e-001 -1.3683119e+000 -2.6161547e-001 -9.6902649e-001 -3.3073022e-001 -2.2730190e-001 -1.4265252e-001  1.2937701e-001 -2.0751044e-001  3.5704565e-002  3.0701168e-001 -4.5490451e-001  3.1848745e-002 -6.3345025e-001  9.9870601e-002 -1.0353829e-001 -3.5238437e-001  8.5851964e-001 -1.2714453e-001  2.1466139e-001  2.6695176e-001 -5.0344705e-002 -2.0740499e-001 -2.3248165e-001  4.4510162e-001 -5.2321292e-001 -6.8840671e-001 -2.8538493e-001 -2.1984880e-001 -5.8236151e-001 -9.4098251e-001 -4.7437225e-002 -9.5687489e-002  2.4073081e-001 -7.0094650e-001  1.5272634e+000 -3.6190623e-001 -9.4618093e-001 -2.1764765e-001  2.0131870e-001  2.8002186e-001  3.9406319e-001  2.2551323e-001 -9.0326652e-001 -1.5940506e+000  9.0804264e-001  2.0948745e-001
  2.7011605e-001 -6.4702550e-001 -1.1441612e+000  3.8517757e-001 -8.0984622e-001  3.9749073e-001  5.5980861e-001  8.8249990e-001 -4.4493077e-001 -4.6525056e-002  3.8819422e-001  5.3983477e-001 -3.2467188e-001 -6.6301935e-002  1.3439102e-001 -3.3687795e-001 -1.2252066e-001  5.9243305e-001  2.4025780e-001  2.3278717e-001  2.4662962e-002  2.1448291e-001 -5.0767102e-001 -1.0036280e+000 -3.5547951e-001 -3.8092035e-001 -2.3932700e-001  1.3157035e-001  1.6813259e-001  5.0168060e-002  5.1352380e-001  2.7506561e-001 -3.5222406e-001 -1.0264116e-001 -9.1459726e-003  5.7532194e-001 -4.2886940e-001  7.7356951e-001  7.2827367e-001  2.4196657e-001  8.7269106e-002 -3.2650958e-001 -6.9890303e-001  6.8590323e-001  2.1093944e-001  1.0208504e+000  5.2103039e-001  1.4050672e+000  4.0073388e-001 -4.7986217e-001 -1.0016452e-002  2.4148741e-001  2.4463221e-001 -5.3369428e-001  2.6336750e-002  2.3189312e-001 -6.4484164e-001  3.1405694e-001  5.9299989e-001  6.0089211e-001  2.2003019e-001  1.1761087e-001  7.2057868e-001 -1.8667866e+000  1.2085183e-001  1.0702108e+000
 -6.8713499e-001 -9.9782642e-002  5.4146596e-002  4.9910879e-001 -9.1413080e-002  3.6749250e-001  2.2898165e-001 -4.6885853e-001 -7.2465053e-001 -3.7933949e-001 -6.4003358e-001 -1.9553371e-001 -3.5986854e-001 -2.2547397e-001 -4.2693084e-002  2.2840834e-001 -1.5419367e-001 -6.2287173e-001 -7.0898451e-001 -5.4616539e-001 -9.6348717e-001 -7.3538537e-001  1.0255143e+000 -1.3724216e+000 -3.0492416e-002 -9.9337626e-001  1.3006552e+000  1.2263744e+000  7.8624716e-001  8.0212720e-002 -6.5843445e-002  1.6064103e-002  8.1159435e-002  3.2150101e-001 -3.3956718e-001  2.2933298e-001  2.8501862e-001  6.4043083e-001  1.1869705e+000  7.8911977e-001 -3.0000676e-001 -6.8055329e-002 -1.0187204e+000  5.4760131e-001 -4.8739388e-001  7.4795665e-001 -8.4329466e-001  8.2605134e-002 -6.0481288e-001  3.1321762e-001  2.1130122e-002  1.3896507e-001 -2.4174824e-001 -6.7157001e-002  1.1813348e-001  5.5824336e-002 -2.2139161e-001 -1.4490068e-001  3.2705317e-001  1.4716169e-002 -5.5298866e-002  3.5242425e-001  1.6337537e-001  6.7190980e-001 -5.7518157e-001  1.4570888e+000
  7.9943758e-001 -2.2743021e-001 -6.5837148e-001  1.2513501e+000  6.8987450e-002 -2.5554046e-001  4.1826296e-001 -5.6492509e-001  8.9615989e-002  9.3805823e-002 -3.6590992e-001 -2.5937886e-001 -3.4424167e-001 -4.2239310e-001  3.8055958e-002 -7.9492222e-002  5.0196327e-002  5.5432207e-002  3.6829286e-002 -5.3215974e-003  7.0956968e-001 -3.7449769e-001  1.1440933e+000 -5.8515844e-001  3.6273145e-001 -1.3452853e-001  6.6117670e-001  8.6577108e-001  1.1117766e+000 -5.3727262e-001 -1.9213509e-001  1.9371183e-002 -2.8278886e-001  2.7329004e-002 -1.8915661e-001  6.9777425e-002 -4.0031757e-001  1.1431921e+000  5.9099644e-001  8.0806052e-001 -6.6528192e-001  1.5686203e-001 -8.4639540e-001  1.1652027e+000 -1.6720620e-001  1.2239905e+000 -1.5142027e-001  1.1591721e+000  1.9196302e-001  5.0183116e-001  3.6135879e-001 -2.8255890e-001 -4.8565019e-001  6.9961760e-004 -4.0753077e-001 -1.3601249e-004  5.5660127e-002  3.6168746e-001 -6.0892407e-001  3.2979670e-001 -1.9087065e-001 -4.4438862e-001  1.1526019e+000 -3.3908916e-001  2.5274399e-002  7.9379123e-001
 -5.8479398e-001 -2.0964177e-002  7.8134678e-002  5.7994610e-001 -1.1668032e-001 -6.5665925e-001  9.3963920e-002 -7.9837951e-001 -5.0063700e-001 -6.3277090e-001 -4.9402281e-001  7.1395478e-001 -4.1546278e-001 -5.8104283e-001 -1.2958180e-001  7.3875438e-002 -1.0120193e-001 -3.0906429e-001 -3.9829662e-001 -7.2864615e-001 -4.3620276e-001 -1.8857562e-001  2.1784244e-001 -4.7071667e-001 -1.3771728e-002 -8.4803088e-001 -7.5377337e-001 -3.4566346e-001  4.2997917e-001  2.8487153e-001 -6.0952077e-001 -6.5841290e-001 -2.3237280e-001 -2.6345159e-001 -5.1384067e-001 -6.3065762e-001  1.0401669e-001 -6.5075591e-003  9.8769240e-002 -1.4157659e-001 -6.0092753e-001 -2.3076587e-001 -7.2262141e-001 -8.0271135e-001 -3.6783307e-001  9.6610289e-002 -8.8690351e-001  1.9787695e-002 -3.4455607e-001  3.1736092e-001 -6.6239984e-002 -2.2449006e-001  4.3550395e-002 -1.7781269e-001  1.4516475e-001 -2.5457695e-001 -7.1996730e-002  3.9908475e-001 -6.9929698e-001  6.0222015e-002 -1.5316688e-001  2.6453634e-001  9.6365789e-001  3.4823861e-001  1.2227884e-001 -3.0179640e-001
  2.4741927e-003  2.8221949e-001 -2.0535981e-001  1.0330284e-001  1.7714775e-001 -4.7567199e-001 -6.6280834e-002 -6.7069183e-001 -3.8940398e-002  5.9486325e-002  7.4788945e-001 -1.1456816e+000 -6.1277976e-001 -6.6234516e-001 -3.5586799e-001 -6.3177995e-001  7.6891880e-001  1.2719571e+000  6.7794235e-001 -8.5336922e-002  7.2384168e-001  2.5176115e-001  3.5468309e-001  7.8569052e-001  9.8636354e-002  2.5980940e-001 -4.6533581e-001 -4.7584926e-001 -3.7094876e-001  6.2875108e-002 -7.6826432e-001 -2.2943518e-001  4.0767286e-001 -4.5591246e-001  1.4250840e-001 -2.2325773e-001 -5.0829752e-001 -5.1745257e-002  6.1682455e-002  4.3349709e-002  1.4570485e-001  3.3562749e-001  1.2342319e+000  1.4056810e+000  7.6876960e-002 -1.3004902e-001  4.3111227e-001  5.3820122e-001  3.9927649e-001  1.2755345e-002 -8.8300146e-001 -6.7452031e-001  1.5256891e-003 -7.5902029e-001 -1.2590743e-001  4.9508323e-001  3.1189596e-002  7.6588236e-001 -1.7876475e-001 -2.4792266e-001  1.5426816e-001  2.4349870e-001 -1.0167860e-001  4.8649356e-001 -7.3144489e-002  1.7360553e-001
  3.5870917e-001  9.3607133e-001 -1.2610918e+000 -3.7111117e-001  5.6895972e-001  8.1691922e-001 -4.4423376e-001 -2.0951786e-001  9.6659407e-002  7.7551154e-001  4.7372346e-001  7.5445961e-001  7.7764745e-001  2.5446626e-001  1.4217164e-001 -2.7307669e-001  3.1364532e-001  9.6464217e-002  7.2455260e-002  7.4548639e-001  3.9793320e-001 -7.4584218e-001 -7.2195316e-001 -8.3496557e-001 -1.8312495e-001 -3.6829880e-001 -6.2419468e-002 -6.0239662e-002 -4.3103661e-001 -1.6477862e-001  3.3242980e-002  2.0476941e-001 -3.0803357e-001  5.2692802e-001  4.2685557e-001  2.1215750e-001  2.6178713e-001 -1.2584323e-001 -7.9150617e-002  2.0237551e-001 -5.0221578e-001 -1.3217220e-002  1.3510584e-002 -5.8992847e-001 -6.1801411e-001  2.5269700e-002  2.7822450e-001  6.5290418e-001  5.7662687e-001 -2.6669261e-001 -5.6520329e-002  9.8263775e-002  3.7849407e-001 -2.3601746e-003 -1.7816233e-001 -2.2205974e-001  2.7355664e-001 -4.7401740e-002  4.7011767e-003  1.5487939e-001  1.1510377e+000  1.8431937e-001 -4.7951049e-001 -2.3101156e-001  3.0207646e-001  2.4184144e-001
  1.6343143e+000 -4.2516009e-001 -1.2238776e-001 -7.1294965e-002 -1.3193495e-001 -5.4918643e-001  2.7424688e-001  5.2818964e-002  1.0914224e-001  3.4265804e-001  4.0213695e-001  3.0479069e-001  1.8684763e-001 -5.7915411e-001  4.9440126e-001  4.0037724e-001  5.8753954e-001  3.5022907e-001 -2.9576602e-001  2.7206318e-001  1.0763467e+000  5.3907901e-001  1.0907568e+000 -7.7656300e-001  7.5395029e-001  4.2298126e-001  7.8273640e-002 -5.0280491e-001 -7.0505343e-001  4.7141083e-001 -5.6004981e-001  2.7145043e-001  9.7003062e-001  1.0834284e-001  1.7974473e-001 -6.9070610e-001  5.9645625e-001 -4.3500265e-001  2.2359793e-001 -2.7462665e-002  9.1753167e-001  4.6485984e-001  5.1061972e-001  8.7264018e-001  2.5969140e-001  2.3699189e-001 -1.7665250e-001 -3.3527941e-001  1.5207508e-001  1.6377635e-001  8.9747259e-002  6.0065056e-001  3.4159007e-001  9.0521742e-001  8.4849751e-001  2.2694692e-001 -2.5690426e-002  8.1674962e-001  5.1878877e-001  2.4643460e-001  8.4302924e-001 -1.9208897e-001 -7.2642463e-001  4.4091916e-001  1.1840333e-001  1.8448524e-001
  2.9128821e-001  2.4649504e-002 -2.0961070e-001 -5.2659664e-001 -5.4190595e-001  6.4189730e-001 -9.2325893e-002  1.5413047e-001 -2.7178147e-001  1.4838917e-001  3.2421028e-001 -1.0059028e-002 -1.5205506e-001 -4.8849156e-001  6.6591043e-002 -2.4610812e-001 -8.0984920e-001 -1.2534090e-001  3.4967920e-001 -2.1294875e-001  1.9021175e-001  1.3099204e-001 -1.4091567e+000  4.0555251e-001 -5.8979263e-002  4.5619173e-001 -1.0710677e+000 -8.7204791e-001 -8.9986946e-001  7.6199801e-001  5.7187006e-002 -1.4900868e-001  6.8526566e-001  7.2633493e-001  6.0715889e-002  5.3078457e-001  2.5939384e-001 -6.0913869e-001 -1.6266690e-001 -2.7773602e-001  2.9260858e-001 -7.1702151e-005  7.8877214e-001 -3.5095980e-001 -1.4189004e-001 -8.3002208e-001  2.1403971e-002  5.1598298e-001 -1.1838093e-001 -3.0964394e-001  1.5300075e-001  2.4484841e-001 -1.5096575e-002 -3.1119114e-001  6.0480872e-002  4.1677097e-002  2.4305156e-001  3.9414808e-001 -3.1415016e-001 -3.7152330e-001 -7.4334640e-001  3.4345874e-001  1.1410089e-001 -6.4933597e-002  8.9836196e-001 -2.5902417e-002
 -6.4780728e-001  1.0704101e+000  1.2486161e-001  8.1702232e-001  2.1965926e-001 -3.4401719e-001 -3.0169829e-001 -1.2283598e-001  1.0454746e-001  4.0621445e-002  6.5925634e-002 -1.7051986e+000 -5.7081838e-002 -8.8625348e-001  9.4263670e-002 -4.0434591e-001 -6.8144971e-001 -4.6517710e-001  4.9816610e-001 -7.1929809e-001  4.9317356e-001 -1.1119085e-002 -9.5347836e-001  6.6598706e-001 -5.0124242e-001  2.6144505e-001 -3.8758773e-001 -5.7114925e-001 -5.2209669e-001 -3.1392700e-001 -6.3636597e-001 -3.1345354e-001 -6.4046026e-001  2.7600015e-001  1.9274536e-001 -6.8429669e-001 -3.6072420e-001 -7.1321540e-001 -2.7731951e-001 -2.9927056e-001  2.9822442e-003 -3.3703155e-001  6.1226356e-001 -9.4018735e-002  5.4957831e-002  1.9832620e-001  1.5151797e-001  1.1464680e+000  7.4765396e-001 -6.7068389e-001  3.4136149e-001  4.2939041e-001 -4.7665391e-001  4.8147406e-001 -2.0375666e-001  3.7230004e-001 -2.2154815e-001  5.1111108e-001 -5.4055976e-002  4.6515238e-001 -8.1193501e-001  5.2117052e-001  1.2509664e+000  3.4159479e-001  9.2322971e-001  8.5003323e-001
  1.1046334e+000  6.7424909e-001  3.3327830e-001 -3.0874555e-001 -1.4479610e-001 -6.5350075e-001 -8.8242055e-001  1.2688924e-002 -3.9910844e-001 -3.4085485e-001  2.2306725e-001 -6.1491539e-001 -2.7160272e-001 -9.5634085e-001  1.2349401e-002  1.5097988e-001 -5.7257770e-001 -4.3050211e-001 -2.1451817e-002 -7.3673107e-001 -3.2597856e-001  3.1536981e-001 -4.8356686e-001  2.7752002e-001 -2.8349988e-001  2.9583589e-001  1.4363955e-001 -3.4802867e-002  4.2912913e-002 -6.5764886e-002  5.9905614e-002 -6.0435208e-001 -9.7302882e-002 -1.9370236e-001 -7.1594991e-001  5.0040930e-001 -4.6157672e-001 -4.1897551e-001  1.0438336e-001 -5.3076969e-001  6.0781001e-001 -2.7243845e-001  9.3129145e-001 -3.8338002e-001 -5.7363937e-001 -5.5601779e-001 -5.3991085e-001  3.7456715e-001 -6.6694075e-001 -3.3686100e-003 -2.0804471e-001 -1.9681425e-001 -8.4600505e-001 -1.1064403e+000 -1.0501589e+000 -9.1215774e-001 -5.3459400e-001 -2.0646997e-001 -5.2962712e-001 -3.9016966e-001 -8.0864033e-001  2.0335710e-001 -9.7444923e-001 -1.0878559e+000  6.8060483e-001  1.8246567e-001
  2.0376150e-001 -3.3664738e-001  1.6163747e+000 -2.0752506e-001 -2.9569145e-001  7.1562976e-002  1.9846883e-001 -2.7685454e-001 -1.9324099e-001 -2.5360505e-001 -4.9459143e-001 -5.1102231e-001 -4.3786814e-001 -1.6277010e-001 -5.1241085e-002  1.7877535e-001 -7.6862728e-002 -3.4118735e-001 -3.9928327e-001 -4.9986917e-001 -5.9948465e-001  2.1004771e-001 -6.0221538e-001 -2.2882706e-001 -2.6353086e-001  3.8658575e-001  2.3941906e-001  1.6798401e-001  3.2592484e-002 -2.9429055e-001  4.8140680e-001 -2.5007399e-002  1.5510060e-001  2.2609130e-001  8.4704710e-002  2.9894955e-001  1.8257727e-001  1.0860651e-001 -3.2671600e-002 -1.5180205e-001  8.6423831e-003  8.2086645e-002 -4.0791036e-002  2.5641183e-001  3.2248811e-001  9.1297321e-001 -4.2714141e-002 -4.4268296e-001 -5.9435740e-001  4.9885515e-001  1.9990459e-001 -4.1493461e-002 -3.1121965e-001 -5.6339449e-002  3.6234748e-001 -1.8872494e-001  4.7978640e-002  4.3881934e-001  2.1401452e-001  3.4031069e-001  4.1090813e-001  5.6365996e-001 -2.2035254e-001 -2.6725844e-001  5.4101636e-001 -1.2924519e-001
  8.3471248e-001  1.8977744e-001  1.4221182e-001 -6.7942709e-001  8.0369504e-001  3.3506876e-001 -7.7369736e-003 -1.2823067e-002  8.1905122e-001 -8.9609019e-002 -1.0887115e-001 -5.8334918e-002  5.0030547e-001 -2.1253064e-001  1.9840988e-001  5.4517648e-001  2.8265673e-001 -6.0200784e-001 -5.2897457e-001  2.0907213e-001  5.6911982e-002 -2.6652284e-001 -1.7988036e-002 -8.4977246e-001  9.5145562e-002 -2.8044730e-001  4.2615804e-004 -9.0027501e-001  1.9311977e-001  3.0288488e-001 -2.2956517e-001  2.5751469e-001 -3.8081675e-001 -5.2752975e-001  1.5745766e-001  4.3678484e-001  3.7130276e-001  4.3068873e-001  1.6196616e-001 -2.0413583e-001  1.1819851e+000  2.7722556e-001  8.2073733e-001 -6.8236270e-001  3.8852612e-001  3.4682656e-001  3.6140044e-001 -1.2642477e+000 -6.0315114e-001  8.8478354e-003  3.2229940e-001  3.7064022e-001 -3.3614349e-001  5.4580420e-002 -3.4470315e-001 -5.3580031e-001  2.7021505e-001  2.7543766e-001 -9.3140885e-002 -2.6301116e-002 -5.3596728e-001  2.3702949e-001 -2.6299949e-002  2.8520402e-001 -1.0189413e+000  1.9481697e-001
  8.7519979e-001 -9.3151113e-001  3.8541538e-001 -3.2426275e-001 -5.6709367e-002 -1.0399791e+000 -4.5395475e-001 -7.3165261e-001 -1.1533522e-002 -3.2174143e-001 -1.9153055e-001 -6.9221263e-001 -2.9716654e-001 -6.4216144e-001 -2.9509109e-001  3.9901789e-002 -5.2110841e-001 -1.5956344e+000 -1.5967714e+000 -6.1693321e-001 -1.6666403e-001 -2.0804990e-002 -1.4681605e-001  4.6200157e-001  2.2231536e-001  6.8109753e-001 -1.6293723e-001  1.3420636e-001  3.5441035e-001  4.0717330e-001 -6.5184631e-002 -2.3245443e-001 -9.0047951e-001 -4.2650492e-001 -1.0511870e-001 -5.5709380e-001 -2.5355919e-002  4.0065391e-001  1.3784980e-001 -2.3881646e-001  5.8711531e-001  4.7582085e-001  8.7771203e-001 -3.2447440e-001  2.4069327e-001 -3.1922901e-001 -1.1119128e-003 -1.3076202e+000 -9.5113136e-001 -2.1434871e-002  5.0253925e-002  1.6256822e-001 -3.8934566e-001  3.7542214e-001  5.1516714e-001 -2.4474361e-001 -4.7899887e-001  1.0055952e-001 -3.5949794e-001 -2.4114719e-001 -6.0422445e-001 -6.5388622e-001  1.2534397e+000  5.2034186e-001  9.8353067e-002  4.5662790e-001
  4.1071763e-001 -5.9701769e-001 -2.3044308e-001 -1.2839367e+000 -5.9034470e-001 -5.6651605e-001 -3.7900136e-001  5.7552226e-001  7.8042258e-001 -5.9575197e-001 -9.1119231e-002 -7.7520921e-001 -3.9423518e-001 -3.9990085e-001 -9.0757686e-001 -7.4214891e-001 -4.7827160e-001 -9.7297717e-001 -7.6568793e-001  1.7985860e-002  2.7941344e-001  5.1058185e-001  1.5569722e-001  7.7534674e-001 -5.5671352e-002  1.1492699e+000 -1.1800162e+000 -4.4448608e-001 -7.1954151e-001 -3.3317966e-001 -2.3593313e-001 -2.3555945e-001 -2.2151908e-001  2.3336805e-001  2.0062702e-003 -3.2341683e-001 -1.0804367e-001  6.0031325e-002 -9.8311692e-001 -1.4195925e+000  6.3388638e-001  2.3968906e-001  9.7061473e-001  1.4471257e-002  5.4533742e-001 -8.0170368e-002 -4.7914016e-003 -4.8675303e-001  2.0507364e-001  7.1799163e-001 -4.4555687e-001 -3.0889658e-001 -3.1128691e-001 -1.0823694e-001  1.4515176e-002 -1.0866312e-001  1.8103933e-001  1.3530381e-001 -7.5006825e-002 -8.7574993e-001 -6.6318572e-001  3.5550123e-001 -3.4286380e-001  1.6893495e+000 -7.0895687e-001 -3.2789572e-001
 -2.1481126e-001 -5.5377722e-001 -1.8814029e-001 -1.4236297e+000 -7.1158453e-002 -7.6714449e-001 -2.8741627e-001  1.4951201e+000  2.7860011e-001 -1.4454663e+000 -5.0468750e-001  3.3736309e-001 -2.4821543e-001 -3.8892582e-001  2.7555298e-001 -5.9399013e-002  1.6557159e-001 -1.0994384e+000 -8.0600474e-001 -4.5148473e-001 -9.7853985e-002  5.3599552e-001  2.9334313e-001  1.4622141e+000  3.9562620e-001  8.8602799e-001 -2.6285046e-001 -2.6533086e-001 -7.0820094e-001  1.0375566e+000 -6.5303863e-001 -5.0310782e-001 -1.0984295e+000 -3.3127314e-002  5.0957968e-001 -1.6465869e-001  1.3248445e+000 -4.8566456e-001 -2.9738449e-001 -2.8927911e-001  8.7088037e-001  6.0982209e-001  1.8940263e+000  1.2731878e+000  6.2426828e-001 -1.4532739e+000  6.3068440e-002 -4.7454771e-001 -1.6016535e-001  1.9976206e-001  7.0059815e-001  3.0911567e-001  2.2354091e-001  4.5070365e-001  1.4089463e-001 -5.6393681e-001 -4.1731345e-001  2.7621038e-002  7.0186705e-001  1.7455682e-001 -1.8205766e-001  1.9522000e-001 -1.0922015e-001  4.6783869e-001  1.7995435e-001  4.4893392e-001
  8.9768287e-001 -1.0487651e+000  9.3747467e-001 -1.3306606e+000  1.0598672e-001 -7.7316005e-001 -4.1957171e-001 -3.4815255e-001  2.4524746e-001 -9.4001603e-001 -6.4325187e-001 -6.6280769e-001 -6.6167588e-001 -8.9964576e-001 -5.7098518e-001 -5.9262242e-001 -5.5378650e-002 -1.1894822e+000 -7.7370596e-001 -6.0111166e-001 -8.9772954e-001  4.1354881e-001  1.2845786e-001 -1.0734203e-001  1.9150121e-001 -2.5309255e-002 -4.8671551e-001 -4.0742883e-001 -7.2161429e-001 -3.1761238e-001 -4.9145288e-001 -2.3396067e-001 -4.0529411e-001 -3.3029943e-001  2.4249368e-002  3.8815891e-001 -2.1200237e-001 -3.9668612e-001 -4.8416200e-001 -4.6730236e-001  5.5729420e-001  1.7608867e-001  4.6192947e-001 -8.5291478e-001  6.8284240e-001 -1.2881154e+000 -7.3709197e-001 -1.5253036e+000 -3.9632613e-001  6.9601065e-001 -3.6046064e-001 -3.3144492e-001 -2.8979745e-001  7.2448526e-001  1.9296709e-001 -6.8925641e-001  5.4977994e-002  2.8178319e-001  2.0368995e-001 -3.7333077e-002 -9.8236212e-001  2.9470935e-001 -6.2866808e-001  5.6246782e-001 -4.8007167e-001  3.1621243e-001
 -1.4554834e-001 -8.6298898e-002  9.1793166e-001 -6.2276957e-001 -6.9781823e-002 -1.6426676e+000 -8.0686077e-001  2.2098626e-001  5.9622488e-002 -1.2713839e-001 -2.5420885e-001 -8.5415378e-002 -3.5871506e-001 -4.1688517e-001 -3.5048241e-001 -6.5195115e-001 -4.4494820e-002  5.4873770e-002 -2.0149079e-001 -4.5212930e-001 -1.2649789e+000  1.0086522e-001 -5.1081684e-001  1.2451569e-001 -5.3575779e-001  7.8598474e-002 -9.8977042e-001 -6.7886360e-001 -9.3782788e-001 -5.0227929e-001  6.6985498e-002 -8.9690520e-001 -3.1669908e-001 -3.6907512e-001 -6.5838459e-001  1.0325765e-001 -5.4918198e-001 -7.3666281e-001  7.7652867e-002 -4.0139011e-001 -1.5263306e-001 -6.1263947e-001  4.1648954e-001 -9.3317874e-001 -3.0998692e-001 -9.4711524e-001 -7.6903111e-001 -5.2673305e-001  3.8616127e-001  1.6127014e-001 -8.3847336e-001 -7.9355950e-001 -4.1707848e-001  4.4313069e-001 -1.8635122e-001 -7.0553640e-001  1.2081097e-001 -4.7272415e-001 -2.5139593e-001 -3.4604212e-001 -9.9400240e-002 -9.7795630e-001 -1.6878814e+000  1.1426961e-001 -7.8219193e-002 -4.0743615e-001
 -1.2031043e-001 -5.3247401e-001 -2.4763370e-001 -1.8703956e-002 -3.9871725e-001  4.4992027e-001  9.9390661e-001 -6.8795123e-001 -3.8103748e-001  1.1774984e-001 -1.1891286e-001 -6.2796047e-001 -6.7130933e-001 -5.6982001e-001 -1.2016118e+000 -6.8728491e-001 -1.1355170e-001 -5.5198778e-001  1.2946879e-001  1.4883662e-001  1.3256338e-001 -1.8884758e-001  2.4617844e-001 -8.5916670e-002 -6.2658160e-002 -8.1454192e-002  3.7904357e-001  1.0784063e+000  7.0730267e-001 -5.7932408e-001 -1.7581191e-002 -3.2581084e-001  3.5972822e-001  2.0596502e-002 -1.6789194e-001  1.0962779e-001 -1.0676793e+000  5.8827584e-001 -1.2626832e-001  8.7982140e-001  6.8343320e-002 -2.3782598e-001  3.9430488e-002  2.5180595e-001  8.8714678e-002 -1.8670639e-001 -2.5288586e-001 -5.3502465e-002  7.0069609e-001 -6.3624891e-002 -6.7152763e-001 -8.9692307e-001 -2.8640664e-001  1.0201054e-001 -1.5837695e-001 -2.3363152e-001  7.1290361e-001  1.7020249e-001 -4.6270140e-002  1.2992708e+000 -6.8985749e-001  7.1134124e-001  4.9775554e-001  9.6381210e-002 -5.7609617e-001 -7.2602031e-001
  2.0212106e+000  2.3910398e-001  3.9534399e-001 -4.8713297e-001 -4.3503051e-001  1.7466968e-001  1.1954133e-001  4.6433044e-001  1.4060732e-001  7.0659118e-002  3.5926570e-001 -5.6409863e-001 -7.1686837e-001 -2.8628070e-001 -3.8977679e-001 -7.3163853e-001 -9.2369082e-001 -4.7114088e-001  4.3336467e-001 -1.9897840e-001  4.2903773e-001 -1.4763996e-001 -3.1145890e-001  1.5847555e+000 -3.6744394e-002 -6.5480757e-001 -1.1685700e+000 -1.6952234e+000 -1.0090482e+000 -7.2943708e-001  2.8588355e-001 -2.9964211e-001 -1.9964242e-002  1.6395839e-001  3.1469254e-001  1.5883613e-001 -7.0069368e-001 -3.8504358e-001 -8.9023978e-001 -6.7291242e-001  7.0722284e-002  2.0428141e-001  1.0077142e-001 -3.9630333e-001  9.0603850e-002  1.5644668e+000  6.3959569e-001  1.1433925e+000  1.1079916e+000 -3.4078588e-002 -4.4290393e-001 -8.5658536e-001  4.3640427e-001 -6.2359810e-002  5.0798175e-001  7.9692029e-001  5.9384617e-001 -1.6593586e-001 -2.0938103e-001 -6.8153112e-001 -7.3959990e-001  1.0019415e-001 -2.4364225e-001 -4.0855429e-001 -7.5709631e-002 -1.1914938e-001
  3.5513578e-001  1.5265362e-001 -7.3668452e-001  6.9212524e-002  3.0402504e-001 -3.0507087e-002  9.9089261e-001 -4.7399223e-001  1.6069206e-001 -2.0243942e-001  5.1792207e-002 -7.9703270e-001 -3.3857775e-001 -3.9260142e-001 -6.7753866e-001 -5.2112694e-001 -3.8015962e-001 -1.2291789e-001 -2.0610029e-001 -5.4717001e-001 -7.8733993e-002 -3.2105742e-001 -5.9202162e-002 -5.2902445e-001 -7.3430384e-002  4.7401700e-001  3.3195746e-001  4.4521776e-001 -1.5400877e-001 -7.4654133e-001  3.7413996e-001 -4.9667915e-001 -1.1330873e-001  5.7440681e-001 -1.1947459e-001  3.4070875e-002  4.6810005e-002  4.4619036e-001  1.2705333e-001  6.5711905e-001  3.1799159e-001  5.5841964e-002 -5.9557412e-001 -4.4858010e-001 -1.8661941e-001  1.1375669e+000  1.0670434e-001  1.3239547e+000  1.6381871e-001  2.8239734e-002  2.1485704e-001 -1.8103433e-003  2.1762209e-002 -4.1231106e-002 -3.6593275e-001  8.0513307e-001  5.7363003e-001  7.3564075e-001  3.6775894e-004  5.6313962e-001 -6.8304122e-001  6.7026777e-001  6.5675903e-002 -1.0802695e+000  2.1127044e-001  1.9804384e-001
 -3.5542122e-001  4.5936686e-001  7.5683665e-003 -2.6117542e-001 -2.2908803e-001  2.8419792e-001 -5.7366800e-002  6.3858808e-002  8.7497292e-002  9.0855115e-002  2.1003076e-001 -8.2344031e-001 -7.6192280e-001 -8.7102866e-001  1.2330597e-001  4.6238252e-001 -7.1627537e-001 -9.8494814e-001 -1.0985974e-001 -4.4080725e-001  9.4105809e-001  3.6983073e-001 -5.9577818e-001 -1.7147523e-001 -5.4921842e-001  6.3833904e-001 -5.3506322e-001 -1.5825314e-001  1.9847730e-001  7.1148843e-001 -4.3501947e-001  1.2465432e-001  9.0031403e-002  1.4507970e-001 -6.9797275e-002 -2.1492823e-001  3.4611250e-001  1.8521237e-001 -6.3378277e-001 -8.3456927e-001  1.5409349e-001 -3.9163115e-001  5.3024521e-001 -6.3400592e-001 -3.8393682e-002  1.0841784e+000  1.9834088e-001  8.0680112e-001  1.6368962e-001  1.8870246e-001  2.7553264e-001  3.9454352e-001 -2.6510182e-001 -6.9278103e-001  2.9978229e-001  2.1297527e-001  3.3733668e-001  2.4742184e-001  2.3876612e-001 -3.5103727e-002 -2.7605509e-001  4.4293574e-001 -1.0846553e+000 -3.4352639e-001  5.7391356e-002  5.4673484e-001
 -7.4502340e-001 -1.3970653e-001  2.5634153e-001 -8.2397469e-001 -8.8762651e-002 -5.9079921e-001 -7.1225280e-002 -9.0855901e-001 -7.6656308e-001 -8.7932345e-001 -7.3532197e-001 -1.7051180e+000 -3.9101212e-001 -3.3274691e-001 -9.9089751e-001 -8.9104845e-001 -7.2393628e-001 -4.2109719e-001 -7.5046770e-001 -5.6792483e-001 -7.0479818e-001 -5.4820363e-001 -4.0215203e-001  1.4419156e-001 -3.5398141e-001 -3.5271077e-001 -1.1335428e-001 -5.1809233e-001 -5.7879113e-001 -4.0420081e-001 -5.7058621e-001 -8.7583083e-001 -1.1907886e-001 -1.5949603e-001 -5.0660054e-001 -1.1131628e+000 -3.9123672e-001  7.8033188e-004  3.5799421e-001  1.2976032e-001 -4.0490378e-001 -5.0318868e-001 -9.5518712e-001 -4.0637406e-001  4.0479877e-001 -3.4570045e-001  3.9987760e-003 -2.7856274e-001  5.8162953e-001  1.9219514e-002  3.6044961e-001  7.0175668e-001 -4.8883849e-001 -6.4070161e-001 -9.0580672e-001  9.1215890e-001  1.2650966e-001 -1.2740361e-001  3.7872537e-001  1.9195695e-001  2.0431980e-001  4.6036611e-001 -1.0183912e+000 -8.8485118e-002 -1.9082087e-001 -3.4851313e-001
  6.6569877e-002  1.5025414e-002  1.5560725e-001 -9.0498813e-002  3.9512526e-001  3.2116112e-001  1.0829397e-001  7.2141673e-001 -3.1891778e-002  2.2351918e-002  4.9436730e-001 -4.4436323e-001 -3.2462744e-001 -4.2465988e-001  2.0159496e-001  1.4062381e-001 -1.0784627e-001 -9.3297674e-002  5.0604679e-001 -3.6116873e-001 -1.3043166e-001  3.4377062e-001  3.6561082e-002  1.0596222e-001 -2.5269425e-001  4.7539415e-001  2.6159573e-001  3.2083426e-001  5.1455714e-001  5.8529007e-001  6.8895683e-002  1.1245444e-001 -4.1523396e-001 -6.0760117e-001 -9.1323250e-002 -5.9469178e-001  6.1469781e-001  9.8414194e-002  3.4640285e-001 -8.5125041e-001  4.2765002e-002 -1.3199711e-001 -1.6286324e-001 -3.9080779e-001  8.7255364e-002  1.1344488e+000  3.3405796e-001 -1.0512936e-003  3.8558678e-001 -2.6827669e-001  4.8022261e-002  4.1431402e-001  1.0961899e-002 -4.0443240e-001 -2.9157382e-001  6.2806144e-001 -1.0357418e-001  7.7821778e-001  7.2045210e-001  4.6074009e-001  3.3518207e-001  3.4476527e-001 -3.3162657e-001  6.7248245e-001  1.4821106e-001  1.2794807e+000
 -1.3850129e+000 -1.1828048e-001 -2.0430298e-001  9.8025474e-001 -1.1985117e-001 -7.1056791e-002  1.4582757e-001 -2.4585836e-001 -2.0744223e-001 -6.2853573e-002  2.5584215e-001 -3.7740717e-001 -3.1622481e-001 -7.5191811e-002 -9.9650127e-001 -9.4363299e-001 -1.0012964e+000  6.2155329e-001  2.8886034e-001 -4.4313110e-001 -3.5235244e-001 -8.4794059e-001 -3.9859890e-001  2.6650445e-001 -1.0467544e+000 -7.5435557e-001  6.3104891e-001 -2.8238673e-001  2.0838675e-001 -1.3216792e-001 -4.0220795e-001  2.1249716e-002  2.3464031e-001  2.9950906e-001 -1.3529776e-001 -8.4770392e-001  8.0153699e-002  1.0134069e-001  3.5648000e-001  7.5857560e-001 -7.5949035e-001 -8.3100600e-001 -5.9824792e-001 -2.1153281e-001 -5.3238901e-002 -3.7434637e-001  2.3412878e-001  5.3224531e-001  1.2288182e+000 -4.9617219e-001 -1.5081430e-003  3.7247485e-001  5.4590749e-002 -3.1016699e-001  8.2399018e-001  4.9465361e-001  2.0846090e-001  1.1130314e-001  4.6855892e-001  9.4462973e-001  4.5346061e-001  1.7728748e-001  2.3261516e-002  5.4335603e-001 -3.5088598e-002  5.9011252e-001
  7.1339864e-001 -5.9016081e-001  1.2123239e+000  9.6003245e-001  1.0660501e-001  4.1025509e-002  3.3533258e-001  1.0958645e+000 -3.9060869e-001  2.5502658e-001  2.6816677e-001  5.3687264e-001 -8.9118764e-002  3.6186049e-001  8.4047991e-001  6.8646376e-001 -4.5835671e-001  7.0195413e-001  8.1512475e-001  5.0626402e-001  5.8895376e-001 -1.4123211e-002 -3.4662546e-001 -3.7055519e-002 -3.4042355e-001 -1.1220947e+000 -5.8546199e-001  5.3110377e-002  6.7146133e-001  7.7472104e-001  7.3328996e-003  1.1859362e-001  5.1541281e-001 -4.5245267e-001 -8.1098245e-001 -4.0582048e-001  8.5873300e-001 -4.6247302e-001 -3.9734012e-001 -1.0470253e+000 -7.9655809e-001 -4.5207621e-001 -5.1317512e-001 -8.3987493e-001 -6.8862510e-001  5.9243851e-001 -1.1773941e+000 -8.7627408e-004 -3.9107715e-001 -1.1727096e+000 -5.0853911e-001 -3.5323469e-001 -2.5725350e-001 -5.8407972e-001 -4.3756175e-001 -3.2772363e-001 -1.8581448e-001 -5.7466384e-001 -2.4451544e-001  1.6472052e-001 -3.4941631e-001 -7.3103494e-001 -4.9838065e-001 -1.5453729e+000  1.6375191e-001 -2.6495882e-001
  4.4776482e-002  4.1421422e-001  3.7213784e-001  7.5237371e-001  3.6235307e-002  2.0001935e-001  4.4775294e-001  7.2103604e-001 -6.4695437e-001  3.9801165e-001  8.2020103e-001  4.8831574e-001 -4.9296674e-001  2.7339118e-001  8.2828905e-001  4.6893939e-001 -7.0602851e-001  4.2891843e-001  1.0318355e+000  4.6195492e-001  2.7310237e-001 -4.2604743e-001 -4.2213427e-001 -9.5025426e-001 -2.3126018e-001 -7.3186934e-001 -2.1791684e-001  4.9996490e-001  1.5823348e-001  7.6607985e-002 -9.5887685e-002 -4.5202410e-001 -3.1391171e-002 -3.5316495e-002 -3.9230384e-001 -4.1253648e-001 -3.2251574e-002  1.1143711e-001 -6.6418726e-001 -2.3069281e-001 -2.5741973e-001 -2.2672243e-001 -7.7021170e-001 -1.1742586e+000 -4.7168383e-001  4.7170099e-001 -6.7219942e-001  1.9153243e-001 -4.2936281e-001 -3.4256721e-001 -4.7839653e-001 -4.1258965e-001 -2.0987862e-001 -6.6914190e-001 -5.0209861e-001  4.2066152e-002  3.0735382e-002  1.7513644e-002 -3.9568791e-001  2.5901881e-002 -2.3463478e-001 -3.7565384e-001  2.7430917e-001 -1.3449092e-001  5.7451754e-002 -4.3189333e-001
 -1.1381128e+000 -1.3573196e-001 -3.8136169e-001  1.3545890e+000 -4.3311841e-001 -7.5343763e-001 -5.5418955e-002 -3.1380509e-001 -9.4604022e-001  9.0947647e-002 -3.5628426e-001  5.4463497e-001 -5.2906116e-001  4.7896460e-002  6.4847775e-002 -1.6164547e-001 -9.2366342e-001  5.2871917e-002  8.6800228e-001 -3.3842836e-001 -1.2579331e+000 -1.0514499e+000 -1.4445558e+000 -6.9919903e-001 -7.9887662e-001 -1.0599152e+000 -5.5426454e-002  6.0693784e-001  3.1743092e-001 -3.5854078e-001  7.2223453e-002 -8.0792944e-001 -2.0378773e-001  3.5965606e-001 -7.5859883e-001  2.1422259e-001 -1.9205187e-001 -3.8044661e-001 -1.4661520e-001 -4.5307603e-001  5.1428903e-002 -8.4335494e-001 -1.2213590e+000 -9.1517996e-001 -9.7098295e-001  5.2107189e-002 -1.3609306e+000 -5.1682061e-001 -1.1911633e+000 -1.4826705e+000 -5.2899185e-001 -3.8859978e-001 -2.1984168e-001 -6.0552753e-001 -3.7573669e-001 -2.8932061e-001 -1.8240908e-001 -3.5075084e-001 -2.1742303e-001 -3.1675420e-001  2.5132911e-001 -9.9524204e-002 -6.8098728e-001 -2.3480640e+000  2.5512627e-001 -1.1684737e+000
  1.6158648e-001 -2.1849288e-001  5.9060511e-001  5.6078992e-001 -4.0001215e-001 -1.8855347e-001 -2.1511600e-001  2.0565684e-001 -1.3918144e-001 -2.1278898e-001 -2.0418701e-001  6.4042103e-001 -2.4681564e-001  5.0841707e-001 -7.2352671e-002 -1.7475825e-001  3.0224235e-001  6.1450412e-001  6.4363487e-001 -1.6288840e-001 -6.6341514e-001 -5.9255222e-001  1.6963746e-001 -1.2870028e-001  3.9429947e-001 -5.7888549e-001  3.3663976e-001  7.0060729e-001  4.0090231e-001  1.0626623e-001 -2.9043568e-001 -3.8507812e-001  1.9115024e-002  1.0125628e-001 -4.9464647e-001  4.7692064e-001 -2.8963402e-001  1.7466898e-001  7.5716641e-001  4.3990927e-001 -6.2171445e-003  2.3270193e-001 -1.0510662e+000  7.3961010e-002 -4.6910882e-001  6.9876639e-001 -1.5724801e-001  1.1528173e+000  7.7285166e-002 -2.2268729e-001 -4.2426170e-001 -6.6571682e-001  3.6719255e-001 -5.1784633e-001  8.6384059e-001  1.6308538e-001 -4.0572424e-001  3.2944710e-001  1.0485706e-001 -4.6773118e-002  2.6768195e-001 -4.5391608e-001  9.7748239e-002 -2.4290670e-001 -1.0135712e-002 -5.7569340e-001
 -6.9953881e-001  1.7927939e-001 -4.2425282e-002  8.8852084e-001  2.2158028e-002 -6.2029963e-002  5.7337898e-001  2.8068960e-001  3.3665136e-001 -3.7064113e-001 -5.7565145e-002  5.4158943e-001  6.0861257e-003  9.2002455e-001  8.1710729e-001  1.0273504e+000  7.4386754e-001  1.0470911e+000  1.0452446e+000 -2.5396295e-001 -5.3981110e-001 -1.4882967e-001 -3.5512111e-002 -2.3464916e-001  3.1791599e-001 -8.0103391e-001  8.6168384e-001  2.7714014e-001  6.7547968e-001  1.0370028e-001 -6.0265742e-001 -3.1507091e-001  3.3140799e-001 -1.4803601e-001 -6.7912785e-001 -1.4358475e-001 -2.0263432e-001 -8.7906385e-002  8.7467355e-001  1.5945530e-001 -6.0555183e-001  3.3972304e-001 -8.7412522e-001 -4.5064262e-001 -2.5380452e-001  3.8737798e-001 -7.1105718e-001 -1.1050142e-001  2.2558497e-001  7.1707853e-001 -2.3699921e-001 -6.3453466e-001  2.9289855e-001  8.7529286e-002 -8.1921090e-001  2.3981868e-001 -2.9252936e-001  6.5207647e-002 -2.7063125e-001 -1.3183861e-001 -1.6100412e-001 -5.7716069e-001  1.6777941e+000 -4.9094381e-001 -6.3476699e-002 -1.3314208e-001
 -1.0852736e+000  1.7973063e-002  1.8544791e-002 -5.9044552e-001  1.1197531e-001 -1.3571135e+000  5.1180405e-001 -2.2294525e-001 -6.1593190e-001 -3.7635157e-001  3.9606967e-001  6.7882679e-001 -1.5693801e-001  3.5363133e-001  2.4389294e-001  2.3614506e-001  6.7826533e-001  1.1767446e-001  5.6395360e-001  4.0969597e-001 -2.3464604e-001  1.7505338e-001  4.3800142e-001 -8.1991175e-002  7.4481416e-002 -3.3863167e-001  6.4062441e-003 -4.4903178e-001  2.3310750e-001  8.6280047e-002 -8.5248850e-001 -3.3790731e-001  6.6229013e-001 -3.5006528e-001 -3.5810652e-001  3.2735053e-002 -4.5718181e-001 -2.5946554e-001 -1.0308621e+000 -5.6934305e-001 -5.3173287e-001 -6.1789915e-002 -7.7738086e-001 -5.4415519e-001 -2.9131884e-002  2.3886928e-001 -5.7789704e-001  4.4275371e-001 -1.0152359e+000 -5.9288173e-001 -4.3527773e-001 -1.3583305e-001 -3.4965359e-001 -3.9902308e-001 -9.5680574e-001  1.0448611e-001 -5.2900659e-001  4.2203801e-001 -3.8515313e-001 -3.4502406e-001 -1.2063474e+000  4.7734080e-001 -7.3866911e-001  4.2373949e-001  3.1348978e-002 -8.8459396e-001
 -4.6295402e-001 -6.4071350e-001  2.6039295e-001  4.6622580e-001 -1.6014519e-001 -8.2657161e-002  1.1332815e-001  5.2349454e-001 -3.7972798e-001 -1.5769345e-001  5.8694760e-001 -3.3864482e-002 -2.5190990e-001 -1.4152284e-002  4.8329681e-001 -8.7904079e-002 -3.3426532e-001 -1.4013006e-001  2.3310118e-001  2.0891653e-001 -4.3564340e-001 -4.6224609e-001  6.0457063e-001  8.0355848e-003 -2.0187715e-001 -3.0754039e-001 -3.4276452e-001 -9.4448645e-002  4.4187468e-001 -5.8762075e-002 -9.7431763e-002 -3.3759089e-001 -3.6239066e-001 -8.3559149e-001 -5.5409736e-001  2.5163793e-001  5.7194793e-004  3.2511136e-001 -6.9263407e-001 -9.9590202e-002  1.0685491e-001 -2.0193005e-001 -9.7790606e-002  2.6870382e-001 -3.3676000e-001 -2.9026252e-002  1.8898530e-001  1.6280024e-001 -5.6648787e-001 -1.1354414e-001 -3.1208380e-001 -2.8310300e-001  1.4510720e-001 -7.3247715e-001 -5.9469851e-002 -2.5058877e-001 -2.8988737e-001 -2.8777138e-001 -1.8168086e-001  1.6984149e-001 -2.1654873e-001 -4.6470858e-001 -3.4041998e-002  5.5393714e-002 -5.9066925e-001  4.7341575e-001
 -2.2795888e-001 -4.4101319e-001 -1.1029870e+000  1.7923265e+000  1.8946430e-001 -5.1386249e-001  1.5426072e+000 -4.0830540e-001 -3.3168413e-001  2.8377802e-001  7.8460410e-001 -5.1754346e-001 -3.9727481e-001 -2.0264347e-001 -4.0539254e-001 -2.4738602e-001 -2.5110649e-002  3.2181554e-001  6.2609579e-001  7.0142613e-001  7.7955693e-001 -2.7703524e-001 -5.4196121e-001  8.3977793e-001  2.2198379e-001  1.0734740e-001 -5.0085394e-001  2.4700338e-001  3.5556004e-001 -6.8008143e-002  4.5666641e-001 -2.4810408e-001  1.3058217e+000 -2.4127757e-001 -1.8091785e-001  5.4623605e-001 -6.7525319e-001  2.8111820e-001  2.1830604e-001 -3.8783287e-001 -5.2317700e-002  3.0319210e-001 -4.6223177e-001 -9.5896833e-002 -1.6591080e-001  1.0335005e+000  4.3257476e-001  5.9203879e-001 -3.1187082e-001  4.3000764e-001 -5.1421132e-001 -1.3250461e-001 -7.7108856e-002 -2.9521095e-001 -7.5742514e-001  2.4960572e-001  1.5991346e-001  1.4996428e-001 -4.1354238e-001  6.7687608e-001 -1.0320919e+000  2.1110816e-002  7.4744042e-001  4.0361521e-001  2.5344960e-001 -3.2616555e-001
  4.0772120e-001  2.0962592e-001 -5.3680052e-002 -1.1331917e+000  2.0238366e-001 -8.6677413e-001  2.5380820e-001 -6.6415794e-002 -2.7649344e-001  6.0486517e-001 -2.6975761e-002 -5.4465762e-001 -1.8717111e-001  3.1670629e-001  3.9928408e-001 -2.2979187e-001  3.3121791e-001  2.1206273e-001  1.3061627e-001  5.4036405e-001  3.3947981e-001  2.3739888e-002  7.7408693e-001  4.0142465e-001 -4.8899298e-002  1.8399315e-001 -8.1426002e-001 -7.6370709e-001 -9.5006133e-001  5.4592619e-001 -4.0650703e-001 -6.3817077e-001  3.8919801e-001 -3.2162923e-002 -2.3419908e-001 -3.6489749e-001  1.8624429e-001 -1.1548781e+000 -1.3845583e+000 -5.5890656e-001 -2.1596936e-001 -2.8945396e-001  8.7205315e-001  4.1263386e-001  3.0068007e-001  7.0086769e-001  1.8875546e-001  6.8493866e-001 -5.4780844e-001 -3.7613589e-003 -8.3932592e-001 -6.8382692e-001 -3.1946336e-001 -9.5949311e-001 -1.5685491e+000  1.8233753e-002 -1.9406346e-002 -4.1732041e-001 -6.3937211e-001 -6.5748820e-001 -1.1661774e+000  1.5905653e-001 -4.9439455e-001 -2.0084634e+000  1.3595211e-001 -5.2141637e-001
 -4.7149910e-001 -6.0610596e-001 -2.7490083e-001  1.5859090e-001  6.2063333e-001  7.5589092e-001  3.1472973e-001 -6.5278231e-001 -2.6754301e-001  7.8331337e-001  1.1158199e-001  1.3115502e+000  1.0117986e+000  9.9559410e-001  6.1895807e-002  5.3416387e-002  5.8359874e-001  1.4680766e+000  7.9633648e-001  2.8317974e-001  4.7670776e-001  9.9057908e-003 -4.5914037e-002  5.3165855e-001  4.9137406e-001 -1.5547475e-001  6.1498177e-001  1.0965576e-001  8.0378310e-002  1.2744615e-001 -1.9609552e-002  4.2476797e-001  6.9903827e-001 -4.7736559e-001  1.9984306e-001  9.3112873e-001 -8.0702146e-001 -3.2172162e-001 -3.6228262e-003 -2.4087810e-001 -7.6947937e-001  1.2897935e-001  6.1358749e-001 -8.0485796e-002 -1.3145318e-001  1.0245286e+000 -4.2684217e-002  7.9139682e-002 -6.9160591e-002  5.6426264e-001 -6.4626654e-001 -7.3224753e-001 -5.9069617e-001  3.5941351e-001 -2.2657885e-001  2.0037844e-001  3.2956869e-001 -5.5904497e-001 -4.9525951e-001  1.9248973e-001 -4.4040364e-001  1.9048409e-001 -7.7639320e-002 -1.0404434e+000 -4.4445187e-001 -4.3682640e-002
 -1.1844298e+000 -1.8437332e-001  5.3303027e-001 -6.6076346e-001 -1.1921087e-001  1.4568715e-002  6.8044463e-001 -5.3290188e-001  4.2950305e-002  3.4231375e-001  6.5351670e-002  5.4971623e-001  5.0864354e-001  2.2828963e-001  3.9345973e-001  8.6310270e-002  5.3843521e-001  3.9741848e-001 -2.1995728e-001 -2.9653157e-001  3.2875324e-001  1.7527306e-001  3.7813806e-001  1.0715558e+000  1.3493368e-001  4.0294999e-001 -5.2890904e-001 -3.8094099e-001  8.4903224e-001  3.5301555e-002  5.3676075e-001 -1.5614113e-003  1.0962658e+000 -1.0361333e-001 -3.4615378e-001 -3.0801034e-002 -9.3441201e-001  2.9290677e-002 -5.9215470e-001 -7.2692093e-001 -4.7221756e-001 -3.5592200e-001 -3.0211367e-002 -6.4723613e-001 -2.4103227e-002 -3.7632572e-002 -6.4686304e-001 -6.7061583e-001 -1.0919669e+000  2.7883174e-002 -6.6962860e-001 -4.8721325e-001 -4.7468342e-001  8.5485185e-002 -3.3836549e-001 -7.3040980e-002 -2.3035961e-001 -7.9047522e-002 -4.0917896e-001 -7.0709098e-002 -1.3576432e+000 -9.0833275e-002 -1.5183974e+000  4.0447638e-002 -8.5137859e-001 -1.8378096e-001
 -1.1431815e-001  4.0984560e-001 -1.1514457e+000  1.2673169e-001 -4.2865669e-002 -3.4352045e-001  7.6773026e-001  4.2608812e-001  6.6551752e-002  2.3506020e-001 -2.5543787e-001  7.9551219e-002  1.4554552e-001 -4.9446641e-002  8.6717344e-002  1.6101583e-001  1.7725899e-001  4.8155828e-001  5.5143439e-001  8.7030821e-001  9.9737887e-001  4.6710120e-001 -6.7780340e-001  6.4787540e-002 -2.2933714e-001  4.8739973e-001  1.4451343e-002 -2.2486483e-001 -1.2741391e-001 -5.9011852e-001 -4.7348650e-002 -1.3360680e-001 -9.0127013e-001 -9.9850972e-001  3.5829278e-001  3.0505444e-001 -5.2999872e-001  4.5309947e-002 -2.5902834e-001  1.3403434e-001  2.4539373e-002  1.2490755e-001  7.1377117e-001 -4.2551746e-003 -1.0176069e-002 -3.5298906e-001  1.6250348e-001  2.8371194e-001  1.1396958e-001  6.1027166e-002 -1.2298015e-001 -3.0208058e-001 -3.2046356e-001  3.7366799e-001 -5.6101362e-001 -5.4052866e-002  6.6789145e-002 -2.0236633e-002 -4.8400577e-001  8.1837030e-001  1.3437785e-001  6.7162588e-002 -3.4878034e-001 -3.7023948e-001 -5.0066604e-002 -5.3427496e-001
  6.2475874e-001 -6.5556323e-001  3.0260328e-001 -4.6800110e-001 -2.3039606e-002  8.1281937e-001  5.5895259e-001 -4.3290052e-001 -5.3961915e-001 -8.5107662e-002 -2.1912402e-001  5.8899649e-002  3.1769471e-001  3.2284734e-001 -2.6725649e-001  5.4934880e-002  1.6813968e-001 -8.6917037e-002 -7.3290005e-001  5.4664427e-002 -4.9975065e-003 -3.7047959e-001  7.8963693e-001  2.1938048e-002  4.3426371e-001  1.1775870e-002 -1.6022836e-001  6.8637432e-001  5.7642135e-001 -6.4689442e-001 -3.5164089e-001 -1.9428866e-001 -5.6542605e-001 -3.2598346e-001 -1.8125828e-001 -5.6358382e-001 -5.7589486e-001  2.9536966e-001  7.2638500e-002 -3.3124687e-001  3.7432000e-002  7.1347810e-003 -3.8604267e-001  1.1056246e+000  1.9211762e-001  8.1447096e-001  3.7245350e-001 -1.5422475e-001 -4.8396040e-001  8.3595827e-002  4.4711480e-001  2.7491501e-001 -2.9487721e-002  3.4758440e-001  4.6166525e-001 -2.3755335e-001 -2.3359539e-001 -4.7216780e-001 -1.4467814e-001  5.3653225e-001  3.4631831e-001 -4.9041903e-001  1.0374962e-001  7.4804239e-001  3.3942362e-001 -5.5463396e-001
 -2.9597534e-001 -7.1613090e-001 -2.0356292e-001  1.0394020e+000 -2.7586034e-002  5.5138597e-002 -8.5316372e-002  7.2503448e-001 -3.1525457e-002 -5.3553244e-001 -3.4748353e-001  5.8668178e-001 -1.2822770e-001 -9.5290684e-002  1.0861312e-001  6.6445201e-001 -3.4520133e-001  9.6285132e-002  2.4622095e-001 -2.0366809e-001  1.9606261e-001  1.2807543e-001 -2.3677751e-001 -6.8768466e-001 -1.2952332e-001  2.0922684e-001  1.1640914e+000  1.3364493e-001  1.5801404e-001 -1.1423249e-001  1.3203165e-001  4.3202113e-001 -8.0787055e-001  1.1165074e-001 -1.7541833e-002  6.6015995e-001  2.2299851e-001  1.8241088e-001 -1.2343400e-002  6.8571966e-001  4.5987019e-001 -3.7134822e-002  1.6139076e-001 -4.4138021e-002  5.6331711e-002 -1.9987406e-001  1.8184712e-001  4.6685346e-001  6.6696274e-001 -4.9812619e-001  4.6543728e-001  3.8584015e-003  4.4792995e-001 -2.9511209e-001  1.0376258e+000  2.7701445e-001  2.5642169e-001  2.3596190e-001  5.9817524e-001  2.4603353e-001  2.0280489e-002 -2.3517838e-001  8.2693869e-001 -5.4586824e-002 -3.7458453e-001  1.8653014e-001
 -9.6810973e-001  8.7326197e-001 -5.0341760e-001  6.2147369e-001  2.6298621e-001 -2.4833714e-001  3.9110339e-001 -2.1237699e-002 -5.5920126e-002 -3.4714230e-002 -3.1893369e-001  3.0223459e-002  2.0432074e-001 -2.2863109e-001 -2.8741712e-001 -1.0162498e-002  4.1653641e-002  4.1460892e-001  3.6333380e-001  6.8247751e-002 -4.9381979e-001 -1.4333134e-001 -6.0111453e-002 -1.0583350e+000  4.3144020e-002 -3.8038939e-001  5.5584277e-001  5.3306718e-001 -3.9997064e-001 -5.2842218e-001  1.5777326e-001  3.6488731e-001 -5.5546014e-001 -5.2347342e-003  1.1927292e-001  1.5503052e-001  9.4815413e-003  1.7265200e-001  5.5406925e-001  1.5251701e-001 -2.3615981e-001  8.3189038e-002 -4.0315909e-001  1.2767798e+000 -3.4475803e-001 -1.5911775e+000  2.4501271e-001  1.1123440e+000  9.7486445e-001  7.8640855e-002  1.8185630e-001  2.0424541e-001 -9.2777654e-002  2.6277672e-001  1.2277017e+000 -5.0598136e-002  8.7721729e-001  3.0881223e-001  4.6197849e-001 -2.7077310e-001 -3.0671770e-001 -2.0376496e-001  6.8454298e-001 -7.0211521e-001  1.4882966e-001 -3.6707715e-001
 -3.6365049e-001 -4.3594447e-003 -3.6138700e-001  6.7214670e-001 -1.7767408e-001  5.4581210e-001 -1.4111159e-001  3.7268732e-002  4.5813041e-001 -9.9594476e-002 -4.1131881e-001 -1.0850799e-001  1.1707128e-001  1.6277441e-002 -2.8442810e-001 -3.5292227e-001  2.4605987e-001 -2.8107167e-001 -4.9662863e-001 -4.3330936e-001 -4.1953632e-001 -3.1499550e-002  3.1096597e-001 -6.6952037e-001 -5.3034107e-001 -2.8313429e-001  7.9229437e-001  3.6372650e-001 -3.6727082e-001 -5.2750132e-002  5.9100034e-001  3.7344344e-001 -1.4692898e+000 -7.3109457e-001  3.6825599e-001  2.1328850e-001 -2.5516087e-001  2.8205506e-001  2.6892287e-001  3.3953721e-001 -3.0270226e-001 -3.7158127e-001 -3.0927372e-001 -1.2047067e-001 -1.3885596e-001 -7.6277813e-001 -1.3948582e-001  1.4051610e-001  6.1489190e-001  3.3019022e-001 -2.3681078e-001 -1.7185573e-001  8.6198531e-002  2.1175216e-001  3.1563942e-001 -1.6656777e-001  5.2008174e-001 -2.9702677e-001  2.1761378e-001  2.0437991e-002 -1.4933373e-001 -6.1241631e-001  5.3465349e-001  6.3884513e-002  3.1610668e-001 -6.6526730e-001
  3.2109133e-001  1.5837664e-001 -5.2188554e-001  2.0088000e-001  6.6308687e-001 -1.2069483e+000  3.3611770e-001 -6.8823263e-002  1.7476549e-001  4.3286375e-001 -5.4680986e-001 -7.9723378e-002  3.7077526e-001  1.0891822e-001 -1.7576037e-001  2.4988330e-001  1.4327970e-001  1.8767652e-003 -6.0074072e-001 -1.0777776e-001  4.1927973e-001 -1.2776079e-001 -1.2482172e+000 -2.7021327e-001  3.6213856e-001 -8.8246642e-002  7.3009875e-001  8.4361137e-001  7.9233705e-001  7.7090806e-002  1.0262263e+000  1.0958792e+000 -4.1877870e-001 -2.5001418e-001  5.3923951e-001  8.9046566e-001 -3.5384094e-002  7.8149389e-001  9.0167211e-001  9.3945616e-001  1.5155458e-001  1.6761775e-001  1.5246382e-001 -7.7828137e-001 -1.1194294e-002  2.2379218e-002 -1.8841637e-001 -1.9576413e-001 -4.3271368e-001  3.9722047e-001 -4.8541822e-002 -2.1659137e-001 -2.8754499e-001  6.3083739e-001  2.8215574e-001 -2.1167025e-001  1.8786217e-001  3.2624605e-001 -8.7544166e-003  3.0386237e-001 -7.7895214e-001 -1.0667498e-001  5.1028197e-001  7.0160796e-002 -2.0461283e-001 -3.5937495e-001
 -1.5013726e+000  2.0444417e-001 -6.8390799e-001  1.4039335e-001 -2.5247973e-001 -3.2955366e-001  6.6737682e-001 -3.1612512e-001 -1.1142681e-001  2.9116907e-001 -6.7972044e-001 -3.3881473e-001  4.1893061e-001 -2.8481662e-001 -1.7992785e-001 -4.3601786e-001 -1.4994272e-002 -9.6974780e-001 -1.1112468e+000 -4.7473303e-001  1.8863004e-002 -3.8655122e-002 -6.2245733e-001 -8.3268209e-001 -1.9300549e-001  1.1860193e-001  2.3613763e-001 -2.5179575e-001  1.0483892e+000 -2.8881841e-001  6.0922671e-001  7.6454794e-002 -1.5919487e-001  1.7816368e-001  6.4473694e-001  7.5067822e-001  4.9191544e-002  4.8722533e-001  4.3132962e-001  4.5774702e-001 -9.6349474e-002  6.6744769e-003 -4.2291872e-001 -1.0969188e-002 -2.3764869e-001 -6.3933149e-001 -3.2613719e-001 -8.0524030e-001 -3.1541399e-001  5.6334880e-001  3.0337787e-001  4.2803199e-001 -1.0978684e-001  7.7853840e-001 -2.4775707e-001 -6.7260259e-001  3.1724405e-001  1.4732347e-002  3.0122782e-001  3.6253910e-001 -3.6380869e-001 -3.1214266e-002  9.1100719e-001 -5.0504545e-001 -2.3801694e-001  1.2847269e-001
 -5.9584661e-001  4.3304019e-001 -1.0877244e+000  6.0683682e-001  5.3020441e-001  3.5811144e-001  5.3575861e-001 -6.9386323e-002  1.5778497e-001  3.1470458e-002 -2.2994575e-001 -4.3112254e-001  7.4118114e-001 -6.5144666e-001 -5.5369778e-001 -7.7850293e-001  4.2377261e-001  6.7274516e-003 -3.7200250e-001  1.3332508e-002  9.3557978e-001 -3.6065428e-001 -1.0239172e-001 -5.1525752e-001  1.1254487e-001 -3.2825584e-001  2.9333736e-001  1.6826866e-001  8.5552700e-001 -3.6112645e-001  3.6378297e-001  2.2086454e-001  1.2708677e-001 -4.5972581e-001  6.8224271e-001 -9.3994856e-002 -2.1624164e-001  1.0373223e+000  8.1719131e-001  6.2185807e-001 -1.1095538e-001 -6.6983902e-002  4.9336530e-001  4.3714516e-001  3.2513127e-002 -1.1103265e-001 -2.1003274e-002 -5.0913011e-001  9.1570122e-001  5.7876180e-002  3.4252486e-001  3.3865967e-001 -6.5663467e-001  6.9089184e-001 -6.8071617e-002  4.2968361e-002  9.4442235e-001  5.5123247e-002  1.6894136e-001  1.9379352e-001  2.7627040e-001  1.2943734e-001  1.0105402e+000 -8.0568971e-001  1.6602756e-001  2.2472862e-001
 -5.7580902e-001 -3.5343646e-001 -8.8705962e-001 -5.6749997e-002  2.9453367e-001  5.3694494e-002  3.6405956e-001  3.3982718e-001  3.5658317e-001  9.0746708e-002 -7.2162350e-001 -5.0104886e-001  5.2689641e-001 -4.6860777e-001 -2.7756832e-001 -1.1572079e-002 -2.0714023e-001 -7.7615517e-001 -6.9789617e-001 -4.4547636e-001  2.7309938e-001  1.2228408e-001 -1.0609376e+000 -7.4802115e-002  6.9365155e-002  5.6940841e-001  3.7433429e-001  9.4379856e-002  4.6470284e-001 -3.4518036e-001  4.3196215e-001  6.8019630e-001 -4.4031660e-001  4.1504329e-002  4.8247708e-001  2.1474648e-001 -2.0734952e-001  8.8379996e-001  1.0244371e+000  7.3982097e-001 -3.7393201e-002  1.2833673e-001  3.1705009e-001  6.1347225e-002  5.4714808e-002  6.9863250e-002 -5.2617646e-001 -8.4289964e-001 -1.2353176e-001 -4.4132104e-001  1.7286239e-001 -5.9735989e-002 -2.8107053e-001  8.9752736e-001  6.2278435e-001 -7.0943913e-001 -3.5720976e-001  2.6504070e-001  2.7316577e-001  6.3113896e-001 -5.5634733e-002  3.8897833e-003 -4.0314029e-003  1.0306422e+000  3.5025578e-001  1.5339821e-001
  1.2411007e+000 -3.2486349e-001 -7.7227126e-001 -3.5167392e-001 -1.2999199e-001 -4.7853055e-001 -1.5014656e-001  3.2936669e-001 -3.9841793e-001 -3.3225973e-002 -5.2773098e-001  4.0538229e-002  9.1804387e-002  1.4114950e-001 -1.5832104e-001 -3.2562131e-002 -3.7219943e-001 -2.7456233e-001 -3.4968737e-001 -1.6490270e-001 -2.7475725e-001  6.0887630e-001  5.8576358e-001 -2.3153263e-001  6.7849551e-002  7.0485273e-001  7.4951584e-001 -3.7985032e-003  7.8232787e-001  6.2105567e-001  1.2400793e-001  5.0201976e-001 -5.8826661e-001 -6.7157587e-001 -1.0472987e-002 -7.8702846e-002  9.0206449e-001  3.5439953e-001  6.3634270e-001  7.4235661e-001  2.8298871e-001  1.9079162e-001  2.3854135e-001 -4.4556312e-001  1.7904265e-001 -2.0459865e-002 -3.0690855e-001 -5.9132276e-001 -3.4206389e-001  1.3227135e-001  3.7100984e-001  3.8385661e-001 -3.1201789e-001  6.3524626e-002  3.6078793e-001 -7.2433332e-001 -2.4766613e-001 -2.5565013e-001 -8.0925263e-003 -1.4669979e-001  5.6185503e-002  1.7201537e-001  4.3790660e-001  7.9910007e-001  2.6090892e-001  4.2749600e-001
 -9.9342367e-001 -1.8497035e-001 -6.8894467e-001 -6.3001733e-001 -2.1115563e-001 -8.0945659e-001  7.4296076e-001  1.7257581e-001  2.8327359e-001 -1.6109848e-001 -7.2356446e-001 -8.4040888e-001 -2.8228661e-001 -3.2211709e-001 -5.1402360e-001 -4.9797846e-002 -3.0265998e-001 -6.2748156e-001 -1.5153368e+000 -7.6379016e-001 -4.0772043e-002  2.3262117e-001  7.3603003e-002  3.7144071e-001  1.0647987e-001  1.8771088e-001  9.5301641e-001  7.8426031e-002  1.5397700e-001  1.9386352e-002  5.6960405e-002  5.9925888e-001 -4.3244717e-001  5.8193950e-001  3.7108476e-001  5.3971203e-003  3.4846354e-001  1.5780170e-001  7.7221666e-002  7.6847512e-001 -3.6354411e-002  5.9729723e-001  5.4885663e-001  5.1194005e-001  3.8899887e-001  7.0674347e-001 -1.7718438e-001 -1.0272573e+000  3.9568553e-001  1.1070100e-002  3.2670410e-001  2.0749396e-001  4.0135301e-002  7.9246440e-001 -5.4763740e-001  4.9963544e-001 -1.0128336e-001 -4.0326417e-001  5.2289482e-001  7.3369354e-001 -5.9001958e-002 -1.8788552e-001  6.4729904e-001  1.1778045e+000 -2.8908425e-001 -1.2478189e+000
 -5.1274141e-001  6.3684294e-001 -4.0006929e-001 -3.2838382e-001  2.7879896e-001 -2.7746994e-001 -7.3171039e-001  1.1604903e-001  4.5118105e-002 -1.2112217e-001 -5.9269200e-001 -2.2820894e-002  3.1623637e-001 -1.3029291e-001 -5.7119416e-001 -7.5062036e-001 -5.9271617e-002 -3.5175563e-001 -2.1247669e-001  1.0755985e-001  3.2903278e-001  3.8592394e-004  5.3914349e-001  3.0561278e-001  5.3975931e-001 -2.0360810e-001  1.2794534e-001 -4.7619450e-001 -2.8026068e-001 -2.2055269e-001  2.7510034e-001  4.2060630e-001 -1.0262180e-001  8.0297450e-001  8.2429825e-001 -5.9541606e-001 -3.7864478e-001 -6.1654176e-001 -1.7541187e-001 -2.5785618e-001 -8.5088505e-001  8.8156894e-001  1.7994542e-001  5.8925503e-001  5.2499562e-001 -6.0700946e-001  8.0520046e-001 -2.3214905e-001  3.9981450e-001  8.0930332e-001  1.5728604e-001  4.8712029e-001  2.6993744e-001  6.3884244e-001  6.5859319e-001  5.0161941e-001  5.1430882e-002 -1.0445495e-001  4.3674828e-001 -8.5663305e-001  3.4185597e-001  2.8614532e-001  3.1908160e-001  3.3978821e-001  6.5594493e-001  1.1433990e+000
 -7.6456866e-002  4.2888126e-002 -1.7154964e+000 -3.2092557e-001 -2.0750273e-001 -2.9862496e-001 -3.4140496e-001 -1.7191556e-001 -9.7191293e-002 -1.5700049e-001 -2.0404049e-001 -7.0483993e-001  2.0274783e-002 -5.8254024e-001 -2.4217966e-001 -7.7988604e-001 -3.2301604e-001 -1.7146430e+000  1.8818342e-001 -1.2511319e-001  2.1814101e-001  1.6532102e-002  3.2709898e-001 -6.6460757e-001 -7.5407645e-001 -2.0719434e-001  5.1771847e-002  4.5265877e-002  3.4429450e-001 -7.4870633e-001 -1.1935073e-001  6.5286099e-001 -5.7489788e-002  9.3015326e-001  1.2290006e+000  1.5769032e-001 -6.1881005e-001 -5.2084571e-002 -5.7358455e-001  5.2128637e-001 -3.3381448e-001 -8.5567966e-002 -4.5409906e-001  2.3205464e-001 -7.4932234e-002 -8.1704979e-001  1.3748941e+000 -2.9389878e-002  5.3349142e-001  7.6774037e-001  4.0815839e-001  1.1393982e+000  3.7017816e-001 -5.6204774e-002  6.0848844e-001  1.6140616e+000  1.1193641e+000 -5.5215372e-001  9.4491410e-001 -7.6812264e-001  2.5764651e-001 -1.1846568e-003 -8.6826032e-001  5.1777174e-001  6.7410663e-002  9.3535233e-001
 -7.1024938e-001  6.2753432e-001  2.7684379e-001 -8.9545354e-001  2.0557488e-001  8.9333885e-001 -1.2476794e+000 -2.0955221e-001  8.4732175e-001  1.3993121e-001 -9.3713175e-001 -1.6311737e-001  4.7405798e-001 -9.3924347e-002 -2.3916488e-001 -4.9713504e-001  6.9746426e-001 -1.9793547e+000 -2.0338212e+000 -3.7525140e-001 -5.6230679e-001 -1.5043573e-001 -4.1098553e-002  1.6305088e-001 -1.2512528e-001  3.0920916e-001 -1.1861146e-001 -1.4486235e-001 -1.0504568e+000  8.2977931e-002  4.0891774e-001  5.8545313e-001 -6.8653382e-001  6.9471396e-001  1.2786480e+000 -5.2372413e-002  2.8601349e-001 -6.6978548e-001  3.7962876e-001  3.2718047e-001  3.1231555e-001  2.3032419e-001  8.1416103e-001 -1.2293079e-001  2.1983680e-001 -1.6165811e+000  4.9672962e-001 -2.1983958e+000 -5.0171734e-001  7.9451442e-001  7.3908731e-001  9.8726607e-001 -2.1729717e-001  1.0081807e+000  1.2153248e+000  5.8619688e-001  9.1823858e-001  7.6089982e-001  8.5649506e-001 -9.4509268e-001  1.0483570e-001  5.7276176e-001 -6.1820124e-002  2.0058200e+000 -2.4419526e-001 -2.3863144e-001
 -3.1489583e-001 -2.3146344e-001  2.2891084e-001 -9.5576300e-001 -6.7550893e-001  1.4166372e+000 -9.9265478e-001  5.7903608e-002  5.6862258e-001 -5.7738234e-002 -5.9305167e-001 -6.5897965e-001  1.3317588e-001  2.6713302e-001  2.9143665e-001 -1.7415523e-002 -3.7341100e-001 -1.0677456e+000 -1.3449512e+000  5.9408711e-002 -1.5296595e-001  2.4638831e-001  2.4212839e-002 -9.4217462e-002 -5.1849493e-001  7.0069122e-001 -3.0287718e-001 -2.4377766e-001 -3.5668242e-001  1.5047305e-001 -5.3793015e-001  7.6555999e-001 -1.5432310e-001  4.5878279e-001  6.3353615e-001 -2.9251583e-001  6.3523566e-001 -2.3062766e-001  6.7956976e-001 -9.6746437e-002  1.8875716e-001 -1.4928041e-001 -1.3795871e-001  4.9011229e-001  2.5800926e-001 -1.2177746e+000  9.2918744e-001 -2.3751487e-001  2.9212365e-002 -1.2573795e-001  1.0483975e+000  1.2637068e+000  4.0200892e-001 -1.3162021e-001  5.3613618e-001  1.6613454e-001  1.2268619e-001 -4.3169044e-001  7.1557078e-001 -5.3946354e-001  1.3673460e+000 -3.2198054e-001 -1.0564001e+000  4.0068524e-001  7.2525133e-001  5.7747142e-001
  3.1739544e-001 -2.3791379e-001 -3.6306389e-001  9.7288162e-001 -6.4749769e-001  1.2348066e+000 -6.9671081e-001 -4.5017933e-002  4.7238717e-001 -3.0703162e-001 -2.6149498e-001 -3.2673752e-001  2.3584714e-001  3.3020864e-001  1.7346844e-001 -1.0893919e-001 -3.2467164e-001 -2.3509018e-001 -1.3028423e+000  1.2273819e-001 -3.8295928e-001  1.7095910e-001  4.9412086e-001  5.4841585e-001 -1.8044433e-001  2.4003070e-001  1.9234940e-001  3.3537437e-002 -1.5283432e-001 -2.2457174e-001  5.8448308e-001  8.5518340e-001  3.7492558e-001  5.2434989e-001  8.9003617e-001  5.8344055e-001  1.7085635e-002  4.9069868e-001  7.6655839e-001  3.1376985e-001 -8.3785067e-002  3.9185243e-001 -2.6928723e-001  7.3862748e-001  3.5137142e-001 -1.9781732e-001  8.9762150e-001  4.1473351e-001  1.0689312e+000  5.6067788e-001  7.7162393e-001  1.0393477e+000  6.0409507e-001  4.8984062e-001  1.2755657e+000  9.6777597e-001  5.4264496e-001 -2.4607488e-001  1.3094859e+000 -2.6331033e-001  9.3723648e-001 -3.4289080e-002  3.4136675e-001 -6.5173583e-002 -1.1587671e+000  3.2168275e-002
  4.5212625e-001 -2.2112170e-001 -1.3054750e+000 -1.2679270e+000 -6.9828630e-001  4.0744771e-001 -2.7073419e-001 -4.5832877e-002  1.2266313e-001  4.6892745e-001  1.9460115e-001 -2.6709549e-001  1.4870812e-001  2.6774048e-002 -5.2905238e-001 -9.9112153e-001 -6.2732940e-001  9.6496044e-001 -1.0293001e-001  8.0834957e-001  8.7299266e-001 -1.9264770e-001 -3.2310284e-001  4.9462566e-001 -6.1300271e-002  1.8746691e-001 -1.2015968e+000 -3.9870057e-001 -1.1437453e+000 -4.3573837e-001 -2.8285476e-001  2.5012685e-001  2.2787153e-001 -2.2747329e-001  3.5452549e-001 -1.6882200e-001 -2.8563908e-003 -4.9217283e-001 -1.0521663e-001 -1.9950974e-001 -2.7672228e-001 -4.8460132e-002 -2.8335919e-003  4.3322038e-001 -5.7804030e-002  1.3882009e-001  1.0730068e+000  7.2331272e-001  5.9597612e-001  1.2828582e-001 -3.9208187e-001 -1.4369220e-002  6.9739752e-001 -1.5027607e-001  9.1940896e-002  2.1366104e-001  2.2977301e-001  5.7516318e-001  4.5909200e-001  4.7646897e-001  2.4222952e+000  1.7498962e-001 -1.5331703e+000 -4.9827508e-001  5.2290843e-002  1.6564882e+000
  5.1546648e-001  2.7835778e-001  6.2616296e-001  3.1914330e-001 -1.0959699e-001  6.2075573e-001 -8.8731079e-001  1.2187547e-001  7.2728723e-001  5.9227050e-001  4.7918812e-001  1.9269441e-001  2.1967567e-001  6.9038652e-001 -6.2667624e-001 -8.6190500e-001  4.7141234e-002  2.4518117e-001 -2.7869083e-001  6.9431808e-001 -1.2052395e-002  1.5052457e-003  3.1789023e-001  2.2328567e-001 -4.6894574e-001 -1.2779424e-001  2.6442989e-001 -3.2617817e-001  2.8592917e-001 -7.4491109e-001  1.5624347e-001  1.4389993e-001  2.5091428e-001  2.2117418e-001 -2.4748999e-001 -1.3757476e-001 -2.2659114e-001  5.1415691e-001  1.7371836e-001  8.9234894e-002 -6.4307674e-001 -1.9404222e-001 -7.7120779e-001  6.5763804e-001  7.6577321e-002  4.4255211e-001  5.7975698e-001 -4.6694766e-001  3.9770421e-001  2.6229479e-001 -3.4813535e-001 -4.6818542e-001  2.6717811e-001 -5.7183325e-001  1.0798979e-001 -2.2122147e-001  1.4007483e-001 -4.5548431e-001  1.0658967e-001 -1.6727406e-001  1.0236917e+000 -5.4563476e-002 -2.7225419e-001  3.9399811e-001  1.2819154e-001 -2.7983943e-001
  1.5536042e+000 -2.2013661e-001 -9.6997518e-001 -4.7708521e-001 -2.4472465e-001  6.7205911e-001  3.8504974e-001  1.1006244e-001  3.7371537e-001 -4.4466488e-001  3.0409843e-001  1.4790318e-001 -5.8304153e-002  2.4439044e-001 -8.5700507e-001 -1.8577038e-001  4.1420244e-001  9.3205493e-002  8.1077010e-002  2.1480706e-001  7.5929135e-001  2.6166739e-001  4.8681692e-001  7.0906950e-001  3.8706933e-001 -2.3174073e-002 -6.0276665e-001 -9.2116862e-002  2.8192322e-002  2.3154572e-001 -3.9629574e-002  1.6629145e-001  1.0852546e+000  3.2650325e-001  4.7584089e-001  6.3870339e-001  1.1171065e+000  4.7665529e-001  1.2857802e-001 -7.3046254e-001  3.5520986e-002  2.5684347e-001  3.4734735e-002  1.4099750e-001  5.2341296e-001 -4.6594312e-002  4.3363193e-001  3.7601217e-001  1.2395293e+000  2.4953234e-001  1.3833040e-001 -4.7176952e-001  9.7233362e-001  7.6500736e-001  1.0084737e+000 -2.6795418e-001  2.9940214e-003  2.3903353e-001  5.4524904e-002  1.0229071e+000  8.8271282e-001 -1.5600667e-001  7.8627709e-002  2.1176050e-001 -2.3331670e-001  1.8848494e+000
  6.6774829e-001  2.3003204e-001 -5.2670845e-001 -8.8944530e-001  9.6928134e-002  6.0416767e-002  7.2223718e-001  7.0179117e-001  2.1962678e-001 -2.3282070e-001  5.1696750e-001  7.2416218e-001 -7.6969711e-002  2.3455219e-001 -1.9659816e-001  1.8275597e-001  3.3329962e-001  8.6886005e-001  4.2822930e-001 -1.6264210e-001 -8.4542093e-001 -1.5732005e-001  2.2874414e-001  5.8154652e-001  1.6187506e-001  1.4957164e-002 -4.4599145e-001  8.3585142e-002 -1.9902797e-001  6.8493314e-003 -4.7775337e-001 -2.9328411e-001 -6.7369527e-002 -4.4386169e-001 -7.8623965e-002  1.0408599e-001 -5.4769973e-002  5.6847450e-001 -6.2366389e-002 -2.2058554e-001  3.9961821e-001  8.8582108e-002  2.3748697e-001 -4.0761333e-001  2.3634232e-001 -2.4323871e-001  3.1333276e-001  4.6177245e-001  6.2972613e-001  4.2394615e-001 -2.7858549e-001 -3.3622097e-001  2.5456951e-001 -5.0670335e-001 -1.2082892e-001  5.9781031e-002 -2.8078898e-001 -7.2047852e-002 -2.6734936e-001 -3.0494183e-002  4.7105328e-001  2.8464101e-001  2.1292755e-001 -1.1603964e+000  8.8224215e-002 -1.6879152e+000
  3.9919872e-001  2.6536041e-001 -1.3013480e+000  7.1480711e-001  5.7169305e-001  7.7048576e-001  1.0887839e+000  8.3540338e-002  5.9486357e-001  3.5665702e-001  9.0425436e-001  8.9488886e-001  4.1402691e-001  2.8430859e-001 -2.5845538e-001  1.4644937e-001 -2.1333237e-002  1.3005345e+000  8.2496677e-001  4.3044486e-001  6.0394325e-001  1.7097074e-001 -2.4384223e-001  1.7756369e-001  3.8697600e-001  6.8240908e-002 -7.1958505e-001 -1.1160519e-001 -3.0512680e-001  3.1085978e-001  6.0904633e-002 -8.2749452e-001  7.0179954e-001 -4.2011767e-001 -3.0901353e-001  1.0900617e-001 -1.2694784e-001  5.7467932e-001 -3.3969143e-001 -4.3372298e-001  2.2287930e-001  3.8552802e-001 -6.3319379e-002  7.1171296e-002  3.2643919e-001 -7.2305207e-002 -2.2471542e-001  8.7299319e-001  1.1289698e+000  8.4832321e-001 -7.9192203e-002 -5.4444174e-001  7.0198771e-001  4.1316742e-001  6.3643056e-002 -1.1334676e-001 -2.8643378e-001  1.8195772e-001 -5.9594942e-001  7.2611758e-001 -1.0756551e-001 -4.3177402e-001  4.5213959e-001  1.0420077e-001  9.9811073e-002  8.8470060e-001
 -2.9340718e-001  5.5258081e-001 -6.8787972e-001  2.0239373e+000 -5.0510408e-002  1.1496414e+000  4.0265325e-001  6.5195362e-001  6.7420176e-001  4.4419642e-001  8.4288178e-001  1.4327260e-001  2.0125672e-001 -2.5387144e-001 -4.4021501e-002  3.1680682e-002  1.0830362e+000  2.3345738e-001  7.3806699e-002  1.9960931e-001  8.1715431e-001 -8.7091803e-002  5.4516910e-001 -2.4763690e-001  7.9517141e-001  3.2486822e-001 -3.3903692e-001  2.7018148e-001 -3.5399434e-001  5.1911978e-002  9.9842342e-001  9.5663248e-002  8.1098672e-001  3.6264974e-001  1.4004542e-001  8.5564094e-001 -5.6438494e-001  5.4595644e-001  2.1893710e-001 -4.9780963e-001  6.0663348e-001  6.6035946e-001 -1.6961031e-001  1.5396859e+000  4.1062156e-001  9.9383151e-001  6.6149386e-003 -3.3110152e-001  3.6967204e-001  2.6805875e-001 -7.9940512e-002 -5.0417204e-001  3.9492601e-001  6.5849376e-002  1.3680151e-001  4.3276136e-001 -5.0647785e-002  1.7958107e-001  1.6170657e-001  9.4819238e-001  8.2860844e-001  7.2585334e-001  1.1506429e+000  7.6488658e-002  1.4700643e+000  6.5720091e-001
 -6.2802829e-002 -1.1679188e-001  1.3016599e+000 -4.4097710e-001  2.8344228e-001  4.9267561e-001  2.2080870e-001  1.5057761e-001  3.4205583e-001 -5.6927760e-001 -1.5414010e-001  4.6961043e-001  1.5901426e-001  5.3340493e-001  1.5859963e-001 -4.5107106e-001 -7.0619098e-001 -5.3245617e-001 -5.6938689e-003  1.0222857e-001  2.6111283e-001  1.5107506e-001 -7.7578324e-001  2.9085119e-001 -1.1251449e-001  1.8567485e-001 -1.4597038e-001  4.2596505e-002  2.6293806e-001  7.7765467e-001  3.0708450e-001  4.3296628e-002  2.7937178e-002 -7.1283664e-001 -4.6864046e-001  8.5287460e-001  9.4420408e-001  8.9704084e-002 -7.1570919e-001 -2.6303840e-001 -6.9865454e-002 -1.1697424e-001  2.1646768e-001 -6.9350250e-001  6.4086692e-001  2.8400844e-002 -1.9429047e-001  8.8776086e-001  6.4827485e-001 -6.4220916e-002  4.0507585e-001  4.0236327e-001  5.2705917e-001  2.2408730e-001  1.5695041e+000  6.8712593e-001 -2.3837868e-001 -3.8331766e-001  8.9295430e-002  4.7960562e-001 -6.7884430e-001  6.7945358e-001 -2.5073602e-001 -9.5090905e-001  5.9464150e-001 -2.2104923e-001
  4.8148551e-001  2.0842881e-001  1.3155199e+000  8.2819276e-001 -8.7660429e-002  8.2801322e-001 -2.4621022e-001  2.3706745e-001 -3.2501224e-001 -4.4495861e-002  1.2499395e-001  8.9654899e-002  1.5531664e-001  3.9866430e-001  6.7083783e-001  4.1324443e-001  1.2284410e-001  4.8996163e-001  4.0010239e-001  2.4521033e-001 -2.4046635e-001  7.1415804e-002  3.1194496e-001 -1.5395395e-001  4.2466529e-001  3.0977607e-001  2.7538818e-001  3.8128421e-001 -1.2403150e-001  5.8249064e-001 -4.0181746e-002  2.1961789e-001 -1.7623214e-001 -1.0577495e-001  6.9354474e-002  3.7591993e-001  2.7211387e-001  5.6653022e-001  7.1939870e-001  1.7419366e-001 -1.4849904e-003  1.8810101e-001  4.8659913e-002  1.1504921e-001  1.2663323e-001 -2.0087663e-001  6.2014501e-001 -1.9023121e-002  3.5561126e-002 -9.5714985e-002 -2.1487335e-001  4.1889175e-003  2.1311408e-001  4.6295743e-001  3.2042076e-001  2.4206217e-001  2.9133016e-001  9.0351795e-002  3.5322329e-002  1.0974318e-001  5.0025015e-001  9.4527770e-002  4.2039805e-002  1.2273604e+000  2.8254942e-003 -1.1924240e-001
 -2.2467175e-001  1.5173885e-001 -1.2260002e+000 -6.9289485e-001 -1.4174375e-001  5.8907303e-001  1.5754871e-001  4.3307845e-001  4.3647211e-001  2.7354947e-001 -1.6055539e-001  5.8944702e-002 -5.4192097e-002  2.8830006e-001  2.5020248e-001  2.4254348e-001  2.4217293e-001  2.5950133e-001 -3.6098017e-001  7.3142299e-001 -6.0273379e-001 -2.7087563e-001  3.5644477e-001 -3.3718079e-001 -9.5967460e-002 -1.6840579e-001 -5.9604915e-001 -4.5185033e-001 -7.2182350e-001 -7.1897204e-002 -1.5707767e-001  4.8370323e-001 -1.7322878e-001 -6.9040507e-001  2.6206969e-001  3.7177658e-001 -2.5314868e-001 -4.8809081e-001 -1.1181000e-001 -6.9529012e-003 -9.9653652e-001  1.1520871e-001  2.7603049e-002 -6.1310741e-001  9.3556982e-003 -9.8669739e-001  5.1689581e-001  6.3217516e-001  5.7257925e-001  3.3581727e-001 -3.8578776e-001  2.5747497e-002  4.4332030e-001 -3.1575172e-001 -3.0589961e-001  3.7783581e-001  1.2176307e-001 -3.3464227e-001 -2.2704718e-001 -7.2441996e-001  2.5504598e-001 -1.3881964e-001 -5.8020638e-001 -1.3529040e+000  6.0164848e-001 -7.6280750e-001
  1.5266276e-001  3.3406044e-001  1.2219199e+000  1.3958733e-001  1.2186622e-001  1.6757713e+000  7.6970110e-001  2.6837808e-001  1.6729167e-001 -5.4020296e-001 -4.8468229e-001  1.5814370e-001  2.9410945e-001  9.1670215e-001  1.9135521e-001  4.1173476e-001  2.6700579e-002  1.1699175e-001  2.4971370e-001  5.9085387e-001  3.2407413e-001  6.2286543e-001  1.3979033e+000  1.3198025e+000  3.1847841e-001  5.3237160e-001  8.4295322e-001  7.3062543e-001  4.8199199e-001 -4.4154895e-001 -3.9011141e-001  1.4850484e-001  1.8972687e-001  5.7821706e-001  3.8668611e-001  4.1448113e-002 -4.5220603e-001  7.6894579e-002  8.6196974e-001  3.8243621e-001  2.9950204e-001  7.2679288e-001 -1.0719426e-002  3.6405367e-001  4.3149437e-001 -1.6527293e-001  3.9153841e-001  4.3906413e-001  1.6049547e+000  9.6291912e-001  7.3377288e-002  1.3600147e-001  6.2969282e-001 -1.4926643e-002  4.7724427e-002  2.3743008e-001  2.8857917e-001 -3.3790067e-001  4.7865859e-001  7.5431800e-001  1.3017274e+000 -2.1691508e-001  1.1953287e+000  4.4854402e-001  4.1446920e-001  4.1407566e-001
 -6.3296580e-001  4.6222885e-001 -7.7773688e-003  1.8244350e-002  1.4493112e-001 -1.2923910e+000  3.7999268e-002 -3.8337712e-001  1.3647892e-001 -3.1374931e-001 -8.0228040e-001  1.1611647e-001 -2.9910968e-001  5.2093360e-001 -6.1860689e-001 -3.3703915e-001 -6.9263916e-001 -2.0415908e-001  4.3934282e-002  8.5207801e-001  1.2554547e+000  3.2297410e-001  5.5454847e-001  7.9923645e-001  7.0660866e-002  2.5732765e-001  2.2221013e-001 -2.9301206e-001  9.1123480e-002  3.8407309e-001  2.1431878e-001 -4.7459164e-001  5.9555962e-001  4.6911588e-001 -5.8551308e-001  3.4052307e-001  6.1969101e-001  1.3422981e-001 -2.4080328e-002 -3.8518980e-001  3.9644281e-001 -1.4678171e-001  6.7314424e-001  3.7374039e-001 -1.6233314e-001 -5.1684005e-001 -2.9761981e-001 -4.2245556e-001 -6.6798730e-001 -1.2700081e-001  2.1292553e-002 -4.6485761e-001 -2.9775393e-001 -6.0098324e-001 -2.1223058e-001 -3.6399596e-001  5.5312840e-001 -4.6646746e-001 -2.0867164e-001  1.9463268e-001 -5.2286581e-002 -2.8020139e-001 -7.2482083e-001  7.5755125e-001  6.2583827e-001 -8.3856515e-001
  3.7162976e-001  4.4054694e-001  4.2492336e-001  9.4769704e-001 -9.3285597e-002  2.7609897e-001 -7.8545381e-002 -1.6047527e-001  5.4209496e-001  6.7900802e-002 -7.2982058e-002 -2.8983407e-001 -4.9943986e-001  4.7777392e-001 -3.3892844e-001  1.9490403e-001 -3.1095528e-001 -8.1358942e-001  3.3187708e-002  1.0106429e+000  8.0186377e-001  1.2806608e-001  4.6673342e-001  7.9688730e-001  3.6053495e-001  2.9786532e-001  5.2804716e-001  2.7610529e-001  6.5487738e-001  2.0632269e-001  2.7702054e-001 -4.0441241e-001  1.1217026e+000  9.2265819e-001 -1.7235115e-001 -2.6766575e-001 -1.0238643e-002  6.8134581e-002  3.5524674e-001  2.7334741e-001  3.3149549e-001  1.8350907e-001 -3.5581449e-001  5.0518485e-001  1.5163899e-001 -4.8306777e-001  5.9721889e-001  7.7271792e-002 -8.1223389e-002  1.8841822e-001  4.1749464e-001 -5.4131003e-002  3.6576676e-001 -6.3252966e-001 -6.2375685e-001  1.8843541e-001  2.6308762e-001 -3.5732257e-001 -3.8886601e-002  7.7175939e-002 -3.4236738e-002 -1.9268839e-001 -1.0706352e+000 -1.5391397e-001 -1.7090052e-001 -6.4080336e-001
  3.6929025e-001 -2.1707230e-001  1.8452360e+000  7.6469834e-001 -5.6671086e-002  1.4262187e+000 -7.0324938e-001 -2.3250119e-001 -2.3550072e-001 -8.3600359e-001 -2.5737295e-001  5.4980315e-001 -3.5715846e-001  1.5955761e-001  7.0490373e-001  6.2072500e-001 -3.8582843e-001 -1.2621366e-003  4.5189756e-001  9.3810922e-002 -1.5709451e-001  3.8038289e-001  1.7024978e-001  1.2551986e+000  5.0371668e-002  4.9719725e-001  1.1519966e+000  9.4950567e-001  8.0949280e-001 -1.7098770e-002 -6.4010896e-001 -8.5665614e-001  3.9144716e-001  1.9713728e-003 -6.1931221e-001 -5.4227311e-001 -4.0088164e-001 -1.8548609e-001 -5.1539502e-001  1.1666325e-001  4.4180502e-001 -2.9084996e-001  2.5917239e-001  3.2297878e-002 -7.2192903e-001  8.0010053e-003 -3.1497887e-001  7.1281728e-001 -2.1160505e-001 -7.0152088e-001  2.7756989e-001  2.1431152e-001 -2.4219791e-001 -1.2294642e+000 -1.4331127e+000 -2.5866556e-001 -1.8681815e-001 -2.6560489e-001 -3.2723550e-001 -5.2901742e-001 -4.6397752e-002  4.9292899e-002  9.5538159e-002 -5.0075015e-001  3.5441381e-001 -7.3266216e-001
  8.3190232e-001  4.5353457e-001  7.0050443e-001 -5.0000450e-001 -1.7359783e-001 -3.2341695e-001  2.8272399e-001  1.2957322e-001 -1.9582394e-001 -8.4416413e-001  1.1105146e-001 -6.2847537e-002 -2.3863235e-001  4.9415853e-001  4.2362977e-001  6.0395144e-001  7.7871337e-001 -2.3170135e-001  5.5077224e-001  1.1098185e-001 -5.2701975e-001  1.6868356e-001  3.2773395e-001  7.9790906e-001  6.0264515e-001  6.1072612e-001  5.1692221e-001  8.7313160e-001  2.6956291e-001  2.4514611e-001 -2.7713421e-001 -6.1019817e-001  6.3901795e-001  4.7480078e-001 -4.9454233e-001  3.2439314e-001 -4.4737253e-001 -4.5370491e-001 -7.0601368e-001 -8.3047312e-002  3.1782084e-001  4.7621471e-001  2.0153378e-001  2.0053424e-001  2.7637965e-001 -7.5399813e-003  5.0679882e-001  7.5776705e-001 -1.2319243e-001  6.8956036e-001  2.0305983e-001 -3.0572133e-001  6.4046190e-002 -6.6972178e-001 -7.2434900e-001 -3.8046620e-001 -4.9286436e-001 -1.5295757e-001 -8.1107659e-002  5.5514716e-001 -9.8430666e-001 -8.9284905e-002  3.6291316e-001 -3.8622418e-001  4.7052348e-001  8.9035060e-001
  1.2545967e-001  5.1618372e-001  1.4420148e-001 -4.4487680e-001  1.6858866e-001 -8.6532423e-001 -6.9353365e-003 -3.4466584e-001 -7.3707801e-002 -1.3469764e-001  9.9510391e-002  1.0890988e+000  3.0646475e-001  6.9680814e-002  2.4743000e-002  2.7352592e-001  2.2554535e-001  2.2227709e-001 -3.2794029e-001  3.2393084e-002  2.0492692e-001 -1.3270998e-001  7.3764964e-002  9.1572024e-001  6.7072123e-001  9.3204200e-002 -1.5664215e-001  3.5280907e-002 -7.5807415e-002 -2.1777847e-001  3.1368598e-001 -4.5302570e-001 -3.0485398e-001 -5.4709449e-001 -3.1301124e-001  1.9602655e-001 -7.4019931e-002 -1.2030488e+000 -8.8028007e-001 -8.2606516e-001  6.8129094e-001  4.8414933e-001  7.6149431e-001  2.9635002e-001 -9.1653066e-002 -5.1232124e-002  1.8820084e-001  4.5957372e-001 -1.0388983e-001 -4.4327319e-002  3.8329215e-001  4.8083816e-002 -1.8519142e-001  6.9582290e-002 -4.0020495e-001 -1.6440561e-001 -1.3317992e-001 -1.1520023e-001 -3.5594144e-001 -7.7148892e-001 -1.6049613e+000  3.8726776e-001  9.9862771e-002  3.2800273e-001  1.2154758e-002  1.5936209e+000
  1.6055139e+000  6.6024148e-001  5.2654842e-001 -3.6514608e-001  2.2182366e-001 -2.1204920e-001 -1.7695303e-001 -2.3104157e-001  3.0348132e-001 -3.0845335e-001 -3.4549755e-001 -6.1972017e-001 -3.4689709e-001 -6.7481749e-001 -7.3690423e-002 -4.8701044e-002  3.5979181e-001  3.9672556e-001  5.0821442e-001 -3.3265246e-001  2.4526996e-001  3.2425038e-001  7.2514242e-001  6.9275164e-001  5.4975783e-001  6.6422448e-001 -1.5310166e-001 -5.8447281e-001 -1.2021419e-002 -2.7754057e-001 -3.6876922e-002 -9.6792433e-001  7.0225757e-001 -3.7929196e-001 -4.9432660e-001 -7.3423544e-002 -4.2976597e-001  5.0890370e-001  2.9979600e-001  1.0717034e-001  6.4429324e-001  6.1892121e-001  2.5362063e-001 -5.4173441e-002  3.7778640e-001  1.0657761e+000 -1.8873246e-001  5.8780093e-001  1.7893000e-001 -2.0717070e-001  4.5415137e-001  2.7844880e-001 -3.4304738e-001  1.8895877e-001 -6.8687077e-001 -5.6983357e-001 -2.7383280e-001  4.9748717e-001  1.4074644e-001  1.8870077e-001  4.1385083e-001  6.3491431e-001  6.9181572e-002  2.3938785e-001 -9.5696684e-002  4.3007919e-001
  6.3424903e-001  2.7788976e-001  1.0521828e+000  8.5660207e-001  6.6541300e-002 -7.5033113e-001 -6.9386810e-001 -1.7218189e-002  5.9987171e-002 -2.2579900e-001 -6.3956206e-002  9.1272809e-002 -1.7222580e-001  1.2428603e-001  3.5569283e-001  7.8630800e-001  2.3153673e-001 -4.5412279e-002  6.8639896e-001 -4.9173913e-001 -6.3642809e-001  1.9936080e-001  4.2768888e-001  4.3057927e-001  5.9089427e-001  4.6123986e-001 -1.7388763e-001 -1.7021067e+000 -8.3160486e-001  1.0937671e-001 -7.7548645e-001 -8.3685058e-001  5.1865695e-001  4.3392476e-001 -6.8593245e-001 -8.4497225e-001 -8.5427363e-002 -5.4334021e-002 -2.6822239e-001  1.6290745e-001  2.2086428e-001  1.1240443e-001 -5.6542747e-001 -2.6435044e-001  2.4031809e-001  1.3448475e+000 -3.3074628e-001  6.2071075e-001 -1.0993035e+000 -1.8036737e-001  7.4718931e-003 -1.0307022e-001 -4.8046708e-001 -5.1946450e-001 -4.0748077e-001 -3.7065974e-001 -6.6653852e-001  3.2665459e-001 -2.9515160e-002 -2.2708617e-001  6.7736542e-004  4.8602378e-001 -2.4583512e-001  1.2189240e+000  2.0984567e-001  2.7620980e-001
  1.5510466e+000 -2.9282480e-001  2.3196840e-001  1.5395091e-001 -3.9323740e-001 -6.1592740e-002 -4.2177518e-001  2.9803441e-001  1.9266565e-001  2.2103838e-001 -1.6751572e-001 -5.9836092e-001 -2.9569941e-001  8.4618234e-002  2.8716251e-001  6.9846410e-001  5.3976600e-001 -3.2168375e-001  6.6035640e-001 -2.2101334e-001 -2.7082274e-001  5.5463988e-001 -4.4490126e-001  1.5898561e-001  1.1402335e-001  5.2200895e-001  6.9823262e-002 -3.8001392e-001 -1.1114413e+000  2.2866943e-002 -2.0691179e-001 -3.7423576e-001 -2.0973891e-002  4.1837418e-001 -4.1836673e-001 -5.8335001e-001  2.3305095e-001 -1.9265545e-001 -5.1763767e-001  6.6389555e-001  7.7938660e-001 -2.1877682e-001 -8.2586612e-001  3.2619859e-001 -1.6512681e-001  8.1222890e-002 -4.4195911e-001 -1.5408827e-001 -1.3929517e+000 -1.3097746e-001  5.3693795e-001 -2.4130871e-002 -1.6844447e-001 -7.7749746e-001 -4.4063091e-001 -4.0648200e-001 -2.7884271e-001  5.3111067e-001 -1.2324814e-001 -2.6162284e-001  2.9817942e-001  2.9871943e-001 -6.0120865e-001  1.6521375e+000  2.0940327e-001 -8.4407096e-001
 -2.2807951e-001  2.5504692e-001  4.8717835e-001  9.6848868e-001 -2.7281766e-001  1.0380828e+000 -8.2984478e-002 -2.3346872e-001 -7.4683929e-001  5.9967650e-001 -1.0123883e-001 -8.9656222e-002 -3.1662199e-001  7.3173236e-001  1.8312759e-001  2.3047918e-001 -2.4731488e-001  4.3741380e-001  9.8909477e-001 -3.3977389e-001 -9.6989700e-001 -2.0381005e-001 -2.3322581e-001 -2.3803420e-001 -3.8856947e-002 -6.5351244e-001  1.0578421e+000  1.3135883e+000  1.2764938e+000 -5.5311168e-001  5.0842015e-001 -3.8553796e-001 -7.2011113e-002 -8.1698476e-001 -7.1328485e-001 -2.8985652e-001 -1.3149906e+000  2.3050312e-001  9.7338411e-001  7.7521741e-001 -4.3760190e-001 -7.8616028e-002 -1.0531159e+000 -3.6963435e-001 -4.8151397e-001  6.2835114e-001 -4.0354773e-001  5.3911238e-001 -2.2995061e-001 -7.6396520e-002  1.8344073e-001  2.9142004e-001 -4.3687847e-002 -7.0320034e-001 -2.2753840e-002  8.0102791e-002 -4.6278440e-002 -5.0190528e-001 -2.3666103e-001 -3.6008756e-001  5.8553988e-001 -6.3975770e-001 -3.9743265e-001 -9.4425257e-001 -2.8639413e-001 -9.0019797e-002
  5.8374848e-001 -4.8781693e-002  1.0343122e+000 -6.0207383e-001 -1.7084301e-002 -4.2284480e-001  2.6810668e-001 -2.7793161e-001 -1.6622349e-001  9.8843087e-002 -2.2921463e-001  2.8155850e-002  5.6271931e-002  3.0144662e-001  2.7531982e-001  5.3253834e-001  2.5432705e-002  2.6257115e-001  2.4158188e-001  1.1204789e-002  5.1753155e-001 -3.8854776e-003  5.7013752e-001  1.4509704e-002 -1.3126521e-001 -1.7632590e-001  4.2254382e-001 -5.4829801e-001 -1.8633646e-001  4.3493972e-001  4.4521908e-001 -3.5292208e-001 -8.2093372e-002  4.3164992e-001 -5.6811850e-001 -4.3866812e-001  5.5946866e-001 -6.2929077e-001 -2.1756007e-001 -9.6390648e-002  2.1269389e-001 -1.0370515e-001 -1.6169007e-001  6.9588210e-002  2.0840259e-001 -4.6962353e-001 -6.3091421e-002  3.1321908e-001  1.6693476e-001  2.7477136e-001  4.8094175e-001  7.9605944e-001  2.4689094e-001  3.4178555e-001  1.0840074e+000  4.3568189e-001 -4.2989499e-002  4.2090525e-001 -1.5366836e-001 -3.0601247e-001  3.9027939e-001  1.9197115e-001 -3.4324965e-001  2.0295332e-001  4.7211885e-001  9.4782081e-001
 -3.8483790e-001  1.2103839e-001  6.8195816e-001  2.1885227e+000 -4.0887669e-001 -3.1586697e-001 -5.6201971e-001 -2.0500174e-001 -7.2712966e-001  2.4076811e-001 -5.2439187e-001 -7.7177242e-001  6.6202517e-001  2.2714672e-001  3.2427120e-001  7.3200413e-002 -4.9016657e-001  3.5842161e-002 -3.2446161e-001 -6.9165092e-001  5.7035232e-001  4.2137963e-001  4.2692444e-002  6.5550309e-001 -2.1777415e-001 -2.3759203e-001 -6.9416184e-001  1.9751998e-001  1.9544585e-002 -7.0125153e-001  6.1122478e-002 -2.5209258e-001 -8.6613678e-001 -6.1483561e-001 -6.4484349e-002 -3.4708381e-001  3.1203958e-001  1.4798984e-001  2.0048533e-001 -4.3368134e-001  2.6532952e-001 -6.3286805e-002 -3.3512835e-001 -3.3911532e-001  6.4548719e-001  2.7059745e-001 -5.4062041e-001 -9.4792105e-001 -4.5336820e-001  1.6552108e-002  3.2880022e-001  3.6942350e-001  2.1872380e-001  7.5084773e-001  3.7582034e-001  1.1753740e-001 -7.0674786e-002  1.8101711e-001  1.8518540e-001 -8.3295887e-001  8.6434573e-001 -4.8514960e-001  1.6161998e+000 -4.6131641e-001 -6.8183976e-001 -7.3944320e-001
  5.6596019e-001  1.1397637e-001  9.6508873e-001 -6.2093993e-001  1.1437967e-001  1.1211516e+000  2.2334559e-001 -3.5314507e-001 -5.4281798e-001  2.3947698e-002 -6.7703352e-002 -1.5326449e-001 -1.6518217e-001 -1.9651283e-001  2.2578061e-001  8.1446165e-002 -6.6118140e-001  1.0838621e+000 -2.8964755e-002 -2.1343689e-001 -1.0494204e+000  2.3572848e-001 -4.8625515e-001 -6.9439788e-001 -4.5218393e-002 -1.6540160e-002 -2.3817110e-002  4.9711401e-001  3.3005825e-001  1.0484622e-001  1.1325929e-001 -3.5648616e-001  1.3798731e-001 -6.7546481e-002 -3.8308957e-001 -2.0779288e-001  7.4079206e-001  3.8046249e-001  5.1989709e-001  3.2686235e-001 -4.9576106e-002 -1.4751738e-001  5.6841486e-002 -4.0879986e-002 -4.0703650e-001  6.3429371e-001 -4.0743453e-001  2.7571357e-001 -1.1398953e-001  9.7846935e-002  3.9211284e-001  2.1650975e-001  2.5814645e-001 -3.8484446e-001 -6.7443800e-001  6.0320805e-002 -4.6567356e-001 -9.5735271e-002 -4.3484645e-001 -1.0602840e-002  1.0772291e+000 -2.1322979e-001 -3.3459216e-001  5.7678018e-001  1.5956877e-001  1.1559903e-001
  4.5779977e-001  3.7107480e-001  1.5643933e+000 -2.0945208e-001  4.6102415e-001  8.7312927e-001 -1.9477980e-001  5.3177313e-001 -1.5188375e-003  4.6973239e-001  3.6468642e-001 -7.0075380e-001 -1.5346972e-001  3.5566281e-001  5.5410580e-001  6.4424451e-001  9.1468471e-001  5.3057684e-001  2.2715111e-001  5.2644270e-001  4.2790444e-001  4.3256480e-001 -1.5579224e-001  1.0950994e-001  3.7273851e-001  5.0692188e-001  1.1417980e+000  6.5875342e-001  9.5109449e-001  5.0455005e-001  5.8988810e-001  5.4700964e-001  4.8667661e-001 -7.8671415e-003  1.2776232e-001 -3.2888611e-001  5.3049506e-001  6.9092529e-001  8.4779489e-001  8.5945978e-001  7.8719387e-001 -7.5240747e-002  9.6857797e-001 -9.1161547e-001  6.1605777e-002 -7.6376422e-001 -1.6579420e-001 -9.6745789e-001 -4.8965444e-001 -3.8377793e-001 -8.9633833e-002 -8.0089640e-002 -3.4290782e-001 -2.4642325e-001 -9.2083798e-001 -6.5635297e-001 -1.4869274e-001 -3.9481936e-001  1.8362416e-001  1.2115855e-001  6.0221802e-001 -5.7481529e-001 -4.2176560e-001  1.0514129e+000 -6.5401021e-001  3.0159040e-001
  2.8347888e-002  7.2599395e-001  1.2108493e+000 -1.2450114e+000  8.4129078e-001 -1.0896184e-001 -1.8010070e-001  3.1116886e-001  3.7240350e-001  2.0952816e-001 -4.2567444e-001  1.1284896e+000  1.1191513e-001  4.9303687e-001  4.9190313e-001  1.7461796e-001  2.1005536e-001  8.7350965e-002 -9.6381517e-002  5.5221568e-001 -1.7753985e-001  1.5891305e-002  5.1591788e-001  4.2958100e-001  3.2911187e-001 -4.7330726e-001  2.7541015e-001  3.6371520e-001  3.4961916e-001  5.2821649e-001  8.7940620e-002  4.6353304e-002 -4.6937660e-002 -3.5139876e-001 -1.7766622e-001  2.2986712e-001  1.6921156e-001 -3.4617436e-002  1.8548469e-002  1.6707585e-001 -8.7784563e-001  2.2735275e-001  1.3892836e-001 -4.5787442e-001 -2.4159887e-001 -2.3001613e-001 -3.6921211e-002 -6.1827908e-001 -4.0275458e-001 -4.5815050e-001 -6.7498282e-001 -6.5250988e-001 -5.0295220e-001 -4.1808799e-001 -5.6451275e-001 -8.4136324e-001  2.2558177e-002 -3.6527318e-001 -2.8369726e-001 -6.3344137e-001 -8.0564416e-001  1.6396130e-001 -7.9513170e-001 -1.6018169e+000  8.9451837e-001 -1.1261873e+000
  6.5175291e-001 -2.5269116e-001  3.4875685e-001 -9.5772029e-001 -3.8391149e-003  5.3539486e-001 -2.6141658e-001  1.4305825e-001  1.1004149e-001  3.4030088e-001  6.7156383e-001  9.7466323e-002 -9.8641919e-002  5.2710924e-001  5.7500176e-001  1.8289703e-001  7.0244854e-001  2.3575893e-001  1.5457500e-001  9.6181284e-001 -5.7165914e-002  5.4550332e-001  5.4759108e-001  1.1711398e+000  5.7501033e-001  5.9490937e-001 -2.9010406e-001  4.3729494e-001  2.1257988e-001  7.6140777e-001 -1.6445477e-001  1.9638684e-001  8.4622154e-001 -3.1872945e-001 -9.5290750e-002 -7.7086617e-003  6.5199408e-001 -1.0308088e-001 -1.8342936e-001 -2.0809976e-001  4.8442952e-001  2.1087823e-001  5.3307588e-001 -5.1011622e-002  3.0997272e-002 -1.2093950e-002  3.8596142e-002 -9.9852349e-001 -8.9622745e-001 -2.8555680e-001 -8.9070711e-001 -8.9179900e-001 -2.4273327e-001 -7.2304857e-001 -9.0560838e-001 -9.7132591e-001 -4.4283594e-001 -6.0745742e-002 -3.9731415e-001 -5.3089169e-001 -1.0997197e+000 -2.7972413e-001 -6.6256301e-001  1.1180122e+000 -2.4811914e-001 -6.4180573e-001
 -9.0537734e-001  2.6377912e-001  3.4258257e-001  2.7063422e-001  3.6079151e-001  2.9121703e-001  5.9869282e-001 -3.7205875e-001 -6.1143668e-002  1.0250486e+000  4.2431003e-001  2.5883865e-001  8.8505892e-002  3.1537823e-001  7.2930420e-002 -4.1377899e-001 -2.8748523e-001  1.4234114e-001  1.6615401e-001  3.7538165e-001  7.6007765e-001 -1.5970167e-001 -2.4945347e-001  3.9655595e-001  9.2647983e-003 -1.4404770e-001  6.4937732e-002 -1.4449444e-001  6.0539155e-001 -5.6385165e-001 -1.6925490e-001  9.3384601e-002 -5.4849399e-001 -3.3084347e-001 -6.2962440e-001 -3.0863202e-001 -2.3216517e-001  4.9281877e-001 -1.8296726e-001 -9.3899452e-001 -3.4865988e-001 -3.7223358e-001  4.8898495e-001 -1.0389001e+000 -5.3419381e-001  1.7748539e+000 -3.1800643e-001  1.2805656e-001 -1.1899362e+000 -1.0969698e+000 -8.2024663e-001 -9.9875935e-001 -5.5259706e-001 -5.8982557e-001 -5.0993998e-001 -6.7496628e-001  7.1384071e-002 -1.2805255e-001 -1.0327054e+000 -3.1546144e-001 -1.7969182e+000 -4.2019179e-001  1.8286354e-002  1.3243573e-001 -4.9148437e-001 -1.2098766e-002
  1.1147274e+000 -6.6212076e-001 -5.3845606e-001 -5.3296296e-001 -5.9859048e-002  6.0149112e-001  1.4302078e+000 -2.3312038e-001  3.5918889e-001  4.6516053e-001  3.4249858e-001  9.1760360e-002 -1.9821753e-001 -1.4566481e-001  1.1946260e-002  1.7148633e-001  9.5711076e-001  4.0985028e-002  4.8410919e-001  6.0653332e-001  6.4449421e-001 -2.6344058e-002  8.9843801e-002  5.4154712e-001  5.4557588e-001  3.6532092e-001  1.0612067e+000  5.6649611e-001  3.4310687e-001  2.2084472e-001  2.1988475e-001  2.1107611e-001  4.4226926e-001  1.2632255e-001  6.4968443e-003  1.8229036e-001 -3.0527940e-001  1.1286603e-002 -4.5105994e-001 -2.2838398e-001 -6.4817863e-001  2.0256607e-001  3.2447192e-001 -1.1575434e+000 -2.4754095e-002  9.9864382e-001  4.2712166e-001 -6.8199003e-001 -3.7988923e-001 -7.5988653e-002 -3.5633803e-001 -5.1056106e-001  1.1572637e-001  1.1509948e-001  9.7698716e-002 -2.3143911e-001 -3.2534272e-001  1.3690010e-001 -6.2735518e-001  6.1861246e-001  7.2618741e-002  2.8054152e-002 -8.4795081e-001  2.1885252e-001 -8.3296533e-002  1.0644703e+000
 -7.2735415e-004 -8.9045711e-001  1.0166381e+000  7.9045324e-002  3.3014960e-002 -1.8033080e-001  1.2781651e-001  3.8689661e-001 -2.3162972e-001  3.5224664e-001  3.2115976e-002 -7.0275939e-002 -1.4365232e-001 -2.6825320e-001  2.0643332e-002  3.9236694e-001 -2.4988558e-001 -4.9016146e-001 -2.0282147e-002  1.9320411e-001 -4.7492255e-001 -7.2505116e-001 -8.4794620e-001 -1.4865751e-001 -2.9950170e-001  2.5712871e-001  8.0714265e-001  8.1164084e-001  8.5600759e-001 -6.2727878e-001  6.1309716e-001  6.3765282e-001 -2.4109802e-001 -1.1607074e+000  4.9923103e-001  2.3530639e-001 -7.2434293e-001  6.9761939e-001 -6.7589172e-002  7.1257303e-002  1.1530534e-001 -2.7868249e-001  8.5964393e-001 -9.8367550e-001 -3.2139618e-001  6.4954470e-001 -8.2511609e-001 -6.6600921e-001 -1.2468436e+000 -9.4226454e-001 -3.9148070e-001 -3.3508212e-001 -7.2513037e-001 -4.5553099e-002  2.1927379e-001 -7.8728152e-001  4.8869641e-001 -5.4381697e-001  1.4611308e-001 -5.2615322e-001 -7.9691769e-001 -6.3529932e-001 -2.9720492e-001 -1.0628786e-002 -3.9721277e-002 -9.5840526e-001
 -7.5810607e-001 -2.3956727e-001  1.0756086e+000 -1.2527760e-001  1.0598968e-001 -5.2161035e-001  5.1266162e-002 -6.2883070e-002 -1.3502627e-001 -7.9650354e-002 -1.1495947e+000 -2.3856974e-001 -4.5158621e-001  5.8227350e-002 -7.5600786e-001 -5.2147254e-001 -6.1783735e-001 -1.5046424e-001 -9.1334928e-002 -6.2033596e-001 -2.5547529e+000 -6.7956794e-001 -4.2255107e-002 -9.4490265e-001 -5.8365979e-001 -6.9453037e-001  2.6068901e-001 -2.9534334e-001 -5.8625238e-001 -5.1125334e-001  2.0011252e-001 -1.1502424e-001 -1.2073273e-001 -4.8160394e-001 -6.4115290e-001  1.6047920e-001 -2.9899288e-001 -2.1675225e-001 -3.1176432e-001 -5.6356227e-001 -5.0995845e-001 -4.2790424e-001 -1.1691028e+000 -2.4855389e-001 -3.1369861e-001  5.1661892e-002 -5.5723395e-001  3.2587600e-001 -4.6294562e-001  3.8970010e-001 -6.2796329e-001 -1.0151125e+000 -7.2247969e-002 -2.5340139e-002  7.6846121e-001 -1.1080069e+000  1.0712530e-001 -7.5407647e-002 -8.8923804e-002  5.1458047e-002 -1.1710299e+000  1.5965113e-001 -3.3468974e-001 -8.0446905e-001 -2.1004324e-001 -1.1833620e+000
 -1.5252871e+000 -7.6464657e-001  1.3037475e-001  4.4129899e-001  1.7344423e-001 -2.8673259e-001  8.7302283e-002 -3.2375036e-001 -1.1308577e-001  6.7298655e-001 -9.4184235e-002  8.1419982e-001  5.5074080e-001 -1.0048481e-001  1.2615562e-001  2.2203420e-001 -8.0044390e-002  4.9915854e-001 -2.8710170e-001 -1.4853654e-001 -6.7369740e-001 -1.9306719e-001 -6.4634750e-001  3.6300422e-002 -2.1920747e-001 -2.9978005e-001 -3.8362497e-001  1.3301264e-001 -3.7300142e-001 -5.3528731e-001  9.6446336e-001  5.2902260e-002 -2.1174560e-001 -8.0912813e-001 -1.0097585e-001  9.4109330e-001 -3.6803521e-001 -4.1371939e-001 -1.6627610e-001 -3.1454427e-001 -5.0959415e-001 -6.6494706e-001  2.4880038e-001 -8.2037911e-001 -5.0211774e-001 -8.8239895e-001 -2.7272109e-001 -5.2652278e-001 -8.6561386e-001 -5.9239879e-001 -5.6211974e-001 -7.3848414e-001 -2.2311244e-001  5.0433536e-001  2.9523103e-001 -3.6917836e-001  3.0685012e-001  4.5661598e-002 -5.0542954e-001  3.2088999e-001 -4.1360637e-001 -3.8154978e-001 -2.0631274e-001 -3.2970397e-001 -4.8211784e-001 -1.2839099e+000
 -1.5097993e+000  4.8332755e-002  5.4211275e-001  5.0641698e-001  6.7037190e-001 -1.2306535e-001  8.5552049e-001  4.3277924e-001  5.8167699e-001  8.4870419e-001 -7.0315368e-002  1.1626851e+000  9.9138467e-001 -1.7226875e-001  3.1347139e-002  3.7317783e-001  6.6786150e-001  1.2411519e+000  3.9169984e-001  3.0530116e-001 -4.0940618e-001 -2.8118636e-001 -8.8149504e-001 -1.3116186e+000 -3.3994572e-002 -6.6359452e-001  1.7428140e-002  1.0997992e+000 -2.3931963e-001 -2.5615800e-001  1.5789876e+000  1.1100083e+000 -2.1583596e-001  3.9605393e-001  7.3623040e-001  1.3575461e+000 -4.5430064e-001 -1.0299175e-001  2.4721619e-002  6.3873872e-001 -3.7830892e-001 -2.4749107e-001 -3.4756825e-001  2.8408562e-001 -7.0612934e-002 -1.7210628e-001  2.0789189e-001 -3.4741420e-002  4.8999577e-002  2.5446024e-001  5.5226184e-002 -1.3490899e-001 -2.5561591e-002  8.7042241e-001  1.0269105e+000  4.0448914e-001  6.5046145e-001  2.3798805e-001  3.7910992e-001  7.7398623e-001  3.6711486e-001  3.5387277e-001  2.2774672e-001 -2.4131929e-001  1.4831805e-001 -4.6308558e-001
 -9.2502252e-001  2.8724896e-001 -1.7737851e-001  2.7901108e-001  6.9905812e-001 -3.3338268e-001  4.6887718e-001  1.9196289e-001  1.6530798e-001  6.2790699e-001 -2.5102936e-001  6.4457933e-001  2.4126597e-001 -5.1229242e-001  1.0586024e-001  3.8721327e-001  4.6267478e-001  1.1010996e+000  3.3557916e-001 -1.8843123e-001 -4.7428618e-001  1.9238619e-001 -1.3892280e+000 -6.0211727e-001 -4.8852193e-001 -4.6972551e-001  6.4012601e-001  4.1480312e-001  2.3193698e-002 -1.3141237e-001  8.8476313e-001  6.7023840e-001 -3.4455703e-001 -1.0454983e+000  7.0740074e-001  3.3934210e-001 -3.6657932e-001  2.1187154e-001  8.2087116e-001  8.4291104e-001 -5.9930311e-001 -4.1355211e-001  2.0810400e-001 -4.7449017e-001 -3.1808989e-001 -4.6585775e-001 -5.1747662e-001 -1.6608714e-001  1.2726815e-001 -1.6054163e-001 -4.1551589e-001 -2.0068623e-001 -6.1540877e-001  4.9315507e-001  4.5404492e-001 -8.4493978e-002  1.8938178e-001 -2.6543546e-001  6.8202043e-002  4.1830450e-001  2.8907664e-001  5.3565857e-001 -8.4599804e-001 -2.9838060e-001 -4.3646134e-002 -5.6727032e-001
 -1.0093989e+000 -4.3336597e-001  4.3266192e-001 -5.4931377e-001  5.7717378e-001 -8.8813310e-001  7.3315165e-001  2.9332992e-001 -4.4501811e-002  3.9714098e-001  2.2031128e-002  9.9375410e-002 -2.5255953e-002 -6.8046769e-001 -5.1633798e-001 -4.5899410e-001 -2.3432697e-001 -3.6388166e-001 -6.6448472e-001 -5.0302151e-001 -4.8282121e-001 -1.1558902e+000 -7.7590213e-001 -1.3447780e+000 -5.9178757e-001 -8.1205177e-001 -4.9376251e-001 -3.5368708e-002  3.8451801e-002 -2.3475403e-001 -1.5469481e-001  2.5277214e-001 -8.4922015e-001 -1.2850686e+000  2.7232081e-001  1.6548317e-001 -2.3889994e-001  1.7062552e-001  4.5336239e-001 -5.2627068e-001 -1.2613311e+000 -1.1880467e-001 -1.1571140e+000 -1.2409476e+000 -1.0635856e+000 -2.9850312e-001 -4.4544640e-001 -8.9682784e-001 -4.0015530e-002 -1.0237425e+000 -5.1448744e-001 -7.8355439e-001 -7.7336948e-001  4.0082942e-001 -5.5619845e-001 -2.2725858e-001 -8.9665337e-002  4.9839400e-002  2.8768242e-002  6.0650993e-001 -7.8046405e-001  1.8150912e-001 -3.9463721e-001 -9.9846151e-001  2.2614239e-001 -3.2322452e-002
 -5.8801051e-001  5.6149399e-002 -6.2841737e-001  8.1004013e-001 -7.3945882e-002 -9.6872235e-001 -1.1480512e-002  3.8333523e-001 -2.6438540e-002  5.8545341e-001  6.6876113e-001  8.3937693e-002 -1.2764794e-001 -1.3986077e-001  1.6796195e-001 -3.8828389e-002  8.8112550e-002  9.1861341e-001  2.8367526e-001  6.0427053e-001  3.9548608e-001 -1.5656623e-001  1.7972847e-002  5.9219378e-002 -1.4588391e-002 -1.8482897e-001 -5.0246802e-001  5.0218823e-001  2.3655143e-001 -1.2691136e-001 -2.0009453e-002 -8.5240233e-002  1.0479061e-001 -2.0076379e-001 -4.1980903e-001 -5.5156748e-002 -1.9504439e-001  4.2685002e-001 -5.4183339e-001 -1.1317002e+000 -4.7356514e-001  8.0356811e-002 -9.8638696e-002 -7.9239974e-002  2.0487940e-001  3.9096651e-001 -7.4999176e-002 -2.7940854e-001 -4.6606320e-001 -4.4914496e-001 -6.7367156e-001 -1.0943135e+000 -4.7780882e-001 -1.0490022e+000 -1.5713361e+000 -4.4135526e-001 -2.0785546e-001  4.3870445e-002 -4.9981172e-001  8.3065042e-002 -1.7064780e-001 -5.9138627e-001  5.4607306e-001 -8.0779071e-001 -1.3170547e-001  1.0804253e-001
 -1.1640288e+000 -7.9339191e-002 -4.0586661e-001  9.2031537e-001  2.9326381e-001 -4.6992222e-001  4.5357899e-001  8.9861082e-001 -2.3629023e-001  1.9573921e-001  1.3863867e+000  1.1271601e+000 -1.8721814e-001  2.2119198e-001  8.8849081e-002  5.9831307e-001  1.0526182e+000  6.0345626e-001  4.3613613e-001  3.4346254e-001  6.4731462e-002 -8.1204874e-002  2.7429367e-001 -1.6095300e-001  4.4366229e-001  2.0774180e-001 -2.1460835e-001  1.5357885e-001 -2.8645810e-001  4.1018771e-001 -7.3201612e-001  1.3915245e-001  1.6424393e-001 -8.5384201e-001 -1.9385778e-001 -8.3347674e-001  1.4385461e-001 -3.4550387e-002 -3.6079886e-001 -3.0284117e-001 -1.4375615e-001  1.8807080e-001 -4.5073519e-001 -5.7229204e-002  1.5687384e-001 -2.2537336e-001 -6.1326492e-002 -1.3796615e-001 -7.2172353e-001 -3.7822827e-001 -1.7226544e-001 -5.1718619e-001 -8.2834091e-001 -1.2133790e+000 -1.1038323e+000 -1.1647387e-001 -3.9976382e-001  6.5376037e-002 -5.6201414e-001  4.9096338e-001 -6.6554110e-003  2.5543484e-001  1.5149320e+000 -3.8581749e-001 -7.7097446e-002 -2.6068585e-002
  2.4808610e-001  2.4772816e-001 -1.5497118e+000  1.2601300e+000  3.1125059e-001  2.7838630e-001  6.3507053e-001  1.7527959e-001 -1.5492798e-001  6.0616484e-001  1.4119578e+000 -1.7430930e-001 -3.3701195e-001  6.9657369e-002 -2.4238364e-001 -8.9568864e-002  7.1774165e-001  6.6473766e-001  3.9159929e-001  1.0834107e+000  1.6487211e+000 -1.9816708e-001  3.3424889e-001  2.8675745e-001 -5.0555642e-002 -8.3884791e-001 -5.6892152e-001 -1.0204168e+000  6.4584882e-002 -2.9682431e-001 -8.2860725e-001  3.3414526e-001  1.8716326e-001  6.6884402e-001 -6.0626099e-001 -4.8087703e-001 -3.6295438e-001  1.4836999e-001 -1.7226876e-001 -4.7813417e-001  3.3774039e-001 -3.8257756e-001 -1.0558818e-001  4.0204049e-001  1.2029084e-001  3.2412497e-001  3.9327904e-001 -1.3784746e-001  7.3513174e-001  3.5235346e-001 -5.7767363e-001 -7.5338229e-001 -3.9533763e-001 -1.3072878e+000 -1.4385736e+000  2.5885755e-002 -4.5931934e-001 -3.1178569e-001 -2.4291736e-001  9.1200308e-001  5.4581401e-001  2.9963142e-001  5.7066477e-001 -9.8366905e-001  6.1524636e-002 -1.1116901e+000
  3.1953682e-001  1.1345019e-001  2.8502996e-001  1.5128549e+000  1.0415243e-001 -1.0834557e+000 -8.0107560e-002  7.6182346e-001  3.3603693e-002  7.1013277e-001  9.8060800e-001 -8.9220994e-002  6.1842963e-001 -1.9748065e-001  5.8348376e-001  6.8156090e-001  8.2468078e-001  1.2572832e+000  8.2191135e-001  8.9695337e-001  4.4683517e-001  2.0102228e-001  3.2997225e-001  1.2773679e-001  7.5389159e-001 -6.8120413e-001 -9.5426144e-001 -1.0677817e+000 -4.9557799e-001  2.4273849e-001 -9.6711504e-001  4.3370250e-001  1.7298037e-001  1.7019637e-001 -5.1390279e-001 -1.1246129e+000  6.4593138e-001 -2.0098278e-001 -9.2700151e-001 -1.1693463e+000 -7.9294754e-001 -2.0030860e-001  1.0970870e-001  4.2159055e-001 -4.1513515e-001  1.5048157e-001 -5.7971969e-001 -9.1750246e-001 -2.1414016e-001 -1.2106591e-001 -2.1000225e-001 -2.9606879e-001 -3.2485339e-001 -6.7991343e-001 -5.8186834e-001 -7.0927552e-001 -7.6418547e-001  3.6542768e-001 -2.8792042e-001  4.8382749e-001 -1.1437138e-001 -1.3859760e-001  5.5335076e-001 -2.6028560e-001 -3.0246327e-002 -3.7476143e-002
  6.2466923e-001 -5.6602739e-001  7.8277095e-001  3.0182654e-001  6.4870982e-001  8.0299479e-001  3.9280254e-001  1.0929698e+000  1.4633062e-001  5.7006293e-001  7.2504104e-001 -2.3224279e-004 -1.8454394e-001  1.5662673e-001  4.1281378e-001  2.0416390e-001 -8.8152427e-002  5.2978736e-001  4.8737818e-001  7.8493719e-001  1.1523424e+000  3.3613143e-001  5.9220380e-001 -1.9831203e-002  2.1334236e-001 -1.8312769e-001 -4.5816561e-001  9.0359097e-001  8.5606646e-001  8.4304839e-003 -1.8661529e-001  2.2328205e-001  3.2468266e-001 -2.4952838e-001 -4.7704168e-002 -1.5212376e-001  1.6870187e-001  3.5343832e-001  3.2520458e-001 -2.4654735e-001 -5.3411121e-001 -2.7052034e-001 -4.6018220e-001 -1.4990313e-001 -1.5477697e-001 -5.7802453e-002 -6.9936163e-001 -2.1478425e-001 -2.0523151e-001 -1.1712601e-001 -1.9813987e-002 -3.5098293e-002 -3.4403729e-001 -1.7571636e-001 -1.2503682e+000 -5.8167222e-001 -7.3567461e-001 -7.2585549e-001 -2.0953648e-001  6.5658246e-001  1.5808336e-001 -3.1505060e-001  1.0086917e+000  7.2146491e-001 -6.0167232e-001  1.5948764e-001
 -1.4238456e+000  1.4857516e-001  9.2434017e-001  1.0471946e-001 -5.0035489e-002 -3.0467235e-001 -5.2349717e-001  5.6436171e-001  3.6201708e-001  2.7195592e-001  8.7875500e-001 -1.6171879e-001 -2.2033492e-002  2.8216163e-001  1.6856866e-001  1.6871731e-001  6.4850747e-001  1.0364526e+000  1.2666848e+000  6.3564332e-001  1.2069551e+000  7.8403255e-001  7.9727346e-002 -5.1111501e-001  2.4431485e-001 -4.5581920e-001 -1.0917873e+000 -7.3336901e-001 -6.4264382e-001  1.3868342e-001 -4.8511114e-001  9.3693807e-002  1.4214164e+000 -1.6832933e-001  1.4478549e-001 -4.2154265e-001 -2.6193566e-001 -2.7903796e-001 -5.7603373e-001 -1.3297886e+000 -2.7911714e-001 -4.1418744e-001 -1.7908375e-001 -9.5952836e-001 -2.2724404e-001  2.1814274e-001 -5.5246931e-002  1.4015123e-002  6.8170877e-002 -4.0774635e-001 -7.8532220e-001 -5.3441505e-001  5.3713250e-002 -2.3780174e-001 -1.1693250e+000  3.3130375e-002 -4.1340484e-002 -8.1246263e-002 -1.7070704e-001 -5.6316832e-001 -4.3099598e-001 -2.2727304e-001 -8.2864301e-001 -7.8367094e-001 -1.8289050e-001 -5.9435856e-001
 -5.0091342e-002  1.2963654e-002  6.3974757e-001 -3.8817398e-001  3.5522940e-001 -5.7044173e-001 -1.9631348e-001 -1.6281121e-001  5.1081441e-002  7.5104766e-004 -3.6507042e-001  1.3917525e-001  3.7204473e-001  2.2303681e-001  2.4025528e-001 -1.0845012e-001 -5.7512236e-001 -2.9761332e-001  8.3802933e-002 -5.3072893e-001 -2.6311203e-001 -2.0714968e-001 -7.8741813e-001 -1.1724096e-001 -3.1324668e-001  1.4681346e-001 -2.4769792e-003 -3.3785596e-001 -5.5161922e-001  1.7589946e-001 -5.3250655e-001 -3.2261377e-001 -1.2649157e-001  1.6222181e-001  1.0441646e-002 -1.9282342e-001 -5.0027060e-001 -7.6220072e-001 -1.3636905e-001  7.1012055e-001  1.3509620e-001 -2.4239762e-002  4.9971590e-001 -5.8902821e-001 -3.0011120e-001  6.1283694e-001 -1.3072220e-001  5.2200002e-002 -2.8249118e-001 -7.6171687e-002 -5.8837376e-001 -5.2339928e-001 -4.5957469e-001  3.9165400e-001 -9.8943448e-001  3.6710371e-002  1.5159187e-001  3.9858645e-001 -4.6851892e-001 -9.8286724e-001  1.2593972e-001 -5.5891727e-001 -7.8399518e-001  5.1583428e-001 -4.5158722e-001  4.1114136e-001
 -2.4308499e-001 -7.0858196e-001  5.8746448e-001  1.1146096e-001  1.4104663e-001  3.5714189e-001  2.6307867e-003  2.1197041e-001 -4.1664030e-001 -2.9083781e-001 -4.7554990e-001  4.8819226e-001 -5.6740947e-001  1.2777312e-001  1.1502904e+000  8.1768097e-001  1.5986349e-002  5.1093625e-001 -3.8832875e-002 -1.1413526e+000 -4.1991299e-001 -8.4029377e-001  4.7576714e-001 -1.7375675e-001 -5.6451412e-002 -3.6610811e-001  7.6262059e-001  5.0075305e-001  1.1928627e-001  2.2862068e-001  1.6289983e-001  3.5811177e-001  2.4767225e-001 -2.5683834e-002  4.5740164e-001  9.0988282e-002  3.8634416e-001  7.9427096e-002  1.8940692e-001  4.4657098e-001  9.6175666e-002  9.2525675e-002 -5.1999917e-002  1.0108088e+000  1.8360018e-001  2.2346295e-001 -7.4944295e-001  7.0656614e-001 -2.6098288e-001  2.3109856e-001  4.5729512e-001  3.2632469e-001  1.1368685e-001 -3.3036020e-001  2.9498809e-001  2.6250648e-001 -3.6184066e-001  1.0355746e-001  1.5253228e-001 -7.9074068e-001 -3.1938106e-001 -2.3805072e-001  9.9539354e-001  8.9165270e-001 -3.3307844e-001 -1.0940781e+000
  6.0790859e-002 -3.9425855e-001 -3.1604617e-001  1.6462004e-001 -1.1249176e+000 -1.0915037e+000 -6.0584905e-001 -7.8278445e-002 -6.4756613e-001 -4.6079943e-001 -7.5209659e-002  4.0520040e-003  2.1652298e-001 -6.1622519e-002 -2.6838518e-001 -3.8739782e-002 -7.1745763e-001  2.3818987e-001 -8.5736627e-002 -6.9438572e-001 -7.3156746e-001 -6.5318021e-001 -2.9665791e-001 -3.3014740e-001 -4.7063633e-001 -7.4277067e-001 -4.1101584e-001 -1.9232435e-001 -1.0870309e-001  2.4833165e-001  1.1292626e-001 -1.7467672e-001 -1.3061365e+000 -4.0211300e-001 -3.6447979e-002 -9.6881918e-002 -1.8784525e-001 -4.0913094e-001 -4.6455550e-001 -2.4209249e-001 -7.6961962e-001 -3.1530499e-001  2.3212671e-001  7.0299786e-001 -4.4046070e-001 -1.0490530e-001  7.9432138e-003 -3.1746813e-001  3.1797317e-001  1.9634121e-001  3.2439553e-001  5.9946369e-001  3.6024392e-001  5.5297960e-002  1.9943049e-001  3.1479352e-001  1.7779225e-001 -1.7247742e-001  5.5023961e-001 -8.1021625e-001 -4.7197624e-001 -6.0842955e-001 -1.9414308e-001 -5.5970340e-001  5.2585001e-001  3.8881325e-002
  6.1662663e-001  7.3967175e-001 -2.8871864e-001 -5.8810062e-003 -3.1894621e-002  8.7644725e-002 -1.3218303e-001  1.2363803e-001  9.7861998e-002  6.8848923e-001  5.5978443e-001  2.9826376e-002  3.2570669e-001  4.5412932e-001  5.7737469e-003 -4.8967647e-001  3.9110937e-001  2.6846410e-001  1.0603286e+000  1.9672495e-001  7.5210834e-001 -2.1488662e-002  3.3934278e-002  3.5360012e-001  1.0825551e-001 -2.1719736e-001 -1.2042459e-001 -3.5382305e-001  8.6486216e-002  3.5509222e-001 -3.1189459e-001  3.3515163e-001  2.7214119e-001  6.6305538e-001  4.9822099e-001  7.6863175e-001  1.7554986e-002 -1.2182438e-001 -4.7123566e-001 -2.8330262e-001 -4.9083321e-002  4.4511792e-001 -9.6528308e-001  2.2764964e-001  1.0901747e-001 -5.1560606e-001  4.0063593e-001  5.0216605e-001 -3.2691199e-001  1.1503544e+000 -2.0913422e-001  1.9239825e-001  2.3180286e-001  3.7301642e-002  1.0288423e+000  8.2521703e-001 -1.3583296e-002  3.7083130e-001  2.7773629e-001 -3.4795777e-001  7.9028193e-002  2.8499451e-002 -2.1098904e-001  3.6305655e-001  1.1862173e-001  7.1478668e-001
  4.4745545e-001  7.4775398e-001 -1.0647708e+000  2.6788243e-001 -1.1910127e-001  2.6307153e-001  8.1474939e-001  1.8869806e-001 -1.5369582e-001  4.0849019e-001  4.9742906e-001 -1.9879738e-001 -2.7655373e-002  4.5338062e-002  3.5118565e-001  2.1274389e-001 -3.0716595e-001 -2.9429188e-001  9.7627621e-002 -3.9359568e-002  7.5794780e-001 -1.5933582e-001  1.0681566e-001 -5.9827597e-001 -1.9564188e-001 -1.1175245e-001  9.1479027e-001  9.7960055e-001  1.2823135e+000  3.2552534e-001  6.7728733e-001 -3.5740646e-001  8.9681845e-001  7.5199837e-002 -2.2850884e-001  1.1907283e+000 -3.6814320e-001  8.7502760e-001  8.3312687e-001  6.7482762e-001 -1.6292433e-001 -4.1681603e-001 -9.6947133e-001 -5.2615757e-001 -1.6872662e-001 -8.6740944e-001 -4.1675022e-001  6.3153507e-001 -2.5902644e-001 -1.3513100e-001 -3.1215777e-004  1.8402789e-001 -8.5777088e-002  6.4360804e-002  6.8509670e-001  1.1286171e+000  4.1571469e-001  2.6971985e-001  4.4956626e-001  5.7449677e-001 -8.5107636e-001  2.6963156e-001  3.3190011e-001 -1.7109259e+000  5.3178433e-001  1.0162663e+000
 -9.2423426e-001 -1.9077990e-001 -3.6922287e-001  1.7126741e+000 -5.4863819e-001 -5.2861537e-001  4.1511195e-001 -7.7136918e-001 -6.2932401e-001 -4.8002042e-001  5.6770536e-001 -3.2110590e-001 -3.7033182e-001 -5.9996275e-001 -3.5135835e-001 -5.2530225e-001 -7.1836743e-001 -1.9517770e-001  1.1107459e-001 -4.9612844e-002 -6.5667403e-001 -6.8630384e-001  2.3340592e-001 -2.8343034e-001 -4.2994619e-001 -1.0695030e+000  4.0500505e-001  5.0156634e-001  1.1280221e+000  3.3374348e-002  5.1513987e-001 -1.0276655e+000  6.0965477e-001  4.1221203e-001 -6.4441792e-001  2.4530898e-001  2.2509448e-001  2.4497517e-001  5.1054752e-001  5.7710525e-001 -1.3364571e-002 -1.4406883e-001 -1.6730511e+000 -1.1503921e-001 -3.9479098e-001  3.3384518e-001 -4.0471237e-001  1.0136633e+000  3.3303760e-001 -6.4262738e-001  1.1404141e-001  4.3004070e-001  7.4684247e-001  1.1212965e-001  1.0761901e+000  9.3089006e-001 -2.4297514e-001 -1.5833015e-001  3.4322945e-002  6.7926877e-001  4.0444294e-001  7.5436067e-002  1.0100611e+000 -6.9591326e-001 -5.0202375e-001  6.5386270e-001
  6.4896353e-001 -1.0329919e+000 -1.8652319e+000  1.4063185e+000 -1.0029122e+000 -4.3551028e-001  4.4843769e-001 -2.2646002e-001 -6.3380336e-001 -4.2123065e-001 -3.8965670e-001  1.2897533e-001 -5.3883236e-001 -8.4273256e-002 -1.7483227e-001 -7.0872179e-001 -3.0008552e-001 -2.7173258e-001  5.9565933e-001  5.8910564e-001  6.0918491e-002  2.4770605e-002  1.6390180e-001 -2.7494238e-001 -5.4244450e-001 -9.6001357e-001 -7.0331234e-002  4.8708114e-002  1.2593327e+000 -1.7561892e-001 -4.4393012e-001  1.3142318e-001  3.1188996e-002 -1.9540408e-001  2.0729561e-001 -5.5525149e-001  7.2025792e-002  4.3125066e-001  5.6501155e-001  4.4333336e-002 -5.6985848e-001 -2.3861788e-002 -1.1453774e+000  2.4814511e-001 -1.0642814e-001  2.4391932e-001  6.5299525e-001  8.3757089e-001  7.8181045e-001  2.2670848e-001  1.4908703e-001  7.2416203e-001  8.9068361e-001  4.1593666e-001  1.6243762e+000  1.3229600e+000  2.2742190e-001 -2.4157636e-001  4.3865166e-001  2.1033677e-001  1.5959067e+000 -8.0181316e-002  6.1469570e-001 -5.3690846e-001 -5.2961743e-001  5.7480609e-002
 -5.6538014e-001  5.9709309e-003 -1.2268458e+000  5.4676056e-001 -2.0337928e-001 -4.4547720e-001  3.8536037e-001 -6.6634847e-001 -7.7377550e-001 -9.2646794e-001 -7.1130726e-001 -2.1616024e-001 -3.0030239e-001  2.3529679e-001 -2.4035924e-001 -6.8554060e-001 -5.0270453e-001 -5.1915150e-001 -8.1465269e-001  1.0043057e-002 -1.0226021e+000 -1.3565617e+000  5.6779771e-001 -1.1611260e+000 -4.2948624e-002 -6.5700176e-001  4.2040026e-001  7.8685717e-001  5.5384383e-001  3.3798255e-001  7.3062456e-002  1.1463234e-001  3.4849728e-001  1.1861565e+000 -2.6103803e-002  2.3966016e-001  2.9093335e-001 -1.3121788e-002  7.1785995e-001  6.8354674e-001 -2.6673426e-001  6.6037349e-001 -1.6499313e+000  8.1722868e-001 -2.4644465e-001  9.9100563e-001  3.9951737e-001 -9.8737127e-002  9.7119277e-001  4.3813971e-001  7.8448383e-001  8.9422665e-001  1.2820060e+000  8.7881216e-001  1.6875644e+000  1.1896552e+000  9.7312146e-002  4.4420821e-001  7.9591406e-001  1.0512348e+000  9.0504666e-001  7.8731631e-001  1.6234786e+000  1.3134788e-001  1.4826825e-001  4.7940828e-001
 -1.2670172e+000 -5.6067552e-001 -5.5035603e-001  2.0779292e+000 -2.5922752e-001  9.5659858e-001 -9.0891588e-002 -1.1613387e-001 -3.0050997e-001 -6.3958237e-001 -6.9148111e-001 -6.5932423e-001 -3.5869534e-001  4.3746993e-001  1.2276342e-001  4.2721673e-001 -6.6724141e-001 -7.1452899e-001 -6.2197283e-001 -5.0951629e-001 -7.6290828e-001 -4.5687747e-001 -6.8911941e-002 -8.2194031e-001 -1.8443963e-001 -1.7940738e-001  5.5560122e-001  4.0267484e-001  3.0272451e-001  1.0040092e-001  6.3810228e-001  3.0403963e-001  3.1683508e-001  2.3057881e-001 -1.1162743e-002  7.8214998e-001  2.3683155e-001  5.6344126e-001  5.9552172e-001  6.4463760e-001 -1.1765239e-001 -4.8538339e-002 -1.3738105e+000 -3.9256119e-001  1.2749963e-001  8.0126987e-001 -1.9888053e-001  5.2839520e-001  5.8676617e-001 -3.1263980e-001  7.8587893e-001  9.6925997e-001  1.1030806e+000  8.4317005e-001  1.6070900e+000  1.1713907e+000  8.4930401e-001 -3.1650744e-001  7.5593529e-001  1.0315386e+000  1.1342305e+000  6.4025715e-001  7.2786301e-001  1.4829597e-001  6.7124419e-001  3.9815003e-001
 -2.7653416e-001 -1.7370327e-001 -9.9549780e-001  1.1036279e+000 -3.8715304e-001  5.8200902e-001  7.0176154e-001 -4.1939573e-001 -6.7553384e-001 -9.7142849e-001 -7.7015101e-001 -3.7779837e-001  8.4063813e-002  5.2256831e-001 -5.1380823e-001 -1.0564625e-001 -1.2517445e+000 -7.1292649e-001  1.6027193e-001 -4.6552987e-001 -8.2552109e-001 -3.2590228e-001 -1.2962971e-001  2.6615390e-001 -1.7905199e-001 -2.7917976e-001  2.2740033e-001  5.6298663e-001  1.0992249e+000  9.3204442e-002 -5.0326542e-001 -1.7458177e-001  3.4779271e-001  1.3125783e+000 -1.9769548e-001  5.6989877e-001  3.2869649e-001  1.6494149e+000  7.9933027e-001 -6.2659747e-002 -7.5839984e-002  2.0966261e-001 -3.1108227e-001 -6.8136790e-001  5.2403246e-001 -3.5251077e-001  5.6433852e-001  8.2788961e-001  1.0257343e-001  5.4172812e-001  1.1907510e+000  1.2060990e+000  4.9790994e-001 -1.5409523e-001  1.2047004e+000  1.0866040e+000  4.3762153e-001  1.9831617e-001  4.4883955e-001  1.2985715e+000  1.3328625e+000  1.9063202e-001  3.2346065e-001 -6.2777358e-001 -7.9092616e-001  3.0996900e-002
 -1.3657652e+000 -8.3322237e-001  1.8338695e-001  8.6127680e-001  2.1059274e-001  1.6628524e+000  8.4865260e-001  4.4368469e-001 -1.1848406e-001 -6.5482161e-001  5.1302079e-001  1.1427093e+000  1.0509267e-001  8.3774606e-001  1.1501191e+000  7.2427079e-001 -4.4808095e-001 -4.2718890e-001 -3.0867591e-001 -8.2090135e-001 -1.5798613e+000 -8.5084856e-001 -1.5371769e+000  4.0102385e-001  4.8543724e-002  2.2362574e-001  6.4786100e-001  7.4967924e-001  8.2764701e-001  7.3839188e-001 -9.2016211e-002 -6.9049245e-002  2.0518426e-001 -6.0635125e-001  1.1079682e-001 -1.4113799e-001  8.2070458e-001  8.6386307e-001 -7.6016726e-002 -1.4833759e-001 -7.2902725e-002 -2.1068019e-001 -9.7264930e-001 -7.8167624e-001 -4.4847472e-001  5.1740632e-001 -3.4947384e-001  2.6770781e-001 -1.0039099e+000 -6.8599195e-001  7.4763191e-001  6.4264926e-001  2.1036650e-001 -4.4728665e-001 -3.5004509e-001  3.2969279e-001 -7.0220160e-001  1.5409029e-001  1.5588102e-001  4.6301769e-001 -2.5846320e-001 -3.2905047e-001  8.7977045e-001 -7.2282893e-001 -1.9819736e-001 -1.0080773e+000
 -7.0638984e-001 -9.9365654e-002  2.7089478e-002  2.3219227e-002  2.0881252e-001  1.0308972e+000  8.2395572e-002  6.6071388e-001 -3.3009511e-001  4.6741291e-001  7.6998583e-001  7.7860904e-001 -9.5696730e-003  3.4758402e-001  6.8258219e-001  1.6804998e-001  8.0692510e-001 -6.1473932e-001 -5.3837880e-001 -1.8612177e-001  3.1938359e-001 -1.4595459e-001 -6.3895340e-003  8.1361040e-001 -6.7701563e-002  4.4539708e-001  4.8702716e-001  5.1044291e-001  3.3724644e-001  4.3151078e-001  1.6714655e-002  2.8044522e-001  4.8128766e-001 -3.0053566e-001  5.0233230e-001 -3.1014258e-001  6.1727988e-003  5.1354844e-001  8.2106444e-002  1.0184827e-001  1.2779562e-002 -4.0266023e-001 -7.3089780e-001 -1.2098484e+000 -2.3278129e-001  3.3732125e-002  3.0384558e-001 -4.3456105e-001 -5.9073338e-001 -1.0075863e+000 -5.1554939e-001 -2.8493803e-001 -2.2790043e-001 -4.1089429e-001 -7.5035328e-001 -5.1582531e-001 -2.1477576e-001 -3.7928056e-001  1.4504089e-001 -2.4031577e-002  2.1660406e-001 -4.9108768e-001  2.8511159e-001 -1.5039065e+000  3.7318169e-001  8.5988367e-002
  4.4929373e-003  2.0359618e-001  5.5308097e-002 -1.9844122e-001  6.1962600e-001 -4.6421241e-002  1.3905944e-001 -2.2667562e-001 -2.8022106e-002  4.9023406e-001  3.5986031e-001  2.3512688e-002  9.1049076e-002  5.7361721e-001  1.1392151e-001  2.3413229e-001  2.7548363e-001  9.1226149e-001  5.4650900e-001 -1.7831663e-002  9.0251962e-002 -2.8224399e-001  1.5068970e-001  1.0448901e+000 -6.1063051e-002  5.8163590e-001  9.0929440e-001  6.8552397e-001 -2.1509206e-001 -1.2704374e-001  9.6966953e-002  2.6984272e-001  1.1729401e-001 -1.4892991e-001  4.7439917e-001 -6.3230064e-001 -2.1583762e-004 -4.0641795e-001  1.1067466e-001  1.2067226e+000  5.1274187e-002 -4.6703110e-001  1.1593473e-001 -3.5616303e-001  2.2447833e-001 -6.9035182e-001 -4.0644987e-001 -8.8665568e-001 -4.0669378e-001 -3.1869324e-001 -1.3104110e-001 -4.1421175e-001 -3.9090752e-001 -3.4219069e-001 -1.8575163e-001 -4.5804733e-001  9.6484331e-002  1.5981081e-001 -2.2456928e-001 -4.5454823e-002 -2.2901521e-001  2.7069223e-001  5.6710847e-002  6.1601749e-001  5.5671402e-001 -7.7263203e-001
 -1.9530514e-001 -1.2875418e-001  1.6050381e-001  4.4853923e-001  3.4884221e-003  5.4135912e-001 -2.9922833e-001 -1.5850954e-001  9.8716972e-002  2.1981711e-001  3.0403451e-001 -4.1670691e-001 -2.1768377e-001  3.1328135e-001  1.7170070e-001 -2.7590763e-001 -1.5422221e-001 -2.1256408e-001 -5.2643121e-001  9.5005345e-002 -5.7207483e-002 -5.0218179e-001 -3.0198614e-001 -1.3769782e+000 -1.4170343e-001  1.6296046e-001 -4.5592883e-001 -1.3563749e-001  1.1338363e-001  8.7249948e-002  1.9862346e-001  2.3251349e-001  2.2469958e-001 -4.6392847e-002  5.0467018e-001  2.8283191e-001  9.6496593e-001 -6.1947492e-002  2.7854583e-001 -2.9664801e-001 -4.6429288e-001 -2.6931969e-001 -1.6350983e+000 -7.6412454e-001 -2.2924410e-001 -8.6220410e-001  3.3832017e-001 -1.5608851e+000 -7.7099542e-001 -2.4276446e-001 -6.6372293e-001 -6.8333692e-001 -1.6331174e-001 -4.4464335e-001 -1.1399385e-001 -6.3772957e-001 -3.5648788e-001 -1.4020637e-001 -4.4694327e-001 -7.7401108e-002  4.6942279e-001 -8.2199481e-001  3.5850013e-001  7.5626429e-001 -3.0075197e-001  2.9059664e-001
  6.5796175e-001  2.1141932e-002  9.6241731e-001 -1.0559501e+000  4.9262249e-002  2.5351362e-001 -4.4991503e-001 -1.0077922e-001 -1.7470835e-001  3.6826034e-001 -7.2425381e-002  3.4369056e-001 -2.7151559e-001  7.2060852e-003 -3.8024871e-002 -4.2549557e-001  7.7300760e-001  2.6396538e-002 -4.7569507e-001  4.9150186e-002 -3.4334255e-001 -8.4868661e-002  9.1790152e-002 -7.4567550e-001 -1.8936415e-001  1.8611536e-001 -8.1727617e-001 -3.5912309e-001 -6.4330657e-001  5.5640847e-002 -5.5666370e-002  7.5609153e-001  8.6236490e-001  2.2199501e-001 -8.2452289e-002 -2.3105097e-001 -4.0997018e-001 -4.4337801e-001 -5.6463168e-001 -7.4826502e-001 -2.3916824e-002 -5.7684713e-001  1.2422252e-001  4.1241786e-001 -1.9924957e-001 -7.9434944e-001 -6.1139288e-001 -1.0752304e+000 -4.8356484e-001 -2.3459350e-001 -1.2527445e+000 -1.1112519e+000  2.0890754e-001 -2.1535164e-001 -2.8460967e-002 -7.0758539e-001 -6.9503071e-001  1.0816144e-001 -1.2956399e-001 -3.2513811e-001 -2.3674016e-001 -2.6174615e-001 -8.8449936e-001  1.6834778e-001 -7.5226539e-001 -8.2051437e-001
  1.0475483e+000 -6.7491864e-001  7.1962651e-001  6.6105492e-002  1.8480002e-001 -4.7933600e-001 -1.1329123e-001  3.0341854e-002  1.5647184e-001  9.8418839e-001  5.0002249e-001  2.8016132e-001  2.9016173e-001  2.9809117e-001  6.7355568e-001  2.9061388e-001  6.9713527e-001  9.1426515e-001  4.3759450e-001  5.2502021e-001 -2.9144347e-001  2.9987175e-001  4.5575975e-001  3.3633748e-001 -9.3860466e-002  2.3030464e-001 -5.0320053e-001 -5.4698309e-001 -1.8667609e-001 -6.1444415e-001  1.1341659e+000  4.4681046e-001 -2.9555782e-001 -2.5931365e-001  8.2993030e-001  1.1058789e+000  6.7115522e-003 -2.8187855e-001 -1.2239510e-001 -5.6078037e-001  6.2190408e-001 -4.0798766e-001  3.6261829e-001  4.1451705e-001  4.7411505e-001 -4.4363453e-001  4.4931887e-001 -5.5654117e-001 -3.5839958e-001  4.1778913e-001 -1.1223879e+000 -7.7581606e-001 -2.0821852e-002  6.4179099e-001  7.8349906e-002 -3.8126537e-002  3.7241533e-002  4.0678937e-001 -2.3456587e-001 -1.2003688e-001  9.9286193e-002 -5.1086111e-001 -2.6869183e-001  1.2464858e+000 -2.2212459e-001 -8.8987561e-001
 -2.7350957e+000 -6.9653384e-001 -1.3305436e-001 -1.3011669e+000  3.2885199e-001 -1.4884411e+000 -2.5515254e-001 -7.4690001e-001 -6.4564885e-003 -3.6619285e-002 -4.6340225e-002 -1.1609002e+000 -3.1702147e-001 -3.2238268e-001 -9.0395687e-001 -1.1438549e+000  2.3705742e-001 -2.5135198e-001 -6.6518505e-001 -3.0396085e-001 -1.9822988e-001 -2.5024147e-001  8.7518954e-001  1.0138931e+000 -9.3607055e-002 -7.0683962e-001 -1.2029495e+000 -1.7407149e-001 -8.6159610e-001 -9.6220466e-001  9.2639232e-002 -1.9930001e-001  2.5036900e-001 -8.5580179e-001 -2.4340960e-001  1.9136409e-001 -1.2359702e+000 -8.1353022e-001 -8.0147959e-001 -6.8687806e-001 -2.4043632e-001 -1.5211124e-001 -2.2310140e-002  3.3488037e-001 -3.4037985e-001 -1.5481491e-002 -3.2779931e-001 -1.3396935e+000 -7.4427746e-001  8.6125270e-001 -1.1557237e+000 -1.4313370e+000 -6.2991200e-001  5.7029794e-001 -8.1656031e-001 -3.4669069e-001  2.3063362e-001  3.1438832e-001 -7.1967129e-001 -6.7262915e-001 -2.0163243e+000  5.0495085e-001 -9.2632693e-001  5.2762778e-001  6.2328683e-001 -1.0197546e+000
  5.6767610e-002 -2.8950082e-001  7.7228188e-001 -9.7705295e-001  3.6852043e-001  1.7474906e-001  9.7971237e-001  1.8830932e-001  1.7401040e-001  2.3924617e-002  1.0424059e-001  4.1319190e-001  1.7968103e-001 -2.9603564e-001 -1.8086736e-001  8.4478593e-002  4.1871951e-001  5.9974720e-001  5.6166472e-001 -3.9501710e-001 -3.5629113e-001 -9.9240056e-002  4.4380579e-001  7.0869823e-002  1.5474150e-001 -6.6295613e-001  4.5151817e-001  1.1293139e+000  1.3694904e+000 -8.5766972e-001  8.8343155e-003 -6.5337123e-001 -8.2801038e-003  2.8094375e-002 -7.5684011e-001 -2.5270095e-001 -7.7072180e-001  1.3054741e+000  9.4553962e-001  2.2051399e-001  8.0556260e-002 -2.9031712e-002 -2.3821923e-001 -3.0076772e-001 -1.8201508e-003  1.3810404e+000 -1.0092425e+000  2.7014846e-001 -6.0449072e-001  3.6467782e-001 -7.7134810e-001 -8.9372402e-001 -2.3886790e-001  1.2137825e+000 -5.8192933e-001 -6.9178352e-001 -6.5691193e-001  6.5513487e-001 -5.4934039e-001  8.0469545e-001 -6.1296734e-001  6.5305727e-001  1.4428154e+000  3.2087356e-001 -6.7441462e-001  1.0672642e-001
 -1.9941599e-001 -7.8522632e-001  1.2762633e+000 -1.2659194e+000  1.8176049e-001 -5.1266204e-001  1.4124341e-001  2.2616934e-001  2.5436928e-001  5.7522351e-001  8.9754429e-001  1.1502144e+000 -1.1935119e-001  8.1738313e-002  7.9700571e-001  6.3049602e-001  9.1275170e-001  7.9116154e-001  1.8894115e+000 -2.5850850e-001  1.6682292e-001 -3.7471448e-001  4.2178809e-002  3.6154477e-001  3.8512296e-001 -3.6489250e-001 -3.6904845e-001  2.6045825e-001  2.7494291e-001  7.2309465e-001 -2.6845823e-001 -3.4745029e-001  5.2334425e-001 -8.4097166e-001 -9.0498498e-001 -3.1659086e-001  5.2194931e-001 -8.8922349e-002  4.8173376e-001 -4.7504608e-001  1.6111921e-001 -2.8181052e-001 -2.1561676e-001 -1.7402849e-001 -4.1755804e-001  1.9271938e+000 -1.0523575e+000  5.0968719e-001 -1.0665566e+000 -4.9287205e-001 -3.4214287e-001 -3.5908171e-001  8.0558309e-002  6.2781718e-001  5.4530894e-001 -2.5145374e-001 -6.0497296e-001  5.7554572e-001 -7.1164474e-001  2.5941219e-002 -1.5533663e+000  3.8338484e-001 -1.5258144e+000  1.6402507e+000  1.0609375e+000  7.5795141e-001
  1.5543846e-001 -6.8402618e-002  7.9285303e-001 -1.5186906e+000  2.1062967e-001 -3.3019569e-001  1.6639145e-001  9.7735989e-004  6.4266794e-001  4.3456367e-001  1.4999948e-001  3.6902445e-001  5.2558927e-001  2.9209175e-001  3.7566177e-001  3.3689492e-001 -3.9491084e-002  6.4873421e-001  1.1593840e+000 -3.1183235e-001  6.4854244e-001  3.4363406e-001 -2.0003890e-001  6.3363972e-001  1.5972104e-001 -2.0677355e-001 -7.1025703e-001 -1.4613828e+000 -1.0398667e+000  1.0208972e+000  3.5908390e-001  1.7414100e-001  1.3965605e-001 -2.3146845e-001  8.7768342e-002  1.3367585e-001  3.3087365e-001 -9.5210087e-001 -6.6730457e-001 -5.6888788e-001 -2.1942844e-001  1.1117372e-001  9.1541835e-001  2.0457228e-001  1.1102986e-001  1.3396604e+000 -4.6353781e-001  4.7821887e-001 -5.1311996e-001  2.6372339e-001  1.4599252e-001 -4.0335253e-002  1.0994542e-001  5.5361870e-001  4.4931746e-001  3.7473353e-001  1.6029227e-001  4.6547828e-001 -3.2351841e-001  3.4870294e-002 -1.4994293e+000  5.4788619e-001 -9.0559858e-001  1.5303933e-001  1.0870012e+000 -3.1233233e-001
 -3.5754233e-001 -6.6287813e-002  1.0498297e+000 -1.0490192e+000  1.0083553e-001 -5.9265807e-001  3.0010408e-001  4.3292079e-001  1.1119989e+000 -6.1780773e-001  7.8246513e-001  7.2304564e-001  7.0572320e-001 -4.5233141e-001  4.4254742e-001  5.2278296e-001  9.5255149e-001  7.8683248e-001  1.2681914e+000 -3.3803590e-001  1.0684918e+000 -5.2356906e-002  5.0718567e-001  7.9191319e-001  9.6814295e-001  3.2967937e-001  3.7925353e-002 -3.7674852e-001 -7.5947093e-001  1.1729496e+000  2.0553077e-001  2.2757934e-001  2.6941573e-001  6.0077572e-001  3.2239855e-001  4.3112997e-001  7.3945553e-001 -1.0080778e+000 -7.4948681e-001  4.4956041e-001  5.5440272e-001  9.6151273e-001  1.7309384e+000 -6.6216835e-002  7.1968849e-001  8.2393496e-001 -1.5866899e-001 -1.8908469e-001 -9.3237500e-001  6.3843068e-001  3.8603257e-001  7.4579534e-001 -2.6914096e-001  8.9491300e-001  5.2277247e-001  7.1700688e-001  9.3486309e-002  1.8566068e+000  8.6596601e-001  4.9611702e-001 -1.9577805e+000  1.8986180e+000  7.0149339e-001  6.3262698e-001  8.4232462e-001  2.2312660e-001
 -6.1528586e-001  9.4488952e-001 -5.9666419e-001 -1.0199846e+000  5.3638133e-001 -2.1978664e+000  1.4638160e-001 -3.1236501e-001  7.4984456e-001 -3.4767931e-001 -1.3466963e-001 -6.2822726e-002 -2.2368591e-001 -5.1476861e-001 -6.4743888e-001 -3.9893304e-001 -1.0013811e+000 -1.5894256e-001 -3.0217759e-001 -1.3969142e-003  5.6873285e-001 -4.3652631e-001 -6.4303878e-001 -6.1695133e-001 -5.7729537e-001 -3.2595622e-001 -3.5061689e-001 -3.9422514e-001 -1.8884993e-002  2.2103434e-001  3.7143887e-001 -1.5650761e-001 -7.1240579e-001 -4.7899659e-001 -4.7257281e-001 -1.0264074e-001 -1.1165300e-001  3.4394794e-001  9.6690769e-001  6.2806425e-001 -5.3962960e-001 -7.2206917e-001 -2.7343495e-002 -9.9151109e-002 -4.6531571e-001  5.1524542e-003 -6.5180836e-001 -2.1358622e-001 -1.4413662e-001 -7.9819969e-001 -5.4551775e-002 -6.2930908e-002 -9.1586190e-001 -2.2240040e-001 -3.6096422e-001 -6.6217835e-001  3.6724678e-001 -3.2835873e-001 -2.5669287e-001 -1.3943612e-001 -8.9487256e-001  6.5471558e-001 -9.4710436e-003 -3.9353234e-001  1.7247705e-001  1.9405805e-001
 -1.1754984e+000 -8.6107936e-001 -2.1992508e-001 -6.6062783e-001 -1.0535905e-001 -1.4569313e+000  2.4636714e-001 -2.2026189e-001  1.5127676e-001  4.4243362e-001  3.9691082e-001  5.8275990e-001  6.2587319e-001 -4.2853205e-001 -2.7465940e-001 -3.4108708e-001 -1.6047159e-001 -5.8484806e-001  5.6607384e-001  6.2731535e-001  1.6900109e-001  1.4615967e-001 -2.1146511e-001 -1.7600883e-001 -1.5560919e-001 -2.1675814e-001  2.8639453e-001 -8.6674718e-002 -6.2507036e-001  4.7259210e-001  5.8556085e-001  3.0110889e-001 -1.2916686e-001  9.3083865e-002 -3.7838231e-002  1.6725528e-001 -5.7090157e-001 -2.8370148e-001 -4.9151770e-001  4.1603424e-001 -3.8983686e-001 -5.2462162e-001  1.4186701e-001 -3.4111547e-001 -1.3656757e-001  3.4414334e-001 -2.8170385e-001 -7.2949239e-001 -6.3418364e-001 -1.0993252e-001  2.8733759e-002  6.2283932e-002 -3.8405477e-001 -1.4325598e-001 -1.0057760e+000 -6.6043997e-001 -4.1520339e-002 -2.1930726e-003 -6.5762545e-001 -2.5451472e-001 -5.8526110e-001 -1.8100655e-002 -6.2863240e-001 -4.5992448e-001 -4.6978796e-001 -1.9296545e-001
 -5.1203270e-001 -2.2040445e-001 -1.9609421e+000 -8.7936510e-001  6.3898129e-002 -5.9335783e-001  4.2716713e-001 -1.1460131e-001  6.7405826e-001  6.2036275e-002  2.6906974e-002 -1.4303371e-001  5.1918645e-001 -1.6480464e-001 -2.3323634e-001 -8.7427808e-001 -5.0338274e-001  2.5351372e-001 -9.9255678e-001  3.0554777e-001  6.0574263e-001 -1.4135870e-001 -4.3994532e-002  7.8521275e-001 -4.9259763e-002  5.7624151e-001 -2.3539143e-001 -5.3797669e-001 -2.2349212e-001 -4.9535079e-001 -4.1626764e-001  2.4884483e-001 -4.8464526e-001 -4.1897920e-001  5.8026177e-001  1.0069216e-001 -4.3575312e-001 -6.2796198e-003 -2.4119341e-001  3.1730396e-001 -4.7704750e-001  2.3533206e-001  3.4693450e-001 -5.7652084e-002  4.1953338e-001 -6.8428972e-002  2.6537703e-001  1.3251082e-001  4.9377048e-001  4.9969322e-001 -6.0973956e-002  1.8672578e-001 -2.8313045e-001  4.0533625e-001 -3.2080883e-001  1.5117713e-001  6.4072114e-001 -2.5821145e-001  1.0335343e-001 -5.8954761e-001 -3.3520459e-002  5.7120324e-002 -6.6715526e-002  6.2434830e-001 -3.3495025e-001 -6.3639666e-001
 -1.2039112e+000  7.4506100e-001  3.7130178e-002 -2.4675681e-001 -1.4662004e-001 -5.8235311e-001  6.5220058e-001 -1.7848716e-003  2.4244901e-001  1.1364402e-001  4.0279710e-001 -1.0823420e+000  8.7894811e-002  2.3063786e-001 -4.8546857e-001 -3.9459316e-001 -1.6292596e-001  2.7961722e-001 -6.8707547e-001 -2.8009087e-001 -7.6198815e-001  9.5738965e-002  4.4485359e-001 -5.8224255e-001  1.2549855e-001  7.5777943e-002  8.8764841e-002  5.6290997e-001  5.7550728e-002 -5.0972949e-001  1.0180632e-001  7.2829146e-002  6.6273413e-002  3.3138581e-001  5.6318044e-001 -5.8306281e-002 -2.5742796e-001  1.6093788e-002 -2.3534336e-001  2.6781698e-001  1.7506257e-003  4.0019729e-001 -6.0982386e-001  4.6204153e-001  1.5238567e-001 -9.0572033e-001  3.4599680e-001 -1.6128931e-001  1.4250892e+000  7.0684641e-001 -1.2338568e-001  1.6827281e-001  2.8846381e-001  4.6718659e-001  2.9213462e-001  4.6083119e-001  2.0805017e-001 -6.1985256e-003  8.5976203e-002  1.2312445e-001  2.7063232e-001  3.9042987e-002  7.0276732e-001  7.7793913e-002 -1.3211315e-001 -2.1421339e-001
  2.3811301e-001 -2.3374741e-001 -4.7516904e-001  1.4003458e+000 -4.5833111e-001  4.6909585e-002  5.9046499e-001 -2.5155101e-001  2.6338406e-001  3.3432951e-001  3.6894803e-001 -3.6089077e-001  4.5553769e-001 -2.6592381e-001 -5.0043101e-001 -4.8328400e-001 -1.4512699e-001  2.7717694e-001  7.7254646e-002  7.4992057e-001  7.2021406e-001  1.1297521e-001  4.6375813e-001  3.6005888e-001  3.3288815e-001  1.2435656e-001  9.5718041e-001  6.3640459e-001  3.3077124e-001 -4.4393228e-001  5.1085756e-001  5.6655686e-001 -8.5143547e-001  3.1276866e-001  6.8180725e-001  9.1646035e-001 -3.5807590e-001  1.8831602e-001  4.2993169e-001  1.0976502e+000 -4.6196807e-001  1.9383278e-001 -1.0207226e+000  9.2374567e-001  8.6517883e-003 -8.6666562e-002  1.0286501e+000  5.8241991e-001  7.0522648e-001  9.4381886e-001 -3.9487528e-001 -7.7579816e-002  3.5558865e-001  1.7687227e-001  1.2070752e-001  4.6543609e-001  4.9333766e-001 -3.2736073e-001  1.8884882e-001  1.0106217e-001 -5.7743754e-001 -1.9094243e-001 -9.3234750e-002 -2.5059080e-001  4.3663727e-001  6.9604291e-001
  1.5535154e-002 -4.2140829e-001  3.3209212e-002  9.4594712e-001 -1.9006087e-001 -1.3534708e-001  1.9069964e-001 -1.4563774e-001  2.0144095e-001 -7.5449032e-001 -3.8322616e-001 -2.0603890e-001  1.7393361e-001  1.1888550e-001 -3.1130408e-001 -7.7023128e-001 -5.7447213e-001 -1.0369627e+000 -8.4364921e-001  7.9283395e-002  9.9164716e-002  2.3228093e-002  3.2612284e-001  4.0658167e-001 -5.1529184e-001 -1.6704495e-001 -3.6721444e-001 -2.4746567e-001  1.0300828e-001 -1.7920541e-001  1.9505511e-001 -2.5782802e-002  6.7915185e-002 -3.4256863e-002  7.0111512e-001  7.0121896e-002 -2.2415451e-002  2.0489612e-001 -1.4650022e-001 -3.3339830e-001  1.4939045e-001 -1.1189124e-002 -3.0302687e-001  8.8727504e-001 -3.1545186e-001 -5.7508676e-001  4.2950630e-001 -4.7243904e-001  4.6818116e-001  1.2687188e-001 -2.9816584e-001 -1.1081599e-001  9.5164391e-002  4.2683910e-001 -1.2996076e-001 -1.9296668e-001  3.7954191e-001 -1.9141621e-001  4.0939426e-001  7.4659566e-002 -4.6250460e-001 -7.7022665e-002  5.6562027e-001 -5.4904903e-001  6.9668404e-002  2.8424965e-001
  7.1843610e-001  2.0582554e-001 -9.5724840e-001 -9.7111478e-001  4.1898060e-001  1.5884243e+000  2.0007324e-002  1.0462955e-001  5.9233637e-002 -1.1194035e+000 -5.8274473e-001 -2.4794145e-001  2.1309181e-001  8.2091471e-001 -3.7426131e-001 -1.0658032e-001  5.8399924e-002 -8.7671511e-003  5.1303517e-003 -1.5844568e-002 -1.2471593e+000 -1.5421791e-001 -2.0311657e-001 -5.1937987e-001 -1.1593743e-001  1.0908103e-001 -6.7939903e-004  9.4035617e-002  7.0141696e-002 -8.4700162e-002 -8.7104944e-002  3.1772724e-001 -6.0295165e-001 -2.2102419e-001  7.0244600e-001  5.4866779e-001  5.4957576e-001  5.1944983e-001  2.3916476e-001  3.7385446e-001  1.0954313e-001  1.3093460e-001  4.1553372e-001 -1.2571252e+000  2.6765238e-001 -1.3911656e+000  5.7817708e-001 -1.8229838e-002  1.1203752e+000  8.4193964e-001  1.9951665e-001 -2.9914394e-001  7.9354075e-001  5.0387048e-001  4.1451368e-001 -3.2346024e-001 -7.0542710e-002 -2.5066520e-001  6.7535079e-001  3.3188219e-001  6.2373089e-001 -2.1226359e-001 -3.0060655e-001  6.5606601e-001 -2.5949662e-001  1.5361222e-001
  7.7835282e-001  1.6625369e-001 -7.6639480e-001 -2.0090186e-001 -7.5163001e-004  1.0133661e+000  6.1563418e-002  1.7280429e-001  6.6554382e-001 -1.1315217e-001  2.0509121e-001  1.2417448e-001  3.1376174e-001  3.4559221e-001 -3.8278974e-001 -4.5095411e-001  4.5790025e-001 -3.0636296e-001 -3.8783914e-003  3.6339271e-001  2.1308971e-001  1.5127869e-001  6.4787297e-001  2.8650391e-001 -7.8489397e-002 -2.1045670e-002  2.8103092e-001  4.9049582e-002  1.0894366e-001  4.4336485e-001  5.5432120e-001  4.1005232e-001  3.7816919e-001  2.7282096e-001  6.0939026e-001  2.8503623e-001  2.9795820e-001  1.0127515e+000  9.9412816e-002  2.8170812e-001 -3.9790139e-001  5.1604550e-001 -9.8062356e-001  9.8187907e-001  6.8493821e-001 -9.8090461e-002  8.6259981e-001  3.1030163e-002  1.3233838e+000  4.5524809e-001  4.0402066e-001  2.6891683e-001  1.6478187e-001  1.2593377e-001  4.0585862e-001  7.2318773e-001  5.8115271e-001  1.8114320e-002  4.4591187e-001  4.3123713e-001 -1.0720515e-001 -1.0506199e-001  4.9661050e-002 -3.0178803e-001  8.8274585e-001 -1.7746695e-001
  6.1084116e-001  2.8217047e-001 -1.2100553e+000  1.3756394e+000  1.1545375e-001 -2.4783659e-002 -7.6346661e-001 -1.3530436e-001  3.5633640e-001  1.6987399e-001  5.9310182e-001 -2.3261520e-001  2.3475621e-001  2.7008060e-001 -1.2856803e-001 -1.3368424e-001  5.8781999e-001 -2.1084462e-003 -6.9294146e-001 -1.4822300e-001 -3.0753070e-001  2.6520678e-001  3.5507209e-001  7.8572104e-001  3.0133121e-001 -1.1544462e-002 -3.6512545e-001 -3.1219280e-001  2.7545294e-002 -2.8890136e-001 -2.1886433e-001  2.2412103e-001  1.3258088e+000  8.4568508e-001  5.8857820e-001  2.7444317e-002 -2.3136165e-001  2.0710712e-001 -1.5104791e-001  3.7300796e-001 -4.0358176e-001  2.3068076e-001 -8.1692156e-001  1.0797464e+000  8.9501061e-002  4.2543753e-001  5.2631658e-001  3.4122231e-001 -1.0845277e-001  2.7840927e-001 -2.8903520e-001  2.2555220e-002 -1.4298534e-002 -8.1356704e-001 -2.7817549e-001  9.0995137e-001  5.0623351e-001 -5.7219546e-001  1.1159233e-001 -4.5908984e-001 -4.7881791e-001  4.7218455e-002  7.8287446e-001  4.1941723e-001  4.3301597e-001 -3.5630067e-001
 -6.9480140e-001  8.3851721e-002 -1.5315194e+000  1.0848850e+000  2.3960008e-001 -1.3384430e-001  3.5572434e-001 -7.8016666e-001 -4.3655097e-001  5.9445184e-001  5.7094502e-002 -1.3665030e-001  3.0253516e-001 -4.4370006e-001 -3.1928443e-001 -1.4246117e-001  6.8382635e-001  2.1385297e-001 -1.4257397e-001  4.2467400e-003  2.7098179e-001 -6.6732550e-001 -3.6094631e-003 -2.6191137e-001  2.3389285e-001  4.0582171e-001  1.4470473e+000  1.0081324e+000  1.3780838e+000 -5.0094472e-001  2.5447663e-002  2.8173940e-001  9.9958558e-001  3.5486635e-001 -7.4353616e-002  8.4833955e-001 -3.3589522e-001  1.4290049e+000  4.4448667e-001  1.2202414e+000 -3.2357019e-001 -4.5582072e-001 -9.4100842e-001  1.3459482e-001 -2.2291524e-001 -1.6832133e-001 -9.7116285e-002 -7.5904915e-001 -1.9372625e-001  1.1839334e-001 -2.3335661e-001 -1.8684284e-001 -1.0112426e-001 -4.3955391e-001 -3.5218710e-001  3.1020582e-001  4.5005694e-001 -8.4844168e-001  1.2436339e-001  7.8997835e-001  4.1759254e-001 -8.6185750e-002 -2.8527022e-001  1.1572135e+000  1.0435059e-001 -3.7178632e-002
  7.9788084e-001 -1.4912290e-001  1.2577635e-001  1.1153360e+000  4.6672896e-002 -6.8641687e-001  3.9223412e-001  3.8985150e-001 -2.7356776e-001 -1.2955618e-001  5.3921371e-001  6.0890202e-002 -2.3229548e-001 -4.5450258e-001  6.8547487e-002  1.0789676e-001 -2.7595627e-001 -5.4792986e-002 -1.8601678e-001 -1.7795172e-001  1.5627937e-001 -2.2812959e-001  1.4093012e+000 -1.3084546e+000 -2.5556511e-001 -1.0532764e+000  1.2346671e-001  1.3382956e-001  4.3364957e-001  5.7250861e-001 -3.3554939e-001 -2.0726288e-001 -4.7263411e-001  2.6843097e-001 -8.1850322e-001 -7.2066219e-001 -1.9719286e-001 -2.9509782e-001  1.5582263e-002 -3.3586153e-002 -8.5641853e-001 -3.3600765e-001 -5.7876810e-001  5.6412089e-001  1.2970831e-001  1.3530236e+000  2.3413877e-001  7.8295881e-001  6.3991377e-001 -3.5059671e-001 -2.0889410e-001 -1.9172590e-001  4.2470391e-001 -1.9730071e-001  1.6069096e-001  2.5032190e-001 -8.6420385e-001 -1.6669948e-001  9.0913640e-002  6.2600392e-001 -4.7758379e-001  1.4525412e-002  4.5035816e-001 -5.9127407e-001  3.8230501e-001 -1.2736020e-001
 -2.3020784e-001  7.1099991e-001 -4.2748449e-001  1.7254563e-002 -2.9425154e-001 -2.5409563e-001  3.1612480e-002  5.9510077e-001  7.6495114e-003  5.0723050e-001  6.0637621e-002  2.3733527e-001  3.2846888e-001 -3.0104249e-001  1.0120465e-001  5.8732309e-001 -1.7802880e-001 -7.0548380e-002  2.5278462e-001 -1.2051531e-001  9.5241373e-002  3.7865184e-001  3.3870217e-001 -8.0565281e-001 -4.7077420e-002  1.2434025e-001 -6.3513696e-002  8.5559663e-001 -1.0471303e-001  7.2597681e-001 -3.8483462e-001  2.7931478e-001 -1.6493006e-001 -8.9149804e-002 -7.2733212e-003 -2.7372425e-001  5.7239047e-001 -3.0156735e-001  3.0957682e-002  1.3329566e-001 -3.5541908e-001  5.6301579e-002 -7.3238177e-002  7.5577117e-001  3.0518320e-001 -8.3377254e-002  7.1252526e-001 -7.5929655e-002  7.1342114e-001  1.3232641e-001  9.9636617e-002  1.3565176e-001  9.4352997e-002  4.2525820e-001  4.1792648e-001  4.7020150e-002  1.3666650e-001 -3.1486876e-002  4.2704098e-002  1.5992003e-001  1.1474127e+000 -6.4721484e-002  1.3898874e-003 -3.6973927e-001  7.9764534e-001  9.3737657e-001
 -4.8353399e-001 -9.1979210e-002 -1.3861212e-001 -9.4237917e-002 -6.7449649e-001 -1.1163226e-001  1.5582391e-001 -7.3920212e-001 -2.7895735e-001  7.2710746e-001 -1.1908899e-001 -4.1071749e-002 -2.5523403e-001 -2.9688332e-001 -1.0164419e+000 -5.5970010e-001 -4.1508974e-001 -8.9833022e-001 -8.4260054e-002  2.9911082e-001 -2.2976589e-001 -8.8412659e-001 -2.8132317e-001 -9.8098199e-001 -2.0188414e-001 -8.4363941e-001 -9.1199123e-001 -4.2925212e-001 -6.6887386e-001 -1.0842689e+000 -9.1757337e-001 -4.5957966e-001 -3.0385961e-001 -2.8346463e-001 -3.4913557e-001 -4.6351204e-001 -1.2887442e+000 -7.2372662e-001 -1.9838702e-001 -3.9574524e-001 -2.1060949e-001 -2.1179969e-001 -2.5416568e-001 -7.6840173e-001 -4.3195821e-001 -1.5103762e-001  4.8502639e-001 -6.6702552e-001 -5.9177493e-001  1.8077265e-002 -3.4912416e-001 -4.8114268e-001  1.0666879e-002  2.5124571e-001 -3.2272516e-001 -3.5509277e-001  2.1691744e-001  9.0782827e-002 -7.1844426e-001 -1.0459806e-001 -1.1094431e-001 -4.3076079e-001 -1.0394130e+000 -6.4881420e-001  1.7553310e-001  5.9537675e-001
 -5.7335746e-001 -2.9443232e-001  7.0170123e-001 -1.0987031e+000 -5.4096392e-001 -3.1511999e-001 -2.9558916e-001 -7.4828214e-001 -3.9778212e-001 -2.0873664e-001 -5.4154785e-001 -6.6236369e-001 -8.3108425e-001 -8.4464238e-001 -5.1973632e-001 -1.3627415e-001 -5.1598012e-001 -6.0493624e-001 -1.2095051e+000 -2.5990266e-001 -2.4834626e-001 -3.0045239e-001  2.3256413e-001  1.5681254e-002 -1.4556701e-001 -2.6328464e-001 -1.0830683e+000 -7.7482614e-002 -6.9385910e-001 -1.6927189e-001 -8.0331684e-001 -5.2969155e-001 -8.4347482e-001 -1.1851301e-001 -2.3545041e-002 -5.1539095e-002  6.0771106e-002 -5.7806790e-001  4.5110928e-001 -7.9173401e-001  5.8610579e-001  2.4434843e-001  6.7420157e-001  9.4147157e-002  4.3328689e-001 -4.8698038e-001  1.8001406e-001 -1.2314183e+000 -5.8684246e-001  4.1413240e-001  2.1371246e-001 -1.0924847e-001 -9.0986862e-002  7.2705893e-001  9.8453559e-001 -2.4783684e-002  1.2293045e-001  3.2158179e-001 -4.7678786e-001  3.9277029e-001 -7.9680942e-001 -8.9244679e-003  2.2342556e-001  2.5407103e-001 -3.9954756e-001  1.0988832e+000
 -7.2665872e-001 -6.1615335e-001  8.7209596e-001 -6.7563801e-001 -1.7120095e-001 -1.9862787e-001 -3.3096490e-002 -7.5148443e-001 -5.3947588e-001 -4.6631398e-002  1.6225998e-001 -4.6711138e-001 -1.7234802e-001 -1.1295855e+000 -2.9167396e-001 -4.8403675e-003 -7.8548099e-001 -6.4833867e-001 -9.8841970e-001 -4.1779155e-001 -2.8173079e-001 -3.0659597e-001 -7.3713064e-001  4.1433879e-001 -1.1619782e-001  2.5954755e-003  5.3501664e-002  1.1511568e-001 -2.4420338e-001 -2.5102961e-001 -1.1131330e-001 -3.1601384e-001 -2.5514913e-001  3.1288671e-001 -3.5033226e-001 -6.2521377e-001 -8.9974283e-003 -5.8085718e-001 -1.9422951e-001 -2.5953918e-001  1.0021575e-001 -2.1058801e-002  9.3263865e-002  3.6084977e-001 -2.6589159e-001  1.9841262e-001 -4.0709729e-001 -1.2901333e+000 -7.5595785e-001 -3.4063184e-001  2.6563096e-001 -1.5837325e-001 -2.0725434e-001  5.5764814e-001  9.3418303e-002 -8.0679839e-002  2.1724442e-001  4.6653113e-001 -4.5323845e-001  2.0577235e-001  3.0335451e-001  2.7425494e-001  1.0127871e-001  3.5713331e-001 -6.7087337e-001  4.8645053e-001
 -2.8296913e-002 -1.1206970e+000 -2.5414777e-001 -1.1121892e+000  2.7509944e-001 -1.3474558e+000  2.6002913e-001  2.4280288e-002  1.0403713e-001 -2.1291731e-001 -4.0834802e-002 -4.0324050e-001  3.9573054e-002 -8.7335677e-001  7.4010888e-002  2.4341091e-001 -3.2265162e-001 -4.2398325e-001 -4.8034414e-001 -1.9468227e-001  1.1834321e+000  1.4682535e-001  4.4571585e-001 -4.7056591e-001  3.2773234e-002  1.0916169e-001  5.8370087e-001  2.3670078e-001  1.8553735e-001 -5.2638943e-001  2.5044377e-002 -2.3023471e-002 -2.8066438e-001  1.3644713e-002  3.6197423e-001  7.9554069e-001  1.5985442e-001  2.9190828e-001  8.2689958e-001  4.5802577e-001  9.1894140e-002  2.7021632e-001  1.2178476e-001  9.6946447e-001  1.8963383e-001  1.4869079e-001 -7.3583120e-002 -2.4998221e-001  4.8789989e-002  6.4676208e-002 -1.1163427e-002  2.1605577e-001 -5.1345323e-002  3.0134190e-001  3.4370048e-001 -2.6232922e-001  1.9866034e-001  4.5337501e-001  1.8954507e-002  4.8642069e-001  1.8431614e-001  1.5671190e-001 -6.6283756e-001  7.0608063e-001 -1.5978230e-001  5.5256656e-001
  4.2001093e-001  6.0524485e-001 -1.0464985e-001 -7.8265322e-001  4.0904176e-001 -3.0442798e-001 -4.5214237e-003  2.7373554e-001  3.0181623e-001  1.5210751e-001  7.1410098e-002 -6.2510238e-001  1.3700466e-001 -5.1053632e-002 -2.5287089e-002  6.5332916e-002  2.5077521e-001  8.4428287e-002 -8.3263858e-001  2.2020671e-001  7.7885455e-002  2.3377109e-001 -6.2508366e-001  4.0597632e-001  1.9288859e-002  3.1777798e-001 -2.4641957e-001 -1.3088881e-001 -3.4069527e-001  8.5590624e-002 -4.3130022e-001  4.9205062e-001 -3.8542828e-001  1.2635525e-001  3.1775884e-001  3.3354038e-002 -3.3769324e-001 -7.2918936e-001 -2.3477646e-001 -9.2995320e-002 -5.3641668e-001  1.3594879e-002  6.9250609e-001 -3.8712388e-001 -2.8249905e-001 -5.3823664e-002 -5.3528076e-002 -1.1363678e-001  2.4596656e-001  5.2710498e-001  2.6781201e-001  2.6014789e-001 -1.6607353e-001 -5.9557622e-002 -1.9769276e-001  4.4783523e-001  4.2458047e-001 -5.0544254e-002  1.7859867e-001 -4.5532299e-001  9.7520838e-001 -1.2360289e-001 -5.3996568e-001 -4.0106514e-001  8.8329509e-002 -3.0850601e-001
  3.1582876e-001 -3.9210664e-001 -1.3218119e+000  1.9044687e-001 -6.0088678e-001  4.2283518e-001 -1.2316593e-001 -1.0644893e-001 -3.3612217e-001  1.4149799e-001 -1.5631262e-001 -4.1914943e-001  4.4765517e-001 -6.0627255e-001 -4.7729579e-001 -2.0610929e-001 -2.5247032e-001 -5.0687359e-001  5.9714976e-002 -7.2304879e-001 -6.6460440e-001  1.1063252e-001 -1.0889249e-001 -5.5699513e-001 -1.6543081e-001 -2.6168972e-003 -4.6031854e-001  1.5930298e-001  2.5153192e-001 -3.0935701e-001  1.0291762e-001  5.0177776e-001 -8.5022228e-001 -4.2358711e-001  8.1914930e-001 -1.1812511e-001  5.4183492e-001  4.9847044e-001  3.2380309e-001 -1.7300935e-001 -2.8113124e-001 -3.6445297e-001 -3.5590905e-001 -9.2394824e-002 -6.9979939e-003 -7.9280366e-001 -7.1039692e-002 -5.1752097e-001  2.4539688e-001  2.3849825e-001  5.3384029e-001  5.6911785e-001  4.4098140e-001  7.1392174e-001  1.6068069e+000  2.5215879e-001  1.4435028e-001 -1.0254733e-001  5.4081049e-001 -4.6186810e-002  1.4198693e+000  1.1950625e-001 -1.4614505e+000 -3.8525403e-002 -1.0491633e+000  4.4641060e-001
 -6.8184156e-001  2.5851039e-001 -3.8183555e-001 -1.1811328e+000 -2.9039953e-001 -1.0716425e-001 -9.7210287e-001 -2.0261124e-001  3.2248126e-001  7.1814964e-001  6.6619121e-001 -1.4097291e-001  7.2555358e-001  4.8463878e-001 -2.7774842e-001 -2.6654247e-001  5.4516192e-001  5.1302552e-001 -3.6993337e-001  3.0581686e-001 -3.1847400e-001 -3.1659051e-002 -6.6673489e-001 -1.0192845e+000 -1.8763535e-001 -6.5513565e-002 -3.0019106e-001 -2.6072731e-001 -8.4757896e-001 -2.3549114e-001  5.1851389e-001  9.6417389e-001 -4.2471954e-001  5.9790950e-001  6.3567458e-001  1.4251943e-001  2.9584628e-001 -6.5820916e-001 -6.8703740e-001  2.7985984e-002 -4.7762099e-001 -4.5305273e-001  2.8707881e-001 -3.6667446e-001 -1.0750574e+000 -8.4221622e-001  1.6842743e-001  1.0609433e-001  4.7435409e-001  3.3297690e-001  8.3807176e-002  2.0173836e-001  7.2663349e-001 -1.2442845e-001  4.8834901e-001  5.0355743e-001  4.9602632e-001 -4.8253609e-001  2.6142533e-001 -3.1498510e-001  5.6390929e-001  5.2548021e-001  6.2115594e-003  2.7663194e-001  7.0555003e-001  1.9198970e-001
  6.9262127e-001  4.0476519e-002 -3.3974936e-001  1.5631350e-001 -6.0415708e-001 -5.0096016e-001 -9.8678744e-001 -3.0683208e-001 -6.3888724e-002  5.1945850e-001  3.9102467e-001  4.1645174e-001  5.6841215e-001 -8.5910986e-002 -6.0667015e-001 -8.1531115e-001 -7.2956450e-001  1.3592575e-001 -2.5467081e-002  2.5135005e-001  5.8435257e-001  4.0243620e-001 -8.9504432e-001 -1.1407851e+000 -3.2058081e-001 -3.0822189e-002 -1.0512470e+000 -1.4635453e+000 -2.4129764e-001 -9.1285663e-001 -1.3969104e-002  3.1465518e-001 -1.0104212e-002 -7.4225822e-002  1.9088450e-001 -4.1056122e-001 -5.6404739e-001  3.5074697e-003 -1.9866757e-001 -8.3390833e-001 -7.6738392e-001 -2.4240126e-001  9.2832254e-002  2.8653983e-001 -2.2389914e-001 -5.0921231e-001 -3.9226438e-001  2.6208100e-001  1.1153329e+000 -1.3370630e-001  1.9524819e-001  5.3117853e-001  2.2162056e-001  1.8914891e-001  7.4797149e-001  2.5797888e-001  4.6354037e-001  5.3785520e-002  3.3655711e-001 -9.9382547e-002  1.0360566e+000  2.0143479e-002 -5.1380496e-001 -2.4343254e-001  4.0908994e-002 -1.0481635e-001
 -1.9712939e-001 -2.9306088e-001 -1.5422659e-001  1.7945315e-002  3.9907173e-002 -1.0371938e-001 -1.3800828e+000 -8.4676376e-002 -2.9552041e-001  6.8142024e-001 -9.3353880e-002  6.2023126e-001  1.3163870e-001  4.4642927e-001 -1.4707721e-001 -2.9546743e-001  1.0464445e-001 -1.2878328e-001 -4.1533336e-001 -2.2804594e-001 -5.5324534e-001 -8.2282522e-001 -6.9677683e-001 -1.7656032e-001 -4.5155833e-001 -6.0871328e-001 -1.0657253e+000 -9.9808219e-002 -8.4653719e-001  1.6508856e-001 -3.7914561e-002  7.2742654e-002  5.1159180e-002  1.1303364e-001 -3.1739001e-001 -7.5533784e-001  8.0893603e-002 -7.6191296e-001 -5.6749916e-002 -6.0406783e-001 -3.0200465e-001 -6.7738159e-001  4.1617734e-001 -5.5770929e-001 -7.9021568e-001 -1.4020015e+000 -1.0156758e+000 -2.9284876e-001  1.8399153e-001 -2.5044666e-001 -5.1689381e-002  1.1928958e-001  3.9680836e-002 -2.8250829e-001  6.0808734e-001  2.9099095e-001 -5.1500420e-001 -5.1649602e-001  1.9058785e-001 -1.2650514e+000  6.5457500e-001 -2.0638392e-001 -1.8363452e+000  6.1532323e-001 -4.0706859e-001  6.8091074e-001
  6.7599440e-001 -1.9786061e-001  7.2109809e-001  5.2047994e-001 -2.8221865e-001  6.5691155e-001 -1.4927719e-001  1.1823978e-001  1.2764719e-001  5.4839953e-001 -7.4558190e-001  4.6129500e-001  4.2995189e-001  1.6461394e-001 -9.8736804e-002  1.3963420e-001 -4.2223148e-001  5.3396839e-001  5.7436256e-001  1.1560458e-001  5.1592048e-001  3.2569516e-001  3.7982681e-002 -6.2882998e-001 -2.6850992e-001 -4.4068421e-001  7.0726002e-001  2.2078800e-001 -2.6176552e-001 -1.2733502e-001  2.8788864e-001 -2.2342896e-001 -5.1601173e-001  7.2882629e-001  1.3692599e-001  1.1733435e-002 -7.0050585e-002  4.3977283e-001 -1.8431141e-001  5.8734435e-001 -9.1773920e-001  2.0784900e-002 -4.0218635e-001  1.0332667e-001 -1.6715321e-001 -3.3009909e-001 -2.8884670e-001  1.0021358e+000  8.9762614e-001 -1.3542041e-001  4.9769334e-001  6.4028205e-001  1.0427461e-002 -1.8215750e-001  1.4572131e-001  8.6085558e-002  4.0773573e-001 -5.1255057e-001  3.2131605e-001 -6.4088223e-002 -4.0912519e-001 -4.1455937e-001 -1.0053217e+000 -3.9101480e-001  1.9799776e-001  9.8316292e-001
 -9.3550056e-002  8.0636337e-001  2.3934069e-001  4.8470969e-001 -3.0604087e-001  1.0124748e+000  1.9031699e-002 -1.2763999e-001  3.2999072e-001 -2.7369511e-001 -4.7582500e-001 -4.0190113e-001 -2.0197918e-001 -1.4551982e-001 -2.4182999e-001 -3.4516150e-001 -4.2542168e-001 -1.4083308e+000 -8.8296287e-001 -2.3072463e-001  2.3491874e-001 -1.1403211e-001  1.0604326e+000  3.4061764e-002 -9.5712827e-003 -1.3481113e-001 -2.6824124e-001 -1.0176273e-001 -2.4302857e-001 -8.2394051e-002 -4.4208992e-001 -2.2259483e-001  3.4831072e-001  3.8214338e-001 -1.6601475e-001 -7.8265712e-001  2.9910951e-001 -2.6210582e-002  2.0158287e-001 -1.0283289e-001 -1.0375007e-001  2.4330397e-001  7.9504905e-001  6.4085416e-001  1.6818366e-002 -6.3499110e-001  5.8134907e-002  1.7651086e+000  7.5795774e-001 -2.6726764e-002  4.0054799e-001  5.0132050e-001  3.3358904e-001 -4.2134962e-001 -3.3019561e-003  7.5061362e-001 -1.0794698e-001  6.7865556e-002 -1.9995356e-001  7.6077738e-002  1.2439294e+000  3.6110297e-002  6.1096415e-001  7.0434167e-001  3.6019835e-001  1.4078290e-001
  1.0263964e+000  3.6023345e-001  5.1810570e-003 -3.2074201e-002 -2.8352968e-001  5.4947311e-001 -3.0688951e-001 -3.7416462e-001 -1.9637301e-001 -4.8317024e-001 -1.3768365e+000  6.6892619e-001 -1.9946009e-001  2.2417490e-001 -1.9965199e-001 -2.7797549e-002 -9.8276378e-001 -1.8102342e+000 -1.1396351e+000 -2.6748039e-001  4.2695085e-002 -1.4119717e-001  4.8151205e-001  2.2598954e-001 -1.4333143e-001 -3.5198070e-001 -2.5046872e-001 -6.6984981e-002 -2.2475196e-002 -7.9356301e-002 -5.2398884e-001 -6.6720587e-001 -1.3838685e-001  4.7110148e-001  3.5625120e-001  3.1434499e-001  2.4617819e-001 -3.7443750e-002  6.4177139e-002  2.2540826e-001  4.9117802e-001  3.0028632e-001  5.4608491e-001  4.9297199e-001 -4.9436543e-001 -1.1418844e+000 -4.8094859e-001 -4.9032333e-001  4.8549007e-002 -1.4254613e-002  2.5359719e-002 -1.4390347e-002 -9.2312442e-001 -5.3139698e-001 -1.4961098e-001 -3.5562692e-001  5.6516671e-001 -2.1801517e-002 -1.0003837e-001 -1.1301298e+000 -4.5057405e-001 -6.5595581e-001 -8.6655899e-001 -1.7490536e-001 -2.2125013e-002 -4.8023518e-001
  1.7903776e-002  1.4776436e-002 -4.8410068e-001  3.1884236e-001  1.8507497e-001  1.1398848e+000  2.5912171e-001 -2.6010658e-001 -1.9935557e-001 -2.8982253e-001 -1.1130706e+000 -2.5440150e-001 -5.1240254e-001 -4.2383270e-001  4.4713211e-001  2.2370931e-001 -1.6038896e-002 -1.1823518e+000 -1.6536623e-001 -6.2770876e-001  6.9928484e-001 -7.5945617e-002 -7.0726428e-001 -4.3618562e-001  2.8280631e-002  3.7769618e-001  7.5242917e-001  7.1302562e-001  5.9341395e-001  6.5756192e-001  5.4058840e-001  3.1841505e-001 -2.8199374e-001 -2.2537544e-001  3.9636823e-001  3.2677248e-001  1.8263460e-001  4.8888724e-001  5.3181544e-001  5.6795860e-001  4.0832628e-001  5.7504045e-002  4.0829151e-001 -1.9503599e-001  2.8697133e-001 -7.8528530e-001 -2.1891301e-001  1.3782406e-001  3.0339925e-001  5.0194456e-002  5.8808010e-001  6.2821590e-001 -1.6139636e-001 -5.9287421e-001 -1.0673290e+000  1.7118192e-001  8.4250062e-002 -2.2663406e-001  4.7531877e-001  1.5021679e-001 -8.3628033e-002 -2.6954875e-001  1.1609406e+000  6.3763082e-001 -6.0658405e-001  5.2937494e-001
  1.5279966e+000  7.4694552e-001 -4.4655270e-001  6.9095566e-001  3.5855372e-001  6.4748255e-001 -1.6090117e-001 -8.1594347e-002 -3.8801339e-001 -5.9423123e-001 -1.0149292e+000 -1.6318356e-001 -1.7986750e-002 -1.3937592e-001  8.5886120e-001  3.9524891e-001 -3.3909112e-001 -4.2162985e-001 -1.4224655e-001 -2.6254200e-002  4.3731332e-002  3.4534516e-002 -1.0074184e+000  7.8554594e-002 -1.4019843e-001  3.4563832e-001  5.1511075e-001  2.3642095e-001  5.5421546e-001  4.3171123e-001  7.1100735e-001 -1.8603699e-001 -6.1670086e-001  4.7966125e-001  1.6056880e-001 -6.6797630e-003  1.3733063e+000  5.8108163e-001  1.1697229e-001  3.6641196e-001  3.3191460e-001 -9.9802201e-003  1.9365794e-001 -4.8540434e-001 -3.2994919e-001 -1.3144748e+000  4.8676624e-001 -1.9398767e-001 -2.6560425e-001  4.5511889e-001  3.1396239e-001  8.4718975e-001 -6.5464201e-001 -9.2957329e-001 -4.9134742e-001 -6.2969885e-001  8.2366866e-002  3.6814524e-002  3.7408714e-001 -2.5590926e-001  4.5917133e-001 -3.1315474e-001  1.3856567e+000 -4.0541620e-001 -3.6444106e-001  7.7917012e-001
  2.2277913e-001  8.9682318e-001 -8.4888425e-001  1.7209879e+000 -1.9984101e-001  2.2376716e-001 -8.6728898e-001  3.0477083e-002  6.2747056e-002 -4.4833479e-001 -3.1820254e-001 -5.0814831e-001  1.6954339e-002 -1.2224925e-002  3.2469030e-001 -1.5012893e-001 -6.5350567e-001 -8.2114936e-001 -9.0587378e-003 -1.5937332e-001  8.1112890e-001  5.1243580e-001 -7.4570403e-001 -5.7587693e-001 -3.0292592e-001  4.2117679e-001  1.0327238e+000  5.9883443e-001  6.2986663e-001  2.7255446e-001  2.7881964e-001  6.0849061e-001  9.4234171e-002  5.1225394e-001  1.0473834e+000  8.9947823e-001  4.3174501e-001  7.3374020e-001  9.4617480e-001  3.0649913e-001  2.4995117e-001 -4.1985427e-002 -5.1494307e-002  1.4784516e-001  8.8361188e-002 -1.0139177e+000  5.4389882e-001  4.5550015e-001  4.8334846e-001  6.3517920e-001  6.9127956e-001  7.7547703e-001  2.3328994e-001 -8.0259125e-001  3.5860386e-001  7.6806105e-002  8.3749698e-001  6.0126880e-002  9.0941485e-001 -3.8708189e-001  1.3737919e+000 -2.2276534e-001  1.2490042e+000  1.7644306e-002  1.0636492e+000 -2.9510401e-001
 -1.8475928e-001  1.0354426e+000 -2.1076024e-001 -1.5586376e-001 -4.2012969e-001 -1.2869899e-001 -6.8708783e-001 -6.0244515e-001 -3.2857227e-001 -1.5013794e-001 -3.8256703e-001  1.0140508e+000  9.6117498e-001  1.0921472e+000 -2.3630966e-001 -2.8169884e-001 -1.0315117e-001  1.0450044e+000  4.2364373e-001  3.5235178e-001 -5.2442141e-001 -4.4963248e-002 -1.7361794e-001  1.3534927e-001 -1.9640710e-001  3.2579495e-001 -5.3240425e-001 -3.4600566e-001 -1.6750276e-001 -5.7928668e-001  1.8504270e-001 -7.8051099e-002  3.3026049e-001  3.4632579e-001  3.9656342e-001 -2.2597235e-001  4.6813372e-001 -3.7714553e-001 -5.7516319e-001 -1.4719170e-001 -2.3917099e-001 -9.4676327e-002  5.8619721e-001  2.4474483e-001 -2.7163117e-001 -1.7773702e+000 -2.3183865e-002 -2.5042939e-002  1.0814035e+000 -5.5485465e-002  6.7472914e-001  7.0181205e-001  5.6816404e-001  2.1092278e-002  1.6466823e+000  2.1030516e-002  1.8792201e-001 -2.3738283e-001  2.6667500e-001  2.6053423e-001  1.4956407e+000  1.6409065e-001 -1.5165985e+000  1.2092117e+000  1.1801723e+000 -2.1027212e-001
 -2.9784134e-001 -1.5737322e-001  8.5449787e-001 -2.3757334e-001 -1.9367698e-001  1.4372141e+000  1.0833205e-003 -4.3465470e-001  6.4494467e-002  5.2378711e-002  1.3300954e-001  9.6808893e-001  7.3214248e-001  9.8827818e-001  4.4258138e-001  6.2004292e-001 -2.8330040e-001  2.9903081e-001 -4.3354104e-001  2.5415092e-001 -5.2018478e-001  1.4584498e-001 -5.9566541e-001  4.4671330e-001  1.9178727e-001  1.8025429e-001  2.8754345e-001  1.5431557e-001  2.5211274e-001  2.8078981e-001 -3.0125551e-001  2.6585824e-001 -5.7784937e-001  5.4260022e-001 -4.9824290e-001 -7.2749416e-001  1.1932454e+000  1.2529696e-001  1.0356381e+000  6.5661390e-001  1.9695651e-001 -1.9438588e-002 -9.4580540e-001  1.1411472e+000  3.5986795e-001 -1.3607038e+000 -6.8935521e-002 -2.6662729e-001  3.6428428e-001  6.0884421e-001  8.0347689e-001  6.5186145e-001  9.2395291e-001 -5.5593299e-003  1.3685363e+000 -2.0051770e-001 -4.6627660e-001 -1.9251885e-001 -2.7649068e-001  3.5696393e-001  8.3411291e-001  4.0132290e-002  5.2047328e-002 -2.6120149e-001  7.5053158e-001  5.9401716e-002
  1.3886929e-001  2.3899152e-001 -4.2333762e-001  1.0161416e+000  1.0206623e-001 -1.4589810e-001 -8.4998837e-001  2.0217974e-001  4.9695030e-001 -1.6998106e-001 -6.2740483e-001 -6.4395982e-002  8.7551733e-001 -3.8462078e-001 -1.4617665e-001  1.7525831e-002  9.6642453e-001 -1.1146613e+000 -3.2505827e-001 -1.3759864e-002  8.1913963e-002 -1.6019964e-001  8.1842405e-001 -9.3420822e-001  9.1017482e-002  2.1179403e-001  6.1698070e-001  6.1640141e-001  8.5931346e-001  2.0824205e-001 -2.0951510e-001  6.7954751e-001 -8.6318442e-001  3.8121477e-001  4.4942559e-001  2.0826192e-001 -3.2077504e-001  8.6286911e-001  9.3415916e-001  1.0798715e+000 -1.3919438e-001 -1.8924788e-001 -2.8363707e-001  2.9955802e-001  5.2985411e-001 -4.5255885e-001 -3.9472238e-002  1.2767616e-001  1.2266896e-001  1.6307652e-001  9.0162643e-002  2.1747147e-001 -4.1705373e-002  7.6294536e-001  4.0169725e-001 -6.2820717e-001 -3.0270423e-001 -3.0446553e-002  2.5951201e-001 -2.1306088e-002  1.3515307e-001  3.7655278e-001  3.2652481e-001 -2.5648105e-001 -2.9043432e-001 -5.0457126e-001
  4.1030535e-001  7.1602480e-003 -2.0930837e-001  1.0873302e+000  4.7709514e-001  5.8483185e-001 -2.9898208e-001  5.2573091e-003  1.6565455e-002 -3.5705921e-001  2.1193569e-001 -5.9191164e-002 -1.4610879e-001 -3.2402004e-002 -3.4178909e-001 -1.5641532e-001 -1.2523840e-002 -6.4324973e-002 -5.8526346e-001  4.6948194e-001  2.7793409e-001  3.9172671e-001 -3.0814532e-001  1.3555881e+000  2.6795777e-001  2.1091895e-001  3.9183193e-001  8.9145010e-002  3.1857363e-001 -1.7663650e-001  3.6119822e-001  2.2640849e-001 -4.8286225e-001 -8.1182058e-002 -8.3924204e-002 -1.6545175e-001 -3.6789023e-001  1.4266097e-001 -2.4156466e-002  5.5686490e-001  4.8610822e-001  4.2361109e-002  9.4537804e-001 -1.5552089e-001  8.8642811e-002  4.5587715e-002 -4.6428529e-001 -1.2880112e+000 -5.7590042e-001 -3.5691816e-002  2.7276172e-001  1.7660891e-001 -5.9980755e-001 -3.4298315e-002 -2.5293654e-001 -9.0409444e-001 -2.5055329e-001 -2.3517420e-001 -1.4290305e-001  1.4708462e-001 -5.4945638e-001  5.6847481e-001  1.0642198e+000  5.8426402e-001  6.5768032e-001 -4.6258034e-001
 -1.1584799e-001 -1.9438356e-001 -5.5491302e-001  4.6667700e-001  2.8743726e-001  2.4645000e-001 -1.3150797e-001  3.5097386e-001 -1.9469487e-001 -2.3384352e-002  5.5076825e-002 -2.7216570e-001 -1.1002328e-001 -6.3341013e-002  1.5630030e-001  1.6871352e-001  7.1339571e-003  9.0971668e-002  1.2618127e-001 -3.5108779e-001  1.3163737e-001 -4.3789838e-002  9.7740231e-001  2.3468904e-001  2.5442518e-001  4.0502835e-001  1.0003311e+000  2.9355712e-001 -6.0945280e-001 -1.2187030e-001  7.2413440e-001 -1.4419967e-001  7.1700992e-001  6.9318159e-001  1.6955742e-001  2.6097501e-001 -5.9291296e-001 -1.7679079e-001  6.9260555e-002  9.3110528e-001  4.3515044e-001  2.2924635e-001 -2.5058528e-001  3.3739687e-001 -2.6213481e-001 -9.9452906e-001 -5.9580686e-001 -5.5074711e-001 -4.2631239e-001 -8.1137663e-001 -4.1081472e-002 -2.6985067e-002 -7.6496100e-001 -2.8156116e-001 -7.2492418e-001 -2.4158494e-001 -2.5549054e-002  7.1603759e-002  1.0322671e-001 -5.0097183e-001 -1.0016226e-001  6.2397508e-001  1.7069398e+000 -1.8065488e-001  2.1178567e-001 -5.7032679e-001
 -9.7283533e-001  1.0403729e+000 -9.3081512e-001  1.9126115e+000  6.1435481e-001 -3.2244999e-001  1.1088990e-001  1.1747092e-002 -5.1430360e-002  7.6099285e-002  2.4267051e-001 -6.1303278e-001 -3.5802265e-001 -5.9765764e-001  5.2318583e-001  4.6830499e-001  3.0586248e-001  1.7949233e-001  6.3178727e-001  2.6292904e-001 -9.5733124e-002 -2.8004212e-001  6.3185177e-001 -6.6452946e-001  3.2400946e-001  1.8946871e-001  1.0585202e+000  4.9534595e-001 -7.2977735e-001 -2.7888655e-001  4.1874051e-001  1.8642226e-001  2.0382656e-001  1.2423510e-001  2.3342698e-001  5.8731844e-001 -2.0728904e-001 -7.7849656e-001 -2.4913303e-001  1.3173585e+000 -2.5873248e-001  2.8659756e-001 -4.4583861e-001  1.3182313e+000 -5.1121091e-002 -4.3483841e-001 -4.7324139e-001  4.6380610e-001 -1.1972158e-002  6.1975300e-002 -2.0660329e-002 -9.4516417e-003 -4.6380889e-001 -7.9100539e-001 -1.6967131e+000 -1.5728870e-001 -8.5489050e-002 -2.8103341e-001  3.9530252e-002 -5.8570481e-001 -2.1237406e-001  2.2769409e-001  1.2109594e+000 -8.7523471e-001  1.2080894e+000 -2.4381398e-001
  1.5014622e+000  5.5581215e-001 -3.1723658e-001  6.5640361e-001  1.2680100e+000 -9.3167026e-001  1.2144012e-001  3.4990466e-001  9.3468507e-002 -3.8336111e-001  1.7058292e-001 -5.3923405e-001 -3.3877847e-002 -7.7534925e-001  7.3729714e-001  5.6091437e-001  4.5520705e-002 -5.8353174e-001 -6.0064910e-001  5.8047609e-002 -2.2337668e-001 -1.2720052e-001  1.7919368e-001  4.5329170e-001  3.9886549e-001  4.9899616e-001  4.0618652e-001 -5.4430104e-001 -8.1239480e-002  1.0231142e+000 -5.7176093e-001 -3.6966600e-002  4.3300307e-001  7.6130234e-001 -1.0057531e-001 -4.3016410e-001  3.4250802e-001  1.2479020e-001 -2.3946284e-003  2.9587024e-001  4.8589748e-001  2.5609203e-001  2.0507988e-001  3.5257091e-001 -1.4997271e-001  2.2028648e-001 -7.0934668e-001 -3.9066445e-001 -1.3969694e+000 -7.1609256e-001 -3.1141417e-001  4.0949395e-002 -8.9395945e-001 -4.9904690e-001 -1.2690885e+000 -1.3613034e-001  1.2662999e-001  6.6891445e-002  5.4479210e-001 -4.1096521e-001 -1.3032755e+000  2.2640167e-001  1.3831517e+000 -4.2069464e-001  8.1296006e-001  3.0927561e-001
 -3.6011847e-001  3.3764974e-001 -8.2200190e-001  1.3804366e+000  1.3442311e-001 -4.9416311e-001  6.3415748e-001  3.8848900e-001  2.1869363e-001 -4.3536020e-001  2.7405149e-001  5.2983043e-001 -4.4517037e-002  2.9207525e-002  2.5575154e-001  2.9014550e-001  4.5736061e-001  3.3226885e-001 -1.6334927e-001  4.5051249e-001 -3.2930076e-001 -6.2718226e-001  4.4000575e-001  4.5683261e-002  4.0136145e-001  1.7473998e-001  5.4701105e-001  2.7560644e-001 -1.9026658e-001  4.4860173e-001  4.2724983e-001  1.3080053e-001 -1.2878469e-001 -1.9371177e-002  1.1996473e-001 -3.0508262e-001  7.2949748e-001  4.1943265e-002  5.2601924e-001  6.8296440e-001  2.3332361e-001  2.8061522e-003  4.2595256e-001 -5.8204093e-001  4.8211715e-002 -6.2416295e-001 -6.8955551e-004 -5.6012324e-001 -7.6386210e-001  1.8669668e-002 -3.6790465e-001 -2.1923152e-001 -8.9746944e-001 -1.0344860e-001 -7.6323791e-001 -5.5710540e-001 -5.6760518e-002  2.3947283e-001  2.5097703e-001  8.5540472e-001 -4.5384169e-001  8.1707898e-002  1.7591350e+000 -3.6426791e-001  4.4807484e-001 -5.8284051e-003
 -3.6643722e-001  3.5646280e-001  7.5086491e-001  1.1694130e+000  1.8735007e-001 -2.0423521e-001  1.9658427e-001  9.7847193e-001  1.7486507e-001 -3.3709905e-001  5.7272152e-002  5.3294827e-001  2.1315653e-001  8.0668179e-001  7.7959031e-002  1.1894113e-001  3.7322867e-001  2.7233632e-001 -5.1220690e-001  1.7498004e-001 -1.0190420e+000  8.8231000e-002 -1.0483232e-001 -1.2595207e+000  2.4457304e-001 -2.6214108e-001  4.0997668e-001  1.9640614e-001  2.1578910e-001  6.4593442e-001  2.6395432e-001  3.3088431e-001  7.0872171e-001  1.0295039e-001  4.3178366e-001 -5.0316034e-001  3.2948508e-002 -8.2876735e-002  3.1688801e-001 -1.0985776e-001 -6.4227845e-001 -2.4114705e-001 -1.4326806e+000  2.7849747e-001 -3.2216412e-001 -1.0061199e+000 -3.6732922e-002 -5.8450590e-001  3.0594810e-001 -5.0644526e-001  2.0147419e-002  1.3623734e-001 -1.4365077e-001 -5.0869454e-001 -1.3832381e-001 -1.1676413e-001 -7.1805038e-002 -5.8574760e-001  3.0776175e-001  4.5672868e-001 -5.0305535e-002 -2.8974469e-002 -2.9221341e-001  2.2573761e-002 -3.8252799e-001  1.0306340e-001
 -8.7584661e-001  1.1798389e+000  4.0200422e-002  8.3442711e-001  2.2129693e-001 -2.0379668e-001  3.7325678e-001  4.0670458e-001  1.5658328e-001  4.5173996e-002  3.3339629e-001  1.7559833e-001  2.9740928e-001  4.6427727e-001  7.6292391e-001  4.6692779e-001 -3.4629815e-001  8.2921609e-001  5.4775255e-001  6.2483028e-002  2.5761747e-001 -5.4198523e-002 -7.4265127e-001  4.9326217e-002 -5.2688128e-002 -6.2489170e-001  6.6033956e-001  4.0543980e-001  1.1929293e+000  3.8279649e-002  1.0892720e-001  1.8938239e-001 -1.1865307e-001 -1.9434415e-001  3.8091301e-002  1.5847608e-001  3.8091368e-001  1.2616565e-001  4.9675623e-001  8.3531719e-001 -2.8724413e-001 -7.0685224e-002 -5.8438725e-001 -3.9484033e-001 -3.1152347e-001  2.1808538e-001  6.2353835e-001  4.8590573e-001  1.0762069e+000 -4.8456343e-001 -3.1195532e-002 -1.6133560e-001 -1.6411549e-001 -1.7732663e-001 -3.9817324e-001  4.8771189e-002 -1.8040117e-002 -3.4899406e-001  1.4581159e-001  2.7631365e-001 -2.7804584e-001  1.8078127e-001  9.2009776e-001 -9.0957563e-001  2.4349763e-001  7.0503879e-001
 -4.6127856e-001  2.4210228e-003 -5.4469373e-001  4.0334974e-001  3.9878185e-002  1.4624302e-001  6.7111864e-001  3.8025660e-001 -1.2800425e-001 -3.7877868e-001  5.6485812e-002  1.7422931e-001 -1.7865509e-001 -3.8646720e-002  6.0761755e-001  1.1521153e+000  9.7042920e-001 -6.2845764e-001 -3.5186525e-001 -7.5918064e-001 -3.2899632e-002 -6.1326584e-002 -5.2797128e-002 -5.9748781e-001  3.2822377e-001 -1.4941338e-001  8.7830697e-001  6.8397291e-001  9.1220258e-001  1.0864810e+000 -3.1222048e-001  1.2334053e-001  1.8582073e-001 -6.1831098e-001  1.8835065e-001 -3.4470771e-001  9.0043936e-001  8.2616811e-001  6.6300438e-001  8.5130769e-001  3.7767200e-001  3.6097376e-001 -6.0939795e-002 -5.2661614e-001 -6.9385597e-002  4.4358095e-001  3.1123056e-002 -4.7096084e-001 -1.2563110e+000 -5.6822856e-001 -4.1229576e-002 -2.5100347e-001 -5.5459590e-001 -6.3110223e-001 -7.1802752e-001 -6.1128099e-002  4.4909079e-002 -9.4435790e-002  5.4066213e-001  4.8689746e-001 -1.1653042e+000  1.2591089e-001  3.6448834e-001 -9.8442731e-002 -7.1979206e-001 -3.8364034e-001
  1.6997569e-001  5.7703294e-001  8.4076243e-001  9.2568414e-001  1.3098536e-001 -6.3424604e-003 -3.2545787e-001  4.6165030e-001 -1.2129013e-001  2.4390181e-001  7.3374941e-001 -5.7607803e-001  7.4726998e-002  3.8499306e-003  7.6049292e-001  8.1836149e-001  3.1074814e-001  9.6155418e-001  3.7790080e-002  2.6181170e-001  1.6747378e-001  2.3471550e-001  8.9527253e-002 -6.8942928e-001  1.4831950e-001  1.8225075e-003  1.6079142e-001 -3.4100391e-001  5.6313442e-001  4.9579388e-001 -6.6496057e-001  1.8268904e-001 -1.1205463e+000 -9.3039462e-001 -2.2435777e-001 -8.9002105e-001  7.7945786e-001  4.9870665e-001  1.2783662e-001 -4.7942296e-002  4.3025636e-002 -2.6750687e-001 -2.2081799e-001 -1.7040574e-001 -4.8633513e-001 -4.0086103e-002 -4.7878752e-001 -5.8405694e-001 -6.7194712e-001 -1.0389390e+000 -1.9768534e-001 -1.1276073e-001 -3.0347319e-001 -8.5503490e-001 -6.9071576e-001  2.4136797e-001 -4.0284038e-001 -6.0159708e-001 -1.6097361e-001 -5.0722090e-001 -2.8722507e-001 -3.0422014e-001  1.1806389e-001 -4.6471664e-001  5.0049386e-001 -1.6723579e+000
  9.6609641e-001  9.0925490e-001  9.4255056e-001  5.2043198e-001  7.3893465e-001 -3.1655683e-001  5.0455738e-001  9.2131455e-001  1.4622172e-001  2.1083032e-001  1.0893875e+000 -9.0087826e-002  6.0171670e-001 -5.2625567e-001  7.4385927e-001  6.0499885e-001  3.3131045e-001  5.6890885e-001  2.0399891e-001  3.5376632e-001  8.3359503e-001  4.4803012e-001 -1.4116932e-002  1.9099660e-001  3.8318245e-001 -4.5138786e-001  7.2891271e-001  9.2100967e-001  1.5572459e+000  7.5999122e-001 -2.7899984e-001  3.0137508e-001  2.5813568e-001  4.3788570e-001 -3.5556196e-001 -1.7150679e-001 -4.7160538e-002  7.7079242e-001  6.4687084e-001  6.5932227e-001  2.5612698e-001  1.3389386e-001  6.6460893e-001 -4.7733041e-001  5.0087183e-001  6.7091724e-001  1.4802509e-001  4.2844484e-001 -1.2455601e-001 -2.1940959e-002  5.9192369e-002  2.3953856e-001 -5.7753374e-001 -8.7509101e-002 -5.5956456e-001  1.8725637e-001 -2.5921870e-001  1.7114381e-001  8.5428133e-002  5.4432890e-001 -3.3027887e-001  1.2096055e-001  1.1481377e+000 -7.3940316e-001  6.7921679e-001 -9.6653705e-001
  6.2064330e-001  7.4159707e-001  6.8846044e-001  3.2579545e-001  3.6449960e-001 -2.3719496e-001  6.3160143e-001  5.0343777e-001  3.2728166e-001  1.1969243e-001  6.4648741e-001  1.0014639e+000  5.4032098e-002 -1.4441749e-001  6.5304106e-001 -2.0468061e-001 -4.9725113e-001 -1.9848715e-001  4.1194656e-001  5.4828639e-001 -4.1626873e-002 -4.6236180e-001  2.1276927e-001 -5.0984783e-001  2.3560304e-001 -3.4611929e-001  2.5197502e-001 -3.0013711e-001  3.0118596e-001  7.3582177e-001 -1.4940196e-001  2.1542705e-001  1.2248829e-001 -3.8864648e-001  9.4877456e-003 -6.2918676e-001  2.0414848e-001 -1.8495678e-001 -9.7409496e-002 -6.9502986e-001 -3.6429344e-001  2.2049280e-001 -3.7636352e-001 -1.0915704e+000 -2.3069967e-001  4.6081590e-001  2.7481475e-001 -3.7462325e-001 -6.8870736e-001 -4.5970647e-001  9.5377048e-002 -6.8831579e-002 -4.1244101e-001 -3.3985834e-001 -7.1549180e-001  1.6165821e-001 -2.9353647e-001  2.3838367e-001  9.9792052e-002  1.6183802e-001 -4.4316878e-002  1.7514496e-002 -4.1093130e-001 -5.4325713e-002 -1.5859044e-001  8.4071105e-002
  9.1620386e-002  1.0179148e-001  3.7553568e-001  7.7091820e-001  8.7784761e-001  1.6116549e+000  4.8975082e-001  4.7380958e-001  1.4487379e-001  7.2459906e-001  1.3794260e-001  8.0313220e-001  2.4563115e-001  4.4918283e-001  3.1753754e-001  7.5193570e-003  5.6950997e-001  2.9159754e-001  5.6824259e-001  3.0398892e-001 -8.0908899e-002 -4.6210354e-001 -4.3956679e-001 -4.0224107e-001  3.8209988e-001 -7.7617957e-002  1.7947342e+000  2.4035003e+000  1.1659721e+000 -9.3241522e-002  7.2454616e-001  5.0504626e-001 -7.7898705e-001  3.1641272e-001  2.9186048e-001  3.6040435e-001 -2.9460152e-001  5.2488904e-001  1.2254152e+000  1.0275502e+000 -4.6557350e-001  1.0814165e-001 -2.5591079e-001  5.6628976e-001 -6.8626076e-001 -9.1852738e-001  1.6186923e-001 -7.3326898e-001 -1.2951197e-001 -2.7219070e-001 -2.0673916e-001  6.2049825e-002  1.0738052e-001  3.7430920e-001 -8.3100345e-002  4.7696131e-001  3.8516263e-001 -2.4933554e-001  4.9717359e-001  5.6119175e-001  4.3816161e-001 -2.2672456e-001 -9.4037503e-001  2.9967001e-001 -1.1162609e-001 -4.1112143e-001
 -2.3450180e-001  6.3351055e-002 -1.4936961e+000  1.2963621e+000 -1.4090010e-001 -1.0780708e+000  2.3581610e-001  3.1002170e-001 -1.7278888e-001 -3.5539740e-001  5.1248847e-001 -9.4036154e-001 -3.3084045e-001 -4.6823161e-001 -7.1825787e-001 -4.0848054e-001  6.4918318e-001 -1.7976123e-001  6.0477912e-001 -3.6136918e-001 -8.8905516e-002 -3.8625750e-001  5.7225421e-001  3.5150016e-001  4.0690960e-001 -7.1614857e-001  7.0190590e-001 -1.7098088e-001 -1.5181782e-001  4.3367089e-001  2.2958163e-001  4.3978032e-001  4.7501970e-001  2.3127927e-001  1.8292642e-001 -5.9493619e-001 -3.9484518e-001 -6.5303037e-001 -2.5111187e-001  1.1697046e-001 -6.1265954e-001  5.8940682e-001 -3.1752507e-001  9.7848039e-001 -2.0216452e-001  2.6563882e-001  5.1256977e-001 -5.3613447e-002 -2.2992869e-001  1.6883604e-001 -3.9587059e-001 -6.1359869e-001 -1.6889083e-001 -3.9596341e-001 -1.3792797e+000  4.6944437e-001 -4.9968714e-001 -5.9784576e-001  1.8162702e-002  6.7394154e-002 -6.0730778e-001 -3.6975192e-001  1.3462631e+000 -6.7794946e-001 -3.2327593e-001 -7.6041759e-001
 -1.9045530e+000 -3.0443572e-001 -1.1682347e+000 -4.1266461e-003  1.3900603e-001 -1.0654381e+000 -1.8393518e-001  1.4961968e-001 -2.5929202e-001 -1.8769167e-001  1.1638677e+000  5.3187194e-001 -1.6975649e-001  1.8259691e-001 -3.7754379e-001 -3.1057635e-001  5.0697380e-001  1.3825090e-001  6.1238496e-001  4.8684179e-001 -9.6317457e-002 -5.0248182e-001  1.0116496e+000 -5.8299105e-002 -1.6831325e-001 -3.2684487e-001 -1.3090933e-001 -6.1027020e-001 -6.8412587e-001 -7.6958915e-002 -2.5462721e-001  4.4104974e-001  7.2739968e-001 -6.3044015e-001  8.9916438e-002 -5.9482445e-001 -8.3481064e-001 -4.3000049e-001 -5.4495472e-001 -3.4630296e-001 -2.2210826e-001  5.0480860e-002 -8.7204398e-001  1.1405935e+000 -4.4349462e-001  4.2846908e-001  9.8327909e-001  5.0087678e-001 -1.5593329e-002 -1.0972062e-001 -7.7964780e-001 -7.1080939e-001 -4.2825744e-001 -8.0814201e-001  2.0650591e-001  2.3367947e-001 -6.1211676e-002  2.1784047e-001  4.5453047e-002 -4.8203178e-001 -1.1276498e+000 -1.6476267e-001  4.5456853e-001 -1.1098532e-001 -1.1802167e-001 -1.7310217e+000
  1.7554325e-001 -4.9919322e-001  3.8054534e-001  1.5074989e+000  5.0320800e-001  5.9999370e-002 -7.9658542e-003 -4.5860272e-001 -3.0389642e-001 -4.3746053e-001  2.5899001e-001  7.1729884e-001 -2.3592131e-001  4.5607372e-001 -2.0326080e-001 -7.6661444e-002  1.0062014e+000  1.3648943e-001 -5.9514908e-001  6.1356531e-002 -2.4416005e-001 -8.5759306e-001  9.2701062e-001  4.1179615e-001  2.0229307e-001 -8.2756482e-001  2.2675598e-001 -1.4621537e-001 -4.8895985e-001  1.7755552e-001 -3.9437192e-002  2.7313192e-001  8.7623287e-001  4.4235818e-001  2.7416098e-001 -3.0149915e-001 -7.5744554e-001 -1.3915241e-001 -1.0479149e+000 -8.3748656e-001 -8.5458130e-001  3.3210333e-001 -5.5795375e-002  3.6208708e-001  6.9297360e-002  1.5127358e-001  4.4504702e-001  1.2343397e-001 -6.2369021e-002  1.4901019e-001 -6.6440960e-001 -9.6990755e-001 -3.2501087e-001 -9.6288042e-001 -7.5018056e-001  5.4240232e-001 -8.8417570e-002 -2.9988436e-001 -2.4687454e-001 -9.6779099e-001  1.3519996e-001 -6.2151538e-001  1.7319261e+000 -3.7772408e-001 -7.9917301e-001 -2.4325839e-001
 -1.2999537e+000 -2.6488126e-002  2.7466150e-001 -2.1793579e-001  4.1917375e-001 -5.4068446e-001  5.9530778e-001 -1.7101171e-001  9.1426395e-002  7.6548571e-001  6.2845685e-001  1.7422069e+000  4.8277687e-001  1.9697417e-001  2.3414968e-001  4.4950628e-001  1.0252815e+000  1.1251128e+000  1.1818236e-001  4.4933989e-001 -7.9806658e-002 -5.6940513e-001 -3.8626313e-001  2.5837735e-001  4.5044180e-001 -4.8739842e-001  4.9834110e-001 -1.3748661e-001 -2.7111547e-001  2.6020561e-001  6.6464668e-001  8.3617588e-001  6.7198977e-002 -2.0873292e-001  4.5627259e-001  7.1953263e-001  1.4075940e-001  1.3171965e-001 -1.0071508e+000  2.1233123e-001 -9.0858654e-002  1.9154068e-001  4.7892573e-001 -1.4223816e+000 -5.6765732e-002 -2.3941016e-001 -2.6145360e-001 -9.5144898e-001 -7.2211529e-001 -2.0172128e-001 -3.5256331e-001 -8.0388754e-001 -4.3171023e-001  1.3801265e-001 -3.9699355e-001 -4.4247194e-001  9.2981005e-002 -4.7970507e-001 -2.6257560e-001 -3.5456783e-001 -6.7600299e-001 -6.9460022e-001  6.3598203e-001 -5.1936031e-001 -8.2724359e-001 -1.5382748e+000
 -4.8524054e-001 -7.7288146e-001 -2.1816202e-001 -4.5999602e-001  9.1867037e-002 -2.2541444e-002  8.9058709e-001  5.1931257e-002  4.9623339e-002  1.0346976e+000  9.5271314e-001  6.8269737e-001  3.8766269e-001  2.5879543e-001  3.3184246e-001  5.6354014e-001  1.7294008e+000  1.7464485e+000  6.2674494e-001  1.6853710e+000  1.0919680e+000  3.9497526e-001  4.9801185e-001  3.8130600e-001  3.5174934e-001 -1.5835752e-001 -1.8294071e-002  2.6556296e-001  3.8040926e-001 -9.3802892e-002  1.4653802e-002  9.4875632e-001  5.4316281e-001 -8.3677755e-002  3.8522197e-001  4.8524517e-001 -2.9805874e-001  1.0519392e+000  1.5948463e-001  3.9234241e-002 -2.5816970e-001 -2.4460178e-001  7.5607155e-001  5.8918112e-001 -4.6770907e-002  9.0920617e-001  1.4974067e-001  7.9902787e-003 -1.4536099e-001  1.6597902e-001 -4.9034618e-001 -6.4210170e-001  1.0130933e-001  4.1283755e-001 -5.0760369e-001  5.5106141e-002  1.7901537e-001 -4.1387676e-001 -6.4969645e-002  6.8344425e-002 -9.5711605e-001 -7.3341232e-001 -4.8861265e-001 -5.6660323e-001 -1.6192518e-001 -1.9457205e+000
 -9.3545464e-001  3.3160872e-001  5.0836264e-001 -1.0448190e+000 -1.2320314e-001  6.3359297e-001  3.7219907e-001 -4.4792751e-001 -3.8589316e-002  5.0235602e-001 -9.3731326e-003 -4.2474462e-001  3.9547270e-002  1.1884312e-001 -2.6611040e-001  5.6924360e-002 -2.4633306e-001  4.1648384e-001  1.5437944e-001  7.9812592e-001  8.4576383e-001 -4.7113013e-001 -7.0940057e-001  6.6490123e-001 -9.6660530e-002 -1.9577820e-001 -5.2855834e-001 -4.4714512e-001 -3.8107378e-001 -4.8053016e-001  2.8904756e-001  6.2261728e-001 -2.9266561e-001  2.7321741e-001 -1.2936289e-002  3.6371145e-001  3.3140236e-001 -9.3231864e-001  5.6200846e-002 -7.4398904e-002 -7.5989525e-001 -5.2579877e-001  1.7986132e-001 -9.4024050e-001 -3.1641419e-001  5.0212420e-001 -1.0456146e-001  1.8619566e-001 -2.6217007e-001 -1.2897156e-001 -3.3422702e-001 -2.8451171e-001  2.2585373e-001 -1.0060704e-001  2.6807026e-001 -5.6817546e-001  3.7677326e-001 -2.7698847e-001 -6.1601212e-001 -5.8575684e-001  1.5158631e-002 -3.5394473e-001  2.9375244e-002 -5.8652465e-001 -5.0283932e-001  3.4673984e-001
 -3.6843960e-001 -3.8936786e-001 -3.2918859e-001 -1.9021843e-001  1.5067907e-001  4.0132681e-001 -3.7008698e-001 -8.4427401e-001  3.1593708e-002  6.9832075e-001  1.2367980e-001 -4.9875625e-001 -1.4320915e-001  3.0249791e-001 -3.5738908e-001 -2.5099049e-001  2.6503456e-001 -4.1444856e-001  6.4474959e-001  4.1855574e-001  6.4194183e-001 -5.1113536e-001  6.1035656e-001 -7.9029522e-001 -6.1427658e-002 -5.8460663e-001  1.3278128e-001  1.4607361e-001  2.9270419e-001 -2.1662875e-002 -9.4292757e-002  2.8559164e-001  1.0869545e-001 -8.3762007e-002 -5.0403931e-001  1.4499667e-001 -2.7964390e-001  3.7039296e-001  7.1687296e-001  4.1596309e-001  2.3365791e-001 -2.4467245e-001 -1.1847532e-001  3.6652556e-001 -8.5026865e-001 -4.8221742e-001 -1.2085436e-001 -5.1767031e-001 -5.7285532e-001 -1.5761340e-001  1.5318297e-001 -7.3968028e-003 -1.8490780e-001 -1.7314371e-001  1.1846185e-001 -7.9653737e-001 -5.3634676e-001 -5.5783477e-002 -6.5972980e-001  7.6482975e-001  6.4523068e-002 -3.2761230e-001  4.4319631e-001  5.1553218e-001 -4.5051537e-001  1.8861878e+000
 -3.1487010e-001 -1.2423988e-001 -3.5288528e-001 -4.6456394e-001  1.5076600e-002  3.7519364e-001  2.9073923e-001  2.2354738e-001 -1.7750090e-002  3.8896195e-001 -2.6626314e-001 -8.3558517e-002 -9.3529980e-003 -1.2663100e-001  1.6357919e-001  1.0218256e+000  4.1102199e-001 -3.2457118e-001  4.4238232e-001 -3.2834821e-002 -4.5532781e-001  4.1917539e-002 -3.5631908e-001 -1.2755962e+000 -2.7564783e-001 -3.9445100e-001  3.5955045e-001  6.8212387e-001  5.3565249e-001 -1.6018261e-001 -1.8566751e-001  7.5548700e-002  3.2113574e-001 -3.1432922e-001 -5.6000831e-001 -3.6241570e-001  4.0333238e-001  1.6310868e-001  2.6932363e-001  8.5030208e-002 -3.8381728e-001 -2.3670850e-001 -6.3660477e-001  7.9283952e-001 -7.1165669e-001 -4.5862472e-001 -3.0768735e-001 -9.1049690e-003 -7.2752168e-001 -1.1695375e+000  5.4615076e-001  3.9854634e-001  6.6092284e-001 -6.3980197e-002  2.1372790e-001 -5.8229764e-001 -5.6269696e-001 -6.5628015e-001 -1.7667535e-001  2.7225523e-001  3.3333704e-001 -1.1052879e-003 -7.2305843e-001 -1.2894640e+000 -4.7536640e-001  3.2167028e-001
 -1.0557452e+000  1.9000164e-001 -3.5900588e-002  5.2426652e-001  1.6013857e-001  1.0432763e+000 -7.1930433e-001 -1.8385426e-001 -1.2135932e-001  9.7401131e-001  2.9597603e-001 -1.0353886e+000 -7.8189272e-002  3.1753446e-001 -2.2954961e-003  6.0736137e-001 -1.2794473e+000  6.0023086e-001 -1.3286400e-001  4.2916773e-001 -3.0435427e-001 -4.8666579e-003 -5.0668381e-001 -9.3849191e-001 -1.2731811e+000  3.5630146e-001 -2.1759680e-001  9.2943349e-001 -6.1122701e-002 -1.3183812e+000  2.6208269e-001  3.7543083e-001 -5.2077061e-001 -2.9296606e-001 -1.8049553e-001  6.2431166e-002 -1.2043821e+000 -2.6833343e-002  4.4389733e-001 -3.1934534e-001 -6.0595556e-001 -7.9676743e-001 -1.5117843e-002 -4.8327546e-001 -3.5553282e-001 -9.7997380e-001 -3.6809282e-001  4.4453160e-001  8.9517429e-001 -9.1621090e-001 -1.4663231e-001  5.9509282e-002  4.8971036e-002 -1.3798889e-001 -9.7084879e-001 -1.0018476e+000 -3.1653292e-001 -3.9998884e-001 -7.3425409e-001 -2.0456014e-001  2.1947290e+000 -4.8186929e-001  1.3297425e-001 -4.3306238e-001 -5.4252638e-001 -1.4398793e-001
 -4.9735056e-001 -1.0702637e+000 -8.2230305e-002 -2.0239264e+000 -7.2412043e-002 -8.0423658e-001 -9.1633537e-001 -9.5357096e-001 -1.8577168e-001  9.1189127e-001 -8.8401229e-001 -9.6498551e-002  2.7064335e-001  5.8699456e-001 -4.8526570e-001 -5.5507384e-002  5.6718057e-001 -3.4777398e-003 -3.4731145e-001 -1.1415475e-001 -7.8514645e-001  3.5083835e-001 -6.7348442e-001 -5.5323547e-002  1.3168423e-001  1.1076093e+000 -1.5407577e-001  3.1406379e-001 -2.1345308e-001 -5.1299129e-001  6.3277655e-001  2.7963744e-001 -1.4420178e-001  5.1417210e-001  3.0622201e-001  5.3525206e-001 -2.0942680e-001 -1.2562438e-001  1.0280702e-001  2.4231891e-001  6.7813587e-001 -4.0088532e-001  9.8518048e-001 -1.3218132e-001  2.1867850e-001 -9.8651341e-001 -4.7589812e-001 -1.8249802e+000 -1.3219849e+000  1.6703840e-001  7.4179918e-002 -6.2344032e-003 -3.2349730e-001  5.8506998e-001 -1.3680463e-001 -6.8506892e-001  2.2408048e-001  5.1687873e-002 -7.1635848e-001 -1.0218544e-001 -2.3878290e-002 -7.2561696e-001 -1.5133289e+000  2.7328064e+000 -1.9011954e-001 -9.4473359e-001
  5.2134086e-001 -1.5605812e-001 -7.1285354e-001 -9.2099071e-001 -1.1459624e-001  1.5755824e-002 -7.8204929e-002 -2.2905659e-001  4.8467525e-001  4.2962888e-001  1.2756442e-001  1.5403752e-001  3.9463469e-001  7.1142545e-003  7.9341026e-002  1.8826764e-001 -1.0969720e-001 -5.5748744e-002  7.8694374e-001  5.8393848e-001  1.3067888e+000  6.4053238e-001  2.3352020e-001 -1.5349754e-001 -4.6603217e-001  3.2945592e-001 -1.0851002e-001  3.0447681e-002 -2.6659708e-001 -6.0823014e-001  2.0210796e-002 -6.2343743e-001 -1.6342990e-001  8.7443394e-002 -4.6489742e-001  7.8861604e-002 -3.1250653e-001  1.9057064e-001  1.5447002e-002 -5.2953918e-001  8.0709183e-001 -4.0940914e-001 -5.5908084e-002  8.0214252e-001 -1.1418177e-001 -9.4502240e-002 -2.7452084e-001  4.2445410e-003 -3.7274595e-001 -2.2298289e-001 -6.7286699e-002  9.7016498e-002 -7.9694834e-002 -3.2757297e-003 -4.3616200e-001 -2.8952006e-001 -1.0419318e-001 -1.8375280e-001 -6.2934831e-001 -2.2311026e-001 -3.7070912e-001 -2.6848730e-001  2.4145962e-001 -3.3641434e-001 -3.1196290e-001  1.0810397e+000
  7.2989297e-001  1.6036813e-002  1.7992626e+000  6.5961528e-001  4.8199644e-002  1.0163967e+000 -3.2579285e-001  7.8891882e-001  4.2889832e-001  1.8238862e-001  5.0184604e-001  3.6243534e-001  6.6287199e-001  1.0691328e+000  6.3713434e-001  3.6721517e-001  1.0936133e+000  5.2722401e-001  9.8942024e-001  6.0354412e-001  2.4145753e+000  1.3603672e+000  1.1013348e+000  1.1844834e+000  6.6282682e-001  8.3140430e-001 -1.2675872e+000 -1.2795349e+000 -1.4197437e+000 -3.6582234e-002 -1.4139526e+000 -2.4955977e-002  2.2073072e-001  7.1794793e-002 -9.8372143e-002 -9.3228124e-001 -4.9140062e-001 -1.3317893e+000 -1.6396333e+000 -8.2511764e-001  4.2481240e-001  2.4765803e-001  4.6595445e-001  5.5877648e-001  3.7001014e-001  2.3827530e-001 -1.7009806e-001 -3.5113578e-001 -2.6531924e-001  6.4464369e-001 -3.6805020e-001  5.6486385e-002 -2.2625100e-001 -4.3211754e-001 -9.8081739e-001  2.4199962e-001  1.1266907e-002  1.8042791e-001 -7.7246273e-002 -7.7205804e-001 -5.2427571e-001  1.4790623e-001 -9.9726539e-001  8.7084860e-001  3.2534112e-001  1.1355237e+000
 -4.3395311e-001 -9.9959623e-002 -4.9824922e-001 -6.6493698e-001  1.1199374e-002 -1.1296675e+000 -8.8122955e-002  2.5446620e-001  4.3778783e-001 -4.0955175e-001 -5.4653293e-001  4.4885246e-001  3.7968233e-001  1.2654725e-001  5.6237794e-002  1.7840024e-001 -5.0007909e-001 -1.6636253e-001 -6.5218855e-002 -5.1652980e-001 -8.6760379e-001 -2.7908165e-001 -3.9657403e-001 -1.6460232e-001  1.6937063e-001 -7.5174270e-001 -9.0124700e-001  3.6474231e-001 -1.0018568e-001  4.0297626e-002  4.8844083e-001 -3.6078104e-001 -8.8176988e-001 -1.7285961e-001 -1.5352056e-001  4.2801509e-001  3.7267511e-001 -7.8067335e-001  2.0606588e-001 -1.0488714e+000 -8.0305623e-001  6.1645886e-001  6.6875436e-001 -1.0645946e-001 -6.0144304e-002  7.0648250e-001 -5.9796945e-002 -2.6053482e-002 -3.5438187e-001 -8.1389569e-001  5.3682255e-002 -2.8562357e-001  4.9500058e-002 -1.9558310e-002  1.3747529e-001 -3.0512108e-001 -1.7989754e-002 -4.4950868e-001  3.5194130e-002 -3.3432845e-001 -1.4047938e-001 -2.9993577e-001 -3.3463088e-001 -2.5996679e-001 -2.6317254e-001 -1.1085829e+000
  3.2521297e-001 -9.4028117e-002  5.9118212e-001  3.1091549e-001 -5.2022918e-003 -5.5323470e-001 -9.0053933e-002 -1.6419655e-002  1.8519086e-001 -1.1616684e+000 -7.0165977e-002  4.9380762e-001 -3.6886155e-002  2.1532419e-001 -2.4330346e-001  1.8968314e-002  3.2023238e-001 -9.1910435e-002  5.4173981e-002 -2.9150008e-001 -2.5111670e-001 -1.1281497e-001  1.6508568e+000  5.4322731e-001  3.8204195e-001  3.1709023e-001 -8.7077388e-002 -1.0002478e+000 -4.5620850e-001 -3.2831989e-001  4.8444063e-002 -3.1112516e-001  2.8040793e-001 -1.6533854e-001  1.5511241e-001 -5.0886482e-002 -5.0635448e-001 -4.9559041e-001 -5.2014382e-001 -1.3978337e-001  1.2303955e-001  6.4788868e-001  7.9036815e-001  6.4883198e-001  2.0939312e-001  9.5579637e-001  1.0481713e+000  1.0240567e+000  3.1228806e-001  3.5510563e-001 -3.6360476e-002 -1.2614406e-001  4.4728856e-001  3.6398356e-001  1.4926411e-001  2.7549141e-001 -2.0071877e-001  5.1802425e-001  3.9359039e-001  2.3864093e-001 -1.5534569e-001  2.0318406e-001  4.6269026e-002 -3.9257647e-001  5.3975959e-001  2.2599222e-001
 -1.3191290e-001  6.1758594e-001 -2.2616714e-001 -1.4267532e+000 -3.1527586e-002  5.5524367e-001 -3.5156143e-001  8.9041984e-001  3.6615775e-001 -3.0194088e-001 -2.5302267e-001  9.0106915e-001  2.9106555e-001  1.1029500e-001  5.8187449e-002 -2.3907788e-001 -4.4917542e-001 -1.2690651e-001 -7.2920301e-001  7.3267951e-002 -4.1880097e-001 -3.1962747e-001  2.1719096e-001  8.8607137e-001  1.3394505e-001  4.6548808e-001 -7.2133765e-002 -4.4892044e-001 -1.9904863e-001 -1.3777775e-001  9.4693599e-001  5.5127428e-001 -3.3166803e-001  2.4072924e-001  7.6226405e-001  5.1758810e-001  1.9696968e-001  3.5628538e-001  1.6609610e-002 -9.7373327e-002  6.9365291e-001  3.2477633e-001  1.8276321e+000 -4.0239487e-001  1.1784689e-001  7.8417258e-001  1.0810525e+000  1.0708477e+000  8.5767682e-001  9.5539164e-001  5.6102152e-002 -2.0356596e-001  9.6362052e-001  2.7689759e-001  1.8540774e+000  7.0781546e-001  5.7817904e-001  5.9575378e-003  5.2056911e-001 -2.3518094e-001  3.6776084e-001 -2.5527019e-001 -1.1475442e+000 -4.2111081e-001  9.2811298e-002 -1.6826992e+000
 -7.0968456e-001 -5.7876511e-001 -9.1955553e-002 -3.1656183e+000 -7.5288118e-001 -3.2865176e-001 -4.0179296e-001 -1.5756505e-001  3.8716524e-002 -4.8687354e-001 -5.9338344e-001 -4.1833678e-001 -2.0907663e-001  4.0092619e-001 -6.6413945e-001 -3.0876630e-001  2.1247248e-002 -2.1096935e-001 -3.8398286e-001 -7.4482499e-002 -8.5531225e-001 -4.8647780e-001  4.5053034e-001  8.9621845e-001 -1.8623147e-001  1.8120293e-002 -5.4100101e-001 -4.7721751e-001 -5.5695717e-001  7.3783557e-002 -6.4158775e-001  2.1896727e-002  2.3351453e-001 -2.0258467e-001  5.7551425e-002 -1.1569337e-001 -4.4115565e-001 -6.1389718e-001 -3.5658632e-001 -2.3847574e-001  6.3211624e-003 -1.0008438e-001  8.4480017e-001 -5.3741452e-001 -2.5603507e-001  6.8798987e-001  4.1237787e-001 -5.7606591e-002 -4.6709799e-001  5.7259968e-001  1.6072112e-001 -1.1429979e-001  8.2295204e-001  9.7306336e-001  3.2540257e-001 -3.6785805e-002  1.4671815e-001 -1.1433347e-001 -1.3595718e-001 -1.0269923e-001 -8.4429954e-001  2.5308671e-001 -2.1316145e+000  5.5968443e-001  1.5349431e-001 -1.1992535e+000
 -8.2247587e-002 -4.3311717e-001  1.7580412e-001 -2.2237674e+000 -2.0638460e-001  4.4023716e-001  3.2148280e-001  2.8976272e-001 -4.9661753e-002 -7.6879650e-001  4.4457722e-001  7.8799638e-002 -8.5969155e-002 -1.7078331e-001  5.5120846e-001  2.7575507e-001 -1.3626618e-001 -4.4517769e-002  5.3614314e-001 -2.3190301e-001 -5.0951090e-001  5.2029637e-001 -3.3655417e-001 -1.8715375e-002  1.9327249e-001  3.2777858e-001  3.9602090e-001  5.0408293e-001  3.6222104e-001  8.0333067e-001 -9.2464375e-002 -4.2485068e-001 -6.1444726e-001 -2.0313983e-001 -1.6870054e-001  1.3053574e-001  8.1687157e-001  3.5582926e-001  3.2914327e-001  1.1015326e+000  7.0983307e-001  1.2567511e-001 -2.0683297e-001  1.4539245e-001  4.5624805e-001  1.1106262e+000 -5.4556891e-001  1.2075864e-001 -4.0136560e-001 -6.0206690e-001  7.3745693e-001  5.9820876e-001  7.9463700e-001  1.0947682e+000  1.1334805e+000  6.1895420e-002 -8.0409031e-001  2.3231198e-001 -1.6658217e-002  5.4955210e-001  5.3315406e-001  9.2761689e-001 -9.2317495e-001 -6.5963624e-002  2.5141451e-001  8.8938296e-001
  4.3257727e-001  1.0933571e+000 -7.6410839e-001  2.5927967e-001  6.1438373e-001  1.5213697e+000 -6.6089594e-001  8.2751425e-001  7.3745547e-001  2.7624381e-001  1.6795974e+000  1.3905876e+000  4.6767339e-001  4.8868259e-001  1.0857091e+000 -1.6396483e-001  1.2242472e+000  1.6718402e+000  1.7317403e+000  7.2386431e-001  1.6008112e+000  1.1846483e+000  2.5264930e-001 -1.0322277e+000  3.2167942e-001 -5.0147040e-001  5.6761411e-001  3.4631687e-002 -1.3242321e-001  1.0170004e+000 -8.4795855e-002  1.6883302e-001  5.2535086e-001 -1.7893773e-001  6.1817562e-001  3.4626111e-001  5.6965543e-001  4.1966063e-002 -3.7022003e-002 -6.4288374e-002  8.0881155e-001  4.7953352e-001  1.1597060e+000  5.9250949e-001 -2.4592362e-001  1.7199792e-001  2.0710336e-001  3.1359531e-001  5.7417269e-001 -1.8713685e-001 -6.4704455e-001 -6.8246173e-001  1.7590453e-001 -4.2943649e-001 -1.0585621e-001  7.8870717e-001 -6.3049928e-001 -5.0679321e-002  3.5922828e-001 -9.3092549e-001 -2.7524909e-001  7.4523957e-002  2.3958005e-001 -8.1676857e-001  4.6324697e-001 -4.3497236e-003
  1.8635842e-001  5.1262228e-001 -5.7228730e-002  2.0910861e+000  5.1813896e-001  9.1664740e-001  4.3741162e-001 -1.0443589e-001  3.6554145e-001 -4.8489858e-001  8.4224917e-001  1.8833766e+000  1.1377544e+000  1.1773033e+000  1.0694719e+000  2.2119159e-001  6.9811556e-001  1.2333607e+000  1.9636521e+000  7.6537551e-001  2.3749858e+000  1.2429405e+000  1.4307519e+000 -1.0121194e-001  5.7486639e-001 -7.7108542e-001  1.4680546e+000  1.1546909e+000 -6.8873552e-002  7.5539577e-001  6.0887578e-002  2.6350137e-001  8.6108807e-001  4.8848569e-001  4.9670605e-001  1.5538975e-001  5.5343799e-002  1.7545884e-001  8.6321540e-001  8.9742695e-001 -2.9699882e-003  3.8343801e-001 -7.5567540e-001  1.4645425e+000  8.1164299e-001  9.7471473e-001  2.2004943e-001  1.4010536e-001  4.9705322e-001  1.8962961e-001 -5.6528051e-001  1.7891992e-001  9.2178014e-001  9.7514641e-001  5.7909221e-001  6.9839566e-001 -4.0802599e-001 -1.6032492e-001  1.8916832e-001 -8.3960805e-002  2.6266128e-001  1.8671599e-001  4.9869569e-001 -3.1340477e-001 -4.4051553e-001  1.0333955e+000
  7.7277102e-001  6.9377481e-001  1.0731952e+000  9.4247717e-002 -5.0540943e-002  2.0442246e-001 -3.4958986e-001 -3.8981533e-001  3.4454044e-001  2.3828398e-001  3.2003910e-001  6.0094559e-001  9.3890698e-001  4.1534737e-001  5.3548833e-001 -1.9875175e-001  4.7817163e-001 -1.3941275e-001  7.4974159e-001  3.8732164e-001  2.3646678e-001 -1.2159671e-001  6.1021858e-001  3.0216896e-002  9.7742351e-002  3.8731373e-001 -3.7532346e-001 -2.8291349e-002 -4.3725596e-001  1.8945144e-001  8.9928850e-001 -2.8590516e-001 -1.0301261e-001  1.5078802e-001  8.5289921e-001 -1.1769035e-001  6.4734609e-002 -4.6467565e-001 -1.5867323e-001 -3.2167598e-001  2.9996290e-001  1.8622411e-001 -7.0464454e-002  1.1984064e+000  1.3953089e-001 -2.7802115e-001  4.6754028e-001 -6.8732282e-001 -6.0645124e-001 -2.6744234e-001 -6.5290912e-001 -3.0837022e-001 -2.9190815e-001  5.9413164e-002 -3.7993139e-001 -3.6815809e-001 -1.4884655e-001  1.3073388e-001 -1.6744668e-001 -6.1775126e-001 -1.3652559e+000  2.0631419e-001  5.6069316e-001 -7.2919035e-002  3.6253178e-002 -7.6146165e-001
  5.9581271e-001  5.6279575e-001  1.4336106e-001 -4.8088321e-001  7.5125050e-002  9.4186768e-001  8.8295088e-001 -6.1579741e-001 -2.4822423e-001  5.5941731e-001  6.8307768e-002  3.7849464e-001  3.0710505e-001  8.5832994e-001  3.8731354e-001  1.3046413e-001 -2.7701201e-002 -8.0616414e-001 -6.2004470e-001  2.3172931e-001  6.2575608e-002  4.0940263e-001 -9.6475349e-002  7.6640521e-002 -2.9560763e-003  1.2334565e+000  2.1251940e-001  2.4830671e-001  2.1147942e-001 -4.1256812e-001  7.5171250e-001  1.3139608e-001  4.8419503e-001  6.1836803e-001  1.0051705e-001  4.5666126e-002 -2.9303681e-001 -3.2422704e-002  6.4525193e-001 -2.7306361e-002  6.2956178e-001 -4.2578269e-001 -9.8778958e-001 -4.7405210e-001  5.5088426e-001  2.4436678e-001 -4.4052951e-001 -5.4783332e-001 -1.0207621e+000 -2.4479829e-001 -3.8831809e-001  1.3621708e-002  1.0504805e-001  2.5550297e-001 -2.5568017e-001 -2.3799585e-001  1.3199790e-001  4.4189048e-001 -4.7150771e-001  4.2535903e-001 -2.0418863e-001 -4.0817199e-001  1.5462242e+000  1.1057631e-001 -6.6499051e-002 -3.7908194e-001
 -3.2424645e-001 -5.9164149e-001  9.8976927e-001 -1.7273262e+000 -1.9003485e-001  1.3011224e+000  3.8685948e-003 -7.2739252e-002 -3.4574923e-001 -4.0844774e-001 -1.3190799e-001 -8.2929372e-002 -6.2112011e-001  5.7938083e-001  6.4687420e-001  4.1132214e-001 -1.0079900e+000 -8.0460547e-001 -4.9055222e-001 -2.8851301e-001 -4.2774480e-001 -2.4295687e-001 -6.0397171e-001  1.0235415e+000 -7.7004425e-001  9.4290734e-001  4.7918213e-001  6.1007255e-002  1.0800570e+000  1.0387479e+000 -7.2494754e-002 -1.8031068e-001  4.3964269e-001  3.5590578e-001 -1.9070029e-001 -1.4034068e-001  1.4412399e+000  4.9694291e-001 -8.9401365e-002  5.2600656e-001  3.4344745e-001 -8.2782610e-001  1.0886127e-001 -4.6459440e-001 -2.9258975e-001 -1.3051524e+000  1.5404053e-001 -8.9012286e-001 -4.7078486e-001 -9.5677483e-001  2.8577216e-001  7.2964543e-001 -2.3379442e-001 -6.5933541e-001 -1.0704071e-001 -3.4987736e-001 -4.3627315e-001  1.3789473e-002 -1.3311973e-001 -4.0757122e-001  8.3495030e-001  4.4696041e-002 -1.7992740e-001 -6.1192381e-001 -7.9217066e-001  3.9888476e-001
 -2.4643755e-001 -2.4922945e-001  2.0985044e-001 -1.3848780e-001  1.4889228e-001 -2.1157319e-001  3.2767596e-001 -5.8178442e-002 -3.8612070e-001 -6.7212115e-001 -6.3180475e-003 -4.5913716e-001 -4.2490607e-001  1.1990407e-002  1.8386703e-001  6.6726855e-001 -2.2264085e-001 -1.9697971e-001 -3.7663277e-001 -2.7199102e-001  1.1695357e-001  1.0702907e-001 -4.5278459e-001  2.2236653e-001  5.0393984e-001  5.9376401e-001  1.1138298e+000  8.0474189e-002  6.6614590e-001  8.8503422e-001 -5.1049619e-001  9.4294198e-002  7.7109052e-001  1.9108311e-001 -5.1726583e-001 -9.4048684e-001  9.1013956e-001  1.8086871e-001 -6.4616296e-001  4.7874505e-001  3.0165632e-001  1.1284162e-001 -4.3580062e-002  2.5229086e-001  5.8259290e-001 -5.9575353e-001 -5.2277723e-001 -1.4056064e-001 -3.9159834e-001 -4.1064676e-001  6.3148620e-001  7.2036714e-001  2.6297164e-001  1.0066751e-001  6.3098508e-002 -4.2518647e-001 -6.5288255e-001  3.5259112e-001 -9.1409921e-002  3.9745436e-001  2.3590317e-001 -2.4191254e-002  1.0013846e+000  6.1238144e-002 -6.8330346e-002 -9.7927676e-001
 -2.9106022e-001  1.1729384e-001 -3.5011605e-001  1.8080465e+000 -7.8527140e-002 -3.4040313e-001  3.1707823e-001  2.1743709e-001  6.2119902e-001 -1.3693917e-001 -1.5956238e-001 -9.3594236e-001  3.4120832e-001  2.9660627e-001  2.1623544e-001  4.5038243e-001 -2.2609842e-001 -5.9339111e-001  8.1686858e-002 -4.8142845e-001 -5.4737674e-001 -2.5612856e-001 -7.6090552e-001  1.3003922e+000 -2.2763189e-001  2.4252132e-001  1.1336810e+000  1.4982315e-001  2.4684062e-001  2.5495161e-001  7.6242775e-001  3.9606079e-001 -3.6907372e-001  1.9388053e-001 -2.8703700e-001  2.8995163e-001  2.1896644e-001  9.3810758e-001  6.7350252e-001  8.6540533e-001  1.0163362e-001 -2.1886306e-001 -3.0489172e-001 -1.0664119e+000  1.2024845e-001 -5.1340901e-001  7.5671247e-003 -1.2261295e-001 -2.0081933e-001 -1.3988961e-001  6.2924714e-001  1.1057502e-001  2.9145015e-001  1.9841068e-001  2.2867103e-001  8.2877145e-002  2.4453003e-001 -4.7951040e-001  4.3729958e-001  7.8628316e-001  5.2256507e-001 -4.3428949e-001  1.6949808e+000  2.0140615e-001 -5.2895305e-001  1.5592075e-001
  3.1068420e-002 -2.7661077e-002 -2.5723040e-001  3.6478684e-001 -1.5844894e-001  1.4894760e-001  2.6420758e-001  6.1727251e-001  1.9790166e-001 -3.9257272e-001  2.6283847e-001 -4.1675293e-001 -3.2573508e-002  5.4182234e-002  6.0831692e-002  4.1035503e-001 -7.0700651e-002  8.3739035e-001  4.5078543e-001  2.3253270e-001  3.7059570e-001  9.6151531e-001  2.8938239e-001  1.7901888e-002  3.1188758e-001  8.6173412e-001  5.7445163e-001  5.6760314e-001  6.1150248e-001 -2.3930899e-001 -1.1794824e-001 -3.7436461e-001  1.4752032e-002 -5.2588031e-001 -2.5245367e-001 -1.5951424e-001  9.9939820e-002  1.1020598e+000  5.6399430e-001 -2.5326331e-002  7.5025522e-001  1.5255477e-001  2.7705922e-001  4.1624261e-001  5.4246972e-001  5.2359229e-001  2.1804473e-001  7.4151620e-001  4.8415870e-001 -5.3220843e-002  4.7529536e-001  2.3567821e-001  4.2285461e-001  2.8371071e-001  1.9301268e-001  3.8708449e-002 -5.2779179e-001 -1.2174164e-001 -3.3377711e-001  7.9387918e-001 -1.4540240e-001 -1.3939894e-001  9.4263188e-001 -1.2840563e+000 -7.5344100e-003 -1.0551206e+000
  2.1617001e+000  2.0368973e-001 -8.8323804e-001 -2.4311784e-001 -5.9181817e-002 -4.9298223e-002  8.2006898e-002  5.0575843e-001  5.7840072e-001 -7.8967694e-001 -3.2312791e-001 -7.4116125e-001 -6.1637533e-001 -1.0410723e+000 -8.1403452e-001 -7.4730659e-001 -8.8660326e-001 -9.6798597e-002 -5.6775903e-001  1.5427841e-001 -8.2895476e-001  6.5091420e-001  2.5420801e-001  1.9913319e+000  2.2046680e-002  7.4889570e-001  9.1271225e-001  2.9794330e-001  1.0768047e+000 -1.3230680e+000 -1.8301345e-001 -4.0838767e-001 -3.2765930e-001  3.2067856e-001  1.0936012e-001  5.5351330e-001 -4.9389618e-001  9.9221861e-001  4.2154920e-001  5.0207306e-001  8.4031659e-001  6.4587602e-001 -7.0760815e-001  2.6109604e-001  1.1267099e+000  6.7208320e-001  1.0329182e+000  1.3086452e+000  1.0532065e+000  3.5010360e-001  4.0690915e-001  7.3864648e-001 -2.5375762e-001 -6.0752466e-001  8.7902477e-002  1.3331974e+000  2.4906809e-001  8.1835862e-001  9.5343570e-001  5.4481679e-001 -8.2836186e-001  5.0778586e-001  2.9853539e-001  3.9030519e-001 -5.9559260e-001  1.0186510e+000
 -1.3466017e-001 -7.8590791e-001 -1.2728030e+000  1.2271591e-001 -3.9200468e-001  9.3420512e-001 -2.2124654e-001  1.6836139e-003 -8.5007050e-001 -1.8592941e-001 -4.2742889e-001  6.2433627e-002 -3.8112955e-001  8.5423140e-002 -5.9893167e-002 -3.5349760e-001 -2.5592590e-001  4.5040037e-001 -3.3917530e-002  7.1276523e-002  1.3505816e+000  4.3457298e-001 -4.3069141e-001  1.0507410e+000 -3.3355325e-001  6.8497749e-002  4.3681719e-001  3.9472564e-001  7.2030352e-001 -2.3555257e-001  7.5722389e-002 -2.4590328e-001 -1.0239294e-001  3.1442363e-001  1.2180622e-001  8.6356692e-001 -6.1640227e-001  4.3370309e-001  2.6361266e-001  2.9393173e-001 -3.8925395e-001  5.5399901e-002 -4.0648920e-001 -7.0857353e-001  9.6303711e-001  7.3470884e-001  4.1856870e-001  1.7606514e+000  1.2979826e+000  4.5943040e-001  6.3145266e-001  1.0666261e+000  7.8809582e-001  1.6710975e-002  7.4225288e-001  1.4234305e+000  8.3936959e-001  6.0205975e-002  1.0678436e+000  2.1184960e-001  8.7802007e-001 -4.7846487e-001 -1.3895429e+000 -8.9771823e-001  7.0038219e-001  3.2189061e-001
  1.1550131e+000 -3.7869554e-001  8.8263610e-001  4.5830136e-001 -7.8640941e-003 -6.6585300e-002 -5.8448673e-001 -8.0465653e-001 -4.3398414e-002 -5.7057384e-001 -2.5001030e-001 -2.6026521e-001 -2.2727651e-001 -2.6065554e-002 -4.6009422e-001 -3.1919176e-001 -2.4803352e-001 -2.4604803e-002 -1.6539709e-001 -6.3140923e-002 -4.0010553e-001 -3.2065280e-001  5.1405844e-001 -2.0843658e-001 -8.8357179e-003  6.3576162e-002  2.9165375e-001  1.8764677e-001 -4.5003150e-001 -1.2534131e-001 -6.1505254e-001 -5.6350985e-001  4.0671499e-001  4.4119804e-001 -4.0855956e-001 -1.8094013e-001  6.7272001e-001 -1.3774081e-001 -8.3030062e-002  3.3543138e-001  5.8581950e-001  1.8494496e-001  1.4929440e-002  7.3904938e-001  3.7274515e-001 -1.3464327e+000  4.4767494e-001 -1.7528499e-001  3.3759529e-001  2.0831870e-001  1.3058360e+000  1.3606026e+000  4.1697230e-001  1.7894950e-001  1.0292475e+000  4.9578848e-001 -1.8379018e-001  7.1309383e-001  2.0557127e-001  7.1430201e-002  4.4131810e-001  5.4009531e-001  6.7909499e-001  4.8882856e-001  5.6291310e-001 -3.4985296e-001
  9.9435527e-001 -4.5151622e-001  1.2245387e+000 -3.9265707e-001  1.9430097e-001  7.4346948e-001  9.7327626e-002  3.9755184e-002 -1.8934588e-001  2.2913481e-002  4.3065338e-001  9.8224747e-001 -6.7393823e-002 -4.6884312e-001  1.1662929e-001  3.6763666e-001  8.1743566e-002  8.2020179e-001  9.1434577e-003  2.2588692e-002  7.8809391e-001  4.6892291e-001  2.6172375e-001 -1.3224659e-001  4.9077571e-001 -2.4811040e-001 -1.0273435e-002  2.0441800e-001 -2.0752106e-001  3.4680687e-001 -4.3934562e-001 -4.0371326e-001 -3.6548295e-001 -1.5011890e+000 -3.8116331e-001 -5.3507539e-001 -3.2937252e-001  3.7325997e-001  5.3597133e-001 -4.0965664e-001  4.9938085e-001  2.4302681e-001  8.7330584e-001  3.6768422e-001 -3.4395165e-001  1.1963049e+000  9.0981439e-003  1.6199925e-001 -5.2129861e-001 -3.5013706e-001 -3.6761720e-001 -7.1367775e-001 -3.8326784e-001 -1.0487798e-001 -4.3562677e-001 -7.5713107e-001 -6.5384755e-001 -1.9748392e-001 -3.3526525e-001  1.4374592e-001 -4.8763594e-001 -3.4286959e-001  3.0966988e-001 -3.9977978e-001 -4.4637730e-001  4.3757840e-001
 -1.7898611e+000  4.8151093e-001  6.4790804e-001  3.5214621e-001 -7.1064490e-001 -8.0813498e-001 -5.6390176e-001 -6.6653806e-001 -3.9487840e-001  3.4343498e-003 -2.8927440e-001 -1.5411691e-001  1.8451515e-001 -1.2069998e-001 -5.7991750e-001 -5.1108501e-001 -5.3627513e-001  6.4124784e-001  5.9996700e-001 -3.6783340e-001 -3.0995976e-001 -6.4283609e-001 -8.4051101e-001 -1.7835594e-001 -1.9043486e-001 -9.9522705e-001 -1.4614297e+000 -6.7315604e-001 -6.9392396e-001 -4.1351375e-001 -6.7379285e-001 -5.7898829e-001 -6.9977927e-001 -3.3933077e-001 -1.4195973e+000 -6.1509027e-001 -5.6797281e-001 -1.4391490e+000 -2.3984595e-002 -1.4727840e-001 -1.2230124e+000 -6.7357245e-001 -1.5353439e-001 -1.2164407e+000 -4.6069353e-001  5.1327730e-001 -5.1899721e-001  5.1288560e-001  3.8733351e-001 -4.2614816e-001 -3.2977322e-001 -8.2481071e-001  3.4064220e-001  5.9161496e-002  1.3266765e-001 -7.2266593e-001 -8.4138996e-001 -5.9639127e-001 -1.2458768e+000  2.9602718e-001  3.5067167e-001 -2.0400820e-001 -1.1522512e+000 -1.1775509e+000  3.1229457e-001 -6.2229628e-002
  5.4666951e-001 -1.6172096e-001 -5.9958260e-004 -1.7641969e-001 -6.1861649e-001  7.0752013e-001  1.4247887e-001 -4.8877727e-001  3.9086202e-001  7.9366177e-001  5.5767751e-001  4.9264953e-001  1.6435954e-001 -7.6072902e-002  9.6309014e-002  2.1000024e-001  1.1824575e-001  1.6305804e-001  1.1191060e+000  3.1285188e-002  3.0255501e-001  4.6108064e-001  7.4689121e-001  4.6687106e-001  2.4909937e-001 -2.1128105e-002 -7.9351595e-001 -7.1949043e-001  1.2827969e-001 -1.4601739e-001 -6.8836847e-002 -1.5958966e-002  7.0676052e-003 -2.7510721e-001 -2.0883069e-001 -9.3000209e-001 -2.1315447e-001 -5.4371345e-001 -5.4330186e-001 -1.2148156e+000  2.2991887e-001  2.6726972e-002  5.2787553e-001  1.5239387e-001  3.5473285e-001  3.5497016e-001 -5.3105910e-001  1.9581313e-001  1.8577394e-001 -1.3691731e-001 -5.3203192e-001 -6.1988270e-001  4.7988991e-001  2.3034894e-001 -1.3828646e-001 -8.5863633e-002 -3.7899640e-001  3.3266230e-002 -4.6692169e-001 -8.4816111e-002  5.9070171e-001 -3.5019135e-001 -2.9695423e-001  1.7135663e+000 -1.0900010e-001  6.7816163e-001
 -4.1357517e-001  5.4985792e-001  1.3229152e-001  1.4394974e+000 -3.5842936e-001  2.1006177e-001 -2.8118188e-001  4.9954172e-001 -5.5874228e-001  3.1854042e-001  6.2283301e-001  2.1970449e-002 -2.4113745e-001  2.8497943e-001  3.8863886e-001  5.1764059e-001  7.5541653e-001  8.7735756e-002  1.3755229e-001  3.4141889e-001 -4.0628178e-001 -4.6837856e-001 -3.3888781e-001 -1.9414420e-001  2.4404886e-002 -4.9258316e-001 -6.2173128e-001 -5.1762484e-002 -4.5669496e-001  4.0716766e-001 -3.4771245e-001 -3.1538949e-003  6.0766549e-001  2.6200889e-001  1.9018452e-001 -1.7454207e-001 -7.5047304e-001 -3.8051204e-001 -3.3628065e-001 -1.2096985e+000 -4.1740071e-001  4.8671465e-001  3.8703619e-001  7.4128316e-001 -6.1977364e-001  8.6659490e-002 -3.6230459e-001 -2.0960922e-001 -6.7783665e-002 -2.3925209e-001 -2.4655767e-001 -5.9053523e-001  6.7333776e-002 -5.2203569e-001 -5.3764940e-001 -5.1071355e-001 -6.7297429e-001 -4.1253435e-001 -5.5237649e-001 -5.1871199e-001 -2.7532640e-001 -8.1203438e-001  1.8003195e+000 -6.9930209e-001 -1.3154269e-001 -7.8072892e-001
  9.3137157e-001  2.1184033e-001  1.0885492e+000 -7.5223235e-001  3.7414148e-001  6.2397909e-001  3.0887041e-001 -3.2137992e-001 -3.0504287e-001 -4.7937058e-001  9.6786588e-002  8.1347915e-001 -6.2582582e-002  7.4949747e-001  3.7265299e-001  6.3619880e-001  7.2478941e-002 -4.5866587e-002 -8.0367055e-002  1.5889500e-001  1.2873858e-001  3.2518149e-003  2.6696223e-001 -6.4841730e-001 -8.9036557e-002 -3.3642111e-001  1.0013289e+000  8.7182415e-001 -2.5084613e-001  2.7834117e-001  1.5049825e-002  1.0191949e-001  3.1338019e-001  4.9132540e-001 -3.3099798e-001 -3.7361104e-001 -1.6924459e-001 -2.7773663e-001  5.2194447e-001  6.4365440e-001  6.8030135e-001  2.8962432e-001  4.0076709e-001  9.4056934e-001 -7.1199330e-001  7.2599892e-001 -5.8501799e-001 -1.0568597e+000  5.8387008e-001  1.5492996e-001  1.6599777e-001 -5.6522341e-001  8.1933683e-002  2.6209378e-001  4.9630370e-001 -6.0717817e-001 -5.1992917e-001  3.9419402e-001 -5.6816667e-001 -2.2281839e-001  1.8335265e-001  4.6804548e-001 -7.5029510e-001  1.2142486e+000  1.9692404e-001  5.4491394e-001
  5.1493687e-001 -5.9456245e-001  9.1560457e-004  8.5527321e-001  9.2577095e-003 -8.7765221e-001  6.1480111e-001  5.8616820e-001 -2.3661948e-001  3.0969028e-001 -1.2887384e-001  5.5501002e-001  3.1414903e-001  4.1589895e-001  2.4731999e-001  6.9146801e-001 -1.0636196e-001  6.2335563e-001  6.6460042e-001  2.0845762e-001  2.5977435e-001  8.3779426e-001  1.9079221e-001 -7.1358283e-002  1.6992171e-001  3.5312919e-002 -2.4057032e-001  1.7270577e-002  2.6826158e-001  2.1064843e-001  6.5582728e-002  5.5217211e-002  2.3140892e-001 -1.9437081e-001 -7.2425697e-002 -2.6526367e-001  7.4518264e-001  1.5859930e-001  1.3388004e-001 -1.7417065e-002  1.2113882e-001  1.1943527e-001  6.8927488e-001 -2.6970686e-001  2.8801689e-001 -1.4631902e-001 -5.0181637e-001  1.0938270e+000  9.1970841e-002 -3.3960212e-001 -1.5196639e-001 -1.1345046e-001  2.0327809e-001 -8.9851823e-002  6.4104904e-001 -1.6397199e-001  3.8462152e-002 -1.3064978e-001 -2.0320615e-001  3.6596856e-001  3.6613008e-001 -1.8573650e-001  2.9535198e-001 -1.3169893e-001 -2.9256361e-001  3.1206342e-001
  9.7411078e-001 -4.7532648e-002  7.2353589e-001 -1.1786754e+000  8.2436477e-001 -4.2650148e-002 -3.6052472e-001  1.2855105e-001  8.7803689e-001 -9.8592190e-002  4.7612523e-001  6.4403873e-002  1.6503064e-001  4.4657696e-001  1.8999526e-001 -1.5732587e-001  9.4097739e-001 -4.5577757e-001  5.7777418e-001  2.3082564e-001  8.4946272e-002 -5.6841176e-001  5.5511968e-001  2.3967590e-001  3.7896552e-001  4.4242399e-001 -6.9904448e-001 -1.4688083e+000 -1.0662856e+000  3.7389814e-001  2.1029392e-001  1.6572565e-001  5.3044724e-001  1.8228659e-001  3.0589814e-001  1.3656194e-002  6.4036817e-001 -6.1214281e-001 -8.0210845e-001 -1.1363555e+000  2.7153876e-001  1.6982454e-001  2.0459547e-001  4.9899551e-001 -3.2271298e-002  5.2784451e-001  3.5550413e-001 -1.7632781e-001 -1.4726707e-001  8.9386678e-001 -1.2225614e-002 -4.3457990e-002 -1.0952594e-002 -3.9968045e-002 -8.5782443e-001  4.3045330e-001  2.2493255e-001  4.2338207e-001  2.4100514e-001 -5.1177304e-001  7.2120093e-001  1.4603902e-001 -3.3766541e-001  9.3944121e-001 -1.2351725e-001  6.2597458e-001
 -7.0502583e-001 -4.9009714e-004  4.0161166e-001 -3.2660582e-001 -3.1144455e-001  4.5517805e-001 -7.3795266e-001  2.4725216e-001  4.8921990e-001  2.5401739e-001 -2.3475087e-001 -1.3292081e+000 -5.2510014e-001 -2.3310871e-001  4.8804436e-001  4.8941819e-002  1.1420704e-001 -1.4225708e+000 -7.8904136e-001 -4.8370124e-002  4.8803316e-001  1.8054684e-001  1.1471884e+000 -1.3847977e+000 -9.1421132e-002  6.5052712e-002  5.0743686e-003 -3.1141017e-002  2.4832699e-001 -1.4595067e-001  1.3508129e-001  5.1261211e-001  1.1636651e-001  1.2926596e+000  1.0585273e+000  1.8012484e-001  6.5367009e-001  3.5571251e-001 -9.1014457e-001 -2.0119616e-001 -5.6365486e-002  1.8146291e-001  6.3656508e-001  9.3231983e-002  2.9392701e-001  9.7299630e-002  6.9534547e-001 -6.3555535e-001  3.4193197e-001  5.4337510e-001  2.9563094e-002  4.8719281e-001  7.2550039e-002  4.2198640e-001 -2.4880472e-001  8.9168927e-001  6.8332332e-001 -1.4133150e-001  7.8169780e-001 -6.3607778e-001  9.3674151e-002 -1.7983003e-001  3.6673287e-001  7.6066146e-001 -6.1996971e-001 -2.0747069e-001
 -1.9124738e+000 -5.0806563e-001  1.9296226e-001 -1.7157362e+000 -4.3335476e-001 -1.4821392e-001 -5.0703703e-001 -5.0061420e-001  1.9140188e-002  1.0337825e-001 -5.0503953e-001  1.2243150e-001 -1.2583787e-001  9.0927128e-002 -3.1957119e-001 -6.0322027e-001 -1.6313945e-001 -1.2251017e+000 -7.4537146e-001 -5.7780467e-001  2.4972860e-001 -1.1980754e-001  6.1213485e-001  1.8216585e-001  5.0169499e-002  2.3518942e-001 -1.0495685e+000 -1.0978245e+000 -2.9795395e-001 -2.7153432e-001  4.8587854e-002  5.9274694e-001 -4.0426316e-001 -4.1388395e-001  2.8945341e-001 -1.2584977e-001 -8.5323891e-001 -8.5941792e-001 -8.0507585e-001 -6.3547560e-001  3.9769092e-002  1.4297301e-001 -5.4613315e-001 -1.4593771e-001  1.4177751e-001 -1.3944058e-001  2.7644509e-001 -9.6285203e-001 -7.8408948e-001  6.0549649e-001 -3.7037792e-001  1.9817659e-002  1.4147792e-001  2.6889206e-001 -1.0191584e+000  1.9509210e-001  6.9831078e-001 -5.8023929e-002  5.5291871e-001 -7.2457802e-001 -2.7166061e-001 -4.3463499e-001 -1.2243417e+000  1.1472452e-001 -4.8836239e-001  3.2265902e-001
 -4.8873241e-001 -5.5390291e-002 -2.1495437e-002 -1.0691182e+000 -7.0809016e-001 -4.8944022e-001 -1.7285340e-001 -1.0911827e-001 -7.6496894e-002  4.2724759e-001 -1.4959781e-001 -5.2770059e-001  3.5007072e-002 -1.2428036e-002  1.0662536e-001  5.6442166e-002  1.1505111e-001 -8.2367086e-001  3.2934888e-001 -2.3656906e-001  7.8869700e-001  1.2157297e-001  2.5512826e-001 -3.4175735e-001  3.7919545e-001 -8.4277727e-002 -1.0646475e+000  1.9723083e-001 -6.6360520e-002 -1.5370449e-001  7.9746105e-001  3.2223739e-001  4.6773376e-001  6.3384205e-001  1.6852113e-001  5.8264364e-001 -8.5755608e-002 -4.9140351e-001 -1.2073929e+000 -4.5251153e-001 -9.5062466e-002  1.5516630e-001  2.6646284e-001 -4.7614282e-001 -6.6459173e-002  1.1465041e+000  3.3348450e-001 -1.2445769e+000 -4.5063686e-001  6.4601863e-001 -4.0379590e-001 -1.5657281e-001  1.1883996e-002  8.7591139e-001 -4.9104477e-001  1.3974007e-001  9.5439972e-001 -3.3469806e-001 -9.4658777e-003 -1.5129304e-001 -1.5010341e-001  4.2637820e-002 -1.3882637e+000  9.7960678e-001  1.1646340e-001 -1.5917857e-001
 -5.3538712e-001  8.6977401e-002  1.3353296e-001  9.2124156e-001 -3.2858419e-001 -1.1313902e+000 -3.3688387e-002 -7.9990932e-001 -6.3542630e-001 -2.3749341e-002 -8.7168996e-001 -1.9776172e+000 -1.2918846e-001 -1.1787682e-001 -1.1868464e+000 -7.1744181e-001 -4.3797260e-001  3.1281464e-001 -9.7803640e-001 -6.0805840e-001 -2.6954570e+000 -7.3638307e-002 -4.7486273e-001 -9.8292766e-002 -4.6232281e-001  3.1723033e-001 -7.9244253e-002 -3.3836290e-001 -8.0898757e-001 -1.4471194e+000  3.1310974e-001 -6.1790567e-001 -7.9455343e-001 -3.7550888e-001 -2.7092373e-001 -3.9976964e-001 -9.0191063e-001 -3.4408344e-001  1.6321317e-001  3.7034420e-001 -3.1714512e-001 -7.3888826e-001 -9.6541186e-001 -1.5657020e+000 -2.9344368e-001 -1.8210499e+000 -1.2360778e-001 -6.9398268e-001 -4.9284467e-001 -3.0985363e-001 -3.6021512e-003 -1.5852742e-001 -5.7160535e-001  3.1316738e-001 -1.8682907e-002 -3.8103659e-001  6.0204640e-001 -3.0905479e-001 -2.1613183e-001 -2.2595658e-001 -6.0028602e-002 -1.4844689e-001 -7.2355273e-001  1.8850392e-002 -2.0912332e-001 -5.7317123e-001
 -3.7196150e-001 -3.4206985e-001  7.3285523e-001 -1.7851114e+000  2.9199850e-001 -3.2141601e-001 -6.6411503e-001 -4.9283850e-001 -2.8734560e-001 -5.5002968e-001 -8.4551542e-001 -5.2235438e-001 -6.0312238e-001 -2.2087377e-001 -5.5694843e-002 -3.6310491e-001 -5.1691500e-001 -5.2144758e-001 -7.2036586e-001 -3.9109960e-001  8.7579212e-001  4.4676253e-001 -6.2088074e-001  6.9230455e-001 -6.2772782e-001  4.7610623e-001 -5.5710329e-001  1.4398796e-001  3.9556378e-001  1.9212661e-001 -7.9121326e-001 -2.1036450e-001 -2.0629628e-001  4.9474268e-002  2.6753150e-002 -1.0684388e-001  4.2788110e-001  9.1907183e-001  4.5969139e-001 -1.6046496e-001  8.4589577e-001 -3.9740374e-001  6.6611870e-001 -5.5635972e-001  8.2643667e-001 -7.2359879e-001 -5.6344591e-001 -1.8187085e+000 -1.0108660e+000 -2.3784053e-001  2.9728811e-001  3.4240125e-001 -1.4589805e-001 -2.1637141e-002  2.1031710e-001 -8.5848490e-001 -5.7960946e-001 -1.5551193e-002 -2.4391736e-001 -2.4873895e-001  3.7737026e-001 -5.0127872e-001 -1.0342143e+000  1.1815678e+000 -1.6304822e+000 -8.3948240e-001
  7.8633355e-001  2.5465293e-001 -1.1103107e+000 -6.3242440e-002  1.9374638e-001 -3.6103230e-002 -3.1827865e-001  4.5271787e-001  4.6765697e-001  8.3059089e-002 -1.4316000e-001  1.3097362e-001  2.7914062e-001 -4.7748364e-001  1.4355027e-001  4.8189347e-001 -7.1344334e-001  1.7692351e-001 -1.1748947e-002 -5.4585977e-001 -2.4811413e-001  6.1348669e-001  2.2189177e-001 -3.2333492e-001 -1.1451337e-001  3.5810573e-001  1.6065866e+000  1.3227475e+000  8.7934705e-001 -2.3731392e-001 -2.1398197e-003 -5.5381533e-001 -8.3369579e-001 -4.6078550e-001 -3.1335532e-001 -7.1698515e-001  3.3135932e-001  5.3402563e-001  1.0737000e+000  1.2143271e+000  9.9862655e-002 -1.3997018e-001 -8.6229650e-002  2.2621044e-001  3.6058883e-001  3.0534644e-001 -1.0683220e-001  5.0671913e-001  1.1329880e-001 -2.9863807e-001  4.1549517e-001  6.0341785e-001 -9.2104820e-002  4.1223952e-001 -8.1706924e-002  4.0636720e-001  2.4566339e-001  1.7383745e-001  1.3328795e-002 -3.5012954e-002  2.0489000e-001  3.2449530e-001 -1.7406650e-001 -1.0081924e+000  4.8377323e-001  8.3319400e-001
  1.8090559e+000 -1.6632046e-001  1.1190645e+000 -1.0144569e+000 -1.3318086e-001 -2.5050896e-001 -5.2945609e-001 -5.9662323e-003  4.5853797e-001 -8.8451414e-001  5.4147837e-002 -8.2697798e-001 -5.7690191e-001 -7.5808830e-001  3.7895998e-001  4.0114250e-001 -8.2963699e-001 -3.0758657e-001  1.0985885e+000 -4.9147430e-001  1.2457246e-001  7.9591336e-001 -6.3170467e-001  6.7385903e-001 -2.9366398e-001 -1.6521459e-001  2.5913772e-001  5.3313270e-001  5.4292638e-001  2.9229652e-001 -2.6936711e-001 -6.8777278e-001 -5.9680288e-001 -1.4427953e-001 -3.1316480e-001  5.0099803e-001  8.7583644e-001 -9.3195022e-002 -1.5815562e-001  5.2748289e-001  1.0963072e+000 -2.1892008e-002 -7.5531481e-001 -1.0417630e+000  6.1937629e-001  7.5596944e-001 -2.5124790e-001  1.0954755e+000  6.6875242e-001 -2.0215193e-001  5.6742193e-001  4.5918669e-001  4.1065421e-001  5.0149834e-001  3.4575493e-001 -5.4382077e-002 -2.9561170e-001  1.8532728e-001 -5.1918836e-002 -1.3149378e-001  2.3360516e-001  4.7293775e-001  3.6910688e-001  7.8023327e-001  9.0487340e-001  1.0438975e+000
  4.2804384e-001 -7.0654690e-001  1.1295068e+000 -1.8324961e-002 -4.7120985e-001 -1.0085359e+000 -6.4517394e-001  1.1672022e-001 -6.0946680e-001  3.6266840e-001  7.5518096e-001 -1.0201215e-001 -2.7864982e-001 -6.3030541e-001  2.6819354e-001  1.6949085e-001  1.6919157e-001  6.6631981e-001  6.8395062e-001 -5.9584221e-001 -9.0577089e-001  9.4810767e-001 -3.0619171e-001  3.7150900e-001 -4.0389309e-001 -5.8572574e-002 -9.6298457e-001 -8.0115551e-001 -6.9412191e-001 -5.0949557e-001  1.0819064e-001 -6.4334524e-001  5.3681850e-002 -8.6058503e-002 -4.1871215e-001 -3.1515207e-001 -3.2725149e-001 -7.1215580e-001 -1.3650069e+000 -6.6091420e-001  5.2114405e-001 -4.2464997e-001 -9.2429666e-001 -6.3690411e-001  5.0590074e-001 -8.3858224e-002 -8.3349727e-001 -2.6184247e-001 -5.7062778e-002 -2.8099978e-001 -1.5986318e-001  3.9139341e-001 -5.1023544e-001  1.0058237e-002 -5.5363855e-001 -4.4832861e-003 -1.5204260e-002  8.2266367e-001  1.1291188e-001 -7.1824636e-001 -1.2598451e+000  3.9141545e-001 -2.3064295e-001  6.6071228e-001 -6.2857918e-001 -1.3035231e-001
  2.5963354e+000  2.1546846e-001  1.0260295e+000 -1.7159304e+000  4.8175700e-001 -7.1382145e-002 -9.7386026e-002  4.2836138e-001  4.5224557e-001 -3.0961963e-001  3.5021575e-001  3.3641493e-001 -1.9121482e-001 -7.6216048e-001  5.4534467e-001  4.7953346e-001  6.6664617e-001 -6.9193552e-001  6.3817220e-002 -2.2019710e-001  3.8906225e-001  2.2878934e-001  2.8609905e-001  5.2751781e-001  2.4896719e-001  6.5702725e-002 -1.0713336e-002 -6.7725471e-001 -8.7260162e-001  4.6399303e-001 -1.6061154e-001 -4.3836639e-001 -1.0803197e-001  2.2701296e-001 -7.6872278e-003 -3.3070207e-001  5.3293546e-001 -4.6957219e-001  8.5205003e-002  2.0934679e-001  1.2027459e-001  1.1373327e-001  1.3393029e+000 -5.1531373e-001  1.6377853e-001  1.2082889e+000  5.4104407e-001  5.8177872e-001 -2.0039075e-001  1.0991361e-001  1.8947590e-001  3.2452222e-002  2.1731765e-001 -7.8442891e-002  5.8180669e-001  5.1165863e-001  3.4682954e-001  6.2429461e-001  2.9969860e-001 -8.6349010e-002 -3.0734326e-001  8.8056820e-001 -9.4941531e-001  7.7153837e-001  1.0578423e+000 -4.8414402e-002
  8.0433054e-001  1.9959864e-001  1.0552945e-001  4.1092932e-001 -6.2172761e-002 -8.5512784e-001 -1.4114149e-001 -2.1004063e-002 -4.7683804e-001 -8.0206519e-001 -7.5756106e-001 -1.5276978e-001 -3.7168703e-001 -7.2552437e-001 -3.2898684e-001  7.3480344e-002  7.2660946e-002 -1.3776433e-001 -6.5532792e-001  1.0356401e-001 -2.0707547e-001  1.6017340e-001  7.6056712e-002 -1.0723503e-001  2.5893931e-001  2.5507157e-001 -7.8339450e-002 -6.8679376e-001 -9.7686555e-001 -1.8931498e-001 -6.8760737e-001 -5.6458797e-001  2.6042817e-001  9.0774769e-001 -2.4387195e-001 -1.5372198e-002  6.3907176e-001 -1.0734471e+000 -1.4518486e+000 -4.2742307e-002  1.4683741e-001  5.0462102e-001  8.7481928e-001  3.0177086e-001  7.3256592e-002 -2.2231187e-001  3.1107004e-001 -7.6374864e-003  7.1093588e-001 -2.2222786e-001  4.3563074e-001 -2.6550226e-002  2.1368142e-001  7.7664144e-003 -9.6840384e-002 -2.0705279e-002  1.3582148e-002  1.1295417e-002 -1.3105441e-001 -3.0256345e-001  1.9084117e-001 -4.6959171e-001 -2.2499591e-001  7.4572685e-001 -9.3471193e-001  5.9852777e-001
  5.7254734e-001 -2.9286589e-001  9.3544384e-001 -4.4814158e-001 -2.9704491e-001  1.5966619e-001 -2.3210271e-001 -6.3280026e-001 -3.6133202e-001 -5.7924170e-001 -3.3114221e-001 -1.4454252e+000 -8.8417777e-001 -8.0580193e-001 -4.6803860e-001 -1.4253490e-002 -1.2992081e-001 -1.1960776e+000 -1.8037225e+000 -4.9357472e-001 -8.7381466e-001 -7.8016861e-001 -2.0277521e-001 -1.1252147e-001 -2.4127060e-001  8.5143733e-001 -8.1203085e-001 -1.4209370e+000 -1.1264581e+000  2.0411086e-001 -8.7792027e-001 -7.3746342e-001  2.7183954e-001  6.9442461e-001 -5.1378327e-001 -3.4761414e-001  7.4159863e-002 -1.0217639e+000 -1.1189812e+000 -7.1515493e-001  6.7034336e-001  1.1603228e-001  9.2257411e-001  1.4924854e-001  1.4583369e-001 -4.2201968e-001  1.8600346e-001 -6.2927919e-001 -2.7106796e-001  2.4577541e-001  3.2301483e-002  1.8798663e-001 -5.4157389e-001 -2.6176730e-001 -5.0567668e-001 -4.3270857e-001  1.6758637e-001 -2.6806944e-001 -4.9160404e-001 -6.0093287e-001  3.2193681e-001  1.8012658e-001 -5.5718452e-001  1.0352869e+000  1.5870677e-001  9.8334568e-001
 -1.1124264e+000  1.5687330e-001  5.6750267e-001  4.7319327e-001 -1.7421707e-001 -6.0868225e-001 -6.3030305e-001  8.7083207e-002 -2.2713130e-001 -7.2180412e-001 -4.6912290e-001 -1.5192461e+000 -9.9172965e-001 -6.0823193e-001 -2.9881073e-001 -3.7398649e-001 -3.0160562e-002 -6.4975135e-001 -4.7514764e-002 -4.7552136e-001 -7.7233680e-001 -4.3659204e-001  5.4117335e-001 -1.5621827e-001  2.3505294e-001  7.5076397e-001 -1.1014105e+000 -1.2956876e+000 -5.2993809e-001  5.9959912e-002 -3.4426705e-001 -6.8567365e-002  4.0110556e-001  5.7557874e-001 -3.0071186e-002  9.6201026e-003  5.7480356e-002 -1.7042672e-001 -4.2850222e-001 -7.5021862e-001 -1.4309210e-001  4.2172257e-001  4.3021441e-001  1.1689934e+000  4.3266377e-001 -1.2022928e-001  5.1314630e-001  1.9720939e-001  4.2084195e-001  4.4833533e-001  3.8765842e-001  9.9626129e-002 -2.3775481e-001 -5.9250225e-002 -4.0431159e-002  3.2590429e-001  2.5569469e-001  2.6819980e-001 -2.3906551e-001 -1.8549872e-001  4.0076819e-001  2.2918796e-001 -2.8932960e-001 -2.3784897e-001  3.7517433e-001  9.6987504e-002
 -2.7254462e-001 -3.1370968e-001  7.9277999e-001 -5.0277433e-001 -2.4354593e-001 -3.7602887e-001 -5.7399237e-001 -6.4051571e-001  7.1539364e-002  3.5283796e-002 -6.3668571e-001 -5.7760051e-001  1.1545099e-001 -7.0639118e-001 -9.4430377e-001 -4.3028375e-001  4.9354659e-001 -6.9483817e-002 -9.4073214e-002 -7.0467103e-002 -1.0442494e+000  5.0573674e-002  6.1831602e-001  1.6952554e-001  2.0109479e-001 -1.1823747e-001 -1.0479004e+000 -1.1252678e-001 -8.9844733e-001 -4.8028203e-001 -4.1391819e-002 -6.5350854e-002 -2.3755535e-001 -2.1426457e-002 -1.1015976e-001 -1.9646929e-001 -8.4188959e-001 -5.8340629e-001  6.8452431e-001 -7.9859166e-002 -7.6793841e-002  8.0681070e-002  2.0441093e-002  3.7395381e-001 -9.3663632e-002 -6.4866847e-001 -3.3158190e-001 -8.0316432e-002  6.0865226e-001  2.7794330e-001  2.5833767e-003 -4.3300832e-002 -3.1452231e-003  7.3289991e-001  7.9419187e-002 -1.2000282e-001  1.3308664e-001 -2.4005997e-001 -8.4353161e-003  4.5802933e-002  1.1368530e+000  1.8203931e-001 -1.0419532e+000  6.9797602e-001 -1.6350193e-002 -3.8961529e-001
 -8.3028995e-001 -5.0924935e-001 -4.8524257e-001 -7.5308781e-001 -7.0465545e-001 -1.5464415e+000 -6.1185848e-001 -1.4999090e-001 -7.2949854e-002  3.0002270e-001 -2.8318312e-001 -5.4923444e-001 -1.7966649e-001 -1.2612863e-001 -7.8882900e-001 -5.0730187e-001  2.4499468e-001  1.9809858e-001  2.2398302e-001  1.2471516e-002  5.4047629e-001  5.4709269e-001 -5.0405887e-001  2.3793925e-002  2.2078556e-001  2.8443993e-001 -1.0901276e+000 -2.0760588e-001 -2.5116622e-001  6.0799328e-002  1.2886100e-001 -3.6076602e-002  2.3590033e-001 -4.4083966e-001  5.2178143e-002 -2.5533154e-001 -7.3696913e-001 -2.0385903e-001  3.0199059e-001 -9.5754300e-001  4.4574955e-001  3.9466868e-001 -6.3145019e-001 -8.1796979e-001  2.9928032e-001 -7.1581128e-002 -1.7222170e-001  1.4072335e-001  4.8477557e-001  6.8801991e-002 -3.2394030e-002  1.1210122e-001 -3.0597004e-001  2.8790368e-001  1.8338783e-001 -5.7199188e-001 -1.1109643e-001 -1.7287111e-001  1.3446926e-001  3.2535820e-001  1.6083604e-001  2.4451086e-001 -1.4962814e+000  7.0718045e-001 -3.7402311e-001 -2.9993406e-001
 -4.2640368e-001 -4.6943149e-001 -4.9895392e-001 -1.5201230e+000 -1.7078413e-001 -1.1892717e-001  3.7041077e-002  2.8365515e-001  9.1321319e-002  3.6040212e-001 -6.7950153e-002 -7.0315695e-001 -6.9149280e-001 -4.7832403e-001 -6.7200702e-001 -5.5755295e-001 -5.4814710e-001 -7.3341349e-001 -9.1729721e-001 -5.5305898e-002  1.5769007e-001 -3.0305316e-001 -1.6454342e-001  2.3541256e-001  8.4986630e-003 -2.2208383e-001 -3.9770091e-001 -9.6959260e-002  3.7527543e-002 -4.1127008e-001  2.0713312e-001 -6.2958705e-002 -4.9802130e-001 -2.0384233e-001 -2.6721135e-001  3.7964305e-001 -3.9775956e-001  1.7182613e-001 -1.1906742e+000 -7.4453346e-003  7.4438647e-001  1.9433497e-001  7.4069148e-001  5.5103544e-003  1.7550336e-001  3.6919057e-001  1.5616960e-001  4.8304491e-002 -6.1131945e-001 -3.1094896e-001  1.0447156e-001 -2.1211511e-002  4.8907774e-002 -1.8553843e-001  1.8273306e-001 -2.4827744e-001  7.6563614e-002  4.2885532e-001  5.3272642e-002  3.4954509e-001  3.5926140e-001  2.0900430e-001 -1.1960272e+000  2.0267678e+000 -2.8510804e-001  1.5752078e+000
  4.8739400e-001 -4.0800939e-001  7.5320761e-001 -2.4623976e+000 -2.1788004e-001  2.3201026e-001 -2.5383586e-001 -4.4281821e-001  6.6872353e-002 -4.2272000e-002 -4.9025399e-001 -1.1873771e-002 -2.3259399e-001  2.1368338e-001 -2.3374202e-001 -3.8179577e-001 -3.0842804e-001 -2.1132733e-001 -3.0366130e-001 -3.6633179e-001  3.4611027e-001  5.4044083e-001 -7.6800529e-001  8.9707201e-001 -2.5184542e-001  8.6255582e-002 -7.6084914e-001 -6.4065536e-001 -9.6240211e-001 -2.3522582e-001 -1.5994927e+000 -3.4572676e-001 -1.1195353e+000 -8.0013823e-001 -3.2915623e-001 -7.8202396e-001  3.8359231e-001 -3.8847943e-001  2.6611305e-002 -8.4139326e-001  2.8961514e-001 -9.2337046e-003  7.7769384e-001 -1.6915154e+000 -1.8132991e-001  5.0396840e-001  1.8668984e-001  1.6345082e-001 -4.0128014e-001  2.2166769e-001  1.6795801e-001  1.9427732e-001  1.8408975e-001 -3.8721772e-001 -3.5658499e-001 -1.2141775e-003 -5.4296206e-002  1.3243734e-001 -4.2022546e-001 -7.8522384e-001 -1.8229722e-001 -5.8066707e-002 -3.3215908e-001 -3.7570258e-001 -5.3709576e-001 -4.5170390e-001
  7.8598305e-001  1.6510124e-001 -1.3002226e-001 -1.6216745e+000  4.5878980e-002  6.9618122e-001 -2.4254440e-001  4.3963836e-002  8.1224907e-002  8.6652663e-002 -3.1787888e-001 -7.9578032e-001 -7.7779021e-001 -4.0605985e-001  3.3620142e-001  9.1085393e-002 -1.3026742e-001 -7.9671037e-001 -2.0349343e-001 -3.2699285e-001 -3.3894849e-001 -1.4353617e-001 -3.9758856e-001 -6.6837581e-001 -3.2317645e-001  6.8483428e-001 -3.0198744e-001  2.2485294e-001 -3.6246409e-002  3.6276948e-001  4.3240457e-001 -6.7854887e-002  3.4420947e-001  8.0632753e-002 -3.2311753e-001  1.1679213e-001  9.6768652e-001  5.4410690e-001  6.4492747e-001 -3.5089814e-001  1.4424994e+000 -6.4698973e-002 -1.7989069e-001 -4.2848672e-001  2.4450578e-001  7.9079368e-001  1.0414971e-001 -4.9358571e-001 -6.2113391e-001 -2.2791412e-001  6.2775656e-001  4.1766183e-001 -1.8723926e-001  1.0388612e-001  6.9188469e-001 -3.6243496e-001 -2.8440429e-001  5.0126334e-001 -1.4984016e-001 -2.1880411e-002  4.7459146e-001  1.9706677e-001 -3.6038898e-001 -5.5384708e-001  9.1205617e-002  1.5882823e+000
  7.4573597e-001  2.7935312e-001 -1.3900756e+000 -1.8125605e+000  1.8888455e-001  4.0656316e-001 -5.2903206e-001 -5.3941162e-002 -1.7881550e-002  3.7653961e-001 -3.4534400e-001 -2.5880583e-001 -6.9729786e-002  8.5687708e-002  1.7577854e-001  5.7789899e-002  1.9651889e-001 -6.8981636e-001  4.3806742e-001 -7.2265233e-002  5.4611284e-001  7.6084352e-001 -1.2339143e-001  1.9110893e-001  1.5297659e-001  4.2969694e-001 -3.0342720e-001 -3.6174024e-001 -2.2903776e-001  4.5592623e-001  4.6537789e-002  5.5867607e-002 -7.6918725e-001 -5.6581852e-001 -8.8462602e-002 -1.1137225e-001  5.8138593e-002 -9.4771694e-001 -5.3980010e-001 -7.3067454e-001  5.4212062e-001  2.9593295e-001 -1.0870025e-001  3.7950105e-001 -2.7693140e-001  4.7185468e-001  3.6622867e-001 -2.1303057e-001 -9.8017703e-001  1.6148916e-001  2.0315365e-001  3.5094088e-001 -2.7463838e-001  2.6628117e-001  2.9172580e-001 -2.4994822e-001 -3.5425951e-001  9.1254121e-001  3.0458541e-002 -1.6688125e-001 -5.7817850e-002  4.4632219e-001  1.1085352e+000 -8.2199463e-002  5.0215827e-001  1.1088870e+000
  8.4225151e-001  6.3321288e-002  7.6359956e-001 -6.4694733e-001 -4.2366084e-002  4.5118182e-001 -3.7054814e-001  3.9913454e-001 -2.9875473e-001 -5.3592263e-001 -2.1366143e-001 -1.2657712e-001 -2.1207856e-001  2.0114932e-002  2.9129712e-001  1.3050178e-001 -2.0370296e-001 -5.6717293e-001 -2.8376380e-001 -2.0603469e-001 -4.1668184e-001  3.7676316e-001 -6.0370860e-001  4.8260441e-001  1.1576731e-002  1.7108372e-001  3.0259253e-001  6.0769002e-001  7.8183813e-001  5.1729120e-001  3.4906807e-001  5.8377269e-004  2.4947519e-001 -1.3115523e-001 -4.0838872e-001  5.2346812e-001  2.4028794e-001  6.6615044e-001  7.3342067e-001  1.0278930e-001  4.2651658e-001  4.9374239e-001 -7.0006987e-001  3.9297562e-001  2.4131875e-001  8.4787312e-002  3.0862894e-001  4.1046500e-001 -4.5740864e-001  7.0242985e-001  4.4315693e-001  3.8334434e-001  1.2354512e-001  2.4973259e-001  3.7427437e-001  9.0402830e-002  2.9197329e-001 -1.1504750e-002 -1.4478821e-001  2.9577223e-003 -2.2196742e-002  1.7918260e-001  2.2276840e-001 -5.1487057e-001  4.7259890e-001  1.2013318e-001
 -2.4354387e-001  3.3596079e-001 -6.7161923e-001 -4.5974492e-001  2.5772931e-001 -4.5967062e-001  9.0880309e-001 -1.0952532e-001 -7.6870880e-002 -2.8252196e-001 -2.2828081e-001  1.1605804e-001 -3.7499476e-001  2.7685301e-002 -2.9551782e-001 -3.0341803e-002  7.9943748e-002 -4.7743088e-001  1.8865992e-001  9.3422257e-002  2.4075043e-001  1.6499335e-001  3.4471605e-001 -1.5944777e-001 -2.9605602e-001  2.0837585e-001  6.3939586e-001  1.4393388e-001  7.7913663e-001 -5.4475066e-002 -9.8409926e-002 -1.2224208e-001  2.7736968e-001  6.8665218e-001 -2.4194402e-001 -1.6002032e-001  9.1660809e-001  7.8283713e-001  4.0059102e-001  2.4075631e-001  6.1416964e-001  1.6376530e-001 -5.2296744e-001  5.0651928e-001  2.3395528e-001 -1.9848273e-001  7.6876382e-001 -1.7161082e-001  2.7493508e-001  3.0227906e-001  3.1650139e-001  3.1917298e-001  1.8361933e-001  2.7715535e-001  1.0135580e+000  9.0400836e-002  2.6186219e-002 -3.0607026e-001  2.1236641e-001  1.1846530e+000  6.3704993e-001  7.6446872e-001  1.2068724e-001 -3.4408136e-001 -6.2261000e-001  7.9122442e-001
 -8.0663469e-001  6.1525182e-001 -3.6864495e-001 -1.1760727e+000  2.7106853e-001  8.1414860e-001 -2.9805217e-001  1.4968599e-001  1.3738025e-001  4.3190898e-001 -2.7562707e-001 -2.6808549e-001 -1.6833781e-001 -1.7749763e-001  1.8507208e-001 -2.1245978e-001  4.1682844e-001  4.7526005e-001  3.7166171e-001  3.2897884e-001  4.5560317e-001  1.9106521e-002 -3.8028415e-001 -5.1668712e-001 -4.2336738e-001  1.0017106e-001 -7.0648640e-001  5.6896081e-002  1.9993685e-001  1.2177805e-001 -6.0749351e-001 -8.0635901e-002  2.9722875e-001 -6.6381726e-001 -2.1355570e-001 -4.1065791e-001 -7.0651251e-001  7.0896169e-001  3.2301219e-001  5.4204331e-002  5.0116482e-002 -5.1216611e-001 -1.3561354e+000  7.0535122e-001  1.1077043e-001 -6.5898244e-002  1.2442076e-001  7.2541974e-001  5.7557719e-001 -1.9854063e-001 -3.6765713e-002 -8.1955585e-002 -3.2502672e-001 -8.7060493e-001 -3.4705351e-001 -5.7118472e-001 -1.4160416e-001 -2.0926302e-003  2.3918711e-002 -2.1056912e-001  6.1179858e-001  4.6704920e-001 -1.9361430e+000 -3.9178768e-001  5.7272138e-001 -2.6913007e-001
 -5.2667337e-001  1.1830232e-001 -1.1002377e-001 -4.9129888e-001 -1.7605882e-001  1.1145921e-002 -5.2188057e-001 -1.6075794e-001 -2.1398472e-001  5.5186410e-001  2.1609837e-001 -2.6485842e-001  1.5690375e-001 -4.8238728e-002 -5.7611724e-001 -5.6799029e-001  2.3717301e-001  2.6352594e-001 -1.3493083e-001 -7.9446172e-002 -8.2881265e-002  6.6235461e-001 -2.3106577e-001 -1.7669371e-001 -3.6197489e-001 -5.4341097e-001 -6.5021677e-001 -6.5392559e-001 -9.1917692e-002 -9.7372795e-001 -2.4073766e-001 -6.3501712e-001 -5.0649769e-001 -8.2845049e-001 -9.0587753e-001 -6.4620052e-001 -9.1372855e-001  3.1701744e-001  2.9530611e-001 -4.8305787e-001 -6.9493382e-002 -6.2325985e-001 -5.7182626e-001 -5.1048209e-001 -1.6283113e-001  4.0824985e-001  1.6853490e-001  1.1024344e+000  4.0811230e-001 -4.3191606e-001 -4.9004224e-001 -4.3159078e-001 -2.0866444e-001 -3.7696409e-001  6.7062005e-001 -4.1618077e-002 -4.1421139e-001  1.2829307e-001 -5.3386184e-003  1.0197012e-001 -1.8204090e-001  5.8143207e-001 -1.5112836e+000 -2.9490523e-001  4.4329238e-001  2.4242937e-001
 -2.6188142e-001  1.4914327e-001  1.9240703e-001 -4.3481592e-001  1.4679685e-001  3.7799580e-001 -2.6067254e-001  7.9916152e-001 -2.2639584e-001  4.1206558e-001  6.3556913e-001  4.9707905e-001 -2.0628432e-001 -3.4763477e-003 -6.0088447e-003 -1.1102288e-001  5.9216332e-001  7.0207836e-001  8.4003380e-001  2.8808765e-001 -1.7107734e-001  6.1779969e-001  2.8803657e-001 -5.0947528e-001 -3.9667365e-002  1.1391856e-001 -3.0710929e-001 -5.1017537e-001  2.2082955e-001 -2.1629797e-001  6.9547140e-002 -2.1289756e-002  6.5659657e-001  3.7219406e-005 -3.2185790e-001 -1.5647454e-001  1.9822255e-001 -1.0963124e-001 -1.1184905e-001 -4.0692310e-001 -3.0043790e-001 -4.7449778e-001 -4.7883884e-001  4.8717311e-001  4.8591463e-001 -3.0490312e-001  2.8149034e-001  4.5116625e-002  1.0093237e+000  2.0277902e-001 -3.0157026e-001 -7.0738386e-002 -8.5638809e-002 -3.0083646e-001 -3.1597249e-001  1.5478236e-001 -1.7394731e-001  4.9681513e-001  9.4881886e-002 -1.0257789e-001 -7.2193064e-001 -3.2962850e-001 -1.0513060e+000  8.5344887e-001  7.1432742e-002  1.1507443e+000
  6.3718718e-001  1.7302751e-001 -1.1398664e+000 -4.5269795e-001 -1.6084740e-001 -3.4491226e-001  5.5293300e-001  9.4576982e-001  2.6349429e-001  4.4318070e-001 -2.1053707e-001 -4.8517683e-002  4.4687130e-002 -4.2370670e-002 -4.0620935e-001 -1.5428116e-001  5.0933689e-001  4.3495448e-001  5.9921166e-002  3.8058941e-001 -6.0789615e-001  6.9814704e-003  3.3295268e-001 -9.6801292e-002  6.2181962e-002  5.3470719e-001 -1.1219324e-001 -2.7123029e-001 -1.4211085e-001  2.1791858e-002  4.5469950e-001  1.9975772e-001  2.5339641e-002 -2.3456319e-001  1.4798690e-001  6.5126082e-001 -4.8656562e-001  4.0114802e-001  5.9175535e-001 -1.5940528e-001  3.7923633e-001  1.3752643e-001  3.8016027e-002 -1.7146501e-001  4.1893355e-002  7.6945099e-001  3.2028327e-001  1.2653745e+000  7.3987600e-001  7.8855446e-001 -1.8991862e-001 -2.4747329e-001 -8.0464286e-003  3.7766848e-002 -5.2813591e-001  1.5780240e-001  3.1793895e-001 -2.5044452e-001  2.1562801e-001  1.9705748e-001 -2.7716173e-001 -3.1591163e-001  1.9613839e-001  1.0212824e+000  5.7994154e-001  2.1591165e-001
  2.0842074e-001  4.7196507e-001 -1.3464616e+000  2.0251130e-001 -4.8863070e-001 -6.2330780e-001  6.1052015e-001 -2.1877535e-001 -2.2371607e-001  2.1329788e-001 -3.9815001e-001  1.1349593e-001 -6.0574711e-002 -3.9428084e-002 -7.1587557e-001 -9.0704333e-001  7.8781914e-002  9.0400440e-001  1.1355142e-001  2.1649112e-001  5.3563246e-001 -6.3607166e-003  6.7098568e-001  2.4796046e-001  9.9552935e-002 -4.6273606e-002 -5.1535711e-001 -3.1319486e-001 -3.5633319e-001 -2.9982963e-001 -4.2411450e-001 -2.6629604e-001  1.2609146e-001  3.2150260e-001 -1.1382813e-001  2.0608353e-001 -5.4426847e-001 -1.9329486e-001 -5.2540935e-001 -3.1006927e-001  1.2724025e-001  1.1371393e-001  1.1662057e-002  5.1737734e-001  1.4982340e-001  1.6499761e-001 -2.8603974e-001  3.9402740e-001  8.6781329e-001  7.9580382e-001 -6.0765009e-001 -7.0549399e-001 -1.1492891e-001 -3.4188302e-001 -5.6751389e-001  1.8590310e-001  7.6091523e-002 -2.2178321e-001 -5.7637573e-002  2.2773499e-001 -1.6688199e+000 -2.3009792e-001 -5.1828117e-001  1.7527123e-003 -1.4975523e-002 -5.7319887e-001
  6.8323747e-001  3.2606678e-002 -3.0208840e-001  6.2233399e-001  3.1487660e-001 -1.2117652e+000  5.2168375e-001 -8.3504980e-002  7.9871395e-002  2.2937189e-001  2.9552196e-001 -6.1787955e-001  8.4286362e-002  2.7698821e-001 -1.9023898e-001 -4.4269845e-001  1.4691373e-001  8.3229837e-001  2.7302211e-001  1.8594046e-001 -1.6442996e-001 -3.1208167e-001  1.2798647e+000  4.0670296e-001  1.2270793e-001  4.3379411e-002  1.8012014e-001  5.4567991e-002  5.5462871e-002 -1.9669617e-001  4.9766426e-001  9.8261695e-002 -2.2972030e-001 -9.9708107e-001  2.8639829e-001  9.2443115e-001 -7.2824081e-001 -9.4223315e-001 -6.0596683e-001  4.9696418e-001 -7.8663137e-002  3.2793065e-001 -8.5367745e-001  7.8218324e-001  1.6356210e-001 -9.0528697e-002  2.7872851e-001  5.0070509e-001  7.0746228e-001  8.7215236e-001 -6.3376641e-001 -6.2927673e-001 -1.8279326e-001 -9.7865750e-002 -1.9760486e-001  1.4455780e-001  4.6607916e-002  3.5856805e-001 -2.0565863e-001 -2.1202599e-001 -1.5856482e+000  7.3950422e-003  4.5233101e-001  2.3662350e-002  3.1798604e-001 -1.1729155e+000
 -4.4597207e-001 -2.1572547e-001 -3.0001956e-001  1.2480385e+000  1.0877738e-001 -7.0527573e-001  6.3375280e-001  1.4950909e-001  2.2467656e-002 -4.0179995e-001  1.6542960e-003  5.4041382e-001  4.0232908e-001  3.9555964e-001  1.2917850e-001 -3.0135192e-002  2.9061777e-001  6.1784966e-001  5.2448671e-001 -3.4043747e-003 -2.4328860e-001 -2.2480838e-001 -2.3146322e-001 -2.6050207e-001  3.8679314e-001  1.8928334e-002  2.9927257e-001  5.4762471e-001  9.6569417e-001 -2.7973652e-001 -6.0211295e-001 -2.1781856e-002 -8.7743359e-002  1.0753651e-001  3.8099417e-001  9.2359404e-001 -5.9615090e-001  5.9555373e-001  7.6512186e-001  2.6023395e-002 -1.9374515e-001  3.9222432e-001 -1.1108564e+000  3.8846451e-001 -1.0498715e-001  5.3725625e-001 -3.2447256e-002  8.2835327e-002  7.5213614e-001  2.4088900e-001 -7.9205512e-002  1.2785460e-001 -9.1173211e-002  4.1741093e-001 -9.4859129e-002  4.1681657e-001  3.6945409e-001 -7.8574150e-002  2.0901811e-001  1.7976268e-001 -4.1490779e-001  6.0008931e-002  1.0594614e+000 -8.7316635e-001  1.3965631e-001 -4.0911520e-002
 -4.7678361e-001  3.2449046e-001 -8.2258770e-001  2.2106727e+000  1.3406379e-002 -2.2796114e-001  5.3395560e-001 -1.0259806e-002 -1.0487762e-002  2.3712175e-001  3.4876363e-001 -2.9779712e-001  4.4620452e-001 -7.5648380e-002  4.7610688e-001  5.2117273e-002  1.0366514e+000  9.0073498e-001  4.6868136e-001  3.2371058e-001  1.1701171e-001 -2.8648845e-001  7.5025898e-002 -4.4101682e-001  3.0150387e-002 -3.4388428e-001  5.6157576e-001  7.9234365e-001  6.4356874e-001 -5.0079868e-001  1.7358979e-001  2.4356186e-002  2.5461776e-001 -6.8016542e-001  5.6625229e-001  6.4216021e-001 -1.2466784e+000 -2.2082650e-001  2.3515789e-001  2.9185927e-001 -4.4429852e-002  3.9828739e-001 -1.2172650e+000  1.5954761e-001  5.9768628e-002  1.0100729e+000  8.4895706e-004  1.4200181e+000  7.6981490e-001  1.1378773e+000 -7.4659302e-001 -2.8962068e-001 -4.1870717e-001  3.7222614e-001 -7.5306467e-001  5.3201172e-001  4.5816857e-001  3.0607102e-001  1.2151138e-001 -1.5641899e-002 -6.8741947e-001 -1.7374202e-001  1.3178820e+000 -5.7691592e-001 -2.8116866e-001  3.0148127e-002
  5.2832276e-001 -5.6699431e-001 -2.1546086e-001  1.2187863e+000  2.2334982e-002  1.3842984e-001  5.9728618e-001 -6.1456919e-001 -8.0308437e-002 -1.9599046e-001 -8.6064425e-002  6.3440695e-001  6.4875033e-001 -7.2519123e-002 -2.2000255e-001 -6.2611492e-001 -1.5739878e-001  8.0993516e-001  1.0796898e-001 -8.1873812e-002 -7.1546850e-001 -1.1477153e-001  2.3216108e-001 -2.9145281e-001 -4.8958117e-001 -6.0569920e-001 -2.6488132e-001 -6.7050344e-001 -6.1754030e-001 -2.0040801e-001 -4.0308093e-001 -1.6324453e-001 -9.5063833e-002 -5.2815173e-001  2.6180169e-001 -2.0992183e-001 -9.3913721e-001 -1.0918381e+000 -4.4229673e-001  1.8333953e-001 -1.1895075e+000 -2.1053513e-001 -1.2641776e+000  4.9839944e-001 -3.8175945e-001  4.1783151e-001  5.3774364e-001  1.0298971e+000  1.8570534e-001  2.0951605e-001 -4.1459929e-001 -3.3539321e-001  8.1367865e-002 -7.9595618e-002  1.8455664e-001  9.6283996e-001  2.3752049e-001  4.9467437e-001  3.8088371e-001 -1.3478541e-001 -9.5941549e-001  2.4984997e-001  3.2576204e-001 -8.4776599e-001 -3.3844915e-001  3.0898380e-001
 -9.0686422e-001 -1.4662912e-001  3.5737479e-001  3.9761122e-001 -2.3837399e-001  7.2060263e-001 -8.4921027e-003 -4.4266109e-001 -2.9130487e-001 -5.0973786e-001 -2.6430556e-001  8.9568815e-001  7.7167633e-002  1.5844541e-001  1.6199792e-003 -1.5214228e-001  2.8963595e-001  6.7822066e-001 -8.9899847e-001 -6.6171287e-001 -3.9937375e-001 -1.4907870e-001  3.8922779e-002 -3.5024535e-002  4.1576716e-001  5.5632055e-001 -4.6485561e-001 -3.1460528e-001 -1.0371520e+000  4.3084754e-001 -3.2046004e-001  5.1723819e-002 -1.9335740e-001  2.2958607e-002 -1.3292378e-001 -2.3252979e-002 -1.6944242e-001 -4.0562645e-001 -6.1515998e-001 -2.8949202e-001 -4.1675103e-001 -7.5119342e-002 -7.7493480e-003 -5.6319314e-001 -3.4969604e-002 -3.8965931e-002 -9.4831267e-001 -6.0784977e-001 -7.4193116e-001  2.6209565e-001 -2.4932816e-001 -5.3471573e-001 -5.9888135e-001 -5.1994771e-001 -4.4156354e-001 -4.5108949e-001 -5.8096288e-001  2.8707867e-001  3.4533392e-001 -5.7163278e-001 -1.4054167e-001  3.3214882e-001 -1.8727663e-001  5.0103102e-001 -4.4159056e-001 -5.9279494e-002
 -2.0265529e-001 -4.1895990e-001  2.7956830e-001 -9.1898131e-002  6.2766082e-002 -3.6831077e-001  1.0935201e+000  4.9248164e-001  2.3225801e-001 -1.1719556e-001  6.0932330e-003  5.0496930e-001  1.5289779e-001 -7.9336457e-001  2.0893674e-001  1.2484580e-001 -1.8430877e-001 -2.6618249e-001 -7.1097736e-001 -3.7877781e-001 -7.0208093e-002 -3.4729841e-001  5.3114289e-001 -1.6956567e-001  3.1004423e-001  5.3885627e-001  1.6404372e+000  6.1064655e-001  7.0540022e-002 -3.6603725e-001  7.7405750e-001  1.3387927e-001 -2.0668235e-001 -8.0107138e-001  5.3942351e-002  1.8412292e-001 -2.3584284e-001  8.6367718e-001 -1.3296613e-001  1.1313308e+000 -5.5464285e-001  1.9294535e-001  2.3995900e-001  4.4641364e-001 -1.4449561e-001  2.2282078e-001 -5.4440128e-001 -2.0520972e-001 -4.0532527e-001  1.7263487e-001  3.3862931e-002 -1.3568764e-001 -5.0154388e-001 -1.6972392e-001  2.0946988e-001 -3.7815245e-001  4.1323220e-001  6.5731232e-002  6.5243374e-002  3.5480889e-001  3.9350476e-002 -1.2177560e-001 -3.6277650e-001 -1.5944798e-001  4.7498292e-001 -9.9217736e-002
  6.4680761e-001  1.2427473e+000 -6.4243797e-001 -3.4896828e-001  5.4155643e-002  4.4836921e-001 -7.1948956e-002 -2.5389525e-001 -4.5053399e-002 -6.0530499e-001  5.0463622e-001  2.3389489e-001  2.4250228e-001  2.3782537e-001 -3.7819524e-001 -7.5904344e-001 -5.8834050e-001  1.4170879e+000 -8.4681118e-002  3.8222455e-001  1.8990609e-001 -1.3582810e-002  5.8168282e-001  1.1090544e+000  2.6683441e-001 -1.8589720e-001  1.3647001e+000  1.6668621e-001 -4.1389232e-001  4.1146396e-002 -2.2500910e-001 -3.3423148e-001  1.7348089e-001  3.6696975e-001  2.8424612e-001  1.4098010e-001  2.7595512e-001  1.3292047e+000  5.7396455e-001  1.1124694e+000 -5.8119811e-001  3.2150106e-001  1.9081049e-001  1.2643837e+000 -2.8161805e-001 -1.6631484e-001  9.8304056e-001  1.3703888e+000  9.6169116e-001  4.5985076e-001  1.7638476e-002  2.2110078e-001  4.0391189e-001 -1.1302068e-001  7.2532025e-001  6.9580044e-001  3.6781277e-001  6.0152625e-002  5.9830156e-002  8.5344712e-001  8.3786573e-001 -6.3496261e-002 -7.0082473e-001  5.4532732e-001  1.1405676e-002 -4.6402661e-001
  1.3245542e-001 -2.2940709e-002  2.1669595e-001  3.8030359e-001 -3.8706858e-001  2.3874534e-001  2.6597105e-001  7.2067764e-002 -1.9801569e-001 -1.0951053e-001 -2.0500226e-001  1.0454336e-001 -3.1080791e-001  2.7967291e-001 -2.3640027e-002 -5.6738259e-001 -4.7758350e-001  7.4400719e-001  2.5410400e-001  2.0546755e-001  1.7110363e-001  1.4551837e-002 -6.1617809e-001 -2.3708313e-001 -4.8487532e-002 -7.2758578e-001  2.4186139e-001  1.3264042e-001 -6.8352042e-001  3.8357593e-001  5.4436414e-001  6.1519128e-001 -2.3224512e-002  9.8663156e-001  7.1635571e-001  6.1423978e-001  8.0927005e-001 -5.3191441e-001  2.2113268e-001  1.4554821e-001 -4.5686702e-001 -4.6872757e-002  5.8130882e-001 -6.9588098e-001  4.3058058e-001  3.6175618e-001  2.3685894e-001  3.3828465e-001  7.3014390e-001  6.7574426e-002  2.3241996e-001  2.9828793e-001  5.2988045e-001 -6.1736968e-001  8.5970729e-001  1.6891268e-001  2.3054338e-001  9.5251896e-002  1.5632114e-001  7.5317970e-001  1.3879562e+000 -2.8039043e-002 -2.9725305e-001 -5.0992223e-001 -2.9489792e-001 -8.8597515e-001
 -5.9489783e-001 -8.8832884e-001  1.6806733e+000 -5.6920207e-001  2.9791083e-002  2.1023214e-001 -2.3895448e-001  3.1091132e-001  3.6687641e-001  1.6791731e-001 -1.0764204e-001  1.0098684e-001 -1.5149199e-001  1.6305429e-001  2.8708179e-001  3.3006406e-001 -4.4978488e-001 -5.6805677e-001 -2.6840448e-002 -2.2481467e-001 -2.2487963e-001 -3.2795351e-001 -3.8226667e-001 -3.8442451e-001 -2.5899872e-001  5.2425593e-002  4.9068679e-001  1.5604171e-001 -8.1720924e-001  1.5243506e-001  2.0401510e-001  2.8133018e-001 -2.4300693e-001  2.9638436e-001  3.3982961e-001 -1.5928274e-001  9.2867723e-001 -7.8909170e-001  3.0833461e-001  3.9836917e-001 -7.3584524e-002 -3.4700301e-001 -2.0865761e-001 -2.8474043e-001  8.4626683e-002 -1.3862865e+000 -2.7107214e-001 -3.2965326e-001  3.0755631e-001 -2.8881518e-001  6.1580001e-001  3.6325129e-001  4.0229379e-001  6.5822514e-001 -8.4607785e-001 -1.8137165e-001 -4.0110228e-001  2.1357505e-001  6.2874395e-002 -2.3229716e-002 -3.5173429e-001  3.0779721e-002  4.1860024e-001  1.2756929e+000 -2.9442231e-001 -5.3326927e-001
 -8.3186303e-002  2.7454441e-001 -4.3366348e-001  1.8126280e-002  4.9836506e-001 -1.8749960e-001 -1.7436846e-001 -4.0130211e-001 -4.1960076e-001  5.0210987e-001  7.5634598e-002 -2.2299367e-002  9.6799347e-002 -1.5905497e-001 -3.8945756e-001 -1.1333275e-001 -7.6315362e-001 -4.4899677e-001  2.1558196e-001  3.2613835e-001  8.5158393e-001 -3.1952088e-002 -8.0788505e-001 -2.0893431e-001 -2.8856914e-001 -5.5637894e-001  4.1917895e-001  1.4453941e-001  2.8315534e-001 -7.1499464e-001  1.2718292e-001  4.5626346e-001  2.0669329e-001 -1.9135186e-001  2.2663592e-001  1.8844057e-001  3.1899757e-001 -3.6085633e-003 -7.3004142e-002 -1.1694085e-001 -1.8137650e-001 -3.9242917e-001  1.2322855e+000 -8.3335906e-001  6.5117016e-002 -6.6338853e-001 -1.1549795e-001 -6.1301521e-001  3.6733195e-001 -6.6487006e-001 -1.4820484e-001  3.0302450e-001  4.0650599e-001  3.4213547e-001  3.0573810e-001 -2.5165462e-002  5.2201160e-001 -7.0229432e-001 -7.5362427e-002 -2.7257607e-002  1.0194071e+000 -7.5624935e-001  7.1254930e-001 -1.3925172e+000 -4.4677109e-002 -4.2189852e-002
  6.4524656e-001 -4.6594599e-001  3.7743620e-001 -9.2586851e-001 -4.5969787e-001  5.5516591e-002 -2.6304800e-001 -4.2365661e-001 -3.0512199e-001 -6.1588425e-001 -7.2171716e-001 -5.5300443e-001 -1.9898622e-001 -6.0750272e-001  2.0348596e-001  6.6283275e-001 -5.7565941e-001 -1.2925712e+000 -6.5944097e-001 -4.9805777e-001 -1.0316828e-001 -3.2874800e-001 -7.8804782e-001  2.8277627e-001 -5.2033576e-002 -2.4122407e-001 -5.0615687e-001  3.4001037e-001  9.1228223e-001  8.9579190e-001 -3.2336108e-001 -5.7359835e-001  4.9111259e-001  3.5600474e-001 -6.4238507e-001 -3.6454619e-001  1.0236612e+000  4.0041374e-001 -2.2673673e-001  7.2316636e-002  2.2302529e-001  9.4421818e-002  1.8371527e+000 -2.4100671e-001 -1.8761026e-001 -4.2960622e-001 -7.1774304e-001 -9.0006387e-001 -5.9939386e-001 -5.9249312e-001  1.1584234e+000  9.2690483e-001  3.2387926e-001  1.9337478e-001  4.8432558e-001 -3.7517692e-002 -4.2915470e-001 -1.6573232e-001 -3.4578618e-001  3.0851094e-001  1.1473251e+000  3.5874139e-002 -4.2717772e-001 -3.3846669e-001  8.9547049e-002  6.6203564e-001
 -9.3220997e-001 -1.1353372e+000  9.2262451e-001  1.5762075e-001 -4.6657252e-001 -4.6580728e-001 -8.5616014e-001 -3.3337852e-002 -8.9778145e-001 -5.9402083e-001 -8.3904119e-001 -3.2755028e-001 -4.7396037e-001 -3.7034639e-002  4.5120891e-001  1.1798370e+000 -1.6839718e+000 -1.3509343e+000 -5.6363455e-001 -9.8106016e-001 -7.7622339e-002  1.2376779e-003 -1.6617084e+000 -1.3968204e-001 -5.4787597e-001  3.2872011e-002 -5.8335113e-001  1.5041145e-002  7.3567926e-001  6.6683449e-001  3.8623247e-001 -2.7089744e-001 -5.9070390e-001  1.0299683e+000 -4.3290643e-001 -4.2433134e-001  1.1746709e+000  1.2974290e+000  7.3621737e-002 -1.3498213e-001 -4.0414205e-001 -4.9877778e-001  1.4379728e+000 -9.6830764e-001  1.8639673e-001  5.3228461e-002 -1.1888632e+000  5.4455719e-002 -2.1897713e-001 -1.6512808e+000  1.2483579e+000  6.4156348e-001  7.0318606e-001  2.0552812e-001  1.7304261e+000 -8.8394629e-001 -2.2572335e-001 -5.9904858e-001 -1.9759566e-001  4.5001150e-001  2.1071266e+000 -2.5187487e-002  7.9736629e-002 -5.3363446e-001 -2.3201825e-001  4.2320948e-001
