# Supplementary material for: Resting-State Temporal Synchronization Networks Emerge from Connectivity Topology and Heterogeneity
Source: PLoS Comput Biol. 2015 Feb 18;11(2):e1004100. doi: 10.1371/journal.pcbi.1004100 (PMC4333573; doi:10.1371/journal.pcbi.1004100)
Supplement: S1 Dataset — Each volunteer underwent two scanning runs (blocks). For each recording session (subject and run), BOLD time series were averaged over the corresponding 66 brain regions of the brain atlas. Each file subXblockY.txt contains the time series of all 66 brain regions from subject X and run Y. The labels of the brain regions are contained in file ROIs_Labels.txt. (ZIP) [file pcbi.1004100.s006.zip › DataSet S1/subj20_block2.txt]

 -5.5206820e-001 -1.0308335e-001  1.5513129e-001 -5.9770675e-001  2.0278177e-001 -2.1996865e-001  1.0645460e+000 -7.4080399e-002  6.1372447e-002  1.2853619e-001  2.6342596e-001  1.7911441e-001  1.5877924e-001 -8.2037070e-001 -3.1012265e-001 -5.1087861e-001 -3.9611146e-001 -1.6944357e-001 -2.3487161e-001  2.9376781e-001  4.3810336e-002 -5.1577510e-002 -1.5912348e+000 -2.5331894e-001  3.1961064e-002 -2.0497563e-001 -8.5524211e-001  7.5409368e-002  8.7659046e-001 -1.6773326e-001  1.9403223e-001 -6.0416249e-001  1.5958706e-001  2.9451599e-001 -6.1751987e-001  2.7234056e-001  3.8607500e-001  9.2550990e-001 -7.5740629e-001 -4.9726082e-001  6.4245289e-002 -2.0098108e-001  7.9934928e-001 -4.2578938e-001  1.7580237e-001 -1.6935447e-001 -1.4440370e-001 -6.8347425e-001  8.2636351e-003 -1.7420387e-001 -6.1472584e-001 -6.9147236e-001 -1.0695412e+000 -3.6564954e-001 -8.8523695e-001 -6.3280098e-001  2.0923057e-001 -2.4425629e-001 -3.7998466e-001  3.2253932e-001 -1.6612954e+000 -2.3144369e-001 -2.0375751e-001  1.1824591e+000  1.3925843e-001 -1.3731867e-002
 -6.6331351e-001  7.8338334e-001  9.6688496e-001  5.1859201e-002  2.7600444e-001 -7.6239279e-001  3.8222844e-001  3.4700903e-001  4.1367479e-001 -1.8056634e-001  2.4347641e-001  3.5089289e-001  1.1401976e+000 -1.4709977e-001  1.0336156e-001  1.2420648e-001  9.2905116e-001  1.0387869e+000 -2.6450201e-001  6.9898806e-001 -7.8278701e-002  3.4228466e-001  1.0137220e+000  1.3084452e-001  7.1755518e-001  1.2579089e-001 -6.9120214e-001 -7.0835977e-001  1.5757847e-001  5.7467125e-001 -3.4208308e-001 -3.3489016e-002  7.1256704e-001 -4.0518527e-001 -3.0976631e-001 -6.7970179e-001  7.7324491e-001 -2.5763875e-001 -1.3279684e-001 -9.3190257e-001  3.0862696e-001  6.5047745e-002  6.6348304e-001  4.2474028e-001  4.8205366e-001 -1.3151023e+000 -7.9932124e-001 -1.4598975e+000 -4.9961465e-001 -4.9151319e-002 -3.6773447e-001 -2.7392632e-001 -5.6727990e-001  3.3981484e-001 -1.2368658e+000 -2.5334773e-001 -2.8659428e-001 -3.3599164e-001 -7.7797625e-002  2.0250711e-001 -5.2472898e-001 -2.3589246e-001  2.8355945e-001 -1.4419830e-002 -1.7128625e-001  3.0446560e-001
 -2.7166895e-001 -1.5260921e-001 -4.0607774e-001 -1.0137346e-001 -6.2271982e-002 -1.8194872e-001 -1.1736996e-001 -6.3852311e-002 -4.9219127e-002  3.2920456e-001  5.6021823e-001 -2.4548424e-001  1.2625562e-001  6.7416391e-002 -5.1992360e-001 -7.4745488e-001  7.7857000e-001  8.1859086e-001  6.7226129e-001 -7.7739957e-002 -5.7883952e-001 -2.0410074e-001  2.8793619e-001 -1.3595364e-002  3.8500391e-001 -8.6640305e-002 -6.9602924e-001 -4.8954224e-001 -5.7347064e-001 -7.8875460e-002  1.2224909e-001  3.3837048e-001  9.4547415e-001  6.5505155e-002  3.5752038e-001  4.2532651e-001 -2.7878811e-001 -8.1156356e-002 -1.1532443e-001 -4.1888913e-001 -1.9274764e-002  3.5205758e-001 -3.2314265e-001  5.8710523e-001  7.7976906e-001 -3.9137173e-001  7.8353131e-002  8.5076247e-001  8.6790694e-001  8.4399054e-001 -4.5036498e-001 -1.5728553e-001 -1.4592768e-004  1.9357694e-001 -5.2652168e-001  1.0959816e+000  4.9385216e-001 -4.3251960e-001 -3.3081380e-001 -6.0823953e-001 -1.5725611e+000 -7.6058613e-002  4.3789682e-001  7.1862234e-001  1.5138020e-001  5.3559247e-001
  2.5716609e-001  5.5939368e-001  9.2008049e-002  8.9523404e-001  2.0776778e-001 -6.4953377e-001 -9.6284069e-001 -2.5860452e-001 -3.0477310e-001 -1.3918939e-001  6.6440792e-001  4.3582035e-001 -7.5491995e-003 -1.7971172e-001 -5.6967539e-001 -4.5584267e-001  3.5698788e-001  1.2367082e+000  2.4872495e-001  1.5909620e-002  7.8244897e-001 -4.7789110e-001  1.0532310e+000  5.5138186e-001  2.0771531e-001 -4.1849553e-002 -1.5775896e+000 -1.0899446e+000 -3.0696854e-001 -1.7729569e-001 -3.0656035e-001  3.8637739e-001  1.0173085e+000  5.2440842e-003  1.0856500e-001  1.1361666e-001 -3.3702906e-001 -2.7031432e-001 -1.0632972e+000 -1.2848838e+000 -3.5705602e-001 -1.9566388e-001 -6.8761228e-001 -3.0430255e-001  8.4483991e-003  1.0110234e-001 -4.1759855e-001 -3.1695502e-001  6.6994993e-001  5.2424486e-002 -7.3630144e-001 -8.0015109e-001 -7.9341364e-001 -9.8348181e-001 -7.2570569e-001  7.2794744e-001  3.8611019e-001 -1.8210221e-001 -3.3524794e-001 -1.2652502e+000 -5.9985279e-001 -2.3326542e-001  7.6678640e-001  4.5082069e-001 -7.7152595e-001 -1.1641543e-001
 -2.4320294e-002  1.2358422e-001  4.0038709e-001 -5.4596289e-001  3.0658268e-001 -7.9037418e-001 -5.7909247e-001 -5.1992062e-001 -2.2588056e-001 -1.1078912e-001 -8.8790074e-002 -3.4985799e-001  3.1059759e-001  3.1788464e-001 -1.4090379e-001  1.2957312e-001  3.7410030e-002 -3.4628092e-001 -2.3186907e-001 -3.9871079e-001 -5.4480461e-001 -4.6212166e-001  2.9930309e-001 -6.6245674e-001  1.1808119e-001 -1.1365211e+000  1.0944021e-001  5.3850213e-002 -2.7183961e-001  4.5769310e-001  5.3961040e-001  2.5800468e-001  1.8617008e-001 -7.8577275e-002  4.3052614e-001  6.2236597e-001  2.2353961e-001 -3.6555282e-001 -5.6688728e-001  1.3064030e-001 -2.5660778e-001 -5.3146381e-003 -2.3908710e-001 -7.3919072e-001  1.8283577e-001 -5.5760392e-001 -7.5583014e-001  1.6527423e-001  3.0110753e-001  5.3883653e-001  1.1909880e-001 -2.7080613e-001 -7.1369880e-003 -2.3076295e-001  5.6696272e-001  2.6585589e-001  5.1998959e-001 -2.6149876e-001 -5.1122130e-001 -1.1491520e+000  2.5302590e-001 -3.5157867e-002 -8.3428024e-001  2.6596689e-001  4.0013603e-001  1.0940085e-002
  9.0358987e-001  9.5340838e-002  2.6899399e-001  6.0055628e-001  1.7391052e-001  5.1838924e-001  4.1943385e-001 -6.7096935e-002 -3.5279771e-001  3.9500192e-001  7.7497865e-001  3.0675744e-001  1.2528449e-001  3.8491688e-001  1.2073207e-001  5.2417612e-001  1.1138274e-001  9.1022236e-002 -6.0191946e-002 -2.5237643e-001 -1.0814667e-001  6.4665653e-001  8.5116977e-001 -7.5593853e-001  1.3553784e-001 -7.1848850e-001  1.3405822e+000  4.4037154e-001  4.4593469e-001  3.6318445e-001  1.2937518e+000  2.8381757e-001  9.3004646e-001  1.3969149e+000  1.8429853e-001  1.1857835e+000  5.9421217e-002  3.2634789e-001  1.0965016e+000  1.2814553e+000 -9.5843322e-001 -2.3743643e-002 -1.3065116e+000  7.7614193e-001 -1.4407111e-001 -4.1369615e-001  2.7870480e-002  6.9263162e-001  3.7233738e-001  5.1967569e-001  5.6878995e-001  3.6425551e-001  7.6731167e-001 -4.8048034e-001  3.9153499e-001  6.0494940e-001  6.9811026e-001  9.4633036e-002  6.0707487e-002  5.8058638e-001  1.6200353e+000 -1.5598874e-001  5.0504552e-001  8.6075229e-001  4.9620890e-001 -1.2808212e+000
 -1.5390060e+000  3.1925539e-001 -1.8188296e+000  2.6239742e-003 -3.5832665e-001 -3.5574088e-001 -4.1410261e-001  4.4220231e-001  6.6974639e-002  5.7567674e-001  9.0885970e-001  2.3034444e-001  4.2568496e-001 -3.5908632e-001  8.7987268e-002 -3.4024055e-001  4.2213061e-001  1.5570057e-001  1.0447234e+000  5.5258320e-001  1.0498828e-001  3.9776106e-001  4.9388911e-001  1.1847684e-001 -1.6506641e-001 -5.8231345e-001 -3.9109595e-001 -2.8153474e-001 -3.4466066e-001 -3.1606360e-001  3.5675650e-001  3.2556740e-001  6.0254333e-002  2.5596572e-001  4.9162071e-001 -4.1327996e-001 -5.4974500e-002 -5.6322371e-001 -4.4945854e-001  1.2566702e-001 -6.0253995e-001 -2.8472458e-001 -7.9982188e-001 -1.2855860e-001 -4.3326160e-001 -3.8233157e-001  4.6970738e-001  6.4199644e-001 -1.1595978e-002 -5.8863646e-001 -3.8468774e-001 -4.4310247e-001 -4.6568485e-001 -2.2529557e-001 -1.8149670e-001 -5.0760554e-001  6.8949628e-002  1.9724261e-001  6.0110193e-001  2.9353088e-001 -3.8609664e-001 -1.0155460e-001 -1.2377242e+000 -3.3596449e-001  1.6433174e-001 -8.7636894e-001
  1.8788442e-001 -2.1262755e-001 -1.2031885e-001  4.2249044e-002 -5.7209704e-001 -3.8781978e-001 -5.2170300e-001  6.6177220e-001  5.1719588e-001 -2.4720081e-001  4.0835320e-001  3.9364363e-001 -1.9368228e-001 -1.3775138e-001 -4.5851137e-001 -2.1377421e-001 -3.1354364e-001  3.2545238e-001  4.2408271e-001  4.8043611e-001  2.5311116e-001 -4.4184291e-001  3.4049995e-001  3.2439876e-001 -8.3334236e-001 -2.2076165e-001 -6.2371705e-001 -2.0187759e+000 -1.4146263e+000 -6.7309701e-001 -1.2739042e+000 -1.6203921e-001 -4.0212363e-001  2.1262164e-001 -2.1724316e-001 -1.4786502e+000 -4.5620111e-002 -1.0052999e+000 -1.4193990e+000 -7.6741268e-001 -2.4213342e-001 -2.5508127e-001 -7.6600847e-001  2.9940804e-001 -2.8586197e-001  2.0047827e-001  4.4384072e-001 -9.4639440e-002  1.8606624e-001 -6.6257644e-001 -1.2252859e-002  3.0415175e-001  2.9628147e-001 -4.2264031e-001 -5.2587369e-001  3.6922893e-001 -6.6023497e-001 -3.2693415e-001  5.6782735e-001 -7.0742748e-001 -3.1616354e-001 -2.0273661e-001  3.3588444e-002 -1.0975863e-001 -9.4402613e-001  2.9015725e-001
 -7.4291978e-001 -1.0970073e+000 -3.1554833e-001 -9.9734906e-001 -1.6722759e-001 -3.4141401e-001 -5.8554023e-002 -1.1868991e-001 -6.0956597e-001  5.5649804e-002 -4.0654195e-001  1.3304995e-001 -3.0583522e-001 -2.0114433e-001  1.3622627e-001  5.3652586e-002 -1.9429497e-001 -6.5621571e-001 -3.7396090e-001 -2.6543540e-001 -8.6865915e-001 -6.1062648e-001 -1.2935487e+000 -1.0594013e+000 -6.9031520e-001 -7.4747591e-001  1.9663876e-001 -4.4674788e-001 -6.4683158e-001 -2.9596278e-001 -9.5462920e-001 -1.4185156e-001 -8.9589242e-001 -6.0845252e-001 -6.5299229e-001 -1.0740116e+000 -2.5976321e-001 -8.8449553e-001  3.5839474e-001  1.6138645e-001 -1.2826426e+000 -6.3551669e-001 -9.1307419e-001  3.6425791e-001 -6.1840655e-001 -1.6403571e+000 -1.9910224e-001  3.1585414e-001  6.1160228e-002 -7.0948569e-001  9.8321561e-002  2.0597122e-001  6.2705011e-001 -2.2119657e-001  1.0451969e+000 -5.2112559e-001 -1.1462088e+000  4.9250041e-001 -1.3002797e-001  7.9253831e-002  8.7692691e-001  2.5354382e-001 -1.8817452e+000 -2.4782632e-001  2.6003118e-001  6.8327631e-001
 -9.9038673e-001 -9.4361856e-002  7.1433307e-001 -1.8647206e+000 -4.7438239e-001  1.4041988e-001 -8.5645045e-001 -2.5850525e-001 -5.3915245e-001 -9.1536253e-001 -1.0793137e+000 -1.1697978e-001  4.4498032e-002 -1.9749008e-001 -9.9063157e-003 -3.1041202e-001 -1.1947539e+000 -8.3868392e-001  7.2106802e-002 -1.0386665e+000 -5.4792596e-001 -7.6940504e-001 -2.2783608e+000 -2.3610301e+000 -1.5241682e+000 -1.1102188e+000 -4.6239870e-001  7.4848872e-001  6.7008703e-001 -3.7878714e-001 -5.8210747e-001 -6.7349111e-001 -1.7474728e+000 -9.9828790e-001 -9.7503385e-001 -1.0655206e+000 -2.5426662e-001  4.1106081e-001  1.0557185e+000  2.3580187e-001 -6.2366112e-002 -1.4669085e+000 -6.5746510e-001 -1.6523187e+000 -7.6267654e-001 -1.7910980e-001 -1.0249807e+000 -6.1463527e-001 -4.2890525e-001 -1.3533695e+000  4.2311453e-001  5.7810010e-001  1.3287927e-001 -1.5842313e-001  6.3473078e-001 -1.6897905e+000 -1.4077543e+000 -9.5729235e-001 -6.2320586e-001 -1.1046392e-001  5.5150764e-001 -1.9256580e-001 -2.4462227e+000 -1.6121115e+000 -4.2622773e-002  8.2038863e-002
 -6.6488572e-001  2.1127475e-001  1.2051107e+000  3.3127594e-001  4.8000894e-002  2.5315451e-001  3.5523914e-003 -1.5829260e-001  1.7496626e-001 -1.0055831e+000 -8.5050773e-001 -4.8496353e-001 -4.7742360e-002  2.9784793e-001  4.3810638e-001  3.0318169e-001 -6.8232315e-001 -4.8371349e-001 -1.2863309e-002 -4.7339251e-001 -2.1003285e-001 -2.5046788e-001 -3.9283036e-001  4.6681586e-001 -6.2792121e-001  4.9185062e-001  1.5439568e+000  9.2529819e-001  1.9864698e-001  2.3494647e-002 -6.8956030e-001 -3.6962852e-001 -1.3835991e-001 -5.4156568e-002 -3.1710993e-001 -8.9022894e-001 -2.8514143e-001  4.5227701e-001  1.0859649e+000  8.3407342e-001  7.4446673e-001  4.4265063e-002  2.2717745e-001  6.2050116e-001  2.5026554e-001 -2.3162455e-001 -8.3198015e-002 -2.5756099e-001  2.4913621e-001  2.0187738e-002  5.2945961e-001  9.2575848e-001  1.9646964e-001  2.1803561e-001  1.0329149e+000 -2.0782521e-001 -6.1530802e-001 -3.5564497e-002 -2.7230630e-001  4.1173412e-001  1.3154240e+000  1.0085889e-001  5.5825066e-002 -1.1889264e+000 -3.6765688e-001  1.5939930e-001
  3.0279965e-001 -7.9449152e-001  1.7585251e-001 -9.5410867e-004 -2.9015647e-001  4.6556865e-001 -5.9728979e-001  2.4635086e-002 -3.5124210e-001 -5.9450877e-001 -4.2586683e-001 -3.1657401e-001 -6.9040347e-001  8.1546119e-002  4.4331952e-001  2.8722466e-001 -2.5104080e-001 -7.6545564e-001 -4.6365598e-001 -3.4509837e-001 -5.4237519e-002  3.8650125e-001 -1.6499985e-001 -1.7585971e-001 -7.3990459e-001  2.1714247e-001 -1.3990225e-001  5.1673725e-001 -2.5853122e-001  3.0514248e-001 -6.6384526e-001 -2.4913856e-001 -6.1617215e-001 -9.5186432e-002  8.8163450e-004 -6.3335030e-001  4.1928450e-002 -3.2716432e-001  1.5224041e-001 -9.3159787e-002  2.0077616e-001 -1.1269922e-001  2.9933177e-001  1.9533803e-001  5.6739760e-002  4.1316429e-001 -1.6111884e-001 -1.1879403e-001 -3.8110802e-001 -5.0791231e-002  2.2590859e-001  9.9969027e-001  3.7324269e-001 -8.2686354e-001  2.0389070e-001  1.7449330e-001  1.0519697e-002 -8.4400894e-002  7.0162265e-001  1.9968633e-002  3.3910912e-001  1.5496898e-001 -7.5680469e-001 -2.1027245e+000  5.5904456e-001  8.5860929e-001
  6.1487092e-001  5.1136209e-001 -1.5641900e-001  8.8564642e-001  2.5854233e-002 -8.0801377e-002 -5.9946559e-001 -2.1791845e-002 -6.2616880e-001 -6.2429099e-001 -2.4660575e-001  2.2908066e-002  3.0986323e-002  3.0023908e-001  4.1041600e-001  3.5611465e-001 -5.9815431e-001 -2.7574589e-001  7.9699707e-001 -6.3579304e-001  6.9599828e-001  4.2876655e-001  5.6538932e-001  5.1581967e-001 -3.4125330e-001  4.1885524e-001 -2.9688654e-001 -2.3765427e-001 -2.0585944e-001 -3.1605740e-003 -6.9870731e-001 -2.5789408e-001  1.5188900e-001 -1.5418405e-001  5.8896982e-003 -4.0338850e-001  1.1444775e-001 -6.6159092e-001 -6.1509701e-001  2.6626065e-001  2.1331222e-001  1.0737532e-001  9.5999702e-001  8.7919366e-001 -2.9009570e-003  3.5423095e-002  3.3369749e-002  1.4117386e-001  9.4091443e-002  6.4874832e-001  6.8812409e-002  5.2115145e-001  3.3684076e-001 -4.1766331e-001 -1.0939218e-001  4.5248698e-002 -2.0977092e-002  1.0348888e-001  1.4005031e-001  8.3719539e-002  2.5094947e-001  1.5696139e-001  3.6891157e-001 -9.8503668e-001  3.4576579e-001  5.9320444e-001
 -1.8065318e-002  8.2091511e-001 -3.6096387e-001 -1.4034947e+000  3.5834633e-001  3.0423324e-001  2.6778522e-001 -4.6523440e-001 -4.6902198e-001  1.7285137e-001  2.0550286e-001 -6.2566314e-001 -1.9514567e-001  4.1258913e-002  1.7158985e-001 -2.2196830e-001 -2.6473367e-001 -1.3784489e-002  5.8007281e-001 -6.0726385e-003  4.9680503e-001 -5.2944517e-001 -9.2639722e-001 -3.0951353e-001 -6.0842462e-001 -3.4685008e-001 -2.6638308e-001  2.1427834e-001 -2.7173043e-001 -6.2263686e-001  2.7886132e-001  3.3668747e-001 -4.9745051e-001 -4.9509031e-001  1.8761672e-001  2.0347579e-001 -7.0123297e-001 -3.5033833e-001  1.6607104e-001  3.2544683e-001 -2.9939591e-001  2.4736796e-002  3.7937868e-001 -4.8920985e-001 -2.2461812e-001  1.0823216e+000  4.5751127e-001  6.8577858e-001 -1.3943676e-001 -1.5143987e-001  7.0800781e-002  5.6489657e-001  5.9423019e-001 -3.3007333e-002  5.9554192e-001  3.0601483e-001  4.0872209e-001 -5.9372350e-002  8.2813950e-002  2.6467987e-001  7.2422933e-001  5.4097865e-001 -7.0585663e-001 -5.8927237e-001  1.0779351e+000  7.6101666e-001
  9.0720177e-002 -5.8429263e-001 -1.5860013e-001  9.5396631e-002 -1.2595582e-001 -5.4609491e-001 -3.9208175e-002 -3.6133449e-002 -4.6347851e-001 -9.3977228e-001 -6.5043607e-001  4.8475688e-001  3.4073873e-001 -1.7402824e-001 -4.9412832e-001 -4.3040598e-001 -7.7400404e-001  2.3047046e-001 -4.9580832e-001 -7.1872378e-001 -5.5485491e-001  1.6611524e-001 -1.2820397e+000 -2.1444542e-001 -5.6464779e-001 -1.3832138e-002 -1.0604619e+000 -3.0315281e-001 -2.9516144e-001 -7.7339684e-001 -1.4265159e+000 -3.7918814e-001 -1.4065810e+000 -1.2165184e+000 -5.9389704e-001 -5.1643996e-001 -4.4490631e-002  2.4291703e-001  3.1019885e-001 -5.3275601e-002 -5.1652513e-001 -8.3382991e-001 -3.4328458e-001 -1.1416875e+000 -3.2120258e-001 -3.0863778e-001 -8.9162493e-001 -1.4747509e+000 -2.3386149e-001 -2.0725080e-002 -3.6161772e-001 -1.2841560e-001 -2.3308048e-001  5.6906501e-001  2.7158251e-001 -3.9832050e-001 -7.5319368e-001 -2.3891284e-001  7.3529309e-002 -1.9754496e-002 -1.4304379e-001  2.0016416e-001 -1.1134393e-001 -5.6550503e-001 -9.2048409e-002 -6.8513086e-001
 -5.4320448e-001  4.5518747e-001 -7.6916044e-001 -9.9459437e-001  4.2859132e-001 -7.9642417e-001 -4.6513434e-001 -4.8621467e-001 -3.0561171e-001 -1.9842946e-001 -6.2243084e-001 -5.0589112e-001  2.3912495e-001 -9.5809690e-001 -7.5633185e-001 -6.8548449e-001  1.1620233e-001 -4.9679317e-001 -1.6743117e-001  1.0912086e-001  1.0601148e+000  1.6149202e-001 -1.0801437e+000 -4.1886747e-003 -3.8181349e-001 -5.1183429e-001 -6.0188958e-001 -3.4800471e-001 -3.8568888e-001 -1.2241345e+000 -6.6766379e-001 -6.0782111e-001 -6.0273374e-001 -1.0184310e+000 -3.0902396e-001 -6.0064296e-001 -6.7097446e-001  5.4037720e-001  1.2624623e-002 -1.4485248e-001 -5.8234051e-001 -9.6097200e-001 -2.5134437e-001 -4.0524688e-001  2.1460573e-001  3.4375691e-001 -4.9476449e-001 -1.0556236e+000 -1.0880809e+000 -8.2158712e-001 -4.3989660e-001 -7.6963715e-001 -7.3529712e-001  3.6775551e-001  5.8373013e-001 -1.0554333e+000 -8.7655971e-001 -1.5413907e-001 -2.1250454e-001 -1.5937623e-001 -8.6724169e-001 -1.2481475e-001 -1.1533640e+000 -8.2587012e-001 -9.6363574e-001 -1.4779743e+000
 -5.3809097e-001 -2.9861793e-001 -4.0572575e-001  2.2952875e-001 -5.9392517e-002  1.2099071e-001  2.8336690e-001 -3.3558948e-002 -8.3436252e-001 -2.4432950e-001 -2.2348473e-001 -4.3574013e-001 -2.6573429e-001 -5.0361848e-001 -8.3824452e-001 -1.1262342e+000  1.0317712e-001 -1.0104182e-001  1.7927958e-001  5.6497770e-001  1.1559847e+000  1.0540649e-001 -2.9800081e-001  3.0143198e-001  2.1754720e-001 -4.1103089e-001  2.5636632e-002  6.0753645e-001  4.8615607e-002 -1.2201232e+000  2.3379050e-001 -1.2188971e-002 -2.5267255e-001 -8.5270215e-001  2.0089530e-001 -4.4290221e-001 -1.3043140e+000 -1.3208006e-001  2.2854794e-002  1.8146957e-001 -4.5235766e-001 -7.8461524e-002 -2.2279448e-001  3.8319149e-001  6.8336112e-001 -9.9923683e-002 -2.3608773e-001 -3.2218468e-001 -3.3320556e-001 -3.4748511e-001 -6.6676962e-001 -1.2888430e-001  5.9281884e-002  7.8748073e-001  6.8811209e-001 -3.3992557e-001 -1.4054457e-001 -2.5498486e-001 -2.3921965e-001  3.8683792e-001 -3.4227049e-001 -3.3255446e-001  6.1528779e-001  1.6191493e-001  2.5046515e-001 -4.6824769e-001
 -8.5691820e-001  3.4735323e-001 -3.1808000e-001 -3.3806901e-001 -2.9351833e-002  1.9008527e-001  6.5683536e-001 -1.7383308e-001 -3.7685072e-001  4.5636531e-001 -6.1543570e-001 -1.3714947e-002 -5.9860907e-002 -2.4586528e-001 -2.3410480e-001 -1.1301873e-001 -6.7245146e-001 -1.0531578e-001  5.9330277e-001 -4.2713574e-001 -2.5389982e-001  3.2896474e-001 -7.8780191e-001 -5.9522384e-001 -1.6456267e-001 -3.4032256e-001 -2.0145123e-001 -4.8995557e-001 -2.4648705e-001 -7.2673516e-001 -3.0534431e-001 -4.1163753e-001 -5.9045213e-001 -4.9496872e-001 -2.1361982e-001 -2.6811233e-001 -4.7366449e-002 -6.9676088e-001  1.0010365e-001  4.3169355e-001 -2.7962213e-001 -2.4805430e-001 -1.0264957e+000 -7.3400491e-001 -3.6581433e-001  2.0910827e-001  6.8683950e-002  5.3161942e-001 -1.2262964e-001 -3.6553619e-001 -2.5710914e-001 -3.0382906e-001  6.1565201e-001  1.8749965e-001  1.3068028e+000  3.7483294e-002 -2.1955361e-001 -2.4166946e-001 -4.7977369e-001  2.8188201e-001  2.5257104e-001  6.2649982e-002  1.2318491e-001  2.8875922e-001  5.3611056e-001  1.4191737e-001
  1.2247850e-002  8.7788610e-002  2.3623497e-001 -2.9931192e-001 -1.7521766e-001 -2.0395362e-001  7.7691975e-002 -9.0351621e-001 -6.8609138e-001  3.4856081e-002 -3.9259507e-001  1.1720118e-001  2.4647852e-001 -3.1471243e-001  1.0138256e-001  4.7953979e-002 -1.1077208e+000 -1.0176187e+000 -5.5830629e-001 -9.2183736e-001 -8.8217480e-001 -8.7658529e-001 -5.1213771e-001 -4.9169282e-001 -2.6910792e-001 -4.9933890e-001  1.4807894e-001 -1.1835910e-001 -6.5097909e-002 -1.0379498e-001  2.9127438e-001  2.4053069e-002 -5.8862170e-001  8.3769629e-001  4.6186867e-001 -1.9161347e-001  1.1704732e-001  1.1012875e-001  5.2840554e-001  3.7053769e-001 -1.9781110e-001  1.0597952e-002 -1.4319969e+000 -4.8832078e-001 -8.3781236e-001  8.5379792e-001  5.6851510e-001  9.2046639e-001 -3.3511782e-001  1.5057850e-001  7.0954611e-001  5.7146062e-001  3.2768622e-001 -2.2314114e-001  4.1822442e-001  1.7859351e-001  3.7028063e-001 -1.2209597e-001 -2.5955485e-002 -8.9710130e-002  2.5108172e-001  1.6475206e-001 -5.9821678e-001 -4.1445065e-001  1.6678365e-001  3.8732153e-001
 -6.4065543e-001 -1.3640004e-001  2.9509511e-002  5.4956922e-001 -3.8086691e-001  3.5168179e-001 -4.3348063e-001 -7.2778341e-002 -3.5453995e-002  4.5600025e-001 -8.9976626e-001  2.9399467e-001  3.9819464e-002 -4.1127277e-001  2.5223019e-001  4.8049947e-001 -4.2860043e-001 -7.0153126e-001 -1.9096322e-001 -7.1751029e-001 -9.4964193e-001 -1.3461922e-001 -4.9750302e-001 -8.1784040e-001 -3.2956376e-001  1.7391189e-001  5.0990859e-001  9.9658659e-001  1.5200391e-001 -1.1852264e-001  4.2542842e-001  1.5378617e-001 -4.8761756e-001  1.6518552e-002  1.7481150e-001  7.0492192e-001 -2.1454760e-001  1.4545699e-001  7.0585009e-001  1.5352087e-001  3.0750555e-001 -3.3098105e-001 -5.2331750e-001 -4.8621810e-002 -3.1110619e-001 -3.8773794e-001  2.7340881e-002  3.5278977e-001 -6.8601189e-001 -8.0867987e-001  3.0515049e-001  2.2843309e-001  4.0869897e-001  4.9165800e-001  1.2101878e+000 -2.5818714e-001  1.7948197e-001 -4.7968235e-001  6.6200010e-001  2.8928870e-001  2.6216305e-001  4.3609794e-002  6.2008852e-001  1.2260120e-001  3.3387378e-001  4.4602094e-001
 -1.6460520e-001  1.1114963e+000 -4.6576562e-002  1.1042228e+000 -6.0654052e-002  4.5575267e-001 -9.9992946e-001 -3.0763597e-001  1.2207771e-002  3.8934145e-001 -5.0623730e-001  2.2662185e-001  3.3870659e-001  3.6732220e-001 -1.7183659e-001 -2.0890462e-001 -4.7918628e-001 -1.0665897e+000  5.0649375e-001 -9.5015972e-001 -8.2044507e-001 -4.2457404e-001 -5.9041449e-001 -1.0148128e+000 -1.1192278e-001 -4.9945112e-001  8.2054865e-001 -1.2374921e-002 -6.1634649e-001 -4.4973597e-001  7.5341287e-001  4.9745682e-002 -5.3794184e-002  1.4367563e-001  4.5059859e-001  2.9512034e-001 -6.5836050e-001 -4.5764751e-001  5.0941807e-001  8.4575206e-001 -5.3901720e-001  1.2666146e-003  2.3279229e-001 -5.9771737e-002  6.3845192e-002 -2.6464952e-002  5.2048795e-002  1.5087888e+000  2.5876533e-001 -2.3571513e-001  1.6418778e-001  2.9744119e-001  1.5450034e-001  7.4123828e-001  7.2289743e-001  5.3855598e-001  1.3239574e-001  2.6351676e-001  2.2912664e-001 -7.1620202e-001  1.3655137e-001 -9.3606091e-002  2.9732927e-001  2.9939677e-004 -3.6616695e-002  3.9762140e-001
 -1.2030000e-001  1.8282226e-001  5.5358407e-001  3.8739767e-003  1.8379176e-002  1.0221622e+000 -5.6005386e-001 -1.1126315e-002  2.0232365e-001  7.7587939e-001  3.5826999e-001  3.2820540e-001 -1.5853437e-001  1.5924659e-001 -4.1824887e-002 -3.4436087e-001 -1.8540056e-001  2.4801155e-001  2.4882050e-001 -3.0826113e-002  4.4397205e-001  2.0729428e-001  5.1028580e-001 -1.6451424e+000  3.1175679e-002 -1.9270183e-001 -4.5313590e-001 -2.3304110e-002  4.2275240e-001  1.5257677e-001  7.2775697e-001 -1.9649156e-001  3.5984836e-001  4.3518451e-001 -1.5882211e-001  8.2891020e-002  3.3750658e-001 -4.7975264e-002 -3.4759177e-001 -5.3489940e-002 -3.6321128e-001  4.3198006e-002 -3.9780335e-001  1.2086924e+000 -1.2980386e-001 -3.1149866e-001  5.2170767e-001  3.3126633e-001 -2.2224994e-001  4.7773086e-001  1.7036631e-001  1.3812441e-001  3.2562261e-001  5.3627673e-002 -1.9421408e-001  1.0486790e-001  1.1551541e-001 -3.5118861e-001  2.7120287e-002 -7.9320744e-001  1.3473880e+000 -7.4337273e-001  4.2439801e-002 -3.7881286e-001 -9.7884358e-001 -5.5188963e-001
 -3.3803856e-001 -4.0025356e-001  3.8067013e-002  8.9556294e-001 -1.0278932e-001  6.8268283e-001 -3.6938885e-001  4.3576422e-002 -4.0153199e-001  3.2526603e-001 -9.8151735e-002  3.9281347e-001 -8.2277351e-001  6.9268764e-001  4.3426635e-001  4.3310194e-001 -6.8592944e-001 -2.1862075e-001  1.2111377e-001 -3.7053884e-001 -7.1891373e-003  4.7465499e-001 -1.1046737e-001 -1.2436509e+000 -1.8536564e-001  5.3415389e-001  1.4945276e-001 -8.1401733e-002  2.6072373e-001  1.7257504e-001  3.3576712e-001  4.3840709e-001  4.4937674e-001 -1.3648642e+000  4.0107421e-001  1.0944903e-001 -1.7071744e-001  4.7890934e-002  9.0041032e-002 -2.6790242e-001  5.8290990e-001 -2.3355281e-001 -1.9247662e-001 -6.1177203e-001  3.1037314e-001  6.0194799e-001 -5.1763414e-001  4.8995037e-001 -2.6496475e-001 -8.8765227e-001  1.7226380e-001  3.9430865e-001  4.4188400e-002  1.2632797e-001  3.6045256e-001 -3.2704909e-001 -3.3359151e-001  3.4569257e-001  1.9404732e-001  1.9115548e-002  1.1984850e+000  8.2820908e-002  1.3598942e+000 -1.3326262e+000 -8.5694103e-001 -1.6388937e+000
 -4.5687207e-001 -9.1210317e-005  5.0381507e-001 -8.3144143e-001  1.0162079e-001 -8.4184515e-001 -2.4328789e-001 -8.9198399e-002  1.6659102e-001  3.8241508e-001 -3.5684060e-001 -2.6334921e-001  1.0199918e-001 -4.3734274e-001 -8.0537629e-001 -6.0807560e-001 -2.5004391e-001  6.8898107e-001  7.5913152e-001 -3.0779744e-001  7.6074981e-001 -4.8060692e-001 -1.1259496e+000  4.5719207e-001 -1.9547378e-001 -5.5143308e-001  1.7258711e-001 -1.0052927e+000 -2.5088329e-001 -1.0515942e+000 -4.1173135e-002 -1.3677028e-001 -1.1749493e+000 -8.8199131e-001 -6.8163063e-001  4.0541971e-001 -7.8144651e-001  6.3967208e-001  4.6027792e-001 -5.7755855e-002 -7.3243440e-001 -5.5549386e-001  1.9521986e-001 -8.2727931e-001 -4.1467121e-001 -4.3430015e-001 -4.0641085e-001  3.3638027e-001  7.4494353e-001 -9.7711209e-002 -2.0411251e-001 -3.6892717e-001  2.9248101e-001 -1.2480617e-001  1.4014837e-001 -8.9861870e-001 -3.4396726e-001 -4.5064769e-002 -5.5140094e-001  1.2203014e-001  4.7356606e-001  1.2222574e-001  7.0903135e-001  6.1623716e-001 -1.5004500e-001  6.5241755e-001
 -3.6027652e-001 -3.2477723e-001  1.0040557e+000 -5.6009070e-001 -1.9530536e-001 -4.8756268e-001 -6.7994152e-001  2.8616211e-001  1.0801864e-001  6.3110449e-001  5.2304653e-001 -3.7991798e-002 -7.0845589e-002 -1.5029833e-001  8.9839758e-002 -2.0028266e-001  8.1319615e-002  8.1338164e-001  4.5612786e-001  1.8348752e-001  7.1104771e-001 -6.5602660e-001 -3.1388941e-002 -8.2042898e-001 -3.6039385e-002 -5.4801897e-001 -1.1761051e+000 -9.7034151e-001 -1.1952250e+000 -2.9144566e-001 -1.3245211e+000 -4.2431682e-002 -1.1368784e-001 -2.8252946e-001 -3.9339888e-001 -9.9837098e-001  1.4273292e-001 -1.0770561e+000 -4.0319606e-001 -1.7023599e-001 -1.8910469e-001 -4.4292178e-001  2.1463930e-001  2.0920639e-001 -2.3518813e-001 -2.9993795e-001 -6.4911474e-001  3.9185833e-001 -2.6272709e-002 -1.1752192e+000 -1.3300807e-001 -4.2772347e-001  8.2445740e-002  7.3179074e-004 -3.1962210e-001 -1.9379854e-001 -5.0602159e-001  6.3765489e-002 -7.6454008e-002 -9.9825385e-001 -2.1348568e-001 -1.6103630e-001  6.7135686e-002  2.4532811e-001 -3.3237503e-001 -8.1522280e-001
 -6.3944218e-001  5.2454203e-002  1.1453516e-001 -9.9527863e-001  1.8124213e-001  1.3068144e-001 -3.2359343e-001 -2.6309100e-001 -3.0309586e-001  5.4167222e-001  5.8743885e-003  5.8991873e-002  1.8434986e-001  9.0171893e-001  4.7001987e-001  2.2008060e-001  3.4286127e-001  1.6222374e-002  4.9262823e-001  4.2909943e-001  2.5574781e-001  3.9632338e-001  5.3459731e-002 -1.2937121e-001  3.7794218e-001 -1.6342166e-001  4.1388826e-001  4.8086065e-001 -1.2052591e-001  1.2807065e+000 -2.4745070e-002  3.8879361e-001  7.1099284e-001  4.2068658e-001  5.2229782e-001  7.1700448e-001  1.5894542e-001 -8.4147196e-001 -2.5618148e-001  1.1653790e-001 -2.1738787e-001  2.2462032e-002  5.4818250e-001 -6.4489863e-002  3.9368025e-001  9.8007706e-001  5.7480420e-001  1.1356932e+000 -5.5715192e-001 -1.5834925e-001 -3.1388156e-003  2.4731446e-001  4.6231538e-001 -3.4362098e-001  6.8727332e-002  7.0535010e-001  1.4666833e-001 -4.6531179e-002  9.9198201e-002 -2.3350133e-001  1.5317383e-001  8.0235144e-002 -2.9631302e-001 -6.4636756e-001  8.9533826e-001 -4.1346759e-001
 -2.2996849e-001  7.2398860e-001 -5.6299450e-001 -2.7020155e-001 -2.9656968e-001  1.2485787e-001 -6.2048263e-001 -5.4374755e-001  8.7019995e-002  4.5008098e-001 -9.0667250e-003  5.3288564e-001  7.5985336e-002  4.8075744e-001 -2.4108687e-002  1.2108997e-001  2.4323603e-001 -1.4139610e-001 -2.1350729e-001  2.7500562e-001 -5.5669622e-001 -1.9070864e-001  6.5462971e-002 -1.4737457e-001  4.0546531e-002  9.7240157e-002 -2.4316073e-001 -6.2083226e-002 -9.3178608e-001  9.3148151e-001  4.3681996e-001 -4.1376018e-001 -2.5964255e-001  6.8116626e-001  5.2631512e-002  5.9760598e-001 -1.3332534e-001 -6.0382411e-001 -1.9422961e-001  2.3483092e-001  4.7282531e-001  1.6786735e-001  7.0187220e-001  2.5617495e-002  4.0517406e-003 -6.7076425e-001 -2.1154813e-001  4.8319133e-001 -4.3351699e-001  4.7539927e-001 -4.7963237e-002 -2.5885998e-001  4.5214972e-001 -6.4231902e-003 -1.1222529e-001  3.1807889e-001  1.0273560e-001  3.3199055e-001 -5.6358417e-001 -6.7036336e-001  1.0489000e+000  1.2360402e-001 -3.2705040e-001 -1.4891602e+000  5.2217897e-001 -3.2964745e-001
 -1.8732230e+000 -8.5649990e-001 -1.5770696e+000 -8.2554505e-001 -4.6927484e-001 -2.1062414e-001 -5.2144625e-001 -5.4536556e-001 -5.2374498e-001 -4.8974180e-001 -1.8491094e-001 -5.0180359e-001 -9.3046909e-001  9.3097422e-004 -3.0073102e-001 -7.9259278e-001 -5.5502790e-001 -2.4392511e-002 -3.2341542e-001 -2.2579274e-002 -5.6801280e-001 -5.2770597e-002  1.4315234e+000  3.0252193e-001 -7.7075648e-002 -6.2475339e-001 -2.8770176e-001 -3.4604287e-001 -1.9025025e+000  3.2908100e-001 -3.8370493e-001 -2.5023919e-002  5.5689545e-001  6.0873207e-002  1.4002460e-001 -2.6583444e-001  3.0228248e-002 -4.8409856e-001 -3.2029510e-001  3.0673205e-001 -5.0607643e-001 -1.7801851e-001 -6.1391972e-001  9.9459636e-001  1.6520341e-001 -4.8301313e-001  1.7415984e-001  4.3857094e-001  6.4646650e-001  5.5465933e-001 -4.4872339e-001 -5.1909356e-001  6.2797312e-001 -1.3468782e-001  7.5031869e-001 -1.5121275e-001 -1.1231790e-001  8.1298100e-003 -3.6877255e-001 -1.0545923e+000  2.3767966e-001 -3.4971175e-001 -7.6799055e-002 -8.3931564e-003  5.7473195e-001 -8.4081647e-001
  8.1322884e-001 -3.5894364e-001 -9.1848066e-001 -1.1710556e+000  2.3960163e-001 -9.8653305e-001 -3.6546644e-002 -6.5372120e-001  5.9732506e-003  1.5022758e-001  1.7766338e-002 -9.9131625e-001 -3.2851047e-001  2.5753494e-001 -6.6979942e-001 -8.6576007e-001 -4.5671951e-001  5.0784228e-001 -5.1698033e-001  5.8016064e-001  3.1183051e-001  6.4748727e-001  3.2367213e-001  3.7538371e-001 -7.7471497e-002  3.3213279e-001 -3.3334110e-001 -1.7242583e-001 -5.3865346e-001 -9.8725461e-001 -8.9251040e-002 -2.4548968e-001  5.5335070e-001  2.5024969e-001 -8.1689028e-002  3.8023453e-001 -3.1253262e-001 -6.3611386e-001 -7.9575836e-001 -3.7258011e-001 -8.7787999e-003  2.6974073e-001  5.2381449e-001  1.9554416e-001  4.0553771e-001  1.6753348e+000  6.8692773e-001  1.0327546e-001  1.1782770e+000  8.6405173e-001 -9.3738410e-001 -5.7661206e-001  4.7282491e-002  5.5750668e-002 -1.1608198e+000  3.5930953e-001  5.8807311e-001 -1.0588225e-001 -5.9133644e-001 -1.3580056e-001 -3.7449349e-001 -1.0033140e-001 -4.6982446e-001 -1.8478142e-002 -7.1761395e-001 -7.0882840e-001
 -7.0980037e-001 -3.2421228e-001 -1.2385621e+000 -6.6965699e-001  4.4052594e-001 -6.4536034e-001 -7.4056833e-002  2.7545555e-001  1.3925538e-001 -2.8473508e-001 -2.7560480e-001  6.3691793e-002 -1.8246383e-001 -1.9432402e-001 -1.8129726e-002  1.5557907e-001  6.6953694e-002  8.7021834e-001 -4.5625433e-001 -2.3169908e-001  6.0045244e-002 -3.3189082e-001  5.9968505e-001  8.4773345e-001  1.2335882e-001  5.3737492e-001 -4.0280664e-002  5.2188231e-002 -3.4025833e-002  1.9057914e-001  3.0547984e-001  4.5662511e-002  1.5283049e-001  1.9147391e-001  2.6654581e-001  6.9922262e-001  1.3168503e-001  1.9463036e-001  6.9708553e-001 -8.4676728e-002  6.4735830e-001  5.9492254e-001  6.5733562e-001  1.0921884e-002  8.1140256e-001  4.4555422e-001 -5.1008174e-002  8.1121653e-001 -3.6898481e-002  1.0319737e+000 -1.2609001e-001  2.9633193e-001 -1.2735605e-001  5.2819564e-001  4.4107414e-001 -3.4414413e-001  4.1641671e-001  3.2770051e-001  3.8882733e-001  3.2730195e-001  6.5900643e-002  5.1829493e-001  1.8894209e-001  7.4100914e-001  5.2406583e-001 -6.0028958e-001
 -7.1215824e-001  2.0951290e-002 -2.7498616e-001  8.8610315e-002 -3.2619780e-001  4.0664830e-001 -2.0927552e-001 -5.0992652e-001 -2.4016964e-001 -1.5851268e-001  8.3915993e-001  1.6516218e-001  1.4985853e-001 -3.2243588e-002 -2.8943945e-001 -6.6376383e-001  4.1499414e-001  4.6232925e-002  5.3908257e-003  4.2058506e-001  1.9329273e-001  2.2785162e-002  4.1339846e-002  9.4619546e-001 -1.1047278e-002  3.0926551e-001 -5.4041279e-001 -5.7768117e-001 -1.0431365e+000 -6.7815251e-001 -3.0983788e-001 -4.4221938e-001  4.9517381e-001  4.1355602e-001 -6.5201714e-001 -3.6857756e-001 -1.0884358e+000 -5.7170480e-001 -1.0132906e+000 -5.7111145e-001 -1.7203701e-001  9.7397988e-002  4.8815496e-001 -5.3810297e-001  3.9039030e-001  9.0643465e-001  1.8380929e-001 -2.4049877e-001  2.3436743e-001  4.4369779e-001 -6.6656248e-001 -4.1047140e-001 -7.7228453e-002 -7.3374030e-002 -3.6451899e-001  3.9399295e-001  2.5730835e-001  1.9324267e-001 -1.9989019e-001 -7.2645258e-001 -1.1084226e-001 -9.6374144e-001  2.7433904e-001  2.2030010e-001 -3.6184135e-001 -9.2103875e-001
  1.7536771e-001 -5.0199888e-001 -7.5706676e-001  1.5908085e+000  2.2879270e-001 -6.7687889e-001  1.5649551e-001  5.8009415e-001 -2.8807119e-001  5.9734531e-001  5.9735036e-001 -8.4980709e-002 -4.8895948e-001  1.9484418e-001 -3.4800455e-002 -2.1994707e-001  9.7878904e-002 -2.1114165e-001 -1.9974149e-001  1.0354680e-001  2.0192240e-001  3.2434132e-001  1.0079024e+000  7.4994712e-001  2.3823774e-001 -6.9396380e-002 -4.5822307e-001 -6.0759991e-001 -8.0761217e-001 -1.5309538e-001  1.5309591e-001 -1.3206515e-001 -2.0075394e-001  5.0818536e-001  2.5963800e-001  2.3508714e-001  2.9853439e-002 -1.5530959e-001 -4.9498282e-001 -3.5811776e-001  1.4369578e-001  4.5021977e-001  5.2998134e-001  9.7970202e-002  5.1586340e-001 -4.9212088e-002  2.5127489e-001 -2.3561117e-001  1.0753319e-001  7.7921054e-001  4.6210357e-002 -1.1490942e-001  5.5013254e-001 -1.0698767e-001  1.1607969e+000  5.4650553e-001  6.0886250e-001  6.2135620e-002  3.6740006e-001 -5.9495029e-002 -2.0234238e-001  4.2614110e-001  8.8159658e-001  4.4152521e-001 -7.1851981e-001 -6.8309539e-001
 -1.0270683e-001 -7.0629661e-001  1.7386670e-001  6.2132041e-001 -4.6255772e-001 -4.3864754e-001 -8.5279223e-003  1.8399491e-001 -4.5762381e-001  5.4382119e-001  3.8131315e-001 -3.5164901e-001 -1.2817546e-001 -2.6885364e-001 -6.6429491e-002 -3.1591402e-001 -1.9471127e-001  1.0065092e-001  5.9326301e-001  9.0447740e-002  5.5021865e-001 -1.0242176e-001 -5.2971202e-001  1.6425448e+000 -1.6096393e-002  8.4573324e-001 -5.8180579e-001 -4.9444789e-001 -5.8340053e-001 -2.4325727e-001  2.5307345e-001 -2.5728627e-001  9.5823670e-001  2.6916953e-001 -1.8870652e-001  5.0478710e-001 -5.5551908e-001 -7.2406280e-001 -3.5956773e-001 -2.7491701e-001 -4.5811166e-001 -3.1948268e-001  1.0262607e+000 -8.9807065e-001  9.7589724e-002  4.5697341e-002  1.3968545e-001 -6.3444999e-001  8.3623844e-001 -1.1476011e-001 -5.1308046e-001 -2.5155860e-001  4.4725293e-001  3.6085039e-001  5.7080860e-001  2.6909060e-001  1.1537934e+000 -1.9484810e-001 -1.0014921e-002 -2.7964875e-002  5.5416711e-001 -2.2619948e-001 -1.1973908e-002 -6.1973002e-002  9.2360292e-002 -6.2472022e-001
 -5.9645152e-001 -9.6383342e-001  9.8781960e-001  1.3453372e-001  1.1246270e-001  8.6590040e-001  2.9000327e-001  3.9187696e-001  8.5822140e-002 -7.3436554e-002  4.1761186e-002 -4.1383349e-001 -4.6292643e-001  2.9573843e-002  4.6381876e-001  7.1698082e-002 -4.1178403e-001  9.0926114e-001  7.9447836e-001  1.0574888e-001 -3.3635547e-001  4.9428818e-001 -3.6491814e-002  3.9090985e-001 -2.3072252e-001 -2.5223902e-001 -4.7505448e-003  7.7879016e-002  2.4103462e-001 -4.2969071e-001 -4.7538029e-001 -6.8764277e-001 -3.0029010e-001 -8.3377227e-001 -6.4411284e-001 -2.8472560e-001  5.9995483e-001 -2.2141125e-001 -3.8962357e-001 -1.5458089e-001 -4.5199735e-001  6.7925050e-002  2.1759000e-002 -4.3783870e-001  7.1556518e-001 -4.0797336e-001  5.0595911e-001  1.9706394e-001  1.1387111e+000 -1.8370584e-001  2.4924920e-002  3.5291307e-001  1.4999634e-001  4.4709614e-001 -5.0031920e-001 -6.7593650e-001  8.0498851e-002  1.0616445e-001 -1.3117063e-002 -2.9251288e-001  1.0304032e+000 -6.4407693e-002  4.8365402e-002  1.0389175e+000 -1.5725042e+000 -6.3311457e-001
 -1.5992835e-001  3.0461360e-002  1.2246598e+000  3.9977565e-001 -8.3052632e-002  1.3470951e+000  1.7367908e-001 -3.7031418e-001 -2.2304619e-002 -2.5700955e-001  2.0876787e-001 -1.5355491e-001 -6.4441599e-001  3.4113685e-002  1.0437797e-001  2.6837793e-001  4.0378353e-001 -2.6678606e-001  1.0746350e-001  3.9593183e-001  8.5948170e-001  7.5824746e-001 -1.5481074e-001 -6.5903501e-001  1.9242764e-001  6.2642324e-002 -1.9833770e-001 -7.7634058e-001  2.8202978e-001  5.3312901e-001 -5.8604469e-001 -4.1945352e-001  2.9121437e-001  7.5812382e-001  2.1876402e-001 -3.3748466e-001  1.5652563e-001 -5.0210043e-001 -2.3211296e-001 -7.2312464e-002  5.0613147e-001 -7.7308362e-002  8.5146028e-001  5.3377541e-001  4.2598336e-001  6.5436257e-001  3.5254531e-001 -9.6864715e-001  2.5411892e-002 -3.1726727e-001  1.7027319e-001  1.8237377e-001 -6.6642632e-002  2.3940144e-001 -2.6337704e-001 -3.3635993e-001  2.8581592e-001  1.1447640e-001 -2.8753137e-001 -1.4825952e-001  3.3280675e-001 -7.7736996e-003 -1.7023167e-002 -5.3628094e-001 -2.4459245e-001  4.7853646e-001
  6.7338301e-002 -5.4257490e-002 -1.7755470e-002 -7.1925345e-002  4.2385375e-001 -1.4597681e-001  3.5812262e-001 -1.6187456e-001  5.0181594e-001  2.1597839e-001 -1.6739370e-001  1.9830386e-001  5.5791883e-001  2.6162019e-001  9.1663939e-002  2.8512130e-001 -4.0471604e-001  5.4405515e-001  6.0241546e-001 -2.2918358e-001 -1.2839434e-001 -3.4999517e-001 -7.2919816e-001 -1.7330909e-001  7.7222285e-002 -2.2116480e-001  1.4664440e+000  1.0877094e+000  7.2074750e-001  1.2842401e-001  1.1213501e+000  4.7576285e-001  2.2057331e-001 -3.9517518e-001  7.6693596e-001  5.1966995e-001  2.0486287e-001  4.4105758e-001  7.9055929e-001  3.1942907e-001  4.9666737e-001  2.0663654e-001  1.0190524e+000 -2.3052200e-001  2.7353548e-002  4.5616159e-001  2.8444985e-001  9.9094325e-001  3.1459442e-001  3.9909766e-001  4.1466369e-002 -4.3118691e-002  2.3230065e-001  6.6634972e-001  6.1112600e-001  1.9782473e-001  3.0041188e-001  2.8864609e-001  2.2797536e-001  4.5388750e-001 -5.2992546e-002  2.5565875e-001 -5.7606557e-001  1.6462380e+000  7.8641896e-001  2.4783733e-001
  1.2810689e-001  3.4488658e-001  5.6381348e-001 -1.1379678e+000  1.7586552e-001  6.8959615e-001  3.3320322e-001 -1.5688766e-002  4.6171509e-001 -4.0252335e-001 -4.3809459e-002  2.2259111e-001  4.3724094e-001  4.5598296e-001  3.4330938e-001  4.8515561e-001 -1.2838039e-002  3.4751937e-001  5.5748832e-001  4.7873753e-001  1.2582771e-001 -3.0884374e-001  5.4386806e-001  6.7527084e-001  2.2711357e-001 -1.7914678e-001  3.3964991e-001  4.4600732e-001 -9.4252230e-003  5.0724102e-001  2.7140516e-002  2.2975588e-002  3.4049080e-001  3.6946937e-001 -6.3871195e-002 -3.5089870e-001  1.1977515e-001  3.2821605e-002  1.6859424e-001 -1.3621828e-001  4.6424059e-001  1.2655285e-001 -2.9327199e-001 -3.1251484e-001  2.3130436e-001  8.3824706e-002  6.9878257e-002  5.1499798e-001  1.4298118e-001  9.4452567e-002  5.3359232e-001  5.3270244e-001  2.0077848e-001  1.1292071e-003 -1.7714725e-001 -2.3933788e-001 -7.9084178e-001  7.6690791e-001 -5.2240823e-002  8.8535838e-001  4.4192687e-001  3.5972294e-001 -5.5560194e-001  6.2491183e-001  6.0501313e-001  1.4499025e+000
  1.0384040e+000 -5.1272585e-001  1.2185647e-001 -4.7661252e-001 -1.6090069e-001  1.4943029e+000  2.6418405e-001  6.2810726e-002  4.5229259e-001  2.3554087e-002  1.3713279e-001  1.3630672e+000  4.9732810e-001  4.4148282e-001  5.4244336e-001  7.4775163e-001 -1.3459281e-001  7.7327137e-002 -1.2611301e-001 -4.9583214e-002 -4.9800088e-001  6.9311891e-001  7.6487483e-001  1.0940056e+000  3.2274215e-001  6.1350683e-001  3.6276151e-001 -3.2407037e-001  2.9408500e-001  2.4464282e-001 -1.6584413e-001  2.1676001e-001  9.3884066e-001  5.0135555e-001 -2.5367501e-001 -4.4756120e-001  3.6319615e-001  6.8545409e-001  4.8976045e-001  8.3251675e-001  2.8841596e-001  4.0664290e-001  9.0316941e-001  7.6998772e-001  1.3655839e-001  2.2626636e-001  1.8548726e-001  9.2101186e-001 -6.7055345e-002  2.3724534e-001  3.7563235e-001  3.8342764e-001  5.2770102e-001  1.2680470e-001 -6.2864878e-002  2.0279410e-001 -3.6766152e-001  1.3819330e-001 -1.4671743e-001  5.5885600e-001  9.0210463e-001 -3.0940217e-001 -1.2555665e+000 -5.2154381e-003 -4.5023678e-001  6.7888486e-001
 -1.5228768e+000  4.2446428e-001 -1.8708980e-001 -1.1307019e-001 -3.4404846e-001 -4.5959541e-003 -3.0517631e-001 -1.8738581e-002 -1.1118259e-001  1.2562222e-002  3.4917142e-001  8.5134639e-001  2.0472272e-001  6.4131688e-001 -2.4275536e-001 -5.4668332e-001 -1.3828742e-001  3.5377115e-001  2.6989836e-002  3.3247139e-001 -6.9920044e-001  2.2737252e-001  1.5807455e+000  3.8290041e-001 -1.3197506e-001 -8.5659479e-003  4.8132854e-001  1.3887732e-001  4.9153947e-002 -7.0820206e-002 -2.3892277e-001  1.4555617e-001 -7.2771115e-002  5.8434504e-001 -4.4367325e-004 -2.1767469e-001 -3.7473217e-001  5.0581313e-001 -5.9569394e-001 -9.5030140e-003 -1.8390936e-001  1.4286813e-002  9.9915810e-002  1.7138883e+000  2.4969421e-001  1.5003181e-001  7.4878906e-001  3.7520702e-001  6.1689729e-001  6.0905371e-002 -9.0953511e-002 -1.8409180e-001  1.1275528e-001 -8.9336364e-001 -1.3645288e+000  5.7710262e-001  3.3121863e-001 -4.8626170e-001 -1.6241767e-001 -1.2437302e-001 -7.7584246e-001 -3.2935171e-001 -8.2654086e-001  1.6941860e-001 -1.1362434e-001 -1.0865129e+000
  1.6831784e-001 -6.1391282e-001  1.0333350e-001  1.3273851e+000 -2.5164423e-001 -5.0469247e-001 -5.1792589e-002  6.2875666e-002 -1.0765138e-001  9.9073613e-002  6.5972536e-001  6.6155000e-001 -2.1208314e-001  2.0893531e-001  1.5387322e-004 -1.6663614e-001 -8.7505658e-002 -4.3929371e-001  1.0986614e-001  1.7924466e-001 -4.2779148e-001 -2.8883360e-001  9.3263185e-001  1.7986533e-001 -3.0474640e-001  3.6007236e-002 -9.3603502e-001  1.2542520e-001  2.6095324e-001 -4.4419573e-002  2.4707956e-001 -2.0200229e-001  2.0580929e-001 -5.9599613e-002  3.0290281e-001 -6.2788062e-003 -2.3978908e-001  1.8687245e-001 -3.5213394e-001 -5.2320221e-001  5.2729275e-001 -9.0681472e-002  4.0247629e-001  6.8138919e-001  5.8065506e-002 -2.7342276e-001  4.8800213e-001  1.5764823e-002 -5.9363937e-001 -4.0277444e-001 -4.5709934e-001 -3.7338040e-001 -3.9554577e-001 -4.3039263e-001 -8.3577085e-001 -8.8409754e-002  4.0540190e-001 -1.0092660e+000  2.1886335e-001 -3.0181678e-001 -1.8629276e+000 -2.1496181e-001 -8.5697731e-001  1.5345091e-002 -7.8674382e-001  5.4654764e-001
  1.3133613e+000 -1.3089767e+000  7.8486246e-002  8.4614008e-001 -6.2011052e-001 -1.3934160e+000  1.2867239e-001  2.8149656e-001  4.3313032e-001  4.0543090e-001 -5.5559043e-002 -3.3802112e-001  2.9905059e-001 -3.8539937e-001 -3.8049225e-001 -2.0341526e-002  3.5036957e-001  2.4790661e-001  6.1922303e-001  6.5643814e-001  7.0140205e-001  5.9113807e-002  6.3716678e-001 -4.3445562e-001  4.5882642e-001  8.8215953e-002 -5.8920017e-001 -3.6761312e-001 -2.9429768e-001  3.6497747e-001  3.2848491e-001 -1.7892032e-001  3.1465141e-004  9.2270739e-001  7.3490668e-002  1.6745672e-001  3.8864076e-001 -6.6414424e-001 -1.7897226e-001  1.8774218e-001  2.7791472e-002  2.2540457e-001  8.1896362e-001  1.5111871e+000 -1.2809962e-001  3.1064634e-001 -6.2634465e-003  4.0121748e-001 -1.8772214e-001 -6.3331492e-001 -3.7647945e-001 -3.9173260e-001 -2.2910391e-001  6.8739698e-002 -3.3868858e-001 -2.4731876e-001  3.7616842e-003  1.2274647e-001  5.2331001e-001  3.5410024e-001 -7.4734638e-001  3.3010272e-001 -5.5041630e-002  7.0668511e-001  5.5192593e-001  9.9714499e-001
  2.0544546e-001  3.1603986e-001 -4.8607982e-001  8.8521809e-001  3.6930138e-001  1.5268139e+000  4.7166338e-001  1.8095537e-001  5.7474942e-004 -1.4341788e-001 -4.4903672e-003 -7.8231745e-001  2.7503332e-001 -1.7230563e-001 -6.6006573e-003  2.2076333e-001 -6.1319919e-001 -1.9409094e-001  2.4134765e-001 -1.0689285e-001  7.3203376e-001  8.3897283e-002 -1.8335921e-001  7.5357768e-001  1.9855326e-001  9.4626355e-002  1.5626177e+000  6.0949913e-001  9.3157865e-001  6.9360804e-001  5.5839947e-001  5.1334770e-001 -3.7798688e-002 -4.4588844e-001  5.4678849e-001  5.6211000e-001  8.2732868e-001  9.2676001e-001  7.6757212e-001  1.2190621e+000 -4.1325623e-001  7.7900331e-002  6.2156770e-002 -8.7430130e-003 -8.9984840e-003  1.3418056e+000  1.6996959e-002  6.5648968e-001  1.6407105e-001  3.1203309e-001  1.1455182e-001 -4.3150426e-002 -2.8042897e-001  1.8384472e-001 -4.1313732e-001 -1.7108846e-001  2.2755726e-001  3.2953132e-001  2.5111430e-001  5.5057320e-001 -4.6489712e-001  5.3781599e-001  1.0225521e+000  9.9854497e-001  2.6172925e-001 -1.1364670e+000
  1.8916076e-001  1.0060651e+000  7.4787649e-002  5.4092058e-001  1.2207065e-001  1.8086815e-002 -6.3705801e-001  3.4413613e-001  1.4543830e-001  3.4705264e-001 -1.0419822e-001  3.1432815e-001 -2.5342141e-001 -3.7032819e-001  3.2586041e-001  1.2759359e-001  2.2466121e-001  3.4957739e-001  6.2494960e-001  7.5107700e-002 -1.7330545e-001 -1.6249132e-001 -2.1661174e-001 -1.0731331e+000 -2.7711653e-001 -4.7228842e-001  1.1449641e+000  7.1490153e-001  6.3162524e-001  3.2247944e-001  5.0974324e-001  2.4550864e-001 -1.3078882e+000 -6.5266580e-001 -2.4503457e-001  2.4995690e-001  8.1118038e-001  7.3783877e-001  7.1414540e-001  4.8855186e-001  1.7610061e-001 -5.0901211e-001 -9.4197788e-001 -7.3617263e-001 -4.5100689e-001  2.0700370e-003 -2.6259268e-001  6.9735877e-001  5.0533861e-001 -9.2749578e-001  5.4385421e-001  3.2303370e-001 -2.2767461e-001  2.6286035e-001  9.7053984e-001 -3.9712760e-001 -2.0854844e-001 -2.7791016e-001 -1.7150183e-002  2.4283115e-001 -1.2676345e-001 -5.4824260e-002  8.3294015e-001 -3.8257495e-001  1.8499092e-001  2.2371621e-001
 -9.9776821e-001 -9.9714012e-002 -2.7069884e-001  3.4328053e-001  2.9260860e-001  4.6469049e-004 -5.0893342e-001  4.7450150e-002  7.1762359e-002  1.7116851e-002 -2.7871256e-001 -5.4585255e-001 -2.3215569e-001 -4.8909104e-001  4.2796178e-001  6.6306111e-001 -5.7779796e-001  3.1346466e-001  1.5296624e-001  1.1520192e-001 -3.9536844e-001 -4.5884751e-001 -8.7127842e-001 -1.0089892e+000 -2.8343608e-001 -2.5350205e-002  3.7200580e-001 -4.4258562e-002  4.6916035e-001  2.2905138e-001  4.3443428e-001 -1.5022883e-001 -5.2030685e-001 -5.3574496e-001 -3.5732856e-001 -3.2221783e-001  2.0729719e-002  2.7107130e-001  1.7017748e-001  4.7440464e-001  2.2334964e-001 -1.8719946e-001 -3.5989633e-001 -1.0923713e+000 -8.4014736e-001  1.8608924e-001  1.5693631e-001  2.0183985e-001 -1.5121716e-001 -6.7659273e-001  3.0634262e-001  2.6242238e-001 -6.7289466e-001 -5.9085648e-001 -5.2915570e-001 -1.7600806e-001 -3.0617008e-001  2.2803390e-001  1.8747104e-002 -1.9499693e-001  2.6514264e-001 -5.8446305e-002  1.1810209e+000 -1.4592282e+000  2.4482259e-001  5.8300501e-001
 -1.9158288e-002  1.0779115e+000  4.6746544e-002  1.5913063e-001 -4.6428626e-001  1.6670695e-001 -2.0269247e-001 -8.2458216e-002 -2.1885077e-002 -4.1650209e-001 -2.1772353e-001 -8.0797673e-001 -2.2022514e-001 -1.0328083e-001  6.6180290e-001  7.2931494e-001 -1.0117860e+000 -4.0279076e-001 -1.9762813e-001 -4.5266021e-001 -7.5620759e-001 -2.0366606e-001 -2.6748093e-001  5.6638178e-001 -4.2807558e-001  3.8457883e-002 -8.2039329e-003  7.5017697e-002  3.3294094e-001  2.9836427e-001  4.2762500e-001 -3.8878142e-001  3.3461531e-001  2.2626489e-001 -1.4698415e-001  1.3527774e-001  1.0025503e+000  2.2030665e-001 -2.2797785e-001 -7.4706820e-002  7.4396855e-001 -5.2067252e-001  1.4701269e-002 -1.0784649e+000 -1.1061797e-001  1.2371024e-001 -1.8713231e-001  1.2772602e-001 -4.5347016e-002 -1.2658388e-001  1.1646672e+000  1.0777078e+000 -4.6859553e-001  2.2968827e-002 -7.4353009e-001  2.9101642e-002 -3.1776378e-002  5.0325376e-002  2.1125049e-001 -2.8483720e-001 -3.6946419e-001 -5.6092261e-002  4.9227076e-001 -5.6679033e-001  6.0595619e-001 -1.3313517e-001
  5.5232325e-001  1.1809768e-001  9.7568394e-001  3.9452040e-001  1.7168495e-001  1.2118745e+000  3.8608104e-001  3.3552637e-001  4.2894503e-001 -5.5410495e-001 -3.7671282e-001  8.2188113e-001  1.9265049e-001  3.4062256e-001  8.9618986e-001  9.6753419e-001  1.1276956e-001  1.1126855e+000  2.5033105e-001  1.6955513e-001 -7.7147408e-001  9.4466568e-001 -1.2491468e-001 -2.9791164e-001 -6.4913512e-002  3.4161270e-001  2.1135447e-001  1.1491447e+000  4.6526520e-001  4.2857125e-001 -1.1535395e-001  5.2238297e-002 -2.7209684e-001  7.1574802e-001  3.5080258e-001 -7.5701646e-001  8.0751842e-001  3.4327418e-001  1.0249646e+000  2.8483947e-001 -4.2119652e-001  3.2361007e-001  2.9500886e-001 -1.0279601e+000  5.5989715e-001 -2.3429282e-001  6.0426142e-002  1.1388945e+000  8.1946149e-001 -1.7893985e-001  7.8106142e-001  8.5267057e-001  4.0790709e-001  6.8869456e-001  1.4243399e+000  1.5874994e-001 -8.6882982e-002  2.8899256e-001  6.7833232e-001  7.5975237e-001  9.5744204e-001 -1.9610767e-001 -1.0519566e+000  3.4082909e-001 -2.5782881e-001 -1.8470161e-001
 -4.2350279e-002  1.5819049e-001  6.4127335e-002  3.3289727e-001 -2.1049800e-001  1.1555731e+000  5.0451688e-001 -7.3916720e-002  4.2692005e-001 -9.3974796e-001 -5.3467186e-001  4.8744649e-001 -1.2764267e-001  5.5556636e-001  8.1419657e-001  5.3658581e-001 -2.5380392e-001  7.1761710e-001  7.2886530e-001 -2.0851560e-001 -8.1407312e-002  2.3245403e-001 -1.5024146e-001 -5.8214428e-001  1.2476374e-001 -7.9401332e-002  2.2895174e-002  8.3720045e-001  1.1974314e+000  2.6965156e-001  1.8932486e-001 -4.1775693e-001 -1.0680157e+000 -1.5605955e-001 -4.4202085e-001  3.3990937e-001 -1.7117670e-001  5.5069590e-001  7.8257474e-001  2.6312513e-001  8.2528210e-002  5.6527443e-001 -1.9488114e-001 -4.2685341e-001  4.1524188e-001  2.9658964e-002 -2.3047429e-001  1.3050289e+000  3.8884430e-001 -3.6830928e-003  7.5235413e-001  7.4596057e-001  3.9390285e-001  2.6349427e-001  4.7755936e-001  7.4018304e-001 -1.1887684e-001  1.3309423e-001 -5.2278171e-003  1.1428765e-001  1.6920076e+000 -2.0473580e-001 -1.4961477e-001  2.8825167e-001 -3.6983238e-001  1.3258953e-001
 -3.6072800e-001 -2.2086849e-001  5.2971193e-001  1.5050688e-001  5.0836362e-001  2.2782824e-002  1.7091732e-001  5.6075666e-002  9.6415065e-002 -5.4161769e-001 -8.5083884e-001  4.9340283e-001  1.9636449e-001  2.7045382e-001  2.2901402e-001 -2.4223797e-001 -1.2092987e+000 -4.6194284e-001 -3.2315802e-001 -5.4988823e-001 -1.1835039e+000 -4.1544801e-001  8.1834022e-001 -1.5210418e-001 -3.4213361e-002  4.6631318e-002  7.5692679e-001  1.2688830e+000  2.3841153e-001  7.1579213e-002 -2.5252569e-001 -3.3605798e-001 -7.1790608e-001  2.5059549e-001  3.1811793e-002  3.6143748e-001  5.5632815e-001  2.3934173e-001  5.9325177e-001  1.1789932e-001  5.3142012e-001  3.3182086e-001 -1.9710830e-001  8.8012277e-001  5.3069828e-001 -5.5790105e-001 -1.8324166e-001  1.4045902e+000  7.5604441e-001  6.3820254e-001  6.8113989e-001  6.4697644e-001 -3.4840698e-002  8.4058808e-002  4.4317985e-001  4.2566488e-001 -1.6877557e-003  2.2637020e-001  3.6640756e-001 -2.2719928e-001  2.7990890e-001 -4.0081819e-002 -6.1107059e-001  1.3321388e-001 -1.6740832e-001 -3.6017102e-001
  9.4263662e-001 -2.1852037e-001  3.7015129e-002  7.6568795e-001  1.5928416e-001 -9.7647296e-002  8.5366656e-002 -3.1059690e-001  3.0958950e-001 -4.8704903e-001 -2.6167374e-002  5.7954553e-001 -3.6303210e-001  2.1863365e-001  1.1960712e-001  1.7608686e-001  1.6072612e-001  1.1945504e-001 -3.9937956e-001  2.8859449e-001  3.9012805e-001  6.0687554e-001 -5.4292023e-002  4.8652420e-002  5.4800844e-002 -2.9118259e-001  7.0433850e-001  4.0997431e-001  1.2510762e-001 -5.2862979e-001 -7.4733452e-001 -2.9311321e-001 -8.7741315e-001 -1.8328516e-001 -5.5063423e-001 -3.0974872e-001 -6.1917234e-001  2.7124101e-001 -7.0324164e-002 -2.0481060e-001 -1.4628316e-001  4.5458339e-001  3.2188947e-001 -3.1386041e-001  4.7820185e-001  9.4215737e-001  3.8154575e-002  2.6943242e-001 -1.6084054e-002  5.7724299e-001  1.2968578e-001  1.7287463e-002  6.2861031e-001  1.3011865e-001  4.9712780e-001  2.8530206e-001 -8.6427502e-002  4.0179977e-001 -2.1326169e-001  2.8513929e-002  1.8141941e-001 -5.3385609e-001  4.0043170e-001  3.8983703e-001 -6.1922768e-001 -1.5184904e-001
  1.2389323e-001 -2.7491823e-002  5.0261598e-001  1.1466752e+000  3.0559594e-001 -2.9611078e-001  5.2468246e-002 -1.1482436e-002 -1.8139186e-001 -1.0857751e-001 -1.9025335e-001 -4.6831272e-001 -6.3114933e-001 -6.1785726e-001  1.9204141e-002  1.9172366e-001 -5.4116224e-001 -3.9134198e-001 -3.4108863e-001 -5.0071980e-001 -2.2406247e-001  1.5829325e-001 -5.0338687e-001  8.1633394e-001 -1.8037259e-001  8.2489607e-001  1.3789681e-003  2.3538602e-001  1.6365140e-001  4.2403748e-001  2.4462806e-002  1.0117165e-002 -4.9586944e-001  1.1079497e-001  1.1991992e-001  2.9184368e-001  1.7291427e-001  4.7644513e-001  1.5640814e-001  1.6006695e-001  8.2587336e-001  3.2061627e-001  1.7439261e-001  3.9003749e-001  3.3164801e-001  2.1395220e-001 -2.7981628e-002 -1.2161327e-001  2.9943939e-001  2.0131903e-001  3.6661970e-001  8.4935620e-002 -3.4873133e-001 -4.6929306e-001 -1.9711675e-001  1.0408700e-001  2.8110419e-001  9.0047697e-001  1.7893655e-001  7.1063201e-001  6.2291145e-002  3.2824882e-001  3.8463392e-001  3.8939144e-001  2.5293855e-001 -1.1251583e-001
 -3.6762224e-001 -3.4020513e-001  4.5014968e-001  1.2520934e+000  2.8278643e-001 -5.1054794e-001  1.1602805e-001  2.3918825e-001 -1.4616975e-001 -2.2322281e-001 -1.9344089e-001 -1.0037094e+000 -1.0231456e-001  5.0219805e-002  3.6646998e-002  7.2835283e-002  5.1717135e-001 -4.4243907e-001 -8.2060589e-001 -2.0329552e-001 -2.0553333e-001  2.3540999e-001  1.0937624e+000  1.8386053e-001  3.0595652e-001 -2.2760707e-001 -4.8135024e-001 -2.8898578e-001  3.6050193e-001  1.1878316e+000 -5.3376313e-001  6.0240967e-001 -3.0279718e-001 -2.5266050e-001  1.2442778e-001 -3.2563966e-001  4.1983176e-001  1.1618766e-001 -1.0653845e-001 -9.3210317e-001 -3.5191747e-001  3.2886136e-001 -8.0811902e-001  3.2864542e-001  2.1709295e-001  1.4761705e+000 -1.4542783e-001 -7.8578888e-001 -6.9185816e-001 -2.6602977e-001  5.5347998e-001  3.8742489e-001 -4.2398165e-002 -1.6666952e-002 -5.4331998e-001  1.2754226e-001 -3.0636291e-001 -1.5320728e-001  5.3358075e-001  6.4377109e-001 -1.0135094e+000 -9.8360945e-002  6.9840996e-001 -6.6448613e-001 -1.2790437e+000  4.5204002e-001
 -1.0356251e+000 -5.7326005e-001  4.0663727e-001  7.2124825e-001 -1.7570924e-001 -9.8871523e-001  1.4668148e-001  4.0703990e-001  8.0599174e-002  2.5537638e-001 -5.2431972e-001 -8.0505500e-001 -5.3497527e-001 -6.5898939e-001 -7.1200484e-002  2.9689937e-001 -1.2388267e-001 -6.0579766e-001 -3.6295117e-001 -3.8201533e-001 -1.3495575e-001 -7.1788332e-001 -5.9864922e-001  3.5438843e-002  4.2154626e-002  3.1716574e-001  9.5152625e-002  6.8373440e-001  6.1046431e-001  5.0380402e-001  6.9026492e-001  5.3632283e-001  2.9029027e-001  3.0550427e-001  3.0644295e-001  4.9639821e-001  5.3551827e-001  1.4727695e+000  1.4134323e-001  5.4407031e-002  7.5230705e-001 -2.6938526e-001 -4.1087210e-002  7.0279999e-002 -3.5055934e-001  3.0974590e-001 -3.3600352e-001 -1.0234104e+000 -8.6827773e-001 -6.0459925e-001  1.1548418e-001  3.8411004e-002 -4.9956328e-001  3.0438280e-001 -3.4540189e-001 -1.7094571e-001 -3.2735833e-001  3.1943951e-001  5.9025624e-001  4.6549053e-001 -1.1312440e+000  7.7527865e-001  7.2083623e-001 -2.2716565e-001 -1.5045167e-001 -2.1450643e-001
  4.6104061e-002 -2.7354239e-001 -2.7085062e-001 -1.0887475e-001 -2.1541830e-001 -3.7570052e-001  6.3806336e-001  5.2357538e-001  1.8217015e-001  2.0762979e-001 -9.0920432e-003 -5.4248632e-001  1.1513296e-001 -1.3091595e+000 -4.4578299e-001 -1.6874928e-001  7.7841127e-001  1.8145254e-001 -1.0573085e-001  1.9185162e-001  5.9932669e-001 -5.7011736e-001 -2.5606840e-001  1.3513574e-001  6.5863779e-002 -5.8431894e-001  1.3954442e+000  5.3738380e-001  1.1553040e+000 -9.0610445e-002  7.7969549e-001  2.6453282e-001 -3.1861141e-002  3.9387901e-001  1.8146405e-001  3.6611323e-001 -3.5149505e-001  1.0702944e+000  7.7699407e-001  8.2484245e-001 -2.3762741e-001  2.8473786e-001 -1.5624747e-001 -1.5621127e-001 -1.0589160e-001  8.1241155e-001  1.6556301e-001 -3.4524694e-001 -6.2637975e-002  6.0499063e-001  2.3892089e-001 -3.7799151e-002 -1.9905774e-001  5.3235230e-001 -5.8669609e-001 -4.2944480e-001 -1.9915279e-001  1.4042556e-001  4.4426785e-001  1.0381116e+000  5.0091243e-001  3.6687071e-001 -1.3654909e-002 -3.1689733e-001 -1.0786514e-001  8.7977926e-001
  1.9895900e-001  7.2209835e-001 -3.0952132e-001  6.1455688e-002  2.3550516e-001  1.2894874e-002  2.5186253e-001  6.0885372e-001  6.9856338e-001  3.0573482e-001 -5.1575943e-001  4.2244639e-001  4.7181245e-001 -6.9470729e-001 -2.1791330e-001  1.6616065e-001  4.9522453e-001 -3.7574893e-001 -1.7268018e-001  1.1591225e-001  1.4407887e-001 -4.6079941e-001 -3.3557911e-001 -2.8706944e-002 -9.3072973e-002  9.3388255e-001  8.3339559e-001  6.2677060e-001  9.4310773e-001 -1.4614973e-001  6.5713774e-001  2.6131539e-001  1.8874479e-001 -7.2377201e-002  2.9864645e-001  1.0569018e+000 -1.2408193e-001  5.0913210e-001  4.3252154e-001  1.9736986e-001  3.9012644e-002  1.9310363e-001 -9.5541090e-001  2.4496124e-001 -1.0786355e-001  8.1151886e-001 -3.1919644e-001 -5.3292415e-001  3.7912994e-001  4.8731303e-001 -3.2065558e-001 -2.4872858e-001 -4.2340097e-001  1.3177784e+000  1.7364545e-001 -1.4005326e-001  4.8977901e-001  4.5919321e-002  4.8839147e-002  5.2802665e-001  2.2680492e-003  1.5362489e-001  5.5825587e-002  3.6518861e-001  4.5948736e-001 -3.4505557e-001
  8.0812555e-001 -1.5537993e-001 -2.2809601e-001 -6.7734970e-001  5.9836992e-001  6.0341806e-001  5.6993016e-001 -3.8130318e-001  4.8979565e-001 -3.2060427e-001 -2.8014670e-001 -9.0093437e-002  4.1409715e-001  1.5751333e-001 -2.5227276e-001 -4.5684107e-001 -2.8100264e-001 -3.7502829e-001 -5.7578464e-001 -8.7183089e-001 -4.7493707e-001 -4.8598165e-001  7.9226193e-001 -2.2778685e-001  4.2482290e-001  3.6252320e-001  1.8746839e-001  4.4415687e-001  7.6930051e-001  2.4163572e-002  2.6966174e-001 -1.4437429e-001  9.3504854e-001  5.2376339e-001  3.6659807e-001  3.4495429e-001  2.9931002e-002 -5.0117541e-002 -1.6189277e-001 -7.9319551e-002  2.2511600e-001  5.3665744e-001  1.2174650e+000  6.9217415e-001 -2.8852308e-002  3.0493635e-001  2.7531904e-001 -1.5970566e-001  4.7133564e-002  1.1565913e+000 -2.1541967e-001 -2.9212922e-001 -1.1973665e-001  4.6830703e-001  1.8373306e-001  5.2797523e-001  1.8693106e-001 -1.7679844e-001  8.5228814e-002 -1.0907334e-002 -7.9633071e-002  4.5222733e-001  8.8465897e-002 -2.8069553e-002  2.0230317e-001  1.4297865e+000
  1.0074616e+000 -2.5743114e-002  4.5589946e-001 -5.3839194e-001  1.2589606e-001 -6.7677224e-002  6.4412142e-001 -6.3367949e-001  3.0824194e-001 -4.4781065e-001 -6.9895470e-001 -4.0043977e-001 -3.1111018e-001 -3.3661438e-001 -2.7946300e-002 -1.4303617e-001  2.2706098e-001  1.3527208e-001 -3.4881124e-001 -6.1026301e-001  3.1330584e-001 -2.9123992e-001  6.4333548e-001  6.7597214e-001  3.4345912e-001  3.2527470e-001  4.2700499e-001  4.7573132e-001  8.0187175e-001  3.9767726e-001  3.9463433e-001 -1.3119391e-001 -2.3577315e-001 -3.3056360e-001 -2.5532764e-002  2.0043152e-001  5.1467022e-001  1.2606225e-001  5.2494844e-003  7.1404018e-001  4.6395733e-001  2.1651199e-001  9.5683402e-001 -3.6148626e-001 -2.9763034e-001 -1.7062898e-001 -6.7529101e-001 -9.6766576e-001  7.4263793e-002  3.7269876e-001 -4.1835505e-001 -6.8521561e-001 -6.1390732e-001  2.7314984e-001 -7.7501046e-001  5.2673592e-002 -2.4061868e-002  6.9977336e-002 -2.8085608e-001  6.1973538e-001  5.4083775e-001  7.2962903e-001  9.6527567e-002  3.6684592e-001  7.8079220e-002 -1.7497478e-001
 -1.0904695e-002 -1.7887142e-001 -6.7435705e-001  4.3974146e-002 -4.0485226e-001 -7.6638609e-001 -2.8988422e-001 -9.0325998e-001  2.4577922e-001 -9.4168193e-002 -3.1377623e-001 -2.1046037e-001 -2.4746708e-001 -4.8578295e-001 -7.1452562e-001 -3.3631825e-001 -6.5780350e-002 -6.1217925e-001 -8.5827559e-001 -4.6294313e-001 -3.6507218e-001 -3.9796629e-001  8.5407886e-002  3.5124880e-001  4.2902205e-001  8.1356778e-002  2.9001361e-002  2.5442447e-001  4.9068548e-001  2.6703361e-001  6.6077987e-001  1.8597692e-001  5.5673588e-002  2.1270742e-001  2.2613137e-002  7.2400599e-001  8.0153318e-001  5.5810929e-001  5.4148126e-001 -1.0172055e-001  1.7948115e-001  2.7518238e-001  4.4666096e-001 -8.0238510e-001 -4.9395480e-003 -4.0628061e-001 -3.1513613e-001 -1.2572851e-001 -5.8728957e-001  5.6955934e-001 -2.5039403e-002 -1.4535683e-001 -5.3952147e-001  3.0191924e-002 -5.4395361e-001  3.8191901e-001  1.7560859e-001 -2.9223403e-001 -2.6210164e-001  3.3549364e-001 -3.1653751e-001 -7.6123956e-001 -1.9510888e-001 -4.6495868e-001  5.6824410e-001 -1.0903734e+000
 -6.6796588e-001 -1.0165101e-001 -1.2554452e+000 -1.8234577e+000  1.4811427e-001 -1.5537568e+000  5.1825958e-001 -7.2239606e-001 -6.3799488e-002 -4.4687266e-001  4.8071299e-001  6.3575736e-002 -5.7222706e-001 -3.7843498e-001 -1.7626514e-001 -1.4411238e-001  4.7796523e-002  3.5116907e-001 -7.7140179e-002  5.9735011e-002  8.6291316e-001  4.2402532e-004  9.1921977e-002  1.1111652e-001  5.9523199e-002 -8.1413300e-002 -5.4044771e-001  2.8371718e-001  7.3534122e-001  2.8242084e-001 -6.8445007e-001 -6.2461388e-001  3.5957407e-001 -2.1163728e-001 -7.8096825e-001 -7.3552861e-001 -3.0730048e-003 -3.7563921e-001 -4.6778118e-001 -1.5967580e-001  2.4640532e-001 -9.3918498e-002  7.1640727e-001  5.8964805e-001 -3.3300267e-001  4.2628613e-001 -6.1737546e-002 -5.0063142e-001 -4.7614176e-001 -5.2309803e-002 -2.0982700e-001 -3.1125984e-001 -5.3446682e-001 -1.1848629e+000 -4.3577411e-001 -7.7828099e-002 -3.9073181e-001 -5.4186699e-002 -9.7792100e-001  2.5825776e-001 -1.9213307e+000 -7.7188255e-002 -8.1801678e-001  1.3063271e+000 -4.0913966e-001  5.5832259e-001
  1.9542469e+000 -3.8418812e-001 -1.4887831e-001 -4.3099099e-001 -8.9929105e-002 -1.1946995e+000 -1.1485084e-001 -1.0205565e-002  3.2550544e-001  4.9894127e-001  6.5275197e-002 -2.6712385e-001 -1.8957067e-001 -2.0259049e-001 -2.5948836e-001 -1.6123256e-001  1.0442916e+000 -7.6517997e-002 -5.2682438e-001  1.2747893e-001  3.4958281e-001  2.9009038e-001 -1.1794419e+000 -1.0524292e-001  4.3162316e-001  1.5752269e-001 -5.5477819e-001 -4.4624261e-001 -5.1090939e-001 -7.0760285e-002 -1.6390753e-001  2.1844386e-001  5.3560313e-001  3.0038208e-001 -1.1478019e-001 -8.8066298e-002  1.6318717e-001 -4.6306264e-001  2.0091251e-002 -4.2372925e-001  4.8193880e-002 -5.5789182e-003 -4.4407808e-001  5.4492201e-002 -2.8715269e-001 -2.6014374e-001 -4.7837364e-001 -2.6838192e-002 -3.4034397e-001  4.0052284e-002 -1.6841199e-002 -1.5731224e-001 -5.1533005e-001 -2.5418607e-001  4.5243601e-001  2.4241252e-002 -1.6840939e-001  8.6214264e-001 -3.3560004e-001 -1.5675765e-001  2.7713490e-001  7.0624135e-001  3.7718072e-001  1.2240522e+000 -3.3360154e-001  4.0696842e-001
  2.1933904e-001  1.1098622e-001 -4.5711390e-001 -2.2394005e+000 -4.6201874e-001 -9.1373636e-001  2.8688530e-001 -1.0691034e-001  7.6529854e-002 -5.1955599e-001  1.7194917e-001 -1.4681284e-001 -4.9158803e-001 -5.5778014e-001 -7.5923934e-001 -5.1710132e-001  7.9105252e-001  3.9656700e-002 -3.0520415e-001  4.9615218e-002  1.9309513e-001  3.4029511e-001 -3.0588769e-001 -1.0518991e-001  1.9388750e-001 -5.6253398e-002  8.8797300e-001 -1.0499797e-001 -3.5600184e-001 -9.5432902e-002 -5.8483390e-001  2.3787346e-001  2.0567834e-001 -2.3037288e-001 -6.0209403e-002 -5.0793464e-001 -6.6616807e-001 -2.0947096e-001  5.6832166e-001  6.8149592e-001 -1.3989805e-001 -1.3696134e-001  2.0459215e-001 -1.0327589e-001 -7.7244275e-002 -1.5115537e+000 -1.7046928e-001 -6.1387299e-001  4.1292168e-001  1.6394053e-001 -3.3859606e-001 -4.3700442e-001 -3.7731470e-001 -8.7856726e-003 -6.2445344e-001 -4.2547731e-001 -6.3383980e-001 -4.5260009e-001 -1.1074286e-001 -5.0903572e-001 -6.5493432e-001  2.5346407e-001 -1.8116666e+000 -3.0087664e-002 -5.6042582e-001  7.1449735e-001
  1.6515579e+000  3.4107344e-001  3.7656988e-001 -1.0197776e+000  2.6919450e-001 -3.7224162e-002  1.0949779e+000  1.5569674e-001  5.1171334e-001  5.1310115e-001  1.1809114e+000 -1.4776896e-001 -1.0585180e-001  1.9590629e-001 -3.2955356e-001  2.2314796e-001 -1.6834306e-001  8.4253432e-001  3.1641458e-001  7.5301040e-001  2.4595836e-001  6.0601900e-001  5.1255076e-001 -8.4527038e-001  2.1068289e-001 -3.4661196e-001 -2.0199300e-001 -3.9838159e-001 -6.5620557e-001 -7.8729848e-002 -3.1425665e-002 -2.8098709e-002  1.8340688e-001 -5.1837838e-001 -2.0662379e-001 -1.0180892e-001  1.7480701e-002 -9.7583282e-001 -8.0138751e-001 -5.4021527e-001  2.6230843e-001  1.6739899e-001  4.8621259e-002  1.8591180e-001 -5.6119181e-001 -6.5978271e-001 -3.2548914e-002 -3.1970534e-001  4.0294939e-001  5.5510886e-001 -1.4041521e-001  3.2987043e-002  5.1526846e-004  7.9088339e-002  2.5206116e-003 -5.1070084e-002  2.3669730e-001  6.3978263e-001 -2.7597451e-001  1.6097345e-001  9.0690789e-002  2.3832481e-001  6.1353427e-001 -2.8420483e-001  1.1334715e+000 -1.9378509e-001
 -1.3647880e-001 -7.5164254e-002 -1.0854292e+000  7.4250941e-001 -5.6033280e-002 -8.9346408e-001  2.6509312e-001  3.7929636e-001 -1.1310182e-001  1.0271622e+000  4.0182651e-001  4.9792739e-001 -1.4661541e-001 -2.9122437e-002  3.3019847e-001  2.8528662e-001 -7.5707605e-001 -4.7950379e-001 -2.4489210e-001 -2.3219682e-001  5.6303544e-003 -5.1503174e-001 -2.0062627e+000  3.9614180e-001 -3.7411449e-001 -2.4927068e-001 -6.5596739e-001  8.9328686e-001  3.1078325e-001 -4.0333175e-001  6.8305703e-001  3.3055761e-001 -5.6825101e-001 -2.1323013e-001  9.9967437e-002  5.2789085e-001 -5.2951696e-001 -4.8592277e-001  5.3863638e-001 -4.3460237e-001  3.4550030e-001 -3.6257574e-001  7.8308090e-001 -5.4563503e-002 -5.8277282e-001 -1.3473642e+000 -4.5935159e-001 -6.9159068e-001 -6.6941558e-001 -9.6359483e-002  6.4450835e-002  5.5102781e-002  4.9237688e-003 -2.4838862e-001  5.8524736e-001 -6.3757292e-001 -1.3481896e-001  1.7303544e-001  3.5786215e-003 -7.8045092e-002  1.7498675e-001 -1.6207149e-001  1.9301910e-001  1.7373039e-001 -4.9489414e-001  6.2465687e-001
  8.7993184e-001 -2.0628538e-001  7.6044752e-001 -1.3619564e+000  3.0195964e-001  3.2982833e-001  2.6433168e-001  7.6505921e-001 -1.9000153e-001  1.9985795e-001  1.6714123e-001 -1.0778691e-001  5.5139906e-001  7.7039171e-001 -7.9677071e-002  8.6428989e-002 -6.6640947e-001  4.4403118e-001 -3.6349275e-003  2.8050006e-001 -7.7247301e-001 -1.4548330e-001  7.0951793e-001  2.4121912e-001 -2.8946237e-001  1.7199791e-001  2.4920424e-001  1.1518299e-001  4.4597760e-002 -1.9052848e-001 -1.0349065e+000  1.0489847e-001 -2.8587934e-001  3.2143478e-001 -3.2740950e-002 -1.1099379e+000 -1.0483997e+000 -3.2940463e-001 -4.1110079e-002  2.6308288e-001 -1.9696703e-001 -4.3926419e-001 -3.8708868e-001 -1.4495362e-001 -5.4142667e-003 -8.8631160e-001  5.6873437e-001  8.7949673e-001  5.0971298e-001  1.8411181e-001  4.1838568e-001  3.2584703e-001  5.4497855e-001 -5.5868797e-001 -2.4968332e-001  5.6588550e-001 -1.3491462e-001  2.5844954e-001 -4.2986719e-001 -5.2867246e-001  9.3028736e-002  2.8408655e-002 -1.1745370e+000 -8.2775418e-001 -3.6015440e-001  5.9082821e-002
 -1.8582687e-001 -1.8487263e-001 -5.0762732e-001 -2.1018136e-001 -1.7432450e-001 -7.2641820e-002 -2.9500766e-001  9.1099321e-001  4.2022870e-001  2.9921866e-001  4.5363288e-001  1.2121413e-001  6.2088840e-001  4.7321893e-001  3.0844711e-001 -1.5792029e-001  5.3691481e-001  1.1234184e-002  5.6240694e-001  6.6059095e-001  3.5920980e-001  8.8379823e-002  6.9155831e-001 -1.2357436e-001 -1.3487133e-001 -1.8846502e-001  8.3471989e-001  8.3437831e-001  2.5827847e-001 -5.9406630e-001  2.8474049e-001  4.1917054e-001 -5.7434179e-001 -9.3199906e-002  2.7801812e-001  2.4038903e-001 -5.4681828e-001  4.1837026e-001  5.4291268e-001  7.8736691e-001 -4.5495282e-001 -3.3488918e-001  1.9465287e-001  2.4726677e-001  2.0299589e-002 -1.0116409e+000  4.0244964e-001  3.2022987e-002 -7.1220744e-002  5.9141136e-002 -2.0307517e-001 -3.0696185e-001 -1.5119439e-001 -1.3368047e-001 -6.3150824e-002  1.3610474e-001  2.4489112e-001  8.0551819e-002  1.9475572e-001 -3.0058622e-001  1.5531658e-001 -2.1172259e-001 -9.7855112e-001  3.0507292e-001 -4.7349639e-001  1.0812727e+000
  2.6538230e-001 -5.5221895e-001  6.8042187e-001  4.8368505e-001 -3.3357004e-001  9.4104734e-001  6.8138424e-002  2.7195740e-001 -4.0968635e-001 -6.7387261e-001 -7.1101215e-001 -7.2538977e-001 -2.4390030e-001 -2.0205993e-001  3.9508190e-002 -2.1465188e-001  4.4362888e-001 -7.3752842e-001 -4.2078786e-001 -9.9117437e-001 -5.5927120e-001 -3.2568071e-001  2.4280849e-001 -3.5954442e-001 -4.1282979e-001 -2.6216296e-001  3.1880605e-001  1.0452288e-001  1.5383443e-001 -2.8861842e-001  2.7726354e-001  3.4518656e-002 -7.5238867e-001 -9.4926401e-001 -2.7996695e-002  5.8498424e-001 -9.5014141e-001  2.3664358e-001  4.6328859e-001  1.5971926e-001 -1.5462285e-001 -3.9720736e-001 -6.6068026e-001 -8.9397594e-001 -5.6306482e-001 -2.0004615e-001 -3.6735394e-001 -5.4740660e-001 -7.2889363e-001 -8.6587955e-002 -2.0271942e-001 -1.0261165e-001 -2.2271821e-001  1.7092350e-001 -1.4024861e-001 -6.8314439e-001 -3.2965571e-001  2.7390144e-002  4.7728267e-002 -2.5425863e-001 -7.1689296e-003 -1.0341475e-002  7.6606386e-001 -9.1058010e-001  1.9945928e-001 -2.8982956e-001
  1.3568082e-001  5.2089122e-002  2.4134366e-001  8.6965766e-001 -5.7078195e-001 -3.1942044e-001 -1.2374830e+000 -2.9790458e-001 -2.4154869e-001 -1.9117176e-001  6.1010928e-001 -5.4829952e-001 -2.1213272e-001 -8.9300849e-002 -1.8968168e-001  1.6712956e-001 -2.9805935e-001 -2.9970535e-001  1.2829548e-001  4.5002208e-001  4.1205465e-001 -3.1723750e-001 -5.7985167e-001 -1.8957421e-001 -1.3623191e-001 -4.9905678e-001 -5.3394238e-001 -7.8344620e-001 -2.2983378e-001  4.1364430e-001  2.8482831e-002  6.4471489e-001 -2.3334178e-001 -5.6680293e-001 -9.8190237e-002  5.1188162e-002  5.8373570e-001 -2.1571777e-001 -1.0375401e+000 -4.4979944e-001 -1.0620783e+000 -5.8155337e-001 -1.5584056e+000 -2.1476949e-001 -8.2727867e-001 -3.4193493e-001 -3.8254418e-001 -4.9939184e-001 -4.7171767e-001 -7.6711459e-001  1.3761412e-001  5.2892301e-002 -6.0649936e-001 -8.0914998e-001  2.0823610e-001  4.0190236e-002 -6.0227629e-002 -4.9079977e-001  1.8717032e-001 -1.0677954e+000 -1.4227837e+000  9.1838149e-002  1.8717163e-001  4.3205012e-001  7.7192106e-001  1.0634142e+000
  5.5304757e-001  8.9738824e-001 -1.1150083e+000  1.1906289e+000 -4.0690607e-001 -2.4124514e-002 -3.5344370e-001 -4.3021615e-001 -2.1598786e-001  3.6984359e-002  9.2308241e-001 -3.1538344e-001 -1.7700119e-002  7.3947961e-001 -1.0997898e-001  1.3985813e-001  8.2860558e-001  7.9974221e-001  7.3532557e-001  1.1256088e+000  6.5281730e-001  9.4718719e-002  5.4579421e-001  5.9284478e-001  5.3811860e-001  2.8725199e-001 -8.2428457e-001 -1.1671531e+000 -1.1201766e+000 -4.4968072e-002 -5.4684220e-001  1.8156188e-001  3.3268975e-001  4.4969973e-001 -2.3843812e-002 -3.2904966e-001  1.3601852e-002 -8.0647627e-001 -1.0166223e+000 -6.2244321e-001 -5.8525098e-001  3.5835921e-001 -6.0707118e-002  3.0049503e-001  6.6329936e-001 -2.8312006e-001  4.3297558e-001 -2.9229987e-001 -7.6683739e-002  4.2415516e-001  8.6979000e-002 -9.5498334e-002  1.4789882e-001 -2.5578526e-001 -6.0919154e-001  1.5923514e-002 -6.0702760e-001 -3.1920053e-001 -6.1294402e-001 -3.8002314e-001  5.9246731e-001 -4.8440249e-001  5.5223563e-001 -1.9262551e-002  1.3409288e-001  2.0029690e-001
  7.8260355e-001  3.1051958e-001 -1.5928896e+000 -1.2572645e+000  4.4141294e-002 -7.2998055e-001 -7.2420747e-002  3.0414013e-001  5.7817070e-001 -3.5229841e-001  9.6049823e-001 -2.3141401e-001  5.5128963e-002 -4.5888981e-001  6.4800456e-002 -4.0254849e-001  3.1497427e-001  5.7000443e-001 -4.0279216e-002  7.0738153e-001  1.0764392e+000 -3.4180974e-001  2.1152416e-001 -2.6642944e-001 -3.2100241e-002 -3.5572070e-001 -9.7892518e-001 -4.7211891e-001 -3.2430164e-001 -3.2665036e-001 -4.7172130e-001  1.5901496e-001  6.5611623e-002 -2.9615634e-001 -6.8375429e-002 -5.0356169e-003 -9.5279109e-002  6.2947364e-002 -8.0816738e-001 -1.2602726e+000 -1.6306565e-001  1.9641852e-001 -4.7458168e-001 -1.6126588e-001 -1.0101651e-001  1.9454663e-001  4.7490837e-001 -1.0829818e+000  8.0824851e-002  4.2571275e-003 -3.7515654e-001 -5.6181219e-002 -9.6837715e-001  2.7122755e-001 -3.1051844e-001 -1.6690149e-001 -1.2093127e-001  1.3533520e-001  6.4171803e-001  2.0896477e-001 -1.7327207e+000  3.6578845e-001 -5.9967888e-001  4.4907338e-002  2.5867358e-002  7.2432214e-001
  2.1966447e-001  3.5300106e-001 -5.2601097e-001  3.2679875e-001  3.0714015e-001 -4.5326448e-001 -4.2296134e-001 -3.6267692e-001  3.2136938e-001  6.6713083e-001 -5.2852270e-002  6.0665875e-001  7.8274439e-002 -4.8947664e-001 -8.8257809e-001 -6.8770387e-001 -3.5695628e-002  7.7147500e-002 -3.9339146e-001 -2.7964182e-001  1.1525373e-001  6.0157381e-001 -7.2285626e-001 -6.4272803e-001 -1.0627535e-001 -8.5441975e-001 -3.8229472e-001 -6.4254582e-001 -1.0614789e+000 -6.6244718e-001  3.5000016e-001  1.9348419e-001 -3.0839758e-001 -4.2361645e-001  5.6938435e-001  4.4125667e-001 -5.0806027e-001 -4.6073144e-001  1.0441169e-001 -2.6715823e-001  7.1389195e-001  2.9408779e-002  4.6219807e-001 -7.3768156e-001 -4.2394576e-001 -3.6308987e-001 -2.4168551e-001  4.3515385e-001  6.8208647e-001  1.5851353e-001 -4.4420396e-001 -4.8376734e-001 -1.5566949e-001  2.3521428e-001 -6.0591947e-001  4.0682424e-001  1.8770476e-001  2.9416742e-001 -4.8360681e-002 -1.8969476e-002  5.5406011e-001  4.7999466e-001  4.0048797e-001  7.8014104e-002  2.5773536e-002  4.4918167e-001
 -1.0346950e+000  4.0554099e-001 -1.2728817e+000 -9.5482168e-002  1.0883474e-001 -5.3651569e-001  4.1249259e-001 -1.2602723e-001  1.5918915e-002 -7.7654079e-002 -4.7252900e-001  6.5332983e-001 -1.9548004e-001 -2.8810851e-001  1.2232355e-001 -5.8846299e-001  2.7261049e-002 -1.5664823e+000 -2.0998958e+000 -2.1715509e-001 -1.5715814e+000 -8.0093850e-001  2.4188528e-001  1.1685554e-001  2.6287069e-001  1.0739801e-001  3.2794948e-002  4.5490983e-002  3.6443864e-001  2.2779659e-001  8.7097467e-001  2.0290937e-001  4.9383583e-001  5.6726457e-001  5.3608916e-001  1.1759900e+000  3.0331543e-001  3.3235287e-002 -5.4331669e-001 -4.1449752e-002  6.3470207e-001  6.3928987e-001  1.2477306e-001  1.2636620e+000  2.9517410e-001  1.9395440e-002 -1.1342259e-001 -1.0884614e+000 -4.3545221e-001 -1.9018199e-001  1.3730347e-001  3.8171175e-001  5.2460574e-002  4.2535891e-001  2.3854485e-001  8.9233208e-001  7.0332121e-001  2.3811647e-001  9.9326081e-001  3.5808719e-001 -6.3468783e-002  1.2697210e-001  5.4707506e-001 -1.3327454e+000  5.8808018e-001  1.3041936e-001
  4.7239085e-001 -2.8865592e-001 -9.8819254e-001 -1.3293672e+000 -8.2316946e-001 -3.3960356e-001 -1.2325274e+000 -2.9280955e-001  3.2725036e-001 -4.1695409e-001 -3.1037842e-001 -7.2725528e-001 -5.3670963e-001  4.3581372e-001 -3.2617629e-002  3.3358639e-002  8.1844340e-001 -3.7327764e-001 -5.3686670e-001 -1.8885432e-001 -1.6260252e+000 -4.7737964e-001  9.9172112e-001  6.9647103e-001  3.6639273e-001  4.9922555e-001 -8.1443601e-001 -1.5658473e+000 -1.2209564e+000  9.1087105e-001 -7.1731879e-001 -8.0109402e-002  1.7017152e+000  7.7000546e-001  4.3168059e-001 -1.4166895e-001  4.7466571e-001 -8.8008252e-001 -9.2243467e-001 -7.8154398e-001 -9.5931981e-002  1.3130185e-001 -4.7876190e-001 -7.5578180e-001  5.1896709e-002 -1.3509477e-001  9.3078031e-002  6.8433915e-001 -5.9137347e-001  1.4172159e-001  8.6598352e-002 -7.4009829e-003  2.5183405e-001 -1.5813082e-001  2.0834505e-001  8.8520196e-001 -1.9089452e-001  1.7639688e-001  1.1527010e-001 -7.3099716e-001  1.2167521e-001 -6.6358932e-001  7.8423234e-001 -1.0818686e-001  5.9795233e-001 -1.3727407e-001
 -4.6464495e-001 -1.8394068e-002 -1.2984644e+000  5.9549760e-001  1.8093490e-001 -4.2171417e-002 -6.2035837e-001 -1.5804683e-001 -1.0399343e-001  3.2146057e-001  7.1841067e-001  1.0200923e-001  2.8700762e-001  2.8917827e-001 -2.0739074e-001 -3.9062487e-001  1.0580019e+000  1.4129651e-001  2.6080159e-001  6.0273981e-001  8.1256644e-001  7.2099047e-001  6.9839056e-001  1.7839705e+000  5.0973275e-001  9.4614137e-001 -1.0169354e+000 -1.0713082e+000 -1.1648531e+000  2.3559372e-001 -2.3754616e-001  1.6729399e-001  1.4687916e+000  6.7848873e-001  6.0371561e-001  4.2091237e-001  4.7459173e-001 -1.4890477e-001 -8.6498047e-001 -9.5188168e-001 -2.8836262e-001  5.5012953e-001  8.3335234e-001  1.6968607e-001  2.6160548e-001  7.0945530e-001  5.9418998e-001 -8.0155892e-001  4.5701629e-001  1.0381082e+000 -6.0727207e-001 -4.5186903e-001 -7.8468004e-002  1.5726867e-001 -7.9933893e-001  5.2267586e-001  3.7428931e-001 -1.6856018e-001  5.2760513e-001 -6.6349948e-001 -8.7569829e-001 -4.9386994e-001  9.2374133e-001  6.7324138e-002 -4.0235695e-001  5.1667811e-001
 -3.6307857e-001  9.8839439e-001 -1.5315317e+000  2.1256377e-001 -4.0402741e-002  2.7856840e-001 -2.4026410e-001  1.2194619e-002 -5.9883569e-001  7.2589975e-002  2.0216250e-001  5.2254432e-001  3.7367143e-001 -1.1927376e-001  8.0832701e-001  4.1898804e-001  2.6054042e-001 -6.9229592e-001 -4.7826724e-002 -5.9998838e-002 -8.2994270e-001 -2.7320681e-001  1.0143874e+000  6.6186658e-001  2.9248468e-002  1.8765410e-001  1.1267469e-001 -4.4030480e-001 -1.7430458e-001  8.6588043e-003  5.8039785e-002 -2.6727684e-001  2.2523439e-001  4.6259202e-001 -6.1226030e-001 -6.2211394e-002 -2.9010628e-002  2.7449665e-001 -5.8855851e-001  3.3642400e-001 -4.8769307e-001  3.1813622e-001 -2.9854280e-001  1.0578264e+000  1.0873981e-001 -3.0558684e-001 -6.1827052e-002 -5.1032892e-001 -6.2612380e-001  6.7400080e-001  4.7787169e-001  3.1330940e-001  2.9367881e-002  3.0471159e-001  1.5173109e-001 -7.1920213e-002  3.4392185e-001 -4.9313807e-001 -1.0704649e-001 -2.3746948e-001 -5.3167153e-001 -4.2520695e-001  7.9408533e-001 -1.3940131e+000  8.9587872e-001 -7.2845088e-002
  5.8975822e-001 -7.3110248e-001 -3.4897637e-001  6.1387812e-003 -2.1746676e-001  5.7081110e-001  6.5576645e-001 -5.0816608e-001 -3.9410876e-001 -1.4648946e-001  4.5747767e-001 -3.3640279e-001 -2.1320275e-001 -2.5771605e-001 -5.3944161e-001 -3.7405915e-001 -8.6674791e-001  5.4903864e-002  2.4810339e-001  1.9638222e-001 -2.4630469e-001 -3.5659158e-001  4.1831772e-001 -2.8147935e-001  3.1199408e-001 -6.1518296e-001  4.4598345e-001  1.2902820e-001 -7.4769561e-002 -6.3950700e-001  5.7178281e-001 -9.2604743e-001  6.9007279e-002 -5.2248878e-003 -3.3458361e-001  2.0570095e-001 -7.9768578e-001 -2.3549095e-001 -1.2895803e-001 -6.9466115e-002  2.4592965e-001  1.9452820e-001  1.0112627e-001  7.6764226e-001  1.4036635e-001 -2.2585686e-001  6.5145449e-001  9.0082137e-001  7.4812523e-001  1.7389490e-001 -3.2943629e-001 -3.7309986e-001 -3.5871758e-002  3.7671378e-001 -1.1396407e-001  7.8658558e-002  2.3948293e-001  2.0908076e-001 -5.3394484e-001 -1.7093955e-001  4.7869489e-001  2.4902055e-002 -1.2075966e-001 -1.6486683e-001 -3.1562527e-001 -1.2859786e-001
 -8.3378685e-001  6.1371499e-001  5.3307062e-001  2.0609601e-001 -1.3754587e-001 -5.4904551e-001 -4.4075738e-001 -4.7549916e-001 -6.0681676e-001  1.7243749e-001 -5.4829226e-001 -4.9404180e-001 -4.4969754e-002 -5.9599065e-002 -8.2301373e-001 -8.5147044e-001 -4.4356933e-001 -4.9524294e-002 -3.0899623e-001 -3.7491358e-001 -5.8002361e-001 -5.7561394e-001 -7.4806213e-001 -1.7170821e+000 -6.2346364e-001 -1.3304105e+000 -7.0291656e-001  1.3607690e-001 -5.4139023e-001 -9.9709328e-001  2.1128672e-001 -1.0469652e-001 -1.3734107e+000 -1.0934911e+000  2.8774908e-001  4.7620720e-001 -1.0381372e+000 -4.7982400e-001 -3.9737625e-001 -4.7864702e-001 -7.3691062e-001 -4.3962415e-001 -7.3903085e-001  3.9572185e-001 -4.7261872e-001 -6.0823528e-001 -1.7773395e-001 -2.3251932e-001  5.8642751e-001 -3.1381860e-001 -1.2320767e+000 -1.1273299e+000  1.7354175e-001 -1.8455493e-001 -4.3870905e-001 -2.2711216e-001  1.3236232e-001 -3.8646720e-001 -1.7780936e-001 -6.8935143e-001 -6.2545223e-001 -2.6211548e-001  6.8876911e-001 -4.5070410e-001 -4.8937581e-002 -3.6078711e-001
  2.7989512e-001 -3.8053429e-001  1.2575243e+000  1.3797488e+000  4.8064998e-002 -5.8483015e-002 -6.8009225e-001  3.9686186e-001  4.1431298e-002  1.2004436e-001 -2.4884274e-002 -7.2559726e-002  4.6675445e-001 -2.3142236e-001 -2.7037027e-002 -1.1107438e-001  1.4691675e-001  8.4547186e-001  6.1737432e-001  2.3263178e-001  5.7557986e-001  2.5721671e-001 -2.0523070e-001 -1.0283131e+000 -3.5876554e-001 -5.2141840e-001 -5.3633274e-001 -5.6010628e-001 -9.8095935e-001 -4.7630699e-002 -3.1503347e-002  7.8257851e-001 -4.7048314e-001  3.2896307e-001  1.0631746e+000  2.6094574e-001 -6.7498988e-002 -3.0667638e-001  1.6688073e-001 -2.0858443e-001  3.8351705e-002 -4.1296214e-001 -5.9952639e-001  4.4118400e-001 -5.2243735e-001 -1.1332595e+000  5.0451438e-002  2.1024682e-001  7.8518067e-001 -6.3501851e-002 -3.6330185e-001 -3.4549629e-001 -2.4440823e-002 -3.1378582e-001 -1.4602619e-001  5.0627755e-001  4.9187217e-001  3.4071007e-002  2.6064806e-001 -1.3885535e-001 -3.5640740e-001 -2.3326167e-001 -1.2419532e-001 -8.5294861e-001  4.9516505e-001 -9.3437407e-002
 -2.1350600e+000 -6.6125167e-001 -2.7655662e-001  8.3804094e-001 -4.6399968e-001 -5.1073493e-001  5.6288143e-001 -2.0123894e-001 -1.0167217e+000 -1.8929807e-001 -1.2324322e+000  4.3490177e-001 -1.0638913e-001 -3.4962414e-001 -5.4115364e-001 -9.3290873e-001 -1.2307952e+000  4.3935833e-002 -5.7238189e-001 -8.7209931e-001 -9.1768131e-001 -1.4354113e+000 -9.9564970e-001 -1.9242046e+000 -1.2859431e+000 -1.1812657e+000 -2.1939601e-001  5.8496450e-001  2.9132948e-001 -6.8088467e-001  4.6632885e-001  5.0978531e-001 -9.7743448e-001 -1.1157899e+000  9.0237128e-001  8.3676184e-001 -5.1390449e-001  6.7563945e-001  9.9305871e-001  2.4992941e-001 -8.9611761e-001 -1.1138373e+000 -1.7756355e+000 -1.7145777e+000 -6.3163522e-001 -1.4286011e+000 -3.0269222e-001  4.2430695e-001 -3.9424340e-002 -5.2542721e-001 -2.6066181e-001 -3.0381650e-001  2.8187890e-001  4.1673608e-001  7.0253937e-001 -1.5276166e-001  4.3310270e-001 -3.9419162e-001  6.7545079e-001  2.0621778e-001  9.8698695e-001  2.5661754e-001 -6.9635488e-001 -1.0258077e+000  1.1471534e-001 -1.4663968e+000
 -4.3327510e-002  2.7622019e-001  1.1300523e+000  1.0592714e-001  1.5089658e-002  3.7354515e-001  2.0729389e-001 -3.5265260e-001 -4.4941403e-001 -5.1888861e-002 -1.1483635e+000  2.0968085e-002 -8.9941246e-002 -1.9935508e-001 -4.4774254e-001 -2.6350519e-001 -1.1232372e+000  1.6948591e-001  4.8015519e-001  2.0886681e-001  6.6858784e-001 -1.6981230e-001  1.6338073e-001 -1.6911032e-001 -3.9352863e-001 -4.0261217e-001 -3.9845864e-001  6.1662855e-001 -3.6251354e-001 -4.0508134e-001 -1.4236588e-001  5.5682705e-002 -3.9660154e-001 -3.7004502e-001  6.4218972e-001  3.8599830e-001 -6.1815121e-001 -1.7684161e-001  8.7347645e-001 -7.0921216e-002 -1.2669022e-001 -6.3420835e-001  6.0342239e-001 -7.5709635e-001 -3.9611046e-002  2.1324477e-001  5.0232669e-001  1.4663763e+000  9.5204336e-002 -3.5084073e-001 -3.8840166e-001  6.4284413e-003  1.3670187e-001  3.1393026e-001  2.1799684e+000 -1.4538594e-002 -1.2355490e-001  4.1336314e-001  1.0181469e-001  5.5412105e-002  1.1774008e+000  3.6427444e-001 -8.7262012e-002 -8.3015047e-001 -1.7133002e-001  5.5842838e-001
  3.5279462e-001  4.0036455e-001  1.8407537e+000 -3.1963440e-001  4.0949685e-001  8.1675236e-001 -4.2602476e-001 -1.9936153e-001  5.4115107e-002  8.5800662e-002 -6.1861177e-001  2.6243366e-001  2.7801546e-001  2.6177615e-001 -5.6946439e-001 -2.9638764e-001 -5.5802915e-001 -9.9909283e-001  2.9393614e-002 -7.7733432e-002  1.0715459e-002 -4.9884810e-001 -9.8426075e-001  6.6588342e-001 -4.9612983e-001 -6.9268401e-001  8.7486587e-002  2.8797794e-001  7.3545420e-001 -5.1348023e-001  1.4097975e-001  2.6956003e-001 -7.1775766e-001  2.0484938e-001 -2.5603406e-001  4.5266785e-001 -1.2385141e-001  4.3854083e-001  5.7778587e-001 -1.1866643e-001 -2.4482583e-001 -9.3587202e-002  4.4772283e-001 -4.7615492e-001 -5.2451135e-001  5.3690666e-001 -3.8309473e-001 -4.0043845e-001 -8.6740169e-001 -6.7226026e-001 -2.8383692e-002  4.5606496e-001 -5.1283974e-002  3.6993799e-001  8.9479315e-001 -1.3975431e-001  2.1003393e-001 -3.1772542e-001  1.4756689e-002  1.6243240e-002  1.2507919e-001 -1.5204864e-001  7.7347369e-002  6.8525475e-001 -7.6186995e-001 -6.5575450e-001
 -1.1816860e-001 -8.9792660e-001  4.1531583e-001  1.0103224e+000  9.1603984e-002 -2.3868935e-002 -1.6710965e-002 -1.8340065e-001  1.6584791e-001  3.4596257e-002 -1.2758760e-001 -1.5721327e-001  7.0172806e-002 -1.1084950e-001 -2.7352838e-001 -5.2865895e-001 -8.4104999e-002 -1.0468073e+000 -8.3706317e-001 -4.6580553e-001  2.4886885e-001  5.9458873e-002 -7.6541613e-001 -5.1673795e-001 -7.2007559e-002 -4.1169849e-001  6.1873709e-001  2.0815736e-001  3.4526845e-001  1.7899574e-001 -7.2712714e-001 -5.8555310e-002  5.9692017e-002 -3.4925594e-001 -6.1867654e-001 -3.3941246e-001 -3.7733788e-001  6.5309093e-002  8.2609496e-001  3.7487170e-001  2.6963040e-001 -2.4946610e-001  6.1692892e-001 -7.8638822e-001 -5.6721644e-003  7.9959439e-001 -8.1331006e-001 -1.2575034e+000 -3.7968451e-001 -7.0650181e-001  4.5546914e-001  2.8180566e-002 -1.0092788e-001 -1.6047900e-001 -4.2559591e-001 -5.9679102e-001 -2.0183657e-001 -1.8500822e-001 -1.7394905e-001  1.6448638e-001 -4.4299111e-001  4.7545229e-001  9.1866109e-001  3.1996876e-001 -8.1602479e-001 -1.6275269e-001
  1.1327301e+000  6.5337478e-001  1.3698938e+000  1.0464415e+000  7.8310671e-001  4.2968825e-001  3.9619738e-001  7.8036831e-001  2.1897643e-001 -1.5065254e-001 -8.7217509e-001  6.4055286e-001  7.4867334e-001  2.4203649e-001  8.2622775e-001  1.2136980e+000  3.9792971e-001 -1.6195659e+000 -1.2507887e+000 -7.8909580e-001 -9.0905718e-001 -3.9007139e-001 -9.5735981e-001 -1.8932029e-001  1.9062221e-002  1.2384847e-001  8.1648546e-001  1.1497037e+000  9.9838525e-001  6.5258581e-001  4.9258631e-001  6.6333269e-001 -2.2526247e-001  2.8249207e-001  3.9923593e-001  2.8386434e-001  1.0363299e+000  9.3551910e-001  6.5525583e-001  3.8164260e-001  1.6386393e-001 -2.3839395e-001 -7.4440919e-001  2.8805046e-001 -1.5554951e-002 -1.2457123e-001 -7.2612670e-001 -8.5302207e-001 -6.6402237e-001 -2.0615135e-003  1.0695740e+000  1.0357832e+000  1.3025111e-003  2.0341492e-001  6.0367726e-001  1.8076548e-001  3.8860804e-002 -1.1194475e-001  3.0668064e-001  7.4905340e-001  5.3273334e-001  5.4206977e-001  3.2451757e-001  1.3474152e+000 -7.8120790e-002  1.2126973e+000
 -2.5752511e-001 -2.5587760e-002 -1.1681244e+000  2.4649137e-001 -1.2161291e-001  7.5058472e-001  8.4985528e-001 -4.6779638e-001  2.3131630e-001 -7.1343324e-001 -3.6743007e-001 -4.3517173e-001 -4.7135514e-002  1.3874156e-001  1.6983550e-001  4.2427437e-001  2.4817035e-002 -3.0233733e-002 -7.6788779e-001 -3.8236090e-001 -4.9000451e-001  2.5633516e-001 -2.8277928e-001  3.1070637e-001 -3.2804096e-001  9.2661646e-002  1.1278889e-001  6.2602531e-001  3.4692400e-001 -1.3894203e-001 -5.6195508e-001 -2.2864205e-001 -8.5051244e-002 -3.4712195e-002  1.6089138e-001 -9.5215767e-001  4.3647682e-001 -9.4287983e-002 -7.9293802e-002 -3.3465112e-001 -4.4557230e-001  1.6740943e-001  3.0934404e-001  1.1724905e+000 -1.1216632e-001 -1.2294366e-001  2.1871988e-001 -8.5906942e-002  4.9966065e-001  4.1539043e-002  3.5289734e-001  3.2983605e-001  3.2751839e-001  8.6629235e-002  4.1057703e-001 -2.8422161e-002  2.1235250e-001 -5.8946854e-001 -1.3385535e-001 -1.2436511e-001 -1.2139099e-001 -3.1043289e-001 -6.2448414e-001  2.0976761e-001 -8.9265749e-001  1.8047943e-001
 -3.0498428e-001  4.6816016e-001 -3.1671089e-001 -1.1924243e-001  6.3271054e-001 -3.3056656e-001  5.9861275e-001  6.5994506e-001  3.3914777e-001 -6.5873658e-001  2.0564324e-001  2.6913224e-001  3.2055392e-001  3.9940884e-001  5.1285840e-001  4.9358100e-001 -1.1151659e-001 -4.2889251e-001 -3.4523554e-001  3.7536738e-001 -3.9899414e-001 -9.7864592e-002 -7.6386748e-001  4.7692156e-001 -1.3476946e-001  3.9331041e-001  7.2446344e-001  7.6346111e-001  1.0209153e+000 -5.6878880e-002  9.5373880e-005  8.6196139e-001 -3.0989076e-001  1.2994370e-001  5.6540167e-001  1.6648836e-001  6.4753504e-001  1.2624864e+000  2.5246275e-001  3.8780980e-001 -1.0735015e-002  4.0923658e-001  4.9476029e-001 -2.9960698e-001  1.8974162e-002 -1.9850542e-002  7.6424650e-001 -2.3724689e-001  5.8000433e-001 -1.7288374e-001  6.0042259e-001  8.5773575e-001 -1.6081224e-001  5.2889588e-001  4.4354614e-001  6.4085222e-002  7.1593697e-002  3.4922002e-002  4.7230838e-001  2.9272420e-001 -5.7631711e-001  4.7036979e-001 -1.4335292e-001  2.1469387e-001 -3.2264904e-001  6.7726335e-001
 -1.7388583e-001  2.7987735e-001 -5.5066979e-001  7.1282753e-002  1.3620621e-002  5.7114302e-001 -7.3793506e-002 -3.5384876e-001  2.3946066e-001  3.6701758e-001  4.5837050e-001  1.2225626e+000  2.6470762e-001  7.3788133e-001 -8.5917247e-002  5.5221488e-002 -2.9376653e-002  6.6123168e-001 -6.5946683e-002  1.8940937e-001  9.9668074e-001  8.3928117e-001  1.0342385e+000  1.0845465e+000  2.5027375e-001  4.8481109e-001  7.6457938e-001  1.4095686e+000 -2.5670664e-002  6.1429607e-003  1.1618608e-001  7.2620956e-003  3.3230532e-002  3.6696496e-001  1.9690499e-001 -2.7444727e-001  4.4121471e-002  3.3645873e-001  9.0973269e-001  6.6889608e-001  6.0002942e-002  3.7439057e-001 -2.2094810e-001  1.6944120e-001  7.3823592e-001  5.5293831e-001  4.5208394e-001  3.4314812e-001  6.1937355e-001  4.7653477e-001  2.6601947e-002  3.6276039e-001  5.1782577e-001  1.4126568e-001 -2.4210604e-001  5.7033459e-001  3.8736864e-001  3.0691983e-001 -2.1998834e-001 -1.3083841e-001  5.0288568e-001 -4.0297722e-001  1.7918975e-001  7.5317746e-001  2.5557348e-002 -4.9035647e-001
 -1.5064500e-001 -5.4252702e-001 -5.0149381e-001 -1.0831754e+000  1.5197209e-001  8.1935652e-001  4.2952384e-001 -2.1392243e-001  2.2676592e-001 -1.4195980e-002  1.5384588e-001  3.3744632e-001 -2.6194445e-002  2.1657011e-001  3.3424223e-001  3.6021285e-001  1.0327263e+000  1.1609635e+000  9.2305911e-001  3.3395567e-001  8.6610450e-001  2.5111448e-001  1.3740226e+000  5.4672168e-001  7.1095362e-001  4.7804258e-001  1.3759867e+000  5.1457712e-001  7.5838205e-001  2.8153507e-001  7.4301600e-001 -4.3538061e-001  8.5843636e-001  1.1697121e-001  1.0068180e-001 -2.2957478e-001 -1.7541494e-001  1.1034598e+000  1.1234392e+000  7.3645728e-001  4.6842620e-001  5.3494570e-001  1.2222623e+000  1.0135188e+000  3.2091191e-001 -1.1037514e-001 -1.2284751e-001  2.3751818e-001  1.7604848e-001  3.6070476e-001 -5.9897765e-001 -7.4858543e-002 -8.1722184e-003 -1.8304491e-002  4.2182763e-001 -3.7556360e-001 -3.4598390e-001  2.9648014e-001 -7.3177007e-002  8.4362498e-001 -7.9418808e-002  1.6263149e-001 -5.4945550e-001  6.1715686e-001 -7.0216471e-003  7.0833910e-001
 -4.2307537e-001 -9.3938829e-001  1.2250857e-001 -1.8762678e+000 -1.5180607e-001  7.7761104e-001 -5.0275234e-001 -5.3863603e-001  1.9092435e-001  2.4769348e-001  2.4487630e-001  1.6909731e-001 -1.7791329e-001  1.6263195e-001 -6.3709203e-002 -1.4180295e-001  1.1077334e-001  6.2781884e-001  8.5642460e-001  2.9767479e-001  4.3757717e-001  2.2878641e-001  1.2479149e-001  1.5595374e+000  2.4258874e-001  2.3112373e-001  1.2207468e-001  6.5154370e-002  5.2568221e-002  2.7581174e-001 -2.7851329e-001 -3.4553984e-001  7.1326512e-002  6.6009707e-001 -2.8219027e-001 -1.9612823e-001 -1.7017151e-001  4.0488793e-002  6.0700955e-003  4.5683890e-001  3.3163195e-001 -4.3266833e-003  9.2512505e-001  1.9376116e-002  8.1052158e-002  1.1273362e-001 -2.8836558e-001  7.3795475e-001  3.9585538e-002  1.4490861e-002 -6.3346990e-001 -3.7061843e-001  1.0948553e-001 -1.6724338e-001 -8.5415816e-001  6.3627435e-002  4.2066118e-003  2.2472812e-001 -3.5881496e-001 -4.9550225e-001  1.6485914e-001  2.8860383e-001 -1.1216087e+000  6.9335338e-001  2.2632783e-001 -8.7876008e-002
  3.6259210e-001 -1.7728565e-001  5.6368092e-001 -1.0257504e+000  8.6761099e-002  1.9991975e-001 -3.0578893e-001 -3.0357121e-001  1.3130131e-001  1.0613492e+000  2.8169477e-001 -3.6808134e-001  1.0988921e-001 -3.9160580e-002 -1.1403487e+000 -1.1476148e+000  3.1086674e-002  5.1798491e-001  4.8010367e-001  6.2677194e-001  1.5175251e+000  5.5204869e-001  6.9646132e-002  1.0345725e+000  1.1200724e-003  6.4785398e-001 -8.0506293e-001 -9.3115112e-001 -1.1278896e+000 -8.9250429e-001 -1.4689381e-001  1.6692042e-001  1.4567759e-001  1.9495856e-002  5.5854915e-001  2.2565583e-001 -7.8131237e-001 -1.1143069e+000 -9.4719079e-001 -3.7805526e-001  4.5226822e-001  5.2751503e-002  6.8255600e-001 -8.9851448e-003  2.7774628e-001  3.3896123e-001  5.8516431e-001 -2.0539296e-002  4.6370811e-001  2.9487051e-001 -8.5477136e-001 -8.7199399e-001 -2.5580653e-001 -1.0596649e-001 -7.3219834e-001  4.7138112e-001  7.6816121e-001 -1.7156618e-001  1.7392949e-003 -1.0266232e+000 -3.6803650e-001  2.2892287e-001 -9.1798217e-001  1.2860100e+000  6.1932557e-002 -1.2611173e-001
  3.2102854e-001  3.2522535e-001 -6.1636691e-001  2.3996999e-001 -2.2188538e-002 -5.9868990e-001 -1.7177593e-001  8.7701639e-002 -5.2546051e-001  2.2383685e-001 -1.2101204e-001  6.1215323e-001  2.5937694e-002  1.8549419e-001 -5.0760009e-001 -5.4024595e-001 -9.4165374e-002 -8.8912477e-001  1.4896132e-001  2.9871567e-002  1.4587712e-001  1.1938457e-001  1.0697239e+000  3.4170472e-001  2.1611412e-001  4.0705217e-001 -1.0075684e+000 -1.2121929e+000 -8.2341585e-001 -8.0751265e-001  3.8101598e-001 -9.6933942e-002  1.2439356e-001  3.7544533e-001  1.7707999e-001 -4.2318518e-001 -6.0550275e-001 -8.0324807e-001 -1.3355114e+000 -9.0011147e-001 -2.1132183e-002  6.2469266e-001  3.7633679e-001  1.3933262e-001  1.0370181e-001  3.6544938e-001  5.3152226e-001 -2.2470485e-001 -3.4345294e-001  2.3462193e-001 -5.3017086e-001 -8.8601115e-001  2.9820105e-001  2.5508843e-001  5.1366060e-001  1.8097593e-002  5.9924042e-001 -3.1883121e-001  4.0819170e-002 -5.5612675e-001 -1.0756123e+000  6.7096239e-001 -6.5850881e-001  1.0383798e+000  2.2614713e-001  3.3215758e-001
 -6.5227603e-001 -8.2348375e-001 -1.0309245e+000 -9.0982929e-001 -4.6450636e-001 -3.4353493e-002 -2.9209508e-001  5.0771521e-001  7.4137553e-001  4.2745310e-001  7.7077371e-001  1.1392141e+000  2.0182880e-001  6.4781229e-001  2.3394302e-001  4.6007974e-001  4.7078486e-001  6.4505177e-001  3.3751042e-001  4.4580476e-001  1.6478660e-001  4.9512235e-001  4.8947775e-001 -1.6339162e-001  7.5250254e-001  8.6412695e-001 -9.8048783e-001 -3.0056439e-001 -8.2092363e-001  3.9631673e-001 -2.8898813e-001 -2.5164285e-001  4.1560324e-001 -1.1344752e+000 -2.0510847e-001 -4.9361390e-001 -4.6438622e-001 -7.6446939e-001 -9.6370741e-001 -1.2575944e+000  8.3283257e-001 -9.2236773e-003 -4.6824625e-001  2.3081020e-001 -1.0932405e-001  7.2712893e-001  5.0183517e-001 -3.0293242e-001  8.4229811e-002  9.3671085e-002  9.8457655e-002 -2.0515492e-001  1.1136353e-001 -3.6765387e-001 -3.5479069e-001 -6.8237919e-002 -4.2975867e-001 -4.9943650e-002 -1.9438170e-001 -9.9275479e-002 -2.0397209e-001  3.4549676e-004 -9.2921262e-002  6.8832921e-001 -4.6880993e-001 -5.8329226e-001
  4.4820088e-001  8.2871267e-001  3.7677155e-001  5.4204684e-001 -1.1213236e-001  6.4519226e-001  1.5190238e-001 -3.9672578e-001  1.5532985e-001  5.8715620e-001  5.9416867e-001  9.5159832e-001  3.3084593e-001  2.1493253e-001  1.4557699e-001  1.5668158e-001  6.6137299e-001  1.8826311e-001  1.9984017e-001  8.8332840e-002  1.3586038e+000  3.0775008e-001  1.5361247e+000  4.3841530e-001  5.0814033e-001  3.4401608e-001 -1.0123890e+000  1.5579124e-001  1.8715683e-001  3.3370971e-002 -3.5485473e-001 -5.8982016e-001  7.3258112e-002  2.2540134e-001 -6.1350216e-001 -1.3075015e-001  9.6584210e-002  1.5544684e-001  2.3497992e-001 -9.0575633e-001  4.9119617e-001  2.5471113e-001  7.5822513e-001 -3.2260834e-001 -1.0343190e-001  8.0294894e-001  4.2053436e-001 -6.5191208e-001 -2.2578018e-001  4.1775821e-001  1.3119885e-001 -1.7697749e-001  2.4521303e-001 -7.4527787e-002 -5.1139731e-001  2.3548554e-001  5.2128393e-002 -3.4556816e-001 -3.6521085e-001  2.5009411e-001  3.0680968e-002 -5.9861775e-001 -3.5963201e-003 -2.7979155e-001 -1.5996986e-001  9.4941705e-002
 -2.6834238e-001  3.9770214e-001  7.6804010e-001  1.2077383e+000 -2.9098426e-001  1.6406212e+000  5.3339524e-001  9.4877274e-001  7.1694780e-001  5.6961635e-001  3.3465155e-001  6.1844974e-001  1.4642440e-001  3.9341117e-001  7.6364809e-001  1.1379416e+000  1.0697024e+000  7.4815313e-001  5.0987190e-001  4.7422836e-001 -1.6272277e-002 -1.1523338e-001  7.2490451e-001  4.9896848e-001  7.3520249e-001  8.0669366e-001  1.5608579e-001  1.5873726e-001  9.9442047e-001  5.2596017e-001  8.8176089e-002  3.4550942e-001  6.6094476e-001  7.4214610e-001  2.6170940e-002 -3.2082398e-001  3.8780781e-001  5.1323203e-001  4.7618022e-001  3.9518038e-001  9.8590853e-001  5.5631787e-001  4.0169950e-001  6.2392240e-001  2.6323080e-001  4.0647474e-001  3.1307673e-002 -1.0498658e-001  1.9374287e-001 -2.9208439e-001  7.3874044e-001  4.0648582e-001  1.4877604e-001 -2.6443886e-001 -4.0980694e-001  4.4453739e-001  2.7617942e-001  1.7576887e-001  8.9511731e-001  8.9857055e-001  1.2835019e+000 -1.2473191e-001  8.0306741e-001 -2.8635310e-001 -4.4037061e-001  8.7497112e-001
  3.6597734e-002  4.0458802e-001 -2.7246803e-001 -2.7188511e-001  1.2320632e-001  1.7130467e+000  8.3673370e-001  7.0866879e-001  1.5790375e-001 -3.0219178e-002 -1.1140189e-001  1.1133705e+000 -6.9730118e-002  2.4371694e-001  8.0863355e-001  1.2917086e+000  5.3794759e-001  4.1108968e-001  3.8661261e-001  1.4745239e-001  8.9393255e-001  5.0759292e-001  9.4218020e-001  1.3308075e+000  5.8051539e-001  1.0349909e+000 -7.5782809e-001  3.9127838e-002  1.7408908e+000  1.6488821e+000  1.0729626e-003  5.0690895e-001  1.3822072e+000  9.7665509e-001  3.9963911e-001  3.1022509e-001  1.2084068e+000  1.0842725e+000  3.5881895e-001 -3.4528325e-001  6.6584735e-001  3.3161630e-001  8.5379290e-001  2.0295970e-001  7.3035415e-001  8.6900622e-001  3.5637966e-001  1.6258843e-001  3.7259958e-001 -1.9855289e-001  9.8723624e-001  1.2047576e+000  5.9820499e-001  9.3927825e-001  1.1178326e+000  3.2352318e-001  3.4689018e-001  4.8981914e-002  3.3791783e-001  1.0053879e+000  8.5535262e-001  3.0062391e-001  6.6027850e-001  1.2013170e+000  8.1493003e-001  6.5032558e-001
  3.0046417e-001 -1.0672810e+000  6.9851991e-002 -5.7862468e-001  1.1133624e-001  3.6332051e-001  4.8797173e-001  1.9547260e-001  2.2730303e-001 -2.6319179e-001  3.0246405e-001  4.0935467e-001  6.4791251e-001  1.2410013e-001  3.8502189e-001  4.1043619e-001 -1.3476014e-001  6.3199251e-001 -2.1723348e-001 -6.1618454e-003 -7.9308352e-002  1.8660452e-001  5.6390770e-001 -2.8452792e-001  1.6423934e-001  8.0654895e-003 -5.7592398e-001  4.8117630e-001  7.2409513e-001  1.6693578e-002 -9.8046196e-001 -1.6866272e-001  2.9131087e-001  2.8515509e-001 -5.0617053e-001 -1.1419785e+000  7.1950524e-001 -8.3782513e-002 -1.3848513e-001 -6.4434366e-001 -6.6464033e-001 -4.9897666e-002 -1.0617825e-001  1.4058985e-001  2.1243954e-001  6.9094131e-001  8.1904086e-002 -2.5231470e-002 -4.6510535e-001 -6.1542465e-001  1.2660689e-001 -1.2502595e-001  1.4774525e-001  4.7734605e-001  2.1197266e-001 -4.7460906e-003 -1.1198468e+000  6.6853249e-001 -1.8672370e-001  1.2045523e-001 -8.2639421e-001 -6.0077407e-001  9.2689688e-002  1.5925848e+000 -1.0136398e+000 -1.2298229e+000
  1.7442528e+000  6.0087950e-003  9.1308710e-001 -9.9608250e-002  5.3316694e-002  9.8521460e-002 -2.7629844e-001 -4.3977906e-002  5.5659223e-001 -1.1183105e-001  2.8508435e-001  3.2667321e-001 -3.5262758e-001  4.1947110e-001 -2.1337126e-002  5.9072489e-002 -1.8753514e-002  6.7726083e-002 -8.5022676e-001  4.2915911e-001 -1.4396275e-001  1.2014031e-001 -1.2285011e-001  3.3337800e-001 -5.2053589e-002  3.1918311e-001  5.1862956e-001  1.2596051e-002  1.4451997e-001  1.4910500e-002 -1.1123302e-001  3.8649920e-001 -4.8611259e-001  1.4946832e-001 -2.2903615e-001 -4.9016821e-001  5.2278546e-001  9.9091505e-002 -1.1782374e-001  5.3679576e-001 -3.7483275e-002  3.0478290e-001  2.0668721e-001  5.0040443e-002 -2.9957765e-001  1.3532938e+000  5.2786784e-001 -1.4403750e-001 -2.0457003e-001  5.5084227e-001  3.0000991e-001 -1.1748941e-002 -3.3536237e-002 -1.7971028e-001 -3.2406724e-001 -3.2841181e-002 -1.4990239e-002  3.3723924e-001 -1.1895271e-001 -1.3794545e-001 -4.8388722e-001  1.7012892e-002  8.4967251e-001  2.8738242e-001 -4.7371858e-001 -1.3318675e-001
  1.7202277e+000  2.5214493e-001 -5.3786874e-001 -1.1920388e+000 -2.1028146e-001 -5.0966142e-001  1.2275816e-002  9.1582912e-002  3.7377656e-001  3.3428193e-001  7.4323736e-001  5.1466452e-002 -1.2179897e-001  6.1350487e-001 -1.4194667e-001  2.4718120e-001 -9.5181151e-002  8.4097038e-001  5.3667357e-001 -3.8012199e-002 -2.8339778e-001 -1.7033032e-002  5.7523434e-001  4.0472602e-001 -2.7026659e-001 -1.4553131e-001  1.0166563e+000  5.0300768e-001  1.4124485e-001  3.2769047e-002  5.9339474e-001  4.0938066e-001 -3.4756621e-002 -3.6438482e-001 -1.9523742e-001 -2.7740733e-001 -5.5586305e-001  3.4100519e-001  3.9255872e-001  4.2313115e-001 -4.4328064e-001 -2.3668193e-001  2.9333623e-001 -3.8795617e-003  4.9521287e-001  2.5321860e-001  1.5187011e-001  6.3104102e-001  7.1055098e-001  1.2275847e-001  6.9137896e-002  9.9599462e-002 -2.4843685e-001 -3.6064308e-001  5.4006744e-001 -1.7424871e-001 -2.4448554e-001 -6.1118385e-001  1.0387683e-001 -1.3436145e-001  4.0071015e-001 -1.8868303e-001  2.8903928e-001 -1.5318122e-001 -7.8746443e-002 -4.1379438e-001
 -5.1527486e-001  7.4961445e-001  7.4615312e-001  7.2800137e-001 -8.8675499e-002 -3.3289666e-001 -5.8447755e-001 -3.8062788e-001  1.7354698e-001  4.3599234e-001  1.0016784e+000  8.7462871e-001  2.6898235e-001  6.0559307e-001 -5.0997676e-001 -2.4191838e-001 -4.9094791e-001  6.0151958e-001 -3.3427206e-002  5.0186400e-001  5.7419432e-001 -5.7101882e-002  1.3561279e+000  3.4300986e-003 -2.1237516e-001 -5.8844029e-001 -4.1743389e-001  1.0995172e-001  8.0752772e-002 -7.4668198e-001  5.1275199e-001 -4.2592447e-001 -5.7403072e-001 -5.1410463e-001 -3.9170008e-001 -4.9355332e-002 -2.4870196e-001 -2.2785156e-001  7.2362544e-002 -6.2276932e-001 -1.0453774e+000 -4.4539127e-001 -2.7307404e-001 -3.5621607e-001 -6.5096108e-001  7.2895986e-001  1.8944070e-001 -1.3041446e-001  6.0245110e-002 -1.7005435e-001 -6.4804493e-001 -8.2776835e-001 -1.3236395e-001 -5.3214956e-001  8.6736917e-001 -3.0199123e-001 -1.4550261e-001 -9.1639870e-001 -6.9930477e-001 -1.1612390e+000 -9.6541243e-001 -9.9712943e-001  4.1053493e-001 -5.4535618e-001 -7.5701274e-001 -8.4844435e-001
  3.7629319e-001  2.5512519e-001  6.3714551e-001 -5.9007145e-002 -1.8983494e-001 -8.1795231e-001  1.8151937e-001 -1.4765800e-001 -2.3732102e-001  6.0872811e-001  8.0125910e-001  6.8285083e-001 -8.0897044e-003  7.3815384e-001 -2.8980697e-001 -1.9578982e-002 -2.9893146e-002  9.5930246e-001  9.9448164e-001  1.1312835e+000  1.9534847e-001  3.4488647e-001  1.5364621e-001  5.5363129e-001  9.5842903e-002  3.1323497e-001 -8.5432673e-001 -6.4554475e-001 -2.4663888e-001  1.1626189e-001 -1.5774194e-001 -6.7947001e-001  3.8492017e-001  1.5632222e-001 -9.0958150e-001 -6.9258927e-001 -6.5609052e-002 -1.2515331e+000 -5.0421544e-001 -4.8268603e-001 -7.4540653e-002  3.0405705e-002  1.6197116e-001  2.2424242e-001  1.9575413e-001  1.3830530e-001  4.9946764e-001 -3.5103503e-003 -2.0468002e-001  4.5645707e-001 -4.9642603e-001 -8.7258501e-001  3.1481435e-002 -3.5812566e-001 -1.9045670e-001 -8.6745109e-002 -4.1827100e-001  2.8589345e-001 -6.8340191e-001  5.1456755e-001 -2.0134228e-001 -3.0063094e-001 -4.9355446e-001  5.7231145e-001 -5.3556611e-001 -1.8282773e-001
  1.1753764e-001  5.4565232e-001 -1.2192218e-001 -6.6211100e-001  1.2139860e-002 -2.8642692e-001  7.1477636e-001  4.7142593e-002  1.4320678e-001  3.3973252e-001 -3.9489054e-001 -6.6037361e-001 -3.3632627e-001 -3.1326168e-001 -4.9921100e-002 -2.4532522e-001  2.8679131e-001  1.3658052e-001  3.5861922e-003  5.5274357e-001 -1.1614048e-001 -3.5520522e-001  6.9817131e-002  1.1686417e+000  3.0701608e-001  2.4166508e-001  3.9718167e-001  1.4241410e-001  1.2017858e+000 -4.2459265e-001  2.3825092e-001 -3.7373300e-001 -3.6761241e-001 -1.0886867e-001 -3.5809646e-001 -3.5567492e-002 -2.2932392e-001  1.1351033e+000 -6.3737441e-002 -2.1564065e-002 -3.2812962e-001 -5.3841427e-002  5.3472983e-001 -1.6393371e-001 -3.1914592e-001  1.8720066e-001 -6.9494551e-001  5.9673895e-001 -4.1977764e-001 -4.5074080e-001 -4.9340852e-001 -4.2753841e-001 -3.6373176e-001 -3.9889170e-001 -1.1776734e-001 -2.0287808e-001 -1.3942296e-001 -2.8168893e-001 -2.7459027e-001  6.4165706e-001 -5.5330171e-001 -3.4539458e-001 -3.5885765e-001  5.7615784e-001 -8.5972856e-002 -2.4035503e-001
 -5.4267629e-001  1.0645874e-001  8.0344782e-001  3.0026830e-001 -4.9068808e-001 -2.0706004e-001 -4.2538637e-001  7.0411905e-001  1.5275974e-001 -1.1504412e-001  2.5199572e-002 -1.2888111e-001  1.3705520e-002  4.1780328e-001  6.4563995e-001  8.6685870e-002 -2.2328108e-001  1.1641316e+000  1.0093630e+000  2.3453936e-001 -9.9414750e-002  7.7757874e-001  6.8432329e-001  7.0442528e-002 -7.8341982e-002  8.3183378e-002  2.4924239e-001 -7.0850724e-002 -3.1089284e-001  1.5492614e-001 -3.6141497e-001 -9.6834033e-002  3.7449714e-001 -6.0772963e-001 -1.0668226e-001 -2.4781178e-001  1.0333146e-001 -7.2065566e-001 -6.0002134e-001 -1.5781118e-002  5.6032201e-001  6.0329426e-002  3.3408518e-001  2.6404303e-001 -2.2625011e-002  7.4196364e-001  2.4204571e-001  1.6420719e+000  6.1020302e-001  1.3782278e-001  7.4220482e-002  6.5185417e-002  3.8977244e-001 -1.8062726e-002  9.8058366e-002  2.0639155e-001 -1.9012925e-001 -4.7689635e-002 -2.7392667e-001 -7.5294743e-001  2.3436569e-001 -5.0851581e-001 -7.2201148e-001  6.3043437e-002  1.5046553e-001  5.1496130e-001
  3.3324125e-001  2.6868227e-001  5.4413227e-001 -2.7701631e-001  4.1980032e-001 -8.6622419e-002  2.5814273e-001  7.9702819e-001 -7.4969678e-002 -2.3162694e-001  2.5624872e-001  3.4071740e-002  4.3458947e-001  1.2470391e-001 -2.3364899e-001  1.4813665e-001  4.3449228e-001 -2.6928015e-001 -4.6915960e-001 -7.9585294e-002 -9.0258742e-001  1.9469262e-001  7.0809919e-001 -3.8528815e-001  6.4643629e-001  4.8344073e-001  2.8039394e-001 -2.0007191e-001 -3.7085567e-001  9.1678090e-003  4.6847584e-001  6.7472417e-002  5.7502436e-002  2.4677765e-001  1.3638603e-002  6.5218278e-001 -5.8366056e-001 -9.0171912e-002 -4.7278398e-001  1.1426141e-002  4.7102170e-001  4.9190194e-001  7.4923778e-002  6.0456790e-001  2.6749810e-001 -3.2596707e-001  2.6092207e-001  7.4340355e-001  3.7933468e-001  5.0143349e-001  4.2621397e-002 -9.8978038e-002  7.9159468e-002  3.6186034e-001 -1.6224916e-001  1.2413831e-001 -1.7353009e-001  1.9275753e-001 -7.9630302e-002 -5.2857125e-001  2.2309493e-001  3.8187609e-002  5.7375684e-001 -6.9034212e-001  4.3047313e-001  9.1503571e-003
  1.2463232e+000 -4.1417990e-001  1.2074800e-001  5.6644954e-002 -2.4280302e-001 -2.6437884e-001  7.6356244e-002  2.3121878e-001 -2.8636757e-001 -5.6541041e-001 -4.6936328e-001 -5.0861273e-001 -3.0161889e-001 -4.1578746e-001  3.4405493e-001  3.0390426e-001 -6.0006949e-001 -9.0465104e-001 -4.6800049e-001 -7.6832664e-001 -1.4835772e+000  1.1774272e-001 -3.5396000e-001  2.4672268e-001  4.9684534e-002  2.8908545e-001  1.0495992e+000 -5.8772049e-002 -8.4109294e-002 -7.0163515e-002  3.8399511e-001 -3.8296533e-001  5.5716073e-001  5.2284796e-001 -2.0387220e-001 -7.5244299e-001  2.4078928e-001  1.1838672e-001 -7.5858184e-001  4.1780992e-001  1.2355882e+000  4.1616289e-001  5.3857023e-001  5.5281478e-001  1.3765898e-001 -4.5743519e-001  3.1972416e-002 -5.6323463e-001 -5.4582202e-002 -5.9380926e-002  7.1372087e-002 -8.6335349e-002 -3.5386895e-001  4.0654510e-001 -6.1112206e-001 -4.1125458e-001 -3.9050400e-001  6.0611304e-001  2.4737709e-001  1.6195625e-001 -1.6757475e+000 -1.0444243e-001 -1.0171475e-001  1.5022128e-001  9.0846046e-001  1.8831079e-001
  1.2408252e-001  1.0628518e-001  6.7812669e-001 -1.1115617e+000 -4.6400419e-001  2.3557223e-001 -2.4831614e-001 -1.9352190e-001  2.2335559e-001 -4.6209849e-001 -4.6400450e-001 -1.1677306e+000 -7.8739163e-002 -4.0056290e-001  6.0969859e-001  2.0819909e-001 -9.4070983e-001  8.3851513e-002 -1.8579258e-001 -5.4975157e-001 -7.8037384e-001  8.8395459e-002  4.1216766e-001  4.9165655e-001 -1.2091780e-001  3.3786741e-001  4.7804229e-001  3.0224234e-001  2.3554081e-001 -9.0878681e-002  8.3543863e-002 -1.5388997e-001 -5.8766028e-001  2.1996897e-001 -2.4939026e-001  2.3808502e-001  2.7403824e-001 -4.6570850e-002  2.9777495e-001  7.8351598e-001  1.8260171e-001  5.7434762e-001 -5.5939517e-001  4.4586686e-001  4.3381579e-002  4.5396801e-001 -5.0885381e-002  9.9843187e-001 -1.1922652e-001  4.8376630e-001  5.5975914e-001  1.0492794e-001 -2.6442492e-001 -3.9093185e-001 -8.8934031e-001  3.6291770e-001  2.8106052e-001 -2.6872310e-001 -2.3245859e-001 -8.1242791e-001 -2.0926532e-001 -2.2283276e-001 -5.7414924e-003 -5.5744830e-001  3.4867966e-001 -5.9926622e-001
  8.2488808e-001 -5.7661263e-001  2.3620886e-001 -5.5502896e-001 -2.4294635e-001  1.1904886e-001  4.0228093e-001 -1.7490318e-001  9.0578785e-002 -1.4165662e+000 -3.9646702e-001 -9.6733481e-001 -3.7261371e-001  9.9349751e-002  3.7337124e-001  1.8374304e-001  2.0757950e-002 -9.5066434e-001 -2.6214696e-001 -7.4389185e-002 -1.1291575e+000  3.3784206e-001  6.1377148e-001 -6.1138710e-001  1.3673284e-001  5.6734176e-001  1.2304438e+000  8.5297775e-001  2.9739152e-001  8.9168616e-001 -2.9735887e-001 -6.3844008e-002  2.7000205e-002  6.9206960e-001  6.2618064e-001  8.1366818e-002  3.0497878e-001 -2.1023131e-001  5.4340065e-001  4.9753727e-001  4.4317030e-001  7.0146915e-001 -4.8251140e-001  5.1115076e-001  2.0333327e-001 -8.2135320e-001  6.0202592e-001  1.0935173e+000  7.5223004e-001  3.5096836e-002  4.9373309e-001  7.2752538e-001  3.1591612e-001 -3.0730281e-001 -7.2715451e-001  6.5090757e-001 -2.9544590e-001  2.5525948e-002 -2.3722204e-002  2.7440852e-001  3.2939191e-001 -4.6724249e-002 -7.7933246e-001  3.6323048e-002 -4.0204009e-001  8.7772392e-001
  4.2148286e-001  1.0010382e-001 -3.6585503e-001 -4.0805322e-001  3.5497193e-001  7.3952644e-001 -1.6751549e-001 -6.4419500e-001  3.9827026e-001 -6.1095666e-001 -7.4203696e-001 -7.8403047e-001 -1.6478822e-001 -7.0590253e-001 -2.7286131e-001  1.1164189e-001  6.8690180e-001 -1.2359547e+000 -1.8048781e-001 -5.2990745e-001 -5.5467576e-001 -1.8207344e-001 -6.8913493e-001 -6.1741409e-001  2.5785977e-001  5.3848827e-001  1.0247378e+000  1.0606235e+000  3.8763529e-001  3.1231560e-001 -4.6767999e-002  2.3671104e-001 -4.7755516e-002  9.8436158e-001  2.1847918e-001  3.3558316e-001  3.6857621e-001  6.9495130e-001  5.2808613e-001  7.2456289e-001  2.1088855e-001  2.1406198e-001 -2.1896187e-002  2.5187879e-001  1.6446482e-001 -5.7860982e-001  4.4718792e-001  5.3988283e-001  4.2396466e-001  2.1951573e-001  3.1925230e-001  1.9108466e-001 -9.0511978e-002 -5.9337452e-002 -8.8835304e-001  6.7132954e-001  2.5820760e-001 -1.8216888e-001 -2.5379690e-003  2.9720277e-001  4.1602445e-001  2.5906076e-001 -5.8915763e-001  1.4506046e-001  1.4544535e+000 -4.0896972e-002
 -9.8497531e-001  1.2491013e-001 -4.9297936e-001 -2.6673618e-001  9.1096114e-002  1.0462918e+000 -2.8383681e-001 -6.0254321e-001  3.4330078e-001 -4.2630663e-001 -4.9449603e-001 -1.7912174e-001  3.9933027e-001  1.3821474e-001  1.5243864e-001  1.4982171e-001 -9.1071467e-002 -5.1739244e-001  2.5749010e-001  3.8036044e-002  5.4150579e-001 -2.4884031e-001  3.6581447e-001  3.0646985e-001 -6.6634028e-002  2.6356647e-001  8.6019765e-001  6.3986358e-001  2.6863118e-001  3.1380078e-001  2.3281310e-001  3.6807217e-002  4.0780770e-001  3.5392577e-001 -1.7791678e-001 -3.4243339e-001  1.6936934e-001  7.4500391e-001  3.4879275e-001  5.6385945e-001  2.5301451e-001  2.6592398e-001  2.0265210e-001  2.6879023e-001  5.1743360e-001 -6.2841519e-001 -3.4045010e-002 -4.5976571e-001 -8.5540384e-001  5.9624802e-002  2.6528713e-001  3.3026960e-001  1.6747021e-001  1.8425963e-001  1.2123256e-001 -4.9376262e-002  3.0619106e-001  5.6919637e-001 -4.4329489e-002 -9.7698490e-002 -8.9916823e-001  2.5764726e-001 -1.1781411e+000  4.8171605e-001 -4.7496176e-001  3.2538125e-001
  2.6701655e-001 -9.1346997e-001 -5.3427597e-001 -1.1778547e+000 -2.6564403e-001 -2.4143492e-001 -4.7700394e-001 -6.5429671e-001 -1.4644381e-002 -6.0889376e-001 -9.0075361e-001 -1.2040223e+000 -7.3676765e-001 -6.4148309e-001 -2.6463285e-001 -1.5998421e-001 -2.2775977e-001 -7.4624645e-001  2.6684849e-001 -6.7085949e-001  1.0443778e-003  3.1869931e-002 -6.2876165e-001  1.0704752e+000 -2.4097604e-001  4.1235931e-001  2.6779957e-001 -8.8433003e-002 -2.0904558e-001 -2.9775102e-002 -7.7925416e-001 -1.8780312e-001 -1.2311430e+000 -2.2591184e-001 -4.5389092e-001 -4.2742513e-001 -3.2615028e-001  7.1900503e-001  4.6278167e-001  3.6932285e-001  3.5532674e-001  1.6832590e-001  5.9729190e-001 -3.8149665e-001  7.4759418e-002  4.9445333e-001 -5.1392815e-002  1.0242777e-001 -4.8288330e-002  1.0687914e-001  5.8211671e-001  1.8045348e-001 -1.9091810e-001  3.2863263e-003  6.9995222e-002 -1.0485308e+000 -4.3301141e-001 -3.1779938e-001 -3.2072440e-001  7.3789066e-001  7.5405415e-001  1.9866179e-001 -1.5239010e+000  6.2941772e-001  8.0400081e-001 -3.7071261e-001
 -3.5669491e-001 -5.4969988e-003  1.2089883e+000  2.2971503e-001 -2.4759695e-001  7.9442820e-001 -9.3391654e-001 -5.0154598e-001 -1.3758574e-002 -4.8468074e-002 -7.5675368e-001  3.7460996e-001  3.3225298e-001  5.1160197e-001  1.1610480e-001 -2.9054114e-001  5.0604987e-001 -1.4157547e-001  6.1440204e-001 -1.9812901e-001 -7.1773783e-001  1.0385276e-001 -8.6605898e-001  1.2250296e-001 -5.2510680e-001  1.6363358e-001  1.0750017e+000  8.7010265e-002 -8.2883974e-001 -4.1616020e-001 -6.6462090e-002 -1.5688056e-001 -2.4592716e-001  2.1265380e-001 -3.2871615e-001 -1.3869259e-001 -9.9887731e-002  3.6429303e-001  4.8616775e-001  9.7412889e-001 -9.9984834e-002 -2.4734362e-001  2.0117799e-001  1.1152319e-001  6.1736128e-002  1.9256355e-001  1.7633742e-001  1.1757687e-001 -1.1046456e-001 -3.9843882e-002  1.4563890e-001  4.9880270e-001  2.6865431e-001 -4.6711308e-001  5.2200389e-001  8.9892688e-002  4.0866370e-001 -5.3564143e-001 -1.7250726e-001 -5.6868744e-001  9.5365202e-001  1.7078577e-001 -3.5076775e-001 -6.6629565e-001  9.3260218e-001  1.5138844e-001
 -4.0602891e-001  1.5181118e-002  1.3677683e+000 -1.1474004e+000 -7.7543691e-003 -8.4215289e-001 -7.7062706e-001 -1.2750420e-001 -1.4592799e-004  3.6990460e-002  2.3890041e-001  3.6261086e-002  4.0635527e-001  2.4025462e-001 -1.1425428e-001 -1.0453440e-001  4.8578055e-001  6.4760189e-002  9.7634404e-001  2.9428901e-001  4.0471813e-001  4.1708389e-001 -1.1551513e+000  4.2272728e-001 -1.0213323e-001  9.5096105e-001  1.2024355e-001 -9.1134389e-001 -8.5949092e-001 -4.1468238e-001 -1.7995163e-001 -3.0926957e-001  3.9298737e-001 -2.3088302e-002 -3.9969121e-001 -1.5219478e-001 -2.0262896e-002 -1.2625791e-001 -1.6314840e-001  5.0240041e-001  9.4191775e-001  1.2602238e-001  5.4280027e-001  6.0404452e-001 -1.2914120e-001 -5.3936174e-002  2.6235485e-001  1.9692894e-001  2.5238240e-002 -1.2853540e-001  2.5655048e-001  9.0141188e-001 -7.4454869e-001 -9.2259717e-001 -3.9650676e-001  3.9519276e-001  1.4488000e-002 -6.9300087e-003  1.9759715e-001 -4.2395016e-001  1.0380883e+000 -1.8884220e-001 -1.8762089e+000 -2.0078160e+000 -1.1312805e+000 -2.1216489e-001
  6.3709002e-001 -4.2854273e-001  6.4828552e-001  7.2393493e-001 -1.8743253e-002  9.0096951e-002 -1.3474867e-001  2.3569834e-001 -4.8185672e-002 -4.9140060e-001  1.8955786e-001 -2.0116688e-001 -1.8350609e-001  2.1414273e-001 -2.3182227e-001 -2.5137804e-001  5.7372588e-001  7.3834153e-001  4.7027150e-001 -2.9554630e-002  1.1401650e+000  7.9200449e-002 -9.4221669e-001 -1.1061173e-001 -1.1761975e-001  2.6433151e-001 -1.8047190e-002  7.7514864e-002 -5.3101664e-001 -1.0804936e+000 -4.2301753e-001 -1.4456880e-001 -1.5290006e-001  1.1089321e-001 -1.1546723e-002 -6.1508876e-002 -8.1874485e-001 -3.2185129e-001 -8.3735092e-002 -1.3255698e-001  1.6166549e-001 -8.2000144e-003 -9.7604915e-001  6.4226795e-001 -1.6531956e-001 -9.6507682e-001 -2.7411766e-001 -5.7132424e-001 -4.5537517e-001  3.0322148e-001 -1.1840810e-001 -9.0387673e-002 -5.2206132e-002 -1.5814395e-001  8.1620598e-001 -2.2187913e-001 -6.5946020e-001 -3.2786411e-001  2.5878133e-001 -5.9290667e-001  1.1133800e+000 -4.9330733e-001  2.2284284e-001 -5.5827728e-001 -1.7258694e-001  8.4902045e-001
  4.7040772e-001  1.7590101e-001  8.6222381e-001  6.2934773e-001  4.3592208e-001  9.1015590e-001  1.0191560e+000  3.1704011e-001 -3.6346410e-001 -3.1377811e-001  4.2961100e-001  2.8668507e-001  6.0446938e-001  7.2157982e-001  4.9032936e-001  8.0293541e-001 -2.7282786e-003 -1.4617608e-002 -3.5585889e-001  1.9248639e-001  5.5402564e-001  4.2121210e-001 -1.9522142e-001  5.6112404e-001 -2.4104605e-001 -1.6264578e-001 -5.2676137e-001 -1.2789552e-001 -1.1714767e-002 -6.8869730e-001 -9.5866025e-001 -4.6943313e-001  4.9960116e-001  3.8603460e-002 -3.0040429e-001 -1.0730080e+000  6.2876683e-002 -5.5412874e-001  3.1285660e-002 -8.2891169e-001 -8.6990537e-003 -3.8781596e-001  4.6519437e-001 -1.2000625e+000  4.2996064e-002 -7.2613293e-001 -3.0735977e-001 -1.1415738e+000  3.8305674e-001  1.5411870e-001  1.1837847e-001 -8.6928789e-003  1.0505445e-001 -5.4041879e-001  9.3564385e-001 -2.5048988e-001 -5.2462802e-001 -5.5126946e-001 -1.3043725e-001  1.5181727e-002  3.1221780e-001 -3.7759827e-001  2.2778941e-001 -8.0247922e-001 -6.8375044e-001  1.3717224e-001
 -1.8926565e-001 -7.2548201e-001  4.5580841e-001  8.0330109e-001 -4.6193290e-001 -4.1881999e-001  6.0791760e-001  1.3359883e-002 -6.7095326e-001  1.4262814e-002 -1.6039954e-001  7.2547044e-001 -2.0929652e-001 -1.9143562e-001 -6.7783881e-001 -3.8268496e-001  9.6457971e-002  2.4805370e-001  2.6909271e-002 -4.9674294e-002  3.6569850e-001  2.8203257e-001 -3.1908194e-001 -5.5382199e-001 -1.1617668e-001  6.6364826e-002 -4.8523255e-001 -2.3554904e-001 -3.8347453e-001 -1.0433055e+000 -8.3065674e-001 -6.2038437e-001 -5.7949720e-001 -9.3035845e-002 -3.4857981e-001 -7.5874874e-001 -4.2807156e-001 -2.5428179e-001 -1.1546858e-001 -3.7848770e-001  3.2922855e-001 -1.1399801e-001 -3.9350493e-001  9.1944504e-002 -4.8402608e-001 -3.7943264e-001  2.3173059e-001 -1.1126361e+000 -4.0363452e-001  2.6021759e-001 -4.4428995e-001 -1.8799000e-001 -3.0881192e-001 -9.0561298e-001 -1.4442250e-001 -5.4317593e-001 -4.9621476e-001 -2.3484418e-001 -4.5714731e-001 -3.1170707e-001  1.6006913e-003 -2.3923361e-001  4.4821918e-001 -2.3131103e-001 -7.6943275e-002 -2.5717711e-001
 -1.3770047e+000 -1.0389250e-001  1.0266408e-001  2.7361723e-001 -2.9539508e-002 -5.0731742e-001 -1.3161025e-002 -2.4215206e-001 -4.5130127e-001  2.3304804e-001  1.8984566e-001 -7.3393101e-001  7.2209902e-001 -3.0290560e-001 -9.4879514e-001 -9.2244599e-001  1.3020362e-001 -1.5468642e-002 -5.2435426e-001  4.1534531e-001  1.1868650e+000  4.3387150e-001 -3.6066092e-001 -5.5155376e-002  1.1844894e-001  1.3974067e-001 -6.8507033e-001 -2.9277014e-001 -2.5061014e-001 -2.6648614e-001 -3.4365472e-001 -5.6568844e-001  4.0079083e-001 -3.9254376e-002 -4.7841707e-001  5.9832512e-001  2.0680705e-001 -4.7574630e-001 -2.0132142e-002  1.1614466e-001 -4.8808779e-001 -2.8481837e-001 -6.9872758e-001 -6.0273736e-001 -1.5954186e-001 -1.4068206e-001 -1.6359218e-003 -1.0708705e+000  7.5530815e-001  9.1630223e-002 -4.7397433e-003  1.5120913e-002  2.4443358e-001 -3.5599251e-001 -4.7307174e-001  2.3634503e-001  9.1696517e-002 -2.9035240e-001 -6.2434281e-001 -8.9724349e-002  1.0110612e+000  1.1921996e-001 -8.8652733e-001 -7.0066003e-001  1.0976687e+000 -5.7356355e-001
 -1.6047438e+000  1.2025705e-001  6.2267306e-001  1.4238678e+000  3.1982766e-001 -5.5450255e-001 -1.3048153e-001 -1.2849376e-001  1.4031602e-002  4.9326910e-001  4.7788428e-001  5.2778009e-001  3.6546047e-001 -1.7172337e-001 -1.1810638e-001  3.9941157e-004  3.4737364e-001  5.7920638e-001  1.5159381e-001  1.5635719e-001  2.8037550e-002  3.1848360e-001 -6.5213610e-002 -5.8243233e-001  3.2315859e-002  3.7430080e-001  9.6518120e-003  7.7726566e-002 -1.3192829e-002 -8.3526378e-001 -1.5636904e-001 -1.0186532e+000 -2.4315692e-001 -1.7615154e-001 -9.0073741e-001 -5.6151844e-001 -3.6143343e-001 -1.3571818e-001  1.9135016e-001 -6.7726378e-002 -1.5321729e-001 -2.2746916e-001 -2.7642429e-001  3.1082518e-001 -1.5297157e-001 -8.5652586e-001 -4.6715919e-001 -1.2780797e+000 -2.3087478e-001 -7.4743672e-001 -1.6789313e-001 -1.1775946e-001  1.4467192e-001 -4.2672036e-001 -1.7892497e-001 -1.3662350e-001 -2.2839246e-001 -4.4320866e-001 -2.3495053e-001  1.9349051e-001  1.9032179e-001  2.6704263e-001  2.3579227e-001  1.2349617e-001 -4.4180648e-001 -1.0679659e+000
  9.1552289e-001  1.9822282e-001 -2.5487881e-001  1.4276978e+000  1.3652539e-001 -2.5947076e-002 -1.4771424e-001  1.3325527e-001  6.3255080e-002 -2.3552873e-002  4.0062119e-001 -1.8170193e-001  4.7404802e-002 -5.9440368e-001  4.7088616e-001  6.6526554e-002  2.2543206e-002 -4.9872411e-001 -6.1207912e-001 -4.8651030e-002  2.5142971e-001 -2.0938795e-001  3.8538409e-001 -5.9297669e-001  1.6952859e-001  1.6133145e-001 -1.0256357e+000 -4.8954380e-001  6.5266202e-001  5.6693380e-001  5.1814592e-001 -2.7648750e-001  1.4204303e-001  1.0335439e-001  4.5088963e-002  3.0725847e-001  6.2943401e-001 -6.4980572e-002  1.1955067e-001 -5.5425544e-001 -2.9898834e-001 -5.3085326e-002  5.9964908e-001 -6.6654294e-001 -2.0959051e-001  2.9058271e-003 -1.7141492e-001 -6.2661014e-001 -1.8792291e-001  3.4429083e-001 -7.9774997e-002  2.1818086e-001 -4.9776170e-001  3.8936588e-002 -2.1467483e-001 -2.1299447e-002  7.2854954e-002 -4.6179602e-001  3.7629437e-001  1.1369382e-001  2.9944299e-002 -9.2018830e-001  6.7533746e-001  1.4633575e-001 -5.4350560e-001  1.2392718e-002
 -5.0745133e-001  1.7687048e-001  1.0831272e+000  1.3315989e-001  5.4608183e-001 -4.8446217e-001  2.8580350e-001 -2.2922101e-001 -1.8903143e-001 -6.1379021e-001 -3.2976341e-001  1.3563901e-001 -2.2336459e-001 -2.0222078e-001  2.6151543e-001 -2.6209384e-002  3.5177292e-001 -5.3592387e-001 -1.0568930e+000  8.5764602e-002 -8.9763893e-002  6.8675822e-002 -4.9156928e-001 -5.4296247e-001  8.7817573e-002 -2.2200663e-002 -9.5304225e-001 -6.4550410e-001  1.0439287e-001  7.4046338e-001 -4.6207048e-001 -4.7981709e-001 -3.4291332e-001 -4.6413706e-002 -1.5866283e-001 -6.9049949e-001  2.2859803e-001 -1.4303429e-001 -4.2133111e-001 -6.7836833e-001  4.0388969e-001  6.2677258e-002 -3.9501036e-001  4.7520312e-001 -2.0224282e-001  3.4318139e-001  1.1054022e-001 -3.6083631e-001 -5.9112216e-001 -2.8167038e-001 -2.6912104e-001 -3.8070350e-001 -4.3465533e-001 -2.3620618e-001 -8.7780470e-001 -4.1748229e-001 -1.4718186e-001 -1.9804314e-001 -3.5611550e-002  4.2063374e-001 -9.5746959e-001 -2.0545531e-001  1.2602586e-001 -1.6201695e-001 -1.7240984e-002 -1.6110422e-001
 -1.3592541e+000  5.1069752e-001  1.0676109e-001 -7.2307049e-001 -3.5646075e-001 -4.5852373e-001 -3.6343570e-001 -8.2506979e-001 -3.9958829e-002 -5.5422356e-001 -6.4291103e-001 -9.7410022e-001 -5.1648304e-002 -1.7178512e-001 -2.8189178e-001 -4.0493969e-001 -1.0018856e-001 -1.0184536e+000 -4.2767508e-001 -5.6856945e-001 -1.1957001e+000 -6.2884826e-001 -1.0487227e+000 -1.0621002e+000 -5.5810733e-001 -3.2450514e-001  7.1004033e-001  4.8190662e-001  3.3113522e-001 -5.5980250e-002 -5.4152498e-001 -3.3614991e-001 -3.9039385e-001  4.2656688e-001 -4.5243030e-001 -6.9961247e-001  3.2293580e-001  4.1137620e-001  7.8115670e-001  4.5980390e-001  2.1394110e-003 -3.7878181e-001 -3.7958286e-001  5.5101621e-001 -4.9307984e-002 -1.1292114e+000  2.8721105e-001 -1.0049255e+000 -6.8378011e-001 -7.2787444e-001  7.3584501e-002  2.0687893e-001  1.3096191e-001 -3.8332589e-001 -9.0871424e-001 -9.0808829e-002 -2.1041463e-001 -4.6656527e-001  1.3288141e-001  4.5341045e-002  8.5918483e-001 -4.3031345e-003 -1.3599010e+000 -1.5838481e+000  3.1555792e-003  5.0891133e-002
 -6.4895219e-001  2.9484958e-001 -3.0095806e-001 -1.1301415e+000  3.8006911e-002 -5.6849134e-001  1.3183110e-001 -2.4284117e-001 -2.5948034e-001 -2.5394775e-001 -1.7064034e-001  9.7911564e-003  2.8123293e-001  1.9027687e-001 -9.5999781e-002 -3.1044502e-001  2.4922318e-002 -3.4113810e-002  4.6508460e-001 -4.8657539e-002  2.9451269e-002  3.7013159e-001 -1.0661975e-001 -9.1140363e-001  4.7621815e-002  6.9217430e-002  9.5526455e-001  4.5575245e-001  5.0515630e-001 -9.0687013e-001 -6.9018757e-001 -6.3578107e-001 -7.2175717e-001 -5.5174576e-001 -9.9803295e-001 -2.2034564e-001 -1.0703036e-001  8.2673584e-001  6.7454468e-001  3.7950354e-001  1.3426615e-001  3.3692163e-001  1.9831260e-001  1.7146807e-001  2.9785111e-001 -4.6699299e-001  2.1693041e-001 -2.7357058e-001 -3.1177024e-001  1.4373739e-001 -6.6669484e-002 -3.0530711e-001 -2.0507111e-001  1.3693579e-001 -1.6398599e-001 -5.9902913e-001 -4.1263266e-001 -5.1443071e-002 -4.4222424e-002  1.0438050e+000 -6.8233185e-001 -4.9206659e-001  1.9201331e-001 -9.9887861e-001 -5.4545179e-001 -6.9549189e-002
 -1.0782253e+000  3.2964537e-001 -4.7126960e-001 -4.2331808e-001 -1.3070263e-001 -1.3042205e-001  5.8619508e-001 -2.2236171e-001 -2.5378866e-001 -2.7548569e-001  4.2510115e-001  2.0324063e-001  2.3654601e-001 -2.3281488e-003  2.2159837e-001  6.7214686e-002  6.7331432e-001  2.5584677e-001  1.2635013e-001  3.6249462e-001  6.9550886e-001 -3.6418147e-001  1.3700592e+000 -1.1268494e+000  2.3522957e-001 -7.9444639e-002 -8.4590800e-001 -7.0255051e-001  2.6863252e-001 -3.7597039e-001 -1.0917734e+000 -6.6739013e-001 -1.6730933e-001 -1.3235786e-001 -4.6287312e-001 -6.6807228e-001 -4.3696725e-002 -5.8507606e-001 -8.2911656e-001 -4.5306199e-001 -2.4455869e-001  4.5128626e-003 -3.0647886e-001  4.0375988e-001 -1.9394036e-001  1.5889357e-001  1.0364699e-001  1.2166931e-001 -1.8748685e-001 -4.1096072e-001 -1.2313694e-001  1.9001584e-001 -4.6279683e-002 -9.9153988e-002 -2.5134021e-001  3.8449958e-001 -1.5444675e-001  1.4516325e-001  6.8472479e-002 -1.5141036e-001 -1.1252608e+000 -1.6383994e-002 -3.1031657e-001 -1.5645926e+000 -4.9263450e-001 -1.4331122e-001
  8.8053604e-002 -3.9812267e-001 -3.0934219e-001 -1.4382609e-001  1.3048951e-001 -4.1502915e-001  8.2908999e-001  2.3942824e-001 -9.3944711e-002 -9.2549159e-002 -2.1872307e-001 -3.5389849e-002  1.5736994e-001 -3.7517228e-001  1.9044683e-001 -3.9648452e-002 -1.3965359e-001 -3.5920276e-002 -1.9265187e-002 -4.8988175e-001  5.1657740e-001  1.1526035e-001 -2.7985170e-001 -7.2068309e-001  3.2390939e-002 -5.4618540e-001  1.8848398e-001 -6.1731822e-002  1.0318786e-001 -2.6138789e-001  4.6807259e-001 -2.6080650e-001 -3.4850553e-002 -1.5781896e-001 -1.0039765e-001 -1.4955922e-001  8.4752186e-002 -1.7335781e-001 -6.2660162e-002  4.0481205e-001  3.2427255e-001  5.0579532e-001 -3.0675829e-001 -9.1536649e-002  5.6074952e-001  1.6972785e-001 -3.5628426e-001 -2.9587341e-001  3.1835165e-001  5.5390281e-001  2.2400975e-002 -3.3888673e-001  6.8191558e-002  4.6939461e-001  4.0071714e-001 -5.9584675e-002  1.0198486e-001 -3.2284892e-001  3.2400652e-001  6.8296886e-001 -3.6337418e-001  1.0469213e-001 -2.6725664e-001 -3.6269395e-001 -4.1036957e-001  4.3823775e-001
  1.5492216e-001  7.4526135e-001 -1.9333620e+000  3.3392230e-002 -6.2436489e-003 -1.0170224e+000 -2.5035065e-001  7.9528902e-002  5.0069406e-001  5.1636231e-001  5.7649198e-001 -1.3842577e-001 -1.2011280e-001 -9.5811420e-001 -1.7855922e-001 -3.1438905e-001  1.8425711e-001  1.9799320e-001 -3.7592811e-001  2.9867426e-001  2.5047119e-001  1.2823323e-001 -2.8835386e-001  9.5256209e-002  4.1339123e-001 -5.3884539e-001 -7.1425189e-001 -7.7099872e-001 -5.4995166e-001 -3.3621023e-001 -1.2295142e-001  4.8836176e-001 -4.5129468e-001 -4.7180632e-001  5.2308316e-001 -1.0678395e-001 -1.1429990e-001 -6.9031058e-001 -5.8125114e-001 -2.6382286e-001 -7.7767546e-001  2.0615067e-001  1.1772855e-001 -5.1596557e-001  3.3126693e-001 -2.3516718e-001 -8.5742378e-002 -1.2284999e+000  2.8477675e-001  7.4656194e-001 -6.6739520e-001 -6.5158596e-001 -5.0673933e-001  2.7525257e-001 -6.3372120e-001 -7.4267370e-002  8.3989289e-002 -6.9718055e-002 -7.0288584e-002  1.2621969e-001 -1.7293021e+000 -5.1201432e-001  1.6037123e-001 -3.2204608e-001 -6.5176991e-001  3.3129446e-001
  2.6930786e-001  3.8236099e-001 -9.7558187e-001  1.6045078e+000  1.5362574e-001 -1.4229414e+000 -9.6533749e-002  3.3656964e-001  1.0874208e-001  3.8758595e-001  5.9944947e-001  1.6995500e-001 -4.6230076e-002  1.0822561e-001 -9.1975711e-002 -1.3310689e-001  5.7111598e-001  6.1142637e-001  6.6104747e-001  8.0419233e-001  1.0142941e+000  8.6863156e-001  1.2346314e+000  2.3849506e-001  2.9114063e-001  6.5435877e-001 -1.4859062e+000 -9.7521203e-001 -8.4357449e-001  5.9740974e-001  1.1003549e-001 -1.5752308e-001  2.0832178e-002 -8.9718218e-001  8.7327608e-003 -3.4983777e-001 -4.6033675e-001 -1.6842347e-001 -1.4053894e+000 -1.5027369e+000 -3.0421119e-001  2.9526897e-001  8.0278562e-001  7.8804350e-002  2.2465362e-001 -7.3864458e-003 -2.0774824e-001 -8.0985662e-001  1.8387179e-001 -1.8373932e-001 -7.0700852e-001 -7.7453568e-001 -7.9454853e-001 -3.9381291e-001 -1.2313156e+000 -5.0956375e-001 -6.2975384e-001 -3.0780872e-001 -1.1858631e-001 -5.5555938e-001 -1.9935298e+000  1.0593866e-001  1.1562522e+000  2.4724718e-001 -2.6457586e-002 -6.9982792e-001
  1.1900714e+000  5.2712471e-001 -1.1645777e+000  8.7304736e-001  1.6927516e-001  4.2613286e-001  9.0223521e-001  6.5534618e-001  3.2918973e-001  9.8660536e-002  6.8705733e-001  1.1807537e-001 -5.3124884e-002  9.5543276e-003  1.9849937e-001  3.8738605e-002  2.2589098e-001  2.9232761e-001  3.6826367e-001  5.5624719e-001  7.9831990e-001 -1.6272596e-001  9.2938344e-001  8.7371926e-001  5.4541623e-001  2.7562444e-001 -7.9272670e-001 -2.7662686e-001  7.6662642e-002  1.4544891e-002  2.8610231e-001  8.5212939e-002  1.1889309e-001 -3.6466479e-003  6.8425853e-002  1.9956860e-001 -6.3015308e-001  5.3084419e-002 -1.9444709e-001 -5.1012603e-001  3.6546193e-001  1.3032624e-002 -8.3633466e-001  1.5051518e-001 -8.8598083e-002  7.7608053e-001  3.0172633e-001  8.5758309e-001  7.3179471e-001 -1.0326006e-001 -3.8653884e-001 -2.4593023e-001 -4.8640166e-001  7.2361392e-004 -6.4606431e-001  5.5477731e-002  2.5766941e-001  2.6387366e-001 -1.1383946e-001  5.6942239e-001 -9.0369673e-001 -1.7118197e-001  5.7203140e-001  3.5270022e-001 -1.4738732e-001  1.1402190e+000
  1.9763523e+000 -3.6513579e-001 -1.5748089e+000  5.2826979e-001  1.5918436e-001  3.0818793e-001  8.9657402e-001  2.8889868e-001 -2.9496415e-001 -2.6221642e-001 -3.4991451e-001 -6.4070623e-001 -2.0000405e-001 -4.3105675e-001 -1.1153638e-002  4.5611851e-001  4.5030890e-002 -4.5465948e-001 -8.7176518e-001 -1.5331277e-001 -1.7782862e+000 -1.1176789e+000  2.7935605e-001  1.0118668e+000  5.7756228e-001 -6.8881260e-002  6.2363052e-001  2.9246461e-002  3.8878384e-001  2.0381876e-001  1.9251336e-001  6.6039905e-001  8.2909999e-001 -7.1395991e-002  2.7651527e-001  3.7548583e-001 -8.0869159e-001  4.3216711e-001  4.5742524e-002  4.4951635e-001  1.6876450e-001  2.8871855e-001 -4.5914554e-001 -3.2034485e-001 -5.7274320e-001  2.3174489e-001  1.5150570e-001 -7.6313720e-002 -6.1974810e-001  5.2019212e-002  3.6452341e-002 -2.1453962e-001 -2.9051194e-001  6.3713084e-002  2.3876091e-002 -5.3415167e-002  1.2961361e-001 -2.2504207e-001 -3.3659064e-001  8.3103513e-001 -1.0156092e-001  4.0088617e-001  1.6035979e+000 -4.1971768e-002  1.0365890e+000  4.5504594e-001
 -1.1215008e+000 -7.4213917e-001 -3.4660814e-001  6.9652471e-001 -2.4282237e-001  7.3333438e-001 -3.3474163e-001 -3.7577401e-001 -7.5253843e-001 -6.6286071e-001 -5.6896253e-001  9.7062675e-001 -2.2903148e-001  5.8049117e-001 -2.3184448e-001  3.5205664e-002  9.5522597e-002 -3.1054561e-001 -5.2216436e-001 -3.2533745e-001 -6.5443698e-001 -1.0183768e+000 -2.7868682e-001  7.1346522e-001 -2.1954635e-001 -1.0405716e-001  5.1406444e-001 -3.1503452e-002 -1.5890499e-001 -1.0391120e-001  1.4030823e-002  1.6760283e-001 -6.5045909e-001 -7.7808198e-001  1.8257511e-002 -1.3279875e-001 -3.4397444e-001 -4.3996268e-001  9.3530678e-002 -1.0210720e-001 -6.9614941e-001 -3.0849643e-001 -1.7081691e+000 -1.1982892e+000 -7.7927578e-001  7.8875637e-001 -4.1724732e-001  1.3567705e-001 -7.1673051e-001 -3.1855094e-001  1.2164596e-001  4.5097383e-002  9.3170784e-003 -2.5156767e-001  1.7417590e-001 -1.1144448e-001 -1.2079468e-001 -2.1485517e-001  4.3414157e-002 -4.5248801e-001 -4.9265679e-001 -2.7577022e-002  1.0501196e+000  4.3443147e-001 -1.0195598e+000 -7.0133621e-001
  1.0530035e+000 -3.1268188e-001 -9.8022175e-001  5.3115865e-001 -3.4546128e-001 -6.2804692e-001  5.8757032e-001 -5.0997545e-001 -2.6033615e-001 -1.2851389e+000 -7.3052997e-001  8.8152364e-002 -1.5793156e-001 -5.7596298e-001  7.6384446e-002  9.8824329e-002 -6.1557198e-002 -1.2966133e+000 -6.2140866e-001 -5.8427765e-001 -9.9565097e-001 -5.7383871e-001  1.0087736e+000  4.0053707e-001  5.0655564e-001 -5.4158586e-001  4.4691478e-003 -6.5781854e-001  5.7247455e-002  5.4396102e-001  3.8656127e-001  3.3601734e-001  7.4862949e-001 -2.7447889e-001  3.8700065e-001  3.0047211e-001  7.1189023e-002 -5.4464732e-002 -9.2865188e-001  1.6437627e-001 -2.0155430e-001  4.1393829e-001 -8.1409234e-001 -2.9747445e-001 -7.3138909e-002 -1.8115267e-001  1.7279034e-001 -5.3708956e-001 -3.2931244e-001  2.9411188e-001 -1.4697755e-001 -2.4599737e-001 -4.8319607e-001  3.3011968e-001 -2.8424233e-001 -6.1188590e-001 -1.7014880e-001 -9.5208264e-002 -2.1954815e-001  5.0611215e-001 -1.4332402e+000 -3.0314056e-001  1.2278353e+000 -2.4553594e-001  3.0592867e-002 -1.8681708e-001
 -5.2447630e-002 -6.5839217e-002 -4.3526354e-001  1.7557338e+000 -9.8412794e-002  4.9947320e-001 -2.4431577e-001 -3.2437984e-001  7.9818790e-002 -2.1440801e-001 -7.0101843e-001 -1.2250276e+000 -4.3693827e-001 -4.7515164e-001 -1.3354846e-001 -2.3986121e-001 -7.7083081e-001 -1.9091351e+000 -1.4319466e+000 -4.6996620e-001 -3.7966235e-001 -7.8618733e-001  2.5463305e-002 -2.5014368e-001 -2.3991706e-001 -8.6754741e-001 -1.2063044e+000 -2.8911552e-001 -3.2995644e-002 -3.0325094e-001 -5.3968586e-001 -1.4018525e-001 -9.3083934e-001 -9.0020621e-001  2.0485986e-002 -9.2448690e-002 -2.4168268e-001 -4.1241489e-001 -1.1212601e+000 -1.2281594e+000 -9.8166789e-002 -4.8588306e-001 -3.0872072e-001 -1.1029811e+000 -5.9769404e-001 -8.0905528e-001 -6.5621797e-001 -1.0325460e+000 -7.5087666e-001 -5.0778459e-001 -2.5763113e-001 -1.0743052e-001 -6.6540440e-001  2.6636574e-001 -6.7796720e-001 -9.6618121e-001 -1.3153970e-001 -5.2658351e-002 -2.6265315e-001 -5.2603234e-001 -9.5845541e-001 -7.0310199e-001  1.1516179e+000 -3.7965880e-001 -8.5600568e-002 -2.4211011e-001
  4.1569640e-001 -1.0900795e-001 -7.8187290e-001  4.8302849e-001 -1.6676474e-001 -7.6092465e-001  4.7930667e-001  1.6671486e-001 -2.3509753e-001 -7.5479113e-001 -7.0193908e-001 -1.0448713e+000 -4.3566159e-001 -6.0685195e-001  2.9085917e-001 -9.0273064e-002 -4.7158481e-001 -5.3613827e-001 -1.2826512e+000 -2.7428155e-001 -6.0787454e-001 -5.4884039e-001 -1.8132442e+000  5.5138516e-002  6.5816238e-002 -1.4535259e-001 -4.3652802e-001  2.3322367e-001 -2.7681054e-001  5.7937670e-001 -3.2190648e-001  6.0658316e-002  9.6447442e-002  4.3879115e-001  9.4487432e-002  4.6307144e-001  6.2374120e-001  3.5066974e-001  3.7629669e-001  2.9921812e-001  3.6716424e-001  4.9682688e-002  5.6688191e-001 -1.5564337e+000  1.0130973e-001 -1.0089736e+000 -3.4770318e-001 -6.4268528e-001 -5.0231954e-001  5.3048905e-001 -1.2361901e-001 -2.0495925e-003  7.5874401e-002  4.5657189e-001 -2.0425356e-001 -3.0048241e-001 -4.7857654e-001  4.3765691e-001 -1.2025301e-001  1.7236146e-002  4.0932499e-001  4.9876614e-001  1.2907624e+000 -9.9635074e-001  2.2075443e-001  5.1779409e-001
 -1.0507593e+000  7.2526970e-001  9.1620549e-001  8.7271678e-001  3.5426575e-001  4.5253483e-001 -4.6080541e-001  5.6678710e-001  1.2867417e-001  5.6090525e-002  3.8389852e-002 -1.7352175e-001 -4.7389438e-001 -4.6025833e-001  5.0317001e-001  5.6214242e-001 -5.8514417e-001 -1.0892828e+000 -9.8983230e-001 -2.6796911e-001 -1.0707532e+000 -5.2152173e-001 -1.0364741e+000 -3.3869183e-001 -3.6095166e-001 -2.6449735e-001  7.8366221e-002  7.1301454e-001  5.8432200e-001 -1.4739879e-001  9.7978002e-001  6.8473081e-001  2.0530689e-001  2.9445423e-001  3.8542872e-001  9.0266528e-001  1.0678617e+000  1.4573189e-001  3.6221021e-001  1.8050929e-001 -1.5600314e-001  6.7172297e-002 -1.9355044e-002  7.3984305e-001 -2.6517580e-001 -5.8980186e-001 -3.5579780e-002 -5.8868094e-001 -8.7902202e-001 -4.9846471e-001  7.1860981e-002  1.9174321e-001 -3.2966088e-001  9.9480285e-002 -5.5335929e-001  4.5647899e-002  2.9831033e-001 -5.7499352e-002  8.6251177e-002 -6.2074911e-003  1.6847137e-002 -1.2848214e-001  7.4023650e-001  7.0735009e-002  5.5235265e-001  5.2770666e-001
 -2.9293547e-001  2.7577295e-001 -1.7984772e-001 -1.6078603e-001 -2.3840901e-001  4.0954122e-002 -3.1404801e-001 -1.0080575e-001  3.4606019e-002 -6.9519937e-001  1.4342332e-001 -1.7184131e-001 -2.0635526e-001 -6.0695603e-001  7.5968092e-001  5.1701358e-002  8.3798934e-002  2.9104273e-001  1.0795145e-001  5.1898477e-001  3.5559308e-002  1.2772242e-001 -2.6181922e-001 -3.0830549e-001  8.0712940e-002 -1.4878223e-001 -3.0827384e-001  1.2501592e-001  5.6902268e-002  5.8879248e-001  6.5953990e-003 -8.5855783e-002  5.8089361e-001  1.4610007e-001 -4.1237059e-001  1.4822924e-002 -1.6867665e-002 -2.4727984e-001  2.0412789e-001 -2.6680929e-001  4.9020489e-002  1.1796013e-001  5.8341979e-001  4.9061254e-001  2.3609818e-001 -9.3844496e-002  1.2557953e-001 -5.0103054e-001 -2.3124289e-001  5.0697591e-002  3.2575797e-002  6.1293275e-002 -3.0712292e-001 -1.5584382e-001 -2.7708549e-001  3.0012151e-001 -4.9796207e-003  3.9695206e-001 -7.5146205e-002  2.7869547e-001  7.6741698e-002  2.8667137e-001  5.4635055e-001 -6.3216336e-001  2.5788226e-001  1.2129266e+000
 -1.2703698e+000  6.8127394e-001 -2.0347160e-001  5.2647389e-001  4.3250539e-001  4.9093150e-001  2.0233920e-001  6.6148577e-001 -3.8835617e-001  3.4895765e-001  4.4887423e-001  8.7395842e-001  5.3082021e-001  2.7531822e-001  3.8709185e-001 -8.4142431e-003  6.9065070e-001 -1.7057688e-001 -1.2777748e-001  5.2766078e-001  1.4739313e-001 -1.5583883e-001  4.1499542e-001 -1.0921272e-001 -1.9408594e-001 -8.2858107e-001  6.6372188e-001  4.8676889e-001  1.0530553e+000  7.8092772e-001 -4.7464223e-001  5.2268855e-001  1.9673087e-001  5.9110263e-001  2.4493984e-001 -5.3402240e-001  1.8503223e-001  5.2873192e-001  6.7976927e-001  7.0379518e-001 -3.9025447e-001 -3.6620193e-001 -2.8754627e-003  1.1396831e-001 -1.2555840e-002  4.2210544e-001  4.8574894e-001 -2.0244323e-001 -7.5192838e-001 -6.6412742e-002  3.5710441e-001  2.2563001e-001 -6.9422745e-002  6.1179505e-003 -1.5442430e-002 -3.0013936e-001 -2.4688535e-001 -1.7627679e-001  1.9350036e-001  4.9338969e-001  2.6275591e-001  7.2141905e-001  7.6141893e-002 -1.3116619e-001  5.6214976e-001  3.3621677e-001
  1.3891500e+000 -5.1554565e-001  5.4691289e-001 -8.4983853e-001  9.4739837e-002  1.1229847e+000  4.9338357e-001 -5.0928033e-002  1.5017385e-001 -7.0669226e-001  7.3782199e-002 -3.8188490e-001  3.1822205e-001 -1.8383807e-001  6.7959358e-001  5.3595489e-001  6.6790180e-002  1.8166031e-001  2.5793919e-001 -1.0912305e-001 -6.4724900e-001 -4.5599066e-001 -2.0655433e-001 -6.9142464e-001 -3.0491152e-001 -9.1825568e-001  3.3833120e-001  8.4028545e-001  8.4461991e-001  5.6372470e-001 -6.4121755e-001  7.9977394e-002 -5.5903608e-002  3.0885968e-001 -4.7762341e-001 -7.2186453e-002  1.3692041e+000  4.8439615e-001  9.7486892e-001  4.3519373e-001 -4.4451922e-001 -1.8306728e-001 -6.8103234e-001 -7.3864514e-002 -3.5378499e-001  5.4609875e-002  3.5645844e-002 -2.8355171e-001  1.8273946e-001  3.0357769e-001  6.0189043e-001  5.6311776e-001 -1.2988173e-001  2.4746447e-001  2.3936575e-001  2.8784494e-001 -2.8019656e-001 -9.5602857e-002 -8.1502021e-002  5.6202029e-001  3.0580868e-002  7.5002782e-001  2.1458690e-001 -1.0560303e+000  6.6483701e-001  7.5360829e-001
 -2.2821090e-001 -5.8981954e-001  4.0105601e-001 -2.1409601e-001 -4.3907919e-001 -2.8925139e-001  1.4216056e-001 -3.3068834e-001  2.7855662e-001 -7.4707679e-001 -6.2857793e-001 -5.6158927e-002 -4.6058234e-001 -7.8516697e-001  7.6546990e-001  6.2504379e-001 -4.4068091e-001 -9.5633099e-002 -6.0049637e-001 -3.4936992e-001  8.6774434e-002 -4.0670077e-001 -9.9204670e-001 -4.2589948e-001 -3.6739280e-001 -6.9314253e-001  1.3429196e-001  1.0047228e+000  1.4531637e+000  6.2997789e-001 -8.1608000e-002  3.0767156e-001 -5.0939748e-001 -5.8036238e-001  1.8403658e-001  6.1561940e-001  1.6835318e+000  1.0853939e+000  2.0362638e-001 -3.7639494e-002  1.0737812e-001  4.4020420e-002  7.0063649e-001 -3.5400712e-001 -3.7711973e-001 -7.0498681e-002 -5.4265984e-001 -2.0910768e-001 -7.1604842e-001 -2.5536650e-002  5.1342772e-001  1.0401582e+000 -3.1892111e-001  6.5881292e-001  2.0146481e-001 -3.1548171e-001  2.8861627e-001 -2.7865080e-002  1.2299048e-001  8.4550175e-001  5.8311896e-001  8.8672474e-002  1.9938448e-001  9.7699843e-001 -2.8595104e-001  3.4143628e-001
  7.1230889e-001  6.9728733e-001  7.7183853e-001 -1.2518922e-003  3.8723418e-001  7.0949340e-001 -6.3487569e-002 -3.9498421e-001 -3.0035239e-001 -4.8520295e-001 -7.2750874e-001 -3.6439618e-001  1.1783629e-001  4.5269904e-001  3.8450353e-001  6.3442668e-001 -1.2894977e-001 -5.2601553e-002 -1.1160905e+000 -5.0008485e-001 -1.1228108e+000 -2.8452059e-002 -1.1546494e+000 -1.5729345e-001  2.3160774e-001 -2.1618438e-001  1.0084447e+000  3.9663948e-001  2.5594080e-001  6.5857225e-001  2.3873752e-001  2.3772240e-001  6.6117152e-001  4.1913086e-001  3.4341812e-001  3.9043282e-001  4.3115088e-001  5.7700161e-001  2.7115080e-001  9.6686087e-001  4.7428310e-001  2.1310591e-001  1.3991661e-001 -2.8981221e-001  2.9960785e-001  4.6154264e-001 -5.3500180e-001 -8.5239959e-001 -9.7354937e-001 -6.7937148e-002  6.9042367e-001  6.7866662e-001  2.4297447e-002  2.6895062e-001 -3.6817536e-001 -6.1679028e-002  1.2678756e-001  1.8327965e-001 -1.4664161e-001  2.5904984e-002  6.8073114e-001  1.9347613e-001  1.9619124e+000 -6.0465071e-001  1.1408786e+000 -3.7474593e-001
  1.5661758e+000  9.7573812e-002 -2.4068917e-001  5.3383020e-002  2.6207123e-001 -1.2520145e-001  3.4015751e-001 -4.9661199e-001  1.5855457e-001 -3.4102063e-001 -6.6197520e-002 -2.2582852e-001  2.1220269e-001 -9.6478439e-002 -3.4468732e-001 -8.6750128e-002  1.4926565e-001 -1.5557584e-001 -1.9114941e-001  9.1388679e-001  1.0762879e+000  5.0264981e-001 -9.0076031e-001  2.2606630e-001 -1.1526608e-002  1.1544248e-001  1.0272760e+000  2.5625018e-001 -3.7931022e-001  1.3803995e-001  6.6905992e-001  1.1285431e-001  2.0097085e-001 -1.3656956e-001  4.4423680e-001  1.1918651e+000 -8.1224624e-002  5.1028265e-002  2.8037210e-002  6.2825891e-001 -1.1883815e-001  3.8448755e-001  9.1660057e-001 -4.2038678e-001  4.3232611e-001  5.8465048e-001 -3.9983486e-002 -6.1363474e-002  1.5354691e-001  4.5185611e-001 -2.4547259e-001 -3.1869305e-001 -5.1388945e-001  6.1291176e-001 -5.8614245e-002 -6.7167265e-002  2.1663439e-001  6.2481764e-001 -6.6446174e-001  2.8178606e-001 -4.3418197e-001  6.2237305e-001 -2.7303142e-002 -8.5390536e-002  1.4659242e+000 -5.9818412e-001
 -1.1934032e+000 -7.8492930e-001  1.9715661e-001  7.3291692e-001  2.3649420e-001  8.0714162e-001 -1.8488333e-001  1.1495279e-001  2.3664510e-001  3.9309833e-001 -9.1436754e-002 -3.5148541e-001  3.4361116e-001  1.1228064e+000 -3.9579523e-001 -3.3371989e-001  2.6520229e-001 -1.0192717e-001 -3.2348140e-001 -1.9224379e-002  6.6983944e-001  1.0912387e+000  8.0388897e-001  1.9963091e+000  7.0082221e-001  1.2784683e+000  3.3648736e-001  6.1083110e-001 -6.4089502e-001  6.3845442e-001  5.2251467e-001  6.3269510e-001  4.6348195e-001  1.2111230e+000  8.7643582e-001  5.4015706e-001  4.1599627e-001 -3.6361153e-001  4.6730808e-001  8.0061050e-001  3.9503085e-001  6.0414694e-001  1.3881393e+000  7.2615674e-001  1.1908079e+000  1.1447290e+000  3.5585779e-001 -2.9453922e-003  6.9272691e-001  1.1523285e+000  5.8791609e-001  3.4063067e-001  4.4719080e-001  9.6850364e-001  7.7604715e-001  5.8758548e-001  6.1320434e-001  3.9067100e-001  3.8465447e-001 -5.1489363e-001  4.7046271e-001  1.3258661e-001  7.8314887e-001  1.3686287e+000 -4.8664230e-002 -1.4258956e+000
 -1.6260712e-001  4.9664403e-001 -7.9253575e-001  8.1037790e-001  2.0089048e-001  9.0952842e-001  1.0243254e-001  1.5054292e-001  3.4795581e-001  8.3197721e-001  1.1824293e-001  1.9218975e-001  1.4210978e-001 -2.6857591e-002  4.2536155e-001  2.2082926e-001 -8.3384879e-002 -7.4542586e-001 -5.0525785e-002 -3.8304263e-001 -1.7808011e-001  1.7130859e-002  1.1946957e-001  2.1516164e-001  3.2005874e-001  1.5785421e-001 -7.5329638e-001 -1.4078886e+000 -1.1668062e+000  3.9268515e-002 -3.8400576e-001 -2.9278127e-001 -5.3740116e-001  1.1069582e-001  1.9319601e-001 -3.2102781e-002 -1.7806787e-001 -6.2679935e-001 -9.5827829e-001 -6.1123638e-001  4.0094190e-001  5.8157607e-002  2.6012277e-001  6.5297280e-002  3.6308282e-001 -2.4996565e-002  1.0404634e-001 -4.2521080e-001 -3.7637723e-001 -5.2663088e-001 -9.8930190e-003  2.6060347e-001 -1.8965278e-001  2.9546105e-001 -3.0663591e-001  6.9894463e-001  4.8734233e-001 -4.1844007e-002  3.6873030e-001 -1.4651994e-001  8.8744228e-002  5.7091936e-002  5.6072066e-001  3.0087138e-001  5.9067286e-002  2.3717944e-001
  1.4442738e+000 -4.8469316e-001  8.6821477e-001  5.1856687e-002 -1.3953993e-001 -8.8787106e-001 -3.8233135e-001 -8.5419162e-002 -9.8634049e-002  2.8864920e-001 -5.1312701e-001  1.2564001e-001 -3.3728342e-001 -2.9744981e-001 -1.6005529e-001  1.6776884e-001  2.4717064e-001 -8.0855351e-001  4.3914549e-001 -3.3467564e-001 -7.8825707e-001 -2.5081863e-001  2.2308244e-001  3.8786256e-001 -2.3979826e-003  2.3129124e-001 -3.3383260e-001 -4.7723505e-001 -5.4746194e-001  3.7429412e-003  4.8456544e-001  2.1051981e-001  2.5455858e-001  4.6268842e-002  3.7245623e-001  7.5370743e-001 -6.7933600e-002 -1.7995554e-001  3.0819915e-001 -3.1145192e-001  6.3720873e-001  4.5049968e-003  1.1282912e-001 -1.1295357e-002  1.0363837e-001 -7.0857032e-001  3.1308408e-003  1.9693411e-001 -3.6576518e-001  2.1243363e-001 -2.7536736e-002  3.0124240e-001  2.7076944e-001  8.8073952e-002  4.4395258e-001  1.5617227e-001  1.7181299e-001 -3.0547582e-001  7.7740745e-001 -2.1166103e-001  2.4093055e-001 -1.4695945e-002 -6.7632475e-001  8.6860890e-001  2.2426018e-001  6.8838850e-002
 -1.6015850e+000 -3.1957592e-002  8.6044138e-001  7.0457192e-001 -1.9439174e-001 -3.6731653e-001 -9.6721707e-001  7.4100292e-002 -2.7471858e-001  2.8588634e-001  3.2853929e-001  1.0997350e+000  2.7873702e-001  7.3642946e-001 -4.0642187e-001 -4.3012168e-001  3.4387014e-001  7.5023108e-001  4.8674302e-001  2.8223570e-001 -1.1582649e+000 -2.5191142e-001  8.5744785e-001 -4.7843084e-001 -1.9092441e-001 -3.8234507e-001 -4.6572962e-001 -2.5208335e-001 -1.0044148e+000 -8.0588521e-001  6.0124346e-001  4.7929861e-001  1.0853141e-001 -2.3239326e-001  5.6093848e-001 -3.0164757e-001 -3.4869864e-001 -5.1174540e-001 -2.4199296e-001 -6.0741943e-001 -4.9639959e-001  4.5122228e-002 -7.1371356e-001  1.3784752e-001 -6.1908192e-001 -9.1258209e-001 -2.5391077e-001  5.3875577e-001  8.3477530e-001  4.3293929e-002 -4.7634848e-001 -7.6451194e-001  9.8318136e-001 -2.9845531e-001  1.0581536e+000 -4.7646479e-001 -9.7148412e-002  9.0999616e-002  4.2966575e-001 -5.2356218e-001  1.2124084e-001 -3.7093258e-001  3.1097731e-001 -5.3486353e-001 -2.8390584e-001 -4.9092948e-001
 -8.2780231e-002 -1.0353574e+000  4.1896239e-001  7.6518031e-001 -3.9553542e-001 -4.8543502e-001 -7.5740568e-001 -2.1405663e-001 -1.2516111e-002  4.5123358e-001  3.2299476e-001  1.5419997e-001 -5.6969291e-001 -3.7044177e-001 -9.4537417e-001 -1.0323216e+000  1.7674785e-001  5.9912207e-001 -1.3944799e-001 -2.6487869e-001 -1.8425749e-001 -7.8671858e-001 -3.8879537e-001  1.7618515e-001  1.6447914e-001 -4.1161823e-001  2.3038614e-001 -2.1426756e-001 -5.7992864e-001 -1.8216428e+000  3.0945341e-001 -4.8153613e-002 -7.0541096e-001 -4.9066326e-001 -4.6125544e-002 -1.8094550e-001 -1.3045475e+000  4.9916698e-002  4.2823375e-003 -4.8157135e-001 -4.3246664e-001  1.3802660e-001 -5.0831841e-001 -2.6902052e-001 -6.5808235e-001 -7.9668739e-001 -5.0937725e-001  3.6264073e-001  4.4040614e-001 -1.0724079e-001 -7.7747417e-001 -1.0697374e+000 -9.6853653e-002 -5.7114729e-001  4.8630262e-001 -5.1802241e-001 -2.3505620e-001 -8.3141017e-002 -1.0462062e-001 -6.4004216e-001 -6.5467366e-003 -5.9613682e-001  6.8703438e-001  5.8125873e-002 -5.0063984e-001  2.1546367e-001
 -6.0901386e-001 -3.1426171e-001 -8.9065937e-001  5.5383939e-001  8.0845276e-002 -3.7774775e-001  2.3901228e-001  4.2734219e-001  2.5423145e-001 -1.9331207e-001 -4.0951097e-002 -2.7458924e-001 -6.8547124e-001 -4.6416546e-001 -3.1233751e-001 -1.9300662e-001 -3.5219928e-001  4.0130115e-001  2.2909929e-001 -4.4932011e-001 -3.4869871e-001 -4.1230758e-001 -1.0413639e+000 -1.2849791e-001 -2.7085194e-001 -5.7003579e-001  2.9074327e-001 -1.6471622e-001  3.5488018e-001 -1.6146316e-001 -4.1409756e-001 -6.9195939e-001 -7.7449514e-001 -5.8497863e-001 -7.1499184e-001 -7.9803105e-001  1.2753680e-002  4.2322251e-001 -3.4767434e-001 -4.6629280e-001 -3.5729945e-001 -4.9652256e-002 -4.8896143e-001 -1.0283971e-001 -9.6200114e-001  2.5778009e-001 -5.7621127e-001  2.6412697e-001  8.1772483e-001  2.1134280e-001 -2.2486758e-001 -7.5688520e-001  3.7953710e-001 -3.0746040e-001  5.6037958e-001 -3.8085568e-001 -5.7810619e-001 -4.5480297e-002 -3.6552814e-001  3.3919279e-001 -7.4277543e-001  2.6050979e-001 -3.0657806e-002  3.8341014e-001 -1.2778878e-001 -1.8776653e-001
  1.3196738e-001  5.0861252e-001 -3.2135010e-001 -1.0313306e+000 -1.2637422e-001 -1.0891728e+000 -1.0631423e-001 -1.8922321e-002 -3.8708128e-001  1.7686299e-001  5.8979531e-001 -1.3737158e-001 -6.0961996e-001 -2.3607384e-001 -2.8390413e-001 -2.7497529e-001 -1.4405176e-001  5.3923306e-001  8.7553095e-001  4.8630289e-001  5.9342981e-001 -4.1261757e-001 -4.8025815e-001 -1.9070182e-001 -1.1226031e-001  2.1742329e-001 -6.7151770e-002 -6.6749516e-001 -3.2064048e-001  3.4333584e-001 -9.0096318e-001 -4.6686167e-001  3.7521398e-001 -2.4653261e-001 -2.4910025e-001 -8.7004880e-001 -5.4527212e-001  2.1290340e-001 -7.2717988e-001 -4.2619972e-002 -5.4663797e-001  1.1045202e-001 -9.0561603e-001  5.2091389e-001  3.9561710e-002 -2.5485394e-003  1.9573902e-001  1.2485491e-001 -4.9927496e-002  2.4535884e-001 -1.1708899e-001 -6.4006315e-001  1.3193071e-001 -5.9537245e-001  1.3947454e-001 -4.1104571e-002 -1.4506997e-001  3.0366986e-001 -5.9861258e-001 -1.9993948e-001 -2.8784950e-001  1.0373441e-001  2.8170951e-001 -3.4019661e-001 -1.1148350e-001 -1.6813478e+000
 -7.6670242e-001  3.0374945e-001  5.9197060e-001  1.4698604e+000 -2.6505332e-002  5.7819045e-001  6.0820612e-001  4.6672722e-001 -4.1146334e-001  1.4651459e+000  6.2722842e-001  4.0136426e-001  2.0918231e-001  3.3606850e-001 -2.1781061e-001  2.0858673e-001  9.1448615e-001 -7.3029770e-002  6.2595518e-001 -4.5208489e-002 -1.1885575e-001 -1.9854879e-001  7.8190256e-001 -4.3630456e-001  2.4653133e-001  2.1684472e-001 -9.0892459e-001  5.1272592e-001  4.8615948e-001 -2.0802423e-001  4.9911736e-001  2.7527706e-001  4.5507862e-001  4.0672313e-001 -2.1177014e-001 -2.2508283e-001 -1.0552699e-001  1.9632606e-001  2.4121163e-001 -7.1614904e-001 -1.0206676e-001  8.8391121e-002 -9.2271596e-001  9.2116018e-001 -2.1384050e-001  2.4565360e-001  3.1334167e-001 -4.2161953e-001 -6.9080850e-001 -4.8078482e-001 -1.6789157e-002 -9.5323026e-002  3.1053182e-001 -1.4597187e-001  1.3413801e+000  1.0360711e-001  7.6968742e-001 -3.3110421e-001 -1.4753977e-001  6.2608812e-001  1.3019888e-001 -1.5335342e-001  1.7729794e+000  4.0584776e-001 -3.8654690e-001 -1.1841637e+000
 -1.3492313e+000 -6.8062896e-003  4.9409215e-001 -6.3433394e-001 -3.6797455e-001  1.7996275e+000  3.3791493e-001  6.3270633e-001 -1.6619705e-001  1.1162834e+000  5.8967217e-001  4.3849543e-001 -5.6293177e-002  2.8026082e-002  2.1464299e-001  3.9408537e-001  1.1776531e-001 -3.8540503e-001  1.0536193e-001  2.4968773e-001 -3.5785639e-001  2.3899049e-001 -1.7182693e-001 -2.6224357e-001 -1.2488996e-001  8.5278163e-002 -2.0905551e-001 -7.9268006e-001  3.5828906e-001  2.7478542e-001  2.5732358e-001  1.0702947e-001 -2.8521882e-001 -8.8626948e-002 -6.7883356e-002  3.9166809e-001 -4.3405732e-002 -1.6893224e-001  1.0211606e-001 -4.8447547e-002  6.1694894e-002 -1.0456270e-001 -2.3604468e-001  1.2980605e-001 -4.8841716e-001 -3.8135117e-001  3.1396440e-001 -3.9314562e-001 -5.0221012e-001 -3.9443624e-001  2.2007766e-001  7.0767879e-002  3.2410999e-001 -1.5083205e-001  3.0662117e-001 -3.4756627e-001  4.1189350e-001 -5.7721316e-001 -4.2532544e-001  6.8780484e-001 -8.2027989e-002 -2.7127682e-001 -7.2032568e-001 -3.6397812e-001  3.3770195e-001  2.1631913e-001
 -2.9611110e-001 -6.5857162e-001  1.2677040e+000 -6.8925577e-001 -1.2990052e-002  1.0291901e+000  3.5182486e-001  5.6036988e-001 -1.9522813e-001  4.2679132e-001 -2.3820729e-001  7.6341057e-001 -1.5931363e-001 -2.8427843e-002  3.9699494e-001  9.0322243e-001  2.8135066e-001 -2.8768714e-001 -2.3909742e-002 -1.0737066e-001 -3.3932134e-001  3.8745862e-001  1.6488221e-001 -5.1017766e-001  3.8640849e-002 -2.7289054e-001  6.2604522e-001  9.0312502e-001  1.0099960e+000  8.5233890e-001  4.6123250e-001  6.7304765e-001  3.1286812e-001  3.0122607e-001  3.2153396e-001 -2.6244099e-002  6.8057495e-001  1.6722045e-001  1.1676024e+000  5.3495156e-001 -4.6243284e-001 -4.8130692e-001 -6.4731447e-001  5.1140008e-001 -2.1985420e-001  4.8935147e-002 -5.0070771e-001  4.7550360e-001 -4.2771791e-001 -4.2480122e-001  3.4919564e-001  2.5543113e-002  4.8087885e-001 -1.3405418e-001  5.6574264e-002  4.1046051e-002 -1.4472348e-001 -1.0005406e-002  4.1901279e-002  7.8473771e-002  7.6535769e-001  2.8651440e-001 -4.0951684e-001  5.0903834e-001  4.2408551e-001  4.0362614e-001
  9.5708733e-001  4.6687884e-001 -1.1655280e-001 -8.7727061e-002 -6.8166537e-002  9.1493341e-001  6.6527168e-001  1.3020275e-001 -1.0655260e-001  4.4405446e-001 -6.5294456e-002  2.4817882e-001  2.2609212e-001  1.0186092e-001  1.4936797e-001  3.3860052e-001  8.5331722e-001 -2.6386861e-001 -2.6220074e-001  3.0620549e-001 -5.5410437e-001  3.1502474e-001  6.3552427e-001  7.0982640e-001  1.1806542e-001  4.4164281e-001  4.3750055e-001  5.6228177e-001  7.8468950e-001  5.3876219e-001  6.2046747e-001  2.9419792e-001  1.2362999e+000  8.5568173e-001  4.6974255e-002  2.1250744e-001  6.5693057e-001  4.4638909e-001  1.2072852e-001  5.6270021e-001 -6.2494112e-001 -2.4174032e-001 -9.1172714e-002 -8.3530629e-001 -3.4439459e-001  6.8796236e-001  6.1082975e-001  5.7233892e-001 -3.3184704e-001 -6.7569407e-001 -1.2773502e-001 -3.8663209e-001 -1.9164577e-001 -2.9575325e-001  3.6729115e-001  5.9128920e-001  4.1988712e-001  3.1144350e-001 -1.8542188e-001  1.7936558e-001  1.6586987e-001  2.9513254e-001 -5.9505830e-001  7.0644575e-001  3.4316963e-001 -1.5502212e-001
 -3.0125386e-001  4.9683712e-001  5.0485622e-001 -7.4330096e-001  5.5959429e-001 -6.2891481e-002  4.2627080e-001  1.9090657e-001 -7.7578077e-002 -5.3420519e-002 -7.3304596e-001 -7.9606416e-001 -1.5901741e-001 -9.1991453e-002 -2.2432014e-001 -2.0167262e-001  5.8936011e-001 -3.9366808e-001 -2.4032289e-001 -2.3622686e-001  2.6497445e-001  5.1983033e-001 -5.7922058e-002  2.2059930e-001  3.2274673e-001  7.0847638e-001  3.9684271e-001 -7.5054317e-002  2.8610308e-001 -2.2043728e-001  3.2198217e-001  6.5173516e-001  8.9065085e-002 -5.8536549e-001  7.3869087e-001  8.5307353e-001  1.0732713e-001  3.2286715e-001 -2.4773146e-002  1.5642774e-001  2.9381246e-002  1.3135641e-001 -8.9915802e-001  1.0882710e-001 -1.8738164e-001  3.6225950e-002  5.0574725e-001  1.5571957e-001  2.5900944e-002 -3.9569983e-001 -3.5183471e-002 -3.4128696e-001 -2.7137009e-002 -5.6921446e-001 -8.3245499e-001  5.4428760e-002  5.0209103e-001 -5.9774262e-001  5.4868371e-001  2.4683578e-002 -3.6041248e-001  1.9741896e-001 -6.9448115e-001  2.7583241e-001 -4.8886061e-001 -1.2828382e+000
  1.2719545e-001  8.6439399e-001  4.6127131e-001  1.2029810e+000  2.6640678e-001  3.3302639e-001  5.2347782e-001  6.2697492e-001  3.6540761e-001  5.3411513e-001  2.7373496e-001  8.6974176e-001  2.7137925e-001  6.5456359e-001  1.7735510e-001  3.7457461e-001  2.4667276e-001 -7.2279858e-002 -1.4916176e-001  5.7872356e-001  4.7560130e-001  8.0289456e-001  5.1651202e-001  3.7082582e-002  1.9182572e-002  9.0040485e-001  7.0913898e-001  1.2106588e-001 -1.3642006e-001  4.9433483e-001  8.7214316e-001  6.0884199e-001  4.0979564e-001  9.3626821e-001  5.5696225e-001  3.9686286e-001  5.4201221e-001  3.6611127e-001  1.8622167e-001  3.8560853e-001  2.3560561e-001  2.1717656e-002 -3.6513023e-001  1.3312961e+000 -1.7494331e-001  7.0101442e-001  5.0370117e-001 -5.0464911e-001 -1.8230460e-001 -3.4116196e-001  2.8381900e-001  2.7295352e-001  2.1986652e-001 -5.5582084e-001 -7.4138187e-001  4.0058136e-001  2.5426567e-001 -3.4513661e-001  5.9525672e-001  2.7294515e-001  1.0295445e+000  1.2415016e-001 -5.1206198e-001 -9.0853199e-001  2.8971189e-001 -5.3579552e-002
 -6.1140309e-001 -2.4727156e-001  9.2930458e-001  2.5544509e-001 -1.7196879e-001  4.9431128e-001  7.1038298e-001  3.5261902e-001 -5.0335642e-001  6.2749282e-001 -4.9026553e-001 -2.3562313e-001  1.6198976e-001 -3.4172087e-002  1.4551246e-001  2.5164826e-001 -2.6586686e-001 -8.0623232e-001 -1.0645788e+000 -1.0334370e+000 -5.8015270e-001 -5.2067372e-001  6.4367784e-001 -6.1296143e-001 -3.2101543e-001  1.3198987e-001 -4.7208074e-001  8.9867153e-001  8.7907951e-001 -1.5154570e-001 -1.9763818e-001  8.9609600e-002 -1.6755799e-001  4.2550355e-001  5.3728269e-001  5.6710071e-001  1.3636859e-001  3.4115160e-001 -1.2990630e-001  1.1437103e-001  4.0731530e-001 -3.1182732e-001  6.9181986e-001 -5.3644833e-002  5.8010209e-002 -4.9074394e-001 -2.9762348e-001 -7.4434241e-001 -1.5987514e-001 -6.9956651e-001 -2.6341574e-001 -1.5969092e-001 -2.4285462e-001  3.7367444e-001  2.8529077e-001 -1.8970540e-001  5.8345581e-001 -5.8473052e-001  6.4704842e-001  5.4829025e-002 -8.1545693e-002 -3.7627514e-001  1.8226054e-002  2.8254771e-001 -6.4210831e-001 -9.5353552e-001
 -2.8885978e-001  2.2693153e-001 -2.6392666e-001 -1.2297030e+000 -1.2119183e-001 -1.4238465e+000 -3.4729825e-001  3.7902896e-002 -7.1952182e-002  2.0754874e-001  5.2585778e-001 -1.8451794e+000 -8.6036642e-001 -9.3613703e-001 -3.6450126e-001 -7.6278375e-001 -5.8816621e-001 -3.4811811e-001  3.8615542e-001  8.4519769e-002  4.9759604e-001 -8.8834525e-002 -7.8362596e-001  3.5702189e-001 -2.3516400e-001 -4.9068673e-001 -1.0356116e+000 -6.6460563e-001 -2.9323473e-001  1.5768056e-001 -3.4390730e-001 -5.5919064e-001 -3.8309926e-001 -1.3291777e+000 -6.5590009e-001  4.6167181e-001 -3.6524317e-001 -5.3145930e-001 -1.2243185e-001 -2.8397746e-001  4.1266698e-001 -6.3980622e-001  8.4420448e-001 -7.6939008e-001 -3.4964329e-002  1.6371091e-001 -3.2133858e-001 -7.4754366e-001 -8.3021007e-001 -1.1630985e+000 -9.5253496e-001 -9.5087977e-001 -1.3402643e+000 -5.9585451e-001 -1.6457465e+000 -1.1022713e+000 -5.7091700e-001  1.9619213e-001 -5.1253510e-001 -4.2521608e-001 -1.5175656e+000 -2.5818825e-001 -1.8886461e+000 -3.1285344e-001 -3.7090117e-001 -9.2580856e-001
 -3.9774679e-001 -1.6267190e-001  2.1526724e-001  3.8654390e-001 -4.0339661e-001 -2.7730003e-001 -3.9095188e-001 -1.7080951e-001 -9.6244952e-002  1.1218609e-001  6.0728049e-001  7.2720233e-001  1.9665962e-001 -1.3776170e-001  8.7094271e-002  1.2879743e-001 -2.1753515e-001  1.0189851e+000  8.0516860e-001 -2.0470304e-001 -3.8059092e-001 -3.8821536e-001 -6.4538268e-001  1.7268956e-001  1.6433424e-002 -4.1877657e-001 -2.8771593e-001 -8.1496853e-001 -2.7656363e-001 -2.5247443e-001  2.7065983e-002 -1.5013738e-001 -2.5673059e-002 -8.1611360e-001 -9.6322872e-001 -4.6793946e-001 -3.9371152e-001 -6.0258517e-001 -8.3198979e-001 -5.4836205e-001 -1.1030479e-001 -3.1530349e-001 -9.1746407e-002 -5.4560089e-001 -1.7823438e-001 -3.6616554e-001 -7.8549031e-001 -1.8628510e-001 -5.5718619e-001 -2.5410352e-001 -3.7391994e-001 -1.8424788e-001 -8.4443760e-001 -6.3120345e-001 -1.6712299e+000 -8.0981514e-001 -4.3351253e-001 -3.0367553e-001 -6.6187563e-001 -3.9808325e-001 -1.4498037e-003 -5.1177436e-001 -6.0572349e-002 -1.0608810e+000 -4.8445933e-001 -9.0578879e-001
 -5.1372445e-001  4.2129244e-001 -8.9365000e-001  3.6109481e-001 -3.4326788e-001 -8.0448975e-001 -8.1265690e-001 -4.3041157e-001  3.0711252e-003  5.9099382e-002  5.2175107e-001 -5.6168143e-001  8.6372807e-002 -8.1246139e-001 -1.4436011e-001 -2.6020416e-001  4.2424624e-001 -9.8139389e-002  4.6111323e-001  2.8984764e-001  3.3652895e-001 -1.2353948e-001  4.3809344e-002 -5.0661799e-001  8.6447300e-003 -3.7999409e-001 -1.4671616e+000 -8.9937892e-001 -1.0282472e+000 -3.1673234e-001 -1.2249809e-001  2.0621819e-001 -1.7892450e-001 -5.1542998e-001 -1.5632826e-001 -2.6328574e-001 -2.2551633e-001 -8.2589441e-001 -9.6912508e-001 -1.5422096e+000 -1.9165587e-001 -5.1883064e-001  1.3623627e-001 -7.6413091e-001 -2.3746097e-001  8.9043076e-002 -4.0922434e-001 -4.6289165e-001  1.2977493e-001 -4.3417601e-001 -8.8834913e-001 -8.3204198e-001 -1.3883117e+000 -6.7403749e-001 -1.1563500e+000 -7.8505051e-001 -5.6103764e-001 -5.5719110e-001 -4.9257567e-001 -1.2629431e+000 -9.6845881e-001 -1.1883545e-001 -1.8251576e-001 -1.1229138e+000 -4.5146919e-001  1.0958697e-001
  4.9404714e-001 -2.1854162e-001  1.9777488e-001 -1.9016093e-001  3.9624212e-001 -5.1123490e-001  3.5208586e-001  1.5505180e-001 -1.2039178e-001 -2.0521078e-001 -2.3667615e-001 -2.3331064e-001  2.3852123e-001 -6.0082020e-001  8.1300847e-001  6.5547994e-001  1.7384386e-001 -3.5998115e-001  1.8600104e-001  5.2528030e-002  2.7548821e-001 -3.6701816e-001 -8.5259047e-001 -6.6398374e-001  2.3481227e-001 -6.8670436e-001 -4.2679127e-001  6.2535445e-001  8.6644312e-001  9.3132721e-002 -1.4386817e-001  7.3113193e-002 -2.8993070e-001 -2.2213790e-001 -1.3165045e-001  2.2599866e-001  2.4188125e-001  1.1091294e+000  4.6283531e-001 -2.9094838e-001  1.5866681e-001  1.4591820e-001 -4.3336855e-001 -2.1528367e-001 -2.7815073e-001 -1.2288285e-002 -6.9498314e-002 -4.5058755e-001 -1.4260053e-001 -2.0573314e-002  7.7753651e-003  1.6915184e-001 -3.6550567e-001  2.9298245e-001 -2.4579690e-001 -4.7034606e-001 -3.6428033e-001  3.0138235e-001 -1.4248768e-001  9.7311394e-001 -6.5466500e-001 -1.9574150e-001 -5.4223206e-001  6.7922989e-001  7.4759678e-001  6.7285466e-001
  2.1794861e-001 -5.2546435e-001  2.0096117e-001 -7.8676324e-001 -2.5859549e-001  1.3968030e+000 -3.2653332e-001  2.7266970e-001 -3.3647852e-001 -5.5361725e-001 -4.7700033e-001  7.3539655e-002 -2.2387996e-001 -6.2494560e-001 -7.4556290e-004  2.5047891e-001 -1.8338267e-001 -9.5220340e-002 -5.8708689e-002  1.3656883e-001 -1.8608830e-001 -4.3231357e-001 -1.6695447e+000  9.1928909e-002 -1.8749153e-001 -2.4079650e-001  5.7134045e-001 -1.6077626e-002  8.3623899e-001  9.4002079e-001  1.7133353e-001  1.5961893e-001 -2.8445368e-001  7.5551816e-001 -5.0589845e-001  1.9352216e-001  2.5971824e-001  6.5826716e-001  3.1029491e-001  1.3923955e-001 -2.5909696e-001 -3.6945004e-001 -9.4501589e-001 -1.1960958e+000 -4.8567075e-001 -3.2404062e-001 -2.4331804e-001 -1.3771793e-001  1.7195348e-001 -1.6398747e-002 -1.0480418e-001 -2.6181463e-001 -3.3603245e-001 -6.5785879e-001  2.9106877e-001 -1.0242027e+000 -4.8781647e-001  5.1606681e-002  8.7101055e-002  2.8469804e-001  9.6733991e-001  2.7020008e-001 -5.5743150e-001 -2.5286561e-001  7.0908858e-001  1.3210188e+000
 -9.1876348e-001  4.9734186e-001  7.5855951e-001 -6.1930471e-001 -3.6278070e-002 -6.2802460e-001 -3.8388380e-001 -1.3376419e-001 -5.8028094e-001 -5.6745710e-001 -7.5663658e-001 -1.0789045e-001  8.3510121e-002  7.0239783e-002  1.1424062e-001 -6.5813779e-002 -6.9798514e-002 -5.6055042e-001 -1.1911409e+000 -1.6788799e-001 -9.7327313e-002 -6.9371263e-001 -3.9256494e-001  1.1860688e-001 -2.6800178e-001 -2.7278824e-001 -3.8720967e-002 -1.0274282e-001  5.6811459e-001  3.9630914e-001 -3.3891897e-001  5.0074725e-004 -3.9567591e-001 -2.2360446e-001  6.3943004e-002 -1.3489893e-001  1.6873472e-001 -9.8365018e-002  2.0034353e-002 -4.6692240e-002  5.5129019e-001 -3.2789873e-001 -3.4717694e-002 -3.4733111e-001 -1.4367883e-001 -6.3223592e-001 -3.3570747e-001 -2.2253813e-001 -3.3823489e-001 -7.7697183e-002 -3.2748029e-003 -8.3652738e-003 -2.4519666e-001 -2.0369011e-001 -2.5598664e-001 -1.6355015e-001 -5.2926706e-002 -4.4269914e-001 -1.0404123e-001 -1.0850946e+000 -8.3553051e-001 -3.6573479e-001  1.4412717e-001 -5.6729266e-001 -5.1453993e-001 -7.4090397e-001
  5.5930714e-001  6.3380030e-002 -7.5751378e-001  2.4178761e-001 -1.8413167e-001 -1.0277169e+000 -1.8947707e-002 -1.2442945e-001  3.6262076e-001 -1.3474870e-002  4.8592243e-001 -1.6908506e+000 -5.0917257e-001 -7.8345646e-001 -1.5106835e-001 -5.7653270e-001  4.0112821e-001 -9.1398135e-001 -8.9303953e-001  9.5035624e-002 -1.2495756e-001  3.3092542e-001 -2.2376046e-001 -2.1676859e-001  8.7235719e-002  5.8690349e-001 -4.0007908e-001 -5.7884060e-001 -9.5470750e-001  5.1649499e-001  3.8104170e-001  3.7207464e-002  5.3126810e-001  1.9456307e-001  1.5707537e-001  3.9702543e-001  2.7352421e-001 -9.9644399e-001 -7.2339886e-001  9.9898325e-002 -1.8196435e-001 -2.3029732e-001 -1.1389008e+000  6.8650852e-001 -1.6761847e-001 -1.6644924e-001 -8.9745072e-002 -5.6228983e-001 -1.0061151e+000 -3.0364226e-001 -2.4886805e-001 -4.7215669e-001 -3.9233101e-001 -4.8945914e-001 -2.2404832e+000 -1.4868624e-001 -7.2682399e-002  2.6076866e-001  1.6137382e-001 -1.5597087e-001 -1.1808828e+000  6.0880085e-001  2.7792841e-001 -4.1252601e-001  1.2084177e+000  1.0466222e+000
  3.0630926e-001 -2.2423013e-001 -3.8947673e-001  3.1512359e-001 -3.8215206e-001 -3.3561287e-001 -6.2780124e-001  4.9137065e-001  4.1967613e-001 -8.0153779e-002  3.4958769e-001 -6.9900278e-001 -5.0426233e-002 -5.1182684e-001  1.0493700e-001  1.8034531e-001  2.0521967e-001  1.7849414e-001  5.7806736e-001 -3.0318923e-002  1.0029135e-001 -2.0411082e-001 -5.1818899e-001 -5.8687834e-001 -1.0552247e-001 -2.2060335e-001 -1.1174980e-001 -1.6203232e-001  7.9957566e-002  7.5875150e-001 -8.4879162e-001 -3.1030123e-001  5.5966177e-001 -2.8556216e-001 -9.8768061e-001 -4.4139948e-001 -1.0175102e-001 -4.3613891e-001 -7.6455741e-002  2.0934088e-001  2.4138301e-001 -2.8610725e-001  5.2193955e-001  3.7576837e-001 -3.1170110e-001  8.6827081e-001 -9.7385467e-001  4.8624884e-001 -6.1762558e-001 -4.5786857e-001  2.4298670e-002  3.3161608e-002 -1.9138311e-001  1.9019341e-001 -7.1497279e-001 -1.2032865e-002 -4.2778895e-001  3.9558468e-001 -5.7929626e-001  5.2958785e-002  6.1839800e-002  4.3151234e-001  1.0634969e+000 -9.8535788e-001  4.0532461e-001 -5.8486760e-001
  1.0013726e+000 -1.3056499e-001 -1.2460684e+000 -2.5913010e-001  5.6985099e-001  3.4766641e-001 -2.9758540e-001  1.7598937e-001  4.0548960e-001 -1.1835587e-002  6.0108251e-002 -3.5947533e-001 -5.4119326e-001 -8.9429853e-002  2.8407647e-001  3.6276534e-002 -1.5366462e-001  8.7486169e-002  1.1811540e-002  4.6792284e-001  3.8184775e-002 -3.7557909e-002  2.2933062e-001  6.5799997e-001  1.5565102e-001 -6.3306277e-002  1.0009836e+000  8.3714890e-001  7.1718312e-002 -5.1443454e-001  2.9800162e-001  6.8341678e-002 -3.1739134e-001 -5.2568809e-001  9.8271376e-002  3.1988276e-001 -4.4583229e-001  4.7659726e-001  5.5521571e-001  7.0159590e-001 -2.5530755e-001  3.8691639e-003 -7.3649961e-002 -2.4945644e-002 -1.7330578e-001 -4.6240783e-002  7.1375815e-001  6.2477808e-001 -5.7162233e-001 -1.9466488e-001  2.7427163e-001  8.0138927e-002  1.1969152e-001  3.2584567e-001  3.5992573e-001 -2.8256057e-001 -1.2206300e-001  6.7932194e-001 -1.3903278e-001  3.8319379e-001 -4.4002740e-001  9.2836579e-002  5.1852836e-001  3.4296080e-001  7.7788636e-001  2.3617385e-001
  8.8669524e-001  3.9242081e-001 -1.4480837e+000 -8.3653894e-002  1.7818639e-001  3.5117247e-002 -3.2141133e-001  2.8303134e-001  1.7784194e-002  6.6844782e-001  6.1650686e-001  4.9052777e-001  2.2226706e-001 -1.4723300e-001  5.9750537e-001  6.1434123e-001 -4.7679100e-001 -2.8526997e-001 -2.1079739e-001 -3.9475661e-001 -4.3011475e-001  4.8019407e-002 -2.0209694e-001 -1.6195514e-001 -6.9049508e-002 -5.7499315e-002  1.1071603e-001  4.8062392e-001 -1.8903742e-001  5.8236112e-002  1.3260573e+000  7.9534622e-001  2.0534320e-001  1.1025559e+000  1.1868325e-002  6.1601892e-001  4.3504414e-001  7.0211868e-001  8.2307950e-001  6.0135323e-001 -1.3328263e-001 -3.1664989e-001 -1.3809057e+000 -5.6485810e-001 -2.9839117e-001  1.0613699e-001 -7.8772265e-001  6.5428373e-002 -3.7303869e-001  2.9192594e-001  8.4566749e-001  7.9356169e-001  3.0721015e-001  1.2655526e-001  8.7858489e-001  2.8888555e-001  1.4050423e-001  1.6628958e-001  1.1028203e-001 -6.9807752e-002  5.8311127e-001  7.1867808e-001 -4.1641288e-001 -6.0664538e-001  3.5080769e-001  1.0112648e+000
 -6.9826037e-001  5.8974413e-001 -1.1323935e+000 -5.6275429e-001  4.9947010e-001  7.2796277e-001  3.7724333e-001  3.7756556e-001  2.3790822e-001  8.7862452e-002 -1.8019239e-001  4.6404410e-002  6.4295579e-002  3.4379436e-001  8.7643941e-001  4.5112124e-001 -3.5632272e-001  6.7873334e-001  3.8726254e-001  2.5774550e-001  2.1334751e-001 -3.2879698e-002  2.1555950e-001 -1.0007383e+000 -2.9657587e-001 -7.7113259e-001  7.2330098e-001  3.1243317e-001  6.0245430e-001  1.5934470e-001 -5.7153078e-001  1.4974466e-001 -1.2095414e+000 -5.3553967e-001 -1.3998550e-001 -7.2342447e-001 -4.0548031e-001  3.2200160e-001  2.7913704e-001  2.1980513e-001 -5.0905286e-001 -2.7436636e-002 -4.3101793e-003 -9.9136802e-001  2.2431959e-002  9.4992804e-001 -2.8572065e-002  8.5313963e-001  1.9788257e-001 -3.6012885e-001  6.4143600e-001  8.1081431e-001  2.6383381e-001  5.4225288e-001  9.6908037e-001  7.5317242e-002  5.6827037e-002  1.9403000e-002 -1.6685549e-001  4.5934193e-001  1.5402008e-001  3.7103549e-001 -6.0254884e-001 -7.7327646e-001  1.2713804e-001 -1.9946712e-001
 -2.7750035e-001  2.3973162e-001  6.9685286e-001  5.4438468e-001  1.6316349e-001 -1.1850301e+000 -5.9000101e-001  3.8747452e-001  1.6822208e-001  1.2033703e-001 -1.7240927e-001  2.9590356e-001 -2.4301841e-001  1.7611890e-001 -1.0445215e-003 -4.6636889e-001  1.0112781e-001 -8.4805212e-001 -6.0137736e-001 -4.9317502e-001  3.2615738e-001 -4.4603113e-001  4.6457174e-001 -1.9505499e-001 -3.7692400e-001 -1.5490727e-001 -1.1291937e-001 -7.4199324e-001 -1.1894844e+000  1.5611807e-001 -1.0212573e-001  6.1032901e-001  4.0970907e-001  4.8383832e-001  1.0721170e+000  2.5654557e-001  2.7389800e-001 -1.5292328e+000 -8.9850903e-001 -1.4377455e-001  1.1684632e-001  1.6688994e-001 -8.4008079e-001 -2.8483677e-001 -1.4529272e-001 -4.8003445e-001 -6.1823259e-002 -4.8776643e-001 -3.2272636e-001 -4.2177692e-002  3.1342199e-001  4.4752704e-001  2.3490718e-001 -5.1714992e-002 -2.0276795e-001  2.9222898e-001  1.5148056e-001  5.4996854e-001  6.4243017e-001 -6.3351204e-001  1.8622615e-001  6.5780656e-001  1.0764626e-001 -6.4192684e-001  4.9014667e-001 -1.9866904e-001
 -3.5790748e-001  5.6061196e-001  3.6582575e-001  4.5054181e-001 -1.8746986e-001  6.4878790e-001 -1.0352754e-001  2.7441827e-001  3.5864522e-001  5.4020935e-001 -1.7599225e-001  2.1846463e-001 -4.4627929e-001  1.7648276e-001 -3.1292905e-001 -3.1870158e-001 -3.4853796e-001 -1.1300288e-002  8.5343253e-002 -2.5573513e-001  1.3967969e-001 -4.1624815e-002 -1.2253583e-001  3.6194812e-001 -2.2977419e-001  7.1538645e-001 -6.6848595e-001 -5.0247108e-001 -5.0571356e-001 -6.3530451e-002  1.1491396e-001  7.1245871e-001  8.2112727e-001  9.6890492e-001  1.1293518e+000  5.4619710e-001  1.3928273e-001 -5.1117535e-001 -5.0289888e-001 -4.6264525e-001 -4.7073328e-001  2.6504355e-001 -5.2173652e-002  3.7598487e-001 -8.3968310e-003 -9.5760206e-001  4.5259874e-001  1.6354763e-001 -1.9305572e-001 -5.2504459e-001  2.4592246e-001  7.9101405e-001  2.2563637e-001  1.4334240e-001 -1.8748620e-002  8.3113262e-001  6.6771601e-001 -9.8500155e-002  1.1545405e+000 -4.2489754e-001  3.8593217e-001  5.0407524e-001  1.5136365e-001  1.1039465e+000  7.8569687e-001  1.8901339e-001
 -2.0064236e-001 -8.2301443e-001 -1.4993466e-001 -3.2638772e-001 -4.3720250e-001 -6.1064666e-002  4.1726115e-001  3.5565261e-002 -2.3814038e-002  3.3277498e-002 -1.4658699e-001 -2.9587005e-001 -2.0079573e-001 -1.6140837e-001 -1.3338328e-001 -3.9511391e-002 -1.8547117e-001  5.1271648e-002  4.7327702e-001 -1.9165570e-001 -4.7781489e-001  2.3224861e-001  1.7014642e-001 -1.4448698e+000 -1.7089886e-001 -4.4049172e-001 -6.3532870e-001 -7.5773563e-001  6.5471471e-002  1.7407997e-001  2.4671451e-001  2.7771762e-001 -4.5657927e-001 -1.2262190e+000  5.3774082e-001 -1.7773033e-001  2.1880806e-001  2.5107963e-001 -2.5803857e-001 -4.1178592e-001 -1.8847844e-001  2.4377946e-001 -2.4536510e-001  2.9210331e-001  1.6075004e-001 -7.4572280e-001  1.8555146e-001  1.6530072e-001  2.4529159e-001  7.1314970e-003  1.4088773e-001  3.1137365e-001  1.0425733e+000  4.9190480e-001  1.0716126e+000  2.8857374e-001  1.0860473e-001  5.4377684e-001  5.6317463e-001  1.2111208e+000  2.0516656e-001 -3.0711392e-002 -5.3640406e-001 -2.0876063e-001  1.3671071e-001 -2.0990796e-001
 -8.3582467e-002 -3.7318713e-001 -2.1637783e-002 -1.4299938e+000 -1.1058247e-001 -3.8549980e-001 -8.0443580e-002  4.3611874e-002  1.2454817e-002  8.9776057e-002 -5.7023224e-001 -6.5771892e-001 -4.4256743e-001 -6.2460948e-001 -4.2524829e-001 -3.7421551e-001 -8.9316928e-001 -7.7253413e-001  1.0972100e-001 -2.9726972e-001 -1.8029482e-001 -5.7536292e-001 -8.0942500e-001 -5.2982699e-002 -6.6724679e-001 -2.7680704e-001  7.6683795e-001  1.7065395e-001 -1.4327917e-001 -6.0934348e-001 -8.9954796e-002 -1.3377803e-002 -1.0212852e+000 -4.3522951e-001  5.1091288e-001  3.0483878e-001 -2.9711093e-001  3.4036982e-001  4.7016847e-001  2.0391509e-001 -3.0378184e-001 -3.8835264e-001  4.5979745e-002 -6.5312784e-001 -8.0024920e-002 -4.8811135e-001  2.2516516e-002  1.7952469e-001 -1.0828604e-001  6.2692953e-001 -3.2626453e-001  4.7810775e-002 -3.5953051e-001  4.1821137e-001  8.1737994e-001  1.4163515e-001 -1.9735288e-001  6.5934627e-001  6.4782268e-001  2.7161668e-001  8.5649570e-001  9.3426657e-002 -1.4391733e+000  3.5394942e-001 -2.7630375e-001  1.8387302e-001
 -3.1489500e-001 -5.9979040e-001  1.9911984e-001 -1.4309840e+000 -1.0860371e-001 -7.8940719e-001  3.2856944e-001 -5.2623410e-001 -1.1740936e+000 -1.2713541e+000 -7.9407583e-001 -2.3826282e-001 -1.5698575e-001  3.1427566e-001 -6.3837205e-001 -5.8961314e-001 -5.6791933e-001 -1.7629260e-001 -1.7318853e-001 -8.9722308e-001 -4.0833555e-001 -4.6490225e-001 -2.5585526e-001  2.7595813e-002 -6.1543493e-001 -2.6298829e-001  9.7198196e-001  1.1181040e+000  1.0701473e-001  2.5993018e-001 -2.6136173e-001 -3.0443639e-001  5.0667764e-001  3.2766621e-001  4.1117360e-001 -2.9972344e-001 -1.0460243e-001  1.8078749e-001  6.3392013e-001  1.1519143e+000 -4.1140731e-001 -2.5920316e-002  4.1257940e-002  6.7696545e-002  3.6610434e-001 -4.9042870e-001  5.7820108e-002  1.1323909e+000  1.2722861e+000  5.6496665e-001  1.3098791e-001  2.4404627e-001  5.3048742e-001  1.5565952e-001  1.3429558e+000  3.1150113e-001 -9.5215214e-002 -1.4034970e-001 -1.4620035e-001 -8.6508871e-002  1.8607645e-001 -7.0656422e-003 -2.7604072e-001  3.2616904e-001  1.0939729e+000  6.3074352e-001
  5.7036588e-001  2.8885234e-001  4.1992892e-001 -6.2819517e-001 -5.0219990e-002 -7.0341210e-001  6.5632364e-001  3.1974988e-001  3.6211118e-001 -9.6663186e-001 -1.7425933e-001  2.5684505e-001 -1.6000191e-001  2.5503280e-001 -2.7819510e-001 -3.2759690e-001  3.2195236e-002  8.2785708e-001  6.1365089e-003 -3.7212618e-002 -7.6537413e-002  5.1928571e-001 -2.3136353e-001  3.0453043e-001 -3.1026977e-001 -4.1551344e-002  1.0821262e-001  2.3559224e-001  3.6040955e-001 -7.5141844e-002 -4.8965100e-001 -7.4688305e-002  5.2803605e-001  4.8208482e-001 -4.5676537e-002 -8.3352478e-002  4.7012651e-001  3.0356293e-001  3.3236243e-001  5.6569315e-001 -8.9174059e-002  1.1361327e-001  1.2965469e-001  3.8668744e-002  6.1782671e-001  5.0722237e-001  1.9906304e-001  9.1555351e-001  8.6300081e-001  9.5533955e-001  3.2655624e-001  2.1518440e-001  6.6861546e-001  6.7046762e-001  1.1949425e+000  4.5993388e-001 -3.9252892e-002  5.0188442e-002  3.5646544e-001  6.7598562e-001  9.9778210e-001  4.1882358e-001  2.7761463e-002  1.0182806e+000 -2.2714746e-001  7.0203096e-001
 -3.2351326e-001  8.2953758e-002 -7.2857127e-001 -2.5277799e-001  2.3786987e-001 -5.2683792e-001  1.5564865e-001 -9.9215257e-001 -7.0177521e-001 -4.9258771e-001 -4.4248591e-001 -3.2155331e-001  1.3290169e-001 -4.0877810e-002 -2.2725346e-001  5.7637050e-002 -7.6184479e-001  2.0414145e-003 -1.7126877e-002 -8.8312700e-001 -1.4449311e+000 -1.3581130e-001  7.3934738e-001  4.5800505e-003  9.7712306e-002 -4.1737204e-001  9.3004019e-001  8.5847961e-001  5.8573589e-001  2.9830955e-002  5.1341952e-001 -3.0690090e-001 -2.3072750e-001 -8.5870059e-001 -6.4571707e-001  6.8965605e-001 -3.5682015e-001  5.5779521e-002  7.5385520e-001  1.0090258e+000 -5.2948881e-001 -2.5454231e-002  6.1664634e-001 -3.8666067e-001  2.9736214e-001  1.0413012e+000 -8.6375185e-001  1.3785708e+000  8.7310930e-001  4.7146443e-001  3.9440400e-001 -1.5791280e-001  6.7120124e-001  8.3917051e-001  1.2338855e+000 -1.9297005e-002  5.9453732e-001  3.1026427e-001 -5.2436097e-001  6.3793971e-002  1.7223265e-001  7.9158787e-002  1.6574425e+000  5.0175057e-001 -9.5846357e-001 -7.6300804e-001
  2.1988331e-001 -2.3095217e-001 -3.9291339e-002  9.8781963e-001 -1.8754881e-001  5.0250851e-001  3.5565146e-001 -6.0577905e-001  5.7197645e-003 -4.6422403e-001 -4.5894429e-001 -2.9926862e-001  8.4940010e-002 -6.5061093e-002 -1.8116187e-001  3.0675701e-001 -7.6754889e-002  2.9978594e-001 -3.3916350e-001 -3.3527994e-001 -7.0252032e-001 -5.1723829e-002 -2.2615601e-001 -1.0535810e-001  8.4193078e-002 -1.8381232e-001  1.1247106e+000  8.5148539e-001  7.3488977e-001  3.2563421e-001  5.8256940e-001 -1.0004934e-001 -1.0059910e-001  4.4804499e-001 -2.7061849e-001  1.3999083e-001  8.0628586e-001  7.9652692e-001  1.1230421e+000  5.7936962e-001  4.9008880e-002  1.9279839e-001 -4.9719659e-002  8.6199340e-003  1.4286849e-001 -2.4957188e-001 -3.2399883e-001  2.4124395e-001  3.4051824e-001  4.5198258e-001  9.5465110e-001  7.2308246e-001 -2.6258753e-001  4.3439131e-001 -6.4658647e-001  3.9662253e-001 -9.1056399e-002  4.1064526e-001 -2.4425179e-002  6.2023100e-001  3.7402924e-001  4.5535503e-001  7.1230399e-001  1.2743626e+000  4.0618638e-001  1.8797543e-001
  8.8441102e-001  8.8665402e-001  3.8114871e-003 -4.1257604e-001  3.0536932e-001  1.8888384e+000  4.8928043e-001  7.5403972e-001  9.0262963e-001 -2.9144892e-001  2.1484009e-001  3.6745289e-001  2.7580455e-001  6.0789012e-001  1.6403868e+000  1.6922996e+000  4.4039087e-001  2.1430692e-001  4.0997299e-001  9.7523768e-002 -6.4966875e-001  5.3028382e-001 -5.1139066e-001 -2.7615726e-001 -6.5197322e-002  1.9746970e-001  2.1411981e+000  7.1665920e-001  8.8350328e-001  4.5567572e-001  1.4709495e-001  7.1518333e-002  2.8705467e-002  5.1114786e-002 -3.9487068e-001 -4.3475282e-001  7.8555236e-001  7.5964259e-001  8.3960132e-001  1.1697454e+000  2.1330810e-001 -1.7666660e-001  6.9324491e-001  9.8399536e-002 -2.1762495e-001 -8.0193872e-001 -3.3930735e-001 -5.4119094e-001 -1.3547115e+000 -8.1474099e-001  4.6464510e-001  6.1278140e-001 -3.9583669e-001 -9.0902968e-002 -1.1691757e+000 -4.6911148e-001 -4.0088660e-001  3.4984912e-001  1.3433521e-001  8.0394419e-001 -3.7868484e-001 -1.6914282e-001  9.4447118e-001 -1.9210708e-001  4.1713122e-001  5.6109879e-001
  1.4525119e+000  1.1913921e-001 -4.6558041e-001  1.4975032e+000 -1.2475892e-001  1.5611619e+000 -4.5585445e-001  1.4584737e-001  8.0493779e-001 -3.6419342e-001  1.1319260e+000  1.2676390e+000  8.5298112e-001  1.0043658e+000  1.2773404e+000  1.4797677e+000  9.1216628e-001  6.3298135e-001  2.6615105e-001  7.6246755e-001  2.0705624e+000  1.0681952e+000  1.9523565e+000  3.8530063e-001  8.8014810e-001  2.0668622e-001 -4.9314390e-002  3.0428052e-001  2.6361878e-001  1.1339617e+000 -3.7707357e-001  3.5462634e-001  1.4602112e+000  1.0015699e-001  2.5409760e-001  1.4932473e-001  3.8626484e-001  2.0015152e-001 -3.1059959e-001 -7.7291609e-001  9.3854424e-001  3.0257445e-001  2.9175127e-001 -7.7581310e-002  4.8564973e-001  8.0346569e-001 -4.4593033e-001 -8.7095833e-002 -1.8583606e-001 -8.0429557e-002 -2.3690446e-001  6.6944531e-002 -2.3137055e-001  5.1583459e-001 -9.0108733e-001  1.6134939e-001 -1.7686435e-001  4.7455707e-001 -2.1860045e-001  5.0806692e-001 -4.9711113e-001 -3.0021745e-001  2.0078021e+000  5.9228318e-001 -8.3129555e-001  1.0982854e+000
  1.0547819e+000  7.9424499e-001  8.2422305e-003  1.4162490e-001  3.6028870e-001  6.4341737e-001 -1.6187761e-002  3.8844915e-001 -1.5623504e-001 -2.1665197e-001  1.3483401e+000  2.4772648e-001  2.4046474e-001  4.3796870e-001  8.9404501e-001  7.6629660e-001  1.4145124e-001  5.5030908e-001  1.6108093e-001  5.1145591e-001  9.8893261e-001  5.0598352e-001  1.3736543e+000  6.2702679e-001  7.8827222e-001  1.7480681e-001 -9.7560996e-001  6.1843094e-002  1.2626395e-001  1.5192293e+000 -6.1788491e-001  2.4454770e-001  1.0630805e+000  3.8766255e-001  7.9932421e-002 -6.6157972e-001  1.4091825e+000 -1.1635489e-001 -8.2117460e-001 -9.7857184e-001  3.3432475e-001  5.5657572e-001 -2.2109964e-001  3.8781776e-001  2.3001764e-001  3.9394513e-001  2.3620988e-001 -2.7142724e-001  1.2494298e-001 -2.5423461e-002 -1.0392013e-001 -3.7271407e-001 -3.9782871e-001 -5.3696437e-001 -9.1381226e-001 -6.1967539e-001 -5.5529070e-001  1.0889362e-001 -4.3781505e-001  1.9921542e-002 -1.8150509e-001  1.2989579e-001  1.4385038e+000  2.6574169e-001 -2.1561231e-001  6.8690776e-001
  7.5590699e-001 -3.0660780e-001 -4.6107028e-001  5.5038149e-001 -7.6830239e-002  1.6217726e-002 -2.5249078e-002 -1.7424864e-001  2.2956120e-001  8.4501580e-002  7.2588546e-001  4.4316263e-001  6.6432012e-001  1.7445359e-001  2.9585132e-001  2.0896035e-001  3.1025954e-001  3.9671330e-001  1.5768259e-001  4.1818365e-001  5.9177315e-001  5.5295215e-002  1.6025770e+000 -3.2845508e-001  3.1987797e-001 -6.8996747e-001 -1.4948676e+000 -6.0159260e-001 -3.4265915e-001  1.6987299e-001  2.6206064e-001  1.6903925e-001  6.9023553e-001 -3.3250759e-001  6.0116635e-001  2.3951537e-001 -3.1273610e-002 -3.4905240e-001 -6.3250275e-001 -1.0104948e+000 -4.8524645e-001 -1.5945134e-002 -8.4287672e-001  4.2958736e-001  4.2191998e-001  9.3785246e-001  2.7406575e-002  3.8133876e-002  8.3866504e-001  3.3364609e-001 -4.1666795e-001 -5.9507212e-001  1.4030391e-001  5.1337897e-001 -1.1706534e-001  2.9012139e-001  1.0114570e-001 -1.2499626e-001 -2.5076606e-001 -3.1363813e-001  3.5503611e-001 -6.5470874e-001  9.9208209e-001 -3.4569256e-002  3.1918095e-002 -1.9419047e-001
  7.1301325e-001  7.9151086e-001  5.5499257e-002  9.6517344e-001  8.7878391e-001 -3.2577750e-001  3.4554034e-002  3.3129527e-001  3.0033081e-001 -6.0338284e-001  6.8764089e-001 -4.7560528e-001 -9.4865249e-002  2.6010609e-002  2.0547062e-001  3.1785429e-001  4.7907557e-001  4.4862438e-001 -1.9567957e-001  2.6393705e-001  5.2550615e-002  8.4806239e-002  8.7676178e-001  1.0450055e+000  8.3578388e-001  4.0772959e-001 -1.0641858e+000 -1.0165705e+000 -1.7390389e-001  6.0242006e-001 -9.9629119e-001 -1.8880047e-001  1.1626784e+000  7.0301893e-001 -1.6213587e-002 -6.5112060e-001 -3.1795581e-001 -2.2734702e-002 -1.5676584e+000 -8.7812191e-001  1.3285927e-001  7.1472770e-001  3.0997420e-001 -1.2043223e-001  5.7098095e-001  4.7877396e-001  8.5825506e-002 -7.0886121e-001  5.8868928e-001  5.8177677e-001 -5.9700332e-001 -7.8282916e-001 -3.2601597e-001  5.3126084e-001 -1.4953063e+000  1.5924059e-001 -1.1529228e-001 -2.3227816e-001 -6.4442566e-001 -3.9688825e-001 -1.4168609e+000  6.0897681e-002  2.2631409e+000  8.8228665e-001 -7.9962924e-002 -3.5040354e-001
  1.1824567e+000 -8.6120667e-001 -3.6645681e-001  9.7740222e-001 -6.5279077e-002 -9.0025428e-001  2.9945553e-001 -1.7405635e-001 -1.9700129e-001 -3.3859470e-001  2.7068631e-001  3.4427266e-001  1.2600034e-002 -4.1104233e-001 -4.6567870e-001 -1.5206995e-001 -9.9081848e-001  1.9590193e-001 -3.9594772e-001 -9.1198396e-001 -4.0169156e-001 -1.2200128e-001 -6.4108201e-001 -1.2947976e-002 -9.2259922e-002 -5.6660893e-001 -5.2498269e-001  8.7188011e-001  6.2646112e-001 -3.5135262e-001 -5.4187341e-001 -7.0941437e-001 -7.0222423e-001 -6.5109944e-001 -6.1473614e-001 -9.7524112e-002 -6.4362815e-001 -2.2819135e-001  4.2450894e-001 -3.3456111e-001 -1.0514431e-001 -4.2493886e-001 -3.1799813e-002 -4.8570050e-001 -3.8856840e-001 -1.5721764e-001 -8.8625163e-001 -7.8419710e-001 -4.7722824e-001 -1.1410036e+000 -9.7596036e-002 -3.0305327e-001 -3.2327791e-001  6.0936725e-002  1.2610188e-001 -3.1179495e-001 -3.7656861e-001  5.6660267e-001 -5.1838116e-001 -7.8057938e-002 -8.3510273e-001  2.2857511e-001  1.9217577e+000  5.5539251e-001 -2.2865599e-001  2.4664316e-001
  1.1689058e+000  5.1927514e-001 -4.9676934e-001  1.2696639e+000  2.2507183e-001  6.8117185e-001  5.9217929e-001  1.8763072e-001 -1.0787348e-001 -5.2972941e-001  4.0876800e-001  3.0931765e-001  1.5794377e-001  2.6433210e-001  1.1222721e-001  2.8508791e-001 -3.5835428e-002  7.9646270e-001 -2.0167989e-001 -2.6957872e-001 -4.5990757e-001 -8.0061228e-003  3.2912433e-001 -6.1250215e-001  4.0588754e-001 -7.3328398e-002  4.5404669e-001 -3.2642110e-001 -4.1922013e-001  1.4580698e-001 -1.0318295e-001 -1.9454770e-001 -2.1575028e-001  2.0597681e-001 -1.5299078e-001  2.4789709e-001 -2.9438890e-001  2.4361603e-001  4.6977631e-002 -2.8438509e-002 -4.0362775e-001  1.1554315e-001 -1.3818927e+000 -2.2899042e-001 -2.0031606e-001 -1.2973593e-001 -5.8885381e-001 -2.3359454e-001 -3.5060569e-001 -6.5876571e-001 -5.4045584e-004 -1.4344360e-001  5.2767475e-002  1.1513961e-002 -4.9874628e-001 -1.9359634e-001 -5.9560677e-001  7.9279367e-001  1.3704000e-001  7.6156943e-001  9.9877565e-001  2.6930318e-001  2.4144909e+000  4.0518610e-001 -5.3128161e-001  1.2735830e+000
  4.0828491e-002  4.5948168e-001 -9.9596497e-001  3.3664617e-001  2.7973454e-001  4.3406493e-001 -8.7562924e-002  2.4564083e-002 -1.1152209e-001 -3.4965698e-001  6.5142394e-002  6.9700035e-001  2.5896052e-002 -6.5826600e-002  3.1280520e-001 -1.6359558e-001  2.1329708e-001  4.2379225e-001  7.9460318e-002  9.8716661e-002 -2.1658334e-001 -4.5044294e-001 -3.2804989e-001 -6.5614972e-001  3.4853126e-002 -1.0947266e+000 -8.5580393e-001 -1.8843712e-001 -1.4256034e-001 -2.4925887e-001 -8.3850354e-001 -5.8539743e-001 -3.4213508e-001 -7.8095986e-001 -4.0857353e-001 -8.1370811e-001  1.1485296e-002 -5.4178828e-001 -6.6470577e-001 -6.4372087e-001 -8.6514800e-001 -3.2398978e-001 -6.0369761e-002  3.5736634e-001 -1.9898076e-001  2.2294735e-001 -1.4972907e-001  4.0087069e-001 -1.2640704e-001 -2.5488996e-001 -5.8132486e-001 -2.5894591e-001 -2.5922133e-001 -2.3351414e-001 -1.0516903e-001 -6.1433958e-001 -1.3239016e+000 -3.8278727e-002 -2.0944051e-001  4.3733036e-001 -2.1506532e+000  1.8969336e-002  4.9246134e-001  2.6551777e-001 -4.0361931e-001  1.4583502e-001
  5.8528887e-001 -2.0730958e-001 -9.9557913e-001 -1.7186269e-001 -1.9377376e-001 -1.3843858e-001  4.7634171e-001 -1.6792918e-001  3.8828456e-002 -6.4787314e-001 -1.3707099e-001 -9.8783193e-001 -5.5153118e-001 -4.3086521e-002 -7.9202744e-003 -4.8784658e-001 -9.9993357e-002 -5.2847411e-001 -5.7037674e-001  2.3262209e-001  2.2238411e-001 -1.5244306e-001  2.4805999e-001 -4.1511599e-002 -3.4953812e-001 -6.1729713e-001  1.1085683e-001  1.1554144e-002  3.0515101e-001 -2.2120486e-001 -1.0486683e+000 -4.7550227e-001 -4.0621882e-001 -7.6457410e-001 -8.7870295e-001 -3.2196122e-001  9.2945499e-002 -9.1187963e-002  1.2470704e-001  2.6148987e-001 -1.8025409e-001  6.0747632e-002 -1.0305904e-002 -4.1015546e-001  6.5515274e-002 -2.5616259e-001  1.8918897e-002 -6.9666273e-001 -4.1225458e-001 -9.1567514e-001 -4.2555634e-001 -2.7559650e-001 -1.3932611e-001 -6.8611088e-001  3.4570051e-001 -2.1649080e-001 -1.0223960e+000 -3.2978168e-002 -1.5554635e-002  1.2255237e+000 -7.1945570e-001 -2.7416943e-001  2.3288521e-001 -6.4223608e-001 -2.8666803e-001  1.1286528e-001
  1.5183796e+000 -5.5782386e-001 -8.9686217e-002  5.1792936e-001  2.7241181e-001  2.8846739e-001  7.3324624e-001  2.6935961e-001  2.9751141e-001 -3.5405523e-001 -4.2921300e-002  1.2314383e+000  5.4354129e-001  3.0210881e-001  1.3769213e-001 -3.6168804e-002  1.6934803e-001 -7.6325741e-002  2.3405589e-001  3.4861232e-001  5.0390452e-002  2.5986345e-001 -6.4292893e-001  6.8065160e-001 -2.9573268e-001  4.2811684e-001  5.2337950e-004  6.7126475e-001  6.5139211e-001 -3.8018365e-001  7.0552532e-001  2.4230700e-002 -2.0429435e-001 -8.9047441e-001  1.8827309e-001  2.4534285e-001 -2.5318594e-001  8.3001397e-001  5.5712496e-001  4.4893845e-001  3.2247256e-001 -8.4129776e-002 -4.5064916e-001 -4.2118128e-001 -4.8683712e-002 -3.4447087e-003  4.2149301e-001 -3.2627671e-001  2.8034206e-001 -9.5616936e-002 -3.4093945e-001 -1.9777688e-001  1.9780595e-001  9.5468645e-002  9.4987770e-001  3.0916964e-001 -3.1336052e-002  6.2903450e-002  2.1141880e-001  3.9297284e-001  1.0049288e-001 -1.0414095e-001  9.1278572e-001 -2.2759522e-001 -1.9097542e-001  1.3684755e+000
  5.7036533e-001  4.7695321e-001 -4.7823501e-001 -2.7383794e-001 -1.3978594e-001 -3.1484989e-001  8.2819282e-001  1.4137404e-001  7.5055989e-002 -6.5417403e-001  2.1791973e-001  6.1555837e-001 -7.5424070e-003  1.9223109e-001  4.7062872e-001  9.7785805e-001  3.5097771e-001 -1.9173123e-001 -8.1513433e-002 -4.9582349e-001 -7.8780370e-001 -2.5873015e-002 -9.1011001e-002  1.8393685e-001  4.0136266e-001  9.9243626e-001 -1.5650403e-001  2.6278967e-001  4.6550561e-001  7.2260035e-001 -6.0419903e-001 -6.9062683e-001 -5.8048699e-002  3.9439661e-001 -2.5440870e-001 -9.4717567e-001  1.1783900e+000  3.7861627e-001  4.4666412e-001 -5.7407532e-001  8.6888183e-001  9.9933308e-002 -2.7331544e-001 -3.8439394e-001 -1.3175276e-001 -7.6404803e-001  4.4772961e-001  1.2717472e-002 -9.8467397e-001  3.4328885e-001  4.1460477e-001  4.4665866e-001 -4.9986036e-001 -1.0817422e-001 -4.6145490e-001 -5.2101545e-001 -5.1305761e-002  7.1140033e-002 -2.3529925e-001  2.2366547e-001 -4.1651918e-001  5.4745860e-001 -2.5428468e-001  8.5348476e-002  4.5402462e-001  6.6111162e-001
 -1.6157553e-001 -7.0535437e-001  1.5329023e+000 -8.9237333e-001 -2.3417409e-001 -2.9923259e-001 -7.4460077e-001  1.6667265e-001  1.1107691e-002 -5.8641626e-001 -3.5672224e-004  1.0227106e+000 -3.3458223e-001 -2.5219172e-001  6.0064627e-001  8.5332110e-001 -7.2217265e-001 -3.7986532e-001 -3.8579750e-001 -6.9028216e-001 -8.9943303e-001 -1.8985197e-001 -5.3045308e-001  4.0698114e-001 -6.5892184e-001  6.9030441e-002 -2.7455799e-001 -3.4978595e-001  7.7535886e-002  1.1559642e+000 -1.7368677e-001 -6.3745658e-001 -1.1483199e-001  9.6662325e-002 -9.5403863e-001 -6.7494905e-001  6.6644700e-001 -1.4064838e-001  1.7648967e-001 -8.9371789e-002  5.9842782e-001 -5.9544339e-001 -7.1754454e-001 -7.7301918e-001 -6.8939717e-001 -9.3393273e-001 -4.6773426e-001 -7.4661971e-001 -5.2034272e-001 -7.2426626e-001  7.0784763e-001  5.5796231e-001 -5.8203545e-001 -6.0532881e-002 -3.9901419e-001 -5.4219042e-001 -6.1811011e-001 -3.1315916e-001  3.8384936e-001 -1.1910605e-001  4.8406515e-001  4.3277290e-001 -1.0133109e+000 -1.0922614e+000  1.8538955e-001 -1.1823726e+000
 -1.5473350e-001 -1.5482289e-001  5.6256284e-001 -4.4400713e-001  3.7433550e-001  7.3292197e-001  4.2657221e-001  5.5973125e-001  4.6273501e-001 -7.5373749e-001 -1.9174546e-001 -7.5378367e-001 -2.5189728e-001  3.8143261e-002  9.5495532e-001  1.2851106e+000 -9.0472084e-002  4.2280039e-001  1.0711104e-001  7.3243098e-003 -1.1079114e-001  1.3047774e-001 -5.3663361e-001  1.0005148e+000  3.8949179e-001  7.5765077e-001  1.1399578e+000  2.5120812e-001  5.7645450e-001  1.5999514e+000 -3.4804004e-001 -3.5219022e-003  6.1260371e-001  6.0355947e-001 -5.5108719e-001 -1.5910767e-001  1.2568565e+000  6.1225890e-001  1.0986931e+000  9.8263876e-001  1.1040352e-001  7.1377525e-001  1.8843137e-001  1.9864937e-001 -9.9597231e-002  9.1328745e-001 -4.8104564e-001  2.6822116e-001  1.2529471e-001  1.9309981e-001  1.4469552e+000  1.2160372e+000 -6.5926277e-003 -1.9675090e-001 -1.0284679e+000  6.0851199e-001 -5.0805714e-001  7.9745249e-001 -5.5638769e-002  6.7644138e-001  2.0521792e-001  3.5620907e-001 -5.9635357e-001 -7.9625321e-002  1.8200891e-001 -3.3698551e-001
  1.3735755e+000 -6.4073870e-001  1.2495126e+000 -3.7648128e-001  6.3983817e-002  1.2911358e+000  3.3578953e-001 -4.2907584e-001 -5.9964780e-002 -6.8162872e-001 -8.7876128e-001 -4.0790939e-001 -3.8893785e-002 -5.0561390e-001  2.2438380e-001  2.0686752e-001 -4.6415191e-001 -5.7225200e-001  5.4826087e-002 -7.9170711e-001  1.0551824e+000  3.4609481e-001 -5.5914903e-001  3.4764465e-001  4.6780621e-002  4.8398045e-001  5.1983348e-001  1.5999498e-001  2.5219922e-001  2.3655959e-001 -6.2244316e-002 -3.6272491e-001 -6.3831562e-001 -1.2803909e-001 -2.9212538e-001 -1.4289532e-001  4.1776286e-001  1.3242773e+000  7.0877072e-001  8.8939753e-001  4.5081740e-001 -3.5628846e-001  1.4770215e-001 -5.8392433e-001 -1.2723415e-002  2.1153612e-001 -4.0258404e-001 -5.4695051e-001 -3.7473952e-001 -9.0511394e-001  2.8847873e-001  2.9403245e-001 -3.0805999e-001 -1.4985660e-001 -6.6429660e-001 -3.6377354e-001 -3.4410516e-001  3.4530593e-002  2.3596204e-001  8.9748229e-001 -9.0178310e-002  1.6926729e-001  5.1522620e-002  3.1696122e-001  4.1719866e-001  5.9792641e-001
 -4.2491707e-001  5.2927517e-002  1.6095871e-001  3.9152298e-001  2.6041867e-001  1.9522996e-001  1.0487784e+000 -1.4612838e-001  4.9623081e-001  1.2170955e-001 -2.8460291e-001  1.9277963e-003  1.7200615e-001 -6.7301498e-002 -1.9192938e-002 -3.7126480e-001  8.2809027e-001  8.2572048e-001  5.5215562e-001  9.8880066e-002  1.4387515e+000  5.6132703e-001  8.0853690e-001 -2.4808565e-001  4.7980837e-001 -2.4074295e-001 -2.1833033e-001 -6.1034550e-002 -1.0198666e+000 -3.3236599e-001 -3.7602901e-002 -4.7574320e-001 -2.6426733e-001  1.2462060e-002  3.7498722e-002 -2.9448080e-001 -4.1165973e-001 -2.7222721e-001 -9.1040936e-002  2.5933170e-001  3.1456328e-001  5.8941070e-001  1.8474659e+000  8.7711040e-001  4.6035127e-001  1.6430904e+000  8.5970179e-002  1.3960371e+000  6.8911987e-001  5.0380424e-001 -1.7401134e-001 -2.0904206e-002  2.9748147e-001  4.7248436e-001 -1.8843805e-001  2.0453565e-003  1.3263434e-001  1.8274029e-001  1.5885232e-002  2.7122261e-001 -2.2077783e-002  1.9797630e-001 -9.3088793e-001 -2.8488944e-001  4.7272753e-001  9.3630252e-002
  4.2864955e-001 -2.8098991e-002 -3.7989785e-001  3.9801293e-001  4.5762349e-001 -1.9663923e-001  2.2295970e-001  3.9190185e-002  8.8899202e-001  2.5422875e-001 -1.4789902e-001  3.2462233e-002  3.4029579e-001 -2.3400698e-001  8.5834311e-002  2.3435471e-001  6.0841475e-001 -3.2712186e-001 -4.9610057e-001 -4.1880168e-001  6.0748599e-001  5.3359703e-002  8.3904766e-001  1.4524869e+000  6.9537406e-001  3.7005854e-001 -7.7064238e-001 -9.1194868e-001  2.9541578e-002  3.2091288e-001  1.7739839e-002 -6.1875768e-001  3.6644734e-001 -2.6117476e-001 -4.8318237e-001 -3.6623492e-001  4.1490129e-001  7.1643373e-002 -7.7774305e-001 -9.7810826e-001  2.8837090e-001  3.8711881e-001  2.0991242e-001  8.1528549e-001  3.4511616e-001  1.2977223e+000 -4.2455899e-002 -2.9492898e-001  2.4765203e-001 -5.4410220e-001  3.5144633e-001  1.7041548e-001  8.4374690e-002  3.5809334e-002 -3.7680118e-003  1.7743384e-001  7.6288567e-002  4.1675610e-001  1.8053042e-001  1.6051906e-001 -1.7994694e+000  3.3747425e-002 -7.2857753e-002  1.7135633e+000 -1.5176576e-002  1.1312930e+000
  9.2256925e-001 -2.8481302e-001 -5.8854463e-001  1.3840060e-001 -3.3711259e-001 -1.0220834e+000 -5.3097120e-001 -2.9421103e-001 -1.8366331e-001  5.9820608e-001  8.1679549e-001 -4.8026484e-001  3.7108751e-002 -3.3563493e-002 -1.0684819e-001 -2.3490286e-001  1.4886576e-001 -1.1354837e-001  8.5735258e-001  4.1881380e-001  1.5258800e+000  6.3963282e-001  4.3899713e-001  2.0136917e-001  5.3955741e-001  1.4392533e-001 -8.3294937e-002 -4.5890799e-001 -5.3662766e-001  2.9426444e-001  1.4838779e-001 -1.2234299e-001 -1.7474584e-001  2.7783148e-001 -2.5791605e-001 -6.5536571e-003  1.6539755e-001 -4.2283037e-001 -7.8510783e-001 -9.8232916e-001  3.2633157e-001  3.2210037e-001  7.6429666e-002  3.6631138e-001  3.3393927e-001  8.1029171e-001  3.0049000e-001  4.8564802e-001  6.4012020e-002  2.4232175e-001 -2.2156571e-001 -1.8977512e-001 -8.6028353e-002  1.6485720e-002 -1.2603653e-002 -3.2903334e-002 -2.5252857e-001 -1.0097661e-001 -8.0479593e-001 -7.3976279e-001 -7.1352542e-001 -2.1759302e-001  4.3030753e-001 -1.7435394e-002 -2.6814143e-001 -1.2992204e+000
  1.1787535e+000  1.0823583e-001 -7.8586413e-001  4.1938230e-001 -9.0528237e-002  1.1106574e+000  2.8410183e-001 -1.2363604e-001  3.8527395e-001  1.6346575e-001  9.3679398e-001  6.7841251e-001 -2.6358909e-001  3.9428474e-001  4.0790991e-001 -4.7649991e-002 -1.4055632e-001  6.2088889e-001  9.3405702e-001  9.4007291e-001 -2.5114745e-001  4.8708970e-001  4.2405922e-001  2.6830807e-001  2.9302796e-001  1.5674827e-001  2.7836535e-001  1.5053986e-001 -4.3973142e-001 -2.3314069e-001  1.0351609e-001 -8.6612529e-002  1.0412224e-001  4.0390611e-001 -5.4806805e-001  4.7704932e-001  1.2014055e-001 -5.5464453e-001 -2.0682119e-001 -7.7623926e-001 -6.1207512e-001  7.0064432e-001  8.6863467e-001  3.6349959e-001  5.1557580e-001  8.2986621e-001  7.5606408e-001  5.1547650e-001  1.8191579e-001  5.6209996e-001  4.0993210e-003 -3.3286357e-002  2.9324826e-001  2.0168811e-001  1.6319359e-001  4.1733968e-001  2.7536489e-001 -2.1445167e-001 -6.8056724e-001 -2.8868577e-001  1.9827564e+000 -6.7968303e-001  1.7465827e-001  4.7454616e-001  3.7120789e-002  2.6746215e-001
 -1.4861376e+000  2.8301428e-001 -1.9538927e-001  1.2369129e+000  2.6929068e-001 -4.3142492e-001 -2.3652025e-001 -5.7350504e-001 -2.3018275e-001 -3.9882641e-001 -5.1866744e-001  7.5462480e-002 -3.3341236e-001 -2.5164612e-001 -2.6591226e-001 -1.0424417e-001  6.0680706e-001 -8.0520015e-001 -3.1201164e-001 -4.2285560e-001 -7.5952789e-001 -2.4774240e-001 -5.4382553e-001 -6.6697958e-001 -3.6788341e-002 -5.1680390e-001 -4.1106487e-001 -3.9729825e-002 -5.2125336e-001 -3.2553966e-001 -3.2721567e-001 -3.9655293e-001 -1.6298153e-001 -1.1337633e+000 -5.8688417e-001 -8.6638349e-002 -7.2110890e-001 -3.1428054e-001 -1.4429223e-001 -5.6761353e-001 -8.5898069e-002 -9.8436103e-002  3.5485868e-002 -9.9204855e-004  1.5034177e-001 -8.6572155e-002 -2.7495926e-001 -1.0212742e+000 -2.9358704e-001  3.1888983e-001 -5.5835508e-001 -3.7365045e-001  1.0667078e-001  7.6318395e-002  3.3842813e-001 -4.2689257e-001 -9.9883946e-003  1.8875128e-001 -5.2432222e-001 -2.5221221e-003  9.5599437e-001  2.8966708e-001 -7.6947305e-001 -4.0307956e-002  1.6202364e-001  2.5752948e-001
 -6.2930394e-001  1.6810303e-001  8.5328965e-003  1.9955892e+000  2.1826052e-001  2.9573656e-001  9.7049530e-002 -2.9831160e-002  1.9480481e-001 -1.5258666e-001  1.9562922e-001 -1.7708609e-001 -1.6433214e-001  1.4296769e-001 -4.9256651e-002 -1.0164604e-001  1.6417674e-001  6.6271500e-001 -6.0544475e-001 -4.2066764e-002 -6.5172659e-001  1.6365881e-001  3.3922152e-001 -3.0664378e-001 -8.0452998e-002 -8.2533379e-001  6.3663304e-001  1.1987985e-001  4.2799058e-001 -3.6274758e-001  3.5685755e-003 -4.4339091e-001  1.0236260e-001 -7.5967260e-002 -5.6568320e-001 -2.8840607e-001 -1.7215900e-001  3.2080949e-001  1.6294957e-001  3.2859904e-001 -1.9852036e-001 -3.3613388e-001 -8.1025320e-001 -3.8812878e-001 -3.2991315e-001  5.2300307e-002  6.1588069e-002 -4.1258898e-001 -2.6948894e-001 -9.9294597e-001  7.7560011e-002 -2.3281997e-002  4.6506990e-001  1.5278504e-001 -5.9249547e-001 -1.9417929e-001  8.0434264e-002 -4.4756289e-001 -4.0832875e-001  2.4560366e-001  1.4118887e+000 -2.1298409e-001  1.9390359e+000 -6.5889850e-002 -1.8287841e+000  1.4192407e+000
  7.3971009e-001  4.7216384e-002 -1.3305089e-001  6.5248553e-001  2.2687069e-001 -5.6489171e-001  2.2509277e-001  2.5770700e-001  6.9226992e-002 -2.0340678e-001  2.8749172e-001 -7.7005455e-001 -5.7741989e-001 -2.8159876e-001 -1.0991838e-001  2.4440915e-002  6.3677084e-001 -5.3108221e-001 -3.9414485e-002  8.9055009e-002  1.9549302e-001  2.8256838e-001 -1.7175674e-001 -1.3546092e-001 -6.6211595e-002 -6.9167550e-002  8.5145727e-001  1.6067275e-001  4.1833892e-001  5.2101830e-002  2.9475873e-001  2.0482190e-001 -2.4486036e-001 -5.0191279e-001 -2.6045362e-001  1.7707727e-001  2.1258074e-001 -6.8972284e-002 -7.0131657e-001  2.0562260e-001 -6.7815773e-001  1.5702670e-001 -1.2152823e+000 -4.1189633e-001 -1.1363313e-001  7.9600742e-001  3.6602327e-001  6.6227350e-001  3.2793480e-002  1.2785237e-001 -1.1719495e-001 -5.2871779e-001  8.8186838e-002  2.9492659e-002  1.0986215e-001  3.2914477e-001 -3.6924780e-001  3.5416700e-001  2.1274556e-002  4.5911205e-001 -9.2966568e-001  9.7047723e-002  8.6609749e-002  3.1757255e-001 -4.8042739e-001  6.3329538e-001
  6.6644719e-001  3.3457918e-002  8.5653346e-001 -9.9417918e-001  1.6504281e-001  6.3819633e-001  1.0684384e+000  9.8627946e-002  1.5911743e-003  2.6944414e-001  3.2823221e-001  3.4430644e-001 -2.4293915e-001 -3.7651068e-002  1.9283683e-001  8.0345706e-002 -4.8519974e-001  2.7929238e-001  2.5119856e-001  4.8799979e-001 -5.6722586e-001 -2.3189734e-001 -6.2501701e-001 -2.3943058e-002  5.0327138e-002  2.4394085e-001  6.7288245e-001  1.5268709e+000  1.3331374e+000 -1.9881577e-001  7.5502010e-001  6.3608902e-002 -5.5338013e-002  3.7042090e-001 -2.0536327e-001  8.4378075e-001  2.0927994e-001  7.9725756e-001  1.6979982e+000  5.8493655e-001 -5.7226747e-001 -3.1388962e-002  1.9376010e-001  4.0825007e-001 -3.2940586e-001 -4.4626336e-001  4.5743922e-001  6.2512697e-001  4.8977286e-001  6.0220246e-001  4.9397380e-001  2.9728349e-001  7.9658160e-001  4.7485913e-001  1.7309733e+000  1.8389611e-001  7.7847974e-002 -3.1742468e-001 -9.4836232e-002  9.1502826e-001  6.4605052e-001  2.0925356e-002 -1.3583627e+000  7.2760128e-001  4.8030860e-001  8.6122425e-001
  4.8236372e-001 -2.4934401e-002 -9.3246792e-001  8.2501733e-001 -3.4719924e-001  1.0519159e+000  4.7173522e-001  8.6019731e-002  1.6048479e-001  9.8393454e-001  4.1695900e-001  4.1163525e-001 -5.0413578e-001 -1.9684831e-001 -5.1937786e-002 -8.9321898e-002  3.9668665e-001  3.3412657e-001  5.3401793e-001  3.0523810e-001  1.1332776e+000  4.1775781e-001  6.6750896e-001  1.0600053e+000  2.4905966e-001  9.7791864e-001 -8.3399637e-002 -6.4907308e-001 -2.5018792e-001 -1.4198801e-001  8.4475444e-001 -1.6252237e-001  7.4908047e-001  8.8284397e-002  3.1868478e-001  6.8528298e-001 -5.5597113e-001  2.4159248e-001  1.2940678e-001  5.7083288e-001  7.2263654e-002  1.3633067e-001 -4.7113388e-001  1.0442069e+000  1.1728096e-002  5.8785974e-002 -1.8921282e-002  2.5314769e-001 -3.5619181e-001  3.9948677e-001  9.1339126e-002  6.0367659e-003  1.7691877e-001 -5.6402315e-002  6.9494025e-001  4.5266635e-001  1.5883196e-001 -3.4661911e-001 -8.8492718e-002  4.5334865e-001  4.1171291e-001 -7.3980622e-001  9.8965660e-001 -4.1564647e-001 -3.0111013e-001 -3.0370976e-001
 -6.2447296e-001 -2.5052348e-001 -5.6092993e-002 -2.6833459e-001  6.7299592e-002  7.3172597e-001 -4.7032395e-001 -3.7503804e-001 -2.0170946e-001  8.7438841e-001  5.6068548e-001 -1.2833386e-001 -2.0425699e-001 -2.6900992e-002  1.4258153e-001  1.9824593e-001 -3.6002616e-001 -7.5881280e-001  7.7691059e-001  4.0606774e-002  7.4649821e-002 -2.1895804e-001 -5.5192449e-001  3.8213256e-001 -6.5128781e-001  1.5691208e-001 -2.3889297e-002 -3.2116885e-001  4.9891615e-002 -4.5701543e-001  6.6126554e-001  8.9131752e-002 -2.0196783e-001  5.4665350e-001  3.1497278e-001  7.5305374e-001  3.4781525e-001 -4.0240191e-001 -1.2942826e-001  2.8278410e-001 -4.9759551e-001 -5.6540859e-001  1.1276767e-001  3.8298266e-001 -3.7409644e-001 -5.1783768e-001 -3.5213314e-002  8.5680723e-002 -1.1924778e+000  1.4285809e-001  3.2282031e-001  2.7806612e-002  3.8961235e-001 -2.4951413e-001 -7.8931858e-002 -6.0991757e-002  5.2195506e-001 -3.1698812e-001  1.1770583e-002 -2.6316866e-001 -1.9928940e-001 -1.3194225e-001 -7.2457647e-001 -3.3963981e-001  6.0760333e-001 -9.4820644e-001
 -1.3206924e+000  9.1248057e-001 -2.3925428e-001 -1.7027485e+000 -1.2336260e-002 -1.1545340e+000 -4.4607332e-001 -3.9415553e-001 -3.4815435e-001  6.0321874e-001  3.1279978e-001 -5.6101919e-001 -7.3371267e-001  8.6926883e-002 -4.5718486e-001 -6.2813450e-001 -8.6887770e-001 -1.2085662e+000 -6.2021477e-002  5.2520310e-001  2.5387057e-001 -4.1470602e-001 -6.8411494e-001 -6.5307210e-001 -4.7300258e-001 -3.7657223e-001 -6.7370798e-002 -1.6420341e+000 -8.3360639e-001 -9.2436626e-001  4.1663078e-001  2.3750312e-001  1.0798550e-001 -6.3031566e-001 -1.4475278e-001  4.4774013e-001 -5.7887944e-001 -3.1729930e-001 -1.1768837e+000  6.1773319e-001 -4.3039000e-001 -5.6325356e-002  1.5684380e-001  2.1587174e-002 -2.2077340e-001  3.9125325e-002 -3.1617133e-001  1.8188585e-001  1.8201854e-001 -5.5697697e-001  2.2621017e-001 -2.9317937e-002  5.2193944e-002 -4.3077888e-001 -1.5316283e-001 -1.2502469e-001  1.7515948e-001 -4.8744547e-002  4.6347983e-002 -7.0116232e-001 -3.6788491e-001  2.4311476e-001 -1.0861074e+000 -7.3382363e-001 -2.2575176e-001 -5.3979784e-001
 -2.3311395e-001 -2.4985726e-001  2.4846661e-001 -2.7620388e-003  2.6130734e-001  8.2628612e-001 -8.7661557e-001 -1.4158161e-001  1.1780663e-001  6.2377192e-001 -3.9753105e-001 -3.6809096e-001 -8.1787406e-001  1.2643373e-002 -1.0940154e+000 -7.3574001e-001  2.9107487e-001 -6.9317755e-001 -1.0728878e+000  1.3811320e-001 -8.1571728e-001 -3.4100809e-001 -9.6064536e-001 -5.0699311e-001 -1.8783543e-001 -1.1826235e-001  1.4843512e-001 -5.7716390e-001 -7.2066428e-001 -1.0287379e+000  2.2248353e-001  1.0117713e-001 -1.2324293e+000 -3.0393674e-001 -2.8716562e-001 -2.0076355e-001 -5.0322616e-001 -8.4882700e-001 -1.7287017e-001  4.3378064e-001  2.3114851e-001 -3.6418633e-001  4.2122647e-001 -3.1040252e-001 -4.4666696e-001 -1.1312836e+000 -4.2322742e-001 -3.3518320e-001 -1.4183872e-001 -1.3393603e-001 -2.6429754e-001 -5.5860458e-001 -1.5831292e-001 -5.4878768e-001 -9.2449292e-001 -2.4309973e-001 -3.1750788e-001  2.6016622e-001  8.9273567e-002 -7.9374945e-001  3.8520746e-001  2.2243170e-001  6.4496257e-001 -1.2987611e-001  2.7566336e-001 -9.4447871e-001
 -1.5021909e+000  4.0832839e-001 -2.2024681e-001  1.3017398e+000 -8.6415716e-001 -2.7184164e-001 -9.3541338e-001 -1.7206169e-001 -3.2327894e-001  2.3933459e-001 -5.2178992e-001 -1.6036838e-001 -2.7631502e-001 -5.4494522e-002 -7.8247018e-001 -6.6134153e-001 -3.9713960e-001 -1.0433664e+000 -7.9621855e-001 -8.3948809e-001 -1.1345952e+000 -7.8982553e-001 -2.1087628e-001 -6.1894174e-001 -5.5625153e-001 -1.0194338e-001 -2.9022219e-001 -9.8912115e-001 -7.3570533e-001 -9.4638237e-001 -6.3556868e-002  5.2622908e-003 -1.1162032e+000 -5.3014015e-001 -2.7324352e-001 -4.6862890e-001 -7.6697671e-001 -7.0559198e-001  8.1344913e-002  3.8307342e-002 -6.2247560e-001 -2.7264947e-001 -6.4616317e-001 -8.5155949e-001 -4.5485350e-001  1.8063983e-002 -7.8245301e-001 -6.7901162e-001 -3.9253786e-001  1.9370269e-001 -4.0228004e-001 -5.9357270e-001  8.5917414e-002 -2.1983329e-001  5.6557800e-001 -1.2905274e-001  1.1288775e-001 -4.5849892e-002 -3.2508256e-001 -1.2871504e+000 -8.1220171e-002 -7.5173520e-001  1.2895729e+000  8.2360473e-001  5.0982336e-001 -5.3971093e-001
 -1.7773462e+000 -2.0170964e-001  8.2988340e-001 -1.0134275e+000 -5.0615327e-001  5.0406784e-002 -2.3003754e-001 -5.4572005e-001 -3.6259964e-001  4.4416271e-002 -2.9327241e-001 -6.4595592e-001 -1.3540393e-001 -5.7780953e-001 -4.5050153e-001 -3.1918023e-001 -2.3270230e-001 -5.8953018e-001 -4.1968976e-001 -4.6289396e-001 -7.9881142e-001 -1.1843934e+000  1.2556122e-001 -2.5133569e-001 -2.0495483e-001 -7.0286791e-001 -6.3759974e-001  3.4769079e-001  3.2772544e-001 -3.4579122e-001 -2.3381883e-001 -7.1816141e-001 -4.0139082e-001 -1.4857014e-001 -2.6343145e-001  4.0405967e-001 -1.0123463e+000  1.0894116e-001  2.2639355e-001 -6.5230337e-001 -7.5427151e-001 -5.0748744e-002 -3.3535421e-001 -3.1068041e-001 -1.7067755e-001 -8.3288611e-002 -1.9928247e-001 -3.5987430e-001  2.8689066e-001  1.2820091e-001 -3.0310981e-002 -3.7516394e-001  1.1454435e-002  1.5219702e-001 -3.8502752e-001  1.1414527e-002  7.0347008e-002 -2.5296389e-001 -2.3152905e-001 -5.6959264e-002  2.0740549e-001 -2.6844256e-001 -5.5980477e-001  1.9916105e-001  1.2403054e+000  3.2141350e-002
 -9.2412144e-001 -3.3587037e-001 -4.0891751e-001  7.8526599e-002 -4.0073213e-002 -5.0177262e-001 -3.2562954e-001 -6.1546735e-001  8.9220962e-002  3.8541319e-001 -4.9169928e-001  7.8217846e-002  2.7647188e-001 -2.2013130e-001 -5.2725197e-001 -3.9962051e-001  3.9361268e-001 -3.9171441e-001 -7.2208288e-001 -4.8417375e-001 -8.4152850e-001 -1.3636321e-001  4.1660108e-001 -6.3486716e-001  6.1231090e-002  9.7580095e-002 -2.5299677e-001 -2.3131196e-001 -9.7542966e-002 -5.1111601e-001  6.5460047e-001 -1.4758377e-001 -1.3186594e-001  6.1964946e-001  2.5753789e-001  9.8211926e-001  8.4207435e-002 -2.8921608e-001 -1.3656858e+000  3.5161214e-001 -7.9592328e-003  3.8461155e-001 -2.6906411e-001  1.3853973e-001 -1.5425808e-001 -8.6831839e-001 -6.2884355e-001 -4.2813649e-001 -1.4373026e-001  4.4474976e-001 -4.3142976e-001 -4.6328006e-001 -1.2588313e-001  7.9559767e-002  7.0609303e-002  5.5902194e-001  5.5051060e-002  3.2080307e-001 -1.7147130e-001 -4.4319041e-001  4.1750091e-002  2.9339522e-001  4.6671644e-001 -7.1763581e-001  6.5681046e-001 -1.5621201e+000
 -4.5764545e-001 -4.3709740e-001  2.2391311e-001 -6.8379769e-001 -2.5341237e-001 -7.0483774e-001 -1.1794898e-001 -1.3001823e-001 -3.1379307e-001  1.7467880e-001 -6.8769220e-001 -3.8290055e-001  9.2501283e-002 -4.2627241e-001 -5.0444975e-001 -4.4892283e-001  1.5272015e-001 -5.8770671e-001 -8.7729835e-001 -7.4157665e-001 -5.9658832e-001 -4.0137860e-002 -3.1896460e-001  2.7668497e-001 -4.8326055e-001  2.9613904e-001 -2.6539324e-001  5.7461894e-001 -4.7462736e-001  4.0426815e-001  8.3709276e-001  2.8318998e-001  2.9975161e-001 -1.2650915e-001  1.1152339e+000  8.3670263e-001 -1.7138330e-001  8.9589089e-002 -1.6035729e-001 -4.7418441e-001  2.5985246e-001  1.6437871e-001  7.4921103e-001 -8.3541974e-001  1.0995598e-001  3.8257838e-001  9.6030767e-002 -3.7692144e-001  5.2131258e-001  2.1684189e-001 -1.0641990e-002 -1.1124908e-001 -6.1999470e-001  2.2228147e-001  1.9800999e-002 -3.0644128e-001  8.1613023e-002 -3.2211962e-001  4.5001793e-001 -6.5272185e-001 -5.3880188e-001 -1.8143587e-001  3.2405050e-001 -1.8436112e+000 -5.0827521e-001 -5.4067379e-001
 -1.1734444e+000 -3.1132905e-001  7.8567291e-002 -1.1342619e+000 -1.3232459e-002 -2.8891644e-001 -1.0583768e+000 -2.5772843e-001  1.3579001e-002  2.5519307e-001 -3.5973004e-001  3.1337354e-001  6.9002315e-001  3.3473030e-001 -5.6315862e-001 -4.1182332e-001  6.4847311e-001  2.5341780e-001  1.8214876e-001  5.4394500e-001  2.1401625e-001  1.1015516e-001  4.3998341e-001  6.1517626e-001  1.2176947e-001  4.4117292e-001 -1.0281047e-001  8.6039967e-001  3.3839957e-001 -6.0635492e-001 -3.3776510e-001  8.3993151e-002  7.3104269e-001 -2.6174737e-002  1.0018685e-001 -1.1322003e-001 -2.1360089e-001 -9.3470912e-003  5.0968377e-001 -4.0866879e-001  6.0561504e-001  4.0553382e-001  8.5332345e-001  1.0600496e+000  2.6319991e-001 -9.6962996e-001  6.1834128e-001 -5.9119322e-001  7.4491508e-001  8.3066112e-001 -5.6973013e-002 -1.9280452e-001 -2.2267500e-001  4.3201002e-001  5.9845000e-001 -1.6307869e-001  1.8381734e-001  4.8829155e-003  1.0437874e-001 -3.8460097e-001 -5.2607068e-001 -4.3600069e-001 -4.6058070e-001  8.9540140e-001 -1.7089365e-001 -6.6883839e-001
 -6.9606262e-001  9.8488261e-002 -6.7974557e-001 -1.4172973e+000 -3.3201981e-001  7.2169043e-003 -2.2742899e-001  4.1941349e-001  3.3979189e-002  3.0325199e-001  2.7363587e-001 -7.9107809e-001 -8.6751615e-002 -2.1721006e-002  4.0342519e-001 -3.1205443e-001 -5.7987874e-002 -4.6166418e-001 -2.1011507e-001  6.1653354e-001  2.5724846e-001  1.2890681e-001 -1.1873507e-001  5.2656881e-002  3.0202399e-002  2.0230629e-001 -7.3868709e-001  3.3756170e-001  7.6792893e-001 -5.5883123e-001  3.8778923e-003 -3.9514097e-001 -7.3649949e-002 -1.1302738e-002 -2.3574673e-001  6.0907592e-002 -7.7955057e-001  4.8817229e-001 -1.5465159e-001 -3.3727645e-001  3.3918771e-001  6.7513015e-002 -1.6917916e-001  3.7147169e-001  3.4197729e-001 -2.7407690e-001  6.7836900e-001 -4.1504759e-001 -3.0755028e-001  6.4823798e-002  1.0680596e-001  1.5535179e-001 -3.0136202e-001  3.2488051e-001  6.3420455e-001 -4.4913377e-001  2.5520290e-001  1.5596311e-001 -2.3993653e-001  2.1977106e-001 -2.6539026e-001 -1.9003607e-001 -4.8217289e-001 -1.3122283e+000 -3.7643788e-001  4.4170762e-001
  5.6902532e-001  6.1066602e-002 -9.9513565e-001 -1.1845976e+000 -6.5737321e-001  9.7184318e-001  1.6613109e-002  8.8203238e-002 -1.2630629e-001 -5.6521311e-002  6.8841989e-001 -7.8467662e-001  1.3600817e-001  3.7623786e-001 -1.9953001e-002  2.9983923e-001  1.6949385e-001  9.6504675e-001  1.2128080e+000  8.4286808e-001  4.8916430e-001  1.9239622e-001  3.6502143e-001  1.6974027e-001  5.3384598e-001  3.6330849e-001  4.2916911e-001  4.9162503e-001 -2.0116460e-001  3.2134715e-002  2.8690053e-001  1.5802440e-001  3.5429532e-001 -8.2899395e-001  3.5438870e-001  5.0244672e-001 -8.6389060e-001  4.1066589e-001 -3.6085965e-001  2.7344928e-002  5.5989309e-001  4.3065458e-001  7.9514521e-001  8.2096421e-001  2.5842033e-001  7.6058237e-001  6.8799871e-001  1.1446379e+000  5.9059060e-001  3.0046414e-001  3.3449889e-002 -2.4976343e-002 -5.0363626e-001  7.3832007e-002 -6.8551122e-001  2.7938185e-001  1.7000390e-001  5.5786301e-001 -3.7627575e-001  2.7921588e-001 -1.7254150e-001  2.9031101e-002 -8.3311900e-001  3.4996201e-001  7.1284986e-001 -3.4246551e-001
  1.0024725e+000  5.8931238e-001  2.4406447e-001 -7.2290799e-001 -2.7436231e-001 -1.5754770e-001  3.3384223e-001 -1.0979821e-001  3.2924577e-001 -4.1255576e-001 -6.6890601e-001 -9.9493732e-001  1.0916573e-002  3.2743976e-001  3.1929931e-001  6.2425109e-001  8.3967556e-002 -2.1926910e-001  4.3894966e-001 -6.0379734e-001  6.7120804e-001  5.0492074e-001 -2.3431070e-001  4.4563944e-001  2.7731570e-001  7.0163540e-001  6.5053086e-001  6.1582427e-001  9.2907059e-001  2.8821057e-001 -1.3740450e-001  1.4216112e-001  5.4821554e-001  9.3836687e-001  4.2026054e-001  8.1658639e-001  8.3399840e-001  5.6380825e-001  7.2359371e-001  4.2518102e-001  6.6009431e-001  5.4958097e-001  8.3287256e-001 -4.4885333e-001  7.8871325e-001  5.3223217e-001 -3.5230047e-001  7.8495105e-001  1.4897830e-001  1.0176516e-001  7.0151938e-001  3.3574636e-001 -2.3086304e-001  3.6815906e-001 -6.5952500e-001 -1.3026957e-001 -2.8242433e-001  2.2188829e-001  3.4173122e-001  5.0840944e-002  7.1039861e-001 -4.6661986e-001 -1.3643101e-001 -1.2337903e-001  1.2793717e-001 -1.9761734e-001
 -3.1107341e-001 -4.6230901e-002  2.6051757e-001 -7.4601547e-001  1.5346182e-001 -1.9489440e-001  4.6972355e-001  1.9785587e-001  1.9963038e-001  8.3154113e-002  3.5368759e-001 -2.6466457e-001  3.1151953e-001  2.1128284e-001  3.4167820e-001  2.4103871e-001  3.9369557e-001  5.4846322e-001  7.6970082e-001  3.4230087e-002  6.0743160e-001  5.8513056e-001  5.3237315e-001  1.0202144e+000  5.3877392e-001  1.6212582e+000  1.1597559e+000  2.3335901e-001  6.2557747e-001  6.0797603e-001  4.1290108e-001  7.5800493e-001 -6.0307941e-002  6.5086023e-001  7.0367563e-001  4.6297453e-001  2.9662802e-002  1.9206260e-001  6.1188977e-001  1.0472215e+000  1.3126032e+000  6.3863276e-001  1.1996533e+000  4.3815230e-001  1.0281352e+000  7.2701130e-001  7.6487520e-001  5.1842181e-001  6.3103409e-001  1.1685915e+000  1.3477236e-001  1.9971898e-001  4.2561498e-001  1.5125155e-001  9.4549141e-002  5.8920383e-001  7.9286660e-001 -2.7865463e-001  3.5085793e-001  1.4236272e-001  8.2100580e-001  1.4234829e-001 -7.0012385e-001 -3.3787904e-001  7.6348873e-001  1.1863699e-002
  1.4220826e+000  6.9889014e-001 -7.4316160e-001 -4.1967308e-001  6.3238407e-001 -5.7596776e-001  1.7283254e-001  3.3177910e-001 -1.6659836e-002 -1.7610436e-002  8.6669459e-002 -1.0920656e-001  3.8214279e-001  2.6158740e-001 -3.5953389e-001 -2.6858861e-001 -2.8479900e-001  1.1977075e+000  6.1644328e-002  6.1023074e-002  7.8571122e-002  3.3692937e-001  9.2260054e-001  7.3375490e-001  1.3972084e-001  9.1260371e-001  6.7301506e-001  4.3300618e-001  8.1006052e-002  1.6151812e-001 -8.0475115e-002  4.6115498e-001  6.1204262e-001  2.7519819e-001  3.7603908e-001  4.6432374e-001 -2.4712713e-002  6.7628764e-001  2.5950084e-001  3.7203573e-002  4.3508903e-001  5.7200804e-002  1.4862013e-001  9.2593363e-001  2.6206500e-001  1.2464332e+000  7.0111426e-001  5.0254049e-001  4.9530775e-001  1.6249539e-001 -6.2802264e-002  3.7187684e-001  3.9396229e-001  3.0242355e-001 -2.3643483e-002  8.6977344e-001  4.5530307e-001  3.4196968e-003  5.3101381e-001  5.7676222e-001  8.3631712e-001  1.9227561e-001 -1.8389434e+000  1.1026691e-001 -1.7675354e-001 -6.1152807e-001
  2.3001630e-001 -6.3132158e-001 -4.2025575e-001 -6.3944423e-002 -2.6144316e-001 -8.9861780e-001 -4.2215809e-001  2.9318101e-001  2.3176103e-001  4.5330864e-001  8.5928180e-001  1.0815045e+000  3.4340305e-001  5.5253904e-002 -7.4425396e-001 -2.1395855e-001  3.5600661e-001  1.3455533e+000  9.9275861e-001  9.3535262e-001  1.0949321e-001  2.0979038e-001  7.4929010e-001  3.9966865e-001  3.6328876e-001  1.8573071e-001 -5.3628704e-001 -6.9095708e-001 -9.8290663e-001  3.1379959e-001 -2.3776254e-002  5.9462521e-001  4.1912099e-001  4.9529108e-001  8.2600553e-001 -6.0660676e-002  5.4688153e-002 -2.3066733e-001 -4.7936878e-001 -1.0394975e+000  1.2086945e-001 -1.2525375e-001 -4.1742218e-001  5.8808924e-001 -5.5165994e-002  1.6250618e-001  3.9953529e-001  6.3745232e-001  1.1092214e+000  1.2021344e-001 -1.2269533e-001 -5.8904596e-002  3.9327836e-001 -3.7954961e-001  3.6178118e-001  8.2568926e-001  1.5367384e-001  2.5643545e-001  6.4715554e-001 -6.1948402e-001  1.2432787e+000 -1.8657882e-001 -9.1524398e-001  2.8953059e-001 -6.2086665e-001 -6.6477696e-003
 -1.1728208e+000 -2.7151356e-001  1.1750291e+000 -3.0223882e-001  5.9470026e-001 -8.3147960e-001 -3.0385293e-001  4.7629673e-001 -1.4199363e-001  8.1004676e-001  7.4101041e-002  2.5472292e-001  3.4088431e-001  1.1604994e-001 -5.1079198e-001 -3.3862293e-001  5.1063094e-001  2.9997891e-001 -1.2966752e-002  6.9448917e-001  1.2850646e-001  1.5057091e-002 -1.1529358e-001  2.6810769e-001  6.0247868e-002  6.9434552e-001 -5.7332305e-001 -9.0426797e-001 -1.1070722e+000 -3.5335303e-001  2.7850213e-002  6.2642203e-001  5.6615249e-001  1.1146651e+000  7.9669649e-001 -2.6688632e-001 -3.8440099e-001 -8.3857031e-001 -8.1294610e-001 -6.8745593e-001 -1.1352538e-001  7.4867360e-002 -4.6289769e-001 -9.5342071e-001 -9.8143173e-003 -9.8810667e-001  1.7753716e-001  2.7702120e-001  9.9511045e-001  3.5202700e-001 -1.3999259e-001 -1.0771231e-001  1.8824436e-001 -1.4452484e-001  6.2371057e-001  2.3955577e-001  6.2899875e-001  1.7159903e-001  8.3953307e-001 -8.3536274e-001 -1.0072920e+000  4.6080701e-001 -4.6538009e-001  8.2659183e-001  4.6222921e-001  6.0493480e-001
  4.9204813e-001  7.1335348e-001 -5.8059538e-001 -3.8602779e-002 -8.0137653e-003 -6.6326355e-001 -1.4674952e-001  6.3272749e-001 -5.9643461e-001  1.0487509e+000  7.8557921e-001  7.2504013e-001  1.4975029e-001  4.3699149e-001 -2.5798281e-001 -6.3856832e-001  1.3912893e-002  7.8180546e-001  5.6295601e-001  9.7752809e-001  1.2148121e+000  8.5146194e-001  6.1515342e-001  3.3550128e-001  2.0162187e-002 -3.7407786e-001  2.2915589e-001 -4.4748276e-001 -8.4931974e-001  4.2082167e-001  3.8853272e-002  7.4550689e-001  3.2502393e-001  6.8343264e-001  3.9817913e-001 -1.7355476e-001 -1.8937207e-001 -4.3495109e-001 -5.6268422e-001  1.4956421e-001 -5.3427899e-002 -3.0704383e-001 -3.9424380e-001  1.2000760e-001 -2.4397552e-001  1.7545219e-001  5.2611707e-001  3.7198267e-001  3.8291360e-001  3.5382192e-001 -3.4631513e-001 -4.1225271e-001  3.8867639e-001 -5.5648063e-001  1.0111091e+000  6.8100633e-001  6.6659760e-001 -4.1292286e-001  4.5463998e-001 -8.7936182e-001 -3.7029961e-001  3.7453680e-001 -1.1067144e+000 -6.9948332e-002 -4.4638094e-002  4.4291887e-002
  2.0330945e-001 -3.3608072e-001 -1.8927127e-002 -8.4886624e-001 -3.7533368e-001 -1.6900635e+000 -5.5596568e-001  5.5430588e-002  1.6387658e-001  6.2356992e-001  2.0259506e-001 -4.3127226e-001 -3.3229586e-001 -5.7877573e-003 -8.8663246e-001 -9.8972877e-001  2.3945090e-001  1.8826352e-001 -7.3981205e-002  3.6943329e-001  4.1383328e-001 -2.0933488e-001  1.2278941e+000  1.0769576e+000 -1.9748449e-001  6.5829493e-001 -2.1543568e-001 -9.5539197e-001 -9.4681594e-001 -3.5850628e-001  5.0492414e-001  4.0155178e-002  7.8863853e-001  3.3937190e-001 -2.5613458e-002  4.8905070e-001 -8.4138781e-001 -6.8313113e-001 -5.6089162e-001 -6.1818202e-001 -2.6144639e-001 -1.5966050e-001  6.2796275e-001  2.4559666e-001  1.3602867e-001 -3.0829724e-001  1.5839259e-002  8.8432469e-001  4.9332567e-002  4.2834313e-001 -7.2993491e-001 -5.4874817e-001 -7.0511348e-001 -4.1013839e-001 -1.3224629e+000  6.2659491e-001  1.3611536e+000 -7.0200986e-003  4.3740116e-001 -6.7923558e-001 -1.8611960e+000 -2.7288753e-001 -1.5497355e+000  5.4429596e-001 -5.6809122e-001 -1.5528380e-002
  6.1834503e-001 -2.0014366e-001  3.7414530e-001  8.6521283e-001 -1.1714834e-001 -4.7022719e-001 -2.3230356e-001 -1.1266989e-001  3.5911107e-001 -2.6146835e-002 -2.7631789e-001  2.7853561e-001  3.6648125e-002  8.8741972e-002 -4.1602772e-001 -5.0605029e-001  1.4573956e-002  5.2737517e-001 -1.4721778e-001  1.8756864e-001 -2.7545212e-002  1.0042172e-001  5.6988922e-001  4.9580848e-001  1.9351479e-001 -7.2000931e-003  5.1996901e-001  1.0981876e-001  2.9194508e-001 -3.0609118e-001  4.2847773e-001  9.5865126e-002 -3.5307958e-001  3.4938257e-001 -4.7098617e-001  1.6690504e-002 -3.5684642e-001  1.5843559e-002  2.4064305e-001  3.9503780e-001 -6.7324651e-001  4.6730203e-001  3.0814425e-001 -2.2253733e-001  3.1217858e-001  6.2284007e-001  2.9115384e-001  2.8564866e-001  3.8237154e-001  9.3164569e-001 -2.4297909e-001 -1.9989834e-001 -2.9392777e-001 -2.5725432e-001 -1.3625020e+000  2.2549391e-001  2.3819354e-001 -2.7710337e-001 -1.5472156e-001 -5.5194127e-001  5.6142108e-001 -2.6818737e-001 -2.7758223e-001  5.0048117e-001 -8.4749122e-001  7.1912644e-002
  2.3542085e-001 -3.6269426e-001 -1.5709548e-001  5.0473693e-001 -5.0388034e-001 -8.6978063e-001 -1.0570615e-001 -9.8223750e-001  1.7645493e-001 -4.8723673e-001 -7.0491858e-001 -5.6363474e-001 -3.9381879e-001 -5.4643715e-001 -9.5842756e-001 -8.7939491e-001  9.9582262e-002 -2.1383515e-001 -2.9316678e-001  4.3644852e-001 -5.0517651e-001 -3.7597917e-002  1.5727048e-001  1.1469930e+000  3.1050218e-001 -3.5072070e-001 -8.1265875e-001 -1.3661590e+000 -1.0826472e+000 -1.1155863e+000 -2.8158621e-001 -8.6126348e-001 -7.1445702e-001 -2.3948164e-001 -1.5565367e-001  2.2055196e-001 -4.8975565e-001 -2.8090094e-001 -7.6111307e-001 -2.3542286e-001 -4.4474974e-001 -6.6571441e-002  2.5411960e-001 -1.0174939e+000 -6.7232391e-003 -4.0876826e-001  8.8156360e-001  8.2255888e-001  4.8800500e-001 -6.1332339e-001 -7.0322069e-001 -7.4517911e-001 -4.4474235e-001 -5.9365891e-002 -4.6225157e-001  1.8328317e-001 -3.4831836e-001 -1.7761619e-001 -5.9849081e-001 -7.2026988e-001 -8.0158034e-001 -3.7328400e-001 -3.7095525e-002  3.5316121e-001  6.0900970e-001 -8.4320270e-001
  8.6280249e-002  3.4067436e-001 -3.3852079e-001  6.0357367e-001  1.7437547e-001 -2.7701924e-001 -3.6245656e-001  3.9619497e-001  6.3020813e-001  4.0119966e-001  5.2820873e-001 -1.3036120e-001  1.5151456e-001 -2.5508116e-001  1.6393448e-002 -2.3614733e-001  6.1152108e-001  4.8181738e-001 -1.9287924e-002  2.1609961e-001 -8.6656690e-001 -2.4139453e-002  2.2148058e-002 -8.3676059e-001  5.5555086e-001 -6.4137271e-002 -1.6341031e-001 -5.1809132e-001 -1.3145472e+000  7.8638903e-001  2.8871824e-001  3.4323750e-001 -2.7219828e-001 -5.4066393e-001  5.4788970e-001 -5.5395001e-001  2.8470761e-001 -7.0163184e-001 -7.4577100e-001 -5.3375083e-001  3.1436050e-001  9.0668199e-002  4.6407526e-001  3.3996114e-002  1.0280762e-001 -1.6074548e+000  3.9475663e-001  1.7035220e-002 -5.9925222e-002 -4.9935114e-001 -8.3159399e-001 -7.7758986e-001  5.9806117e-002 -5.1473262e-001  1.6455779e-001  1.0435380e-002  7.3106598e-002  4.4567485e-001 -1.2332746e-001 -7.0957912e-001  5.5423371e-001  5.4950037e-002  9.9557352e-001  4.2821885e-001 -8.3083570e-001  5.5291704e-001
 -1.7341086e+000 -4.4937440e-001  8.1866460e-001  5.7659068e-001 -3.0700758e-001  3.4714634e-001 -6.3057950e-001  2.9564192e-002 -5.7400126e-001 -5.7937188e-001 -4.5783225e-001  3.1684420e-001 -2.3742481e-001  3.1413431e-001  6.7038290e-001  4.8365823e-001  2.1145739e-001  1.0874460e-001  8.2816744e-002  1.1717324e-001 -3.6234954e-001  1.2780448e-001 -2.0941182e-001 -1.1643860e-001  1.1299406e-001 -4.6715718e-002 -7.0254183e-001 -1.0154664e+000 -3.8612444e-001  8.5202816e-001 -9.2134497e-001 -2.3572641e-001  1.5581661e-001 -2.1582855e-002 -3.6588041e-001 -1.2426670e+000  1.6033723e+000 -7.0767255e-001 -3.2357082e-001 -7.0735692e-001 -4.4753030e-001 -2.8081274e-001 -1.5079740e-001  6.7910240e-001 -5.7813105e-001 -1.1896137e+000  5.9076066e-001 -8.7472205e-001 -5.6387803e-001 -3.4238344e-001 -1.9971043e-001  8.0536324e-002  7.4568831e-002 -1.1810916e+000 -9.6410662e-002 -7.0894251e-001 -4.6538435e-001 -3.1385918e-001 -9.4600298e-003 -6.0184208e-001  4.9816882e-001 -1.3535662e-001 -4.7297506e-001 -1.6703238e+000 -5.3389333e-001 -1.3099741e+000
  1.6946256e-001 -8.2890719e-001  1.2651951e+000  1.7624151e+000 -2.5575202e-001 -3.3313873e-002 -3.3560139e-001 -6.4507302e-001 -6.7564669e-001  8.0325233e-002  2.5589479e-001  7.7527825e-001  1.4101612e-001  9.8516273e-001 -3.4793096e-001 -1.0406921e-001 -2.9049052e-001  1.1367504e+000  6.9712662e-001  1.3392644e-001  6.4729942e-001  3.4994005e-001 -2.5519245e-001 -5.8328457e-001 -2.3940388e-001 -3.5179735e-001 -5.6069954e-001 -7.1235758e-001 -1.7085672e+000 -5.3071528e-001 -6.7344317e-002 -5.0418335e-001  4.4538021e-002 -2.7793341e-001  9.0165209e-002  2.2766580e-002  4.5808981e-001 -8.3949211e-001 -1.0635313e+000  1.2212367e-001 -2.1978651e-001 -2.7400749e-001 -3.0324323e-001 -3.6704978e-002 -2.8540783e-002  4.8328072e-001 -2.5420163e-001 -1.8796191e-001  2.2346372e-001  2.0339093e-001 -3.1343094e-001 -4.2734448e-001  5.8982354e-001 -2.1005007e-001  1.0069498e+000 -1.0760826e-001  6.6470883e-002 -2.4106664e-001 -1.3986352e-001 -5.5360125e-001  7.2954218e-002 -5.5729643e-001  2.0278631e+000  8.1972651e-002 -1.2786802e+000 -1.4885788e+000
 -2.0287109e-001 -1.6571769e-001  1.9223023e-001  5.8243579e-003 -1.6737676e-001 -1.0931440e+000 -3.4974528e-001 -4.7685515e-001 -1.9850444e-001 -6.9538665e-002  3.0029752e-001 -1.2642138e+000 -5.1163201e-001  4.8057668e-002 -8.0263334e-002  1.3491915e-001 -2.2260733e-001  6.9197117e-001 -1.5863172e-002  6.0269173e-001  4.3975844e-004 -2.5112915e-001  7.6988782e-002 -1.9373685e-001  5.0575773e-001 -1.9209420e-001 -6.7313441e-001 -7.0675713e-001 -1.0008774e+000  1.7854017e-001 -4.5928928e-001 -5.0828902e-002  7.3513939e-001  5.3359268e-001 -1.1229852e-001 -7.3420055e-002 -7.8634336e-002 -1.0573145e+000 -6.5413789e-001 -3.5181832e-001  1.1687683e-001  9.4424210e-002 -3.4058701e-001  1.0585676e+000 -1.5788911e-001 -2.9553940e-001  6.9236162e-001 -2.9678687e-001 -1.2234948e-001 -6.5953043e-002 -5.9575821e-001 -5.8420523e-001 -4.5269658e-001 -7.0513869e-001 -9.3995859e-001 -3.1057170e-001  3.8731892e-001 -4.0123424e-001 -2.8815926e-002 -7.6916741e-001 -8.0901434e-001 -3.1050064e-001  8.5164716e-001  4.1053040e-001  1.9982712e-001 -4.9538136e-001
  2.9243523e-001 -3.4780556e-001  4.3366793e-001  1.7790970e+000 -2.7291356e-001  8.4141052e-001 -2.7681840e-004 -5.5703108e-001 -5.5698626e-001  4.1679745e-001 -3.3713715e-001 -3.9310858e-001 -5.7565294e-001  6.3966146e-002  5.6953351e-002  2.5955598e-001  4.3815579e-001 -6.9582918e-002  1.2190932e-001  3.2723097e-002 -7.5335758e-002 -3.5675397e-001 -2.7969754e-001 -9.4520745e-001 -1.7076178e-001 -3.3498190e-001 -1.3624293e-001 -8.7142366e-001 -1.0631988e+000 -8.8811290e-001  2.6133213e-001 -9.4132140e-002  2.3869297e-001  3.8588639e-001 -5.9192321e-002  4.8830478e-001 -2.7414737e-001 -7.3626561e-001 -3.0255622e-001  3.0955202e-001 -2.2760757e-001 -3.7354404e-001 -4.2149644e-001 -5.6404142e-003 -4.6992846e-001 -7.9918380e-001 -3.7175755e-001 -2.7829096e-001 -6.5322313e-002  1.8682758e-001 -1.7851245e-001 -3.0981286e-002  1.3674109e-001 -5.6348946e-002 -3.4806117e-001  4.4222783e-003  6.7323369e-001 -1.7417313e-001 -2.3218838e-002 -1.6707806e-001  1.0512688e+000 -6.6610582e-001  4.8826835e-001 -4.2057927e-001 -6.6773303e-001  8.2410696e-001
  7.9118000e-001 -4.0382037e-002 -4.0397176e-001  6.2663928e-001 -6.9312786e-001 -4.8076696e-001 -9.2624045e-002  7.0986500e-001  3.2912894e-001  1.4863216e-001  4.7636054e-001 -4.0101266e-001 -4.9010490e-001 -4.2343369e-001  1.0418585e-001  1.7640954e-001  7.5096588e-001  1.7227723e-001  4.2766655e-001  5.6328973e-001  5.5143466e-001  1.8063934e-001  3.5637610e-001  7.1119082e-001  3.8516153e-001  1.5611655e-003 -5.3812889e-001 -1.1663759e+000 -4.1736090e-001  3.6120099e-001 -3.6196458e-001  3.4021021e-001  8.1827343e-001 -5.2532985e-001  1.0166422e-001 -1.9028232e-001 -1.6823695e-001 -3.1928222e-001 -4.1760712e-001 -5.0687375e-001 -1.4513729e-001  3.5873594e-001 -6.2261461e-001 -8.8653422e-001 -3.6303517e-001  5.8761460e-001 -2.0744456e-001  2.6986948e-001 -7.5388600e-001  4.2881006e-001  9.1688393e-004 -2.2098853e-001 -2.1170004e-001  4.7034803e-002 -9.0767307e-001  1.5578307e-002 -4.3227330e-001 -2.3461654e-001  2.2863957e-001  1.7939240e-001 -2.7885410e-001 -2.2713134e-001  1.1616246e+000  4.2616306e-002  2.2118899e-001  5.6331903e-001
  1.0588387e+000 -2.6178677e-001  3.2214941e-001  6.6841343e-001 -1.0301228e-001  1.0372238e+000  9.2829010e-002 -3.9892103e-001 -2.6639549e-001 -3.9103985e-001 -8.0669327e-002  1.0697730e+000  4.1164303e-001  1.1120732e+000  3.0594982e-001 -2.8189543e-001  4.4517142e-001 -1.0679880e-001 -9.3846197e-002 -5.3668902e-002 -9.6277435e-002  3.1473188e-001  1.0208467e+000 -3.2613218e-001  3.7795715e-001  3.0895295e-001 -1.6888489e-001  6.4852867e-001  6.0209792e-002  4.5311385e-001  1.9042422e-001  1.4109579e-001 -8.2422779e-001 -4.4441841e-001  3.6342096e-001  4.2687924e-001 -6.3965935e-001  2.9952970e-002  2.4541458e-001  4.8320226e-001 -1.0312899e-002  4.9830311e-001  1.8021435e-001 -1.8141160e-001  2.3533904e-001 -3.4836183e-001  2.6245062e-001  2.7416094e-001  8.2232305e-001  5.0808906e-001  6.7900573e-001  2.4259802e-001  9.0688254e-001  8.1609414e-001  1.4870645e+000  4.5431549e-001 -4.9174091e-003  4.7610503e-001 -2.1361609e-001  2.6739407e-001  7.1194635e-001 -1.4546712e-001  1.0934344e+000 -1.2690418e-001  2.3899791e-003  7.8043366e-002
  2.8660816e-001  1.7879169e-001  1.3502280e-001  1.4204252e-001 -9.1025494e-002  8.9199020e-001  7.8588033e-001 -1.0698209e-001  4.6209930e-001 -4.8168052e-001  1.4108706e-001  2.5577476e-001  4.9591508e-001  5.4650590e-001  8.0711620e-001  7.2505169e-001 -4.7743439e-002  8.1759857e-001  5.5274595e-001  1.2406942e+000  8.7409126e-001  8.3165238e-001 -1.8554662e-001  1.8321823e-001  4.1021812e-001  1.9543187e-001 -5.0466506e-001 -2.4296862e-001  3.4039637e-001  2.7238205e-001 -4.6827027e-001 -2.6366748e-002 -2.1993405e-001  4.4779318e-002 -4.9294062e-001 -2.1967095e-001  3.1794092e-001 -7.9745226e-002 -6.9270988e-002 -8.1443894e-001  2.3643651e-001  2.3496421e-001  6.1164369e-001 -8.4200939e-001  3.6967730e-001 -3.2327896e-001  7.2218272e-001  3.1433289e-001  4.1375268e-001  5.1686767e-001  4.9682159e-001  6.7869942e-001 -9.5853989e-002  2.7208944e-001  7.0698940e-002  8.2833987e-001  5.2587217e-002 -8.2377439e-003 -5.6248265e-001  6.3138906e-001  7.3822154e-001 -5.9566399e-002  1.7808284e-002  3.9232661e-001  6.5982990e-001  5.0471122e-001
  1.1487143e-002  1.4825169e-001 -1.1220994e+000  5.6332277e-001  4.4331527e-001  8.6363336e-002  9.0765854e-001  2.1303545e-001  6.2809855e-001  1.7610817e-001  1.5472745e-001  3.6199069e-001  3.4683281e-001 -2.7592086e-001  6.9928450e-001  1.0100250e+000  3.2757066e-001 -8.5136908e-001 -1.0972055e+000  3.8474408e-002  9.1940963e-001  2.9955699e-001 -4.4682317e-001 -3.1482778e-001  3.1792440e-001  1.7710630e-001 -1.8074658e-001 -4.6974075e-001  6.7606602e-002  4.5878497e-001  1.1547974e-001  4.8830375e-001  5.8848430e-001 -3.6851800e-002  8.1822995e-001  4.1381815e-001 -3.8845016e-001 -6.2161527e-001 -8.2635308e-001 -2.8939469e-001  1.1340562e-001  1.9038280e-001 -6.2668168e-001  1.5497393e-001  2.5944557e-001  3.3202030e-001  4.3976446e-001  1.0267891e-001 -8.9914611e-001  2.0361580e-001  5.2515750e-001  4.1840667e-001 -6.5731392e-001  4.3801440e-001 -8.4466508e-001  1.8755712e-001  4.0114587e-001 -2.4790196e-002  2.0623838e-001  2.9023888e-001 -1.0675833e+000  2.2531629e-001  1.4603755e+000  2.1226446e-002  2.1901989e-001 -9.0176144e-001
  1.1772504e+000 -3.3035389e-001 -5.3324350e-001  3.4905654e-001  3.6157998e-001 -4.6024866e-002  1.5341538e-001 -3.7155662e-001 -4.2460511e-003 -1.4305171e-001 -3.4115702e-001  1.7309118e-001 -3.1021514e-002 -1.6002215e-001 -6.5530253e-002  3.2224752e-001  3.9866508e-001  4.3858039e-001 -1.3390076e-002  3.0298895e-001  5.3067253e-001  2.8624867e-001 -3.6668706e-001 -4.1081008e-001  7.0160622e-002 -4.6230315e-001  1.4349563e+000 -3.7064791e-001  5.7350069e-001 -2.5160607e-001  1.8254509e-001  6.0460096e-001 -1.0841310e-001 -2.0484693e-001  5.3711884e-001 -4.4958634e-001 -8.6010828e-002  6.4929615e-001 -5.2932535e-002  7.2431686e-001 -2.0282720e-001 -2.8535082e-001 -6.0713450e-001 -4.5083279e-001  4.7153222e-002 -2.8458419e-001  7.7726413e-003 -6.5683391e-001 -2.1497349e-001 -3.9460541e-001 -1.1801644e-001  1.7497821e-001 -6.7370538e-001 -1.4960838e-001 -8.4848149e-001  3.3001901e-004 -3.8481656e-001  2.0038445e-002  9.1454329e-002  4.7660908e-001 -6.1935139e-001  3.6555759e-001  7.8466500e-001  1.7128878e-001 -5.3926814e-001  3.0157399e-001
  4.5152941e-002  7.3154343e-001 -6.4374674e-001  6.6092760e-001  3.0892820e-001 -1.1597448e+000  1.0104655e-001  5.7145796e-001  1.9967153e-001  2.0859500e-001  2.1737737e-001  5.0395519e-001  5.4612235e-001 -1.2254386e-001  2.9154428e-002  2.0144558e-001  3.9110370e-001  1.0890211e+000 -1.2040977e-001  3.2885201e-001  6.9129555e-001  4.4093947e-001 -5.1248487e-001 -9.4712484e-001  5.1896412e-001 -3.5298865e-001  4.6868857e-001  1.7746247e-001  5.4956212e-001  2.0499309e-001  1.6156797e-001  6.7357619e-001 -3.6159013e-002 -5.3853128e-001  3.3724427e-001 -3.0633253e-002  7.4330934e-001  1.5814995e-001  8.8179645e-001  1.0684885e+000 -2.5624811e-001 -1.6676763e-001 -1.7185342e-001 -5.7432220e-001  3.7811279e-001  1.6024455e-001 -2.9885141e-001 -5.2882969e-001  6.4148509e-002 -3.3132462e-001  6.8198270e-002  6.7852647e-002 -3.3403107e-001 -4.8907569e-001 -7.8351171e-001 -1.1532670e+000 -6.7447321e-001  2.7841880e-001 -2.3080019e-002 -4.2642547e-001 -6.1729653e-001  4.5641265e-001  4.0080275e-001 -4.5215410e-001 -1.8951729e-001  4.7024280e-001
  4.2156952e-001 -4.3670048e-001 -3.2400472e-002  8.1923055e-002  2.8252950e-001 -2.3994914e-001 -2.1619700e-001  9.1957141e-001  2.4844125e-001  3.3968201e-001  4.1602091e-001  3.0872604e-001  6.5849719e-001 -2.4879194e-001  3.9964643e-001  8.5175783e-001  5.4090951e-001  7.8759968e-001 -6.8716128e-002 -2.5218403e-002  1.0425507e-001  4.1314011e-001 -9.2575942e-001 -4.8504373e-001 -1.2525402e-001 -2.4678530e-001  9.1173691e-002 -7.5915341e-002  5.6454513e-001  1.7847471e-001 -9.9879176e-002 -1.7720127e-002 -4.7421346e-001 -7.1864719e-001 -4.8092369e-001 -6.1355599e-001 -1.2415550e-001  2.2504708e-001  3.9048818e-001 -2.9733012e-001  1.2227509e-001 -3.9971088e-001 -4.5549240e-001  1.9937134e-001 -5.7026559e-001 -4.5120312e-001 -9.1699288e-001 -1.2177609e+000 -9.6468991e-001 -1.0012776e+000  3.9939316e-001  3.8996706e-001  1.7655378e-001 -3.1397183e-001  2.1275307e-001 -6.3943075e-001 -5.6262641e-001  5.3804923e-001 -2.6079101e-001  6.0602748e-002  8.5881841e-001 -3.1267783e-001 -1.9458722e-001 -6.3855620e-001 -8.7101819e-001 -6.8453667e-002
  3.2852366e-001 -4.2582470e-001 -5.9509517e-001  1.7693502e-001  1.4382507e-001 -2.2000880e-001  2.2178112e-001  1.2131611e+000  5.9755991e-001  1.0638707e+000  8.5647027e-001  9.9546944e-001  4.0570952e-001  3.0393889e-001  4.1240070e-001  7.9742286e-001  8.8342527e-001  9.1813177e-001  5.8421416e-001  4.2850813e-001  2.3938379e-001  4.0510504e-001 -7.6373548e-001  3.2685145e-001  4.3369187e-001  3.2930313e-001 -4.8307926e-001  9.2843538e-001 -9.8562297e-002  5.8691947e-001  1.4766117e-001  7.4632492e-001  7.9375015e-001  7.5782284e-001 -3.9903999e-001 -4.3974537e-001  1.1085513e+000 -2.2848623e-001  1.0353298e-001 -8.8101212e-001 -1.2794824e-001 -7.5046710e-002 -3.8200997e-001 -3.9164863e-001 -2.8314504e-002 -3.8400325e-003 -6.9655208e-001 -1.0221637e+000 -1.1447613e+000 -2.4294394e-001  5.2936566e-001  5.1651683e-001  1.6864686e-001 -1.1945668e-001  5.3515528e-001 -4.5610462e-001 -2.8926272e-001 -3.9168795e-001 -2.4470305e-001  2.0551085e-001  1.6569615e-001 -1.8088802e-001  3.4947556e-002  6.2583233e-001 -5.0668980e-001  7.7790378e-002
 -6.4602915e-001  3.7237267e-001  3.0033459e-001  1.6641932e+000  2.6198302e-001 -6.4715397e-002 -2.5548154e-001  1.0248697e+000  5.3866304e-001  8.5685452e-001  1.1135460e+000  1.3920055e-001 -1.2299541e-001  2.3341033e-001  3.9258585e-001  7.3362516e-001  5.9554830e-001  6.1597283e-001 -4.6857333e-002 -1.3391023e-001  8.3769144e-001  4.5096994e-001 -5.1221414e-001  1.3386367e+000  3.3361140e-001  7.3317907e-001  8.3575517e-002  4.0415195e-002  9.9729506e-003  4.8193275e-001 -7.8740797e-002  2.6698647e-001 -1.0579951e-001  5.2403457e-001 -4.8147201e-002  3.7917536e-001 -2.4768909e-002  5.1336400e-001  2.2465493e-001  6.6137792e-002  5.4497976e-001 -1.5222421e-001  6.9132096e-001  1.5062397e-001  4.0047676e-001  9.1185008e-001 -9.9247232e-001 -3.3689877e-001 -4.9349616e-001 -7.3377453e-001  4.3245814e-001 -2.2630166e-002 -1.4625357e-001 -3.8564966e-001 -3.4859886e-001 -4.4906323e-001 -1.9113082e-001 -2.8104267e-001 -3.9576487e-002 -2.9553489e-001  2.0655930e-001 -1.5248027e-001  3.3991597e-001 -4.8245443e-001  4.8546760e-001  3.7360629e-002
  5.6148273e-001  4.7182003e-001  6.4839656e-001 -2.6198421e-001  4.6429229e-001 -5.1806053e-001  1.3042117e-001  8.3476916e-001  3.8331168e-002  7.1886956e-001  8.2608024e-001  5.6523722e-001  2.0125059e-001  3.8196176e-001  4.9406617e-001  4.4020366e-001  2.9382013e-001  3.4826075e-002  5.7375950e-001  4.6717608e-001  1.0264402e+000  3.8286695e-001  1.2895190e-001  1.3087853e+000  1.2344295e-001  9.8192171e-001 -1.7067483e-001 -4.3144707e-001 -3.7072129e-003  1.3936907e-001 -7.5030746e-002 -2.9068054e-001  6.9332383e-001 -1.7549951e-001  9.2358384e-004  7.8872954e-002  6.3368440e-001 -1.5669349e-001 -1.9345574e-001 -3.9237554e-001  4.3200042e-001  1.0873330e-001  3.2476489e-001 -4.5291543e-001  2.7966373e-001  1.0788939e+000 -4.6722220e-001 -5.3962017e-001 -1.4806471e+000 -4.5241666e-001  1.2258961e-001  4.4786796e-002  2.6476978e-001  2.5151823e-001  9.5458885e-001 -1.3872283e-001 -1.3971773e-001  2.5272214e-001  3.5061924e-001  4.1910669e-002 -1.9418555e-001  1.2536335e-001  9.1668936e-001  6.2648468e-001  3.0576867e-001 -4.3655606e-002
 -5.1964085e-001  2.4593562e-001  7.1152137e-001  3.8556033e-001  1.8529948e-002  1.1784508e+000  4.0457540e-001  8.9102884e-001 -1.1257983e-001  5.8595241e-001 -2.3793998e-001  8.6792079e-002  3.5313604e-001 -6.3058704e-002  5.0957262e-001  8.2654422e-001  4.3481326e-002 -2.0669933e-001  3.4427596e-001 -3.4337426e-001 -4.3859397e-002  2.7273966e-001 -1.9874964e-001 -1.5282793e-001 -3.2669985e-001  2.6239254e-001  9.9603085e-001  8.1642451e-001  1.7093010e+000 -4.3160841e-001  8.8108906e-001  1.0003615e-001 -1.0826886e-001 -2.1797381e-001  2.3223851e-002  6.3142845e-001  1.8901351e-001  1.1547127e+000  4.4649805e-001  1.0484036e+000  3.0981395e-001  2.2663527e-002  1.9354397e-001 -4.5539966e-001  1.8439698e-001  3.7827932e-001 -4.8058879e-002  3.0558800e-001 -5.5218132e-002 -5.4262811e-001  2.8647169e-001  3.2836668e-001  1.0989753e-001  3.6278848e-001  1.9366488e-001  2.7438093e-002  5.1267903e-001  1.7287627e-001  4.1798048e-001  9.2398718e-001 -5.4094406e-001 -9.9064496e-002  1.9909138e-001  8.5018139e-001 -4.4873652e-001  2.8744264e-001
  1.0375097e-001 -5.1149695e-001  1.7871371e+000 -4.3045910e-001  3.7126304e-001  1.5168505e+000 -4.2538653e-001  3.7947866e-001 -5.5826250e-001 -1.3200662e-002 -5.7040609e-001 -2.6837442e-001  2.5338383e-001  3.2761090e-001  5.2841074e-001  5.2254408e-001 -1.0088167e-002 -9.1522931e-002  2.5149740e-002 -6.4189627e-001 -2.1322959e-001 -1.6510705e-002 -1.9781424e-001 -5.6501279e-001 -5.8379707e-001 -1.8278234e-001 -2.8886627e-001 -3.6953343e-001 -3.0527831e-001  4.8847379e-001  1.2497248e-001 -2.0103451e-001  2.3633335e-001 -6.4687905e-001  6.3670200e-002  1.3867455e-001 -1.5172900e-001 -5.9043236e-002 -3.0047925e-001  6.2718864e-002 -1.0272252e-001 -4.6361317e-001  3.7942963e-002  2.3548414e-002  6.9704576e-002  4.6836874e-001  2.7247143e-003  8.9220555e-002  6.1467441e-001 -2.9316929e-001  3.8466166e-001  3.8527988e-001  1.4127805e-001 -2.8744975e-001  1.9369882e-001 -8.4748477e-001 -7.7734456e-001 -2.0850329e-001  3.9972731e-001 -2.6868367e-001 -1.6203245e-002 -2.4671362e-001 -2.9292511e-001 -4.2675452e-001 -6.6840545e-001  1.8501603e-001
 -2.9731827e-001 -4.9511815e-001 -1.0388539e+000  4.2036180e-001  3.5290163e-001  8.2013889e-002 -3.2041801e-001 -3.6089954e-001 -2.9551005e-001  3.2599338e-001 -2.8378223e-001 -4.4909739e-001  5.7171280e-002  2.3881327e-001 -1.8900267e-001  2.3079552e-002 -1.8338391e-001  1.2628111e-001 -4.1670568e-001  8.0930815e-002 -6.6633458e-002 -8.0852791e-002 -3.7815619e-001  8.8259851e-001  6.6967720e-002  5.6546296e-001  7.3192454e-001  4.0437289e-001  6.9186133e-002  1.8350709e-001  4.0889520e-001  4.8806130e-001  3.0068797e-001 -4.2300088e-001 -1.6772515e-002  3.1549316e-001  1.0576636e-001  1.3667727e-002 -5.9331648e-002 -6.5583665e-002 -1.7616804e-001  8.0281021e-002  2.4389337e-001 -5.5795603e-002 -3.5716026e-001  1.1945321e+000 -2.4322614e-001  5.5654552e-002 -2.5328824e-001  3.5901109e-001  4.4567487e-001  1.8780536e-001 -8.4773108e-002 -3.5570362e-001 -5.7034305e-001  3.9543773e-001  1.0229580e-002  1.8195848e-002 -2.5416701e-001 -1.3787379e-002  2.3840722e-002 -3.8016591e-001  9.8436301e-001 -3.5510238e-002 -8.2041848e-002 -1.3532279e+000
 -3.4883203e-001  3.6500053e-001  3.8965764e-001  1.2114711e+000  3.8277260e-001 -2.5836679e-001 -3.9588983e-001 -2.2641228e-001 -2.4711622e-001  3.3441274e-001  8.3133134e-002  1.1584126e+000  4.0622267e-001  9.5042478e-002 -2.0333903e-001 -1.5431785e-001 -4.9961797e-001 -1.2073773e-001 -1.0817578e-001  3.3844079e-001 -5.4570396e-001 -1.0774333e-001  5.3763477e-001 -1.0632444e-001 -8.0288378e-002  2.2486713e-001 -3.6590177e-001 -3.0414417e-001 -3.3297148e-001 -8.0830752e-002 -1.9874863e-001  3.4973897e-001  7.7107530e-002 -6.0795945e-002  3.0573925e-001 -6.2126337e-002  9.5728434e-002 -1.5277200e-001 -5.2349805e-001 -5.2370713e-001 -2.6501409e-001  1.4913452e-001  1.5366137e-001  1.3781575e+000 -7.5072364e-001  3.6761719e-001  1.9211568e-001  5.0353296e-002 -4.5103335e-001  2.8971221e-001 -1.5310018e-001  8.6414682e-002 -3.4457579e-001 -5.6649632e-001 -2.4624345e-001  2.4020801e-001  3.9680952e-001  1.5816915e-001  8.5505064e-002  2.5234060e-002 -5.6964983e-001  3.2368754e-001 -2.2246883e-001 -1.8631169e-001 -1.7825612e-002  6.4055367e-002
  7.0883976e-001  6.7075740e-002  7.9662321e-001  1.6932375e+000  7.4169684e-001  4.6355027e-001  1.9247416e-001  4.8685912e-001  7.4244165e-002  3.0546994e-001  5.6536512e-001  4.0047094e-001 -1.7321135e-001  5.8073178e-001 -3.9107655e-001 -3.4554630e-001  2.1638335e-001  3.0881823e-001  3.1474717e-001  6.1786726e-001 -8.0317889e-002  4.6839619e-002  7.7837359e-001  4.2658412e-001  2.5214349e-001 -2.2715372e-001  3.2357660e-001  2.0479847e-001 -1.9649019e-001 -7.5390060e-001 -4.9732876e-001  3.7673977e-001  7.5278739e-002  5.5071140e-001  6.0082650e-001 -2.4337082e-001 -3.2958429e-001 -2.2406528e-003  1.2253171e-001 -9.4299906e-002 -2.1982139e-001 -3.8445208e-002  2.8369726e-001  4.7527523e-001 -6.2230051e-002  1.6398603e-001  7.3269072e-001  8.3834279e-001  7.7287305e-001  4.2629149e-001 -5.0102177e-001 -2.9296560e-001 -3.7296369e-001 -7.0734539e-001 -1.0319862e+000  5.2204461e-001  5.4402025e-001 -2.3754350e-001  3.4048357e-002  1.0155546e-001  6.7695519e-001 -1.6309182e-001  8.8397271e-001  6.9499473e-001 -7.5588917e-001 -4.9497163e-001
  1.1875757e+000  9.9757575e-001 -9.5672829e-001  1.2326942e+000  1.6789459e-001  3.0292500e-001 -2.1510865e-002  4.1787726e-001  5.5148033e-001  5.0080629e-001  1.4078950e+000 -2.3733106e-001  9.2956666e-002  2.7106374e-001 -3.9585000e-001 -8.0234664e-001  3.1453694e-001 -6.9906338e-002  5.7072456e-002  6.0067453e-001  6.1181223e-001 -4.4752366e-002  1.2739817e+000  9.1598101e-001  6.3664224e-001  3.7244238e-001 -1.1219371e+000 -6.5214551e-001 -9.7239792e-001 -2.6920312e-001 -2.0494123e-001  5.5165672e-001  9.7424983e-001  8.3486064e-001  8.9132293e-001  5.3216350e-001  1.8697294e-001 -7.8797891e-001 -7.5168425e-001 -1.4632671e+000  3.1909729e-001  5.2344801e-001  2.5956452e-002  7.3754455e-001  1.7502166e-003  1.5370292e+000  6.4145791e-001 -1.1902304e-001  5.7007235e-001  9.3723350e-001 -6.1093443e-001 -8.3817000e-001 -2.3740440e-001 -2.1155432e-001  1.1799996e-001  1.4248023e+000  6.7618345e-001  2.7719215e-001  3.2556963e-002 -1.6720306e-001  1.6146362e-001  2.9249175e-001  7.2060839e-001  6.9840680e-001  6.6050553e-001 -4.5255796e-001
 -5.7523180e-001  2.0999658e-001  6.8534551e-001  1.8730265e+000  4.9018822e-001 -3.4379927e-001 -3.8983588e-001 -7.9518265e-003 -1.1165016e-001  4.4697519e-001  5.6401965e-001 -6.2448561e-001  2.5411408e-001 -2.3652178e-001 -6.5779918e-001 -5.4481947e-001  3.9096681e-001 -5.9203017e-001 -4.7744383e-001  3.7109759e-001  4.7288886e-001 -7.4850245e-002  9.4187168e-001 -2.8787742e-001  4.0185742e-002 -1.8478874e-001 -3.6103239e-002 -1.5820735e-001 -4.1602632e-001 -3.2406432e-001  3.6500077e-002  2.8936756e-001 -2.0667743e-001  3.3352939e-001  5.6397145e-001 -4.2650846e-001 -3.5812104e-001 -5.4959084e-001 -4.9366497e-001 -3.2544113e-001 -1.6830010e-002 -2.5036568e-001 -1.7214167e-001  5.7799341e-001  1.3582284e-001 -1.0144557e+000  1.0245455e-001 -1.0039749e+000 -6.2157654e-001 -2.5293044e-001 -4.1792154e-001 -5.0647079e-001 -2.0548673e-001 -1.7917456e-001  1.2563277e-001  3.8881100e-001  4.2023465e-002  9.6474370e-002  4.7505009e-001 -2.1212912e-001 -1.4101260e+000  7.6573256e-001  7.0198885e-001 -9.6245501e-002  2.8612379e-001  4.3512912e-001
  1.1826518e+000  4.0254489e-001  4.2629125e-003 -2.6106843e-001  2.9528093e-002  1.0008170e-002  1.5533592e-001  5.4213086e-001 -1.0067433e-001 -2.2706373e-001  5.7287523e-001 -2.8627690e-001 -3.9754956e-002  3.2803252e-001 -2.4743736e-001 -4.5621179e-001  3.5114047e-001  5.5671614e-001 -7.3270167e-002  9.8384715e-001  1.2267519e-001  2.8982137e-001  4.8571466e-001 -1.3720839e-001  7.7602246e-001  2.1753232e-001 -1.3650217e-001 -4.9019562e-001 -3.0270230e-001 -3.3888234e-001 -5.1172873e-001  1.5143238e-001 -5.6375296e-002 -6.6432733e-001 -2.3122794e-001  6.1001969e-002 -3.3567634e-001 -2.6023767e-001 -5.4374847e-001  2.0439905e-001  1.4239034e-001  1.0367940e-001 -7.0316118e-002 -6.8201543e-001  1.1606144e-001 -5.3287476e-001  3.4910346e-001 -9.6450547e-001  7.4352210e-001  8.9085820e-001 -4.6886078e-001 -6.6017573e-001  1.3650694e-002  7.8165403e-002 -2.0197510e-001  4.2222408e-001 -5.4102457e-001  4.6899285e-003 -5.4498403e-001 -4.5895371e-001  1.3192851e-002 -4.1581165e-001  1.7732860e+000 -9.5238917e-001 -8.0333362e-001  3.5058947e-001
  7.7424007e-001 -2.0357358e-001  2.1987386e-001 -3.0786249e-001  3.6542485e-001  7.9767397e-001  8.2138752e-001  4.2569287e-001 -8.0615512e-002 -8.0964705e-001 -3.6606534e-001  4.3853428e-001 -3.3504125e-001 -8.7401005e-002  3.3094122e-002  1.5837617e-001  7.5984230e-002  4.5205208e-002 -9.6757365e-001 -3.0799418e-001 -6.0934562e-001 -1.8983667e-001  1.6548575e-001  3.5091059e-002  4.6718927e-001 -1.4474159e-001  6.0617439e-001  7.1724282e-001  3.9260021e-001  4.1084722e-001 -8.9547455e-001 -4.9813474e-001  9.3911972e-002  2.3541356e-001 -8.1652108e-001 -3.7981109e-001  1.7021800e-001  3.7405114e-001  6.3160741e-001  5.7775208e-001 -3.9898781e-001  2.9331738e-001 -5.9336516e-001  1.5251012e-001 -1.5686055e-001 -1.0999355e+000 -6.8732112e-001 -2.6465789e-001  2.4096934e-001  2.0218510e-001 -3.8814839e-001 -2.1724078e-001 -1.1812612e-001  9.3530255e-002  2.5402208e-001 -3.9005242e-001 -5.5895987e-001 -2.1108147e-001 -2.1127549e-001  3.7130593e-001 -9.1919909e-001  9.7310301e-002  3.7699197e-001  9.3921524e-001 -7.0120814e-001  1.0110333e+000
  4.5921587e-001  5.2282039e-001 -1.4362965e+000 -3.7116907e-002  3.4435595e-001 -1.9055170e-001  6.5553285e-001 -4.3024625e-001 -9.1412661e-001 -5.4116148e-001 -8.5602239e-002  5.0143438e-001 -1.7828793e-002  6.8158058e-001  3.1139213e-002 -7.6156939e-002  1.8880530e-001  5.2886477e-002 -1.0547381e+000 -7.2290337e-001 -1.5496373e+000  3.1520652e-001  2.0510440e-001 -3.4442851e-001  2.0014190e-001  2.1776642e-001  8.2705398e-001  3.1220461e-002  7.0039241e-001  6.5317786e-001  5.2975829e-001 -2.0118276e-001  5.6628131e-001  2.6270353e-001 -2.0474282e-001  7.4824832e-001  3.5571854e-001  1.2036745e+000  5.7728348e-001  4.9262208e-001 -2.1908344e-001  5.9720585e-001 -4.4264059e-001  6.7406818e-001  7.2951469e-001 -1.3572563e+000 -2.1175072e-001 -5.1237278e-001  3.4886521e-001  5.7645280e-001  3.9806266e-002  9.6492746e-002  4.6677132e-001  2.1350216e-001  2.6054329e-001  4.6104708e-001  9.2659868e-001 -2.1402630e-001 -2.0928746e-001  7.6812102e-001  4.4547920e-001  1.0280467e-001  1.1911979e+000  1.0658043e+000  5.1204892e-001  3.1598149e-001
  1.3418725e+000  2.9490450e-001  2.8233691e-001  9.1856822e-003  2.4591279e-002  4.6860949e-001  8.8364400e-001  2.4910416e-001  1.2192219e-001 -1.2792812e-001  6.9687069e-001  1.2889920e+000  7.4680799e-001  7.0836726e-001  7.1394137e-001  9.7154194e-001  3.6858255e-001  1.4637433e+000  8.7133508e-001  3.9131242e-001 -1.3417287e-001  5.7590816e-001  8.9861046e-001 -6.6233048e-001  8.6998198e-001  8.5305804e-001  6.2350240e-001  2.7665347e-002  5.8072302e-001  9.0183028e-001  1.9360155e-001  5.0946205e-002  1.1271947e+000  1.3064313e+000  9.0628007e-002 -1.4776258e-001  8.9480080e-001  5.9048662e-001 -2.5691654e-001  7.1362331e-003  1.9243502e-001  7.0313365e-001  1.4684592e-001  1.3411554e+000  4.4058181e-001 -3.6594224e-001  5.6077500e-001  4.5358291e-001  6.4756317e-001  2.2309640e-001  4.6276215e-001  4.7614449e-001  6.0002977e-001  4.3887683e-001 -4.1429929e-001  1.1674787e+000  3.9863827e-001 -6.4082511e-003  2.1266947e-001  9.9289506e-001  6.4411852e-001 -2.6929550e-001 -8.6269040e-002  5.2679663e-001 -1.5033167e-001  1.5204443e+000
 -9.4287891e-001 -7.2868500e-002  2.0259947e-001  6.9057026e-002 -2.8145556e-001  6.3359631e-001  3.7423328e-001  4.0857847e-001  2.5434811e-002 -1.9282345e-001 -2.5997955e-001  2.4059454e-003  2.9740980e-001  1.9020823e-001  3.2406517e-001  2.2421354e-001 -7.3547644e-002 -2.7094559e-001 -6.1938706e-001 -3.2570051e-001 -3.8188424e-001  2.9594022e-001  4.1704054e-001 -3.6086206e-001 -1.4551970e-001  5.4355472e-002  4.8512465e-002  1.1721840e+000  8.5776779e-001  3.0698687e-001  2.2961891e-001  2.6602261e-001  3.5007957e-001  2.8272183e-001  3.0853627e-001  3.3915547e-001  5.3795522e-001  1.0673328e+000  4.7787120e-001  3.6532416e-001  1.0092584e-001 -1.8741931e-002  7.0571941e-001  5.4570243e-001  9.3782581e-001 -3.0058775e-002  7.4735075e-002  1.1725928e-001  4.6275946e-001 -6.5762253e-003  6.8694482e-001  7.6381499e-001  6.5839283e-001  5.4729680e-001  9.0118266e-001  6.4090345e-002  6.9158817e-001  7.6126834e-002  4.2854612e-001  8.0587276e-002  1.2845815e+000 -4.6023952e-002 -7.6934230e-001 -5.0494982e-001  4.9771883e-001 -8.1704452e-001
 -1.9089677e-001 -3.3293557e-001 -3.7534577e-001 -8.1584936e-002 -6.7594188e-002 -5.6422396e-001  7.4382444e-001 -2.4640682e-001  3.9501558e-001 -6.5940253e-001 -5.4351089e-001  1.7614853e-001  2.2473847e-001 -4.7508490e-001  3.2753495e-001 -1.6986334e-001 -3.4024025e-001 -5.7580749e-002 -5.9822380e-001 -1.5520169e-001 -8.5369172e-001 -3.2682996e-003 -2.4882546e-001 -8.4961945e-001 -1.4630783e-001  1.3448006e-001  7.5679474e-001  8.7688742e-001  9.0614127e-001 -2.9114599e-001 -2.2721407e-001  4.9667867e-002 -8.6147801e-001 -5.4452727e-001  1.3750023e-001 -2.1571578e-001 -3.9034227e-001  2.0993277e-001  3.7233763e-001  4.5156565e-001  2.2972638e-001  2.4080022e-001 -1.1806499e-001 -1.1561174e-001  2.2697250e-001 -1.0373196e+000  3.7084692e-001 -6.4567058e-001  1.2897626e-001  5.9268569e-001  1.6411075e-001  1.9564767e-001 -3.7459138e-002  5.5286674e-001  4.1635707e-001  9.8047444e-003  3.9183896e-001  3.4558014e-001  8.6134963e-002  9.4918300e-001  4.1883988e-001  6.5154390e-003 -7.5250151e-002  9.1265928e-003  1.3119043e-001 -5.5493280e-002
  6.4983128e-002 -1.1535365e+000 -1.0838717e+000 -3.4840645e-001 -6.8318675e-001 -6.7295735e-002  2.6225688e-001 -3.4691062e-001 -1.1507049e-001 -2.9566997e-001 -2.2603198e-001 -8.1592531e-001 -1.0163114e-001 -8.3427113e-002  2.3017526e-001  5.0047134e-001 -5.6432816e-001 -3.9291275e-001 -6.8557977e-001 -1.0840065e+000 -1.5929427e+000 -6.6091530e-001 -5.1428461e-001 -1.2217532e+000 -4.9507859e-001 -3.9551041e-001 -4.6288784e-002  9.8113526e-001  1.2686697e+000  1.3765308e-001  5.6220390e-001 -2.5494071e-001 -8.4958567e-001 -2.5872739e-001 -6.1802862e-002  3.8127454e-001  1.8672981e-001  8.1230545e-001  1.4759112e+000  6.7740532e-001 -6.4699796e-001  1.4150406e-002 -1.4474715e+000 -3.7979124e-001 -5.3297793e-001 -1.7976065e+000 -8.2802104e-001 -1.1884613e-001 -7.6386821e-001 -1.7378393e-001  6.1495324e-001  1.7938343e-001  1.5613118e-001  3.4280771e-001  3.1135681e-001 -1.5834278e-001 -1.4630785e-001 -6.5515836e-001 -1.1298173e-002  6.2100161e-001 -5.1098475e-001 -2.9153482e-002  2.5506524e-001  2.2632870e-001  7.0220389e-001 -9.9430653e-001
 -3.4026944e-001 -3.0324763e-001 -2.5483043e-001  5.0440275e-001 -2.8477553e-001  2.6821096e-001 -1.1118201e-001  4.8987849e-003 -3.3160462e-001 -2.0881805e-002  3.3913933e-002 -2.8976250e-001 -6.3921486e-002 -1.8613925e-001 -9.8330177e-002 -6.4110286e-002 -1.2846049e-001 -9.9445951e-001  4.1446004e-002 -2.2681167e-001 -1.0348937e+000 -4.1861571e-001  6.7672396e-001  1.9782771e-001 -5.3424879e-001 -6.9728590e-001  9.1825211e-001  1.1111018e+000  5.5471694e-001 -5.4444227e-001  1.2572126e-001 -2.1061670e-001 -9.5606680e-001  3.1713523e-001 -5.7892061e-001 -1.0196676e-001  7.0713595e-002  6.7388460e-001  5.2950044e-001  8.7421747e-001 -1.0931970e+000 -2.0914140e-001 -1.0746424e+000  3.9441316e-001 -7.3418879e-001  3.5003335e-001 -1.6668250e-001 -6.1749524e-001 -2.0788139e-001 -9.3834031e-001 -1.3413796e-001  1.4727387e-001  5.5792082e-001 -1.5126228e-001  1.2590383e-001 -3.2850573e-001 -4.0866588e-001  2.2990538e-001  3.2240316e-001  5.3473725e-001  9.6662825e-001 -2.5026395e-002  6.1293752e-001 -3.3200787e-001 -4.6064858e-001  2.3801986e-001
 -1.0322443e+000  7.5609872e-001  1.4679938e-001  1.6857254e+000  4.1184668e-001  1.4068712e-001  2.6961780e-001 -9.6597551e-002 -4.1986592e-001 -3.6696550e-002 -1.1119867e+000  4.0577481e-001  1.3399862e-001 -3.3233717e-001  2.1102024e-001  4.8364439e-002  4.1304245e-002 -9.9771721e-001 -1.3412868e+000 -1.4967303e+000 -1.1621550e+000 -1.1036495e+000 -4.7049957e-001 -2.1446580e-002 -5.4365825e-001 -1.0149380e+000  4.2519813e-001  1.6752404e+000  1.4796921e+000 -4.2081355e-001  1.1106224e+000 -2.2007938e-001 -6.0607655e-001 -4.0318853e-001 -5.8118911e-001 -1.4009771e-001 -3.4601641e-001  6.5818754e-001  5.6974949e-001  1.1118874e-001 -6.2215638e-001 -3.4163958e-001 -1.7743418e+000 -1.5943476e-001 -8.0067535e-001  1.4846002e-001 -1.1740982e+000 -6.4347287e-001  8.9090189e-002 -9.4377170e-001  2.4760330e-001  3.7609738e-001  3.0277754e-001  6.9783142e-001  1.6433820e+000 -9.2985556e-001 -6.8497227e-001 -3.7895302e-001  3.7877942e-002  8.5977657e-001  8.3089600e-001  1.2539982e-001  8.3359396e-001 -1.3311621e+000 -6.4350941e-001  8.5913615e-001
 -7.7508497e-001 -1.8333368e-001  8.9585265e-001 -1.8064143e-001  5.7803691e-001  1.3164875e+000  1.0577630e+000  2.2674594e-001 -1.0069297e-001  5.2800465e-002 -7.7110137e-001  9.0208567e-001  3.6670785e-001  3.3762493e-001 -1.0772087e-001  1.2465966e-001 -3.1721784e-001 -4.0326647e-001 -4.6687682e-001  8.4523316e-002  8.0704659e-002 -4.3193547e-001 -9.0205243e-001 -1.8786886e-001 -3.4517844e-001 -5.2488159e-001  6.1320163e-001  2.0983368e+000  1.9141058e+000  7.0018607e-003  2.5533450e-001  3.4256957e-001 -6.4403014e-001  1.1442029e-001 -7.7335681e-002 -2.0537338e-001 -1.0334050e-001  1.3522191e+000  1.8014100e+000  7.4394781e-001 -2.2334322e-001 -9.8967048e-002  2.1672876e-001 -3.9692215e-001 -3.2949883e-002 -2.5006344e-001  1.0596472e-001 -3.2030505e-002  5.4650819e-001  5.3443429e-002  6.0259255e-001  7.2615841e-001  8.0007338e-001  8.7042726e-001  8.0884358e-001 -7.4236862e-002 -4.0484784e-002  1.1491718e-001 -1.4969116e-001  1.3210086e+000 -3.1579578e-002  2.8573296e-001 -3.8623301e-001 -1.2223060e-001 -3.1770813e-001 -2.1254392e-001
  3.7884488e-001  4.5251885e-001  8.5620064e-001  1.9622074e-001  9.4098304e-002  1.5034375e+000  1.5196001e+000  5.5558185e-001  3.9622571e-001 -9.0519438e-001 -6.4609420e-001  6.6530730e-001  2.6960630e-001 -2.2852520e-001  9.6731963e-001  1.1138270e+000 -9.3912472e-001 -7.5663210e-001 -9.5965683e-001 -5.9342643e-001 -2.0910252e-001 -1.0147781e-001 -4.1225605e-001 -5.3226880e-001 -7.2031988e-002 -3.0276221e-001 -3.6320147e-001  1.4017709e+000  1.6901739e+000  5.9896111e-001 -6.6962516e-001  1.8260914e-002  1.3851765e-002 -1.1134981e-001  4.3193052e-003 -1.2516831e-001  6.5776941e-001  1.2089165e+000  2.1683780e+000 -1.5604458e-001  5.5064527e-001  2.0413705e-001  6.0133468e-002 -5.8605116e-001  5.0716666e-003 -6.6567094e-002 -2.1197272e-001 -5.4830448e-001  9.2399950e-003 -2.9444662e-001  8.6626756e-001  6.4875638e-001  1.1236640e+000  8.6184222e-001  1.4118162e+000 -6.4750585e-001 -1.8302518e-001  2.7356485e-001 -3.1019481e-001  1.2021363e+000  8.9032857e-001  2.4991645e-001  9.5962315e-001  2.9895264e-001  5.2918445e-001 -7.3173343e-002
  8.2390784e-001  6.8846590e-001  2.6377566e-001 -6.9335410e-001 -1.5728923e-001  8.6806623e-001  4.4162428e-001  3.3002905e-001  4.2764007e-001 -2.1655478e-001  8.2557843e-002  2.5650818e-003  4.9857187e-001 -2.6958250e-001  4.8769387e-001  1.3842043e-001  6.6566772e-001 -2.3497839e-001 -2.0601614e-001  1.0466027e-001  7.9223039e-001 -2.1157540e-001  4.7885268e-001 -1.0890692e-001  4.0031523e-001 -1.8238531e-001 -4.1548417e-002  3.6165294e-001  6.9812079e-001  1.0137912e+000 -1.0604376e-001 -1.3890986e-002  4.7096436e-001  5.6265930e-001 -1.9097018e-001 -5.6684005e-001  9.0892367e-001  4.7779389e-001  1.1529362e+000 -3.5260916e-002  2.2375598e-001 -7.3875571e-002 -5.1077187e-001  2.1060769e-001  5.9015155e-001  2.4373665e-002 -9.4554749e-002 -5.2368492e-001 -7.8200650e-001  1.6014482e-001  4.6591116e-002  2.2976633e-001  2.9601142e-001  5.3084719e-001  6.2670440e-001 -2.8505270e-001  5.0942585e-002  1.7065016e-001 -2.0618346e-001  1.8548289e-001  1.8616938e-001 -1.3635529e-001  5.3689471e-001  8.4038055e-001  5.6870102e-001  3.1973159e-001
 -2.6042034e-001 -1.2309068e-001 -5.6387879e-001  3.2952160e-001 -5.6295855e-001  7.1210549e-001  2.2298246e-001  6.9206921e-001 -1.1201585e-001 -6.0226070e-001 -4.7528395e-002 -5.1020680e-001 -4.6900254e-001 -4.1220591e-002  1.0269269e+000  7.8534386e-001 -2.5068444e-001 -3.0311833e-001  4.2423301e-001 -3.8106264e-001  2.7576452e-001 -9.7034279e-001  4.9047591e-002  2.6951537e-001 -2.1173630e-001 -7.7103539e-001  1.5969882e-001  1.0947117e+000  7.6224801e-001  9.4444368e-001 -3.8632750e-001 -2.7230792e-001  2.7558011e-001  6.9197701e-001  1.1199280e-002 -8.4662987e-001  3.2526543e-001  9.9647096e-001  3.6921357e-001  3.2615366e-002  1.0108138e-001  2.6427489e-001  3.7614718e-001 -1.3581952e-001  5.3951811e-001  4.8492568e-001 -4.0545096e-002  7.4569987e-002  2.0139141e-002 -2.2944671e-001  7.9064551e-001  4.3762324e-001  4.6960109e-001  1.3361258e-001  1.4214179e+000 -2.6187430e-001 -3.6613178e-001 -2.5852156e-001  2.1277157e-001  9.8961080e-001  5.1541899e-001  2.1907758e-001  9.1601469e-001  5.8325832e-002  5.7351325e-001  4.1018426e-001
 -7.0817978e-001 -2.7532385e-001 -1.1219746e+000 -1.1231467e+000 -4.4085282e-001 -3.8394008e-003  8.2891354e-001 -4.3832151e-001 -6.8586972e-001 -9.8808958e-001  7.6183933e-002 -8.3653609e-001 -6.9046362e-001 -2.9362321e-001  1.1810440e-001 -3.1624069e-001 -5.4762406e-001 -5.9410145e-001  6.0674689e-001 -8.8698808e-002  9.5212197e-001 -2.2340607e-001  1.7512864e-001  3.1710517e-001 -3.7300533e-001 -6.2141309e-001 -1.4998324e+000 -1.3634601e+000 -4.4742423e-002  3.7560265e-001 -7.6081600e-001 -1.7909552e-001  1.0063530e-001 -4.6476393e-001 -1.9691736e-001  1.9379262e-001  9.9828633e-001 -1.9723892e-001 -6.0705418e-001 -2.6007330e-001 -1.3138992e-001  1.5229803e-001  8.0929191e-002 -3.8515195e-001  4.2445789e-002  8.2194720e-001  8.4944646e-001  2.5904975e-001 -3.2003677e-001  3.0936400e-001  1.4948830e-001  5.1141127e-001  9.0220773e-002 -1.3830257e-001 -2.1341694e-001  1.6034924e-001  1.1339776e-001 -4.8649148e-001 -1.5561264e-001  3.1465691e-001  5.3776959e-002 -4.5270997e-001 -2.6426705e-001 -6.2790970e-001 -5.2223544e-001 -1.5457123e-001
 -1.3681228e+000  3.8831990e-001  5.3439965e-001 -1.3434991e+000 -6.8160360e-002 -1.6127392e-001 -9.5071142e-003 -3.7774781e-001 -3.8219572e-001 -5.7398299e-001 -1.6706056e-001  2.2520154e-002 -5.3713095e-001 -4.6410275e-001 -6.0899590e-001 -4.0304111e-001 -3.9341354e-003  1.3266996e-001 -6.1465013e-001 -3.5972251e-001 -3.4769462e-001 -9.4719448e-001 -7.7377537e-002  1.1873567e+000 -1.1376239e-001  8.3786617e-002 -6.7054546e-001 -1.6579523e-001 -4.5698745e-001 -5.4569215e-001 -2.3400734e-001 -1.4177097e-001  4.7093238e-001 -3.6408673e-001 -7.1007787e-001 -8.7681722e-001 -8.1134812e-001 -1.3511054e-001 -9.6643050e-002 -4.2944438e-001  3.4088972e-001  1.2505363e-001  9.7707980e-001 -5.0167543e-002 -6.2952549e-001  7.7280329e-001 -1.3331080e-002  2.1259039e-001  4.5443728e-001  3.7526689e-001 -6.5467749e-001 -7.2293809e-001  8.9963885e-002  1.2212548e-001 -3.0459215e-002 -5.0128444e-001  2.8624940e-001 -5.6144059e-001 -7.5388406e-001 -1.4636942e-001 -4.5184595e-001  1.6854012e-001 -1.0729261e+000 -3.6785816e-001  6.8210517e-001 -2.4015804e-001
 -1.5248490e-001  5.4321004e-001  1.0084921e+000 -8.7777735e-001 -4.7118311e-002 -1.6715228e+000 -1.0691035e+000 -1.3761579e-001  1.4973500e-001  6.9904088e-002 -5.2261289e-001 -7.2633588e-001 -5.4139008e-001 -1.0838924e+000 -4.5897958e-001 -6.4254916e-001 -1.2184429e+000 -5.0017218e-001  9.5349126e-001 -1.3454768e-001  5.3376159e-001  8.0138893e-002 -6.4526704e-001  1.7006998e+000 -4.0784450e-001  3.4441833e-001 -3.9846150e-001 -1.0042967e+000 -1.2862846e+000 -1.5570685e-001  3.4572673e-001  4.2779446e-001  4.0721663e-001  1.1504175e-001  8.5291056e-001  4.5593322e-001 -5.4331674e-001 -5.3635732e-001 -6.9059902e-001 -7.3881592e-001  2.8121266e-001 -1.2901060e-001  1.0626928e+000 -7.1498631e-001 -8.7451196e-002  1.5666455e+000 -1.7334215e-001  9.3423396e-001  2.5854264e-001 -9.3245541e-002 -5.7654671e-001 -4.2937370e-001 -7.1320881e-001  3.4342027e-001 -4.1181509e-001  1.0424820e-001  9.0114130e-001  9.5219554e-001  4.2977924e-001 -8.9855976e-001 -1.9155133e+000  8.3388049e-001 -1.5474602e+000  8.1562584e-001  1.2683584e+000  2.2617300e-001
  3.9245972e-001 -6.1307411e-001  6.8366627e-001 -2.1859194e-001  8.3359944e-004  1.0652058e+000  2.5514128e-001 -8.8467281e-001 -6.1667416e-001 -6.4013920e-001 -1.3971621e+000  6.7711754e-002 -1.7431713e-001 -6.6887866e-001 -4.0506856e-001 -4.7024932e-001 -1.5154689e+000 -4.9130488e-001 -1.3480887e-001 -1.3132962e+000 -1.2851367e+000 -1.3646469e-001 -1.0681990e+000 -7.1925810e-001 -5.9762450e-001  1.6624160e-001  1.6072740e+000  9.9621218e-001  6.2952896e-001 -4.1770689e-002  1.3729221e+000  1.7875560e-001 -6.0919848e-001 -1.9284263e-001  1.7794884e-001  1.4523051e+000 -5.2820022e-001  4.4300087e-001  6.1038090e-001  1.5841138e+000 -3.6894468e-003 -5.1707181e-001 -9.5161567e-001 -5.1101567e-001  2.3455733e-001  7.7448220e-001 -8.7683217e-001  1.1224616e+000 -2.5841299e-001 -1.0602106e-001 -1.4202972e-001 -2.3522140e-001 -2.9049139e-001  8.9356873e-001 -1.3378629e-001 -7.4257861e-002  2.8646494e-001 -2.7999247e-001 -5.3935357e-001  2.6486562e-001  3.6315889e-001  5.9522794e-001  8.1626236e-001 -3.2254612e-002  5.9099323e-001 -8.7947118e-001
  1.8384907e-001  1.0968475e+000  3.2176720e-001 -1.1181055e+000  3.8077727e-001  5.1660783e-001  5.4677804e-002 -5.3472439e-001 -4.1987294e-001 -1.3115534e-001 -6.1779830e-001 -5.2891206e-001 -5.8512008e-001 -1.5087830e-001 -4.9415504e-001 -6.4368921e-001 -7.1582706e-001 -4.0897231e-001 -1.4867632e-001 -1.4846149e-001 -3.8367305e-001 -3.7013812e-001 -7.6612323e-001 -1.3870300e+000 -5.1802106e-001 -6.8324992e-001  1.0573196e+000  4.6464819e-001  7.8463895e-001 -5.2111590e-001  3.0058558e-001  5.2433425e-002 -6.0554398e-001 -5.3161953e-001 -2.6328099e-001  3.0134224e-001  1.5105508e-002  6.2950268e-001  7.5230981e-001  1.4234941e+000 -3.4047476e-001 -1.0621351e-001 -5.7100569e-001 -9.9525343e-001 -4.4224067e-001 -2.8508817e-002 -1.7890729e-001  8.6104392e-001 -1.9009374e-002 -3.4177738e-001  2.7438341e-001  2.7201664e-001  1.8427741e-001 -3.3666061e-002  2.2890214e-001 -1.0985272e-001 -3.7681003e-001 -5.3201277e-004 -9.2442518e-002  2.3446384e-001  8.8357255e-001  1.7353220e-001 -5.1850521e-001 -1.6257341e-001  4.6279507e-001 -5.0999651e-001
 -4.1428600e-001  1.8053259e-001  7.0419959e-001 -1.7615060e+000 -4.9040446e-001 -3.0644855e-001 -1.5753482e-001 -5.5410206e-001 -3.2745380e-001 -4.2655648e-001 -1.0825336e+000 -7.6061888e-001 -5.4796299e-001 -4.7441848e-001 -2.0909922e-001 -3.3823680e-001 -2.6978642e-001 -1.6438798e+000  3.9393756e-001 -6.8118736e-001  2.7554090e-001  7.1602996e-001  2.3813778e-001 -5.3517454e-001 -6.4301710e-001 -7.6666640e-002 -1.2393052e+000 -6.0952230e-001 -1.2214049e-001 -2.3681915e-001 -1.0687663e+000 -4.7732789e-001 -4.5806604e-001 -9.7817612e-001 -6.0871839e-001 -4.8478693e-001 -7.1814555e-001 -1.0007980e+000 -1.5345781e-001 -6.2464291e-001 -1.6225138e-001 -9.7252025e-001 -5.6635833e-001 -1.3213603e+000 -6.0031787e-001  5.9493334e-001 -3.1040076e-001  5.7867989e-001 -8.2768613e-001 -3.7298723e-001 -2.2440947e-001 -3.3914395e-001 -1.0672796e-001 -5.7060425e-001  8.5224651e-002 -5.8771057e-001 -9.4525724e-002 -2.7826557e-001 -3.5809270e-001 -3.5625020e-001 -6.8552706e-001  1.4320944e-001 -1.9092425e+000 -8.8854491e-001  8.2728615e-001 -1.1016629e-001
 -1.7865657e+000 -8.6478170e-002  9.8044818e-001 -2.0364347e+000 -3.6807450e-001 -4.0696712e-001 -1.1450914e-001 -1.0360797e+000 -3.7206299e-001 -1.1632561e-001 -3.8130543e-001 -6.4227968e-002 -2.1043936e-001  1.1546460e-001 -5.2376737e-001 -3.8061937e-001  2.9592310e-002 -6.2170686e-001  3.1615309e-001  6.1803652e-002  5.3621225e-001 -3.5280147e-001 -2.2856193e-001 -1.0390062e-001 -8.7456306e-001 -6.5096219e-002 -2.5989314e-001 -3.4856843e-002 -6.6465629e-001 -6.6946189e-001 -7.2863376e-001 -4.5745059e-001 -2.1697158e-001  4.1599227e-002 -1.1786975e-001 -1.0921258e-001 -2.2561950e-001 -5.2630117e-001  2.1724125e-001  3.0119881e-001 -3.3915159e-001 -5.2689410e-001  4.8616133e-002 -8.2778568e-001 -5.9599136e-003  1.1730829e-001  2.1762852e-001  4.4802772e-001 -4.4736612e-001 -1.0191104e+000  3.9568901e-001  4.4635135e-001  2.5938553e-001 -1.0920808e-002 -2.4270227e-001  1.2294361e-001  2.0171391e-001  2.8277720e-001 -4.1302666e-002 -4.9842552e-001  1.3413140e+000  5.1807211e-001 -1.9584228e+000  8.2232927e-001 -5.2923035e-001 -6.1880748e-001
 -3.0932486e-001 -5.5395510e-001 -6.1986243e-001 -2.1265860e+000 -6.6600672e-002  7.2187947e-001 -6.7935337e-001 -1.3930874e+000 -3.5222979e-001 -1.2828636e-001 -8.8379436e-001 -9.6645600e-001 -6.1835946e-001 -7.6361097e-001 -1.1050815e-001  1.0226138e-001 -4.6665737e-001  3.8145590e-001  1.1133421e-001 -2.3264433e-001  2.9244318e-001 -1.5750488e-001 -3.9623420e-001  1.5317735e+000 -7.6652238e-001  1.7858881e-001 -1.9009326e-001 -1.3192967e+000 -1.6808164e+000 -7.3938578e-001 -7.4861852e-001 -7.8061735e-001  4.0994596e-001  5.9612015e-001  1.5210059e-001 -3.2250270e-004 -4.6598070e-001 -1.6538238e+000 -1.0762604e+000 -2.1948642e-002 -6.2977806e-001 -1.7926816e-001  9.1819982e-001 -8.9750591e-001 -7.5530178e-001  6.7858750e-001 -1.0935547e-001  1.0549946e+000  8.5840552e-002 -7.6671512e-001 -7.1854753e-001 -2.0433816e-001 -2.8459562e-001 -6.8623145e-001 -9.7344033e-001 -6.9059076e-002  2.0075014e-001 -1.8105262e-001  1.1576247e-002 -1.4044080e+000  1.8104055e-001 -1.8033723e-001 -6.2168714e-001 -7.7515854e-002  5.7464494e-002  2.4248040e-001
 -1.7883571e-001  6.9713250e-001  5.0750227e-001 -1.7422399e+000  4.2716155e-001 -8.6673381e-001 -9.3402896e-001 -8.2643335e-001 -1.4449810e-001  2.9026472e-001 -5.0959319e-001 -4.8977393e-001  6.6449275e-001 -2.6396102e-001 -1.5821202e+000 -1.5547369e+000 -3.2810460e-001 -1.1551423e+000 -8.2244769e-001 -1.0657959e+000 -1.6182452e+000 -1.6906811e+000 -2.3551609e+000 -7.6814318e-001 -7.2525201e-001 -1.2368536e+000  3.9845442e-001  6.4729824e-002 -2.1570227e-001 -1.2525117e+000  4.3379178e-001  8.5415766e-002 -2.7163399e-001 -2.3653872e-001  4.1808903e-002 -2.8345317e-001 -5.5987774e-001 -5.2923225e-001  1.9006573e-001  5.6248709e-001 -7.9658342e-001 -4.1074783e-001 -5.1241447e-001 -9.7010014e-002 -7.2343869e-001 -7.2920820e-001 -1.0461575e+000  2.2707397e-001  5.6283650e-002 -4.2073808e-001 -1.0426702e+000 -1.0900569e+000 -7.9470039e-001 -4.7090348e-001  3.0236392e-001  1.0307706e-001 -1.5436580e-001 -4.3106776e-001 -3.4804020e-001 -1.1516917e+000 -1.5938334e+000  5.5581828e-002 -1.9594560e+000  9.7508220e-001  4.4305483e-002 -6.5586443e-001
  3.7227190e-001  7.7943384e-001  4.3032714e-001 -1.1646628e+000  2.3171010e-001 -1.1794593e+000 -1.8327660e-001  3.1365761e-001  1.6772069e-001 -4.9094363e-002  3.7561065e-001 -7.6488271e-001 -4.9230392e-001  6.4320085e-001 -3.0335123e-001 -8.8165928e-001 -5.0681660e-002 -2.4737333e+000 -1.4495735e+000 -6.0732659e-001 -8.7150169e-001 -6.1222662e-001  8.2121423e-001  9.6938905e-001 -8.4747033e-002  1.1660473e+000 -6.7970931e-001 -9.6635084e-001 -7.4519663e-001  1.8542120e-001 -1.0597409e-001  1.2441389e-001  2.6517711e-001  6.3956711e-001  4.7157946e-001 -5.4385003e-001 -7.1345567e-002 -8.2402608e-001 -1.0707450e+000 -5.2321850e-001  7.9651752e-001  3.6737872e-001  6.6110238e-001  1.1310545e+000  5.7983839e-001  9.9911932e-001  6.3090505e-001 -8.3180582e-001 -1.1765021e+000  2.4465013e-001 -3.4404413e-001 -1.5752834e-001 -7.6881766e-001 -7.0026808e-001 -1.2368474e+000  3.0123011e-001 -3.6382044e-001  2.0482143e-001  2.6572939e-001 -5.3902818e-001 -8.4480805e-001  2.8048317e-001 -6.0865698e-001 -2.7171305e-001  1.2900070e+000 -2.3581979e-001
 -1.6903486e+000  4.1606544e-001  6.6633044e-001 -1.4245477e+000  1.0364223e-001 -1.3253832e+000 -2.0814947e-001 -1.9378035e-001  1.9633055e-001 -6.2396638e-001 -9.8102120e-001 -1.2126732e+000 -6.1284953e-001 -7.4067564e-001 -9.6201536e-002 -1.9739467e-001 -8.7967669e-001 -1.0287426e+000 -6.4089705e-001 -1.4463755e-001  6.2300784e-001 -4.0810498e-001 -2.1132865e-001 -4.5359999e-001 -4.8861233e-001 -4.2993712e-002 -8.2613271e-001  7.1862040e-002  5.4531461e-003 -2.1426336e-001 -7.0489409e-001  4.6605226e-002 -1.7889425e-001 -9.8052863e-002  7.1397361e-001 -6.3555640e-001 -1.5654887e-001 -4.4448523e-001 -7.6130847e-001 -5.2617976e-001  1.8267419e-001 -3.2550649e-001  8.1870918e-002 -5.9069163e-001 -6.2712762e-001  5.0309625e-002  2.2373003e-001 -5.5678993e-001 -8.1835996e-001 -3.6921347e-001 -6.0908753e-002  1.2192155e-001 -3.0158830e-001 -3.7458994e-002 -3.4203901e-001 -6.3890531e-001 -1.0315883e-001 -2.1196822e-001  4.7400783e-001 -7.3758245e-001  1.7504104e-001  5.4322184e-001 -1.3640593e+000  4.2005226e-002  5.6337207e-001 -1.5234033e+000
  1.1646171e-001 -8.9168937e-002  5.8092591e-001 -1.1365691e+000 -3.5005408e-001 -1.1604510e+000 -4.0992772e-001 -6.6233878e-002  9.3974002e-002  3.5303093e-001  3.7682573e-001 -4.9441767e-001 -6.2784496e-001 -4.3971466e-001 -6.1497207e-001 -9.5494100e-001 -1.7077673e-002 -1.4010769e-001  2.8552844e-001  3.0666740e-001 -5.8799659e-002 -2.4769525e-001 -6.6262376e-001  6.5413725e-001 -4.2094742e-001  7.3823456e-001 -3.9821600e-001  3.5167203e-001 -5.0812509e-001 -3.0049887e-001  5.9851756e-001  4.6146786e-001 -1.9666204e-001  6.6423859e-001  7.4887650e-001  8.5194455e-001 -4.1114922e-001 -2.9922343e-001 -4.8424042e-001 -1.8271098e-001  5.7308653e-001 -4.9291115e-001 -2.8585172e-001 -6.2786959e-001 -4.1810327e-001  1.9908587e-001  9.3592483e-001  7.7716516e-001 -5.6447255e-001  5.0003211e-001 -6.9926962e-001 -2.2334740e-001 -8.5297165e-002 -1.2592032e-001  6.3682673e-001  2.6984768e-001  3.2967498e-001  3.1180742e-001  7.6221465e-001 -7.4146732e-001  3.4759919e-001  5.0566276e-001 -1.3519569e+000 -6.0257826e-001  1.0686317e+000  9.9979893e-002
 -5.6222774e-001 -6.3500375e-001 -7.7532728e-001  2.6134289e-001 -1.5979102e-001 -5.0224609e-001 -2.6639861e-001 -2.7700524e-002 -1.4364169e-001  6.6506194e-001 -5.2564956e-001 -1.7580391e-001 -1.5308922e-001 -4.9465383e-001 -5.3717257e-001 -3.4633323e-001 -4.9728576e-001 -3.4546102e-001  2.8629874e-001 -4.4924560e-001  2.8999479e-001  3.4226123e-001 -1.4420721e+000 -6.6439845e-001 -2.8530047e-001  3.1191819e-001  2.4167839e-002 -2.6243062e-001 -2.6408011e-001 -5.1108168e-001  4.1966152e-001  3.5276675e-001  9.2222112e-002  4.9419608e-002  4.6539335e-001  1.1874194e+000 -5.7553392e-003  3.7618456e-001  5.1380062e-001  2.3643100e-001 -6.0500030e-002 -3.4877178e-001 -5.8068187e-001  1.2590659e-002 -4.6641838e-001 -7.0226817e-001 -6.6246927e-003 -5.0903495e-001 -7.5028644e-002 -2.6127312e-001 -6.9617479e-002  1.2942958e-001  1.0083403e-001 -1.1500464e-001  9.8448016e-001 -7.9895036e-002  2.0615074e-002 -5.8511546e-004  3.7406417e-001  1.9015443e-001 -3.4129492e-001 -4.4189644e-001 -1.8260750e-002 -1.4860874e+000 -5.1789261e-001 -6.0388668e-001
  3.2795253e-001  7.4330284e-001 -1.1934655e-001 -5.3917037e-001  4.6360665e-003 -5.4151543e-001 -1.2038493e+000  8.9132440e-001  3.4964409e-001  2.2045800e-001  1.5124868e-001  5.9742680e-001 -2.1911233e-001  1.2829442e-001  4.3835654e-001  3.2002380e-001 -1.5266294e-001  1.3043163e-001  5.2026089e-001 -2.3057768e-001  4.4088747e-001  5.7551588e-001 -6.8744956e-001 -3.0939541e-001 -2.7969269e-001  2.3307064e-001  4.5241077e-001 -3.9757841e-001 -3.1993079e-001  3.0040057e-001  1.9225543e-001  5.0634687e-001 -1.5907128e-001 -1.1102516e-001  6.7833386e-001 -6.5905711e-001  5.4056830e-001  9.1118522e-002 -1.0210417e-001  2.6824817e-001  2.8709835e-001  5.1370409e-002  2.2782807e-001  9.8324494e-001  9.5946355e-002 -1.1676465e-001  4.4709700e-001 -9.6986603e-002  8.3105911e-001 -1.6581526e-001 -2.5949387e-001 -3.5778227e-001 -2.4013302e-001 -1.9443367e-001 -1.2690359e-001 -1.9254347e-001  2.4912928e-001 -4.9270405e-002  3.7404020e-001 -4.1552444e-001  5.2461773e-002  2.0874846e-001 -3.0056862e-001 -5.8562036e-001 -2.2245756e-001 -5.8446425e-001
  1.2656978e-001  2.2799055e-001  6.9315194e-001 -2.1250133e-001 -1.4967099e-001  3.3250601e-001 -3.3826260e-001  1.4032436e-001 -8.9305795e-001 -1.7097803e-001 -1.0733954e+000  3.5107248e-001  2.8374916e-001  1.2947360e-001 -2.3505111e-001  4.0026742e-002  8.0117519e-001  1.1955815e-001  1.2978820e-002 -9.1119140e-001  1.5030321e-001  6.0495587e-001 -2.3645488e-001 -4.9272158e-001  4.6437457e-002  3.7996112e-001  1.1028662e+000  1.2056414e+000  2.1511319e-001  7.3928839e-001  1.6045327e-001 -1.2000106e-001  3.5074214e-001  9.5598395e-002 -1.2346602e-002  3.0117297e-001  1.7398017e-001  6.6962065e-001  1.2436565e+000  5.5722520e-001  3.0125953e-001  1.5898395e-001 -6.8510981e-002  1.2206664e-001  5.5570466e-002 -8.9418955e-001 -7.8082185e-001 -1.4091008e-001  1.7585480e-001 -2.0406793e-001  4.5659860e-001 -2.0019559e-002  7.6627236e-001  1.0922871e+000  1.3336427e+000 -8.1706252e-002 -1.6907924e-001  3.2654576e-001  2.2825311e-001  1.2065155e-001  7.8323639e-001  4.9826876e-001  2.9073583e-001 -1.2404330e+000  6.0686836e-001  4.4930087e-001
  1.2394793e+000  2.5208626e-001  3.9229842e-002  3.5801320e-001  4.5051933e-002 -8.0993211e-002  1.8766585e-001  6.4354288e-001 -1.1939245e-001  6.0878653e-001  6.0632856e-001  2.0929489e-001  1.2436368e-001  2.9392593e-001 -2.9386571e-001  9.5976378e-003  9.9054945e-001  1.5155731e+000  1.3013201e+000  7.4270851e-001  4.0858157e-001  5.6735690e-001  3.9000483e-003 -2.9880703e-001  1.3291720e-001  9.1032174e-002  4.3454214e-001 -1.0340324e+000 -1.1650894e+000 -5.5311846e-001 -3.0700699e-001 -2.5976817e-001 -9.0540490e-001 -1.0584164e+000 -1.0323657e+000 -9.3452736e-001 -1.3005607e+000 -4.5902712e-001 -1.4356468e-001 -1.6450376e-001 -2.6541619e-001 -2.9250962e-001 -9.2781636e-001  2.1870720e-001 -6.4323579e-001 -3.8999511e-003 -1.7447380e-001  8.6152845e-001  2.5468218e-001  2.4005753e-001 -1.7215968e-001 -5.6068071e-001 -5.9206118e-002 -8.6638840e-001 -8.0394469e-001  3.3195944e-001 -5.2004907e-001  6.5351843e-001 -9.4584064e-002  3.7415401e-001 -4.3752164e-001  3.5470511e-001  3.6596177e-001 -7.9955400e-001 -3.2886526e-001  1.5803879e+000
 -1.0159434e+000 -7.8193803e-001  1.0245233e+000  6.2072590e-001 -6.8679708e-002 -1.0219978e+000  1.2060774e-001  7.5773907e-002  1.1896736e-002  3.8303177e-001  1.1330912e-001 -1.1788729e+000  5.3517322e-002 -5.8077618e-001 -7.4660233e-001 -9.7285214e-001 -4.8285894e-001  3.0787838e-001 -6.7997194e-001  2.6854291e-001 -4.9107677e-001 -1.0663696e+000  4.1075247e-001  1.4575604e-001  3.1622567e-002 -2.1977660e-001 -3.2280086e-001 -7.2423972e-001 -2.8590470e-001 -3.2526236e-001  1.8922064e-002 -2.8076194e-001  4.4744863e-001 -2.9557925e-001 -5.2110097e-002  6.4995933e-001 -3.2845920e-001 -7.3276752e-001 -5.7067612e-001  3.4431756e-002  3.2212029e-001  3.9300290e-002  1.1723083e-001 -8.7739728e-002  3.0687372e-001  1.7773679e-001 -2.5084034e-001 -8.0982479e-001 -2.9215809e-001  5.7288703e-001 -4.3059287e-001 -2.9801153e-001 -4.0823385e-001  6.3972570e-001 -4.7512858e-001  4.6035338e-001  2.8456240e-001  2.8279273e-001  4.0453289e-001 -7.0443906e-001 -3.5460711e-001  1.6366028e-001  1.7354385e+000  1.4708370e+000  9.6748844e-001 -9.0832573e-002
 -7.2268409e-002 -1.3263326e+000 -5.1906873e-001  2.3505880e+000 -4.8809220e-001 -6.0423500e-001 -4.2800642e-001 -3.9591631e-002  2.4439597e-001  1.7851832e-001  5.1611872e-001 -6.9328750e-004  1.0583153e-001  7.3001732e-002 -2.8826153e-001 -9.9152826e-002  1.9595731e-001  5.1484364e-001 -2.3557411e-001  2.3791620e-001 -6.4815536e-003  8.2040136e-001  8.3504153e-001  1.3396791e-001  2.9413680e-001  7.0689775e-001 -5.7723195e-001 -1.1094795e+000 -1.5622578e+000 -6.5119403e-001 -9.9728467e-001 -1.2174473e-001 -2.3298963e-001  1.3233619e-001 -3.1199084e-001 -7.4449257e-002 -2.4934180e-001 -6.5186713e-001 -3.1594961e-001 -5.7008786e-001  1.8062253e-001  3.4010407e-002 -7.0535967e-001  4.9319198e-001  4.6679832e-001 -1.7893704e+000  1.9300140e-003 -6.7688978e-001  2.1000856e-001  1.6848948e-001 -4.4100306e-001 -3.8762276e-001  3.0766464e-001  1.3723033e-001  1.9699746e-001 -7.8390365e-002  2.1782759e-002  1.1033039e-001 -4.9236773e-001 -3.9515902e-001  8.9162449e-001 -3.8201343e-001  2.3313719e+000  8.6054794e-001 -9.6603256e-001 -1.3873513e-001
 -3.1996385e-001 -8.7152059e-001 -5.3589764e-001  1.5012366e+000 -1.2825023e-001  6.6778858e-001  4.4641811e-001  3.3450344e-001  1.9752880e-001  9.5519588e-001  5.7495714e-001  2.6916980e-001  4.6620018e-001  2.1953586e-001  2.5098941e-001  2.2059627e-001  4.8989464e-001  1.1569880e+000  9.6508680e-001  9.7155306e-001 -3.7043236e-001 -1.0886151e-001 -1.0487444e+000 -6.3943814e-001  6.5093561e-001 -8.8091389e-001  9.7597190e-001 -1.0721613e-001 -4.2207846e-002 -6.5359128e-001  7.7307062e-001  5.5334855e-001 -6.6418105e-001  2.0398618e-001 -8.6801087e-002  4.1825723e-001 -1.2989116e-001  2.1206716e-001  1.8099177e-001  1.0722289e+000 -8.4672626e-002  3.7248725e-001  3.9663731e-002  7.0152429e-001  4.7278320e-001 -1.5271715e+000 -3.3756623e-001 -1.8559747e-001  7.6399645e-001  4.9116104e-001  5.4330884e-001  5.0531044e-001  3.4645890e-001 -7.8332496e-002 -1.7118515e-001 -3.0023484e-001 -4.4891494e-001 -1.2761744e-001  1.8494653e-001  6.8596034e-001  1.3958213e+000 -3.2898428e-001 -1.1423160e-001  1.1684204e+000 -7.7471620e-001  1.9907416e+000
  1.3583519e+000  2.0045786e-001 -4.1674076e-001 -2.7159829e-001 -1.5330819e-001 -4.0019481e-001 -5.8987557e-001  3.4565057e-001  6.7232492e-001  4.3830631e-001  5.5616213e-001 -4.9602454e-001 -1.0798123e-001  1.3717761e-001  5.1893388e-001  8.0390205e-001  6.4321397e-001  2.8260656e-001  4.7543065e-001  4.5067121e-001 -8.6329732e-001  3.2379839e-001  4.4295507e-001 -9.1169380e-001  2.7423005e-001  9.0145275e-002 -1.4979216e+000 -1.6136823e+000 -1.4065138e+000 -3.3144580e-001 -7.7877307e-002 -2.8323757e-001  5.8953810e-001 -5.9384263e-001 -4.5107596e-001 -5.0398897e-001 -4.2630807e-001 -1.1639848e+000 -1.4556911e+000 -1.1627625e+000 -1.8161215e-001 -9.0866287e-002  1.0732260e-001 -1.4507657e-001 -4.0315521e-001  2.2045565e-001 -5.3211219e-001  1.5217783e+000 -1.3943105e-002  4.4672153e-002  1.4147666e-001  1.6734326e-001  1.5650910e-001 -6.7896568e-001 -2.3773765e-001  2.4183902e-001  1.5040875e-001 -3.3122963e-001 -2.2797331e-001 -5.0517462e-001 -5.7073397e-001 -6.1281275e-001 -1.4773108e+000 -8.3023919e-001 -5.7105807e-001  6.4954084e-001
 -1.1927789e+000 -1.6617338e+000  1.2395152e+000 -3.9570396e-001 -4.0551940e-001 -3.1521564e-001  3.0048301e-001 -1.0661470e+000 -8.8910536e-001 -3.8252578e-001 -2.0740484e-002 -4.1313512e-001 -2.6652627e-001 -2.7044042e-001 -1.1769084e-001  1.8754091e-002 -3.3802041e-001  3.6339428e-001 -2.6508215e-001 -9.1024827e-001 -8.0079135e-001 -7.2919405e-001 -6.8208780e-001 -1.4629011e+000 -5.7681867e-002 -1.0357317e+000  6.7870943e-001  1.3989397e+000  1.2694029e+000  4.2414546e-001  9.3646355e-001 -1.1832479e-001  1.4853187e-001 -3.2244950e-001 -5.6124540e-001  9.7372860e-001  8.9029332e-002  3.1888463e-002  6.2039623e-001  4.3633605e-001 -2.5804004e-001 -4.2326582e-001 -4.8514783e-001 -5.0894568e-001 -3.6443278e-002 -7.3002749e-001 -1.0654402e+000  2.9511075e-001  8.0233750e-001  8.4368427e-002  6.2569174e-001  3.0040948e-001  2.6535437e-001 -2.8589601e-001  6.7097484e-002  9.3020836e-002  5.2194787e-002  6.1141501e-001 -3.6773991e-001  1.6053809e-001  4.4225340e-001 -1.3274381e-001 -2.0145751e-001 -5.7134876e-001 -7.4533534e-001 -3.1595161e-003
 -6.8476450e-001 -1.5782206e-001  5.5050750e-001  1.4630343e-001 -3.8559947e-001 -1.3466274e+000 -1.0445821e+000  1.2144457e+000  1.1646582e-001  4.8552923e-001  4.2712860e-001 -6.0568429e-001  6.5470916e-002  1.3439527e-001  6.1110715e-001  1.4065545e-001  2.0086003e-001  6.9411976e-001  1.3440080e+000  4.2405642e-001  5.2254907e-001  5.9179361e-001 -9.0971447e-002 -1.8321162e-001 -2.9062652e-002 -6.3157878e-002  1.6447954e-001 -1.5889282e+000 -1.4587770e+000  6.0459468e-001  1.0655007e-001  7.1383425e-001  3.1371207e-001  2.9240524e-001  3.0185809e-001  1.7309929e-001  3.5523429e-001 -9.9278350e-001 -1.2463480e+000  1.8256996e-001  2.6697476e-001 -2.2515572e-001 -2.6568394e-001  3.0799091e-001 -4.0816189e-002 -2.9678187e-002  4.6929750e-001  8.2453002e-001  2.4555205e-002 -2.5485286e-002 -4.1713196e-001 -3.7027929e-001  2.5583291e-001 -8.2172224e-001  2.6112375e-001  2.6525473e-001  5.0417644e-002  3.6891326e-001  6.3056709e-001 -4.1880347e-001 -6.0629449e-001  4.2230657e-001 -4.0652361e-001 -1.3189592e+000  1.0392863e+000  2.0565308e-001
 -9.0284525e-001 -2.6940618e-003 -6.7809470e-001 -2.0676887e+000  3.3728684e-001  1.2931578e-001  3.0487833e-001 -2.7851452e-002 -5.7043064e-001 -2.2489630e-001 -2.7613556e-001  2.4416226e-001 -1.4983417e-001  2.2631298e-001  5.8821317e-001  2.6841277e-001 -2.1594126e-001 -1.1140645e-001 -3.5708919e-001  1.9682023e-001  1.3284814e+000  3.6517658e-002 -6.8711476e-001 -1.0451218e-001 -9.4640468e-002  3.3296765e-001 -8.6763921e-001  8.3853773e-001  1.2152989e+000  1.3414052e+000  1.3201922e-001  3.7655564e-001  1.4166021e-001  5.0578111e-001  5.8749353e-001 -3.1769528e-001  1.6945910e+000  9.4114955e-001  2.5647002e-001 -6.1442158e-002  4.4276877e-001 -5.1991908e-001  1.7170985e+000 -6.2786657e-001  1.7570006e-001  3.6865970e-001 -1.8817138e-001 -1.4235458e+000 -3.2428436e-001 -5.2875970e-001  5.5131639e-002  5.1354812e-001 -1.5105572e-001  2.7123416e-001 -2.2644803e-001 -5.8143110e-001  1.9970466e-003  9.3539760e-002  7.4267488e-001  6.9194909e-001 -1.7124926e-001  9.9717119e-001 -2.2407828e+000  3.8867272e-001  6.8456022e-001  1.0909741e-001
  8.2092899e-001 -2.5763662e-001 -7.7448888e-001 -2.2089981e+000  1.1976808e-001 -5.7138598e-001 -1.1884028e+000 -5.5943940e-001  5.6787213e-002  7.4032894e-002  7.3031884e-002  9.5803646e-001 -5.6834337e-001 -2.0641314e-001  2.4652399e-001  6.7221326e-001 -5.1045642e-001  5.0230257e-001 -8.9088778e-001 -2.7071820e-001  1.1853465e-001  3.9908776e-001 -6.8587180e-001 -4.8317429e-001 -4.4076489e-001 -4.8118541e-001 -1.1333461e+000 -7.8619023e-001 -3.4843142e-001  1.1065455e+000 -1.5286984e+000  4.8869000e-001 -3.2553383e-002 -4.4033062e-001 -7.6988354e-002 -8.3319261e-001  1.1639739e-001 -2.3004148e-001 -6.4671409e-001 -8.1266049e-001 -5.6825762e-001 -9.8867694e-001  3.8371850e-002 -1.0402188e+000 -8.4596721e-002 -8.0033060e-001 -1.1911868e+000 -4.0252790e-001 -6.3021048e-001 -6.6841644e-001 -3.8479121e-001 -1.0629506e-001  5.9233488e-002 -3.2803516e-001 -4.9899066e-001 -7.0529603e-001 -9.3191259e-001  2.4734075e-001 -1.6710998e-001 -4.6258521e-001  1.2126660e-001  1.0372705e-001 -2.4700882e+000 -2.8558102e-001  3.3071381e-001 -5.7341297e-001
 -4.5482534e-001  9.0005183e-001 -8.7846186e-001 -1.5971016e+000  7.3112063e-001  2.7744193e-001 -5.1926603e-001  4.6075833e-001  4.2925148e-001  5.1020497e-001  4.9432112e-001  4.3515083e-001  8.7244731e-001  4.0638405e-001  4.7639804e-001  1.6694426e-001  2.8876629e-001  5.2897724e-001  1.1433273e+000  9.7641628e-001  8.4929779e-001  6.2340006e-001 -2.7485442e-001  4.0883822e-001 -9.7791481e-002 -6.5963406e-002  2.9108607e-001 -1.0053447e+000 -2.6099436e-001  5.7911766e-001  6.9029624e-001  6.1651256e-001  3.2407868e-002 -1.1896983e-001  5.5356979e-001  3.8648552e-001  8.4244083e-001 -1.4424206e-002 -2.9076049e-001  2.9789415e-001  2.8301005e-001 -2.5615734e-002  9.7844662e-001  1.1592274e+000  2.4597354e-001 -4.4498998e-001  7.0983968e-001 -2.8635914e-001 -1.9740409e-001 -3.4660635e-001 -1.0908036e-002  3.8148843e-001 -3.0442809e-001 -6.5877453e-001 -3.8138664e-001  3.0397505e-001  2.1583121e-001  2.7848058e-001  2.1781173e-002 -2.1580629e-001 -2.2732444e-001  8.1649073e-001 -2.0851767e+000  5.1312563e-001  1.5746241e+000  7.1763612e-002
 -3.2807499e-001 -5.1914533e-003  2.6719438e-001 -2.2305129e+000  4.0444240e-001 -5.0847514e-001 -5.1874787e-001  1.9707164e-001  1.0143245e-002  5.7901902e-001 -8.0685451e-003  1.8008896e-001 -1.9507347e-001  3.3976842e-001  4.8490577e-001  2.0382830e-001  7.4730269e-001 -2.6215091e-001  9.9673425e-001 -4.5730760e-001  1.1046183e+000  2.7876369e-001 -9.0918095e-001 -6.7836901e-001  9.4548054e-003 -7.7212340e-002 -5.8249341e-001  6.7844533e-001 -2.0572379e-001  1.0790252e+000 -8.3035289e-002 -1.1539533e-001  2.8349276e-001 -7.0409471e-001 -1.3442455e-001 -1.8643822e-001  1.0170299e+000 -4.5048647e-001 -3.1883149e-001 -4.6306330e-001  1.1652082e-001 -3.5810880e-001  9.5770525e-001 -8.6146001e-001  2.5180263e-001  1.0693157e+000 -3.2974518e-001  2.4474224e-002 -1.0056593e+000 -6.7671189e-001  2.0860745e-001 -9.8353972e-002 -6.9971594e-002 -3.3195307e-001 -1.5249684e-001 -1.3868144e+000 -3.1626066e-002 -2.5421266e-001 -7.2755864e-001  9.7423291e-002  1.5484808e-001  4.6665187e-001 -2.2213599e+000  2.0236620e-001  5.3564823e-001 -1.8809040e+000
  2.6779580e-001  2.4295824e-001  5.7347132e-001 -6.7324144e-003  1.7336561e-001  5.1108504e-002 -3.9192655e-001  3.5733678e-001  1.5035710e-001  7.9514913e-001  5.5892962e-001  3.1408284e-001  4.5843126e-001  2.8991609e-002  4.0389675e-001  4.5112532e-001  1.1767471e-001  1.0683851e+000  1.1129357e+000  8.6982363e-002  1.2649740e+000  7.1124154e-001  1.4532490e-001 -1.2568931e-001  1.6633834e-001 -9.1196568e-002  1.0279630e+000  7.1000043e-001  6.3772052e-001  6.4078933e-001 -8.7546918e-002 -1.8495255e-002  4.2240609e-001  2.4658243e-001 -2.5632508e-001  2.6963240e-001  1.3195678e-001  3.4743954e-001  2.2117803e-001  6.7651650e-001 -6.4749558e-001 -2.6643616e-001 -1.9027894e-001 -3.0503705e-001  7.8406903e-001 -5.7189745e-003  8.7568712e-002  1.1842650e+000  1.7270409e-001 -1.8720487e-001  3.1162662e-001  3.2351550e-001 -1.4045759e-001 -6.3477518e-001 -9.1028020e-001  1.7325212e-001  3.4000376e-001 -8.7018244e-001 -2.0318448e-001  6.3527422e-002  8.0489576e-002 -7.4501752e-001 -8.0633211e-001 -2.5093873e-002 -5.0226338e-003 -1.5806223e+000
  1.1931584e-001 -1.0405609e+000  6.8268083e-001  6.0396256e-001 -4.7210118e-001 -6.1903046e-001 -1.1351259e-001 -1.4541569e-001 -7.7868210e-001 -2.3975152e-001  3.8720880e-001 -9.0666181e-003 -6.2565492e-001 -5.4868093e-001  2.3864503e-001  2.4344576e-001  4.7605051e-002 -3.0419425e-002 -1.7240226e-001 -9.3587917e-002 -1.0970663e-001 -1.0992948e-002 -3.0050715e-001  6.8015539e-001 -2.0246540e-001 -7.4724557e-001 -4.7719496e-001  2.2530639e-001 -6.1596149e-002  5.0633555e-001 -2.3610091e-001 -9.3066921e-001  3.1120911e-001 -7.4146201e-001 -7.1973347e-001 -2.8053432e-001  1.5985698e-001 -4.3288699e-001  2.9147508e-001 -2.0265800e-001 -4.8238187e-001 -5.7265436e-001 -8.9622312e-001 -9.8831482e-001 -5.7274822e-001  9.4642911e-001 -8.1446154e-001  8.6334313e-001 -7.0667764e-001 -8.0868251e-001  2.0956629e-001  5.4296298e-002 -2.3571764e-001 -4.1351973e-001 -1.5168888e-001 -4.1505200e-001 -9.5249976e-001  2.6528952e-001 -4.1099064e-001 -4.3945241e-001 -3.5041633e-001  8.9470311e-002  9.8717503e-001  1.3916489e-001 -1.9036130e-001  2.0971974e-001
  9.7435351e-001  1.4402375e-001 -6.7475164e-002  2.6620267e-001  5.2409606e-001 -1.8622214e-001 -4.2117312e-001 -5.7868597e-001  4.6631846e-001 -8.0672228e-002  7.7171905e-001 -3.5296032e-004 -3.0914543e-001 -2.5494341e-003  1.4197879e-001 -1.8088580e-001 -2.6156240e-001  9.8880364e-002  5.6760450e-001  6.9978982e-002  1.8047024e+000  8.1061702e-001 -7.2459390e-002 -2.3473381e-002 -2.6230002e-001 -4.4173961e-001  1.1538442e-001 -7.4812048e-001 -8.7434369e-001 -8.8685741e-001 -1.5495683e-001 -6.4925060e-001 -6.9377731e-001  8.5388475e-002 -2.3728904e-001 -6.1990967e-001 -4.7957370e-001 -9.3603343e-001 -5.1493932e-001 -1.5845328e-002 -5.7149379e-001 -1.9214406e-001 -5.8605463e-001 -3.6380743e-001  1.7317100e-001  1.1214100e+000  1.1648347e+000  1.0328201e+000  5.0212348e-001 -3.2152939e-001  4.1049099e-002 -3.9203034e-001  2.1959359e-001 -8.7072540e-001 -8.5761162e-001  6.2797299e-001 -4.8290206e-001  1.0257654e-001 -7.6827210e-001 -7.9900223e-001  1.0974959e+000 -5.9486485e-001  4.7141285e-001  7.4031393e-002 -3.0388723e-001 -1.6012782e+000
  4.7744208e-001 -3.6419053e-002 -4.1171756e-001  5.9843700e-001  4.1933916e-001  8.0063996e-001 -1.1192063e-001 -5.8819846e-001  4.6765182e-001  8.0622230e-001  8.0110326e-001 -3.7794872e-001  1.6762224e-001 -1.1772498e-001 -1.5572911e-001  3.3546190e-001  3.1369621e-001  1.4163022e+000  2.7560119e-001  4.7108874e-001  7.7059420e-001  7.8890795e-001 -2.0327739e-002  5.3993611e-001  8.2934655e-001  3.9829378e-001  1.8484074e-001 -6.0227533e-001 -1.3591986e-001  6.9940619e-001  4.1752013e-001  4.0679194e-001  5.5676017e-001  5.2474517e-001  7.4178181e-002  7.7508859e-001  2.7069570e-001  6.1179179e-001  3.9781354e-001  2.8853570e-001  1.3589641e-001  3.6051140e-001  7.3551508e-001  1.2423668e-002  4.6480043e-001  3.1871424e-002 -5.4889901e-002  5.9645510e-001  4.6978779e-001  7.3321237e-002  2.7264612e-001  4.2140183e-001 -1.6317429e-001  1.3000352e-001 -6.4064278e-001  3.3708478e-001  2.7973923e-001  9.8530861e-001 -3.8702204e-001 -1.3562886e-001  5.4875856e-001  2.1231044e-001  9.0144502e-001  6.3742649e-001  3.2354662e-001  4.1311233e-001
  5.8689451e-001  3.8318495e-001  3.8058478e-001 -7.5725678e-001 -1.4659491e-001 -4.9881205e-001 -2.8231479e-001  1.0223622e-001  3.5496631e-001  8.2863624e-001  4.5366996e-001 -4.5804686e-002 -6.0705968e-002 -6.2084523e-002 -1.3869250e-001 -1.9473995e-001  4.8357917e-003  3.8783438e-001  9.6610354e-001  4.8514135e-001  6.7167111e-001  3.4610392e-001 -2.8937602e-001  1.1540111e+000  2.5024103e-001  3.4037253e-001 -7.2107975e-001 -5.7558598e-001 -9.8186540e-001 -5.4705851e-002 -2.7884364e-001  1.1167663e-001 -8.6561955e-002 -1.4438469e-001 -6.0238942e-002 -4.1942098e-002  1.6923896e-001 -8.0260337e-001 -3.0624928e-001 -4.1750481e-001 -1.3954611e-002  1.3182929e-001  9.7013745e-001 -1.9458716e-001 -1.8132801e-001  1.0070426e+000  4.4928539e-001  5.4324642e-001  4.5287024e-001 -4.1343100e-001 -1.9854369e-001 -2.5117310e-001  1.3802672e-001  1.4238662e-001  6.5399491e-001 -1.7241080e-001 -2.2234805e-001  5.0804567e-001 -4.3789766e-002 -9.4124264e-001 -1.4101382e-001 -3.0653984e-002 -6.1862125e-001  3.1648745e-002 -2.0320816e-002  6.5641323e-001
 -5.8233937e-001 -2.2590294e-001 -9.9685262e-002  5.8517868e-001  7.5868348e-001  1.4915447e+000  3.6184526e-001  1.9165599e-001  4.3615241e-001  6.9903017e-001  6.2707180e-001 -2.2323121e-001  3.0371415e-001  2.5454094e-001 -5.2803062e-001 -2.4670318e-001  9.8430950e-001  6.3990414e-001  6.7811557e-001  6.6284784e-001  2.6887853e-002 -6.0128554e-002  1.4802015e-001  9.5226242e-001  4.9098552e-001  3.3344479e-001 -9.9006727e-002 -1.3572502e-001  2.5340746e-001 -1.5886547e-001  8.8717829e-001  5.0070497e-002  3.0108500e-001  3.8691467e-001  1.6195291e-001  1.2297986e+000 -6.3107737e-001  1.4592273e-001  1.2520075e-001 -9.2657098e-001  2.7016669e-001  5.5728515e-001  2.7368634e-001  7.2336965e-001  2.2201153e-001  8.8851220e-001 -6.9818749e-002  7.5457951e-001  7.3789539e-001  9.1998302e-001 -6.1041034e-002 -2.0545545e-001  2.1849854e-002  9.5111816e-001  1.7241932e-001  1.0513895e+000  1.3121663e+000  2.8234538e-001  4.5132017e-001  4.4478526e-002 -5.7594957e-002  1.3741882e-001  7.8279366e-001  1.5980161e+000 -5.7583310e-001  5.4571436e-001
  1.2417520e+000  5.7889488e-001  5.7336982e-001 -3.5007763e-001  1.1146561e-001 -1.4432003e-001 -2.3852145e-001  6.4158000e-002  5.2688617e-001  5.2666751e-001  4.1467514e-001 -4.2679687e-001 -1.6121059e-001 -3.4951207e-001 -5.3186267e-002 -5.3215681e-001 -6.4848233e-001 -2.9878387e-002  1.0035865e+000  8.0337035e-001  1.3297375e-001 -9.9287486e-001  4.1851428e-001  8.0844232e-001 -3.0978084e-001  1.9166659e-001 -5.6414679e-001 -8.3278790e-001 -1.4410641e+000  6.3207666e-002  6.2746426e-001 -5.8324474e-001  5.6615847e-001  9.4525458e-001  4.8776810e-001  9.3367842e-001 -2.4818299e-001 -1.1527555e+000 -9.9627450e-001 -2.6443814e-001  7.0504137e-001  1.5406164e-002  1.9637462e-001  1.0309634e-001 -2.6211313e-001  3.2042197e-001  3.7982009e-001  1.3797213e+000 -1.2612551e-001  2.1109225e-001 -1.3070679e-001 -1.0243954e-001 -1.2366851e-001 -3.3019468e-001  7.3195628e-002  7.8477378e-001  3.7256618e-001  3.0573385e-001  4.8407418e-001  1.1178308e-001 -5.7085545e-001 -6.8712763e-001 -1.2027455e+000 -2.9378730e-001 -2.7107577e-001  1.3932745e+000
  1.9712975e-001  2.3499231e-001  2.3069523e-001 -8.6140564e-001 -1.7686667e-001  6.9500417e-001 -5.9334894e-001 -1.8330689e-001 -3.3039863e-001  8.3445249e-002 -1.2895422e-001 -8.1924601e-001 -6.0559018e-001 -6.5101073e-002 -3.3783304e-002 -2.1969157e-001 -6.1746080e-001 -1.5434846e+000 -6.0160124e-001 -2.1953940e-001 -1.6931977e-001 -2.3373321e-001 -7.5009288e-001 -2.7542507e-001 -2.9242294e-001  3.9256382e-001 -9.2372879e-004 -6.2745640e-001 -4.8124567e-001 -3.7852633e-001 -3.1836055e-001 -4.4262805e-001  3.1076502e-001 -3.8955994e-002 -3.3999789e-001 -4.6294821e-001  1.8600448e-001 -6.1690417e-001  6.8520612e-002  7.1956444e-001 -5.6797589e-001 -2.0204989e-001  5.6467122e-001  1.1410041e+000  1.0152691e-001 -7.7167955e-001  3.3568197e-001 -3.3318000e-001 -3.1195733e-001 -3.5763349e-001 -2.1028350e-001 -1.2347928e-001 -9.3517543e-002 -5.0515374e-001  7.8432469e-002  4.4115318e-001  4.6800632e-001 -4.1079745e-002  1.4293022e-001 -2.6869853e-001  5.5849999e-001  3.1962200e-001 -7.0264253e-001  1.9933743e-001  5.1461321e-001 -1.2900353e-001
 -2.0852910e+000 -2.4373770e-002 -8.6573942e-001 -1.9197225e+000 -1.8543735e-001 -1.3642035e+000 -7.6770232e-001  2.0780927e-001 -2.1431298e-001  4.4944062e-001 -1.4321677e-001 -8.0554091e-001 -5.3922265e-001 -7.6112902e-002 -5.0640726e-001 -3.9283314e-001 -6.2187471e-001 -1.2322244e+000 -1.3635842e-001  1.0410560e-001  2.0025418e-001 -1.5351661e-001 -5.5789358e-001  7.3469769e-001 -5.1752597e-001  5.6063500e-001  2.2744696e-001 -8.0827841e-002 -4.2672032e-001 -3.1480721e-001 -4.4099183e-001  3.8316043e-001 -7.4383722e-001 -3.9196498e-001  2.6971758e-001 -3.2081862e-001 -1.2511472e-001 -1.5622662e-001 -8.4708822e-002 -2.4752834e-001  4.0260533e-001 -5.3670514e-001  2.5223365e-001  1.8402295e-001 -6.2444752e-001 -7.5958221e-001  6.7957006e-001 -1.6111442e+000 -9.6706667e-001 -1.1247300e+000 -6.0624605e-001 -3.2197430e-001 -7.8220046e-001 -9.8105277e-001 -4.4747354e-001 -4.8666281e-001 -1.8496499e-001 -3.4857698e-001  1.0137623e-001 -9.2692783e-001  4.5589369e-001  7.6762551e-001 -2.2348099e+000 -3.0174706e-001  7.0660644e-001 -7.4696622e-002
 -6.8776313e-001  5.9570401e-001 -4.8076079e-003 -6.6011203e-001  4.0370684e-002  2.2749968e-002 -7.0102164e-001  8.0817546e-002  3.5840937e-001  8.7827512e-001  9.1181359e-003 -5.7888009e-001  2.9600021e-002  5.0599584e-002 -5.9255582e-001 -3.8549482e-001 -1.9017218e-001 -2.5196150e-001  5.3679023e-001  1.5510270e-001  4.9797590e-001  1.5459927e-002 -1.4252790e+000 -4.0730265e-003 -6.5580647e-001  4.8073384e-001  2.1581792e-001  3.3009767e-002  1.4517861e-001 -5.9757331e-001  5.5999488e-001  5.1617747e-001 -8.7781666e-001  3.6188584e-001  7.4032805e-001  1.3105431e-002 -1.1585058e-001  4.7571547e-001  1.1112330e-001  5.8119754e-001  4.7930000e-001 -4.9665311e-001  7.0298371e-001 -3.7338775e-001 -4.0803342e-001 -1.6407016e-001  3.6333050e-001 -3.7640167e-001 -9.1041274e-001  5.4073482e-001  3.4627255e-001  6.3750510e-001 -3.6578328e-001 -2.9789962e-002 -5.7659371e-001 -2.2424014e-001  5.4612884e-001  3.4971705e-001  3.4223055e-001  1.3527812e-001  7.9996094e-002  6.1388329e-001 -1.5441310e+000 -3.1190421e-001  4.0812704e-001  1.8836669e-001
 -4.1747568e-001  1.0025120e+000 -2.8170394e-001  3.6079551e-001  2.7309655e-001  9.7200518e-001  6.5034020e-001 -1.6887917e-002 -1.8442990e-001 -5.2254284e-002 -6.5269008e-001 -5.4706805e-001 -4.9667720e-002  5.8331027e-001  6.8076340e-001  3.3362422e-001 -5.1315190e-001 -3.6665044e-001  1.6086186e-001 -7.9264990e-001  9.0017072e-001  1.7354204e-001  1.0012972e-001 -7.5038171e-001 -2.0839871e-001  4.4302345e-001  1.2498464e+000  1.3551726e+000  6.3913538e-001  1.2364744e-001  2.5414452e-001 -2.6518179e-001  1.6567869e-002  1.6403633e-001 -7.0826182e-001 -2.2950739e-001  1.3902876e-001  8.4976031e-003  9.0299324e-001  1.2391166e+000  8.0486189e-002 -1.8381949e-001  7.1236251e-001  7.5904997e-001  6.1600392e-002  4.4734670e-001 -3.3678971e-001 -2.4638674e-001  1.6899092e-001  4.5970935e-002  8.3747078e-001  9.8323028e-001  1.1219809e-001  3.7225540e-001  7.7059794e-002  1.3969601e-001  3.4586994e-001 -4.6939925e-001 -2.1168825e-001  6.5694227e-001 -3.5485505e-001 -2.4630276e-003 -3.2415197e-001 -1.0405466e+000 -2.9200920e-001 -1.0817252e-001
  4.0238170e-001 -3.7378544e-001  7.4162766e-001  5.5882863e-001  1.4666869e-001  1.3633370e+000  1.6658037e+000 -1.6188452e-002 -1.6291879e-001 -1.0145345e+000 -6.4277311e-001  4.1337393e-001  4.1018274e-002  6.7066144e-001  6.1447027e-001  1.2484624e+000 -4.1939758e-001 -7.2762152e-001 -5.3841826e-001 -1.2874188e+000 -9.4435788e-001 -3.5851047e-001  2.3896826e-001 -6.9169068e-001  1.5732757e-002  1.3165837e-002  7.4386851e-001  1.9377010e+000  1.4147854e+000  6.8460983e-001  4.1809472e-001 -3.6601067e-001  8.6095906e-001  8.6180914e-001  4.9755831e-002  2.6534768e-001  6.3540872e-001  9.7200466e-001  6.7844361e-001  4.4777459e-001  2.7485188e-001  4.5698126e-001  6.6519688e-001  1.2237031e+000  5.3610427e-001  2.0472042e-001 -8.4927615e-001  2.2059788e-001 -4.0081869e-001  1.2586441e-001  1.1809785e+000  1.2536256e+000  2.5671419e-001  7.5250524e-001  5.5234924e-001  4.8295208e-001  2.8957954e-001 -3.8363451e-002  9.4027865e-001  7.6684401e-001 -8.7981671e-002  1.6532259e-002  8.1109168e-001  4.3858632e-001 -2.7995288e-001 -4.5634521e-001
 -5.5543186e-002 -3.0814511e-001  6.5365547e-001 -1.1408886e-002  1.8654728e-001  1.1680067e+000  1.0869585e+000 -4.5885220e-001 -1.7865825e-001 -9.5707937e-001 -8.9396575e-001 -2.8960076e-001 -5.6108354e-001 -1.0474055e-001  1.0333020e+000  1.0724366e+000  2.9077748e-001 -7.0307774e-001 -8.6156056e-001 -6.6061903e-001 -9.4578019e-001  8.8132150e-002  6.7305824e-001 -9.5411762e-001 -1.4602985e-001  1.0369142e-001  1.3939169e+000  1.2087910e+000  1.4827022e+000  1.7197749e-001 -5.1106318e-001 -3.0594234e-001 -1.0343506e+000 -1.1059954e+000 -6.2196471e-002  8.0312653e-001  7.4829501e-001  1.5676189e+000  1.3331390e+000  7.1953136e-001 -2.5190861e-002  4.3652413e-001 -3.3794019e-001  5.0342441e-001  1.5311855e-001  1.8426335e-001 -3.5060333e-001 -3.8817528e-001 -1.2406741e-001  9.4044532e-002  1.3082625e+000  1.0911497e+000  1.9672752e-001  3.8879346e-001 -3.4984754e-002 -1.8599323e-001  3.8755451e-001  2.8549243e-001  4.7818251e-001  7.6183624e-001 -2.6936294e-001  1.6608000e-001  7.0833994e-001 -5.8485818e-001 -9.2967493e-001 -4.6500581e-001
  7.3884149e-001  1.7127779e-001 -7.1169449e-001 -1.6517197e-001  2.8648432e-001  4.9819689e-001  9.5778430e-001  5.3301648e-002 -2.0368597e-001 -2.9677633e-001 -6.3668769e-001  8.2484139e-001 -3.0775995e-002  4.7367096e-002 -1.8883588e-001 -1.0162789e-001 -1.1377485e+000 -2.4190516e-001 -5.3461926e-001 -8.1443247e-002 -2.7805361e-001 -2.9025391e-001  1.8676057e-001 -1.7642658e-001 -4.0778721e-002 -3.3346472e-001  1.4045386e+000  1.5025259e+000  1.2437811e+000 -2.5779538e-001  1.8640590e-001 -1.1795078e-001 -7.1081407e-001 -2.5151018e-002 -1.7372572e-001 -6.9165559e-002  1.4383581e-001  2.3150257e-001  8.3219086e-001  3.1209403e-001 -2.8667241e-001  2.1281972e-001  5.3499936e-001  3.7986669e-001  1.5459210e-001 -6.2936184e-001 -3.2951921e-001  7.6941268e-002  1.0522494e+000 -2.4477010e-001  3.2063031e-002 -4.3366502e-002  1.2707291e-002  1.9752103e-001  4.3188425e-002 -5.2788444e-001 -4.2971094e-001 -3.1958207e-001 -2.1213277e-001  6.9165512e-001  1.8321460e-001  2.4917488e-001 -3.9596583e-001 -8.7927853e-001 -7.1642222e-001  6.0230420e-002
 -8.3553978e-002 -1.0085215e+000  1.4920230e+000 -3.3215561e-001  9.7321105e-002  8.5768342e-001  1.9350469e-001  1.4877513e-002  2.6560865e-001 -6.5752858e-001 -5.7366199e-001 -1.2585791e-001  2.5619656e-002  2.2892462e-001  6.2028698e-001  1.3054629e-001  1.1116029e-001 -3.9965096e-001 -4.2277847e-001 -1.3672967e+000 -1.2175729e+000 -3.7988559e-001 -5.9231959e-001 -7.3162199e-001 -2.6692617e-001 -8.5748584e-002  4.4463466e-001  1.2633924e+000  1.1375514e+000  3.5112108e-001 -4.7292710e-001 -3.9654523e-002  1.5501694e-001  4.8193180e-001 -1.0578498e-001 -2.5944028e-001  5.5309821e-001  1.8230176e-001  8.1918646e-001  1.7107450e-001 -4.2695009e-002  4.4937571e-001 -3.5707372e-001 -3.6916206e-001 -4.8793847e-001 -1.2422502e+000 -2.2794642e-001  6.5926665e-001  5.1634170e-001 -4.1386688e-001  5.1482602e-001  5.2938806e-001  1.4013792e-001  1.2800516e-001  3.0063049e-001  2.3391813e-002 -2.4791473e-001  1.5299999e-002  2.7218928e-001  6.3913021e-001  2.1357436e-001  3.6019260e-001 -3.8292463e-001  4.4204031e-001 -2.7248829e-001  1.2113224e-001
  2.9216537e-001  2.1101106e-001 -7.1249908e-001  8.3498014e-001  2.4567736e-001 -4.1670353e-001  1.3543075e+000 -3.8061062e-001  1.1815799e-001 -8.8958960e-001 -1.1616100e+000  3.5933166e-001  4.1265596e-001  1.4307776e-001 -3.0974829e-001  2.5883845e-001 -5.7472489e-001 -8.6240159e-001 -2.1360985e-001 -6.9041309e-001 -2.6054154e-001  7.0246637e-002  4.7639331e-001 -3.8277960e-001 -4.1503884e-001  3.5601338e-002  9.0345532e-001  1.9636435e-001  6.6712788e-001 -5.3453497e-001 -6.0543366e-002 -7.9499428e-002 -2.8307504e-001 -4.1182696e-001 -1.9850253e-001 -3.1459937e-002 -5.2026997e-001  1.2037070e+000  5.9984227e-001  8.3472374e-001  3.7984940e-001  3.8492561e-001  1.3870271e-001  2.7583733e-001  2.0370262e-001 -3.4991765e-001 -6.5284309e-002 -5.6707225e-002  2.5974084e-001  1.8430674e-001  3.1864595e-001  9.8737951e-002  1.9678540e-001 -6.6687821e-003  5.9630758e-001  3.4916429e-001  5.2197105e-001 -2.0993519e-001  2.8867490e-001  1.3138978e+000  1.3646911e+000  5.6418937e-002  1.1385476e-001  2.7035344e-001 -7.6890377e-001  7.3157853e-002
 -8.8724285e-002  7.9046463e-001 -6.2538931e-001 -1.9166023e-001  1.7654166e-001  2.3629132e-001  2.1892313e-001 -3.3302905e-001  6.5826217e-001 -6.9855546e-002 -1.0210975e-001  3.7308006e-001  4.2153680e-001  2.9500269e-001 -1.8784407e-001 -5.9066597e-001  4.8352824e-002 -3.7745315e-002  6.4756605e-001 -2.5831725e-001  2.9585353e-002  1.7297636e-001  1.2215020e+000 -7.4950010e-001  3.5599334e-001  4.7530157e-002 -9.3225807e-001 -6.9334271e-001 -5.4828043e-001 -3.0491280e-001  8.6242611e-003 -9.7940169e-002  4.0447183e-002  3.7062983e-001  2.0225025e-001 -8.0050502e-002 -4.3381975e-001 -2.4580892e-001 -5.9049138e-001 -5.7604519e-001 -3.1215053e-001  5.9136400e-001 -3.1907843e-001  4.7955515e-001 -9.2846427e-002  5.9026180e-001 -1.2014790e-003  4.7591467e-001  3.8848220e-001  9.2062022e-002 -3.3883712e-001 -2.6259798e-001  2.1272368e-001 -5.3146824e-002  1.4124689e-001  1.4392683e-001  3.2315231e-001 -2.6422415e-001 -4.3055480e-002 -2.0807000e-001  7.9323713e-001 -3.0794178e-001 -2.9814626e-001  9.3896943e-001 -9.8256613e-001 -3.2000563e-001
 -5.9730528e-001  4.7016221e-001  1.0897458e+000  1.3620088e-001  1.8983735e-001  8.9881985e-001  1.0416875e+000 -2.9006090e-001  2.2772532e-001 -6.7164324e-001 -1.7807415e-001  4.9112344e-001  6.9777044e-001  1.0038694e+000  2.6499414e-001  3.4868139e-002  6.8882438e-001  2.9405951e-001 -1.5194236e-001 -1.5845477e-001 -4.6134530e-001  4.0209720e-001  1.5097881e+000  7.9250480e-002  8.5973788e-001  3.9665663e-001  5.7436795e-001  4.8394994e-001  5.6012264e-001 -8.2540634e-001 -1.9454891e-001 -4.2700220e-001  1.8116184e-001  8.9325321e-001 -9.9772473e-002  1.7554484e-002 -5.7856217e-001  9.3927552e-003  9.3016945e-001  5.2162498e-001  8.5852083e-001  1.0023976e+000  5.2784518e-001  5.1146957e-001  9.5207486e-001  1.0656834e+000  4.1903865e-001  5.7010747e-001  7.3267660e-001  1.4487581e+000 -4.3536095e-001 -3.0881114e-001  1.0185281e+000  9.7820843e-001  1.2677134e-001  7.6936283e-001  1.4609195e-001 -4.1673752e-001 -1.2760260e-001  5.5652964e-001  9.1240520e-001  1.3702994e-001  4.7546363e-001  9.1232426e-001  3.7720936e-002 -1.6484494e-001
 -2.1985501e-001 -4.3233135e-001  3.1188864e-001  1.0492422e+000  2.6588978e-001  3.5508024e-001  5.4005394e-001 -3.0089427e-001  5.7067057e-002 -4.5375132e-001 -2.9389590e-001 -5.1650213e-002  1.7966993e-001  1.8524296e-001  2.0481879e-001 -2.5637433e-001 -5.2438130e-002 -1.7455641e+000 -3.0514157e-002 -4.7213667e-001  2.2617853e-001 -2.7648898e-001  7.2191733e-001 -5.4672260e-001  1.3382732e-001 -1.4461472e-001 -6.1633624e-001  5.0985664e-001  6.0052672e-001 -1.5053971e-001  3.7664234e-002 -1.5019188e-001 -3.2740649e-001 -1.3737994e-001 -3.7916832e-003 -2.0326292e-001 -8.6406756e-002  1.7857744e-001  2.0206866e-001 -4.5689617e-001  4.7903571e-001  7.2963638e-001  6.9810448e-001  5.5112504e-001  5.9399587e-001  6.6707424e-001  5.7590794e-001 -2.4666687e-001  6.3069323e-002  8.1027769e-001 -1.2677626e-001 -7.5350034e-002  2.3525684e-001  1.8244167e-001 -3.1854116e-001  3.5943115e-001  3.3778809e-001  9.8679706e-002  3.6142563e-001  4.7257612e-002  2.7951014e-001 -2.0782974e-001 -1.0909192e-001  1.0793154e+000 -2.6846425e-001  8.1119906e-001
  8.3314814e-001 -7.7817600e-001  8.3437217e-001  5.6019671e-001 -1.3957233e-002  4.0120439e-001  8.2515733e-001 -2.8641866e-002  6.4356578e-001 -1.3812092e-001 -2.4874959e-001  4.8405265e-001  5.2112522e-001  6.1164794e-001  2.8088410e-001  2.4521330e-001  3.1721401e-001  3.8217337e-001  1.1874923e-001  7.6001456e-002 -3.5963757e-001  3.4619523e-001  4.9381419e-001  4.1157901e-001  3.0500556e-001  7.9058377e-001  4.7307141e-001  9.0528589e-001  9.7998524e-002 -3.7163939e-001  8.6693204e-001 -2.1501710e-001 -1.9370461e-001 -4.6388634e-001  6.0203378e-001  3.8101006e-001 -3.9071894e-001  4.9009568e-001 -8.4201324e-002  6.1439987e-001  2.6415718e-001  6.9681043e-001  7.7727890e-001  1.9069137e-001  3.9974687e-001  7.3071691e-002  7.3526107e-001  4.5297341e-001  1.0436773e+000  6.8749588e-001  2.3155223e-001  1.0392980e-001  8.6883451e-001  7.2050866e-001  1.0539251e+000  9.7116503e-002  5.5604689e-001 -1.8506171e-001  7.4990369e-001  1.0242872e+000  3.6547348e-001 -7.6032790e-001 -1.0570764e-001  1.8613554e+000  1.7579554e-001  7.2805731e-001
 -1.4475318e+000 -4.7004808e-001  1.1586302e+000  1.2910633e+000  1.3285322e-001  5.9789971e-002  7.1255938e-003 -3.1526012e-001  7.2393214e-002  4.5471391e-001 -4.0644873e-001 -1.5003381e-002  2.9161285e-001 -1.6944649e-001 -2.1754123e-001 -1.8165177e-001 -8.1103217e-001  8.5949025e-002  6.4667419e-001 -7.8860154e-001  1.0988120e-001 -9.6366127e-002  5.1524997e-001 -1.0185727e+000 -3.6900187e-001 -2.9902643e-001  1.0334522e-001 -9.5487441e-002  4.6682120e-002 -1.0045606e+000  1.0246467e+000 -3.9025260e-001  2.1746300e-001 -2.7494544e-001  4.3670833e-001  5.2318430e-001 -5.0470780e-001  8.0695317e-003  1.1712892e-002  1.3017490e-001  5.1841493e-001 -1.5587323e-002  4.0617017e-001  2.1356978e-001 -4.8522051e-001 -1.9809992e+000 -1.6127882e-001  4.4309361e-001  1.8160387e-001 -2.7009448e-001 -6.0131826e-001 -5.4792794e-001  1.4326877e-001  1.5823913e-001  3.4852215e-001 -1.5267385e-002  7.6296809e-001 -1.1803283e+000  4.1066738e-001 -2.6996856e-002 -8.0690859e-001 -8.7282753e-001 -6.7185520e-002 -5.1528541e-001 -5.3531577e-001 -4.6505410e-002
  5.2044448e-001  5.2234443e-001 -2.7192171e-001  1.4262629e-001 -4.8182319e-001 -4.8432850e-001  3.0719178e-001 -3.1764404e-001 -1.9595106e-001  1.1524365e-001  1.0647336e-001  1.9497276e-001  6.3418005e-001  1.3840089e-001 -1.5073014e-001 -6.4669072e-002  7.5647469e-002  2.1119418e-001  7.1450742e-001  5.0936149e-001  2.9818018e-001 -1.1553959e-001  1.8151890e+000 -7.3463714e-002  2.4403907e-001 -1.0114713e-001 -7.4242868e-001 -2.4883270e-002  1.6759834e-002 -4.7615761e-001 -1.2254976e-001 -3.5248962e-001 -2.0158429e-001  4.5111662e-001  4.3359453e-001 -3.6498936e-001 -5.6842078e-001  5.6022235e-001 -1.2550890e-001 -6.7909341e-001  2.9645834e-001  4.5030126e-001 -4.1151103e-001  1.0642456e+000  8.1500546e-001 -5.5105902e-001  4.2733871e-001  5.2853580e-001  8.0257691e-001  9.0112941e-001 -2.0804377e-001  4.7683998e-001  4.0335118e-001  8.5550841e-001  4.5737450e-001  3.9445312e-001  3.5271130e-001 -4.7079966e-001  2.6935165e-001  6.3016860e-002 -3.4272749e-001 -4.5647347e-001 -4.3214554e-001  8.1074550e-001  9.6609836e-002  1.1715122e+000
  3.4197814e-002  1.0394296e-001 -4.4574164e-001  1.4840802e+000 -7.4195064e-002  4.1452272e-001 -5.9390268e-001 -4.1334176e-002  4.8113827e-002 -2.3321016e-001 -1.5458435e-001  4.3079722e-001  9.1064075e-001  2.7285142e-001 -1.3833512e-002  4.2811451e-001 -1.0618204e+000  7.7155302e-001 -1.8571282e-001  4.0869603e-001  7.4771575e-002  4.9338691e-001  3.1305232e-001 -1.2170594e+000  4.8694754e-002 -1.2278340e-001 -8.1952680e-001 -2.1445627e-001 -1.5223445e-001 -5.5307788e-001 -5.6419350e-001 -4.2802010e-001 -3.1531697e-001 -9.2148070e-002  2.3260679e-001 -4.1987381e-001 -4.4810776e-001 -1.9339251e-002 -2.8355182e-001 -1.2929860e+000  8.0377740e-001 -6.9880879e-001 -5.3073969e-001 -4.0654965e-001 -9.5678865e-002 -1.2291351e+000  4.4223560e-001 -3.6822730e-001  7.6450909e-001 -6.0831707e-001 -1.8834402e-002 -2.5850358e-001  1.8192857e-001  5.9831102e-001  7.1599360e-001 -1.6832408e-001 -1.3401769e-001  5.4367983e-002 -2.7527502e-002 -1.0699631e-001 -6.4578581e-001 -2.3128361e-001  9.8475868e-001  4.2863931e-001 -6.2165989e-002 -2.1557938e-001
  6.1554685e-001 -4.5814328e-001  4.3999831e-001  6.9724812e-001  1.4438327e-001  1.4936216e+000  1.5221552e-001  6.2237747e-001  2.0593358e-002  5.5723476e-001  7.7272690e-001  1.2926365e+000  1.5022311e+000  7.6618157e-001 -2.1061539e-001  3.3670496e-001  7.3693762e-001  1.3564952e+000 -1.0080123e-001  1.0352159e+000  5.3692062e-001  2.1835836e-001  7.4498627e-001 -6.5816697e-001  3.9325095e-001 -1.0053420e-002 -2.8328378e-001 -3.8575154e-001 -1.0659634e-001 -1.1643822e-001  3.1743783e-001  5.6054268e-001 -1.3407086e-001 -2.4432360e-001  7.0720633e-001 -1.4890354e-003 -5.6214523e-001  1.2397163e-001 -9.6456378e-001 -1.9519146e-001 -2.0293303e-001 -2.1626230e-001 -5.7896348e-001  3.5274550e-001 -3.7674854e-001 -7.4609033e-001  3.6222358e-001 -7.8979757e-001  5.9147853e-001  2.5877590e-001 -2.9778895e-001 -7.3882356e-002  1.7206708e-001  2.7389891e-001 -2.0836043e-001  2.5810397e-002  2.7599067e-001  8.2302554e-001  8.8272023e-002  4.8588071e-002  1.0970773e+000 -8.0624277e-001  5.9151023e-001  4.1165797e-001 -5.8854342e-001 -9.8544959e-002
 -2.0757619e-001  8.0874380e-001  1.2195750e-001  1.8081782e-001 -4.9816648e-001 -1.1349489e+000 -6.1158785e-001  1.5610423e-001  2.6467312e-001  1.0241752e-001  1.1889981e+000  5.8673448e-001  2.8172255e-001  9.7471307e-001 -4.2619506e-001 -4.7136625e-001  1.4998897e-001  1.0492018e+000  5.3086704e-001  6.6880247e-001  1.2045055e+000  9.1673827e-001 -8.9231242e-002  5.7048670e-001  1.1770489e-001 -6.2371421e-002 -1.6901923e+000 -7.3815963e-001 -4.7422003e-001 -4.6014092e-003 -5.5494987e-001 -1.0387888e-001  3.4927260e-001  4.0742575e-001 -5.1630579e-002 -1.1505917e+000 -2.7838592e-001 -4.0901674e-001 -1.6303143e-001 -1.0113883e+000  2.8110533e-001 -1.8105194e-001  4.5285301e-001 -3.2882099e-002  2.5848807e-001 -3.8046172e-001  6.6443323e-001 -1.9931220e-001  8.7252016e-001  1.0104631e-001 -3.2519654e-001 -2.1787711e-001  2.4316143e-001 -2.3061900e-001  1.2000353e+000  5.4392997e-001  8.7194680e-002 -2.1723088e-001 -4.2831892e-001 -9.3033358e-001  3.9480151e-001 -6.1402075e-001 -5.9767581e-001  5.1414962e-001 -2.9622861e-001  6.4989113e-001
 -9.6900754e-001 -3.5374344e-001  1.7316779e-002 -5.9569383e-001 -3.5067298e-001 -1.3133825e+000 -6.8771368e-002  3.0135172e-001 -2.0953061e-001 -1.0952923e-001  2.7181589e-001  5.1473666e-001  5.7356395e-001  4.3391816e-001 -3.8228795e-001 -1.1764602e-001  1.2984725e-003  1.2303289e+000  1.9288263e-001  8.9731542e-001  4.1654821e-001  3.4426747e-001  1.8265496e-001  3.9604639e-001  2.9091172e-001 -1.1216001e-002 -3.8155124e-001 -6.0087406e-001 -4.5486713e-001  2.9402168e-001 -4.6532424e-001 -9.9024403e-002  3.4928027e-001 -2.8448593e-001 -5.6102742e-001 -1.2423051e+000  4.7558426e-001  1.2159603e-001 -5.3275230e-001 -1.8635436e-001 -3.1350637e-001 -5.4485440e-002  2.0929413e-001  9.0745377e-002  5.8852049e-001 -3.5954523e-001 -3.5254716e-001 -3.8651952e-001  4.4297535e-001  2.3072118e-001 -4.9606490e-001 -9.0799359e-001  4.0793692e-001 -2.5381384e-001  6.4550304e-001 -5.5365374e-001 -1.8147223e-001 -4.9418731e-002  5.5492185e-002 -1.5571819e-001 -6.2411558e-001 -1.8283821e-001 -1.0903149e-001  1.4314409e-001 -4.0972057e-001  9.5623508e-001
  4.9370415e-001  5.9062017e-001 -1.8574002e-001 -1.0220564e+000 -1.1975294e-001 -8.6711120e-001 -1.0559223e+000 -6.1377275e-002  4.1568351e-003  6.2669139e-001  4.9344913e-001  4.0942827e-001 -1.3776792e-001 -7.1175884e-002 -7.3486500e-001 -5.7347352e-001  3.5191844e-001  1.4143992e+000  6.0362661e-001  7.3617103e-001  2.1404006e-001 -3.8189135e-001 -4.4452194e-001  4.0901000e-001  1.7638203e-001  3.4802691e-001  1.5224657e-001 -6.4096494e-001 -4.2953781e-001 -2.1137844e-001  5.1530528e-001  1.7297683e-001 -3.0236971e-001 -8.5528411e-002 -4.8896686e-001  4.9469164e-002 -6.4098021e-001 -4.7804525e-001 -8.0548163e-001  2.8120865e-002 -1.5101032e-001 -1.1422627e-001 -2.4445883e-001 -3.1698278e-001 -4.0967588e-002  1.7930820e-001  1.6230211e-001 -2.1977049e-001 -2.5209185e-001  3.9534410e-001 -2.9309798e-001 -6.4661989e-001  3.3819875e-001 -2.6856241e-001  1.5418762e-001  1.2494915e-001 -5.2266949e-002 -3.1360095e-001 -5.4455792e-001  4.7355298e-002 -4.2131311e-001 -5.3864937e-002 -5.2227341e-001  2.0570238e-001  5.5426786e-001  1.0645689e-001
  2.6284226e-001 -6.4618254e-001 -1.3371191e+000  1.6456309e+000 -2.2773589e-001 -4.5998766e-001 -8.2059234e-001  3.8605095e-001 -1.9046393e-001  7.3258127e-001  3.5813210e-001  2.9126942e-001  3.2313053e-001 -2.7562548e-001 -7.8738175e-002 -2.9629187e-001  5.8303148e-001  1.1239521e+000  2.1163483e-001  6.0510311e-001  2.8262368e-001  4.6743537e-001  7.3377116e-001  5.7458526e-001  1.0136115e-001  5.6662361e-002 -1.7451288e-001  5.5222461e-001  1.0357366e-001 -4.0681503e-001  3.5619759e-001  3.3823646e-001  3.5435664e-002  2.6581809e-001  8.7824751e-002  4.1050929e-001 -3.9696090e-002 -1.7132504e-001  2.9810998e-001  2.3813956e-001  1.8830832e-001  2.1497723e-003 -9.1813902e-002  2.3104810e-001  8.7773059e-001  7.4797254e-001  2.7241830e-001  7.2270231e-001  5.3525503e-001  5.9431724e-002  6.2725280e-001  1.0443699e+000  4.9433681e-001  2.8127248e-001  1.4295633e-001  6.5841598e-001  1.9289874e-001  4.5300953e-001  4.0337492e-001 -5.5056794e-001  1.3852654e+000  1.1098955e-001  1.9998319e-001 -2.3794105e-001 -1.2731149e-001  5.7178047e-001
  3.1610012e-001 -8.3745616e-001 -4.9623663e-001 -4.6322306e-001 -3.9434664e-001 -2.5231534e-001 -9.7625033e-001  5.6367595e-004  2.1303473e-001 -1.8000859e-001 -3.0046724e-001  6.7364000e-001 -2.7264827e-001 -1.7976791e-001  1.3981495e-001 -3.6197920e-001  5.1484008e-001  7.6357744e-001 -5.5422227e-001  5.1863017e-001 -5.7107163e-002 -3.7179212e-001 -3.9845348e-001  1.0883908e+000  1.8213931e-001 -3.1973374e-001 -1.7325911e-001 -1.0706705e+000 -9.3100437e-001 -2.8481434e-001 -1.5195241e-001  1.8532242e-001  2.0739741e-002  2.6935719e-001 -1.7660568e-001  5.7417806e-002  3.4524145e-002 -8.7173195e-001 -5.2625716e-001  5.1675019e-002 -1.5568668e-001 -1.8904757e-001  8.6195198e-001 -7.0366119e-002  2.8562253e-001 -5.2576161e-001  6.7391988e-002 -1.5867731e-001  4.7653182e-001  3.5909737e-001 -2.8362945e-001  1.5334664e-001 -4.6452868e-001 -1.4730836e-001 -3.5031240e-001  1.7006210e-001 -6.9627044e-001  4.0638183e-002 -1.6211746e-001 -1.1245198e+000  5.0114778e-001  2.7705707e-001 -1.0590762e-001 -1.7745442e-001  2.9618728e-002  5.3901026e-001
  4.2016462e-001 -3.5170570e-001 -8.1999803e-001 -1.1237910e+000 -2.8361564e-001 -1.8230549e-001 -8.8458013e-001 -2.5317077e-001 -4.8287899e-002  1.1603286e-001 -8.9976502e-002  6.5044270e-002 -8.3013924e-002 -1.9690115e-001 -5.1639370e-001 -4.7730011e-001 -6.8302011e-001  3.5730518e-002 -8.3441635e-001  4.1055195e-001 -4.9550926e-001  5.9278831e-002 -2.3573036e-001 -2.2131148e-002 -3.3113779e-001 -6.4872715e-001  5.6563566e-002 -8.4617004e-001 -6.7563602e-001 -1.3519273e-001  1.7531157e-001  6.0056169e-001 -2.4595924e-001 -5.5574589e-001  1.3301560e-002  2.5782927e-001 -2.5551613e-001 -2.4950074e-001 -1.9954137e-001 -4.9099424e-001 -4.6884873e-001 -6.1565850e-001  4.3782030e-002 -1.0158972e+000  1.0037316e-001  6.0327380e-001  1.5529654e-001  4.5802010e-001 -8.9153742e-001 -1.3465254e-001 -9.0397233e-001 -5.6031733e-001  2.3216131e-001  1.1053422e-001 -4.7362129e-001 -5.8982058e-001 -5.8689065e-001  2.9668376e-002 -5.4675552e-001 -1.2030603e+000 -8.7763796e-001 -5.3303470e-001 -2.0783507e-001 -4.7615593e-001 -9.7814324e-002 -6.1360157e-001
