# Supplementary material for: Resting-State Temporal Synchronization Networks Emerge from Connectivity Topology and Heterogeneity
Source: PLoS Comput Biol. 2015 Feb 18;11(2):e1004100. doi: 10.1371/journal.pcbi.1004100 (PMC4333573; doi:10.1371/journal.pcbi.1004100)
Supplement: S1 Dataset — Each volunteer underwent two scanning runs (blocks). For each recording session (subject and run), BOLD time series were averaged over the corresponding 66 brain regions of the brain atlas. Each file subXblockY.txt contains the time series of all 66 brain regions from subject X and run Y. The labels of the brain regions are contained in file ROIs_Labels.txt. (ZIP) [file pcbi.1004100.s006.zip › DataSet S1/subj21_block1.txt]

 -4.7001294e-001  1.6850955e-001 -3.5919700e-001 -2.5497514e-001  2.1476157e-001 -7.8048157e-001 -4.4734334e-001  5.6059924e-001  1.0098284e-001  2.5168414e-001  4.7182538e-001  3.2861955e-001 -2.8874303e-001  1.1754949e-001  7.2925137e-001  5.2085069e-001  3.5122754e-001  2.1709540e-002  3.9971360e-001  5.4823239e-001  9.3297952e-001  6.0680809e-002  2.6513057e-001 -1.0276821e-001  5.6999497e-002  6.0528087e-001  5.2608488e-001 -2.5746361e-001 -5.4969363e-001  1.0558681e+000 -1.2639131e-001  2.0575469e-001  1.1138008e+000  7.2899115e-002  4.6239996e-001  2.3095090e-001  1.1587448e+000 -1.4120488e-001  1.4203789e-001  5.4435010e-001 -2.5674555e-001 -7.4782108e-001 -3.2516220e-001 -2.6064275e-001 -2.6321769e-001 -1.7029186e-001 -6.4101031e-001 -7.4842399e-001 -1.4014919e+000 -4.5793268e-001  1.6854727e-001  4.6807446e-001  1.4484918e-001 -2.8264034e-001 -6.8375732e-001 -9.6868858e-002 -3.5303555e-001 -3.8343191e-001 -2.7929792e-001 -7.3790057e-001  3.0145758e-001  1.8133104e-001 -3.2413663e-001  4.7573193e-001 -2.6005959e-002 -6.4931239e-001
 -1.4359139e+000 -4.8647860e-001 -5.9001860e-001  2.4106231e-001 -1.3258345e-001 -8.0383509e-001  1.2862228e-001 -3.5522577e-001  5.4634336e-001  2.3275155e-001  9.4491062e-002  4.7042967e-001  5.1976087e-001  4.0103650e-002  2.3367050e-001  2.3642438e-002  2.3178453e-002  8.9685289e-001  9.3159992e-001 -3.3957230e-001  3.7736480e-001 -2.2491974e-001 -6.4367968e-001  3.6049783e-001  7.3245344e-002 -4.4533571e-001  6.6540450e-001 -5.4312607e-002 -2.1066760e-001 -4.8634927e-002  3.3308709e-001  6.4990626e-001  1.0613599e-002 -1.1071503e-001  5.0177690e-001  6.0774460e-001 -1.9488139e-001  3.0812603e-001  3.4021102e-001  5.9467506e-001 -6.6319097e-001 -9.4814845e-002  1.5714695e-001 -5.6997913e-001  1.1926552e-001  8.3092652e-001  1.3558426e-001  5.6140771e-001  2.6391777e-001  1.9469058e-001  1.6491380e-002  1.8244950e-001 -1.7155109e-001 -2.9846162e-001 -8.2291078e-001  7.6827111e-001 -1.1085948e-001 -3.2159201e-001  1.6130105e-002 -4.0691711e-001 -3.9853914e-001  1.6136838e-001  7.2450252e-001  2.6913378e-001  3.3971930e-001  5.3010032e-002
 -1.1500796e+000  4.1678783e-001  7.0353415e-002  1.1354774e+000  4.9565615e-002 -3.3750456e-001  2.3009409e-001 -4.1847402e-001 -1.6227043e-001  3.6607358e-002 -3.3744497e-001  2.3271562e-001  8.2089401e-001 -1.0042182e-001 -1.4165848e-001 -2.1771967e-001 -3.5586502e-001  8.0391105e-001  6.2834113e-001 -6.4089647e-002  4.3263232e-002  1.9914717e-001 -2.4922780e-001  1.0218960e+000  4.2988885e-001  7.0672232e-002  1.1492280e+000  5.6116661e-001  2.4523852e-001 -2.7538734e-001  1.2445471e+000  1.0279537e+000  3.3037462e-001  5.4079965e-001  1.0243728e+000  1.4452146e+000 -1.1381716e-001  7.4928243e-001  8.2438671e-001  7.1835855e-001  1.1011084e+000  5.6559486e-001  9.7844264e-001 -1.9935250e-001  1.2467561e-001 -4.8570536e-002  7.8996601e-003  2.6724076e-001  1.0595837e+000  5.4351692e-001  2.9831919e-001  5.5560014e-002 -5.5488753e-001  3.7725666e-001 -1.3440874e+000  9.7988717e-001  2.3411483e-001  8.7285714e-001  3.4883042e-001  2.1878085e-001 -1.4017144e+000  3.5097504e-001  2.1870571e+000  1.0047154e+000 -1.2529420e-001  2.5675355e-001
 -1.0762341e+000  4.5094574e-001  4.1698295e-001  2.4724972e-001  2.6857486e-001 -6.0876357e-001  2.7815957e-001 -7.3258547e-002  1.0887320e-001  2.3361057e-001 -1.2900573e-001  3.9488203e-001  4.3352812e-001  4.0533264e-001  2.3718165e-001  1.9035810e-001  1.1354737e-001  5.1429752e-001  9.4136333e-002 -3.4680809e-002 -5.4037894e-001 -9.3433720e-002  4.1265106e-001  1.1285628e+000  9.4260890e-001  5.9152273e-001  3.9487110e-001  9.2575462e-001  8.7148268e-001  1.1642399e+000  8.4102547e-001  3.7594142e-001  9.3508497e-001  3.2602132e-001  4.9057645e-001  8.8976238e-001  9.3242790e-001  4.9520343e-001  1.0235532e+000  7.3907158e-001 -1.4081738e-001  2.8621187e-001  1.0440077e+000  5.9067033e-001 -1.5795330e-001  1.5949762e-001  3.1831665e-001 -4.4531891e-001 -2.9860635e-001  1.0286603e-001 -1.9003777e-001  8.6088502e-002  7.8051100e-002  9.2617057e-002  7.5280513e-001  2.1808272e-002  2.7717806e-001  6.8149256e-001  3.2621536e-001  1.7156413e-001 -4.3333358e-002  4.4934816e-001  3.4713192e-001  3.8656196e-001  2.1999107e-001  6.8266536e-001
 -4.5086222e-001  5.8124972e-001  2.8561500e-002 -5.0595418e-001 -1.3349991e-001  1.6134884e-001 -8.9480291e-001 -4.0054415e-002  2.9527229e-001  5.4480287e-001 -4.5490185e-002  9.7564965e-002 -9.8078480e-002  1.0637475e-001 -1.4102874e-001 -4.2857083e-001  2.9705354e-001 -3.9967103e-001 -3.4559467e-001  3.6297294e-001 -4.4498558e-001 -3.8831933e-001 -3.3993422e-002 -9.5023312e-002  2.8589013e-002 -2.1058952e-001 -6.6983835e-001 -4.7754454e-003 -2.9927500e-001 -2.2958620e-001  6.9922598e-001  6.3599961e-001  6.3671280e-001 -2.4187039e-001  2.9859484e-001  2.9668367e-002 -3.6162217e-001 -2.9888158e-001 -6.4965478e-001 -8.1032367e-001 -1.0740593e+000 -3.7221775e-001 -6.0761618e-001 -3.6429434e-001 -4.5662774e-001  3.8517569e-001  4.3089319e-001 -1.1711746e-001 -8.6667623e-001 -2.5604682e-001 -5.6760582e-001 -2.6056077e-001  1.4297822e-002  4.7259372e-003  7.8661743e-001 -4.8714888e-001  4.5735945e-001 -3.6970276e-003  1.6665332e-001 -5.1483477e-001  3.9806238e-001 -1.0657230e-001 -1.2443957e+000 -1.1387232e-001 -3.7293225e-001 -1.5593518e-001
 -1.3584619e-001 -5.4734839e-001 -1.7485873e-001 -3.4551756e-001 -3.7391924e-001 -4.4385913e-002  9.2220159e-002  2.0230340e-001  3.0631415e-001 -1.4835516e-002 -6.1508826e-002  8.3584733e-001  3.3628341e-001 -2.2611905e-001 -9.2817170e-002 -1.8936223e-001  6.2087489e-001 -4.9406442e-002 -3.6464681e-001  4.0347822e-001 -9.9811548e-002 -2.0121956e-001 -2.3785964e-001  8.5719556e-002 -4.3878364e-001 -6.1805939e-002  1.6684703e-001  3.0544640e-001 -3.6592551e-001 -2.4399969e-001  8.4724317e-001  6.5660634e-001  6.5202778e-001 -4.8175571e-001  4.6193685e-001  9.0278923e-001 -3.7263272e-001 -7.3652457e-001 -3.0034125e-003 -6.3130587e-001 -4.1181599e-001 -6.8445745e-001 -5.2743827e-001  4.2211177e-002 -2.9580863e-001 -5.6440946e-001 -5.6613409e-001  5.1191708e-001 -5.3562303e-001 -4.8889367e-001 -1.9758062e-001 -1.6361406e-001  2.3492462e-001  5.3249738e-001 -4.6380731e-001  1.5338335e-001 -1.0844884e-001 -3.5919257e-001  4.7725015e-001 -1.2847958e-001 -1.8541301e-002 -2.6448837e-001  4.4459948e-001  8.9263702e-001 -5.1909947e-001 -4.8862065e-001
  7.6293028e-001 -2.3046465e-001  5.0706418e-001 -1.9827917e-001  6.5782700e-001  1.2448320e+000  6.2947484e-001 -4.9634537e-001  2.7326290e-001 -8.9570733e-002  2.4870134e-001  9.2596536e-001  2.6891461e-001  5.6459687e-001 -8.2125361e-002 -2.5393280e-001 -4.4074747e-001  9.6676804e-001 -5.1749854e-002 -5.5904321e-001  1.0643549e-001 -7.7791731e-002 -1.6494394e-001  7.4553671e-001  2.8571371e-002 -5.7301755e-002  1.1303622e+000  1.4005745e+000  7.6190706e-001 -2.3438161e-001  7.6676011e-001  5.9424463e-001  1.1771012e-001  5.4872328e-001  6.6853620e-001  8.3941819e-001 -3.1714470e-001  7.3590719e-001  1.5984515e+000  3.7425505e-001 -6.9928520e-001  2.1109300e-001  1.1269953e+000 -4.6228985e-001  1.0984964e-001 -3.9851837e-001 -1.6018469e-001  2.2184158e-001  3.8949414e-001 -4.3468540e-001  5.5159525e-002  2.4323807e-002  2.4067421e-001  3.0211598e-001  9.8640102e-002  7.1506642e-001  4.0923750e-001  3.1678582e-001  3.3169848e-001  3.7537010e-001 -1.9821136e-002  8.9081591e-001  4.3031366e-001  1.6623059e+000  8.4237865e-001  1.1859468e+000
  3.8807379e-001  9.6524631e-001  9.6089265e-002  1.3404987e-001  4.8891406e-001  8.6762191e-001  3.1958092e-001 -5.5028203e-001 -2.4909117e-001 -9.5784870e-003  3.1147236e-001  5.9820452e-002  1.3862253e-001  6.8199867e-001 -5.0865456e-001  3.3630566e-001 -5.5694478e-001  8.1663029e-001  6.7151399e-001  1.8085008e-001  2.7279991e-001  5.8383158e-001  1.5006217e+000  7.6998004e-001  5.8820845e-001  5.8770091e-001  1.1113073e+000  1.1000081e+000  1.2638132e+000 -1.9571475e-001  8.0259033e-001 -1.1675429e-001  3.0016864e-001  3.9235032e-001 -3.9679683e-001  7.3746660e-001 -7.2176200e-002  9.8671751e-001  1.7701563e+000  1.1307806e+000  5.9879422e-001  1.8759080e-001  5.5528373e-001  6.5655519e-001  6.4368478e-001  1.8697789e-001  3.5630140e-001  8.6960887e-001  4.8812988e-001 -4.0764699e-001 -2.1656968e-001 -4.5869672e-001 -3.3193081e-001 -3.3394527e-001 -1.5515895e-001  1.2130261e-001  5.9717309e-001  4.5379028e-001 -2.6449601e-001  5.6668463e-001  2.9827992e-001  6.1919507e-001  2.2924394e-001 -1.5203696e-001  7.8061660e-001 -5.8001830e-001
  7.3390054e-001  1.8332364e-001  1.1413628e+000 -8.8084677e-001  1.0718501e+000 -3.3637825e-002  6.2284878e-003 -2.6078647e-001  2.2552256e-001  2.7146122e-001 -8.2527570e-002 -2.7789848e-001 -2.1910943e-001  1.9985235e-001  4.9362331e-001  7.0633320e-001  5.2679177e-001 -1.8931644e-001  1.5238561e-001  5.4510209e-002 -2.2055585e-001  1.1961517e-001 -2.1400421e-001  4.5310210e-001  3.7473164e-001  1.6682597e-001  4.0967051e-002 -1.9470986e-001 -2.1582540e-001  6.9954016e-001 -3.0739389e-001 -6.3782955e-001  1.0386058e-001  6.0337145e-001 -6.5001376e-001 -5.4327010e-001  6.5119060e-001  1.1847205e-001 -5.3808054e-001  2.5613233e-001 -5.2516653e-001  8.5624651e-001  5.5490543e-001  8.3288553e-001  2.6767507e-001  1.1537011e+000  4.9323441e-001  3.5325756e-002  2.2957428e-001  5.8230862e-001  2.2669158e-001  5.4218764e-001  6.9557276e-002 -2.6579299e-001  5.2692228e-002  3.4968216e-001  2.2846274e-001  3.4375792e-001 -4.9494263e-001  1.5007833e-001  3.9945449e-001  3.3799278e-001 -1.1040931e+000 -3.8380174e-001  2.4500402e-001 -3.2316921e-001
  1.3160101e-001 -3.7351565e-001 -7.0199195e-001 -5.8258490e-001  1.1646038e-001  5.3652245e-001 -1.4142524e-001  1.9630340e-001  2.5359723e-001  2.6491551e-001  2.3595381e-001 -1.8582679e-001  3.4477660e-001  4.0663283e-001  8.6779125e-001  2.8376207e-001  2.5837191e-001 -4.9366558e-001 -4.0719947e-001 -7.4357626e-001 -2.1738030e-001 -1.0124812e+000 -8.7544599e-001 -5.2312126e-001 -3.3172898e-001 -4.9969526e-001 -8.2756551e-001 -1.0583819e+000 -3.2242092e-001  2.1983266e-001 -8.3335345e-001  1.9225028e-001 -5.6088474e-001  7.6400958e-001 -1.3611222e-001 -1.0512454e+000  5.6323667e-001 -1.1660193e-001 -1.0836281e+000 -4.0171333e-001 -4.9947777e-001  6.1529752e-001 -8.2368721e-001 -6.3118239e-001 -6.5889056e-001  8.0229003e-001  2.0544892e-001 -2.3393031e-001 -1.1662152e-001  1.0199032e+000  6.5310381e-001  1.0362087e+000  1.0660456e+000  4.9836353e-001  1.7844462e-001  2.3421967e-001  1.4032220e-001 -1.0030483e-001  2.3535839e-001 -1.2576349e-001  7.2891143e-001 -6.6296587e-004 -2.8562784e-001  1.5631125e-001 -2.2223934e-001  2.1640080e-001
 -2.1874307e-001 -4.5611163e-001 -1.3329048e+000 -1.4056606e+000 -4.7045011e-002 -3.7629301e-001  3.5878512e-001  7.2217888e-001  2.6731858e-001  3.3847852e-001  3.9332724e-001 -8.4396341e-001  2.8555463e-001 -3.2293054e-001  8.3173351e-001  8.9629182e-001  6.4460160e-001  3.5455392e-001 -3.7608092e-001  7.7154132e-002 -5.3797177e-001 -3.7668251e-002 -2.9513875e-002 -5.6478198e-001 -4.7133599e-001 -5.7837970e-002 -4.5163771e-001 -7.9465801e-001 -7.0294905e-001  3.9292698e-001 -2.7248398e-001  4.1306967e-001  1.1499085e-001 -5.4979076e-001  2.0400970e-001 -6.2479861e-001  1.2962924e-001 -2.1558704e-001 -4.0647597e-001 -8.2472247e-001 -4.9027455e-002 -7.4928806e-001 -7.4022125e-001 -5.8098066e-001 -8.8090332e-001 -4.7772975e-001  5.9847421e-001 -9.3754024e-001 -4.2455950e-001  3.4724055e-001  7.4233017e-001  1.2302833e+000 -1.6927232e-002  2.3372349e-001  2.8836631e-001  4.4766909e-001 -4.2290254e-001  7.3565305e-002  8.8164992e-001  8.4613737e-002  1.5482492e-002 -4.2582498e-001 -6.5608090e-001 -1.0384260e+000 -9.6561211e-002  5.4099497e-001
  4.4732360e-001 -3.6361657e-001 -1.3182072e-001 -9.7021440e-001  1.4481890e-001 -1.6553388e-001  7.2575092e-002  4.5490962e-001 -4.1742635e-001  3.5072570e-001  4.1615112e-001 -4.5166940e-001  4.1249519e-001 -1.6050941e-001 -1.3361219e-001  6.6730986e-001  4.0795273e-002  1.1054669e+000  1.5938365e-001  5.9015265e-001  1.4803997e-001 -5.4729625e-002  7.8388122e-001  4.2119361e-001  1.3034818e-001  4.6582068e-001  5.1951991e-001  1.0404497e+000  3.1857034e-001  3.7037877e-001  1.7884641e-001  5.0112979e-001  2.5215755e-001  3.8929377e-001 -2.9063065e-001 -5.8868775e-001  4.0604033e-001  1.3915973e-001  6.8157169e-001  5.4491790e-001 -3.3271614e-001 -2.3307864e-001  2.4669023e-001  5.8133755e-001 -3.4053611e-001  3.3134403e-002  6.0185792e-001 -4.2521747e-001  3.8592824e-001 -3.7689848e-001  8.4558065e-001  3.4089385e-001 -5.5248004e-001  1.1157885e-001 -2.5594403e-001  1.3111965e-001 -1.2690448e-001  1.7375412e-001  7.8746650e-001  6.0059779e-001 -5.7068358e-001  7.8747173e-002  2.6154732e-001  3.3140049e-001 -1.0094744e+000  7.9487471e-001
  3.6563360e-001  6.8576615e-001  2.4686115e-001 -6.6161646e-001  3.4698841e-001  1.2321421e+000 -3.0931251e-001 -8.9503965e-002  8.7822982e-002  3.1671432e-001  5.1252695e-001  3.2224976e-001  5.8933156e-001  3.2010044e-001 -1.2671591e-001  7.5649644e-002 -1.0829484e+000  2.8934253e-001  3.9057836e-001 -1.1242069e-001  5.0882467e-001 -7.1491277e-002  4.3986531e-001 -1.2894407e-001  8.4121406e-002 -3.3996332e-001  4.8675608e-001  4.6920197e-001  6.2152852e-001  6.0670545e-001 -1.6212565e-001 -3.3735213e-001  4.4925380e-002  5.7126802e-001 -6.6248880e-001  3.4242629e-002  4.5483765e-001  6.8417379e-001  5.7761244e-001  6.1401125e-002 -8.0477036e-001  2.7708503e-001 -4.2035468e-001 -2.5414588e-001 -3.1146837e-001  6.0521313e-001 -2.3642940e-001 -8.7930950e-002  6.6825990e-001 -5.2340983e-001  5.9464023e-002 -1.2984993e-001 -4.6906200e-001  2.1823855e-001 -6.2401615e-001  4.3712731e-001 -7.5369998e-002  4.7859966e-001 -5.4601314e-001  5.6316368e-001  1.3452320e-001 -2.1212567e-001 -1.4736394e+000  2.1803877e-001  6.9200644e-001 -7.0823227e-001
  7.1526802e-001  4.8437475e-001 -4.7175488e-001 -6.5523846e-001  3.3090068e-001  1.2439367e+000  8.3507021e-002 -1.3269114e-001  1.1340998e-001  3.9271880e-001  6.3567472e-001  1.9835392e-001  4.4970687e-001  6.4204731e-002  2.0415892e-001  5.0792643e-001 -4.0052288e-001 -4.2804385e-001  1.2929446e-001 -2.8702151e-001 -8.4358187e-002 -3.4614703e-001  4.1031048e-001 -3.9451840e-001  2.6818584e-001  6.8160511e-002  5.9317708e-001 -1.0029825e-001  5.9765644e-001  3.4803993e-001 -9.5979482e-001 -5.7709298e-001  1.6084080e-001  6.3119162e-001 -5.0840876e-001 -7.7247774e-001  1.0167355e+000  5.3512758e-001 -2.7130034e-001  6.9028590e-001 -3.8107891e-001  5.1843134e-001 -2.7938008e-001  7.7197180e-001 -2.0042495e-001  8.9076905e-001  2.5523436e-001 -9.3562507e-002  1.0221804e-002  5.2258453e-001  4.6780654e-001  3.7285786e-001  4.4874480e-001  4.2890678e-001  8.3762634e-001  9.6733791e-001 -4.3645346e-002  1.1775432e-003 -2.6818729e-001  8.9623639e-001  1.0665645e+000 -1.1845528e-002 -1.3931046e+000  1.2600326e-001 -2.1461875e-001  5.8601311e-001
  8.9952033e-001 -6.8698086e-001  1.1776986e-001 -2.7523101e-001  2.1217568e-001  1.2137406e+000  7.1128290e-001  3.7757582e-001  3.9240961e-001  7.3743746e-002  5.1455067e-001  1.0044573e+000  3.0403566e-001  4.7235855e-001  5.7802196e-001  3.7618797e-001  1.0781916e+000 -8.8269723e-001 -4.8638439e-001 -1.5841720e-001 -1.1103108e+000 -7.3752432e-001  1.8852476e-001  3.4614057e-002  3.3080378e-001  2.8638723e-002 -6.0994777e-001 -8.4848748e-001  2.1829109e-001  9.8389788e-002 -1.3756420e+000 -2.5717859e-001 -2.9413410e-001  2.4614782e-001  2.7034886e-001 -1.4222879e+000  7.1480730e-001  1.5080433e-001 -1.4737975e+000 -5.3046719e-001  2.2432386e-001  6.3850058e-001 -7.3472196e-001  1.0156774e+000 -2.6824593e-001  1.2784321e+000  3.8571734e-001 -7.6253327e-002  1.9789424e-001  1.1377735e+000  5.1918519e-001  7.5205170e-001  2.4702156e-001  1.1775287e-001  2.4540226e-001  8.8499572e-001 -6.7834727e-003 -1.5398912e-001  9.1029628e-001  1.5001220e-001  1.7115128e+000  1.3904056e-001 -7.5880548e-001  7.1291342e-001 -5.4339368e-001  3.9414677e-001
  3.4605941e-001  1.5285991e-001  3.7334154e-001 -1.1945476e-001  2.7190795e-002  6.6888025e-001  2.5858633e-001  3.7816231e-001  5.8738023e-002  5.5192291e-002 -1.0888957e-001 -4.9975679e-001  2.5095058e-001 -3.4695200e-001  6.8929348e-001  1.8964503e-001 -4.1245152e-001  8.0407590e-002  1.2473789e-001 -2.4921030e-001 -9.4256199e-001 -1.2889536e-001  4.5544815e-001 -4.8373039e-001  3.0796294e-002 -5.5693512e-001 -3.3993645e-001 -9.9687416e-001 -6.3626723e-001 -3.4880593e-002 -1.1977320e+000 -2.7982976e-001 -9.3921079e-001 -4.7343876e-002  2.7428088e-001 -2.1645263e-002 -1.0742396e-001 -2.8098918e-001 -1.2452924e+000 -9.2072198e-001 -2.7243306e-001  7.8909943e-001 -4.9918898e-001  1.5196756e+000  3.7242810e-001  7.3527720e-001  5.6242670e-001  2.5114999e-001  1.0962448e+000  3.5378427e-001  4.7898938e-001  7.6742711e-001  5.2079944e-002  5.0095146e-001  1.6233528e+000  7.8171404e-002  3.6077731e-001  1.2121840e-001  3.6507409e-001 -6.8507472e-001  4.2547345e-002  3.0478511e-001  1.5680649e+000 -2.7082527e-001  6.7256102e-001  1.3266946e+000
 -6.5239715e-001  4.4662607e-001 -1.3928502e+000  6.4699681e-001 -6.3634427e-003 -1.6479148e+000 -2.2007374e-001 -1.4258511e-001 -1.1078002e-001 -5.3443330e-001 -2.7382032e-001 -1.1003598e+000 -4.0844826e-001 -6.0904571e-001  6.2029160e-001  7.2259634e-002 -5.9679563e-001  1.8978868e-001 -9.7579856e-002 -4.9753801e-001  1.2330721e-001 -3.9270008e-001  7.4823313e-001  2.0815279e-002  2.4025515e-001 -1.3660450e-001 -7.1057887e-001 -3.9593407e-001 -5.7513703e-001 -2.6134260e-001 -3.7146694e-001 -1.0189365e+000 -6.3663968e-001 -1.6348658e-001 -2.7722007e-001  7.5362856e-001  3.5830433e-001 -6.5246610e-001  4.2288714e-001  1.3072712e-001  2.9738171e-001  9.3421133e-001  4.6690578e-001  6.2588143e-001  9.8032686e-001 -1.7212626e-001  7.2887822e-001  1.0423564e+000  9.7769155e-001  3.9951536e-001  7.3484596e-001  7.8346484e-001  5.4001015e-001  1.6009862e-001  6.6593527e-001  1.3072014e-001  7.8954397e-001 -3.0876103e-001 -9.0664189e-002 -9.6199712e-001 -4.1433815e-001 -7.8099053e-002  1.7288285e+000 -8.8024590e-002  1.1039536e+000 -7.0045469e-002
  7.1365576e-001  1.2108660e+000  3.4124517e-001  9.0064112e-001  3.4408442e-001 -4.1478057e-001  1.2694728e-001  6.6609593e-003 -2.7366735e-001 -3.5363545e-001  7.0434766e-002 -8.0618785e-001 -1.1213985e-001 -5.4423639e-001  6.5970886e-001  6.1034931e-001 -1.0036927e+000 -8.7856024e-001  6.3195991e-001 -1.0424599e+000 -3.4690899e-001  5.2677131e-001  2.2143104e-001 -8.0152669e-001 -5.4026212e-003 -9.6811563e-002 -3.5202640e-001  2.7945455e-001 -3.1985059e-001  3.2614647e-001  7.2408630e-002 -6.0822648e-001  6.6295374e-002  3.4747810e-002 -2.9909822e-001  7.7165791e-001  2.2391370e-001 -5.3062988e-001  4.9471095e-002 -1.5886103e-002  7.0878967e-001  4.7175632e-001 -2.0875763e-001  8.1864521e-001  8.8676694e-001 -2.4127955e-001 -4.2948005e-001  9.3924569e-001  4.1774827e-001  1.0133417e-001  7.2997221e-001  5.0547885e-001  6.0111005e-001  2.9510300e-001  1.2757759e+000 -2.8990876e-001  7.7681117e-001 -4.5382653e-001 -1.4879824e-001  1.0757998e-001 -5.5949890e-001  2.0939511e-001  1.1742342e+000  5.7458237e-001  8.6708185e-001  3.7792836e-001
  2.8515943e-001  9.4826668e-001  1.3021220e+000 -9.3471783e-001  7.8259294e-001  9.7391302e-001  2.6339714e-001 -3.4259363e-003  2.8664614e-001  5.9152053e-002 -2.2543758e-001  6.8869121e-002  6.3747367e-001 -1.4519623e-001  3.4774006e-001  8.3383014e-002 -2.7021868e-001 -2.7718246e-001  6.9602084e-001 -3.5455706e-001 -1.2741672e-001  2.5142635e-001 -8.1509640e-002 -7.0420641e-001 -2.7347825e-001 -4.5906675e-002 -3.4235713e-001 -1.4037359e-002 -1.9338001e-001 -7.8810030e-002 -1.0502695e+000 -4.9719668e-001  6.9456025e-001  1.5060740e+000 -7.9167929e-001 -8.7637675e-001 -1.0144558e-001 -5.3634438e-001 -3.0621622e-001 -2.7770187e-001  7.3175882e-001 -1.8496266e-001 -9.0040137e-001 -3.5129443e-001  5.9165718e-002 -5.0698127e-001 -8.7038379e-002  6.9755020e-001  5.7727140e-001 -6.3711752e-002  1.8522785e-001  4.5189955e-001  4.8110942e-001  4.2781841e-001  6.3693147e-001  2.2048769e-001  2.9322909e-001  3.4668109e-002 -6.2628305e-002  4.7070595e-001  7.4144666e-001  4.5508532e-001 -4.6021703e-001  5.1453220e-001  5.8023058e-001 -4.7668644e-001
  6.8600387e-001 -3.6632134e-001 -1.3817353e-001 -5.2788761e-001  8.2595886e-001  3.9330819e-001  1.1954494e-001 -6.8237164e-002 -1.9526562e-001  4.8545103e-001  5.1190532e-001  6.3870035e-001  3.3253314e-001  3.2244415e-001 -5.1898943e-001 -7.6914263e-001  1.9477750e-001  2.6408948e-001  1.8726814e-001 -4.6021840e-001  2.1250521e-001  2.2633538e-001  3.9425097e-001 -9.9171473e-001 -4.8210295e-003 -4.1892460e-001  2.5322261e-001  1.2542736e+000  6.2422946e-001 -6.1074498e-001 -8.7107710e-002 -2.1028996e-001  6.4965880e-001  1.1506191e+000 -9.2574454e-001 -9.8275073e-001 -8.8770321e-001  4.9233744e-001  1.1438204e+000  1.7714476e-001 -3.8778956e-002 -2.8826273e-001 -8.7868772e-001  3.7136479e-001 -1.3993492e-002 -5.3644483e-001  3.6053740e-001  6.8378451e-001  1.2228408e-001  1.3358387e-001 -6.8550283e-001 -1.1907920e+000  3.8422954e-001 -4.6333089e-001  8.9551126e-001 -1.0119008e-001 -1.2049015e-001  4.5742380e-001  3.6523343e-001  3.2431271e-001  1.1267664e+000  5.5709918e-001 -1.3433866e+000  9.5231040e-001 -2.6087311e-001  5.7340056e-001
  4.4413340e-001 -4.8778742e-002  5.6316424e-001 -3.8950262e-001  3.6157445e-001  4.2982507e-001  8.6511047e-002 -1.4714323e-001  6.7388732e-002  5.4502859e-001  8.7623808e-001 -3.6491084e-001  2.6029377e-001  2.6128161e-001 -2.0376770e-001 -7.2780723e-001 -2.1811233e-001 -6.5405715e-001 -1.1034031e-001 -3.9972868e-001  3.6829666e-001 -4.0717383e-001  3.1134696e-001 -1.5580005e-001 -9.9354215e-002 -6.1529666e-001  1.0301476e+000  6.8396318e-001  1.6192367e+000  5.1212177e-001 -2.2715712e-002  1.0574128e-002  1.2670416e+000 -1.9625649e-001  4.2800809e-001 -5.1796950e-001 -6.6062093e-001  1.1425998e+000  6.4145434e-001  1.7348737e-001  1.7456514e-001 -1.6229535e-001 -9.3975011e-002 -2.2047006e-001 -1.7214254e-001 -1.9148495e-001 -1.1588257e-001  1.8787124e-001  8.5923550e-002  3.7831651e-001 -5.0977843e-001 -9.2202855e-001  3.9818194e-001  3.5385174e-001 -1.7233767e-001  1.6315551e-002 -3.1833254e-001  9.2619540e-001  1.7924406e-001  9.1763714e-001 -3.6893745e-001  2.4794379e-001 -2.5905276e-001  6.3551120e-001 -6.3708172e-001  1.1475910e-001
  4.8042150e-001  1.6012085e-001  4.7187280e-001  3.2224129e-001 -8.6590688e-001 -3.4944598e-001 -8.1806817e-002 -6.8962688e-001  4.7203470e-002 -3.1039268e-001 -8.2468149e-002 -7.7311022e-001 -7.4726683e-001 -4.3373668e-001 -4.3390648e-001 -7.2561334e-001 -6.2270890e-001 -8.7919378e-001 -6.0375131e-001 -1.0815933e-001  6.3581113e-001 -7.6435955e-001 -6.2692862e-002 -1.9179219e-001 -1.4295753e-001 -1.3066728e-001 -6.2362695e-001 -1.6918437e-001  7.8029369e-001 -3.7630357e-001 -2.1168309e-001 -4.2200022e-001 -8.2772314e-001 -9.6591367e-001  5.1402753e-001  1.0123475e-001 -5.2545755e-001  5.0682505e-001 -1.8547009e-002 -6.3736275e-001 -4.4268797e-001 -2.7511191e-001 -5.5318873e-001 -1.1416177e+000 -5.0121229e-001  1.3677279e-001 -3.0168843e-001 -8.4046462e-001 -1.2465779e+000 -5.5587559e-002 -2.0403836e-001 -5.5567451e-001  2.9431438e-001  6.1182960e-001 -6.8744859e-001 -5.1967857e-001 -1.0936898e-002  3.0175751e-001 -2.1158288e-001 -6.9166022e-002 -8.0923399e-002 -3.8760035e-001  1.3904867e-001  7.6916443e-001 -8.8731230e-001 -8.2150052e-001
 -5.1850076e-001  1.5166725e-001 -2.6811580e-001 -8.4185928e-001 -4.6339183e-001 -1.0795204e+000 -2.7470891e-001 -6.6067042e-001  4.5753768e-001 -3.8664982e-001 -3.6964557e-001 -7.0123067e-001 -3.8439480e-001 -1.2400989e+000  1.1903782e-001 -5.2475907e-001 -3.8788151e-001 -2.0691512e-001 -4.9208102e-001  2.2845409e-001  5.7844193e-001 -4.8018106e-001 -7.8074649e-003  2.7771164e-001  7.0461929e-003 -1.9930657e-001 -5.4768147e-001 -4.0827627e-001 -2.8891465e-001 -9.0219190e-001 -1.8412766e-001 -3.4421453e-001 -1.3039293e+000 -3.7301746e-001  3.0487888e-002  6.3127931e-001  1.0410511e-002 -6.7661839e-002 -1.9462013e-001 -1.7541195e-001 -3.6358943e-002 -9.8687224e-002  1.0131223e+000 -6.5471733e-001 -2.0103254e-001  6.6338411e-001 -4.7193373e-001 -1.3580784e+000 -9.9923782e-001 -5.9312976e-001 -2.3646404e-001  2.1615326e-001 -3.5520334e-002  3.4675965e-001 -5.5883538e-001 -2.8833598e-001 -3.7632146e-001 -3.3280517e-001 -7.6164948e-001  4.8154412e-002 -2.8948615e-001 -3.9522346e-001 -9.4285583e-002  3.2668735e-001 -8.8233633e-001 -9.9842667e-001
 -1.5667600e+000 -1.3577647e-001 -1.0918959e+000 -1.0816279e+000 -2.3890599e-001 -1.1361253e+000  1.1289132e-001 -1.5256844e-001 -4.7796675e-001 -1.1555255e-001 -5.4036624e-002  2.5039999e-001 -7.9373357e-001 -1.5625334e-001  5.2471716e-001 -1.5083644e-001 -6.1689252e-001 -2.1237239e-001 -3.0594594e-001  6.3753325e-001  4.3592438e-001  9.5334035e-002  1.2813783e-001 -2.8219165e-001 -2.8849642e-001 -6.5091298e-002  2.5381752e-001 -6.8825361e-001 -6.6661406e-001 -6.4523932e-001 -9.7741962e-001 -6.5067571e-001 -5.3228237e-001 -2.8759050e-001 -7.0187966e-001 -9.9671890e-001 -7.0008934e-001 -4.6574036e-001 -8.3228072e-001 -1.5088456e-001  5.2829624e-001 -1.7939483e-001 -8.9369244e-001  3.6525173e-001  1.7647822e-001  8.3388769e-002 -1.4177912e-001 -3.2290881e-001 -1.9397824e-002 -2.8240935e-001 -2.2126317e-003 -1.3643134e-002 -1.6036109e-001 -3.6791637e-001  3.7786206e-001 -2.6238292e-001 -4.8074905e-001 -1.4612091e-001 -5.4009345e-001  4.2531147e-001 -3.1663288e-001 -2.6373060e-001 -1.3049742e+000 -6.2741822e-001 -2.3260234e-001 -5.7255219e-001
 -3.5582355e-001 -7.6333828e-001 -8.5707706e-001 -7.5634495e-001 -3.8245352e-001  7.7441261e-001  6.5695185e-002 -4.0490681e-002 -2.0506249e-001 -1.6108642e-001  2.9342812e-001 -2.4407910e-001 -9.7174189e-001  9.7935768e-002  3.0208276e-001  2.5551815e-001 -1.2934183e-001 -3.9247591e-001 -3.9542030e-001  2.3720978e-001 -4.8045327e-001 -1.4680730e-001 -1.2329929e-001 -5.2127515e-001 -2.3908808e-001 -8.1611632e-002 -2.4966122e-001 -3.7958469e-001 -1.3341938e-001 -2.4058387e-001 -4.8825974e-001 -4.2468321e-001 -5.5871192e-001 -2.3248693e-001 -3.1817249e-001 -6.3859404e-001 -5.5585207e-001 -1.2321162e-001 -3.1365784e-001 -7.4299560e-001 -3.6641924e-001 -2.4990159e-001 -7.7196337e-002 -2.9135839e-001 -4.6927309e-002 -1.8699229e-001  2.3713133e-001 -5.4029892e-001 -2.9081350e-001  6.5430700e-001 -1.2308762e-002  1.6843008e-001 -1.1031595e-001 -2.3710374e-001  1.4680225e-001  5.9733451e-002 -6.8029704e-001 -1.7735426e-001 -4.2160461e-002 -2.9316924e-001  5.1371346e-001 -5.6510824e-001 -6.8506214e-001 -4.6104484e-001 -1.2903176e+000 -7.1337723e-001
  2.9991709e-001 -2.9038692e-001 -8.4122489e-001  7.1693646e-001 -6.2995993e-001 -9.9303141e-001 -9.3909985e-002  1.8675727e-001 -9.9392002e-002 -4.2558390e-001  3.0387875e-001 -1.6936573e-001 -2.8157974e-001  1.8540429e-001  6.7827261e-002 -7.6930469e-002 -1.1207690e-001 -3.6395077e-001 -5.4402788e-001 -4.8482765e-002 -1.1417917e-001  1.7768999e-001 -6.3557616e-001 -5.0426903e-001 -2.9829600e-001 -4.0206863e-001  4.1077707e-003 -2.4633150e-001  7.7759031e-002 -1.2802530e-001  5.2153285e-002 -6.8513455e-004 -8.1248108e-001  1.2680270e-001  1.4591523e-001  3.2404874e-001 -5.2064260e-001  1.6314935e-001 -4.3127253e-001 -2.1487184e-001  1.9170342e-001 -3.2662711e-001 -7.6394918e-001 -3.1247267e-001 -1.9892443e-001 -2.0204906e-001 -1.6928324e-001  2.6321683e-001  2.2430782e-001  1.1728813e-001  7.8986714e-002  1.3461179e-001 -3.5855991e-001 -1.9698028e-002  2.7060733e-001 -3.3721474e-001 -1.4275830e-001  2.0975336e-001 -9.9111974e-002 -2.2784492e-001 -4.1672566e-001 -1.0241035e+000 -5.3015163e-001 -7.1193667e-001 -6.3790680e-001 -3.5353583e-001
 -2.0174148e-001  8.9527127e-001 -2.6925521e-001  5.0354535e-003 -3.7442738e-001 -1.4368395e-001  6.4076363e-001  4.7326868e-001 -1.9453828e-001 -5.2313697e-001 -2.8743437e-001 -7.2161020e-001 -1.7198297e-001 -4.9428430e-001  1.0736060e+000  9.6462030e-002 -1.0435115e-001 -4.8449683e-002 -1.0186776e+000 -5.5705174e-001 -2.6730947e-001 -4.6261168e-001 -1.3642752e+000 -9.4040500e-002 -2.9072421e-001 -2.1804880e-001 -3.0495609e-001 -8.1528414e-001 -3.2753109e-001 -3.0027242e-002  1.0310867e-001 -7.0219575e-002 -5.6240788e-001 -2.6982885e-001  1.2324894e-001  1.7582617e-001  3.8230553e-001  3.4150131e-002 -8.6579660e-001 -8.5437294e-001 -1.7593093e-001  2.0985407e-003  5.6895818e-002 -6.6350378e-001 -4.8933955e-001 -5.4896220e-001 -5.9407739e-001 -7.9913518e-001 -4.3463922e-001 -4.1781557e-001  7.2756738e-002  8.8641425e-001  8.8101912e-003  4.0029856e-001 -3.3671972e-001 -3.0452534e-002  2.1216714e-002 -3.1181550e-001  1.1762560e-001 -1.1863359e-001  7.1417028e-001 -4.9236290e-001 -3.6218214e-001 -5.5607909e-001  2.5210156e-001  9.8966391e-001
 -5.0622997e-001 -4.4489956e-002 -1.1448858e-001  1.1848017e+000 -4.6645134e-001  7.2469314e-001  1.8493889e-001  5.4910917e-002 -2.4609094e-001 -4.2958850e-001 -4.8852017e-001  1.8554216e-001  5.2250992e-002  6.9315310e-002  7.0586181e-001 -1.2706723e-001  1.5927404e-001  3.6297133e-001 -4.5878050e-001 -9.8315661e-001  1.1532330e-001 -2.1158565e-001 -1.3945298e+000  7.0979976e-001  7.5905167e-002  1.7136013e-001 -2.0669531e-001  3.2073729e-001 -3.6673102e-002 -3.8535819e-001 -3.4773299e-001  5.1643588e-002 -7.7381545e-001 -2.7676646e-001 -5.0892715e-001 -1.0948001e+000 -6.5306782e-001 -7.4371612e-002 -3.8913024e-001 -2.4224962e-001 -1.0751834e-001  1.3710147e-001 -8.7477384e-002 -7.6739349e-001 -1.3422912e-001  2.9233309e-001 -8.5064149e-001 -6.3941900e-001  2.1149163e-001 -1.3834993e-001  2.0148050e-001 -2.5938525e-002  5.5773747e-001 -1.3573962e-001  3.4476696e-001  1.6055235e-001 -6.6522290e-001 -4.3082376e-001 -6.9884451e-001 -1.6716553e-002  1.7455445e+000  4.0579917e-002  1.2948419e-001 -1.5768691e-001  2.6325643e-001 -5.4843814e-001
 -1.8089454e-001 -4.3340361e-002  1.7580601e-001  1.1598305e+000  3.0300050e-002 -4.3953493e-001  2.4215931e-002  3.7574159e-001 -1.9732244e-001 -2.0781348e-001 -1.7811992e-001  4.4319401e-001 -1.1711494e-001  3.5254840e-001  2.1104166e-001  3.6187156e-001  6.3200993e-001 -1.3516628e-001  1.6581571e-001 -4.6914883e-001  4.9881203e-001  5.2196970e-001  6.1948789e-001  2.6748076e-001  4.0107167e-001  6.2438193e-001 -1.8262899e-001  3.8822922e-001  4.8268695e-001  1.4398097e-001 -2.0812418e-001  1.6337973e-001  1.1684180e-001 -2.1481680e-001  5.4526605e-002 -5.3842296e-002 -5.2009359e-002 -1.2936558e-001  5.6517371e-001  6.9603524e-001 -3.8441648e-002  1.5688064e-001 -4.3747120e-002 -2.4980850e-001  4.1516182e-001  1.4484539e+000 -3.9953939e-002  6.4996783e-001  3.7849058e-001  3.4465970e-001  1.7793857e-001 -4.0106112e-001 -7.0163384e-002 -3.3728140e-001 -7.7469128e-002  6.0174640e-002 -4.8959578e-001  1.5870748e-001  1.9102435e-001  1.2598837e-001 -1.0368160e-001 -3.3721230e-001  1.1924122e+000 -9.7804441e-001  6.5468994e-001 -6.1935856e-001
 -1.3150679e+000  2.1591189e-001 -1.0337770e+000  8.4443898e-001  1.0764242e-001  4.1955832e-002  1.2234847e-001 -3.1925694e-002 -2.8561060e-001 -1.3331217e-002  2.7460739e-001  6.0804443e-001  2.8565035e-001  3.0122916e-001  2.4805871e-001  1.6528617e-001 -2.3432571e-002 -5.1745545e-001  5.9897144e-001  5.7900022e-002  1.7557023e-001  4.4089080e-001  1.2087469e+000 -7.9238673e-001 -5.3820383e-001 -1.8418224e-003  2.6872445e-001  5.8015066e-001  7.7929004e-001  7.7109964e-001 -3.1816721e-001 -1.1904199e-002 -2.2786138e-001 -7.5477791e-002 -2.1088718e-001 -4.3456707e-001 -3.4418162e-001 -2.0990045e-001  8.9850326e-002  3.6008092e-001  3.3329492e-002  1.3532986e-001 -7.2372452e-001  4.7740817e-001  5.1867896e-001  3.3216058e-001 -6.7984523e-002  9.1129177e-001  8.8093586e-001  1.4095463e-001 -6.4242783e-005  1.1444390e-001  2.6894768e-001  1.1093415e-001  8.6126040e-001 -4.9949855e-002 -1.0457958e-002 -2.1586734e-001  1.5056927e-002  1.8847863e-001  4.5095617e-001 -3.4567407e-001  1.7130072e+000 -5.2984964e-001 -2.5625480e-001 -1.6047212e-002
 -3.3179805e-001 -5.3239133e-001 -1.0595908e+000  9.4602926e-001 -1.6774533e-001  4.6634360e-001  2.1580541e-001 -1.8628849e-001 -6.2619732e-002  1.7392295e-001 -6.4765459e-001  3.2384218e-001 -2.1450652e-001 -2.8630527e-001 -7.6606132e-001 -1.0335538e+000 -5.3753225e-001 -9.7211199e-001  5.6757610e-001  6.2706335e-002  4.2405762e-001  2.9826897e-001  5.4909662e-001 -9.9978248e-001 -6.1356709e-001  1.4129361e-001 -4.3003043e-001 -3.2729532e-002 -9.3619177e-002 -5.0470725e-001  9.5104273e-001  1.9098201e-001 -1.6783593e-001 -7.8178636e-001 -6.3260518e-002  5.3278784e-001 -2.8331209e-001 -2.6028363e-002 -6.0764041e-002 -1.9993939e-002  1.5669128e-001 -3.1623928e-001 -7.2455831e-001  6.2003439e-001  4.3255945e-001 -1.0405427e+000 -1.1396932e-001  7.3174718e-001  2.8587971e-001 -3.7486342e-001 -1.6541997e-001 -6.3392604e-001  1.8574165e-002 -3.9361834e-001  5.0791594e-001 -4.8721635e-001  3.6665052e-001 -5.7912840e-001  1.5629414e-001  8.0284292e-002 -8.3962390e-001 -5.6698018e-001 -7.8468262e-001 -7.3001730e-001  4.2588869e-002 -6.2570764e-001
  7.9521628e-001 -1.6407904e-001  3.0590183e-002  7.5755034e-001 -2.3970085e-001 -7.7191733e-001 -5.2108116e-001 -5.8169571e-002 -3.9402762e-001 -3.3117632e-001 -1.0835250e+000 -4.1963370e-001  2.5334412e-001 -2.3954495e-001 -7.5981582e-001  3.6144694e-002  3.1030805e-001 -3.3320096e-001 -9.0837653e-002 -5.1081817e-001  3.6985737e-002  1.6018237e-001 -4.0577746e-001 -4.0496775e-001 -1.3458175e-001 -2.4184526e-001 -6.2999923e-001 -6.1543934e-001  1.8703950e-001 -3.2914072e-001  5.1145910e-001  8.3913815e-001 -3.7323565e-001  2.1458908e-001  4.0128832e-001  2.4170841e-002  4.6495924e-001  3.3341968e-001  4.7170351e-001  2.5304607e-002  8.7176803e-002 -1.3534276e-001 -5.0499007e-002  3.7319869e-001  1.1201920e-002 -1.1164450e+000 -4.8644868e-002  7.3277591e-004 -1.4139193e-001 -7.7357615e-002  4.8819635e-001 -3.2327355e-001  1.8751284e-001  3.6935556e-001 -3.5368065e-001 -1.5069945e-001 -2.1514063e-001 -4.1275718e-001  4.0929020e-002  2.7006092e-001  1.2814827e-001  2.1106659e-001  8.7930878e-001 -5.8567186e-002  3.5799413e-001 -2.1048181e-001
 -1.1475462e-001 -8.6471565e-001 -9.7294353e-001 -2.8860504e-001 -4.3536361e-001 -1.7527332e-001 -9.7853847e-001  1.6484443e-002 -3.9054950e-001 -4.0668161e-001 -6.5749268e-001  2.1046357e-001  1.8082785e-001 -3.1968521e-001 -3.3955395e-002  4.4036205e-001  4.6385854e-001 -7.7070669e-001 -8.5708855e-001 -6.7852930e-001 -6.5136030e-001 -7.4638258e-001 -8.4976622e-001 -5.2222141e-001  1.7205554e-001 -1.8499694e-002 -4.3213524e-001 -1.4068056e-001 -3.1473189e-002  5.3383641e-001 -7.1353385e-002  5.8620866e-001 -3.2331246e-001 -2.4835434e-001  3.9615314e-001 -9.5192059e-002  6.5881574e-001  9.3418654e-001  6.0312520e-001  2.6400322e-001 -1.5744473e-001 -4.0157811e-001 -4.7029495e-001  4.1752400e-004 -4.5292567e-001 -1.5907408e+000  2.0525359e-001 -6.2040651e-001 -2.0973705e-001  3.3954711e-002  7.0273324e-001  7.9275290e-001 -8.2433394e-002  9.1008244e-002 -4.5000235e-001  4.2561946e-001  4.1518772e-003 -1.8130700e-001  3.8628975e-001 -2.2635463e-001  1.2369740e-001  1.6310910e-001 -1.1871813e+000  5.9595619e-001 -2.2172659e-001  8.7447921e-001
 -3.3234331e-001 -6.1795480e-001 -1.1583735e+000 -6.9453058e-001 -6.8231798e-001  4.3724226e-001 -4.7973720e-001  2.9316665e-001  6.8530345e-002  2.1561990e-001  4.3638824e-002  4.5412454e-001 -3.8075257e-002 -2.9440522e-001 -2.5959316e-001  2.9772135e-001  5.1521576e-001 -2.2948359e-001 -7.1238227e-001  8.1711070e-001 -2.8926599e-001  3.2853230e-001  2.8191143e-001  2.3327775e-001  1.5686153e-001  1.7521992e-001 -1.5477935e-001 -1.6432932e-001 -1.9656477e-001  7.8006458e-002  1.0769522e-001 -1.9784435e-001  4.3068401e-001 -7.4889883e-001 -1.4998451e-001  2.0263731e-001 -1.0534875e-001  3.5645002e-001 -1.9957945e-001  4.3457189e-001  3.6340726e-001 -2.1818983e-001  5.8524445e-001  1.0104750e-001  9.1368492e-002 -7.6934199e-001 -2.1982878e-001 -2.2578744e-001 -9.8177770e-002  1.1826387e-001  6.6197708e-002  3.7293663e-001 -6.3019949e-001  4.3569816e-002 -7.4902754e-001  1.9460252e-001 -6.3133881e-002 -5.3300783e-003  3.1195978e-001 -1.8700266e-001 -5.1124955e-001  1.5822161e-001 -1.1361319e+000 -9.7083023e-001 -3.6017680e-001 -3.3731721e-002
 -3.9662384e-001 -2.5432083e-001 -1.2931232e+000  5.9672362e-001 -8.3184033e-002 -1.2940688e-002  7.8266222e-002  3.1553666e-001 -2.2264085e-002  4.6019224e-002  1.0999896e-001  2.9593416e-001 -4.2840678e-001 -4.8258454e-002 -3.8370049e-001  3.2373876e-001  6.0784767e-001 -8.4941395e-003 -1.5905344e-001  7.2583282e-001  4.6971479e-001  1.3457541e-001 -8.7162684e-002  4.1152391e-001 -2.0509818e-001  1.0376137e-001  2.8280418e-002 -4.0829815e-001 -3.4187939e-001  1.7517463e-001  4.5239126e-001 -5.6627762e-001 -2.0261330e-002 -8.6952619e-001 -3.9993155e-001 -2.7333789e-001 -2.5687781e-001 -6.3706466e-001 -6.5803124e-001 -7.5497520e-001  5.4366723e-001 -3.2807317e-001  5.9037383e-002 -4.0946743e-001  1.2131529e-002 -3.2301156e-001  3.5484684e-001 -7.4367983e-002  3.2661171e-001 -3.3667327e-001 -5.3599915e-001 -2.5123441e-001 -8.6980976e-001 -3.9817592e-001 -3.9244045e-001 -2.4973432e-001 -2.2392013e-001  1.4872021e-001 -9.4694258e-002 -3.6185423e-001 -7.7933131e-001 -3.9298943e-001  1.1192125e+000 -1.3267979e+000 -7.7562781e-001 -1.6426619e+000
 -8.2296027e-001  1.1517275e-001 -6.8224586e-001  8.8842555e-001 -4.8488233e-002 -6.6065892e-001 -4.9542943e-001 -4.6483906e-001  2.5997520e-001  1.0629088e-001  2.1896874e-001 -6.6689244e-001  1.8120749e-001 -3.5851853e-001 -7.4023987e-001  8.5870241e-003 -5.1827669e-002 -6.5411020e-001 -2.8526429e-001  4.4101465e-001 -6.7204904e-002  8.9625577e-002 -7.1442974e-001 -3.8311514e-001 -4.9801965e-001  4.0106851e-002  3.3067322e-001 -1.1756109e+000 -1.1062263e+000 -2.0379408e-001  2.8758601e-001 -3.6210286e-001 -7.6055590e-001 -1.7305857e+000 -4.7860845e-001 -4.6849615e-001 -7.7586066e-001 -8.8845082e-001 -9.3539882e-001 -3.7184586e-001  7.6686224e-002 -6.7600985e-001  1.8985287e-001 -3.3577698e-002 -3.6290263e-001  2.1296651e-001 -5.0244959e-001 -8.2492868e-001 -4.1366208e-001 -7.8591392e-001 -3.6358043e-001 -1.3896373e-001 -8.3823765e-001 -2.6675487e-001 -9.7424053e-001 -3.5145526e-001 -7.6406654e-001 -2.4010654e-001 -8.2591543e-001 -2.1408241e-001 -1.1696629e+000  7.3721244e-002  3.7198832e-001 -1.4839147e+000 -1.2925045e-001 -1.5459341e+000
 -7.0394968e-001 -1.1502441e+000 -6.0353057e-001  8.4759049e-001 -3.5556671e-001 -1.9453585e-001 -5.7089583e-005  3.8560996e-001 -1.0612940e-001  1.0168161e-001  1.4925666e-001 -6.7061746e-001  1.6199125e-001 -6.3064262e-002 -1.0642915e+000 -3.1793383e-001  2.1052213e-001  5.9958716e-001 -4.1744229e-001 -2.1200024e-001 -1.0168897e-001  6.9813665e-001  3.7056967e-001  4.6598511e-001 -2.2283345e-001  1.7638717e-001 -8.7903573e-002  2.5376948e-001  6.2720015e-002 -7.2095579e-001  5.2616407e-001  4.4467639e-001 -1.1853671e-002 -7.9576931e-001  2.0815496e-001 -1.4368361e-001 -7.8964275e-001  8.7894643e-002  3.2607626e-001 -4.8632055e-001 -8.0676765e-002 -1.8298809e-001 -1.9497697e-001 -1.9472021e-001  1.7730268e-001  2.1880728e-001 -2.2862977e-001 -2.6478115e-001 -1.5631718e-002  4.4557036e-001 -3.4326189e-001 -4.7816591e-001 -3.4381067e-002 -3.2320345e-001 -7.6276563e-001 -8.1624288e-003 -2.6786718e-002  2.2360410e-001 -5.7039340e-002 -3.3132458e-001 -4.1136073e-002 -1.8099612e-001  1.2015166e+000 -4.9114685e-001 -5.6080107e-001 -4.8761351e-002
  1.5981677e-001  5.2767580e-001  8.7928044e-002  1.0277542e+000  2.2994327e-001 -5.2442477e-001 -1.9490704e-001  3.9981910e-001  2.1155727e-001  5.8401523e-001 -3.6539960e-003 -1.1563314e+000  4.6472156e-001  6.1944923e-002 -1.2690077e+000 -4.7568718e-001  1.9761398e-001  9.0621171e-001  7.0957827e-001 -5.9856841e-002 -5.6692121e-002  1.1092996e-001 -5.6722181e-002  1.5737300e-001  2.7504488e-001 -4.8508288e-002  2.7739486e-001  8.9018223e-001  5.4890486e-001 -1.0947186e+000  4.8230467e-001  7.9259625e-001 -1.3180692e-001 -3.1709896e-002  1.1964825e+000  8.1444578e-001 -1.5056765e-002  4.2599401e-001  2.5024900e-001  4.9098908e-001 -2.9429726e-001  2.8994004e-001 -5.1017035e-001  8.2526901e-001  2.2960897e-001 -3.4725481e-001  3.5620061e-001  1.0148986e+000  6.3555942e-001  6.5153358e-001 -1.4396121e-001 -1.1091293e+000  2.1959424e-001  4.2066020e-001 -4.6023460e-001  3.7852866e-001  1.1206915e+000  3.2528362e-001  5.9077255e-001  4.3773306e-001 -3.3979187e-001  2.6584073e-001  5.5517884e-001  6.5186657e-001  5.9046948e-001 -6.0211662e-001
 -7.0141774e-001 -1.2632053e-001 -1.4820711e-002 -9.5480861e-001 -4.1906203e-001 -1.1492997e+000 -1.3137440e+000 -2.6106119e-001 -2.6060065e-001  2.8511923e-001 -2.2649735e-001  5.0334003e-001 -4.6749316e-001 -6.2122691e-002 -9.2324378e-001 -5.4041601e-001  8.2555767e-001  4.4877405e-001  9.0145653e-001  7.2453403e-001 -5.3696340e-001  4.5045512e-001 -1.2846521e-001  7.9937250e-001  3.7776212e-001  2.9331027e-001 -2.4488170e-001 -3.3233394e-001 -3.1962736e-001 -1.0260411e+000  4.2447684e-001  8.0436340e-001 -6.3330822e-001  1.8745965e-001  6.5877907e-001  1.2768716e+000 -2.3930494e-001 -3.9779799e-001 -1.6598253e-001 -5.2386342e-001  2.1202326e-002  3.4211564e-001  4.4831268e-001 -1.2098827e+000  3.0962258e-001 -2.8779182e-001  1.0316526e+000  1.1876779e+000 -1.2023181e-001 -9.5621790e-003 -4.0390703e-001 -1.0303798e+000 -7.9049894e-003  6.4815560e-002  8.6884216e-001 -1.4222284e-001  1.1989594e+000  2.4270503e-001  3.4044984e-002  8.7281091e-002 -4.4445322e-001  5.5368491e-001  3.8782612e-001  3.4588548e-002  7.1753524e-001  3.8886153e-001
 -1.4411323e+000  7.7865276e-001 -8.2754529e-002 -1.0224568e+000  1.4703813e-001 -1.4654576e+000 -1.3065592e-001 -3.3901591e-002 -3.6565339e-001 -3.9490204e-001 -5.8245991e-002 -1.0180344e+000 -8.2915975e-001 -4.6790619e-001  1.4710109e-001 -7.4573008e-001  1.5891659e-001  2.4135024e-001  5.4376930e-001  8.9273508e-001 -6.3213034e-002  2.9395059e-001 -2.7298335e-001  2.1304145e-001 -1.1470252e-001  6.0436796e-001 -1.9380947e-002 -7.0632245e-002 -1.0675524e+000  1.6467234e-001 -4.4217268e-002  1.8525666e-001  8.8136959e-001  5.2221483e-001  9.1828111e-002  2.8532759e-001  6.7843287e-001 -5.5943459e-001  4.1849779e-001  7.2443797e-002  5.2884779e-001  2.7455204e-001  7.9238877e-001  4.5939581e-001  3.1771250e-002 -1.0450092e+000  8.5720151e-001 -2.3074822e-001  1.4289377e-002 -6.9740120e-001 -5.3766701e-001 -4.0211323e-001 -2.5587037e-001 -3.7067882e-002 -1.8788096e-001 -2.2786993e-001  4.1204477e-001  3.5955862e-001  1.3779435e-001 -1.5681235e-001 -1.8426609e-001  4.0596504e-001  3.8894722e-001 -3.7806666e-001  1.4060313e-001  4.3008881e-001
  6.9447769e-002 -4.2518966e-001  1.0654268e+000 -1.5503489e+000  1.8059773e-001 -4.8948944e-001  2.1999266e-001 -2.4825840e-001 -6.0762877e-001 -1.8620933e-001  5.2429562e-002 -9.2601021e-002 -5.7129611e-001 -6.1372963e-001 -7.0258433e-001 -2.4974866e-001 -3.4311432e-001  4.5351212e-001  2.7438527e-001  4.8689513e-001  8.0826172e-002 -4.2192485e-001  1.6880525e+000 -7.5908915e-001  4.2057006e-001 -1.6225056e-001  7.9811262e-001  7.2925601e-001 -1.8866193e-001  3.6319484e-001 -1.0434192e+000 -5.6071024e-002  3.3791563e-001 -5.7613919e-001 -5.5844132e-001 -4.4586520e-001  2.1944175e-001 -1.1488332e-001  9.3232759e-001  8.7383417e-001 -5.8491825e-001  5.5140822e-001 -1.0494044e-001  1.0844511e+000 -3.3588386e-001 -3.9221777e-001  3.2580276e-001 -4.4248644e-001  3.4072885e-001 -2.0327882e-001 -4.6770228e-001 -7.8261593e-001 -1.0030518e+000 -8.4285127e-002  3.4099843e-001 -9.1606168e-001 -1.6758637e-001 -3.3208959e-002 -3.0715109e-001  4.9350843e-001 -3.2999570e-001  3.9302070e-001 -1.3325190e-001 -6.0792277e-002  1.2025678e-001 -2.0033635e-001
  4.6821679e-001 -1.0089576e-001  1.3395991e+000 -2.0718751e+000 -7.7820613e-002 -9.2009005e-003  5.2067468e-001  3.2534834e-001 -4.0580089e-001 -2.2168607e-001  3.3477115e-001 -9.4308522e-002 -5.5060576e-001 -7.1513093e-001  3.2975412e-001  4.5697021e-001  7.3312764e-001  4.1811640e-002  3.9773481e-002  6.8268591e-001  6.2834510e-001  2.4816801e-001  7.7708200e-001 -3.1911040e-001  2.0135377e-001 -6.7493440e-001  5.8637268e-001  9.3375387e-001 -2.6192822e-001  3.0599829e-001 -2.1697745e+000 -1.1095285e+000 -1.0025011e+000 -7.5080403e-002 -1.2267315e+000 -1.9455299e+000  9.4842942e-001 -1.5405620e-001  5.9339431e-001  7.8322587e-001 -4.8016792e-001  1.4822683e-001 -5.3245265e-001 -9.3453734e-002 -1.8426816e-001  2.1258948e-001 -3.7361375e-001 -5.3792603e-001 -5.3639980e-001 -2.4691626e-001 -2.8806214e-001  2.2685436e-001 -8.1695292e-001 -1.9569714e-001  2.0027117e-001 -4.5652699e-002 -9.4918019e-001 -2.3744515e-001 -2.8065467e-001  7.1070093e-001  2.8304457e-003 -4.7009218e-001 -1.4253916e+000  2.1504283e-001 -3.7351552e-001 -1.1098867e-001
 -1.2671376e-001 -3.2759583e-001  9.1973727e-001 -3.6870621e-001 -5.8477309e-001  4.5574726e-001 -1.9601450e-001 -3.6685701e-001  1.5464817e-001 -3.7826663e-001  2.4856376e-001  2.8398828e-001 -5.2975585e-001 -5.5602056e-001  3.1446401e-001 -1.1679851e-002  5.1977655e-001  4.4808193e-002  8.2913461e-002  4.6885231e-001  6.2845141e-002 -4.3993732e-001 -6.8762180e-001  1.1280486e-001  2.2223494e-001 -6.5546290e-001 -1.3325700e-001 -8.1608435e-001 -8.2129056e-001  1.6434293e-001 -9.1381322e-001 -1.0013079e+000 -1.0216299e+000 -1.2502307e+000 -9.0173650e-001 -8.7564770e-001  2.3583174e-001 -2.6811466e-001 -2.9927235e-001 -4.4180163e-001 -5.8045562e-001 -5.7769765e-001 -2.6777630e-001 -8.4197819e-001 -3.5656664e-001  5.3411354e-001 -3.2718017e-001 -1.3450492e+000 -9.9249248e-001 -7.7303311e-001 -3.4295456e-001  2.0318843e-001 -8.4917791e-001  1.5277330e-001  2.4799886e-001  5.9948712e-002 -6.1141310e-001 -4.4101659e-002  6.8499674e-002 -2.2152781e-001  1.5810833e-001 -4.6099520e-001 -1.1437379e+000 -4.4287791e-001 -5.6638832e-001 -8.5375159e-001
 -1.1024242e+000 -5.1880841e-001 -6.9340320e-001 -4.6443638e-001 -3.9529070e-001  5.7502100e-001  1.7656787e-001  1.0489838e-001  2.8511880e-001 -2.5406483e-001  6.3129814e-002 -3.4452636e-001 -3.0336346e-001 -2.3300436e-001  5.5466244e-001  2.9172273e-001 -1.5999664e-002  2.8571784e-002 -1.0955261e+000  2.6149605e-001 -1.3858901e-002 -2.2152089e-001 -8.9947015e-001  1.0906850e+000  2.5435729e-002  1.3222135e-001 -8.9299163e-001 -2.8300065e-001 -5.5379260e-001  2.9299082e-001 -2.8206092e-001 -3.8483321e-001  3.2605332e-001  9.3474411e-002 -6.4593266e-001 -8.2566301e-001 -1.6263212e-001 -5.6910432e-001 -7.4716674e-001 -1.2025873e-001 -1.2591325e-001 -5.0617007e-001 -8.6894428e-004 -4.8554817e-001 -4.3716253e-001  8.3570575e-001  2.9066889e-002 -9.0594761e-001 -7.7356099e-001 -8.4922146e-001 -1.6302710e-001  5.3659547e-001 -6.0164463e-001  1.2006887e-001 -5.7765372e-001 -4.8622409e-001 -7.7653383e-001  4.3498844e-001  2.8371933e-001  7.1623512e-003  8.6241411e-001 -5.1685437e-001 -5.4889102e-001 -1.5836887e+000 -9.5065533e-001 -8.6449551e-001
 -1.4593309e+000 -6.6987522e-001 -2.9458169e-001 -8.3306296e-001 -1.1876554e-001  6.0901300e-001  3.8216375e-001  9.6910129e-002 -6.9921331e-002 -3.2780759e-001 -5.6816879e-002  2.9057131e-001 -6.0838183e-002 -3.9948388e-001  1.1526487e+000  6.2326301e-001 -2.1837079e-001 -2.0915617e-001 -9.7930016e-001  7.7405514e-002 -6.6850555e-001 -3.9678967e-001 -1.3262437e-001  1.0700016e+000  2.1817611e-001  7.7987136e-001 -4.7009224e-001 -8.7535167e-001 -4.6952932e-001  7.0995941e-001 -3.0397321e-001 -7.8338813e-001  1.4814540e-001  7.8320423e-001 -7.0665572e-001 -1.2926706e-001  3.4992367e-001 -5.4454633e-001 -7.3677748e-001  5.9106800e-002 -6.2465634e-002  1.5821293e-001  9.5395120e-001  6.9159030e-002 -4.2696088e-001  5.5007893e-001  2.0084329e-002 -8.7253557e-001 -6.1280621e-001 -4.8005418e-001  3.4194362e-001  9.5267958e-001 -5.0519972e-001 -2.9704057e-001 -1.9025401e-001  2.0954608e-001 -3.6648270e-001  1.3245140e-001  3.1823323e-002 -4.9814104e-003  2.5838400e-001  1.0391392e-001 -1.0558705e+000 -7.6593522e-001  2.1619128e-001 -1.3325273e-001
  1.4513448e-001  1.0373565e-001 -2.6376398e-001 -5.0681542e-001  2.1012463e-001  4.9373205e-001  4.7661172e-001 -3.0230342e-001  1.1294931e-001 -3.3044038e-002  2.4429988e-001 -3.6935805e-001 -3.2025404e-001 -3.2014960e-001  2.1386999e-001 -1.4943741e-001 -5.2412602e-001  2.3633057e-002 -8.8159391e-001 -3.9086580e-001 -1.5416388e-001  3.3237380e-002  1.3538962e+000  1.3666508e+000  3.0713820e-001  1.4501552e+000  5.2642772e-001  1.8652185e-001  1.5642704e-002 -2.2670878e-001 -5.2867137e-001 -2.6744532e-001  4.5785029e-001  7.9633291e-001  1.3876566e-001 -2.0209478e-001 -6.8258606e-002  1.8625774e-001  4.2827627e-001  6.8947321e-001  6.2509530e-001  5.1719398e-001  1.7652622e+000  1.4073335e+000  4.5513812e-001 -2.9626143e-001 -1.4605091e-001 -5.2254361e-001  4.3565094e-001 -6.2190820e-002 -1.7701308e-001 -5.5695718e-001 -2.3810947e-001 -1.0244868e+000 -4.2868573e-001  2.9797220e-002 -1.9846154e-001 -3.5499005e-002 -1.4987049e-001  2.8494459e-001 -1.5591446e-001  1.2141116e-001  8.3890667e-001  5.2797850e-001  1.9009967e-001 -2.0145063e-001
  3.9603918e-001 -3.5317732e-002 -3.7446800e-001 -1.5030194e-001  8.8322531e-002  6.1735091e-001  4.7848530e-002  3.9266400e-002 -2.9304702e-001 -1.5642867e-002  3.3600719e-001 -4.3680893e-001  2.3788971e-001  2.4421524e-004 -1.1436788e-001 -3.0398010e-001  2.9933554e-001 -6.7269074e-001 -1.0296834e-001 -7.0914485e-003  1.5428584e-002  1.9785172e-001 -1.6495669e-001  9.6730897e-001  6.2559149e-002  2.2409066e-001  5.0088893e-001  4.4471862e-001  1.8369357e-001 -1.2224151e+000 -2.5302000e-002  2.4562252e-001 -6.1743082e-002  2.2722390e-001  4.0398928e-001 -1.7460839e-001 -3.3907365e-001  4.6517339e-001  4.2866914e-001  5.7659052e-001  5.6191583e-001 -2.6376993e-001  8.3865414e-001  4.3305901e-001  3.4250038e-001 -1.0964701e+000 -2.6460009e-001 -4.4484888e-001 -4.2937013e-002 -6.4017801e-001 -7.1516219e-001 -9.0051158e-001 -4.7467456e-001 -8.7492887e-001 -1.1313276e+000 -1.0525178e-001 -8.0390160e-001 -3.5400690e-001 -4.4030642e-001  3.4105314e-001  4.0343684e-001  2.7218803e-001  1.3303831e+000 -6.3775281e-002 -5.8453895e-001  3.0323214e-001
 -8.4076872e-001 -6.9364148e-002  5.1835879e-001  1.3540544e-001  2.4166861e-001 -3.5917671e-001  5.3601849e-001 -3.3968876e-002  1.9559861e-001 -2.0808859e-001 -1.0625344e+000 -6.5204225e-001 -2.7346121e-001 -2.9072256e-001 -7.7823792e-001 -3.7825554e-001  3.2980260e-001 -3.8547782e-002  1.9393550e-001  9.3314513e-002  3.2213692e-001  8.5445851e-002  5.8293947e-001  5.6546931e-003  3.7725149e-001 -3.3329838e-001 -1.2783713e-001 -1.9425995e-001 -2.9900445e-001 -4.6478184e-001 -1.7016967e-001 -2.4518623e-001 -3.4788604e-001 -9.6598798e-001 -2.4075239e-001  9.8158858e-002 -5.1952756e-001 -7.3394268e-001 -4.8364277e-001 -2.1674965e-001 -4.2099453e-001 -2.0469159e-001  2.6156972e-002 -3.1749243e-001  2.8456610e-001 -2.6694440e-001 -1.8617070e-001 -8.8101923e-002 -2.9246806e-002 -6.5972316e-001 -5.1986964e-001 -1.2940253e+000 -4.8329520e-001 -1.1285967e+000 -1.3661043e+000 -5.4271332e-001 -4.4487647e-001 -2.5345020e-001 -1.9074206e-001  3.7679588e-001  9.9880684e-002  1.2806089e-001 -7.5498718e-001 -1.8908976e+000 -2.3771715e-001 -3.3718314e-001
 -3.9570897e-001 -4.2338395e-001 -4.5527004e-002  5.4414834e-001  5.9919013e-002 -1.2911997e+000 -4.9617141e-002 -4.1228274e-001  2.2528026e-001 -1.1570396e-001 -8.7453453e-001 -2.3035941e-001 -2.2577967e-001 -7.0962721e-001 -8.2971111e-001 -6.3733226e-001  6.9859203e-001 -3.1399468e-001  3.8503792e-001  1.3010559e-001 -5.1851032e-001  2.0830494e-001 -8.2952083e-001 -7.2998638e-001 -2.6560559e-001 -3.5633191e-001  8.4762199e-003 -3.0938586e-001 -4.8028096e-001 -4.5823937e-001 -1.8460105e-001 -5.0707456e-001 -3.8830956e-001 -1.7117422e-001 -9.6174481e-001  1.6159678e-001 -6.0832726e-001 -7.4398854e-001 -9.1123066e-001 -8.2264747e-002 -3.9253000e-001  1.3945631e-002 -4.4903643e-001 -4.2300395e-001  2.1653119e-001 -3.1529048e-001 -4.7407090e-001  1.6531398e-001  8.1791906e-002 -3.7453657e-001 -8.6126839e-001 -1.1363458e+000 -3.1065975e-001 -1.7552861e-001 -4.6298408e-002 -1.2437959e+000 -1.6253356e-001 -1.8363331e-001 -7.9805532e-001 -1.0030991e-001 -7.1053920e-001  5.0076594e-001  5.7924566e-001 -6.6303715e-002  7.7212738e-001 -1.3349869e+000
 -1.0748953e+000 -3.2480571e-001 -6.9003739e-001  6.3580656e-001 -3.1644315e-001 -1.5780614e+000  6.3348810e-001 -4.0886991e-001 -4.8281950e-001 -8.7642493e-002 -6.6986924e-001 -4.5916357e-001 -3.5421387e-001 -7.5766997e-001 -1.0139279e+000 -1.1491738e+000  3.3108894e-003 -4.7037932e-001  1.4206499e-001  4.6559981e-001  1.6251480e-001 -1.4039007e-001 -5.4269737e-001 -5.6135890e-001 -2.2415954e-001 -3.4273440e-001 -4.6940951e-002 -5.0412469e-001 -1.0586886e+000 -9.9464212e-001  6.4333644e-001 -1.3313484e-002  9.0874480e-001  5.8474568e-001 -2.0955651e-001  6.5765847e-001 -1.2131893e+000 -6.8822453e-001 -6.2391728e-001 -7.0675771e-001  1.0858404e-001  3.2174945e-001  5.6870220e-001  6.8597273e-002  2.3323887e-001  9.9037177e-002  5.7466424e-001  9.0307522e-001  4.5197575e-001  7.3633521e-001 -4.7168938e-001 -1.2422922e+000 -2.7856870e-001 -2.4562604e-002  5.7786667e-001 -1.8658114e-001  3.3416744e-001 -3.7306076e-001 -4.9443262e-001 -2.5489018e-001 -1.7828312e+000 -5.7306551e-002  8.0164756e-001 -3.7879967e-001 -4.0223582e-001  2.4195195e-001
 -6.7270785e-001 -3.3731693e-001 -1.3386243e+000  7.2222487e-001 -6.5773750e-001 -2.6265310e-001 -2.7276311e-001 -2.5932438e-001 -4.4524467e-001  1.4161328e-001  4.6274643e-002  5.7003842e-001 -8.7065491e-002 -2.3154107e-001 -1.7841070e-001 -1.3996653e-001  6.6916350e-001  1.2963481e+000  5.8157868e-001  7.3419623e-001  9.6655440e-001 -1.5670870e-001 -6.4893200e-001  5.1811104e-002  2.1986828e-001 -1.9833921e-001 -1.3080121e-001 -7.6414919e-001 -6.1831019e-001 -7.4015228e-001  4.6685870e-001  5.6316723e-001  5.0154550e-002 -7.7894003e-001  5.0597148e-001 -1.6608022e-001 -1.4890237e-001 -2.2109644e-001 -5.2820677e-002 -4.7027938e-001  2.4233670e-001 -3.3426269e-001  7.4942972e-001 -1.4041153e-001 -7.0987767e-002 -5.9258402e-002  5.9170861e-001 -7.2592303e-002 -6.4473452e-001  8.8860808e-002 -2.0439500e-001 -6.2437878e-002 -5.9349329e-001  1.3905892e-001  6.4031686e-001 -2.0164778e-001 -7.6103639e-002 -1.5566739e-001 -5.8078417e-002 -3.2187604e-001  4.4614661e-001 -4.1536259e-001  2.3590271e-001 -1.3353446e+000  9.6008781e-002 -1.4445437e-001
  5.4503405e-001 -9.6335291e-002 -5.3373042e-001 -2.9780526e-001 -3.9749063e-001  9.5217128e-001 -1.7477010e-001 -3.4558664e-001 -2.0549497e-001  5.8426010e-002  2.3314650e-001  1.1462662e+000  5.3229211e-001  2.3002265e-002  1.8667569e-001  8.5131329e-001  8.5582416e-002  3.7306266e-001  5.7740172e-001  3.4817600e-001  6.9916750e-001  3.7495957e-001 -5.7333324e-001  3.4238988e-001  4.3593228e-001  2.0191845e-001  7.5118327e-001  8.3043560e-001  7.0883825e-001 -2.0715458e-001  5.9865136e-001  4.9753714e-001 -1.0566271e+000 -7.4545841e-001  4.5710445e-001  1.4489785e-001 -1.2541931e-001  8.9777660e-001  1.6338604e+000  6.6127684e-001  2.7411943e-001 -1.1525154e-001  2.2583108e-001 -6.7770920e-001 -1.7537463e-001 -3.3373800e-001 -2.7169295e-001 -1.0658715e+000 -8.5210723e-001 -4.7188974e-001  5.1161331e-001  2.2875705e-001 -3.0047324e-001  8.2982334e-003 -9.2298100e-001  2.9699723e-001 -8.6649078e-001 -4.3942719e-001 -4.7628676e-001  1.6733338e-001  1.0978987e+000 -2.9722651e-001 -1.2506025e-001  4.7684469e-001  5.9033666e-001 -2.9995329e-001
  1.4854640e+000  3.7130300e-001 -2.8420147e-001  8.4383839e-001 -2.0026159e-001  7.8132648e-001 -5.8600571e-001 -5.8730734e-001  7.9084469e-002  6.8971558e-002  4.7703541e-001  9.8673204e-001  4.2364485e-002  1.7799249e-001 -2.3285816e-001 -3.0081942e-001 -3.0025171e-001  4.2108444e-001  4.6348642e-001  1.3348770e-001 -2.3470969e-001 -4.2135194e-002  9.6043523e-001  3.4651335e-001  3.7327958e-001 -5.7797582e-002  4.6466934e-001  6.2285782e-001  1.0519713e+000 -7.3614405e-001  5.8551482e-001  6.9593708e-001  3.4734837e-001 -2.3269394e-001  4.7130150e-001  9.2395379e-001 -9.4980242e-001  7.3250569e-001  1.4898634e+000  5.3369569e-001  2.0728255e-001  2.3755421e-001  6.6507493e-001  5.9168402e-001  4.6373886e-001 -1.8900232e-002  2.0503947e-001  2.9578533e-001 -5.8144501e-003  4.8619035e-001 -1.7975417e-001 -9.1310190e-001  1.4763766e-001 -2.2280674e-001  5.2669910e-001 -1.7536681e-001  2.1326959e-001  1.1116514e-001 -5.5431362e-001 -1.0628291e-001  5.2196811e-001 -6.1555152e-003  1.2738478e+000  2.5930303e-001  3.2429923e-001 -2.5546895e-002
 -8.2333898e-001  7.7993139e-001 -5.0705580e-001  3.8744951e-001 -2.3726646e-001  3.6770540e-001 -3.6503751e-001 -1.6105463e-001 -1.9484357e-001 -2.8013153e-002  6.3732492e-002  1.3589208e-001  3.1005309e-002 -7.3982134e-002 -3.1210991e-001 -6.0131250e-001  3.0561511e-001 -1.9017681e-001 -2.5134838e-001  4.6423095e-001 -3.9417048e-004  9.1913175e-002  1.2767790e+000  2.7589656e-001 -1.5743506e-001  4.3909676e-001 -6.3444978e-001 -6.5142053e-001 -3.4028597e-001 -2.6586950e-001  2.3030733e-001 -9.3091207e-002  4.9356599e-001  2.7621984e-001  1.2857357e-001  7.4549416e-002 -9.6573157e-002 -4.7181838e-001 -1.5883897e+000 -9.9992498e-001 -3.0706999e-002 -6.6908915e-002  1.1201671e+000  9.0360359e-001  1.8391028e-001 -6.0040791e-001  4.4643725e-001  6.7500535e-001  1.2304489e-001  9.3363354e-001 -4.2156180e-001 -3.5804248e-001  3.4324562e-001  1.3397846e-001  7.6845395e-001 -6.1634790e-002  7.6893937e-001  3.0735504e-001 -4.0407742e-001 -3.9287486e-001 -3.3371815e-001  4.8967269e-001  1.4702001e+000 -6.3990100e-001  1.5795525e+000 -1.7427831e-001
 -1.1390799e+000  3.1802496e-001 -1.6759808e+000  3.3913381e-003 -1.2926603e-001 -6.4564807e-001 -7.0349712e-001 -3.1684782e-001 -3.7410084e-001  1.0887077e-001  1.3932764e-001 -2.8455585e-001  5.7068979e-002 -6.3451849e-001  6.5976218e-002  2.8486970e-001  1.1927653e-001  5.3722210e-001  1.4064959e-001  3.8150421e-001  3.4457469e-001  3.5086116e-002  7.0624513e-001 -1.8243796e-001 -2.4589206e-001 -7.8575183e-002 -9.9391537e-001 -9.9506144e-001 -1.5419841e+000  6.1591792e-001 -2.1366074e-001 -2.8383849e-001  2.2997337e-001  6.4892996e-001 -1.0972454e-001 -3.2040077e-001  4.1502443e-001 -1.2204304e+000 -7.2045340e-001 -7.9272890e-001  9.9569899e-002  1.4127128e-001 -1.1553167e-001  4.6282057e-001 -2.3621741e-001 -2.9454857e-001  5.2216344e-001  3.2123199e-001 -2.1703047e-002  9.1960906e-001  4.3210651e-001 -1.2150861e-001 -1.0651614e-001  2.6869962e-001 -6.0285506e-001  4.2195182e-001 -2.1010270e-001  1.6831925e-001 -4.1334198e-001 -1.2631891e-001  5.1191480e-001  1.8025194e-001  4.1202833e-001 -2.3651397e-001  1.2697068e-001 -4.4294720e-001
 -4.8658052e-001 -9.6235142e-001  9.9700868e-002  4.7995999e-001 -5.2105437e-001  1.9604300e-002 -1.8814557e-001 -9.1568272e-001  1.9997883e-001 -2.5464762e-001 -1.5188629e-002 -5.0042717e-002  4.8910464e-002 -3.5064482e-001 -1.4977107e-001  3.4941965e-001 -2.3558338e-001  3.4284228e-001  2.4862584e-001  1.0550241e-001  6.1166329e-001 -4.8104409e-001 -1.7722823e-001 -5.2288711e-001  2.8872274e-001 -9.8442759e-002  5.3439623e-001  1.1622822e-001 -1.3312781e-001 -2.1921535e-002 -6.9507165e-002 -1.7539736e-001 -4.2572618e-001 -3.2749966e-002 -3.0334045e-001 -1.9713445e-001 -1.7370428e-001 -3.1850565e-002  6.5036492e-002  2.9988794e-001 -3.0646739e-001 -3.0731602e-001 -8.2323757e-001 -6.8961860e-001 -3.7267696e-001 -7.6051034e-001 -3.6660666e-002 -1.2523367e-001 -6.9461109e-001 -1.2624823e-001 -4.7893626e-002  2.3389995e-001 -1.1955997e-001 -6.9372983e-001 -1.7273282e+000  3.3258764e-002 -8.1275959e-001 -2.7301763e-001 -6.0866667e-001  1.9006821e-001  1.0040826e+000 -6.9699780e-001  3.6397931e-001 -2.5707723e-002 -7.7446222e-001 -3.5734112e-001
  6.2339269e-002 -2.3705238e-002 -6.7272506e-002  6.8775790e-001 -2.7973098e-001 -9.7884597e-002 -3.7799941e-002 -1.4111446e-002 -2.8750783e-001 -9.5115041e-002 -3.6546961e-001 -9.3048856e-002 -8.2257630e-002  3.8708958e-001 -3.0314241e-001 -1.2476057e-001  1.2350701e-001 -7.0985467e-001 -4.3084608e-001 -2.7224256e-001  1.3546618e-001 -5.2900080e-001  1.2415468e+000 -1.0429093e-001  4.8891723e-001 -1.8867137e-001  2.3638182e-001  9.6778406e-001  8.6818550e-001 -3.2660573e-001 -1.4146343e-001 -1.4063437e-001 -1.6787349e-001 -2.4005399e-001  2.4167800e-002  1.9700675e-001 -4.6905717e-001  2.9869228e-001  5.1364296e-001  3.9951815e-001 -9.6280987e-002  2.4179408e-001 -6.8315067e-001  9.6775408e-001 -1.3106526e-001  3.3297252e-001 -1.4828403e-001  5.4216748e-001 -8.2201096e-002  2.3325482e-001 -9.5883533e-002 -3.0933224e-001 -6.1192026e-002 -2.3329231e-001  1.4039444e-002 -4.4271860e-001  2.0169586e-001  3.1935037e-001 -2.4145179e-001  4.1702221e-001  3.0624634e-001 -3.2356656e-001 -8.4166574e-001 -5.7245772e-001 -2.2384580e-001 -7.6541820e-002
  4.0491113e-001  2.3299867e-001  5.4228922e-001  6.8472757e-001 -2.0409194e-001  9.8981444e-001  2.6769020e-001  2.0618107e-001 -4.8436663e-001  4.2793992e-003 -2.4205885e-001 -5.2731519e-001 -2.5683276e-001  3.9523695e-001 -4.7183928e-001 -5.2019744e-001  1.3518535e-001  9.4357920e-002 -3.9750146e-002  1.7592562e-001  1.0691150e-002 -4.5334159e-001 -3.4953724e-001 -3.6319099e-001 -5.1087386e-001  1.3710258e-001 -8.1894917e-001 -3.1450249e-001  5.3847121e-001 -3.8296006e-001 -1.4819213e-001 -3.1991094e-001  9.4739644e-002  3.7435491e-001 -2.6928136e-001 -6.0083790e-001 -4.1471102e-001  1.8556918e-001 -4.5859403e-001 -6.0420459e-004 -2.7276683e-002 -3.7212514e-001 -4.8985693e-001 -1.2243300e-001 -5.3885369e-001 -3.9039835e-001 -1.5451768e-001  1.1296622e+000 -9.0968051e-002 -6.9892379e-002 -4.1754761e-001 -4.0538805e-001 -1.3154177e-001 -1.6843082e-001  7.9647114e-001 -4.2840633e-001  9.0182018e-001 -9.6889574e-003  2.6846714e-001  2.6983231e-001  1.2332183e-001 -4.1089746e-001 -5.7710891e-001 -9.9866359e-001  3.0868225e-001 -3.3041430e-001
 -1.7803947e-001  4.0493016e-002  1.2133012e-001  6.8909758e-001 -1.6662958e-001 -5.0816684e-001  3.4066742e-001  4.0718039e-001 -1.4469856e-001 -4.2095042e-002  1.9713761e-002 -5.9929099e-001 -4.8633846e-001  1.5566923e-001 -4.0741833e-001  7.4933801e-003  5.4732372e-001 -4.6764915e-002  1.6766475e-001  3.9329999e-001  2.1022594e-001  3.3931731e-001 -5.9616400e-001 -7.5607678e-002 -4.6553941e-001  1.6313747e-001 -7.6730847e-001 -5.9205296e-001 -1.0701481e+000  2.3833694e-001  5.5567042e-001  3.6181289e-001  1.2631634e+000  5.1750241e-001  3.0700676e-001  6.6816499e-001  5.4742083e-001 -4.4954828e-001 -8.2185874e-001 -7.6473494e-001 -4.5742606e-001 -2.5035439e-001 -5.7217410e-001  4.7020041e-001  3.3772036e-003 -2.1398938e-001 -4.6616453e-002  1.1538341e+000  8.9169573e-001  2.1912843e-001  9.2671691e-002 -4.3072059e-001 -3.7191840e-002 -7.0051584e-001 -1.2047138e+000 -2.7395384e-001  1.5244417e-001  7.0540583e-002  4.6706053e-001 -5.1549807e-001 -9.0629251e-001 -2.3092550e-002  9.1672842e-001  6.1241911e-001 -4.7005836e-001  7.2770547e-001
 -5.8021349e-001 -1.9701783e-003 -4.6548757e-002  1.4426872e-001 -3.0505914e-001  5.1019934e-002 -9.6817995e-002  5.3874754e-001 -1.7093959e-002  2.1866643e-002  2.2751740e-003  3.2445143e-001 -8.8195396e-002  3.7326044e-001  3.8609825e-002  4.4062995e-001 -4.0155188e-001  7.3114866e-001  3.8119021e-001  3.9573298e-001  3.9285454e-001  3.8405670e-001 -4.0677612e-001 -9.9756500e-002 -3.0920714e-001 -6.6339135e-001 -1.6201281e-001  2.0605874e-001  4.3995788e-001  3.6919284e-001  2.5817374e-001  1.0091458e-001  2.6285820e-001  5.1330004e-001  2.0841310e-001  2.0779445e-001  2.2126717e-001  2.7865221e-001  7.5666455e-001 -5.0980661e-001  5.7888571e-001 -5.1830860e-001  3.0042142e-001  5.4720488e-002  2.5113661e-001 -3.5678451e-001 -4.7231002e-001  8.2733528e-001  9.5095946e-001 -5.4848695e-001 -4.9168387e-002  3.6489956e-001 -6.9491575e-002 -2.6043663e-001 -1.6747045e+000 -1.5896752e-001 -4.1838635e-001 -2.4372408e-001  1.8689638e-001 -4.2491599e-001  4.3448459e-001 -7.9940174e-001  6.1607485e-001 -5.2250715e-001 -1.4147826e-001 -2.3954747e-001
 -9.2855916e-001  3.7848126e-001 -2.5277633e-001 -4.2754449e-002  7.4352554e-002  2.8441576e-001 -1.7752042e-001  2.2117122e-001  1.4374168e-001  1.5388541e-001 -4.8278976e-001 -1.4543519e+000 -2.4739381e-001  2.0495161e-001 -2.5732900e-003  1.6081631e-001 -3.9686648e-001  1.2639947e-001 -1.9641358e-001 -4.1460633e-001 -5.0350486e-001  8.2317024e-001  6.0425066e-001  2.0303190e-001 -1.4223115e-001  4.1244703e-001  1.0904445e-001  7.3471122e-001  5.0839911e-001  1.2381806e-001  7.3779757e-001  4.0815818e-001  3.3515832e-001  1.0342497e+000 -1.1398660e-001  4.9895863e-002  2.1217234e-001  2.1127730e-001  1.2947356e-001  6.1357255e-002  9.5755842e-003 -2.3608650e-001  9.2406554e-002  3.4229154e-001 -1.3012947e-001 -4.3234659e-001 -8.9104000e-002 -7.4681739e-001  2.2117238e-001 -4.7158750e-001  1.0797726e-001  5.1530832e-001 -5.8621663e-002  1.3330248e-001 -3.3393622e-001 -1.1547325e-001 -1.8964130e-001  1.4447209e-001  3.0360352e-001  1.1036999e-001  2.7350975e-002  9.6410905e-002 -8.3649322e-001 -3.0738112e-001 -1.8081963e-001 -4.2305673e-001
  4.5558903e-001  6.1009418e-001  3.6554216e-001 -3.3566524e-001  1.2530467e-001  6.6106062e-001  7.0670424e-001 -1.9326696e-001  3.7540327e-001  4.6989336e-001 -4.0645981e-001 -2.8055122e-001  8.9780714e-003  5.7766292e-001  1.9893302e-001 -4.7084964e-001 -1.5996352e-002  2.5519319e-001  4.0102256e-001 -6.8240412e-001  1.5539448e-001  3.9027594e-002 -8.7739564e-001  7.7402094e-001 -3.8088821e-001  1.1223159e-001  2.7078328e-001  4.6729099e-001  8.3589182e-001 -4.0974292e-001  5.1057334e-001 -1.0474087e-001  3.4539972e-001 -1.1863929e-001  1.2763848e-001  1.6905157e-001 -3.6955554e-001  4.2520087e-001  2.7007071e-001 -5.6220569e-002 -2.8440372e-001 -3.1155056e-001  7.4776631e-001 -7.3113352e-001 -1.8636844e-001  5.1241010e-001 -8.1040607e-001 -1.7551421e-001  1.6600954e-001  7.7400834e-002 -1.5867458e-001 -1.1179219e-001  3.8960441e-002 -1.5084703e-001  1.0464757e-001 -5.9521412e-001  6.1419074e-001  4.1628264e-003 -1.7902869e-001  1.0279448e+000  4.8062312e-002  1.4136015e-001 -9.8288785e-001 -4.9701249e-001  1.8565236e-002 -1.0401359e+000
  1.2259208e+000  9.4084989e-002  9.3912948e-001  1.9086287e-001  2.9891972e-002  4.3837149e-001 -4.3492151e-001 -7.1504950e-001 -2.7549873e-001  1.2640871e-001 -1.0251055e-001  4.4591402e-001 -1.5333566e-001  6.2860986e-001 -3.9008388e-001 -6.2517463e-001 -4.0385553e-001 -3.4543324e-001  1.0316610e-001 -9.2621886e-001 -2.1332089e-001 -2.4122513e-002 -3.7334077e-001 -9.3917067e-001 -4.2141499e-001 -7.1410506e-001 -5.9218136e-001  7.3241375e-002  3.4995617e-001 -5.0805732e-002 -5.4594522e-002 -4.8007358e-001 -1.8617201e-001  3.2644124e-001 -3.3738531e-001  7.9399058e-002 -1.7186786e-001 -4.4468500e-001 -4.3771099e-001 -5.6462674e-001 -4.5264036e-001 -1.6800896e-001 -7.2876639e-001  2.0781913e-001 -1.3384175e-001  2.2386835e-001 -1.2066689e+000 -2.9692661e-001 -1.0647052e-001 -3.8242756e-001 -5.6246984e-001 -7.8507341e-001  1.1700985e-001 -5.2526025e-001  3.7857536e-001  2.3156738e-001  4.0668625e-001 -2.0761013e-001 -1.2265795e+000  1.5267762e-001 -4.1725890e-001  1.0435054e-001 -2.1455016e-001  1.3235942e+000  4.0981122e-002 -7.3340230e-002
  4.8711049e-001  6.3707774e-001  1.3185252e+000 -6.3488348e-001 -1.2261851e-001 -2.4631430e-001 -7.8591543e-001 -1.8569880e-001 -2.3071036e-001  2.3622045e-002 -6.7148360e-001 -8.4327604e-001 -8.3836799e-001 -2.5292301e-001 -3.4969518e-002 -5.8927203e-001 -7.8862947e-001 -3.1772621e-001  1.8302477e-001 -5.8706681e-002  1.9025000e-001  4.8625027e-001 -5.0759686e-001  2.3891526e-001 -1.0130705e+000  2.9985748e-001 -7.3689986e-001 -6.6257168e-001 -4.4739268e-001 -1.0970380e-001 -4.4256331e-002  1.6581309e-001 -3.1285219e-001 -5.1062896e-002 -3.5586991e-001  2.4044882e-001 -3.6102998e-001 -8.1393553e-001 -1.0363674e+000 -1.2328547e+000 -1.6956067e-001 -1.3440247e-001  4.9366087e-002 -9.5519272e-001 -2.8762184e-001 -5.1273972e-001 -6.1290789e-001 -1.3497637e-001 -7.3968546e-002 -4.3666793e-001 -4.0768378e-001 -1.9019057e-002 -4.0799419e-002 -1.8589891e-001  1.4079680e-001 -5.8367109e-001  1.9785223e-001 -3.8256046e-001 -4.5258909e-001 -7.1820023e-001 -1.4283465e+000 -4.4812233e-001  5.2446490e-001  1.4034920e+000 -1.1095212e-001  4.9928014e-001
 -3.9546986e-001  1.3377141e+000  2.2288063e-001 -1.7499383e-001 -1.4217586e-001 -3.9852275e-001 -1.1082328e+000 -4.3978359e-001 -1.4244779e-001 -2.8764929e-001 -4.5920392e-001  2.5415677e-001 -1.4961432e-001 -5.7295567e-002 -7.1353751e-002 -2.0256821e-001 -2.2387461e-001 -3.0342147e-001 -2.9540473e-001  1.8503543e-001 -3.6999831e-001  4.4748887e-001  1.1346864e+000  1.0765654e+000 -7.5837026e-002  7.7823731e-001 -3.1024444e-001  8.4838347e-002 -1.0487474e-001 -3.6739894e-003  1.2715488e+000 -2.7920824e-001  9.0875519e-002 -6.7491040e-001 -5.7502519e-001 -7.1829332e-002  2.3712435e-001 -1.3297883e-001  4.4947631e-001  2.0531261e-001 -7.2705435e-002 -1.4020561e-001  1.1530171e+000  1.2424813e+000  1.3929456e-001  3.5474139e-001  1.5500355e-001  6.6675514e-001  1.8347126e-001 -4.3613540e-002 -5.1488759e-002 -1.0036446e-001  1.7199083e-001  3.5542351e-001  3.7490925e-001 -6.0296583e-001  1.8227064e-001 -3.7238971e-001 -9.4619940e-002 -8.4628832e-001 -7.2245879e-001  2.4703167e-001  1.7449812e+000  4.5578179e-001  4.4272011e-001  1.1307360e+000
  3.1787895e-001  1.1066170e+000  1.4045597e+000  6.7238482e-001  2.1050544e-001 -3.8364592e-001 -1.9141226e-003 -1.1951544e-001  2.4238761e-001  3.0885479e-001 -1.2149624e-001 -4.2875988e-001  2.1336681e-001  3.6807482e-001  5.8891944e-002 -3.0418409e-001 -7.5543796e-001  9.2396915e-002 -7.0533036e-002  3.8872649e-001 -4.4364485e-001 -2.5707210e-001  5.0792865e-002  3.6158136e-001 -3.8510851e-001  2.6178780e-001 -1.8689032e-001  9.3540751e-001  1.0676970e+000 -5.4581589e-002  1.4290901e+000  4.6394861e-001  7.1027596e-001  3.1515776e-002  3.2885362e-001  5.5686147e-001 -4.1709961e-001  4.4942508e-001  7.5616749e-001  2.4131512e-001 -7.0400938e-002  1.0161328e-001  1.3549464e-001  7.9810085e-001  2.8775106e-001  1.4582520e-001  4.3291639e-001  1.4019800e+000  3.4459537e-001 -1.7846328e-001 -1.1789337e-001 -1.7195391e-001  5.3135910e-001  2.9668421e-001  1.1324780e+000 -6.5618754e-002  7.2770982e-001  1.4037176e-001  4.3615134e-002  4.3932519e-001 -7.7647097e-001  1.1484443e-001  1.2355925e-001  1.4393201e-001 -3.4041707e-001  5.8132183e-001
  1.0607191e-001  2.1968487e-001  1.0571387e+000  6.2193290e-002 -3.0604818e-002  1.1841303e+000 -2.1044590e-001 -1.8332551e-001 -2.1612482e-001 -1.1589473e-001  1.4734173e-001 -6.5410857e-002 -1.0576933e-001  6.0913653e-001  5.3909190e-001  6.8248015e-001 -6.4323202e-001  5.4496754e-001  3.8027387e-001 -2.4797856e-001  1.1595949e-001  1.5054601e-001 -3.7407757e-001 -8.3177774e-001 -1.0177328e-001 -4.0331921e-001 -4.6047447e-001 -1.0029379e-002  6.6314304e-001  6.8395735e-001 -1.8514711e-001  4.5545454e-001  5.3208271e-001  1.0216016e-001  4.4706604e-001 -5.4796099e-002  9.9687911e-002  6.0804460e-001  2.4904557e-001  6.5253753e-002  3.3265976e-003  2.1815092e-001 -6.0504371e-001 -6.9364919e-001  2.1999489e-001 -9.2378793e-002  1.3269932e-001  5.6511488e-001 -8.2985038e-002  1.1624121e-001  2.8867178e-001  4.6978448e-001  8.1093050e-001  2.8570529e-001  7.6635016e-001  5.8852950e-001  1.4616855e-001  4.4459799e-001  1.7235582e-001 -2.4893231e-001 -3.9012553e-001  1.2097023e-001  6.5101083e-001  5.0516532e-001 -4.8490635e-002  1.0765684e+000
  2.3183538e+000  1.3279427e-001  1.8705244e+000  4.4599149e-001  6.0108226e-001  6.5514531e-003  1.0011366e+000  9.9041152e-002  6.5126798e-001 -7.6012708e-002  4.8484269e-001  4.1458744e-001  4.5579090e-001  7.8383251e-001  3.1640746e-001  4.2154225e-001 -1.0075537e+000  2.9682995e-001 -1.0415094e-001 -3.5569174e-001  3.5368497e-001 -2.3384942e-001 -4.8491282e-001 -4.4380243e-001 -6.9423770e-002 -1.7870733e-001  3.0588935e-001  1.7847086e-001  9.8946407e-001  5.0771693e-001 -4.7812179e-001  1.1691972e-001  2.7100001e-001  4.0885593e-001  4.0291418e-001  3.6382381e-001  3.3407707e-001  9.6819923e-001  4.9998915e-001  8.7589486e-001 -1.0785964e-001 -4.4437988e-002 -3.0996543e-001 -5.7658257e-001  5.6168210e-001  5.2019090e-001 -5.5103225e-001  2.2506456e-001 -2.5590955e-001 -3.4525574e-001  2.0530032e-001  7.8957254e-001  4.0554514e-001  2.5108854e-001  2.3921792e-001  5.1715099e-002 -4.5162189e-001  1.8759914e-001  2.8690271e-001  4.1548247e-001 -5.3487539e-002 -2.5790937e-001  3.0481598e-001  9.6245677e-002  2.9346607e-001  2.6990802e-001
  1.8507834e+000  9.0411460e-002  1.4330951e+000  1.6671199e+000  4.3818603e-001  1.7115759e-002  1.0463929e+000  4.3664914e-002  1.7475445e-001 -1.9300300e-001  1.2556551e-001  6.8271295e-001  3.8001948e-001  9.6796594e-001  4.4240267e-001  5.6661421e-001 -4.6671503e-001  2.4595136e-001  5.7783353e-002  1.9547800e-001  1.2677626e+000  7.4398932e-001  6.4972053e-002  1.5374344e+000  7.6247555e-001  1.9287573e-001  9.1756515e-001 -3.3285755e-001  5.1411215e-001  1.1390292e-001  1.4756952e-001  1.6440307e-001  1.2854495e-001  7.4113193e-003 -3.4303263e-001  7.8841102e-002 -3.2859517e-001  8.1001782e-001  1.3773282e-001  1.4722230e+000  7.3675385e-001  3.2490956e-001  8.6860595e-001 -1.0693958e-001  1.5467594e+000  1.5038055e+000 -8.5252408e-001 -6.7543681e-001 -2.0050359e+000 -4.6334059e-001 -4.6259603e-001  1.6467121e-001 -1.2554628e-001  3.1997185e-001  6.9637374e-001  4.2120657e-002 -6.5137678e-002 -1.1054769e-001 -2.8296335e-001  5.3484072e-001 -4.6340536e-001  4.7643250e-001 -4.6052132e-001 -1.5617007e-001 -3.4820535e-001  2.2871453e-001
  7.5278939e-002  8.6635514e-001  3.5827697e-001  9.1258265e-001  3.2001752e-001 -3.1004320e-001  3.2865963e-001 -1.4544572e-001  1.9188897e-002 -7.0730652e-001 -2.9228897e-001 -1.5698729e-001  5.7527296e-001 -1.2443294e-001  4.5040689e-001  4.4707537e-001 -4.2719380e-001 -3.9954419e-001 -1.0444498e-001 -4.3492776e-001 -2.5200282e-001  3.0776947e-001  3.4329738e-001  5.3791156e-001  5.4497505e-001 -2.2807754e-001  1.0791654e-001  7.4695956e-001  9.4258705e-001  1.3938558e+000 -2.3991548e-001 -1.2646854e-001 -1.3382567e-001  8.9253865e-001  9.7019609e-002  3.3509173e-001  1.3962546e+000  1.1365859e+000  1.0642307e+000  2.4772046e-001 -7.1068153e-001  7.1646466e-001  2.9816627e-001  1.2368402e+000  3.8486160e-001 -5.7538167e-001 -8.9864881e-002 -3.0576781e-002  6.8651763e-001  1.5854751e-001  7.6135342e-001  6.3022374e-001  7.5281736e-002  1.1563064e-001  7.5417150e-001  1.4776150e-003  1.1109923e-001  2.0447577e-001 -2.3823556e-001  5.1688898e-001  9.2232043e-001  6.0889591e-001  1.0060983e+000 -3.4744875e-001  3.8776273e-001  2.5374937e-001
  9.1581112e-003  2.1668227e-001  1.8572018e+000  7.5433049e-001 -1.4917000e-001  2.4970425e-002 -8.7948827e-001 -5.4860576e-001  2.1412551e-002 -4.5131882e-001  3.2898201e-002 -1.8445600e-002  7.3057686e-001  2.1146932e-002 -3.4053447e-002  5.1995021e-002 -8.1520761e-001 -7.0711630e-001 -1.0458866e+000 -6.3363244e-001 -6.3840766e-001 -1.6463961e-002  2.9193334e-002 -5.8339946e-001  3.8742170e-001  6.8812058e-002 -9.9248962e-002 -1.6023358e-001 -1.5260676e-001  1.5831371e+000  2.3060582e-001  4.7670376e-001  2.6882989e-002  2.9729065e-001  3.7861069e-001  4.8684095e-001  1.4451227e+000  3.0861132e-001  2.0514265e-001  1.4843369e-001 -2.8796440e-002  1.4183665e-001 -1.7365578e-001  2.4271931e-001 -5.9770567e-002 -3.7012139e-001  9.7586918e-002  5.0527363e-002  6.0184452e-002 -7.8243136e-002  2.7705075e-001  5.4412644e-001  2.6392655e-001  2.7190531e-001  3.3639410e-001  7.8732642e-001  2.3701660e-001  1.7232024e-001 -3.3998607e-001 -1.0554618e+000  6.3826849e-001  2.5979565e-001 -3.0421609e-001  3.1195381e-001  3.5222277e-001  5.9748794e-001
 -4.8778056e-001 -9.8793144e-001  2.4140603e-001 -1.1333159e+000 -4.2632669e-003  6.9030313e-002 -2.5711760e-002 -3.4243092e-001 -6.3895635e-001  8.7527831e-001  1.7162501e-001  1.1939967e-001  6.2290186e-001  3.0665006e-001 -3.7744149e-001 -5.4010226e-001  7.8999086e-002  5.1911000e-001 -1.4117336e-001 -4.7641065e-001 -7.8259914e-001  8.7302830e-002  8.6317806e-001 -6.0326566e-001  1.6545700e-001  2.9524885e-001 -1.3473238e-001 -9.7784754e-001 -7.4586358e-001  1.2708923e+000 -6.0384809e-001  6.2065840e-002  2.6633121e-001  3.2452842e-001  4.1606416e-001 -7.6729929e-001  1.4578951e+000 -1.2992609e+000 -1.1341239e+000  5.7726445e-001  2.6792541e-001 -1.4524556e-001 -3.4981223e-001  2.4005618e-001 -6.1735875e-001 -2.5948933e-002 -1.4740541e-001 -2.0247103e-001  1.5683406e-001 -3.6604187e-001  1.1303995e-001 -1.1102856e-001  2.6115027e-001  1.9001515e-001 -1.9740253e-001  5.4614878e-001  5.3402092e-001  1.9372613e-001  1.1344764e-001 -9.0702456e-001  8.8469653e-001  5.2500304e-001 -8.6602569e-001 -2.3731566e-002 -3.5434872e-001 -8.5537228e-001
  9.8238415e-001 -5.3126931e-001 -9.1843828e-001 -1.0135387e+000 -4.0394606e-001  3.5868466e-001 -3.3444905e-001  1.1460221e-001  2.0929414e-001  5.5108123e-001  6.2379904e-001  1.2903852e+000  3.6466929e-001  4.3708077e-001 -5.0829498e-002 -2.8530687e-001  2.9904710e-002  5.6802981e-002  5.0116135e-001  1.1735649e-001 -1.2564015e+000 -4.6079239e-001  5.5049770e-001 -7.3979711e-001 -3.6048476e-001 -8.6992222e-001 -9.3214503e-001 -5.7542964e-001 -8.1914844e-001  8.1169961e-001 -3.2038383e-003 -2.6725603e-001  2.7613544e-001  5.2263258e-001  9.2832341e-002 -3.7465305e-001  1.0531869e+000 -9.3673214e-001 -9.2497722e-001 -2.2733327e-001 -6.0723571e-001  3.3679611e-001 -1.1717284e-001  3.6021050e-001 -3.8126060e-001 -5.8012135e-002  2.1154024e-001 -2.7567817e-001 -2.3538836e-001  4.5118562e-001  1.1372299e-001  3.8247174e-001  5.9932373e-001  6.6076077e-001  8.8785370e-001  7.5283761e-001  2.6722860e-001 -1.3204324e-001  7.0735454e-001 -2.0480320e-001 -1.8072354e-001 -1.4515335e-001 -1.3012191e+000  2.6446125e-001 -3.2459851e-001  8.3327081e-002
  7.9730671e-001 -6.5696092e-001  5.7808880e-001  2.7694595e-001 -3.7730215e-001  3.8112097e-001 -1.1811466e+000  3.0583284e-001  5.4760741e-001 -2.6554532e-001  7.4403151e-002  7.0766515e-001  1.9100180e-001 -5.8792368e-002  4.4782117e-001 -4.4255771e-001  1.2989453e-001 -1.0811738e+000 -9.3431828e-001 -1.1273779e+000 -1.6878603e+000 -5.4305420e-001 -1.0648150e+000 -8.3831948e-001  1.0613324e-001 -3.6881370e-001 -7.0035660e-001 -9.0976156e-001 -9.9825827e-001 -4.1898895e-001 -1.4808641e-002  5.7476938e-001 -7.5079579e-001 -4.0520450e-001  3.0779411e-001 -3.0553513e-001 -2.3332469e-001 -3.5978766e-001 -4.5844066e-001 -7.9238722e-001  1.9397075e-001  3.8113300e-001 -1.6858242e-001 -5.3209391e-001 -9.8655983e-002 -2.7128192e-001 -2.3305331e-001 -8.0866544e-001 -6.9484006e-001  1.0582956e-001  3.7473752e-001  9.7784190e-001  3.5300853e-001  6.8939095e-001  1.0843939e+000  6.7080223e-001 -2.9816315e-001  6.9304490e-002  5.7024338e-001 -8.6346595e-001  3.4271071e-001  3.5263237e-001  2.3279058e-001  1.4649293e+000 -1.6774958e-001  2.3146972e-001
 -2.9040093e-001 -5.5450463e-001  3.6452849e-001  1.4059012e+000 -1.1023311e-002  2.3096067e-001 -1.0586790e-001  2.6749287e-001  1.4596618e-001 -4.9611175e-001 -3.1668239e-001 -4.0192137e-001  3.5699146e-001  2.6701941e-001  4.2898181e-001 -3.5234854e-001  2.0204459e-001 -1.0990666e+000 -3.5022518e-001 -3.5800714e-001 -1.1796320e-002  6.8429861e-002 -7.5157825e-001  3.1045644e-001 -8.4576935e-002  3.2641519e-002 -6.0995974e-001 -3.7745765e-001  5.2739325e-002 -9.5987450e-002 -3.1312033e-002 -2.0014694e-001 -6.9435915e-001 -7.2962104e-002  2.9723228e-001  3.9998062e-001  2.8491624e-002 -7.6417490e-002  6.6162891e-002 -2.7552637e-001  2.4279043e-001  2.5198855e-001  9.0041762e-001 -6.4013885e-001  5.6653986e-001 -9.2471653e-002  1.6110240e-002  1.6779718e-001  2.4830565e-001  1.5666208e-002  6.0107480e-001  1.2168541e+000  2.4171649e-001 -1.9875834e-001  1.0500109e+000  2.8643313e-001  1.6652357e-001 -3.0064099e-001  3.8638389e-001  4.5144010e-001 -6.7362784e-002 -5.9164711e-002  8.6693527e-001  7.5037139e-002  3.1470800e-001 -1.9910055e-002
 -3.6255521e-001 -1.2021368e-001 -1.2072181e-001  5.0511990e-001 -5.5997140e-002  1.7902716e-001 -6.9447488e-001 -2.8246600e-001  2.6944254e-001 -4.3309046e-001  5.1213514e-002  1.2926266e+000 -2.0570695e-002  2.9069320e-001  5.1959690e-002  4.3267156e-001 -3.0495290e-002 -7.8452905e-001 -2.4778556e-001 -5.8199353e-001 -9.9778718e-001  9.3126399e-002 -4.2146293e-001 -8.8818482e-002  1.6267689e-001  4.7596590e-001 -6.2911058e-001 -6.3977375e-001 -3.0474449e-001  1.6614584e-001  3.3603243e-001 -4.5879201e-002 -1.3737588e-001 -4.0411225e-001  6.4362021e-002  4.3325120e-001  1.4923045e-001 -4.1057473e-001  1.5266474e-001 -3.2335650e-001  5.3843269e-001  1.8072681e-001  5.7949148e-002 -4.0979846e-001  2.7999742e-001 -6.5201351e-001 -5.5583415e-001  4.2284285e-002  1.1437536e-001  3.1703483e-001  4.5950691e-001  3.1117251e-001  7.1895292e-001 -2.6422816e-001 -3.1355017e-002  1.4986150e-001  6.6117168e-001 -8.2952828e-003 -1.1310367e-001 -4.9675868e-001  2.5534781e-001 -8.7380566e-002  1.0939642e+000  4.0389935e-001  9.0335335e-001  2.4665335e-001
  1.3840667e+000  4.5270281e-001 -4.8780496e-001  3.2385160e-001 -8.1588866e-002 -5.3428077e-001  2.5962783e-001  1.7364316e-001 -4.1196188e-001  2.6344941e-001 -3.3952612e-001  4.1181099e-001  6.9588622e-002 -3.4870340e-001 -1.4900007e-001  7.0174216e-001  8.7389726e-002 -1.2870674e-002  1.2849666e-001 -5.9004811e-001 -2.9719742e-001  8.6781909e-002 -7.5147658e-001  5.2535019e-001 -3.7864355e-001  1.0117442e+000 -6.8862094e-001 -4.3309503e-001  1.5597287e-001 -2.9096690e-001  5.0206860e-001  1.6808966e-001 -8.2590415e-001 -9.4009337e-002  2.2278344e-001  3.5606952e-001 -3.6844973e-002 -4.5727296e-001 -4.3280686e-001 -4.6282347e-001  7.7754294e-001 -2.0795741e-001  7.6160762e-001 -1.3314925e+000 -5.6301700e-002 -6.9935036e-001 -4.6003650e-001 -8.9644146e-001 -6.4331556e-001 -9.4083054e-002  5.0544270e-002 -5.0418528e-002 -1.9231169e-001  1.6734302e-001  7.4444316e-002 -5.2892268e-001  1.5582997e-001 -3.3192019e-001 -4.0880674e-002  3.0247549e-001 -4.5830931e-001 -1.5231228e-002 -1.3596106e-001 -9.7751519e-002  6.9847940e-001  4.0290462e-001
  3.1497233e-001 -4.1133022e-001  1.4228638e-002  3.5959358e-001 -3.8461207e-001 -4.3411353e-001 -1.9918518e-001  5.0623793e-002 -1.1338680e-001  1.2463507e-001 -2.4910488e-001  2.8751095e-001  2.9186162e-002 -8.7570812e-002  2.1636469e-001  2.2972489e-001 -2.5245170e-001 -4.8053131e-001 -4.5038918e-001 -3.4596423e-001 -5.5865034e-001 -2.5731840e-001 -9.6093282e-001  9.8088228e-001 -1.6106215e-001  4.4282331e-001 -6.8865834e-001 -2.0225929e-001 -4.4495522e-001  1.1237140e-001  1.7791408e-001 -5.1643530e-001 -1.4099337e-001 -1.5763740e-001 -5.7040862e-002 -3.3340318e-002 -7.6367881e-001 -3.5883024e-001 -6.0887514e-001 -8.5853694e-001  7.4948997e-001 -1.3705062e-001  2.1144772e-001 -1.3519810e+000 -4.4412209e-001 -1.9758475e-001 -4.5296148e-001 -1.1925726e+000 -7.5672789e-001  1.5347769e-001 -4.4735815e-002  2.1456080e-001 -1.5576309e-001  3.2306647e-001  4.1467590e-001 -6.9289013e-002 -1.1274729e-001 -9.1599508e-001 -2.0281109e-002 -4.9400347e-001  1.4619328e-001 -3.1126265e-001  4.1539910e-001 -2.6026471e-001 -4.3267878e-001  2.9665142e-001
  1.6901501e-001 -3.3174477e-001 -1.5654528e-002  8.4900290e-001  8.3147139e-003  4.9283197e-001  3.0692740e-001 -1.4812277e-001 -7.0124908e-002 -1.9438037e-001  3.2499342e-001  7.5137598e-002 -1.4463062e-001  5.5457004e-001 -1.4094373e-001  1.8125394e-001 -2.7125380e-001 -4.1564373e-001 -1.7221837e-001 -5.8642262e-001 -2.9064015e-001 -8.0693768e-001 -2.2157319e-001 -4.7636136e-001 -6.9618262e-003 -1.0272353e+000  4.9310667e-002  5.5776642e-001  5.5092952e-001 -4.8626029e-001 -4.2259796e-001  3.6134488e-002 -7.1412569e-002 -2.0837748e-001  2.7733770e-001 -9.1394672e-001 -8.2925456e-001  5.7955632e-001  2.1235425e-001  1.2453263e-001  3.1654629e-002 -5.4460214e-002 -7.9200942e-001 -1.0821640e-001  2.9068407e-002  4.6521546e-001 -1.7692853e-003  2.2674753e-001 -2.1585130e-001 -4.6034237e-001  8.7252704e-002  7.9866255e-003  6.4600025e-002 -4.1201482e-001 -3.4807527e-001  4.5880380e-003 -6.7011185e-001 -5.5057952e-001  1.7016908e-001 -4.1940279e-001 -2.2606543e-001 -4.5210048e-001  1.2492471e-001  3.8091080e-001 -8.2209311e-001 -5.2994128e-001
 -7.2194025e-001 -2.7696306e-002 -7.4418419e-002  2.3255010e-001  1.9160421e-002  2.6628630e-001  2.6213675e-002 -1.6329082e-001 -1.5690190e-001 -8.4229180e-001  4.6465394e-002 -5.0582635e-001 -9.0072596e-002  5.0449151e-001  9.1539520e-001  3.3271405e-001 -6.7659459e-001 -1.1162849e+000 -3.6950395e-001  9.7910121e-002 -4.7788639e-001 -2.8868005e-001  5.8298183e-001 -1.1758192e-001 -5.0488781e-002 -7.2493141e-001  1.9102167e-001  1.0814880e+000  5.2344393e-001  2.6676747e-001 -3.1146195e-001 -1.5785962e-001  1.0951044e-001 -2.2154904e-001 -1.8779761e-001  4.4245835e-001  2.8690034e-001  7.3461714e-001  7.6601146e-001  4.2829122e-001 -7.1394644e-001  2.0475937e-001 -4.3322230e-002  3.0942983e-001  5.1694805e-001  4.1325559e-001  2.0753462e-001  2.0357405e-002  7.0380073e-002 -1.7752994e-002  2.3942305e-001  5.9670535e-001  4.2259221e-001 -2.1833275e-001 -4.5225480e-001  3.7173101e-001 -1.5688193e-001 -4.1887377e-001 -5.1973874e-001 -5.4794055e-001  6.7290075e-001  1.4716585e-002 -2.9939522e-001 -1.1758038e+000  6.7555198e-001  2.3360138e-001
  1.4871432e+000  1.0896617e-001  4.8041298e-001  2.5017675e-001  1.7305834e-001  1.3488035e+000 -5.7271692e-002 -1.0658018e-001 -1.4302541e-001 -3.8534213e-001  2.5773114e-001 -3.6340878e-001 -2.2594189e-001  2.2768929e-002  5.9909638e-001 -3.9435357e-002 -6.8756315e-002 -2.1098964e-001 -5.1716652e-001  4.2059251e-002 -5.0776405e-001 -9.2108954e-002  1.0778689e-002  7.3262464e-001  4.5900709e-001  2.3505697e-001  2.9103801e-001  3.7830434e-001 -6.6659852e-002  2.4429423e-001  2.0734376e-001 -4.8725680e-001  2.0976013e-001  4.1530331e-001 -2.7273624e-001  7.2754284e-001  2.7808733e-001  5.1663089e-001  3.5606505e-001  2.2512197e-001  7.2651375e-001  1.9453318e-001  3.7467254e-001  7.7508751e-001  3.6216359e-001 -1.2541067e+000  2.5832868e-002 -4.5345301e-001 -3.4235129e-001 -3.0874200e-001 -2.3192266e-002 -1.1278098e-001 -5.4911842e-001 -5.6058907e-002 -4.7178421e-001 -3.5946309e-001 -1.1567318e-001 -4.0447582e-001 -4.6779027e-001 -4.9641981e-002  1.0886106e-001 -8.4572608e-001 -2.4168164e-002  1.7023020e+000 -1.5578617e-001  4.2072167e-001
  1.4996892e+000  2.5279853e-001  4.3378694e-001 -1.0072973e+000  3.3625913e-004  4.9918486e-001 -3.7440335e-001 -4.9510495e-002 -2.2511741e-002  9.6108592e-002  2.3577937e-001 -3.1993013e-001 -2.0859454e-001 -2.7809618e-002  1.3735606e-001  1.1740327e-002 -2.8466209e-001 -5.3643603e-001 -4.9935898e-001 -4.0372469e-001 -5.8889926e-001 -2.1671149e-001  4.6085339e-002 -2.3810669e-001 -3.2708905e-001 -2.0360364e-002 -4.2899373e-001 -7.1481125e-001 -4.0411894e-001  5.3665460e-002  1.2559132e-001 -1.3832366e-001  2.0114141e-001  1.4537932e-001  2.0997598e-001 -4.3967475e-001  2.1280248e-001 -4.7143529e-001 -1.0901448e+000 -6.4310583e-001  2.2687692e-001  1.7344065e-001 -6.3963522e-001  1.0652571e-001  1.9356580e-001 -3.9282533e-001 -1.7526244e-001  2.1406064e-001  2.0499667e-001  2.1043836e-001  8.3842959e-002  3.3373202e-001  2.7618963e-001 -2.6016691e-001  5.6726874e-001  3.8122372e-002 -8.5650339e-002 -2.9170461e-002 -1.4000585e-001 -2.8196761e-001  8.8160704e-002 -4.5772456e-001 -1.8793265e-001  8.6884473e-001 -3.5214925e-001  1.7289683e-001
  7.8135796e-001  3.5380528e-001  4.3016195e-001 -1.1409308e-001 -1.5224854e-001 -5.5544046e-001 -1.2460712e-001  2.6656597e-001 -1.3924844e-001 -9.9245792e-002 -2.5951229e-001 -7.9784907e-002 -2.6123420e-001 -2.2643518e-001 -1.8354530e-001 -3.8347173e-001 -9.6354883e-003 -3.0691432e-001 -4.3951962e-001 -1.4364862e-001 -4.6355704e-001  7.2766244e-001 -1.9498948e-001 -7.6783156e-001 -3.4007078e-001  5.5625791e-001 -1.5206850e-001 -1.9224031e-001 -2.8620985e-001 -1.0091893e-001  2.7953359e-002  1.3716318e-002 -1.7993254e-001 -3.2970503e-001  3.1657307e-001 -4.8727972e-001  9.1283739e-003 -6.7177343e-001 -3.8018913e-001 -6.4037875e-001  3.3240511e-001  1.6552280e-001 -4.3639356e-001  1.8300739e-001  4.5520720e-001 -2.9792786e-001 -6.0539978e-002 -4.9753205e-001  1.7039975e-001 -2.3797584e-001 -7.8041077e-002 -4.9333649e-001  1.6965529e-001 -2.2329763e-001  6.3037149e-001 -2.4689538e-001 -5.0424927e-001  8.2625769e-002  2.8528594e-001  1.1936425e-001 -2.7979173e-001 -5.9302863e-001 -3.5001764e-001  1.1245594e+000 -4.7054556e-001  4.5948047e-001
 -1.2895874e+000 -6.8352583e-001  9.4739552e-002 -3.7844127e-001 -1.2919840e-001 -8.5529389e-001  3.3477254e-001 -2.4228918e-002 -4.4796953e-001 -7.2358077e-002 -1.8446622e-001  4.8543636e-001 -2.0143671e-001  4.0349690e-001 -3.4735663e-001 -2.4737099e-001 -2.0755314e-001 -4.9670886e-001  8.8002411e-002  3.4099861e-002 -3.5486450e-001 -2.9801750e-001 -2.7865859e-002 -3.3364316e-002 -2.9425352e-001 -1.6945264e-001 -6.2970492e-001 -9.6184014e-002  2.1458612e-001  1.7561457e-002  3.4940414e-003 -1.9365611e-001 -2.0189921e-003 -4.6196006e-001 -1.0243023e-001  1.8038062e-001 -6.0646056e-001 -3.9893081e-001  3.1532562e-001 -2.3220754e-001 -1.9060667e-001  3.7259342e-001 -5.3433184e-001  1.9927459e-003  3.0073123e-001 -1.9017001e-001  6.0178286e-001  7.8792261e-001  6.3437061e-001  8.3346537e-001  2.8596211e-002 -3.1794196e-001  4.4008724e-001 -1.0043148e-001 -9.8144596e-002  2.6185770e-001  1.4485818e-001  3.0319232e-002 -1.3421635e-001  1.0159508e-001 -1.2851852e-001 -4.7492022e-002 -4.1766679e-001  2.4773895e-001 -2.8850071e-001  6.9656032e-003
 -3.0979434e-001 -5.3375427e-001  3.3054381e-001 -2.2729644e-001  1.0700815e-001  8.3657047e-001  3.0846040e-001  1.7038359e-001  3.5141213e-001 -1.2978336e-001 -8.0571060e-001  1.3579763e-001  1.2096643e-001 -2.4359811e-001 -3.9869750e-001 -7.0738426e-001  5.7194083e-003 -4.3271544e-001  4.0936843e-001 -9.6696189e-002 -5.9418434e-002 -6.1862006e-001 -6.4756226e-001 -1.2453629e-001 -3.8339598e-001 -1.1827106e-001 -1.0390453e+000 -3.5994282e-001 -2.2781324e-001 -8.4207223e-001  3.8809203e-002 -1.2254632e-002 -3.7055312e-001 -6.7564845e-001 -4.2809447e-001  2.6787643e-002 -5.2534181e-001 -3.9733757e-001 -7.0134892e-001 -7.9757041e-001 -5.7931987e-001 -8.9207594e-002 -2.1385541e-002 -2.5995055e-001  6.9951135e-003 -5.0065369e-001 -9.6097947e-002  7.1700162e-001  9.5644066e-002  5.9186006e-001 -9.7792343e-002 -5.1786652e-001 -1.1703787e-001  1.7270487e-001 -2.2048038e-002 -6.1732464e-001  3.3629034e-001 -1.2988507e-002  1.7714666e-001 -2.4960160e-001 -2.6000958e-001 -5.1111586e-001 -1.1383775e+000 -3.7746559e-001  2.2234470e-001 -1.3378266e+000
  7.7206256e-001  4.7020845e-002 -5.8070960e-001  5.4387067e-001 -6.5013199e-001 -1.7165035e-002  9.7675467e-001  2.6950019e-001  6.0129186e-001 -1.5552360e-001 -6.2868461e-002 -6.3428356e-001 -1.4775414e-001 -6.2391545e-001  1.3700331e-001 -2.2446025e-001 -7.1033415e-002  2.6057140e-001  7.2641769e-001  3.1245161e-001  1.1053107e+000  9.8526515e-003 -4.0617030e-001  3.7325520e-002 -2.4222667e-001 -3.7557904e-001 -3.6827885e-001 -8.5265103e-001 -3.3811771e-001 -1.4594096e-001 -1.0790275e-001 -4.6367465e-001 -1.0188793e-002  3.2406591e-001 -2.7108341e-001 -8.5640651e-004  2.5513979e-001 -2.2175259e-001 -1.5946572e+000 -2.4025577e-001 -5.2464370e-001  9.5377596e-003 -2.3144044e-001 -4.9467491e-001  2.6345545e-001 -3.0895228e-001 -1.2050276e-001  5.5401118e-001  3.8365024e-001  5.4044177e-001  3.5632406e-001  3.5907101e-002 -3.2186766e-001  1.4819454e-001  4.1144456e-001 -1.1255753e-001 -1.0107085e-004 -3.7126243e-002  4.1368745e-001 -2.4245524e-001 -1.1422508e+000 -4.8679200e-001 -6.0808666e-001  3.8288960e-001  5.9186292e-001  7.6300430e-001
  1.3747684e+000  6.3144553e-001  4.5905255e-001  1.1354597e+000  1.5453088e-001 -1.7340452e-001  1.9051160e+000  8.0944326e-001  5.1429523e-001 -1.4937466e-001  4.1681505e-001 -4.6638770e-001 -3.9284956e-001 -5.8667799e-001  5.0393182e-001  2.0312800e-001  5.6231258e-002  5.8380594e-001  1.9758238e-001 -4.6176056e-002  9.2339470e-001  3.9833724e-001  1.0303738e-001  9.3983857e-001  1.1107450e-001 -3.6767661e-001  1.1560215e+000  2.8402211e-001  6.4474759e-001  3.7081675e-001 -8.0943795e-003 -8.3195705e-001  6.5291766e-001  8.3490839e-001 -1.7263230e-001  5.2350825e-002  2.9618333e-001  2.8353049e-001 -3.0454254e-001  2.6153341e-001  2.2569028e-001  1.8130431e-002  2.3234584e-001  1.6947564e-001  2.2011570e-001 -4.0189333e-002 -3.4505127e-001  2.4585117e-001  5.3797441e-001  4.2415922e-001  7.1988761e-001  2.7867299e-001 -9.6575799e-002 -2.6574732e-001  5.2820620e-001  9.3453207e-002 -1.9832513e-001 -1.0257550e-001  7.6664919e-001  9.2445158e-001  3.1432194e-001 -3.5807540e-002 -2.5034024e-001  1.3335809e+000 -7.8105709e-002  4.5540462e-001
  3.2569712e-003  4.9847973e-001 -1.0995523e-001  4.5045169e-001  2.3810705e-001  9.4740463e-002  1.2240324e+000  7.4715887e-001  8.2177210e-001 -9.3140271e-002 -3.0142704e-002 -3.5973751e-001 -4.1774491e-001 -5.2610184e-001 -2.8451755e-004  4.2128722e-001 -4.3127713e-001  4.2382767e-001  3.1446433e-001 -2.0243415e-001 -4.6954041e-002  3.6663248e-001 -3.0970161e-001 -1.1582160e+000  7.0054088e-002  3.8548173e-001  1.1693079e+000  4.1482856e-001  7.2942070e-001  3.2730893e-001 -6.2284099e-001 -9.4126311e-001  6.1740714e-001  6.1632405e-001 -3.9336490e-001 -1.1316150e-001  3.1965443e-001  5.0631189e-001  3.3425224e-001  1.0564029e+000  6.2992756e-001  1.9917025e-001 -2.9471259e-001 -3.3469146e-001  2.8588997e-001  8.4146559e-001  1.4605292e-001 -3.4492274e-001  4.7460731e-001  5.6423318e-001  2.6242161e-001  4.7054871e-001 -4.5435299e-001 -1.2367705e-001 -9.1888573e-001  1.4745259e-002 -2.9690639e-001  5.6991000e-001  6.7364578e-001  7.7627574e-001 -5.6323129e-001  3.5280592e-001 -1.2463110e-001  2.1262890e-001  7.4654135e-001  9.4447626e-002
 -1.3926410e-001  6.7177617e-001 -6.3922457e-001 -2.2246415e+000  4.3712453e-001  1.0731650e+000  5.6257568e-001  9.6069075e-001 -3.5862311e-002  3.3088986e-002 -1.2643694e-001  2.9792787e-001  3.7166985e-002  3.8676984e-001  2.6674466e-001  5.8914223e-001  2.2714279e-001 -8.0509868e-002 -5.9127924e-001 -3.7499725e-001 -8.6250364e-001  3.3578125e-001 -2.3338617e-001  8.2422038e-001  2.1616233e-001  7.5656174e-001  8.1249191e-001  6.7956505e-001  8.7829536e-001  9.7052677e-001  3.2575278e-001  2.8722010e-001  6.9410045e-001  5.2379335e-001  2.9569840e-002  5.6708157e-001  4.0539628e-001  1.0159969e+000  1.5770164e+000  4.6444799e-001  9.7490951e-001  3.9261250e-001  9.5357540e-001 -1.5873021e-001 -2.2794802e-001  1.2698531e+000 -3.5132775e-001 -9.2987456e-001  4.5662934e-001  6.4528643e-002  4.0799363e-001  1.0782143e-001 -2.4629770e-001  2.9011901e-002 -4.8103616e-001  3.4235062e-001  6.8802606e-001  6.9264938e-001  1.0378840e+000  6.8284242e-001  1.5134606e-001  3.0769323e-002 -7.5428800e-001 -6.3921005e-001  5.2154539e-001  2.5891571e-001
 -4.6280166e-001  3.3824854e-001  8.1976722e-002 -4.9539690e-001  8.7803912e-001  1.4916934e+000  4.5957232e-001  1.0583772e-001  3.1531790e-001  3.7629638e-001  5.3876592e-001  1.1629115e+000  1.7754853e-001  4.1039180e-001  1.2855374e-001  6.5273080e-001  2.6197231e-001 -5.6589318e-001 -3.6961599e-001  2.7534015e-001  2.8592535e-001  8.4961548e-001  2.8734046e-001  1.4604237e+000  3.4362748e-001  1.0891776e+000  1.2492890e+000  1.6826556e+000  1.5872056e+000  3.0131392e-001  9.3456400e-001  9.5067725e-001 -1.0064988e-001  6.3837266e-001  4.3272074e-001  1.2173694e+000  5.6175994e-001  1.2395877e+000  1.9566848e+000  1.2446346e+000  1.0995735e+000  3.3060557e-001  1.8626677e+000  5.4863541e-001 -3.4638265e-002  1.0162991e+000 -5.9789283e-001 -3.1890828e-001  2.2073105e-001 -7.3831805e-001  1.2218017e-001 -1.8734873e-001 -1.3450171e-001 -2.3127501e-001  9.6343933e-002  2.9318113e-001  2.3712000e-001  4.0600945e-001  2.8249661e-001  7.7947685e-001  1.2830702e+000  6.7434421e-002  9.8085605e-002 -1.5964828e-001  6.9741400e-001  1.4333656e-001
 -8.0889084e-001  1.0898472e+000  3.6778214e-001 -3.6893735e-001  7.9563922e-001  1.4671017e+000  6.6849694e-001  5.4352039e-001  5.8758168e-001  7.2473950e-001  5.9671882e-001  7.3115434e-001  6.8866106e-001  9.5507082e-001  7.0531768e-001  1.3045254e-001 -2.6254285e-001  1.8862871e-001 -1.5830112e-001  8.5048689e-002 -4.9419207e-001  3.7056581e-001  1.1546175e+000  1.4720491e+000  6.0150648e-001  1.1055340e+000  1.1359114e+000  1.4297233e+000  9.9644903e-001  4.4081628e-002  1.4573309e+000  8.2592679e-001  1.7666062e+000  1.5378178e+000  8.2627591e-001  1.0239845e+000  6.6114188e-002  1.2646691e+000  1.5832467e+000  8.5479541e-001  8.6674435e-001  4.5909701e-001  1.8623545e+000  1.5044223e+000 -1.2437862e-001  1.3411952e+000 -4.6967984e-001  3.0378580e-001  3.9936836e-001 -6.6767262e-001 -5.9336218e-002  2.2541166e-001  9.2234633e-001  4.7538837e-001 -8.0575349e-002  5.2799949e-001  8.7865525e-001  7.5338893e-001  1.5443121e-001  2.7572325e-001  1.9018902e+000  3.1869657e-001  4.7305029e-001  8.4240663e-001  1.0170719e+000  1.0844420e+000
  1.1417021e+000  1.1448447e+000  9.9532941e-001 -7.6806430e-001  6.9079407e-001  1.6061047e+000  5.4753176e-001  5.8773503e-001  1.0372011e+000  5.4033414e-001  3.6294643e-001 -2.3412598e-001  4.8632530e-001  7.2984178e-001  4.7542661e-001  3.3073530e-001  6.5977698e-001 -1.7572409e-001  1.6616240e-001 -3.7685122e-001 -7.3085334e-001 -1.8031779e-001  8.7165489e-001  3.2419425e-001 -4.3379760e-002 -2.2755072e-001  4.2000616e-001  1.0253740e+000  1.3451678e+000  2.2151219e-001  9.9796919e-001  5.7210298e-001  3.9269880e-001  6.7321198e-001  8.0250225e-001  1.0389286e+000  6.2452888e-001  6.3007536e-001  2.6301641e-001 -1.1152634e-001  6.8065779e-002 -4.3233847e-002  1.3542425e-001  6.9313994e-001 -1.1138326e-001  5.1158871e-001 -8.3882917e-002  5.8877796e-001  8.1755040e-001  1.2753704e-001  6.3785380e-002  1.5029909e-001  5.6098452e-001  1.3236803e-001 -3.7012584e-001  5.9299772e-002  4.8898067e-001  6.0740566e-001  4.4225001e-001 -2.2981010e-001  1.4131356e+000  2.5756585e-001 -4.5822210e-001  7.8766522e-001  6.5840273e-001  1.3095221e+000
 -1.1051951e+000 -1.9998243e-001  9.3212519e-002 -3.0189579e+000  3.8609348e-001  1.8966530e-002  3.9311716e-001  5.7591382e-001  2.2997305e-002  1.7809834e-001 -7.1254914e-001 -4.8874513e-001  1.0671097e-002  1.0745061e-002 -1.5303785e-001 -3.9508087e-001 -4.6784872e-001 -5.1890406e-001 -7.3454861e-001 -2.0357830e-001 -8.0789627e-001  3.1046286e-001 -5.9478156e-001 -8.2338088e-001 -4.6089766e-001  4.3438762e-002  4.6002705e-001 -9.2521851e-003 -2.3753352e-001 -3.9646605e-001  4.9906052e-001  9.9846683e-001  1.0778222e+000  6.0137218e-001  6.9990453e-001  1.2065198e+000 -2.3806931e-001 -2.4807326e-001  2.5788143e-002 -1.0069213e-001  5.1258408e-002 -7.8056604e-001 -8.3167532e-001 -1.1502722e+000 -8.0928161e-001  4.7211573e-001 -2.7881018e-001  5.1962916e-001  3.1857712e-001 -6.9254666e-001 -6.3524538e-001 -4.0622341e-001  2.2629591e-001  2.7327670e-001  4.5581642e-001 -9.7278473e-001  2.2006456e-001 -2.6645240e-003  1.7967400e-001  1.3238680e-001 -1.4058440e+000  3.3349272e-001 -1.6628951e+000 -2.6465355e-001  1.2018133e-001 -6.5098711e-001
 -8.0771248e-001 -1.2344241e+000 -4.0174260e-001 -1.0151009e+000 -3.7128974e-002  5.9543851e-001  6.4354960e-001  8.2226302e-004  1.3886117e-001  2.7677717e-001  2.4420838e-001  4.5269154e-002 -4.9052566e-001  5.6042779e-001 -3.8736412e-002 -1.1131855e-001  2.3988708e-001  5.6535168e-001  2.6944460e-001  6.0194004e-002  2.1956629e-001  2.1208079e-001  2.9380516e-001 -9.4056406e-001  3.1133659e-001 -3.0975392e-001  4.5795489e-001  4.1749668e-001  2.4248648e-001 -2.6553154e-001  2.4293502e-001  7.9973210e-001  3.3882845e-002 -1.0682741e+000  3.1434524e-001  9.3685519e-002  1.9390425e-002 -3.5002907e-002  8.8387323e-001  5.7716116e-001 -3.5281517e-001 -4.5720547e-001 -1.1682784e+000  9.7637670e-003 -5.1548434e-001  3.9381342e-001 -1.2879064e-001  5.3398808e-002 -2.2885793e-001 -1.4636649e-002 -3.2237844e-001 -3.2063924e-001  1.8772410e-002 -2.3264168e-001  7.7678664e-001 -1.5542711e-002 -1.3630651e-001  1.9560928e-001  4.9398169e-001  1.9130757e-001 -3.0310740e-002 -1.2163277e-001 -1.0695286e+000 -5.8841580e-001 -1.1219703e+000  5.9390003e-001
  4.0716885e-001 -9.9965111e-001 -2.0646431e-001 -1.6736821e+000 -3.1541704e-001  6.4331155e-001 -2.4715791e-001  3.0540667e-002 -3.2892406e-002  4.2554289e-001  9.8751977e-002  4.2392783e-001 -1.0781013e-001  1.0012399e-002  2.5580055e-001  3.3174812e-001 -2.0896186e-001  2.8551642e-002 -4.8301140e-001 -3.9815445e-001 -3.2555601e-001 -6.6365698e-001 -2.9784770e-001 -2.1056024e-001  1.6596091e-001  5.5387461e-001  2.2306557e-001  3.0874425e-001 -3.1643054e-001  3.5771781e-001 -2.0360555e-001  9.0052285e-002 -7.0745153e-001 -9.1799233e-001 -1.3929682e-001 -6.5254418e-001 -1.5600342e-002 -5.2326146e-001  1.8667636e-002  3.2245725e-001  2.2446521e-001 -1.4920118e-001 -3.1282908e-001 -4.6367829e-001 -3.2375279e-001  2.3740585e-001  8.3270029e-001 -1.0156041e+000  2.5023966e-001 -1.0391718e-002 -5.9174097e-004 -4.1888238e-001 -5.9594132e-001  1.0905778e-001 -9.8408662e-001  2.7573032e-001 -4.4217580e-001 -1.1340884e-003 -2.9642324e-002 -3.9113239e-001 -4.1635635e-001  1.8501256e-001 -7.9652589e-001 -4.1522523e-001  5.0984379e-002  9.2992000e-001
  1.2162382e+000 -9.7375488e-002 -9.5074425e-001 -9.5623334e-002 -1.4965962e-001 -4.1862474e-001 -6.8451968e-002  1.1694118e-002 -4.9532782e-001 -3.0099313e-001 -3.0254686e-001 -1.9649006e-001 -2.1040333e-001 -1.6622030e-001  2.0131323e-001 -3.5804539e-001 -6.5177896e-001  3.2527112e-001 -1.1093295e+000 -1.3638088e-001  6.8242782e-002  9.0722486e-001 -4.9012085e-001  6.4863515e-001  1.0523509e-001  4.1062519e-001  6.3559249e-001  8.9995096e-001  1.3625334e-001 -1.0445534e+000 -7.7492657e-001 -2.7019503e-001 -5.4977360e-001  2.8936918e-001 -4.4551574e-001 -7.6571313e-001 -6.7553392e-001  5.0247534e-002  8.0499925e-001  8.0504806e-001  2.9418121e-001  2.8920625e-001  3.4408519e-001  3.9171302e-001  4.3916294e-001  5.6840070e-001  3.6909391e-001 -1.0785622e+000  1.1418230e+000  2.2974682e-001 -2.6231461e-004  1.8566605e-001 -4.1414864e-002  5.9123987e-002 -7.2605278e-001 -3.7053778e-002 -3.4111067e-001  3.7810491e-001 -3.9221729e-001  4.7628872e-001  8.3542024e-001  3.4099998e-001  4.2010822e-001 -1.2987063e-001 -2.0149637e-001  1.2105772e+000
 -4.0956779e-002  2.9161469e-001  7.7409163e-002 -3.1576408e-001  1.3959458e-001 -1.0950340e+000 -1.8209711e-001  6.8407054e-002 -1.9397744e-002 -2.0217296e-001 -2.8600860e-001 -4.4604597e-001  4.3088431e-001  2.1190971e-001 -3.3179241e-001 -6.2568308e-001  3.0123368e-001 -1.4286168e-001  1.1732293e-001 -1.6747317e-001  8.2312456e-001  4.6109601e-001  3.1065188e-001  4.5472386e-001 -2.4134770e-001  1.4092571e-001  6.6796361e-001  1.4478503e-001  6.4243797e-001 -7.5598289e-001 -1.8521395e-001  6.0720962e-001  1.0743598e-002  4.7421531e-001  4.8598716e-001  5.6676231e-001 -2.1710857e-001  1.1525310e+000  4.0770499e-001  1.4427677e-001  5.1027903e-001 -3.7976035e-002  2.7891389e-001 -5.9965732e-002  3.7090274e-001  6.1014096e-001 -4.2740010e-002  3.8417581e-001  9.8834024e-001  7.4996609e-002 -6.1981741e-002  2.1720432e-001  3.2189801e-001 -6.8892698e-002 -5.1504544e-001  9.0520576e-001  7.3021286e-002  3.7704541e-001  2.8519982e-001 -2.5847733e-002  3.8272184e-001  1.6432485e-001  9.0128844e-001  1.2071453e+000 -4.7572007e-002 -1.2747318e-001
  1.9169348e-001  5.1744962e-002  4.8115995e-001 -6.5522586e-001  1.0984050e-001 -1.0978183e+000 -4.5619074e-001  2.3659708e-001  4.2863848e-001  4.9231382e-001 -5.4032045e-001  7.2225349e-001  5.5585357e-001 -1.4945160e-001 -1.5844701e+000 -6.1847181e-001  9.8886205e-001  4.4460585e-001  7.9021538e-001  4.6324371e-001  1.2049346e+000 -7.6547109e-001 -1.9666556e+000 -2.2444489e-001 -3.8811063e-001 -4.2159335e-001 -1.5429175e-001 -6.9246155e-001 -7.1249564e-001 -4.2072009e-001 -1.1273146e-001  1.0466646e+000 -7.3679141e-001 -6.9939245e-001  9.1396714e-001 -3.2766074e-001 -5.4978017e-001  4.5222024e-001 -5.4080443e-001 -6.0706086e-001 -2.9178116e-001 -1.4527925e+000 -2.8573392e-001 -2.0346214e+000 -1.2368371e+000 -1.7417660e-001 -5.6455127e-001 -1.8784996e-001  1.9888754e-001 -4.1655084e-001 -6.6745408e-001 -3.9804888e-001 -7.2919822e-001 -6.4026318e-002  1.2398121e+000 -2.3446494e-002  4.5759395e-001  4.3464666e-002  5.0896559e-001 -4.6295965e-001 -5.7144880e-001 -1.1710182e-001 -1.2098123e+000 -1.4329707e+000  2.5147395e-003 -6.4394451e-001
  2.9797923e-001  6.2236855e-001 -1.2580057e+000 -5.9417718e-001  2.5967597e-001 -2.2975667e-001 -2.3099368e-001 -1.9848941e-001 -4.5491865e-001  7.8973927e-001 -3.9755216e-001  3.1238115e-001  4.7496242e-001  1.8343328e-001 -4.9827829e-001  3.0960885e-001  8.0972556e-001  9.9918088e-001  1.0843683e-001 -1.3332856e-001  5.3250548e-001  1.2232465e-001 -1.5761984e+000 -6.1514708e-001 -6.5201824e-001  4.3363065e-002  4.8537906e-001 -2.6822031e-001 -1.0394700e+000 -1.6064040e-002 -3.3478930e-001  5.6100811e-001 -1.6963280e-001 -2.3299617e-001 -5.9142342e-002 -6.5092359e-001 -5.4301488e-001 -2.7259736e-001 -2.9772396e-001 -2.6931087e-002 -5.8122445e-002 -1.1309316e+000 -1.1048827e-001 -9.3404540e-001 -2.4998635e-001 -8.6540841e-001  2.3666144e-002  3.3175521e-001  1.9031807e-002 -1.1739485e+000 -7.4429670e-001 -1.9565781e-001 -7.5024208e-001  1.1663462e-001 -4.1814396e-001 -2.7482907e-001 -1.9086622e-001  5.2862827e-002 -2.3595062e-001  1.0686880e-001 -8.9009974e-001  8.1126875e-001  3.6766967e-001 -1.1582563e+000 -2.6499310e-001  6.5300238e-001
 -6.5012388e-002 -1.6750901e-001  1.0568910e+000 -1.3483989e+000 -3.8030353e-002 -6.6371487e-001 -5.5136424e-001 -2.8749393e-001 -5.0324221e-001  6.2614614e-001 -2.9417320e-002  8.6805297e-002 -1.1824371e-001  4.1219792e-001 -3.0469999e-001  2.8730202e-002  4.2435781e-001  8.5862600e-001 -1.1256882e-001  1.3306260e-001  3.1443223e-001  4.0923995e-001 -2.5709398e-001 -3.7745944e-002 -3.2380154e-001 -3.4165139e-001 -7.9783866e-002 -1.4187309e-001 -1.8860636e-001 -6.1839102e-001  3.9200857e-001  4.5020343e-001  3.4876937e-002 -4.1997333e-001 -1.9617338e-001 -2.7540101e-001 -7.8569568e-001 -1.3252907e-001  4.2580201e-001  6.5422228e-002 -4.2127812e-001 -4.0589489e-001  4.4514762e-001 -2.2354172e-001  2.0970901e-001 -3.9755959e-001 -3.9190760e-002 -3.7644810e-001 -3.5708507e-001 -2.6660281e-001 -1.0123369e+000 -3.9182506e-001 -3.3671502e-001  1.0882735e-001 -1.0779976e+000 -9.3084012e-002  6.2256270e-002  1.2477266e-001 -2.1872479e-001 -4.7769918e-001 -5.2940661e-001  1.3589595e-001 -5.8674543e-001  5.0871894e-001  3.9286072e-001 -1.0591687e+000
 -2.7818206e-001 -7.0504314e-001  5.8807850e-001 -5.0243716e-001 -1.5274470e-001 -8.4624504e-001  2.0054829e-001  3.1293210e-001  3.4668757e-001  6.8797980e-001  4.4342127e-001  1.5901485e+000  1.9631619e-001 -2.7126487e-001 -1.1225946e+000 -4.8970903e-001  1.3070106e+000  1.2672870e+000  9.2925829e-002  1.1327700e+000  8.3155568e-001 -4.3491787e-001 -2.8830312e-001  2.1998580e-001 -3.2096520e-002  1.2403604e-001  6.0050341e-001 -8.0550371e-001 -6.6485172e-001 -3.0863340e-001  6.5075091e-001  6.2568342e-001  1.0403209e-001 -1.6265916e-001  1.6783005e-001  8.1544173e-002 -1.3188485e-001 -7.0102078e-001 -7.6551561e-001  4.2333600e-001 -2.4227410e-001 -4.7713927e-001  7.3527135e-001  1.0579923e-001 -6.1914144e-001  6.8184314e-001  1.0665745e+000  2.5647963e-001 -7.1981672e-001  5.6037306e-001 -9.3236216e-001 -8.1915094e-001 -6.9254010e-001 -3.9212924e-001  5.0378270e-001 -4.0701234e-001  1.7157725e-001 -5.2108029e-001  2.5419191e-001 -4.0169084e-001 -1.3732816e+000 -3.4309823e-001 -6.7506419e-002 -5.7494552e-001 -3.2734445e-001 -7.9914057e-001
 -6.4113034e-001  3.0269045e-003 -1.4883134e+000 -2.7273218e-001 -2.3786809e-001 -5.4387641e-001  2.2220617e-002  3.2741906e-001 -4.3325663e-002  9.1848907e-002 -1.8232424e-001 -2.1864757e-001  1.6974976e-001 -4.8687052e-001 -1.1357760e+000 -1.7101690e-001  5.1053976e-001  8.4219211e-001  7.2755002e-002  4.0969936e-001  1.1472333e-001  1.4668646e-001 -1.5380324e-001  5.7613235e-001 -2.5101797e-001  6.6589254e-001 -3.0308652e-001 -1.5477972e+000 -4.8524741e-001 -6.1005224e-001  7.9119500e-001  3.5038244e-001 -6.9468453e-002 -9.9101999e-002  1.1658206e+000  6.4517883e-001 -4.6677119e-001  4.5730602e-001 -6.6440972e-001  5.8437091e-002  4.4137371e-001 -1.2964245e-001  3.2774578e-001 -8.3482833e-001 -1.0921377e-001 -4.5071361e-001  7.0004662e-001  2.4831327e-002 -3.5227695e-001  2.2588479e-001 -3.8475761e-002 -4.4349806e-001 -7.7718073e-001  5.3880749e-001 -1.9901600e-001 -3.7493947e-001  7.2450650e-001  8.0762861e-003  7.0667107e-001  3.7277884e-001 -9.9507769e-001  1.3414190e-001 -1.7919771e-001 -5.7018021e-001 -1.6962830e-001  7.8291013e-001
 -1.0560844e+000  4.8146971e-001 -3.3749159e-001 -8.2840363e-001  5.7256759e-001  5.2828946e-002  5.4763342e-001 -3.2008386e-001  2.6454489e-001  5.9126931e-001 -8.9044046e-003 -3.5288719e-001  3.3376440e-001  3.6371270e-001 -3.5336377e-001 -1.1186393e-001 -1.6924794e-001 -4.0451031e-002 -4.0813300e-001  7.3650745e-001  1.0232437e-001  3.2701873e-001  1.0485198e+000  1.1006701e+000 -1.1574320e-001  8.0803614e-001 -1.7169773e-001 -7.5921687e-001 -7.0769232e-001 -5.4881974e-001  9.1238487e-001  9.6746915e-001  8.2251084e-001  2.4074109e-001  7.0463308e-001  2.7746087e-001 -5.0586783e-001 -4.4157637e-001 -1.1898610e+000  4.6779163e-002  7.9312461e-001  4.7336770e-002  1.5335191e+000  2.7392772e-001  4.2944143e-002 -6.5849802e-001  7.2455182e-001  7.7515040e-002  3.8712129e-001  1.8285173e-001  1.0324062e-001 -5.9914422e-001 -5.4749989e-001  2.2768800e-001 -1.5628340e+000  2.2384721e-001  3.1246259e-001  6.6567878e-002  9.8991279e-002  5.3283263e-001  6.2329713e-001  5.9890100e-001  4.9401520e-001  7.0809335e-002  5.2364617e-001 -6.5695273e-001
 -1.6767413e+000 -3.0598771e-001 -1.2245822e-001 -3.9810621e-001 -1.0950331e-001  6.8969897e-001  2.2871043e-001  8.9958988e-002  1.4721694e-001  1.4357429e+000  6.1395870e-002  6.6842694e-001  2.0863546e-001  7.6850905e-002 -2.5439039e-001 -3.8709210e-001  1.1811513e+000  3.4033689e-001  1.0832151e+000  7.2476409e-001  1.3447125e+000 -4.9290470e-002 -6.1593854e-001 -4.9507579e-001 -3.4783019e-001 -2.9094320e-001 -1.3408603e-001 -5.0672606e-001 -5.9481787e-001  2.7740690e-001 -1.7563189e-001  1.0211004e+000  1.6392407e-001 -2.3411938e-001  4.1303991e-001 -8.0960586e-001  1.6566519e-001 -1.3506533e+000 -1.2458240e+000 -4.0035197e-001 -6.9893021e-001 -3.9935378e-001 -1.6092351e-001 -3.9776202e-001  5.0835457e-001  6.1442042e-001  4.6503154e-001  1.0391233e+000  6.4105836e-002 -1.3639188e-001 -5.9202634e-001 -7.6364676e-001 -3.0414789e-001  8.8997340e-002  5.1712691e-002  3.1580991e-001 -2.9920704e-001 -1.0865827e-001  1.5153750e-001  3.8840327e-001 -1.1806815e-001 -3.0254455e-001 -8.9407114e-001 -5.7629687e-001 -1.0695519e+000 -6.8805851e-001
  3.3941605e-001 -6.6456229e-001  4.4822841e-001 -1.6977223e-001  6.8098390e-002 -1.4551907e+000 -6.1867187e-001  6.9584285e-003  5.4733536e-001  9.3409360e-001  6.8375964e-001  4.6848276e-001  2.2852730e-001 -3.3483427e-001 -2.2410171e-001 -8.0999098e-002  1.0843132e+000  1.7565829e+000  9.8384704e-001  3.2602482e-001  1.7043859e+000 -6.1398117e-001  1.2081474e-001 -1.2677909e+000  1.6586453e-001 -1.1839466e+000 -2.0359040e-001 -2.7447912e-001 -7.0598341e-001  8.0536792e-001 -1.2852730e+000 -3.8714070e-001  6.4273466e-001 -1.7908983e-001 -1.1524898e+000 -1.5970561e+000  1.2679798e+000 -5.1140221e-001 -4.6553725e-001 -8.0552255e-002 -1.5697145e+000 -2.2513200e-001 -2.1700217e+000  2.6587660e-001 -5.6403275e-001  4.3621585e-001 -4.5323936e-001 -4.5414978e-001 -6.6354522e-001  7.1546358e-002  4.6109696e-002 -2.0062019e-001 -2.3684961e-001 -2.2268504e-001 -3.0397943e-001  8.4285937e-003 -4.8734891e-001  3.4675982e-002 -3.7756860e-001 -1.1918476e-001 -5.2508912e-001  6.7729202e-002 -1.7896997e+000  1.2013579e-001 -3.0883705e-001 -3.6682833e-001
 -1.2554055e-001 -2.1515472e-001  1.4098058e-001 -1.5322489e-001 -1.6516980e-001 -8.8758991e-002 -1.0795854e-001  8.0493994e-003  3.3605182e-001  2.6801003e-001  9.6060742e-001 -7.3090423e-001 -6.3407322e-002 -4.3910875e-001  2.9358274e-001  5.9003891e-001 -7.9385327e-002  1.1998528e+000  6.5376336e-001  4.5604221e-002  3.5637477e-001 -7.4660416e-001 -3.6408677e-001 -1.4394126e+000 -2.8419315e-001 -1.1398699e+000 -6.0838975e-001 -4.0861428e-001 -5.4895514e-001  9.5631769e-001 -7.1250803e-001 -9.9575686e-001 -5.2527281e-001 -2.3386847e-001 -5.8946892e-001 -7.6446323e-001  4.4958360e-001 -2.5003672e-001 -6.1053538e-001 -7.5397943e-001 -1.1696874e+000 -7.3016205e-001 -1.2891219e+000 -6.5717274e-002 -7.0738124e-001  3.5648963e-001 -4.2515288e-001 -5.0699734e-001 -9.9803643e-001 -8.1140752e-001  8.3041632e-002  6.4435579e-001 -2.6953560e-002 -2.2364848e-001 -5.9051574e-001  3.7126528e-001 -2.9523427e-001 -4.7622594e-001 -4.2459528e-001 -3.8201082e-001 -7.2376606e-001 -1.3326215e-001 -3.4144162e-001 -1.2012664e+000 -2.4587452e-001 -7.8834791e-001
  6.1587418e-001  7.8612910e-001  5.0084015e-001 -1.0628256e-001  2.5389779e-001  4.4762111e-001  4.8044191e-002  4.8965359e-001  9.8786635e-001 -1.4560401e-002  9.0181503e-001 -5.8526802e-001  3.4806655e-001  2.1969104e-001  7.8547987e-001  2.5212000e-001  1.4521397e-001 -6.8877564e-001 -5.0861016e-001 -6.6256099e-003 -1.2022526e-001 -8.0714251e-001 -3.1797283e-001 -1.3373189e-001  3.4081751e-001 -2.3783479e-002 -1.5259935e-001 -1.6675235e-001  7.2533713e-003  1.8578979e+000 -1.1332568e+000 -4.3836772e-001  8.1821811e-001  5.0641627e-002 -1.8819577e-001 -1.1777682e+000  9.9078919e-001 -3.5136041e-002 -3.2204394e-001 -7.1502700e-001 -1.4025232e-001  7.8956383e-002 -4.8462603e-001 -3.4887636e-001 -7.3119859e-001  1.0642887e+000 -4.3517297e-002 -2.9395660e-001 -1.1312428e+000 -1.5897861e-002  1.1601436e-001  4.6260567e-001  6.1454237e-001  2.3042068e-001 -1.1050422e-001  1.1061472e+000  5.3902335e-002 -1.3834460e-001  3.5714617e-001 -5.8143623e-001  1.2382743e+000 -2.2660198e-001 -1.8853809e+000 -3.8317009e-001 -2.0945464e-001 -7.5529308e-001
  7.8795690e-001 -3.0718217e-001  9.7134233e-002  2.9855247e-001  4.5600633e-001  4.8941242e-001  2.5847939e-001 -2.3743136e-001  1.8670888e-001  5.0361551e-001  7.5064296e-001  1.8260412e-001  2.4974631e-001  1.0485630e+000  8.0817495e-002 -2.4757263e-001  1.6900764e-001  5.2887424e-003  1.6520901e-001  2.8409583e-001  1.1943098e+000  5.1710896e-002  1.9959499e-002  7.9785216e-001  2.0404275e-001  3.1166023e-001  2.0905016e-001  2.9157658e-001  1.1432154e+000 -1.0568792e-001  2.0842248e-001  1.2610106e-001  5.7226578e-001  4.9827251e-001 -5.8643000e-002 -2.1700711e-001  3.0641161e-001  2.1029296e-001 -3.0969289e-001  4.2815337e-001 -1.3653700e-001 -3.2519901e-002 -8.8235615e-002 -8.1646870e-001 -1.8051791e-001  1.3858608e+000  1.7478436e-001  1.7895280e-001 -3.8869726e-001 -2.0969331e-001 -3.7058473e-002  6.3604877e-002  5.7017548e-001  7.2172711e-002  8.4540543e-001  1.2215758e+000  1.9345889e-001  2.7070165e-001 -4.7217983e-002  3.3826605e-001  8.2011999e-001  4.2406548e-001 -1.5542676e-001  1.0220382e+000  3.4432185e-001 -6.9688022e-001
 -4.4261298e-001 -7.3947747e-001  5.7713397e-001  2.3474224e-001  6.1588404e-002 -9.0312338e-002  3.9932113e-001 -3.9965088e-001  1.7332948e-001  4.9082075e-001  9.6138014e-002 -1.3533512e-001  2.7529852e-001  9.4806803e-002 -4.3611175e-001 -9.4232100e-002 -3.8858373e-001  2.5785528e-002  6.1090121e-001 -2.9516650e-003  2.0105070e-002 -1.4077864e-001  8.6919411e-001  1.6384802e-001  1.1812248e-002 -5.8091490e-002 -5.2976258e-001  6.7477710e-002 -5.6145393e-001 -5.5333443e-001 -7.0799740e-001 -9.7763716e-001 -3.2111515e-001 -6.4236476e-002 -8.5484910e-001 -7.3305853e-001 -6.0913603e-001 -1.1184028e+000 -9.8594566e-001 -5.3595544e-001 -6.4847465e-001  4.4154409e-003  3.5842299e-001  1.2285887e+000 -1.3203823e-001  1.7570907e+000  4.3430380e-001  1.5101901e-001  7.0598668e-002  4.6570777e-001  8.2667454e-002  1.8596614e-001  2.4437994e-001 -5.9977452e-002 -2.4736158e-001  3.2761641e-001  5.6353676e-001  2.3120484e-001 -5.0117473e-001 -9.9242972e-002  4.6454828e-001 -2.6714326e-001 -9.0735609e-001  3.7991689e-001 -3.0465287e-001 -8.3657599e-001
 -1.0917713e+000 -6.3834673e-001 -1.4021088e-001  1.2710128e+000 -6.5430303e-001 -1.0222082e+000 -3.4817734e-001 -2.0232995e-001  8.9899930e-002  1.9402759e-001 -4.2782669e-001  2.4796142e-001  2.1496970e-001 -6.4823049e-001  2.3451785e-001 -3.0343007e-001  3.7448983e-001  3.3077435e-001  1.5501828e-001 -3.9418780e-002 -2.9598689e-001 -3.2487921e-001 -3.9627800e-001 -7.6818546e-001  1.1629747e-001 -3.6593758e-001 -1.0328660e+000 -9.7001198e-001 -1.6606723e+000 -1.1461551e-001 -8.4119896e-001 -1.2429538e+000 -6.2696283e-001 -7.8255742e-001 -3.6485660e-001 -6.0651815e-001 -2.3246378e-001 -9.6080213e-001 -1.0538021e+000 -7.6398549e-001 -3.6361267e-001  3.5408741e-001 -1.3128702e+000 -6.1013903e-002 -8.3632515e-002  1.7811083e-002  7.3101769e-002 -3.4806470e-001 -5.5948781e-001  1.0503103e+000 -1.9362685e-001 -2.9929909e-001 -2.6314588e-002  5.8849007e-002 -2.5398294e-001 -6.9551147e-001  9.5151520e-002 -5.1020080e-001 -8.5462782e-001 -5.3737269e-001 -1.4831065e+000 -4.0410104e-001  4.8032853e-002  1.6293519e-001 -6.5236604e-001 -1.8415522e-001
 -1.2748123e+000  6.3947914e-001 -1.0369981e+000  1.8698146e+000 -2.2196276e-001 -1.3279294e+000 -6.8332179e-002  6.6106849e-002  3.4632456e-001 -1.4535416e-001 -2.3596116e-001 -5.1000094e-001  5.0805319e-001 -1.6649362e-001  5.9640742e-001  6.1506820e-002  1.0990291e-001 -8.6856625e-001 -5.4914361e-001 -3.2715447e-001 -6.1935022e-001 -1.9791836e-001 -3.1129024e-001 -4.8506247e-001  2.4418256e-001  1.6900723e-001 -5.7050316e-001 -7.1630510e-001 -6.7229791e-001  1.3988952e-001  2.6059062e-002 -1.9364550e-002 -2.9888320e-001 -3.7816609e-001 -6.0002918e-002  2.2864254e-001 -2.2268430e-002 -3.6393221e-001 -3.4695167e-001 -6.0742945e-001 -2.0575425e-001  3.7780281e-001 -9.7786879e-001  4.7029879e-001 -5.9132800e-001  8.1444961e-002  1.1151540e-001 -6.0706832e-001 -1.9080515e-001  4.4980481e-001  3.4619358e-002  9.3769359e-002  3.2395824e-001  2.6885732e-001 -1.0393196e+000  1.4742603e-001 -1.7508784e-001  2.6336969e-001 -4.2616410e-001 -4.1373818e-001 -5.2136320e-001 -2.6169200e-001 -4.6885570e-001 -6.4641184e-001 -4.0930841e-001 -5.6888852e-001
 -4.1598605e-001  3.0036073e-001  3.5484652e-002  9.3138134e-001 -2.6402253e-001 -1.4744263e+000 -5.7710916e-001 -2.5512275e-001  2.7808223e-001 -5.6562273e-001 -2.4707343e-001 -5.4700334e-001  3.8056737e-001 -8.6134417e-001  2.2325226e-001 -1.2109819e-001 -6.3404220e-001 -1.1113504e+000 -4.4285335e-001  6.9150474e-002 -1.2290908e+000 -5.3753910e-001 -9.6389712e-002  2.1634219e-001 -2.1161107e-001 -2.5357674e-001 -3.7691303e-001 -1.0621410e+000 -8.0244238e-003 -3.9136174e-001  2.7080464e-001  1.4497155e-001 -5.4493744e-002 -1.1804039e-001  5.0526506e-001  8.8691626e-001 -3.9698255e-001  1.9450232e-001 -3.7380914e-001 -7.7677595e-001  5.6338462e-001 -3.6109297e-003  3.3124326e-001 -6.1694356e-001 -4.6871336e-001  7.5424467e-002  7.5596319e-001 -1.0051808e+000  1.1018043e-001  5.2778102e-001  1.7381805e-001  5.0020146e-001  6.1096910e-002  4.9420311e-001  2.7308535e-001 -2.4957310e-002  2.2047153e-001 -4.6918015e-001  3.0801788e-002 -4.2598741e-001 -1.0221563e+000 -3.8511781e-001  1.4858949e-001 -1.3672814e+000 -2.4848782e-001 -7.3274839e-001
  8.3210439e-001 -2.6950186e-001 -9.9076434e-001  1.5657519e+000 -3.4161578e-002 -4.9728676e-001  3.1017526e-001  1.4497305e-001  5.7027477e-002 -1.6890269e-002 -3.3705314e-001 -8.9085295e-001 -8.0611924e-002 -2.7959313e-001  7.7253696e-001  7.9311243e-001  8.9196076e-001 -6.6723437e-002  2.2836570e-001  7.1197293e-001 -2.0582049e-001 -1.4587865e-001  8.2802595e-001  9.3717990e-001  3.2674950e-001  4.3525500e-001  4.0402753e-001 -6.6805882e-001 -2.4026810e-001  7.8555754e-001  5.5453642e-001 -2.5034613e-002  7.0555410e-001  4.1048357e-001  5.8529255e-001  4.2328752e-001  3.6643590e-001 -3.9154600e-001 -1.3195981e+000 -6.5778417e-001  4.4877183e-001  6.0388032e-001  7.0319834e-001  7.8440626e-001 -1.4713702e-001 -7.6736013e-002  7.1700940e-001 -4.8834496e-001 -7.3786536e-001  1.0028281e+000  5.7872627e-001  7.2477011e-001  2.4920246e-002  7.6732175e-002  4.8751508e-001 -5.7626815e-001 -1.2759847e-001 -6.0751363e-001  2.4814519e-001 -4.6097788e-001 -7.7424558e-002 -2.7916189e-002 -6.6343600e-002 -3.7642087e-001 -3.7004731e-001  6.5618651e-001
 -1.9304945e-001 -2.5089143e-001 -7.7171459e-001  9.5477799e-002 -1.2916731e-001  7.8156241e-001 -1.1967349e-002  3.2286261e-001 -3.1838713e-001  7.1095519e-002  4.0031210e-002  5.7871820e-001 -6.9162191e-002  2.1310374e-001  4.5154444e-001  6.0771848e-001  6.0629328e-001  4.4618542e-001  6.1438949e-001  3.9654947e-001  8.4394828e-001 -4.0633260e-001  6.9620214e-001 -5.4613059e-001  2.8780081e-001 -3.6442560e-001 -7.1152630e-002  5.3212988e-001  1.7234842e-001  1.1521801e+000 -5.3598769e-001 -2.5077131e-001  5.9238566e-001 -2.6750489e-001  1.1299978e-001  1.5275423e-002  7.2687546e-001 -1.2931137e-001 -8.8634219e-002 -6.6014067e-001 -7.7288365e-001  4.7545329e-002 -1.1416019e+000  3.9335613e-001 -6.6724796e-002 -4.0303379e-001 -7.0840350e-002  2.7953371e-001  1.6534010e-001  2.3203384e-001  6.8522209e-001  9.9216654e-001  4.3674328e-001  1.1094427e-001 -7.4932660e-002 -3.6153936e-002 -2.0905272e-002 -1.4010635e-001  4.6048528e-001 -3.6623131e-002  6.8890349e-001 -5.0517720e-001 -1.6125947e+000 -4.5171236e-001 -9.0721529e-002 -4.0572493e-001
 -1.2091574e+000  3.8775082e-001 -2.7459407e-001 -3.0165956e-001 -5.7719385e-001 -1.5249276e+000 -6.9394391e-001 -9.6569391e-002  2.9312357e-002 -2.4864365e-001  1.5230406e-001  1.6102538e-001  2.5360741e-001 -4.4849840e-001  4.1480771e-001  5.5647290e-001 -3.3848264e-002  3.1667960e-001  6.4138519e-001  6.2526146e-001  1.3587653e+000  2.2051378e-001 -6.1294491e-001 -1.5592981e+000 -1.7937320e-001 -9.1864966e-001 -4.8855776e-001 -8.2532430e-001 -8.4919567e-001  7.6376874e-001 -8.5530621e-001 -6.0338702e-001 -1.2266768e-001  6.5465550e-002 -5.5943906e-001 -6.2205865e-001  8.7610637e-001 -3.1433700e-001 -2.6441960e-001 -2.4732363e-001 -8.5562147e-001 -3.8438275e-001 -1.2287810e+000 -1.1668595e+000 -1.1992020e-001 -3.2415736e-001  5.0664188e-001 -5.3034722e-002 -4.5569731e-001 -6.6538105e-003  3.0311899e-001  8.8829274e-001 -1.2225195e-001 -5.1219720e-002  3.2738856e-001  6.2683064e-002 -7.7887171e-001 -2.0045644e-001  2.5975887e-002 -8.1331602e-001  4.1949860e-001 -6.8229909e-002 -1.3603073e+000  8.7297996e-001 -5.4290138e-002 -4.3277571e-001
  4.9998570e-001 -1.0394988e+000 -9.4595469e-002  4.9916199e-001 -6.5928762e-002 -1.6966497e+000 -6.4080579e-001 -3.4595048e-001 -2.3332604e-001 -1.5214278e-001  2.8787125e-001  8.4183266e-001  7.9778798e-001 -6.4288535e-001  4.0516253e-001  3.5851296e-001  1.3864064e-001 -8.3012238e-003  1.4061709e+000  5.8121760e-001  1.2713611e+000  3.8585836e-001  2.5507567e-002 -1.1848609e+000 -2.1618851e-001 -8.5929425e-001 -1.0536050e+000 -6.9485416e-001 -9.9885718e-001  2.4959163e-001 -1.0463485e+000 -4.8070923e-001 -2.9122001e-001  8.7572288e-001 -2.5738067e-001 -1.0451403e-001  3.9198913e-001  3.2500516e-002 -4.3142750e-001 -5.9297635e-001 -6.8067181e-001 -4.5938532e-001 -8.2156246e-001  2.9511579e-002  2.8730476e-001 -2.6051776e-001  8.9776051e-001  6.4613391e-001  5.6252276e-001  4.6434249e-001  9.1378802e-002  4.8817001e-001 -6.8698715e-001 -1.2689210e-001 -7.0623746e-001 -3.7975203e-001 -3.1369452e-001 -3.8014573e-001  4.5152610e-001 -1.1637473e+000 -1.2470243e+000 -4.4001497e-001 -1.0964650e+000  1.0200267e+000 -1.1179608e-001 -5.7286400e-001
 -1.3135842e-001 -1.4988929e+000 -7.0296811e-001  8.8207811e-002 -5.9993128e-001 -1.6455570e-003 -1.1892930e+000 -7.5133018e-001 -4.2858179e-001 -1.4751719e-001  2.8282294e-001  4.1488837e-001  1.1364225e-001 -2.7506010e-001  1.5523627e-002  5.6067011e-001  2.9657082e-001  8.0980864e-002 -8.9924368e-002  3.5414478e-002 -1.9006957e-001  4.9793864e-001  7.8337939e-002 -3.4676769e-001 -1.8176858e-002 -1.5083070e-001 -2.7458731e-001 -1.4520661e+000 -5.3432664e-001 -9.2509224e-001 -6.9685923e-001 -9.2661977e-002 -9.2850013e-001 -5.3469043e-001  6.3291208e-001 -7.1037772e-001 -5.0126630e-001 -5.6268265e-001 -6.8332686e-001 -4.1402089e-002  2.4634479e-001  2.6119975e-003  1.3783033e-001 -1.4870589e-001 -1.3220811e-001 -2.7321280e-001  4.7302568e-001 -2.9238549e-001 -1.2351023e-001  8.1652444e-001  3.6205065e-001  5.9009082e-001 -3.4294459e-001 -8.3440113e-002 -6.6753316e-001  2.3910121e-001 -2.0111386e-001 -6.0997309e-001  2.3442866e-002 -1.3192298e+000 -7.5142748e-001 -1.2655727e+000  5.0136662e-002 -1.4620392e+000 -1.7760672e+000  6.0163009e-001
  1.4779302e-001 -8.2986711e-001 -1.3526215e+000 -3.4360429e-002 -6.0590742e-001  6.0623262e-002  6.0702397e-002  1.7987354e-001 -7.1383059e-001 -3.8272560e-001  1.3341571e-001 -4.6511163e-001  2.1704725e-002 -2.6085582e-001  6.4774362e-002  1.9575249e-002  2.5721197e-001 -4.2680255e-001 -9.5603289e-001  1.5042658e-001 -3.2731295e-001 -5.4284563e-001  5.5358766e-001  8.9016073e-001  2.1718540e-001 -2.8662653e-001 -5.8874371e-001 -6.7536141e-001 -2.5203263e-001 -5.1616465e-001 -1.0259313e+000 -1.5416708e-001 -8.5924423e-001 -5.1893708e-001  1.4747018e-001 -1.4406912e+000  5.0743205e-002 -6.3451517e-001 -9.4119037e-001 -6.6984340e-001  1.5601521e-001  2.9093228e-001  4.8111044e-001  5.2826826e-001 -5.3270179e-001 -6.0651405e-001 -4.7980667e-002 -8.7138850e-001 -2.8618709e-001  3.0996438e-001  6.5664969e-001  1.1225821e+000  1.9187102e-001 -4.0146223e-001 -6.0064959e-002  6.6569467e-001 -3.8755086e-001 -2.4822437e-001  5.6637438e-001  6.4890995e-002  4.5042983e-001 -5.8119731e-001  3.4598468e-001  1.1901868e+000 -1.2542768e+000 -2.1352599e-001
  3.8345436e-001 -5.2625749e-001  1.9075536e-002 -5.3769568e-001  6.3206868e-001  1.0282043e+000  7.4375462e-001  3.7363317e-001  2.8930838e-001  3.3949370e-001  4.9566628e-001 -2.5681494e-001  3.4444773e-002 -3.2774187e-002 -8.8056272e-001 -3.8200228e-001 -5.1939971e-001  3.6636809e-001  5.0771640e-001  6.2687514e-001  1.5528492e+000  7.1554871e-001  5.8124451e-001  2.9284507e-001 -9.7297684e-002 -3.5212653e-001  8.1352092e-001  6.7949175e-001  1.6082170e-001  1.8419973e-001 -8.7742260e-002  5.0334539e-002  7.8191390e-001  8.5785514e-002 -8.4017212e-001 -3.1361914e-001 -1.2231951e-001 -5.1077204e-001  5.9181665e-001  1.0719269e+000  1.5782409e-001 -4.2083955e-001 -7.0201500e-001 -7.3647096e-001 -1.8023539e-001  5.9540460e-001 -1.3384741e-001  3.9126908e-001 -3.5841880e-001 -9.0209935e-001 -7.1609058e-001  9.3829678e-002 -4.4462144e-001  4.0255360e-001  2.7749609e-001  6.8273539e-001 -3.6651791e-002  8.8906621e-001  7.2583417e-002  6.5131817e-001  9.6054655e-001  6.5109311e-001 -6.6032527e-001 -5.1877908e-001 -2.4932698e-001  6.4335219e-002
  6.1335205e-001  3.4817440e-001  2.6578269e-001 -6.5550598e-001  1.7538572e-001  7.1141651e-001  5.2460031e-001 -1.3792603e-001  3.3346762e-001 -8.8620636e-002 -4.8691211e-002  2.3299858e-001  7.6434022e-001  2.9585524e-001 -8.5644018e-001 -3.0539137e-001 -2.0924874e-001  5.3142535e-001  9.5776979e-001  9.1483099e-001  7.9875930e-001  5.4115629e-001  2.0812263e-001 -4.3235529e-001 -1.9269322e-002 -1.9692203e-001  3.1470207e-001  6.0041550e-001  6.2805920e-001 -4.3441671e-001  1.3721130e-001 -3.0547063e-001  6.7046174e-001  1.6013130e-001 -2.8657323e-001  1.1300069e+000 -9.2425937e-001  7.0904562e-001  6.2520505e-001  3.2497475e-001  3.6555460e-001  2.2862587e-001 -2.9398176e-001 -1.9368172e-001  5.9055028e-001  4.8019842e-001  1.3449224e-001  2.1667372e-001 -7.2201898e-001  2.0698825e-001 -4.4431351e-001 -4.7198520e-001  1.5133241e-001  1.2808304e+000  1.6158459e+000 -7.0148906e-001  5.1326986e-001  1.6732326e-001 -2.5025131e-001  4.3863939e-001 -1.9768925e-001  4.5840715e-001 -1.2221002e-001 -4.8134100e-001  6.2351068e-001 -6.8407604e-001
 -1.3018766e+000 -7.4634175e-001  8.4750439e-001 -1.1710981e-001 -9.6391408e-001  9.9935230e-001  1.9030150e-002 -5.0301050e-001  1.8240344e-002 -1.6716152e-001 -5.4566562e-001  9.0543126e-001  4.3944939e-001  7.5045921e-001 -6.8666431e-001 -2.4410860e-001 -3.0467766e-002  3.3778369e-001  8.7317067e-001  2.3584244e-001 -3.3544162e-001  4.6865633e-001  1.9637224e-001 -2.0987783e-001  1.8728584e-001 -4.1812474e-001  1.3972648e-001  7.1260417e-001  6.7564917e-001 -2.6971371e-001  5.6294849e-001 -1.5812309e-001  2.8373408e-001  2.1022772e-002  6.2541600e-001  1.3584614e+000 -3.2029086e-001  8.4371482e-001  9.0388897e-001  3.0618741e-001  3.6691902e-002  4.8610192e-002  1.4869710e-001  1.0738471e-001  3.3004463e-001 -4.2398494e-001 -1.2310913e-001 -5.1873748e-001 -2.1471750e-001  2.6265996e-001 -7.0890475e-001 -1.3645303e+000  3.7447384e-001  5.4403207e-001  2.1117608e-001 -1.2685591e+000  4.7239919e-001 -2.8262054e-001 -2.2618629e-001 -9.4072377e-002 -7.4963775e-001 -3.6450590e-001 -2.1042021e-002 -4.4223217e-001 -8.5419345e-002 -2.1832671e-001
  6.2106186e-001  2.0433301e-002  3.9194085e-001 -7.7828054e-001  5.1433013e-001 -1.5125125e-001  8.4618958e-001  3.0094719e-002  3.7467602e-002  2.1751204e-002 -3.0877929e-001 -3.1344456e-002 -3.9009465e-001  3.5174617e-001 -3.7638958e-001 -3.1728808e-001 -3.2698607e-001 -5.3664005e-004  1.1279280e-001 -1.1830262e-001 -2.1830253e-001  1.2882077e-001  1.0053382e+000  6.5709661e-001 -5.2929353e-002  2.6809759e-001  4.0213579e-001  1.8318506e-001 -1.1137746e-001 -3.0366471e-001  8.8231645e-001  2.5912219e-001  3.2942850e-001  3.0590198e-002  3.7830973e-001  8.5578731e-001  2.9846783e-003  1.2500581e-001 -7.0309968e-002  1.5978099e-001  1.1827576e-001  2.9406976e-001  6.2151198e-001  3.4546855e-001 -2.9530890e-001  2.6623057e-001  8.1226088e-002 -2.9432516e-001 -4.1397967e-001  3.1359852e-001 -2.0579435e-001 -3.2951989e-001 -1.3701182e-001 -5.9919973e-001 -6.7516208e-001  5.4906163e-002  6.0034053e-001 -3.6760818e-001  2.2926799e-001  2.4709730e-001 -8.9073644e-001  4.6188358e-001 -1.6438202e-001 -5.9286535e-001 -2.6483310e-001  1.0992125e+000
  1.6342226e+000 -6.6327972e-001 -3.1955275e-001  2.3676795e-002  8.0461142e-001 -6.8913786e-001  8.7623531e-001  8.9273393e-001  6.9784267e-001  6.0823223e-001  5.2513662e-001  6.5639556e-001 -1.8510927e-001  4.1280546e-001  4.1022936e-001  4.0701565e-001  4.0950734e-001  5.0501842e-001  4.9116448e-001  6.9023187e-001  2.6947865e-001 -4.5894530e-003  4.4039153e-001  3.9792107e-001  3.8177705e-001  4.9419113e-001  3.5373240e-001  3.8176571e-001  2.1039654e-001  4.2178491e-001 -3.9036174e-001  1.6587078e-001 -1.2356828e-001  2.9601617e-001  7.9747085e-002 -5.1222543e-001  3.1074717e-001  1.0549168e-001  3.8314569e-002  6.3800312e-001  3.7056408e-001  3.0958528e-001  5.5772641e-001 -2.0404967e-001  5.6171425e-001  8.1553419e-001  6.2199446e-003 -5.5897862e-001  1.1557844e-001  5.4265742e-001  2.8471851e-001  5.3777692e-001  1.6190623e-001  7.3735166e-002  2.3889827e-001  2.2556855e-001  2.5646973e-002  2.2569557e-001  7.8271248e-001  9.1465353e-002  4.7929928e-001  7.1766254e-001  1.2248699e+000  9.0870435e-001  1.4675305e-003  2.1076723e+000
 -3.1410702e-001  6.2225450e-001  4.4650946e-001  1.5058399e+000  4.5535502e-001  2.0958278e-001  1.4829805e-001  8.5252810e-001  4.9150865e-001  6.2924292e-001  6.7659649e-001  8.9879424e-001  6.8674950e-001 -8.3177546e-002  7.6777349e-001  7.4726483e-001  5.1279822e-001  1.2129939e+000  5.8324291e-002  3.0264287e-001  6.2684824e-001  1.3348011e+000  9.6967881e-001  2.7029060e-001  7.6035822e-001  7.3229312e-001  1.0627204e+000  9.0942226e-001  5.3041487e-001  8.0394253e-001  2.5963600e-001  1.3746293e-001  8.6347299e-001  6.5399349e-001 -6.6679889e-001 -7.6595613e-001  1.5316894e-001  7.3384501e-001  4.5244776e-001  9.4230658e-001  1.5200455e+000  4.6857841e-001  2.3204757e-001  1.2693044e+000  1.3579680e+000  1.1392989e+000  2.1875240e-001  3.8048390e-001  3.5389717e-001 -1.9319327e-001  4.7148254e-001  3.5245391e-001  2.6069190e-001  1.1247969e-001  3.6646046e-001  6.9121909e-001  8.6997479e-002  6.1906393e-001  3.3077812e-001  2.2843435e-001  3.7609297e-001  6.2217635e-001  2.6871587e-001  4.4213510e-001  4.1174795e-001  1.1602254e+000
 -2.0922111e+000  2.6046758e-001  1.0575549e+000  9.9898240e-001 -6.8516247e-001  3.2611193e-001 -1.1110306e+000 -2.0378439e-002  6.0232741e-001  6.2253216e-001  1.9748202e-001  1.0627745e+000 -2.0751842e-002  4.2732876e-001  1.7928547e-001  2.5553989e-001  4.8350968e-001  6.4820434e-001  6.9981899e-001  4.4710453e-001  1.0928784e+000 -2.8914631e-001 -3.4490452e-001 -6.5896147e-001  3.0654911e-001  3.6052424e-004 -2.7682454e-001  5.2664244e-001  3.1620954e-001 -7.5159604e-002  6.2123328e-001 -1.3867739e-001 -5.6255518e-002 -4.1901885e-001 -1.3818075e-001 -2.7262701e-001  6.3852445e-001 -1.6516273e-001  6.0150664e-001 -2.6477194e-001  4.4410424e-001 -1.5807061e-001 -5.2724482e-001 -3.9864601e-001  4.7483955e-001  8.3428153e-001  3.1492652e-001  8.3420206e-001  6.7971357e-001 -2.7350013e-001 -8.9063846e-002  2.4276964e-001  6.8893347e-001 -1.9678496e-001  1.8993303e-001  2.7676455e-001  4.3017692e-001  2.4952148e-001  4.1573240e-001 -5.4135073e-001  3.4639797e-001 -3.3479914e-001  4.7951559e-001  2.3223752e-001  3.5469924e-001 -1.2650821e-001
 -1.6996801e+000  6.4491211e-001  6.0609678e-001  3.2135597e-001 -1.3326728e-001 -1.2144519e-001 -7.6059560e-001  8.6556737e-002  5.1446963e-001 -3.4897526e-003  1.9440697e-001  8.1970870e-002 -1.3889914e-001  1.0380276e-001 -8.1706377e-003 -5.1002439e-001 -1.4380891e-001 -3.0546472e-001 -4.3490226e-001  5.7919245e-001 -1.1410739e-002 -1.1384526e-001 -9.1660064e-001 -1.1573081e-001 -4.4697651e-001 -1.2799727e-001 -1.1401466e+000 -2.7758631e-001 -1.3384010e-001 -2.6909398e-001  7.4769709e-001  1.1042457e-001 -5.1283217e-001 -6.2099761e-001  2.0003686e-001  5.1786675e-001 -3.0955879e-001 -1.0731377e-001 -1.4070511e-001 -8.9343629e-001  2.6937846e-002 -1.6308056e-001  4.3329375e-002 -4.0638375e-001 -3.3593525e-001 -3.4748102e-001  1.0897178e-001 -2.9869690e-001  5.0267634e-002 -5.6078024e-001 -3.0688438e-002 -1.9247981e-001  4.8072521e-001  3.4523674e-001  4.0908103e-001  5.1945006e-001 -8.2492445e-002 -2.6561718e-001 -4.9498500e-003 -5.8573437e-002  1.8339419e-001 -1.6551960e-001 -7.7895366e-001 -5.9130451e-001  4.7620989e-001 -1.2266632e-001
  4.0592031e-002  1.2851905e-001 -1.6078576e-002 -1.7274845e-001 -5.2864254e-002 -1.5359690e+000 -4.0382020e-001 -5.4066297e-001 -3.3259695e-002 -1.1055824e-001 -9.0571715e-001 -1.8250680e-001 -1.2852652e-001 -3.4685192e-002 -3.3278198e-001 -8.0627737e-002  4.3874242e-002 -9.3306974e-001 -5.3064647e-001 -2.9221018e-001 -6.5111140e-002 -3.4901275e-001 -1.9413243e+000 -2.8919084e-001 -4.0217892e-001 -3.0675973e-001 -1.5049116e+000 -1.7714015e+000 -1.0982952e+000 -3.3705894e-001 -1.2824116e-001 -7.3157602e-002 -1.2530503e+000 -1.1971072e+000 -2.0583765e-002  1.7954985e-002 -9.2770385e-001 -9.3548175e-001 -1.1269569e+000 -8.3438653e-001 -2.8352488e-001 -1.1805768e-001 -2.0328334e-001 -1.8145875e+000 -8.4955992e-002 -6.9492708e-001  1.2681811e-001  1.3611267e-001  2.8022023e-001  1.7351978e-001  4.5863298e-003 -2.5506841e-001  2.3165178e-001  2.1316420e-001  7.0855721e-001 -9.1501612e-002 -2.1343589e-002 -4.7223634e-001 -3.6341323e-001  2.2130538e-001 -1.0941297e+000 -6.1663817e-002 -5.6913909e-001 -1.1017534e+000  3.9219831e-001 -1.2224077e+000
  3.5995940e-002 -5.5590755e-001 -2.6996931e-001 -2.4856350e-001  9.9934389e-002 -1.1746393e+000 -4.8052690e-001 -4.0794967e-001 -3.0499212e-001 -4.8097690e-002 -7.1008437e-001  5.3977901e-001  4.4523773e-001  2.2333310e-002  2.8572249e-001  2.0280132e-001 -1.5234199e-001 -5.9923543e-002  1.6547322e-001 -3.6270839e-001 -3.3157835e-001 -6.0784145e-001 -1.5055260e+000 -1.1758246e+000 -1.8888847e-001 -2.7365251e-001 -2.4870811e-001 -1.4160252e+000 -9.3383349e-001  2.0793840e-001 -4.6983354e-001 -8.3426814e-003 -7.0864897e-001  5.1078164e-002 -1.5886544e-001 -4.1075422e-001 -2.8298044e-001 -2.8241713e-001 -6.7955972e-001 -4.7497032e-002 -2.0227492e-001 -3.0278937e-001 -4.9124536e-001 -4.4587511e-001 -5.2817634e-002 -1.8200284e-001  8.6018618e-002  7.6099443e-001  6.1879386e-001  3.5055663e-001 -2.5568740e-001 -4.0664779e-002  5.2505982e-001  4.1820301e-001  7.0084514e-001 -6.5003452e-001  3.5793762e-001  1.4701275e-001 -2.9277924e-001  1.5665911e-002 -1.1501325e+000  3.1505900e-001 -3.1809044e-001 -3.1752215e-001  5.4605816e-001 -5.3007541e-001
  5.6474561e-001 -9.1724738e-001 -8.2275008e-001 -4.3991957e-002  8.4132171e-002  7.3290083e-001 -7.4318294e-002 -1.5324262e-001 -4.0991210e-001  3.4870658e-001  3.4629207e-001  8.0664272e-001  3.5962591e-001  2.2208636e-001 -3.2592594e-001  4.8343189e-001  2.3447746e-001 -8.0904015e-002  2.3493036e-001 -4.3061789e-001 -3.6855598e-002  5.1150356e-001  1.1619881e+000 -3.7561416e-001  2.6650826e-001  5.3062452e-001  8.7846995e-001 -3.9117648e-001 -3.3404193e-001  5.5415987e-001  2.4696324e-001 -3.7031232e-001  7.2690034e-001  9.6521601e-001 -3.2560580e-001 -3.0146199e-001  8.2275610e-001  2.4236934e-001  3.2415971e-001  5.2317984e-001  1.4252746e-001  2.1330821e-001  3.9265816e-001  7.2227184e-001  4.4731992e-002  3.6338287e-001  2.2685453e-001  6.6891220e-001  2.9806787e-001  5.6582143e-001  7.5204939e-001  1.0576225e-002 -8.7967578e-002 -3.7210650e-001 -8.6532965e-001 -7.1584576e-001 -2.5691101e-001 -4.4442712e-001 -3.5053149e-001 -9.7901993e-001  5.1503374e-001  1.9375638e-001  1.3430279e-001  1.1474160e+000 -8.5482322e-001  2.6364530e-001
 -7.3577798e-002 -4.1818875e-001 -2.0467251e-001  6.3879460e-001  2.1499612e-001  8.8353208e-001 -1.3085811e-001  1.7112444e-001 -1.1985240e-001  3.1457381e-001  2.8125757e-001  1.2253128e+000 -4.6505388e-001  1.8741383e-001 -5.8484147e-001 -3.2324365e-001  6.0057904e-001  8.2480425e-001  2.8087153e-001  5.8190165e-001  1.6151582e-001  2.6584603e-001  5.5567853e-001 -3.6965646e-001  5.7479199e-002 -1.4046774e-001  1.0156249e+000  9.0833025e-001  5.3918885e-001 -1.7798528e-001  6.9852294e-001  3.7160578e-001  9.9025671e-001 -1.2604085e-001 -1.6798694e-001 -3.6192750e-001  1.9820892e-001  1.3427424e-001  5.8985805e-001  3.6168103e-001  1.8805519e-001 -1.8257886e-001 -7.2759374e-002  4.1305994e-001 -1.7693638e-001  8.6956622e-001  4.2906116e-001 -4.5668291e-001  4.8065491e-001  2.8604808e-002 -3.9011552e-001 -5.2831226e-001 -3.2817722e-001 -3.6374496e-001  3.1013667e-001 -4.1296505e-001 -1.6091035e-001 -4.7384053e-001 -3.0721656e-001 -1.5073223e-002  1.0829659e+000  4.8608704e-001  1.3960897e+000 -1.0813678e-001 -4.6929239e-001  9.6124889e-001
  2.9691911e-001  2.0801825e-001  1.3636301e-001  1.8625534e+000  2.4314347e-001  9.5954398e-001  1.8121303e-001  1.0874324e+000 -2.0893525e-001  9.2335519e-002  9.9360884e-001 -2.0740781e-001 -7.6793623e-002  5.8395217e-001  9.1494374e-001  7.3277322e-001  5.6302026e-001  1.6766952e-001 -4.7039540e-001  2.8232694e-001  7.2697084e-001  8.2202372e-001  4.8011095e-001  4.6731778e-001  2.5383421e-001  2.8983169e-001  7.2397649e-001  3.3686045e-001  9.3180574e-001  3.4070093e-001  6.3448988e-001  4.3698185e-001  1.5281915e-001 -1.1444052e-001 -4.8304273e-002 -4.8174390e-001  1.1525230e-001  9.3634662e-001  3.9894413e-001  1.6359194e-001  3.7703453e-001 -9.3891386e-002  6.0871399e-002  5.2052652e-001  8.0602531e-001  8.4190004e-002  1.9140169e-001 -1.7397308e-001  7.4590374e-002 -3.2333337e-001  3.2652996e-001  7.5820598e-001  4.2650585e-001 -2.1720643e-001  5.0831386e-001  4.4898702e-001 -9.2406507e-001 -3.0902998e-001  1.8219349e-001  4.6095255e-002  1.6420914e+000 -8.9305796e-001  1.7061055e+000  1.4644160e+000 -9.9238045e-001  1.6915255e-002
  4.4074668e-002 -2.8400926e-001 -3.4472120e-001  1.3350860e-001  6.3898152e-002  3.7414830e-001 -7.2118056e-001  3.1190849e-001  3.1598481e-001 -1.0703291e-002  3.9428166e-001 -4.2545683e-001  2.2817865e-002  1.9356161e-001  1.5786901e+000  1.4970990e+000 -2.8654123e-001 -1.1785886e+000 -2.6956665e-001 -7.2690519e-002  8.5274859e-002 -2.1447028e-001 -3.1380243e-001 -2.2283332e-001  2.0580223e-001 -2.3874372e-001 -4.9629182e-001 -5.3814651e-001  4.8799141e-002  1.8107686e+000 -8.0922604e-001  2.4476600e-003 -3.7211774e-001 -2.1118892e-001 -4.5015275e-001 -8.4777784e-001  1.4659192e+000  5.9585386e-001 -3.5711407e-001  2.8640066e-002  1.6541579e-001  8.1622771e-002 -5.6488359e-001  2.4155652e-001  1.6128874e-001 -4.1584363e-002 -9.3737361e-002 -1.0712483e+000 -2.8764574e-001 -4.4381586e-001  7.4313024e-001  1.8324528e+000  2.3325733e-001  5.7724850e-001  4.0332003e-001  6.5901193e-001 -6.4239897e-001 -4.4229704e-001  5.2374178e-003 -3.1631488e-001  9.9538996e-001 -6.2193993e-001  1.6930854e-001 -2.9729870e-001 -5.3164948e-001  4.7383378e-001
  6.1827552e-002  3.7108811e-001 -3.0512520e-001  6.1305133e-001 -8.6970976e-001 -1.2392732e-001  7.1112667e-001 -5.1763082e-002 -3.9761832e-001  4.4895112e-002 -2.5820714e-001 -8.9142677e-001 -2.4331768e-002 -1.8874744e-001  4.2408827e-001  4.7760845e-001 -3.6588233e-001 -1.9995692e-001  4.3207020e-001  5.3211263e-002 -5.2325645e-001 -1.0396939e+000 -1.0277738e+000 -1.8258173e-001  1.1443710e-001 -3.3477208e-001 -8.6154547e-001 -4.8148308e-001 -6.1625467e-001 -3.9258418e-002 -1.1443986e+000 -5.3459142e-001 -3.3869547e-001  5.7002836e-001 -2.5718295e-001 -6.0375884e-001 -2.9241821e-001 -4.1154128e-001 -8.5326588e-001 -4.5856088e-001 -5.3414967e-001  5.7003967e-001 -5.4302034e-002 -2.8044002e-001 -5.4223123e-001  1.0486499e-001  2.7913571e-001 -8.7638534e-001 -8.6328631e-001  2.1834493e-001  8.6932464e-002  4.5978255e-001  1.3197289e-001 -9.9094049e-002 -3.6376937e-001 -8.1344092e-003 -4.5157508e-002  4.2830098e-002 -2.6886773e-001  3.8881524e-001  4.5200179e-001  1.3624841e-001 -2.6257128e-001 -6.4613930e-001  1.1769567e+000  9.6557648e-001
 -2.5332347e-001 -5.5361890e-001 -2.8030461e-002  5.7559773e-001  5.7785398e-003 -4.1028514e-001 -3.1573097e-001 -8.3628089e-001 -1.1250051e-001  3.1567796e-001 -4.3814472e-001 -6.8720390e-001  5.4840469e-001  9.1344699e-002 -3.8262313e-001 -6.0138399e-001 -7.0802378e-002  7.1959973e-002  3.3495415e-002 -1.7042602e-001  6.9611278e-001 -2.2593848e-001  2.2474462e-001 -1.2743561e-001  6.6487883e-002 -5.3655402e-001 -2.3410172e-001  1.3780105e-002 -5.9867316e-001 -6.4335439e-001 -3.0835796e-001  1.1652581e-001 -2.3225973e-001  1.1934371e-001 -7.1525043e-003 -1.3732018e-001 -5.8948332e-001 -9.0914880e-001 -4.7405674e-001 -3.6274085e-001 -4.6224865e-001  1.2163910e-001 -8.1591069e-002  7.8687998e-002 -7.9794514e-001  2.8534364e-001 -5.7638238e-001  1.2292128e-002 -4.2986606e-001  3.6873576e-002 -4.9705561e-001 -2.6711874e-001  8.4044089e-002 -5.2714216e-001 -1.1431213e+000  7.3392758e-002  2.2560048e-001  2.2182152e-001 -6.3187171e-001 -3.1135570e-001 -3.8167778e-002 -2.9177221e-001 -6.1091142e-001 -3.4059959e-001 -2.9009225e-001 -6.8883115e-002
  4.0594267e-001  4.5047700e-001  1.2223001e-001  5.4477980e-001  1.6316886e-001 -2.3701161e-001  4.6162935e-001 -6.3356437e-001  2.0308857e-001  6.0189037e-001 -9.4811717e-001  7.2460220e-001  4.4607869e-001  1.1869338e-001 -1.2818618e+000 -5.1693537e-001 -7.9060330e-002  4.1670925e-001 -7.0327593e-002  1.6285240e-001  7.8239610e-001 -9.5906947e-001  3.0624136e-001 -9.2405085e-001 -4.5965007e-001 -6.8918610e-001  1.4811080e-001  3.6174103e-001 -1.7956184e-001 -1.3406919e+000  1.0021237e+000  3.2625455e-001  8.5633271e-001  1.0751367e-001  1.2124117e-002  5.1054927e-001 -1.0443783e+000 -6.0941016e-001 -4.8684620e-001 -1.4843867e-001 -9.0374830e-002 -4.6814023e-001  3.9474053e-002  1.3581239e-001 -4.5978145e-001  1.9179476e-001 -2.9899165e-001  1.4146430e-001 -2.4590524e-002 -1.3046512e-001 -5.8851516e-001 -9.5527103e-001  2.7146580e-001  1.9098420e-001  7.7029332e-001 -7.0820113e-001  4.2947936e-001 -2.3428118e-001 -4.2429646e-001  3.0155166e-001 -9.3874742e-001  2.8998812e-001  2.1255160e-001 -2.5374914e-001  1.2583190e-001 -6.3722590e-001
 -1.5841418e-001  4.2664987e-001  8.2829263e-001 -4.5416894e-001  2.1513653e-001  3.5382213e-001  1.3922014e-001  1.7704477e-001  5.9952413e-001  3.8760139e-001  7.9580052e-001  1.0269259e+000  3.0846596e-001  4.5055547e-001 -2.8527405e-001 -2.2061983e-002  1.1043919e+000  3.2321454e-001 -3.4923755e-001  6.9944317e-001  6.4181470e-001  7.0499862e-001  6.3131674e-001  1.3568060e-001  2.7406560e-001 -1.6722511e-001  7.2116136e-003  9.5709673e-002  8.5834241e-001 -1.9719731e-001  5.6933356e-001  4.9450089e-001  2.3868555e-001 -4.0137551e-001 -4.5592714e-002  4.6221877e-001 -1.5870696e-001  1.4882191e-001 -1.2550875e-001 -4.3839121e-001 -1.9140028e-001 -3.1780809e-001 -1.1230339e-001  3.0108567e-001 -4.9548015e-001 -9.9820052e-001 -2.5060778e-001 -9.1897848e-001 -4.5135244e-001 -5.2592284e-003 -3.1640930e-001 -3.8341423e-001  9.9311391e-002  5.2819873e-001  7.9285466e-001  1.6106464e-001 -2.0116389e-001 -1.3636868e-001 -3.1007074e-001  4.4016885e-003  6.8281640e-001 -1.3447083e-001  2.5457597e-001 -1.1408065e+000 -4.4135409e-003  7.5328039e-001
 -3.8152629e-001 -2.0544816e-001 -1.8888576e-001  1.8563581e-001  9.0806761e-002  8.9736956e-001  1.3257665e-001  3.5654975e-001  6.4155301e-002  1.4252211e-001  7.9905355e-001  1.3693119e-001  2.3105734e-001 -7.0477559e-002  3.6309380e-001  2.4793805e-002  1.5168922e-001 -4.6295353e-001 -4.2552502e-001 -2.0784783e-003  1.7859341e-001 -1.8981777e-001  3.1447671e-001 -1.6588586e-001 -1.0324177e-001 -6.3656575e-001 -7.6475835e-001 -4.4753295e-001 -2.9741300e-001 -1.0373187e-001 -5.9421132e-001 -1.4044336e-001 -6.7152388e-001 -6.0876338e-001 -2.1389834e-001 -8.3899835e-001 -3.0402564e-001 -5.1368067e-001 -9.3708175e-001 -6.8337401e-001 -1.3324994e-001 -1.3448441e-001 -5.1474258e-001  2.4226300e-001 -4.0960537e-001 -1.5648395e+000 -3.3893844e-001 -9.1168010e-002  3.0544745e-002  5.7584453e-002  3.0430565e-001  1.9801851e-001  1.9816786e-001  1.9714041e-001  5.1139550e-002  4.0024920e-001 -3.3253665e-001  1.3228882e-001 -2.0216065e-001  3.1603084e-001  3.8565996e-001 -2.7498045e-001 -8.6465868e-001  1.3580908e-002  3.2006701e-001 -3.5443058e-001
  3.3473066e-001 -2.6487103e-001 -3.2419568e-001  1.1884325e-001 -1.5184688e-001 -1.2886516e+000 -5.8267837e-001 -5.7312006e-002 -2.1745211e-001 -4.1452001e-002 -5.9224885e-002  3.0176324e-001  1.2513904e-001 -4.0714863e-001  5.1340548e-001  4.3184073e-002 -9.1482807e-001 -7.3276003e-001  5.7613359e-002  7.5854600e-002 -1.3363724e-001  8.8137064e-002 -3.5640934e-001 -1.8972526e-001  3.5476371e-002 -1.6260480e-001 -1.1202332e+000 -9.4444436e-001 -6.1775725e-001 -1.0280396e-002 -1.0406964e-001 -2.7493453e-001 -4.1857889e-001 -2.8427796e-001 -2.8481217e-001 -7.0459306e-001  5.5859957e-002 -6.5699651e-001 -1.1155619e+000 -6.9226777e-001  2.0431820e-001 -2.6566612e-001 -1.6287104e-001 -2.0158311e-001 -1.7600877e-001 -3.9286325e-001 -6.9684814e-001  1.5876861e-001  2.0259962e-001  4.1735367e-001 -1.2408301e-001 -5.6901690e-002 -1.7072330e-001 -5.8994483e-002 -5.8756210e-001  1.8203719e-001 -3.3121870e-001 -1.2787343e-001 -8.0871270e-002 -6.4203902e-001 -2.8301787e-001 -1.0160069e+000 -5.6671331e-001 -1.9169531e-001 -2.8463405e-001 -1.0684837e+000
  8.8113208e-001  4.6416522e-001  1.2178186e+000 -1.9743093e-002  2.8735704e-001 -2.1905325e-001  1.2196690e-001 -3.6339226e-001  2.3338820e-001 -2.5800042e-001 -5.9371122e-002 -4.4359715e-002  8.5315844e-003  9.5140820e-002  1.4523318e-001  4.2040816e-002 -7.9192712e-001 -8.5002110e-002  3.3998920e-001 -1.7042713e-001 -5.6779579e-001  4.9508470e-002 -6.4899061e-001  8.9595805e-001 -7.2402884e-002  2.4269863e-001  1.3216108e-001  7.3646494e-001  1.6452247e-001  4.7022481e-002  2.0288107e-001 -2.0986950e-001 -2.8187946e-001 -1.9982765e-001 -6.4558993e-002  3.1799242e-002 -4.9044017e-001 -3.5647278e-001  2.9865617e-001  3.7538627e-001  9.6094122e-002 -5.9480148e-002  8.0764792e-001 -6.7323299e-001  8.0033831e-002  1.3814586e+000 -1.3603052e-001  6.6218684e-001 -1.1762918e-001 -4.2785807e-001 -2.9571901e-001 -1.0327189e-001 -3.2554787e-001  6.1864193e-002 -6.2320656e-001  2.3396327e-002  1.7098924e-001  1.1074068e-001 -4.6532117e-001  1.8720664e-001 -3.5374009e-001 -1.3662945e-001  3.9754104e-001  4.2357410e-001  7.1814862e-002  3.1570135e-001
  1.0589883e+000  5.6966546e-001  9.7251527e-001  6.1155823e-002  6.1680220e-001  1.3081230e+000  3.3289910e-002 -4.4581587e-001  2.2243157e-001  1.4976075e-001  4.5392382e-001 -8.4118038e-002 -8.0492104e-002  3.0120545e-001 -6.5874010e-001 -8.3985081e-002 -7.3834094e-001  9.3909935e-002  2.5990708e-002 -1.2104755e-001 -5.9746653e-002  2.9395987e-001  1.1133242e+000  9.1180890e-001  1.2426068e-002  3.8880629e-001  5.2872444e-001  3.5415085e-001  1.0046549e-001  2.3882364e-001 -3.2412672e-002 -1.2763201e-002  4.0349361e-001  2.7486265e-001 -3.4157841e-001  1.1994398e-002  2.7115398e-001  1.0236893e-001  6.6407405e-001  5.8054824e-002  6.6384320e-001  1.5989938e-001  4.5089434e-001  1.5577889e+000  2.3946018e-001 -3.0594079e-001 -3.1676936e-002 -2.1569917e-001  1.3127138e-001 -6.2236405e-001  8.4432682e-002 -2.0061976e-001 -1.7197404e-001 -1.4323031e-001  4.0897025e-001  6.6297834e-002  4.1293022e-001 -5.4182225e-002 -3.3543469e-001 -4.1041834e-002  1.3210971e+000  3.5302196e-001  9.0958008e-001 -7.6182965e-001  2.8078554e-001 -1.2537245e-001
  5.7407103e-001 -4.2815596e-001  4.1101650e-001  8.7096785e-001  1.6179543e-001  1.6842873e+000  7.2172351e-001  7.9324765e-002 -1.9995699e-001 -7.1328065e-001  1.6267030e-002 -9.5600612e-001 -6.6168394e-001  5.4261191e-001 -4.3810445e-001  1.3190665e-001 -4.9878056e-001  2.3027513e-001 -3.7406903e-001  1.0803251e-001  9.1084558e-001  3.0361657e-001  1.6214789e+000  1.1918682e+000  4.2394754e-001  5.6508527e-001  4.8222125e-001  1.0959898e+000  1.6611172e+000  8.9051756e-001  4.2702295e-001 -1.9889421e-001  8.0936532e-001  6.3285442e-001 -2.4024889e-001  7.2115761e-001  1.3961816e+000  1.5442395e+000  1.7553824e+000  5.6565456e-001  6.3300167e-001  3.5306984e-001  9.1545416e-001  1.2233031e+000  6.0481546e-001 -1.4600251e+000  1.4150931e-001  1.0586295e-001 -8.4430066e-002 -8.5826537e-002  4.0094039e-001 -5.0625919e-001  5.4121484e-001 -4.8862878e-001 -2.3627718e-001 -9.0706450e-001 -1.7660294e-001  3.9521871e-002  1.4721794e-001  7.4414014e-001  9.9477794e-001 -2.2551824e-003  6.4155958e-001  8.2600865e-001 -1.0699707e+000  7.2021746e-001
  1.4102503e-001  3.2185644e-002 -7.1217232e-001  1.7590910e+000 -1.0750191e-001  2.2588094e-002 -1.1732230e-001 -1.6073194e-001 -2.5906150e-001 -2.2935228e-001 -4.9724026e-001 -8.4922456e-001 -4.9811228e-001  2.4711936e-001 -3.9981333e-001 -5.6756106e-001 -4.4351867e-001  3.7942795e-001  4.1914170e-002 -3.3884783e-001  6.2949659e-001  7.2959917e-001  1.2884296e-001  1.0483607e-001  2.4170310e-001  9.1687302e-002 -6.5106600e-001 -2.0838764e-001  6.3908942e-002 -6.6091167e-001  3.6077941e-001 -6.4376075e-001 -7.0920201e-001 -6.3969449e-001 -8.6844653e-002  1.5921034e-001 -1.1000598e+000  5.8657649e-002 -2.1297461e-001 -3.1890125e-001  3.2394316e-001  1.4216187e-001 -3.1931253e-001  7.3596042e-002  7.3361759e-001 -4.8333275e-001 -1.8314130e-001  4.5834894e-001  6.2743248e-002 -1.9214466e-001 -1.5901991e-001 -5.3618445e-001 -7.4571288e-002 -1.1363245e-001  6.2462801e-001 -6.8436565e-001  2.7395368e-001  4.5326187e-001 -3.0346392e-001  6.4574165e-001  3.5013803e-001 -8.6103609e-003  1.2645867e+000 -4.3919216e-001 -3.4249759e-002 -8.0481726e-001
 -7.5745647e-001  4.4194203e-002  6.6793632e-001  1.4854383e+000 -4.2323146e-001 -1.3209960e+000  2.9718888e-002 -1.6617848e-001  2.1265540e-002  3.9761450e-001  5.6156632e-002 -9.5699160e-001 -6.7716716e-001 -3.1690959e-001 -1.0402011e+000 -5.7761334e-001 -3.3163421e-001 -3.7273163e-001  7.4891097e-001  1.0075121e+000 -1.1775066e-001 -9.3403334e-002  6.1645682e-001 -2.7662422e-001 -2.3684159e-002  8.4577492e-002 -1.4439978e+000 -9.8283416e-001 -1.8054851e+000 -9.6989639e-001  3.1038901e-001  1.1082516e-001  7.6071583e-003 -4.1882984e-001 -1.9267371e-001  4.0180262e-001 -1.3412189e+000 -1.7079328e+000 -1.1301924e+000 -8.1310861e-001 -6.0219328e-001  1.6613240e-001 -1.6523628e-001 -2.9564514e-001  3.3811202e-001 -4.5548918e-001  7.9467437e-001  1.7642165e+000  3.7802805e-001 -8.7932080e-002 -4.8766779e-001 -1.3912329e+000 -5.9618208e-001 -3.5341400e-001  1.0110130e+000 -2.5799189e-001  7.2949496e-001 -7.0593364e-002 -2.5777547e-001 -1.0956939e-001 -9.8555616e-001  2.8477340e-001  9.2758730e-001 -1.6249200e+000  1.2317386e-001 -3.4741156e-001
 -1.2423967e-001  2.7089726e-001 -4.9799639e-001  4.3584295e-001 -2.0894891e-001 -2.3653090e-001  2.5277168e-001 -4.0588245e-001  1.2746175e-001 -2.6323406e-001  1.0600263e-001 -3.5103893e-002 -7.0488559e-001 -5.0424419e-001 -2.2578129e-001  1.3062209e-001  2.7757917e-001 -1.0125503e+000 -2.1454576e-001  4.7402939e-001 -1.7979885e+000 -3.8107030e-001  3.6315884e-001  2.7564203e-001 -2.4012569e-001  8.0420899e-001 -1.2506927e+000 -8.5524782e-001 -1.2557090e+000 -3.2966799e-002  1.6076198e-001 -5.9381273e-001 -1.9325715e-001 -4.6004651e-002 -8.1757103e-001  6.7879130e-002  4.9523524e-001 -1.3461686e+000 -8.6305972e-001 -7.2472692e-001 -4.3920894e-001  8.6410553e-002  7.8886907e-001  6.3763663e-001 -3.3126328e-001 -7.8654166e-001  7.9645807e-002  3.1946913e-001 -8.6721728e-001 -3.3157282e-001  2.9897862e-001 -3.6862248e-001 -4.6647330e-001 -8.1045081e-001  3.5849339e-001  2.7657665e-001  1.7557570e-001 -1.6697545e-001 -5.3396777e-001 -5.5398867e-001 -8.5575208e-001 -3.2651859e-001 -4.3523859e-001 -4.2427132e-001  4.7967541e-001 -7.1139158e-001
  5.1060724e-001 -5.3541061e-001  7.6960348e-002  8.1949271e-001 -1.1991608e-001 -3.5548900e-001  3.5574595e-001  3.4638745e-002 -8.3040511e-001 -4.7351225e-001 -5.0244925e-001  1.7719581e-001 -4.6914324e-001 -3.7417489e-001  4.8171310e-001 -1.7915612e-002 -4.9263133e-001 -8.9178951e-001 -1.0229784e+000 -8.2303969e-001 -4.0136398e-001 -1.0512393e-001 -3.9487641e-001  5.7219881e-001 -6.8402099e-002  5.6488105e-001  5.1950595e-001  1.6269914e-001  5.6113928e-001 -6.2247337e-001  3.6445552e-001 -2.0594662e-001 -1.2135205e+000 -1.2162042e+000 -1.6166454e-001  8.4632586e-001 -5.8780674e-001  1.2061774e-001  5.5744413e-001  4.6981778e-001  4.0004170e-001 -1.8702444e-001  6.1451069e-001 -7.7306633e-001 -5.3694126e-001  4.4463286e-001 -1.1495269e+000 -1.6826808e+000 -5.1206499e-001 -5.0758480e-001  2.8098246e-001  8.0196606e-004 -1.8467616e-001  3.2633568e-001 -4.1628334e-001 -1.1404171e-001 -4.1694669e-001 -7.5347732e-001 -4.5342447e-001  3.9454527e-003  8.9544970e-001 -9.6621813e-002  1.8527677e+000 -2.4272788e-001  2.1828166e-001  7.5298017e-001
  2.6318623e-001  4.1758732e-001 -4.2706831e-001  1.0640719e+000 -1.8222139e-001 -8.3400685e-001 -5.1495624e-001 -3.1110766e-001 -4.2519962e-001 -5.7663455e-001 -1.6010164e-001  3.7739465e-001 -2.5311838e-001  1.8797800e-001  7.1459802e-002 -1.3678633e-001 -5.9128847e-001 -8.2036087e-001 -3.9149565e-001 -2.7434224e-001  2.9918865e-001 -4.7680137e-001 -8.9832672e-001 -5.9956138e-001 -3.6085579e-001 -1.1475386e-001 -1.3855245e-002  3.3116149e-001  6.2603868e-001 -3.4104969e-001  3.1051379e-001  1.1608176e-001 -6.8496278e-001 -9.5729984e-002  8.6385781e-001  3.7798611e-001 -5.2204831e-001  2.3648795e-001 -2.7692934e-001 -1.5777577e-001 -1.3266332e-002 -1.7998946e-002 -2.6239122e-001 -6.6529620e-001  2.9469212e-002 -5.1654471e-001 -9.2788849e-001  1.1865080e-001  8.2710726e-002 -4.4622989e-001  1.7800056e-001  2.5664727e-001 -4.3688835e-001  8.0664267e-001  9.3873627e-001 -4.2887918e-001  3.8431778e-001  2.0235401e-001 -2.5608675e-001  3.9090847e-001 -9.4706886e-001  5.9129769e-001  2.0943128e+000 -5.0102991e-001  4.6108612e-001 -1.1189044e+000
 -1.1079195e+000  1.5467086e-001 -2.0283854e-001 -1.2325407e+000 -6.1175877e-001 -1.7171160e+000 -1.3956680e+000 -6.8089761e-001 -3.2310400e-001 -4.8298214e-001 -9.0679639e-001 -1.2043925e-001 -2.5194287e-001 -6.6660074e-001 -2.5050937e-001 -2.3416118e-001 -7.6271904e-001 -1.6831868e+000 -2.6366793e-001 -1.0878049e+000 -9.3499118e-001  5.2816721e-002 -1.0915117e+000 -2.0903382e+000 -1.0866859e+000 -5.6921376e-001 -1.3715271e+000 -8.6578991e-001 -9.6233951e-001 -8.4103621e-001 -6.4210430e-002 -4.9036383e-001 -7.6576020e-001  8.5425299e-002  3.0955103e-002  7.3423832e-002 -9.7630440e-001 -4.0990311e-001 -1.4186213e+000 -8.2493644e-001 -1.8192156e-001 -3.8570312e-001 -1.0407359e+000 -1.0556243e+000 -8.2337648e-002 -9.6477537e-001 -3.3459005e-001  5.4088432e-003  1.0895620e-001  2.5323439e-001 -4.7115817e-001 -7.1431639e-001 -4.8789624e-001 -2.8511905e-001  9.9290088e-001 -5.5411508e-001  5.8296954e-001 -6.0960552e-001 -6.9067124e-001 -2.3897575e-001 -1.8909245e+000  2.2406642e-001  5.9026033e-002 -7.6813237e-001  2.1083866e-001 -1.4443109e+000
 -1.0050905e+000  1.1299852e-001 -9.8825091e-001 -1.6826274e+000 -4.6442803e-002 -3.3358227e-001 -5.1500572e-001 -9.8261723e-002 -2.8410685e-001 -5.6026804e-001 -6.4468862e-001 -2.6254894e-001 -8.9135018e-001 -4.9967995e-001  4.6378576e-001 -1.1325503e-001 -6.5463942e-001 -9.4640696e-001 -2.6827059e-001 -1.3434030e-001 -1.4085870e+000 -9.2835990e-001 -3.5818358e-001 -5.4381703e-001 -7.9858380e-001 -3.5388920e-001 -1.6780796e-001 -4.0120931e-001 -3.3245286e-001  3.9748072e-001  1.1359821e-001  6.6986064e-002  4.5215611e-001  2.3948923e-001  3.3740735e-001  5.8482007e-001  4.4698229e-001 -4.8065677e-001 -9.2596818e-001  2.9968114e-002 -4.3126871e-001 -1.1569703e-001 -4.8027137e-001 -7.7905984e-001 -2.8647125e-001 -5.2762502e-001  5.1606110e-001 -4.2210813e-001 -2.9219928e-001 -5.4463082e-001 -3.5761161e-001  5.5374788e-001  1.9213406e-001  1.5468329e-001  2.7812683e-001 -4.9126138e-001  1.6036073e-001 -5.4875168e-001 -2.9082791e-001 -4.6851841e-001 -7.6649781e-001 -2.9179237e-001  4.1581462e-001  1.0987233e+000  5.9098631e-001 -6.3510564e-001
  3.3209744e-001  2.7036194e-001 -1.5057045e+000  4.1856280e-001  1.0090250e-001  8.2329358e-001 -3.4651483e-001  3.6204404e-001 -3.9189022e-001 -8.6392479e-001 -2.1592334e-001  4.5939161e-001 -3.7576899e-001  1.8580099e-001  3.3775686e-001 -2.6603884e-003  5.3010360e-001  3.3917539e-002 -9.0557213e-001 -6.9950013e-001 -3.1956602e-001  4.2880610e-001  1.0146935e+000 -2.2801943e-001  4.0850999e-002 -1.4192947e-001  2.6071136e-001  1.0229071e+000  5.5884886e-001  5.4280446e-001 -3.5560262e-002 -6.0943538e-002  3.0748398e-001  2.4999971e-001 -2.9069543e-001 -3.9433594e-001  1.2777128e+000  3.1163419e-001  9.6888187e-001  2.4997432e-001  3.2633294e-001  1.2661262e-001 -9.2073728e-001  6.6511904e-001  3.4259503e-001 -1.9714806e-002 -1.7141285e-001 -1.0424178e-001  1.3617682e-001 -6.3387105e-001 -8.9352459e-002  5.9009094e-001  2.9005969e-001  7.1399608e-002 -3.6227020e-002  1.8610270e-001 -9.0111637e-001 -4.8220676e-001 -2.1400930e-001  3.9152512e-002  1.2598570e-001  1.5609850e-001  9.7338035e-001 -2.0190835e-001 -5.6090749e-001 -5.4304728e-001
 -8.0300838e-001 -2.2242137e-001 -1.5791543e+000  1.2525339e+000 -3.2247735e-001 -1.2741148e+000 -1.3338995e+000 -5.7365302e-001 -5.1102284e-001 -9.0554432e-001 -3.8762823e-001  2.6910806e-001 -3.5420797e-001  2.1892253e-001  5.2937664e-001 -3.9571332e-001 -1.8602495e-001 -2.9629586e-001 -5.5931210e-001 -9.6367930e-001  6.4481806e-001 -3.6364771e-001 -8.8381698e-001 -1.7145338e+000 -7.2753165e-001 -1.2362929e+000  3.1889256e-001  7.4022237e-001  6.1353217e-001 -2.5740745e-001  7.0418659e-002 -7.8756412e-002 -6.5903483e-001 -1.5253949e+000 -1.5943084e-001 -1.9474640e-002  7.2217477e-002  5.2578048e-001  1.0789703e+000 -2.2702757e-001 -7.9834540e-001 -9.2115880e-001 -1.5410222e+000 -1.1057251e+000 -6.0317213e-001 -5.7812843e-002 -3.7929963e-001 -4.2542392e-002  4.5692469e-002 -1.1018346e+000 -3.9537674e-001  4.9600227e-001  9.4515262e-002 -1.5599763e-001  6.0803027e-001 -4.2469994e-001 -5.2679224e-001 -3.5474199e-002 -4.3373691e-001 -3.3026875e-001 -2.3717866e-001 -3.0384289e-001 -1.1797238e-002 -2.8230160e-001 -5.2563407e-002 -6.9234083e-001
 -1.8263519e-001 -2.4181537e-001  4.7190840e-001  1.4709142e+000 -8.9325997e-002 -3.7689110e-001 -7.7855481e-001 -5.6229202e-001 -9.2518001e-002 -1.0350547e+000 -2.3797865e-001 -9.8676287e-002 -3.7540326e-001  2.1300184e-001 -2.4080163e-001 -6.2267633e-001 -5.3938381e-001  2.6156056e-001 -4.0956308e-001 -9.4709623e-001 -1.3693812e-001 -7.3783917e-001 -9.3402091e-001 -1.8534274e+000 -2.8067220e-001 -1.3163292e+000  1.1789978e-001  4.2141598e-001  8.3051751e-001 -1.5111083e-001  3.2025031e-001 -1.4605933e-001 -8.9890831e-001 -2.6603388e-001 -1.4289739e-001  3.0621708e-001 -5.1512771e-001  8.3467007e-001  4.0064382e-001 -9.2712276e-002 -9.5178944e-001 -9.5347934e-002 -2.1320089e+000 -9.5575705e-001 -2.4664227e-001 -5.9998267e-001  9.8856553e-003  2.8335346e-001 -4.0246691e-001 -6.0243087e-001 -4.7804888e-001 -2.5680533e-001 -3.4165535e-001 -5.6213217e-001 -7.2125200e-001 -2.4275446e-001 -1.0661656e-001 -1.8676816e-001 -2.8389848e-001 -4.1358788e-001 -1.3611341e+000  1.0968979e-001  5.3847098e-001 -1.1870079e+000  4.6727512e-001 -5.0602266e-001
  2.2885915e-001  1.6705967e-001  2.7203427e-001 -1.2998126e-001  5.4152826e-002 -1.5643768e-001 -6.7688277e-001 -3.7104460e-001 -4.2651934e-001 -1.9101230e-001 -2.3073940e-001 -3.9690372e-002 -4.5944438e-001  5.6251909e-001  1.1661317e-001 -4.7389871e-002 -4.7984735e-001 -8.1860117e-001  1.5480276e-001 -6.3890799e-001 -2.3703154e-001 -5.2868694e-001 -9.9027670e-001 -1.4109030e+000 -8.4901774e-001 -6.1903058e-001  7.6778697e-002  6.1471392e-001  5.3118568e-001 -1.0951065e+000  1.0845762e-002 -4.0895304e-001 -2.4714176e-001  1.2337786e-001 -2.9978143e-001  1.8603048e-001 -1.0605754e+000  8.6624093e-001  2.3474066e-001  1.2631070e-001 -1.8906841e-001 -2.5887683e-001 -5.6514258e-001 -6.9193559e-001 -8.4303251e-002 -5.0095125e-001 -1.9603401e-001  9.5860941e-001  1.5436897e-001 -3.1632677e-001  1.7630336e-002  1.5784120e-001  2.1885236e-001 -4.8030726e-001 -4.3247144e-001 -5.0242370e-001  7.7865725e-002 -1.0937008e-001 -5.5038356e-001 -4.4320251e-001  2.5560372e-004 -4.3494851e-001  1.9983675e-001  4.8424443e-001 -5.8381673e-001  1.3330767e-001
 -1.4280261e+000 -1.3861194e-001  9.2419778e-001 -5.0591317e-001 -5.5348917e-001  8.9887893e-001 -1.0405678e+000  1.2845751e-001 -4.2372345e-001 -1.2186444e-002  2.3147906e-001 -9.9469909e-002 -6.5993398e-001  5.5137887e-001 -1.6298912e-002 -5.7488637e-001  1.3904393e-001 -3.5794171e-001  1.4252682e-002 -1.0146482e-001 -4.7620721e-001 -1.2760190e-001  4.5831967e-001 -8.7845486e-001 -7.9241562e-001 -9.9161062e-001 -5.4361759e-001  2.0680411e-001 -7.3432262e-002 -6.5905216e-001 -2.3178395e-001 -1.6863894e-001  1.0293395e-001 -7.0012832e-002 -4.7449925e-002 -2.4678273e-001 -8.0662620e-001  4.1837587e-002 -2.2688377e-001 -4.4512679e-001 -5.2120234e-001 -4.7256815e-001 -2.2794934e-001  6.6839158e-001  2.6388274e-001 -2.2970064e-001  4.8715377e-001  2.1962410e-001  9.3304398e-001  3.4217151e-001 -3.7708296e-001 -3.4223380e-001  2.0601772e-001 -4.1583323e-001 -3.4500296e-001  2.3174236e-001 -2.1688267e-003 -2.5927235e-001 -1.2019121e-001 -1.4138555e+000 -3.0202746e-002 -4.9517147e-001 -6.7114804e-001  7.9433467e-001  4.4749886e-001  5.0067010e-001
  8.7170519e-001 -6.3864293e-001 -4.5173575e-001  1.5136703e-001 -5.0236573e-001 -5.8938417e-001 -3.0179763e-001  2.9820452e-001 -6.9121562e-001  1.0582616e-001 -2.3311027e-001 -1.7178676e-001 -6.9038374e-001 -1.4551871e-001 -3.3376619e-001 -6.0395271e-001  1.0276737e+000 -5.1871745e-001 -1.4065075e+000 -1.2082090e-001 -7.4080859e-001 -6.8138173e-001  5.4453103e-001 -1.4693100e+000  8.5685638e-002 -3.3804634e-001 -1.0400547e+000 -9.1826836e-001 -2.6278697e-001  1.5904545e-002 -7.1569616e-001  1.5010735e-001  1.1978702e+000  4.1935656e-001  6.1901952e-001 -1.7279086e-001  6.5074686e-001 -2.0799709e-001 -5.4591552e-001 -7.0350569e-001 -6.0234890e-001  5.0686782e-001 -9.5933387e-001  7.6180758e-001  1.9350169e-001 -1.4994744e-001  4.1024919e-001 -7.9934133e-001  4.3095069e-002  5.4295433e-001  2.4978581e-002 -3.4336048e-001  2.8389200e-001 -1.6634071e-001  2.2300718e-001  1.7088933e-001 -2.3275726e-001  5.1005063e-001  8.3641604e-001 -1.0053752e+000 -4.3599559e-001 -1.6068368e-001 -2.8711512e-002  9.6171727e-001 -9.9261667e-001  8.4617400e-001
  6.8553832e-001 -5.3595196e-001 -1.0925322e+000  6.8353769e-002  1.8731892e-001 -1.9117538e+000  5.9258040e-001  3.4727711e-001 -3.7424418e-001 -2.7628865e-001 -6.5908965e-001  1.7818668e-001 -4.9881929e-001 -4.7029570e-001  9.2584168e-002 -1.1070066e-001 -8.3608011e-002 -1.0017020e-001 -3.7683767e-001 -2.7178010e-001  2.9643731e-001 -2.3197606e-001  5.5648464e-001  2.1624811e-001  1.8086178e-001 -2.3338526e-001 -2.4369568e-001 -9.7315509e-001 -7.1545036e-001  1.5227279e-001 -2.7385821e-002 -2.9186359e-001 -3.4314583e-001  2.3951525e-001 -2.1518570e-001  3.3560731e-002  1.0946118e-001 -1.9234433e-001 -5.7430381e-001  8.4533069e-002 -3.8708728e-002  3.0266516e-001 -3.2599220e-001 -7.0734694e-001  2.5400299e-001  5.0220917e-001  2.2491437e-001 -4.3887478e-001 -1.6030916e-001  2.8088868e-001 -1.7984619e-001 -6.3295230e-002 -1.1114600e-001 -3.6899456e-001  8.9630394e-002  2.7526479e-001  2.9700161e-001  1.0404277e-001  6.3326618e-001  1.1402272e-002 -1.0506186e+000  2.9290092e-001  6.9661689e-001  5.2031692e-001 -7.1390900e-001  8.1208811e-002
  5.6761847e-001 -1.0121351e-001  6.4392617e-001  1.1044781e+000  5.8723383e-001  1.8555821e-001 -4.4385579e-002 -2.7479993e-001 -6.2698283e-001 -6.0824518e-001 -1.8921516e-001 -8.0497243e-002 -2.5868228e-001 -7.1548445e-001  4.2112321e-001  4.2878742e-001  6.3207329e-001  1.1075599e-001  1.5439408e-002  2.1986815e-001 -4.2516478e-001 -2.2559394e-002 -8.9866890e-001 -7.1711361e-001  1.3475232e-001 -1.8957210e-001  4.8717743e-001 -6.5403981e-001 -7.2215653e-001  1.0469736e-001  1.4190378e-001 -2.5928711e-002 -6.4802756e-001 -2.2976265e-001 -3.1276574e-001 -2.3971974e-001 -1.5333891e-001 -2.8302625e-001 -4.8221529e-001 -2.1459905e-001  9.9799286e-002 -1.3277182e-001 -2.7337453e-001 -1.2346821e+000  4.0047467e-001 -3.6504340e-001  3.1246015e-001  6.2288140e-001  9.5247543e-002 -3.5356695e-001  1.5277257e-001  6.3501394e-001 -2.3852267e-001 -2.1215069e-001 -1.2958138e+000  2.8813121e-001 -2.2124036e-001 -4.7419819e-001  3.1556104e-001  9.7193403e-002 -9.2057418e-001  1.1131314e-001  3.3562298e-001  3.8286825e-001 -1.6885837e-001  3.5491778e-001
  8.6449230e-001 -5.1505539e-001 -6.7732668e-001 -1.0422154e-002  3.5126241e-001  1.7407143e-001 -2.3903043e-001  2.6084826e-002 -5.8532253e-001  1.0365325e-001  6.1296093e-001 -6.1463000e-001 -5.7358039e-001 -2.6144168e-001  4.6747396e-001  4.3140023e-001 -4.2005117e-001  1.7115615e-001  4.5717608e-001  8.1293440e-001 -1.0248270e-002  3.5101887e-001 -1.0116339e+000 -3.7531955e-001 -1.1700135e-001  6.0562915e-001  8.2960783e-001  1.8920784e-002  7.8600647e-002  8.3154366e-002 -6.7166131e-001  3.0957934e-002  2.0177872e-001  7.3118015e-002 -8.7059331e-002 -7.0057836e-001 -1.3424001e-001  5.2000615e-001  4.0795588e-001  4.5146472e-001  2.6231649e-001 -1.8925163e-001  7.3083992e-001 -7.3223265e-001 -2.3168868e-002 -1.8950402e-001 -2.4785756e-001  5.3530555e-001 -5.2282543e-001 -3.5759145e-001  3.9933857e-001  6.7478478e-001  3.5919848e-001 -4.0234060e-001  4.6309389e-001  5.5460000e-001 -4.5218268e-001  1.5293747e-001  2.0498200e-001  1.2965790e-001 -3.2515402e-001  2.4068830e-001 -2.8389994e-001  6.6770104e-001  3.5737665e-001 -8.4151559e-001
 -3.7834019e-001 -2.1392283e-001  6.6295798e-001 -2.9205474e-001 -1.9838598e-001  6.2111306e-001 -5.8432435e-001  1.5987807e-001 -5.9176272e-002 -2.4884730e-001  7.8741502e-002 -3.4664630e-001 -1.1146437e-001  5.7298073e-001 -6.4993267e-002  2.8493505e-002  1.7889393e-001 -5.3463987e-002 -1.0577416e-001  5.5545823e-002 -6.3410445e-002  1.0184016e-001 -8.3378353e-001 -5.6437592e-001 -1.2405621e-001 -4.3628648e-001  1.5899087e-001  1.7823847e-001  5.4380420e-001  1.6769475e-001 -7.9703938e-001 -3.0796918e-001 -3.5225488e-001 -6.7549451e-001 -1.7134203e-001 -3.7705184e-001  5.1861324e-001  3.3522955e-003  2.5577747e-001  2.9610699e-001 -2.0357183e-001 -3.6046138e-001 -8.6639699e-001 -9.1519373e-002 -3.3161084e-001 -3.5939131e-001 -7.0962220e-001 -1.1152625e-001 -1.6364385e-001 -6.5467610e-001  1.6003600e-002  1.5995329e-001  2.9681050e-001  1.0499223e-001 -1.9707858e-002 -6.5445783e-001 -6.6254760e-001 -9.8309508e-002  3.1205364e-001  8.3772723e-002  1.2613676e+000  1.0621988e-001 -5.9849228e-001  7.1171988e-001 -2.2599037e-001  6.1110327e-001
 -3.6779065e-001 -6.0509837e-001 -2.9542792e-001  5.3502278e-001 -2.8302790e-001 -1.4143149e-001 -6.1916391e-001 -1.5596758e-002 -2.1029022e-001 -5.3255771e-001 -6.7597929e-001  6.0916546e-001 -1.3197874e-001  4.5931003e-001 -1.2993810e-001 -1.7686137e-002  5.4553669e-002 -4.5937827e-001 -9.7460862e-001 -3.1241899e-001 -2.7023786e-001 -5.2785429e-001 -1.4281725e+000  5.8549735e-001 -3.6210570e-001 -6.4311676e-001 -7.6895795e-001 -1.2409738e+000 -2.5788445e-001 -3.7543689e-001  5.4744474e-002  3.5662072e-001 -8.6062085e-001 -4.6487619e-001  1.3716462e-001  3.5805104e-002 -2.5868416e-001  2.8308434e-001 -7.3634073e-001 -3.9407005e-001 -7.1665526e-001 -6.0351326e-001 -7.4674213e-001 -8.4488735e-001 -8.0324100e-002 -4.5514074e-001 -3.5495414e-001  3.5780037e-001 -2.5892877e-001 -7.4355861e-001 -3.3537058e-001  2.6743640e-002  2.1275220e-001 -3.9417024e-001  4.3172042e-001 -8.3771810e-001  1.4920905e-002 -2.7488495e-001  2.1374969e-001 -1.0977550e-001  7.5013342e-001  1.0816023e-001  2.7760322e-001 -1.6810962e-002 -1.4779109e-001  4.2479576e-001
  6.4538420e-001 -7.1959187e-002 -8.2332479e-001 -8.4133358e-001  7.1029062e-001  1.2216162e-001 -5.0952402e-001 -3.3589607e-001 -5.3182405e-001 -3.7631567e-001 -2.2861688e-001  4.4525058e-001 -5.0482905e-001 -4.9172994e-001 -7.5212392e-002 -5.0485710e-002 -1.7690620e-001 -3.5098780e-001 -1.4425658e-001 -9.3301144e-001 -7.9024111e-001 -1.1048825e-001 -1.5673401e-001  5.5077660e-001  2.2510712e-001  5.6595047e-001 -2.7302351e-001 -7.4156332e-001 -3.7735014e-001 -1.4673480e-001  1.0631185e-001  2.6191783e-001  2.5038970e-001  4.6847559e-001  5.3703175e-001  6.0734542e-001 -1.7341803e-001  4.3899607e-001  6.8129923e-002 -5.8032061e-001 -1.8157880e-001 -2.3463733e-002 -1.5084636e-001  6.5617070e-001  3.0434584e-001  9.8553943e-002  1.6396549e-001 -3.8605668e-001 -5.8194629e-001 -6.2124865e-001 -1.0163333e-001  2.7319860e-002 -2.8450305e-001 -1.0874780e-001 -7.0247626e-002 -5.4754623e-001  3.8712108e-001 -2.0753605e-002 -3.7565355e-002 -6.2252029e-001  3.6969600e-001  5.2502868e-001 -1.4239797e+000 -4.1500477e-001 -4.8330517e-002 -6.2627948e-001
 -7.4552726e-001  1.0496234e-002 -4.5885999e-001  3.4672247e-001  9.8820680e-001  6.9468536e-002 -3.6766703e-001 -7.9087215e-001 -1.0676636e-001  9.7593198e-002  1.3011725e-001 -1.4081845e+000 -3.8940774e-002 -2.1395633e-001 -1.2623375e-001 -1.0349425e-001 -5.9685757e-001  2.5495477e-001  7.8578605e-001 -1.1452522e-001  9.3699091e-001 -2.9628517e-002  1.1515177e-003 -4.8958895e-001  1.8895873e-004  6.2756537e-002  8.4853574e-001  9.0979747e-001  5.4695353e-001  7.4079607e-001  7.2861438e-002  3.6776700e-001  5.4647504e-001  2.6384365e-001  1.9406949e-001  5.5701811e-001  1.6281800e-001  6.3702148e-001  1.3432888e+000  2.3739598e-001 -8.0763365e-002  3.0497050e-001 -1.3796371e-001  6.9362746e-001  2.3342216e-001 -1.8264826e-001  4.4927726e-002  1.9908924e-002  6.5344904e-001 -3.9811584e-001  2.4679612e-001 -2.5821777e-001  1.5873746e-001 -1.5726564e-001 -1.7306567e-002  2.2874828e-002 -5.1362254e-001  7.0863565e-002 -4.3521537e-001 -3.3814268e-001  5.9698257e-001  7.9848694e-001  1.3086451e+000  4.1421037e-001 -2.6808472e-001  1.7528506e-001
  9.3611878e-001 -2.7980366e-002  4.0259039e-002  5.5638358e-002  2.2641210e-001 -2.6751452e-001 -2.8328055e-001 -6.2295099e-001 -1.1535633e+000 -9.9944744e-002  7.7241961e-002 -6.0662569e-001 -3.4587449e-001  3.1302451e-001  3.4121157e-002 -2.5403605e-001 -1.1157289e+000 -7.1212636e-001  5.3005776e-001 -5.0265692e-001  8.2920950e-001  8.2100729e-002 -1.3369095e-001 -1.2301349e+000  3.4905398e-002 -3.3068455e-001  1.0015669e+000  1.6668346e+000  1.4027850e+000  1.8468898e-001 -5.0634420e-002 -3.5389089e-001  4.9557001e-001  6.5801191e-001  2.6155775e-002  5.5178159e-001 -4.5603323e-001  1.0152148e+000  2.0483669e+000  8.4624294e-001 -2.9091053e-001  6.0678837e-001 -8.8856773e-001  9.2931147e-001  2.3655477e-001  1.1304679e+000  2.7903448e-001  7.8825211e-001  9.3432438e-001  5.4161112e-001  3.3364517e-001  1.7465348e-001  1.0403207e+000 -3.2715688e-001  3.0242580e-001  7.4814562e-001 -2.6283176e-001  1.9872805e-001 -1.4634329e-001  3.0608356e-001  4.1352735e-001  3.0372533e-001  1.3964271e+000  6.2150129e-001  4.4836265e-001  1.0971729e+000
  5.2934629e-001  4.5798222e-001 -9.1338693e-001 -3.6413998e-001  1.4671256e-001 -2.8992333e-001 -1.8833123e-001 -4.2747070e-001 -4.9443436e-001 -1.6303799e-001 -9.6407232e-002  5.8896224e-001 -8.5844511e-002  1.6210419e-002 -5.8964941e-002 -3.1776215e-001 -2.0854080e-001 -6.3775393e-002  7.9711370e-002 -2.8884710e-001 -2.2310626e-001  9.0765817e-002  3.5451563e-001 -2.1688159e-001  1.7170327e-001 -3.4660223e-001  6.3364845e-001  3.8118855e-001  8.8685510e-002  5.6170541e-002 -3.6500557e-001 -5.6597168e-001  5.4308401e-001  5.0646665e-001 -7.2185168e-002 -2.9426202e-001  4.4917910e-002  2.7394109e-001  9.0117563e-002  1.0218601e+000 -2.9622938e-002  4.9749556e-001 -2.8405167e-001  1.0033097e+000  6.4590813e-001  1.0436362e+000  1.3322536e+000  6.9631030e-001  8.8598455e-001  1.1593450e+000 -1.8928155e-002 -1.1389989e-001  2.9123591e-001  1.7790257e-001  1.7883621e-001 -6.7935044e-002  5.7174238e-001  4.7221267e-001  3.6835987e-001 -1.6490309e-001  2.8285289e-001  9.6065828e-002 -9.2646290e-001  2.5563021e-001  9.4164607e-001  3.5124783e-001
  2.9954837e-001  1.5230758e-001 -3.4978713e-001 -2.8064513e-001  4.4369883e-002  1.6411789e-001 -5.1859784e-001  8.1519839e-002  4.1413830e-001  7.0497117e-004  4.0195815e-001 -1.6673269e-001  2.7462139e-001 -1.2025164e+000 -4.5817251e-001 -6.1006636e-002  3.6763349e-002 -1.1665821e-002 -8.1724053e-002  1.0436725e+000 -3.7804819e-001  2.1794318e-002  4.7085230e-001 -3.6914364e-001  2.6787012e-001  2.9240589e-002 -4.4660172e-001 -7.5231627e-001 -1.2205524e+000 -2.2375017e-001 -5.5844570e-001 -2.8856121e-001 -3.5960743e-001 -3.0723662e-001 -6.5181985e-001 -5.1564007e-001  4.0206679e-001 -1.5378676e+000 -1.2769008e+000 -5.7424545e-001 -3.2854960e-001 -7.0273098e-001 -5.2491516e-002 -4.5839774e-001 -5.1915135e-001  2.0092352e-001  4.4034876e-001 -4.2763737e-004 -5.2336544e-001  1.5448337e-002 -8.5290864e-001 -5.0232532e-001 -5.7035482e-001  3.0450806e-001 -4.1961812e-001 -5.7090192e-001  1.5066084e-001 -9.5996988e-002 -1.3077363e-001 -8.2111398e-001 -1.7980711e-001  1.2514454e-001 -2.2019327e+000  8.7081756e-001  3.2110635e-001 -3.0975156e-001
  5.5469837e-003 -6.1265867e-001  3.8487845e-002  1.0963370e-001 -6.8759459e-001  1.0109466e-002 -2.6104656e-001  6.6886079e-001 -6.1619908e-001 -6.4407695e-001 -4.0137237e-001 -7.8517246e-001  1.4070879e-001 -7.7755657e-001 -2.4944926e-001 -1.6504671e-001  5.3906044e-001 -1.7761302e-001 -3.4205610e-001  2.8933222e-001 -4.9944749e-001  1.2072119e-001 -2.1101001e-001 -1.3026513e+000  1.2530534e-001 -3.0210621e-001 -4.4857796e-001 -6.6260974e-001 -6.6491432e-001 -4.9668546e-002  7.5241286e-002  1.4948438e-001 -2.8035582e-001  4.2471405e-002  1.9114736e-001  1.2919910e-001  2.6046042e-001 -7.6557437e-001 -6.8455400e-001  7.7110032e-002 -1.9164299e-001 -3.6338327e-001 -1.8104494e-002 -3.5546558e-001 -2.0431249e-001 -4.8180021e-001 -4.3121495e-001 -1.1431541e-001 -7.5481369e-001  3.1489632e-001 -3.1057862e-003 -6.0161790e-003 -2.5198090e-001  2.8511225e-001  7.8760506e-002 -1.0593769e-001 -4.6746007e-001 -1.0353795e-001  2.9283412e-001 -9.7673879e-001 -8.0177422e-001 -4.4367978e-001 -1.8360270e-001 -3.4187741e-001 -1.3748343e-001  5.1108377e-002
  1.2943912e-001 -6.6103061e-001  5.6142917e-001 -3.8213951e-001 -5.0096835e-001 -6.5247782e-001 -2.1890373e-002 -1.2836516e-002 -3.9029580e-001 -4.7704288e-001 -5.1812594e-001  5.9020402e-002 -6.8236646e-002  6.3777212e-002  2.0980342e-001  1.2497504e-001 -2.1878410e-001 -1.4377677e-001  2.3295867e-001 -5.6929615e-001  3.0245660e-001  6.1306940e-001 -1.5240179e+000 -4.7157770e-001 -3.0284346e-001 -2.3143787e-001  5.2189458e-002  1.2095927e-001  1.5893848e-001 -3.8219896e-001  2.0277259e-001  2.8958719e-001 -6.9225404e-001  7.3909772e-003  4.2282565e-001  9.0385942e-002 -4.0455875e-001  1.4343851e-002  3.0316584e-001  7.8274715e-001 -2.3152660e-001 -2.8631718e-001 -2.7273251e-001 -1.2488774e+000 -8.6543390e-002 -8.5947887e-001 -9.1948736e-001 -2.7693503e-002 -2.9692470e-002  4.9727360e-001  5.7228472e-001  6.5874870e-001  1.6897530e-001  9.9370909e-003 -3.6786465e-001  1.4937406e-001 -3.6048669e-001 -1.7822925e-001  2.5012267e-001 -9.7209751e-002 -4.0157499e-001 -3.1608746e-001  4.9349939e-001 -3.9126907e-001 -1.1072856e+000  7.7028134e-001
 -5.3218687e-001  5.0408461e-001  7.5839476e-001  5.6911620e-001 -1.3426256e-001  5.3109353e-001 -8.7197106e-001  1.8860327e-002  1.5581958e-002 -6.7517500e-001  4.8303751e-001 -6.0230939e-001  7.1951194e-002 -6.5868648e-002  6.3191960e-001  4.7540620e-001  4.1910339e-001 -1.9194638e-001  1.5102144e-001 -2.9102129e-001 -4.0176771e-001  6.1690293e-001 -2.5337911e-001  1.8425215e-001  8.8976876e-002 -2.2885405e-001  5.2925365e-001  8.2748777e-001  1.0729548e+000  1.0379457e-001  1.4562984e-001 -9.9139941e-002 -3.1575389e-001 -1.6060531e-001 -1.3456957e-001  4.9937776e-001  2.9214383e-001  1.3156961e+000  1.0007087e+000  9.2714720e-001 -3.3953821e-001  2.5348499e-001 -1.9517793e-001 -7.6715845e-001  6.6417028e-003 -3.6335510e-001 -3.3669038e-001 -4.2265008e-001 -8.1660078e-002  1.5782447e-001  7.2411585e-001  5.5298009e-001 -2.1463951e-001  1.5905079e-002 -1.0044243e+000  6.1927171e-001 -7.5079140e-001  4.5351447e-002 -4.9043592e-002 -2.9048419e-001  2.5056052e-001 -1.0561975e-001  1.4249604e+000 -3.4412285e-002 -3.1531148e-002  6.6426751e-001
  6.9889080e-001 -5.1367152e-001 -1.5474398e-001  1.5607360e+000  1.3377882e-001 -5.0771039e-001 -4.8313835e-001 -4.4880042e-001 -1.2377121e-001 -9.1987496e-002  4.8377754e-001  4.5145113e-001  2.5468787e-001 -1.5426088e-001  4.2097637e-001  3.6037890e-001  2.8394319e-002 -2.3198621e-001  4.5172820e-001 -8.9027178e-002  1.4373304e-001  6.1875972e-002  1.0492302e-001  1.6432888e-001  2.3402352e-001 -1.4588818e-001  4.7986135e-001  4.7456851e-001  7.3487685e-001  2.5166357e-001  2.3000107e-001 -4.2349035e-001 -6.9477590e-001 -3.4860557e-001 -2.7187116e-001 -3.7427668e-002  4.6443330e-001  8.2494265e-001  8.5084827e-001  4.5318857e-001 -2.1012031e-001  4.7720489e-001  4.5670174e-003 -3.1218063e-001 -2.9460366e-001  5.9533958e-001 -4.7363321e-001 -4.3735465e-001 -2.7927471e-001  4.0647260e-001  3.0056381e-001  9.6419279e-002  2.4749209e-001  2.7735970e-001  6.4371713e-002  1.3603810e-001 -5.6748099e-001 -3.4495422e-001 -1.1540273e+000 -9.1779508e-001  6.8541221e-001 -1.6786839e-001  8.3829957e-001  8.8222792e-001 -3.8533208e-001  4.1477596e-001
 -4.7559199e-001  3.5040602e-001  4.0689481e-001  1.2702214e+000 -3.0036924e-001 -6.6286777e-001  2.8478872e-001 -2.4141453e-001  4.6325974e-001  1.0355031e-002 -2.0776761e-001  3.0084136e-001 -1.8573730e-001 -6.2131113e-001  4.9740410e-002  1.0635935e-001  1.9545135e-001  4.3483292e-001  6.5715704e-001 -5.0599521e-002  2.1372178e-001  1.7444704e-001  3.2970822e-001  1.0686598e+000  1.1773986e-001  3.6199790e-001  4.6423649e-001  7.2956068e-001  6.7593510e-001 -2.6223401e-001  3.9183166e-003 -6.0580843e-001 -6.7515617e-001 -5.3411617e-001  2.8260479e-002  2.9429246e-001 -2.2461261e-001  8.4315616e-001  1.0051562e+000  5.0868460e-001  7.0186959e-001  3.8858759e-001  3.8107041e-001  1.0967796e-001  4.4558218e-002  2.8153779e-001 -2.5972549e-001 -7.2849187e-001  1.9884733e-002 -3.2962085e-002 -3.7011159e-001 -2.3277299e-001  1.2907791e-001 -1.5323913e-001 -3.9994339e-002 -3.2042902e-001 -5.2572464e-001 -2.3493356e-001 -9.2776671e-001 -3.1431680e-001 -7.5881354e-002 -2.6722371e-001  1.7296335e+000 -5.7147347e-001 -9.0413331e-002  8.5653107e-001
  9.2876225e-001  2.5154260e-003  1.7649433e-002 -1.3682636e-002 -1.5119886e-001  4.3765425e-001  8.2244773e-002  1.8022481e-002  2.5133641e-001  4.0483082e-001  1.1187649e-001 -4.8165543e-001  9.6316987e-002 -5.1112455e-001 -5.0200938e-001 -2.9618942e-001  2.6008336e-001  5.0949234e-001  2.8987246e-001  1.8693465e-001  1.4923775e-001 -3.9267342e-002 -3.6650108e-002  2.0446020e-001  7.6787059e-002  1.3942862e-003 -2.1404023e-001 -6.9228630e-002 -7.1062574e-001 -4.5549052e-001 -5.8807455e-001 -2.4315536e-001 -1.3460421e-001 -2.2693112e-001 -4.2140328e-001 -4.4521393e-001 -9.7770734e-002 -5.0792265e-001 -1.5307836e-001 -1.0241925e+000 -2.9377567e-001  4.2091859e-001 -3.9478543e-001  1.9865848e-001 -1.5598612e-001  8.7744459e-001 -1.4966078e-001 -3.9215320e-001 -1.4890088e-001  3.2063963e-001 -5.4195700e-002 -6.5395319e-001  1.1842559e-001 -2.2194635e-001  7.2490070e-001 -2.3589138e-001 -2.2759807e-001  1.8735535e-001 -4.4559881e-001 -3.0911975e-002 -9.3782619e-001 -1.9264063e-001  9.0547746e-002  1.3577106e+000 -1.2095576e-001  5.7822951e-001
  7.0898058e-001  9.0688708e-002 -3.4577029e-001 -5.7283788e-001 -1.5826806e-001 -1.6374794e-001 -1.7955525e-001  1.1402979e-001 -9.6521592e-003  2.2228472e-001  5.3409462e-001  5.6378860e-001  5.1697797e-002  4.9479705e-003  9.9219880e-001  3.5740570e-001  1.0275510e-001  6.3824353e-001  3.6060393e-002  6.3888603e-001  9.0519298e-002 -5.2836461e-001 -8.9843086e-001 -1.2412718e+000 -3.8267971e-001 -1.1400000e-001 -3.5043651e-001 -6.6402412e-001 -1.3808548e-001  1.6655842e-001 -8.5829852e-001 -2.7704121e-001 -5.3978757e-002  6.1307999e-001 -6.2710136e-001 -4.6533100e-001 -2.3545540e-001  7.8946846e-002 -5.8193839e-001 -2.5165967e-001 -1.0955028e+000 -4.4664963e-001 -1.5716050e+000 -7.5220101e-001 -5.1849347e-001  1.0771215e+000  6.7088938e-002 -4.9992190e-001  4.2256728e-001  3.1337293e-001 -4.6090333e-002  9.1139532e-001  3.7333149e-001 -2.2332802e-001 -3.8574220e-001  2.6178157e-001 -3.0650181e-001  1.1393538e-002 -7.5419773e-001 -7.7220515e-001 -3.6566970e-001 -3.5220035e-001 -1.2019144e+000  2.6197347e+000 -2.1812531e-001  1.6788844e+000
  5.3780155e-001 -2.2065644e-001  3.0542171e-001 -7.0697426e-003  3.0624958e-001  3.0343211e-001 -5.6816011e-001 -2.5108017e-001  9.3503081e-002 -2.6993900e-001  1.1498491e-001  6.6815893e-001  1.6852978e-001  2.3087800e-002  9.6300141e-001  4.7768122e-001 -1.2161517e-001  3.6433415e-001  8.6891044e-002 -1.6803769e-001 -1.8190551e-001  4.2049768e-001  2.5353820e-002  3.8066497e-001  1.8219026e-001  4.8642856e-001  1.4917818e-001 -3.3739693e-001 -3.8067550e-001  4.1813691e-001 -2.2619913e-001  7.3880845e-003 -6.4385236e-001 -1.1807181e-001  1.4243868e-001  2.5069025e-001  6.0703936e-001 -3.8327926e-001  2.5966852e-001  1.0376231e-001  2.1069352e-001  6.8138112e-001  1.1084593e+000  2.2503886e-001  1.0169249e-001  2.5586426e-001  1.2843880e-002 -3.2056313e-001  1.0626072e-001  3.4561014e-001  7.6106696e-001  1.1634514e+000  4.6610486e-001 -4.2676596e-002  2.5358031e-001  1.3029927e-001 -4.9275017e-001  2.6319971e-002  1.9500256e-001 -3.7199770e-001  3.6345365e-001  1.4415778e-001  1.1333597e+000  2.8194322e-001 -4.0602319e-002  7.4766521e-001
 -9.3558888e-001  1.8672980e-001  1.3908309e+000 -9.2909331e-001 -2.3209209e-001 -6.1261930e-001 -3.6338989e-001  3.7433297e-001  2.9775044e-001  2.9579030e-001  5.2775373e-001  2.1184135e-001 -3.0111675e-001  8.3519000e-002  5.2784847e-002  8.5734561e-001  4.4904421e-001  6.9961191e-001  1.4307741e+000  7.0041308e-001  9.2863685e-001  4.5630339e-001  8.2982336e-001 -4.3919646e-001 -1.0198381e-001 -4.1010567e-001  4.2311623e-002  4.2235130e-001  1.0309886e-001  1.0311423e+000 -6.0041821e-001 -4.8216812e-001 -1.8921124e-001  2.5422124e-001 -3.5593807e-001 -1.7925152e-001 -1.4688780e-002 -4.7113456e-002  6.3852116e-001  4.7097392e-001  1.3506547e-002  1.5770041e-001  3.6688877e-001  6.7190275e-001  9.2673107e-001 -1.3083606e+000  1.0244048e-001  1.3538081e+000  4.8196773e-001  3.9586635e-001  5.7646862e-001  3.1100344e-002 -3.6032633e-001 -1.1027816e-001 -2.6248030e-001  6.2825079e-002 -7.0414191e-001 -3.2133642e-001  4.3784675e-001  1.0608399e-001 -6.8210871e-001  1.0367218e-002  6.4278011e-001  1.7432893e-001  1.2010269e-001  1.6548724e-001
  8.7607841e-002  8.1447547e-001  9.7766647e-001 -5.0984426e-001  2.3320268e-001  2.1900114e-001  6.2072779e-001  1.9397448e-001  3.0454032e-001  3.5114574e-001  3.3036566e-001 -4.1233024e-001 -7.4316029e-001  3.7724848e-001 -1.7309215e+000 -3.8507748e-001 -5.7329186e-002  1.1309553e-001  4.1238481e-001  1.0845079e+000  5.3803494e-001 -2.1825916e-001  2.0182338e+000  8.9016668e-001  2.1859237e-001  3.6965434e-001  6.3951048e-001  4.1419545e-001  4.3624635e-001  7.5281127e-001 -1.6155717e-001 -1.3187091e-001  4.5243443e-001  3.5062028e-001 -1.3992523e-001  3.6004896e-001  1.2860494e+000 -7.5358158e-001  8.7236259e-001  3.6118111e-001  9.6072960e-001  4.0601128e-001  6.3460390e-001  1.2363654e+000  3.2177070e-001 -8.4547460e-001  4.5562522e-001  1.3161881e+000  8.9666861e-001  4.1937465e-001 -1.9781067e-001 -1.5075481e+000 -2.0630589e-001 -1.1779837e+000 -8.7921656e-001 -9.5601842e-003 -1.3007452e-001 -2.6025318e-001  2.5281678e-001  1.2638348e-001 -2.2085790e-001  1.9727194e-001  1.5869170e-001  5.1925930e-001 -1.6095741e-003  8.6468012e-001
  3.7649826e-001 -3.5236727e-001  7.3715309e-001  1.2553188e+000 -7.3605894e-002 -5.5405642e-001  2.5188239e-001  5.2290076e-001  8.7283055e-002 -3.9312427e-001 -2.3848065e-001 -6.9180871e-001 -4.2488693e-001 -2.8262324e-001  1.0812710e-001 -1.9385629e-001  2.3026161e-001 -2.8470066e-001 -1.6114359e-001  4.1436575e-001  5.4397942e-001  8.6516362e-001  1.5110316e+000  9.6152281e-001  2.1541754e-001  3.0053806e-001  2.5796588e-001  2.4356673e-001  2.8851436e-001  6.2726983e-001 -3.0462620e-001 -2.1630162e-001  5.7354047e-001 -3.3288699e-001 -5.4756766e-001 -1.2518606e+000  1.1763391e+000 -5.4654434e-001  2.4105870e-001  3.6867799e-001  1.0151933e+000 -2.1969764e-001  2.6317550e-001  1.3351489e+000  3.5207460e-001  7.4680340e-001  3.1124514e-002  5.8654542e-001  6.4109110e-001 -5.8892532e-001  1.5789015e-001  5.3346967e-001  2.1009807e-001 -2.7169639e-002 -7.1413643e-001 -5.7582542e-001 -5.5959475e-001  2.0684940e-001  3.5874848e-001  1.5435941e-001 -2.8409659e-001  2.3252637e-001  4.5478734e-001 -3.3549045e-001 -1.2430508e-001 -2.8733874e-001
  7.6763564e-001 -2.5318628e-001  1.0505978e+000  4.4710248e-001 -4.4623109e-002 -1.0742546e+000 -4.6982656e-001 -5.1875244e-001 -1.4041921e-001 -1.3252469e-001 -7.5658153e-001  2.5892314e-001  2.2947834e-001 -2.8030305e-001  3.7270217e-001  2.7101293e-001 -2.1189411e-001  5.8550586e-002  4.0813525e-002 -2.6742259e-002 -4.6923610e-001  6.7345731e-003  4.1611179e-001  8.3862982e-002 -2.0429556e-002 -1.7771255e-001 -3.7336876e-001 -7.2717156e-001 -3.9261768e-001  2.2908935e-001  2.1250792e-001 -1.7555458e-001 -4.1003958e-001  1.0879260e-001 -4.7888548e-002 -5.2336671e-001  7.8304299e-002 -2.4392305e-001 -7.4222621e-001 -4.9313954e-001 -1.6783979e-001 -3.6192422e-002 -2.7104639e-001  9.2861180e-001  4.6115835e-001 -2.3764738e-001  9.9800859e-001  6.4808438e-001  3.8340057e-001  5.2753577e-001 -8.8171743e-002  1.0528439e-001 -7.2943531e-002 -6.8854247e-002  3.5150462e-001 -1.1389822e-001 -8.9747126e-001  1.3306331e-001 -2.2236090e-001 -5.2152762e-001 -3.4376736e-001  9.6034876e-002  1.3567115e-001  8.0171341e-001  2.1461588e-001  1.0954256e+000
 -2.1859979e-001  5.1641186e-002  1.1732091e+000 -5.5640896e-001 -1.4732674e-001 -3.6276575e-001 -3.5401814e-001 -9.2476764e-001  2.5452283e-001  3.6932539e-001 -8.4517377e-001 -3.7830880e-002  8.5056994e-003  2.3542201e-001 -1.5048348e+000 -8.6161602e-001 -5.3260868e-001  2.7845215e-001  1.1882398e-001 -1.9262620e-001 -5.7228475e-001  6.9435080e-001  1.9957648e-002  4.0532956e-002  1.8294827e-001  6.2940369e-002  1.2314986e-001 -5.3465584e-001 -8.9491605e-001 -5.1578951e-001 -6.3874085e-002 -1.2381888e-001  2.1939985e-001 -1.7056048e-001  1.0358639e-001 -3.0926323e-001 -8.2408869e-001 -9.3939712e-001 -1.3876231e-001  6.8907116e-002 -2.9106646e-001  3.4900741e-001  2.2131996e-001 -9.2484761e-002  4.3462282e-001 -4.4825721e-001  8.7108302e-002  1.4250128e+000  1.3977004e-001 -2.2740932e-001 -7.2849777e-001 -1.4634721e+000 -1.5158884e-001 -7.5470531e-001 -1.1738309e+000 -3.4503791e-001  4.0549115e-001  2.3131372e-001 -9.5855672e-002 -3.8613489e-001 -4.4091525e-001 -8.4676605e-003  7.0656384e-002 -9.9709687e-001 -4.0122523e-001  8.6925346e-003
 -1.8411144e-001  5.6346341e-001  1.6981571e+000  4.1415528e-001  3.0825260e-001 -3.9223980e-001 -6.8865206e-003  3.6254815e-001  1.0874200e-002  3.4617369e-001 -1.2055331e-001 -1.7883434e-001 -2.3623653e-001  5.0614883e-001 -6.5609960e-001 -2.5936126e-001  4.7013537e-001  1.0923990e+000  7.2440484e-001  2.8865865e-001  1.5222210e+000  4.8754297e-001  1.4874918e-001  3.8848604e-001  2.7002147e-001 -2.2623260e-001  5.3076371e-001  1.2528152e+000  4.6735783e-001 -4.5951497e-001 -1.9277701e-002  4.5153857e-001  2.5553540e-001 -2.0392525e-001 -1.3511707e-001 -8.1582813e-002  3.0862817e-001  4.7978279e-001  1.4639954e+000  3.6834505e-001  5.5492627e-001 -4.6966222e-001 -6.6243060e-003  9.1048906e-001  7.0538102e-001  4.8010192e-001 -2.5718251e-001  8.0525200e-001  6.7781255e-001 -1.2167968e+000 -1.6101176e-001 -5.9716304e-001 -2.6323777e-001 -6.5160671e-001  3.6351412e-001 -3.9016461e-001  2.5815954e-001  4.1268132e-002  1.7749489e-001 -1.4695096e-001 -7.1346216e-001 -7.8824523e-003  3.0707291e-001 -6.9872609e-002  7.0425340e-002  5.1034110e-002
  8.6300001e-002 -5.3651014e-001 -2.2378045e-001 -1.2874578e-002  3.8095455e-001 -5.6318679e-001  1.2544332e-001  2.8035133e-001 -4.7746256e-001 -3.1875371e-001 -4.5597201e-002 -2.5567609e-001 -6.0408847e-001  1.6945570e-001 -2.0409904e-001 -5.9917069e-002  2.8600086e-001  3.9302549e-002  3.7638031e-001  9.7691752e-001  1.0612430e+000  4.8771912e-002  9.6576895e-001  5.5306654e-002 -1.2682623e-001 -2.7795396e-001 -6.2722702e-002  6.6255044e-001  3.6077881e-001 -1.4883057e-001 -1.1196108e+000  3.5526827e-001  7.3161866e-001  7.3473765e-001  9.7812913e-002 -8.9149674e-002  5.4079724e-001  7.7099400e-001  5.1657040e-001  1.0417825e-001 -4.6774715e-001 -1.1294676e-001  2.5554843e-001  1.2734733e+000  1.7068965e-001 -2.4727464e-001  2.3989891e-001 -2.1542704e-002 -6.6039765e-001 -4.3325003e-001 -1.0098666e-002 -2.3950723e-001 -5.7650611e-002 -2.4056718e-002  2.3852135e-001 -9.3202561e-002 -6.1899797e-001  2.6383655e-001  2.4764736e-001  4.9282676e-002 -5.5860705e-001 -3.4043271e-002 -2.9200487e-001  6.3590695e-001 -4.4757809e-001 -7.4406434e-001
 -2.3803508e-001 -7.2301582e-001 -1.3755583e-001  6.1432689e-001 -6.2965767e-001 -2.1036811e+000 -4.2706333e-001 -1.7703372e-001 -2.9082026e-001 -9.2370139e-001 -5.9355200e-001 -1.6829425e+000 -1.1980596e+000 -6.6952918e-001 -5.2023525e-001 -4.5018921e-001 -7.6013317e-002 -1.1309003e+000 -8.7972934e-001  9.0879185e-001 -1.8760581e-001 -3.4382541e-001 -4.1612419e-002 -4.8491501e-001 -9.8293549e-002 -3.9517631e-001 -7.5124160e-001 -6.0117251e-001 -6.6322770e-001 -9.8214155e-004 -6.2239867e-001 -2.7763646e-001 -6.1840522e-001 -7.6216889e-001 -1.9972161e-001 -2.9105549e-001 -1.2628539e+000 -5.0798576e-001 -1.2205092e+000 -2.8707471e-001 -2.4770586e-001  1.6851474e-001 -4.6219081e-001 -7.0301829e-001 -4.5246420e-002 -1.5922798e+000  7.0303738e-001 -5.0520933e-001 -7.5404253e-001  4.4233880e-002 -7.1810416e-001 -1.3214636e+000 -7.8284310e-001 -3.9308735e-001 -7.6368821e-001 -2.6037149e-001 -5.1082321e-001  4.4436367e-001 -2.6926819e-001 -1.8513678e-001 -1.2776844e+000 -2.4608102e-001  4.3654567e-001 -2.5347349e-001 -9.3957640e-001 -3.3534144e-001
  7.5478854e-001  2.4938034e-002  4.9734351e-001  3.8004312e-001 -5.2392179e-001 -1.3176320e-001 -3.7957995e-001 -1.0149311e-001  2.7120167e-002 -3.7617065e-001 -4.5083897e-001 -2.2779424e-001 -5.7582471e-002  1.7611065e-002 -4.5685524e-001 -4.0643112e-001  5.4108624e-002 -5.3301603e-001 -1.4162101e-001  2.0037180e-001 -4.3037676e-001 -5.5432922e-002 -1.0893648e+000 -5.5903161e-001  2.9624056e-002 -9.1384789e-001 -8.1740758e-001 -5.0119515e-001 -3.6163509e-001  1.8241960e-001  2.5497265e-002 -2.9966208e-001 -1.4814452e+000 -1.1568589e+000 -3.5320649e-001  1.4661287e-002 -2.3370635e-001 -3.5704456e-001 -1.0392847e+000 -7.1933048e-001 -1.0046129e-002  2.5495471e-001 -6.1720468e-001  2.5589382e-001 -2.4579035e-001 -8.6810780e-001 -7.1426692e-001 -1.2286311e-001 -3.2485564e-002 -3.2331711e-002 -2.8320606e-001 -4.5133884e-001 -5.1720356e-001 -4.9864772e-002 -5.4467774e-001 -6.1117528e-001  5.1742511e-002 -5.1745518e-001 -5.0817850e-001  3.3898131e-001 -3.0565358e-001 -6.3561617e-001  7.7643763e-001 -1.0872320e+000 -5.7489177e-002  5.6476432e-002
  1.2405082e+000 -5.4357334e-001  8.5347462e-001  1.2249846e-001 -1.2463158e-001  9.9749617e-001 -1.8856138e-001 -1.5949307e-001 -4.2750223e-001  4.2705936e-001 -6.6183996e-002  7.7524375e-001  1.3880099e-001  5.9564097e-001 -5.1105378e-001  2.3180426e-001 -5.2471056e-001  5.7531277e-001  8.6136533e-001 -4.2284504e-001 -1.6792527e-003 -1.3010732e-001 -8.2395945e-001  3.5478684e-001 -1.8731666e-001 -1.7807208e-001  8.5802671e-002  5.9313657e-001  4.7503870e-001  4.8944777e-002  4.0584489e-002 -1.6623789e-001 -3.4083099e-001 -5.3465721e-001 -3.4631446e-001 -5.7296059e-002  2.1325131e-001  2.6249331e-001  1.0583099e+000  1.8901894e-001 -6.0914202e-001 -4.9087017e-001  4.6731171e-001 -3.1951617e-001 -1.5675687e-002  2.6383328e-001 -1.2034773e-001  8.2580700e-002  2.9655070e-001 -6.4865111e-001 -2.2856395e-001  1.6741898e-001 -4.0049708e-001 -7.0980833e-001 -6.1459501e-001  1.7412957e-001 -3.1574752e-001 -1.0254696e-001 -5.9127255e-001 -3.7770116e-001  8.4697789e-001 -4.9100152e-001  5.2023725e-001  1.9461239e-001 -3.6526147e-001  6.9591588e-001
  1.5138818e+000  8.2169140e-002  4.2659861e-001  1.6285921e-001  3.1529607e-001  1.7990172e+000  3.7680336e-001 -2.7049726e-001 -6.4645575e-002  1.6190888e-001  3.8639515e-001  8.6592188e-002  2.7823473e-001  8.1355653e-001  2.2673314e-001  1.1682205e-001 -7.4199270e-001  4.0046532e-001  5.6092364e-001  1.1493548e-001  9.4234090e-001  3.4011081e-002  8.9653179e-001 -5.8710075e-001 -2.1021077e-001  1.3827233e-001  1.1583840e+000  1.6344082e+000  1.3207479e+000  4.9933800e-001 -3.1299900e-001 -2.9325772e-002  1.1344779e+000  9.4013162e-001 -2.9270454e-001  1.5516013e-001  5.4039830e-001  1.1233021e+000  1.7754574e+000  1.3108391e+000 -4.8927062e-001 -3.5122541e-001 -1.5093718e-001  7.7152334e-001 -1.8356575e-001  9.5945627e-001  4.2551568e-001  2.8386549e-001  3.0939954e-001 -7.2371517e-001  1.9443322e-001  3.4515359e-001 -3.6439926e-002  6.1123895e-002 -6.1450600e-001  2.3326015e-001 -1.2337706e-001  1.3807686e-001 -8.3878243e-002  2.2330369e-001  1.0921113e+000  3.8246852e-001  5.1587898e-001 -3.8240146e-001  6.8470373e-001  9.3020574e-001
 -3.9745198e-001 -1.7108664e-001  8.0085349e-001  1.2712511e+000  4.3155861e-001  2.4934713e-001  1.5801042e-001  2.9890218e-001  3.0669503e-001 -2.0066807e-001  1.6930807e-001 -1.2580909e-001 -1.5597205e-001  2.8314951e-003  4.4695543e-001  4.6661149e-001 -6.7708757e-002  4.6463900e-001  4.4189028e-001  7.5914024e-001  9.8791573e-001  3.3189275e-001  1.0815596e+000  6.7894401e-001  4.3538350e-001  4.7043933e-001  1.2442042e+000  1.0012604e+000  5.9501363e-001 -1.7028482e-001  2.5646917e-002  3.4550704e-001  4.7226454e-001  8.2540069e-002  1.0631095e-001 -4.4484017e-001  9.6808331e-002  7.7771960e-001  3.3618757e-001  1.0594548e+000 -1.3486629e-002  2.4042893e-001 -3.2630080e-001  7.3343152e-001  4.2488455e-001  7.7588664e-001  3.8548555e-001  4.1637734e-001 -2.5789681e-001 -7.4904399e-001 -5.9855601e-003  2.3738114e-001 -4.6328993e-001 -5.3748033e-001 -1.1956132e+000  8.0535477e-002 -5.4918098e-001  5.1391468e-002  5.2724358e-001  2.8048815e-001  4.3888957e-001  7.9696284e-002  3.4434513e-001 -1.1803163e-001 -1.5491637e-001  9.3558942e-001
  4.8454584e-001  5.2889429e-001  1.0901581e+000  1.5509277e+000  1.8750337e-001  9.6627083e-001  2.8984920e-001 -1.7501582e-001  2.9392974e-001 -1.9810925e-001  2.2703676e-001 -1.1992063e+000  2.4011474e-002  3.5426244e-001  2.7505959e-002  3.7994742e-001  1.4515343e-001  4.2707312e-001  2.2862517e-001  7.9123939e-001  3.3435991e-001  5.8313832e-001  9.1538580e-001  1.1262573e+000  5.1314203e-001  2.8998521e-001  4.9695061e-001  5.1189396e-001  6.8103892e-001 -1.6316674e-001  1.3051341e+000  1.5798817e-001  5.5635794e-001  5.6677379e-001  2.1458136e-001  1.3596939e+000 -7.3308900e-001  5.5071750e-001  5.2736364e-001  6.7121643e-001  6.7699621e-002  6.9143584e-001  9.9025555e-001  9.0897296e-001  3.4971724e-001 -1.0369956e+000  4.9231801e-001  4.9586818e-001  3.9337342e-001  5.6989093e-001 -1.9092461e-001 -1.0384777e-001  2.6443367e-002 -7.1002280e-003 -5.4958296e-001 -3.0600271e-001  1.2075492e-001 -3.3139516e-001  4.4881192e-001  5.1011156e-001  4.5926935e-002 -3.2564012e-001  4.1123680e-001 -9.8533029e-001 -3.4895882e-001  1.5469564e-001
 -2.3799696e-001  6.8226195e-001 -4.9813966e-001  8.6543891e-001 -4.1505380e-001  2.5934449e-001  5.5114745e-001  2.5613969e-001  4.7760805e-001  2.8799538e-001  2.1813286e-001 -4.6190044e-001 -3.3157445e-002 -3.1565207e-001 -6.5897494e-001  2.4485228e-002  9.4860063e-001  1.2206493e+000  7.7402047e-001  1.0426554e+000  5.0675868e-001  5.1329239e-001  8.9222416e-001  6.1703448e-001  3.6651928e-001 -1.4688646e-001 -6.0766684e-001  4.0528938e-001  7.4531632e-001 -9.5385998e-001  1.2556160e+000 -5.0840582e-002  4.9887179e-001 -6.4921124e-002  1.9318363e-001  7.2357672e-001 -9.2002764e-001  8.1426766e-001  1.0195805e+000 -8.7341376e-001  1.4367237e-001 -1.0476610e-002  7.8458208e-001  1.5719236e-001  3.1758068e-001 -4.9375268e-001 -6.5913725e-002  3.3921637e-001 -5.4834136e-001  4.8639817e-001 -3.4259007e-001 -1.1811547e+000 -2.3419469e-001 -1.8355185e-001  8.6207767e-001 -9.2638774e-001  5.4345202e-001 -6.2589931e-001 -9.7613980e-002  5.0236764e-002 -1.3928287e+000 -1.4996712e+000  6.4271125e-001 -2.0795312e-001  1.8765640e-001 -1.0853855e+000
 -2.6835240e-001  6.0805404e-001 -9.8866266e-001 -1.5938265e-001  1.9048571e-001 -2.7987447e-001  1.3240788e+000  7.4023611e-001  1.0358504e-001 -5.9974749e-002 -3.3036983e-001  5.1992645e-001 -3.2268635e-001 -4.1893314e-001  1.5964455e-001  2.6474241e-001  4.1487265e-001 -3.5840252e-001 -2.6862667e-001  6.4549602e-001  4.6877888e-003 -2.0729643e-001 -5.1843156e-001  9.7263703e-001  2.6806014e-001  1.3270966e-001 -7.6284420e-001  3.5267135e-002 -1.3373454e-001 -7.9218366e-001  5.6720888e-001 -2.0778773e-001 -3.1798315e-001 -4.7299289e-001  4.6993540e-001  3.0783741e-001 -4.8978954e-001 -1.9021281e-001 -8.8370345e-002 -8.0283811e-001  4.1667307e-001 -6.4873983e-002  3.6262172e-001 -1.3545004e+000 -1.3820924e-001 -4.2531860e-001 -3.6458069e-001 -3.6782678e-001 -7.9940207e-001 -3.6602902e-001 -5.2643889e-001 -1.5565268e-001 -1.1407010e-001 -3.7304958e-001  6.3646947e-003 -8.4047225e-001  7.6723286e-002 -4.1992062e-001 -1.1768051e-001  2.5298343e-001 -1.0256895e+000  2.2527693e-002 -5.3486678e-001 -8.1881970e-001  1.1540296e+000  5.9038676e-002
  4.9110493e-001 -5.7589474e-001 -5.5418847e-001 -6.3160139e-001  1.5769554e-001  8.4217296e-001 -8.5898421e-002  2.8848275e-001 -6.4745995e-002  5.0422788e-002  2.3802693e-001 -1.9107837e-001  4.4626779e-001 -1.7471490e-001  4.1946475e-001  5.9494203e-001  6.1603138e-001 -3.2016685e-001 -2.3488964e-001 -3.4524546e-001 -4.4523837e-001 -5.2225473e-003 -1.0907582e+000  3.0857257e-001 -2.3181884e-002  8.6636645e-001 -1.3485301e-001 -8.0079288e-001 -2.9310987e-001  1.7495677e-001  6.7492808e-001  1.8088906e-001  9.5485067e-001  6.5801647e-001  2.4782680e-001 -2.3056813e-001  5.4967081e-001 -1.0288579e-001 -7.9111611e-001 -3.8391002e-001  7.8425533e-001 -1.3689163e-001  1.4931572e+000 -5.5929259e-001 -6.5841124e-001  1.6625475e-001 -1.2711164e-001 -1.8492118e+000 -1.3600130e-001  1.4210688e-001 -1.2697698e-001  2.8645664e-001  3.8271275e-003  3.8041345e-001  6.2490332e-001  1.5964544e-001 -4.6092682e-001 -7.2195198e-002 -1.5162229e-001 -5.3949545e-001  6.6116621e-001  1.8586939e-001 -7.7899851e-001  1.9548609e-001 -2.8565929e-001 -1.3842953e-001
  1.8295848e-001 -6.6678995e-002 -5.7591262e-001  1.4115178e-001 -4.0070987e-001  1.2167347e+000  5.2364693e-001 -2.5376458e-001 -1.1068750e-001  2.0512750e-001  4.3968777e-001 -8.5700028e-002  5.2114574e-001 -1.2728489e-002 -6.3698766e-001  2.5243587e-001  1.5572001e-001 -1.2439628e-001 -2.0428239e-001 -4.4068182e-003 -2.0449418e-001 -7.3895267e-001 -7.9556015e-002 -1.0371370e+000  1.4413549e-001 -6.9702466e-002 -7.8993229e-002  1.4794060e-001  2.0263772e-001 -1.8165802e-001 -2.1844059e-002  1.4952820e-002  5.4099866e-002  5.8261545e-001 -1.4873383e-002 -1.6536889e-001 -2.6660003e-001 -1.8142414e-001 -1.9857279e-001  1.7144822e-001  1.3609058e-001 -4.2365665e-002  3.2501277e-001 -6.5506683e-002 -3.9178827e-001 -2.2915835e-001  2.0947029e-001 -1.0199504e+000 -8.4038278e-001  8.3841386e-002 -2.0198171e-001 -1.5030021e-001  3.5169396e-003  9.1931482e-002  4.2441502e-001 -3.4923228e-001 -4.8633785e-001 -5.9297356e-001 -4.3958459e-001  1.0692047e-001  2.1610247e+000 -5.8281828e-001  2.9460136e-001 -2.4479202e-001 -8.5170904e-001 -4.6711485e-001
  5.6377759e-001  7.3344387e-002 -7.8285955e-001 -8.0817806e-001 -2.3714192e-001  1.1571989e+000  8.5670726e-002  6.4790621e-002  4.0883463e-001  5.3576138e-001  4.9599190e-001  2.7085813e-001 -2.0652933e-001  1.4272160e-001 -6.7917790e-002  1.4498501e-001  7.0450843e-001  5.0502815e-001 -2.2172542e-001  6.2692432e-001 -2.4543506e-001 -2.6658338e-001 -5.6170901e-001  5.8949672e-001  4.7627467e-002  5.1533853e-001 -6.5384216e-001 -5.1896764e-001 -2.0036369e-001 -3.0404626e-002 -4.6923748e-001  2.3013105e-001  3.1797215e-002 -4.8006806e-001  2.6229291e-001 -9.4536199e-002  2.5364922e-001 -9.5618989e-001 -1.2181635e-001 -4.7305369e-001 -1.9431199e-001 -3.0258128e-001  8.4454058e-001 -1.8546664e-001 -2.5151537e-001 -9.9731340e-002 -2.0451370e-001 -8.0586135e-001 -1.1743597e+000 -3.3659927e-001  1.3437558e-001  1.2448020e-001  1.3849103e-002 -3.8879730e-001  3.2958447e-001 -3.3478685e-001  4.8477188e-001 -4.8208691e-001 -1.7838224e-001 -1.7780529e-001  3.8279259e-001 -4.5076364e-001 -1.5397281e+000  1.7035651e-001  1.0441703e+000  3.5495790e-001
 -2.9675083e-001  1.8830861e-001 -2.1962750e-002 -1.2490346e+000 -1.3025372e-001 -1.4653550e-001  1.1425764e-001  3.9060904e-001  2.9607517e-001  3.2628978e-001  6.4912544e-002 -7.3381729e-002 -6.5207778e-002  8.8399552e-002  4.3283864e-001  5.9454865e-001  1.1012625e+000  3.8281209e-001 -4.4611990e-001  1.7330478e-001 -1.2737626e+000  8.2800386e-002 -3.6664100e-001  1.8019534e+000  3.5728830e-001  6.4168785e-001 -9.0119234e-001 -1.0455151e+000 -2.7428404e-001  1.8355930e-001 -5.5237437e-003  5.4745324e-001 -3.9398542e-001 -2.5349555e-001  5.6245822e-001  2.9243648e-001  3.5949331e-001 -2.5110971e-001 -8.2880489e-001 -6.8544001e-001  1.1800575e+000  1.4777234e-001  1.1050954e+000 -7.6550017e-001  7.9221201e-003  2.1980137e-001 -6.5669052e-002 -7.6681208e-001 -6.0945459e-001  4.8846588e-001  3.3380098e-001  1.1059927e-001 -4.0615161e-002  1.0591098e-001 -5.8207989e-001 -7.8489107e-002  5.3365666e-001 -5.8309004e-002 -2.6225893e-001 -3.6899354e-002 -1.8354897e-003 -5.2860877e-001 -1.1105103e+000 -1.6131947e-001 -5.4686528e-003 -9.1862277e-001
 -1.1149549e+000  3.0034359e-001 -1.2145895e+000 -2.9541938e+000 -4.7078880e-002  8.9935721e-001  1.9032290e-001 -3.9745935e-001  4.1885155e-001  3.9081187e-001  3.7960333e-001  1.0936345e+000  1.1099636e+000  4.2968077e-001 -1.0777099e-001 -1.4410622e-001  3.7282396e-001 -6.2576936e-001 -1.2196403e+000 -1.1371082e+000 -3.8104139e+000 -5.3671548e-001 -1.3190962e+000  1.1431780e+000 -4.8099508e-001  1.4394996e+000 -5.1458855e-002 -7.1996307e-001 -2.3988050e-001 -2.7384685e-001  1.1702198e+000  8.1265195e-001  4.6213803e-001  6.0653318e-001  1.5516758e+000  1.5271588e+000  2.9798162e-001 -1.4985376e-001 -1.0378351e+000 -4.5076301e-001  1.1667629e+000  1.9251979e-002  2.2272884e+000 -4.1134215e-001 -1.0398954e+000  6.5542537e-001 -2.8793002e-002 -5.7510587e-001 -2.6884422e-001  8.5481246e-001 -1.0951422e-002 -1.3980477e-001  5.0660659e-001  3.1872831e-001 -4.5318340e-001  1.0016282e+000  7.6531123e-001 -7.2816925e-001 -3.6495271e-002 -4.2658858e-002  2.8587898e-001  3.1810115e-002 -4.7534648e-001  7.0685623e-001  1.1474793e+000  9.6684720e-001
 -3.4222167e-001  3.5157227e-001 -1.0921931e-001 -8.1285632e-001  1.9792267e-001  6.9256231e-001 -6.0102301e-001 -3.8305620e-001  3.9326695e-001 -6.6029190e-002 -5.7534125e-002  3.4407807e-001  9.0881788e-001  3.9047806e-001  7.6885343e-001 -2.7695268e-001 -6.8684884e-001 -2.4660910e-001 -3.5523694e-001  3.7622961e-001 -1.5433851e+000  1.1181052e-001 -5.7004355e-001  3.0059850e-001  4.6914539e-001  7.2650768e-001 -4.5975322e-001  2.7217979e-001 -2.3800221e-001  1.2583858e-001  3.6696096e-001  4.4201242e-001 -6.1154791e-001 -3.4158232e-001 -5.1566310e-002 -1.0615975e-001  4.1729489e-001 -8.9569334e-001 -4.3098779e-001 -6.2273016e-002  7.4770631e-001  6.7963143e-001  3.1581840e-001 -1.3551528e+000 -1.7467473e-001  6.1458250e-002  2.4410510e-001 -5.6302040e-001  2.6878241e-001  7.1069024e-001  2.9402763e-001  2.9248656e-001 -2.3006147e-002  5.5624907e-001  2.7904768e-002  1.0167228e+000 -4.5370752e-001 -3.3544894e-002 -2.3253360e-001 -5.0441680e-002  1.6673886e-001  1.9836526e-001  3.7736944e-001  2.4689901e-001  4.5582230e-001  8.6131200e-001
 -1.0689729e+000  7.3514526e-001  1.1635821e+000  3.9247439e-001  1.5667840e-001  3.9210192e-001  1.1258082e-001 -6.0506333e-001  3.7741904e-001  2.2656759e-001  2.9625076e-001  1.9132287e-001  7.7053976e-001 -6.5356373e-002  3.0112513e-001  3.2270844e-001  4.4455421e-002  4.2140392e-001  2.2372945e-001 -9.3208765e-001  1.2151940e+000  4.4167394e-001  6.0784732e-001 -3.6593015e-001  6.6466019e-001 -4.9944347e-001  6.5627567e-001  5.5635655e-001  3.6012903e-001  2.3279099e-001  6.0196068e-002 -1.6785667e-001 -1.8794168e-001 -5.4914715e-001 -7.2108125e-001 -2.8880489e-001  9.1104061e-001  5.6536530e-001  9.8480567e-001  8.5357401e-001 -1.2209413e+000  5.8185858e-002 -9.2417209e-001  4.2022721e-001 -4.2787013e-001  4.2691896e-001 -2.3858206e-001  2.3937781e-001  9.9323673e-001 -1.6585508e-001 -1.2680814e-001 -4.7167487e-001 -1.6739332e-001 -6.9614396e-002 -3.5063310e-001  1.4276087e-001 -8.3298300e-001 -2.9574180e-001 -2.3505191e-001  5.2418858e-001  2.6518356e-001 -2.7844027e-001 -2.9119269e-002  3.5059680e-001  4.7584089e-001 -7.9948159e-001
 -4.8966763e-001  8.4662868e-001  5.7161956e-001  2.8437414e-002  1.0364359e+000 -1.9051953e-001  1.5810946e-001 -1.3253803e-001  8.1142420e-001  2.7674507e-001  5.1083138e-001 -1.2854323e-001  3.0099188e-001 -3.4622473e-001  3.2003421e-002  3.1841310e-001 -3.8308243e-001 -1.2480436e-001  1.7347670e-003  8.7453844e-002  7.6920027e-001  2.1828779e-001  8.8196719e-001  6.3066194e-001  3.3846660e-001  2.7270586e-001  1.2939286e+000  1.3876773e+000  6.9793013e-001 -4.5756769e-001 -5.8394591e-002  1.7673054e-001  1.0770411e-001 -6.4401154e-001 -8.2413358e-001 -3.0077200e-001 -2.1105519e-001  9.1387248e-001  7.3433490e-001  2.0023582e-001 -2.6896851e-001  3.6887044e-001 -2.2023963e-001  2.4760357e-001  6.3419618e-002  9.9867699e-001 -2.3563748e-001 -4.4204476e-001  2.3779281e-001 -3.4191121e-001 -3.7898175e-001 -2.1394291e-001 -1.4948810e-001 -9.9322552e-002 -6.0973512e-002 -4.6727479e-001 -1.3243283e-001  5.1449580e-001 -1.1776590e+000  6.2166199e-001 -1.8323630e-001  3.4960532e-001 -6.2637163e-001 -1.1914116e-002  1.3745940e-001 -3.1030668e-001
 -2.6161646e-001  1.2856905e-001  4.5766546e-002  5.2128415e-001  1.8152589e-001  1.4132102e-001 -4.3131544e-001 -6.9649786e-001  3.2339052e-001  1.3239481e-001  9.4998647e-002  8.4322733e-001  2.6123355e-001  1.8586886e-001  5.1425906e-002 -2.3676624e-001 -5.9260060e-001  5.4695765e-001  2.4839610e-001 -3.4459924e-001  2.4247704e-001  1.4714776e-001  6.3196141e-001  1.1460805e+000 -8.5374485e-002  2.2574200e-001  3.3252997e-001  2.6618498e-001 -1.4255991e-001  9.4616429e-002 -1.8660710e-001 -7.0593371e-001 -2.8776632e-001 -3.0734876e-001 -5.5648125e-001 -5.1216489e-001 -5.9634486e-001 -2.0345067e-001 -1.3299433e-001 -6.4983316e-001  3.0076318e-003 -3.0929946e-001  3.6766751e-001 -3.3361859e-001  1.4283722e-001  6.7555190e-001 -4.7384186e-001 -5.0737180e-002  8.2424379e-002 -7.6996450e-001 -4.5376370e-001 -1.7222469e-001  1.6093853e-001 -4.0143343e-001  4.4545790e-001 -2.5592262e-002 -1.6619115e-001 -5.3784250e-001 -1.0335106e+000  9.6499457e-002 -1.2540500e-001 -3.0596081e-003  7.7091480e-001 -4.8982110e-001 -2.2960221e-001  3.4428977e-001
 -1.1731090e+000 -1.6977906e-002  3.6668650e-002  1.3541035e+000  2.2292643e-001  4.6831186e-001  1.4664926e-001 -1.8113727e-001  2.0037273e-001 -5.6865149e-002  5.8806521e-002  2.4826312e-001  2.4258120e-001 -4.8888807e-002 -1.9662420e-001  2.0019288e-001 -3.7910572e-001  3.0724355e-001 -3.3592609e-001  1.7334390e-002  5.4120528e-001  1.7576540e-001  4.0958471e-001  2.4141825e-003  1.5048601e-001 -2.8883731e-001 -3.5179597e-002  2.2799875e-002 -3.9433802e-001  3.0001063e-001  2.8548996e-001 -9.2993427e-002 -9.5844153e-002 -2.6311243e-002 -1.8803693e-001  5.2672932e-001 -3.8780037e-001 -3.7684820e-001  5.1531675e-002  4.4572947e-001 -3.2243085e-001  3.1064021e-001 -5.2478653e-001 -1.6618552e-001  4.9611620e-001  1.1129802e+000  2.7152886e-002  2.8112361e-001  4.4356300e-001 -3.1095300e-003 -1.2808753e-001 -7.5346065e-001 -3.1472236e-001 -1.5909540e-001  3.0167767e-001 -7.5991576e-002 -3.1610260e-001  4.5983805e-003 -1.8220621e-001  3.3582225e-001  2.6784984e-001  8.3813416e-002  7.1413353e-001  6.4447217e-001  6.8161460e-001 -5.5982965e-001
 -2.9852126e-001  2.7418619e-001  5.8806418e-001 -2.0575537e-003  2.7815833e-001  3.9971279e-001  6.4695664e-001  1.0435953e-001  4.7056059e-001  2.3599143e-001  5.8102890e-001  2.8452971e-001  7.8398984e-001 -1.2188613e-001 -5.5765097e-002  4.3006774e-001  6.5974198e-001  8.1348720e-001  3.8383171e-001  7.0910703e-002  3.4283112e-001  2.0329404e-002  3.0878964e-001  4.8123359e-001  9.5003222e-001  1.6426165e-001 -3.4136346e-002  3.9502394e-002 -3.2696001e-001  2.1067336e-001 -1.2681869e-001  1.3488916e-001  5.3727571e-001  2.4762342e-001 -2.4489109e-002  3.9515903e-001  6.9823902e-001  1.4013705e-001  4.5803187e-001  2.8366389e-001 -4.4480336e-001  3.5084456e-001 -1.2998422e-001  5.9537075e-002 -4.8668560e-001  1.6064299e-001 -4.6373452e-001 -3.1048427e-002 -6.0269396e-003 -2.8186010e-001  2.9234324e-001 -7.8177857e-002 -2.8833038e-001  2.1453967e-001 -4.3529754e-001  5.8081602e-001 -4.9515625e-002  5.0612490e-001  1.4693710e-001  3.0636694e-001  1.1399966e+000  2.4257089e-001 -5.0874711e-001  4.0008552e-001  2.1952102e-001 -2.2350605e-001
 -3.3559846e-001 -4.7888844e-001 -3.5150279e-001 -7.1033004e-001 -4.1191767e-001  5.6502390e-001  5.4248768e-001  9.8550386e-001  7.9371239e-002  2.4928658e-001  3.0799465e-001 -9.0066930e-001 -8.4387837e-002 -2.7940461e-002  6.3036950e-001  6.1907329e-001  1.5215610e+000 -5.5428948e-001 -5.1049835e-001 -2.2386396e-001 -5.3599592e-001 -2.4939248e-001 -3.5923791e-001  4.8289451e-001  8.2517512e-002  3.3978308e-002 -3.1704833e-001 -1.0698611e+000  1.2313374e-001  1.9008344e-001  5.5562860e-001  5.8533189e-001 -2.3550804e-001 -1.0800038e-001  2.9584909e-001  6.7893806e-003  3.1970165e-001  3.5053968e-001 -4.2523177e-001  6.0256417e-002  1.1912833e-002 -2.2900603e-001 -6.7393814e-002  5.2103654e-001 -6.4938707e-001 -4.1003757e-001 -4.0153573e-001 -6.7626782e-001 -5.0466805e-001  7.8629725e-001 -5.4788043e-002  2.9522136e-001  2.8218058e-001  2.9732879e-002 -1.2900844e+000 -6.7976304e-001  1.4274183e-001  6.7800552e-001  3.5909496e-001  2.6044072e-002  4.1302569e-001 -7.7599648e-002 -2.6867592e-001  3.3375696e-001  1.5722081e-001 -1.9615241e-001
 -5.1113141e-001  4.1215822e-001 -1.3562254e+000 -1.1216542e+000 -1.0716254e-001  8.1939352e-001  1.2576127e-001  8.9771445e-001  2.9101541e-001 -9.9605366e-002 -1.2993556e-001  3.6503205e-001  2.4594743e-001  1.7658658e-001  1.4702368e-001 -5.8988042e-001  1.1546804e+000  1.1138271e-001 -6.0370000e-001 -2.7301770e-001 -8.1491839e-001 -4.3956151e-001 -2.5277804e-001  5.8914300e-001 -1.6816989e-001  2.6094608e-001 -1.8764030e-001 -8.9640502e-001 -6.1985418e-001  2.5604535e-001 -2.0799673e-002  2.1766993e-001  3.0026586e-001  1.0848765e+000  1.3609034e-001 -7.0354966e-001  1.0955083e-001 -6.0939356e-001 -9.6315857e-001 -6.9384808e-001 -1.8786675e-001  3.0907713e-002  3.9994567e-001 -6.5533422e-001 -1.0598306e+000 -2.9206930e-001  3.2816503e-001 -7.8937360e-001 -5.1754664e-001  3.8778863e-001 -2.2362783e-001  2.1548389e-001  1.5947950e-001  5.2259692e-002  5.5786206e-001 -2.0002438e-001  6.6419054e-001 -3.0424859e-002  7.7900778e-001 -9.4765315e-002  6.7113700e-001 -1.3308129e-001 -1.1562649e+000  6.6871059e-002  1.4268915e-001 -4.5726721e-001
 -5.1361798e-001 -2.7231848e-001 -1.3430543e-001  2.8323213e-001 -9.4564676e-001 -1.4917758e+000 -2.0377855e-001  2.8552713e-001 -1.7120998e-001 -3.3666903e-001 -8.1068772e-001 -3.8082219e-001 -7.7887169e-002 -5.7427081e-001 -2.5749636e-001 -7.5561434e-001  1.3305022e-001 -4.1487283e-001 -4.9720061e-001 -6.2665663e-001  6.5843667e-001 -6.1447761e-002 -3.9839438e-001 -1.3056552e+000 -5.9943222e-001 -2.4725242e-001 -7.6794099e-002 -9.7739306e-001 -1.6710123e+000 -4.9905973e-001 -8.9685634e-001 -2.7397368e-001 -7.3887017e-001 -3.6007802e-001 -5.4319006e-002 -9.2695585e-001  3.6908142e-002 -1.4185738e+000 -1.6740494e+000 -2.2878434e-001 -4.6397025e-001 -3.0826829e-001 -9.8658863e-001 -5.0492596e-001 -3.3013716e-001 -9.5469729e-002 -7.0266546e-001 -5.2574096e-001 -1.9361485e-001  1.1250863e-001 -2.0654122e-001  2.3085478e-001 -4.0785352e-001 -5.2462343e-002 -5.8204532e-002  3.0294275e-001  5.5334776e-002 -1.3649773e-001  3.5444490e-001 -2.0561507e-001 -6.1528080e-001 -5.7371390e-001 -5.7597967e-001 -1.2758249e+000 -3.8789754e-001 -3.0164517e-001
 -3.6404321e-001 -1.7215099e-002 -5.4538439e-001 -3.8679608e-001  7.1946601e-002  5.7774896e-001  5.3463850e-001  4.1152129e-001  2.2317600e-001 -1.5807808e-001  8.7232051e-002 -1.1536111e+000 -1.4433565e-001 -9.8237843e-002  8.1681347e-001  5.7090089e-001  2.1810809e-002  5.2222386e-001  4.5007740e-001 -4.7729258e-001  7.9363582e-001 -6.0996471e-001 -4.3710817e-001 -3.4400824e-001 -2.1916770e-001 -2.2922560e-001  4.7883602e-001  1.1744135e+000  4.2081320e-001  3.7541445e-001 -5.9518480e-001 -1.4929800e-001  9.3852522e-002  2.6680831e-001 -8.2557647e-001 -4.9144993e-001 -2.3230934e-001  3.2963446e-001  5.0995211e-001  3.5312263e-001 -9.9931667e-001 -4.2865577e-001 -1.4532061e+000 -2.0718354e-001 -5.8251271e-001 -1.1243127e-001 -1.0499418e+000 -1.2334210e+000 -3.2151453e-001 -8.4603944e-001  3.6353178e-001  5.1474835e-001 -5.1391262e-001 -4.7581042e-002 -1.1094656e+000  1.9333601e-001 -8.4095180e-001 -5.8576907e-002  1.5837194e-001  4.5635608e-001  5.1236358e-001  2.5506192e-002 -8.1285701e-001  7.4852761e-002 -6.1390949e-001  4.3138174e-001
 -8.3228755e-001 -4.1142772e-001 -3.9412200e-001  3.0672373e-001 -1.8790804e-002  1.0819754e+000  9.7779057e-001  5.9477552e-001  5.5571472e-001  1.6909741e-001  1.3927607e+000  7.6613007e-002  1.4600772e-001 -2.4108001e-001 -4.8230694e-001  5.0166199e-001  6.7948206e-001  2.0949969e-001  2.7431457e-001  4.8826425e-001  8.4162422e-001 -7.4369107e-001  4.5892134e-001 -5.7921083e-001  2.0726814e-001 -8.8966810e-001  8.5334080e-001  1.0489947e+000  1.0049072e+000  5.1030225e-001 -5.4459906e-001 -6.4192732e-001 -7.0386273e-001 -1.3152387e+000 -5.8114381e-001 -7.1896815e-002 -1.4403839e-001  1.5988691e+000  1.5614794e+000  5.9214880e-001 -6.3271850e-001 -6.1411775e-002 -5.8739657e-001  6.9441046e-001 -1.0106286e+000 -7.1219011e-001 -3.6468719e-001 -6.7783075e-001 -1.3217103e-001 -4.8466377e-001  3.3222291e-001 -4.0639652e-001 -6.6594279e-002  1.4952717e-001 -9.6199032e-001  2.7768707e-001 -6.0922597e-001  3.6763639e-001 -3.6770918e-001  4.6372445e-001  7.5038021e-001  6.4734813e-002 -3.5321242e-001 -1.6489841e+000 -3.7566373e-001 -7.3238216e-001
 -9.2570798e-002  1.8171646e-001 -7.8199501e-001  2.5052856e-001 -3.3556508e-001 -4.3205881e-001  4.8050688e-001 -3.3457822e-002 -4.4463551e-001 -3.5193000e-001 -3.0832037e-001  1.1814611e+000  7.5967732e-001  9.9701303e-002  1.0177256e-002 -3.0255647e-001 -2.6279079e-001  1.6033354e-001  2.8146391e-001 -1.0244013e+000 -4.3510835e-001 -9.9223719e-001  9.9004748e-002 -1.0090225e+000 -4.6366468e-001 -1.0766758e+000  1.2830135e-001 -3.7641739e-001 -1.7379678e-001  2.4227815e-002 -9.5939629e-001 -3.5029247e-001 -7.6159625e-001 -3.0600942e-001 -1.1640490e-001  3.7688479e-002  5.0643109e-006 -7.4844925e-002 -3.2981303e-001 -5.1080190e-001 -4.0560946e-001 -2.9744108e-001 -8.3867242e-001  2.1065796e-001 -4.1813089e-001 -1.0716100e+000 -4.4020313e-001  3.9119193e-001  9.3664019e-001  1.2774564e-001 -3.8176567e-001 -1.8166409e-001  1.9591180e-001  9.6239703e-002  4.4585687e-001 -2.0802060e-001  2.2272332e-001  2.9920547e-001  8.1819050e-002 -3.1683278e-001 -5.3957220e-001  3.5946415e-001  1.4998983e+000 -2.1664950e-001 -1.5457166e-001 -1.2991233e+000
  7.1203167e-002  2.5590659e-001 -3.4895173e-001  2.6216804e-001 -4.7936147e-002 -9.6608406e-001  7.4005253e-001 -4.0912874e-002 -4.9112815e-001 -1.2151242e-001 -8.3429929e-001  3.6171110e-001  1.8052191e-002 -4.7075721e-001  9.1430608e-002 -3.9628381e-001 -8.4614690e-001 -2.5745582e-001 -1.9524219e-001 -7.4496549e-001 -8.1989919e-001 -7.6467741e-001 -1.3397469e+000 -1.9529568e-001 -4.1876837e-001 -6.0831912e-001 -1.9918914e-001 -9.1826467e-002  8.4146288e-002 -3.8502798e-001 -2.9154333e-001 -4.3235044e-002 -5.8199099e-001 -4.1086357e-001 -3.3976687e-001 -5.0938592e-001 -5.3775085e-001 -3.9637982e-001 -8.8303778e-001 -2.3536482e-001  1.0194374e-001 -2.0190532e-001 -2.8711301e-002 -3.4422682e-001 -9.5427661e-002 -9.1202477e-001 -6.6798055e-001  8.7357110e-001  6.5733264e-001 -4.4379498e-002 -2.3839789e-001 -1.9343162e-001  1.2940183e-001 -2.3531427e-002 -3.1369885e-001 -2.2347686e-002  3.1214022e-001  1.0704824e-001  6.4672796e-002  4.2677650e-001 -4.2309240e-001  4.8035630e-001  7.0896744e-001  1.4785263e-001  9.4070463e-001 -3.8478390e-001
 -1.6463713e+000  1.3298853e-001 -5.2610008e-001 -7.6396672e-001  2.3439485e-001 -3.4545899e-001 -5.0878139e-001 -4.1969002e-001 -5.3327044e-001 -5.4878708e-001 -3.6027217e-002 -3.2319379e-001 -5.6596456e-001 -4.6986974e-001  6.4804855e-001  4.5723319e-001 -1.5377460e+000 -8.9589230e-001 -2.0129186e-001 -7.9791035e-001 -5.4385047e-001  6.2774286e-002  1.1581684e-001 -5.2830908e-001 -1.6194362e-001 -3.2234626e-001 -2.5196234e-002 -2.8429673e-001  9.6398573e-002  3.6552321e-001 -2.7396889e-001  1.8154861e-001  2.9341075e-001  6.6286090e-001 -2.0329616e-001  9.1455724e-002  1.7404079e-001  1.9396353e-001  1.1656281e-001  3.3136852e-001  4.1209645e-002 -7.3067216e-002 -1.3728611e-001 -1.6734168e-001  2.3532957e-001 -9.3845785e-001 -1.5921530e-001  8.2943902e-001  1.2035751e-001 -1.8213910e-002  4.3284987e-001  4.7547360e-001 -3.8708130e-001  1.7417242e-001  2.9701365e-001  3.3886200e-001  1.0036971e-001  1.6454302e-001 -4.8628899e-002  2.1297834e-001 -4.1008583e-001  2.0371728e-001  7.2245161e-001 -3.1053316e-001 -3.0658650e-001 -3.6912225e-001
  3.3678186e-001 -1.0380277e+000  5.6640131e-002  5.7243022e-001  3.6903438e-001 -1.7355419e+000 -5.5681317e-001 -4.6473170e-001 -3.4314087e-001 -5.2103754e-001 -1.5248012e-001 -7.3972620e-001 -3.3622109e-001 -5.4263052e-001  1.4575292e-002 -5.5946756e-001 -1.3073669e+000 -2.1699744e-001  3.4900010e-001 -5.1970179e-001 -1.0588541e+000 -5.0367734e-001 -1.2137251e-001 -1.5193409e+000 -3.4242846e-001 -4.9334786e-001  6.9689108e-001  1.3298645e+000  6.0953503e-001 -3.4126531e-001 -7.9205645e-003 -3.0234020e-001 -7.0329242e-002  4.2128641e-001  2.9448845e-002  9.8100560e-001 -2.0766714e-001  2.7060966e-001  9.0538871e-001  8.0902720e-001  8.0051167e-002  6.0721065e-001  3.8314116e-001  1.0602855e+000  2.4495863e-001 -5.1161620e-001  4.2462236e-001  1.0064881e+000  1.1480794e+000  4.5538557e-001  4.4451691e-001 -4.3855434e-001 -3.1541887e-001  2.3155743e-001 -1.0133530e+000 -7.0659304e-001  4.0408934e-001  1.4983287e-001 -1.5678089e-001  3.8425468e-001 -1.6595467e+000 -1.6208712e-001  1.5298141e+000  2.2690812e-001 -9.2140352e-001 -1.0941367e+000
  1.2054009e+000  9.8154251e-002 -5.1402372e-001  1.1840937e+000  3.2824100e-001 -8.9424634e-001 -9.5200097e-002 -8.1375052e-003 -1.0445184e-001  6.8410619e-002  1.4262678e-001 -7.0680548e-001 -1.4568950e-001 -1.7986809e-001 -8.5066782e-001 -8.5953640e-001 -1.3049941e-001  7.8797291e-001  1.3758138e+000 -2.9927157e-001  1.8674282e-002 -2.7849992e-001  1.7243690e-001 -6.2801228e-001  4.5045407e-001 -1.1719866e-001  4.5429562e-001  8.6043127e-001  7.6682850e-001 -1.0027224e+000  2.2079356e-001 -1.5537224e-001 -8.7370150e-001 -2.4587169e-001  9.8852429e-002  6.7699374e-001 -7.8803890e-001  7.0257601e-001  4.8398752e-001  2.1330000e-001 -8.6186323e-001  3.1688736e-001 -2.4947176e-001 -2.7913190e-001  2.0456854e-001 -5.0559220e-001  4.6200621e-001  1.2348653e+000  3.0226010e-001 -2.0351989e-001 -6.1745021e-001 -1.1050586e+000  3.1431823e-001 -3.5240413e-001  4.3416663e-001 -3.8913853e-001  4.9466866e-001  6.8455075e-001 -2.4581542e-002  7.2865235e-001 -1.3819457e+000  7.4645463e-001  9.0116869e-001  1.2140125e-001 -3.3730831e-001  4.5798561e-001
 -4.3547938e-001  2.9444990e-001 -1.4431351e-001 -7.2352662e-001 -2.8682444e-001 -3.9568568e-001 -1.0665382e-001 -3.0951128e-001 -9.1441278e-001 -3.3469515e-001 -1.0885628e+000  1.1237932e-001 -2.2235344e-001  1.4780873e-001 -5.4379492e-001 -1.0779308e+000 -6.4186434e-001 -1.6313644e+000 -9.0551657e-001 -1.0565093e+000 -1.2061827e+000 -3.4064660e-001 -7.9511931e-001 -1.3425994e+000 -4.4795528e-001 -9.6052325e-001 -7.9081128e-001 -1.9376273e-001 -5.5133253e-001 -9.7262910e-001 -6.1121410e-001 -2.9587813e-001 -3.5072877e-001 -6.8403893e-001  3.0232896e-001  3.3448125e-001 -1.0487126e+000 -4.7033051e-001 -2.9768471e-001 -4.6678141e-001 -6.2227776e-001 -7.8196119e-002 -6.9649547e-001 -1.6977823e+000 -6.9374991e-001 -1.3598114e-001 -2.6149230e-001  6.1236871e-001 -2.9461109e-001  2.8418225e-002 -1.7443632e-001 -3.7467228e-001  3.9560658e-001  4.7356472e-001  1.5869569e+000  3.2892440e-002  8.1164529e-001  5.9299140e-001 -3.3038515e-001  5.9512233e-001 -8.2217825e-001  3.0267676e-001 -2.1053282e-001  4.2165410e-001  5.6932951e-001 -5.0458474e-001
  9.6899336e-001  4.4940924e-002  3.9770102e-001  7.8559892e-002 -3.1118814e-001 -5.5606298e-001 -3.0860028e-001 -2.8701611e-001 -4.3860570e-001 -3.9516096e-001 -9.9950009e-001  6.4051642e-001 -9.9503151e-002  3.3942500e-001  1.5485866e-002 -8.0937730e-001 -6.7250017e-001 -1.7636612e+000 -1.0377679e+000 -5.3891964e-001 -1.5844182e+000 -9.5633500e-001 -7.6698405e-001 -5.8258749e-001 -7.8597530e-001 -2.5666732e-001 -3.3019713e-001 -1.5701086e-001 -8.4525805e-001 -7.9006923e-001 -2.6292557e-001 -2.7239149e-001 -1.7780218e-001 -2.5861796e-001 -5.8075812e-002  4.4226273e-001 -8.1070739e-001 -1.3434626e+000 -6.1434030e-001  4.8240363e-001 -2.2936973e-001 -4.5698605e-002 -1.1244711e+000 -3.2791061e-001  1.0604515e-001  3.1445436e-001 -1.3946239e-001  9.6958614e-001  4.1414541e-001  4.5120906e-001  4.2817627e-002  3.2992593e-001  4.2592027e-001  2.0467007e-001  9.2159451e-001 -6.6703930e-003  7.6186362e-001  2.1654567e-001  1.2115324e-001 -4.0881841e-003 -6.6817297e-001 -1.3560061e-001  3.0048925e-001  1.1907564e+000  4.6203138e-001 -2.0555001e-001
  8.7229862e-001 -1.0439348e+000 -5.6755476e-001 -5.6927848e-001 -1.0604770e+000 -1.2546461e+000  3.0146321e-002 -1.6863759e-001 -1.0400668e+000 -1.0648861e+000 -1.4032155e+000 -9.0398633e-001 -1.3039121e+000 -9.5763677e-001 -2.8703471e-001 -8.1873621e-001 -1.5386162e+000 -4.8737346e-001 -1.3236545e+000 -7.1758016e-001 -9.5549150e-001 -2.0757249e-001 -8.8991426e-001  4.9192530e-002 -6.9794992e-001 -7.4146312e-002 -1.8463197e-001  1.6892341e-001 -2.3632555e-001 -8.8934377e-001  2.2764567e-001 -3.4510749e-001 -1.0871407e-001  5.4633785e-001  5.9274754e-001  7.8664370e-001 -8.5080956e-001 -1.6151570e-001  3.4210195e-001  2.9578470e-001  3.8428260e-001  2.6240709e-001  5.4798692e-001 -9.4411301e-002  7.6823523e-001 -1.1805186e+000  4.0579573e-001 -6.5352189e-001  4.5700165e-001  6.1348343e-001  1.8390997e-001  1.8038415e-001 -3.4109968e-001  3.4655573e-001  4.3093165e-001 -7.0411393e-002  4.7577270e-001 -4.7600207e-002  7.3084775e-001 -2.0948506e-001 -6.0896705e-001  9.5716929e-002  1.2618331e+000 -8.0006179e-001  1.7945938e-001  6.0584614e-001
 -1.2512435e+000  5.5945099e-001 -1.6365039e+000 -1.9279587e-001  9.4748011e-001  2.3693229e-001 -8.3590897e-002 -1.3776331e-001 -7.0992006e-001 -8.9620888e-001 -2.6952696e-001 -1.3625939e+000 -3.1277908e-002 -3.5023844e-001  3.4238419e-002  2.1345085e-003  2.0649400e-001 -1.4683256e-001 -3.9935678e-001 -1.4472558e-001  5.5174416e-002  2.0794122e-001  5.1203639e-001  8.1145100e-001  1.1322767e-001  7.1823613e-001  5.3273749e-001  6.0105268e-001 -9.4143480e-002  1.4329334e-001  1.2680808e-001 -1.9131513e-001  1.7084854e-001  7.7177209e-001  5.0672124e-001  1.8935648e-001  4.4491168e-001  4.6318035e-001  1.0679138e+000  9.5853930e-001  3.4605720e-001  4.2653173e-001  5.7206922e-001  2.7318508e-001  1.0773693e+000 -4.1580979e-001  8.6889706e-001  1.0521889e-003  1.5536733e-001  5.6419685e-003  6.4022346e-001  6.9556465e-001 -7.1084438e-002 -2.9230557e-001  2.8712527e-001  6.4178785e-001 -6.8811314e-002 -1.9586388e-001  1.0189639e+000  4.8135392e-001  1.2312140e+000  1.1737101e+000  8.0709784e-001  1.1605422e+000  3.0007524e-001  9.1444001e-001
  1.3642804e+000 -3.1880803e-001  1.7830161e-001 -7.7580271e-002 -2.0275352e-002 -3.1962997e-001 -4.1468529e-001 -6.3377792e-001 -5.2595288e-001 -3.7490928e-001 -1.5008079e-001 -6.6183181e-001 -6.6633733e-001  2.5568504e-002  4.2693019e-001 -2.0027518e-002 -3.6296416e-001 -3.9900955e-001 -7.9646200e-001 -5.9631550e-001 -1.4933718e+000 -6.6407794e-001 -8.6161016e-002  3.4125887e-001  3.0374240e-001  2.1826277e-001 -8.4207849e-002 -1.1389235e+000 -8.4608400e-001  2.5827581e-001  1.5767879e-001 -2.9529489e-001  1.8799636e-001  7.9106357e-001  1.4415419e-001  1.4313679e-001  3.4732057e-001 -5.8404035e-001 -1.4489706e+000 -5.8530408e-001  3.0671682e-001  5.2439235e-001 -3.3263646e-001  3.9981383e-002  1.8548996e-001  1.7980762e-001  3.4252512e-001 -2.5051265e-001 -4.8938088e-001  1.7124975e-001  6.8516303e-001  1.0964191e+000  5.1421740e-001  7.2706857e-002  2.2131671e-001  1.1933367e+000  3.9018688e-001  2.2743077e-001  2.6222439e-001 -6.5672683e-001 -8.3977991e-002  4.9501961e-001  7.5799771e-003  3.9479432e-002  4.0379318e-001 -7.4813889e-001
  1.5268907e+000 -1.9167788e-002 -1.0061825e-002 -5.9981774e-002  5.9560679e-001  2.4195214e-001  2.0207685e-001 -4.2789286e-002 -3.0491314e-002 -1.3124593e-001  1.5289576e-001 -8.8654379e-002 -4.5315048e-001  3.1392984e-001  1.5531631e-001  8.6286392e-002 -6.9463556e-001 -5.5132387e-001 -6.3764503e-001 -5.0600421e-001 -7.4971582e-001  7.7273857e-001  1.8276187e-002 -1.5125337e-001 -2.0782763e-001  4.8053535e-001  1.6684435e-001 -1.2646193e-001 -1.6212966e-001  3.2213516e-001  2.6119925e-001  4.4322830e-002  7.4275606e-002  5.2590744e-001  1.1270680e-001 -1.8010484e-001  2.4062067e-001 -8.8254893e-001 -6.0772038e-001 -3.8099357e-001  1.0258739e-001  1.3198799e-001 -5.7610597e-001  2.2639613e-001  2.1571572e-001  1.8301255e-001  1.5813571e-001 -1.3329506e-001  2.6504813e-002  4.0590257e-001  6.1020842e-001  3.2830868e-001 -8.6814676e-002 -2.4530418e-001  6.3830945e-001  7.4706584e-001  2.9240233e-001 -1.6701867e-001  2.1662220e-001 -1.5881432e-001 -5.9982836e-001  3.1411491e-002  3.1330566e-001  2.8976974e-001 -1.9330549e-002 -1.1394880e+000
 -4.2516292e-001 -6.1504954e-001 -3.6420970e-001  5.8901062e-001 -5.0152391e-001  3.7285925e-002 -1.4352340e-001  7.4050170e-001 -3.1192120e-001  1.0248547e-001  5.1179476e-001  7.9206874e-001 -1.0260456e+000  4.9389105e-001  5.6315825e-001  5.8041599e-001  3.2262099e-001 -6.3141166e-001 -4.7952806e-002  2.0919783e-001 -2.3947524e-001  2.3484511e-001  1.7250642e-001  7.2390658e-001  3.6372789e-001  9.9834828e-001 -1.6202598e-001  1.4705285e-001  3.4421209e-001  2.4760106e-001  1.1834779e+000  7.2663278e-001  2.4106869e-001 -2.8499392e-001  7.1238974e-001  2.2182379e-001 -8.5943277e-002  5.5107313e-001  4.7151681e-001  3.7645801e-002 -8.1643507e-002  1.4547759e-001  1.0268867e-001  3.2797336e-001  9.1862273e-001 -4.7220978e-001  4.9120558e-001  4.1680412e-001  2.9473605e-001 -5.1917963e-001  4.4555430e-001  1.7857173e-001  1.8488106e-001  4.1248744e-001  9.4682331e-001 -1.1073361e-001 -1.6563907e-001  5.9345503e-001  5.5438180e-001  6.3655137e-002  3.8259422e-002 -1.0227629e-001 -5.5583776e-001  1.3673121e+000  2.6458842e-001  1.4849883e+000
  1.0434046e+000  2.0522575e-003  2.4484483e-001  6.1906698e-001  6.7878342e-001  1.5087072e+000  1.1267650e+000  9.1104279e-001  1.7150407e-001 -3.8947817e-001  3.4854816e-002  9.5217784e-001 -9.2769681e-002  8.2005417e-001  2.4036869e-001 -7.1241354e-002  2.6964227e-001  1.8543960e-001 -7.9674621e-001 -3.9673386e-001 -6.8572240e-001  9.6321773e-001  1.7531371e-001  4.1754172e-001  1.1316840e-001  1.7126779e-001 -9.6648636e-002  6.6872115e-001  1.3824188e+000 -2.4901240e-001  8.0309749e-001  9.5519216e-001  2.3331483e-001  4.0198454e-001  1.2317318e+000  5.9514521e-001 -1.4178741e-001  4.6209595e-001  7.3843491e-001  8.6195725e-001  1.5097765e-001  2.3649644e-002  5.2422253e-001 -8.3760659e-001 -2.6330707e-001 -3.4773956e-001 -8.3122547e-001 -5.6604384e-001 -6.8395387e-001  3.2515615e-001  1.0742078e-001 -3.4125490e-001 -2.9388695e-002  5.9588760e-001 -3.9750575e-001 -5.3434383e-001  1.7712783e-001  7.1510023e-001  9.2264080e-001  5.5821326e-001  1.9179878e-001  6.6223157e-001  8.6198513e-001 -1.4667325e-001 -1.0436549e-001  1.1052228e+000
  5.0895875e-001  2.2358252e-001 -3.4187451e-001  1.3712898e-001  2.9882664e-001  6.2914047e-001  3.7122269e-001  3.7192775e-001 -3.6750847e-001  1.4398751e-001  2.6043592e-001  6.0191831e-001  3.4479075e-001  6.0492579e-001  6.1955117e-002  2.2131379e-001  2.8607421e-002  1.1274052e+000  3.4874921e-001 -2.9283885e-001  4.7792790e-002  5.6115151e-002 -3.3659046e-001 -5.3186254e-001 -9.2572486e-002  3.7929403e-001 -1.1102216e-002  5.1694629e-001  7.7677634e-001 -4.7559315e-001  7.5060981e-001 -7.4902063e-002  8.8293870e-001  1.0333196e+000 -2.0178290e-001  2.2129469e-001 -4.8757344e-001  9.1259529e-001  9.0082080e-001  1.0340467e+000 -3.4033878e-001 -4.1374825e-001 -7.8199411e-001 -2.4072022e-001 -6.6301734e-002  6.4209033e-001 -3.0972890e-001  1.2137782e-001 -4.1615178e-001 -2.9008831e-001 -2.5015226e-002  8.9143328e-002  1.1528536e-001 -1.6046669e-001 -5.8475534e-001  3.1388357e-001  4.0363554e-001 -2.8303939e-001  9.9958051e-002  2.4000333e-001  2.1358180e-001  2.5928619e-001 -1.5310057e+000  2.8470519e-001 -7.6243507e-002  3.6727515e-001
 -1.5233725e-002 -7.4752126e-001  5.6095159e-001  7.4367410e-001 -7.5515199e-001 -2.0467384e+000 -4.8564255e-001  3.1770658e-002 -1.2347307e-001 -5.8795891e-001 -8.1922035e-001 -3.2701597e-001 -7.2578434e-001 -5.2973508e-001 -1.3081976e-001 -6.6801686e-001  5.7493326e-001 -6.6485440e-001  4.7914638e-001  8.0734352e-001  4.0710051e-001  2.0686078e-001 -1.3017580e+000 -7.1831363e-001 -7.4823847e-001 -5.9001356e-002 -1.0727355e+000 -1.3418261e+000 -1.4542669e+000 -6.9210170e-001 -5.5709709e-002 -9.2440851e-001 -5.5433255e-001  7.7575962e-002 -4.9114291e-001 -3.7692111e-001 -6.2961368e-001 -1.8436203e+000 -1.9835918e+000 -1.3682698e+000  5.0233095e-001 -3.9235117e-001  2.4527862e-001 -6.4353042e-001  1.5108135e-001  1.6681464e+000 -2.7564960e-002  3.7486483e-001  4.6332029e-001  8.0049965e-001 -5.1959328e-001 -7.4134838e-002 -3.6510638e-001  5.8982334e-002  3.2543372e-001 -6.4436868e-001  3.3587966e-001 -7.1146644e-001 -3.0544738e-002 -6.1363234e-001 -2.5757157e+000 -7.8865889e-001  2.7005640e-001 -8.2393729e-001  3.7785916e-001 -9.7161854e-001
 -7.1859707e-001 -7.3933819e-001  1.0391930e+000 -1.9595804e-001 -5.8715577e-001 -1.6033408e+000 -8.4061254e-001  7.7219889e-001  7.1456096e-001 -1.9214074e-001  3.7616269e-001 -1.4171733e-001 -4.0429087e-001 -1.3020999e+000  5.0734436e-001  2.3530056e-001  1.3574385e+000  1.9498183e-001  1.1813125e-001  1.0218106e+000  1.9381534e-001  1.0887197e-001 -1.0135033e+000 -7.5691667e-002 -2.5002257e-001  3.1776102e-002 -1.5729841e+000 -1.1394511e+000 -1.2102997e+000  9.9416356e-001 -3.5105565e-001 -5.1777357e-001 -2.4294081e-001 -9.1007743e-001 -2.2797526e-001 -3.6397203e-001  6.2955122e-001 -1.2178799e+000 -1.4417841e+000 -1.0509197e+000 -3.1989895e-001 -4.6520882e-001 -7.7318749e-002 -1.7347490e+000 -4.5761560e-001 -1.8348256e-001 -9.9795744e-003 -1.4352493e+000 -4.4216127e-001  6.1493090e-001  4.3784333e-001  4.3647395e-001 -9.8920201e-001  7.1621488e-002  1.6515770e-001 -3.4018589e-001 -6.1016493e-001  4.9837689e-002  1.3640389e-001 -1.2492456e+000 -1.9785353e+000 -1.0749957e-001 -1.0196647e+000  7.3016535e-001 -6.2540373e-001  1.0008881e+000
  1.0925710e+000  2.9993378e-001  3.5679033e-001 -1.1395543e+000  3.0156731e-002 -9.2772763e-001  6.0761549e-001  1.0038933e+000  5.2547610e-001  1.2391619e-001  1.2499067e+000 -3.5018278e-001 -4.0578616e-002 -3.0735984e-001  7.9347053e-002  9.6164719e-001  8.2274877e-001  1.1709528e+000  1.7397770e-001  4.2719965e-001 -3.7301814e-001  2.0512275e-001  1.2832350e-001  8.2987280e-001  4.1150071e-001 -1.8841948e-002  7.2752928e-001  7.5846225e-001  3.8463761e-001  1.6457336e+000 -6.6013130e-001  6.2560009e-002 -2.9284852e-001  9.0259592e-002 -8.0503834e-002 -2.9808064e-001  2.2579949e+000  3.8233057e-001  4.0124256e-001 -6.6781890e-002 -4.8675544e-002  8.9375670e-002  9.3493551e-001 -1.9153521e-001 -1.1641702e+000 -9.5965448e-001 -2.0438523e-001 -6.4541834e-001 -5.4724022e-001  1.5470405e-001  6.5198772e-001  7.4980772e-001 -1.9732069e-001  3.3555483e-001 -8.3014265e-001  6.8736251e-001 -3.1791772e-001  5.4014243e-001  5.1489561e-001  2.1225185e-001  1.4512590e-001  1.1565174e-001  6.9906887e-002 -3.1966296e-002 -2.2441449e-002  8.9821654e-001
  8.6891565e-001 -5.7365588e-002  6.4920506e-001  1.3335490e-001  3.7838276e-001  1.1718689e+000  5.7175335e-001  8.6724141e-001 -2.1869081e-002  4.0179021e-001  1.1792011e+000  5.3432402e-001  7.6981082e-002  6.1106411e-001  6.9317819e-002  3.3882928e-001 -1.9904612e-002  1.7939319e-001  5.6300236e-001  8.4072923e-001  6.4502565e-001  3.6878004e-001  1.0170544e+000 -1.7571907e-001  3.3160349e-002 -1.4339406e-001  8.8888248e-001  7.6658387e-001  1.3637385e+000 -1.8389309e-001 -2.6157562e-001  6.6915721e-001  6.7377448e-001  1.6081281e-001 -1.8124022e-001 -6.3255827e-002  4.9017980e-001  1.1381220e+000  1.3450995e+000  9.5063247e-001 -3.4729897e-001 -6.2247614e-001 -4.9985778e-001  3.2357687e-002  1.8518424e-002 -4.4248156e-001  4.6684687e-001  4.3116403e-001  1.2599650e+000 -8.6452730e-002  1.2725074e-002  1.9239996e-001  4.5894216e-001  5.8363832e-001  2.1949078e-001 -1.8335027e-002  5.1679119e-002 -2.5635525e-001  3.5573507e-001  5.2761866e-001  1.6089343e+000 -2.8736157e-002 -8.4649965e-001  3.6967215e-001  1.9215498e-003  7.5025631e-001
 -8.1693314e-001  3.0876386e-002  1.5050293e-001  5.6397457e-001  8.1798336e-002 -1.0859144e+000 -2.5201554e-001 -2.6279737e-001 -5.2350464e-001  4.1825864e-001 -8.4218718e-001  1.0780948e+000  8.8867119e-001 -1.2358445e-001 -7.2813645e-001  7.6390063e-002 -5.6023834e-001 -3.4838132e-003  6.0298784e-001 -7.2897172e-001 -2.5109261e-002 -6.3305670e-001 -5.8958706e-001 -1.5394815e+000 -7.5890133e-001 -9.7910873e-001  1.2253476e-001 -5.0415452e-001 -7.8631589e-001  2.0253025e-002 -6.5083012e-001 -1.9704952e-001 -9.7264949e-001 -2.4938593e-001 -2.7780610e-001 -2.5819110e-001 -7.5456336e-001 -8.8845433e-001 -7.8656625e-001  5.4922812e-002 -8.6507144e-001 -4.7350078e-001 -1.7579932e+000 -5.5923055e-001 -2.8767195e-001 -6.6744055e-001  1.8736168e-001  5.4487425e-001  6.3814224e-001  1.5788052e-001 -4.3703904e-001 -3.7230969e-001 -3.1067091e-001  5.8251673e-001  7.5072732e-001 -6.4102873e-001  1.9384240e-001 -2.0836766e-001 -2.3616946e-001 -3.8412830e-001 -2.2527417e+000  8.1719701e-002 -3.0841185e-002 -8.0342814e-001  3.2821137e-001 -1.1332714e+000
  4.1564412e-001  2.0046175e-001  1.0498330e+000  4.7362352e-001  4.2718201e-001 -1.3136654e+000  3.3249263e-001 -2.4647328e-001 -1.2785147e-001  6.3754470e-001 -5.7367214e-001  9.4935884e-001  5.0918473e-001 -7.6858934e-001 -1.2140907e+000 -2.7268714e-001 -1.3706538e-001  3.9618054e-001  2.1124848e-001 -2.7612596e-001 -1.8363647e-001 -1.0279270e+000 -1.3877245e+000 -1.8063638e+000 -4.4225390e-001 -1.2432416e+000  2.5979806e-001  5.8722042e-001 -7.0354192e-001  2.5141317e-001 -2.3404208e-001 -8.2505418e-001 -5.7956736e-001 -3.3464280e-001 -3.6596545e-001 -2.1519045e-001  4.2151369e-001 -1.4593536e-001  2.6786397e-001  7.1267316e-001 -4.5221321e-001 -1.2625199e-001 -1.3260970e+000 -6.0408056e-001  8.6220684e-002 -1.1379918e+000  7.6909427e-001  5.3191750e-001  1.1892247e+000  7.5791543e-001 -3.4076347e-002 -5.6817079e-001 -7.4008327e-001  1.6213940e-001 -1.0646426e+000 -7.2052220e-002  9.3988157e-002  6.0451141e-001 -1.1458461e-001  2.5933860e-002 -1.5584583e+000  5.7890904e-001  1.6400353e-003  1.1313603e+000  6.4811598e-001 -5.3690657e-001
  1.1177657e+000 -1.3446752e+000 -1.3124775e-001 -7.2430418e-001  1.6302374e-001  1.4252696e-001  1.0242451e-001 -1.1635119e-001 -1.1274935e-001  3.5412831e-001  1.7961943e-001 -1.1397359e+000 -4.9688030e-001 -2.8089549e-001 -4.7420060e-001 -2.2439025e-001 -5.7550338e-001  8.8119117e-002  1.3655458e-001  7.3234746e-002  2.5132648e-001 -4.2106175e-001  1.8015908e-002 -7.0148937e-001 -3.7316681e-001 -6.9952899e-001  4.3904263e-001  7.1186044e-001 -1.8974694e-001 -8.6755438e-001 -1.0228142e+000 -4.7429829e-001 -7.9307089e-001 -3.8109055e-001 -3.5505977e-001 -4.0579575e-002 -2.2479793e-001 -4.2455584e-001  2.7522207e-001  6.0185289e-001  1.8187194e-001  1.2300671e-001  6.5404737e-001  1.9096359e-001 -2.7217904e-001  1.1688964e-001  2.1926744e-001  2.7581565e-001 -2.9735473e-002  1.6707615e-001 -5.4545305e-002 -9.9119161e-003  3.0277121e-001 -1.4131947e-001 -5.9227944e-001  3.3415316e-001 -3.8458956e-001  1.6248383e-001 -5.7879887e-001 -1.8525846e-001  4.5427446e-001  4.4739568e-001  1.4206626e+000  1.9321856e-002 -3.6387393e-001  5.2548033e-001
 -5.4028760e-001 -8.7598720e-001  7.8837716e-002 -9.6568614e-002 -4.7014435e-001  1.2600296e-001 -5.4486728e-001 -3.1100805e-001  1.4899732e-001  1.2212998e-001  4.2624454e-001 -1.6767840e-002 -2.8144190e-001  1.1920239e-001 -5.2800643e-001 -5.1895654e-001  2.7930630e-001 -4.3531720e-001  2.3719077e-001  4.0894470e-001  1.2473820e+000  4.4419089e-001  1.2025832e-001  3.3742383e-001  1.8443706e-001 -1.4114392e-001  1.6871768e-001 -2.2763222e-001 -7.7804923e-001 -9.5106885e-001 -6.9781188e-001 -5.9539147e-001  4.5262497e-001 -7.1102243e-001 -7.8218666e-001 -9.6633703e-001 -1.0521553e+000 -8.9326632e-001 -1.5433964e-001 -4.1404694e-001  6.7530506e-001 -8.6869352e-002 -4.1864801e-002  3.1782412e-001 -1.3370057e-001  5.0912428e-001 -6.9537346e-001  2.4360748e-001 -5.4399235e-001 -7.4755582e-001 -5.4283482e-001 -4.8754549e-001  6.4652925e-001 -4.3922403e-001  2.3363551e-001  2.7582099e-001 -4.5181087e-001 -3.7798860e-001 -2.2914485e-001 -1.9953200e-001  8.5322320e-001 -1.4842902e-001  4.7308279e-001 -4.7311767e-002 -9.9015002e-001  1.6952846e-001
  1.1165550e-001  4.2459609e-001  1.7146307e-001 -2.9483308e-001 -2.8780641e-001  6.0394152e-001 -6.8149697e-001 -9.8302135e-001 -2.2476743e-001  4.8857565e-003 -1.8237682e-001  1.7014600e+000  7.2731430e-001  3.5130907e-001 -6.2045794e-001 -4.1674139e-001 -1.0176660e+000  3.1190180e-001  6.6516168e-001 -1.9749481e-001  2.3436009e-001 -3.3028954e-001 -6.4389834e-001 -3.1491853e-001 -7.8265612e-002 -7.6944829e-001 -4.2504974e-001 -1.0407209e+000 -8.0746366e-001 -1.9095546e-001 -8.5543580e-001 -7.2688384e-001 -6.5647596e-001 -1.6879343e+000 -5.0149404e-001 -9.5440638e-001 -1.2427638e+000 -7.8522854e-001 -9.8017167e-001 -9.5053697e-001 -6.4443860e-001 -2.4108891e-001 -3.1319196e-001 -1.0237454e+000 -5.8366372e-001  7.6319410e-001 -6.8466518e-001 -1.9870917e-002 -3.8695943e-002 -2.7668953e-001 -8.5327454e-001 -8.3366982e-001 -3.9580469e-001 -4.9208711e-001  1.1707164e+000 -6.9568420e-001  5.4281456e-002 -7.0380245e-001 -6.7642172e-001 -3.0477328e-001 -7.4229616e-001 -5.5728575e-001 -1.2244515e+000 -9.1918624e-002  3.7796613e-001 -8.1985241e-001
 -1.2819412e+000 -7.5891255e-001 -3.8047810e-001  4.4110024e-002 -5.0526935e-001 -9.7513286e-001 -4.3029926e-001 -7.0376834e-001 -1.7486427e-001 -1.8957006e-001 -1.0086623e+000  7.0661092e-001 -2.9937404e-001 -1.9881082e-001 -5.4510415e-001 -1.9423773e-001 -9.1796027e-001 -1.5998167e-001  1.7337430e-001 -1.3617340e-001 -2.0301133e-001 -5.9441876e-001 -9.0703668e-001 -9.7742125e-001 -5.4514037e-001 -7.6222651e-001 -2.3389245e-001  3.1662354e-001 -4.4201971e-001 -1.6293509e-001 -5.9355331e-001 -4.8281463e-001 -7.3072277e-002 -5.3793342e-001 -5.5627861e-001 -3.5085721e-001 -1.4070370e+000 -7.2856523e-001  2.8988950e-003  3.6490164e-001 -1.1927805e+000 -1.4856142e-001 -1.4077162e+000 -5.5264240e-001 -1.3454646e-001  3.6863838e-001  4.3575735e-001 -9.6027207e-002  6.2561969e-002 -2.6222641e-001 -1.0449405e+000 -5.5226341e-001 -8.8591466e-001 -3.9876112e-001 -1.3311434e+000 -1.1094932e+000 -2.6326171e-001  5.8850042e-002 -8.3881488e-001 -2.5653674e-001 -7.9882891e-001 -4.9450039e-001 -1.9857911e+000 -9.3679245e-001  1.9018719e-001 -3.8029566e-001
 -4.6211094e-001 -3.3202851e-001  5.2958391e-001  1.1303739e+000  1.8094099e-002  1.9548355e-001  3.5468502e-001 -2.9158757e-001  2.0965558e-001 -1.7718663e-001 -2.8314297e-001 -9.2340445e-001 -1.0691168e-001  1.6697426e-001 -6.5361550e-001 -5.8990752e-001 -2.6360470e-001  5.5993545e-001  2.0837916e-001 -2.1392457e-001  9.3248619e-001  1.4337333e-001  1.2549887e-001 -6.4155034e-001 -1.6650626e-002 -4.0745811e-001  8.1072822e-001  2.8829059e-001  2.5753745e-001 -9.3124460e-001 -8.7275365e-001 -6.2994538e-002 -9.7229611e-001 -3.6153316e-001  1.6256921e-001  2.8458594e-001 -4.4191519e-001 -2.5462799e-001 -1.4423133e-001  7.9280261e-001 -4.9864256e-001  1.6027573e-001 -6.5836775e-003 -5.9100539e-001  1.4111702e-001 -6.2609064e-001 -6.8963482e-001 -8.0673476e-002 -3.4128918e-001 -4.1767320e-001 -1.3877288e-001 -5.8920167e-001 -5.0879670e-001 -1.0996139e-001 -1.1448716e+000  1.6716635e-002  6.9284083e-002 -1.4875669e-002 -1.9072845e-001  1.9292602e-001  5.0863389e-001 -1.9345414e-001  5.0385899e-001 -1.8625867e+000 -5.7844926e-001 -2.7831301e-002
  6.5790603e-001 -1.0140120e-001  2.4578263e-001  5.7087589e-001  3.6032686e-001  8.3176949e-001  9.0492554e-001  4.6653498e-001  4.6002921e-002  1.9579107e-002  3.5246252e-001 -5.6500038e-001  1.4305449e-001  1.9893349e-001 -8.5618955e-001 -1.6517933e-001  6.5151565e-001  7.9666525e-001  6.3515825e-001  1.3679090e+000  6.9438836e-001  2.8718153e-001  1.5057011e+000  8.8271332e-001  5.6455135e-001  6.3133671e-001  6.0846150e-001  7.1412391e-001  5.3364194e-001 -9.1402329e-001  3.0397732e-001  4.9565975e-001  9.5315088e-002  2.0556370e-001  4.3691502e-001  7.2012396e-001 -3.0370474e-001  3.7949220e-001  9.2979452e-001  8.4694250e-001  8.3809219e-001  5.3420499e-001  6.9663560e-001  2.9288249e-001  2.8480471e-001  5.3841127e-001 -1.0595718e-001 -2.1824985e-001 -6.4249047e-001  2.6528137e-001 -6.0448026e-001 -8.8327094e-001  1.0873103e-001  2.2601946e-001 -7.7345395e-002  3.4889827e-001  6.6028369e-003  3.6021569e-001  1.7516272e-001  1.1710304e+000  6.7289657e-001  2.2650333e-001  6.9383454e-001  6.4928972e-003  4.2212983e-002  6.0355109e-001
  1.6384878e-001  2.3988881e-001  1.4438377e+000  4.5089304e-001 -2.8548793e-001  3.0661194e-001  1.9876173e-001  9.8288533e-002  6.1741574e-001  1.8496238e-001  4.7153583e-001  8.9585130e-001  9.1572474e-001  7.9658027e-002 -6.8167945e-001 -1.1015324e+000  9.4933188e-001  7.3724105e-001  9.1858261e-002  5.7596505e-001  5.8393596e-002 -4.0592173e-001 -5.3286595e-001  8.1104692e-002 -7.1992121e-002 -2.7642159e-001 -3.6470032e-002 -7.3094588e-001 -3.6745106e-001 -4.9313686e-001  4.5042202e-001 -8.9637425e-002  7.4438667e-002 -9.8381867e-001  4.4685028e-001  1.1074675e-001 -6.3287048e-002  1.3936463e-001 -2.9508600e-001 -6.8688865e-001  4.8350154e-001 -5.7308860e-001  5.2357558e-001 -2.8597748e-001 -3.5301886e-001  1.0156016e+000 -4.0405888e-001 -4.8061133e-001 -4.7358391e-001 -1.4428199e-001 -7.9237149e-001 -6.5671549e-001 -2.2648124e-001 -1.5613415e-001  7.8209297e-001  1.3994890e-001  5.8124637e-001  2.1083490e-001 -3.0467072e-001  8.5320735e-003 -8.3781442e-001 -3.3340864e-001  1.0277404e+000 -2.0217305e-001  7.0007073e-001 -1.1228494e+000
 -6.2895876e-001 -3.1726033e-002  1.7069133e-001 -3.0876951e-001 -5.6462245e-001 -4.7770609e-001 -5.1926026e-001 -2.5477896e-002 -3.5063979e-001 -4.4490931e-001 -1.0826098e-001 -6.7868368e-002 -2.1185327e-001 -3.7364034e-001  3.7719128e-001 -3.1007366e-001  3.4847302e-002  6.9639253e-002 -8.1323518e-001  9.7725290e-002 -6.9590809e-001 -5.3176171e-001 -1.1008819e+000  7.5416192e-001 -1.0410868e-001  1.4849755e-001  4.1566340e-003 -5.1488785e-001 -6.7656698e-001 -2.2816218e-001  1.6066599e-001  1.5281279e-001 -8.4417470e-001 -9.4104362e-001  2.1939586e-001 -6.2121651e-002 -3.7451642e-001 -3.6112580e-001 -1.0717820e+000 -9.1141669e-001  5.7779103e-001 -1.7090296e-001  5.8186475e-001 -7.2971912e-001 -2.9966466e-001 -1.9250994e-001 -2.4348776e-001 -5.2448549e-001 -9.3036324e-001 -4.2088953e-001 -4.3355627e-001  1.2920045e-001 -7.2555259e-001 -7.1380639e-002  5.3170705e-001 -6.3561857e-001  3.5444070e-001 -4.8507277e-001 -1.5783830e-001 -4.5927970e-001 -7.0890963e-001 -2.5500668e-001  9.1240132e-002  3.1007598e-001 -3.2621853e-001 -9.7863981e-001
 -6.6989606e-001 -2.6560845e-001 -8.0297798e-001  6.1111059e-001 -2.3450854e-001 -1.3290532e-001  1.2867889e-001  1.3656006e-001  5.6837712e-002 -4.4048447e-001  1.5844595e-002 -1.3371188e+000 -7.4199560e-001 -2.1520693e-002  1.5433958e-001  5.1835631e-001  4.8091714e-001 -2.3032854e-001 -4.7402333e-001  3.0525912e-001 -2.3478709e-001  5.1377627e-001  8.4201206e-001  4.8253654e-001  6.2694155e-001  6.5799639e-001 -7.6639325e-001 -8.7755338e-001  8.5211496e-002  4.2891931e-001  5.6019256e-001  2.4862185e-001  2.3980305e-002  6.8671756e-002 -2.3900458e-003 -3.0688568e-001  3.7821327e-001  9.9176796e-003 -4.3438273e-001 -2.4564493e-001  9.6642097e-001 -6.2613222e-003  2.1373023e-001  9.2192142e-001  3.1901706e-001 -1.0118761e+000  1.2436835e-001 -6.3437305e-001 -8.0691404e-001 -1.8301100e-001  2.1006707e-002 -2.2453767e-001  1.7917997e-001 -1.0050488e+000 -9.8836871e-001  2.3967641e-001 -7.9692498e-001 -7.7588119e-001  3.9748922e-003  1.9989481e-001  1.4019653e+000 -5.5007563e-001  1.3466650e-001 -1.5403847e+000 -1.6756968e+000 -3.5689995e-002
  7.7145599e-001 -5.8214314e-002 -6.9719980e-001 -6.1170197e-001  1.0864275e-001  6.8115602e-001 -2.0161781e-001 -4.2928536e-001 -2.1777134e-001 -4.5161407e-001 -4.5161338e-003 -1.1123748e-001 -4.1583295e-001  6.6569729e-001  1.3746111e-001  2.9828141e-002 -1.0955370e-001 -1.2512868e+000 -1.2334528e+000 -2.0497520e-001 -3.3295188e-001 -1.1802478e-001  7.6473777e-001 -5.4735401e-001  4.1526222e-003  1.6394546e-001 -7.8106102e-001 -1.0900875e+000 -1.9136676e-001  1.4867346e-001  3.3521477e-001  9.0138849e-002 -8.0232536e-002  1.0700165e-001  6.2426911e-002 -5.3143036e-001  2.9550964e-001  2.7521470e-001 -8.1123399e-001 -1.4907782e-001 -2.6536925e-001  2.9198403e-001 -2.3828897e-001  1.3161149e+000  2.5431213e-001 -4.2793073e-001 -2.5722087e-001 -8.8274282e-002 -3.7493619e-001  3.8706811e-002  9.0836256e-002  1.0721794e-001  6.3519394e-001 -2.4043293e-001 -3.1506791e-001 -1.3429796e-001 -2.9151747e-001  1.8451777e-001 -2.0260664e-001 -1.5214664e-001  6.5945969e-001  2.5307255e-001 -9.8132814e-001 -4.4659204e-002 -1.1416885e-001  1.0250356e+000
 -9.7837929e-001 -2.1688280e-001 -6.2425603e-001 -9.9043993e-001 -3.9226275e-002  3.1843686e-001 -6.4268852e-001 -7.0521406e-001  2.0440135e-002 -8.2984497e-002 -5.7190850e-001  1.2136881e-002  4.1809241e-001  4.0742131e-001 -7.9742408e-002 -4.8589945e-001  7.6675163e-002 -6.2833680e-001 -1.5919673e+000 -3.3285299e-001 -4.2330430e-001 -1.3110877e-001 -1.9237030e-001 -3.2396890e-002 -3.0941103e-001 -1.5825338e-001 -3.1734817e-001 -7.1106193e-001 -5.3177141e-001  3.7425287e-001 -3.1350659e-001 -3.7520131e-001  1.1778331e-001  1.5392320e-001 -1.6866525e-001 -7.9100275e-004 -9.6628579e-002 -4.7094911e-001 -3.9594103e-001 -2.7641380e-001  1.1557403e-001  2.5590892e-001  5.0378659e-002  7.7258530e-002 -5.1362934e-002  1.8598106e-001 -1.4510332e-001  1.2660148e-001 -2.8544525e-001  4.6603283e-001  2.0293659e-001  2.5688301e-001  7.6364395e-001 -2.4313990e-001  6.2182299e-001  5.2637358e-002  2.7059969e-001  1.2381300e-001 -3.6441414e-001 -5.8731658e-001  4.4342868e-001  1.7985536e-001 -1.2224300e+000  2.0062780e-001 -8.0239511e-002 -6.4082489e-001
  3.8302514e-001 -9.1521462e-001 -1.0017541e+000  3.0925828e-001 -2.2615392e-001  3.5847501e-001 -3.7400641e-001 -2.2190444e-001 -2.3521588e-001  4.8370735e-001 -5.3835595e-001  3.0917038e-001 -2.7902349e-001 -1.5051103e-001 -3.2071012e-001 -3.2268582e-001  7.0459262e-002  6.2726741e-002  3.2906181e-001 -1.4307204e-001 -3.3217172e-001 -6.0527156e-001  1.4999609e-001 -5.5769426e-001  3.8849487e-001 -5.5654941e-001 -1.4024812e-001 -1.2676923e-001 -2.2740323e-001  5.3150773e-002 -9.5587764e-002  2.0622419e-001  4.8449150e-001  1.0911374e+000  1.2816807e-001 -1.4653773e-001 -3.8673324e-002  3.3677492e-002 -4.8746304e-001 -3.4199018e-001 -2.0480289e-001  3.1793549e-001 -1.0893819e+000  2.9256832e-001  4.4995834e-001 -4.6284816e-001  6.6682344e-001  2.0054822e-001 -2.3045550e-001  2.0316773e-001 -9.4915044e-002  4.2881610e-002  3.2159237e-001  1.8809631e-002  8.2007452e-001 -4.3958502e-001  6.9803298e-002  2.3458744e-001 -1.0132055e-003 -7.8886354e-001 -6.6913653e-001  3.4900595e-001  5.8074808e-001 -4.2298195e-001  4.8040958e-001  1.4208795e+000
  6.3923480e-001  6.2008573e-001  1.2145824e-001 -2.1749649e-002  5.8749830e-001 -4.2548130e-001 -1.6964061e-001  5.0209176e-002  2.0419092e-001 -2.1918226e-001 -1.7605438e-001  2.0547074e-001  2.4065102e-001  6.5354012e-001  6.1644092e-001  5.4053552e-001 -4.6867696e-001 -6.8631544e-001  2.7221597e-001 -3.6258109e-001 -6.5529241e-001  2.8428748e-001  5.9325738e-002  2.9485950e-001 -1.5272670e-001 -3.9342121e-002  1.4962997e-001  3.2227291e-001  5.8807367e-001  2.6388753e-002  3.6498706e-001  7.7081989e-002 -1.2187278e-001  9.6492793e-001  1.0013197e-001  6.0829915e-001 -1.3076859e-001  4.0304724e-002  5.9840658e-001  5.1383055e-001  2.0816532e-002  2.5967252e-001  3.5608593e-001  1.3890789e+000  3.5220605e-001  1.6528685e-001  7.9704784e-001  7.8545280e-001  6.1741723e-001  6.6795607e-001  2.4733418e-001  4.1694763e-001  1.2702267e+000 -8.7835304e-001  5.3988793e-001 -3.1198297e-001  2.3307902e-003 -5.2000026e-001  4.4180768e-001  6.3410862e-002  1.3959948e+000 -1.0549084e-001  3.7568216e-001  1.4987888e+000 -1.7809536e-001 -3.3227401e-002
  1.5173446e-002 -8.4294967e-001 -1.1068744e+000  8.3319076e-001 -7.4341344e-001  5.7960376e-001 -1.0486467e-002  1.0788152e-001 -1.0271031e+000 -1.4908669e-002  4.5103884e-003  3.7156919e-001 -8.1098883e-001  8.3705267e-001 -2.7951917e-002  2.6708801e-001 -2.7217263e-001 -1.7289474e-001 -3.3026019e-002  9.8514345e-002 -1.6726091e-001 -5.6743117e-001  1.7677803e+000  2.2595573e-001  2.6935560e-001 -4.2102706e-001  3.4443608e-001  7.9313388e-001  6.3560291e-001  3.0098988e-001  8.2471650e-001  7.6362192e-002  9.5159598e-001 -7.3605019e-002  1.2912360e-001  3.5337709e-001 -5.4687429e-001  1.1966805e+000  6.9034665e-001  2.0084114e-001 -8.3887718e-001  1.6481724e-001 -1.0128915e+000  1.2342673e+000  7.4817340e-001 -6.5193526e-001  8.6943032e-001  9.0318994e-001  5.0531252e-001 -1.2945694e+000 -1.8583245e-001  2.4920846e-001  6.5706549e-001 -2.9345298e-001  2.8150200e-001 -4.5707502e-001  7.5248062e-002  3.3410755e-001  7.2195761e-001  5.4945933e-001  1.1958535e+000  2.5405110e-001 -8.5541407e-001  3.0977301e-001 -5.5696765e-001  1.6112080e+000
 -5.7138360e-001  4.4674476e-001 -6.8505429e-001  1.6074416e+000 -3.5850343e-001  6.5873094e-001 -6.2444046e-001 -4.0841330e-001  2.4934541e-001 -8.1936721e-001 -3.0020161e-001 -2.6006922e-001 -2.3070556e-001 -2.0113533e-001  5.5578687e-001  3.3345329e-001 -6.7495621e-001 -5.6154113e-001 -6.1186634e-001 -7.2949732e-001  1.2833966e+000  7.4694991e-001  5.2393088e-001 -8.5968054e-001 -4.1906964e-001 -4.9660356e-001 -2.9231389e-001 -6.1323886e-001  4.4457209e-001  8.9335167e-001 -7.9561725e-001 -1.9353112e-001 -6.5980301e-001  9.8804397e-002 -5.3968266e-001 -1.5740816e+000  5.3258499e-001  9.3888330e-001 -6.4692215e-002 -3.8795908e-001 -5.0374474e-001 -4.0479132e-001 -9.4689534e-001 -2.6077913e-001  7.5586898e-001  2.9724373e-001 -3.1578996e-001 -1.0400212e-001 -3.3572848e-001 -4.3598515e-001  4.6927778e-001  9.4605275e-001 -6.0630891e-001 -1.2003145e+000 -6.4609999e-001 -4.1402014e-001 -6.5662274e-001 -5.7845859e-001  2.5374651e-001 -2.9357959e-001  3.2623909e-002 -9.6114824e-001  6.1641927e-001 -8.8643193e-001 -6.8178378e-001 -1.9194873e+000
 -7.9648266e-003  1.4383233e-001  1.2252214e-001 -3.0743973e-001  2.5123243e-001 -3.6383249e-001 -1.6874563e-002  2.2943890e-001  3.9903663e-001 -1.1082483e-001 -1.8640080e-001 -8.9389713e-001  8.8685795e-002 -3.5649552e-001  6.2116143e-001  4.9317043e-001  2.0360188e-001  3.7603694e-002 -2.1625212e-001 -7.6511835e-001  7.0010325e-001  2.7593092e-001 -6.5181983e-001  6.7286084e-001  2.7412636e-001  5.1986138e-001 -8.9549941e-002 -8.7275059e-001 -1.0024508e-001  7.6941459e-001 -4.8862217e-001  3.4654351e-001 -7.6551705e-002  1.3535969e-001 -2.9991209e-001 -1.2938841e+000  9.4181833e-001  6.7854201e-001 -7.5736767e-001 -1.8651536e-001  6.4116514e-001 -4.4481467e-003 -1.8968822e-001 -6.3025022e-001  5.3587649e-001  4.6681243e-001 -1.8160246e-001 -5.2344973e-001 -8.3233666e-001 -5.5243495e-001  6.4313171e-001  9.9304695e-001 -4.4217065e-001  3.2197973e-001 -1.2410091e+000  7.1172115e-002 -9.6182198e-002  5.1854433e-001  7.2992779e-001  9.6169002e-002 -1.3168898e+000  4.0841426e-001 -1.3735053e+000  5.2940734e-001  6.0430447e-001 -3.8289545e-001
  5.1230408e-001  5.0322983e-001  4.2404560e-001  2.2325616e-001  2.9465352e-001  3.7903939e-001  5.3092690e-001  7.8032793e-001  6.5974953e-001  1.2559655e-001 -2.0013247e-001 -3.7878603e-001 -1.0382215e-001 -4.0963555e-001  1.6659372e-001  1.9371181e-001 -3.7042353e-001  1.1231710e+000  9.7761799e-001 -1.9199737e-001  2.3109030e+000  6.7751572e-001  8.8132086e-002  3.4798838e-001 -4.7050374e-002  1.5828406e-001 -1.5330876e-001  3.3300703e-001  1.4341622e-001  8.9660961e-002 -7.9284034e-001 -4.5217269e-002 -5.7815589e-001 -1.8360937e-001 -2.7235866e-001  1.8804088e-001  3.1927704e-001  1.3968476e-002  7.9464617e-003 -1.4092315e-001  1.1744927e-001  2.9336578e-002  2.8740393e-001  1.0127632e+000  1.6998607e-001  5.7910731e-001 -3.5160995e-001  6.2936599e-001 -4.0875140e-001 -4.7806065e-001  2.2668892e-001  6.0045087e-002 -1.6068612e-001 -4.2874681e-002  1.6453694e-001 -4.0278639e-001  1.9193341e-001 -6.0865523e-001  4.6996492e-001  4.5622147e-002 -7.0027535e-001 -1.7826074e-001  6.6853448e-001 -1.2324915e+000 -2.2308789e-001 -7.6166040e-002
 -8.5220749e-001  5.2490627e-001  2.3853304e-001 -2.6784285e+000  1.0705440e+000  5.0647934e-001  1.0033017e-002  4.3942552e-001  9.4885111e-001  5.8021352e-001 -1.0509116e-001  2.8188555e-001  9.6870834e-001  8.4541821e-001 -1.7061359e-001  1.5171798e-001  4.7844852e-001 -1.5040378e-001  3.6990286e-001 -8.5766588e-001 -1.3459486e+000  4.2096655e-001  1.5716302e-001  1.1135331e+000  2.5144714e-001  1.2763860e+000  2.8214677e-001  4.7294917e-002 -4.4707327e-001  5.7275707e-001  1.0465606e+000  3.7096004e-001  7.8918036e-001  9.6791393e-001  2.4680388e-001  8.6543944e-001  3.2683365e-001 -5.3548231e-001 -6.1773614e-002 -2.3639653e-001  4.0189880e-001  4.4456767e-001  1.5773934e+000 -1.4285202e-001 -5.4196310e-002  8.6139279e-001 -2.0185227e-001  4.9326298e-001 -1.0096262e-001  1.6832822e-001  4.9891396e-001 -2.0857266e-001  2.8666533e-001  4.6383598e-001  1.5231887e+000  2.6704601e-001  4.5502710e-001  4.7503596e-001 -2.8261746e-004 -2.7586322e-001  8.6900531e-001  9.0294880e-001 -8.8071949e-001  1.0945575e+000  4.3170575e-001  1.3147404e+000
  2.9678298e-001  3.2757012e-001  1.2231714e+000 -2.0751007e+000 -2.1729242e-001  7.2477199e-001  3.0574908e-001  4.2184752e-001  9.2365011e-001  4.9873024e-001  2.2154955e-001 -3.4546248e-001  9.6282488e-001  3.7238082e-001  7.4896557e-001  3.1360607e-001  4.3091998e-001 -4.0479154e-001  6.1134856e-001 -2.0585789e-001 -2.2480445e+000  6.4086089e-001  2.5296778e-001  1.5684314e+000 -3.2586157e-001  1.6912547e+000  1.7119769e-001  6.2370189e-001  5.9745367e-001  1.4990192e-001  1.6434605e+000  8.0950436e-001  1.8038444e+000  5.9255565e-001  3.0081479e-001  8.5538157e-001  2.2793532e-001  2.4453310e-001  4.7342758e-001  3.9516520e-001  7.4339080e-001 -4.4627214e-001  1.7074659e+000 -1.7858860e-001 -1.2147674e+000 -6.4982856e-002 -7.9494684e-001 -4.2346312e-001  9.0109671e-002  3.2756521e-001  5.2021076e-001  6.6108931e-001  6.3956151e-001  4.0537110e-001  3.7226999e-001  1.1617371e+000  8.2019896e-001  2.8388869e-002  8.8913348e-001  1.1190656e-001  7.4676368e-002 -2.9643840e-001 -8.2996879e-001  5.9641391e-001 -1.5099904e-001 -1.8959886e-001
 -3.6048661e-001 -5.0730232e-001 -6.9687402e-001  2.4075558e+000 -8.8237041e-001 -1.0224601e+000 -1.8350325e-002  5.4119858e-001 -1.7673396e-001  9.3713310e-002 -2.2824988e-001 -8.4403520e-001 -5.3031167e-001 -3.3698532e-001 -3.7199942e-001 -7.3643408e-002  3.6529969e-001 -1.9371731e-001  3.0663977e-001  1.0819098e-001  2.1541404e+000  8.7630235e-001  1.5643031e+000 -3.4463569e-001  2.1804381e-001  2.6887184e-001  4.9072926e-002  1.0258594e+000  1.1701687e+000  1.9760412e-001  2.3757332e-001  5.4760022e-001  7.2352972e-001  2.8302346e-001  2.8253094e-001 -6.7267521e-002  1.1761028e+000  8.7333346e-001  1.5311088e+000  9.0581375e-001 -9.4038541e-002 -3.4296293e-001 -1.1774990e+000  5.9913890e-001  5.3583487e-001 -1.3551385e+000  4.8711740e-001  1.0310578e+000  8.1322655e-001  4.9534734e-001  3.4934672e-001 -5.6971385e-002 -2.0064501e-001  2.6925183e-001 -9.0227475e-001 -2.9691122e-001 -5.8699884e-002 -7.7130040e-001  7.5162573e-001  4.0305356e-001  2.1050005e-002 -6.1847558e-001  2.5301636e+000 -1.0173402e+000 -3.4201707e-001 -7.5183790e-001
  4.3825893e-001  1.9693150e-001 -7.2378806e-001 -7.1538819e-001  4.8231971e-001 -8.1310579e-001 -4.2197495e-002 -4.2671323e-002 -8.8795493e-002 -4.4554813e-001 -2.3079733e-001 -2.8175239e-001  2.1966892e-001 -2.3253761e-001  2.7818342e-001  5.5108542e-001 -5.9339666e-001  1.0139458e-001 -4.0912835e-001 -5.4705087e-001  6.7164781e-001  8.3337929e-001 -4.4797947e-001 -1.2020622e+000 -1.9275707e-001 -3.9784475e-001  6.7982121e-001  5.2812276e-001  7.0426036e-001  1.6521660e-001 -6.1565791e-001  1.7922605e-001  2.0969915e-001  2.7843951e-001  5.3658980e-002  4.4835297e-001 -3.1377909e-002  7.6692867e-001  8.2976299e-001  7.2643508e-001 -2.3340533e-002  1.7865733e-002 -1.1324223e+000 -6.3973002e-002  5.6338070e-001 -1.3128447e-001 -1.8686184e-001  8.0939225e-002  2.8701969e-001  8.9777659e-002  3.9722733e-001  9.8477201e-002 -4.1069236e-001 -1.5841594e-002 -9.9621322e-001 -3.5770115e-001 -1.0088697e+000 -6.6297900e-001 -4.1769880e-001 -8.8460136e-002  3.4864159e-001 -5.7557034e-001  7.3389207e-001  1.0881491e+000 -3.4216264e-001 -4.6544635e-001
  5.8506014e-001  1.0511157e+000 -3.7763652e-001  5.6153965e-002  6.9684364e-001  5.1799035e-001 -3.1144664e-001  3.1383271e-001  4.7707411e-001  4.4292669e-002  6.3721463e-001  1.3687496e-001  9.7386933e-001  8.8115312e-002  7.9448295e-001  6.2318504e-001  1.0178736e-001  5.6798015e-002  9.6301606e-001 -3.0681723e-001  4.3272585e-001  9.0307775e-001 -6.6154363e-002  2.2883592e-001  7.9251504e-002  7.2260215e-001  1.2728108e+000  1.5091610e+000  1.6119127e+000  5.1609598e-002  9.3666183e-001  1.0452219e+000  9.5155106e-001  3.5192337e-001  6.9855072e-001  1.2773914e+000 -1.7389011e-001  2.2916666e+000  2.2986925e+000  9.6687801e-001  4.2467360e-001  3.8344682e-001  2.1776318e-001  6.4190874e-001  1.0912806e+000  2.7262277e-001  1.1927794e-001 -3.5042657e-002  5.9989672e-001 -1.9437908e-001  2.9344012e-001  3.1215389e-001 -2.3302347e-001 -3.6062967e-001 -3.0120435e-002  3.6992234e-001 -2.9764933e-001 -6.8070698e-001 -6.5866346e-002 -4.2714788e-001 -1.0390890e-001 -2.5355024e-001  1.6133754e-001  9.0085448e-001 -3.1522598e-001  1.2170150e+000
  9.1541591e-002  4.9960181e-001 -3.7577142e-001  8.8829319e-001 -1.0838258e+000  5.2650957e-002 -5.6264771e-001  9.8165578e-002 -5.0030224e-001 -2.0129594e-001  4.1076079e-001 -1.1715347e+000 -1.6657069e-001 -2.9879719e-001  7.9549309e-001  4.2507358e-001 -1.2996965e-001 -3.7249589e-001 -8.8542903e-001 -5.2227916e-002 -8.6666111e-001 -2.0429653e-001 -2.2936852e-001  3.6907616e-001  8.9194479e-001  7.6550524e-001 -4.1793333e-001  4.6272423e-001  7.6774272e-001  7.3953132e-001  4.7229424e-001  3.3000757e-001  4.8091528e-001  2.0782556e-001  9.1653480e-002  6.6904901e-001  6.8894521e-001  1.4848853e+000  1.0441521e+000  5.5768998e-002  5.3196642e-001  1.0811895e+000  9.1893235e-001  2.9049129e-001  9.2286257e-001  8.2663343e-001  7.6687123e-002 -8.1573881e-001  7.8257261e-001  4.1321594e-001  7.1738154e-002  8.0365792e-002  5.0636782e-001  6.0389837e-001  2.1727294e-001  6.2932104e-001 -2.1335136e-002  1.7880985e-001 -9.7722211e-002 -9.8225650e-001 -8.6731953e-001 -1.2529501e-001  4.5125900e-001 -4.2757883e-001  8.6771845e-001  6.8126366e-001
  6.2927343e-002  1.2667708e-001  1.2788876e-001  3.0616507e-001 -1.8879168e-001  2.4754564e-001  2.9912218e-002 -5.7268122e-001 -4.9020013e-002 -4.5275621e-001  2.4802903e-001 -2.1026312e-001  7.2078325e-001 -1.3645677e-001 -6.7685845e-001 -3.4766046e-001 -1.1682104e-001 -2.1660447e-001 -7.8403208e-001 -1.8160763e-001  2.2039707e-001 -4.4475731e-002  1.2397377e-001  1.7630216e-001 -1.5026361e-002  1.9734736e-001 -9.5553412e-001  6.3711966e-002 -9.9724116e-002 -3.5460254e-001  2.6397793e-001 -5.9471489e-001 -1.9229833e-001 -2.0101366e-001 -3.0032523e-001 -9.8017143e-002  2.4914413e-001 -3.2917612e-001 -2.6170027e-003 -6.4228062e-001  8.0932155e-002  5.0270457e-001  2.7906888e-002  5.8778728e-001  4.8276876e-002 -4.1740702e-001 -2.3105521e-001  3.0485233e-001  7.1182355e-001  4.9766516e-001  3.2244621e-001 -1.7706629e-001 -3.4229532e-002 -1.0501632e-001 -1.8921372e-001  1.6290709e-001 -1.7239253e-001 -2.1343373e-001 -5.4876465e-001  2.8368613e-001  5.1067194e-001 -8.6216262e-001  7.8838994e-001  6.9792968e-001 -2.4478707e-001 -9.6325151e-001
 -8.5167025e-002 -7.6872967e-002  1.7490397e-001  1.1341848e+000 -3.0244594e-001 -3.8236685e-001 -4.9444744e-002 -2.2542431e-001 -4.8028813e-001 -1.7961646e-001 -1.0351983e-001 -7.3396366e-001 -2.3888258e-001 -1.1935483e-001 -7.6872342e-001 -4.7175613e-001 -4.0470160e-001 -5.1459694e-001 -3.2526229e-001  1.5577870e-001  3.2465542e-001 -2.5840648e-001  7.1436006e-001  3.6653402e-001  3.0698912e-001  1.4862120e-001 -3.1626395e-001 -4.8444355e-001 -6.2800267e-001 -1.4979775e-001 -1.5075452e-001 -6.5903979e-001 -3.4570146e-001  2.9455186e-001  1.5845978e-002  5.5193665e-002 -2.8828735e-001 -4.4298130e-001 -3.7048277e-001 -1.2092902e-001  9.8124460e-003  5.7736128e-001  6.2944336e-001  7.2471548e-001  3.7489079e-001 -1.6167338e-001  3.7630430e-001  6.3784304e-001  1.1443594e+000  1.9935673e-001  3.0672908e-001 -5.5155024e-001 -3.8681970e-001  1.0965231e-001 -1.5592730e-001  3.2880312e-003  1.0215579e-001  4.1572899e-002  3.3624182e-002  1.4911255e-001 -9.0289592e-002  3.9319331e-001  9.2453199e-001  8.3779818e-001  1.3152374e-001 -3.8429152e-001
  5.3689085e-001 -4.5769157e-001  1.1468209e-001  1.1432941e+000  7.0339280e-002 -9.1090419e-001 -2.2195132e-001 -3.8080427e-001 -2.0856441e-001  5.6440144e-002 -5.6777204e-001  3.4234557e-001 -9.3053621e-002 -4.0677486e-001 -4.9635921e-001 -1.6742989e-001 -5.0270925e-001  3.2135104e-001  5.2153868e-001 -6.0357410e-001  9.5619872e-001 -2.9942670e-001 -3.3008659e-001  1.2219128e-001 -1.7149211e-002 -3.3994069e-001 -2.7864025e-002 -7.8977890e-001 -5.2793362e-001 -6.9654431e-001 -1.2524847e+000 -3.9643250e-001 -1.0377294e+000 -1.2077843e+000 -6.3311441e-001 -1.2571704e+000 -6.7778695e-001 -8.0252422e-001 -3.4261796e-001 -6.2870362e-001  2.4766916e-001 -4.1374432e-001 -4.2735006e-001  1.4099634e-001 -3.5165696e-001 -1.6274007e-001  2.2956492e-001  3.0073840e-002  1.7303279e-001 -1.5980659e-001  1.2176340e-001 -2.0920502e-001 -5.3973755e-001 -6.3417628e-001 -5.3370770e-001  2.9671616e-002 -3.7242439e-001 -2.8065497e-001 -4.6989814e-001 -6.2695537e-002  3.3179239e-001 -3.6183161e-001 -2.9200912e-002  4.1943615e-001 -1.4320176e+000 -8.6004972e-001
  2.7751560e-002  3.0456154e-001 -1.0604156e+000  1.7403595e-001 -5.7345910e-001 -3.4342255e-002 -3.4390125e-001 -1.8803429e-001  1.5856535e-001  3.8207833e-002 -9.4192808e-001  1.8179414e-001 -1.2377157e-001 -1.6698643e-001 -1.3918318e-001 -3.4664582e-001  3.4747202e-001 -3.2731342e-002 -4.1723864e-001 -6.3992477e-001 -6.4302605e-001 -7.9776843e-001 -1.3690878e+000 -2.0997556e-001 -1.3518226e-001 -5.7367597e-001 -9.9066673e-001 -9.1485328e-001 -1.0030596e+000  2.9863602e-002 -2.8644640e-001 -5.2202551e-001 -2.6283232e-001  5.0649125e-001 -4.6874316e-002 -1.4806571e-001  3.1422017e-002 -9.5437659e-001 -7.8051261e-001 -3.8546987e-001 -1.1897877e+000  1.7526540e-001 -1.1198240e+000 -1.0658201e-002 -5.9436768e-001  1.3626121e-001  2.9183399e-001  2.5252012e-001  4.3298144e-001  4.1821992e-001 -3.1011995e-001 -5.0353251e-002 -2.2415369e-001 -3.3887206e-001 -3.5196449e-001  2.8192511e-001 -5.6532344e-002  1.3606744e-001  2.8417677e-002 -1.8518162e-001 -4.8854671e-001 -5.6015140e-001 -6.5237283e-001 -1.1464156e+000 -1.2788711e-001  2.7340416e-001
 -5.7369441e-001  6.8433543e-001 -2.0200508e-001 -2.7433712e-001 -4.2672135e-002 -7.1808834e-002 -2.3239686e-001 -1.2729605e+000 -1.3261283e-001 -2.8085028e-001 -7.5243395e-001 -8.1664743e-001 -1.8020779e-001 -1.4780294e-001 -2.9207390e-001 -4.5720086e-001 -6.4145541e-001 -4.3509960e-001 -5.0163335e-001 -5.1713590e-001 -1.5519934e+000 -1.1269798e+000 -9.2505795e-001 -9.3029955e-001 -2.2815989e-001 -5.1324529e-001 -8.0095494e-001 -1.9358673e-001 -1.5863502e-001 -5.9038250e-001 -6.8678378e-001 -9.9369868e-001 -1.2827837e+000 -7.9552870e-001 -4.1844280e-001 -3.2200723e-001 -7.9874022e-001 -9.4424258e-001 -1.0640055e+000 -4.9361525e-001 -3.3694519e-001  1.9371673e-001 -5.8229291e-002 -6.7745192e-001 -4.7099315e-001  1.1750433e-001 -3.4904748e-001  1.1103090e-001 -1.1269001e-001  2.4555400e-001 -1.8089885e-001  1.1825196e-001 -4.6803163e-001 -7.6868137e-001  5.6958440e-001 -2.8370262e-001 -8.7451541e-002 -6.7867213e-001 -1.2115348e+000 -1.8604552e-001 -2.6122269e-001 -7.0607736e-001  5.7108959e-004 -3.1821148e-001  4.1806198e-001 -4.4128685e-001
 -3.5621083e-001 -6.5796044e-001  1.8086725e-001 -6.1365776e-001 -5.4522227e-001  4.3140791e-001 -3.0370651e-001 -5.1321854e-001 -2.4627776e-001 -6.6114371e-001 -6.8758708e-001 -2.4779877e-001 -1.8047048e-001  1.2221289e-001 -1.1350685e-001 -2.5304293e-001 -4.4572399e-001 -5.2998259e-001 -9.6557355e-001 -3.0799039e-001 -1.6335836e+000 -1.2282531e-001 -8.6521775e-001  3.1365703e-001 -2.5129702e-001  4.0610094e-001 -2.5796709e-001  4.2181422e-002 -8.1083180e-002 -1.8658063e-002  8.4267317e-001 -8.7983113e-002 -3.9614470e-001 -7.3724364e-001  5.1858673e-002  8.6800174e-001  5.5432963e-002 -3.5984232e-001  1.8328595e-001 -1.1437904e-001  5.7465674e-001 -1.0863555e-002  8.7659685e-001 -5.8054730e-002  5.4344705e-001 -3.1777716e-001  2.2897822e-002 -5.3982942e-001  1.3455319e-001  3.2531909e-001 -2.1708405e-001 -4.2811525e-001 -6.0278249e-001  1.6922051e-002 -3.3797278e-001 -7.9733785e-001 -3.1485798e-001 -2.1335266e-001 -7.4902488e-001 -2.1162178e-001 -1.3027060e+000 -1.7892421e-001  2.9019857e-001 -4.4278023e-001 -4.4154803e-001  3.3504878e-001
 -3.1279102e-001  9.0040692e-002 -1.0960850e-001  4.8263926e-001  2.3180938e-002  5.5507509e-001 -1.2653494e-001 -2.8212193e-002 -3.9519765e-002 -4.8398297e-001  1.1018906e-001 -8.5741359e-002  6.7287386e-002  4.7055380e-002 -1.7316669e-001 -2.0135239e-001  2.5960318e-002 -2.6204738e-001  1.5815099e-001  3.5529218e-001  2.0996012e-001  5.3386982e-001  6.8862374e-002  6.0935776e-001 -2.3457279e-001 -1.5251423e-001  4.9777623e-001  2.4855959e-001 -1.0206941e-001  2.4951180e-001  7.9637047e-002  1.8794040e-001 -6.5617797e-001 -8.0878820e-002 -1.8119799e-001  2.0361570e-001  7.1474562e-001 -6.4495677e-001  2.8683853e-001  3.5609307e-001  8.6981178e-001 -1.7471695e-001 -2.6945960e-001 -6.2927946e-001  5.6701138e-001 -1.1806595e+000 -3.1407084e-001  2.5599586e-001  1.0021258e-001 -1.2138696e-002  1.6750833e-001  1.9681892e-001 -3.6435136e-001 -2.0032565e-001  2.5720438e-001 -2.6029116e-002 -5.5486249e-001 -3.9775800e-001  7.1421732e-002  4.2556782e-001  6.5416830e-002 -5.5542912e-001 -2.1110345e-001  6.5414803e-001 -4.2163184e-001  1.2881854e+000
 -3.0245092e-001 -2.0198297e-002  2.4573054e-002 -7.3316899e-001  6.0519958e-001 -1.5773206e+000  1.4782078e-001  3.7970654e-001 -2.0293654e-002 -2.2952881e-001 -2.1621023e-001 -1.3967361e-001  1.1537532e-001 -3.7836368e-002  4.6118765e-001  1.7054788e-001  1.4499682e-001 -6.9876488e-001 -3.1501025e-001 -1.5063203e-001  1.9394491e-002  4.8854687e-001 -3.1670566e-001  7.3022524e-001 -2.8514691e-001  3.1398364e-001 -3.4205326e-001 -9.3580666e-001 -5.5698764e-001  1.8589533e-002 -9.6216348e-001  2.0451701e-002  1.9065451e-001  3.9580858e-001 -3.4397607e-002 -8.2852106e-001  4.3173724e-002 -4.0537167e-001 -7.3955878e-001  4.2462800e-002  2.8338429e-002 -1.7617715e-001  8.5916036e-001  7.5303355e-001 -2.7293454e-002 -1.2450221e+000 -4.2607060e-001 -1.1316529e-001 -8.1302737e-001  3.0064658e-001  1.5796783e-001 -2.5289852e-001  1.1557932e-001 -7.3162072e-001 -6.7682374e-002 -6.6590395e-002 -3.3812649e-001  1.9030967e-001  5.0037229e-001 -6.7572356e-002 -1.3125985e-001 -1.1058619e-001 -1.1445869e+000 -1.3964848e-001  6.7467086e-002  5.2988676e-003
  8.0726050e-001 -4.3971404e-001 -3.9601185e-001 -3.9535068e-001  4.1058632e-001 -1.8566405e-001  1.2383113e+000  4.1342159e-001  3.3431189e-001  1.0940777e-001 -2.5194263e-001 -6.5499581e-001 -1.2262604e-001 -5.7363822e-002 -2.5573670e-001 -1.9593440e-001  3.7599646e-002  3.8014631e-001  5.7218297e-001 -1.5872826e-002  3.5529641e-001  9.4610458e-001  1.0122615e+000  4.6988675e-001  6.1826663e-002 -6.6347207e-002  5.3714435e-001  5.5051679e-001  7.4825136e-001 -6.0662481e-001 -1.5043357e-001  3.5483175e-001  1.5610552e-001  9.6044149e-002  3.7949422e-001 -7.8302235e-001 -5.7704745e-001  7.5283985e-001 -1.0041142e-001  4.7492075e-001 -1.0396867e-001 -4.7241306e-001  1.2209771e+000 -1.6988160e-001  9.7739197e-002 -1.0512584e+000 -7.6655194e-001 -1.1481228e+000 -3.3991143e-001 -4.4030348e-001 -8.3412408e-002 -5.0243860e-001 -4.9997249e-001 -1.2205981e-001  3.5078985e-001 -4.5189122e-001  3.7911592e-001 -5.6920726e-002  6.1919642e-001  6.4302083e-001 -2.9557171e-001 -1.0927831e-001 -3.3024209e-001 -2.7713404e-001  6.3559484e-002 -4.3957851e-001
 -2.7797138e-001 -3.0749093e-001  6.4263294e-001 -7.6685033e-002 -3.4729854e-001 -1.9605222e-001  1.3168052e+000  1.3453155e-001 -8.7994522e-001  1.4563209e-001 -2.6647256e-001  6.2530109e-002 -7.4318548e-001 -2.0516358e-002 -4.2014285e-001 -2.7494254e-001  4.7235165e-002  2.2979245e-001  1.6995309e-001 -2.1336455e-001  2.7455444e-001  5.1837211e-001  5.4092797e-001  9.1008631e-001  3.9335357e-001  4.3627502e-001  4.3125717e-001  1.1922204e+000  7.1026015e-001 -7.6812918e-001  4.7077340e-001 -4.5304442e-001  4.5670944e-001  3.9622622e-001 -7.8621348e-002  3.7416406e-001 -4.1089729e-001  3.3383174e-001  4.3740220e-001  4.6346389e-001  4.5802022e-001  1.0639444e-001  1.1634364e+000  3.9111577e-001  2.2453233e-001 -4.7138253e-001 -1.9849237e-001 -6.6199252e-001  6.2990749e-001 -1.0512070e-001  1.7758689e-001 -5.9286765e-001 -1.6197339e-001 -5.8007427e-001  5.9462861e-001 -1.9235840e-001  3.0162148e-001  1.4029882e-001  2.6374933e-001  5.6036968e-001 -5.2153086e-001  4.6881219e-001 -1.0352429e-001 -6.8518888e-001  3.9350122e-001  1.0439753e+000
  1.1856971e-001  1.2448200e-001  6.7527977e-001  2.1444637e-001  9.5155354e-002  9.1560568e-001  5.3135189e-001 -3.6514855e-001  4.8017771e-001  2.7671714e-001 -1.4112393e-001  2.5452357e-001 -8.5935498e-002  3.4329904e-001 -3.9410085e-001 -7.7414308e-001 -4.9932449e-001 -1.7629888e-001  4.0987685e-001 -2.0644935e-001  7.4642155e-001  1.7220906e-001 -8.6767458e-001 -7.0634289e-002  5.7128599e-002 -5.5988450e-001  1.0471712e-001  3.2541379e-001  1.8832617e-001  1.0105602e-001 -2.7084125e-001 -2.1752059e-001 -3.8229290e-001  2.7807006e-001  2.8103157e-001  2.9923370e-001 -5.3158501e-001  7.4564719e-002  1.4166167e-001  3.1062428e-001 -2.7959163e-001 -3.1031731e-002 -1.2243625e-001 -3.9608686e-001 -2.2641068e-001  1.7080179e-001 -4.1297815e-001  2.7363557e-001  1.9945584e-002 -8.1738430e-001  2.1808588e-002 -4.8800553e-002  2.8460933e-003 -5.2912276e-001 -1.1678048e+000  3.7322720e-001  2.4294388e-001  4.7451120e-001 -7.6263111e-002 -2.2825310e-001  1.5276048e+000  1.5439655e-001  3.5486054e-001 -7.6385009e-002  5.6866122e-001 -1.7218969e-001
  7.3451807e-001 -1.8000170e-001 -1.1974998e+000 -1.3004111e+000  1.9840855e-001  3.4332647e-001  1.0162658e-001 -5.6746957e-002  6.5636547e-002 -5.5893894e-001 -1.4084512e-001 -1.5130876e-001 -3.5360979e-001  7.4122248e-002  7.3559776e-001 -3.0151482e-003 -6.2990979e-002 -1.2599662e+000 -8.3975254e-001 -2.3600772e-001 -9.6875647e-001 -5.4897376e-001  9.6613090e-001  4.7771232e-001 -1.4533499e-001  2.3113178e-001  1.3804862e-001 -8.5511294e-001 -6.1002662e-001  6.0139368e-001 -8.0548863e-002  6.6711080e-001 -3.8548724e-001  8.4798635e-001  6.9756696e-001  8.4483301e-001  7.3691284e-001 -5.2145542e-001 -5.2510627e-001 -5.4251228e-001  3.7522751e-002  2.2008811e-001  1.8268992e-001  7.4436381e-001 -1.9753839e-001 -7.5473893e-001  1.3687847e-001  1.3664387e-001 -3.8593252e-003  9.1318087e-003  1.1721300e-001  9.9196387e-001  2.8279838e-001 -1.3721644e-001  3.2397880e-001 -7.0927492e-002 -2.8533291e-001 -1.2870914e-001 -9.4708835e-002 -8.0132126e-001  8.0483663e-001  2.3246324e-001 -2.8823371e-001  4.1697486e-001 -4.7752158e-002  2.8856583e+000
  1.5937944e+000  5.5590972e-001 -4.6452614e-002 -2.8593282e+000  5.7507899e-001  1.7353020e+000  4.6911578e-001  8.0392464e-001 -2.0715709e-001 -6.3451483e-001 -3.7814795e-001  8.8065967e-001 -5.4786615e-002  7.7415904e-001  8.0301787e-001  1.1663330e-003 -8.8874385e-001 -1.3109402e+000 -1.0729000e+000 -3.0206782e-001 -1.6597959e+000  5.4871320e-001  2.7329961e-001  1.3168689e+000 -1.8621805e-001  9.7633937e-001  4.2412073e-001 -1.7006751e-001  2.1888472e-001 -2.1087133e-001  1.8591282e-001  1.1840082e+000  6.4427888e-001  5.3312673e-001  8.8878898e-001  1.7350498e-001  2.4520556e-001 -4.1041937e-001  4.2032977e-001  2.5774961e-003  9.1611122e-001  2.4586605e-001  2.1108806e+000  7.6723262e-001  5.3287554e-001 -5.1883360e-001 -6.9106532e-002 -2.4876840e-001 -1.7789518e-001  1.9274374e-002  6.6988690e-002  9.5613162e-001  4.0808095e-001 -2.6220053e-001  9.7496499e-001 -2.9330757e-001  3.3368271e-001 -3.2358681e-001  5.9337750e-001 -5.9898618e-002  1.7545429e+000 -2.0594196e-002 -2.9786440e-001  2.5144200e-001  2.9405113e-001 -2.9682769e-001
  4.7135099e-001  6.9636823e-001  2.3076278e-001 -9.7351428e-001  3.1855884e-002  3.9511093e-001  6.9363457e-001  5.5701329e-001 -2.9904809e-001 -4.0780526e-001 -6.0807944e-001 -8.0227234e-001 -4.0086837e-001  2.0299066e-001 -1.9323804e-002  8.6487728e-002 -5.9515014e-001 -7.2382678e-001 -1.1839989e+000 -6.8992138e-001 -2.2209537e+000 -9.2947298e-002 -2.7535978e-001 -8.0590127e-002 -2.0548846e-001  6.5550915e-001 -1.3883865e-001 -6.3054330e-001 -4.2391682e-002 -1.3962291e-001  1.1429703e+000  1.0316974e+000 -7.4104808e-003  5.5757984e-001  1.0430531e+000  9.3416321e-001 -7.8800731e-002 -1.0115052e-001 -6.4765926e-001  4.4229745e-001  1.3010755e+000  2.4933299e-001  9.1712764e-001  3.5920855e-001  4.6106992e-001 -1.0084829e+000 -9.0871789e-002 -1.0727208e-002  1.6566693e-002  3.0148001e-001  1.9403268e-001 -7.3055964e-002 -2.9148683e-001  2.7451939e-002 -6.6334788e-001 -5.1793641e-001  1.0697669e+000 -1.1455780e-001  2.9901313e-001  3.1935339e-001 -1.1501657e+000  2.2893238e-001  4.2169315e-001  1.2254518e+000  1.0838310e+000 -1.8542398e-001
 -8.1787982e-001  9.5949858e-001 -8.0642910e-001 -1.6810949e+000  8.4821532e-001 -4.4795324e-001  5.1372959e-001  8.8444413e-002  3.4443156e-001  9.5128717e-001 -1.6027259e-001 -1.5291190e-001  4.7773209e-001  1.1228896e-001 -5.9153273e-001 -3.3019517e-001  4.3885617e-001  5.4776388e-001 -6.9378744e-001 -4.7191745e-001 -6.7219104e-001 -3.6090443e-001 -2.7598302e-001  4.5874590e-001 -1.2485393e-002  1.1755853e+000 -1.5016362e-001 -4.6053135e-001 -8.2979920e-001 -3.1122645e-001  7.1394234e-001  7.7161416e-001  2.5584188e-001 -4.1576349e-001  1.2190354e+000  9.6679141e-001  1.3576175e-001 -5.8832408e-001 -7.7923863e-001 -4.9668599e-001 -8.4939466e-002 -8.6755856e-002  8.2007200e-001 -6.5920022e-001 -6.9219306e-001 -1.1295380e+000 -2.7085437e-001 -2.2614938e-001 -9.2967444e-001 -4.9734774e-001 -3.0572986e-001 -8.2200621e-001  1.2215786e-001  3.8836622e-001 -6.0449217e-001 -1.7743802e-001  1.3200670e+000  1.0488412e+000  6.6286689e-002  9.3603085e-001 -7.9187005e-001  6.5448421e-001 -1.5315819e+000 -7.3016422e-001  1.2248869e+000 -7.7058166e-001
 -8.4037032e-001  5.4111649e-001  3.1751866e-001 -6.7880092e-001  7.8854373e-001 -5.1341143e-002  1.5648808e-001  2.1649584e-001  2.6256398e-001  6.2452628e-001  2.2988297e-001 -1.2709748e-001  9.0628329e-001  1.4053018e-002 -4.8966687e-001 -5.0127800e-001  6.8832421e-001  4.6065330e-001 -2.3628441e-001  8.6660350e-002 -4.1923922e-001 -6.2969386e-001 -7.1051241e-001  4.9067762e-001  1.1335395e-001  5.5988069e-001  3.8167836e-001  2.1806678e-001 -4.1376309e-001  2.4537232e-001  3.9950361e-001  4.5622467e-001  2.4037943e-001 -7.8670990e-001  6.8769866e-001  6.6927158e-001  3.3615779e-001 -5.5169155e-001  1.7522809e-001  2.4841494e-001  5.0740180e-002  1.0067888e-002  5.3747236e-001 -4.7129456e-001 -9.7485947e-001 -1.2973974e+000  8.3494932e-001  1.6877334e-001  2.2318292e-001 -2.7286368e-001 -5.4740617e-001 -8.0136717e-001  3.3278007e-001  9.1880966e-001 -5.8190528e-001  7.7915552e-001  1.2029550e+000  4.5884797e-001  1.2811663e-001  7.5771414e-001  1.2039230e+000  6.4954187e-001  6.5065698e-002 -5.0691201e-001  5.8740839e-001 -9.7710973e-001
  1.7503285e+000 -4.3149545e-001  1.1472965e+000 -8.0795861e-001  1.0043214e-001  1.2393093e+000  3.0084657e-001 -5.3755633e-001  8.8432874e-002  3.4819346e-003 -3.4412413e-001 -9.5021859e-002  1.1939578e-001  7.5625566e-002 -3.1164689e-001 -6.3829450e-002 -9.3486151e-001  4.1410987e-001 -2.0614136e-001  3.1143184e-001 -1.2957271e+000 -1.1990376e+000  9.3909417e-002  7.9685096e-001 -1.1137767e-001  3.4446059e-001  8.3827979e-001 -6.1833384e-001 -8.0140792e-001  1.9702784e-001 -2.3658202e-001  2.8851257e-002 -1.3694038e-001  5.2113525e-001  3.2666712e-001 -3.9501015e-002  3.7119696e-002 -6.6341597e-001 -6.0643278e-001  9.5121441e-001  6.4513923e-001  3.3054207e-001  1.7368317e+000 -2.1638196e-002 -7.5506488e-001 -6.3789235e-001  9.8551036e-001 -4.4389022e-002 -1.1398707e+000 -6.4111259e-001 -8.1114728e-001 -2.4374207e-001  1.1453328e-001 -5.5647501e-001 -4.8605184e-001 -4.3148716e-001 -4.0742889e-001  2.0579025e-002 -4.5805042e-001 -1.7108369e-001  4.8911186e-001  1.3181569e-001  9.0929397e-001  4.3842221e-003 -5.0585921e-001  1.6553554e+000
 -2.1420604e-001 -1.1819430e-001 -1.6229242e+000 -5.5156871e-001 -1.3931505e-002  7.6974582e-001  2.1069870e+000  1.1411127e+000 -3.6864426e-002 -1.1472219e-001 -5.4133899e-001 -1.0931810e-001 -4.7682475e-001 -2.6454426e-001  4.1822743e-001  5.3615119e-001  3.5808935e-001  8.6012132e-001  7.8723215e-001  8.4649938e-001  1.8800629e-001  2.7480947e-001  1.1954771e+000  5.1806646e-001  2.1859951e-001  1.1167654e-001  9.0120339e-001  7.4117530e-001  5.2424424e-001 -2.3675039e-001 -7.4261336e-002 -7.6923022e-002  8.7585274e-001  5.5229749e-001 -5.3712300e-001 -8.2078360e-002  3.7926325e-002 -2.9014723e-001  6.2772278e-001  8.8060704e-001  2.7377165e-002  2.1377049e-001  6.8291229e-001  4.8420205e-001 -6.2723866e-002  1.3839795e-001 -9.8645493e-002  3.3332435e-003 -4.6638646e-001  2.7806949e-001  4.3857103e-001  4.7406957e-001 -6.9579752e-001  6.6037167e-002 -7.2231337e-001 -5.8377224e-001 -7.5144760e-002 -1.3056940e-001  4.5593279e-001  1.0219725e+000 -1.1368243e+000 -3.9040412e-001  9.2599712e-001 -5.0198835e-001 -3.0820593e-001 -1.2661077e-001
 -1.0711782e+000 -1.4825621e-001 -4.0014318e-001 -1.4088218e+000  1.6549304e-001  1.7999768e+000 -3.2690357e-001 -2.7853923e-001  2.8217056e-002  1.5786104e-001  3.9941102e-001  7.6682558e-001  4.3130095e-001  1.0939157e+000  3.9169659e-001  6.7041480e-001  4.7320960e-002 -1.8563488e-001  8.7347875e-001 -2.4828757e-001 -4.6852595e-001 -3.9437753e-001  4.2020171e-001 -7.3129540e-001 -4.7952495e-001 -9.3265209e-001 -7.4017057e-003  2.7151765e-001  3.2269642e-001  7.7468410e-003 -2.8615399e-001  2.0809902e-001  4.7095433e-001  5.9582307e-002  2.2203869e-001 -1.9957993e-001 -1.5643081e-001  2.7667836e-001  6.0495313e-002  9.4821264e-002 -6.0623845e-001 -3.5705475e-001 -4.1737634e-001 -4.3911125e-002 -6.1058711e-001 -2.6839294e-001 -7.9194267e-001  6.8326595e-001 -5.3912312e-001  3.9544407e-001  2.9839839e-001  5.4379285e-001  6.1679642e-001  2.3609643e-001  8.2854601e-001  4.5298814e-002  1.9541860e-001 -8.5319320e-002  2.4065698e-001  7.2168361e-001  1.3665829e+000 -8.9574603e-002 -1.5982321e+000  9.2488076e-002 -7.1761931e-002 -5.1832374e-001
 -5.9180219e-001  3.4053724e-001 -5.3991626e-001 -1.1667046e+000 -1.2085949e-001  9.1741102e-001 -3.6464655e-001  7.7721695e-001  7.1759251e-001  9.4779504e-001  7.3839981e-001  1.5178555e+000  6.3216435e-001  6.5571184e-001 -1.2170709e+000 -4.0916453e-001  1.7099397e+000  1.9881534e+000  9.9635827e-001  4.8904270e-001  1.1886813e-001 -1.5987021e-001  1.2600121e+000 -4.7004499e-002  4.2705998e-001 -1.7075834e-003  1.3870510e-001  5.8627188e-001 -6.4522163e-001  5.3432473e-002  1.1911327e-001 -2.8472850e-002  9.0600496e-001  6.8506618e-001 -1.7136255e-001 -3.9029030e-003  2.4624614e-002 -2.5522946e-001 -2.5581095e-001 -1.6161472e-001 -8.8723049e-002  5.8814470e-002 -2.9296601e-001  2.0040204e+000 -1.2454999e-001 -5.1925875e-001  3.7089488e-001  5.9571000e-001 -2.3511402e-001  2.8282438e-001 -5.3767408e-001 -1.7179015e+000  7.4815137e-003 -6.2817931e-002  9.1673623e-001 -2.1699207e-001  7.9279100e-001  2.6141121e-001  6.7491455e-001  8.7214847e-001  1.3620131e-001  2.7615079e-001 -5.7505093e-001 -3.5698781e-001  7.0221952e-001 -1.0808638e+000
  5.9383974e-001  9.7266725e-002  1.9297768e+000 -1.1490717e+000  3.6293761e-001  1.6180216e-001  5.0287220e-001  1.1193370e+000  1.4777651e+000  1.4813026e+000  1.6874591e+000  1.3787740e+000  6.1562376e-001  7.3658321e-002 -2.2533110e-001  4.3640889e-001  1.1894970e+000  6.7407485e-001  8.1962336e-001  1.5996935e+000  8.3228090e-001  4.0266978e-001  1.0377817e+000 -4.7732873e-002  6.6367249e-001  6.0704523e-001  2.9137835e-001  3.7752165e-002 -3.7239316e-001  9.9971544e-001 -2.6053468e-002  9.6870973e-001  1.2965513e+000  8.0253059e-001  4.4553784e-002 -5.0393903e-001  9.8143476e-001 -8.5024114e-001  3.4281266e-001  6.2743178e-003 -2.6615656e-001  1.0388199e-001 -6.5558915e-001  8.7624987e-001 -4.0057226e-001  7.6249552e-001  1.1281699e+000  3.0503966e-001  5.3477618e-002  2.1417375e-001 -2.1577474e-004 -3.4124971e-001 -4.9528413e-002  1.9996427e-001 -8.8275338e-001  8.7445544e-001 -3.0720180e-001  5.5010784e-001  1.1449664e+000 -1.2890736e-001  2.5065976e-001  2.0152744e-001 -5.6431783e-001 -3.4120127e-001 -1.6596788e-001 -1.8617747e-001
  7.4721152e-002  2.5715935e-001  3.7043665e-001 -1.0562192e+000 -1.8246866e-001 -3.8377611e-001  1.2401750e+000  9.1763886e-001  5.9830958e-001  7.1685065e-002 -5.6873371e-001 -9.3310704e-001 -3.9288380e-001 -4.7437160e-001 -4.2176147e-001 -2.1748062e-001  1.2813769e+000  4.1146840e-002 -7.9366216e-001  2.6125868e-002 -1.2394523e+000 -6.3398993e-001 -6.0874683e-001  3.2692281e-001 -2.3338446e-001 -4.5385844e-001 -7.2455075e-001  4.0768016e-002 -7.9001797e-002 -4.0343971e-001 -1.8683580e-001  4.0747139e-001 -2.1033422e-003  3.9200115e-001  2.8040241e-001 -4.2416342e-003 -5.2348613e-001 -6.9266107e-001 -5.4842023e-001 -2.2292556e-001 -6.7625985e-001  1.0626771e-001 -6.1434585e-001 -1.4441078e+000 -5.9146735e-001  3.1040219e-001  5.0785918e-001 -5.2562487e-001 -1.0881267e-002  1.0523424e+000 -1.2114691e-001 -4.8007844e-001 -4.7339584e-001  5.8170302e-001 -6.6976297e-002 -5.9818239e-001  3.5777809e-001  5.5200408e-001  7.9144642e-001  1.0372497e+000 -1.1354315e+000  1.3027648e-001 -1.4390727e+000  6.3232010e-002  7.9335429e-001  1.0493850e+000
 -1.7410187e+000  7.8510486e-002 -1.5863363e+000 -1.9370204e+000  5.0727462e-001  1.4317003e-001  9.9308426e-001  3.8394836e-002 -5.6555216e-001 -8.7392877e-001 -9.2260396e-001 -3.4341067e-001  3.7999421e-001  1.3185481e-001  4.5024942e-001 -6.0145988e-001 -6.3168646e-001  6.5840515e-001 -8.8597720e-001 -1.1628482e+000 -8.6750066e-001 -2.6673806e-001 -8.3496340e-001  4.3287846e-001 -3.6425232e-001  4.0700098e-001  2.5211012e-001 -1.5459318e-001 -1.1455308e-001  1.7891638e-001 -5.0081307e-001  3.1533885e-001  1.1847669e-001  1.5698058e-001  3.6014874e-001 -3.9756851e-001 -3.8292404e-001 -3.4025950e-001 -7.5301188e-001 -4.4265729e-001  3.0207818e-001 -4.7484018e-001  5.8598216e-001 -3.0798441e-001 -6.8087124e-001 -4.8545855e-001 -1.1462044e+000 -3.8490683e-001 -6.1278757e-002  2.1305727e-001 -4.7914359e-001  2.9819101e-001 -3.1461310e-002  6.0098040e-001  1.1255272e-001  3.7190705e-001  8.2483994e-001  5.8269183e-001  5.4425794e-001  1.5477730e+000  9.0895885e-001  7.2034755e-001 -1.0560464e+000 -1.2363719e+000  9.6410517e-001 -1.0890143e+000
 -7.0295786e-001 -9.3413811e-001 -2.5185408e-001 -6.7367610e-001 -4.3115244e-002 -1.0210317e+000  8.6751633e-001 -3.8457631e-001  2.4479076e-003  7.0804950e-001 -1.7745793e-001  2.3290996e-001  7.0733311e-001 -1.0884367e-001 -1.3601627e+000 -9.1360890e-001  6.1851873e-001  3.4682576e-001 -6.8095968e-003  5.9071204e-002 -4.5728913e-001 -8.7852534e-001  2.7366689e-001  2.3078040e-001  1.5011227e-001 -4.3722400e-001  5.9908861e-001 -6.3077486e-001 -2.9128385e-001 -7.2532556e-001  3.6226158e-001  2.5054567e-001  2.8691758e-001  1.2730710e-001  2.1927641e-001  1.3063259e-001 -1.1028322e-001 -9.2671759e-002 -4.3001972e-001  6.6341988e-001 -3.1527339e-002 -3.4363573e-001 -7.3067199e-002 -3.3172395e-001 -6.7649279e-001  8.4184904e-002  3.5223212e-001 -3.1455153e-001  2.2838683e-001  3.1726106e-001 -8.5710263e-001 -1.1718423e+000 -5.3427498e-001 -1.9062756e-001 -7.6664550e-001  6.8733680e-001  1.1440022e-001  3.7783874e-001  4.4379747e-001  7.0093419e-001 -5.4436131e-001  1.2539637e-001  1.5280111e-001 -2.4930853e-001 -8.0773395e-002 -5.3325448e-001
  7.1084565e-003  4.8480211e-001  3.9276509e-001 -1.0344058e+000  4.8135867e-002 -7.9416824e-001 -2.2464801e-001  9.5304942e-003  5.1259688e-001  1.1534774e+000  6.8756264e-001  5.8448872e-001  4.0487400e-001 -1.8451141e-001 -2.0231221e-001  4.0019437e-001  2.6148350e-001  6.7684755e-001 -5.8754786e-001  2.8282242e-001  9.4320670e-001  4.2647838e-002 -4.5077141e-001  1.7080496e+000 -1.7550891e-001  8.6948746e-001 -4.5348930e-001 -1.1188158e+000 -1.4259192e+000 -1.9059083e-001 -1.7508395e-001  2.2030434e-001 -2.9339792e-001 -1.7556031e-001 -3.1020241e-002 -7.5785555e-001 -3.7907734e-001 -1.0011593e+000 -1.2903836e+000  3.9635936e-002 -5.4114894e-001 -7.5549129e-001  1.0941317e+000 -1.3748368e+000 -9.2689065e-001  3.3047597e-001 -1.6190926e-002 -2.3389683e-001 -2.8795328e-001  5.3921379e-003 -3.8819826e-001 -4.9095033e-001 -7.4070451e-001  3.6859750e-002 -5.4731288e-001 -3.4809166e-001 -1.4820570e-001  8.3686114e-002 -3.3475371e-001 -7.8413499e-001 -9.3754120e-001  4.1561156e-001 -2.1613126e+000  3.6101156e-001  1.8546763e-001 -6.7949048e-001
 -1.5394191e-001 -4.1634421e-001  1.5812690e+000 -8.0750562e-001 -4.3800300e-001  7.2711364e-001  5.3976222e-003  5.1539078e-001  1.0553252e+000  3.8943400e-001  6.3398348e-001 -7.3285985e-001  2.9423529e-001  8.8873215e-002 -6.0377711e-001 -7.1635787e-002  4.2862653e-001  1.9053864e-001  5.4701998e-002  3.5713180e-001 -1.1384358e-001 -1.6938177e-001  1.8943488e+000  1.1052887e-001  3.6175446e-001 -5.7883522e-001  1.8281956e-001  1.2662970e+000  4.4256293e-001  6.0032281e-001 -6.9725424e-001  2.9232237e-001  7.1209848e-001 -9.2460369e-002  1.5380282e-001 -6.3827166e-001  7.8809080e-001  4.2514186e-001  1.4262084e+000  2.9932661e-001 -7.1975340e-003 -3.3190977e-001 -4.3684938e-001  3.2818453e-001 -6.3993898e-001 -3.0496272e-002  5.2336868e-001 -5.5031622e-001 -4.1800399e-001  1.2294244e-002 -3.8555283e-001 -4.4771356e-001 -5.9827857e-001 -3.0315941e-001 -1.1094016e+000 -1.3416437e-001 -7.0909224e-001 -2.0569712e-001  2.8636635e-001  2.8902463e-003  1.0425571e+000 -3.7586189e-002 -5.6541786e-001 -2.7240280e-001 -8.9813521e-001  1.8392644e-002
  1.7644490e+000  6.5096717e-001  6.8535990e-001 -6.4027271e-001  9.3758551e-001  7.6121658e-001  8.4092478e-001  3.4017791e-001  2.1508384e-001  4.8843003e-001  2.6911383e-001 -2.9209202e-001  9.4227070e-001 -1.8507322e-001 -3.5698340e-001  4.8968346e-002 -2.1733563e-001  8.5696155e-001  4.8410712e-001 -1.2713404e-001  3.3504348e-001 -7.0237980e-001 -5.0310997e-001 -1.2150680e+000 -1.8168786e-001 -8.0135493e-001  8.4852987e-001  1.2199734e+000  7.1543688e-001  7.3371091e-001 -4.5740964e-001 -1.6799382e-002  3.7419882e-001  2.5794965e-001 -4.2638472e-001  4.9108903e-002  1.5113041e+000  6.1847031e-001  1.2270858e+000  8.1835711e-001 -2.0029206e-001 -5.7089497e-001 -1.1627766e+000 -5.3623147e-001 -9.1424018e-001 -4.2148972e-001 -3.4619789e-001 -1.2977238e-001  2.3022580e-001 -1.0425427e+000 -1.0083911e-001 -2.2420565e-002  1.3163493e-001  1.1606599e+000 -1.3023131e-001  2.9447229e-002  2.7842871e-001  9.9592440e-002 -3.5640556e-001  1.2281743e+000  1.1626841e+000  5.4484582e-001  2.7871291e-001  4.4872866e-001  6.7005402e-001  2.9411713e-001
  3.5649293e+000  4.9913313e-001  1.9776471e+000  3.6476478e-001  7.5017108e-001  5.3116372e-001  7.0073000e-001 -1.4862694e-001 -1.7303004e-002  3.4436221e-002  6.1816198e-001  4.9823830e-001 -8.9326913e-002  1.6910553e-001  7.7940544e-001  5.3521901e-001 -1.4075038e+000 -2.7890792e-001  3.3331182e-001  2.9790692e-001  8.6746038e-001 -2.2737839e-001  1.8585085e-001  1.5417577e+000  3.1535444e-001 -5.2976513e-002  5.1182925e-001 -7.5650124e-002  4.4605656e-002  3.7258643e-001 -8.0311898e-001 -4.6050532e-001 -3.3581269e-001 -7.0307181e-002 -4.0381889e-001  1.5685334e-001  5.2356352e-001  4.2733261e-002  3.2971222e-002  3.5339076e-001  5.1526221e-001  2.1429543e-001  1.7534569e+000  3.6551896e-001  5.6848085e-001  1.3851421e+000 -3.4433949e-001 -1.9628359e-001 -7.6666101e-001 -1.2816302e+000  1.0449480e-001  1.1568432e+000  3.4185153e-001 -1.1841496e-001  3.5939468e-002  5.2749431e-001 -5.0873963e-001  2.0945433e-001 -7.1570679e-001 -9.1020755e-002  9.5788310e-001  1.6780219e-001 -5.3608055e-001  8.3473553e-001  6.2843901e-001  3.2221044e-002
 -6.2690672e-001  7.5003014e-001  8.0414167e-001 -6.3953797e-002  3.5157959e-001  3.0821472e-001 -6.2260445e-001 -3.7947792e-001 -4.1896139e-002 -4.9387796e-001  1.3964461e-001 -6.1422943e-001  8.5223363e-002 -2.2760333e-002  1.5077656e+000  7.1130654e-001 -3.4679805e-001 -2.5900246e-001  7.9625200e-001  2.3887683e-001 -1.4941703e-001 -4.8858119e-001 -9.1698631e-003 -8.6629549e-001 -3.2336514e-001  2.0699089e-001  2.9716107e-001  1.4345500e-001  3.1942526e-001  9.8527208e-001  2.5057208e-001  1.2173959e-002 -9.4653656e-002  5.3245215e-001 -2.7204602e-001  1.1099122e-001  5.5574516e-001  4.1264364e-001  4.5099376e-001 -6.4176292e-001 -5.4960700e-001 -3.7298633e-001 -3.1304079e-001 -1.6162035e-001 -5.8570398e-001  1.6403913e-001 -3.1772306e-001  1.1530507e+000  2.0933439e-002 -5.4011317e-002  5.2581358e-001  1.2163916e+000  7.9814446e-001  2.8680631e-001  3.9294739e-002 -1.5455399e-002 -8.1930882e-001 -3.9123688e-001 -4.5320445e-001 -8.1495617e-001  1.1825298e+000 -6.2114301e-001  2.6622861e-002  1.2421290e+000 -5.5427343e-001  5.8520492e-001
 -5.5818365e-001  3.8782232e-001  3.0605614e-001 -3.8032653e-001 -4.4494323e-001  2.9807871e-001 -2.2688914e-001 -1.2772254e-002 -3.8820878e-001 -3.5908822e-002  3.0130454e-001 -7.1103055e-001 -6.9099202e-001  6.0543208e-002  1.4253262e+000  9.0243108e-001  2.6235675e-001  1.0406053e-001  8.6436913e-001  7.7598519e-001  9.3677356e-001  1.5252019e+000  5.7033446e-001  8.1419403e-001 -1.2455878e-002  7.5647599e-001 -1.9360530e-001  8.8813796e-001  9.3682735e-001  3.2402603e-002  4.9873393e-001 -1.3903124e-001  9.3956411e-001 -6.7531655e-002 -1.3598501e-001 -1.8459023e-001  2.3466944e-001  9.6323529e-001  1.2701801e+000 -8.2313550e-002  7.4850958e-001 -2.0911395e-001  5.7339525e-001  1.1110825e+000  7.2516975e-001 -2.0998049e-002  3.5268301e-001  3.7292708e-001 -1.6785818e-001 -2.2174383e-001  7.7687842e-001  1.6804015e+000  8.7520138e-001  7.8595541e-003  1.9999516e-001 -5.6771716e-002  1.1449035e-001 -6.6246388e-002  2.7535893e-001  2.7156460e-001  1.6244550e+000  1.1664867e-001 -1.0800148e+000 -6.3414481e-001  1.7335033e-001  7.5280144e-001
 -2.8488080e+000  4.2732233e-001 -1.3677487e+000 -1.7558427e-001 -4.9779551e-001  1.0798248e-001 -2.4365698e-001 -3.1476636e-001 -4.4770235e-001 -3.0760406e-002 -8.2408629e-001 -4.8882913e-001 -3.6718169e-001  3.3680921e-001  4.5254451e-001  3.0785152e-001 -1.8221724e-001 -3.2308784e-001  1.0071451e-001 -3.3639766e-001 -1.1037127e+000  2.5568814e-001 -3.9588502e-001  4.9563696e-001  3.9506841e-004  4.2094579e-001 -2.9315680e-001  2.6073288e-001  1.8684902e-001 -6.1829043e-002  5.4638455e-001 -4.6985582e-001  4.7837355e-001  9.0760664e-002 -4.8803620e-001  2.3255115e-001 -2.2135776e-001 -5.8324571e-001  1.0634155e-001 -4.2966024e-001  2.1672942e-001  4.0944033e-001  4.4192791e-001  6.1333789e-001  4.8544638e-001  2.1472042e-001 -1.1372030e-001  7.6707993e-001  7.4513260e-001  6.2236135e-001  1.9041678e-001  3.4141197e-001  7.4444988e-001 -3.6522461e-001  5.2343291e-001 -6.5716102e-001  1.2927711e-001 -2.9267341e-001 -4.3695774e-001  2.5349769e-001  2.5970594e-001 -6.8326431e-002  1.2384321e-001 -1.0736425e+000  3.1577060e-001 -1.4440728e+000
 -1.0801319e+000  7.0216140e-001 -5.3173270e-001 -5.2717827e-001 -9.9664734e-002  9.2523678e-001 -2.6615677e-001 -2.7600475e-002 -6.1451254e-002 -3.9219555e-001 -9.5397710e-001  2.5581552e-001  1.7599100e-001 -7.9861443e-003  4.1306078e-001 -2.4390866e-001 -7.1124946e-001 -3.0768787e-002 -1.6071637e-001 -9.9579994e-001 -8.9059921e-001 -3.4880953e-001  3.6933020e-002  1.1388674e+000  5.3028879e-001  4.0769900e-002  2.0129551e-001  5.8001619e-001 -4.4621907e-001 -6.7126705e-001  3.9500554e-001 -1.8059508e-001 -9.1609780e-001 -4.0060686e-001 -2.4901869e-001  6.5441235e-001 -2.2726657e-001 -8.1830545e-002  4.3292500e-001  4.7276424e-001  1.4980674e-001  4.9031879e-001  9.0709866e-001 -3.0751794e-001  2.9656584e-001  4.3131251e-001 -1.1632566e-001 -1.1104060e-001  1.1654953e+000 -4.5010922e-001  1.5785803e-001 -2.1725305e-001 -8.0296870e-002  4.3933498e-001  7.1645505e-001 -4.5370195e-002  7.9796070e-002  6.3151475e-001 -5.1295404e-001  6.8227167e-001 -1.0352507e+000 -1.2998028e-001  5.1077853e-001  2.4385275e-001  7.0954765e-001 -5.3457773e-001
  5.4250867e-001  4.3035548e-001  2.2091338e-001  3.1836726e-001  2.9713221e-002  4.5632175e-002  5.3669486e-001  1.6617511e-002  7.9741099e-002  1.0251518e-001  1.1435174e-001 -1.0168486e+000  1.1215595e-001 -5.6131879e-001  8.1743589e-001  2.9896748e-001 -1.7727842e-001  4.9884475e-001  6.0139766e-003  9.8844437e-002  2.7777757e-001  1.6862543e+000  6.0326361e-001  2.2880491e+000  7.6842700e-001  1.8719409e+000  2.5164646e-001  4.6706101e-001  6.5325942e-001 -3.5364520e-001  7.3082807e-001  2.4214436e-001  5.0395020e-001  5.0825210e-001  5.5754414e-001  8.5520803e-001 -4.0317681e-002  9.3519082e-001  1.3924669e+000  6.4213471e-001  1.2033337e+000  2.7828734e-001  2.2185958e+000  4.2113749e-001  9.2921405e-001  1.2092715e-001 -1.4729323e-001 -4.9400910e-001  9.0964126e-001 -7.5885888e-001  4.4410818e-001  3.3731266e-001 -4.5986784e-002  3.7380592e-001 -2.9729774e-001  3.4361626e-001  1.5931182e-001  8.0623366e-001  5.6032409e-001  8.2577224e-001  2.5787438e-001  1.0586706e-001  4.3620393e-001 -4.7450217e-001  5.4671545e-001  3.7737145e-001
  1.4632994e+000  7.6172208e-001 -5.7190489e-001 -7.0361547e-001  6.4243621e-001  2.1624803e-001  7.0775207e-001  1.8922192e-001  4.6138414e-001  3.2531501e-001  1.3651806e+000  3.9382059e-001  4.0633645e-001 -1.5645718e-001 -5.6476110e-002  6.3331959e-001  7.3110337e-001  9.5879633e-001  3.1013543e-001  4.2058038e-001  6.1050542e-001  3.1432910e-001  2.0766714e+000  8.0446707e-001  1.1030286e+000  1.0031761e+000  4.2460342e-001  1.1073260e+000  9.7657432e-001  1.3524212e+000  3.7929141e-001  6.0626848e-001  1.1602189e+000  8.7840723e-001  3.3295902e-001  3.3837113e-001  1.2448410e+000  1.2563283e+000  7.9017114e-001  4.4259435e-001  5.9422406e-001  7.8623099e-001  1.4640592e+000  1.0821280e+000  1.1695319e-001  4.1742588e-001  4.2825369e-001  8.6559364e-002  3.4540825e-001  5.9687106e-001  5.0084994e-001 -1.4872288e-001 -1.4696346e-001  2.3467941e-001 -6.9288203e-001  1.0749674e+000 -8.9484150e-002  6.5335898e-001  7.3288465e-001  9.0875153e-001  1.1664944e-001  9.8040625e-001  1.2101351e+000 -1.5256695e-001  5.4552938e-001  6.8089227e-001
 -7.8430692e-001  8.6730420e-001  3.1651475e-001  8.4137482e-001  8.8876126e-001 -3.1372126e-001  7.9868571e-001  7.2767701e-002  1.9833304e-001  7.5086034e-001  7.5077781e-001  1.9038962e-001  3.2559176e-001 -4.6560667e-002 -7.0508000e-001 -2.9949877e-001  1.7814917e-001  1.1281665e+000  1.0793835e+000  6.6712216e-001  1.4310398e+000  8.4073012e-002  1.1430541e+000  1.5928056e-001  6.4225153e-001  4.7503720e-001  8.7774654e-001  1.4626325e-001  4.4889345e-001  8.2134031e-001  4.5031984e-001  2.9052507e-001  5.0157133e-001  5.7153418e-002  3.2914521e-001  3.2818485e-001  2.4367613e-001  5.0671138e-001  4.0018113e-001 -3.6858063e-001  2.9129918e-002  8.3651373e-001 -1.9718234e-002  9.6103629e-001  8.5209660e-001  6.4699889e-001  8.2934079e-001  4.6429801e-001  7.5016259e-001  4.7345441e-001  2.7324487e-001 -1.2390093e+000 -1.7289465e-001  3.9339069e-001  8.2228815e-002  8.5362022e-001  5.3603158e-001  4.7384019e-001  1.8028144e-001  2.0805438e-001  2.8142156e-001  1.2465987e+000  1.2248014e+000  1.0257908e+000  6.7708595e-002  2.4149359e-001
  7.4786886e-001  1.2433213e+000  1.3738848e+000  6.5436110e-001  4.6862495e-001  7.7240530e-001 -3.5697133e-002 -6.5564075e-001  2.0903345e-001  5.5095573e-001  7.6802376e-001  4.4812118e-001  2.5035830e-001  1.4706508e-001  1.1697929e-001  4.5667082e-001 -4.0301757e-002  2.4710928e-001 -2.7528030e-002  4.7563075e-001  1.0790957e+000  6.2130218e-001 -1.1144434e-001  6.5273065e-001  2.3523955e-001 -2.0675212e-001  9.7064715e-002  3.5894354e-001  5.2768487e-001  1.1368663e-001  3.6094587e-001  4.1846835e-001  1.4993918e-001  1.7674378e-001  1.0787058e-001  8.4553153e-001 -3.5433932e-002  6.1162815e-001  5.4635918e-001 -4.2191133e-001 -2.0050154e-002  1.6911060e-001  1.1517239e+000  7.7184498e-001  7.5487730e-001  1.5632422e+000 -1.1539360e-001  2.4749013e-001  6.0067954e-001  1.3873765e-001  1.0274420e-001 -6.0315411e-001  7.2166405e-002  3.8703814e-001  3.9541894e-001  5.1692653e-001  3.4018812e-002 -3.2460107e-002 -4.3570352e-001  1.1232103e-002  1.0737608e-001 -3.6498663e-001  1.4737000e-001  2.8704742e-001  8.9321789e-001 -7.2179073e-002
 -2.3058083e+000  1.2835674e-001  1.1683641e+000  5.4188706e-001 -7.9330627e-001  8.5102580e-001 -7.6223235e-001 -1.6674920e-001  1.0877385e-002 -1.8054150e-001  6.4162341e-001  4.1888529e-001 -8.6203217e-001 -2.7709036e-001  1.1175196e-001 -2.9427819e-002  4.6162908e-001 -7.0743533e-001 -1.0563645e-001  6.7024942e-001 -1.4590268e-001  5.3406453e-002  4.2317183e-001  9.2344765e-001  2.5033148e-001  3.1545527e-001 -5.2109300e-001  2.1733377e-001 -6.0331209e-002 -8.5888531e-001  1.3511141e-001 -1.3919109e-001 -4.1396120e-001 -1.2219359e+000 -1.1221876e-001 -3.1915385e-001 -1.1382159e+000  7.9193328e-002 -5.5077459e-001 -1.1028001e-001  2.3213668e-001  9.0202779e-003  5.1701502e-001  4.9683805e-001  6.7440736e-001  8.4726207e-001 -5.2126164e-001  4.1526473e-001 -1.1819020e-001 -2.2296290e-001 -1.3757721e-001 -4.1463335e-001 -1.2951203e-001  1.1081646e-001  6.7790945e-001  5.1722965e-001 -1.2465520e-001  5.3259476e-001  2.0614051e-001  4.1150579e-001  3.8656169e-001 -4.5012791e-001  3.5726533e-001  9.7483531e-001  9.9850815e-002 -1.6831811e+000
 -7.8418860e-001 -2.9156835e-001 -7.4296665e-002  1.0551642e+000  2.1297920e-001 -6.1509235e-001  4.0022874e-001  5.1867825e-001  4.5541941e-001 -4.9520202e-001  3.2013333e-001 -2.0605875e-001 -6.3253328e-001 -3.9477057e-001  3.3975485e-001  4.9201971e-001  7.5430866e-001  5.7171573e-001  6.5519499e-001  3.6971397e-001 -9.9748824e-002 -4.3487700e-001  7.0268374e-001  5.0985660e-001  7.6789848e-001 -3.5951212e-001  1.0544618e+000  4.6461671e-001 -2.4146351e-001 -7.3133206e-002 -5.8662910e-001 -6.7991521e-001 -1.2150050e+000 -3.3175741e-001 -1.7012331e-001  7.3181011e-002  3.3241963e-002  8.6144318e-003  5.2404773e-001  5.8003305e-001  7.3761497e-002  7.5129165e-001 -4.8426529e-001  4.0639690e-001  4.0924487e-001  2.2324586e-001  6.6249638e-001  6.7589035e-001  3.7748829e-001  4.4749998e-001  5.7005256e-001  2.4200674e-001  2.7750617e-003  4.8873907e-001 -3.2331216e-001 -2.5431798e-001 -1.5745458e-001  8.9145436e-001  8.0132643e-001  1.5438595e+000  5.5413714e-001  6.0616399e-001  1.1346468e+000 -1.0633239e+000  5.7705644e-001 -7.2572840e-001
 -3.9021884e-001 -3.9328724e-001 -1.0476881e+000  3.8865878e-001  3.4326944e-002 -5.3172822e-001  1.2167925e+000  6.9787948e-001  3.1402700e-001  2.4748593e-001 -3.3796859e-002 -5.6987645e-001  5.0006548e-001  1.0308235e-001  3.2944188e-002  7.7266159e-002  1.1649834e-001  5.8324542e-001  8.3228799e-002  1.2007509e-001  2.5195660e-001  3.0091752e-001  5.9121904e-003  8.1040448e-001  3.2404084e-001  6.2341406e-001  3.5182887e-001  7.9649023e-001  6.9688797e-001 -5.9426646e-001  6.4934724e-001 -1.4270213e-001 -1.6158000e-002 -5.5490332e-001 -2.1301747e-001 -1.6960447e-001 -3.9071941e-001  2.3647335e-001  3.2051465e-001 -9.7892224e-002  2.0482980e-001  8.8451609e-003  3.2008048e-001 -1.2416903e-002  5.8144569e-001  9.1833883e-001  2.5926283e-001  6.8055878e-001 -1.4320951e-002  4.4059867e-001  4.4964617e-001  2.1593689e-001  3.7510116e-001  5.1613474e-001  1.2106769e-001  3.5116906e-001  5.3390246e-001  2.3742280e-001  1.7532094e-001  1.4171771e+000 -4.4447081e-002  8.5304375e-001 -6.5876203e-001 -1.2384405e+000 -2.3766820e-001 -3.8257545e-001
 -7.8610102e-002  3.7974216e-002  4.6182308e-001  3.6269673e-001 -1.9865711e-001 -5.6093845e-001  1.1631976e-002  3.2172517e-001  7.7352682e-002  2.2980754e-002  1.2604136e-001  2.5689909e-001 -4.9433931e-001 -2.5428597e-001 -2.6744122e-001 -9.1903112e-002  4.9435274e-001 -4.6266656e-001  5.1064982e-002  2.1187356e-001  1.6463170e-001 -2.6184770e-001  1.0975156e-001  5.5311718e-001  6.7459102e-002 -1.7317403e-002 -5.3690673e-001 -1.3032935e-001  1.2352311e-001 -9.3738623e-002  1.3634033e-001  1.4917827e-001 -5.3596990e-002 -2.7419193e-001  3.8488089e-001 -2.2246504e-001 -1.5312391e-001 -1.2490379e-001 -1.6006594e-001 -4.7378024e-001  1.5966145e-001 -2.8544563e-001 -4.3536984e-002 -1.0245721e-001  3.2267185e-001 -2.5052398e-001  4.6526286e-001  3.5126321e-001 -4.4308538e-002  2.8420382e-001 -4.1872718e-002 -4.3159642e-001 -2.5637770e-001  1.4642418e-001 -1.2211481e-001  4.3089224e-002  2.9082540e-001  1.0816215e-001  4.6369218e-001 -9.1468531e-002  3.6790421e-001 -5.4045561e-001 -4.2992687e-001  9.0574282e-002  4.0643485e-003 -1.4638115e+000
  1.3232373e+000 -2.5229959e-001  1.2262349e+000  4.3491589e-001  2.4231055e-001 -4.7705348e-001 -3.7636664e-001  8.5517402e-001 -1.0185903e-001  1.0014763e-001  3.9397654e-001  2.9920621e-001  2.0836727e-001 -1.8181925e-001  4.7628611e-001  1.6029201e-001  5.7317759e-001  2.5784306e-001  1.1203555e+000  4.8689704e-001  9.2827951e-001  6.4413021e-001 -4.2941766e-001 -1.1873562e+000  6.7013421e-002 -9.8285525e-001  1.9867801e-001 -7.9416578e-002  1.9363496e-001  1.0260290e+000 -1.4107147e-001  2.8565094e-001  5.9463765e-001 -1.6282155e-001  8.5174954e-002 -1.4726330e-001  7.9773992e-001  6.3680615e-001  5.8500382e-001  2.0087544e-001 -6.1495876e-001 -3.4699017e-001 -1.1610858e+000 -1.0240517e+000  1.7448927e-001 -6.8729565e-001 -3.8866004e-001  5.0601802e-001  1.4382686e-001  1.6742602e-001  5.2389460e-001  4.3787811e-001  2.6308262e-001  8.1305207e-001  4.3391190e-001  3.2103154e-002 -1.8350726e-001  1.8601034e-001  7.2451343e-001  1.2879038e-001  9.6999681e-001  1.7074957e-001 -1.5857505e-001  7.3739645e-001 -5.5141286e-001  6.1776628e-002
 -2.5083890e-001  2.3595562e-001 -1.4877068e-001  2.0729412e-001  3.4583309e-001 -2.1921684e-001  2.9448596e-001  3.0386506e-001  5.8632242e-001  1.8581303e-001  6.4252193e-001  8.3120761e-002 -4.5374377e-001  1.3082361e-001  1.0565800e+000  7.2117717e-001 -4.4483105e-001  2.7992085e-001  5.7603054e-001  2.6981346e-001  7.8129417e-001 -1.4327025e-001 -5.1466794e-002 -3.3312126e-001  2.9329199e-001 -9.3378016e-002  2.1963327e-001  2.7204998e-001  9.7671511e-001  9.4669984e-001 -2.0485714e-001  1.2611392e-001 -7.7152910e-002  1.5510639e-001  9.1242188e-002 -6.6559759e-001  8.7375705e-001  7.2496800e-001  9.0836307e-001  2.3824235e-001  5.5228520e-001 -1.7942428e-001 -8.9188863e-002 -2.0369073e-001  4.0174407e-001  6.9381469e-001 -2.7776520e-001 -2.2857274e-001 -8.0567613e-001 -3.5633890e-001  5.2091037e-001  1.2720426e+000  6.3345658e-001  3.2486847e-001  5.1004372e-001  5.4964580e-001 -4.9152286e-001  4.9369863e-001 -2.5465826e-001  3.4286333e-002  9.1791360e-001  3.5219491e-001 -8.1872979e-001 -3.0999003e-003 -2.6916860e-001 -5.7760241e-001
  3.0509922e-001  1.0508060e+000 -8.2808969e-002 -8.4924762e-001  5.6898679e-001  2.4215462e-001  4.2045126e-001 -3.2805747e-001 -1.9543586e-001 -3.7951198e-002  6.4230866e-001  4.9879670e-003  7.7632200e-002  6.8445051e-001  3.2093132e-001  1.6636720e-001  4.5613649e-001  3.0417623e-001  6.4458004e-001  5.3089450e-001  1.5869583e+000  3.3781911e-001  1.3722576e+000  2.3814059e-001  2.5423750e-001  3.6890087e-001  1.1154152e+000  3.8368474e-001  7.7901781e-001  3.5415754e-001 -3.6913083e-002 -2.3503785e-001  9.9750261e-001  4.4316478e-001  1.2806925e-001  6.7372432e-002  5.0041594e-001  7.8811748e-001  5.4602100e-001  6.1422379e-001  1.9124648e-001 -2.0506164e-001  5.7380626e-001  2.8293765e-001  1.5809995e-001  2.4500155e+000  2.4663165e-001  3.3542447e-001 -6.1939793e-001  2.7878266e-001 -3.8981073e-001  4.0585025e-001  5.2079338e-001  6.6005804e-002 -1.0225408e+000  5.9576537e-001 -1.3358211e-001 -5.1350167e-001 -2.9885076e-001  3.9833557e-001  1.0889763e+000  3.4744801e-001 -1.6936678e+000  1.0906583e+000  4.9739781e-001 -4.6339679e-001
  1.3428950e+000  6.2601193e-001 -4.2693692e-001  7.1223282e-001 -1.2092440e-001  1.1960972e+000  6.3667631e-001  2.8198343e-001 -8.2194345e-002  8.2289692e-002  4.3566901e-001 -6.7757265e-001 -3.3214912e-001 -4.9028848e-003  4.4387066e-001  1.7017552e-001 -1.3921281e-001 -1.4065996e-001  4.6931997e-002  4.0675823e-001  6.3963944e-001  2.9008408e-001  6.3375444e-001  5.7466810e-001  2.1988925e-001  5.7768878e-001 -4.2946780e-001  1.3537089e-001  9.4612793e-001 -3.0906897e-001  5.7369372e-001 -2.9309407e-001 -3.9968552e-001 -3.7480282e-001 -4.6876449e-001  1.8801745e-001 -2.4701018e-001  3.7812197e-001  2.9082177e-001 -5.5210799e-001  9.3184003e-001 -2.2418657e-001 -1.1502595e-001 -4.7982624e-001  4.6489009e-001  1.3435763e+000 -1.5281366e-001 -2.9685897e-001 -6.7926026e-001 -4.0147357e-001  3.0756668e-002  6.2846448e-001 -4.6004402e-002  4.0650874e-001 -8.2238740e-001 -3.5018155e-001 -6.1927315e-002 -2.4848363e-001  2.2654314e-002  2.6897176e-001  1.4399102e+000  6.3378137e-002 -9.2985523e-002  9.7124395e-002  2.4462565e-001  8.9727861e-002
  2.0777936e-001  5.3637202e-001 -8.5236833e-002  9.3705905e-001 -4.7184564e-001 -4.9968555e-001 -3.0718945e-001  4.1245430e-002 -2.4452252e-001 -4.8134586e-001  1.1643529e-001 -5.4345389e-001  2.9821105e-001 -6.1058272e-001  2.1035925e-001  2.9867906e-001  5.6099062e-002  4.4257517e-001 -6.5640897e-002  2.4665981e-001  1.1642666e+000  1.0677247e+000 -4.6609332e-001  4.0545986e-001 -1.4285378e-002 -4.2121473e-002 -5.4128438e-001 -5.5752011e-001  6.1962942e-001 -4.5443776e-001 -1.9665616e-001 -4.0855594e-001 -6.4855634e-001 -4.6719985e-001 -1.9955444e-001 -8.0990848e-001 -3.5346588e-001  9.6196923e-001  1.8049623e-001 -6.9790257e-001  3.3511104e-001 -7.2181543e-001  1.2068004e-001 -7.3030681e-001  5.7533758e-001 -6.7288797e-001 -5.2887254e-001 -3.6711604e-001 -3.8699074e-001  5.4641433e-001  2.2798127e-001  6.3175859e-001 -2.1715292e-002  4.9433518e-001  6.6826210e-001 -3.0851373e-001 -5.8372887e-001  2.2701865e-001  4.3410334e-001  1.6056843e-001  4.5839487e-001 -5.3071877e-001 -1.3024587e+000 -1.0515234e+000  6.2052201e-002 -5.8652425e-001
 -7.8698140e-001 -5.1688832e-001  3.5330162e-001  1.4282793e+000 -6.1766063e-001  1.4199438e-001 -7.2093314e-001 -6.8692722e-001 -2.8853631e-002  5.2326309e-002 -4.3241392e-001  6.6181829e-001  1.8947734e-001 -2.6182558e-001  2.3814064e-001 -4.4028090e-001 -8.3133439e-002 -6.6562292e-001 -5.0008982e-001 -4.1194927e-001  8.3640820e-001  2.6216340e-001  4.9918436e-003 -1.0712911e+000 -3.8268571e-001 -1.0129035e+000 -6.3986100e-001 -7.7398213e-001  9.7366799e-003  8.1358622e-002 -3.5827227e-001 -2.9013563e-001 -2.5467768e-001 -8.6037485e-001 -3.9430483e-001 -7.3957057e-001 -3.0741627e-001  5.5909484e-001 -2.0390661e-001 -3.5302532e-002 -5.6914286e-002 -3.1655232e-001 -1.4477090e+000  5.5068910e-001  5.5463556e-001 -2.3670442e-001 -3.0143070e-001 -2.6691192e-001  3.3176872e-001 -5.6976633e-001 -8.6297956e-002  4.0998078e-001  2.1177281e-001  9.6135899e-001  1.4091713e+000  1.7156555e-001 -2.9565350e-001  3.5016264e-001 -7.9724560e-002 -3.1925047e-001  7.5136489e-001  5.7429263e-002 -2.4152200e-001 -1.2038166e-001 -4.4119425e-001 -2.8581890e-001
  3.7324028e-001 -3.2574943e-001  8.8495096e-001  3.0235804e-001  6.8376837e-002 -3.4935906e-001 -8.2931665e-001 -8.6125278e-001 -6.6430102e-001  2.3421001e-001 -3.8695754e-001 -3.7512688e-003 -9.7926463e-001  2.2946326e-001 -3.2161362e-001 -6.6907382e-001 -1.3507219e+000  1.5386907e-001 -7.6723523e-001 -1.3537799e-001  8.0160326e-001 -3.7249229e-001  3.7202718e-001 -6.3626842e-001 -6.2603775e-001 -3.4321508e-001 -8.3462365e-002 -9.9732123e-001 -1.4470973e+000  6.1622832e-002 -5.9026636e-001 -3.4803916e-001 -5.1484546e-001 -1.3635737e-001 -5.3696589e-001 -1.1118284e+000  3.2708318e-001 -1.4518236e+000 -9.4631042e-001 -3.6624012e-001  3.4047283e-001 -2.4602002e-001 -3.4174018e-001 -1.8252719e-001 -1.1917628e-001  7.5667653e-001 -2.0856866e-001 -7.2968686e-001  3.4060144e-001 -5.2068710e-001 -2.6744378e-001  1.4901587e-001  2.3466988e-001 -6.2780553e-001 -8.4339240e-002 -5.5894404e-002 -1.2431553e-001 -1.7296762e-001 -1.0205847e+000 -1.5484530e+000 -1.9769981e-002  4.0145545e-001 -6.1104150e-001  5.7038889e-001 -7.1753043e-001  8.5907202e-001
 -2.4171102e-001  1.6977258e-001  2.5619915e-001 -9.3314304e-001  8.6249447e-002  3.1796112e-002 -4.1239602e-001 -3.8698462e-001  2.6906409e-001  1.5476892e-001  4.8552010e-001 -4.2845697e-001 -4.1929239e-001  2.7731925e-001  3.2046301e-003  1.8279063e-002 -6.0353753e-002  4.4903426e-001  9.0351428e-002  2.0669742e-001  8.4023505e-001  8.6089949e-001  8.7231295e-001 -5.8882647e-002  3.3584641e-001  3.0234229e-001  6.3041843e-002  4.2358127e-002 -4.4961911e-001 -2.5802036e-001 -4.6751727e-001  6.6456598e-002  5.9250590e-001  2.7569155e-002  2.2249873e-001  6.3595454e-001 -2.1665472e-001 -3.6823052e-002 -5.5164811e-001  1.0176001e-001  3.6025551e-001  6.1759889e-001  1.1418422e-001  7.1480377e-001  4.0600981e-001  1.9120093e+000 -2.1486032e-001 -2.1512781e-001  5.3123390e-001 -5.1538675e-001 -7.6217621e-002 -1.3217711e-001  3.9401364e-001 -5.6848292e-001 -9.1258808e-001  3.5644616e-001  4.5287714e-001 -2.4034738e-001 -4.5021162e-001 -4.6029513e-001 -3.5817000e-001  6.4298659e-002  1.3209277e-001  2.5672280e-001  5.2900541e-001  1.6333942e+000
  3.2206742e-001  2.3830555e-001 -1.1014860e+000 -4.8633559e-001  8.9103921e-002  2.3652557e-001 -3.2421648e-001  1.6552309e-001 -1.5650073e-002  5.5058962e-001  4.4244569e-001  2.1173765e-001  3.1316500e-001  8.9166143e-002 -1.1481007e-001  1.8984285e-001  5.5066367e-001  8.5881486e-001  6.4378120e-001  7.4133313e-001  1.2431711e+000  3.8989902e-001  1.4820466e-002 -2.5643156e-001  1.8304595e-001 -4.6326768e-002 -5.7979881e-001  1.8670743e-001  4.1948046e-001 -3.3484949e-001  2.7978920e-001  4.2493424e-001  1.3552287e-001 -5.2321868e-001  2.0294115e-001  3.3036753e-001 -4.3680855e-001  4.1489370e-001 -3.1283929e-001 -2.5918265e-001 -7.9027707e-002 -1.4841495e-001 -1.3543442e-001  4.6710655e-001 -3.0124539e-001  1.4766110e+000 -1.6748515e-002 -7.9881836e-002 -3.3595876e-002 -1.3172740e-002 -2.7520224e-001 -1.0398921e-001  3.9592748e-001  2.6576055e-002  3.0305316e-001  3.3038974e-001  6.4060936e-001 -3.9355861e-001  1.1480388e-001 -2.5845338e-001 -7.3271020e-001 -1.0707555e-001  4.3316151e-001 -4.3745503e-001 -1.9350431e-001  5.1630439e-001
  8.6946420e-001 -1.6545077e-001  7.8362615e-001 -7.2332752e-001  4.1980152e-001  5.3968462e-001 -3.7057456e-001  5.1078700e-001  2.5179281e-001  9.5791878e-001  5.5244894e-001  1.1078312e+000  3.1327242e-001  1.9404689e-001 -1.6156112e-001  4.9653128e-001  8.2068445e-001  9.6377264e-001  7.7900422e-001  6.4923258e-001  1.1146815e+000  3.6583566e-001  2.0124862e-001  1.8349967e-001  3.6035487e-001  3.3887537e-001 -4.3622502e-003  4.0079243e-001  5.8936576e-001 -3.6746128e-002  4.4402060e-001  5.2178650e-001  4.3582217e-001 -1.6913965e-001 -8.1958810e-002 -4.5533160e-001 -2.4631216e-001  5.4169579e-001 -9.7124987e-003 -3.1309120e-001  3.1109241e-001 -2.5680965e-001  8.1986706e-001 -2.2834094e-002  5.2625774e-002  1.2190448e+000  4.8303821e-001  4.6619658e-001  5.0434049e-002  7.4186273e-002  8.7347509e-002  2.6262905e-001  1.8995904e-001  1.9985571e-001  7.4184925e-001 -3.4324779e-001  2.9556108e-001  1.9996840e-002  5.0915060e-001 -4.9170974e-001  2.8670905e-001  1.7264215e-001 -1.2789074e+000  7.9883423e-001 -1.2845537e-001 -4.9573769e-002
  1.7259158e-001 -1.0545047e+000  3.1336878e-001 -4.4251965e-001 -2.3905488e-001  6.7657600e-001 -6.5719885e-001 -2.4569339e-001 -5.5171312e-002  1.3545034e-001 -2.6504982e-001  1.4370712e+000  3.5514388e-001  4.8390424e-001  2.3792476e-001  1.5320655e-001 -4.3845824e-001 -5.8028068e-001  2.4168485e-001 -4.3384899e-001 -5.4235841e-001  3.4224544e-001 -8.8656949e-001 -1.0073936e+000 -9.6116671e-001 -2.2597566e-001  6.5292250e-002 -1.6575339e-001 -2.5483034e-001 -5.5232934e-002 -3.1806660e-001 -2.3010659e-001  7.4874048e-001  6.6097410e-001  1.0199196e-001 -4.0937173e-001 -1.3851044e-001  6.0498702e-002 -1.2653325e-001  1.9040905e-001  2.3075675e-003 -5.6600554e-001 -6.5060177e-001 -7.9382841e-001 -7.3651476e-002  1.9248053e-001 -3.0920339e-002 -1.4436842e-001  1.2234087e-001  1.1491575e-003  1.4223060e-001  6.1254141e-001  1.6365585e-001  1.9226983e-002  4.3796646e-001 -1.0172445e-001  1.9117407e-002  4.0816724e-001  9.5309739e-002 -4.6679534e-001 -7.0032270e-001  3.6672613e-001 -4.5977080e-001 -3.4622209e-001 -9.7474327e-001  6.6556808e-001
  5.2665631e-001 -4.6712656e-001  3.6139094e-001  1.1952272e+000 -1.9778491e-002  7.6049017e-002 -1.2113139e+000 -5.3016153e-001 -4.1336116e-001 -6.3696435e-001 -5.3344627e-001  1.0720935e+000  2.2641201e-001  3.6830891e-001  7.3311573e-001  3.0051042e-001 -6.7843577e-001 -1.2471816e+000 -9.4116265e-001 -1.0522375e+000 -2.2596814e+000 -2.7312184e-001 -2.2553267e+000 -1.3976106e+000 -6.4265102e-001 -4.6099157e-002 -2.8964235e-002 -4.0239313e-001 -7.5529770e-001  8.8880895e-001  7.9843377e-001  4.9470779e-002 -5.9025326e-001  1.0661254e+000  4.6700195e-001  1.3008180e+000 -1.2112222e-001 -4.1795951e-001 -7.1002725e-001  4.7993051e-001 -2.4513223e-001  6.1593749e-001 -9.5926615e-001 -5.3068561e-001 -2.2716639e-001  4.1419347e-002  2.7122786e-002  8.9708101e-002  1.0927550e-001  7.3526453e-001  1.6713087e-001  3.5132863e-001  8.3788565e-001  4.4811855e-001  7.1832818e-001 -2.4855183e-002  5.1539853e-001  3.5698837e-001 -2.4507402e-001 -6.8782144e-001 -5.5332256e-001  5.3748642e-001  8.4949513e-001  6.8021000e-001  4.1230900e-001  2.9839597e-001
  4.2516206e-002 -2.2783164e-002  4.0514665e-002  1.3693834e+000 -2.2381806e-001 -4.2943567e-001 -9.8679149e-001 -4.9316519e-001 -3.8976514e-001 -6.0441808e-001 -2.3207570e-001 -4.5733748e-001  1.1682547e-001 -2.9380223e-001 -2.9381076e-002 -3.8008506e-001 -4.2437686e-001 -4.2660905e-001 -3.0749846e-001 -7.7840117e-001 -8.6139843e-001 -1.9321685e-001 -9.1631153e-001 -5.4598741e-001 -2.3663504e-001  2.5793782e-001  1.4983333e-001 -9.5311761e-002 -4.0700507e-001 -4.4351369e-001  8.7255347e-001  1.6530107e-001 -9.0836303e-001  1.1828863e-001  3.3218743e-001  1.2091326e+000 -3.6988927e-001 -1.1199141e-001 -1.2976007e-001 -2.9806009e-001 -2.2802505e-001  6.0513280e-001 -1.5660553e-001 -6.7723334e-001  3.6977172e-002 -5.6740568e-001  1.0607084e-001 -2.0109527e-001 -4.5624877e-002  6.2742849e-001  4.3186611e-001  2.0609655e-001  8.7843573e-001  7.2717492e-001  1.0780414e+000  5.2115415e-001  7.1689546e-001  4.1809655e-001 -6.8165234e-001 -2.6399922e-001  2.6180443e-001 -1.4497633e-002  1.9935079e+000 -2.6387207e-001  3.0621367e-001  6.4249598e-001
 -3.0484745e-003 -8.1091096e-001 -1.0772057e+000  1.0285384e+000 -8.5916471e-002 -5.2008365e-001 -1.9920979e-001  4.1983403e-001 -5.5822924e-001  2.7891856e-001  5.9610617e-001  6.3739096e-001  2.4043306e-001  9.1023016e-002 -2.8058727e-001 -1.2508508e-001  5.9622729e-001  3.5414166e-001  2.6570622e-001  5.4107010e-001 -4.0484284e-001  7.3039481e-002  6.8911664e-004  3.6737549e-001  3.4884205e-001  5.1165049e-001 -3.3515393e-001 -2.5071114e-001 -1.5228676e-001 -3.0350791e-001  1.2974113e-001  2.6608631e-001  5.6025207e-001  3.9902511e-001  1.7734865e-001  6.0717346e-001  3.2191389e-001  4.0374019e-001  3.8200362e-001 -6.6121384e-002 -4.9704328e-001  2.9161209e-001  1.5300352e-001 -3.9161266e-002 -4.2422196e-001 -1.7819841e-001  9.7157071e-001  3.7736678e-001  1.7278678e-001  4.3618363e-001  4.6657253e-001 -1.8999782e-002  1.0023057e+000  9.0350222e-001  1.9917466e+000  7.6622245e-001  1.7190287e-001  8.1785682e-002  3.3419092e-001  3.6048431e-001 -2.9992428e-001  6.7050224e-001  2.0063173e+000  4.2813570e-001  2.4005331e-001  1.6759244e+000
