# Supplementary material for: Resting-State Temporal Synchronization Networks Emerge from Connectivity Topology and Heterogeneity
Source: PLoS Comput Biol. 2015 Feb 18;11(2):e1004100. doi: 10.1371/journal.pcbi.1004100 (PMC4333573; doi:10.1371/journal.pcbi.1004100)
Supplement: S1 Dataset — Each volunteer underwent two scanning runs (blocks). For each recording session (subject and run), BOLD time series were averaged over the corresponding 66 brain regions of the brain atlas. Each file subXblockY.txt contains the time series of all 66 brain regions from subject X and run Y. The labels of the brain regions are contained in file ROIs_Labels.txt. (ZIP) [file pcbi.1004100.s006.zip › DataSet S1/subj21_block2.txt]

 -1.1349565e+000  6.1661093e-002  6.5228643e-001 -6.7526248e-001 -1.1710220e-002 -4.5099046e-001 -1.4492829e-001  3.4080470e-002  2.5118164e-001  1.6805769e-003 -5.1944925e-001 -4.4805379e-001 -4.4679983e-001 -5.2682813e-001 -2.3883875e-001 -1.9316895e-001 -4.7755977e-001  5.5409740e-002 -1.6701243e-001 -8.3349012e-001  5.9639231e-001  1.8861701e-001 -6.5903587e-001 -5.0670845e-001 -1.6935217e-001 -7.0862177e-001  1.0853958e-001  5.3237099e-002 -3.9686367e-001 -2.3762161e-001 -7.8234288e-001 -4.5728002e-001 -3.2039828e-001 -4.7326360e-001 -6.4833971e-001 -5.3996479e-001  1.7375743e-001 -1.0309138e+000 -5.1130625e-003  2.7875961e-001 -4.3432437e-001 -4.1449460e-001 -7.8909093e-001 -9.5289530e-001 -8.3960606e-001  5.7080869e-001 -5.9716015e-001  3.5589778e-001 -8.6182948e-001 -7.2998400e-001 -2.7234502e-001 -1.0931744e-001 -3.7376476e-001 -4.7482862e-001 -7.5323455e-001 -7.1049401e-001 -5.7102647e-001 -6.1063357e-001  2.3579409e-001 -2.9218907e-001 -4.6318983e-001 -2.4239684e-001 -1.2718406e+000 -1.3720886e+000 -8.9350567e-001 -1.2949390e+000
 -3.1235006e-001  2.7283723e-002 -1.5310004e-001 -5.7769719e-001  1.2559435e-001  4.4027982e-001  3.0006782e-001  2.2436324e-001 -3.9277472e-001 -1.0428436e-003 -4.0246241e-001 -3.0021232e-001 -4.5113859e-002 -3.2731105e-001 -1.3218349e-001 -3.6205443e-001  2.6278992e-001  7.0386016e-001  5.2470576e-001 -6.2221162e-002  6.9400002e-001 -1.4613258e-001  2.1753960e-001 -7.0078693e-001 -2.6302121e-001 -7.3724132e-001 -9.4543652e-002 -7.4039466e-001 -4.7546630e-001  7.2638820e-002 -7.5082449e-001 -8.7692878e-001 -5.8723905e-001 -5.8949314e-001 -1.0917255e+000 -8.9495501e-001  3.4996240e-002 -4.1852497e-001 -9.5708846e-001 -4.3966950e-001 -5.6706188e-001 -6.8366984e-001 -6.5860936e-001  3.1037556e-001 -3.9061746e-001  4.5901920e-001 -4.0879525e-001 -5.5560055e-001 -6.2877920e-002 -5.9096968e-001 -9.3077476e-002 -1.7721875e-001 -4.8113282e-001 -4.6878667e-001 -2.9593370e-001 -8.8994896e-002 -1.0190363e-001 -2.8341601e-001 -2.9984321e-001 -4.5005525e-002 -5.2252119e-001 -5.2998966e-001 -7.2549511e-001 -1.2481303e+000 -8.9469231e-001 -9.8675850e-001
 -7.8025722e-002  8.9420267e-002 -3.0511172e-001  1.0290234e+000 -7.6673694e-001  2.6331242e-001  7.4268906e-002 -4.8747752e-002 -2.5974480e-001 -6.2961408e-002 -4.4642502e-001  3.7914309e-001  6.4613043e-002 -5.5035051e-001  5.0615265e-001  9.1546780e-002  3.7792637e-001 -9.4343246e-002  2.8581170e-001  5.1226623e-001  9.5286683e-001 -3.4649907e-001 -5.6374587e-001 -8.8339946e-001 -6.7724140e-001 -5.5896870e-001 -8.9969216e-001 -5.1612866e-001 -3.4451742e-001 -5.7382570e-001 -1.7558101e-001  3.9854168e-001 -1.0492980e+000 -8.1518826e-001 -2.4197171e-001 -8.3186102e-001 -2.5491023e-001 -1.7793283e-001 -4.3534478e-001 -5.4062226e-001 -7.5256515e-001 -5.8158612e-001 -2.2988809e-001 -8.0219265e-001 -3.5965156e-001 -1.2760191e-002  1.4827675e-001 -5.6573852e-001 -3.4504253e-001 -6.2780823e-001  6.7050109e-002  1.7736489e-001 -3.0399863e-001 -1.4236577e-001 -5.5712936e-001 -1.2676325e-001  5.7175075e-002  3.2916496e-001 -2.2776948e-001  3.1229956e-002 -6.6651353e-001 -3.3736165e-001  7.0561930e-001 -8.5840701e-001  1.7135930e-001 -1.1733994e+000
 -1.9189001e+000 -2.3761042e-001 -3.9084786e-001  1.8650863e-001 -6.7155447e-001  7.5335417e-001 -5.6109793e-001 -6.2554940e-001 -2.0383056e-001 -3.3099135e-001 -2.7343081e-001 -3.2054833e-002  2.5424918e-002 -4.1809817e-001  2.1833687e-001  1.5364250e-001 -7.8540133e-001 -9.6132048e-002 -1.9789846e-001 -4.7220879e-001 -1.7290183e-001 -5.2244315e-001 -9.7698808e-002 -1.2733195e+000 -2.7398410e-001 -4.8996655e-001 -3.5981181e-001  5.6210640e-002  1.2777204e-001  4.0826287e-001  1.6907532e-002  1.6352167e-001  3.5308986e-001 -5.1578183e-001  2.0420287e-001 -3.1212215e-002  3.3541930e-001  3.3282958e-001  7.1141220e-001  2.1082446e-001 -1.0244525e+000 -2.8879891e-001 -6.8028779e-001 -3.0555655e-002 -7.7902399e-001 -7.3427286e-002 -2.9745264e-001  1.0684826e-001 -5.8283566e-001 -5.0344694e-001  1.1316578e-001 -1.5127462e-001 -1.2537907e-001 -9.2812319e-003 -3.0852649e-001  2.6735947e-001 -3.4488587e-001  5.6206141e-002 -1.5400490e-001 -2.4151906e-001  8.3475712e-001 -6.4182244e-001 -1.1543173e-001 -1.2042135e+000 -3.1102388e-001 -7.7028554e-001
 -9.6927478e-001  2.3290595e-002 -4.9129873e-001 -5.6026044e-001 -1.1530953e-001  7.1128071e-001 -7.2145238e-001 -4.4231611e-001  5.0167512e-001  1.8284226e-001  2.8866041e-001 -1.0112120e-001 -1.3269967e-001 -3.9003084e-001 -5.6910131e-001 -5.0918939e-001 -1.1992284e+000 -8.5080669e-002 -5.2873133e-002 -1.1884674e-001 -6.6094859e-002 -3.6272203e-001 -3.1456327e-001 -1.4604976e-001 -6.7868741e-001 -8.7732572e-001 -8.8596369e-002 -7.8981597e-001 -7.5374577e-001 -3.8121737e-001 -1.5143660e-001 -7.6549215e-001  4.6132468e-002 -1.4192891e-001 -2.2993346e-001  2.2729988e-002 -1.1691100e-001 -1.0227454e+000 -7.0057480e-001 -1.3079864e-001 -7.6783395e-001 -5.6557935e-001 -7.9792171e-001 -7.1605652e-001 -2.8869860e-001  9.0318615e-002 -1.0290932e+000  5.8476848e-002 -5.3773479e-001 -6.4394146e-001 -7.9549228e-001 -1.0684267e+000 -6.5528194e-001 -9.7983190e-002 -1.2679998e+000 -6.5725099e-001 -8.4983423e-002 -3.4569568e-001 -4.0513358e-001 -6.1965717e-001 -4.4198034e-002 -2.2296246e-001 -9.1122645e-001 -1.1923967e+000 -3.2713291e-001  1.2062032e-001
 -4.7869431e-001  2.6195868e-001  5.0893582e-001 -5.4985987e-001 -1.1277057e-001  2.7661509e-001  5.0313637e-001  4.2813008e-001 -4.7939087e-001  2.6474678e-001 -1.1070475e-001 -6.5267494e-001 -4.7366615e-001  4.7398916e-002 -2.0376296e-001 -5.7016999e-001  1.6601946e-001  4.9433784e-001  6.9543293e-001  3.2677951e-001 -1.9053060e-001  6.2073084e-001  7.1010156e-001  3.3150185e-002 -1.9429282e-001  1.2496767e-001 -1.4878290e-001  2.1840175e-001  6.1278535e-002 -2.0251062e-001 -5.1969460e-001 -6.9297544e-001  6.3205116e-001 -4.4637852e-001 -3.8594675e-001 -4.5166076e-001 -3.5833840e-001  4.1607296e-002 -8.0985293e-002  1.2500004e-001 -2.9894274e-001 -2.3518437e-001 -4.6671325e-001 -3.5004044e-001 -9.2184120e-002 -3.2635264e-001 -5.8321099e-001  5.0256888e-003  2.5456409e-001 -4.4904594e-001 -6.1004285e-001 -6.8615113e-001 -1.2992068e-001  1.0093634e-001  3.5050690e-001 -7.4741065e-001 -7.3515913e-002  1.5381517e-001  2.6416566e-001  3.8342203e-001  5.1508441e-001 -9.4979279e-002 -7.7547804e-001 -9.3196415e-001  1.4532212e-001  1.2019757e-002
 -7.4330297e-002 -7.5742939e-002 -4.2027313e-001 -6.7261041e-001  1.8303410e-001 -7.8022607e-002  1.0593816e+000 -5.7797044e-002  6.4097211e-001  4.2874785e-002 -2.0390140e-001 -2.4108242e-003  8.1512244e-001 -7.5346282e-003 -3.7531037e-001 -1.3643543e-001 -9.4307193e-003  1.3386632e+000  5.8501573e-001 -7.6438788e-002  4.7004723e-001 -4.1179659e-001  2.2040263e-001 -1.1126946e+000 -7.3491919e-002 -9.0293466e-001  3.4373161e-001  1.0237597e+000  1.2184242e+000 -1.4122167e-001 -2.6734505e-001 -5.5167531e-002  2.3301859e-001  6.3102174e-001 -4.7654003e-001  2.2978566e-001  4.7142923e-001  1.0350848e+000  6.8482003e-001  7.3971748e-001 -8.0212295e-001 -4.7113765e-002 -9.9610647e-001  6.3268620e-001 -3.6875505e-001  4.6840752e-001  8.2160833e-002 -2.3432135e-001  2.6910342e-001 -2.6131797e-001 -2.3356886e-001 -3.5454897e-001  2.8553672e-002  2.6156822e-001 -5.0115297e-001 -1.5243980e-001  3.2419750e-002  6.2264668e-003 -3.3899007e-001  6.9788977e-001 -2.5558511e-001  1.4571597e-002 -1.1951877e+000  2.9868718e-001  7.3399365e-001 -3.4148698e-001
 -9.5173557e-001  1.4543873e-001  1.3919258e+000 -6.3150593e-001  3.3274390e-001 -7.8581992e-003 -6.8147536e-002  2.6911391e-001  9.2939885e-001  4.3391195e-001  7.0989490e-001  6.3735898e-001  4.1117987e-001  3.4465939e-001  6.4280244e-001  4.8638363e-001 -6.3403682e-002  7.5399507e-001  6.2785777e-001  5.3872036e-001  1.2203039e+000  6.1369227e-001  2.3239355e-001 -3.3572186e-001  3.9783378e-001  7.8523899e-002  8.3143777e-001  5.8044685e-001  8.0404472e-001  1.1455007e-001 -1.0394355e-001  1.1707584e+000  5.8195897e-001  8.1536230e-002 -1.0186199e-001  1.7215014e-002 -2.4972147e-001  8.3788014e-001  4.4482349e-001  5.2998781e-001  4.1136939e-001 -5.3902445e-002 -4.3186523e-001  1.2270105e+000  3.2719908e-001  2.8859207e-001 -1.1742783e-001 -8.5563031e-002  8.9176053e-002  3.6369099e-001  2.0758174e-001  2.1782877e-001  2.5424639e-001  3.1519820e-001 -1.7735432e-001  3.7550511e-001  2.2744087e-001  1.3683575e-001 -1.6604831e-001 -1.5090296e-001 -1.9656883e-001 -2.1150569e-002 -3.9534588e-001  3.5537707e-001  4.3513344e-001 -2.9474220e-001
 -7.1002843e-001  6.8474190e-001  1.9049150e-001  1.3591246e+000  2.1889597e-001  7.0175049e-001 -9.8707355e-002  5.5470199e-001  6.6655330e-001 -2.5175333e-002  1.0995180e-001  2.4230998e-001  1.7875321e-001 -3.1671960e-001 -1.4492317e-001  2.3912156e-001  3.9111178e-001 -5.5975949e-001 -1.0894584e-001  8.2759677e-002 -7.5984555e-001 -2.2169823e-001  2.8104821e-001  1.7337957e-001  2.9319523e-001  4.4358930e-001 -7.1007106e-002 -1.9182811e-001  2.1940726e-001 -6.4024743e-001  1.1496148e+000  5.0089565e-001  2.4141891e-001  3.7410429e-001  3.6890086e-001  2.2972119e-001  2.8737445e-001  1.1889966e-001 -7.2733158e-001 -2.0738924e-001  2.0797390e-001  9.1944203e-002  4.2459239e-001  2.6861481e-001 -2.5589979e-001  1.8685406e-001  1.3928704e-001  8.6218704e-001  6.8544316e-002  7.7099099e-001  3.9149788e-001 -3.8992359e-002  2.5310085e-001  2.7981462e-001  1.0674241e+000  2.5441183e-001  5.2281953e-001  4.5470257e-003  5.2174989e-001 -7.9466577e-001  8.9871620e-002 -1.0784192e-001  8.2210312e-001 -1.0353453e-001  4.1686905e-001 -8.3623418e-001
 -5.7325177e-001  3.3096985e-001 -8.0839059e-001  1.1594053e-001  1.2143479e-001  7.7831089e-001 -2.3084312e-002  3.1599905e-001 -2.2581638e-001 -3.3919971e-001 -7.7064344e-002  5.0608644e-001  5.4868212e-001  6.1784252e-001  6.4315978e-001  2.7738955e-001 -5.4582406e-001 -8.7711934e-001 -4.9647858e-001 -1.1865373e+000 -1.5613698e+000 -8.7583407e-001 -1.1103964e+000 -7.3308492e-001 -4.2584660e-001 -6.6307189e-001 -4.0979557e-002 -5.2265599e-001 -8.8925207e-001  4.4318323e-001  3.5328445e-001 -3.6319770e-001 -5.4144074e-001 -3.2478100e-001  3.1677272e-001  8.2314503e-001  2.0583959e-001 -9.6212606e-001 -4.3377760e-001 -4.6632809e-001 -3.7471236e-001  2.1443293e-001 -1.1449630e+000 -1.3181910e-001 -4.7753059e-001 -5.1697970e-001 -3.5504276e-001  1.1411217e+000  1.2577651e-001  2.4936917e-001  4.7925722e-001  4.3371005e-001  1.6769312e-001 -1.1045113e-001  5.2346841e-001 -4.9847261e-001  2.1111935e-001 -6.4473724e-001  2.9173691e-001 -5.0645397e-001  5.5531987e-001  3.5798771e-002  2.9533294e-001 -1.2169882e+000  2.7652237e-001 -5.5780640e-001
 -3.6857962e-001 -6.8610718e-002 -1.2831846e+000  4.5075469e-002  1.0337686e-001  1.7204072e+000 -1.8813549e-001 -2.8239751e-002  2.4271725e-002 -7.9570934e-001 -2.0167851e-001  5.6635034e-001  9.4609481e-002  5.9473555e-001  7.0773218e-001  1.0481554e-001 -4.9158737e-001 -1.2712555e+000 -3.3354167e-001 -4.8137581e-001 -5.9267744e-001 -4.2378234e-001 -9.4497223e-001 -6.1348833e-001 -5.4900254e-001 -4.1999983e-001 -4.0352362e-001  2.2568919e-001 -6.7847248e-001 -1.0685435e-001 -9.7972068e-001 -7.2409635e-001 -1.3406158e+000  4.9522919e-002 -6.4696814e-001  1.2724598e-001 -3.3282263e-001 -8.7136421e-001  3.3166656e-001 -1.9940790e-001 -5.2825078e-001 -3.4188883e-001 -1.0118478e+000 -2.4728013e-001  3.7182742e-001  1.9180936e-001 -1.3164095e-001  1.2127710e+000  3.9614954e-001 -5.1617224e-001 -9.0310965e-002  1.5559877e-001 -3.9522723e-001 -4.2859523e-001 -9.2545692e-001 -8.8569327e-001 -3.5352393e-001 -3.2812048e-001  1.3946818e-002  3.2563902e-002  7.3394903e-001  4.2956145e-001 -9.3353518e-001 -1.7438016e+000  2.6321090e-001 -9.5266166e-001
 -6.1846523e-001  2.5974984e-001 -3.8111205e-001 -2.5472511e-001  2.0754327e-001  8.6327318e-001  1.2239026e-001 -2.6775491e-002 -1.9025021e-002 -4.8366263e-002  1.7474432e-001  1.2331887e+000 -5.2567778e-002  4.9121780e-001  9.1733212e-001  5.2276859e-001 -6.6693957e-001 -3.5691684e-001 -3.3926902e-001 -3.5033718e-001 -6.2892349e-001 -5.5275719e-001  2.0568604e-001  6.0956531e-001 -2.1022132e-002 -1.4921241e-001  7.7823437e-002  2.3355835e-001  2.0325822e-001 -2.1327137e-001 -3.7059094e-001  1.7239850e-001 -5.1536535e-001  2.5419591e-001  5.6301812e-001  5.9394008e-001 -7.3465075e-001 -8.3258648e-002 -3.4866796e-001 -3.1812850e-001 -1.3907809e-001  2.5937385e-002 -9.1379330e-003 -7.0083160e-002 -4.5483122e-001 -5.8554578e-001  2.5639916e-001 -1.2787191e-001 -5.8840371e-001  3.3207575e-001  1.8983418e-001  5.3138766e-001 -9.7606773e-002  1.8351872e-001 -8.3537327e-001  1.0654929e-003  5.0005048e-001 -9.2539351e-002  3.3328193e-001  3.5782616e-001 -1.3333392e-001  4.0215252e-001 -2.9982076e-001 -8.8492420e-001 -6.8157879e-001  1.3351373e-001
  9.3110906e-001 -4.0922959e-001  8.8479032e-001  6.6432693e-001  2.9654932e-001 -1.9924154e-001 -3.1795373e-001 -1.2694773e-001  3.1914556e-001  3.2330371e-001  2.4210912e-001 -4.2458042e-001  2.6237650e-001  1.7899250e-001  9.0750351e-002  3.3507895e-001 -5.3270870e-001 -2.4537979e-001  1.9399698e-001 -3.3959225e-001 -9.7305959e-001 -2.5029106e-001  2.4851703e-001  1.0655378e+000  3.7945502e-001  7.2666653e-001  1.2989244e+000 -4.6646469e-001 -4.7898286e-001  3.8669950e-001  6.2553704e-001  5.0572335e-001 -1.6826016e-001 -1.0090409e-001  1.0669006e+000  9.4579731e-001  2.2630941e-001 -2.2884500e-001 -9.2442150e-001  1.6426553e-001  1.1427589e+000  3.8501980e-001  9.8365167e-001 -2.1709767e-001  3.7724710e-001 -7.4044280e-003  1.0958603e-002 -4.7273249e-001 -3.1934416e-002  5.8825101e-002  2.7792797e-001 -1.1442620e-001 -4.3692116e-002  3.4910058e-001 -2.3879068e-001  1.1854076e-001  6.0770599e-001  2.7727687e-001 -1.5627268e-001  2.1547894e-001  1.6082554e-001 -1.4266158e-001  1.6408579e+000  1.0380741e-001  2.9309202e-001  5.2422441e-001
 -1.7470667e-001  3.7198428e-001 -6.3105012e-001 -8.2465681e-002  8.0866798e-001  3.1676038e-001 -4.9670647e-001  5.4507883e-001  5.6297732e-001 -3.3517403e-001  6.5080196e-002 -7.9325257e-002  2.4959694e-001  2.5229119e-001  5.4063701e-001  8.5415739e-001  9.0019293e-001 -6.5379323e-001 -7.8210744e-001 -1.8370185e-001 -7.9793072e-001  2.1623035e-001  4.1235463e-001  1.4102592e+000  8.7435595e-001  6.0274698e-001  4.7119958e-001  2.2763812e-001 -5.1083417e-001  1.0257860e+000  5.2250033e-001 -1.8885054e-001 -1.9352749e-001 -4.0949573e-001  3.6108756e-001 -1.7929904e-002  4.0958902e-001 -1.9767563e-001 -3.4649903e-001 -3.4444922e-002  1.3144985e+000  6.1495546e-001  1.1471167e+000  3.4326639e-001  4.0216107e-001 -9.4367466e-002  1.7075948e-001 -7.0530284e-001  4.9527413e-002  1.7996145e-001  8.6784843e-001  7.8548577e-001  5.3456471e-001  6.9142027e-001  7.3904313e-001  4.4594672e-001 -1.3670042e-001 -1.5546070e-002  1.2279398e-001  5.1530652e-001  1.4584906e+000  2.1060335e-001  1.1813319e+000  8.1015103e-001 -3.5973886e-001  6.2225277e-001
 -3.3519476e-001 -3.4651454e-001 -5.7594091e-001 -1.7056903e-001  1.5611517e-001  1.9222362e+000 -2.8492959e-001  1.3437144e-001 -1.1046718e-001 -5.0204922e-001  5.5088134e-001  2.4491186e-002  2.9363454e-001  7.2545841e-001  8.1582966e-001  6.0291614e-001  4.7804776e-001 -2.9574470e-001 -3.1254683e-001 -3.0339182e-001 -6.3447074e-001  2.3876219e-001  1.7977477e-001  1.2392669e+000  2.6546185e-001  3.8854040e-001  6.1118181e-001  9.8003952e-001  4.1452182e-001  8.3825277e-001 -4.8162736e-001 -3.0592955e-001  3.2747316e-001 -1.0022546e-001 -2.6381246e-001 -3.8538722e-001  6.6786049e-001  6.1440575e-001  1.2152687e+000  6.8828336e-001  9.0395968e-001 -3.0842540e-003  6.7088159e-001  8.6220260e-001  5.9605301e-001  9.3376573e-001  5.4498674e-001  8.4862192e-003  4.9409001e-001  1.2470183e-001  2.7276255e-001  1.3484905e+000  4.9832482e-001  3.8277699e-001 -1.7894220e-001  4.8093279e-001 -3.9494854e-001  1.6267895e-001  4.6745457e-001  4.6059941e-001  1.9188830e+000  4.7320943e-001  3.2816805e-001  8.0803612e-001  2.1755473e-001  4.8754561e-001
  2.0701305e+000  9.0736091e-002  7.0938835e-004 -7.9957303e-001  2.9555826e-001  2.1353681e+000  6.7099749e-001  3.6501852e-001 -3.2429935e-002 -5.1192701e-003  9.3948185e-001  7.1370953e-001  2.8731549e-001  6.3826103e-001  3.5867990e-001  5.1590069e-001  3.4598586e-001 -4.3240075e-001 -5.4272856e-001 -2.0743769e-001 -1.3143238e+000 -1.5766831e-001  1.3946955e+000  1.1987929e+000  3.4393929e-001 -1.8673904e-002  6.6220093e-001  5.8254653e-001  1.3132612e+000 -4.0849236e-002 -2.5457809e-001 -1.3920115e-001  5.8418321e-001 -3.6106490e-001  1.2409899e-001 -1.8360499e-001 -9.3106888e-002  9.1680591e-001  4.3205199e-001  8.1142302e-001  2.2096504e-001  4.8499437e-001  7.6513136e-001  1.3328531e+000 -4.8713443e-001  4.6318062e-001  6.0806562e-001  5.7808447e-001  3.4776075e-002  3.7166603e-001  7.2778872e-001  7.0653783e-001  1.8223920e-001  9.6581727e-002  9.1145364e-003  3.0494360e-001 -1.5357430e-001 -1.4869238e-001  5.1489563e-001  2.4267035e-001  2.1631552e+000  3.4684719e-001  8.4595851e-002  9.5929965e-002 -7.2150824e-001  1.1148208e+000
 -5.1179894e-001  3.5890901e-001 -2.2491972e-002 -3.6194609e-001  1.9407920e-001  8.5117795e-002  1.8947079e-001 -2.1606644e-001 -3.2888868e-001  6.4555309e-002  7.5755987e-001  4.5318773e-001 -2.0996111e-002  5.1925544e-001  7.3851307e-001  4.0784381e-001 -1.2153309e-001 -7.4249111e-002 -6.1813910e-001  3.1918539e-001 -9.6773010e-001  7.3904948e-002  9.9799907e-001  1.0626256e+000  4.2191799e-001  7.3619181e-001  3.3527167e-001  2.9951539e-002  6.9714573e-001  6.6134858e-001  3.7113321e-001  8.6691881e-001 -6.1198470e-002 -6.2853184e-002  6.0063182e-001  7.9071008e-002  5.5863140e-003  1.3118924e+000  1.3166340e+000  9.2155471e-001  5.4385836e-001  2.0825777e-001  8.7962221e-001 -1.7471216e-001 -1.6725796e-001 -4.4221788e-001  4.8686270e-001 -2.6961347e-001  1.3117381e-002  1.0396072e-001  7.3337381e-001  7.9622820e-001  3.6801734e-001  4.3121754e-001  1.1283421e+000  8.8285218e-002  1.4479661e-001  1.1927950e-001  1.0440085e-001  4.4153849e-001  1.4248150e+000  3.7959683e-001  5.3840568e-001  1.2386719e+000 -2.2461664e-001  1.2438622e+000
  1.1486912e+000  5.1497780e-001 -2.4246174e-001 -1.5452065e+000  3.8650768e-001  6.2259858e-002  4.0557008e-001 -7.1817325e-002  2.9850181e-001  4.2130177e-002  5.1953000e-001 -1.8250619e+000 -5.5602210e-001  1.9564029e-001  7.6617326e-001  2.1717961e-001 -4.2917480e-001 -3.7336663e-002 -6.8638425e-001  2.2860263e-002  1.2130098e-001  5.8161189e-001  5.5183402e-001  1.1084726e+000 -5.3772700e-002  6.0027975e-001  4.2079908e-001 -2.6999150e-002  1.5324220e-001  4.8608789e-001 -1.3605997e-001  5.3629926e-001 -2.2443033e-002  2.4011974e-001  3.1785972e-001  3.3965429e-001  4.2395254e-001  3.7624552e-001  7.1325235e-002  2.8365406e-001  1.0314866e+000  1.1838029e-001  4.0675262e-001  1.0821385e+000  2.3186333e-001 -3.5216660e-001  1.6819317e-001 -1.4014393e-001  3.9575140e-001 -3.2657476e-001  1.2904992e-001  6.7239938e-001  1.4102181e-001 -5.6307399e-001  8.9425230e-001 -1.0761222e-001 -3.3283051e-001 -4.5084190e-001  4.2664223e-002 -1.0955226e-001 -2.3886220e-001  1.0749647e-001  9.4034257e-001  9.4094171e-001  5.8226894e-003  1.1511460e+000
  1.8145845e-001  5.8578192e-001  5.1471492e-001 -7.5065751e-001  4.1613179e-001  3.8986490e-001  5.3582023e-001  6.8355480e-002 -5.8786777e-002 -2.3947632e-001  5.8630849e-001  3.2382940e-001 -1.8493397e-001  5.6729294e-001  2.9555092e-001 -3.7313902e-001 -1.2955569e-001  9.2306196e-001  3.0226126e-001  5.3516415e-001  4.3764909e-001  8.2235052e-001  2.4781453e-001 -1.6444399e-002 -1.4325037e-001 -4.2723921e-001  1.6895200e-001  6.7284739e-001 -2.4128061e-002 -2.5052750e-001 -4.3130524e-001 -8.4719727e-002 -4.4763868e-001 -7.1623438e-001 -2.0341046e-001 -2.1940931e-001  2.6046997e-001  2.4344957e-002  7.2938655e-001  4.3512162e-001  6.6362742e-002 -9.3038101e-002 -6.2374033e-002  1.9555765e-001  4.7458897e-001  3.6681483e-001 -2.4880973e-001  3.9150536e-001  4.2793643e-001 -2.5758109e-001 -4.7290971e-001  1.5856989e-001  1.0113621e+000 -3.8301784e-001  8.2634882e-001  1.2821388e-001 -4.9226019e-001 -8.7899183e-002  1.8199679e-001  1.4717405e-001  1.3190508e+000  3.7124140e-001  7.0742543e-001 -8.7284768e-002  5.2409671e-001  2.3148868e-003
 -5.5148169e-001 -3.9422262e-001  1.3866581e+000 -8.9178077e-001  6.4240573e-001  1.7866056e-001  5.1835246e-001 -1.5234291e-002 -3.3933044e-002  3.3615988e-001  4.1850878e-001  1.0071798e+000  1.4208473e-001  1.1448919e-001 -1.1505850e+000 -5.6097209e-001 -9.2169069e-001  9.4899052e-001  5.4455981e-001  1.9357035e-001  1.0949188e+000  8.2660181e-001 -4.7692944e-001  6.2176331e-001  3.6034871e-003 -1.5780436e-001  6.6411615e-001  4.8800777e-001 -1.9410715e-002 -8.5982619e-001 -4.8956470e-001 -7.2753510e-001 -8.9820706e-001 -1.6381293e+000 -9.5183345e-001 -4.8167790e-001 -8.3454445e-001 -2.6575341e-001  6.3167175e-001  4.6763361e-001  2.5005379e-001 -2.3817312e-001  5.0328021e-001 -1.0999733e+000  7.4204467e-002  9.9371632e-001 -2.7157409e-001 -3.9155397e-001  1.1152983e-001 -3.6569899e-001 -3.7306151e-001 -1.3796365e+000 -1.9124181e-002 -4.0775355e-001 -1.0445426e+000  2.5805976e-001  1.9548839e-001  3.8390633e-002 -1.1066659e-001  1.6273699e-001  4.4042087e-002  3.5000036e-001  1.0993351e-001  1.5709254e+000 -1.9773838e-001  4.0267891e-001
 -4.2796089e-001 -1.4928962e+000  6.6245551e-001 -5.3399726e-001 -4.0187349e-001 -8.3346485e-001 -1.2182468e-001 -8.0495527e-002  3.7035661e-001 -1.0182507e-002 -3.8815251e-001  3.4326324e-001  7.4641703e-002 -3.3289562e-001 -8.8245673e-001 -4.5673885e-001 -2.9959407e-001 -5.5108539e-002  1.2444251e-001 -2.4383132e-001 -1.3913239e-001 -1.7651992e-001 -2.2433673e-001 -5.7090844e-001 -1.0987129e-002  6.0066838e-002  3.2417569e-001 -2.8332600e-001 -4.1347250e-001 -8.1295934e-001 -3.3707144e-001 -1.1322539e-001 -6.9873885e-001 -7.0919121e-001 -1.3429737e-001 -1.2260960e+000 -7.8454943e-001 -6.4674662e-001 -6.2027755e-002  2.7174546e-001  2.2565245e-001 -4.1841857e-001 -3.2940623e-001 -9.4954986e-001  2.5202435e-001  3.5210929e-001  6.8202330e-002 -6.9498891e-001  2.8375685e-001  3.2271671e-001  3.5298789e-001 -5.2955751e-001  3.1267364e-002 -3.0991382e-001 -6.4056049e-001 -2.0561348e-001  5.2566595e-001 -5.0203167e-002  3.0821696e-001  1.4909233e-001 -1.8690612e-001  2.5477159e-001 -4.3747277e-001  3.3207451e-001 -6.2761404e-001  6.4859332e-001
 -5.3310042e-001 -1.5950223e-001 -6.6051515e-001 -6.4074658e-001  2.7333721e-001 -7.4663697e-001 -9.6452005e-001  3.9596180e-001 -1.9992426e-001  1.5639313e-001 -4.8960088e-001  1.3630714e-001  6.0170862e-002  2.5481521e-001 -1.0005663e-002  2.0539070e-001  8.1220731e-001 -3.0111778e-001 -4.3185034e-001  6.0528354e-002 -2.6242308e-001  5.2846428e-001  1.9649521e-001  1.6436108e-001  7.9445870e-002  4.5618860e-001 -2.3236590e-001 -7.6493159e-001 -4.7442269e-001  1.3397115e-001 -8.6558153e-002 -1.7531944e-001  9.6529758e-001  5.7524987e-001  4.3576327e-001 -6.4864284e-002  2.7565544e-001 -2.5743246e-001  1.8377008e-001 -8.9429426e-001  2.6379606e-001 -8.4250547e-002  2.2107666e-001  6.7863701e-001  3.9858124e-001 -5.2790094e-001  3.3327107e-001 -7.0458009e-001 -2.8072272e-001  2.2048892e-001 -3.8556042e-001  2.8099067e-001  3.1118786e-001 -5.7004163e-001  1.0383499e+000 -4.5040846e-001  3.6610818e-001 -2.5945434e-001  7.8970372e-002 -2.5240765e-001 -5.4913978e-001 -3.0019339e-001 -7.5316940e-001  1.0696445e+000 -4.2148702e-001  4.4078406e-001
  5.2824750e-001  5.4447713e-001  1.5648633e-001  1.0034406e+000  6.6481936e-002 -7.7648847e-002 -1.0114826e+000 -4.6837278e-001 -2.7106733e-001 -4.0034480e-002  1.1320687e-001 -1.0380842e-001 -3.4807905e-003 -6.2826205e-002 -8.8676647e-002 -2.4967234e-002  8.9770349e-003 -3.8117278e-001 -3.5398702e-001  8.5251696e-001  4.9782768e-002 -4.1798142e-001 -5.8038364e-001  4.3510646e-001  7.0535963e-002  7.5941362e-001  2.5622059e-001 -5.7404070e-001 -4.5133274e-001 -1.6490705e-001  4.3221278e-001  4.6540369e-001  2.8841285e-001  7.7852848e-001  7.1118105e-001  4.3122514e-001  3.3556428e-001  3.0975692e-001 -2.3898038e-001  1.2350679e-001  8.7601454e-002  4.0959714e-001  7.2338180e-001  2.8397503e-001 -2.1732451e-001 -6.4286493e-001  5.8622502e-001  3.5146919e-001 -2.3126349e-001  5.9628143e-001 -3.1631154e-001 -3.5180367e-001  1.6309732e-002  4.7380871e-002  5.9302023e-001 -9.1531717e-002  2.3948932e-001  7.2230722e-001  5.9096901e-002 -4.9199592e-001 -5.2874629e-002 -2.9385013e-001  1.5466404e+000  1.9229347e-001 -3.4397079e-001  1.2378684e+000
  7.0926924e-001 -5.6983950e-001  6.3695541e-001  4.3250990e-001 -7.3137365e-002 -1.0835159e+000  7.9287545e-002 -4.9293458e-001  1.7611221e-001 -1.5265938e-001 -4.2346628e-001  5.1119362e-001  5.0756206e-001 -2.1490206e-001 -1.0219880e+000 -2.3156433e-001 -1.6875541e-002  1.2400618e+000  7.2362233e-001  3.4794986e-001  3.9693103e-001  1.6962339e-001 -1.7697552e-001 -7.8548638e-001  6.1057106e-003  6.7226453e-003 -3.3719845e-001 -2.4504370e-001 -2.5716536e-001 -2.6015616e-001 -4.9218980e-001 -1.0820888e-001 -9.5021988e-001 -6.3386179e-001  2.1676618e-001 -2.1289644e-001  7.0581245e-002 -5.0470149e-001  3.1307328e-001  3.7413810e-001 -3.7857249e-002  9.9085061e-002 -1.0365923e-001 -1.3518089e-002  2.5488681e-002 -1.2594951e+000  3.3598631e-001 -1.5697630e-001  2.2652155e-001  1.3027682e-002 -2.6180274e-001 -4.5163831e-001  2.2252338e-001  3.8678324e-001  2.9522805e-002  2.0113770e-002  3.3444314e-001  4.1835340e-001  2.7887784e-001 -1.7517724e-001 -9.2760909e-001  2.1668689e-001  6.4799995e-001  3.8011877e-001  3.1406756e-001  7.7421743e-001
 -1.0695281e-001 -8.5624782e-001  1.2000560e+000  3.7434840e-001  1.3191753e-001 -2.4046142e-001  4.1578313e-001  3.9507578e-001  5.6507832e-001 -3.3469240e-001  3.8056803e-001 -6.0733551e-001  1.3200807e-001  1.7154312e-001 -2.7923154e-001  2.1173766e-001  6.0051247e-001  7.5612106e-002  4.4471926e-001  8.8186212e-001  2.5742024e-002  6.8191836e-001  1.1791638e+000  1.1392512e+000  6.4973675e-001  5.6776417e-001 -2.7192158e-001  1.0118739e-001 -1.8745556e-001  6.3816191e-002 -2.8353033e-001 -2.6593628e-001  6.0761798e-002  2.5234084e-001  4.9720258e-001 -5.0216554e-001  5.2653496e-001 -1.3112332e-001  7.1112613e-001 -2.3469649e-001  4.8509042e-001  5.8449463e-001  1.3055498e+000  1.5463458e+000  5.9055148e-001 -4.9467040e-001  5.8953075e-001 -2.8593677e-001  3.4694531e-001  3.2376268e-001  3.2340933e-002 -2.0098436e-001  1.2747369e-001  5.0127501e-001  4.3474912e-001  3.6601123e-001  1.0925771e-002  3.8551876e-001  6.7583610e-001  2.6184127e-001 -8.2577738e-001  2.2180838e-001 -1.8237779e-001  1.0991316e+000  3.3939986e-001  1.2701185e+000
  1.1950210e+000  1.3885573e-001 -1.2227445e+000 -4.7004971e-001  5.6264112e-001 -6.5197063e-001  6.4181660e-001  8.4864739e-001  3.8646605e-001 -1.9908929e-001  8.0795080e-001 -3.4483064e-001 -5.2196624e-001  3.9340926e-001 -1.1836537e-001  2.4737392e-001  7.2848726e-001  6.9825801e-001 -1.8911084e-001  8.1907700e-001  1.9252269e-001  4.3749293e-001  1.4021911e+000  1.1635070e+000  3.7789441e-001  1.1408965e+000  6.6453920e-001  7.8227654e-001  8.2384202e-001  2.7721402e-002 -1.9865538e-001 -3.1428888e-002  8.2060511e-001  9.4596438e-002  2.8310916e-001 -1.7313181e-001  4.5903887e-001  1.2403554e+000  1.3222749e+000  3.5019670e-001  6.2420384e-001  3.4688716e-001  4.9784462e-001  5.5357083e-001  4.4531272e-001  6.4961124e-001  5.5877135e-001 -1.1421196e+000 -7.6789197e-002  4.4907661e-001  1.4807538e-002  2.6253195e-002  1.2866330e-001 -3.0459002e-001  3.8584792e-001  5.8897174e-001 -2.5371831e-001  3.2192111e-001  7.2225054e-001  1.0179989e+000 -4.5933625e-001  4.3663559e-001 -1.2660051e+000  1.7255692e+000 -4.1012639e-001  2.8216153e-001
  6.1375994e-001  2.7373931e-001 -2.7394337e-001  3.9553901e-001  6.2933346e-001 -1.3332612e-001  4.4778891e-001  4.4056359e-001  2.0547495e-001  1.4809027e-001  3.1817558e-001  2.5186256e-001  2.2248696e-001 -2.3965021e-001 -1.5153071e-003  5.8486520e-003  2.6789885e-001  4.6528256e-001  6.8664045e-001  2.9351221e-001  5.5121650e-001  4.3542473e-001 -1.5838037e-001 -5.0208816e-001  9.6444209e-002  4.9656199e-001  4.2747236e-001  1.0824132e+000  9.9633232e-001 -2.2091743e-001  4.3749697e-001  4.3045115e-001  6.1327614e-001  7.6426783e-001 -3.7427935e-001  1.2054519e-001  5.2885362e-001  1.0654069e+000  5.4016408e-001 -1.1577990e-001  3.6845624e-001  2.5008562e-001  3.1716648e-001 -4.3799627e-001  1.0471612e+000  1.0405781e+000 -2.2327982e-001  6.4537270e-001  3.2281386e-001  1.6654344e-001 -1.5154359e-002  5.8473046e-002  3.2897308e-001  3.3183649e-001 -5.8584143e-002  3.8950068e-001  1.5910344e-001  6.2444760e-001  3.2801703e-001  1.1785234e+000 -1.7256845e-001  5.2699909e-001  6.1645203e-001  2.0157245e-001  3.0377295e-001 -3.2830188e-001
 -2.8483968e-001  7.6468836e-001 -4.5337096e-001  3.1860450e-001  1.1844136e-001  5.6221890e-001  3.5365326e-001 -1.8765938e-001  6.8767082e-001  4.6906116e-001  5.4776498e-001  2.9923570e-001  6.8857786e-001 -4.4793874e-002  7.2835939e-002 -1.6585639e-002 -1.7813699e-001  8.8114136e-001  9.0376015e-001  2.1166463e-001  3.8243735e-001  5.6041556e-001  7.8007686e-001 -3.3677888e-001  9.0186402e-002 -7.0288713e-001 -9.8299558e-002  1.3777545e-001  4.6624426e-001  2.8626815e-001 -6.5776757e-003 -2.3228681e-001  2.9719146e-001  7.2395103e-001 -2.1547885e-001  2.0638711e-001  2.0107741e-001 -2.6742489e-001  3.3648305e-001  4.3993989e-001 -6.2322098e-001  2.3329210e-001  3.1040112e-001  2.8895435e-001  6.0682179e-002  2.0491485e+000  5.4682760e-001  7.4377087e-001  5.0550871e-001 -6.6895221e-001  1.4861546e-001 -6.2948504e-001  4.0251043e-001  5.2296897e-001 -3.8283174e-001  3.5070365e-001  1.9147837e-001 -3.5330978e-001 -4.7761948e-001  3.1790412e-001  4.1107404e-001 -6.9471991e-002  3.5586875e-001  4.6230701e-001  7.4816317e-001 -7.0082725e-001
  4.6210607e-001 -4.5619681e-001 -3.8431977e-001 -8.8307377e-001  1.0126171e-001 -1.2121381e-002  1.9847485e-001  2.1849325e-001  2.4916581e-001  4.9771581e-001  8.5246806e-001  8.7252041e-002  1.7600685e-001 -1.9342980e-001 -2.4193865e-001 -6.5266317e-002  5.9814283e-002  9.5415604e-001  1.2353555e+000  3.7123442e-001  1.0129277e+000  3.6591958e-001  4.2886704e-001 -2.6026768e-001  2.3760456e-001 -6.4924509e-001  4.3976584e-001 -7.9368451e-002  3.0999486e-001 -6.4841678e-001 -3.7423080e-001  2.3577230e-001  1.3226828e-001 -4.2106976e-001  6.6612428e-001  1.7297561e-001 -6.7734368e-001 -3.6550169e-002  5.6072316e-001  6.4152307e-001 -1.8275801e-001  1.7069308e-002  1.8888385e-001  3.8010962e-001  2.5538334e-001  1.1658169e+000  5.0317702e-001 -2.8346420e-002 -1.2432072e-002 -4.7597420e-001 -1.2970509e-001 -9.8569684e-001 -3.2255783e-001 -1.1998084e-003  8.4788246e-001  6.2765280e-002  2.6837642e-002  1.3425539e-001  4.1974469e-001  1.3348470e-001 -5.4583254e-001  4.5162044e-002  3.9678271e-001  1.1070982e-001  3.0752417e-001  7.5377705e-001
  4.7330374e-001 -5.9607895e-002  3.3088067e-001 -6.8521865e-001  5.9780910e-001 -2.7888824e-002 -5.6515210e-001  7.2546577e-001 -6.8286396e-003 -3.7500491e-001 -1.0248099e-002  7.8028996e-001 -1.1237708e-001 -2.6595784e-001 -2.8684893e-001  6.6794699e-002 -9.6179475e-003  7.1851828e-001  6.5321807e-001  2.7586058e-001  6.1325622e-001  3.3363525e-001  7.6755000e-001  1.0426949e-001  2.3405813e-003  1.5358459e-001  1.7227034e-001  2.8135572e-001  6.8686810e-001 -8.3020260e-001 -4.3365992e-001  7.0299927e-003 -6.8087226e-001 -3.4319493e-002 -6.8978074e-002  2.8697881e-002 -2.8456122e-001  5.1574432e-001  7.6564981e-001  5.1293990e-001  6.1198216e-002 -4.5320837e-002 -6.5275265e-001 -4.4734449e-001  4.4668322e-001 -8.5392131e-002  5.1805452e-001  4.9786640e-001  3.2116100e-001  5.1666781e-001 -6.5911168e-002 -3.5402123e-001 -4.7086755e-001 -7.3154005e-001 -6.6476579e-002  2.8105124e-001  2.4886241e-001  7.6919212e-001  7.2898135e-001  1.1309519e-001  4.1369207e-001  5.8400770e-001  3.1163449e-001 -5.8734453e-001 -2.8765653e-001 -2.4502121e-001
  4.1144017e-001 -2.0261779e-001 -1.3046757e-001  1.3972991e+000 -1.1228813e-001  7.4663564e-001 -1.6416353e-001  6.6850567e-001 -3.5049071e-001 -3.6585739e-001  1.0326665e-001  6.9460448e-001  1.8533273e-001 -4.5577653e-002  2.5357832e-001  5.2123532e-001  2.0930955e-001 -2.9186079e-001 -2.3456709e-001  1.1906218e-001 -5.0601230e-001  1.4650369e-001  5.6993565e-001  1.1130062e-001  4.4983089e-001  5.5736355e-001  1.2341681e-001  4.0054089e-001  4.0690761e-002  3.8610065e-001 -4.5258706e-001 -6.6665375e-001 -3.5349782e-001 -1.4414915e-001 -5.9442147e-001 -3.4212613e-001  5.2380188e-001  4.5863020e-001  1.6551943e-001 -6.2008667e-002  6.6841357e-001  9.1302681e-001  5.3641859e-001  9.4677260e-001  7.4976523e-001  1.7348612e-001  1.4914263e-001  2.1867672e-001  4.1807869e-001  6.6781160e-001  3.3581993e-001  5.1047211e-001 -1.8121968e-001  7.5151472e-002 -8.9555687e-001  1.1281674e-001 -3.8290291e-002  4.1438712e-001  5.4670749e-001 -3.3483338e-002  4.5325322e-001  4.6397234e-001  6.5762134e-001  4.6840900e-001  1.0053750e+000 -3.0479950e-001
 -9.3818481e-001  4.5912256e-001 -8.8947058e-001 -3.2707621e-001 -2.2176686e-002 -2.3858181e-001 -2.1396987e-001  1.8194442e-001  1.2225046e-001  2.6198923e-001  2.5004459e-001 -1.9664195e-001 -1.0148247e-001 -1.3998092e-002  4.4289195e-001  2.5637857e-001  4.8489334e-001 -3.0728536e-001 -1.5958809e-001  4.5919966e-001 -4.6118882e-003  4.4740433e-001  7.7541642e-001  4.7159332e-003  8.1443777e-001  4.4857996e-001 -5.5376015e-001 -1.7425951e-001 -6.8034630e-001  3.7475902e-001  5.8690700e-001 -4.9634939e-001  2.3201744e-001  5.0361974e-001 -7.5968012e-001 -1.0447658e-001  2.4172764e-002 -2.7242144e-001 -4.8265825e-001 -3.4532486e-001  8.4047557e-002  8.0905686e-001 -1.1104626e-001  7.6434979e-001  4.4027838e-001  7.0239553e-001  8.6902611e-001  3.7711175e-001  3.9019485e-001  6.1512118e-001  1.8115312e-002  2.0502050e-001  1.2157054e-001 -2.4366934e-001 -9.8440779e-001  3.1642434e-001  3.5912853e-001 -1.1016552e-001  6.8322855e-002  7.7179717e-002  6.8712557e-001  2.4850031e-001  2.6699401e-001  1.7635958e-001  4.9938431e-001 -1.3293136e-002
 -9.1195237e-001 -1.7855230e-001 -8.5791368e-001  2.1107316e-001 -2.6251426e-001  1.6517006e-001 -3.7178986e-002 -4.7244845e-001 -5.8241589e-001  1.0769950e-001  6.5007698e-001 -8.0373310e-001 -7.0512277e-001 -6.4689632e-002  4.7136312e-001 -1.7464019e-001 -2.5957365e-001 -3.9427950e-001  1.5508081e-001 -5.5698165e-001  9.8677909e-001  1.1196582e-001  7.9110569e-001 -1.2078050e-001  8.5496907e-002 -6.4270423e-001 -4.9536890e-001  2.3164553e-001 -3.3553578e-001 -6.0502209e-001  7.9980259e-002 -2.9061966e-001 -2.4876797e-001  2.4584419e-001 -4.0786975e-001  1.7627121e-001 -6.4272846e-001 -7.8851097e-001  3.3664553e-001 -6.2845740e-001 -5.1008248e-001  1.8418470e-002 -3.6112376e-002 -4.3693493e-001 -4.7162212e-002  5.6424043e-001  1.0237040e-001  1.8584458e-002 -6.1335002e-001 -3.3765981e-001 -5.0858563e-003 -4.3762446e-001 -2.5897525e-001 -3.5320178e-001  3.4551902e-001 -1.6687674e-001 -3.8938572e-001 -9.1357442e-002 -5.5493261e-001 -2.1698256e-001 -4.8717748e-001 -1.0919884e-002  2.0462445e-001 -7.0494140e-001 -5.3913564e-001 -3.8559124e-001
 -4.2120535e-001 -6.7004478e-001 -4.3205342e-001 -2.5362398e-001 -3.8552882e-001  7.4140338e-001 -2.5388411e-001 -1.0460978e-001 -1.9240946e-001 -4.5840293e-001 -3.1192449e-003 -1.5921680e-001 -7.1782452e-001 -2.4232964e-001 -4.8030292e-002 -3.2405097e-001 -9.5255549e-002  9.8293504e-001 -3.1349543e-001 -3.7650532e-001  7.4344131e-001  1.0216711e-002 -1.0750105e+000  2.0471453e-001 -1.0336967e-001 -1.4295562e-001 -3.7601234e-001 -6.3167119e-001 -8.2643086e-001 -5.7718098e-001 -9.4603404e-001 -6.2251596e-001 -4.4103643e-001 -8.7640248e-001 -7.2326676e-001 -1.0875293e+000 -3.9312844e-001 -7.3416788e-001 -5.0722676e-001 -1.2202599e+000 -1.3812411e-001 -3.3771756e-001 -7.2689044e-002 -4.0204463e-001  2.3789095e-001 -9.1094725e-002 -6.4645811e-001 -2.9371345e-001 -6.8124180e-002 -9.7265269e-001 -4.1722996e-001 -3.5407463e-001 -5.9397713e-001 -5.3153922e-001 -2.5360040e-001  4.0238585e-001 -5.1418213e-001  1.8577247e-001 -4.8449948e-001 -4.6102636e-001 -1.1079933e+000  3.1922853e-002 -3.8733001e-001 -3.7829315e-001 -1.5503252e-001 -2.7904414e-001
  7.6782581e-001  4.0634346e-001 -1.0039655e+000  1.1020773e+000  2.4681328e-001 -1.6289877e-001 -3.4011424e-001  3.7822692e-001 -2.4602018e-001 -2.5486571e-002 -4.5292565e-001 -2.0092545e-003  2.0685884e-001 -5.5918185e-002 -1.2671690e-001  3.5186940e-001  6.3291579e-001  7.5565963e-001  5.5608948e-001  8.6133322e-002  9.2146095e-001  4.4211597e-001 -3.3896306e-001 -4.0108210e-002 -1.4229488e-002  1.2764249e-001 -3.3844007e-001 -9.3109992e-001  5.4245612e-002  7.1649575e-001 -7.7692327e-001 -1.6824982e-001 -1.0407803e-001 -1.2616212e+000 -1.0305859e+000 -1.6641003e+000  2.2195332e-002 -2.5181743e-002 -7.1932691e-001 -6.0452878e-001  7.6463160e-001 -3.4993860e-001 -7.3812742e-001 -4.8923769e-002  2.0976991e-001 -9.4981730e-001 -1.0928640e+000 -1.2398603e+000 -4.9845496e-001 -1.5600393e-001  2.3358888e-001  5.0958767e-001 -4.6274059e-001  4.2150856e-001 -1.1732931e+000 -9.1072680e-002 -3.0147165e-001  7.1141583e-002  1.3954238e-002 -1.8629989e-001 -2.1877376e-001 -1.4471632e-001 -4.4175234e-001  2.5123860e-001 -8.0753322e-001 -1.2912734e+000
  3.7167962e-001  3.3005359e-001  5.9103921e-001  3.2735192e-001 -9.3945899e-002 -6.1273977e-001  6.9640553e-002  5.4079647e-001 -5.1941788e-002  3.9834666e-001 -3.0589927e-001 -3.9929279e-001  1.5808842e-001  2.5539921e-001  1.0330682e-001  4.4624567e-001  3.8347716e-001  3.1816042e-001  9.3690626e-001  5.3702897e-002  2.5290561e-001  3.2332314e-001 -5.9414175e-001 -5.1300087e-001  2.1936918e-001 -1.3209517e-002 -1.2142903e+000 -1.0005012e+000 -8.0784398e-001  5.6062317e-001 -5.7737300e-001 -2.1617779e-001 -8.6121097e-001  1.9969027e-001 -6.1321034e-001 -3.5690060e-001  6.3219112e-001 -1.1469747e+000 -1.8997503e+000 -8.4926795e-001 -1.1057571e-001 -1.7821653e-001 -2.4282493e-001 -3.4620177e-001 -1.8573759e-001 -5.2523008e-001 -4.6393805e-001 -2.6210821e-001 -1.8831801e-001 -4.4300702e-001  1.0155638e-001  3.1258059e-001 -2.3389837e-001  5.2793285e-003 -7.9596958e-001 -2.3705029e-001  1.5793347e-001 -1.9074708e-001 -1.1044768e-001  8.3239750e-002 -3.4579080e-001  6.9401061e-002 -6.9597073e-001 -3.4878574e-002  1.7989656e-001 -3.1645608e-001
  2.1561896e-001 -4.2249538e-001  4.7551831e-001 -9.8785238e-001 -1.5751273e-001 -1.3650676e-001  1.4685302e-002  1.7403921e-001 -2.7834416e-001  1.2494278e+000  9.9188901e-001 -3.9435244e-001 -3.2735805e-001  2.5566298e-001  1.6539531e-002  3.2660128e-001 -3.0491951e-001  3.9185833e-001  7.0492525e-001  6.3798314e-001  9.6529568e-001  2.5837247e-001 -3.0872810e-001 -4.8111473e-001 -1.8691755e-001  2.8142735e-001 -7.3701775e-001 -1.5844354e-001 -1.2443674e+000  3.9701331e-003 -4.9124692e-001 -1.0568554e+000  1.6634854e-001 -1.2395106e-001 -8.4964665e-001 -2.2156434e-001 -6.6483492e-001 -1.5646375e+000 -7.1991628e-001 -6.0233720e-001 -1.7691777e-001 -3.1068396e-001  3.8701812e-001  2.3656660e-003 -2.7905149e-001  2.9889823e-001  4.3215594e-001 -5.9013450e-001  4.4685944e-001 -1.7251827e-001  1.6491921e-001 -2.0705677e-001  1.5848697e-001 -3.8358949e-001 -2.0386291e-001  1.7570209e-001  1.9140653e-002 -6.3799447e-001 -5.1203250e-001 -5.3421587e-002 -2.8118435e-001 -3.5170187e-001  1.8005162e-001 -4.2008077e-001 -7.4109703e-001  7.7479082e-001
  4.4297342e-001 -8.6271164e-001 -1.1773392e+000  1.5390510e+000 -8.5755516e-002 -9.4158732e-001  7.8075766e-001  6.4674369e-002 -2.3581797e-001  4.4935532e-002 -7.7566271e-001  3.6635114e-001  1.9835673e-002 -1.3703073e-001 -2.2049150e-001 -1.1677053e-001  3.3605924e-001 -6.0700264e-001  3.8239048e-001  5.1520584e-001  1.4462414e-001  4.7873697e-001 -6.4993885e-001 -5.5883733e-001 -8.5690966e-002  9.4560038e-002  1.7009326e-001 -4.8645266e-002 -2.7203283e-001 -2.5680076e-001  4.9370590e-001 -1.6280495e-001 -4.4605925e-001  3.0416647e-001 -2.2275089e-001 -9.5345317e-003 -7.1742902e-001 -8.9757429e-001 -7.7462357e-001 -6.0813390e-001 -8.6796684e-002  6.7522393e-002 -8.8323184e-001 -5.6477120e-002 -2.2139179e-002 -1.9685193e-001  3.9424558e-001 -6.6028389e-002  1.6179044e-001  7.3669046e-001  1.7280842e-001  4.5021099e-001 -3.9134340e-001 -1.6489489e-002 -3.5354364e-001 -6.8406904e-001  2.4980800e-001  1.5802845e-001 -9.1765499e-002  1.3589059e-001 -1.6850988e-001 -6.0538680e-001  3.8635648e-001 -3.8809377e-001 -2.5306620e-001  4.1333389e-002
 -9.5267749e-001  3.5056509e-001  2.1081238e-001  3.1622198e+000 -5.0839540e-001  8.0975392e-001  3.2083333e-001 -5.0620894e-002 -5.2440341e-001 -1.0155362e+000 -6.4444402e-001  3.2704218e-001  4.4292805e-001 -5.2278587e-002  1.1362809e+000  9.7410619e-001  2.4529276e-001 -2.3775399e-001  5.2953062e-002  1.4904390e-001 -4.7476502e-001 -3.4042995e-001 -1.0743240e+000 -1.4321142e+000 -9.5842669e-002 -3.8840624e-001 -1.9785983e-001 -1.3196606e-001  1.3100598e+000  8.7045549e-001  7.4960792e-001  7.7858508e-001 -1.5709064e-001 -1.1389003e-001  5.8052477e-001  2.9941689e-001  3.5414289e-001  1.0386442e+000 -1.0853409e+000 -7.9265349e-001 -6.7577193e-001  2.4925550e-001 -1.0855007e+000  2.8281223e-001 -1.0216552e+000 -3.3299261e-002 -6.3616610e-002 -9.4290628e-002 -9.2555925e-002  4.2613780e-001  6.6651356e-001  1.0200063e+000  3.9858675e-001  1.1753054e+000  6.3081050e-001 -3.8116488e-001  3.0013369e-002 -3.6162901e-001 -6.8309692e-001 -4.8498008e-001  7.0345449e-001 -1.2045055e+000  7.2549561e-001  2.6925457e-002  2.1382329e-002 -7.4808586e-001
 -3.4216174e-001  8.0152608e-001  1.3739458e+000  2.3996546e+000 -4.5880342e-001  9.0462884e-001 -2.4602439e-001 -1.4820019e-001 -2.1779122e-001  1.8473064e-001 -1.8299214e-001  8.4670563e-001  4.2294344e-001  6.9144460e-002  4.5982728e-001 -1.1765582e-001  2.4083893e-001 -4.1634716e-001  6.5726632e-002  1.0236888e-001  2.6683602e-001 -6.4036625e-001 -5.1739846e-001 -9.0946188e-001  1.4119017e-001 -3.7937182e-001 -4.2390169e-001 -4.7724958e-001  3.6807196e-001 -5.8358694e-003  2.9466026e-001  7.1670033e-001  3.7371178e-001  9.1066002e-001  4.1905138e-001  6.1738091e-001  8.8429230e-002  4.5106677e-001 -7.7420682e-001 -1.8866862e-001 -5.3156227e-001  3.6481800e-001 -7.8622785e-001  6.4621163e-001 -4.2847676e-001  9.9572502e-001 -4.1539133e-002  7.5577079e-001  5.0319078e-001  5.5867791e-002  2.2082970e-001  4.2158317e-001  2.4393044e-001  6.4306370e-001 -1.3592124e-001 -2.3238832e-001  7.3852024e-001  1.4537211e-001 -2.1633457e-001 -4.4385338e-001  6.6014279e-001 -4.5036681e-001  1.2115560e+000 -3.3121696e-001  5.4926555e-001  8.3553671e-002
  1.0889637e+000  1.0932897e-001  6.0305779e-001 -4.7854737e-001  1.4403712e-001 -2.7040851e-001 -6.6880844e-001 -2.2865891e-001 -1.5194188e-001  1.0993226e+000  3.9925618e-001 -3.8365476e-003  1.9390362e-001  2.4571625e-001  7.7017082e-001  2.3824149e-001  1.4853297e-001 -3.7409715e-001  3.1838699e-001  3.9022632e-001  5.6892202e-001 -3.4544581e-001 -1.0879911e-001 -4.3981805e-001 -5.5540117e-002 -3.5293838e-002 -5.2819321e-001 -9.7471825e-001 -2.6062742e-001  9.0796158e-001  5.8157550e-001  2.1490255e-001  4.8328775e-001 -2.5015582e-001 -1.3940690e-001  4.8301286e-001 -2.8100180e-001 -6.9005944e-001 -1.2437882e+000 -2.3218397e-001 -1.7930786e-002 -4.5072375e-001 -2.6658499e-001 -4.9455138e-002  1.6447689e-001  1.0923318e+000  6.0156914e-001  8.8414203e-001 -3.8209462e-001 -8.9578343e-001 -6.6685424e-002  3.6885201e-001  1.2841915e-001 -2.6757403e-001  5.8350229e-001  2.1379339e-002 -2.6461610e-001 -1.5684360e-001 -4.0142809e-001 -3.1348199e-001  8.2979987e-002  4.3280209e-001  4.1698173e-001  8.6404280e-001  7.9988928e-002  7.1077870e-001
  3.3891320e-001 -7.0001596e-001  5.8697606e-001 -9.7933215e-001 -5.8411849e-001  7.9694222e-001  4.1876469e-001 -4.4818453e-001 -1.6682053e-001 -6.0704967e-001  3.9266113e-001  1.0137879e+000  1.1126722e-001  1.1245758e+000  8.5451254e-001  5.3407220e-001  3.0602142e-001 -2.6667917e-001 -8.6375181e-001  1.5961336e-001 -5.3657180e-001 -1.2889808e-001  6.1127020e-001 -5.6750160e-001  5.1762093e-002 -2.6906362e-002  1.1097184e-002  5.2291509e-001  6.8251028e-001  6.3978028e-001  3.1226707e-001  7.0429510e-001  9.6269564e-001  1.0550274e+000  3.1459154e-001 -2.1436427e-001  7.3478639e-001  8.2176136e-001  3.4074239e-001  1.9375779e-001 -4.7267224e-001  5.7333671e-003 -9.1084800e-001 -2.1315439e-001 -2.4806838e-001  1.5159683e-001  6.2354726e-002  2.4625701e-001 -5.1890195e-002 -1.9868150e-001  3.9711222e-001  1.1171491e+000  1.2419486e+000  3.7712987e-001  8.0002514e-003  4.7716002e-001 -6.4726660e-001 -2.7673273e-001 -1.5214690e-001 -2.6166346e-002  2.2170515e+000 -6.5372346e-001 -5.4346210e-001  1.1188279e+000 -3.4171573e-001  7.9575870e-003
 -5.3207427e-001 -7.7916933e-001 -5.4465046e-001 -3.7799873e-001 -5.9185009e-001  7.2329128e-001  8.6639064e-002  1.5681690e-001 -5.8560366e-002 -9.5771568e-001  4.4034708e-001  2.5424541e-001  2.6798420e-002  5.0503488e-001  9.6105247e-002  2.8326244e-001  6.4070469e-001 -5.6185817e-001 -3.9653172e-001  3.0637715e-001 -9.9415703e-001 -3.5675848e-001  1.6482276e+000  6.6748531e-001  7.0715420e-001 -1.0502319e-001  1.4520759e-001  1.0418449e+000  1.2301331e+000  6.3270529e-001  3.1139145e-001  2.2398103e-001  9.9150163e-001  1.4258382e+000  8.9966704e-001 -3.6289442e-001  1.0848225e+000  1.3449513e+000  7.7555556e-001  2.8322401e-001 -4.8581699e-001  6.1065266e-001 -6.1081396e-001  1.3054022e+000  2.8676869e-001  1.1635212e-001 -3.2923788e-002 -2.7407196e-001 -3.2648802e-002  5.3977286e-001  2.6770325e-002  5.4559807e-001  4.9800561e-001  3.4578218e-001  1.3058016e-001  2.8753451e-001 -3.8054820e-001  1.1038449e-001  5.0280715e-001 -7.6391143e-002  8.3777176e-001 -1.2699578e-001 -1.7933573e+000 -2.2659502e-001  6.1165229e-001  4.5845520e-001
  4.3071269e-001  1.9028625e-001 -3.6436575e-001 -5.8895688e-001 -5.6018087e-001  2.6524868e-001 -4.1035876e-001 -5.5515396e-002 -3.0797757e-001 -1.6778521e-001  6.2935941e-001  1.8648581e-001  3.7797500e-001  9.2481170e-002  3.2277566e-001  5.5979105e-001  3.3967114e-001 -7.6576539e-001  1.8953658e-001  1.1126265e-001 -7.2847029e-001 -6.0306225e-001  3.2612844e-001 -6.2948265e-002 -1.9215569e-001 -2.3825477e-002  1.7414480e-002 -8.6683030e-002  6.4926467e-001  9.1625370e-001  7.4613864e-001  4.5009236e-001  1.5737671e+000  1.1636596e+000  7.0905302e-001  7.1686351e-001  8.8852834e-001  1.0499738e+000  4.7555292e-001  2.3509086e-001 -5.2364820e-001  1.4248283e-001 -4.6589540e-001  6.8014778e-001  2.7498852e-001 -4.0737691e-001  2.5976226e-001  6.6544717e-001 -4.1553633e-001  3.1872798e-001  4.0512939e-001  3.1879588e-001  1.2289457e-001  8.2137569e-001  1.7759263e+000  3.5921460e-001  2.1337085e-001 -3.6814413e-001  4.8611196e-002 -4.4248735e-001  2.3674184e-001  6.8515075e-002 -1.9130007e+000 -7.4412869e-001  3.4109103e-001  6.4457114e-001
 -3.3915208e-001  8.4482707e-001 -1.2023157e+000  1.1309079e+000  2.4404773e-001 -9.4241025e-001  6.4838418e-001  3.5260601e-001 -9.1240549e-002  5.1498282e-001 -1.9277938e-001 -1.0679207e-001  2.7005397e-001  3.0634030e-001  2.5467711e-001 -2.9945361e-001  1.1248569e-002 -4.8082449e-001 -3.1362324e-001  3.7462062e-001 -4.9069434e-001 -2.6207682e-002 -4.8645746e-001  3.9723471e-001 -9.8032690e-002  5.8425389e-001  1.1050040e-001  1.3281189e-002  5.6454633e-001  4.3580766e-001  5.7127303e-001  5.7735884e-001  7.5283380e-002  1.1978271e-001  1.0950015e+000  6.9108404e-001  9.0838887e-002  1.1174921e+000  9.6654470e-002  1.8513262e-001 -2.8094299e-001 -4.1939734e-002  3.1872808e-001 -8.5862743e-001  1.2465600e-001 -6.0244832e-002  4.1630070e-001  6.2116606e-001  3.2234885e-001  7.7659791e-001  5.6469076e-001  3.5897089e-001 -2.9160878e-001  2.9801843e-001  1.0453215e+000  1.9707033e-002  1.0460724e+000  2.4200169e-001  6.0789701e-001  2.4044765e-001 -4.6107747e-002  3.4225018e-001  2.2286436e-001 -5.6233171e-002 -2.7899674e-001  4.4268327e-001
 -5.6867310e-001  4.8858859e-001 -2.0429663e-001  6.0609377e-001  5.3495624e-001 -5.8488373e-001  2.6385261e-001  1.7147409e-001  2.0640333e-002 -2.2995152e-001 -8.4803687e-001  1.2857363e-001  4.0418605e-001  8.0231272e-002  5.1993607e-001 -5.9118102e-002  4.8425367e-001 -7.3760356e-001 -3.8324296e-001 -2.0480611e-001  1.3640704e-001 -4.4667646e-001 -7.8769722e-002  2.1190470e-001 -2.1010249e-001  4.1294628e-001  5.3287330e-002  6.9996867e-001  5.2275300e-001 -3.0243997e-001  1.0877256e+000  5.0117399e-001  6.9614111e-001  1.0223957e-002  4.5328067e-001  4.6039907e-001 -1.9320813e-002  3.0716046e-001  8.5254108e-002 -1.4298589e-001  2.6645490e-001 -2.3296383e-001  1.7644659e-001 -4.6882377e-001  4.6857879e-001 -1.5843252e-001  9.8158008e-002  1.3021182e+000  7.4806545e-001  3.1543612e-001  3.3031787e-002  8.2198842e-001 -1.3613878e-001  2.9165335e-001  3.1425229e-001  6.1980498e-002 -4.4906911e-002  2.8903207e-001  2.7517951e-001 -7.8417100e-002  1.1229457e+000 -1.6374794e-001  4.0673572e-001 -1.5565344e+000 -1.4671140e-002 -6.6382182e-001
 -2.7092897e-001  1.2924258e-001 -5.2195650e-001  2.4207180e-001  1.3502094e-001  1.3298490e+000  6.6476157e-001 -1.8719095e-001 -1.0825680e-001 -3.3246175e-001 -5.4585331e-001  1.1554084e-001  1.8418441e-001 -6.1787695e-003 -4.9990871e-003 -9.5882373e-002  2.4667297e-001 -8.6585493e-002  1.2816833e-001 -1.7513859e-001  1.6786252e-001 -3.4015318e-001  8.5060149e-002 -6.6200038e-001  5.0711395e-002 -4.4509274e-001  4.0967967e-001  7.1804380e-001  2.8121417e-001 -1.0808938e-002  1.1229829e-001 -5.9305855e-001  2.0244753e-001 -3.6966614e-001 -3.4228344e-001  4.5333352e-001  9.3297341e-002  2.0509500e-001  8.4324069e-001  3.9495237e-001 -1.4846098e-001 -2.6991654e-002 -2.2351859e-001  1.5530398e-001 -4.0880068e-001 -1.8653439e-001 -3.3894380e-001  5.1397911e-001  3.3304775e-001  1.6415812e-001  2.0917420e-001  9.2757006e-001  7.3833412e-002  1.4962305e-001  6.0148883e-001 -9.2984972e-002 -4.2990332e-001 -2.5498040e-001 -2.5083170e-001  3.5067147e-001  2.0178956e-001 -3.9138535e-002  6.2114368e-001  1.0336649e-001  3.8475762e-001 -3.8037600e-001
  9.5499298e-001  1.0372698e-001 -1.8974617e-001  4.2652206e-001 -1.0109287e-001 -5.4775499e-001  4.8879908e-001 -4.7755945e-001  1.4565969e-002  1.6078770e-001 -7.6965422e-001 -3.4407066e-001  2.1009620e-002 -4.2494398e-001 -2.2345372e-001 -2.4341261e-001  3.8996524e-002 -1.7142967e-001  2.7683909e-001 -4.9008736e-001 -5.4478499e-001 -3.4439951e-001  4.1159269e-001 -2.5747923e-001  6.0001532e-002 -4.7515353e-001 -6.5151335e-002  5.9758339e-001  2.0942780e-001 -4.4895446e-001 -3.1983712e-001 -2.2181842e-001 -3.0355164e-001  3.1838100e-001 -3.8587512e-002  6.6012349e-001 -3.7888439e-001  2.7054166e-001  7.8078141e-001  2.4833281e-001 -1.2787810e-001  3.6305445e-002 -4.3681587e-001 -5.1433741e-001 -5.9327838e-002 -5.0871103e-001 -7.6042962e-002  9.4347580e-001  3.4351420e-001  1.2029704e-002 -1.7081973e-001  2.6214730e-001  6.6514252e-002  4.7539667e-002 -4.5851062e-001 -6.1557144e-001 -1.8024341e-002 -7.8512543e-002 -3.4892984e-001  7.5163085e-001 -1.1177863e-001  8.5965327e-002 -1.7447667e-001 -9.9109099e-002  4.3135730e-001  2.9430631e-001
 -3.1888161e-001  2.8626570e-001  4.2713240e-001  4.4448317e-002 -2.2333220e-001 -8.4015204e-001  7.9337978e-001 -2.1975411e-001  5.4269803e-001  5.3691581e-001 -4.3622080e-001 -1.4366138e+000 -2.6743687e-001 -4.2202859e-001 -5.4037604e-002  2.4257040e-002 -3.6708844e-001  1.1328181e-002  5.4153007e-001 -3.8907854e-001 -5.0178789e-001 -3.0243514e-001 -8.9271834e-001 -6.3423336e-001 -3.3846352e-001 -6.5609279e-002  1.0651624e-001  4.9280616e-004 -4.4965540e-001 -5.3461457e-001  1.3229162e-001 -5.8445640e-001  6.0333075e-002  4.3250862e-002 -5.1634213e-001  2.0457550e-001 -1.8222931e-001 -3.2180680e-001 -3.1565994e-002  6.9242004e-001  1.6825557e-001 -3.1377966e-001 -2.5934028e-001  5.1314877e-002 -1.3729059e-001 -9.1975056e-001 -7.7879793e-002  4.8965942e-001  2.1393005e-001  9.0870235e-003  2.5922044e-001  1.2815917e-001 -3.1956135e-001 -8.6379550e-002 -8.8003836e-001 -5.3484639e-001  3.3437994e-001 -3.1335218e-001 -3.4342990e-001  8.7402437e-001 -5.6272766e-001  1.6327853e-001  4.3620359e-001  7.2162583e-001  1.4516613e-001  1.8917078e-001
  1.5977737e+000  2.4521240e-002  3.9274335e-001 -3.2577912e-002  2.3110170e-001 -8.1189862e-001  8.1756129e-001 -1.1311878e-001 -1.4660173e-001  5.9117288e-001 -5.7469254e-001 -2.9676989e-001  3.8153122e-001  1.8955473e-002 -7.8159025e-001 -7.9279198e-001 -1.6696120e-001 -2.5941697e-002 -6.8352553e-001 -2.5312555e-001 -1.9747231e-001 -1.6143986e-001  1.9344159e-002 -1.5559106e-001 -1.2583453e-001 -1.0700556e-001  4.1494444e-001  4.5661727e-001  7.9778536e-001 -2.6527726e-001  4.1083459e-001 -1.7584344e-001  1.9385765e-001  7.3847189e-001  8.6705986e-001  7.8732337e-001  1.6802350e-001  9.0167577e-001  7.1786552e-001  5.1045643e-001  3.4543267e-001  6.7612221e-001  3.3425290e-002  5.9694988e-001 -2.5044268e-001 -1.1827041e+000  3.2758466e-001 -4.6504960e-001  1.8539702e-001  6.5044470e-001 -1.8890470e-001 -8.5629416e-001  6.9071467e-001 -3.5581669e-003  3.6728714e-001 -3.5532965e-001  9.1713555e-001  2.6067816e-001 -1.2859911e-003  5.9663542e-001 -4.8712956e-001  3.6227016e-001  1.2642714e+000  2.5250977e-001  2.4384336e-001  7.1288334e-001
  9.4702055e-001 -8.7210900e-002  4.8553842e-001  5.5554206e-001  3.4711369e-001  7.8158797e-001 -4.0116993e-001 -6.5523081e-001 -3.0047833e-001 -4.7506501e-003  5.7393906e-002  2.4659026e-001  6.9901490e-002  6.4280738e-001  8.8353010e-002 -5.9059452e-001 -7.2657510e-002 -6.9627555e-001 -1.0736303e+000 -4.7594544e-001 -3.0939807e-002 -1.9312244e-001 -5.5334031e-001 -6.6336370e-002 -9.6014791e-002 -2.4980226e-002  5.5440575e-001  2.0202755e-001  1.8055090e-001  1.8832886e-001  1.0729010e+000  4.9843766e-001  2.6904916e-001 -1.8304637e-001  1.1127664e+000  1.2013391e+000 -2.5427872e-001  3.4107474e-001  3.9076628e-001  3.0868507e-001  5.6437646e-002  8.0059388e-001  6.0786573e-001 -6.2735571e-001  4.2110272e-001 -9.6465955e-001 -2.8302457e-001 -4.9235991e-001 -7.3622536e-001  2.5627914e-001 -1.8218031e-001 -1.4869129e-001  9.6649904e-001  7.7982867e-001  1.1262163e+000 -1.1745640e-001  1.6737557e-001 -7.7915714e-003 -3.4604139e-001 -4.6179772e-001  3.7549737e-001  5.5349520e-002  1.0884726e+000  4.4536943e-001  9.4093336e-001  9.1938412e-001
 -4.9705003e-001 -3.8052755e-002 -1.1123072e+000  1.5072710e+000 -7.1269709e-001  5.1128014e-001 -1.7549537e-002 -6.5510252e-001 -1.7346389e-002 -3.6378813e-001 -8.4657143e-001  4.4061573e-002 -3.1688166e-001 -8.4271726e-002  1.4137754e-001 -4.7866425e-003  2.7911758e-001 -1.8534801e-001 -2.4634840e-001 -4.0743603e-001 -6.3698406e-001 -8.9729963e-001 -1.9700147e+000 -9.9873410e-001 -2.7872340e-001 -4.9667267e-001 -2.2271449e-001 -7.2108346e-001 -3.0621833e-001 -2.7735145e-002  6.0022624e-001  5.2862216e-001 -7.5178866e-001 -2.9422312e-002  4.3821574e-001  7.4461787e-001  1.9398749e-001  5.6058470e-002 -3.5426342e-001 -2.6329575e-001 -8.6278719e-001  1.2190073e-001 -7.3893849e-001 -1.7394475e+000 -6.9142818e-001 -1.6890866e-001 -5.9306872e-001 -5.1438326e-001 -7.2657486e-001  2.6328644e-001  2.3620222e-001 -8.8826901e-002  1.7575677e-001  1.4995763e-001  9.3933989e-001 -2.3829888e-002 -3.7722781e-001 -1.0535972e-001 -7.1031493e-001 -1.8193974e-002 -2.6147924e-001 -7.2950631e-001 -3.4814846e-001 -5.1269690e-001  5.4391385e-001  1.4057718e-001
  1.0058554e+000  3.0375955e-001  5.4864711e-001  7.7176265e-001  1.5185187e-001 -5.0524015e-002  8.6604762e-001 -3.7440117e-001  2.1002237e-001 -3.7571800e-002  1.8793693e-001  2.6067748e-002 -1.8037643e-001  7.6973988e-002  2.2600623e-001  4.1438360e-001 -7.4681284e-002 -4.8954788e-001 -1.7185804e-001 -8.9306205e-002 -2.2169626e-001 -6.3247343e-001 -2.5414794e-001 -1.8432666e-001  4.8054129e-001 -2.2967844e-001  1.4209933e-001 -2.9052999e-001 -2.8441549e-001  1.1088155e+000  2.3857128e-001  3.1807738e-001  3.1635661e-001 -9.2051636e-002 -2.1212559e-001 -2.7260904e-001  7.8841441e-001 -7.4654773e-003 -5.7865781e-001  1.0691482e-001 -1.8739289e-001  1.0272190e-001  2.3147678e-001 -6.8008629e-002 -7.2849377e-001  1.6392914e-001 -5.5633693e-002 -8.4388479e-002 -2.2122561e-001  1.8887261e-002  1.0374768e-001  6.2593365e-001  5.6496433e-002 -3.4573399e-001  2.6597453e-001  1.1496539e-001 -6.6191545e-001 -4.9538330e-001 -2.6224475e-001  7.2639431e-001 -8.4904914e-001  2.4180660e-001 -5.2801235e-001  1.2515806e-001  1.4242568e-001  2.9095541e-001
  7.2751528e-001  7.4407248e-001  7.9149226e-001 -2.4221324e-001  3.1319171e-001 -9.6550543e-001 -5.0456932e-002 -1.6843742e-001  1.9835951e-001  4.7199710e-002  1.4474440e-001 -7.3979909e-001  6.0592625e-002  8.9484667e-002  6.1233905e-002 -1.9238419e-001 -6.6901591e-002 -2.5564532e-001 -4.2579786e-001  3.7109177e-002 -2.3081771e-001  1.6302112e-001  5.0177398e-001  1.8435456e-001  2.7986863e-002  6.4193708e-001 -2.5365374e-001 -3.2776947e-001  3.6302261e-001  3.5894349e-001 -3.4550384e-001 -3.4848661e-001  3.5889113e-001 -2.5396939e-001 -4.6181999e-001  7.9933483e-002 -6.1489357e-001 -1.4702147e-001  3.1285342e-001  2.1217243e-001  1.0153078e+000 -1.0492198e-001  5.3210735e-001  2.4093456e-001  5.3054744e-001  1.2175755e-002  2.7225416e-001 -9.1125760e-001  3.0817320e-001  1.8206411e-001 -6.3405440e-001 -2.8506098e-001  1.9936448e-001 -2.4511811e-001 -5.2726026e-001  1.0828090e-001  4.4022808e-001 -3.3327861e-001 -6.6784687e-001  1.6409121e-001 -5.0006005e-001  2.0238565e-001  1.1459400e+000 -7.2439453e-001 -6.4274639e-001 -1.0089217e-002
 -2.7842074e-001  2.8964208e-001  1.2809104e+000 -1.1069691e+000  3.0813250e-002 -3.3185683e-001  9.7502929e-002 -3.7846815e-001  3.3865310e-001 -1.9305767e-001 -5.0352911e-001  8.6370013e-001  5.1319403e-003  5.9429561e-001 -3.2467433e-002 -4.3040376e-001  2.1198968e-001 -1.6631414e-001  3.2870375e-001  6.3005259e-001 -4.2700650e-001  7.1727777e-001 -1.4091014e-001  2.4847958e-001 -2.9780844e-001  2.2284053e-001 -9.0137137e-001 -2.2182867e-001  1.2284706e-001 -4.8699655e-002  1.4036667e-001 -3.3841155e-001  2.1318450e-001  4.1322486e-001  2.5255148e-001  1.0567839e-001 -6.1041826e-001  8.9718045e-002  1.2359284e-001 -2.8308137e-001  5.0407559e-001  3.0234260e-001  9.7737452e-001  8.7564437e-001  2.3911954e-001 -2.0635703e-001  5.6687570e-001 -2.8945659e-001  7.9784133e-001  1.1238324e+000 -2.3131371e-001 -7.8530439e-001 -2.3213118e-002 -1.8061820e-001  2.4054903e-001  7.0282257e-001  3.2689332e-001  5.5767552e-001  1.6801274e-001  7.2997287e-001 -3.3996751e-001  1.4624374e-001 -2.4734356e-001  4.4468074e-001  4.5190989e-001  1.6303612e-001
  3.6950747e-001  2.3096734e-001  8.7051552e-001 -9.6134086e-001 -6.0755439e-002  1.5443455e-001 -5.9815068e-001 -7.5449078e-001 -6.2637577e-002 -2.9167545e-001 -7.0779725e-001  8.0396317e-001 -4.1520206e-001  1.7601047e-001  1.5350464e-001  2.5231582e-002 -2.0333939e-001 -5.6426342e-001 -4.1403218e-001  2.2172595e-001 -3.1857076e-001 -5.7425637e-001 -6.6314777e-001 -3.8041472e-001 -3.6432881e-001 -6.0289899e-001 -6.1748414e-001 -6.8038405e-001 -7.4692007e-001  1.8971249e-001 -6.0284578e-001  1.9325808e-002 -4.8321482e-001 -9.1509136e-002  6.2289149e-002 -3.1015112e-001  1.4515476e-001 -8.0248580e-001 -2.0262538e-001 -4.1286200e-001  4.6578156e-001  6.1511702e-001  1.0543635e+000 -2.2753864e-001 -6.5604068e-002 -3.1331126e-002  8.4825656e-001  7.9874819e-002  4.0903539e-001  6.2170811e-001  1.5264755e-001  2.2616502e-001 -2.9538084e-001 -5.0123665e-002  7.1268739e-001  2.4408836e-001 -1.9056919e-001  4.3346604e-002 -1.2218356e-002 -6.1777156e-001 -4.5270801e-001  1.7994650e-001 -1.2918828e+000 -7.9075885e-001  4.5652641e-001 -7.5291855e-001
  4.6829463e-001 -8.6896514e-002 -2.2262562e-001 -1.4701408e+000 -2.4666038e-002 -1.1032164e+000 -5.4037532e-003 -3.2241144e-001 -1.5780745e-001  6.2259983e-002 -2.3608486e-001 -2.5599464e-001 -2.2424544e-001 -4.0359921e-001 -3.5303089e-001  1.4556555e-001 -6.7230015e-001  1.5609370e-001 -6.6828470e-001 -3.7910919e-001 -1.7211059e-001  5.1544662e-002 -4.8330375e-001  9.9340996e-002  8.2453249e-002 -8.2842667e-003 -5.2679485e-001 -1.3015882e+000 -9.4447375e-001 -1.7813434e-001 -1.1818419e-001  6.1210973e-002 -5.9185122e-001 -5.2767434e-001 -6.7073270e-001 -6.3483031e-001 -1.6929509e-002 -5.4702502e-001 -4.9096201e-001 -4.1088985e-001  2.1593302e-001  7.7500355e-002 -7.6187096e-002 -8.6753868e-001  4.5871356e-001 -3.1068717e-001  1.9378695e-001 -6.2521850e-001 -1.2500436e-001  1.8232274e-001  4.2624568e-001  4.2269740e-001  1.2746293e-001 -1.4245191e-001  3.3759009e-001  4.2005310e-001 -8.0541183e-001 -4.0324036e-001 -5.8840034e-001 -1.9259660e-001 -4.4133757e-001 -6.5591168e-001 -2.1466060e-001 -1.2060363e+000 -2.1145192e-001 -1.1747760e-001
  7.1943256e-001 -3.9207258e-001 -1.4790238e-001 -1.0007583e-001  1.8637104e-002 -7.5915956e-001  4.9534398e-001  4.7322883e-001  5.9754009e-001  7.3929863e-001  2.2569088e-001 -9.8515088e-001 -5.5120597e-002 -2.5474960e-001 -2.2700907e-001  6.8302281e-002  8.1184849e-002  5.3268677e-001 -4.0540192e-001  2.9757448e-001  4.4924469e-001  1.2928799e-001 -2.3681936e-001  1.3840638e+000  4.6191726e-001  6.7515360e-001 -8.3788707e-001 -1.2485301e+000 -1.0386022e+000  1.6565774e-001 -3.3640411e-001 -2.6997943e-001  4.0643911e-002 -5.1066538e-001 -1.0663448e+000 -1.4625890e+000  3.6221689e-001 -7.8435816e-001 -1.0824726e+000 -9.7870887e-002  3.1443160e-001  7.7206595e-002  8.5388046e-001  2.2874840e-001 -4.9832522e-001 -1.3888579e-001 -4.9381753e-001 -1.5082348e+000 -1.6864053e-001 -5.4970564e-001  2.8926563e-002 -2.1310737e-001 -1.7358057e-001 -2.3255516e-001 -5.4691882e-001  1.8086724e-001 -8.8335819e-002  9.0242327e-002 -2.2444009e-001  4.7561965e-001 -2.0386534e+000  3.8035354e-002  2.3943466e-001 -1.2083880e-003 -4.0666949e-001  3.5983871e-001
  5.4124709e-001  8.3690079e-002  1.2430064e+000  8.5347422e-001  2.8806555e-001 -1.1924600e+000  3.9704136e-001  3.2367293e-001  2.7521483e-001  1.0882908e+000  3.4627589e-001  6.4384885e-001  3.9275941e-001  7.3830063e-002  4.3853080e-001  4.7346405e-001  1.8333159e-001  9.2990664e-001  5.7041125e-001  2.1187829e-002  1.0607858e+000  8.0380699e-001 -3.9826382e-001  1.3272595e-001 -1.4897194e-001  2.4190401e-001  1.9441383e-001 -6.2482771e-001 -5.5737888e-002  8.0731976e-001 -3.5255874e-001  5.4096300e-001  3.5941322e-001 -2.4182775e-001  2.2332008e-001 -3.0727563e-001 -6.5165121e-002  4.6629602e-002 -9.4053409e-001 -2.2756254e-001  1.8302908e-001 -5.1947994e-001  2.9900479e-001 -2.6117572e-001 -1.4133887e-001 -6.1917548e-001 -8.7130979e-001 -5.4816692e-001 -1.8835547e-001 -5.5279230e-001 -1.5821209e-001  4.6263782e-001  1.8130097e-002  6.1510502e-001  5.3608134e-001  1.1099227e-001  2.2554469e-001  3.9971249e-001  1.3069336e-001  5.2750174e-001 -7.6335373e-001  1.7390071e-001  6.0144864e-001  2.9109463e-001  7.5227728e-001 -3.9646330e-001
  1.3834030e-001  5.5074856e-002  7.3969986e-001  4.1199203e-001 -6.4950682e-002  5.9177030e-001  5.4661028e-002 -9.6662948e-001 -3.5572832e-001  1.6766691e-001 -7.2156135e-001  2.9446156e-001 -2.5435500e-001 -1.0515696e-001 -5.9167500e-001 -3.9432205e-001 -2.4113622e-001 -3.8599127e-001 -4.7510584e-001 -7.2547480e-001  2.3570980e-001 -7.1317077e-001 -1.6117421e+000  1.6297065e-001 -4.9338085e-001 -3.7300625e-001 -1.5830081e-001 -1.4720262e+000 -1.4771456e+000 -2.2984106e-001  4.5652475e-001 -1.6787765e-001 -2.3099457e-001 -6.6328158e-001 -3.6122052e-001  4.7696860e-001 -1.0725467e+000 -1.6036796e+000 -1.0836827e+000 -3.1412173e-001 -7.3720463e-001 -5.9605904e-001 -7.4567275e-001 -7.4666781e-001 -5.7114359e-001  1.3081196e-001 -7.0496944e-001  2.3633029e-001 -1.4068671e-001 -2.1405189e-001 -2.7883589e-001 -7.0010424e-001 -4.3754633e-001 -2.0563456e-001 -4.5322242e-001 -1.8207393e-001 -2.7716445e-001  7.4526407e-002 -7.8506787e-001 -1.5789787e-001 -1.0251686e+000 -9.6420347e-002 -1.5892287e+000  6.6187899e-001  1.2167026e-001  1.4083209e-001
 -1.1146672e-001 -1.1770825e-002  1.7965392e-001 -5.4469463e-001 -9.2536786e-003  2.5368679e-001 -3.8269424e-001 -1.1133563e+000 -8.9283841e-002 -2.9126911e-001 -3.1287963e-001 -4.7745898e-001  1.2420889e-001 -2.4515618e-003 -1.9062874e-001 -2.0527697e-001 -4.1721092e-002 -4.9276585e-002 -1.5337687e-001 -7.7182841e-001  3.9127708e-001 -5.6725676e-001 -1.4330195e+000 -4.9743803e-001 -3.7856810e-001 -4.5165145e-001  6.1949989e-001 -5.6754527e-001 -8.2734091e-001 -2.7853633e-001 -2.0360681e-001 -1.3731674e-001 -8.4126728e-001 -3.9150626e-001 -2.7714601e-001  4.2353327e-001  9.2830814e-002 -6.4942912e-001  4.2591410e-001 -2.4831845e-002 -2.2427050e-001 -3.6651883e-001 -2.9668441e-001 -7.0085204e-002 -2.2034595e-001 -4.5249065e-001 -2.3391304e-001 -5.9440613e-001  4.8054113e-002 -2.9408901e-001  6.0104934e-002  3.8724798e-001  4.2174190e-001  4.7533652e-001 -2.7882505e-001 -9.0938277e-002 -6.7892452e-002 -2.6636509e-001 -2.3388107e-001 -7.8202464e-002  4.6559329e-001  6.8344677e-001 -1.5338011e+000  1.2777147e+000  1.2190953e-001  1.6075512e+000
 -1.4849916e-001 -6.5949071e-001 -8.7083760e-002 -1.2508168e+000 -1.3977759e-001  3.7562325e-001  1.4488246e-001 -2.9122064e-001  3.0564670e-001 -2.6184473e-001  6.1707126e-003 -1.1456214e+000 -4.5657240e-001 -3.3513232e-001  1.5688493e-001 -2.1432349e-001 -1.2376108e+000  1.9050488e-001  5.2312386e-001 -4.6769157e-002 -2.4654799e-001 -2.5600044e-001 -5.6103558e-001  3.0813678e-001 -2.4323703e-001  4.0946519e-002  7.8218157e-001  2.8660325e-002 -5.9335195e-001 -9.9214765e-001 -2.2795325e-001 -7.8440538e-002 -4.4856656e-001  1.3112501e-001 -3.3735394e-001 -2.5869332e-001 -8.4068680e-001 -3.9828534e-001 -6.8666494e-001  4.8920139e-001  1.7778747e-001 -5.1807117e-001  1.0931516e+000 -1.8090030e-001  1.2399514e-001 -1.0621486e+000 -1.2051882e-001 -8.0356379e-001 -2.7495196e-001 -4.8792687e-001 -6.5039602e-001 -3.3857690e-001  2.0249250e-001 -1.4938612e-001 -8.3335925e-001 -2.4790427e-001 -2.4099744e-001 -3.6880416e-001 -5.7317590e-001 -2.8294652e-001 -5.7630654e-001 -6.6270815e-003 -5.5574911e-001  1.7928427e-001 -1.7946269e-001  1.0860582e-001
  1.2970856e+000  5.0402050e-001  1.0293673e+000  9.9120461e-001  4.8810915e-002  2.2003287e-002  6.1207770e-001  5.8207692e-002  4.4153000e-001 -8.1622437e-002  1.1541211e-001 -6.4564948e-002  4.6992478e-001  1.1293152e-001 -4.4451662e-001 -2.6517565e-001 -4.9455667e-001  5.9868263e-001  5.3575334e-001  4.1456685e-001  4.1319598e-001  1.2699088e+000 -8.7737642e-001  1.6798698e+000  6.5606599e-002  2.4132684e-001  2.7205597e-001  1.1739256e+000  9.4521750e-001 -3.8536315e-001  9.6268675e-001  4.1949152e-001  2.4809945e-001 -1.9034767e-001  6.8120742e-001  1.0858958e+000 -7.1978454e-001  7.0617827e-001  6.2066831e-001  6.1903149e-001  9.5889646e-001 -5.6994232e-003  1.8128724e+000 -1.2427842e+000  3.0007788e-002 -9.8837689e-001 -4.9253799e-001  5.6139507e-003 -8.8949183e-002 -2.4561570e-001 -2.6948570e-001 -6.9124676e-001  2.0691998e-001  2.0333403e-001 -4.7765553e-001  8.7118365e-004  1.3628080e-001  2.4774673e-001 -5.1894161e-001  1.1663443e-001 -7.2824483e-001 -9.3283847e-001  1.3257593e+000  2.3828428e+000  8.8316744e-002  6.8360484e-001
  3.9501323e-001  5.6683737e-001  3.9140358e-001 -1.0272582e-001 -1.9582840e-001 -1.0308684e+000  2.1712418e-001 -3.4676312e-001 -3.9185807e-001  7.9776064e-001 -1.9917004e-001  3.7360963e-001  1.6673008e-003 -2.9733838e-001 -1.1404816e+000 -1.9109987e-001  1.9462684e-001 -3.0197904e-001 -4.2856928e-002 -6.6708863e-001 -1.0152087e+000 -1.2295558e-001  4.1391901e-001  5.4916224e-001 -1.7145436e-002  5.2248557e-002 -1.7389492e-001  8.9542600e-001  6.1085696e-001 -3.3443789e-001  4.6686237e-001  2.4109119e-001 -1.5079450e-001 -4.2045494e-001  1.7994099e-001  1.4052157e-001 -1.6572151e-001  5.0214193e-002  2.6935341e-001  1.1917758e-001 -6.7321819e-002 -1.7594350e-002  8.4052766e-001 -2.4382459e-001 -5.9026690e-001 -8.3065353e-001 -8.6399656e-001 -5.2877355e-001 -6.3074002e-001 -3.0766339e-001 -2.9688023e-001 -1.0627737e+000  1.1633182e-001 -4.6141380e-001  4.4332391e-001 -2.6757058e-002 -1.7407027e-001 -1.8365378e-001 -1.1562587e+000 -1.7793174e-001 -7.1443167e-001 -5.2205914e-001  2.6260419e-001 -9.0140386e-001 -1.4354204e-001  1.8717738e+000
 -1.6487361e-001  2.1741344e-001  1.2376927e+000  2.5816235e-001  5.0541852e-001 -1.0036030e+000  4.7229124e-001 -4.1808556e-001 -8.5553200e-002 -3.6558624e-002 -5.3921138e-002 -1.2191905e+000 -4.7133557e-001 -3.6520457e-001 -5.4199581e-001 -6.3892466e-001  8.3365609e-002 -4.6935797e-002 -7.6828390e-001 -4.4553594e-001 -7.0084224e-001  3.5181120e-001  6.1944366e-003  1.6821077e+000  6.0734123e-002  3.3808114e-001 -3.2097147e-001 -3.5665177e-001 -8.6591072e-001 -5.0510345e-001 -6.4795065e-001 -3.7755179e-001 -3.1182948e-001 -5.3325804e-001 -4.9768165e-001 -4.0683427e-001 -1.1103125e+000 -1.0898686e+000 -8.2835438e-001 -3.0080473e-001 -1.9670374e-001  2.9680758e-001  1.7095167e+000  2.0969780e-001 -1.2987789e-001 -7.7154191e-001 -6.1007783e-001 -1.2308405e+000 -4.0821943e-001 -4.8338748e-001 -7.3960186e-001 -6.1365079e-001 -6.7740072e-001 -2.1260565e-001 -1.1457943e+000 -1.5916373e-001 -1.7880251e-002  1.0080733e-001 -5.3579228e-001  2.8532941e-001 -8.9917516e-001  1.6669801e-001  5.2213579e-001 -1.0674112e-001  2.5737643e-001 -1.5042672e-001
 -2.9994695e-001 -4.7926322e-001 -2.4743885e-001 -1.9226725e-001  1.5513852e-001 -3.0068905e-001  6.8219763e-002 -5.4039924e-001  3.6486130e-001 -4.3368306e-001 -6.9746570e-001 -9.9643660e-001 -2.0393983e-001 -1.7859672e-001 -8.1749551e-001 -8.4279089e-001  1.4061952e-001 -7.0125025e-001 -7.0393990e-001 -3.2294817e-001 -3.4499623e-001  3.6619727e-001  7.0935507e-001  1.2405805e+000 -5.8104965e-002  5.8745769e-001  1.6770334e-001  1.3800443e-002 -5.5274825e-001 -9.2614915e-001 -1.1043256e-001 -2.3098383e-001  3.4631433e-003  8.0142815e-001 -1.5882560e-001  1.9303542e-001 -8.4263307e-001 -5.2638763e-002 -2.0923878e-001 -1.2113983e-001  2.2300644e-002  3.4056952e-001  1.3759302e+000  9.7249623e-001 -2.6937745e-001 -2.1709079e-001 -3.9558483e-001 -6.1062029e-001 -4.5031867e-001 -8.7394015e-002 -9.2417726e-001 -5.2953446e-001 -3.3040600e-001 -4.8375709e-001 -7.2322028e-001 -4.0628692e-001  3.4146359e-001 -1.4878321e-001 -1.7715342e-003 -4.8085208e-004 -3.3169657e-001 -2.0761235e-001  8.1146485e-001  3.6100524e-001 -6.8460681e-001  4.3350086e-001
 -1.0032852e+000  8.0684869e-001  4.0817470e-001  9.3791625e-001  1.0449653e-001 -5.3051806e-001  3.6907843e-001  9.0253647e-002  1.5474487e-001  3.8693882e-002 -6.4621161e-001  1.9858696e-001  3.7644706e-001 -5.4899381e-001 -9.3030216e-001 -6.7560691e-001  1.8899423e-001 -6.2735470e-001 -5.6887676e-002 -3.8545948e-003 -2.7950809e-001 -5.3515543e-001  4.9433389e-001  5.1141949e-001 -1.6635514e-001  1.9941113e-001  3.7454560e-001  1.2222333e-001  2.5724076e-001 -1.0072096e+000  1.2472080e+000  7.9562733e-001  1.4249568e-001  4.6675659e-001  7.8990230e-001  1.0698977e+000 -6.5680644e-001  2.8565879e-001 -4.9950637e-001 -3.8107915e-001  1.7297176e-001  1.7112483e-001  3.3735065e-001  1.7141762e-001 -5.7109889e-002 -8.3736317e-001  2.8815647e-002  7.9478423e-001  1.4172632e-001  1.5334935e-001 -3.6364177e-001 -1.1036180e+000  1.1662148e-001  2.8213471e-001  1.2767482e-001 -3.0467246e-001  5.4247453e-001  2.1275572e-001  1.9029093e-001 -4.3604846e-001 -7.6987265e-001  1.0336626e-001  9.5864611e-001  1.1540093e+000  1.5875808e-001 -5.4034904e-001
 -5.6869232e-002  6.3420070e-001  5.3704687e-001  2.4249361e-001 -2.8687168e-001  1.7472635e-001 -4.8933116e-001  5.3395147e-001 -1.6968582e-001  1.8364811e-001 -4.0438266e-001  1.1326708e-001  5.4450044e-001  1.0949094e-001 -2.7599688e-001 -3.8605500e-001 -1.1804930e-001 -7.8626320e-003  2.1147706e-001  2.0146252e-001  1.8543832e-001 -2.6783319e-001 -7.1053061e-001 -7.7030920e-001 -3.8157359e-001 -2.4479776e-001 -6.1135640e-001 -6.0947334e-001 -6.6776784e-001 -6.5117888e-002  5.7356451e-001  2.6713289e-001 -4.9184255e-001 -6.8476470e-002  1.1511130e-001  2.7815730e-001  2.6898329e-001 -7.3474578e-001 -1.0190866e+000 -7.7258181e-001  1.8758179e-002 -3.9021619e-001 -2.1365927e-001 -8.9637618e-001 -1.4914606e-001  1.9610767e-001 -2.5751139e-001  1.1648010e+000  2.0956964e-001  3.2201814e-001 -1.6779451e-001 -1.7131013e-001  4.0640399e-001  1.6199774e-001  1.3457864e+000 -4.8568387e-001  3.0867593e-001  5.0312772e-001  4.8399124e-001 -1.0571564e+000  4.9967129e-001  5.8368551e-001 -1.8279339e-001 -3.1274106e-001  6.6371047e-001 -4.9782238e-001
 -1.1601322e-001  2.1426494e-001  4.4254100e-001  1.1435200e+000 -7.8340350e-001  4.4931522e-001 -1.5752713e+000  6.9381502e-001  1.9889102e-001  3.1920723e-001  8.6018009e-002  7.9197453e-001  2.5937447e-001  1.7985576e-002  3.8785557e-002 -1.9470234e-001  4.9068173e-001  3.2928274e-001  2.0575327e-001  4.4272791e-001  2.9060926e-001  3.6388712e-001  6.5736901e-001 -1.5302461e-001  2.1548555e-001  1.4444879e-001 -1.2951319e+000 -9.6258716e-001 -8.8999530e-001 -7.6928150e-001  5.4689620e-002  2.9541607e-001 -4.4799082e-001 -7.2948991e-002  8.0225450e-002 -1.6000035e-001 -3.8847770e-001 -5.1023777e-001 -9.7025414e-001 -1.3706464e+000 -2.0872158e-002  2.8835894e-001 -1.6088309e-001  7.4199666e-001  1.0916697e-001 -1.2653796e-001  2.2848038e-001  4.5359746e-001  6.3641534e-001 -1.9556799e-001  2.9025773e-001 -3.3715955e-001 -2.3227425e-001 -1.1389345e-001  2.5095479e-001  5.1735963e-001  2.2834540e-001  9.3153207e-001  7.5222544e-001 -6.8461243e-001  1.1820418e+000 -2.2424685e-002 -3.1853578e-001  1.3862454e-001 -2.3950681e-001  8.4530453e-001
 -1.5150438e+000 -5.1285801e-001  7.6232857e-001 -7.4288806e-001 -6.3582737e-001 -7.7031683e-002 -9.0926291e-001 -1.6466901e-001  2.5693615e-001 -5.7348071e-001 -4.2450511e-001 -4.4454374e-001 -3.0881766e-001 -4.4804488e-001  2.8898219e-001 -2.9007483e-001 -3.9491008e-001 -5.7276200e-001 -7.2440940e-001  6.9118548e-002 -8.4700121e-001 -1.5778794e-001  5.6350044e-001  1.2123666e+000  2.7601340e-001  5.0827988e-001 -4.1985344e-001 -1.3209562e+000 -1.6372551e+000 -5.3704760e-001 -4.4356404e-001 -2.0976410e-001 -6.7160015e-001 -5.0668400e-001 -3.3499872e-001 -6.7913809e-001 -8.7795139e-001 -9.2342205e-001 -1.2253237e+000 -4.8031099e-001  8.4404812e-002  1.3286350e-002  1.1848011e+000 -4.6160723e-001  2.0250846e-001  6.3678119e-001  6.1965353e-001 -1.9174426e-001  2.0203365e-001  1.5257904e-001  6.3464877e-002  2.4056867e-001 -6.2223532e-001  3.1878237e-001 -8.9640382e-001  4.9773320e-001 -2.4593496e-001  4.8367590e-002 -1.0207931e-001 -8.9075626e-001 -4.4558731e-001 -8.0781622e-001 -7.7419759e-001  2.7108626e-001  4.8024687e-001 -6.5746695e-002
  3.4752618e-001  9.8563097e-002 -6.3207326e-001 -4.2361003e-001 -4.1066133e-001  5.7926649e-001  1.6699329e-001 -1.8776578e-002  1.2230013e-003 -7.2818006e-001 -5.1749826e-002  6.2614203e-001 -1.3135617e-001 -5.3805662e-001 -1.6066934e-001  7.5500644e-002  6.6602293e-002  3.6567467e-001 -1.6746459e-001 -2.2868078e-001 -1.0540905e+000 -1.1667253e+000  1.3616963e+000 -1.6985305e-001  2.4931052e-001  6.2464752e-002  4.6872702e-001  8.9947339e-001  2.7790039e-001  4.0249757e-001 -8.1325713e-001 -1.4095170e-001 -4.5126028e-001 -7.0214830e-001 -1.2495615e-001 -2.9794632e-002  3.8360053e-001  5.8384477e-001  9.1974411e-001  8.0112453e-001 -3.5237468e-001  1.3302855e-001 -2.5224749e-001  5.2955439e-001 -8.1296833e-002  3.7361480e-001  1.6851278e-001 -5.9474317e-001  1.7509282e-001  1.4098697e-001  2.3367510e-001  9.9863385e-002 -5.2249336e-001 -4.1109066e-001 -5.6466218e-001 -2.1149137e-001 -4.7162547e-001 -3.1156528e-001  3.1277450e-001 -1.9983726e-001 -5.2281616e-002  2.7207076e-002 -6.5796186e-001  2.3766864e-001  6.4224393e-002  8.1213094e-001
 -1.0593668e+000  1.3803794e-001 -4.8804224e-001  6.1184901e-001 -2.4358166e-001 -1.4406598e-001 -4.2857098e-001  1.9582771e-001 -4.6007698e-001 -5.3099359e-001 -2.6942705e-001  3.8964216e-001  3.0287224e-001  8.0942523e-002  5.0668675e-001  4.8947814e-001 -1.6705181e-001  5.4418107e-001  9.8911257e-002 -4.6261946e-001 -6.2129104e-001 -7.2017372e-003  6.7149833e-001 -1.7767297e+000  6.4905047e-002 -4.2465363e-001  4.2822215e-001  6.5879182e-001  1.0333077e+000 -6.1803544e-002  1.9025684e-001  5.7106045e-001  1.7793098e-002 -1.6518130e-002  5.3810740e-003  1.8355952e-001  7.7801419e-001  5.2004247e-001  2.5723337e-001  7.2067243e-001 -3.5099784e-001  6.1371764e-002 -1.6934764e+000  4.2329321e-001 -9.2697505e-002 -6.4518057e-001 -4.1281510e-001  9.7669379e-001  8.4204475e-001 -1.9970680e-001  4.2609447e-001  4.6473879e-001 -1.1821281e-001  2.6168574e-003  6.3330651e-001 -6.6271663e-001 -5.7161097e-003 -9.8773977e-002  8.1186243e-001 -9.5951398e-002  5.6199325e-001  3.6326655e-002  4.9724844e-001 -1.8777865e-001  9.1756647e-001 -7.7102593e-001
  8.4498555e-001  7.5523708e-002  1.0222309e+000 -3.7542911e-001 -3.6527676e-001 -4.5851663e-001 -6.2953223e-001  2.9736761e-001 -6.5772145e-001 -5.9743386e-001 -6.2372205e-001  3.1927915e-002  3.3520521e-001 -2.5955863e-001  5.1445274e-001  2.9500340e-001 -6.1972148e-001  7.6213501e-001  1.1461908e+000 -4.4440380e-001 -4.2523437e-002  2.8784964e-001  3.1340509e-001 -1.3074201e+000  3.6161695e-003 -1.0333372e+000  1.7084128e-001  1.2424202e-001 -1.8439539e-001  1.8942504e-001 -3.3972211e-001 -4.3455028e-001 -4.3625312e-001 -1.3702621e-001 -2.5310669e-001  3.0727169e-001  6.4217610e-001 -5.4678365e-001  2.7403160e-001  5.0312387e-002 -1.3550106e+000 -5.4226685e-001 -1.8342566e+000  7.2938257e-001 -7.4172483e-002 -9.7464289e-001 -4.5402699e-001  5.7174945e-001  5.4333576e-001 -7.9351688e-001  3.6827825e-001  2.7577565e-001 -4.5416498e-001  2.0232347e-001 -1.0516870e+000 -4.2839178e-001 -1.7963178e-001 -1.0850995e-001  4.4615617e-002 -1.2382745e-001  3.6027810e-001 -3.3814566e-001 -3.2576674e-001 -1.1689227e+000 -1.0626595e-001 -1.0638725e+000
 -5.7493054e-001 -6.3153723e-001 -6.5016520e-001 -3.8163706e-001 -1.4054909e-001  4.1256703e-001 -3.6880516e-001  3.5742195e-001 -7.1674062e-001 -3.9085052e-002 -3.0793871e-002 -9.6732988e-001 -1.0291434e-001 -3.2283987e-001 -4.1604583e-001 -6.4617208e-002 -2.1097263e-003  1.4656844e-001 -1.9363717e-002 -3.5477860e-001  4.7773219e-002 -3.3140801e-001  1.3651559e+000  2.3342559e-001  4.7727671e-001 -1.0522070e-002  4.3374460e-001  1.2940525e+000  1.0509311e+000  7.6622192e-001 -5.0917661e-002  1.1622352e-001  3.0549837e-001  7.3310173e-001  5.8571978e-001  2.6200914e-001  8.0741733e-001  7.8865907e-001  1.2212550e+000  2.8770351e-001  3.0683047e-002  1.1585579e-001 -5.3627575e-001  1.9882101e+000 -5.5136881e-001  1.0833812e-001 -2.7928209e-002 -4.9894470e-001 -7.1777813e-001 -3.4799138e-001 -2.8468964e-001 -4.5736246e-001  9.2856833e-002 -5.6031225e-002 -5.5776244e-001 -4.6270080e-002 -3.9563016e-002 -2.8217417e-002  1.1129548e-001 -2.0169741e-001  3.3709420e-001  1.4837639e-001  3.7339024e-001  5.8090840e-001 -8.3972575e-001 -1.0215669e+000
 -5.9075774e-001 -4.8392338e-001  7.4191106e-001 -1.4693653e+000  1.7035652e-001  5.4585076e-001 -3.0232492e-001  3.6687802e-001  5.1372978e-002 -3.1728019e-001  5.0017592e-001  2.3144316e-001 -1.6808615e-001  2.1690004e-001 -3.1882701e-001 -3.8544870e-001  7.0762107e-002 -7.2925497e-001 -9.4045024e-002  1.1459513e-001  1.7849520e-001 -4.3663411e-001  1.9370895e+000  1.0758563e+000  3.7170047e-001  4.6004685e-001  6.0951434e-001  9.8883836e-001  1.0306921e+000  8.6038828e-001  3.5636077e-001  1.5052864e+000  1.5721392e+000  1.7246525e+000  1.1036693e+000  2.1671899e-001  1.7164761e+000  1.1237738e+000 -5.5021327e-001 -1.8693988e-001  3.0612099e-002  2.0926781e-001  8.7308760e-001  8.9574200e-001 -1.9249017e-001  3.1247207e-001  6.9099496e-001  6.6495443e-001 -1.1334716e-001  3.9785306e-001 -1.4906033e-001 -5.4038704e-001  8.7161208e-001  1.7136082e-001  1.1531788e+000  1.9917720e-001  1.2238809e-001  2.2290564e-002  8.9972663e-001  1.5992385e-001  1.4212623e+000  7.6308891e-001 -3.9672041e-001 -2.9714656e-001  9.0042804e-002  2.2400947e-001
 -3.6223387e-001 -6.6382384e-002  1.2574200e+000  1.4739824e-001  7.6366660e-002  1.4683904e+000 -1.4544575e-001 -4.0888658e-002  4.2017168e-001 -1.0127730e+000  2.2981170e-001  4.2330416e-001  3.5589358e-001  5.1030373e-001  5.0427196e-001 -1.2350863e-002  3.7313741e-002 -1.7445065e-001 -1.2557847e-001  3.0670819e-001 -4.5820034e-001 -3.4745395e-001  1.1852240e+000  4.4630469e-001  3.9520064e-001 -8.5016583e-001  2.2028585e-001 -4.9601356e-002 -2.8022882e-001  2.1805414e-002 -3.5277554e-001  6.9373964e-001  6.5036445e-001  2.9341442e-002  5.9989525e-001 -1.4877652e-001  1.1680155e-001 -5.6738057e-001  2.1141970e-002  2.7523292e-001 -6.0158818e-001  1.7168710e-001 -3.6375672e-002  6.4498369e-001 -4.2966840e-001  1.8453847e-001  7.1169448e-001  5.8608113e-001  8.9209183e-002 -7.7762898e-002  5.2474559e-002  7.4455601e-003  8.0144619e-001  8.5552580e-001  1.2985480e+000  1.0439545e-001 -1.2883775e-001  5.6474673e-003  5.5820642e-001  1.1965982e-001  3.5385117e-001  3.4428528e-001 -8.0783052e-001  1.1992628e+000 -2.2606987e-001  2.2363800e-001
 -2.5991765e-001 -6.2433637e-002  1.8221398e+000  3.4585734e-001 -4.0727242e-001 -6.0882622e-001 -3.4746210e-002 -1.1419109e-001 -1.6222673e-001 -3.5578690e-001  3.1723870e-001 -5.6541256e-001  1.8027279e-001  1.0939075e-001 -3.1840888e-001  2.0380117e-001 -6.6198638e-002  8.2619452e-001  6.3077532e-001  1.3151283e-001 -4.9925660e-001 -5.7955404e-001  2.8708553e-001 -6.9804471e-002  2.5653559e-001 -2.1085855e-001  2.5758691e-001 -2.0104282e-001  2.3481164e-002 -6.8670860e-001  2.2947418e-001  9.7322412e-002 -3.2913178e-001 -2.0746482e-001 -1.9317675e-001 -2.0186253e-003 -2.2371414e-001  1.1098193e-001  3.2347175e-001  3.3787892e-001 -3.8302591e-001 -3.1731707e-001  5.4283080e-001  3.4576453e-002  2.1676364e-001 -2.7365082e-001  8.9384755e-002  8.6385717e-001  1.1755180e+000 -3.3715509e-001  8.9465951e-001 -3.4462867e-002 -1.2653500e-002  4.0593227e-001  4.1946740e-001 -5.0837913e-002 -1.5157566e-001  3.2758943e-001  5.5903077e-001  3.7597892e-001  5.2022110e-002  1.8826891e-001 -2.5055901e-001 -2.0472341e-001  3.7323086e-001  9.8524127e-001
  2.2139619e+000 -4.5706101e-001  5.7428834e-001 -1.2873052e-001 -6.0210370e-001 -7.5269652e-001 -4.6150782e-001 -5.5458948e-002  6.6651990e-002 -6.4840505e-001  2.1130886e-001 -4.6679651e-002 -1.7068498e-002  2.7826520e-001  7.0913056e-002  4.6345607e-001  6.8988864e-002  4.9488314e-001  7.9616233e-001  1.2120291e-001 -5.3704267e-001  2.1405493e-001  9.4666465e-001 -5.1612557e-001  2.9652618e-001 -1.0123142e-001 -1.8162434e-001  4.2822099e-001  4.6163833e-001  2.7986771e-001  3.3632657e-001  2.3226313e-001 -1.6645426e-001 -2.2393413e-001 -2.9556627e-001  4.5174870e-002 -1.7033996e-002  5.5567905e-001  7.5181885e-001  2.2960201e-001 -7.8841273e-002 -5.7260313e-003 -4.0607932e-001  1.1283520e+000  3.6429846e-001 -5.6498024e-001  3.7514984e-001  2.4108453e-001  4.6305966e-001  6.9721219e-001  1.2657650e+000  7.3048811e-001  2.6973212e-002 -2.2926847e-001 -1.2478842e+000  2.7014515e-001 -8.9407927e-001  3.1497018e-001  7.7248139e-001  3.4417640e-001  8.9826750e-001  4.4866159e-001 -4.6914740e-001  8.4556394e-001 -1.9017237e-001 -8.9322010e-002
  3.8597439e-002  3.9780690e-001  3.4570024e-001  7.6336571e-001  1.1753967e-001 -8.8912448e-001 -3.9387403e-001 -3.0061585e-001  1.6099757e-001 -8.1732050e-002 -1.5461582e-001 -2.3056635e-001  1.0039910e-001 -6.9386764e-001 -3.6481831e-001 -2.3693553e-001 -4.2009735e-001  5.5095888e-001  4.1186100e-001  7.0961419e-002 -4.4021753e-001 -1.3909202e-001  1.9287186e-003 -6.7709385e-001 -3.5071135e-001 -3.6985009e-001  6.4968068e-001 -1.0576936e-001  2.0092521e-001 -2.0831295e-001  7.7340056e-001  3.0516464e-001 -1.6571092e+000 -8.0707816e-002  7.9094033e-003 -2.3858210e-001  1.1756120e-001  5.7338714e-001 -1.1524099e-001  7.6985741e-002 -2.0408502e-001 -1.5756450e-002 -4.6419777e-001  6.8463979e-001 -3.0320033e-001 -6.7307283e-001  3.1485792e-001  6.4132286e-001  9.8684110e-001  1.8654100e-001  1.6402128e-001  9.5030320e-002 -3.5043576e-001  2.2524602e-001  1.3075576e-001  4.4794271e-001  1.5639309e-001  2.7554355e-001 -2.1744638e-003 -4.1466678e-001 -9.1657703e-001  5.2067930e-001 -9.6674423e-002 -4.9190430e-001  4.1607610e-001  1.1927856e+000
  8.3126526e-002  3.4935922e-002  1.0257097e+000  8.1281832e-001 -7.3202425e-002 -2.0382069e-001  6.7765678e-002 -6.5981667e-001  3.7955331e-001 -2.6310416e-001 -2.5081766e-001  9.1117254e-002  1.5154066e-001  5.8092668e-002 -9.3756971e-002 -1.8805067e-001 -5.1560036e-001  3.7495178e-001  1.3403515e-001 -8.0222102e-001 -2.6899191e-001 -1.7258667e-001  1.4833227e-001 -5.8421501e-001 -5.0203336e-002 -6.5130700e-001  5.6506843e-001 -3.0513283e-001 -4.3632315e-001 -8.3180009e-001 -1.5814888e-001 -2.1014355e-001 -6.5872926e-001 -4.9062214e-001 -3.4378897e-001  1.9752356e-001 -5.0711375e-001 -7.8017482e-001 -8.2070591e-001  7.2818089e-001 -5.2188524e-001 -2.8046125e-001 -1.1500916e-001 -4.3170901e-001 -3.8018085e-001 -8.2656062e-001 -5.0814396e-001  3.2974293e-001  3.1587730e-001  1.5845696e-002  8.5532785e-002  4.9839126e-001 -5.8027069e-002  4.6071303e-001 -9.2215046e-001 -1.6677171e-003  1.6244219e-001  1.9651158e-003 -7.0910651e-001 -3.2106125e-001  3.0546381e-001  2.4521905e-001 -1.4239221e-001 -4.7025704e-001  9.8008945e-001 -4.2514858e-001
 -1.0965787e+000  3.0901134e-001 -2.6663250e-001  2.9537774e-001 -3.3958825e-001 -1.0801878e+000 -2.3318720e-001 -4.2664048e-001 -3.4352606e-001 -2.7972197e-001 -6.4329043e-001 -6.1292123e-001  8.4777814e-002  2.6679023e-001 -6.8268739e-001 -3.8002020e-001 -4.6408989e-001  1.8988067e+000  8.3101921e-001 -1.0738943e-002 -4.6066193e-001 -3.6786878e-001 -1.3833939e+000 -1.0629396e+000 -2.7123561e-001 -9.9804862e-001 -4.4348621e-001 -1.5904421e+000 -1.1896053e+000 -8.9465535e-001 -5.5187201e-001 -5.7477597e-001 -3.5736188e-001 -4.6562976e-001 -9.9239839e-001 -1.0637969e-001 -7.7705170e-001 -6.9073012e-001 -1.1367611e+000 -5.3695562e-001 -6.3979146e-001 -4.3589351e-001 -1.8488008e+000 -8.2445948e-001 -4.0985002e-001 -9.9701203e-001 -4.0998090e-001 -1.0707209e-001  3.1314840e-001 -6.4385206e-002  2.1892704e-001 -2.6493289e-001 -4.3774724e-001 -4.9871139e-001 -5.7401836e-001 -3.1294644e-001  3.5802422e-001 -8.6491590e-001 -2.9393466e-001 -4.0812428e-002 -4.9230144e-001 -6.2325083e-001 -7.2642637e-001  2.5599618e-001  9.7559700e-002 -5.6957157e-001
  8.6135115e-001 -2.5180237e-001 -9.8878379e-001 -1.1785992e+000 -6.7311973e-001 -1.6603718e+000  8.3311839e-002  3.1713776e-001 -2.4466519e-001  5.8902053e-001  6.7523996e-001 -5.9385233e-001 -6.1147435e-001 -5.4541695e-001 -6.4109349e-001 -6.9804095e-002  2.6156305e-001  1.1706665e+000  6.7344235e-001  1.4170422e-001  3.3688264e-001  6.5079096e-001 -9.8030976e-001 -7.0953732e-001 -3.8373984e-001 -3.1074024e-002 -7.6524255e-001 -8.6125953e-001 -1.5569667e-001 -4.4676213e-001 -4.4022647e-001 -8.8008714e-001 -2.3314776e-002 -3.7644135e-001 -1.0889026e+000 -1.1539867e+000 -1.2054257e+000  3.4959921e-001  2.2647179e-001 -4.1605005e-001 -1.6569183e-001 -2.7639402e-001 -6.7193927e-001 -2.9830733e-001  1.5009067e-001 -3.7801991e-001 -7.7743362e-001 -1.5738392e+000 -1.8230550e-001 -5.8341190e-003 -5.4315915e-001 -1.1062523e-001 -6.9195060e-001 -1.0290675e+000 -1.0526518e+000  6.0682043e-001 -5.2214560e-001 -2.6787408e-001 -3.2831179e-001 -2.3618784e-001 -1.7696870e+000 -6.8316536e-001 -1.3531546e+000 -4.3367454e-001  8.7588219e-002  3.0674582e-001
  6.9323332e-001 -2.5895146e-001 -2.8769939e-001 -1.6117730e+000  1.7043965e-001 -3.0067389e-001 -5.5813376e-001 -1.0108757e-001 -5.9456641e-001 -1.1191471e-002  8.4376796e-001  8.8080378e-001 -9.1353745e-001 -3.2008026e-001 -4.5302711e-001 -2.9254064e-001 -4.2960504e-001  7.9965699e-001  4.0745593e-001 -2.9986605e-001 -7.0409884e-002  1.5607233e-001 -2.2642073e-001  3.3710049e-001 -2.9211760e-001 -3.1433546e-002  7.7475777e-002  7.2565199e-001  4.5569307e-001 -3.9125221e-001 -1.3051884e+000 -4.7358424e-001 -4.8406519e-001 -1.3258493e+000 -4.0560002e-001 -8.7914654e-001 -7.5118141e-001  4.1182195e-001  6.5448699e-001 -1.8548747e-001 -2.3073562e-001 -6.4730824e-002 -6.8184428e-001  2.4742338e-001  1.2003763e-001 -5.4957960e-001 -5.2862539e-001 -8.7510850e-001 -4.5224625e-001 -6.3926062e-001 -5.0004357e-001 -1.9083542e-001 -7.1439051e-001 -7.2192210e-001  3.1928476e-004  4.4048248e-001 -5.4052150e-001 -2.7473868e-001 -3.2725116e-001 -1.4556311e-001 -5.0722713e-001  2.0249924e-001 -6.7628186e-001  4.9218172e-001 -1.8159213e-001  1.4403318e+000
  1.9327923e+000  1.5256447e-001 -2.9042864e-001 -1.0390154e+000  1.6231721e-001  2.8689010e-001 -9.9175735e-001 -7.3425112e-001 -3.4126735e-001  1.6513741e-002  7.0809571e-001  3.5800295e-001 -6.8526067e-001 -1.6197166e-001 -4.5532789e-001 -2.7258122e-001  1.9546183e-001  4.3843195e-002 -1.6013111e-001 -2.2884279e-001  2.4065652e-001 -4.2515484e-002 -5.4020729e-001  1.2300471e+000 -4.1402752e-002  4.0792347e-001  5.8604987e-001  6.6500488e-001 -1.0584200e-001 -4.6653743e-001  1.2467545e-001 -7.9836538e-002 -1.1988657e-001  1.8764356e-001  1.8157185e-002 -2.5078935e-001 -8.5758439e-002  3.7422829e-001  1.2380353e+000  7.7821477e-001  8.5197668e-001 -9.7118608e-003  3.4306921e-001 -1.0676157e-001  2.0952026e-001 -1.3079589e+000 -1.0278697e+000 -4.8296194e-001 -1.4981107e-001 -5.1190660e-001 -7.6893257e-001 -5.5850349e-001 -2.5397683e-001 -1.0878630e+000 -4.9231075e-001 -2.4206764e-001 -8.8194289e-002 -4.1034828e-001 -8.2254413e-002  9.6074853e-002 -1.2890192e-002  2.5579930e-001  1.5871977e+000  9.3338492e-001  3.2494531e-001  5.8327575e-001
  1.3111564e+000  1.0385671e+000 -5.2642777e-001 -1.3004554e+000  3.7115000e-002  6.1067590e-001 -3.3252375e-001  2.1154835e-001 -3.6095165e-001  2.6961733e-001  2.7747966e-001  3.0590685e-002 -4.0090732e-001  6.8680790e-002  5.0199713e-002 -1.1566665e-001 -1.8514390e-002 -7.8857947e-001 -7.4738096e-001 -1.3436038e-001  2.0183650e-001  3.6546587e-001 -4.4303702e-001  1.2699965e+000  2.4133435e-001  1.0261252e+000 -4.7070285e-001 -2.2017935e-001 -3.3741234e-002  1.0750078e+000 -3.5474294e-001  4.1587198e-001  1.1899302e+000  8.4477479e-001  4.5990989e-001  5.3627730e-001  7.6671269e-001  4.9646314e-001  4.8801354e-001  2.6224853e-001  6.7525625e-001  2.8670054e-001  1.1068371e+000 -6.3518555e-001 -1.3064480e-001 -4.6741651e-001 -1.8001273e-001 -2.5402047e-001 -1.0124102e+000 -1.1191533e+000 -5.2438645e-001 -1.2347253e-002  4.1142005e-001 -4.7140984e-001  7.6050454e-002 -1.6161068e-001  3.6604186e-001 -6.1294992e-002  5.7449292e-002  2.7995828e-001 -1.4710203e-001  1.0294000e-003  5.3219730e-001  9.8205990e-001  5.1105069e-001  7.7936660e-001
  8.6852861e-001  1.3139442e+000  4.4505223e-001 -2.9171501e-001  7.0686262e-001 -3.6528532e-001 -3.8008741e-001  6.2906998e-001 -4.1745119e-002  1.6727682e-001  1.3845690e-001 -4.8577405e-001  3.5257025e-002 -5.4373504e-002  9.1250246e-001  4.6592621e-001  2.1565126e-001 -6.6198380e-001 -5.9491023e-001 -5.3730582e-001  2.8095442e-001  7.2863494e-001 -8.9639550e-001  1.5834058e+000  2.5966239e-001  1.1998656e+000 -7.0581578e-001 -1.1974015e+000 -3.8150617e-001  1.0019090e+000  2.0580600e-002  7.7835639e-001  3.9294684e-001  3.1205179e-001  7.8094072e-001  2.7598536e-001  6.8320283e-001 -4.9641571e-001 -1.4295353e+000 -7.2448498e-001  1.3184842e+000  9.2092345e-002  1.2483969e+000 -8.4853753e-001  9.1658175e-001  7.9849267e-001 -9.9788851e-002  1.2257166e-001 -2.5686864e-001 -7.6228447e-001  2.4701848e-001  5.4712569e-001  2.6159965e-001  3.4423671e-001  1.6021163e-001  7.2971121e-001  4.3797370e-001  1.0588675e+000  1.1802973e-001 -2.5143424e-001 -1.9544713e-001  1.0030884e+000  6.0381093e-001  6.0295621e-001  1.0219057e+000  3.9185212e-001
  4.5718003e-001 -7.3793171e-001 -1.1379948e+000  2.2803048e-001 -9.8134244e-002  7.8900859e-002 -5.6036979e-002 -4.8993362e-001 -6.1742184e-002 -3.1911784e-002  3.1705511e-001 -2.4347768e-001 -2.4128398e-002  3.1129490e-001  2.3148497e-001  2.2347605e-001 -6.9980135e-001  6.4572256e-001 -3.0699994e-001 -1.0093732e+000  2.9103400e-001 -2.3805607e-001 -3.3355746e-001  1.7766595e-001 -1.2492600e-001 -1.9877847e-001  3.2479574e-001  6.1734294e-001  6.0439549e-001  8.7655693e-001  1.9132346e-001  2.4491988e-001  1.2618400e+000  1.2262921e+000  7.6817681e-001  5.9392659e-001  1.9755359e-001  5.7076805e-001  4.3407756e-001  7.7667342e-001 -6.0204544e-001  2.0315587e-001  1.1452867e-001  5.4590326e-003  4.7816658e-001  6.3052289e-001  2.5546728e-001 -1.9602735e-001 -4.2300477e-002  4.6574756e-001  1.6491538e-001 -1.1414492e-001  1.2193487e-001  2.9815926e-001 -4.0608752e-001  6.3258677e-001  1.0136827e-001  2.8271442e-001 -1.6920761e-001 -1.9640041e-001  2.5430924e-001  3.4583536e-003  1.6490674e-001 -1.1413275e+000 -6.4717899e-002  4.9858900e-001
  7.0141506e-001 -8.5847857e-001 -1.2654377e+000 -5.6825712e-001 -6.1755656e-001  7.0934596e-001  1.3575063e-001 -5.9320041e-001 -8.5545364e-003  4.9124254e-001  2.2169520e-001 -4.7557018e-001 -5.6331941e-001  2.2265192e-001 -1.2181460e+000 -7.1278194e-001  1.5960323e-001  1.4399350e-001 -6.4235246e-001  6.4878071e-002  2.1707948e-001 -3.0448367e-001  1.3494084e+000 -1.8157141e-001 -7.3943884e-002 -2.9261052e-001 -2.2277057e-001  1.4612619e+000  8.8920093e-001  9.3496879e-001  5.1450292e-001  3.8186892e-001  8.3887471e-001  3.1095034e-001 -5.4137161e-001 -2.2518008e-001  6.0163128e-001  7.8086467e-001  1.4725708e+000  1.3971095e-001 -3.9803216e-001  2.6108361e-001  7.2876258e-002  2.6401465e-001 -4.4228880e-001  7.7260332e-002  3.5034352e-001 -6.7301915e-001 -3.8664031e-002 -1.0090693e-002 -3.3902952e-001 -6.5996858e-001  4.9950821e-001 -6.1562694e-001 -1.0330164e-001  1.3735468e-001 -6.2722906e-001 -2.7974798e-001 -1.0396943e+000  2.8535568e-001 -4.1055056e-001 -3.0129223e-001 -5.5556953e-001  5.8881055e-001 -1.2550761e+000  1.6973686e+000
 -7.7118167e-001 -2.2772507e-001 -4.8866525e-001 -8.4786773e-001  1.5551114e-002 -6.6971231e-001  3.4964793e-001  6.3838103e-002 -1.6869795e-001  5.4833209e-001 -6.1640664e-002 -3.3839815e-001 -6.6175929e-001 -3.2299590e-001 -1.0725507e+000 -2.1685020e-001  1.2181225e+000 -2.0805265e-001 -2.5961754e-001  7.1367874e-001  8.4830411e-001  1.8985774e-001  7.4589075e-002  9.0382780e-001  3.3889463e-001  6.1292523e-001  3.4348740e-001  1.1365375e+000  3.0266718e-001 -1.8022277e-001  4.5945087e-001 -6.1699606e-001 -2.5874519e-001 -4.1033835e-001 -5.2281647e-001 -7.6094256e-001  2.3742584e-001 -2.4668781e-001  9.0228225e-001  1.7753599e-001 -1.0794508e-001 -8.2172366e-002  8.2654846e-001 -8.9482340e-001 -1.4234867e-001 -2.4598145e-001  1.4359506e-002 -1.6223588e-001 -4.1989362e-001  3.3620395e-001  1.3752001e-001 -2.1433829e-001 -4.8692799e-001 -6.2098075e-001  3.6711305e-001 -3.1662378e-001 -3.2666213e-002 -2.2030070e-001 -1.2954133e-001 -2.0886346e-001 -6.5894247e-001 -5.0462350e-001  8.6546259e-002 -8.0945960e-003 -4.0446217e-001  3.0659626e-001
  1.9054496e-002 -7.9371077e-002  4.2504558e-001 -1.1721841e-001  6.9533172e-002 -7.8831772e-001 -5.7882916e-001  2.1383488e-001 -8.7893316e-001 -3.6227222e-001 -7.9722572e-002  1.5003368e-001 -5.8674476e-001 -2.7118553e-001  1.6867494e-001  3.5339379e-001  8.1236432e-002 -6.8325583e-001 -5.3345723e-001  3.5827429e-001  6.0925954e-003 -3.2680305e-001 -1.1985925e-001  4.8081805e-001  7.5594735e-002  7.6878509e-002 -7.3690766e-001 -7.2160190e-001 -6.4142435e-001  6.2546299e-002 -6.5999345e-001 -4.2562195e-001 -1.7105455e-001  1.2814196e-001  2.7165619e-001 -2.2612159e-001 -8.1877842e-001  2.1317153e-001 -2.8019794e-001 -4.3010680e-001  2.7564740e-001 -2.9075127e-001  9.0786588e-002 -7.7880517e-001 -1.0059563e-001 -4.3350454e-001  1.7730630e-001 -2.7843213e-002  1.2290974e-001  4.7465651e-001 -1.1826424e-001  4.3187634e-003 -4.5750912e-001 -5.4928646e-001 -4.8099453e-002 -1.4059136e-001 -1.6961503e-001 -4.1510948e-001 -5.6202684e-002 -1.1456563e+000 -4.2496339e-001 -5.4888230e-001  3.3762939e-001  7.6589160e-002  1.0651468e-001 -3.3637695e-001
 -8.1016470e-001  1.8530095e-001 -3.7869221e-001  5.8479141e-001 -6.4367005e-001  1.4930216e-001 -3.7386082e-001 -3.3709007e-001 -4.7260349e-001 -3.8129034e-001  1.6308340e-001  8.9163016e-001 -1.6257515e-001  6.7879958e-001  3.6145377e-001 -1.0629217e-001  4.9231793e-001 -1.2628551e+000 -2.3979761e-001  6.4866668e-001 -5.2597191e-001 -5.6438758e-001  5.0933015e-001 -1.7530279e-001  5.4240287e-004  5.8676849e-001 -8.9670142e-001 -5.3898153e-002 -3.7689410e-001  2.1903868e-001 -1.0813295e+000 -1.3310846e-001 -4.1563118e-001 -4.1018786e-002  4.7601974e-001 -9.3629911e-002  2.3616855e-001  7.0835195e-001  7.5814965e-001 -8.3428746e-001  2.4692912e-001  2.5689465e-001  4.4730619e-001  4.8382048e-001 -6.7557967e-002 -5.6306083e-001  1.0514666e+000  7.6530209e-001  9.0722797e-001  1.3806560e+000 -8.3793397e-002  5.3410185e-001 -1.5254952e-001 -6.6406543e-001  5.1223972e-001  2.1863870e-001 -4.1725166e-002 -7.0391927e-001  4.8895212e-001 -9.9146215e-001  5.5242884e-001 -5.5364344e-001  3.4624173e-002  4.9858355e-001  3.7863942e-001 -4.4983373e-002
  2.8901784e-001  3.5663799e-001 -5.2377047e-001  8.1551737e-001 -5.1512626e-001 -2.9722930e-001 -2.7345245e-001 -1.6753928e-001 -5.5072952e-001  8.8864456e-002  4.4247412e-001  4.7279557e-001 -6.3872048e-001 -2.0129068e-001 -6.7421620e-001 -2.4790347e-001  3.3632601e-001 -8.4996232e-001  2.4126065e-002  1.4615761e-001 -6.9339362e-001 -1.5444387e-001  4.6981187e-001 -1.2747565e+000 -7.0591405e-001  4.4474812e-001  2.0326540e-001  6.3197233e-001  6.7882002e-002 -2.1636820e-001 -1.8715090e-001  2.0209342e-001  6.1458518e-002  7.0979505e-002  2.2455520e-001 -2.2306143e-001  2.3383300e-001 -5.4942983e-001  5.6972170e-002 -8.8235258e-001  6.3701705e-001 -1.4182100e-002 -1.0906104e-001 -2.0440204e-001  3.8635838e-002  4.3517832e-002  2.4473488e-001  1.0536421e+000 -8.3759567e-002  4.6831986e-001  1.8869192e-002 -2.8467660e-001 -4.0532574e-001 -3.2317827e-001  9.9113000e-001 -3.3206984e-001 -4.7557203e-001 -9.9874559e-001  1.3040705e-001 -6.0708475e-001  2.1681901e-001 -8.0413146e-001 -2.6931085e-001 -2.9003558e-001 -6.4062092e-001 -7.6697672e-001
 -7.2032486e-001 -2.9717727e-001 -2.2269256e+000 -1.5097034e+000 -4.6879934e-001 -8.0389123e-001 -3.4731938e-001  6.8170355e-001 -4.7155403e-001 -2.8786394e-001  1.8582963e-001 -5.1558731e-001 -4.4843377e-001 -5.3943555e-001 -1.6806227e-001  1.6219987e-001  5.5109023e-001 -1.7160713e-001 -7.3802299e-003  2.9917847e-001 -5.2015652e-001 -8.4754551e-002 -8.6547649e-001 -1.7444670e-001 -8.5620147e-002 -2.8889314e-001  4.2567381e-001  6.1206509e-001  6.3891105e-001 -6.0650709e-001 -2.9395563e-001 -1.6148689e-001 -2.1035073e-001 -1.8233603e-001  2.8764888e-001 -4.9820363e-001 -4.4841857e-001 -4.0442801e-001  2.4870147e-001 -2.6740161e-001  5.0973635e-001 -2.4528304e-002 -8.0112935e-002 -5.5055097e-001  7.2473847e-002 -1.3058958e+000  2.2109861e-001 -6.8207544e-001 -4.2676491e-001  9.0790229e-002 -2.9320525e-001 -3.0270113e-001 -4.2701579e-001 -5.6058604e-001  2.1497344e-001 -2.3432023e-001 -7.5595642e-001 -2.5565841e-001 -2.9836362e-001 -4.5895510e-001 -1.0150901e+000 -3.7832081e-001 -9.3639071e-001  3.4629333e-001 -8.5722664e-001 -2.9497586e-001
  9.5623780e-001 -3.8188860e-001 -1.6163249e-001 -5.0409507e-001  7.9132912e-002 -9.1996254e-002 -4.5976574e-001  4.6606017e-001 -4.3562407e-001 -9.3910038e-001 -3.0626733e-001  2.1189130e-001 -2.1303102e-001 -4.8704870e-001  4.3733526e-001  3.4678314e-001 -2.2863367e-001 -5.9918712e-001 -2.7488369e-001 -4.5030833e-001 -8.5465704e-001  5.0582117e-001 -9.1069636e-001  1.1653113e+000 -1.5606070e-001  9.4298721e-001 -1.2066511e-001  4.8745612e-001  2.9475186e-001  7.1321433e-002 -3.5879045e-001 -4.5226960e-001  2.4877807e-001  3.6199002e-001  2.5866133e-001 -2.3103605e-001  2.5224213e-001  2.7353220e-001  7.4784318e-001  2.0199064e-001  1.4287479e+000  2.1152724e-001  1.0682288e+000 -6.6307335e-002  5.7216082e-001 -3.4833751e-001 -3.1614799e-001 -5.7359375e-001  2.9621556e-001  1.8791615e-002 -3.8144165e-001  6.2283432e-002 -5.7811274e-001  2.1489318e-001  6.5127563e-001 -7.2150363e-001 -1.0682837e-001 -1.6805752e-001 -2.2966068e-001 -4.8337254e-002 -3.9338386e-002 -5.6155786e-002 -6.4062853e-001  1.6611062e-001 -4.0199564e-001 -7.9069267e-001
  1.0076281e+000 -4.5991712e-001 -5.0362799e-001  7.3057882e-001 -9.7621952e-003  1.7927967e-001 -4.4222064e-001 -4.4540703e-001 -4.2097552e-001 -6.4049225e-001 -2.6315867e-001 -8.4445338e-002 -2.7837576e-001 -6.3500995e-001  2.3267082e-001 -1.3298783e-001 -9.0430309e-001 -3.7583240e-001 -1.4871418e-002 -8.7060692e-001 -6.6187178e-001  7.6000486e-003 -1.5934710e-001 -3.6366499e-001 -4.7509575e-001 -2.4148917e-001 -8.1330407e-001 -4.9932904e-001 -1.8970663e-001 -8.1177056e-001 -9.8216345e-001 -1.3379010e+000 -7.7565041e-001 -5.5384921e-001 -8.1996764e-001 -3.7101142e-001 -1.1859963e+000 -5.3949280e-001 -5.9610078e-001 -1.4926541e-001 -1.9308806e-001 -5.4168799e-001 -5.0095584e-001 -7.7563687e-001  2.1508155e-001 -2.8724410e-001 -2.5410146e-001  3.3596331e-001  1.3654532e-002 -8.4209808e-001 -7.0100746e-001 -2.3768616e-001 -5.4958632e-001 -1.9029709e-001 -4.6484611e-001 -1.7409042e-001 -7.3462569e-003  6.1161654e-002 -9.5896328e-001 -5.6628407e-001 -4.4902784e-001  4.0667928e-002 -2.6341560e-001  3.0343383e-001 -4.4796060e-002 -1.3013200e+000
 -4.8586403e-001 -8.2664567e-001  1.2681124e-001 -4.3325495e-001 -6.3253592e-001 -1.8167676e-001 -1.3613696e+000 -2.6163741e-001 -3.2040437e-001  2.9129377e-001  5.4812044e-001 -1.3077132e-001 -5.0120167e-001 -4.3228862e-001  1.1058059e+000  3.7755711e-001 -5.9413034e-001 -3.0639566e-001 -1.8072264e-001 -3.5540229e-001  5.3046569e-001 -5.5520548e-001 -4.9434139e-001 -7.7101063e-001 -1.9254756e-001 -6.7581807e-001 -4.1171288e-001  1.0440114e-001 -2.0093160e-001  9.1510075e-001 -6.3547979e-001 -1.1935694e+000  1.8340919e-001 -1.6904184e-001 -1.0186059e+000 -9.8170037e-001  5.7279094e-001 -2.1248197e-001 -6.0618127e-001 -8.6592375e-001 -5.3022872e-001 -3.2478432e-001 -1.5678118e+000 -1.2872145e+000 -3.0322319e-001  3.5950885e-001 -1.2171661e-001  4.8837272e-002 -8.7187908e-001 -1.0176020e+000 -2.5815059e-001  5.5910498e-001 -5.6166357e-001 -6.9074353e-001 -4.2787054e-001  3.0369368e-001 -5.8510733e-001 -2.5894623e-001 -8.3976144e-001 -9.3119686e-001  1.4515945e-001 -1.2275013e+000  2.8790342e-001 -9.6107735e-001 -1.7307178e+000 -1.0504767e+000
 -5.0426376e-001 -5.8953646e-001 -5.6059273e-001 -9.8919792e-001 -4.5118278e-001  6.0830484e-001 -6.8917139e-001  4.2090200e-001  4.5350605e-004  2.2738286e-002  1.3526065e+000  4.3061666e-001 -6.2647136e-001  4.7611391e-001  1.8120425e+000  8.9474781e-001 -6.1447801e-001 -2.5621411e-001  3.7987247e-001  2.0736728e-001  8.3862077e-001 -8.0205188e-002  6.5767125e-001 -6.5082876e-001  6.6058689e-002  9.8066335e-002  5.2255556e-002  3.4081169e-001  5.5701040e-001  1.6837326e+000 -1.0160738e+000 -1.2222334e+000  6.7817288e-001  5.2108067e-001 -1.0414215e+000 -8.0650569e-001  1.2272073e+000 -2.1181113e-002 -4.4816176e-001 -5.3229031e-001 -1.9531781e-001 -7.0224550e-002 -8.6488266e-001  5.7530287e-001  2.5447149e-001  1.3705474e+000  1.8836830e-001 -3.2021430e-001 -2.6045284e-001 -5.5985797e-001  2.4636097e-001  1.1886167e+000  6.4123093e-002 -9.6676867e-001 -3.0930230e-001  7.9793182e-001 -1.3440229e+000 -4.8992208e-001  3.7701610e-002  3.8620602e-002  9.7004660e-003 -2.6122251e-001 -1.1412383e+000 -1.0861223e+000 -1.3873029e+000 -1.6562395e+000
  5.0539118e-001 -4.3559673e-001  4.5531533e-001 -5.0614163e-001  3.8423499e-001  2.0518010e-001  7.3588226e-001  4.9741701e-001  1.7923103e-002 -1.9940167e-001  7.7845053e-001  8.9014907e-002 -2.0221488e-001 -4.1560039e-002 -6.1258022e-002 -3.0530839e-002 -7.5942025e-001 -1.8605787e-001 -3.3024814e-001 -3.5884978e-001  9.3414410e-001 -1.5041170e-001  6.4280324e-001 -1.1436446e+000 -4.3576268e-001 -8.0717846e-001  2.5657065e-001  6.8769271e-002  5.4250194e-001  1.7401854e-001 -1.1033365e+000 -4.9441562e-001  6.9913953e-001  3.2539502e-001 -5.3044847e-001 -1.0792590e+000  5.1737085e-002  2.0899162e-001  8.3552472e-001  4.4751593e-001 -5.8921300e-001 -3.0633706e-001 -1.0943921e+000  9.8059123e-001  1.6731087e-001  1.2433794e+000 -1.6962129e-001 -7.2405069e-002  8.0359599e-001 -6.3612300e-001 -1.2858681e-001  1.2880490e-001 -1.2230714e-002 -4.4504322e-001  2.0496998e-001  5.8772770e-002 -4.6047908e-001 -3.3585111e-001  8.2884161e-002  4.0100335e-001  6.7017518e-001  7.1623499e-001 -1.1525420e+000 -2.9834843e-001  2.2095102e-001 -6.9959515e-001
 -5.5117302e-001  1.1244535e+000 -2.6194759e-001  5.1439741e-001  7.1812834e-001  2.0854746e-001  4.7021069e-001  5.0201636e-001 -1.1121325e-001 -4.5939411e-001 -3.3746505e-001 -4.3854760e-001 -2.5309728e-001 -2.8770229e-001  2.6319788e-001  3.7669420e-002 -3.6822904e-001 -8.1834377e-001 -3.0323924e-001 -5.4903633e-001 -9.3539215e-003  1.9916390e-001  2.4523627e-001 -6.8436814e-001 -6.8598690e-001 -1.7937751e-001  1.9741957e-001  3.4647214e-001  6.9031489e-001 -1.9841275e-001 -4.3166654e-001 -2.0322240e-001  2.2524422e-001  1.5066981e-001 -2.5742673e-001  5.2344878e-001 -5.9463199e-001  2.5648458e-001  5.0438593e-001  2.8541608e-001  4.2424253e-002  2.7137893e-003 -5.8421617e-002  4.4276399e-001  8.4526427e-001 -1.0417906e-001 -3.3489626e-001  1.1693723e+000  6.1704442e-001 -4.1024909e-001  5.5691259e-002  2.2894069e-001 -2.6509534e-001  7.8180261e-002 -1.2316066e-001 -3.9675134e-001  5.4416259e-002  9.6449057e-002  8.5509099e-002  4.0746645e-001  7.1798682e-001 -7.3218529e-002  7.5206878e-001 -8.1563092e-001  2.7525943e-001 -1.2266120e+000
  8.6328277e-001  3.8781287e-002 -6.2183478e-001  2.3207356e-001 -4.1390412e-001 -2.3650434e-001 -2.6171388e-001 -1.2750067e-001 -8.7400622e-001 -5.7144195e-001 -5.6831560e-001  7.5066225e-001 -1.8884025e-001 -9.3116740e-002  1.0466536e+000  2.8787424e-001  7.1059704e-001 -3.3362483e-001 -3.0667555e-001  5.7852001e-001 -8.2564674e-001  3.3472166e-001  2.7302311e-002 -4.2472630e-001  6.5536235e-002 -1.8466566e-001 -3.6620709e-001 -6.9087747e-001 -5.2742633e-001  5.8048539e-001 -1.6799287e-002  2.6497264e-002 -1.4932969e+000 -1.4770424e-001  8.3988318e-001  3.3357119e-001  6.1029361e-001 -4.5007965e-001 -1.1348667e+000 -7.4380834e-001 -1.2152955e-001  1.5117650e-001 -1.7622506e-001 -6.2971344e-002  5.0222405e-001 -8.5268603e-001  1.5064538e-001  1.0883834e+000  5.1583582e-001  5.6027143e-001  3.4107963e-001  9.5251464e-001 -3.1024728e-001 -8.1934374e-002  8.2961781e-002 -3.0508028e-001  4.9428018e-001 -8.6622108e-002  3.0516441e-001 -6.3839384e-001  4.2035569e-001 -3.7254321e-001  1.0046375e+000 -1.8402541e+000  3.5262223e-001 -1.0064966e+000
 -9.1121412e-001 -1.0691946e+000 -1.1363524e+000 -1.9657900e+000 -2.6832750e-002  2.3637699e-001 -2.4565273e-001  1.9969783e-001  8.2976642e-001 -2.7557389e-001 -3.2653298e-004  4.5584323e-001  1.6139866e-003 -5.8892802e-001  9.6931669e-001  5.9602308e-001  8.5932631e-001  1.2573694e+000  1.3078806e+000  8.8084729e-001  3.0363599e-001  1.8633032e-001  8.6790432e-001 -2.5297326e-002  3.7010906e-001  2.6868113e-001  1.6981879e-001  3.7535854e-001 -5.2973122e-001 -3.0204956e-001 -6.1777523e-001 -4.3605959e-001 -1.6280085e-001 -3.9527399e-002 -4.2351580e-001 -4.9063435e-001  2.3478521e-001 -1.0282155e+000 -8.5042244e-001  7.3295411e-001 -1.8016754e-001 -4.2114448e-001 -2.5156739e-001  4.0902004e-001 -9.4828526e-001  1.2783286e+000  5.3370677e-001 -3.0239987e-001 -8.5582988e-002 -1.3817805e-001 -9.5682960e-002  3.5767635e-001 -3.2165943e-001  1.0168286e-002 -6.7749483e-002  4.9227802e-001 -4.8449972e-002  5.0824138e-001  8.4825713e-001 -3.8913299e-002  3.7371693e-001  5.7808461e-001  3.9723207e-002  4.0931544e-001 -6.0289292e-001 -3.0769016e-001
 -6.5971036e-001  2.3102638e-001  5.7752794e-001 -8.7439470e-001  4.0812540e-001 -1.5103773e-001  5.7685838e-002  3.8931179e-001  4.6823874e-001  2.5451796e-001  5.5485577e-001 -1.2453201e+000  9.8043861e-002  1.2403940e-001  5.8808239e-002  7.4784412e-002  3.5206826e-001  6.7164026e-001  1.3215772e+000  4.5641445e-001  1.2863166e+000  9.8205891e-001  9.6009951e-001 -1.5829779e-001  9.3772748e-002 -3.3452811e-001  7.9152473e-002 -6.2130114e-001 -4.5875257e-001 -1.0490225e+000 -9.0376593e-001 -4.7227671e-001  1.0657154e+000  2.7476657e-001 -6.1858533e-001 -9.5891008e-001 -5.5854687e-001 -7.6616012e-001 -6.2110133e-001 -6.6921931e-001 -4.1777921e-001 -5.4405868e-001 -7.4495273e-001 -3.7070872e-002 -1.9695309e-002  1.5170628e+000  2.9003740e-001 -3.4607280e-001 -3.4956549e-001 -6.0463050e-001 -3.1148121e-001 -1.1137210e+000  5.4307880e-002 -5.9337312e-002 -6.1256615e-001  3.2073938e-002 -3.5748009e-001  6.2441651e-001  6.7699512e-001  4.1678321e-001 -4.7587598e-001  1.7040742e-001 -6.9362823e-001 -1.9017448e-001 -9.5421896e-002 -9.5443520e-001
  1.4674019e-001  3.1121330e-002  5.5292726e-001  6.5634170e-001  2.2204325e-001 -3.0737261e-001  8.7769311e-001  1.0176133e-001  1.9022475e-001  4.5141814e-001 -5.0665946e-001 -5.8068690e-001 -1.6528110e-001 -3.0820188e-001 -6.2244531e-001 -3.0429907e-001  2.5093187e-002  5.2494238e-003  1.0185940e+000  3.8760067e-001  1.2374379e+000  4.5821488e-001 -7.1120965e-001 -8.0583796e-001  6.0349741e-002 -8.2517576e-001 -4.1454078e-001 -5.9967662e-001  1.4303574e-001 -3.7808492e-001  6.8855469e-001  2.9095232e-001 -2.3230598e-001 -1.9817400e-001  5.5591691e-003  1.3506568e-001 -3.9386316e-001  5.1810998e-001 -3.0430920e-002 -4.5510755e-002 -7.2867301e-002 -1.7861717e-001 -5.0960566e-001 -5.0367854e-001  3.5327549e-001  6.2412712e-001  7.2736256e-001  1.5572743e-001  1.2752789e-002 -3.2090264e-002 -1.2519605e-001 -1.0298171e+000 -2.2404857e-001  4.5745676e-001  6.5506870e-003 -4.7124808e-001 -1.4744111e-001  7.3507009e-001 -6.2163464e-002  8.0380315e-001 -6.4655552e-001  1.3622595e-001  3.4119078e-001 -9.4620629e-002  6.3362871e-001 -6.5334356e-001
  5.4120703e-002 -5.1359922e-001 -1.1631170e+000  4.3500187e-001 -5.1317661e-001  5.5293333e-001  1.3133459e+000  3.1909269e-001 -5.1534476e-001 -5.3234588e-002 -1.9096910e-001 -1.6410088e-001 -4.6547976e-001  2.4104077e-002 -5.9875209e-001 -4.6734934e-001  3.3428495e-001 -3.7571982e-001  2.5641907e-001  2.9285307e-001  7.9171162e-001  3.0800343e-001 -4.3881393e-001 -1.4526102e-001 -2.3885576e-001 -1.6001683e-001  8.3905240e-002 -2.2861726e-002  4.4314532e-001  6.6398742e-003  6.6757547e-001 -2.0422852e-002 -1.7062335e-001  1.3726885e-001  5.5294194e-002  1.0848813e+000 -2.6703026e-001  4.5956493e-001  8.1613062e-001  7.3795358e-001 -2.5500583e-001 -2.5556073e-001  1.3560771e-001  3.2835898e-001  6.4304531e-001 -6.5990704e-001 -2.7061107e-001  3.6875588e-001 -2.1599418e-001 -1.8445122e-001 -4.6769832e-001 -8.7052908e-001 -1.7344767e-001 -3.8686854e-001  4.6778768e-002 -9.2528435e-001  2.0768708e-001 -4.5277712e-001  1.3000333e-001  7.5845055e-001  8.0005200e-001  1.2486032e-001 -9.4240100e-002 -7.8022280e-001  3.3400944e-001 -3.8276036e-001
  1.0510448e+000 -6.1175832e-001 -1.6702754e+000 -7.0034077e-001 -3.0345052e-001  2.8027582e-001  3.6438997e-002  2.9879461e-001 -5.1266668e-001 -1.1351731e-001 -4.7035294e-001  4.9384443e-001 -8.2986337e-001 -3.6421459e-002 -1.1038146e+000 -5.7990281e-001  3.2928727e-001  2.6612452e-001  3.5025920e-002  3.1140114e-001  1.1175056e-001 -1.5549700e-001 -1.1176883e+000 -4.4567824e-001 -4.4163722e-001 -3.3468428e-001  2.3577092e-003  7.9269238e-001  7.6450208e-001 -4.8618271e-001  4.9329266e-001  3.0455079e-001  5.4461892e-002 -1.4717321e-001  4.9776622e-001  8.2166462e-001 -1.0438464e-001  1.0001659e+000  9.2277483e-001  5.0332317e-001 -1.7793791e-001 -2.8178290e-001 -2.2216960e-001 -9.7969962e-001 -3.2712602e-001 -7.8615224e-001 -5.1205637e-001  2.0280147e-001  1.8844666e-001 -6.7114744e-001 -4.3053112e-001 -8.6862113e-001 -3.7029811e-001 -1.1173177e+000 -2.7563650e-001 -4.8109091e-001  3.2422185e-001 -3.9309872e-001  5.5778361e-001  3.6049371e-001 -1.1202417e-001  5.2854810e-002  2.9531101e-001 -6.4530878e-001  1.2362291e-001  2.6077630e-001
 -2.5213779e-001  6.7133722e-001  3.2918680e-001 -2.1082020e-001 -4.7225692e-001 -9.5146171e-001 -6.9808049e-001 -4.6046992e-001  7.2469881e-002  4.4186962e-001 -9.3418867e-001  7.3630829e-001 -5.6569519e-002 -1.2281652e-001 -3.3446333e-001 -1.2721914e-001 -1.9144701e-001  4.3278862e-001  5.4874000e-001 -5.5821645e-001 -2.9629292e-001 -2.3324550e-002 -1.4450000e+000 -1.0882881e+000 -2.3339513e-001 -9.6723218e-001 -3.2985943e-001 -1.2851306e-001 -6.9484285e-001 -2.5828566e-001 -1.0146609e-001  6.6123840e-002 -5.7265455e-001  3.2339648e-001  3.0181883e-001  6.7074971e-001  2.8417885e-001 -4.7940256e-001 -1.9158035e-001  3.6331920e-001 -5.1470012e-001 -4.1398150e-001 -1.2251676e+000 -9.2859535e-001  6.0055664e-002 -3.8974382e-001 -3.4655134e-001  6.4033211e-001 -4.7392793e-001 -9.1969917e-002 -1.1646346e-002 -1.5540288e-001 -1.3463758e-001  2.1292637e-002 -1.5655994e-001 -4.9140980e-001  8.3182513e-001 -1.0972808e-001  6.7286656e-001 -9.6587307e-002 -7.8775112e-001  2.1866698e-001  1.9473907e-001 -1.9654582e+000  4.3003332e-001  2.7738637e-002
 -1.6071714e-001  1.0254037e+000  2.3384611e-001  8.4951401e-001  1.4165286e-001 -1.5776102e+000 -2.5799225e-001 -6.8585348e-001  1.0578442e-001  4.1204390e-001 -6.5719487e-001 -2.8989598e-001  1.6726010e-001 -6.2916573e-001 -4.4579680e-001 -5.4018639e-001 -3.0108423e-001 -3.3886174e-001 -1.3536426e-001 -5.5144264e-002 -2.1245624e-001 -6.3359372e-001 -1.4957351e+000 -9.8381912e-001 -3.9117851e-001 -7.9676129e-001 -8.5993773e-001 -2.3722484e-001 -9.8081846e-001 -7.8688696e-001 -8.2942855e-001 -9.3196124e-001  3.0864708e-001  4.3001912e-001 -3.9844294e-001 -3.6918242e-001 -1.2571306e-001 -8.4321039e-001 -1.2625585e-001 -1.4322327e-001 -3.5731146e-001  1.6439476e-001 -3.4974973e-001 -7.0483187e-001 -1.9055181e-001  3.6583992e-001 -1.0728855e-001  3.2010821e-001 -2.9003213e-001  1.9117680e-001 -1.3388203e-001 -4.8365090e-001 -2.1537013e-001  3.4731155e-001 -7.1094538e-001  3.8821141e-002  8.3303879e-001 -1.6453072e-002 -3.1697484e-001 -1.2941342e-001 -1.3152025e+000 -1.7758264e-001  3.3598068e-001 -1.1807079e+000  6.6191726e-001 -1.3507665e-001
 -5.8454011e-001 -3.5823340e-001 -7.3426003e-001  1.7477818e+000  4.7076124e-002 -7.9787291e-001  2.8219901e-001 -7.8765267e-001  2.8853090e-002  2.7840488e-001 -7.4340888e-001 -7.1402699e-001  1.4300150e-001 -6.0110847e-001 -9.1762212e-001 -5.3789246e-001 -2.7893451e-001 -8.6463645e-001 -9.9255384e-001 -2.6644336e-002 -9.0103521e-001 -4.7468680e-001 -1.3327149e-001 -1.1222579e+000 -1.1637729e-001 -2.9648185e-001 -8.7005080e-001 -1.1245969e+000 -4.2385584e-001 -8.6963164e-001  2.8859793e-001 -3.0212406e-001 -8.0703456e-001 -3.5362748e-001 -7.5317811e-002  4.6894685e-001 -1.7270550e-001 -5.1298365e-001 -7.3663907e-001 -5.3627097e-001 -5.3842317e-001  7.7062982e-001 -3.8885889e-001  3.2461331e-001  1.5886805e-001  6.7266558e-001  9.1629443e-001  2.9361405e-001  4.2287601e-001  5.5163684e-001  1.7917951e-001 -6.1865355e-001 -1.5110895e-001  2.0520842e-001 -2.9214221e-001  9.3793398e-002  3.7086249e-001  1.4474722e-001 -5.7955647e-001 -5.2920938e-001 -1.0738332e+000 -1.7334567e-001  4.4553476e-001 -1.7572658e-001 -3.7533546e-001 -3.9017173e-001
 -1.0528086e+000  3.1170053e-001 -2.5873943e-001  1.4984956e+000 -6.7139805e-002 -7.6151252e-001  6.3159707e-001 -5.5667897e-001  1.5196247e-001  2.5934460e-001 -6.8778037e-001  4.5078601e-001  4.7144114e-001  3.4128393e-001 -6.4715116e-001 -9.3062043e-001 -1.2271830e-002 -6.8636372e-001 -1.0689732e-001  1.6579384e-001 -1.1213331e+000 -3.2171012e-001 -7.2387857e-001 -1.0316500e+000 -2.9402184e-001 -3.1379254e-001 -2.5602504e-001 -3.0529853e-001  5.7176284e-001 -1.0824551e+000  1.0014718e+000  6.6636282e-001 -5.8668937e-001 -4.2493045e-001  5.0702125e-001  5.9935525e-001 -3.4132237e-001  3.0413378e-001  1.6996488e-001  1.6998280e-001 -1.5443953e-001  5.8729223e-001 -1.5135182e+000  1.9143912e-001  6.0126797e-001  4.2390787e-001  8.5007577e-001  1.2646531e+000  1.0868648e+000  1.1093225e+000  7.0725486e-001 -7.0518479e-001 -1.1759488e-001  3.0022097e-001  8.3184263e-001  2.8816396e-001  6.5580136e-001  3.0959826e-001  1.1285182e-001  9.8727912e-002 -5.8072819e-001  1.4916116e-001 -2.4146656e-001 -1.5646976e-001  2.2096864e-001  3.3753498e-001
 -1.1814761e+000  1.9322270e+000 -5.4362288e-001  1.6415096e+000  3.4282930e-001 -1.2021657e+000  4.7669851e-001  3.3902403e-001  7.5365251e-001  7.4620609e-001 -5.7718672e-001 -1.2559429e-001  4.9639690e-001  4.7599252e-003 -2.4554109e-001 -4.1431803e-001  8.1040779e-002 -1.0711953e-001 -2.2859783e-001 -2.8254444e-001  1.2289863e-001  2.6590883e-001 -1.4451761e+000 -3.1787291e-001  6.7543487e-002  1.0451951e-001 -3.6691983e-001  1.7381446e-001  4.1722016e-001  5.2248407e-002  1.0742811e+000  8.6773981e-001  4.5893928e-001 -2.6417651e-002  6.0012732e-001  7.3731651e-001  4.7334630e-001  4.9888027e-001  1.4606694e-001  3.6107837e-002  3.0083140e-001 -6.7840629e-002 -7.9479438e-001 -3.9700764e-001  1.5059917e-001  1.3160963e-003 -1.4151394e-001  9.0636633e-001  5.4083106e-001  4.8600800e-001  3.1432445e-002  5.7028799e-002  3.2972644e-001  9.3616121e-001  1.0903306e+000  9.1550491e-003  5.9130696e-001  8.5108785e-001  4.0331253e-001  7.6775248e-001 -3.4787061e-001  2.7514987e-001  1.5796041e+000 -9.8429436e-001  6.4636402e-001 -1.7589686e+000
 -9.7865481e-001 -4.6706167e-001  1.4337521e+000  9.0981260e-001 -1.6292228e-001  3.0466896e-001  2.7820962e-001  4.5339755e-001  4.0875552e-001  3.3686732e-002  3.8701950e-001 -7.9642605e-001 -3.2901758e-002 -8.4074009e-002  9.0539742e-001  4.5217948e-001 -4.3095364e-001 -2.2745227e-002 -7.0661571e-002 -3.4938496e-001  5.9503552e-001 -1.5802967e-001  2.1167829e-001 -4.0049161e-001 -2.4597520e-001 -6.4578911e-001 -5.8047039e-002 -6.0422306e-001  5.3375609e-001  1.5457063e-001  1.6684559e-001  6.5023428e-001  1.0755786e-001  5.0280703e-001  3.0929606e-001 -2.3364938e-001  2.8099385e-001  5.9174620e-001 -2.3491015e-001 -1.3827565e-001 -5.1478378e-001 -7.3803090e-001 -4.0105966e-001 -5.6044789e-001 -3.7223823e-001 -1.4791173e-001 -3.3809147e-001  2.3308089e-001 -6.5969094e-001 -1.9564190e-001  5.0055130e-001  1.0334537e+000 -1.4054744e-001  5.7271440e-001 -3.1438258e-001  1.5164436e-001 -2.2857665e-001 -5.2913517e-002  1.2934433e-001  2.4052334e-001  7.4406658e-001  2.1229781e-001  4.5137693e-001 -2.0965396e-001 -2.8421943e-002 -3.6013768e-001
 -1.7009079e-001 -3.0108448e-001 -1.1121891e-002 -1.1864483e-001  4.2147145e-001  2.2436646e-001  6.4246532e-001  3.7721029e-001  1.0465434e+000 -4.0001928e-002  1.8696428e-002  3.7882353e-001  3.2749392e-001  1.2475585e+000  3.4808897e-001  7.3931450e-001 -8.1875573e-001 -6.2625997e-001 -6.5699731e-001 -9.8388526e-001 -3.3954991e-001 -2.0077169e-001 -9.0314377e-002 -4.6439405e-001  2.7172899e-002 -1.0661365e-002  7.1101018e-001  4.4905638e-001  4.7578225e-001  8.0850738e-001 -1.1975672e-001  5.6757453e-001 -3.0177703e-002  4.6136556e-001  4.1119540e-001  2.2569083e-001  4.7422637e-001  8.3904539e-001  6.8488387e-001  3.3838502e-001  3.7076629e-003  3.8546066e-001 -2.9377329e-001  4.1391962e-002  2.8283529e-001  2.6192064e-001  1.4500577e-001 -5.0219798e-002  1.1491634e-001  1.2344875e-001  8.6661687e-001  1.2187089e-001  7.5355767e-001  8.5724843e-002  3.3605371e-002 -9.7290371e-003  2.2378599e-001  1.0684324e-001 -1.3039712e-001  5.4036471e-001 -2.5789424e-001  3.1855082e-001  3.6259830e-001  1.0060527e-002  2.0295735e-001 -5.5427944e-002
 -6.7240261e-001 -5.0520845e-001  1.4159878e-003 -5.4182919e-001  4.4069757e-003  8.4924987e-001  1.1349741e+000 -1.6589287e-001 -8.5037795e-001 -3.7214049e-002  4.1383114e-001  2.8399631e-001  1.6907346e-001  9.0000477e-001  5.8286977e-001  2.6563628e-001 -1.6391101e+000  3.2227634e-001  4.4197550e-001  1.4848221e-001  1.2617004e+000  7.8587323e-002  5.9020980e-002 -6.4915185e-001 -1.8783626e-001 -7.5561592e-001  8.5693037e-001  7.4981448e-001  1.3121149e+000  8.1577546e-001  2.5078312e-001 -3.0790367e-001  8.5037831e-001  1.1435415e+000  7.5397097e-002  9.9753979e-001  7.0465381e-001  7.3899530e-001  7.3470591e-001  7.7997977e-001 -9.4793533e-002  1.8666638e-001 -3.1580634e-001  2.7434030e-001  6.7135988e-003  8.0933520e-001  3.0166892e-001 -6.5353029e-001 -1.1544611e-001  5.1833714e-001  5.6707588e-002  6.3439379e-001  6.7289256e-001  6.5916330e-003  1.0385733e-001 -1.6306592e-001 -1.7824182e-001 -3.1325434e-001 -5.6645420e-001  7.0039876e-001 -4.1483758e-001  2.0780380e-001 -2.6154879e-001 -8.9416609e-001 -4.0068236e-001 -3.9616973e-001
  1.3769107e+000  9.4347423e-001  2.4191672e-001  9.5081250e-001  3.1337056e-001  1.1669425e+000  1.1334649e+000 -2.7895364e-001 -4.5384049e-001 -4.6962723e-001  2.7442948e-001  1.3908491e-001  2.2028789e-001  2.2090533e-001  9.0408974e-001  1.1053686e-001 -5.3422227e-001  3.7678762e-001  2.9347999e-001  7.4140309e-001  3.7735868e-001 -4.8245644e-001  1.0767196e+000 -3.7357688e-001  1.6635096e-001 -3.9321174e-002  9.5677802e-001  1.7725985e+000  1.7746978e+000  6.4596237e-001  4.1588143e-001 -1.8843669e-001  3.3448649e-001  7.2384804e-002  1.3584215e-001  1.3659854e-001 -2.4993713e-001  1.3844560e+000  2.2062512e+000  7.1914523e-001  5.1399860e-001  5.9878990e-001  1.1622755e+000  8.6407543e-001 -4.4464140e-001  4.2770088e-001  7.6785946e-001  5.9827074e-002  1.3893609e+000  1.3603493e+000  1.7006508e-001  4.0922305e-001  8.7411975e-001  1.6872154e-001  1.3024788e+000  3.5234116e-001  2.1131021e-001  1.9765770e-001  5.9163449e-002  1.0460414e+000  2.6404464e+000 -1.8931231e-001 -2.5825003e-001 -3.1646462e-001  9.4450133e-001  1.6676494e-001
  9.3888800e-003  1.2803710e-001  8.9403782e-001 -1.7798856e+000 -1.8225189e-001  4.6070281e-001 -3.1078548e-001  1.8732108e-001  3.1979044e-001 -5.6347673e-002  1.5679401e+000  1.9517563e-001  5.0600716e-001 -3.9249204e-001  6.3269260e-001  3.7536718e-001  7.2911318e-001  6.3484692e-001  4.0645166e-001  4.4852192e-001  1.1487801e-001  3.0628494e-001  5.7421813e-001  2.5136302e-001  1.5870662e-002 -4.9570619e-002 -1.6713925e-001 -2.2135113e-001  2.5042067e-001 -1.4894262e-001 -8.3495481e-001 -4.4049780e-001  2.4409155e-001 -3.3228322e-001 -8.5685921e-001 -1.4491725e+000 -1.0924972e-001 -4.4170016e-002 -1.9040342e-001 -5.1803084e-001  1.3494793e-001 -6.5843963e-001  3.4503191e-001  7.6674242e-001 -3.5246147e-001  5.2395960e-001  3.1094750e-002 -7.5284952e-001 -1.2427600e+000 -4.6146482e-001 -1.5304954e-001  4.9625620e-001  1.9754365e-001  4.1889713e-001 -8.4698447e-001  3.0710313e-001 -7.4472040e-001  1.2223072e-001 -2.0806882e-001 -3.1400283e-001  3.3321215e-001 -2.3904619e-001 -1.7183338e+000  8.0653081e-002  3.6911584e-001 -7.3801973e-001
 -9.2975775e-001  1.8984939e-001  7.1078530e-001  7.9968079e-002 -1.3233470e-001  3.8932518e-001 -1.3232307e-001 -4.2226043e-001 -3.4420480e-001  4.2682484e-001  1.0973338e+000  2.5584039e-001 -5.4767234e-002  3.8861250e-001  9.6476747e-001  7.4314143e-001 -3.0693706e-001  1.3883493e-001  2.1222793e-001  2.7394117e-001 -3.0535777e-001  7.9550920e-002  5.4215644e-001 -1.6851713e-001 -4.7526892e-001 -5.9086660e-003  7.8349626e-001  6.3550135e-001  1.2932491e-001 -3.6592776e-001 -2.7605205e-002  3.6776819e-001 -1.5082893e-001 -3.8218162e-001  2.2492702e-001  5.2476613e-001  4.3121862e-002  5.6314995e-001  5.0146283e-001  3.5493413e-001  5.8314391e-002 -3.9053990e-001 -2.2786316e-001 -2.7321968e-001 -6.2663658e-002 -2.0992049e-001  9.2037633e-002  8.0114370e-001 -6.5504748e-001 -4.7751451e-002  1.5671647e-002  1.4424273e+000  5.9647932e-001  2.3001227e-001 -1.3536373e-001  5.4967631e-001 -2.7028658e-001 -4.9269223e-001 -5.3179174e-001 -4.8393048e-001 -1.3803853e-001 -6.2527754e-002  3.1529984e-001 -6.2788062e-001  1.8039021e-001  7.5567114e-003
  1.4063905e-001  7.6528372e-002 -5.1959426e-001  1.1489722e+000  4.3438405e-001  8.8598017e-001 -2.4351890e-001 -5.9638103e-001 -2.0329706e-001  5.0334017e-001  1.9441646e-001  1.6963586e+000  5.7523253e-001  9.6724392e-001  3.4714939e-001  2.5575287e-001 -3.1602149e-002 -5.4831816e-001 -3.9493763e-001  1.8298871e-001  9.8650296e-001 -2.1553975e-002 -4.4592082e-001 -6.7938851e-002 -2.5816196e-001  2.9153797e-001  7.8221605e-001  2.3219890e-001 -2.1497000e-001 -1.5149555e-001  2.2727351e-001  2.7078557e-001 -2.5212089e-001  3.4164027e-001 -1.5884338e-002  4.7739314e-001  1.5249266e-001 -4.3612697e-001 -1.0327900e-001  4.8228991e-001  5.0281191e-002 -2.6977322e-002  2.8065506e-001 -5.5540499e-001  1.0080947e-001  8.4972690e-001 -1.3929061e-001  4.8810817e-001 -9.7208798e-001 -1.5550000e-001 -1.3603880e-001  3.4871472e-001  3.3319752e-001  4.0006362e-001  1.0388507e+000  3.6255603e-002  3.2545052e-001 -2.5091073e-001 -7.3485939e-001  3.3020893e-002 -8.0853434e-001 -8.9368762e-002  3.9877303e-001  2.4267920e-001 -1.2205271e-002  3.1802007e-001
  6.0691981e-001  7.0682983e-002  2.1296904e-001  4.7051445e-001  6.2029564e-001 -5.3475160e-002 -2.7158834e-001 -3.3614009e-001 -8.0230531e-002  3.3247170e-001 -7.6294100e-002  8.2206385e-001  2.6623473e-001  3.0269014e-002 -1.0801819e+000 -5.5059964e-001  9.7565448e-002 -1.7257139e-001 -6.3891581e-001 -1.4213515e-001 -3.8907654e-001 -7.2455143e-001 -1.0626716e+000  3.1196327e-001  2.1048482e-001  4.4872094e-001 -6.8492895e-001 -1.2438654e+000 -1.8388280e+000 -3.0944426e-001  7.2124557e-002 -7.7129756e-001 -5.0647191e-001 -7.1316290e-001 -3.0505651e-001  6.1059079e-002 -7.8545675e-001 -1.3181087e+000 -1.2053340e+000 -9.7641806e-001  3.0339983e-001  8.3932181e-001  1.2622755e+000 -3.5051897e-001  8.0950144e-002 -5.1233264e-001  3.3547109e-001 -4.9040376e-003 -1.1810937e-001  4.2299333e-001 -5.1157181e-001 -1.1657612e+000 -1.3233835e-001 -2.2067156e-001  1.1310233e+000  3.0486324e-001  3.7084723e-001 -1.5199867e-001 -3.4639967e-001 -4.2730402e-001 -2.0614796e+000  3.6199042e-001  4.7266731e-001  1.2881738e-001 -2.3058616e-001  8.8215855e-001
 -5.6219533e-001  4.6063152e-001  5.5713825e-001  3.1527686e-001  3.2469362e-001 -7.6176847e-001  5.6837894e-001  7.4787362e-001  1.1223849e-001  8.2624775e-001 -6.4120157e-001 -2.9424600e-001  2.2722254e-001 -5.2696988e-003 -1.3561973e-001  2.2480489e-001  3.3055959e-001 -1.8270834e-001 -2.3721797e-001  7.1069970e-001 -4.8565819e-001  6.8365834e-001 -2.6674906e-002  1.0786296e-001  6.8096292e-003  1.0897118e+000 -1.5028436e+000 -1.1483113e+000 -9.5734070e-001 -3.9932242e-001  3.5834331e-001  2.6395884e-002  1.4306422e-001 -2.5827685e-002  3.6489893e-002  5.4437188e-001 -4.7848391e-001 -8.5913608e-001 -1.2777148e+000 -1.1175132e+000  1.6066473e+000  1.9173129e-001  1.4525628e+000  3.0057945e-001  4.2253538e-001 -1.3479339e+000  4.8273690e-001 -2.5711290e-001 -1.7886259e-001  3.6862970e-001 -3.1045901e-001  6.0134425e-002  1.0967412e-001  2.6516259e-001 -4.5647650e-001  5.4078922e-002  7.6027948e-001  1.4621645e-001  3.2616031e-001  2.0529893e-001  2.5755414e-001  2.6157359e-001  6.3695083e-001  9.3796402e-001 -5.2867337e-001  3.7466214e-001
 -4.2798102e-001 -2.1496315e-002  2.7205134e-001  1.0309291e+000  2.0425777e-002  3.0784954e-001  4.9477498e-001  4.8726685e-001  6.7881442e-001  4.0838500e-001 -6.1601201e-001 -3.2202942e-001  7.7310311e-001  1.5948188e-001  6.1763613e-002 -2.0437182e-001  1.0244852e+000 -3.9003393e-001 -4.4949750e-001  2.4496173e-001 -3.0194228e-001  5.3103446e-001  3.1633540e-001  5.0762284e-001  4.2285744e-001  7.1633197e-001  2.7047015e-001  3.8776576e-001  6.9293676e-001  1.7260283e-001  8.4309720e-001  6.1883504e-001 -3.4034074e-001 -2.1224888e-001  8.8812912e-001  2.1593784e-001 -1.5929706e-001  1.7019167e+000  1.0352253e+000  2.7649987e-001  1.0726892e+000  7.2197849e-001  2.4432149e-001 -4.9294818e-001  5.3699255e-003 -2.1160433e-001 -4.2999912e-001 -2.4543334e-001 -6.1859165e-002  2.8490548e-001 -2.2684229e-001  5.4489019e-002  3.7523274e-001  2.0143058e-001  1.9224038e-001 -4.6035293e-001  4.1865298e-001  1.4938711e-001  4.6421009e-001  7.3390613e-001  6.9630349e-001 -1.1805440e-001  1.5321216e+000  6.4434037e-001 -4.7094248e-001  1.7218102e+000
  1.0600419e-001 -1.3136812e+000 -1.2092346e+000  1.7106601e+000  1.3723590e-001 -4.6815188e-003 -4.8611685e-002 -4.4925780e-001  1.9577684e-001  1.6628133e-001 -9.4714477e-001  2.4243692e-002  6.2327415e-002 -2.6440986e-001 -6.9896560e-001 -5.7880035e-001  3.4998340e-003 -6.8159004e-001 -8.2211560e-001 -2.1558762e-001 -3.3532849e-001 -4.6975221e-001 -1.0668687e+000  6.4165390e-001  4.9880301e-001  3.0245634e-001  5.4741399e-001  1.0564376e-001 -3.3293224e-001 -3.5096915e-001  1.1713677e+000  1.6066524e-001 -7.8840140e-001 -4.2421509e-001  6.8771325e-001  1.0853911e+000 -1.0829877e+000  3.2016512e-001  4.9287874e-001  4.8954220e-001  9.3836061e-002  6.3551930e-001  2.7879966e-001 -1.0168465e+000 -4.5227585e-001  1.5798677e-002  1.5075838e-001  8.3450639e-002  2.5552624e-001  5.8237208e-001  1.3716694e-002 -1.0455301e+000 -2.6250899e-001  1.1984919e-001  5.2489730e-001  1.4971088e-002  6.9404128e-001  2.3967513e-002 -4.3544767e-001 -3.3375639e-001 -1.2937282e+000 -4.0911883e-001  1.3021985e+000 -7.2662131e-001  7.8004836e-001 -7.0686096e-002
  6.0382907e-002  4.2907174e-001 -1.8528040e+000  6.5581992e-001 -9.5747298e-002 -9.6138743e-001 -2.7419859e-001 -3.6244690e-001 -4.7905094e-001  9.9510347e-002 -3.5875142e-001  3.5322097e-001  6.5277286e-001 -6.7593059e-002 -5.7021414e-001 -1.2538220e-001  8.9613267e-001 -3.8067090e-001 -3.5981913e-001  2.2418879e-001 -9.7847121e-002 -4.2572445e-001  7.5399768e-002 -3.2300936e-001  3.8800971e-001  1.1115722e-001 -2.5600078e-001  2.6090856e-001 -3.7051180e-002  2.7962041e-001  6.9693091e-001 -5.1577152e-002  1.5717835e-001  3.1947051e-001  3.5520487e-001  4.4729146e-001  2.8594645e-001  5.4494623e-001  3.2628468e-001  4.6846133e-002 -5.2351127e-001  6.7933726e-001  3.6913419e-002  9.5971497e-001  1.0823316e-001  3.5450721e-001  9.5567362e-001  1.2544198e-001  4.7341051e-001  9.3431057e-001  2.3901798e-001 -6.7292417e-002  7.5042997e-002  4.6704542e-001  1.3662671e+000 -2.4830788e-002  5.5787559e-001  4.0299037e-001  1.7978236e-001 -6.1451833e-001 -6.5656092e-001  3.0835541e-001  1.1780038e-001  1.4053520e-001  6.0401138e-001  1.0593934e+000
  6.9001711e-001 -3.1058192e-001 -8.6666039e-001 -1.6271934e+000 -1.9057910e-001  1.1415239e+000 -4.7839625e-001 -2.6570625e-001 -2.6331304e-001 -6.1961186e-002  7.8850093e-001 -1.1858299e-001  8.7422083e-002  2.1766722e-001 -1.7740654e-001  4.3850525e-001  5.4657255e-001  7.8863866e-002  8.3262735e-002 -4.6972925e-002 -4.1756062e-001 -1.0499058e+000  1.1008730e+000 -3.8188696e-001  3.3167107e-001 -3.7677042e-001 -5.6019356e-001  4.9151726e-001  6.5042619e-002  2.2821078e+000 -6.1772696e-001  1.5005048e-001  1.1614783e+000  1.0283764e+000  2.4622050e-002 -9.2570013e-001  2.4962055e+000 -1.7151372e-001  1.5021421e-001 -6.9935614e-001 -3.3470260e-001 -1.4015247e-002 -2.4700754e-001  2.3341602e-001 -7.0531197e-001  8.6767860e-001  8.1123967e-001  2.4522418e-001 -5.4318659e-001  3.1773276e-001  4.7880892e-001  5.1814726e-001  9.5492138e-001  5.8010341e-002  1.0703601e+000  3.7600699e-001 -5.1432958e-001 -2.9733981e-001  9.6945315e-002 -1.7602838e-002  1.8742414e+000 -1.6676649e-001 -1.2527769e+000  4.2586254e-001 -9.5322417e-001  3.0168306e-001
 -7.5030228e-001  4.5867160e-001  1.2855657e-001 -1.6430782e-001  8.3184385e-002  1.3036194e+000  3.2429177e-001  5.1225538e-001  5.5169430e-001  2.7184056e-001  5.6941836e-001 -6.3592681e-001  4.8149211e-002 -4.9420639e-001  3.5152517e-001  2.2048805e-001 -4.7502535e-002  1.0901804e-001 -8.3151854e-001 -9.8228447e-002  4.9374997e-001 -3.6515056e-001 -1.9616268e-004 -5.6463575e-002  4.2794675e-001 -7.4316624e-001  1.9995562e-001  5.0782394e-001  1.5041123e-001  1.8744521e+000 -4.8854144e-001 -1.6429114e-001 -3.7511681e-001 -1.0167463e+000 -1.9136176e-001 -7.1260192e-001  1.9068130e+000  3.2251614e-001  3.2288970e-001  1.5732007e-001 -7.2674138e-001 -3.2792547e-001 -1.8685479e-001 -1.5621864e+000 -3.6761283e-001  1.3374519e+000 -2.9707564e-001 -5.5536297e-001 -1.3538743e+000 -6.0580145e-001  2.7600212e-001  6.1327356e-001  2.2636892e-001 -1.8324327e-001  1.2545527e-001  8.0777468e-001 -7.4565212e-001  6.6274572e-002 -1.8137546e-001  4.5191914e-002  1.6961327e+000 -3.9607586e-001 -4.4963457e-001  2.8450636e-001 -6.0858094e-001 -1.7221144e-001
 -1.7489901e+000  1.0087094e+000  5.4620791e-001  4.4776313e-001  4.3711880e-001  6.0752453e-001  9.1523455e-001  2.4626581e-001  3.1441705e-001  2.6494538e-001 -1.6508957e-001  1.3819831e-001  1.6108254e-001  1.1424206e-001  5.7492112e-001 -2.0861396e-001 -1.6974380e-001 -4.9987816e-001  5.2517234e-001 -2.4463137e-001  7.2251179e-001  9.8448812e-002  7.0023549e-002 -1.1682208e-001  4.1779597e-001 -2.8925776e-001  6.1852086e-001  5.2549491e-001  4.0081559e-001  1.2038988e+000  3.2961624e-001 -7.0395716e-002  3.9269671e-001  1.2026046e-001 -2.1298767e-001  3.7059137e-001  1.1633588e+000  4.0290640e-002  3.5417373e-001  1.0570765e+000 -5.0582801e-002  3.8275366e-001  5.9285909e-001 -3.2702619e-001 -1.6008069e-001  3.5016940e-001 -1.0795135e+000 -4.8816075e-001  1.5657796e-001 -1.6592240e-002  3.8194466e-001  1.5326034e-001  2.1334694e-001  7.1373524e-001 -4.8467153e-001  6.6319848e-001  5.2965828e-001  2.5918405e-001  5.5001031e-002  8.7202088e-001  9.8008166e-001  1.0837271e-001  3.7911967e-001 -3.0053773e-001  1.1590503e+000 -7.9040555e-001
  6.7300579e-001  2.8811097e-001 -5.7494379e-002  5.5951686e-002  2.5771428e-001 -7.4131049e-001  7.2980629e-003 -1.2505631e-001  2.6689397e-001  3.7111087e-002 -8.1781668e-001  3.1557342e-001  1.9788364e-001  1.9033902e-001 -5.7903964e-001 -2.7386109e-001  7.9516921e-001 -2.8312722e-001 -2.8435680e-001 -7.8196870e-002 -8.6603836e-002  1.9393324e-001  5.0441016e-001  1.8122858e+000  2.5727490e-002  7.0243695e-001 -3.1189131e-001 -1.1210679e+000 -7.5625827e-001 -5.5182959e-001 -3.1428592e-001 -2.9782068e-001 -6.2093296e-001 -5.9891334e-001  1.0553115e-001  2.9467389e-001 -5.3012181e-001 -3.0693845e-001 -6.8200167e-001 -3.8523263e-001  4.3578274e-001  1.2862318e-001  1.0908012e+000  5.5292054e-001  6.7989272e-002  2.3664578e-001  7.4848394e-002 -1.4015848e-002  8.7880025e-001  6.0743880e-001 -2.3161400e-001 -3.8563811e-001  9.9362402e-002  4.3602931e-001  1.0034929e+000 -5.1049442e-001  7.0621526e-001 -1.3974637e-001  3.0034935e-001  9.5743597e-002 -1.2732140e-001  1.6826995e-001  4.6760745e-001 -3.8714965e-001  9.6858351e-001  3.4497369e-001
 -4.0420925e-001 -2.5866896e-002 -4.4443478e-001  1.7818749e-001  2.0105055e-001 -1.0087108e+000  1.1750296e-001  2.4172463e-001  3.2532565e-001  4.4830052e-001 -3.2195269e-001 -3.8168497e-001  6.4074838e-002  2.4278851e-001  2.1704977e-001  3.3203184e-001  6.6566999e-001  3.3057281e-001 -6.2135725e-001  1.5808000e-001  2.2181680e-001  2.2084452e-001  7.7944893e-001  1.5905848e-001  4.4308104e-001  3.4776365e-001 -2.4659258e-001 -7.7762583e-001 -4.8797660e-001  4.4725098e-001  4.5443941e-001  7.8667239e-001  1.4477739e+000  1.2477528e+000  3.7400211e-001  3.9915359e-001  7.4311686e-001 -4.5416705e-001 -9.6259262e-001 -7.6537144e-001  6.9731712e-001  4.9447292e-001 -3.5136337e-001  6.0132753e-001 -2.6904083e-001  5.6676512e-001  6.0183372e-001 -6.5862230e-002  1.5652759e-004  6.8968348e-001  2.7827904e-001  5.6191426e-003  3.6028334e-001  6.0316102e-001  1.8037194e-001 -9.9654263e-002  4.7610327e-001  2.4827942e-001  6.3368854e-001  2.4837847e-001 -6.5894101e-001  3.3887039e-001  2.4869481e-001  2.3417080e-001 -8.0218321e-002  1.5162839e-001
  1.0041289e+000 -8.7214201e-002  7.0174137e-002  3.7424809e-001  2.9111999e-001  1.3783756e+000 -2.5620239e-001 -1.5448149e-001  1.6967484e-001  1.1695422e-001 -4.3153131e-002  3.1773151e-001  2.7482694e-002  5.4433645e-002  5.9482910e-001  1.1394781e-002 -1.3341693e-001 -3.8594484e-001 -1.8863377e-001  1.5272169e-001  3.5102972e-001  1.0523830e-001  6.2345808e-001  7.4591043e-001  2.2277662e-001  6.5446529e-001 -2.1549968e-001 -2.0505470e-001 -3.5810324e-001  3.8270817e-001  2.0930445e-001  4.2569157e-001  4.3443717e-001 -3.4980002e-002  1.6226760e-001 -4.1249157e-001  5.5816036e-001 -6.0120520e-001 -6.4431625e-002 -4.3285040e-001 -8.1900090e-003  1.4055589e-001  4.0049410e-001 -2.9712093e-001  9.4270038e-003  2.4803623e-001  1.3768085e-001  2.2149932e-001 -2.3463693e-001  4.6212700e-002 -2.5343736e-001  4.6833448e-001  2.0692558e-001 -4.1368256e-002 -7.2295792e-001  1.6866335e-001 -9.8624392e-003 -1.6058066e-001 -3.2884722e-001  1.2899113e-001  1.2897679e+000  2.2546236e-001 -6.0003323e-003  1.7317692e+000 -4.9106101e-001  5.0167075e-001
  3.1743426e-001 -3.9637669e-001  5.6707011e-001  9.1388383e-001  2.0418104e-001  1.2731144e+000  3.9908233e-001 -5.0449668e-002  4.5594683e-001 -3.0914335e-001 -3.4092753e-001  9.5945909e-001  4.3919248e-001  3.5186251e-001  5.5709244e-001  2.3449079e-001  9.7910758e-002 -8.0395155e-001  1.8126749e-001 -1.7359249e-001 -2.9271606e-001 -3.6856809e-001 -6.5623336e-001  6.0957137e-001 -8.7318158e-002  1.0597296e-003  2.3918454e-001  8.0840198e-001  6.5727486e-001 -3.2358468e-001  5.4991091e-001  4.7664299e-001 -3.8651793e-001  5.6837070e-002  9.4744162e-001  6.8401444e-001  1.3399309e-002  3.0853755e-001  4.7927857e-004 -1.3271749e-001  8.9934850e-003  3.1950841e-001  8.8986666e-001 -3.5882299e-001  1.6945404e-001  2.2694425e-001  1.6825513e-001  7.9044569e-002  4.6045705e-001 -1.3191144e-002 -1.3445148e-001  2.6054406e-001  2.2668749e-001  3.4244562e-001  9.1427539e-001 -5.2795398e-001  1.8297260e-001 -8.1621967e-002 -2.0597439e-001  2.9665580e-001  3.8256860e-001  3.3881692e-002  1.1517985e+000  4.0086733e-001  5.6327327e-002  8.7119048e-001
  3.1259357e-001  4.2751180e-001  6.3844807e-001  5.1513473e-001  8.3227585e-002  1.3873196e-001  5.4401907e-001  3.5982350e-001  3.1713073e-001 -3.0039575e-001 -3.5886875e-001  8.3460573e-002  2.7947925e-001  2.8728196e-001  2.2535827e-001  2.1047751e-001  5.6807303e-001  8.8472589e-002  2.0829338e-001 -9.7252952e-002 -4.3014239e-003  5.9499591e-001 -5.7093537e-001  7.7606080e-001  2.1645018e-001  3.0474255e-002  2.9430391e-001 -5.5520639e-001  2.4186792e-001 -3.7467172e-001  3.5902920e-001  2.7189387e-001 -4.0300500e-001  9.7299213e-001  3.3219380e-001  6.4719983e-001 -9.6991906e-001 -6.0947833e-001 -3.7516430e-001  1.0140737e-001  3.8466652e-001  1.6457246e-001  2.1708995e-001  1.0465793e-002  1.2352239e-001  1.2692688e-002  8.1807999e-002 -4.1344929e-001  6.2478708e-002  8.3857384e-002 -4.3336990e-001 -2.8989663e-001  1.8253584e-001  3.4415579e-001 -5.0703654e-001 -6.4509526e-001  2.0513019e-002  9.9296825e-002 -8.3753729e-001  1.5064670e-002 -1.5044763e-001  3.1188568e-002  1.1031486e+000  1.1247943e+000  4.7407310e-001  5.2586353e-002
 -8.1855545e-001  5.7949309e-001  1.5517870e+000 -2.9049489e-002  2.3355122e-001  2.2865515e-002  7.1396231e-001 -1.1456988e-001  2.7323681e-001 -9.9092428e-002 -2.9703941e-001  1.6846394e-001  3.6349130e-001  5.9715768e-001  2.0221142e-001  1.9005252e-001  2.9839731e-002 -9.8524322e-001  6.4389467e-002  4.8315796e-001 -5.3049191e-001 -5.7910252e-001  4.1242636e-001  2.4806748e-001 -1.0460382e-001  1.3049042e-002  1.1763213e-001 -8.6029510e-001 -9.0318034e-001 -1.4040797e-001  1.4948450e-001  1.2677455e-001  7.4116420e-001  1.2315868e+000 -1.5030356e-001  4.3672522e-001  1.5782862e-001 -7.5250466e-001 -1.0800199e+000  1.3098520e-002 -1.5852765e-001 -5.5149718e-002  5.9229271e-001  6.7916892e-001  1.4053558e-001  3.5469052e-001  7.3762907e-001  5.3742784e-001  7.0913834e-001  6.5503242e-001  2.9879756e-001  6.5537486e-001  6.8656519e-001  4.3019028e-002  1.0595798e-001 -2.3432096e-001  1.1141385e-001  4.6191505e-001  2.1924994e-001  7.1345833e-002 -5.6225267e-001 -8.7563267e-002  1.9791403e-001  4.3153748e-001 -6.1251633e-001 -8.6052804e-001
 -1.7731725e+000 -4.1916805e-001  5.2440842e-001 -6.0382348e-002  9.6845752e-002  1.8084166e-001 -1.0845837e-001  1.9043938e-001 -1.9001393e-001 -1.2081913e-001  1.1376456e-001  3.8948728e-001 -2.7309795e-002  2.0680010e-001 -3.9474819e-001 -1.2646015e-001 -2.3467956e-001 -5.9204663e-001 -7.3364260e-001  2.6717788e-001  1.1339189e-001  1.7868172e-001  1.2436957e+000  1.4742587e+000  2.1571654e-001  9.5143619e-001  5.1332208e-001  4.2907968e-001 -4.3712077e-001  5.4164652e-001 -4.2927073e-001  2.6740610e-002  2.5019950e-001 -8.3515132e-001 -7.3125983e-001 -6.7644786e-001  5.1336085e-001 -9.5899955e-002  3.5310827e-002  1.9116352e-001  3.5610744e-001  2.6305082e-001  1.0566748e+000  1.1934373e-001  8.0689896e-002  4.9797111e-001  2.6007119e-001 -7.4760279e-001 -2.0862035e-002 -3.5848438e-001  2.7258953e-002  3.3415740e-002 -1.8351473e-001 -4.4851218e-001  7.7539769e-001 -2.4288945e-001 -2.0979627e-001 -3.6396782e-001  1.9050287e-001 -2.0327025e-001  2.4373221e-001  1.4044998e-003  2.4569767e-001  1.8817670e-001 -2.3086348e-001 -9.7937715e-001
  9.7340847e-001  5.7675172e-001 -2.5736396e-001  1.9707165e-001  6.3761971e-001 -3.1003090e-001  5.5509666e-001  1.9397012e-001  6.5669952e-001 -2.7000060e-001 -3.0845784e-001  6.1472264e-001  1.4185023e-001 -3.9765485e-001 -4.5635696e-001 -1.8987610e-001 -6.8203881e-001 -1.7005588e-001 -1.6579030e-001 -7.1319174e-001 -1.8735566e-001 -2.7971199e-001 -1.3463777e+000 -8.8738303e-002 -2.7395891e-001  4.3046722e-001  1.5268730e-001  5.4440137e-001  2.6137432e-001  2.2265424e-001  3.9095917e-001  2.9913839e-001  3.2497511e-002 -3.3005176e-001  4.5518924e-002  4.1230590e-002 -1.9199467e-001  4.2931166e-001  9.8193264e-001  6.3824113e-001  8.9102801e-001  1.7102608e-001  1.4870407e-001 -3.8735174e-001 -5.5747570e-002  3.1607476e-001  1.2404122e-001 -2.9299227e-001  1.4603258e-001 -2.3527488e-001 -4.0131236e-002  1.7793003e-001 -6.2491413e-001  3.7485908e-002  2.5811022e-001 -4.0934159e-001 -3.0442472e-002  2.8986254e-001  3.7630781e-001  1.5330463e-001 -2.8149161e-001  3.7165405e-001  3.9206041e-002  8.6048842e-001  1.1415972e-002  3.7043992e-001
 -5.1450437e-001  5.0080425e-001 -4.4890534e-001  7.8287773e-002  5.8586067e-001 -7.4383238e-001  2.7633626e-001  3.1948549e-001  2.0627847e-001 -4.3628239e-001 -3.4720338e-001 -1.0528940e+000  3.1181576e-001  2.6746648e-002  4.4828276e-001  2.8669036e-001  6.7548830e-003  7.4657707e-001  1.6016694e-001 -2.3899747e-001 -3.4496255e-001 -7.8751658e-002 -4.6516261e-001 -8.3056428e-001  1.0660408e-001  3.9436427e-001 -9.5740108e-002 -2.6397790e-001 -4.2409518e-002  3.6935866e-001  4.9088056e-001 -1.5108102e-001 -3.5693011e-001  4.1664932e-001  8.6227824e-002  2.9445975e-001 -5.5043133e-001  2.4488323e-001 -3.4888578e-001 -1.8966320e-001 -6.4558522e-001 -2.3867035e-001 -4.8570706e-001 -3.8091674e-001  5.1643745e-001 -3.7164584e-001 -4.3718100e-001 -6.1975328e-001  3.0387215e-001 -3.0658783e-002  1.7280364e-001  4.4316196e-001  8.3431477e-002  2.3374974e-001 -9.2152487e-001 -2.1487404e-001 -8.0324597e-002  3.5336565e-001  4.2956366e-001  2.8320352e-004 -3.2061859e-001  6.6327749e-002 -4.4910396e-001 -1.2357044e+000 -1.4655123e-001 -8.5478863e-001
 -2.1752187e-001 -2.8082020e-001  7.7018702e-002  7.1244801e-002 -5.1062549e-002 -3.5763818e-001  8.3245939e-001  4.7153458e-001 -1.1435824e-001  7.1801549e-002 -3.5062614e-001 -2.5865066e-001  4.0271054e-001 -4.2442610e-002 -2.0511451e-001  1.0065647e-001  9.0626206e-001  6.9650063e-001 -5.0912001e-001  3.9529483e-001 -4.5872753e-002 -2.3364886e-001  1.5067550e+000  2.5132048e-001  2.5916969e-001  5.1243844e-001  2.2281619e-001 -6.7919529e-001  1.4942171e-001 -5.3320663e-001  1.9867803e-001  4.7981202e-001  4.7199013e-001  1.3290522e-001  1.2566301e-001 -5.6399413e-001 -4.1608142e-001  2.6312993e-001 -3.9979603e-001 -3.1749868e-001 -1.2310725e-001 -8.5607209e-002  1.6614495e-001  1.2871898e+000  7.4567146e-002  1.1957113e-001  2.5662922e-001 -1.1127695e+000 -5.4822521e-001  4.0894119e-001  3.2906852e-001  4.8372107e-002  2.5580854e-001 -1.0511483e-001 -1.4726668e-001  1.2938956e-001 -2.3689308e-001  4.6794793e-004 -2.3269506e-002 -5.4082005e-001 -6.2612319e-001 -2.7393761e-001  1.4278232e-001 -1.7906332e-001 -7.8347001e-001 -7.6262902e-001
 -1.8466977e-001 -1.0515004e+000  5.8195693e-001 -1.7078430e-001 -4.2036159e-001  8.6919806e-001 -3.8008122e-001  1.6135533e-002 -4.7442853e-001  2.5197994e-001  3.0846771e-001  4.8896742e-001  2.7548010e-001  4.5559221e-001  3.3696301e-001  3.3522241e-001  4.6187061e-002  1.9666376e-001 -2.1606100e-001  3.6420633e-001  8.1151737e-002  3.7864966e-001  9.7001662e-001  1.3852220e-001  2.4980187e-001  4.4827781e-001 -1.1510619e-001 -4.2329659e-001  1.9717625e-002  4.2265306e-001  4.8295942e-001  3.6368214e-001 -2.0316013e-001 -3.9323447e-001  2.6848752e-001  9.1031893e-002  2.3990090e-001 -5.3655252e-001 -3.3566447e-001 -8.7532472e-002 -7.0956925e-002  1.3710255e-001 -6.5238206e-002  7.4846011e-001  1.8932843e-001 -1.6631365e-001 -7.6709937e-002 -1.3702386e-001  3.8530276e-001  3.6277443e-003  5.0869785e-001 -1.9442248e-002  2.4554090e-001  2.3629785e-001  2.1836226e-001  5.2295943e-001 -2.9317716e-001  5.0139557e-001 -5.7327378e-002 -7.5241319e-001  1.4414641e+000 -3.9293626e-001  3.0545396e-003  1.8034066e-001 -5.9092842e-001  1.7678216e-001
  4.7615944e-001 -2.9902530e-001 -1.9793640e-001 -8.0799153e-001  7.4601072e-002 -1.3124653e-001 -6.6700889e-001 -1.3057612e-001  1.3330150e-001 -9.3251580e-002  1.9843888e-001 -2.7312873e-001  4.2565107e-001  4.1547878e-002  3.3096344e-003  6.3514262e-001 -9.2535539e-002  7.6396280e-001 -4.8734118e-003  3.8505907e-002  2.2721428e-001  6.2769218e-001  6.6974785e-002 -4.6896028e-001  2.6513694e-001  3.5630316e-001  2.0484315e-001  9.5667803e-002 -2.4783131e-001  7.4546452e-003 -1.7278849e-002 -4.6204869e-001 -2.2672243e-001 -5.9033563e-001 -4.8303901e-001  1.1366194e-001  2.5800482e-001 -2.2292754e-001 -5.8464269e-001  5.3832006e-001  2.1097371e-001  2.7713696e-001 -5.5127729e-001  4.5659395e-001 -1.1385060e-001 -4.0279323e-001 -3.4214890e-001 -9.0723139e-001  2.5664031e-001 -3.0231455e-001  3.9665298e-001 -2.4905411e-001 -1.6130199e-001  1.3782093e-001  1.7464331e-003  1.1363240e-001 -2.5558109e-001 -1.2234672e-001  1.0181552e-001  2.9714410e-002  2.1806257e-002  6.0847578e-001 -1.0653949e-001 -6.8746013e-001  5.3250613e-001 -4.5073208e-002
 -1.0390345e-001  1.5632436e-001 -1.1006184e+000 -3.1617943e-001  5.0726894e-001 -3.4604056e-001  2.0437089e-001  6.7138833e-001  6.1997174e-001 -5.5691474e-001  4.6629707e-001 -9.5006417e-001 -1.0432899e-001 -1.6114538e-001  4.0836247e-001  5.2660520e-001  6.0048684e-001  8.5314043e-002  2.5837517e-001  4.8913074e-002  4.3812641e-001  7.2702557e-001  9.9305261e-002 -9.5545310e-002  3.6017324e-001 -1.0201358e-001  3.3658717e-001  1.3016751e-001  4.2231797e-001 -6.7991894e-001 -1.1018409e+000 -8.8575512e-001  6.5686454e-002 -3.1329553e-002 -9.5806594e-001 -8.4028359e-001 -6.4495073e-001 -2.1839968e-001 -4.1280168e-001  5.5802809e-001 -1.4006756e-001 -1.8132301e-001 -5.3918725e-001 -3.8542695e-002 -5.9566079e-002 -4.1919729e-001  1.8816125e-002 -9.1065038e-001 -3.3331388e-001 -6.1815747e-001  2.7808345e-004  3.6016236e-001  1.8093732e-002  2.0426278e-002 -9.6421319e-001 -6.3635311e-002 -2.0885989e-001  3.2875794e-001  1.2291646e-001  6.5618891e-002  1.1168405e+000  1.1864694e-001 -4.5012135e-001 -1.0559401e+000 -4.2669886e-003 -1.6001851e+000
 -6.0637137e-001 -2.5067274e-002  1.3022739e-001 -1.4855011e-002  1.8413322e-001 -4.1825528e-001  6.1216006e-001  2.3194417e-001 -3.7937830e-001  7.0004115e-003  1.4323785e-001 -6.7527539e-001  2.2682890e-001  1.0565951e-001 -2.4604861e-001 -4.3494191e-003  2.3571309e-001 -4.7842066e-002 -7.9449526e-002  2.9122407e-001  1.1708436e+000  1.9473928e-002 -2.4077106e-001 -4.4569090e-001 -2.1415471e-001 -9.2165073e-002 -2.6985245e-001 -7.4935183e-001 -6.4747528e-001 -6.8043941e-001 -1.0327657e+000 -8.6122689e-002  3.7842721e-001 -3.1946382e-001  1.0125049e-001 -1.1609030e+000 -1.5480518e-001 -1.9598940e-001 -1.0240605e+000 -5.2127682e-001 -3.7001694e-001 -7.5247903e-001 -9.7132736e-002 -5.3584896e-001 -8.4142506e-001  2.1474096e-001  4.6634662e-001 -3.4413368e-001 -1.0751961e+000 -8.1387328e-001 -6.2494617e-001  7.1913982e-002 -1.8770216e-001  5.5151849e-001  2.2598402e-001 -2.1670054e-001 -8.8363646e-003  7.8354512e-002  1.6005568e-001 -4.9760419e-001  1.2343667e-001 -9.1486958e-002 -1.4932391e+000  3.5689378e-001 -3.7519932e-002 -4.1066312e-001
 -2.5253318e-001  3.0556455e-002  3.8922381e-001  5.4700164e-001  5.9011710e-002  3.9996487e-001  7.7876470e-001  4.2718970e-001  2.9386037e-001  1.0459945e+000  1.8599866e-001  6.3876197e-001  3.7410783e-001  2.1109943e-001 -3.1416574e-001  2.0822393e-001  1.1058170e+000  1.2619545e+000  1.7312305e+000  1.1299234e+000  2.1552532e+000  2.7094325e-001  8.1005370e-002  5.2222590e-001  2.3178731e-001 -1.6417250e-001  3.9919214e-001  5.5280225e-001  8.3552558e-001 -5.8893755e-001  7.5344441e-001  9.6349139e-001  3.4133754e-001 -8.2647517e-001  1.8201157e-001  8.3818867e-002 -9.6771726e-002  9.3472884e-001  6.8646326e-001  3.4244752e-001 -6.3296179e-003 -6.1310780e-001  5.7928186e-001  8.9756596e-001 -6.4184937e-001  6.3884702e-001 -2.9197941e-001 -1.0483800e-001 -3.3674727e-001 -9.5020611e-001 -5.6523960e-001 -5.4808842e-001 -5.8910052e-002 -9.9619645e-003  1.1490874e+000 -6.4276695e-001  1.5238257e-001 -9.2363868e-001 -8.7164482e-003  5.0864736e-003 -9.2445417e-001 -8.0181835e-001 -2.4900521e-001 -5.4504378e-001 -1.5265104e-001 -2.0962156e-001
  4.9368586e-001  1.0801040e-001 -3.9627158e-001  6.8758717e-001 -6.2551002e-001  6.6531501e-001 -2.1210728e-001 -5.2518244e-001  2.6138284e-001  2.3229025e-001 -1.7311222e-001  7.8863351e-001  3.8201969e-001  2.2569049e-002 -2.8795368e-001 -2.0499061e-001  2.2881310e-001  1.9008490e-001  2.5372156e-001  4.2419589e-001  5.4143770e-001  6.8037469e-001 -1.0447961e-002  4.5747440e-002  1.4075128e-001 -2.7674157e-001 -2.7494761e-001  4.7914928e-001  2.1872519e-001 -3.1877866e-001  2.7265153e-001 -1.3406219e-001 -4.6368765e-001 -9.1589344e-001 -2.9096056e-001  2.9413839e-002 -4.7891141e-001 -3.4312138e-001  2.4296814e-001  3.5219754e-001 -2.6829819e-001 -2.3759612e-001 -1.1355606e-001  5.7868417e-001 -4.0083330e-001 -1.2422894e+000 -6.6235051e-001 -2.2226199e-001 -6.3268634e-002 -3.9014089e-001  1.1646795e-001 -4.0146144e-001 -1.7701630e-001  1.8432212e-001 -3.5262876e-001 -5.1835764e-001 -3.0561631e-001 -7.4439307e-001 -3.0147572e-001 -5.3451046e-001  1.1000089e-001 -4.4092437e-001  4.9041888e-001 -1.0507281e-001 -4.6223015e-001 -9.0706862e-001
  5.8165795e-001 -4.7150528e-003  6.2435953e-001 -2.3071728e-001 -1.8205883e-001  3.8033213e-001 -6.7793341e-001 -1.2531185e-001  4.3211150e-001  2.7397177e-003  6.0006198e-001 -7.2851148e-001 -4.5431929e-001 -5.5804002e-001 -1.0193390e-002  2.7942331e-002 -1.1044037e-001  1.3572888e+000  6.7852876e-001  2.5419727e-001  1.0635131e+000  4.5566851e-001  8.3820716e-001 -9.9873042e-001 -2.7836143e-002 -3.4136668e-001 -2.3928777e-001  2.8966991e-001  1.8774567e-002 -3.3781146e-001 -1.1919231e+000 -9.7004549e-001 -1.2067515e-001 -5.3631421e-001 -1.0758869e+000 -1.2685982e+000 -1.4757478e-001 -6.9336802e-001 -2.4652488e-001 -8.7224979e-001  1.1141473e-002 -5.4413873e-001 -9.0248496e-001  1.8182367e-001 -1.4779125e-001 -8.3016056e-001 -6.7228583e-001 -1.0997740e+000 -4.5058991e-001 -1.1220472e+000 -1.8993581e-001 -4.9465732e-002 -5.3471180e-001 -2.5014902e-001 -1.5826387e+000  1.0067374e-001 -7.1845083e-001 -4.3904573e-001 -3.3636018e-001 -5.0168164e-001  2.5152316e-001  4.9179940e-002 -1.3722758e+000  5.7967782e-002  1.2789717e-001 -1.3580407e+000
  8.1378770e-001  6.7267002e-001  7.6258971e-001  2.5128554e-001  8.2278089e-001 -1.7121016e-002  2.1273341e-001  4.8148259e-001  8.8994071e-001 -7.0473504e-003  2.8841130e-001 -7.1528704e-001 -5.0809426e-002 -3.6697169e-001 -4.0074529e-001 -1.9371361e-001  4.4394402e-001  1.4645053e+000  8.4572258e-001  6.6727898e-001  1.0357862e+000  7.0959500e-001  3.5168801e-001 -5.9989907e-002  2.6600137e-001 -3.9012201e-003  4.2424672e-001  6.5091016e-002 -3.3529616e-001 -6.2106889e-001 -1.1616804e+000 -7.9479936e-001 -2.1567162e-001 -3.3567916e-001 -1.1413633e+000 -1.0999629e+000 -4.8956150e-001 -7.1417652e-001 -1.6778621e-001  2.5650409e-001  1.4859824e-002 -4.2574844e-001 -4.5606076e-001  2.4138228e-001 -1.5753311e-001 -4.2562263e-001 -7.3921785e-002 -7.4703412e-001 -5.7609303e-001 -4.2395393e-001  1.0899400e-001 -3.0036433e-001 -6.5482542e-001 -7.7781326e-002 -8.8611968e-001  4.2265429e-001 -1.1119326e-001  3.7803101e-001 -2.1080525e-002  2.4877266e-001 -1.0153370e+000  7.3067010e-001 -1.3448044e+000 -5.6780501e-001  4.4499869e-001 -5.6564487e-001
 -7.2260014e-001 -7.2185614e-002  1.1092545e-001  7.0641607e-001  4.1266704e-001  8.7892121e-001  7.5608269e-001 -1.2499597e-001 -1.1708383e-001  1.9847667e-001 -1.3518510e-001  3.5517580e-001  5.4082209e-001  8.2383746e-001 -3.2482263e-001 -2.9856203e-001  2.1134744e-001 -1.4270764e-002  7.7839999e-001  6.1879538e-001  1.1890184e+000  7.3325597e-001 -1.1624182e-001  1.1595607e+000  2.0980035e-002 -3.0796427e-002  1.1332963e-002  2.4584343e-001  1.5892632e-001 -5.8191994e-001 -5.2793696e-001  5.6748046e-003 -5.0633187e-001 -2.2320706e-001 -7.6879969e-002 -1.1110830e+000 -6.3621435e-001 -1.2988183e-001  3.4254120e-001  5.8833138e-002 -1.4219694e-002 -3.3432121e-001  4.0744215e-001 -3.2333164e-001 -1.9943267e-001  3.6661171e-001 -1.5925148e-001 -2.4170919e-001 -2.1402225e-001 -2.1287860e-001 -6.6785739e-001 -8.8762741e-001 -2.4854040e-002  1.9061166e-001  1.6483784e-001 -7.4807422e-002  4.2052465e-001  1.0850508e-001  3.2028980e-001  3.3842563e-001 -7.5428213e-001  4.1541157e-001 -1.2312690e+000 -1.7227805e+000  3.0172076e-001 -4.9144272e-001
 -1.5808028e+000 -3.2405137e-001  1.9633444e-001  1.4205352e-002 -4.5187978e-001 -1.2411836e+000  2.6964878e-001 -9.4116383e-002 -3.1463992e-001 -1.1715606e-001 -8.3628986e-001  3.1499723e-001  3.4622117e-001 -1.9823216e-001 -8.8560130e-001 -5.5092597e-001  2.9975271e-001 -1.0927101e+000  2.3577009e-001  3.1422851e-001 -7.6677654e-001  1.7260902e-001  1.0025042e+000 -2.4108728e-002  2.1548186e-001  3.5970001e-002 -1.3268925e-001  1.4488599e-001 -4.0346458e-001 -7.5197012e-001 -6.0812316e-001  8.6862057e-002  5.9530761e-002  4.1358795e-001  2.2165665e-001 -4.4412795e-001 -8.6958393e-001 -3.5888134e-001 -5.1208243e-001 -2.9508510e-001 -5.9268229e-001 -2.2669206e-001  2.8781552e-002  4.0443761e-001  1.6279060e-001 -1.5453926e-001  3.2464657e-002 -1.4590130e-001  2.8068354e-001  6.3043995e-001 -7.0753728e-001 -1.3436636e+000 -4.9384266e-001 -1.8655744e-001 -3.8026032e-001 -1.3590675e+000 -7.2639476e-002  1.6122021e-001  9.5971905e-001  9.8365166e-002 -1.7946636e+000  2.8917699e-001 -1.2171942e+000 -4.6163692e-001  3.9826695e-001 -7.0481175e-001
 -7.9395260e-001 -2.0350502e-001  1.3527739e+000  8.3594942e-003 -1.7412358e-001 -1.0938092e+000 -4.0437591e-001  1.3593047e-001  2.0337475e-001  5.3111785e-001  1.5725764e-001 -5.8232609e-002  5.1396949e-002 -3.2002454e-001 -4.1765181e-001  1.0489564e-001  8.9646505e-001  8.1298057e-001 -5.6516610e-001  9.2939338e-001  2.3294803e-001  5.2211417e-001  1.1535348e+000 -4.6516762e-001 -9.4396678e-002 -1.6006598e-001 -1.0018924e-001 -4.5212606e-002 -4.7310955e-001 -1.6393653e-001  2.3326527e-001 -1.9757802e-001  5.9833547e-002  4.9670809e-001 -7.3242644e-002  4.8394334e-001 -7.0287336e-001  9.4936923e-002 -4.4446336e-001 -4.1959644e-001  4.7149625e-001 -2.1172859e-001  5.5219566e-001  5.8115250e-001  6.3633495e-001 -1.8502066e+000 -4.6435288e-001  2.7891160e-001 -2.8795195e-001 -1.6729351e-001 -3.6769870e-001 -3.9233074e-001 -1.2997292e-001  1.4896801e-001 -1.6978944e+000  4.1515136e-002 -3.8221961e-001  8.3795181e-002  3.8771731e-001 -6.6293447e-001 -9.3719012e-001 -1.0623197e-001 -6.4498081e-001  3.2813303e-001  2.8098469e-001 -5.3821795e-001
 -8.1373329e-001  4.6798650e-001  8.3654259e-001  8.1502898e-001 -1.5401470e-002 -6.3103758e-001 -1.1731269e+000 -2.1586470e-001  4.4475228e-002  9.5369262e-002  1.0979337e-001 -2.9312955e-001 -3.6137703e-001  1.3700733e-002 -1.5160154e-001 -2.0825117e-002  5.6891885e-001 -2.2640578e-001 -4.0651033e-002 -4.6529182e-001 -1.0750786e-002  2.6724190e-002 -2.0923268e-001 -2.0987098e-001 -7.8472993e-002 -6.1257217e-001  2.0977645e-001 -1.9601599e-001 -5.3647609e-001  1.4729997e-001 -1.0731128e+000 -1.5289799e-001 -6.8537107e-001 -9.0023650e-001 -5.8901160e-001 -7.7357770e-001 -1.3248965e-001 -6.0261183e-001 -1.3137063e+000 -4.4655785e-001  2.1590479e-001 -3.1018767e-001 -2.0616876e-001 -1.5935848e-001  2.9564684e-001 -5.2943012e-001 -4.7469964e-001  4.2047580e-001 -1.4666154e-001 -5.5637541e-001 -2.0758815e-002 -2.2893690e-001 -2.5720562e-001 -1.7781993e-001  4.3973178e-001 -1.4397776e-001 -1.8092003e-001  4.8796364e-002 -3.8716454e-001 -7.8914627e-002 -1.0566406e+000 -1.8573693e-001 -2.4758595e-001 -8.4273700e-001  3.9776807e-002 -1.1232294e+000
  3.8767798e-001  2.0374120e-001  1.1510088e-002 -8.4238431e-001  7.6514949e-002  2.6783463e-001 -3.2265169e-001  3.7812588e-002 -5.7554049e-002 -2.2690717e-001 -4.4748619e-001  1.0919903e+000 -2.9610888e-001 -1.4356973e-001 -1.5244529e-001  3.6113166e-002  5.1458256e-001 -3.1462957e-001 -6.7876322e-002  9.3310633e-002 -8.0935554e-001  3.0038327e-001 -8.0066443e-001  5.9101475e-002 -3.3586164e-001 -1.6894710e-001  3.2306349e-001 -4.7268379e-001  3.4858216e-001 -9.3053051e-001 -1.9353576e-001 -1.0786962e-001 -5.3811289e-002 -1.0688821e-001 -6.3601308e-002 -5.9898222e-001 -6.1323912e-001 -5.5496807e-001 -3.5011038e-001 -1.2718675e-002 -1.4066057e-001 -2.9585736e-001 -4.1742261e-001 -1.6193736e-001 -1.5040068e-001  5.0391596e-002 -2.0111205e-001 -3.4229747e-001  8.6903141e-002  1.6344841e-001 -2.3559182e-001  1.8097591e-001 -8.4460554e-002  6.1512301e-002  8.2954899e-001 -1.1064730e-001  2.1796683e-001  2.8419161e-001 -1.0679945e-001  6.5606653e-001 -4.7397043e-001 -2.0958807e-001  4.4499051e-002 -1.0806934e+000 -5.0961918e-001 -2.4948475e-001
 -2.7566606e-001 -1.0486181e+000  4.6567871e-002 -1.0976018e-001  1.2225754e-002 -4.8907256e-001  5.8629149e-001  1.2799673e-001  3.1231872e-001 -4.5124149e-001 -6.5944609e-001  8.8856417e-001  3.6689292e-001 -1.0776757e-001  1.1963085e-001  6.9325999e-002  1.2798479e+000 -5.8403256e-001 -1.1235448e+000  2.2718973e-001 -4.5543048e-001 -2.5092526e-002  1.7616542e-001  2.5398435e-001  2.6972023e-001 -8.0368844e-001  2.7953150e-001  3.8385497e-001  7.7430421e-001 -1.8652763e-001  6.9768489e-001  4.5893508e-001 -1.0261498e-001  4.7202048e-001  1.0650118e+000  2.2941041e-001 -2.0224942e-002  9.5954850e-001  9.0204877e-001  7.3550823e-001 -5.1054677e-001  1.8366285e-001 -3.6046675e-001  7.7766591e-001  6.2078294e-001 -9.1102885e-002  2.5732052e-001  8.7965306e-002  4.3525184e-001  6.3998552e-001  1.2744201e-001  1.5308106e-001  6.3971848e-001  3.4070616e-001  1.2749431e+000 -1.6912558e-001  3.1641686e-001  3.8307560e-001  6.8198460e-001  4.0596091e-001  8.6767375e-001 -2.7569199e-001 -4.1140733e-001  6.0195845e-001 -1.1343561e+000 -9.0826803e-001
 -1.7999552e-001 -3.2357934e-001 -7.6535412e-001 -3.9431194e-002  1.4112288e-001 -7.5195671e-002  7.4612465e-001  3.4326262e-001  9.1571687e-003  9.9479316e-002 -3.6146320e-002 -5.8792058e-001 -5.0193319e-001  4.8575431e-001  5.0588354e-002  2.2598933e-001 -3.2791534e-001 -1.2850841e-001  2.5869860e-001  4.2921015e-001  7.2864440e-001  3.7658542e-001  7.9449143e-001  5.2534250e-001  2.7048392e-002  4.2613804e-002 -3.7521120e-001  4.8619728e-001  5.3652597e-001  6.7440315e-002  5.4785116e-001  6.5641786e-001  1.0366821e+000  1.7095953e+000  5.0502423e-001  1.0657047e+000 -4.1900094e-001  5.9219293e-001 -8.8602310e-002 -4.2915801e-001  2.3367149e-001  2.1793383e-001  6.4082532e-001  9.7750448e-001  3.6761360e-001  1.0923195e-001  3.9721697e-001  1.1410585e+000  2.8331993e-001  6.6254224e-001 -1.5229834e-001 -5.3810760e-001  4.9477357e-001 -4.2257694e-001  4.1045038e-001 -7.6560301e-001  1.1739093e-001  2.8177808e-001  5.3941850e-001  3.1542075e-001 -3.0262364e-001  5.1293044e-001  6.5863416e-001 -4.2039477e-001  4.1131074e-001 -5.0657316e-001
  7.9135069e-002  1.9120587e-001  3.8899419e-001 -6.4897601e-001  1.6684166e-001 -1.4361802e+000 -1.8846980e-001 -3.8297590e-002 -3.7727600e-001  1.1721603e-001  3.8252381e-002 -7.4887324e-001 -1.0262273e+000 -1.3628562e-001 -3.9090939e-001 -2.1073848e-001 -3.4190087e-001 -2.4702381e-001  8.0462386e-002  4.0289040e-001  3.2879102e-001 -4.6575029e-003 -7.9257108e-001  3.1064913e-001 -6.0706174e-001  3.3658253e-001 -8.3672852e-001 -3.8001963e-001 -4.6376707e-001 -6.6313403e-001 -3.1953532e-002 -1.2020576e-001  6.1430643e-001  2.2731317e-001 -1.6705694e-001  2.9106241e-001 -3.2759756e-001 -5.2724512e-001 -1.3739630e+000 -1.0083770e+000  2.5697501e-001 -3.1052056e-001  4.3573215e-001 -3.6773970e-001 -5.1616852e-001 -7.0005256e-003  9.6939391e-001  6.4060008e-001  8.7282553e-002  4.7189209e-001 -1.6883997e-001 -3.1523749e-001  4.6034858e-002 -8.3802600e-001 -1.9442556e-001  5.5925822e-001  3.3809318e-001  2.0662600e-001 -1.2440080e-001 -3.2401156e-002 -9.9664959e-001  1.0986358e-001  7.7982879e-004  8.3009531e-002  2.5349208e-001  9.6319997e-001
  1.5231031e+000 -4.3401891e-001 -4.7706420e-001 -7.1259850e-001  1.2746092e-001 -1.3568038e-001 -3.7755619e-001 -9.1760905e-002 -2.5153180e-001  2.7968289e-001  4.4094175e-001 -3.4633910e-001 -2.0192481e-001 -1.4557451e-001 -1.8247309e-001  1.2562354e-001  1.4199881e-001 -3.3418687e-001 -4.5801666e-001 -1.7956376e-001 -4.1004253e-002  3.6060067e-001 -8.4809545e-001  3.8239192e-001 -2.8859072e-001  2.9248846e-001 -3.4960158e-001 -5.0296684e-001 -2.0401113e-001 -1.7797153e-001 -1.1368012e+000 -1.9706513e-001  7.6445602e-001  4.8278806e-001  1.2706428e-001 -4.8528722e-001 -8.9461951e-002 -1.6193652e-001 -2.8658965e-001 -5.2725451e-001  2.9939658e-001 -1.5591699e-001 -1.0751897e-001  2.5745504e-001 -2.9605476e-001 -6.1720522e-001 -4.0458740e-001 -1.7244999e+000 -7.9036575e-001  1.9839274e-001 -3.5293659e-001 -5.6824527e-001  4.3838370e-002 -2.3411823e-002 -1.4464517e-001 -3.9871199e-001 -3.3648227e-001 -3.8837974e-001 -4.5777638e-001 -1.0061827e+000 -3.7883715e-001 -6.8148181e-003 -5.7538019e-001 -6.4708661e-001 -1.5884274e+000 -7.7152396e-001
  4.7135172e-001 -2.3978620e-001  1.5982386e+000 -2.2250487e-001 -8.1062724e-002  4.3380752e-001 -1.0924509e-001  3.0513713e-001  6.2006688e-001 -3.1912814e-001  2.5473233e-001  4.7964388e-001  3.6532369e-001  4.9742472e-001 -5.9447371e-001 -1.2540618e-002  2.0481275e-001 -1.2178490e-001 -4.5325109e-001 -4.6761470e-001 -2.0344499e-001 -4.3911789e-001  3.6648302e-001  5.2063458e-001  5.3749423e-002  1.0512641e-001 -2.7325850e-001  1.3161708e-001 -5.2532748e-002  3.2226301e-001 -9.2083282e-001 -1.4822748e-001 -2.5453107e-001 -1.0167808e-001 -1.9559374e-001 -4.8423315e-001 -7.9667678e-002 -5.4979241e-001  1.1791974e-001  7.4981759e-002  6.2125377e-001  2.0858146e-001 -4.4968472e-001  2.7896010e-001  2.3890475e-002  3.9504664e-001 -7.9186637e-002 -2.7806808e-001  6.5747093e-001  3.1790863e-001 -3.9337167e-001 -5.7652806e-001  3.3808718e-001 -8.6699906e-002  2.3046669e-001  8.5696380e-002 -4.1199351e-002 -1.6099821e-001  3.0468922e-001 -1.4923443e-001  2.2611477e-001 -2.6641878e-001  6.4145497e-001 -8.1593852e-002 -4.6734611e-001 -1.0098491e+000
 -5.8646506e-001 -3.6423224e-001  3.7366200e-001 -1.3457550e-001  6.6551514e-001 -1.1210224e+000 -7.0530779e-002  2.4963289e-001  5.3009721e-001 -9.6774780e-002  6.1155546e-002  6.2483497e-002 -1.8401718e-001 -3.6752795e-001 -3.8248946e-001 -1.7250569e-001  1.5057951e-001 -4.5651110e-001 -2.0638556e-002  1.1560773e-001  3.5435639e-001  5.3077235e-001  4.9771875e-001  4.0511981e-001  1.3891738e-001  3.1329954e-002 -1.9080950e-001 -1.6199312e-001 -3.0205807e-001 -8.8654950e-001  7.1940749e-002 -2.9763622e-001 -3.1660851e-001 -4.1278203e-002  3.7053634e-001  2.4040399e-001 -7.5688434e-001 -1.5846808e-001 -2.1221717e-001  3.0622722e-002  3.0038004e-001 -1.6246555e-001  9.5379111e-002 -3.0789631e-001  3.2419144e-001  1.8207946e-001  1.3802834e-001  4.2717124e-001  3.3078558e-001  2.8889136e-001 -7.4224736e-002 -7.5107739e-001 -8.4002508e-001 -2.6406616e-001 -5.0058619e-001 -1.3870478e-001 -1.7979922e-001 -1.5758612e-004  3.9560953e-001 -1.1535395e-002 -1.3976617e+000  2.1281073e-001  8.1755651e-001  8.3688812e-001 -7.8199470e-002 -1.5319764e-001
  1.4285412e+000 -2.8766530e-001 -9.4498724e-001  6.3107780e-001 -8.0022279e-002 -1.6810378e+000  2.8307040e-002  2.7864987e-002  1.3654025e-001 -5.2764313e-002 -1.1254453e-001 -7.1543302e-001 -4.8730505e-001 -8.4459679e-001 -4.1192894e-002  2.4745522e-002 -3.3635790e-001 -3.1973709e-001  1.9121413e-001  9.4974345e-002 -4.5857119e-001 -3.4674429e-001 -6.7207696e-001  2.5139697e-001 -1.3810862e-001  4.8308062e-001 -3.5524447e-001 -6.8489390e-001 -6.0757815e-001 -1.0878328e+000  2.5261051e-002  1.6669726e-001 -5.7980268e-001 -7.0887514e-001  1.2740889e-001  7.2989721e-002 -1.1709678e+000 -8.6046557e-001 -9.0103722e-001 -4.3114967e-001  1.5401433e-001 -6.5335058e-003  8.2657030e-001 -1.0308280e+000 -2.0242992e-002 -4.1066244e-001  4.1491776e-001 -5.9954012e-002 -1.4382103e-001  1.1417801e+000 -2.0382422e-001 -2.4458603e-001 -1.2286208e+000 -1.0418466e+000 -1.5890361e+000 -1.5074825e-001 -2.5641494e-001 -2.1623092e-001  2.0963802e-001  1.2958200e-001 -1.4413863e+000  2.0296433e-001  1.1311558e+000 -1.8207963e-001 -6.9285890e-001  1.0817465e+000
  8.7273029e-002 -1.4429477e+000 -7.9552705e-001 -2.3996511e-001 -6.4832940e-001 -6.4292371e-001  3.9443459e-002 -6.1375734e-002 -6.0736190e-001 -4.3913407e-001 -1.6875533e-001 -7.2861080e-001 -7.0215514e-002 -4.3054048e-001 -5.7522130e-001 -6.5800045e-001 -9.2030374e-001 -4.1398784e-001 -1.1055791e+000 -1.2697713e-001 -1.6158128e+000  7.7709335e-002 -7.8128338e-001 -1.1883352e-003 -6.8521801e-001  5.8596366e-001 -2.5489595e-001 -6.9237466e-002 -9.3473605e-002 -6.0954555e-001  6.4913268e-001  3.6210267e-001 -2.5057791e-001 -5.9468683e-001  3.0573879e-001 -3.8016763e-003 -1.0139746e+000 -6.6977385e-001 -6.7879898e-001 -9.4508817e-001  5.1945633e-001 -1.6667927e-001  1.2945563e-001 -4.8657719e-001  1.9966063e-001 -1.0219835e+000  1.2428503e-001  8.4333434e-002  6.5423201e-001  2.2477668e-001 -5.1978190e-001 -3.2178598e-001 -3.3641364e-001 -2.5497152e-001 -3.1220904e-002 -2.6103191e-001 -2.6813651e-001 -1.0666772e-001 -2.9133517e-001 -8.2014007e-001 -1.1059772e-001 -7.7524521e-001  6.8949356e-001 -8.3439285e-002 -1.4209223e+000 -4.8358190e-001
 -1.0990000e+000 -6.9796647e-001 -3.1610848e-001 -1.0962029e+000 -6.5130660e-001  3.5971291e-002 -4.1912711e-001 -4.6560026e-001 -3.4594641e-001 -5.5315520e-001 -3.8424380e-001 -5.1671434e-001 -2.1946302e-002 -1.1130741e-001 -7.4159358e-001 -1.2221448e+000 -1.3380764e+000  1.1756077e-001 -6.1651766e-001 -4.9119087e-001 -5.7033862e-001 -2.2827584e-001  9.8378822e-002 -1.3246116e+000 -6.3876451e-001 -7.0211380e-001  9.4890507e-002  2.0474294e-001 -1.8841932e-001 -4.7900409e-001  7.8860673e-001  3.9184374e-001 -1.5699251e-001 -1.3681669e-001  1.1637420e-001  4.3841419e-001 -3.1154343e-001 -3.5787585e-001  7.4190522e-001  2.4175182e-001 -5.2883708e-001 -1.6884239e-001 -2.2992201e-001 -4.6939919e-001 -3.4125448e-001  9.2758789e-002 -8.9422329e-002  1.0954570e-001  5.0848407e-001 -7.9127161e-001 -2.1731811e-001 -8.1044946e-001 -5.2093447e-001 -9.8519253e-002 -5.9739679e-001  3.7464488e-001 -3.0535284e-001 -3.3920131e-001 -4.5918570e-001 -9.0305348e-001  9.4441636e-002 -7.3637621e-001  5.3840661e-001 -5.7297839e-001 -8.8033476e-001 -5.8938709e-001
 -3.4299055e-001 -5.1143313e-001  4.6418377e-001 -1.8981263e+000 -4.3984533e-001  4.8827793e-001 -1.0999527e+000 -3.8144431e-001 -3.5656663e-001 -4.8379040e-001  7.1191889e-002 -4.7690983e-001 -4.8827845e-001  4.8328549e-002 -3.8240748e-001 -5.0286768e-001 -1.1247806e+000  4.7808792e-001  1.4270328e-001 -6.7145370e-001  2.7454331e-001  1.5141358e-001  4.5491264e-002  4.2742690e-002 -3.5180212e-001 -3.8876442e-001 -5.9314708e-001  1.0340167e-001  3.6121043e-002 -1.2961694e-001 -6.0884112e-001 -2.1110488e-001  2.9604107e-001 -2.2049569e-003  2.4662131e-001 -6.6635636e-002 -5.2700261e-002  3.5774155e-002  1.6635129e-002 -1.6321589e-001 -8.0878206e-001 -6.4536795e-001 -3.6630131e-002 -2.6602042e-001  1.8478075e-001  9.5943914e-002 -5.5328618e-001  1.6133714e-003  4.6222036e-002 -8.5214749e-001  3.3140514e-001  1.0666368e-001 -4.5970427e-001 -5.9290452e-001 -1.6519610e+000  3.0548567e-002 -2.9508813e-001 -3.8505204e-001 -2.0239536e-001 -5.3671017e-001 -3.2087146e-001 -3.3309320e-001 -1.0062931e+000  6.7795879e-002  2.6480468e-001  8.3178689e-001
  1.1835665e-001 -8.1748119e-001 -9.9308476e-002 -1.2010407e+000 -1.2900670e+000 -9.5634224e-001 -9.6018265e-001 -4.9013188e-001 -2.3199479e-001 -3.3933930e-002 -3.8692395e-001 -2.2848143e+000 -8.7865948e-001 -1.0335023e+000  8.4890050e-002 -4.0126204e-001 -9.3650604e-001  2.2609832e-001  3.9902951e-002 -5.1690585e-001 -4.0390363e-001 -7.9435366e-001 -3.4608652e-001  7.9961931e-002 -5.6764746e-001 -2.8974597e-001 -1.0485549e+000 -8.5623235e-001 -5.2804574e-001 -3.9836852e-001 -6.4011145e-001 -6.9310059e-001 -5.0540488e-001 -4.7531579e-001 -3.1665364e-001 -1.0297791e+000 -6.0190007e-001 -1.8605758e-001 -8.3515041e-001 -9.2850604e-001 -7.1426310e-001 -8.3304556e-001 -5.3178413e-001 -2.1317821e-001 -3.8009231e-001  2.5605320e-001 -1.6843100e-001 -1.2974855e-001 -1.3165289e-002  6.4432461e-001  5.2119848e-002 -1.2173716e-002 -3.7133033e-001 -7.8081261e-001 -4.8705480e-001 -2.0127620e-001 -8.6499340e-001 -3.8787721e-001 -1.0534509e-001 -1.6094816e-001  3.9612198e-001 -1.0757340e+000 -1.4958134e+000 -1.2570048e+000 -1.2602097e+000  5.0625761e-001
  5.1708544e-002 -6.9238392e-001  4.4801927e-001 -6.8810009e-002 -9.1439329e-001  5.1610957e-001 -1.3657254e+000 -3.5048558e-001 -5.1666967e-001  4.1847403e-002  2.3767069e-003  3.0422926e-001 -6.7472099e-001  1.9127208e-001  2.7916883e-001  9.8703000e-002  5.9008281e-002 -6.9572323e-002  5.6893983e-002  5.7002339e-002 -3.7460564e-001 -1.4974256e-001  6.2310702e-001  2.3260402e-001 -1.7646647e-001  2.0245999e-001 -4.0241039e-001 -8.6482985e-001 -9.3176139e-001  7.0155588e-001 -1.9886732e-001  1.8269006e-001 -3.8410872e-001 -7.4241775e-002 -1.1153642e-001 -4.2277967e-001  2.6419817e-001 -3.9512428e-001 -1.1155760e-001  1.1910328e-001  2.4486675e-002 -1.1042643e-001 -5.2583268e-003 -2.0076634e-001  2.1256143e-001 -1.4202726e+000 -3.1728154e-002  4.3025680e-001  3.4320641e-001  6.5452388e-002  2.6152221e-001  5.9674658e-001 -2.2779358e-001 -7.7604232e-001  6.3150109e-001  1.5585730e-002 -7.8042132e-001 -2.4071950e-001 -1.5135158e-001 -4.2213706e-001  1.2915186e+000 -8.9851529e-002  7.7318828e-001  8.8731175e-001 -2.9333307e-001  6.0561938e-001
 -2.2510733e-001 -4.9023618e-001  6.5743727e-001 -7.0445978e-001 -8.8493991e-001 -1.2546245e+000 -1.5991934e-001 -3.3599538e-001 -2.4105985e-001 -4.7478073e-001 -6.9216004e-001 -6.7637473e-001 -6.8182013e-001 -3.3200865e-001 -1.3866344e-002 -4.7879487e-001 -6.3051535e-001  3.5422126e-001 -7.3812730e-001 -4.8604390e-001 -5.3281375e-001 -6.2639904e-001 -1.6631190e-001  2.5028916e-001  2.1536639e-002 -2.4277675e-002  5.7968848e-002 -1.2978299e+000 -1.2929339e+000 -6.1819630e-002  1.1093261e-001 -1.6821545e-001 -3.1402637e-001 -4.6436728e-001 -3.4869518e-001  2.7232598e-001  3.4366829e-001 -2.6278091e-001 -1.3706559e-001  6.0980644e-001 -1.7755989e-001 -1.7497543e-001 -1.4918567e-001 -9.0518303e-001 -1.7770732e-001  2.3670087e-002  1.3048815e-001  8.6492998e-002  5.3943770e-001 -4.4146887e-001  4.1738589e-001  1.6282858e-001 -7.3246808e-001 -4.1575596e-001 -3.8718150e-001 -9.3674382e-002 -4.1011727e-001 -3.7410925e-001 -2.1211142e-001 -4.8940532e-001 -1.0180220e-001 -5.2053349e-001 -2.4993498e-001  7.3925024e-001  2.5952495e-001  5.7753644e-001
  1.1058230e+000 -3.3493513e-001  1.9509556e-001 -4.1140935e-001  1.6917210e-001 -2.3376566e-001 -2.6071528e-001 -5.1742890e-002 -8.5798464e-001 -5.7839991e-001 -1.9344480e-001  1.2980370e-002 -3.1380644e-001  7.3330685e-002  3.7913023e-001 -3.9150846e-002 -7.2152932e-001 -5.6222617e-001 -6.9932716e-002 -3.8065083e-001  2.9168511e-001  6.9358285e-001  8.4737916e-001  1.3229057e+000  2.6425792e-001  9.2744473e-001  6.6096703e-001  7.7611654e-001  4.6290143e-001  5.7628845e-001  5.3140297e-001 -6.4923993e-002  4.5578570e-001 -1.2754988e-001 -2.5194489e-001  3.5443571e-001  5.4319155e-001 -2.9882132e-001  7.9976878e-001  3.3596733e-001  3.3809482e-001  4.9273319e-001  1.7982033e-002  5.5914999e-001  8.4630715e-001 -2.1677996e-001 -5.2072885e-001 -5.3246215e-001  4.6250713e-001 -7.3964573e-001 -2.4624564e-001  1.3606092e-001 -2.4553427e-001  2.2382606e-001 -1.0145076e+000  6.2302330e-002 -2.1778400e-001 -2.8589653e-001 -5.2474195e-001 -2.8374772e-001 -7.8913199e-001  3.7353476e-001 -8.1942771e-001  8.6420241e-001 -5.3691548e-001  1.1495483e+000
  2.9952786e-001  1.3108523e-001  4.3255921e-001 -1.5051504e+000 -8.2608086e-002 -7.5141244e-001 -4.5452074e-001 -2.5127213e-001  1.1029616e-001 -1.1342586e-001  2.2868379e-001 -5.4005331e-001 -1.5556075e-002 -3.4144626e-001  8.1714369e-001  3.4205121e-001 -1.0367394e-001 -7.3290747e-001 -6.5733911e-001 -1.7750766e-001 -7.5183435e-001 -4.5578958e-001  1.6139108e-002  1.2069483e+000  2.5404168e-001  4.0266596e-001 -5.2651008e-002 -9.5173054e-002  6.8002033e-001 -4.0018903e-001  3.5781314e-001  8.1191753e-002  3.1361385e-001 -4.5586234e-001 -2.3265461e-001 -8.6798359e-002 -6.3149872e-001  7.9729624e-001 -2.0754017e-001 -4.5312418e-001  2.3600804e-003  5.8316156e-002  1.3783439e+000  6.0978804e-001 -2.7282451e-001  1.2041628e-001  1.3360170e-001 -7.8108855e-001 -9.3445503e-001  1.1219910e-001 -6.7038771e-002  2.4938972e-001  3.6915983e-002 -1.3240021e-001 -3.1659093e-001  2.0181195e-001 -4.4799417e-001  2.5854160e-001 -1.6893957e-001  4.3809027e-002 -1.6639752e+000 -5.4900542e-002 -5.5845869e-001  4.5852256e-001 -4.2004398e-002  1.4074670e+000
  1.7399588e+000  4.0336609e-001  9.7056855e-001  2.9420441e-001  2.7365805e-001  9.8969896e-001  3.9018836e-001  1.6708922e-001 -6.1891542e-001  1.6434348e-001  5.6699779e-001  2.5954654e-001  3.1001247e-001  8.6705574e-001  6.3195050e-001  7.3393043e-001  6.6429635e-001  3.1948881e-001  4.5476198e-001  2.4016529e-001 -8.3712747e-001  3.7035196e-001 -3.9880585e-001  1.3675743e+000  5.2862398e-001  1.0637852e+000  1.3513077e-001  6.7195898e-001  8.9524746e-001  3.4093570e-001  2.2102431e-002 -6.6105125e-001  1.3999286e-001 -1.6905426e-001 -2.5850624e-001 -3.5765784e-001 -4.8618234e-002  5.5863635e-002  1.2695816e+000 -1.1924588e-001  3.8941549e-001  2.7691914e-001  9.6180489e-001  1.2288927e-001  1.8829152e-001 -5.4220160e-001 -8.6264753e-001 -3.7975654e-001 -4.0597272e-001 -3.3716065e-002 -1.5625042e-001  7.4233055e-001 -3.1949450e-001 -3.0062302e-001  9.0790357e-001  1.9205747e-001  4.2833533e-002 -5.5631940e-001 -5.5058394e-001  1.1007621e+000  2.4635547e-001  8.1847730e-002  7.1453060e-001  7.2954593e-001 -4.0649811e-001  8.7367048e-001
 -5.8475919e-001  5.9051248e-001  8.3452048e-001 -6.9990149e-002 -4.0545523e-001  1.1128289e-001  1.3040415e-001 -2.2126174e-001 -2.4353440e-001 -1.5176944e-001 -2.1595365e-001  6.3118733e-002 -2.5551465e-001 -7.4218462e-002 -1.0543552e+000 -3.0290841e-001 -3.8132262e-002  1.8186636e-001  2.3076642e-001 -3.9377181e-002 -5.9929018e-001 -1.1933116e+000  2.4660139e-001 -5.4582218e-001 -1.0914502e-001  3.2474530e-001  1.4209785e-001  8.3677108e-001  6.5452985e-001  3.4476743e-002  1.2107618e+000  7.9510145e-001  7.7643816e-002  3.1421448e-001  2.5954561e-001  9.5535616e-001  4.7655488e-001  3.7339029e-001  6.6716214e-001  7.7372681e-001  1.8271847e-001  6.1991005e-001 -2.2385143e-001  4.9134187e-001 -9.4607796e-002  7.8426619e-001 -5.1243170e-001  9.5882582e-001  3.6082874e-001 -1.4327139e-001  5.0148668e-001 -6.6001460e-001 -2.7154139e-001 -3.9997815e-001  3.6649051e-001 -1.4413414e-001  4.3070124e-001  1.7595974e-001 -1.5653765e-001  2.3178545e-001  4.3784863e-001 -3.0204704e-001  2.0377179e+000  1.3676701e+000  5.9141715e-001  4.0268705e-001
  2.1932941e+000  7.7274555e-001  6.9186207e-001 -5.3248279e-001  4.9671162e-001  6.3983094e-001  3.3440555e-001  1.8887130e-001  3.9040281e-001  4.1968095e-002  6.3366195e-001 -4.7624502e-001  1.2881472e-002  2.6486616e-001  2.7906404e-001  9.9216458e-002  2.6215271e-001  1.1747926e-001  6.6818273e-001  2.8135674e-001  5.7866708e-001  7.3523415e-001  7.2008981e-001  5.8413777e-001  4.1720379e-002  8.3766642e-001 -2.9357680e-001  6.5190281e-001 -3.6257243e-001  1.0335510e+000  1.0461597e+000  1.4920808e-001  1.1826449e+000  7.5216099e-001  3.2274625e-001  1.0273969e+000  2.9600612e-001 -1.5976229e-003  5.5173834e-001  8.0329126e-001  5.7344496e-001  4.9308487e-001  1.0907242e+000  6.7813898e-001  4.6281629e-001 -1.7652601e-001 -2.9742206e-001  5.1702317e-001  7.3190662e-002 -3.6739340e-002  7.9794192e-002  7.1480702e-002  1.1871664e+000  6.3025073e-001  1.7778167e-001  3.5645025e-001  9.9017231e-003  6.4490290e-002 -5.4320090e-001  2.7776412e-001  3.5010349e-001  3.4077249e-001  6.6502669e-001  1.3818865e+000  1.6151239e+000  1.5269974e+000
 -4.2462450e-001  1.2147363e+000  1.2412011e+000 -8.7508566e-002  7.7477327e-002  6.9965129e-001 -1.0667649e+000 -6.8105527e-001  7.1583183e-001  7.9063746e-001 -4.8434815e-001 -9.5430481e-001  5.4949302e-001  2.3296424e-001  5.2284594e-001  1.5235758e-001 -3.6510927e-001 -1.2385155e+000 -2.3840601e-001 -7.4094337e-002 -5.5004041e-001 -2.4536397e-003 -1.5420588e+000 -1.3157758e-001  2.3258364e-001  3.5899308e-001 -6.7396201e-001 -1.0310135e+000 -1.4436337e+000  8.6890644e-001  5.5062925e-001  5.6911551e-001  7.7898260e-001  6.0892378e-001 -3.8660491e-001 -1.2255922e-001 -1.3327986e-001 -8.0169100e-001 -8.3593125e-001 -8.5990218e-001  3.7138919e-001  3.0874043e-001  7.2082056e-001 -4.3437048e-001 -1.3614564e-001  7.7240638e-002  7.0693656e-001  7.4752847e-001 -6.3198286e-001  4.3267833e-002  4.0238341e-001  4.2380726e-001  3.4386223e-001  1.1836925e-001  3.3075656e-001  2.8440953e-001  1.1224924e-002  5.4285545e-001 -3.5112332e-001 -4.3307902e-001  9.1211036e-001  6.2699670e-001 -9.0031516e-001  1.3111335e+000  7.8949184e-001  9.0303660e-001
  2.8453420e-001  1.1044459e+000  1.0145855e+000  5.0904362e-001  2.4184393e-001  1.8695102e+000 -8.8592384e-001 -4.3652909e-001 -5.9286040e-002  2.9588512e-001  4.0649184e-001  2.0375345e-001  6.2321240e-001  5.1131152e-001  2.8091555e-001  1.5759383e-001 -4.6919075e-001 -4.0848056e-001 -1.9794664e-001  3.5407967e-001 -1.2054631e+000  3.7417405e-001  2.6784326e-002  1.3152440e+000 -3.7816100e-004  3.8731437e-001 -6.9322480e-001 -7.7465654e-001 -9.7987809e-001  1.1975019e-001  3.0738199e-001 -2.8958159e-001 -1.2270998e-001 -3.6136663e-001 -1.8686345e-001 -1.6973063e-001 -3.2626638e-001 -3.6630798e-001 -4.0587960e-001 -8.5041214e-001  6.2518015e-001  3.5865917e-001  1.7070497e+000 -5.2812369e-002  8.3682316e-001 -4.1731758e-001  4.1433756e-001  7.2834523e-001  6.1250256e-001  2.4630515e-001  1.0644846e-001 -2.3828637e-001  4.5436676e-001  5.0244376e-001  6.9271607e-001  3.7430771e-002  5.0848969e-001 -1.1886919e-001 -5.9396118e-001 -4.7595930e-001  6.8942720e-001 -1.1574360e-001  1.1896158e-001  1.0420177e+000  1.1519033e-001  1.0515835e+000
  3.8199190e-001 -2.9532374e-001 -1.9893477e-001  8.8916599e-001 -9.9881763e-001  8.3059766e-001 -8.1372647e-001 -6.4259273e-001 -1.3751979e-001 -2.5096040e-001 -3.2843198e-002 -9.9061898e-002 -9.1881846e-001 -9.2035696e-001  3.7552444e-002 -4.5350800e-002  1.1939002e-001 -1.6208648e-001 -2.0662788e-001 -1.6261892e-001 -8.2173577e-001  1.9715549e-003  1.4828024e-001  1.9407981e-001 -1.4164871e-001 -1.3078021e-002 -7.9720204e-001 -1.4728008e+000 -1.4308416e+000 -5.7357341e-001  1.1310710e-001 -8.0559219e-001 -4.3079974e-001 -6.9629857e-001  1.9264830e-001  5.8713031e-001 -4.5326397e-001 -1.0287225e+000 -6.0249573e-001 -1.4195641e-001 -1.2116111e-002  2.5707845e-001  7.4306555e-001 -5.0705702e-001  2.4905014e-001 -1.0442313e+000  3.5031692e-002 -6.5377955e-002  2.5811518e-002  3.6550143e-001  2.6205142e-001 -7.4836036e-001  1.5035279e-001 -3.8771037e-001 -9.9135450e-001 -2.9172453e-001  6.3226405e-001 -1.9296116e-001 -2.7098300e-001 -7.7151021e-001  3.0169797e-001 -5.1832762e-001  9.8345893e-001  1.2639438e-001  8.2478375e-001  1.2064005e+000
 -2.0423439e-001  7.6611314e-001 -4.2295580e-002  5.9106206e-001 -2.3110040e-001 -2.0379588e-001 -6.5348259e-001 -8.6229962e-002  4.8213764e-001  2.6596729e-001 -1.8066797e-001  3.2225059e-002  1.7733101e-002 -1.8915757e-001  1.8541527e-001  1.4072203e-001  1.9858604e-001  6.8901626e-001  7.4584410e-001 -1.3496045e-001  2.9653555e-002  8.8994896e-002 -9.0947040e-001 -1.6459064e-001  1.3553793e-001  1.1274133e-001  2.5785969e-001 -3.8913991e-001 -1.8121419e-001  3.2317493e-001  3.9799482e-001  6.6601730e-001  2.1935019e-001 -4.9641570e-002  7.1320896e-001  1.2423966e+000 -4.7549425e-001  6.1835463e-001 -1.2201516e-001  4.7134800e-001  5.0828423e-002  2.8693363e-001 -2.4973619e-001 -5.6083499e-001  1.9611093e-001 -1.0266769e+000 -4.1613226e-001 -4.4615726e-002  1.0159902e-001  1.5831759e-001  9.0024341e-002  4.6028439e-001  7.1465704e-001  4.3180124e-001 -9.0753612e-001  1.1999778e-001  1.7783407e-002  2.1530068e-001  2.5527470e-001  2.0452811e-002  5.7766987e-001  1.6216072e-001  7.2309710e-001  1.4375655e+000  1.7845995e+000  1.8516871e+000
  3.5459298e-001  3.7698965e-001  4.0158737e-001  1.5405637e+000  4.1036566e-001  1.9057505e-001 -3.2405695e-001 -2.2720159e-001  5.6133398e-002  2.8185802e-001  2.4272513e-001 -2.1876713e-001  8.7384188e-001  1.3952494e-001  1.3482658e-001  2.9943974e-001  1.7591293e-001 -4.2621153e-002 -1.4672442e-001 -4.0239528e-001 -8.0397826e-001 -8.9316311e-001  6.1845192e-001 -6.7932233e-001  7.9434057e-001 -1.4488788e-001  2.4501623e-001  5.9116216e-001  4.3879208e-001  9.0599312e-002  4.0899460e-001  7.0757033e-001 -4.2153373e-001  4.8561512e-001  1.5811883e-001  8.1858198e-001 -1.5220257e-001  4.4206575e-001 -8.0753345e-002  4.0768202e-001 -3.4242682e-001  5.9777527e-001 -7.6676638e-002  1.8154972e-001 -5.7301149e-001 -7.4654326e-001  3.0353690e-001  2.9184776e-001 -4.2350100e-001  3.9937631e-001  3.2578674e-001  1.6009023e-001  8.9948108e-002  8.8966721e-001  9.2991033e-001 -9.0860844e-002 -1.5619040e-002 -4.3716188e-001 -3.8955352e-001  4.2824917e-001  3.9296201e-001  4.7054250e-001  6.4156200e-001  5.6804407e-001  8.7334813e-001  1.0970542e+000
  9.5370725e-001 -3.1281041e-001 -2.5121659e-001  9.6954901e-003  1.8630530e-001  7.7018472e-001 -4.9786913e-001 -6.2587102e-001 -3.5905905e-001  5.8930962e-001  4.2193698e-002  2.6210046e-001 -1.9716868e-001  4.4470374e-001 -2.3164845e-001 -2.4827815e-001 -4.3330351e-001 -7.4492651e-001 -1.1817587e+000 -2.5294122e-001 -2.7695116e-001 -3.8587777e-001  3.0899659e-001 -7.8844718e-002  4.9378135e-002 -1.2878907e-001 -2.9967805e-001  9.0277843e-002 -1.4922337e-001  5.3807388e-001  9.2785988e-002 -1.0295738e-001 -4.4595812e-001 -2.9285423e-001 -1.5452216e-001  1.5734457e-001  2.4398638e-001  4.7006579e-002  4.2449746e-002 -3.3743776e-001  3.9306583e-001  1.0975486e-002  4.9953061e-001  4.0726237e-001 -2.9903987e-001  1.4874810e-001 -3.0448342e-001  7.3740235e-001 -4.9674584e-001  3.7121982e-001  6.8633930e-002 -5.0249741e-001 -1.8903718e-001  1.4928290e-001 -8.5092769e-002 -1.5778145e-001  2.3758311e-001 -1.7156049e-001 -9.5831686e-001 -4.9841099e-003 -2.0702883e-001 -2.4172954e-001  7.9448008e-002 -1.7675613e-001  1.6572994e-001  2.5823086e-001
 -5.7185945e-001  1.8361300e-002 -1.0702053e+000  1.2716868e-001 -6.6275775e-001  3.6603134e-001 -4.4523149e-001 -8.8801726e-002 -5.1652966e-002  5.8083301e-001  9.3260432e-002 -5.6168517e-001 -2.2109310e-001 -3.3959355e-001 -5.0657460e-003  4.0723586e-002 -2.1611005e-001 -1.6918683e-001 -7.3468392e-001 -3.8328714e-001 -3.6906392e-001 -1.7660623e-001 -6.9934562e-001 -3.4118902e-001 -3.6872808e-001 -4.1816713e-001 -4.1979722e-001 -1.6210589e-001 -1.0005977e+000  7.0066564e-002  3.5732568e-002 -1.4572970e-001 -4.8614043e-001 -6.3798954e-001 -3.6349939e-001 -3.3924361e-001 -6.6168163e-002 -4.6090709e-001 -5.1201409e-001 -8.5974701e-001 -4.9837251e-001  1.0059489e-001 -1.0624297e+000 -1.5335457e+000 -4.7494048e-001  9.4807816e-002 -7.2526504e-001  7.1392867e-002 -2.0501354e-001 -3.1232414e-001  3.0704093e-001 -3.2623015e-002 -8.1641857e-002  2.1973310e-001 -5.8911316e-001 -8.2406152e-002  7.0035750e-001  3.0903914e-001 -6.5876311e-001 -4.9225309e-001 -1.9575587e-001 -1.0226454e+000  4.3896215e-001 -8.9248685e-001  2.6313641e-001 -8.7331740e-002
  6.3425343e-002 -4.1210529e-001 -8.3655972e-001 -4.5409585e-001 -6.5973277e-001 -3.5803131e-001  2.5323102e-001  4.9846564e-001  3.4940603e-001 -5.6564511e-003  2.8011627e-001 -9.8755361e-001  3.4028336e-001 -8.2613277e-001  8.2500762e-002  5.1476184e-001  2.1618168e-001  1.1401618e+000  4.2126757e-001 -2.9447676e-001 -3.9716768e-001 -9.1725418e-001 -1.7331299e+000 -8.4058719e-001  2.5903385e-001 -4.1730540e-001  2.7714271e-001  2.7440513e-001  3.3959101e-001 -6.7262499e-002 -1.4916175e-001 -1.5316559e-001 -5.1261244e-001 -3.0624396e-001 -4.4985244e-001 -3.4201761e-001 -4.5488540e-001 -1.7125040e-001  2.2862235e-001  4.0405403e-001 -7.7669646e-001  4.5205106e-001 -1.1562382e-001 -7.8666534e-001 -6.5718702e-001  5.2072046e-001 -5.4777028e-001 -4.2994254e-001 -8.4415404e-002 -2.4414489e-001  1.9679786e-001  2.7656782e-001 -3.3465474e-001 -1.3544856e-001 -2.9118695e-001  6.3748284e-001 -2.3898797e-001  4.9881550e-002 -1.9762385e-002  3.7796044e-002  7.4144882e-001 -5.8224277e-001 -2.1718473e-002  6.9450965e-001  4.9930678e-001  6.1375695e-001
  5.4802650e-001  3.5119611e-001 -2.0578181e-001 -1.1650310e-001  3.3305640e-001  9.0025828e-001  3.3581862e-001  4.1484182e-001 -1.6559769e-001 -3.8869961e-001  6.3639126e-001 -4.5380429e-001  1.5959593e-001 -2.7083246e-001 -1.5917498e-001  1.7673322e-001  2.1238814e-001  9.1159165e-001  3.4226056e-001 -4.7743689e-001 -3.8459057e-001 -2.0907062e-001  6.6707196e-001  3.6300292e-001  5.9765340e-001  7.5133155e-001  1.1875817e+000  6.7560964e-001  3.4112646e-001 -2.5008091e-002  1.7307729e-001 -5.5156219e-001 -1.6763850e-001 -4.6384963e-001 -7.6833328e-001 -4.4241907e-001  8.6271958e-001  2.7238502e-001  4.2173549e-001  1.2513478e+000  2.3326677e-001  3.5080781e-001 -4.4594848e-001  2.0487631e-001 -6.9754442e-001  2.7552255e-001 -4.2632440e-001 -9.7874905e-001 -4.7523243e-001 -1.3990391e-003  2.2969811e-001 -3.2274758e-002 -4.0934538e-001 -3.2877227e-001 -2.6431939e-001  9.6977438e-001 -1.0006888e+000 -4.9626128e-001 -2.7942296e-001  4.0839325e-001  1.0939588e+000  5.2397847e-001  5.3615604e-001 -8.9185797e-001 -9.0765419e-001  1.6435475e-001
  8.1893795e-001 -1.2270792e-001 -3.4113787e-001  1.6389821e+000  2.8088136e-001  1.5572596e+000  1.4087152e-001 -3.0772515e-001 -3.2550924e-001  6.1626684e-001  3.4611664e-001 -1.3989230e-001  2.0787850e-001  3.3045641e-001  4.6681819e-001  2.0274217e-001 -3.2837567e-001  1.8339115e-002  1.8574371e-001 -8.3893285e-001  2.8904909e-001 -6.7388041e-004  3.6129325e-001  6.6685629e-002  2.5033733e-001 -3.6521210e-002  1.3101479e+000  1.5945050e+000  5.2291880e-001  1.3478676e+000  4.3430076e-001  1.0892531e-001  4.2505648e-001 -1.6274208e-001 -5.5814340e-001 -8.1263235e-002  9.3858772e-001  2.7812787e-001  8.9441060e-001  9.6473143e-001  4.5009436e-001  1.7078341e-001 -1.6484274e-001  4.0328303e-001  2.3142118e-002  4.9171533e-001 -9.1708267e-001 -2.5304166e-001 -3.5183705e-001 -5.1337795e-001 -3.1216144e-001  6.4757574e-001  3.8827305e-001 -3.4528134e-001  1.5456259e-002  1.1714490e-001  2.7412718e-001 -3.3633235e-001 -1.1460553e+000  1.1866393e-001  1.2881027e+000  2.1360000e-001  5.2178566e-001  5.1809772e-001  9.4657074e-002  5.4675896e-001
  9.0408251e-002  4.8231219e-003  6.3954797e-002 -1.2498749e-001  7.7318782e-002  1.2264175e+000 -2.0303529e-001 -3.9079356e-001 -3.3800104e-001  7.4863292e-001  3.3685905e-001  6.3419849e-001  2.7775676e-001  4.5328833e-001  1.5315044e+000  3.8987505e-001 -1.8855005e-002 -1.0657452e+000  1.0328889e-002 -5.9288492e-001 -3.2016401e-002 -2.5241926e-001 -1.1343199e+000 -7.8293356e-001 -4.8684439e-001 -6.8764594e-001 -6.0566530e-002 -5.7939141e-001 -2.0579445e-001  8.2077474e-001 -3.4989881e-001 -9.3904834e-002  3.4796992e-001 -2.4107536e-001  3.3502095e-001 -2.8065903e-002  7.8046563e-001 -6.2011173e-002 -2.7957733e-001 -3.7631991e-001 -6.7814429e-001 -2.8470781e-001 -2.9930593e-001 -5.9545452e-001 -4.2531876e-001 -2.9844408e-001 -8.0561486e-001  1.7467843e-001 -5.1311267e-001  1.1446631e-001  1.6590069e-001  1.1537050e+000  7.7815399e-001  5.2250769e-001  1.3265431e-001  3.2071201e-001  4.7217452e-001 -4.1741136e-002 -7.8383244e-001 -2.2972842e-001  1.6441801e+000 -7.1511167e-002 -4.6037750e-001 -5.5690329e-001  5.1073824e-001  7.8015866e-001
 -2.1327446e-001 -5.4356001e-001 -5.9399201e-001 -1.2882076e+000  2.2812862e-002  6.3951436e-001  4.5922428e-001  1.6430757e-001 -2.1507934e-001 -6.3453914e-001  4.4329356e-001  8.9984195e-001  1.1139443e-002  5.7852867e-001  1.0555558e+000  6.8169079e-001 -1.4252588e-001 -1.5028405e-001 -4.0869126e-001 -7.0471715e-001 -4.4956266e-001 -1.0519223e-001 -1.5895282e-001 -2.0431093e+000 -2.2598452e-001 -1.2615131e+000 -1.4813598e-001  4.0884697e-002  4.6860841e-001  6.6878657e-001  1.2746760e-002  2.7194764e-002  3.5487245e-001  1.5802336e+000  4.5132382e-001  7.6054321e-001  8.9435156e-001  1.5941172e-001 -3.2411044e-001 -7.8921508e-002 -5.6285788e-001 -9.3795287e-002 -1.5977720e+000  1.0121558e+000 -3.3718460e-001 -1.9646009e-001 -3.4284846e-001 -1.8586284e-001 -7.0006640e-001  2.1196164e-001  5.6957193e-002  1.5099562e+000  7.5284488e-001 -1.6256195e-001  1.3556799e+000  6.8941187e-001 -2.0104179e-001  2.5528374e-002  4.2631487e-001 -3.6065586e-001  1.4758437e+000 -3.6983923e-001 -4.5726281e-001  2.4902793e-001  1.3124911e-001  6.0106123e-001
  7.7447742e-001 -4.9625212e-001 -9.2796568e-002 -3.4333992e-001 -1.0452600e-001  3.9549124e-001  5.0804030e-001  2.7523950e-001 -1.5370258e-001 -4.4098241e-001  8.6236257e-001  5.7678621e-001  2.8028852e-001  4.1198226e-001 -1.7327673e-001  1.4926673e-001  1.6488694e-001  8.2420027e-001  2.6143931e-001 -2.4184603e-001  2.0949995e-001  9.7079243e-002  1.7467346e-001 -9.4150859e-002  1.0011051e-001 -5.7062148e-001  8.5686658e-001  1.1005700e+000  1.1381481e+000 -9.3830030e-002 -1.1083131e-002  6.6022158e-001  2.1162302e-001  8.1780231e-003 -1.0160614e-001  4.4772505e-001 -4.4167769e-001  9.6647905e-001  4.3313308e-001  8.7825067e-001 -3.3901206e-001 -4.0058328e-001 -4.9711310e-001  4.3068247e-001 -4.3688905e-001 -1.6456861e-001 -3.2492871e-001 -3.6861284e-001 -3.2553427e-001 -7.6740365e-001 -2.5294339e-001  4.7059278e-001  2.0872522e-001  3.2387812e-002  5.9825757e-001  4.6358258e-001 -1.9054513e-001 -2.1258601e-001  7.7929974e-001  6.9683996e-001  3.8066630e-001  5.1597626e-001 -1.2326086e+000  3.3049400e-001  3.6809928e-001  8.5073244e-001
  6.3728600e-002  2.0300321e-001  7.0367386e-002  9.4027601e-001 -1.5824386e-001  5.1606624e-001 -2.1364465e-002  4.7957158e-001 -8.5368398e-001  6.7049239e-003  2.6659368e-001 -1.0260853e-001 -8.2116951e-002  4.8772787e-002 -5.2980636e-001 -1.9203685e-001  3.4644052e-001  4.0458157e-001 -2.6181991e-001  5.0975428e-001 -1.3001586e-001 -1.1628807e-001  7.9410130e-001  2.8437934e-001  3.8353758e-001 -2.2081810e-001  7.2300570e-001  1.1152040e+000  9.0447188e-001 -7.1609271e-002  8.2275976e-001  9.5678199e-001 -4.5163470e-002 -4.8566810e-001  2.6665606e-001  7.8277022e-001 -1.0697196e-001  7.8965011e-001  1.2917083e+000  8.5039777e-001 -2.8170068e-001 -1.6305693e-002 -7.7853489e-003  7.8175695e-001 -2.6047565e-001 -5.8427161e-001 -4.3057981e-001  4.2946207e-001 -2.6330479e-001 -6.7718255e-002  3.7104558e-002 -2.0787254e-001  3.4095800e-001 -6.0306049e-001 -2.6880691e-001  7.1321425e-002  3.7411501e-001  4.7448090e-001  4.6890268e-001  5.9479070e-001 -2.8603115e-001  4.4181952e-001  4.1454706e-001  5.3220481e-001 -1.1153939e-001  1.2917089e-001
  2.9912375e-001  3.2182883e-001 -1.0052800e+000 -1.0368434e+000 -1.7402300e-001  5.7597499e-001  3.1410626e-002  3.2281788e-001  1.2871043e-001  1.7754732e-001 -1.8046527e-002  5.7052123e-001 -2.6558121e-001  3.8543182e-001  3.8022968e-001  1.5181320e-001  5.9668132e-001 -7.1477736e-001 -3.8814486e-001  4.5231420e-001 -6.1616835e-001 -5.1944608e-001  3.3238547e-001  5.0988040e-001 -4.0902535e-001 -4.7913738e-001 -4.5554877e-001 -2.3990945e-001  4.3900549e-001  6.2068780e-001 -2.6883471e-001 -4.4414375e-001 -3.3132484e-001  2.4705138e-001  5.3820055e-001  3.0231327e-001  1.2780577e+000  3.6373407e-001 -5.5913325e-002 -4.5824564e-001 -6.0187670e-004  1.1892835e-001  3.1195873e-001  2.4683361e-001 -4.8644143e-002  1.1022304e-001 -4.3514236e-001  5.2784994e-001 -1.5925916e-001  4.5795989e-001  6.7903920e-002  3.3787814e-001  2.6842834e-001  3.5008692e-001 -6.5236491e-001  2.0406127e-001  7.2266102e-001 -5.9088490e-002  5.8096529e-001  3.2867609e-001 -1.4984336e-001 -4.9759078e-001  7.7217652e-001  1.6796380e-001  2.0206901e-001  1.2744716e+000
 -5.6852915e-001 -1.0379681e+000  6.7605798e-001 -6.0896940e-001 -3.9735978e-001 -1.9050432e+000  5.6374706e-001  4.0546644e-001 -6.5608688e-003 -3.6279306e-001 -3.1343355e-001  1.4090621e+000 -2.2608993e-001 -6.1219420e-001  1.5286088e-001  2.1414411e-001  1.2823723e-001  6.2423759e-001  3.1421467e-001 -1.4185492e-001 -5.8102658e-001 -6.8184732e-001 -2.7235666e-001 -1.0477330e+000 -4.5871044e-001 -4.3312250e-001 -9.9111431e-001 -6.4497826e-001 -3.3194581e-001  3.0221777e-001 -1.0557545e+000 -5.0299850e-001 -1.6911076e-001  3.2419620e-001  1.0430766e+000  5.1649678e-002  1.4148192e+000 -1.3585268e-001 -1.3980804e-001 -4.4332431e-001 -8.7689751e-001 -1.5063927e-001 -1.3582879e+000  5.3108390e-001 -7.4088827e-001 -4.8422835e-001 -2.5354577e-001  1.2452088e-001  1.7914180e-001  5.4439490e-002 -2.2102923e-001  2.1655896e-001 -3.7401486e-001  6.0485272e-003  3.3573491e-001 -2.8557999e-001  2.7844972e-001 -1.0594886e-001  6.0635659e-001  2.2912998e-001 -4.2230266e-001 -5.0379949e-001 -1.0734972e-001 -9.5279288e-001 -2.1829212e-001 -2.4644488e-001
  6.9089947e-001 -1.0311460e-001 -5.7514595e-001  6.6899508e-001  2.7057942e-001 -1.7074847e+000  5.7657851e-001  1.5477536e-001  4.1732143e-001 -8.4656132e-001 -8.8358619e-001  1.3786038e+000  3.0744610e-001 -4.9773503e-001 -6.9217999e-001 -5.3539061e-001 -3.7565915e-001  7.0328333e-001  1.7334934e+000 -3.2928932e-001  1.2437920e-002  1.5401226e-001 -1.3448470e-001 -1.0860413e+000 -4.8329596e-001 -5.1365101e-001 -1.3345043e-001  8.3842208e-002  3.5122977e-001 -9.8804406e-001 -4.9839225e-001  2.0602007e-002  1.3919400e-001  4.7016044e-001 -1.6813238e-001 -1.4678658e-001 -2.3435224e-001  3.7699804e-001  5.3877512e-001  3.1239525e-001 -1.1222991e+000 -2.8440255e-001 -1.5633589e+000  7.6920552e-003  3.5969668e-001 -4.5923222e-001  5.4542439e-001  6.4250730e-001  9.9089703e-001 -6.6935030e-001 -2.1409621e-001  1.4162472e-001 -3.2020279e-001  1.0189054e-001  1.3754720e+000 -6.5018235e-001  2.8681313e-001  3.4924721e-001  8.9631639e-001  8.2330975e-001 -1.4588674e+000  3.7170235e-001 -1.1469399e+000 -1.2348496e+000 -1.4109834e-002 -8.5793174e-001
 -1.0025378e+000  1.6578555e+000 -7.6574527e-001  2.2349298e-001  4.4061385e-001 -9.3091953e-001  3.6844074e-001 -3.6067991e-001 -2.8359211e-001  3.4948955e-001 -2.0801156e-001 -5.1266836e-001 -8.9948256e-002 -4.8143357e-003 -5.2185094e-002 -1.1578867e-001 -3.7281996e-001 -2.1525549e-001  5.4752654e-001 -5.9425024e-001  6.0931534e-001  3.3992713e-001 -1.1583447e+000 -4.9861048e-001 -1.2162479e-001 -8.2128177e-001  6.1195734e-001 -1.8380401e-001 -2.6711614e-001 -3.4464052e-003 -4.4539431e-001 -2.9798698e-002 -8.0970919e-001 -3.3564339e-001 -5.2616541e-001 -4.3887647e-001  4.1257755e-001 -3.1137633e-001  1.7518937e-001  5.1158742e-001 -3.4068970e-001 -1.2789347e-001 -1.1830172e-001 -1.2083405e+000 -1.9087527e-001  6.4935794e-001  2.4226298e-002 -4.5410776e-002 -9.1862463e-002 -6.5698345e-001  4.5068227e-001  3.2089384e-001  4.6141230e-001  2.2812185e-001 -4.7919889e-001 -1.8399618e-001 -1.1174196e-001  1.7184943e-001 -1.0625400e-001  2.8627811e-001 -2.0950231e-001  6.0582595e-001 -7.1474928e-002 -5.9756868e-001  5.1436815e-001 -7.5369190e-001
 -3.3473876e-001  4.2811143e-001 -3.6661741e-001 -6.9434187e-001  7.6732763e-001  4.6771305e-001  3.3453020e-001  3.8453744e-001 -4.9505084e-002  1.2367719e-001  3.4566533e-001  1.2580204e+000 -2.0098535e-001  4.3629346e-001  1.2600687e-001  4.1878325e-001  2.3989910e-001  3.0576924e-001 -4.4271977e-001 -2.6174317e-002  3.2005427e-002 -1.8503155e-002 -8.7517044e-002  2.4815985e-001 -4.0151943e-002  4.8552613e-001  6.8120096e-001  6.3590646e-001  1.2487399e+000  6.0979143e-001  7.5940986e-001  2.4669374e-001  2.3903665e-001  5.0099643e-001  2.0594369e-001  7.9720826e-002  3.4985795e-001  6.1763250e-001  5.3159116e-001 -1.2617589e-001 -1.6300718e-001 -1.1713325e-001  7.0695864e-002  6.1452966e-001 -3.0145530e-001  8.7534535e-001  4.7802438e-002  4.0219547e-001 -1.0374945e-001 -1.0084378e-001  6.3969421e-001  5.5389555e-001  4.3525918e-001  3.4794732e-001  5.4835759e-001  2.9283549e-002  3.6363806e-001  1.2107116e-001  5.4789829e-001  7.8788360e-001  1.4086060e+000  1.7577886e-001 -8.2256623e-001 -1.8140941e-001  6.7063377e-001 -5.4160065e-001
 -9.3356483e-002  3.8151362e-002  5.7157805e-001 -8.5791158e-001 -1.6582393e-001  1.1769533e+000  8.9541045e-001  5.9363061e-001 -5.7662771e-002 -9.2320261e-001  5.7978346e-002  4.5142025e-001  3.8664183e-001  5.7144370e-001  2.6815799e-001  2.2409884e-001 -3.0816627e-001 -1.5823934e-001 -2.1945112e-001 -3.6823299e-002 -1.4702079e-001 -4.7359339e-001  5.3314134e-001  1.4814321e+000  2.7565378e-001 -3.3822088e-001  1.0407991e+000  6.9049955e-001  1.3682434e+000  7.0911266e-001 -2.1307132e-001  2.9590851e-001 -4.9910668e-002  4.4834426e-001  8.0583700e-001  2.1369905e-001  2.4510788e-001  1.4866861e+000  1.3175753e+000  9.0420437e-001  2.9247357e-003 -3.3607513e-001  4.6850377e-001 -2.1170866e-001 -9.4125340e-003 -5.2555383e-002  1.1888714e-001  3.5802664e-001 -7.6903557e-001 -7.2519252e-001 -3.0126856e-002  1.9321181e-001  1.2361460e-001  1.1033008e-001  5.7092880e-001 -1.2673747e-001 -1.7693326e-001  1.3961409e-001  8.3129515e-001  3.9163114e-001  1.1774424e+000  2.5717521e-001 -7.1680604e-001  4.3454342e-001 -2.7019822e-001  1.3685914e-001
  4.5018719e-002  4.4761438e-001  7.6601404e-002 -2.3002744e-001  6.0763926e-001 -3.6106832e-003  2.5488595e-001  1.2352436e-001 -1.1357779e-001 -1.6905809e-001 -5.6041403e-001  2.5149948e-001  4.1214360e-002  1.8038186e-001 -2.4534369e-001 -5.5947992e-001 -8.9306580e-002 -5.5776762e-001  4.4454399e-001  3.2347120e-001  2.3766842e-001  3.8626106e-001 -5.0339310e-002  1.4493025e+000  2.2733933e-001  9.3429028e-001  7.1660084e-002 -7.8521928e-002 -8.8549494e-002 -6.9099684e-001 -2.0909375e-001  1.4299627e-001 -2.5184408e-001  7.5052686e-001  2.8063669e-001  6.6806719e-001 -1.1966006e-001  7.1032361e-001  1.2544265e-001  4.9886071e-001  2.1079653e-001 -1.2953698e-001  1.1397402e+000  2.1597818e-001  3.3662036e-001 -6.3866263e-001  3.7100722e-001  4.7384477e-001  1.1013475e+000 -3.7528023e-001 -1.1321053e-001  2.8050785e-001  3.1497269e-001 -7.4117485e-002  6.3547539e-001 -4.0194482e-002  7.6509631e-001  2.5596069e-001  8.0279545e-001  9.8309308e-001 -4.0756281e-001  8.3082054e-001  2.6809889e-001  8.2067875e-001  1.3879858e-001  1.2788116e+000
 -9.5963963e-001  2.1859480e-001 -8.7141156e-002 -5.4827693e-001  2.9306446e-001  7.8246710e-001 -1.7771475e-001 -3.4535382e-001  1.8158486e-001  4.0017825e-001 -2.2019968e-001 -1.6410257e-001 -1.1345282e-001  2.6091212e-001  3.8490855e-001 -9.6372549e-002  2.6283426e-001  1.0628476e+000  1.2698589e+000  6.0206827e-001  6.2731381e-001 -1.1933090e-001 -4.1323468e-001 -6.9742308e-001  4.0536552e-001 -1.0092799e-001 -5.8954443e-001 -1.4613172e+000 -1.0867451e+000 -4.9515663e-002  3.5019532e-001 -1.2710018e-001 -2.1234560e-001  4.3782055e-002 -3.8678511e-001  4.5780476e-001  9.6891134e-001 -1.6885000e-001 -8.5173028e-001 -6.5317939e-002  1.3049705e-001  5.7281334e-002 -7.4384328e-001 -8.1188755e-001  2.8758453e-001  4.3738705e-001  6.2089964e-001  1.1608416e+000  5.2956073e-001 -4.5513720e-001  1.9970946e-001  4.8236847e-001  8.9530571e-002  2.8873011e-001  1.0313475e-001  3.1543927e-001  2.9925203e-001  7.1842703e-001  4.0666202e-001  5.3410297e-001  6.4058671e-001  6.5245094e-001 -3.3425508e-001  8.6510384e-002  3.3700206e-001  7.9515531e-001
 -7.5802702e-001  3.9831637e-001 -4.1190845e-001  3.4457899e-001  7.1240030e-001  5.2520191e-001  2.0156498e-002  2.1803435e-001  3.9041551e-001 -3.3484026e-001 -3.6760561e-003  4.1524664e-001  1.4647628e-001 -2.2559317e-001 -1.8433926e-002 -3.9949005e-001 -1.6475676e-001  2.7640142e-001 -1.3002283e-001  2.1594261e-001  9.8041864e-001  1.2504195e-001 -8.1578737e-001 -5.9497242e-001 -6.6945404e-002 -4.1464307e-002 -2.5209997e-001 -2.0862370e-001  2.7870015e-001  2.6646505e-001 -1.6128561e-001 -2.3337070e-001 -1.4024222e-003 -1.4668559e-001  5.9044280e-002 -6.8352963e-001  4.7780509e-001  7.9452796e-001  5.2684822e-001  5.1342515e-001  6.1061673e-001  2.7456490e-001 -1.5998512e-001 -8.7312977e-001  4.0682533e-001  6.5297939e-001  3.2615834e-001 -4.6522212e-001  4.4673568e-001  5.1800820e-001 -1.4440746e-001  6.2757553e-002 -3.8869887e-001  5.6259633e-001  2.8637076e-002  7.7945114e-002 -2.0654380e-001  1.1276039e+000  7.3997724e-001 -1.9318349e-002  2.6693653e-001  6.9879941e-001  1.5788429e+000  8.6077065e-002  9.1456505e-001 -1.6944554e-001
 -4.2836568e-001 -2.2902468e-001 -1.9484320e-001 -5.2628868e-002  6.8793867e-003  4.9000663e-001  2.4498099e-001 -4.9798706e-001 -2.7693192e-001 -9.3413458e-001 -1.9144608e-001  8.4102590e-001 -1.6466235e-001 -3.5725455e-001 -3.1013511e-001 -1.0358664e-001  5.5376362e-001 -1.0481078e-001  2.2558670e-002 -2.4412904e-001  2.3783365e-001 -3.4085621e-001  7.8230049e-001  4.4614730e-002  2.1196471e-001 -7.9217225e-001  4.7523185e-001  8.3528681e-001  8.8983046e-001  8.5403463e-002 -1.7390572e-001 -1.2625123e-002 -1.0073429e-001 -5.7664235e-003  4.1575000e-001 -5.1311786e-001  8.8002015e-001  1.0888801e+000  8.9207987e-001  6.3745604e-001 -8.8186811e-001 -1.4706891e-001 -4.6785301e-001 -7.8804051e-001  2.4415211e-001  2.7780646e-001  7.7312145e-001  3.1618371e-001  1.8422666e-002  7.4090826e-003  3.1221979e-001  2.1033509e-001 -8.6745470e-002 -2.6290604e-001 -7.1771084e-002  3.1157141e-002 -4.4255434e-001  2.0780195e-001  6.5768395e-001  1.2269763e-001  4.5259474e-001  5.2487999e-001  8.0332186e-001  2.9214434e-002  4.1318340e-002 -3.5105830e-002
 -1.0477861e-001  4.5873522e-001 -2.3717447e-001 -6.6862908e-001  1.6412460e-001 -4.8597220e-001  4.7228416e-001  2.2798837e-001 -4.0161910e-001 -1.8110255e-001 -2.4622674e-001 -6.0983552e-002 -3.4990314e-001  9.0704188e-002  1.0162276e-001 -2.2964969e-002  2.0363032e-001  3.9333227e-001  2.2279149e-001 -2.9224576e-002  3.6212924e-001 -4.5090932e-001  2.0499432e-001 -3.9051503e-001 -4.8693583e-004  3.5111474e-002  2.5804738e-001  1.1988106e-001  6.8932599e-001 -5.8995315e-002  2.8654325e-001 -8.0841953e-002  3.4019147e-002 -1.1147853e-001  1.1555676e-001  2.7006493e-001  5.5046440e-001  5.1237396e-001 -3.6742062e-001  1.2501355e-001  4.7609815e-002  1.3202429e-001 -6.7616892e-001 -4.1963972e-002  3.2634388e-002  7.3106042e-001  9.0459382e-001  3.0276918e-001  5.0242877e-001  4.3582684e-001  3.4368762e-001 -2.6457201e-003  4.2116723e-001 -1.2538043e-001  2.5030675e-001  2.9552021e-001  3.1305512e-001  5.2256431e-001  6.5596298e-001  5.7748119e-001  9.6095574e-003  3.1338050e-001 -3.7001157e-001  5.2700990e-002  1.0558071e-001  2.3587376e-001
  5.4956470e-001  8.8586687e-001  2.4996070e-001  2.2622352e-002  1.2116490e-001 -9.8052279e-002 -3.6790900e-001 -1.0029290e-001  1.0126983e-001  2.5510771e-001  8.9584716e-002 -3.3044133e-001 -7.1542154e-002  6.1024204e-001 -3.9491290e-001 -4.8864922e-001 -8.3912808e-001  2.0415926e-001 -6.4587658e-002 -6.0032293e-002  3.2636992e-001 -2.0231051e-001  1.1113189e+000  5.9032219e-001  2.5697484e-001 -4.2288841e-002  2.3909999e-002  6.1360267e-001  1.2961360e-001  2.8151051e-001  3.8149207e-001 -9.3162403e-002  7.3488135e-001  9.0172013e-001 -8.0342907e-003  1.1094844e+000  7.2420697e-001  8.4742064e-001  1.6614090e+000  7.3235362e-001 -7.8136756e-001  2.8928029e-001  3.6224631e-001  3.0413202e-001  1.7756398e-001  1.1635909e+000  8.1403347e-001  1.4522309e+000  8.7515936e-001  4.0402719e-001  4.6733320e-001 -2.5527728e-001  7.6419918e-001  5.7429517e-001  2.6835791e-001 -4.3212765e-002  4.1668636e-001  1.1912700e-001  1.2777041e-001  3.3525736e-001  5.2206465e-001  3.7088619e-001  2.8609067e-001  5.2939460e-001  5.5262172e-001 -3.0341404e-001
  8.0598746e-001  8.2628024e-001 -7.7178780e-001  2.7568485e-001 -5.2086060e-002 -5.3453848e-001 -8.1677394e-001 -1.4189251e-001  2.5683989e-001 -9.6106190e-002  4.4008269e-001  7.5264270e-002  1.0882445e-001  5.0974486e-001  6.1547567e-002  1.6437698e-001 -2.5052599e-001 -2.9929511e-001  2.1871560e-001  3.8817581e-001 -6.0743368e-001 -3.5541630e-001  1.3856973e+000 -6.4350811e-001  4.3127745e-001 -4.4563899e-001  6.5747385e-001  5.6964185e-001 -4.4085959e-001  6.2185411e-001  4.9046819e-001 -3.5625904e-001  9.5062778e-001  6.2593707e-001 -3.4309188e-001  1.8284970e-001  7.6600362e-001  1.2490413e-001  5.9627282e-001  1.9686738e-001 -2.7588278e-001  5.2551158e-001  3.6483054e-001  1.3098857e+000  5.2579919e-001  9.7070305e-001  3.3906323e-002  9.3143610e-001 -5.3440266e-002  3.0040071e-001  3.1196496e-001 -5.1773770e-002  4.9017254e-001  5.3207708e-001  2.5424155e-001  5.0075114e-001  7.3115062e-001 -4.5061137e-001 -7.8253597e-002 -1.2205240e-001  1.0006915e+000  1.2121167e-001 -3.0233416e-001  5.3127921e-001  1.4511744e+000  3.8916757e-001
  1.1937811e+000  2.8393874e-001  1.4024014e+000  8.0683315e-001  1.1316402e-001  7.5299191e-001 -4.3510403e-001  2.0936806e-001  3.9246253e-001  3.9107253e-001  1.2803664e+000  8.4895986e-001  3.4153829e-001  5.5148397e-002  2.6198215e-001  1.3819722e-001 -2.6741618e-001  1.2255443e+000  1.0177178e+000 -8.0830751e-002  4.0851188e-002  2.4188005e-001  1.3452558e+000 -1.4749626e+000  8.5923222e-002 -3.8280933e-001  6.0552778e-001  8.6526779e-001  1.1789577e+000  2.2861250e-001  4.4347996e-001  3.4930772e-001  3.8351418e-001 -7.3747215e-001  1.4600289e-001 -3.5750107e-001 -1.9595509e-001  1.0999342e+000  6.3206733e-001  6.5728375e-001 -2.3761167e-001 -1.9342246e-001 -2.0101818e+000  5.8948880e-001 -4.0764054e-001 -4.5763725e-001 -5.9692435e-001  1.3390292e-001  2.3650445e-001  1.6599002e-002  6.5037244e-001  4.4752726e-001  3.6377150e-001  4.7244290e-001 -2.3308079e-001  7.8490318e-001  9.7554371e-003  7.9825852e-003 -1.1350421e-001  2.7281915e-001  1.2036974e+000 -4.0844710e-001  2.5619400e-001  9.0570446e-001 -1.3526196e-002  1.6087551e+000
 -5.8021525e-001 -1.4231623e-001  1.3541029e+000  5.9715924e-001 -2.0577559e-001 -3.2800873e-001  4.5973491e-001  3.1448776e-001 -1.9792272e-001 -1.9262519e-001  4.1956672e-001 -1.7791294e-001  4.8536397e-002  5.2619294e-001  7.8275869e-001  5.8464368e-001  3.9856483e-001  8.4143536e-001  9.3844058e-001 -2.9180145e-001 -6.3396028e-001  3.9032873e-001  1.9024812e-001 -3.4174920e-001  2.0293373e-001  6.6480827e-002 -3.7864042e-002 -1.2265335e+000 -4.3172433e-002  1.2489541e+000  2.9122292e-002  8.2063524e-001  7.0663989e-001  2.0008927e-001  2.1669748e-001 -9.0586183e-001  7.7626749e-001  9.8152408e-002 -1.1201699e+000 -7.3574052e-001  6.7902275e-001  3.6574810e-001 -6.2096844e-001  3.1996086e-001  1.2972463e-001 -1.1184546e-001  2.7058315e-001  2.1545418e-001  3.6957119e-001  4.5291789e-001  7.1132714e-001  8.6074656e-001 -1.6186845e-002 -2.6947282e-001 -1.1029232e+000  1.0045020e+000 -2.1601897e-001 -3.4200444e-002  4.4348989e-001  1.0157433e-001  7.1647719e-001 -4.0235341e-001  7.9651593e-001  1.2252031e+000  6.7921468e-003 -4.4690190e-001
  9.7437584e-002  6.6617106e-001 -1.9817544e-001 -7.7449195e-001 -4.5828905e-002 -5.4120274e-001 -1.4058052e-001  6.5213085e-002  2.8322821e-001 -5.1327154e-002  1.1474704e-001 -1.1422280e+000  1.5888561e-001 -1.1208049e-001  3.6611818e-001  1.0856996e-001 -5.1565809e-001  5.6282295e-001  1.5443845e-001 -7.8814399e-002  6.6772768e-001  1.4929590e-001 -1.0431170e+000 -2.4939880e-002  4.3729830e-002 -8.2504679e-002 -6.1616807e-001 -8.0901907e-001 -1.0170799e+000  8.7128354e-001 -2.4707529e-001 -2.6582210e-001  1.3713577e-001 -4.5371982e-001 -6.9211067e-001 -2.8340208e-001  2.5747373e-001 -1.1546820e+000 -3.3523994e-001 -6.3328133e-001 -2.4606483e-001 -3.5673477e-002 -2.9396151e-001 -7.7873605e-002 -1.7572450e-001  4.4247717e-001 -7.4396589e-001 -3.2648605e-001 -6.5143640e-001 -4.4629656e-001  4.1405510e-001  6.3492314e-001 -2.5134118e-002 -1.1829476e-001 -9.8244918e-001  3.5869606e-001 -4.9409484e-001 -6.6898080e-001 -1.5653437e-001 -3.2509326e-001  6.7828548e-002 -4.0480694e-001 -4.2022613e-001 -3.4172096e-001 -1.7568655e-001  1.6865363e-001
  2.3690217e-002  9.5160329e-001  1.2848345e+000 -8.9931412e-001 -5.5671587e-001  2.8809637e-001 -9.0062078e-002  4.7008693e-001 -1.0002303e-001 -4.1010932e-002  5.7049354e-001 -5.4572588e-001 -4.6361250e-001 -3.0690658e-001  3.9128378e-001  5.5219946e-001  5.9197882e-001  7.4446800e-001  1.0265130e+000  1.0234624e+000  9.6471813e-001  7.0545475e-001  7.7924809e-001  1.4997016e+000  3.4567548e-001  9.4568054e-001 -8.0990859e-001  8.5134203e-001  3.6933445e-001  4.4696722e-001 -1.1668419e-001 -2.6751163e-001  1.2753258e-001  2.7732559e-001 -4.2314960e-001  6.4495202e-002  7.3272415e-001  5.3820645e-001  1.4845067e+000  6.0487826e-001  4.4611912e-001  2.2992747e-002  7.8968374e-001  9.7037083e-001  8.4278368e-001  3.5160086e-001 -3.2423397e-001  7.6373125e-001  7.1808920e-001  2.7672250e-001  5.7478239e-001  6.9499336e-001  8.3698454e-002  6.6177806e-002 -6.6673168e-001  1.5392143e-002 -2.5398896e-001 -9.8061195e-002 -9.4366286e-002  2.5988219e-001  8.2102492e-001  1.5685540e-001 -8.8252473e-003  5.1940763e-001  5.1272107e-001  1.2418240e+000
 -5.4181107e-001  5.6274664e-002 -3.2105901e-001 -8.5202725e-002  4.0055186e-001  7.2068164e-001  5.3942686e-001 -2.6013459e-001  7.9193058e-001  6.6145130e-002  1.2807603e-001  3.4330967e-001  2.6295126e-001  7.2192054e-002 -4.2371063e-001  2.1032088e-001  2.6280665e-001  1.2307858e+000  5.4394215e-001  5.2843436e-001  3.6195965e-002  4.6843849e-003  7.8695038e-001  3.6821069e-001  4.6414934e-001 -1.4184459e-002 -1.3457757e-001  5.7699922e-001  3.2287714e-001  1.9863164e-001  1.4474492e-001 -2.4238392e-001 -3.3619768e-001 -3.0049344e-001 -1.5825591e-001  7.4201649e-002 -6.9602605e-003  3.4353270e-001  7.2934946e-001  4.0902328e-001 -3.1506723e-001  3.7201139e-001  5.6158418e-001  1.6222936e-001 -2.8134342e-001  1.6294149e-001  4.7176725e-001  4.2656679e-001  8.8753082e-001 -4.3366977e-002  3.7374768e-001 -2.0492233e-001  2.8043770e-001  4.4149104e-001  5.2460549e-001 -4.3814903e-001  1.8287325e-001 -3.3347041e-001 -2.5672373e-001  2.1157316e-001  6.9775578e-001  5.9293747e-001 -5.3275757e-001  3.3694604e-001  1.0410105e+000  5.4754904e-001
  1.5965483e+000  2.7012836e-001  5.2211649e-001 -4.5525084e-001  8.2496460e-001 -6.3536391e-001  4.1399955e-001 -8.8891350e-002 -3.0405892e-002  5.9519742e-001  5.7387637e-002 -2.1038544e-001  7.3635505e-001  2.1779436e-001 -6.4708805e-001 -7.1735359e-001 -9.8296809e-002  6.5497990e-001  4.4064160e-003  2.1020642e-001  9.7335636e-002  4.9626938e-001  3.6658331e-001  5.9863384e-001  1.6807156e-001  7.8898522e-001  3.6554811e-001  1.4300867e-002 -7.1394861e-002 -6.6634004e-001  2.0151293e-001  4.5823793e-001  1.5915158e-001  4.0506636e-001 -2.9643014e-002  4.6507682e-001 -4.5788829e-001  2.2208071e-001 -5.2510888e-001  3.1505610e-001  5.4809569e-001 -2.0941826e-002  1.3312865e+000 -2.6738838e-001  2.4532823e-001 -4.7924111e-001  1.2130149e-001  4.7314212e-001  1.3503716e-001 -1.4516826e-001 -9.0755281e-002 -4.1511205e-001  1.2737390e-001  3.0663535e-001 -1.8990023e-001  2.1482739e-001  2.6922148e-001  5.9362000e-001 -4.0675733e-001  1.5184221e-001 -4.2933277e-003  5.9333757e-001 -6.1709675e-001  1.6295247e+000  4.0489654e-001  5.5448354e-001
  5.9849583e-001 -3.2987413e-001 -7.9865383e-001  2.4987939e-001 -7.1110027e-002 -9.9503442e-001  4.0959606e-001  3.4228881e-001  3.7575143e-001  2.8472298e-001 -1.2708523e-001 -9.4386200e-001  1.5598730e-001 -7.6680826e-001 -8.2955025e-001 -4.2843677e-001 -1.9991509e-002  6.8559650e-001  1.4542091e-001  7.4151054e-001 -3.3457150e-001 -2.8987673e-001  9.4149966e-001  6.6240150e-001  5.2776088e-001  3.0248438e-001 -1.4111046e-001 -5.6842449e-001  9.5661487e-002 -7.4766276e-001 -2.0043908e-001  2.0274244e-001 -6.1309533e-001 -7.0087363e-001 -4.3666157e-001 -7.0712317e-001 -4.3640010e-001  4.5916440e-001 -7.1378401e-001 -2.4466801e-001  2.4115960e-001  6.5427141e-002  8.7860762e-001 -1.5188907e-001 -3.0590485e-001 -2.7413718e-001  7.6816009e-001 -1.4378167e+000 -5.6222172e-001  9.5528998e-002 -4.1788250e-001 -7.2038305e-001 -6.2659830e-001 -5.3625178e-001 -1.9483688e+000  7.0373776e-001 -4.7143977e-001 -2.7127746e-001  4.4044114e-001  1.0836435e-001 -9.8223170e-001  3.3496857e-002 -1.4781689e+000  5.9388684e-001 -8.3039335e-001 -1.8025616e-001
  8.1440719e-001 -5.9309402e-001  2.8362719e-001 -3.7916063e-001  9.6876126e-002  3.1346256e-001 -2.5468022e-001  3.1871774e-001 -2.4269423e-002 -1.3862534e-001  2.7008439e-001 -3.3185042e-001  7.3294657e-002  6.9359252e-002 -9.1951552e-002 -3.7959344e-001 -4.9117295e-001 -1.2567652e+000  2.4444047e-001 -2.6493557e-001 -3.0179864e-001  3.4610992e-001 -1.4038950e-001  7.5877256e-001 -1.6297860e-001  9.8260858e-001  1.0626343e-001  7.9252399e-001  9.0995217e-001  1.0139510e-001  1.2249656e-001  1.6308020e-001  9.0702061e-002 -3.1446497e-001  1.1481852e-001 -5.5502924e-001 -4.2193997e-001  1.3337788e-001  6.6119243e-001  4.0495859e-001  5.5664405e-001 -2.0877031e-001  2.2531856e-001 -3.0555921e-001  4.0142589e-001 -1.7245959e+000  5.3709643e-002 -7.4381336e-001 -3.5537452e-001  4.6109847e-001 -4.0599531e-001  5.2546123e-001 -1.5014735e-001 -3.0869286e-001 -5.2158589e-001 -4.3062043e-001 -1.9189361e-001 -5.4985303e-001  4.9946221e-002  3.2618280e-001  1.5899899e+000 -7.8088181e-002 -5.7198491e-001  6.8799037e-001 -8.3035588e-001 -3.7568344e-001
  3.3671899e-001 -9.8199805e-003  8.6830863e-001 -8.6845061e-002  1.3664572e-001  6.5106287e-001 -6.7359129e-001 -2.8970242e-001  2.6198448e-001  2.5004386e-001 -1.5911903e-001 -2.5083715e-002 -4.2598162e-002  1.1097643e-001 -8.8239083e-001 -9.0415115e-001 -3.3591382e-001 -2.7566824e-002 -3.7168081e-001 -2.1381250e-001 -1.4006160e-001  8.8181855e-001  4.4507750e-001  7.9849155e-001 -4.8821158e-001  1.0558226e+000 -4.0276842e-001 -5.0616369e-001 -1.0866663e+000 -8.7502102e-001 -4.4747497e-001 -1.1059551e-001  3.1894786e-001  2.8571744e-001 -9.8348797e-002 -6.4449914e-001 -6.0498450e-001 -1.5694187e+000 -1.0461571e+000 -9.0457351e-001  4.8796176e-002 -3.4206886e-001  5.3403081e-001  5.8292280e-001  4.6651125e-001 -4.9217777e-001 -4.6527797e-001 -8.8840613e-001  3.2509360e-002 -3.7875953e-002 -2.3982147e-001 -4.3583438e-001  2.7357544e-002 -9.4670410e-002  5.0767754e-001 -9.8413615e-001  2.4946166e-001  4.2087681e-001 -4.5507999e-003 -2.9609109e-001  2.3211515e-001  3.9431842e-001 -1.0680336e+000  3.7865383e-001 -4.5353173e-001 -3.1037399e-001
  1.4046988e-002  2.3641632e-001  1.5055317e+000 -4.1590518e-001  7.7544171e-001 -1.0294772e+000 -5.3560385e-003  6.9995628e-001  4.6654799e-001  1.0216301e+000  2.2493649e-001 -5.6393827e-001  6.2408004e-001  1.9818824e-001 -1.0081525e+000 -2.2092997e-001 -2.5784255e-002  1.2994457e+000  7.8052945e-001 -2.9888598e-002  1.5656631e+000  1.2523893e+000  6.2800743e-001  5.8505631e-001 -2.3455568e-001  9.4869464e-001  9.9170423e-001  2.2577145e-001 -7.1110721e-001 -9.5690413e-001 -6.4538025e-002  1.9318886e-002  1.0005087e+000  2.4696914e-001 -3.9177972e-001  5.8284235e-003 -1.3104478e+000 -7.2225097e-001 -7.3613692e-001 -6.1666433e-001  1.1664366e-001 -4.0675721e-001  6.8549580e-001 -6.8451081e-002  8.5831572e-001  3.2485926e-001 -7.7038776e-001 -1.1441111e+000 -6.2791280e-001 -1.2149119e+000 -5.1153766e-002 -9.9959974e-001 -2.7035770e-001  4.8818255e-003  1.9191183e-001 -9.0242047e-002 -8.2454650e-002  4.8142929e-001  3.9628661e-001  2.9151082e-001 -1.7157685e+000  5.5275935e-001 -2.4133311e-001 -7.6826297e-002 -3.3952100e-001  2.3681716e-001
 -8.3530038e-001 -8.3823265e-001 -1.9810568e-001 -1.0038932e+000 -6.8155305e-002 -1.0905196e+000  1.5716202e-001 -2.3026707e-001 -3.0181562e-001 -2.5079895e-001 -7.0257736e-001 -3.7942508e-001  1.1784714e-001 -5.5185586e-001 -7.4930032e-001 -1.6246756e-002 -2.4017357e-001  3.8553748e-001 -4.1667380e-001 -3.0302553e-001 -2.9288030e-001 -1.6789037e-001  2.5012894e-001  2.4396650e-001 -3.0579514e-001  1.2069499e-003  4.2573012e-001 -1.9926805e-001 -4.0312481e-001 -9.4438589e-001 -6.5325098e-002 -3.4938942e-001 -2.5200602e-001 -5.3755466e-002 -2.6525043e-001  3.1739633e-001 -6.2796221e-001 -4.0197219e-001 -1.4791788e-001 -3.9602455e-003 -1.3049344e-001 -1.1099385e-001  1.8324925e-001  3.3372338e-001 -5.7617031e-002  3.0749159e-001  1.8073361e-002 -5.3925511e-001  2.5251629e-001 -4.3499634e-001 -5.0875059e-001 -9.6122719e-001 -8.8190637e-001 -3.8566808e-002 -1.1204771e+000 -3.6587297e-001 -5.3988760e-001 -1.0388260e-001 -1.1994552e-003 -2.2182030e-001 -1.2806163e+000 -2.7840013e-001 -2.0956073e-001 -1.1563343e+000 -8.4443653e-001 -1.2535705e+000
 -6.1771165e-001 -9.5890702e-001 -1.0524052e+000 -3.5569268e-001 -1.2409664e-001  2.0975792e-002  3.9990805e-001 -2.3326414e-001 -2.4246096e-001 -1.6219621e-001  2.9426104e-001 -1.6871971e-001 -5.5396154e-001 -1.0247226e-001  7.0671448e-001 -3.6188781e-001 -9.2084285e-001 -1.3480328e+000 -1.1414958e+000 -1.7858228e-001  1.0551755e-001 -9.5601854e-002 -1.7411449e-001  8.5065134e-001 -5.4351511e-002  7.2695808e-002  2.3589374e-001  3.1604663e-001  5.0658919e-001 -6.3430219e-002 -9.4374770e-003  2.1446116e-001 -7.3392768e-001  3.1189355e-001  7.9676667e-001 -3.8490018e-001 -6.2968497e-001  2.8877946e-001  5.8452054e-001  8.3524148e-002 -5.0382076e-002  2.1551091e-001  4.5109386e-001  1.9308258e-001  1.2534257e-001  1.6194918e+000  2.3835284e-001 -6.5000942e-001 -8.9762845e-001 -9.5649731e-002 -9.1253402e-001 -4.3802767e-001  1.3618415e-001 -1.7322902e-001  3.9255680e-001  1.2925044e-001 -6.8072517e-003 -5.4175007e-001 -4.4174350e-001 -4.9517679e-001 -4.4131323e-001 -8.9866018e-001  7.4884103e-001  2.6519016e-001 -1.0624964e+000 -8.1032313e-001
  3.4603290e-001  2.0787762e-001 -1.1507818e+000  8.3071846e-001  1.8322258e-001  3.5181938e-001  7.3171269e-001 -5.5774435e-001 -1.2416687e-001 -9.0227202e-002 -1.9621641e-001 -1.5723171e-001 -1.8125006e-001  9.4563968e-002 -7.5400009e-001 -5.1014846e-001  2.4015095e-001 -1.1780748e+000 -1.1178912e+000  5.7967306e-001  1.1827389e+000  6.4219141e-002  7.2437453e-001 -2.8321705e-001  7.6083447e-002  3.1596875e-001 -1.5200091e-001  2.4363339e-001  4.6998488e-001 -6.0297376e-001  2.5299114e-001  4.6535919e-001  6.3906454e-001  6.2242796e-002  4.5242023e-001  4.0637011e-002 -1.6975579e-001  7.3914421e-001  5.0262232e-001  2.3422480e-001  8.6037100e-001  3.0382944e-001  4.6106849e-001  2.7090668e-001  4.5452816e-001  1.5878119e+000  5.0552584e-001  4.3147347e-001  1.5092867e-001  6.4788123e-001 -1.0695982e-001 -5.1489303e-001 -1.2308159e-001  2.1836364e-001  9.6114703e-001  1.4144539e-001  3.7349535e-001 -7.6136484e-002 -8.7887727e-002 -4.7356951e-001 -9.6118655e-001 -1.4922831e-001  9.4804341e-001 -7.5361678e-001 -4.2063945e-001 -1.5722179e+000
 -1.1704150e+000 -6.1211537e-001 -2.9942979e-001  6.0693574e-001 -1.2999796e-001  3.6292435e-001 -2.2949421e-003 -1.4648994e-001  2.1555762e-002  5.1901940e-001 -4.1617503e-001 -2.4505808e-002 -3.5780977e-001 -2.6519288e-001 -1.4815540e-001  1.3283146e-001  5.0911190e-001  7.7222108e-002  2.0865728e-002  4.6625943e-001  1.0864345e+000  1.6750854e-001  1.3104347e-001 -1.7071317e-001 -2.6775768e-001  3.4715207e-001  2.4677501e-002  5.3128175e-002 -2.6636109e-001  5.8750839e-001  3.9521749e-001  1.1121692e-001  1.1508408e+000 -1.7866367e-001 -3.1392234e-001 -3.7856445e-001  1.9510814e-001 -5.5318294e-001 -3.6412371e-001 -4.0110815e-001 -1.7936763e-001 -4.1006230e-001 -7.8748156e-001 -5.2151414e-002 -1.3704141e-002  1.8904447e+000  2.4566352e-002  2.3079335e-001 -1.4733597e-001  1.2477163e-001  2.0046153e-001  1.9540960e-001 -4.0254389e-001 -9.0167712e-002  4.6369967e-001 -3.9017231e-001 -7.6747990e-001  2.9163251e-001 -3.1950020e-001 -5.8569719e-001 -7.7401643e-001 -3.7728354e-001 -4.5008441e-002 -1.6949465e-001 -1.0273875e+000 -7.3792207e-001
 -1.3401884e+000 -8.9894553e-001 -8.9957740e-001  4.6675014e-001 -2.5455079e-001 -9.2350862e-001 -3.8180218e-001 -2.2254722e-001 -1.4639605e-001  1.6730972e-001 -2.6416130e-001 -4.4067692e-001  6.2755530e-001 -3.4727358e-001 -9.7080836e-004  5.2836388e-001  1.1482617e-001  5.1239078e-001  6.0943768e-001 -4.1341961e-001  1.2152263e-002  6.2107205e-002 -1.6792742e+000 -8.0873509e-001 -4.6031718e-001 -8.8580540e-001 -3.3847796e-001 -3.2770159e-001 -7.1608206e-001 -2.3659208e-001 -1.2173197e-001 -4.1063997e-001 -1.5919207e+000 -1.1224229e+000 -7.9151050e-001 -5.6081671e-001 -8.4187628e-002 -8.4728758e-001 -6.2095106e-001 -4.5342509e-001 -4.2149690e-001 -9.3561554e-001 -1.3791624e+000 -9.2524672e-001 -4.7393675e-001  5.5148446e-002 -1.3663327e-001  7.3248855e-002  2.2303824e-001 -2.7683197e-001  1.7548566e-001 -2.4836293e-001 -9.2218307e-002 -2.8215713e-001 -9.8017700e-001 -1.1430661e-001 -8.0390786e-001 -1.5409683e-001 -2.0174746e-001  6.8654967e-002 -9.8627720e-001  9.7948509e-005 -1.3714485e+000 -3.1779753e-001 -1.5415322e+000 -1.1291656e+000
 -1.0554170e+000 -5.1857955e-001 -6.0640476e-001  7.0505700e-001 -1.0924624e-001 -1.2104639e+000 -6.5881424e-002  3.5523250e-001 -3.0134423e-001 -5.0582366e-002 -3.0552412e-002 -3.1171713e-002  7.5168581e-002 -9.0118630e-002  1.1731582e-001  3.1400529e-001  4.3587252e-001 -1.9349105e-001 -7.8814312e-001 -6.1023548e-001 -6.4651076e-001  1.0579469e-001 -9.3704889e-001  3.5169961e-002 -1.3697638e-002 -2.9667460e-001 -4.7263973e-001 -1.3118057e+000 -8.6344416e-001 -3.8532663e-001 -1.1906967e+000 -1.3989019e-001 -7.7917173e-001 -5.9923841e-002  1.3440563e-001 -1.2675127e-001 -1.4937441e-002 -1.1263689e+000 -9.3538909e-001 -5.9978918e-001  3.6431144e-001 -2.2121393e-001  6.5745951e-001 -1.4391971e-001 -2.3732577e-001 -7.1977957e-001  1.4636139e-001 -3.1371284e-001 -9.5154615e-002  4.5550437e-002 -4.9994392e-001 -4.7156979e-001 -2.7497836e-001 -5.9804280e-001  5.1718785e-001 -4.0014517e-001 -2.6925409e-001  4.3312542e-002 -2.0722579e-002 -3.6633957e-001 -1.3180599e+000 -1.1424596e-001  4.8229007e-002 -1.7878418e+000 -6.3971158e-001 -1.1159437e+000
 -9.8254996e-001 -3.9565082e-001 -8.7714050e-001  8.0837604e-001 -3.9387926e-001  3.6729411e-001  7.4717949e-002  2.5146508e-001  4.4247635e-001  3.5512515e-001  5.0707764e-002  6.4074515e-001 -2.9825061e-001  6.1551146e-002  7.1984142e-001  3.0239388e-001 -4.4071535e-001 -1.1624752e+000 -9.3055669e-001 -1.8388314e-001 -1.0482868e-002 -7.1355910e-001 -1.0920595e+000 -5.3977461e-001 -1.5074955e-001 -5.4123657e-001  2.3141349e-001  4.4712649e-001  4.4700682e-001  1.4313913e-001  5.0685867e-002  6.7106342e-001 -3.1827830e-001 -1.4045365e-001  8.1837506e-001  3.3990509e-001 -3.3822352e-001 -2.3790679e-001 -2.4373356e-001 -1.6925767e-001  9.1801853e-002 -3.8815484e-002 -5.4248199e-001 -1.0186901e+000 -3.8867925e-001 -1.9539668e-001  2.3257502e-002 -2.7114363e-001 -6.3164144e-001  2.0318435e-001 -4.9685710e-001 -3.9471243e-001 -1.1902501e-002  1.0523002e-001  7.4054229e-001 -4.2250492e-002  4.5271804e-001  5.4486149e-002 -5.2323705e-001 -4.0737843e-001 -1.2807486e-001 -2.2136627e-001  6.4134606e-001 -9.3598456e-001  2.3791962e-001  4.9799583e-002
 -1.6014981e-002 -1.0132446e+000 -1.3648768e+000  8.6867991e-001 -8.0762740e-001  2.2361715e-001 -4.5383060e-001 -1.9412211e-001  2.3824958e-001 -3.2870279e-001 -3.6159591e-001  7.1685476e-001 -5.4895215e-001 -4.9857006e-001  9.2265107e-001  2.2756092e-001  2.9015674e-001 -1.3193284e+000 -9.1353215e-001 -9.6461452e-002 -8.6860075e-002 -2.8329287e-001 -7.6985202e-001 -1.1638535e+000 -2.4439186e-001 -7.1580154e-001  1.8194247e-001  5.3042517e-001  2.4927197e-001  2.6270393e-002  1.8060222e-001 -4.6963356e-001 -4.5952920e-002  1.6626538e-001  4.6915040e-001  6.0754626e-001 -2.5813940e-001 -3.4272581e-001 -5.1375331e-002 -2.2185247e-001  4.5125723e-001  2.0933273e-001 -1.9819293e-001 -3.3478206e-002 -4.0315927e-001  2.1848533e-001 -1.3556992e-001 -8.9132156e-001 -5.6453610e-001  4.0038990e-001 -5.3947164e-001  2.3966666e-001 -2.7808090e-001  2.3579444e-001  3.2279128e-001 -1.6549791e-001 -1.0406738e-001 -3.3100714e-001 -4.3857324e-001 -1.0503586e+000 -4.5084948e-002 -7.8246504e-001  1.2253157e+000 -1.9270077e+000 -3.6551979e-001 -2.0267679e+000
 -3.0667217e-001 -4.5492479e-002 -9.4136566e-001 -3.8306365e-001  2.0168298e-001  2.0869057e-001  3.3127607e-001  3.4793346e-001 -2.9608390e-001 -3.6628630e-001 -2.6244255e-002  1.3773596e-001  3.9505749e-002  2.4658180e-001  1.6213496e-001  2.7662043e-002 -1.3356089e-001 -5.0689622e-001 -1.5266009e-001  6.8651665e-002 -1.2431758e-001 -3.3085336e-002 -4.0369586e-001 -2.5051887e-001 -2.0349085e-001 -4.4198778e-001  7.4828575e-002  9.2086436e-002  9.3688349e-002 -3.0914375e-002 -2.5730266e-001 -3.0794817e-001 -3.1207700e-001  1.0738545e-001 -7.3931287e-002  1.3896064e-001  7.5549904e-002 -2.0969749e-001  2.8639332e-001  1.3160163e-001 -3.7027754e-001  7.1300280e-003 -4.1803322e-001 -6.1774498e-001  1.8953601e-001  1.7470577e-001 -1.6363241e-001  3.7765742e-001  9.7643708e-002 -2.1537982e-001 -1.7265195e-001 -1.6213253e-001 -1.0579007e-001 -2.8649638e-001  2.2666655e-001 -1.5030317e-001  1.0329459e-001 -8.9225823e-002 -6.2229237e-002 -9.4983045e-002 -2.3352467e-001 -7.8718315e-002 -3.5757382e-001 -8.2612929e-001  1.9174377e-001 -3.2465878e-001
 -3.2336214e-001 -7.7585848e-001 -2.6905412e+000 -1.0914890e+000  5.3455378e-002 -1.6183329e+000  5.1108037e-001 -1.2249087e-001 -4.6545077e-001 -3.2504589e-001 -1.4339036e-001 -1.5414843e+000 -4.8517358e-001 -1.1279128e+000 -1.4072407e+000 -7.3328244e-001  1.2050916e-001  7.1024790e-002 -6.3362458e-001 -4.1201641e-003  1.1817912e-001 -6.6818154e-001 -8.2379377e-001 -7.2987929e-001  8.4624992e-003 -9.5888082e-001 -5.8653281e-001  5.5926992e-002  1.1575756e-002 -3.5953512e-001 -1.3921305e+000 -8.4283708e-001 -3.7565672e-001 -2.6143445e-001 -1.0230750e+000 -1.2107304e+000  5.4812252e-001 -1.5963562e-001  3.9738843e-001  3.3335292e-001 -1.1572433e+000 -5.9361817e-001 -8.4734391e-002 -1.2277956e+000  2.6104632e-001  1.3105910e+000  1.1356272e+000  1.3297396e-001 -1.7664351e-001  2.2291487e-001  5.5726150e-002 -9.0334732e-001 -3.9611766e-001 -1.0489935e+000 -1.5787578e-001 -6.6289052e-002 -8.9725858e-001  4.5028469e-001  3.3960611e-001 -2.6558653e-001 -7.5529125e-001  3.0391302e-001 -1.4481468e+000 -5.4878343e-001 -7.4114532e-001  3.9531991e-001
 -9.9612049e-001 -9.4036991e-001 -2.4954402e-001 -4.6608887e-001 -7.6048251e-002 -7.5079370e-001 -1.6611579e-001 -3.9059468e-001 -5.5336861e-001 -3.6409952e-001  1.5948570e-001 -3.5440178e-001 -4.1480908e-001 -7.1283661e-001 -1.4179299e+000 -1.0360852e+000 -1.1269976e+000 -1.4610123e+000 -1.1418204e+000  9.1117537e-002 -2.3224562e-002 -1.2436844e+000 -6.5433154e-001 -3.3004452e-001 -2.3070029e-001 -3.0473255e-001 -4.0551859e-001 -5.7747597e-001 -6.0616401e-002 -2.4050271e-001 -2.2660271e-001 -2.5889920e-002 -4.0388903e-001  4.3654782e-001  2.4564259e-001 -1.3264108e-001 -1.7111708e-001  1.1685729e-001 -2.2909836e-001 -3.1910329e-001 -3.2131853e-001 -1.5302703e-003 -3.4101100e-001  1.7681250e-001  1.4338084e-001  9.9303019e-001  1.0990265e+000  2.0093963e-001 -7.4070369e-001  1.4872966e+000 -6.1848532e-002 -7.3214636e-001  2.7052831e-001  1.8697189e-001  3.1138660e-002  9.8747223e-001 -1.4194375e-002  3.9272938e-001 -2.2142757e-001 -6.2678481e-001  4.2530866e-001 -4.6781075e-001  7.3384966e-002 -5.1633789e-002 -3.3627239e-001 -6.8143299e-001
 -1.3847443e+000 -1.0362477e+000 -4.5868840e-001  2.4760257e-001 -5.2985184e-001 -1.4842857e+000  3.6207655e-001 -5.8335927e-001 -7.2717126e-001 -4.1194054e-001 -3.1910476e-001 -3.1001173e-001 -3.4035852e-001 -5.7567085e-001  2.9756854e-001 -5.3421369e-001 -7.6319616e-001 -1.4725291e+000 -1.2081242e+000  1.6944146e-001 -5.4455510e-001 -7.1683952e-001 -5.9914921e-002 -2.9033070e-001 -1.0148029e-001  1.7843452e-001 -6.8594732e-001 -1.4732195e+000 -1.1735489e+000 -2.7861787e-001 -5.0272752e-002  5.8098705e-002 -1.3119260e-001 -2.1533162e-001  5.4918954e-001 -1.6652449e-001 -2.4337791e-001 -6.8975715e-001 -1.7342747e+000 -5.5984273e-001 -6.9577512e-001  8.3936712e-002 -5.2875178e-001 -2.7844018e-001  1.7631055e-001  9.6638119e-001  9.3719532e-001  1.0356375e-001 -2.6160947e-001  6.2125103e-001 -6.4523196e-002  2.2956758e-001  1.0512385e-001  1.2974332e-001  4.5115354e-001  6.2465346e-001  1.3471756e-001 -5.8386367e-001 -5.9646409e-001 -6.6554153e-001 -9.5958173e-001 -7.3334169e-001  2.5184572e-001 -7.0756599e-001  3.3430095e-002 -7.2922665e-001
 -4.8121058e-001 -1.2487558e+000 -6.7392891e-001 -6.2793128e-001 -1.1737471e+000 -1.0518953e+000 -5.0110499e-001 -1.4748190e-001 -3.6089650e-001 -4.0276662e-001 -6.9837328e-001 -6.2072091e-001 -5.1035461e-001 -1.3269947e+000 -2.2648966e-001 -4.3146397e-001  3.6992043e-001 -2.6447140e-001 -5.6501903e-001  9.1441075e-002 -8.2310832e-001 -6.2943181e-001 -6.6432667e-001 -4.7614774e-001 -1.7729343e-001  1.7867886e-001 -7.6106609e-001 -7.4466702e-001 -9.6185753e-001 -6.8317537e-001  3.7285205e-001 -5.3567803e-001 -8.6079206e-001 -4.4623103e-001  3.7829233e-001 -2.8762719e-001 -6.2945490e-001 -3.9154533e-001 -8.4825480e-001 -1.1963015e+000  8.0954648e-002 -7.3251379e-002  8.9828534e-002 -3.1297477e-001  2.7070372e-001 -2.1094005e-001  9.0521811e-001  1.8860299e-001  3.6450134e-001  7.1480912e-001  1.5244652e-002  3.7545297e-001 -3.6946698e-001  3.9263269e-001  1.4938332e-001  1.9475344e-001  2.1115852e-001 -2.7275414e-001 -5.1019818e-003 -3.3411782e-001  6.7048284e-002 -1.7067109e-001 -1.4019798e-001  3.5320596e-001 -5.9491540e-001 -2.6077343e-001
  1.0755894e-001 -2.4658236e-001 -7.5970715e-001  3.5239740e-001 -4.8950784e-001 -1.0329455e+000 -9.6830335e-001 -1.9690367e-001 -4.9946865e-001 -1.4908745e-001 -5.2888635e-001 -5.5815988e-001  1.3376059e-001 -6.6551857e-001 -5.6072486e-001 -4.2452589e-001  7.3905769e-002 -1.4603870e-001  4.0185647e-001  7.8668371e-002 -4.6687859e-002  5.9163174e-001 -5.3069451e-001 -5.4788153e-001 -3.2515809e-001 -3.0414446e-002 -6.6729634e-001 -2.7196694e-001 -5.4668008e-001 -7.7509077e-002  7.3894926e-001  1.0978439e-001 -1.5099002e-001 -6.5236689e-001  5.8856053e-002  3.9412501e-001  3.2134098e-002 -2.3153294e-001 -7.9810224e-001 -5.8518598e-001  4.4696067e-001 -5.4936432e-001 -4.3165961e-002 -3.6536624e-001  5.9823633e-001 -6.4450179e-001 -1.7172456e-001  4.1641595e-001 -5.0873630e-001 -4.9156927e-001  9.0081079e-002  2.9233250e-001 -4.2193466e-001  2.8879640e-001 -4.7824016e-001 -2.1086951e-001 -9.9046532e-002 -4.0548435e-002  3.4630159e-001 -5.6777438e-001 -1.4462019e-001  6.5929486e-002 -1.7359724e-001 -1.3402178e-001 -1.3010070e-001 -8.5671408e-001
 -3.6188567e-001 -1.3815620e-001 -1.0050002e+000  1.3895520e+000 -5.1344195e-001 -1.2287217e+000 -1.3265099e+000  1.0138476e-001 -6.6089942e-001 -8.2634279e-003 -9.3851543e-001 -4.2731726e-001 -2.3609146e-001 -9.6473101e-001 -1.3654114e+000 -7.1414834e-001  3.3245265e-001 -6.5007416e-001 -4.7658848e-001 -5.7787564e-001 -2.6906996e-001  3.4021259e-001 -4.1286208e-001 -6.1770700e-001  3.2633073e-002  2.1880224e-001 -2.4948082e-001 -5.3670514e-001 -8.8008923e-001 -1.9111681e-001  3.9842008e-001  1.9473836e-001 -8.2680845e-001 -1.1435789e+000  1.1164206e-001 -4.3854685e-001  5.0688912e-001 -7.1430249e-001 -3.4561331e-001 -1.7788191e-002  8.8491066e-002 -1.8463481e-001 -8.4599804e-001  3.8205589e-001  1.7357483e-001 -1.0512112e+000 -7.8425931e-001  4.2694903e-002 -7.2798828e-001  2.4801535e-002  1.9934671e-001 -2.7210581e-001 -3.6317490e-001  5.3632039e-001  2.8852974e-001 -6.1521437e-001 -2.6303495e-001  2.0756487e-001  3.3623159e-001 -1.7895044e-001 -1.0100835e+000 -2.4482873e-001  6.7176630e-001 -1.3586748e+000 -1.2642297e+000 -1.2890524e+000
 -6.0051194e-001 -7.6094267e-001 -5.8859544e-001 -1.9270917e-001 -4.0067470e-001 -5.5349876e-003 -3.3757707e-001 -4.6579672e-002 -3.3221903e-001  1.3335072e-001 -2.5355282e-001 -2.5656778e-001  1.4536168e-001 -2.7812053e-001 -8.7972689e-001 -4.1957195e-001  4.0904194e-001 -4.2705973e-001 -4.0211829e-002 -2.4328621e-001  7.3715748e-001 -3.5682662e-002 -9.6761947e-002 -6.8605145e-001 -4.2897239e-001 -6.5251923e-002  2.1826494e-001  4.1345874e-001  4.4327360e-001  9.3860922e-002  6.0231919e-001  8.3083643e-001  2.4636349e-001  5.9568921e-001 -1.5210270e-001 -1.1727423e-001 -1.5599717e-001  5.0403009e-001  6.0216599e-002  6.3786350e-001  7.0767847e-001 -3.6057417e-001 -1.3470842e+000 -4.0629042e-002  4.0769931e-001 -1.0214270e-001  6.6776819e-002 -1.7266896e-002 -7.5045480e-001  2.4797970e-001  1.2704602e-001 -5.1452814e-001  1.8627124e-001  7.7549512e-001  1.1216839e+000  9.3615542e-002 -1.1675943e-001  2.1599098e-001  2.7063481e-002  2.5377425e-001  2.8838405e-001 -3.0318603e-001 -1.6358738e+000  1.8151560e-002 -6.0493841e-002 -1.4104452e+000
 -7.6497615e-001 -7.8435501e-001 -2.1474417e-001  2.0617462e-001 -7.9887777e-001 -3.3619270e-001  1.2814023e-001 -3.2481568e-002 -4.0389958e-001  9.2916292e-002 -2.4213899e-001 -1.8481802e-001  1.8237028e-001 -7.6896148e-002  3.9349784e-002 -6.0554793e-002 -2.0771394e-001 -7.3342018e-001 -3.9805793e-001  2.7911637e-001  2.8972022e-001 -4.1390765e-001  4.2006775e-001 -4.1636637e-001 -5.1755516e-001 -2.9922023e-001  6.2270288e-001  9.2919328e-001  6.4123922e-001  4.1073938e-003 -5.1476325e-002  2.9875999e-001 -1.7315840e-002 -8.1216506e-002  2.4076534e-001 -3.7614855e-001  2.5948896e-002  3.7463220e-001  6.0457968e-001 -2.5117954e-001 -5.3511957e-001  3.3116037e-002 -1.3658027e-001 -1.3388614e-001 -3.4600173e-001  2.6036155e-001  7.6990150e-001  7.5706514e-001  1.0025572e-001  1.4097191e-001  3.9836728e-001  4.1650488e-001 -2.2462866e-001 -1.7156125e-002  4.6623852e-002  3.8197621e-001  2.2211951e-001 -1.5355460e-001  5.5339456e-001 -4.4811452e-002 -2.9135675e-001 -1.0531171e-001  5.0722322e-001 -6.3659479e-001 -9.5782363e-001 -1.2395268e+000
 -1.1849141e+000 -1.0717573e-001 -1.1654230e+000  4.6201484e-001  4.9657948e-003 -9.5183533e-001 -1.9731784e-003  1.0440762e-001  2.6849766e-001 -4.9844063e-001 -5.4170145e-001 -3.7676349e-001 -2.6164748e-001 -7.9405365e-001  2.3363513e-001 -4.3485131e-001  1.3387087e-001 -7.7557872e-001 -1.2870576e+000 -1.8631221e-001  2.5648819e-001  8.7095686e-002 -5.1768841e-001  4.9716567e-001 -4.0802910e-001  6.6614789e-001  3.0243361e-001  1.3711494e-001 -3.7425145e-001 -5.9688871e-001 -4.9705061e-001  3.0266140e-004 -9.1147882e-001  4.7703141e-002  5.7376231e-001  5.8454479e-001 -8.5387974e-002 -2.2249279e-001 -3.5384615e-001 -7.3701188e-002  5.0935132e-001  6.0328848e-001  8.2093363e-001 -3.5370987e-002  3.5755198e-001  1.1078505e+000  4.1532563e-001  1.5372345e-001 -1.5059168e-001  2.6269867e-001  5.9291360e-002  4.4040219e-001 -3.8142288e-001 -2.1616563e-001 -6.7014575e-001  1.8890267e-002 -9.7965806e-002  8.5032315e-002 -4.1370066e-002 -9.3510910e-001 -5.5072801e-001 -2.3240631e-001  1.3023082e+000 -1.1228787e+000 -1.1136472e+000 -6.0177677e-001
 -1.7450088e-001  5.0966639e-001 -1.5903042e+000  6.0399390e-001  1.4704428e-002 -1.4780779e+000 -6.1716805e-001  1.6059398e-001  2.4077466e-001  1.4017582e-001 -3.1913187e-001  7.4370542e-001  8.2456701e-001 -5.9278450e-001 -1.7280662e-001  1.6105124e-001  1.2377460e+000  2.2372348e-001 -2.8065870e-001 -2.7907664e-001 -1.1611696e+000 -5.4186580e-001  2.7136671e-001 -7.1777710e-002  2.2460011e-001  3.4293730e-001 -5.5429836e-001 -2.0193637e-001 -5.7923709e-001  1.7626212e-001 -3.0879914e-001  5.1183340e-001  4.2118291e-001  8.6269633e-001  7.9939629e-001  2.9386134e-001  3.3197232e-001 -5.5813506e-001 -8.2240155e-001 -6.0281421e-001 -2.9093854e-001  5.0806487e-001 -1.5120712e-001  1.2859996e-001  1.9473191e-001  8.8841495e-001  8.4799154e-001  3.6556350e-001  8.8216461e-002  5.8092210e-001  4.8645071e-001  2.6884427e-001 -2.9780742e-001  2.2206692e-001 -7.3525917e-002 -1.5987068e-001  3.7403184e-002 -1.6282359e-002  6.4274126e-001 -8.8454428e-001 -3.6664958e-001 -1.1876175e-001  1.7790159e+000 -7.3375116e-002  4.9827982e-001 -4.2918537e-001
 -5.5060408e-001 -5.6405242e-001 -4.7290280e-001  1.2653300e+000  2.2714739e-001  3.9613346e-001 -4.7159623e-001 -1.4370764e-001  2.3401345e-001  6.5145112e-001  5.3172229e-002  1.0065175e+000  6.0971633e-001  1.6018355e-001 -7.9725467e-001 -2.8851488e-001  5.8304608e-001  7.5143252e-001  3.3683625e-001 -1.3171509e-001 -4.2002418e-001 -4.3443931e-001  2.2749273e-001  4.8991332e-001  3.7553959e-001  9.5820098e-001  5.6105476e-001  7.6584789e-001  5.0787835e-001  1.7152626e-001  7.0820952e-001  4.3280989e-001  7.7518541e-001  8.9842620e-001  7.4110871e-001  6.3515538e-001 -3.2579235e-001  4.4403198e-001  8.8818451e-001  1.0959589e+000  9.0110971e-001  2.8382843e-001  5.6745194e-001 -7.8444495e-002 -3.2260881e-001  1.0436958e-002  3.9950437e-001  7.9399467e-001  9.2264832e-001  5.8620295e-001 -2.2474826e-001 -1.1043720e+000 -3.7955492e-001  2.7437000e-001  5.4156206e-001 -2.2284234e-001 -9.5573582e-002  1.6880903e-001 -5.6442119e-002 -5.8010103e-001  9.7747472e-002 -1.0199087e-001  1.5157214e+000  8.1146809e-001  3.0595444e-001  1.7218307e-001
 -8.2905529e-002  5.3807089e-001 -7.6870361e-001  6.7120186e-001 -5.2339292e-002  6.0747587e-001 -3.0110770e-002  5.5297296e-002  1.6419622e-001  1.7169375e-002  2.0476630e-001 -7.7072020e-001  2.5070878e-001  3.2796433e-001  1.9108460e-001  1.7402385e-001  4.2734924e-001 -5.2515479e-001 -2.2059015e-002  8.4335181e-001 -4.3742867e-001 -2.8811549e-001  1.2602363e+000 -5.2641411e-002  5.9376067e-001  2.0775635e-001  6.4920937e-001  1.1679059e+000  1.1781455e+000  7.5967346e-003  8.5385712e-001  1.9153479e-001  4.0471457e-001  4.4539242e-001  1.0422904e+000  1.3641800e+000  1.0702356e-001  1.0398953e+000  1.5905285e+000  1.1477909e+000  4.8780961e-001  9.1107434e-001  6.2358782e-001  9.9584007e-001 -1.3424615e-001 -9.2668574e-002  1.3537362e+000  6.8939368e-001  7.7852254e-002  1.3200822e+000  1.7083772e-001  2.6265850e-001  1.2076114e-001  6.4526189e-001 -1.2096740e-001  2.1898025e-001  8.6048290e-001  5.0063029e-001  5.0896604e-001  1.8262099e-001 -5.3577102e-002 -6.2746025e-002  2.2291542e+000  8.2394396e-001  5.7973317e-001  1.0577499e-001
 -5.5776948e-001  1.1257457e+000 -5.3435609e-001  1.6445251e+000  5.3047018e-001  1.3038457e+000  7.3575290e-001  1.1549377e-001  2.0558365e-001 -1.5611178e-001 -5.1627303e-001  5.2742349e-002  2.8893043e-001  3.6366027e-001  2.9837445e-001 -1.0440588e-001  8.6015399e-002 -1.4671483e-001 -4.6256442e-001  3.2161801e-001 -8.6505349e-001 -3.6708904e-001 -5.1588650e-001 -2.3247953e-001 -5.8070984e-002  7.7911532e-001  7.0936524e-001  1.1040180e+000  5.4997914e-001  8.4160672e-002  8.5078876e-001 -2.7209464e-001 -2.3437645e-001 -5.6959806e-001  7.8885629e-001  1.5262373e+000 -2.2220070e-001  7.0008145e-001  3.8893792e-001 -2.3397823e-001  2.9104633e-001  5.8754862e-001  1.4595490e-001 -4.4921186e-001 -4.6748930e-001  3.8804508e-001 -8.3558610e-003  4.3975969e-001 -1.6721546e-001  9.8727806e-001 -1.6488479e-002  1.8446423e-001  1.0579878e-001  7.6326679e-001 -5.0595061e-001  1.4529816e-001  1.1069083e+000  9.0015123e-002  3.7334091e-001  5.4171922e-001  7.5314350e-001  6.8995117e-002  3.1272778e-001 -1.9596826e-001  1.0603468e+000  5.6488950e-001
 -1.5531511e-001  5.7102074e-002 -1.2243905e+000  2.0000064e-001 -2.7295494e-001 -1.1286228e-001  4.2243622e-001  4.2484139e-001  1.8327554e-001  1.7112266e-001 -6.7156978e-001 -7.6150645e-001 -1.6619000e-001 -8.3786658e-001 -4.5423476e-002  2.6269062e-001  5.3967396e-001  4.1516280e-002 -7.7153796e-003 -7.5793383e-001 -1.1147390e+000 -4.0353042e-001 -5.0483335e-001 -1.5378569e+000 -3.1160031e-001 -2.6294115e-001  2.3017238e-001  5.2966820e-001  5.9219502e-001  3.6010284e-001  4.7583458e-001  1.0479815e-001 -1.0004564e-001  3.5464154e-001 -8.5729092e-003  1.3220622e-001  5.7064845e-001  3.1159233e-001  3.8902405e-001  2.9174497e-001 -3.2713927e-001 -8.1932870e-002 -9.3344654e-001 -5.9418370e-001 -7.2235436e-001 -1.0201901e-001 -1.0583087e+000 -7.5915962e-001 -3.6108464e-001  2.3776162e-001 -3.2748241e-002 -3.2453590e-001 -5.3498760e-001  3.3302131e-001 -2.6482229e-001 -1.9662551e-002  4.1508730e-001 -8.1154268e-002 -2.0696991e-001 -1.4150801e-001 -9.6735800e-001 -7.5989209e-001 -7.4147490e-001 -2.1836273e+000  4.5789512e-001 -3.4559278e-001
 -3.5590992e-002 -1.0738808e-001 -9.1451140e-001  4.2544066e-001 -4.3884731e-001  3.0285277e-001  5.4357187e-001  9.6511248e-001 -3.0196814e-001  5.5509674e-001 -8.3784515e-002  9.4919840e-001  1.7556524e-001  8.5897931e-001  4.1981984e-001  5.0880703e-001  6.2272189e-001  4.7414748e-001  8.5566142e-001 -4.3174333e-001  1.9712878e-001  3.5922731e-001  3.9098802e-002 -9.3363978e-001 -1.4390248e-001 -5.0652933e-001 -1.3654773e+000 -3.3827578e-001  4.3756932e-001  3.0452272e-001  1.5701231e-002  5.2742462e-001  3.4418744e-001  6.6109470e-001 -2.2587441e-001 -8.0839477e-001  6.8490613e-001  7.0914866e-001 -4.5371977e-001 -2.6853078e-001 -6.0907538e-001 -2.5114278e-001 -9.4245490e-001  3.3095998e-001  1.3961156e-001 -1.0379507e-001 -7.4820761e-001  4.9960681e-001  2.6684987e-001  8.2847724e-002  3.2371225e-001  4.3870653e-003  5.7248350e-001 -9.5827896e-002  6.6967909e-002 -8.8306478e-002 -3.4353172e-001 -7.6773311e-001  1.0007344e-001 -1.0691176e-001  1.3224266e+000 -4.5414602e-001 -1.6879992e+000 -1.2157243e+000 -4.6289091e-001 -6.1355087e-001
 -9.0822876e-001 -7.4752678e-001 -2.6894882e-001  9.0388384e-002 -6.4822394e-001  1.1700207e+000 -3.7827241e-001 -3.8203434e-001 -2.4255950e-001 -1.0444203e-001 -8.7333413e-002  4.8505477e-001 -4.2142659e-001  4.0842317e-001 -1.8613651e-001 -2.9867215e-001 -3.2052046e-001  3.1667561e-001 -3.1019725e-001 -5.0269017e-001  3.2947390e-001 -2.7598228e-001 -6.5946758e-001 -5.5524609e-001 -2.4109784e-001 -3.1065399e-001 -1.3580901e+000 -9.8043845e-001 -7.6291773e-001  8.6662171e-002 -5.0930681e-001 -6.6218070e-001  4.2581395e-001 -1.1579730e-001 -6.1547034e-001 -4.5288196e-001 -4.7680997e-001 -5.9589404e-001 -4.3709707e-001 -5.7359530e-001 -8.6717555e-001 -5.0210180e-002 -8.0807598e-001 -2.8529546e-002 -3.9128268e-001  8.1362435e-004 -5.9055847e-001 -3.3456750e-001  9.6427025e-001 -1.2405378e-001  1.1995173e-001  1.6598597e-001  1.9530473e-001 -6.4230956e-001 -9.8001365e-001 -2.4302840e-001  1.2556927e-001 -9.1334929e-001 -9.7685266e-002 -2.5791504e-001  1.3991634e+000 -3.7897352e-001 -1.0427170e+000 -7.1257542e-001 -3.2871757e-001 -1.6895875e+000
 -1.3138137e+000  9.9505145e-001  1.3460825e-001  6.7552198e-001  6.4655939e-001  5.9173168e-002  2.9013736e-001 -3.0735721e-001 -2.4175691e-001  1.1504921e-001  2.1712432e-001  5.0957628e-001  3.9668043e-002  1.7696850e-001  1.4671049e-001 -4.5091845e-002 -5.2752656e-001 -9.4099710e-002 -1.5115224e-001  4.9190009e-002  7.9470751e-001 -1.1176690e-001  2.4853834e-001  1.5423015e-002  2.9708578e-001  2.3024375e-001  2.5766019e-001 -1.3980666e-001 -3.3173226e-001 -1.9769350e-001 -4.3084806e-001 -9.1322167e-001 -1.8939546e-001  1.2813574e-001 -6.6839416e-001  8.3404726e-002  6.8397510e-002 -8.2455641e-001 -2.1215577e-001  5.0164197e-001 -3.9544361e-001  1.7294183e-001 -5.7617741e-001  7.9580134e-002  1.4689268e-001  1.0379659e+000 -2.5716538e-001  1.5165854e-001 -3.2271456e-001 -1.7185123e-001  2.4236486e-001  5.1821509e-001 -2.3015324e-001 -4.5141536e-002  2.5188327e-001  3.5193077e-002  2.8548717e-001 -2.9539991e-002  1.6368826e-001  2.6810821e-001 -9.3073466e-003  9.8844429e-001 -4.8633839e-002 -1.2588944e+000  2.1761888e-001 -1.2221105e+000
  2.2903416e-001  6.7623537e-001 -8.9773733e-001  1.8746924e+000  7.0586768e-001 -2.1744000e-001  2.3447188e-001  5.6074562e-001  3.7126683e-001  4.1382056e-002 -3.0788819e-001  1.9675165e-001  1.2563003e-001 -3.0889080e-001 -5.6859757e-001  1.9528509e-001  1.2759176e+000  3.4894987e-001 -7.5211057e-003  2.7046062e-001  9.6850934e-002  2.7622805e-001  2.1879338e-001  8.1027597e-002  8.0606618e-001  5.6361196e-001  8.5946319e-001  1.0561617e+000  8.5513392e-001 -4.0663336e-001  6.5639574e-001 -3.7510749e-001 -1.2353097e-001  2.6201992e-001 -7.0191227e-002  5.1842433e-001  3.9470725e-001  3.4004480e-001  1.2983859e+000  8.2757779e-001 -2.3400788e-002  5.8675575e-001  1.7034242e-001 -2.7511418e-001  4.4113382e-002  3.2807843e-001  1.4930253e-001  3.4616824e-001  3.7238328e-001  1.5911116e-001  1.3287604e-001 -6.8294889e-001 -6.5769405e-001 -1.7411989e-001  1.0601747e+000  1.0933695e-001  5.7395287e-001  2.8368322e-001  6.8542548e-001  1.1681368e+000 -1.2410657e+000  5.8624045e-001  1.2510361e+000 -7.1637192e-001  4.3792558e-001  2.1851260e-001
 -2.7069175e-001 -7.1233816e-001 -6.4798164e-001  2.0648325e-001 -1.7651328e-001 -6.1249393e-001  3.1042655e-001  4.5800032e-001  2.1135075e-001  8.0470879e-001 -3.0352473e-001 -5.0476040e-001  1.0128574e-001 -2.0924042e-001 -7.1866995e-002 -4.2182896e-001  3.1177215e-001 -1.0539505e-001 -3.3289470e-001 -9.4112429e-001  6.9587844e-001 -1.2127243e-001  2.1098641e-001  6.1455455e-001  3.5124548e-002 -6.4923108e-003 -3.4847905e-001 -9.0579149e-001 -2.6886143e-001 -6.6737958e-002  1.3676143e-001 -4.4285791e-003  2.3779405e-001 -3.4858038e-001 -2.2944847e-001 -2.7049499e-001 -1.1333722e-001 -4.3445154e-001 -1.4374216e+000 -6.8703775e-001  1.1016099e-001 -6.3435824e-003 -6.5970833e-002 -4.9123127e-001 -2.1956034e-001  8.3069166e-001 -2.1551826e-001 -1.0569593e+000 -3.0756585e-001 -2.1074609e-002 -5.9220268e-001 -4.5698767e-001 -1.4735780e-001 -3.8919293e-001  9.8123385e-001 -2.5846967e-001  2.3221394e-001  2.3143807e-001  2.0199535e-001  5.6637004e-001 -1.3958402e+000 -1.5255961e-001  1.1181354e+000 -5.7731780e-001 -1.3279644e+000 -3.2893354e-001
  2.7722736e-002  9.6354035e-002  1.2746118e+000 -1.0821009e+000 -5.5360057e-002 -4.3819149e-001  2.4578655e-001  3.9186500e-001  8.7493408e-002  4.5817944e-001 -4.8290717e-001  3.5375103e-001  8.6633368e-003  3.2758428e-001  4.4384970e-001 -3.9582413e-002  8.4079704e-002  3.4176614e-001 -4.5312573e-002 -1.0457459e-001  5.1114778e-001 -1.2226471e-001 -5.2961114e-001  2.2113039e-001 -2.4849551e-001  1.0446562e-001 -8.4279311e-001 -1.8207510e+000 -1.4080837e+000 -3.0077656e-001 -4.3718086e-001 -4.8053375e-002  3.2185950e-001 -2.5211588e-001 -1.0563626e-001 -9.1617702e-001  7.2966208e-002 -1.4677145e+000 -2.3642643e+000 -8.2263536e-001 -3.6384293e-001 -5.8213907e-001  2.3694836e-001 -1.0456268e+000 -1.9281886e-001  4.5970448e-001 -7.2513217e-002 -3.4905495e-001 -2.2678815e-001  6.7291445e-002  8.4036354e-002  2.6765263e-001 -1.6433240e-001  4.8750898e-002  3.4753976e-001 -1.1294496e-001 -6.4200056e-002  3.3619873e-001  5.3862067e-001  6.2829953e-001 -6.3017168e-001  8.0143390e-001 -1.0253215e-001 -3.3193087e-001  3.5167054e-001 -4.5316258e-001
 -8.1033971e-002  8.3889762e-001  1.8671175e+000 -1.4874891e+000  6.1233527e-001 -5.1312594e-001 -2.2288346e-001 -2.6049888e-001  7.2532998e-001  2.2510990e-001  3.1056158e-001  1.6946869e-002  3.1035250e-001  1.4092768e-001  4.0720662e-001  3.9896719e-001 -1.4748315e-001  1.1754747e+000  1.0388742e+000  6.4261543e-001  6.4501390e-001  6.1591469e-001  1.1567845e+000  2.3986698e-001  1.0514513e-001 -5.2276279e-003  5.8575117e-002 -3.5349304e-001 -5.8911422e-001 -3.4245925e-001  5.6350267e-001  2.0542927e-001 -3.0344664e-002 -6.4355345e-001 -2.8037713e-001 -2.2669498e-001 -8.6641931e-002 -6.0496858e-001 -3.3379388e-001 -9.9862133e-001  4.0838303e-001 -2.6169667e-001  3.5046262e-001  1.5356702e-001 -3.1996783e-001  3.6548717e-003 -1.0586044e-001 -3.4700204e-001 -9.4462157e-002  1.1986362e-001  8.4030529e-002  1.7115718e-001 -5.1409632e-001  4.5097013e-003  2.1099477e-002 -4.1410506e-002  3.1699209e-001 -2.0879346e-001  4.7501506e-001  4.5970491e-002 -9.8859679e-001  5.1532706e-001 -2.1908727e-001  2.0773758e-001  9.9972194e-001  1.4928033e-001
  7.3657034e-001  2.6044991e-001  4.7161007e-001 -3.4348579e-001  5.6193882e-001 -3.5015583e-002 -5.7975418e-001 -3.1750597e-001  2.8667683e-001 -3.2730360e-001  5.6431920e-001  9.7367953e-002  7.4192150e-002  5.6030913e-001  8.0215085e-001  5.7653471e-001 -2.9613233e-001  3.8518527e-001  1.6323329e-001  5.1903747e-001  1.7025679e-001  1.4927746e-001  1.2635331e+000  5.9348717e-001  5.5913874e-001 -1.0519473e-001  9.9848496e-001  7.2416453e-001  6.4412278e-001  8.7644507e-001  2.3862390e-001  3.4323824e-001 -3.8209308e-001  4.0186343e-002  1.6318339e-001  3.5884603e-001  8.2394173e-001  5.3760799e-001  8.6434979e-001  4.1610648e-001 -4.7112072e-001  3.3328749e-001 -1.9845386e-001  6.4029971e-001  2.7399437e-001  5.3746007e-001  1.6105214e-001  5.7960652e-002  5.0795259e-001 -2.8721198e-001  4.5261438e-001  2.9282593e-001 -1.5991235e-003  2.9171002e-001  2.4612010e-001  3.5349614e-001  2.3609656e-001  2.8369016e-001  3.9925332e-002 -2.2037564e-001 -8.1955900e-002  4.7790040e-001  4.0238822e-001  7.0308247e-001  4.0485355e-001  1.3505206e+000
  1.4691692e+000 -7.3370386e-001  7.6252037e-001  6.9563203e-001  5.4253753e-001  2.6627098e-001 -2.0919166e-001 -2.5822060e-001  7.1851042e-002 -2.4875492e-002  2.6209030e-002 -5.3843980e-001  1.3444342e-003  8.2365203e-001  3.7389471e-001  5.3655621e-001 -3.2700709e-001  2.6653499e-001 -4.3546571e-001 -2.8389576e-001  8.3910184e-001 -4.7741822e-003  1.2336666e+000  5.5120564e-001  5.5819877e-001  1.2343821e-001  7.2589545e-001  1.1040427e+000  9.1104435e-001  1.1277730e+000  5.0259081e-001  2.6208503e-003  9.4123839e-001  5.3724556e-001  3.1182006e-002  1.0093342e+000  3.3282344e-001  1.1155583e+000  1.1549049e+000  1.0706863e+000  2.2316662e-001  3.0274001e-001 -1.3197105e-001  5.3089392e-001 -2.4667410e-001  1.7831036e-001 -7.0817148e-001 -6.8487036e-001  5.5792132e-001 -7.8951515e-001 -2.3503448e-001  2.5627201e-001  2.4764152e-001 -3.9697461e-001  1.1219954e-002 -1.4068383e-002 -6.9130596e-002 -1.5177613e-001 -6.3524599e-001  3.0558717e-001 -1.4204037e-001  2.3083151e-001  1.4648573e+000  3.9025062e-001  4.5246800e-001  8.7761520e-001
  1.7175137e-001  5.4250428e-002  6.9781331e-001  4.2129167e-001  6.8266720e-002  1.9049218e-001  1.0771583e-001 -7.6381864e-003  7.0733310e-001  4.8325931e-001  1.9826904e-001  4.5794446e-001  4.3350011e-002  3.6560019e-001  2.3061991e-001  1.4108465e-001 -4.1336595e-001  3.9839924e-001  5.0635618e-001 -3.2806196e-002  8.0708025e-001  7.1900757e-002 -6.9992152e-001  2.1602149e-002 -2.6194245e-001 -2.8472710e-001  1.6632334e-001  2.5145669e-001  3.7249426e-001  6.2127452e-001  1.9753529e-001  1.0027573e-001  1.2107411e+000  6.4366248e-001 -2.1958150e-001  6.0852833e-001  2.0803020e-001  1.3109518e-001  4.2217477e-001  4.6690909e-001 -1.1552403e-001 -1.0670870e-001  1.1592676e-001 -3.5184172e-001 -2.6678851e-001  1.8456027e-001 -1.1200542e+000 -2.3817567e-001 -2.5160667e-001 -7.9093697e-001 -3.1984097e-001  4.1710203e-001 -8.7207336e-002 -2.7763319e-001 -1.4192493e+000  3.9330043e-001  2.4779243e-001  4.4170056e-001 -3.2799571e-001  6.1505602e-001  9.5858282e-001  4.3644349e-001  2.8028630e-001  1.3590037e+000  2.9446832e-001  4.0214297e-001
  9.7014099e-001  5.2230418e-001  1.3293334e+000  1.0953917e+000  2.0421644e-001  9.7834026e-001 -6.6405361e-002 -1.4950447e-001  2.8923063e-001  3.9532407e-001 -2.2354847e-002 -6.6632311e-001 -3.1669123e-001  5.4483381e-001  4.1687181e-001 -1.1939016e-001 -5.0556705e-001 -4.3037389e-001  1.7991463e-001 -4.2549078e-001  4.9512916e-001  4.1374187e-001 -1.3286757e+000  8.7540324e-002 -2.8163719e-001 -2.1615650e-001  1.2410392e-001 -7.2580068e-001 -2.9633121e-001 -9.4797599e-002 -3.0771903e-001  9.2446297e-003 -3.3694642e-001 -6.2628157e-002 -1.5494782e-001  4.1402197e-002 -1.9188381e-001 -1.9865756e-001 -3.2536715e-001 -1.3694239e-001 -3.9877458e-001 -3.6543346e-001  1.8891666e-002 -5.2111558e-001  6.1700035e-002 -1.0885322e+000 -1.1974998e+000 -2.3662398e-003  2.0716244e-001 -1.1449683e+000 -3.9474262e-001  1.0983572e-002 -1.7982826e-002 -6.6186071e-001 -1.3924459e+000  5.8608016e-002 -5.2305220e-001 -2.3510213e-001 -7.1036100e-001  1.1306813e-001 -6.2004489e-002 -1.1446897e-001 -5.7809317e-001  1.0508290e+000 -1.0260188e-002  3.8268333e-001
 -2.4331463e-001  1.5318728e-001  1.5888453e+000 -4.0391241e-001 -3.7886362e-001  1.7351925e+000 -4.0737194e-001 -8.9515814e-001 -1.1512993e-001  2.7291599e-001  4.1006359e-001  5.7362671e-002 -7.3880383e-001  3.2191746e-001  4.1952137e-001 -2.3305907e-001 -1.1576833e+000  4.2254498e-003  1.5473094e-001 -5.3875867e-001  9.6823005e-001 -3.1088150e-001 -1.2159912e+000 -5.4396343e-001 -2.5376636e-001 -9.5145470e-001  1.8718562e-001  1.6336677e-001 -2.5300759e-001  6.8296261e-003 -1.3780918e-001 -2.9283914e-001  4.4266428e-001  3.9913745e-001 -1.4836442e+000 -1.2034834e-001 -2.4363137e-001 -3.4008346e-001  1.1823189e-001 -2.1944510e-001 -9.6620308e-001 -3.5629989e-001 -2.7549588e-001 -4.6908534e-001 -8.2500037e-001 -5.0906851e-001 -9.1904466e-001 -4.0239099e-002 -5.6514665e-002 -1.1254892e+000 -2.1932364e-001 -3.3112634e-001  7.2649564e-003 -7.3844028e-001 -8.5666802e-001 -3.3776425e-001 -6.3562878e-001  8.7901393e-002 -1.0576411e+000 -1.5484704e-001  6.1151432e-001 -3.4410504e-001 -1.5858155e+000 -2.1698813e-001  2.2182770e-001  2.5502402e-001
  6.0055838e-001  6.0792713e-001  1.1796600e+000 -1.5657870e+000  8.4037875e-002  1.6997617e+000 -4.6852424e-001 -1.0037863e+000 -6.2829221e-001 -8.6720474e-002  4.9640968e-001  1.7256965e-001 -5.0425554e-001  5.1720022e-001  2.9182596e-001  2.7813448e-001 -1.5087774e-001  1.7956576e-001  4.9134497e-001 -3.6109560e-001  1.0755380e+000 -3.8839800e-001  1.2512791e+000  2.4511387e-001  1.1757729e-001 -2.0645743e-001  4.6331889e-001  5.7075039e-001  9.4711344e-003  4.0923617e-001 -1.0284180e+000 -3.0406178e-001  5.4437705e-001  5.3678259e-001 -1.0686382e+000 -7.9045613e-001  5.4354383e-001 -4.3676050e-001  3.8230817e-003  1.5761742e-001 -1.0634263e+000 -2.2848163e-001 -8.3538971e-001  1.8225321e-001 -7.6957495e-001  1.3981728e+000 -7.2493416e-002 -2.9085314e-001 -2.8413948e-001 -1.3026878e+000 -2.4825700e-001  2.4027355e-001  2.6529688e-002 -3.7480496e-001  6.0226208e-001 -3.9254416e-001 -5.5738737e-001 -4.2948107e-002 -8.7886667e-001 -9.4052465e-002  1.1045999e+000 -7.8733461e-002 -1.6590500e+000  4.6891518e-001  3.5018478e-001 -5.3471012e-001
  3.0695213e-001 -7.0503064e-002  1.3776600e-001  1.1440543e+000  1.6488911e-001 -2.2099883e-001 -6.6892668e-003 -2.8167550e-001  1.3055464e-001 -1.7417363e-001 -6.8154225e-003 -6.7542328e-001  3.2863162e-001  1.6161163e-001 -2.3419939e-001 -1.8319456e-001 -2.2835113e-001 -7.1646402e-001 -2.1655931e-002  3.9213186e-001  1.7741274e-001  2.4808907e-002  1.1430272e-001  1.0814886e+000  8.0467639e-002  6.8149591e-001 -6.0374966e-003  7.7253697e-001  6.6702866e-001 -5.7180990e-001  1.0884221e+000  3.8890861e-002  2.6672462e-001 -1.9896439e-001 -8.7323382e-002  5.5440786e-001 -1.0780517e+000  4.7556364e-001  1.9668153e-001  2.4049302e-001 -2.6137783e-001  1.7438166e-001  5.7207438e-001 -9.9644953e-001 -3.9870312e-001  4.1164389e-001 -9.1069092e-002 -2.4840903e-001 -3.1285113e-001 -1.3595671e-001  6.0589836e-002 -3.9290337e-001 -4.1224764e-001  1.3619571e-001 -2.8962927e-003 -6.4454096e-001  5.2680406e-001 -3.9728818e-001 -6.1489103e-001 -1.0383686e-001 -2.7746181e-001 -3.5414388e-002 -5.2724511e-001  4.0123013e-001  2.3905240e-002  5.0355748e-001
 -7.3848532e-001 -1.2078231e-001  9.7956558e-001 -5.1837458e-001 -9.5359900e-003 -1.2698669e-001 -3.1779818e-001  1.2654486e-001  4.1131759e-001  8.4812668e-001  1.0958811e-001 -2.1527287e-001  2.9116865e-001 -4.4984532e-002  6.9014800e-001  2.3665522e-001  4.9856362e-002 -6.5699769e-001 -5.0632725e-001  2.9291566e-001 -4.0332997e-001  3.5143149e-001 -4.3637894e-001 -4.1285145e-002  3.4651354e-002 -1.5879328e-001 -2.0630989e-001 -7.6331784e-001 -1.0945939e-001  4.2904258e-001  8.4605736e-001  4.9389403e-001 -4.0815763e-001 -4.1849619e-001  6.6033764e-001  7.8156637e-001  6.5078736e-004  3.5793230e-001 -6.9829500e-001 -1.0221722e+000  9.7555047e-001  1.4304199e-001  2.7225647e-001  5.9054896e-001 -2.9577181e-001 -1.8106390e+000 -1.5996754e+000 -3.5949560e-002 -4.8707362e-001 -1.6809986e-001  5.0178113e-002  4.7997380e-001  6.2882212e-001  5.9052509e-001 -5.8303560e-002 -5.6797696e-001  1.0446509e-001  1.1364470e-001 -1.1357175e-001 -1.5660039e-001  8.4846517e-001 -2.3225976e-001 -2.8156248e-001  5.3109375e-001 -2.6875430e-001  7.9354061e-002
  8.6452302e-001 -1.2514428e-001 -1.7255716e-001 -2.6512483e-001 -4.5890381e-001  5.5305014e-002  6.9626419e-001  4.1883618e-001 -2.4196947e-001 -7.9010324e-002 -4.7080644e-001 -8.9180367e-001 -2.9984222e-002 -6.4432987e-002  2.2079778e-001  1.3122162e-001 -3.6985473e-001  1.9333064e-001  1.8365490e-001 -2.5556814e-001  1.1486992e-001 -2.2450879e-002 -7.3990420e-001  5.2975932e-001  5.2107254e-002 -1.6155152e-001  2.3687550e-001 -1.1716607e-001 -1.9868458e-002 -1.9469198e-001  2.8987924e-001  3.6828078e-001  2.4218756e-001 -4.8602876e-001  1.7446445e-001 -3.9812038e-001 -5.5563143e-001  1.4819439e-001 -1.8548407e-001 -3.8066904e-001 -3.2025445e-001 -4.9957507e-001 -6.3538210e-002 -5.8978346e-001 -2.0883699e-001 -7.7920616e-001 -9.6945382e-001 -2.6496877e-001  2.6075094e-001 -8.3614761e-001  6.0122553e-002  1.8357408e-001  3.0123403e-002 -3.3126539e-001  2.0293221e-001 -5.8489978e-001 -5.1930497e-001 -5.1045368e-001 -4.0670630e-001 -6.8383718e-002  2.5659711e-001 -6.8251600e-001 -5.5262120e-001 -1.1294248e-001 -5.5115785e-001  8.8367959e-001
 -8.5985032e-002  7.6185161e-002 -6.5938413e-001 -2.6467461e-001  1.3572140e-001 -8.3039252e-001  7.1879874e-001  4.6390044e-001  4.9730438e-001  1.7284175e-001  1.5160951e-001 -1.0722984e+000 -2.3409896e-001 -2.4560088e-001 -9.7505733e-001 -2.1358826e-001 -4.4673034e-001  9.7559687e-001  1.1914408e+000  3.6975259e-001  6.0964778e-001  7.2424719e-001 -1.5720478e-001  1.1263018e+000  1.9054276e-001 -8.4050409e-002  4.2650461e-002  7.0501036e-001  7.6270754e-001 -1.2502805e+000  2.9267132e-001  2.6401584e-001  7.5782269e-001 -6.2533118e-001 -1.4901764e-001 -4.1135442e-001 -9.9715935e-001  4.8837900e-001  8.0598489e-001  6.0012244e-001 -3.7010256e-001 -1.0579949e+000  1.2974990e-001  2.7904002e-001 -5.3187458e-001 -1.4302871e+000 -9.8284423e-001 -2.4632952e-001 -1.2455111e-001 -9.0930477e-001 -5.7059127e-001 -9.8543321e-001 -5.5140466e-001 -4.1471407e-001  4.1542869e-001 -7.6095442e-001  4.8126115e-002 -2.4361557e-001 -1.7647934e-001  2.7973573e-001 -6.2800490e-001 -3.9176897e-001 -1.0603975e+000  5.0620502e-002 -1.0116725e+000  6.0930730e-001
  2.2867987e-001  7.7125437e-001  2.6461596e-001 -1.0709357e+000  1.1132717e-001 -1.5962118e+000  4.7459266e-001  6.4691960e-001  3.4855451e-001 -2.5872976e-001  2.7853102e-001  2.5584415e-001  1.0495610e-001  2.0128938e-001 -3.1351475e-002  5.1671050e-002  5.9862107e-001  9.9502292e-001  1.1913051e+000  9.1469251e-001  1.2658613e-001  7.2346442e-001  2.0778687e+000  1.6480681e+000  4.0543971e-001  6.6193542e-001 -3.7401500e-001  2.7268177e-001  1.1585362e+000  1.1068616e-001  5.8800129e-001  5.5698501e-001  7.5338245e-001  5.3880442e-001  3.9807114e-001  4.2417516e-001  8.6500707e-003  7.6614109e-001  4.6064219e-001  9.7247386e-001 -3.8387446e-002 -2.7181162e-001 -9.0862274e-002  1.0691223e+000  6.0235362e-002 -1.1383542e+000  4.0895281e-001 -5.6037931e-001  7.8041053e-002  6.3259089e-002  1.3021873e-001  6.8245199e-002  2.5209242e-002  2.6133612e-001 -1.4054889e+000 -2.4375957e-001 -9.1848939e-002  6.8111430e-002  9.9707029e-001  3.5281343e-001  1.9768799e-001  4.6751353e-001 -1.2585305e+000  1.7900362e-001  3.2239423e-001  4.3546012e-001
  1.6016990e-001  5.7260417e-001  1.3332464e-002 -1.1299448e+000 -3.1347735e-001 -2.0795857e-001 -4.9432195e-001  1.7432171e-001  2.1330585e-001 -1.9416041e-001  4.7087808e-002 -1.6869962e-001 -1.8575632e-001  3.0664715e-002  2.6120586e-001  1.1460351e-002 -1.2508308e-001  4.9527671e-001  1.0786733e+000  1.2676214e-001  3.4412854e-001  4.0635599e-001 -7.8645726e-001  1.6064230e+000  2.7773990e-001  2.9350934e-001  2.5303258e-001  2.6493540e-001  5.3450619e-002 -6.5238590e-001 -1.7386498e-002  1.1741893e-001 -3.7724840e-001  2.5945880e-001  1.0881495e-001  1.9467124e-001 -5.1781585e-001  4.2641953e-001  7.5174728e-001  7.9631687e-001 -6.5485843e-002 -1.3826052e-001 -7.9768450e-002 -1.1426364e-001  3.7999863e-001 -9.0267886e-001 -7.3193846e-001  1.0880941e-002  9.4454768e-002 -7.8776604e-001 -2.9715786e-001  2.0624275e-001 -3.1846000e-002 -6.9258192e-001 -2.0067266e-001 -2.3666710e-001 -9.3532886e-001 -3.1874596e-001  8.4504458e-002 -2.3603704e-001  8.5539824e-001 -1.7269440e-001 -5.0330918e-001  3.4429277e-001  6.2307544e-002  3.8646106e-001
  1.9721134e+000 -1.8026001e-001  8.5070935e-002 -9.9012493e-001 -1.0464843e-001  6.4141949e-001 -2.0578831e-001 -4.5280918e-002 -1.2786282e-001  3.6294549e-002 -4.6401980e-002 -5.8814669e-001 -3.1330874e-001  1.2633250e-002  5.4411302e-001  1.7841055e-002 -5.3443177e-001  6.7050664e-001  6.3310681e-001 -1.7045635e-001  2.5839895e-001  4.6101042e-001  1.2748400e-001  3.9387356e-001  2.0388483e-001 -8.4302367e-002  9.2328954e-001  7.3852204e-001  7.1165369e-001  2.3655784e-001 -2.7776940e-001  2.7177631e-003  5.6681352e-001  7.1300258e-001  1.3437502e-001  1.9261011e-001 -4.6462418e-002  8.8703418e-001  1.0261602e+000  1.1272675e+000  7.8245620e-002  1.7004532e-001  2.0385715e-001  1.0475219e+000  3.7060013e-001  7.5717810e-001 -1.2387912e-001  6.3637246e-001  4.6366345e-001 -4.8108629e-001  1.9620941e-002  1.3028528e-001 -1.5493277e-001 -3.3382909e-001 -4.4699469e-001  1.3690747e-001 -2.3132121e-001 -2.9072171e-001 -3.2425771e-001  4.3316678e-001  7.1850725e-001  2.5807155e-001  3.6648472e-001 -1.1568162e-001 -2.3192742e-001  8.0270259e-001
  1.0934273e+000  9.5873112e-002 -1.9276347e-001  7.7762199e-002 -2.0898493e-001  6.7294503e-001  7.9722154e-001  3.1553281e-001 -5.9795160e-002  1.8978613e-001  1.2596808e-001  4.5237336e-001 -1.4953556e-001  4.7931804e-001  1.2973292e-001  2.3629861e-001 -3.6151113e-001 -4.5931028e-001  5.9483658e-001 -5.7074255e-002  8.9698969e-002  5.6957128e-001 -8.8611820e-002  2.6196209e-001  2.6838285e-002  3.1116425e-001  4.4282088e-002  5.8912405e-001  6.4155804e-001  1.0686540e+000  2.5448026e-001  3.3056916e-002  2.8970016e-001  1.5713332e-001  2.4629900e-001  2.5486620e-001  2.7993116e-001 -1.0582508e-001 -1.5204899e-001 -5.3885676e-001 -1.0444458e-002 -1.0673628e-001  6.4069769e-001 -3.8687056e-001  2.4980837e-001  1.4908245e-001  3.4473430e-001  5.4666217e-001  4.5154374e-001  2.4448790e-001 -2.7484698e-001 -2.5230839e-001  2.0066481e-001  1.1249551e+000  1.5247533e+000  1.4087837e-001  5.7343425e-001  3.6282518e-001 -3.5728885e-001  4.3407403e-001  3.4330771e-001  2.1759465e-001  4.0201978e-002  5.4570160e-001  2.0150535e-001  7.1874512e-001
 -8.6225087e-001  5.8627396e-001 -4.5047818e-003  6.3136323e-001 -1.4485334e-001 -3.5449922e-001 -1.7290300e-001 -2.2121764e-001 -8.3434624e-002 -2.9292957e-001 -6.7388094e-001 -6.4592910e-002  1.9768658e-001 -2.0525016e-001 -6.5032375e-001 -4.8300260e-001 -1.0753157e-001  1.0038027e-001 -9.7763532e-002 -1.3484356e-001 -4.5315975e-001  4.4025636e-001 -1.3769241e+000 -1.0806841e-002 -2.7859255e-001  9.2185939e-002 -1.4413293e+000 -1.1018727e+000 -9.6346228e-001 -3.4561590e-001  3.7690234e-002 -1.8657671e-001 -7.5044656e-001 -1.8281753e-001 -2.0485788e-001  1.4341725e-001 -2.2171486e-001 -1.3576735e+000 -7.9024595e-001 -7.7491642e-001  4.7685394e-001 -1.8540099e-001  2.2973711e-001 -1.2861126e+000  2.4328003e-001 -9.4796856e-001 -2.0210148e-001 -3.1542833e-001  2.7403200e-001 -1.4331946e-001 -2.3534961e-001 -5.5143490e-001 -3.0872878e-001  5.7032670e-001  6.7649524e-001 -4.1795268e-001  2.2436088e-001  2.3363758e-001 -3.6807654e-001  3.8653097e-002 -5.4517546e-002  5.8931699e-001 -3.5846761e-001  7.0231242e-001  5.7140741e-001 -1.1398816e+000
  2.7025634e-001  4.8178408e-001  1.3900714e+000 -4.6223115e-001  6.5134459e-002 -8.1386297e-001 -9.1260789e-001 -1.8357793e-001  8.9821720e-002  1.6932136e-001  3.3206692e-001  5.3348214e-002 -4.0680684e-002  2.0691724e-002 -2.2761219e-001  1.2656162e-001  1.5133882e-002  8.8142935e-001  4.4371214e-001  8.2065942e-002 -2.1630568e-001  7.9339256e-001  3.8042299e-001  8.6071419e-001  2.2717279e-002  9.4738900e-001 -6.6353727e-001 -9.3564420e-001 -8.5156579e-001 -4.9230706e-001 -2.7641120e-001  1.4755977e-001 -5.8717640e-002  2.6049078e-001 -4.0584796e-001 -5.9878711e-001 -3.2684015e-001 -7.4337479e-001 -6.5632583e-002 -3.5972208e-001  1.2471954e+000  9.1274051e-002  5.3723026e-001  3.4311701e-001  6.5562564e-001 -6.7821145e-001 -2.3057013e-001  2.5704672e-001  9.7996592e-001 -2.6396675e-001 -2.3307092e-001 -8.0910169e-001 -6.0658427e-001 -3.4095879e-001 -5.7007467e-001  1.8697606e-001  3.7951417e-001 -4.5843017e-002  8.4636156e-002 -5.1390007e-001 -3.3585699e-001  2.3112233e-001 -2.4609503e-001  5.9561402e-001  7.8001638e-001 -1.5144580e-001
  1.2260077e-002 -1.5876677e-001 -3.0306451e-001  1.0331319e+000 -2.7707246e-001 -8.3530067e-001 -3.4535343e-001 -8.5027449e-002 -8.4182645e-002  7.3590071e-002  3.2945530e-001 -7.5588731e-001 -4.5952415e-001 -3.1129743e-002  2.6834407e-001  2.0579020e-001 -3.8012623e-001  6.2130437e-001 -4.5755869e-001 -1.0982981e-001 -5.1584260e-001  2.9559807e-001  2.6438810e-001  3.6178583e-001  2.9856523e-001  4.9583872e-001  1.9478947e-001 -8.4489863e-001 -4.7995085e-001 -1.4015743e-001  1.1191689e-001 -3.6734363e-001 -2.6731840e-001 -2.3386852e-001 -2.6984862e-001 -2.0759220e-001 -3.7791602e-001  2.6363251e-001  3.7139699e-001  9.9640071e-001  8.2330692e-001  4.3790991e-001  1.3021854e+000  4.4176201e-001  7.7437540e-001  5.5890559e-001  3.3784314e-001  3.3101519e-001  1.0249026e+000  7.2198269e-002  4.2816085e-001 -3.5762721e-001 -5.5667349e-002 -1.2819191e-001 -3.4387179e-001  2.1719175e-001  7.0162326e-002  1.0938482e-001 -3.9626274e-001 -5.3255530e-002 -5.8090481e-001 -1.0267704e-001  1.1030274e+000  1.8961121e-001 -8.8627923e-002 -8.9326797e-001
  3.8946559e-001  4.9934291e-001  3.5624428e-001  8.5788140e-001  2.2608957e-001 -2.4522441e-001 -3.5402054e-001  2.8283150e-001 -1.1625036e-001  6.5706963e-003  1.4183485e-001 -6.4907752e-001  4.6305480e-002  4.0924258e-001  4.8776850e-001  1.8628145e-001 -1.1667157e+000 -6.9821563e-001 -9.2480195e-001  1.7809758e-001 -6.9555682e-001  1.7551142e-001 -1.7809345e-001  7.9213061e-001 -1.3129823e-001  1.1201101e-001  1.7462701e-001 -4.6917779e-001  1.2767962e-002  5.0542746e-001  4.4395399e-001  8.5472847e-002  3.9527740e-001  4.3447256e-002  4.0747240e-001  6.6899121e-001  4.8205953e-001  7.7672014e-001  3.4445300e-001 -1.9145076e-001  3.1145419e-001  1.4952046e-001  8.8582467e-001  8.9481691e-001  2.3364164e-001 -1.7232005e-001  3.8966042e-001  2.5321937e-001  1.9197467e-001 -4.2406866e-001  1.2859159e-001  6.9635456e-001  1.0644284e+000 -2.2547464e-001 -2.0015492e-002  4.7175838e-001  5.5688897e-002 -6.5766699e-002  3.3243234e-001  3.4798422e-001  8.8298682e-001  2.8397139e-001  1.7574192e+000 -6.6857826e-002  4.0012599e-001  7.9268517e-001
  1.9465833e+000 -6.4413754e-002  2.6408974e-002 -1.3527328e+000  4.9056643e-001  5.7916192e-001  8.3316101e-001  4.2414840e-001 -2.4462060e-001 -3.6037993e-001 -2.9729835e-001  2.8306430e-002 -4.0350983e-002  6.0091210e-001  3.4728921e-001 -6.4634469e-003 -1.5842863e-001 -7.1560304e-001 -5.0427029e-001 -6.3227600e-002 -5.3782933e-001  1.2123867e-001  2.6275937e-001  1.3175806e+000 -4.5642093e-002  7.8476962e-001 -2.6110551e-001  1.7244813e-001  7.3128296e-001  9.2677021e-001 -8.7774256e-002  4.9485085e-001  2.9791050e-001  6.0337685e-001  3.3224456e-001  1.5309916e-001  6.1773130e-001  4.3223773e-001  2.3843134e-001 -3.6386837e-001  8.0780992e-001  4.1016130e-001  3.8011983e-001  3.6053190e-001  3.4086393e-001  2.0958536e-001  5.7036656e-001 -5.9475379e-001  2.0448091e-001  2.7349026e-001  5.2728070e-001  7.0718191e-001  4.7674522e-001  1.7823983e-001  7.0259176e-001 -1.7013283e-001 -4.1296604e-001  3.4779491e-001  4.8962820e-001  7.8672012e-001  1.6666200e+000  4.0696969e-001  2.9120963e-001  1.2624966e+000 -3.4033406e-001  4.3575058e-001
  3.8479895e-001  7.5874056e-001  4.4487092e-001 -3.3602987e-002  4.2437617e-001  8.7365437e-001  5.5033592e-001 -2.1346100e-001  2.1700935e-001  3.5588410e-001  6.6855258e-001  4.7866183e-001  4.3174293e-001  4.2687218e-001  1.6064450e-001  4.6802054e-001  6.6557280e-001  5.9904035e-001 -3.9665717e-001 -6.2137991e-002 -8.5570002e-002  6.6638067e-002  2.8873978e-001  2.0507943e-001  2.6644692e-001  8.0580813e-002  5.8244337e-001  1.2904937e+000  9.5131599e-001  3.2287321e-001 -3.1295973e-001  8.8449218e-002  2.7324905e-001  5.9587079e-002 -2.6988699e-001 -2.3583725e-001  7.3612146e-002  5.4867064e-001  6.4761047e-001  6.3064272e-001  4.0711444e-001  5.6215255e-003  5.5628688e-001 -2.0833675e-001  5.1549466e-001  3.1761403e-001 -1.2606225e-001 -5.4401226e-001  3.3702004e-001  6.9516808e-002  3.6145655e-001 -6.5596385e-002  2.1977372e-001 -1.2163019e-001 -2.4730034e-001  2.7777637e-001 -3.1201237e-001 -7.6528089e-002 -4.0216155e-001  2.1056697e-001  1.0354388e+000  1.8027334e-001 -1.1898344e+000  1.3167192e+000  1.7840528e-001 -4.4011512e-001
  1.1420271e+000  2.4693177e-001  4.7782715e-001  3.2524584e-001  4.6611287e-001  6.5045996e-002  3.6051266e-001 -2.6028874e-002  4.1453940e-001  4.0761813e-001  6.8882097e-001 -2.2450472e-002  3.7525721e-001  8.3922936e-002  5.6471309e-002  3.9158189e-001  5.6109983e-001  6.6152111e-001  8.3707365e-001  3.0682808e-001  9.5257915e-001  6.5174813e-001  3.4481303e-002  1.3109074e-001  2.8026064e-001  6.7544623e-001  9.0704254e-001  4.9876792e-001  6.0325561e-001 -3.3044739e-001 -2.7993086e-001  7.7425888e-004 -1.5305953e-001  2.3693358e-001  1.0175673e-001  9.6090630e-002 -1.0226207e-002  8.4567021e-001  5.5767855e-001  9.3794156e-001  1.0221827e+000  7.3014063e-002  5.8031979e-001  1.5717524e-001  6.5751589e-001  4.8609012e-001  1.7067891e-001  1.2067899e-001  8.1668317e-001  1.2639234e-001  1.6253246e-001 -2.2596592e-001  3.4966404e-001 -4.9207015e-001 -1.7646660e+000  2.5487786e-001 -2.7286839e-001  4.2537628e-001 -1.0243735e-001 -8.1931943e-002  4.0053042e-001  6.1083744e-001  4.4374754e-001  8.4755981e-001  9.7309128e-001 -3.4085419e-001
 -6.0420858e-001 -7.5314933e-001  5.6551327e-001  4.2691274e-001  5.3091493e-001  2.5061178e-001  1.2113781e-001 -5.0577589e-001 -5.8389433e-001  6.8698116e-001  5.7932935e-001  1.4650172e+000  1.0005733e+000  7.8303452e-001  5.9483800e-001  4.7428478e-001  5.8371006e-001 -4.7212516e-001  9.7634516e-002  6.1803134e-001 -4.9498582e-001  2.1011541e-001  1.6439713e+000  1.5547274e-001  5.8701257e-001  4.3606100e-001  3.5396472e-001  2.5619027e-001  2.4303736e-001  1.0645536e+000  5.7934702e-001  7.1872507e-001  6.1803953e-001  2.0421140e-001  6.1774066e-001  5.2648729e-001  1.1050587e+000  2.7866132e-001  8.3893148e-002  4.6408740e-001  2.2518035e-001  4.3418739e-001  6.9220730e-001  7.9950729e-001  3.3950823e-001  8.3754784e-001  6.2342813e-001  5.1497338e-001  2.2224833e-001  7.2982130e-001  5.9566501e-001  1.0899305e+000  1.1779962e+000  8.0842943e-001  3.5895626e-001  1.1728395e-001  5.3539740e-001  2.9705283e-001 -8.0064650e-002 -1.1906380e-001  1.2722324e+000  3.7187609e-001  9.7071191e-001  7.7330750e-001 -2.7048370e-001  5.1683807e-001
 -4.2220910e-001  1.8678797e-001 -1.3187937e-001 -4.8142649e-001 -3.9964024e-003  8.8835621e-001  1.1798686e-001 -2.4303010e-001 -1.6582730e-001 -9.7457512e-001  2.2991736e-001  2.0658232e-001  8.0414696e-002  4.8312453e-001  4.2799230e-001  2.6495638e-002 -8.9516969e-002 -2.2389824e-001 -2.9408341e-001  4.6570390e-001 -3.5032191e-001  2.2057749e-001  8.7224904e-001  5.7892695e-001  3.3241351e-002  2.7778960e-001  4.4294866e-002  4.1601256e-001  4.0613814e-002  7.1419921e-001 -3.3058955e-001  1.9590726e-001 -1.6468825e-001 -1.5949068e-001  5.1918358e-001  7.7787841e-002  5.5935644e-001  1.9330545e-001  2.2626161e-001 -1.9449041e-001  2.3428182e-001  9.1754913e-002  2.7792737e-001  4.9509225e-001 -7.7514988e-002  7.1717792e-001  7.0407512e-001  1.0528530e-003  1.8818916e-001  9.9903637e-001 -3.5745865e-001  5.0775419e-001  6.0673113e-001  4.6029479e-001  1.0137234e+000  4.1776781e-002 -1.2109437e-001  3.1724977e-001  3.3286081e-001  3.0868644e-001  1.1258369e+000 -9.2080149e-002 -1.4777680e-001  4.9068400e-001 -3.8939110e-001 -8.8505923e-001
  4.8234713e-001  4.8487046e-001 -4.9653811e-001 -7.7635599e-001  1.3129147e-001  7.2558100e-001  3.0015405e-001  1.2996592e-002  5.7763887e-001 -7.2565808e-001  4.0864020e-001  2.4461244e-001  2.4483896e-001  2.4695503e-001  3.6594051e-001 -1.1087867e-001 -4.6731345e-001  8.9011381e-001 -6.0162204e-002 -1.2637079e-002  1.9733729e+000  1.4901363e-001 -1.7333059e-001  3.1263151e-001  9.4125996e-002  4.3663925e-002  9.4640796e-001  8.5945659e-001  1.4017097e+000  1.1258282e-001 -1.4511461e-001 -7.5291760e-003  2.0579246e-001 -1.7210786e-001 -3.9777132e-002 -2.3154563e-002 -6.2226793e-002  7.4235847e-001  1.2982502e+000  1.0607825e+000  9.5279358e-002 -2.1616456e-002 -2.1747218e-001  3.3838160e-002  4.0956414e-002  1.3898860e+000 -1.0451293e-001 -6.1514273e-001 -4.3498731e-001  8.3438620e-002 -1.1947850e-001 -7.7932639e-002  3.5360919e-001  4.2520253e-001 -1.4835181e-002  6.7853428e-001 -4.3809969e-001  2.1700297e-001  1.4475279e-001  6.3265496e-001 -5.9612755e-002  3.4550176e-001 -6.8535446e-001 -3.6447755e-001 -2.7953705e-001 -2.6317028e-001
  3.2018314e-001 -6.6131456e-001  4.9635958e-001 -8.0139709e-001  8.4360242e-001 -5.5715018e-001  4.5504879e-001  3.8466041e-002 -7.9679062e-002  2.0944318e-001 -6.6479751e-001  1.9774863e-001  3.8029758e-001 -3.4791789e-002 -1.8018852e-001 -2.9230357e-001 -1.2212969e-002  7.9726676e-001  6.3187925e-001 -3.3624109e-001  1.4902602e+000  1.3378000e-001 -1.2393714e-001 -6.0276256e-001 -2.6729328e-001 -4.9134541e-001  4.4725635e-001 -1.3738725e-001 -3.6897984e-001 -6.5054123e-001 -8.0815827e-002 -9.9155662e-002 -7.8405157e-001 -2.8191519e-001 -4.0793581e-001 -1.6925676e-001 -8.8685634e-001 -5.2565818e-001 -1.6084809e-001  3.5534709e-001 -1.5723483e-001 -1.5087289e-001 -1.9382092e-001  3.0882186e-001  4.9390806e-001  6.8646323e-001 -6.4061152e-002  1.0950647e-001 -8.9085921e-002 -7.3136114e-001  4.2125407e-002 -5.9581602e-001 -1.1331316e-001 -4.6533739e-003 -3.6328204e-001 -9.4636344e-003 -1.4743363e-001  1.4447654e-002 -2.0054842e-001  7.7973625e-001 -1.1151408e+000  4.4829928e-001 -1.1266682e+000  5.8445024e-001 -3.5899280e-001  2.6576572e-001
 -5.9278184e-001 -3.8799917e-001 -2.3568478e-001 -4.3144954e-001  1.3734467e-001 -8.3122731e-001 -3.4840872e-001 -6.2842448e-001  2.2049445e-001  3.7125250e-001  8.8330074e-002  1.7206446e-001 -8.6854513e-002 -4.6866197e-001 -3.8103065e-001 -4.6434424e-002 -3.3231332e-001 -5.5053354e-002  5.6546461e-002  1.1418266e-001  5.0418053e-001 -6.9002483e-001 -5.0461815e-001 -3.7361196e-001  2.1075099e-002 -3.9071007e-001 -3.4249316e-001 -5.7717688e-001 -1.2251680e+000 -1.9723080e-001 -8.1602881e-002 -3.2981622e-001 -4.1887100e-002 -5.5483472e-001 -4.9607721e-001 -6.3441669e-001 -4.4780395e-001 -5.8841273e-001 -9.9648989e-001 -6.6893972e-001 -3.3435054e-001 -8.3961411e-003  1.4663416e-001 -4.6144057e-001 -5.6938811e-001  5.5534433e-001  3.1224932e-001  3.9813508e-001 -5.5697453e-001 -2.7296817e-001 -7.8203524e-002 -1.1539872e-001  1.2543251e-001 -2.0688949e-001  4.6942620e-001 -1.5375744e-001 -1.2428042e-001  2.5736978e-001 -1.0863042e-001 -3.2473485e-001 -1.2616219e+000 -1.3694136e-001 -6.8031207e-002 -7.5104447e-001 -3.3979613e-001  2.3838232e-001
  1.2225763e+000 -1.2424450e+000  4.0823040e-001  8.8834482e-002 -5.6318572e-002  5.7491246e-001 -7.9437821e-001 -2.5688996e-001 -2.2680562e-001  2.1701768e-001 -1.1658712e-001 -2.0723852e-001 -4.0087908e-001 -2.3362417e-001 -6.8802793e-001 -3.0121203e-001 -2.6339109e-001 -5.3787455e-001 -8.8759851e-001  1.9896169e-001 -7.4468686e-001 -3.2785255e-001  6.4544821e-001  4.2382359e-001  5.1120960e-002  4.8217121e-001 -1.8296876e-001 -6.0682800e-001 -1.0356096e+000 -7.0424779e-003 -1.3106107e-001  1.8536188e-001 -9.8723710e-002 -3.7543681e-001 -1.7027976e-001 -4.6637166e-001 -1.6811093e-001 -1.0872340e+000 -8.5964461e-001 -2.6671315e-001 -4.1297532e-001  8.5141500e-002  4.0837731e-001 -2.5601858e-001  9.5952366e-002  3.9995426e-002  7.9509075e-001  1.4020861e-001 -4.0883284e-001  8.8665812e-001 -3.5889019e-001 -2.3077276e-001  3.8008253e-001 -4.0196365e-001  2.7971222e-002 -1.1430920e-002  2.3817284e-001  1.1415072e-001  2.1463399e-001 -6.8568191e-001 -2.3198375e-001 -2.7390508e-001  1.3623905e+000 -3.1550152e-001 -1.0356903e-001  9.6718168e-001
 -2.9064688e-002 -7.0565554e-002 -6.2699929e-001 -3.8171137e-001 -2.9515182e-001  1.5763265e+000  1.3862266e-001  3.2504539e-001 -6.5067256e-002 -2.6266510e-001  6.6960230e-002  3.8607316e-001  1.4436481e-001  2.9325465e-001 -1.6854865e-001  2.4856839e-001  2.1098367e-001 -5.5087355e-002 -3.7590535e-001 -3.4002755e-001 -8.9403296e-001  5.0037191e-001  7.3060426e-002 -1.6150381e-001 -3.1571910e-002 -4.5668036e-001  2.7346057e-001  2.3492994e-001  4.1822281e-001 -2.9991639e-001 -5.5236411e-001 -2.2169386e-001 -3.6790283e-001  1.1827954e-001  2.3668317e-001 -5.3951781e-001  1.5105561e-003  2.6170886e-001  7.6331978e-001  2.3594459e-001  8.2594494e-002  1.3771850e-001 -2.5273533e-001  5.8928425e-001  8.7066907e-002 -4.9935433e-001 -1.2630104e-001 -2.5185982e-001 -2.1642760e-001  3.4504719e-001 -9.3606127e-003 -2.4187866e-001  2.2001497e-001 -6.5241967e-002 -5.7919710e-002  1.9191809e-001 -1.3997050e-002  2.2451846e-001  5.7614429e-001  2.0404078e-001  3.8554421e-001  3.5153371e-002  3.9829604e-001  8.3170486e-001 -5.0775697e-002 -2.1628049e-001
 -7.8609187e-001 -2.0192176e-001  3.1636351e-002 -1.0600292e+000  4.1680666e-001  4.5529874e-001  4.7748745e-001  5.9675264e-001 -6.3856551e-002 -3.1322718e-001  5.3321534e-001 -7.0063607e-001 -2.1659814e-001 -3.1939487e-001  5.8867750e-001  5.9985122e-001  2.2097335e-002 -2.3714557e-001 -2.4133729e-001 -3.4606481e-001  5.5238835e-002 -4.5711260e-002 -5.6307199e-001 -1.3872245e-002 -3.5317175e-001  1.7450385e-001  8.4061974e-002 -8.4753984e-001 -3.3144184e-001  6.9412083e-001 -5.5093970e-001 -6.1757451e-001 -1.5821717e-001 -7.2452431e-001 -2.6566926e-001 -7.4926201e-001  9.4258850e-002 -3.2153992e-001 -1.2360773e+000 -1.5683271e-001  4.8262852e-002 -6.1597206e-001 -8.9698204e-001  5.9210514e-001  4.6282108e-002 -3.7119731e-001 -8.1897124e-001 -1.0358363e+000 -1.2111980e+000 -7.4061496e-001 -5.7356350e-002  7.3772276e-001 -1.3828575e-001  1.1210559e-001 -8.6928097e-001  2.6261100e-001 -6.1203330e-001 -4.4325699e-001 -6.7911579e-002 -2.0459715e-002 -1.3252007e-001 -5.4463184e-001 -1.6417753e+000  9.3349748e-002 -2.4519463e-001  2.8471059e-001
 -4.1505353e-001 -6.1754244e-001  4.1813812e-002 -8.7703651e-001  3.3924311e-002 -3.8519793e-001 -1.6381800e-002  5.6399687e-001  2.0531033e-001  8.9698806e-002  3.7075398e-001 -1.0876783e-001  8.9730331e-002 -1.6029491e-001 -3.0212281e-002  4.5749646e-001  4.5962538e-001  5.8869759e-002  3.5649430e-001 -6.6792079e-002 -7.7256287e-001 -2.4554593e-001  1.3029026e-001 -5.7223619e-001 -8.3518298e-002 -3.0545271e-001 -7.8950215e-001 -6.1952745e-001 -1.1806445e+000  1.7494828e-001 -3.7155525e-001  1.3348944e-001  4.2299607e-001  3.9551294e-001  5.4304854e-001 -2.7269447e-001  6.6028468e-001 -9.5957045e-001 -1.2479136e+000 -1.2004359e+000 -1.8975350e-001  9.9987318e-003  1.8453925e-001  3.3801118e-001 -2.2482542e-001 -8.0810024e-001  3.0492431e-001 -3.5030340e-001 -4.8883793e-001  8.0091449e-002  2.2829102e-001  1.5740548e-001 -1.4283738e-001 -3.0519194e-001  7.9936812e-001 -2.0148466e-001 -3.7712395e-001 -6.1768844e-001  2.8036808e-001 -5.6155896e-001 -1.2236736e+000 -3.6804403e-001  7.7709782e-002  2.3873021e-001  2.8790937e-002  1.5211344e+000
  8.9311407e-001 -2.3653919e-001  1.5030106e-001  4.3498702e-001  1.5780172e-001  5.2622666e-001 -4.1035250e-001  7.0811473e-002  1.7471613e-001 -1.5764675e-001  2.7871004e-001  6.8181353e-001  3.0979126e-001  4.2653859e-002 -3.9735708e-001  1.7284014e-001  8.3516746e-002 -8.7880830e-002  2.2853577e-001 -2.7311773e-001 -4.2751242e-001 -4.2386401e-002 -3.2995700e-001 -1.0553727e-001 -3.0631708e-001  3.6793693e-003 -8.7375475e-002  1.1426082e+000 -4.1923145e-001 -2.0546280e-001  2.8809903e-002  2.7879202e-001 -2.9072692e-001 -1.5444986e-001 -1.2336117e-001  2.5396164e-001 -5.5040999e-001 -6.0422866e-001  1.5670503e+000 -1.8318442e-001 -7.6692819e-002 -5.4526532e-002  7.4236572e-001 -1.2936374e+000  2.3053597e-002  3.2211487e-002  3.0260165e-001  4.1039769e-001 -2.1919416e-001  2.2361829e-001 -3.8282460e-001 -4.4988106e-001  2.1919771e-002  3.6838077e-002  2.0982736e-001 -3.3228231e-001  3.9507127e-002 -3.7175367e-001  1.3897705e-001 -1.7188180e-002  5.9588299e-001  6.9235648e-002  1.1126960e+000  7.0008392e-001 -1.6080949e-001  1.0985475e+000
 -6.3599056e-001 -1.1929678e-001  1.1880035e+000  3.6646823e-001 -9.5173218e-002  6.4570136e-001 -7.6539369e-001  1.8296025e-001  3.4431149e-001 -2.8975036e-001  1.8401707e-001  6.9803549e-001  1.9377368e-002  1.7269531e-001 -4.1862718e-001 -1.7486966e-001  4.8157797e-001 -6.7579271e-001 -1.9151567e-001  2.7696545e-001 -8.8643075e-001 -3.1332997e-001  5.7058392e-001 -1.3754079e+000 -4.7450392e-002 -6.9709495e-001  2.2934913e-001  6.9654047e-001  2.1005738e-001 -3.3097762e-001  3.7711219e-001  3.4559700e-001 -1.1650206e-002 -9.5148934e-003  9.0866630e-001  7.5598255e-001  4.4359771e-001  8.7275573e-002  2.3453167e-001 -2.6804848e-001  5.1443777e-002  9.2943992e-002 -3.8600218e-001 -8.9276415e-002 -4.1471243e-001 -9.5942663e-001  6.9786157e-001  6.2234928e-001 -4.1032313e-001  2.9277673e-001 -4.9420120e-003  1.2493749e-001  2.5551698e-001  1.4425521e-001  9.0143150e-001  1.5439342e-002  4.3381296e-001  2.9997487e-001  5.4745096e-001 -5.3532833e-001 -3.7879424e-002 -9.9074078e-002  1.2281275e+000 -2.2981359e-001 -2.7502318e-001  1.2967696e+000
  8.5768175e-001  1.6963976e-001  5.1458337e-001 -5.7223363e-002  6.0434513e-002  5.8844732e-001  1.1931491e-001  5.7424460e-002  2.3706159e-001  8.4917198e-002 -4.7005716e-001  4.0789636e-001  1.7542471e-002 -8.8317484e-002  1.0580152e-002  2.8722287e-001  7.7768965e-001 -9.7684153e-001 -1.0826038e+000 -1.4003664e-001 -2.2152747e+000 -1.1637235e+000 -2.7459240e-001  4.1792998e-001  8.1112687e-002 -1.8774438e-001 -5.1037619e-001 -1.3371975e+000 -4.5132413e-001  5.7531841e-002  7.7421128e-002 -5.1580655e-001  2.7431238e-001  9.1849236e-001  1.8754657e-001  2.4661986e-001  4.7354521e-001 -6.3853413e-002 -1.0909244e+000 -5.3522289e-001 -1.2498778e-001  4.9130195e-001  5.5117842e-002  1.2980281e-002 -1.3047788e+000 -1.1454367e+000  1.6597609e-001 -6.3827727e-001 -8.2197574e-001  9.2868666e-001  1.9174702e-001  2.0294899e-001 -1.2016242e-001  4.6643468e-002  2.7046699e-001  2.1886120e-001  5.9675540e-001  1.6973572e-001 -2.4217611e-001  2.0074727e-001 -5.1928802e-001 -2.9781255e-001  3.0494592e-001 -2.0952534e-001 -2.0672468e-001  1.1638852e+000
 -5.9017040e-003 -9.8849092e-002  2.1298284e-001 -1.4138338e+000 -7.1735256e-001 -4.5177488e-001  4.9141737e-001  9.2677149e-001  1.2151592e-001  2.9220451e-001  6.0682694e-001 -9.2418401e-002  4.3359585e-002 -6.0954271e-001  1.8115755e-001  2.9953534e-001  1.2171910e+000  1.0546152e+000  1.8092325e-001  7.7935202e-001  8.4705373e-002 -6.6608430e-001  6.9377701e-001  3.2870864e-001  1.9737996e-002 -2.8171654e-001 -5.2083763e-001 -1.3433715e+000 -3.8008621e-001 -7.5701572e-001 -2.9106542e-001 -1.1076570e-001 -4.4563046e-001 -5.3473861e-001 -1.7719420e-001 -7.4841903e-001 -2.4055384e-001  5.5349058e-001 -1.2394505e+000 -2.7747928e-001 -4.3067948e-001 -4.5819083e-001 -3.7624561e-001  2.9009215e-001 -6.5486903e-001 -6.3077333e-001  1.5930095e-001 -1.0181443e+000 -1.1114697e+000 -1.3944793e-002  4.7890502e-001  1.0086902e-001 -3.6525755e-002  2.5382532e-001 -4.3677191e-001  7.4819987e-001 -1.2010326e-002 -4.8315782e-001  6.9312426e-001  6.7148384e-001 -5.8845788e-001 -5.8272010e-001 -1.1815343e+000  9.8833661e-001  3.0052379e-002 -1.0239444e-001
  6.1296761e-001 -1.0443035e+000 -3.3508080e-001 -1.5036839e+000 -4.8460471e-001 -4.3884170e-001 -5.4420799e-001  5.6627679e-001 -3.9640241e-001  5.6583697e-001  3.7867573e-001 -1.6485382e-001  4.5168096e-001 -5.8510923e-002 -3.1064885e-001  1.5728112e-001  1.0843172e+000  7.1645402e-001  1.1811504e-001  3.0694540e-001  4.2870741e-001 -2.1759766e-001 -2.1152540e-001  2.8138060e-001  3.6798348e-002  2.2214629e-001 -6.5651332e-001 -4.6087961e-001 -3.4814052e-001  1.1389576e-001 -2.3372856e-001  8.0030405e-001  2.0536439e-001  5.3147732e-001  8.9706489e-001 -1.4538570e-001 -1.7964037e-002  3.5721210e-001  2.0766188e-001 -6.0071384e-001  5.3612863e-001 -2.7022913e-001 -3.5876086e-001 -3.0586058e-001 -4.3761898e-002 -3.8821298e-001  2.9707311e-001  4.4062113e-001 -6.9726105e-002  3.6336870e-001 -6.4192655e-002  4.4505088e-002  1.1907822e-001  3.5387147e-001  3.7200024e-001  6.1480268e-001 -1.3869543e-001 -2.5386297e-001  9.4824900e-001 -6.3208074e-001 -7.1521581e-001 -2.9740825e-002 -1.0406755e+000  2.7459685e-001 -4.2185027e-001  7.6942171e-001
 -1.8096215e+000  7.0944230e-002  1.1398347e-001  1.0315154e+000 -6.9711202e-002 -1.7432780e+000 -8.4164767e-001 -1.5490918e-001 -5.7323531e-001  6.9833537e-001  6.3293620e-001 -9.1555837e-001  8.5000272e-001 -1.1501663e-001 -4.3034690e-001  4.4942871e-001 -4.3443196e-001 -1.7724413e-001 -1.9366086e-001  4.2746110e-002  6.3547755e-001  7.2925928e-001 -2.2511853e-001  2.7806745e-001  2.5693156e-001  5.4511207e-001  4.6771227e-001  9.1622009e-002 -4.7515192e-001  3.9765526e-001  3.2461792e-001  9.6812426e-001  7.0672585e-002  1.8699231e-001  7.6794993e-001  7.9633308e-001 -2.3937366e-001 -2.8535670e-001  2.3947551e-001  1.9534590e-001  6.4936101e-001  3.6924827e-001  8.0224394e-001  6.0204559e-002  8.9510587e-001  1.0425285e-001  7.0487192e-002  6.0213566e-001 -4.8898348e-001 -1.0324344e-002 -2.5208602e-001 -1.0230011e-001  2.7618374e-001 -8.2940997e-002  2.6984828e-001  1.5196956e-001  2.9511063e-001  5.8479543e-001 -2.6064670e-001 -1.2096274e+000 -3.8564467e-001  6.7360740e-001  5.5791638e-001  3.9657720e-001  1.1428499e+000  5.3680709e-001
  1.3074995e+000  4.4847358e-001  1.0434039e+000  1.8721514e-001 -8.6196601e-002 -5.8480920e-001 -2.8000228e-001  3.1324167e-001  3.9969674e-001  1.0935261e+000 -2.8192169e-001  1.1225781e+000  7.8195315e-001  7.3945979e-001  7.6002195e-001  1.2038189e+000  9.8619074e-001 -4.3898063e-001 -3.4360276e-001  5.8684851e-001  2.1281145e-001 -1.7125855e-001  6.3798726e-001  7.1456794e-001  4.0717123e-001  1.2834176e+000  7.7969910e-001 -7.1671722e-002  5.2187726e-001  3.7955726e-001  8.2638420e-001  1.1061341e+000  3.6061282e-002  4.9346399e-001  1.3088177e+000  1.0943648e+000 -2.1173539e-001  1.0302799e+000 -1.1210937e-001 -4.0727802e-002  1.1599897e+000  5.5067061e-001  2.0388847e+000  4.9754656e-001 -3.6563073e-002  4.9377281e-003  7.3310542e-001 -2.1449774e-001 -1.2075836e+000 -3.9768337e-001  2.2595989e-001  6.7404351e-002  6.8821508e-001  3.3117875e-001  1.9140990e+000  2.8724226e-001  6.8137219e-002  5.8080734e-001  2.0031469e-001  1.2039595e-001 -1.5071254e-001  4.3424120e-001  9.5096778e-001  1.5467661e+000  9.0165225e-001  1.8037625e+000
  2.4789201e+000 -1.8092169e-001  1.4348711e+000  2.0392911e-001  7.0641478e-001 -7.0994785e-001  5.0137909e-001  4.3620609e-001  3.3392700e-001 -2.5188906e-001  8.6220816e-001  2.6911842e-001 -4.4974855e-001  4.7343347e-001  7.5166176e-001  4.6899907e-001 -2.0174049e-001 -2.0398844e-001  4.6086360e-002  6.6180043e-001 -3.3361207e-001 -3.3717544e-001  1.3840271e+000  3.5925588e-001  7.5324686e-002  5.8853472e-001 -5.4395332e-001 -4.3616000e-001  4.9885559e-001  5.4159108e-001 -3.1303577e-001  1.1675482e-001  9.4445111e-001  5.5836272e-001  4.0232103e-001  1.1872052e-001  3.3557449e-002  4.3076264e-001 -6.3544192e-001 -4.4848739e-001  5.5975835e-001  3.8228989e-001  1.1584862e+000  9.5426262e-001 -1.0136907e-001 -3.6876806e-001  1.7299504e+000  5.0707996e-001  1.2512683e+000  4.8051347e-001  4.0909761e-001  1.2496915e+000  3.4125708e-001  2.0331737e-001  5.4490954e-001  9.4653194e-001 -3.7612089e-001 -2.2481264e-001  4.5930449e-001  1.3780189e-001 -2.0783676e-001 -1.2300404e-001  1.6261885e+000  7.0147195e-001 -4.7428032e-001  1.5707454e+000
  7.1877770e-001 -5.7372209e-001  7.2096595e-001 -1.7478803e+000 -1.8902000e-002 -1.6567436e-001 -4.2352374e-001  5.1207434e-001  3.8836877e-001 -5.2616200e-001  1.0193186e+000 -2.8062989e-001 -3.8801019e-001  1.0704387e+000  1.4656301e+000  9.5282705e-001 -5.5157157e-001 -4.9924184e-001 -3.3112493e-001  4.6757510e-001 -5.4866688e-001  5.2792380e-001  1.8039480e+000  7.3133711e-001  3.6618128e-001  4.4069649e-001  3.7117388e-001  1.5451542e+000  1.4049033e+000  1.0724345e+000 -1.1435306e-001  1.0145158e+000  1.1902849e+000  1.4637613e+000  6.9739733e-001 -6.9050892e-001  5.7828299e-001  1.8102437e+000  1.2182641e+000  4.5132941e-001  6.1308390e-001 -4.1501445e-002  7.7589916e-002  1.7342026e+000  9.2218954e-001  3.5141531e-001  1.1215011e+000  1.2829286e+000  5.2946924e-001  6.5326493e-001  1.0048531e+000  2.2029233e+000  5.3749204e-001 -5.8976438e-002  2.3975280e-001  7.7780543e-001 -9.9707973e-001 -2.6096577e-001  1.5327482e-001 -2.9315309e-001  1.3898131e+000  1.7896009e-001  2.4370492e-001  2.2349829e+000 -1.1403963e+000  2.3023107e+000
  3.1111356e+000  4.6215538e-001  1.0874849e+000 -3.1961287e-001  8.2949187e-001  4.2049340e-001  5.7168123e-002 -2.4307456e-002  1.4842699e-001 -4.6133222e-001  1.2960746e+000  1.3607110e+000  2.6918806e-001  1.7145931e+000  1.6550233e+000  6.5273638e-001  4.0768569e-001 -1.9714365e-001 -1.4895687e-001  4.9643877e-001 -1.6788948e-002  9.3814076e-001  1.6144442e+000  1.6015984e+000  8.9506888e-001  1.1424190e+000  2.2403914e-001  1.0872541e+000  9.9860024e-001  7.2585411e-001  1.0506047e+000  1.0920573e+000  1.7428762e+000  6.6142394e-001  1.2430820e+000  1.1257388e+000  6.1320086e-001  9.0655235e-001  1.7385805e+000  1.6217376e-001  1.1022890e+000  5.4968629e-001  7.7840846e-001  1.1990782e+000  1.3941585e+000  3.2142178e-002  8.0956498e-001  1.0814503e+000  1.5673063e+000  4.3360355e-001  9.2311701e-001  1.4926588e+000  1.2989620e+000  3.9254718e-001  1.0677497e+000  9.1555943e-001  5.6285274e-002  7.5773063e-001  9.8072137e-002 -1.1762613e-001  2.4454242e+000  3.8289322e-001  1.7537216e+000  1.0924579e+000  3.1870293e-001  1.6946388e+000
  1.9945320e+000 -1.4224719e-001  2.9070997e+000  3.5173211e-001  6.7763144e-002 -6.8104911e-001 -4.9989312e-003 -7.1869555e-001  2.4731350e-001 -4.0810997e-001 -8.6142920e-002 -2.3067646e-001 -1.5953241e-001  4.2903004e-001 -4.8546647e-001 -4.8197090e-001 -7.5448628e-001 -2.6044146e-001  4.3548556e-001  4.3500706e-001 -9.0472342e-001  8.5625985e-001  3.2602763e-001  1.2820183e+000  7.8566183e-001  6.4232774e-001 -4.2861904e-001 -1.1614880e+000 -1.2090570e+000 -8.5839320e-002  8.1956727e-001 -3.3774477e-001  2.8869366e-001  5.2532487e-001  6.3023299e-001  9.4153785e-001 -2.3912124e-001 -1.1267579e+000 -1.2258044e+000 -6.0754210e-001  1.2100693e+000  1.1755317e+000  1.5113332e+000  1.0649165e+000  1.0761776e+000 -3.8490584e-001  9.3448589e-001  1.8176978e-001  1.7070466e+000  1.0716732e+000 -1.8472454e-001 -8.3733830e-001  6.7150843e-001  2.7953654e-001  6.4658289e-002  3.5290281e-001  3.7561954e-001  4.8826841e-001  1.0816234e-001 -9.3675947e-002 -1.2392320e+000  6.0152504e-001  1.1054388e+000  2.5914495e+000  5.6090003e-002  1.5646988e+000
  8.6409929e-001 -1.0027718e+000  5.1320317e-001  6.4601047e-001 -2.8991753e-001 -6.2342362e-001  4.5369028e-002 -7.3345362e-001 -1.8311771e-001 -7.4975493e-001 -5.5455414e-001 -1.1951628e+000 -8.3083680e-001 -1.5402873e-001 -3.1800885e-001 -8.3431117e-001 -1.3170552e+000 -6.0001378e-001 -1.0093600e+000 -4.3159210e-001 -9.6053092e-001  4.7234289e-001 -1.2072710e+000  1.0773475e+000 -7.0445305e-001 -3.1692431e-002 -8.2311720e-001 -1.6129187e-001 -1.6617367e+000 -7.4075610e-001 -3.3991805e-001 -7.8982592e-001 -8.5019627e-001 -5.2603350e-001 -1.4224983e-001 -1.6589041e-001 -1.1738840e+000 -1.2611233e+000 -5.1539142e-001 -1.6400360e-001  1.1458630e+000  1.2159289e-001  1.9038519e+000 -7.7080592e-001  6.9136759e-001 -5.9494695e-002  5.0699337e-001 -1.3965164e-001  6.9863006e-001  3.3141146e-001 -4.6059961e-001 -8.8926034e-001 -1.8921507e-001 -3.1119635e-001 -6.1551807e-001  3.1855501e-003 -7.7064917e-002 -3.1390426e-001 -5.2234351e-001  1.1721788e-001 -4.1718115e-001  1.3890385e-001  3.6897450e-001  1.0610608e+000 -5.3111503e-001  4.7089855e-001
  7.9460647e-001  2.3360558e-001 -4.3532295e-001 -2.4984623e-001 -1.2005842e-001  4.3112157e-001  1.6829410e-001 -1.1794277e-001  2.0413090e-001 -4.4546198e-001 -1.2863584e-001 -7.7525227e-001 -4.0180680e-001  3.9216036e-001 -1.0201599e-001 -6.7207759e-001 -3.2825267e-001 -1.6572094e-002 -3.7131750e-001 -2.5461668e-001 -5.6390034e-001  2.1472064e-001 -2.9055224e-001  9.3232847e-001 -1.5626188e-001  5.3349170e-001 -4.1891430e-001  6.2475613e-001 -5.4499127e-003 -1.1257914e+000  5.8277105e-001  3.4653108e-001  1.0501420e-001 -1.9136907e-001  3.7510583e-001  3.2358924e-001 -8.6785891e-001 -1.1265747e-001  4.9661887e-001 -5.0538592e-002  3.9105261e-001 -9.3910406e-003  8.1159050e-001 -7.1446442e-001  1.8026752e-001 -3.6678556e-001  4.0692791e-001 -3.5390273e-001  1.8750179e-001  4.7089829e-001 -1.0800391e-001 -1.7172768e-001  1.2656735e-001 -6.3230025e-001  5.2535906e-001  2.4551993e-001 -2.0375487e-002  8.1918950e-002  3.3927292e-001  7.7388354e-001  7.1156899e-002  6.6367090e-001  7.5326647e-001  7.6669180e-001 -8.0075159e-001  1.6096930e+000
  7.6348403e-001  2.9644596e-001  3.0130165e-001 -5.6315699e-001  2.2383588e-001 -4.3386416e-001 -3.7923723e-001 -7.1558732e-001 -4.5013114e-001  2.9115273e-001  7.2015318e-001 -1.2369910e-001  6.9256054e-002  2.3776775e-001 -6.3364585e-001 -5.5918207e-001 -1.7110053e-001 -2.2017765e-001 -4.7498029e-001  5.4090580e-002 -3.2448669e-001  6.9679087e-001  6.9566599e-001  1.3037217e+000  6.5230538e-001  1.0696180e+000  6.2964541e-001  7.3766324e-001  2.6302286e-001  3.0561002e-001 -3.1561916e-002  4.5578342e-001  1.0615774e+000  8.7585249e-001  2.9167007e-001  1.0336355e-001  1.6013040e-001  8.0053485e-002  5.7250545e-001 -1.3416330e-001  8.9670865e-001  5.0895350e-001  1.3073825e+000  2.1307732e-001  3.0252684e-001 -1.2042432e-001  2.8354546e-001 -5.1980649e-001  4.2840554e-001  6.3809351e-001 -2.5085168e-001 -2.5259577e-001 -3.8481424e-002  9.4346765e-002  4.6978888e-001  2.9885723e-001 -3.4969179e-001  4.1157512e-001 -2.7768379e-001 -3.9204712e-001 -9.8354924e-001 -1.7689440e-001 -4.4415339e-001  2.5272937e-001 -4.9634827e-001  1.0996434e+000
  5.1165165e-001 -6.2900405e-001  1.3471063e+000  8.6845011e-001 -2.6273289e-001  4.9189451e-001 -1.5035244e-001 -8.2766083e-001 -5.1712651e-001  1.2903242e-001  3.4667518e-001 -2.7280098e-001  4.6103729e-001  4.1371554e-001 -4.4662907e-001 -6.7922397e-001 -9.2981208e-001 -2.2237662e-002  9.6736569e-002  3.0159490e-001 -1.6004376e-001  4.5999178e-001 -1.1408796e+000 -1.6040869e-001  1.5626300e-001  7.5852838e-001  6.0740102e-001  4.8671218e-001  5.5705116e-002  4.9336950e-001  6.2555049e-001  6.8435690e-003  4.8741787e-001 -6.2520116e-002 -2.0226035e-002  8.1656467e-001  1.1137146e-001 -6.6863311e-001 -2.0598827e-001  3.5195148e-001  3.0016222e-001  8.0503544e-001  9.2820785e-001 -1.7817962e-001  5.6618059e-001  1.0704287e+000 -4.8689007e-001  5.5562304e-001  4.5699299e-001  3.8195218e-001 -6.2051142e-002 -3.4616365e-001  2.8133864e-001  2.8552841e-001 -2.6252201e-001  1.5723165e-001 -2.7963570e-002 -4.5530813e-002 -7.4161757e-001 -2.8335925e-001  5.0113051e-001 -5.2042620e-002  3.5552430e-001  1.0386948e+000  6.2515956e-001  9.6942112e-001
  1.2420137e+000 -5.4051574e-001  2.1728906e-001  8.4312678e-001  2.9872231e-002  5.9069581e-001 -1.0705968e-001 -8.0210542e-001 -6.1284085e-001 -5.3344854e-001 -5.5199616e-001 -7.1903722e-001 -3.7224541e-001 -2.4889663e-001 -2.7518856e-001 -3.9567687e-001 -9.9484653e-001 -2.6027917e-001 -8.2227634e-001 -8.8691087e-001 -9.9785480e-001 -5.8370094e-001 -1.0413887e+000 -6.3373859e-001 -2.7238778e-001 -7.3684813e-002  3.4094766e-001 -6.2817031e-001 -2.5969739e-001 -4.9491860e-001  9.0873807e-002 -9.1338716e-001 -5.4924526e-001 -7.3204235e-001 -7.0372474e-001  1.4355472e-001 -8.8437228e-001 -9.1022418e-001 -3.9807270e-001  1.8098119e-001  6.6396102e-002  2.4620364e-001  5.5672773e-001 -4.6739887e-001  5.0726379e-001 -1.2444390e-001  6.2506558e-002  7.6288481e-003  3.8411422e-001  9.1840583e-002 -4.1631634e-001 -5.5151702e-001  2.0697104e-001 -4.3195311e-001 -1.3528271e+000 -2.5033962e-001 -5.4562065e-001 -5.9175428e-001 -8.6954421e-001 -2.7922767e-001  9.9085333e-001  3.2226445e-001  2.7625202e-001  8.4435225e-001  3.6037282e-001 -5.1292109e-001
  1.5992294e-001  6.3625565e-001 -1.2007925e+000 -4.4986688e-001  4.1904539e-001 -7.1528140e-001  3.6290699e-002  1.1772321e-001 -4.7053363e-001 -4.1349433e-001 -6.4974946e-001 -3.3648529e-001 -5.1411245e-001 -2.7833084e-001  2.7936515e-002 -1.5620600e-001  2.0602481e-001 -1.2768983e-001  1.1341366e-001 -4.1721426e-001 -1.6718856e-001 -2.0644158e-001 -4.7736540e-001  4.8331470e-001 -2.2162180e-001  2.2891857e-001 -5.3181763e-001 -5.1306837e-001 -4.2031131e-002 -8.6587734e-002 -5.8630308e-001 -4.8145210e-001 -3.6352994e-001  6.0903886e-003 -3.7906789e-001 -5.5354752e-001 -2.9637396e-002  4.1722200e-001  1.3200326e-001  2.4699800e-001 -4.8954002e-002 -1.4210132e-001  1.8019038e-002 -6.0176932e-001  1.0429781e-001 -5.8793441e-002  1.2047703e-001 -1.0102509e-001  9.8536394e-002 -5.6042632e-003  7.5024252e-002  3.0910541e-002 -3.9985496e-001 -7.8374462e-001  5.2817049e-001  9.1574858e-002 -8.5569844e-002  5.5353381e-001  5.2573206e-001  1.8430211e-001 -5.5840235e-001  7.0709342e-001 -7.1505809e-001  7.9747370e-002  8.3495552e-002  7.6419697e-002
 -7.0764505e-001  6.2196696e-001 -9.7554067e-001 -9.1359780e-001  5.6038175e-002 -6.1823742e-001  4.0078090e-001  2.1483693e-001  1.6244730e-001 -2.9311555e-001 -3.0621340e-001  2.2587815e-001 -1.0800516e-001 -8.8762327e-002  1.0955501e-001  7.3954712e-002  2.3765375e-003  3.2209102e-001  5.4639779e-001  7.3202149e-003  1.4576445e-001 -7.2621522e-002 -6.8092831e-001 -6.8037949e-001 -1.3927603e-001 -7.4145075e-001 -6.3307096e-001 -4.4609509e-001 -3.3729614e-002  1.8553902e-002  8.7894645e-002  7.4800088e-002 -7.8747757e-001 -3.2193633e-001 -1.6254285e-001 -1.3740486e-001  8.3340589e-001 -3.6631169e-001 -2.0612973e-001 -5.2266860e-001 -7.6473584e-001 -8.9469320e-002 -7.2057714e-001 -4.0829946e-001 -2.3295191e-001  2.9875170e-001 -6.5522948e-001  5.2845008e-001 -1.7179871e-001 -1.3638250e-002  1.5272718e-001  3.0974299e-001 -2.1027487e-002  1.8772333e-001 -1.1520167e-001 -6.0280420e-001  1.5728140e-001  3.0565320e-001 -9.3675445e-002  5.7340000e-001  4.4523194e-002 -4.5638652e-001 -2.7406477e-001 -8.4407785e-001  1.6638196e-001 -6.2531158e-001
 -8.5168696e-001 -6.3657661e-001 -4.6316749e-001  5.6054562e-001 -3.9925885e-001  1.5603999e-001 -9.9799994e-002 -1.2568673e-001  8.7873382e-002 -1.9889989e-001 -6.6500919e-001  3.5621127e-001 -6.2652626e-002 -1.5412250e-001 -2.6092000e-001 -8.7710248e-001 -4.5961417e-001 -2.1599595e-001  5.3098595e-001 -7.2777329e-002  8.2820787e-001  3.0507903e-001 -3.6504108e-001  5.4507872e-001 -5.0893756e-001 -3.6505311e-001  3.8350998e-001  6.0820879e-001 -7.7616772e-002 -1.5676718e-001  2.3986384e-001 -4.7194712e-001  2.0576600e-001  1.1033977e-001 -1.7314336e-001  6.8100180e-001 -7.4847848e-001 -4.1758366e-001  1.6255205e-002 -1.5680161e-001 -7.8649262e-001 -3.6349684e-001 -6.5231866e-001  1.1942410e-001  2.0832836e-001 -7.5451870e-002 -1.2994009e+000  7.0978151e-002 -3.0182923e-001 -3.1394915e-001 -8.1332626e-001 -4.4230616e-001 -3.5176712e-001  6.4432997e-001 -8.4016164e-001 -9.8295020e-001  4.2651609e-001 -3.9320715e-001 -5.7071020e-001  2.1512265e-001 -4.8520470e-001 -4.7579045e-001  5.5349326e-001 -1.2197812e-002  4.7727000e-001 -4.3658200e-001
 -4.0637537e-001 -1.0953473e+000 -8.1617974e-001  1.2790084e+000 -1.1311881e-001 -1.7849876e-001  4.9252430e-001 -6.5122705e-001 -1.7404441e-001 -7.7536517e-003 -9.0575866e-001 -3.1554252e-001  5.0584483e-001  3.8879853e-002 -3.7463814e-001 -5.1916799e-001 -1.9878934e-001 -8.9529739e-001 -2.4546588e-001 -7.0429466e-001 -7.7646846e-001 -2.6692851e-001 -2.7082909e-001 -3.9346285e-001 -3.8006675e-001 -6.9117566e-001 -4.9670644e-002  3.2391171e-001  3.1582726e-001 -3.8591119e-001  9.8160524e-001 -6.0687160e-001 -1.4045790e-001 -9.2257243e-001 -5.9234083e-002  5.3440273e-001 -3.7814807e-001  2.0264107e-001 -2.7027134e-001 -2.6971443e-001 -1.2766196e+000 -1.7489726e-001 -1.0675086e+000  4.6420764e-001 -5.9009914e-001 -1.1008848e+000 -1.1465176e+000 -7.3072838e-001  1.5910521e-001  2.3087121e-001 -3.2548907e-001 -3.5502470e-001 -1.7435405e-001  8.1534225e-002 -1.8888041e+000 -7.7786134e-001  7.3221158e-001 -2.5016538e-001 -5.6969462e-002  7.7428958e-001 -7.1205572e-001 -6.6475379e-001  1.6345153e-002 -1.3994020e+000 -3.2610617e-001 -1.1142637e+000
 -5.4162613e-001  7.7325339e-001 -1.9492675e-001  5.3597265e-002  5.5235518e-001  1.4581063e+000  4.6181000e-001 -2.8830070e-001  4.9580864e-001 -1.4518972e-002 -6.5131470e-001 -3.3737087e-001 -1.9914467e-001 -1.4751634e-001  8.0970242e-001  3.2387905e-001 -2.3120169e-002 -4.8812998e-001 -5.2967608e-001 -2.9125060e-001 -1.1755562e+000 -4.3541986e-001  9.2851851e-002 -3.8440801e-001 -6.2009354e-001 -6.5145349e-001 -9.0325220e-001 -1.2529661e+000 -4.3192867e-001 -6.0301915e-002 -6.3534482e-002 -7.2710931e-001 -2.2109074e-001 -4.3246451e-001 -5.8132458e-001 -8.8016448e-001  4.2990806e-001 -2.9492176e-001 -1.0657468e+000 -7.7802857e-001 -2.4316165e-001 -1.8878386e-001 -4.5052573e-001 -2.1400713e-001 -4.2256073e-001  3.0277655e-001  1.5890842e-001 -2.3075423e-001 -1.9496407e-002  5.8036106e-001  5.9986921e-001  7.2471355e-001  9.1686531e-004 -1.9784402e-001 -1.4224216e-001 -2.9174789e-001 -2.8058924e-002  7.1511961e-002  2.0969577e-001  5.3932437e-001  1.7935117e+000  6.2993865e-001 -1.0186506e+000 -7.3257169e-001 -5.5350810e-002  3.4311610e-002
 -1.5065986e+000 -4.2290745e-001 -7.6679302e-001  5.6830516e-001  4.3757808e-001  2.0325002e+000  1.2404918e+000  3.8579384e-002  7.3559421e-001  6.4258163e-001  3.5717057e-001 -5.4948662e-001 -1.2454495e-001 -1.9776285e-001 -2.6011354e-001 -1.6172920e-002  8.0743179e-002  1.2555800e-001  9.4615769e-003  6.7351276e-002  1.5984422e-001 -6.4578877e-001  4.4102704e-001 -9.2260626e-001  2.0702591e-001 -4.3138370e-001  7.5786486e-001  8.6359075e-001  1.8670758e-001 -1.5700412e-001 -4.0371878e-001 -4.3119403e-001 -2.6023013e-001 -1.9347712e-001 -4.2597004e-001 -7.4157764e-001  8.2641354e-002  3.3906230e-001  1.0709007e+000  1.1211874e+000 -8.6372561e-001 -1.7527253e-001 -1.0895985e+000 -3.4203051e-001 -5.6718824e-001  1.1025071e+000  8.8673857e-002 -5.6255271e-001 -1.0553183e+000 -7.1347090e-001  1.4159782e-001  5.6053830e-001  1.9229000e-001 -3.4518967e-001  2.2529957e-001  1.9022463e-001 -1.3482735e-001  2.4348842e-001 -2.2074821e-001  8.1094315e-001  1.7923699e+000  4.3885064e-001 -6.0964640e-001 -8.5357043e-001 -2.9221951e-001 -3.1055842e-001
 -1.7824364e+000 -6.2527382e-001 -1.3020820e-001  1.3598380e+000 -5.6822369e-002 -3.4587999e-001  8.4577052e-001  3.5998673e-001  6.3284722e-001  4.3172876e-001  1.1974491e-001  2.7211685e-001  6.1987731e-001 -1.8917169e-001 -1.3608446e+000 -1.2142300e+000 -2.7750793e-001  6.8611657e-001  8.3448166e-001  1.1056746e-002  7.8065956e-001  1.4318123e-001 -4.4416445e-001 -5.0387182e-001  2.0584625e-001 -3.7408560e-001  1.5217846e+000  1.6123831e+000  8.8417293e-001 -1.0895357e+000 -1.6020453e-001  2.2888682e-001 -5.1137744e-001 -1.4002027e-001 -4.1611868e-003  7.0564394e-001 -8.1014084e-001  7.2449077e-001  1.7233447e+000  1.1060953e+000 -3.3012363e-001 -1.7182466e-001 -4.8984928e-001  1.8694874e-001 -8.6972887e-001  4.9297348e-001 -8.2662231e-001 -1.0149331e+000 -5.4448295e-001 -5.8695047e-001 -7.5958688e-001 -8.7045398e-001 -8.3437386e-001 -1.3852939e-001 -8.9133024e-001 -8.9340918e-002  2.4384284e-001 -1.8719260e-001 -3.9091241e-001  4.5558463e-001 -8.9729489e-001 -5.8048358e-001  5.3015355e-001 -9.9123797e-001  3.2975930e-001 -1.2378041e+000
 -7.9651370e-001  4.7094050e-001 -1.3199806e-001  5.2957715e-001 -2.0610559e-001 -5.1395263e-001 -2.9771484e-001  6.1951496e-001  2.5074733e-001 -5.8687323e-002  5.2964119e-001  1.7031745e+000 -1.3367217e-001 -6.4439836e-001  3.6628595e-002 -4.2170474e-002 -2.7186881e-001  5.6150113e-001  8.8969692e-001 -1.8695907e-001  1.0268683e+000  7.2602700e-001 -7.0782949e-002 -6.1306053e-001 -1.3855434e-001 -1.6742172e-001  1.2313614e+000  1.2006613e+000  1.0782686e+000  8.1397996e-002  2.3202245e-001  5.2238177e-001 -1.9688857e-001 -1.1898706e-001 -4.7370325e-002  3.2476519e-001  3.7823474e-001  7.4409091e-001  7.7920320e-001  1.1923266e+000 -3.5250617e-001 -2.6770287e-001 -1.1020400e+000  2.2070878e-002  6.3992181e-001  3.7617205e-001 -1.3161866e+000 -3.0201622e-001 -2.4447061e-001 -3.6362155e-001 -2.1207327e-001 -2.5197153e-001 -8.5887470e-001  8.0984183e-003 -1.1852604e+000  2.2239439e-001 -7.8464059e-003  4.8943599e-002  2.1134746e-001 -1.3096722e-001 -7.0985353e-001 -3.7686560e-002  3.4950842e-001 -8.4473044e-001 -7.1442801e-002 -1.4496169e+000
 -1.2485006e+000  1.1042367e-001 -6.6989671e-001 -5.8528387e-001 -2.3711016e-001  7.4137709e-002 -5.8786390e-001 -2.5494144e-001 -2.3500641e-001  4.2508526e-001  6.0182306e-002  1.1819769e+000 -1.7444523e-001 -4.6021471e-001 -4.9289289e-001  1.9154311e-001  1.8187720e-001  9.2230467e-001 -2.2831356e-002 -8.0680768e-001 -1.7874660e-001 -9.4761273e-002 -5.8301780e-001 -1.1588269e+000 -1.3080481e-001 -4.5743274e-001  3.3223963e-001  9.1975618e-001  1.2274051e+000 -1.1080528e-001  1.4786587e-001  5.7785317e-001 -2.6819306e-001 -1.2655083e-001  3.3852100e-001  8.2811695e-001  2.6776946e-001  1.1295612e+000  1.5431344e+000  4.0119597e-001 -5.0687644e-001 -1.2953827e-001 -1.5749432e+000 -5.5406825e-001  1.5599129e-001 -6.5292320e-001 -8.7428244e-001  3.6208704e-001  2.6587387e-001 -4.4639303e-001 -1.9528212e-001 -7.0373057e-001 -3.1517775e-001 -4.9766791e-001  1.0569919e+000 -1.2717055e-001  5.0039249e-001 -3.5905371e-001  1.0494980e-001 -5.8198595e-001  5.5785564e-002  7.5295503e-002 -7.2415265e-001 -8.4452918e-001 -2.7302817e-001 -1.3086919e+000
 -1.0697519e+000  7.5095601e-001 -1.2552588e+000 -7.5201027e-001  1.1162278e-001  3.2461770e-001  2.6092259e-001  2.7795384e-001  6.4520257e-001  7.4663506e-001 -2.1263548e-001  1.4669283e+000  2.2948840e-001  1.4635335e-001  1.7985838e-001  1.5795896e-001  5.3482521e-001  7.9600651e-001  5.5296825e-001  4.0053677e-001  1.2222342e+000  3.8914888e-001 -7.7491396e-002 -3.9955764e-001 -1.8022748e-001 -5.9923594e-001 -1.9132858e-001 -2.9320121e-001  5.8934777e-001 -3.2896496e-001  4.0283664e-002  3.5699616e-001 -9.0739761e-001  2.1104795e-001 -3.0236665e-001 -3.1096687e-001  4.4297198e-001  2.7582466e-001 -1.6165870e-001 -7.4182533e-001 -1.5154920e-001 -6.8038596e-001 -3.4514288e-001 -5.7503019e-001 -9.8152279e-002  2.8649852e-001 -6.3917260e-002  6.7696685e-001 -6.2359221e-001 -6.1965204e-001 -5.7532743e-002  3.5777751e-001  1.5324198e-001  2.0511035e-001  8.3531318e-001 -5.7676123e-002 -1.0449729e-002 -1.8108892e-002  4.8318273e-001  3.3217546e-002 -1.8479758e-001 -1.7314826e-001 -9.6581902e-001 -1.7274876e+000  5.2367990e-001 -1.2284798e+000
 -1.1803483e+000  8.1092850e-001 -3.8664762e-001  1.3690859e+000  4.4948185e-001  7.0479689e-001  8.2572795e-001 -5.4160844e-001  5.8527706e-001  6.6983457e-002 -8.5874534e-001 -3.6626187e-001  2.4049965e-002 -2.9295581e-001 -6.2656149e-001 -1.5920980e-001  4.3731976e-002  5.0334237e-001  1.1842338e-001 -5.9115302e-001  8.8043662e-001  4.2914044e-001 -7.3627575e-001 -1.2527104e-001 -1.0712173e-001 -4.3998587e-001  4.2437425e-001 -6.7430925e-001 -1.7822430e+000 -3.1101356e-002  5.1765700e-001 -7.0692181e-001 -5.3813515e-003 -1.4072775e-001 -7.8401513e-001  1.0263748e-001 -2.0130094e-001 -1.5452818e+000 -9.4395216e-001  8.9439180e-002 -6.1341700e-001 -2.3061308e-001 -4.5520356e-001 -2.1836701e+000 -1.1651950e-001  8.9599177e-001 -1.3505660e+000 -7.2333183e-001 -8.9518291e-001 -1.2262293e+000 -4.9997210e-001 -4.9411366e-001  7.5723859e-002  8.9412994e-001  1.4520813e-001 -7.9221125e-001 -2.4210073e-001  2.3351391e-001 -1.0695006e+000  2.7035380e-001 -1.6021326e-001 -3.2214807e-001 -4.7531391e-001 -9.9615436e-001  2.2637465e-001 -2.4372998e+000
 -1.5124480e+000  6.5099460e-001 -8.1771681e-001  4.1445428e-001  2.1497036e-002  1.4517729e+000  9.4829219e-001 -1.4427609e-001 -6.4186052e-002 -6.3830336e-001 -7.1522799e-001  1.2218991e+000  2.6038334e-001 -2.0600247e-001 -1.2844090e-001 -3.3896440e-001 -3.7704420e-001  2.6710073e-001  2.2809037e-001 -8.0504959e-001  1.1870936e+000  1.8650151e-001 -7.8033061e-001 -1.6434892e+000 -5.2040838e-001 -1.0197540e+000 -3.6285393e-001 -2.3181835e-001 -5.4554473e-001  3.1851141e-001 -5.2184753e-001 -9.6304126e-001 -5.8153041e-001 -4.2806982e-001 -1.4949042e+000  1.1355997e-001  4.1142565e-001 -7.3969244e-001  9.2162197e-002  6.4067603e-002 -9.6237828e-001 -3.6900359e-001 -1.4007197e+000 -7.2677008e-001 -7.2610080e-001  9.3204828e-001 -2.3036127e+000 -5.8596546e-001 -4.8741470e-001 -5.3606330e-001 -3.3783563e-001 -8.3299575e-002 -4.8949734e-001  7.9516181e-001 -1.8519206e+000 -4.5262353e-001  2.3284400e-001  6.4998079e-002 -7.8813352e-001  3.2258651e-001  1.8791673e-001 -3.8726281e-001 -1.9898511e+000 -1.4343196e+000  3.1824728e-001 -1.7095015e+000
 -2.2885259e+000  1.0835131e+000  2.3222562e-001 -6.2231530e-001 -4.5961995e-001  2.0834162e+000  1.8134256e-001  1.7329028e-001 -6.2264755e-001 -5.1665331e-001 -3.7750278e-001  1.2146769e+000  1.6400558e-001 -4.4776123e-001  6.9382812e-001  7.2360673e-001  8.9838377e-001 -2.9445509e-001  5.9647277e-003 -4.8383404e-001 -2.6991871e-002 -6.2823740e-001 -8.8296666e-001 -1.4282438e+000 -7.4815024e-001 -1.4248855e+000 -3.7100594e-001 -2.0080065e-001 -2.5873595e-001  2.4880082e-001 -6.8150423e-001 -1.7645298e-001 -8.4025809e-001 -1.0078797e+000 -8.0560978e-001 -4.9044907e-001  3.7935217e-001 -6.6289618e-001  5.0981249e-001  4.6138300e-002 -9.0254057e-001 -8.1983619e-001 -1.0973221e+000 -9.0248138e-001 -6.9336927e-001 -9.7253197e-001 -9.2686641e-001 -6.0204726e-001 -1.1323290e+000 -8.3464496e-001 -1.3605099e-001 -3.1972763e-002 -5.8477160e-001  5.4704901e-002  2.9990491e-001 -5.4080119e-001  2.3133627e-001 -3.4223049e-001 -5.1249278e-001 -1.8154121e-001 -2.8161338e-001 -5.3524454e-001 -8.9617581e-001 -2.2494618e+000  1.4051397e-002 -1.3548038e+000
 -6.4701339e-001 -3.2037837e-001 -8.9078648e-001 -1.1861164e+000 -1.1345554e+000  5.8454075e-001 -6.1620710e-001  7.8009891e-001 -4.7011370e-001 -1.7268442e-001 -5.9367848e-001  7.3632456e-001 -1.7932894e-001 -2.2916153e-001  4.3481995e-001  7.0461140e-001  7.0912361e-001  1.2289497e-001  3.3877768e-001  8.0888770e-002 -8.4467042e-001 -6.9819269e-001 -9.2385632e-002 -1.4975999e+000 -1.3165173e+000 -8.2027712e-001 -5.9474641e-001 -5.3530080e-001  1.3559950e-001 -1.9333006e-001 -9.7499206e-001 -6.8678418e-002 -1.4889376e+000 -4.5834058e-001 -3.4018236e-001 -9.1065212e-001  8.7371873e-002 -3.4264727e-001 -4.0471897e-001 -2.4308809e-001  7.5735645e-002 -5.4908736e-001 -1.1321599e+000  2.7347179e-002 -5.0931112e-001 -7.5046927e-001 -9.2533801e-001  3.7305650e-001 -2.0514510e-002 -1.1636992e-001 -1.8366183e-001 -1.1852045e-002 -4.9433352e-001 -3.7302070e-001  1.3194065e+000 -1.1265293e+000  3.0054372e-001 -2.1942994e-001  2.5241874e-001  5.2094839e-002 -1.6265086e+000 -1.0265586e+000  1.5216858e-001 -1.1732584e+000 -5.2339224e-001 -1.2729595e+000
 -1.1663485e+000 -2.8849227e-001 -1.4364203e-001  1.4119115e+000 -2.6765168e-001 -8.9499117e-002 -7.6151520e-001 -1.1851346e-001 -4.9940602e-001 -3.8375190e-001 -1.1788098e+000 -3.4807833e-001 -2.2458694e-001 -4.5152243e-001  2.5072926e-001  4.3274754e-002 -9.1990400e-001 -7.9895007e-001 -4.5269423e-001 -1.0521286e+000 -1.1755578e+000 -4.8790611e-001 -1.0394735e+000 -1.2340929e+000 -7.3956945e-001 -8.2779385e-001  5.3584256e-002 -9.9362908e-001 -4.4495268e-001 -1.1734834e-001  3.0384099e-002 -1.0962562e-001 -1.1450825e+000 -1.8709865e-001 -2.6296993e-001  4.5447696e-001  2.7214686e-001 -1.1856624e-001 -9.4576568e-001 -2.5445409e-001 -5.2006444e-002  5.7097932e-002 -1.0171568e+000 -1.4564380e-002 -5.1182606e-001 -6.0099964e-001 -3.2906786e-001  1.0103323e+000  3.7256189e-002 -7.1226066e-002  1.7330471e-001  1.3467533e-001  4.7645854e-001  5.8554529e-001  7.4732237e-001 -5.3065580e-001 -5.0620075e-002 -6.0697023e-001  8.0011445e-002  4.6642399e-002  1.8911338e-001 -2.5179090e-001  5.6917669e-001 -3.2370765e-001 -4.3443861e-001 -1.4625118e+000
  2.3826976e-001  1.2551497e-001  2.4183553e-001  3.0221901e+000  4.5442697e-001  1.2741749e+000  7.2223759e-001 -2.6556195e-001 -4.9358614e-002 -2.2897714e-001 -5.4146229e-001 -4.5188060e-001  2.4584167e-002  2.2252775e-001 -2.9289077e-001  2.4071196e-002 -5.6372699e-001 -1.0164156e-001  1.4354108e-002 -8.5606204e-001  3.3034860e-001 -5.8589392e-001 -1.2452418e+000 -1.2063313e+000  1.6503392e-003 -7.9628452e-001  6.8095169e-001  4.5940741e-001  4.5815480e-001 -5.2421608e-001  9.9438751e-001  2.4559024e-001 -2.3730320e-002  2.0915922e-001  1.8339260e-001  8.5785649e-001 -4.5740943e-001  2.9222928e-001  7.0633598e-001  3.3093866e-001 -3.0817907e-001  1.6245796e-001 -1.5142148e-001 -1.0307648e-001 -9.9375317e-002 -1.2940843e+000  2.4460569e-001  7.2032357e-001  2.5836750e-001 -7.9387647e-002  8.2597561e-002 -1.7251946e-001  5.8950736e-001  2.7795175e-001 -5.4705325e-001 -3.9080148e-001  6.3553527e-001 -3.4068742e-001 -1.5675929e-001  5.1816964e-001  1.3943226e+000  8.0583145e-002  1.8478473e+000  3.1094926e-002  1.6877246e-001 -5.0929088e-001
  9.1237406e-002  4.5166742e-001  4.8663838e-001  5.9299079e-001 -1.9796321e-001  6.3384015e-001  1.5167731e-001 -4.8706208e-001  1.8107756e-001 -4.8739804e-001  1.7218213e-001  2.7691527e-001 -2.8518974e-001 -1.5032929e-001 -2.5734105e-001  3.2629195e-001  3.3626855e-001 -6.2559340e-001  1.5454878e-001  1.6939392e-001  1.2405155e-002 -5.7738707e-001 -6.6340073e-002 -1.5934832e+000 -4.0519917e-001 -1.1975784e+000 -2.5051791e-001 -2.8030534e-001  1.5415510e-002 -5.9460651e-001 -8.8657602e-001 -9.3950007e-001 -6.5028117e-001 -1.5646327e+000 -2.3010483e-001 -3.2969149e-001 -2.6668159e-001  4.6297295e-002  4.8680647e-001 -4.0003745e-001  1.0390785e-001 -1.9278120e-001 -1.5007893e-001  5.9333187e-001 -6.6075603e-001 -6.8796964e-001  9.8591649e-001 -1.4740128e-001  3.8736611e-001 -2.7174597e-001 -2.9787021e-001 -5.7066047e-001 -5.5329121e-001 -4.8776035e-001 -1.2150310e-001 -1.6326292e-001  4.0377089e-001  2.8689108e-001 -4.2510280e-001 -6.4654289e-001  4.4177552e-001 -5.7681315e-001 -2.1237784e-001 -5.7149346e-001  8.7322418e-001 -7.3367361e-001
 -4.4968130e-001  8.5435542e-002 -8.8074802e-001 -1.1975577e+000 -6.1205606e-001 -6.4524321e-001 -5.9606844e-001 -1.1249817e-002 -2.7799572e-001 -6.2791737e-002  3.4843371e-001 -7.8285882e-001 -1.0116501e+000 -1.0500839e+000  3.9442096e-001  1.7996684e-001  2.3527865e-001 -1.7595901e-001  3.4042678e-001  5.0165065e-001  6.6955842e-001 -3.5779521e-001  1.6752915e-001 -1.8246934e+000 -3.6509689e-001 -8.2743771e-001 -5.0162269e-001 -8.3606331e-002  1.6695311e-001 -1.3060443e-001 -1.0921011e+000 -2.0093249e-001  6.5164571e-001  2.9950149e-001 -6.7724104e-001 -1.9644546e+000  1.3096087e-001  2.5157469e-001 -1.4840657e-002  2.5968755e-001  2.1877796e-001 -7.6826374e-002 -1.3380275e+000  3.6837715e-001 -5.8429706e-002  1.0069902e+000  6.9719736e-001 -5.6264477e-001 -1.7073052e-001 -9.6482490e-002  1.9849504e-001  2.0416684e-001 -9.6300776e-001 -5.6122658e-001 -1.4806208e-001  9.1916797e-002 -6.6484066e-001  9.7275706e-003  2.4745115e-001 -1.2174802e+000 -1.2337670e+000 -3.6486530e-002 -7.0873314e-001 -5.5285477e-001  1.5735608e-001 -1.0564619e+000
 -1.3332864e+000  9.4449668e-002 -2.5987319e+000 -5.0623042e-001  4.4336462e-001 -1.4157244e+000 -3.9186265e-001  9.5440207e-001 -2.8195650e-001  2.1658215e-001  8.4989732e-001 -3.1788794e-001 -8.0863234e-001 -4.3469116e-001  2.3294815e-001 -1.5987390e-003  4.5783602e-001  3.8964916e-001 -1.4597052e-001  1.9331811e-001  5.3847644e-001  1.2082530e-002  1.4031984e+000 -5.5814561e-001  2.3227790e-001 -7.5030564e-002  1.7094703e-001  2.8272305e-001  3.0014877e-001  4.8364313e-001 -1.1277440e+000 -2.6762100e-001  1.1053704e+000  3.6740039e-001 -3.4483969e-001 -1.5130076e+000  9.4248219e-001  6.6824225e-002 -4.2133158e-001  2.6340714e-001 -4.7784036e-001 -4.0783978e-002 -7.3314679e-001  6.4218251e-004  1.7441861e-001  1.2817580e+000  6.0230320e-001 -1.9404371e-001  7.9885472e-002 -8.0861986e-002  4.4860758e-001  4.3475194e-001 -4.1387052e-001 -5.9611970e-001 -1.0223004e+000  8.7035307e-001 -5.6201483e-001  2.8301928e-001  7.9389055e-001 -9.4386728e-002 -3.0368098e-001 -7.9283935e-003 -1.4316941e+000 -1.0258631e+000 -3.3843123e-001 -4.6299621e-001
  7.6688319e-001  1.9073183e-001 -3.3923532e-002 -7.1473319e-001  8.4552072e-001 -1.1795133e+000  7.7646556e-002  9.4141196e-001 -6.2159265e-002  2.4191761e-002  8.2085073e-001 -3.2533833e-001 -5.3970240e-001 -5.9809260e-001  2.7074590e-001  3.0540554e-001  7.3339542e-001 -1.4715036e-001  6.3912355e-001  9.3405836e-001  8.3151953e-001  1.4231909e-001  7.0256367e-001  7.9035246e-001  8.9315181e-001  4.8587850e-001 -7.0803190e-002  4.8566205e-001  3.5128693e-001  1.1741724e-001 -3.1941670e-001 -4.1516759e-001  5.7883577e-001  4.9434801e-001 -4.7492429e-001 -7.5110077e-001  4.5291119e-001 -4.8085107e-002  6.4110166e-002 -2.1627583e-001 -2.4094951e-001 -1.9215718e-001  3.5844379e-001 -9.2491811e-001  3.5598383e-001  1.5012970e+000  6.3779658e-001  1.9469575e-001 -5.8905602e-001  1.0167797e-001 -3.7559928e-002  2.7166330e-001 -3.5855308e-001 -4.6742536e-001 -3.7293080e-001  5.3461290e-001  8.6056278e-002  5.1365441e-001  9.8909851e-001  1.4263263e-001 -5.8851314e-001  5.4189561e-001 -7.1590984e-001  3.0792585e-001  2.2334338e-001 -3.4350666e-001
  6.9762478e-001 -7.7921805e-002  4.8473703e-001 -9.8984694e-001 -1.9352402e-002 -9.1753370e-001 -5.0726141e-001  4.5693867e-001 -7.4788379e-002  4.5782336e-001  2.3576222e-001  4.2238218e-001 -7.2372483e-002  4.7827199e-002  3.0852739e-001  2.5437218e-001  4.6619382e-001 -1.0933982e-001 -1.5419606e-001  8.7080379e-001  5.4069932e-001  3.9438075e-001 -1.1118333e+000  9.7546983e-001 -2.5458717e-001  1.0781155e+000 -9.0249729e-001 -1.3030394e+000 -1.0977362e+000 -2.0029040e-001 -9.0296007e-001 -3.6280666e-001 -7.2249410e-001  2.9625839e-001  1.8452425e-001 -4.9939418e-001 -7.7008246e-001 -1.1028526e+000 -1.6721909e+000 -9.5233500e-001  9.1333766e-001 -4.8420303e-001  1.3803309e+000 -7.6316845e-002  3.3183053e-001 -2.0319534e-001  9.5678267e-001  6.5154554e-002 -2.1190653e-001  3.3196238e-001 -4.5985255e-001 -3.1660300e-002  1.6010656e-001 -1.1721632e-001  7.3621446e-001  4.2233411e-001 -3.6606695e-001  3.0606006e-001  3.7290416e-001 -1.7229682e-001 -3.5903782e-001  3.5326596e-001 -3.7312922e-001  5.4533048e-001 -2.9308364e-002  3.3104871e-001
