# Supplementary material for: Resting-State Temporal Synchronization Networks Emerge from Connectivity Topology and Heterogeneity
Source: PLoS Comput Biol. 2015 Feb 18;11(2):e1004100. doi: 10.1371/journal.pcbi.1004100 (PMC4333573; doi:10.1371/journal.pcbi.1004100)
Supplement: S1 Dataset — Each volunteer underwent two scanning runs (blocks). For each recording session (subject and run), BOLD time series were averaged over the corresponding 66 brain regions of the brain atlas. Each file subXblockY.txt contains the time series of all 66 brain regions from subject X and run Y. The labels of the brain regions are contained in file ROIs_Labels.txt. (ZIP) [file pcbi.1004100.s006.zip › DataSet S1/subj22_block1.txt]

  7.8402461e-002 -4.9120622e-001  4.0804058e-001  1.4109000e+000 -1.0493787e+000 -4.2906863e-001 -7.8629396e-001 -8.2797969e-001 -6.8238293e-001 -1.2761516e-001 -3.8493376e-001  6.3711645e-001 -1.0411635e-001 -4.1647145e-001  2.7999776e-001  1.5482274e-001  7.3705330e-002  3.1400583e-001 -2.6914311e-001 -5.1339248e-002 -1.3832096e+000  1.2129307e-002 -1.2439485e+000 -1.2432067e+000  3.2613003e-002 -4.8624509e-001 -1.0151507e+000 -1.2263251e+000 -7.7199169e-001  2.4085542e-001 -9.1029791e-002 -1.0903374e-001 -1.2664817e+000 -5.9995237e-001 -1.1987444e-001  2.8297881e-001  5.6336835e-001 -1.2342757e+000 -5.1032809e-001 -1.1990164e+000 -6.2386894e-001 -7.6516225e-002 -1.1551109e+000 -3.4736099e-001 -2.9806512e-001 -3.7096918e-001 -5.7200102e-001 -3.3236020e-001 -1.5035143e-001 -3.9345862e-001  1.1204156e-002 -3.3303205e-001 -7.5040631e-001 -4.0368920e-001 -2.8720228e-002 -5.6832355e-001 -2.3939318e-001 -9.6553408e-002 -4.8329434e-001 -8.8986479e-001  1.8203898e-002 -6.3660660e-001  5.9160526e-001  4.3806049e-001  1.4626410e-001  2.1708920e-002
 -9.0457783e-001 -3.6943870e-001 -5.1518381e-001  8.1322131e-001 -5.9838332e-001 -6.7430557e-001 -7.5331996e-001 -2.5037982e-001 -2.6607178e-001 -1.6907802e-001 -4.9563215e-001 -1.7569599e-001 -1.9552196e-001 -3.0670717e-001  4.6187241e-001  2.6689410e-001 -1.5422583e-001 -4.4145887e-001 -1.2384309e-001 -8.0955649e-001 -8.1345990e-001 -1.1799424e-001 -8.6673008e-002 -7.2938191e-001 -2.7907856e-001 -3.9655011e-001 -1.1750261e+000 -6.0634822e-001 -7.4121884e-001  5.3680749e-001 -5.8903030e-001 -5.0763080e-001 -7.4510593e-002 -2.4917878e-001 -7.6955981e-001 -1.0100235e+000  2.8900627e-001 -1.2510679e+000 -4.5408209e-001 -1.4331755e+000 -6.5469275e-001 -5.4380956e-001 -1.2436550e+000  4.4351087e-002 -4.1261652e-001 -1.2102251e+000 -8.1892286e-001 -7.8525425e-001 -9.3115230e-001 -8.5511933e-001 -4.5193369e-002  1.5964962e-001 -9.3132454e-001 -2.2373940e-001 -1.1696346e+000 -8.2395235e-001 -3.4988053e-001  2.4703822e-001 -2.6399829e-001 -1.5722911e-001 -2.2595186e+000 -3.6797084e-001  1.0717651e+000  2.2974220e-001  1.9029984e-001  5.4635514e-001
 -4.5090779e-001 -5.7708226e-001 -2.2598685e-001  6.6481134e-001 -2.7628337e-001 -1.3030082e-001 -1.8549925e-001  1.6572613e-001  1.1948568e-001 -1.4842198e-001  3.6444753e-001 -2.7135357e-001 -1.6611540e-001 -2.7577124e-001  8.9538145e-001  9.4638965e-001  4.5236885e-001  4.0143759e-001  7.9379381e-001  2.3951870e-001 -7.9214871e-001 -1.5731723e-001  3.8369555e-001 -1.6894413e-001  1.6407003e-001 -1.4358249e-001 -2.0899848e-001  5.0787446e-001 -7.7893881e-001  2.8367308e-001 -1.1938562e+000 -1.4441498e+000 -5.9534363e-001 -6.2529949e-001 -1.4671166e+000 -1.0289569e+000  2.0700221e-001 -1.3385672e+000  2.3797994e-001 -4.4536639e-001  5.5552219e-002  6.9028209e-002  2.4393361e-001  1.3249273e+000  3.6890456e-002 -1.4473663e-001 -5.4074638e-002 -2.1857197e-001  5.1789152e-001 -1.0020312e-001  3.0010290e-001  6.9709794e-003 -9.6451020e-001 -4.1636554e-001 -1.8914743e+000 -8.2481745e-001 -6.6976687e-001  3.0048957e-001 -2.7040942e-002  1.9809983e-001 -1.2843358e+000 -4.7198378e-001  8.7579329e-001 -7.3010238e-001 -8.2116382e-001 -3.1603558e-001
 -1.0873211e+000 -2.2774752e-002  9.4740057e-001  8.1810669e-001 -8.9637930e-002 -5.9905248e-001 -3.7017453e-002 -4.1988206e-001 -1.9657597e-001 -1.3858128e-001  7.9945844e-002 -4.3854823e-001 -4.4122433e-003 -1.6540588e-001  2.1352644e-001  3.3341621e-001 -1.4078465e-001 -6.5972414e-002 -3.0638945e-001 -1.1578800e-001 -8.1734197e-001 -1.1349526e-001 -2.4966914e-001 -7.7071852e-001  2.7994613e-002  1.1811764e-001 -5.6674863e-001 -1.1343491e-001 -1.1544991e-001 -7.0083146e-001 -6.7168278e-001 -6.9472322e-001 -7.1266753e-001 -7.0215482e-002 -5.8071398e-001  8.6918945e-003 -4.8597965e-001 -1.1999420e+000 -2.7449460e-001 -1.1943624e+000  2.4892207e-001 -2.0163000e-001 -5.4791991e-002 -6.8172275e-001  1.2822767e-001 -4.7565137e-001  4.3197548e-002 -4.9403792e-001 -5.7659530e-002  1.7597703e-001 -1.7295940e-001 -4.0665761e-002 -9.9383117e-002 -6.5295207e-002 -6.6860118e-001 -1.4746603e-001 -5.1726497e-002  2.1925688e-001 -1.6181689e-001  3.2802946e-002 -6.5791591e-001 -5.0997097e-001  7.6409866e-001 -3.7700411e-001 -3.3326276e-001 -5.8272857e-001
 -9.5358783e-002 -3.8450178e-001  2.1822309e-001 -7.4531546e-001 -4.5154810e-001  2.2761397e-001 -7.3578936e-001  3.6116122e-001 -5.2805147e-001  2.3430924e-001  5.4524811e-001  1.5740157e-001 -1.2658037e-002  5.1298254e-002  9.7617014e-001  3.2870415e-001 -1.6490792e-002  1.1868125e-001 -3.1278709e-001 -9.7920115e-002 -9.3386471e-001 -2.2991544e-002  1.8602073e-001 -1.1913579e-001  2.7372610e-001  5.1836718e-001 -5.1577562e-001 -3.2343164e-004 -3.8826563e-001  1.1688522e+000 -2.9523544e-001  8.0346234e-001  8.6803430e-001  4.8751193e-001  8.5701225e-001 -4.3923348e-001  1.1194571e+000 -3.9495832e-001 -6.7431616e-003 -7.5628372e-001  2.4100079e-001 -1.2292548e-001  5.1147845e-001  5.1355692e-001 -1.1153575e-001  4.7030599e-001  2.6584009e-001 -6.6440621e-001 -6.5299219e-001 -2.8869549e-002  1.2349074e-001  7.6603976e-001 -2.0623248e-001  8.6582967e-002 -4.9453296e-001  4.0482262e-002  1.3726147e-001  2.8365487e-001  4.4647945e-001 -7.5183680e-001  1.1808304e-002 -1.4284095e-001  2.5503904e-001  4.5182200e-001  4.3498106e-001  3.9234512e-001
 -1.3192013e-001 -2.9779038e-001  2.9839781e-001 -2.1275760e-001 -7.2079058e-001  8.2930195e-001 -1.2493164e+000  2.7652640e-001 -3.6727380e-001  7.8548972e-003  8.5043128e-002  6.8905523e-002 -4.5123895e-001 -3.6131770e-002  1.0179366e+000  4.3790280e-001 -4.9623769e-001  2.3465753e-001 -1.3587992e-001 -3.0588059e-001 -6.4875407e-001 -3.5365997e-001  4.2611817e-001 -2.8225336e-001 -4.1322831e-002 -2.4659977e-001 -5.8790933e-001 -3.3450220e-001 -7.0009790e-001  5.1766751e-001  1.2168064e-001  5.7116465e-001  2.5740312e-001 -4.8351205e-002  2.0452974e-001 -3.0084849e-001  2.6542243e-001 -8.0134321e-001 -7.6804955e-001 -5.2099583e-001  2.0789570e-001 -3.2707440e-001  2.2632358e-001  1.7951710e-001 -1.7721916e-001 -5.1686493e-001 -7.5436402e-002 -1.0550369e+000 -3.3615151e-001 -4.4496036e-001 -2.6326300e-001 -1.0996451e-001 -1.6160946e-001 -4.2911680e-001 -1.2695472e-001  5.2898424e-002 -5.6515222e-001  2.0126156e-001  1.3974741e-001 -6.6730257e-001  2.1778128e-001 -2.7919098e-001  2.2345100e-001  2.8726155e-001 -6.7471891e-001 -5.6940095e-001
 -4.1719357e-001  3.8589513e-001 -1.6541066e-001  6.2746854e-001 -3.4460606e-002  6.0197166e-003 -5.9415093e-001  3.5761322e-001  3.1281563e-001  2.6063148e-001  7.8195283e-002  1.3629974e-001  2.0786183e-001  2.2226355e-002  2.1434783e-001 -1.7942234e-001  2.9593701e-001 -2.3480189e-001 -6.1622805e-001 -2.2307235e-001 -9.8818580e-002  2.5342065e-001 -2.7327819e-001 -4.2026255e-001  4.9398936e-002 -1.5075492e-001  6.6770251e-002  4.4301979e-002  1.4346803e-001  3.2337692e-002  2.0649459e-001  3.9058215e-001  3.0214341e-001 -4.2974654e-001 -5.0521790e-002 -3.1396664e-001 -5.7463372e-001 -5.2866553e-002  5.1163312e-001 -4.1884513e-001 -1.1365513e-001 -4.8801438e-001  1.1985221e-001 -2.7117505e-001 -2.4522911e-001 -3.5820392e-001 -1.3174366e-001 -1.1926594e-002 -4.0444830e-001 -9.3781125e-002 -6.0664996e-001 -2.6893826e-001 -3.7733611e-001 -4.9050073e-001 -1.0792505e+000 -1.0615103e-002  7.8015476e-002 -2.7095877e-001 -1.8718202e-001 -3.5343906e-001 -1.6611701e-002 -2.2933950e-001  2.2557930e-001 -1.5648738e+000  3.6576201e-002  1.3939514e-001
  7.1806467e-001 -1.7730744e-001  2.1507533e-001  2.1399732e-001 -6.2901083e-001 -9.6599585e-001 -5.8679654e-001 -1.3955153e-001 -6.8499922e-001  4.4433728e-001 -2.1781718e-001  6.3050219e-001  1.4803870e-001 -1.7681959e-001  3.2922966e-002 -3.3313526e-001 -2.9290854e-001 -4.3058198e-001 -4.6079917e-001 -3.8362646e-001 -1.1232565e+000 -4.4319484e-001 -1.5893513e-001  6.9385108e-002 -2.5522554e-001  3.1924327e-001 -3.8774325e-001 -6.7707300e-001 -1.4898580e-001  3.6979378e-001  8.3765080e-001  1.0593382e+000  4.7317472e-001  5.3171036e-002  7.9186751e-001  4.1352283e-001 -3.0470630e-003 -6.6480579e-002 -2.0335543e-001 -1.1764508e+000 -2.2607222e-001 -7.7161126e-001  2.2697455e-001 -1.8498593e-001 -1.2310314e-001  1.9730184e-001 -3.0115792e-001 -9.2074768e-002 -7.7729604e-001  4.2601805e-002 -3.5873391e-001  9.3700845e-002 -4.7247103e-001  2.4658208e-001  1.0823909e-001 -1.4487478e-001  1.9819154e-001  3.1034766e-001  2.4108851e-001 -4.3107868e-001 -5.9159711e-001 -2.1345289e-001  1.0756270e+000 -1.9788553e-001  1.6549766e-001  3.6246434e-001
 -8.4413120e-002  7.6131196e-002 -7.4004029e-002 -1.6075540e-002 -6.6194989e-001  4.8586015e-001 -6.3995066e-001  5.1168954e-002 -3.8632642e-001 -3.4844198e-001 -2.7965428e-002 -4.8399803e-001 -2.0432688e-001 -4.1142891e-001  5.6837338e-001  5.8423845e-001 -5.8362759e-001  3.3672128e-001  4.2787290e-001 -1.8585517e-001  1.6086259e-001  4.3316854e-001  2.1716402e-001  1.7383229e-001  1.1249932e-001  6.2148832e-001 -1.4209077e-001  1.5919544e-001 -2.9469805e-001  1.6055832e-001  1.3074292e+000  4.4516747e-001  7.1091423e-001  5.1631920e-001  6.8465742e-001  6.2996726e-001 -2.7092303e-001 -7.6888274e-002  2.8184231e-001  4.8199524e-002  3.0994398e-001 -1.3054462e-001  1.0991887e-001  1.8124810e-002  1.6141911e-001  1.8818309e-001 -1.8308214e-001 -1.7507565e-001 -7.0792906e-001 -6.2765547e-001  6.2478180e-001  6.2355904e-001  1.5737684e-001 -1.9674285e-002  1.4612083e-001 -6.1446249e-001 -3.0928533e-001  1.0338752e-001  2.0359973e-001 -5.9358251e-001 -1.4199371e-001 -1.5273390e-001  1.4003599e-001 -4.5985291e-002 -3.0724455e-001 -3.7696203e-001
  4.7513605e-001 -3.0095006e-001 -1.2088693e+000 -5.4897895e-001 -2.8411253e-001 -2.9604108e-001 -3.9848950e-001  6.6949307e-002  2.0001319e-001  3.2138418e-001  2.2284759e-001  1.6023121e-001 -3.3517001e-001  6.5119750e-001 -3.7012717e-001 -4.1852268e-001 -5.6829787e-002  1.4299380e-002 -1.6076332e-001 -1.7620248e-001  8.6767821e-001  1.1593917e+000  2.6866566e-001  3.3796890e-001 -2.0547524e-001  8.6180329e-001  7.6521472e-001  7.2165950e-001  7.8210958e-001 -3.3143119e-001  1.0681124e+000  6.3115879e-001  4.3377643e-001 -1.0853265e-001  4.9224180e-001  5.4180455e-001 -7.8573990e-001  8.6900198e-001  8.8770518e-001  1.2263157e+000  5.7337665e-001 -3.9236123e-001  2.4628076e-001 -1.7964009e-001  4.0593075e-001  1.3325749e+000 -8.1862407e-001  1.9584736e-001 -6.1216778e-001 -4.4045379e-001 -4.9709417e-001 -8.6310360e-002  4.4698891e-001 -1.1971554e-001 -3.4659197e-001 -5.4819796e-002  1.1966642e-001 -4.5171127e-001  1.5650953e-001  1.2957418e-001  1.4740947e+000  1.7626137e-001 -4.3971531e-001 -1.9383850e+000 -1.8026747e-001 -1.8836351e-001
 -1.3788273e-001 -1.6358190e-001  1.3714562e-001 -1.3260973e+000 -2.2086585e-001  1.6776013e+000  4.4725028e-001  4.0448923e-001 -2.2230751e-001  9.0860346e-001  7.2896687e-001 -3.8576622e-002 -1.2875439e-001  6.3173168e-001 -5.5849881e-001 -5.0260050e-001  3.6320853e-001  6.0163718e-001  3.4584320e-001  8.0488618e-001  7.8643112e-001  4.3161456e-001  7.2731141e-001  4.9628944e-001  8.8089092e-003 -2.0163812e-001  7.4465544e-001  7.7163093e-001  1.0032670e+000 -4.1887979e-001  4.5614258e-001  8.0002029e-001  3.2170162e-001  6.9129349e-001  7.5642950e-001  3.5749205e-001 -7.7733072e-001  2.0063903e+000  7.2837327e-001  9.1383084e-001 -8.8306120e-002 -4.4182808e-001  5.9168648e-001  6.7304370e-002  1.6258579e-001  6.4539505e-001  8.9846629e-001  2.8182430e-001  1.4167891e-002  1.3130216e-002 -5.2920002e-001 -7.4256078e-001  4.2743079e-001 -2.2905291e-001  3.5047876e-001  6.4749027e-001  1.2492310e+000  2.6503442e-001  5.2332368e-001  5.1836823e-001  1.8090443e+000  2.2451530e-001  5.3698971e-001 -2.1931444e-001 -8.0379973e-002  8.0779191e-001
 -9.4925343e-001  1.8154463e-001 -4.0076722e-001  1.3024149e-001  3.7753754e-002 -3.9620562e-001 -2.3022558e-001 -2.6020370e-001 -3.7952034e-001  3.1039246e-001 -4.7856795e-001 -6.3781035e-001 -2.6658786e-001 -9.2331937e-002 -5.9270464e-001 -8.4620909e-001 -2.8094702e-001 -1.0589067e+000 -1.1905944e+000 -1.5049954e-001 -4.9882362e-001 -3.6758127e-001 -7.9863654e-001  1.0420086e+000 -1.9122549e-001  4.0894846e-001  8.2794845e-002 -4.4596747e-001  1.5458098e-002 -1.8732562e-001  8.3693037e-001  3.6146004e-001 -2.3648228e-001 -1.9465404e-001  3.1798260e-001  1.1816388e+000 -7.8521149e-001  1.8181972e-001 -3.8321858e-001  1.7591760e-001 -2.0072045e-001 -2.6791411e-001 -7.5970463e-002 -2.9342172e-001  2.4248744e-003  1.1971162e-001  3.4950822e-001  3.9953021e-001 -5.7460155e-001 -3.0931058e-001 -4.4345723e-001 -3.8147986e-001  7.6248484e-001  5.4800210e-001  6.2809039e-002 -1.5106482e-001  6.2232736e-001  5.2197673e-001  3.9408557e-001 -4.3621899e-002  1.4040319e+000  2.8988397e-001  9.2489319e-001 -2.6722131e-001  1.3249159e-001  2.9325504e-001
  7.1470181e-001 -2.3600151e-001 -4.5949089e-001  3.8579265e-001  1.7119652e-002 -4.9596996e-001 -2.5409683e-001  6.3056582e-004 -2.9514663e-001  3.3832354e-001 -4.5759217e-001  3.3656145e-001 -8.9714968e-002  3.6848890e-001 -7.3506841e-001 -7.9569280e-001  1.2546067e-001 -9.1302973e-001 -8.7933266e-001 -2.6338428e-001  1.0699517e+000  4.3769779e-001 -1.3414448e+000  5.8273111e-001 -2.5199432e-001  3.4017416e-001 -6.5267458e-001 -1.4561965e-001 -4.1012113e-001 -8.8985671e-001  1.1296179e+000  5.9165568e-001 -4.8053035e-001 -4.4290700e-001  6.9822456e-001  1.0934648e+000 -8.8031004e-001 -2.2427976e-002 -2.3001640e-001  3.1414134e-002 -1.1669837e-001 -6.5941941e-001 -3.0994660e-001 -1.9197500e+000 -9.4893356e-002  1.2108737e-001 -6.8112051e-001  3.7848059e-001 -4.6339107e-001 -4.6760272e-001 -7.8324309e-001 -8.3037591e-001  4.0478969e-001  4.1990921e-001  4.7760485e-001 -3.4430140e-001  6.3696544e-001 -2.1030212e-001  2.4468200e-003  7.7456439e-002  1.6173443e-001  6.5285496e-001  1.3974373e-001 -1.7056546e+000  7.9439778e-001  3.8471194e-001
 -1.3123234e+000  4.9151211e-001 -1.4220815e+000  3.9946287e-001 -4.6189183e-001 -1.9992592e-001 -8.5254583e-001  2.9386695e-001 -3.2283199e-001  5.2112226e-001  4.9713815e-001  9.9551586e-001 -1.5042060e-001  1.0897752e-001 -4.8757642e-001 -1.1255283e-001 -4.0454751e-001 -6.9601656e-001  4.7476800e-001 -3.8466810e-002  1.0474663e+000 -2.1017446e-001 -1.3613517e+000 -1.1625675e+000 -9.0365739e-001  7.1599907e-002 -8.4949143e-001 -4.5892077e-001 -7.5262165e-001 -3.0945236e-001  8.8002150e-001 -1.9893958e-001  5.3432548e-001 -2.5509268e-002  1.8955670e-001  9.1478679e-002 -3.7961151e-001 -7.2326747e-001 -1.2498168e+000 -1.1353999e+000 -4.0966799e-001 -5.5430250e-001 -7.7584555e-001 -1.8785784e+000 -6.9057437e-001 -1.0495662e+000 -5.3204423e-001 -3.7073589e-001 -3.8102965e-001 -2.5441900e-001 -8.8152298e-001 -6.1515138e-001 -5.4293580e-001 -4.0928198e-001  5.3461209e-001 -3.8169266e-002  3.6635824e-001  1.8163727e-001 -1.7975731e-001 -6.9371330e-001 -7.1940248e-001  6.2601946e-002 -2.3601529e-001 -7.8981676e-001  6.3612512e-001 -8.2939229e-002
  7.2482201e-001  7.5484315e-001 -2.2091383e-001  7.8340795e-001  4.2365023e-001 -7.0541548e-001 -2.3970310e-001  3.1612299e-001  3.7195674e-002  5.1168338e-002 -8.6677180e-002  6.9328405e-001  2.6371156e-001  7.3178801e-002 -3.0131065e-001 -4.1804230e-001  1.0463969e-001 -7.9835877e-001 -6.4894315e-001 -3.5858478e-001 -5.0762084e-001  2.4373901e-001 -6.1693927e-001 -1.8882817e-001  1.6508774e-001  7.1103753e-001  1.1861737e+000  6.3520952e-001  5.2795148e-001 -4.0588940e-001  1.0176439e+000  1.2519746e-001  2.9981056e-001  5.0234007e-001  4.1028313e-001  1.1914167e+000 -2.8556086e-001  2.8554372e-001 -8.2878365e-002  1.2425607e+000  1.1198355e-001  3.0970870e-001 -7.5546371e-001 -1.9345659e-001  5.1408249e-002  9.3855274e-001 -7.5928053e-001 -6.1407562e-001 -4.1257218e-001  3.8388129e-001 -3.9922722e-001 -4.8937084e-001  3.2407316e-001  4.6306841e-001  7.7010811e-001 -2.3598748e-001  4.9391541e-001 -5.3982678e-001  1.6052334e-001 -3.5541820e-001 -3.2104642e-001 -2.5694507e-001  3.4270464e-001 -8.9044159e-001 -1.4078882e-001  2.3835233e-001
  6.6157480e-001  3.2175903e-002  1.0763914e-001  9.8676114e-001  2.0021617e-001 -5.9096875e-001  1.3328395e-001 -3.7245707e-003  5.9796285e-002  6.3544979e-002 -3.5942408e-001  7.9191123e-001  4.5891382e-001  6.0256465e-001 -6.5657957e-001 -8.8249627e-001  1.6188861e-001 -2.7186041e-001 -5.4557115e-001 -4.1026422e-001  4.9992736e-002  3.6281315e-003 -1.0564653e+000 -5.5876704e-001 -4.5767879e-001  4.0116827e-003  4.3527935e-001  4.2924454e-001  7.3289560e-001 -2.4153591e-001  5.4536264e-001  8.7476278e-001  1.2814542e-001 -5.7097716e-001  8.9641049e-001  5.3198927e-001 -2.4460190e-001  3.7532900e-001 -5.6538509e-001  3.6635791e-001  2.8636509e-002 -1.7394434e-001 -9.8170837e-001 -2.7886474e-001  1.6874494e-002  8.3914588e-001 -4.3698487e-001 -2.5446133e-001 -2.1941292e-001  4.2660849e-001 -6.4410921e-001 -6.1275458e-001  4.2073208e-001  3.9487741e-001  1.9796516e+000  1.7744708e-001  5.8314594e-001 -1.4144423e-001  5.8081579e-002 -1.2751860e-001  1.1086040e+000 -2.0072107e-001 -4.2564472e-001 -3.2527239e-001  5.3700779e-001 -1.7273100e-001
  9.6068140e-001 -6.3019924e-001  2.7913035e-001 -5.8815067e-001 -8.8582672e-002 -3.1178600e-001 -7.2332599e-001 -5.2079723e-001 -4.1522706e-001 -3.1761401e-001 -5.8981261e-001  1.0409187e-001 -8.1791508e-004  3.8762637e-001  2.9670290e-001  2.3863844e-001 -5.0653307e-001 -4.3415851e-001 -3.5627132e-001 -4.4228059e-001 -1.5984586e-001 -4.9785936e-001 -5.3243274e-001 -7.8659977e-001 -4.0149841e-001 -6.3256767e-001  1.3197345e-001  1.3741670e-001  1.8792639e-001 -8.3409684e-002 -8.7193766e-001 -7.4399988e-001 -5.9177080e-001 -1.4572762e+000 -8.6988440e-002 -5.9232957e-001 -3.0919935e-001 -1.3788292e-001 -1.1873129e-001  2.6202460e-001 -1.0531313e-001 -1.1266820e-002 -3.6699716e-001 -8.1594452e-001  2.6667848e-001 -2.8430132e-001 -9.7092983e-001 -1.0946754e+000 -8.2471526e-002 -2.8128259e-001  1.2538445e-001  1.3465739e-001  4.5424680e-001  5.9802753e-002  4.3390298e-001 -3.3698347e-001  5.8066139e-002 -3.2257641e-001 -5.0570274e-001 -3.1112376e-001 -8.4446102e-001 -2.1378859e-001 -1.3467489e+000 -4.6230383e-001 -6.0303238e-001 -1.5444689e+000
 -4.9666571e-001  1.8429785e-001  7.0353142e-001  5.0446247e-001  1.4523276e-001 -4.7264995e-001 -3.5480309e-001 -1.3788159e-001 -1.1568443e-001 -9.7030876e-002 -5.2562727e-001  1.0290836e-001 -2.0468375e-001  1.9715472e-001 -5.0100722e-001 -4.6816806e-001 -1.2689556e-001  1.1680018e-001 -3.0337744e-001 -4.5214474e-001 -7.6451988e-003  1.0279451e-001 -4.7618253e-001 -6.9502840e-001 -3.5301963e-001 -2.7743668e-001  3.2834227e-001  2.5436306e-001  6.4916706e-001 -3.4704535e-001 -1.1258043e+000 -5.0061747e-001 -3.7699512e-001 -3.8242634e-001 -6.0560497e-001 -9.7588736e-001 -6.5367550e-001  6.7367766e-001  2.7231173e-001  8.1813686e-001 -4.1988211e-001 -2.2994282e-001 -3.2067869e-001  3.4695343e-001 -2.2106105e-001 -3.4376700e-001 -6.3240079e-001 -6.3739175e-001 -5.1362162e-001 -6.7692444e-001 -3.8344154e-001 -7.1128680e-001  3.0544203e-001 -3.6612254e-001 -2.7637774e-001 -7.1308810e-001 -3.0683229e-001 -6.1357978e-001 -2.4025514e-001 -1.1055330e-001  2.0262773e-001 -1.8653216e-001 -6.6448166e-001  3.5088517e-001 -5.0161254e-001 -8.9839718e-001
  3.6321683e-001 -2.6624911e-001 -1.2679127e-001  7.4908918e-001  3.8627941e-001  1.4340633e+000  5.6315593e-002  1.8598397e-001  5.2303596e-002  2.2412634e-001 -5.8225375e-001  5.3783578e-002 -3.0258004e-001  1.6116257e-001 -5.1705548e-001 -7.0476261e-001 -2.8158407e-001  3.1630596e-001 -5.2303139e-002  9.5428242e-002  1.9008436e-001  7.2475295e-002  6.5571075e-001  2.1438300e-001 -1.2210758e-001 -3.9126502e-001  9.8729591e-001  1.3455356e+000  1.6443920e+000 -3.6047454e-001  1.0874354e+000  7.4529578e-001 -1.3740487e-001 -2.9935385e-001  6.7215306e-001  4.1110155e-001 -2.4232517e-001  1.1247327e+000  7.5371943e-001  1.2008884e+000  3.8413801e-002 -4.3391672e-001  4.3363493e-001  5.5391009e-001 -3.2250749e-002 -9.9496929e-003 -4.0052584e-001 -2.4920181e-001 -1.0134121e-001 -2.5682927e-001 -5.1226615e-001 -2.2623883e-001 -1.2471488e-001 -5.7079517e-001  2.3814867e-002 -4.1788285e-002  3.9528985e-001 -1.9935708e-001  1.6493394e-001 -2.0155059e-002  1.1418909e+000 -2.2954466e-001  1.9913084e-001 -1.3582173e-001 -2.8873280e-001 -1.8154247e-001
 -1.4435268e-001  3.3649181e-001 -2.0416994e-001  7.3926185e-001  5.5938457e-001  5.6844464e-001  9.4903702e-002  7.0490275e-002 -8.2771261e-002  5.1808826e-002  2.9697994e-001  1.0916701e-001 -9.7062581e-004  2.7995211e-001 -3.6056806e-001 -2.8577162e-001  3.6767998e-001  5.0784195e-001 -1.8687687e-002  3.8527629e-001  5.0976239e-001  5.7880065e-001  6.1770071e-001  1.0263093e+000  2.2435773e-001  7.5477197e-002  8.8262746e-001  1.1370967e+000  1.4523312e+000  7.4552768e-002  5.7804191e-001  2.5251786e-001 -1.1451134e-001 -2.0619267e-001  1.9267768e-001  7.7747421e-001  4.7738985e-001  1.2264555e+000  5.6900888e-001  8.7203909e-001 -2.9888538e-001 -3.1416017e-002  2.2402359e-001 -9.9975864e-002  2.9802493e-001  7.5539919e-001 -2.2181870e-001 -1.0268299e-001 -1.0925411e-001  3.2775387e-001 -4.2895619e-001 -2.3811310e-001 -1.2939896e-003  6.3719713e-004 -3.6480739e-001  8.8066598e-004  6.8907983e-001 -6.1111362e-001  4.9367941e-002 -5.4333648e-001  1.1019266e+000 -6.9311756e-002  2.1884375e-001 -1.1574662e-001  2.2818178e-001 -3.4811578e-001
  1.8712749e-001 -2.7081200e-001  4.4837130e-001  1.3380483e+000  1.2023478e-001  9.4434833e-002 -3.0311358e-002 -2.9539548e-001  4.1684668e-002  2.7523691e-001 -1.3988018e-001  8.4274305e-001  1.9479798e-001  2.6726314e-001 -3.5501239e-001 -5.4783828e-001 -1.3098829e-001 -6.3276508e-001 -4.9657326e-001 -4.3211856e-001  5.7608589e-001  2.1571679e-001 -1.8128609e-001  2.5413274e-001  3.8906259e-002  2.3422393e-001  1.6267278e-001  2.5626014e-002  6.7461057e-001 -4.7443496e-001  9.7495426e-001  8.2662868e-002  5.6127324e-001  1.4605827e-001 -5.0590967e-002  6.6469615e-001 -2.9246214e-001  4.3690579e-001  5.7151169e-002  8.6550868e-002  5.8705686e-002 -1.6695820e-001 -1.4606609e-001 -5.0391247e-001  2.2814588e-001  3.1405072e-001 -9.5017196e-001 -2.2276754e-001 -2.3614711e-001 -5.3956720e-001 -4.6840089e-001 -2.3573511e-001 -1.1184820e-001  6.5425954e-002  8.0660134e-001 -2.5481780e-001  2.9540634e-001 -8.2895338e-001 -5.9797022e-001 -2.7448995e-002 -4.2650425e-001 -1.0940068e-001  3.2049599e-001 -8.2440182e-002  2.5176343e-001  3.0856886e-001
  8.7000354e-001  5.7088262e-001  9.3470127e-001  6.3401139e-001  3.6014619e-001 -7.9978714e-001 -1.9035740e-001 -3.4220888e-001 -2.7967774e-001  1.1361885e-001 -1.6009361e-001  3.6956367e-001  1.3464557e-001 -2.0505325e-001  2.2847531e-001  1.8021444e-001  3.9459313e-001 -2.0989638e-001 -1.3119610e-001 -1.0441345e-001 -3.8099963e-001 -5.1037578e-002  2.4569142e-001 -1.3104501e+000  2.3342000e-001 -1.9459034e-001  3.9119188e-001 -2.2128295e-001  1.3966297e-001 -4.6096961e-001  1.4906014e-001 -2.2903729e-001  4.1460135e-001 -4.3524112e-003 -4.8832615e-001  4.5406958e-001 -1.3148268e-001  5.3476475e-001  3.9166245e-001  2.2502023e-001  1.5834978e-002  2.6956432e-001  2.4364928e-001  3.8733954e-001  9.0020881e-002  3.4658959e-001 -6.6924833e-001 -3.9514626e-001  4.3287172e-001 -2.1931001e-001  2.9913190e-001  5.0646394e-001  1.0735592e-001  2.3416751e-001  7.0777280e-001  8.9468309e-002  2.7793064e-001 -7.2440462e-001 -6.5557617e-001 -1.2873317e-001 -4.9321798e-001  3.8326944e-002 -6.3327228e-001  1.0710920e+000  2.8818216e-001  5.2435907e-001
 -4.7373416e-001  7.6420974e-002 -1.0174499e-001  9.5485545e-001 -5.3002705e-002 -8.2372600e-001 -2.3490392e-001 -4.9328690e-001  8.2020500e-002 -3.6376529e-001 -4.9668276e-001  5.7954326e-002 -1.3480564e-002 -3.5147001e-001 -1.1870197e-001 -3.3763917e-001 -4.7073920e-001  1.0003993e-001 -8.9529537e-002 -4.0346159e-001 -3.3180903e-001 -2.7341333e-001  1.0567058e-001 -1.9773568e-001 -2.2161765e-001  1.0739353e-002  2.6834016e-001 -2.4027031e-001  2.9982284e-001 -1.1281874e+000  2.0698848e-002 -2.8625825e-001 -9.7953590e-001 -4.5023337e-001 -4.0686437e-001  4.9487607e-001 -7.9674239e-001  4.6013218e-001 -5.9490204e-001  1.7314686e-001 -1.5344436e-002 -2.1688743e-002 -9.6099473e-001  5.6459984e-001  3.7947239e-002  2.2261336e-001 -3.3528413e-001 -5.1283477e-001 -1.1423946e-001  2.1836003e-002 -1.8954749e-001  2.5413417e-001 -2.2565211e-001  2.3013697e-001  9.7547473e-001 -2.3410846e-001 -8.2640890e-002 -3.4321971e-001 -3.3852353e-001 -1.9773511e-001 -1.1081866e+000 -4.8123370e-001 -5.7866344e-001  7.0301302e-001  2.7637446e-001  9.0462772e-001
  1.0339240e-001  8.0064409e-001  1.9432366e+000  1.1271018e-001  1.8541350e-001 -4.2129185e-001  2.4242028e-001 -6.8185587e-002 -1.6427144e-001 -2.4224497e-001  1.4393267e-001 -2.9748381e-001  2.9993064e-001  2.6619180e-001  1.9722348e-001  1.8514100e-001 -6.9892401e-002  5.5816227e-001  2.4455650e-001 -2.3419925e-001  2.0111568e-002  2.5564655e-001  1.9836521e-001 -3.9485760e-001  1.4822944e-001  1.7168349e-001  7.3124491e-001  3.6436367e-001  6.8274617e-001  1.2763733e-001  3.9923386e-002  1.9860536e-001 -7.0848490e-001 -7.8140417e-001  7.4620077e-002 -9.8820077e-002  1.9843440e-001  1.0585246e+000  1.7404862e-001  7.0613367e-001  1.2378809e-001  1.3005224e-001 -5.0439721e-001  3.5688111e-002  2.6882615e-001 -2.5032421e-001  3.8708698e-001  9.5848309e-002  1.5736263e-001  6.5152996e-001  4.6270263e-001  4.0897753e-001  3.1796162e-001  1.7972607e-001  6.2442013e-001  1.3849921e-001 -3.8403725e-001 -5.9810052e-001 -8.8364743e-002  2.7808986e-001 -8.2064444e-001 -5.3459511e-001 -1.1593500e-001  1.8419838e+000  5.1333338e-001  4.2201753e-001
  6.4272779e-001 -2.4048498e-001  6.4619271e-001 -1.7718638e-001  1.5421854e-001  4.3235904e-001  6.7746714e-001 -2.4098425e-001 -4.4460004e-001  2.8148651e-001 -4.3281874e-001 -4.6135622e-001  1.7196010e-001  5.5414193e-001  6.7961105e-003 -4.0287580e-002 -7.5644316e-002 -9.6204983e-001 -9.3702450e-001 -7.1614155e-001 -1.0465306e+000  7.1579206e-002 -7.4821797e-001  5.7208291e-001  1.9092072e-002  6.8398846e-001  6.8326275e-001  7.7122591e-001  1.3575514e+000  7.3075585e-002  5.3636768e-001  3.9431863e-001 -1.0030803e-001 -4.5803682e-002  3.4105440e-001  6.8398408e-001 -2.5678276e-001  1.6227436e+000  7.3587052e-001  8.2299119e-001  2.6582168e-001 -3.6402894e-001  4.7344879e-001 -5.3513340e-001  1.7649991e-002 -2.6183636e-001 -5.0187717e-001 -5.2010145e-001 -6.2096520e-001 -2.7186575e-001  9.3221338e-003 -1.7158143e-002  7.6117101e-001  7.9550442e-002 -1.3570083e-001 -7.5955351e-001  4.1130675e-002 -4.3901726e-001 -4.1991752e-002  2.6784168e-001  2.2077080e-001 -1.6956720e-001 -1.0445440e-001  5.7535246e-001 -1.8674713e-001  7.9015532e-001
  5.2154145e-001 -4.5533136e-001 -2.4379658e-001 -1.1441187e-001  6.1215489e-001  2.0980538e-001  8.8486578e-001  8.4200358e-001  2.2136001e-001  3.4683807e-001  6.9386165e-001  2.4874043e-001  2.9081625e-001  3.3898244e-001  8.7693420e-002  4.6559690e-002 -4.1082010e-001 -1.3606841e-002 -2.5510081e-001  2.1038675e-001 -4.8474003e-001  2.2066349e-001  7.2025103e-001 -2.0928895e-002  1.3392410e-001  2.5136924e-001  7.6270018e-001  1.4030096e+000  1.8277594e+000  5.8301275e-001  6.2639121e-001  2.2745740e-001  7.2080827e-002  3.2302609e-001 -1.1408031e-001  4.2004139e-002  2.4612812e-001  1.6208797e+000  4.2436703e-001  6.9021570e-001  2.3031917e-001 -1.5364048e-001  1.0318684e-001  3.4902841e-001  2.3817314e-001  6.6792922e-001 -3.0087892e-001 -4.3046128e-001 -4.3325271e-001 -2.6481077e-001  1.1881337e-001  1.1320101e-001  2.4550342e-001 -2.5794214e-001 -1.3413148e-001  1.7900376e-001  1.4112387e-001 -6.7527533e-001  4.6831780e-001  7.5732002e-001  5.2710250e-001 -6.6019433e-002  4.1480660e-001 -3.0982357e-001 -6.1436866e-001  8.0791727e-001
  5.7350943e-001  3.5629885e-001  2.8905604e-001 -2.8628462e-001  9.3248555e-001  1.1217259e+000  9.5492505e-001  4.3035638e-001 -9.0189077e-003  1.8212804e-001  1.0273110e+000 -6.0571490e-001  5.8558168e-001  3.3903296e-001  9.4496140e-001  1.0338764e+000  4.4578906e-001  3.0288260e-001  2.1789788e-001  3.0642062e-001  3.7016966e-001 -1.3461873e-001  1.5557863e+000  5.9245539e-001  3.8111084e-001  3.5357969e-001  1.0521080e+000  1.2850111e+000  1.6501540e+000  1.6653973e+000 -2.9968157e-002  5.5187487e-001  7.6874013e-001  5.9927189e-001  1.7244474e-002 -6.2985995e-001  1.1017504e+000  1.5673955e+000  1.1542485e+000  1.2881749e+000  5.9516721e-001  6.0709992e-001  1.2413638e+000  1.7230488e+000  5.6977435e-001  9.0128538e-001  8.8098635e-001  1.7018460e-001  2.4032406e-001  5.3330955e-001  1.0323774e+000  6.6149978e-001  1.4768406e-001  6.7866619e-002  1.4224356e-001  7.1958894e-001 -9.4364554e-002  1.7868189e-002  2.3262240e-001  1.0448259e+000  2.9347202e-001  6.2032541e-001 -2.7660533e-001  4.9502478e-001  6.5460653e-001  1.2998796e+000
 -1.3142826e-001 -2.6702182e-001 -4.9954558e-001  9.8722074e-001  3.9968105e-001  7.9578585e-001  4.4300829e-001  6.3229503e-002  1.3345680e-002 -2.4392741e-001 -5.6228957e-001 -3.2010478e-001  2.2206819e-001  4.5800182e-001  5.5631109e-001  6.2401148e-001  1.3466027e-001 -6.4254023e-001 -5.9035720e-001  5.9222016e-002  8.9872462e-001  7.2444735e-002 -1.8692853e-002  4.7652807e-001  4.5700719e-001  6.7233940e-001  4.1024010e-001  1.0224239e+000  8.1263457e-001  4.5740758e-001  5.3603201e-001  5.9409865e-001  1.0166757e+000  7.8939862e-001  2.7096934e-001  4.3949635e-001  5.2909120e-001  1.7464818e+000  1.6711679e+000  4.4872960e-001  6.0217726e-001  5.1916136e-001  3.0517577e-002  3.8280656e-001 -1.4068719e-001  8.7335538e-001  2.0542518e-001  2.3522474e-001  8.5482840e-002 -1.1767883e-002  6.9389772e-001  7.7960457e-001  5.2078019e-001  3.0179729e-001  8.3834141e-002  8.6702978e-002 -3.8055165e-002 -9.1386127e-001 -1.6248357e-002  4.3814515e-002  8.6156857e-001 -1.0352914e-001  2.3868079e-001 -4.1931267e-001 -6.0977940e-001  8.1856637e-001
 -3.5282886e-001  1.1691080e-001 -1.0476242e+000  1.6345348e-001  7.3177467e-001  8.2537179e-001  1.1727018e-001  5.2999081e-001  4.6717829e-001 -2.3246788e-002  5.6559505e-001 -3.2074202e-001 -9.8915748e-002  3.9034202e-001  7.1926723e-001  6.9033562e-001 -4.4761866e-001 -3.5731064e-001 -4.1723765e-001  1.5045731e-001  4.5778988e-001  5.5926383e-001  2.6338637e-001  1.2276914e+000 -2.9579740e-002  5.1924334e-001  6.6522737e-001  1.2839237e+000  6.8720364e-001  7.4066358e-001 -7.0514210e-002 -1.5570167e-001  4.5853635e-001  1.5016167e-001 -1.3976623e-001 -1.1812001e-001  7.2038781e-001  6.4774475e-001  2.1080266e-001  3.8007971e-001  4.8890450e-001  1.2153369e-001  2.2442484e-001  2.8343971e-001  1.9587288e-001  1.3519464e+000 -1.0028625e-001  1.0103276e+000  9.0153562e-001  3.8860517e-001  3.2557866e-001  5.7990225e-001  8.8366893e-001 -4.0259014e-001 -1.3234275e+000  5.2672612e-001  2.9415183e-001 -1.1101768e+000  3.2448921e-001 -2.8255690e-002  1.5889790e+000 -6.2859353e-001 -5.6270758e-001  8.9137434e-002 -5.4930576e-001 -9.6608109e-001
  1.2989979e+000  3.6766953e-001 -1.2249644e-004  1.1996920e+000  5.0057468e-001  1.3021160e+000  1.2038392e-001  6.8977908e-001  5.8217282e-001 -1.1181054e-001  5.6974613e-001  1.4111464e-001  2.4447527e-001  4.5531164e-001  1.5411020e-001  2.9083329e-001  3.3606523e-001 -3.0992605e-001 -4.6682929e-002  7.1603346e-001  1.8437874e-001  2.9407203e-001  6.4304568e-001  4.7353915e-001 -3.2574208e-002  3.3575650e-001  1.7990122e-001  3.7008972e-001  2.7720705e-001  5.4154709e-001 -1.3877353e-001 -5.7098629e-002  1.0609048e+000  6.8891138e-001 -1.7145067e-001  3.7708371e-001 -1.3097036e-001  1.3825960e-001 -8.2413827e-002 -4.1002034e-001 -1.1072106e-002  3.6186952e-001 -6.0965550e-001  1.2288302e+000 -1.3716054e-001  1.1984914e+000  1.9691709e-001  9.7566737e-001  3.5149575e-001  1.2391005e-001 -6.4832713e-003 -2.3810044e-001  9.4959298e-001  3.3992795e-001  4.4025333e-001  6.4255031e-001  7.3672174e-001 -3.8559491e-001  4.3566546e-001 -1.9090086e-001  2.0904892e+000 -4.2918867e-001 -3.7112584e-001  1.3616947e+000  1.6058556e-001 -4.3122091e-001
  5.3755242e-001  3.4151762e-001 -1.5230606e+000 -5.6698020e-001  3.7737611e-001 -4.5089879e-002 -1.3425511e-001  2.6012165e-001  1.3848543e-001 -3.3289815e-002 -1.9769429e-001 -1.0196196e-001 -1.1384523e-001 -1.5138739e-001 -6.2990363e-002  2.6787652e-001  6.3579192e-001  9.3754901e-003 -8.4339482e-003  1.2242385e-001  5.1808927e-001  4.5172184e-001 -3.5169540e-001  8.3736695e-001  2.4342866e-001  8.3040781e-001 -1.4381454e-001 -4.2155908e-001 -7.6268590e-001  2.7883646e-001 -5.4467530e-001 -8.4889405e-002 -5.7582008e-001 -3.5170271e-001  1.5513374e-001  2.2132025e-001  4.4598259e-001 -4.6761621e-001 -6.6427976e-001 -6.2290381e-001  3.6632485e-001  4.4673698e-001  4.3203531e-001 -1.5081522e-001  4.1295098e-001 -1.9981667e-001  8.7630641e-002  4.7070315e-001  6.8591111e-001 -1.6006901e-002  1.9463550e-001 -1.9290116e-001  4.3472396e-001 -1.1198888e-001 -5.9183235e-003  1.8417302e-001 -1.0811085e-001 -7.2902214e-001 -1.2875217e-003 -3.6680943e-001  5.5361767e-001 -3.2695589e-001 -3.2440918e-001  5.0950741e-001 -1.0731744e-001 -1.4910162e+000
  3.7907948e-001  2.5127719e-001  3.1094925e-001  2.7437354e-001  7.3339646e-001  2.3465418e-002  3.4241387e-001  2.4464779e-001  9.6300020e-002  6.3457794e-002  2.8003613e-001  3.2324468e-001 -2.0575258e-001 -2.7009499e-001 -3.7582478e-002  8.8181977e-002 -6.4775967e-003  2.6423302e-001  5.3066889e-001  3.4037872e-001  9.2111273e-001  4.4540072e-001  1.8041681e-001 -1.2087884e-001 -2.3128968e-002 -1.0183894e-001 -7.2461886e-001 -8.5252138e-001 -6.0946973e-001  1.8970890e-002 -5.4894764e-001 -2.3064553e-001  5.8985241e-001  9.1262796e-002 -1.4503298e-002  5.6028732e-001 -1.0374633e-002 -5.3107884e-001 -8.4565263e-001 -3.2860025e-001  7.0932647e-002  1.4188758e-001  4.5456003e-001  2.3446324e-001  1.2414517e-001  3.1409162e-003  1.9338835e-001  4.2150593e-001  7.4063968e-001 -4.6910659e-002 -2.0384103e-001 -3.9198792e-001 -3.1857697e-001  8.7117410e-002 -2.1095585e-001  1.0286517e-001 -8.9027296e-002 -5.4429594e-001 -1.4390374e-001  2.5492188e-002 -1.4027107e-001 -2.8541164e-001  2.8217969e-001  6.4253540e-001  8.2975175e-002 -7.0322672e-001
 -1.7661163e+000 -1.5386066e-001 -1.1598872e+000  1.1211831e+000  4.3456847e-001  2.9319762e-001 -1.3166693e-001  4.5345986e-002  2.3649899e-001  2.6007705e-002 -7.6356110e-002  1.8254563e-001  2.8914461e-002 -5.8680880e-001 -1.8051142e-001 -2.3639235e-001  3.3265920e-001  4.2911944e-001  9.7388756e-001 -6.5206724e-001 -3.9611306e-001  5.4879410e-001 -6.2342862e-001  6.1123292e-002 -3.4387948e-001  5.7541798e-001 -6.1481051e-001 -1.5838821e+000 -1.0018379e+000 -4.4899548e-002  8.5046393e-002 -2.6027966e-001 -6.8296890e-001  3.8799151e-001 -1.6145857e-001  3.3004806e-001  6.0051740e-001 -1.1300951e+000 -1.3809183e+000 -7.0693897e-001  2.0419092e-001  4.8812094e-002 -4.6855042e-001 -9.5324962e-001  2.3005881e-001 -3.9931088e-001 -3.9917263e-001  2.6592640e-001  6.1337614e-001 -2.5918716e-001 -3.9884301e-001 -7.5887693e-002 -4.9472890e-001 -5.8104743e-001 -3.9304445e-001  4.4283296e-001 -9.5198158e-002 -8.8584451e-002 -7.4303275e-002 -5.6422758e-001  2.1269761e-001 -1.0358998e-002  5.5205252e-002  9.6120992e-001 -4.3789299e-001 -1.4062348e-001
  9.9033675e-002  5.4334066e-001 -3.7875083e-001  8.7940144e-001  8.9794855e-001 -2.9906379e-001 -1.2157836e+000  8.9849133e-001  1.0599631e+000  2.0867066e-001  4.6887514e-001  8.0480207e-001  3.3915013e-001 -2.5692954e-001 -1.7595843e-001 -7.2700365e-002  1.2673150e-001  7.2554404e-001  9.2152743e-001  1.8687039e-001  1.5765595e+000  6.6064998e-001 -3.6724766e-001 -3.2148104e-001 -2.4441323e-001  7.1788816e-002 -1.4991493e+000 -1.6142068e+000 -1.5497137e+000 -6.6811840e-001 -6.6013880e-001 -5.6321846e-001 -7.6894822e-001 -9.1148814e-001 -9.4590473e-001 -1.1205024e+000 -7.3080784e-002 -1.7405577e+000 -1.1292046e+000 -1.4645783e+000 -5.7985492e-001 -5.6752074e-001 -1.0037867e+000 -5.8806540e-001 -3.3944281e-001 -2.2428031e-001 -4.4947356e-001  1.7343748e-001 -2.1195476e-001 -7.4353015e-001 -2.7535476e-001 -2.6968580e-001 -7.0035687e-001 -8.5798689e-001 -1.5333916e-001 -6.2150486e-002 -5.7571095e-001 -1.4042701e-001  6.4565228e-001 -4.4887230e-001 -1.1025425e+000  1.0610396e-001 -9.5715546e-001 -8.4868356e-002 -8.8052871e-001  3.2420208e-001
 -4.6391630e-001  1.1408185e-001  2.6365279e-002 -2.1812989e+000  1.8975248e-001 -8.3683892e-002 -3.3655953e-001  3.8714472e-001  2.0778690e-001  2.0500446e-001 -8.5649136e-002 -3.3905523e-001  5.4110893e-002  1.0907101e-001 -1.5277335e-002  2.6543397e-001 -3.1430979e-001  4.1996037e-001  9.1267613e-001  4.1320434e-001  9.4049014e-001  6.5571878e-001 -6.8950271e-002  3.3039062e-001 -2.0344480e-001 -1.0963854e-002 -4.4259561e-001 -8.7414898e-001 -1.0944854e+000 -1.3124877e-001 -5.4941491e-001 -7.4855249e-001 -6.5122813e-001 -3.1813278e-001 -1.0380595e+000 -9.2548406e-001  3.1962648e-002 -1.5571620e+000 -9.1963309e-001 -6.0454289e-001 -7.0988303e-001 -1.3913659e-002  9.5280324e-002 -4.5589573e-001  2.7498209e-001  2.3115952e-002  8.6136104e-003  8.5143409e-001  1.0868221e+000 -2.9333731e-001  1.2619124e-001 -3.4221115e-001 -2.6186435e-001 -7.5254868e-001 -1.0764983e+000 -4.8039196e-002 -4.9964801e-001 -6.8237405e-002 -4.7314473e-002 -3.0212054e-001 -7.1840592e-001  1.4505853e-001 -1.5784219e+000  2.0534385e-001  7.8697950e-001 -7.0374977e-001
  1.7516224e-001 -2.6599773e-001 -7.1995344e-001  4.2143676e-001  4.7028094e-001 -7.8099564e-001  3.0110375e-001 -2.1603696e-001  3.5428849e-001 -4.4894477e-001 -5.1215814e-001 -1.5329720e-001 -4.0449201e-002 -6.2855486e-001 -2.7794400e-001  5.2822628e-002  1.6439232e-001 -2.1370432e-001  6.4132785e-002 -1.4883517e-001  3.5298899e-001  3.7023038e-001 -2.9534867e-001 -2.9644598e-002 -1.6943321e-001 -2.0827213e-001  2.8523915e-001  1.1571128e-002  3.1174349e-001 -8.8324694e-001 -5.1873154e-002 -6.3280425e-001 -1.0055794e+000 -8.4064362e-001 -7.5376799e-001 -4.5963861e-001 -7.1765336e-001  2.7157304e-001  3.5528707e-001  1.7793138e-001 -1.0509092e-001 -4.9085965e-002  2.8794284e-001 -2.6201286e-001  5.8570804e-002  1.2076873e-001 -5.3413390e-001  3.3070573e-001  3.1856942e-001 -6.6423718e-001 -1.5725508e-001 -2.2472448e-001  6.3675757e-002 -6.7480002e-002 -4.9304779e-001 -6.2638910e-001 -9.5302940e-001 -3.5361854e-001 -6.4558550e-001  2.3841886e-001 -1.3533299e+000  1.1882239e-001 -6.8348018e-001  4.1761874e-001  2.2664929e-001  2.7452636e-001
  5.2080943e-002  7.1741477e-001 -4.1899285e-001 -4.1175968e-001  2.2182176e-001  9.1511075e-001 -5.6365374e-002 -1.7044710e-001 -2.7753634e-001 -3.0210252e-001  6.0371181e-001  2.6977957e-001  2.3119498e-001 -2.1987205e-001 -7.0588688e-001 -9.0991310e-001 -3.2489865e-001  7.8224858e-001  4.1423150e-001  3.3176721e-002  5.0117607e-001 -1.2787189e-001  2.9616178e-001 -1.9995170e-001 -5.9472606e-001 -1.3131473e-001  7.1045556e-001  6.1887710e-002 -3.2627740e-001 -9.9283706e-001 -5.4585574e-001 -3.6441013e-001 -5.1325247e-002  1.9160279e-003 -7.8746097e-001 -6.7882546e-001 -5.3707292e-001 -5.2740200e-001 -1.9639587e-001  6.5875262e-001 -5.2332578e-001 -6.8487018e-001 -6.9161882e-001 -6.8711329e-001 -1.7503839e-001 -6.0629261e-001  7.3346431e-002 -6.2386201e-001 -5.6883497e-001  2.2138144e-002 -6.4277535e-001 -9.4757380e-001 -6.6447782e-001 -7.9994292e-001 -8.1535452e-001 -6.2928694e-001 -6.3698853e-001 -2.4911438e-001 -2.2472105e-001  3.0762338e-001 -9.8668867e-001  2.4137693e-001 -3.7263940e-001 -3.7277869e-001 -3.0570666e-001 -2.5926145e-001
  4.0812476e-001 -3.4288542e-002 -2.8632403e-001 -3.4218465e-001 -8.8958921e-002 -2.4425832e-001 -1.9936589e-001 -3.3136546e-002  1.0088757e-001  6.2316360e-001  1.6852506e-001 -2.1548213e-001  1.7080937e-001 -6.1820390e-001 -2.4459008e-001  1.4616918e-001 -2.8129640e-001  5.8051624e-001  5.2928596e-002 -2.1037625e-001  4.1778007e-002 -3.3597393e-001  2.3798933e-001 -3.6063586e-001  1.1082839e-001 -2.4464474e-002 -1.9693619e-002 -4.2175446e-001 -7.6327304e-001 -4.5436210e-001 -3.3405493e-001  1.2698677e-001 -7.8850843e-001 -6.1760646e-001 -5.8592021e-001 -9.4441398e-002 -6.2971456e-001 -3.1812324e-001 -9.4350809e-001  3.3309908e-002 -6.7437161e-001 -2.6105989e-001 -2.8433215e-001  8.6223697e-003 -2.6694619e-001 -2.3122019e-001 -3.3099738e-001 -6.5679472e-001 -1.1836142e+000  6.2666860e-001  4.0642756e-001 -1.3083438e-001 -6.0832276e-001 -1.7112753e-002 -4.9243762e-001  3.4848038e-002 -7.0697089e-001 -1.3344021e-001 -2.6238108e-001 -8.0897093e-001 -7.5783091e-001  2.7042016e-001 -6.1440983e-002  2.2471778e-001 -2.4169100e-002  5.2351483e-001
  8.1110552e-001  8.5405916e-001  8.3316359e-001  1.8269584e+000  5.4381497e-001 -3.4493023e-001  5.2447053e-002  1.0929987e+000  8.6804500e-001  2.6325778e-001  1.1418658e+000  2.8596054e-002 -5.5084236e-001 -8.8298563e-002  8.0252433e-001  9.4277190e-001  1.5189819e-001  1.6593275e+000  1.6505390e+000  6.3673546e-001 -3.4988294e-001  3.1647761e-002  6.0821572e-001 -1.2510697e+000  6.2985776e-002 -2.6660866e-003 -1.8078608e-002 -7.3813072e-001  4.4460885e-001  6.1593636e-001 -6.8790302e-001 -1.0511414e-001  8.1413604e-001  8.8496748e-001 -5.3371961e-001 -1.4776727e+000  6.9149052e-001 -1.4120803e-001 -7.8493086e-001 -6.6560557e-001 -8.7978365e-002 -2.8375908e-001 -1.0202413e+000  1.2017602e+000 -5.8940525e-002 -2.9563018e-001 -3.0727985e-001  2.5285767e-001 -2.7435363e-001 -5.2254028e-001  5.2561333e-001  8.2287682e-001 -1.3217131e-001 -2.4682654e-001  6.9724575e-001  8.1831065e-001  6.4410081e-002  3.4252983e-001  6.9964719e-001 -1.3430045e-001  2.0750427e-001  2.3647651e-001  1.9082044e+000  2.2242379e-001  4.8342585e-002  2.0976487e+000
  2.5519182e-001  9.6405794e-002  5.1308929e-001  3.0322212e-001  2.7420001e-001  1.3143330e-001  4.4885468e-001  3.8578382e-001  6.8292865e-001  4.5385477e-001  7.3558562e-001  1.0736201e+000  1.0107362e+000  1.0888546e+000  5.1275376e-001  8.6538730e-001  6.7525406e-001  1.1835736e+000  1.5501599e+000  9.5098420e-002  6.9000150e-001  1.4660445e-001  5.9233146e-001 -1.5536031e-001  1.0594372e-001  1.9661792e-001  1.3032955e-001 -3.0164107e-002 -3.0315894e-001  2.4348369e-001 -3.5082823e-001  1.1184416e-001  1.7739109e+000  1.4168871e+000  3.9254861e-001 -1.8901991e-001  7.2505823e-001  2.7842537e-001  9.3900535e-001  1.3766174e-001 -7.6614646e-002  3.3364122e-001  2.8562530e-001  1.6371241e+000 -1.2940400e-001  2.3753729e-001  4.9227580e-001  5.5191238e-001  2.0651121e-001 -1.4970373e-002  4.5237422e-001  8.0878248e-001  9.4264600e-002 -2.8929490e-002  1.2082310e+000  9.2428392e-001  6.0913267e-001  2.2566375e-002  9.7170925e-001  1.1069725e-001  5.6766640e-001 -3.1586271e-002  1.2183656e+000  8.2307663e-001 -5.5119649e-002 -1.5022522e-001
 -4.1905107e-002  1.2813684e+000  6.8090871e-001  7.4253445e-001  7.5254108e-001  6.2501961e-001  1.7250577e-001  8.1919235e-001  1.2178289e+000  9.5309550e-001  4.7037039e-001  8.3661885e-001  3.1324460e-001  6.9293477e-001  6.8504741e-001  2.4660746e-001  1.0823776e-001  4.9464382e-002  3.6337230e-001  4.3526886e-001 -3.8762291e-002  1.3529148e-001 -3.0501377e-001  3.8011700e-002 -2.4688255e-001  3.9604377e-003 -3.0704770e-001 -1.0815156e+000 -9.0312506e-001  1.1151300e-001  1.7157806e-001  4.2431274e-001 -1.3820013e-001 -7.3623102e-002  6.4273914e-001  2.7156430e-001  3.4187468e-002 -6.4781931e-001 -7.0842426e-001 -3.7985157e-001 -3.2132864e-001 -4.1480301e-001  7.9540415e-002 -5.5655151e-001 -2.3338581e-002 -3.3298423e-001  3.7628907e-001  4.5592545e-001 -5.2714044e-002  6.2285438e-001  1.6685925e-001  8.2936908e-001  5.3121099e-002 -2.1245785e-005  7.6139212e-002  1.4930180e-001  4.0905599e-001  7.3059601e-001  9.2558944e-001 -5.3634515e-001  1.0373633e+000 -4.7177132e-001  1.4102108e+000  8.9525722e-001  7.0488342e-001  6.9318450e-001
 -7.1643975e-001 -3.0419424e-001  2.3114314e-001 -1.1312803e-001 -8.1506799e-001 -2.5788830e-001 -2.7549843e-001  3.9730356e-001 -1.9070667e-001 -4.2450464e-001  1.2681804e-001  5.5359179e-001 -6.6329872e-002 -7.6192909e-001  4.0257627e-001  3.5245247e-002 -2.9235616e-001 -4.8531344e-001  4.4629936e-001  3.0715272e-001  8.6805307e-001 -1.2857649e-001 -2.8362681e-001 -4.7931390e-002 -5.0471346e-001 -3.9328396e-001 -8.0947707e-001 -8.9796331e-001 -9.2950310e-001 -4.6486444e-002 -1.4142787e-001  4.7262652e-001  1.2363005e-001  6.8352734e-002  6.6234386e-001  6.5635409e-001 -2.1596455e-001 -1.0494396e+000 -8.4071786e-001  5.7317076e-002  6.2056341e-002 -3.0440760e-001  8.8521679e-001 -3.8652104e-001  4.8040457e-001  3.9854072e-003  8.8759105e-001  8.5995660e-001  2.0771048e-001  3.7920928e-001 -6.7425259e-001 -1.4860789e-001 -4.9661576e-001 -2.3711607e-001 -2.2425890e-001  2.3111265e-001  1.1158966e-001  8.9264383e-001  8.2597469e-001 -3.6616913e-001  3.0493487e-001 -5.2891680e-002  1.4003522e+000  1.7828136e-001  2.4046809e-001 -1.2114201e+000
  7.0125757e-001 -6.3108602e-001 -1.6078885e+000 -5.3257209e-001 -5.5648308e-001 -1.4387526e+000 -1.4522326e-001 -1.0907910e+000  4.0009033e-001 -4.4142530e-001 -6.8654042e-001  1.5155385e-001  4.6242135e-001 -5.7458517e-001 -8.3525783e-001 -1.0568885e+000 -8.9325684e-001 -3.5073738e-001 -1.1823162e-001 -1.9896010e-001 -2.1048873e-001 -8.5219011e-001 -4.8420355e-001  5.2375898e-001 -6.0390446e-001 -2.2258819e-001 -1.3701836e+000  6.7368832e-002 -1.3222597e-001 -8.9075187e-001 -5.7105474e-001 -4.9669514e-001 -7.3616004e-001 -7.4112078e-001 -1.1697316e-001 -3.3524300e-001 -7.6688424e-001  1.8158926e-001  4.3740529e-001 -1.2011525e+000 -3.3594178e-001 -3.1133696e-001  1.0047254e+000 -1.1991140e+000  2.0478941e-001  3.4131780e-001  1.3078625e-001  6.4113719e-001  2.3938138e-001 -7.5041925e-002 -1.1364622e+000 -9.0099377e-001 -6.6991512e-001  9.2960819e-002 -1.1354017e-001 -9.2499374e-001  2.5811737e-001 -8.3045863e-001 -7.9201462e-001 -8.4763306e-001 -7.9999255e-001 -1.0115642e+000  2.5531137e-001  3.4576666e-001 -1.9076112e+000 -9.5925037e-001
 -7.2822041e-002 -2.7068342e-001 -3.2956107e-001 -2.6802540e-001  3.7125642e-001 -1.0388574e+000  5.8224175e-001 -5.7544510e-001  1.9069579e-002 -2.1731091e-001 -1.0667829e+000 -1.0965864e+000 -7.1907393e-002 -4.2806115e-001 -2.6008180e-001 -2.1023591e-001  4.3818380e-001 -1.0544002e-001 -6.5095637e-002  1.0511782e-001 -8.5069384e-001 -6.3273544e-002 -1.6582402e-001  2.7385575e-001  7.8527901e-001  1.5814901e-001 -3.2018333e-001 -5.3743110e-001 -1.6242069e-001 -7.3468202e-001 -4.6200725e-001 -3.9177414e-002 -9.8694768e-001 -3.1337357e-001  2.2529535e-001 -9.3686148e-001 -8.0767197e-001 -6.2327166e-001 -1.9851393e-001 -5.6514653e-001  1.0095699e-002  4.2065166e-001 -4.7959163e-002 -6.6157166e-001  1.6276487e-001  2.0984077e-001 -1.7361246e-001 -6.8593188e-001 -3.5573682e-001  1.5531257e-001 -5.1391815e-001 -8.2406618e-001 -9.6377553e-001 -4.8989575e-001 -1.2384177e+000 -1.0360566e+000 -2.0373853e-001  3.2651832e-001 -8.9388675e-002 -9.9110964e-003 -1.7452495e+000  4.9380507e-002  1.8720181e-001 -3.2614328e-001 -1.2422943e-001  1.2936952e-003
  4.0635092e-001  3.2173322e-001  3.6609170e-001  5.8076413e-001 -1.0194903e-001 -1.7381566e-001 -8.9740213e-002 -5.6835481e-003  2.1540636e-001 -8.8281185e-003  3.8080678e-001 -1.0613022e+000 -3.7065821e-001 -3.4678733e-001 -2.2790496e-001 -3.7475160e-001  1.6451858e-001  1.3494322e-001  7.0116130e-001  2.5770726e-001 -6.5313734e-001 -4.2125206e-001  1.1698534e+000 -3.4681323e-002  7.6648439e-001 -6.8188216e-001 -1.7333104e-001 -1.4237410e+000 -4.7650220e-001  4.5011417e-001 -1.0331243e-002  4.5401106e-001  7.9825069e-001  1.9940497e-001  4.2887175e-001 -9.9001264e-001 -6.0269319e-003 -8.9655597e-001 -9.4394348e-001 -7.4043459e-001 -3.9614461e-001  6.4773902e-001 -8.4482168e-002  1.2601802e+000  2.8889912e-002  6.3330075e-001  7.8638651e-001  6.0842850e-001  2.3211801e-001 -3.0861332e-001 -4.8396237e-001 -5.6622935e-001 -3.4888033e-001 -1.3738547e-001 -1.3442000e-001  2.4339109e-001 -1.4864741e-001  9.2021509e-001  2.5925130e-001  4.2048909e-001  5.5461180e-002 -1.8740416e-001  9.8063756e-002  6.6023770e-002 -5.5620495e-002  1.0500444e+000
  9.6452114e-002 -7.2513760e-001  4.6654736e-001 -5.1192556e-001 -8.6958535e-001  3.6656084e-001 -9.1045813e-001 -7.7504666e-002  7.3202926e-002  5.2193592e-001  4.4473195e-001  3.8138396e-001  2.9339851e-001  1.3015191e-002  5.2190606e-001  1.2830140e-001 -2.4310528e-001 -5.9365250e-001 -1.0519179e+000 -4.1762109e-001  5.4268730e-001 -1.6152025e-001 -1.3471173e+000 -7.3938035e-002  7.9185987e-002 -4.1243974e-002 -1.1261859e+000 -5.7071595e-001 -8.5683656e-001  3.9367812e-001 -7.7362359e-001 -8.0272924e-002  2.0568113e-001  4.7512358e-001  1.2667824e-001 -3.3277756e-001  9.6950727e-001 -5.7692587e-001  6.8563768e-001 -3.3201558e-001  7.4009404e-002  1.9571746e-001 -1.9154656e-001 -6.6172051e-001 -4.4020819e-001 -2.3459858e-001 -1.5987823e-001 -7.4578483e-001 -2.2511826e-001 -5.9522362e-001  5.8409169e-001  7.1744966e-001  1.5578488e-001  8.5707283e-001  7.3930033e-001  2.4292318e-001  3.8822877e-002  6.6245835e-001  5.6000516e-001 -5.8883340e-001 -2.3185677e-001 -4.4458008e-001  2.2606782e-002 -4.8987658e-001 -8.8113632e-001  4.1496435e-002
 -7.2845795e-001 -4.4519655e-001 -3.7922966e-001  7.2695584e-001 -3.6763596e-001 -5.6243487e-001  4.1506024e-001 -7.0234454e-001 -1.0071649e-001 -2.6525476e-001 -4.4137215e-001 -1.0508191e+000 -4.0962267e-001 -7.1644147e-001 -4.4046640e-001 -4.8299067e-001 -4.7920324e-001 -2.8068893e-001 -1.4696115e-001  4.8080648e-001  3.2880656e-001  3.0320107e-001 -8.5576120e-002  5.2614213e-001  5.6612174e-001  6.2480050e-001  2.4515518e-001  2.1275326e-001  4.4818730e-001 -8.9829955e-002 -1.9248791e-001 -5.0932401e-002  6.0108385e-002 -4.2960250e-001 -1.6466576e-001 -1.0654607e-001  4.4379656e-001  1.6288517e-001  5.8934826e-001  1.6355844e+000  8.8550938e-001  6.6214689e-001  5.7864980e-001  5.5219138e-001  4.4895991e-001 -2.0503177e-001  1.3714436e-001  5.3412667e-001  3.3119314e-001  2.8011775e-001  4.4113981e-001  2.3480531e-001  1.1100732e+000  1.1557752e+000  1.7398956e+000  3.0735321e-001 -2.9409999e-001  1.9888990e-002 -2.0122828e-001  1.1813453e+000  8.2411787e-001  8.7614869e-001  9.9807115e-002 -5.1673489e-001 -8.4096441e-002  3.2907713e-001
  3.6851580e-001 -7.4291245e-001  1.3428920e+000 -5.3511784e-001 -8.6063384e-001 -5.1988747e-001 -6.3666341e-001 -8.0084396e-001 -7.8576653e-001 -7.9263027e-001 -6.7679032e-001  5.7942913e-002 -1.5861520e-001 -1.1966034e-001  4.5239767e-001 -1.4378659e-001 -4.9115884e-001 -8.3818387e-001 -1.6647763e+000 -5.5506863e-001  1.2424313e-001 -2.1884139e-002  2.4744190e-001  1.2093054e+000  1.0220134e-001 -2.8495847e-002 -8.2046586e-001 -2.6076470e-001 -7.6267468e-001  8.0985620e-001 -7.0662509e-001 -3.8824101e-001 -2.1560392e-001 -2.9236030e-001  1.9623291e-001  3.6975251e-001  9.5012804e-001 -2.1680849e-002 -5.3001345e-001 -4.3344481e-001  8.1309493e-001  1.4997223e-001  1.4906720e+000 -3.4987543e-001  7.1984358e-001  1.3447882e+000 -3.0912602e-001  1.3591653e-002  2.6357826e-001  9.5461964e-003  8.6778643e-001  1.2764863e+000  3.8137715e-001  9.3008208e-001  4.4113742e-001  4.1491786e-001  2.4244904e-001 -1.9475562e-001 -1.4201138e-001  3.6244210e-001  9.8088795e-002 -1.1725115e-001  1.6684237e-002 -8.1132418e-001  4.6267077e-001  3.6384300e-002
  1.2383825e+000 -8.8523957e-001  1.5201565e-001 -7.0770801e-001 -7.7613187e-001  4.8382212e-001  9.1961707e-002 -1.3071439e+000 -1.0694199e+000 -1.4307791e+000 -1.0473621e+000 -1.3869909e+000  3.8015600e-001  2.2132697e-001  7.8096268e-002  1.5027141e-001 -3.9333094e-001 -1.0606602e-001 -6.6357879e-001 -3.7666283e-001  5.7295911e-001 -2.7793090e-001  8.7932456e-001  7.1199189e-002  8.5085858e-002  4.2726841e-002 -1.0881298e+000 -7.3538748e-001 -8.7221869e-001 -3.2843835e-001 -1.0366007e+000 -1.1860629e+000 -1.0220116e+000 -6.4004035e-004 -1.6692987e-001  7.4372025e-001 -4.3194396e-001  9.1495873e-002 -2.0886179e-001 -4.2577819e-001  6.5007070e-001  7.7791996e-001  1.1801343e+000  4.3484135e-001  4.9085400e-001  1.4160545e+000  1.7191447e-001  2.6641061e-001  1.1457651e+000  1.1679828e+000  5.9904693e-001  3.9513273e-001  8.4248624e-001  1.0872141e+000 -2.5398036e-001  2.4354766e-002  1.2820636e-001 -1.1592452e+000 -1.2932912e+000 -2.0138071e-001  9.3600079e-001 -4.8089495e-001  2.7635752e-001 -8.6085267e-001  6.9076025e-002  1.8720623e-001
 -4.3817820e-001  3.8523850e-001 -2.6764997e-001  8.5129476e-001  7.2539625e-001  3.4233795e-002  8.1834525e-001 -3.5023074e-001  2.6523722e-001 -1.3838072e-001 -6.6842296e-002  1.8253421e-001  7.4261064e-001  1.5724517e-001  7.6568379e-002 -2.1329353e-001 -1.3899437e-001  2.9781534e-001 -5.4698540e-001  3.2998230e-001 -3.3457127e-002 -2.1051090e-001  9.8562600e-002  5.5419746e-001  6.6946812e-001  9.9486733e-002  1.0514228e+000  1.5061977e+000  2.6207651e-001  2.6277191e-001  6.6087138e-001  1.8408430e-001  5.0407464e-001  3.8861498e-001  2.1447195e-001  9.3623651e-001  5.9881966e-001  7.3851393e-001  1.3057519e+000  7.1492248e-001  4.0062972e-001  6.2512687e-001 -6.7790509e-001  5.8426458e-001 -1.3026726e-001  1.1550704e+000  2.2492508e-001 -3.2792873e-001  1.0756208e+000  8.1722540e-001  8.2217907e-001  8.0735712e-001  1.5661671e-001  6.8180026e-001 -1.2724752e+000 -1.8979112e-002  6.1187532e-001 -4.0852199e-001  1.7683942e-002  1.5189443e-001 -6.4121157e-001  1.2106426e-001 -2.3072752e-001  1.1594193e+000  5.2417500e-001  1.7691606e+000
 -4.2665318e-001  1.0046278e-001 -1.0175599e+000  4.8307967e-001  6.1603746e-001  3.0228733e-002  8.3886328e-001 -1.2824907e-001 -9.2940942e-002 -4.0005522e-001 -5.7650108e-001 -4.0416928e-001  2.5979010e-002  2.9569403e-002 -5.0109278e-001 -6.8940005e-001 -3.5170444e-001  3.1102440e-001  3.2526983e-001 -2.1495307e-001  9.8209662e-003 -5.3823951e-001 -5.2010239e-001 -2.8572993e-001 -4.2456776e-002 -4.1257892e-002  1.9894860e-001  7.8486684e-001  4.3415912e-001 -6.5716654e-002  3.0962836e-001 -2.7133532e-001 -1.3121595e-001  4.0276307e-001  1.5292587e-001  1.7098203e-001  2.9282135e-002 -2.5604372e-001  2.2176367e-001  3.9716389e-001 -1.1416893e-001  4.2978835e-001 -4.3717325e-001 -2.3271242e-001  3.2070473e-001  1.8959121e-001 -3.1245965e-001  5.2052845e-001  7.2038304e-001  5.9245293e-002 -7.0773850e-003 -2.3319591e-001  1.4308284e-001 -6.9149489e-001 -8.7233747e-001 -3.3548018e-001 -8.4340010e-001 -7.3713613e-001 -4.6538916e-001  8.7261534e-002  6.6627365e-001  2.2370449e-001  7.1037593e-001  1.0558554e+000  2.7299670e-002  2.6027270e-001
 -4.3377970e-001  6.7357517e-001 -4.4590894e-001 -8.5480837e-001 -3.1378591e-003 -7.8953826e-002  1.4633046e-001 -1.2952527e+000 -1.2348593e-001 -3.9074032e-001 -1.0624715e+000 -2.1768349e-001  3.7956215e-001 -3.4750074e-002 -1.3609506e+000 -1.1336860e+000 -4.1713351e-001  1.5815515e-001  9.1553123e-001  1.4139874e-001  2.3640156e-001 -6.0837056e-001 -3.8125017e-001  4.6653690e-001 -9.6428263e-002  1.1551118e-001 -2.8840456e-001 -4.5170901e-001 -3.6887016e-001 -1.0503876e+000 -1.5548328e-001 -1.1157862e-001  2.5894512e-001  8.9323666e-002 -2.4953924e-001 -1.4171692e-001 -3.9780909e-001 -6.7947664e-001 -7.4635211e-001 -5.4567401e-001 -1.2379022e-001  2.3182209e-001  5.3906025e-001  5.5553111e-001  4.7356656e-001  2.6447231e-001  6.2454173e-001  6.8581389e-001  4.2764236e-001  2.2276598e-001 -5.4916728e-001 -7.2912556e-001 -2.4029784e-002 -2.6436985e-002 -3.4767102e-001 -1.5173427e-002 -3.2262660e-001 -1.3450287e-001 -7.3135215e-001 -3.1865578e-001  7.8590551e-002  1.0606078e-001 -1.6402572e-001  6.3756054e-001  3.5696790e-001  1.1475297e+000
  2.2615361e-001  2.0745944e-001  7.1281163e-002 -5.0789472e-001  1.2874025e-001 -7.3231124e-001 -1.2644822e-001 -5.1155484e-001  3.2353642e-001 -1.2129332e-001 -6.9005837e-001  1.0540774e-001  2.7419536e-001 -4.5505138e-001 -2.2012022e-001  1.9557969e-001  4.4090623e-001  5.6470213e-001  8.5080150e-001 -3.2134364e-002  9.2885363e-002 -5.5936239e-001 -3.7912447e-001  7.0287382e-001  2.9893993e-001  3.6553341e-001 -1.5723515e-001 -1.0628959e-001 -9.3969241e-001 -2.7423339e-001 -1.5710975e-001 -9.8923655e-001 -8.9709830e-001 -2.6290072e-001 -8.0293717e-001 -5.7875737e-001  4.8544192e-001 -9.6675533e-001 -1.6012291e-001  5.2789256e-001 -7.7339218e-002  4.2738175e-001 -6.4814557e-002 -9.9478193e-002  1.3776373e-001  3.3169447e-001  2.2254287e-001 -3.4221987e-002  1.7635614e-001 -7.4052963e-001  4.1607958e-001  2.1586402e-001  1.4629932e-002  1.7072846e-001  2.6475655e-001 -4.1098018e-001 -4.3724039e-001 -2.5366764e-001 -3.2426752e-001 -3.2314258e-001 -8.7430459e-001  6.9676675e-002 -4.8874573e-001  1.4663587e+000  4.1825396e-001  9.2864927e-001
  6.7749410e-001  1.3117188e-001 -5.1061319e-001 -8.3224376e-001  1.7483989e-001 -2.3600793e-001  2.1217085e-001 -5.2365548e-001  1.6264068e-001 -4.1199401e-001  3.1034235e-003  7.5736858e-002  2.0444118e-001  1.6231085e-001 -4.7676172e-002  1.7342330e-001  1.8442354e-001  5.0596368e-001  8.7442285e-001  4.3383916e-001  6.7275084e-001  4.7042615e-001  4.1452210e-001  1.1150484e+000  4.8764264e-001  3.1762216e-001  1.0639307e+000  6.4452306e-001  1.7014050e-002 -1.6933103e-001  2.4161915e-001 -1.8340327e-001 -1.5716347e-001  5.2402994e-001 -3.0542286e-001 -9.6902318e-001  5.5259235e-001  5.2820879e-001  1.0160640e+000  6.4856304e-002  7.3965323e-001  5.7181699e-001  9.6918582e-001  8.5090098e-001  4.5879638e-001  1.4307678e-001  9.8746696e-001 -1.4469646e-001 -2.9247771e-001 -1.2298084e-001  6.6793511e-001 -6.7662015e-002 -1.2323026e-002  2.2453672e-001 -3.3736371e-002  3.2172247e-001 -1.5833579e-001 -8.7894618e-002 -1.6783741e-001 -1.0214834e-001 -2.0144286e-001  1.0684398e-001 -6.3379862e-001 -7.5803411e-001  4.1122589e-001  1.0759748e+000
  5.3307646e-001  3.9039758e-001  5.9223409e-001 -1.9518612e-001  8.0322939e-001  2.7269234e-001  5.2203641e-001  1.4855652e-001  3.0786306e-001 -1.9700452e-001 -6.6337391e-002  7.5076229e-001  5.7705669e-001  2.7644304e-001 -1.0546823e-001 -3.9503914e-002  3.5153071e-001  5.4606978e-001  6.4212973e-002  3.9035058e-001 -8.2322243e-003 -7.8386065e-002  2.0786146e-001 -1.4969689e-001  6.4491105e-001  2.9771352e-001  1.0685500e+000  8.8811876e-001  7.1775443e-001  3.3192498e-001  5.9019878e-002 -2.4740373e-001 -3.8247581e-001  4.5510774e-001  1.6607319e-001 -1.3656562e-001  7.9000890e-001  5.6633506e-001  9.4705549e-001  6.1358448e-001  2.9903851e-001  7.1644460e-001 -2.3961649e-001  1.1220287e+000  4.9341001e-001  5.6270021e-001  4.9515190e-001  2.0151521e-002 -1.9542787e-001  2.6636395e-001 -1.0267778e-001  2.2027416e-002  1.5722557e-001  2.8245077e-001  1.3779171e-001  2.2793882e-002 -3.7082100e-001 -6.2159924e-003  3.2525607e-001  6.8502907e-001  5.3750534e-001  4.0117872e-001 -5.8894169e-002  2.1125855e-001  5.6852294e-001  1.0690779e+000
 -3.1420055e-001  6.1409021e-001  7.6623206e-001  1.9656624e-001  6.8974393e-001  5.6899706e-002  4.7660175e-001  6.4274779e-001  2.0150431e-001 -1.4596554e-001  4.9192219e-001 -4.3935020e-001 -8.1665906e-002  2.7686734e-001  2.0905687e-001  3.2581821e-001 -6.1872848e-002  9.4922581e-001  4.0507760e-001  1.4569471e-001  8.6121365e-001  3.6480341e-001  3.9038774e-001  6.8740835e-001  3.5969569e-001 -9.9318726e-002  9.5009562e-001  8.7234347e-001  7.7190198e-001  1.7190542e-001 -1.2268997e-001  7.9663812e-002  6.4327999e-001  7.8210238e-001 -4.8457526e-001 -9.0784458e-001  3.8105372e-001  9.6421329e-001  8.4954984e-001  7.4799883e-001  2.2808901e-001  4.5063882e-001 -3.7712205e-001  8.2900651e-001  3.5341988e-001  1.7648067e-001  8.8147387e-001  1.4639017e-001 -1.3699483e-001 -2.6513703e-001  9.2692312e-001  5.9477652e-001  3.6215858e-001  4.4733532e-001  8.0334460e-001  7.6522649e-001 -1.9714362e-001  8.1737234e-001  7.4235454e-001  5.4862131e-001  2.7144061e-001  8.1957338e-001 -2.2311056e-001  7.8638121e-001  9.3504722e-001  1.4836388e+000
  6.8862170e-001  3.2112880e-001 -7.3351336e-001 -5.5744553e-002  9.2870928e-001  5.3993212e-001  5.2559638e-001  5.2836114e-001  9.9145273e-001  3.3213510e-001  3.7108543e-001  3.8143339e-001  3.1908949e-001  1.8473232e-002  4.9178244e-001  4.5278410e-001  3.9126480e-001  1.0616902e+000  1.0327262e+000  3.5929713e-001  8.6110281e-001  5.5905021e-001  5.4276382e-001  1.4702985e-001  4.5382428e-001  5.0397417e-001  6.7518195e-001  6.4757321e-001  1.0885952e+000  4.1724949e-001 -7.1442090e-002 -3.1027367e-001  3.7279519e-001  1.4739507e-001 -5.8773393e-001 -5.2468894e-001  1.0130156e+000  1.0270502e+000  1.2032840e+000  1.1021324e+000  3.3260109e-001  5.1023190e-001 -3.9625684e-001 -5.8631724e-002  3.5610905e-001  8.7886704e-001  4.1792517e-001  4.7135222e-001  4.6061687e-002 -4.7646695e-001  3.9965898e-001  4.0673451e-001  3.7980836e-001  3.3894263e-001  9.4346757e-001  8.8107253e-001 -2.6461581e-001  4.1680480e-001  4.7045291e-001  4.4986083e-001  7.0614911e-001  4.4605876e-001 -2.1461896e-001 -1.0082342e+000  4.2399679e-001 -3.7516777e-001
  3.6056847e-001  4.4737441e-001 -1.9148735e-001 -5.2553840e-001  1.5826787e-001  6.7309113e-001  8.3122472e-001  4.6929512e-002  1.6594381e-001  1.4976516e-001  6.0876818e-001  2.0042950e-001 -4.1685938e-003  4.3135440e-001  1.1695291e-001  6.2681965e-001  6.8785426e-002  4.8731625e-001  5.5404550e-001  3.1174839e-001  3.7518419e-001 -3.0170843e-001 -4.5466464e-002 -1.2130346e-001  3.3998517e-001 -8.5940241e-002 -1.4871062e-001  8.4900383e-002 -5.1381544e-002  3.0901192e-001 -2.2641985e-001 -3.9528393e-001  3.5834633e-001  3.4833441e-001 -2.9327245e-001 -3.7004251e-001  3.8166915e-001  7.6440339e-002 -1.3926544e-001 -2.9194513e-001  2.9039805e-001  1.5579624e-001  2.2157047e-001  8.4627087e-003  4.2320392e-002 -8.5482380e-002  4.8637788e-001  8.4038105e-001  8.6006843e-001  1.0208571e-001  5.4296583e-001  3.4170000e-001 -7.3855137e-002  7.9920400e-002  1.8665416e-001  2.2035821e-001 -6.5614581e-002  4.9966833e-001 -1.9748161e-001  2.5436892e-001  4.9186976e-001  3.6643964e-001 -1.1605308e-001 -2.2114903e-001  3.2234386e-002  5.7890866e-001
  4.3026654e-001  2.2750319e-001  6.0828249e-001 -3.6560080e-001  5.3179470e-001 -2.4405232e-001  4.2629832e-001  7.3336575e-001  4.8361657e-001  6.4977311e-001  3.4073930e-001  5.5861065e-001  2.1921204e-001 -7.2187604e-002  5.2209287e-001  6.5596658e-001  6.2186882e-001  3.8819383e-001  7.6677707e-001  6.0993630e-001  4.3134442e-001 -3.1838916e-001  3.7448197e-001 -3.6654329e-001  2.9914710e-001 -4.2207548e-001  6.6350222e-001  2.6514915e-001  3.6555070e-001  6.2441480e-001  1.8904226e-001 -2.8198654e-001  5.1092137e-001  2.8852984e-001 -7.4639720e-001 -4.1810624e-001  7.2307117e-001  3.7767407e-001  5.0999146e-001  6.0749129e-001 -3.5875107e-001  3.8247542e-001 -4.7676966e-001  2.2788298e-001 -4.6571313e-002 -2.0764309e-001  8.1185941e-001  9.3802590e-001 -6.0013968e-001 -6.3900136e-001  7.8619840e-001  7.8927450e-001  3.7805402e-001  2.6700100e-002  8.0578455e-001  2.8886421e-001 -4.2516234e-001  5.5655863e-001  4.3522653e-001  4.3109324e-001  3.0632136e-001  5.7833581e-001  6.7230268e-001  9.3707808e-001  3.7932663e-001  4.1449773e-001
  4.5470826e-001 -2.8027937e-001  8.8275883e-001 -3.8026557e-001  9.6211442e-001  8.5734056e-001  4.4100397e-001  7.9809735e-001  1.3128792e+000  2.0193814e-001  1.0648966e+000  4.7391331e-001  8.6763220e-001  7.1917658e-001  2.1872363e-001  2.9756011e-001  5.4847997e-001  7.6692841e-001  4.5805083e-001  5.9740104e-001  6.4292597e-001  7.5409744e-001  1.0718330e+000 -2.2294895e-001  1.9148557e-001 -2.9859937e-002  1.1079215e+000  6.8597289e-001  8.2893059e-001  5.0681605e-002 -3.8210481e-001  1.1304028e-001  2.5352914e-001  9.9519229e-002 -5.2449055e-001 -6.8222578e-001  3.4310263e-001  6.8307076e-001  4.1798791e-001  3.4158781e-001  8.0533016e-002 -8.5492277e-002 -2.5231444e-001  5.0917354e-001  8.0014756e-003  1.0195545e+000  4.8498975e-001  9.2142343e-001  3.6670356e-001 -6.9078746e-001  3.5929669e-001  3.5980015e-001  2.6647407e-001 -2.6030006e-001 -4.9437036e-002  5.1272500e-001 -5.2181801e-001  1.4105649e-001  5.1845221e-001  5.1649469e-001 -4.5406836e-002 -3.8535003e-001 -2.1222200e-001  2.8624655e-001 -3.2074406e-001 -4.0968288e-001
 -8.9905907e-001  4.5754279e-001 -1.4597095e-001  6.9470788e-002  3.6533759e-001  6.6133797e-001  1.2142460e+000  2.5720454e-001  2.5847815e-001  2.7138321e-002  3.2114318e-001 -3.9375179e-001  3.9329488e-001  2.5300637e-001 -5.9773090e-001 -2.0089802e-001 -1.5366890e-001  1.0832665e-001  1.7763881e-001  4.1242521e-001 -6.0127659e-001  5.7774059e-001 -1.8339719e-002  6.7225385e-001  1.5095692e-001  6.0976372e-001  4.2424057e-001  3.6266473e-002  4.8342978e-001  9.0739051e-002  1.6994747e-001 -9.6647358e-002 -2.8636105e-001  3.0542946e-003  2.6363780e-001  3.5664204e-001 -3.5012268e-001  1.3824567e-002 -2.2089512e-001  8.4453879e-001  7.7927620e-001 -6.7225447e-002  2.9830948e-001 -7.9203093e-001  8.7198259e-002 -8.5683098e-001  3.5788425e-001 -3.4418629e-001 -2.6302220e-001  5.8565273e-002  1.8246677e-003 -7.0034159e-002  7.0224428e-001 -8.8507063e-002  5.4013165e-001  3.1675406e-001  2.4963666e-001  9.7821738e-001  8.9184078e-001  6.0457359e-001  8.3071055e-001  7.1379492e-001  4.0430332e-001  4.0627246e-001  5.7128885e-001  6.0078326e-001
  2.2978531e-001  3.1564921e-002  1.9005584e-001 -1.2985143e-001  4.2183041e-001  9.8975407e-002  5.4784043e-001 -4.3398448e-001  3.8542344e-001  1.3601663e-001  3.2106922e-001 -4.9275351e-001 -2.9309407e-001  1.7469668e-001 -1.0254922e+000 -5.2155314e-001 -5.0637219e-001 -1.6042803e-001 -2.9268129e-001 -2.8435064e-001  3.0959294e-002  7.5312894e-002  4.1871121e-001 -2.1540257e-001 -1.8853124e-002 -3.1479424e-001 -3.0107717e-001 -6.1628487e-001 -7.4541350e-001 -2.9988263e-001  1.7428368e-001 -4.5646656e-001 -3.3728221e-001  1.9058115e-001  1.8805879e-003  4.7224703e-001 -3.5470615e-001 -6.6172800e-001  2.7331670e-002  3.9923122e-002 -3.7504430e-001 -2.1101338e-001 -5.4186382e-001  2.2380759e-001 -8.5569133e-001 -1.6375372e-001  3.9830027e-001 -4.8727981e-001 -5.7683417e-001  1.0935040e-002 -1.5564736e-001 -4.8173565e-001  4.4162869e-001  7.8090568e-002  1.1889621e+000  2.5031378e-001  5.5359629e-001 -1.2839095e-001  1.5229832e-001 -3.3363792e-001  7.7182071e-001  5.2230406e-001 -1.6561387e-001 -9.7868775e-002  1.2106617e+000  5.0608152e-001
 -4.4572463e-001  3.4366490e-002 -5.1473161e-001  3.9252488e-001 -5.9474444e-002 -1.8639761e-001  6.4929663e-001 -2.0372320e-001 -2.0075651e-001 -3.4271427e-001 -5.6513949e-001  1.8169115e-001 -1.7854073e-001 -3.0919180e-001 -1.9018325e-001  1.5695939e-001 -5.9194015e-001 -1.2004449e+000 -6.1027729e-001  5.7696606e-002 -6.0191069e-001 -7.2433282e-001 -4.1506227e-001 -5.3240424e-001 -2.1516980e-001 -6.7785715e-001 -3.6234568e-001 -9.3446578e-001 -1.1187101e+000  4.1538091e-001  1.0824658e-001 -3.8963547e-001  4.3091440e-002  3.0694908e-001  2.9734800e-001  1.4481830e+000  6.6431818e-002 -8.0790281e-001 -6.9025602e-001 -8.0821222e-002 -4.6586010e-001 -2.8196610e-002 -5.1603532e-001 -5.8573148e-001 -8.9804631e-001 -8.3121264e-001 -1.9250571e-001 -3.5219883e-001 -1.1950773e-001  3.9073057e-001  3.8642086e-001  2.0635409e-001 -9.1126244e-002  8.3452654e-001  1.0855105e+000 -1.8311569e-002  5.3199543e-001  4.7667178e-001 -3.5382341e-001 -2.1529597e-001 -3.1140476e-001  4.4028374e-001  1.5548936e+000  1.3244201e+000  9.1925334e-001  4.8778472e-002
  5.9910405e-002 -1.6076292e-001  4.1948977e-001  7.5182474e-001  8.0861823e-002 -1.0798265e+000  5.1658590e-001 -5.3536494e-001 -2.6447557e-002 -4.8285420e-001 -3.2938335e-001 -3.7312369e-001 -1.5290098e-001 -8.1908949e-001 -7.6119048e-001 -5.0843326e-001 -4.0148802e-001 -3.6297164e-001 -3.3049194e-001 -4.9903877e-001 -5.7554370e-001 -2.4592098e-001  6.2116659e-002 -5.7895171e-001 -2.7596771e-001 -4.2347873e-001 -2.7597209e-001 -1.0987968e+000 -2.2761777e-001 -7.3047680e-001 -5.5644704e-002  1.5809604e-001 -1.7063952e-001  2.3069562e-001  1.7306419e-001  1.0513363e+000 -3.7813929e-001 -5.8112033e-001 -4.0772624e-001 -3.7396733e-001 -1.3069799e-001 -2.6579312e-001 -7.8648091e-001  3.6828339e-001 -6.3616156e-001 -4.7284195e-001 -5.3944492e-001 -7.6012908e-001 -5.6002032e-001  7.5920680e-002 -3.3090869e-001 -3.3171207e-001 -5.0191529e-001  2.5273648e-002  2.0257177e-001  1.2808221e-001  4.1651503e-001  1.1252221e-001 -1.5902359e-001  4.4561417e-001 -9.6006123e-001  1.6236553e-001  2.1703116e-001 -2.9287550e-002 -1.8915797e-001 -3.7752794e-001
 -1.3628388e-001  1.1061866e-001  2.4813912e-002  1.0323979e+000  3.7873736e-001  4.7001444e-003  2.9153136e-001  7.5425837e-001  6.4510100e-001  3.0222482e-001  7.8925440e-001  5.1862736e-001 -7.8405129e-002  2.4303058e-001  2.0986405e-001  6.7870331e-001  3.2541498e-001 -5.1729243e-003  4.9641473e-002 -8.6825983e-002  1.7640958e-001  3.0516884e-002  5.6813176e-001 -6.2036631e-001  2.9361374e-002 -2.0339231e-001  5.2411946e-002 -1.3766535e-001 -1.5803653e-001  7.3980785e-001  9.0629677e-002  6.6948258e-001 -1.9322507e-001  3.2234442e-001  7.5773191e-001  8.1662538e-002  6.4654555e-001  1.2898852e-001 -8.0884007e-002 -1.6718297e-001 -4.1827123e-001  1.9746003e-002 -9.0642192e-001  4.3968670e-001 -4.7655647e-001 -3.5719040e-001 -2.5654077e-001 -7.9858584e-002 -1.8984717e-001 -4.5397051e-001  4.8923938e-001  4.4314865e-001 -1.0257945e-003  3.1255725e-001  1.2380451e+000  3.2364011e-001  9.1092896e-002  1.0151718e+000  7.2718990e-001  3.6626242e-001  1.6392148e-002  5.0441421e-001  7.1476502e-001  5.2638561e-001 -2.4877903e-001 -3.6891089e-001
  4.2656105e-001  2.7164713e-001 -1.4988016e+000  4.2062472e-002 -1.1416390e-001  1.7122142e-001  4.3946632e-002  3.0387873e-001  5.6415346e-001 -4.0954756e-002  6.6466080e-001 -1.5232438e-001 -1.0433475e-001 -1.4056741e-002  3.0312389e-001  2.3591133e-001  4.1866272e-001 -3.2082970e-002  1.4491547e-001  1.3326252e-002  3.3272707e-002 -3.9678331e-001  5.2224480e-001 -6.1173654e-001 -3.1381333e-001 -5.4223156e-001  4.4375270e-001  7.7908565e-001  4.3627428e-001  3.9322538e-001 -2.6084859e-001  2.9638367e-001  6.6924818e-001  1.1810891e-001 -1.9218531e-002 -7.2400322e-001  7.0526176e-001  1.7853294e-001  1.2086990e+000  9.4252405e-001 -4.1531348e-001 -4.1501742e-002 -5.3584176e-001 -3.3754293e-001 -6.5308136e-001 -7.0108609e-001 -1.0058372e-001 -1.7174860e-001  1.8598277e-001  3.6321627e-001  4.8048788e-001  4.2461180e-001 -2.8316868e-001 -2.4624914e-001  1.1433302e+000  5.0793273e-001 -1.8709390e-001  4.2238046e-002  5.8194975e-001  4.3538955e-001 -2.7284752e-001  1.1935222e-001 -5.8029516e-001 -1.8850558e-001 -6.0903763e-001 -3.7366210e-001
 -3.4934824e-001  2.1488673e-001 -2.6937642e-001 -1.2043349e-001  2.5201096e-001  5.3518394e-001  5.6584476e-001  5.9687874e-001  2.1539043e-001  4.5608311e-001  7.4768440e-001 -4.0825797e-001 -1.0535768e-001 -4.6252502e-001 -5.8564514e-002 -9.4493118e-002  1.8438523e-001  4.1306630e-001  3.4127071e-001  3.4189590e-001  2.5779914e-001 -1.5925795e-001  3.7785243e-001 -7.9526480e-001 -1.5862656e-001  2.0088663e-001  4.2802899e-001  8.2808088e-001  3.0780238e-001  6.7022992e-002  5.0930834e-003  2.2469949e-001  3.9885648e-001  3.3639286e-001  1.0021727e-002 -4.2747213e-001 -1.1951505e-001  7.7031403e-002  6.2610814e-001  7.2713913e-001 -4.9782776e-001 -2.6718139e-001 -6.7962133e-001  4.9115005e-001 -3.2226163e-001 -9.3466087e-001  2.0578226e-001 -8.4360901e-002 -2.0082099e-001  8.4212148e-002  1.5909085e-002  9.5690688e-003  1.5580295e-001 -9.7801681e-002  1.7233265e-001  9.3750777e-002  1.4445443e-001  4.5389729e-001  5.2708153e-001  8.0265548e-001  5.6838389e-001  6.7016532e-001  2.0383002e-001  2.2543231e-001  5.5880576e-001 -5.8714484e-001
  2.2723578e-001  5.7389656e-001 -4.8841358e-002 -5.1270543e-001  1.2238521e-001  7.2401133e-001  1.0225155e-002  7.8267448e-002 -2.5690063e-001 -1.0747908e-001  5.1147132e-001 -5.6452658e-001 -4.4156085e-001  2.9389852e-002  4.1169115e-001  1.9452991e-001  2.3416987e-001  9.9273752e-001  8.0551079e-001  4.5957312e-001  3.9521398e-001 -9.9753948e-002  6.2536510e-001 -4.6027545e-001  1.1286529e-001 -6.8350718e-001  1.0553091e+000  6.4295632e-001  1.0464038e-001 -5.0589267e-001  1.3940023e-001 -3.2008005e-001 -5.9139511e-001 -5.0521238e-001  3.9547432e-003 -5.3130985e-001 -5.1796095e-001 -4.6439670e-002  4.6985946e-001  1.1837447e+000 -7.5728207e-001 -1.5518874e-001 -7.5159850e-002  8.8241508e-001 -1.9721432e-001 -9.8326784e-001  4.5553212e-001 -1.5273654e-001  8.1981161e-001  5.3098487e-002 -7.0883454e-002 -3.2014513e-001 -6.8191158e-001 -4.4558484e-001 -7.5572066e-001 -6.7452726e-002 -5.3230691e-002  2.0081147e-001 -2.7947887e-003  3.3330346e-001 -1.9069627e-001  7.3825869e-001  4.0776369e-001 -5.9451849e-001  8.3943592e-001 -4.9528116e-001
 -2.7064145e-001  3.4273058e-001  9.2321862e-001 -6.2228670e-001 -2.7454893e-001  2.0517395e-002 -4.0384940e-001  2.6295352e-001 -3.2829906e-001  7.9903378e-001  3.4974284e-001  3.1379465e-001 -3.7987041e-001 -1.5125125e-001 -4.2246576e-001 -5.8466742e-001 -5.0937346e-002  1.6614530e-001  5.6608878e-002  5.0998938e-001 -2.5174852e-001  1.9399124e-001  6.6633714e-001  2.0544919e-001 -3.0872973e-002 -3.2100832e-001  7.4612967e-001  5.3764457e-001  2.1342706e-001 -6.6485374e-001  3.9419521e-001  7.4961987e-001  5.1922143e-001  5.4723945e-001  4.5584325e-001 -1.7652599e-001 -4.8536133e-001  5.2646767e-001  7.1196686e-001  5.1909111e-001 -4.6483068e-001 -1.3664316e-001 -1.6355497e-001  6.4339480e-001  4.4158819e-002 -7.0965537e-001  5.6940743e-001  4.8828888e-001  1.0811825e+000  5.0919671e-001 -8.0336419e-001 -6.5785440e-001 -2.1459880e-002  1.1642052e-001 -3.9273055e-001  4.3230083e-001  3.9338655e-001  4.7157629e-001  6.0416797e-001  7.1313504e-002 -2.1520504e-001  6.9945107e-001  1.2643286e-002 -1.3360566e-001 -4.6168495e-002 -8.0842702e-001
  1.0659558e+000  5.9847271e-001  9.9265434e-001  6.1589928e-001 -1.0403086e-001 -1.4814162e-001 -4.7678073e-001  5.0934039e-001 -2.9466326e-002  7.9871458e-001  4.4637762e-001  8.1859870e-002 -3.5342444e-001 -5.9596569e-002 -5.5209815e-001 -8.8300298e-001  2.7074186e-001 -2.7627613e-001 -4.6820473e-002  5.9330645e-002 -6.9333146e-001 -2.4856988e-001  7.1007089e-001  1.2153550e-001  1.1008981e-001 -2.3440023e-001 -2.8683948e-001  3.2177783e-002  1.4993403e-001 -2.7654592e-001  3.0495271e-001  6.0797963e-001  5.3271675e-001  5.5752817e-001  1.0955280e+000  9.9217862e-002 -8.1579165e-001  6.9639784e-001  1.6927323e-002  3.9848939e-001  5.0546755e-002 -1.6080212e-001  1.4259510e-001  3.6418937e-001  4.8111430e-002 -1.9760416e-001  3.7939498e-001  3.3143052e-001  3.7370898e-002  5.3245269e-001 -9.0415948e-001 -9.0822278e-001  4.8875931e-002  4.1669238e-002 -5.0013026e-001  5.1201499e-001  7.7730867e-001  5.9646937e-001  9.7551759e-001  4.2254250e-002 -4.9215312e-001  6.9782636e-001  8.8427950e-001  1.4841571e+000  6.1467579e-001  1.0531486e-001
 -2.3937899e-001 -5.7006351e-001  1.1826351e+000 -8.7586386e-001 -5.2339448e-001 -7.9869788e-001 -7.7718377e-001  1.9065535e-001 -3.6672757e-001  6.9525594e-001  3.4088462e-001 -4.6219515e-001 -2.7361168e-001 -5.6197022e-002 -4.8690070e-001 -7.3716266e-001  1.4330285e-002 -1.6579168e-001 -1.6773156e-001 -1.5045514e-001 -1.1087918e+000  3.5532252e-001 -4.6654919e-001 -8.5828485e-002 -6.5236963e-002  3.0693945e-001 -1.3636480e+000 -1.0617210e+000 -6.0986277e-001 -5.8425085e-001  1.5522177e-002  2.1655994e-001  6.5767215e-001  1.1146493e-001  9.0639985e-001  6.9063053e-001 -2.4390287e-001  5.2470627e-001 -2.7795026e-002 -6.8540383e-001  4.9845046e-001 -1.5690450e-001  6.1743386e-001 -4.1642534e-001  5.1263021e-001 -2.5742447e-002 -1.4849836e-001 -5.1793906e-002  4.8106401e-001  4.1709836e-001 -7.3918268e-001 -5.9613537e-001  6.1149110e-001  1.5880894e-001 -5.4151355e-001  4.2319151e-002  2.6756883e-001  6.2287055e-001  5.2504827e-001  6.6118577e-002  8.7501885e-001  5.1011948e-001 -8.1672797e-001 -7.0267362e-002 -4.5348830e-001 -6.0100594e-001
  4.7335200e-001 -8.2708594e-001 -1.3506665e-001 -9.1758921e-002 -6.5036589e-001 -1.1385339e+000 -7.6845621e-001 -6.3719613e-001 -4.6669389e-001 -1.6036470e-001 -4.6817046e-001 -1.9144078e-001 -3.5243107e-001 -2.2623642e-001 -7.4480126e-001 -8.8425200e-001 -1.7612780e-001 -7.2030231e-001 -1.0266627e+000 -2.0697889e-001 -1.2287545e+000 -1.7308644e-001 -1.3883852e+000  1.1875277e-001 -1.1683491e-001 -1.7865072e-001 -6.7471875e-001 -5.9849398e-001 -6.5306512e-001 -1.1428786e+000  4.6791933e-001 -7.2835309e-002 -1.8132414e-001 -3.3442997e-001  5.4878249e-001  6.4098610e-001 -1.2581909e+000  6.6066391e-002 -3.7790572e-001 -4.6283294e-002  2.9290395e-002  9.5882859e-003 -4.8667307e-002 -2.0137232e+000  4.0717435e-002 -4.8686322e-001 -3.6440883e-001 -4.5595305e-001  6.3407693e-001  6.8397497e-001 -1.0765577e+000 -1.3314058e+000  2.8431333e-001 -5.9785339e-002 -2.1448326e-001 -5.3478120e-001  1.5431936e-002 -1.8335924e-001 -5.7721012e-001 -2.4785093e-001 -1.6046738e-001 -2.7270483e-001 -1.9135254e-001 -2.1279907e-001  1.7144790e-001 -5.3258671e-001
 -6.3569392e-001  3.8901235e-001 -1.4759461e-001 -1.4598690e-001 -3.9385737e-001 -1.5947441e+000 -4.2823117e-001  6.5010266e-001 -4.3582534e-001  5.2746557e-001 -5.6530793e-001  3.8926825e-001 -7.0696518e-001 -3.2119476e-001 -8.5497361e-001 -1.0066869e+000  5.0387277e-001  7.6151534e-002  3.1772843e-001  4.0956255e-002 -3.1071867e-001  5.7452960e-002 -3.8480415e-001 -4.2558417e-001  1.8647892e-001  1.5560905e-001 -1.5460933e-001 -2.6668424e-001 -3.6173367e-001 -6.8589080e-001  6.9041005e-001  7.5109473e-001 -3.5161111e-001 -2.6907822e-001  8.9578658e-001  7.3175662e-001 -1.0405234e+000 -2.0335123e-001 -1.8569783e-001 -2.5508985e-001 -1.6785181e-001 -1.0609471e-001 -4.5205179e-001  4.5742645e-002  5.7701328e-002 -1.9404699e-001 -2.1927278e-001 -1.1339901e+000  1.0123684e-002  5.1634454e-001 -8.5054283e-001 -1.0050250e+000 -1.4830879e-001 -2.7379721e-001 -6.3599333e-001 -3.2991662e-001  3.8545043e-001  6.2347156e-001  4.6784972e-001  3.0984312e-001 -2.2049448e-001  5.2539870e-001 -9.3799032e-002 -6.4637091e-001  5.1298507e-001  4.4751687e-001
  2.8242336e-001 -1.2256116e-001  7.4834162e-001  2.2588588e-001 -1.6828896e-001 -7.7110753e-001 -3.6840879e-001  1.1117576e-002 -4.5123948e-001  2.4825301e-001 -1.9673794e-001 -1.8025285e-002 -6.5777097e-001 -3.8459016e-001  3.2320483e-001  1.0962883e-001  1.4787983e-001  6.6211866e-001  3.5475851e-001 -3.0305258e-001 -9.5373656e-001 -6.7219259e-001 -8.6281527e-001  7.0476858e-002 -1.2649800e-001 -5.0110981e-001 -6.9575006e-001  2.3141142e-002 -2.8046343e-001  5.7324438e-001  2.2482093e-001  3.8407288e-001 -2.9182070e-001 -6.1337583e-001  6.9561537e-001  2.0025726e-001  4.8924411e-001  4.0960102e-001 -3.6578003e-001 -5.4446218e-001 -3.2994909e-001 -1.5258823e-001 -3.9185907e-001 -6.7066156e-001  1.1511153e-002 -1.1439048e+000  1.8285739e-001 -7.8534737e-001  5.9594845e-001  6.0879027e-002  2.8215712e-001  1.2527235e-001 -2.9768173e-001 -9.9326453e-003 -5.1496762e-001 -3.9044792e-001  3.9922266e-001  8.5001647e-001  5.8623643e-001  5.1484698e-001 -1.0677200e+000  7.2279882e-001  7.3711361e-001 -2.7007591e-001  5.8928583e-001  4.4812331e-002
 -4.0412087e-001 -9.9661998e-001 -3.9773928e-001  2.0485696e-001 -6.6841273e-001 -5.5777408e-001 -4.9452000e-001 -2.5079788e-001 -4.7005398e-001  1.8305551e-001 -3.7694497e-001  4.9308922e-001  1.0907012e-001 -3.5748623e-001  1.9058970e-002 -2.9604929e-002  2.2803810e-002 -1.4523112e-001 -6.2929922e-001 -1.7465814e-001 -1.9610457e-001 -2.9872496e-001 -9.6793232e-001 -1.0590736e+000 -2.0864132e-001  1.2759264e-001 -6.9999849e-001 -3.9868597e-001 -6.4346530e-001 -6.6945100e-001  2.9786103e-003 -3.2456935e-001 -8.2745422e-001 -3.6963426e-001 -2.9833200e-001 -2.0358011e-001 -7.7860161e-001 -4.8000963e-001  5.6312404e-002 -4.6199172e-001 -3.1293946e-001 -5.6473889e-001 -4.0935790e-001 -2.0575411e+000 -4.8366017e-001 -8.8297240e-001 -8.7014671e-001 -8.4032758e-001 -6.6293268e-001 -6.5115543e-001 -1.7761714e-001  3.5708382e-001  1.0935819e-001  2.2765437e-001 -2.7981720e-001 -1.8642272e-001 -1.2835024e-001  5.0555492e-001 -1.6297521e-001 -1.9321246e-002 -1.9227186e-001  8.0970538e-001  3.3942115e-002 -1.7573247e+000  3.5742618e-001  6.4141447e-002
 -4.1853819e-001 -3.8778005e-001  3.2982527e-001  1.0325323e-001 -1.6021734e-001 -1.1909082e+000  3.4624384e-001  2.8889501e-001 -4.0631215e-001 -1.7252616e-001 -5.2726888e-001  2.6992337e-001  3.5349065e-001 -3.2644391e-001  5.3720998e-001  3.9476442e-001 -1.0630089e-001 -2.6383685e-001 -2.7389304e-001 -1.8191801e-001  6.2235158e-001  1.2904398e-001 -3.9772254e-001 -4.2788750e-001  1.1854076e-001 -2.0200484e-001  6.1880560e-001  9.6727904e-001  5.0077075e-001  7.5059684e-001 -3.5596959e-001 -4.8526619e-001 -3.2200514e-001 -8.4533979e-002 -7.9202002e-001 -3.1508987e-001  6.0966605e-001 -6.3361370e-002  3.0483277e-001  3.4791329e-001 -2.9916035e-001 -8.0945321e-002 -4.9432488e-001  7.2741179e-002 -1.3372829e-001  2.4043536e-001 -8.5058645e-001 -3.8508409e-001 -3.9027558e-001 -9.7611990e-001  3.6669697e-002  6.2046542e-001  2.4838092e-001  2.4891129e-001 -1.6682064e-001 -4.2158100e-001 -3.2798511e-001  2.3832829e-001  8.3216395e-002  4.8478364e-001 -2.8359583e-001  3.3177330e-001 -5.1384103e-001 -1.1045407e+000  4.8427988e-001 -2.4134527e-001
 -1.0114674e+000 -7.5688390e-001  3.0054151e-001  1.2399618e+000 -5.4968862e-001 -4.5821990e-001 -3.2690073e-001  6.5669026e-001 -5.5855116e-001  6.9310983e-002 -1.3209357e-001  5.6983378e-001 -3.1893213e-001 -4.7892268e-001  1.0610489e+000  8.0212161e-001  4.1528709e-002 -1.2242472e-001  1.4162961e-001  4.4239063e-002 -2.1308284e-001  7.1262938e-001  5.0145338e-001 -2.9811028e-001 -1.4501223e-002  8.3237251e-002  3.0364672e-002  4.0422367e-001  4.7474962e-001  1.2226376e+000 -7.5424637e-001  5.3407665e-001 -4.1827831e-001 -9.1850951e-001  5.6175150e-002 -3.4943505e-001  1.3065593e+000  5.1518593e-002  5.5559908e-001  1.3408115e-001 -1.5451746e-001 -3.2123765e-001 -4.3676316e-001  1.1420105e+000  1.5211354e-001 -6.7486112e-001 -5.4037453e-001 -7.6713201e-001 -6.7941228e-001 -6.6229075e-001  4.4566295e-001  3.8446982e-001 -8.1080088e-002 -4.9156019e-002  7.2252462e-001  1.3786725e-002  1.2515189e-001  7.6851854e-001  1.5634005e-001  1.5990846e-001  9.9660943e-002  5.7750980e-001  1.1531879e+000 -5.1760479e-001  9.7269169e-002 -6.8357072e-001
  1.8142546e-001 -1.0227055e+000  7.8668297e-001  1.6726365e+000 -9.8516843e-002 -1.3616846e+000 -9.5006563e-002 -1.0812762e-001 -6.2152863e-002  4.3856218e-002 -8.0763916e-001  6.0808659e-001  4.9168958e-002 -5.7397610e-001  1.0248978e-001 -1.2971430e-001 -3.6309417e-001 -1.0510475e+000 -7.9251646e-001 -5.3677165e-001 -2.8192018e-001  1.6414419e-001 -5.1548280e-001  1.0189644e-003 -3.1606176e-001  4.6958250e-002  6.1358031e-001  1.2483295e+000  7.5183567e-001  2.2677474e-001  6.7450908e-001  6.2787823e-001 -1.2853491e-001 -1.1136439e-001  2.0100278e-001  3.1564015e-001 -2.8011579e-002  3.8060116e-001  9.8768364e-001  4.4195488e-001  7.5010438e-001  5.9694442e-002  5.1833277e-001 -7.4019674e-002  3.0397914e-001  1.3368503e+000 -3.7283625e-001  6.5518395e-001  1.0241124e-001 -3.5554801e-001  1.9329972e-002  3.0438994e-001 -7.1026629e-002  5.9116169e-001  1.6139886e-002  1.6905013e-001  5.5500276e-001 -3.1937664e-002 -8.1281135e-002 -7.4564133e-002 -1.2032758e+000 -1.6492143e-001  1.4072028e+000 -8.8180087e-001 -9.7207376e-001 -8.3648128e-001
 -1.1600714e+000 -4.5643217e-001  1.1522376e-001 -2.1081508e-001 -4.4025114e-001 -4.7358233e-002 -2.0965079e-001  7.0859082e-001 -2.8827991e-001  3.9293681e-001 -1.1288100e-001 -4.2339249e-002 -9.1257161e-002  2.4937140e-001  5.6764989e-001  5.9679860e-001 -1.4135957e-001  1.6411862e-001 -4.8651452e-001 -5.2390615e-001 -1.2896897e+000 -4.9908162e-001 -2.5765851e-001 -1.4856776e+000 -3.4865927e-001 -6.1619565e-001  1.7584609e-001  5.1144100e-001  1.3098012e-001  7.8023702e-001  1.1806390e-001 -2.1751163e-001  3.5179166e-002  4.4310753e-001 -4.3090055e-001  4.3443707e-001  5.9448935e-001  1.9690534e-002  4.6855982e-001  3.0899325e-001 -2.9595061e-001 -3.1001117e-001 -1.2091571e+000 -3.0217547e-001 -9.0479744e-002  7.0910069e-002 -7.2619323e-001 -2.1420398e-001 -1.9921590e-001 -6.0394468e-001  2.5340986e-001  3.5753077e-001 -3.6242050e-001 -1.9426245e-001 -5.9751850e-001 -5.1407499e-001 -3.5955730e-001  7.1518076e-002  1.1241408e-001 -4.7198810e-002 -4.4304626e-001 -8.3238211e-001 -4.3287741e-001  1.4709099e+000 -6.4235355e-001 -1.3268043e+000
 -3.5376270e-001  8.2772187e-002 -1.2896734e-001 -7.4646053e-002  5.4949999e-002 -1.7803493e-001 -2.2726057e-001 -4.3720548e-002 -2.2390803e-001 -1.2861047e-001  1.2282492e-001 -3.4547267e-001 -3.1813512e-001 -3.2021802e-001  9.9861729e-001  9.7302096e-001  2.5590314e-002 -2.4349023e-001 -6.2099535e-001 -2.7336980e-001 -7.9053287e-002  3.2625397e-001  5.8244615e-001 -2.8526740e-001 -1.0830574e-001 -5.5739929e-002  5.8576293e-001  5.6650364e-001  3.3302688e-001  5.9071361e-001 -4.2904729e-001 -5.0473905e-001 -7.2088133e-001 -1.0173742e+000 -8.2082795e-001 -8.1049307e-002  2.7582026e-001 -9.8951934e-002  9.2989385e-001  2.1816043e-001 -5.8177818e-002 -2.1021652e-001 -2.5247866e-001  3.1466521e-001 -8.4256536e-002 -5.6349693e-001 -2.8070226e-001 -2.7557402e-001 -9.9232920e-001 -3.8321622e-001  3.1719504e-001  6.2400614e-001 -3.8597973e-002 -2.0831893e-001 -2.9893876e-001 -2.1379007e-001 -1.0536660e-001 -4.1891178e-001 -3.6259028e-001  2.3366749e-002 -4.4242594e-001 -1.2010691e-002  2.8687927e-002  2.4695062e-001  7.0549561e-001 -6.2306686e-001
 -1.1072144e+000 -1.3059610e-001 -3.4141761e-001 -3.9740074e-001 -2.3990519e-001  4.8996607e-001 -1.7003911e-001 -1.9345286e-001 -5.0847409e-001  4.0501544e-002 -3.8540351e-001 -4.6618045e-001 -3.5303582e-001 -2.9637460e-001 -2.0766323e-001 -4.8751419e-001 -1.2244627e+000 -5.3791695e-001 -3.4376766e-001 -2.8082561e-001 -1.6318590e-001 -1.2291770e-001 -1.6912496e-001 -3.2798191e-001 -4.7675930e-001 -1.3881967e-001 -1.9604929e-001  1.6731268e-001  3.6668609e-001 -3.6745424e-001 -3.9567970e-002 -6.7135531e-003 -1.6274185e-001 -5.7317052e-001  1.2992186e-001 -3.7349291e-001 -7.3697290e-001  6.4982349e-001  3.2630821e-002 -1.1954601e+000 -8.4213288e-002 -1.1197451e+000 -2.9243924e-001 -6.2567463e-001 -3.7725996e-001 -1.5974876e+000 -7.4858592e-001 -7.3980905e-001 -6.5287995e-002 -6.0696055e-001 -8.2460438e-001 -5.5321065e-001 -4.0984087e-001 -2.6068645e-001 -1.0586497e+000 -5.1429536e-001  4.4525826e-002 -4.2633804e-001 -2.6435734e-001  1.9265937e-001 -6.2847469e-001 -2.2146813e-001 -1.5323364e-001 -7.8361983e-001 -2.4771948e-001 -8.6316952e-002
 -8.9892955e-001 -4.2481972e-001  4.0962639e-001 -9.9598654e-001 -5.7858654e-001 -4.1443510e-001 -5.9371553e-001 -1.4897015e-001 -2.9010589e-001 -8.2086569e-001 -5.5392094e-001 -8.2535971e-001 -4.0267143e-001 -5.7457567e-001  2.1354889e-002  2.0373927e-001 -2.8241669e-001 -1.2162986e+000 -1.1599351e+000 -8.6064255e-001 -5.8342350e-001 -8.1980599e-001 -9.5435087e-001 -7.4133020e-001 -8.7732532e-001 -5.8931126e-001  2.5876358e-001  2.6349823e-001  2.2157915e-001 -1.6378929e-001 -4.3292419e-001 -2.7812845e-001 -8.9659504e-001 -5.6286192e-001 -3.5705679e-001 -3.9132351e-001 -2.8511046e-001  1.3457309e-002  2.0864983e-001 -1.5445499e-001 -4.4640190e-001 -5.4304737e-001 -6.9472574e-001 -7.6057079e-001 -9.2887519e-001 -9.1461323e-001 -6.9865112e-001 -8.6754542e-001 -2.0424089e-001 -1.2083002e+000 -2.7524486e-001 -3.7725182e-001 -4.0855315e-001 -1.9728175e-001 -1.2427041e+000 -4.3350878e-001 -8.4473514e-002 -4.1410588e-001 -7.1591278e-001 -5.2067625e-002 -9.0538273e-001 -4.2213721e-002 -1.3409597e+000 -3.0264297e-001 -2.7894993e-001 -3.3025439e-001
 -9.8078326e-001  7.4673157e-001  8.7529863e-002  4.7074816e-001  4.5095062e-001 -9.7897505e-001 -2.2889288e-001  4.9564235e-002  2.7015845e-001 -4.0521460e-001 -4.4097718e-001 -4.0275804e-001 -3.8705670e-001 -4.9175329e-001 -4.5607999e-001 -2.7144291e-001 -2.8988926e-001 -5.7684769e-002  7.3363300e-002 -8.9245423e-003 -5.4889512e-001 -1.4082883e-001 -1.0740854e-001  1.4637984e-001 -5.7444592e-001  4.6617158e-001  7.1871256e-001  1.0082277e+000  1.1382286e+000 -3.2405028e-001 -1.6166814e-001 -1.0330366e-001 -7.9573275e-001  4.6489796e-002 -1.2966093e-001 -2.7648253e-001 -5.5870998e-001  7.8145932e-001  1.3834532e+000  5.1153698e-001  2.0691064e-001 -9.2788275e-002  8.4354334e-001  6.8540166e-001 -1.1048978e-001  8.9547302e-002  1.3181357e-001 -4.0868096e-002 -1.8616217e-001 -8.4660591e-001 -1.6944645e-001 -3.6950525e-001 -2.9395611e-001 -2.8361013e-001 -7.9507577e-001 -2.8836163e-001  2.6032985e-001 -8.7375483e-001  1.7425508e-001  2.4210078e-001 -3.4208434e-001 -2.9464659e-001 -6.4684628e-001 -1.4164365e-001 -8.1465781e-001 -3.8780581e-001
  5.3147955e-001 -3.8619059e-001 -1.3237413e-001  1.6597936e-001 -8.6300052e-002  1.1625204e+000 -4.4065888e-001  8.8636659e-001  3.4039169e-001  2.8085068e-001  9.2110906e-001  3.6201049e-001  3.9540800e-001  9.5523621e-001  8.4961710e-001  6.9381281e-001  4.8932753e-001  7.2200279e-001  4.9518102e-001  4.4988826e-001 -4.5952098e-002  2.7607942e-001  1.0449966e+000 -1.5979151e-001  7.0037702e-002  2.7591944e-001  3.8126293e-001  1.1605373e+000  9.2983267e-001  7.0355736e-001  1.0245349e+000  4.6517278e-001  2.3562880e-001  4.2425138e-001 -1.1239210e-001  1.9181705e-001  5.7427024e-001 -2.0227313e-001  3.4224048e-001 -3.8601351e-001 -2.7543454e-002 -2.7650517e-001  1.7083576e-002  4.8573128e-002 -1.1360970e-001 -1.0663559e+000 -1.8574722e-001 -6.9867278e-001 -1.4282576e+000  1.5440456e-001  1.3479072e-001  8.2251758e-001  6.5581200e-002 -7.8067012e-001 -1.0782871e-001 -1.3484754e-001 -4.2945634e-001 -4.0074206e-001  5.8606016e-001  5.8024279e-001  7.9948863e-002 -3.1812383e-001  1.5976722e-001  4.6967942e-001 -7.0023388e-001 -6.6775933e-001
 -1.1753451e+000 -1.1304586e+000  4.3166974e-001 -3.7227027e-001 -8.6786095e-001  1.5497930e+000 -7.1077171e-001 -5.0762011e-001 -5.8974788e-001  1.6623228e-001 -3.0317472e-002  3.4182545e-001 -7.8646820e-001  1.7170652e-001  3.9462053e-001  7.7585877e-001 -1.1891536e-001  2.1506095e-001  1.7638500e-001 -3.6620333e-001 -1.6072237e-001 -2.7813589e-001 -1.3415663e-001  9.5660652e-001  2.6048974e-001  7.8408402e-001 -9.4844453e-001 -7.7185114e-001 -8.6622682e-001 -1.6457134e-001  4.6837814e-001 -5.9810270e-001  5.8322456e-001 -1.2188953e-001 -7.2897473e-001 -2.9985473e-001 -8.4332316e-001 -5.6937189e-001 -1.7026622e-001 -8.4896929e-001 -1.8205293e-001 -1.1684511e-001  7.0951263e-001 -1.6743177e+000 -5.4164127e-001 -1.8753384e+000 -2.8117122e-001 -4.9632413e-001 -1.0516628e+000 -1.8204269e-001  1.3346126e-001  3.2442024e-001 -9.5207143e-002 -7.8907114e-001 -4.4123766e-001 -1.2466744e+000 -6.1116138e-001 -1.0752140e+000 -8.4449316e-001 -1.0516433e+000  1.3357742e+000 -6.2703206e-001  1.7156372e-001 -2.2326164e-001 -7.6789417e-001 -1.0547349e+000
 -4.2596154e-001 -5.2006702e-001 -1.0355894e-001 -1.2658129e-001 -2.6092982e-001  1.1526164e+000 -8.0989145e-001 -1.2659972e-001 -2.4023279e-001 -6.9173878e-002  2.1790500e-001 -5.0764534e-001 -6.6196796e-001  1.5759002e-001  7.2665860e-001  7.8252512e-001  1.0223827e-001  3.3329213e-002  7.4967834e-001 -5.0488386e-001  5.7285428e-001  5.2752060e-001 -3.6941424e-001 -2.8654557e-001 -1.1271394e-001  5.5937195e-001  9.7609959e-002 -9.5077399e-002 -2.0241277e-001  3.3663574e-001  1.4818323e-001 -1.2993303e-001  3.1991983e-001  1.8348823e-002 -7.1915133e-001  1.0878085e-001  7.5682680e-002 -4.3038167e-001 -2.4377670e-001  4.0255684e-001  6.3644318e-002 -3.4760563e-001  3.8942569e-001 -2.0579373e-001 -6.8831867e-002 -7.0961806e-001 -7.4154719e-001  2.8702676e-001 -1.0430696e+000  6.3198196e-001  2.8927550e-001  5.7236499e-001  1.3156376e-001 -5.6022065e-001 -9.6310169e-001  1.5201747e-001 -4.2151741e-001 -7.3928140e-001 -8.1995572e-001 -5.4614212e-001  1.1773114e+000 -7.6207213e-001  4.2817933e-001 -7.0115443e-001 -4.6685563e-001 -5.2982404e-002
 -7.8073265e-001 -8.8722180e-001  4.0676697e-001 -3.2126281e-001 -3.4593119e-001  2.4067237e+000  2.4559367e-001  3.3604567e-001 -7.3205619e-001  9.2026408e-001  1.3158381e+000  3.3583282e-001 -3.3634770e-001  3.3119567e-001  4.0575484e-001  4.6717305e-002  4.5601867e-002 -1.4071885e-001  5.1985836e-003  5.3286267e-001  5.5997906e-001  5.9756193e-002  9.7010588e-001 -6.7706829e-002 -1.0321367e-001  5.0158769e-003 -5.1280498e-001 -4.0707958e-001 -4.2763893e-001  4.4696195e-001  1.3440686e-002 -2.8479913e-001  1.1786952e+000  6.2056398e-001 -6.2284617e-001  1.7165810e-001 -3.7877670e-001  2.6750529e-001 -6.7019843e-001 -3.3175766e-001 -1.6261338e-001 -7.1108069e-001  5.2317054e-002  2.1801170e-002  2.5798343e-001 -4.4664559e-001  1.1422863e-001  3.4069536e-002 -1.4736057e+000 -1.0590092e-001 -4.5620302e-001 -5.0419563e-001  1.2162172e-001 -2.7604668e-001 -1.0711450e-001  1.0469513e-001  2.1205057e-001  1.7173200e-001 -3.3177196e-001 -7.5014573e-001  8.6956588e-001  8.9827778e-002  1.4318161e+000  6.8466407e-001 -3.9823224e-001 -2.3722928e+000
  3.8088985e-001 -6.2424186e-001 -1.3394472e+000  7.5710038e-001 -7.1794751e-001  7.5545379e-001 -2.4271778e-001 -3.3698942e-001 -7.4212557e-001 -3.4088356e-003 -1.9329638e-002  1.7474232e-001 -3.7260127e-001  2.1255203e-001 -2.9221337e-001 -2.6364872e-001  4.0278696e-002 -7.3859627e-001 -7.2880410e-001 -8.3823386e-001 -7.3058493e-001 -4.7673056e-001 -1.1039678e+000 -5.1726697e-001 -4.6511891e-001  1.7576846e-002 -8.5093301e-001 -5.7891437e-001 -4.1802027e-001  2.0822379e-001  3.0566834e-001  5.0159243e-001  6.7624170e-001  7.2471710e-001  5.3720977e-002  2.0251795e-001  1.6186264e-001 -1.1085878e-001 -5.6452234e-001 -1.1197468e+000  1.4631868e-001 -2.4553288e-002 -1.9838432e-001 -2.9034928e-001  2.4494668e-001 -1.3445403e+000 -2.6821835e-001 -1.4540942e+000 -8.9395883e-001  1.3405666e+000 -8.8287740e-001 -5.7698871e-001 -4.0344345e-001 -9.3116798e-001 -1.0137804e+000 -9.7333609e-002 -5.2167078e-001 -7.5907978e-001 -6.2631373e-001 -1.7286473e+000 -7.4772732e-002 -5.4686822e-001  5.7853796e-001  3.7941855e-001 -5.2894493e-001 -1.1518064e+000
  1.2099305e+000 -6.5455641e-001  7.3552226e-001 -1.6053362e-001 -9.3820581e-001  6.9920443e-002 -3.9438045e-002 -8.9344070e-001 -4.5758194e-001  1.2792181e-001 -1.1921177e-001 -4.6668008e-001 -1.9497144e-001 -4.2219621e-002 -4.4382871e-001 -2.0445375e-001 -1.7587481e-002 -1.2605405e+000 -8.5574721e-001 -7.5396163e-001 -8.9056438e-001  4.8141601e-001 -4.7255447e-001  1.4042665e+000 -1.6057311e-001  6.4440196e-001 -5.3570526e-001 -5.8275121e-001 -3.5127483e-001 -6.8438812e-001  3.2566268e-001  6.9849943e-001 -9.2394299e-003 -2.5680378e-001  8.5285571e-001  1.3149435e+000 -5.2004395e-001 -1.1270641e-001  3.4502720e-001 -3.6854953e-001  9.2204348e-001 -3.1626075e-001  8.5726328e-001 -2.4557592e-001 -1.9273958e-001  2.5802058e-001 -3.1977019e-001 -6.0376807e-001 -7.5210119e-001 -2.8738654e-001  1.4116127e-001  1.6426748e-001  3.0643140e-002  1.8312431e-001  7.2648974e-001  8.7675861e-002  1.4487110e-001 -3.0347678e-002 -4.7194474e-001 -1.3866318e-001  4.0825462e-001 -8.3097266e-001  1.1028831e+000 -6.3550593e-001 -7.4121068e-002  1.0542955e+000
 -3.9602066e-001 -1.9289572e-001  1.6166959e+000  5.5807047e-001 -5.7404434e-001  8.2678853e-002 -6.6313988e-001 -8.8352946e-002 -8.6766136e-001 -2.4248085e-001 -2.6258543e-001 -3.3507184e-001 -5.1618184e-001  2.7801066e-001  4.4104546e-001  5.7115061e-001  5.1950682e-001 -7.4249050e-001 -2.6163092e-001  1.8664252e-002 -6.4889143e-001 -7.6792780e-001  5.8018835e-001  3.8880292e-001  2.7019374e-001  1.6828861e-001 -3.5068425e-001  4.4216816e-001  3.4767612e-002  2.8257232e-001 -2.3775886e-001 -1.0770612e-001  9.9035118e-001  4.9165348e-001  3.8085391e-002 -7.6658919e-001 -2.6835523e-001 -3.2832051e-001  3.7708394e-001 -5.5514237e-001 -2.1241613e-001  1.2218372e-001 -1.5176576e-001  4.1288493e-001 -2.8974502e-001  1.4306598e-001 -5.0793095e-001 -5.0661867e-001 -4.0240674e-001 -7.0661018e-001  1.0180476e-001  2.0451478e-001 -9.7144009e-003 -2.3016401e-001 -4.2392278e-001 -4.3769715e-001 -1.1852348e-001 -1.6883349e-001  8.2283045e-002 -5.0179945e-001  9.6946842e-001 -1.2296938e-001  1.1531667e-001  7.7135621e-001 -8.2593920e-002 -1.1348142e-001
  7.4221617e-001 -1.8973702e-001 -3.3540393e-001 -9.6139874e-001 -4.1722863e-001 -9.8566102e-001 -7.4231365e-002 -7.4308679e-001 -4.9695283e-001 -3.5190331e-001 -5.2553902e-001  7.7284187e-003  8.7889110e-003 -9.0887889e-002 -1.9198081e-002 -2.9831664e-002 -3.8973269e-002 -1.0535461e-001 -5.0391058e-001 -1.3151127e-001 -2.9144921e-001 -8.9068710e-001 -6.6591941e-001  2.8943295e-001 -5.7094707e-002 -1.1227209e-001 -5.3553591e-001 -4.9580375e-001 -6.8912993e-001  8.0835994e-001 -1.4089475e-001 -2.8836170e-001 -3.4621283e-001 -7.2050177e-001 -7.0755666e-002  3.2565001e-001  1.0738125e-001 -1.3302742e-002 -3.7028127e-001 -1.3569773e-001  2.4874004e-001  3.8345027e-001  6.9674272e-001  1.7495756e-001 -3.1155643e-001  4.3279032e-001 -4.5859969e-003 -3.3055918e-001 -7.7725529e-002  6.9870479e-001  3.3520394e-002 -1.3016818e-001 -1.2556474e-001  3.4371658e-001 -2.5281245e-002 -3.9040572e-001 -6.4815815e-002  2.5590413e-001 -3.8899332e-001 -2.1576937e-001  2.6084428e-001  2.3711598e-001  8.7432355e-001  5.0095766e-001  6.0158657e-002  4.8017098e-001
 -9.9644928e-002 -4.6997772e-001  6.1610728e-001 -1.0344671e+000 -5.9398475e-001 -1.1068490e+000 -5.2555748e-001 -7.2042520e-001 -6.2690347e-001 -5.5562792e-001 -5.3677946e-001 -6.6231086e-001 -1.6093988e-001 -6.7578964e-001 -2.8179590e-001 -4.0212353e-001 -5.0667161e-001 -6.4083224e-002  7.1962282e-002 -2.2975797e-001 -7.2396149e-001 -4.0272043e-001 -1.8443768e-001  1.0427962e-001 -4.1327811e-001 -3.5439034e-001 -1.1426249e+000 -1.3127248e+000 -7.4883432e-001 -7.5028180e-001 -4.5689503e-001 -8.1656728e-002 -2.2045880e-001 -3.0622987e-001 -1.4505364e-001 -2.7189732e-003 -7.7494360e-001 -3.0769729e-001 -6.5178022e-001 -7.8155084e-001  3.9669007e-002 -2.3227078e-001  5.6995690e-001 -3.9219478e-002  1.2639761e-001  1.3950444e-001  4.7833760e-002  6.9648677e-002  4.2689966e-001 -2.7230749e-001 -5.7330995e-001 -6.5454930e-001 -2.1179506e-001 -3.6343568e-002  7.5904493e-001 -7.5946223e-001 -2.6532938e-001 -1.8804655e-002 -7.9328882e-001 -3.9730465e-001 -9.8568883e-001 -4.1789525e-001  1.4786393e-001 -4.4884785e-001 -3.2583720e-001 -7.8650029e-002
 -5.4534390e-001  1.1893126e-001 -3.8941260e-001 -2.3341621e+000 -4.5708120e-001 -1.8682913e+000 -3.4418121e-001 -5.1608529e-001 -2.1822570e-001 -3.5278413e-001 -5.1276958e-001 -2.8147693e-002  3.5300314e-001 -3.6128133e-001 -6.0775633e-001 -4.7892509e-001 -1.7911798e-001  3.5912924e-002 -5.2446846e-001  1.4700805e-002 -2.6043249e-001  1.1589988e-001 -1.8685203e+000 -5.8246953e-001 -5.7169606e-001 -2.1051531e-001 -8.0203268e-001 -1.3234972e+000 -1.0175952e+000 -9.2166867e-001 -4.7355091e-001 -6.0471965e-001 -9.9364991e-001 -1.1425016e+000 -3.8667134e-001 -1.3802552e-001 -9.5309695e-001 -4.8714291e-001 -9.9839567e-001 -1.4141850e-001 -1.7060901e-002 -3.0913860e-001 -4.9530930e-002 -5.5748898e-001 -8.1641868e-002  2.0676577e-001  2.5977704e-001 -5.6182299e-002  5.0043783e-002  1.3471756e-001 -6.9157743e-001 -1.0331078e+000 -7.3145466e-002  1.4833239e-001 -4.5197420e-001 -6.1856749e-001 -3.8487730e-001 -7.3397060e-001 -6.3793985e-001 -2.9462060e-001 -1.3019667e+000 -2.2821195e-001 -1.1537941e+000 -4.1799010e-001 -3.4380747e-001 -3.5519456e-001
 -1.4465304e-001 -1.5897422e-001  1.2052907e-001 -9.6168567e-001 -3.0365263e-001 -3.8411330e-001  2.2782287e-001 -1.0644684e+000 -8.1674806e-001 -5.7394957e-001 -5.4864359e-001 -1.4940805e-001  5.2919515e-002  2.0501323e-001 -5.9810443e-001 -3.9399562e-001 -1.2618314e-002 -2.2216284e-001  4.8487443e-002  2.1989340e-002  3.7654185e-001  1.5677441e-001 -3.8529586e-001 -1.8856502e-001 -3.6364630e-001 -1.3489345e-001  7.4903057e-001  2.0266905e-001  5.1572722e-001 -8.5266630e-001 -1.6700693e-001 -6.3781058e-001 -8.3918474e-001 -4.6997322e-001 -5.4440915e-002  1.0563797e-002 -6.1413696e-001  4.9700129e-001 -4.7253680e-001  1.1149589e-001 -1.8281010e-001  1.2192655e-001  4.0498022e-001 -2.5193742e-001  9.2599738e-002  2.4744294e-001  4.9598442e-001  7.3993852e-001  5.2155252e-001 -5.4404214e-001 -4.0618926e-001 -1.0172361e+000 -4.1735792e-001 -6.1319845e-001 -3.8649698e-001 -5.2166630e-001 -4.5715212e-001 -7.3908185e-001 -1.0716956e+000  7.5614752e-002 -5.6700791e-001 -4.1858124e-001 -7.0754226e-001 -8.1740192e-001 -3.6514239e-001  3.1821680e-001
 -9.6773558e-002 -3.2275123e-001  2.4786947e-001 -1.1077952e+000 -1.1838241e-002  4.1922538e-001  6.8354483e-002 -9.6756420e-001 -2.3255259e-001 -1.0153504e+000 -6.0211730e-001 -1.3321028e-001  1.6868883e-002 -1.7376983e-002 -3.5406879e-001 -5.9502040e-001 -4.8361986e-001 -3.8937217e-001 -1.1506100e-002 -1.7907156e-001  3.3952333e-001 -5.9130912e-001  5.2221113e-001 -2.3393919e-001 -1.6653338e-001 -6.1934978e-001  7.3910097e-001  7.7623240e-001  7.4193597e-001 -3.9511375e-001 -1.6913620e-001 -6.7283891e-001 -8.5788960e-001 -8.6367610e-001 -3.5115011e-001 -3.6275411e-001 -7.1567919e-001 -2.1582887e-001 -2.6979178e-002  5.0904321e-001 -2.0625850e-001  3.6054907e-001  3.0840078e-002 -9.9590245e-002  2.7319508e-002  7.8412195e-001  7.1814344e-001  8.4082067e-001  2.4327229e-001 -1.0547675e-001 -4.0041040e-001 -5.6435514e-001 -3.2398057e-001  4.7589900e-001  3.8154239e-001 -9.7297050e-002 -2.1810594e-001 -2.9850414e-001 -9.8045743e-001 -2.6069275e-001 -3.8303971e-001 -5.9701896e-001 -6.1066615e-001 -5.7926469e-001 -9.5171683e-001  3.6723589e-001
  4.0119708e-003 -4.9535072e-001 -2.5724683e-001  5.2754905e-001 -6.5609727e-001 -9.3965823e-001  1.7179801e-001 -1.3287902e+000 -5.5244714e-001 -5.0279916e-001 -4.4877202e-001 -4.0688601e-001 -7.4165120e-001 -3.8891360e-001 -7.0668309e-001 -5.1672034e-001 -9.9876979e-002 -1.0302902e+000  6.6860331e-002 -2.9724718e-001 -3.6539473e-001 -3.2537371e-001 -4.6992058e-001  2.0716031e-001 -2.4069986e-001  2.7157179e-001 -1.3282030e-001  3.1814324e-002  3.2255798e-002 -1.0439390e+000 -3.3573136e-001 -3.5936352e-001 -1.4309691e-001 -3.7145515e-001 -2.3890159e-001  3.5420967e-001 -1.0055699e+000 -6.7609060e-003 -9.4565441e-002 -2.9624211e-001  4.1187072e-001  1.7658199e-001  8.7761855e-001  2.0165817e-001  4.6644962e-001  1.0858116e+000  8.6135151e-002  9.0009292e-001  1.9214771e-001 -1.7703527e-001 -1.9821358e-001 -7.2597405e-001 -3.9677716e-003  1.1117984e-001 -6.4049746e-001  9.4657020e-002  1.4126489e-001 -2.9331857e-001 -9.0609660e-001 -2.2725033e-001 -4.0020634e-002 -6.9536131e-001  1.0138774e+000  1.9424534e-001  5.9257750e-002 -6.2766105e-001
  1.1880075e+000 -1.0469275e-001 -3.5397047e-001  7.8220173e-001 -1.0787745e+000 -1.9841436e-001  5.9251700e-001  3.0547846e-001 -3.5745064e-001  4.1275581e-001 -1.1251991e-001  1.3023083e-001 -8.7337953e-001 -6.4004691e-002 -4.0191601e-001 -6.4775588e-001 -2.9778127e-001  1.0383321e+000  3.5669932e-001  5.7976934e-002  4.8632826e-001 -1.2504458e-001 -1.4629206e+000  4.9983722e-001 -3.0786062e-001  6.8408187e-001 -1.3151663e-001  7.8901402e-001  3.0839488e-001 -9.3658402e-001  8.3309819e-001  1.1125754e-001 -1.0510873e+000 -2.2836704e-001  3.4116150e-001  1.1671338e+000 -7.1769052e-001  5.8271585e-001  8.9764301e-001 -9.3911339e-001  4.2221845e-001 -1.9460074e-001  4.9854707e-002 -1.0600848e+000  3.7001482e-001  8.6501769e-001  3.2849605e-001  8.0594342e-001  6.9154496e-001 -8.7414634e-002 -1.5291881e-001 -5.0465500e-001 -4.4558108e-001  5.0460047e-001  2.8478750e-001 -3.2907762e-001  1.1141835e+000  3.5103059e-001  3.5211299e-002  8.1159282e-001 -1.3757002e+000 -8.1421882e-001 -2.7387133e-002  1.1020964e-001 -6.3738949e-001 -3.0458079e-001
  6.0018737e-001 -2.9508852e-001  5.6939126e-001 -1.1255371e+000  4.6939420e-002  4.5198654e-001  8.0489824e-003  1.7556491e-001 -8.8830986e-002  1.2226539e-001  2.5075908e-001 -2.6708772e-001 -2.9515850e-001 -8.3955461e-002  1.5527748e-001  2.9526051e-001 -3.7575544e-001  4.4665665e-001  5.4277479e-001 -4.2898456e-001  7.6338940e-002  2.5554436e-001 -1.0262103e+000 -8.1378192e-002 -3.3324070e-001 -4.1091291e-001 -1.0070770e+000 -1.2272334e+000 -8.7385449e-001  1.6492447e-001 -9.2683319e-001 -7.6941905e-001  8.7863841e-002  3.3255644e-001 -9.9065767e-001 -4.3033313e-002 -3.4109886e-001 -1.1131041e+000 -1.5636096e+000 -5.6256222e-001  7.1297245e-002 -2.5353637e-001  2.9127878e-001 -5.5616860e-001  1.7039147e-001  2.8786387e-001 -3.3737729e-001  3.5663797e-001  2.0353718e-002 -6.2905256e-001  4.7358488e-001 -2.6334877e-001  3.2412167e-001 -4.9950489e-001 -9.0283251e-002 -2.5713546e-001 -7.8231196e-001 -8.8083954e-001 -4.4457133e-001 -3.9957448e-001 -3.4789134e-001 -5.5569267e-001  1.1011379e-002  6.0084712e-002 -1.9678624e-001 -1.2217836e-001
 -1.3737745e-001 -6.6760155e-001  7.8675510e-002 -2.4797770e-001 -3.2222790e-001  8.2351155e-002  4.7682886e-001 -2.7471832e-001 -1.1359843e-001  3.8576660e-001  6.4905152e-001  4.0503008e-001  4.5356167e-002  1.1262108e-001  5.2938045e-001  9.5074766e-001  1.0338829e-001 -2.4964849e-001  4.8545918e-001 -2.2685835e-002  8.3955149e-001  5.6443712e-001  2.5747132e-001  1.4828671e+000  3.8248193e-001  2.6561706e-001 -7.1077757e-001 -9.2629892e-001 -3.3509798e-001  9.3612816e-001  2.1408948e-002 -2.1558100e-001  7.7464543e-002 -2.2463507e-001 -1.4397897e-001 -2.0970429e-001  9.1796670e-001 -2.9612661e-001 -4.6985053e-001 -3.1742987e-001  9.9151832e-001  7.2603317e-001  1.6942084e+000  4.6294109e-001  4.0793325e-001  6.2975902e-001 -9.2911819e-002  1.0843381e+000 -3.6872336e-002  1.0950101e-001  5.3757426e-001  6.3180807e-001  6.0199721e-001  4.8255113e-001  3.9801737e-001  4.7234696e-001  3.8400889e-002 -3.6743625e-001 -5.1515103e-001  3.4726360e-001  1.9415486e+000 -4.1691498e-001 -7.8119050e-001 -9.9622140e-001 -4.7317771e-001 -1.2899868e+000
 -8.9312035e-001 -1.7307734e-001  8.9772718e-001 -1.4219216e+000 -2.4955241e-001 -1.2392482e-001 -3.6890820e-001 -2.7052233e-001 -1.3088972e-001 -5.2742580e-001  1.0062205e-001  5.5290360e-001  2.7555640e-001  9.0179238e-002  1.1664366e-001 -1.4873029e-001 -3.4887606e-001 -8.2354130e-001 -2.0842609e-001 -1.0641228e+000 -4.5973779e-001  3.1508758e-001  1.2012478e-001  3.4941975e-001 -1.7454155e-001  1.6413269e-001 -1.1501386e+000 -1.6784280e+000 -1.1019347e+000  7.6194182e-001 -7.9132775e-001  1.2815371e-001 -1.0323951e-001  2.7475168e-001  2.4326132e-001 -3.9413688e-001  1.2314975e+000 -7.1448453e-001 -1.2394569e+000 -1.6437701e+000  2.4301043e-002  2.7687827e-001  5.1270058e-001  5.8046442e-001 -3.6723733e-001  4.6816899e-001 -1.8473140e-001  7.9783632e-003 -5.6053169e-001  5.3802014e-001  3.0318434e-001  3.1430949e-001  8.1941164e-002 -2.0261667e-002  2.9451278e-001  2.4038824e-001 -3.5375191e-002 -4.3499373e-001 -1.5614201e-001 -5.1463933e-001  1.6286423e+000 -9.7076100e-001 -5.9424116e-001 -7.7357368e-001 -7.7812450e-001 -1.0645643e+000
  4.2732778e-001 -1.2657483e-001 -9.3336572e-001 -5.6382748e-002  3.1613640e-001  4.8569555e-001 -8.2981109e-001  4.3516112e-001  7.4981420e-003  3.2575031e-001  5.6864159e-001 -5.0540634e-003  4.2949598e-001 -2.0761134e-001  6.4810694e-001  1.1981069e-001  9.6183358e-001 -1.3440669e-001 -8.0250527e-001 -6.3901481e-002 -6.4556942e-002  8.1802178e-002  3.4996363e-001  1.9890469e-001  2.3342883e-001  2.2377759e-002 -6.7952026e-001 -1.3896772e+000 -1.1409331e+000  9.4599531e-001  1.6354786e-001  3.5637031e-001  6.9292194e-001  8.5521627e-001  5.9791845e-001  4.7377729e-001  9.7191015e-001 -5.2109951e-002 -1.0362218e+000 -6.8679149e-001  5.7732326e-001  9.3803819e-002  9.5126401e-002 -4.0691951e-002 -4.9581309e-001  3.6201512e-001  4.6930554e-001 -7.4914205e-001 -1.1086421e+000  9.3081955e-001  1.7438405e-001  2.8842880e-001 -5.7577369e-001 -1.7544530e-001 -4.2246470e-001 -1.5461286e-002  6.1877193e-002 -1.1763674e-001  4.8575901e-001 -4.8771088e-001 -1.9120791e-001  2.2632971e-001  4.1192732e-001  4.8261710e-001  9.7095360e-002  1.3474699e+000
  1.7436915e+000  2.2070521e-001  7.8884920e-001  5.1633344e-001  1.1845658e+000  1.4785318e+000  6.0631196e-001  1.2406057e+000  7.5246361e-003  1.0573163e-001  8.0862356e-001  1.6230367e-001  2.6560812e-001  1.2329920e-001  1.0290485e+000  1.1511381e+000  8.4358880e-001  1.3014720e+000  6.3157520e-001  9.0882786e-001  6.4764554e-001  2.5274834e-001  2.6080764e+000  4.5499916e-001  5.5661401e-001 -2.9264365e-002  1.0293123e+000  5.9296904e-001  1.0005998e+000  1.4251252e+000 -6.1211208e-001 -7.8247024e-002  1.1531480e+000  8.1967086e-001 -4.3679174e-001 -5.8824998e-001  6.3276188e-001  9.7934787e-001 -4.7620285e-001  9.0287001e-002  2.3520568e-001  9.7037172e-001  4.0820845e-001  2.4095807e+000  5.5675183e-001  1.2180330e+000  8.7993283e-001  8.5530006e-001  1.1297967e+000  6.3770681e-001  9.7376057e-001  7.1437806e-001 -3.9164740e-001 -3.3030542e-001  2.9463914e-001  2.3464298e-001 -2.1860759e-001 -4.3695303e-001  5.2846674e-001  3.6514459e-001  4.0601797e-001 -6.5117585e-002 -5.7726175e-001  4.7961845e-001  3.9452524e-002  1.5340130e+000
 -3.3559185e-001 -2.2085150e-001  1.2441580e+000  1.2874262e-001 -3.5304819e-001  7.7552426e-002 -3.1191755e-001  7.5617269e-002 -5.1471988e-001  2.5336665e-001  1.9152638e-001  2.6967747e-001 -9.2294128e-001  1.7500763e-001  3.2789745e-001  5.9278081e-001  5.5020718e-001 -4.4373107e-001  2.7369764e-001 -1.5060046e-001 -1.4759797e-001  2.5647322e-001  4.6487631e-001  6.1273590e-001  4.8711094e-001  2.2244378e-001 -3.0689677e-001 -5.0714528e-001  4.5233084e-001  7.4452001e-001 -4.2337394e-001  2.4055223e-001  1.1468191e+000  1.2345750e+000 -2.7952735e-001 -6.1267120e-001  2.6189414e-001 -3.6356482e-002 -8.2380067e-001 -4.7720367e-001  1.2180045e-001  6.4449934e-001 -1.3344738e-001  1.2562407e+000  6.6432846e-001  8.4322101e-001  1.9164672e-001  4.5408079e-001  1.1687104e+000  7.0009747e-001  2.1233549e-001  2.2546905e-001  2.0516543e-001 -2.9069483e-001 -1.1771288e-001  5.2664326e-001 -9.3256357e-002  1.7879749e-001  9.5813619e-002 -2.2893053e-002  1.1938738e+000 -1.2933863e-001  4.6212052e-001  2.9243854e-001 -7.3182228e-003  1.7721538e-001
  1.0021007e-002  2.8892095e-001  2.4190446e-001 -1.9673018e-001 -7.3080434e-002 -6.0249493e-001 -4.0277304e-001  5.4626866e-001 -2.2979113e-001  5.5248911e-001  7.3664698e-002  5.1412857e-001 -4.3835588e-001  8.3246617e-003  1.5622616e-001  6.4099638e-002  6.9137300e-001  6.4553232e-001  9.1740369e-001  2.9794552e-001 -6.9691409e-002  1.2213429e-002  3.1071117e-001 -1.4754588e-002  2.7909765e-001  7.1852539e-003 -1.2134626e+000 -1.6231690e+000 -8.7056629e-001 -1.7222814e-001  1.1578952e-001  9.4050516e-002 -1.4798853e-001 -3.0931647e-001  4.8523732e-001  3.5867558e-002 -5.2832248e-001 -4.4503331e-001 -1.5854405e+000 -1.2285118e+000  2.1429992e-001  3.5349643e-001  1.0538699e-001  1.2973096e-001  1.3693534e-001 -5.7617030e-003  6.9227327e-001  4.9282388e-001  5.4432176e-001  3.1870220e-001  3.9618973e-002  9.1561749e-002 -5.5252300e-001 -5.9124308e-002  4.0732633e-001 -7.5780594e-002  7.6444010e-002  2.4109904e-001  4.9851312e-001 -4.3808073e-001  4.4900245e-002  1.0074474e-001  1.3851100e-001  4.1532523e-001  1.0572860e+000  8.6104883e-001
  2.2231747e-001  1.3920492e-001  1.3718331e+000 -3.1080468e-001 -2.5391677e-002 -1.5301430e+000 -4.1376223e-001  1.7099016e-001 -6.2382195e-001  3.8639440e-001 -2.0411074e-001  3.0168513e-001 -3.2440355e-001 -2.0879742e-001 -5.3658899e-001 -2.8033085e-001  4.2539425e-001  7.9417481e-001  5.2034226e-001  1.6988063e-001 -1.7367414e-002 -2.8622354e-001 -3.9354586e-001 -1.1866489e+000 -2.1125964e-001 -2.6090127e-001  2.9499156e-002 -7.1832870e-001 -1.5254092e-001  2.0211001e-001 -7.1031002e-002  6.4251387e-001  6.2047977e-001  6.6197821e-001  6.0468225e-002 -3.0787722e-001 -7.9932302e-002 -2.2597993e-001 -1.0960379e+000 -4.8437217e-001 -2.6146926e-001 -4.5651196e-001 -1.1387811e+000 -7.9427665e-001 -2.5892569e-001 -6.4986758e-001  8.9000500e-002  5.6447372e-001  7.7743166e-001  1.5640285e-001 -1.3609985e-001 -3.0721602e-001  1.2670784e-001 -3.7668863e-001 -1.2685698e-002 -2.6908484e-001 -1.7540057e-001  3.1320392e-001  2.2107627e-001 -3.5749748e-001 -1.2046147e+000 -2.8151432e-001 -8.1332529e-001  9.9957295e-001  1.1912825e-001  2.0025021e-001
  1.0456050e+000 -4.4519066e-001  1.1903881e-001 -1.6823989e-001 -2.2119017e-001 -8.3020725e-001 -2.5385412e-002 -5.3112787e-001 -5.4191594e-001 -5.3873505e-001 -1.7026864e-001 -4.7513838e-001 -8.8922809e-002 -2.9575513e-001 -6.5362635e-001 -2.6022140e-001  4.3874453e-001  9.6140647e-001  2.0229681e-001  2.0901677e-001 -2.0273101e-001 -2.7355878e-001  1.7390261e-002  1.0874537e-001  3.9197259e-001 -4.3506711e-001 -2.6343768e-001 -3.7918894e-001  4.6024124e-001 -8.2863187e-001 -4.0832508e-001 -2.5995633e-001 -3.2424019e-001 -6.6727704e-001 -2.4126863e-001 -7.2065825e-001 -2.6419104e-001  2.8956991e-001 -4.4871800e-001 -8.1191655e-001 -1.1598925e-001  2.7653934e-003 -4.6856028e-001 -1.0629164e-001  8.9348002e-002 -6.5094467e-001  1.4346170e-002  3.0871816e-002  5.7524078e-001  2.2105092e-001  7.4913802e-002 -3.5376280e-001 -5.0184564e-001 -6.7266361e-001 -5.3797772e-001 -5.9444140e-001 -6.8448974e-001 -1.7683307e-001 -2.4479284e-001 -8.1611017e-002 -1.2247672e+000 -5.3965900e-001 -3.3409766e-002  8.2020015e-002 -1.8769197e-001  1.4376169e+000
  5.0737253e-001  1.5714280e-001  3.0966063e-003 -4.1130507e-001 -2.1995573e-001 -9.1845566e-001  6.2814003e-001 -8.4178593e-001 -2.5836958e-001 -6.0297601e-001 -1.5811007e-001 -2.2525332e-001 -1.2927245e-001 -3.3744716e-001 -8.7097101e-001 -5.3903824e-001 -3.4064314e-001  1.0046140e+000  1.0210914e+000  4.7657544e-001 -1.4600430e-001 -7.6144437e-001  8.3001517e-001  3.0404325e-001  1.8630726e-001 -7.2652212e-001  5.0734754e-001  7.9047425e-001  3.7780914e-001 -1.2402467e+000 -4.1365679e-001 -7.6647717e-001 -1.4634631e+000 -1.3514234e+000 -4.1814387e-001  9.4374881e-002 -7.3054695e-001  1.4026287e-002  1.4350770e-001  2.0342871e-001 -2.2430036e-001  1.3236014e-001 -5.0280981e-002  6.2689171e-001  9.9577712e-002  3.4109518e-001 -1.8018003e-001  2.7482031e-001  7.6435601e-001  1.6925567e-001 -4.0792582e-001 -7.1295962e-001 -1.2715398e+000  3.6868135e-001 -2.0187088e-001 -4.5704004e-001 -6.6408528e-001 -6.7697594e-002 -9.7454982e-001  3.5572217e-001 -1.5396758e+000 -3.6488785e-001  1.6836249e-001  3.5232151e-002 -2.0164146e-001  1.3944347e-001
 -3.8258875e-001 -8.7688830e-001 -9.7755293e-002  8.3473437e-001 -2.6575376e-001 -3.3065887e-001  2.8310756e-001 -3.9755381e-001 -2.8537279e-001 -6.4882398e-001 -6.5644546e-001  1.8587512e-002 -1.6728269e-001 -1.3892682e-001 -4.5741436e-001 -2.5916400e-001  7.2815030e-002 -1.9123475e-001 -1.8148288e-001 -1.3498106e-001  7.9817303e-003 -2.1371995e-001  3.2466498e-002 -1.1455337e-001  5.0376513e-002  3.6618424e-002  7.8645192e-002  1.6553305e-001  4.4793153e-001 -3.5666672e-001 -1.0870486e+000 -1.0169344e+000 -6.6396166e-001 -6.6429600e-001 -6.7630545e-001 -3.7128335e-001 -2.0977410e-001  9.7939309e-001  1.2254284e-002  4.3522520e-001  6.5053621e-003  3.4943455e-001 -6.6722872e-002  3.0602744e-001  3.1465776e-001  1.9784918e-001 -5.4979647e-001  1.1980615e-001  6.2851984e-001  5.5002378e-001  8.1232547e-002 -3.7718051e-001 -3.9257684e-002  9.3715583e-002  2.1530044e-001 -4.3723422e-001 -2.1106162e-001 -1.3858774e-001 -5.8295237e-001  1.0854992e-001 -6.1075598e-001 -7.2819509e-002 -8.6556269e-002  7.7791260e-001 -1.0106639e+000  1.5180625e-001
  1.4821929e-002  2.5120732e-002 -2.2250043e-001 -7.1130252e-001 -5.8896601e-001  2.8098078e-001 -2.1219010e-001 -5.2461719e-002  3.8282518e-002 -5.4643744e-001  1.0447924e-001  6.7149664e-002 -6.4519482e-002  3.4916792e-001  2.3226699e-001  1.1928806e-001  1.3156753e-001  2.7152407e-001  1.8263540e-001  6.4047197e-001 -1.0267694e-001  2.0889349e-001  3.2392245e-001  7.2247730e-001 -3.9124457e-002  6.9632916e-002 -6.7631057e-001 -3.2796122e-001 -1.7765445e-001  5.3932483e-001 -3.9054309e-001 -3.6752975e-001 -2.9279572e-001 -4.6106991e-001 -5.1980623e-001 -5.6128461e-001  3.8960058e-001 -5.1354306e-001 -5.0674916e-001 -3.2968234e-001  5.5248382e-001  5.0467846e-001  8.3593044e-001  3.0464277e-001  3.5338792e-001  2.2537276e-001  3.4532269e-001  5.7578416e-001  1.8820279e-001  2.8176556e-001  2.4075845e-002  4.2236458e-001  1.9422385e-001 -1.0827063e-001 -6.4897062e-002  3.0477397e-001 -4.7324948e-001  2.0135252e-001 -2.1082195e-001 -4.3759260e-001  2.2603014e-001 -6.2224838e-001 -1.3893179e-001  3.6442969e-001 -7.7243459e-001  2.2393710e-001
  1.1444913e+000  2.5012522e-001  4.5764694e-001 -6.4624013e-001  2.8988234e-001 -3.1230486e-001  1.4514763e-002  2.6890659e-001  5.7453370e-001 -2.4270091e-001  1.6790834e-001 -5.8849050e-005  6.0596933e-001  4.4374247e-002  8.3536158e-002  3.8475494e-001  4.1962874e-001  4.5815052e-001  2.4207562e-001  9.0891991e-001  2.8750730e-001  2.1070440e-001  7.1880964e-001  6.3685408e-001  2.9994581e-001 -8.9523858e-002  2.4473135e-001 -5.7380894e-002 -3.7845634e-001  9.0567230e-001 -5.7227394e-001 -4.9844550e-001 -2.3226968e-001 -2.4045880e-001 -5.4004634e-001 -1.3198547e+000  5.4174265e-001 -1.2645099e-001 -6.6309985e-001  2.2805389e-001 -1.9090426e-002  6.8134094e-001  5.6935283e-001  1.4635460e+000  5.3258475e-001  1.2838778e-002  1.3690353e+000  9.4306074e-001  9.9808282e-001  7.0838286e-001  5.8768047e-001  5.7153263e-001  1.2036174e-001  4.6998830e-001  1.7909808e-001  3.7361638e-001 -1.9336834e-001  4.2583650e-001  4.5631440e-002  1.0059864e-001 -8.3111034e-001  3.9098204e-002 -4.3290076e-001  9.0492873e-002  3.6282510e-001  1.4004634e+000
 -5.3104539e-001  6.7022588e-001 -9.5222580e-002 -1.0643169e+000  7.0537043e-002  3.3603120e-001 -1.7211562e-001 -5.2439049e-002 -3.6636975e-001 -2.3208496e-001 -2.9616164e-001  4.3667372e-001 -2.6336265e-001  6.4551976e-001 -4.1064634e-001 -1.9855644e-001  7.4683154e-002  1.0278073e+000  7.4496838e-001  3.4539400e-001  5.2403466e-001  6.6690341e-001  4.1182277e-001  1.7995163e-001 -1.4250260e-001  2.1024727e-001  3.4131949e-001  3.4711524e-001 -4.2004489e-003  1.1509560e-001 -5.6602116e-001 -2.9987650e-001 -8.1319589e-001 -8.7798366e-001 -5.9181727e-001 -1.1649437e+000  2.4157712e-001 -1.0445300e-002 -9.7243804e-001  3.1467635e-002 -1.4503297e-002 -1.3406573e-001  3.3449454e-001  1.6055487e-001  2.2142423e-001 -4.9906581e-001  6.0645263e-001  1.3938199e+000  6.5554555e-001 -3.6493411e-001 -1.4671004e-001  1.4249926e-004  1.3200022e-001 -3.3567319e-001 -1.2899658e-002  4.2160140e-002 -1.9874949e-001  4.7065049e-002 -1.6000144e-001 -2.0173634e-001 -4.8166730e-001 -3.0001599e-001 -1.2208888e+000 -2.7399374e-006  1.4544022e-001 -1.2261008e-001
 -4.9452903e-001 -8.1201274e-001 -7.9244211e-001 -1.6675368e-001  2.7881049e-001 -5.8403920e-001 -4.2277100e-001 -3.4018430e-001  4.8396233e-001  4.3306079e-002 -3.3604615e-001  3.7079170e-001  3.8309756e-001 -3.7079682e-001 -3.5055492e-001 -3.8377847e-001  3.4215794e-001 -6.8267713e-001 -3.1559334e-001  2.6383734e-001 -4.3270681e-001  1.8377677e-001  5.2214029e-001  4.7906684e-001  5.6234150e-001 -3.8276400e-001 -7.5111840e-001 -7.6884104e-001 -4.0022543e-001 -4.2219167e-001 -2.6429885e-001 -1.6730973e-001 -6.0068470e-002 -3.0647623e-001 -1.2701980e-001 -3.3635785e-001 -9.2371348e-001 -7.9980375e-001 -9.1125109e-001 -9.5640293e-001 -2.5323528e-001  4.5929076e-001  5.9559318e-001 -1.2980493e-001  4.7050957e-001 -1.1929064e-001  1.4117911e-001  3.9945484e-001  2.4583541e-001  9.7385897e-001 -6.9868881e-001 -2.3615570e-001  1.1570217e-001 -3.8721049e-001 -1.0374008e-001 -1.4527892e-001 -6.4727107e-001 -6.9665084e-001 -3.8524357e-001 -1.0175769e+000 -1.4423131e-001 -3.9024792e-001  7.4176718e-001 -7.1694974e-001 -2.5511392e-001 -3.1184903e-001
 -5.1873353e-001 -5.6698616e-001  9.2998989e-002 -1.5818331e+000 -7.0989744e-001 -8.8817168e-001 -7.9357967e-001 -4.7169402e-001 -3.3086853e-001  1.2073019e-001  2.2152417e-001  3.5570611e-001 -2.8593488e-001 -4.6587028e-001 -3.0070984e-001 -5.1784889e-001 -1.3903301e-001 -1.0730981e+000 -4.1415969e-001 -2.3553376e-001  2.8628750e-001  1.9332561e-001 -3.8421958e-001 -2.4014583e-001 -1.2151771e-001 -4.3756123e-001 -2.0697678e+000 -2.3987528e+000 -1.6854300e+000 -9.4510752e-001 -4.0157799e-001 -2.6315216e-001  1.4794403e-001  5.8511083e-002 -1.8114889e-001  5.0383111e-002 -1.5576595e+000 -1.5862864e+000 -2.0584094e+000 -1.9200491e+000  1.0911020e-001 -4.4766765e-001 -5.2358978e-001 -1.4867032e+000  8.8527065e-003  1.5710398e-001 -5.9415908e-001  2.5362828e-001 -4.0466646e-002  3.9752591e-001 -9.0138402e-001 -7.9051866e-001 -2.1032406e-003 -5.0287324e-001 -1.2242855e-001 -3.9326665e-001 -3.2654460e-001 -5.3307620e-001 -7.9572033e-001 -7.5520866e-001  1.4231378e-001 -8.0904113e-001 -1.0360485e+000 -2.1094775e-001 -6.8247618e-001 -1.2346610e+000
 -1.3129386e+000  2.0735062e-001  2.8442622e-001  2.3775679e-001 -2.1640499e-001  2.4747183e-001 -4.9724662e-002 -1.6692797e-001 -4.8905969e-001 -7.6567929e-002  4.2563071e-001 -7.9372778e-001 -1.9989087e-001 -1.0673102e-001 -4.5184028e-001 -1.8628585e-002  4.6008930e-001 -1.4895415e-001 -1.8890873e-001  5.8995499e-001 -1.1202558e-001  8.8250442e-002  6.1854213e-001  7.9149177e-001  4.2203411e-001  3.2436740e-001 -3.5376956e-001 -4.7705876e-001 -8.9863029e-001  2.6755852e-002  2.0922797e-001 -3.4299893e-001  2.2242962e-001  3.6733926e-001 -1.7994663e-001  6.9982773e-002  1.0075466e-001 -2.3789068e-002 -7.4641761e-001 -1.2881667e-001  3.4354254e-001  3.7820748e-001 -3.2194392e-002  1.1959735e+000 -3.1087018e-001 -9.4873107e-001  3.9155459e-001 -4.7766998e-001 -3.7173836e-002  7.2920940e-001  2.8321457e-002 -2.9992787e-001  1.3355794e-003 -6.3221780e-001 -5.6647949e-001  4.3925289e-002 -1.4630856e-001 -4.1535532e-001  1.1607413e-001  1.1022112e-001  1.2414445e-001  1.5925396e-001 -3.9830418e-001  1.0899428e+000  2.5261647e-002  1.0401616e+000
  3.9093109e-001  8.5796247e-002  3.7753239e-001 -5.4113278e-001  9.7039306e-002 -2.9755599e-001 -3.8130689e-001 -3.9189557e-001 -2.3801913e-001 -3.0946279e-001  3.5062660e-001 -1.5634905e-001  1.1617857e-002  5.5192697e-001  2.0924635e-001  5.3087822e-002  4.8589322e-001 -2.5933971e-002 -7.6005009e-001 -9.9389771e-002 -1.4836653e-001 -1.2467661e-001  3.3848755e-001  1.4594636e-001  4.5163615e-001  2.4220871e-001 -7.8462555e-001 -1.2294837e+000 -5.7054951e-001 -9.4576221e-003 -1.0100678e-001 -3.2006298e-001  7.1934971e-001  3.1857681e-001 -1.0470447e-001 -3.1745742e-001  3.0074486e-001 -2.1137443e-001 -1.1195925e+000 -6.5755535e-001  1.0675810e-001  3.7583207e-001 -1.3335858e-001  3.3578808e-002  3.0107845e-001  5.1349639e-001  4.3832548e-001  3.2569696e-001  9.0762307e-001  7.3569905e-001  6.1350015e-001  2.3717367e-001  4.5247098e-001  1.7566052e-001 -2.9780595e-001  1.1459162e-001 -2.9239580e-001  2.7265211e-001  1.1151966e-001  1.5999095e-001  3.5579035e-001  2.9387388e-001 -8.9374272e-001 -3.6120660e-002  8.5348684e-001 -4.5248645e-002
  6.2432083e-001  1.9082964e-001 -1.0942591e-001  3.7457774e-001  3.5547673e-001 -1.8158177e-001  4.0328769e-001  2.3324596e-001  2.7738812e-001  3.3406844e-001  2.0910822e-001 -3.8988082e-001  1.4002114e-001 -2.9018451e-002 -2.9356281e-001  4.2024936e-001  5.9584825e-001  2.0705714e-001 -9.4077599e-002  2.6259784e-001 -5.8364149e-001  1.6366727e-001  1.3613288e+000  4.6896466e-001  7.5868098e-001 -8.8010480e-002  2.9962231e-001  6.1589127e-001  6.1766661e-001 -8.3804089e-002 -4.5760460e-002 -4.2783368e-001 -1.5418767e-001  4.7526626e-001 -2.4815703e-001 -2.5928480e-001  4.1404009e-001  8.4586934e-001  2.7925287e-001  9.3568614e-002  6.5289323e-001  8.8839132e-001 -1.5096281e-001  1.4231710e+000  7.1423101e-001  3.1777488e-001  9.2623985e-001 -9.9165264e-002  1.1890506e+000  8.7314436e-001  8.0692177e-001  2.3822361e-001  4.5240455e-002  2.4534721e-001 -3.7131649e-001  1.8621716e-001  2.1190279e-001  1.6835854e-001  3.4663409e-001  2.3888504e-001 -3.8286891e-001  7.2736097e-001  1.0910114e-001  9.7324636e-001  7.9740378e-001 -2.1042351e-001
  8.4842698e-001  4.6235917e-002 -8.7278463e-001  6.5346283e-001  2.9917967e-001 -1.5593899e+000  2.7335610e-001  1.4444277e-001 -2.6557962e-002 -3.4139963e-001 -5.7570722e-002 -2.3853676e-001 -4.3627791e-001 -4.4712123e-001 -5.3664818e-001 -3.5172927e-001 -2.7866118e-001  1.3232740e-001  1.8011276e-001 -2.0795727e-001  3.7339291e-001  1.4275053e-001 -7.8901899e-001 -4.7409360e-001  3.5427170e-002  4.9379875e-001  4.3764342e-002 -1.7727932e-001 -2.6735901e-001 -2.2665807e-001  4.9472118e-002 -8.4429081e-001 -6.3422638e-001 -2.4667985e-001 -2.2578260e-001  1.5643317e-001 -9.1483600e-002 -6.2024988e-001 -4.3232667e-002 -7.8278035e-002  3.8842427e-001 -2.2145085e-001 -2.7682589e-001 -6.3805402e-001  2.4207169e-001  4.1234349e-001 -2.3019348e-001 -3.9735714e-002  4.8979088e-001  2.2603020e-001  1.9341137e-001 -8.8123431e-002 -3.4445609e-001 -5.2420623e-002 -6.5118915e-001  3.7900999e-002 -1.5896360e-001  4.8996559e-001  4.1612481e-002  8.6211006e-001 -1.3459809e+000  5.9938209e-001 -2.3541328e-001 -7.1593071e-001  5.4378101e-001 -2.4551731e-002
  5.6803251e-001  8.0267491e-002  3.3692049e-001  7.6115791e-001  2.0204999e-001  2.0891440e-001  2.8337159e-001  2.0102211e-001  1.2406531e-001 -3.4651603e-001 -7.4303307e-001 -2.2796807e-001  9.0506809e-003  2.5068226e-001  2.3888082e-001  3.5299541e-001  5.5427087e-002  3.4990710e-001  1.4040212e-001 -1.4585496e-001 -2.2295811e-001 -2.8203574e-001  1.7506738e-001  4.6349094e-001  7.1468168e-003  7.9744230e-002  1.7363608e-001  6.1266815e-001  6.5787685e-001  1.6044496e-001 -4.2013470e-001 -5.4024283e-001 -1.4805693e-001 -1.2678666e-001 -5.4064822e-001 -4.7571525e-001  4.8781441e-001  4.2484981e-001  8.4283718e-001  6.3345188e-001  1.9456450e-001  6.2646397e-001  3.1035432e-002  4.7432368e-001  8.9414106e-002  1.2391754e-002  8.8624742e-003 -4.2784508e-001  2.6730211e-001  1.4673170e-001  1.2037473e+000  8.0478862e-001  6.5130873e-002  6.8703989e-001  3.4185193e-001 -9.3791036e-002  2.5253559e-001  2.6848966e-002 -1.0649494e-001  4.7066624e-001 -9.3386012e-001 -2.7460369e-001 -1.0050649e+000  5.5587900e-001  7.0637517e-001  2.9393807e-001
  3.7307048e-001  1.1888331e-001 -1.0173596e+000 -6.9381194e-001 -8.3272610e-002  3.9890569e-001  1.8245651e-001 -6.1394482e-001 -6.4448701e-002 -9.6033665e-001 -1.0111549e+000 -1.1391945e+000 -2.0577110e-001  2.3688422e-002  3.1143102e-001  5.6817623e-001 -4.4117353e-001  3.5309266e-001  3.0621356e-001 -1.5884010e-001  6.8404051e-001  7.7154215e-003 -5.8924476e-001  1.8202309e-001 -2.6220867e-001  3.0991275e-001  2.7754326e-001  5.9480699e-001  3.4127478e-001  2.5057923e-001  1.4921870e-001 -2.8684557e-001 -6.3880726e-001 -2.7807189e-001 -6.3215953e-001 -4.2225291e-001  4.0453477e-001  2.5183861e-001  1.1856435e+000  8.7954679e-001  2.8359650e-001  4.6599984e-001 -4.8129596e-001  9.2414185e-001  5.4628581e-001  2.5009871e-001  3.6011169e-001 -4.6445324e-001  7.4993073e-002 -4.4254238e-001  1.4089396e+000  1.1203601e+000 -3.9548567e-001  3.3194255e-001 -7.6255845e-001  3.2496031e-002 -3.0163795e-001  1.5513828e-002 -3.1753190e-001  3.8347751e-001 -5.6665972e-001  7.1834894e-004 -2.1254259e+000 -1.4321034e+000 -1.3898490e-001 -3.9209491e-001
  4.1034736e-001 -6.1185608e-002 -3.6666549e-001  1.4957036e+000 -1.2110417e-002  1.2544139e+000  1.0695981e-001  2.4284657e-001 -1.6273239e-001 -5.5685380e-001  5.8467928e-001 -3.6184299e-001 -3.8016132e-001  3.6811502e-001  1.0287511e+000  5.2441147e-001 -5.4057152e-001  3.2347631e-001  4.1197498e-001 -3.3184286e-001  1.6234899e-001  4.0844765e-001 -3.5057476e-001  1.0920144e+000 -1.9599974e-001  5.0527799e-001  1.1761215e+000  4.2805655e-001  1.3187775e+000  8.6017345e-001  1.7037155e-001 -3.5732276e-001 -1.5325358e-001 -2.9884279e-002 -1.7690192e-001 -2.9928061e-001  9.0467408e-001  5.2340355e-001  4.9698961e-001  1.2517945e+000  3.7342274e-001 -8.4304223e-002  1.6143597e-001 -3.6658489e-001  6.4270520e-001  4.1218073e-001 -7.6909864e-001  6.6681584e-001 -1.8982041e-001 -4.8015405e-001  7.6681522e-001  1.2301631e+000  6.8710355e-001  3.4162984e-001  3.4371666e-001  4.0124190e-001 -1.6537988e-001 -4.1451888e-002  4.2393602e-001  1.8828261e-001  1.2130465e+000 -4.5122249e-002 -4.9884035e-002 -4.7972766e-001 -1.3174680e-001 -1.0675617e+000
 -6.2188240e-001 -2.2922621e-001 -1.0536217e+000  2.2352312e-001 -5.0279082e-001  3.3757522e-001 -4.6054249e-001 -5.3437932e-001 -4.9367293e-001 -1.0267064e+000 -6.0518309e-001 -1.1789851e+000 -2.5686482e-001 -2.5070244e-001 -3.0545438e-001 -5.8288144e-001 -7.3060870e-001 -3.3142224e-001 -1.7420676e-001 -8.3805273e-001 -8.3305015e-001 -9.7761934e-002 -1.2601892e+000 -2.7149909e-001 -3.0166102e-001  5.7038633e-001 -1.9123356e-001 -1.5795650e-001  6.1453576e-002 -7.4919696e-001  4.2124313e-001  6.7913851e-002  1.8214349e-001 -6.4431750e-002  3.2392868e-001  4.9960768e-003 -4.0165364e-001  4.1292834e-001  6.2839523e-001  1.7321280e-001  3.7675387e-001 -2.0543843e-001  2.9749885e-001 -7.9213586e-001 -2.5125327e-002  8.3068792e-001 -7.0320005e-001 -5.2167771e-001 -4.0005662e-001 -8.0647795e-001 -6.2131688e-001 -4.9878854e-001  5.9395549e-001  4.4152962e-001 -4.6885314e-001 -4.5032755e-002  1.9379411e-002 -9.1468934e-001 -3.6622927e-001 -2.5121567e-001  1.6372760e-001 -6.2110953e-001  5.4618519e-002 -2.3639889e-002 -6.0848445e-001 -8.4881907e-001
 -9.6531329e-001  4.5394295e-001  1.0189003e+000  1.7577019e+000 -1.0058652e-001  1.3669243e+000 -1.0094163e-001 -1.0231166e+000 -4.0366899e-001 -2.3819409e-001  8.3052912e-002 -3.6242371e-002  3.3683551e-001  8.3133367e-001 -4.2412183e-001 -7.9740989e-001 -3.5056303e-001 -5.2664320e-001  4.5742766e-001  2.7548591e-001  1.3393610e+000 -2.6051830e-002 -2.8692820e-001  3.1297505e-001 -8.2252278e-002  7.9574157e-001 -6.8438845e-002 -4.6123273e-002  1.6801234e-002 -9.2266885e-001  2.8483065e-001 -3.9240390e-001  7.2006584e-002  3.8285710e-002  8.1723364e-003  5.0683672e-001 -1.1083150e+000  4.9858773e-001 -3.3033289e-001  9.3073800e-001  4.2595847e-001 -4.5164969e-001  8.6771565e-002 -7.9541852e-001  4.9966733e-002 -1.3759925e+000 -5.2079580e-001 -1.5578997e-001 -1.0032391e+000 -4.8827298e-001 -8.0287652e-001 -5.1619407e-001  5.2414487e-001 -3.6959017e-001 -1.8907633e-001 -2.2886272e-001 -1.3785072e-001 -1.1177605e+000 -5.7728407e-001 -8.8469706e-003  1.3811792e+000 -2.6356623e-001 -7.5584554e-001  7.3642617e-001 -7.2262665e-001 -5.4222399e-001
 -2.2136373e+000 -1.1568632e-001  7.5507004e-001  1.1886510e+000  4.1077061e-002 -3.8017474e-001  4.6279518e-001  2.7880538e-001 -1.3843652e-001  2.4464296e-001  3.5821652e-001 -1.5123714e-001  1.2999254e-001  7.6054329e-002  5.1936920e-001 -5.4889974e-002  7.9154493e-002 -4.4375032e-001 -1.0232574e+000 -8.7344259e-002 -3.0696452e-001 -9.6376575e-001  3.4487557e-001 -9.6686904e-001  4.5593480e-001 -1.9474004e-001  2.6091113e-001  5.0404913e-001 -2.7433830e-001  3.9105757e-001  5.3943740e-001  2.3538873e-001  2.2301845e-001  5.8560813e-001  8.0112751e-001  1.0146893e+000  1.3044821e+000  9.3401237e-002  1.5400677e+000  3.0025249e-001 -2.7969040e-001  9.8134632e-002 -1.1846029e+000  2.8394461e-001 -1.3158564e-001  3.7137663e-001 -3.7898564e-001 -5.2753865e-001 -3.7762195e-001  9.4835125e-002  1.0689884e-001  3.4708300e-001  2.3760286e-003  3.8681549e-001  5.8063582e-001  7.5012365e-001  8.1674346e-001 -3.8463212e-002  1.5748629e-001 -2.8290955e-001  8.0262916e-001 -2.7871627e-001  4.0142632e-001  4.1758869e-002  4.2852136e-002 -2.5274099e-001
  5.0700917e-001  5.5027814e-001 -1.6183419e-001  1.0167771e+000 -1.2350451e-001  3.4986958e-001 -7.9533245e-001 -3.1921601e-003  6.7022904e-002 -3.9385339e-001 -3.6625156e-001  5.3707857e-001 -1.7187135e-002  2.8717063e-001 -3.6735593e-001 -5.0293938e-001 -1.1998188e-001 -2.1274472e-001 -2.9084694e-001  2.6735240e-001 -4.7920576e-001 -3.0022383e-001  7.4188795e-001 -4.2523654e-001  7.9754552e-002 -4.4669014e-002 -3.6632481e-001 -3.2922014e-001 -2.7723770e-002  8.4278430e-001 -3.0886527e-002  5.6280643e-001  9.9201959e-001  7.3556866e-001  5.3862985e-001 -4.1866593e-001  1.2540320e+000 -3.0730309e-001 -5.7569435e-001 -2.8142882e-001  1.1542741e-002  2.3551169e-001 -1.0723499e+000  1.2712344e+000  4.3804829e-001 -8.2391896e-001  4.9465082e-001  3.2980056e-001  4.0951042e-001  6.9858538e-001  4.3285047e-001  2.4610499e-001 -4.4059795e-004  1.6582071e-001  3.5435297e-001  2.9751768e-001  6.9351968e-001 -3.0172298e-001  6.7545375e-001 -2.2980654e-001  1.2986689e-001 -3.2512471e-001 -9.5610241e-001 -1.2528098e-001  2.6866553e-001 -7.4229712e-001
 -5.1116831e-001  6.3496165e-002 -1.8833919e-001 -2.5256357e-001  1.0211116e-001 -1.8520442e+000 -8.9001103e-001 -4.1639567e-001 -5.2432843e-001 -6.1873096e-001 -1.6423566e+000 -7.2840759e-001 -3.7516130e-001 -1.1422740e+000 -1.5342096e+000 -1.1930303e+000  9.6129255e-002 -1.4987792e+000 -9.0746963e-001 -3.5599079e-001 -3.0864036e-001 -7.0098952e-001 -1.4108959e+000 -2.4127703e-001  3.5217047e-002 -4.6125427e-001 -9.5503817e-001 -7.7125269e-001 -8.7990040e-001 -6.6421493e-001 -6.3622702e-001 -4.9925360e-001 -8.7307090e-001 -7.1776426e-001 -4.3770912e-001 -7.1803140e-001 -1.5515435e-001 -1.1678274e+000 -7.1925393e-001 -1.6840279e-001 -1.5062945e-001  2.1620873e-001 -8.8751947e-001 -4.5829724e-001  2.2715764e-002 -2.6943758e-001  2.5818494e-001 -9.1311711e-003 -5.5087516e-002  7.2301068e-001 -2.2405382e-001 -8.2438517e-001 -1.3357979e-001 -1.3187952e-001 -2.8772123e-001 -1.2588913e+000 -3.3547919e-001 -5.8962637e-001 -1.8475619e-001 -5.9881212e-001 -1.0990173e+000 -1.7724499e-001 -8.0658345e-001 -4.4405542e-001 -4.3593218e-002  4.6651403e-001
 -9.2586392e-002 -2.2716627e-001 -8.0114079e-001 -7.2211843e-001  5.7457672e-001 -8.8138487e-001 -1.1178822e+000 -5.3217549e-001  1.1608399e+000 -1.2093861e+000 -1.3991689e+000  6.2919421e-002  4.0334611e-001 -2.6834912e-001 -1.3031041e+000 -8.5244465e-001 -6.4886058e-001 -1.1105536e-001 -4.3043442e-001 -7.5362719e-001 -3.4516912e-001  8.0675506e-002 -8.9322561e-001 -2.6758521e-001 -8.0851223e-001 -6.8603593e-001 -3.4408043e-001 -7.8659930e-001 -5.1391249e-001 -1.5978740e+000 -1.1441812e+000 -1.0108608e+000 -1.9327297e+000 -1.2689783e+000 -8.5770269e-001  1.2703804e-001 -1.1227501e+000 -1.1880189e+000 -2.7057590e-001  4.5609041e-001 -5.6221034e-001 -6.8070965e-001 -4.4758770e-001 -3.1683238e-001 -7.7495915e-001 -8.7191667e-001 -1.1242328e+000 -3.2774588e-001 -5.0811583e-001 -4.9974887e-001 -6.3931059e-001 -9.2784258e-001  3.7674389e-003 -5.9653815e-001  5.2253695e-001  1.0724248e-002 -5.5962128e-001 -1.4162727e+000 -4.6161069e-002 -6.8321000e-001 -3.5377998e-001 -7.8974451e-002 -1.0296405e+000 -1.3514626e+000 -1.3555111e+000 -1.6844290e+000
 -3.6492220e-001  2.6658021e-001  9.9116115e-001  5.8286887e-001  3.2738093e-001  1.2557703e+000 -7.5569203e-001  7.6127154e-001  1.2760447e+000  8.4268115e-001  6.5534757e-001  2.0750395e-001 -2.3743647e-002 -2.5153656e-001 -3.6509859e-001  2.0319101e-001  3.3078597e-001 -2.0121780e-001 -2.4006758e-001  1.1111874e+000  8.2989290e-001  6.0944650e-002  1.6417350e+000 -9.3083362e-001 -9.5778325e-001 -1.2107244e+000  7.1949292e-001 -2.9585149e-002 -9.5236074e-001  8.1444265e-002 -5.9262865e-001  6.4222477e-001  1.7346877e-001  9.5605018e-001 -4.6564473e-001 -1.8051060e-001  1.9119456e-002 -7.0736042e-001  4.8404609e-001  1.3048203e+000 -1.5223117e+000 -5.2284045e-001  2.5875992e-001 -7.9338100e-001 -1.2561174e+000 -2.0366887e+000  1.2102688e+000  1.0799405e+000 -3.0246186e-001  4.1087793e-001 -3.0905439e-001 -3.5133320e-003  4.0814296e-001 -7.7194622e-001  6.5361029e-001  1.0337659e+000  1.7082713e-001  2.1305319e-001 -5.4610682e-001 -1.4548533e+000  9.3286166e-001  1.0463022e+000  2.2468717e-001  1.5221426e+000 -4.1002837e-001  5.1776021e-001
 -6.6258604e-001  3.8227314e-002  4.8657365e-001 -1.6235184e+000 -6.6595552e-001  9.4902158e-001 -7.7494254e-002  6.6471049e-002 -5.1116450e-001  3.8381794e-001 -6.3599247e-001 -4.2738969e-001  6.3788896e-002 -4.2117969e-001  1.0834123e-001  3.9500612e-002  3.1566968e-001 -4.9052872e-001 -3.7842374e-001 -3.7601009e-001 -1.0371791e+000 -1.5450206e-001 -5.2128856e-002  3.8831102e-001  2.2538137e-001  8.6794059e-002  6.5285043e-002 -3.6792478e-001 -7.4719760e-001  4.8084040e-001  4.3824290e-001  5.9991079e-001  3.4635911e-001  5.8846449e-001  6.9717448e-001  9.1227587e-001 -2.0125299e-001 -7.6560647e-001 -2.0546642e-002  9.5997764e-002  1.0196750e-001 -9.6516370e-002  3.2762884e-001 -8.5799588e-003  1.3431748e-001 -8.4148012e-001 -3.4796149e-001 -9.4346228e-001 -1.7479880e-001  6.0939522e-002  2.0526495e-001  6.1330523e-001  7.2844620e-002  2.3772642e-001  5.6934927e-001  5.0710020e-001 -5.0090780e-002  5.6103557e-001  4.3050444e-001 -4.4884156e-001  6.9711701e-001  3.0567239e-001  1.2130903e+000  1.7596731e-001 -4.0877786e-001 -8.1351655e-002
  5.4076229e-001  1.1842309e+000  1.8585705e-001  1.8121379e+000  3.0769087e-001  5.3420087e-001 -1.7262483e+000  1.2169600e+000  3.4153806e-001  1.0307459e+000  2.1250198e+000  1.8592409e+000  2.6381557e-001  1.1320173e+000  1.1644096e+000  7.8471084e-001 -5.3951173e-001  5.7656306e-001  5.8506415e-001  1.6260685e-001  1.2295878e-001  1.1301842e+000 -8.0897902e-001 -8.7144440e-001 -1.6828886e-001  1.4403662e+000  8.9155222e-001  1.4835392e-001  1.0378522e+000  5.2290220e-001  9.6018408e-001  1.1060187e+000  4.7414278e-001 -5.5909401e-001  4.2337290e-001 -1.9967305e-001  7.1834286e-001  5.9384780e-001 -2.5274378e-001  1.2414393e-001  2.2039853e-001 -5.3247092e-001 -1.2480814e+000  2.7601228e-001  1.8995757e-001 -1.0847227e+000 -4.3587158e-001 -2.3243611e-001 -9.8889246e-001 -5.7870336e-001 -1.8312192e-001  8.7746763e-001  1.8553822e-001 -2.2629977e-001  4.7867916e-001  7.2693514e-001  1.0724473e-001 -4.2117962e-001  7.1757931e-001 -6.5023228e-001  6.7649304e-001 -2.0922291e-001 -1.3863901e+000 -4.1969917e-001  1.1224141e+000  2.5604522e-002
 -1.5556999e+000 -1.7175587e-001 -1.1126219e+000  3.1061039e-001 -1.4326480e-001 -1.0037402e+000 -1.2113138e+000  9.5199622e-001 -3.4531991e-001  4.8244021e-001  5.5381561e-002  6.6127460e-001  2.7605965e-001 -6.2778846e-002  1.1289853e+000  4.8637393e-001 -8.2547256e-001 -7.2742602e-001 -8.1209990e-001 -8.5697044e-001 -6.6077590e-001  1.8856729e-001 -2.8247419e-001 -1.4609436e+000 -3.7698542e-001  4.9114803e-001 -4.7551851e-001 -1.0454385e-001  2.3455470e-001  7.0335409e-001  4.1829502e-001  6.7581941e-001 -3.3951651e-001 -4.9210282e-001  2.9568959e-001 -2.6504290e-001  1.2207138e-001  2.0348548e-001 -2.3832000e-001 -5.0413439e-001 -7.6976952e-001 -1.0117705e+000 -1.3249137e+000  4.0613311e-001 -9.7570494e-001 -3.2322783e-001 -1.5505029e+000 -1.1896888e+000 -5.3301064e-001 -1.0252264e+000  1.1505258e-001  6.1931372e-001 -2.2642534e-001 -2.8868394e-002 -4.2254113e-001 -2.8763921e-001 -5.5132262e-001 -6.8630329e-002  4.4252471e-001 -1.1454183e+000  2.5607204e-001 -2.1617631e-001  5.3002738e-001 -4.1422382e-001  7.5512242e-002 -4.3848681e-001
 -7.1753263e-001  1.3943738e-001  9.6660915e-001  1.0208007e+000 -2.4315534e-001  1.2917346e+000 -8.8959055e-001 -3.6577680e-001 -9.0861148e-002  6.8600582e-001  5.9987256e-001  1.3353431e+000  1.2786677e-001  5.2166923e-001 -3.6222562e-001 -3.3360381e-001 -1.4121073e-001 -1.4770515e+000 -4.4527014e-001  3.4396336e-001  9.8595067e-002 -1.6489101e-001 -8.2280746e-001 -6.7716421e-002 -3.3417135e-001  2.7234533e-001 -6.0642120e-002 -2.7656839e-001 -1.3898659e+000 -1.8416984e+000  8.6332074e-002  4.3035288e-001  8.7010353e-001 -1.2912681e-001 -5.3029245e-001 -2.4043841e-001 -1.5898334e+000 -1.1985118e+000  2.6843101e-001 -3.0789485e-001 -1.0469438e+000 -8.0495558e-001 -7.6855304e-001  2.6630838e-001 -1.2581087e+000 -1.5916883e+000 -4.6043083e-001 -1.0206281e+000 -1.0697488e+000 -5.1780827e-001 -1.2430380e+000 -1.5876531e+000 -4.2262535e-001 -2.7717037e-001 -8.3854514e-002  1.8074404e-001 -4.9083836e-002 -1.0732980e+000 -7.5442265e-001 -1.1707681e+000  5.9500328e-001 -1.3690745e-001 -4.2406437e-001 -9.8829147e-001 -2.6509888e-001 -4.6658355e-001
  5.1867476e-001 -4.4268576e-001  2.0213083e+000 -1.0008412e+000  2.7529117e-001  1.1061703e+000  1.1406871e+000  3.6713071e-001 -2.7770122e-001  1.6261809e+000  5.4381607e-001  1.0030477e+000  3.1283049e-001  2.0522573e-001  4.1424495e-001  4.3315133e-001  1.4367561e+000  3.0370414e-001  2.0539245e-001  5.9626981e-001  7.0250130e-001  2.8888469e-001  3.8717374e-001  5.6487539e-002  7.3725350e-001 -5.3660853e-001  7.1946141e-001  1.2062473e+000  4.3274065e-001  4.9221219e-001  4.6822944e-001  4.7074469e-002  1.3547298e+000  1.2640375e+000  5.7213329e-001  1.6278505e+000 -3.0714522e-001  1.3040219e+000  2.1369192e+000  5.7528930e-001 -4.1538666e-001  9.9309881e-002  4.6949257e-001 -1.4446978e-001 -1.6514859e-001  5.7658324e-001  1.7261221e-001 -3.6122846e-001 -8.7040587e-001 -1.4800498e-001 -1.9876714e-001 -1.0454231e-001  9.6181015e-001  6.7770411e-001  1.1336406e+000  7.8731994e-001  1.1956409e+000  6.7426856e-001  3.2252314e-001  5.0649327e-001  1.1805906e+000  1.2846323e+000  3.3902870e+000 -1.9468409e-001  3.5574375e-001  4.4426168e-001
 -7.0471089e-001  1.0533461e+000  1.4186187e-001  1.7630373e+000  1.2182537e-001  1.0632717e-001 -9.0329819e-001  1.0835335e+000 -8.1488821e-002 -6.4954520e-002  4.3601428e-001  7.0767799e-001 -1.1257722e-001 -2.5018505e-001  6.5084426e-001  6.0645211e-001  3.3840427e-001  8.2223965e-002  6.8407772e-001  5.4895813e-001 -2.6182378e-001 -2.5482958e-001 -4.2237505e-002 -9.1422168e-001 -5.5674349e-001 -3.3028639e-001  2.2659630e-001  9.7663892e-001  1.5455917e-001  5.0918421e-001 -2.5396073e-001 -2.8423338e-002  1.5117619e-001 -2.8278645e-001 -1.5340558e-001 -2.8055057e-001 -1.6016974e-002  3.1676332e-004 -1.4416902e-001 -4.3669249e-001 -6.7873799e-001 -7.1116013e-001 -1.8359938e+000  1.0254085e-002 -2.5511011e-001 -8.5814983e-001 -3.1223410e-001 -7.7986878e-001 -5.8740228e-001 -5.5314004e-001 -5.6377368e-001 -3.4030790e-001 -5.9587450e-003 -6.4243736e-001 -1.9109031e-001 -2.8421984e-001 -3.6677561e-001 -1.3856783e-002  6.8016490e-001 -4.4795354e-001 -2.1692783e-001  4.2317677e-001 -1.4536475e-001  3.9734499e-001 -1.0033669e-001 -5.0209034e-001
  1.8663551e+000  8.2791806e-001  1.0781577e+000 -1.2833564e+000  6.2533233e-002 -4.4889642e-002  3.6797019e-001  2.8890041e-001  1.3253289e-001  8.7892696e-001  6.3537332e-001  1.5983416e-001  5.6173202e-001  7.1196840e-001  2.6410530e-001  3.1593877e-001  7.1952703e-001  1.1430085e+000  1.2576351e+000  2.9979418e-001 -5.6878214e-001 -1.3879906e-001  6.8370438e-001 -3.6813085e-001  7.0833958e-001 -5.9946310e-001  5.2943680e-001  1.2991018e+000  4.0383657e-001 -3.1840750e-002  1.1393327e-001 -6.1542281e-002  1.2485014e+000  1.0014551e+000  5.0016952e-001 -2.4992378e-001  1.7248801e-001 -4.7248270e-002  1.3745438e-001  1.7917856e-001 -3.1258358e-001  6.4189188e-001  1.5265435e-001  2.9627854e-001  1.5285097e-001  7.9630569e-001  8.8201246e-001  5.9834532e-001  1.1684130e+000 -2.2128006e-001 -1.7917448e-001 -1.9583363e-001 -3.8917340e-001 -3.4874618e-001 -1.8000772e-001 -2.8770004e-001  2.0727761e-001  8.7262166e-001 -8.6422878e-002  3.1755397e-001 -2.2880517e-001  6.8942113e-001  1.2920897e+000 -6.8150648e-001  8.8513319e-001  1.8040688e+000
  4.9794910e-001 -4.9866321e-001  7.2540871e-001 -1.4995394e+000  5.8495449e-001  1.3344758e+000  2.1327417e-001 -4.1570227e-001 -1.1748207e-001 -1.8238623e-001  2.8637421e-001  7.8994296e-001  6.9258487e-002  2.7388126e-001  3.2923460e-001  4.1628865e-001  5.9421527e-001 -2.8835412e-001 -1.0153130e+000  3.5144473e-002 -4.0027160e-002  8.6541432e-003  1.0616797e+000  1.6378566e-001 -7.5992039e-002 -7.7974972e-001  1.0408075e+000  1.7516357e+000  1.1319529e+000  6.9782437e-001  5.6718592e-001 -1.9832477e-001 -7.2021137e-002  3.7329503e-001 -4.2568519e-001 -3.2384035e-001 -2.3460010e-001  7.1951848e-001  8.9236664e-001  7.4263004e-001  2.5221555e-001  3.9275654e-001  1.0230157e+000 -2.4475017e-001 -5.6819862e-001  8.9526474e-001  1.4943842e+000  2.3787099e-001  1.6998519e-001  9.8659960e-001  3.1004425e-001 -5.0303456e-001 -5.2239995e-001 -5.1473124e-001 -1.0867958e+000 -7.2980208e-001 -2.7778658e-001 -2.3268336e-001 -1.0932430e+000 -1.4922817e-001 -5.3627448e-001  4.2789868e-001  5.7744936e-001  1.2280464e+000  4.5368361e-002  3.2115255e-001
  3.6991538e-001  3.9418152e-001 -1.4700811e+000 -8.4936739e-001  1.3811598e-001  1.1118649e+000  7.4084493e-001  2.0490014e-001  5.8792034e-001 -3.1385102e-001  3.6019196e-001 -1.4033559e+000 -6.7126266e-001 -7.6299278e-002  5.4705035e-002  3.3409062e-001  1.7023171e-001 -6.3216615e-001 -1.6180646e-001  3.0723195e-001  2.7308426e-001 -6.6704742e-001  1.7634769e+000  1.5173869e+000  9.9752465e-003 -8.3491443e-001  1.4660970e+000  1.4421818e+000  1.0923870e+000  8.2335880e-001  7.4703898e-001  7.1726090e-001  1.4287999e+000  1.0415847e+000  1.1069060e+000  6.3421926e-001  8.6649985e-001  1.2389174e+000  1.1887613e+000  1.8991509e+000  3.8869183e-001  6.5501038e-001  1.2029199e+000  5.2739188e-001  4.4249350e-001 -2.3658032e-001  1.4336260e+000  1.3610049e+000  1.4476650e+000  1.0101709e+000  7.0734638e-001  1.0181402e+000  2.3509384e-001  3.7333946e-001  3.3505322e-001  1.0901467e+000  4.4231654e-001  1.0439315e+000  5.9743159e-001  5.3595802e-001  8.6674786e-001  7.7771937e-001 -1.8686593e+000 -1.2158065e-001  7.1099582e-001 -2.2010415e-001
  6.3570018e-001 -3.4919619e-001  4.9448881e-001  3.0643302e-001  5.4000990e-001  7.3099802e-001  8.2485704e-001  9.9289240e-002  1.5400069e-001  1.6569947e-001  1.0110250e+000  3.3518783e-001  2.7712339e-001  1.2368022e+000  7.8901572e-001  4.8908481e-001 -7.9075118e-001 -4.7548762e-001 -2.9720957e-001  1.4085568e-002 -3.1861267e-001 -3.3869973e-001  2.9211493e-001 -1.6734580e+000 -1.5070566e-002 -4.8021257e-001  1.3587295e+000  1.3895946e+000  1.6028744e+000  3.8006926e-001  6.0993206e-001  4.4010065e-001  2.8805469e-001  2.2180018e-001  1.4873774e-001 -1.8707141e-001  5.1208688e-001  8.1152070e-001  5.5279114e-001  6.4629070e-001 -2.2239915e-001 -3.4094331e-001 -1.6298362e+000 -3.2156847e-001 -3.6985369e-001  1.7370884e+000 -2.1560423e-001  9.6792809e-001 -6.8232660e-001 -3.7869786e-001  5.7251877e-001  6.2316725e-001  3.5819386e-001  2.5085406e-001  1.0719421e-001  4.9841430e-002  3.1067564e-001  1.3424376e-001 -2.5247683e-001  7.5767779e-001  3.6973580e-002 -3.5301781e-001  5.2394074e-001 -8.8137949e-001  3.9882326e-001  8.1436195e-001
  8.8734971e-002 -3.5840173e-001 -5.0284229e-001  2.3918767e-001 -2.2241438e-001  4.2371982e-001  9.1418280e-001 -4.0034675e-001  8.8287624e-002 -1.0074312e-001  1.2225931e-002  4.5303931e-001  5.5052369e-001  9.7046179e-001  8.2547684e-001  8.0214688e-001 -8.4885700e-002 -6.7495422e-002 -2.0150490e-001 -5.7400074e-001 -4.1855457e-001  2.4194756e-002 -6.0048721e-001 -7.4710972e-001  6.9281915e-002  4.0676128e-001  5.6051164e-001  5.8260073e-002  3.3289887e-001  3.3803995e-001  1.2272082e+000  4.9226349e-001  9.9948471e-001  4.1043238e-001  7.2717343e-001  1.5625273e+000  2.4566188e-001  7.6931842e-001  3.1702317e-001  2.2079163e-001  2.2115870e-001  5.4118904e-001 -1.1173506e-001 -1.4111446e-001  2.6496196e-001  1.1619979e+000 -2.4666943e-001  9.1188507e-001 -1.1928306e-001  5.7357644e-001  6.5993318e-001  1.0456453e+000  3.7871030e-001  1.3405427e-001  8.1037159e-001  3.6077946e-001  3.2708120e-001 -7.9623335e-001 -6.3420596e-002  3.3285679e-001  2.8905699e-001 -4.3147219e-001  7.9320149e-001  6.5134332e-001 -2.0311253e-002 -2.7683592e-001
 -8.0295810e-001  5.9530293e-002 -9.8880762e-001  2.7341503e-001 -5.0240814e-001 -4.1069221e-001 -2.2942768e-001 -9.5072420e-001 -8.2759451e-001 -6.7921060e-001 -1.2271848e+000 -1.3570541e-001 -2.3380041e-001 -4.3400014e-001 -3.9171542e-001 -5.3286382e-001 -1.1433695e+000 -1.0482338e+000 -5.1373685e-001 -1.4215865e-001 -4.9913947e-001 -1.7185983e-001 -5.6083426e-001 -1.6286179e-001 -4.4598017e-001 -4.5189546e-001 -8.8000732e-002 -4.3869431e-001 -6.1692806e-001 -8.2255701e-001  4.0182171e-001  2.3950695e-001 -5.1969066e-002 -1.8626317e-001  3.4548921e-001  1.1335426e+000 -3.3970906e-001 -7.4231383e-002  2.1922940e-001 -2.6211852e-001 -4.7073646e-002  6.0669980e-003  9.8695863e-002 -2.0144703e-001  2.5410543e-001  1.5994748e-001 -1.4674409e-001 -2.9373746e-001 -2.4887319e-001  6.0400548e-002 -1.9775324e-001  2.0607604e-001 -1.2387110e-001  2.8250789e-001 -2.7134966e-001 -1.8182615e-001  3.0114498e-001 -2.7241355e-001 -6.3761962e-001 -1.5839825e-001  2.4320179e-001 -3.0237728e-001  8.7505096e-001  4.8099496e-001  5.4723313e-001  1.1218432e-001
  5.5006460e-001  2.3444032e-001  9.3838655e-002 -3.5124128e-001  6.3094290e-001  5.6472876e-002  2.7040422e-001  6.3779227e-002 -2.5248603e-001  3.6974476e-001 -3.6541257e-001  1.4287773e-001 -3.7392029e-001  3.2888542e-002 -6.6720692e-001 -4.9132161e-001 -3.1558384e-002 -5.3232556e-001 -9.8248705e-001 -1.0015535e+000 -3.5237301e-001  7.8295454e-001 -1.0601496e+000  5.4684995e-001 -1.8390660e-001  4.7670103e-001  8.8100260e-001  4.1075943e-001 -3.3378309e-001 -7.1411276e-001  1.7860645e+000  1.1705855e+000  7.5378553e-003  8.3584647e-001  1.2110390e+000  1.9138937e+000 -1.0368705e+000 -2.3635053e-001  4.6909929e-001  7.1633320e-001  5.3600937e-001  1.5201475e-001  4.9467727e-001 -3.0815854e-001  1.7648100e-001  3.0264604e-001 -2.3386997e-001 -4.6545619e-001 -2.3004364e-001 -4.8831410e-002  4.1518976e-001  3.5860448e-001  5.0327669e-001  4.8187353e-001  8.6424050e-003 -2.5136573e-002  5.6590801e-001 -5.1915693e-002  6.7612557e-001  1.9393552e-001  6.9998079e-001  3.4984082e-001  1.1018417e+000 -4.5189507e-002  6.0077751e-001 -4.6132127e-001
  5.6321451e-001 -4.9357128e-001  3.8591438e-001 -9.5126054e-002 -4.6457338e-002 -7.6473901e-001 -2.9726795e-001  5.9827256e-001  3.0249297e-001  6.8852366e-001  5.4890400e-002  1.7026136e-001 -2.7090418e-002 -5.4972386e-002 -1.7817378e-001 -6.0881439e-001 -4.5220921e-001 -9.2487147e-001 -1.8887341e+000 -1.1925213e+000 -7.6957310e-001 -1.9769910e-002 -2.9605377e-001 -5.3152439e-001 -6.7790963e-001 -4.8557366e-001 -2.5223751e-002 -6.7920167e-001  1.4394353e-001  7.9630558e-001  2.9383477e-001  1.0081630e+000  5.8544067e-001  4.2162117e-001  7.4176484e-001  2.6360138e-001  6.1820244e-001  1.8346186e-001 -3.6278102e-001 -7.2360738e-003 -4.6315368e-001 -3.4577128e-001 -4.7417683e-001 -9.1986615e-001 -6.8042370e-001 -1.2522389e+000 -1.0267269e+000 -1.2036710e+000 -4.4280422e-002  1.7087108e-001 -4.9542085e-002  4.7554878e-001  3.0921181e-002 -2.2150743e-001  1.5500117e+000  7.5515851e-001  4.7362950e-001  4.9761824e-001  8.5992268e-001 -3.8566564e-001 -3.0514426e-001 -2.5935110e-002 -6.6645498e-001 -8.0830644e-002 -3.7195091e-001 -6.0488371e-001
  1.5315797e+000  9.9564311e-001 -2.2991902e-001 -4.6497936e-001 -1.1151408e-002  1.1099619e+000  3.9640426e-001  5.6183933e-001  2.3438536e-001  5.7091754e-001  1.4658153e-001  5.3223620e-001 -1.5209160e-001  5.5534553e-001  5.8454815e-001  3.3473738e-001  7.0503693e-001 -3.8363165e-001 -1.0097823e+000 -7.7100333e-001 -1.8267922e+000 -2.0673968e-001  1.7511033e-001  7.4002882e-001  1.9580106e-001  3.0437342e-001  4.9212042e-001  7.2430257e-001  1.1617868e+000  1.8449832e+000  1.2230163e+000  1.0983515e+000  1.5468135e+000  1.1977058e+000  1.2268253e+000  9.5429724e-001  1.8248662e+000  9.4537461e-001  8.8328626e-001  8.2388957e-001  6.6245900e-001  6.3765271e-001  1.0127655e+000  1.1692158e+000  3.3971805e-001  1.0035723e+000  4.0291734e-001 -3.2100865e-002  9.8237060e-002  8.4731964e-001  9.1167196e-001  9.8101255e-001  9.1602601e-001  1.0142110e+000  1.0455866e+000  1.5878026e+000  1.2239433e+000  6.1836364e-001  1.0565535e+000 -1.3897512e-001  1.3111680e+000  6.1587259e-001  8.1450323e-001 -9.4016521e-002  6.5946923e-001  1.7876482e-001
  5.3053374e-002  3.6038810e-001  6.4752741e-001  1.1619412e+000 -8.2755495e-002 -4.3772889e-001 -2.2505879e-001  9.1524890e-001  1.5667191e-001  3.5508609e-001 -4.4287715e-001  5.5216325e-001  3.0509213e-003  1.1047868e-001 -3.1798512e-001 -2.1009726e-001  7.6931529e-001 -6.7785722e-001 -4.7931001e-001 -7.9312398e-003 -4.5190782e-001 -4.5068783e-001 -3.8162197e-001  8.2605514e-002 -1.5252453e-001 -7.5770411e-002 -2.9273678e-001 -9.7198611e-001 -2.3922483e-001  2.8478368e-001  5.2527683e-001  7.1904165e-001  1.3907583e-002 -1.7873942e-002  9.6563137e-001  8.5812560e-001 -2.1525966e-001 -1.8978460e-002 -4.0178899e-001  2.1707512e-002 -5.4289803e-001  3.5732670e-001 -4.6921387e-001 -1.1496894e+000 -1.1203645e-001 -6.2018884e-001  6.7093463e-001  2.9012772e-002 -1.4136300e-001  1.1193574e+000  2.2479719e-002 -1.9064195e-001  1.8625559e-001  1.4673600e-001  4.3796852e-001  6.1047699e-002  2.8712699e-001  6.5160732e-001  1.0884920e+000 -7.8785137e-001  6.0682226e-001  3.0831290e-001  9.4345967e-001  1.4421418e+000  5.2829325e-001  1.0022717e-001
 -1.4870253e+000  1.6338728e-001 -5.3611284e-002  4.5323682e-001 -1.0601828e-001 -4.6556249e-001 -2.5343160e-001 -2.9578369e-001 -2.9683102e-001  6.8339201e-002 -2.0140232e-001  2.5938688e-001 -8.0416740e-002 -4.0556750e-001 -9.9944166e-002  1.5651756e-001 -3.3904708e-001 -8.2778011e-001  1.2169088e-001 -2.6156974e-001  5.3746189e-003 -1.0062197e+000 -5.6433686e-001 -4.2842863e-001 -2.1568003e-002 -3.3561797e-001  3.4805113e-001  1.5594762e-001 -2.4535555e-001  3.8741248e-001  6.9534616e-002  4.7953491e-001  4.2979624e-001  1.8345083e-001 -2.8897149e-002  1.5766541e-002 -2.4934586e-001  6.0426420e-002  9.7003623e-001  8.0482661e-001 -2.8747050e-001 -3.3401535e-001 -2.0277587e-001 -4.9551295e-001 -1.8559144e-001 -9.9284508e-002  2.8162190e-002 -9.3239795e-002  2.0415355e-001 -3.7242646e-001 -2.7584701e-001 -4.6628665e-001  1.7300992e-002  1.1699746e-001  1.0230237e+000 -1.3974133e-001  3.0409944e-001  6.2521243e-001 -4.1737058e-001 -7.6346622e-002 -9.0084311e-002  3.1228976e-003 -3.4009454e-001  1.3940726e+000  1.6153224e-001  3.1128119e-001
 -1.0403963e+000 -6.0805849e-001 -7.6014035e-001  2.1457089e-001 -5.0826494e-001  1.3243017e-001  6.6989962e-002 -9.8292628e-002 -6.3684556e-001 -4.4080725e-001 -2.5064657e-001  2.6424180e-001 -5.7430967e-001  4.3103234e-001  1.7565069e-001  1.5988076e-001  3.3220758e-001 -3.0629794e-001 -6.4133950e-001 -3.7455204e-001 -2.4141460e-001 -6.2308066e-001 -4.0726788e-001 -5.5628532e-002 -4.7014378e-001 -3.4211131e-001 -4.0247424e-001 -1.1195806e-001  7.2815278e-001  1.5482314e-001 -7.5682011e-002 -2.1063191e-001 -5.3749428e-001 -4.7208372e-001 -6.3380598e-001 -1.2411715e-001 -4.0566362e-001  9.9189549e-001 -1.7307554e-001  1.6784336e-001 -3.3708208e-001 -1.1518984e-001  1.4498634e-001 -9.0810625e-001  1.6618960e-001  3.3489694e-001 -6.1211612e-001  1.6025234e-001  8.6629639e-002  4.3585209e-001 -7.6863998e-001 -3.9181068e-001  1.6339609e-001 -7.6656908e-001 -2.2886686e-002 -7.4701947e-001 -5.3017127e-001 -3.8772261e-001 -7.7999445e-001 -2.3278904e-001  7.3318233e-001  3.1356250e-001  5.7102067e-001  1.8166583e-001  4.7985537e-001 -6.9813828e-001
  1.5256408e-001  7.4747197e-001  8.8849320e-002 -9.1877491e-002  2.8887366e-001  6.7126378e-002 -4.3031121e-001 -2.1459447e-001  3.9433684e-001 -4.0252113e-001 -3.1666330e-001 -1.7248786e-001  5.0356019e-001 -5.0789562e-002 -4.3595649e-001 -5.8999962e-001 -1.0315317e+000 -2.3490933e-001 -4.4082417e-001 -7.0284159e-001 -6.0887254e-001  2.3798250e-001 -1.2841109e+000  1.0284595e-001 -7.4938986e-001 -2.1298293e-001  2.1787737e-001 -2.6315096e-001 -1.7551849e-001  2.2991294e-001  2.1813302e-002  5.3235931e-001 -3.1240341e-001 -4.7651476e-001  2.1756395e-001 -3.9798902e-001 -2.9907809e-002 -9.1871356e-002 -5.6741356e-001  1.4905307e-001  3.1490944e-001 -2.5412907e-001  5.3118994e-002 -2.7007039e-001 -9.9615816e-002  8.2524394e-001  2.2421010e-001  2.8861569e-001 -4.4842229e-001 -1.4316910e-001 -4.3489288e-001 -1.6271474e-001 -3.0598464e-001 -4.8495116e-001 -1.1952105e+000 -2.7619479e-001 -3.5459343e-001 -1.1153757e+000 -1.4608956e-001 -8.7243485e-001  4.2473578e-001 -8.2493566e-001 -2.9348492e-001  1.0672977e+000 -2.5256501e-001 -5.9995789e-001
  7.6893910e-001  1.7141689e+000 -5.9749058e-001  1.1033876e+000  2.3191839e-001  1.4519810e+000  5.3637209e-001  1.3633003e+000  2.9721306e-001  1.4025525e+000  1.9688574e+000  3.6010841e-001  5.0808218e-001  9.1312631e-001  1.1558015e+000  9.2100761e-001  8.7936261e-001 -7.5480341e-002 -1.7599095e-001  1.2517159e-001 -8.9789934e-002  3.7914098e-001  8.2367640e-001 -4.7361905e-001  3.4837774e-001  7.2065322e-001  2.1166146e-001  5.1028692e-001  6.8077427e-001  1.2876280e+000  4.8101180e-001  1.3869005e+000  1.6350548e+000  1.5175222e+000  1.3985620e+000 -1.7246140e-003  2.3547442e+000  5.8054097e-001  4.4419482e-001  6.0166905e-001  9.0415534e-001  2.5485729e-001 -2.9457567e-002  1.1863625e+000  6.1662586e-001 -1.7128985e-001  7.0945859e-002 -8.3755780e-001 -2.6001390e-001  2.2582585e-001  3.5726113e-001  9.7531109e-001 -3.3474688e-001 -6.2744244e-002  2.8952401e-001  1.2692574e+000 -7.4085256e-002 -1.4704422e-001  1.2288483e+000 -1.1353173e-002  1.9634213e+000  1.9613077e-001  3.3665844e-001  7.1365210e-001  6.4973157e-001 -6.2081279e-001
 -1.4130645e-001  3.2239400e-001 -2.5509025e-002  3.7178473e-001  5.1393888e-001 -1.8668834e-001 -1.3169979e-001  7.3390346e-001 -2.3968222e-001  5.5398796e-001 -1.6584077e-001 -3.7423788e-001 -1.1848168e-001 -3.7868231e-001  6.1201215e-001  2.1828473e-001  6.2685043e-001  3.1042392e-001 -3.5451436e-001 -4.2843691e-001 -5.8436879e-002  1.0553032e-001  3.7277399e-002 -2.7316050e-001  6.4789577e-001 -6.5925524e-002 -1.9189434e-001  1.4439378e-001  6.4568843e-001  9.8014574e-001  2.0308748e-001  7.3950718e-001 -1.1699810e-002  3.9355476e-001  1.0236087e+000  7.0681932e-001  2.0742517e+000  7.7219052e-001  2.5862192e-001  1.1080673e-001  3.8651412e-001  3.6992114e-001 -6.9807875e-001  6.7680156e-001  5.0878625e-001  6.0897719e-001 -6.8166244e-001 -6.6380711e-001  1.7634523e-001  5.1919092e-001  7.6707482e-001  1.1110820e+000 -1.0133123e-001  5.1350371e-001  2.4842315e-001 -8.4417132e-002  8.6573626e-001  7.6802138e-002  8.2209836e-001  2.0073968e-001  8.7909039e-001  4.2561690e-001 -5.8881519e-001  3.1434373e-001  8.3284814e-001  1.1206808e+000
  5.2241079e-001  1.3084946e+000  8.1637226e-001 -5.6079459e-002  1.0666855e+000 -1.2939714e-001  8.4111056e-002  6.0739781e-001  7.1138736e-001  5.1112731e-001  4.2441920e-001  5.8755000e-001  7.2009584e-001  5.1174193e-001  7.1986209e-001  5.8801137e-001  4.3566464e-001  1.2733789e-001  6.4379402e-001 -2.5828845e-001 -2.0722302e-001  1.9108852e-001  5.7432477e-001 -9.9738445e-001 -3.2041283e-001  6.0553895e-003  5.5027411e-001  8.5989997e-002  5.8604676e-002  2.4353738e-001 -2.1611288e-001  6.2620985e-001  7.7218704e-001  4.1023477e-001  2.6013226e-001 -3.7727974e-001  4.5867537e-001  1.3913054e-001 -9.8104621e-001  2.0944006e-001 -5.4541650e-001  4.3367892e-001 -6.5158472e-001  9.9121531e-001  1.3418713e-001  1.0455867e+000 -2.1828564e-001  3.1143288e-001 -2.5136437e-001  2.5064251e-001  1.7342518e-001  8.0893143e-002 -2.3061284e-001  3.4205031e-002 -5.4207096e-001  3.5551588e-001  4.2456082e-001 -2.1525804e-001  2.3560048e-001  1.1515903e-001  1.3661529e-001 -1.9762000e-001 -9.5447339e-001  4.0997160e-001  3.9308610e-001  3.6036524e-001
 -1.1235386e+000 -5.9925008e-002 -7.4307582e-001  7.9783610e-001  4.3888589e-001 -7.8763427e-001  1.7875716e-002  3.0761187e-001  4.1762150e-001 -2.8102743e-001 -3.3071769e-001 -7.3902694e-001  7.0075635e-002 -4.2816761e-001 -2.9767282e-001 -3.0055015e-001 -5.6474439e-001 -4.4628038e-001  3.4030987e-001 -3.1390143e-001  8.1828409e-001 -1.3544455e-001 -9.3893607e-001 -2.2226285e-001 -7.1321054e-001 -2.8227653e-001  1.4796575e-001 -6.0921968e-001 -2.9416943e-001 -2.0816554e-001  2.0774646e-001  6.9248638e-001 -2.7160036e-001 -2.2613819e-002  2.4572075e-001  3.6780461e-002 -3.1142870e-001 -1.2274572e-001  9.7165494e-002  3.7736049e-001 -2.9287092e-001 -1.6910121e-001  7.4168294e-002 -5.0913289e-001  5.1821709e-001 -2.7334543e-001 -6.5041734e-001 -4.5920879e-004 -3.3960798e-002 -1.0890527e+000 -2.2257768e-001 -6.8825112e-001  1.1492408e-001  1.7256181e-001  5.7052500e-001  2.3621695e-002  2.3413453e-002  9.0913761e-002  1.4948671e-001  7.1521170e-001 -1.0072923e+000  3.4137554e-001 -1.0183098e+000  8.2890469e-001 -4.3914182e-001 -4.1798921e-001
  4.1660276e-001  1.0032219e-001 -3.2389038e-001 -7.8147731e-001  1.3326199e-001 -7.6199110e-001 -7.9988819e-002  4.2289248e-001 -2.0564041e-001 -9.9971344e-002 -1.0826286e+000 -9.3650657e-001 -2.4580765e-001 -6.5188909e-001  9.1031423e-003 -3.6164770e-001 -2.5085348e-001 -4.5051678e-001 -1.9393893e-001 -5.7616684e-001  3.8878299e-002 -2.5513945e-001 -3.5405913e-001  1.7373710e-001 -1.9375969e-001 -5.9070666e-001  1.9499318e-001 -5.4438717e-001  3.2952158e-002  1.3605513e-001  4.0179402e-001  4.6745337e-001 -3.2773337e-001 -3.3926053e-001  5.3224064e-001  5.4073006e-001 -1.0298121e-001  2.7676236e-001 -3.9352664e-001  3.5091843e-001 -4.2091927e-001  2.7863080e-001  5.0954709e-002  2.9072658e-001  3.7354819e-002 -4.4679756e-001  1.4697139e-001  5.7770678e-001  2.7929815e-001  3.1956489e-001  4.7861922e-001  3.5605254e-001  3.7139719e-001  4.7286351e-001  2.7049325e-001 -1.1397390e-001  6.6199978e-001  2.0071755e-001  1.6336067e-001 -9.8097731e-003 -2.5475537e-001  8.7714426e-002 -5.1130830e-001 -2.6414135e-001  5.1297522e-001 -3.7043220e-001
  2.8784049e-001  2.3328578e-001 -1.3053435e+000  1.5508363e-001  5.9087868e-001 -5.2550904e-001  6.0025307e-001  7.4200483e-002  5.8202920e-001 -1.9842875e-001  3.1388387e-001 -2.7585358e-001  4.0021992e-001  1.9293624e-001  3.6412825e-001  3.6723186e-001  5.7232064e-002  6.0321805e-001 -4.9508910e-002  1.5387287e-002  8.4146057e-001  1.0255716e-001 -4.4066570e-001 -5.0131442e-001 -3.9345008e-001 -1.5635025e-001  1.0334216e+000  1.3673331e+000  8.5582374e-001  3.4311825e-001  2.1407365e-001 -2.2943304e-001  1.9299233e-001  5.0458307e-001  3.5678239e-001 -1.4894492e-001  6.8843827e-001  9.4587676e-001  1.0387438e+000  5.7925900e-001 -2.8993995e-001  1.5766723e-001 -2.1657926e-001 -9.8934037e-001 -1.5721636e-001 -6.8302365e-002  1.9835058e-001  1.8663181e-001  5.8235892e-001 -3.7647997e-001  6.0066902e-001  5.0927861e-001  3.0212994e-001 -1.7116652e-001  1.8682891e-001  1.4443638e-001 -1.7786814e-001 -1.1380959e-001 -1.8971934e-001  4.6210365e-001 -8.8219073e-001 -2.0202765e-002 -1.6072546e+000  3.3186809e-001 -1.1505372e+000  3.3078950e-001
 -3.8006998e-001 -2.9077950e-001 -7.3305219e-001 -5.9146224e-001  3.1273602e-001  4.4217464e-001  5.7596959e-001  4.5766332e-002  4.7148189e-001 -3.5350925e-001  3.1053552e-001  3.2174985e-001  5.4395934e-001  1.4790606e-002 -2.1774487e-001  4.1366458e-002 -1.1465186e-001  3.2682229e-001  1.3105911e-001  6.0415810e-001  1.1086741e+000 -3.5534620e-001  7.3387357e-001 -6.5326780e-001 -1.6942154e-001 -1.0339286e+000  7.2721536e-001  8.3126679e-001 -7.2124444e-002 -4.1901164e-001 -4.2390981e-001 -6.2922597e-001 -7.3890006e-001 -6.2509578e-001 -8.4645238e-001 -2.1146838e-001 -6.5658024e-001 -7.9642652e-001  7.7202484e-001 -9.8964599e-002 -5.3041674e-001 -2.8462159e-001  8.7968004e-002  1.2198488e-004 -9.8896176e-001  2.4218177e-001  4.4910672e-001  5.1609268e-001  1.4718067e-002 -3.0563093e-001  3.9143204e-002  2.1125840e-001  9.1627100e-002  3.9807678e-001  8.3479622e-001  2.1798735e-001 -2.5231886e-001  7.3549599e-002 -5.4166480e-001 -3.2390990e-001  3.0008774e-002 -1.7866493e-001  6.6271955e-001 -1.2918677e+000 -6.0089971e-001 -5.9942019e-001
 -1.9456950e+000 -2.1138500e-001 -4.8115426e-001 -6.7572010e-001  5.5080199e-001 -4.4330917e-001  6.1891706e-001  8.3190159e-003  1.1931167e+000 -5.1793211e-001 -7.3840970e-001 -7.9244671e-001 -2.8855559e-002 -5.5189041e-001 -6.5830394e-001 -3.4384948e-001 -9.4403821e-001  3.7848426e-001 -3.8637232e-001  8.3051243e-002 -2.6890707e-001  4.6037801e-001  3.8854728e-001  8.8490619e-001 -5.4151884e-001 -2.0557213e-001  3.6190496e-001 -1.2797519e-001 -8.2740778e-001 -8.8923146e-001 -3.5924896e-001 -1.6045107e-001 -6.5873106e-001 -5.9793153e-001 -1.3922863e-001 -1.2764495e-001 -2.1937099e-001 -5.5593860e-001  6.2992812e-002  1.5931850e-001 -7.0110594e-002 -4.2759576e-001  9.2719470e-001  3.7472670e-001 -2.2605550e-001 -1.1329913e+000  4.7079089e-001  3.1992194e-001  1.0134662e+000 -1.6538554e-001  7.5718692e-002 -2.3449794e-001  4.7987969e-001  1.4742397e-001  5.7446333e-001  6.5006071e-001  4.6815797e-001  9.9384555e-002  4.0292538e-001  4.1246732e-001 -4.0395739e-001  2.8249905e-001  3.1764288e-001 -1.0626003e+000 -8.1376049e-001  1.9987729e-001
 -7.3619688e-001 -5.0223613e-001 -8.2351362e-001 -5.8769233e-001 -1.2191181e-001 -2.5392174e-001  5.8398502e-001 -1.0565346e+000 -1.6767543e-001 -7.3288492e-001 -1.4750373e+000 -7.3953304e-001 -2.0405458e-001 -7.0947694e-001 -1.1466561e+000 -7.0803426e-001 -1.1850497e+000 -7.9091015e-001 -4.0439833e-001 -4.5598180e-001 -1.4495884e-001 -1.0714777e+000 -1.1412165e+000  1.5674224e-001 -6.6251590e-001 -4.4246383e-001 -2.2157347e-001 -2.0471258e-001 -3.9539620e-001 -9.8187601e-001 -8.1515320e-002 -7.5263090e-001 -9.2526973e-001 -3.1834361e-001 -5.7270940e-001 -3.6265057e-001 -1.0434393e+000 -1.1819241e+000  4.0425985e-001 -1.3664372e-001 -7.2167987e-001 -4.8758445e-001  1.8631942e-001 -1.1646678e+000 -1.0758104e+000 -9.7220966e-001  2.9532892e-001  2.5299628e-001 -2.7863547e-001 -1.3349825e-001 -4.8344033e-001 -8.6667878e-001 -5.5415278e-001 -1.0124464e-001  1.4943176e-001 -5.0006595e-001 -3.7636312e-001  6.0194639e-001 -2.6907821e-001  5.2500264e-001 -1.7936843e+000  4.0561426e-001  4.7054089e-001 -2.6362170e-001 -8.9817099e-001 -3.6803138e-001
 -1.5623011e+000 -2.3828362e-001 -5.1315672e-001  2.6973128e-001 -3.8687670e-001 -4.3535746e-001  5.3812016e-001  1.6311990e-001  4.7178540e-002 -7.6458885e-001 -2.0327892e-001 -1.9541206e-001  1.3396897e-001 -7.2377093e-001 -4.5227553e-001 -4.2020311e-001 -9.0892731e-001  1.8858985e-001 -6.3764953e-002  4.6558437e-003  8.7744270e-001 -6.3698822e-001 -8.0786784e-001 -6.8604875e-001 -7.8490793e-001 -4.6444489e-001 -4.7491840e-001 -1.4311682e+000 -5.1984241e-001 -7.8427831e-001 -5.2207248e-001 -2.3923149e-001 -7.8785607e-001  6.2960189e-002 -5.5261599e-001 -1.5050754e-001  2.0762362e-001 -2.0982434e-001 -5.8521384e-001 -2.3764995e-001 -3.7320025e-001 -6.5149985e-001 -2.9048704e-001 -1.0552494e+000 -3.7527349e-001 -1.5893240e+000  5.3657373e-002  2.5148453e-002  3.3844455e-001 -5.5977111e-001 -4.6286937e-001 -4.7813135e-001 -4.9404628e-001  1.7194620e-001  1.2889399e+000 -2.1945027e-001 -4.6866067e-001  9.3839353e-001 -2.2119233e-001  7.4327354e-001 -1.8496403e+000  6.0808499e-002 -5.9671846e-001 -3.3071522e-001 -2.4481269e-001 -1.3184643e-001
 -3.2479837e-001 -1.4290780e-001  2.7994990e-001 -4.9783516e-001 -2.9431672e-001 -4.7125241e-001  3.8885696e-001  1.7707277e-001  1.6655534e-001 -6.1067132e-001 -6.2990898e-001 -5.3935379e-001 -3.9683041e-001 -8.7317214e-001 -4.1741198e-001  2.8188354e-001 -3.9925415e-001  5.2886796e-001  2.2839275e-001 -3.7746127e-001 -2.3342425e-001 -1.3716872e+000 -3.9612004e-002 -9.2324842e-001  2.7802510e-002 -1.6720229e+000 -1.0134871e+000 -2.4519020e-001 -5.6112562e-001 -5.2707598e-001 -4.3162365e-001 -5.4855267e-001 -8.4067806e-001  1.0188113e-001 -6.1962344e-001 -5.3641555e-001 -2.5053885e-001 -3.7033354e-001  2.7691153e-001 -5.1717259e-001 -1.4934402e+000 -1.8584238e-001 -1.4967740e+000 -8.3743626e-001 -9.5695941e-001 -3.5836751e-001  2.5393455e-001  5.9490610e-001  4.0774594e-001 -3.8381033e-002  4.9644328e-001 -3.7994727e-002 -5.8064543e-001 -1.7102927e-001  6.8281551e-002 -7.2301938e-002 -1.5426178e-001  1.0254006e+000  5.0292586e-001  6.9386067e-001 -2.3720140e+000  2.3091642e-001 -6.7233123e-001  8.4623941e-001 -4.0885992e-001  9.2204105e-002
  3.9089695e-001  6.0440356e-001  4.3650993e-001  9.6380418e-001  8.3377476e-001 -5.9580417e-001  9.3055974e-001  1.5461380e+000  5.5711809e-001  2.4578123e-001  7.2761603e-001  5.1571205e-001 -1.7976701e-001 -3.6714885e-002  5.8918309e-001  1.5280700e-001  1.9569400e-001  8.2286969e-001  1.0239111e+000  6.3875305e-001  1.2919154e+000  1.0445085e-001  9.7248043e-001  2.6808007e-001  6.7278807e-001  5.0439570e-001  1.1799799e+000  1.4129876e+000  1.5678532e+000  9.5271450e-001  4.7987515e-001  3.1264103e-002  4.5063848e-001  5.5306359e-001  3.5748901e-001  3.0132032e-001  1.1704942e+000  1.1989069e+000 -7.0509529e-002  1.1474693e+000  3.3382610e-001  3.7943182e-001 -4.0906904e-001  6.7386165e-001  4.7877990e-001  1.1173450e+000  1.4173640e-001  1.2901736e+000  1.2706290e+000 -6.4673674e-001  6.7903683e-001  1.4789553e+000  3.7184889e-001  5.5471456e-001 -1.0888454e+000  5.2350562e-001  3.3308134e-001  1.3768795e+000  1.4353211e+000  1.9741776e+000  4.8016958e-001  5.7109673e-001 -7.2482717e-001  1.1714477e+000  1.1588363e+000  5.9383451e-001
 -7.5677779e-001 -1.1102434e-001  1.0347208e+000  2.3278896e-001  1.0620819e-001  7.8593829e-002  1.0335645e+000  4.4968467e-001 -4.0880546e-001  6.0860555e-001  3.0979051e-001 -5.6120259e-001 -4.4262510e-001 -5.4016358e-001 -3.8327082e-001 -1.2064603e-002  3.4628125e-001  3.5858769e-002  6.8493643e-002  2.4050490e-002 -2.5269317e-001  4.1997270e-001 -2.7266189e-001  1.5510373e-001  4.8523922e-001  4.4513966e-001 -1.0489221e-001  4.6010483e-003  3.2231717e-001 -1.1343627e-001  5.0230771e-001  2.5534249e-001  5.7430352e-001  6.4621310e-001 -3.0566948e-002  6.4782800e-001 -2.2410035e-001  1.1472430e+000 -2.1359166e-001  2.0277973e-001  2.5464245e-001  2.9116405e-001 -3.0249157e-001 -8.7236859e-002 -5.4495932e-002 -1.1898664e+000 -5.6519813e-001 -1.1932009e+000  3.9028358e-001  3.8395970e-002  3.6620167e-001  3.2706583e-002 -1.9167742e-001  9.5734643e-002 -9.4247087e-001 -4.0589508e-001  2.8064423e-001 -2.6673867e-002  1.5665797e-001  8.7839230e-001 -1.0066005e+000  1.8257536e-002  3.1976141e-001  1.0398263e+000 -5.9337143e-001  9.2623581e-001
  7.9359774e-001  2.5108546e-001  7.7764019e-001 -4.8698742e-001  2.9816828e-001  9.2864014e-001  8.1898107e-001  8.4184860e-002 -1.5953400e-002  8.2880542e-001  1.0579286e+000 -1.1622284e+000 -8.7663612e-001  1.6735913e-001 -4.0832883e-002 -4.1593275e-001  6.1602853e-001  5.8200323e-001 -2.5349119e-001 -3.7261422e-001 -3.9945417e-001  8.7120864e-001  4.4415641e-001  1.6477182e+000  1.4959786e-001  7.1661743e-001  1.4566284e-001  3.1997651e-002  6.1137394e-001  3.7645529e-001  1.0119334e-001  5.8129754e-001 -1.3175900e-001 -5.7098759e-001  6.1302574e-001  1.0147014e+000 -3.3322847e-001  7.2782908e-001 -1.2778542e-001  5.4840863e-001  9.8752731e-001 -3.9770241e-001  1.6491960e+000 -1.6177060e-001  2.5442864e-001  3.1116898e-001 -6.4392393e-001 -2.6559878e-001 -5.0109015e-001  7.6334701e-001 -1.9121036e-001 -1.1554668e-001  2.1105635e-001 -2.6821426e-001 -1.4761864e+000  3.1328687e-001  3.4203422e-001 -3.1331219e-001 -2.4991779e-001  4.1656883e-001  1.7105503e+000 -1.6335222e-001 -4.4559261e-001 -1.6226192e+000  2.1088933e-002 -1.2510187e-001
 -1.3313516e-002 -6.9799348e-001  5.0699798e-001 -1.1144679e+000 -2.5778137e-001  9.2406521e-001  7.0810885e-001 -4.5500636e-001 -3.8969247e-003 -1.4252101e-001 -8.6102168e-001 -1.6847182e+000 -4.3024470e-001 -3.6611910e-001 -5.8455168e-001 -6.9843598e-001 -4.6323669e-002 -2.6391383e-001  8.4898512e-002 -5.2375617e-001 -1.6915905e+000 -4.8712414e-001  2.2920722e-001  1.1855254e+000  3.4036957e-001 -1.0107100e-001  1.8374562e-001  1.4183219e-001  3.2867073e-001  3.0159031e-001 -1.8731050e-001  1.6508725e-001  3.9674857e-001 -9.3995749e-002  6.3113590e-001  2.8041472e-001 -7.1480288e-002 -2.1644247e-002  4.4175651e-001  4.5034436e-001  4.2694376e-001  4.2901170e-001  1.0280927e+000 -2.9779256e-001  7.8608871e-001 -1.3541568e-001 -8.7978889e-002 -5.9933557e-001 -3.7165932e-001  6.7119334e-001  5.9315186e-002 -5.4349836e-002 -3.9315349e-001 -1.8918285e-001 -9.9915337e-002 -3.4087306e-001 -2.0403833e-001 -6.5417661e-002  2.2783719e-001 -1.2492493e-002  2.9069553e-001 -2.6857334e-001  2.7344790e-001  9.6968604e-002 -3.6826456e-001  6.8160149e-001
 -9.2569376e-001  8.5769569e-002 -6.3543761e-002  2.5748242e-001  3.7850389e-001  3.4540080e-001  6.1913665e-001 -3.9342165e-001  4.8144075e-001  2.0430236e-001  2.7338109e-001  2.7700960e-001  4.4748602e-001  3.8928766e-001 -4.0431626e-001 -1.0127657e-001  1.2955736e-001  3.4844027e-001 -5.3674450e-002  4.2209048e-003 -2.0305937e-002 -3.4394512e-001 -2.5618176e-001 -7.4557778e-001 -4.0555719e-002 -7.5368675e-001  1.3500108e-001  1.7402243e-001  5.7890274e-002 -5.8466171e-002 -3.2004405e-001 -4.1985038e-001 -5.7147326e-001 -1.1127357e+000 -6.0046155e-001  2.6327395e-001 -2.2735750e-001 -7.7071371e-002 -3.0828466e-001  7.8912198e-002 -5.7049365e-001 -9.7690529e-002 -4.0127378e-001 -3.9040520e-001 -4.5812983e-001  1.2296557e+000  4.1915683e-002  2.3079300e-001 -3.7159389e-001  8.9631267e-001  4.2643029e-001  1.3748434e-001 -3.8845138e-001  5.5125986e-002 -8.4667541e-002 -3.6105864e-001 -1.4179664e-001 -3.4184802e-001 -3.8991140e-001  1.7592166e-001 -4.1563651e-001 -5.4280586e-001 -6.7147014e-001  5.3944320e-001  1.6413270e-001  3.7679583e-001
 -2.4599646e-001 -1.9767901e-002 -7.9811277e-001 -3.0607747e-001  1.1116964e-001 -5.7780088e-001  9.4775455e-001 -3.8133800e-001 -1.1483487e-001 -4.6730837e-001 -3.0171813e-001 -8.5763905e-002  3.8021213e-001 -7.0462333e-001  5.0728808e-002  3.7800587e-001 -4.5879626e-001  7.5851373e-001  8.0072556e-001  4.8594787e-001  4.2173925e-001  3.6707186e-001 -2.4063625e-001 -2.2342884e-001  2.1687439e-001  3.3978545e-001  5.2613664e-001  5.1066153e-001  5.2829372e-001 -1.4602486e-001 -1.6298521e-001  2.5076950e-001  1.5860558e-001  3.7973424e-001  2.2705183e-002  2.7020673e-001  2.8514966e-002  4.2465571e-001  1.2466029e-001  5.1047491e-001  3.2167549e-001  3.4764465e-001  2.0822556e-001  3.2828263e-001  7.4646789e-001  2.2604448e-001  2.5847725e-001  5.4970332e-001  8.5173000e-001 -3.6120315e-001 -3.4687955e-002  9.2122344e-002 -1.1288804e-001 -5.1256645e-002  2.1926943e-001  2.4461252e-002 -3.8174254e-002  1.4221052e-002 -2.5153948e-001  1.0128647e+000 -3.5794054e-001 -2.3769995e-001 -2.5386056e-001  5.2421326e-001 -5.1459916e-001  1.7996615e-001
  2.8546430e-001  3.0179196e-001 -5.8079462e-001  5.6947485e-001 -7.2710467e-002  4.8099262e-001  7.1952747e-002  1.7893091e-001  6.1395565e-001  1.2063244e-001  5.0119990e-001  6.6587310e-001  4.9019059e-001 -3.2937992e-001  8.9907484e-001  4.9823212e-001 -5.5675848e-001  1.4815063e-001  1.4899102e-001  5.4947366e-001  9.1751589e-001  3.5109987e-001  1.3900991e-001  6.7357830e-002  2.1479145e-002  3.0997441e-001 -2.0037380e-001 -6.7593034e-001 -1.0044361e-001 -3.2509443e-001 -1.2337092e-001  4.6693072e-001  3.0473951e-001  1.5697058e-001  3.5998288e-001 -2.7444789e-001 -7.0081645e-001 -7.0864316e-002 -5.8841875e-001 -3.7762517e-001 -9.9474564e-002 -1.2290966e-001  7.0377889e-001  2.2682514e-001 -5.4843884e-002 -1.5153541e-001  1.8864660e-002 -2.8113275e-001  6.8712169e-002 -1.0775526e-001 -3.6483841e-001  3.1096328e-002 -8.2163701e-001 -1.4311810e-001  3.4441094e-001 -2.3904265e-002 -1.5262040e-001  2.8106485e-001  1.6595363e-001 -5.5386094e-002 -1.6602584e-001 -3.3396330e-001  7.4925661e-001 -1.2934844e-001  6.2807122e-002 -4.3594935e-001
 -6.4190456e-001  5.2997624e-001 -7.0605197e-001 -2.5425976e-001 -1.3706839e-001  9.8064122e-001 -7.6400321e-002  1.9076452e-001  2.7756447e-001  2.4730892e-001  6.1620631e-001 -7.8697767e-002  2.4494059e-001 -2.9112427e-001  1.2749050e+000  6.5926010e-001 -1.0691382e-001  2.0341699e-001 -5.0933291e-002  4.4347970e-001  6.5666565e-001  2.6827077e-001  8.2032632e-001  9.0009251e-001  5.6237184e-001  5.1971269e-001 -4.1611009e-001 -6.3471472e-001 -8.5746264e-001  4.3472811e-001 -5.3597109e-002  6.3108228e-001  1.2155981e+000  1.0451111e+000  2.1655504e-001  1.1778072e-001  2.8872130e-001 -6.5160317e-001  6.7754739e-002 -5.9543107e-001  3.3889132e-001  1.0709950e-002  9.5979443e-001  3.7604525e-001  2.3175942e-001 -2.2934716e-001  6.6198053e-001 -2.4480369e-001 -6.5478037e-002  2.4862447e-001  2.7832063e-001  9.2651327e-001 -6.5939824e-001  2.5714341e-001 -4.6702308e-001  4.9267378e-001 -2.1385787e-002  5.5065185e-001  3.6222927e-001  2.5633565e-001 -6.5961916e-002  2.0539774e-001  3.6983621e-003  3.8356858e-001  1.8712730e-001 -2.9401973e-001
  8.0518466e-002  5.7718100e-001  3.8532182e-001  3.7891075e-001 -7.7968358e-002  1.0566278e+000 -3.3139132e-002  3.5394820e-001  2.9796814e-001  2.5025056e-001  1.0800970e+000  2.9244412e-001  9.7678585e-001  1.7609404e-001  1.0664844e+000  6.1966489e-001 -7.4489719e-001  7.1037892e-002  8.7958282e-001  1.1646655e+000  1.1839649e+000  3.4528145e-001  3.8251333e-001  7.3494541e-001  6.8277931e-002  7.8749520e-001  3.0481402e-001  5.2949580e-001 -7.7935417e-002 -4.4733249e-001  1.3607077e-001  1.1770669e-001  4.0636849e-001  3.7536552e-001  3.4795712e-001 -1.6755830e-001 -4.7931913e-001 -1.6536460e-001 -1.0811497e-001 -3.6850343e-001  3.4257048e-001 -2.2689928e-001  1.3071130e+000  1.0732010e-001  1.7348083e-002 -3.4858680e-001  1.1145744e+000 -1.9331297e-002 -2.3228977e-002 -1.4659375e-001 -1.8522855e-001  8.6853502e-002 -4.1694491e-001 -2.0957028e-001  1.3522604e-001  2.6913026e-001 -4.4236381e-001  2.3621570e-001  3.0599822e-001 -3.1094214e-001  4.6719219e-002 -5.6876711e-002  2.3002031e-001 -1.7538949e-001  2.9787490e-001  5.7059273e-001
  8.2966256e-001  3.7810432e-001  5.8748434e-002  2.6819914e-001 -3.7235939e-001  1.3087307e+000  2.4106224e-001  6.6275534e-001  6.9065861e-001  5.8750895e-001  1.3397145e+000 -1.6871832e-003  2.8752839e-001 -1.4891069e-001  1.6932116e+000  1.0235286e+000  6.4916348e-001 -1.0087730e+000 -4.8184660e-001  5.3626974e-001 -4.9489591e-001  4.4420493e-001  1.3274438e+000  9.6344098e-001  4.8761678e-001  4.3715221e-001 -4.8254953e-001 -5.1401935e-001 -8.9849698e-001  6.6916727e-001 -8.5245912e-002  1.7364262e-001  1.4749671e+000  1.0242821e+000  7.2852155e-001  1.3365422e-002  3.5585895e-001 -4.0470029e-001 -9.6027805e-001 -1.2752543e+000  1.0011155e+000  4.6931230e-001  1.3136506e+000  6.6161301e-001  4.4699537e-001 -3.3525430e-001  1.0563465e+000 -1.1768958e+000 -3.5194304e-001  3.5700453e-001  2.4735624e-001  7.1133900e-001 -8.1464882e-001  7.2548390e-001 -3.1809140e-001  8.2208812e-001  1.3009946e-001  8.7716089e-001  8.0039609e-001 -4.4903030e-001 -7.9376496e-001  3.3612003e-001  1.7294686e+000 -6.2845389e-002  7.6483359e-001  1.0300574e+000
  5.1747033e-001  5.9123547e-001 -3.1180461e-001 -1.3190568e+000 -2.3027002e-001  1.3811123e+000  3.3085737e-001 -2.6637611e-001  5.0235809e-002  7.2822887e-001  4.2106353e-001  5.8180408e-001  2.4328869e-001 -7.7412509e-002  9.4425044e-001  4.9274851e-001  7.6115701e-001  4.4780709e-001  5.8251448e-001  3.2363837e-001 -3.0128830e-001 -9.3600477e-003  5.7125837e-001  1.0834063e+000  4.4922186e-001 -9.8530334e-002 -7.8818031e-001  2.8076511e-001 -1.6861897e-001 -5.0737010e-001  4.6643120e-001  4.2424987e-001  1.2039378e+000  4.1475185e-001  8.7592900e-001  7.6237140e-002 -7.5884083e-001 -3.2831395e-001 -5.3869319e-001 -1.1013097e+000  1.9046009e-001  2.4148567e-001  9.9405173e-001  1.0299283e-001  4.4366251e-001 -1.4968162e-001  6.6138555e-001 -2.5532079e-001  5.5489619e-001  8.5559251e-001 -2.9520920e-001 -1.3562097e-001 -5.2181086e-001  1.6795895e-001 -8.6604500e-001  2.5814259e-001  1.3797922e-001  9.0085496e-001  2.2331986e-001  3.0122701e-001  6.0624417e-001  3.0704446e-001  1.7728744e-001 -3.9702437e-001 -5.4196501e-001  7.9158665e-002
  5.7693729e-001  5.2111766e-001 -5.7067000e-001 -8.5720430e-002  3.8003171e-001 -1.8379558e-001  1.3865012e+000 -2.3593549e-001  3.5769380e-001 -6.3419244e-002 -3.9917446e-001 -2.5153319e-001  1.7222529e-001 -2.2044688e-002  9.7458070e-002 -2.1101811e-001  9.8353639e-001  1.0404215e-002  2.9701100e-001 -8.1459618e-002 -2.8706513e-001 -3.4715040e-001  5.8391033e-001  7.3615267e-001  9.3948522e-001  1.6400885e-001  2.3522292e-001  3.6248621e-001  4.8264502e-004  5.0686488e-001  3.1779234e-001  1.1362551e-001  4.1529431e-001  2.7154384e-002  1.8044378e-001  3.4314733e-001  4.7078267e-001  2.0519065e-001  2.6998443e-001 -4.6571418e-001  7.1570491e-001  9.5949871e-001  5.1398774e-001  5.7645170e-001  4.0374369e-001  1.6506829e-001  1.4876155e-001 -8.1251235e-002  7.4429970e-001  5.4035022e-001  1.4216177e-001 -2.4644489e-001 -2.7901883e-002  8.2110696e-002 -3.7097150e-001 -2.0743453e-001 -2.6575825e-001  6.6069719e-001  6.0754102e-002  6.1998947e-001 -9.4937947e-001  8.9401423e-001  1.0470426e+000 -8.5439209e-002  1.1058868e-001  8.0889500e-001
 -6.8307732e-001 -1.1363045e-001  1.4514951e-001 -1.1751171e-001 -1.3048487e-001 -5.8717490e-001  5.6917993e-001 -5.0875845e-001 -5.9786772e-001 -2.4587797e-001 -1.0031316e+000  2.6645692e-001 -6.6098925e-001 -2.3517948e-001 -5.6760647e-001 -2.4791796e-002  1.2928554e+000 -4.9762264e-001  2.0217244e-001 -4.0679562e-001  5.0698588e-001 -4.6740459e-001 -3.5185437e-001  6.7346884e-002  4.9760077e-001  6.2430006e-002  4.9121611e-002  2.0326801e-001 -4.0026362e-001  1.3414044e-001  4.0898797e-001 -5.7781763e-001  6.2509074e-001  7.4812154e-001 -4.9655174e-001  3.7581002e-001 -2.9789502e-001 -4.8306680e-001  5.6203881e-002 -2.8482538e-001  1.3739020e-001  2.8931053e-001 -4.4212046e-001  2.7569986e-001  3.6270843e-001  1.0858389e+000 -2.1299757e-001  5.9135861e-001  3.7528809e-001  3.8419701e-001  4.7805400e-001 -4.3411756e-001 -6.1210347e-003  4.4394943e-002 -6.9649440e-002 -1.0355931e+000 -3.0438136e-001  3.9074898e-001 -4.9190054e-001  9.5077580e-001 -9.1957233e-001 -2.3692525e-002  6.8613504e-001 -6.9734405e-001 -1.9761560e-002 -4.0098293e-001
  1.2827366e+000 -3.6264991e-001  3.1775478e-001  5.0884149e-001  7.6341868e-002 -5.4842537e-001 -1.5538898e-001  1.1975276e-001  5.7717277e-001 -1.9765499e-001 -8.5538712e-001  3.9016211e-001  1.9756126e-001  1.2000187e-001 -3.0255692e-001 -2.0193958e-001 -3.6546770e-001  5.2139399e-001 -1.7131736e-001  3.8577899e-002  2.3755292e-001  1.1135223e-001 -5.6493477e-002 -5.2002075e-002 -1.4649394e-001  3.6499516e-001 -3.3174456e-001  2.0475049e-001 -1.0630105e-001  5.2862089e-001 -1.1792986e+000 -5.6119089e-001 -1.1582391e+000 -1.2551543e+000 -4.1208459e-001 -6.0127056e-001  9.8490252e-001  2.8890044e-001  6.4594953e-001 -2.1672895e-001 -7.0368728e-002 -1.0992337e-001  1.0023095e-001 -2.6996332e-001  2.0331536e-002  1.2075570e+000 -4.7597007e-003  4.7065583e-001 -2.2256909e-001 -1.1268314e+000 -5.0934343e-002 -1.8611951e-001  5.1110523e-001 -2.0427974e-001  1.2463411e+000 -9.0245023e-001 -5.5165317e-001  4.3246160e-001 -7.2312029e-002  6.1386227e-001  4.6092451e-001 -8.2523883e-002  7.0414685e-001  7.4554869e-001  9.0858693e-002  9.6498497e-002
  1.5743850e-001  6.8799574e-001 -9.3908150e-003 -3.2918168e-001  4.5921924e-002  1.8599303e-001  4.8222573e-001  6.1990895e-002  2.7390652e-001 -4.8915268e-001 -4.8882938e-002 -2.1549126e-001  5.0080544e-001  3.6348049e-001  2.2673996e-001  2.9614452e-001 -4.9563035e-001  3.3926663e-001  5.5916841e-001 -5.6170914e-002 -7.2668220e-001  1.9654006e-001 -2.3741838e-001 -5.4361507e-001 -3.2830194e-001  7.2343638e-002  5.5833285e-001  7.9793150e-001  5.4769532e-001  1.2627487e+000 -9.9979833e-001 -3.1382908e-001 -1.8974793e-001  3.9818452e-001 -2.7004845e-001 -1.4186005e+000  1.7296373e+000  1.9369587e-002  4.9338022e-001  5.3354289e-001 -1.2631533e-002  2.1973994e-001 -5.1700262e-001  5.1840791e-001  3.8550946e-001  1.4676972e-001  4.1692504e-002  2.4203106e-001  5.3888905e-001 -1.8448707e-001  8.7824341e-001  6.1536687e-001  7.9878000e-001 -1.8236425e-001  5.0949305e-001 -2.4460969e-002 -2.2188525e-001  1.7533506e-001  1.5628588e-001  4.3471782e-001  7.2980748e-001  1.7810846e-002 -4.5964258e-001 -1.8260280e-001 -8.5880835e-002 -1.3707241e-001
 -1.0143798e-001  6.9474385e-002  1.9438374e-001  1.1749454e+000 -3.6316579e-001 -2.8719690e-002 -1.5952028e-001 -1.1512751e+000 -3.2914873e-001 -5.9650419e-001 -7.7444104e-001 -5.2534294e-001  6.1513122e-001 -1.1118945e-001 -4.6573295e-001 -3.3181458e-001 -8.6189272e-002  1.9250916e-001 -4.9831586e-001 -4.9383489e-002 -1.3404205e-001 -1.7358364e-001 -4.3692897e-003 -1.6710758e-001 -1.3470227e-001  3.3916737e-001 -7.5904476e-001 -2.4587826e-001 -3.4051988e-002  7.0897484e-002 -9.6694153e-001 -8.0786552e-001 -8.4996441e-001 -8.1980605e-001 -9.2211865e-001 -1.3860086e+000 -1.2298691e-002 -8.4958076e-001 -1.0127586e+000 -6.8140597e-001  8.1843628e-002  4.0054275e-001 -2.3602570e-002 -6.2288773e-001 -7.0757070e-003  2.5019469e-002 -1.5263792e-001 -3.5594308e-001 -3.1276311e-001 -5.8434462e-002 -3.5159045e-001  6.7255005e-002 -3.2705286e-001 -2.2280907e-002 -9.5252779e-001 -8.9979245e-001 -1.1741716e+000  9.0153552e-003 -1.0763107e+000 -4.5009063e-001 -3.5232587e-001  5.7465466e-002 -3.8225405e-001  4.4236945e-001 -3.9980653e-002  3.6808903e-001
  1.2819114e-001 -8.9731155e-001 -3.4365388e-001  1.9876071e-001 -7.2262773e-001 -7.4077405e-002 -7.9671921e-001 -4.3357586e-001 -1.1388538e-001 -9.7805613e-003  5.0719441e-002 -1.4897983e-001  8.7444332e-002  3.1955044e-001 -1.5774293e-001 -2.5058423e-001 -1.1324669e+000 -1.0242380e+000 -9.4859403e-001  1.8279138e-002  2.2704592e-001  2.1701180e-001 -1.1557416e+000 -4.6147049e-001 -6.5248929e-001  9.0852590e-003 -1.4983929e+000 -1.7116667e+000 -7.4192116e-001 -1.9846463e-001 -8.6361605e-001 -3.2304310e-001  2.6060453e-001  1.0767778e-001 -6.0182101e-001 -8.6700772e-001  1.8608403e-001 -2.4827188e-001 -3.5500013e-001 -1.1761946e+000 -3.2856515e-001 -7.2519074e-002  3.5177990e-001 -8.0583730e-001 -3.5301908e-001 -6.2446430e-001 -3.9049021e-001 -8.8700036e-001 -1.9657437e-001 -7.5308106e-001 -1.6865780e-001  1.5655117e-001  6.2992902e-001  1.4846372e-001 -6.6342030e-001 -4.8470460e-002  1.8101752e-001 -5.6288100e-001 -6.9872269e-001 -1.7754993e-002  1.2486638e+000 -3.7960865e-001 -4.3944928e-001  3.9659294e-001 -2.1334964e-001  2.9355289e-001
 -2.0162104e-001 -8.4656734e-001 -5.3609519e-001  4.9960089e-002 -5.6794392e-001  2.2077275e-001  8.6191727e-003 -4.5859790e-001 -7.2172722e-001 -3.3672321e-001 -6.0969614e-001 -1.1203439e-001 -9.6182005e-003 -7.1088150e-002 -9.5331753e-001 -5.9223102e-001  1.7594796e-001 -6.4389055e-001 -8.8623964e-001 -7.7075471e-002  6.1555073e-001 -5.0372694e-001  1.2936765e-001 -2.6538905e-002 -1.3036231e-001  2.3072531e-001  1.3964938e-001  3.2104480e-001 -9.4294658e-002 -1.9916430e-001  4.7123105e-001 -2.5672017e-001 -2.5878926e-001  5.4885634e-001 -2.8606556e-001  5.1755708e-001 -1.9366037e-001 -2.4146949e-001  3.4711283e-001  2.3276711e-001  1.3741282e-001 -2.5294964e-001  1.4107108e-001 -2.9784672e-001  9.9018531e-002  2.2423454e-001 -6.5191173e-001 -3.1269628e-001 -6.8061684e-001 -5.5329158e-001 -3.3163448e-001 -7.2203008e-001  5.9683915e-001 -3.7289908e-001  5.1299146e-002 -7.4577376e-001 -2.4078256e-001 -2.0761306e-002 -6.8514316e-001  5.4768438e-004  4.5637626e-001  1.1503778e-001 -5.9411582e-001 -5.6330508e-001 -6.7555129e-002 -3.7990587e-001
 -3.3464724e-001  4.3470826e-001 -5.4492978e-001  4.0542324e-002 -1.7413025e-001 -3.1043170e-001  1.3700361e-001 -6.4157163e-001 -2.2041511e-001 -1.6969693e-001 -8.5967804e-002 -6.3872655e-001  1.6892130e-001 -3.3968836e-001 -7.9059881e-001 -2.5524566e-001 -3.0794798e-001  6.7077066e-001  6.1281192e-001  8.7899751e-001  6.4713501e-001 -1.7841421e-001 -7.5294927e-001 -1.0410984e-001 -5.2386505e-002  1.3216711e-001 -5.6595052e-001  1.7107240e-001 -2.0536524e-001 -9.0578803e-001 -7.9062276e-002  7.5295427e-002 -4.8204490e-001 -1.5510731e-001 -1.7065293e-001  1.2718747e-002 -9.2439542e-001 -2.7205661e-001  2.7443447e-001 -1.7398365e-001 -4.2891392e-002 -2.5487445e-001  2.8767505e-001 -7.5648783e-001 -4.3737625e-001 -9.1202468e-001  5.4070756e-001 -7.6030372e-001  2.1923024e-001 -4.3672995e-001 -1.5991306e-001 -4.8312897e-001  2.8404087e-001  4.6203254e-001  2.0256472e-001  5.5448323e-002  2.4474986e-001 -9.2234984e-002 -6.5008918e-001  4.8992468e-001 -3.0483026e-001  1.8680249e-001  1.8244427e-001  8.8944933e-002  2.4683339e-001  3.4837935e-001
  3.7767320e-001  3.5676247e-001 -3.0725399e-002 -7.9316197e-001 -8.7489689e-001  7.2445874e-001  2.1438506e-001 -7.9261624e-001 -8.1894305e-001 -5.7190622e-001 -4.9262878e-001 -1.1019344e+000 -5.7437717e-001  3.4406548e-001 -2.6737236e-001 -2.1401548e-001  8.3604544e-002  1.8968270e-001  1.4270539e-001 -1.4703254e-001 -6.2187306e-001 -7.3738339e-001 -4.2213756e-001  2.7347707e-001 -8.0853012e-002  2.6844077e-001 -6.5068902e-001 -1.9482592e-001 -1.7918043e-001 -8.3038596e-002  7.9236927e-002  4.4114381e-001 -2.9674985e-001 -6.6007354e-002  7.0415361e-001  5.9453109e-002  3.9968575e-001 -4.8214442e-002 -3.4049878e-001 -7.0414674e-001  4.7639382e-001  9.1451258e-002 -1.5622782e-001  2.4932405e-001 -3.8464825e-001 -1.2798060e+000  3.5965020e-001 -5.0889313e-001  5.1416505e-002 -1.5329466e-001 -2.6438612e-001 -2.4650425e-001  1.4029108e-001  6.1101261e-002  4.3524712e-001  1.1983444e-001 -3.4005380e-002  4.8535816e-001 -2.5272216e-002  5.7574927e-001  7.4467204e-001  1.6450860e-001 -6.8307309e-001 -2.9532331e-001  8.3765981e-001  6.0241940e-001
 -1.7160598e-001 -2.9126127e-001 -2.9953635e-002 -1.8294977e+000 -1.4052075e-001 -2.8831865e-001  5.6335964e-001 -6.9808827e-001  4.9136252e-002 -4.9142565e-001 -5.2991125e-002  3.0210214e-001 -1.9570342e-001  5.9434520e-001 -2.6722874e-001 -4.4818002e-001 -7.0785795e-001  5.9989825e-001  7.0895715e-001 -1.9917749e-001  6.3469248e-001 -2.3923982e-001 -3.6126148e-001  1.4467504e-001 -8.7586551e-002 -4.3755850e-001  5.8419720e-001  1.0797634e+000  8.7632208e-001 -4.4413697e-001  3.7439757e-001 -1.8763582e-001 -2.6844011e-001  3.6861914e-001  2.6292494e-001  3.5512523e-001 -2.9556908e-001  8.0811625e-001  9.5111936e-001  5.9992346e-001 -4.5548627e-001 -6.8694400e-002 -6.9977202e-002 -6.7918926e-003  8.2285200e-002 -2.8877055e-001  3.0957144e-001 -3.1310051e-001 -2.0633123e-001 -8.1936701e-001  1.7006787e-001 -1.2271897e-001  7.3181183e-001  5.3180477e-001  1.0108144e+000  3.9293046e-001  3.0813009e-001 -6.1037104e-002  4.4941312e-002  7.9997608e-001  2.4574701e-001 -1.5992358e-001 -3.8369463e-001 -8.6706417e-001  4.7635754e-001  1.1995630e-001
 -6.7854659e-001  4.6448614e-001  2.1292512e+000 -1.0450554e-001  8.1417830e-001  7.8071206e-001  2.0137886e+000  7.8656862e-001  2.3743174e-001  5.0809775e-001  2.5235849e-001  1.3442675e-001 -2.5229848e-001  4.9892073e-001  2.9056843e-001  6.3934851e-001  7.4353812e-001  1.1219135e+000  1.1690113e+000  5.1732587e-001  5.7512582e-001  1.7603120e-001  1.8017375e+000  9.8305413e-001  1.2287285e+000 -7.5008568e-002  1.1966002e+000  1.7957998e+000  1.0464403e+000  1.3042705e+000  3.5319608e-001  3.9243192e-002  1.0058467e+000  1.6144906e+000  2.4462620e-001  1.0949366e+000  1.9105516e+000  9.3891490e-001  9.7590266e-001  8.2717742e-001  3.5734717e-001  8.1184305e-001  4.8339100e-001  1.8054866e+000  3.8027655e-001  1.5383694e+000  8.8150243e-001  1.1097814e+000  9.0624970e-003  5.5185056e-001  7.3350841e-001  7.2929558e-001  3.5192134e-001  6.7778216e-001  1.1887712e+000  2.5074315e-001  1.4436911e-001  9.8856771e-001  6.5345276e-001  8.1284581e-001  9.2100438e-001  8.6602269e-001  1.8800237e+000  6.6793854e-001  1.7051412e+000  1.3334217e+000
  8.6361644e-001 -1.6914970e-002 -1.1340951e+000 -3.1404738e-001  2.6379129e-001  3.3230634e-001 -1.2873979e-001  2.6713244e-001  8.0512985e-001 -3.9843979e-001  2.2192068e-001  3.7522532e-001 -1.9162172e-002  5.9901602e-001  5.2400214e-001  4.9087125e-001  5.7596843e-002  1.3631758e+000  9.0062901e-001 -9.3906077e-002 -4.6106914e-001  1.6384508e-001  4.7641000e-002 -8.3349010e-001  2.0055414e-001  9.5871512e-002  5.2896394e-001  3.9624384e-001  2.6117178e-001  5.1185151e-001 -1.1513884e+000 -2.7165847e-001 -1.1520903e-001 -6.5533155e-001 -3.9205577e-001 -9.2224808e-001  4.3498136e-001  3.0135056e-001 -2.6034734e-001 -4.1934760e-001  6.0035413e-001  1.7476490e-001 -3.1534198e-001  7.8645563e-001  1.1482819e-001 -1.7407918e-001  2.4249522e-001 -2.1619839e-001 -1.7244366e-001 -7.6651865e-001  4.4918667e-001  2.3090722e-001  2.0039878e-001 -2.8679164e-001 -1.1295150e+000 -3.7607222e-002 -3.1099353e-001  1.9055564e-001  3.1209485e-001  2.9112402e-001 -2.8914812e-001 -5.0778219e-001 -7.6869499e-001 -5.5447252e-001 -5.0088251e-001 -3.9453314e-001
 -6.3367014e-001  5.8467638e-001 -6.2138625e-001  8.0832311e-002  3.0550140e-001 -8.6776773e-001 -2.2950615e-001  6.6395396e-001  8.4545330e-001  6.1226673e-001 -4.3534000e-002  1.0002019e-002 -3.8438469e-002 -4.1453691e-001 -3.1614132e-001 -2.2325042e-001  6.8284313e-001  4.2720261e-001  3.4705718e-001  8.6830455e-001  1.0528530e+000  6.2339037e-001  3.6239291e-001  6.0138831e-001  7.0412966e-002  4.1964057e-001 -1.1183713e-001 -8.4023260e-002 -4.9979727e-001 -4.8580775e-001  3.4999384e-001 -7.6223485e-002  1.0445045e-001 -2.2946164e-001 -1.9615926e-001 -1.0480902e-001 -3.0706068e-001 -5.2458542e-001 -4.7908059e-001 -9.7355880e-002  7.8704392e-001 -4.3346606e-001  5.8472315e-001 -5.3557033e-001  1.7394354e-001 -1.5253073e+000 -3.6363509e-002 -5.9357386e-001 -1.7732966e-001 -8.7944424e-002 -5.7607748e-001 -5.1134730e-001 -3.2690972e-001 -3.7378096e-001 -6.2960211e-001 -4.3818865e-001  2.2295134e-002  5.4403210e-001 -6.5901468e-002  2.8611434e-001 -1.0653489e+000  5.2720016e-001  5.0860304e-002 -9.8478512e-001  2.1599966e-001 -8.2542040e-002
 -1.6871510e-002  4.6158716e-002  4.4376788e-001  9.2658638e-001  5.0665272e-001 -8.3473803e-001 -6.4109347e-001  9.7948596e-001  2.9064106e-001  4.4855949e-001  2.2032053e-001  1.9503372e-001 -1.1245606e-001 -4.4703314e-001 -2.2343619e-001 -2.9595513e-001  9.8665137e-001  2.4847159e-001  2.4202161e-001  4.3197123e-001 -1.9107264e-001  8.2029620e-002  3.5963757e-001 -2.1852281e-001  4.5925181e-002 -8.4836023e-002 -5.1057824e-001 -6.2284824e-001 -4.6782868e-001 -1.2171397e+000  1.1390317e-002 -1.0377405e+000 -1.0389185e+000 -9.1096652e-001 -1.1382208e+000 -1.8135369e-001 -1.0805548e+000 -1.7232498e-001 -1.8136756e+000 -5.4974917e-001  1.7470821e-001 -6.5411912e-001 -2.2739053e-001 -1.0708442e+000 -3.7777013e-001 -9.4785277e-001 -4.8190810e-001  3.2756470e-002 -2.9063572e-001  4.1889027e-001 -1.5970396e-001 -2.8587779e-001 -1.3799724e-001 -1.9154554e-001  3.7449688e-003 -6.5824964e-001 -2.1359446e-001 -1.0810003e-001 -4.2437937e-001 -1.8092710e-001 -3.4756946e-001  1.7982749e-002  1.2087793e+000 -1.2397338e+000  1.5840152e-001  3.8465650e-001
 -4.3772175e-001 -1.0934464e+000  5.8888510e-001 -2.5363159e-001 -1.0686739e+000 -1.2102781e-001 -5.1639822e-001 -7.1112789e-001 -5.9264301e-002 -4.2752177e-001 -1.9493407e-001 -6.2148561e-001 -3.5286160e-001 -5.6916069e-002 -1.1494061e-001 -7.8496193e-002  3.4385668e-001 -5.1972047e-001  2.7898675e-001  1.8725853e-002  1.7599092e-001  4.7569006e-001 -2.4467975e-001  5.8484016e-001 -1.4782823e-001  4.4965999e-001 -8.1273780e-001 -1.2695952e+000 -2.5993070e-001 -5.5480796e-001  2.9276865e-001 -4.8898945e-001  1.8497903e-001  2.5465506e-001 -2.5720027e-001  3.7510080e-001 -1.0343504e+000 -3.6879946e-001 -5.1497066e-001 -7.3610183e-001  3.9352626e-001 -2.4424012e-001  9.5681793e-001 -6.3270650e-002  5.5171339e-001  7.1422210e-002  2.2063410e-001  4.8876869e-001 -4.4218475e-001  1.7976260e-001 -4.4550050e-001 -2.2843767e-001  2.6991742e-001 -3.3822965e-002 -1.0545350e-001 -3.9418692e-001  1.1210595e-001 -3.9629660e-001 -8.9978378e-001 -5.1286536e-001  1.7012102e-002 -9.8386105e-001  3.8783659e-002 -1.0269220e+000 -1.6393410e+000 -8.2649719e-001
 -2.2919527e-001 -6.4773488e-001  8.7553088e-001  6.0505851e-001  7.3684070e-002 -3.4145213e-001 -2.8657153e-001  1.3699924e-001 -2.8341796e-001 -5.3863339e-001 -4.8545908e-001 -1.1513532e+000 -2.8742211e-001  4.5147125e-001  1.3156376e-001  1.7669057e-001  7.0468474e-001  5.6525392e-001  1.2564455e-001  2.0401007e-001 -6.2001225e-001  4.4834201e-001  8.5796689e-001  3.9685218e-001 -1.3692849e-001 -2.0427011e-001  4.0296562e-001  1.3886742e-001  3.4852063e-001 -1.9509667e-001  6.8231250e-001  5.0693695e-002 -5.9137229e-003  7.2292506e-001  6.3284858e-002 -3.7736520e-001 -3.4316673e-001  1.2932637e-002 -4.4137988e-001  1.7041075e-001  4.6994344e-001 -1.0453436e-001  3.0636873e-001  2.2137513e-001  5.7198349e-002 -1.2294097e+000 -5.9239960e-003  6.7698670e-001 -2.8739509e-001  8.8087552e-001  1.0403959e-001  2.2758984e-001  5.2871904e-001 -6.9188234e-001 -2.5221208e-001 -1.1111871e-001  2.6414795e-001 -4.3437834e-001  2.9087462e-002 -1.0786304e-001 -7.7465342e-001 -5.1597510e-001 -2.3725352e-001  1.1945824e+000 -9.9604494e-001 -1.4444319e+000
  1.0162521e+000 -6.6921270e-001  8.5187447e-001 -5.7868492e-001 -1.0101517e+000  7.1185717e-001 -1.0021683e-001 -7.5974439e-001 -6.6282074e-001 -1.7336973e-001 -2.0547438e-001 -1.0148423e+000 -1.0253433e+000  6.7125329e-001 -6.9340198e-002 -2.2404441e-001 -5.5215511e-002  9.4535571e-002  2.6976808e-001  1.5689635e-001  1.2899042e-002  6.9207121e-003 -3.0271085e-002  2.8882908e-001 -2.6117708e-001  4.2711917e-001 -6.5580760e-001  2.4778752e-001  3.6963266e-001 -2.2902469e-001  5.2357221e-001  2.2783493e-001  1.5987767e-001  4.4872301e-001  7.2695284e-001  2.1452461e-001 -1.0627908e-001  3.5867243e-001  1.0880552e-001  2.4955953e-002  7.8422299e-001 -4.5232909e-001  4.6799317e-001 -7.9277103e-002  3.7966444e-001 -4.3714509e-001  2.9269068e-001  1.6496059e+000 -2.4065811e-001  2.7631942e-001 -2.7412247e-001  2.6107297e-001  4.1021436e-001 -8.2848586e-001 -3.9222130e-002 -1.3730752e-001  6.3636990e-001 -5.4709861e-001 -5.2024522e-001 -1.8646181e-001  1.9257105e+000 -7.0429700e-001 -1.0185191e+000 -1.4040338e+000 -7.1387359e-001 -6.0172245e-001
 -6.8634240e-001 -1.2122510e+000  1.1617373e+000  2.2899295e-002 -6.7765843e-001 -6.1320366e-002 -9.9978087e-001 -5.9299188e-001 -7.4606912e-001 -6.4896380e-001 -9.7493542e-001 -1.3913308e+000 -1.0501633e+000  2.7657218e-001 -5.0197646e-001  1.1890767e-001 -6.7553061e-001 -4.5017395e-001 -8.7247582e-001 -1.5884768e-001 -2.7316546e-001  9.6143778e-001 -6.7337367e-001 -5.3351411e-003 -7.0169611e-001  1.9636260e-001 -1.1074879e+000 -7.7890962e-001 -2.9192563e-001 -7.0788457e-002 -4.7469227e-001 -6.1591296e-001 -1.8708216e-001 -2.7883532e-002 -1.4247675e-001  2.6276749e-001 -1.0421684e-001 -8.2522309e-001 -1.1316958e+000 -4.5335165e-001  6.5506022e-002 -7.5625628e-001 -7.9232002e-001 -4.8908118e-001 -4.8998709e-001  4.7589160e-002 -4.0164495e-001 -3.1077303e-001  4.9862998e-002  2.2354601e-001  2.6762103e-001  2.7892423e-001  6.8596688e-001 -7.2511160e-001 -1.0009787e-001 -4.7362685e-001  2.7918523e-001 -3.7476298e-001 -2.6106466e-001 -7.4485034e-001  1.1325902e+000 -3.7910332e-001 -1.7512620e+000 -8.1052937e-001 -4.5567548e-001 -9.8922745e-001
 -7.1053045e-001 -9.7847398e-001 -1.3951432e+000  1.7253283e-001 -9.7496981e-001 -5.2309029e-002 -1.8553067e+000 -3.2075010e-001 -9.3155022e-001 -4.2591516e-001 -1.1573930e-001 -1.1683745e-001 -4.4244694e-001  7.1943334e-002  1.7804532e-001 -1.3152627e-001 -3.7628932e-001 -1.9803777e+000 -1.6311264e+000 -4.3142017e-001 -6.6234620e-001  1.2942574e-001  1.5053673e-001 -9.2293700e-001 -5.6585218e-001 -6.0113786e-002 -1.4508313e+000 -2.1403215e+000 -1.2024661e+000  2.7331734e-001 -5.2913742e-002 -4.8228332e-001 -6.9199059e-001 -1.4462866e-001 -1.8641386e-001  4.7137684e-002 -2.3318134e-001 -1.5626374e+000 -1.4208610e+000 -1.3176824e+000  3.6409818e-001 -1.0473422e+000 -2.9989852e-001 -1.5626425e+000 -7.1262735e-002 -2.4698367e-001  3.0934378e-002 -8.0977054e-002 -6.3948194e-001  1.5606801e-001 -2.3343457e-001  3.2611293e-001 -2.1318350e-001 -2.5456239e-001 -9.5572114e-001 -1.2968003e-001  6.1411630e-002  4.6340715e-002 -2.7153934e-001 -8.3704446e-001 -5.2309247e-001 -1.8961686e-002 -5.8928399e-001 -4.1661777e-001 -4.1977657e-002 -7.7427100e-001
  2.8004886e-001 -9.5179706e-001 -6.0165984e-001 -9.5936497e-002 -5.2968062e-001  3.8392421e-001 -1.5482749e+000  1.3311706e-001 -2.3118360e-001 -2.5622958e-001  4.6716436e-001  7.1467421e-001 -1.8501776e-002 -3.4106237e-001  6.2637970e-001  6.9355612e-001 -2.9253431e-001 -1.2614298e+000 -1.6823529e-001  7.7007919e-001 -8.3425211e-002  4.7035929e-001  3.8804471e-001  3.9173563e-001 -4.6376866e-001  1.2461640e-001 -4.9250039e-001 -4.1539086e-001 -5.6329895e-001 -2.4068780e-002  1.8731015e-002 -1.4389980e-002  5.4535644e-001  6.5319811e-001  3.2024221e-001 -4.1316282e-001 -1.4758479e-001 -1.3024845e+000 -2.3468284e-001 -9.6850387e-001  3.0316654e-001 -4.2103116e-001  5.7018694e-003 -6.6384007e-001  2.8199358e-001  4.6907948e-001  6.6746425e-001  4.5450947e-002  6.2479767e-001  8.9420749e-001  4.9179434e-001  1.7528647e-001 -1.2703888e-001  2.0184361e-001  3.7045233e-001  8.0288261e-001  5.6293383e-001 -5.9304049e-002  2.9927354e-001 -7.5552410e-001  9.4723183e-001 -5.5085776e-001 -8.7176602e-001 -1.9852983e+000 -2.8555671e-001 -7.5668217e-001
 -4.5275705e-001  1.0863420e-001 -3.2985381e-001  9.7394251e-001  3.3522417e-001  3.4283824e-001 -6.0861577e-001  1.3833424e+000  3.5036489e-001  5.3040406e-001  1.3040594e+000  6.2749711e-001  2.0946430e-001  7.7854789e-002  6.0934318e-001  2.6837480e-001  6.9994917e-001  7.1137559e-003 -3.6054433e-001  5.9177268e-001 -8.4696941e-001  5.7728480e-001  1.7003458e+000  2.9105495e-002  5.6107607e-001  5.5404616e-001 -1.4218389e-001  6.7857941e-001  2.0210174e-001  8.2158072e-001  6.5047453e-001  7.4719245e-001  1.1166905e+000  7.3455425e-001  5.0406454e-001  4.3706912e-001  9.4121769e-001  3.8340076e-002  8.8063383e-001 -3.5694799e-002  9.7462113e-001  3.2366699e-001  1.0607748e+000  1.0216265e+000  6.9949417e-001 -3.2137265e-001 -4.4245093e-003 -9.3748399e-002  6.3149169e-001  8.1427778e-001  8.0503556e-002  1.3006503e-001  5.5619921e-001 -3.1624182e-001  2.9062623e-001 -6.7309412e-002  2.9897126e-001  4.7366459e-002  4.4973978e-001 -7.1786298e-001  4.5062641e-001 -1.9040373e-001  2.7127384e-001 -2.1066612e-001 -2.8188500e-001 -7.3648136e-001
 -2.8399328e-001  1.9392646e-001 -3.1258769e-001  1.3895230e+000  4.0653207e-001  6.1841896e-001 -3.0592658e-001  6.1662428e-001  4.0873475e-001 -2.4271025e-001  2.2663642e-001  1.0670682e-001  2.1508659e-002  1.9800038e-001  1.4694622e-001  3.9678759e-001  6.5893454e-002  8.8806069e-001  2.8033781e-001  7.9380300e-001 -4.2202061e-001  4.6075182e-002  2.0234833e+000 -4.7948047e-002  5.4101089e-002  1.5245842e-001  4.2212225e-001  1.0114712e+000  1.1504851e+000  5.7991444e-001 -7.2451435e-002  6.5204090e-001  5.7049211e-001  3.2948319e-001  2.6480797e-001  4.2366047e-001  2.8618098e-001  3.2643319e-001  3.9391175e-001  4.2381977e-001  3.4614355e-001 -2.3561802e-001  3.8161948e-001  7.2230365e-001  7.7445930e-002 -4.7762109e-001  1.0055989e-002  5.6452264e-001  3.6920003e-001  7.0389709e-001 -5.6682792e-002 -2.7659986e-001  2.8452447e-001 -3.4255279e-001  3.9910017e-001  3.0591434e-001  5.5748792e-001 -5.8529778e-001  2.8696833e-001 -1.1148008e-001  2.7371197e-002 -3.3139335e-001 -2.2654551e-002  5.5991402e-001 -7.6554225e-001 -3.3461003e-001
  9.0600115e-001  1.0159875e+000  3.2040838e-001 -3.5638617e-001  1.2883615e+000 -6.3670728e-001 -9.1091814e-001  6.6010402e-002  9.2009782e-001 -5.8035121e-001 -2.6681057e-001 -2.8872415e-001 -9.6268324e-003  3.8545186e-001 -8.8633892e-001 -5.7354301e-001  6.2109460e-002  6.2872687e-001  4.7692899e-001 -3.2042864e-002  2.1287923e-001  1.1641645e+000  1.7231087e-003  1.1508792e+000  2.3240049e-002  1.0350835e+000  1.2450767e+000 -1.0186579e+000  4.1797746e-001 -3.7479421e-001 -1.2070375e+000 -1.0090662e+000 -1.9448783e+000 -1.7278508e+000 -1.3851094e+000 -9.2224010e-001 -1.8612600e-001 -2.5803670e-001 -2.6604214e+000  1.2429422e+000  1.0769117e+000  2.1698927e-001 -3.6729790e-001  9.1150133e-001  1.2727776e+000 -7.3642658e-001 -3.7101867e-002  5.0270795e-001  5.0522880e-001  5.7165146e-001  3.4991953e-001  3.6113369e-002  8.8196611e-001 -3.2836146e-001  1.0571767e+000  1.4605308e-001 -1.3212177e+000 -4.3400429e-001  4.1980270e-001 -1.5712568e-001  3.2258080e-001 -1.1538553e-001 -2.4070630e+000 -8.8600836e-003  1.1406054e-001  3.2151229e-001
 -1.3401852e+000 -2.3361320e-001 -7.2479748e-002  2.1094285e+000 -2.7358731e-001 -4.5048886e-001 -6.1151988e-001 -6.0700237e-001  2.6123574e-001 -4.5685482e-001 -1.9245809e-001  8.7669019e-001 -2.4839050e-001 -2.7997670e-001 -3.9920586e-001 -2.7631694e-002 -2.0379309e-001 -1.9779164e-002 -7.8728707e-002  2.1033394e-001 -1.0924521e-001 -3.4098566e-001 -4.4463725e-001  1.1655281e+000 -8.3995603e-001  9.9987605e-001 -1.8911094e+000 -2.6080929e+000 -2.3259260e+000 -8.0646304e-001 -2.9716454e-001 -2.2199069e-001 -1.1496392e+000 -3.3974669e-001 -4.1608192e-001  1.1102528e-001 -7.8281635e-001 -1.6362507e+000 -1.7958419e+000 -7.6126464e-001  7.2786055e-001 -3.8147894e-001  1.6021833e+000 -1.0324751e-001 -3.2257887e-001 -1.0962892e+000  1.1282700e+000  4.4529479e-001  6.7962253e-001  7.8309002e-001 -1.5115583e-001 -4.8083874e-001 -6.4567859e-001 -1.6756535e-001 -1.5459334e-001  5.9862613e-002 -3.9287593e-001 -6.8699208e-001 -1.9287960e-001 -1.4614159e+000 -8.5117140e-001  8.4625338e-002  3.4017086e+000  5.2696882e-001 -1.8508476e-001 -5.4997063e-001
  9.5546083e-001  1.2245837e-001 -8.5771690e-001  1.4715750e+000 -1.3235057e-001 -3.7007167e-001 -1.4420267e-001 -3.2384671e-002 -2.0098504e-001  2.2833352e-002  3.0005788e-002  1.4052095e-001  1.4008280e-001 -1.5124942e-003 -1.1226065e+000 -8.7681179e-001 -6.8796320e-001 -3.2169413e-001 -5.3102289e-001  9.5733542e-001 -2.0371271e-001 -9.5608294e-002  5.0690833e-001 -9.9994684e-002 -2.1709264e-001 -4.8397466e-001 -8.9485975e-001 -1.0528559e+000 -4.2812933e-001 -7.4537449e-001 -5.3908142e-001  5.7069998e-003 -1.2756371e-001 -4.7290930e-001 -3.1433851e-002 -8.8012093e-001 -1.1013530e+000  4.5352835e-001 -6.0686550e-001 -7.6835942e-001 -8.9186119e-001 -5.9808038e-002 -3.1289549e-001 -1.7195380e-001 -4.5445674e-001 -9.3107655e-001  6.0891321e-001  1.9024563e-001  1.0757636e+000  9.2079805e-001 -2.7182610e-001 -6.9885368e-001 -3.1271122e-001 -2.8089564e-003  1.1710584e-001 -1.9805268e-001  5.8238622e-001  2.0252431e-001 -1.8963663e-001 -3.0503213e-001 -4.5141664e-001 -1.7174046e-001 -1.4975095e-001 -2.7344190e-002  2.0050585e-001  2.1770224e-001
  4.1330121e-001 -2.4212723e-001 -5.2693500e-001 -1.0878542e+000  7.3599968e-001 -7.3270935e-001  3.9757878e-003 -4.2381154e-001  7.8965089e-001  1.4164691e-001 -7.2483143e-001  7.7876758e-001  1.2222797e+000 -3.6220961e-001 -7.1307768e-001 -7.8301509e-001 -7.3757569e-001 -5.0383162e-001 -5.0933455e-001 -1.5897147e-001 -3.4282970e-001 -4.1666476e-001 -8.9449006e-001 -7.5187777e-001 -6.2309516e-002 -3.9667113e-001 -2.3759793e-001 -4.0284520e-001 -6.5432748e-001 -1.5865073e+000 -5.2335807e-001 -3.9543969e-001 -7.5367407e-001 -5.4096146e-001 -1.2748801e-001  8.1360035e-002 -1.1872278e+000 -8.4138994e-001  4.8585495e-001 -3.4846525e-001 -7.2323949e-001  2.1696305e-001 -1.4285149e-001  9.8025323e-003 -9.1883523e-001  9.7570827e-001 -2.9977084e-001  5.1903020e-001 -3.0387616e-001 -5.3763768e-001 -7.2982269e-001 -7.9504788e-001  1.3040540e-002  3.7788841e-001  7.0778239e-001  1.9455258e-001 -1.3213865e-002 -7.9983354e-001  7.1454521e-003 -8.5375994e-001 -5.1353381e-001 -1.1978878e-001  1.9632186e-002 -2.1356420e-001 -8.1612741e-001  3.0190799e-001
 -2.8937527e-001  5.3632305e-001  3.7858197e-001 -7.5378108e-001  2.9733045e-001  4.1971165e-001  2.7656710e-001  3.6001453e-002  7.5032917e-002  3.7952042e-001  9.5147211e-001 -1.1836643e-001  2.7320012e-001 -7.0076668e-002  6.3410894e-002  2.9246532e-001 -2.3560208e-001  2.8316596e-002 -3.9718120e-001 -4.5100085e-001 -1.3116994e-001 -3.2127378e-001 -7.7976983e-001 -4.0222172e-001 -2.3715580e-001 -5.6203513e-001  8.4879172e-002  5.4092021e-001 -2.3103966e-001  1.2464507e-001  1.0435222e+000  1.4297959e-002  4.7191566e-001  4.9535903e-001 -4.0742948e-001  4.6266710e-001  3.2478325e-001  1.9913338e-001  5.7059552e-001 -9.3446980e-002 -9.4642920e-001 -7.4113128e-002 -8.2139414e-001 -3.6572104e-001 -7.5517150e-001  9.1474849e-001 -7.5553023e-001  6.2034498e-001 -8.8114588e-002 -4.1464530e-001 -2.1057523e-002 -1.6097913e-001  3.4807737e-001  5.6880206e-001  3.1462975e-001  6.1381545e-001 -4.3807394e-002  5.1103834e-001 -5.2119045e-001 -4.7544468e-002 -6.8195958e-001  9.8387319e-002 -8.9161850e-001  4.9594250e-001  6.4163919e-002  2.8527997e-001
 -1.5165224e-001  2.9564126e-001 -1.9520891e-001  1.0066342e+000  4.5466946e-001 -5.5366859e-001 -1.1719492e-001 -5.3325033e-001 -1.5332877e-001 -3.7250416e-001  4.5143802e-001 -7.6452270e-002 -1.4575196e-001 -3.8154240e-001 -4.1893223e-001 -3.3190421e-001 -2.9119370e-001  7.5156914e-001  5.1584246e-001  2.2434737e-001  2.6538407e-001  6.2400074e-001 -3.3638722e-001 -2.8122358e-002 -4.3935941e-001  3.7449349e-001  6.5375009e-001  1.8470903e-001 -6.8178061e-002 -3.9787006e-001 -7.8657113e-002  1.1382393e-001 -3.1292547e-001 -5.5276650e-001  4.9556793e-001  2.9881218e-001 -6.4408332e-001 -3.0082541e-001  2.2186897e-002  2.7043106e-001 -1.3352827e-001 -3.5224618e-001  7.2481621e-001  9.3497703e-001 -9.5602104e-002  4.4603293e-002  4.6727996e-001  2.0832921e-001  2.4723368e-001 -7.0231268e-001 -7.0094360e-001 -2.4412169e-001 -2.4633657e-001 -4.8330384e-001 -5.0888199e-001  3.2537871e-001 -4.5778494e-001 -9.3478559e-001 -1.7918277e-001 -7.1243470e-001 -1.5460538e-001 -6.3610272e-001  7.8015829e-001  9.9087783e-001 -2.5603130e-004  2.7324337e-001
 -7.7958749e-002  6.4369233e-002 -1.8465853e-001 -8.8816261e-001 -7.9131842e-002  6.3791790e-001 -1.7931373e-001  3.1192420e-001 -1.4411491e-001  4.5928673e-001  8.4274315e-001  8.4202270e-002  4.1380160e-001  1.8095861e-001  2.0248647e-001  1.4536978e-001  3.7323865e-001  6.2042591e-001  6.0351097e-001  7.1623921e-001  5.1780910e-001  5.0485958e-001  2.6145936e-002 -9.4590426e-002  2.0608910e-001  2.1738013e-001  3.2930876e-001 -3.9102839e-001 -1.1757369e-001  1.1640486e-001 -5.0879745e-002  3.3563444e-001  1.1989235e+000  3.3171857e-001  1.9531928e-001 -3.5115845e-001  2.6521731e-001  5.8542270e-001  2.8572942e-002  1.5298905e-001 -1.1626278e-001  2.3993435e-001  4.2156104e-001 -5.3888073e-002 -2.9982483e-001 -2.0561001e-001  1.3414857e+000  8.1176750e-001  5.1708828e-001  1.0680402e-001  3.5032129e-001  4.6426263e-002 -5.0045093e-002  3.1625980e-001 -2.4222604e-001  7.5892127e-001  9.3968102e-002  1.3093737e-001  1.6968570e-001 -3.7974689e-001  7.7515240e-001  1.2961121e-001 -9.1458638e-001  4.2278986e-001  5.4128310e-001  6.0602752e-001
  1.0737209e+000  4.5976678e-001  1.0372513e+000 -2.0779383e-001  5.9529066e-001 -2.2802969e-001  2.0407386e-001 -2.5181706e-001  7.0246758e-002 -6.2168175e-001  1.7543261e-001  5.5354138e-001  4.9180994e-001 -1.2568214e-001  1.4187522e-001  5.5542697e-002  3.8529896e-001  3.1667311e-001  1.0639319e+000  5.9726269e-001  1.0877940e+000  1.1011841e+000 -2.8382315e-001  7.4148149e-001  4.5117945e-001  2.1310600e-001  8.5405917e-001  3.8453371e-001  2.2698186e-001 -1.7073097e-001 -1.8082598e-001  1.1290383e-002 -4.4693472e-001  1.6256744e-001  1.0409078e-001  4.9645424e-002  5.5675464e-001  1.0469076e-001  4.0679560e-001  1.0470954e+000  3.8982416e-001  5.2127634e-001  2.7976107e-001  9.2039833e-001  1.5471736e-001  5.9788777e-001  9.8786077e-001  3.0386846e-001  1.9745104e-001  2.1342805e-002  2.4539721e-001  1.2078691e-001  2.8132119e-001  2.7288132e-002  5.2219262e-001  8.0992533e-002 -1.3737264e-001 -3.7366435e-001 -3.8591189e-002  1.3981610e-001  7.6460638e-001  1.3365601e-001  5.6037254e-001  8.9787038e-002  5.9142175e-001  5.2282219e-001
 -3.9373753e-001 -4.4109902e-002  2.4274499e-001  5.3238836e-001 -1.2257131e-001 -2.5702056e-001  9.4262790e-001  4.6261695e-002 -1.2920209e-001  3.0438693e-001  4.4117977e-001  1.0411839e+000  6.5982868e-001 -1.1751281e-001  4.5985525e-001  3.8788157e-001  5.7523972e-001  3.0906033e-001  5.3133901e-001 -1.5534624e-001  6.4589077e-001 -1.6511101e-001  2.8308285e-001 -4.0899099e-001  5.1830226e-001 -6.4919974e-002  4.9193349e-001  8.9135495e-001  4.6285098e-001  2.9027225e-001  4.8974747e-002 -2.3040466e-001  6.7633293e-002 -2.6118055e-001  1.3753292e-001 -1.6631935e-001  4.5552928e-001  4.7873973e-001  1.2368299e+000  2.3713468e-001 -3.1354177e-002  3.3769527e-001 -8.6339732e-001  1.8629653e-001 -5.7141159e-001  6.5164229e-001 -4.6045729e-001  5.6993360e-001 -2.7860696e-001 -3.5177377e-001  7.2639798e-001  3.4129756e-001 -4.3945918e-001  3.7360849e-001  1.2185424e+000  2.3818044e-001  3.2190894e-001  6.5707373e-001  3.1763924e-001  1.2940105e+000 -9.1267178e-001  4.2798841e-001 -3.5202284e-001 -1.8333700e-001  9.5567303e-002  5.8269457e-001
  6.5231247e-002 -5.0270239e-001 -8.6667014e-001  3.5683019e-001 -3.5106631e-001 -1.9296183e-001 -2.5597244e-001 -7.5814382e-002  3.8590819e-001 -7.2837716e-001  1.8691176e-002  1.6964010e+000  5.9284489e-001 -2.6851995e-001  5.8639614e-001  1.6958908e-001 -2.8728216e-001  1.8975374e-001  3.6837201e-001  2.0071365e-001  8.1957418e-001  9.0751799e-001 -2.2892997e-002  5.6621285e-001 -6.1310821e-002 -9.1644114e-002 -9.8995861e-002 -2.5794766e-001 -3.8724377e-002  4.6038365e-001 -1.1920385e+000 -7.2588761e-001 -1.2278971e+000 -2.3780976e-001 -3.5465826e-001  1.3041812e-001  9.0852558e-001  4.3824286e-001  5.4026530e-001  1.0150498e+000  4.9523990e-001  4.1382131e-002  1.8853519e-001  4.0585400e-001  3.7011713e-001  2.7984074e-001 -4.2980084e-001 -5.6377393e-001  8.5990800e-002 -3.5306061e-001  3.2589266e-001  2.1353664e-001 -3.2989816e-001  8.3103997e-002  7.0972708e-001 -2.0378499e-002 -3.8018800e-001 -6.8592363e-001 -1.9678427e-002 -9.5628809e-003 -4.6495781e-001 -2.7208001e-001  2.5687685e-001 -1.0057237e+000 -1.9063519e-001 -3.4706331e-001
 -2.1148752e-001 -1.3869042e-002 -3.4172323e-002  5.4105482e-001 -1.1036307e-001  5.7001238e-001 -8.2432838e-001 -3.6443098e-001 -1.5460244e-001 -6.1074361e-002  2.8098122e-001  7.6619562e-001  9.0855993e-002  2.7655054e-001  2.1337182e-001  1.0253965e-001 -4.2225413e-001 -4.3802575e-001 -7.7615773e-001 -5.5182494e-001 -1.6037432e-001 -5.1212555e-002  2.2245997e-001  5.6114352e-002 -2.8472641e-001 -1.6546661e-001 -1.8753477e-001 -4.4681465e-001 -5.8252168e-001  1.1770424e-001 -3.3855550e-001  2.9947448e-002 -8.4063038e-002  1.8584335e-001 -1.6876013e-003 -6.6327459e-001  4.3990690e-001 -2.1907814e-001  1.5226057e-001  2.4025041e-002 -4.3958486e-001  3.0892553e-002 -1.7660946e-001 -3.4028841e-002 -1.1064369e-001 -7.1412916e-001 -7.8954531e-001 -5.1274163e-001  4.3081602e-002 -1.5342995e-001 -1.2130504e-001  5.9174661e-001 -9.4329301e-002 -3.3357154e-001 -5.7056471e-001  4.5844221e-001  6.1297841e-001 -3.1284780e-001 -6.2272049e-002 -2.2253197e-001 -6.4575986e-002 -1.2789958e-002 -1.2279286e+000  1.8768752e-001  1.4645429e-001 -9.4844503e-001
 -6.9165238e-002 -2.8827638e-001  7.1503332e-001  5.2560925e-001 -1.7464759e-001  2.1920215e+000 -9.7292483e-001 -1.3874549e-001 -2.6950854e-001  3.9514686e-001  6.0586438e-001  1.2447843e+000 -1.2082375e-001  8.8312758e-001  7.0922288e-001  4.4342549e-001  4.6114741e-001  6.1675539e-002  6.5620341e-002  4.0794773e-001 -4.0098807e-002  4.3412556e-001  1.2310622e+000  8.8540368e-001  2.4353226e-001  7.6721537e-001 -2.9952285e-001 -6.8297388e-001 -5.8087209e-001  5.6433905e-001 -5.1751464e-001 -1.7403806e-001  2.8522743e-001 -6.9775051e-001 -1.9209470e-001 -8.9239066e-001  2.3322322e-001 -9.5522202e-001 -3.5522125e-001 -5.0854397e-002  4.8332140e-001  8.3977861e-002  8.8967166e-001  1.0214883e-001  5.4852949e-001  2.0999948e-001 -8.7774034e-001 -3.1694000e-001 -5.0695839e-001  8.5126857e-001  4.3608147e-001  7.6921994e-001  3.7221381e-001 -2.8977452e-001 -6.4784979e-002  7.9484074e-001 -1.7363845e-001 -5.2312490e-001  6.5403434e-002 -7.5856085e-001  2.3364378e+000  1.9935324e-002  1.6741980e-001 -2.3359177e-001 -2.2313919e-001 -1.1578758e+000
  2.3990025e-001 -6.6824712e-001  5.2201444e-001  2.3667615e-001 -5.0613502e-001  6.9273205e-001 -8.3476159e-001 -3.0011873e-001 -1.1415551e-001  4.6752403e-002  8.2947279e-002  1.0859353e+000  5.7635338e-002  5.2748486e-001  1.2981890e-001  2.7557440e-002  1.2140160e-001 -9.6570026e-003 -2.5105789e-001 -2.9345083e-001 -4.8902105e-001 -3.2135930e-001  5.1869842e-002  2.8843841e-001 -6.0745667e-002  1.8758522e-001 -4.4740435e-001 -5.7400052e-001 -7.2073741e-001 -3.3455110e-004 -1.0175833e+000 -2.7228087e-001  8.3239098e-001  9.5603788e-001  2.7448542e-002 -7.4585863e-001 -3.0791477e-001 -8.0827618e-001 -8.4708734e-001 -5.5965998e-001 -8.0616837e-002 -1.7708956e-001  5.6197393e-001 -2.1185678e-002  1.3085908e-001 -3.8194318e-001 -5.5371334e-001 -2.6737421e-001  7.0724395e-001 -1.2021110e-001 -2.4046292e-001  4.0688171e-001 -1.5181424e-001 -4.9210174e-001 -7.1531850e-001  2.7841989e-001 -6.0067958e-002 -1.7275703e-001 -1.9792375e-001 -1.5659669e-001  4.4648208e-001 -3.1724722e-001 -7.6670145e-001 -5.1928292e-001 -8.8950601e-001 -4.9125830e-001
  1.1112405e+000 -3.0240857e-001  2.7971659e-001  1.3776029e-001  1.0272215e-001  5.5489515e-001 -5.9548787e-001  2.5658100e-001  3.5180694e-001 -7.5415297e-002  4.1791632e-001  8.9688499e-003 -3.3606054e-001  5.8974993e-002  3.0772465e-001  2.3163487e-001  6.6204775e-002 -1.6346566e-001 -8.0636749e-002  2.4651795e-001  2.1875799e-001  8.4407878e-001  4.0626545e-001  2.1014945e-001  8.0298217e-002 -8.2650397e-002 -3.4143410e-001 -6.4424670e-001 -4.5332473e-001  1.0640586e-001 -6.1468538e-001 -9.7890093e-002  2.0926884e-001  4.5152782e-001  1.5959569e-001  9.8912557e-003  2.7144732e-002 -1.8562554e-001 -8.4184325e-001 -2.1528427e-001 -2.8300570e-001 -3.2475650e-001  7.5723531e-002 -1.1201206e-001  5.5939517e-002 -1.2965529e+000  6.1556989e-002  5.1762885e-001 -3.1084944e-001 -1.2768829e-002  1.0308185e-001  3.9716279e-001 -6.4346513e-002 -7.2839030e-001 -6.3881057e-001  1.2574268e-001 -1.6678480e-002 -6.8845348e-001  2.8971320e-001 -4.9341716e-001 -4.8931473e-001 -2.4309605e-001  7.4184390e-002 -1.4524904e-001  9.0802536e-002  1.8122339e-001
 -6.3177099e-001 -1.5553746e-002 -9.1097419e-002  3.8076289e-001 -3.4238902e-001  1.3113332e-001 -4.0361808e-001  2.1172335e-001 -1.0085577e-001  1.4139009e-002 -3.7591025e-001 -2.8783929e-001  1.4947123e-001  8.9572736e-002  5.1493538e-001  6.1778934e-001 -8.1162012e-002 -7.0986059e-002 -5.0923024e-001  2.5914771e-001  3.2651484e-001 -1.1549201e-001  9.7249902e-002 -1.9918393e-001  3.3268296e-001  1.5793232e-001  5.4217878e-002 -1.0257708e-001  1.2918035e-001  1.1341889e+000 -2.5422725e-001 -1.5084691e-002 -5.6370255e-001  5.4379330e-001  2.2022682e-002  1.0902023e-001  1.3359083e+000  2.4569660e-001  6.2217864e-001  3.4858594e-001 -3.1983354e-001 -1.0694579e-001 -5.7043413e-001 -3.3737988e-001  3.0680052e-001 -1.8168588e-001 -4.1939520e-002 -2.1594000e-002  6.4008187e-001 -3.7231862e-001  4.7459266e-001  6.6706841e-001  3.7079267e-001 -4.7696107e-001 -8.1769014e-001  3.1870482e-001 -1.8896285e-001 -2.4270948e-001  2.7789102e-001 -4.0845362e-001  1.8278824e-001 -3.5318263e-001 -3.1447436e-001  3.1203275e-002 -2.5079487e-001  8.1819582e-002
  5.8698126e-001  6.5946176e-002  3.2288376e-001  8.7095716e-002 -4.2597614e-002  6.5589726e-001 -3.5763816e-001  4.2629602e-001  4.6473450e-001  2.5859593e-001  8.8905736e-001 -6.4001730e-001 -2.4232191e-001 -1.4579429e-001  3.1720542e-002  2.5440960e-002 -3.2415276e-001 -3.0726496e-001  3.2963717e-001  6.2960727e-001  9.9337144e-001  5.0729580e-001  8.8014206e-001 -1.5198190e-001 -1.4053319e-001 -2.4981854e-001  8.0210809e-001  9.7508194e-001  7.4682157e-001  4.0724567e-001 -1.4967933e-002  4.8139041e-001  5.2196647e-001  2.2805412e-002 -4.1329105e-001 -5.5456284e-001  4.8206641e-001  3.2227567e-001  3.1248650e-001  5.1675652e-001 -7.1012847e-001 -1.9784193e-001 -3.4079531e-001  5.6683223e-001 -1.9472953e-001 -3.2147818e-001  4.5000708e-001  1.0550869e+000 -1.6555222e-001  3.0289451e-001  3.0165360e-001  2.8197014e-001  1.3654552e-001 -2.5198185e-001 -7.4686585e-001  5.6718148e-001 -8.2053693e-002  6.2496732e-002  6.2388856e-002 -3.8559033e-001 -5.3153890e-001  7.9281074e-002 -2.6099743e-001 -5.4838982e-001 -2.9926771e-001  1.8133288e-001
  2.4109014e-001 -5.9798412e-001 -6.3151684e-001  1.6972173e-001 -2.5329301e-001 -6.4116358e-001 -8.9736899e-001  8.0522030e-002 -1.7178887e-001  2.0914836e-002 -6.2724855e-001 -7.2284394e-002  5.5122167e-002 -4.0456658e-001 -3.1555767e-001 -2.4375388e-001 -2.6495345e-001 -5.2644357e-001 -4.9372588e-001 -3.9975189e-001  7.5594137e-001  2.5257749e-001 -3.9280349e-001  7.1188596e-002 -2.1286996e-001  1.0843083e-001 -4.3276732e-001 -5.9472425e-001 -8.4738044e-001 -7.3121978e-001  5.4300931e-003 -2.5744335e-001 -5.1708944e-001 -7.5458203e-001 -6.9874008e-001  1.4032816e-001 -1.0716408e+000 -1.1840001e+000 -5.8457205e-001  4.3048958e-002 -6.3047352e-001  4.2183842e-002  1.4111247e-001 -8.6440514e-001  4.4554576e-001  1.4018131e-001 -3.2581042e-001  7.8554888e-001  4.3314498e-002 -3.4521300e-001 -5.5933014e-001 -8.6215837e-001  3.0274440e-001  7.0902180e-001  7.4834836e-001 -3.9316966e-002 -8.6492697e-002  3.9859178e-001 -9.3310273e-002 -5.6688772e-001 -1.0935027e+000  6.1801666e-001 -1.8187980e-001  4.3094681e-001  2.9114824e-001 -8.5626188e-001
  9.6230156e-001 -1.8194361e-001  2.4056906e-001  4.6909042e-002  5.7909570e-002  4.2375404e-001 -8.1623550e-001  1.3370451e-001 -2.4446073e-002  4.2135320e-001 -2.1007422e-001 -6.2467548e-001 -8.4434182e-001 -6.6172191e-002 -2.6057896e-001 -3.5038375e-001 -1.3671014e-001  1.9815988e-001  2.9129747e-001 -3.4139917e-001  4.5657959e-001  7.7561434e-001  6.8556159e-001  7.0150087e-002  1.0062077e-001 -2.8560186e-001 -6.8550785e-002 -7.3554256e-001 -7.1609374e-001  4.3187701e-001  5.0589232e-001  3.0014383e-002 -2.1069793e-001 -5.4579693e-001  5.6334305e-002  5.1009420e-001 -1.9465300e-001 -7.5089775e-001 -8.3801566e-001  4.4228122e-001 -5.6528066e-001  6.9192151e-002 -5.3505720e-002  3.0455387e-001 -2.2599998e-001  3.7290261e-001 -4.0696501e-001  7.6496044e-001 -5.4465692e-001  2.2609276e-001 -2.1312420e-001  9.7650863e-003  4.6013496e-001  3.0538569e-001  5.6065827e-001  3.8190518e-003  4.8863954e-001  2.7474354e-001 -1.1228748e-001 -6.5403854e-001 -1.2287171e-001  6.8241241e-001 -1.1312089e-001 -2.0675752e-001 -4.8057584e-001 -2.6039381e-001
 -2.9977043e-001 -6.4579943e-001 -1.0525370e+000  3.5941968e-001 -2.5782987e-001 -9.5859782e-001 -2.8671623e-001 -3.3661202e-001  2.5100695e-001 -4.1684627e-001 -4.3035868e-001 -3.1888636e-001  2.3792998e-001 -1.7879731e-001 -1.9999511e-001 -1.7872018e-001 -1.5861515e-001 -2.0703120e-001 -5.7131837e-001 -1.0586656e+000  3.1949154e-002 -3.0064313e-002 -1.0657715e+000 -1.5968320e+000  5.9809328e-002 -3.8392792e-001  9.4876890e-003  2.5416231e-001 -3.6263433e-001 -7.5977556e-001  1.2078752e-001 -3.3709476e-003 -4.7291335e-002  2.7818512e-001  6.4093781e-003  4.6473951e-001 -4.7403267e-001 -1.7128860e-001  6.2797116e-001  2.4687663e-002 -6.1237994e-001  2.1082318e-001 -7.3165793e-001 -1.0969620e+000 -8.3167999e-002  4.8417228e-001 -5.4850538e-001 -1.2002242e-001  7.6600023e-002 -6.4467748e-001 -1.7371646e-001 -2.7849439e-001  1.5955848e-002 -2.4560856e-001  4.4562450e-001  4.0090454e-002 -1.8258359e-001 -5.2941208e-001 -3.9338321e-001 -6.7963206e-001 -1.1684430e+000 -3.2078145e-001  3.6543706e-001 -4.5474442e-002 -6.5438377e-001 -3.6325118e-001
 -6.4573253e-002 -1.8302262e-001  1.9960082e+000 -2.8871942e-002 -4.3595228e-001  2.2609572e-001  4.9311578e-001 -5.7120196e-001 -3.7884781e-001  1.6826295e-001 -7.5189398e-001 -8.7766894e-001 -5.4015423e-001  1.6995380e-001 -9.9586520e-001 -7.7228028e-001 -5.5880535e-001 -1.5390453e+000 -9.5865646e-002 -1.2910121e-001  1.7638407e-001 -1.2929932e+000  1.8278304e-001 -9.7954959e-001  1.2146178e-001 -1.8373729e-001 -1.8138836e-001  7.9985770e-001  1.1454386e+000 -3.9374627e-001  7.7825491e-001  6.7318683e-001  6.5376710e-001  7.3110710e-001  7.7077405e-001  1.7216172e+000 -5.5434377e-001  1.0764594e+000  6.5098529e-001  5.5704704e-001 -1.5154532e-001  8.3580690e-002 -3.9865700e-001  5.7714264e-001  8.0054278e-002  8.8647984e-001  2.9634212e-001  5.8505089e-001 -3.0796070e-001  6.6685548e-001 -6.6633835e-001 -6.3732985e-001  5.7870985e-001  1.4732175e-001  4.0591301e-001 -3.8575996e-001  4.7631356e-001 -2.7781989e-001 -2.3909593e-001  3.9877354e-002  1.4810098e+000  3.2512504e-001 -7.7886987e-001  1.1080866e+000  3.4315370e-001  4.6953357e-001
 -2.3757666e-001  5.4274630e-002  1.2714332e-001 -2.0388263e-001 -1.3864555e-002 -7.2864173e-001  1.7583952e-002 -8.4662909e-002 -3.6797110e-001 -6.4507247e-001 -1.0399001e+000 -4.3493186e-001 -9.3953225e-003 -5.8368201e-002 -8.4014786e-001 -8.5614698e-001 -6.6512757e-001  8.2810657e-002 -1.5683643e-001 -5.6979972e-001 -4.5048467e-001  2.3752495e-001 -7.7799314e-001 -9.1288878e-001 -5.1903505e-001 -7.1044114e-001  1.2434338e-001  4.7586805e-001  5.4290859e-001 -1.4568351e+000 -2.3396416e-001 -5.7894071e-001 -1.4755745e+000 -5.8127585e-001 -1.7852561e-001  1.0914715e-001 -5.6549551e-001 -2.2569211e-001  1.2978905e-001  4.8943488e-001 -4.4218808e-001 -2.0379179e-001 -1.2480618e+000 -1.3627365e-001 -8.0183712e-002  1.1779419e+000 -5.2488718e-001 -7.1144809e-001  1.1969516e-001 -4.3833933e-001 -5.0670993e-001 -3.4495719e-001  8.6090577e-002  6.3124910e-001  3.8686705e-001 -8.2372060e-002 -1.3730899e-001  1.8464428e-001 -5.0934065e-002  2.3697236e-001 -2.4589941e-001  2.4487849e-001 -7.5184849e-001  5.3215480e-001  8.5311736e-002  7.8462114e-001
  1.2144601e+000 -4.3040357e-001 -8.4505655e-001 -5.8621075e-001 -4.8712466e-001 -1.2529063e+000 -4.9406680e-001 -7.9915785e-001 -4.3265570e-001  2.6645566e-001 -3.7204971e-001 -1.2699987e+000 -5.6667688e-001 -2.8969186e-001 -1.1405958e+000 -7.8204624e-001  4.0164181e-002  1.1412122e-002 -9.2057278e-002 -6.9817824e-001 -1.0313312e-001 -3.0876345e-001 -1.3922180e+000 -3.5741790e-001 -5.1540870e-001 -1.4282460e-001 -1.0267296e+000 -7.3005163e-001 -6.0042401e-001 -1.2787642e+000 -1.4842952e-001 -4.0927628e-001 -7.5443101e-001 -3.6277338e-001 -4.0882758e-001 -5.7186208e-001 -1.1191217e+000  1.7196733e-002 -6.9407138e-001 -9.1302156e-001 -1.5593039e-001 -2.3194471e-001 -6.2306058e-002 -9.3341729e-001 -2.7836508e-001 -3.5789033e-001 -5.9809173e-001 -8.8346775e-001 -2.4966918e-001 -8.9920514e-001 -5.2213699e-001 -9.6643702e-001  2.8478276e-001  1.7838781e-001  2.6802272e-001  1.4884329e-002  7.4452951e-001  3.2077984e-001 -1.1283823e-001  3.9884102e-001 -8.4564757e-001  9.6483659e-002 -2.0942758e-001 -8.2569493e-001 -1.0668084e-003  4.6059588e-001
 -3.9653135e-001  3.8270158e-001  4.8901256e-001  5.9381526e-001  1.7772959e-001 -1.6230132e+000  1.1687437e-001 -1.2811284e-001 -1.9714701e-001 -2.3709390e-001 -1.1384706e+000 -1.7710165e+000 -2.9447258e-001 -4.9817254e-001 -2.6923765e-001 -3.6203330e-002  2.3293929e-001  1.3411279e-001 -7.6374834e-001 -5.3052765e-001 -1.0130112e+000 -7.1649156e-001  4.5015051e-001 -7.3594873e-001  1.7339025e-001 -4.0039836e-001  9.9564797e-001  4.2698217e-001  5.7061699e-001  3.8824723e-002 -6.4995607e-001 -4.1688157e-001 -2.9483945e-001 -7.0808816e-001 -9.6622434e-001 -1.4764844e+000 -1.0824201e-001  4.8862010e-001  8.8574768e-001  7.4510114e-001 -2.3081125e-001  1.5121221e-001 -6.9024997e-001  6.1797770e-001  4.5898891e-004  5.6484849e-001 -8.1256221e-001 -3.6308546e-001  7.0042270e-001 -2.1069363e-001  3.9092820e-001  1.8647465e-001 -2.6488679e-001  5.6660986e-001  3.1617228e-001 -1.0036111e-001  1.5718209e-001  2.8961146e-001 -3.7571150e-001  5.0201610e-001 -1.1759964e+000  9.8631086e-001  1.2577470e-001 -3.1368857e-001  3.8449693e-001  6.1180806e-001
  2.6852960e-001 -5.8870498e-001  1.8965418e-001 -1.6238532e-001  1.9226086e-001 -1.4708616e+000  1.0606031e+000 -4.7408444e-001 -3.5044992e-001 -5.5149874e-001 -1.1864712e+000 -1.4882777e+000 -4.4384319e-001 -8.3800310e-001 -6.1976313e-001 -3.6086751e-001  5.6950970e-002  6.9762069e-002 -1.5788627e-001 -7.3021543e-001 -5.8795184e-001 -3.5159346e-001 -3.4101283e-001 -4.7827718e-001  4.1536408e-002 -4.6047722e-001  4.9286647e-001  9.1642309e-001  4.9392333e-001 -6.5718958e-001  2.3287145e-001 -4.2464199e-001 -6.0558968e-001 -6.9626294e-001  9.8853560e-002  2.3995769e-001 -5.1849580e-001  5.9552806e-001  1.0431504e+000  7.5088773e-001 -2.3479382e-001 -2.5025589e-001 -4.7993826e-001 -2.6366381e-001 -4.1800693e-001  8.9508219e-001 -5.7437421e-001 -1.7315288e+000 -9.3557213e-001 -3.6676729e-001 -2.4724095e-002 -1.9291277e-001 -5.7992937e-002  5.4344315e-001  3.3952122e-001 -9.9161134e-001  6.4299102e-001  1.4417247e-001  1.5014629e-001  1.4955627e+000 -4.8406364e-001  1.9695619e-001  1.3323812e+000 -7.3369297e-002  3.7290612e-001  5.3765896e-001
  8.7694758e-002 -3.0833714e-001 -5.9322122e-001  5.9907913e-001  8.6201247e-002  2.3579946e-001  4.7706959e-001 -1.5708371e-001 -1.4136272e-001 -4.5882907e-001 -1.3251817e+000 -8.2383388e-001 -3.0560541e-001 -5.3163117e-001 -2.4525548e-001 -2.1439853e-002 -4.6814543e-001 -1.7234506e-001 -1.3236934e-001 -5.1722827e-001  6.2026471e-002 -5.1412243e-001 -1.2441758e-001 -1.0397447e+000 -8.4128304e-002 -6.9261505e-001  2.3582038e-002  1.8693857e-001  6.0985510e-001 -5.7368003e-002 -1.7254263e-002 -5.2851399e-001 -3.0730488e-001 -2.7671605e-001 -2.3213636e-001 -3.2250470e-002 -4.0123272e-001  7.5704576e-002  1.2146587e-001 -2.4109031e-001 -6.1203213e-001 -1.1422362e-001 -1.3199606e+000 -4.4198460e-001 -4.8915177e-001 -3.8133685e-001 -7.6692163e-001 -1.0960653e-001  8.2600691e-002 -1.1957545e-001  6.8125636e-002  1.3318390e-002  7.3198080e-002 -1.7996925e-002  7.2472688e-002 -9.0555071e-001 -3.8335981e-001  5.8798597e-001 -3.5116402e-001  9.1154864e-001 -2.8358056e-001  1.1189745e+000 -1.0006927e+000 -8.0135684e-001  1.1786831e-001 -2.6994352e-001
 -1.9023987e-001  4.8654586e-001 -2.5979388e-001  5.8922344e-001  8.3011833e-002 -3.8720080e-001 -1.3556912e-001  6.2360591e-001 -3.3138072e-001 -4.9863203e-002 -1.3421497e-001 -7.0008456e-001 -4.4467285e-001  1.0464986e-001  2.7878496e-001  1.8750302e-001 -1.3091807e-001 -2.6801143e-001 -1.2870094e-001  1.5848453e-001  4.0478248e-001  6.2813845e-001 -9.1686467e-001  1.7527103e-001 -3.2550456e-001  3.6939039e-001  1.0293123e-002 -7.3756270e-001  1.0634271e-002  7.2352833e-001  2.0702715e-001  4.7476341e-001  7.6019540e-002 -9.8058487e-001 -1.7668465e-001 -1.6951379e-001  6.1536535e-001 -1.1272629e-002 -3.8970326e-001  7.2140386e-001  5.2810932e-001 -3.9384531e-001 -9.3040946e-002 -1.2203774e+000  1.3589395e-001  1.9901750e-001 -4.9603768e-002  2.0428036e-002 -2.4195690e-001 -5.2994879e-001  2.0745759e-001  1.6771633e-001  7.0113012e-001  1.4288558e-001  4.8713523e-001 -2.2595422e-001 -4.6996888e-001  4.7971047e-001  3.7731659e-001  6.2563664e-001  1.1458215e+000  7.6400856e-001  2.8333479e-002 -4.6334278e-001  8.8870454e-001  1.5065965e-001
 -2.7294468e-002  2.2857410e-001 -8.8682614e-001 -2.5146926e-001  1.0176369e-001 -1.8962730e-001  2.1542117e-001  4.0525657e-001 -3.4840196e-001 -3.5201119e-001 -5.0924807e-001 -5.4639125e-002 -4.9564462e-002 -4.7003604e-001 -2.3805371e-001 -3.3706177e-001 -5.8721219e-001  1.3469941e-002 -4.3327365e-001  1.0446986e-001  5.3409005e-001  3.2446627e-001 -5.2921612e-001 -7.5876105e-001 -3.3948815e-001 -2.0822245e-001 -6.7406152e-001 -4.6697987e-001 -9.4608095e-002  2.7463849e-001 -8.2747610e-002 -3.0994193e-001 -6.8676486e-001 -1.7393655e-002 -5.1710807e-001 -9.9440201e-003  9.8142627e-001 -5.0188152e-002  5.0547536e-001  3.0854076e-001 -1.0389370e-001 -5.2115471e-001 -4.7855431e-001 -1.0480382e+000  1.6837528e-001  8.9614237e-001 -7.0579139e-001  3.2605209e-002  1.9673003e-001 -4.8135082e-001  3.7271790e-002  3.4731344e-002  4.0665933e-002  2.5202400e-001  4.0312695e-001 -4.5720519e-002  1.0721045e-001  4.3806411e-001  9.0988983e-002  9.5647566e-001  2.4369748e-001  6.8258912e-001 -1.2101705e+000 -8.2837909e-001  5.1439872e-001 -1.2946465e+000
 -9.8159842e-001 -7.3418903e-001 -1.0897045e+000 -6.9151331e-001 -4.0527959e-001 -5.1866711e-002 -5.2847853e-002 -5.9218467e-001 -2.0301709e-001 -2.4512793e-001 -9.5499512e-001  7.8739351e-003  5.6641196e-001  6.6742281e-002 -3.8123167e-001 -3.9798307e-001 -8.7624456e-001  4.6600710e-001  4.9677112e-001  2.6046322e-002  3.7761196e-002 -6.4377492e-001 -1.0154461e+000  1.5721941e-002 -5.3885032e-001 -2.2054769e-002 -7.7390339e-002  2.2354132e-001 -1.2992046e-001 -4.0617068e-001 -9.4530286e-002 -1.2346775e-002 -9.5483916e-001 -1.0152516e+000 -2.1407938e-001  5.4449183e-002 -2.0328460e-002 -5.0861868e-001 -2.1414152e-001  1.6212899e-001 -1.9994495e-001 -3.5562046e-001 -4.5344343e-001 -1.2360641e+000 -2.8036660e-001 -9.8596587e-001 -1.3062577e+000 -1.3144299e+000 -7.5310514e-001 -7.9976763e-001 -2.6774793e-001 -5.1215942e-001 -4.2453622e-001 -3.0819735e-001 -1.5637055e+000 -8.5381945e-001 -4.4349870e-001  3.0303464e-001 -4.9336341e-001  1.3126355e-002  8.9220936e-001  9.4336162e-002 -1.1114743e+000 -9.9080518e-001 -1.8625951e-001 -7.1175592e-001
 -1.1265242e+000  2.4739681e-002 -1.2336377e+000 -1.1509025e+000 -2.3004646e-001  1.1352070e+000 -4.6652616e-001 -2.9077489e-001  8.8248999e-002 -3.3087462e-001 -6.1585477e-001 -1.4224899e-001  6.7233282e-002  1.1585756e+000  4.4656911e-001 -1.5028201e-001 -2.6104120e-001 -4.1001157e-001 -7.0616420e-001 -1.7109637e-001  1.2206628e-001  3.2262411e-002 -1.1768148e+000  2.3831539e-001 -2.4687948e-001 -2.3184167e-002 -2.5548663e-001  2.2453869e-002 -2.4516889e-002  3.3750713e-001 -1.5003756e-001  2.7940783e-001 -5.7946351e-001 -6.6725505e-001  2.1058206e-001 -1.0174135e+000  1.2137751e+000 -7.8140719e-002  1.8996686e-001 -5.8088375e-001  4.6480616e-001 -4.7181199e-001 -2.7846325e-001 -4.4926846e-001  2.0467402e-001 -1.2286563e+000 -1.2561515e+000 -1.1937385e+000 -4.5790015e-001 -1.0500660e-002 -3.6031771e-001  3.3582208e-001  5.8114541e-001 -2.8113832e-001 -7.3236492e-001  2.1313697e-001 -6.8015181e-001 -5.4050636e-001 -1.4940269e-001 -3.0629678e-001  1.8272119e+000 -1.5682113e-001 -1.9034171e+000 -9.4475211e-001 -3.5803754e-001 -5.1139301e-001
 -1.4754113e+000  3.5478377e-002 -3.1864650e-001 -1.4993280e+000 -4.8461261e-001  1.7457888e-001 -4.2931183e-001 -7.9289069e-002 -4.6338881e-001  2.0096194e-001 -4.2260439e-001 -9.3194212e-001 -3.3912474e-001  3.9416156e-001 -4.0358468e-001 -4.5174233e-001 -3.2201883e-001  1.5774773e-001 -3.2664237e-001 -3.5824420e-001 -4.0598318e-001  1.8040471e-001 -5.4491433e-001 -4.7896444e-001 -2.5427503e-001 -2.1187013e-001  1.1621410e-002 -5.5678863e-002 -2.4423067e-001  2.4332217e-001  7.0170998e-001  1.1694922e+000  4.5603438e-002  3.3777285e-001  1.1553101e+000  6.2180994e-001  8.0360321e-002  1.0096752e-001  1.9050732e-001  1.0731295e-001 -1.2210470e-001 -4.3107043e-001 -1.6293027e-001  6.3717500e-003 -9.2557439e-002 -1.1976645e+000 -8.7153881e-001 -6.7440953e-001 -3.5442122e-001 -3.1289466e-001 -2.5766403e-001  9.8213293e-002  8.2888366e-001  2.3961534e-001  5.5698264e-001  2.6662078e-001  5.0474934e-001  2.7964754e-001  2.3990893e-001 -6.8370898e-002  1.1720910e+000  3.4265611e-001 -4.1923731e-001 -7.9274082e-001  2.1570967e-001 -2.9198570e-002
 -1.4460264e+000  3.8656371e-001 -9.8783988e-001 -1.5986620e+000  6.2242263e-001 -3.4242955e-001  3.8792554e-001  9.0890503e-002  4.8149359e-001 -6.4171303e-003  5.2402877e-001  3.2052936e-001  3.3810500e-001  4.1034516e-002 -1.3811949e-001 -4.8601596e-001 -3.1455338e-002 -1.1625356e-001 -4.7161296e-001 -2.3058560e-001 -1.9283195e-001  3.4561890e-001 -3.7799976e-001  2.5901457e-001  1.0785657e-002 -2.2590450e-001  3.7669289e-001  4.7244111e-001 -1.1162446e-001  2.2393202e-001  3.6236937e-001  9.1182863e-001  8.2006315e-001  5.6257317e-001  1.2317648e+000  9.6221159e-002  6.5083655e-001  3.1507063e-001  6.1870606e-002 -1.3585943e-001 -6.2856964e-002  6.1848521e-001  6.8789724e-001 -6.3885174e-003  8.6042019e-002 -4.0931211e-001  1.3123046e+000 -5.2154854e-001 -3.3038219e-001  7.5644084e-001  3.1071059e-001  1.4572544e-001  4.2223701e-002  7.9370688e-002 -3.6485131e-002  7.8474848e-001  6.3214182e-001  2.0911877e-001  9.8273652e-001  1.4865802e-001  1.0928881e-001  2.4819755e-002  1.7457317e-001 -2.4298626e-001  6.2137119e-001 -7.1800799e-001
 -7.2467391e-001  1.5083652e-001  8.9502972e-001 -2.6107719e-001 -7.8069641e-001  1.4212174e+000  3.2938552e-001  2.3512301e-001 -5.9155125e-001  5.7213786e-001  1.6671435e-001  8.8989059e-001  4.3225631e-002 -3.4785069e-001  1.6333074e-001  3.1342577e-001  2.4966277e-001  1.4449603e+000  1.0068177e+000  8.3824088e-001  1.7484849e-001  6.4672372e-001 -2.1345262e-001  1.5725279e+000  2.5442749e-002  5.3392483e-001 -5.5504134e-001 -1.0039756e-001 -4.0132459e-001 -1.8942016e-001  1.5688270e-001  5.1324258e-001 -5.8711694e-001 -5.7552744e-001  8.6141496e-001  8.3044194e-001 -3.7845973e-001  5.2040139e-002  3.0083722e-001  1.1363726e-002  4.0497665e-001 -4.2658693e-001  1.8759664e+000 -4.9535702e-001 -5.0355911e-001 -1.4572003e+000  7.0744824e-001 -1.3062093e-001 -3.0950553e-001  1.4673350e-001 -6.7276184e-001 -6.9575788e-001 -1.9783624e-002  1.1428108e-001  1.2323003e-001  1.1454885e-001  7.0124516e-001  9.9745842e-001  1.8676414e-002  7.1826598e-001 -2.5847575e-001  7.4731388e-001  1.6235300e+000 -8.5192487e-002  7.3717830e-001 -1.9780869e-001
  3.4515317e-001 -4.7348635e-001 -1.3386329e+000  4.6384801e-001 -4.0477505e-001 -5.0670386e-001 -3.2390858e-001 -1.3820381e-001 -2.0239189e-001 -4.3062000e-001  2.4703718e-001 -2.2299192e-001 -5.2185584e-001  3.4575490e-001  5.5558584e-001  3.8187784e-001  3.4824427e-001 -3.8894828e-001  1.7550089e-001  4.5267674e-001  7.2863554e-001 -5.8318716e-001  7.3131917e-001  1.2386233e+000  3.0916288e-001  6.6738684e-001 -1.4945548e-001 -1.3440283e-002  1.1831071e-001  2.8580513e-001  1.1128120e+000  9.6997822e-001  1.0051798e+000  7.1972361e-001  1.4091646e+000  9.5524205e-001  8.4663944e-001  2.5961731e-001 -1.9674894e-001  7.6783691e-002  8.7492386e-001  1.5771867e-001  1.3598759e+000  8.8726206e-002  4.6105023e-001  4.7447436e-001  1.1348957e+000  1.5124649e+000  1.0638308e+000  8.7466567e-001  7.4011953e-001  8.7562251e-001  8.1985250e-001  5.4696074e-001  1.6420414e+000  9.8403880e-001  1.2871036e+000  2.2435480e-001  5.0201087e-001 -1.2335579e-001  1.3308177e+000 -5.3057892e-001  7.0330473e-001  8.9105835e-001  6.9886605e-001  4.6620166e-001
  1.1176628e+000 -1.8591657e-001  6.6903675e-001 -1.1624004e-001 -3.3747240e-001 -9.1380301e-002  1.1630716e-001  5.1164210e-001 -8.5589025e-002  7.5023507e-001  6.5763064e-001  1.7614896e-001 -3.2720841e-001  5.2134712e-002  1.2044912e+000  9.8476543e-001  1.0421739e+000  3.3044555e-001  3.8482903e-001  5.4075225e-001  4.5776643e-001  5.3074682e-001  1.2259724e+000  9.9217649e-001  8.6226808e-001  4.2390565e-001 -6.8219002e-001 -4.6561313e-001 -3.9418052e-001  6.7030614e-001  8.0730928e-001  6.8659395e-001  3.3524765e-001  6.5931875e-001  1.0550418e+000  1.1009176e+000  7.9102975e-001 -1.8346889e-001  2.7807336e-001 -3.1126664e-001  4.0605808e-001  3.3286456e-001  9.2242587e-001  9.7562203e-002  4.3058968e-001  9.2322735e-001  7.7101370e-001  1.2459833e+000  1.0771089e+000  6.3701568e-001  8.7782620e-001  1.0920246e+000  7.4695534e-001  1.0412470e+000  1.5463948e+000  9.4184370e-001  1.4183781e+000  1.6530290e+000  5.0433664e-001  5.6565699e-001  1.3254270e-001  5.0241737e-001  2.8501803e-001  1.4029567e+000  8.1437331e-001  7.1688079e-001
  8.2156855e-001  2.4873645e-001  7.3336610e-001  1.5319292e-001 -5.0881345e-001  7.3510561e-001 -5.9867725e-001 -2.2182612e-001 -7.9625898e-002 -8.1676211e-001 -2.1385938e-001  1.2408605e+000 -1.7611521e-002  1.0989451e+000  9.7337319e-001  8.7465102e-001  9.5993732e-001 -8.2379411e-002  3.6412593e-001  6.2936919e-001  1.7488004e-001  5.8468206e-002  6.3574571e-001  2.6152754e+000  3.9074459e-001  1.3692438e+000  7.7571019e-002  5.6790365e-002 -2.6629356e-001 -2.5097528e-001 -7.2903543e-002 -7.5165734e-001 -6.8046811e-001  3.6364549e-002 -5.6141942e-001  6.9015366e-001 -5.5003083e-001  3.2690944e-001 -3.0695815e-001  3.8230894e-002  1.3374915e+000  3.8348580e-001  3.0617750e+000  9.0445641e-001  4.6788082e-001 -2.9102283e-001  1.2356631e+000  8.7656359e-001 -1.2921757e-001  7.4184193e-001  5.3120532e-001  3.7981383e-001  1.8165265e-001  7.2026734e-001  1.1729146e+000  1.2333775e-001 -1.9876490e-001 -5.7827277e-001 -2.6898535e-001 -8.1883457e-001  6.8070296e-001 -4.6219976e-001  3.5884468e+000 -2.1821314e-001  4.7401073e-001  2.9276414e-001
 -4.7771854e-001  9.2365994e-001 -9.1538580e-002  3.1880415e-001  2.7240940e-002  9.6276345e-001  1.7747322e+000 -3.0787625e-001 -7.9860268e-001  7.8737933e-001  5.3371751e-001 -6.9369496e-002 -2.9972942e-001  5.8796432e-001  1.2739196e+000  6.1319128e-001  1.6925926e-001  1.1858742e+000  4.4194222e-001 -4.5829236e-001 -3.5842309e-002  1.0167081e+000 -1.4454041e-001  9.5449239e-001  7.9704416e-001  9.6515643e-001  7.6139035e-001  1.2335628e+000  1.0521733e+000  7.4072804e-001  7.4024879e-001 -2.3649983e-001 -4.9383944e-002 -4.2444181e-001  1.6619093e-001  1.1975828e+000  3.2614607e-001  8.4720355e-001  1.2407912e+000  7.3503020e-001  8.6438023e-001  4.5116459e-001  1.5576548e+000  1.1350921e-001  6.4582569e-001  1.4829307e+000  4.3560580e-002 -7.6881163e-002  7.1905366e-001  6.3141494e-001  6.0262669e-001  6.5945613e-001  9.1506981e-001  8.1084234e-001  5.2524081e-001  4.7123584e-001  1.3387011e-002  4.7841257e-001 -2.2430504e-001  6.8668534e-001  2.4058185e+000  9.2112524e-001  1.0558638e+000 -4.0233696e-001  1.5969375e+000 -1.0347243e-001
  7.7978670e-001 -1.1042557e-001  6.9160527e-001  1.0007192e+000  1.2179490e-001 -1.3501997e+000  1.6443451e-001  1.0892980e-001 -7.4100060e-002  5.4221143e-001  3.2027027e-001 -1.7349529e-002  1.6034207e-001 -2.5071992e-001  8.0269813e-002 -1.4702347e-001 -4.3250557e-001  4.0937482e-001 -5.4034827e-001 -2.8723576e-002 -3.2467488e-001 -2.6973925e-001 -1.2986245e+000  3.1836752e-001 -1.7186268e-001  5.2259154e-001  3.4817990e-001  4.6261473e-001  6.8914181e-002 -8.4273316e-002  8.0852072e-002  4.2524746e-001 -3.5439625e-001 -5.5118669e-001  1.1686544e+000  8.4428529e-001  1.6076285e-001  4.5651815e-001  1.7126285e-001 -2.3693736e-001  3.3137677e-001 -2.8837436e-003  1.8692270e-001 -1.0070240e+000 -2.3417662e-001  3.2597474e-001  2.0099825e-002 -3.3481749e-001 -1.1598488e-001  2.3628152e-001  2.6351396e-001  1.8153005e-001 -7.8343445e-002  5.1979347e-001 -5.3598326e-001  2.0061367e-001  5.8168276e-001 -4.2433597e-002  7.8145924e-001  2.1688054e-001 -3.4703270e-001  9.7507800e-002  2.6457478e-001 -6.4106467e-001  7.6998749e-001  3.8631506e-001
 -5.6098518e-001 -1.1898678e+000 -3.1409999e-001 -3.8693588e-001 -5.1031253e-002 -1.3230731e+000  2.2891545e-001 -3.8386742e-001  1.5179513e-001  2.8878104e-001 -2.1862731e-001 -2.5392150e-001  1.8263613e-001 -5.6303726e-002  5.4488290e-002 -5.0295458e-003 -2.0901710e-001  6.0118362e-002 -1.9167415e-001  1.0184825e-001 -1.0964576e-001  2.0415838e-001 -6.8799477e-001 -1.1383830e-001  2.8270391e-001 -6.8368521e-002  1.0864098e-001  6.5556520e-001  1.6952066e-001  5.4025375e-002  7.4579686e-001  2.3434368e-001 -6.1991385e-001 -2.8246873e-001  4.9044574e-001  7.6031430e-001  7.9461701e-002  8.7854307e-002  7.4672383e-002  3.2634810e-001 -4.7757401e-001  5.1573274e-001 -1.8563821e-001 -6.2825983e-002  6.2178460e-002  8.2151438e-001  1.0252715e-001 -3.7864129e-002 -3.1033081e-001  2.1999026e-001 -1.2263661e-001 -1.3948434e-002  8.7111562e-002  2.5738957e-001 -8.2883234e-001 -3.7049991e-001  2.2453436e-001 -1.4366836e-001 -2.1966437e-002  1.7381602e-001 -1.4221020e+000 -9.6200006e-002 -1.0386550e+000 -5.7690585e-001 -3.9731510e-001 -3.5087759e-001
 -3.3272099e-001 -6.1290883e-001  9.4864049e-001 -9.4808096e-002 -2.8025325e-001  3.7035528e-002 -5.9151697e-002 -7.4219868e-001  1.7159895e-001 -2.0270305e-001 -8.0322547e-001  4.1402065e-002  1.1302546e-001 -2.1159449e-001 -4.1837759e-001 -2.7685618e-001 -1.0774308e+000 -6.6977183e-002  9.9585921e-002  4.5258738e-002 -1.0550409e+000 -6.3804585e-001  4.5989853e-001  3.9882036e-001 -3.6812591e-001 -3.0825385e-001 -6.0004055e-001  1.6643961e-001  2.2518229e-002 -6.8287688e-001 -6.8325581e-001 -1.0408076e+000 -1.1656034e+000 -2.8928659e-001 -9.7255624e-001 -6.6499595e-001 -2.6651235e-001 -2.2114614e-001 -3.5562794e-001 -2.3674044e-001 -4.2480339e-001  8.0227086e-002  5.4120957e-001  1.6273435e-001 -4.3998377e-002  4.3425680e-001  2.1991796e-001 -5.3107617e-001 -1.2377624e-001 -4.0042784e-001 -7.8812631e-001 -8.9394017e-001 -1.7736539e-001 -2.4127075e-001 -7.3173884e-001 -1.0160144e+000 -4.3534403e-001 -3.3932113e-001 -4.3058561e-001 -6.5843329e-003  1.8540130e-001 -4.3560852e-001 -4.5124146e-001  1.3177312e+000 -3.3436236e-001 -1.1047108e+000
 -8.2067708e-002  7.2786913e-001  8.4016861e-002  1.0990320e+000  4.0998081e-001  4.9098568e-001  4.9042695e-001  8.4025129e-002  6.5608438e-001  1.9962653e-002  7.7974612e-002 -2.0466907e-002  2.2819757e-002 -6.0222540e-001  8.6599587e-002  1.1582429e-001  6.6259300e-001  1.3621149e+000  7.9863080e-001  1.6365698e-001 -4.0069516e-001  2.1805723e-001  1.0742754e+000 -7.1830039e-002  6.4603244e-001 -2.7049486e-001 -1.3869833e-002  3.0885651e-002  3.5338742e-002  6.7082167e-001 -5.6771325e-001 -2.9581834e-001  3.3545777e-001  5.4062748e-001  3.5920634e-002 -3.5716275e-001  1.0022414e+000  6.7736840e-002 -2.5311915e-001 -2.0921325e-001 -8.7771729e-002  6.1698162e-001  3.2117572e-001  8.6022621e-001  3.9802369e-001  7.1344914e-001  4.6649466e-001 -2.1021044e-001  1.6998335e-001  9.3339234e-001  1.5417130e-001  3.6664442e-001 -4.2332018e-001  2.1540519e-001 -4.5051397e-002  3.3895154e-001 -3.6640798e-002  8.6613274e-001  8.8385254e-001  2.2714471e-001 -3.8200397e-001  4.0153369e-001  4.8049180e-001  5.2782996e-001  4.1006319e-001 -4.7982406e-002
  5.2991084e-003  5.1237103e-001  1.0088890e+000  8.8398667e-002 -1.1355932e-001  1.1824564e+000  3.2540159e-001  4.0695910e-002 -1.0608207e-002  1.2081613e+000  9.9015145e-001 -4.4092783e-001 -1.6944001e-001  1.5396286e-001  4.1183716e-002  7.6063420e-001  1.0866157e+000  6.8764693e-001  9.6197198e-001  6.6077718e-001 -3.8408063e-001  3.8794501e-001  8.1854447e-001  2.2657160e-002  5.0769823e-001  5.5109951e-001 -2.7621285e-001 -2.4487542e-001 -5.4685287e-001  3.3197619e-001  2.3804814e-002  4.5812116e-001  1.3352329e+000  1.1477981e-001  2.9219834e-001  1.2399767e-001 -2.1920405e-001  3.7625522e-001 -2.6268013e-001 -1.0599442e-001  4.3230717e-001  4.4706641e-001  1.0237894e+000  1.2418022e+000  6.1021683e-001 -8.7148324e-001  6.9984875e-001 -3.2233168e-001  1.9578456e-001  9.0117503e-001  4.4745857e-001  1.6152896e-001 -1.4425469e-002 -3.9916849e-002 -3.6227336e-001  4.0321783e-001  2.5129556e-001  2.7733056e-001  5.5496459e-001  1.4777489e-001  1.3113887e+000 -1.7576587e-001 -3.5495096e-001  1.7537690e+000  4.7406188e-001 -3.9186750e-001
  1.5339389e-001  1.0023576e-001  2.6747994e-001 -1.4198279e-001  5.9884440e-001  6.9689230e-001  4.2298930e-001  3.6028227e-001  2.7907964e-001  8.3286731e-002  3.7484259e-001 -2.5698423e-001  1.9475558e-001  1.9256424e-001  5.1927638e-001  8.4524084e-001  7.7378460e-001  6.9166718e-001  4.5558627e-001  5.6605603e-001  1.0436141e+000  8.9246557e-001  1.4215985e+000  3.9037933e-001  5.7099958e-001  1.5937320e-001  3.5758296e-001 -1.4239815e-001 -2.6478303e-001  7.6347919e-001 -1.1403117e+000 -6.9762044e-001  6.6449700e-002  3.0831226e-001 -9.0007407e-001 -1.0080088e+000  5.7084820e-001  1.0290551e-002 -7.5059067e-001  8.9765717e-001  4.5315836e-001  3.9581796e-001  3.3759156e-001  1.0890047e+000  2.5128141e-001  4.6810602e-001  3.2917855e-001  5.1697499e-001  6.3986342e-001  7.4569686e-001  3.7240729e-001  5.0110090e-001  3.2744005e-001  7.1747655e-002  6.7226489e-001  1.8532191e-002 -3.6095639e-001  3.7074085e-001  2.8631789e-001  2.2727969e-001  6.9114936e-001  5.5304540e-001 -1.4103023e-001 -4.9836948e-002  4.3823334e-001  2.6105369e-001
 -1.2222721e-001  6.0464605e-002  1.1423983e-001 -1.0967604e+000  1.5815796e-001  6.3433360e-001  4.3970010e-001 -6.5572911e-001  4.0628319e-001 -8.5912936e-001  1.2967149e-001 -9.4945553e-001 -1.3259162e-001  5.7969416e-001  6.6697922e-001  4.5115938e-001  4.7335466e-002  1.7372952e-002  4.4346790e-002  3.3964618e-001  6.3889174e-001 -2.2528814e-001 -3.4649204e-001 -8.5327924e-001 -7.1832130e-002 -5.2643694e-001 -3.1475380e-001 -2.9538400e-001  3.3780574e-001  1.9443764e-001 -1.1467323e+000 -6.3795450e-001  2.7411429e-001  7.6406171e-001 -8.7504852e-001 -1.1326712e+000 -3.8552692e-002  2.9083633e-001 -3.7446846e-001 -4.5131750e-001 -6.6544133e-002  2.7321683e-001 -7.3112014e-001  2.0400716e-001  2.8802124e-001 -2.9038497e-001  6.8016119e-001  2.0262100e-001  9.8383814e-001  5.8134315e-001  4.0885767e-001  2.8368272e-001  7.7048474e-003 -4.8031671e-001 -1.1442126e+000  1.1477146e-002 -4.8155576e-001  3.5898436e-001 -3.3615381e-001  6.2031782e-001 -1.0999057e-001  1.4385885e-001 -1.1770879e+000 -5.0687104e-002 -1.7998198e-001 -6.7559351e-002
  6.6393061e-001 -9.4894999e-003  7.3196650e-001 -2.0327225e-001  4.1513740e-001  2.4583816e-001  6.9584349e-002  3.2633070e-001  3.5538041e-001  5.0649133e-002  1.9922401e-002 -5.9086242e-001 -1.7798932e-001  1.9240436e-001  8.2620143e-002  1.7763763e-001 -4.6420151e-001 -4.5899912e-001  1.1877979e-001  3.0693391e-002  7.3908092e-001  6.1008890e-001  1.0445286e-001  1.1459673e+000  1.3427947e-002  1.3570412e-001 -2.9086161e-001 -3.0703688e-001  2.1616700e-001 -4.1165520e-001  5.2826077e-001  2.1448319e-001  3.1646887e-002  8.3786902e-002 -2.7328602e-001  1.7809049e-002 -6.0904905e-001 -1.6378049e-002  2.4309397e-001 -3.0674106e-002  3.5911802e-001 -1.9427680e-001  7.4509906e-001  1.0037166e+000 -1.3914585e-001  4.6923330e-001 -5.1042582e-001  2.6105850e-001  7.7114153e-001 -8.3781338e-001 -1.3742248e-001  6.0965183e-001  1.5160346e-001 -2.0386958e-001 -8.3290345e-001  3.8932276e-001 -2.6543692e-003  1.0669269e-001 -2.3834850e-001  1.8200624e-001  1.4438728e-001  5.3897706e-001 -4.6873684e-001  3.2714476e-001  3.1380504e-002  1.5853954e-001
  3.5514601e-001 -3.9232897e-001 -1.9683579e+000 -6.7789392e-001  9.7444286e-002  3.8097230e-001  6.6269073e-002 -6.7210370e-002  3.3652235e-001 -7.1949084e-001  5.3768177e-001 -4.2800626e-001  3.0217657e-001 -9.4936181e-001  2.1573684e-001  3.0480350e-001  1.7340476e-001  1.5913554e-001  2.8917403e-001  1.5277133e-001  6.4233802e-001  7.6819568e-001  9.8243672e-001  1.5653420e-001  5.5128000e-001  3.5018649e-001  8.5571795e-002 -5.8258045e-001 -5.7480797e-001  3.3058429e-001 -5.3531150e-001 -6.2565830e-001  5.4267157e-001  6.2926984e-001 -4.3057529e-001 -4.8991336e-001  3.8151514e-001 -2.6611281e-001 -1.4199059e+000 -5.2897092e-001  7.3049818e-001  7.5007509e-001  9.0286842e-001  6.9095241e-001  1.7323416e-001 -1.3100464e+000  1.0894198e-001 -3.7437748e-001  4.7114773e-002  4.0396554e-001  4.5835806e-001  3.4795550e-001 -3.8273816e-001 -6.1730136e-001 -3.2540127e-001 -2.9210551e-002 -1.0519777e+000 -1.9101180e-001  5.8162556e-002 -3.0620617e-002 -1.2026941e+000  5.1107890e-001 -1.4486014e+000  4.3636479e-001  2.5661449e-001  8.2260071e-001
 -1.9528261e+000 -2.5658331e-001 -1.0947771e-001  2.2626193e-001  1.6635136e-001  1.5652091e+000  2.8520657e-001  1.3324986e-001 -3.6675385e-001  3.1566205e-001  3.3102836e-001  5.8437070e-001  3.8418116e-001  7.4456783e-001 -2.3045011e-001 -1.0915727e-001  3.5368242e-001 -3.2732940e-001 -4.4892918e-001 -1.8649443e-001 -9.4078958e-002  2.6917701e-001  8.5506323e-001  1.7498945e-001  1.5441969e-001  5.0651465e-001  4.4506940e-001 -3.2226425e-001  4.8867816e-001  1.0835516e+000  3.4621047e-001  5.0577112e-001  7.5037780e-001  8.4506834e-001  8.7355349e-002 -1.3412985e-001  1.0095571e+000  3.0317100e-001 -5.5884462e-001  1.3684898e-001  4.5620671e-001  6.9658585e-002  2.6957081e-001 -7.9067019e-001 -3.5080597e-001 -3.7608260e-001 -7.1969122e-001  3.5465488e-002 -2.6203408e-001  4.0191715e-001 -3.0895217e-001 -1.1862237e-001 -2.6158924e-002 -4.8822574e-001  2.5430634e-002  5.7363539e-001  7.7714393e-002 -5.2050974e-001  8.6864631e-002  4.9136841e-003  4.4884406e-001 -2.2100386e-001 -2.0435576e-002 -1.0130537e+000 -3.4246928e-001 -1.8496002e-001
  8.5172292e-001  4.7015886e-001  3.4698134e-001  1.9140443e-001  8.9161801e-001  1.3500903e+000  6.4863452e-001  5.1414632e-001  8.4229724e-002  4.4866768e-001  3.0723823e-001  1.8260424e-001  9.4691864e-002  7.7764878e-002  2.8212413e-001  2.2991423e-002  3.0621024e-001  6.0634573e-002  2.1577775e-001  4.4835560e-001  4.7706380e-001  5.3287503e-001  3.8248152e-001  7.3712361e-001  5.4965375e-001  1.4403673e-001  1.3405596e+000  6.0702142e-001  1.0568851e+000  5.6489636e-001  3.4452979e-001  1.5272502e+000  1.4488722e+000  1.1327739e+000  9.5178653e-001  2.6134061e-001  6.5333440e-001  1.4068273e+000  4.6183617e-001  9.4274608e-001  1.2846834e-001  6.0126345e-001  3.5581331e-001  1.3511095e+000  5.1107660e-001 -6.9004514e-001  6.3789571e-001  3.8965271e-001  9.2545099e-002  8.2055405e-001  2.4509353e-001  4.2316419e-001  1.7967108e-001 -1.1279087e-001 -8.3310279e-001  5.6181057e-002  4.9897378e-001 -5.7238541e-001  7.3201661e-001  3.0735987e-001  7.8027300e-001 -5.9135058e-001  2.1955742e-001 -3.3809032e-001 -4.8538858e-001  4.6617785e-001
 -6.3494918e-001 -9.1788782e-001  5.7239843e-002 -1.0635056e-001  3.5240595e-001  1.4639136e+000 -2.1612418e-001  4.9952708e-001 -3.5829063e-002  7.0666957e-001  3.0606786e-001  1.8845600e+000  7.6808655e-001  4.9798728e-001  1.8474054e-001  9.3204904e-002  1.7078978e-001 -6.2112687e-001 -4.0747315e-001 -3.9024501e-001  5.3880818e-001  3.9154824e-001  2.0648131e-001  1.4296737e-001  7.7152751e-001  2.2173894e-001  3.2249041e-001 -3.0714063e-001 -1.0189368e-001  7.0609071e-001  8.2442089e-001  8.9234602e-001  1.3592079e+000  9.7848149e-001  9.5337989e-001  1.2611306e+000  2.3707639e-001 -3.1098291e-001 -4.7457293e-001  1.5831362e-001  2.6786896e-001  6.7388427e-001 -3.9745029e-001  2.6349483e-001 -3.3372135e-001  6.7939555e-001 -1.3999724e-001 -1.2637192e-001  6.4963783e-001  1.0001477e+000  6.7842106e-001  7.0492282e-001 -2.3608315e-001  1.0331509e-001 -3.1237544e-001 -7.2494203e-003  3.5318844e-001  2.9755453e-001  3.1392061e-001 -2.1178107e-001 -6.4298582e-001 -8.4781569e-002 -1.0688846e+000  4.8388308e-001 -2.3429916e-001 -7.3693740e-003
  7.2937454e-001  1.3564022e+000 -3.5817238e-001  1.3045258e-002  7.0637179e-001  9.4132119e-001  4.4111709e-001  1.0015801e+000  6.6312664e-001  2.2385291e-001  4.8601620e-001 -9.0992668e-001  8.0698900e-002  3.3280825e-001  5.1255775e-001  2.7819201e-002 -4.2406004e-002  5.2558194e-001  1.5844472e-001  4.6528791e-001 -2.8927786e-001  9.5041320e-001  6.2503857e-001  5.0949984e-001  1.8502070e-001  2.9362650e-001  3.9956311e-001  4.0541524e-001  6.3391456e-001  8.7199101e-001  3.4763667e-001  9.8551991e-001  1.2007007e+000 -1.4571302e-001  7.5126991e-001 -1.0365560e-001  7.0866846e-001  2.3621228e-001  1.8550810e-001  2.2938951e-001 -1.4268835e-002  1.2341546e-002 -1.9084975e-002  3.3459685e-001  4.7008021e-001  3.7008341e-001  1.2311760e-001  3.1422512e-001 -2.1801546e-001  2.8823853e-001  1.0742293e+000  3.9387228e-001 -5.4986082e-003 -3.3769726e-001 -9.5656857e-002  8.1388450e-001  2.8322443e-001 -5.5437382e-002  6.7651018e-001  7.8735475e-001  1.3175900e+000 -2.1622067e-001 -1.0666718e+000  4.0025541e-001  6.7269607e-001 -5.1739785e-003
 -9.5958962e-001  4.9908668e-002  5.9329344e-001  7.4511629e-001  6.1890640e-001  3.9340293e-001  1.2463427e-001  5.2899531e-002  1.9744285e-002  8.2926045e-002 -1.4301770e-001 -4.9102014e-001  1.5461503e-001 -3.0079387e-001 -6.2996752e-001 -8.5468587e-001 -4.7540536e-001 -7.0924311e-001 -1.5730192e+000 -9.0562293e-001 -5.5228529e-001  7.6970333e-001 -3.3825798e-002  4.0489493e-001 -1.6836291e-001  1.7268708e-001 -3.9814614e-002 -2.7131562e-001  4.5367865e-001 -4.1236903e-001  3.1280346e-002  4.3489500e-001  5.6337953e-001  6.2896487e-001  4.6536456e-001 -3.6069053e-001 -2.0667887e-001  6.9332903e-001  4.3745951e-001 -2.7729703e-001 -3.3177943e-001  1.6610221e-002 -1.5210391e-001  5.2410846e-002 -1.4033101e-001  6.6010142e-002  1.7026142e-001 -8.6025949e-001 -4.7504073e-001 -1.4830325e-001 -3.2512914e-001 -3.3482637e-001  6.1434178e-002 -6.1264443e-001 -1.8054398e-001 -3.6933575e-001  1.0775435e-001 -7.6224995e-001 -7.2095438e-002  6.0822392e-002 -1.0037114e+000 -5.4742556e-001 -2.4016392e-001  4.3038860e-001 -7.1334582e-001  3.7613371e-001
  2.0361767e-001 -1.0028018e+000  6.3359178e-001  4.0899033e+000  1.1724597e-001 -1.2594037e+000 -3.6353658e-001 -6.6594533e-001 -3.1999809e-002  8.5108417e-002 -9.2339056e-001  3.0066457e-001  9.1824020e-001 -1.5614212e-001 -9.7639000e-001 -6.4310416e-001 -8.5121170e-001 -1.2883348e+000 -9.9468107e-001 -1.1413815e+000  9.3345972e-002 -3.4915419e-001 -2.0120347e+000 -7.4610746e-001 -9.2862422e-001  4.6932016e-001  6.1537572e-002  2.7127515e-001  4.3151736e-001 -1.1526619e+000  1.1171357e+000 -1.9028246e-001 -9.5883156e-001 -4.7835700e-001 -2.4682718e-001  2.4284531e-001 -1.1974362e+000  1.5354625e-001  5.7002166e-001 -3.8520568e-001 -3.3607385e-001 -9.8845322e-001 -1.3539415e+000 -1.9314933e+000 -8.4842587e-001  7.8069117e-001 -1.4581755e+000  2.6292217e-001 -7.1926537e-001 -9.7303852e-001 -8.8177368e-001 -8.2466170e-001  1.4707533e-001  8.9322830e-002 -5.1077057e-002 -1.4338833e+000  3.8387454e-002 -7.1835930e-001 -9.8347842e-001 -8.5700394e-002 -1.6558988e+000 -3.0927093e-001 -5.1231506e-002  5.5879993e-001 -9.3134867e-001  5.3997417e-002
  7.7678352e-002  3.3372342e-001  1.2682375e-002  7.1888571e-001  5.0675268e-001 -4.3090001e-001  7.2572297e-001  2.6510970e-001  3.7716146e-001  2.7918600e-001  5.3770878e-001  3.6042605e-001 -2.3489414e-001  4.3222291e-001 -5.1963051e-001 -3.4668770e-001  5.0577203e-001  5.0163835e-001  1.0413469e+000  6.8924276e-001 -3.5632669e-002 -6.6278698e-001  5.9444499e-002 -1.2285198e+000 -8.3088469e-002 -2.8448098e-001  7.5903544e-001  1.3821006e+000  1.5532553e+000 -6.5090252e-001  2.6093432e-003 -4.3279390e-001 -2.7819325e-002 -1.7057178e-002 -6.8467408e-001 -4.3121045e-001 -6.6347398e-001  4.9358375e-001  7.6775972e-001  4.0219217e-001 -5.4801550e-001 -7.7927065e-001 -9.8720291e-001 -8.7635403e-001 -4.0003304e-001  1.3574088e-001  2.9651844e-001  2.1913196e-001 -1.6612744e-001 -1.3810412e+000 -8.0324564e-001 -5.0223906e-001 -6.7022897e-001 -9.2081021e-001 -4.1146373e-001  4.2410255e-001  1.3518580e-001 -3.3033647e-001 -1.1958457e-002 -2.1208207e-001 -4.3980712e-002 -6.8512420e-001  1.5082035e-001  3.6498960e-001 -2.8968261e-001  6.6800433e-001
  2.7639873e-001  8.5019580e-002  2.8225357e-001  2.2962415e+000  3.3037675e-001 -3.6709611e-001  1.5559812e-002  8.7355626e-001  5.8292181e-001  5.9065187e-001  1.0393202e+000  4.9325965e-001  8.1937499e-002  1.9076866e-001  8.6336502e-001  6.8971748e-001 -5.3364459e-002 -4.9736998e-001  6.8333795e-001  9.3038168e-001  1.0208726e-001  2.0235594e-001  1.4116134e+000 -8.6659562e-001  2.5071178e-002 -8.6927084e-002  5.3814957e-001  9.8643145e-001  1.2450509e+000  5.1545669e-001  4.2997286e-001  4.8585729e-001  1.7436105e+000  1.5043037e+000  1.0622901e-001  3.3969532e-001  7.4519560e-001  7.4391145e-001  8.3877652e-001  6.4470578e-002 -3.1143669e-001  2.1016594e-001 -8.9933539e-001  1.4689383e+000 -5.4431723e-003  1.0344824e+000  1.6931152e-001  1.3455647e+000  3.8892197e-001  6.5411276e-002 -1.1863276e-001  6.2359017e-001 -1.0162479e-001  3.4262042e-002  5.3803240e-001  5.7812812e-001  3.5568026e-001 -2.2464528e-001  8.9048422e-002 -1.0170879e+000 -5.3982289e-001 -4.5542435e-001  7.1038226e-001  1.2101211e+000  3.1068311e-002  1.3083630e+000
  3.3924290e+000  3.1183017e-001  7.3654584e-001 -1.7678940e-001  1.2980030e+000 -7.5504270e-001  1.9457762e-001  1.3003843e+000  1.1871036e+000  4.7919369e-001  1.6792512e+000  2.0929081e+000 -3.1555176e-002  4.6423674e-001  3.9638078e-001  8.2135124e-001  1.5614800e+000 -1.9357601e-001  2.5157254e-001 -9.0318643e-002  1.2424847e+000 -1.4672151e-001  2.9945643e-001 -1.1341925e+000  5.8699280e-002 -7.0593066e-001  1.2257260e-001  1.8087810e-001  1.3524581e-001  5.0112424e-001 -7.6565259e-002  2.8891950e-002  2.7523275e-001  1.5105687e-001 -1.0503676e-001 -2.5183446e-001 -6.7413515e-002  9.4324923e-002  2.5397048e-001 -1.3806808e-001 -4.5698666e-001  2.0777358e-001 -1.1760930e+000  2.1177754e-001 -2.9401831e-001  1.9245401e+000 -1.3447183e-001  1.9149476e+000  2.8612464e-001 -9.8633724e-001  1.3087886e-001 -1.3071636e-001 -6.9578137e-001 -1.5117011e-001  8.0273020e-001  3.4221038e-001  4.4069537e-001  4.9585883e-001  3.6015387e-001 -3.7632338e-001 -9.7789390e-001 -7.8490062e-002  1.3442969e-001  1.2611790e+000 -4.3405672e-001  7.9278072e-002
  5.3363666e-001  7.5780470e-001 -9.1766889e-001 -7.9485054e-001  6.9979932e-001 -9.5090198e-001  3.3592273e-001  4.9245033e-001  1.2521692e+000  6.7951280e-001  6.1020917e-001  8.1572098e-001  4.4357675e-001 -6.1430802e-002 -2.2176977e-001  1.8563149e-001 -5.3043844e-001 -1.3038185e-001  2.6481079e-001  5.1027364e-001  7.3969902e-001 -4.6326519e-001  8.4608535e-001  5.4284257e-002  1.5334578e-001  2.1707736e-002  3.8640635e-001  3.7871701e-001  3.1945202e-001  2.4623122e-001  3.1657386e-001  4.5698292e-001  7.7981325e-001  8.4145584e-001  3.4462039e-001  7.8230751e-002  5.9781211e-001  5.3558449e-001  2.2929651e-001  5.4773474e-001  2.0757216e-001  2.9176120e-001  6.4749660e-001  1.2018769e-001  4.2392288e-001  4.2771210e-001  9.2086006e-001  9.4996552e-001  1.1351212e+000 -4.0109867e-001  2.7927425e-001  9.1546418e-004 -6.3464390e-001 -1.0585772e-001  4.3178421e-001  2.4177172e-001  5.5346943e-001  8.9638984e-001  6.9502502e-001  2.0924288e-001 -3.0931872e-001  3.8962661e-001  1.9332548e-001  1.4360105e+000  3.9013199e-001  2.5199865e-001
  5.5883198e-001  3.0871476e-001 -1.5791146e+000  1.6938956e-001  6.4333490e-001 -8.6338688e-001 -1.7739365e-001  4.7352250e-001  8.1089100e-001 -4.1281077e-001  3.9658316e-001  5.4442410e-001  5.2835281e-001 -8.8633239e-001 -1.0696120e-001  1.6887803e-001  4.3945791e-001 -2.8224212e-001 -5.6291983e-001  6.4189049e-001 -3.2927642e-001 -2.9045102e-001  8.8959656e-001  8.7375098e-001 -1.0867122e-001 -4.3029750e-001  4.1582697e-001  1.0799581e-001  6.4037889e-002  3.8593448e-001 -4.5959243e-001  1.0625406e-002 -6.3840761e-001 -4.9532910e-001 -1.9059621e-001 -4.7540066e-001 -2.0567324e-001  1.2204073e-001  6.6987930e-001  8.9492808e-001  2.3280534e-002  6.8164327e-001  1.0581809e+000  8.7505008e-001 -1.1253785e-001 -8.6377611e-001  1.2188140e+000  3.1726097e-001  3.2523941e-001  2.7063038e-001  2.9790281e-001 -1.0303280e-001 -9.2873782e-001  2.7504738e-001 -1.0660896e-001 -5.6295557e-002 -6.0319265e-001 -4.2471708e-001  3.3901763e-001 -2.0060813e-003 -1.0630337e+000  3.2817430e-001  5.1799548e-001 -3.2481144e-001  1.2876385e-001  1.2495000e+000
  5.8374273e-001  3.5903671e-001  8.7214185e-001 -6.7661461e-001  4.6288485e-001  2.0570265e+000  9.1805107e-001  2.4262959e-001 -8.0619608e-002 -9.3119584e-002  7.1528317e-001  1.0815122e+000  8.6759235e-001  9.9901939e-001  4.2174454e-001  1.2921022e-001  1.2052509e-001 -2.0824374e-001  3.1245364e-002  6.0457279e-001  8.2725603e-001 -1.9777236e-001  8.5301908e-001  2.0608895e-001  2.0427286e-001 -7.6065219e-001  1.0561681e+000  5.9921803e-001  1.4495131e+000  6.8642210e-001  2.5628692e-001  3.8680545e-001  1.2841761e+000  9.8637865e-001  3.2704452e-001 -3.2252261e-001  8.9788721e-001  7.6616912e-002  5.9144419e-001  5.0204546e-001 -4.2763630e-001  2.8531761e-001 -3.0852984e-001 -4.3170022e-001 -3.1094393e-001  6.7203606e-001  8.4072674e-001  2.4954797e-001  5.7243166e-001  9.4784999e-003  3.4746832e-001  7.3914158e-001  3.5343925e-001  2.2563462e-001  1.6413283e+000  6.4478742e-001 -2.7247716e-001  2.0322953e-001  3.6501094e-002  1.3937041e-001  1.6605240e+000 -9.7236127e-001 -7.0897392e-001  5.8626320e-001  7.9174312e-002  7.6325027e-001
 -5.3100376e-001  4.5435106e-001 -1.2434083e+000 -1.2538523e+000 -4.3227796e-001  1.8677481e+000 -2.0072155e-001 -3.9029810e-001  1.8714643e-001 -1.6132853e-001  8.3957238e-003  3.4016835e-001  1.0757079e-001  4.2206387e-001  2.8836026e-002  1.0329585e-001  2.2343168e-003  7.0784667e-001  1.2800612e-002 -2.6664642e-001  9.5007789e-002 -1.8559789e-001  3.1934488e-001  4.3313307e-003 -2.8462793e-001 -2.4969131e-001 -3.4348568e-001 -2.6367414e-001 -5.9271745e-001  1.1837618e+000 -4.5172075e-001 -1.0801524e-001  8.6718543e-001  5.9096718e-001 -8.0574649e-001 -9.8419627e-001  8.8126316e-001 -3.0700813e-001  3.9779252e-002 -5.6184997e-001  5.6779096e-002  7.9535146e-002  1.7927297e-001  9.4717607e-001 -2.3809440e-001 -3.4584540e-002 -2.0730304e-001 -9.6209242e-002 -1.2092069e+000 -5.3738573e-001 -7.8998549e-002 -2.1454527e-001 -1.6673252e-001 -3.7961536e-001 -8.3666225e-001 -3.3746231e-001 -9.9962413e-001 -4.6494339e-001 -5.7534944e-001 -2.5773318e-001  5.9813853e-001 -7.6093197e-001 -1.0235779e+000 -2.6605560e-001 -2.7383667e-001 -1.4782834e+000
  1.1026095e-001  6.3157257e-001  2.2883064e+000  1.0810310e-002 -8.7484589e-002 -2.3376828e-001  1.3090602e-001  5.5166942e-001  5.7583935e-002  6.8767453e-001  2.5213335e-001  3.2194551e-001 -2.3386759e-001 -5.8705184e-002 -2.2186972e-001 -2.5106549e-001  2.7877726e-002  3.1247501e-001  7.4083529e-001  5.0835210e-001 -9.5308254e-001 -3.2372431e-001 -7.5458736e-002 -5.4677137e-001  3.6135698e-001 -1.4109080e-001 -5.6804021e-002 -7.8938988e-001 -1.1278360e+000  1.1126459e-001  6.4959303e-001  6.6773242e-001  8.2871700e-002  9.1460919e-002  6.0608877e-001  3.6487997e-001  7.5128054e-001 -6.1579213e-001 -1.7483239e-001  2.9116656e-001 -3.4702611e-001 -1.9921157e-001 -9.6542405e-001  2.0267636e-001 -5.1820527e-001 -9.0330006e-001  4.9699926e-001 -3.5080755e-001 -3.4269205e-001 -2.1363072e-001  6.3086525e-001  7.5528516e-002 -4.8422134e-001  3.2432879e-001  1.3828842e+000  7.4416519e-001  5.8103324e-001  5.8455577e-001  4.4163049e-001 -8.4202757e-002 -3.4271497e-001  7.4029366e-002 -1.4997902e-001  9.1836327e-001  8.0010884e-001  1.5073667e+000
 -9.6407668e-001  6.9819822e-001 -2.6182286e-001 -1.1048948e+000 -1.1282579e-001 -5.1689310e-001 -8.9020645e-001  2.6356629e-001 -2.9499182e-001 -3.7716738e-001 -2.3168319e-001  8.3828169e-001  3.5213346e-001  6.0739150e-001 -2.9798268e-001 -2.9679287e-002 -3.2802658e-001 -4.9235940e-001 -1.1352388e+000  3.7931176e-002 -7.0595035e-001 -2.7614808e-001 -1.9074109e-001 -2.0937385e-001 -6.1600886e-001 -3.5115590e-001 -4.9776236e-001 -1.2114286e+000 -9.3386680e-001 -3.3866717e-001  7.0646617e-002 -7.3782658e-002 -6.6017043e-001 -7.4678851e-001 -3.5801558e-001 -6.7113577e-001 -5.9706140e-001 -5.9943083e-001 -7.9936841e-001 -1.0872914e+000 -6.3349886e-001 -2.0341547e-001 -4.9681779e-001  4.1960989e-001 -8.2316479e-001 -1.3480234e+000 -1.2449617e-001 -1.1499445e+000 -7.4701648e-001 -5.5485658e-001  6.8455057e-002  3.7044413e-002  3.9669621e-001  8.3211929e-002  3.9936610e-001 -5.6096987e-001 -3.8556689e-001 -2.7027191e-001  2.0061632e-001 -8.4013526e-001 -8.9045057e-002 -8.3563661e-001 -1.8926630e+000 -1.2084936e-001 -7.6730732e-001 -6.7379523e-001
 -3.1255878e-001 -5.1124968e-002 -1.8993874e+000  6.4686138e-001 -3.7880493e-001  1.8757351e-001  5.6454469e-001 -5.1589579e-002 -1.1781646e+000 -3.2770209e-001 -1.4138004e-001 -1.0151293e-001  5.3460301e-002  5.0008113e-001 -2.2988558e-001 -1.4040909e-001 -8.8443523e-001 -3.0616945e-001  2.7573311e-003 -7.3025938e-002  7.7496201e-001 -7.1752204e-002 -1.9123905e-001 -7.3334315e-002  6.0486356e-002  2.4019242e-001  5.8651138e-001  8.1767213e-001  5.1319248e-001 -6.6712455e-001  6.4067346e-001  4.4873906e-001  2.9192586e-001 -1.8974209e-001 -2.7384181e-001  2.5074307e-001 -4.7874501e-001  2.3042625e-001  3.9778366e-001  2.0784915e-001  1.1194672e-001 -3.8142994e-001 -4.4468318e-001 -6.1769793e-001  5.6581690e-001 -3.1590210e-001 -6.7813968e-001 -9.8555826e-003 -6.5603635e-001 -1.0000825e+000 -2.2117768e-001 -7.9351640e-002  9.1108947e-001 -1.0041367e-001  6.8124964e-001 -2.5459005e-001 -2.7104874e-001 -7.0798055e-001 -7.6752980e-001 -1.9257563e-002  6.2267380e-001 -5.7080499e-001  7.4554679e-001 -2.6751374e-001 -6.1684642e-002  1.0216924e-001
 -1.1607502e+000 -3.1887984e-001 -8.0514299e-001  1.3164206e+000 -1.7287280e-001 -1.0381000e+000  9.1781517e-002 -7.2749066e-001 -3.7445165e-001 -8.0282828e-001 -2.3458206e-001  7.9835224e-001  3.2447133e-001  2.0226720e-002 -3.1827263e-001 -2.1755972e-001 -6.0868585e-001  1.4513295e-001 -6.7630899e-001 -6.0041703e-001  1.6153313e-001 -3.6181839e-001 -8.6868351e-001 -9.2972832e-001 -5.1180056e-001  3.7081052e-001  3.0009059e-001  3.0291178e-001  7.6530156e-001 -5.9786277e-001  6.2609099e-001 -4.9967863e-001 -8.8876334e-001 -8.1135745e-001 -2.4766511e-001  6.5819936e-001 -4.7788111e-001  3.8658138e-001 -7.8206464e-002 -5.4371685e-001  1.6647366e-001 -2.8635255e-001 -8.7621491e-001  5.2632698e-001 -6.3279653e-001 -7.0794456e-002 -4.5752454e-001 -6.6638004e-001 -4.1430734e-002 -8.2729270e-001 -2.7606663e-001 -2.9141036e-001 -5.5623999e-002 -3.3270509e-001  5.4901782e-002 -2.9083452e-002 -4.1102177e-001 -1.1387473e+000 -5.4200198e-001  6.9322363e-002 -1.0838505e+000 -8.0722044e-001  7.8463911e-003  8.7088186e-001 -4.4404346e-001  2.2842104e-001
  4.2311418e-001 -2.5931743e-001 -1.3899914e+000 -7.2136579e-001 -3.5492699e-001 -8.9269682e-001 -4.3974761e-001 -1.3919052e-001  5.6019835e-001 -2.5720233e-001  3.2304169e-001  3.1195998e-001  5.5787827e-001 -2.5188832e-001  1.2558195e-003  3.1102006e-001 -1.1010110e-001  3.2390365e-001 -2.2368732e-003 -2.5257133e-001  1.7303180e-001 -2.6834867e-001 -5.5561426e-001 -3.3416026e-001  1.2570367e-002  5.3120841e-002 -4.0228215e-001 -1.0210256e+000 -7.1972281e-001  2.2121175e-001 -8.8891722e-001 -3.4506790e-001 -5.0349491e-001 -1.0794308e+000 -6.5734510e-001 -7.8051974e-001  3.2201902e-001 -1.1077764e+000 -1.0260642e+000 -2.9816294e-001 -6.4433648e-002 -2.0730524e-001  6.9501125e-003  2.6882860e-001  3.4013187e-001  5.5736768e-001 -1.0690677e-001  5.2682205e-001  1.0959054e-001 -8.2068069e-001  9.7589708e-002 -4.4611180e-001 -1.0574535e+000 -1.4920143e-001 -2.2027463e-001 -1.4875311e-002 -5.9209228e-001 -3.3734729e-001 -3.4851840e-001 -3.0128622e-001 -1.3785299e+000 -4.2755695e-001  2.0856542e-001 -3.3059810e-001 -4.2911496e-001  1.4877430e-002
 -1.6542885e-001 -7.0279014e-001 -8.2793525e-001 -1.3656761e+000 -5.7723388e-001 -4.6162768e-001 -1.1240944e+000  8.4765381e-002  2.2421656e-001 -3.3323902e-001 -2.2226678e-001 -5.4188061e-001 -1.7751130e-001 -1.1809197e-001 -8.1299379e-002 -2.7823138e-001  2.6354934e-002 -6.1585257e-001 -1.1079963e+000 -1.2914232e+000 -1.0197965e-001  1.3412282e-001 -5.8554150e-001 -6.1262613e-001 -6.1898408e-001 -3.3860773e-001 -6.4921318e-001 -6.3200089e-001 -1.3278299e+000 -2.6315455e-001 -3.0963525e-001 -6.7134544e-001 -1.0663594e+000 -4.3531263e-001 -1.0330230e+000 -5.6150224e-003  2.5761183e-001 -6.9973547e-001 -7.2417463e-002 -3.9686162e-001 -4.4286093e-001 -8.0079324e-001 -1.9705709e-001 -9.6530010e-001 -8.2129890e-001 -1.5169246e-001 -1.2714095e+000 -8.0121788e-001 -1.0032571e+000 -1.0313584e+000 -4.4143230e-001 -4.8876561e-001 -6.7414701e-002 -5.3498078e-001 -3.4370056e-001 -2.0840901e-001 -7.0522201e-001 -7.2131127e-001 -5.0574986e-001 -7.8952951e-001 -1.2995218e-001 -1.9777392e-001 -1.5018920e+000 -1.6984273e+000 -8.1127407e-001 -1.4499936e+000
  4.7411527e-001 -6.3235211e-002 -2.2183448e+000 -3.7517826e-001 -8.3820983e-001 -1.9050941e+000 -1.1259549e+000 -4.2698080e-001 -3.5059170e-001 -7.1496376e-001 -5.0611534e-001 -7.3347215e-001  2.4154010e-001 -2.5845311e-001  6.9511895e-002 -6.1900558e-001 -3.0533229e-001  2.4336143e-001  6.1980120e-001  1.3953424e-001  9.4974807e-001  1.3661308e-001 -1.6390631e+000 -4.4252236e-001 -6.9238572e-001  4.1492016e-001 -5.7269649e-001  1.3606495e-001 -9.4415611e-002 -8.0466075e-001 -4.8623106e-001 -3.1995116e-001 -9.8213823e-001 -9.6155705e-001 -2.8630305e-001  2.2802675e-002 -7.9540923e-001 -1.0117100e+000  2.1907345e-001 -8.9978528e-001  5.8467561e-002 -2.1763128e-001 -1.1008930e-001 -4.4153158e-001 -9.9835065e-002  4.4574188e-001 -1.7578671e-001  5.0067962e-001 -1.2662936e+000 -7.5023720e-001 -1.1268191e+000 -6.3886864e-001 -1.6246493e-002  1.7309981e-001  4.9619492e-001 -3.2749630e-001 -7.0499113e-001 -5.9794772e-001 -4.3962669e-001 -7.6699157e-001 -4.4109161e-001 -9.4537276e-001 -4.9677945e-001 -1.7412414e+000 -9.4622141e-001  2.4614081e-001
 -5.2744009e-001 -1.1045923e+000 -3.2305078e-001 -2.4335793e+000 -1.3930177e+000 -1.0356642e+000 -5.7568352e-001 -9.0486037e-001 -5.9363546e-001 -5.7114153e-001 -7.9554299e-001  9.2128763e-003 -1.1440648e-001 -1.3913178e-001 -5.1420935e-002 -9.5168884e-002  3.4839269e-002 -7.5938823e-001 -9.6856863e-001 -1.5463258e+000 -9.8008845e-001  9.4299777e-002 -3.2241305e-001 -1.0910480e+000 -9.6040803e-002 -3.1701038e-001 -3.6811691e-001  3.5671845e-001 -4.8009570e-001 -3.6673627e-001 -3.9808028e-003 -8.8518504e-001 -9.8066251e-001 -8.2331618e-001 -5.9872599e-001 -4.5904208e-002 -6.0513504e-001 -5.7135678e-001  8.1457743e-001 -5.6337763e-001 -5.4223894e-001  2.9836910e-001  7.7057621e-001  3.2611667e-001 -2.4301532e-003  7.9931002e-001 -1.0673884e+000 -6.3590546e-001  1.4684913e-002 -2.6903551e-002  2.0499163e-001 -2.3564005e-001 -4.4931604e-001  8.6033470e-002 -2.7681253e-001 -6.0296267e-001 -8.1375316e-001 -4.6981696e-001 -1.4122813e+000 -5.1614066e-001 -8.7452063e-001 -7.0283455e-001 -9.7749962e-001 -7.5133555e-001 -1.0339788e+000 -1.6347585e+000
 -4.1526218e-001  3.8262940e-001  7.3194378e-001  3.1989239e-001 -2.9656386e-001  1.6888527e-001  6.3678497e-001 -1.7215169e-001 -6.4188080e-001 -1.4310263e-001 -2.0735891e-002 -2.4073396e-001 -2.6177945e-001  2.2487859e-001  5.1636316e-002  3.7003581e-001  3.3852846e-001  1.2420411e-002 -1.2697181e-001 -5.4975743e-001 -3.6473796e-001 -6.3668533e-001  1.1687740e+000  6.8590208e-002  2.7207043e-001 -7.1263902e-002  3.8796135e-001  1.2155844e+000  9.7809750e-001  4.3007542e-001 -8.5340153e-002  6.6755193e-001 -4.0968374e-001 -6.6691504e-001  2.7417043e-001  8.6767594e-001  5.9619729e-001  1.2542070e+000  1.0066052e+000  9.2309379e-001 -1.2241737e-001  8.0434428e-001  2.5930514e-001  5.6664428e-001  1.1252456e-003  4.5366175e-001 -2.0386213e-001 -1.3385613e-001 -4.6903114e-001  6.0438551e-002  2.1192290e-001 -2.0501261e-001 -5.9613991e-001 -5.7596913e-002 -6.8429496e-001 -2.1669117e-001 -1.5835809e-001 -8.2885800e-002 -2.2349685e-001  4.5777093e-001  3.7099195e-001  9.4826664e-002 -4.0325348e-001  1.1511586e+000  2.9343652e-001 -5.6632904e-001
 -7.6942475e-002 -9.6940608e-001 -7.0430677e-002 -1.6579304e-001 -2.6927731e-001 -5.9059181e-001  9.1919166e-002 -8.4885460e-001 -4.7316302e-001 -3.1291200e-001 -2.2834438e-001 -2.6835267e-001 -3.9803718e-001  8.1629653e-002 -8.2002865e-001 -2.7049368e-001 -5.2672828e-001 -2.5002816e-001 -6.4999770e-001 -9.5902482e-001 -5.3334009e-001 -1.2122224e+000 -3.8706608e-001 -8.1229543e-001 -1.5349075e-001 -1.4044062e+000  7.0703436e-001  1.2008196e+000  3.5940358e-001 -1.4967178e-001  6.6050546e-002 -7.4998557e-001 -2.3540958e-001  3.5030475e-001 -4.8966890e-001 -2.1025215e-002 -1.2961645e-001  1.9295625e-001  5.0821862e-001  4.5391249e-002 -8.1943373e-001  1.5602944e-001 -8.4189426e-001 -5.6350937e-001 -2.6441195e-001 -1.7592922e-001 -5.3867140e-003  8.4290590e-001  1.3711714e-001  2.4789123e-001 -1.1914445e-001 -6.4706350e-002 -7.2158711e-001  1.6704579e-001 -2.9010592e-001 -3.1953638e-001 -2.6507964e-001  1.3829710e-001 -5.6691076e-001 -1.4248049e-002 -8.1885082e-001 -1.0368171e-001  1.0618254e+000  2.2094114e-001 -5.7381372e-002 -2.9489038e-001
 -5.3940974e-001 -2.2425251e-001 -1.3412759e+000 -3.9424422e-002 -1.4924401e-001 -1.3948826e-002  1.2994250e-001 -5.1642349e-001 -1.8312838e-001 -4.5822131e-002  1.6413823e-002 -3.4256857e-001 -1.1900534e-002  1.4731577e-001 -3.3490779e-002 -1.1805702e-002  3.4201404e-001 -3.2275516e-001  1.2194806e-001  1.9845209e-002 -1.5598774e-001 -3.8434844e-001  1.6146842e-001  8.1630185e-001 -5.2571978e-002 -1.6165902e-001 -5.1297418e-002  3.0149692e-002 -3.0547560e-001 -3.6663183e-002 -4.4230010e-001 -3.8719362e-001 -2.7757311e-001 -6.6573951e-001 -1.9311845e-001  1.1944203e-001 -3.2174836e-001 -3.8207815e-001 -8.9011726e-002  1.1093688e-002  1.8015124e-001 -1.5251669e-002  5.6651907e-001 -5.2324933e-001 -1.5784072e-001 -3.7309787e-001  1.6089538e-001  1.5065498e-001 -4.4331051e-001  1.2454904e-001 -2.4002614e-001 -6.4507456e-001 -2.9471548e-001 -4.2555045e-001 -2.2380999e-001 -1.3445267e-001 -2.0484356e-001 -5.4144464e-001 -4.4220389e-001 -2.6222197e-001 -9.4143942e-001 -1.2871261e-001  3.2414860e-001  1.4015259e-001 -7.3437151e-001 -1.1765237e-001
  3.1449689e-001 -5.5404529e-001 -6.6647877e-001 -1.4911748e+000 -3.4616578e-001  9.9910841e-001  2.1644680e-001 -5.0303019e-001 -1.8313709e-001  1.7659521e-001 -3.2653672e-001 -8.3570424e-001 -8.9710647e-001 -1.0393407e-001 -3.9659910e-001 -1.0600767e-001  1.9971325e-001 -2.8455863e-001 -5.4789475e-001 -5.2300669e-001 -1.0450796e+000 -6.8255318e-001  3.3501071e-001  1.4867183e+000  5.4190018e-001 -2.9153383e-001 -5.6955920e-001 -3.3168945e-001 -5.0084993e-001 -2.0910944e-001 -3.8582275e-001 -1.5103861e-001  3.5084673e-001  4.7858438e-002 -5.6718897e-002  7.6492012e-001 -2.3548708e-001 -7.0152665e-001  3.2373273e-002 -4.7040471e-001 -1.7596878e-001  3.5743176e-001  1.4171771e+000 -5.9224866e-001 -1.9880880e-001 -5.6600226e-001  4.8734478e-001 -1.6654335e-001  2.7318537e-001  3.7109984e-001  6.9261896e-002 -3.6516398e-001  4.9084044e-001 -2.3805540e-001 -2.1140963e-001  5.6252791e-002 -6.0239181e-002 -7.3182035e-003 -3.7639289e-001 -2.1163637e-001  1.0974048e+000 -2.9231539e-001  5.6244358e-001  1.7820620e-001 -6.0707534e-001  9.4445205e-001
 -1.1651745e+000 -6.3672247e-001  7.6979273e-001 -2.2250215e-001 -3.3053351e-001  8.5809963e-002  5.4397598e-001 -5.7845118e-001 -2.0412072e-001 -1.9972220e-001 -4.8747362e-001 -4.7720399e-001 -3.4034830e-001 -1.2969864e-002 -1.7515845e-001 -1.8804248e-001  6.5219031e-002  1.3627097e-001  1.6023804e-001 -4.1743482e-001  1.4289452e-001 -4.8635747e-001 -1.2204883e+000  5.2964885e-001  8.0803526e-002 -1.4045680e-001  1.5218121e-001  2.1429321e-002  9.7452776e-002  2.1776667e-002 -1.4802707e-001  1.6121125e-001 -6.9833822e-001 -8.5728875e-001 -3.9336093e-002  3.7559164e-001 -3.1476275e-001 -4.3633271e-001  1.0783969e-001  1.5549195e-001 -7.5206649e-002  1.5450023e-001  5.3285817e-001 -7.9343730e-003  2.0375200e-001 -1.0327239e-001  2.7655404e-001  4.4382670e-001 -2.5482177e-001  3.4309633e-001  2.6752706e-001 -3.4704796e-001  6.9568222e-001  4.3182295e-001  3.6048250e-001  8.5037862e-002 -2.0056123e-001 -4.9952736e-001 -3.7535170e-001 -1.9694822e-001  3.9554192e-001 -6.0116532e-001  5.5865042e-001 -1.1124363e-001 -1.2332517e+000 -1.6800938e-001
  2.6226778e-001 -6.4890153e-001 -5.4459805e-001 -1.1211298e+000  3.0912073e-001 -3.3475896e-001 -6.5896002e-002 -1.8813912e-001  4.8318234e-001 -1.0595167e-001 -7.9969120e-002  8.6824944e-002  3.5301659e-001 -7.7215005e-001 -3.2476566e-001 -1.5064891e-001 -5.4318299e-002  5.7793484e-001 -3.6601378e-003  1.9477205e-001  7.3197872e-002 -4.2478177e-001  8.3120274e-001  2.5758226e-001  4.7240976e-001 -3.9444742e-001  5.5935426e-001  5.2801700e-001  7.2748531e-001  1.9214954e-001 -1.0966180e-001  1.3105537e-001 -2.0332310e-001 -6.6451139e-001  1.3871240e-001  1.9346881e-001  4.4464176e-001  1.2210284e-001  4.0493071e-001  4.4447738e-001 -5.5402670e-001  2.9593137e-002  1.1499067e-001 -3.3834255e-001 -3.7136696e-001  3.8180004e-001 -9.8850949e-002 -5.9040795e-001 -7.4535080e-002  7.0470282e-001  6.5309004e-002  1.4944863e-001 -2.7943706e-001  2.4209607e-001  4.1107745e-001  4.2216680e-001 -4.1861764e-002  6.7630497e-002  4.4886561e-001 -3.4989430e-001 -1.2765840e+000 -3.0300873e-001 -1.8122715e-001 -7.2923631e-001 -5.1573317e-001  6.6788067e-001
  1.7776088e-001 -3.7578078e-001 -2.0407923e-001 -1.0511418e+000  1.8633873e-001 -5.4608573e-001 -1.1179533e-002  2.1541640e-001  7.6273632e-001  5.7741172e-001  1.3519762e+000  6.9399160e-001  7.5348597e-001 -2.6583694e-002  7.5130665e-001  3.5927278e-001 -5.7990025e-001  8.3563793e-001  2.8031174e-001  1.9175194e-001  6.0326553e-001  2.1398569e-001  1.1161973e-001 -3.7080187e-001  2.8156718e-001 -1.9155115e-001  2.3675278e-001  2.0842575e-001  1.0352265e-001  3.4689034e-002  1.4596569e-001  2.0236028e-001  4.4324506e-001 -1.0987603e-001  4.1807873e-001  2.9594807e-001 -4.4307259e-001 -1.1872901e-001  1.6653423e-001 -1.7958905e-001  1.3796138e-002 -3.3456136e-001  2.1670405e-002 -3.5268511e-001 -4.2022936e-001  5.9212396e-001 -1.7498009e-001 -2.2498716e-001  7.7353923e-002  1.1821900e-001 -3.5249143e-001  1.6959672e-001 -9.6972514e-001  3.1175037e-001 -7.1818343e-001  1.0338397e-001  4.2529047e-001  3.7371098e-001  4.4076356e-001  2.6128851e-002 -5.8257511e-001 -2.7401780e-001  8.8846275e-002 -9.1605945e-001  4.1648392e-001  7.9277487e-001
 -4.1986597e-001  5.3196473e-001 -3.6845254e-001 -1.2514865e+000 -7.7289626e-002 -3.9311026e-001  2.2041389e-001  3.2647389e-001  2.4357563e-001 -2.8216190e-001 -3.3483616e-001 -7.2023166e-001  1.8354432e-001 -9.9286062e-001  6.1944199e-001  4.6917567e-001  7.4388124e-001  7.9618531e-001  3.8722297e-001  5.2554691e-001 -7.9418164e-001  1.3354308e-001  1.1329346e+000  5.4124859e-001  7.4712160e-001 -7.0670563e-002  6.7527338e-001  7.1215358e-001  1.7353392e-002  3.7973647e-001 -8.9107484e-002  1.2106579e-001  3.2239388e-001  4.1381020e-002  1.5708788e-001 -7.7952971e-002  5.0791154e-001  7.6429266e-002  1.0887608e+000  4.2224448e-001 -3.9399225e-001  3.7252868e-001 -1.3360435e-001  5.1456442e-001  1.8772287e-001  3.7211022e-001  1.2407029e-001 -4.3746130e-001  4.5296853e-001  2.5433153e-001  3.5983555e-001  6.6619583e-001 -9.8821035e-001  5.3857123e-001 -4.4750005e-001 -1.9887224e-001  6.1698718e-002  1.0965510e+000  4.2148594e-001 -1.1290822e-001 -1.2321882e+000  6.5614882e-001  5.0396359e-004 -5.6924595e-001  8.0973726e-002  2.8646654e-001
  2.8136060e-001  1.0373571e+000 -2.5391978e-001 -5.7481492e-001  6.5352675e-001 -1.2863654e+000 -4.1847047e-001 -1.8386203e-001  2.5287177e-001  2.9772631e-001 -7.7171136e-001  6.4194073e-001  2.4974225e-001 -1.0244569e+000 -7.6115708e-001 -5.9103567e-001  3.0087365e-001  1.0555837e+000  8.0016773e-001  7.3906971e-001 -3.8356252e-002 -3.3964385e-001 -2.5395538e-001  4.8832664e-001  2.1482375e-001 -7.5545960e-002 -5.1274536e-001 -9.2459067e-001 -8.7356010e-001 -1.0818481e+000 -7.0286301e-001 -1.6172371e-001 -4.7602734e-001 -1.1202133e+000 -2.1024664e-001 -3.6422076e-001 -8.8193618e-001 -1.2507399e+000 -8.6850252e-001 -3.9838764e-001 -1.8898829e-001 -2.5821104e-002 -2.7048778e-001  3.5274365e-001  1.7758385e-001 -4.5750033e-001 -4.2828209e-001 -3.9823186e-001  2.7640170e-001  1.6953421e-001 -5.2724600e-001 -1.0462241e+000 -7.7034784e-001  3.4401427e-001  8.0584765e-002 -4.9362673e-001 -2.9986049e-001 -1.7159958e-001 -7.7617960e-001 -5.2223329e-001 -1.1742313e+000  5.0291348e-001  5.0473595e-001 -9.6822301e-001 -2.6183695e-002 -6.7734487e-001
  1.0068208e+000  1.8775309e-003 -1.7689356e+000 -9.3209465e-001 -2.1642032e-001 -3.6199262e-001  5.8706240e-001 -6.8930318e-001 -3.1382844e-001  9.1315293e-001 -8.7964022e-002  9.6649352e-002  7.1095760e-001 -5.8439015e-001 -8.2760077e-001 -8.9809095e-001 -3.6938693e-002  1.6729306e-001  2.4356143e-001  1.1169921e-001 -2.4540858e-002  3.3862782e-001 -4.4139590e-001  8.2345762e-001  4.2063808e-001  4.4776038e-001 -3.3684156e-001 -7.7944879e-001 -4.7438002e-001 -1.6408116e+000  1.1912012e+000  6.8848977e-001 -2.4446112e-001 -8.9889793e-001  1.2087576e+000  1.6230288e+000 -1.8886364e+000  1.2112939e-001 -2.6704337e-001 -4.1186102e-001  2.4258797e-001 -1.6999417e-001  8.8665972e-001  1.8266490e-001  9.0920993e-002  6.1796985e-001 -1.8134587e-001 -3.7349207e-002  5.4937016e-001 -3.1214994e-001 -8.3844548e-001 -1.0928250e+000 -5.1183801e-001  5.6220707e-001 -7.1920846e-001 -5.7435120e-002  7.7012735e-001 -1.9338226e-002 -2.3775030e-001  1.9165723e-001 -1.8472442e-001 -1.8263733e-001  5.0181311e-001 -2.1722433e-001  3.6913908e-003  7.0695395e-001
  4.1335286e-001 -6.5065843e-002  7.1093960e-001 -1.3890867e+000 -1.2180662e-001 -6.0530980e-001 -4.3950524e-002 -1.1506404e+000 -4.7711724e-002 -2.5341516e-001 -5.6045650e-001 -1.1136803e-002  2.6451049e-001 -7.5891674e-001 -6.9574589e-001 -6.5492170e-001  1.8132957e-001 -2.9789564e-001 -3.9223055e-001 -8.6221975e-002 -6.5944619e-001 -3.6093443e-001 -2.3932445e+000  2.3382437e-001 -2.0241646e-002  1.5732292e-001 -1.3651736e+000 -1.9326614e+000 -1.9433195e+000 -1.5667425e+000  6.5331621e-001 -8.1790416e-002 -1.4159278e+000 -1.3138429e+000  4.3060491e-001  6.8821486e-001 -1.4593052e+000 -1.6269077e+000 -1.0003537e+000 -1.1419068e+000  2.5746203e-002 -3.1023159e-001  2.5952936e-001 -5.5084069e-001 -1.1155920e-001  1.7263559e-001  2.8041424e-003 -9.5992821e-001 -3.4967156e-001 -4.9091541e-001 -3.5605706e-001 -1.0319574e+000 -1.0374190e+000  2.9658604e-001 -8.6128815e-002 -9.1825256e-001  3.1496277e-001  3.0969475e-001 -3.3830941e-001 -3.3712592e-001 -1.0847635e+000 -1.7694977e-001 -2.7565477e-001 -6.7077754e-001  5.1251772e-001  7.7138401e-001
 -1.1546063e+000  2.8676193e-002 -5.3746880e-001 -6.6775809e-001  1.2882312e-001 -1.6337396e+000  7.1122152e-001 -2.0649245e-001 -3.5923001e-001 -4.9635047e-001 -5.9470095e-001 -1.1138706e+000 -2.9967089e-002 -6.8240573e-001 -7.4629580e-001 -5.1181084e-001 -2.0762740e-001  1.9339027e-001  7.3489791e-001  1.2704659e+000 -2.3104853e-001  6.3496423e-001 -1.1245952e+000  3.2048033e-001  1.4651924e-002  2.0224391e-001 -1.4611395e+000 -6.8781290e-001 -4.8377190e-001 -1.2936511e+000 -4.9151351e-001 -6.2650159e-001  4.7181142e-002  7.5692551e-001 -4.2476315e-001 -4.3870075e-001 -9.7494417e-001 -1.0011539e+000 -2.3320193e-001 -8.7448843e-001  3.9528434e-001 -1.5245746e-002 -2.3541034e-001 -4.9847583e-001  2.6326223e-001  6.1236137e-001  5.8677999e-001 -3.1003549e-001  3.0465823e-001  6.3469780e-001 -6.5390014e-001 -7.7777599e-001 -8.5366810e-001  1.4002548e-001 -2.8735480e-002 -1.6949895e-001  3.8717060e-001 -6.9932072e-002  3.7856407e-001  3.2790293e-001 -5.6561220e-001  1.9137043e-001  3.3152137e-001 -9.8082434e-001  2.4841650e-001 -1.6296071e-002
 -4.7532605e-001 -1.0108710e-001  9.6305708e-001  1.2350734e+000  2.0245244e-001  1.5253078e-001  8.4862553e-001  6.9831564e-002 -4.4091475e-001  9.8859362e-001 -6.8785760e-002 -2.8134489e-001 -1.6191822e-001 -3.0884377e-001  9.5692937e-002  2.5243717e-001  2.6174130e-001 -4.9412094e-001 -1.7265522e-001 -9.9117894e-001 -4.7345065e-001  2.1797268e-002 -1.1395866e+000 -3.7891148e-001  1.5663772e-001  3.3071913e-001 -6.5516582e-001 -6.9259378e-001 -7.6788118e-001  2.3498304e-001  3.8624516e-001  1.0022769e-001 -6.9112726e-002  6.3482116e-001  6.3919638e-001  4.2721860e-001  5.0445001e-001  1.8495095e-001  8.2479153e-001  1.8008494e-001  1.6573564e-001  3.2562604e-002 -3.7441202e-001 -7.5810360e-001  4.9805073e-003  6.6350639e-001 -4.4836524e-001  7.4158678e-002  7.5888452e-002 -3.2122697e-001  3.6285789e-001  3.0325981e-001  8.5817581e-002  2.7276472e-001 -4.1017769e-001  4.8131463e-002  4.0299439e-001  5.9394774e-001  4.7998625e-001  5.6072732e-002  1.4938673e-001  6.6439754e-001  1.0271796e+000  9.4813928e-001  4.0154102e-003  4.1929802e-001
 -4.0783633e-001  9.0205500e-001  8.6900178e-001 -8.3791911e-001 -3.0253752e-001  6.9864667e-001  1.6304159e-001 -1.4872444e-001  9.4410069e-003 -1.9786003e-001 -4.6376374e-002 -1.6895863e+000 -5.7817483e-001  9.7043986e-002  5.5803742e-001  5.8283427e-001  5.3369038e-001  9.9003255e-002  8.7628533e-002 -2.8526111e-001 -3.5629021e-001 -4.5676059e-001  2.2595193e-001 -1.7471902e-001  4.8327527e-001 -2.9419956e-001  8.2789236e-001  7.3115782e-001 -5.3745114e-002  3.2015561e-001 -5.5517529e-002 -2.9030857e-001  6.0186275e-002  4.7635173e-001 -1.0781884e-001 -4.0487500e-002  3.3459495e-001  1.8583595e-001  9.9355648e-001  9.9495495e-001 -3.6726116e-001  6.3666860e-001  1.4153034e-001  2.0551671e+000  1.8275809e-001 -7.0904575e-001  1.4569020e-001 -8.4190105e-002  2.3584200e-001  1.8192610e-001  4.0740446e-001  3.5120857e-001 -2.3361117e-001 -2.6488764e-001 -6.6387385e-001  3.9156154e-001 -4.4509654e-002  6.5538661e-001  2.2152984e-001 -8.2412088e-003  4.5195175e-001  4.1716318e-001 -1.6246869e+000  6.9198628e-001 -4.1958928e-002 -1.5208371e+000
 -1.5552126e+000  5.0154669e-001  9.7413082e-002 -1.6333013e+000 -6.0336391e-001  2.9914903e+000 -3.5819354e-001 -4.0383568e-001 -3.4865081e-003 -4.4831230e-001  7.0379078e-001 -3.0506312e-001 -1.4038621e-001  8.0379029e-001  9.0776682e-001  5.2304438e-001  2.6384789e-002  7.0619520e-001  1.2511016e+000 -2.3257038e-001  1.1922099e-002  2.5832326e-001  6.0448481e-001  2.5058045e-001 -2.3431956e-001 -2.0143485e-001 -5.4654792e-001 -8.7744727e-002  8.5704739e-002  1.4912454e-001 -3.4665860e-002 -1.0162489e-001  3.5108838e-001 -2.1191442e-001 -1.3012265e-001 -6.9066540e-001  2.5535468e-002 -2.3230744e-001  3.2054429e-001  8.2668422e-002 -3.8062732e-001 -2.7607517e-001  1.2253044e+000  1.6771192e-001 -4.2730872e-001 -1.3864292e+000 -1.6190477e-002 -1.1801386e-001  3.0329792e-001  4.6730047e-001  2.8155560e-001  7.2116114e-001 -7.1157847e-001 -3.0070129e-001  4.8187636e-001  4.2531962e-001 -2.0465419e-001  3.4066834e-001  2.6608147e-002 -1.6156387e-001 -2.4520035e-003 -1.4922647e-001 -1.1201493e+000  5.9791686e-001  5.6983122e-003 -1.4528192e+000
 -4.0665674e-001  4.8779974e-001 -1.0308268e+000 -9.4031405e-001 -1.2018589e-001  6.9284371e-001 -1.6705720e-001 -2.4818168e-001  3.4591653e-001 -3.3459914e-001 -2.3199960e-001 -5.8816989e-001  4.6293036e-001 -8.1409229e-002  4.5415809e-001  1.7207852e-001 -4.3358234e-001 -7.9075523e-001 -5.7009854e-001 -4.2000540e-001 -2.0702861e-001 -1.9194949e-001 -9.2299451e-001  1.2391263e+000 -5.0251452e-001  9.7716588e-002  2.0361218e-001 -9.1928785e-002 -5.1935702e-001  2.6914095e-001  4.3359082e-001  4.9421903e-001  1.0756604e+000  8.4605653e-001  6.7516757e-001  6.4910890e-001  2.0665696e-001  2.1369708e-001  1.5356011e-001  1.8881503e-001 -3.2550773e-001  1.4714237e-001  6.7797306e-001  3.9325038e-001 -2.9993553e-001  1.1503698e-001  3.0190089e-001 -3.4935992e-001 -1.8527924e-001  5.0204628e-001 -8.1870910e-003  6.0000578e-001 -7.0268955e-001  5.9544140e-002 -6.4563973e-001  1.1186509e+000  3.0571654e-001 -3.4490151e-001  5.8149974e-001 -3.4867956e-001  4.3398492e-001 -2.0178718e-001 -1.2944998e+000 -4.8590857e-001  8.3252427e-002 -1.1421366e+000
  5.2103019e-001 -5.8925873e-001 -5.2126469e-001 -1.1009137e+000 -4.3491604e-001  7.7156320e-001 -4.8210023e-002  9.4043280e-002  7.7071125e-002  3.1694339e-001  1.5584921e-001 -1.0336358e-001  1.4869230e-001 -1.9963176e-001  4.2707544e-001  1.0635216e-001 -1.3573314e-001 -4.9456821e-001 -3.3893779e-001 -4.8309104e-001  2.5809601e-001 -2.7526538e-001  2.2408393e-001  5.0325493e-001 -2.4552880e-001 -3.1060490e-001 -4.9288910e-001 -1.1333547e+000 -6.2909336e-001  2.6517988e-001  2.7672893e-001  9.8456832e-001  1.0460207e+000  6.9143534e-001  1.0800317e+000  2.8265613e-001  2.5548121e-001  1.6467135e-001 -4.5102441e-001 -9.7242917e-002 -5.8608721e-001  3.3427058e-001  4.8300313e-001  4.4524933e-001  1.8538310e-001  6.6785108e-001  8.0497550e-001  1.6158524e+000  1.1386694e+000  3.8861699e-001 -3.6095231e-001  2.9649668e-002 -1.9932378e-001  2.1278940e-001 -5.2289267e-001  5.4395396e-001  5.3915460e-001  6.6232430e-001  5.3350122e-001  1.8796689e-001 -1.1131660e+000  1.2044482e-001 -1.3321404e+000 -7.0472506e-001 -1.8617328e-001 -6.5567172e-001
  4.6470412e-001 -8.5231095e-001 -2.5773693e-001  3.0623750e-001 -2.7097482e-001 -6.3587553e-001  1.9366117e-001 -4.6305251e-001 -2.6565605e-002 -7.9820912e-001 -1.1215057e+000  7.6263802e-001  1.3862051e-001 -3.5341354e-001  3.6601239e-001  2.7759299e-001  9.1026500e-002  5.7935833e-001  3.9835234e-001  8.0369602e-002  2.4683437e-001 -4.9706893e-001 -3.7036282e-001  5.7074309e-001  1.4752025e-002 -3.2601992e-001  7.4727504e-001  1.2264126e+000  2.1613823e-001  5.6689863e-001  4.5155099e-001  8.0034715e-002 -1.0978581e-001  1.8991957e-001  5.3074414e-001  5.6203464e-001  6.4693349e-001  3.1645933e-001  9.4650253e-001  2.8655315e-001  2.4182217e-001  6.9863838e-001  6.0793411e-001  1.6856562e-001  6.4723732e-001 -1.2235794e-001  1.0035790e-001 -1.8999818e-002  1.4508725e-001  6.2309531e-001  2.2475283e-001 -1.3156860e-001 -4.6113040e-001 -3.0793541e-002 -9.6884328e-001 -4.7102709e-001  2.6167425e-001 -2.7719022e-001  2.2387336e-001  6.3723660e-001 -4.1676141e-001  7.2478129e-002 -7.2095386e-002  6.4655610e-002 -1.1097127e-001  4.6470375e-001
  7.4786673e-002  8.9625816e-001  6.5800033e-001 -7.3805703e-001  1.4039143e-002  6.5787449e-002 -1.1836835e-001  2.3185608e-001  4.3243664e-001  6.0902893e-001  6.1972625e-001 -1.2629397e-001  1.6897209e-001 -9.7391699e-002  4.1610715e-001  6.0402516e-001  1.5382868e-001  4.5901859e-001  1.2783804e+000  1.9874136e-001 -5.7128369e-001 -1.2453409e+000  1.8770786e-001 -1.0570694e+000  8.4833440e-002 -1.0047380e+000  8.7501475e-001  1.5132559e+000  7.5551044e-001  5.9040857e-001  7.5853803e-001  8.2624728e-001  4.6988294e-002 -2.0598366e-001  6.3529202e-001  4.5534675e-001  7.0505894e-001  6.9061904e-001  1.0051220e+000  5.8117616e-001 -1.4231155e+000 -5.6961058e-002 -1.0901920e+000  5.3862476e-001 -8.0271165e-001  4.5502153e-002 -5.3430555e-002  6.6017332e-001  7.3241116e-001 -3.1879890e-001 -1.2965349e-001  1.7614511e-001  1.1101975e-002 -1.4595815e-001 -6.2346753e-002  1.9566513e-001  2.7254172e-001  5.8395102e-001  2.3181974e-001  5.2003105e-001 -3.4417591e-001  1.4433358e-001 -1.8293794e-001  9.1575551e-001  5.0513574e-001  2.4256715e-001
  5.9214147e-001  9.9497837e-001  3.3171050e-001  7.3805286e-001 -1.7092615e-001  1.1047852e-001  1.5070669e-001  2.2909488e-001  2.1107789e-001 -1.8026640e-001  1.2485704e-001  5.3076764e-001  1.7115685e-001 -1.8175587e-001  4.1106730e-002  1.6079041e-001  4.4388504e-001  7.2424694e-001  1.2782870e+000 -1.9770676e-001  3.3675117e-001 -5.8381600e-001 -6.5549209e-001 -1.8445687e+000 -4.5098332e-001 -8.3629791e-001  5.6616319e-001  1.7407897e+000  1.3697162e+000 -1.0963677e-001 -1.3857045e+000 -2.5808900e-001  7.6219927e-002  1.9579492e-001 -2.7990072e-001 -8.9499603e-001  2.2186650e-001  1.0286430e+000  8.4156617e-001  9.6389095e-001 -9.6759070e-001 -5.0997348e-001 -1.7028954e+000 -1.4449027e+000 -6.9336849e-002 -6.6477998e-001 -6.5013181e-001 -2.3444717e-001 -2.9572207e-001 -9.3083262e-001 -6.7592241e-001 -4.7501707e-001 -7.6825539e-001 -7.0946545e-001 -1.1206104e+000 -6.6652153e-001 -1.2161713e+000 -1.3445169e-002 -5.9262446e-001 -2.8542617e-002 -6.7780111e-001 -1.2883024e-001  3.8416921e-001 -3.4808785e-001 -5.7926398e-001  2.7989549e-001
 -2.4398421e-002 -4.6108155e-002 -2.2597806e-001 -1.0394445e+000  8.8474035e-002  1.7924599e-001  1.6413098e-002 -1.1270389e-001 -9.1999731e-002  7.3480625e-002 -4.1442998e-001  5.3655260e-002 -7.1394425e-001 -8.0854764e-002 -5.3250869e-001 -2.3166380e-001 -1.4928762e-001  6.6505924e-002  6.4275794e-001  4.0580812e-001  3.9581545e-001 -4.0396360e-001  6.6438451e-001 -1.9175554e-001  1.0283779e-001 -5.4346700e-001 -2.0557522e-001 -1.0413577e-001 -4.3371491e-001 -1.3923851e+000 -7.0906123e-001 -1.1345680e+000 -1.0382185e+000 -9.6833412e-001 -1.1036949e+000 -7.7744475e-001 -1.3902689e+000 -4.5745740e-001 -7.8040613e-001 -2.5865584e-001 -1.9574832e-001 -2.5329892e-001 -2.6659663e-001 -6.0120070e-001  1.3941695e-001  9.5099095e-002  4.8037338e-001  2.9723447e-001  5.9312026e-001  2.8165086e-001 -1.8813184e-001 -3.0494218e-001  2.5401814e-001 -4.6872255e-001 -3.0127665e-001 -1.0401313e+000 -5.5426270e-001 -6.3259359e-001 -8.3979896e-001  1.3061471e-001  1.9726432e-003 -4.1523908e-001  2.4071222e-001  3.3618165e-001 -4.2740683e-001 -2.4104625e-001
  1.6566563e+000 -9.3193247e-001  7.5908958e-001  1.1904466e+000  4.8121677e-001 -2.2275240e-001 -5.3335587e-001  4.2381538e-001  3.1270006e-001  1.2815321e-001 -2.7367214e-002 -7.8062662e-002  2.5627747e-001  4.0486135e-001 -7.5858509e-002  1.0491306e-002 -8.8870951e-002  1.3260868e-001 -1.4522451e-001 -3.4329174e-001  8.3409833e-001  3.7885849e-001 -4.0684214e-001 -8.6493559e-001 -5.7553205e-001 -1.1837037e-001 -4.9001228e-001 -7.2244955e-001 -5.3620298e-001  1.7245077e-001 -5.2756461e-001 -4.3983004e-001 -5.9923378e-001 -1.0233092e+000 -1.0859553e+000 -1.6540723e+000  1.4752367e-001 -6.1689187e-001 -7.9692195e-001 -1.5033412e+000 -7.7333246e-002 -3.8891683e-001 -1.3139072e+000 -3.8028794e-001 -1.1878422e-001  4.9627776e-001 -1.3265373e+000 -9.8747286e-002 -4.5624295e-001 -3.9577166e-001 -5.3831242e-001 -3.4484709e-001 -2.5754848e-001 -4.3056312e-001 -7.1021332e-001 -5.3978631e-002 -5.3874146e-001  2.3607434e-001 -5.2081165e-001 -2.0337571e-001 -4.9132714e-001 -3.6403628e-001  4.3058129e-001 -9.3844119e-001 -1.0226277e+000  3.2557604e-001
  4.9456674e-002 -4.9145912e-001 -9.4609150e-001 -9.9746539e-001 -9.1864085e-001 -8.1053100e-001 -4.0107765e-001 -6.2973279e-001 -8.1785003e-001 -9.0407942e-001 -5.8151154e-001  5.1308167e-001 -2.2019517e-001 -3.9487146e-001 -1.0453849e-001 -1.0979238e-001 -3.7229832e-001 -1.3205871e+000 -8.7773814e-001 -1.3717020e-001  7.4916612e-001 -6.1721968e-001 -1.1060052e+000 -4.1681065e-001 -3.1299635e-001 -1.1200016e-001 -8.5884862e-001 -1.5004227e+000 -7.3074436e-001 -3.1072299e-002 -2.9593200e-002 -4.3311059e-001 -2.5429260e-001 -7.8874985e-001 -6.1363925e-001 -4.9553414e-001 -8.2428130e-001 -2.8355293e-001 -7.9986015e-001 -1.2483457e+000 -7.0960146e-001 -4.7824187e-001 -3.7487911e-001 -6.3223700e-001 -6.7085467e-001  1.9850773e-001 -6.2727579e-001  4.2859803e-002 -3.4148957e-001 -7.2860695e-001  1.8000263e-001 -7.9426971e-002 -5.4757666e-001 -4.0704919e-001 -4.8173674e-001 -8.4950085e-001 -6.0418575e-001 -3.9112009e-001 -4.6822977e-001 -4.0482430e-001 -1.2232087e+000 -7.6681241e-001 -3.9322073e-001 -5.8646116e-001 -1.3553387e+000 -9.4810728e-001
 -1.1830940e+000 -9.7812884e-002 -7.7059871e-001 -3.1455825e-001 -4.0126669e-001 -4.1178538e-001 -5.0020348e-001  2.7581532e-001 -5.2983023e-001 -5.9957772e-001 -3.0409086e-002 -9.5098020e-002 -3.5264145e-002 -4.2463817e-001 -8.6611894e-002 -2.7997186e-001 -4.2896500e-001 -1.6804384e-001 -3.8522727e-001 -2.9150765e-001  5.7468991e-001 -1.1810417e-001 -2.9557552e-002 -7.2284847e-001 -1.5730033e-001 -7.6324756e-001 -7.0814058e-001 -4.6052805e-001 -7.8483053e-001  2.0809896e-001 -1.2298844e+000 -6.9751409e-001 -1.6071325e+000 -8.5696575e-001 -1.0716837e+000 -1.3665117e+000 -2.3887965e-001 -6.3500741e-001 -2.6130585e-001 -4.4134956e-001 -6.7816711e-001 -4.8317420e-001 -7.9990108e-001 -3.1188732e-001 -1.1389626e-001  4.8308143e-002 -7.5480701e-001 -4.0873738e-001 -5.7099507e-001 -1.3566830e+000 -3.4846905e-001 -5.1054723e-001 -4.1791622e-001 -6.3450453e-001 -2.4536150e-001 -9.1422913e-001 -9.4447350e-001  1.2132476e-001  1.4041807e-001  3.1079443e-001 -2.1061222e+000  2.0330123e-001 -8.3859080e-001 -7.7900687e-001 -5.8733545e-001  2.4055561e-001
  8.5081738e-001  4.7116434e-001  9.8303603e-001 -5.3347923e-003 -2.0186160e-002  2.5668203e-001 -4.0235395e-002  6.8505707e-001  2.0536867e-001  6.7138985e-002  8.1317600e-002  1.1967379e+000  4.2353323e-001  2.5947779e-001 -3.6517150e-002 -1.4317017e-001  8.5126049e-002 -6.8577606e-001 -1.4629272e-001 -5.9740182e-002  3.0820967e-002  7.7283444e-002  8.3675248e-001  6.4095004e-002  1.8277812e-001 -2.2753818e-001 -1.4378396e-001  5.1076925e-001  5.5783834e-001 -2.0062301e-002 -7.4663577e-001  3.4672296e-002  5.7157406e-001 -5.9269879e-002 -4.8878000e-001 -1.3110813e+000 -5.6811898e-003 -3.0141753e-001 -8.9545391e-002 -3.7635460e-001 -8.5754527e-002 -1.4532909e-001 -5.1843391e-001 -3.6656820e-001 -1.4790360e-001 -2.9635053e-001 -8.0475800e-001 -7.9757604e-001 -7.4279916e-001 -6.4517972e-001  5.7206308e-002 -7.5000302e-002 -2.7017084e-001 -4.8089803e-002 -1.2823572e-001 -5.8848044e-002 -3.4591924e-001 -2.8323520e-001  7.8074580e-001  5.8067631e-001  8.6852068e-002 -9.7474785e-002  1.5325978e-001  4.8128521e-002 -5.5659378e-001 -4.6734920e-001
 -2.5776635e-001  2.5990407e-001 -8.5113270e-001 -1.3792454e-001 -1.9179582e-003  1.4589373e-001  1.4839782e-001  2.8734508e-001 -7.1502843e-001  1.2778093e-001 -2.0857903e-001  5.4553721e-001 -3.6951751e-002  7.4069217e-001 -1.3217452e-001 -4.0560920e-001  1.4549033e-001  1.0906286e-001 -7.1678124e-002 -1.6619882e-001 -1.7724611e-001  2.1979849e-001 -4.5293099e-001  5.7116942e-002  1.7386831e-002 -1.2697759e-001 -7.3388331e-001 -9.0891984e-001 -6.6271903e-002  2.9794609e-001 -9.2504151e-001 -4.7128602e-001 -5.2964634e-001 -1.1630609e+000 -6.8462768e-001 -1.1276123e+000  4.6451507e-001 -5.6883531e-001 -9.5937199e-001 -8.5504769e-001  1.9804577e-001  4.6333812e-003 -5.8885957e-002 -6.7756080e-001  4.0483746e-001 -5.8481938e-003 -9.9728921e-002 -5.2090348e-002  1.5054930e-001  7.0623037e-002  2.0017254e-001 -6.6429870e-002  4.3228605e-001  2.4431661e-001  4.2342492e-001  2.9108913e-001 -2.1973451e-001  3.0529495e-001  9.0188896e-002  7.6740891e-001  5.5713192e-001 -2.1976524e-001  4.5566859e-001 -6.3888597e-001  6.5784988e-001 -1.2931713e+000
  4.5956757e-001 -6.1051253e-002  5.6363295e-001  2.2426153e+000 -7.4402578e-002  2.3691122e-001  8.6752623e-002  4.0429517e-002 -3.1749992e-001  6.8207098e-003 -4.5159987e-001 -2.0948896e-001 -4.1392495e-001  7.2932857e-001 -1.4663689e-001  1.5323717e-001 -9.5361443e-002 -4.0908676e-001 -7.7589773e-001 -2.0630909e-001 -2.5923715e-001 -4.4337893e-001  1.0522377e-001 -8.7810357e-001 -1.9490640e-001  3.3813973e-001  1.6120012e-001  2.2412389e-002  6.4690584e-001  3.5739954e-001  5.7848115e-001  5.6820000e-001  4.0519852e-001  5.2030815e-001  7.8710567e-001  8.7288816e-001  4.4009018e-002  1.2433224e-001 -4.0886955e-001 -2.8361998e-001 -1.6992336e-001  1.2871970e-001 -1.4121924e+000  5.5893927e-001 -4.3330707e-001  1.5193165e+000 -3.2002292e-001 -2.2292743e-001 -4.8858696e-001  5.4065649e-001  7.6151874e-002  2.8819875e-001  9.6787873e-001  5.6933270e-001  3.0546408e-001  5.4012857e-001  7.1372290e-001 -2.1244475e-001  7.3844620e-002  2.8802543e-001  1.1173157e+000 -2.5201633e-001  1.1555189e+000  1.3032774e-001  7.7696363e-001 -3.3022064e-001
 -2.1474893e-001 -3.9506837e-001 -1.2266469e+000 -1.8902745e-001 -4.5238243e-001 -7.1549507e-001 -5.1324152e-001 -6.7938607e-001 -7.3367029e-001 -3.3256196e-001 -7.0939473e-001 -5.2752076e-001 -8.4595148e-001 -4.8644438e-001 -8.9348317e-001 -8.4691171e-001 -7.3318215e-001 -6.9579745e-002 -4.6700512e-001 -7.6875801e-001 -8.8875237e-001 -4.8199319e-001 -9.7584591e-001 -1.0279161e+000 -4.0053894e-001 -8.1099114e-001 -3.7985105e-001 -1.7458324e-001 -1.4068821e-001 -3.9906897e-001 -3.7263233e-002 -3.3778989e-001 -2.3393804e-001 -3.0748456e-001 -8.1024319e-002  3.9467242e-001 -6.6168338e-001 -2.6850962e-002 -9.3692617e-004  2.5154656e-001 -1.7717394e-001 -2.3720584e-001 -4.3518763e-001 -7.5611433e-001 -3.9887137e-002 -2.5411450e-001 -9.4026112e-001 -3.4476219e-001 -2.6033312e-001 -8.0603145e-001 -7.0337644e-001 -8.2523905e-001 -1.9737181e-001  5.7327119e-002 -4.3919415e-001 -1.1092671e+000  6.3193170e-001 -1.3532378e-001 -8.6450688e-001  2.9866218e-001  2.4315595e-001  3.0582388e-002  6.4343851e-001 -6.7275193e-001  4.6456968e-001 -1.1856731e-001
  1.4132732e+000 -8.7140069e-001  1.2746153e+000  8.9212300e-001 -4.1984802e-002 -7.9031110e-001  1.1984302e-001  2.0001540e-001  2.2046774e-001  1.3331999e-001  7.0692931e-001  6.8351713e-001  1.6305648e-002  4.9441228e-002  1.7860420e-001 -1.9686688e-001 -6.2706860e-001  2.5681498e-001 -2.8053526e-002  2.4435226e-001  3.5039212e-001 -2.7202087e-001 -4.0881086e-001 -7.5218089e-001 -4.2262309e-001 -8.1438311e-001  7.5829203e-002  3.4161672e-001  4.4549449e-001  2.6877641e-001  5.9584363e-002 -4.4175588e-001 -2.2362534e-001 -5.1621229e-001 -2.9616676e-001 -2.9854169e-001  5.2821437e-001  5.0107916e-001  4.1127652e-001 -1.4935555e-001 -1.8934772e-001 -2.8677913e-001 -7.6874243e-001 -1.1670791e+000 -4.3598186e-001 -4.7784530e-001 -9.5425590e-002 -1.6833756e-001 -1.0517479e+000 -5.5750939e-001  5.3426976e-002  3.5578100e-001  3.0388699e-001  1.8056538e-001  8.2323399e-001 -1.9913557e-001  2.4502829e-001  2.2621389e-001  3.2259884e-002  9.5466252e-001 -4.5119866e-001  6.3458895e-002  3.6445054e-001  3.7299994e-001  1.0549443e-002 -4.1707851e-001
  4.1772534e-001  4.5065437e-001 -9.3383478e-001 -2.3345165e+000  6.3851984e-001 -6.1013190e-001  2.6415878e+000  1.4875378e-002  7.8855570e-001  3.7250466e-001 -2.8919834e-001 -1.0711149e+000  4.5667759e-001 -3.3582589e-001 -2.1215209e-002 -8.0675684e-002  6.2160280e-001  2.5431733e-001 -8.5291478e-001 -2.4718999e-001 -6.2382381e-001 -4.0135089e-001  1.0809792e+000 -2.5648013e-001  1.1683857e+000 -1.2704033e+000  8.5097979e-001  1.4161065e+000  8.6745026e-002  3.6016766e-001  8.7843332e-001  2.3390278e-001  1.3887921e-001  9.4187554e-001  8.1277211e-001  1.8762840e+000  3.9109463e-001  1.4695310e-001  1.5818026e+000  1.2136292e+000 -2.0892710e-001  1.2220935e+000  1.5865527e+000 -8.0545229e-001 -1.9749693e-001  2.0765211e+000  9.5606248e-001  6.7353654e-001  1.5881006e-001  4.1285508e-001  4.3954011e-001  5.2772372e-001  4.9590576e-001  8.9764124e-001  7.7912466e-001  1.2922544e-001  1.8576624e-001  4.9376887e-001 -5.0304926e-001  5.2451993e-001  3.5902635e-001  1.2256815e+000  2.3686175e+000  1.0446296e+000  5.5827952e-001  2.2147419e+000
  1.8346708e+000 -5.0596670e-001 -4.2844960e-001 -1.8590123e+000 -2.7892645e-001  3.0249522e-001  8.0298484e-003 -7.2664917e-002  2.0802844e-001 -2.3746658e-001  1.5795689e-002 -2.8650984e-001  1.9816845e-001  1.8685014e-002  3.3854153e-002 -3.1514746e-001 -1.1982021e+000 -1.0906397e+000 -1.3231683e+000 -1.3424417e+000 -9.0211567e-001  3.4017428e-001  5.4408772e-002 -3.3949686e-002 -5.6883116e-001 -4.4805653e-001  6.3083536e-002  4.0637053e-001  2.2008629e-001 -5.2948160e-001 -4.3099415e-001  4.2778618e-002 -8.3745297e-001 -7.3975079e-001 -1.8941511e-001 -5.6170525e-001 -2.7761553e-001  2.8314579e-001  4.0590075e-001 -1.4972595e-002 -1.4605478e-003 -5.2450808e-002  8.5088929e-001 -5.4406772e-001 -1.6115794e-001  9.5401746e-001 -4.1585819e-001  2.9053944e-001 -5.6554711e-001  6.1774668e-001  2.8693193e-001  2.9434677e-001 -6.2074844e-001  3.6836100e-001 -5.8033568e-001  1.7559184e-001 -3.8651818e-001  4.4615429e-001 -6.3252062e-001 -4.2231221e-001  2.8821307e-001 -2.6790255e-001  6.5152650e-001 -6.8145925e-001  7.8591698e-002 -8.5079351e-001
  1.6651439e+000  1.2074847e+000 -2.6150943e-001  2.2549165e+000  7.5164786e-001 -1.8650269e+000  9.3306712e-001  4.0201084e-001  1.4754243e+000  5.5839342e-001 -2.9559749e-001  7.9867444e-001  4.0564315e-001 -3.6539491e-001  4.5050559e-001  5.4453134e-001  8.7863228e-001  7.6537032e-001  2.1870694e+000  1.7288028e+000  2.8099776e+000 -6.7371671e-001 -3.8009254e-001  1.5015740e+000  3.8377622e-001  5.6723549e-001 -2.9564805e-001 -6.5725584e-001 -5.4749856e-001  2.9078219e-001  2.5740013e-001  8.2622462e-001  4.9450266e-001  7.0530663e-001  7.7339413e-001  7.1671559e-003  2.7041658e-002  5.6685691e-003 -3.8308796e-001 -6.5900136e-001  6.2010363e-001  7.3941879e-001  1.4169779e+000  8.7801954e-002  1.0989954e-001  9.7199558e-001  2.2714330e+000  1.3867218e+000  7.0646050e-002  3.6076401e-001  1.4505459e-001  4.9548567e-001  9.9327649e-002  4.0301603e-001  2.9763723e-001  3.0343272e-002  4.9608077e-001  1.0177117e+000  9.7808486e-001  7.4687368e-001  5.8375563e-001  5.4415730e-001  1.5310783e+000  7.6762062e-001  1.5569904e+000  1.9782200e+000
 -1.3043738e+000  2.4262603e-001 -1.5716934e+000 -1.2313396e+000  1.4017341e-001 -7.2087879e-001  2.7270643e-001  1.7450772e-001  3.7636737e-001  1.6002061e-001  7.9697073e-001  5.7697489e-001  1.4529242e-001 -1.7342299e-001 -6.0005847e-001 -3.2788267e-001 -4.4827632e-001  9.3385459e-002 -2.4518719e-001  2.0031746e-001  4.0086004e-001  1.6700222e-001 -5.5564503e-001 -2.5401216e-001  9.2318678e-002 -1.7430511e-001 -4.7849416e-001 -1.6836053e-001 -1.6690037e-001 -5.8355530e-001  5.3266063e-001  1.2645787e-001  1.2720827e+000  1.5557675e+000 -1.2452763e-001 -2.6206646e-001 -7.1951951e-001 -9.9602101e-002 -2.1293088e-001 -2.4241532e-001  7.1727614e-002  1.4015999e-001 -3.8882802e-002 -5.4082067e-001 -1.2101146e-001 -5.6280556e-001  2.7848316e-001 -7.4105226e-001 -1.0081516e-001 -5.4150403e-001 -5.9564559e-002 -6.1578744e-001 -3.6290475e-001  1.5923489e-001  8.6867388e-002 -1.4798951e-001 -3.6294309e-001  4.0274895e-001  5.5982073e-001 -2.5326040e-001  4.0097845e-001  7.1738612e-001  4.7367842e-001  1.1052973e-001  5.1441305e-001  2.4920973e-001
  6.6904755e-001  4.5025114e-001  9.0011108e-001 -1.7761995e-001  1.7991615e-001 -1.3556533e-001  4.9657676e-001  2.5449628e-001  7.1316376e-001  4.5048209e-002  5.4182498e-001 -7.5946433e-002 -3.8297648e-001  2.4354639e-002 -2.7845097e-001 -1.3622502e-001 -2.7265751e-001  1.0846871e+000  6.0826619e-001  2.5359244e-001  5.2128585e-001 -2.9743545e-001  3.8927588e-001  3.3495207e-001  2.1173345e-001  3.8430948e-002 -3.3951813e-001  1.6277500e-001 -6.3596786e-001 -5.5050815e-001 -3.0038664e-001 -6.8853777e-001 -2.0448939e-001  4.3565590e-002 -1.4968062e-001 -6.5754792e-001 -1.3983981e-001 -8.1780920e-002  2.7097722e-001 -2.3476460e-001  3.4535600e-001 -1.5242085e-001 -2.7242449e-001  1.2254982e-001 -5.7804573e-002 -6.8866394e-001  5.8177797e-001 -5.4819465e-001 -4.6142727e-001 -2.4203684e-001 -3.2297612e-001 -2.8497149e-001 -5.8257270e-002 -4.3706645e-002 -3.5126711e-001 -3.9867045e-001  1.9172050e-003  1.0814622e+000  1.5691314e-001  5.2217231e-001  3.8006662e-001  5.6740007e-001  7.7754981e-001 -8.2967868e-001  9.5956581e-001  1.4301664e+000
  3.3922879e-001  3.2363141e-001 -5.9488291e-001 -7.3325356e-001  4.9058424e-001 -2.3977345e-001  6.3167178e-001  5.8100033e-001  6.1833392e-001  3.6300780e-001 -1.9052760e-002 -5.5709615e-001 -2.9616596e-001 -2.4053305e-001 -7.9119674e-001 -4.1984859e-001  4.4138778e-002  5.3812980e-002  2.7975716e-001  2.8908544e-001  4.2666448e-001  8.3589300e-001 -1.6035438e-001  8.1653423e-002 -1.8380151e-001  4.5176129e-001 -3.8569023e-001 -1.1522885e-001 -5.7677834e-001 -8.1002388e-001 -3.6571444e-001 -2.3380839e-001  3.1937297e-001  7.2268899e-001 -7.1546658e-002 -8.5762552e-001 -4.3015213e-001 -5.8556153e-002  2.1682317e-001 -3.1197879e-001  4.2399851e-001 -2.0012947e-001  3.3389263e-001 -4.8200104e-002  6.9445326e-002 -5.7850139e-002  4.2550427e-001 -5.6675147e-001 -6.7033361e-002 -1.0231411e-001 -3.0710206e-001 -7.4166716e-001 -8.6378928e-002 -2.7610090e-001 -9.7915507e-001  2.5892445e-002  2.3958409e-001  1.4197140e-001  2.2682621e-001  3.3560066e-001 -2.2601767e-001  8.0173521e-001  9.6437506e-002 -1.9521368e+000  2.6701686e-001  1.2671059e-001
  1.3820361e-001  2.6502743e-001  6.9520985e-001  2.8634417e-002  1.1573346e-001  4.6559215e-001 -3.4884357e-001  8.7988496e-001  2.7466415e-001  2.0104878e-001  4.5268713e-001 -4.7959648e-001 -2.4991002e-001  2.8384672e-001  4.2580147e-001  2.9908795e-001  4.4323797e-001 -7.1164426e-001 -3.3797980e-002  1.7392551e-001 -5.2261852e-001 -2.8560961e-001  1.1520541e-001  3.0848817e-001  3.8652359e-001  7.9805556e-001 -4.9489928e-001 -9.8776998e-001 -6.4588677e-001  2.9129472e-001 -6.3609242e-002 -2.7152234e-001 -1.5756961e-001  6.8102378e-001 -3.3513022e-001 -6.0310877e-001  5.1134674e-001  1.9550868e-001  4.4375453e-001  1.6585412e-001  7.0589573e-001 -1.4509105e-001 -2.7716057e-002  2.7354650e-001  3.9111812e-001  6.6566334e-002  1.4914118e-001  2.1499085e-001  2.1617765e-001  4.8925322e-001  8.4586397e-002  4.8360817e-001  1.2461849e+000  2.4534913e-001  7.0448388e-001  8.7133421e-002 -2.6574356e-001  4.5329262e-001  4.8006704e-001  2.2675675e-001  2.0015563e+000  6.0106541e-001  5.1481055e-001 -3.5986546e-001  6.5094261e-001  9.5192441e-001
 -3.1715091e-001  1.7181911e-001  8.2674969e-001 -2.0820836e-001  4.2863841e-001  7.8556730e-001 -2.0699690e-001  6.1699763e-001  1.0808686e-002  3.3134826e-001 -2.0675037e-001 -8.4320774e-002  6.2547983e-002  9.8216262e-001  3.1790525e-001 -1.3003791e-001  6.5054021e-001 -7.6894555e-001 -3.4914714e-001 -2.3087351e-001 -1.2758528e-001  6.1141285e-001 -4.7780765e-002  6.1810428e-001  3.1236980e-001  6.4100941e-001 -1.7397507e-002 -5.8478756e-001  2.1911573e-001 -8.9028914e-002  2.1721277e-001  1.7766663e-001 -5.2403662e-001 -1.1670199e-001 -2.1972566e-002 -9.2694643e-002 -2.2141586e-001  6.7265763e-001 -4.8513994e-001  5.6144424e-001  3.8221155e-001 -1.0998198e-001  2.6349661e-001 -1.0175044e+000  3.4823541e-001 -1.4669590e-002  9.6609314e-002  8.0900517e-001 -4.5678647e-001 -7.0269310e-002  6.9585564e-002  3.9726522e-001  1.3668260e+000  1.1189193e-001  1.2428356e+000  3.0780395e-001 -1.2209075e-002  2.5587371e-001  6.4461291e-001  1.1640545e-001  1.5544327e+000  3.7856296e-001 -5.7984577e-001  3.9086318e-001  6.7227182e-001 -7.9030473e-002
  7.4195787e-001  1.3733822e+000  1.1084990e+000 -1.0455353e-001  6.3284247e-001  7.7595684e-002  3.5748188e-002  2.7912603e-001  6.1685238e-001  4.4816502e-001  3.7320955e-001  3.6465801e-001  1.7337452e-001  2.0224230e-001  1.8071132e-001  2.0157894e-002  2.4529534e-001  1.4995587e-001  9.0320948e-001  3.6086124e-001  3.3606758e-001  2.1211043e-001  2.8123345e-001 -6.7177452e-002  2.1272468e-001  3.1096317e-001  6.4091784e-001  5.4204884e-001  8.7695265e-001  1.4087630e-001  3.7475250e-001  1.5757798e-001  3.2885892e-001  1.5489131e-001  2.2264569e-002 -2.2516525e-001  2.7604495e-001  3.2353542e-001  7.4380534e-002  4.2539361e-001  4.0431711e-001 -1.6246843e-002 -5.8824010e-001  9.8080161e-001  5.8441246e-001 -2.8610209e-001 -9.7783579e-002  2.5982223e-001 -7.5299385e-001 -1.8458685e-001 -4.7679002e-001  5.3840688e-002  6.0947103e-001 -1.8675807e-001  9.8521987e-001 -5.3145160e-003 -7.2553838e-002  1.2638597e-001  2.9446057e-001  6.0532725e-001  7.3135179e-001  4.0497825e-001  3.6103651e-001 -4.6044797e-002  7.5272194e-001 -4.3553341e-001
 -3.4131025e-001  9.5883285e-001  1.5768534e+000  1.9355535e-001  9.7234614e-001  9.6675406e-001  2.5124318e-001 -1.1826223e-001  8.9429547e-002  1.0062847e-001  5.4999435e-001  5.6260903e-001  4.3627253e-001  3.4593356e-001 -1.6998108e-001  1.0635898e-001  1.1626275e-001  1.0024041e+000  1.4353636e+000  5.0996637e-001 -9.0279737e-001  2.1508510e-001  7.3332437e-001 -8.6872083e-001  1.8780275e-001 -4.4861495e-001  8.1621831e-001  9.0341947e-001  1.1237852e+000 -1.4864776e-001 -4.8226956e-001 -3.6104376e-001  5.5211118e-001  1.4496267e-001 -5.7600472e-001 -5.9247017e-001 -3.3656675e-001  1.0563756e+000 -3.5204433e-001  2.1181149e-001 -3.2634687e-001 -1.7427523e-002 -9.5942666e-001  7.9685283e-001  1.8041871e-002 -3.0724550e-001 -3.8432814e-002 -6.8212652e-001  4.0170670e-001  1.9043959e-001 -2.6763531e-001 -3.4010660e-001  9.2324246e-002 -8.5407835e-001 -1.7653722e+000 -3.7147473e-001 -4.0277912e-001 -6.5139393e-001 -3.2803123e-001  7.0408935e-002 -9.0637458e-001  1.4576855e-001  8.1236506e-001  4.2578572e-001 -4.5018200e-001  1.1612565e-001
  1.3111787e-001  3.7623780e-001  1.0636614e+000  5.5375736e-001  1.7988229e-001  8.6184650e-001 -1.4203810e-001  1.0665548e-001 -3.6480493e-001  3.8740146e-001  5.6321121e-001 -1.7181386e-001 -4.9898086e-001 -4.7599954e-002  5.9789436e-001  7.3954147e-001  2.0930991e-001  1.1156303e+000  1.0120962e+000  5.5054769e-001 -5.7455982e-001  3.3559036e-001  6.2815818e-001 -2.4574788e-001  4.0023549e-001  9.3790077e-001  1.1397826e+000  7.0531852e-001  7.3149566e-001  8.5860656e-002 -3.8543755e-002 -1.3376384e-003  2.0378986e-001 -9.8920241e-002  2.1593706e-001  4.1708556e-001  7.9727678e-001 -2.8009088e-001 -1.9772404e-001  7.9785774e-001  7.2538082e-001 -1.7473496e-001 -7.3507885e-001  8.2359211e-001  5.3980294e-001 -5.1265364e-001 -5.6685034e-001 -6.5063457e-001  1.1010670e-001  1.8538221e-001  1.4254070e-001  1.0197058e+000 -1.7032253e-002  2.1897091e-001 -7.7779896e-001  4.6366113e-001  8.2738739e-002  6.5099425e-001  2.3270690e-001  7.6724616e-002  1.5004664e+000  7.3182872e-001 -2.6670242e-001 -1.4990128e-001 -1.6077641e-001  2.2861383e-001
 -6.8270047e-001  3.6993861e-001  9.3555381e-001  9.8528972e-001  7.9846383e-002  4.9178969e-001  1.0750558e-001 -2.7287423e-001  2.0951227e-001 -4.1847771e-001  4.9330154e-001  6.9816359e-002  1.4197739e-001  4.4910139e-001  4.7545522e-001  2.3093963e-001  3.3949446e-001  2.8209571e-001  1.0804090e+000  8.0318552e-001  3.5353015e-001  3.2244701e-001  7.6472382e-001 -1.8675512e-001 -2.0443705e-002  4.6699484e-001  8.0370312e-001  8.7185126e-001  8.4291761e-001 -9.2329665e-003 -5.8788329e-001 -5.9085581e-001 -2.5071043e-001 -3.0919893e-001 -9.2961726e-002 -3.1623626e-002  2.4288098e-001 -1.5382535e-001  3.6381526e-001  4.7846232e-001  7.0677404e-002 -8.6325775e-002 -4.7610239e-001  1.3759796e+000  1.0714076e-001 -1.6645710e-002 -2.0553562e-001 -1.0864253e-001  5.9772241e-001 -3.4277304e-002  2.5795685e-001  1.6187830e-001  4.5647422e-001  3.9253529e-001 -1.2325195e-001  4.5757720e-001 -1.0008769e-001 -1.4558969e-001 -1.4777008e-001  3.1336079e-002  9.0420171e-001  1.0163633e-001 -3.6849224e-001  6.8017318e-001 -2.5931000e-001 -8.5494936e-001
  1.0716905e+000  1.4473113e-001  1.5904069e+000  1.0943852e+000  5.3985664e-001 -1.4525209e-001 -4.0805245e-002  6.2056366e-001  3.2647293e-001  5.2798912e-001  5.3112811e-001 -2.2150288e-002  1.8642733e-001  1.0771145e-001  1.4669272e-001  5.6529100e-001  1.1921846e+000  2.7982346e-001  3.7244313e-001  9.8948656e-001 -2.4105824e-001  2.1094420e-001  1.2251056e+000 -6.9439349e-002  4.7806013e-001  4.1391268e-001  1.8274081e-001  2.6424098e-001 -1.7783508e-001  3.7180619e-001 -8.2199304e-002  5.1333403e-002  4.1879114e-001  4.0122879e-001 -7.5615678e-002  6.2999516e-001 -2.4498692e-001  6.1039281e-002 -2.7533884e-001  2.0061697e-002  1.9722577e-001 -1.5050621e-001 -1.0718095e+000  1.3886704e+000  2.2817190e-001  2.5022399e-001  4.6430148e-001 -4.2659022e-001  4.3808203e-001  1.4071766e-001  6.0580610e-001  1.0208607e-001  3.7928867e-001  6.8996028e-001  8.4519233e-001  5.9405304e-001  2.8386333e-001  6.8786977e-001  4.1099022e-001  3.3087908e-001  2.9372521e-001  3.4084150e-001 -7.1047347e-002  2.1947758e+000  5.1151997e-001 -1.0479708e-001
 -4.7283440e-002 -5.0026859e-001  6.0307822e-001  5.3469505e-001  4.3556508e-001  3.7522334e-004  9.1178112e-001  4.9847626e-001  7.7650684e-002  4.6952251e-001 -6.3145331e-001  6.2527481e-001  2.3351970e-001  2.2503732e-001  5.5035077e-002  1.4315066e-001  5.0378158e-001  1.9221188e-001  7.9949877e-002  4.3657870e-001 -1.1886456e+000  3.7851677e-001  1.1202952e-001  3.3401856e-001  2.1159569e-001  5.9796704e-001  8.1924491e-001  1.1378455e+000  7.9957274e-001  8.1099526e-002  3.1914805e-001 -9.7752703e-002 -4.7248960e-001 -3.3733075e-001  1.1823156e-001  5.0518113e-001 -2.3585440e-001  1.4165855e-001  3.9414592e-001  2.9155190e-001  5.5844270e-001 -5.1986246e-002 -3.8108409e-001  2.2393301e-001  3.5832217e-001 -8.1494926e-002  1.9641026e-001 -3.5509547e-001  4.3970957e-002 -2.0210316e-001  2.3784846e-001 -1.8610372e-001  6.0307991e-001  7.7563681e-001  1.2936958e+000  8.5305372e-002  5.4980475e-001  6.0152299e-002  2.8789713e-001  8.2702245e-001  4.3921605e-002  1.8971592e-001  6.6059157e-001  4.6383687e-001  2.4782529e-001  1.8115819e-001
 -1.0860669e+000 -2.0576107e-001  5.7717353e-001  1.8180096e+000 -2.5205471e-001  7.3095635e-001  7.4456732e-001 -3.0458351e-001 -6.6406364e-001  4.5444837e-001  5.1962385e-001  2.8989732e-001 -3.5105086e-002  1.6958784e-001  1.6000238e-001  1.8983438e-001 -5.5387608e-002 -7.5018177e-001 -1.1211239e+000  1.5212795e-001  1.3754239e-001 -5.3158211e-001 -6.5372816e-002 -2.4903507e-001  7.5180776e-002 -4.2500377e-001  2.8685868e-001  1.6619735e-001 -1.5187594e-001  2.0394812e-001  4.1121666e-001 -1.9386609e-001  6.4028139e-001  6.9479480e-002 -7.1982536e-001  3.2147637e-001 -4.2850490e-001  1.5327672e-001  3.6776685e-001  6.7987015e-002 -7.0386985e-001  1.8440175e-001  6.4611047e-001 -7.2400014e-001 -1.0438254e+000 -1.3968894e+000 -3.1311855e-002 -6.5286323e-001 -8.0815772e-002  2.0365242e-001 -3.4493614e-001 -3.8738666e-001 -2.3969287e-001 -4.9333815e-001 -4.2177488e-001 -5.6617969e-001 -5.4443538e-001 -1.1444273e-003 -7.2166291e-001  2.2149337e-001 -5.3641545e-001  6.7458610e-001  2.4134771e-001  4.5652516e-001  1.2309844e-001  1.9367511e-001
