# Supplementary material for: Resting-State Temporal Synchronization Networks Emerge from Connectivity Topology and Heterogeneity
Source: PLoS Comput Biol. 2015 Feb 18;11(2):e1004100. doi: 10.1371/journal.pcbi.1004100 (PMC4333573; doi:10.1371/journal.pcbi.1004100)
Supplement: S1 Dataset — Each volunteer underwent two scanning runs (blocks). For each recording session (subject and run), BOLD time series were averaged over the corresponding 66 brain regions of the brain atlas. Each file subXblockY.txt contains the time series of all 66 brain regions from subject X and run Y. The labels of the brain regions are contained in file ROIs_Labels.txt. (ZIP) [file pcbi.1004100.s006.zip › DataSet S1/subj22_block2.txt]

 -5.3177714e-001  7.1904259e-001  3.2841163e-001  9.5151483e-002  5.2961924e-001 -8.5395703e-001 -2.2714061e-001 -1.6681874e-001 -6.4109603e-002 -3.0865452e-001 -2.6215292e-001 -3.8461430e-001 -3.0829264e-001 -4.4010102e-001 -4.4890378e-001 -4.4142603e-001  1.1176403e+000  8.2579542e-001  1.0169180e+000  4.9926750e-001 -5.2521097e-001 -1.2687969e-001  6.3949837e-001 -3.0634645e-002  5.8104457e-001 -8.9313073e-002  1.1334761e+000  7.2541771e-001  4.0641001e-001 -8.5336443e-001 -5.4090877e-001 -2.2057585e-001 -2.8321514e-001 -8.3662950e-001 -2.2754467e-001 -8.2613103e-001 -2.2841178e-001  9.9770412e-001  6.8054708e-001  1.2865679e+000 -1.5452496e-001  1.8853444e-002  1.6930466e-001  5.9332690e-001  1.7908129e-001 -4.9728030e-001  8.0683557e-001  2.6987047e-001  4.5861429e-001  1.8279653e-001 -4.8327847e-002 -4.9844868e-001 -1.1893585e+000 -3.7593537e-001 -1.0676504e+000 -4.2807068e-001 -6.7078285e-002 -1.8978158e-001  4.6816988e-001 -2.0415078e-001 -1.3963343e+000  3.5193353e-001 -7.2396185e-001  6.3642662e-001  5.4865987e-002  5.0260744e-001
  1.1217176e+000  1.7447421e-001  6.9683572e-001  1.1241012e+000  8.3771141e-001 -7.6814653e-001 -2.5607326e-002 -5.7317248e-001  8.2585155e-002 -3.3765442e-001 -5.3650769e-001 -3.9182339e-001 -3.9810800e-001 -6.5917603e-001 -7.4024273e-001 -7.9306752e-001  4.1393172e-002  4.6017746e-001  4.1089357e-001 -5.2110741e-002 -3.8363289e-001 -1.3414216e-001 -2.8747892e-001 -3.2271651e-003 -2.4047296e-001  2.8391629e-002  2.8981089e-001  7.5382224e-001  7.3904424e-001 -1.2904258e+000  1.1242098e-001 -1.8502772e-001 -8.3441390e-001 -5.3501472e-001  1.8956605e-001  3.7124635e-001 -1.3980740e+000  8.8621362e-001 -3.5352235e-002 -2.1761644e-001 -2.3853438e-001 -1.3000984e-001 -1.9614074e-001 -1.1526392e+000  3.9604939e-002 -3.2571683e-001  4.1854121e-001  1.7171808e-001  7.7084391e-001  2.3456430e-001 -7.8513498e-001 -7.7840483e-001 -1.2854982e+000 -2.5806163e-001 -3.6299312e-001 -1.5427887e-001 -1.1585897e-002 -3.1387442e-001 -3.3800435e-001 -1.0438457e-001 -2.4645685e+000 -1.3091755e-001 -2.5930704e-001  4.0057195e-001 -7.2725854e-001  4.2433592e-001
  4.7472794e-001 -3.0819826e-001  8.6758248e-001  4.9743300e-001 -1.3102059e-001 -1.0956591e+000 -1.8957629e-001 -2.0632532e-001 -3.1015675e-001 -1.2999071e-001 -7.9678625e-001  3.6528216e-002 -5.9623639e-002 -4.3037324e-001 -4.2676044e-001 -3.8674826e-001  1.0628532e-001 -1.6373294e-001  1.9205105e-002  5.3836056e-002 -5.3271901e-001 -1.5757598e-001 -8.2068690e-001  7.8722635e-001  1.5564570e-002  4.4445815e-001 -9.0579297e-001  1.9182097e-002 -2.1930500e-002 -4.4386588e-001 -4.1976372e-001 -3.7230477e-002  5.6703991e-001 -2.9777275e-001  2.5529282e-001  1.1312131e-001 -3.5657535e-001  2.5286122e-002  1.1178411e-001 -5.7837475e-001 -1.2995114e-001  3.6827355e-001  2.7888990e-001 -5.1065006e-001  2.5296440e-001  4.2244575e-001  2.2309887e-001  5.0037014e-001  8.9657607e-001  4.9341967e-001  1.9470150e-001  3.1049013e-003 -6.7142441e-001  3.7376919e-001  9.0123895e-003  5.1441532e-002  4.5126479e-001  2.2461541e-001  7.6657179e-001 -4.4000877e-001 -1.1726070e+000  1.1057015e-001 -3.3118250e-001  7.7859505e-001 -1.8780369e-002 -6.8006839e-002
  2.5961847e-001 -3.3727279e-002 -6.1313782e-001 -1.4225449e-001 -6.2874843e-001 -8.2851747e-001 -2.5424651e-001 -8.9984908e-001 -5.2059241e-001 -2.8088815e-001 -9.1717204e-001 -9.5188019e-001 -1.7873127e-001 -2.9898312e-001 -8.6533632e-001 -8.6653922e-001 -2.9906168e-001 -9.6178968e-001 -2.3618168e-001 -1.1799907e-001 -9.6585068e-001 -7.6545519e-001 -1.0441763e+000 -5.6914295e-001 -5.0930152e-001 -4.7739080e-001 -7.7661899e-001 -7.1434833e-001 -1.0205123e+000 -1.2569158e+000 -7.2503931e-001 -3.7134884e-001 -1.3204613e+000 -1.2706183e+000 -4.5798119e-001 -5.5596782e-001 -1.1093552e+000 -6.6039839e-001 -5.4966245e-001 -2.3945193e-001 -3.8359264e-001 -1.8770275e-001 -6.8593498e-001 -1.1205960e+000 -4.9857206e-002 -9.1342073e-002 -8.2970272e-002  5.5098818e-001  3.8512465e-001 -1.5679559e-001 -4.9021714e-001 -1.0198499e+000 -7.1269496e-001  3.3627073e-001 -4.9373647e-001 -7.6638441e-001 -3.2606690e-002 -2.9305287e-001 -5.9099802e-001 -8.2132705e-001 -6.0618799e-001 -4.4735802e-001 -9.3096494e-001 -1.4720011e-001 -4.7281658e-001 -4.8642491e-001
  4.3093621e-001 -4.2897310e-002 -2.7687078e-001  2.6877275e-001 -5.2802340e-001 -4.3664035e-001 -8.4777282e-001 -8.1140882e-001 -5.4116187e-001 -1.3605434e-001 -6.9105738e-001 -3.7513686e-001 -1.8122953e-001 -5.4790771e-001 -6.4004769e-001 -6.3691138e-001 -9.6316457e-001 -8.2425090e-001 -2.1534582e-001 -2.2620157e-001 -1.3089436e+000 -5.9993912e-001 -1.8474783e+000 -4.2509296e-001 -7.9231914e-001 -3.3474949e-001 -1.1307244e+000 -1.2823474e+000 -1.1052561e+000 -7.4178969e-001 -6.1197783e-001 -9.6616776e-002 -8.6836977e-001 -1.1732545e+000 -1.1872061e-001  2.5095762e-001 -9.1684884e-001 -1.1898369e+000 -1.1605613e+000 -9.3468944e-001 -5.3137424e-001 -5.5985743e-001 -5.4400456e-001 -1.6365571e+000 -4.5182991e-001 -1.3523665e+000 -8.4124902e-001 -4.8392775e-001  2.1450007e-001 -3.4153755e-001 -4.5362954e-001 -3.2204180e-001 -2.6269904e-001  5.1041626e-001  4.7166691e-001 -4.8929640e-001 -4.6333534e-001 -1.1053071e-001 -8.5860123e-001 -7.7175737e-001 -7.2481319e-001 -3.2365075e-001 -7.7379911e-001 -2.3832887e-001 -4.7091711e-001 -6.4922637e-001
 -2.6538046e-001  2.5082954e-001 -5.2223670e-001 -8.6719914e-001  1.5952698e-003 -5.7752153e-002 -2.8965469e-001  1.3708672e-001  3.0294735e-001  1.2093340e-001 -1.2213747e-001  2.1349467e-001  6.7323625e-002 -1.1472305e-001  3.8840085e-002  2.9605311e-001 -1.8160847e-001 -6.5717600e-001 -4.4811943e-001 -2.8806643e-001 -1.1231965e+000 -5.2094492e-001 -9.0245442e-002 -2.4136802e-002 -1.8439785e-001 -3.9457741e-001 -1.0150452e+000 -1.7938101e+000 -2.0723474e+000  2.2360203e-001 -9.6304516e-001 -3.2404023e-001 -2.0082440e-001 -6.2737910e-001 -5.0228274e-001 -1.9739070e-002  4.6510499e-001 -1.4266486e+000 -8.9968931e-001 -1.7865205e-001 -5.2736997e-001 -1.1354602e-001 -1.4629556e-001  1.6074061e-001 -6.2826546e-001 -1.1843399e+000 -8.6751864e-003 -4.2425974e-001 -2.8257146e-002 -9.8982148e-001  5.2547023e-001  4.8030044e-001  8.0029996e-002  1.3715119e-001  1.2761792e-001  2.7506190e-002 -1.9921751e-001  5.6944748e-001 -2.0767188e-001 -4.7779819e-001 -4.3150718e-001  2.6059440e-001 -5.7616927e-001 -6.8539528e-001  1.4824591e-001 -2.9287606e-001
  8.3891993e-001  5.7985757e-001 -4.7262017e-001 -1.0707251e+000  7.3227849e-002 -3.5350723e-001  1.0912979e-001  4.2754911e-002  2.8068242e-001 -2.2160034e-001 -1.9929321e-001 -8.1101445e-002 -5.0908082e-002 -3.4621305e-001  1.0085653e-001  2.8846994e-002  1.3514594e-001 -1.6128750e-002  3.5033227e-001 -1.5465277e-001  1.7184615e-001  3.5349947e-001  8.7404315e-001  3.9628900e-001 -7.1016349e-002  4.8249652e-002  1.2539939e-001  5.1420911e-001 -4.7263382e-001  4.4055439e-001 -1.3687125e-001 -8.4650514e-002  4.8620298e-001  5.1963726e-001  9.5260487e-002 -4.3764298e-002  7.7884197e-001 -1.0265271e-001  6.3281087e-001 -2.0378536e-001  3.0118422e-001 -1.3504822e-001  4.0610448e-001  3.5201222e-001  1.1032136e-002 -4.9497944e-001  3.7440831e-001  2.7365556e-001  7.1340029e-001 -2.7821069e-001  2.4005479e-001  2.3455692e-001 -3.3596877e-001 -2.9926903e-002 -6.6945718e-002  1.6638243e-001 -4.4101823e-001  6.4932558e-001  2.6576973e-001 -1.5146627e-001  2.7523076e-001  4.7963117e-001 -1.0324181e+000 -1.9764587e-001  2.4695773e-001  4.7739347e-002
  5.0948408e-001  6.9202299e-001 -1.5905150e-001 -4.0943587e-001  3.3160911e-001  3.3656454e-001 -2.4277452e-001  2.3944947e-001  2.3467650e-001  2.1937401e-001  8.3073441e-001  6.6008916e-001  2.9775807e-001 -5.2199724e-001  6.3689912e-002  3.1493163e-001  2.0304288e-001  7.0109832e-001  1.8924988e-001 -2.8305039e-002  3.0108554e-001 -1.1457400e-001  3.8642184e-001 -1.8274451e-001  1.0355605e-001 -1.4303436e-001  9.7189985e-001  9.0538153e-001  5.7596538e-001 -2.7146301e-001 -1.8153357e-001  4.0185915e-001 -3.9730089e-001 -1.3288332e-001 -7.4487922e-002  5.3725301e-002 -2.9923791e-001 -2.6265790e-001  7.9315885e-001  7.5602946e-001 -5.0578879e-003  4.8058113e-002 -1.4230850e-002  3.7126581e-001 -3.0722145e-001 -7.0718509e-001  6.6165025e-001 -3.0155467e-001  5.6945156e-001 -5.8809068e-001  7.4687387e-001  2.5039211e-001 -2.3571174e-001  1.0460215e-001  4.1921158e-001  5.6170423e-001 -4.7543294e-001  2.3998477e-001 -2.1398729e-001 -3.4390364e-001 -4.7494079e-002  1.3192900e-001 -1.0756363e+000  2.9043964e-001  5.4128096e-001  6.8111659e-001
  8.7357708e-001 -1.0083317e-001  2.8655348e-001 -2.6067289e-001  4.4494340e-001  4.3177861e-001  6.9688229e-001  3.8148966e-001  6.5240126e-001  1.2940798e-001  3.9817929e-003 -3.7161546e-001  1.3594452e-002  2.5366715e-001  2.2304814e-002 -6.5968678e-002  2.7518769e-001  2.5751097e-001 -5.2923411e-002  3.3937410e-001  1.5964032e-001 -6.9512925e-001  1.2431816e+000 -5.3626820e-001  9.3263703e-002 -6.9430604e-001  6.7122978e-001  1.0397780e+000  1.0844823e+000 -7.9765658e-002 -2.7911327e-001  4.4666611e-001  2.7838896e-001 -6.4232663e-002  4.5703187e-003 -6.0278901e-001 -2.5657156e-001  1.0511008e+000  1.1582444e+000  9.8248635e-001 -5.8120126e-001  1.4353154e-001 -4.3499029e-001  3.9889460e-001 -2.2857800e-001  1.7956721e-001  8.9006983e-001  6.1241057e-001  5.1670393e-002  9.0291265e-002  2.5288649e-001  9.9779951e-002  4.8971916e-001  1.5300144e-001  5.9128697e-001  1.1871585e-001 -5.3120103e-001  2.5900485e-001  1.5933298e-001  1.9025776e-001  1.1255427e+000 -3.3353972e-002 -2.2470731e-001 -2.6638519e-001  2.9579724e-001  9.1412530e-001
  9.0680735e-001 -4.5750398e-001 -8.6256741e-001  1.7612350e-001  3.7825794e-001  8.8174472e-003  2.5008361e-001 -4.0780520e-002  6.9389219e-001  1.9377718e-001 -8.0918426e-002 -5.8293747e-001  3.4651136e-001  2.5642624e-001  1.8637970e-001 -2.3209968e-002 -6.6636522e-001  2.2653680e-002  3.0036650e-001 -2.4425113e-002 -5.4399420e-002 -5.3237532e-001  3.9032751e-001 -6.6090527e-001 -2.3359174e-001 -4.0407926e-001 -2.7867049e-001 -7.1455326e-001 -9.8741342e-001  2.3482597e-001  1.7587464e-001 -4.6043997e-003  3.8120527e-001  6.3039846e-001  3.6343864e-001  5.7321598e-001  2.1720587e-001 -8.2954337e-001 -6.2499633e-001 -1.9895096e-002 -7.0781015e-001 -1.8362768e-001 -8.0138164e-001 -1.8000727e-001 -5.9032780e-001 -7.0146712e-001  8.3866169e-002 -2.3266829e-001  2.3116138e-002  1.1357249e-001 -4.4927141e-003  4.1967260e-001  4.5192196e-001  1.8042705e-001  2.2075317e-001  3.9007919e-001 -1.4244530e-001  3.9030350e-001 -1.7652109e-003  7.2810743e-002  5.7826221e-001  2.6005555e-001 -7.6997414e-001 -1.0798075e+000  2.9259402e-001  6.4371934e-002
 -1.5252667e-001 -1.0537911e+000  5.1568838e-001 -1.6944480e-001 -1.3717439e-002  9.0086809e-002  1.9611949e-001  6.8427411e-001  7.9032720e-002 -3.0655186e-001 -1.7524106e-001  8.2307851e-001 -3.9844860e-001  1.1317976e-001  5.3857646e-001  6.6298488e-001  6.2662108e-001  9.5710686e-001  1.0754001e+000 -1.8448365e-001  1.1435943e+000 -5.5666404e-001  7.1817931e-001 -3.6444982e-001  4.4678053e-002 -8.5481932e-001 -3.9092674e-001  2.1524143e-001 -4.3798305e-001  4.8667748e-001 -1.3898967e-001  7.5586016e-002 -8.3179473e-002  2.4187206e-002  4.2473830e-001  2.2595761e-001  8.3263227e-001 -3.7534516e-001  4.4470018e-001 -7.8968463e-002 -3.5754547e-001 -1.6050691e-001 -6.1918646e-001  4.8763082e-001 -3.6200975e-001  5.8131935e-001  3.4697776e-002 -1.0528437e-001 -6.1567082e-002  4.0781215e-001  7.3372193e-001  1.0149530e+000  5.2154328e-001  2.4131055e-001  9.8866798e-001  1.1167317e-001 -2.0052970e-001  3.2440850e-001  4.8629204e-001 -1.3449361e-001  7.3369257e-001 -2.5894185e-001 -1.1803300e+000 -9.9256063e-001  9.2238242e-002  3.4631419e-001
  1.2074608e+000 -1.0966913e+000 -1.8288656e-001  3.3080989e-001 -4.1813538e-001  1.0117592e+000  2.6828647e-001 -9.1352538e-001  1.1141863e-001 -1.0023690e+000 -1.0122404e+000  1.1582138e-001 -4.1540774e-001  1.4248455e-001 -2.2110937e-001  2.1822531e-001  3.5557736e-002  2.5213858e-001  6.7340018e-001 -8.2717698e-001  4.9926398e-002 -1.2032888e+000 -7.7119324e-001 -1.2329292e+000 -7.7016882e-001 -8.6128670e-001 -5.6510642e-001 -6.3913162e-001 -6.5224581e-001 -1.2426050e-001 -9.5838089e-001 -1.0614837e+000 -5.4001353e-001 -4.3890675e-001 -8.2645231e-001 -7.3560953e-001 -2.6061971e-001 -6.0356059e-001  2.5469671e-001 -1.0701806e+000 -6.9477395e-001 -7.3693451e-001 -1.3717272e+000 -9.1192461e-001 -8.6576189e-001  8.5233844e-002 -1.3536942e+000 -2.7841348e-001 -1.6318221e-001 -3.4509412e-001  1.0868228e-001  2.9849164e-001  4.7004693e-002 -3.7520279e-001  8.7176109e-001 -4.4416771e-001 -9.5686258e-001  1.6633963e-001 -7.8464953e-001 -4.0552441e-001  7.5711135e-001 -6.5723883e-001 -1.2280423e+000 -6.5374011e-001 -1.0932589e+000 -1.4023314e-001
  1.2324763e+000 -8.5127662e-001  3.9968140e-001  5.0236234e-001  2.6860818e-001  1.0212316e+000  9.7943112e-001 -2.3995143e-001  1.9734109e-001  7.6668095e-002  3.2369056e-001  4.1445180e-001 -2.1944061e-001 -6.3481004e-002  4.0553212e-001  5.5408728e-001  1.4489544e-001  5.2489296e-001  3.9323857e-001 -7.6640654e-001 -8.0035383e-001 -6.2486659e-001  9.0034313e-001 -1.3041608e+000 -7.0048980e-003 -7.6964902e-001  4.2539648e-001  2.8854175e-001  4.7268346e-002  7.1747834e-001 -8.8452130e-002 -2.8733927e-001  3.2109453e-001  3.3025629e-001 -5.9989807e-001 -4.4285377e-002  1.1906068e+000 -3.7299313e-001  5.5852665e-001  4.4253207e-001 -3.2485780e-001  4.9397996e-001 -4.0299770e-001  3.8154523e-001 -4.5992308e-001  1.1329833e+000 -2.9490653e-001  4.0010919e-001  8.3466970e-001  1.0611836e+000  7.4161655e-001  1.0209364e+000 -3.0388581e-002  2.9343572e-001  2.1183990e-001  5.7118621e-001 -2.5430301e-001  3.4250102e-001 -2.0858173e-001  8.0804601e-001  1.1796689e+000  6.2589880e-001 -4.4380313e-001 -6.9838181e-001  3.3447053e-001 -2.7733523e-001
 -1.9363196e-001 -6.0451175e-002  1.1702874e+000  7.9199691e-001  2.3225014e-001 -2.8370244e-001  4.7822673e-001  5.4128000e-002  4.2749930e-001  3.8554972e-001 -4.9088492e-002  3.3889985e-001  5.0592455e-002  1.0045129e-001 -6.0827361e-002  2.3838144e-001  2.7039301e-001  4.3709365e-002 -3.8342117e-001 -3.8284525e-001 -1.6923614e-002 -4.8312091e-002  7.4525324e-001 -6.0086757e-001 -5.6001762e-002 -8.3047727e-001 -5.5275141e-001 -6.0307092e-001 -9.5654194e-002  5.1289915e-001 -3.1908293e-001  3.1981037e-002  5.6929244e-001  1.0629389e+000 -1.9765346e-001 -7.1657137e-002  7.6563127e-001 -1.7217689e-001 -2.6394562e-001 -6.6651251e-001 -5.3888256e-001  6.5635493e-003 -8.2975674e-001 -1.6706692e-001 -7.2571675e-001  4.3791171e-001 -7.2001332e-003 -1.5286610e-001 -1.3754190e-001  9.2231925e-001  3.7077334e-001  6.5826460e-001  1.2459176e-001 -3.7231780e-002 -9.1244828e-002  4.1727955e-001  7.4817053e-001  1.7967414e-001  3.5751346e-001  1.3167146e+000  1.8227356e-001  5.1906122e-001 -5.5636679e-001  2.4462900e-001  7.8822236e-002 -2.7670549e-001
  9.3212739e-001 -6.6221631e-001 -7.1455976e-002  9.9372398e-001 -7.1059880e-002  1.4251826e-001  6.5716136e-002 -1.4996494e-001 -3.3197869e-001 -2.8834252e-001 -1.2940649e-001  2.5040573e-002  6.2390484e-002 -4.5465903e-001 -1.6438556e-001 -2.8692555e-001 -5.4887353e-001 -1.8436131e-001 -5.8218471e-001  4.1214475e-002 -2.4799603e-001 -3.6744944e-001 -3.4758587e-002  5.6808546e-001 -4.1616719e-001  4.2115674e-002 -5.1506208e-001 -3.6331047e-001 -4.6275455e-001  6.8743540e-001  2.0431578e-001  6.1236745e-001  1.3571164e+000  9.3431742e-001  4.4792617e-001  4.5405159e-001  8.9739647e-001 -2.3794872e-001 -2.4569925e-001 -2.2129472e-001  5.7939424e-001 -3.3207735e-001  2.7102465e-001 -4.0739661e-001  1.6099250e-001  9.8617509e-002 -1.0941951e-001 -3.0100403e-001  1.6250810e-001 -1.6648086e-001 -1.5636063e-001  2.6518194e-001 -3.2124916e-002  5.4173260e-001  5.8326567e-002  6.0629946e-002  2.7837186e-001  9.6875373e-002  2.3390279e-001  5.2772599e-001  5.3415013e-001 -1.9560821e-001 -2.3344172e-001 -1.0880949e+000 -3.9901396e-001 -4.6201858e-001
  3.2848473e-001  3.4954371e-001 -1.0053786e+000  1.2313966e+000  2.8078286e-001 -1.9745959e-001  4.7082281e-001 -4.4098260e-001  1.6029680e-001 -5.4718086e-001 -2.6204758e-001  1.9935447e-001  2.0076884e-001 -1.1762673e-001 -6.1532780e-002  2.0243347e-001  1.0801489e-001 -9.2761365e-001 -6.5294358e-001  5.6990461e-001 -3.8511035e-001 -2.5481848e-001 -1.5442476e-001  9.2875793e-001 -1.1660601e-001  1.4047031e-001 -6.1791696e-002 -1.8249469e-001 -2.3588109e-001  7.1175230e-001  1.3532844e-001  3.6526787e-001 -2.3740882e-001 -1.3182189e-002  4.8224028e-001  3.3124062e-002  8.2214903e-001  1.9555902e-001 -8.0070830e-001 -1.3272257e-001  4.6251526e-001 -1.1074253e-003  8.6667651e-001 -9.7211027e-003  2.5941731e-001  3.8059643e-001 -1.8404156e-001 -1.0822465e+000 -4.0563740e-001  1.9528581e-001  1.4373117e-001  2.4479788e-001 -2.6159944e-001  5.5253072e-001 -6.7924968e-002  1.1161431e-001  2.4643128e-001  3.2068345e-001 -1.3101535e-001  4.3107081e-001  4.4593086e-002  6.6402681e-001  8.4096085e-001 -9.5289059e-001  9.0965416e-002 -8.4287127e-001
 -5.0383783e-001  1.4493511e-001 -2.5732568e-001 -6.4621402e-001 -3.8589833e-001  2.3336801e-001  5.9537950e-001 -2.7542255e-002 -6.5502414e-002 -3.4077769e-001  2.6289637e-002  2.2873949e-002 -2.5584400e-001  3.8141292e-001 -8.9160028e-002  8.7094456e-002 -1.3595315e-001 -2.1160817e-001  1.5552408e-001  1.6209368e-001  4.5561642e-001 -1.5677932e-001 -1.6207713e-001  8.4478513e-001  1.4103787e-001 -2.0122127e-001  3.1017418e-001  6.2082237e-001  4.6964695e-001  1.7442509e-001  9.0092929e-001  1.0700862e+000  3.5296864e-001  4.1438043e-001  1.1333267e+000  6.3591314e-001 -1.0034990e-001  9.8954102e-001  8.5541382e-001  8.0955816e-001  8.3300564e-001 -1.1685759e-001  6.1293194e-001 -2.4267931e-001  1.6927523e-001  1.1785365e+000  1.2788548e+000  4.4689540e-001  2.3149026e-001  2.5193476e-001  3.4891605e-002  1.7689478e-001  3.6685507e-001  3.9132102e-001  8.0759760e-001  4.5453085e-001  5.9173922e-001  2.0181605e-001  3.7648461e-001  7.2623471e-001  8.9727627e-001  1.7572596e-001 -5.8578880e-001 -6.5977579e-001  8.1221608e-001 -1.4054496e-001
 -2.7160675e-001  3.4854116e-001 -7.4404394e-001 -3.4369937e-001  3.3344921e-001  7.3355997e-001  7.8860626e-001  6.7089476e-001  6.7664376e-001 -5.9613966e-002 -1.3825383e-002 -4.9170209e-001 -6.9636119e-002  1.4478507e-001 -2.0161576e-002  3.2834346e-001  4.0060411e-002  6.2811896e-001  4.3239888e-001  6.8089745e-001  2.8155657e-002 -6.6545891e-001  1.2220224e-001 -2.0237814e-001  1.6857129e-001 -4.5523599e-001  7.1703650e-001  3.7414710e-001  7.4578735e-001 -6.2305511e-003  2.6989914e-001  5.4772456e-001  4.4251111e-001  7.8573955e-001 -1.6709097e-001 -2.7008060e-003  4.2164611e-001  8.7168268e-001  6.0768899e-001  1.1631036e+000 -1.0342780e-001  1.1218990e-001 -5.4205920e-001 -6.5059188e-002 -2.9399752e-001 -6.0737237e-001  1.1988380e+000  1.2735195e-001 -2.9457463e-001 -2.0287962e-001  3.3721584e-002  1.1689497e-001  1.8911629e-001 -9.4729828e-002  5.2002411e-001 -4.5377833e-001  3.2664891e-001  4.1883910e-001  6.1400590e-001  9.2619491e-001  1.1506557e+000  2.0887333e-001  1.2901505e-002  5.1100468e-002  1.0210639e+000  6.9786302e-001
  4.1624054e-001 -2.1659815e-001  3.5589899e-001 -2.3864958e-001 -1.0200190e-001 -7.1825268e-001  1.9318611e-002  3.7375235e-001 -4.4252058e-002 -1.7040058e-002 -2.3415974e-001 -5.3686323e-001 -4.9417333e-001 -5.3168305e-002 -1.3821034e-001 -2.9582421e-001  5.6132036e-002  3.3429752e-001  3.7769474e-001  3.2918009e-001  2.5257762e-002 -2.6639803e-001  9.5180177e-001  4.0906827e-001 -2.4734022e-002 -2.1373983e-002 -2.6136474e-003  2.8504931e-001  1.0098788e+000 -3.8421377e-002  2.4201686e-001 -1.4473473e-002 -6.7128349e-001 -3.0064259e-001  2.9549570e-001  7.5831872e-001 -5.4054979e-001  1.1234393e-001  1.3571837e-001  6.0398465e-001  5.3832661e-001  7.1974663e-002  4.9437376e-001 -3.7628349e-001  3.4306205e-001  2.8930325e-001  7.4949802e-001  1.5023768e-001  2.1050473e-001  4.3505639e-001 -6.4770471e-001 -6.1883453e-001 -4.2753847e-001  3.0415232e-001 -5.1080783e-001 -5.9895766e-001  5.9891887e-001  4.7181180e-001 -1.6026039e-001  8.6310954e-001 -4.0801478e-001  2.1628392e-001  3.4165300e-002 -3.0713629e-001  4.3841707e-001  4.6496924e-002
 -7.4416237e-001 -2.7189222e-001  2.1034687e-001  4.8662183e-001  1.5417046e-001 -5.6788728e-002  2.2998437e-001  1.0494233e+000  7.6005016e-001  6.9739495e-001  9.3574483e-001 -1.7207342e-001  4.0540289e-002 -3.1983933e-001  7.0560197e-001  5.8025943e-001  8.1491072e-001  9.9729332e-001  4.1916588e-001 -1.1862521e-001 -3.5297176e-001  8.9822811e-002  1.3497809e+000 -1.0732937e-001  6.4568294e-003 -6.0381113e-002 -1.6166641e-001  1.2085617e-001  4.5469420e-001  4.4843713e-001  4.9326215e-001  5.7587869e-001  5.1749861e-001  5.3035928e-001  9.3840342e-001  1.0103637e+000 -9.3496776e-002 -3.5835355e-001 -6.4754383e-001  1.4827094e-001  4.5745288e-002  3.1276591e-001 -7.4437034e-002  9.3784021e-001  2.3940617e-001 -8.5924560e-002  7.3868708e-001  9.8426385e-002  6.1283607e-001 -1.7853560e-001  2.1257401e-001  3.0206027e-001 -2.7854064e-001  3.9999991e-001 -5.8730894e-001  4.7318192e-001  4.4460102e-001  8.1077110e-001  8.4462442e-001  3.2880943e-001  5.1201907e-001  4.9193742e-001  9.0079083e-001 -4.9210432e-001  8.6936994e-001  8.0867800e-001
 -6.3983318e-001 -5.3079832e-001 -5.7174325e-001  6.2943247e-001 -1.1302497e-001 -6.1567087e-001  3.0635599e-001 -4.3444165e-001  2.8283108e-001 -2.3821766e-001  6.7075449e-002 -1.0423145e+000 -1.1650173e-002 -3.9889279e-001 -7.4705988e-001 -3.5416562e-001 -2.9790954e-001 -2.2168419e-001 -2.0274182e-001  1.8508254e-001 -2.6393182e-001 -7.2349367e-001  7.5413497e-001 -7.5317554e-001 -1.7810146e-001 -9.7516443e-001  1.3121493e-002  9.1125539e-001 -4.5526937e-001 -7.0136619e-001  1.8166388e-001 -5.6466808e-001  2.7589915e-001  2.1555325e-001 -1.2474244e-003  6.0178653e-001 -8.8786357e-001 -1.5747783e-001  1.8194910e-001  6.4548031e-003 -6.6463616e-001  3.4328610e-003 -9.7360163e-001  1.7637671e-001 -3.5053702e-001  2.4151673e-002  3.0096556e-001 -6.4179109e-001 -3.1681914e-001  5.0814114e-001 -5.3018961e-001 -6.8987330e-001 -5.9514361e-001  1.2694429e-001 -1.0330142e+000 -2.2887501e-001  7.0666673e-001  1.9050659e-001 -7.7521682e-002  4.7948828e-002 -7.1731546e-001 -2.5025659e-001  7.2787274e-001 -6.2481113e-001 -4.9014142e-001  1.4543440e+000
 -6.5870451e-002  2.7703937e-001  9.3565966e-002  9.7399075e-001 -8.0929321e-003  4.5077792e-001  9.5483047e-002 -4.2016725e-001  3.8380783e-001 -2.8866558e-001  8.7033699e-001  3.5722318e-001  1.9530280e-001  6.2870674e-001  2.4888421e-001  1.5791697e-001 -4.1421131e-001 -5.5410170e-001 -1.4878974e-001 -4.8063862e-001  3.8684429e-001 -2.7609608e-001 -1.4065138e-002 -6.8799442e-001 -8.8292903e-002 -1.2254360e-001 -1.8814795e-001 -9.4619180e-002 -6.9554584e-002  6.7408599e-002 -2.0569246e-001 -1.4415391e-003  6.5083528e-001  8.2097734e-001  8.7619882e-001  6.4118577e-001  1.9585660e-001  2.5193743e-003 -7.7669595e-001 -4.3430747e-001 -1.8410246e-001 -9.3560165e-002 -4.2689793e-001  3.0294253e-002 -2.7235553e-001  5.6276577e-001  4.0422606e-002  5.4288324e-001 -1.7646444e-001  5.0022839e-001  4.3577387e-002  2.0155896e-001  2.5799059e-001  2.4339766e-001  8.1603333e-001  9.9158810e-001  5.8476843e-001  4.3574294e-001  5.2636590e-001  1.8426587e-001  6.6522185e-001 -1.9912528e-001  8.5940490e-001 -7.7062139e-001 -1.8226016e-001 -3.8789110e-001
 -3.5137038e-002  2.5629684e-001  4.9005953e-001  5.5190035e-001  2.2605015e-001 -3.4035579e-002  5.8446057e-001 -1.2949280e+000 -9.7241814e-002 -4.2970349e-001 -7.2974727e-001 -5.1394053e-001 -1.7593515e-001  3.2921799e-001  9.0330077e-002  2.5674097e-001  3.1745286e-001 -3.7761430e-001 -5.2212955e-001 -3.8361681e-001  3.6328051e-001 -5.6050165e-001  5.9207833e-001 -1.2800321e+000 -4.4648298e-002 -9.8333914e-001 -2.3840469e-001 -1.0284593e-001 -1.8334447e-001 -3.6056523e-002 -3.8518697e-001 -1.0082302e+000 -6.3023982e-001 -5.0668347e-001 -7.2636073e-001 -1.8948123e-002 -7.5143803e-001  3.5007287e-001 -8.1354447e-002 -7.9513509e-002 -9.2073251e-001  1.8647335e-001 -1.3422171e+000  2.2050530e-001 -4.6144399e-001  9.0944137e-001  3.0770286e-001  3.8521948e-001 -2.2343193e-001  3.8099385e-001 -3.1683401e-001 -3.0008927e-001  1.1259047e-001  1.5699566e-003 -1.6303171e-001 -2.9394117e-001  1.5899099e-001  3.4619896e-002 -1.0041657e+000  1.7545583e-001 -1.0014762e-001 -1.1352228e-001  4.4229785e-001  1.0969978e+000 -1.1333002e-001  9.0319805e-001
 -1.8221644e-001  4.2484985e-001  2.1142397e-001  1.7291537e-003  8.8804986e-002  5.0782953e-001 -2.4843150e-001 -2.5787272e-001 -2.3934555e-001 -4.3399300e-001  4.1703712e-002  6.1077084e-002 -2.6295282e-002  8.6185800e-001  1.2046833e-001 -1.0833570e-001 -5.5101338e-001 -2.0476290e-001 -3.5342351e-001 -2.4588521e-001  4.3292277e-001  9.3484603e-002 -3.4233568e-001 -5.1658149e-001 -1.6468827e-001 -3.4361061e-001  3.0554219e-001  2.8964135e-002 -2.4965000e-001  6.6569061e-002 -6.3843145e-001 -1.0346139e-001 -5.9598260e-001 -3.0267033e-001 -5.9030708e-001 -6.4693057e-001  8.6107137e-002 -2.7254550e-001  4.1266544e-001 -2.9717754e-001 -5.7586306e-001 -3.9594327e-001 -8.5690252e-001 -8.7661840e-001 -4.6752060e-001 -1.2766958e-001 -1.8843640e-001  1.2284097e-001 -5.1018750e-001 -6.7683253e-003 -5.1085364e-001 -1.7813966e-001  5.8291903e-001 -3.8624999e-001  7.9351867e-002 -1.5060864e-001 -6.9135140e-001 -2.0360061e-001 -2.7929931e-001 -6.5940553e-002  1.6032408e-001 -2.1061288e-001 -1.1530896e-001  1.3368686e-002 -1.1151393e-001  4.9733188e-002
  1.8932263e-001 -7.8058063e-001 -6.0992525e-001 -5.7190327e-002 -2.3145048e-002  1.4199251e+000  4.0418155e-001 -4.0371932e-001  1.8382026e-001 -2.0115086e-002  5.3248836e-001 -3.6112980e-001  3.3521995e-001  6.1520478e-001  3.1527548e-001  5.8852588e-001  5.3432598e-001  3.6375686e-001  3.8746296e-002 -2.4448762e-001  3.1111262e-001  2.9306697e-001  7.7606457e-001 -8.2800311e-001 -4.6999026e-002 -1.0135653e-001  3.5070352e-001  5.4869249e-001  2.7838325e-001  2.1860670e-001  1.7749794e-001 -5.0635397e-001  6.6590665e-001  4.0353644e-001 -5.1284320e-001 -4.9406000e-001  4.9232327e-002  3.2509557e-001  6.9605926e-001  2.5181922e-001 -3.2798600e-001 -2.9196570e-001 -5.7029532e-001  2.9498659e-001 -4.3858098e-001 -7.1856646e-001  3.9882964e-002 -1.1368546e-001 -3.9410775e-001 -1.4958657e-001  8.0928331e-002  2.4494608e-001  3.1297898e-001 -1.5342146e-001  4.8274034e-002  2.1023971e-001 -1.8524074e-001  1.5611398e-001 -4.6289695e-001  5.6718542e-001  1.2512000e+000 -1.5497843e-001  2.1454516e-001 -3.0805116e-001  1.0762933e-001  5.2229008e-001
  1.8829233e-001  4.6012845e-002 -2.0716205e-001  2.9367263e-002  1.6713473e-001 -7.9543729e-002  1.0149582e+000  1.0007895e-001  2.6129517e-001  1.8999795e-001  1.1558670e-002  5.8941915e-001  6.1049859e-001  6.5896584e-001  1.1696590e-001  4.6124385e-001  1.2198420e-001  2.2958662e-001  2.2387634e-001 -7.7181505e-002  9.6778440e-002  1.9305999e-001 -4.0414762e-001 -4.4969316e-002  1.0323171e-001 -2.6304495e-001  3.6526447e-001  8.5307406e-001  4.1910970e-001  4.8800687e-001  7.7324181e-001  3.2751875e-001  6.5349144e-001  1.5403005e-001  2.6849768e-001  2.3185415e-001  5.9944999e-002  1.5364647e-001  3.2343431e-001 -3.8082177e-001  1.8018755e-001  2.2151583e-001  5.5032665e-001 -5.6871931e-001  1.3423172e-002 -2.0918602e-001 -5.7701822e-001 -2.6410699e-001 -2.8483093e-001 -2.2849079e-002 -1.4661224e-001 -2.4161560e-002  1.3413481e-001  3.5964716e-001  5.1853829e-001 -5.9426931e-001  1.4967005e-001  4.5458363e-001 -2.4146708e-001  7.9148741e-001 -2.0118249e-001  3.2228259e-001  3.4591723e-001 -1.1914655e+000 -6.0669830e-002 -4.5421056e-001
 -3.0422925e-001 -2.4070294e-001 -5.9349657e-001  4.2423786e-001  8.7465130e-002 -3.7061729e-001  9.3415165e-001 -4.2686735e-001  2.3826696e-001 -2.6363086e-001 -5.7990914e-001  4.3640565e-001  2.9076162e-001 -2.2440404e-001  5.0795482e-002  1.3408716e-001  2.6613806e-001  3.7452316e-001 -1.1480563e-001 -1.0492330e-001  4.7690345e-001 -1.4295506e-001  6.6369481e-001 -5.8444063e-001  2.3725290e-001 -2.9476206e-001  1.4018936e-001 -2.3134773e-002  2.3255370e-001 -1.2000432e-001  3.0457074e-001 -2.4437142e-001 -1.9922754e-001  4.2779845e-001  1.4379910e-001  7.0228183e-001 -3.8934999e-001  3.1678418e-002 -3.8643279e-001 -6.0207028e-001 -5.0227204e-002  6.4707836e-001  2.3172672e-001  6.0375526e-001  2.5391535e-001  4.6510015e-001 -3.5613411e-001  2.9347035e-001  1.7934137e-001  2.3188426e-002  1.6678529e-001 -3.1992020e-001 -5.0318621e-001  3.0551564e-001  8.6579796e-001 -1.1408460e-001  1.0199280e-001  3.9578533e-001 -3.8214265e-001  5.6560970e-001 -9.2910094e-002  1.7547347e-001  9.0058965e-001  1.3634283e+000 -3.1096837e-001 -3.3071265e-001
  1.2166838e-001  3.7199337e-001 -1.4196723e-001  3.8293438e-001  7.7341725e-001  9.6473481e-003  6.3801185e-001  6.4590562e-001  4.3213288e-001  4.9939618e-001  3.1872951e-001  6.8618445e-001  8.8332644e-001  9.0132803e-002  6.3175242e-001  2.3642949e-001  3.0366468e-001  4.1361821e-001  2.3258168e-001  1.0479821e+000  7.7665795e-001  6.0757535e-001  7.7383781e-001  3.7573872e-002  3.4053554e-001  1.8474702e-001  5.8551381e-001 -1.4650255e-001  1.8108025e-001  2.4808403e-001  4.2545358e-001 -1.6409008e-001  4.6795216e-002  1.4473038e-001 -3.6984862e-002  3.2339421e-001  2.0871838e-001  8.7447243e-002 -2.7190847e-001  3.1225043e-001  4.7924823e-002  1.9559617e-001  2.8761701e-001  7.5714207e-001  2.5324609e-001  3.6058606e-001  3.8917585e-001 -2.1342237e-001 -2.6032475e-001 -2.8430646e-001 -2.0532769e-001 -2.6461988e-002 -2.2250246e-001  7.7011040e-002  7.6890036e-001 -1.0804517e-002  4.1915083e-001  5.1903596e-001  2.0847727e-001  3.9693070e-001 -3.2222826e-002  4.2744371e-001  1.1441101e+000  2.3547582e-001  2.6348727e-001  2.8219934e-001
 -1.0278964e+000 -1.1149135e-001 -7.6058094e-001 -6.1659952e-001 -1.4410709e-001  1.2187243e+000 -3.5207345e-001  7.8110896e-002  7.1150136e-002  4.5313053e-001  6.3473024e-001  3.4273406e-001  3.7178849e-001  3.5918289e-001  5.0188706e-001  5.1759038e-001 -4.1865608e-002  1.7901123e-001 -3.7693862e-001 -9.1681510e-002  6.9778716e-002 -4.8168077e-002 -3.3402369e-001 -1.1723142e-001  1.9045756e-001 -1.5798461e-001 -3.6393747e-001 -4.4785557e-001 -2.7228455e-001  2.5901179e-001 -5.3839688e-002 -1.4005762e-001 -3.4436887e-001 -3.9800505e-002 -3.2436979e-001  1.1944607e-001 -1.6138785e-001 -4.2031614e-001 -2.6459359e-001 -4.3825137e-001 -1.2105342e-001  1.4463008e-001 -1.2791397e-001  1.7748046e-001 -2.5818504e-001 -3.6332106e-001 -2.9918616e-001 -2.4023762e-001 -3.2567946e-001 -2.5088096e-001  1.5596710e-001  2.0815033e-001  3.9202877e-001 -2.9933119e-001  2.9455350e-001 -2.3482169e-001 -4.0226612e-001 -3.5368998e-001 -3.6837605e-001  1.0615762e-002  1.2254844e+000  1.8560972e-001 -2.7555830e-001 -7.7361685e-002 -3.4637016e-001  7.0346312e-001
 -1.9413313e-001 -3.9628460e-001  2.0312631e-001  3.0072837e-001  2.4319786e-001  3.0000275e-002 -6.7924622e-002  2.3875578e-001  1.5981822e-001  2.8881808e-001  2.6433042e-001 -2.3996534e-001  4.5830688e-001 -7.5098620e-002 -5.0243407e-001 -3.0379747e-001  3.2651429e-001 -3.2794093e-001 -6.6952016e-001  4.0940639e-001  1.6123189e-001  4.0149508e-001  4.6954513e-001 -6.5203987e-002  1.5982460e-001  3.0560038e-001  2.9296005e-004 -1.1592664e-001 -4.2886526e-001 -3.4607195e-001 -1.5639487e-001  8.9386420e-002  3.8808217e-001 -4.7616129e-001 -2.3897366e-001  1.1882066e-001  8.6213550e-002  3.2538990e-002 -4.7254734e-002  2.0785120e-003 -2.5492989e-001 -2.6008129e-001 -1.6745509e-001 -2.9861954e-001 -2.2166883e-001 -1.8552314e-001 -2.9646151e-001 -8.0071923e-001 -9.7427086e-001 -4.1432078e-001 -7.3735140e-001 -7.7274523e-001  5.9656151e-002 -3.4476283e-002  1.7062331e-001 -4.6860376e-001 -1.7742352e-001 -9.5104935e-002 -2.5116809e-001  1.7008159e-001 -5.3810940e-001 -6.3432783e-002  7.8044066e-001 -2.0523177e-001 -9.7976273e-002  1.8094620e-001
 -9.9846458e-001  1.8865540e-001  4.5441668e-001  5.4218469e-001 -1.9741866e-001  8.1851971e-001 -2.3273825e-001  7.8384671e-002  1.2645026e-001  3.4673235e-001  4.9227213e-001  6.2965884e-001  4.3229711e-001  6.2158101e-001  1.4163583e-001 -4.5007619e-002  1.0532461e-001 -2.9592102e-001 -1.9154955e-001  3.2541906e-001  4.3518302e-001  4.5444865e-001  4.2855360e-001  2.6811868e-002  2.2971824e-001  4.0922784e-001 -3.2473604e-001 -8.4113685e-003  2.0130284e-002  1.6906865e-002  4.0790118e-001  3.2065504e-001 -2.9066224e-001 -6.4912110e-002  3.5103833e-001  5.8317725e-001 -1.3350198e-001  6.2017021e-001 -5.8365646e-001 -1.3910791e-001  2.3219062e-001 -2.9088130e-001 -2.1586301e-001 -2.9500322e-001 -1.7439765e-001 -2.5496273e-001 -2.3967063e-001 -5.5368848e-001 -6.5954447e-001 -3.6566807e-002 -3.5989861e-001 -2.5290673e-001 -1.2726127e-001 -2.2769694e-001 -3.3221106e-001  4.8360925e-001  4.0768931e-001 -1.7615496e-001  2.5785934e-001  5.4796437e-002  4.6646456e-001  5.6671243e-002  9.4946206e-001  4.4862247e-001 -8.0882854e-002 -1.0106463e-001
  3.6962636e-001  3.7854191e-001  5.7271512e-001 -4.1064860e-001 -4.1178503e-002 -3.8585816e-001 -9.1946690e-002 -7.2699714e-001 -3.2992035e-001 -2.8526109e-001 -2.7706884e-001 -5.7352387e-001  8.7970436e-002 -1.1821663e-001 -8.6399913e-001 -5.8984546e-001 -1.3696280e-001  5.6108698e-002 -3.1420199e-001  4.5795961e-001  3.7722301e-001  5.6396907e-002 -1.2913400e+000 -1.5675849e-001 -3.8594159e-001  1.0771247e-001 -7.6069364e-001 -4.6146551e-001 -5.8569643e-001 -8.1584076e-001 -7.3481716e-001 -1.1726293e+000 -2.0442291e+000 -1.6043655e+000 -8.2327804e-001 -3.2815710e-001 -8.8717837e-001 -8.1416418e-001 -6.2910306e-001 -4.8451833e-001 -5.2585780e-001 -3.9833274e-001 -5.7795970e-001 -1.2146379e+000 -7.3549596e-002 -7.6722844e-001 -3.5411192e-001 -8.1128248e-001 -6.9052268e-001 -6.5020342e-001 -9.1404195e-001 -1.2747846e+000 -6.1087451e-001 -2.8396346e-001 -8.5255076e-001 -8.0170277e-001 -1.0099849e-001 -5.7912615e-001 -7.4982673e-001 -2.8818634e-001 -1.4739125e+000 -3.1391503e-001  2.9480985e-001 -4.6109479e-001 -3.6770359e-002  3.2318920e-001
  1.8226541e-003  3.8393016e-001  7.4916579e-001 -2.8965430e-001 -7.2427270e-002 -7.3149080e-001  2.8915799e-001  1.2678246e-001  2.5929912e-002 -5.0076189e-002 -4.8212948e-002  6.1912548e-002  4.0634536e-001 -2.6985640e-001 -5.6519743e-001 -5.4052696e-001 -4.8701114e-002  5.0285132e-001 -3.6155369e-001  3.3929570e-001  6.9963499e-001  2.6075580e-001 -4.5630296e-001 -1.6314095e-001 -2.0959709e-001  5.1441471e-001 -9.9309669e-002 -2.3120670e-002 -7.6103598e-002 -1.1942760e+000 -8.2942536e-001 -1.1126108e+000 -7.2362104e-001 -1.4091664e+000 -6.2748924e-001 -8.9647801e-001 -1.1240727e+000  3.3899304e-001  9.3115404e-002  8.1236583e-002 -3.3998462e-001 -5.4361980e-001 -2.8139770e-001 -1.7548292e-001  5.1378008e-002 -8.0149607e-001 -5.8547083e-001 -4.7431690e-001 -4.6866776e-002 -3.7301545e-001 -8.0982993e-001 -1.4559041e+000 -1.0147119e+000 -7.5798476e-001 -8.9552684e-001 -6.5294908e-001 -4.9605934e-001 -1.5131052e-001 -2.4382260e-001 -4.9577419e-001 -1.0978241e+000 -1.4803589e-001  4.8879459e-001  8.6783272e-001 -2.9147381e-002 -1.9265882e-001
 -2.8750125e-001  4.4878233e-001 -1.7483379e-001 -5.0630843e-001 -2.0969414e-001 -4.4186645e-001 -6.5433540e-001  6.7827747e-001  1.2181758e-001  2.1103979e-001  1.4354325e-001 -2.0591867e-001 -5.2901716e-002 -1.1705357e+000 -4.2554968e-001 -5.7459599e-001 -2.2041290e-001  7.6723008e-002  6.8891725e-001  4.9651280e-001  7.8162793e-001  9.2990870e-001  6.8060640e-002  8.0977484e-001  5.5377799e-001  2.6822771e-001  2.4426059e-001 -2.9264508e-001 -3.7636653e-001 -5.2573568e-001 -2.3023774e-001  3.6754263e-001 -5.7403126e-001 -4.7878703e-001  3.9438470e-003 -7.6925040e-001  2.9129777e-002  1.5593922e-001 -2.1470106e-001  1.0188857e-001 -1.0306488e-001 -6.9178658e-002  8.4991678e-001  9.1792653e-001  1.3173855e-001 -7.4211694e-001 -1.7076419e-002 -3.0176920e-001 -1.1753342e-001 -1.5070368e-001 -2.9892387e-001 -6.8837914e-001 -6.8379360e-001 -5.9604401e-001 -3.2044967e-001 -4.0375319e-001 -2.4550509e-001 -4.5871217e-001  4.1982454e-001 -9.1180454e-001 -1.2479271e+000  2.5025114e-001  5.4177035e-001  4.0901064e-001  2.9218070e-001  7.1480782e-001
 -1.0401057e-001  1.2671468e+000 -1.0563582e+000 -3.1476518e-001  5.4127772e-002  4.2407756e-001 -6.0476774e-001  6.2624619e-001  8.0064274e-002  7.7917479e-001  2.1677738e-001 -3.5406751e-002  7.7957136e-002 -3.6843733e-001 -5.4972683e-001 -1.5012770e-001  2.0953814e-001  5.6469535e-001  1.0830215e+000  1.0340632e+000  9.9816553e-001  8.6421740e-001  3.8348178e-001  5.6605945e-001  3.0348442e-001  4.7475595e-001 -2.4863619e-001 -1.0046675e+000 -5.2291843e-001 -6.4606171e-001  5.5130469e-001  6.5500344e-001  6.2808432e-001  7.1294736e-001  5.4886180e-001  1.1494898e-001 -6.3512895e-001 -1.6676952e-001 -8.5588279e-001 -1.9245344e-001  5.8541882e-002 -3.3272280e-001  5.5280573e-001  8.2645004e-002 -7.2125740e-002 -1.2868683e+000  3.1483150e-001  8.8800383e-002 -4.4418190e-001 -3.2870482e-001 -1.1564894e-001 -9.5632766e-001 -7.8815521e-001 -5.4965610e-001 -7.9009015e-001 -2.0601551e-001  2.7473940e-001  7.6949235e-002  8.4637512e-001 -6.4568298e-001 -6.1713302e-001  1.1062198e-001  8.2389433e-001 -2.5221388e-001  6.5083023e-001 -9.6995695e-001
 -2.3467707e-001  3.9048834e-001 -3.0832624e-001 -1.6443117e-001 -6.3069686e-002 -4.3158259e-001 -3.8607170e-001  1.9214236e-001  2.8686892e-001  2.2235324e-001  3.3500740e-001 -4.1052804e-001  7.1640767e-002 -2.9076041e-001 -4.3832468e-001 -4.6646214e-001  1.9767169e-001  3.0295120e-002  8.8999307e-001  1.0395247e+000  1.5728859e+000  9.5855624e-001 -6.9292416e-001  9.8024712e-001  2.3905801e-001  1.0022392e+000  5.9506377e-002 -4.1109538e-001 -7.3115798e-001 -1.9569435e-001  1.7155360e-001  4.5480913e-001  9.2300890e-002 -5.5042640e-001  2.8106345e-001 -1.3687483e-001 -2.6356172e-001 -7.6615130e-001 -1.0569255e+000 -2.4181258e-001  4.8830227e-001 -5.1773280e-002  4.0658077e-001  4.2827858e-001  3.5957936e-001 -5.5292744e-001 -1.5800284e-002  1.4396546e-001 -6.2324193e-001 -8.3293365e-001 -3.2432318e-001 -5.0192791e-001 -2.8757457e-001  2.2695236e-001 -2.4397885e-001 -2.6272845e-001 -1.7862990e-001  1.4692468e-001  1.9388383e-001 -8.3619061e-001 -1.0388793e+000 -3.0737859e-002  3.8290512e-001 -1.2700626e-001  1.9079049e-001 -1.3172814e+000
 -3.6073138e-001  7.7272811e-002  1.5298727e-001  5.6296664e-001  1.8618561e-001 -3.9197206e-001 -1.7986303e-001  7.5848720e-001  3.3777200e-001  4.5879798e-001  1.3602651e-001 -6.5137763e-001 -6.4078112e-002 -1.5238513e-001  5.8039539e-001 -6.2329321e-002 -3.0497665e-001 -2.7140609e-001 -9.9204105e-002  7.2864963e-001  3.4893186e-001  3.2228784e-002  2.5151139e-001  7.1784222e-002  2.5667040e-001 -1.9221889e-001 -8.1023005e-001 -1.6058193e+000 -6.0127613e-001 -1.3484266e-001  3.5132110e-001  5.1988913e-001 -1.4494532e-001 -1.0363460e-001  6.1462379e-001 -1.6567249e-001 -3.3484688e-001 -1.6239015e-001 -1.7449769e+000 -7.1278624e-001  3.3056624e-001  3.1926465e-001 -1.2389625e-002  8.4495260e-001  2.7609803e-001  8.6510628e-001  8.0911356e-001  3.9908547e-001  4.1510464e-001 -3.3770762e-002  7.0600327e-001  9.1542156e-001 -5.0791297e-001 -4.7109542e-003 -8.2703596e-001  3.0875520e-002  3.5053604e-002  2.1134412e-001  1.1157729e+000 -1.2029528e-001  3.7707638e-001 -1.8013179e-001  1.6294873e+000 -6.9543315e-001  4.5057361e-001 -7.9845060e-002
  2.5875089e-001  2.9490555e-001  4.3520141e-001 -8.3582074e-002  3.6004627e-001 -3.6105046e-001 -1.4026962e-001  6.3917941e-002  3.2219433e-001  2.2439544e-001 -2.5714324e-001 -4.1192542e-001  1.3750275e-001 -5.3790146e-001  9.2024791e-001  1.3161511e-001 -2.7202389e-002 -6.0740684e-002 -1.5978659e-001 -1.4315869e-001 -2.3407474e-001  3.1172057e-001  4.8966616e-001  6.0689887e-002  5.6068909e-001  2.6767772e-001 -4.0794440e-001 -9.3427735e-002 -3.6944336e-001 -3.5533354e-002 -8.0127079e-002  1.4959594e-001  3.2681126e-001 -1.1176095e-001  1.2170431e-001  2.0964140e-002  9.6218017e-002 -2.9788499e-001 -8.1220289e-001 -5.1754246e-001  2.2088968e-001  1.8332418e-001 -3.1654195e-001  3.8715800e-001  3.6367561e-001  2.5220546e-002 -7.8827958e-001 -3.8650995e-001  9.9660015e-002 -4.9407850e-001  2.0727484e-001  1.5658024e+000 -7.7841348e-001 -3.4830602e-001 -1.3042098e+000  8.5105394e-002  1.4201501e-001  4.9967946e-002  5.6728548e-001 -5.0114928e-001 -1.2017481e-001  9.7526569e-002  8.2590206e-001  3.4006564e-001  5.7901147e-001 -5.6724647e-001
  4.0806652e-001  3.2278497e-001 -1.0920468e-002  1.0286649e+000  5.7030308e-002  6.0318363e-004 -2.8425982e-001 -1.0547941e-001 -3.7052215e-001  5.9693937e-001  1.5413945e-001 -1.4348567e-001  9.4208636e-002 -2.7013961e-001 -3.7087497e-001 -4.4290847e-001 -4.9910488e-001 -8.8042554e-001 -5.4505936e-002  4.8171994e-001  4.3887758e-001 -3.7391737e-002 -5.9518185e-001 -3.1600837e-001 -1.3816617e-001  1.9062615e-001  1.8898033e-001  3.4321329e-001  3.8598451e-001 -3.9062095e-001  5.1290026e-001  5.2967114e-001  6.8017132e-001  1.1723857e+000  4.9472308e-001  5.9594944e-001 -2.2939747e-001  3.8767456e-001  3.4524906e-001 -4.2331163e-002  2.1444943e-002 -6.0900999e-001 -7.7168191e-001 -3.3699992e-001  1.8294476e-002 -5.1516922e-002 -8.2343131e-002  1.5605263e-001 -8.4790659e-004 -4.1395990e-001 -6.2154453e-001 -1.0120825e-001 -2.5120721e-001 -3.4825048e-001 -7.1167984e-001 -2.4950534e-002  3.5737735e-001 -5.7589461e-001 -5.3996522e-002 -5.7462796e-002 -6.8040534e-001  1.4832746e-001  1.2846363e+000 -4.4242657e-001  3.6488051e-001  2.0105169e-001
 -3.4969374e-001  1.4625371e-001  3.0851686e-001  1.1564177e+000  1.3465563e-001  1.0162864e-001 -1.9130368e-001  3.5061453e-001  2.2591060e-001  1.9875734e-001 -2.4166208e-001  7.7875402e-001  2.7411908e-001  4.8782420e-001  3.1175677e-001  2.7740758e-001 -1.8909629e-001 -4.2298261e-001  3.8306328e-001  6.0200921e-001  3.6485345e-001  5.3937338e-001 -2.8610894e-001  1.0438444e+000  2.6236742e-001  4.5325733e-001 -9.1228460e-002 -3.0542111e-001  8.9581198e-001  3.1072788e-001  9.4444621e-001  5.2211182e-001  5.6742847e-001  9.6960967e-001  5.4354815e-001  4.0727724e-001  5.8628850e-001  3.8948234e-001  1.7920774e-001  1.3508622e-001  2.6320769e-001  1.0742868e-001 -1.2644465e-001  4.0423145e-001  1.6747867e-001 -1.0957588e-001  1.1183105e-002  5.4439282e-001 -5.0542697e-001 -7.4725249e-001  2.4184044e-001  2.2039273e-001 -7.2543985e-002 -1.9755435e-001 -1.4505595e-001 -1.5002120e-002  3.4730231e-001  3.1951919e-002  2.3410150e-001  1.5299204e-001 -4.6571897e-001  2.8194183e-001  9.3735281e-001  3.4510266e-001  2.7877396e-001  6.3725586e-001
  4.6258439e-001 -2.8813089e-002  1.9006026e-002  4.3166663e-001 -3.6860682e-001  8.2916923e-001 -3.9897530e-001 -1.0882532e-001  3.6289952e-001 -5.4970581e-001 -1.5055697e-001  1.8419626e-001  2.0036774e-001 -2.4608456e-001 -4.8911978e-001 -1.1355989e-001  1.2247438e-001 -3.6780891e-002 -3.0892967e-001 -6.2559476e-002 -4.9918716e-001  1.1257649e-001  3.6924288e-001 -6.4297387e-001 -2.8365734e-001 -5.7203986e-001 -8.4479847e-002  1.0334262e-001  3.3812606e-002 -4.3428037e-001 -3.3568577e-001 -2.6100805e-001 -2.7770456e-001 -2.0888141e-001 -3.4646458e-001 -5.3634214e-001 -3.9745650e-001  2.4971201e-001  2.2171908e-001  5.0031476e-001 -5.1374189e-001 -1.9341522e-001 -6.1105352e-001  1.5429590e-001 -9.6981144e-002  4.9084184e-001  3.9261138e-002  1.0319082e+000  1.8999722e-001  2.0228789e-001 -9.4447522e-002 -6.5307707e-001 -4.8710465e-001 -2.5091985e-001 -4.3045573e-001 -3.7185599e-001 -8.9196119e-002 -8.1329797e-001 -3.7795931e-001 -8.3111447e-002 -4.3586080e-001 -9.3652035e-001  4.9633422e-001 -3.2136038e-001 -7.1015435e-001  1.0061296e-001
  9.4302127e-001  1.8679214e-001  5.0034698e-001  7.8660048e-001  6.8204191e-001  5.8172927e-001  3.0429787e-001  1.4217488e-001  2.9161426e-001 -2.6141752e-001 -3.3514812e-001  9.6683100e-001  1.3766062e-001 -5.1219418e-002  2.2148101e-001  4.2410722e-001  9.2240617e-001  5.1723137e-001  2.3100026e-001  7.2299594e-001  1.4582811e-002 -2.9509871e-002  5.3080592e-001 -2.2183917e-001  4.6589684e-001 -2.4272534e-002  1.5081790e+000  1.0372837e+000  6.8345159e-001  6.5545112e-001  5.5399112e-002  6.4214626e-002 -3.2451715e-001 -3.9395169e-002 -4.3686638e-001  1.8676235e-002  8.3086225e-001  1.1587457e+000  7.3133594e-001  1.2359752e+000 -2.1908658e-001  5.4743075e-001 -3.7833779e-001  7.5896537e-001  2.7936598e-002  5.0595940e-001  1.8166020e-001  2.7033833e-001 -3.9640235e-002  3.3809139e-001  5.2029268e-001  3.3297587e-001 -1.3437876e-001  7.9438030e-002  1.4913009e-001 -2.8708729e-001 -1.3775181e-001  3.0335132e-002 -1.4874590e-001  1.5385158e-001  3.3643768e-001  2.3140427e-002  7.3966319e-001 -6.2464324e-002  7.9598003e-002  7.0140780e-001
  9.0045163e-001  2.2777920e-001 -3.3949632e-001  6.6358675e-001  3.3126488e-001  8.3551120e-001  3.5807152e-001 -1.2241686e+000  1.0301675e-001 -4.3339049e-001 -1.2426502e+000 -2.1006900e-001 -7.6490563e-003 -7.1332957e-003 -1.0867544e+000 -7.0382890e-001  9.5477295e-002 -2.9494009e-001 -2.6847019e-001 -3.2781071e-001 -1.7475668e-001 -1.3847411e-001 -1.2855571e+000 -2.0734717e-001 -2.9072736e-001 -6.7748627e-001  5.1808793e-002  3.0924357e-001  8.0760992e-001 -9.8308773e-001  6.9716625e-002 -6.7003429e-001 -1.6387477e+000 -8.3695783e-001 -5.4729893e-001  5.0314702e-003 -8.9546380e-001 -1.2570993e-001  4.9629199e-002  2.4433360e-001 -3.8108828e-001 -3.1538664e-001 -2.5476119e-001 -1.8866297e+000 -1.0385132e+000  4.9464794e-001 -6.9189426e-001 -2.7230457e-001 -8.0073341e-001 -3.4880123e-002 -1.1096540e+000 -1.7359846e+000 -1.3437478e-001 -6.6324934e-001 -3.2405288e-001 -1.2044243e+000 -4.0606741e-001 -9.8208280e-001 -1.4176011e+000  7.6808756e-002  3.1797434e-001 -3.8034919e-001  4.9534725e-001 -1.1462459e+000 -5.5877846e-001 -2.3381613e-001
  7.5572337e-001  2.2606238e-001  8.2085181e-001  1.4765039e-001 -1.1858199e-001  4.2967617e-001  5.9534756e-002  3.7312639e-001  2.5384491e-002  7.3298475e-001  6.4811452e-001  2.0538555e-001  4.7939788e-001  3.4573824e-001  6.8527421e-001  5.0439105e-001  4.5751727e-001  6.9992805e-001  5.1949274e-001 -2.2201721e-001  6.0436021e-001  4.9254040e-001  9.2692885e-002 -2.8371724e-001 -2.4823753e-001  1.0000746e-001 -4.3022850e-001 -1.3478828e-001  1.6073152e-001  2.6164497e-001  5.0102244e-001 -7.8294014e-002  7.2015016e-001  8.5370286e-002  3.6098566e-001  2.8435562e-001  2.9245699e-001  4.9001063e-001 -3.9359462e-001  3.0867247e-001 -8.9495948e-002 -5.1193096e-001 -2.1921359e-001 -3.1695969e-001 -5.8172878e-002  2.8709671e-001 -6.5077873e-001  3.9313702e-001  7.4929857e-001 -3.0127268e-001  1.4712650e-001  4.2266913e-003  1.1203801e-001 -2.5597520e-001  5.6508453e-001  4.0363237e-001 -9.7537411e-002 -1.0179876e-001 -3.4935869e-001 -7.9567362e-003  3.1478855e-001  1.3678133e-001 -2.4651417e-001  1.4006425e-001  6.1917960e-002 -2.4399498e-001
 -1.3349982e-001  9.1100769e-002 -7.1066721e-001 -9.0857050e-001 -5.8834748e-001 -1.0697947e+000  7.5157219e-002 -4.8143903e-001 -3.6133854e-001  4.9275341e-003 -5.7585944e-001 -3.2310739e-001  1.9120904e-001  4.5199954e-002 -1.4307311e-001  1.4232863e-001  7.7877990e-001 -2.5466869e-001 -2.7542039e-001  3.0337801e-001 -4.4634509e-001 -5.7788167e-002 -6.3042224e-001  5.6855788e-001  5.9567549e-001  6.1745176e-002 -6.1570619e-001 -6.1818849e-001 -2.2513804e-001  3.7757790e-001 -4.8001219e-001  8.0769897e-004  4.8884634e-001 -5.7733990e-001 -3.9934365e-002 -9.0704518e-002  1.9699396e-001  5.0243064e-002 -5.1232175e-001 -3.8521641e-001  8.6719863e-002  5.7535867e-001  1.3247543e-001 -2.3911072e-001  6.6406102e-002  7.0294713e-001  4.4422421e-001 -3.8051007e-001  1.8899937e-001  8.4189065e-001  1.8225063e-001 -5.8602615e-001  6.3693195e-002  1.9956435e-002 -5.5520391e-001 -1.1822525e+000  1.1587624e-002  1.4167875e-001 -3.9826385e-001  2.0474182e-001 -8.6166160e-001  2.8012004e-001 -8.1660709e-001  1.5640327e-001  1.3696807e-001 -4.9037608e-001
  7.4926207e-001  2.6373864e-001 -7.3213100e-001 -1.2933502e+000  4.8038032e-002 -4.4351001e-002  7.2644828e-001  1.5571490e-001  1.6267544e-001  5.7030726e-001  6.3728163e-001  5.9063736e-001  8.2678802e-002  1.3598127e-001  1.4650894e-001  2.8546006e-001  7.1334310e-001  5.6881519e-001  9.2372004e-001  6.1761922e-001  1.0564122e+000 -1.7408309e-001 -2.8210468e-001  1.0174566e-001  6.0069911e-001 -2.0090252e-001  2.6559342e-001  6.6144339e-001  4.5810092e-001  1.6121236e-001 -8.6606717e-002  1.8572479e-001  5.7008015e-001  3.8741195e-001  1.0624715e-001  2.0326738e-001  3.6491596e-001  2.5220256e-001  5.5634430e-002  2.4006417e-001 -3.4843834e-002  5.1501349e-001  6.9877948e-002 -4.4169096e-002 -1.9834616e-002  3.6990235e-001  9.1078492e-001  1.9222110e-002  5.1104637e-001  6.4572108e-001  2.8015812e-001  8.6371491e-002  8.5267263e-002  1.4595472e-001 -4.7715209e-001 -1.0819035e-001  3.1859031e-001  4.7311659e-001 -8.3811041e-002  5.0498927e-001  1.2810962e-001  3.5274274e-001 -5.3486880e-001 -1.6145690e-001  7.0554361e-001  7.2804830e-001
 -4.9185439e-001 -4.1079231e-001  3.2964124e-001  5.3467227e-001  4.5588705e-002  3.5977167e-001  2.6051619e-001 -2.8305390e-001  2.3449095e-001  7.7611177e-001 -3.5535505e-001  3.3340346e-001  5.3055170e-002  5.3831303e-003 -7.3131329e-001 -1.2421608e-001  6.8749140e-001  8.4793589e-001  6.7350033e-001  1.7308526e-001  5.4348651e-001 -5.6284588e-002 -6.1157741e-001 -2.4331974e-001  1.5780063e-001 -1.6878511e-001  3.6855104e-002  1.3018384e-001 -3.9275156e-002 -4.0194022e-001 -1.0218533e-001 -6.0298898e-001 -3.4743467e-002 -3.2456860e-001 -3.9251347e-001 -1.7640618e-001 -4.8850320e-001  5.5244228e-002 -5.7310942e-002  8.6094968e-003 -6.5616957e-001  1.9301587e-001 -7.8869416e-001 -4.6670249e-001 -2.5485895e-001 -4.4760110e-001  6.2867577e-002 -4.5209233e-001  1.3762229e-002  2.5607241e-001 -1.2061396e-001 -6.4992901e-001 -5.1739619e-001 -3.4918461e-001 -1.0765388e-001 -4.8274586e-001  1.8278821e-001  2.6853876e-001 -2.2903878e-001  1.0134833e-001 -1.4249368e-002 -3.6047606e-002 -1.6116487e-001 -2.7720351e-001  2.1802141e-001  4.1185083e-001
  1.5274777e+000 -2.5870262e-001 -3.6675918e-002 -2.1992808e-001  7.0374607e-001  1.0000363e+000  4.7205102e-001 -2.7289178e-001  3.9153771e-001 -1.7936066e-001 -5.6164741e-001  3.2600838e-001  2.8222931e-001  4.4796029e-001  3.9911543e-002  4.6404105e-001  1.8372183e-002  5.1334166e-001 -1.3161268e-001 -1.3035775e-001  2.6803944e-002 -1.9923192e-001 -1.6624941e-001 -1.3637355e+000  2.0443841e-001 -5.6744303e-001  2.2243675e-001  9.0579931e-001  6.7945866e-001 -4.1814754e-002 -7.0977806e-001 -5.7338170e-001 -8.7700409e-001 -6.8826439e-001 -1.2488064e+000 -1.0687452e+000 -3.0909652e-002  5.2394142e-001  7.0340648e-001  5.0440325e-001 -5.9237604e-001  2.2692168e-001 -9.4700011e-001  1.1044812e-001 -5.8259596e-001  7.0837656e-001 -6.9201980e-001 -7.0818618e-001 -1.3117134e-001  2.1724309e-002  1.8280803e-002  7.0854662e-002  5.8903078e-001 -3.3673103e-002 -7.1092041e-001 -2.4493150e-001 -3.2687638e-001 -9.4462210e-002 -7.4085735e-001  5.5192861e-001  6.5594327e-001 -7.1497037e-002 -6.1951617e-001 -1.1130166e+000 -2.4326660e-001  4.1015244e-001
  1.7984722e+000 -5.2435681e-002 -1.2488256e-001  1.5600944e-001  3.4725207e-001 -7.1402482e-001  6.3421363e-001  1.4782896e-002  5.2076337e-001 -5.1558970e-001 -5.7092761e-001 -1.9923995e-001 -1.8572218e-001  3.8218982e-001 -2.1088756e-001 -4.9690490e-002  6.4867921e-001 -6.1881516e-001 -4.1444184e-001 -5.1419331e-001 -2.0410587e-001 -4.5440848e-001 -3.0869111e-001 -5.6644944e-001  2.9250195e-001 -3.4310984e-001  8.2753556e-001  5.6483429e-001  3.7016097e-001  2.3756150e-001 -1.6358689e-002  1.1996808e-001  8.4879607e-002  4.1318671e-001 -1.2727261e-001 -6.5988770e-002 -1.3666512e-001  1.4052614e-001  4.5759587e-001  2.4114562e-001 -2.8307709e-001  5.6769612e-001 -8.9945244e-004 -3.4854445e-001 -9.6324760e-002  1.5567206e+000 -2.2073902e-001  2.2778070e-001 -3.2857868e-001  4.1422595e-001  2.7519720e-001 -1.2699900e-001  4.4636439e-001  6.9946375e-002 -3.9221948e-001  1.6792445e-002  6.7843303e-002 -3.9236666e-001 -9.8265868e-002  3.1434239e-001 -4.2183446e-001 -5.8207310e-001 -1.0642661e-001  4.2513956e-001 -7.7234457e-003 -6.0326895e-001
  6.4006494e-001  3.6393435e-001  1.2177455e+000  2.3457363e-001  6.8660555e-001 -3.5375639e-001  9.4297509e-001  1.4761270e-001 -2.3026775e-001 -1.4343256e-001  1.6207255e-001  6.2497416e-001 -2.4592321e-001 -2.3648861e-002 -1.0218536e-002 -6.4323268e-002 -9.7344518e-002  4.6584385e-002  6.5489300e-002 -4.1718976e-001 -3.5087833e-001 -1.1071333e-001  5.9890404e-001 -3.1988191e-001 -2.5923752e-001  7.1145887e-002 -1.3042581e-001 -4.4810066e-001  4.3679529e-001  2.8953389e-001 -3.8589706e-001 -1.6330947e-001 -8.9585420e-002 -2.0190059e-001 -5.6445075e-001 -6.2064360e-001  2.3577450e-001 -4.3548833e-001 -2.8681097e-001 -2.4332348e-001 -9.7459570e-002  1.1597699e-001 -3.7511941e-001  2.0205637e-001  2.6532691e-003  2.9025617e-001 -4.3640549e-002 -6.5616997e-002  2.0817350e-001 -2.0835628e-001  1.9479314e-001 -1.8090611e-001 -3.3692353e-001 -5.1170470e-001 -1.6997638e-001 -1.0082797e-001 -6.3786722e-001 -2.1770836e-001 -4.5048892e-001  2.8724981e-001 -1.0177378e+000  3.6511426e-002  5.3082160e-002  2.4561536e-001 -3.3212230e-001 -9.1994591e-001
  1.3836641e+000 -3.5326027e-001 -1.0561054e-001 -5.2973062e-001 -2.0341699e-001 -2.4174783e-001  8.6704839e-002 -2.8957110e-001 -2.4775734e-001 -8.1774534e-001 -5.8758954e-001 -6.2223527e-001 -2.0817222e-001 -2.7522437e-002  6.9979691e-001  7.3872286e-001  5.7721020e-001 -8.4928598e-002  4.0136336e-001 -2.8539054e-001  4.9989192e-001  3.7457133e-002  7.6367100e-001  3.2404325e-001  5.0324589e-001 -5.0818098e-001 -1.1293114e-001  1.1940234e-001  5.8980827e-001  9.0909620e-001 -5.5526687e-001 -7.3558842e-001 -4.4481592e-001 -6.4711569e-002 -8.3754202e-001 -8.5531037e-001  9.4278440e-001  7.9718834e-002 -6.5770790e-001 -4.3036298e-001  5.2369669e-001  1.5476344e-001 -1.1520181e-001 -2.2276786e-002  4.6747974e-001  1.9621729e-003  2.5465985e-001  4.0905468e-002  2.5400548e-001  3.3009037e-001  2.7415076e-001  3.5398856e-001 -9.9430291e-002 -4.1624112e-001 -9.3078851e-001 -8.6997107e-002 -8.0809832e-001 -2.7636791e-001 -3.9301509e-001  9.8115327e-002  1.5827122e-002 -4.0164270e-001 -2.3335906e-001 -4.2061065e-001 -1.5100316e-001 -8.6458702e-001
  1.9836667e+000  6.7322701e-001  1.4023031e+000  2.9772908e-001  5.6824209e-001  7.1019300e-001  4.3674600e-001  1.1248691e+000  4.8555560e-001  4.0872713e-001  1.0811433e+000  8.5388193e-001 -3.3663252e-001  1.7604465e-001  1.1248908e+000  5.7523430e-001  3.6114773e-001  1.1578506e+000  1.0113381e+000  9.6113543e-002 -4.9751890e-001  7.5859373e-001  1.8789058e+000 -1.8486437e-002  4.0523480e-002  2.7454874e-001  5.2877912e-001  7.8285819e-001  1.1569072e+000  1.6792480e+000 -8.2743045e-002  6.9690370e-001  8.8369079e-001  1.1116466e+000 -2.2580719e-001 -7.8424292e-001  1.2607886e+000  2.2686355e-001 -3.1456992e-002  7.1321421e-001  4.0751620e-001 -4.2461727e-001 -4.5614829e-001  9.7036608e-001  5.2772962e-001  3.3356831e-001 -3.2879040e-001  4.3436620e-001  2.2535049e-001 -7.7721376e-001  4.7643310e-001  6.8321107e-001  5.1114727e-001 -5.8884657e-001 -2.8114396e-001  9.7089974e-001 -5.1668075e-001 -7.3245986e-002  4.6850021e-001  3.7914854e-001  1.4004291e+000  2.7142342e-001  9.5113627e-001  2.8522008e-001  3.2214980e-001  6.3948298e-002
  9.8352863e-001 -6.0823495e-001  2.6165807e-001 -6.0852621e-001  6.5745301e-001  9.7638473e-001  5.0616063e-001  1.0730216e+000  5.9184320e-001  6.6189251e-001  9.4904162e-001  1.1275187e+000 -4.1483696e-001  5.5272810e-001  4.7069707e-001  9.0750829e-001  9.4664526e-001  1.3478439e+000  1.3415678e+000 -2.9921525e-002  4.2885543e-001  1.1545010e+000  1.5542483e-001 -4.4633050e-001  4.0443064e-002  5.3898334e-001  6.5073542e-001  1.4293775e+000  1.0910356e+000  4.3635747e-001 -1.6022247e-001  5.3297281e-001  7.2553447e-001  2.5077087e-001  2.7299574e-001 -2.4839239e-001  4.4290826e-001  7.0325827e-001  9.0303226e-001  7.4744463e-001  5.3750009e-001 -2.5024101e-001 -3.0498366e-001  2.9104824e-002  2.2561737e-002  9.7540859e-002  1.8870131e-001  3.9578274e-001 -5.5527070e-001 -5.6456285e-001  3.4538214e-001  5.5184057e-001  1.7765115e-001 -5.7882592e-001 -8.4906851e-001  3.1261750e-001  7.2183077e-003 -3.2418126e-001  1.0896187e+000  7.2302517e-001 -6.4221425e-002 -1.5040306e-001  6.1269875e-001  6.6261135e-001 -6.8742992e-001  4.2319074e-001
  3.6696009e-004 -4.5593485e-001  1.3738590e-002  3.9649863e-001  2.7067598e-001  1.1811634e+000 -2.7803567e-001  3.3182598e-001  2.5961490e-001 -2.4722697e-001  6.5967860e-001  5.3078963e-001  4.7255657e-001  3.8689249e-002  7.1127119e-001  4.4408552e-001  6.5803058e-001  8.3521464e-001  7.7168143e-001 -1.3486399e-001 -5.5467095e-001  1.7861203e-002  1.1020604e+000 -7.3568925e-001  1.4179487e-001 -1.7793914e-001  9.1921558e-001  6.2715909e-001  8.2002269e-002  8.9822234e-001 -6.6450905e-002 -2.4075689e-001  9.8467851e-001  1.5197391e-001  2.0523802e-002 -8.6479778e-001  9.8818926e-001 -3.0174979e-001  2.4401010e-001  1.6717328e-001 -1.5921630e-001  1.0954943e-001 -6.6475748e-001  1.2237819e+000 -3.1803014e-001 -5.5043229e-001 -1.2495767e-001 -2.7054130e-001 -2.6332842e-001  1.0092327e+000  4.7145316e-001  1.2141568e+000 -7.4231522e-002 -5.0524498e-001 -1.1355282e+000  9.0104021e-001  4.5502373e-002 -6.2072031e-001  4.5044710e-001 -6.4148973e-001  1.2603173e+000 -1.0075274e+000  1.8937389e-001  3.8105399e-001 -8.1178633e-001 -1.5167385e-001
  8.2877556e-001 -4.4887228e-001  5.8404471e-001  3.9943788e-003 -1.1162998e-001 -2.6499083e-001 -6.6857438e-001 -4.7640584e-001 -5.5904629e-001 -3.6148929e-001 -5.8372813e-001 -4.2637909e-001 -3.3650727e-001 -1.2220064e-001 -5.1390164e-003 -1.0929090e-002  6.1045551e-001 -4.7144980e-001 -7.7960723e-001  1.6336321e-001 -4.8030191e-001  4.6032863e-001 -2.8529164e-001 -4.9877627e-001  2.2645964e-001 -1.1337295e-002  5.4879545e-002 -1.0672429e-001  9.9581908e-003  2.1295773e-001 -1.1650611e-001 -3.5236076e-001  8.5516931e-001  8.1121695e-003 -4.2565557e-001 -4.6390043e-001  2.5000527e-001 -3.3354765e-001 -4.3614483e-002 -8.2916940e-002 -1.8548820e-001  1.1605283e-001 -8.3563655e-001 -4.7340323e-001 -7.2214831e-002 -8.7498483e-002 -6.5887438e-001 -7.6875147e-001 -9.9660407e-001  2.5095166e-001 -1.7560819e-001 -2.5998355e-001 -1.3302370e-002 -5.6397198e-001 -5.2480477e-001 -3.4588771e-001 -2.3042521e-001 -6.3726327e-001 -2.1553871e-001 -9.6215434e-001 -1.8500131e-001 -5.1982694e-001 -7.6021461e-001  3.2255152e-001  3.3511983e-001  9.5769902e-002
 -1.7148146e+000  4.1211821e-001 -9.3158750e-002 -1.6057088e+000 -7.0157878e-001 -1.0357340e+000 -1.6849414e+000  5.4830659e-001 -6.6178472e-001 -3.0136211e-001 -6.4658873e-001 -8.8805946e-002 -2.0950193e-001 -1.9282812e-001  2.8141172e-001 -3.8475375e-001  7.6651313e-002 -1.2497782e-001  4.0403291e-001 -4.2848587e-001  5.4581366e-001  7.4403232e-001 -1.6602249e+000 -3.0508543e-001 -6.5656078e-001  4.4478316e-002 -9.7459316e-001 -1.6024520e+000 -7.7359863e-001  1.4602417e-001 -7.3591606e-002  2.7439956e-001  3.8500425e-001  2.8383308e-001  3.1268966e-002 -1.0341261e+000  7.9901076e-002 -5.6612422e-001 -9.6635935e-001 -3.2529109e-001  4.6819492e-001 -5.2142384e-001 -9.2327805e-002 -1.3725491e+000  3.8244012e-001 -3.6317972e-001  8.2782032e-002  7.8927242e-001 -4.9371709e-002  5.8125900e-002 -4.3751207e-001 -6.9707181e-001  2.3072198e-001 -2.0605905e-001 -6.4752377e-001 -6.8218516e-001 -6.4963324e-001 -1.2428204e-001  2.1327956e-001 -1.3731928e+000 -7.7610821e-001  2.6969680e-001 -1.9709764e+000  3.6094463e-001 -1.2364083e-002 -1.0217503e+000
 -1.4453224e+000  6.4599425e-001  6.2426263e-001 -3.9415351e-001  5.3291607e-002 -8.2316513e-001 -1.3686666e-001  7.7878337e-001  1.4976917e-001  7.0399313e-001  1.9552914e-001  4.7996729e-001  1.4352080e-001  1.4666527e-001  3.1788299e-001  3.1729003e-001  7.8568868e-002  6.0555938e-001  1.5022823e+000  5.5062054e-001  6.7031426e-003 -1.6944008e-003 -9.8175108e-001  3.5920410e-004  9.1160244e-002  1.9640932e-002  4.0360097e-001  1.7489267e-001 -1.6144746e-001 -3.6118414e-002  7.7259801e-001 -2.3125190e-002  1.3308565e-001  4.6982443e-002 -2.0817873e-002  8.7949594e-001 -2.4262695e-001  1.9727062e-001 -1.9335542e-002  3.0724405e-001 -2.4233419e-001 -1.0118814e-001  4.6036377e-001 -4.6967574e-001  1.2549909e-001 -5.6045544e-001  1.5714118e-001  9.4933132e-001  2.2357215e-001 -6.3110137e-002 -2.1767998e-001 -3.7568093e-001 -5.9382818e-002 -1.3165695e-002 -1.8840845e-001 -3.5630220e-001  9.1622202e-002  2.8381280e-001 -9.3325952e-002 -3.5453378e-001 -1.5836777e+000  1.8614083e-001 -4.3430414e-001  1.0362126e+000  5.7236147e-001 -6.3184438e-002
 -8.2162573e-001  8.2321979e-002 -4.1299546e-002  5.8030110e-001  5.8304919e-001  1.0259300e+000 -2.3762232e-001  1.4290606e+000  8.8452881e-002  7.9533240e-001  1.2047317e+000  1.2608061e+000  4.5722489e-001  6.8350870e-001  9.5640419e-001  6.4668474e-001  8.3520565e-001  1.1889090e+000  1.1748940e+000  1.1444105e+000  1.7469598e-001  8.0229478e-001 -3.3256434e-001  5.2940170e-001  3.1014306e-001  8.8650304e-001  1.0782085e+000  9.8467740e-001  7.6808785e-001  8.4661499e-001  8.9166267e-001  9.9918554e-001  2.4928524e-001  6.5418105e-002  4.7290170e-001  7.4698540e-001  9.2405749e-001  3.8116370e-001  5.8071070e-001  7.8993704e-001  7.6519059e-001 -4.2779584e-001  6.0053470e-001  2.3386860e-002  8.0465018e-001  4.9203774e-001  4.1296949e-001  7.4179258e-001  5.5834777e-001  1.5854948e-001 -9.2045075e-002 -1.1330843e-002  2.1910662e-002  2.2046627e-002  5.7877374e-002  2.4340387e-001  8.5919346e-002  6.2441415e-001  8.7607157e-001 -7.7488743e-001  3.2929534e-001 -7.9735697e-002  3.6135283e-001  2.0793587e-001  4.7145978e-001 -6.2284621e-001
 -8.0311165e-001  3.4204944e-001 -3.7452714e-001  2.9028566e-001  3.4160158e-001  6.5364228e-001 -1.0288064e-001  7.4397512e-001 -1.6041261e-001  5.5385373e-001  7.4349335e-001  8.3132257e-001  2.9969555e-001  2.3085825e-002  1.4757736e+000  8.0712632e-001  1.8770426e-001  5.0472398e-001  6.4106839e-001  6.1160254e-001 -8.8310372e-001  4.2825135e-001  3.5586487e-001  1.2149251e+000  8.4791760e-001  1.2414512e+000  7.2949142e-001  2.6794183e-001  5.0797561e-001  7.0835752e-001  1.2960025e+000  7.0972836e-001  1.0805703e-002  2.3308842e-001  5.7340595e-001  1.0816047e+000  3.1133138e-001  3.3498517e-001  3.1668582e-001  2.6815002e-001  7.2354131e-001  1.8252249e-001  7.8083075e-001  8.8947170e-001  5.5508181e-001  8.6905633e-001 -4.3862006e-001  3.2726880e-001  3.0637406e-001 -3.5715732e-002 -7.7851855e-002  4.1967043e-001  1.9583655e-001  3.0919141e-001 -1.8085208e-001 -3.4973902e-002  4.2798964e-001  8.8895624e-002  3.8327069e-001 -5.6149896e-001  6.6037122e-001  3.8111238e-001  3.0647874e-001  6.5053051e-001 -5.1279353e-001  1.4854058e-001
 -8.2238623e-001  7.0735647e-001 -3.6286558e-001 -9.6473960e-001  1.9358042e-001  3.8813808e-001 -1.1661326e+000 -1.7778228e-001 -5.3145940e-001  1.7753642e-001  2.4886415e-001  1.7400887e-001  2.8411845e-001  3.1845202e-001 -4.7513990e-001 -5.7529912e-001 -6.4537422e-001 -7.2473329e-002  5.7997257e-001  1.5834369e-001  5.5682795e-001  6.2146494e-001 -5.5720056e-001  1.0187011e+000  1.6950954e-001  3.2185612e-001  5.9677060e-001 -6.1510546e-002 -7.6948740e-001 -1.0858989e+000  8.0854217e-001 -2.2696412e-001 -6.9200854e-001 -5.6053285e-001 -2.2790602e-001  3.0536558e-001 -1.0037612e+000 -1.8923303e-001  3.7963630e-001  2.0811405e-001  1.7568928e-001 -2.9249939e-001  1.1162204e+000 -9.7315205e-001  5.6987138e-001  8.9571740e-002 -3.3292571e-001  4.6064523e-001  6.2354969e-001 -1.2798840e+000 -7.4565480e-001 -1.2338718e+000 -4.0838637e-002 -1.5579820e-001  5.4969119e-001 -5.7000876e-001 -3.9723999e-001 -3.8555097e-001 -2.5708233e-002 -7.6304476e-001 -4.8810218e-001  3.1206909e-002 -8.6811805e-001  6.1577946e-001 -4.5459452e-001 -4.8941523e-001
 -5.8772665e-001  3.1565313e-001 -1.8309304e-001 -1.4002982e+000  2.7106147e-001  8.9764415e-002 -1.4813172e-001  1.2366620e-001 -1.2468043e-001  5.2108891e-001  4.3300958e-001  5.8163789e-001  5.5357887e-002  7.0143386e-001 -3.4380704e-002 -2.6110365e-001 -1.2895810e-001  4.5733833e-001  8.8072702e-001 -2.3492543e-001  5.0847476e-001 -5.7438828e-004 -2.1310203e-001  6.2226365e-001  2.5496083e-001  4.2210980e-001  1.1576797e+000  7.5270532e-001  4.2815977e-001 -3.5866176e-001  3.8376084e-001 -1.4621671e-001 -5.7559954e-001 -6.1831608e-001 -4.9132609e-001 -3.0089831e-001 -3.1360406e-001  1.7811814e-001  7.4942973e-001  9.4438049e-001  2.7684808e-002  2.8968629e-001  5.3824091e-001  3.9452378e-002  6.9279748e-002  2.3252719e-001 -5.8171562e-001  2.8547239e-001  5.2023549e-001 -4.7078410e-001 -7.3884763e-002 -3.5891068e-001  5.3835565e-001  1.9945532e-001  1.5182913e+000  3.6668404e-001 -7.4969654e-001  1.5097609e-001 -1.7894203e-001 -4.1955315e-001 -1.9697356e-001  8.3890899e-001 -1.3022763e+000  1.1840721e+000  3.9005799e-001 -5.3366016e-002
 -8.3788263e-003  5.5117725e-001  4.9520014e-001 -1.3732264e+000  4.5220032e-001 -9.8981941e-001 -6.8371447e-001 -4.4097278e-002  3.8578426e-001  2.2146652e-001 -1.0754311e-001  5.6335834e-001  1.9676535e-001  2.6920933e-001 -4.0384035e-001 -4.6740047e-001 -5.4119605e-001  3.8876672e-001  5.7924890e-001  2.3494675e-001  7.7455739e-002  3.6134332e-002 -1.1234925e+000  7.7908353e-001 -4.9376553e-001 -3.4201263e-002  9.9432748e-002 -2.8243928e-002 -3.0975114e-001 -1.0013389e+000 -3.9808807e-001 -8.4381137e-001 -1.3351411e+000 -1.3323184e+000 -6.0455907e-001 -1.7021644e-001 -7.5022157e-001 -8.3382735e-001 -2.9839762e-001 -4.1737800e-001 -8.5235185e-002 -6.2796344e-002  8.7360499e-001  5.4218186e-002  4.3469165e-001  3.5217474e-001  6.3860260e-001  5.0620558e-001  8.6879385e-002 -3.7678888e-001 -2.6093324e-001 -9.0261326e-001 -6.7145612e-001 -3.1614667e-001  7.1296032e-001 -7.9867181e-002 -7.7424309e-001 -1.8226516e-001 -3.6465618e-001 -7.8472028e-001 -1.8696411e+000 -8.1750420e-003 -5.9281566e-001  4.5227229e-001 -5.5932944e-002 -2.9042262e-002
 -6.4841005e-001  5.0193131e-001  3.1385413e-001 -6.1420999e-001  1.8227466e-001  1.3578674e-002  6.0441512e-001  5.6096857e-001 -2.9563826e-001  1.1941999e+000  1.3274889e+000  1.2577780e+000  4.3156640e-001  7.3499842e-001  7.3054710e-001  6.3543987e-001  1.2024206e-001  9.6410829e-001  8.8027272e-002  1.1749444e-001 -1.3244017e-002  5.0701442e-001  9.2584601e-002  8.2042687e-001  8.7161570e-002  7.4485134e-001  4.1311559e-001  1.7853733e-001  5.5978357e-001  6.5069577e-001  7.0146616e-001  7.1262147e-001  1.1854693e+000  4.8956545e-001  3.6362589e-001  1.3852422e-002  1.0969447e-001  5.8333520e-001  8.9736678e-001  1.3022121e-001  3.7557993e-001  2.4028829e-001  7.3716332e-001  1.9414937e+000  5.7713838e-001 -7.4497107e-001  3.1817161e-002 -3.0883179e-002  5.2992401e-001 -3.1022572e-002 -5.0342920e-002  4.2149092e-001  4.5626218e-001  1.2955808e-001  5.5046782e-001  2.2019584e-001 -1.0437954e-001  6.3721612e-001 -1.4263658e-001  8.2237975e-002 -6.9617609e-001  6.7566369e-001 -2.0812880e-001  9.8747438e-001  2.8038006e-001 -1.1031217e+000
 -7.7118545e-001 -7.3448269e-002  1.7345508e-001 -8.0995183e-001 -1.5570398e-001 -4.6244204e-001  3.7651564e-002  2.2530260e-001 -1.5657862e-001  7.3467438e-001  1.5952375e-001  1.7945146e-001  1.1198245e-001  1.9797962e-001 -2.4772538e-002 -5.8493616e-005 -5.9590557e-002  1.4503348e-001 -3.1023820e-001 -1.1722409e-002 -2.4329217e-001  1.3624215e-001  8.3205462e-001  6.3479689e-001  4.2336086e-001  7.6671973e-002  1.4673994e-001 -4.7169892e-001  2.7040602e-001  2.7563047e-001  4.0146262e-001  3.9295447e-001 -1.7456250e-002 -2.5184641e-001  6.9756785e-001  1.5653804e-001  2.9420388e-001  4.4158004e-002  1.0483587e+000  2.0128982e-001  3.3228337e-002  7.2848846e-001  9.6931270e-001  1.8585613e+000  5.0253777e-001 -9.6039782e-002  8.7724380e-001  1.3413216e-001  3.6871346e-001 -5.1057055e-002  3.4103750e-001  4.6638289e-001  1.9289426e-001  3.0679729e-001  6.0672304e-001  4.8780856e-001  5.0076919e-001 -1.3503224e-001  6.0960638e-001 -2.2191191e-001 -6.2431100e-001  7.5118443e-001 -5.3731840e-001  6.5662364e-001  5.1450140e-001  3.1013471e-002
 -5.5144213e-001  8.3527350e-001 -7.4563926e-001 -1.7076227e+000 -1.8865161e-001 -5.6130111e-001 -1.4986661e-001  3.4903825e-001 -1.8150896e-001  8.5632080e-001  3.0517577e-001  9.6955677e-002 -1.5743522e-001  6.8937753e-003 -7.8638123e-002  1.7180938e-001 -7.4989132e-001  9.0010870e-001 -2.4519412e-002 -5.1204074e-002 -3.3776672e-001  1.8536581e-001  1.4919785e-002  3.5329051e-001  5.5166757e-003 -4.3024514e-001  1.6756058e-001  2.3732295e-001  1.9999664e-001  3.7363010e-001  1.0886838e+000  1.0985565e+000  1.1141626e+000  1.4527954e+000  9.8599654e-001  9.0912980e-001  1.0607968e-001 -5.7658855e-001  3.9224211e-001  3.9621573e-001  3.9166179e-002 -1.1938879e-001  7.3827235e-001  5.9559561e-001  3.0514539e-001 -1.2316743e-002  2.7266834e-001  4.1129099e-001  6.9377689e-001  1.0786069e-001  4.4394432e-001 -1.5947017e-001  6.6463200e-001  6.1557264e-001  1.1031594e+000  6.7875532e-001  1.6712097e-001  5.3992313e-001  4.7593723e-001 -1.6461176e-001  7.9444612e-001  4.3904810e-001 -1.7287162e+000 -9.2676578e-001  4.2881492e-001 -8.4461932e-001
  7.3167134e-001  4.5087201e-001 -2.1483946e-001 -1.6231573e+000 -2.3138135e-001 -7.7522070e-001  1.1091684e-001  8.2126061e-002  3.4476866e-002 -3.2604055e-001 -6.4714743e-001 -8.2342012e-001 -5.4035060e-001 -1.3624742e+000 -3.6983773e-001 -3.1848508e-001  7.7201325e-001 -5.3610359e-001  1.8382671e-001  6.6983598e-001  8.4006324e-001  5.1828105e-001  8.6689063e-001  7.1877323e-001  5.9911227e-001 -3.2587037e-001  9.3841284e-001  1.0318353e+000  7.3039351e-001  4.8123228e-002 -1.5562501e-001 -3.4269042e-001  3.3680769e-001  1.0676529e+000 -1.7552396e-001  8.6586549e-001  4.0232439e-001  9.3570005e-001  3.3068532e-001  1.7591658e+000 -3.0550352e-001  7.4854379e-001  1.0345512e+000  5.5087950e-001  3.5842172e-001  8.3980552e-001  1.1739353e+000 -2.0925943e-001  7.2921134e-002  5.7691733e-001  7.1860686e-001  3.7277018e-001  3.6720213e-001 -5.5708382e-002  7.3934094e-002  3.7887740e-002  4.7165596e-001 -5.2213341e-001  1.2641448e-001 -2.0701795e-001 -1.2189088e-001  1.1889531e-001 -2.6452153e-001  2.3631621e+000  9.5357176e-001  1.7755606e+000
 -7.4026378e-001  7.9819004e-001 -1.8087158e-001 -7.2195516e-001 -8.6856707e-001  3.7543408e-001 -4.8800678e-001 -2.1223622e-001 -6.1120132e-001 -7.2276756e-002  8.9643998e-002 -1.9395046e-001 -4.2953127e-001  5.4937416e-002  2.1607885e-001  1.2908177e-001 -3.6806226e-001 -8.7480287e-001 -8.1257089e-001 -6.7008142e-001 -6.9366633e-001 -7.3309618e-002  9.5780507e-001 -6.8611288e-001  2.2970854e-001  1.2042379e-001  2.0252121e-001 -1.3741150e-001 -1.1708688e-001  6.2928282e-001  7.6682994e-001  5.7649213e-001  1.4256203e+000  1.2623218e+000  3.3946109e-001  6.6673407e-001  3.4254534e-001  6.0840979e-003 -4.7271847e-001  3.9949664e-001 -1.8747957e-001  3.6319497e-001 -3.3023438e-001 -2.3442231e-002  8.7312938e-002 -5.3487316e-002 -4.0211467e-001 -1.8242188e-002 -1.7060944e-001  2.2286786e-001  3.4608095e-001  6.8650273e-001  7.9352065e-001  1.0269562e-001 -4.8314002e-001 -4.5460380e-002 -6.2455779e-002  6.3032797e-001  3.5369138e-002 -4.2783086e-001  1.2582798e+000  2.5180090e-002 -1.2244680e+000  1.2792611e+000  1.1983135e+000 -3.3170002e-001
 -1.5330090e-001  4.3484896e-001  5.4635964e-001 -4.1049340e-001 -4.3111821e-001  1.6971267e+000 -3.8284117e-002  8.7470308e-001  1.0241951e-001  8.1709060e-002  4.5772847e-001  3.8177784e-001  5.0399468e-002  1.1165182e+000  8.9478515e-001  2.8379710e-001 -3.4581568e-001  2.2664282e-001  8.4980285e-001  3.2004841e-001  6.4402721e-001  4.1026716e-001 -5.0118123e-001  5.9216515e-001 -3.1760166e-001 -2.6763495e-001  1.6685032e-001  1.1682305e-001  8.1722184e-001  9.2017022e-002 -2.2342084e-001  4.2740936e-001 -1.6829243e-001  1.3232990e-001  1.2847209e-002 -6.2192093e-001  2.8591874e-001  3.9630531e-001 -3.0621582e-002 -4.8163645e-001  3.1510811e-002 -8.1938199e-001  1.0327363e+000 -2.8429309e-001  2.0221558e-001  8.2447161e-001 -4.3295511e-001  1.1647651e-001 -4.2699714e-001 -9.7769939e-001 -1.2511771e-001  5.8078607e-001  1.0415847e+000  4.2974738e-001  1.6123531e+000  4.5143688e-002  1.8189289e-001  4.9797195e-001  1.5164067e-001  1.0251695e-001  1.3988029e+000  3.8719572e-001 -1.1266420e+000 -7.7802456e-001 -4.0317158e-002 -1.1740295e+000
 -2.3751377e+000 -1.3737969e-001 -1.0742126e+000 -6.7719501e-001 -7.9144986e-001  2.0439667e-001 -6.7854767e-001  2.3675633e-001 -3.4577036e-001  1.0232859e-001  1.5317657e-002  2.9348793e-001  5.0937932e-001 -2.7379763e-002  6.7856893e-001  2.5494256e-001  5.7221504e-002 -5.5633183e-002 -5.3485928e-001  5.1828745e-001 -1.5782983e-002  1.8485920e-001 -1.1158267e+000  1.8319112e+000 -3.6313972e-001  8.3815615e-001 -5.0224097e-001 -1.1205311e+000 -5.7604052e-001 -1.9313219e-001  7.8412490e-001  8.6438757e-001  7.4453449e-001  1.7612002e-001  7.3665113e-001  9.6640660e-001 -8.8196919e-001 -8.7156232e-002 -9.4275763e-001 -6.7849561e-001  7.3834505e-001 -1.2744728e-001  1.7862461e+000  5.9025704e-001  5.5563928e-001  8.2609475e-001  2.2341408e-001  6.6750008e-002 -4.8010128e-001  2.2506546e-001  4.3227655e-001  6.9228505e-001 -6.9650087e-002  1.2219063e-001 -2.5737106e-001  1.0799941e-001  2.6705219e-001  3.3713680e-001  1.8385113e-001 -6.0123197e-001  9.0929278e-001  7.3805346e-001 -9.5200430e-001  5.4617727e-001  3.3452034e-001  1.0640481e-001
 -3.2764741e-002 -6.5062453e-001 -8.1218700e-001 -1.3682905e+000  3.2332023e-001  1.3296901e+000  6.7980546e-001  6.9127889e-001  5.9317117e-001  5.1880838e-001  1.2384989e+000  1.5591306e+000  5.4701101e-001  4.1778369e-001  1.2927528e+000  4.4835462e-001  2.1958706e-001  2.4246969e-001  8.2968083e-001  4.4751609e-001 -1.1186763e+000 -3.7673640e-001  1.1616578e+000  5.5625570e-001  2.7131609e-001 -5.4450814e-001 -1.9696314e-001  5.1249033e-001  3.8183104e-002 -6.3195038e-002 -1.4635304e-001  6.5416103e-002  5.3898607e-001  4.5048597e-001  5.1316994e-001 -2.5314741e-001 -2.0625218e-001 -7.7605136e-001  7.6025105e-001 -8.1283864e-002 -2.2645210e-002 -1.1756665e-001  1.7087565e+000 -1.3110181e-001 -5.4534017e-001  7.5746815e-001  1.3275771e-001 -4.2655868e-001 -4.8399673e-001 -4.2134406e-001  3.1629947e-001  9.1566809e-001  9.6068125e-001  9.1013731e-001  1.7443239e+000  9.6668521e-001  4.1798724e-001  1.5235115e+000  6.8193273e-001  8.2282080e-001  1.6338903e+000  4.5892511e-001 -3.0382415e-001 -1.0596097e+000  1.1584573e-002 -3.9748298e-001
 -2.3702850e-001 -1.2161485e+000 -2.3078955e+000 -1.8710140e+000 -2.4463209e-001  3.5846106e-001 -1.4624863e-001 -1.0333257e+000  1.4861800e-001 -1.1668378e+000 -8.4541213e-002  4.7160989e-003 -3.8297758e-001 -4.1920016e-001  3.4043085e-002 -2.0133329e-001  1.1075528e-001 -7.9071315e-002  7.6625340e-001  2.8172247e-001 -2.0037719e-001 -5.9934665e-001  7.5109096e-001  1.9838845e+000  1.8044458e-001 -5.0257231e-002 -3.9489569e-003  1.2807315e+000 -2.0962205e-001 -6.8211240e-001 -7.7054730e-001 -1.0473768e+000 -2.1427704e+000 -1.8036060e+000 -1.3554266e-001  1.5503426e-001 -1.1126435e+000 -3.6458270e-001  1.2993054e+000 -2.3183603e-001  2.2202767e-001  7.8157039e-001  2.3993406e+000  1.2140144e+000  1.3920674e-001 -3.1272319e-001  1.3942498e+000 -7.9223876e-002  4.0186803e-001  8.7372936e-001  2.9697501e-001 -1.0608527e-001 -2.8510520e-003  1.1816586e-002  8.8641044e-001  3.0451502e-001 -7.8111566e-001  1.6278545e-001 -5.0245446e-001 -1.8859391e-001 -1.2920015e-001 -6.8315283e-001 -8.1855981e-001 -6.7631965e-001 -2.0609450e+000 -2.7937344e-001
 -1.3767145e+000  1.0309132e-003 -4.5522594e-001 -2.4048350e-001  9.0197276e-002  9.4300727e-003  4.7420765e-001  7.3045233e-001 -5.0066302e-001  7.7439017e-001  6.7812929e-001  4.7104555e-001 -1.6260443e-001  1.9271000e-001  5.9832751e-001  7.4217623e-001 -4.4148312e-001  4.4303693e-002  1.7535689e-001 -3.8430903e-001  3.3235560e-004  6.8624417e-001  9.3330442e-001 -3.9880519e-001 -1.3091914e-001 -3.6438987e-001  4.0664344e-001  3.0854856e-001  4.5865554e-001  4.7311808e-001 -6.4017049e-003  1.4121700e-001  8.3245150e-001  9.0330775e-001  2.6993614e-001  3.9317860e-001  2.3700480e-001  2.2263680e-001 -2.5782662e-002  5.5332322e-001 -3.2742678e-001  2.0810411e-001 -7.2269266e-001  4.8679622e-001  5.5871210e-001  2.7259252e-001 -1.8194379e-001  1.4265292e-001 -7.1680069e-001  1.7947331e-001  7.0451088e-001  1.1346135e+000  6.0954485e-001  1.3465640e-002  5.1397368e-001  3.0972053e-001  1.0833755e-001  5.9706949e-001  7.9376034e-001  2.0599720e-001 -4.4989487e-001  5.4152795e-001 -3.5644467e-001  4.9329783e-001  2.7871935e-001  8.3184394e-001
 -3.2821462e-001 -2.5607391e-001  2.4935956e-002 -1.9203593e-001  6.1448921e-001  8.4263428e-001  4.7455885e-001  1.6185354e-002  9.3939854e-002 -1.8041592e-001  2.7945639e-001  3.4270507e-001  1.1129943e-002  3.5092498e-001 -1.0167870e-004  2.4631881e-001 -4.4177012e-002 -1.3802620e-001 -1.5251771e-001 -1.3429175e+000 -6.3717524e-001  2.2488800e-001 -4.3502096e-001  7.6902871e-001 -1.8236184e-001  1.2856642e-001 -3.9517869e-001  5.5462526e-001  3.0186744e-001 -1.7547010e-001 -7.4698460e-002 -4.1265176e-002  4.2700245e-001  6.6494717e-001  2.6334203e-001 -6.0110372e-001  2.5557978e-001  9.8879264e-002 -1.3424799e-001 -1.0183554e+000  5.0551448e-001 -5.2594574e-001  1.0961691e+000 -7.4414092e-001 -7.6408546e-001 -9.0306321e-001 -1.0531327e+000 -7.0735545e-002  1.9391736e-001  1.5800340e-001  2.7958982e-001  7.8278649e-002  6.3423079e-001  9.0002176e-002  4.7598534e-001  2.6328346e-001 -2.0075820e-001 -4.5950906e-001  3.8905732e-001  3.6807242e-001 -1.4515685e-001 -1.7965209e-001 -3.1697552e-002 -6.9800135e-001 -7.2146269e-001 -2.3187929e-002
 -3.4070678e-001 -9.8848918e-001 -5.4666894e-001  2.6278457e-001 -4.0165747e-001 -1.3070524e+000 -1.0398464e+000 -7.3497256e-001 -6.6617233e-001 -4.2486878e-001 -3.1737394e-001 -6.0620131e-001 -4.5413312e-001 -1.9238453e-001 -1.3816993e-001 -5.1326176e-001 -5.0247279e-001  5.3164124e-002 -1.8190922e-001 -7.4719484e-001  1.5647828e-002 -1.8590194e-001 -4.4307536e-001 -7.7287924e-001 -4.7377262e-001 -5.5012439e-001 -1.0769041e-001  5.9153088e-001  3.5938493e-001 -1.2277829e-002 -1.4256519e-001 -3.5977278e-001 -4.4824757e-001 -2.9819521e-001  1.8838766e-002 -1.5991912e-001  1.8201105e-001 -2.7944749e-001  4.9991682e-002 -5.6309243e-001 -2.1962500e-001 -1.5681135e-001 -9.5035004e-001 -4.3102821e-001  2.0784103e-001 -1.1951066e+000 -1.0192234e+000 -4.6316853e-001  6.8913767e-001  1.0250770e-002  2.9862727e-001  2.1982762e-001  1.1325632e-001 -4.7904532e-002  9.7965615e-001  8.3335312e-002 -4.8911948e-002 -3.4205661e-002 -4.9679154e-001 -8.0482612e-001  3.3536571e-001 -1.0358075e-001 -5.4218559e-001  2.7983092e-001 -9.3253132e-001  9.9914214e-003
 -4.8094138e-001 -5.6968037e-001 -2.4658631e-001  4.7610714e-003  9.5798912e-002  1.2933597e-001  2.4379966e-001  8.5959622e-001 -1.8633561e-001 -1.3676927e-001  6.7369195e-001 -3.6230784e-001  2.8475697e-003  1.6254161e-001  4.3444480e-001  2.4380287e-001  3.6861910e-001  3.9317800e-001 -4.4824854e-001  2.6319334e-001  1.4725986e-001  2.1743855e-001 -1.3685125e-001  5.6049346e-001 -1.9138168e-001  1.4378858e-001 -6.2160077e-002  3.7745258e-002  5.1198525e-003  1.3758782e+000 -1.6399209e-001  2.0380795e-001  1.1411087e+000  1.1059277e+000 -2.1203659e-002 -3.5450901e-001  1.4261838e+000  4.5268734e-001  6.3496547e-001  4.7332281e-001 -8.5208101e-002 -2.2343934e-002 -7.0319373e-002  7.4924494e-001  1.8660779e-001 -2.5711565e-001 -3.2647604e-002 -4.7798722e-002  4.4658118e-001 -5.2491511e-001  6.8655281e-001  5.6779308e-001  4.6120728e-001  3.7491254e-001  1.9399129e-001  1.8998676e-001 -1.9950311e-001 -1.7633578e-002  5.5555511e-001  4.9290078e-001  1.6357252e+000  2.7245528e-001 -2.5395997e-001 -4.4550836e-001 -2.5651676e-001 -2.0535411e-001
  3.2581320e-001 -2.4116803e-001 -9.2821417e-001 -3.8629395e-001 -2.6016166e-001  3.3865636e-001 -6.2231400e-001 -6.8223921e-001 -7.6336128e-001 -1.1363187e+000 -7.9057578e-001 -1.1259320e+000 -4.4060961e-001 -1.2891482e-001 -4.9625023e-001 -3.4294181e-001 -5.8643281e-001 -7.3109889e-001 -6.1081462e-001 -6.1657011e-001  3.2290382e-001 -1.2411645e-001  6.5727776e-001 -8.1170896e-001 -1.9664460e-001 -6.5651172e-003 -3.3016608e-003 -3.1060447e-001  1.4525927e-001 -2.0934230e-001 -2.4728794e-001 -6.1687509e-001 -4.6261287e-001 -1.4381536e-002 -3.6874087e-001 -1.6731811e-001 -2.1205055e-001  1.5952251e-001 -5.9218421e-001  1.1826659e-001 -6.5340837e-001  1.3320962e-001 -6.4483629e-002  1.6625358e-001 -3.3411823e-001 -5.4313509e-001 -7.0981017e-001  7.0100511e-001 -2.7977483e-001  6.0188884e-001  1.0176435e-001 -2.9689340e-001  6.6763861e-001  6.5954828e-001  1.0751803e-002  2.3082852e-001 -7.4357153e-001  1.1822568e-001 -7.4811579e-001 -3.4793546e-001  1.2605655e+000 -4.9933946e-001 -7.2091304e-001  1.1223194e-001 -2.0532876e-001 -2.0180095e+000
 -6.5555257e-001 -2.9099406e-002  1.0200826e+000  3.2158997e-001 -2.7671710e-001 -1.2452517e+000 -5.5527586e-001  2.1462954e-001 -4.4467061e-001 -6.4317401e-001  3.8623517e-001 -4.2076346e-001 -2.2707325e-001 -3.2730655e-001 -1.9558217e-001  1.8246127e-002 -4.0920712e-001 -1.7395216e-001 -4.3486710e-001  9.0027146e-003  8.2474699e-001  6.3785219e-001 -1.1443557e+000 -8.0368033e-003 -5.8216466e-001  2.9549455e-001 -1.1703985e-002  2.2518043e-002 -1.6886154e-001  1.0671379e-001 -4.9379013e-001  1.5060140e-001 -2.9815050e-002  1.6651464e-001 -1.4717819e-001 -1.9101233e-001  2.8733493e-001  6.4305855e-002  3.4423124e-001  3.9436960e-002  3.1293170e-001 -4.3907847e-001 -4.7504371e-001 -3.4494203e-001  2.5643616e-001 -1.0206926e+000 -3.3678929e-001  2.8436531e-001 -6.3367320e-001  3.4047391e-001 -2.4658259e-001 -9.8707631e-002  6.8704456e-001  2.8216440e-002  8.4231625e-001  9.5718543e-002 -3.0135348e-001 -5.3878481e-001  4.8951184e-001 -2.2050339e-001 -7.3830747e-001 -1.2407389e-001  2.1029001e-001  1.7597361e+000 -2.0179924e-001 -2.4676490e-001
 -4.9613212e-001 -8.0670825e-001  1.8685935e-001 -7.2858764e-001 -1.2942490e-001 -1.2619059e+000  4.8101872e-002 -4.3075627e-001 -6.7540621e-002 -6.4604769e-002  1.0786565e-001  2.3021358e-001  2.6029410e-001 -1.6545672e-002 -9.5597108e-001 -4.7621273e-001 -8.5998643e-001  1.0929488e-001  2.2598529e-002  5.2131763e-001  1.9267827e-001 -2.0003082e-002 -8.4280365e-001 -4.0219591e-001 -1.3508173e-001 -4.1141222e-001  5.1534260e-001  8.8684333e-001  5.1024433e-001 -9.9934948e-001  4.9951435e-001 -2.9321848e-002 -1.2494933e+000 -1.0207717e+000  2.9123852e-002  1.6434950e-001 -1.6168085e+000  3.4441689e-001  5.1323975e-001  3.2076811e-001 -4.2934281e-001 -3.7277019e-002 -1.3708935e-001 -1.0880413e+000  3.0699574e-003  1.8978484e-002  2.2486267e-001  7.0614423e-002 -3.6418434e-001  2.7292516e-001 -7.6350758e-002  4.6883256e-002  3.1071281e-001 -9.9209640e-002  1.5675263e-001  3.9877103e-001  4.7078955e-001 -4.8963886e-001  1.6503707e-001  1.9593779e-001 -1.0273163e+000 -5.6801549e-002 -4.1622913e-001 -5.5593636e-002 -1.1194323e-001  2.0331196e-001
  6.2059689e-001 -1.2624000e+000 -1.7844909e-001  4.1999524e-002 -8.8391262e-002 -3.5024358e-001  1.1430483e-001 -2.7446029e-001 -1.0751843e-001 -3.5729750e-001 -2.4803519e-001  8.5081023e-002 -4.6824879e-002 -9.3144943e-002 -6.4655050e-001 -3.4521006e-001 -5.4001458e-001 -4.3276002e-001 -6.8930769e-001 -1.2193078e-001 -2.4612425e-001  8.8553816e-002 -1.1078828e+000 -7.4785690e-001 -4.6430289e-001 -2.6763285e-001  1.4660016e-001  6.2909932e-001  3.1780965e-001  6.1099769e-002  1.1872714e-001  1.9316831e-001 -7.2980054e-001 -9.0632487e-001  2.7241220e-001  6.0522000e-001 -1.9916895e-001  1.1062493e-001  1.2940890e-001 -1.8097405e-001 -6.2854842e-002 -1.4834671e-001 -6.6586202e-001 -7.7346849e-001 -1.3874586e-001 -1.3065442e+000 -2.0782211e-002 -6.3431335e-001 -1.0701128e+000  3.8862048e-001 -3.9891977e-001 -1.5435867e-001  4.0568331e-001 -2.4194713e-002  4.7263216e-001  3.4822436e-001  3.0168302e-002 -2.2636696e-001  3.0517145e-001  5.2164326e-002 -1.6603492e-001 -1.3936430e-001  4.2365875e-001 -4.9596054e-001 -1.1850734e-001  1.9806795e-001
 -1.9088400e-001 -4.4217225e-001  5.7271348e-002 -3.8340711e-001 -4.7958337e-001 -8.6132661e-001 -6.1233953e-001 -6.7962354e-001 -4.1515983e-001 -9.1725255e-001 -1.1277465e-001 -9.7686463e-001 -3.2245886e-001 -4.9420754e-001 -6.8415741e-001 -5.3155718e-001 -7.9421745e-001 -6.9378267e-001 -1.3387037e+000  2.2873350e-002 -7.5495774e-002 -1.0767322e-001 -7.8064363e-001  5.2217281e-001 -2.2170247e-001  7.6682415e-002 -6.2629498e-001 -3.8336945e-001 -3.1266682e-001 -9.7644102e-002  1.9035006e-001 -1.7368639e-001 -1.8895904e-001  1.6086399e-001  4.5367451e-002 -2.5662603e-002  4.3576514e-001  5.5015118e-001  3.4365046e-001 -4.8277274e-002  5.9886204e-003 -4.2296062e-001  4.9245867e-001  4.5599824e-001  4.1844550e-001 -7.8416612e-001 -3.3177623e-002  3.9081422e-002 -6.2675524e-001  3.9397116e-001 -5.3124000e-001  5.0298985e-002  4.8524503e-002 -2.7912712e-001  1.5582891e-003  6.2008892e-001 -4.7045270e-002  1.5480404e-001  2.6513484e-001 -3.9142338e-001  1.0595267e-001  3.1117473e-001 -3.7044630e-001  1.0340113e+000 -4.1959408e-001 -9.7521781e-002
 -1.4016872e-001 -7.0910979e-001  2.6102304e-001  7.8980048e-001 -4.5420049e-002  1.9322061e-001 -2.6864564e-001  6.1863408e-002 -2.6703710e-001 -3.9179167e-001  1.4893166e-001 -4.5178867e-001 -2.4876074e-001 -2.9638006e-001 -2.0886086e-001 -1.0396849e-001 -4.4684142e-001 -8.6512709e-001 -1.1714321e+000 -3.8735501e-003  4.0496196e-001 -1.1770297e-001 -4.0617482e-001  4.9798967e-001 -9.4604309e-002 -5.8991365e-002 -4.6045805e-001 -3.5272781e-003  9.9453950e-002  5.6176085e-001  6.0618669e-001  2.1030491e-001 -1.8477299e-001  1.6867331e-001  3.6345525e-002  2.3319613e-001  1.0094537e+000 -2.0617593e-001  1.1631021e-001 -6.8120656e-001 -1.0051608e-001 -1.3485129e-001 -2.5722207e-001  2.1083418e-001  3.6637413e-002 -5.4498704e-001 -3.2027023e-001 -6.4745348e-001 -5.0106376e-001  1.8701988e-002 -3.8111386e-002  1.3694116e-001  4.2288800e-001  9.9774382e-002  4.9412491e-001  3.4403393e-001  1.5264812e-001  6.5929473e-002  2.9988416e-001  3.4234684e-001  9.0819354e-001  1.3102383e-001  6.3284828e-001 -1.6822644e-002 -5.9111600e-001  1.6357416e-001
 -1.2964890e-001  3.0771445e-001 -6.8880182e-003  5.6799785e-002  6.3964801e-002 -1.2886270e-001 -3.7235806e-001  4.3185016e-001  1.0572313e-001 -5.9760670e-002  1.8205046e-001  3.1051354e-001  3.5381619e-001  2.8919860e-001  6.1158400e-001  5.8463461e-002 -2.0178555e-001 -8.6639845e-002 -1.0039334e+000  1.4069746e-001 -2.0697759e-001  9.1274008e-001 -4.7443093e-002  7.0764015e-001  4.2010642e-001  4.6490937e-001  1.9989181e-001 -1.0893930e+000 -5.1039131e-001  1.5222207e+000  1.7179063e-001  3.2276722e-001 -6.8486756e-001 -2.7544543e-001  3.4361503e-001 -3.5092338e-001  2.0682213e+000 -3.0508306e-001 -5.7750373e-002 -5.6427123e-001  4.5431323e-001 -1.7886534e-001  5.6931508e-001  8.1349435e-001  4.6261457e-001  3.2656674e-001 -3.5456740e-001 -2.9211264e-001 -3.4026160e-001 -1.8918632e-001  3.1180452e-001  4.6697516e-001  3.3733887e-001 -1.4101432e-001  6.5721504e-001  5.6007801e-002 -4.6394469e-001 -6.4180959e-002  7.3705427e-001  1.2176475e-001  1.2051861e+000  2.6360753e-001  8.0671561e-001 -3.1008666e-001 -1.1459054e+000 -3.3317406e-001
  9.4416673e-001 -6.1982148e-001 -1.0713598e-001  2.1046504e+000  6.3173148e-001 -5.4930956e-001  8.2967889e-002  4.6691243e-001  7.0309212e-004 -1.1664315e-001  2.2521059e-002  5.4781295e-001  5.9786514e-001 -1.3568945e-001  1.4148032e-001 -1.0119040e-001 -8.0505713e-001 -1.2835771e+000 -9.7525337e-001 -9.8865813e-001 -6.7289699e-001 -4.0518603e-002 -4.3518458e-001 -1.0551351e+000 -9.9236141e-002  3.7720736e-001  6.3904932e-001  2.9654775e-001  2.4734365e-001  1.1284953e+000 -6.0403253e-001  4.5859303e-001  5.8985562e-001  5.6055332e-001  4.2133311e-001 -6.4695351e-002  1.4353629e+000  2.9289023e-001  1.4934919e+000 -5.3946564e-001 -4.8296660e-001  8.4562290e-002 -9.9965061e-001 -3.2095526e-001 -4.7150066e-001 -3.2772430e-001 -8.6182035e-001  2.2445680e-001  8.5190273e-001 -7.1409566e-001  1.1492855e+000  1.1415930e+000  1.2760761e-002  2.4026291e-001  6.2751955e-001  5.7395605e-001  2.2138608e-001 -2.7292223e-001  6.9796666e-001 -2.6852721e-001  2.6475285e-001  1.0817980e-002  1.5165933e+000 -7.7657398e-001 -2.8908345e-001 -4.8154385e-001
  9.2593255e-001 -6.8996509e-001  7.4630614e-001  1.4627074e+000 -3.8269416e-001 -1.2448898e-001 -3.8496506e-001 -2.5553706e-001 -4.3135766e-001 -6.4223133e-001 -1.0094981e-001 -4.8600984e-001 -6.1310308e-001 -3.1817668e-001 -2.5092884e-001 -3.1810697e-002 -6.9247211e-001 -1.7762761e+000 -6.6813884e-001 -1.3169764e+000 -2.1234504e-002 -5.3738612e-001 -8.5354332e-002 -1.4093928e+000 -6.5328406e-001  3.4982568e-002 -9.4836952e-001 -4.9061085e-001  1.8438036e-001 -4.3851278e-001 -4.9782716e-001  2.0175980e-001  4.8076200e-001  6.8129608e-001  6.5472493e-001  6.5482374e-001 -2.2149232e-001  3.5046457e-001 -8.9718656e-002 -6.4838982e-001  1.7318060e-001 -4.2564018e-001 -1.3788827e+000 -6.8397079e-001 -1.3175594e-001  3.0433655e-002 -4.2333268e-001  9.0655922e-001  2.8456866e-003 -5.8557778e-001  1.4110134e-001  2.7296510e-001 -1.7274075e-001  8.0859866e-003 -1.4367848e-001  9.7446992e-001  7.6219151e-001 -3.0644555e-001  3.9014662e-001 -1.9519268e-002 -7.6747654e-001 -4.6840837e-001  5.6243816e-001  2.6008297e-001  1.6271129e-002 -8.2012077e-001
 -6.7981665e-001 -1.6226332e-001 -1.0528964e+000 -6.3145097e-001 -4.2432066e-001  4.0767391e-001  4.7397165e-002  4.1847825e-002  5.6837347e-001 -2.6950039e-001 -4.8574580e-001  1.1710143e+000  5.6023846e-001  3.3642583e-002  3.6258933e-001  3.1606253e-001  4.9758006e-001 -2.6150777e-001 -6.1634360e-001  9.6659939e-002 -4.8600622e-001 -7.8432913e-001  8.6485893e-001  1.4019242e+000  4.7299291e-001 -3.8575830e-002  2.7052357e-001  1.5233106e-001 -6.7440739e-001  9.2350512e-001  5.6423222e-001  3.5579367e-001 -6.5572414e-002  2.7549150e-001  3.0307798e-001  3.3906010e-002  1.0567103e+000 -1.8948293e-001  6.0244544e-001  5.0782656e-001 -4.6513855e-001  7.0549490e-001  1.1446483e+000  7.9876132e-001 -1.5952385e-001 -2.9183438e-001  2.0668926e-001  3.7601963e-001  1.1980284e-001  6.8171948e-001  3.7472519e-001  4.5994718e-001  3.1435463e-001  1.9354343e-001  1.3516531e+000 -5.1500302e-002 -5.6066078e-001 -5.6114120e-002  9.0391530e-002 -2.4332305e-001 -2.8397397e-001 -1.9247252e-001 -9.9550662e-001 -8.3873009e-001 -1.2821068e-002 -5.4141387e-001
 -1.3014581e+000  9.7504383e-001 -2.5196188e-001  9.9485486e-001 -6.1859628e-001 -3.8829439e-001  3.0537287e-001  1.6611063e-002 -5.0031904e-001 -1.9420739e-001 -1.1735153e+000 -8.2184039e-001 -2.7657193e-001  6.7035626e-002  2.9346195e-001 -1.0066040e-001 -7.1844092e-001 -1.6544854e+000 -1.6655767e+000 -4.8411037e-002 -1.3359166e-001 -2.3817539e-002 -8.7768498e-001 -2.2695085e-001  1.0089329e-001  1.2297026e-001 -6.3743896e-001 -3.7065487e-001 -5.3359956e-001 -1.3035067e-001 -1.9517069e-001  2.2838500e-002 -8.9044597e-002 -3.0711884e-001  2.1013688e-001 -2.3065398e-001 -1.0657520e-002  7.5183190e-002 -3.6829888e-001 -4.1877149e-001  9.8275706e-001  5.6213617e-001  8.2396428e-001 -9.6252059e-001  4.5793402e-001  1.2633188e-002 -2.6027946e-001 -4.3484318e-001 -5.9534191e-001  1.3169241e-001  5.1877297e-001  4.3452618e-001 -3.0529067e-001 -2.2504961e-001 -1.7407369e+000 -4.6388931e-001  3.1758592e-001 -2.7428275e-001 -4.3062391e-001  2.1954463e-001 -9.9598439e-001 -6.3990848e-002  9.3796018e-001  1.7222482e+000  4.9640519e-001 -2.8553875e-001
  6.6951273e-001  4.8195801e-001 -6.0701699e-002  1.0288953e+000  2.0058294e-002 -2.2243519e-001 -2.3270873e-002  1.3464071e-001  1.7090363e-001 -3.3816105e-001 -1.1071016e+000 -2.3103807e-001 -5.4783455e-001 -3.6130680e-001 -2.8883029e-001 -4.2916401e-001 -5.8197023e-001 -5.9867308e-001  4.5653616e-001 -5.1809075e-002 -1.9073962e-001 -5.8514587e-002  5.8732315e-001  7.7286296e-001 -2.2492596e-001  8.2370880e-001  7.3998221e-002 -2.2093360e-001 -7.3031405e-002 -6.2622974e-001  1.3346273e-001 -2.0157050e-001 -3.1632392e-001 -2.1099055e-001 -2.1515273e-002  3.0179685e-001 -7.2319483e-001 -3.8479603e-001 -6.8656367e-001  1.3405388e-001  2.0620720e-001  1.6834003e-001  7.7981169e-001  6.1028883e-002  4.9336055e-001  1.1120543e-001  7.1073380e-001 -3.9641414e-003 -5.5491867e-001  4.7178176e-001 -2.8080430e-001  6.1996925e-002 -4.1940147e-001 -2.5002211e-001 -2.8007264e-001  4.1671778e-001  9.1152270e-001 -2.4526512e-001  5.9560287e-001  2.4381362e-001 -4.2894701e-001 -2.8598819e-001  1.4115110e+000  2.6757364e-001  3.1018720e-001  1.5878251e+000
 -8.1427233e-002 -1.2180290e+000  3.2990124e-001 -1.3990221e-002  3.6010631e-001 -1.5991709e+000  7.0819848e-001 -1.2841909e+000 -1.3593923e-002 -1.1280493e+000 -1.7898842e+000 -1.9209702e+000 -2.6981136e-001 -9.2190220e-001 -1.2278913e+000 -4.9396333e-001  1.0658313e-001  4.8242544e-001 -1.7452536e-001 -5.0228219e-001 -2.8256232e+000 -1.5286141e+000 -1.1084757e+000 -2.3415225e+000 -3.1695111e-001 -6.9366377e-001  5.5992349e-001  3.9002731e-001 -3.0270116e-001 -1.0826461e+000 -1.3944463e+000 -1.1054609e+000 -1.5770292e+000 -1.4614279e+000 -1.3227600e+000 -9.0613272e-001 -1.3471573e+000 -5.9418814e-001 -8.5072212e-001 -5.8551147e-004 -6.2847948e-001  5.7995233e-001 -1.7350667e+000 -7.1774111e-001 -2.0817768e-001 -6.8003521e-001  1.6883537e-001 -3.0547133e-001  4.6057973e-001  1.4505752e+000 -7.8792828e-001 -9.0909929e-001 -1.2274995e+000 -2.5284185e-001 -1.7767940e-001 -7.9801017e-001 -1.3014386e+000 -5.7397815e-001 -1.0796184e+000  6.7602939e-001 -1.9448678e+000 -4.8486146e-001  9.5574497e-001 -6.6030528e-001 -3.2585210e-001  8.3066840e-001
 -1.0579813e+000 -3.0624605e-001 -1.5923948e+000  1.6687506e+000 -7.3518966e-001 -1.0140153e-002 -9.0317525e-002 -4.3647410e-001 -6.1460546e-001 -7.2152546e-001 -3.9180968e-001 -1.7972466e+000 -5.4798302e-001 -7.2532733e-001 -2.4248546e-001 -5.2912820e-001 -7.8386398e-001 -8.0191818e-001 -1.1088583e+000 -1.0456026e+000 -8.3489202e-001 -4.7758135e-001  8.2155158e-001 -1.5324337e+000 -5.7160223e-001  1.9521015e-001  2.5918275e-001  7.1655972e-001  2.7714522e-001 -9.6138410e-001 -2.6713147e-001  1.6745492e-001 -3.0542480e-002  4.5117299e-002  5.5456074e-002  8.3455604e-001 -4.0511701e-001 -8.3821364e-002  1.0298161e-002 -6.2505819e-001  1.0710772e-001 -2.6854269e-001 -3.8218336e-001  2.9907169e-001 -2.7910196e-001  1.5011211e+000 -1.0785534e+000 -3.2241859e-001  1.1260741e-001 -7.1815877e-001 -4.4223880e-001 -1.0194603e-001 -2.8817987e-001 -7.3088266e-002 -1.3638918e+000  2.7537842e-001 -3.2930840e-003 -3.9914984e-001 -4.6332594e-001  1.2318631e-001  2.6213438e-001 -5.2215181e-001  2.8861168e-002  3.8953568e-001 -2.7406538e-001 -3.6320010e-001
 -3.8990801e-001  3.4046352e-001 -8.9020281e-001  3.6430881e-001 -4.6390581e-001  5.9039117e-001  7.5999990e-001 -7.7621349e-002 -3.9430215e-002  2.6418532e-002 -5.4020639e-002 -2.8312890e-001  2.2539080e-003  2.9932108e-001 -1.3191323e-001 -7.4150052e-002 -5.7334909e-005 -3.8574792e-001 -8.0489766e-002 -1.2589483e-001  3.6933276e-001 -7.2334211e-001  5.7672522e-002  2.2328633e-002 -2.3459137e-001 -7.2795257e-002  5.8373251e-002 -5.1380106e-001 -8.5004447e-001 -7.4427847e-001 -2.3357567e-001 -3.8140080e-001 -1.3343011e-001  1.6742803e-001 -1.6921112e-001 -3.5869814e-001 -4.8656596e-001  4.0703238e-001 -6.1475514e-001 -1.0565296e-001 -2.1184181e-001 -1.9942338e-001  8.2922560e-002  7.9195783e-002 -3.9490194e-001 -2.9737858e-001 -6.9865347e-002 -5.1565997e-001  4.2737368e-001 -5.8368870e-001  3.1130817e-001  3.6893410e-001 -4.9034217e-001 -5.7649163e-001 -8.2029953e-001 -3.8435865e-001  3.1141545e-002 -3.4450962e-002 -1.6465249e-002  3.3862359e-001 -8.1688799e-002 -9.1572259e-001  1.1830209e+000  3.2356658e-001 -2.8300132e-001 -1.7284760e-001
  1.2509664e+000 -4.1616353e-001 -3.8041126e-001  9.0633552e-001 -1.5091651e-001  2.2982257e-001 -4.3525580e-001 -5.5148090e-001 -6.2068253e-002 -4.2254808e-001 -3.1053184e-002 -1.5849478e-001 -4.3749326e-001 -2.2334092e-002  1.3583467e-001  2.7126043e-001 -2.9535029e-001 -7.1870882e-001 -3.2858168e-001 -2.8650811e-001  1.0618152e-001 -2.1501916e-001  1.1059251e+000 -8.4852297e-001 -5.2836012e-001  2.3491161e-001  3.5778113e-002 -5.7149434e-001 -7.1775555e-001 -6.7704728e-001 -5.4574006e-001 -1.1020391e+000 -3.8067330e-001 -2.7378172e-001 -1.0915218e+000 -5.8522902e-001 -7.4018304e-001 -1.0160091e+000 -8.6669146e-001 -9.8779304e-002 -8.5899541e-002  2.6305351e-002 -1.0074396e+000  1.0519552e+000  3.3377832e-001 -8.9619805e-001  9.3969681e-001  6.0506858e-002  7.7688659e-001  5.1662361e-001  3.9241370e-001  4.8638015e-001 -2.5894950e-001 -4.6557098e-001 -7.6056468e-001  3.5175764e-001 -5.6477774e-001 -7.7928322e-001 -1.5390180e-001 -7.1739184e-001 -4.2616774e-002 -6.6728807e-001  1.2262351e+000  1.6822812e-001 -3.4477851e-001  1.3408041e+000
  1.6837772e+000 -7.4487829e-001  4.6502617e-001  1.9759797e+000  2.9128359e-001  2.2985494e-001  5.1853200e-002 -1.1371163e-001  7.4097174e-001  3.1236933e-001  6.1237584e-001 -1.4564630e-001  8.7922767e-002 -6.1645097e-002  4.3945591e-001  3.2419064e-002 -4.5522873e-001  2.3334443e-001  4.7399886e-001 -1.5836675e-001  2.3226655e-001 -7.6200889e-001 -7.3876662e-001 -1.1500714e+000 -7.2267401e-001  2.4594614e-001 -7.5100683e-001 -1.2713848e+000 -5.5390527e-001 -2.5758843e-001 -1.0058476e+000 -5.5324622e-001  1.9935458e-003 -5.0299755e-001 -2.3628783e-001 -6.6207719e-001 -8.8417207e-001 -1.6641433e-001 -4.2825117e-001 -5.2181993e-001 -8.4856251e-001 -3.4939009e-001 -1.3995818e+000 -4.1554755e-002 -7.5031826e-001 -1.8893533e+000  1.0354526e-001 -7.5436903e-001  6.4800449e-001 -9.0031769e-001 -8.2193867e-001 -7.1380742e-001 -5.2973387e-002 -6.1797796e-002  8.5482252e-001 -7.4453485e-001 -6.4433690e-001 -1.1588093e-001 -2.3949511e-001 -6.8879830e-002  6.4653214e-001 -8.3168657e-001  1.1488318e+000 -4.4961574e-001  9.6944791e-003  1.3225587e+000
  7.6531988e-001  4.8170358e-001  5.1606624e-001 -5.3256705e-001  6.5306262e-001 -7.6441955e-001 -5.7103622e-001  9.8001220e-003 -1.8735726e-001 -3.0728159e-002  1.3189668e-001 -7.2976797e-001  9.3112162e-002 -4.2120051e-001 -5.4558244e-001 -4.6916290e-001 -1.2380092e-001 -2.9545200e-001  8.6810024e-002  5.7900739e-001 -3.2952651e-003  1.9546772e-001  1.1760542e+000 -6.2738455e-001  6.9837272e-002  4.4855681e-001  2.9200946e-001 -2.1914175e-001 -4.7767963e-001 -3.4338500e-003 -5.4785661e-001 -4.4501446e-001 -2.4000994e-001 -1.8361781e-001 -7.9264659e-001 -8.2008933e-001 -2.9971417e-002 -2.7121049e-001  1.2631613e-002  1.9752495e-001  7.8994401e-003  8.2838077e-002 -1.3831413e+000 -1.1257645e-001 -1.0125415e-001 -6.2135493e-001  3.8248237e-002 -1.3610121e-001  2.5361542e-001 -1.2227226e+000 -1.7587150e-001 -4.2355948e-001 -9.5019739e-001 -3.9273112e-001 -5.9728554e-001 -4.1856154e-001  1.3148828e-001 -4.8653452e-001  2.3920317e-001 -6.1909752e-001 -1.0869570e+000 -4.5117112e-001  1.0937070e-001  6.9605716e-002 -1.5080311e-001  1.2107290e+000
 -5.8954841e-001  1.1627072e+000 -2.6652681e-001 -5.7283510e-002  4.9321072e-001  3.2328934e-001  5.4867643e-001  1.1919953e-001  2.2482011e-001  6.3179599e-001 -9.5497186e-002 -6.0100750e-001 -1.7695044e-001  1.4325809e-001 -5.5080926e-001 -2.8210340e-001 -2.8871427e-001 -9.3826118e-002  7.8607872e-002  3.6566907e-001  7.9340503e-001  8.3112249e-001 -1.1584296e-001  7.5415930e-001 -2.4473065e-001  1.0243895e+000  4.1037625e-001  1.5916377e-001 -5.3262055e-002 -5.2732659e-001  2.1544526e-001  1.7160179e-001  2.1007062e-001  8.8495897e-002  3.5823559e-001 -1.3110322e-001 -4.2488804e-002  5.4015869e-001  2.6264726e-001  2.3381845e-001  8.7448493e-001  4.2535053e-001  1.6064422e-001  1.1943001e-001  6.6467110e-001 -1.0401591e+000  2.1813185e-001 -1.6379590e-001 -1.5267386e-001  1.4674725e-001 -3.5161352e-001 -1.5350531e-002  1.4983104e-001 -1.3962441e-001  2.4531301e-001 -4.1608728e-001  1.9103068e-001  1.7866155e-001  3.4386766e-001  2.6847676e-001  1.2214414e-001  8.4409386e-002  8.1026923e-001  8.8865008e-001  5.8777483e-001  1.7819650e+000
 -2.8921087e-001  1.0279923e+000  2.1369324e-001 -2.1208903e-001  8.8468159e-001  1.1537892e-001  3.1289533e-001 -2.7457845e-001 -3.5404337e-001  1.9219646e-001  2.1864375e-001 -2.0391562e-001 -5.1807332e-002 -2.2760274e-001 -4.6527078e-001 -1.1486227e-001 -3.1013961e-001  1.6237959e-001 -1.2203321e+000 -1.6596006e-001  1.0918602e-002  5.4162131e-001 -4.3919171e-001 -1.7206264e-001 -2.3849900e-001  1.0430518e+000  9.7360049e-002  9.3137106e-001  3.9802655e-001 -3.3850925e-001 -9.8783029e-001 -3.1636053e-001  4.4894685e-001  1.9227533e-001 -5.4610942e-001 -1.2459699e+000 -3.8046919e-001 -9.4217826e-002  7.0660000e-001 -1.3076447e-001  8.3719045e-001 -1.0049885e-001 -5.1721116e-001 -2.9548105e-001  3.8805148e-001 -3.0931939e-001  2.2711308e-001 -5.0702533e-001 -3.3037104e-001  4.6930912e-001 -1.6571711e-001 -5.0164385e-001 -1.7705784e-001 -1.8337130e-001 -1.1832913e+000  9.4365428e-002  2.7997582e-001 -5.5274120e-001 -4.2841086e-001 -4.9872870e-002 -2.1826588e-001  6.5751952e-002  7.1094206e-001  2.3483599e-001  2.3915980e-001  9.7208392e-001
 -6.1869942e-001  7.7174841e-001 -4.2118583e-001 -7.3882258e-001  1.7666267e-002 -4.3402258e-001  1.6991426e-001 -1.3461265e+000 -6.8506450e-002 -3.8209534e-001 -4.7491661e-001 -9.7373300e-001 -1.1229571e-001 -4.7570149e-001 -1.2967466e+000 -9.1149404e-001 -6.2908704e-001 -4.5583056e-001 -1.5364844e+000 -4.0550127e-001 -2.0315016e-001 -5.9314729e-001  1.1131656e-001  1.1611294e-001 -4.9321001e-001  1.6989583e-001  1.7491909e-001  3.1061728e-001 -1.2133306e-001 -9.7181819e-001 -5.0748023e-001 -1.0096353e+000 -3.5114598e-001 -6.7237509e-001 -7.4359411e-001 -8.4392697e-001 -1.1130229e+000 -2.9474762e-001 -4.6987362e-001 -6.1008437e-002  2.3944336e-001 -2.6498904e-001 -4.4382326e-001 -4.1072525e-001  8.4373255e-002 -1.0861152e-001 -6.1070900e-002 -9.9393777e-001 -4.6614880e-001  1.9447631e-001 -9.1749033e-001 -1.1600038e+000 -3.3526112e-001 -4.2165111e-001 -6.2339092e-001 -2.8744554e-001 -2.1872089e-001 -9.8579091e-001 -1.2718629e+000 -1.2770812e-001 -7.7769219e-001 -7.3104447e-001  1.2350399e-001  1.1124615e+000 -1.3426324e-001  1.9372827e+000
 -1.7390422e+000  4.0096835e-001  9.6480352e-002  5.8921550e-001 -4.1446838e-001 -5.7877873e-001 -3.1327725e-001  6.9616326e-002 -5.3630722e-001  2.4567005e-001 -1.1755270e-001 -1.0624874e+000 -2.8427532e-001 -4.8493416e-001  1.4827295e-001 -2.6691621e-002 -4.3228902e-001 -4.6937046e-001 -4.7080057e-001 -2.6923380e-001 -1.8783384e-001  2.5260414e-001 -9.0091524e-001  8.5307421e-001 -3.3260013e-001  8.5769365e-001 -4.3226394e-001 -1.3833574e+000 -5.8691734e-001 -2.3501606e-001 -3.4157975e-001 -6.7447297e-001 -1.0839409e+000 -1.2971164e+000 -6.0582958e-001 -3.4718776e-001  2.4088400e-001 -1.1107194e-001 -6.4037686e-001 -3.3734528e-001  9.6177912e-001 -3.1938671e-001  2.7819524e-001 -5.7814340e-001  6.5369412e-001 -5.9912009e-001 -4.5236264e-001 -3.7763461e-001  5.4064553e-001 -1.0566520e-001 -2.2023476e-001 -2.9626255e-002 -4.2038455e-001  1.1937504e-002 -5.1397833e-001 -3.9797868e-001 -6.1421788e-001 -3.1056263e-001 -5.6388559e-001 -1.6022932e-001  6.3901955e-001  2.7511587e-002  2.8723398e-001  4.2571939e-001 -1.0567647e-001  3.6426769e-001
  1.3052372e-002 -3.5904616e-001 -6.7483887e-002 -2.8919319e-001 -5.7652867e-001 -3.7221937e-001 -1.2880114e-001 -1.8575584e-001 -4.2004245e-001 -8.6175203e-002 -2.2476885e-001 -5.8952781e-001 -4.3149082e-001 -2.6939695e-002 -4.3160976e-001 -3.1437609e-001 -1.1685238e+000 -7.2728100e-001 -1.3910642e+000 -3.4022370e-002 -5.4734101e-001 -4.6346199e-001 -6.6258366e-001 -1.1856628e+000 -1.9772175e-001  3.1976652e-003 -5.7520972e-001 -8.0400838e-001 -3.4117923e-001 -2.1876751e-001 -6.4847914e-001 -4.6989634e-001 -1.1874595e-001  2.0624983e-001 -7.3407212e-001 -1.2159285e+000 -1.4691584e-001  6.2302794e-001  8.7809437e-003 -2.7631921e-001  3.0496228e-001 -2.9667495e-001 -1.1435765e+000 -7.0182345e-001  2.4772094e-001 -1.0998577e+000 -3.7319978e-001 -5.6770160e-001  4.5714583e-002 -5.9358624e-001  2.0720324e-001 -6.7855313e-002  3.5847482e-001  8.7585994e-002  2.1922240e-001 -2.2154480e-001 -2.3291293e-001 -6.0922292e-001 -3.9366061e-001 -2.0919285e-001  8.7952960e-001  8.5139836e-002 -9.0082447e-001  1.8209730e-001  5.0608098e-001  1.1188926e-001
  6.5636906e-001 -5.4793503e-001 -5.0048742e-001  1.4696945e+000  7.0102878e-002  1.0298651e+000 -6.3623522e-002  5.5110786e-001  5.2362498e-001 -2.6796736e-001  4.3103502e-001  1.3828716e+000  2.0901540e-001  5.1287154e-001  3.3358631e-001  5.3418852e-001  4.7188119e-001  2.0455622e-001  5.0195841e-002 -1.4407600e-001  4.5395267e-001 -5.6870295e-003  1.2121452e-001 -5.6919971e-001  6.2188028e-002  1.5152064e-001  1.4742649e-002  8.5695660e-002  2.6608566e-001  1.1983959e+000  1.4033490e-001  6.4384214e-001  3.0562022e-001  6.9073777e-001  2.5938833e-001 -4.1454773e-001  1.1183771e+000  2.0172088e-001 -1.6042860e-001 -1.4954289e-001 -6.9632033e-002 -4.3558488e-001 -7.1187261e-001  1.4428927e-001  3.9647038e-002 -2.8164929e-001 -7.9268392e-001 -6.8998820e-001 -4.6619395e-001 -9.4084656e-001  4.3129504e-001  1.1122812e+000  4.7464030e-001 -5.7115761e-001 -7.6699254e-001  3.0076612e-001  1.7181552e-001  8.3950353e-002  3.7345703e-001  5.0187502e-001  1.8978940e+000 -3.3721729e-001  8.6248026e-001  2.8501042e-001 -3.8091867e-001 -2.2656931e-002
  2.2275592e-001 -8.6691043e-001  1.0152847e-001  1.0511620e+000 -2.7378920e-001  6.3583985e-001  7.0671133e-002  4.6593915e-001  9.3067531e-002 -6.0928386e-001  2.8567514e-001  2.6020242e-001  3.2131835e-002 -2.2631102e-001  6.2323466e-001  5.6968079e-001  4.2223375e-001  4.6031439e-001  3.8328256e-001 -8.4616454e-002  1.6030398e-001 -1.4682962e-001  7.8403001e-002 -6.3449800e-001  1.5323147e-002 -2.6035449e-001 -5.6113110e-001 -1.7591916e-001 -3.3448039e-001  7.9061749e-001  1.9362511e-001 -2.2910810e-001  9.2782784e-002  5.2622036e-001 -1.9068559e-001  4.7205811e-002  9.2332893e-001 -9.9266660e-003 -7.7145859e-001 -8.4658025e-002 -2.6041726e-001  2.1297906e-001 -8.0020044e-001  3.2007592e-002  2.2566664e-001  1.6464737e-001 -2.4653444e-001  4.9707359e-001  2.8595869e-002 -1.9068049e-001  8.4972309e-001  8.3334409e-001 -2.2237080e-001 -3.1970948e-001 -4.2277146e-001  9.4640020e-002  2.1496156e-002 -1.6476525e-001  5.3233151e-001 -1.9710666e-001 -2.6765753e-001 -2.3371958e-001  1.0415605e+000 -8.6364157e-002 -4.8729483e-001  5.1714766e-001
 -1.7181424e-001 -6.3887359e-001  4.8873302e-001  5.2647795e-001 -2.9302571e-001 -5.4973546e-001 -5.0167127e-001  1.2787758e-001 -2.7078197e-001 -1.8500884e-001 -2.5972225e-003  1.7803980e-001 -1.6751111e-001 -3.9033730e-001 -8.3652188e-002 -1.2991813e-001  1.6960827e-001 -8.0370411e-002 -1.0591738e+000 -2.9940695e-001 -1.5373897e-001  1.6587223e-001 -1.0482035e+000 -7.5601224e-001 -2.0937658e-001  3.4979179e-001 -3.1081854e-001  3.2376014e-001 -1.4549246e-001  5.2951736e-002 -4.0419876e-001 -3.9078473e-001 -3.2877020e-001 -4.1535069e-001 -2.0074856e-001 -7.6857530e-001  4.7962377e-001 -5.1699471e-001 -6.8687586e-002 -3.8178435e-001 -9.0610451e-002 -9.8907515e-002 -7.8021331e-001  1.1549961e-001  5.5929105e-002 -9.0363611e-002 -1.3504541e-001  2.8042625e-001 -7.9369027e-002  1.3111813e-002  1.9477339e-001  2.6709402e-001 -3.2490850e-001 -5.2591488e-001 -4.6755108e-001  9.3356193e-002  2.4318234e-002 -6.5075926e-001  1.7405640e-001 -7.7271020e-001 -4.8797438e-001 -4.2837030e-001  4.2497715e-001  1.9138865e-001 -7.6528553e-001  5.2238462e-001
  9.6146607e-001 -6.9305268e-001  8.8394085e-001 -6.3329710e-002  4.5997918e-001 -9.2398415e-001 -1.0322066e-001  4.1983771e-001  1.3491636e-001  5.0803120e-002  1.1227679e+000  1.6398235e+000  1.5699706e-001 -4.4330230e-001  1.0568393e-001 -1.1835742e-001  9.3957329e-001  3.8466271e-001  2.4353572e-001  4.2361478e-001  3.0798991e-001  5.0026868e-002 -3.8608842e-001 -2.4008981e-001 -1.9293558e-001 -2.3129338e-001 -1.9240709e-002  1.0276545e-001 -8.1702356e-002  2.2756533e-002 -3.2094609e-001 -3.1949611e-001  6.7801999e-001  2.2280301e-001 -1.0874795e-001 -2.7606096e-001 -1.7000076e-001 -2.5403064e-001 -7.6762785e-001 -7.9797579e-002 -5.2991078e-001 -2.7202672e-001 -3.7459290e-001 -4.5867604e-001  2.2869143e-001  1.3817839e-001  2.3645874e-001  7.0616627e-002 -1.9527908e-001 -7.6514676e-004 -2.3284296e-002  2.7451869e-001 -3.0101599e-001 -4.4672156e-001  4.4048692e-001  2.9305814e-001  1.6753788e-002 -3.9195270e-001  3.7256377e-001 -1.5546234e-001 -1.5393163e+000 -2.1052901e-001 -1.9251562e-001 -1.8756945e-001 -5.0178821e-001  1.2385848e+000
  1.0520877e+000 -3.2290125e-001 -4.2270175e-001  9.7808561e-001  1.6488351e-001  6.3837250e-001  1.8371688e-001  5.1557025e-001 -7.1296017e-002  1.3716346e-001  6.4336300e-001 -1.0378265e-001 -3.2067097e-002 -1.1149751e-001  5.4754633e-002  2.0899839e-002  1.2333759e+000 -1.0614243e-001  4.9365600e-001  6.1382505e-001  1.4871355e-001  4.8296583e-001 -2.6363425e-001  1.5761183e-002 -1.1131804e-001  3.5791075e-001 -5.0536726e-001 -4.0468816e-002  1.1613508e+000  4.7366958e-001  5.8781636e-002  1.0553939e+000  1.1880685e+000  7.0931245e-001  6.4497155e-001  1.7334899e-001  3.6487957e-001  8.1463581e-001  3.1902438e-002  3.5263604e-002 -2.1846351e-002 -3.5647278e-001 -4.5562126e-001 -6.3059108e-002  5.1731018e-002 -3.2068331e-001  1.8098073e-001  5.7219632e-002 -4.0059241e-001  3.0694583e-001 -5.1960631e-002  2.4291050e-001 -1.4285995e-001 -1.2015355e-001  2.8858132e-002  1.3706013e-001  5.4326135e-001 -2.2769937e-001  4.9887016e-001  4.4880853e-001  1.5840258e-001 -1.9351754e-001  1.2046546e+000 -8.3505806e-001 -3.5695430e-001  5.0916479e-002
  9.7480631e-001 -9.0857550e-002  6.8550143e-001  2.3686909e+000 -1.6103719e-001 -1.1139714e+000 -5.1548826e-001  3.6714266e-001  2.8225847e-001  2.3215036e-001  1.0210832e-001  1.3513286e-001  3.4509808e-001 -3.2697123e-001 -2.7949434e-002 -2.6016147e-001 -9.8889084e-001 -7.6348829e-001  9.9473178e-002 -1.3685660e-001  4.3888144e-001  2.7612327e-001 -1.7931689e-001 -4.5847214e-001 -2.8305162e-001  6.1482994e-001 -4.7133091e-001 -1.0400280e+000 -1.7187268e-001 -2.4038002e-001  6.6325020e-001  9.5374482e-001 -6.6587016e-001 -5.9506693e-001  4.9932169e-001  1.1914803e+000 -5.9233703e-002 -3.6621145e-001 -8.1845656e-001 -2.5070963e-001  8.8917125e-002  7.3997456e-002 -4.9549184e-001 -4.9400843e-001 -2.6317958e-001 -3.3527092e-001 -5.3676309e-001  2.2032358e-001  5.3853852e-001 -2.8686802e-002 -4.3216386e-001  2.8627325e-002 -6.6867728e-001 -2.7162736e-001  5.4427198e-001  1.8026683e-001  1.1326053e-001 -4.5241935e-001  4.7252993e-001 -5.5032223e-002 -1.3268222e+000 -3.4545110e-001  2.0118727e+000  1.8183907e-001 -5.7035580e-001 -2.7669621e-001
 -2.4294259e-001 -9.9431338e-001  1.1236736e+000 -7.9816004e-001  2.0157714e-001 -4.5268486e-001 -9.8558386e-001 -3.9273265e-001 -5.4932009e-001 -3.8643460e-001 -3.9260214e-001 -5.7626005e-001  3.7214996e-001 -8.9677930e-002  9.6143372e-002  4.6928694e-003  2.7081585e-001 -3.5725068e-001  7.7195317e-001  1.9806581e-001  7.5578950e-001  5.0464399e-001 -1.3694325e+000  7.9772018e-001  5.3000208e-001  4.7200394e-001  4.1056908e-001  3.0811255e-001 -9.4381431e-002  8.0482375e-001  3.2905610e-004 -9.0253570e-002 -3.1258285e-001 -4.3299027e-001 -2.0599609e-001  1.5941594e-001  5.9381229e-001  4.0270358e-001  8.2768968e-001 -5.5817444e-001  6.2097862e-001  3.8468116e-001  1.7614190e+000 -5.5188976e-001  1.2033113e+000  7.9927378e-001 -3.1471436e-001  6.7368784e-001 -3.0569353e-002  6.9080733e-001 -7.3145480e-002  5.4854670e-002  3.6187280e-001 -7.9798824e-001  1.1162965e+000 -2.3011308e-001 -8.6689436e-001 -6.2676925e-001  1.2672182e-001 -1.1521505e+000 -1.4794974e-001 -9.8222223e-001 -2.2192011e-001  1.2369215e+000 -1.0502172e+000  3.0508680e-001
 -2.4194814e-001  4.4018753e-002  4.0542198e-001  2.8412572e-001  1.7469848e-001  4.5595411e-001 -1.0509116e-001  7.2520728e-001  2.3044914e-002  7.0582420e-001  6.4651415e-001 -1.4821605e-001 -2.9957320e-002  3.0903252e-001  1.4799370e+000  9.6265116e-001  3.4996664e-001  5.8722933e-001  7.0739646e-001  4.2431692e-001  5.6362570e-001  2.8349930e-001 -8.5425779e-002  1.7732089e-001  2.0723862e-001  3.8178425e-001  9.3599970e-001  1.1828065e+000  1.1241923e+000  1.4272066e+000  1.5706517e-001  4.2351418e-001  5.0405418e-001  4.7176859e-001 -1.9849394e-001 -3.1684397e-001  1.1578581e+000  4.2522488e-001  4.9802202e-001  7.8447059e-001  4.9475660e-001  3.2321361e-001 -4.4402708e-002  6.4690865e-001  1.7085824e-001 -1.7095284e-001 -8.7814318e-001  4.5004756e-001 -5.4041661e-001  4.4530460e-001  3.4942619e-001  6.4592057e-001  4.3664921e-001 -6.3120547e-001  6.6308558e-001  1.3354567e-001 -1.2543458e-001 -4.7455531e-001  2.0302320e-001 -7.7856588e-001  1.2173692e+000 -3.0008114e-001  6.8777290e-001  2.3034595e-001  2.2788472e-002  4.9933757e-001
 -2.0657075e-001  3.2735768e-001 -4.2901234e-001 -9.7070627e-001  2.1907328e-001  3.8323298e-001 -7.4612308e-001 -2.7154279e-001 -1.7174376e-001  5.3923265e-001  4.3419727e-001  4.9193534e-001  2.0579053e-001  4.3978298e-001 -1.4279183e-001  7.4444900e-002  1.2446038e-001  4.0352273e-001  8.9087867e-001  3.1630956e-001  7.0060348e-001  1.3318878e-001 -1.2009018e-002  6.9366247e-001  4.6780767e-001 -2.3560893e-001  5.5307231e-001  1.2103075e+000  5.1458428e-001 -1.9442590e-001  2.9158478e-001 -1.3791765e-001 -1.1317205e+000 -9.3436270e-001 -1.0820903e-001  3.0557303e-001  2.2332955e-001 -2.3324077e-003  2.0920155e-001  7.1264189e-002 -2.4094531e-001 -1.8376880e-001  7.9446860e-002  7.3588531e-001 -1.8101324e-001 -2.2733339e-002 -1.1192525e-003  4.0484245e-001 -2.9614062e-001  2.7860376e-001 -4.2983932e-001 -6.2606939e-001  5.4769978e-001 -2.3817088e-001 -8.6111091e-001 -6.0145195e-003 -1.2224229e-001 -5.9306051e-001 -6.1863818e-001 -5.7326798e-001  1.0745806e-001 -1.9290816e-001 -1.7053080e-001  4.3019772e-001 -1.6072902e-001  2.4362384e-001
 -4.2221152e-001  7.7261837e-003  9.8661153e-001 -3.9515646e-001 -3.6862818e-001 -4.5022626e-001 -1.0184527e+000 -4.0324877e-001 -6.3836064e-001  5.2589488e-001  1.5632227e-001 -2.5359136e-001 -6.8648415e-001 -3.4950839e-001 -5.7677824e-001 -4.9607540e-001 -1.3373414e-001  5.0242632e-002  1.7987635e-001 -1.0990826e-001  3.2806634e-001  3.8496006e-001 -8.8773577e-001  3.5522267e-001  2.7730550e-001  1.1626945e-001 -3.3171541e-001 -4.8058045e-001  2.5309356e-002 -9.2715451e-001  7.1418038e-001  5.0118575e-001  3.7908880e-001  3.8293433e-001  3.4652568e-001  6.4373091e-001 -7.9840296e-001  9.2091259e-003 -6.6393094e-001 -7.9383928e-003 -1.4736531e-002 -2.9384195e-002  4.8526189e-001 -1.9010205e-001  3.6700854e-001  1.7054255e-002  3.4506365e-001  5.6204865e-001 -2.6115628e-001  1.0197341e+000 -6.2740508e-001 -5.1123733e-001  8.5267963e-002 -4.1229161e-001 -1.9354871e-001  6.7827908e-001 -5.0044233e-002 -6.7993659e-001 -1.9319414e-001 -8.1660497e-001 -7.9645874e-001 -2.9218759e-001 -1.5584305e-001  1.0293653e+000 -4.4479232e-001 -3.8899449e-001
 -1.0127864e+000  2.8235361e-001  6.8217585e-001 -7.9216019e-001 -2.7960058e-001 -7.7491124e-001 -5.1993399e-001 -2.4913859e-001 -2.2343109e-001  3.4455552e-001 -4.6222616e-001 -1.6257448e-001  3.3440856e-002 -3.9619278e-001 -6.6970437e-001 -5.0457784e-001  3.8775548e-001 -4.1225958e-002  2.6730433e-001 -3.5255348e-001  4.2175442e-003  3.9594618e-001 -7.8828659e-001  1.3131497e+000  4.2119948e-001 -6.8357893e-002  1.5760241e-001  8.5890634e-001  7.6747977e-003 -5.9825351e-001  6.2039756e-001  7.6260642e-001  1.7706398e-001 -3.6395454e-001  5.1143925e-001  8.9133945e-001 -4.7566999e-001 -1.9624908e-003  5.5519717e-001  5.6336824e-001 -3.0419688e-002  1.5558210e-002  1.3780650e+000 -3.2325814e-001 -1.1550335e-001 -2.0590617e-002 -2.3623510e-001 -3.0433774e-001 -1.0412907e+000  8.3905965e-001 -1.0720041e+000 -1.0704985e+000  7.8741836e-002  4.0445720e-002 -2.3642853e-001 -8.7537524e-001 -3.1156636e-001 -2.8304300e-001 -4.1170680e-002 -3.7579076e-001 -1.4283319e+000 -7.3525083e-002 -1.0891423e-001  6.3951165e-001  5.8307358e-001 -5.2574461e-001
 -2.0059410e-001  1.4777091e+000  3.6268293e-001  6.6861728e-001  3.9194704e-001 -8.7666857e-001  7.1984996e-001  9.0493544e-003  4.3347309e-001  5.9457611e-001 -6.2723392e-001 -2.5651806e-001  1.6610422e-001 -2.1910586e-001 -3.8901294e-001 -5.5179270e-001  1.3941707e-001  1.4230938e-001  1.3293767e-001  1.1612325e-001 -5.5585633e-001  6.7622085e-002 -4.8120005e-001  1.0839157e-001  5.0233902e-001 -3.5639937e-001  5.9112732e-001  8.8729950e-001  3.1818181e-001 -5.2128215e-001  6.0264855e-001 -1.5340020e-001 -5.0115291e-002 -7.8342997e-001  2.0094346e-001  8.9361933e-001 -6.2472537e-001  1.5533630e-001  5.8408803e-001  2.7110521e-001 -5.6609991e-001  3.9935109e-001  2.1519429e-001 -1.0376025e+000 -2.5835421e-001  1.4601810e+000  1.1261152e+000  3.0880145e-003  2.9579984e-001  5.3331983e-001 -5.5345314e-002 -6.6554406e-001 -2.7327594e-001  2.6908068e-002  6.6487314e-002  3.8414739e-002  8.0164191e-001 -2.4400438e-001 -4.2534334e-002  8.0107995e-001 -1.6301595e+000 -7.1445215e-002  6.6705755e-001  7.1224998e-001 -2.2682889e-002 -2.3894906e-001
 -1.8151219e-001 -9.4075883e-001 -1.3244369e-001 -3.4651630e-001 -4.0821341e-002 -1.5972730e-002  9.2640055e-001  2.2957425e-002  3.8420934e-001  1.3284946e-001 -2.1102399e-001  1.6976228e-001 -1.0828157e-001 -4.8244960e-002  3.3951628e-001  4.9817779e-001  1.0077465e+000 -1.3009826e-001 -5.7411476e-001 -3.6437689e-001 -6.4464740e-001 -1.0982709e+000  5.7876132e-001 -1.3961837e-001  7.3382907e-001 -5.3494148e-001 -4.7413998e-002  6.0880037e-001  3.0843765e-001  6.9745384e-001 -2.4643087e-002  1.6153807e-002 -9.8323623e-001  9.3939579e-002 -5.3183035e-002  6.9246787e-001  1.1387117e+000  6.2455504e-001  8.9135638e-001  6.4931714e-002  1.3293591e-002  9.7908041e-001 -2.5834167e-001  6.1044673e-001  1.9698273e-001  1.2058887e+000  1.5814593e-001  1.4980587e-001  2.2068240e-001  6.1490716e-001  7.9603464e-001  6.2040932e-001  5.6847512e-001  3.0656793e-001 -1.1541851e+000 -1.8882572e-001  3.2818352e-001  6.3666862e-001 -1.5893893e-001  5.7242327e-001  3.5161320e-001 -4.8163859e-003 -1.1237508e-001 -2.4973064e-001  7.4279812e-004  2.4229057e-001
 -9.8344824e-002  9.3954559e-001 -1.2410315e-001 -1.1859392e+000 -2.7601624e-002 -1.3673013e+000  2.8915813e-001 -6.6609004e-001  8.0874199e-002 -5.8723590e-001 -6.3179800e-001 -2.6991172e-001  2.6888420e-001 -5.6994412e-002 -3.5828186e-001 -1.7453982e-001  4.5282522e-001 -2.9799528e-001 -3.6266418e-001 -4.1998415e-001 -2.3596791e-002 -6.3649517e-001 -1.5957881e+000  1.0335306e+000  5.3291859e-001  8.2476566e-002 -5.4211451e-002 -1.1239712e+000 -8.2752001e-001 -8.7582297e-001 -9.4916324e-001 -7.0932431e-001 -9.0788259e-001 -4.6991202e-001 -3.3528746e-001 -3.6510637e-001 -1.0910574e+000 -6.9769198e-001 -1.3927729e+000 -7.8527885e-002  3.4224919e-001  6.8751872e-001  8.3542333e-001 -6.8781468e-002 -1.7521988e-001  2.8342767e-001 -8.8083724e-003 -9.2159134e-001 -4.6399451e-001  5.4751716e-001 -1.1707868e-001 -3.1585661e-001 -4.5575173e-001  9.4526359e-001 -9.7450869e-001 -5.3165723e-001  1.1295706e-002 -1.8042605e-001 -9.1502641e-001  2.5003979e-001 -1.8372615e+000  3.3201685e-001 -3.8716285e-002  9.0399386e-001  1.2483017e+000 -2.5399954e-001
 -5.8294376e-001 -1.5772177e-001 -1.9474152e-002  3.1261585e-001  6.3128382e-002  5.6107208e-001  1.2899783e+000  1.6772226e-001  4.6595582e-001  1.1770895e+000  1.8691534e-001  4.1434224e-001  5.6613832e-001 -7.5431004e-002 -6.3083011e-002  3.1426876e-003 -1.5994880e-001 -1.7348566e-001 -4.7842327e-001 -6.1463133e-001 -2.5088906e-001 -2.8786735e-001 -4.9598789e-001  2.9361036e-001  1.8035877e-001 -1.7853762e-001  4.1277365e-003 -5.3290326e-002 -5.3863276e-001 -1.5605392e-001  1.3758151e+000  6.2258393e-001  7.7449334e-001  8.5755550e-001  1.1338971e+000  2.0339375e+000 -5.9156749e-001  8.1944369e-001  9.2507102e-001 -2.9726042e-002 -1.9333679e-001  6.9767735e-001  3.5981519e-001  1.4838823e-003 -2.8366877e-001  4.9053781e-001  2.7308831e-001  2.8484842e-001  5.4859410e-001  3.4469968e-001  1.5052264e-001 -6.9863173e-002  5.8577142e-001  1.0087505e+000  3.2323462e-001 -2.2627551e-001  1.3345700e+000  7.8278099e-001 -9.8896358e-002  1.2288230e+000  1.1561909e-001  3.0635259e-001  1.3435346e+000 -6.5875591e-001  8.6850687e-001  5.7558228e-002
  3.5206089e-002  1.5676563e-001 -1.0991357e+000  1.4761740e+000 -2.3072403e-001 -5.2748628e-001  2.2463444e-002 -5.3978187e-002 -4.5633009e-001 -5.2685247e-001  3.7177910e-001  6.5573058e-002  2.4611280e-002  1.6014826e-001  1.6165184e-001  6.5486121e-001  1.0800069e-001 -9.2974141e-002 -4.6300549e-001 -2.4209193e-001  1.5115444e-001  1.9929844e-001  1.1738010e+000  3.8562516e-001  5.3626339e-001  5.8143881e-001 -8.3090858e-002  2.7104480e-001  2.6620529e-001  5.6692714e-001  6.8626493e-001  2.9607457e-001  3.1705304e-001  1.0559212e+000  2.0666251e-001 -1.1732804e-001  2.3043765e-001  6.9483870e-001  1.8637376e-001  2.5076756e-001  2.8892225e-001  7.1720075e-001  1.2767749e-001  1.4412207e+000  2.9597776e-001 -4.5125856e-001 -6.5993809e-002 -6.4016802e-001 -1.2829709e-001 -4.8671176e-001  4.3611864e-001  8.7237729e-001  7.0509465e-001  3.4986430e-001 -4.4509446e-001  5.0284581e-001  5.4820198e-001  1.4194008e-001  4.9581275e-001  6.9938927e-002  5.3441664e-001  2.5367860e-001  1.4734935e+000  9.4548890e-002  5.2987842e-001  1.4046402e+000
  1.3054277e+000 -4.2000086e-001 -4.0441904e-001  1.0231578e+000  5.3657113e-001  9.5937908e-001  9.1475138e-001 -3.4824663e-001  3.2535061e-001  4.1480824e-002  9.4164668e-002  4.2158953e-001  4.4662389e-001  1.6565642e-001  5.3416460e-001  6.8149876e-001  2.0107649e-001  4.4012949e-001 -6.0621646e-001 -3.6120341e-001 -6.8490651e-001 -3.0826001e-001  1.5551025e-001 -7.5944968e-001  1.5809475e-001 -4.7454978e-001  1.7663815e-001  4.7123159e-001  1.3512702e+000  6.3605375e-001  1.2051498e-001 -3.1812876e-001  1.2720270e+000  6.3468454e-001 -5.4521396e-001  1.1217440e-001  3.1806414e-001  8.0641376e-001  5.5842241e-001  1.9346991e-001 -6.0389256e-001  4.2764246e-001 -8.9197115e-001  4.1015343e-001 -3.7834957e-001  3.5485959e-002 -1.1940554e-001 -3.5454955e-001 -6.5381608e-001  9.4492424e-001  6.2568841e-001  6.6457392e-001  4.9625720e-001  8.8730701e-002 -1.5119454e-001  3.6647534e-001  2.9228153e-001  2.9237903e-001 -3.1954446e-001  7.1356488e-001  6.1418789e-001 -9.2617223e-002  1.4662018e+000 -8.4244042e-001  2.7523050e-001  4.6183660e-002
 -6.3355467e-001 -6.0386420e-001 -7.2383079e-001  8.1758429e-001 -3.6914530e-001 -1.0234926e+000  1.3744144e+000  4.1100031e-001 -1.5780135e-001  2.6077808e-001  8.0526699e-002 -2.1138493e-001 -9.0350736e-002  4.9138620e-002  5.7679676e-003  2.1000700e-001  4.1143950e-001  3.8470136e-001  1.2423861e-001 -5.7370594e-002 -7.6074375e-001 -6.1165805e-001  1.2717678e+000 -2.3161639e-001  8.7931253e-001 -6.3720150e-002 -1.1494255e-001  6.0283543e-001  9.9871622e-001  2.3717954e-001  5.1053994e-001  7.1358245e-001  9.5345857e-001  1.2739188e+000  4.9260412e-001  1.1022467e+000 -2.0047863e-001  8.8651783e-001  4.2181579e-001  1.0020814e+000  2.9109441e-001  1.2365448e+000  8.9297328e-002  1.6716752e+000 -7.9799559e-002  2.8217089e-002  5.9370729e-001 -4.6157145e-001  5.1209879e-001  7.8663547e-001  7.6084603e-001  3.3954966e-001  6.7683100e-002  4.4703731e-001 -3.3405141e-001  2.4136121e-001  8.7979756e-001  9.0846508e-001  3.6735593e-001  1.2351467e+000  6.9952296e-003  9.2242437e-001  1.8842944e+000  5.0351873e-001  1.5097604e+000 -2.3558817e-001
  1.0410223e+000 -5.7696384e-001 -3.0078435e-001  6.8743594e-001 -1.5184113e-001 -9.8817688e-002  1.0641509e+000  4.3862697e-001  7.6671008e-001 -2.5147424e-001 -6.6148657e-001  1.1274399e-001  3.1436235e-001 -9.4636571e-002  2.2302550e-001  5.8669737e-001 -1.5831258e-001 -2.9341374e-001 -5.2645958e-001 -3.6894602e-001 -5.4398680e-001 -4.4655991e-001  8.8259276e-001 -8.4038120e-001  2.3091036e-001 -3.8278541e-001 -4.9557525e-001  2.8448922e-001  8.0191200e-001  1.0454155e+000 -4.2037453e-001  2.0919047e-001  7.2944191e-001  2.0303797e+000  6.0371562e-001  1.1164859e-001  1.2654919e+000  5.2215876e-001  3.4450938e-001  1.2776269e-001 -5.2682764e-002  1.4223796e+000  7.8070201e-002  1.6093309e+000  5.2407486e-001  5.1360531e-001  4.7796515e-001  6.0251841e-001  5.6013896e-001  1.1278404e+000  1.2690843e+000  9.3402345e-001  3.9822261e-001  4.7171792e-001  2.3964290e-001  6.7501849e-001  1.0085935e+000  1.4488497e+000  1.4116665e+000  9.8925058e-001  1.1362920e+000  5.3560697e-001  1.0356705e+000 -5.8917441e-001  2.9778489e-001 -8.3578310e-001
  4.4646019e-001 -1.4484442e+000  4.8599866e-001  5.9365787e-001 -2.6435129e-002 -1.1400565e+000  6.7515717e-001 -5.2908256e-001 -4.7710579e-001 -9.0767131e-001 -1.2521538e+000 -1.0006272e+000 -5.5725324e-001 -3.4843334e-001 -8.2363127e-001 -5.6607162e-001 -1.6067609e+000 -7.0698035e-001 -1.3464982e+000 -7.3677772e-001 -2.2084611e+000 -9.6471093e-001  8.4151778e-002 -6.4804927e-001  2.7577960e-001 -7.6860271e-001 -4.2499685e-001  7.9111951e-001  8.4422389e-001 -2.2748847e-001 -7.2224326e-001 -3.5918455e-001  3.3856526e-001 -9.2110939e-003 -5.9845551e-001 -3.5488968e-001  4.9206438e-001 -1.6767828e-001  7.5389112e-001 -5.1236028e-001 -3.7069757e-001  1.2727313e-001 -1.3008448e+000 -5.4815794e-001 -4.3390999e-001 -7.5500880e-001 -9.7940317e-001  2.6772820e-001 -2.3258726e-001 -3.5928511e-001  2.0546807e-001  9.5502484e-002  3.1825312e-001 -2.2563334e-001 -5.2542911e-001 -7.9944060e-002 -1.0675861e+000  6.9331754e-001 -1.2833054e-001  1.2030290e+000  3.7240937e-001 -8.8671625e-002  5.5768541e-001 -3.5230684e-001 -1.0595407e+000 -1.5462690e+000
 -4.3054147e-001 -1.4393612e-001  1.9016577e-002 -3.1358128e-001  2.8924867e-001  5.3224010e-001  8.4396506e-001 -2.4007251e-002 -2.2911732e-001 -4.7427588e-001  5.6161226e-003 -8.6338587e-001  1.1697278e-001  5.9975605e-002  1.0095511e-001 -1.3840468e-001 -2.7249946e-001 -5.1010239e-001 -4.2396167e-001  5.6290348e-001 -9.2833949e-003 -9.3183725e-002  6.6958561e-001  8.1449772e-001  1.2766693e-001 -2.7085510e-001 -2.8264268e-002 -7.2929268e-001 -9.0430217e-001 -2.8821801e-001 -6.9893164e-001 -3.9349503e-001 -3.7145521e-002 -3.5242143e-001 -5.4775517e-001 -1.1845475e+000  9.9861981e-002 -3.3186553e-001 -5.5776296e-001  1.6115902e-002  2.0347364e-001  1.2467710e-001  3.0669895e-001  3.3549958e-001  3.8470985e-001 -3.6551301e-001  1.7544656e-001 -7.9353934e-002 -6.1635490e-001 -1.0161018e-001  2.7241860e-001  5.3779074e-001  4.6821229e-001  1.7616601e-001 -2.6554287e-002 -2.8883088e-001 -2.2418046e-001  7.3206223e-002 -2.7628043e-001  8.5028112e-001  1.2217980e+000  7.9129736e-001  7.9393097e-001 -9.8876571e-001  1.3775818e-001 -6.3410763e-001
  3.5802257e-001 -1.3900026e-001 -1.4680616e+000  2.0213727e-001  1.5285496e-001  9.6755595e-001  2.2479144e+000 -8.8093375e-002  1.0719127e+000  9.7844430e-001 -3.0170635e-001  1.2705764e-002  4.3801908e-001  3.1759856e-001 -1.3275849e-001  4.0687364e-001  9.2564452e-001  2.3493656e-001  8.1931028e-001  9.5610668e-001  1.3143510e+000 -2.4932291e-002  1.7198424e+000  3.5147759e-001  6.3217234e-001 -6.4633531e-002 -1.7223674e-001 -5.1986695e-001 -3.2493418e-001  3.6249385e-002  1.2180251e+000  9.5648484e-001  8.6674298e-001  9.1254917e-001  3.3338460e-001  9.9701837e-001 -2.9537352e-002  1.1372168e+000  1.5407469e-001  2.4205749e-001  6.8902438e-002  9.2932944e-001  6.4256573e-001  1.8397373e+000 -8.2217785e-001  1.8846917e-001  9.0316586e-001 -4.2156578e-001  3.7805951e-002  5.7129849e-001  8.8164124e-001  1.2849142e+000  2.7435199e-001  6.8410003e-001  1.6831650e-001 -2.4462154e-001  9.7376018e-001  1.5019785e+000 -4.9453791e-001  2.0429541e+000  2.5421845e+000  1.1256899e+000  1.0106249e+000 -8.3742868e-001  6.5352561e-001  5.0682580e-001
 -3.6556057e-001 -3.7372759e-001 -1.4314440e+000  1.7186341e-001  2.1565126e-002  1.8397175e-001  3.0339131e-001 -7.2402761e-001  3.2620106e-001 -6.2515184e-001 -1.7102675e-001 -8.5497551e-001 -9.8286185e-001  5.1990383e-002 -5.2659646e-001 -1.6242215e-001 -6.2792055e-003  5.8163106e-001  5.5699554e-001  9.0198751e-001  3.4126856e-001 -1.0588710e+000 -3.9420432e-002 -5.0427202e-001  4.2355368e-001 -5.3048358e-001  4.0822774e-001  1.2694139e-001 -8.3297450e-002 -2.5266121e-001  5.1799415e-001 -7.5486362e-002  5.9243929e-003  5.7469922e-001 -3.9576375e-001  5.9307014e-002 -1.8369404e-001  3.6992814e-001  5.7886344e-001  8.7547200e-001 -4.6854010e-001  6.1438084e-001 -1.8733771e-001 -4.8356280e-002 -4.7705387e-001 -5.2920656e-001  9.0715603e-001 -6.3096463e-002 -4.6686297e-001  1.5176977e-001  2.6358491e-001 -1.7792088e-001 -3.0897021e-001 -5.6574315e-001 -4.5362675e-001 -4.4144499e-001  1.3247904e-001  1.9612844e-002 -1.0762859e+000  7.7040426e-001  6.2493077e-001 -1.5769335e-001  6.4200270e-001 -1.2684678e-001  7.8031817e-001  1.9761191e+000
  4.2119008e-001 -2.4461154e-001  8.0865001e-002 -4.8663841e-001  7.2730829e-002  4.2637620e-001  6.2912046e-001  3.6884838e-001  4.1570168e-001  3.5127377e-001  7.1109242e-001  1.0191257e+000  7.0050940e-001  3.2705925e-001  2.7378676e-001  4.1344313e-001  1.8244449e-001  3.2049173e-001  3.5959675e-001 -2.7290709e-001  3.8876031e-001  4.3932698e-001  8.7175524e-001 -1.5173463e-001  4.0513103e-001  5.6137587e-001  1.5850547e-001 -4.1455408e-001  1.4477932e-001  6.3345968e-001  7.2767319e-001  4.6802533e-001  1.2943465e+000  8.3149265e-001  6.9327511e-002  6.3379150e-002  4.2432601e-001  3.6558434e-001 -2.0930881e-001  5.3106902e-001  4.1941827e-001  2.4681504e-001  1.3934856e-001  9.5829676e-001  1.7873667e-002  1.2296769e-001 -1.4003787e-001  2.6801414e-001  8.0069633e-002 -8.2925617e-001  7.7027895e-001  7.6643808e-001  3.5315045e-001  3.0683500e-001  4.8327089e-001  5.9260567e-001 -1.8366593e-002  7.2052829e-001 -2.2977274e-001  1.1348407e+000  1.2538025e+000  5.2683629e-001  4.4722779e-001 -8.6248454e-001  9.5782197e-001 -9.5853373e-001
  5.3054896e-001  1.0623345e+000 -2.3514663e-001 -3.6025194e-001  1.4384618e-001  5.8778888e-001  7.1864950e-001  5.5015820e-001  5.8954459e-001  2.9897508e-001  9.6100421e-001  1.0724067e+000  4.5686340e-001  4.9366715e-001  8.1792337e-001  4.2206073e-001  5.0053576e-001  2.0094737e-001  4.3823892e-001  6.7097350e-001  7.2366807e-001  6.8301758e-001  9.5775716e-001  1.6583982e+000  1.9086049e-001  8.7872712e-001  2.6345974e-001  6.6124308e-001 -4.6331995e-001  8.9556643e-001  1.7118466e-001  2.3285353e-001  5.9569822e-001  4.9305952e-001  3.1120000e-001  3.3401705e-001  7.6870025e-001  5.6728999e-001  4.7176160e-002  3.0713643e-001  1.1442169e+000  7.3416844e-001  1.7488707e+000  5.5112526e-001  8.3758741e-001  2.3060463e-001  3.6994311e-002 -2.4498265e-001  2.8147715e-001  3.0797239e-001  1.1942011e+000  1.2344124e+000  1.0779453e-001  4.0396224e-001  7.4584663e-002  1.0615343e+000  9.4402604e-001  6.9354374e-001  1.2974296e-001  6.8975461e-001  3.7365753e-001  3.4503094e-001  1.2155408e+000 -4.1443754e-001  6.4352901e-001  3.3054292e-001
 -4.4044555e-001  6.9549555e-001  3.0005854e-001  2.4806833e-001 -1.5599910e-001 -1.2482413e-001  5.9993889e-001  5.5537633e-001  7.5024287e-001  3.5846328e-001  5.0796090e-001 -7.8195948e-002  2.5687758e-001  1.8785804e-002  1.3353116e+000  6.0946305e-001  3.4250886e-002  5.0949275e-002 -9.1656471e-002  6.2102487e-001  1.1788060e-001  7.5362587e-002  1.1706763e+000  7.0318399e-001  4.7252203e-001  1.2502401e-001 -4.2549099e-001 -4.9547499e-002 -4.0931703e-001  4.2349735e-001  3.2283459e-001  6.6898827e-001  1.1454181e+000  1.4540716e+000  1.0620320e+000  7.8781790e-001  7.2647969e-001 -1.6042905e-001 -5.4086449e-002  8.6672895e-002  3.6032989e-001  2.6808212e-001  7.7213343e-001  1.0810771e+000  2.8402206e-001  1.2833616e+000  9.8574341e-001 -2.7081088e-001  4.0226151e-001  7.3731164e-001  1.2699837e+000  1.3117329e+000  1.0896349e-001  1.2914620e+000  3.5950312e-001  1.1541663e+000  1.4596557e+000  9.9253299e-001  3.9504671e-001  9.7888212e-001  1.0522554e+000  3.2930271e-001  5.1573848e-001  3.8741634e-001  9.2777204e-001 -3.5593927e-001
 -8.1277885e-001  1.3682021e-001 -1.5178778e+000  1.0294106e+000 -4.3066418e-001  5.7616854e-001  2.5796874e-001  6.4748326e-001  1.7291340e-001  3.4962083e-001  9.1581669e-002  4.9260199e-001  1.0456266e-001 -2.2386094e-001  1.2855808e+000  8.3651197e-001 -1.2534135e-001 -2.4511745e-001 -3.9742531e-001 -3.2167250e-001 -5.6914716e-001 -1.7420573e-001  1.0122962e+000  4.7844216e-001  1.0522235e-001  3.3917435e-001 -1.0754962e+000 -2.0094075e-001 -3.5600611e-002  1.9264041e-001  2.8262330e-001  1.2605484e+000  1.0111502e+000  8.7386127e-001  1.5787056e+000  6.6784387e-001 -2.8597952e-001 -1.1547128e-001  3.5672732e-001 -1.0753247e+000  7.3460823e-001  2.7635254e-001  1.0707140e+000  4.4900916e-001  2.0542728e-001 -8.0367027e-002  2.4941153e-001 -7.3979420e-001  3.2200718e-001 -6.2279472e-002  3.0303612e-002  5.6426382e-001 -4.2085492e-001  5.8468391e-001 -1.6773429e-001  5.8298767e-001  8.7061746e-001  9.5896863e-001  4.7625263e-001  9.3756369e-001 -1.9938758e-001  1.8030201e-001  8.8833440e-001 -8.7278992e-001  5.3706852e-001 -1.0810580e+000
  4.4319141e-001  1.1900902e+000 -1.3754470e-001  1.5145495e-001  3.2917109e-001  9.9218329e-001  4.4175146e-001  8.6258463e-001  7.3967111e-001  2.2427222e-001  6.1655778e-001 -2.3501713e-001 -9.1610063e-002 -3.0428652e-001  1.8428808e+000  9.4228324e-001  1.8654984e-001  1.0613615e+000  8.8995071e-002 -1.7581427e-001 -5.0717498e-001 -4.9118566e-001  1.0711204e+000 -3.9153630e-001  1.5010458e-001 -3.1602738e-001 -5.8256353e-001  1.2343642e-001  1.1439773e+000  8.4260954e-001 -4.4390503e-001  3.7306209e-001  6.1601812e-001  5.3076044e-001  3.6987792e-001 -9.7014840e-002  1.8029424e-001 -4.0353515e-002  1.6304534e-001  1.1865083e-001  8.0290882e-002  2.1243710e-001  2.2982512e-002  1.3742978e+000 -1.3756924e-001 -2.2036438e-001 -3.1249849e-001  3.8687192e-001  2.8318080e-002 -5.1958886e-001  4.3024010e-001  9.8563097e-001  1.9511689e-001  1.1219604e+000  4.0199175e-001  7.1557810e-001 -3.8618734e-001  2.2833741e+000  3.5865065e-001  5.6575441e-001  1.4279658e+000  1.5036196e+000 -1.6356774e-001 -3.5685774e-001  1.2724651e+000 -1.0464648e+000
  5.2470565e-001  1.5921711e-001  3.3524975e-001  3.3860480e-001  4.2988238e-001  6.1510020e-001  5.0143114e-001  6.0470723e-001  8.1403256e-001  4.6408452e-001  6.3077088e-001  2.3059098e-001  6.4395340e-002  1.3910443e-001  6.7426630e-001  4.8380167e-001 -6.0176824e-001  4.3224221e-002  3.2369365e-002  1.4468125e-001 -4.4105060e-001 -3.5204551e-002  1.3003694e+000 -6.0887691e-001  1.1023928e-001 -3.0365257e-001  2.8983387e-001  2.3875847e-001  6.0621339e-001  6.5156354e-001  2.2374867e-001  4.0211297e-001  6.2841085e-001  1.0833511e+000  6.4315939e-001  6.6194744e-002  1.0463813e+000  1.0228079e+000  1.0180243e-001  1.2829444e-002 -5.5313243e-002 -3.0814521e-001 -3.2274135e-001  1.1809159e+000 -2.5178875e-001  1.2709963e-001  3.2450025e-001 -2.1417508e-001  8.9119940e-002 -2.0527422e-001  9.8240859e-002  9.3231512e-001  4.2597717e-001  1.5591307e-001  6.5943938e-001  4.9561113e-001  8.8710183e-001  8.6961454e-001  4.7935149e-001  1.1370931e+000  2.0069090e+000  1.1435388e+000  8.6330798e-001 -9.1506425e-001  3.6654820e-001  2.3458223e-001
  4.0681909e-001  3.8247469e-001  8.7373287e-002 -3.6129998e-001  5.7891482e-001  1.4346982e+000  2.4975780e-001  2.9710475e-001  1.6767067e-001  5.6946856e-001  3.8104658e-001  2.1640919e-001  2.5818021e-001  2.3435407e-001  5.4522510e-001  3.0932413e-001  4.3401962e-002  2.7311147e-001  6.8119212e-002 -2.2804378e-001  2.7363722e-001  3.4460697e-001 -1.6157213e-002  5.8936548e-001  3.6604832e-002  1.6614017e-001  1.6942390e-001  7.7021265e-001  8.4237249e-001  1.4779104e+000  6.0734682e-002  2.3938039e-002  4.2114331e-001  8.7812066e-001  1.8526346e-001  3.1246686e-001  1.6228012e+000  7.6715577e-001  4.3995409e-001  5.7544776e-001  6.2359325e-001  3.2706735e-002  6.9374931e-001  1.0850735e+000  2.0177464e-001  8.0593473e-001 -2.4459942e-001 -3.3848765e-002  3.7758524e-002  4.3599523e-001  3.8549449e-001 -1.0808625e-001  6.9436472e-001  2.8618725e-001  3.0090721e-001 -1.0380302e-001  7.4114694e-001 -8.6918647e-002 -4.5031735e-002  5.8907787e-001  6.9139300e-001  5.3997558e-001  2.0440563e-001 -8.6009712e-001  2.0619845e-001  4.2263072e-001
 -1.1354306e+000  6.0973907e-001  1.2307760e+000 -2.7500189e-001  3.4772878e-001  4.1583440e-001  5.5486806e-001  1.1145763e-001 -1.3350409e-001  7.5915646e-001 -2.4114193e-001  1.7140875e-001  2.9536909e-001  8.8517270e-001 -9.5582567e-002 -6.2382057e-002 -2.8719380e-001 -6.2867349e-001 -9.9108860e-001  6.6633544e-003  3.2697931e-001 -3.6768684e-002  6.5562696e-001 -2.9557409e-002  4.0376785e-001  3.9485657e-001  1.1672233e+000  1.8352552e-001  2.3177534e-001  7.9654478e-001  2.6386026e-002 -2.7563658e-001  1.0655820e-001  9.8322039e-001 -3.2660075e-001  1.6234027e-001  8.2057544e-001  3.3106689e-001  7.6316988e-001  5.6686818e-001  6.7623269e-001  3.9606231e-001  2.4581284e-001  1.4150900e-001  2.0722529e-001  1.0948073e+000  6.7275736e-001 -2.6850214e-001  4.3662291e-001  7.1279205e-001  6.9729089e-001  4.3832558e-001  5.7134131e-001  4.6639916e-001 -1.9399090e-001 -1.5187927e-001  7.3039456e-001 -4.3230861e-003  2.5054540e-001  8.3098287e-001  8.2030647e-001  3.0036856e-001 -1.0746077e-001  1.7005081e-004  4.4806111e-001  1.0602047e-001
 -1.2970300e-001  1.1878965e-001  8.6006999e-002 -1.1811207e+000 -1.9588434e-001  5.1327053e-001  1.1875940e+000  2.2738194e-001  4.9211836e-001  3.8782153e-001 -2.6196400e-001  1.8930870e-003  3.0002847e-001  9.5223880e-002 -1.2828264e-001 -3.3039897e-002 -2.8837029e-001 -7.7783876e-001 -9.8520182e-001 -1.8649388e-001 -6.4368131e-001 -3.9045348e-001  2.5821310e-001  4.8942594e-001  8.9929057e-002 -7.9484392e-001 -1.3142469e-001 -6.1859587e-001 -5.9230018e-001  5.5864047e-001  3.0794604e-001 -4.3525923e-002  8.2082378e-002  2.8085229e-001  2.2663329e-001  9.4596473e-001  2.8652307e-001 -6.4484433e-001 -3.1055895e-001 -1.7843410e-001 -2.0769281e-001  3.6010161e-001  7.4870752e-001  3.2843061e-001  1.0797528e-001  1.1829966e+000  7.4278138e-001 -2.1421547e-001 -2.9008342e-003  8.9405114e-001  6.9591891e-002 -3.8997038e-002  6.8900450e-002  3.5566484e-001 -6.2301148e-002 -5.3532058e-001  5.6006299e-001  8.1066112e-001  4.2025539e-001  1.2027849e+000  7.0656236e-001  4.1919348e-001 -6.1000445e-001  4.4031328e-001 -5.8444936e-002 -1.2620388e+000
  6.3105372e-001 -5.8358561e-001  5.8653536e-002 -1.0211399e+000 -1.0054394e+000 -4.2704859e-001 -9.4682715e-001 -9.5311122e-001 -7.5971732e-001 -8.3580467e-001 -1.7762677e+000 -1.0561332e+000 -5.0595418e-001 -4.3047138e-001 -1.2599439e+000 -8.1686410e-001 -1.5159537e+000 -1.3078627e+000 -1.1281304e+000 -1.4641634e+000 -8.8046443e-001 -3.1589068e-001 -1.9945249e+000 -4.7595511e-001 -1.2351909e+000 -5.0822083e-001 -1.8289972e+000 -2.3554128e+000 -1.0455284e+000 -8.1116054e-001 -8.6368358e-001 -4.9791987e-001 -1.0092360e+000 -5.7501352e-001  2.4261539e-002 -8.9250744e-001 -1.2033481e-001 -1.2018049e+000 -9.3762540e-001 -1.0948049e+000  5.5303243e-003 -2.6796515e-001  1.1019087e-001 -1.8220582e+000 -2.6837741e-001 -7.2801395e-001 -9.3691396e-001 -1.2519295e+000 -9.6526485e-001  2.3380870e-001 -3.4781394e-001 -6.0424885e-001 -7.8784799e-003 -2.3677376e-001 -5.6640420e-001 -8.0617913e-001 -6.6337868e-001 -1.0094601e+000 -5.9041891e-001 -1.1135878e+000  9.5455593e-001 -1.0898450e+000 -1.4116785e+000  1.3802713e-001 -4.4678640e-001 -1.3211811e+000
 -7.0785979e-001 -5.3470703e-001  6.3578331e-001 -1.5908101e+000 -3.4554376e-001 -6.9978868e-001 -4.0448153e-001 -1.2181642e+000 -6.2048467e-001 -9.8496150e-001 -1.2487626e+000 -1.1433217e+000 -6.0761432e-001 -1.2347140e-005 -9.0534231e-001 -6.4779704e-001 -1.0976191e+000 -1.3183588e+000 -1.1790915e+000 -9.4524854e-001 -3.0026533e-001 -4.4225464e-001 -7.4380264e-001  2.5332417e-001 -1.3254926e-001  3.5843429e-002 -3.0811956e-001 -2.8341508e-001 -6.5968893e-001 -5.6592913e-001 -1.8012584e-001 -6.7310205e-001 -6.4177294e-001 -7.1447988e-001 -7.4284407e-001 -4.9920662e-001 -4.0115940e-001 -1.3566251e+000 -5.5238438e-001 -5.7926347e-001 -5.0159499e-001 -3.1270557e-001 -2.2210255e-001 -3.7351331e-001 -3.2745899e-001  2.3733329e-002 -1.0061358e+000 -6.4597298e-001 -5.1087822e-001 -9.5930899e-001 -9.6507439e-001 -9.9409592e-001  1.4068638e-001 -2.9343200e-001 -4.9560757e-001 -1.4745062e+000 -5.2801828e-001 -1.9942344e-001 -1.4398677e+000  2.2823306e-001 -7.3840125e-002  1.5076934e-001 -1.1257818e+000 -4.1768295e-001 -9.7875885e-001 -1.0608783e+000
  1.1018588e+000 -3.9957855e-001  9.8012493e-001 -9.0899786e-001  4.4621117e-001  7.3999701e-002  7.5107668e-001 -7.3733041e-001 -1.5261342e-001 -1.6764317e-001 -3.4878312e-001 -1.0631140e+000 -1.5615266e-001 -1.2146581e-001 -1.2015687e+000 -1.0691568e+000 -4.9706364e-001 -5.6142197e-002  3.9630152e-001 -1.6812918e-001  3.9060510e-001 -3.6797623e-001 -8.8713390e-001 -1.6688391e-001 -6.1408905e-001 -7.1979360e-001  1.7537290e-001  6.1682275e-002  4.2559517e-001 -7.2318690e-001 -2.2671951e-001 -3.4486940e-002 -4.1028496e-001 -1.1814727e+000 -3.7623735e-001 -7.4667166e-001 -3.3303626e-001  1.3803621e-001 -7.0221874e-001 -8.4471698e-002 -3.9400002e-001 -5.3146849e-001 -6.2285636e-001 -5.1351172e-001 -3.6797635e-001  3.1514865e-001 -2.1054495e-001  7.4634132e-001 -4.4628167e-002 -5.7602764e-001 -8.7414628e-001 -4.7244202e-001 -9.1388132e-002 -7.8657397e-001 -3.1194255e-001 -6.7858380e-001 -4.0289084e-002 -5.5404674e-002 -4.2283363e-001  8.7771064e-001  3.5497527e-002  2.0561886e-001 -1.1712217e-001 -8.4133674e-001 -4.4374978e-003  9.4888537e-001
 -1.0808587e+000  1.2313520e-001 -4.1659894e-001 -2.8360805e-001 -4.0839609e-001 -1.2154794e+000 -8.0630525e-001 -1.0048912e-001 -7.9685860e-001 -6.6661174e-001 -5.6820073e-001 -6.9435895e-001 -2.1805003e-001 -2.2035216e-001 -1.1273543e+000 -1.2071651e+000 -4.5170718e-001 -1.3608473e+000 -4.8556685e-001 -3.7229658e-001 -2.0281148e-001  4.6953062e-001 -8.5669648e-001  2.5708492e+000 -3.3533011e-001  1.6855807e+000  2.5327806e-001 -4.3217231e-001 -1.0936325e-001 -7.9621846e-001  2.6457538e-001 -3.6586891e-001 -1.0619104e+000 -6.1438676e-001  9.9972103e-002  2.9632173e-001 -6.5184742e-001 -3.6861359e-001 -5.3981688e-001 -4.2092145e-001  1.0751256e+000 -2.3210197e-001  2.1615044e+000 -9.9553710e-001  6.1470564e-001 -8.6219175e-002 -3.8218543e-001 -4.9799466e-001 -3.5132197e-001 -8.3314345e-001 -9.1848406e-001 -8.3842933e-001 -4.1182859e-001  2.5308768e-001  5.3751708e-001 -5.5905339e-001 -6.0260326e-001 -6.8969539e-001 -1.4472052e-001 -7.1216960e-001 -2.0913626e+000 -7.3420860e-001  5.7250526e-001  1.0168361e-001 -1.0197001e+000 -5.2520694e-001
 -8.5228352e-001 -1.0833566e-001  2.8811935e-001 -4.3025822e-001 -1.2701028e-001 -5.4080140e-001 -8.5402145e-003 -1.1548101e-001 -5.6663439e-001  3.3992449e-001  1.5107541e-001 -1.5750983e-001  2.8194123e-001 -3.8559290e-001 -2.8868105e-001 -5.1022061e-001  5.2021602e-002 -3.0780436e-001  2.0164299e-001  3.2556088e-001 -1.3195458e-001  1.0554202e-001 -5.1844543e-001  9.4327718e-001  7.9331547e-002  2.9050615e-001 -7.3143044e-002 -2.0714940e-001 -2.0284556e-001 -9.9517570e-001  4.6065362e-001 -1.0031358e-001 -9.0167615e-001 -4.2104956e-001 -1.6331113e-001  6.2983773e-001 -1.0657787e+000  2.6299721e-001  2.9418765e-001 -1.2757015e-001 -9.2691260e-003 -5.1372560e-001  9.7007905e-001 -5.1262495e-001 -2.2700034e-001  2.8002398e-002  1.1246864e-001  3.2077079e-001  2.4700724e-002 -2.4307569e-001 -6.9261765e-001 -6.8833758e-001 -3.8151817e-001  2.5513027e-001 -3.9735387e-001 -6.2961628e-001  3.4944784e-001 -3.9285409e-001 -2.1745582e-001  2.3894323e-003 -4.7158675e-001 -2.2560084e-001 -6.5595600e-001 -3.7532669e-001 -1.7523874e-001  5.1876395e-001
 -1.6330241e+000 -2.8894535e-001  6.1782090e-001 -1.1648096e-001 -7.3639913e-001 -2.3381487e-001 -7.1252627e-001 -4.3624101e-001 -1.1752080e+000  8.5184056e-002  2.3309496e-001 -2.3967850e-001 -1.2758912e-001 -1.6376958e-001 -6.2198524e-001 -6.7377995e-001 -3.8862853e-001 -7.2709314e-001 -1.6096173e-001  2.2679490e-001  2.6772486e-001  3.2506396e-001 -1.3594806e+000  2.1366007e+000  1.0667948e-001  6.2990278e-001 -2.0372896e-001 -3.3155459e-001 -1.5502545e-001 -3.4668522e-001  1.2547728e+000  2.6937013e-001  2.2128904e-001  1.9496765e-001  1.1850867e+000  1.1408630e+000 -5.6378063e-001 -4.6555976e-001 -3.3524312e-001 -5.1399256e-002  8.7322602e-001 -2.6917905e-003  1.5934273e+000 -1.0240731e+000  6.3191912e-001  1.6956783e-001  6.4704582e-001  2.2010954e-001  2.9302669e-001 -3.5322587e-001 -4.7400321e-001 -3.6156259e-002 -4.5944031e-001  7.6263089e-001  3.2886595e-001 -9.2099737e-002  7.1368922e-001  1.7914752e-001  7.0359312e-001 -2.1436040e-001  1.2481930e-001 -5.3534981e-001  3.8883024e-002  1.3315750e+000  2.1159910e-001 -6.0991139e-003
 -1.6380405e+000  6.2908500e-001 -4.8503285e-001 -8.3450979e-001 -5.7732826e-001 -2.1551500e-001 -7.2266625e-001 -7.5127255e-002 -1.8466196e-001  2.6693910e-001  6.6748265e-001 -6.7923035e-001  2.7320575e-001 -2.7039875e-001 -6.3722957e-001 -5.9249774e-001  5.8674915e-001 -1.2578473e-001  1.7445290e-001  4.0442531e-001  2.6330388e-001 -2.5479259e-001 -1.3947720e-001  1.2481010e+000 -3.1017993e-002 -1.2278710e-001 -4.6983089e-001 -1.0581379e+000 -8.8690972e-001 -5.1518460e-001  1.1135572e+000  7.2049678e-001  2.9941550e-001 -1.3741766e-001  7.4117317e-001  8.0998163e-001 -5.2167852e-001 -6.2639168e-001 -8.0205994e-001 -6.0614366e-001  1.2046000e-001 -2.6647976e-001  1.4400061e+000 -4.0623809e-001  6.1268940e-002 -2.6130201e-001  1.1504663e+000 -3.8638167e-001 -5.0471122e-001 -7.3296696e-001 -6.4133718e-001 -6.3834927e-001 -8.1646270e-001 -3.5431143e-001 -9.6928487e-002 -1.5867323e-001 -8.5058120e-002 -1.9241395e-001  2.2105063e-001 -6.6017153e-001 -5.4849827e-001  6.3859263e-002 -1.2088478e+000 -5.9811997e-001  3.5765480e-001 -3.6846405e-001
 -1.7789682e+000 -5.6278762e-001 -1.5770133e+000 -6.5048741e-001 -3.6990866e-001 -1.5227231e-001  3.7905534e-001 -4.7726142e-001 -1.2023634e-001  2.4369447e-001  4.7584242e-001 -5.1351710e-003 -2.7369904e-002  3.6843901e-001 -1.7116700e-001  2.5694076e-001  2.0710264e-001  1.4564409e+000  1.4753340e+000  4.1623638e-001  1.5311439e-001 -3.8914181e-001 -5.1653520e-001 -1.8252378e-001  1.1138284e-001 -1.1955311e+000  1.0705587e-001  9.0932346e-002 -4.8106005e-001 -3.2989495e-001  1.2978808e-001 -1.4750238e-001 -5.3776689e-001 -7.0376764e-001 -1.6524862e-001  2.4552227e-001 -7.0599472e-001 -5.6567561e-001 -3.8606277e-001  1.1604254e-002 -4.5668438e-001  2.0248769e-001  2.6750159e-001 -1.7510063e+000 -6.8447081e-001 -1.4299513e-001  1.0621221e+000  1.0821087e+000 -7.1055910e-001 -2.5200348e-001 -4.8178668e-001 -8.3975181e-001 -5.4185735e-001 -4.2342939e-001 -2.3340324e-001  4.8633117e-002 -4.2288773e-001  1.8937891e-001 -7.7623344e-001  4.4735835e-002 -8.0363915e-001 -1.8841020e-001 -1.4473865e+000 -4.2077074e-001  9.0464470e-002 -1.6176749e+000
 -8.8178980e-001 -6.7216248e-001  1.1737580e-001  1.9143981e-001 -5.3618434e-001  1.2069879e+000 -1.1394806e+000  3.2759584e-001 -1.6633948e-001  6.1753665e-001  1.2056686e+000  3.2757340e-001 -1.3757198e-001 -5.7737605e-003  5.1479211e-001  2.6473490e-001 -1.0763853e-001  1.1008924e-001  4.6588618e-001 -8.3193671e-001 -2.9997325e-001 -8.5937742e-002 -2.9788554e-001 -1.0151019e+000 -1.1635512e-001  2.2873287e-001 -2.6160137e-001 -5.9171467e-001 -4.4244533e-001 -2.5166699e-001 -1.5644174e-001  1.8279451e-001  2.2021031e-001 -6.9011300e-003 -4.3665795e-001  4.2921044e-001 -1.1739867e+000 -9.0428035e-001 -8.7264026e-001 -4.1821609e-001 -3.6341388e-001 -5.4860666e-001 -7.0047873e-001 -1.2825433e+000 -5.6399418e-001  7.6235385e-002 -9.1572303e-001 -1.4349807e-001  2.8023682e-002 -6.2185767e-001 -2.8575124e-001  8.2909897e-002 -7.4659137e-002  2.1678337e-001 -7.9012857e-001  1.6866725e-001 -7.2467663e-001 -5.9810891e-001 -3.3946154e-001 -9.2460780e-001  1.2222452e+000 -1.0009388e+000 -1.1798591e+000 -3.8667764e-001 -6.0984582e-001  7.2611702e-001
 -4.8593037e-001  3.1097283e-001 -9.7296982e-002 -9.4691296e-001 -2.9891620e-001  8.8179431e-001 -2.7006903e-001  2.2286036e-001 -1.3847350e-001 -5.4369224e-002  1.0944979e-001  1.6402063e-001  3.2326448e-001  3.9079258e-001  5.4047130e-001  9.3198160e-001  4.7216970e-001 -5.4285072e-001 -9.0382475e-002 -1.8227243e-002 -2.0145697e-001 -1.3740735e-001  1.5295193e-001 -4.8761252e-001  2.3331577e-002 -4.6610433e-001  2.7730913e-001 -4.3634850e-001 -5.0951701e-001  6.9752019e-002  5.1224633e-001  6.0803185e-001 -4.5487031e-002  2.7931891e-001  4.9531573e-001  4.6964555e-001  2.5452624e-001 -5.2302759e-001 -4.4590335e-001  2.2577754e-001 -5.8531876e-001 -2.8970091e-001 -1.8934615e-001  5.1314628e-001 -6.2038114e-001  1.1829217e+000 -4.1706211e-001 -6.1131609e-001 -9.0885856e-001  2.3206046e-002 -1.2185180e-001  2.9485739e-001 -2.5252942e-002 -1.8412728e-001 -1.8073684e-001 -2.1524694e-001  2.1556855e-001 -6.6556093e-001 -7.9624101e-003 -8.5422727e-002 -2.8449688e-001 -5.6378171e-001 -1.3187270e+000 -9.8846678e-001  1.4074864e-001  7.2040310e-001
  8.6224801e-001  5.2384648e-001 -5.4013975e-001 -1.3624465e+000 -3.7104167e-001 -1.9999336e-004 -3.3321746e-001  2.2468658e-001  1.2355749e-001  1.3970520e-001 -9.1921801e-002  4.7183834e-001  1.1932583e-001  4.5059569e-001  6.0659776e-001  3.1729700e-001 -2.1221060e-001  4.8099191e-001  9.0158887e-001 -6.1832242e-001 -7.2441284e-001  2.7356062e-003  9.8743051e-004 -4.4143418e-001 -4.6510136e-001 -9.7748408e-002 -4.0402350e-001 -6.5783597e-001 -7.0467052e-001 -4.6328675e-002 -7.1283638e-002  2.9690015e-001  5.0717733e-002 -3.3218304e-002 -2.2972800e-001 -8.5432938e-001 -3.0688954e-001 -6.0038390e-001 -4.4944272e-001 -4.7251550e-002  1.5266817e-001 -2.8911182e-001  1.4747041e-001 -2.5025547e-001  1.1602686e-001 -3.5307410e-001 -1.6628795e-001 -5.5756823e-001  1.0849456e-001 -2.0431298e-001  1.9731290e-001  3.1021682e-001  3.4136885e-001 -3.3812517e-001  5.3348168e-003 -4.0061684e-001 -4.9153649e-001 -3.2294686e-001  1.2872035e-001 -5.9101840e-001 -3.6990400e-003 -5.3886933e-001 -1.5429650e+000 -1.3401329e+000 -8.8101866e-002 -9.3081732e-001
  1.9865105e-001  6.6796269e-001  7.0822505e-001 -6.9879300e-001  1.8625381e-002  3.3501390e-002 -2.8935921e-001  4.1463905e-001  2.6909836e-001  3.2081899e-001  2.1662557e-001  1.4709802e+000  3.6277421e-001  3.3774199e-001  8.3428562e-001  4.1146341e-001 -7.7511879e-001 -5.3171613e-001 -3.1637214e-001 -6.4437487e-001  4.4123935e-001  3.9468469e-001  1.7135380e-001  1.9162587e-001 -7.0537720e-001  2.2987606e-001  4.6579077e-001 -7.9202784e-003  9.7124992e-002  5.5724132e-001 -9.5322858e-002 -2.2057703e-001 -6.1712006e-001 -7.4375338e-002 -7.3548676e-001 -2.8799584e-001  4.2666731e-002 -9.4467981e-001 -4.5582380e-001 -5.0120715e-001  3.8887596e-001 -6.0861873e-002  2.5519839e-001 -5.0553534e-001 -9.4346614e-002  6.6506537e-001 -5.1060573e-001  6.8617085e-001  4.1458661e-002  3.6765755e-001  1.5086020e-001  3.2622410e-001 -1.1461008e-001  1.0409999e-001  2.6786112e-001  1.3592057e-001 -7.9880575e-002  1.2636123e-001 -1.3140893e-001 -5.9731433e-001 -5.2307909e-001 -7.5776220e-001 -5.8103504e-001 -9.9089564e-001 -5.0020720e-001 -4.1235335e-001
  6.4053260e-001 -2.6117923e-001  4.3770268e-001 -1.0080378e+000  2.3650000e-002  3.6612137e-001 -1.0261813e+000 -6.8814273e-001  2.5862333e-001 -3.5861411e-002 -8.4733533e-001  1.1803816e+000  5.6976465e-002  3.4498621e-001  4.6662019e-001  6.5214001e-001  7.2381056e-001  6.3586263e-001  5.0139203e-001 -1.4994786e-001  8.6058169e-001 -5.2290421e-002 -7.3348411e-001 -1.0089285e+000  1.0381370e-001 -5.2139113e-001 -4.3618459e-001 -3.0021458e-001 -3.9095758e-001  1.8521891e-001 -9.6035929e-001 -8.3390552e-001 -1.7446733e+000 -2.1150140e+000 -1.0348921e+000 -1.5359192e+000 -5.2171438e-001 -1.1142549e+000 -1.2256202e-001 -1.2078519e+000 -9.2197456e-001  1.4641356e-001 -1.6147441e+000 -3.5518263e-001  1.4149629e-001 -1.5387618e-001  4.8750466e-002  9.0059772e-001  5.4272631e-001  5.0068973e-001 -2.6270011e-001 -3.1924539e-001 -8.1825039e-001 -1.1338818e+000 -3.6316178e-001 -5.8382847e-001 -1.3162670e+000 -5.5881544e-001 -7.9790773e-001 -1.2327476e+000 -1.2221545e+000 -7.2854484e-001 -1.6958265e+000 -1.6019072e-001 -1.0813261e+000 -9.7182517e-002
 -2.4281146e-002  2.1192440e-001  1.4820385e+000 -2.3348532e+000  4.8975707e-001  5.6058692e-001 -3.7124502e-001  4.3826645e-001 -1.8453730e-001  3.2989981e-001  8.2559784e-002  5.8038404e-001 -3.7269484e-001  3.4105769e-001  4.8575248e-001  3.8450983e-001 -4.4328031e-001  1.0524385e+000  6.8895003e-001 -6.8003561e-002  1.3437218e+000  1.1479884e+000 -3.6249650e-001  6.9052571e-001  8.5016912e-002  9.0451015e-001  4.0571340e-001  1.5077909e-001  3.7132443e-001  2.5894976e-001 -2.5533578e-001 -1.2720434e-001 -1.0505534e+000 -1.0786906e+000 -7.2913130e-002 -7.7450466e-001  4.7459328e-001 -1.4079592e-001  3.5881403e-001 -4.8912438e-001  3.6402939e-001 -3.9109710e-001  1.3906792e-001 -2.1308572e-002  6.4636247e-001 -2.0603108e-001  1.2762556e-001  9.7951025e-001  8.3586009e-001  8.7233193e-002 -1.3935163e-001 -2.7580993e-001  5.3889189e-001 -8.1415825e-002  1.0783688e+000  9.1883051e-002 -7.3055059e-002  9.6291809e-001  4.4920532e-001  7.8307311e-002  4.2842172e-001  4.1328760e-001 -1.3871990e+000  8.9275274e-001 -2.0553753e-001 -2.7813803e-002
  7.5733006e-001 -9.2806430e-001 -6.2422675e-001  1.3274082e+000 -2.6279116e-001  7.0061312e-002 -7.5623851e-001  1.2840010e-001 -7.6032894e-002 -3.9940444e-001 -2.1757081e-001 -2.5968333e-001 -8.9316919e-002  2.8806250e-001  4.1631907e-001  1.8532322e-001  2.8617441e-001  3.3514979e-001  9.6285807e-001  1.6732940e-001  7.4185374e-001  1.6394742e-001  8.0602463e-002 -1.0346024e-001 -2.5989869e-001  1.8550663e-001  1.1614470e-001  4.8590740e-001  6.7674150e-002 -7.0322663e-002 -5.6652751e-001  1.1274043e-001 -8.2988006e-001 -1.0034781e+000  1.5413750e-001 -6.0760529e-001 -6.5644083e-002  1.0240052e-002  3.2232948e-001 -3.9993073e-001 -1.0162732e-001 -5.7167210e-001 -1.9332275e-001 -3.6689709e-001 -2.1110848e-001 -4.4880063e-001  3.2348382e-001  7.6729039e-001  5.1921385e-001 -6.8202712e-002  2.1171411e-001 -2.8100820e-001 -1.4331693e-001 -3.5429176e-001 -4.6849064e-002  1.6540199e-002 -9.0340210e-001 -6.5168971e-001 -2.1800251e-002 -1.1605598e+000 -9.3637238e-002 -6.4683380e-001 -6.3818338e-001  6.1498455e-001 -1.2670831e+000  3.5949896e-001
  7.0043961e-001 -8.6269532e-001 -1.5493871e-002  1.9652701e+000 -4.6639062e-001 -1.2881049e-001 -5.0001569e-001  5.7389423e-002 -5.1012562e-001 -4.6969304e-001 -8.7244294e-001 -1.0256240e+000 -7.5308362e-001 -3.3641392e-001  1.2295991e-001 -2.7631610e-001  2.3984788e-001  4.8378586e-001 -5.6665230e-001  4.2825167e-002  1.7032326e-001 -5.0538633e-001  1.8453409e-001 -4.2043946e-001  2.3367565e-002  4.7145179e-003  5.9682018e-001  1.9147556e+000  1.5749237e+000  6.0237868e-001  3.0916160e-001  3.9797422e-001 -6.7178438e-001 -8.5758403e-001  9.4006838e-001  6.5429265e-001  3.8790282e-001  8.2622145e-001  1.2542825e+000  4.3883213e-001  1.0969684e-001  2.1480238e-002 -6.9442094e-001 -6.5807740e-001  6.9434309e-002  5.5476615e-001 -2.9173471e-001 -4.2337954e-001  7.7603440e-001  2.2896017e-001  4.6151441e-001  5.7790439e-001  1.2226244e-001  5.0571336e-001  5.7830210e-001  5.6503406e-001 -2.6715573e-001  2.4651177e-002  1.9592831e-001 -7.3554199e-001  1.5756654e-001 -1.6667908e-001  1.1463566e-001 -1.0374610e+000 -7.3243301e-001 -2.1628159e-001
  3.0342192e-001 -1.2643444e+000 -1.1021841e-001  3.9701659e-001 -4.6863097e-001 -1.2905748e+000 -1.7700161e+000 -2.9072611e-004 -1.7605519e-001 -6.3392192e-001 -1.7776334e-001 -9.0123664e-001 -8.4095078e-001 -9.4222961e-001 -6.0674356e-001 -6.3308922e-001 -1.7151712e-001  3.5742367e-001  6.2951123e-001 -4.7374027e-001 -1.2812489e+000 -3.7716206e-001 -1.0897870e+000 -1.8766389e+000 -7.6667132e-001 -1.8441442e-001 -8.8655903e-001 -1.0341661e+000 -1.0482293e+000 -4.1457655e-001 -8.6237238e-001 -1.8103592e-001  6.9855430e-001 -9.2781429e-002 -5.7247752e-001 -6.9606190e-001 -1.1988086e-001 -1.2808805e+000 -6.1553541e-001 -5.8894067e-001 -6.5104990e-001 -5.7198952e-001 -1.1605471e+000 -5.8468595e-001 -1.8021086e-001 -1.3554224e-001 -3.2775324e-001  8.2652318e-001  5.3489974e-002 -7.2562503e-001  5.4584878e-002 -1.4577124e-001 -7.9490493e-001 -4.4982047e-001  2.2236250e-003  6.8188192e-001 -1.0481045e+000 -4.2271083e-001  1.1127681e-001 -2.1016876e+000 -1.7913452e+000 -8.0401859e-001 -1.7552953e+000  4.3548148e-001 -1.5263910e+000 -6.9055270e-001
  2.3757048e-001 -4.3561715e-001  1.1570768e+000  1.1843023e+000 -2.6311429e-001 -7.6169918e-001 -3.2493361e-001  8.1776670e-001 -4.0402146e-001 -5.9088998e-001 -4.3503539e-001 -4.8664047e-001 -7.3432816e-001  1.5196174e-001  1.7858054e-001 -3.1297034e-001 -1.5627432e+000  2.8714167e-001 -1.8313115e-001 -7.7244490e-001  3.2648326e-001 -9.6295240e-002 -4.0166526e-001  9.0019650e-002 -7.2784053e-001  3.6753820e-001  3.2247332e-001  3.9067543e-001  1.2209908e+000  1.5581966e+000  2.8600530e-001  5.6299348e-001  9.5601884e-001  7.2218551e-001  9.5995127e-001  8.1717376e-001  2.0799945e+000  8.9299416e-001  7.2198156e-001  5.6894240e-001  4.1645447e-001 -1.0758564e-001  2.8956107e-001 -1.6899088e-001  4.3746353e-001  1.5706806e+000 -5.2952173e-001  1.7102752e+000  1.1077756e+000  9.2307138e-002  1.3731215e+000  1.0873580e+000  6.3649511e-001  6.6918796e-001  2.1208894e+000  1.4610051e+000  2.4457408e-001  3.2361151e-001  1.1105811e+000 -5.2139718e-001  9.7247039e-002  2.8817237e-001  2.5775334e-002  1.4281935e+000 -6.6802787e-001 -3.1479622e-001
 -2.9644847e-001 -2.5502544e-002 -8.2619804e-001 -2.2743947e-001 -6.6956103e-002 -7.4279711e-001 -5.7113911e-001 -2.7088468e-001 -2.0677234e-001 -2.6611835e-001  2.7552022e-001 -6.3529906e-001 -3.7855524e-001 -7.8433549e-001 -2.8974597e-001 -1.9635270e-001  5.7661151e-001 -1.8080687e-001 -2.9795574e-001 -2.7415058e-001 -5.6602708e-001  3.4666499e-001  1.1495775e+000 -6.5898418e-001  2.4901922e-001  2.7164918e-001 -3.5963994e-001 -3.9094731e-001 -1.0738957e+000 -5.0669847e-001 -3.2771567e-001 -4.3682005e-001  1.0225474e+000  8.4433730e-001 -5.8787518e-001 -3.0568245e-001 -2.4407109e-001 -3.0743579e-001 -7.9820690e-001 -5.5615628e-001  5.9383963e-002 -7.2954173e-002  1.1055739e-001  1.1865830e+000  1.0665089e-001  7.3297845e-001  1.8788453e-001 -2.5168500e-001 -2.7406607e-002 -3.0358738e-001  4.2438241e-002 -1.5595858e-001 -4.6012783e-001 -8.0476731e-001 -1.1790779e+000 -9.2378904e-003  1.0073232e-001 -5.6433871e-001 -1.9837643e-001 -3.8767945e-001 -9.0959287e-002 -3.6911443e-001 -8.8601957e-001  9.2506133e-002 -2.7029199e-001  2.1161806e-001
 -1.4414804e-001 -3.3810531e-001 -6.0286435e-001  4.2062375e-001 -3.2739234e-001 -9.3704644e-001  4.2517050e-001 -3.8161747e-001 -4.4209001e-001  4.3713568e-001 -2.1873644e-001 -3.8055516e-001 -6.0433472e-002  5.0080645e-001  1.5170668e-001  7.4239458e-002 -2.4661660e-002  4.4502990e-001  1.5971187e-001 -4.6266364e-001  3.0358180e-001 -8.3687607e-002 -4.7819970e-001  3.7182899e-001  9.1070915e-002  1.3410508e-001 -1.5628288e+000 -1.1868481e+000  1.1679782e-001 -1.4972900e-001  1.0661555e+000 -2.4977887e-002  4.4761055e-001  5.4016925e-001  8.0810683e-002  4.8983583e-001 -1.0735904e+000  3.6664367e-001 -7.8267602e-001  3.0935257e-002  3.8675103e-001  3.3754589e-001  2.4617154e-001 -6.2211544e-001 -3.3333436e-001  4.3854766e-001 -4.2054997e-001 -3.2342604e-001  4.5689695e-002  7.5227422e-001 -1.4090380e-001 -4.2653158e-001  5.3171982e-001  9.3709795e-001 -4.2576997e-001 -3.7289171e-001  5.6661377e-001  1.5671747e-001 -1.0497260e+000  9.4353629e-001  3.3305408e-002  8.0485169e-001 -2.1622088e-001 -2.8250080e-001  5.3793414e-001 -4.1150377e-001
 -3.6000330e-001  9.7918595e-001  1.0979312e+000 -4.0335127e-001  7.5161441e-003  4.3305839e-001 -4.5636933e-001  6.7270951e-001 -6.8852362e-001 -5.0920761e-001 -2.0644568e-001 -4.3051794e-001 -4.9593778e-001 -2.7741103e-002 -2.7906672e-001 -2.3813157e-001 -1.1264155e+000 -3.7556350e-001 -1.6597209e-001  7.8627306e-002 -2.4368957e-001  4.2807681e-001  3.7431135e-001 -7.0498030e-001 -6.7531154e-001 -2.0754694e-001  8.2646909e-001  5.0790689e-001  4.1237598e-001 -2.0624864e-001 -6.5106909e-001 -5.2403127e-001  4.7228797e-001  2.5997816e-001 -6.2847273e-001 -9.7430536e-001 -6.8654095e-002  2.4507382e-001  1.9608351e-001  6.7549285e-001 -5.5129669e-001 -5.7470627e-001 -5.5198956e-001  3.9540859e-001  7.3504760e-001  7.9789485e-002 -2.6365998e-001  2.5133822e-001 -7.4152878e-002 -4.6801871e-001 -6.1764843e-002  5.0563239e-001 -3.1514391e-001 -3.7811960e-001 -2.1828281e-001  1.6343827e-001  3.2098471e-001 -1.1612625e-001  9.8827829e-001 -7.3957776e-001 -1.1466643e+000 -3.3582100e-001  1.6425702e-001  2.7664400e-001  2.5267621e-001  3.9424296e-002
 -1.0683023e-001  4.2430818e-002 -1.3071823e+000 -3.3690759e-001  6.5066597e-001 -1.4531885e-001  2.3669844e-002  2.1642795e-002  1.2165929e+000 -5.3701974e-002  3.6436315e-001  2.1682245e-001  5.4625781e-001  1.1292212e-001  8.2716279e-001  7.9546223e-001  4.7938066e-001 -1.7856088e-001  2.0134931e-001  5.6592377e-001 -6.4193972e-001 -7.5909053e-001 -2.6673839e-001 -2.7639874e-001  1.8948371e-001 -3.9793148e-001 -7.1767358e-002  8.1351092e-003 -8.1771366e-001 -7.8293254e-002 -1.6001815e+000 -3.6336372e-001 -8.1538638e-001 -8.2340008e-001 -7.0607632e-001 -1.4124549e+000  6.1832539e-001 -1.7788100e+000  7.4095409e-002 -1.2384010e+000 -2.9740803e-002  1.2670840e-001 -6.0907906e-001 -1.2609227e+000 -5.5172878e-001 -4.4963465e-001  5.9346380e-001 -2.8870724e-001 -3.7945746e-001  1.2432045e-002  7.6400880e-001  4.6063855e-001 -2.4287120e-001 -3.4129881e-001 -1.5532173e+000 -4.5076810e-001 -9.9315883e-001 -8.1218985e-002 -9.0098656e-001 -2.5281664e-001  4.0903948e-001 -1.2263010e-001  6.8498771e-002 -1.2859353e+000  3.0851918e-001  4.6679720e-001
 -3.7634866e-001 -8.6735155e-001 -2.7961282e-001 -5.2768451e-001 -9.6212982e-001 -5.4447439e-001 -6.5444982e-001 -6.5000719e-001 -3.9854215e-001 -2.1397241e-001 -1.9131537e-001 -4.3811024e-001 -3.1400684e-001 -3.8761221e-001 -2.0252869e-001 -3.1433908e-001 -2.0682791e-001 -1.1110537e-001 -4.2667363e-001 -8.3104137e-001 -8.9650863e-002 -5.9036848e-001 -2.9961959e-001 -8.4823186e-001 -4.9444413e-001 -1.3600066e-001 -1.1543579e+000 -1.4376996e+000 -5.1502002e-001 -2.1707202e-001 -6.3276156e-001  8.9019749e-002  4.8629045e-002  2.5545874e-001 -1.0596706e-002  1.9888845e-001 -1.1497162e+000 -6.8841369e-002 -7.6731717e-001 -3.2964862e-001 -3.9425296e-001  1.2036498e-001 -6.4098761e-001 -4.0621335e-002 -5.0995949e-002  3.6405010e-001 -2.2825515e-001 -5.2433314e-002  5.6912399e-001  1.2510046e-001 -2.4496468e-001 -6.9713882e-001 -8.2041788e-001 -7.4591616e-002 -1.0645480e+000 -2.6193344e-001  3.8667003e-001 -6.8487172e-001 -7.2234899e-001 -4.8770532e-001 -9.5769894e-001 -1.0989373e+000 -2.6278413e-001  8.9259015e-001 -1.0542460e+000 -4.0448247e-001
  5.3737329e-001  2.8931903e-001  3.1967445e-001  2.0125980e-001  2.9924609e-001 -2.5434014e-001  5.5829959e-001 -2.3011735e-001  4.1807913e-001  1.9340336e-001  9.9379255e-002  8.3575908e-001  1.0028486e-001 -2.8256870e-001 -4.2208941e-001 -4.9603659e-001  1.5477519e-001 -2.2230478e-001  6.3231619e-001  3.9815173e-001 -6.6888574e-001 -3.1449537e-001 -5.6870327e-001  1.0091640e+000 -3.9894295e-001 -2.5496215e-001 -4.0785427e-001 -2.3220285e-001 -7.5323409e-001 -9.0302518e-001  3.6711926e-001  5.0964437e-001 -4.6379058e-001 -4.3220020e-001  1.6119645e-001  6.7732144e-001 -1.0101422e+000 -9.6010904e-001  3.0341062e-002 -3.1963537e-001  3.3925580e-001 -3.0831255e-001  2.8516409e-001 -4.4493946e-001 -4.0867784e-001 -6.2062395e-001 -2.5411762e-002 -2.2629685e-004 -3.3040348e-001 -3.2471002e-001 -1.2788598e+000 -1.4373784e+000 -8.1555491e-001  9.6817438e-003 -7.3121542e-001 -4.0277484e-001  2.9040561e-001 -4.6446263e-002 -4.1447889e-001  1.9585716e-001 -1.1121998e+000 -2.7502504e-001  6.5289187e-002 -3.3897728e-001  3.9381969e-001 -4.1653161e-001
  6.6801762e-001  3.6153151e-001 -9.1650683e-001 -5.7235987e-001  5.8850745e-001  1.4095093e+000  1.1657134e+000  1.5720859e-001  1.1534612e+000  7.9715591e-001  3.6073042e-001  1.5953504e+000  7.8651539e-001 -1.4083023e-002 -2.3593279e-002  1.9579961e-001  4.8933475e-001  8.2406899e-001 -1.2122312e-001  5.3432353e-001 -3.4621213e-001 -2.9760848e-001 -7.0095433e-002  5.5483112e-001  3.3615237e-002 -5.3999146e-001  3.7807450e-001 -3.8998890e-001 -5.2041635e-001 -6.6276435e-001  5.7973205e-001  1.8738942e-001  4.6658776e-001 -3.6398424e-001 -2.2455398e-001  4.8906223e-001 -6.1968109e-001  2.4141211e-001  9.8703768e-002  7.5673925e-001 -6.0207491e-001 -2.6420650e-001 -2.1283153e-001 -8.4528939e-001 -5.9302296e-001 -6.7710703e-002 -1.3677545e-001 -1.2861220e-001 -2.6610974e-001 -6.4192803e-001 -6.6595880e-001 -1.0775568e-001 -3.9176299e-001  2.8830217e-001 -4.4068879e-001 -1.8512277e-001  1.6927407e-001  4.9895140e-001 -1.2129041e-001  1.0284521e+000 -6.2434200e-001  2.5949290e-002 -5.6145936e-002 -1.5017766e+000  2.0395984e-001 -3.0682673e-001
  5.9538131e-001  2.8091618e-001 -1.1027087e+000  4.5019254e-001  6.0499793e-001  1.1095928e+000  1.1192255e+000  6.3122902e-001  3.3657821e-001  9.4706919e-002  1.0216635e-001  5.4497544e-001  4.9967518e-001  5.0246852e-001  4.9539819e-001  6.2020179e-001  8.1323021e-001 -5.3634704e-001 -5.0415379e-001 -3.2659694e-002 -5.6552568e-001 -1.4948890e-001  5.7952977e-001  5.3135578e-002  3.6623502e-001 -8.9265521e-003  4.6506754e-001  1.3608333e-001  5.0085531e-002  2.7653195e-001  5.4291205e-001  1.3325367e-001  7.8949402e-001  2.2397147e-001  4.4120319e-001  2.3298491e-001  1.8162154e-001 -3.8972637e-002 -1.8779751e-001  5.5920592e-001  1.0068038e-001  1.6775109e-001  4.9770003e-002  4.3184747e-001 -4.7744176e-001  1.8930307e-001 -1.8941349e-001  2.7514230e-001 -1.9877279e-001 -1.8036741e-001  5.5769660e-001  4.6869910e-001  4.9051910e-001  3.4782040e-001  4.2083403e-001 -3.4533169e-001 -7.0345363e-002  1.3652557e-001  5.0338838e-001  7.6790625e-001  3.2828741e-001  3.7267470e-001 -3.9325439e-001 -1.6303129e+000  3.2879385e-001  9.1318134e-002
 -9.7150205e-001  4.2718394e-001  5.9058872e-001  1.0722590e+000  3.3820240e-001  7.5609586e-002  3.8256806e-001  6.7733292e-001 -7.0089597e-002  3.0671198e-001 -5.4949631e-002 -5.9526305e-001 -5.3810620e-001 -2.1990431e-001 -7.1574024e-001 -6.2285611e-001 -5.8653720e-001 -9.7954410e-001 -9.6936441e-001 -2.3841632e-001  3.6910511e-002  1.7760642e-001  2.1490586e-001 -1.4164083e-001 -3.9503692e-001  1.8462255e-002  8.2533982e-001  5.3015833e-001  6.2896418e-001 -1.2557753e-001  6.9765873e-001  1.2622575e+000  3.6092209e-001  5.2608400e-001  9.3253375e-001  4.6358341e-001  5.7157699e-001  2.9850606e-002  4.4899086e-001  8.3972296e-001  3.5030610e-002 -4.9865178e-001  1.6736176e-001 -2.7898187e-001 -2.5823065e-005 -6.8675031e-001  5.3011542e-001 -2.3809110e-002 -6.6568479e-001  4.6730994e-002 -7.1867666e-001 -2.9952774e-001 -2.8645140e-001 -1.6119191e-001 -2.8150466e-001  2.3010258e-001  8.3789336e-001  1.4840698e-001  7.8185209e-001  4.0700017e-001 -2.7824911e-001  1.9953936e-001  5.6196175e-001  2.7617766e-001 -1.6653870e-001 -1.3342521e-001
 -7.6654695e-002 -5.8105122e-002  9.4684714e-001 -6.3186342e-002  5.8423276e-002 -1.1217365e-001  3.2043902e-001  4.6032140e-001  3.0961603e-002  4.8160183e-001  1.9278243e-001 -1.4315328e-004  2.7333450e-001 -2.4492647e-001 -2.4822242e-001 -4.5856249e-001 -1.2512785e-001 -4.1507960e-002 -2.2086291e-001 -1.9248156e-001  5.8879708e-002  2.0637159e-001  9.1147817e-001 -2.8114092e-001  3.8558622e-002  2.1808847e-001  2.7318036e-002  1.8183680e-001  4.6962559e-001 -1.6919930e-001  5.7850058e-001  1.1282381e+000 -6.9623771e-002  4.8948596e-001  1.6952816e+000  8.7773679e-001  4.5270232e-002 -2.4051119e-002 -1.1210012e-001 -2.2448528e-001  2.7526313e-001 -3.5781655e-001 -4.0843719e-002 -8.0615546e-001 -3.4662187e-001  1.9032649e-001  4.4974944e-001 -2.9899641e-001 -4.1145922e-001  1.9602864e-001 -5.0446697e-001  1.5289104e-001 -1.0819090e-001  1.1764638e-001  2.4998382e-001  9.0092363e-001  8.9308564e-001  3.0914378e-001  1.2419050e+000  4.0461371e-001  5.2481000e-001  2.8820794e-002 -7.1550384e-001 -5.6801621e-001 -1.8680434e-001 -6.4941946e-001
 -6.8888656e-001 -1.9837323e-001 -2.4412601e-001  2.1012564e-002 -6.2904121e-001 -1.1487741e-001 -7.7482739e-001 -1.0254421e-001 -4.6550437e-001 -3.4613781e-001 -1.8812692e-001 -4.8857425e-001 -6.2173013e-001 -5.5246043e-001 -8.9897384e-002 -4.3617194e-001 -1.7117754e-002 -7.2613323e-001 -9.4455739e-002  8.7412137e-002 -1.9704132e-001 -2.3618507e-001 -3.1812105e-001  2.8831735e-001  1.0962547e-001 -9.5891354e-002 -2.3891552e-001  1.1059392e-001  3.4892152e-002  1.8632868e-001 -1.3050692e-001  1.5249759e-001 -2.8268038e-002  2.2654273e-001  4.4696999e-001  3.4421389e-001  2.8341008e-001 -3.9744882e-001  1.7868546e-001 -4.0454502e-001  7.8244019e-002  2.2272934e-001  3.6676810e-001  3.1142343e-001  1.1128068e-001 -8.5712598e-002  4.2157590e-001  4.5591970e-001  1.9768016e-001  2.6181232e-001 -2.4100542e-001  1.5740280e-001  1.6515548e-001  4.3290384e-002  1.3070546e+000  3.3127943e-002  1.8052497e-001 -8.0904460e-002  4.3355154e-001 -5.2535579e-001  6.7328030e-001 -4.3806623e-002 -6.2891451e-001  5.4271172e-001 -1.3350293e-001  1.3619165e+000
  9.2687482e-002 -3.4107645e-001  1.1574483e+000  1.1922970e-001  1.8139450e-001 -1.0892068e-001  1.5259529e-001  3.2655876e-001  1.3594821e-001  5.3004538e-001  2.6232382e-001  8.8529798e-001  2.6576640e-001 -5.4031666e-002 -2.7468774e-001 -2.1341414e-001  3.8177493e-001 -1.5009150e-001  6.2200295e-001  2.6017507e-001 -6.7984103e-001 -1.1378802e-001  5.4087098e-001 -1.6114395e-001  2.1201677e-001 -4.6984738e-001  6.0224754e-001  7.4535163e-001  1.4725380e-001  5.2236844e-001  3.1917951e-001 -2.0933116e-001  1.4590614e-001  1.4951876e-001  1.9199181e-001  1.0544906e+000  1.7043464e-001  3.4098250e-001  2.2189892e-001  5.9274921e-001  1.3716813e-001  1.2630948e-001  7.1135734e-001  1.4616875e-001 -6.3528976e-002  5.2613754e-001  4.9844767e-001  1.0411753e-001  2.5671053e-001  3.9267248e-001  1.2405745e-002 -4.1447665e-002 -2.8664551e-001  2.0554420e-001  3.5760101e-001 -2.3412912e-001  2.5294351e-001 -7.2859033e-002  4.9623249e-002  2.0155007e-001  2.8904765e-001  9.0242445e-002 -1.1488401e+000 -4.0684095e-001  3.8748338e-001  1.4400125e+000
 -3.6224804e-001  3.6044748e-001 -1.2807221e-001  7.8061432e-002 -4.2219298e-001  2.4896288e-001  2.0182933e-001 -6.8214595e-001 -3.9721772e-001 -3.5805792e-001 -2.8654067e-001 -6.2717193e-001 -3.6794362e-001  2.1582834e-002 -1.3368591e-001  7.8188616e-002 -3.7578420e-001 -5.2594579e-001 -6.7214163e-001 -5.5853094e-001 -6.3137593e-001 -3.2401907e-001 -2.6758635e-001  4.1367922e-001 -2.7632436e-001 -2.2352680e-001 -1.0551426e-001  5.4968796e-001  4.9177171e-001  2.5813421e-001  3.9818751e-001 -3.3979805e-001  7.9735983e-001  1.3163350e+000  2.0954740e-001  7.4994142e-001  3.9967075e-001  6.6853016e-001  4.9655307e-001 -5.3117003e-002 -1.6336201e-001  1.6171171e-001  3.1679290e-001  1.9840613e-001  2.5565226e-001  9.3575754e-001  3.6337912e-001 -5.4501605e-001  2.6943289e-001  5.7886985e-001  1.1365879e-001  3.7274276e-001  1.1399825e-001 -1.0256582e-001 -3.2635995e-001  2.8052348e-001  5.3779581e-001  2.1743544e-002  6.0618062e-002  6.5845229e-001  3.0981104e-001  3.9036241e-002 -4.5694966e-001  1.1298088e-002 -3.2436196e-001 -5.4976263e-001
 -3.9254106e-001  6.0521325e-002  1.3455593e+000  5.1875943e-001 -1.8399406e-001 -9.5543101e-001 -1.0206031e+000 -6.7634180e-002 -6.6274848e-001  1.2686268e-001 -3.7027158e-001 -7.1379805e-001  5.8686705e-002 -1.1792630e-001 -6.5465357e-001 -2.8784854e-001 -8.1635691e-001  1.4310880e-001 -7.5143991e-001 -7.1015343e-001  2.6304961e-001  3.5300256e-001 -7.8379899e-001  1.4405615e-001 -1.0115438e-001  3.7146581e-001  3.5570828e-001  3.0345243e-001 -6.0966481e-001 -1.1260412e-001  4.3969682e-001 -1.0986901e-001 -3.0081460e-001 -2.0259949e-002 -9.2914785e-002  4.4571652e-001  4.2033409e-001  1.4584523e-001  4.9173763e-001  1.8280956e-001  2.2713952e-001 -3.4523015e-001 -1.5902467e-001 -4.7794236e-001  3.2913104e-001 -6.6456782e-001 -1.0671582e+000 -4.1528158e-001 -8.7865269e-003 -3.9485068e-001 -5.5512317e-002 -1.5932802e-002  4.4218046e-001  2.5663294e-001  2.2120504e-001  6.3482786e-002  2.6166491e-001 -3.3014970e-002  2.7151398e-001 -4.2478613e-001 -3.7567108e-002 -1.9851188e-001 -3.5868342e-001  3.6653225e-001 -7.0195140e-002  2.1340858e-001
 -2.1400007e-001 -8.8297332e-003  4.6639262e-001  3.2860198e-001 -2.5855583e-001 -1.7717810e+000 -6.2596284e-001 -2.8254071e-001 -6.9239575e-001 -5.4531823e-001 -5.2225105e-001 -5.0698016e-001 -6.1566735e-001 -1.5326285e-001 -2.2180595e-001 -4.8073741e-001 -2.4514646e-001 -3.8155343e-002 -1.2722512e-001 -3.0414122e-001  4.0783590e-001 -1.5929856e-001 -7.0942895e-001  3.0621355e-001 -5.8452159e-002  3.5467589e-001 -2.7911222e-001  6.9072057e-002 -1.4199438e-002  1.6047754e-001  1.6733478e-001 -9.4790359e-001 -2.4451626e-001  7.9459490e-002 -6.8943472e-001 -4.1376258e-001 -1.0008542e-002  5.8867245e-001  2.9414811e-001  2.1992509e-001  3.8301072e-001 -1.4184548e-001  3.5458335e-001  2.2661513e-001  4.7892338e-001  1.0713363e-001 -3.6521792e-001 -3.2416618e-002  2.7039683e-001  7.3119041e-001  3.0922917e-002  2.9789240e-003  1.4460794e-001  1.6299829e-001  6.7659573e-001 -4.4788089e-001  6.7659254e-002 -4.9000392e-001 -2.3429876e-001 -1.7070589e-001 -7.5079538e-001  3.1366223e-001 -5.1373544e-001  1.4605040e+000 -9.7423681e-001 -4.0873082e-001
 -5.7576742e-001  7.4724020e-001  9.7623930e-001 -2.9862778e-003 -7.3365629e-001 -1.1094754e+000 -1.2654227e+000 -4.5610662e-001 -6.0943031e-001 -1.7752607e-001 -9.6138553e-002 -1.9158696e+000 -4.8348757e-001 -8.7825412e-001 -5.7959869e-001 -4.9440582e-001 -4.8653926e-001 -1.4275937e-001  1.5508081e-001 -9.4067139e-002  6.0835604e-001  2.4424686e-001 -5.4186503e-001  9.1568275e-001 -2.7175865e-001  3.3174317e-001 -3.2552568e-001  9.1168149e-002 -3.6428820e-001 -5.4092365e-001  3.5690037e-002  1.5617170e-001  1.6242606e-001 -1.0144406e-001 -8.1917518e-002  1.2886908e-001  2.0135782e-001 -2.4486656e-001  6.1006220e-001 -5.1068420e-001  1.6232942e-001 -1.2438861e-001  9.5801912e-001 -3.9542792e-001  3.7334072e-001 -3.2653653e-001  6.6027196e-002  1.5251748e-001  2.5893611e-001  9.0297293e-002 -2.2809551e-001 -4.3495642e-001 -2.1303094e-001 -1.9026881e-001  2.2504703e-001  7.1717825e-002 -2.5812091e-001 -1.0141512e-001 -7.5138145e-002 -9.7992959e-001 -8.6904717e-001  4.4900535e-001 -8.6625678e-001  1.4466440e+000  5.7764735e-001  6.3723140e-001
 -1.0173700e+000 -2.1735296e-001 -9.2190839e-002 -7.7703324e-001 -9.4064580e-001 -2.3294045e+000 -1.3459287e+000 -6.1182303e-001 -5.2468117e-001 -4.7755764e-001 -7.8868118e-001 -5.7525955e-001 -3.4848158e-002 -5.6118437e-001 -5.1194695e-001 -4.9480321e-001 -3.7169735e-001  1.4830518e-001 -2.0565082e-001 -4.1286344e-001  2.9876604e-001  5.0172118e-001 -1.9887442e+000 -5.8003960e-001 -8.2897299e-001  4.4143432e-001 -1.2622169e+000 -7.5184233e-001 -1.6528925e-002 -1.5081881e-001 -2.2686909e-001  7.1247764e-002 -1.5770432e-001 -8.1840855e-001 -2.3055809e-002 -4.7832051e-001 -3.7114074e-001  8.7839250e-001 -6.2083369e-001 -7.7041110e-001 -3.7829725e-001 -8.8915795e-001  6.1759047e-002 -1.5824346e-001  4.1993279e-001  2.1155781e-001 -9.7279174e-001  1.1095028e+000  1.9592924e-001 -8.1418706e-001  3.0838712e-001 -7.9861371e-002  2.3487527e-001 -7.6630400e-002  1.4542172e+000 -8.1164994e-002 -6.8088961e-001 -8.3565417e-001 -5.4192708e-001 -1.6025258e+000 -6.3141174e-001 -3.6219500e-002 -1.4534539e+000  1.0544989e+000  2.1645596e-001  1.1469733e-001
 -6.2487076e-002 -6.6675359e-001  3.7118559e-001 -3.0335163e+000 -3.8155200e-001 -9.6686216e-001  2.6095080e-001  3.0313278e-001  1.4645693e-001 -9.5038747e-002 -1.4661892e-001 -4.2587192e-002  9.0703280e-002  1.6366921e-001 -5.6615142e-002  2.4054571e-001  6.2147990e-001  1.0352171e+000 -1.1731788e-001  8.0599859e-001  2.3042735e+000  1.2607001e-001  2.0189033e-001 -5.7909720e-001  5.1806984e-001  5.4362582e-001 -1.4212356e-001 -2.9548445e-002 -2.6526626e-002  3.9004013e-001  4.9405648e-001  3.7901716e-002 -9.0570774e-001 -1.3357853e+000 -4.0977198e-001 -1.0418728e-003 -1.2627597e-001  2.8081010e-001  4.6781992e-002  8.5909143e-002 -4.3430219e-001 -1.0281324e-001 -1.6999141e+000 -2.2673680e-001 -3.7109211e-001 -4.9281552e-001  1.5874271e-001  8.8584317e-002  6.3941941e-001 -3.4005092e-001 -1.8429811e-001 -5.5794926e-001  3.0491645e-002 -3.4817455e-001  1.8149390e-001 -6.2128956e-001 -6.8659061e-001  4.3337155e-001 -3.7838106e-001 -3.6063824e-001 -1.3700047e+000  2.4304160e-001 -4.2498581e-003  1.9968643e-002  6.3342743e-003  2.5024225e-001
 -4.2283624e-001  9.6217292e-001  3.8976131e-002 -1.7361281e+000  3.9205490e-001  2.5018600e-001 -7.7670632e-002  7.7852465e-002  3.2160988e-001  5.5345925e-001  1.1607141e+000  1.3226591e-001  4.9626651e-001  6.4456517e-001  2.6310526e-001  2.1403684e-001  4.7581456e-001  2.9189643e-001  3.5305323e-001  3.7332414e-001  1.1180923e+000  7.9189733e-001  6.6391750e-002 -2.9781987e-001  3.0047574e-002  5.9909191e-001  6.2627627e-001  3.2381858e-001  3.6406751e-001  2.4360265e-001  3.0901010e-001 -3.2448367e-001 -9.1058647e-001 -1.0120651e+000 -5.2214606e-001  2.6691826e-001 -5.6860402e-003 -4.6480943e-001 -5.4717074e-002 -1.2808432e-001  1.4494319e-002 -6.3393001e-001 -9.7554639e-001  1.2823593e-001 -9.7380694e-002 -4.9021952e-002 -1.3679420e+000 -6.0411942e-001  4.7996484e-001 -1.2215239e+000 -2.1830642e-001 -3.1603413e-001  4.0194933e-001 -1.5558325e-001 -6.0788823e-001  2.3864436e-001 -3.7713270e-001 -3.7704111e-001 -4.9151745e-001  1.1983688e-001 -3.8548595e-001  2.8200871e-002  2.8253981e-001 -9.8421358e-002 -5.2885316e-001 -1.6206783e+000
 -7.0574935e-001  9.3600634e-001  4.8277107e-001  1.2430523e+000 -4.8259278e-001 -1.0321887e+000 -1.1856030e+000  4.3778685e-001 -1.1065115e+000 -9.2590395e-002  1.9820550e-001 -5.4419862e-001 -4.1813710e-001 -4.9637289e-002  1.0279246e+000  3.8059890e-001 -4.2635959e-001 -3.7475599e-001 -2.5120034e-001  7.6896867e-001  2.3243247e-001  9.7045425e-001  6.6013834e-002  2.3346492e+000  6.0861728e-001  1.4826784e+000  1.4780717e-001  2.8761743e-001 -5.1378436e-001  9.7709102e-001  1.0042871e+000  5.0610680e-001  1.0837848e+000  8.5769288e-001  6.4516026e-001  1.0169294e+000  1.1429460e+000  1.8837755e-001  9.1060921e-001  1.1656493e+000  1.3043038e+000  1.5186413e-002  2.1234820e+000 -1.4696989e-001  4.5321203e-001  8.3453630e-002  6.5012116e-003 -1.6555126e-001  2.8067027e-001 -1.7863270e-001  9.1562345e-001  6.4453244e-001  7.6917539e-001  6.8623842e-001  1.2662424e+000  8.3859399e-001  8.7414219e-001 -1.0643785e-001  6.6620380e-001 -1.5780768e-001  4.5588914e-001  8.1592587e-001 -5.3005055e-001  1.3590535e+000  1.8826586e-001  2.9407728e-002
 -1.2217177e+000 -1.9273668e-001 -6.7365494e-001  9.5611662e-001 -2.4740857e-001 -7.5486444e-001 -1.4504138e+000  5.7449639e-001 -8.2192647e-001 -1.0534584e-001  5.0016511e-001  4.9409752e-002 -7.0551452e-002 -3.1723801e-001  1.3562604e-001 -7.0337348e-002 -8.9210140e-001 -3.9224570e-001 -6.3056092e-001  7.5510732e-002  3.9953839e-001  8.6833505e-001 -1.3943128e+000  6.1843897e-001 -2.4006127e-001 -9.8482763e-002 -6.0611550e-001 -1.1308479e+000 -1.1897083e+000  4.3911740e-002 -6.1585642e-002  2.0547474e-001  3.4921470e-001  5.8633726e-001 -4.8014340e-001 -2.4558243e-001  5.0426359e-001 -6.6467934e-001 -5.3609551e-001 -4.2092846e-001  3.3753326e-001 -2.6159359e-001  1.2194796e+000  3.0393392e-001  3.0806849e-001 -6.7496972e-001 -7.9309121e-001 -3.9214855e-001 -9.7113299e-001 -2.0694174e-001  4.6958987e-001  2.4645685e-001  8.2087778e-001  1.1070416e-001  9.4806158e-001  2.5863234e-001 -6.2222519e-001 -9.4708692e-001  3.5114562e-001 -1.2501488e+000  3.3662978e-001 -2.3474612e-002  2.0782817e-001  3.8775788e-001  5.7484837e-002  2.3064015e-001
 -1.0027975e+000 -2.9372180e-001 -9.1429913e-001  1.2165155e+000 -4.6321568e-001 -8.1926100e-001 -5.3628164e-001  1.3327431e-001 -9.7502241e-001 -5.2139305e-001 -1.1534613e-001 -2.6329957e-001 -6.8651855e-001  3.2813538e-001  1.2269317e-001 -1.3598599e-001 -5.5978055e-001 -4.3971407e-001  4.1750633e-001  8.1037040e-001  5.0383881e-001  3.8320380e-001 -7.8498966e-001  5.2157265e-001  2.2257304e-001  7.0264963e-001 -3.2362468e-001 -1.0448764e-001  4.6582219e-002  9.8384714e-003  4.8025672e-001  4.0320796e-002  5.8965684e-001  1.0438146e-001  1.5191221e-001  1.4322422e-001  6.3934194e-001  8.2430135e-001  3.7354723e-001 -8.1133058e-003  7.9705595e-002  1.8915872e-001  7.2185119e-001 -3.2425147e-001  2.6466466e-001 -9.8820551e-001 -9.7299611e-002  1.3826815e-001  1.8425057e-001 -2.0213635e-001 -4.0721900e-002  1.4018937e-001  1.0790239e+000  6.9617262e-001  1.2151452e+000 -6.4681015e-001  7.4841037e-002 -3.1846050e-002 -2.0140818e-001 -7.0564018e-001 -2.9162684e-001  2.8274397e-001  1.2305318e-001  7.1131998e-001  3.7276859e-001  1.4409610e-001
 -1.4055350e+000  4.6715287e-001  5.4645346e-001 -1.3192164e+000 -2.4943578e-001 -5.7520038e-001 -2.6444534e-001 -4.7402213e-001 -6.1076327e-001 -9.9269467e-002 -4.1266008e-001 -4.9448628e-001 -3.8729227e-001  2.0047626e-001  1.0015261e-002 -1.6786071e-001 -1.1606594e+000 -2.9151772e-001 -6.0825204e-001 -4.8588811e-001 -1.2662192e+000 -2.1111636e-001 -3.0032437e-001  9.6843916e-001 -2.7278179e-001 -1.6438064e-003 -1.8205962e-001 -4.0425006e-001  5.4747325e-001  8.7231275e-002  5.2445130e-001  1.4744652e-001  5.7538972e-001  7.6183195e-001  2.8742355e-001  2.6628460e-001 -2.3314457e-001  7.4890271e-002 -2.1936766e-001  1.8263463e-001 -4.7658571e-002  6.7261660e-001  1.2015838e+000  1.2422174e+000  4.5614848e-001 -1.6587746e-001  6.3370072e-001  1.1673239e-001  5.0616832e-002  7.1200017e-001  7.4436007e-001  5.7035249e-001  1.1627336e+000  7.0330165e-001  1.2960545e+000  5.8012276e-001  5.1937884e-001  1.3177257e-001 -1.7165173e-002 -5.2174133e-001  4.2228280e-001  4.7661763e-001 -6.1046118e-001  1.9941473e+000  4.9706063e-002 -1.3712414e+000
 -1.1373303e+000  4.8172311e-001  4.2016638e-001 -5.6890325e-001  8.4719355e-002  6.9661841e-001 -1.0617887e+000  8.2957157e-001 -2.2152521e-001  1.0974642e+000  1.5659268e+000  1.4622945e+000  2.3324506e-001  6.4897033e-001  6.0679291e-001  2.9083737e-003 -2.2865328e-001  5.6837042e-001 -2.7714691e-001 -1.1547402e-002  1.7258255e-001  1.0660630e+000  2.5796879e-002 -1.9409213e-001 -1.1984331e-001  4.7853573e-001  6.9304356e-001  2.9479639e-001  1.4098245e-002  9.5470341e-001  8.0433197e-001  7.6795500e-001  6.4106212e-001  5.7319838e-003  8.6275786e-001  7.3966794e-001  5.3631876e-001 -1.4285275e-001  9.4377302e-001  4.6188229e-001 -1.9008454e-001 -4.3301101e-001 -6.8205113e-001  4.0212220e-001  2.8637444e-001 -5.0457164e-001 -3.8680033e-001  5.3827242e-001  7.9704064e-001 -3.3530088e-001 -2.6450399e-001  3.2359025e-001  9.8567494e-001  4.1521444e-001  7.6647781e-001  8.0359287e-001 -3.2551588e-001 -1.0406054e-001  2.9285819e-001 -1.0886941e+000  9.4897422e-001 -3.1830196e-002 -9.8013589e-001 -8.0809781e-002  8.7740944e-001  6.7939195e-001
  1.3059634e+000 -5.2510472e-001  1.2200380e+000 -2.2519629e-001  2.6041016e-001  1.2615796e+000 -7.3871687e-001  4.9139589e-002  5.7793639e-003  1.8452599e-001  1.1370862e+000 -9.4042010e-001 -1.1610937e-001  6.9965992e-002  3.6736387e-001  2.6745344e-001  6.5534137e-001  2.5162762e-002  2.2478240e-001 -3.8235474e-002  4.1480705e-001 -1.7040040e-003  1.5753323e+000  1.0559976e+000  1.3127507e-001 -8.2202771e-002  4.1730252e-001  2.0979644e-002  2.6810631e-001  6.2096792e-001 -5.0894389e-001 -4.6657808e-001  1.0513129e+000  7.7905715e-001  3.7517560e-002 -3.8593566e-001  2.6855817e-001  4.1091691e-001 -1.1321225e-001  1.1393008e+000  1.6689395e-001 -7.6716775e-003  1.6991726e-001  5.4868428e-001  2.9884929e-001 -8.1183958e-001  6.8876688e-001  7.0466948e-001  6.4721294e-001  1.1494970e-001  4.8552973e-001  6.5380964e-001  2.6618560e-003  1.2322540e-001  2.0126490e-001  1.2391664e+000 -4.1555067e-001  1.5964131e-002  4.6320752e-001 -9.1454183e-001  1.6565636e+000  3.7907345e-001  3.6281603e-001  1.5729068e+000  4.9976972e-001  1.1760756e+000
  1.6458512e+000  2.4349803e-001 -2.9095307e-001  1.0437050e-001  7.7275453e-002  1.6073753e+000 -1.0734042e+000 -6.2082721e-001  3.1236625e-002 -3.4189773e-001  5.1185136e-001  5.6917102e-001 -3.0250788e-002  2.1978618e-001 -3.5273509e-001 -4.0169775e-001 -4.8309357e-001 -3.5244027e-002 -2.1897923e-001 -5.2758498e-001 -8.3447603e-002  1.9197110e-001  1.8877206e-001  2.4825293e-001 -6.1439180e-001 -5.1673673e-001  2.2588841e-001 -6.3463029e-001 -5.8996734e-001 -5.3201848e-001 -5.0808548e-001 -4.6979649e-001  6.1124659e-001  3.5643265e-001 -3.8374447e-001 -8.7204463e-001  1.0646623e-003 -8.9832294e-001 -4.3171149e-001 -5.6172832e-002  6.6783642e-003 -7.3038294e-001  1.1609246e+000 -7.5856472e-001 -4.0656340e-001  4.3373581e-001  1.2598675e-001 -2.1173012e-001 -7.0005486e-001  7.8923233e-001 -4.5807506e-001 -6.6897126e-001  4.3846403e-001 -1.1888200e-001 -1.5552367e+000  5.1822951e-001 -3.9901649e-001 -6.7034310e-001 -1.3950388e-001 -6.8893783e-001  1.4314190e+000 -7.7349123e-001 -1.3517150e+000 -4.5614250e-001 -8.9716757e-001 -6.3613010e-001
 -4.2455590e-001  5.0865671e-001 -3.1196148e-001 -4.0304400e-001 -6.4124532e-001  2.0841886e-001 -1.4620131e+000 -2.8773288e-001  1.5173017e-001 -3.3434602e-001  3.4430494e-001  6.7827982e-001  1.5226236e-001 -2.2238567e-001  2.0651469e-001 -8.3831815e-002  1.9342131e-001 -5.7501483e-001  5.3181873e-002  1.2923015e-001 -7.3749323e-001 -4.0964361e-001 -5.7948360e-001  9.4166779e-001 -4.9283296e-002  4.3016842e-001 -2.9735250e-001 -1.2279898e+000 -1.5509359e+000  9.8004275e-002 -6.2971205e-002  1.2176595e-001 -1.3820455e-001 -1.0714895e+000  1.3496918e-001 -2.7042317e-001  7.6826341e-001 -1.2358696e+000  2.6231255e-001 -2.2516169e-001 -2.7387723e-001 -1.4948466e-001  1.1943785e+000  8.4776802e-002 -2.1023409e-001 -8.2986105e-001  2.1950038e-001  4.7991969e-001  4.4315751e-001  3.4852593e-001 -8.4761295e-002  2.0907609e-001 -6.5078720e-002 -2.6918551e-001  1.0452132e+000  4.1283511e-001 -6.8181922e-001 -7.6243175e-001  1.6224402e-002 -1.7080995e+000 -2.1639908e-001 -3.8196253e-001 -4.6162818e-001  1.6500741e+000 -6.1424840e-002  1.2722580e+000
 -9.2682230e-001  4.5045259e-001  8.0246395e-001  2.7979198e-001  5.2083411e-003 -2.3995618e-001 -4.7037875e-001  4.7239367e-001 -1.6654815e-001 -1.3876807e-002  5.9079817e-001 -1.5129616e-001  1.7555560e-001  3.6813048e-001 -3.8790908e-001 -1.9919958e-001 -3.1244379e-001  1.1433025e+000  8.5326652e-001  1.1620124e+000  1.5516993e+000  9.4264495e-001 -8.1073948e-001 -2.6925468e-001 -4.1347170e-001 -2.6112805e-001  9.3309612e-001  9.6669682e-001  5.9315826e-001 -1.1109524e+000 -8.2546898e-001 -4.5399654e-002 -1.5984629e+000 -1.1736637e+000  5.6238290e-002 -1.3547775e+000 -3.6867048e-001  4.1610223e-001  5.6606977e-001  9.2481728e-001 -5.7936278e-001  1.2512798e-001 -3.2326741e-001  4.7556186e-002 -3.2393245e-001 -5.1630898e-001  1.2575700e+000  5.5656690e-001  4.5342818e-001  3.1302472e-001  5.3671749e-001  1.8475618e-001  2.8980981e-001  3.1975643e-001  8.9868005e-001  1.3467338e+000  2.4791691e-001 -9.6293084e-001  1.3514511e+000 -5.2082774e-001 -1.4355525e+000 -1.2533866e-001 -1.6379465e-001 -1.1394957e-001 -2.7159291e-001  1.2358717e+000
  1.5953561e-001  3.3749048e-001  2.1853386e-001  8.6275040e-001 -4.6156441e-001  8.0847111e-001 -1.2074398e+000 -2.3774021e-001 -9.8441392e-001  2.1058034e-001  1.9508702e-001 -1.9942961e-002 -6.8319177e-001  2.8695740e-001  5.2518101e-002 -7.9057664e-002  1.3161290e-002 -9.1340138e-001 -9.8237617e-001 -6.7208013e-001  4.0942735e-001 -1.8611696e-001 -6.4463901e-001 -4.0109124e-001 -4.1387554e-001  4.2163974e-001 -4.6061822e-001 -7.6311325e-001 -8.5770944e-001 -4.0543083e-001  6.0411271e-001  6.5496507e-002 -7.9091836e-001 -7.9619078e-001 -2.8869513e-001  5.6808944e-001 -4.6553790e-001 -9.8403519e-001 -7.0621215e-001 -3.2413332e-001 -1.2206419e-001 -6.0036333e-001 -1.1917459e+000 -5.8042962e-001 -5.2021387e-001 -6.9579964e-001 -7.5083678e-001 -3.8361298e-001  9.2559036e-002 -1.5359768e-001  4.7048616e-003  4.1407179e-001  8.7622376e-002 -1.0692213e-001  1.6649848e-001  2.7030210e-001 -3.3800241e-001 -3.1931898e-001 -2.4709956e-001 -1.6161801e+000  5.9983509e-001 -3.1037637e-001 -1.1208023e+000  6.1697537e-001  5.3613222e-001 -1.5837478e-001
  7.4412347e-001  9.0613628e-001 -4.3641250e-001  3.9580375e-001  6.2944318e-001  9.5093686e-001  9.4141315e-001  3.4485241e-001  7.0552771e-001  4.1138868e-001  3.3848624e-001  1.2909646e+000  3.4534833e-001  7.3300610e-002  2.4121706e-002  5.2706484e-002 -1.4025969e-001  6.0448397e-001  3.9500479e-001 -1.1134980e-001 -3.3951587e-002  1.2039142e-001  5.2534913e-001  5.5859025e-001 -2.3134283e-002  2.2880780e-001  7.7145874e-001  2.5360790e-001  1.9161658e-001 -3.0333149e-001 -5.1286922e-002 -1.0031000e-001  6.8370995e-001  1.1260755e+000  4.8419318e-001 -2.6810727e-001  2.0176682e-001  7.3826734e-001 -1.3212375e-001  4.3776365e-001 -2.8022175e-001  1.3444139e-001  6.6035384e-001  2.3284348e-002 -2.1565286e-001 -6.7905137e-001  3.6240257e-001  4.8095579e-001  1.6195364e-001 -2.9071658e-001  8.0916949e-001  8.5933034e-001  8.6935783e-002  4.0187920e-001  4.8669430e-001  1.2425091e+000  7.9242997e-001  5.1596377e-001  1.1192188e+000  1.1023759e+000  6.9390637e-001  6.7531826e-001 -6.8648175e-001 -3.0084345e-001  1.0202980e+000 -4.7751707e-001
 -1.0843299e+000 -1.8110953e-001 -1.2999485e+000  1.0010379e+000 -4.3774793e-001  7.7684760e-002 -1.2498923e-001 -2.4657476e-001  8.8772081e-002  3.3731912e-001 -1.2372645e-001  8.8677189e-001  2.0473737e-001 -1.5848370e-001  4.4705771e-002 -9.2249631e-002 -2.4474239e-001  2.5861140e-001 -1.5052638e-001  4.9446993e-001  3.2871793e-001 -5.4410928e-001 -1.2870788e+000 -9.4304581e-001 -1.4657534e-001 -6.6484803e-001 -6.1476563e-001 -1.1876228e+000 -8.7758583e-001  1.5063089e-001  4.9978198e-001  2.7489597e-001 -1.5226906e-001 -4.8326359e-001  2.6126778e-001  7.3761872e-001 -1.0050654e-001  1.1071397e-001 -1.0551951e+000 -7.0269119e-001 -5.9109521e-001 -2.9317926e-001 -1.2166030e+000 -3.8008816e-001 -1.0057660e+000 -1.2635960e-001  2.1918863e-001 -9.0409845e-001 -2.7425047e-001 -3.1073391e-001 -1.8137146e-001  6.2847385e-002 -1.8157127e-001  1.6874341e-001  9.9576403e-001  2.4791204e-001  5.0367865e-001 -4.3965275e-001 -2.9080827e-001 -1.4882436e-001 -9.5789296e-001 -7.5840750e-001 -1.0969016e+000 -9.3101177e-001 -1.0699534e+000  8.7510397e-001
  1.5768102e+000  2.0832786e-001 -4.6083013e-001  7.3064914e-001  4.4467936e-001  1.5184735e+000  1.5164659e+000  5.6453885e-001  1.3652200e+000  2.6521872e-001  1.8751234e-001  2.9387780e-001  2.7684249e-001  4.7186952e-001  6.9073561e-001  7.1282811e-001  5.5694794e-001  1.0469157e+000  1.5279496e+000 -6.2003574e-001 -2.5379379e-001 -5.8148095e-001  1.2401385e+000 -5.5496958e-001  7.3911662e-001 -8.6230720e-001  3.1919195e-001  3.3356252e-001  7.0119201e-001  8.7997856e-001  1.6311285e-001  6.9629346e-001  9.2333854e-001  9.3132377e-001  5.9590327e-001  8.3464820e-001  8.3558331e-001  1.1752225e+000  5.4371284e-001  6.0800198e-001 -6.7141964e-001  7.5434941e-001 -1.7411780e-001  1.4416308e+000 -7.3167302e-001  8.2039643e-001  2.2935233e-001 -5.3505508e-002  4.2539059e-001  7.7413807e-001  5.6640663e-001  5.9330002e-001  2.1442952e-001  3.9439450e-001  7.9931122e-001  5.4622123e-001  8.8686664e-001  1.0532495e+000  3.4319242e-001  1.0078869e+000  1.3122483e+000  2.9448537e-001  5.0383066e-001 -1.1824594e+000  5.8609768e-001 -1.4397195e+000
 -4.8880797e-001 -2.5144092e-001 -5.1331814e-001  3.0148186e-001 -5.0370962e-001 -4.8367034e-001  8.3063024e-001  3.3960968e-002 -1.1081021e-001 -1.1154098e-001 -5.5127857e-001  1.0411220e-001 -3.5728961e-002 -4.0390286e-001  1.6715900e-001  2.6323773e-001 -1.2792090e-001 -3.4957990e-001 -1.5491796e-001 -2.1099517e-001 -5.2865286e-001 -6.3879581e-001 -2.6557039e-001 -2.4460195e-001  1.1571680e-001 -7.9953989e-003 -6.4572115e-001  3.7034124e-001  3.3244257e-001 -4.3092626e-001 -7.1988140e-002 -5.5165416e-001  2.8405671e-001  7.0338203e-001 -6.5561624e-001  4.7757643e-002 -2.4940785e-001  7.1319464e-001  5.7984740e-001  9.6261791e-002  4.8178685e-003  1.2147790e-001  6.5882684e-002  3.7691263e-001  1.0577626e-001 -4.7367423e-001  5.2272430e-001 -5.3875359e-001 -7.1321062e-001 -3.3040458e-001  8.6542593e-002  3.3866645e-001 -4.7105057e-001  9.2530555e-002 -2.5294496e-001 -2.6077181e-001  2.6102871e-001 -3.0981138e-001  2.1795270e-001 -3.5225055e-003 -2.6567972e-002  2.6256654e-001  5.2466522e-001 -6.2621377e-001  2.6915660e-002  9.6104951e-001
 -1.0663015e+000 -5.4061640e-001 -1.5567237e-001  3.7151621e-001  5.4510462e-001  4.4341884e-001  1.5228773e+000  6.1978798e-001  9.5894443e-001  5.3935446e-002 -1.0914226e-001  7.2867816e-001  4.0000047e-001  5.0983646e-001  6.3320500e-001  7.6442935e-001  1.3712662e+000  1.3965437e+000  6.1757100e-001 -2.9684317e-002 -4.0861009e-001 -7.0659642e-001 -7.9044880e-002 -1.4644775e+000  5.5420536e-001 -7.5303312e-001  6.7873066e-001  1.4815045e+000  1.6531434e+000  1.5977409e-001 -1.8854343e-001 -3.2253000e-003  2.0514014e-001  1.6758466e-001 -1.5568832e-001  8.2847757e-002  9.3127791e-002  1.0254354e+000  1.3438008e+000  9.6601970e-001 -8.3949784e-001  2.8174221e-001 -1.6892814e+000  1.1525030e-001 -1.0426488e+000  1.3075437e-001 -3.3235407e-001 -2.1137468e-001  2.0043735e-001 -8.3788243e-003  5.0354748e-001 -8.5878654e-002  2.7041995e-001  3.5531817e-001 -5.0644128e-001 -6.0691187e-001  2.1001653e-001  3.2094653e-001 -9.3252953e-002  1.2512154e+000 -2.3103194e-001  2.6035479e-002  1.3827987e+000 -1.6907246e+000  1.0238899e-001  4.0483434e-001
 -4.8436689e-001  2.2178272e-001 -1.3931791e+000  5.5604707e-001  6.1603190e-001  8.2519028e-001  6.2337127e-001  3.6259905e-002  8.9030331e-001 -2.0042815e-001  5.5316169e-001  3.6933547e-002  7.2072631e-001 -1.5624164e-001  9.0135840e-002  4.8459159e-001  9.8253976e-001  1.0334432e+000 -2.0517317e-001  3.9250795e-001 -2.9230684e-001 -5.4998791e-001  1.0377328e+000 -9.7458117e-001  3.3910321e-001 -3.0600869e-001  4.0249956e-001  9.1211062e-001  5.4127727e-001  4.3882849e-001  1.2550001e-001 -2.0779623e-001 -3.1338732e-002  4.7766738e-001 -3.2441968e-001 -1.0088574e-001  5.8655096e-001  1.2853957e+000  6.5359816e-001  6.8323486e-001 -4.8203247e-001  2.2647549e-001 -1.1243082e+000  3.6195394e-001 -4.9228053e-001  2.1748722e-002 -7.4950240e-001 -8.7217589e-001 -1.1777423e+000 -6.7280865e-001 -3.5821415e-001  2.8216369e-002 -2.5744272e-001 -1.4504861e-001 -9.6416469e-001 -2.6274350e-001  3.0817364e-001 -1.0057464e-001 -1.4412401e-001  9.1277909e-001  1.4259130e-001  8.0945125e-002  1.1846450e+000 -1.3938680e+000  5.4858445e-001  4.5584744e-001
 -5.2479924e-001 -3.2120281e-001 -2.8162774e-001  1.2849496e+000  1.4404771e+000  3.1220313e-001  1.2124752e+000  3.6053410e-001  1.4507112e+000  1.0860804e+000  7.7538928e-001  9.1090862e-001  8.6460028e-001  1.2047070e-001  5.9974220e-002  1.9241152e-001  5.6365020e-001  7.5098249e-001  2.8671984e-001  6.2537894e-001 -3.9668610e-001 -1.3393713e-001  8.1611078e-001 -2.2057154e-001  1.0595583e-001 -7.2659644e-001  8.7578793e-001  1.2004232e+000  9.4322542e-001 -8.3505088e-002  7.3812894e-001  5.4627281e-001  4.0259745e-001 -4.7782974e-002  1.0352137e+000  9.7016611e-001  3.7668796e-001  2.4478755e-001  1.4311372e+000  6.7421753e-001 -4.4047587e-001  4.6926743e-002 -3.8579214e-002  1.7916993e-001 -2.2242048e-001  6.2067621e-001  3.0059943e-001 -1.8886526e-001  1.9014630e-001 -1.0179391e-001 -4.9089027e-001 -4.9362824e-001 -2.7409243e-002  2.7227615e-001 -4.5398583e-002  6.4496244e-002  7.1294477e-001  1.1047617e-001  2.0424401e-001  1.6561905e+000 -5.8449921e-001  8.5881464e-001  1.7173008e+000 -1.4543676e+000  9.4543089e-001  1.5191405e+000
 -2.8906021e-001  9.2031538e-001  9.6491245e-002  9.4853823e-001  1.0097373e+000 -1.7870472e-001  8.7677456e-001  8.1552762e-001  8.5974377e-001  9.8992261e-001  4.0166192e-001 -1.1810071e-001  8.9899176e-001 -1.2724295e-001 -3.6156710e-001 -1.2929416e-001  7.9189975e-001  7.4859769e-001 -1.8355460e-001  5.5439070e-001 -6.4653130e-001  2.7663249e-001  5.2730552e-001 -1.6073921e+000  2.2353579e-001 -3.3929436e-001  5.7377050e-001  3.3545680e-001  6.5513156e-001  1.2265578e-001  4.3107498e-001  5.7704420e-001  1.6300980e+000  1.7702327e-001  7.1667833e-001  6.4893728e-001  1.8773321e-001  5.3186578e-001  8.0433805e-001  9.5925523e-001 -1.6172947e-001  2.7831962e-002 -1.4155643e+000 -7.0086514e-002 -1.1793744e-001 -2.3990695e-001 -1.6375493e-001 -2.9676992e-001  5.1769940e-001 -3.4691094e-001 -4.2562101e-001 -5.6681765e-001 -4.3729435e-001  3.6828279e-001 -3.8829771e-001 -1.6518335e-001  5.3850098e-001  4.2274500e-001  7.4204052e-001  9.3138140e-001  2.5013768e-001  6.4438875e-001  4.3063632e-001 -1.0302019e-001  1.1930412e+000  7.7852799e-001
 -1.6645019e-001  3.7618200e-001  1.3098983e+000  1.5741883e-002  7.3294082e-001  8.3157323e-001  1.0848412e+000  8.1638938e-001  2.7717580e-001  1.7312113e+000  7.9647710e-001  3.6216818e-001 -1.5894482e-001 -1.3126649e-001 -5.0921445e-001 -5.1145899e-001  2.7887129e-001  3.7932734e-001  5.4937015e-001  8.4055243e-001 -1.3910842e-001  3.8964662e-001  1.4968316e+000 -1.2821778e+000  2.2452085e-001 -8.3336208e-001  4.3253567e-001  4.5536469e-002  7.8423247e-001 -4.9978991e-001  1.9113405e-001  1.1716368e+000  7.6422043e-001  8.4599905e-001  1.2426844e+000  6.8669823e-001 -5.5292146e-001  9.0918330e-001  2.7845173e-001  5.4091442e-001 -7.9364869e-001 -6.4717703e-001 -1.2086365e+000  1.7803093e-001 -3.6664852e-002  6.1030943e-001  8.6168463e-001 -8.5409440e-001 -2.8614630e-001  6.6837088e-002 -5.9244844e-001 -7.0776278e-001  2.1323848e-001  1.0470261e-001 -7.7168933e-001  7.3348241e-001  1.1754772e+000  3.2551398e-001  9.0990120e-001  1.3011981e+000  9.3042900e-001  5.8897636e-001  4.9251443e-002  2.2695494e-001  9.2226031e-001  1.1348965e+000
  4.5580807e-001  9.2838667e-001  4.0658775e-001  4.3113962e-002  3.5376505e-001 -3.0915913e-001  6.7327167e-001  7.6505567e-001  4.2406481e-001 -1.8763753e-001 -5.1016004e-001 -6.5756802e-001 -1.5492768e-002 -4.9258253e-001 -2.4291227e-001 -3.1271590e-001  3.9710460e-001  6.3807978e-002 -9.6280942e-003  1.7190921e+000  6.9008748e-002 -5.2381135e-001  9.7978911e-001  1.8538812e-001  1.1774232e-001 -5.7500172e-001  6.5913094e-001  6.0012027e-001 -1.1082741e-001  1.9375786e-001 -6.3036087e-001  3.0081914e-001 -9.9896301e-002  1.6332761e-001  5.4149586e-001 -2.7685722e-001  3.3086170e-001 -5.6711726e-002 -7.5896298e-002  1.4551965e-001  1.7688101e-001  1.6205467e-001  1.6258272e-001  7.9372177e-001  3.4433664e-001  2.5327827e-001  1.4835174e+000  1.0896559e+000  5.0229342e-001  2.3574185e-001 -2.4961652e-001 -5.6027487e-001 -3.2642787e-001 -1.8155606e-001  6.0835245e-001 -2.4578414e-001  4.3071018e-001  3.4164063e-001  9.6246661e-001  5.1264373e-002 -1.0273614e+000 -1.7850526e-002  4.7322608e-001  9.0440255e-001  1.2463432e+000 -5.3984067e-001
  6.4316111e-001  7.3916149e-001 -4.5128528e-002  7.0536660e-001  6.5907157e-001 -1.0041330e+000  5.1742149e-001 -1.2968097e-001  4.8107124e-001  3.3580518e-001  6.3558520e-002 -2.6896594e-001  1.8792818e-001 -3.3411166e-003 -6.9553748e-001 -3.1005740e-001  2.6386081e-001 -2.1646711e-001 -1.1684023e-001  2.4966819e-002 -2.4462822e-001  4.2104661e-001  8.6779266e-001 -4.2413150e-001 -3.1456300e-001  2.5294114e-002  2.2988197e-001 -3.7891192e-001 -1.3762013e+000 -3.7809490e-001 -1.5450396e-001 -2.5222203e-001 -4.7636743e-001 -6.7691619e-001 -2.2320355e-001  4.2829186e-001 -2.5688789e-001 -8.8699849e-001 -4.7862241e-001  5.2677904e-002 -1.2065256e-001 -1.8342599e-001  3.0441540e-001 -6.4097902e-001 -1.2981439e-001 -7.2321037e-001  4.0167520e-001 -2.6904377e-001  2.9661684e-001  3.1935778e-001  1.0732369e-001 -3.0067313e-001  2.0351964e-001 -3.3711923e-002  5.0511332e-001  1.7700010e-001  2.4591535e-001  2.0935205e-001  1.9845319e-001  1.9196118e-001 -9.0710056e-001  6.1433915e-001  5.3941413e-001 -3.7949844e-001  3.9759926e-001  8.1222533e-001
  1.1593949e-001  3.4363995e-001  4.7773011e-004  6.0563840e-001  1.5174060e-001 -9.2619037e-001  4.9102708e-001 -4.0499628e-001  1.2359591e-001 -2.5116909e-002 -2.1659141e-001 -6.6176080e-001  3.5981194e-003  9.4606106e-002 -1.9865099e-001 -1.3985044e-001 -1.6011853e-001 -6.2967340e-001 -1.1119819e+000  5.0215571e-001 -1.3138992e-001 -4.9089727e-001 -2.3285052e-001 -6.0553437e-001 -5.7856416e-002 -3.4765397e-001  8.2064911e-002  3.2908836e-001  8.6214256e-003 -2.4374873e-001  3.3191258e-001  3.7506432e-001 -4.3111802e-001 -3.2982703e-001  6.6928768e-003  2.2940332e-001  2.2012348e-002  6.0292954e-001  5.1784818e-002  2.7399545e-001  2.7988081e-002 -1.0026791e-001 -7.1889978e-001 -7.1394743e-001 -5.0169092e-001 -4.2497028e-001 -3.6582217e-001 -3.5171773e-001 -3.6497433e-001  2.6384201e-001  6.0687226e-002 -6.6973768e-002  4.2613729e-001 -1.1778363e-001 -3.7450707e-001 -3.6250451e-001  1.6904691e-001 -3.0359284e-001 -1.1724182e-001  4.8036578e-001  2.6932699e-001  9.9870130e-002  1.5279016e-001  6.4479376e-002  5.8058543e-001  3.5726922e-001
  5.4183040e-001 -9.3618439e-003 -9.0290772e-001  9.8633263e-001  9.8829708e-001  1.3459788e+000  9.3700682e-001  7.4383904e-002  1.0429411e+000 -3.9430524e-002 -1.1896013e-001  8.4304502e-001  3.3414186e-001  7.3341638e-001  4.6741003e-001  5.0698900e-001  4.5196494e-001  4.1155495e-001 -1.4645033e-002  6.3019482e-001 -1.2059605e-001 -4.0359329e-001 -1.7233593e-002 -2.0917761e+000  1.5320396e-001 -7.2054263e-001  7.9591532e-001  1.0745445e+000  5.9936880e-001  8.7462916e-001  3.0054653e-001  4.1564419e-001  8.3455292e-002  3.4895360e-001  3.8537004e-001  5.6352962e-001  1.0287129e+000  7.7805057e-001  4.6917915e-001  1.3688076e-001 -5.4761412e-001 -7.6549014e-003 -2.1151018e+000 -2.3551631e-001 -1.0092602e+000 -2.4367136e-001 -4.5957059e-001 -5.2990890e-001 -1.8172041e-001  3.7606512e-001  4.9187157e-001  7.9291942e-001  5.9269186e-001  2.4373871e-001 -1.3894312e-001  4.0982986e-002  7.7142020e-001  1.8796841e-001  1.4706144e-002  9.5147805e-001  1.4429890e+000  2.8449434e-001  1.4332165e+000 -1.9503903e+000  9.4836693e-001  1.5405633e+000
  6.0536611e-001  9.5100619e-002 -6.7308655e-001  2.4941471e-001  4.9533360e-001 -3.1570615e-001  8.1668516e-001  5.0065173e-001  7.4831564e-001  9.8406717e-002  5.8140279e-001  7.9613073e-001  3.8346947e-001 -1.2507040e-001  3.3184116e-001  5.1315917e-001  9.4025076e-001  2.1452084e-001 -1.7350295e-001  9.0333363e-001 -1.8146355e-001 -3.8387749e-001  8.2178273e-002 -5.7058461e-001  3.9285839e-001 -2.9407428e-001  1.2330837e+000  1.3814502e+000  9.2779962e-001  6.0835914e-001  4.7614966e-001  6.9161752e-001  5.7640445e-001  7.8486069e-001  8.4006460e-002  3.1593605e-001  9.4387350e-001  1.1634699e+000  7.2897638e-001  4.1886933e-001 -1.9388096e-001  1.9980799e-002 -6.0920485e-001 -6.4860074e-001 -1.2525952e-001 -7.0494863e-001  3.6209245e-001 -3.6160516e-001  7.6522909e-001  1.3693646e-002  2.9307933e-001  3.8688381e-001  3.1856238e-001 -1.5587557e-001 -1.9583700e-001  4.3592747e-001  4.1714271e-001  1.8517275e-001  1.9064606e-001  9.9196183e-001  5.8461295e-001  7.9002284e-003  6.0819385e-001 -1.9424657e-001  5.3790020e-002  3.7421832e-001
  9.5743501e-001  3.2974671e-001 -4.2422098e-002 -8.5035885e-001  4.3778919e-001  6.8685573e-001  7.6024403e-001  1.8969512e-001  4.5457217e-001  1.0568230e-001  3.7980390e-001  4.2150862e-001  3.2302737e-001  1.5039139e-002  1.4364826e-001  5.1196050e-001  9.6921388e-001 -4.5201771e-001 -3.4294841e-001  1.3942516e-002  9.8319532e-002 -2.8137112e-001  1.0915314e+000 -1.3835404e-001  3.5200574e-001 -3.0200181e-001  7.3153802e-001  1.4956083e+000  1.1301969e+000  5.9589019e-001  4.3556733e-001  3.9394263e-001  4.3924498e-001  4.4273695e-002  3.6376334e-001  2.7727489e-001  6.7838016e-001  9.8991361e-001  7.8147363e-001  4.8186082e-001  3.8784701e-001  4.4323496e-001 -3.9051545e-001  4.3827935e-001  4.6953513e-001  1.9742233e-001 -2.1014578e-001  1.1996452e-001 -1.8939862e-001  5.4653203e-001  2.9046185e-001  4.9863391e-001  1.6303709e-001  3.7792217e-001 -1.0094250e-001  1.8674597e-001  2.3699078e-003  4.4455046e-001  3.7873617e-001  1.0106840e+000  1.2526865e+000  9.5338366e-002  5.5739657e-001 -6.4272537e-001  4.9001838e-001  3.8610669e-001
  4.1898446e-001 -2.4265815e-001 -3.6558038e-001 -7.0572304e-001  3.5971268e-001  1.1766527e+000  6.6343164e-001 -2.6305692e-001  6.4824940e-001  1.0371979e-001  3.8486424e-001  6.7057390e-001  4.1720733e-001  1.3702149e-001  2.1447528e-001  3.9560659e-001  2.5465245e-001 -3.4247267e-001 -3.6504174e-001  7.5589535e-002 -3.7536588e-001 -2.5018152e-001  1.3933689e-001 -2.4394516e-001  2.7249801e-001  1.0707788e-001  6.5959309e-001  9.2991505e-001  9.6730494e-001  7.9162128e-001 -1.6990849e-002  2.1013791e-001 -5.9249647e-001 -5.6686675e-001 -1.2427294e-001  1.0941267e-001  7.1265090e-001  5.3527711e-001  8.2686082e-001  1.0495607e+000  3.1676352e-001  8.3745672e-002  6.1856697e-002  3.1117602e-002 -3.6121603e-001 -6.4813472e-001 -7.9985652e-001 -1.5717840e-001 -6.0175875e-001  1.5804152e-001  4.9435186e-002  8.5473388e-002  4.6712395e-001  7.9642130e-002  1.1119418e-001 -2.7548367e-001 -2.5633121e-001  4.5183430e-002 -4.0261481e-001  5.5145468e-001  5.7122430e-001 -3.0548521e-002 -1.3953491e-002 -4.1251625e-001  2.2662354e-001  7.2103449e-001
  5.5374734e-001  3.9516726e-001 -3.6771804e-001  4.4153975e-001  5.0658236e-001  1.2992442e+000  1.1031683e+000  6.5438619e-002  2.4936791e-001  2.8976185e-001  4.4206450e-001 -1.8736647e-001 -3.8590110e-001  3.6358214e-001 -6.2375076e-002 -1.9439234e-001  1.8843071e-001 -1.2522244e-001  8.9228634e-002 -2.8690355e-001 -1.1719949e+000 -7.3708584e-001 -3.3319290e-002  2.0860319e-001 -2.1507590e-001 -2.5587072e-001  8.9100176e-001  8.4716210e-001  1.2404568e+000 -1.4135321e-002  2.5408549e-001  6.0953209e-001  7.3743962e-001  3.6086161e-001  1.6316443e-001  2.5946214e-001 -5.5758618e-002  8.9416877e-001  8.6570978e-001  1.0597185e+000 -1.6573640e-001 -2.2577673e-001  3.0088728e-001 -5.5582926e-001 -3.3039666e-001  2.0885003e-001 -5.1811248e-001 -8.6219834e-002 -3.3963699e-001  6.4167956e-001 -2.5127515e-001 -9.0309754e-002  2.8749469e-001  5.7170270e-002 -4.3013674e-001 -1.1964003e-002  3.9063283e-001  7.9761793e-001 -1.6097809e-001  1.1804413e+000  8.9846910e-001  2.1070511e-001  3.8021299e-001 -8.7563418e-001  1.8047086e-001  7.1409421e-001
  1.1595705e+000  4.5639826e-001 -1.3859347e-001  9.0135004e-001  6.4576447e-001  6.0995306e-001  7.5864848e-001  5.2756242e-002  4.4561478e-001  3.0709714e-001  8.6366051e-002 -2.0715645e-001 -2.3582820e-001  4.2009888e-001  4.0850664e-001 -3.5288557e-002 -6.1417506e-001  6.0042413e-001  7.8004391e-001 -2.8723071e-001 -1.0454467e+000 -4.2144044e-001  5.8703964e-003 -4.9930578e-001 -2.1365319e-001 -9.2221346e-003  6.9773757e-001  1.4488192e-001  8.1071243e-001  4.1068351e-001 -2.7698909e-001  1.7514442e-001  8.8200625e-001  4.5543627e-001 -3.1571914e-001  8.4994342e-002  1.5193960e-001  4.1386205e-001  8.1840345e-002  6.1068394e-001 -1.8522403e-001 -9.0729347e-002 -7.5516917e-001  1.0054603e-001 -3.1188850e-001  4.5058775e-001 -2.3694093e-001 -1.6521918e-001  1.7835086e-001  8.1464218e-002  1.2530381e-001  7.6469594e-002  2.1879963e-001 -6.0057497e-002 -2.7323276e-002  7.4885517e-002  3.0661404e-001  2.8037890e-001 -2.4071614e-002  9.4621031e-001  6.0454782e-001 -1.8047665e-002  1.2537468e+000 -3.4411965e-001  5.3405447e-001 -1.1857148e-001
  7.5397158e-001 -4.5122552e-001 -6.8895744e-001 -6.2909415e-001  1.4824383e-001  8.5179390e-001  4.3109312e-001 -7.0400507e-001 -8.7155770e-002 -5.3407730e-001 -5.7683258e-001 -3.3072859e-001 -2.8963710e-001 -1.3782558e-001  1.4102640e-001  4.3221867e-002 -6.0491509e-002 -8.2853938e-001 -6.7096232e-001 -1.0567571e+000 -7.2195659e-001 -4.9819370e-001 -3.9979846e-001 -3.8462254e-001 -3.6266144e-001 -5.2697814e-002 -5.4897522e-001 -8.2174523e-001 -3.0258152e-001  2.2479026e-001 -7.7843027e-001 -1.0133382e+000 -4.0491433e-001 -1.0841559e+000 -6.1859836e-001 -4.0053246e-001  1.1370933e-001 -2.9186308e-001 -1.3657799e-001 -5.1860150e-001 -1.2008270e-001 -2.3562511e-001 -6.7150259e-001 -3.2032700e-001 -5.4183810e-001 -1.4165223e-001 -7.7930524e-001 -6.8615371e-001 -8.4799198e-001  1.6647218e-001  1.7955585e-001  4.0097959e-001 -6.6440731e-002 -8.0732428e-002  9.5461033e-002 -5.9437559e-001 -3.4124159e-001  7.7895087e-002 -5.9615772e-001  5.2001864e-001  4.1801710e-001  3.4298809e-002 -3.4617003e-001 -8.6344645e-001  2.5210331e-001 -3.0032924e-001
  8.5329018e-001 -5.1540779e-002 -2.8374948e-001 -5.0882286e-001  3.9642434e-001  6.5747127e-001  7.8332096e-001 -1.6073231e-001  4.1174862e-001 -2.9047663e-001 -2.5770405e-001  5.2068814e-001  2.3875047e-001  3.5305543e-001  4.9747356e-001  5.0809870e-001  4.2410907e-002  5.2135252e-001  7.6786209e-001  1.4480458e-001 -7.8146492e-002 -2.9231761e-001 -5.8928069e-001 -1.9712954e-001  6.7158326e-002 -1.1516680e-001  3.6302918e-001  4.3634599e-001  1.4878887e-001  4.1655676e-002 -4.2518404e-001 -3.0562638e-001 -1.1553192e+000 -8.0584259e-001 -4.8623214e-001 -7.1862705e-001  3.4480271e-001  4.9389396e-001  1.5045925e-001  3.1452744e-001 -2.0869734e-001 -1.5135104e-001  1.7337807e-002 -1.6361957e-001 -4.9741177e-001 -3.7987385e-001 -5.5790496e-001  8.2767871e-002 -2.8062923e-001 -1.8395725e-001  1.7318026e-001  3.6541717e-001  1.5848878e-001 -4.8791853e-002 -1.3932885e-001 -3.4187131e-001 -1.3625157e-001  1.2065794e-001 -5.4100755e-001  6.7463668e-001  1.1674119e-001  2.3768335e-001 -6.8142894e-003 -4.4039607e-001 -2.0729684e-001 -8.8677896e-001
 -5.9679336e-002 -1.3434743e-001 -8.1254934e-001 -7.5845479e-001  4.6348708e-002  9.5129405e-001  5.3831617e-001  2.0488502e-002  2.8210335e-001 -2.3033356e-001  4.3522307e-001  3.1130224e-001  5.6143556e-002  2.7196088e-001  5.6061868e-001  3.7499472e-001 -1.9850937e-001 -5.9203320e-002  3.6763618e-001 -7.8885718e-001 -5.9348624e-001 -4.3613553e-001  4.2272973e-001 -4.6074913e-001 -1.8153750e-001 -3.3162437e-001  3.4379257e-001 -2.4010031e-001 -2.3447270e-001  6.5300426e-002 -8.1131571e-002 -2.9392859e-001  3.5001866e-001  3.3187396e-001 -3.2276540e-001 -2.9082412e-001  5.9058352e-002 -2.3469750e-001 -2.6597840e-001 -2.6167922e-001 -3.3113410e-001 -3.3194517e-002  6.0894396e-002 -2.0872255e-001 -5.7263705e-001 -5.8565967e-001 -2.7655087e-002 -3.5371094e-003 -2.3853819e-002 -5.5669623e-001  4.2420075e-001  5.9499620e-001 -1.6794863e-002  1.2813886e-001 -6.7068219e-001  1.8976712e-001 -4.2884544e-001  4.9769382e-001 -1.4437115e-001  7.0168310e-001  1.1861346e+000  7.2754593e-002 -6.9562242e-001 -1.0225732e+000  1.0515100e-001 -9.8328832e-001
  9.4353575e-002  1.4646412e-001  1.3442154e-002  1.1164560e+000  1.5725621e-001  8.7563992e-001  8.0731499e-001  7.7862103e-001  5.3160947e-001  6.3487553e-002  4.9481228e-001  3.7182725e-001  1.7442004e-001 -3.8564358e-003  1.1196500e+000  7.7754145e-001  3.2653727e-001  8.3678615e-001  1.1322674e+000  3.5484763e-001 -3.2959198e-001  7.9687900e-002 -1.1588568e-001 -1.3854767e-001  3.6110619e-002  2.8822109e-001  5.7325367e-002 -2.8886711e-001 -8.1392022e-002  4.4424827e-001  9.3370231e-002  1.9438864e-001 -3.8514396e-001 -1.7380979e-001  6.2117276e-002  2.7846443e-001  9.8381381e-001 -2.4459819e-002 -1.5220185e-002  2.1231635e-001  8.6742454e-002 -1.2705823e-003  1.9318985e-001  4.4184840e-001 -5.9173904e-002 -8.1347973e-001  1.0760872e-001  1.8449660e-001 -3.1364148e-001 -1.9020067e-001  6.0380322e-001  5.9187835e-001  2.5606987e-002  2.7088651e-001 -2.2110923e-001 -6.4833796e-002  9.5503799e-002  4.2419205e-001  3.7110875e-001  6.9962334e-001  8.9632900e-001  2.6976414e-001  1.3870154e+000 -2.4476833e-001 -6.4863229e-002  6.0021910e-001
 -7.5636155e-002 -7.9816681e-001 -1.5623378e-001  7.9728337e-001 -1.7845221e-001  5.5827228e-001  4.2792321e-001  2.6105455e-001  4.5491989e-001  2.7003365e-001 -2.7011588e-001  9.1909711e-001  2.8883501e-001  6.9489131e-001  7.5821960e-001  8.1868593e-001  1.8155166e-001 -9.1700366e-001 -1.0266902e+000 -5.0260527e-001 -6.4351947e-001  3.1108603e-001 -1.8524046e-001  2.3179559e-001 -1.5624640e-001 -2.6062751e-002 -7.3197078e-001 -5.7927148e-001 -2.6909871e-001  3.3209387e-001  4.1606008e-001 -4.3319581e-002  5.6295763e-001  1.2639567e-001  6.0632480e-001  5.5605072e-001  5.4770161e-001  2.1848218e-001 -3.7409367e-001 -6.8867352e-001  3.3654776e-001  4.5818368e-001  7.7084578e-001  3.8487977e-002  3.1337452e-001 -2.8343934e-001  1.1845484e-001 -3.1477784e-001  7.4441401e-001  4.6248992e-002  4.5980926e-001  4.7281592e-001 -1.0893256e-001  3.6229384e-001  2.9526145e-001  2.2831897e-001  3.0369297e-001  5.6451016e-001  2.7850004e-001  7.6212553e-001  5.6512797e-002  3.4759332e-001  5.8742856e-001 -6.7388418e-002 -5.4830860e-002 -4.0094591e-001
  7.2828520e-001 -2.8271037e-001  4.8473234e-002  5.0990494e-001  1.3863948e-001  7.5296559e-001  9.7705544e-001  1.5167653e-001 -1.1315559e-001  4.2392315e-001  9.8466761e-003  6.8878786e-001 -1.2541735e-001  5.4015809e-001  7.6132802e-001  7.8287003e-001 -4.2315913e-002  4.0583091e-001 -3.0755909e-001 -5.2831202e-001 -5.0651593e-001 -8.9535180e-002  8.2348620e-001 -4.1924881e-001  2.6782341e-001  1.1723127e-001 -3.0823132e-001  3.4422591e-001  9.0343420e-001  3.3551455e-001  5.1351300e-001 -1.8373102e-001  4.3376166e-001  7.1863495e-001  3.2082620e-001  4.7035341e-001  7.5989188e-001  5.6376806e-001  4.0767304e-001  4.6059466e-001  5.9043296e-001  2.5029736e-001  3.3886569e-001  1.9214809e-001 -3.7464047e-001  8.9088539e-001 -6.6711177e-002 -2.6148650e-001  7.4579028e-001 -5.0732509e-001  4.0086496e-001  3.1060028e-001  1.5785435e-001  4.1239713e-002 -2.1564274e-002  1.0752269e-001  5.1593484e-001  3.7942001e-001  2.0002383e-001  1.2808858e+000  8.8395969e-001  4.6708126e-001  8.3996472e-001 -2.8102992e-001 -4.6379088e-002 -8.1885179e-001
  8.8659916e-001  4.5152890e-001 -1.1112495e-001 -7.3010148e-001  2.3100659e-001  9.4290390e-001  1.0007938e-001 -4.6585091e-001 -2.2149095e-001  1.2577033e-001 -5.9834042e-001  1.1850727e-001  5.1118700e-003  4.0183333e-001  5.2595671e-001  4.7005388e-001 -1.7883037e-002 -4.1541816e-001 -6.8390211e-001 -1.0535946e+000 -7.2308551e-001  4.8682473e-001  5.1011509e-001  6.5237256e-001  4.0315697e-002  5.4820987e-001 -2.9915771e-001 -6.3806123e-001 -1.0921376e-001  5.0881050e-001  1.2914200e-001 -7.6898470e-001  1.9439347e-001  3.7553435e-001 -1.5957284e-001 -3.1644744e-001  2.0255769e-001 -5.5396011e-001 -2.2020781e-001 -4.6350612e-001  4.6819217e-001  2.2612672e-002  3.4295506e-001 -8.5806602e-002  5.3242787e-001  9.7223624e-001 -4.6372399e-001 -4.6189472e-001  1.5582467e-001 -1.7394355e-001  8.0327270e-002  5.7708992e-001 -2.2513274e-001 -1.6075244e-002 -1.4568968e-001 -1.8913438e-001 -1.9504501e-001 -2.6534589e-002 -3.5105035e-001  6.3590890e-001  2.9765036e-001  4.1056304e-001  1.6625673e-001 -3.2710443e-001  2.8495618e-002 -5.9718699e-001
 -1.6650103e-001  5.8635798e-001 -5.9680481e-002 -1.5993623e+000  2.2876255e-001  1.2828121e+000  1.1593662e+000  1.5955892e-001  2.8112309e-001  1.8765861e-002 -1.6136042e-001  5.1933790e-001  2.9276622e-003  6.0051294e-001  7.0453115e-001  4.4449547e-001  2.9663548e-001  3.2760458e-001  1.1994228e+000 -3.1661227e-001  3.2221990e-002  3.0181083e-001  6.3430571e-001  1.6537124e-001  1.1142712e-001 -5.7648763e-001 -1.3664894e-002 -8.0958157e-001  3.9018138e-001  3.7945535e-001  9.3907700e-002 -5.2054675e-002  4.4922171e-001  8.0959384e-001 -4.2515125e-001 -4.8786335e-001 -6.1664198e-002  3.0480602e-002  2.0695155e-001  2.6949701e-001 -1.4260448e-001 -8.3664020e-002  5.0659583e-002  4.2371194e-001 -3.5296756e-001  1.3022589e+000  1.4794534e-001  6.8331510e-002  7.0764868e-002 -1.6977589e-001  1.8043343e-001  2.5878097e-001  7.5646662e-001  1.2174650e-001  7.7180221e-002 -3.9607499e-001  2.5778868e-001  1.4860127e-001 -4.3719443e-001  9.4059549e-001  1.2196140e+000  6.6822544e-001 -1.1033886e+000 -1.3840158e+000  8.8172749e-001 -8.7332531e-001
 -1.1739500e-001 -9.7550181e-002 -3.2307811e-001  7.3555413e-001 -1.5645704e-001  5.5413675e-002 -3.3942680e-003 -2.5522220e-001  2.2892703e-001 -3.7507566e-001 -8.4525737e-002 -1.0261347e-001  1.4037554e-001 -2.8202444e-001 -7.1634503e-001 -3.9271992e-001  2.4867926e-002  4.9776168e-001  5.9255710e-001 -4.5344413e-001  2.9686875e-001 -1.4109751e+000  7.0286288e-001 -5.5221575e-001 -4.1628249e-001 -3.3749569e-001 -8.2214920e-001 -9.4170037e-001 -4.1412854e-001 -6.6781170e-001 -5.5639470e-001 -4.4109368e-001 -2.5095585e-001 -4.1252490e-001 -1.7939882e-001 -1.9356871e-001 -7.3108148e-001 -6.6504701e-001 -6.7118974e-001 -7.4737500e-001 -6.9306549e-001 -4.6031323e-001 -7.2742260e-001  9.3971579e-002 -1.0264195e+000 -1.8966885e-001  7.4133004e-001 -1.2880324e-001 -3.5999440e-001 -5.6041943e-001 -2.6029533e-001 -4.5365547e-001  3.9015681e-001 -3.1243341e-002  1.1312687e+000 -5.9527092e-001 -5.5635931e-001  3.6014187e-001 -2.9250045e-002  5.4821719e-002 -3.4447981e-001 -3.9529079e-002  1.7879495e-001  3.8083317e-002  1.4415518e-001 -2.5343345e-001
  4.7682042e-002  1.5086329e-001  5.9382268e-001 -2.4980030e-001  9.0887756e-001 -3.0893837e-001  1.1312255e+000  9.5110311e-001  1.0514850e+000  7.3371179e-001  6.0606667e-001  8.5590581e-001  6.0064492e-001 -1.2029131e-001  3.8723450e-001  4.1739193e-001  8.0952640e-001  1.1235114e+000  8.1310734e-001  6.4347096e-001  5.4806659e-002  1.0363603e+000  1.0895360e+000  8.9197100e-001  6.6298237e-001  4.3025669e-001  6.9776169e-001  1.2505399e+000  1.0658354e+000  4.4341410e-001  2.5448452e-001  6.3470248e-001  6.2237416e-001  7.6345955e-001  2.9620586e-001  2.7357438e-001  7.4602872e-001  7.5243314e-001  1.0568587e+000  8.8789140e-001  5.6568268e-001  4.1504203e-001  5.0937495e-002  1.3006625e+000  3.6287956e-001  4.2672165e-001  7.7069636e-001  5.2021752e-001  8.8402616e-001  1.2494236e-001  5.0822256e-001  5.2339654e-001  1.4779790e-001  6.7546268e-001  4.3218834e-001  4.9032734e-001  6.8904767e-001  6.2248537e-001  6.6843872e-001  1.0607743e+000  3.1379347e-001  1.0133019e+000 -5.9943140e-001 -1.5555300e+000  3.6385368e-001  8.3052154e-001
 -6.8734978e-001 -4.0957750e-001 -7.2856905e-001 -4.3632961e-001 -4.3490781e-001 -1.1862436e-001 -5.5657263e-001 -7.5218354e-001 -2.3832210e-001 -3.1460194e-001  4.1384026e-002 -9.3850104e-002  2.6462512e-003  6.2393727e-002 -3.2617445e-001  4.5054340e-003  1.2765346e-001 -2.1805333e-001 -4.5876658e-001 -3.0131214e-001 -2.1608656e-001 -4.2455445e-001  1.7664479e-002 -4.2101464e-001 -1.5983305e-001  2.6880672e-002 -6.7982699e-001  4.1214507e-001  2.0831173e-004 -3.6267043e-003 -2.1433064e-001 -3.4526099e-001  2.5518564e-001 -5.5778845e-001 -2.6390734e-001 -4.6758772e-001 -6.5570567e-001 -2.1070448e-001 -2.7494248e-001 -9.9095329e-001 -1.9910762e-001 -6.8225057e-002  6.6869221e-002 -3.4964789e-001 -3.2160602e-001  4.4077919e-002 -1.4632219e-001 -2.0477070e-001  3.9827016e-002 -1.0614255e-001 -5.2134317e-001 -7.7451383e-001 -2.5598334e-001 -5.7387585e-001 -1.0120833e+000 -5.9153188e-002 -7.3829892e-001 -6.9978934e-001 -1.0388362e+000 -1.0541800e+000  2.0375159e-001 -1.0003736e+000 -8.1855315e-001 -6.0075286e-001 -7.8458507e-001 -3.8559053e-001
 -8.1058646e-002  2.9049838e-001  2.5486981e-001 -9.3854527e-001  2.0342880e-001  8.2891511e-001  6.4873448e-001  4.3545422e-001  4.3585507e-001  5.4829955e-001  1.5960022e-001  1.7474335e-001  8.3717497e-002  3.6145492e-001  7.1887153e-001  2.9315186e-001  4.8523346e-001  7.4846598e-001  1.0031336e+000  4.5399107e-002 -4.5975464e-002  3.6956195e-002  5.2328237e-001  1.1858539e-001  8.0912528e-002 -5.2467223e-001  4.0354056e-001  3.3345464e-001  8.1447842e-001  2.1847189e-001 -2.8399373e-001  5.4643817e-001  9.9198743e-001  1.1740354e+000  1.1803719e-001 -3.9030331e-001 -3.8221935e-001  8.9095619e-001  4.1707696e-001  6.8211038e-001 -2.3779915e-001 -1.9417459e-001 -6.6883026e-002  9.0816323e-001 -3.7441806e-001  5.4354094e-001  7.1902724e-001  5.9443794e-001  6.8233629e-001 -3.5236349e-001 -4.3316217e-001 -6.0775823e-001  6.0212929e-002 -3.8438691e-001 -2.8548654e-001  2.4026384e-001  3.7584947e-001  4.3815767e-001 -2.0794023e-001  2.7041940e-001  1.1024427e+000  9.9615518e-002 -1.4322280e+000 -4.9947525e-001  3.9744074e-001  1.4199222e-001
 -1.6660858e-001 -1.2713800e-001  5.1110397e-001 -6.7753930e-001 -7.0425656e-001 -1.7786848e+000 -1.2380844e+000 -7.7481816e-001 -2.1220552e-002 -7.8268408e-001 -8.0667145e-001 -1.2234382e+000 -8.5449344e-001 -1.2083079e+000 -1.1303480e+000 -1.1577899e+000 -6.2210899e-001 -2.4651171e-001 -6.1977736e-001 -3.7218484e-001 -2.4620392e-001 -7.1851889e-001 -4.7004016e-001 -2.4014905e-001 -6.6100470e-001 -2.0684542e-001 -1.1951537e+000 -2.1138824e+000 -1.4631045e+000 -8.1231856e-001 -6.5487615e-001 -3.1204024e-001 -5.2681119e-001 -8.2835027e-001 -3.2653386e-001 -3.9352315e-001 -1.1271383e+000 -1.1256787e+000 -1.1747125e+000 -1.1639606e+000 -3.2458794e-001 -3.8105284e-001 -2.6539265e-001  6.9619253e-001 -1.9766358e-001  7.0626421e-002  1.6608910e-003  2.7938427e-001 -2.9166571e-001 -6.2073703e-001 -8.8143831e-001 -1.0117877e+000 -1.5138575e+000 -1.1535800e+000 -1.2946963e+000 -4.3307402e-001 -1.0688099e+000 -8.2323772e-001 -3.9359754e-001 -1.6020054e+000 -1.8799933e+000 -1.0233480e+000 -1.5523600e+000  1.8584012e+000 -8.8533903e-001 -5.3357236e-001
  7.4092498e-001 -3.1150983e-001  3.7192222e-001 -1.0166635e+000 -2.6889048e-001 -1.0331923e+000 -1.3901030e-001 -2.1749828e-001 -1.8879834e-001 -1.3776463e-001 -4.1840359e-001 -3.3679068e-001 -7.0743247e-001 -6.0987322e-001 -1.9762780e-001 -9.7155142e-002  2.4079534e-001  4.0755026e-001  1.2111404e-001 -7.5358414e-002 -6.2531564e-001 -1.3351599e-001 -5.0390545e-001 -6.6351875e-001 -3.9626643e-001 -4.7933790e-002 -1.0863290e+000 -6.6185554e-001 -5.8569127e-001 -6.9298502e-001 -9.3514429e-001 -8.0381218e-001 -7.9812995e-001 -6.3966504e-001 -9.4238464e-001 -5.9660046e-001 -8.6990997e-001 -9.5251876e-001 -3.7070452e-001 -1.3098686e+000 -9.4114924e-002 -5.2310403e-001 -2.2603637e-001 -6.3742938e-001  1.9543680e-001  9.8745210e-001 -3.4907847e-001  6.9566586e-001  1.7472309e-001  4.5546760e-002 -4.6567145e-001 -6.7121104e-001 -6.6104286e-001 -3.3772418e-001 -1.5842024e+000 -6.8034790e-001 -4.7635115e-001 -3.9336368e-001 -1.1150837e+000 -5.1716013e-001 -1.2769260e+000 -5.3853813e-002 -1.6191548e+000 -6.8103894e-001 -1.4420018e-001  2.6120142e-001
  3.9061165e-001 -3.3159394e-001 -2.4805103e-001 -6.8551257e-001 -7.5958760e-001 -4.4457437e-001 -3.0239043e-001 -1.3452954e+000  2.4701317e-001 -6.0176794e-001 -7.2743771e-001 -1.1524052e+000 -5.8587348e-001 -3.3468107e-001 -8.7786709e-001 -1.0170287e+000 -7.6070114e-001  3.0362235e-002  2.4327660e-001 -6.3258527e-001 -1.1532286e-002 -6.4979627e-001  5.4017522e-002 -2.2846468e-001 -8.4765939e-001 -6.8596473e-001 -1.2309131e+000 -1.0056125e+000 -7.9780677e-001 -1.5204473e+000 -1.0139042e+000 -1.3195368e+000 -1.7178388e+000 -1.3600414e+000 -9.6452570e-001 -8.4798354e-001 -2.1040246e+000 -1.5512205e+000 -1.4263460e+000 -1.1034333e+000 -4.8444480e-001 -3.6339324e-001 -4.1790089e-001 -3.8632558e-001  9.2874878e-002  3.1331180e-001  1.8072598e-001  2.4789454e-002 -3.7317941e-001 -7.9170252e-001 -1.4169953e+000 -1.4191824e+000 -1.2601116e+000 -8.5994367e-001 -8.9467996e-001 -9.9875432e-001 -6.2029549e-001 -5.9747383e-001 -1.6768602e+000 -9.9133268e-001 -1.3960756e+000 -1.1442679e+000 -9.2186919e-001  1.0224750e+000 -7.4332713e-001 -3.5866072e-001
  3.9445407e-003  3.5249422e-001  5.1962333e-001  1.2097176e+000  5.6127610e-001  3.2834978e-001  4.4637942e-001  2.1427211e-001 -4.7351614e-001  9.9330135e-001  7.4521519e-001 -4.5200047e-002  2.5541138e-001  1.6376961e-001  1.8444820e-001 -4.7898650e-002  3.3963175e-001 -6.5743008e-001 -1.0651271e+000 -5.9523632e-002 -4.1720221e-001 -9.6784219e-002 -7.6933661e-001 -5.8128714e-001 -4.2992848e-001  5.3086475e-001 -5.2618886e-001 -8.3966110e-001 -2.5970186e-001  1.1567148e-001 -3.3617433e-001  2.3864114e-001  1.1832491e-001 -6.1190067e-001 -4.8448622e-003  4.9743795e-002  9.8487936e-002 -6.5293552e-001 -2.4669403e-001 -1.3973764e-001  8.4171902e-002 -7.6355005e-001 -1.3038197e+000 -1.9308989e+000 -4.1250246e-001 -4.2101301e-001 -5.9045736e-001 -6.2449814e-001 -3.2510558e-001 -4.2294357e-001 -8.7506235e-001 -2.8415473e-001 -7.8325001e-001 -6.0703524e-002 -4.6064991e-001 -5.2387615e-001  1.4451533e-001 -4.4833975e-001 -5.1346940e-001  5.5112174e-001 -7.8663167e-001 -2.3916485e-001  5.8100517e-001 -8.1669840e-001 -1.6661561e-001  8.2304804e-001
 -2.8325047e-001  3.3999233e-001  2.3454380e-001  5.6016031e-001  2.1359279e-001  1.4785531e+000 -1.2146638e-002  2.3109333e-001  2.8624527e-001  2.2838190e-001  7.4742836e-001  5.6937295e-001  5.1160247e-001  4.7301605e-001  3.3049426e-001  3.9588125e-001  6.1262113e-001  3.4980799e-001  1.3833499e-001  5.7694986e-001  7.4188063e-001 -8.0419803e-003  7.9910715e-001  5.3976138e-001 -3.1379031e-001  7.7825970e-002 -4.5878276e-001 -6.8602340e-001 -7.7939466e-001 -2.4215375e-001  1.9313484e-001 -2.0398899e-001  5.8978101e-001  8.9867105e-001 -5.1551461e-002 -1.4245190e-001 -6.0479327e-001 -5.6413315e-001 -1.4090793e+000 -4.2020449e-001  3.9275906e-001  2.4348488e-002  1.5051818e-002  5.2666874e-001  7.5746874e-002  1.5603122e-001  8.4193143e-001  1.0424286e-001 -6.4018718e-001  6.4205862e-001 -1.3649928e-001  1.4835480e-002 -5.0561042e-001 -2.0923886e-001 -6.3455812e-001 -2.0948091e-001  5.2320508e-001 -8.3587616e-001 -4.3473733e-002 -1.7906763e-001  3.8184256e-003 -1.1949818e+000  7.7240141e-001 -1.3167755e+000  4.0338483e-001  9.4796621e-001
  1.1368383e+000 -9.3642255e-001  7.3763901e-001  1.6717654e+000  6.3618544e-002 -4.6027127e-001  5.2698097e-001 -1.2872982e-001  3.4047368e-001 -1.3045041e-001 -5.5236737e-001 -6.1322709e-001 -6.0782910e-001 -1.0664635e+000 -8.9260382e-002 -1.0425048e-001 -2.2528730e-001 -9.8088375e-001 -1.3106214e+000 -1.6976427e+000 -9.4503310e-001 -5.2120366e-001 -7.1872771e-001 -2.0174757e+000 -7.5870789e-001  1.1743604e-002 -1.7840986e-001 -7.4910461e-003  3.8709731e-001 -3.3587345e-001 -7.7322742e-001 -9.0353903e-002  3.6809160e-002  6.9783851e-001 -2.4699806e-001  3.1043835e-002  1.4501170e-001  2.2531664e-001 -1.2249398e-002 -2.9297385e-001 -2.0964862e-001 -1.5501871e-001 -2.0607472e+000 -1.2395745e+000 -9.5147634e-002 -3.6253415e-001 -3.9443641e-001  1.4860330e-001  1.1111803e+000 -2.2865773e-001 -3.3126432e-001 -2.6485238e-002 -9.4549880e-001 -5.2813300e-001 -5.5395624e-001  1.7140762e-001  1.6684504e-001 -1.0574135e-001  1.5189424e-001  2.9554397e-001 -4.9310723e-002 -4.7661320e-001  8.2632131e-001  1.2433524e-001 -1.5123841e-001  9.7504666e-001
 -3.1795077e-002 -6.3119234e-001 -1.7948635e-001  8.7336457e-001 -3.3622103e-001 -8.0065031e-001 -9.8318534e-002 -5.2541056e-001 -1.3612190e-001 -2.7672981e-001 -5.8611992e-001 -5.4878866e-001 -3.4315469e-001 -3.7705751e-001 -6.3177073e-001 -2.1524322e-001  5.6802182e-002 -1.3030300e+000 -1.4798725e+000 -8.2996483e-001 -1.0606851e+000 -7.0247992e-001  4.8424193e-001  3.7288082e-001 -3.7224019e-001  2.5820098e-001 -1.9631096e+000 -1.4046926e+000 -1.0856751e+000  1.6916373e-001 -7.3704285e-001 -5.7363976e-002 -1.1040664e-001  5.8557028e-001  3.0643747e-001  4.8393583e-001  5.3437009e-001 -3.9741044e-001 -8.8863039e-001 -1.2703174e+000 -5.3393773e-002 -4.7126169e-002 -3.7873820e-001 -4.3173684e-001 -4.2827982e-001 -6.1637610e-001 -4.7523394e-001 -9.2723930e-001 -7.4671715e-001  6.3499839e-001  3.6748432e-001  3.5569674e-001  3.1093781e-001  1.8843775e-001 -3.7868375e-001  3.0138065e-001  1.0966367e+000 -5.5720744e-001  4.4754669e-001  7.7975010e-001  2.3225355e-001 -8.7738309e-001 -2.2760298e-001  1.0020950e+000 -5.2184958e-001  9.7259826e-001
 -1.6999101e-001 -1.1278908e+000 -2.5578818e-001  5.6000899e-001 -8.8949902e-001 -2.8169568e+000 -8.7959409e-001 -1.5700657e+000 -1.3719106e+000 -1.9537418e+000 -2.0230917e+000 -1.9856376e+000 -1.0202696e+000 -1.2430785e+000 -1.9434957e+000 -1.2957914e+000 -6.4608075e-001 -1.9984953e+000 -2.3773968e+000 -1.5416150e+000 -5.0042586e-001 -3.9907825e-001 -1.2707701e+000 -7.5433173e-001 -6.9053224e-001 -4.6063173e-001 -2.4521338e+000 -2.0627627e+000 -1.8864032e+000 -9.6024289e-001 -1.1660725e+000 -9.2301455e-001 -9.8206589e-001 -5.9763335e-001 -4.5457286e-001 -1.1617726e+000 -6.4882167e-001 -1.6772561e+000 -1.5127185e+000 -1.8613891e+000  1.9926870e-001 -4.1545731e-001 -8.5595081e-001 -1.1302304e+000  3.1244355e-001 -6.4896846e-001 -1.3260373e+000 -4.7259189e-001 -9.8011917e-001  1.3638339e+000 -5.6772021e-001 -6.0176994e-001 -2.0764210e-001 -1.9931111e-001 -9.2412326e-001 -1.0595578e+000 -1.3587480e-001 -8.4939134e-001 -8.5462418e-001  2.4185190e-001 -9.0982328e-001 -9.9952544e-001 -5.0202605e-001  3.7985671e-002 -1.4243625e+000 -6.2176338e-001
  2.4934765e-001 -1.1112372e+000  1.0776287e+000  1.4815985e+000 -5.7815742e-001 -1.7887436e+000 -7.6583938e-001 -1.5075714e+000 -9.3793211e-001 -1.1783915e+000 -1.3476356e+000 -1.3735486e+000 -4.3463743e-001 -1.1944377e+000 -2.1881860e+000 -1.8166628e+000 -1.1902048e+000 -1.5364322e+000 -1.5087969e+000 -1.1071046e+000 -4.1378616e-001 -3.7233585e-002 -1.7708833e+000 -4.2035075e-001 -5.1956990e-001  2.5829415e-001 -1.5083878e+000 -1.5512680e+000 -1.1077331e+000 -1.3647416e+000 -7.4232285e-001 -2.4065568e-001 -6.1433561e-002 -2.7423242e-001  1.5249725e-001 -3.2253732e-001 -1.2972951e+000 -8.6790493e-001 -1.3515454e+000 -1.9110995e+000  3.5143859e-002 -1.2214503e-001 -4.8909845e-001 -2.2501774e+000 -7.9475773e-002 -3.1773988e-001 -2.3584504e-001 -1.0953812e+000 -6.6524795e-001  1.6544675e-001 -1.2436750e+000 -1.1457032e+000 -7.5673662e-001 -6.4997731e-001 -1.4509288e+000 -4.4482135e-001  1.8042847e-001 -1.1716469e+000 -3.9644273e-001 -5.0612371e-001 -1.4810726e+000 -9.4659975e-001  3.4601147e-001  1.7398301e-001 -7.7091438e-001 -5.3698977e-001
  3.3050234e-001 -3.3324238e-002  5.3539420e-001  4.7823463e-001 -6.6154103e-001 -1.8122414e+000 -8.0814409e-001 -4.6621671e-001 -5.8372566e-001 -5.7321303e-001 -9.7666679e-001 -1.1604557e+000 -5.9833418e-001 -1.3830362e+000 -1.0056547e+000 -8.4532713e-001 -3.5494741e-001 -1.2247559e+000 -1.2245080e+000 -8.3159098e-001 -7.0410453e-001 -2.2413227e-001 -7.1525063e-001 -8.9684242e-001 -2.6507350e-001 -4.1056702e-001 -1.3472750e+000 -6.5357817e-001 -4.5310843e-001 -1.0080102e+000 -1.2186625e+000 -5.9071707e-001 -5.3688594e-001 -6.1464062e-001 -3.7856872e-001 -6.7423427e-001 -8.6915049e-001 -2.3627850e-001 -9.3901672e-001 -1.4826746e+000  3.0523921e-001 -3.2227152e-001 -6.4924338e-001 -6.9997670e-001  3.9512647e-001  4.6583188e-002 -6.0436857e-001 -1.2628958e+000 -9.0977042e-001 -3.4283726e-001 -9.5468847e-001 -8.5653525e-001 -1.2108157e+000 -8.4674610e-001 -2.0882861e+000 -1.3615444e+000 -5.7512892e-001 -5.5129502e-001 -4.7227526e-001 -6.9248144e-001 -1.8795242e+000 -4.7219896e-001  1.5963609e-001  7.8955730e-001 -4.5680466e-001 -3.0730226e-001
 -9.0736383e-001 -1.0547329e+000  2.8466213e-001  4.9932797e-001 -7.2008805e-001 -6.6060315e-001 -2.4522735e-002 -3.5726206e-001 -3.1995225e-001 -1.3020574e-001 -2.8842455e-001 -8.3180153e-001  1.5325047e-001 -6.4456384e-005  9.3773915e-002 -9.0633194e-002 -6.6992969e-001 -7.2167191e-001 -4.5275568e-001 -3.5775964e-001 -3.1313914e-001 -2.5155687e-001 -2.5561370e-001 -4.8021584e-001 -2.3699998e-001  1.8129063e-001 -5.2134464e-001 -3.6298862e-002  2.3933409e-001 -1.2937386e-001 -2.5496517e-002 -1.3548311e-001  6.4996779e-001  8.2834600e-001 -6.7652174e-002  9.9078936e-002 -1.3526741e-001 -1.4105227e-001 -8.4765042e-001 -6.3428401e-001  2.9218779e-001  3.3829705e-001 -1.2877082e-001 -3.0023872e-002  4.4938488e-001  8.3968434e-001  1.1601262e+000 -3.8871211e-001 -2.4520247e-001  4.8364417e-001  5.1092442e-001  6.8804801e-001 -2.0031903e-001  9.1422691e-002 -2.1756398e-001  3.8677138e-001  8.9379209e-001  1.7160681e-002  3.0506936e-001  5.8585394e-002  9.7957077e-001 -3.8505990e-001  6.9425211e-001 -5.1361233e-001 -3.8992289e-001  5.3291790e-001
  2.3304656e-001  4.8554798e-001  1.1085340e-001  1.0201716e+000 -4.5262879e-001 -7.7499388e-001 -7.4465884e-001 -6.8798946e-001 -3.6342259e-001  1.4464598e-001 -9.3923642e-001 -3.1836007e-001 -1.7921636e-002 -2.9934079e-001 -8.8752082e-001 -8.7474771e-001 -9.5470873e-001 -5.2394406e-001 -4.0941653e-001 -2.2779900e-002  7.8681822e-001 -2.4826755e-001 -6.1842451e-001  2.3890979e-002 -9.5320365e-002  2.4698183e-001 -4.9882032e-001  1.3368987e-001  3.0001955e-001 -3.3088788e-001  4.1959203e-001  2.6646427e-001 -2.4370259e-001  6.7161404e-002  4.2583202e-001  4.6465994e-001 -2.2588700e-001  3.5462117e-001  8.4535684e-002 -7.5410201e-001  1.7164355e-001 -2.4672771e-001  2.3975481e-001 -1.1365415e+000  3.4178019e-002  4.0139838e-001 -2.8590928e-001 -1.0096171e+000 -5.0156908e-001  1.6237105e-001 -7.5404238e-001 -4.5678562e-001 -3.0755593e-001 -6.1304796e-001 -5.8188813e-001  2.9256332e-002  4.3666116e-001 -5.1928952e-001 -3.4148165e-001 -4.3944090e-001 -8.7831918e-001 -1.9770937e-001  3.5104647e-002  4.1104063e-001 -5.7514530e-001  1.9838547e-001
  7.9898797e-001 -1.4961733e-001  7.5182582e-001  1.3884257e+000 -9.7126381e-002 -7.4569686e-001 -6.4673824e-001 -7.2093021e-001 -2.1257722e-001 -5.7516210e-001 -1.3896305e-001  9.4756506e-002  1.1853605e-001 -7.4229421e-001 -1.6116353e+000 -1.0552895e+000 -3.6717963e-001 -3.0037493e-001 -2.5328335e-001 -3.6957712e-001 -4.2437668e-001  2.0944628e-001  2.4136740e-002  9.7965233e-002  2.7884994e-001  4.9829030e-001  9.0589259e-001  1.2227881e+000  1.0929816e+000 -1.5987184e+000 -3.3269243e-001  6.3337062e-001 -6.0659998e-002  2.2242785e-001  8.8816755e-001  2.8502050e-001 -5.5814948e-001  1.0972577e+000  8.8303279e-001  2.7585081e-001  6.4157752e-001  2.8608301e-001  1.8945364e-001 -2.7857379e-001  6.6613320e-001  1.0420834e+000 -1.5774569e-001  1.5066744e-001  2.7733649e-001  2.4313660e-001 -4.7805683e-001 -9.5051293e-001 -8.3079707e-001 -3.3547825e-001 -8.0670842e-001  1.9311028e-001  5.8468937e-001 -8.3253049e-001  3.1271934e-001 -1.4801823e-001 -8.1233370e-001 -9.3169309e-001  1.0796538e+000  1.1831917e+000 -6.3375837e-001  5.6456289e-001
  4.6884562e-001 -1.1016022e-001 -4.8465346e-001  1.5884921e+000  1.5648095e-002 -6.5027768e-001  4.4215949e-001 -1.2831869e-001 -5.0009026e-001 -1.8418752e-001 -6.9170827e-002 -9.4862663e-001 -1.1410928e-002 -5.5173822e-001 -1.4618200e+000 -5.7072541e-001 -3.5371490e-001 -2.6506141e-001 -2.9466448e-001  4.9695376e-002 -2.1103239e-001 -3.7134382e-001 -8.3285701e-001 -7.5182413e-001 -2.4625736e-001 -2.6713702e-001  7.7255196e-001  1.7865083e+000  1.3215286e+000 -3.0883646e-001  2.4319570e-001  1.0958866e-001 -1.4004912e-001 -4.7576131e-001  3.7084889e-001  6.9251278e-002 -1.1245273e-001  8.6952621e-001  7.4536907e-001  5.6265865e-001 -1.7462332e-001 -2.3771515e-001 -7.4919852e-001 -1.3097377e+000 -1.3577451e-001  1.0356305e-001 -2.7336214e-001 -4.7931174e-001 -6.1996308e-001 -4.8539853e-001 -4.4106818e-001 -7.2119592e-001 -2.0551324e-001 -8.6580030e-001 -1.0892170e+000 -7.6833535e-001  1.5718216e-001 -8.4096898e-001  1.2420972e-001 -3.6934114e-002 -8.4454440e-001 -4.7542343e-001  1.3612277e+000  6.0646807e-001 -4.9017699e-001  1.6622301e+000
  1.8825607e-002 -5.9723822e-001  8.1337970e-002 -1.9068518e-001 -5.4547848e-001 -1.0716689e-001 -5.6415335e-001 -2.0102669e-001  1.9774676e-001 -5.2542952e-001 -9.9421876e-001  1.0728684e-001  8.8286700e-002 -2.0826867e-003 -5.3192413e-001 -1.9138797e-001 -2.6238634e-002 -4.0887131e-001  9.2295739e-003 -1.3043674e-001 -1.5476663e-001 -7.2121625e-001 -1.1003282e+000 -4.3060221e-001 -7.1572351e-001 -4.7874566e-001 -3.4356866e-001 -6.5029818e-001 -7.9843375e-001 -1.6788285e-001  2.6117809e-001  3.5969757e-001 -4.2630804e-001 -3.1489219e-001  1.3567565e-001 -3.6564412e-001  4.8224946e-001 -1.7107300e-001 -2.3586698e-001 -5.1487314e-002 -4.2303450e-001 -3.4407626e-001 -2.6846012e-001 -9.2570821e-001 -2.9302529e-001 -3.5472356e-001  2.8556067e-001 -1.1341471e-001  1.6302194e-002 -7.0151554e-001 -6.5890375e-003  1.3110689e-003  5.1128712e-002 -4.5602917e-001 -1.5711966e-001 -3.6596839e-001 -1.9839498e-001 -6.3717998e-001  3.2428208e-001 -4.3502362e-001 -2.8167951e-001 -5.8388410e-001 -1.7816460e-001 -4.9815282e-001 -1.1728310e+000  4.7460740e-001
  6.0364425e-001  3.2741989e-001  9.0365701e-001 -2.0459337e+000 -3.9180221e-001  1.2781868e+000  4.1661699e-002 -1.3394990e-002  3.0951710e-001 -4.0543362e-001 -4.7639929e-001 -2.1861635e-002  2.5297984e-001  5.4515013e-002 -5.0919240e-001  2.5260232e-002  3.3195861e-001 -5.2035317e-001  5.0680808e-002 -2.0254171e-001 -4.5128162e-001 -7.5716262e-001  1.7193565e-001  1.1729487e-002 -8.1084070e-002 -8.7939419e-001 -7.8464408e-001 -1.2419089e+000 -1.0329391e+000 -2.4495278e-001 -1.0969345e+000 -7.6476515e-002  6.1383894e-002  2.9549436e-001 -3.4486732e-001 -1.0962297e+000 -1.9250414e-002 -4.5353491e-001 -6.9734972e-001 -2.3137467e-001 -6.2340326e-001  4.5331038e-001  3.2481314e-001  1.0809573e+000  1.7400767e-001  2.5098644e-001  5.3405297e-001 -4.2383590e-001  1.4620329e-001  3.1659041e-001  1.4384767e-001 -4.2763473e-001 -8.9891787e-001 -4.5054283e-001 -1.9862008e+000 -2.4710887e-001 -2.7230705e-001 -5.5096863e-002 -2.3417780e-001 -1.6835259e-001 -1.1734669e+000 -1.0706021e-001 -1.6149239e+000  6.2197681e-001 -9.2765570e-002 -6.6361065e-001
 -4.5342674e-001  7.4140072e-002 -1.0431118e+000 -8.1252254e-001 -9.0543069e-001  1.0845607e+000  1.2555718e-001  2.9178695e-001  2.6151054e-001  3.7354810e-001 -2.7576877e-002  6.2540781e-001  3.3556872e-001  2.2863473e-001  2.0186413e-001  2.2483627e-001  9.3392081e-001  1.5351997e-003 -6.5962238e-002  1.0261528e+000  1.2252966e+000  5.3626077e-001  3.0549605e-001  1.5126142e+000  7.4682860e-001  1.5419707e-001  6.7360119e-003  3.0835988e-001 -2.1240354e-001  3.3525633e-001  7.3299347e-001  9.8028959e-001  1.4278411e+000  9.7480244e-001  4.8974055e-001 -8.3972591e-002  6.0754658e-001 -2.5644344e-002  6.2801546e-001 -1.9365401e-002  1.5612447e-001  6.2714012e-001  1.3787715e+000 -5.2205168e-002 -3.4280649e-001 -4.7470925e-001  1.0052117e+000 -9.9551446e-002 -3.3967941e-001  1.3334291e-001  5.3378889e-001  5.3137290e-001 -3.5351381e-003 -1.1143675e-001  4.9368299e-001 -2.8444332e-001  8.1703484e-002 -1.9741323e-001  2.4288219e-001 -1.3557052e-001  1.0247230e+000 -2.4685196e-001 -9.8990101e-001 -3.8798875e-001 -7.6947464e-001 -1.1909375e+000
 -6.2470585e-001 -3.6876179e-002  3.1774146e-001 -1.1946940e+000 -4.1622614e-001  1.0467798e+000 -3.7749227e-001  1.6822442e-001 -1.4292580e-001 -9.0696787e-002  2.3609018e-001  9.3006327e-001  4.8591412e-001  1.1782402e+000  6.2373028e-001  8.9548287e-001  3.9824867e-001 -4.9641595e-001  5.6988458e-001  1.2082418e+000  1.1066950e+000  5.0633136e-001  9.0266748e-002  9.9165517e-001  2.6948990e-001  1.4196097e-001  2.7038045e-001 -2.3725312e-001 -4.2074593e-001  4.6739669e-001  3.9570861e-001 -3.1337531e-001  2.4465596e-001 -9.8119513e-002 -3.1794303e-001  3.6552107e-001  1.1096685e-001 -4.9064082e-001  2.6127532e-001  2.5130115e-002 -7.6992221e-002  2.0630883e-001  1.0072904e+000  2.4819382e-001  4.7723500e-001  7.9453976e-001  1.7297686e-001  1.0013159e+000  1.9625536e-001 -5.8460186e-001  6.9501215e-001  4.3038264e-001 -1.1624838e-001  4.5999624e-001  1.4239219e+000  4.0188528e-001 -2.0070076e-001  1.2494377e-001  7.8475224e-003 -8.7508968e-002  6.5140605e-001  3.3034729e-001 -6.5940657e-001 -2.4605355e-001 -3.7602163e-001 -2.5506428e-001
 -6.9563044e-001 -5.2000637e-001 -9.5492928e-001 -2.1616709e+000 -5.7345523e-002 -5.2394316e-001  6.5956152e-001  3.4087336e-001  4.0489734e-001 -1.1772345e-001 -1.0808640e-001  7.4381017e-001  3.5680426e-001  1.6218811e-001  3.4426048e-001  7.5463181e-001  3.1419805e-001 -1.8294884e-001  6.2965291e-001  9.9866607e-001  3.2758759e-001  7.5627548e-003 -2.7061844e-001  5.3685256e-001  3.5321937e-001 -4.0506159e-002  2.1175512e-001  5.0184863e-001 -1.5994350e-001  3.5484288e-001  4.8272252e-002  7.9972397e-002  2.6118978e-001  5.1402997e-001 -2.8271139e-001  9.7815612e-002  4.0183460e-001  1.1000132e-001  5.2301278e-001  7.8252183e-001 -2.9971178e-001  8.0934222e-001  8.1094530e-001  9.9672226e-001  2.4602016e-001  9.5022107e-002  8.6458615e-001  1.2684624e+000  4.6582898e-001 -1.2802322e-001  7.9429624e-001  3.7551129e-001  2.3738697e-001  2.7141997e-001  1.4054055e+000  3.9191823e-001  1.7149148e-001 -3.0524177e-001  6.4323888e-003  3.7978263e-001 -5.3781424e-001 -3.7832315e-002 -6.0353500e-001 -5.0546604e-002 -1.3296208e-001 -2.0317079e+000
 -1.5235946e-001 -2.9343572e-003 -5.7489114e-001 -8.2800182e-001  3.2192247e-001  1.0876180e-001  2.0420174e-001  2.6417364e-001  4.2743051e-001  3.4611156e-001  4.6859561e-001 -2.1196671e-002  4.5060644e-001 -1.3684907e-001  3.2155418e-001  2.8307284e-001  4.2347254e-001  7.5871058e-001 -7.8369791e-001 -6.2291930e-001  9.7127986e-001  8.0499358e-001  2.6569452e-001 -3.5349699e-001  3.2036144e-001 -1.5529432e-001  9.9343393e-002 -5.6955644e-001 -5.0656994e-001  2.9500417e-001 -3.3811179e-001 -4.4531483e-001 -1.5914601e-001 -3.8128432e-001 -4.9816865e-001 -3.7014337e-001  1.3813204e-001 -5.3290623e-001 -6.3769386e-001 -1.8141170e-001  1.1692942e-001 -1.6639033e-001 -3.1513399e-001  5.5751598e-001 -2.8206604e-001 -7.4882037e-001 -1.9546184e-001 -4.3364744e-001  1.3111503e-001 -2.9158581e-001  7.1128674e-002  1.7296688e-001 -2.0596634e-001 -4.5065299e-001  2.6560920e-001  9.4995211e-002 -2.9426961e-001 -1.6465009e-001 -3.5992391e-002 -9.9758463e-002 -7.8641034e-002 -8.0052001e-002  1.2429778e-001 -1.2668702e-001 -6.5387413e-001  1.0900454e+000
  6.4020087e-001 -5.6737420e-001 -1.6278140e-001 -7.2353299e-001  5.7848662e-001 -4.5701207e-001 -5.4906586e-002  2.2953723e-001  6.6173725e-001 -7.9911772e-002  2.2507667e-001 -5.5801326e-001 -1.4208822e-001 -2.8069201e-001  3.1096369e-002  2.5739009e-001  5.6886941e-001  6.0441932e-001  3.2914955e-001  2.0056316e-001  1.1325871e+000  2.0479881e-001  1.9625362e-001 -2.6067272e-001  8.6818175e-002  2.6570217e-001 -1.5471627e-001 -1.1673642e+000 -1.3031889e+000 -3.5421154e-001 -3.1173345e-001 -3.8611104e-001 -6.5515796e-001 -4.5647600e-002 -7.9550874e-001 -1.1142676e-001 -2.4557859e-001 -1.1881688e+000 -7.0800605e-001 -1.6101499e-001 -1.3381284e-002  2.7385231e-002 -3.7826668e-001  5.7121931e-001  4.0454953e-001  7.7270923e-001  3.1058199e-001  7.1727346e-001  6.4532640e-001 -7.4280128e-001 -7.1361721e-002 -5.1656768e-001  1.7632637e-001 -2.7599200e-001  6.5030597e-001  2.8665125e-001 -7.4255467e-001 -6.2326691e-002 -3.9750498e-002 -6.4133602e-001 -4.9253199e-001 -3.4154683e-001  2.2055687e-001  1.2196450e+000 -9.9920244e-001 -1.3688341e+000
  6.2392303e-001 -3.8447225e-001 -6.5658373e-001  4.3997982e-001  6.0004266e-001 -1.0680621e-001  5.6006483e-002 -1.9401538e-001  8.0383346e-001  5.0339608e-002 -3.1935146e-001 -6.1260992e-002 -3.4895305e-001 -3.4461673e-001 -6.8352538e-001 -1.2434532e-001 -3.8354093e-001  4.4482575e-001  1.9489002e-001  3.5336753e-001  8.3988240e-001 -1.3524296e-001  3.0175316e-002 -3.3934338e-001 -2.9143327e-001 -3.9863423e-001 -6.4198907e-001 -4.6465421e-001 -1.4101438e+000 -9.1622569e-001 -7.2735694e-001 -1.3849891e+000 -1.3922254e+000 -1.0116037e+000 -1.0459102e+000 -7.8760652e-001 -1.6884288e-001 -7.7034638e-001 -1.1047225e+000 -9.5805983e-001 -4.8118701e-001 -2.2340050e-001 -5.1488445e-001  7.2460906e-002 -6.5701552e-001 -6.2365314e-001  1.5160368e+000  3.5335738e-001  3.9794583e-001  1.0009121e+000 -1.6277007e-001 -6.0257262e-001 -5.9804487e-001 -9.4277533e-002  8.9047259e-001 -6.2533444e-002 -2.3903670e-001 -1.4250491e-001 -4.0652529e-001 -3.2471259e-001 -2.5452244e-001 -8.8208686e-001  1.2435764e-001 -2.3604756e+000 -1.2455267e+000 -2.6566304e-001
 -1.0720160e+000  2.9962503e-002 -3.9740256e-002 -1.5675130e+000 -1.1144474e-001  3.7757441e-001 -3.0823628e-001  1.8663611e-001  6.0104615e-002  4.2226216e-001  5.9287354e-001 -2.4706307e-001  1.8680763e-001  1.8007888e-001  3.3474239e-001  2.3239236e-001  4.7779631e-001  6.1596251e-001  4.9755181e-001  1.3056727e-001  4.4943733e-001  2.4236872e-001 -2.0070098e-001  1.3490040e+000 -2.2317402e-001 -1.8778621e-001 -8.9010525e-001 -1.3901433e+000 -1.6018292e+000 -7.5273624e-001  1.7753630e-001 -7.3440559e-002 -2.9069964e-001 -3.1477958e-001 -2.0271130e-001 -4.1529240e-001 -1.2297378e+000 -1.6346658e+000 -2.0567721e+000 -1.0666723e+000  2.8502198e-001 -7.5086628e-002  6.9195209e-001  8.6482686e-001  2.8512540e-001 -9.7867800e-001  3.6330385e-001 -9.0119266e-003 -2.0793439e-002  1.6225100e-001  6.5467803e-002 -2.5382451e-001 -7.0271346e-001  3.6806667e-001 -3.5571002e-001  2.5512297e-001 -2.1682175e-001  2.2558211e-001 -2.0729594e-001 -8.9782274e-001 -3.4363980e-001  2.4322682e-001 -7.6109715e-001 -2.7030947e-001 -7.7209261e-001 -8.8423398e-001
 -1.4276235e+000  1.1017561e+000 -5.0635507e-001 -1.8130783e-001  3.2672183e-001  7.6791282e-001  4.3894339e-001  1.0072172e+000  5.9408206e-001  4.2759361e-001  7.0305097e-001  6.5716760e-001  8.9239350e-001  7.9089462e-001  1.2975235e+000  9.1471264e-001 -2.7458530e-001  4.2887131e-001  7.3036413e-001  5.0630006e-001  6.8414520e-001 -3.5341674e-002 -3.3893414e-001  2.5988324e-001  1.7582014e-001 -1.3652610e-001 -3.5949100e-002 -5.4390956e-001 -7.9709004e-001  4.5817157e-001  1.5707343e-001  3.7820379e-001  2.0480133e-001  2.9578535e-001  1.0879852e-001 -3.5340385e-001 -7.5648375e-001 -9.1474390e-001 -2.6224842e-001 -7.9633350e-001  2.0361689e-001 -2.3073040e-001  5.5375392e-001 -6.0714418e-001 -5.3008088e-001 -1.5691011e-002  4.0587115e-001  4.0821682e-001 -2.1895323e-001 -7.7786064e-001  4.6847170e-001  4.0922709e-001 -3.8418162e-001 -7.7150581e-002 -4.6720385e-001  8.4417846e-002 -8.2592424e-001  4.2786009e-001  3.5019006e-001  2.5294412e-002  8.0272678e-003  3.1680919e-001 -4.4431337e-001 -5.0895491e-001 -3.4355559e-001 -1.2719174e+000
 -2.6785141e-001  7.3450502e-001 -5.0181401e-001 -8.8118918e-001 -4.9528828e-002  1.1172323e+000  5.2456104e-001  1.1993024e+000  2.1104523e-001  8.0544120e-001  9.6045279e-001 -6.8734713e-002  3.2792470e-001  7.9819686e-001  1.2708959e+000  8.8304133e-001 -6.0031177e-001  5.2662023e-001  1.0950553e+000  9.0615216e-001  3.0325096e-001  4.8702144e-001  6.0866351e-001  1.4220565e+000  2.9977084e-001 -1.3686304e-002  5.0209922e-001  6.5771335e-002  2.7200642e-001  2.7114282e-001  4.0910691e-001  1.0759915e-001 -1.2238267e-002 -4.1298697e-001 -2.0156355e-001 -5.0909919e-001  4.9611119e-002  3.1573323e-001  7.3328884e-001  3.4385374e-001  6.5792624e-002 -9.3680775e-002  1.3963383e+000  6.4830249e-001  3.8479250e-001 -3.2084496e-001  2.9229644e-001  9.4453122e-001  3.5364453e-001 -4.2849747e-001  2.4054991e-001  2.3638467e-001  4.1641816e-002  2.3581966e-001 -3.2563446e-001  1.4963510e-001 -3.2539416e-001  1.5175303e-001  5.9254321e-001 -1.4756567e-001 -2.8953621e-001  6.3888937e-002 -7.0414837e-001 -5.8348467e-001  3.4827247e-001 -1.0355920e+000
 -7.1270598e-001  6.9930136e-001 -3.0197598e-001 -1.6061701e+000  3.9664709e-001  2.3449575e+000  1.8243467e-001  1.8834997e-001  6.1293822e-001  4.2146197e-001  1.1033800e+000  1.9091444e-001  4.1761155e-001  7.0788988e-001  7.2531614e-001  4.3785283e-001  1.6402703e-001  6.9954882e-001  8.3131347e-002  6.3030440e-001  1.4191717e-001  4.5783197e-001  3.0972415e-001  3.4165448e-001  1.0442781e-001 -4.3525227e-001  5.9593759e-001 -6.2615799e-001 -5.1358232e-002  9.5032687e-001 -3.9547482e-002  9.8933654e-002 -6.2870044e-002  2.3853014e-001 -1.8557626e-001 -4.6593751e-001  6.3751432e-001 -2.3942932e-002  1.6507270e-001  3.4786669e-001 -9.9700278e-002 -4.4524460e-001  5.6692373e-001  4.1906953e-001 -1.7878165e-001  1.2589005e-001 -4.1626981e-001  6.4124346e-001 -4.9841653e-001 -1.0151546e+000 -2.6100701e-002 -3.3927748e-001  2.2775983e-001 -1.7452401e-001 -9.2339776e-002  2.0639840e-001 -3.6445754e-001  2.0457180e-001 -3.4617848e-001 -1.5503481e-002  1.7161190e+000  1.9849104e-001 -1.0425731e+000 -5.8950327e-001  4.7727746e-001 -1.3191485e+000
  9.7874489e-002  5.5927818e-001  3.8995497e-002 -1.1306773e+000 -1.1180054e-002  6.1357369e-001 -4.2207381e-001 -1.5051027e-001  1.1053522e-001  7.9755025e-001  1.2603287e+000  8.2119991e-001  5.3846201e-001  6.8771841e-001  5.2300600e-001  2.8518243e-001  5.6673843e-001  1.0295112e+000  8.0762928e-001  2.7084632e-001  5.7391901e-001  2.7232277e-001  5.0972476e-001  9.2607287e-001  2.0507031e-001  2.1384821e-001  6.0325280e-001 -8.4121331e-001 -2.8031883e-001  5.4217261e-001  8.7442209e-001  5.0370913e-001  6.1810352e-001  3.0834420e-001  5.7118906e-001  5.9974225e-001 -2.0031957e-001 -1.1532125e-001 -3.4010995e-001  7.9327632e-001  1.4100923e-001 -9.8846160e-002  1.1929271e+000  6.0407992e-001  6.2639894e-002  2.0249361e-001  2.6761173e-001  3.6373548e-001  5.9092278e-001  1.0216357e-002 -2.8439666e-001 -4.6136535e-001 -5.7715229e-002  5.2595638e-001  5.0137564e-001  5.5932947e-001  2.8161229e-001  4.6446135e-001 -2.5758701e-001 -5.5783476e-001  9.7385256e-001  2.4888141e-001 -8.7268427e-001 -5.6629319e-001  5.8441401e-001 -1.2803999e+000
 -8.2665481e-001  1.0422805e+000 -6.2293613e-001 -5.9834864e-001  5.6733992e-001  7.4958469e-001 -7.1550635e-001  5.6844411e-001  6.1339556e-002  7.9210491e-001  9.6235631e-001  1.2523323e+000  7.6534492e-001  2.9379877e-001  9.3733843e-001  5.7606183e-001 -1.1976026e-001  8.7134235e-001  5.7819649e-001  5.2415918e-001  6.4718602e-001  8.0494961e-001  8.1922177e-001  8.8770540e-001  3.4111924e-001  7.9141680e-002  2.1406467e-001  1.2212052e-001 -2.1064492e-001  1.8777891e-001  3.1031593e-001  6.0147398e-001 -6.1613704e-001 -4.2140224e-001  3.4851763e-001  3.4010333e-001  4.4699152e-001 -3.9246985e-001  4.2044650e-001  2.7074645e-001 -1.5605128e-001 -2.5932368e-002  4.8664889e-001  1.3625373e+000 -7.0821350e-001 -2.2805137e-001 -3.6100680e-001  2.3499623e-001  2.0591889e-001 -1.0092654e-001 -4.5015829e-002 -7.0213868e-002  4.7252800e-001  5.1234370e-001  7.1168575e-001  4.5635597e-001 -4.5346797e-001  3.3025591e-001 -1.6229529e-002 -7.8275318e-001  1.6406660e-001  5.2474979e-001 -2.8760660e-001 -5.3373462e-001  1.1725759e+000  1.1871938e+000
 -2.9902836e-001  7.9387049e-002 -6.3466872e-003  8.2037756e-001  5.6669395e-001  1.5273461e+000  2.4276297e-001  6.3893932e-001  3.0651066e-001  8.1818275e-001  1.5879566e+000  1.3370319e+000  6.2241058e-001  1.0918919e+000  1.1260083e+000  4.6894995e-001  1.0498838e+000  1.1469638e+000  7.4434579e-001  7.4568449e-001  4.2718345e-003 -3.0181505e-001  6.0598498e-001  1.5285939e-001  5.2246167e-001  2.8947819e-001  3.8842053e-001  5.3683415e-001  1.6744485e-001  6.8175462e-001  2.7109554e-001 -2.2277369e-002  1.0459415e+000  2.1638375e-001 -3.3715989e-001 -1.6756132e-002  4.5959371e-001  7.2721700e-002  3.7785337e-001  2.4164468e-001 -1.0837753e-001  1.3723578e-003 -7.3574571e-001 -1.7083273e-002 -5.9157421e-001  2.6382284e-002 -3.0538997e-001  5.0555348e-001 -1.8845258e-001  2.1122296e-001 -1.4680237e-001  1.4227794e-001  3.5409956e-001  2.3128826e-002  3.3017844e-001  1.4852220e-001 -1.0296458e-002  1.0511489e+000  1.0371689e-001  4.3131739e-002  8.7976093e-004  5.9185504e-001  1.2150515e+000  7.0713064e-001  6.0385725e-001  1.7548720e-001
  6.9316856e-001  6.4692677e-001  6.6352113e-001  3.3647727e-002  5.1088536e-001  6.6175405e-001  3.4579630e-001  3.6486298e-001  3.5726885e-002  3.6845982e-001  1.0854904e+000  3.9774256e-001  4.8643762e-002  1.0247379e+000  4.4166213e-001 -2.2346477e-001 -4.4763500e-002  6.8123627e-002  4.4614219e-001  7.5043415e-002  4.1353797e-001  8.2757270e-002  3.1152795e-001  3.1184720e-001 -3.1252221e-002  2.6923585e-001  7.7970244e-001  1.0481571e+000  6.8242698e-001  4.7728194e-002  7.0506908e-001  1.6687229e-001  9.6133524e-001  8.6168827e-001  2.8042572e-001  8.1920809e-002  4.2488398e-001  5.4365310e-002  1.5379652e-001  3.1336547e-001 -6.2188192e-001 -2.7378054e-001 -1.5977823e-001 -3.5100985e-001 -7.7123271e-002  2.7273605e-001 -2.6428543e-001  1.1616477e-001 -2.3979575e-001  1.4239686e-002 -4.9355872e-001 -1.1789672e-001  3.8013621e-001  2.3760088e-001  5.6807741e-001  4.9582010e-001 -3.1663267e-001 -5.2184876e-001  2.1661311e-001  2.4268399e-001 -1.4640139e+000  6.0422736e-002  6.1104097e-001 -8.6353197e-001  5.4661130e-001  2.6148818e-001
  3.2391845e-001 -3.5861358e-001  2.0811076e-001  1.6008104e+000 -4.9872397e-001  1.1491005e+000 -4.4936889e-001 -1.0496816e+000 -2.5071794e-001  2.0680075e-001  2.4306825e-001  9.0701837e-002 -1.3928547e-001  2.9339980e-001 -5.3632033e-001 -6.4750169e-001  1.4810635e-001 -6.8969474e-001 -8.1797876e-001 -2.9432770e-001  3.2113562e-001 -1.8110602e-002  2.3834168e-001 -5.6784204e-001  5.7083852e-003 -2.5156059e-001 -2.3875843e-001 -3.5878985e-001  1.5986874e-002 -2.9175108e-001  9.6434616e-001  6.4111558e-001 -4.4394852e-001 -1.1266035e+000  8.7906800e-001  1.1180480e+000 -3.6644850e-001 -3.2270071e-001  5.2265396e-002  2.9479716e-002  4.2770856e-002 -5.6047459e-001 -7.3612595e-001  9.4480116e-002 -6.0640000e-001  1.3574939e+000 -1.3482285e+000 -6.2618869e-001 -2.6089397e-001 -5.0926925e-002 -1.1834175e+000 -2.5697191e-001 -2.3209686e-002  6.9527820e-001  5.7654156e-001  5.5070473e-001  7.1477818e-002  1.6300404e-001 -6.5001570e-001 -4.8326221e-001  5.2904279e-001 -8.2325075e-002  6.5676985e-001 -1.5174372e-001  2.0618030e-001  4.7569497e-002
 -4.2829750e-001  8.7955210e-001 -5.5603883e-001 -1.5433108e-001 -2.9495221e-001  2.5184392e-001 -6.6000886e-001  6.8676110e-001  7.6390767e-001  8.3256929e-001  1.5099384e+000  2.4443703e+000  9.8846772e-001  5.4664927e-001  8.6094034e-001  4.4385150e-001  5.2736602e-001  7.8098421e-001  8.3045805e-001  5.9790676e-001  1.5084533e+000  1.0149067e+000  1.1977492e+000  7.6932954e-001  5.4504577e-001 -1.4192332e-001 -1.7578676e-001 -1.0977004e+000 -9.4078039e-001  7.1091072e-001  1.3845107e+000  1.4123925e+000  1.0070882e+000  5.6545687e-001  1.2240577e+000  1.5401762e+000  2.6142469e-001 -5.5504791e-001 -1.8211093e-001  1.0800117e-001 -2.6420475e-001  4.3225107e-001  2.5620949e-001  8.8268527e-001 -1.1054699e-001  5.5692727e-001 -8.1581548e-001 -1.0184363e-003  1.9324559e-001 -8.1331214e-001 -4.2702255e-001 -4.1279850e-001  1.9111749e-001  9.3519858e-001  2.0842923e+000  7.2832847e-001  2.7035647e-001  3.3846389e-001 -4.9727805e-001 -6.1700765e-001 -5.0324237e-001  4.3081796e-001 -7.8509089e-002  1.9477433e-001  1.0062321e+000 -9.9420058e-001
  2.1461869e-001  7.4823275e-001  1.2654815e-001  7.0837693e-001 -5.0435498e-001  6.2289250e-001 -9.1819004e-001  3.6219580e-001 -2.9461658e-001  3.9169787e-001  1.0954734e+000  1.4600760e+000  4.2474902e-001  5.1506627e-001  6.4647955e-001  4.2092711e-001  7.9903611e-001  3.6485932e-001  2.7009736e-001  9.1934700e-001  1.2974058e+000  2.7130904e-001  9.8600623e-001  3.0583185e-001  8.3385822e-001 -7.6769429e-002  5.1787006e-001  9.8800437e-001 -2.6988175e-001  4.0223436e-001  1.0330083e+000  6.6712714e-001  2.2226504e-001 -2.6644017e-001  8.9887041e-001  1.0126812e+000 -2.9895569e-001 -2.0582248e-001  1.3663337e+000  7.8251604e-001  5.8577350e-001  3.9584750e-001  1.5227889e+000 -6.5882612e-001  2.9859272e-001  2.3803205e-001 -2.2122766e-003  4.3777004e-001 -7.4531414e-001 -3.5601429e-001  1.7167947e-001  6.3694670e-001  2.7303727e-001  4.6965558e-002  1.4046616e+000  2.7249849e-001 -2.6213771e-001  2.4496499e-001  4.0030438e-001 -8.4695775e-001  3.6431166e-001  9.9000857e-004 -4.6059489e-001  1.1831627e+000 -1.4202204e-002  3.0703134e-002
 -6.9925115e-001  2.8947966e-001 -4.9342010e-001 -8.9482035e-001 -5.7653830e-001 -5.6605681e-001 -1.7320072e-001  6.4278475e-001 -9.3487136e-002  2.2965201e-001 -1.6880166e-001  6.8427542e-001 -9.8246766e-002 -3.3173183e-001 -1.0579302e-002 -8.0076235e-002 -2.5306439e-001  3.4657551e-001  2.7993270e-001  8.6294865e-001  3.5629640e-001  6.9491387e-002 -7.4320606e-001  3.4294778e-001  3.4562330e-001  4.7106205e-002  1.6562511e-001  7.6682857e-003 -3.0888552e-001 -1.4247536e-001  6.2617363e-001  8.8813640e-001  4.5704149e-001 -1.3084668e-001  7.6362762e-001  8.5016785e-001 -4.7270582e-001  1.1642830e-001  2.8421821e-001 -5.1825731e-002 -5.2984024e-001 -8.1918437e-002  8.0910968e-001 -1.2318815e+000 -5.1026503e-002 -3.3515072e-001  4.6897893e-001  3.9054600e-002 -1.1098505e+000 -9.1159071e-002 -3.5420732e-001  7.7207745e-002 -1.0307540e-001  3.3231981e-001  8.6279525e-001  7.3400252e-003 -3.0108358e-001  4.5557881e-001  4.4332322e-001 -4.3267015e-001 -3.1429150e-001  3.8778112e-001 -1.0418928e+000  3.2169437e-001  7.0610008e-001 -1.0772702e+000
  9.1571229e-002 -1.4567289e-001  3.6582980e-001  9.0013385e-002  6.0443562e-002  2.1307063e-001 -7.8250018e-001 -5.4854479e-001 -2.9691118e-002  7.2017250e-002  4.9931074e-001  5.2704831e-001  2.7253653e-001  1.9521889e-001  5.9247778e-002 -4.1099245e-002 -2.8324557e-001 -2.8282335e-001  4.3675689e-001 -2.5544488e-001  5.3330268e-001  5.4089904e-001  1.9693664e-001  1.7731361e+000  6.4029980e-001  5.4289383e-001  8.9045261e-001  8.1796259e-001  3.2622432e-002 -5.9396891e-002  7.2530438e-001  2.6233051e-001 -6.5242990e-001 -4.8658613e-001  7.0045459e-001  3.6687120e-001 -3.7332569e-001  2.1830631e-001  9.3352946e-001  4.2427140e-001  8.8459747e-001  8.2906343e-002  8.3576046e-001  5.9293768e-001 -6.2763846e-002 -1.7054872e+000 -4.7845894e-001 -8.7328894e-001 -4.1056850e-002 -1.1057924e-002 -4.8920924e-001 -3.0992791e-001  5.3764566e-001  4.3460850e-001  7.0056509e-001 -4.7020931e-001  1.8279619e-001  2.6336345e-001 -5.8458683e-001 -6.6308565e-001  8.1501593e-001  7.3028905e-002  5.3039347e-001  4.5838797e-001  6.3203508e-001  1.9437083e+000
  4.5891452e-001 -3.4588294e-002  2.9561918e-001  4.7759097e-001  1.9836134e-001  1.1814160e+000  5.8325785e-001  1.4677454e-001  3.4925562e-001  3.6553691e-001 -5.4208144e-002  7.1684751e-001  6.5954793e-002  8.9639759e-001  6.9509830e-001  6.1095476e-001  3.0454149e-001  6.0005333e-001  3.7913729e-001 -1.2871951e-001  7.4019618e-001  6.7736527e-001  7.9500910e-001  1.8558748e-001  2.8266288e-001  6.3249087e-001  7.0253435e-001  1.3451729e+000  4.2223046e-001  9.9961386e-001  9.2795622e-001 -1.9051813e-001 -3.9344375e-001 -6.1507905e-001 -5.1416180e-001  1.6588389e-001  4.7616881e-001  1.0569556e+000  1.0774635e+000  1.0865140e+000  3.2778028e-001  1.3890709e-001 -6.8719701e-001  7.3813246e-001 -4.2211365e-001 -1.7007697e-001 -9.6831014e-001 -2.0257974e-001  3.0015532e-001 -2.9952302e-001 -1.7849958e-002 -1.4250961e-001  1.4935604e+000  3.2861913e-001  1.3156675e+000 -4.5066708e-001 -5.4645402e-001  9.6459389e-001 -8.6720318e-001  6.9304236e-001  1.8555138e+000  8.9270008e-001  8.5382081e-001  7.1389983e-001  5.7401097e-003  2.3871909e-001
  4.3825966e-002  8.0705603e-001 -1.0767366e+000  1.7830437e+000 -2.2638239e-001 -9.0082126e-001 -3.6011388e-001  3.4007672e-001 -3.6962401e-001  2.2953553e-001  4.8448521e-002 -2.4808074e-001 -3.1566235e-002 -4.1001098e-001  1.1122231e-001 -1.2782961e-001  3.8130657e-001 -6.0672968e-001 -8.2158511e-001 -4.7832391e-001 -8.7287786e-001 -4.8285708e-001  1.0664172e+000  4.4678803e-001  1.1010176e+000  3.7925562e-001  2.2412467e-001  4.5837637e-001  4.7815180e-001  6.6626858e-001  1.0527221e+000  8.5744352e-001  1.0118380e+000  1.0817005e+000  8.0659117e-001  9.4563376e-001  8.4706552e-001  8.1067869e-002  1.4291206e-001 -1.6347574e-001  6.1201915e-001  6.9462967e-001  1.3056615e+000  4.1534449e-001  7.9180501e-002  8.8501750e-001 -7.3256186e-002 -3.5563768e-001 -2.2536398e-001  6.3070861e-001  4.9067125e-001  3.7370917e-001 -1.5416019e-001 -6.2076666e-001 -2.1361971e+000 -4.6466093e-002 -1.9537181e-001 -3.3094133e-002  1.8472499e-001 -1.0239875e-001  2.3226913e-002  1.4019645e-001  6.1854241e-001  1.3862464e+000  7.0759270e-001 -6.0773646e-001
  7.2004108e-001 -2.0474603e-001  6.7764989e-001 -9.9945518e-001  2.2007730e-001  3.8477504e-001 -2.8253124e-001  3.0916396e-001 -6.1952442e-002  3.3965837e-001  8.6596661e-002  5.5789255e-001  2.9970562e-001  7.5085164e-001  2.5293449e-001  6.0414411e-001  4.8703238e-001  8.4867245e-001  1.6177007e+000 -2.9472383e-001  1.5781124e-001  3.3750987e-001 -3.3444569e-001 -3.8337813e-001  7.5521027e-002 -7.7122676e-001 -2.7453627e-001  5.7971726e-004  2.3760052e-002  1.7058669e-002 -2.3770865e-001 -4.1547696e-001 -5.5027475e-001 -4.9353417e-001 -8.6023443e-001 -1.0008509e+000 -2.9177082e-001  4.3741099e-003  3.6495386e-001  1.4019794e-001  2.4934520e-002 -3.9195479e-001 -5.2065534e-002 -7.1033366e-001 -1.5038979e-001  5.0200902e-002 -1.0371953e+000  1.1221682e-003 -3.9450509e-001 -2.3928293e-001  7.0160288e-002 -4.8304491e-001  8.9322442e-002 -8.6097446e-002 -1.4904842e-001 -2.2120159e-001 -5.5623108e-001 -3.6865928e-002 -7.3810452e-001 -1.2614995e-001 -3.2896594e-001  3.2047779e-002  5.6880073e-002 -5.8635814e-001 -3.5686116e-001 -8.9416907e-001
  1.7282500e-001  2.4932376e-001  8.1810719e-001  4.7695605e-001 -1.1471577e-001  1.0128002e-001 -3.5838556e-001 -1.0022549e+000 -5.4416005e-001 -4.4424014e-001 -7.9930024e-001 -1.9954852e-002 -1.5960811e-001  3.2181592e-001 -3.1943287e-001 -9.3673462e-002 -3.9495510e-001 -7.8765084e-001 -9.5211793e-001 -1.1704910e-001 -6.9839523e-001 -3.4628470e-002 -9.5682399e-001  9.7696082e-001 -4.6311293e-001  9.6767723e-001 -4.8567879e-001 -1.5938396e-001 -1.2379787e-001 -2.2421826e-001 -1.7327753e-001 -7.8867048e-001 -5.4392041e-001 -1.0021307e+000 -7.5036301e-001 -3.5458988e-001 -8.3841756e-001 -8.8742937e-001 -2.6623878e-001 -3.8899735e-001  3.8087346e-001 -2.3395943e-001  2.1207665e-002 -9.6189144e-001  5.0244532e-001 -4.7149498e-002 -3.5359290e-001  8.0950556e-001  8.2824357e-001  4.0853079e-001 -6.0152669e-001 -5.3750559e-001  7.4861691e-002 -2.2761364e-001 -1.0038973e+000 -5.0535523e-001 -5.5419676e-001 -1.8000858e-003 -7.2044069e-001  6.0745785e-002 -1.0059814e-001  9.2931237e-002 -3.5683172e-001  2.1943190e-001 -2.0210916e-001 -8.7287672e-001
  1.2809924e+000  3.8392434e-001  2.2302522e+000  1.4270026e-001  4.3050644e-002  4.4577585e-001 -7.8498523e-001 -4.2588062e-001 -3.0797553e-001 -1.4805476e-001  1.4083488e-001 -8.0981791e-001 -2.3025741e-001 -1.5452597e-002 -3.5417039e-001 -8.6822471e-001  4.3281176e-002 -5.7994521e-001 -2.0790907e-001 -2.4249784e-001 -7.5239128e-001  4.0186275e-001  1.2059658e-001  8.8977080e-001 -1.0513436e-001  5.9612932e-001 -6.4241284e-002 -3.2789907e-001 -3.6718895e-002 -1.0115957e-001  1.6143267e-001 -7.1197688e-002  8.9132599e-001  1.1666747e+000  1.9924123e-001  6.0342719e-001 -8.4165885e-002 -1.3568135e-001  1.2782283e-001  4.8241421e-001  6.1521832e-001 -2.1194953e-001  6.6721030e-001  3.4898586e-001  4.7501089e-001  6.4557176e-001  2.9050902e-001  5.6660978e-001  4.4833274e-001  3.9365640e-001 -5.9432335e-001 -3.3488722e-001  2.0875519e-001  4.7585154e-001 -4.9515527e-001  4.4075315e-002  6.2602548e-001  1.0501118e-001  1.5745855e-001 -8.2859686e-002  9.1065327e-001  7.8211092e-001  1.6539692e-001  2.8311992e-001  1.4169874e+000  1.8209357e-001
  2.5978710e-001  4.0236023e-001  1.1090002e+000  6.2033226e-001  2.7812677e-002 -1.0360690e-001 -2.5008078e-001 -9.5684070e-001 -4.6393195e-001 -1.7402814e-001 -4.4368744e-001 -4.0490598e-001 -1.5915921e-001  1.4710660e-001 -1.0614637e+000 -9.0817246e-001 -4.5156281e-001 -1.1425414e+000 -7.2120292e-001  5.5883488e-002 -2.1689561e-001 -5.4894919e-002 -4.2747276e-001  7.6362976e-001 -5.7541128e-001  4.5293922e-001  2.3330514e-001 -8.9982516e-002  1.6907202e-001 -6.3955869e-001  7.9141647e-002  2.2711225e-001  8.3149576e-001  5.5617439e-003  3.0023154e-001  2.6066958e-001 -9.3746012e-001  5.5941276e-001  2.7352314e-001  1.3985521e-001  4.5218589e-001  1.0134750e-001  1.3626404e+000 -2.8898248e-001  8.3893403e-001  1.2879161e+000  6.0832543e-001  8.6062793e-001  4.5668677e-001  7.7159388e-001 -4.2911917e-001 -4.8018817e-001 -3.1029295e-001  1.5528223e-001 -1.0734219e+000 -4.3591595e-001  7.2163500e-001 -3.3215937e-001 -2.9696062e-001  1.5245338e-001  2.0998813e-001  2.0047960e-001  3.1925134e-001  2.6699835e-001  3.0239007e-001  3.7203316e-001
  8.2789916e-001  5.5071427e-001  2.6886949e-001  9.6799942e-002 -4.9146379e-002 -1.7116156e+000 -1.5956447e+000 -3.9079029e-001 -5.1020707e-001 -6.6484727e-001 -5.7593445e-001 -1.3005678e+000 -5.0629121e-001 -2.7414795e-001 -1.5807855e-001 -3.7310878e-001 -4.4608587e-001 -5.3118187e-001 -7.7032656e-001  1.4749634e-001  1.6920341e-001  5.9362716e-001 -5.5630151e-001 -3.9058816e-001 -3.3791390e-001  2.1662142e-001 -6.3128664e-001 -4.5047139e-001 -7.6779029e-001 -3.4188652e-001 -3.2881722e-001 -6.6062793e-001 -4.6583203e-001  2.5733031e-001 -4.8561390e-001 -2.9792703e-001 -3.4087062e-001 -7.5115152e-001 -4.8810184e-001 -3.0977645e-001 -6.5938582e-002 -6.4066608e-001  7.3225963e-003  3.1257936e-001 -5.1028360e-001  1.7892001e-001  1.0990099e-001 -3.3025112e-002 -3.7909583e-001  6.9475678e-002 -5.0721553e-001 -5.0291370e-001 -2.7262310e-001 -9.3808310e-001 -5.5065533e-001 -1.3779912e-001  6.9178729e-002 -2.7717064e-001 -1.8833262e-002 -1.0183136e+000 -8.8464957e-001 -2.0413079e-001 -8.9971139e-001 -3.9984198e-003 -3.4231827e-001 -4.4955720e-001
  5.4120999e-001  9.4065358e-002  4.8084257e-001  7.4162141e-002 -2.0795144e-001 -5.1171393e-001 -5.1809805e-001 -3.3222773e-001 -8.0393790e-001 -6.0659773e-001 -9.1362329e-001 -7.3324961e-001 -4.5346900e-001 -6.0382763e-001  6.0251076e-002 -3.2807278e-001 -6.1258500e-001 -3.8778225e-001 -2.1945242e-001 -4.1581280e-001  1.5379851e-001  4.0218311e-001 -6.2757599e-001  9.9521724e-001 -1.1102942e-001 -1.4602640e-001 -3.5510011e-001  5.5285399e-002  6.9047930e-002 -5.3518043e-001 -4.2979879e-001 -8.4591546e-001 -3.8133317e-001  1.8313348e-001 -1.0053799e+000 -1.0365666e+000 -1.4757584e-001 -2.8810851e-001 -9.8624295e-002 -1.9833698e-001 -5.0472020e-002 -3.9940203e-001  8.6194669e-001 -3.9061976e-001  5.8653658e-001  9.8832916e-002 -8.0505222e-001  4.2021758e-001 -1.5562824e-001 -1.4524041e-001 -3.5278826e-002 -6.0083845e-002 -2.1100799e-001 -6.1342288e-001  2.0812301e-001 -8.2951097e-001 -1.0335611e+000 -2.1152183e-001 -2.0375015e-001 -5.0962108e-001 -9.6675336e-002  2.5712155e-001 -6.0096668e-001  1.0196612e+000 -8.6189436e-002  1.6019024e-001
  1.5689636e-002  3.5327578e-001  1.1948016e+000 -7.4211424e-001 -5.7144070e-001  7.2237647e-002 -1.0515317e+000  1.7374037e-001 -7.0008304e-001 -6.0950062e-003 -1.4486546e-001 -1.7782538e-001 -4.1865827e-001 -3.6420965e-002 -4.7758251e-002 -2.1887711e-001 -9.9059285e-002 -6.7635146e-001 -4.1002745e-001 -7.6627014e-002  2.0191518e-001  9.7436239e-001  6.8663225e-001 -1.2348754e-001  4.6786423e-003  1.1988747e-001 -4.6333214e-001 -1.3836347e+000 -2.2345239e-001  4.4938522e-001 -2.2713937e-001 -4.6253462e-001 -1.6849876e-001 -2.7362269e-001 -4.7784863e-001 -2.6916930e-001  7.4149817e-001 -4.5632117e-001 -8.6210975e-001 -4.2532105e-002  5.3736047e-001 -5.8154399e-001  2.0616404e-001  6.2655620e-001  4.7075075e-001  4.0442850e-001 -9.6593238e-002 -1.1300552e-001 -1.0954106e+000 -2.5060618e-001  4.8255385e-001  3.7197285e-001  2.6052377e-001  2.4790903e-002  5.5746350e-001 -3.6713209e-001 -9.1242799e-001  3.2365353e-001  1.3973551e-001 -5.8095563e-001  4.7731670e-001  6.5715836e-001  9.9357920e-001  1.2012368e+000  8.8784935e-001 -1.4202978e+000
  2.6315028e-001 -2.5770280e-001  9.9187061e-001  1.1103876e+000 -3.7332114e-001 -1.4168920e-001 -3.9331001e-001 -1.8455952e-001 -8.2996109e-001 -1.0106407e-001 -4.7681013e-001  7.8946574e-002  9.8607040e-002 -1.0790451e-001  2.1245239e-001  3.8858182e-001  1.7066831e-001 -5.5165821e-001 -1.6525414e-001  1.4802182e-001  9.7167572e-001  1.0493101e-001 -7.1381772e-001  8.0040209e-001  2.4425629e-001  1.3940891e+000  1.1293693e-001  3.4656050e-003  2.2001067e-001  5.0924473e-001  2.0185529e-001  1.5695824e-001 -8.6275056e-001 -8.0702609e-001  4.4231200e-001  1.3457830e-001  1.9827339e-001  1.9254835e-001  3.5757593e-001  5.3828296e-003  5.0521340e-001 -1.2790080e-001  2.3577174e-002 -7.6291922e-001  4.5292451e-001 -1.0630297e+000  1.4116624e-001 -1.5437871e-001  1.3061284e-001 -9.5121224e-002 -8.6608830e-002 -1.0118809e-003  1.4717476e-001  3.3218955e-001 -1.2381827e-001  1.8505448e-001  1.4688550e-001 -2.9339482e-001  2.9993063e-001 -2.4219022e-001 -3.1337288e-001  2.2282276e-001  1.2245600e+000  5.6878295e-001  6.6478913e-001  6.1859982e-001
 -8.5426158e-002  3.1435615e-001 -2.0172389e-002  7.5227051e-001  7.0646329e-002 -4.2497058e-001  2.1141310e+000  8.0133552e-001  1.2020437e-001  4.3362883e-001 -3.7801382e-001  4.6819078e-001  1.1793717e-002 -3.4669029e-001 -3.1692360e-001 -1.1153792e-001  2.5708370e-004  1.0628252e-001  1.4806384e-001 -4.7062224e-001  6.1904912e-001  9.1508201e-002  6.5992709e-001  1.9263492e+000  6.7957269e-001  1.0250870e+000  1.4694468e+000  2.5289228e+000  1.5263878e+000  9.2497390e-001  5.1751756e-001  1.3381256e+000 -1.2616606e+000 -3.8576454e-001  1.5501986e+000  1.6648352e+000  1.2919551e+000  1.0516124e+000  3.2016577e+000  9.0257183e-001  1.5520904e+000  8.5535689e-001  1.0973180e+000  1.0536877e+000  6.0994758e-001 -3.3829679e-001  9.0662546e-001  4.9546764e-001  1.5309036e+000  1.2111732e-004  7.0607010e-001  1.0042705e+000  4.0188732e-001  6.6299690e-001  1.2981346e+000  3.3953098e-001  6.5431486e-001  9.2558710e-001  1.4462246e+000  1.8761191e+000  2.5967827e-002  1.2600700e-001  4.9573649e-001  3.2948750e-001  1.0872829e-001 -9.5261312e-002
  2.3315653e-001 -3.9400000e-002 -2.9560324e-001 -2.3452034e-001  1.0050414e-001 -1.0189628e+000 -4.1170137e-001  3.4878336e-001 -7.5550104e-002 -7.4453109e-001 -5.2877076e-001 -4.5988863e-001 -4.8071976e-001 -5.7821518e-001 -1.4958676e-002  1.0020928e-001  4.0517045e-001  2.7095792e-001  8.3968463e-002  3.9761459e-001 -2.6671196e-001 -7.5726950e-003  1.0224848e-001 -2.4783063e-001 -1.6920919e-002 -4.0218437e-001  1.2819351e-001 -2.8642017e-001 -4.3107700e-002  3.0215975e-001 -9.7587281e-001 -4.7491827e-001 -9.3745291e-001 -8.9795078e-001 -7.7463735e-002  1.3548228e-001  4.9400760e-001 -5.9739584e-001 -4.4406432e-001  4.2845802e-001 -2.3052071e-001  4.2792123e-001 -4.8130972e-001 -4.9448374e-001  2.6589838e-002 -6.3562454e-001  1.5230958e-001 -2.7752561e-001 -3.1593121e-001 -1.2440127e-001  1.8685928e-001 -1.0648801e-002 -5.7242205e-001  1.4538510e-001  2.2655627e-001 -1.0807927e-001 -4.6223972e-001 -7.7086979e-002  4.8180837e-001 -2.1633774e-001 -7.8886593e-001 -3.0288513e-001  1.1884242e+000 -3.4975280e-001 -7.4471440e-001 -9.6198448e-001
 -4.4921516e-001 -6.2622117e-001  5.1272569e-001 -2.9004886e-002 -4.0297302e-001 -2.3150473e-001 -9.2684240e-004 -2.9309191e-001 -3.4865550e-001 -1.0699833e-001 -4.2531964e-001 -2.4064817e-001 -3.6684342e-001  2.6460865e-001  3.2020346e-001  3.9957133e-001 -2.2036664e-001  7.0361921e-001  1.1886545e+000  4.2661084e-001  6.7480746e-001  2.0848281e-002  1.6250457e-001  1.1418664e+000  6.1594451e-001  1.2045208e+000  1.0270222e-001  9.1220411e-001  8.3566781e-001  1.3726494e-001 -4.9599576e-002 -1.3689408e-001 -9.6524698e-001 -5.6187981e-001  5.0101524e-001  2.2259146e-001  4.0972584e-002  1.2173423e+000  9.0980701e-003  3.1217399e-001  5.4745737e-001  8.2483546e-001  1.2219448e+000  7.9902273e-001  8.3971629e-002  8.8504359e-001  1.2534378e+000  1.0505496e+000  1.0328681e+000  6.7176969e-001  8.2129780e-001  6.0906826e-001  6.6578533e-001  1.0836689e+000  9.8510450e-001  1.0665818e+000  6.8030519e-001  6.3729104e-001  6.8282168e-001  2.4247991e-001 -1.1380701e-002  1.4177585e-001  1.9889737e-001  1.2405745e+000 -3.1638043e-001  1.0745100e+000
 -1.3216466e+000 -1.4024402e-001 -1.1346457e-001 -7.3326999e-001 -2.4356610e-001  1.5095448e-001  1.9651405e-001 -3.2286632e-001 -3.5195688e-001 -9.2273416e-001 -6.7032873e-001 -2.5324733e-001 -3.7348578e-001 -6.6073354e-002  1.3769947e-001  4.8890429e-001  3.3388835e-001  3.4673139e-001  4.1142017e-001  1.3619171e-001  1.1847196e-001 -3.1713919e-001  1.6697783e+000 -6.7872428e-001  7.5928821e-001 -5.7241358e-001  4.1172188e-001  4.6598820e-001  2.3817870e-001  9.9958442e-003  1.3520578e-001 -4.5937692e-001 -6.0804481e-001 -1.7066378e-001 -3.8138652e-001 -1.7429972e-001  3.0248680e-001  2.7627609e-001 -1.6881593e-001  1.0628395e-001 -9.3743845e-002  6.2901069e-001  1.9549315e-001  7.0923541e-001  1.7024776e-001  2.0168963e+000 -2.6751722e-001 -5.6939910e-001 -6.6390399e-001  1.9305871e-001  7.3130312e-001  6.0335276e-001  4.0468063e-001  1.3233205e-001  6.2369694e-001 -1.7195492e-001 -5.1941665e-002  1.0680615e-001  1.0122539e-002  2.0256869e-001  5.8552572e-001  1.0945181e-002 -2.7735174e-001  8.4321418e-001  1.5697483e-001  1.6646799e-001
 -2.8310396e-001  3.6825224e-001 -4.1325660e-001 -7.9120419e-001 -5.8328731e-001 -4.1955594e-001 -7.3185222e-001 -6.2526524e-001 -6.7947398e-001 -8.6196343e-001 -7.3750087e-001 -1.0074359e+000 -7.6253780e-001  2.1764711e-001  1.2535534e-001  2.2674168e-001 -3.3646060e-001 -3.3818674e-001 -1.3706156e-002 -2.1042532e-001  5.3751466e-001  1.5090894e-001 -1.1128900e+000 -5.3539396e-001 -3.2908127e-001 -4.7628865e-001 -5.6097094e-001 -1.7146775e-001  5.7989126e-001  1.4302059e-002 -6.9015997e-001 -3.5317758e-001 -3.6485003e-001 -2.2744789e-001 -3.8617319e-001 -5.8914019e-001 -5.5385240e-002  1.0349861e-002  2.7653212e-003 -1.5275269e-001  3.4674120e-001  5.4275000e-003  2.1167146e-001 -7.3604866e-001  5.1633522e-001  6.5093756e-001  5.7290280e-002 -4.9125760e-001 -4.3759016e-001 -3.8873357e-001  2.4150492e-001  4.0130061e-001  2.0470910e-001  3.3057746e-001  6.5572520e-001 -2.5564963e-001 -2.8691523e-001 -2.9328991e-001 -1.5329377e-001 -3.8536028e-001 -1.2740367e-001 -1.4203500e-001 -1.2003275e+000  5.8698227e-001  2.0767161e-001 -1.0309532e+000
 -1.8781137e+000 -1.1465217e-002 -1.0543478e-001 -7.3491768e-001 -5.6028219e-001  5.9457382e-001 -6.9881810e-001 -4.0184320e-001 -1.0892834e+000  1.9510841e-001 -2.8432127e-001  1.5131430e-001 -7.7432427e-002  4.0435129e-001 -2.2640778e-001 -3.3582202e-001 -8.3303605e-001  2.3727272e-001  1.0290364e+000  2.2205451e-001 -3.9696234e-001 -5.1094215e-002 -1.0258931e-001  5.1579556e-001 -6.0378946e-002 -5.2050623e-001  2.5542574e-001 -2.9190311e-002  2.6256961e-001  1.3714844e-001  3.8885984e-001 -1.7520270e-001  1.9758833e-001  6.5641321e-002 -8.7297691e-002  1.5553152e-001  2.7735302e-001 -4.2672714e-001 -3.9936993e-001 -3.1862043e-001 -4.0402117e-001 -1.5651586e-001  7.3793446e-001  4.8623288e-001  4.0087324e-001  4.0910994e-003  2.7906274e-002 -1.8505207e-001 -8.3354880e-002 -3.8362495e-001 -4.2981940e-001 -2.8803757e-001 -1.4664122e-002  4.3862072e-002  6.6982028e-001 -1.0912648e-001  3.3134545e-001  1.1607358e-001 -2.1163554e-001 -2.9664719e-001  4.4864021e-002  1.7843914e-001 -7.3814853e-001 -5.5717323e-001  3.1493733e-001  4.6898047e-002
  2.0750766e-001 -4.8883335e-001  5.2944831e-002 -1.2805416e-001 -3.8543313e-001  7.4149242e-001  1.8753706e-001 -3.8699071e-001 -5.5961320e-001 -3.5830440e-001 -4.2960147e-001 -1.8673925e-001 -8.2359780e-001  2.7043587e-001 -2.3675752e-001 -6.4974932e-001  2.3442922e-001  3.0416725e-001  1.1675762e+000  7.6688756e-003 -4.2302663e-002 -7.7705879e-002 -2.0239930e-001  9.9371875e-002  3.6253748e-001  4.5704407e-001  7.5027027e-001  1.1545317e+000  1.1827601e+000  1.5085331e-001  8.5764335e-001  3.2439483e-001 -2.4090450e-001 -3.5959897e-001  1.1385313e+000  9.6269782e-001  1.7633625e-002  5.1304389e-001  1.2203175e+000  4.6688608e-001  6.0008774e-001  9.5873948e-001  1.2329734e+000  1.6551075e-001  4.5598181e-001  6.2236695e-001  1.3575285e+000  5.7074807e-001  7.3050696e-001  4.4512956e-001  4.5326833e-001  2.0671546e-001  6.3037270e-001 -1.6227981e-001  2.6945758e-001  5.5771320e-001  3.2415119e-001  4.9030655e-001  3.5473736e-001  5.8271480e-001  1.6520213e+000  1.2490594e-002 -1.0392446e+000  3.8214320e-001  2.4363838e-001  9.1604430e-001
 -2.7900744e-001 -4.0940593e-001 -1.4364138e-002  6.6677157e-001 -2.3205916e-001  8.4685096e-001  3.1885231e-001 -1.7209134e-001 -5.6676203e-001  4.4120853e-001 -4.5230102e-001 -1.1414258e+000 -3.5728364e-001  2.7184269e-002 -8.3233861e-001 -5.5548259e-001 -7.1492598e-001 -5.8961472e-001 -1.0244594e+000 -8.1153354e-001 -6.8870439e-001  6.2593371e-002 -3.5156082e-001 -1.8723027e-003  6.5231885e-002 -3.9955534e-001 -3.6804027e-001 -1.5815134e-001  3.4904920e-001 -3.7277154e-001 -8.4519199e-002 -5.9330152e-002  2.9093335e-001 -1.1078893e-002 -2.5465094e-001 -3.8114718e-001  4.4738151e-003 -6.3094437e-002  7.6989199e-002 -3.6750465e-001  1.2332777e-001  8.1931317e-002  6.0486622e-001 -3.5889811e-001  4.6542161e-001  4.4610797e-001 -6.8915750e-001 -2.1525818e-001  5.5214561e-001  4.0334884e-001 -2.6301085e-001 -6.2484068e-001  2.9153418e-001  1.3912442e-001 -5.6661339e-001 -2.7939265e-001 -3.3778760e-001  4.0081912e-001 -2.5330431e-001  4.9233574e-001  5.6874399e-001  7.2818001e-001 -9.8630672e-001 -1.3768379e-001  3.4542143e-001 -6.7791737e-001
  1.2833305e+000 -2.5404110e-001 -3.5724089e-001 -3.0761487e+000 -3.2658370e-001 -1.3695803e+000 -1.9846728e-001 -1.0605634e+000 -1.1623056e-001 -6.7981340e-001 -6.8050417e-001 -6.4103171e-001  4.5696307e-003 -4.1979425e-001 -9.0515856e-001 -6.8749129e-001 -6.2433371e-001 -1.1875480e-002 -3.4875629e-001 -8.2001797e-001 -6.6619652e-001 -5.5694314e-001 -1.5603710e+000 -8.8707034e-001 -2.4986952e-001 -1.0305581e+000 -8.4070649e-001 -2.7311328e-001 -4.1810185e-001 -1.1487903e+000 -4.7856782e-001 -9.1528382e-001 -8.7621950e-001 -8.0869870e-001 -8.7593036e-001 -8.7706818e-001 -1.5948066e+000 -1.1814420e+000  7.5886858e-001  3.8305029e-002 -5.9025724e-001  7.4337908e-002 -7.6103947e-001 -1.2834428e+000 -3.7472117e-002 -4.3762438e-001 -3.4851793e-001 -3.0744223e-001  1.3277494e-001 -2.2121823e-002 -7.9004560e-001 -1.3052497e+000 -2.7719743e-001  1.6101300e-001 -3.4637962e-001 -7.8844194e-001 -6.8779897e-001 -3.0107371e-001 -9.5253894e-001 -1.8876240e-001 -3.4775281e-001  1.2274959e-003 -3.5389272e+000 -7.0309709e-001 -1.4052714e-001 -4.0655485e-001
  2.4577311e+000 -6.2738242e-001  2.9170138e-001  2.1486436e+000  1.1906448e+000 -8.2025772e-001  2.8859906e-001  2.2623910e-001 -5.5142443e-001 -2.8044608e-001 -8.7577200e-001 -7.5629024e-001 -6.8047212e-001 -7.8900016e-002 -2.4085944e-001 -3.6513887e-001 -1.3846919e-001  1.0171838e-001  3.0332511e-001 -5.8518815e-001 -7.6250057e-001  3.6428251e-001  6.2310727e-001 -8.0508659e-001 -5.4886098e-002 -2.0212330e-001  7.7613975e-001  6.3411695e-001  1.3653796e+000  4.0994318e-001 -9.6152726e-001 -3.0676923e-001  3.2010850e-001  3.6080810e-001 -4.2984125e-001 -6.2011113e-001  5.1547225e-001  3.7535231e-001 -1.3787024e-001  9.2926937e-001 -4.1335605e-002  9.0708913e-002 -5.4768908e-001  7.4764171e-003  4.6409169e-001  1.7686361e+000 -4.8468499e-001  3.7765943e-001  1.1453160e-001  6.2045053e-001  1.8882128e-001  3.0125539e-002 -6.8490102e-002  7.6261138e-002 -1.6548157e+000 -3.3468933e-001  6.9485112e-001  3.3083731e-001  1.1554217e-001  9.8559470e-001 -1.6198900e-001  1.0503086e-001  1.6209591e+000 -3.7952079e-001  3.5936898e-002  3.3858591e-001
  9.5711376e-001 -1.4631266e-001  1.6025805e-001  7.5417921e-001 -1.2028376e-001 -1.0208142e+000 -2.9984896e-001 -7.6468471e-001 -3.6235368e-001 -4.8766279e-001 -4.4519927e-001 -4.4395543e-001 -6.4899007e-001 -6.4037666e-001 -6.0867595e-001 -3.2884170e-001 -7.7294074e-001  6.3692966e-002 -1.1883313e-001 -7.8691335e-001 -3.6232674e-001 -4.3546845e-001 -1.9417757e-001 -4.5661671e-002 -4.1403428e-001  1.5440633e-001 -1.5310193e-001 -4.2865329e-002 -1.4204820e-001 -4.3976556e-001 -3.7422280e-001 -9.4923126e-001 -9.7028970e-002  4.9333957e-002 -8.8391967e-001 -6.4740681e-001 -7.0271655e-001 -7.3666332e-001 -5.0289368e-001 -8.3671823e-001  1.3659573e-001  3.6433195e-002 -2.3285863e-001  2.8119803e-001  3.0018651e-001  2.6124555e-001 -2.8162303e-001  1.3118435e-001 -4.6935128e-002 -3.2047378e-002 -4.6330203e-001 -8.9779824e-001 -3.2700502e-001 -1.8841527e-001 -4.1569056e-001 -3.6530132e-001 -5.9795903e-003 -2.5636827e-001 -1.1064416e+000 -7.0041900e-002 -1.0199201e+000 -2.1118749e-002  2.9472899e-001  2.0188547e-001 -3.3253876e-001 -3.2283843e-001
  1.6122185e+000 -2.8173220e-001  1.2974592e+000  4.5765133e-001  1.2724988e-001 -1.2000134e+000  3.4264053e-002 -1.5063564e-001 -3.2181370e-001 -2.7919569e-001 -1.1917886e+000 -6.0400027e-001 -3.2729159e-001 -4.3670692e-001 -4.8970323e-001 -6.7946021e-001 -4.5434449e-001 -8.3037194e-001 -1.4250942e+000 -1.0559802e+000 -8.7071271e-001  3.9129440e-001 -1.0932605e-001 -3.1047297e-001  1.3092157e-001  2.8410486e-001 -4.9422403e-001  2.1661628e-002  2.5683638e-001 -6.0167917e-002 -7.0938507e-001 -2.8203764e-001  4.3671472e-001  1.0526732e+000  6.0542125e-001 -1.6977234e-001 -5.3065503e-001  6.5115883e-001 -2.9145376e-001 -6.2281189e-001  5.3611750e-001  7.1941697e-001  7.3449866e-001  2.0072848e-001  1.0034558e+000  1.6085956e+000  6.6836530e-001  1.0479711e-001  1.3027590e+000  8.0071484e-001  6.1781186e-001  1.3107640e-001 -4.3789518e-002  2.7344401e-001 -1.2799845e+000 -3.5369852e-001  5.5733581e-001  1.8451528e-001  4.6838349e-001  1.6249170e-001 -8.1900238e-001  8.9196218e-002  8.6352295e-001  7.4804282e-001 -2.1747751e-001 -2.3920278e-001
  9.8750812e-001  2.9569968e-001  7.5246122e-002  3.8930310e-001  4.5245639e-001  3.8414613e-001  2.9875701e-001 -7.1902100e-001 -4.4433775e-001  2.0073264e-001 -9.9129094e-002 -3.9357314e-001 -5.6319509e-002  2.2536728e-001  1.8358996e-001  2.9294973e-001  1.9869981e-001 -1.4139993e-001  3.3363856e-002 -4.5066723e-001 -2.9455011e-002 -1.4661117e-001 -4.2678616e-001  2.5055817e-002  2.6680413e-001 -1.6793187e-001 -3.0005749e-001 -3.9306414e-001  5.1296677e-001 -3.1712361e-001 -3.4037100e-001 -4.9903013e-001  1.7488357e-001  6.1577135e-001 -8.7225393e-002  3.9851488e-002 -8.6823756e-001  8.6793790e-001 -1.8736840e-001 -3.6997196e-001 -1.0665499e-001  1.6303202e-001 -3.1544653e-002 -2.4262116e-001  3.8719638e-001  7.4749099e-001  9.5598164e-002 -3.4579046e-001 -3.2965559e-002  1.1808886e-001 -1.2707378e-001 -3.2349970e-001 -7.7021237e-002  2.8693964e-001  1.5802946e-001 -1.3957406e-001  8.6698646e-001  6.4226184e-002 -6.3418876e-001  5.6643175e-001  8.0706293e-001  3.9268250e-001  2.3793433e-001  1.6655988e-001  2.2802258e-001 -2.4380494e-001
  1.0928683e+000 -5.2936226e-001  4.9223233e-001  4.5970855e-001 -8.5884145e-003 -2.5023021e+000 -1.4163891e+000 -6.3716436e-001  7.1216300e-002 -3.0236506e-001 -1.1973963e+000 -8.5162782e-001 -2.2425423e-001 -7.3034905e-001 -1.4731571e+000 -1.5060957e+000 -5.2822541e-001 -1.7007671e-001 -1.8922997e-001 -5.3982339e-001 -3.6839552e-001  1.9983546e-002 -3.1515604e-001 -3.6286711e-001 -3.7746454e-001  2.0420136e-001 -1.4361276e+000 -1.7909609e+000 -1.5560548e+000 -1.2642667e+000 -2.6590665e-001 -2.1833268e-001 -1.7239084e-001  4.7068431e-001  3.6112688e-001  4.4625327e-001 -1.3233723e+000 -8.6721318e-001 -1.2446255e+000 -7.4491100e-001  3.9616918e-001 -1.6228130e-001  4.5851544e-001 -3.6708387e-001  2.7867228e-001  1.4467813e+000  7.0238190e-002 -2.3212633e-001 -8.3366970e-001  5.8632793e-001 -5.5576159e-001 -4.1992016e-001 -2.9744373e-001  2.9222027e-001 -6.2931573e-001  1.7723923e-001  5.7996313e-001 -6.0109607e-002  3.3226761e-001 -5.8861395e-001 -1.1514682e+000 -1.8650071e-001 -7.9159200e-002  6.4856188e-002 -1.3139260e-001  4.7225110e-002
  6.5813544e-001 -4.6195133e-001  1.7733290e+000 -2.9618686e-001 -4.4006640e-001 -2.6001899e+000 -5.3715228e-001 -8.3542915e-001 -5.2316959e-001 -3.4211892e-001 -1.3241308e+000 -1.7884252e+000 -8.7336285e-001 -1.1802384e+000 -1.7488442e+000 -1.4914137e+000 -9.8699810e-001 -2.9492917e-001  1.7658896e-001 -5.4635196e-001 -4.8738822e-001  2.6610278e-001 -1.5960288e+000 -6.3546541e-001 -7.4709983e-001  3.2210092e-001 -1.7308428e+000 -1.9965314e+000 -9.0421176e-001 -1.4954428e+000 -1.2819844e+000 -1.3346234e+000 -1.4420853e+000 -1.4129325e+000 -7.5281041e-001 -1.1730422e+000 -1.5028796e+000 -1.0984183e+000 -1.5845218e+000 -1.2307580e+000  3.8802572e-001 -5.0438866e-001 -3.3964630e-001 -1.0176590e+000  7.5758210e-001  5.9171922e-001 -1.8304859e-001  2.4438803e-001 -1.0326523e-001 -5.4572070e-001 -9.3658914e-001 -1.1960424e+000 -9.7807952e-001 -6.6059814e-001 -1.0745392e+000 -1.3616368e+000  4.5937904e-002 -2.7163190e-001 -3.3121451e-001  1.6179252e-001 -2.0278492e+000  2.8875276e-001  5.5636538e-001  1.7512994e+000 -1.3923493e-001  6.0900776e-001
 -4.5616754e-002 -2.2682750e-001  8.7087647e-001  5.0759920e-001 -1.0615900e-001 -5.8645307e-001  3.2996176e-001 -6.9163967e-001 -5.0927202e-001 -8.6659950e-001 -3.7644831e-002 -7.7176567e-001 -6.4139745e-001 -4.7217998e-001 -7.1321575e-001 -2.3109724e-001 -4.6882326e-001 -8.7354021e-001 -3.6699261e-001 -6.8781276e-001 -6.1877605e-001  2.0256454e-001  3.2938006e-001  3.0371930e-001 -1.0722123e-001  2.7257818e-001  5.8344641e-001  1.2237631e+000  8.2057862e-001 -3.9010603e-001 -4.1153151e-001 -3.3908924e-001  8.1028735e-001  8.4883151e-001 -4.3044063e-001 -2.9559951e-001  7.6600222e-002  1.5403252e+000  5.1267231e-001  7.1743814e-001  9.4414800e-001 -4.9482153e-002  9.1553858e-001  9.4631097e-001  8.4897639e-001  4.7724556e-001 -5.7518391e-001 -1.8333827e-002  8.1696297e-002 -3.1510313e-001 -1.5134383e-001 -4.3204520e-001 -4.0445339e-001 -1.2272881e-001  9.5490685e-002 -1.2678753e-001 -2.1330213e-001  4.6755519e-002 -7.4415422e-001  3.9987160e-001  2.1363648e-001  2.6407050e-001  1.9948977e+000  2.5003952e-001 -1.6656493e-001 -6.7272847e-002
  1.0881805e+000  1.3637705e+000  9.7152757e-001  7.3978650e-002  7.7966004e-002 -1.6912288e+000 -7.2717165e-001  9.5966827e-002 -3.4709268e-002  2.4759031e-001  4.2541231e-001  5.6703110e-001 -1.4950134e-001 -5.5380631e-001  6.2879848e-002 -1.1921908e-002 -3.3686046e-001 -4.1900575e-002  5.4670270e-001  4.7114957e-001 -8.6245364e-002  8.3264023e-001  1.9010676e+000  3.9697249e-001  4.4242370e-001  2.7111706e-001  1.5058502e-001  5.8012858e-001 -9.1161414e-002  2.0188128e-001 -6.2385864e-001 -2.2194514e-001 -8.3672481e-001  6.4837225e-002 -1.8055128e-001 -8.6136617e-001 -2.2923844e-002 -9.9280317e-002 -2.3327797e-001  8.7913578e-002  5.0874284e-001 -5.3189797e-002  6.8199525e-001  1.1930022e+000  3.5958326e-001  5.7448915e-001 -1.5025234e-001  2.0707933e-001 -3.9039344e-001 -2.5577364e-001  6.8360431e-002 -3.1577894e-002 -2.9096687e-001 -2.5764673e-001 -4.7476085e-002  5.0295504e-001 -3.9052686e-001 -7.2439274e-002  7.0560010e-002 -3.3502565e-001 -1.2509644e+000  1.6056297e-001  4.6999433e-001  1.2527224e+000  4.7606779e-001 -1.5937837e-002
 -3.3532514e-001  2.9706408e-001  1.0189317e+000  8.0582267e-001 -1.6967129e-001 -1.3419868e+000 -3.2837938e-001  7.0861488e-001 -1.4990071e-001 -1.5463905e-001  6.8350512e-001 -3.2088752e-002 -3.7047009e-002 -5.3557435e-001  1.7134476e-001  3.0702756e-001  3.4653872e-001  3.4844256e-001 -9.7662459e-003  5.0327399e-001 -3.4355182e-001  5.3376915e-001  1.2738304e-001 -1.5536816e-001 -2.6870146e-001  3.8848263e-001 -8.8855263e-001 -7.5264712e-001 -4.1608682e-001 -2.1231467e-001 -1.1152734e-001 -1.0493946e-001  6.0899430e-001 -1.5967276e-002 -5.0592569e-001 -1.0696150e+000 -2.2872656e-001 -4.1524568e-001 -1.4836657e+000 -9.4638251e-001  3.0263090e-001 -8.1919050e-001 -3.4215726e-001 -5.5471920e-001  3.3632607e-001  8.0620654e-002 -3.6743985e-002 -6.1556426e-001 -6.4301331e-001 -8.5098780e-001  6.1606201e-002 -3.5686054e-001 -1.7394876e-001 -6.8130528e-001 -6.4426075e-001 -9.4226866e-002 -6.8883425e-001 -2.9152902e-001  1.6260667e-001 -4.5741073e-001 -1.6691130e+000  3.0984449e-001  1.3736358e+000  4.3980949e-001  3.7345551e-001 -3.9832483e-001
 -3.6621429e-001  4.7473553e-001  1.5720935e+000 -6.7418591e-001  5.5274888e-002  1.0913502e+000 -7.3164112e-001  6.7172709e-001  3.7621234e-001  1.2526979e-001  9.2780981e-001  4.9531103e-001  4.0645456e-001  1.2018027e-001  3.4795139e-001  2.0702710e-001  8.6611228e-001 -1.0351109e-002 -3.2509824e-001  9.9428652e-001 -5.1662996e-001  5.0718341e-001  3.9512523e-001  5.5764535e-001  9.2190569e-002  5.2880897e-001 -1.7841572e-001 -7.3565206e-003 -2.5651451e-001 -4.8078378e-002 -4.0563250e-001  9.6850575e-002 -9.0046867e-002 -2.8632424e-001 -5.5568916e-001 -1.1548278e+000 -1.3221313e-001 -6.7781137e-001 -7.3994095e-001 -5.8110246e-001  4.6716415e-002 -2.5764777e-001 -1.5216314e-001  1.0839158e+000  4.4873994e-001 -2.7993865e-001 -1.9097365e-001 -1.5744086e-001  3.3918760e-001 -8.6210961e-001 -5.5242807e-003  8.7264772e-002 -5.2338146e-001 -1.4253931e+000 -8.3180935e-001 -7.8381274e-003 -8.4179986e-001 -6.9453030e-001  3.5191868e-001 -1.0810735e+000  2.1279968e-001 -5.0071902e-001  4.4987467e-001 -8.0819485e-002 -9.2318326e-001 -2.8494471e-001
 -6.5728483e-001  4.4340748e-001  8.8090918e-002 -4.5519737e-001  2.2394493e-001  1.0515525e+000 -4.3337766e-001  2.2114038e-001 -3.1964067e-001  1.6634290e-001  2.1211206e-001 -5.5546218e-001 -1.0782760e-001 -8.8680513e-002  5.8606514e-002 -6.9162192e-003  8.2372690e-001 -6.2977178e-001 -1.4641164e-001  9.5249390e-001  3.0137519e-001  7.3618284e-001  8.0248472e-001  9.8498452e-001  4.1037793e-001  5.9119675e-001  4.8110192e-001  3.8221890e-001  4.7395216e-001  2.1941413e-001  3.2805690e-001  6.1483489e-001  5.3602848e-001  1.8357295e-001 -9.5605272e-002 -5.0025223e-002  1.0202140e-001  9.5960710e-001  4.9251281e-001  5.5568064e-001  3.5174231e-001 -4.6343930e-001 -5.4472863e-002 -1.5303007e-001  3.2923126e-001 -2.5295632e-001  1.1656928e-001  8.3774564e-002  2.4691400e-001 -9.3959840e-001 -1.3440357e-001  4.5147297e-001  6.7961528e-001 -4.4190655e-001  8.0412681e-002 -1.0294062e-001  2.1048811e-001  2.7453449e-001  4.0954932e-001 -1.9929069e-001  2.6101953e+000  3.9767882e-001  2.7949416e-001  6.4877899e-001  6.6231854e-001  2.3006120e-001
 -5.4946166e-001 -3.3436264e-001  1.2918848e+000 -3.5719694e-001  2.5772144e-001  6.6042036e-001 -1.0468511e+000  3.0145586e-002  2.0170727e-001  6.6966330e-001  9.4507444e-001  2.1166470e-001  1.8936702e-001  3.4984486e-001  8.9479440e-002 -2.6339322e-001 -2.0030568e-001 -7.8513920e-002  4.4808858e-001  2.5064477e-001  8.7772708e-001  9.6147305e-001  1.2959357e+000 -1.1179363e-001 -1.8474596e-001  4.1568806e-001  5.0651467e-001 -1.8416523e-001  2.6570267e-001 -1.8859037e-001 -1.6642368e-001  2.3469965e-001  1.0001566e+000  1.2974086e+000  1.6436777e-001 -1.2383932e-001  1.0660217e-001  1.4376391e-001 -2.5667154e-001  3.8244489e-002  6.4378182e-001  3.6109901e-001  4.6787100e-001  1.5584841e+000  6.7403617e-001  1.2971650e-001 -1.2068635e-003  8.3582891e-001  2.8825462e-001  1.8883365e-001  6.3086661e-001  4.6525273e-001  8.2134949e-001 -1.7669526e-001 -4.3831416e-001  5.7477982e-001 -7.2770929e-003  5.7346270e-002  4.1392447e-001 -5.2130856e-001  6.3448403e-001 -4.1198216e-001  8.8026433e-001  6.8096784e-002 -4.3404711e-001  4.1521156e-001
 -6.2238646e-001  1.1119396e-001 -6.4986466e-002 -2.1552171e-001  1.8740516e-001 -1.3996399e+000  1.3170073e-001  6.3633203e-001 -3.5556806e-001 -2.4228783e-001 -5.0506354e-001 -9.4143928e-001 -4.8269349e-001 -5.3367951e-001  1.0478492e-001 -3.8150066e-001 -6.6963137e-001 -5.6470909e-001 -1.1878766e-001 -3.2176993e-001 -4.9811806e-001  4.0169689e-001  1.6750208e-002 -1.1529691e-001 -4.1466509e-001  5.5017692e-001 -3.3704290e-001 -4.5548875e-001 -3.0022392e-001 -3.0996866e-001 -4.7919683e-001 -3.2571827e-001 -6.9157935e-001 -3.2660757e-001 -2.3458345e-001 -1.4669556e-001 -5.0875865e-001  1.5813697e-001 -8.5099198e-001 -2.1068438e-001  4.6185587e-001 -1.5823427e-001 -1.3364922e-001  2.2564612e-001  5.3983176e-001 -8.7933650e-001 -2.4716065e-001  2.9701015e-001  1.4283314e-001 -4.0576559e-002 -4.4380121e-001 -3.1006163e-001 -5.5291210e-001 -5.9507310e-001 -9.3169461e-001 -8.9003917e-001 -1.7837262e-002  7.7652616e-002 -2.4691462e-001 -2.2422513e-001 -7.8913711e-001  1.8100515e-001  3.2201882e-001  1.9773047e+000  4.4386323e-001 -3.7010100e-001
 -1.0294577e+000 -2.8305373e-001  7.1748785e-001 -5.9293368e-001  2.3157597e-001 -2.6327145e-001  5.3721509e-001 -3.1662407e-001 -7.9115840e-001 -6.3269650e-001 -1.0748017e+000  2.1992128e-001 -2.7969613e-002  1.1785513e-001 -6.2458555e-001 -2.1033572e-001  8.3057120e-002 -3.7485503e-002  1.3152973e-001  1.0572991e-001  3.4405274e-002 -2.4398216e-002 -3.7588631e-002 -1.0978152e+000 -3.5802703e-001 -5.6782708e-002  2.4770018e-001 -8.0405327e-001  9.9172860e-002 -6.3131544e-001  2.4209047e-002 -5.5351923e-001 -8.8673969e-001 -2.5509685e-001 -4.0034097e-001  8.8092759e-001 -8.4037634e-001  4.2461394e-001 -1.1183290e+000  9.8038403e-002  2.3225267e-001  3.6256041e-001 -3.6391264e-001 -3.2272546e-001  6.1072319e-001 -2.9712958e-001  4.6287447e-001  1.0223796e+000  4.5664948e-002  6.3115217e-001 -7.3451589e-002 -2.9325252e-001 -5.3854729e-001 -3.9693952e-001 -7.7954236e-001 -8.4647427e-001  8.9109995e-002  2.3869861e-001 -2.9276803e-001  8.3436410e-001 -1.3306498e+000 -3.1133487e-001  9.0096290e-001  2.2505512e+000 -3.6005961e-001  2.7018270e-001
 -5.4842893e-002 -1.4924225e+000  3.6280633e-002 -1.2738185e-001 -5.7094277e-001  2.3495457e-001 -8.0892351e-001 -3.1276092e-001 -1.0314259e+000 -9.2596635e-001 -3.4460524e-001 -1.8874973e-001 -5.4952083e-001 -1.8819814e-002  6.9738229e-002  2.1811731e-001  1.4414966e-001 -3.8615828e-001  3.5176932e-001 -3.4535973e-002 -4.5159562e-001 -1.0260680e+000  1.7012183e-001  1.4983312e+000 -3.0435938e-001  6.0394993e-001 -5.5401293e-001 -2.3110305e-001 -1.6220266e-001  1.7548512e-001 -8.8889764e-001 -7.1432337e-001 -9.3811828e-001 -7.9915149e-001 -9.2617409e-001 -2.7929294e-001  3.1229260e-001 -1.0079917e+000 -2.4702974e-001 -3.9368935e-001  8.1517788e-002  1.2882482e-001  1.0386940e+000  8.4883510e-001  7.3498427e-001 -3.8267292e-001 -1.8927100e-001  1.4783955e-001 -1.5470376e-001  5.9848997e-001 -2.6474090e-001 -2.7326679e-001  2.7601383e-001  3.4672050e-001  1.2089659e+000 -4.1666337e-001 -9.9360584e-001 -2.5003408e-001 -5.2522316e-001 -7.8261732e-001 -2.8535974e-001 -3.8958971e-001 -4.2616984e-002 -2.7705772e-001 -8.4189211e-001  2.7752218e-001
  1.5315700e-002 -7.1179318e-001  4.6591895e-001  6.1513540e-001 -8.3480830e-002 -4.9303854e-001  3.7272518e-001 -7.0211332e-001 -2.5765116e-001 -7.9776595e-001 -6.3843148e-001 -2.9137557e-001 -1.7042605e-001  1.5475464e-001 -4.2739749e-001 -3.8975393e-001 -6.9554938e-001  6.1100548e-001  5.3666462e-001  5.6839552e-001  8.3177662e-001 -7.9081339e-001 -1.6544638e+000 -1.2667402e+000 -6.7367319e-001 -2.1280784e-001 -4.7855613e-002  2.3508647e-001  5.9855602e-001 -6.0489741e-001 -3.8841544e-001 -5.4525926e-001 -8.4864832e-001 -9.5018837e-001 -3.5004166e-001 -4.0912645e-001 -2.9081179e-001  3.8094280e-001 -8.3973187e-001 -8.9232824e-001 -2.7916032e-001 -3.4878002e-001 -3.3116869e-001 -1.0734117e+000  6.2141389e-003  3.1400210e-001  1.1891987e+000  7.6019671e-001 -6.9373384e-001  5.8261087e-001  3.3320152e-002 -8.0035520e-002 -3.7845048e-001 -8.2569594e-001  9.7990715e-001 -9.0785075e-001 -6.0571980e-001 -5.2292034e-001  1.1254536e-001  8.5933703e-002 -6.8230199e-002 -4.5707843e-001  2.4010979e-001 -9.3608189e-001 -1.0668723e+000  1.0919603e+000
  1.7415084e-001 -1.9471498e+000  3.9083239e-001 -1.7932971e-001 -5.7313359e-002 -4.2853453e-001 -6.2600120e-001 -1.2864649e+000 -2.6843552e-001 -1.6373834e+000 -8.8692890e-001 -1.3418496e+000 -7.4149684e-001 -6.5926122e-001 -9.5038918e-002 -2.3323395e-001 -3.4320756e-001 -9.2957808e-001 -5.5049394e-001 -1.3939754e+000 -6.7474248e-002 -6.1938343e-001  6.2707655e-002 -8.8473627e-001 -1.1229567e+000 -7.1211920e-001 -1.5661443e+000 -1.9817461e+000 -1.4212202e+000 -1.3030522e+000 -1.2844714e+000 -1.4017909e+000 -8.4833199e-001 -4.8162157e-001 -8.2682765e-001 -1.1882060e+000 -1.6553136e+000 -1.1820767e+000 -2.1802609e+000 -1.3449725e+000 -9.5275249e-001 -3.6706574e-001 -1.1342648e+000 -2.2909805e-002 -5.1460621e-001 -1.7603926e+000 -5.1769686e-001 -7.5334745e-001 -1.1090772e+000  6.0058315e-001 -4.3664578e-001  1.7452078e-002 -5.7912866e-001 -2.7283244e-001 -4.3095110e-001  5.3719850e-002 -4.7682734e-001 -6.8333103e-001 -5.1867435e-001 -8.2743299e-001 -2.3537684e-001 -1.2188515e+000  9.8260631e-002 -7.7893155e-001 -4.1540955e-001  5.2599861e-001
 -8.2632518e-001  1.0935495e-001 -6.9312458e-001  7.7195457e-001 -2.1075074e-002  4.7186849e-001  7.9528157e-002 -2.9790080e-001 -4.3475739e-001 -7.2581735e-001 -1.1605916e+000  5.4255842e-001 -4.7816349e-001 -8.0369916e-002  1.0594587e-001 -1.1001889e-001 -1.3797591e+000 -7.6987863e-001 -4.4750180e-001 -3.6531488e-001 -1.6708242e+000 -9.0332490e-001 -1.6834784e+000 -2.8130467e-001 -5.7116818e-001 -2.1333854e-001 -6.7613830e-002 -7.4006704e-001 -1.9481684e-001 -6.2129510e-001 -1.1143518e+000 -5.9625997e-001 -7.8965618e-001 -6.2203899e-001 -7.9861441e-001 -1.2499195e+000 -9.6877755e-002  1.7210783e-002 -5.3658073e-001 -6.7512698e-001 -5.3134450e-001 -3.1733320e-001 -1.1578796e+000 -1.1676741e+000 -4.0428701e-001 -6.9507124e-001 -5.1543270e-001 -6.8148364e-001 -3.9329848e-001 -2.6900702e-001  3.3542216e-001  1.2638102e+000  1.1301728e-001  1.4237058e-001 -2.4483997e-001 -3.5368402e-001  2.2771602e-003  4.9050678e-001  4.2372564e-001  8.9623934e-002  5.1780812e-001 -7.0165179e-001  7.1113819e-001 -8.0763813e-001  4.1373434e-001  8.6789476e-001
  3.4309207e-001 -7.6936147e-001 -3.3732965e-001 -1.2203581e-002 -5.5406204e-001  6.3685302e-001  1.4196757e-001 -7.3910350e-001 -2.0225120e-001 -2.6980830e-001  2.0657598e-001  2.9317550e-001 -4.1314798e-001  2.6954936e-001  4.2097122e-002  3.1843164e-001  5.4027994e-001  3.9472238e-001  8.9279177e-001  3.8839156e-001  1.5864149e-001  1.7746547e-001 -3.2312242e-001 -1.7961801e-001 -5.5744000e-003  6.4910799e-001  2.4656015e-001  1.2071103e+000  1.0439552e+000  1.6956533e-001  1.0575956e-001 -4.1491303e-001 -3.7299272e-001 -3.5266983e-001 -2.9691194e-001  4.3249232e-001 -1.4443289e-001  1.0110612e+000  8.8368459e-001 -4.1996271e-002  5.2255375e-001 -1.3987196e-001  6.3107596e-002 -7.9463785e-001  2.3114502e-001 -3.2010702e-001 -3.0466853e-001 -2.1909851e-001 -4.2876969e-001  2.2062918e-001 -9.9492947e-003  5.4971062e-002  9.0546981e-002 -4.1688353e-001 -7.1397311e-002 -1.5693286e-001  4.3481014e-001 -7.3691730e-001 -4.7868999e-001  4.1665674e-001  5.4113238e-001 -4.8517844e-001  9.0183189e-001 -5.4325288e-002 -5.7229673e-001  1.3002425e-001
 -7.1305362e-001  7.8718941e-001 -4.7279180e-001  4.4987118e-001 -5.3715953e-002  6.3413845e-001 -6.9940022e-001  8.4136207e-001  2.7688582e-001  2.7529886e-001  8.9945692e-001  1.4773374e+000  7.8584282e-001  2.8195308e-001  1.4880359e+000  1.1314957e+000  7.1664271e-001  4.0863311e-001 -1.2088168e-001  3.5214748e-001 -3.1498446e-001  8.1015203e-001  8.3610231e-001 -3.2552572e-001  1.9734401e-001  3.0108350e-001 -2.3972559e-001 -1.0089671e+000  2.3164921e-001  2.6339407e+000 -6.0026851e-001  3.2906837e-001  4.8864219e-001  7.0505132e-001  5.4018000e-001 -2.3053273e-001  3.8293816e+000 -1.4267661e-001 -4.1006236e-001 -2.5182365e-001  5.1609870e-002 -3.0164019e-001 -1.0418925e-001  3.1665667e-001 -6.4162239e-001 -5.3195049e-002 -1.7784598e-001 -6.3299465e-001 -8.2688955e-001 -5.6668149e-001  1.1236020e+000  1.5414913e+000  1.9766727e-001  3.6791038e-002  8.5721151e-001  6.3122425e-001  9.0311421e-003 -9.7711758e-002  8.9140715e-001 -5.8404031e-001  9.6945101e-001 -1.1018072e-001 -6.8819014e-002  1.6174169e-002  6.9835578e-001 -1.1160298e-001
  2.0403209e+000  1.1604097e+000  6.5478237e-001  1.5668619e+000  6.4552494e-001  2.3120109e+000 -2.9807256e-001 -1.6203496e-001  5.6001395e-001  6.6335976e-001  1.3399821e+000  7.9985814e-001  5.4222208e-001  4.7858334e-001  5.0170395e-001  6.7596888e-001  2.2174555e+000  1.1663192e+000  1.0984721e+000  5.7733523e-001  8.2990414e-001  8.4309485e-001  6.5099189e-001 -1.1586234e+000  1.5857120e-001  2.2198266e-001 -2.2992825e-001 -7.6823112e-001 -7.6633583e-001  4.4555971e-001 -5.6753325e-001 -4.0954274e-001 -5.4422701e-002 -4.3144053e-001 -7.3994604e-001 -9.2061581e-001  7.6818639e-001 -3.1406644e-001 -9.5420306e-001  5.9533368e-002  1.2060531e-001 -3.5685244e-001 -8.4248910e-001 -5.2690310e-001 -3.2311921e-001  2.4928570e-001 -1.3680287e-001 -5.5974005e-002 -5.0421250e-001 -1.5620994e-001 -7.3571581e-001 -5.1101785e-001 -2.8721974e-001 -4.2773960e-001 -1.4183856e-001  1.1521443e-001  6.3463218e-002 -6.9159277e-001 -2.8278517e-001 -4.3813916e-001  1.2214024e+000 -3.1870891e-002  1.0235840e+000 -1.1709752e+000 -9.0396932e-002  1.1857686e+000
  1.2317935e+000 -6.0335469e-001  3.0042749e-001  6.9109061e-001 -1.7270095e-001  2.1546305e+000 -5.0868580e-001  1.8256283e-002  4.1162692e-001  6.8664139e-001  1.1415492e+000 -2.3867868e-002  5.3668536e-001  3.0495553e-001  9.3056392e-002  2.4823960e-002  5.9981503e-001  3.1572407e-001 -5.0926954e-002 -3.5941339e-001  2.9740822e-001 -2.8434134e-002  8.5574390e-001 -5.4318964e-001  1.6051761e-002  4.1670423e-001 -2.6959948e-001 -4.5508343e-001 -1.8278841e-001 -3.1740964e-001  3.1025895e-001  3.8465415e-001  4.5386290e-001  1.7344964e-001  5.5993533e-001 -1.5780882e-002 -3.7793598e-001 -3.4986619e-001 -7.9921132e-001 -7.6709047e-002  1.4346196e-001  5.5172393e-002 -1.0256415e+000  2.2685245e-003 -5.2655711e-001 -4.5522536e-001  7.1291304e-002 -3.1596563e-001 -5.8360323e-002  3.5432895e-001 -9.1954355e-002  1.8285276e-002  9.7062363e-002 -2.1481663e-001 -7.3083534e-001  1.0464836e+000  3.3541943e-001 -3.4316216e-001  2.6415367e-001 -5.5121302e-001  1.3383110e+000 -4.3717471e-001  6.0674975e-001 -7.8279425e-002 -7.5468757e-002  9.9205381e-001
  6.4283212e-001 -7.2232600e-001  3.8645226e-002 -4.7453239e-001  3.4177694e-001  1.2330910e+000 -3.2073593e-002  5.5054735e-002  4.9299651e-001  6.4904130e-001  1.1319358e+000 -1.5052957e-002  8.2065287e-001  5.0897365e-001  2.7418468e-001  1.6156661e-001  4.3079895e-001  2.8046315e-001  1.2278502e-001  3.2130824e-001  7.6165670e-001  4.8668375e-001  5.4041436e-002 -7.9535846e-002  3.8666862e-001  2.1716543e-001  4.9563891e-001  7.5975164e-001  7.3848307e-001  4.5528459e-001  4.6578521e-002 -1.4986394e-001  9.7052783e-001  2.9982191e-001  3.3636170e-001 -6.6493897e-001  5.8022808e-003  3.4219802e-001  3.9475378e-001  6.7420626e-001  2.2727924e-001 -6.9759416e-002 -7.5221323e-001 -4.5436549e-001 -3.1910816e-001 -3.6983944e-001 -9.0490296e-001 -8.7398360e-001  3.5383571e-001 -1.7569846e-001 -8.9640474e-001 -2.2429383e-001  6.5512175e-002  1.3004612e-002 -1.5617187e-001  4.8658845e-001 -4.1203389e-001 -5.5809572e-001 -3.3021846e-001 -8.3030757e-001  1.3635313e+000 -2.8032660e-001 -1.2165364e-001 -9.9895850e-001  5.7276864e-002  5.7030184e-001
 -4.8270775e-001 -5.0288074e-001 -1.1432058e+000 -1.0721572e+000 -5.3106472e-001  5.6751985e-002 -1.1234589e+000 -1.4569961e-001 -3.1105949e-001  2.0259637e-001  3.1586922e-001  1.4587245e+000  4.7715653e-001  1.1943829e-001  2.2276997e-001  2.6416160e-001  2.9652566e-001  1.5319178e-001  7.7605232e-002 -9.5782771e-003  2.4906967e-001  2.9973760e-001 -1.6015063e-001  1.5361764e-001  4.6587148e-001  1.4092719e-001  5.4329079e-001  3.8102220e-001 -6.2595182e-001  1.9201022e-001  1.2612707e+000  2.4960625e-001  8.2064782e-001  1.1190082e-001  4.7954766e-001  1.3927601e-001 -2.7651951e-002 -3.2095596e-001  1.4290652e-001  7.7016332e-001 -2.7636128e-001  1.2811874e-001 -6.4447489e-001 -1.1057815e-002 -4.6190735e-001 -1.1326494e+000 -5.8183910e-001 -4.4495474e-001  2.8307405e-001 -7.2248055e-003 -3.1777988e-001 -3.1422873e-001  3.7514954e-001  3.7576728e-001  9.3842182e-001  3.1100685e-001 -1.3830653e-001 -1.8515494e-001  4.8470682e-002 -8.1834174e-001  5.3009693e-001  1.2124914e-001 -1.4124408e+000 -3.1500499e-001  1.8091076e-001  6.9174148e-001
 -1.1733308e+000  6.0041158e-001  1.5793212e-001  1.5697896e-001  3.4211968e-001  6.5781096e-001 -4.7439876e-001  9.1883016e-001 -5.2069000e-001  5.5721890e-001  2.2036522e-001  1.2632322e+000  3.5547952e-001  4.4993788e-001 -1.5569686e-002  5.9097121e-001  1.3136248e+000  3.4171022e-001 -5.0004186e-002  1.0134421e+000  3.5110192e-001  5.7268714e-001  2.1300109e-001  2.7651580e-001  8.8929755e-001 -4.1026194e-001  8.0573344e-001  6.9724793e-001  1.4884491e-001  4.3939710e-001 -1.6733347e-001  1.5100599e-001 -8.7082819e-001 -2.9986182e-001 -2.5845446e-001 -2.7955064e-001  8.6300510e-001  4.8313370e-001  3.7203269e-001  5.9357396e-001 -2.8118968e-001  2.8544119e-001 -3.2037302e-001  2.6407677e-001  3.2769737e-001 -2.6620126e-001 -3.2549782e-001 -3.3968513e-001  4.7720897e-001 -4.8916490e-001  1.5327230e-001 -3.7897017e-001  1.3221072e-001 -4.5249655e-002  7.9998479e-001 -1.3082261e-001 -9.8088190e-002 -3.1774452e-001  5.2987959e-001 -3.4008910e-001 -3.3300314e-001  4.3744520e-001  1.0628637e-001  3.7386464e-001 -2.3476752e-001  8.5788684e-001
  3.5393280e-001 -1.1023728e+000 -2.7917521e-002  1.0252450e+000  2.7201141e-001  2.0469269e-001 -6.6203216e-001  3.4446422e-001 -7.0369262e-002 -4.6241117e-001  2.5064139e-001  1.3144293e-001 -8.4988325e-003  7.0385043e-002  1.6952291e-001  2.8050579e-001 -7.5080902e-003  4.8051235e-002 -2.4012402e-001 -3.7609368e-001 -1.6072449e-001  2.8572829e-001 -4.6020256e-001 -6.5892726e-001 -1.7416064e-001 -3.0834803e-001  1.7419656e-001  5.9912435e-001  3.6836996e-001  4.2918376e-001 -6.8904368e-002  8.1194531e-002  3.2911973e-001  7.8181432e-003  1.3065327e-001 -2.5401538e-002  3.6513800e-001  1.3537046e-001 -4.7095477e-002 -4.4367813e-001 -8.0230182e-001 -2.3053489e-001 -1.0351365e+000 -4.2658815e-001  1.3797830e-001  2.8582484e-001  2.9741163e-001  6.5547167e-001  8.5657027e-001  5.9867973e-002  6.1306293e-001  3.1122252e-001  1.4407916e-001 -4.0322702e-001  2.4690704e-001  6.0866607e-001  4.4636524e-002 -4.2814029e-001  4.5922020e-001 -2.6897788e-001 -1.3497223e-002 -4.7698062e-001  1.0550045e+000 -2.4835279e-001 -6.9722335e-001  1.7813511e-001
  6.4975478e-001 -4.8750836e-001 -5.5629639e-001  8.9565375e-001  1.0621788e-001 -6.2402271e-001 -7.8554360e-001 -3.5567058e-002 -4.7063092e-001 -7.6370679e-001 -5.6236669e-001  1.7905861e-001 -1.0416466e-001 -6.9844786e-002 -4.6815654e-001 -8.7409739e-002 -5.9388295e-001  2.9954885e-001  1.5119769e-001 -7.3616828e-001  2.4154842e-001 -1.0074441e-001 -6.7931719e-001 -3.0197615e-001 -4.3881062e-001  6.6864417e-001 -3.7610209e-002 -2.2802746e-001 -5.8047347e-001 -9.5522644e-001 -6.6509573e-001 -7.8930465e-001 -8.7754258e-001 -1.0932434e+000 -3.8171731e-001 -1.0439119e+000 -9.3876071e-001  8.0902456e-002 -3.1765475e-001 -4.3180370e-001 -4.6723857e-001 -4.5671038e-001 -6.9991154e-001 -7.9980907e-001 -1.7626655e-001 -1.4433701e+000 -7.3441107e-001 -7.0026160e-001  4.8516421e-001 -4.9591063e-001 -2.6732802e-001 -3.2789693e-001 -1.3693584e-001 -3.5665948e-001 -3.2566768e-002 -1.5985261e-001 -7.5868425e-001 -5.9212934e-001 -8.5932268e-002 -1.0786500e+000 -1.5073154e+000 -4.7300016e-001  2.2105796e-001 -7.3383107e-001 -1.2080687e+000  1.9538548e-001
 -9.2738681e-001  2.2884333e-001 -3.6489164e-001 -1.7614748e-001  3.1937088e-001  9.9813534e-001 -2.7383504e-001  4.7942462e-001 -1.5754740e-001  1.3314874e-001  2.7418131e-001  3.7316046e-001  7.1714921e-002  2.2405905e-001 -1.2900319e-001 -1.4569119e-002 -2.0569400e-001  7.2149101e-002  4.7174960e-002 -2.1113655e-001  1.5862481e-001 -1.9026799e-001 -2.7321859e-001 -8.0799157e-001  3.1438353e-001 -5.8396183e-001  5.8207064e-001  1.5322455e-001 -4.5521576e-001 -7.2807390e-001  1.1841530e-002  1.3358408e-001 -4.8851930e-001 -5.4981556e-002 -4.2612110e-001 -1.0626775e-001 -2.9654177e-001 -5.4136919e-001  7.3016051e-001  3.6332981e-001 -1.0052794e+000 -2.8804664e-002 -8.2251594e-001 -1.6255750e-001 -7.1697843e-001 -4.9651888e-001 -6.1655057e-001 -4.1017007e-001 -3.3575360e-001 -4.0221038e-001 -2.8128188e-001 -2.7938620e-001  3.7626944e-001 -3.2251002e-001  6.9461857e-001 -1.6172380e-001 -7.9502161e-001  3.6082300e-003  8.4932830e-002 -4.9374147e-001  2.1194335e-001 -3.5435588e-002 -8.6696523e-001 -4.3497082e-001 -5.8593894e-001  6.4967961e-001
 -7.1597943e-002 -1.0915271e-001 -1.0093632e+000 -1.9485382e+000 -5.5136201e-002  1.9777965e-001  4.4710173e-001  4.5623690e-001  5.6937313e-001  4.8919914e-001  6.5037806e-001  3.7507030e-001  5.1860802e-001  2.0216089e-001  3.3891321e-001  3.4182905e-001  8.5498123e-001  4.9551633e-001  8.4234827e-001  7.6087113e-001  3.0779457e-001 -3.0488401e-001 -1.6817718e-001 -5.1543708e-001  4.4391589e-001 -3.9304415e-001  9.2674266e-001  6.5238268e-001  1.7187465e-002 -8.7261326e-002  6.5282148e-001  7.2703067e-001  8.7068336e-001  2.6893116e-001  1.2062881e-001  1.5688763e-001  2.9229501e-001  1.0187365e-001  6.8083989e-001  1.2904162e+000 -6.4885164e-001  4.0067962e-001 -7.8334025e-001  4.8471480e-001 -4.8692610e-001 -5.7084457e-001  6.3883159e-001  8.8507862e-001  4.1503272e-001  6.4403856e-001  5.1072513e-001  5.0847861e-001  2.9604604e-001  3.5041735e-001  1.2396103e+000  2.1489773e-001 -3.4376060e-001  2.4626240e-001  1.5399121e-001  1.6277064e-001 -3.0187502e-001  2.5120260e-001 -2.0635455e+000 -3.9227722e-001 -2.3426431e-001 -8.9944935e-001
 -1.2349886e+000 -8.7843788e-002 -7.3335553e-001  1.5670980e-001 -2.1835946e-002  1.3068123e-001 -3.7421559e-001  2.5512646e-001  1.7270317e-001  8.1206738e-001  7.2071756e-001  1.4796785e+000  6.7937915e-001  3.4038459e-001  3.6003123e-001  4.2096152e-001 -1.3916108e-003  7.6851254e-001  6.3387352e-001  2.7124532e-001  1.4148458e-001  5.7607913e-001  5.7593954e-002  4.6903984e-001  1.8774051e-001  2.2911902e-001  1.0148710e+000  3.2942335e-001 -4.1640028e-001  1.5649528e-001  7.2604005e-001  6.9119732e-001  1.4485256e-001  1.3636833e-001  5.2960105e-001  8.8877869e-001 -1.6883845e-001  3.9539869e-001  9.2760455e-001  6.0122203e-001 -1.2197268e-001  2.7285770e-001  7.0320487e-001  6.9820517e-001 -4.0771064e-001 -6.8753845e-001 -9.5471201e-001 -2.1022267e-001  2.4079276e-001 -1.6018778e-001 -2.0195322e-001 -2.4834022e-001  5.9474984e-001  8.4061663e-001  1.3685949e+000  3.0342500e-001  1.8742311e-001 -6.7735085e-001 -3.0100627e-001 -8.8328310e-001 -6.1046068e-001  1.3482738e-001  2.2972575e-001 -7.6954006e-001 -2.2075835e-001 -1.5981795e-001
 -1.2250016e+000  5.6961932e-001 -1.1061589e+000  2.7141908e-001  6.1005723e-001 -9.7436548e-002  1.2060962e+000  4.5978254e-001  6.7492499e-001  5.8492028e-001  2.0272108e-001  6.5730359e-001  6.0987572e-001  5.4380804e-001  9.4102322e-001  6.1812898e-001  8.6700295e-001  1.3877311e+000  1.6979259e-001  9.9333040e-001  1.9314777e-001  1.1797874e-003  9.9525928e-002  7.7774980e-001  8.3868503e-001 -4.2899206e-001  2.1849822e+000  2.6296088e+000  1.8885574e+000  9.0721219e-001  1.1465024e+000  9.2806332e-001  2.5829794e-001 -2.3065138e-001  1.5377820e-001  1.5396287e+000  5.2562585e-001  1.5497279e+000  2.1772835e+000  1.7004798e+000 -4.5343542e-001  8.7426344e-001  5.5107785e-001  7.4640927e-001 -3.4579432e-001  3.1607094e-001  6.2831151e-001  5.5879264e-001  5.3927110e-001  4.5000549e-001  7.4341946e-001  1.8869153e-001  6.0325542e-001  6.4698787e-001  8.4757197e-001 -5.4579385e-002  3.9252457e-001  5.1618097e-001 -1.8519989e-001  3.2789577e-001 -3.1320624e-001  3.6069368e-001 -1.3623000e-001 -4.7977211e-001  3.5230267e-001  1.7620903e+000
 -1.3194331e+000 -1.8354654e-001 -7.4251285e-001  7.2567799e-001  1.5066877e-002 -3.1136073e-001  9.0626667e-001  1.4778090e-001  1.9604612e-004  9.2168678e-002 -4.0900854e-001  2.9615376e-001 -3.9734313e-002  1.1482871e-001 -7.9607290e-002 -8.0568529e-002 -5.2460607e-001  2.1209079e-001  4.3522529e-001  9.0706616e-001  3.6798904e-001 -3.2240739e-001 -2.7423309e-001  1.3089617e-001 -9.2197199e-002  1.2165090e-001  1.2458622e+000  1.5943602e+000  9.0465588e-001  3.3827852e-001  2.4743753e-002 -9.9883976e-002 -9.2705316e-001 -7.9035243e-001 -4.6440053e-001  5.3406567e-001  2.8643269e-001  5.0481341e-001  1.3566822e+000  9.3489826e-001 -3.8972889e-001  2.0935676e-001 -2.6081669e-001  2.1577668e-001 -2.6301608e-001 -9.7031544e-002  2.7806770e-003  8.7591404e-001  4.2415367e-001  5.3729377e-002  3.3943679e-002  1.7749609e-002  5.7140478e-001  6.3029970e-001  5.1774560e-001  1.2345013e-001  3.4045504e-001 -9.0148973e-002 -1.5463330e-001  4.2282705e-001 -2.4023391e-001  3.4853983e-001  1.2621879e-001  2.4629297e-001 -6.6211188e-001 -3.8833448e-001
 -4.4118688e-001  3.1765140e-001 -7.8308894e-001  5.9697285e-001  1.4181425e-001 -2.4742206e-001  1.0189809e+000  5.3137708e-001  3.6853616e-003  4.1721686e-001  1.7357038e-002  2.7255862e-003  1.7595751e-001  5.2496903e-001 -2.3936050e-001 -9.1118044e-002 -1.3255195e-001  2.5393708e-001  1.3070418e-001 -6.9914859e-001  5.8640888e-001  2.2707183e-001 -1.9034762e-002  3.4620327e-001 -6.1104854e-002 -4.4076661e-001  3.4339412e-001  5.1548316e-001  6.5238678e-001 -1.4889734e-001  2.5753423e-001  1.6491296e-001 -3.7772668e-001  1.7351296e-001  3.2929089e-001 -2.1662550e-001 -1.7139236e-001  1.2827655e+000  7.5011313e-001  5.0644417e-001 -6.5911267e-001 -8.5105589e-002  4.2283129e-001  3.7454368e-001 -2.0570621e-001  1.9041722e-001  3.3568728e-001  5.7746088e-001  4.0597455e-001 -2.7696026e-001  1.5099660e-001  8.8649618e-002  4.8483133e-001  7.3180255e-001  1.1547549e+000 -9.8231233e-002  5.5840961e-001  7.0489148e-001  6.4776832e-001  1.0635336e+000  4.1726724e-001  4.7933888e-001 -5.6276058e-001 -7.2964214e-002  3.7415314e-001 -8.5328285e-001
 -9.9148525e-001  8.0251445e-001 -1.0486046e+000 -8.9060627e-001  5.5872263e-001 -6.3365918e-001  3.0338295e-003  6.0491673e-001  7.7084737e-001  1.5218376e-001  3.4128074e-001 -6.4427471e-002  1.0710970e-001  1.4479499e-001  1.6973822e-001 -1.4258203e-001  2.0023013e-001  8.1162092e-001  3.1546382e-001  5.3877266e-001  2.9307199e-001  2.3424605e-001  9.1652575e-001  3.2577645e-001  3.3118440e-001  8.1449372e-002  4.4356794e-001  1.2807959e+000  5.3779269e-001 -2.1125175e-001  8.7023840e-001  7.6991012e-001  1.8386848e-001  7.1265562e-002  3.2785241e-001  2.8159409e-001 -2.6987589e-001  2.4149942e-001  7.0411445e-001  6.3629120e-001  2.4633283e-001  3.7617488e-001  4.5380576e-001  5.5168359e-001  3.8410791e-001  1.2173464e+000 -1.1684690e-001  2.9708318e-001  5.2944209e-001  1.5564484e-001  8.5343066e-002 -9.7900735e-003  3.1091106e-002  1.3854396e-002 -2.2088553e-001  2.6083573e-001 -3.3697395e-002  5.4120465e-001  2.5422430e-001  1.9234017e-001 -1.3760972e+000 -6.1504080e-002 -3.0350287e-002  2.3399557e-001 -2.0988880e-001 -9.5795169e-001
 -5.4944762e-001  9.9040572e-001 -6.2791500e-001 -1.5132811e+000 -9.2773787e-001 -1.1666518e+000  2.9417975e-001  6.4047956e-001 -2.1656417e-001  2.9541101e-001  2.0655338e-002 -2.2911466e-001 -7.2126902e-001 -1.7973815e-001  3.8017509e-001  1.2017502e-002  1.8815451e-001  1.4636643e-001 -2.0271025e-001  1.0208480e+000  1.6700985e-001 -4.1732846e-001  5.5859634e-001  7.1768859e-001  2.2803314e-001  6.3906343e-001 -1.2947432e-001  5.0120534e-001 -5.9954019e-001 -3.2138071e-001  6.6034027e-001  2.7802225e-001 -2.0354498e-001 -6.3568295e-002  9.0338448e-002  3.5964590e-001 -9.8140020e-001 -1.6933450e-001  1.3065067e-001 -1.7297109e-001  7.1394278e-001  2.8344128e-001  3.6038771e-001  3.1439872e-001 -3.1858970e-001 -2.8687492e-001  3.2780059e-001  3.1707765e-001  4.2036329e-001  4.5299679e-001  3.7180622e-001  3.5087083e-001  6.5356652e-002  3.7073656e-001  7.3225164e-001  1.0111257e+000  2.5818756e-001  1.1183454e+000  3.7656378e-001 -1.0662450e-001 -1.0363651e+000  4.5501988e-001 -1.1680786e+000  1.7163513e+000  2.7707416e-001 -1.3402087e+000
  3.1248009e-001 -2.4291283e-001 -7.4876414e-001 -1.4071239e+000 -1.5770379e-001 -1.0051787e+000  2.3485270e-001 -5.9822756e-001  4.1387918e-001 -8.9018122e-001 -7.9819898e-001  1.5816789e-001  6.4004838e-002 -1.5374959e-001 -1.0064569e-001  1.6855154e-001  4.2111634e-001 -2.0276507e-001  2.3859873e-001  2.4697097e-001  5.6205463e-001  4.2089294e-001  3.4984721e-001  5.5311610e-001  3.0142425e-001 -3.0395070e-002 -7.0045542e-001 -7.5528743e-001 -1.2843855e+000 -7.9622972e-002 -2.0786368e-001 -6.7831218e-001 -1.1543836e+000 -6.3732654e-001 -5.2838328e-001  7.6014085e-001  1.7764032e-002 -7.6220714e-001 -1.9766183e-001  4.4148789e-002  3.2590513e-001  1.0554172e+000  3.7370258e-001  1.0205060e+000  6.3758781e-002 -7.2631447e-001  7.3077463e-002  3.2145157e-001 -3.3977476e-002  7.1066837e-001  3.8491937e-001 -1.6006049e-001  1.7329122e-001  7.6930494e-001  6.1020126e-001 -4.4777911e-001 -4.9363673e-001  3.7980377e-001 -7.3301043e-001  1.2028182e-001 -6.9413583e-001  2.5565296e-001 -4.6111969e-001  9.3578380e-001  4.4896961e-001 -8.4984250e-001
  3.1388189e-001  3.5938110e-001  1.3289757e-001 -4.3705591e-001 -2.0760175e-001 -2.2343270e-001  2.3689860e-001 -9.4076592e-001  2.8475861e-001 -8.3414392e-001 -9.0263557e-001 -5.4323548e-001  1.2800712e-001  1.8922622e-001 -3.6384979e-001 -9.2115484e-002 -7.6411676e-001 -4.3270327e-001  7.2733059e-002 -3.6992270e-002  1.4090809e-001 -5.5483623e-001 -1.3682689e+000 -4.2638242e-001 -5.0715081e-001 -6.8065790e-001  1.9212215e-003  2.2664361e-002 -4.3743734e-001 -9.4925819e-001 -8.8640003e-001 -7.7825293e-001 -6.1489021e-001 -6.8675074e-001 -1.1989033e+000 -6.2383031e-001 -7.0537244e-001 -4.2632756e-001  7.5839928e-001 -1.6881173e-001 -2.1748134e-001 -1.8761878e-001 -2.9165624e-001 -1.0292607e+000 -4.2423961e-001 -2.3295983e-001 -1.1006255e+000  4.5717962e-002 -1.6476063e-001 -8.5275564e-001 -7.5373747e-002 -4.5577801e-002  3.0494475e-001  2.3786238e-001 -1.0117501e-001 -7.2866209e-001 -9.1432450e-001  6.5193029e-001 -1.0097447e+000  1.4278706e-001  3.6406171e-001  5.8749995e-001  2.5274043e-001  1.7810669e-001  1.0464733e+000 -9.0449308e-001
 -1.6869053e-001  3.1536501e-002 -2.7091263e-001 -1.5729133e+000  5.6518317e-002 -4.0326805e-001  1.5040677e+000  1.9070421e-001  5.5610951e-001  3.5491052e-001 -1.1401094e-001 -7.9327921e-001 -1.1695630e-001 -2.0633360e-001 -4.1200848e-001 -1.5998305e-001 -6.5987278e-001 -5.0116739e-002  7.9238551e-001  1.2027382e+000 -5.6873491e-001 -3.2526310e-001  1.0759684e+000  1.3984808e+000 -6.3087448e-002 -1.2976046e+000 -2.5387101e-001  3.3542544e-002 -6.2582365e-002 -8.9809800e-001 -4.0534890e-001 -4.7337863e-001 -2.7997970e-001 -2.9817901e-001 -2.1826947e-001 -1.3923205e+000 -8.2646707e-001  4.1293857e-001 -3.7998027e-001  2.3922497e-001 -2.4828558e-001 -2.0086838e-001  1.4013236e+000  1.9647491e-001 -1.8089651e-002 -3.3265886e-001  1.4702527e+000 -3.4179809e-001  4.1822629e-002 -1.5779363e-002 -1.4793593e-001 -1.8676085e-001 -7.4708592e-001 -3.1128968e-001 -7.8069406e-001  5.7366094e-001  4.4215177e-001  1.0271290e+000  6.9642218e-001  1.5928540e+000  1.2565565e-001  7.2775300e-001 -7.0238726e-001 -6.0039668e-001  2.1689095e-001 -1.8568954e+000
  7.3557549e-001 -7.9151849e-001 -5.9344488e-001 -3.1792795e-001 -1.3448374e-001  8.7588681e-001  8.1538373e-001  3.4864388e-001  2.7406437e-001 -7.4946921e-001  3.2119135e-001 -7.3627675e-002 -3.4306027e-001 -4.0388814e-001  1.5764166e-001 -1.0618466e-001  1.0722191e-001  3.4181039e-001 -6.4147282e-001 -9.2801360e-001 -1.3576361e+000 -1.0840504e+000 -5.0073192e-001 -1.6203059e+000 -5.6514924e-001 -7.9463138e-001 -7.2162270e-001 -8.2688205e-001  3.3659970e-001  4.8164706e-001 -7.8437768e-001 -8.0604821e-002  1.3112946e+000  1.2185225e+000  4.5201466e-001 -3.9708585e-001 -4.7064435e-003 -9.2197509e-001 -1.3577518e-001 -5.3931876e-001 -4.6311601e-001 -2.9666858e-001 -5.0334827e-001  7.9455617e-002 -2.7579021e-002 -5.5579656e-001  9.9523983e-001  4.6532507e-001 -3.2312418e-001 -5.5028418e-001  2.4989657e-001  1.6787804e-003 -4.6294280e-001 -5.8786389e-002 -3.8006753e-001 -1.1519988e-001 -1.1558858e+000 -2.1281057e-001  5.7650000e-001  2.4869222e-001  3.1229384e-001 -3.5290950e-001 -5.4676269e-001 -4.1498056e-001 -7.5720340e-001 -7.4424390e-001
