# Supplementary material for: Resting-State Temporal Synchronization Networks Emerge from Connectivity Topology and Heterogeneity
Source: PLoS Comput Biol. 2015 Feb 18;11(2):e1004100. doi: 10.1371/journal.pcbi.1004100 (PMC4333573; doi:10.1371/journal.pcbi.1004100)
Supplement: S1 Dataset — Each volunteer underwent two scanning runs (blocks). For each recording session (subject and run), BOLD time series were averaged over the corresponding 66 brain regions of the brain atlas. Each file subXblockY.txt contains the time series of all 66 brain regions from subject X and run Y. The labels of the brain regions are contained in file ROIs_Labels.txt. (ZIP) [file pcbi.1004100.s006.zip › DataSet S1/subj23_block1.txt]

 -3.1336064e-001  2.7001936e-001  5.0150910e-001 -5.8244667e-001 -5.0334556e-002 -2.7221606e+000 -5.2564578e-001 -2.5230870e-001 -3.7574254e-001 -2.8374158e-001 -2.4126725e-001 -1.0132976e+000 -2.3587207e-001 -7.9106772e-001 -1.4381617e+000 -7.6470071e-001  3.4231263e-003 -7.2768115e-001 -3.8874940e-001 -6.2668027e-001 -1.2554066e+000 -2.9118046e-001 -8.9604109e-001  2.4425214e-001 -9.3676046e-002  5.1803739e-001 -1.0034408e+000  2.1899947e-002 -2.2052415e-001  2.0760197e-001 -1.2147092e+000 -3.4657033e-001 -6.6513172e-001 -1.0095943e-001 -1.7522336e-001 -1.9313099e-001  2.6209313e-001 -8.9277226e-001 -4.8468513e-001 -9.5462695e-001  6.0395175e-001  3.7490257e-001  1.0915494e-001  4.6724566e-001 -2.8337681e-001 -1.2301863e+000 -5.8980421e-001 -6.3117586e-001 -8.7902830e-002  2.9406962e-002 -5.5704712e-001 -5.9904657e-001 -6.2031504e-001 -4.4246210e-001 -9.2135466e-001 -1.0692475e+000 -1.5992121e-001  5.4527118e-001  7.4726076e-002 -8.7198429e-001 -3.9672782e+000  2.3557930e-001 -3.8678060e-001  7.1921022e-001  5.5793360e-001 -9.6420739e-001
  6.8655610e-001 -1.3270011e+000  5.9038837e-001 -9.2104401e-002 -7.5088828e-001 -1.2618725e+000 -1.0485520e+000 -9.0651117e-001 -5.6335512e-001 -2.0125360e-001 -1.2389710e-001 -4.0457149e-001 -7.4550206e-001 -5.6348392e-001 -1.0324821e+000 -8.1746421e-002 -2.0839923e-002  1.4206046e-001 -9.8917496e-002 -2.5730952e-001 -4.6892999e-001 -5.3279594e-001  2.6494348e-001 -7.5446456e-001  5.1606640e-002  6.2661491e-001 -3.7203987e-001 -5.5908499e-001 -1.2394709e+000 -5.2119478e-001 -4.5254059e-001 -4.1388515e-002 -1.8480818e-001  2.2728228e-001 -3.6717452e-002  9.4347105e-002 -2.0595962e-001 -8.6272831e-001 -6.9258742e-001 -1.1653089e+000 -2.9610932e-002  1.9636939e-001 -1.2518852e-001 -2.8080100e-001 -4.7098024e-001 -6.3332118e-001 -2.6601350e-002 -3.2095351e-001  6.1697949e-001 -2.2161499e-001  2.9950546e-002 -9.4134526e-001 -3.3405188e-001 -3.7410658e-001  3.7655434e-001 -1.0136548e+000 -4.7249940e-001  6.8850039e-001 -3.0520746e-001 -9.7378569e-001 -2.1553517e+000 -5.5427501e-002  7.2354589e-001 -1.0792821e+000 -9.9883501e-002 -6.2741479e-001
 -2.5917840e-001 -7.4038719e-001 -2.6268462e-001 -1.2697776e+000 -6.5300418e-001 -1.1699397e+000 -1.3970189e+000 -1.6542334e-001 -2.4793641e-001 -3.5677651e-001  8.0227329e-002  3.4349727e-001 -2.2588763e-001 -7.0259882e-001 -1.2618228e+000 -2.7825577e-001  3.8797844e-001 -9.5594476e-001 -4.7361822e-001 -3.6313767e-001 -8.6745619e-001 -3.4323924e-001 -2.2059955e-001 -2.9245173e-001 -1.5714482e-001 -5.2474229e-001 -9.3888597e-001 -1.3272652e+000 -8.1191866e-001 -5.5811970e-001 -6.9437967e-001 -8.5337242e-002  1.6006982e-001 -2.4585264e-001 -3.8147512e-003 -3.6754364e-001 -3.7357673e-001 -7.8708455e-001 -6.2347043e-001 -1.0364506e+000 -1.4466898e-001 -1.3864181e-001  2.3659270e-001  8.5586128e-001 -1.5347443e-001 -1.0375281e+000 -1.6785546e-001 -6.2350520e-001  1.0867794e-001 -1.4893820e-001 -5.9177681e-001 -9.1873449e-001 -6.2111476e-001 -2.0253738e-001 -1.1545390e+000 -6.2815704e-001 -3.8043644e-001  1.8594240e-002 -2.8016010e-001 -6.0707316e-001 -1.9419955e+000  7.0602939e-002 -5.1051364e-001 -1.0134023e-002  2.7264925e-001 -2.2883117e-001
 -5.3778154e-001 -2.1182657e-001  1.7662866e-001 -1.4059633e+000 -3.5258116e-001 -3.8653701e-001 -1.4411088e+000 -3.0818336e-001 -3.3654250e-001 -6.0620472e-001 -2.6257325e-001 -1.5555553e-001 -6.3498807e-001 -6.4837368e-001 -9.9232302e-001 -3.1030249e-001 -1.8594073e-001 -1.2935474e-001  2.1574188e-001 -6.4956403e-001 -4.6457539e-001 -2.4582643e-001 -1.9163270e+000 -1.3034717e+000 -4.3550586e-001 -6.5716293e-001 -3.4867035e-001 -1.5724449e+000 -8.4003130e-001 -3.0863570e-001 -9.6488513e-001 -9.5355119e-001 -4.1757305e-001 -1.1622683e+000 -9.7445105e-001 -8.9247968e-001 -8.1893598e-002 -6.7519365e-001 -1.2062594e+000 -1.0030867e+000 -3.8220552e-001 -3.4308706e-001 -1.3094844e+000 -9.0145095e-001 -6.4421515e-001 -1.5693031e+000 -5.7312809e-001 -1.1762539e+000 -7.5324044e-001 -7.5430716e-001 -5.2060148e-001 -6.4155128e-001 -8.4758406e-001 -3.3228145e-001  1.6115735e-001 -4.2558149e-001 -4.9516578e-001  1.0549626e+000 -1.4347267e-001 -5.3210484e-001 -8.6872694e-001  1.9674289e-001 -1.1094141e+000 -5.6763502e-001  3.1400722e-001 -3.4161500e-001
  9.2299024e-001 -2.6474480e-001 -1.5343204e-001 -1.1169051e+000  1.0229434e-001  6.7564382e-002 -6.1974990e-001  6.8383635e-001  1.7204299e-001  3.6991585e-001  8.6272869e-001  1.0121864e-001  2.8071941e-001 -9.5853779e-002  1.9797330e-002 -1.8674365e-001  3.5216025e-001  4.7327812e-001  1.6497608e-001  2.7369732e-001  2.5765249e-001  5.0428366e-002 -7.2487996e-001 -4.0378128e-001 -2.2997019e-001  9.4855189e-002 -7.5442871e-001 -1.3042944e+000 -1.1148954e+000  1.7095500e-001 -9.7755601e-001 -1.3117353e-001 -3.3262103e-001 -6.0061444e-001 -4.8395543e-001 -1.2269473e+000  1.9444761e-003 -6.4501116e-001 -9.1523787e-001 -2.0724948e-001 -5.8393387e-001 -4.6928775e-001 -9.5581382e-002 -7.4071620e-001 -7.4034903e-001 -4.6971135e-001 -1.8852305e-001 -8.5279470e-001 -1.0211047e+000 -4.9445114e-001  8.0765303e-002 -7.2399848e-002 -6.0861077e-001 -2.3547229e-001 -1.0874587e+000 -2.3134432e-001 -2.2080465e-001  1.9884770e-001  3.0661904e-001  3.7565229e-001 -9.9674410e-002  2.5093739e-001 -1.3006850e+000  9.9416307e-001  5.9158403e-001  1.9654662e+000
  1.7469188e-001 -4.8687900e-001 -2.5702740e-001  2.5586265e-001 -1.5279243e-001 -2.8962068e-001 -4.5511696e-001  6.3113971e-002 -1.4220578e-001 -7.1688732e-002  1.0130561e+000 -8.2145752e-001 -9.1343752e-002  7.6015192e-002  1.8915417e-001 -7.8807347e-003  2.7445557e-001 -1.2464708e-001  2.3354738e-001 -2.2013490e-001 -5.4424880e-001  1.3127256e+000 -6.5703091e-002  3.8090190e-001 -8.9194706e-002  6.4820541e-001 -5.8183902e-001 -1.7132948e+000 -9.5146637e-001  2.8952874e-001 -5.2997881e-001 -3.3911115e-001  2.6203472e-001  8.1985947e-002 -1.6637720e-001 -3.4031975e-001 -3.4686062e-002 -6.1784184e-001 -1.3639720e+000 -3.1834082e-001 -2.1348319e-001 -2.3340399e-001  6.1656801e-001  3.0955035e-001 -1.1257154e-001 -3.9039986e-001 -2.6930152e-001 -5.5079096e-001 -5.8171234e-001 -6.8966401e-001  1.0994267e-001  8.1443414e-002 -4.6637505e-001 -2.2858908e-001 -6.0830496e-001  2.1379467e-001 -1.7604516e-001 -4.0840896e-001  2.6473723e-001 -4.8176509e-001  4.0970080e-001 -3.6625344e-002  1.1299639e-001  3.1349600e-001 -8.3349125e-002  1.1279257e+000
  7.5606835e-001  1.5698802e-001  3.7245856e-001 -1.0906018e+000 -1.2505233e-001  1.1215501e+000 -5.4476907e-001 -2.6778782e-001 -5.7547640e-002 -5.3681626e-001  9.3730856e-001  3.1051028e-001 -1.6966183e-002  3.5541249e-001 -3.9503210e-002  2.9444487e-001 -1.0868021e-001  1.5982381e-001 -2.2076560e-001 -1.3037311e-001 -1.2111516e+000 -3.3254822e-001  2.5290273e-001 -4.7354646e-002 -4.3161538e-001 -6.2469956e-002 -5.0131033e-001 -8.7119417e-001 -5.6597194e-001  5.2301882e-001  1.1639867e-001 -1.3310680e-001  8.5718171e-001  1.7274420e-001  1.0499758e-001 -4.2258837e-001 -3.5654790e-001 -3.5214842e-001 -8.8617661e-001  1.8853011e-001 -3.3288852e-001 -3.0563668e-001 -9.1804205e-001  5.6835317e-003 -1.9347675e-001 -5.6641717e-001 -2.7415456e-001 -4.2114861e-001 -2.7144024e-001 -3.8440205e-001 -1.9149701e-001 -6.3016561e-002 -5.7924468e-002 -1.1337810e-001 -4.5982391e-001  1.0780847e-001 -3.9020632e-001 -3.2251845e-002  2.2025506e-001 -3.0821390e-001 -2.9674605e-001 -1.9995351e-001 -4.0106425e-001 -1.2811809e+000 -1.4413357e-001 -3.9483336e-001
 -2.6186748e-001 -1.4296472e-001  3.3329172e-001 -9.2788496e-001 -5.0066663e-002  7.9966253e-001 -2.5734981e-001 -1.9283288e-001 -5.2762698e-002 -2.1802979e-001  1.2203768e-001 -1.4300931e+000 -4.9246389e-001 -1.8566316e-001  2.2174037e-002 -8.0896037e-002  3.7813837e-001  1.6486223e-001 -1.0724312e-001 -7.3980637e-002 -1.4891444e+000 -2.8204099e-002 -7.9253394e-001  1.9414503e-002 -6.8199585e-001 -3.3449107e-001  4.2567907e-001  6.1193625e-001  1.0435295e+000  1.9890320e-001  1.1660940e-001  2.4271890e-002 -5.7879705e-001 -1.1654054e+000 -4.7688934e-001 -5.2396495e-001 -4.9731495e-003  1.1719244e+000  1.0166118e+000  8.9560884e-001 -2.8173413e-001 -6.1949207e-001 -8.5136886e-001 -5.6713110e-001 -2.2944917e-001 -1.3177982e+000 -4.6213621e-001 -5.1458239e-001 -8.3442063e-001 -7.7666387e-001 -6.4397099e-001 -6.3984056e-001 -5.2841916e-001 -5.6792336e-001 -9.7740016e-001 -8.7888326e-001 -6.4863888e-001 -5.4984154e-001  2.0284793e-001  8.6826175e-002  4.9696707e-001  1.9859933e-001 -1.3871519e+000 -7.1799039e-001 -5.0593138e-001  1.4561854e-001
 -1.5194455e+000  8.0148852e-002 -3.2676960e-001 -5.8028679e-001 -1.9497299e-002  1.0080743e+000  9.1268127e-002 -4.9717566e-002 -2.8651194e-001 -2.3796725e-001 -8.8791631e-002  1.2801841e-001 -7.4346987e-001 -5.6280528e-001  1.4882699e-001  2.8546896e-001  2.6641207e-002 -6.3261846e-003 -6.0976254e-001 -2.8152387e-001 -4.7640276e-001  6.0909876e-002 -6.7726750e-001 -5.5279743e-001 -4.3202317e-001 -1.2814861e-001 -2.8653717e-001  2.7126776e-001  7.3222548e-002  8.3816577e-002 -8.0646011e-001 -3.7351554e-001 -4.2077102e-001 -1.9428456e-001 -5.9182937e-001 -8.7883356e-001  7.4519434e-002 -4.8280703e-001 -4.8403043e-002  1.0608092e-001 -3.9006054e-001 -3.8190069e-001 -2.5777335e-001 -4.9221456e-001  4.9867693e-001  2.3699895e-001  7.5965238e-001 -1.1634313e-001 -7.9128071e-001 -5.8841949e-001  5.6996005e-002 -6.3473972e-002 -8.2591766e-001 -2.6741611e-001 -8.5558579e-001 -1.7371430e-001 -5.4521928e-001 -4.7308527e-003  1.3368715e-001  3.6307853e-001  4.0957242e-001  1.7139129e-001 -4.3442789e-001 -1.4829390e+000 -4.0641055e-001 -4.4326143e-001
  1.0863913e+000  1.5676660e-001 -6.6746839e-001 -2.9601633e-001  1.5950955e-001  4.5281617e-001  1.3939127e-001 -2.9914837e-002  4.8472504e-001  4.3354085e-002  2.6496770e-001 -5.0688244e-001 -6.0144140e-001  2.6748646e-001  8.2950287e-001 -1.3689366e-002 -4.9229573e-001  8.1855656e-002  1.6883039e-001 -8.7411911e-002  8.9976103e-001  2.2827443e-001  1.2963179e+000  2.0813990e-001 -3.1992918e-003 -4.6594962e-001  1.0659699e-001  2.2162678e-001  8.2795583e-001 -5.6752637e-001  5.9891159e-001 -2.2744945e-001  2.9476579e-001  6.5172981e-001 -1.3314723e-001  4.9107728e-001  4.1039713e-001  6.5998335e-001  2.7730300e-001 -1.0106134e-001 -6.1598678e-001  7.1837559e-002  6.0405552e-001  2.6682850e-001 -2.4794597e-001  5.4566538e-001  2.5063109e-001  6.1859837e-001  1.0209632e-001  2.5585400e-001  3.9134806e-001  1.0955659e+000 -5.2288048e-002 -2.9774467e-001 -3.6427671e-001  7.0527216e-001 -9.6046784e-002 -6.1906952e-001 -1.0575365e-001  5.3196237e-001  1.4319298e+000 -4.1994952e-001 -9.2884245e-001 -1.1106860e+000 -3.8662401e-001  3.3182015e-001
  7.1384189e-001  7.5836392e-002  3.2425502e-001  1.0837156e+000  1.9942415e-001  1.2429533e+000  2.2971280e-001  8.0844182e-001  1.7572583e-001  3.9175879e-001  1.4596176e-001 -1.0429134e-001  4.8762000e-001  3.5708548e-001  8.8027063e-001  4.5329478e-001  5.0193091e-001 -2.9162762e-002 -3.9538744e-001 -3.6305412e-002  9.6643313e-001  2.7712929e-001  1.0078398e+000  5.7742249e-001  9.0027832e-001  7.7131795e-002 -1.3354432e-001  5.3686283e-001  1.4389343e-002  1.0291630e+000  7.5153586e-003  3.6528962e-001  3.7367885e-001  2.1127783e-001  5.3342863e-001  3.8110955e-001  6.2817690e-001  5.2246242e-001  9.3846944e-002  7.0743284e-001  9.7769399e-001  4.8485877e-001  1.4632258e+000  8.0922357e-001  2.3017787e-001  2.5908173e-001 -4.2324613e-001  3.1874347e-001  3.7811529e-001  9.5531921e-001  1.0864683e+000  1.8157852e+000  1.0923297e+000  6.3494694e-001  1.2219058e-001  1.0148009e+000  6.8893380e-001  3.4185650e-001  3.6774563e-001  1.2287379e+000  1.4767139e+000  4.5104433e-001  1.0744989e+000  4.5809648e-001  2.4073900e-001  5.5552248e-001
  6.6093802e-001  1.1053623e+000  3.6520101e-001  1.4841660e+000  3.0262575e-001  1.0252300e-001  5.0325326e-002  5.5834185e-001  3.2174079e-001  3.5883483e-001  1.1163533e-001 -4.0060959e-001  3.4696867e-001  2.6393744e-002  9.1743402e-001  2.4774844e-001  8.0332689e-002 -1.5034657e-001 -2.8526948e-001  2.3063121e-002  7.7247851e-001 -7.9670728e-002  1.8568874e-001 -2.3065431e-001  5.1830262e-001 -1.1791139e-001 -2.0454594e-001  3.4218161e-001  2.0806790e-001  4.1616380e-001  9.0693457e-001  1.1381917e+000 -4.3200133e-001 -1.6479042e-001  1.0549424e+000  1.1647257e+000  2.0256474e-001  3.2720679e-001 -1.7687244e-001  5.4357537e-001  2.0000889e-001  1.8632330e-001 -7.2580800e-001  1.2691431e-002 -3.6373380e-001 -4.9883623e-001 -2.4401767e-001 -6.9112203e-001  3.4979941e-001  5.2333771e-001  5.5229403e-001  1.3284725e+000  6.4860662e-001  3.4682242e-001  1.6280598e-001  1.1187873e+000  8.0948890e-001 -4.1574855e-001  8.2178372e-001 -1.5896264e-001  3.3922926e-001  1.8899702e-001  7.7992743e-001  9.2023523e-001 -6.9691727e-001  4.8918287e-001
  1.4111265e+000  8.3050467e-001  1.1609212e-001  1.1527623e+000  3.2551247e-001  1.3298430e+000  6.4839472e-001  9.0501287e-001  6.6003525e-001  4.1583200e-001  2.0767607e-001  1.2503667e+000  1.3099480e-001  6.4561682e-001  1.3015212e+000  6.0703330e-001 -3.5881872e-001  9.1321431e-001  7.2896054e-001  3.4858477e-001  6.4927244e-001  5.6343811e-001  1.3333032e+000 -9.3243058e-001  4.7108378e-001  3.5327287e-002  9.0597769e-001  9.8046224e-001  1.1240314e+000  9.9139377e-001  3.8330384e-001  5.8716070e-001  4.5271421e-001  4.6935852e-001  6.8582083e-001  5.0496990e-001  7.6761593e-001  1.2570175e+000  8.9987036e-001  1.4056436e+000  4.4922879e-002  3.5847417e-001 -3.2419464e-001  1.0398127e+000  2.9132378e-001  5.0854542e-001  5.1235623e-001  9.3802957e-001  4.8983487e-001  4.0310185e-001  5.3838523e-001  8.8569946e-001  3.1456364e-001  6.0207163e-001 -3.2786086e-001  8.7510963e-001  4.0812726e-001 -5.8906138e-002  6.5905750e-001  6.0110165e-001  4.9157816e-001  2.3628158e-001  5.6694942e-001 -1.1025306e+000 -2.8769324e-001  6.4094253e-002
  1.7241472e+000  8.8002265e-002  4.1640676e-001  7.4645869e-001  5.2943487e-001  6.6182396e-001 -1.3462798e-001 -1.2030725e-001 -6.8567695e-002  2.8332784e-001  3.4386935e-001  2.4935197e-001  4.4666400e-001  6.0740315e-001  9.8615060e-001  3.1602941e-001 -1.6326165e-001 -6.7517406e-002 -1.5919763e-001 -1.5840565e-002  1.0389926e-001  2.7393716e-001  8.3568198e-001 -4.5795898e-001  2.2094391e-001  2.9495263e-001  1.1313862e+000  1.3031269e+000  1.2656378e+000  7.3117212e-001  1.0690854e+000  8.3523530e-001  6.9962927e-001  1.0241063e+000  4.8661467e-001  4.0063815e-001  1.0161520e+000  8.4652447e-001  9.3323454e-001  3.7765212e-001  3.0023675e-001  1.7191416e-001 -1.4272034e-001  4.2142852e-001  1.1187412e-001  4.6842700e-002  4.4998575e-001 -1.1236735e-001 -1.7656717e-001  4.9613224e-001  4.8792433e-001  9.2984234e-001  6.2995221e-001  3.5155041e-001  2.3864091e-001  8.5570796e-001  6.8284752e-001  2.8139499e-001  3.0885118e-001 -7.6039567e-002  1.4085652e+000 -8.5102464e-002  1.1325617e+000 -8.0099374e-001 -2.2426021e-001  2.1558387e-001
  5.3563208e-001 -1.0238451e-001 -1.7274365e-001  3.4597795e-001  1.6007046e-001  9.9007336e-001  2.1634002e-002  9.5086758e-001  1.5397677e-001  7.1338106e-001  4.5207046e-001 -1.3159668e-001  1.1013396e-001  1.2744742e-001  7.3995611e-001  5.1136110e-001  1.3387223e+000  1.2084098e+000  5.9898443e-001  6.7911461e-001  5.4752477e-001  3.3055632e-001 -1.8032790e-001 -5.2463791e-001 -4.1571985e-002 -6.1142721e-004  8.0436048e-001  4.8650008e-001  4.2631785e-001  4.7841527e-001 -1.1593697e-001  4.4026971e-001  2.7228610e-002  7.9363473e-001  2.0734627e-001 -3.3128076e-001  8.8866852e-001 -1.0718442e-001  6.9058636e-001  9.0686495e-001  1.5297318e-001 -2.5250060e-001 -3.9490408e-001 -2.9514783e-001 -4.1603989e-001 -5.1964562e-001 -2.7328483e-001 -4.0610494e-001 -5.9629918e-001 -7.4808888e-001  3.4746869e-001  5.8985924e-001  1.5131001e-001  7.0294523e-002 -4.9884910e-001  3.6221085e-001  1.7230617e-001 -3.6744402e-001  1.1720945e+000  6.9477620e-001  6.3840889e-001  1.4049959e-001 -3.6698206e-001  3.6253447e-001 -1.8210180e-001  1.6162959e-001
  4.3657022e-001  6.8412820e-001  4.8397646e-001 -9.0277895e-001  1.0048910e+000  9.0876026e-001  8.5346194e-001  7.8259301e-001  3.9183600e-001  4.5772051e-001  2.7822055e-002  6.7444078e-001  1.4038002e-001  2.2409113e-001  6.5779610e-001 -1.3654033e-002 -2.8751555e-003  2.4031287e-002 -7.6797713e-001  2.4959971e-001 -2.7518748e-001 -7.4621280e-001 -5.9936303e-001 -9.7455251e-001 -8.2925379e-001 -7.5928142e-001  1.3691124e+000  8.7649252e-001  3.1719547e-001  1.7577410e-001  4.5960671e-001 -2.8670710e-001  4.6692471e-001  3.3552829e-001 -1.3282686e-002  5.3310502e-001 -5.8041385e-001  3.1698167e-001  7.3731584e-001  6.2224497e-001 -9.2129429e-001 -3.1195777e-001 -9.9124535e-001 -3.6488285e-001 -4.6484462e-001 -1.2261523e-001 -6.2374934e-001 -1.0118187e+000  2.4425276e-001 -1.7224066e-001 -2.2748494e-001 -9.6317885e-002 -9.6313279e-002 -1.8053667e-001  4.5569428e-001 -2.1584668e-001 -1.4363058e-003 -4.9842731e-001  2.8054859e-001  3.8893316e-001  1.0443529e+000  1.9315510e-001 -3.5054816e-001 -4.2859925e-001  1.4929980e-001  3.7928558e-001
  3.3856932e-001  5.8938222e-001 -4.4602798e-001  5.3102315e-002  9.4616843e-001  1.3240175e+000  1.5506883e+000  6.7750676e-001  6.3977544e-002  5.0855560e-001  2.1061342e-001  6.0230684e-001  6.9668196e-001  7.3988367e-001  1.0077614e+000  5.2562315e-001  2.3749876e-001  7.4768127e-001  1.1706793e-001  3.7940593e-001 -4.9922387e-001 -5.6567474e-001  2.2706845e-001 -4.5235316e-001 -2.1068594e-001 -2.0126191e-001  9.3302872e-001  1.2858024e+000  1.3461330e+000 -2.2091550e-002  1.3898833e-001 -1.7803933e-001 -5.2463200e-001  6.6178526e-001 -3.0015323e-002  3.4198614e-001  2.4851194e-001  5.3417069e-001  8.4892555e-001  3.5389730e-001 -5.9608010e-003 -3.9537677e-001 -4.9009671e-001 -6.1446388e-001 -9.1305308e-001 -2.6457801e-002 -4.5228765e-001 -3.4761337e-001  3.7401258e-001 -8.6089746e-002  4.4446604e-001  7.2026387e-001  3.5175957e-001  1.2483102e-001  5.9258740e-001  1.0040053e-001  1.5584463e-001 -6.6687755e-003  1.9983643e-001  8.8636160e-001  1.3625200e+000  5.0733256e-001 -7.1379339e-001  3.3690814e-001 -3.7230613e-001  1.2721929e-001
  1.3833466e+000  2.7093346e-001 -1.2123577e+000 -9.6447308e-003  8.4506532e-001  9.2131836e-001  1.4531577e+000  5.1815332e-001  5.5060553e-001  7.3008806e-002  2.8422986e-001  6.7833649e-001  5.8546985e-001  8.4121932e-001  1.2826807e+000  9.1508003e-001 -5.8671899e-001  7.7211723e-001  7.2196807e-001  7.7834666e-001  2.8672480e-001  4.4216491e-002  1.5029761e-001 -6.9298817e-001 -2.0762872e-001 -8.8832857e-001  6.0193403e-001  1.1120388e+000  5.3669647e-001  1.3492320e-001  5.0850559e-001 -3.7315365e-001  2.1865982e-001  4.2995878e-001 -7.6531744e-001 -8.6527000e-002 -1.3031457e-001  1.1215007e+000  4.6690127e-001 -4.6437045e-001  9.0196542e-003 -7.9415894e-001 -3.5005719e-002 -2.2042002e-001 -1.8261663e-002  7.1335510e-001 -8.8984488e-001  3.6132130e-001  5.1857807e-001 -7.9471499e-001  1.0577411e-001  1.3945795e-001 -6.8049684e-002  7.3432756e-002  7.0404321e-001 -5.5606863e-001 -3.9869429e-002 -6.3905951e-001 -5.5562682e-001  4.8411279e-001  1.2596411e+000  5.8662677e-002 -5.2995628e-001 -4.4580772e-001  9.7188826e-001  8.5488072e-001
 -5.5651306e-001  1.6493168e-001 -4.8372434e-001  8.4030003e-001  5.4094943e-001  6.3366107e-001  1.1304716e+000 -9.7525403e-002 -3.5720354e-001  1.2058955e-001 -1.4526727e-001  1.2159204e+000  5.0077044e-001  6.9462964e-001  6.7751026e-001  2.9007410e-001 -1.1040564e+000 -2.0084877e-001  1.6273731e-001  1.5997841e-001  7.0123251e-001  2.5792491e-001 -1.6487638e-001  5.8140760e-001 -2.8147847e-002 -2.0368303e-002  9.9774658e-001  1.1470739e+000  7.6438343e-001 -4.8947947e-001  7.1988217e-001 -2.3080760e-002 -7.9262099e-001 -1.2445897e-001 -3.8310511e-001 -6.2103821e-002 -4.1346866e-001  5.8154287e-001  5.4973744e-001  6.1149008e-001  2.9590396e-002 -4.4873402e-002  1.6863191e-001 -5.7213070e-001  4.0389356e-001  9.5864397e-001 -2.8719715e-001  4.7177776e-001  4.3358323e-001 -2.2703875e-002  3.1961468e-001  5.3595447e-002  5.4264216e-001  1.0442333e-001  1.0393859e+000 -2.8209851e-001  2.7888535e-001 -2.0894563e-001 -8.2507702e-001  3.2351381e-001  1.6245252e-001 -1.5690805e-001  2.7061982e-001  4.8448879e-001 -2.6090744e-001 -3.7470853e-001
  5.4623833e-001  1.1783425e-001 -9.5188458e-001 -5.7067643e-002  1.9173259e-001  9.0417330e-002  6.0774930e-001 -3.0045486e-001 -9.2746657e-003 -2.1893862e-001 -5.0306938e-001  5.4280505e-001  7.4624227e-001  1.9711776e-001  2.8362643e-001  3.9417359e-002 -6.0789772e-001 -5.3685573e-001 -2.1205492e-001  3.0884314e-001  9.4787866e-001 -1.1258755e-001  5.7367807e-001 -7.0843156e-002  1.1355853e-001 -4.0814030e-001  3.8658429e-001  9.2400168e-001  4.3595756e-001 -1.4245230e-001  6.2554848e-001 -4.4198010e-002 -6.0642802e-001 -9.4343689e-001 -3.9071767e-001 -5.1093496e-002 -2.6645872e-001  8.9805346e-001  1.1841339e+000  5.0213594e-001  1.2765901e-003  4.8999098e-002  6.3792689e-002  1.8045810e-001  8.7109174e-002  1.1449602e+000  1.6908277e-002  2.5569129e-001  3.8451293e-001 -2.0042865e-001  6.5166089e-002 -3.2201357e-001  6.0685219e-001  2.9637468e-002  2.9225465e-001 -3.6865046e-001  2.0313236e-001 -2.3665281e-001 -7.3548982e-001  4.0834119e-001  1.3914965e-002 -5.7452703e-001 -1.1567774e+000  5.0080670e-001 -1.8996643e-001  8.2972728e-001
  6.7141215e-001  5.5057539e-001 -3.6381146e-001  7.2333262e-001  4.8021171e-002 -4.8987419e-001  5.0867985e-001 -9.7574745e-001 -2.0776741e-001  8.8505522e-002 -1.1112924e-001  3.5752976e-001  6.0170347e-001 -6.8739378e-002  2.0633292e-001 -2.2892065e-001 -1.0579977e+000 -7.2643733e-001 -8.7867851e-002 -4.2949289e-001  8.8671573e-001  1.5402887e-001 -2.8129157e-001 -9.2245853e-002  2.0142656e-001 -1.0060943e-001  7.4834943e-002  4.0822887e-001 -2.1823806e-001 -2.5800578e-001  7.8499540e-001 -2.7524572e-001 -3.0655895e-001  3.8971378e-001 -2.8395891e-001  2.5190747e-001 -4.5947542e-001 -2.1054337e-001  2.2457859e-001 -7.1460485e-001  5.4154387e-002  9.3035047e-002  5.0816930e-001 -7.1065406e-001  2.0627908e-001  1.0063902e+000 -3.1125074e-001  9.4698292e-002  6.2663239e-002 -9.2581304e-002 -5.3793787e-002 -4.1519944e-001  1.3492843e-001  8.0243045e-001  1.1514063e+000  1.0127211e-002  3.5747751e-002 -1.8271040e-002 -1.4614610e+000  5.4644306e-001  3.2746617e-001 -3.0983748e-001  4.4755816e-001 -5.7768618e-001 -3.6804562e-001 -5.1988814e-001
  9.5092169e-002  9.2006612e-002 -1.5215644e+000  6.8400528e-002 -3.8610372e-001  2.1243823e-001  5.6794210e-002 -6.3601545e-001  1.2535589e-001 -2.0523925e-002 -2.0792868e-001 -3.4832278e-001 -1.2339785e-002  1.1934358e-001  7.7565487e-002  3.8156549e-002 -5.0802068e-002 -2.0216402e-001  8.7776710e-002 -1.4134813e-001  2.7782607e-001 -3.3164352e-002  1.0713619e-001  6.9793392e-001  1.8456307e-001 -6.7730734e-001 -9.8987221e-001 -8.6259960e-001 -1.4165335e+000 -8.6238683e-002  1.9358697e-001 -8.6262819e-002 -4.6055091e-001 -5.0945105e-001 -1.1241488e-001  3.4749512e-001 -2.9381313e-001 -1.2196726e+000 -4.1636780e-001 -6.5584034e-001 -3.5380266e-001  5.1220359e-001  4.5391952e-001  6.7676357e-001  4.2433078e-001  1.3301261e+000  4.1881889e-001  7.0847352e-001 -4.3828962e-004  5.3200406e-001 -3.2108222e-002  1.0794021e-001  7.3223652e-001  3.0054059e-001  5.4419928e-001  1.7904887e-001  2.1380885e-001 -2.0203428e-001 -6.2984732e-001  1.8155794e-002  1.2094768e-001 -1.4072721e-001 -2.2127343e-001  1.4269561e+000  1.7415588e-001  4.2986021e-001
  6.6609247e-001 -1.1134141e-001  6.1361016e-001 -1.0920872e+000  9.9396465e-002 -6.7820881e-001 -6.0759972e-001  7.3019883e-003  3.2067409e-001  2.3871638e-001  2.5794083e-001 -5.2522795e-001  3.0809947e-001  2.3143324e-002  3.7757149e-001  5.7816466e-001  9.3630897e-001  4.5621297e-001 -1.1555974e+000 -2.5399517e-001  1.5092633e-002 -4.6811513e-001  6.7857952e-001 -7.2911343e-002  7.3869573e-002 -5.9001773e-001 -9.4081017e-001 -2.2512529e-001 -2.5281298e-001  4.7284297e-001 -3.3384456e-001  1.5687048e-001 -8.8944277e-002  2.4937948e-001 -1.1973936e-001 -5.0575318e-001  2.1050471e-001 -2.4781777e-001 -6.3761853e-001 -7.5264600e-001 -2.5294045e-002  2.4527506e-001  6.1365909e-001 -9.0240815e-002  3.1836665e-001  4.4445926e-001  9.5023305e-002 -5.2760828e-001  3.8531875e-003  4.7842441e-001  1.4938852e-001  5.4503403e-001  3.1517443e-001  8.5839099e-001 -1.6499777e-001  5.6253159e-001  3.4966286e-001 -3.2029077e-001  5.5400386e-002 -6.4319671e-001  6.2373681e-001 -1.9427767e-001 -5.9935313e-001 -3.7488580e-001 -2.5718107e-001  6.3868706e-001
 -8.2699338e-001  7.4031676e-001  5.8938629e-001 -6.0048158e-001 -1.2321157e-002  4.1186566e-001  4.7755203e-001 -2.3316255e-002  1.1303175e-001  2.1147099e-001 -1.9413355e-001 -2.1028488e-001  1.6321932e-001 -9.8122843e-002  1.2322253e-001 -3.7074190e-001 -3.2963239e-003  2.3306264e-001 -6.6787320e-001 -1.9620953e-001  8.0349821e-001 -4.7866612e-001 -9.3753954e-002 -5.5348550e-001 -3.7736051e-001 -8.0531994e-001  4.0604916e-001  3.4477099e-002  3.8260094e-001 -3.0729724e-001  2.8317723e-001  1.7535788e-001 -5.7344648e-001 -2.4776380e-001  5.2429478e-001  1.1912723e+000 -1.1560543e-002  1.2146825e-001  1.3488604e-001  5.1966495e-001 -4.6249175e-001 -7.7152636e-001 -1.4335954e-001 -5.1460928e-001 -3.2215237e-001 -2.9583184e-001 -6.5749282e-001 -7.0467703e-001 -2.1679799e-001 -1.8191485e-001 -1.8623399e-001 -3.1907329e-001 -1.1516997e-002  2.3423837e-002  1.4186080e-001 -1.1083008e-001  4.5268513e-001  2.6235137e-001  4.0023220e-001  7.0831166e-002  5.9968631e-001  3.7884071e-001 -1.2032982e+000  3.6217108e-001 -1.9972694e-001 -8.3853138e-001
  1.9527810e-001  5.5800615e-001 -1.6773280e-001 -1.1865393e+000  4.1036508e-001 -1.6536530e-001  7.1087742e-001  4.9570050e-001 -1.7552854e-001  1.1459556e-001 -5.2604321e-001  3.7846748e-001  1.1846439e-001 -8.3183583e-002  5.6412466e-001  8.2457749e-002 -2.8537638e-001  6.1078099e-001 -1.4528201e-001 -1.0508656e+000  2.8217639e-001  2.7514200e-001 -2.0568799e+000 -3.0964946e-001 -1.0275211e+000 -8.0822020e-002  7.9497111e-001  4.0446926e-001  8.0521123e-001  2.5701460e-001  5.7252252e-001 -1.5372498e-001 -2.0731139e-001  7.9027301e-002 -1.1730230e-001  2.0398787e-001  3.6131296e-001  5.4464894e-002  2.3261880e-001  2.1625627e-001 -2.7496710e-001 -6.1462362e-001 -7.7047349e-001 -6.7394465e-001 -2.1831056e-001 -1.0506580e+000 -1.5019099e+000 -1.3910629e+000 -6.0346033e-002 -1.1470951e+000 -1.2816037e-001 -1.6186161e-001 -3.8785318e-001 -1.9717397e-001  2.7111936e-001 -4.2133451e-001  5.4260232e-001 -2.1095661e-001 -1.2476482e-001  5.8740531e-001  5.1418645e-002 -2.5261897e-001 -1.3455059e+000 -6.7677072e-001  3.4192986e-001  3.7740875e-001
 -2.3946948e-001  9.1971841e-001 -1.3638649e+000 -2.4109364e-001  1.1836314e-001 -7.8149954e-001  8.6796140e-001  9.5189514e-002  4.2063299e-001  9.2462739e-001 -1.7548014e-001  8.4809835e-001  7.5310291e-001 -2.6064794e-001  7.4300336e-001  2.2628371e-001  4.3696530e-001  1.0981206e-001 -4.6791670e-001 -4.2176644e-001  1.4151260e-001  3.0435816e-001 -9.6959452e-001  1.0291244e+000 -6.7799963e-001  7.6830407e-001 -3.8743229e-001  5.8141864e-001  1.7169929e-002 -3.9954072e-001 -1.6059149e-001  1.8548830e-001 -8.4524122e-001 -7.4131938e-002  3.7955931e-001  4.7506862e-001 -4.2301442e-001 -3.2976800e-001 -1.7957093e-001 -3.1111532e-001 -4.2533058e-001 -8.7880628e-001 -2.3072368e-001 -4.1792996e-001 -5.3609835e-001 -7.9119250e-001 -7.7226285e-001 -5.9873020e-001 -3.6754009e-001 -6.0865086e-001  5.9978351e-002 -3.5759802e-002 -2.4566154e-001 -2.0032756e-001  2.9252387e-001 -4.7018774e-001 -2.1397476e-002 -4.6758782e-002 -2.8572719e-001  9.6442108e-002  1.9722218e-001 -2.8395962e-001 -8.0898920e-001 -5.9455801e-001 -3.4598449e-001  9.1317973e-002
  8.8997161e-001 -6.0072852e-002 -4.8764279e-001 -4.5425614e-002  3.9463403e-001  1.7790088e-001  2.1635350e-001 -2.7036589e-001 -1.6970889e-001  1.5857668e-001 -6.7508512e-001  2.7796078e-001  1.5166716e-001 -2.9569525e-001  1.0524532e-001 -7.3945143e-003  1.4165650e-001 -9.4645466e-001 -6.7137335e-001  8.9788795e-002 -5.7595786e-001 -5.5473339e-001 -8.6957779e-001 -6.9436025e-001 -3.5128004e-001 -3.8590131e-002 -7.0446538e-001 -4.6202219e-001 -2.5510866e-001 -5.6757968e-001 -3.7114623e-002 -3.4086479e-001 -7.9541582e-001 -6.6097981e-001  3.9506727e-002 -9.6543013e-002 -2.7464552e-001  9.1283481e-002 -6.8052549e-002 -8.0589721e-002  3.2301007e-001 -4.8858054e-001 -4.4265319e-001 -7.9863731e-001 -2.4744649e-001 -4.9071891e-001 -5.2993735e-001 -3.4703151e-001 -7.7767958e-001 -6.7866421e-001 -6.6370667e-001 -4.0436124e-001 -4.7936762e-001 -3.7994831e-001 -8.9622947e-001 -1.7326530e-001 -3.1778851e-001 -2.4584549e-002 -6.1754603e-001 -5.9461315e-002 -4.6219337e-001 -1.6590543e-001 -5.9728659e-001 -7.7046091e-001 -3.0125296e-001  2.8400967e-002
 -2.9849248e+000  8.1699267e-003 -5.7767688e-002  3.1239652e-001 -2.8723677e-001 -1.3176946e+000  1.1623162e-001 -5.1859620e-001 -4.0115757e-001 -3.3193677e-001 -6.0625482e-001 -5.9072543e-001 -4.9189982e-001 -4.9038816e-001 -1.0806604e+000 -8.0233067e-001 -4.0358625e-001 -5.7425509e-001 -4.8284443e-001 -2.1531523e-001 -1.2849855e+000 -3.8427518e-001  1.3622686e-001  1.9816886e-001 -1.4022496e-001  2.3992630e-001  9.8145552e-002 -4.4464922e-001 -1.6915197e-001 -1.2125506e+000 -3.8714063e-001 -2.5186182e-001  1.2154636e-001 -1.2330168e-001  1.2724983e-001 -2.1191043e-001 -1.0198022e+000  1.3600648e-001  3.2258439e-001  1.5350532e-001 -3.5821887e-001  2.6587918e-002 -5.2450290e-002  3.5997795e-001 -1.0136962e-001 -3.3941866e-001  1.1175378e-001  4.5912717e-002 -7.4240570e-001  2.5204761e-001 -7.4467120e-001 -4.8950981e-001 -3.3696846e-001 -3.5116894e-001 -1.8902399e-001 -5.9239067e-001 -6.2654269e-001 -5.6374995e-001 -6.8571883e-001  3.2623210e-001 -1.1279473e+000 -9.2245156e-002 -1.9720256e-001  4.9910570e-002 -7.0123231e-002 -2.7693163e-001
 -4.5038574e-001 -1.3698826e-001 -1.3915584e+000  2.6274956e-001 -4.5483258e-001 -2.2677475e-001 -5.6816121e-001 -9.7758174e-001  2.7261084e-005 -5.3237164e-001 -1.2824017e+000 -3.7101757e-001 -1.4448999e-001 -5.0807411e-001 -1.5048045e+000 -1.1626660e+000 -4.0811511e-001 -6.1667989e-001 -3.6448077e-001 -5.1828543e-001  1.7308947e-001  2.8281456e-001  7.8722220e-002 -1.4596671e-001 -1.2697019e-001 -9.8703395e-003 -5.0880554e-001 -9.5337582e-001  5.0284274e-001 -1.9625838e+000 -1.5183122e-001 -6.2422124e-001 -6.7972921e-001 -6.8009208e-001 -4.9997186e-001 -3.4765882e-001 -1.4185090e+000  6.5971169e-002 -2.4236825e-001 -4.8156917e-001 -2.6221110e-001 -9.8833089e-002 -1.2249997e-001 -4.6552246e-001  2.6413639e-001  4.1613983e-001  6.2321182e-002  7.6305586e-001  2.2648260e-001 -1.3030636e-001 -1.2366004e+000 -1.1183980e+000 -2.0878854e-001 -1.1057035e-001  3.6657688e-001 -4.5511058e-001 -3.8456677e-001 -2.9679643e-001 -8.3728879e-001  6.7198578e-003 -2.5704153e-001 -1.0178209e+000 -4.0255864e-001 -2.2303741e-001 -5.0573951e-001  9.6917462e-001
  4.8556350e-001 -1.8253770e-001  3.7333950e-001  5.5895365e-001 -1.8442317e-001 -3.8146567e-001 -7.2801795e-001 -1.3296870e+000 -8.4795919e-002 -2.9632084e-001 -6.8471517e-001  3.2064753e-001 -2.8337748e-001 -3.2929179e-001 -1.5285163e+000 -1.1149287e+000 -7.4966108e-001 -2.8279813e-001  5.4283538e-001 -2.1691877e-001  9.3164758e-001 -7.7348758e-002 -1.2672243e+000  5.5190155e-001 -8.0663812e-002  3.3361482e-001 -8.1832454e-001 -1.5254158e+000 -1.1863776e+000 -1.3916413e+000 -9.0290463e-001 -9.2994918e-001  1.8986345e-001 -9.2687088e-001 -4.5648903e-001 -8.9822691e-001 -1.5468567e+000 -1.1197656e+000 -1.3594719e+000 -7.8777267e-001  1.1249742e-001  1.2078185e-001  4.6753542e-001  5.4697561e-001  3.3867405e-001 -1.1158061e-001 -8.6148340e-002  1.3304876e-001 -3.7038928e-001  1.2504706e-001 -1.4967458e+000 -1.8037987e+000 -3.6459840e-001 -5.8507947e-002  2.1022551e-001 -4.1681206e-002 -3.8500443e-001 -7.0052386e-002 -1.0618426e+000 -3.8599814e-001 -1.1747387e+000 -6.6493553e-001  8.9894229e-001  5.5599799e-001 -6.3576482e-001  1.8708994e+000
 -9.6304774e-001 -2.2018467e-001  2.5083883e-001  9.4425455e-001 -3.7294594e-001  1.2149229e-001 -1.2052596e-001 -1.3540381e+000 -2.1434565e-001 -4.3600989e-001 -1.2952180e+000 -4.2736345e-001  6.5668717e-002  2.2238598e-001 -1.4714750e+000 -5.8170684e-001 -1.0224340e+000 -4.4931990e-001  1.0723230e+000  2.7491034e-001  3.0910785e-001  2.6319414e-001 -8.6982402e-001  9.8394289e-001  5.7886466e-001  4.7126720e-001 -4.6511253e-001 -7.5656705e-001 -2.7671820e-001 -1.2200281e+000  2.6190140e-001 -3.0693495e-001 -8.5684622e-001  6.4546915e-002  2.8211565e-001  2.6129833e-001 -2.9304438e-001 -7.8841569e-002 -9.0126402e-002 -5.5959081e-001  4.7550440e-001  1.0087324e+000  1.4462168e+000 -7.7868848e-001  8.7245745e-001  1.6950200e+000  7.7572770e-001  1.9107943e+000  1.5027368e+000  5.7136240e-001 -5.0782223e-001 -7.1254514e-001  6.7706793e-001  4.8620977e-001 -1.8144332e-001 -1.6315249e-001 -4.0980622e-002  4.6879294e-001 -6.0835280e-001  3.0875008e-001  2.6347838e-001 -2.3883787e-001  1.4566782e+000  3.7934455e-002 -8.0579244e-001 -1.5087315e-001
  5.1723290e-001 -6.2218084e-001 -1.6515809e+000  6.1273190e-001 -4.1128241e-001  4.7778648e-001  2.8172633e-001 -4.6279022e-001  1.2535948e-001 -3.9098855e-001  5.7267394e-001 -7.6852920e-002  1.9049049e-001  5.1400622e-001 -3.9146835e-001  1.1003390e-001 -2.4665119e-001  5.5788807e-002  4.1198170e-001  2.1643952e-001 -1.5611277e-001 -4.7045898e-004 -7.7472466e-001  9.0964610e-001  2.8207513e-001  1.0188446e+000 -3.4775718e-002 -2.0955296e-001  2.2740012e-001 -5.8439366e-002  6.5870491e-001 -1.3699351e-001  8.2776041e-001  1.2636088e-001  7.2084384e-002  5.2051482e-001 -1.0583071e+000  4.0571307e-001 -1.5032912e-001 -2.6576367e-001  7.6669961e-001  9.3918037e-001 -1.1299038e-001 -4.7015588e-001  9.8583834e-001  1.0602797e+000  1.3154466e+000  2.0929170e+000  2.3572834e-001  6.3961082e-001 -8.4138615e-001 -8.4929551e-001  7.5907916e-001  3.4606627e-001  2.4965899e-001 -1.8767348e-001 -3.5846794e-002 -1.6808776e-001 -8.8120836e-001  2.1961320e-002 -1.9059060e-001 -1.5127409e-001  9.7309513e-001  4.7832539e-001  5.7198822e-001  1.1253330e+000
 -6.2810921e-001 -1.3625816e-001  7.0909721e-001  1.8866959e+000  2.8296469e-001 -3.8704540e-001  4.7199440e-001  1.0468779e-001 -1.0557615e-001 -4.3525507e-001 -1.4488572e-001 -5.7592051e-001 -3.6854001e-001  4.2265957e-002 -1.6514778e-001  3.7194740e-001  4.2246556e-001 -1.6099289e-001  9.6784375e-002 -6.8816009e-002  2.6087453e-001  1.6656712e-001  4.0437669e-001  6.4194698e-001  5.8697251e-001  3.9180127e-001 -1.0768737e-001 -1.3856785e-001 -2.5093141e-001  6.0520143e-001 -3.0080154e-001 -2.0800667e-001  7.8930759e-001  5.0889195e-001  2.4008499e-001  9.4349495e-002  1.6154692e+000 -2.7478606e-001 -4.9178051e-001  3.4053645e-001  1.3326793e+000  1.3140974e+000  9.3203093e-001  7.7414352e-002  6.9131350e-001  1.6474790e+000  1.0355662e+000  1.3114278e+000  1.4633309e-001  6.2770452e-001  1.5979173e-001  1.8805298e-001  1.2576998e-001 -1.1652242e-001 -5.6754035e-001 -2.7766059e-001  3.7860665e-002 -2.4615107e-001  1.4750970e-001 -3.8079302e-001 -1.0357994e+000 -2.4551200e-001  2.7295314e+000 -1.6984714e-001  2.7405055e-002 -7.5514739e-001
  3.3414116e-001 -4.9505769e-001 -1.3457542e+000  1.5748654e-001 -5.0238227e-001  2.4684181e-001 -1.9777368e-001 -1.3347713e-001  1.4629530e-001  9.5259506e-002  3.1818188e-001  1.7107174e-001 -1.6169332e-001  2.8781907e-001  2.0123888e-001  2.5197514e-001  2.4864553e-001  5.3483274e-001  6.4507624e-001  8.4625788e-001 -2.1206004e-003  3.0543454e-001  6.9836089e-001  1.5058153e-001  3.6960046e-001 -1.8062717e-001 -1.2560050e-001 -2.4445989e-001 -9.3788625e-002  7.8500451e-002  2.7339875e-001  4.3783948e-001  1.0219623e+000  3.6518310e-001  3.6070748e-001  6.1379397e-001 -6.2377472e-002 -1.8703738e-001  1.7622654e-001 -3.6513130e-001 -4.9045460e-002  4.4229037e-001  4.7234452e-001  1.0874927e+000  6.2291747e-001  6.9016566e-001  9.4649760e-001 -2.1367073e-001 -1.2387099e-002  1.0450603e-001  6.3067570e-001 -1.6852404e-001 -2.1541617e-001 -1.5607595e-001 -1.1297734e+000  8.7828790e-003 -2.7962985e-001 -2.6312389e-001  3.7046463e-001 -1.9445342e-001  3.3280313e-003 -4.0532953e-001  1.9436674e-001  2.1025485e-002  1.0583297e-001  1.2032704e+000
 -2.8590131e-002  2.5756879e-001 -4.1045394e-001  2.0414139e+000 -1.7179833e-002 -4.6295576e-001 -3.6754015e-001  1.1569147e-002 -3.7134620e-002 -6.9066852e-002  9.6136808e-001  4.6067359e-001  9.5063118e-002  5.4427116e-001 -1.7740659e-001  4.8186359e-002  1.0964340e-001  6.5314973e-001  5.7522004e-001  3.1507446e-001  7.8819774e-001  4.0286467e-001  1.3703633e+000  6.8934936e-001  7.7394511e-001  6.1967109e-001  1.4362387e-001  4.0348519e-002  1.0290493e-001  4.3145868e-002  2.7883922e-001 -2.9836994e-002  3.3754617e-002  4.3238610e-001  6.2386842e-001  6.7296941e-001  9.7951866e-001  4.1953612e-001  2.4317114e-001  4.0890893e-001  1.0222857e+000  8.7376192e-001  1.0402072e+000  1.4754691e+000  8.3339146e-001  1.1991957e+000  9.5159455e-001  8.2535056e-001  1.1208680e+000  1.4565842e-001  6.2863304e-001  4.1816037e-001  2.9671502e-001  2.2149595e-001  1.0487787e+000  5.2252799e-001  3.6549784e-001  8.2017383e-002  1.5876879e-001 -3.2798241e-001 -2.2961591e-001 -5.7821298e-006  2.3174216e+000  1.0835022e+000 -4.8742308e-002 -1.6653420e-001
 -7.6577733e-001 -6.3836183e-001  2.5185857e-001  4.0175101e-001 -6.7665465e-002  9.5320118e-002  9.7213396e-002 -5.3344056e-001  5.5775865e-001 -3.9548793e-001  5.5108209e-002  1.7810863e-001  1.7945758e-001  9.3208356e-001 -2.1608778e-001 -1.1858882e-002  6.1252662e-002 -9.5725985e-002  9.6287468e-001  5.1919046e-001  6.9720845e-001 -1.2108442e-001 -3.4180068e-001 -9.8784229e-001  2.0210798e-001 -2.0809006e-001 -3.5289211e-001  4.7916223e-001  4.8869845e-002 -5.0797941e-001 -9.9394542e-002  5.4301631e-002  9.4060614e-002  5.8101526e-001  3.2604926e-001  1.0419293e-001 -5.4686943e-001 -2.7565916e-001  3.2950565e-002 -3.3380568e-001  3.1891103e-001  1.9132125e-001 -6.0189118e-002  2.9343522e-001  4.6513047e-001  1.3712977e+000  7.3958750e-001  7.9113641e-001  5.5475632e-001 -3.1423217e-001  2.1204812e-001  2.6510469e-001  3.7498878e-001 -3.4482684e-001  1.7435415e-001  5.4668694e-001 -3.5609986e-001  1.5785897e-001 -2.3337989e-001 -2.5533118e-002 -4.7293639e-001 -2.8304090e-001  3.6712240e-001  6.3735637e-001  8.3438346e-002  9.6140306e-001
 -7.4863854e-001  5.6380738e-001 -3.8328864e-001  1.0665437e+000  4.6651134e-002  1.8827573e+000  1.1120387e-001  1.0121271e-001 -3.7537042e-002 -4.6902001e-001  3.9013425e-001  2.1219808e-001  1.4365481e-001  2.6132539e-001  2.5631482e-001  6.4113078e-001  1.9847731e-001  6.9600327e-001  1.8883812e-001  9.5315029e-001  5.3414007e-001  1.7593282e-001  7.6930134e-001  7.1163180e-001  3.1950597e-001  3.5883372e-001  4.6625310e-001 -2.2655943e-001 -3.1752509e-001  5.3368367e-001  6.6402167e-002  1.6691465e-001  3.3193601e-001 -2.0996905e-001  2.6432968e-001  1.4612638e-001  2.3191000e-001  4.6441973e-001  3.3793540e-001  7.2863737e-001  4.6030224e-001  4.9450854e-001  5.6817743e-001  1.2762637e+000  5.6394024e-001  1.5935423e+000  1.1552280e+000  8.5306272e-001  8.3359031e-001  7.5767288e-001  6.5456387e-001  8.0926066e-001  4.7377868e-001  3.3771266e-001  3.6438370e-001  6.9805244e-001  3.4742655e-001  5.4092063e-002  1.6033096e-001  1.5845289e-001  7.4689910e-001  3.9119248e-001  1.0484986e+000  4.1437623e-002  3.0488340e-001  2.4133958e-001
 -3.9284762e-001 -1.0700293e-001  1.8006851e-001  1.3363274e+000 -8.2007035e-002  6.2502555e-001  1.6456151e-001 -7.9425763e-002  2.3464595e-001 -4.2910670e-002  2.0512012e-002  2.6494814e-002  2.1431176e-001  4.4434184e-001  2.9113205e-001  3.5245961e-001  7.1522149e-001  1.2599439e+000  6.8295082e-001  1.0029430e+000  6.8892839e-001  3.4272403e-001  1.3236674e+000  1.1032434e+000  5.8154345e-001  9.3170945e-001 -2.2054091e-001 -3.6990909e-001 -1.2174180e+000  7.4033529e-001  2.0409629e-001  1.7580561e-001  1.0929552e+000  6.2522082e-002  4.7248404e-001 -1.2902620e-001  6.1240704e-003 -1.0012060e+000 -4.0858319e-001 -3.1873977e-001  7.6655885e-001  6.8945428e-001  1.1007016e+000 -7.6235515e-001  6.6767240e-001  1.6512793e+000  6.7388273e-001  1.2873818e+000  7.6130167e-001  4.6724237e-001 -2.0541292e-001  4.2664400e-002  8.4019353e-001  5.2818634e-001  8.4184420e-001  1.1441827e-001  3.7918711e-001  5.6429143e-001  8.7856035e-002 -2.9257595e-001  1.0927073e+000  3.1533318e-001  2.3221197e+000  7.4892291e-001  3.3055155e-001 -2.7738616e-001
 -2.4290839e+000  8.5144241e-002 -2.9071403e-003  2.2951637e+000 -5.0049455e-001  6.4325374e-001 -1.6887041e-001 -1.7238996e-001  2.1994444e-001  4.8376851e-001  6.1999629e-001 -5.7135134e-002  4.5585006e-001  3.5896551e-001  2.1037756e-001  2.8231867e-001  1.0631710e+000  6.3496010e-001  4.9616379e-001  9.8920035e-001  5.6638094e-001  1.1307624e+000  1.2461952e-001  7.1742581e-001  6.6633753e-001  9.3235815e-001 -6.1226219e-001 -9.9959650e-001 -7.9844566e-001  8.0282069e-001  6.1934011e-001  5.0981982e-001  4.4764661e-001  4.2055965e-001 -1.4065189e-002  4.1731724e-001  2.6368328e-001 -9.9600030e-001 -3.2760612e-001  2.1708650e-001  5.3990172e-001  6.9383125e-001  7.9056105e-001  4.1322289e-001  1.2619508e+000  1.6929928e+000  3.3994919e-001  1.8354179e+000  1.2854423e+000  5.2588224e-001  4.1718553e-001  2.7744136e-001  7.1056684e-001  9.0589547e-001  7.6871383e-001  4.6702648e-001  3.1477868e-001  6.2828359e-001 -4.7188579e-001 -7.1009371e-001  3.0912675e-001  4.4099836e-001  1.3825402e+000 -1.0159188e-001  7.0738783e-001 -4.0652941e-001
  4.1123916e-001  5.6139226e-001 -7.7998508e-001  1.0478357e+000 -3.1236981e-001  1.0622841e+000 -4.0096380e-001 -7.1896828e-001 -1.7621731e-001  4.5951938e-001 -3.0795641e-001  1.0336778e+000  5.7524555e-001  2.8930690e-001  4.8964412e-002 -1.2420604e-001  1.4593638e-001  3.2113421e-001  9.3206121e-001  9.8475234e-001  6.5808000e-001  6.4772899e-001 -1.6861071e-001  1.4099800e+000 -1.3791085e-001  1.0418232e+000 -6.4360520e-001 -1.1709227e+000 -8.5573227e-001  2.2632940e-001  2.0066110e-001  2.7800414e-001 -6.6456120e-001 -3.1744603e-001  3.2468222e-001  3.2591913e-001  8.4174948e-002 -8.8597184e-001 -1.1601069e+000 -2.6270915e-001  9.0653147e-001  1.0327248e-001  9.6722011e-001 -3.5886767e-001  6.3508377e-001  1.5012111e+000  3.2890095e-001  1.6534577e+000  1.3074824e+000  1.8757745e-001 -2.6950643e-001 -4.7609286e-001  9.2927398e-001  1.0801197e+000  1.4634947e+000  2.6808371e-001  1.1964643e-001  7.0007932e-001 -4.8167814e-001 -4.4376474e-001  6.9055758e-002  1.0443138e-001  1.5831811e+000  8.0242251e-001  9.9924721e-001 -1.0866489e+000
 -1.0656719e+000  3.6605048e-001 -8.6266817e-001  1.1407482e+000 -5.4503847e-001  2.2926591e-001 -6.4527531e-001 -1.1517514e+000 -1.5071691e-001 -1.2957562e-001 -5.4565316e-001  4.5752734e-001  1.1304560e-001 -3.5198792e-001 -1.0771293e+000 -5.7907963e-002  5.8675769e-001 -1.3572596e-001  5.4112090e-001  5.7263383e-001  9.3112798e-001  7.2074704e-001 -7.1333856e-001  2.0389507e-001  1.3736718e-001  3.4322957e-001 -1.2650023e+000 -9.3578603e-001 -1.1240054e+000 -1.4508647e-001 -6.0935790e-001 -3.1684786e-001 -4.2618227e-001 -2.9712192e-001 -7.8525461e-001 -1.6125173e-001 -3.9024960e-001 -1.1064785e+000 -1.4631565e+000 -1.2406992e+000 -2.6912667e-002  9.7954336e-002 -5.6040034e-002 -5.1098460e-001  4.0499632e-001  3.6766876e-001  1.0892271e-001  3.1588633e-001  1.0090631e-001  4.7360646e-001 -3.8148324e-001 -1.1732042e+000  1.8617054e-001 -1.1055557e-001  4.9591277e-001 -3.3352104e-001 -4.3085810e-001  6.4120997e-001 -1.3271876e+000 -4.0630627e-001 -2.4987891e+000 -4.0821493e-001 -5.2891476e-001 -2.8196027e-001  1.2238709e+000 -6.7582226e-001
 -3.2990984e-001  8.1034629e-003 -6.0848454e-001  1.5082144e-001 -2.3597397e-001 -1.5525057e+000 -8.5894810e-001 -4.5543735e-001 -5.4358544e-001 -6.6106970e-001 -1.2405911e+000 -1.0878117e-001 -4.1227508e-002  1.6888347e-001 -7.4783653e-001 -2.2499657e-001 -1.7315115e-001 -7.4475507e-001 -7.2564390e-001 -2.8359531e-001  3.9427058e-001 -1.5599219e-001  2.9169871e-001 -1.2665902e-001 -3.5053003e-001 -1.3903284e-001 -5.8701247e-001 -6.2689752e-001 -4.2836577e-001 -4.8471916e-001 -1.4672689e+000 -4.9747735e-001 -1.5991903e+000 -1.6772884e+000 -4.7727049e-001 -9.5962714e-001 -1.4408818e-001 -6.2746626e-001 -1.3981382e+000 -5.0193171e-001  5.9065533e-001  1.2109293e-001 -1.1684139e-001 -6.6290635e-002  5.2690244e-001  6.4890995e-001  7.1634099e-001 -2.0991800e-001  3.8287150e-001  3.8111195e-001  4.7658646e-001  2.6856211e-001 -1.6438939e-002  1.5398967e-002 -1.1026315e-001 -5.1525276e-001  4.1201666e-002  1.6269652e-001  2.2399152e-001  4.9236351e-001 -1.5315822e+000 -7.0381224e-002 -4.2587066e-001  3.9706760e-001  2.4655686e-001 -5.8737941e-001
  1.3332653e-001 -5.0691088e-001  4.0547557e-001  5.8848500e-001 -7.6007174e-002 -6.1459124e-001  4.6299455e-001 -5.7225785e-001 -2.7400205e-001 -4.5687437e-001 -5.9681336e-001  1.3949255e-002 -2.2857822e-001  1.6646774e-001 -2.6438978e-001 -3.1057830e-001 -5.5493357e-001 -3.5672702e-001 -1.4484989e-001 -8.9214447e-001  2.0073550e-001 -4.2451153e-001  4.8305228e-001 -1.0479966e+000 -1.6674093e-001 -2.2855709e-001  3.3053746e-001 -2.8940056e-002  2.5060621e-002 -4.2816803e-001 -8.2448615e-001 -6.5006623e-001 -1.3741324e-001  2.6144859e-001 -4.1449758e-001 -5.8734232e-001 -6.2663667e-002 -2.5407812e-001 -7.9957783e-001 -2.5304583e-001 -5.3420786e-001 -1.0935950e-001 -5.8528096e-001 -1.9989811e-001  4.8038747e-002 -2.7046269e-001 -1.0897996e-001 -3.9546128e-001 -1.8975031e-001  1.7576724e-003  4.5228269e-001  3.4025618e-001  1.2813505e-001 -5.4556990e-001 -6.5581895e-001  4.4808694e-001  4.3441945e-002  1.5868501e-002  2.6647783e-001  8.3027305e-001  4.6661395e-001 -3.9238639e-001 -3.7104512e-001  1.6523199e-001 -1.6576903e-001 -2.5355633e-001
 -1.7440518e+000 -5.2161971e-001  1.9162039e-001  8.1881620e-001 -5.5481563e-001  1.8651857e-001  1.7424799e-001 -3.7292391e-001 -3.6332506e-001 -6.7060201e-001 -4.5980616e-001  1.2035953e-001 -1.9988594e-001  3.8500446e-001  1.5500661e-001  3.7962860e-001 -2.3140415e-001 -7.5911396e-001 -6.7257911e-001 -9.6893021e-001 -6.9966465e-002  2.5929541e-001 -9.2398553e-002  4.7764136e-001  4.6920532e-002  4.2364928e-001 -4.4085354e-001 -4.4804225e-001 -7.0429849e-001  9.0553259e-001 -5.5190086e-001 -7.9661119e-001  2.3081995e-001  1.2430403e-001 -2.4046735e-001 -6.7981038e-002  8.3921154e-001 -6.7000002e-001 -6.8411790e-001 -4.9237558e-001  4.5315998e-001  9.2161388e-002  4.2725323e-001 -5.9530856e-001 -1.4992770e-001 -6.4377586e-001 -6.8163331e-001 -8.8309089e-001  2.1357852e-001 -3.1260186e-001  9.0709459e-001  9.3153464e-001 -1.0669688e-001  2.7066900e-002 -3.0897146e-001  2.1919027e-001 -4.2453710e-001  2.3087059e-002  2.7412903e-001  4.5403669e-001 -1.6181427e-001 -3.3222273e-002  1.8508026e-001  3.9318135e-002 -5.5697108e-001  4.2164904e-001
  6.6683935e-002 -2.9506285e-002  3.7474340e-001 -7.0208240e-001  4.7188185e-001 -1.1446356e+000  4.5328943e-001  2.4007858e-001  7.3906485e-001 -1.0012824e-001 -4.7975980e-001  2.5797925e-001 -4.0768730e-001 -5.6047873e-001 -3.8851177e-001  1.4347764e-001  7.6440062e-002 -7.8353398e-003 -3.3636373e-001  2.1697109e-001  3.7814466e-001 -1.2436741e-001  2.3539739e-001 -5.0049723e-001 -1.1232566e-003 -2.6706338e-001  4.7052747e-001  6.4866854e-002  7.5819066e-004 -3.9454736e-001 -4.8907989e-001 -1.7235644e-001 -3.8683689e-001  7.2546305e-001 -4.0146552e-001 -7.7220596e-001  3.3245209e-001 -2.8526707e-001 -1.2547099e-001  2.5908505e-001 -2.8754807e-001 -5.6948022e-001 -9.7159639e-001 -8.7381142e-001 -4.1621573e-001 -5.0696069e-001 -8.1714684e-001 -9.4686988e-001 -5.7708621e-001  3.2119205e-001  7.9000012e-001 -1.5241111e-001 -2.3643522e-001 -1.4709549e-001  4.3699044e-001 -4.2418039e-001  3.3491586e-001 -1.2962691e-001  3.6196414e-001  1.0567838e+000 -8.5099400e-003  3.0071970e-001 -5.7608007e-001 -1.3234170e-001 -5.5234018e-001  2.5448301e-001
  3.1738275e-002  7.9173371e-001  1.8599851e-001 -8.4029263e-001  4.2690133e-001 -9.3247213e-002  9.9301365e-001  1.0085942e+000  4.5143538e-001 -1.1929088e-001 -4.8783908e-001 -6.6200184e-002  1.5914622e-001 -2.6745093e-001 -1.5229223e-001  4.4043191e-001  6.0226679e-001  4.8521691e-002  1.9178419e-001  3.7140587e-001  4.2380913e-001 -6.8124443e-001  3.7551837e-001 -9.5380924e-002 -4.8969653e-002 -5.1273305e-001  5.2834086e-001  1.8497389e-001  1.2103405e-001  1.8054796e-001 -5.5765328e-001 -4.1534913e-001 -1.8639290e-001 -5.6252949e-001 -5.7244909e-001 -1.1636281e+000 -1.6188139e-001  9.2279997e-002  1.8067637e-001  7.1815111e-001 -1.0094892e+000 -2.2893165e-001 -1.2835438e-001  5.9487022e-001 -5.5108427e-001 -2.4479539e-001 -3.2679177e-001 -3.4984188e-001 -1.1387203e-001 -2.3942841e-001  1.4909061e-001  5.6530847e-002 -2.6682636e-001 -3.9634675e-002  8.5101949e-001 -1.5241791e-001  2.6207739e-001  1.0977466e-001  6.8279865e-001  2.6373477e-001 -1.5881140e-001  2.2900458e-001 -1.1556763e+000 -3.8289183e-001 -4.2088950e-001 -7.9707654e-001
  6.9001941e-001 -1.8833926e-001  2.0349827e-001 -1.1567108e-001 -3.5915197e-002 -5.5011183e-001  3.0616281e-001  6.0871917e-001  2.4093039e-001  1.3488021e-001 -4.7623554e-001 -3.0573177e-001 -6.3895708e-001 -7.9334114e-001  4.0529000e-001  1.9505388e-001  1.1735421e-001 -1.0608669e-001  1.9637941e-002 -2.7475291e-001 -7.0412219e-001 -4.3652631e-002  5.2477595e-001 -3.4260278e-001 -2.1119932e-001 -3.6224293e-001 -4.9373051e-001 -8.3202526e-001 -5.6732119e-001  1.3921984e-001 -1.1207443e+000 -4.1889768e-001 -1.4032765e-002 -6.3759725e-001 -6.1748769e-001 -1.9366930e+000  5.6643829e-001 -4.9995320e-001 -4.6257941e-001 -4.4525288e-001 -5.6415478e-001 -5.6312747e-001 -8.2490623e-001 -5.4714806e-001 -6.4444060e-001 -9.9368306e-001 -5.5575298e-001 -3.3644890e-001 -3.8238053e-001 -5.0180154e-001  4.1489237e-001  4.9070434e-001 -7.4573759e-001  9.8731195e-003  5.2930483e-002  4.1274158e-002  1.2394682e-001  3.6286206e-001  3.6806690e-001  2.8856503e-001 -3.7569868e-001  3.0476492e-001 -5.6994457e-001 -8.5233718e-001 -2.5596249e-001 -4.9087985e-001
 -2.2161118e+000 -8.0671308e-001 -2.9292489e-001 -1.4008627e+000 -8.0028442e-001 -4.8475145e-001 -4.7164451e-001  3.4152303e-001 -4.6857209e-001 -1.0760254e-001  4.0764230e-002 -8.3851099e-001 -6.6960449e-001 -5.6757593e-001 -1.2991624e-001 -1.4825535e-001 -3.3130544e-001 -1.0131865e+000 -8.5705482e-001 -7.1824187e-001 -8.9897913e-001 -4.4749979e-001 -6.5458309e-001 -2.2674958e-001 -3.6808867e-001 -5.2002274e-001 -4.6301724e-001 -5.2109717e-001 -3.9449898e-001  5.1964004e-001  7.4619399e-002 -1.3774957e-001  1.5953357e-001 -2.5368550e-001 -6.1485238e-001 -6.5695938e-001  1.3807831e-001 -6.5394609e-001 -1.5708052e-001 -7.7533166e-001 -8.8401973e-001 -2.7851551e-001 -1.8314693e-001 -4.2995595e-001 -4.4518073e-001 -4.5853067e-001 -5.9934434e-001 -4.4753700e-001 -6.7247290e-001 -7.1612453e-001 -3.6487777e-002  5.8495458e-001 -2.6164913e-001 -1.4036507e-001 -3.5101589e-001 -2.7333004e-001 -2.8488498e-001  3.5341668e-001  6.4711599e-001 -1.3964391e-001  3.7844518e-002 -1.0000673e-001 -6.2438563e-001 -3.0265594e-001 -5.5769443e-001 -8.6981480e-001
 -1.7734171e-001 -6.9912364e-001  2.6133310e-001 -1.6547675e+000  1.2457082e-001  3.8289714e-001 -2.3089555e-001  1.9205527e-001  6.7451228e-001 -5.8430415e-001 -6.7849362e-001  3.1712462e-001  4.2386855e-001 -1.5198573e-001  1.0940019e-001  6.2418964e-002  6.6374373e-001  1.1872351e-001 -4.7304720e-001 -9.4103146e-001 -1.1793071e+000  8.9649744e-002 -6.1206714e-001 -1.9505349e-001 -6.4552497e-001 -1.4290943e-001 -1.3780209e+000 -1.1244131e+000 -1.3097709e+000  6.0165276e-001 -1.5206143e+000 -1.2405401e+000 -1.0519460e+000 -9.2402279e-001 -1.4201740e+000 -1.8010560e+000  7.8494087e-002 -8.8420296e-001 -7.6370423e-001 -5.0862004e-001 -1.3820961e-001 -2.5075837e-001 -1.1231556e-001 -2.2091962e-001 -2.8273967e-001 -1.3095991e-001 -7.1808087e-001 -4.3765503e-001 -1.6323354e-001  4.6292615e-001  1.8469674e-001  2.3580480e-002 -1.7479228e-001  2.6755128e-001 -6.2887164e-001 -5.8015694e-001 -3.6521161e-001  3.9881852e-001  3.8126580e-002  2.6086582e-001  1.0307230e-001  2.0142644e-001  7.4729091e-003  3.4843199e-001 -5.7576316e-001 -5.0043240e-001
  1.1331637e-001  2.0848051e-001 -2.4610914e-001 -1.1974812e+000 -1.7069934e-002 -1.6544794e+000 -6.8614457e-001  6.3763536e-002  2.5198959e-001 -7.5857389e-001 -1.0521889e+000 -8.8379670e-001  7.5602114e-002 -7.1264834e-001 -2.8602317e-001 -5.0439745e-001 -8.2492833e-001 -7.9127217e-001 -4.9612892e-001 -1.3640179e+000 -1.3709992e+000 -6.3091795e-001 -1.5026995e-001 -6.2595525e-001 -9.5289244e-001 -4.6762354e-001 -2.9623605e-001  1.8520089e-001 -2.1355244e-001  5.9025012e-004 -8.6500838e-001 -9.7223929e-001 -7.7721366e-001 -1.0762438e+000 -1.3137405e+000 -1.1109846e+000 -2.2852620e-001 -5.4171443e-001  5.6435294e-002 -2.3466828e-001 -5.4725285e-001 -6.9974306e-001 -9.6745786e-001 -6.6105699e-001 -7.3588185e-001 -9.2494397e-001 -9.7089311e-001 -1.2238202e+000 -8.1132359e-002 -6.1145553e-001 -2.7761600e-002  4.7881385e-002 -6.8650730e-001 -1.7324774e-001 -7.2156601e-001 -6.2218886e-001 -2.7501411e-001  6.0603091e-001 -1.2047660e-001 -4.3545218e-001 -9.6174505e-001  3.9341002e-001 -1.8295113e-001  5.5345673e-001 -2.4980667e-001 -9.9074247e-001
  1.0702709e+000  1.4403619e-001  1.3385228e+000 -9.8645142e-001  2.3340965e-002 -4.8397016e-001 -2.2622221e-001  3.5706474e-001 -5.1682131e-001 -5.9945924e-001  3.5908623e-001 -5.3115566e-001 -5.7509191e-001 -7.7907559e-001  5.5771403e-002 -2.9466726e-001 -2.4754351e-001 -5.8986609e-001  5.2742543e-002 -2.8884237e-001 -3.4918491e-001 -2.6436819e-001  6.8378769e-001 -8.5376642e-001  1.3977394e-002 -6.7635887e-001  2.8693217e-001 -1.8155029e-001 -3.4559303e-001  1.4956143e-001 -3.2879972e-001 -3.9707540e-001 -8.0107964e-002 -4.3737481e-001 -6.3457786e-001 -5.1403460e-001 -1.8319632e-001 -8.1311502e-001 -3.1038084e-001  3.8925251e-001 -5.0825557e-001 -2.8189581e-001 -5.2454822e-001  4.2343768e-002 -4.1493273e-001 -1.3311063e+000 -5.0284514e-002 -7.2528146e-001 -5.1284654e-001  2.0630880e-001  4.9690195e-002  3.7071660e-002 -6.5169201e-001 -3.8487384e-002 -4.0584984e-001 -4.8806561e-001 -5.9018933e-001  3.2867750e-001  4.5053671e-001  1.1141187e-001  5.5971665e-003  7.0428178e-001 -6.7889541e-001  7.0923389e-001  7.4444909e-001 -1.0022773e+000
  8.8901040e-001  3.6450753e-001  5.5716171e-001 -6.8499809e-001  3.3090063e-001  1.7176106e-001 -1.2429063e-001  2.8701423e-001 -3.8734331e-002  3.6167745e-001  4.6620586e-001 -4.5157507e-001  7.8453997e-003  2.6983142e-001  9.7588898e-001  2.3237473e-001 -2.4020805e-001  5.8119988e-001  6.7001864e-001  4.5477437e-001  1.0879915e-001 -5.6673448e-001  9.9491752e-001 -1.0238687e-001  9.0798406e-001 -1.1968864e-001  5.0719227e-002  2.6104226e-001  1.7178203e-001  1.3836993e+000  3.1200302e-001  4.7418410e-001  1.5621593e+000  1.7755975e+000  9.4814235e-001  5.2679378e-001  1.6355871e+000  8.2669318e-001  9.2243464e-001  7.8150940e-001 -6.5615726e-001  6.0946066e-001  7.2367456e-002  2.1089959e+000 -1.0736838e-001 -9.1888205e-001  7.5306761e-001  3.5561016e-001  6.8821424e-001  3.7982126e-001  9.4555784e-001  1.5712958e+000  1.0324565e+000  5.5504648e-001  6.7458401e-001  1.0936785e+000  6.8230171e-001  6.3832793e-001  1.4963214e+000  7.8529532e-001  1.4740375e+000  1.2809049e+000 -8.6581782e-001  8.2006051e-001  1.4282642e+000 -9.9084627e-002
  1.6538918e+000 -8.4641782e-001  1.2055468e+000 -1.2584589e+000 -2.9772004e-001 -1.2739754e+000 -1.7921970e-001 -3.8516783e-001 -4.4379159e-001  9.2276401e-002  6.8335266e-001 -3.6209041e-001 -7.7743838e-001 -2.0877695e-002  3.8362700e-001 -4.0811754e-002 -4.6259261e-001  1.4506304e-001  5.5679813e-002  1.3847953e-001 -1.0844885e+000 -7.7867737e-003  1.1445278e+000  1.4157358e-001  4.3137498e-001 -3.6179502e-002  3.8252595e-001  1.6191963e-001  4.4836838e-001 -5.4047308e-002  9.6151578e-001  1.8383758e-001  1.5169846e+000  1.9169962e+000  1.6063197e-001  1.0729584e+000  4.4167934e-001  1.2570502e+000  4.5833834e-001  2.6305346e-001 -7.2920928e-001 -5.1842683e-002  5.1745684e-001  4.4380949e-001 -3.7454535e-001 -3.3019507e-001  8.5178029e-001  6.8913377e-001  5.0186497e-002  1.9116584e-001  6.7179032e-002  4.6419133e-001  6.0382861e-002 -3.5932973e-001  1.6470760e-002  6.2134739e-001 -5.9024826e-001 -2.9944707e-001  2.4150700e-001 -2.0413531e-003  7.0008655e-001 -4.0455719e-002 -5.7251987e-001  4.2303619e-001  9.6676623e-002  3.1333533e-001
  6.4265757e-001 -1.9363069e-001 -8.4306518e-001 -1.5630811e+000 -8.1343999e-001  7.4715428e-001 -7.1235332e-001  1.8666671e-001  1.0312645e-001 -1.6084844e-001  4.1932427e-001 -7.4869983e-001 -1.3326460e-001 -2.9007763e-001 -6.3100017e-001 -3.7143123e-001 -1.8397619e-001 -8.5034725e-001 -3.1218810e-001  1.3933289e-001 -7.7960084e-001 -8.8271024e-001  4.5080932e-001 -5.8189315e-001  1.1622069e-001 -9.9666012e-001  1.2085438e-001  3.0618570e-001  7.1056380e-001  2.9547043e-001  6.0871296e-001  1.9106221e-001  5.0726327e-001  5.8759253e-001  2.4791111e-001  6.5323475e-001 -4.5923475e-002  1.0392134e+000  1.0946804e+000  4.2056542e-001 -7.5254119e-001  1.8938745e-001 -1.2906059e-001  1.6389524e-001 -5.8827548e-002 -6.1635494e-001  1.1814266e-001  4.3645978e-001 -8.7090739e-001 -1.6417910e-001 -2.2990930e-001 -6.1385238e-001  2.7164723e-001 -3.9713547e-001 -5.3350396e-002  3.4850745e-001 -5.7580486e-001 -4.0272381e-001 -2.7309208e-001 -2.5244757e-001  3.9531633e-001 -3.8971830e-001 -8.6894793e-001 -6.0960627e-001  6.5478613e-001  1.4421874e+000
 -6.4628188e-001 -5.6461148e-001 -1.2042728e+000 -9.9413558e-001 -5.6255479e-001  3.0834882e-001 -7.8703731e-001 -5.9013350e-001 -6.8600645e-001 -6.1467548e-002  1.4910247e-002  3.6553064e-002 -4.9747646e-001 -2.5771786e-001 -3.0231184e-001 -2.7856402e-001 -8.4995496e-001 -1.7272690e-001 -2.5657072e-002 -6.8508814e-001 -1.0964883e+000 -5.8320590e-001 -2.6056227e-001 -7.3549986e-001 -1.6141442e-001 -5.0980434e-001  5.9797471e-002  1.0249153e+000  6.3015278e-001 -4.1967180e-001 -3.3869958e-001  4.0708677e-001 -6.1402474e-001 -8.9822580e-001 -1.8273500e-001 -3.9397024e-001 -6.6649351e-001  6.4923836e-001  1.2650062e+000  3.4177586e-001 -4.9954672e-001 -1.0570839e-001 -3.8216570e-001  3.5394664e-001 -5.5524927e-001 -5.6134606e-001  3.3005154e-002 -2.3772462e-001  5.1018695e-001  3.3277835e-002 -5.4363193e-002 -7.6036585e-001 -1.8540403e-001 -4.3230773e-001 -2.1706143e-001  4.8758997e-001 -6.5162028e-001 -9.9969908e-002 -5.5737185e-002 -2.9895444e-001  5.5728068e-001 -4.0266839e-002 -9.9062822e-001 -2.1232332e+000 -2.8564119e-001  3.9995216e-002
 -1.1497134e+000 -5.4872026e-001 -7.3636074e-001 -4.8573972e-001  3.0718324e-002 -4.4003697e-001 -2.9369792e-002  3.0820583e-002 -3.9048248e-001  2.0671289e-001  6.0236893e-001 -3.1880075e-002 -3.7050064e-001  2.3793521e-002 -2.6605359e-001 -3.3094951e-001 -3.1325929e-001  2.5461184e-001  1.0091524e+000  2.0189625e-001  5.1252360e-002 -8.1871335e-002  5.7975714e-001 -3.2663520e-001  3.0034398e-001 -2.0103962e-001  6.8890271e-001  5.1297516e-001  1.0647654e-001  5.3473601e-002  6.5434025e-001  9.4935164e-001  9.0134023e-001  6.8671180e-001  5.3784363e-003  1.0826481e-001  1.1049688e-001  4.5966974e-001  3.2015596e-001 -3.4215983e-003 -1.0199435e+000  5.9058250e-002 -2.1831235e-001  1.1906922e-001 -3.1658238e-001  9.6825216e-002  4.4071900e-001  3.3585364e-001 -1.7943034e-001  2.4826846e-001 -1.1396005e-001  1.2414056e-001  1.2053475e-001 -3.4162840e-002  2.2013884e-001  4.1507522e-001  1.5449085e-001 -1.2163038e-001  7.7277574e-001 -1.4386385e-001  3.4643468e-001  2.6344953e-001 -1.4585289e+000  2.2255912e-001 -1.6687669e-001  1.7206283e-002
  7.9060660e-001 -5.3795247e-001 -8.8177919e-002 -1.3705088e+000  3.7789925e-001  6.8487666e-001  1.3695661e-001  7.7752420e-001  2.3502479e-001  2.8867496e-001  8.4729713e-001 -1.4499845e-001 -2.1147862e-001  1.5585453e-001  1.7581721e-001  2.6272937e-002  8.2612874e-001  1.3705019e+000  5.8335026e-001  4.3908723e-001 -9.2873735e-002  2.6033007e-001  2.0273790e-001 -1.1490647e+000 -1.1846564e-001 -4.2037387e-001  6.8599456e-001  5.0166218e-001  6.0896320e-001 -4.9039878e-002  8.1887622e-001  3.2225593e-001  5.4330545e-001 -2.1881359e-002  1.2738027e-001  3.3854975e-001 -5.2303364e-001  5.9191830e-001  1.1283939e+000  3.1035305e-001 -7.5816142e-001 -5.3084392e-001 -1.0151197e+000  4.8918468e-001 -2.6469489e-001 -2.7626122e-001 -4.0872886e-001 -1.0645254e+000 -5.5483525e-001  1.4191400e-002 -3.2787345e-001 -1.8368894e-001 -4.6206027e-001 -5.7703899e-001  5.0041421e-001 -6.5909181e-002  1.1819379e-002 -3.6741590e-001  2.3348442e-001 -6.9531687e-002  8.2791917e-001 -1.1859240e-001 -2.2701368e+000 -7.6448681e-001 -1.2778829e+000  1.6740018e-001
 -4.9195930e-001 -1.2542084e-001  1.0982416e+000 -1.2750831e+000  2.0612700e-002  6.6000927e-002  1.2744880e-001  1.0465411e+000  2.2273578e-002  8.4524533e-001  9.3851739e-001  3.8094979e-001  2.9583023e-002  1.0994814e-002  4.5929352e-001  1.2462117e-002  7.9375700e-001  1.3510664e+000  4.3877200e-001  1.1442702e-001  8.2314836e-001  2.5423599e-001 -9.3804491e-001 -7.8062382e-001  1.9964735e-001 -8.1860202e-001 -4.2581856e-001 -3.8677538e-001 -9.2646681e-001  9.3879442e-002  1.8854689e-002  1.0998269e+000 -9.2832518e-002 -1.0255399e-001  3.3228422e-001 -3.2980497e-001 -3.8969714e-001 -6.2529348e-001 -5.2953754e-001 -5.9363701e-001 -1.0169154e+000 -2.3059919e-001 -9.4678538e-001 -3.3229771e-001 -1.1965737e-001 -2.2497126e-001 -1.7085420e-001 -1.5503322e-001 -3.8990579e-001 -4.1158011e-001 -9.9627259e-002 -1.6568108e-001 -2.9365091e-001  5.2839171e-002 -4.9589988e-001 -2.3784902e-001 -1.6834802e-001 -3.0455312e-001  8.5231705e-002 -2.4197927e-001  5.9387675e-001  3.0855014e-001 -5.9780515e-001 -2.3818949e-001 -1.1424764e-001 -9.1275080e-001
  7.2060423e-002 -1.6382378e-001  8.8556404e-001  3.8496185e-001  2.7837351e-002 -5.9311778e-001  6.2429680e-001  4.3990934e-001  5.1051851e-001  2.0242041e-001  4.9177874e-001 -4.6498176e-001  2.2730001e-001 -1.8829611e-001  5.6064902e-001  1.3707493e-003  1.6634870e-001 -3.3981767e-001  8.3343645e-001  1.1814179e-001  1.3576266e+000  7.5012066e-001  8.7202437e-001 -5.9915929e-002  1.6146038e-001 -1.9608776e-002  5.1293482e-002 -2.6963384e-001 -1.6304602e-001  3.9975650e-001 -4.4338119e-001  2.1039745e-001  2.9793969e-001  6.7987762e-001 -1.1154235e-001 -3.8540858e-001 -5.2247671e-001 -3.5872149e-001 -4.7172339e-001  2.8589879e-001 -7.1292392e-001  6.3755514e-002 -6.1076833e-002  8.2830744e-002 -1.3865415e-001  7.2276594e-001 -2.5013004e-001  1.0818686e+000 -6.4523141e-001 -3.5443442e-002 -8.9923113e-002  2.1506308e-002  1.3464334e-001  3.6341186e-002  4.0075116e-001  1.3163712e-001 -6.3431207e-001  2.3221859e-002  7.9803282e-002 -3.4246188e-001  3.2687635e-001 -5.3467870e-003 -2.5353407e-001 -4.4715962e-001 -8.0471806e-001 -1.5250538e+000
 -9.5989064e-001 -8.8409740e-001 -5.4735954e-002  1.0294006e-001 -1.1600132e+000 -4.7037903e-001 -1.0007875e+000 -1.2801822e-001 -3.6161392e-002 -9.7553802e-002 -1.5627123e-001 -2.8048443e-001 -2.5030254e-001 -3.5832058e-001 -5.5619639e-001 -3.1890238e-001  5.9314621e-001 -4.5128000e-001  1.1180762e-001 -6.3229741e-001  8.1140056e-001 -5.7811581e-002 -2.5630927e-001  7.7741735e-002  6.4105804e-001 -7.1564034e-001 -1.0060455e+000 -1.0130455e+000 -1.0986271e+000 -4.4708911e-001 -4.7830385e-001 -6.4724241e-001  2.9475547e-001  2.6640898e-001 -6.0673567e-001 -8.5492756e-001 -5.1475794e-001 -1.1548670e+000 -1.1317097e+000 -8.8289510e-001 -3.3278513e-001 -1.1711663e-001 -2.2574220e-001 -3.0601597e-001 -2.1504336e-001  2.6097453e-001 -9.7239817e-001  6.7849003e-001 -1.0837831e+000 -4.7185701e-001 -7.6127151e-001 -5.4414193e-001 -7.5254600e-001 -4.1679296e-001 -2.1327304e-001 -2.5351856e-001 -9.7322319e-001 -3.0244463e-002 -4.3076195e-001 -1.0900042e+000 -7.8182350e-001 -1.0893460e+000 -6.9158474e-001  9.8347225e-003 -2.3325381e-001 -1.9014137e+000
 -6.2407272e-001  3.3974301e-001  2.7391806e-001 -3.2543856e-001 -5.7940383e-002 -2.4489371e-001  8.9803295e-003 -2.7339439e-001 -1.6744555e-001  1.2760788e-002 -1.6853424e-001  1.8481572e-001  1.0540617e-001  1.3051076e-002 -4.2009509e-001  1.7389344e-001 -8.2660477e-001  2.4994405e-001  3.2701896e-001  1.2409872e-001  6.2750985e-001  4.4789218e-001 -5.0441157e-001 -1.2540044e-001  3.5515299e-002 -6.3759246e-001 -7.8273406e-002 -4.0803462e-001 -6.3512105e-001 -1.1017630e+000  4.6490069e-001 -3.6981976e-001  7.4581891e-002 -1.5609288e-001 -4.1509986e-001  4.9628224e-001 -2.7234834e-001 -4.6357778e-001 -1.3040671e-001  3.2316007e-002 -6.8122250e-001 -2.0337779e-001 -3.2628799e-002  1.3211154e-001 -7.0749715e-002  6.7397853e-001  8.4135693e-002  1.2387935e+000 -2.7815545e-001  4.8403919e-001 -1.4724157e-001 -3.2755119e-003  6.2010619e-002  4.4307327e-001  7.4878471e-001 -2.5672166e-001 -6.7256914e-001 -2.4031952e-001 -2.2641462e-001 -8.0294901e-001  4.0420550e-001 -8.5656396e-001 -3.2027640e-001 -1.0683807e+000 -4.2038045e-001 -4.7008901e-001
 -6.7466295e-001  4.4990036e-002 -1.2410297e+000  7.6169541e-001 -1.8494874e-001 -5.3605288e-001 -1.8270897e-001 -2.9551306e-001 -1.6644739e-001  1.4381140e-001  4.6755894e-001 -5.4335083e-001  1.8842136e-001 -1.7130990e-001 -9.2661668e-003 -2.8234861e-001  4.4243654e-001 -1.1330709e-001 -4.5317578e-001  7.4479102e-002 -2.8901058e-001 -1.7606649e-001  6.7225569e-001  9.5667413e-001  3.4772895e-001 -2.6112073e-001 -8.4511629e-001 -6.3298154e-001  9.3381682e-002  9.2197058e-002 -1.6255303e-002 -3.0366639e-001  1.0456369e+000  2.1435312e-001 -4.9981209e-001  4.6452773e-001 -7.2127447e-001 -6.8119226e-001 -8.4516989e-001 -6.4218628e-003 -3.5154082e-001  2.0830348e-001  4.3928719e-001 -8.6016468e-002  5.9756125e-001  2.7735100e-001 -1.3481383e-001  7.7086046e-001  1.1520210e-001  3.6125190e-001 -4.6877056e-001 -3.2929259e-001  3.7008111e-001  7.1215927e-001  4.0455714e-001  4.0230596e-001  2.0940693e-001  3.4354257e-001 -4.0380685e-001 -4.8626584e-001 -9.8702080e-001 -1.3298323e-002  1.7021668e-001  3.9969771e-001  3.0214961e-001 -2.4644945e-001
 -4.3452361e-001 -6.7679556e-002 -8.4314791e-002 -1.2987357e-001  4.5043271e-001 -2.6939013e-001  2.8925137e-001  8.6585501e-002  3.4236231e-001  4.9657443e-001  1.2636999e-001  4.5641163e-001  8.2408459e-001  2.2526706e-001  9.7244789e-002 -1.3835658e-001 -3.5492736e-001 -1.9102475e-001  8.6369322e-001  5.3716981e-001  2.6926722e-001  2.2278301e-001 -3.1031164e-001 -6.6680589e-001 -5.9487869e-001 -3.4987672e-001  9.7575521e-001  5.9745596e-001  5.8571802e-001 -1.9627491e-002  5.3573073e-001  1.3788482e-001 -3.3765924e-001 -2.5532045e-001  8.3889423e-002  4.7796971e-001 -1.8584455e-002 -2.1082729e-001  8.5282247e-001  8.4018846e-001 -2.1225884e-001 -1.4018640e-001 -4.7011380e-001 -4.2932824e-001 -9.3600067e-003  7.3886901e-001 -1.4830972e-001  7.4729932e-001  5.5368599e-001  6.4516923e-001 -1.7247717e-001 -5.8227580e-002  9.0573574e-001  6.9403869e-001  8.9695762e-001  2.5108507e-001  8.2765995e-001  1.6399043e-001 -3.5463766e-002  7.9938497e-001 -8.6442385e-003  8.1482683e-001 -3.5965812e-001  6.2796256e-001  7.9945785e-001  8.0875155e-001
 -7.7517604e-001 -3.0355275e-001 -1.5966148e+000 -7.3241893e-001 -6.6596158e-001  4.6571652e-001 -1.6276284e-001 -1.0236997e+000 -3.4652081e-001  7.2646595e-002 -1.0769712e-001  1.8155771e-002 -3.0877629e-001 -4.7038868e-002 -8.6970916e-001 -5.2856083e-001 -9.1527681e-001 -7.3156184e-001 -1.5018902e-001 -8.3025270e-003 -6.8831146e-001 -4.3161885e-001 -2.1798841e-001 -7.5515045e-001 -5.5222576e-001 -3.4443129e-001  2.1964346e-001  5.4616889e-001  6.6188207e-001 -4.9658540e-001 -1.2643519e-001 -3.1209469e-001 -8.3178655e-001 -1.2754033e+000  9.4448267e-002  5.9317498e-001 -7.3718905e-001  8.9149474e-001  1.0129099e+000  7.0824765e-001 -2.3611260e-001 -4.8172768e-001  1.7945142e-001 -4.0973292e-002 -1.6783349e-001 -2.1259302e-001 -1.9345281e-001  4.7175955e-001  5.8658552e-001  2.0941847e-001 -7.9320811e-001 -1.0414563e+000  7.0442100e-001 -8.1436400e-002  6.5000233e-001  3.8066333e-001  5.0087510e-001  5.0738471e-003 -6.5271027e-001  1.2967345e-001 -6.0532460e-001  6.1484498e-001 -5.0396814e-001 -7.9648651e-001  4.7390263e-001  1.5278692e-001
 -8.2793620e-001  5.2598171e-001 -7.1894289e-001 -2.2067225e-001  5.3271733e-001 -6.1860083e-001  5.9194891e-002 -1.2018356e-001 -2.4407638e-001 -5.0613270e-001 -5.2249666e-001 -1.8548169e-001 -4.7519527e-001 -4.9700253e-002 -1.5085789e-001 -3.4009115e-002 -5.1651470e-001 -8.4596509e-001 -4.1008686e-001 -8.4281618e-002 -1.0399986e+000 -1.6049448e-001 -6.3140322e-001 -3.6556334e-001  6.9087062e-002  8.3436260e-004 -5.9162717e-001  3.1190246e-001  3.7016604e-001  3.8268448e-001 -5.6105779e-001 -2.7029601e-001 -3.7955959e-002 -4.2124620e-001  6.9794367e-001  2.4422646e-002  1.6322989e-001  4.3596971e-001 -1.8979625e-001 -6.9809541e-001  2.7300408e-001  1.3225915e-001  2.3625794e-001 -2.2956840e-001  4.6628304e-001 -4.6466597e-001  5.8214204e-001  3.0448072e-001  2.9888042e-001  1.9848264e-001 -4.6485677e-001 -4.0412666e-001  3.2421255e-001  5.2368679e-002  4.9011574e-002  1.9093346e-001  3.9858145e-001  4.5871289e-001 -3.9368737e-002 -1.6748953e-001  2.0807393e-001  2.0613393e-001  3.2000334e-001 -1.5230317e-001 -3.0084674e-001 -9.5761646e-001
 -5.3290025e-001  7.7515129e-002  8.1775813e-001 -9.2677558e-001  1.2948815e-001  1.1303066e-002  3.6811445e-001 -5.0971030e-001  4.0578491e-001 -4.2324325e-001 -4.6070902e-001 -3.0896695e-001 -3.3645359e-001 -1.4068071e-001 -5.3547791e-001 -5.3112139e-002  5.6972966e-001 -1.5198696e-001 -5.2897293e-001 -8.2625856e-001 -1.2895761e+000 -5.7900104e-001  1.6571969e-001 -2.7449701e-001 -1.1223209e-001 -9.9771315e-002  3.9965405e-001  3.7096855e-001  3.0682539e-001 -9.7449286e-001 -3.7370939e-001 -5.2125175e-001 -6.2391872e-001 -9.2589829e-001 -4.0964657e-001 -7.3612522e-002 -8.7379650e-001  2.8306917e-001  2.2751370e-001 -2.3015591e-001 -2.3382155e-001 -3.8977627e-001 -7.3569953e-001  2.2141588e-001 -2.3836759e-001 -1.1273217e+000  6.8590733e-001 -5.8587269e-001  5.8182668e-001  1.4591904e-001 -1.9869761e-001 -5.4152363e-001 -4.3619202e-001 -3.4272584e-001 -1.6222067e-001 -3.8945165e-001  2.0153383e-001  3.5670429e-002 -6.5690234e-001  1.2349522e-001 -4.0566329e-001  2.5567266e-001 -1.2663733e+000 -2.0741007e-001  5.4787988e-001 -1.1032738e+000
  4.6767933e-001 -7.7951107e-001 -4.9504105e-001  6.9588624e-001  4.1562351e-001  4.6384767e-001  5.3112678e-001  4.0374686e-001 -3.0048949e-001 -5.7180849e-001 -3.2574410e-001 -3.7443650e-001 -6.3021651e-001 -2.7153507e-001 -4.6676239e-002 -8.2576183e-002 -5.4977356e-001 -6.8898015e-001 -3.6292850e-001 -4.6863276e-003 -2.4294897e-001 -4.2976978e-001  5.8264566e-001  4.1483808e-001  6.0655154e-002  3.7465804e-001  9.8681337e-001  1.2426276e+000  1.6729663e+000  1.3361801e-001  2.9251720e-002  4.1420980e-002 -1.9534998e-001 -9.8328355e-001 -3.1709587e-001 -1.8869639e-001 -9.9986530e-002  1.2724037e+000  1.4818469e+000  4.5868276e-001  8.0374528e-001  5.0402509e-002  3.5998105e-001  8.8619432e-001 -1.9473514e-001 -3.3913620e-001  3.7539222e-001 -1.1923809e+000 -2.3773945e-001  1.8402167e-001 -5.6841183e-004  2.0156777e-001  7.3728911e-002 -6.2305767e-001 -3.4322032e-001  1.6187346e-001 -1.3082627e-001 -4.1357301e-001 -8.6457458e-002  8.5550188e-002 -2.1888753e-001 -2.9897325e-001  8.4527374e-002  8.2169198e-001 -5.1090617e-001  1.5243606e+000
  8.5132542e-002 -8.0907407e-001 -2.6901527e-001 -7.2270165e-001 -5.7824526e-002 -1.1690178e+000 -2.4416073e-001 -2.3141578e-001 -1.0323980e-001 -1.0028320e+000 -8.0411282e-001  2.9414139e-002 -3.9855945e-001 -5.0704813e-001 -4.8788759e-001 -3.7417767e-001 -5.7704174e-001  5.4901910e-001  1.4416219e-001 -7.9836524e-001 -4.6531622e-001 -3.2111060e-002 -6.9688773e-001  6.4929753e-001 -5.3677389e-001  1.1103417e-002  5.1272909e-001  4.4418316e-001  1.6892135e-001 -4.2719076e-001 -1.1231204e+000 -8.6838796e-001 -7.7409579e-001 -3.1905041e-001 -1.0551813e+000 -1.4108764e+000  1.4352588e-002 -2.5370593e-002  7.6586981e-001  4.2803600e-001  4.8017090e-001 -3.0403835e-001  2.3690010e-001 -5.5788848e-002 -6.0576029e-002 -8.3131075e-001  3.4684898e-002 -9.2221838e-001 -5.8576204e-001 -5.1349249e-001  8.1012013e-002 -5.9128779e-002 -6.7033402e-001 -8.0475404e-001 -8.2988141e-001 -3.9678220e-001 -6.3419845e-001 -2.0529448e-001 -7.3638566e-001 -2.1543261e-001 -1.1787039e+000 -4.2112083e-001 -3.4839438e-001 -5.6926832e-001 -3.3727528e-002 -7.9710487e-001
 -1.4915837e+000 -3.0804459e-001  8.4389793e-001 -7.5080458e-001 -6.1201628e-001 -3.2281809e-001 -2.0709987e-001  1.7564261e-002 -5.2766005e-001 -6.3467242e-001  2.0222550e-001 -5.2119018e-001 -8.8455801e-001 -1.5577277e-001 -5.2608892e-001 -5.3960459e-002 -5.7643506e-001 -3.0744829e-001  9.5596181e-002 -4.9140408e-001  1.2511360e-001  1.0153595e-001  4.2579655e-001  2.3339330e-001  1.5602928e-001  1.1994660e-001  6.5625351e-001  7.8379783e-001  7.6293140e-001 -3.6207756e-001 -1.6249444e-001  2.4400258e-001  3.5335070e-001 -6.9129550e-003  5.0151230e-002  5.8518341e-002 -9.7711855e-002  3.9473311e-001  8.1675280e-001  2.9882924e-001 -3.5017949e-001 -1.6057470e-002  3.7034022e-001  3.2864944e-002 -4.6931256e-001 -3.7316968e-001 -3.6359415e-001 -8.2876870e-001 -8.1437970e-001 -5.2848070e-001 -5.0565985e-001 -2.1234393e-001 -4.6841410e-001 -1.0069982e+000 -6.2530205e-001  2.2260153e-001 -5.2431653e-001 -2.0131533e-001 -2.9151939e-001 -4.6176879e-001 -1.3557785e-001 -5.5559857e-001  3.7675935e-002 -2.4386975e-001 -6.6721679e-001 -3.5229780e-002
 -6.3662651e-001  7.4233788e-001  7.4802069e-002  6.1393496e-001  4.3522774e-001  1.7641455e-001 -2.7393570e-001  5.4666347e-002  3.4262031e-001  4.0049427e-001 -1.3019828e-001 -2.6509006e-001 -6.0341158e-002  4.8701470e-001  2.8470737e-001 -5.3144997e-002  2.7614902e-001 -2.0633844e-001 -7.6047971e-001 -3.2461099e-001 -9.5279108e-001 -9.2301312e-002 -7.5582925e-001  2.6593777e-001 -1.8311484e-001  1.8693324e-001  1.5772098e-001 -1.0866188e+000 -1.2906677e-001  3.9932820e-001 -1.7489196e-001 -1.2927524e-001  5.7731320e-001  3.3462404e-001  1.4165373e-001 -4.8193438e-001  9.6948529e-001  1.6010393e-002 -9.6800117e-001  1.0575554e-001  8.0063601e-001  1.0170924e-001 -7.5366933e-001 -2.4063266e-001  1.5914488e-001  3.3503640e-001  5.4481291e-001 -4.0908150e-001  2.9752777e-001 -1.2424600e-001  7.1093938e-001  1.1079594e+000 -3.9414042e-002  1.6888452e-001 -9.1546137e-001  6.2283348e-001  2.4240861e-001 -1.2303626e-001  8.3356341e-001 -4.9565572e-001  9.3985179e-002  7.4267819e-002  4.7295417e-001  8.4965992e-001 -1.7583781e-001  7.2610799e-002
  3.4037680e-001  5.6405584e-002  9.9554498e-001  4.8917901e-001  6.1468004e-001  1.0367588e+000  3.0921964e-001  5.4761870e-001 -2.0167398e-001  4.4932871e-001  3.9499402e-001  4.4998210e-001  9.3697760e-002  4.4111394e-001  7.6087741e-001  1.0010326e+000  2.0230526e-001  6.0094623e-001 -1.2065801e+000  3.7864223e-001  7.5089449e-002  3.0269793e-002  7.3915887e-001 -1.5005789e-001 -2.4247913e-001  5.7543759e-001  1.6742503e+000  2.1743432e+000  1.6481339e+000  1.1599976e+000 -3.3748398e-002  4.4873663e-001  2.1821572e-001 -7.5073712e-002  5.6391520e-001  1.4327028e-001  5.3864663e-001  1.4525040e+000  1.8341968e+000  1.1989993e+000  6.1765496e-001 -1.2940939e-001 -1.5760710e-001  6.2978167e-001  1.3827623e-001  6.7964203e-001  3.1258916e-001 -5.1475315e-001  1.0407807e+000  3.6199350e-001  7.5483363e-001  5.2039032e-001  1.5628130e-001 -2.9365329e-001 -9.1131801e-001 -1.4657169e-001  4.7848687e-001 -9.4769976e-002  4.5483451e-001 -6.2484508e-002  7.6496630e-001  2.8370975e-001  1.3729616e+000 -4.6654940e-001  8.0886259e-002  4.0805891e-001
  2.0541303e+000  3.0120996e-001 -5.0809363e-001  1.1199360e-001  5.9305121e-001  1.3250306e-001  2.7767680e-001 -2.0198714e-001  1.7979041e-001 -6.1421698e-001 -8.6626484e-002 -1.7071474e-001 -3.8401583e-001 -4.6629104e-003  2.8365679e-001  3.4947979e-002 -2.5902518e-001  2.4670028e-001 -4.8855551e-001 -1.2203553e-001 -1.1753161e+000 -2.8944357e-001 -1.9604030e-001 -4.6342231e-002 -6.8751639e-001 -9.8194764e-002  1.5127059e+000  8.2100270e-001  5.5890971e-001 -1.4242825e-001 -6.8232020e-002  9.5735981e-002 -1.0752001e+000 -8.5933475e-001  7.3430756e-002 -3.2871671e-001  1.3746685e-002  2.6445504e-001 -3.9725781e-001  5.0237044e-001  4.8433756e-001  1.0739591e-001 -4.5129517e-001  2.3794670e-001  1.0634471e-001  2.7468857e-001  8.8531486e-002 -1.3850064e-001  6.4385848e-001 -4.2236654e-001  8.0116998e-002  3.8230580e-001  8.1503211e-002 -5.8031983e-001 -1.1492267e+000 -9.2086890e-002  1.0899224e-001 -1.9784526e-001 -4.7322539e-002 -2.3448824e-002 -1.1933127e-001  3.7217416e-002  7.0849356e-001  6.4257563e-001 -1.9953906e-001  7.7930736e-001
 -6.1854347e-001  3.0861091e-002  9.1392248e-001  2.7937382e-001 -1.2874062e-001  3.6191548e-001  3.8245180e-001 -7.2937393e-002  1.8594620e-001 -2.9003382e-001  5.6387928e-002  5.1403433e-001  1.0551778e-001  1.2686778e-001  7.3652392e-001  4.8672918e-001 -1.1611695e-001 -5.0352535e-002 -3.6323286e-001 -5.5074802e-002  1.6071125e-002  1.7241935e-001  8.6881010e-002  4.1189542e-001 -2.8957262e-001  6.2400985e-001  1.1490466e+000  1.6898758e+000  1.3482231e+000  3.7379637e-001  5.1891614e-001  6.6777529e-001  1.0165138e-002  6.9634903e-001  6.6132342e-001  5.3399170e-001  7.5127814e-001  9.1589642e-001  1.6163947e+000  7.5114525e-001  7.9306712e-001 -1.4959830e-002  4.7673861e-001  4.5005672e-001  1.5267970e-001  1.9535901e-001 -1.4915579e-001 -2.6233357e-001 -7.7584508e-001 -9.3899126e-001  7.3570017e-001  6.3656207e-001 -6.6764611e-001 -7.1113378e-001 -8.9110439e-001 -6.4254804e-001 -8.9023901e-001 -8.1854303e-001 -2.5542760e-001 -2.3351252e-001 -4.0310346e-001 -5.2224632e-001  9.5081550e-001 -3.4529250e-001  2.0998199e-001 -1.0761537e+000
 -8.4575273e-001 -1.0721779e-001 -3.4151131e-001 -1.7390000e-001 -5.3859160e-001  7.0372873e-001  8.8056040e-001  8.8252745e-001 -4.2051567e-001 -1.3072203e-001  1.1677479e+000  8.1180637e-003 -6.4997385e-001 -4.2444978e-001  1.4587469e+000  1.0782207e+000  1.0795460e-001  4.0251109e-001 -2.9554844e-001  4.4022369e-001  5.9066803e-002  2.1872623e-001  2.7172865e+000  1.3860512e-001  8.3292323e-001  4.7085739e-001  8.6456816e-001  2.4571465e+000  1.6075798e+000  9.0996003e-001  1.3490340e+000  1.6255558e+000  5.6932913e-001  6.0603915e-001  1.3333721e+000  1.3118183e+000  7.8883591e-001  1.8902063e+000  1.7966281e+000  1.3279461e+000  2.0757419e-001  7.2453492e-001  7.1422128e-001  2.4641922e+000  5.2011387e-001  4.7600379e-001  5.0649913e-001 -7.5199115e-002 -6.0738151e-001 -4.0630182e-001  7.8118273e-001  1.0971442e+000  6.2172728e-001 -9.8429135e-002 -8.6018385e-001  8.4107864e-001  1.3940620e-001 -1.7331214e-001  3.5920275e-001  6.4691425e-001  1.5703922e+000 -8.7821733e-002  7.1451593e-001  5.6047090e-001  4.0294505e-001  2.4368429e+000
 -4.3256731e-001  4.2359798e-001 -9.6360698e-001  9.4847102e-001 -8.8743573e-002 -1.6239431e-001  2.1151915e-001  6.8686411e-001  7.6510400e-002  5.3162218e-001  1.8834704e+000 -3.5484098e-001  1.4116895e-001  4.7655686e-001  1.4784122e+000  7.6055893e-001  3.5405118e-001  3.2266764e-001 -3.0181674e-001  5.6124507e-001  6.4427868e-001  1.5217911e-001  1.9694098e+000  4.9160154e-001  7.1879396e-001  5.1020896e-001  7.9836877e-001  5.4926516e-001  1.1510084e+000  1.6190366e+000  9.5348529e-001  1.3059794e+000  1.6149157e+000  1.0545621e+000  1.0303827e+000  6.4631151e-001  2.2033000e+000  1.2780282e+000  1.0966190e+000  9.6039478e-001  2.3825037e-001  7.1048054e-001  9.9737701e-001  2.0374014e+000  9.3394604e-001  9.8416704e-001  8.5124252e-001  1.6932784e-001  4.1044330e-001  1.6966961e-001  1.1696210e+000  1.8460813e+000  7.3357429e-001  7.8853370e-001  6.4684281e-001  7.1969724e-001  5.6009728e-001  3.4508191e-001  1.6188671e+000  5.5247737e-001  1.3535420e+000  5.5408443e-001  7.9933021e-001 -2.1000004e-001  5.7588000e-001  2.5566531e-001
 -4.7200069e-001 -7.4699060e-002  2.5726806e-001  7.7948472e-001  2.4320987e-001 -8.9683503e-001 -1.6226084e-002  2.9020834e-001 -3.8467440e-002  4.1947797e-001  5.5373351e-001  7.0174462e-001  1.7460209e-001  2.3153809e-001  9.8824839e-002 -3.5972617e-001  1.4170257e-001 -4.1652493e-001  6.8294301e-001  2.5557793e-001  1.0385914e+000  6.7812280e-001 -3.8379136e-001  8.8201746e-001  2.6257206e-001  4.0695223e-002 -9.3405579e-002 -3.6599243e-001  2.2403696e-001 -2.9321657e-001 -4.9653016e-001  1.8029122e-001  4.5228102e-001  5.8816034e-001  3.3474804e-001 -3.0578571e-002  3.3312939e-001  5.1117071e-001 -1.8299637e-001  2.6819211e-001  4.7989725e-001  1.3477329e-001  9.2043110e-001 -2.4000535e-001  1.9663815e-001  5.3300696e-001  2.4473801e-003  1.0948224e+000  5.9434276e-001  4.2596968e-002  1.2049429e-001  8.7823056e-001  7.0618755e-001  2.2640220e-001  8.6605069e-002  1.1903885e+000 -7.2432120e-002 -8.1701975e-002  5.6488903e-001  2.2808235e-001  1.0843733e-001  4.8519112e-001  4.5101060e-001  3.3942294e-001 -1.9681580e-001 -1.9614790e-001
 -1.2044279e+000 -7.8682062e-001 -1.0167233e+000  7.7093579e-002 -6.2481775e-003 -1.0314459e-001 -4.8496201e-001  1.0410027e-001 -2.1827094e-001 -1.4761113e-001 -1.3484331e-001 -2.4903367e-001  1.3035881e-001 -1.0654490e-001 -3.4080217e-001 -4.1943461e-001 -7.1829211e-002 -3.7442587e-002  5.9285729e-002  1.5924589e-001 -8.1258438e-001  8.0975798e-001  8.8657257e-001  1.0662286e+000 -2.2007449e-001  9.2258985e-001  6.0826883e-002 -4.3866462e-002  3.2412157e-001 -3.2844593e-001 -1.0748693e-001  1.7590745e-001  4.1133296e-001 -2.3058598e-001  6.7844131e-001  4.0175676e-002 -4.0759340e-001  7.2042973e-001  4.6327646e-001  4.3369593e-002  4.8156295e-001  1.5963658e-001  2.5592707e-001  6.6455579e-001  1.4609723e-001 -1.1178025e+000 -2.9673475e-001 -2.7437937e-001  2.7009769e-001  4.7584849e-001 -3.6822037e-001  5.7679196e-001  4.0076245e-001  2.0226965e-001 -5.4626375e-001  7.1862349e-001  6.6824527e-001 -1.7023572e-001  8.9080802e-001  5.2546321e-002 -7.6890291e-001  1.7200734e-001  1.5606941e-001 -2.8229120e-001 -5.8858781e-001 -3.6405094e-001
  6.7955866e-001  4.2818789e-001  8.5171908e-001 -7.4411391e-001  6.2858865e-002 -2.4109192e-001  4.8618357e-001  1.9686473e-001 -7.9456430e-002 -2.4499427e-001  2.7159481e-001  5.4802471e-001 -1.3514895e-001 -7.3093629e-002  2.0539628e-001  2.9272654e-002 -5.4166213e-001 -3.7794713e-001 -7.2411737e-003  4.7765081e-001 -4.3234128e-001  2.1917469e-001  2.9005927e-001  4.6638696e-001 -2.8210582e-001  5.1323469e-001  5.6831207e-002  4.7730188e-001  4.8060920e-001  4.8653621e-001  5.7151028e-001  3.3292729e-001  7.4605247e-001  5.4704398e-001  4.4033975e-001  5.6636629e-001 -8.2271588e-002  7.5732353e-001  5.8449934e-001  2.1859387e-001  7.0919561e-001 -1.7380278e-001  1.6983130e-001  5.1168532e-001 -2.4484593e-001 -9.0316625e-001  7.0161600e-002 -3.6480298e-001 -5.4548968e-001 -1.7188850e-001 -2.4309957e-001 -2.2882250e-001  2.4570193e-001 -2.6450655e-001  3.8818598e-001  3.2084682e-001 -1.7306605e-002  3.2196432e-002  7.4113017e-001  5.9897142e-001 -1.8580900e-001  9.8399547e-002  6.2350438e-001  9.3391220e-001  8.2597457e-002  3.3055220e-002
  1.2018579e+000 -7.9948756e-002 -4.0296909e-003  8.2845749e-002 -1.9809802e-002 -1.1787772e-001  1.3294002e-001 -4.0335311e-002 -2.7977711e-001  3.4724202e-001  5.1666998e-001  3.9812253e-001 -1.8307718e-001  1.9771587e-002  1.7630065e-001 -9.4506507e-002  1.2529268e-001 -1.4734087e-002  1.6117932e-001  4.1599569e-001 -5.7246953e-002  6.3442534e-001  6.5924906e-001  1.3531069e+000  1.3082969e-001  8.2783637e-001  1.1623140e-001  7.0650383e-001  7.5287118e-001 -3.3623462e-002  2.7349797e-001  6.9241039e-001  8.8563902e-003  2.1015785e-001  3.7821618e-001  6.1124987e-001 -2.5261960e-001  6.6949640e-001  9.8454518e-001  2.5134042e-001  9.3893262e-001  1.1151611e-001  1.3154201e+000  7.8107351e-001  5.8595324e-002 -1.0132462e+000  1.2112145e-001  1.3268180e-001 -1.1022494e-001 -1.8281747e-001 -2.8653658e-001 -1.4256860e-001  3.0014023e-001  2.8131785e-001  4.2472589e-001  5.0310983e-001 -1.9303589e-001  8.4830790e-002 -4.3980986e-002  2.4084342e-001 -7.8836847e-002 -3.2140852e-003  1.4983640e+000  5.6445278e-001  2.9442968e-001 -7.6536405e-001
  5.8230373e-001  3.6153332e-001  4.5354183e-001  5.0230774e-001  3.9845263e-001  8.4163382e-001 -1.1845276e-001  1.9289041e-001  2.4094431e-001  5.6025249e-001  9.3925611e-001  7.8300717e-001  5.9918715e-001  9.2858244e-001  3.9537486e-001  7.8183798e-002  4.4680993e-001  4.8769409e-001  2.9702797e-001  3.3110637e-001  4.8529536e-001  5.7238419e-001  1.1878368e+000  1.1966194e+000  1.2448487e-001  4.8428647e-001  2.6966477e-001  9.6038869e-001  3.8326079e-001 -1.0172084e-001  1.3162158e-002  3.9889550e-001  6.0977479e-002  9.3562155e-002  6.5068671e-001  5.2097521e-001  1.2358969e-001  6.7289892e-001  7.1836582e-001  3.5802232e-001  6.1818563e-001  5.5421011e-001  2.5365151e-001  1.0173191e+000  3.6657150e-001 -1.2523456e-001  9.0778534e-001  3.6336421e-001  3.8390204e-001  5.6246472e-001  2.7400529e-001  8.2690048e-001  4.8928134e-001  7.5671387e-001  1.0767349e+000  8.8202418e-001  7.2950823e-001  3.6693276e-001  5.2460600e-001  2.1703774e-001  5.7534165e-001  2.0458494e-001  2.1577141e+000  1.3602598e+000  5.3907545e-001 -1.1595048e+000
  2.6028806e-001 -3.2423763e-001  3.3321751e-001 -3.4576541e-001  5.6139961e-002  2.5812785e-001 -7.0739758e-001 -2.0092938e-001  3.1126025e-001  2.6570239e-001 -6.0124255e-002  2.0320032e-001 -5.9955110e-002 -3.5788953e-002 -3.4935681e-001 -4.1419647e-001  7.0341610e-001 -5.0243700e-001 -8.6717781e-001 -1.5820694e-001 -7.2360422e-002 -2.8893235e-001 -9.0728429e-002 -5.1836030e-001 -4.5164010e-001 -2.9448111e-002 -4.6057935e-002  1.2914939e-001 -4.0529821e-001 -7.0964032e-001 -1.4588555e-001 -1.5809298e-001 -2.3794044e-001 -1.1753561e-001  4.2541733e-001  3.6833759e-001 -6.9577939e-001 -2.0356356e-001  7.3963457e-002 -6.4556978e-001  6.9236854e-001 -3.9264690e-001 -3.0965333e-001 -6.4558705e-001 -2.2854265e-001 -1.1009033e+000 -5.0870025e-002 -5.4067214e-001 -5.0070630e-001  2.5639646e-002 -9.0609806e-001 -4.9041077e-001 -5.8198300e-001 -4.7031628e-001 -4.1341406e-001 -2.9320988e-001  2.2960444e-001 -1.4408376e-001  1.6055205e-002 -7.8392533e-001 -7.0779759e-001 -2.5133218e-001  1.1775201e+000 -1.8473498e-001 -3.8532288e-001 -4.9268509e-001
  8.5658648e-001  4.4125045e-001  1.7562253e+000  6.1872877e-002  2.9131058e-001 -1.0298664e+000 -1.0120999e+000  5.9149835e-002  9.1084419e-002  3.2535201e-001 -6.3812454e-001 -1.1639292e+000 -7.5165803e-001 -9.6730382e-001 -1.0564109e+000 -6.3942658e-001 -3.1375952e-001 -1.1194933e+000 -7.1492461e-001 -3.3124734e-001 -9.1540365e-001 -5.7492729e-001 -5.8168057e-001 -6.8104720e-001 -4.1724477e-001 -8.6834728e-003 -6.3246516e-001 -4.7442479e-001 -1.9918725e-001 -3.1199403e-001 -9.9273173e-002  3.5324004e-001 -5.0844022e-001  3.7579834e-001  2.0185002e-001  3.3459452e-001  1.4098927e-001 -6.6291057e-001 -9.9820816e-001 -8.4138951e-001 -6.0195806e-001 -4.5623469e-003 -7.3610726e-001 -5.0407555e-001 -1.5306795e-001 -6.0996951e-001  5.3796321e-001 -4.0573590e-001 -4.3515266e-001  4.1592440e-001 -1.3603672e-001 -2.1009508e-001 -7.7744416e-001 -3.3688251e-001 -4.1900421e-001  8.8856950e-002  1.4915263e-001  3.9344902e-001  3.1630185e-001 -8.1479081e-001 -6.6283619e-001  5.2296894e-001  3.5327801e-001  7.5424560e-001  6.3492294e-001 -6.0741899e-001
  9.6742936e-001 -5.2698661e-001  1.3595530e+000 -6.9598564e-002 -8.4060507e-001 -1.3962975e+000 -5.6091108e-001  9.9107971e-002 -6.0159369e-001  4.3356342e-001 -3.0142231e-001 -1.6011724e-001 -7.2053880e-001 -1.1464615e+000 -5.9711380e-001 -4.2643503e-001 -6.2264497e-001 -1.0720101e+000 -2.1861135e-001 -1.2191475e+000 -9.6185291e-001  3.3761171e-001 -2.3344114e-001  7.2561834e-001 -1.4742567e-001  2.3629979e-001 -4.4380434e-001 -7.0652096e-001 -8.2181766e-001 -5.6891123e-001  3.6398267e-001 -9.4474283e-002 -2.9986577e-001 -3.1464768e-001 -1.5997677e-001 -3.1255737e-001 -6.2454104e-002 -3.5535330e-001 -5.1265949e-001 -7.1762621e-001  1.5805049e-001  4.1250595e-002  3.7215722e-001 -9.1302958e-001  1.5993074e-001 -2.8619457e-001  2.8605977e-001  4.8483924e-001  1.2753353e-001 -3.7941028e-001 -2.8362574e-001 -9.2981832e-001 -5.4811197e-001 -4.8382424e-001 -1.1620548e+000 -2.6387641e-001 -3.0407748e-001 -2.1284400e-001 -3.2052051e-001 -2.3747789e-001 -7.1266682e-001 -7.6685017e-001  1.3108612e+000 -9.4179134e-001 -1.5724117e-001 -5.1288496e-001
  4.2798905e-001 -8.2122555e-002  7.2169684e-001  8.7283129e-001 -1.8711987e-001  2.0521016e-001 -1.2217041e+000  4.6285257e-002 -5.0858296e-001  2.5220934e-001 -9.2761064e-001 -4.2713533e-001  2.3455677e-001 -6.6404018e-001 -2.4337507e-001 -3.9434222e-002  4.1978094e-001 -2.3377039e-002 -3.2941739e-001 -4.4050772e-001 -5.8997423e-001 -5.5642918e-001 -4.6323721e-001 -7.2368172e-001 -3.4987531e-002 -2.6786791e-001 -1.3092316e+000 -1.7220030e+000 -1.5590531e+000  5.9088608e-001  2.6736196e-001  2.6264288e-001 -4.0727915e-001  1.2620919e-001  1.6670009e-001 -4.5850014e-001  4.7881669e-001 -1.2197560e+000 -1.2151479e+000 -9.8125348e-001 -3.1622036e-001 -8.5610697e-003 -1.0243304e+000 -5.6556975e-001 -6.2012079e-001 -5.4844549e-001 -7.2182508e-001 -1.1510988e+000 -3.1798862e-001 -1.5970816e-001  4.3896556e-001  6.5511475e-002 -5.1329094e-001 -1.8003634e-002  5.8907717e-001 -1.5263029e-001  6.9958590e-001  3.1105990e-001 -1.8404706e-001 -7.5723446e-001 -6.5800870e-001  1.5465587e-001 -3.5056553e-001 -3.3078344e-001 -4.1274224e-001  6.4368297e-001
 -5.1260270e-002  8.3373801e-001  3.5646888e-003  1.0462091e+000  3.0067910e-001  1.2955642e+000 -1.2901474e-001  6.7598333e-001  7.6330687e-001  7.0119630e-001 -5.8612008e-001  5.9508278e-002  3.2572472e-001 -2.3765442e-001  1.8441230e-001  3.0981642e-001  6.9901846e-001  1.0482171e+000  2.3864485e-001  2.6517995e-002  6.8047921e-001 -6.8682869e-003  5.1325248e-002  1.5949505e-001  1.5543514e-001  2.7011154e-001  3.9109729e-001 -4.9766392e-001 -1.2798854e+000  1.1866959e+000  3.2757181e-001  4.4841755e-001 -3.1412356e-001 -2.5036387e-001  2.4882375e-001 -3.1261720e-001  5.7108822e-001 -7.6793862e-001 -4.3563456e-001  3.9300945e-001 -2.5208514e-001  3.9529413e-002 -6.3069973e-001 -2.0552717e-001  4.6918508e-002 -3.8246709e-001 -8.7840293e-002 -1.6721830e-001  8.6011290e-001  5.8196021e-001  3.5640205e-001 -8.1780776e-002  5.8834545e-002 -3.6047478e-003  6.4498873e-001 -7.9423817e-001  1.0708314e+000  5.5665194e-001  2.2521362e-001  2.7396813e-001  8.5860772e-001  6.2649584e-001  6.2174633e-001 -1.3814158e+000  3.7128933e-001  5.8932304e-001
  7.1748420e-003  2.0372392e-001  6.9129214e-001 -3.3407446e-001 -4.3142041e-002 -6.4504533e-001 -8.1007538e-001  4.8285103e-001  4.6326438e-001  5.1563241e-001  1.5702091e-002  1.2617823e-001  3.1021390e-001 -7.3079664e-001 -2.7536514e-001  9.3746150e-002  1.0972877e+000  1.6991596e-001 -7.7201527e-001 -4.7911971e-001 -9.4112370e-001 -6.3185074e-001 -1.0150856e+000 -4.1625107e-001 -5.6683735e-003 -6.2522929e-001 -7.1563411e-001 -3.3440256e-001 -6.0435328e-001  8.9540527e-001  1.1484713e-001  6.8204237e-001  7.3499928e-002 -4.1744217e-001 -4.2290172e-002 -6.5103552e-001  6.0437528e-001 -6.4262511e-001 -1.1264397e+000 -2.6834603e-001 -2.1465650e-001 -4.5466556e-001 -2.6607253e-001 -1.2305015e+000 -2.4827152e-001 -7.6445092e-001 -1.0274067e+000 -1.3859188e+000 -2.2671364e-001 -4.1838705e-001  1.1894098e-001  3.1605811e-002 -7.6369092e-001 -5.2464566e-002 -1.0756992e-001 -1.0872600e+000  4.4562612e-001  4.1610294e-001  1.3077256e-001 -7.3522705e-001  4.0208663e-001  5.7323279e-001 -9.7335036e-001 -4.7462349e-001  9.9793094e-001  1.0244474e+000
  4.4597187e-001  2.9047991e-001  1.1865629e+000  2.9767984e-001  1.6791835e-001 -5.4686724e-001  1.4662423e-001  1.2801809e-001  4.6906561e-001  7.4507808e-001 -7.8373461e-001 -3.2705516e-001  1.2347415e-001 -5.3858039e-001 -8.4632697e-001 -1.1375674e-001 -5.3127055e-001  4.6569089e-001 -3.1998218e-001 -8.5111959e-001 -1.0948121e-001  7.9555114e-001 -1.6307407e+000 -2.5569186e-001 -4.6172713e-001  2.0321589e-001 -5.9154879e-001 -8.2069108e-001 -5.0910778e-001 -4.4274336e-001 -5.8100876e-001 -1.3011326e-001 -9.7795567e-002 -7.1249807e-001 -1.9630562e-001 -5.3799399e-001 -1.0618178e-001 -4.7462290e-001 -8.8656533e-001 -8.2005246e-001  2.4429051e-001 -7.8215479e-001 -7.7176756e-001 -1.5767052e+000  2.0654998e-002 -3.1000895e-001 -1.1220975e+000 -5.5079107e-002 -1.5374373e-001  9.5289174e-002 -7.9337235e-002 -8.1060201e-001 -5.9411467e-001 -1.9092039e-001 -4.5133750e-001 -8.5314846e-001  4.9751399e-001 -3.2277644e-001 -7.0747109e-001 -2.3886222e-001 -1.2948087e-001  1.5840355e-001 -8.0835533e-002 -1.0336337e+000  8.3553111e-001 -1.1250325e+000
  3.2600397e-001 -2.2700365e-001  7.0738255e-001  3.7649496e-001  2.4938476e-002  2.0842738e-001 -4.4480989e-001  3.9964453e-001  3.3726612e-001  7.6773020e-001 -1.3243141e-001  2.6020433e-001  3.7340065e-001  1.7549747e-001  5.4597202e-001  4.7489905e-001  5.4013340e-001  2.1923227e-001  1.1505740e-001 -3.2459750e-001 -2.1004582e-001 -1.8891782e-001 -5.7979908e-001 -9.4713268e-002  3.5961640e-001 -6.1166274e-002 -4.1108207e-001 -3.2869151e-001 -7.3548343e-002  5.6132965e-001  4.7118493e-004  6.1008388e-001 -5.9385969e-001 -6.1185121e-002  1.1485626e-001 -3.3770078e-001  7.9937543e-001 -5.2105176e-003 -1.1412916e+000 -5.4891387e-001 -1.3469255e-001 -3.1050943e-001 -1.9342868e-001 -1.1561812e+000 -4.6386345e-001 -1.9300181e-001 -8.7138914e-001 -1.5013425e-004 -3.1682623e-002 -5.9248618e-002  5.2092583e-001  3.1552683e-001 -5.8407227e-002  2.5171706e-001  1.6111238e-001  3.8474148e-001  7.5754487e-001 -4.3010118e-002 -1.9210777e-001 -6.2105960e-001  7.4950441e-001 -3.9556228e-002 -1.8132861e-001 -1.9692574e-001 -8.3481182e-001  2.8928727e-001
  6.9359623e-002 -3.3250844e-001 -9.9678668e-003 -3.9177705e-001 -2.0462303e-001  1.1907054e+000  6.7989931e-001 -2.7471630e-001 -1.5102365e-001  3.3052414e-002 -8.0242253e-001  1.1757912e+000 -1.4455656e-001  2.6507480e-001 -5.3981440e-001 -6.7586605e-001  1.8440542e-001  1.3335974e+000  1.1237714e+000  6.9693581e-001  1.1885196e+000  7.8779969e-002 -2.5737768e-001 -3.3282732e-001  1.8806384e-001 -8.6983959e-001  3.3663531e-001  8.0314055e-001  3.6798855e-001 -8.3499606e-001  2.5043860e-003 -3.9237196e-001 -3.7636490e-001  1.5591020e-001 -5.3287447e-001 -2.3084382e-001 -1.0985376e-001 -3.2713283e-001 -1.1478243e-001  4.3785102e-001 -1.4177338e+000 -1.7872056e-001 -7.0369144e-001 -3.1174642e-001 -4.2601443e-001  1.4874548e-001  1.5083883e-001  3.9992050e-001 -2.0789941e-001 -3.6111270e-001 -1.8469328e-002 -3.4492356e-001 -7.0404200e-001 -6.7447754e-001 -7.7458681e-001 -1.4466353e-001 -5.5930831e-001 -7.6303721e-001 -4.5513284e-001  3.6044417e-001 -2.7961293e-001  1.3402350e-001 -1.4781769e+000 -6.9041115e-001 -2.7472695e-001  2.3540756e-001
  2.7580117e-001  4.9627213e-001 -1.5328724e+000  2.5750937e-001  8.5549146e-001  1.1216408e+000  8.5921364e-001  5.4230145e-001  2.1434100e-001  5.0032429e-001  1.7564250e-001  7.8276591e-001 -9.2287506e-002  8.1986202e-001 -2.2614901e-001  1.5191579e-001 -2.4877117e-001  8.1543275e-001  1.7346380e+000  2.4470109e-001  1.1259147e+000  6.9180832e-001 -1.1416967e-001  1.1169844e+000 -1.8655250e-001  6.1001643e-001  2.9584916e-002  1.3109730e+000  1.3802094e+000 -8.6800273e-002  1.5974548e-001  9.6830021e-002 -4.0042703e-001 -9.8525739e-001 -1.1346530e-001  1.3535288e-002  3.5731455e-002  9.4343845e-001  2.8924637e-001 -1.2255037e-001  2.0419584e-001 -4.3701372e-001  7.0478058e-001 -4.9104093e-001 -5.2532698e-001  5.5114990e-001 -1.2507138e-001  5.1869221e-001 -3.4882870e-001  3.8410411e-001 -2.2249759e-001 -2.1236195e-001  3.9236415e-004 -2.8497372e-001  5.1611991e-001  6.4680744e-003  6.4773225e-001 -6.4528095e-001 -4.9982916e-001 -9.5132327e-002  1.2155674e+000 -7.2482897e-001  1.6116919e+000  4.2858286e-002 -4.8698505e-001 -1.6521595e+000
 -5.9589566e-002 -3.8881971e-001  6.3609441e-001  3.6178311e-001 -5.5463106e-002  2.3704062e-001  2.4599841e-002  1.8132005e-001  2.7258058e-001  2.9333831e-001  1.9932439e-001  1.1318442e+000  2.8470845e-001  6.8590578e-001  2.2996475e-001  4.6117420e-001  5.1904615e-001  9.3926764e-001 -6.0377930e-002  6.8659323e-001  1.2157383e+000 -4.2644477e-002 -2.3012388e-001 -5.0403950e-001  2.2277938e-001 -4.4315186e-001  1.4462844e-001  4.0891309e-001  1.6836478e-001 -1.7807838e-002  8.8087357e-001 -1.2976065e-001  6.7596010e-002  1.4227381e-001 -1.5451694e-002  4.5147337e-001  1.1032596e-001 -2.3795296e-001 -4.2258710e-001 -1.1972871e-001 -6.0030562e-001 -2.4940727e-001 -5.4611602e-001 -1.0378090e+000 -7.4248297e-001 -5.0224933e-001  9.1002853e-003 -7.1441300e-001 -8.8194451e-001 -2.3059340e-001 -3.1829618e-001 -1.2822661e-001 -3.0227613e-001 -6.0654165e-002  6.3310772e-001 -9.2511117e-002 -2.6995278e-001  1.4620619e-001 -3.9981894e-001 -6.0898754e-001  2.5996010e-001 -4.7857882e-001  3.2708419e-001  2.7094029e-001 -4.0016212e-001 -9.7528658e-001
  1.2001796e+000  1.3926692e-001  9.2565937e-001  2.0734881e+000  2.0965944e-001  1.0341593e+000  7.2343674e-001  1.5501734e-001  1.2133050e-001  5.3202075e-002 -3.9875828e-002  1.6690430e-001  3.1522636e-001  7.8036328e-001  9.1072804e-001  7.1605373e-001 -4.5357089e-001  1.5654292e-001 -8.5256588e-001  4.6774544e-001  3.9466633e-001 -1.4174808e-001  7.4039261e-001  2.1873330e-002  3.4534575e-001  7.7469638e-001  5.8781142e-001  2.5927981e-001  2.6595277e-002  7.2910453e-001  7.9434147e-001  5.0445742e-002  6.1305929e-001  6.3272588e-001 -6.8398753e-004  8.1239766e-001  5.9112965e-001 -5.9155637e-002  5.4608234e-002  9.3212577e-001  7.5859541e-001  5.9942976e-001  2.5547051e-001 -1.4157172e-001 -1.3727040e-001 -3.5472353e-001  1.6175583e-001 -3.4711377e-001  3.8165978e-001  4.2239184e-001  9.8613797e-001  4.6597794e-001  5.3614920e-001 -8.0831287e-002  3.5644507e-001  1.2036708e-001  6.0697689e-001 -3.6553162e-001 -2.9365001e-001  2.2197222e-002  8.3407008e-001 -2.2599266e-001  8.0927719e-001  9.6031976e-001  2.5130008e-001  4.8581243e-001
 -1.2949434e-001  4.4166727e-001  1.4477293e-001 -1.3446897e-001  3.1451259e-001  8.2549338e-001  7.6395427e-001  2.8933300e-001 -3.7306110e-001  2.6988302e-001  7.2862739e-001  1.8928519e-001 -3.5001550e-001  3.1707738e-001  4.9912860e-001  6.7515390e-001  1.0998290e+000 -1.9332160e-001  1.9892669e-001  1.0871253e+000  1.3578509e+000 -5.4684178e-001 -8.4615421e-002 -7.3590560e-001  5.9639257e-001  2.0386618e-001  2.1513268e-001 -6.9149488e-002  4.4916679e-001 -2.7019176e-001  8.0201250e-001  5.3867673e-001  9.0979093e-002  1.1019361e+000  5.5045108e-001  1.4105005e+000 -8.6115200e-003  4.2640743e-001 -1.1953939e-001 -7.0357982e-002  2.4302726e-003  4.5475765e-002 -2.7315427e-001  2.4629982e-001 -1.5643924e-001  5.2747102e-001 -3.0476160e-001 -4.0526299e-001  1.4519790e-001  4.1032803e-001  8.2093560e-002 -6.3059159e-001 -2.9300399e-001 -2.3844791e-001  1.0003716e-001  2.0850204e-001  6.2796498e-002 -3.9843982e-001 -3.4178530e-001 -2.4694295e-002 -4.7515842e-001 -3.7140122e-001  6.2118393e-001  1.7030824e+000  1.5197961e-001  1.0966925e+000
 -1.5123161e+000  9.9265635e-001 -8.5541781e-001  1.5048363e-001  7.7879568e-002  9.8079723e-002 -7.0846991e-002 -2.1740640e-001 -1.6933924e-001 -2.3682825e-001  2.7039083e-001  2.8635707e-001  1.7380756e-001 -2.1887664e-001  2.0879517e-001  1.1926506e-001  1.0220534e-001 -5.6944383e-001 -1.7860676e-001  4.0555449e-001  5.1428234e-001 -4.4504440e-001 -5.1004840e-002  1.4567122e-002  3.6714214e-001  7.5101187e-004 -5.6545869e-001 -5.1267947e-001 -3.6517599e-002 -4.0171453e-001  1.3142884e+000  1.8107289e-001 -1.0437110e-001 -3.5989189e-001  5.6946507e-001  1.5322571e+000 -1.0766700e+000  2.5749021e-001 -2.5061063e-002 -4.5172375e-002  6.0395546e-001 -5.0702417e-003 -1.8650898e-001 -8.9969545e-001 -3.4075802e-002  6.0815497e-001 -5.4366265e-002 -7.7181559e-002  2.8358815e-001  1.7472438e-001 -2.5590992e-001 -7.1598014e-001 -5.5397966e-002 -7.2482186e-001 -1.8492126e-001 -1.0220835e+000  1.0699758e-001 -9.0893622e-001 -8.7906560e-001 -1.0203589e-001 -4.7831439e-002 -1.5695185e-001  2.2883501e-001  6.4430723e-001  3.1395814e-001  1.0032961e+000
 -7.1450555e-002  2.5586034e-001  8.2725888e-001  8.1070097e-001  2.1724309e-001 -1.1650495e-001  3.7314146e-001 -7.2230158e-002 -3.1517461e-001 -1.5166395e-001  2.5103678e-001  3.8081168e-001  2.2268355e-001  1.4161527e-001  4.8872034e-001  2.4741663e-001  6.8932673e-001  3.2451656e-001  1.0232540e+000  7.0603348e-001  6.8235152e-001  1.8979918e-001 -3.6042546e-001 -1.6501552e-001  4.7934637e-001  6.5162651e-001  3.3709958e-001  4.6432800e-002 -2.1856100e-002  1.6609809e-001  8.1268896e-001  2.7155863e-001  9.9138699e-001  1.3934177e+000  7.1664222e-001  1.1210039e+000  1.9892429e-001  7.1694368e-001  1.1729614e-001  6.8526796e-001 -7.2098768e-002  3.4404211e-002 -1.3821608e-001 -6.5947772e-002 -1.4402209e-001  1.0202015e-001  3.2420650e-001 -1.4735252e-001  4.5344958e-002  2.1068923e-001 -9.0507594e-002 -4.1849034e-001 -4.8404013e-001  2.4899151e-002 -3.1591337e-001 -6.0874204e-001  2.2130818e-001 -4.3292265e-001  8.2381109e-001  5.3425882e-001 -5.8123381e-001 -1.3798806e-001 -7.4003851e-001  5.8831387e-001 -4.5325116e-001 -6.1479786e-001
  1.4285604e-001  8.4889849e-001 -4.7730405e-002 -1.2055335e-001  4.3839319e-001  3.1983566e-001 -3.0622511e-002 -4.6632229e-001  1.9400355e-001  3.9088925e-001  2.5842415e-001  3.7351283e-001  5.4403577e-001  3.5190667e-002 -1.7003554e-001 -1.8298020e-001 -2.5619984e-001 -1.1993621e-001  1.0726667e+000  1.4914112e-001  2.2894655e-001 -1.4679142e-001 -4.1195235e-001 -2.7607110e-001  5.1717882e-001 -1.6249308e-001 -1.2820210e-001  1.2352516e-001  5.4694828e-002 -6.8462464e-002  8.8207712e-001  5.3360217e-001 -2.4570540e-001  2.8125975e-002  8.8857811e-001  1.2820619e+000 -1.0632099e-001 -1.7092012e-001  4.2585703e-001  1.5593317e-001  1.0160223e-001  2.8388074e-001 -7.5346364e-002  3.8231561e-001  4.1274029e-001  1.1446000e+000  2.5246426e-001  6.1581914e-001  5.8871860e-002 -2.5288341e-001 -9.1226856e-001 -1.0846178e+000  1.1826187e-001  3.2254098e-001  2.9907125e-001 -3.1698032e-001  3.1426455e-001 -3.0002205e-001 -1.4185402e-001  1.6445725e-001 -5.8591329e-002 -2.7742359e-001 -2.0127742e-001 -7.5018510e-001  4.2060772e-001  1.6963353e-001
 -3.7216574e-001  4.2410519e-001  1.1665150e+000  8.2608235e-001  4.9447568e-001 -1.1893803e+000  2.1854095e-001  4.7225142e-001  5.3605215e-001  8.9094177e-001 -5.3211471e-001 -4.7619210e-001  7.1444164e-001  4.3594318e-001 -8.2988709e-001  1.4439556e-001 -1.7579244e-001 -1.3030018e-001  5.9752605e-001 -4.2490790e-002 -4.9346312e-003  2.2433392e-001  5.2889706e-001  2.2164828e-001  6.1965882e-001  4.8101355e-001  1.0939781e-001 -4.5607394e-001 -2.9791131e-001  1.4291690e-001  3.5340680e-003  4.7860082e-001  1.0775956e+000  8.0462657e-001  4.6984904e-001  1.9368591e-002 -3.6079142e-001 -5.7747201e-001 -7.8766349e-001 -1.3130756e-001  2.6693270e-001  3.3751763e-001  3.9783957e-001  3.3812407e-001  6.4643613e-001  5.5238884e-002  6.1042289e-001  4.1440298e-001 -7.5071070e-001  8.3506631e-001 -6.7703317e-002 -6.1623643e-001  1.3065678e-001  4.1303838e-001  2.5744761e-001 -1.4932114e-001  2.6603687e-001  1.9328502e-001 -2.1043962e-002 -7.3900931e-002 -8.6782984e-001  6.6000219e-002 -1.1554308e-001  1.4210027e-001  1.1265615e-001 -1.9618881e-001
 -1.5315565e-001 -5.7721637e-001  8.9265361e-001  1.1367230e+000  5.6901044e-001 -2.3303185e-001  3.4274219e-001 -3.7615297e-001  4.0573884e-001  5.5306006e-001 -4.8182641e-001  2.2408255e-001  7.1673968e-001  9.5173244e-001 -6.9067842e-001 -4.4294748e-001  6.8574886e-001 -2.8365295e-001  1.2611988e-002  2.8332782e-001  5.7934054e-001  4.4382765e-001  5.4778295e-001  8.9765300e-001  4.9266617e-001  5.1394948e-001 -3.0522394e-001 -8.9221105e-001 -1.5897222e-002  6.3960235e-001  2.8312019e-001  2.3285132e-001  1.3501621e+000  1.0423340e+000  8.0940474e-001  4.3989578e-001  3.6839518e-001 -3.6943451e-001 -1.2185317e+000 -1.0764407e+000  2.2785668e-001  5.5967218e-001  9.8989258e-001  1.0091065e+000  6.5793956e-001 -1.1698314e-001  8.0504731e-001  1.0585993e-001 -2.4579514e-001  4.4072476e-001 -3.8541682e-001 -6.4844961e-001  2.4958036e-001  1.4328678e-001  2.2620132e-001 -1.3530820e-001  3.1687617e-001 -4.3711949e-001  2.8239642e-001  2.6264963e-001 -5.0644681e-001 -2.7654877e-001 -9.4639987e-002  1.2877143e+000 -1.6037814e-001  1.2772915e-001
 -1.1643726e+000  7.4754768e-002  1.5705275e-002  3.8714336e-001  8.2242241e-002  6.8772543e-001  6.0913760e-001 -4.1859132e-001 -6.0956037e-001 -3.9526694e-001 -1.0148385e+000 -5.1856156e-001 -1.5241293e-001  7.3855134e-001 -1.2189123e-001  8.5584610e-002  8.3475860e-002 -6.8880209e-001 -1.0764379e+000 -4.5225841e-001 -7.3716010e-001 -5.0233472e-001 -5.3247276e-001  1.2208996e+000  2.4996887e-001  2.3042122e-001  1.4672134e-001 -2.6131669e-002  5.0415257e-001  1.4273549e-001  3.9579556e-002 -3.0607464e-001  4.3290174e-001  3.9239141e-001  3.4056968e-001  3.2876982e-002  5.3208970e-002  2.3638994e-001  1.9887013e-001  4.1131405e-002  3.0612924e-001  6.5468027e-001  1.3273922e+000  3.5868611e-001  5.4118735e-001 -2.3693570e-001  3.8627867e-001 -4.8382635e-001 -3.3006405e-001  2.5906476e-001  1.4119505e-001 -5.0797921e-001  1.6479028e-001 -3.5268317e-002  2.5873236e-001  1.0457955e-001 -8.8489309e-002 -3.8565153e-001  1.8346097e-001  2.6331158e-001  1.8627120e-001  8.6747041e-002  1.0156360e-001 -1.8081570e-001 -3.8000605e-001 -1.2356723e-002
  4.2075658e-001  1.5262979e-001  9.0436279e-002  1.1870868e+000 -1.9316399e-001  3.4078228e-001  2.2966394e-002  8.6687714e-002  1.4646690e-001  2.4480629e-001 -2.1202676e-001  1.4186651e-001  1.0451985e-001  5.0739776e-001 -5.3604215e-001 -2.3787277e-001  7.5745908e-002  6.1572871e-002  4.4418752e-002  9.9498699e-002  3.8304096e-002 -7.3720583e-002 -1.0682827e+000  7.6802804e-001  1.7451807e-001  4.9616269e-001  7.1059970e-002  1.4078770e-001  5.9011841e-001 -3.8275564e-001  5.3073934e-001  1.4137523e-001  7.9573787e-001  7.0476023e-001  3.1696035e-001  9.2220687e-001 -1.3310517e-001  6.9539407e-001  1.0555146e+000 -8.7351167e-002  3.8631415e-002  2.7147485e-001  4.6848146e-001 -3.7114052e-001 -3.7625777e-001  1.6432472e-001 -1.4774632e-001 -2.0828107e-001 -4.1290575e-001 -2.1513654e-001 -5.3356647e-001 -9.0329113e-001 -4.3148532e-001 -5.9696861e-001 -1.0188710e-001 -5.9187286e-001 -4.1068816e-001 -5.5400453e-001 -3.6356508e-001 -1.0160561e-001  2.8915770e-001 -6.4472117e-001  2.7969590e-001 -2.3521290e-001 -3.8824569e-001 -5.0365920e-001
 -1.1015075e+000 -9.1429829e-001 -1.9716040e-001 -1.0937805e-001 -6.9905321e-001 -6.4305789e-001 -4.9362754e-001 -8.8642573e-001 -3.1573606e-001 -1.7960568e-001 -6.0161585e-001  8.0211024e-001  1.7689528e-001  4.2497635e-001 -6.6762467e-001 -3.6036774e-001 -5.6635881e-001 -8.5578700e-002  2.4315053e-001 -4.9482262e-001  6.7949882e-001  5.4075877e-001 -6.1521601e-001  3.3156938e-001 -7.4095665e-004 -3.5227435e-001  7.1942026e-002  5.1677570e-001  3.2893446e-001 -7.9956489e-001 -1.5367379e-001 -1.4284539e-001 -1.4361122e-001  1.1614597e-001 -5.5404888e-003  5.5510923e-001 -6.7949548e-001  2.7547120e-001  2.7198368e-001  2.2381909e-001 -2.0474803e-001  2.2474410e-001 -1.5671077e-001 -3.4852508e-001  2.6330561e-001 -2.3848759e-001 -3.9817372e-001  8.1718771e-001  3.3839309e-002  1.8293319e-001 -2.5821722e-001 -3.1145578e-001  2.9097036e-001  1.9464573e-001  1.4337881e-001  2.4472567e-001 -4.8580741e-001 -5.8597031e-001 -5.7195228e-001 -1.7812370e-001 -7.0782481e-001 -7.8042914e-001 -2.5108703e-001 -2.6686174e-001 -1.1592685e+000 -7.4749639e-001
 -1.4706910e+000 -8.9197793e-001 -1.3794069e-001  9.9995085e-001 -4.5007742e-001 -1.4901807e+000  2.8322059e-001  1.1116596e-001  1.0411431e-001 -3.3340678e-002 -1.6731940e+000 -2.8796837e-001  4.5910713e-001  5.4365837e-001 -3.3658298e-001 -2.3266220e-001 -6.2661660e-002 -1.1289841e+000 -1.3109699e-001 -5.5522308e-001 -2.1795848e-001 -7.8141293e-001 -6.3851507e-001  3.7125999e-001 -2.6653822e-001 -2.1893350e-002 -6.1432403e-002 -2.5163455e-001  8.5166335e-002 -3.7924340e-001 -9.8366993e-002 -2.6786211e-001 -8.2169708e-001  1.1971701e-001 -6.5255368e-002 -1.4611368e-001 -1.0653362e-001  3.5900578e-001 -4.1177323e-001 -1.2693613e-002  1.8884364e-001  6.4040023e-001  4.2859685e-001 -5.0051149e-001  3.8108720e-001  1.3401006e+000  8.8829842e-002  3.3814820e-001 -4.3261726e-001  6.6208291e-001  2.2056343e-001  4.8264990e-001  6.5559214e-001  2.2376877e-001  4.9129619e-001  9.4239610e-001  3.1690206e-001  1.9972287e-001  3.8405523e-001  1.6888490e-001 -7.3974643e-001 -4.5870805e-001  9.5662860e-002  1.7272146e-001  6.4984558e-001 -9.8863441e-002
 -9.7735600e-001  9.6418997e-002  2.1444269e-001  7.7565635e-001  1.9182395e-001  2.7595304e-001  3.6946968e-001 -2.8643580e-001  2.9836892e-001 -3.9211884e-001 -6.7258890e-001 -4.2026703e-001  4.3503812e-001 -1.0139995e-001 -7.0186556e-001 -6.0411357e-001 -7.7120452e-003  8.2800677e-002 -4.7102463e-001 -6.6851695e-001 -2.4554529e-002 -4.8946601e-001 -1.0193633e+000  7.5239531e-001 -3.1814331e-001  4.5872696e-001  3.8921222e-002  1.2192025e-001 -6.9339715e-002 -4.6439698e-001 -6.4773105e-001 -6.6775572e-001 -3.1541579e-001 -2.6131598e-001 -1.0192668e+000 -5.1934725e-001 -5.9771761e-001 -2.3583796e-001 -2.7804775e-001  1.8310108e-003 -9.9017623e-002 -2.8212795e-001  1.4730889e-001 -7.4367437e-001  1.7749990e-001  1.1870588e+000 -8.6711236e-001  5.8897752e-001 -1.1216965e-001  1.1547263e-001  6.0675660e-002 -1.8169559e-001  1.8781182e-001  1.2686486e-001  3.7673643e-001 -2.4695748e-001 -2.9588363e-001 -6.9086098e-001 -1.0594741e+000 -1.3018062e-001 -1.4885170e+000 -6.1964757e-001  6.5408969e-001  1.3956152e-001 -1.2667167e-001 -5.6738920e-001
 -7.6138855e-001  2.3198324e-001  1.1328941e-001  9.6505507e-001 -9.7404699e-002 -1.5713820e+000  3.9170671e-001  1.7626685e-001  2.2027061e-001 -6.5466161e-001 -1.6665646e+000 -8.4959255e-001 -1.7707822e-001 -1.2140501e+000 -1.1900745e+000 -1.1259110e+000 -1.9314836e-001 -1.0684938e+000 -6.4852463e-001 -5.0836064e-001 -3.7687087e-002  3.9711339e-001 -1.0571907e+000  4.3338665e-001 -3.2077999e-001  8.0513981e-001 -2.3545961e-001 -6.2960291e-001 -6.9868371e-002 -9.8370122e-001  8.1268448e-002 -4.3693776e-001  7.0836868e-002  5.8689800e-002 -4.4794889e-001 -2.7799219e-001 -5.9966463e-001 -1.8228780e-001 -6.3424229e-001 -6.6495884e-001 -6.9489657e-003 -1.8716311e-001  5.9566181e-002 -3.0974044e-001  3.8451793e-001 -5.3589843e-001 -5.2240286e-001  5.4611717e-001 -1.2874411e-001 -1.0284875e-001 -7.8141061e-001 -5.5104913e-001 -7.4005932e-001 -5.7031779e-001 -1.0996782e-001 -2.5094641e-001 -6.2145116e-001 -3.9350748e-001  8.6185118e-003 -4.9014639e-001 -1.2978345e+000 -3.3030402e-001  2.9041937e-002  7.2292774e-001 -5.0857807e-001 -1.0355850e+000
  1.4490862e+000 -1.3569856e-001 -2.8183874e-001 -2.8175701e-001  2.9868091e-001 -1.1222432e+000  5.3478141e-001  1.4708322e-001 -6.9074635e-002 -1.3407130e-001 -6.2895653e-001 -7.4616701e-001 -7.4520324e-001 -9.9427262e-001 -1.4276640e+000 -1.1492643e+000 -1.1700379e+000 -7.7846801e-001 -4.6489753e-002 -7.1807478e-001 -2.6146819e-001 -3.6101107e-001 -9.5818434e-001 -7.4122549e-001 -4.9925848e-001 -8.1999363e-001  8.8792013e-001  2.9190863e-001  6.0558106e-001 -8.7475983e-001  6.0200971e-001  2.7562718e-001 -3.3255731e-001 -1.1341098e+000 -1.4279024e-001  2.4555788e-001 -6.0496418e-001  7.3197385e-001  3.5491689e-001  7.4939137e-001 -8.2164558e-001 -1.4729545e-001 -3.4305220e-001 -6.4983648e-002 -2.4997513e-001 -7.5901489e-002 -1.0600372e+000  3.5058009e-001  3.3083000e-001 -1.3496321e-001  8.0773982e-002 -6.9584033e-001 -5.6790342e-001 -5.9343237e-001 -2.2029463e-002 -3.3355636e-002 -1.7711295e-001 -4.3219629e-001  2.2945985e-001  1.5583134e-001 -5.4797783e-001 -1.5591014e-001 -9.3158858e-001  5.8271454e-001 -3.2487424e-002  1.4144001e-002
  3.9688191e-001 -1.9092318e-001  5.2548205e-001  2.2917124e-001  2.1530354e-001  1.8714798e-001 -8.2602953e-002 -6.5198745e-002 -4.3700121e-001 -4.2520265e-001  3.3366066e-001  5.6065718e-001  3.6597131e-001  8.0590031e-002  4.5251934e-001  1.8231539e-001 -3.0821235e-001  8.0725134e-002 -4.7900008e-001 -1.0792550e-001  1.4322711e-001 -4.2736181e-001  1.3033180e+000  6.4916514e-001  5.0867966e-001  6.2981142e-001 -1.9627340e-002 -1.2801711e-001 -1.9053394e-001  2.5631714e-001  8.0643586e-002  6.5473446e-001 -1.2998796e-001  2.9248116e-001  5.1958429e-001  2.2574397e-001  4.3655681e-001  2.3911374e-001 -2.8850931e-001  1.5279398e-001  1.0365399e+000  4.1248706e-001  4.4930306e-001  5.4102179e-001  3.0268268e-001  1.0230665e+000  5.4989778e-001  5.5443922e-001  9.6158105e-001 -3.3280017e-001  7.9446711e-001  7.9934695e-001  1.8957574e-001 -2.8833372e-002  8.9586747e-001  4.1575253e-001  3.1809042e-001 -2.8450806e-001  7.4050465e-001  2.4230931e-001  5.6291520e-001 -2.3938924e-001  8.7230731e-001  1.7110551e+000  1.7458782e-001  4.4396589e-001
  6.7939887e-001  2.5867863e-001  6.8668140e-002  1.4292363e-001  6.6263631e-003  1.7462939e-001 -6.4082813e-001 -8.7089751e-001  8.9117566e-002 -8.9524796e-001 -4.4207091e-001 -1.2596571e+000  2.7707757e-001 -3.6897568e-001  4.1096374e-001 -4.0941267e-002  1.9338530e-001 -1.4597419e-001  4.8663389e-002  8.9029822e-002  5.6932714e-001  6.6622795e-001 -5.1165664e-003  2.5988880e-001 -2.2241475e-001  6.3157895e-001 -1.2149235e+000 -1.8829224e+000 -1.8140229e+000 -6.8689269e-002 -8.1593558e-001 -5.0001795e-001  1.1328743e-001 -4.0696968e-001 -5.8001203e-001 -6.9437489e-001 -5.0114714e-001 -1.7832393e+000 -2.2032587e+000 -7.1892565e-001  3.1798098e-001 -2.0316561e-001  5.9208187e-001 -6.7171818e-001  2.0857525e-002  6.6879448e-001 -3.3436645e-002 -1.6966602e-001  3.5524535e-001 -3.3279581e-001 -9.4849079e-002 -1.4844259e-002 -6.4015369e-001 -1.4984643e-001 -1.1035027e+000 -3.6212243e-001 -6.7007666e-001 -2.1564814e-001 -5.3871561e-001 -3.3903750e-001 -5.6538247e-001 -1.8072387e-001  1.1165010e-001 -5.6000087e-001 -5.8888911e-001  1.5185008e-001
 -1.3513065e+000 -1.9882388e-002 -1.7746569e-001 -4.2778862e-002  1.4924594e-001 -8.8160203e-001  2.7770925e-001  3.1432014e-001 -3.4419129e-001 -5.9308892e-001 -2.3975281e-001  3.0636602e-001  2.0669214e-001 -5.5245992e-001  1.0135199e+000  4.6046862e-001  4.4733138e-001 -5.9433762e-001 -7.1236794e-001 -2.8942625e-001  5.2419933e-001  1.5560450e-002  1.0339193e-003 -8.3806496e-002  1.2758554e-001  4.8251228e-001 -7.7817952e-002  2.9324655e-001 -7.2147752e-003 -4.9514944e-001 -9.0722567e-001 -6.7076784e-001 -5.0090987e-001  1.6416142e-001 -5.5100368e-001 -8.8800444e-001 -4.3894011e-001 -1.8898603e-001  1.1600156e-001 -7.6600518e-002 -1.4400315e-001 -2.7769750e-001  2.5640436e-001  3.6972186e-001 -1.7662873e-001  2.2969500e-003 -2.0013948e-001 -2.8198771e-002 -8.8836007e-002 -4.8381503e-001  4.9880745e-001  6.3587131e-001 -3.9403881e-001 -1.8088890e-001 -1.1174056e+000 -3.4271878e-001 -6.9430273e-001 -4.1162008e-001 -1.4581580e-001  2.8568862e-001 -4.5683654e-001  3.0309323e-001  6.4181721e-001 -1.0090767e-001 -1.7679053e-001 -6.1584096e-001
  2.8092480e-001  9.2268886e-001  1.2346701e-001  9.4480519e-001 -7.9348666e-002  9.5120702e-001 -3.7063303e-001 -4.2185251e-001  3.0066305e-001 -9.1697789e-002  6.1246700e-001 -1.9890130e-002  9.2925026e-001  3.0656478e-001  8.6721224e-001  4.6054930e-001  1.1079670e-001  3.0215604e-001  2.0611094e-001  1.5397151e-001  2.1271327e-001  2.6689387e-001  1.0993447e+000  1.0564258e+000  6.0331695e-001  9.4126750e-001 -4.1557570e-001 -3.8626905e-001 -2.7702044e-001 -1.5529595e-001  1.2131221e-001 -4.3994492e-001  1.3671731e-002  1.9998563e-001 -4.3853253e-001  6.9397327e-001  7.4438062e-002 -2.3846529e-001 -6.3773642e-001 -2.1314748e-001  8.8746509e-001  2.9736770e-001  1.1718870e+000  1.2108546e+000  6.9703498e-002  9.5198106e-001 -6.7442463e-002  1.1214748e+000  1.6843676e-001  2.8391491e-001  1.4687888e-001  2.4297500e-001  1.8625265e-001  3.8587249e-001 -5.1665079e-001  5.8348341e-001 -1.8465677e-001  6.1943380e-001 -9.3342293e-001  1.5420911e-001  1.6116290e-001  1.1210806e-001  6.7011765e-001  1.0702323e+000  8.4250696e-001  9.1308046e-001
  1.7224423e+000 -5.0919891e-002  2.4111280e-001  4.9140021e-001  7.8685966e-001  3.7268935e-001  7.5076598e-001  5.9843004e-002  3.0397000e-001  1.2607173e-001  9.4515161e-001 -2.2782088e-001  1.9214785e-001  1.9311903e-001  5.5622519e-001  2.0481916e-001  6.3063951e-001  1.3021396e+000  3.7485141e-001  2.2265152e-001  7.0780786e-001  6.9830109e-001 -2.6395393e-002  6.5469237e-001 -3.0622634e-001 -4.4103989e-001  3.6767212e-001  6.6458667e-001  6.7231312e-001 -6.6966753e-001 -4.6825316e-001 -1.0714556e+000 -4.9561763e-001 -9.9315919e-001 -9.4975755e-001 -6.4630278e-002 -1.1126519e+000 -5.7467282e-002  4.1378513e-001 -4.5489983e-001  3.5444740e-001 -5.5314908e-001  1.0603164e+000 -6.2006431e-001 -9.9803076e-002  2.9095347e-001 -1.1001774e+000 -4.6555542e-002  1.6257231e-002 -1.9928202e-001 -8.3647033e-001 -5.5746154e-001 -3.4575396e-001  1.2208319e-001 -7.3807336e-001 -5.3381544e-001 -3.1329596e-001 -7.2855706e-002 -4.8575729e-001  7.3764104e-001 -9.5349654e-002 -3.4489561e-001 -4.7378364e-001 -5.6553310e-001 -3.3027327e-001  5.2836703e-001
  6.6556584e-001  1.5675759e-001 -1.2775894e+000 -7.5346534e-001  3.9850916e-002  5.5876474e-001 -3.5150473e-001  2.6420907e-001  2.8083681e-001 -2.1645166e-001  3.8364688e-001 -3.9383571e-001  4.2427443e-001 -1.3044201e-001  6.7530183e-001  2.6181813e-001  8.0382774e-001 -5.3232150e-002 -3.4557773e-001  3.8879695e-001  5.5113156e-001  3.0067396e-001  1.3519184e-001 -3.8014284e-001 -3.3294108e-001 -2.6432012e-001 -1.3651884e+000 -1.2823998e+000 -1.1443547e+000 -7.4549425e-001 -1.0548538e+000 -1.0873012e+000 -2.4698545e-001 -9.6040487e-001 -1.3872028e+000 -1.5180625e+000 -1.2420667e+000 -9.4502566e-001 -1.1201821e+000 -1.5601805e+000  1.3878743e-002 -5.5183942e-001  2.1390756e-001 -3.6254985e-001 -4.7335751e-001 -6.3578430e-001 -1.0048234e+000 -8.9716972e-001 -8.1568684e-001 -8.2354865e-001 -7.6633784e-001 -4.1461124e-001 -1.3805505e+000 -7.0129397e-001 -7.7550812e-001 -1.2816835e+000 -7.4821823e-001 -6.1921849e-001 -5.6286595e-001 -1.4159558e-001 -7.4961243e-001 -3.0292993e-001 -5.1030832e-001  3.3861187e-001 -2.3667838e-001  7.0897591e-001
  2.2037736e-001  3.8349983e-002  2.2959399e-002 -2.8527780e-001 -6.3417499e-001 -6.2739990e-001 -2.5642621e-003  2.1187813e-001  4.8475593e-001 -1.3092411e-001  5.4946919e-002 -1.6559615e-001  7.1181609e-002  3.2623148e-002  2.0885867e-001  5.0853210e-001 -1.9564057e-001 -7.2920946e-002 -3.2867463e-001 -3.0354384e-001 -2.4215197e-001  8.1668070e-002 -4.6789240e-001 -4.8433360e-001 -1.2172373e-001 -6.4415060e-001 -1.3327425e+000 -9.4686367e-001 -6.6936541e-001 -2.8351723e-001 -4.1961923e-001 -5.2926746e-001 -4.0058635e-001 -5.5513708e-001 -7.4509523e-001 -3.2554796e-001 -5.0435918e-001 -9.8482443e-001 -9.8473829e-001 -4.5028634e-001  3.0576350e-001  2.2006396e-001 -1.4314173e-001  5.6121847e-001 -2.4324432e-001 -4.1162367e-001 -4.3703544e-001 -5.6310183e-001 -8.1601504e-001  5.2151499e-002 -4.0394344e-001 -1.5393845e-001 -3.4210872e-001 -2.4143942e-001 -1.3574441e+000 -8.4044764e-001 -4.0968669e-001 -1.1782632e-001 -1.2123967e-001 -2.3242053e-001 -5.5724974e-001 -4.9110904e-001 -3.2737457e-001 -9.9457911e-001  3.8183212e-001 -3.6009297e-001
 -6.6288361e-002 -2.3431825e-001 -7.5656484e-002 -1.8643657e-001  2.4658451e-001 -9.3587600e-001  3.9524127e-001 -1.4187177e-001 -1.8628415e-001 -6.0392777e-001 -6.0202234e-003 -7.3175328e-001 -2.5109721e-001 -2.6205651e-001 -2.6490135e-001 -8.4364156e-002 -8.5028280e-002 -4.3110274e-001  3.6594720e-001 -1.7469448e-001 -1.4096210e-001 -4.0024290e-001 -1.1534881e+000 -2.9727018e-001 -2.7823849e-001 -1.8770176e-001 -5.1277982e-001 -1.0046206e+000 -4.8393030e-001 -6.8232257e-001 -6.3222110e-001 -1.0120606e+000 -2.0964763e-001 -1.8465727e-001 -9.0279866e-001 -7.3734668e-001 -9.1388684e-001 -5.7089403e-001 -4.8575668e-001 -5.8306631e-001 -3.4614686e-001 -6.3870388e-001 -1.2088229e+000  7.1168755e-002 -5.2779182e-001 -1.8678420e-001 -7.0430344e-001 -8.4550851e-002 -5.4287806e-001 -6.6140729e-001 -1.2621977e+000 -1.1081361e+000 -4.4472235e-001 -8.6700268e-001 -1.3042035e+000 -8.5194110e-001 -6.0961071e-001 -1.9225740e-001 -5.7782489e-001  1.8444704e-001 -7.6895339e-001 -1.4368193e-001 -6.8348262e-001 -1.1741626e-001 -1.2184701e+000  4.6374249e-001
  9.3262656e-002  4.1197077e-001 -1.5556750e-001 -1.7200735e+000 -2.4059002e-002 -1.4306239e-001 -5.1056156e-001 -3.1174418e-001  3.6873758e-001 -9.2076027e-001 -4.4921324e-001  4.5690586e-001 -3.4604037e-001 -8.3912191e-002 -3.7939113e-001 -6.2315408e-002 -1.1314808e+000 -7.9518902e-001 -7.9448222e-001 -2.9402676e-001 -1.6169116e+000 -1.1938589e+000 -1.2533814e+000 -1.0856713e+000 -9.5912631e-001 -1.2417283e+000 -6.8281672e-001 -1.5851566e+000 -8.6356759e-001  2.5782497e-002 -7.7669719e-001 -8.9432445e-001 -1.3182481e+000 -1.5803176e+000 -6.4408390e-001 -6.4359327e-001  4.9752576e-002 -4.5241395e-001 -1.0731547e+000 -4.1633267e-001 -6.6800926e-001 -9.7975878e-001 -1.0399568e+000 -1.3289626e+000 -7.1614637e-001 -8.5315572e-001 -9.3145557e-001 -4.5899018e-001 -5.7371023e-001 -1.0328652e+000 -6.2719429e-001 -8.9261051e-001 -4.4079736e-001 -3.8931431e-001 -5.7202438e-001 -7.6956704e-001 -8.6618232e-001  5.0117626e-002 -4.9114523e-001 -8.4282892e-001 -7.7464560e-001 -3.2693515e-001 -1.3617581e+000 -3.5989267e-001  1.4269023e-001  1.0267960e-001
  1.3637701e+000  1.8377779e-001 -7.1658906e-001 -5.4376669e-001  4.3842832e-002  9.4792243e-001  9.0558169e-001 -4.6587516e-001 -2.1050553e-001 -7.5210565e-001  1.2152477e-001  4.5495100e-001 -1.8333717e-001  5.6132016e-001  2.4363145e-001  9.3719663e-002 -8.4236860e-001 -2.8810250e-001  6.5451509e-002 -5.5159377e-001 -4.2561621e-001 -1.1615312e-001  1.6957644e-001 -1.1398701e+000 -1.2337933e-001 -3.0370083e-001  3.9263761e-001  3.3648567e-001 -5.3567675e-001  2.6399273e-001 -5.3460174e-001 -1.4738765e+000 -2.0386561e-001 -6.7516315e-001 -9.2234717e-001 -4.4349227e-001  6.3876830e-001 -3.9597503e-001  5.2896861e-001  8.9668460e-002  3.5180260e-001 -7.1529150e-002  1.1274352e-001 -2.2933223e-001  1.7036673e-001  2.6189210e-001 -2.6149585e-001  2.5258333e-001  8.3291185e-001 -1.2368575e-001  4.6494875e-001 -9.3787723e-002  8.6809830e-001  9.1735560e-002  1.2087140e+000  3.8088271e-001 -2.2004948e-001  4.4996718e-001 -7.1865031e-001  6.6893837e-001  1.3683200e+000  1.6664492e-001  3.0118012e-001  5.1200450e-001 -7.1558979e-002  1.0397486e+000
 -5.5825331e-001 -5.8799885e-001 -2.0843072e+000 -2.1095568e-001 -5.0022658e-002  5.3741662e-001  2.3457166e-001 -6.4761868e-001 -2.6317407e-001 -1.0677191e+000 -3.9704594e-001  8.7658580e-002 -1.3890936e-001 -2.6133587e-001 -6.4694392e-001 -5.7698296e-002 -9.4999984e-001 -9.7828592e-001  2.9199241e-001 -2.0845144e-001  1.0748160e-001 -2.5935411e-001 -1.9264858e-001  3.3856842e-001 -1.8799620e-001 -9.3452417e-002 -1.2795426e-001 -3.6807344e-001 -4.9404031e-001 -2.5968684e-001 -1.1291652e+000 -1.0695240e+000 -1.1841461e-001 -2.0902453e-001 -9.0025699e-001 -1.1535424e+000  2.5759793e-001 -8.4056585e-001 -5.1532251e-001  1.0495822e-001 -2.0037828e-001 -5.3983996e-001  1.6509560e-001 -2.2912825e-001  2.2170435e-001 -9.6723017e-002  1.0557866e-002  4.8640170e-001 -1.6048646e-001 -4.7472194e-001 -2.8443405e-001 -3.3371635e-001  4.5172937e-002 -3.0305435e-001  6.0301881e-002 -4.6748203e-001 -8.6695813e-001 -1.8973889e-001 -9.2587314e-001 -2.6101186e-001 -5.2839550e-001 -3.7095709e-001 -8.0823552e-001 -5.3698315e-001  3.0208721e-001  1.6511175e+000
  2.6067179e-001 -5.7805202e-001 -7.9521260e-001 -2.2099297e-001  2.6236790e-001 -1.6607222e-001  4.3966854e-001 -3.3929505e-001  3.6455801e-001 -1.0853111e+000 -3.2646000e-001 -1.1904766e-001 -1.4527232e-001 -1.2574779e-001 -3.9364622e-001 -2.2682678e-001 -8.5259567e-001 -5.9722279e-001 -8.7904893e-002 -4.9197617e-001 -6.2837424e-001 -6.2966993e-001 -5.2108071e-001 -1.1607074e-002 -5.4329084e-001  8.6283964e-002  9.7790136e-001  1.0035574e+000  5.1223501e-001 -3.7767703e-001 -7.1133967e-001 -5.3128413e-001 -1.2272985e+000 -7.0806481e-001 -4.5790986e-001 -8.1220254e-001 -2.8222152e-001  2.1319327e-001  9.0176425e-001  3.9931689e-001  9.0323406e-001 -1.8812147e-001  1.5258648e-002 -4.0130163e-001 -2.1392329e-001 -4.2216902e-001  2.8975813e-001 -4.3138183e-001 -2.0032344e-001 -5.9414280e-002  5.0285879e-001 -1.5177745e-002 -1.1571612e-002 -2.7385412e-001 -4.8502191e-001 -2.9481267e-001 -6.7658755e-001  1.2038672e-001 -5.1942376e-001 -2.8070155e-001 -5.9921647e-001 -2.2023821e-001  1.4463106e-001  3.3559192e-001 -8.0848201e-001 -3.2116587e-001
 -5.5597541e-001  8.7330109e-001  1.4055509e-001  2.3453724e-001  5.5873326e-001  8.1697756e-001  2.3457660e-001  4.7443074e-001  2.5078517e-001  4.9494270e-001  6.1069623e-001  1.0143144e+000  4.8145416e-001  6.9455069e-001  9.7523193e-001  2.0019798e-001 -3.8050719e-001 -1.2671427e-001 -1.0646855e-001 -5.7685274e-001 -1.8023004e-001 -5.9577316e-001 -5.4988460e-001  5.2344217e-001 -6.4885156e-001  3.7974772e-002  7.3486211e-001  1.0375689e+000  5.0874149e-001  8.8099723e-001  2.0917127e-001  5.3539153e-001  6.1698163e-001  2.8664672e-001  7.9873732e-001  1.7927186e-001  3.9736974e-001  8.7971543e-001  6.6137516e-001  6.7429409e-001  9.4010097e-001 -9.8620340e-001 -2.9036893e-001 -3.5959002e-001  1.8939869e-001  4.5161337e-001 -6.7961505e-001 -7.4024557e-001  1.4712349e-001 -5.1028461e-001  1.0907743e-001  6.8979212e-001  7.6437742e-001  3.3390424e-001  1.8015750e-001  2.2309773e-001  9.1134026e-001 -2.2457993e-001  7.9208118e-001  2.4452661e-001 -2.4129258e-002  8.4530473e-001  1.2625784e+000  8.7002037e-001  4.6317346e-001  7.5785116e-001
  8.9217431e-001  4.6258763e-002  1.6653397e+000 -1.2980356e+000 -1.2972853e-001  2.8831087e-001 -1.0931505e-001  1.6273341e-002  9.0922142e-002 -2.3752022e-001 -1.1755741e-001 -9.0314210e-002 -2.1045117e-001 -4.3740890e-001 -3.3606767e-002  1.6417130e-001  3.6532795e-001  4.6974667e-001 -3.1724630e-001 -9.3298372e-001 -5.4729719e-001 -3.6630539e-001  4.1073166e-002  1.2703417e-002 -4.7124148e-001  3.6012693e-001 -7.5401417e-001 -2.9706144e-001 -6.1396996e-001 -1.0303885e-001 -9.1907193e-001 -4.5732482e-001 -1.2232998e+000 -1.3135424e+000 -8.3715048e-001 -1.0113229e+000 -3.2159535e-001 -6.9529602e-001 -7.5945990e-001 -5.4162021e-001  1.4080995e-001 -7.4101881e-001 -1.3352144e+000  4.4643854e-002 -1.6771485e-002 -1.2953962e+000 -1.2487853e+000 -6.5203031e-001 -1.1171215e+000 -9.3471327e-001 -5.8210146e-001 -2.0411704e-001 -1.1721660e+000 -2.4809907e-001 -1.4803600e+000 -7.6089286e-001 -3.5846048e-003 -1.7398862e-001  1.4415299e-001 -2.1498574e-001 -1.2734253e+000  5.4589497e-001 -2.4292959e-001 -4.7428391e-002  6.9663645e-002  5.4131657e-001
 -3.2045975e-001  6.3213844e-003  8.2158255e-001  2.4503831e-001  3.9197711e-002  8.7856187e-001  4.7420862e-001  3.1815739e-001  2.4881791e-001 -1.8802975e-002  2.2712851e-001 -3.6407451e-001  3.8722966e-001  3.0452418e-001  8.1663601e-001  9.5960824e-001  9.7633413e-001  6.6236376e-001 -1.4953803e+000  2.0687097e-001 -4.7275660e-001 -1.7909454e-001  4.0128878e-001  2.8744598e-002  2.6380047e-001  4.6335707e-001 -2.2663447e-001  5.0932144e-001  1.2738132e-001  6.9080638e-001  3.0685899e-001  2.3148117e-001  7.1671066e-001  7.0890322e-001  1.8363960e-001  2.6337220e-001  1.2319299e+000  1.7785244e-001  1.5985017e-001  5.9747674e-001  4.8236492e-001  1.4791679e-001  3.2010445e-001  7.5226859e-001  7.2809569e-001  1.0146375e+000 -4.9908656e-001 -8.9587007e-001 -7.9485774e-002  4.2016739e-001  5.6740442e-001  7.2822751e-001 -4.9096489e-001  6.6679079e-002 -7.1046387e-001 -4.2521103e-001  5.6261667e-001  4.6677923e-001  5.8962098e-001  9.1977982e-001  4.8627008e-001  7.5227607e-002  7.4655642e-001  2.1266923e-003  5.7061921e-001  2.8981504e-001
  7.7476353e-001  7.2084153e-001  1.0211293e+000  4.6138546e-001  2.3645674e-001  1.0918318e+000  3.8184292e-001 -3.2893712e-002 -7.0978426e-002 -1.3096861e-001 -3.7044252e-001 -4.5438480e-001 -8.7803096e-002 -2.2614879e-001  3.5019785e-001  3.1587819e-001  7.0193844e-001  4.4596618e-001 -8.8513320e-001 -1.6604298e-001  7.3780791e-002  7.5307765e-002  2.2524061e-001  4.6823292e-001 -2.4949514e-002 -1.1381523e-001 -3.3556125e-001  8.9599789e-002 -2.6198610e-002  9.8032323e-002  2.4092636e-001  5.0477646e-002  2.1819377e-001  2.7650509e-001 -1.6439677e-002  3.0971998e-001 -3.4601952e-001 -2.4442824e-001  2.6792772e-001  2.8211752e-001  1.5312198e-001  3.4843918e-001 -2.1696476e-001  1.3186294e-001 -6.6568477e-002  1.0581786e-001 -3.4642248e-001 -9.5510226e-001 -7.1451219e-002  5.5905653e-002  5.2183192e-002 -4.5007184e-001 -4.2151107e-001 -1.9457724e-001 -2.4224842e-001 -4.3339913e-001 -3.4545516e-002 -4.7797418e-001 -6.9332878e-001  1.9327194e-001  2.8285243e-001 -2.5166821e-001 -2.4290089e-001  1.0574225e-001  8.3760989e-001  2.0640961e-001
  2.8921131e-001  1.0509018e+000 -7.9563685e-001  1.5831484e-001  5.5179509e-001  4.1538788e-001 -2.9897160e-001  6.8610419e-001  7.1232723e-001  4.3777370e-001 -6.1122994e-003 -7.1000180e-002  8.1975002e-001 -3.1641218e-001  7.7405309e-001  4.8992285e-001  9.3329156e-001  3.3711834e-001 -1.8546929e-001  3.4945488e-001  8.5254027e-001  2.2147086e-001  9.9435785e-001  3.8352281e-001 -2.4836037e-001  8.5179939e-003 -3.2213110e-001 -7.9798834e-001 -1.1445177e+000  1.0149926e+000 -3.1954256e-001  5.5920246e-002 -6.6918788e-002 -5.0359299e-001 -4.0035432e-001 -5.8488884e-001  8.6461475e-001 -1.1262997e+000 -1.2476868e+000 -4.1113588e-001  3.4967012e-001 -1.4680439e-001  5.4013645e-002 -6.6895756e-001  3.3904664e-001  7.7320804e-001 -5.5974121e-001 -6.6710442e-001 -2.3458718e-001  1.4920265e-001  3.1226428e-001  6.7206579e-001 -7.9266214e-002  6.1126328e-001 -1.6432587e-001 -3.2245194e-001  3.2205578e-001  6.0217287e-001 -1.7464193e-001 -5.1508152e-001 -3.1664393e-002  6.6828972e-001 -1.5078288e-001  1.2251447e-001 -1.5463352e-001  1.0224809e-002
 -7.8156191e-002  1.1645132e+000  3.8263099e-001 -7.4485042e-001  6.5078213e-001 -6.2059258e-001 -7.7144792e-001  7.8756020e-001  9.1214077e-001  7.1856961e-001 -2.4170342e-001 -2.9596047e-001  4.5514143e-001 -5.3023096e-001 -1.3641413e-001  1.0464111e-001  6.0843884e-001  1.2780595e-001 -3.1663604e-001  3.1643181e-001  3.1951942e-001 -1.5652730e-001 -9.5626415e-001 -4.3676487e-001 -8.8561781e-001 -1.1591037e-001 -1.2746385e-001  2.0589446e-001 -1.1788630e-001  2.9064299e-001  7.7571172e-002  4.9119849e-001 -6.6602598e-001 -3.7600880e-001 -1.7480323e-001 -7.7614467e-001  1.7479822e-002  4.5879948e-002 -6.3267467e-002 -4.9831018e-001 -6.3654957e-001 -1.0325041e+000 -1.2461724e+000 -1.3027558e+000 -4.5396332e-001 -1.6424935e-001 -9.4694280e-001 -1.7253297e+000 -1.2255715e+000 -4.3822549e-001 -1.4715153e-001 -2.4919602e-001 -9.2792714e-001  3.9180641e-001 -6.4210368e-001 -1.5637756e+000  4.2326481e-001  5.8390822e-001  3.0378604e-001 -1.3547450e+000 -1.8261824e+000  5.0828810e-001 -4.9466799e-001  1.5934844e-001  4.9220623e-001 -5.2784231e-001
  3.5353382e-001 -6.6104177e-001  2.0305070e-001 -6.0032037e-001  2.4687337e-001  3.9394151e-001  4.0572516e-001  5.9428931e-001 -7.0695983e-001  3.9792991e-001  3.2733731e-002  8.3148647e-001 -5.0833303e-001  6.3779462e-001 -1.1723845e-001  9.6120703e-002 -2.8382409e-001  4.0944777e-002 -1.5164008e-001  7.2257835e-001  5.0950826e-001 -1.5479249e-001 -1.1855047e-001 -1.7944305e-001 -2.9206689e-001 -8.0334092e-002 -4.8247961e-002  2.2837844e-001 -1.9930788e-001  2.5480950e-001  2.5508801e-002  2.7412167e-001  1.9249266e-001  5.2828396e-001  4.7524078e-001 -1.3247490e-001  5.2222102e-001  1.4389780e-001 -1.1841454e-001 -8.0648316e-001 -6.4590906e-001 -2.8853466e-001 -7.6514787e-001 -5.8839788e-001 -6.0379771e-001 -5.9637713e-001 -7.1330351e-002 -1.1226732e+000 -8.9813073e-001  1.2201886e-001  4.5629712e-001  1.8658281e-001  3.4007833e-001 -2.2758809e-001  5.7237890e-001  3.6863806e-001 -3.5457210e-002  3.4738415e-001  8.0178160e-001 -8.1760348e-002  8.6961320e-001  1.8512613e-001 -4.1253102e-001 -1.1952400e+000 -6.2591210e-001  3.1255267e-001
  8.6717902e-001 -2.0209683e-001  2.1114040e+000 -1.5306110e+000  2.0172198e-001  6.2120496e-001 -2.3107701e-001  7.0493562e-001  3.0452389e-001  5.2443765e-001  1.0547336e-001 -1.0895181e-001  3.7753076e-001  2.6117944e-001 -1.8201020e-001 -3.3394053e-001  8.2712341e-002 -1.9408843e-002  2.5834103e-001  2.1837565e-001 -3.6203178e-001 -5.4621555e-001 -5.5562618e-001 -1.3830278e-001 -5.0032064e-001 -3.9465421e-001 -4.9038199e-002  1.2680229e-001  2.9884571e-002  1.8582275e-001  2.8229071e-001  4.2086901e-001 -1.1052393e-001  6.6719940e-001  1.8504624e-001  3.0469272e-001  1.3041447e-001 -1.7657146e-002 -3.3473818e-001 -7.8599284e-001 -4.4152369e-001 -6.9416019e-001 -8.8667210e-001 -7.1535601e-001 -4.7188968e-001 -1.2468090e+000 -9.7530075e-003 -5.3539085e-001 -5.9318180e-001 -5.7059354e-001  1.0089299e-001 -4.0562614e-001  4.4742819e-002 -3.6958917e-001  9.0211750e-002  4.0028984e-001 -2.1028841e-001 -2.0523642e-001  7.7046411e-001 -7.4500961e-001  8.7800453e-001 -3.1560459e-002 -1.4180621e+000 -3.1807043e-002 -2.4073114e-001 -2.7195549e-001
  6.8217439e-001 -9.0846094e-001  1.0596629e+000  1.8623017e-001 -1.5436743e-001 -3.1026531e-001 -3.9910527e-001  1.8998443e-001 -9.9812078e-002 -7.9246495e-002 -3.3368108e-001 -7.9484062e-001 -5.7153942e-001 -4.6782923e-001 -6.6865181e-001 -7.3338803e-001 -3.9742897e-002 -3.7644457e-001  3.0464240e-001  4.1288846e-001 -8.7324650e-001 -4.8252002e-001 -1.8023848e-001  1.7553184e-001  1.4124904e-001 -2.2807340e-001  9.0459645e-001  2.6171766e-001  4.4369857e-001 -7.8997701e-001  6.8547588e-001  2.5645071e-001  6.3193372e-001  5.1004089e-001  3.5094889e-001  6.2331567e-001 -8.0417221e-001 -4.1781676e-002  1.3839733e-001  8.7330723e-002  5.2290346e-002 -1.0615342e-001  4.5522970e-001  4.7258187e-002 -5.7059831e-001 -1.0679402e+000  5.5286933e-001  5.1268853e-001 -4.5006502e-001 -1.1133988e-001 -9.3227911e-001 -4.5652268e-001  1.4265826e-001 -6.4795823e-002  2.7741225e-001  1.9141925e-002 -3.9901678e-001  2.9866824e-001  5.8424973e-001 -1.0656764e+000  8.7471300e-001 -1.4425218e-001  1.7998336e-001  1.1363839e-001  4.8954748e-001 -1.4190363e-001
 -1.1326461e-002 -5.1320024e-001  9.7553876e-001 -2.3872733e-001  2.2449821e-001 -1.0619660e+000  5.1486410e-001 -7.3114655e-001  5.0020015e-001 -5.9072124e-001 -5.9880826e-001 -6.3971826e-001 -3.7489460e-001  2.2990222e-001 -3.7801799e-001 -4.6722034e-001 -4.1021041e-001  1.0541829e-001  9.5078730e-001  1.2992126e+000  7.7404518e-001  3.2864076e-001  1.5977840e-001  4.8354347e-001 -2.1994837e-002 -1.6269167e-002 -7.6623332e-002 -5.1934221e-001 -1.6966250e-001 -5.1854788e-001  6.9911995e-001  2.3129875e-002  8.2947323e-001  1.0142647e+000  1.7653338e-001  7.4456326e-001 -6.7170351e-001  8.0924000e-002  4.8772538e-001  9.6598132e-003 -3.2230851e-001 -2.6548148e-001 -3.0656012e-001 -4.0631494e-001  1.8663846e-001  3.3003538e-001  6.6911935e-001  1.0484480e+000  4.4943206e-001  9.2279297e-002  1.6949618e-001  3.0261794e-001  1.6946575e-001  5.8654304e-002 -1.2033901e-001  7.3705183e-002 -5.0942555e-001 -2.1644021e-001  2.5626211e-001  3.2112315e-001  6.9996764e-001  3.8790200e-001  8.2969031e-001  2.4594225e-002  2.2733069e-001  1.6327638e-001
  4.2952208e-001  1.5088856e-002 -6.9936877e-001 -8.2016067e-001  1.8943881e-001 -9.2699023e-001 -6.7025924e-002 -4.1221637e-001 -4.4533337e-001 -3.5398548e-001 -4.9724703e-001 -7.5236667e-001 -2.9424849e-001 -1.7142516e-001 -3.6022257e-001 -4.1704388e-001 -5.0135742e-001  5.8002232e-001  3.5796456e-001  8.8665648e-001  1.0707196e+000 -1.5529291e-001 -6.8408374e-001 -5.1658513e-001 -2.5590091e-001 -5.5430380e-001 -6.2696594e-001 -1.3184594e+000 -1.0071078e+000 -1.0988881e+000  3.3509526e-002 -2.1505021e-001 -6.9336469e-002  3.4181300e-001 -4.0543179e-001 -2.1483372e-001 -9.2238376e-001 -7.7618394e-001 -1.0468409e+000 -2.8629995e-001 -3.4338909e-001 -1.3180946e-001  4.9058220e-001 -7.5522015e-001  1.3724337e-002  2.8701890e-003  6.8826593e-001  2.3022296e-001  3.8826343e-001  4.6904014e-001 -3.2082364e-001 -8.4269379e-002 -1.4621657e-001 -2.4796609e-001 -5.5514264e-001 -2.8238120e-001 -8.3053804e-001 -1.1592390e-001 -2.4297173e-001  5.0439101e-001  3.3403374e-001 -2.6992720e-001 -4.8006535e-001 -1.0819657e+000 -1.6337116e-001 -2.2562764e-001
  2.8539353e-001 -6.0004523e-001  8.9865059e-001 -1.0751953e+000 -4.9524279e-001 -2.1506267e-001 -7.1387014e-002  8.7336255e-002  9.1358785e-002 -6.5151000e-001 -6.2168915e-001 -6.8745673e-001 -2.1291443e-001 -4.2843130e-001 -4.9540250e-001 -1.0830907e-001 -3.3808755e-001 -1.5641111e-002 -6.0021079e-001  7.1628284e-001  1.3431821e-001  3.1123864e-002 -1.9665190e-001 -6.0684188e-001 -1.3406809e-001 -2.3989897e-001 -7.6552691e-001 -3.2361832e-001 -3.3324984e-001 -1.9453879e-001 -1.9868382e-001 -7.0723142e-002 -9.5235219e-001  3.2893428e-003 -3.8446019e-001 -8.0859879e-001 -4.3158185e-001 -3.7658081e-001 -2.5449396e-001  7.1472009e-002 -5.2052606e-001  1.1400072e-001 -1.0961350e-001 -1.7667844e-001 -3.0944113e-001 -8.5535409e-002  1.3608944e-001 -3.8386376e-001 -3.3857978e-001 -3.1163717e-001  2.6073097e-002  3.7421936e-001  1.2899079e-001 -3.0846616e-001 -2.4650792e-001  2.3567693e-001 -2.4895228e-001  1.6946065e-001  2.9981691e-001  5.0072268e-001  8.1307278e-001 -1.5079565e-001 -1.4495824e+000 -5.6256351e-001  2.5796039e-002  4.0837059e-001
 -1.0649626e+000 -1.5569848e-001  5.7584805e-001  1.2925686e-001  2.7057151e-002 -1.1195311e+000  2.4157880e-002  3.1159596e-001 -2.7385375e-001  3.6628783e-002 -3.2400612e-001 -5.5652485e-001 -1.6388712e-001 -6.9448827e-001 -9.7960329e-001 -9.6122003e-001 -1.0286728e-001 -2.2794314e-001  2.0304060e-001  3.6883644e-001  2.8496764e-001 -1.4816257e-001 -6.1840167e-001 -3.3422796e-001 -4.9972565e-002 -4.9741188e-002  1.0307869e+000  6.6587653e-001  6.5567823e-001 -6.8381404e-001  3.4724156e-001  2.1612803e-001 -7.1507265e-001 -4.6422751e-001  1.7558105e-001  2.2534455e-001 -2.3410978e-001  7.2315422e-001  1.0728093e+000  1.0541222e+000 -3.1318521e-001 -1.6572671e-001 -1.4964906e-001 -2.9001074e-001  1.9408383e-002 -2.9557097e-001  2.7632049e-001 -2.2040266e-001 -5.2661066e-001  6.2008499e-003 -5.8517973e-002 -1.8413572e-001 -2.6275795e-001  8.2068167e-002  1.8989812e-002 -3.0178836e-001 -7.0278898e-002  5.9063827e-001  5.7465970e-001  3.3922169e-001  4.0286021e-001  4.2682554e-001  1.2777115e-001 -9.7869525e-001  5.1374077e-001 -6.3963480e-001
  1.6525065e+000 -6.4327357e-002  6.0139388e-001 -7.8110166e-001 -4.0546378e-001  1.9980593e-001 -2.1009088e-002  8.6202640e-002  3.4804157e-002  2.6780592e-001  3.3991586e-001 -8.3370488e-002 -3.3822809e-001 -8.4806638e-003 -4.6281178e-001  1.2758114e-001 -3.8146653e-001  3.6851933e-002  4.5684426e-001  1.9524186e-001  4.9433621e-002 -2.2648176e-001  2.2342904e-001  1.8924418e-001  2.0992286e-001 -4.3557078e-001  8.4437996e-001  1.3978107e-001  1.8516886e-001 -6.2917798e-002  3.9199710e-001  8.3220862e-001  6.0509725e-001  8.8376051e-001  7.0908106e-001  3.5446812e-001  3.5553488e-001  5.8175862e-002 -2.9954373e-001 -1.4389068e-002 -7.1424141e-001  1.4115814e-001 -1.0853555e+000  1.3899185e+000 -1.7934146e-001  6.3727367e-001  6.3159534e-001  5.2658342e-001 -2.4703095e-001 -4.7582323e-001 -2.5962195e-001  2.1628612e-001  2.0584525e-001  9.5164506e-002  8.7999226e-001  2.3972557e-001 -2.0624178e-001  5.8050476e-002  7.3487751e-001  7.1859886e-001  3.2594077e-001  3.4006619e-001 -9.9094001e-001 -5.1103353e-001  6.8633090e-001 -1.3976069e-001
 -7.0315554e-001 -8.2090336e-002 -2.2606192e-001  3.6132853e-002  2.6225968e-001  2.3413121e-001  5.8877637e-001  4.6299665e-002 -1.5810979e-001  5.0866908e-002  5.1090150e-003  4.4068193e-001 -3.5214970e-001 -2.3466136e-001  1.3954068e-001 -3.6084779e-001 -3.8158129e-001 -1.3935533e-001  1.1567065e+000 -1.6171415e-001  6.8729455e-001  4.1930154e-001  9.4794478e-002  8.4091935e-001  3.7196070e-001 -9.1342222e-002  5.4587185e-001  6.2461865e-001  1.4684735e-001  2.7273738e-002 -1.6436081e-001  4.0658884e-001  3.5898276e-001  5.1291084e-001  6.0112308e-001  4.5511597e-001  2.9028557e-001  9.3635369e-001  5.4008735e-001  6.2604952e-001  1.2548887e-001  3.2360007e-001  4.9391858e-001 -6.4325574e-001  4.3627188e-001  1.1667607e+000  8.5215603e-001  1.1630918e+000  2.8453597e-001  6.8047226e-001  7.9843401e-002  1.3256686e-001  5.3830956e-001  3.0723992e-001  9.5133739e-001  2.6626079e-001  1.7354208e-002  6.4944334e-001  3.7905549e-002  4.9473560e-001  6.2072130e-001  2.3465954e-001  2.1619389e-001  3.2115881e-001  9.2876453e-001  2.3731920e-001
 -1.1302202e-001  7.9229632e-001  2.8276127e-001  3.3923658e-001  2.0749010e-001  3.7015560e-002 -3.8595623e-002  5.7049018e-001 -2.1635914e-001  2.3875947e-001  3.5751729e-001 -8.0349767e-002  4.8386231e-001 -5.7977176e-001 -3.5829015e-001  9.8948656e-003 -1.0919021e-001 -1.9571390e-001  7.9754795e-001  1.0654584e-001 -1.9831481e-002 -3.9840994e-002 -2.3862136e-001  1.0197761e-001 -1.6975492e-001  2.7762709e-002  1.3726691e-001  2.1786734e-001 -7.0329472e-002  9.1140727e-001 -3.8491008e-002  3.6045938e-001 -1.8178985e-002  2.8342591e-001  4.4499378e-001  6.6477626e-002  6.6586694e-001 -1.8289859e-001  7.9136345e-002  8.9167980e-001  3.3806002e-001 -7.2651135e-002  5.9117453e-002 -3.7758537e-001  1.7753158e-001  4.5576368e-001  9.7477814e-001  1.3344416e+000  3.5340739e-001 -3.8142971e-001  2.9990877e-002  4.3098053e-001  1.8682661e-001  3.9469711e-001  6.0090278e-001 -1.5105861e-001  2.5537364e-002  5.2503213e-001  7.1911347e-001 -6.5173088e-002  4.3429853e-001  6.6469727e-001  6.2596356e-001  1.6535893e-002  9.9567693e-001 -3.1372670e-001
 -3.2713957e-001 -1.8232812e-001 -6.2383239e-001 -4.6166315e-002 -3.7661136e-002 -9.5343141e-002 -5.7824948e-002 -2.2590919e-001 -2.7616411e-001  3.3926350e-001  1.5961866e-001  1.0864396e-001  1.1584878e-002  1.8827548e-003 -3.9435970e-001 -2.9154175e-001 -3.5728026e-001  3.9137642e-001  5.9550299e-001  3.4149566e-001  1.4453736e-001  2.8869603e-001 -1.6419474e-001  3.0707738e-001  5.6535041e-001 -2.1716503e-001  5.7131950e-001 -1.5144727e-002  3.6048309e-002 -4.5424258e-001 -3.8870308e-001  5.3395724e-001 -2.4407886e-001 -2.3663100e-001  4.2061395e-001  4.2138860e-002  3.3273124e-001  9.8820783e-002  5.2675632e-001  6.9041074e-001 -1.8618445e-001  4.3097609e-002  1.3738160e-001  1.2449250e-001 -1.9310582e-002  1.0426700e+000  7.1297237e-001  8.4855139e-001  6.2048603e-001  5.0604525e-001  1.7629455e-001 -3.7091636e-001  1.3926284e-001  5.7558652e-001  8.8383017e-001 -1.1127592e-001 -1.3480188e-001  7.4774155e-001  9.3668601e-002 -5.8870661e-002  9.2638440e-001  7.7946732e-001 -3.4794805e-001  1.9314749e-001 -2.9073724e-001 -1.1902411e+000
  1.2789711e+000  5.0502083e-001 -2.7644378e-001 -4.2642323e-001 -4.1004745e-001  8.0983433e-001 -2.5453214e-001 -4.1465875e-001  3.0207610e-002  2.7098332e-001 -2.0031524e-001  1.5115931e-001  6.2343108e-002 -6.8136423e-001  6.1208775e-002  5.7783456e-002  1.3045636e-001  4.1371578e-002 -4.8746283e-002  1.8664582e-001 -7.2142347e-001  2.8221266e-001 -4.3982537e-001 -1.9942431e-001  2.7973403e-001  5.5076146e-002  1.1687084e-001  2.8925245e-001 -3.3068690e-001  2.8451249e-001  2.9934092e-001  1.6577844e-001 -6.1436383e-001  5.0456624e-001 -2.1465606e-001  1.1757058e-001 -5.9454057e-002 -3.2938437e-001  5.6398574e-001  4.5182475e-001 -2.8818067e-001  1.6230845e-002 -1.6150611e-001  2.4605551e-001 -4.7984791e-002  5.1442167e-001  7.4877335e-001 -1.8166700e-001  7.9743248e-002  9.0628669e-002  3.7051233e-001  1.2046966e-002  3.3261881e-001  7.4119988e-001 -9.0237797e-003  1.2255862e-002 -1.0528576e-003  5.7490065e-001 -1.6476150e-001  7.5390474e-002  5.6892840e-001  5.1237336e-001 -4.6894400e-001 -1.0971587e-001  6.8092628e-001 -1.5257714e-001
  6.2235326e-001  5.4272809e-001 -9.3296065e-001 -8.4750149e-001 -1.4936620e-001  8.0043965e-001 -4.8460504e-001  2.1897996e-001  5.2365346e-002  3.9979998e-001  9.9063036e-001  1.7780502e-001 -3.5741449e-002  2.1309805e-001  9.7594947e-001  5.6236468e-001  6.2741994e-001  1.1627992e+000  2.1628438e-001  8.4884216e-001 -2.1128100e-001  3.3723790e-001  9.9787908e-001 -1.7303093e-001  4.2522090e-001 -1.8064959e-001 -4.5903641e-002 -9.1109103e-001 -1.4071907e+000  5.8654452e-002  4.3786281e-001  2.7402228e-001  1.6826064e-001  2.2267986e-001  2.8990200e-001 -5.7871946e-002  2.8423730e-001 -1.3674549e+000 -1.1126326e+000 -1.5990702e-001 -2.7311542e-001  1.4572595e-001 -7.0680185e-001  1.5565025e-002  1.0587712e-001 -5.1242069e-001  2.9097742e-001 -4.2200167e-001 -1.1376916e-001  1.2045438e-002 -2.2612126e-001  7.8324046e-001 -2.8433970e-001  4.0857376e-001  2.2940725e-001 -8.6138663e-002  1.0271922e-001  3.7788671e-001  4.4311330e-001 -3.8599492e-001  4.5676469e-001  3.5243624e-001 -3.8625792e-001  8.5549815e-001  4.3146469e-001  6.5633455e-001
  1.6053991e+000 -2.8226291e-001 -2.6209282e-001  3.0017101e-002 -4.3491693e-001 -1.0583209e+000 -9.2593736e-001  4.7777625e-001 -6.6475927e-004  3.3894611e-001  5.1610212e-001 -4.2631588e-001 -4.4154540e-001  1.9357769e-001  5.1040297e-001 -1.4267804e-002  3.9311018e-001  1.8055407e-001  1.0317503e+000  5.1803012e-001  6.7406106e-001  5.9953956e-001  1.4012123e+000  6.1403774e-001  6.6184420e-001 -4.3700919e-001 -6.4358789e-001 -8.5975964e-001 -7.1901608e-001  1.7486209e-001  8.8662957e-002  1.9555710e-001  1.4813274e-002  2.3610408e-002 -1.4480106e-001 -1.6453445e-001 -8.6237391e-002 -1.3731761e+000 -7.2324020e-001 -1.7856740e-001  3.0774018e-001  2.9497084e-001  6.2032233e-001  1.1824202e+000  2.2933943e-001  5.0155567e-001 -1.9177945e-001  1.9908503e-001  4.8010245e-001  2.7293156e-001 -1.1357080e-001  4.6625131e-001  9.3442236e-001  9.0270299e-001  1.3832281e+000  7.0163283e-002  4.4163186e-001  1.6847480e-001  8.5343732e-002 -4.2214561e-001  2.8949079e-001  8.1536856e-001  1.0031879e+000 -6.9298262e-001  1.5995478e+000  6.1217196e-001
 -1.8084452e+000  5.2832146e-001  4.5719225e-001  1.5713436e-001 -2.1484322e-001  1.3652244e-001 -3.4922586e-001  1.5241903e-001  1.6941615e-001 -5.0906764e-001 -5.9460829e-001 -7.2677092e-002 -1.0011641e-001 -2.8870261e-001 -2.9501187e-001 -3.9041017e-001 -2.3224573e-001 -6.0901923e-001  7.1990109e-002 -5.6358804e-001 -7.5945267e-001 -2.0830168e-002  5.5234536e-001  1.7953523e-002 -1.2049031e-001  4.1090471e-001 -7.9541217e-001 -5.1062066e-001 -4.9415811e-001 -3.3783610e-001 -7.1696514e-001 -6.5129521e-001  6.3070120e-002 -5.4242731e-002 -6.3135930e-001 -4.9576133e-001 -2.7263768e-001 -1.0866586e+000 -6.1760362e-001 -5.0229728e-001  2.4439903e-001  1.0311469e-002  8.7756877e-001  7.1124645e-002 -5.8620607e-003  3.0610135e-001  4.5343447e-002 -1.0265318e-001 -3.2956227e-002  5.5076855e-001 -1.4419128e-001 -2.1922514e-001  3.5162289e-001  4.6255531e-001  8.1760163e-001  4.6076616e-002  2.0761599e-001  8.7614833e-002 -6.6726813e-001 -3.2346901e-001 -2.5028160e-001  9.6191112e-002  9.2090492e-001  3.7753123e-001 -1.9461276e-001 -6.5631412e-001
 -4.1075737e-001  2.9800265e-001  4.2711004e-001 -5.3297146e-002 -6.9966891e-001 -1.2459725e+000  1.2682063e-001 -2.6155002e-001  2.0048626e-001 -1.6793438e-001 -1.7081164e-001 -9.6759778e-002  4.4169923e-002 -5.1082996e-001  4.7076511e-002 -7.6205485e-002 -7.1884865e-001 -8.5577404e-001 -1.0130557e+000 -7.1520611e-001 -4.2503896e-001 -3.8269367e-001  1.3620593e-001  3.6583645e-001 -2.3034334e-001  3.4619700e-001 -1.5315281e-001 -4.4515815e-002  4.4832694e-001 -9.3193862e-003  2.7958634e-001 -2.2728927e-001 -1.1862141e-001  2.1742392e-001  1.8653868e-001  7.4667693e-001 -2.8557201e-001  2.7028430e-001  2.8002749e-001 -5.5540307e-001  3.7399177e-001 -1.0128198e-002  3.1038447e-001  1.3986800e-001 -3.9914098e-001 -7.3522866e-001 -7.1566594e-001 -7.0380056e-001  1.9608820e-001  3.8746950e-001  3.5861527e-002 -2.6564556e-002  1.5855653e-002  3.3332865e-001  8.2708911e-001  2.2796515e-001  1.2163542e-001 -2.8752385e-002 -3.1213436e-001 -5.3663536e-003 -7.6724737e-002 -2.0977797e-001  2.1970955e-001 -6.8162440e-001  1.0640650e-001 -6.3012963e-001
 -1.3879208e+000  2.2067444e-001  3.2918820e-001  7.0079226e-001 -6.9547766e-001 -1.1734040e+000  3.0541663e-001 -5.3939949e-001 -3.3081603e-001 -1.1265662e-001 -5.1020043e-001 -5.4530304e-001 -1.1169992e-001 -4.3389864e-001  2.1108953e-001  4.0914307e-002 -6.2499920e-001 -6.1002775e-001 -7.7537100e-001 -1.7247075e+000 -1.2646974e+000 -4.6836444e-001  3.1979563e-001  3.9389876e-002  1.5459099e-001  8.4402964e-002  2.9183980e-001  4.3197152e-001  2.8041228e-001  1.0197486e-001 -6.1576755e-001 -2.3089948e-001 -1.7930159e-001 -1.1513573e-001  3.1668558e-001  1.7762468e-001 -6.0720516e-001  2.9196224e-002  1.1224401e-001  2.1248354e-001  3.0162009e-003  5.2654470e-001  4.0476549e-002 -6.7705102e-001 -2.3035933e-001 -9.2704176e-001 -7.4731274e-001  3.4426254e-001  6.0908154e-001  6.4709749e-001  5.4361512e-001  2.3920405e-001  9.2612498e-001  9.1714736e-002  9.0929079e-001  3.1278844e-001  5.9258678e-001  4.5157852e-002 -1.0376814e-003  5.2493062e-001 -4.9063055e-001  4.7118212e-001  3.9702219e-001  6.3167749e-001 -3.6323433e-001 -6.4217587e-001
  4.1545856e-001 -2.9171056e-001 -4.7305168e-001 -9.4937160e-002 -6.2208228e-001 -1.0430826e-001 -5.1172521e-002 -8.7245676e-003  7.6261974e-002 -5.2980374e-001 -5.6157886e-001 -2.2757642e-001 -4.3327908e-001 -5.0783184e-001  5.3145902e-001  2.6812547e-001 -1.3740527e-001  4.1968604e-001  2.4687002e-002 -4.6689696e-001 -1.2872161e-001  1.6197595e-001 -6.7624133e-001  6.1954703e-001 -1.7243550e-001 -2.1041154e-001  6.1382362e-001  8.9697360e-001  4.4355896e-001  6.7919960e-002  1.9899190e-001 -3.1522571e-001 -3.4096809e-001 -4.9318843e-001 -1.3502470e-001 -1.2644652e-001 -1.9135663e-002  8.5675955e-001  1.4100642e+000  4.5416187e-001 -3.2001384e-001  2.3070352e-001  7.4876002e-002 -2.1415224e-001 -4.5612330e-002 -1.6935011e-001 -6.6289686e-001  4.8698525e-001 -4.2804434e-001 -2.5138878e-001  3.2766248e-001  3.3567429e-001  7.4491041e-002 -7.7460395e-002  5.1381113e-001  3.6766349e-001 -2.2232985e-001  2.0244248e-001 -4.8204037e-002  5.8005795e-002  3.9966642e-001 -5.9811616e-002  6.8407279e-001 -6.3440810e-001 -2.6647491e-001 -4.7634229e-001
 -3.7814554e-001  5.3325637e-002 -8.1642868e-002  4.1258299e-001 -2.3008957e-001 -1.1967671e+000 -3.0719098e-001 -5.9836765e-001 -1.9002524e-001 -6.6420693e-001 -5.4606558e-001 -6.3899885e-001 -1.7688965e-001 -1.6978919e-001 -2.1207444e-001 -9.8440747e-002 -6.2452939e-001  5.9306703e-003 -3.4720044e-001 -1.0512502e+000 -7.9788919e-001  6.3724670e-003 -2.8182392e-001  3.6800288e-002 -4.4438775e-001  1.4585826e-001 -2.9510705e-001  1.1862475e-001 -2.5342687e-001 -2.8410883e-001 -7.6047626e-001 -1.1594686e+000 -1.2327774e+000  3.9837634e-002 -9.7604266e-001 -5.1306243e-001 -3.1034430e-002 -4.6975261e-001 -2.0051648e-001  6.7758924e-002  8.0970349e-002 -3.1586700e-001 -1.4667946e-002 -6.6717633e-001  5.3371029e-001 -7.0868388e-001 -7.6560302e-001  2.5580610e-001 -9.8891440e-002 -3.1227098e-001  5.0560708e-002  1.5884883e-001 -3.0764186e-001 -5.3341387e-001  7.7402349e-003  1.4405419e-001 -1.8258821e-001  2.9093326e-002 -7.0349448e-001 -3.6705434e-001 -2.9725071e-001 -5.1703926e-002 -7.1591938e-001  1.2037591e-002 -3.9617634e-001  7.2576891e-001
  9.8865910e-001  9.3945394e-001  1.2003341e+000  4.6415834e-001 -1.3984522e-002 -1.2057547e+000 -4.1978368e-001  4.9877016e-001  2.3528212e-001 -2.1583387e-001 -5.9553106e-001  2.4328923e-001  2.8706370e-001 -2.1004783e-001  4.6248515e-002 -1.7812174e-002 -2.8461594e-001 -4.8597962e-001 -4.9302814e-001 -7.7190481e-001 -2.0545429e-001  5.0310714e-001 -4.6510876e-001 -3.5447211e-001 -4.0114009e-001  3.3096366e-001 -5.5730119e-001 -2.9906932e-001 -1.1540424e-002  5.6264965e-001 -5.1723597e-001 -3.4052928e-001  5.8728367e-001 -3.8588857e-001 -4.9522001e-001 -5.4974448e-001  5.7623496e-001  3.0487144e-002  2.4345162e-001 -8.0188923e-002  3.4436559e-001 -1.2527363e-001 -3.5113765e-001 -4.9859371e-001 -1.9282300e-002 -2.7248682e-001 -7.2463996e-001 -2.4038548e-001  3.4836035e-001 -5.7404785e-002  4.0608811e-001  3.4107298e-001 -1.7553184e-001  7.9658212e-002  7.2352503e-001  3.7065043e-001  5.1787969e-001  3.9194305e-001  4.5695237e-001 -1.0585163e-001 -3.3741423e-001  4.5813650e-001 -2.4066370e-001  5.0750413e-001  9.9308071e-001  1.3603640e-001
  6.5548431e-001 -1.8297307e-001  5.6242892e-001  6.0077272e-001  1.3519975e-001 -7.3434195e-001 -5.8071710e-002 -2.3931347e-001  6.1630421e-002  3.4670264e-002  9.5002729e-002  3.4202511e-001  4.8617992e-001  1.1129091e-001  3.1417572e-001  2.1623856e-002  1.3933072e-001  1.0095211e+000  8.1267129e-001 -3.1099019e-001  3.8152810e-001  9.2709637e-001  8.8398165e-002  6.2714065e-001 -1.9073737e-001  4.0667466e-001  1.3739074e-001 -3.5217383e-003  5.8441381e-002  2.5096453e-001 -1.0131334e-001 -3.0001431e-002 -6.4687065e-002 -1.3631938e-001 -5.2936286e-001 -5.9019719e-001  8.6670840e-001 -9.0532198e-002  1.7760928e-001  3.5642845e-001  8.5962555e-002 -1.4416552e-001  1.0988343e-001  3.3420138e-001  6.3963957e-002  2.6080521e-001 -3.4355349e-001  7.1150968e-001  1.1601451e+000 -7.7056998e-002  4.3381376e-001  4.5134505e-001  2.8594119e-001  1.8083027e-002  4.9909123e-001  5.5430002e-001  1.8381667e-001  2.9820920e-001  2.9458878e-001  2.1781584e-001  7.5919306e-001  3.8615160e-001  4.3628305e-001 -9.0075754e-001  6.2761207e-001 -8.7866849e-001
 -2.5382651e-001  1.7076491e-001  7.7165864e-002  5.5348984e-001 -4.6386062e-001 -7.2800273e-001 -6.0414241e-001  1.8086971e-004 -2.1105119e-001  1.6594072e-001 -5.3004155e-001  7.6528787e-002 -1.1820912e-004 -1.1274385e-001 -1.6517312e-001 -8.4157424e-002  2.6913612e-001  1.3325947e-001 -1.4328533e-001 -1.3012145e+000 -1.5457697e+000  1.0278794e-001 -9.4677869e-001  3.4479833e-001 -6.1518512e-001  4.5996503e-001  2.4617846e-001  3.6418805e-001  1.6188108e-001  6.3315499e-001 -7.8106607e-001 -5.4494360e-001 -7.8065344e-001 -1.2077533e+000 -6.3249255e-001 -6.5292986e-001 -7.5443999e-002  3.4039473e-002  4.6639042e-001 -1.4311105e-001 -6.7091448e-002 -5.3774927e-001 -1.0831916e-001 -6.8996367e-001 -1.6825725e-001 -2.3633375e-001 -1.2097004e+000 -2.0345211e-001  4.6689623e-001 -4.4273912e-001 -2.0473511e-001  4.2038805e-002 -1.9089265e-001  3.3118351e-001  8.4438886e-002  7.2587123e-002  9.0597757e-001  4.5181143e-001  2.9311435e-001 -5.0583307e-001  5.2294627e-001  2.8460027e-001 -3.9182629e-001  4.8567858e-001  2.1387851e-001 -2.4482257e-001
  5.4713852e-001  5.7027122e-001  1.7479307e+000  1.0457101e+000  5.2029372e-002 -5.9675011e-001 -3.3268434e-001  5.3266608e-001 -5.4895163e-002 -1.7597902e-001  9.6971457e-002 -3.1308822e-001 -3.0152466e-001 -1.1915518e-001  8.9928392e-002  2.1039193e-001  5.7240546e-001  5.2970656e-001 -4.7701853e-002 -4.8589441e-001 -4.9898875e-001  3.9418665e-001  1.8768509e-001  2.6415656e-001 -3.2921918e-001  1.6207076e-001  1.0134235e+000  4.8461240e-001  7.7880330e-001  9.2546747e-001 -8.7173944e-001 -1.1906738e-001  2.5870317e-001 -7.7719055e-001 -1.8204758e-001 -6.2843378e-001  6.9305385e-001  2.5433948e-001  7.2555691e-001  5.4387199e-001  5.6028018e-001 -2.7653262e-001  1.4144757e-001  6.1935077e-002  3.3491180e-002 -3.5823755e-001 -9.1168281e-002 -1.5333101e-001 -1.4335309e-001 -3.3245648e-001 -4.0389074e-002  3.8871960e-001 -4.5874388e-001  3.3846394e-001  2.6961656e-001 -4.1137743e-002  4.2100124e-001 -5.7352552e-002  8.0032714e-001 -3.9414654e-001 -8.7076387e-001  2.3592326e-001 -2.6075442e-001 -7.5382370e-001 -1.5179028e-001  2.1283903e-002
  7.2695869e-001 -3.3168543e-001 -4.8234726e-002 -3.0934193e-001 -5.3939185e-001 -1.0056127e+000 -1.5568413e-001  1.3419676e-001  4.7990783e-001 -8.6400665e-002  3.5929256e-001 -4.9865571e-001 -1.4563981e-001 -7.3241944e-001  4.4308669e-001 -3.2527483e-001 -4.6409722e-001  2.9607351e-001  1.2130634e-001  1.5431286e-003  5.7489538e-002  1.8086033e-001  4.8818153e-001  1.3196221e-001 -2.8964540e-001 -3.1698623e-001  7.7213593e-001  4.8178435e-001  1.5974827e-001  2.6326551e-001  1.9957818e-001 -2.3541143e-001  7.7288173e-001  4.6371827e-001 -6.3762471e-001 -7.0506489e-001  8.2375096e-001 -1.5600402e-001  7.1892576e-001  6.6033193e-001 -3.8322407e-001 -3.0862433e-002 -3.3194425e-001  4.4303371e-001 -1.3593583e-001 -6.6097452e-001 -1.4200556e-002 -1.7887272e-001  1.8155997e-001 -7.7989661e-001  4.1641271e-001  6.6948956e-001 -4.5734454e-001 -1.7213053e-001 -5.5173462e-001  5.1976902e-001 -1.1474060e-001 -4.1388669e-003  5.3609957e-001  4.5824266e-001  1.4448350e-001 -1.0861025e-002  4.0878661e-001 -7.6650361e-001  3.0460638e-002  4.7953147e-001
 -1.7374687e-001  5.0248486e-001  4.1919861e-001  1.9937987e-001  5.2433813e-002 -1.4191915e-001 -2.2190175e-001  7.1667047e-001  1.4823626e-001 -1.4520500e-001  7.1144403e-001 -5.4188605e-002  3.6471210e-001 -9.5653623e-002  5.0129796e-001  3.8378937e-001 -2.7221406e-001 -3.9464373e-001  2.5255366e-002 -1.7115992e-001  2.3016008e-001  7.7775924e-002  5.3716187e-001  4.6544425e-001  4.8800331e-001  2.6055956e-001 -1.8827546e-001  1.7405337e-001  2.8051687e-001  4.7271940e-001 -2.0419537e-001 -3.5964204e-002  7.7413485e-001  7.3042319e-001 -7.8511894e-002 -2.0411380e-001  7.8871354e-001  1.9843704e-001  2.1073078e-002  2.4556731e-002  4.2226356e-001  3.6351823e-002  5.8435427e-001  8.0777642e-001  4.7886610e-001  1.4982574e-001  1.8232774e-001 -4.4534217e-001 -5.7614503e-001  1.4304204e-001  4.6684457e-001  8.0353702e-001 -3.9870917e-001  9.0217211e-002  2.0594018e-001 -9.6445796e-002 -4.5982939e-002  1.6241725e-002  9.5969421e-001 -1.3469940e-001 -5.8244744e-001  4.9778134e-001  1.1667462e+000  7.2961231e-001 -4.7916730e-001  7.1694102e-001
 -3.4128917e-001 -3.2221587e-001 -6.6724331e-001  1.0081244e+000  3.4233729e-001  4.6393224e-001 -2.1110419e-001  7.4937479e-001  2.1748826e-001  2.1194510e-001  8.5041698e-002  7.3022721e-001  6.9498950e-003  2.4060103e-001  5.0747875e-001  3.5604265e-001  1.8982495e-001 -6.5384014e-001 -4.6970249e-001  1.7900079e-001 -6.3528117e-001  4.0140390e-001  2.4045664e-001  1.9426187e-001  5.8518337e-001  3.9859177e-001  9.0320538e-001  1.1356335e+000  1.1154251e+000  9.2798023e-001  3.2115326e-001  3.1308517e-001  1.0506230e-001 -1.4185322e-001  3.6586189e-001  1.8377070e-001  1.0303533e+000  8.3314277e-001  1.7315205e+000  1.0233009e+000  5.8781897e-001  7.1547584e-001  1.2166416e+000  1.2118204e+000  7.3191251e-001 -3.5552901e-001  4.8468228e-001 -5.3989825e-001  1.1363529e-001  4.9141166e-002  9.6266340e-001  9.8714509e-001  3.9267754e-001  8.0818134e-001 -1.6711122e-001  5.7290059e-001  3.3273320e-001  1.8737640e-001  7.1336819e-001  8.0508938e-001  8.7718208e-002  6.2372461e-001  1.6039020e+000  9.3826447e-001  2.9223814e-001  3.4435747e-001
  2.8117071e-001  3.7941664e-002 -5.0481151e-001 -2.3443889e-001  4.2184818e-001 -4.1291834e-001  1.6478616e-001  8.4795070e-001 -1.3650258e-001  1.3113917e-001  5.6548432e-001  4.8259229e-002  6.1874756e-001  2.1020256e-001  3.2494531e-001  4.9201530e-003 -1.5473283e-001 -5.7783762e-001 -6.7603587e-001  5.0062553e-001 -9.2938966e-001 -1.1965423e-001  3.3320376e-001  4.0978296e-001 -5.4223413e-002  5.1731343e-001  3.5381513e-001 -7.0556505e-001  4.1121128e-001  2.7379256e-001  5.0180035e-001  4.0460337e-001  1.0037503e+000  4.7239007e-001  4.9120738e-001 -1.2679110e-002  7.8059890e-001  3.4859482e-001 -3.4670243e-001  8.6840892e-001  4.7270311e-001  3.9197826e-001  4.9786399e-001  1.2444535e+000  2.6445091e-001 -2.5960163e-001  7.3260416e-001 -2.5627433e-001  9.3024956e-002  2.9212681e-001  6.1483621e-001  4.0190169e-001  2.6969934e-001  3.1992125e-001 -1.0615284e+000  4.7638314e-002  1.7606369e-001  1.9361330e-001  3.7116900e-001  1.8514696e-001 -2.9991062e-001  2.1852494e-001  6.5477295e-001 -1.9102889e-001  5.9318751e-001  4.9150456e-001
  4.5256393e-001  3.5337474e-001 -8.1172582e-001 -7.6873047e-001  3.6233720e-001 -1.0111763e-001  5.9105376e-001  8.4733180e-001  4.1824442e-002  1.1665716e-002 -7.0231528e-003  2.8982036e-002 -7.7739670e-002 -1.2396722e-001  1.2216610e-001  4.2402295e-001  4.2310329e-001 -2.6954001e-001 -3.8474903e-001  2.7402304e-001 -6.4214555e-001 -4.5720844e-001  1.0468438e+000  8.5323442e-001 -1.0948572e-001  4.5702921e-002  7.7022195e-001  1.0574883e-002  6.1018217e-001  6.8368868e-001  4.3709720e-001  5.9162136e-001  5.8410651e-001  1.6524761e-001  7.0410128e-001  1.1478382e+000  6.6007941e-001  3.5918808e-001  1.5912740e-001  9.1391175e-001  2.1327030e-001  2.8167110e-001  6.4136801e-001  1.0864949e+000 -4.0869123e-001 -1.2798842e+000  4.6003929e-001 -1.0963350e+000 -5.0097512e-001  1.3714589e-001  1.1785813e-001  5.5706920e-001  2.6395268e-001  1.9012301e-001  2.6220983e-001  1.4738061e-001 -8.2341265e-002  9.7281456e-002  1.0170330e+000 -9.2191426e-002  1.4227070e-001  4.3508373e-001  9.4081457e-001  7.2610856e-001  5.2896933e-001 -5.2981581e-001
  5.2502653e-001  3.3975368e-001  1.5941905e-001 -2.6335044e-001  8.6357723e-001 -1.9828824e-001  5.0169890e-001  6.6346960e-001  5.2503840e-001  3.3574018e-001  2.6898585e-001 -1.4018902e-001 -1.6491188e-001 -1.4896568e-001 -5.6377357e-002 -2.3846971e-001  3.9211342e-001  3.7471292e-001  7.1366051e-001  4.5548814e-001 -7.0179420e-002 -2.0750327e-001  6.9480119e-001  2.8437889e-001  6.6955996e-001 -3.2658165e-001  7.5492651e-001  8.2345294e-001  4.9802530e-001 -1.9894062e-002  9.6422555e-001  6.8626538e-001  4.4095975e-001  1.1805209e+000  1.0369794e+000  9.1868168e-001  4.5057090e-001  5.4547519e-001  7.1080537e-001  5.4335022e-001  3.0819717e-001  8.1422840e-001  5.9414895e-001  1.5156135e+000 -5.2529732e-002 -7.8412038e-001  1.2154284e+000 -5.9887537e-001 -7.2308019e-001  6.0533273e-001 -2.4802697e-001  3.1613808e-001 -1.0237729e-001  2.8619911e-001 -1.0369936e-001  3.0800214e-001 -6.9347208e-002  2.9072950e-001  7.1450333e-001 -3.7009060e-001 -5.7877726e-001  2.6549484e-001 -2.5522544e-001 -2.8561218e-001 -2.8536758e-002 -1.8402753e-001
 -2.2133781e-001  1.8144540e-001 -8.6489039e-001 -9.5851579e-001 -3.4179745e-002  2.2889574e-001  2.1022832e-001 -2.6848817e-001 -8.4330954e-001  3.8782130e-001  5.5710184e-001 -1.6065576e-001 -7.8957952e-001  3.1815045e-001  5.2968769e-001  1.8600420e-002 -4.3488176e-001 -3.1326354e-001 -5.5601657e-001  2.7726787e-001 -2.7379604e-001 -1.3608076e-001 -3.6274797e-001 -1.2808653e-001 -3.3413182e-001 -5.6208192e-001  5.1745998e-001  8.5303901e-001  7.6569609e-001  1.5916969e-001  1.2286065e+000  7.0777713e-001  6.7805330e-001 -3.8195942e-001  4.2989564e-001  1.3933888e+000 -7.5162163e-001  1.7420696e+000  1.7099094e+000 -6.8111430e-002 -2.1911090e-001  8.9621421e-002 -3.2650441e-001  3.2956831e-002  5.5565194e-002 -2.6079969e-001  1.0958358e+000 -3.7087822e-001 -8.6107550e-002 -4.0749913e-001 -1.1223740e-001  3.4058923e-001 -3.2218954e-002 -5.2268242e-001 -4.4478602e-001 -2.5657785e-001 -3.3381899e-001 -1.8734035e-002 -1.0172823e-001 -2.9989612e-001  4.7822836e-001 -6.9785799e-001  2.5424972e-002 -2.1282893e-001 -9.3753221e-002 -9.5371288e-001
 -1.3308812e+000 -7.7107219e-001 -1.9233613e-001  3.4954601e-001 -4.0925527e-002  5.0878640e-001 -8.3068740e-002 -2.8041075e-002  3.4358282e-003  2.6852875e-001  2.5846068e-001 -3.9386814e-001 -4.2458275e-001  1.9854862e-001  3.1775718e-001  2.2757722e-001 -7.9319748e-002 -5.9337814e-001 -9.8634143e-001  1.3252344e-001  2.5434110e-002 -2.1390233e-001  5.4656989e-001  6.3925110e-001  1.5749342e-001  4.8154162e-001  2.1576630e-001  1.2426875e+000  5.9712875e-001  3.9078335e-001  1.0324095e+000  1.0726544e-001  5.5196430e-001  1.3519210e-001  2.7734689e-002  4.5794309e-001 -1.6479383e-002  1.0955390e+000  1.2000869e+000 -7.2484900e-002  1.9601368e-001  4.5393377e-001  6.7772133e-001  6.3697443e-001  2.2029273e-001 -7.2062295e-001  3.1065744e-001 -1.1096951e+000  2.3886784e-001  5.2372281e-001  2.5044545e-001  1.8161577e-001  4.1598875e-001 -5.4811253e-002 -1.1816933e+000  2.4770700e-001 -2.0631163e-001  6.9059362e-001 -9.2419755e-001 -2.0216571e-001  4.2732217e-001 -1.4703827e-001  1.0203912e-001 -5.6302441e-002  3.9908204e-001 -6.2656521e-001
  1.1414063e+000 -2.4302619e-001 -1.5819322e-001 -1.1627949e+000  4.9767558e-001  1.2452938e+000  6.0192154e-001 -9.2525647e-002 -3.6871437e-001 -1.4152691e-001 -1.4336217e-001 -1.0542960e+000 -1.1125823e-001  1.0841603e-002 -8.4175145e-002 -2.5559010e-001 -2.7222073e-001 -7.3008385e-001 -7.6244713e-001 -2.8007065e-001 -1.2100277e+000 -2.6227886e-001 -1.1535086e+000 -1.6995981e-001 -4.4697166e-001  3.2259330e-001  1.2003684e-001  1.0138541e+000  3.1344859e-001 -1.3404196e-001 -2.8611393e-001 -2.7885515e-001 -7.4219299e-001 -6.2628803e-001 -4.1190594e-001 -1.9443251e-001 -4.2098272e-001 -2.4029670e-002 -1.6893403e-001 -1.1324842e+000  4.5080972e-002 -1.8995047e-001  4.2238851e-001  1.7077178e-001 -1.1363086e-001 -2.3088133e-001 -6.3772980e-001 -5.0492540e-001 -1.1605716e+000 -1.6268804e-001 -2.2567368e-001 -2.3399204e-001 -5.8887278e-001 -6.6779093e-001 -1.3057467e+000 -1.8788701e-002  2.4251298e-001 -2.8346557e-001 -3.6125390e-001  2.1730305e-001 -7.2221424e-001 -4.1493015e-001 -3.3117712e-001  4.1651644e-004 -4.8638183e-002  1.5799521e-001
 -9.2527364e-001 -1.1823639e-001 -3.0649047e-001 -7.4256603e-001  5.2294941e-001  8.4394576e-001  2.8631607e-001 -4.2205806e-001 -3.3400020e-001  9.9813629e-002  4.4496924e-001  3.8194648e-001 -4.3029577e-001  6.1786215e-001 -4.4005280e-001 -1.3641064e-001  2.1353103e-001 -8.8299580e-001  1.6934935e-001 -1.8282091e-003 -3.0659608e-001 -6.3310673e-001 -6.2539868e-001 -1.2828177e+000 -3.3491096e-001 -1.1087879e+000 -1.6342151e-001  4.1356077e-001  5.0182287e-001 -7.4496926e-001 -8.3822461e-002 -6.5034230e-002 -1.5445183e-002 -6.3125776e-001 -3.2570461e-002  2.7090247e-002 -1.0735091e+000  3.9610849e-001  1.5078166e-002 -6.4639478e-001 -1.0592018e+000 -4.6013702e-001 -9.2671400e-001 -1.1684137e+000 -7.6883312e-001 -7.5761574e-001 -6.1145986e-001 -7.7066668e-001 -7.6416466e-001 -9.4561954e-001 -8.1444468e-001 -9.4713656e-001 -5.2204234e-001 -4.3989570e-001 -5.2068511e-001 -4.3744345e-001  2.2203031e-001 -1.1779655e+000 -3.4533563e-001 -1.0922940e-003 -8.0180032e-001 -5.6775143e-001 -1.5623632e+000 -4.5581796e-001 -1.1656958e+000  1.3881296e-001
 -2.1033031e-001 -3.1850316e-001 -6.7913806e-001  1.3160788e-001  5.9764612e-002  1.0653510e-001  7.4803514e-001 -9.7598528e-001 -1.9405415e-001  1.1128110e-001 -6.4905782e-002 -1.5254824e-001  4.7321682e-001  4.8841740e-001 -2.5262063e-001 -5.5388529e-002 -5.6311644e-002  7.4309445e-001  5.4639768e-001  1.3047635e-001  8.0169511e-001  3.6925375e-001 -5.1461247e-001 -9.7446001e-001  1.2199295e-001 -2.7390637e-001 -7.7366305e-001 -7.6698505e-001 -2.9647775e-001 -1.3016685e+000  4.3102877e-001 -3.6410926e-001 -2.4161722e-001 -2.9748686e-001 -1.0548884e-002  5.3462930e-001 -1.0677471e+000 -2.5732669e-001 -6.2285733e-001 -9.7683064e-002 -1.2484157e-001 -1.9847731e-001 -1.1901554e-001 -4.5986297e-001  1.2969257e-001  6.0341826e-001 -1.0480376e-001  1.2914760e+000  7.5759177e-001 -1.3562645e-002 -4.4922934e-001 -1.1568566e+000  1.3024965e-001  7.7102500e-002  2.4181553e-001 -2.6180665e-001  1.7804069e-001 -6.9270735e-001 -1.0443403e+000  6.9096625e-001 -1.5598028e-001 -6.0143758e-001 -1.2508829e+000  3.7129941e-001 -7.2314079e-001  3.1129957e-001
 -1.1668370e+000 -2.7588424e-001 -1.5107172e+000  1.8924530e-001  5.3727513e-001  1.2360145e+000  8.6859661e-001 -1.0405129e-001  2.2098381e-001  5.7316281e-001  9.1809819e-001  5.7617026e-001  8.2237406e-001  9.4830785e-001 -1.9249994e-001 -1.9178287e-001  2.5834908e-001  4.0528168e-001  1.4791344e+000  1.9345185e-001  9.9489214e-001 -5.3845395e-001  1.5933450e-001 -9.5134829e-001  4.2269216e-001 -9.2483173e-001 -3.6807205e-001 -1.5528204e-001 -5.5263928e-001 -4.8398124e-001  7.2707335e-002  5.9192471e-001  2.2537515e-001  5.8796935e-001  2.9604334e-001 -1.2877037e-001 -5.4833960e-001 -8.0426448e-001 -5.2849648e-001 -8.1997038e-001 -1.8560625e-001  9.7335071e-002 -7.3278004e-001 -3.6673885e-001  5.9904338e-002  1.7087013e+000  3.5988920e-001  1.4571497e+000  1.2362912e+000  3.4255927e-001 -1.1628338e-001  6.6399903e-002  6.9566622e-001  4.6174736e-001  1.2274555e+000  5.9793083e-001  8.0469674e-001  4.1062410e-002 -7.8366676e-002  1.0703495e+000  4.7374226e-001 -2.9056269e-001 -8.2215482e-001 -2.6088078e-001 -5.8516378e-001 -9.4045784e-002
  6.7304319e-001 -1.2972652e+000 -2.1896454e-001 -4.3559510e-001  2.6025708e-001  1.2790516e+000  8.4468912e-001 -1.1745292e+000  3.2512080e-001 -5.9397495e-003  1.4093842e-001  5.7794457e-001 -7.1662823e-001  1.4718175e-002 -9.8692327e-001 -3.7483763e-001  3.1742855e-001  1.6741960e+000  1.1542171e+000  3.7329070e-001  1.0983275e+000  1.9000102e-002  6.0644090e-001 -1.9811873e+000  4.0624116e-001 -1.2973618e+000  2.4453516e-001  1.3680347e-001 -1.0093407e-001 -1.1533171e+000  2.5681113e-001  1.5402057e-001 -1.1103884e-001 -5.0632072e-001 -3.8768129e-001  1.1889266e-001 -1.3733393e+000 -7.1456191e-002  2.1019948e-001  5.4784423e-001 -8.3925741e-001 -9.6257849e-002 -1.2103143e+000 -1.4381149e-001 -4.2685782e-001  4.7545941e-001  8.4165889e-002  1.0226745e+000  1.2028836e+000 -3.9758053e-001 -5.2878807e-001 -1.0899618e+000  2.9918447e-003 -5.4231266e-001  2.7054913e-002 -1.8269260e-001 -2.8879097e-001  1.0885569e-003 -2.2910336e-001  1.1167115e+000  7.2427695e-001 -1.7479764e-001 -1.5264513e+000  3.7524962e-001 -8.9849889e-001  1.5573056e+000
  6.7027096e-001  4.4145696e-001  1.1602102e+000 -6.9146100e-001  4.8133614e-001  5.1266709e-001  4.5565933e-001  6.8825657e-001  4.7619551e-001  1.1904590e+000  7.9633955e-001  6.7177326e-001  7.5473553e-001  4.4878310e-001  7.0379622e-001  8.6891237e-001  6.8296447e-001  4.2632189e-001  6.9396035e-002 -4.1310166e-002 -9.5041260e-001 -4.0388070e-001  1.1539360e-001 -4.0375124e-001 -2.0277481e-001  2.8646649e-001 -1.2654150e-001 -1.8364214e-001 -1.6116656e-001  2.3068720e-001  8.0639805e-001  9.3123252e-001  1.3056082e-001  6.2469717e-001  3.5368190e-001  5.4663909e-001 -1.4829318e-002 -2.3200551e-001 -3.9298315e-001 -6.3011053e-001 -5.5843465e-001 -2.8464373e-001 -6.8075315e-001  2.0489878e-001 -5.0814495e-001 -4.9357265e-002 -3.2438304e-001 -1.9379400e-001  3.3091232e-002 -2.7479633e-001  8.7083238e-002 -1.5589799e-002  3.8340830e-002  1.1974211e-001  6.3755552e-001  6.0722245e-002  9.4300416e-002 -1.1558377e-001  2.7330363e-001 -1.9127497e-001 -2.9017362e-001 -3.1583424e-001 -6.3616599e-002 -9.7938805e-001 -3.4636008e-001  8.8953353e-001
 -8.5498726e-001  1.1621995e-001 -1.3478329e+000 -1.5145543e+000 -9.6741005e-002 -1.8568765e-001 -7.2422393e-001  1.7732173e-001 -3.4311898e-001  6.4872428e-001  7.1121110e-001  5.3910704e-001 -3.8841614e-001  4.2535749e-001 -4.3196956e-001 -2.1888146e-001  6.7548926e-001 -9.5160373e-002  1.1288297e-001  7.3606881e-001 -4.2097839e-001 -3.7594191e-001  5.5962549e-001 -2.0109273e+000 -1.2132719e-001 -7.7731866e-001 -6.2832208e-001 -7.6083316e-001 -4.7573991e-001 -6.8554942e-001  4.6154320e-002  4.5965761e-001  2.5398010e-001  4.9044699e-001  9.0177132e-001  7.0441700e-001 -3.0660913e-001 -1.2811267e-002 -8.2528447e-001 -3.0638882e-001 -8.7379225e-001 -1.3643944e-001 -1.3863486e+000 -1.7527647e-001 -4.3138810e-001 -2.8806347e-001  7.6324499e-001  2.5973699e-001  7.6874340e-001  8.9933996e-002 -3.8987339e-001 -1.7296564e-001 -1.9156822e-001 -4.5237797e-002  2.1607237e-001  3.1114190e-001  2.4574662e-001 -3.1567346e-002  5.5840064e-001  1.1883678e-001 -3.8293699e-001  2.0423462e-001 -9.1156591e-001 -2.1282148e+000 -1.3429773e-002 -4.2829687e-001
 -5.2491267e-001  8.5782875e-001  1.8229322e+000 -3.8973972e-001  4.2674577e-001  3.9711262e-001  3.9367448e-001  1.1161754e+000  1.8874057e-002  8.9440978e-001 -3.8561760e-001  2.2363759e-001  4.0949289e-001  4.7217580e-001  2.1708870e-001  1.8027314e-001  1.0791936e-001  9.3440984e-001 -3.9039721e-002  7.4851774e-001 -4.6514712e-001 -3.8282783e-001  2.7319305e-001  1.2553611e-002 -1.4287966e-001  7.0425916e-001  5.9293472e-001  1.1384700e+000  9.6622014e-001  6.3602317e-001  1.1121894e+000  1.1895624e+000  3.5585161e-001  5.3593423e-001  1.3160890e+000  1.1043608e+000  4.4224657e-001  8.0771731e-001  4.5531155e-001  8.6150915e-001  6.4737917e-001 -3.2570608e-001  9.4650239e-002 -8.5562529e-001 -2.1322396e-001 -1.3776020e+000 -3.5042270e-002 -7.8566116e-001  4.5116901e-002  1.4226212e-001  1.9282872e-001 -7.7010882e-001 -6.7898718e-001 -6.4887949e-002 -1.8333139e-001 -7.7050429e-001  3.8406824e-001 -2.2501284e-001  3.1792265e-001 -5.7827947e-001 -6.9026298e-001  3.1609320e-001 -3.4506098e-001  1.0626759e+000  7.4400907e-001  2.5066644e-001
 -2.0993799e-001  7.1131434e-001  1.3804569e+000  1.4017739e+000  6.5834796e-001  1.9840732e-002  1.5399506e-001  5.1123182e-001  3.2407518e-001  1.5863118e+000 -2.6166238e-001  1.1216206e+000  8.6581394e-001  4.6391910e-001  7.3676900e-001  3.5731067e-001  5.8582652e-001 -2.5033879e-001 -9.8257806e-002  2.4076066e-001  9.4952115e-001  5.7089825e-001  4.8322907e-001  9.5408486e-001  7.1634098e-001  7.7431500e-001 -4.8506262e-001 -5.8430979e-001 -3.9916923e-001  4.9382793e-001  7.9638173e-001  1.1115182e+000  4.8596784e-001  9.8157678e-001  1.7771998e+000  1.0947059e+000  1.1183053e+000  1.6059689e-001 -8.6073203e-001  3.5550198e-002  8.6638382e-002  1.1371228e+000  7.1490599e-001  1.6028002e+000  3.2673752e-001 -1.2021593e+000  4.9494379e-001  4.3838969e-001 -1.9525525e-001  8.6039712e-001  5.0452896e-001  6.5480871e-001  1.6154814e-001 -1.2250900e-001  7.9682794e-001  3.1984258e-001  1.0767926e+000 -5.6218358e-001  6.4527774e-001  4.1100344e-001  4.3955782e-001  4.0760996e-001  7.0633094e-001  1.4730447e-002  7.5939162e-001 -2.4255728e-001
 -2.6466282e-001 -4.4862744e-001 -9.5420266e-001 -8.8468141e-002  3.7546683e-001 -1.7504814e-001  9.8504741e-001  3.3569590e-002 -4.9475907e-001  5.9623906e-002 -7.5854444e-001  8.1360347e-002 -3.4270215e-001 -5.7354249e-001 -3.2484148e-001 -3.7418341e-003 -3.8333423e-001 -2.8015018e-001 -4.8614348e-001 -4.0867165e-001 -6.4927051e-001 -5.4859759e-001 -3.0370219e-001  7.7471255e-001  8.2274933e-003  1.3684234e-001  2.5016241e-001 -1.6598703e-001 -4.9623155e-001  5.1892313e-001  2.6750808e-001  2.5356850e-001  7.5525787e-002  2.2614858e-001  3.8930675e-001  5.4810686e-002  1.8985846e-001 -4.3373850e-002 -5.8657089e-001 -2.5927242e-001  7.4160328e-001  2.8540018e-001  5.8415896e-001 -1.2476997e-001 -5.2056442e-002 -1.2542117e+000 -8.8910601e-002 -1.9496044e-001  2.8190478e-001  4.1090125e-001  3.9059626e-001 -6.1724139e-001 -1.0832610e-001  3.2592634e-001 -4.2314964e-001 -1.4213346e-001  3.5319105e-001  2.0350070e-001  1.5822863e-002 -1.9115802e-001  1.3833950e-001  5.5256114e-001 -8.8571673e-002  1.2064426e+000  3.6126737e-002  5.9357361e-002
  2.1430025e-001 -6.1591817e-004  1.9867619e+000 -1.8857009e-001  3.2143760e-001 -3.5153702e-001  4.2239907e-001  6.8807665e-001 -5.2810282e-001  7.8446430e-001  9.4634970e-001 -9.1107657e-001  2.7062504e-003 -7.5419517e-001  2.7563429e-001  1.9477906e-001 -2.8439531e-001 -2.7566752e-002 -1.3162839e-001  4.1585589e-001  4.2129562e-001  5.9518951e-001  7.2530186e-002  3.4108769e-001  5.0688307e-001  9.7609877e-001  5.6861531e-001 -2.1183974e-001  3.9219973e-001  3.2352482e-001  1.0124472e+000  1.2427549e+000  9.9205187e-001  1.4124572e+000  1.1311111e+000  1.2465321e+000  1.0367890e+000  1.2963250e-001 -1.0635869e-001  1.5224220e-001 -1.1178567e-001  5.4221227e-001  4.7833589e-001  3.7241938e-001 -5.9355466e-001 -9.3550700e-001 -1.5351131e-001 -7.9696284e-001 -6.8840374e-001  3.7201200e-001 -3.7268597e-001 -5.1994546e-001 -5.6565633e-001 -3.4777971e-001 -8.8553686e-001 -2.4958661e-001  3.1445002e-001 -9.9552701e-002  2.7087219e-001  6.9588693e-002 -4.4426779e-001  1.3833098e-001  2.8494808e-001  5.5517050e-001 -5.5125457e-001 -8.6870829e-001
 -2.4312898e-001  3.1270882e-002  2.5345378e-001  6.5845512e-002  5.5219039e-001  8.7599570e-001 -4.0646410e-002  8.1396917e-001  1.5507322e-001 -4.6451888e-001  4.1495163e-002 -7.6229002e-001 -6.9203030e-002 -6.7693212e-001  5.5746485e-001  2.7580043e-001  1.1009162e+000 -9.4100194e-001 -1.1893042e+000 -7.9216950e-002  2.0494090e-001 -1.6543032e-001  3.5429274e-001  1.6647964e+000  4.1761578e-001  3.6538194e-001 -5.7110370e-001 -2.2739056e-001  2.1036555e-001  7.1023451e-001  8.5053959e-002 -1.5324309e-003  2.1910651e-001  1.6424668e-001  1.7645125e-001  4.0552835e-001  7.4276809e-001  4.2194843e-001  4.7787946e-003 -4.5794775e-001  5.6452944e-001  3.0862509e-001  1.0190573e+000  3.6409931e-001  7.8099700e-001 -1.1647067e+000 -4.8203862e-001 -1.2318580e+000 -6.6597221e-001  4.6501154e-002  1.3674434e-001  5.1734946e-001 -5.4702693e-001 -3.1269880e-001 -5.5193870e-001 -8.5635779e-001  6.1177903e-002  2.7088858e-002  4.3697522e-002 -4.1317629e-001 -1.0613786e+000  3.1666571e-001  7.7753569e-001  7.4499780e-001  8.7328318e-001 -2.3249490e-001
  2.1936518e+000  1.1012064e-001  1.0887028e-001 -4.2739703e-001  3.4481270e-001 -3.1886426e-001  6.2215319e-002  6.1853764e-001 -6.7768431e-002 -4.1293137e-001  3.7584431e-001  2.4520663e-001 -1.2231249e-001 -3.6825385e-001  5.7356832e-001  3.6444162e-001  7.0827535e-001 -1.8186816e-001 -7.7578897e-001  6.8248719e-002 -1.2886188e-001  1.1813449e-001  3.1724098e-001 -6.9760216e-001 -3.3351776e-001 -5.5532032e-001 -1.2268273e-001  1.5437702e-002  3.4910700e-001  5.6705423e-001 -8.8956538e-001 -5.4224279e-001 -4.7013658e-001 -4.9854561e-001 -9.9487990e-002 -3.1642587e-001  5.3793538e-002  5.2551798e-001 -3.6628578e-001  2.6918458e-001 -3.2628125e-001 -4.0383886e-001 -7.1711689e-001  1.9692736e-001 -3.5913053e-001 -5.6857025e-001 -6.0801202e-001 -7.4530675e-001 -1.0494843e+000 -4.5752549e-001 -5.1519001e-002  1.1913065e-001 -2.0775802e-001 -2.8171984e-001 -4.7340507e-001 -1.8209814e-001 -2.1228183e-001 -5.1551177e-003  3.7579364e-001  3.0989888e-001 -2.0036242e-001  1.7563074e-001 -1.2154091e+000  6.2312319e-001  4.3299781e-001  5.0781896e-001
  7.9907350e-001  6.3778207e-001 -6.6443111e-001 -3.1134443e-001  7.9363473e-001  5.7236972e-001  1.4133580e-001  1.0225245e+000  2.2630315e-001 -7.3510874e-001  6.1680340e-001 -6.2474657e-001  4.2158902e-001 -8.5193588e-001  8.7545584e-001  1.3717517e-001  4.0965207e-001 -1.2654176e-001 -1.1931557e+000 -3.1122070e-001  3.4741276e-001 -2.8921016e-002  1.5957317e-001  3.9525736e-001 -5.1017541e-001  2.9129406e-001  4.9757788e-001  1.2671617e+000  1.0684321e+000 -2.7287084e-001  1.9992829e-001 -3.9675053e-001 -2.4197043e-002 -1.7992256e-001 -3.5175850e-001  4.4642544e-001 -2.8763613e-001  1.6225960e+000  1.2374587e+000  1.7618800e-001  1.3781382e-001 -6.4068347e-001 -2.5818621e-001  2.9399637e-001  3.5686224e-001 -7.2616699e-002 -1.0644651e+000 -1.3606126e+000 -8.6002992e-001 -6.4313324e-001 -3.2922461e-001  1.6888365e-001 -1.0328186e+000 -7.1451616e-001 -1.0251995e+000 -6.6850653e-001 -1.4246489e-001 -4.1856346e-001  7.2884670e-001  5.2084282e-002 -6.5809955e-001  6.2676252e-002  6.7610962e-001  2.8679767e+000  4.9808073e-002 -1.0404750e-001
 -5.6183998e-001 -3.0215542e-001 -8.0356133e-001 -1.0246521e+000  1.4061576e+000  6.3236182e-002  9.6584601e-001  1.0825775e+000  4.3552919e-001 -1.1033403e+000 -1.1996725e-001 -8.3455152e-001 -5.6358140e-001 -2.8208084e-001  5.3720245e-001  1.3751480e-001  4.1285304e-001  2.9394566e-001  5.3456490e-001  2.2464505e-001 -5.8642782e-002  2.3755539e-001  2.7485880e-001 -2.7169739e-001  3.5211324e-002 -4.4843618e-001  1.3482091e+000  1.5374974e+000  7.6605347e-001  1.2100984e-001 -1.1942391e+000 -7.1168116e-001 -1.4707247e-001 -6.6411738e-001 -7.3117033e-001 -8.5987758e-001  8.2446946e-002  1.0314019e+000  1.0475987e+000  1.4828741e+000  1.5547941e-001 -5.8897804e-001  5.1593978e-001  3.9510074e-001  3.9058995e-001  6.0776381e-001 -2.7772112e-001 -3.4129419e-001  1.4737542e-001  2.9281354e-002  2.5436818e-001  8.5772771e-001 -4.1636552e-001 -9.0879764e-001 -1.6739728e+000 -3.3283660e-001 -4.6095017e-001 -2.5038973e-001  9.0244597e-001  8.3215297e-001  7.5641370e-001  1.1133516e+000 -6.4549611e-001  6.4501373e-001  2.8988910e-002  3.7995815e-001
 -3.4164798e-001 -1.5621547e-001  5.0297570e-001 -1.7452414e-001  7.6708045e-002  3.8512372e-001  9.3129632e-001  1.0936172e+000 -1.7949376e-001 -1.2949597e-002  7.3111730e-001  6.5232514e-001 -1.2009340e-001 -2.1341871e-002  8.5797469e-001  5.6173654e-001  2.1845819e-001  6.2026340e-001  1.0044935e+000  4.3848463e-001  4.8578790e-001  9.0281951e-001  8.1138096e-001  2.6704435e-002  2.4848597e-001 -1.3608372e-001  2.0769287e+000  2.2847899e+000  2.7036204e+000  6.0666304e-001  5.1178886e-001  8.0728766e-001  7.8848318e-001  8.0993277e-001  5.7371758e-001  7.9744978e-001  5.0387465e-001  2.3356675e+000  2.0698790e+000  2.2837126e+000  1.5718262e-001 -7.3867107e-002  1.2825265e-001  5.2574399e-001 -7.8573855e-001 -9.4424673e-001  3.9795312e-001  4.2404044e-001  2.5290053e-001 -2.2106374e-001  9.4205117e-002  2.3809996e-001  1.6304735e-002 -5.9205069e-001  7.4100643e-001  7.2233717e-001 -1.4040918e-001 -8.7512854e-001  6.5727318e-001  8.6773942e-001  1.4079286e+000  2.3010766e-001 -1.1654863e+000  1.7296564e-001 -2.3770503e-001 -1.7229953e-001
 -3.3223191e-001 -1.0004706e+000 -2.2005890e-001 -7.0944794e-001 -1.9430595e-001 -1.2545816e+000  7.0730037e-001  2.2318636e-001 -1.3886041e-001 -4.1634138e-002  2.7342193e-001  4.7436548e-001 -4.0315173e-001  6.5200674e-002 -2.5516151e-001 -2.9391892e-001 -8.0648235e-001 -2.4689555e-001 -2.7049184e-001 -1.9008209e-001 -3.0279724e-001 -9.4764764e-003 -7.0768328e-001 -5.8979061e-001 -1.4127721e-002 -5.1268829e-001  1.3056964e+000  1.6327437e+000  1.2061884e+000 -6.6825796e-001 -1.7794983e-002  5.0790818e-001 -5.3866721e-001 -1.6281799e-001  8.1481541e-003  1.5122211e-001 -7.2052056e-001  4.4464862e-001  9.6433324e-001  2.5203250e-001  1.3416436e-001 -4.9503657e-001 -8.6627405e-001 -4.5102179e-001 -1.0417864e+000 -4.1814939e-001 -2.9200607e-002 -3.6867321e-001  2.5487189e-001 -3.2416888e-001 -6.5032037e-001 -9.2838375e-001 -4.3667258e-002  1.6369975e-001  4.7340491e-001  4.1982386e-001 -2.8622989e-002  2.0157294e-002 -3.8148122e-001 -2.6711550e-001 -8.1198973e-001  5.5285948e-002 -4.0106500e-002  3.2125898e-001 -1.7324275e-001 -2.7892627e-001
 -4.1279764e-001 -6.9649525e-001  6.6307950e-001 -6.1850882e-001 -4.6783311e-001 -1.7142764e+000 -5.0417670e-001 -1.9463116e-001 -5.7754512e-001  1.5491918e-001 -1.1066234e-001  4.6835752e-001 -9.3153595e-001 -7.1901083e-001 -1.4804439e+000 -7.4172809e-001 -3.8673205e-001 -2.6442440e-002  1.6494953e-001 -6.2179056e-001 -2.0944306e-001 -1.1502490e-001 -8.7786666e-001 -1.1573851e+000 -1.3997863e-001 -1.4188002e+000  9.0824137e-001  1.4709736e+000  9.6759804e-001 -7.2089676e-001  1.8403676e-001  5.3947750e-001 -6.1750396e-001 -6.0984031e-001  1.3892896e-001 -3.6983805e-001 -7.6540090e-001  8.3122811e-001  1.2103328e+000  5.5116338e-001 -1.5841458e+000 -1.7271178e-001 -1.5611587e+000  2.7565427e-001 -5.8168657e-001 -6.1814684e-001  6.1523199e-001 -4.1496560e-001 -5.6134673e-001 -7.7146714e-001 -1.2608726e+000 -1.0998715e+000 -8.5271020e-001 -8.8576714e-001  2.5058095e-001 -3.1534721e-001 -6.4951761e-001 -6.7257575e-001 -2.9945438e-001 -2.7003365e-001 -1.0838623e+000 -6.3247469e-001 -1.4307112e+000 -1.7025032e+000 -9.3202668e-001 -6.0676610e-001
 -5.3870947e-001 -2.3958925e-001  9.2129935e-001 -1.6288569e-001 -6.1648957e-001  4.7104380e-001 -1.0592743e-002 -5.6306566e-001 -5.8664209e-001  2.9142209e-003  8.3389033e-002  1.6862452e-001 -2.8079007e-001  2.8121061e-001 -4.9802601e-001 -2.4832290e-001 -4.2180614e-001 -9.1761617e-002  1.3263340e-001  1.8048707e-001 -1.2759158e-001  9.5175938e-002  6.1137728e-001  4.0939070e-001  1.6391577e-002 -1.1704348e-001  5.5312642e-001  1.4723509e+000  1.0058582e+000 -8.5395266e-001  1.0684734e-001  4.6000113e-001 -9.5745587e-002 -4.3260140e-001  1.3218214e-001  4.6378109e-003 -2.9261866e-001  1.2185111e+000  1.4122659e+000  1.0444494e+000 -1.7080928e-001  4.4156391e-001  4.5789585e-001  4.6852981e-001  1.2444696e-001  2.8224172e-001  1.4541450e+000  7.8519149e-001  5.0258058e-001  4.8451372e-002  7.5758257e-002 -6.9073176e-002 -3.7162925e-003 -1.2493802e-002  2.7090602e-001  2.7678872e-001 -1.9373668e-001  1.3483451e-001 -2.6001461e-002  1.2069483e-001  3.9713802e-001 -2.5285548e-002 -6.2895663e-001  4.8621518e-001  1.8277721e-002 -4.9627948e-001
  1.3444944e-002 -2.3364334e-001 -1.9362896e+000 -4.3350341e-001 -4.4811513e-001  3.4859255e-002 -4.3754013e-001 -9.1605940e-001 -2.5439435e-001  4.7516071e-002  1.1352888e-002  2.2933459e-001 -2.7092504e-001  3.6611644e-001 -3.1399025e-001 -6.1949281e-002  3.2819726e-001  1.7016355e-001  1.6199021e-001  2.8013373e-001  2.6221748e-001  2.1418188e-001 -7.5674453e-002 -3.9243008e-001  1.1738839e-001  3.1607321e-001  3.3426286e-001 -1.2483838e-001 -2.9595744e-001 -8.0503211e-001  5.6636725e-001  4.1350353e-001  4.7569947e-002  4.3173370e-001  2.8911855e-001  5.5546629e-001 -4.0126583e-001  1.2389737e-001  1.0747567e+000  1.5035590e-001 -4.4087119e-002 -1.1839385e-001  1.4241042e-001  9.0776628e-002  3.6542602e-001  3.3432632e-001  5.9706078e-001 -3.1641084e-001  2.6551950e-001  1.1850707e-001 -1.6305231e-001 -3.8921696e-001 -2.6414112e-002 -1.3907329e-001 -1.7262595e-001  2.7793947e-001  1.1548284e-001 -2.5308806e-001 -5.7298664e-001  3.5200684e-002  6.2992546e-001 -7.1977290e-001 -1.5476292e-001 -6.2774958e-001 -2.0135268e-001 -1.3492905e+000
 -8.0304343e-001  3.2646162e-001  1.6324012e-001  2.4590324e-001 -9.0633423e-001 -3.2044472e-001 -2.0585402e-001 -1.1606435e+000 -2.8962604e-001  7.8218448e-002 -4.7677526e-001  3.0014267e-001 -2.2908491e-001  3.8947514e-001 -8.8307800e-001 -8.8092598e-001 -5.1636481e-001  4.2344859e-002  5.1670445e-001 -1.7882469e-001  1.8849080e-001 -3.3304694e-001  5.1946764e-001 -5.6417041e-002  1.8374240e-001 -1.0962337e+000  6.7236158e-002 -3.8859625e-002  4.7213319e-001 -5.7519918e-001  5.8266389e-001  3.7909671e-001 -4.4261559e-001  3.3735006e-001  1.6338560e-001  1.0022735e+000 -6.8739982e-001 -1.5270969e-001  5.1545865e-001  1.1098017e-001  6.3830605e-002  2.2948825e-001  1.9839582e-001 -1.0478652e-001  4.9074356e-001  8.4922677e-001  5.9195403e-001  1.5176776e+000  5.1855600e-001  1.7249257e-001 -3.4008964e-001 -4.1863032e-001  9.8017625e-001  5.8401661e-001  6.0107591e-001  3.0211864e-001 -1.9595044e-002  5.8049859e-001 -4.3211311e-001 -1.2787368e-001 -3.7206968e-001 -1.1527139e-002  3.3081981e-001  4.9007512e-001  1.9031975e-001  6.1373567e-001
 -4.8222082e-001 -8.8449570e-001 -7.9770004e-001  3.8008320e-001 -3.6763080e-001 -8.7219380e-001 -1.6905819e+000 -1.4785363e+000  1.4329051e-002 -5.3103316e-001 -8.1498662e-001 -6.3755104e-001 -6.3331319e-001 -7.1546728e-001 -1.1303050e+000 -1.0201049e+000 -7.3197661e-001 -1.0704281e-001  2.4458815e-001  1.8197193e-002 -3.5540536e-001 -6.5055008e-001 -1.7239702e-001 -3.6022470e-001  5.6310331e-002 -6.8051763e-001 -2.3880013e-001 -5.3747441e-001 -3.3508194e-001 -1.1728834e+000  5.8338263e-001 -6.7886618e-001 -4.3133116e-002 -5.0439097e-001 -4.0478169e-001  4.0172617e-001 -9.6853366e-001 -6.1309442e-001 -3.6198383e-001 -7.6219885e-001 -7.8786186e-001  2.0281412e-002  2.4963852e-001 -1.2043232e+000 -5.2187223e-001 -3.7248113e-001  2.1564734e-001  1.5727019e+000  4.7377850e-001  1.0012332e-001 -9.0339661e-001 -8.2154289e-001 -2.9413825e-001 -5.4934127e-001 -5.1933699e-001  1.6883739e-001 -3.5685843e-001 -1.7154836e-001 -9.8910062e-001 -8.4116312e-001 -8.1046749e-001 -8.5863314e-001 -9.8228243e-002 -4.7084011e-001 -1.0455775e+000 -1.6026371e+000
 -5.6505011e-001 -3.3492453e-001 -9.8305860e-001  1.1754223e+000 -9.5688260e-002  4.6439180e-001 -4.7789392e-001 -7.0044533e-001 -2.9144508e-001 -1.5524152e-001 -6.3909414e-002 -8.6827885e-002 -5.2482307e-001 -4.1714390e-001 -6.0971130e-001 -7.3289621e-001  3.4856184e-002  1.0518071e-001  5.6018209e-001  5.4898060e-002  5.3650225e-001 -2.6723987e-001 -2.9838766e-001 -3.5054920e-002  2.5098431e-001  1.3053826e-002 -1.2857915e-001 -5.6480504e-001 -3.1446342e-001 -5.4976499e-001  2.7522110e-001  3.9726486e-004  6.9446845e-001 -6.4415420e-002 -1.6447702e-001 -2.4905326e-001 -1.1257076e+000 -6.1115652e-001 -5.0312490e-001 -2.5983170e-001  3.9988586e-001  5.6594679e-002  5.2860605e-001 -7.0282518e-001  2.9884851e-002  9.6667721e-001  8.3615441e-002  5.3208871e-001 -7.3496096e-003  6.4592812e-001 -5.8148582e-002 -3.2147422e-001 -7.8910066e-002  2.8720026e-001  2.8176422e-001  2.1890083e-001 -6.0293260e-002 -3.9349036e-002 -5.0395503e-001 -6.7113174e-001 -1.1112541e-001 -4.5366515e-001  1.2400838e+000 -4.3691663e-001 -8.9970767e-002 -3.8420335e-001
  1.2600872e+000  4.0262268e-001 -6.0393488e-001  3.2114300e-001 -1.4937897e-001 -1.3816223e+000 -6.5895427e-001 -5.7320886e-001  7.4389264e-002  2.2834097e-001  2.7593872e-002 -7.9226663e-002  2.8046553e-001 -5.1000669e-001 -7.8446741e-001 -5.5586931e-001  3.5536220e-001 -8.8313582e-001 -5.5160721e-001  7.5616406e-001  3.2056464e-003 -9.2451562e-001 -5.3307964e-001 -3.6359246e-001  5.0715983e-002 -5.5107856e-001 -3.8074747e-001 -1.0950298e+000 -9.5250804e-001 -9.0901316e-001 -4.9944225e-001 -2.3387707e-001 -2.4238271e-002 -2.3457341e-001  3.0962152e-002 -5.6625958e-001 -3.8994790e-001 -9.6564391e-001 -1.2271644e+000 -6.3242165e-001 -2.1882883e-001 -8.6050798e-003 -7.8557708e-001 -2.1658055e-001 -1.2339699e-001  1.5186909e-001 -1.0861883e-002 -3.9505974e-001 -3.2043742e-001  5.3229673e-001 -1.8960247e-001  5.0264919e-001 -3.5107469e-001  1.5821749e-001  5.8309333e-001  2.1719665e-001  2.6644260e-001  1.6573883e-001  1.4384165e-001 -5.2002617e-001 -6.4669858e-001  4.0415296e-002  3.9461252e-001  3.5235645e-001  1.4798417e-001  1.7993403e-001
 -7.8578355e-001  2.8140447e-002  1.8126103e-001 -4.1795782e-001  1.1939124e-001 -5.2091599e-002 -4.2348140e-001  4.6746376e-001  7.3501723e-001  1.6423255e-001  5.3898118e-001  3.7388589e-002  4.9807797e-001 -2.7642649e-001  1.1482626e-003 -3.0647844e-001  2.0343904e-001 -8.3781659e-001 -5.6314493e-002  2.7466548e-001 -8.5982374e-002 -3.9401946e-001  4.5609824e-002 -1.5356803e-001  1.1355285e-001 -3.7509699e-001  5.4606566e-001 -2.3814086e-001  4.1013752e-001  6.1023023e-001  6.1173459e-001  6.0052224e-002 -5.7652300e-003  1.3926851e-001 -1.2143199e-001 -1.9779261e-001  1.8878506e-001  2.9289191e-001  2.3398129e-001  8.5309731e-001  1.1612072e-001 -2.7623766e-002 -2.0149507e-001  3.3057788e-001 -3.1532176e-001 -8.7969302e-002 -2.6587700e-001 -7.2276784e-001 -5.7445238e-001  6.1230904e-001  6.4310881e-001  1.2964728e+000  5.8605503e-002  3.9112982e-001 -1.9406791e-001  1.2391911e-001  1.6825743e-001  9.8480071e-003  7.5064269e-001 -2.2156372e-001 -1.1507130e-001  1.0527649e-001  5.8539231e-001 -6.9185680e-001 -2.7097551e-001 -1.1096963e-001
  1.5235845e-001 -2.5830554e-001  4.6688739e-002  3.4169579e-001 -4.2300837e-002 -3.1353099e-001  2.0016148e-001  4.7047339e-001 -2.6373910e-001  7.6406323e-001  1.2922963e-002 -1.3276919e-002 -5.5491509e-002  3.1439523e-001  4.4267600e-001  2.8523256e-001  7.8271421e-002 -2.8111171e-001  5.7070151e-001 -4.1997880e-001  4.6171500e-001 -2.2986524e-001 -2.2067543e-001 -2.7897177e-001  2.7831251e-001  7.0002846e-002 -2.9439112e-001 -5.8527263e-001 -1.2955061e-001  1.0137664e+000 -7.4799018e-002  3.9425741e-001  8.5922692e-001  1.0250641e+000  4.7867103e-001 -8.4602413e-002  1.1276094e+000 -2.5615300e-001 -1.0455766e-001 -2.1573419e-001  7.4227433e-002  5.3046755e-001  7.3333559e-001  1.1572068e-001 -1.9311519e-001  4.5931640e-002 -2.7354404e-001  4.7640014e-001  6.9041973e-001 -1.0745364e-002  9.6530097e-001  1.3852650e+000  9.4647331e-001  3.6316061e-001  4.6799586e-001  4.0058702e-001  6.7222391e-001 -3.4378919e-001  6.9637657e-001  6.9128211e-001  1.0390988e+000  1.5741790e-001  9.4923326e-002  7.6639837e-002  3.9241809e-001 -1.8459979e-001
 -6.1180801e-001 -1.5380043e-002  5.3300570e-001  9.4028892e-001  4.8532842e-001  1.5054440e-001  1.7189970e-001  4.7898925e-001  2.4091349e-001  5.9917754e-001 -3.7869235e-002  4.9705219e-001  5.2333226e-001  8.2980985e-001  3.6332489e-001  1.0220680e-001 -2.3941822e-002  2.6869194e-001  5.7261945e-001 -4.7221564e-002  4.4282326e-001 -9.6171894e-002  7.7811222e-001  5.0434119e-001  3.9594977e-001  1.5283797e-001 -3.9064226e-002  9.5686356e-002 -4.6561670e-001  4.8421937e-001 -2.2488260e-001  2.5017775e-001  5.8612785e-003 -1.1007318e-002  1.1137656e-001  1.8987159e-001  1.1071243e+000 -4.7447897e-001  7.7717742e-002  6.2898164e-001  6.5877235e-001  1.5768526e-001  5.4866560e-001  2.6054955e-001  3.5671541e-001  6.8883736e-001  2.3548872e-001  6.9504422e-001 -2.0960280e-002  6.4046736e-001  1.0685779e+000  1.2401662e+000  7.5248404e-001  6.6768338e-001  3.4347628e-001  2.7701755e-001  8.8346478e-001  3.4880975e-001  3.1713638e-001  1.8234780e-001  6.7280136e-001  4.6855805e-001  7.8176411e-001 -3.2421996e-001 -1.0836868e-001 -8.2667642e-001
 -4.4516184e-001  1.7479221e-001  6.0765750e-001  6.4168018e-002 -3.0885927e-001 -9.5828056e-001 -2.1952676e-001  3.6276853e-001  3.0763905e-001  6.2025844e-001  5.5103724e-001 -5.6742378e-001  3.3905536e-001  9.7905511e-002 -6.2433235e-002  1.3373752e-001 -2.9131479e-001  4.1045098e-001  1.6075247e-001  2.5098181e-001 -1.7760465e-003  4.7031702e-001  4.6865599e-001 -3.6680865e-001  3.5109920e-001 -2.5034048e-001 -3.1578574e-001 -3.2618295e-001 -5.1684334e-001  8.3337413e-001 -6.2624239e-001  1.3069738e-001  6.2040200e-002  2.7546478e-001  3.7826921e-001 -4.4831664e-001  8.7314031e-001 -8.8012883e-001 -1.5042743e+000 -5.3270058e-001 -4.5941674e-001  4.3237753e-002 -1.1317916e-001  4.0933930e-001  2.6374466e-001  7.0691306e-001  1.7737688e-002  5.3534284e-001  3.1284286e-001  4.3371664e-001  1.0343290e-001  4.5048093e-001  3.9823654e-001  6.8584964e-001  6.9714194e-001  8.3887691e-001  6.8037176e-001  2.8277888e-001  1.6544944e-001 -7.5807779e-003  1.8022315e-001  2.5065292e-001  8.0676630e-001  1.8058512e-001 -9.5250275e-002 -2.9451996e-001
  3.4267484e-001 -3.7794258e-001 -2.9730896e-001 -4.9345795e-002  4.0001004e-001  3.8883745e-001  3.7610116e-001  4.4708918e-001  2.0505626e-001 -1.3156175e-001  1.8890724e-002 -1.1384820e+000 -1.9069150e-001  7.7531820e-001  2.7728494e-001  3.9418754e-001  8.3563489e-002  7.7103022e-001  7.8206863e-001  2.2023241e-001  1.3405700e+000  8.4116646e-001  3.4350620e-001 -6.2542643e-002  4.4268867e-002  7.3955708e-001 -3.6216972e-002 -1.5996801e-001 -2.6784468e-001  7.7619674e-001 -2.7000611e-001  2.3508180e-001  2.1785828e-001  3.3237517e-001  8.7196214e-002 -2.6118523e-001  4.8573733e-001 -2.1294759e-001  6.6470148e-002  1.6791750e-001  1.1295979e-001  2.4286103e-002 -3.6008436e-001  3.1697439e-001  7.8108286e-002  6.4069188e-001 -1.0394400e-001 -2.9844236e-002  6.9206606e-001 -3.2281097e-001  6.1434957e-001  7.1209595e-001  6.6794797e-001  1.3625275e-001  5.9029494e-001  8.1028005e-001  2.6472882e-002 -4.1141482e-001  4.7507505e-001  2.7244707e-001  7.4322666e-001  2.0197534e-001  3.7608189e-001 -3.1617732e-001  2.3422909e-001 -2.4816474e-001
 -3.1379810e-001 -5.7769465e-001 -5.5012895e-001  4.3114140e-001  1.7163317e-001  5.9459035e-001  2.5092678e-001  6.5090346e-002 -1.5079913e-001 -1.4830213e-001  8.0537506e-002  3.0541625e-001  1.6344439e-001  6.8541598e-001  4.4493886e-001  3.6780182e-001  2.1903861e-001 -1.1273911e-001  3.3398384e-001 -6.6401407e-001  1.0053474e-003  3.4716447e-002 -3.1923442e-001  2.7263826e-001 -3.8731267e-001  1.6982631e-001 -2.6491804e-002 -3.2864832e-001 -2.5852660e-001  1.0149893e+000 -8.1156895e-001 -5.0165067e-001  9.9229893e-002 -3.2737416e-001 -1.0660752e+000 -1.0162683e+000  9.2615122e-001 -3.5439393e-001 -4.1645662e-001  2.6917023e-001 -1.8648237e-001 -1.4002711e-001  1.8479620e-001 -1.9531025e-002  4.5980262e-001  1.6060977e-001 -1.1153941e+000 -4.2948874e-001  1.1839907e-002  2.0004853e-002  8.5777745e-001  3.3736324e-001  4.3565307e-001 -1.3103330e-001  3.0530160e-001  2.2548937e-001 -3.0133614e-002 -6.1346955e-001 -3.4905177e-001  2.5481353e-001  1.0232060e+000  6.9346867e-004  1.8642231e-001  6.5702541e-001 -3.5898422e-001 -4.7159767e-002
  7.0006374e-003  9.2295351e-002  1.4488237e-001  4.8975936e-001 -9.4342632e-002  2.6669009e-001 -1.8108973e-001  2.1125641e-001 -1.1341889e-001 -6.2360385e-002  1.3108470e-001  1.4763587e-001  2.6050494e-002 -1.2520693e-001  2.5944139e-001  2.4307886e-001 -1.6168741e-001 -1.9055824e-001  3.8285335e-003 -7.8815234e-002 -7.5458179e-001  3.8863755e-001  5.2417301e-001 -1.8757935e-001  4.9415761e-002 -6.7269432e-003 -9.6465877e-002 -1.2911055e-001 -3.5281269e-001  6.6480387e-002 -1.9646567e-001  3.3848169e-001  7.3074121e-001 -7.1387286e-001 -1.1422342e-001 -1.7065137e-001 -4.6985942e-001 -4.1340616e-002  2.1963810e-001 -2.2449382e-001  8.0081531e-001  1.7231001e-001  9.3705984e-001 -1.7745458e-001  4.4278724e-001 -7.6491452e-004 -4.3981592e-001 -3.8509045e-001 -2.3986845e-001  5.5061876e-002  4.2925909e-001  1.5166000e-002 -1.1430992e-001  3.4973310e-001  9.4816488e-001  6.9557014e-002  4.3442697e-001 -3.2218441e-001  6.5584732e-002 -3.9752946e-003 -4.5697491e-001  1.2357401e-001  5.7115650e-001 -7.7089563e-001 -6.5032204e-001 -1.3469049e-001
 -1.5343469e+000 -1.7033874e-001 -3.9603272e-001  5.1433531e-001 -4.6953836e-001 -5.9010187e-001 -1.6290470e-001  2.4160550e-001 -3.0581217e-001 -2.6062591e-001 -3.7548612e-001  6.1592295e-002  3.7680481e-001  3.1915051e-001  3.0120177e-001  3.7679569e-001 -3.1409911e-001 -3.4920796e-001 -6.0403855e-001 -1.0095346e-001 -1.4090693e-001  4.9138863e-001 -4.7170188e-001  8.5171351e-001  1.2360694e-001  5.6474629e-001 -4.7301815e-001 -6.1165688e-002 -4.3606896e-001  2.3184079e-001  9.1273248e-002 -8.7028555e-002  4.8181512e-002  6.7143159e-002 -3.8287378e-002 -8.9802344e-002 -1.1770145e-002 -6.8582107e-001 -4.0980515e-001  2.6293733e-001  4.4217225e-001  1.3647073e-001  3.5147145e-001  2.7142400e-001  9.7592086e-001  1.8202130e-001  6.5396552e-001  4.1188082e-001  1.0060611e+000  7.3773598e-001  3.2750586e-001  4.9612829e-001  4.5513961e-001  7.3804727e-001  1.6569512e-001 -3.5010978e-001  1.0037878e+000  8.5747973e-001  5.8738389e-001  7.8640080e-001  1.7100643e-001  3.1424392e-001  1.1239973e-003  2.8661920e-001 -6.5301883e-001 -8.8813238e-001
 -4.6339361e-002 -3.4213433e-001 -5.2355175e-001  4.7615109e-001 -1.0318707e-001 -1.0114067e+000 -7.8746751e-001  2.7439852e-002 -3.1412161e-001 -5.9856894e-001 -1.5687810e-001 -4.0470358e-001 -5.6704924e-001  1.5735644e-001  3.4568364e-001  3.2774847e-001 -9.6202537e-001 -3.0218111e-001  1.1723396e-001  1.2427994e-001  2.6844142e-001  4.8820354e-001  1.3697421e+000  2.6570221e-001  3.6753199e-003  9.4651847e-001 -9.3397290e-001 -2.5219955e-001  2.0110774e-001  5.0195119e-001 -6.7520509e-001 -1.9502725e-001  7.4081605e-002 -7.2030774e-001 -1.8519358e-001 -8.4831053e-001  2.9300986e-002  5.5657218e-001  1.8829288e-001 -1.0247509e+000  5.2320295e-001  4.3087527e-001  7.0423016e-001  4.4655077e-001  5.9307554e-001  4.9349389e-001  5.6972762e-001  4.7042056e-001  7.1636792e-001  3.3962675e-001 -7.2595758e-002  2.0945698e-001  3.7510682e-001  6.4244592e-001 -9.0555146e-002  8.6127778e-002  4.2638833e-001  6.8396283e-001  5.5343485e-001  2.2656785e-001  6.6923496e-001  3.0286458e-001  1.1963895e+000 -1.0899743e+000 -1.4782942e-002  7.2577516e-001
 -8.9573139e-001 -1.4401595e-001  4.0140863e-001  3.9637371e-001 -1.6335428e-001  2.8878888e-001 -4.8001313e-001 -7.4293334e-003  2.0549129e-001 -3.3269819e-001  3.9020920e-001 -9.2672812e-002 -2.0611365e-002  3.0902098e-001  8.6930855e-001  5.5032633e-001 -3.0301096e-001  4.5283937e-001 -1.8540529e-002 -5.9768845e-002  5.4122878e-001 -5.5170259e-002  7.5881569e-001  5.1967944e-001 -1.1023775e-001  6.3066532e-001 -1.1938156e-001  7.5403979e-001  8.2078160e-001  2.3572965e-001  2.3398206e-001 -2.8725563e-001 -2.4219712e-001 -3.1733915e-001  2.3011334e-001  2.4356670e-001  5.3153974e-002  4.9895712e-001  9.6227296e-001 -3.0276534e-001 -2.6700459e-002 -1.6728063e-001  4.3299843e-001  5.6409978e-001  3.2226967e-001  1.2572354e+000  3.2104787e-001  9.3160715e-001  4.3249246e-001 -1.7370652e-001 -2.3027399e-003 -1.0015668e-002  8.4208873e-001 -1.2395187e-001 -4.2998778e-001  9.8831000e-002 -2.6800854e-002  4.7450480e-001 -7.0478085e-002  1.8576015e-001  2.1925587e-001  7.6411534e-002  2.9062516e-002 -1.1071803e-001  8.2546108e-001 -6.7234915e-003
  3.2901290e-001  2.3181704e-001 -1.6869755e+000  1.9932962e-001 -2.0880061e-001  4.9358622e-001 -4.2396413e-001 -9.2859728e-002  2.4672283e-001 -4.8666534e-001  4.3024060e-001  2.7499356e-002 -5.0426087e-001  4.3430703e-001  3.5585943e-001  2.7758785e-001 -1.2809287e-001  3.8425064e-001  7.3708279e-002  1.4353736e-001  1.7799974e-001  6.1466489e-001  1.7659267e-001  8.4371746e-001  1.7981818e-001  5.1739874e-001 -1.7913601e-001  3.0747380e-001  3.0238235e-001  1.6915605e-001 -5.7114712e-001 -1.3617097e-001  1.1198416e-001 -3.3563602e-001  2.9202407e-001 -3.4721156e-002  7.4405180e-001  9.8553620e-001  5.9988211e-001 -1.0415796e-001  6.4676141e-002  2.0035683e-001  3.4658141e-001  8.9186890e-001  3.4750258e-001  6.0369555e-001  5.2445408e-001  4.4549654e-001 -3.3068958e-002  4.5646190e-002  8.3988651e-002  6.3603553e-002  4.5102533e-001 -2.4097492e-001 -1.4649283e+000  3.5396227e-001 -4.0797890e-001  2.8238519e-001  1.3127129e-001 -3.3462610e-001  3.5163929e-001 -2.3985230e-001  5.2980640e-001 -6.5504094e-001 -1.6103087e-001  1.1900218e-001
  6.3932135e-006 -2.3719597e-001 -1.4468454e+000 -1.1047813e+000 -1.0004156e+000  5.5986204e-001  1.2062064e-001 -8.0032530e-001 -3.8085363e-001 -2.3408338e-001  6.3095211e-002  3.9173851e-001 -6.9613138e-001  9.5247626e-002  4.8033391e-002 -1.0133815e-001 -1.1642503e+000 -3.2532041e-001  2.6922494e-001 -2.3581885e-001 -5.5081206e-001  9.0525328e-002 -3.6883601e-001  8.7573681e-002 -1.0547858e-001  1.2681183e-001  2.1636394e-001 -9.7469414e-002  6.5945275e-001 -7.2512485e-001 -4.7167624e-001 -3.5583580e-001 -1.0682321e+000 -1.6259757e-001  2.7151945e-001  2.0616061e-001 -7.7204747e-001  9.6205421e-001  7.9465660e-001  3.7463207e-001 -2.4592587e-001  4.7305847e-001  2.5575470e-001  2.2737678e-001  2.0543517e-001  4.6570201e-001  9.5627880e-001  6.7878027e-001  3.9709079e-001 -1.6642328e-001  4.8461988e-002 -1.3770529e-001  6.4320292e-001 -3.9014427e-001 -9.1436354e-002  1.0383718e+000 -7.8615709e-002 -5.4932212e-001 -5.5057298e-001  1.6119639e-001  1.0965739e+000 -4.7441138e-001 -4.4137103e-001  5.2982620e-004 -2.0145967e-001  2.3692529e-001
 -2.0228744e-001 -5.4234764e-001 -1.9031550e-001 -2.7648730e-001 -1.0299495e+000  1.5903340e-001 -6.5321528e-001 -8.8725233e-001 -3.9033550e-001 -7.6161782e-001  3.4877283e-001 -6.6619313e-001 -1.0073742e+000 -8.1768924e-001 -5.0580745e-001 -4.9303834e-001 -7.0714443e-001 -2.2093951e-001 -6.0585450e-001 -4.5946656e-001 -1.0950472e+000 -5.4001195e-002  1.9128419e-001 -1.5427164e-001  2.7142902e-002  2.2807003e-001 -5.5329481e-001 -7.9974522e-001 -1.9191064e-002 -6.3208101e-001 -9.9514254e-001 -5.3261073e-001 -1.0230590e+000 -1.6878693e-001  1.1322768e-001 -5.1571184e-001 -1.6370422e-001 -3.9928476e-001 -1.1235368e+000 -6.9176149e-001 -1.6048214e-001  2.7291082e-001  1.0275751e-001 -5.6769701e-002 -4.2940973e-001 -4.2552487e-001  8.4129775e-001 -1.5910882e-001 -8.4953391e-002  4.8363655e-001 -1.5992359e-001 -7.9315321e-002 -3.1088344e-001 -3.6931569e-001 -8.6771343e-001  3.2975480e-002 -7.6778445e-001 -1.2699284e-001 -7.2197212e-001 -7.3126944e-001 -5.6448500e-001 -7.1805957e-001  5.7961603e-001 -1.7993348e-001  6.8973022e-002  3.1202143e-001
  1.9085923e-001  4.9419024e-001  3.1809331e-001 -3.2711822e-002 -4.3404426e-001  1.1819828e+000 -7.9441428e-001 -7.4513408e-001  3.1803863e-002  3.6214861e-002 -1.2044270e-002 -3.5311861e-001 -2.6453685e-001 -2.0454547e-001 -2.0550320e-001  1.6375200e-001  5.5627460e-001  5.9226851e-001 -6.0021349e-001  3.3947351e-002 -2.4128033e-001  1.0538520e-001  3.6241584e-001 -5.5798913e-001  3.4961760e-001  5.9670592e-001 -3.5186970e-001 -7.7015227e-001 -9.7983299e-001  2.8985520e-001 -1.1315487e-001 -3.9691591e-001  5.2485798e-001  1.0045245e-001  1.3148542e-001  1.6256929e-001  5.3048533e-001 -6.0199732e-001 -5.5290455e-001 -3.9143303e-001  5.0293266e-001  4.0309845e-001 -2.1240017e-001  1.8925390e-001  1.8159620e-001  2.8888910e-003  1.4409756e-001  5.9095688e-002  7.0997245e-002  2.5434112e-001 -3.1723473e-002  1.6783347e-001  2.6514010e-001 -1.6804605e-001  4.1365990e-002  6.0474329e-001 -5.1553892e-001 -2.0743150e-001 -5.5094778e-001 -2.7578349e-001  8.9398866e-001 -3.2956226e-001  8.4634147e-001  4.9719637e-001  4.6331802e-001  8.0593761e-001
  8.4517488e-001 -1.6604975e-001  6.5167541e-001  4.3642889e-001 -7.2763568e-001  6.2417757e-002 -8.9904830e-001 -7.7246134e-001 -4.7022288e-001  1.9560537e-002 -1.5229969e-001 -6.9360273e-002 -3.1397079e-001 -5.9626973e-001 -3.9746800e-001  1.3523686e-001  3.7924403e-001 -3.1954636e-001 -1.8717444e-001 -2.4310385e-002  3.2221726e-002  4.9077367e-001  6.7548531e-001  4.5087369e-001  3.7387943e-001  1.1250292e+000 -1.4320872e+000 -1.4835269e+000 -5.4671188e-001  2.1264860e-001 -3.6595069e-001  4.1302728e-002 -2.3758259e-002 -1.1157911e-001  2.2472182e-001 -2.3291580e-001  1.3965623e-001 -5.2617971e-001 -1.0101487e+000 -8.0602377e-001  2.3741759e-001  9.8834733e-001  5.0085397e-001 -1.2648290e-001  2.7748928e-001  3.7267759e-001  4.2395762e-001  7.5249801e-001 -2.7351216e-001  7.7350872e-001  3.0894698e-001  6.2653207e-001  6.4983861e-001  4.8729934e-001 -1.2016976e-001  7.2076644e-001 -5.1135596e-001  6.1400898e-001 -2.1033564e-001 -3.7229632e-001  8.6188943e-001 -1.5160424e-001  1.7613834e+000 -6.4014925e-001  1.9454154e-002 -5.4018990e-001
 -5.5864560e-001 -1.1747767e+000 -3.4661841e-001  4.8758749e-002 -6.2588363e-001  1.1581165e+000 -2.9528951e-001 -7.1187659e-001 -6.0407001e-001  3.7653293e-001  5.4587402e-001 -3.3257971e-001  5.4807318e-002  2.2777013e-001 -1.8784206e-001 -1.8049804e-001  5.4522975e-001  7.5948368e-002  1.4070201e-002 -2.9486889e-002  5.8228642e-001  4.6067584e-001  7.7833426e-001 -7.2105436e-003  2.0771094e-001  1.5284201e-001 -8.5738708e-001 -7.8396758e-001 -8.2746392e-001 -4.1926560e-001  1.4033278e-001  1.1724659e-001  2.9344869e-001  4.1880456e-002 -1.7494818e-001 -7.0752305e-001 -4.3163995e-001  2.8649419e-002 -1.8984055e-001 -6.4577950e-002 -3.7119110e-001  1.4443520e-001  3.5652371e-001  2.0354959e-001  3.8727899e-001  1.3352709e+000  7.7262782e-002  4.6049167e-001 -6.3782235e-001 -4.4231427e-002 -4.0972205e-001 -5.0010182e-001  6.7056922e-001 -6.8528666e-004  1.4764264e-002  5.7674928e-001 -6.2213360e-001  5.6684706e-001 -3.7513390e-001 -4.5799581e-002  1.7146426e-002 -4.8304718e-002 -4.3252957e-001  4.8670914e-001 -5.1138998e-001  1.2869602e-001
  1.0843360e+000  4.3489526e-001  9.7560786e-001  1.5493823e+000 -2.7441124e-001  7.3706182e-001 -2.6130323e-001 -2.2376240e-001 -1.4144233e-001  2.6016739e-001  5.0421215e-001 -3.6978585e-001 -5.5562192e-002  3.6454464e-001 -1.3405935e-001 -1.1936567e-001  3.7226503e-001 -1.1649553e-001 -1.2446790e-001  1.0552896e-001  8.6349771e-001  7.3767159e-001 -1.5113343e-001  2.3846698e-001  5.0603384e-001 -1.6573059e-001 -9.5458692e-001 -1.1855878e+000 -6.2668127e-001  5.8041789e-001 -2.7088742e-001  2.9693360e-001  3.5876354e-001  4.5195741e-001 -1.2572157e-001  2.2145627e-001  2.2641025e-001 -5.9915240e-001 -7.3086316e-001 -3.0010066e-001  2.4505793e-001  5.7619474e-001  1.1222875e+000 -7.4424230e-001 -3.4266535e-001  9.4800944e-001  1.3365218e-001  3.8201228e-001  2.7773268e-001  1.2723978e-001  1.2226898e-001  2.1950811e-001  2.7572369e-001  7.8146499e-001  3.9886823e-001  1.6780457e-001 -1.4930349e-001  2.9081681e-001 -4.1605868e-001 -3.1692410e-001  4.3366871e-001 -5.4217694e-001  2.4120741e+000 -1.3526190e+000 -4.5709844e-001  6.1852472e-001
  3.0565569e-001 -2.8271336e-001  4.7996865e-001  8.2649574e-001  2.8330940e-001  3.7342644e-001  6.9090866e-001 -2.4097155e-001 -2.6138623e-001  1.0424752e-001  1.2266969e+000  4.1012378e-001  4.7341406e-001  9.1918200e-001  2.9665896e-001  2.2732829e-001 -1.4698906e-001  4.8089115e-001  9.5948659e-001  1.0538508e+000  1.3429546e+000 -1.6929090e-001  4.3125606e-001  1.8639750e-001  3.2533754e-001 -3.9862554e-002  3.1643795e-001  2.9209107e-001 -2.3891518e-001  8.8891385e-002  8.5008738e-001  2.7088124e-001  4.4758092e-001  1.4743677e+000 -2.0646700e-001  1.4534215e-001 -4.5748112e-003  9.8661813e-001  5.5811753e-001 -2.3037589e-002 -4.4229841e-002  3.6708578e-001  4.6450428e-002  4.3367900e-001 -5.6164201e-002  8.4924623e-001 -1.9545179e-002  4.4821773e-001  2.7565817e-001 -3.2071952e-001  2.1561186e-001 -1.9221626e-001  4.9107016e-001  4.1551733e-001  1.5941236e+000  1.5278566e-001  6.0072125e-002  1.0277518e-001 -3.4426973e-001  3.5570909e-001  4.7368161e-001  7.8490315e-002  1.3030137e-001  6.1487224e-001 -4.8708205e-001  1.1801164e+000
  2.4611649e-001 -2.2227003e-001  7.2567229e-001  7.8926543e-002  2.7686195e-001  7.3149578e-001  5.6973067e-001 -1.1683851e-002 -2.3468719e-001  9.2701119e-002  1.2628912e-001 -4.9812331e-002  1.3606811e-002  1.7951563e-001 -2.6017846e-001 -1.3956720e-001 -6.3861251e-001  7.5840091e-001  9.8409107e-001  2.6808547e-001  1.3636651e+000  4.0684549e-002  1.9004247e-001 -1.6971311e-001  1.8665773e-001  4.7395124e-003  8.5603636e-001  6.1456913e-001  4.5045605e-001 -3.2431501e-001  7.4280578e-001  1.1631998e-001  2.7217893e-001  1.0321598e+000  3.4045775e-001  5.3901825e-001  2.2368336e-001  5.6869925e-001  8.6454120e-001  2.8859492e-001 -2.4467556e-001  4.9220012e-001 -3.1566355e-001  6.1707264e-001 -2.5882295e-002 -5.6712879e-002  1.4520459e-001  5.6882850e-001  2.2133445e-001  1.1716352e-001  4.4772876e-001  7.8310273e-002  3.5931888e-001  6.7292597e-002  6.9825559e-001  3.3398910e-001  5.0126423e-001 -5.5962940e-001  7.3262305e-002  6.6040776e-001  5.8888652e-001  7.1210637e-002 -7.7735905e-001  1.3688105e-001 -6.3153407e-001 -2.5512682e-001
  1.1677848e+000  4.6408466e-002  6.0034516e-001  8.6516758e-001  2.1740261e-001  1.1180723e+000  1.0358426e+000 -8.3088462e-001 -6.5713128e-001 -8.7071600e-001 -4.8117870e-001  1.1739950e+000 -2.6555673e-001  4.3311424e-001  7.5074802e-002  5.1009342e-002 -4.7829089e-001 -1.9941287e-001 -6.5268167e-001  7.8989766e-002  1.3737909e+000 -1.3949792e-001 -8.0710067e-001 -2.4953779e-001  4.7529892e-001 -2.7550696e-001 -9.8024216e-002  2.8723254e-001  3.7333082e-001 -5.7765617e-001  2.4752317e-001 -1.1316392e+000 -1.0632141e+000 -4.9167056e-001 -6.9589985e-001  2.2434806e-001 -2.5091552e-001  1.1063837e+000  6.1495421e-001  2.8260285e-001  5.0244903e-001  3.4287607e-001  1.0142067e+000 -2.1076039e-001 -5.5873875e-001  3.4791425e-001 -1.0604096e+000  2.4883368e-001  2.7831301e-001 -1.0985522e-001  2.4425407e-001 -3.0268576e-001  5.5632263e-001 -7.5870770e-002  1.4267447e-001  3.6812730e-001  5.9475310e-002 -7.6371541e-001 -1.2728264e+000  1.6157173e+000  1.1422565e+000 -4.7449456e-001  7.7492954e-001  7.7410833e-001 -6.4046675e-002  2.1374253e-003
  8.1588363e-001  1.1917846e-001 -5.8230472e-001  3.1754659e-002  4.8629574e-001 -1.2550231e+000  4.4966048e-002 -3.4185233e-001  4.9608066e-003 -4.4185605e-001  3.9211706e-001  3.8777646e-001 -7.1422718e-003 -2.9315572e-002 -3.3655654e-001 -3.8848458e-001  3.2141553e-001 -8.7579317e-001 -7.0517626e-001 -3.3832238e-001  5.1346794e-001 -7.2674479e-001 -6.0155036e-001 -4.9909108e-002  1.0397761e-001 -5.3765383e-001 -4.1138556e-001 -2.1316966e-001 -8.7252871e-001 -5.7092349e-001 -1.5327982e+000 -1.4952367e+000 -1.0226367e+000 -2.9584658e-001 -1.6395455e+000 -1.9642697e+000 -5.7207009e-001 -5.0380171e-001 -5.7067165e-001 -5.6610661e-001  1.1425651e-001 -4.8239787e-001 -9.3896064e-002 -6.7051789e-001 -4.1411552e-001 -7.0587522e-001 -9.2616073e-001 -8.8086875e-001 -6.1979590e-001 -2.7463801e-001 -3.7021713e-001 -4.8659006e-001 -4.2300302e-001 -5.1453953e-001 -3.4124982e-001 -4.2855624e-001 -1.5532127e-001  1.8106425e-001 -7.3475768e-001  3.1189005e-001 -1.3530956e+000  6.2321611e-001 -5.3834834e-001 -3.7177756e-002  1.7371913e-001  3.0829427e-001
  4.3212187e-002 -1.2784269e+000  8.6499158e-001 -4.0481561e-001  1.2901791e-001 -4.6914509e-001  4.5110285e-001  2.4409615e-001 -8.7900261e-002 -2.3331210e-001 -5.9075473e-001  6.3771984e-001 -5.2706410e-001 -3.1996677e-001 -2.1473134e-001 -4.9851552e-001 -5.1133636e-001  3.9797092e-001  5.0679534e-001  6.0547056e-002  3.3084454e-001  3.8833839e-001 -1.0977761e+000 -2.0327052e-001 -2.3230827e-001 -1.7544017e-001  3.2030120e-001  7.1549773e-001  3.5872646e-001 -8.2072022e-001 -6.2827918e-002 -3.6976887e-001 -2.3836256e-002 -1.9127031e-001 -7.4445605e-001 -3.8077633e-001 -7.1250403e-001  3.1648529e-001  4.4354096e-001  4.8227260e-001  3.9494004e-001 -5.8201232e-001 -4.2401721e-001 -1.4645446e+000 -4.1812345e-001 -7.2982963e-002 -8.3701689e-001  1.3927452e-001  3.1695453e-001 -3.9714035e-001 -1.8424307e-002 -1.4942850e-001 -3.3508571e-001 -7.2025285e-001 -7.4611372e-001 -2.1183454e-001 -2.8843505e-001 -2.7881535e-001 -3.7877616e-001  5.3779053e-001 -3.7954941e-001 -3.8454552e-001  3.6518510e-001  2.5139784e-001 -2.8690941e-001 -8.0626306e-001
 -8.2652875e-001 -6.0305359e-001 -8.2329833e-001  7.6439657e-001  2.3826975e-001 -1.8081482e+000  8.0360271e-003  1.6701111e-001  2.6098663e-001  3.8252836e-001 -3.0600778e-001  4.6982886e-001  2.7209886e-001 -3.9149857e-001 -4.5048613e-001 -4.7608984e-001 -2.3677582e-001 -3.5838483e-001  4.5409600e-001 -4.6200924e-001 -3.2072014e-001  1.0313730e-001 -5.0290428e-001  2.3628579e-001  1.3870300e-001 -3.5253376e-002 -3.1269230e-001 -4.8227496e-001 -5.0495053e-001 -6.1898525e-001 -4.3178113e-001 -1.8120085e-001 -5.6616334e-001 -9.4073885e-002  7.5564097e-001  3.4926909e-001  3.6618258e-001 -4.3148719e-001 -8.0475618e-001 -6.3979914e-001  2.6607888e-001  1.4744237e-001  6.2629989e-001  4.4748011e-001  2.3406519e-001 -1.1695862e+000  4.6990123e-002  5.5724712e-001  1.6663693e-001  7.1648879e-001 -7.1143673e-001 -5.4751603e-001 -1.5391076e-001 -4.4151042e-001 -4.1461575e-001 -3.8299638e-001 -3.4097820e-001 -4.4526618e-002  6.2918736e-002 -3.9815980e-001 -1.0173442e+000 -2.0062572e-001  1.7222069e-001  9.1649232e-001 -5.7033976e-001 -1.9115413e-001
  1.4145784e-001 -2.3837648e-001  1.6345536e-001  3.1697393e-001 -2.6033725e-001 -2.8857445e-001 -6.1871067e-001 -5.0855691e-001 -2.2685270e-001  4.8053472e-001 -2.8360039e-001  3.0577192e-001 -1.1799843e-001 -1.8701245e-001 -7.2242698e-001 -8.4026898e-001 -1.2678570e-001 -4.9856025e-001  5.1373831e-001 -1.6422173e-001  2.6894201e-001 -1.0493088e-001 -5.8398620e-001 -3.5440161e-001  1.4347909e-001 -2.8437790e-001  9.5269257e-002 -3.3159659e-001 -1.0460217e-001 -3.2586782e-001 -3.6871994e-002  2.0402565e-001  5.7754043e-002  6.3021727e-003  5.9359682e-001  1.3064424e-001 -4.3734084e-001 -4.9441559e-001 -3.7244765e-001  3.7168047e-001 -5.1291949e-001  5.5351050e-002 -4.6591746e-001 -1.5695348e-001 -1.5331301e-001 -6.7462030e-001  3.0393369e-001  4.1674546e-001  2.0279806e-001  4.3585978e-001 -5.0257860e-001 -6.6299498e-001 -1.8903362e-001 -1.2426238e-001  7.5601474e-001  1.9965135e-002 -1.4452732e-001 -3.3119656e-001  5.7274983e-003 -1.7324924e-001 -1.1674942e+000 -4.4376862e-002  3.2951039e-001  7.6189737e-002  1.2645352e-002 -4.7831188e-001
  4.3820116e-002 -5.8307520e-001  6.9962335e-001 -4.7741269e-001 -5.3089948e-001 -1.2050030e+000 -1.1135645e+000 -1.8427467e-001 -3.9099612e-001  8.2049428e-002 -3.4326999e-001  6.5204398e-001 -3.9598784e-002 -2.9995483e-001 -7.0384978e-001 -5.0030674e-001  3.2331496e-001 -6.7541154e-001 -3.6741717e-001 -3.1824781e-001 -7.2664209e-001  3.7953158e-002 -5.4446586e-001 -9.9440242e-002  4.3275262e-002  4.2337828e-001 -8.5189557e-002 -6.3781772e-001 -1.9302531e-001 -1.0491300e+000  2.7944500e-002 -6.7119770e-002 -3.9471205e-001  1.0888381e-001  1.9184589e-001  2.1995463e-002 -8.4395141e-001 -1.7001271e-002 -6.0390700e-001 -5.6045558e-001  4.6330776e-001 -8.4497730e-002  3.4602201e-001 -9.5692202e-001 -3.3654732e-001 -1.1821385e+000  3.7809201e-001 -8.3515172e-001 -5.2441498e-001  7.8095527e-002 -7.4397435e-001 -5.9577350e-001 -5.5363865e-001 -2.2375631e-001  1.4610457e-001  9.1525296e-003 -3.2300021e-001  1.7987227e-001 -2.5250505e-001 -1.3535729e+000 -1.2615198e+000  2.4761336e-001 -5.9917647e-001  1.0291466e+000 -2.3196486e-001  7.0188621e-001
  9.1222019e-001  6.8534758e-001  9.3427115e-001  2.2968514e-001  1.0404636e-001  5.2717913e-001 -1.2481705e+000  4.0506963e-001  2.1974138e-001  1.7675326e-001  5.3242331e-001  5.4555696e-001  4.8283002e-001  7.3024240e-001  2.0095164e-001  3.0642180e-001  2.1196211e-002  3.2983078e-001  5.8515727e-001  2.6962840e-001 -4.2927652e-001  4.0248391e-001 -1.1309977e+000 -6.2295123e-001 -1.7381001e-001 -3.1806049e-001 -6.0138448e-001 -4.6133646e-001 -2.2091500e-001 -9.2400927e-002 -3.4190839e-001 -3.6931093e-001 -5.6819707e-002 -3.9586198e-001 -3.1597907e-001  2.8071618e-001 -2.6165480e-001 -7.9107019e-001 -4.8561122e-001 -3.9597824e-001 -2.2431091e-001 -2.7992891e-001 -5.3479647e-001 -1.1120367e+000 -2.7857102e-001 -5.9635872e-001  6.3875587e-001 -4.1508952e-001 -3.0553757e-001  4.8942242e-002 -4.6752524e-001 -1.6385375e-001 -1.1760582e-001 -5.0582354e-002 -8.0812118e-001 -2.6312069e-002 -9.0748926e-002  8.7580657e-003 -2.9126954e-001 -7.5224518e-001 -5.1942250e-001 -1.3318167e-001 -9.7096949e-001 -6.7750696e-001  2.4770142e-001 -8.9886930e-001
  4.6566463e-002  3.2031962e-001  3.5966172e-001  3.2240202e-002 -9.5107679e-002  2.0218039e-001 -7.8253168e-001  4.0079697e-001  1.5705894e-001 -9.0744400e-003 -3.0650975e-003  8.8901110e-003  2.7491209e-001 -5.4431039e-001 -2.0435948e-001 -5.3902835e-002  6.2035383e-001  1.4298468e-001 -3.0945419e-001  4.1789144e-001  2.6343868e-001 -2.9438692e-002 -6.7102009e-001 -3.4324314e-001  1.6482755e-001 -2.5601055e-001 -8.9588331e-001 -1.6452885e+000 -1.3057277e+000 -3.8367666e-002  2.9667886e-001 -5.7731671e-001 -8.0585871e-002 -4.7456423e-001 -4.9079374e-001 -2.2558591e-002  2.0845933e-001 -1.7386362e+000 -1.8588004e+000 -5.2247249e-001 -4.0206137e-001 -2.9904545e-001  1.0506685e-001 -7.7713546e-001 -2.6638366e-001 -1.7871335e-001 -8.2296136e-001 -4.5268487e-001 -1.0752689e+000 -1.5906009e-001 -5.0572823e-001 -6.1482791e-001 -4.8369945e-001  5.1781876e-002 -2.4026674e-001 -9.2109880e-001 -1.7179027e-001  2.8117954e-001 -1.9829054e-001 -1.0637351e+000 -1.3348053e+000  3.0645159e-001 -5.3238269e-001  2.5395941e-001  1.1406309e-001 -5.4345219e-001
  1.1472872e+000  5.6840044e-001 -6.9341227e-001  1.2321847e+000  1.2778043e-001 -2.9013822e-002  1.4796245e-001  1.2511479e-001  1.8617934e-001 -1.0783688e-002 -6.0969264e-001  1.1181798e-001  3.2982219e-001 -2.6363514e-001 -4.5840525e-001 -2.4419924e-001 -3.9813663e-002 -7.3254840e-002  9.1035393e-002  4.0512467e-001  1.5222855e+000  4.6607027e-001  8.0907181e-002  1.3168195e+000  3.4941299e-001  4.4064062e-002 -4.5058325e-001 -6.3763826e-001 -6.8489920e-001 -7.9450409e-001 -7.7342548e-001 -8.6633347e-001 -5.9533315e-001 -8.2432053e-001 -3.9826755e-001 -7.7413690e-001 -1.0641344e-001 -1.4125402e+000 -1.1215571e+000 -7.1153285e-001  8.3252139e-001  1.5572453e-001  1.4441162e+000  3.2484359e-001  6.3698719e-001  6.9210443e-001 -3.2857961e-001  5.8855005e-002 -9.2133450e-001 -2.4059399e-001 -4.3096823e-001 -5.0832183e-001 -6.2261150e-001 -2.6835506e-001 -5.2561251e-001 -2.1250067e-001 -5.9781539e-002 -6.3932585e-001 -6.4999315e-001 -6.9652349e-001 -6.0994344e-001 -3.3915914e-001  2.4780695e+000  5.4003774e-001 -4.4815811e-001  2.7302095e-001
 -8.6996162e-002 -2.1148744e-001 -1.1199659e+000 -3.4199091e-002 -5.8416818e-001 -4.5055870e-001 -3.1505426e-001 -1.2542328e-001  1.6428401e-002 -2.5353899e-001 -1.8180746e-001 -1.2600386e-001  6.5091930e-002 -3.2794996e-001 -2.7857703e-001 -3.8824416e-001 -5.5948372e-001 -4.4717742e-001 -4.0713266e-001  1.1270250e-001 -2.6727717e-002 -3.0676015e-001 -2.4263289e-002  7.2330687e-001  1.6092798e-001  3.2524228e-001 -7.7401841e-001 -3.8535203e-001  5.6570124e-001 -5.8103746e-001  1.3451583e-001 -3.7362784e-001  5.7952232e-002  1.5105264e-001 -1.9071891e-001  1.3624649e-001 -1.3204116e-001  3.0785314e-001 -5.4198825e-001 -1.5812788e-002  5.3480755e-001  1.9485820e-001  5.7884426e-002  6.0788451e-001  8.7442800e-002  9.9533825e-001 -1.8593987e-001  1.2536746e-001 -1.0051784e+000 -2.6629291e-001 -1.0265415e+000 -6.2505787e-001  1.3626173e-002  1.2415829e-001  7.2162120e-002  3.3443696e-002 -2.4284765e-003  2.7430613e-002 -5.3914709e-001 -4.4442216e-001  6.1014757e-001 -3.3420221e-001  1.0831153e+000 -9.5617630e-002  4.7030487e-001  9.7370144e-001
 -6.0530482e-001  2.8466346e-001  4.3717535e-001  9.2027891e-002 -5.2589383e-001 -7.3032128e-002 -2.0897199e-001 -2.0966096e-002  4.2020080e-001 -1.8164948e-001 -3.7517837e-002  3.7954170e-001  1.9463509e-001  2.3844189e-001 -2.0746103e-001 -2.6478124e-001 -3.5175846e-001 -1.9341138e-001  1.8160913e-001  2.8613525e-001 -2.7829833e-001 -6.4492139e-001  6.9146850e-002 -1.4011592e-001 -2.4026711e-001  1.7890331e-001  2.7042586e-001  7.4859674e-001  2.1511115e-001 -4.0273869e-001  1.0280940e+000  1.9022820e-001  5.1913598e-001 -2.0042186e-001  3.0215241e-001  3.6328068e-001 -4.8724506e-001  2.2615752e-001  4.8483502e-001 -5.0472605e-002 -4.9714353e-003 -9.7968695e-002 -1.0769497e+000 -4.9273122e-001 -8.2094163e-002  6.7778570e-001  1.2020237e-002  1.1160839e-001  2.1587070e-001 -3.0900473e-001 -1.0885174e+000 -5.8959693e-001  2.4338220e-001  5.2242930e-002  3.5896684e-001 -5.0123421e-001 -1.2146522e-002 -4.4214880e-001 -5.1093307e-001 -1.2273699e-001 -2.2892075e-001 -3.4483558e-001  6.3869466e-001 -3.5988318e-001 -2.0496248e-001  1.6878022e-001
  2.1642128e-001  1.1033832e+000 -1.3233114e-001  4.7835510e-001  1.0524762e-001 -4.0216272e-001  2.3066329e-001  4.3498316e-001  1.2582649e-001  5.8706199e-001  2.8638715e-001  7.2417912e-001  5.5268909e-001  6.1632971e-001  5.4185985e-001  2.5977327e-001  2.4524857e-001 -6.9608497e-001 -7.1828888e-001 -1.7050277e-001 -2.7367882e-001 -9.0398795e-001  1.8668192e-001 -1.0309901e-001 -1.0697183e-001 -4.1243767e-002  3.9218212e-001  1.4680131e+000  1.2960418e+000  6.6066154e-001  8.9144689e-001  1.0610200e+000  3.2430421e-001  2.7074148e-001  7.2175210e-001  8.4842894e-001 -2.2136322e-001  1.4932464e+000  1.5817432e+000 -1.2796650e-001  2.1565223e-001  5.4268369e-002  3.7149419e-001  2.1717937e-001 -7.2724289e-002  5.5743981e-001 -6.2683119e-002 -9.7148539e-001 -3.4560675e-001  2.2922918e-001 -1.1900578e-001  3.6321617e-001  3.5319571e-001  3.7084364e-001 -7.4199497e-003 -1.4560295e-001  3.3711223e-001 -6.2020953e-001  3.3157537e-001 -5.3727863e-002 -1.0490658e+000 -6.5602868e-001  3.1888077e-001  1.1047983e+000 -4.7787183e-001  7.5351061e-001
  8.0938939e-001 -1.4127942e-001  2.8012349e-001  3.1942533e-001  3.0465611e-001  1.1921797e-002 -5.0767053e-002 -7.0111573e-002  3.1000645e-001  7.6210687e-001  4.1797346e-001 -1.0552580e-001  1.9639812e-001  3.7637179e-001  7.8431831e-001  4.1499189e-001 -8.7835347e-002  4.5743591e-001  3.0502033e-002  1.6111228e-001  5.1876011e-001  9.4754127e-003 -9.5386260e-002 -8.6084760e-001 -2.5754307e-001 -4.0591407e-002  1.2494184e+000  1.2764316e+000  1.0520051e+000  4.8288698e-001  1.0537622e+000  8.4561058e-001 -3.2022679e-001  1.3995085e+000  9.6516100e-001  1.0129025e+000  3.7145120e-001  1.2096771e+000  1.8115109e+000  5.9436622e-001  1.1557662e-002 -1.4310862e-001 -2.0903283e-001  4.0830607e-001 -2.6317789e-002  7.0953391e-001  4.4581084e-001  2.3069203e-001  1.1931105e+000  1.8351978e-001  4.9649646e-001  1.0073667e+000  8.1127646e-001  4.4159214e-001  5.3670278e-001  8.4351887e-001  3.6917772e-001  3.5880325e-001  9.4578019e-001  6.9456646e-001  5.1947560e-001  1.9987652e-001  4.4756272e-001 -3.0437482e-001 -1.6381028e-001 -5.5892788e-001
 -3.4731484e-001 -4.1389554e-001 -4.9687995e-001  7.3344066e-001 -2.6532829e-001  8.7834515e-001 -4.3530265e-001 -8.1922346e-001 -1.8309315e-001  1.6961152e-001 -4.9250578e-002 -5.1938919e-001  2.5654400e-001  3.0583159e-001  2.1518716e-001  1.0345604e-001 -2.2520408e-001  1.5236965e-001 -6.7013335e-001 -4.7250363e-001  4.5723970e-001  9.7990092e-002  2.5560082e-001  3.0773067e-001  2.7759872e-003 -4.1560553e-001  1.0038029e-001  6.5720797e-001  3.2033836e-001  4.1451616e-001 -3.6292907e-001 -2.1853645e-001 -3.4746883e-001 -6.0562133e-001 -5.9784919e-001  1.4701676e-001  7.5510014e-001  1.7387686e-001  1.1087425e+000  6.8586584e-001 -2.9059606e-001 -3.6076004e-001  7.8010264e-001 -4.4006146e-001  5.2349715e-003 -4.1151826e-001 -6.7617920e-001 -7.5402486e-001 -5.7599632e-001  5.9578890e-002  3.9176840e-001  3.8075231e-001 -3.1572553e-001  2.2408151e-001  6.3483717e-001 -1.6304807e-001 -2.5395609e-001 -8.7589937e-002 -8.1182466e-002  1.5681103e-001  2.8210368e-001 -9.3002262e-001 -9.3645164e-001 -6.1458653e-001 -1.5870917e-001 -2.1530864e-002
  8.7564157e-001  2.1816586e-001 -4.4885500e-002  1.1920040e+000 -4.8543947e-002  3.3817211e-001 -6.5598593e-001 -3.7641191e-001  2.4324562e-001  5.3571690e-002  6.3815408e-001  1.6469687e-001  5.7353383e-001  1.4825331e-001  9.9999037e-002  1.9951358e-001  9.8059430e-001  6.6210689e-001  6.1147046e-001  1.0142426e-001  1.2303999e-001  1.1735774e+000 -2.4412236e-001 -5.1021172e-001  1.0073234e-001  5.5145131e-002 -5.0101666e-001 -5.9666889e-001 -1.1266888e+000  8.3628565e-002 -4.1673840e-001 -3.2285525e-001 -2.4743590e-001 -1.1992923e+000 -6.6174371e-001 -6.6625622e-001  1.2603243e-001 -1.2993687e+000 -5.7272254e-001  1.3581233e-001  4.0844844e-001  2.1996564e-002 -4.8584204e-001 -1.9199619e-001  4.2475730e-001 -3.3876899e-001 -2.6396939e-002 -4.8307192e-002  7.5517688e-001  3.5604573e-001  4.8511926e-001  4.1818475e-001 -5.0616302e-001  2.9658401e-001 -4.4825410e-001 -2.3031594e-001  2.7368237e-001  4.5444828e-001 -3.2944623e-001  4.4375830e-001  4.8299133e-002  1.9207312e-001 -4.7777275e-001 -1.2008049e+000  1.9497277e-001 -7.3477973e-002
  1.3387998e-002  2.1042313e-001  1.8528383e-001 -3.9091686e-002  1.1551164e-001  3.4066763e-001 -6.2919976e-001 -2.2278275e-001  4.6587557e-001 -3.0370159e-001  6.7843214e-002 -6.0156102e-002  2.9361331e-001 -6.3683536e-001  1.0186942e-001  2.0257928e-001  5.7040107e-001  8.6568577e-001  4.0453423e-001  4.0151055e-001  3.9226556e-001  5.2497682e-001  8.7376532e-001  2.2006417e-001  2.3934278e-001  1.1405800e-001 -9.5280780e-001 -1.0225828e+000 -1.1806225e+000  6.2612581e-001 -6.9317682e-001  1.3071924e-001  3.4987156e-001  3.0532423e-001 -8.6498174e-002 -1.5767111e-001  4.4548378e-001 -9.6611821e-001 -1.1899887e+000 -6.2136453e-001 -3.6163516e-002 -3.9691319e-002  1.7960325e-001  2.2956736e-002 -4.7588873e-001 -9.9416674e-001 -2.0771622e-002  3.2357232e-001  4.2736627e-001  3.7988639e-001  3.3863663e-001  4.7641031e-001 -2.5426715e-001  3.6779735e-001 -6.2866789e-001  2.4059968e-001 -9.1829784e-002 -1.6555644e-001  2.4718383e-001 -2.9910739e-001  1.5622884e-001 -3.8693807e-002 -5.1409097e-001  2.6721128e-001  7.6367400e-001 -1.5080809e-001
 -3.5250347e-001  1.0239144e+000 -9.7984986e-001 -1.7781769e+000 -3.6600274e-001  1.0006096e+000 -1.1836739e+000 -4.2690563e-001  4.3213361e-001 -2.1271199e-001  3.2986767e-001  1.9948840e-001  3.5761665e-001  6.0133016e-002 -4.5111918e-001  2.5617687e-002  7.9965360e-001  4.6628730e-001  2.5286531e-001 -1.2508597e-001 -4.1801897e-001  6.1575919e-002 -2.6434968e-001 -1.3832219e+000 -6.4607008e-001 -1.1444113e+000 -1.5186508e+000 -1.9108288e+000 -1.6287185e+000 -1.3122447e-001 -5.7987535e-001 -1.9220175e-001 -3.0006109e-001 -3.6834451e-001 -7.0497195e-001 -6.8171648e-001  8.2591784e-002 -1.2710646e+000 -2.0312499e+000 -1.2922801e+000 -1.1214990e+000 -7.2850426e-001 -1.5246010e+000 -5.3186468e-001 -6.7037472e-001 -1.3121299e+000 -5.3779594e-001 -2.8619555e-001 -5.8214969e-001 -6.0468055e-001 -2.7476504e-001 -6.2589271e-001 -8.5781374e-001 -2.9178265e-001 -1.5306606e+000 -1.2816521e+000 -5.3594300e-001 -1.1385224e-001 -1.2596027e-001 -1.2978956e+000 -7.4809288e-002 -3.5270557e-001 -1.5603618e+000 -1.8516455e+000 -3.7274749e-001 -3.8860291e-001
  1.4784047e+000 -4.6394593e-001 -2.0629149e+000 -3.3263616e-001 -4.8968059e-001  8.9815048e-001 -8.5362515e-001  4.2429046e-002 -4.9575442e-001  2.6566305e-001  5.4303026e-001  6.9610279e-001  3.7827150e-001  6.2636693e-001  3.9697963e-001  2.8705939e-001  6.0864354e-001  9.6706827e-001  1.6345096e-001  5.9685555e-001  2.6652791e-001  1.8443079e-001 -8.4959112e-001 -1.0326225e+000 -4.6142219e-001 -8.4638712e-001 -2.1376150e-001  1.6014959e-001 -4.9477887e-001  3.1200960e-001  2.5795035e-001  5.9127943e-001 -2.9340131e-001 -5.4726517e-002 -6.0522966e-001 -2.0184142e-001  8.7508393e-002 -2.1689321e-001 -3.4891276e-001 -1.4285368e-001 -5.1064784e-001 -7.3889787e-001 -1.5589984e+000 -6.5623182e-001 -9.3036052e-001  5.6864968e-002 -4.4960764e-001 -1.0132562e+000 -3.8978772e-001 -1.1288312e+000 -2.3340981e-001 -4.1325988e-001 -6.5896057e-001 -4.1175576e-001 -2.2420777e-001 -2.2574813e-001 -7.7370338e-001 -1.2341365e-001 -1.0141073e+000 -3.9517125e-001  2.6811737e-001 -2.8158787e-001 -1.9727128e+000 -1.1515188e+000 -4.0029686e-001  1.2557830e+000
 -4.5839528e-001  7.7282746e-001  6.7854924e-002 -4.1551012e-001  4.8064449e-001  5.1962482e-002  7.4164740e-002  7.3983006e-002  3.9263750e-001  7.8758869e-001  6.2518315e-001  1.0803064e-001  4.0098754e-001  8.3858709e-001  1.0893791e+000  1.1052638e+000  3.1402937e-001  1.0888234e-001  7.9793252e-001  4.1943343e-001  1.3934388e-001 -6.2245224e-002 -5.3383793e-001 -3.5444156e-001 -2.2027013e-001  2.6084865e-001  5.6862426e-001 -5.5287626e-001 -2.6792279e-001  1.0209312e+000 -3.5680028e-001  4.1634102e-001  4.1971719e-002 -1.0250598e-001  3.2683247e-002 -1.0149397e+000  3.8890187e-001 -3.0965445e-001 -4.9328578e-001  1.0695443e-001 -4.1443547e-002 -2.8165367e-001 -4.4306870e-001 -1.4392564e-001  6.2128715e-002  6.4980233e-001  9.7053868e-001  4.1444743e-001  4.0845895e-001  4.3417205e-001  7.7645843e-001  4.5002612e-001  4.8027724e-001  6.9385679e-001 -3.5810240e-002 -2.8413016e-002  2.9145752e-001  2.5327640e-001  5.7048795e-002  3.0413253e-002  7.0949678e-002  2.9602002e-001 -2.2759035e-001 -9.7260462e-001 -2.3662185e-001 -9.5225025e-001
 -3.1626473e-001 -8.0201597e-003 -4.7032344e-001 -1.3278091e+000 -4.4206090e-001  1.2470500e+000 -5.1284444e-001  4.2018668e-001 -1.2195269e-001  6.9317985e-001  1.0927399e+000  1.1434810e+000 -3.3226351e-001  1.0408004e-001  6.6247639e-001  6.8210143e-001 -3.7135611e-001 -2.0660995e-001 -4.5600110e-001  1.5915846e-001 -6.9218371e-001 -5.1730877e-001  9.1320703e-002 -1.6785324e+000 -1.2843138e-001 -1.2195950e+000  9.5684021e-001  1.7008438e+000  1.2685811e+000  8.3752836e-001  8.8177329e-001  8.9577569e-001  1.3955209e-001 -4.7917713e-001  6.2236365e-002  2.1009957e-001 -3.2004893e-001  1.6915194e+000  2.6292293e+000  4.6707686e-001 -1.0669644e+000 -3.0289120e-001 -1.2043983e+000  1.0114269e+000 -3.6865821e-001  1.6353572e-001  1.3009953e-001 -3.6304436e-001 -5.4627052e-001 -5.5337260e-001 -7.8341604e-001 -4.2495610e-001  2.4757442e-001 -1.7377742e-001  3.7354593e-001 -7.5725395e-001 -6.4046749e-001  6.2493525e-001 -6.0033335e-001 -3.9252110e-001  1.6170406e-001  3.5338995e-001 -2.3703931e+000 -1.4466602e+000  3.9143243e-001  2.4934608e-002
  7.1361309e-001  5.9237005e-001  3.2511229e-001 -1.5571174e+000 -2.7373219e-001  5.3928637e-002 -1.2472149e+000  2.3152198e-001  4.8027216e-001  2.6625919e-001  1.0714935e+000  7.9921077e-001 -2.5429737e-002  2.5512459e-001  6.6924754e-001  4.8836500e-001  1.1327820e-001 -6.5047130e-001 -1.6927807e-001  5.0582305e-001 -1.1145892e+000 -3.7604925e-002  7.0360957e-001 -8.1930200e-001 -2.1722279e-001 -6.8389958e-001  4.6027861e-001  1.3675721e+000  7.9930163e-001  7.8516845e-001  7.0712916e-001  1.2031939e+000  3.4191882e-001  9.0233236e-001  1.1748497e+000  7.3091303e-001  8.1110904e-001  9.2014205e-001  2.8615774e+000  3.0164515e-001 -3.9330853e-001  3.6206365e-001 -4.2096716e-001  1.4045139e+000  2.4726750e-002 -7.2988305e-001  1.1441227e+000 -4.4017637e-001 -5.3537282e-001 -8.9599502e-002  2.5979779e-001  3.5550415e-001  6.8788157e-002  9.5114219e-002  8.0900142e-001  3.8521320e-002 -2.2767252e-001  7.6183455e-001 -7.4632945e-002 -1.3270522e+000 -1.2209779e-001 -5.3630605e-001 -1.0720655e+000 -8.6549745e-001 -2.8615433e-001 -6.0437842e-001
  1.4891776e-001 -3.3155067e-001 -6.7277719e-001 -2.0235038e+000 -4.5185645e-001  4.5585281e-001 -2.9808123e-001 -1.9846941e-001 -4.7426400e-001 -8.9025303e-002  2.0229424e-001 -6.0156560e-001 -4.1225564e-001 -8.4011838e-004 -2.3567683e-001  4.4358824e-001  1.4653024e-001  8.1989252e-001  4.6780236e-001  4.4176094e-001 -5.3302985e-001 -1.1311214e-001  1.0376986e+000 -5.6514444e-001  2.3402470e-001 -8.2490808e-001  7.4518755e-001  1.6327263e+000  1.1922659e+000 -6.8788033e-001  5.2571696e-001  3.3422543e-001 -5.7092955e-002 -1.5554925e-001  3.1724741e-001  3.8914575e-001 -6.1868721e-001  1.0719373e+000  1.9573237e+000  5.7060362e-001 -9.1077679e-001  1.7032679e-001 -3.2765644e-001  1.0354166e+000 -4.1413409e-001 -1.2468395e+000  1.0690832e+000 -2.7993384e-001  8.6409532e-003  4.0794766e-001  1.4147786e-001 -4.3387492e-001 -4.7889667e-001  1.2064322e-001 -7.5826974e-001 -6.3621039e-001 -9.3261037e-001 -2.9988513e-001 -4.7202353e-001 -6.9690679e-001  5.4737379e-002 -2.0019025e-001 -1.0679469e+000 -1.7065705e-001 -1.2918227e-001  3.7318250e-001
 -1.5502282e-001 -7.5864775e-003  7.9704944e-001 -8.8133304e-001 -1.8647208e-003  5.3223654e-001  4.5449021e-002  5.2300552e-002  3.7967175e-001  2.9968628e-001  1.2958030e+000  4.1688103e-001  5.4390776e-001  8.8271575e-001  1.1695174e+000  9.9680043e-001  4.0776525e-001 -1.7129311e-001  1.0465169e+000  5.2205559e-001 -9.8923122e-001  4.7469180e-001  9.2412366e-001  5.8572021e-002  4.9356953e-001  1.4683890e-001 -1.0146285e-001  4.9449069e-001  3.3640438e-002  1.3530886e+000  6.3121314e-001  2.4856641e-001  8.8730828e-001  9.5950116e-001  6.7443854e-001  1.0020656e+000  6.7440914e-001 -3.3024403e-001  6.6185036e-001 -3.0226351e-001 -3.0516203e-001  8.2970517e-001 -7.4955741e-002  1.8679934e+000  6.2982545e-002  2.1935440e-001  7.7744464e-001 -2.3437045e-001  3.0576496e-001  5.2655367e-001  3.9617582e-001  7.0768931e-001  1.0247175e+000  4.4614230e-001 -1.6661809e-001  9.6474760e-001  1.3175660e-001  5.3589390e-002  1.7620194e-001 -4.0868649e-001  9.1386480e-002  4.3605757e-002 -9.6439466e-001 -5.6042042e-002  8.9970691e-001  5.2726757e-001
  3.5248846e-001  2.2763031e-002  4.5960361e-001 -1.3520940e+000 -4.3248063e-001  2.8309308e-001 -2.3822555e-001 -6.3020401e-001 -7.1450855e-001 -2.0534656e-002  2.5730325e-001 -4.3812239e-001  3.2498257e-002  5.0634612e-001  1.0918219e-001  1.2930248e-001 -6.4870185e-001  9.2452519e-001  8.4694886e-001  5.9019600e-001 -5.5945484e-001 -5.3321207e-001 -1.4156916e-001 -1.1288526e+000 -2.3414506e-001 -6.9475647e-001 -7.6445715e-001 -2.0789113e-001 -2.2298939e-001  5.0257551e-001  7.3047497e-001  2.4810770e-001  9.1322958e-001  3.4287749e-001  4.5997407e-001  1.4322341e+000  2.1450030e-001 -7.1329369e-001  1.1795268e-001 -3.4680779e-001  1.7882814e-001  5.0569665e-001 -1.1154237e+000  9.8923451e-001  5.9296665e-001  6.6786723e-001  1.0626489e+000  3.5593970e-002  7.8475683e-001 -2.1618624e-001  2.1653902e-001  3.9573027e-001  5.0873368e-001  4.1874982e-001  7.8316645e-002 -4.2494159e-003 -1.2492322e-001  3.3844470e-001  2.3494551e-001 -3.6470267e-001  6.0614101e-001  6.3577620e-002 -7.4680783e-001 -4.6317820e-001  1.9643007e+000 -3.8348261e-001
  4.3796905e-001 -2.9553687e-001 -1.9753800e-001 -9.8783982e-001 -2.4543447e-001  7.0881521e-001 -2.3209291e-001 -4.0480287e-001 -6.0344245e-001 -2.1592881e-001  2.7871639e-002 -5.1730060e-001 -3.6260742e-001 -8.6419915e-002 -1.0891925e-001  1.8529883e-001  5.6425376e-001 -3.2769438e-001 -5.7693615e-001 -2.0666313e-002 -1.1088717e+000 -5.4059328e-001  9.7650453e-001 -6.8413750e-002  1.0047154e-001 -4.3973956e-001 -2.8871685e-001 -3.1889022e-001  7.6783149e-002  5.2034477e-001 -4.0705348e-001 -5.1463970e-001  8.4319573e-001  1.1733088e-001  6.1758105e-002  4.5341773e-001  2.5833851e-001  2.3148395e-002 -2.8606813e-001  9.5152130e-002 -2.8122185e-002  6.8912191e-001  5.7273591e-001  8.2083962e-001 -1.4214131e-002  1.4250358e-001  7.3813626e-001  9.4089760e-002  4.1737551e-001  6.2630203e-001 -1.0113231e-001 -9.5935515e-002 -2.2864583e-001  2.3159171e-001 -7.1244065e-001  4.4445466e-002 -3.9706850e-001  3.8230070e-001  9.8618080e-002 -2.4865718e-001  5.0771914e-001  2.0970959e-001 -8.0291227e-001 -3.3371158e-001  1.1308458e+000  7.1654850e-001
 -4.8686564e-001 -6.5296433e-001 -4.0887772e-001 -9.4098733e-001 -3.5128518e-001 -1.4057685e-001 -5.4427973e-001 -2.9725592e-001  3.0791018e-001 -1.3466876e-001 -2.6487927e-001 -3.0003364e-001 -5.0280409e-001  8.0987039e-003 -4.3936067e-001  4.7222213e-002  1.5118631e-001 -9.3820640e-002 -7.5435714e-001 -2.7543687e-001 -1.3233856e+000 -1.2943116e+000 -6.4374554e-002 -6.4140220e-001 -4.1186103e-001 -5.2487684e-001 -2.8520594e-001 -7.5721576e-001 -1.2375062e+000  1.5039603e-001 -9.9840208e-002 -1.0018526e-001 -4.5727560e-002  7.3603361e-001 -1.2685508e-001  1.8589875e-001  3.0643547e-001 -9.0031789e-001 -1.4326757e+000 -7.1348411e-001 -2.9655679e-001 -2.9443527e-001 -8.5941502e-001  4.9142225e-001  2.0144761e-002 -4.4720386e-001  2.4355716e-001 -7.6931180e-001 -7.8302719e-001 -5.0501991e-001 -6.2367396e-002 -2.1089041e-001 -5.5077523e-001 -4.7398581e-001 -1.3554011e-001  1.4497246e-001 -5.6958218e-002  3.7179160e-001  3.8382131e-001 -6.4721026e-001 -9.6294319e-001 -2.1235910e-001 -7.3164449e-001 -6.7573558e-001  3.5352869e-001  2.1876210e-001
  1.6994437e-003  2.0544054e-001  3.2487018e-001 -1.1686917e+000 -5.2584346e-001 -9.7392153e-001 -2.9421305e-001 -1.4511190e-001 -2.4637388e-001 -6.6431367e-001 -5.7837539e-001 -1.2249774e+000 -4.1462056e-001 -3.8896045e-001 -7.2028821e-001 -2.6328212e-001  2.4104329e-001 -2.4661251e-001 -1.0738066e+000 -3.1260166e-001 -1.2725672e+000 -7.2586743e-001  5.1020437e-001 -1.4939314e-002 -5.7157919e-002 -2.4047281e-001 -9.7378998e-001 -1.3087526e+000 -8.5087521e-001 -4.3079904e-001 -6.9059189e-001 -1.6300044e-001  4.4340794e-001 -8.5390282e-002 -4.8101057e-002 -7.1599928e-001  1.1415413e-001 -9.7207736e-001 -1.5338725e+000 -1.0200860e+000 -9.3624276e-002  5.2563700e-002  3.4551768e-003  5.4096688e-001  2.1243448e-002 -1.0757920e+000  6.6753416e-001 -5.0786500e-001  2.0562418e-001 -3.5845640e-001 -2.0426449e-001  1.1318311e-001 -7.1355307e-001 -5.2058622e-001 -1.2905392e+000 -1.0770843e-001 -2.4526116e-001  2.5982236e-001  5.7041151e-001 -3.2958374e-001 -6.8204337e-001 -1.0280041e-001  1.7882393e-001 -2.8199304e-001 -3.6067300e-001  9.6722804e-001
 -1.0562269e+000  1.6651306e-001 -8.5833961e-001 -1.2471948e+000 -9.3162516e-002 -7.7520335e-001 -2.9221897e-001 -4.9108239e-002  4.2680292e-001 -5.9540070e-001 -2.0093480e-001  1.1592345e-001 -6.8858407e-002 -2.2332645e-001 -2.2064339e-001 -3.4292408e-001  5.3222992e-002 -1.2195457e+000 -1.0831719e+000 -9.0457671e-001 -1.1493225e+000 -7.4836465e-001 -1.0191905e-001 -5.2556818e-001 -2.6206478e-001 -1.2761320e-001  1.0502383e-001 -4.8071929e-001 -2.0249276e-001  4.1068403e-001 -4.4800381e-001 -5.3285154e-001  2.1955335e-001 -7.5358421e-001 -3.6092902e-001 -1.2557596e+000  2.4104244e-001 -4.2606188e-001 -8.8880811e-001 -2.4122053e-001 -1.5343980e-001 -2.8975954e-001  1.3515385e-001 -3.7753144e-002 -2.3634166e-001 -1.3711498e+000 -2.8063240e-001 -1.3003989e+000 -1.1506457e+000 -7.3895222e-001 -1.4321340e-001  3.8464063e-001 -5.0232110e-001 -4.8918612e-001 -1.4609238e+000 -3.4400374e-002 -4.0293881e-002 -2.1833118e-002  1.8086542e-001 -3.0704223e-001 -1.3692723e+000 -2.0860102e-001 -3.1705173e-002 -1.4147750e+000  1.5807490e-001 -2.3492305e-001
  3.8723200e-001 -1.5369973e-001  2.3594942e-001 -6.0916892e-001 -4.3397839e-001  1.2410767e-001 -2.9539626e-001 -7.5095169e-002  5.3861862e-001 -3.7274744e-001  2.6310977e-001 -8.1764360e-001 -4.9988770e-003 -3.7897839e-001  2.7191273e-001  2.4236021e-001  4.5290680e-002  1.7058633e-001  2.2841671e-001 -7.7929121e-002 -7.2250389e-001  4.2246092e-001  3.5536968e-001  2.2443364e-001  2.5311591e-001 -1.5323983e-001  6.3986613e-001  1.1206334e+000  6.5312999e-001 -1.8375890e-001  5.2600208e-001 -3.9708621e-002  5.6412478e-001  1.0058312e+000 -5.0143144e-002  9.6015444e-002  1.6148566e-001  2.9290121e-001  1.0425163e+000  4.6082440e-001 -5.3862907e-002  2.0707687e-001 -4.0364882e-001  2.5585974e-001 -2.4314716e-001 -6.8332841e-001  5.1978184e-001  3.0000891e-001 -2.3649728e-001 -5.2974896e-001  1.4237464e-001 -1.1377150e-001 -9.1342917e-001 -4.7070678e-001 -1.1243405e+000 -2.1830328e-001 -6.7833933e-001 -2.0464499e-001  7.2358385e-002  2.2304484e-001 -7.8676944e-001 -7.4999004e-001  5.4461100e-001 -1.9397116e-001 -8.2180462e-002 -6.0571256e-001
 -1.2247916e+000 -8.3059885e-002 -8.8588612e-001  7.1388962e-001 -1.0582347e-001  4.4299673e-001 -2.1340823e-001  2.6746865e-001  7.4215290e-001 -3.4883403e-001  3.6287844e-001  2.2318410e-001  5.9143363e-001  1.1901836e-001  8.1846602e-001  9.6826177e-001  8.0116834e-001  4.0869927e-001 -4.4745775e-001  4.0975246e-001 -1.0507136e+000  3.1775079e-001  1.0152778e+000  7.1250336e-001  2.2887971e-001  6.9964060e-001  9.4124485e-002  1.8321500e-001  1.9044350e-001  9.0939069e-001  2.5303658e-001 -5.1366290e-001  8.8554385e-001  5.4477563e-001 -1.5476807e-001  3.2594661e-001  9.6643052e-001  5.4988826e-001  6.3655422e-001  1.7547499e-001  6.1697574e-002  3.9602293e-001  1.4783957e+000  9.2993406e-001  5.9721271e-001 -2.0822820e-002  7.6548370e-001  1.7717555e-001 -3.3987277e-001 -1.9363180e-001  6.9236924e-001  5.4032144e-001 -2.0098046e-001  8.2403916e-001 -4.6491368e-001 -2.2226556e-001 -3.0075611e-001  4.1931932e-001 -1.8326601e-001 -4.4541825e-001  4.3941005e-002 -4.7393133e-001 -2.1794162e-001  2.0248672e-001  7.0976410e-002  1.2371506e+000
  4.8301357e-001  8.2585545e-003 -3.0539479e-001 -2.7123253e-001 -1.1649741e-001  1.7536835e-001  6.5686119e-002 -7.7822692e-002  1.3155920e-001  9.4871241e-002  2.8248410e-001  9.4614148e-001  2.7313856e-002  5.8927622e-001  4.0236087e-001  5.7564257e-001  7.7905599e-001  8.5410237e-001  6.2479376e-001  1.0079764e+000 -1.4265783e-002  4.7139691e-001  1.5989240e+000  2.3056496e-001  5.4831307e-001 -9.4294365e-002 -4.5724076e-001  3.5807737e-001 -2.8232929e-001 -1.2991736e-001  6.1566980e-001 -5.5437118e-002  7.2348978e-001  3.9152996e-001 -1.1745891e-001  4.3516110e-001  5.5209557e-001 -6.2013099e-001 -1.9674719e-001  2.7265996e-001  7.5562429e-001  1.9115376e-001 -3.9343711e-001  6.3690565e-002  2.2794953e-001 -4.2748288e-001  9.6337439e-001  3.0311854e-001 -1.1233677e-002  1.6519671e-001 -1.2808791e-002 -1.0144377e-001 -1.5562300e-001  4.1757823e-002 -4.4035002e-001 -6.4084568e-001  1.4495775e-002 -2.1328956e-002  6.1373239e-002 -5.8756068e-001  1.0076063e+000 -3.5234838e-002  1.6050679e-001 -5.5142333e-001 -4.2084573e-001 -1.0140520e-001
 -1.0123018e-001  3.9445650e-001 -1.2398992e+000  8.5251510e-001 -1.8174500e-001  2.1748267e-001  3.9325824e-001  1.8458897e-001 -2.2839956e-001  2.0095745e-001  2.7786410e-001  4.2975509e-001  1.3669480e-001  7.7888717e-001  9.2938023e-001  4.0531509e-001  1.0824481e-001  6.1626629e-001  5.9464090e-001  4.4537158e-001  7.2882047e-001  4.8405796e-001  2.5048269e-001 -4.0371397e-001  3.9064397e-001  3.5548034e-002 -6.4060935e-002 -9.0625732e-002 -4.5183485e-001  3.3910535e-001 -1.2887940e-001 -9.0037177e-002  6.3808180e-001  4.2988698e-001  2.1148917e-001  2.5884144e-001  5.7120568e-001 -6.1868009e-001 -1.4848521e-001  2.3120315e-002 -7.9731694e-002  5.2269867e-001  5.1857969e-001  3.4002897e-001  1.7814979e-001  6.7178254e-001  7.5457212e-001  5.6063508e-001  8.0167627e-001  8.6707847e-001  3.3649146e-001  8.8154965e-001  6.9610400e-001  4.9053722e-001  6.3813994e-001  6.7172028e-002  1.8667867e-001  4.9971929e-001  2.6103275e-001 -2.5981802e-002  8.6946756e-001  2.1276347e-001  8.2805809e-001 -2.8266624e-001  3.9599164e-001  3.5601033e-001
 -2.8392729e-002  1.3453212e-001  1.3556058e-002  1.1590567e+000  5.5879184e-001 -5.8287731e-001  6.0619840e-002  2.1249893e-001  1.1639797e-001  3.0707795e-001  8.0058243e-001  5.6155146e-002  2.9817145e-001  1.8657462e-001  8.3186556e-002  1.7724464e-001  4.7162207e-001  3.3968852e-001  1.3526450e+000 -3.2939254e-002  9.1540753e-001  4.0512277e-002  8.5828102e-002  3.5078046e-001  4.0112858e-001  1.9181524e-001 -3.9712600e-001 -1.3101104e+000 -1.6197587e+000  9.3732651e-004 -8.1898892e-001 -1.7767257e-001  2.6873805e-001  2.3520134e-001 -4.2448089e-001 -6.3465648e-001  1.7676597e-002 -9.3499047e-001 -1.3886223e+000 -1.0427397e+000  3.6183048e-001 -4.8159481e-001  3.8459009e-001 -8.3503139e-001 -5.4154270e-001  1.2966422e-002 -3.2764990e-001  4.5534605e-001  2.5556939e-001  7.2761879e-002 -5.4175272e-001 -3.8995454e-001 -3.8201172e-001  2.1799804e-001  2.8798157e-001 -3.8659408e-001 -1.3989763e-001  1.9074111e-001 -1.4535116e-001 -4.5194234e-001 -5.5629935e-001  8.7436190e-002  2.2598359e-001  8.9751183e-002 -1.2684107e+000 -6.5686340e-002
 -1.2516260e+000  1.8753511e-001  1.3574868e-001  9.1674564e-001 -1.1272517e-001 -1.2206626e-001 -5.4147412e-002 -2.2940139e-001 -1.5157988e-002 -1.8576714e-001 -4.6649409e-001 -2.5298014e-001  3.0551644e-001 -4.7718768e-001 -2.8625509e-001 -3.6646772e-001 -2.3758504e-001 -1.0320446e+000  1.7199878e-002 -4.1041512e-001  6.7553603e-001 -4.0358742e-001 -1.8445725e+000 -7.0559237e-002  1.1487964e-001  2.5927308e-002  1.7825907e-001  4.6477571e-002  4.8788355e-002 -3.1492649e-001 -6.7006717e-001 -9.1485587e-002 -1.1530897e+000 -1.4783340e+000 -4.8912681e-001 -6.9718663e-001 -5.9303134e-001 -2.0648042e-001 -4.9473460e-001  5.3468968e-002  5.7740678e-002  5.1368647e-002 -8.9610555e-001 -8.4541996e-002 -8.6714788e-002  2.1494148e-001 -6.4052967e-001  5.8002108e-002 -4.1500637e-001 -1.0069512e-001 -6.8714193e-001 -3.3384356e-001 -4.9351130e-001  2.1736078e-001 -6.7302789e-001 -3.8619453e-001 -4.6594907e-002  9.3106862e-002 -2.1802465e-002 -2.1384542e-001 -1.1016939e+000  2.8026005e-001  6.8840799e-001  2.1232766e-001 -2.3175022e-001  3.8355906e-002
 -4.0561366e-001 -2.4435051e-001  1.4887105e+000  1.2631317e+000  2.6289398e-001  1.0825808e-001 -4.0226177e-001 -5.5435024e-001  4.3505300e-002 -5.2771621e-001 -6.1330441e-001 -5.2454947e-001 -2.6173876e-001  1.5775233e-001 -5.0661416e-001 -5.9806090e-001 -9.6411491e-001 -6.7361137e-001  5.2091257e-001 -1.1700101e+000 -1.8049899e-001 -1.2610086e-001 -1.5559037e+000  2.1416257e-001 -1.6174655e-001  1.5885455e-001 -6.3970504e-001 -6.5401291e-001 -4.1177991e-001 -7.4057686e-001 -8.2109080e-001 -6.7969724e-001 -8.8473312e-001 -8.1488543e-001 -7.1677039e-001 -8.1071591e-001 -3.5966065e-001 -1.1256924e-001 -6.0267686e-001 -7.7792359e-001  8.1516626e-002  7.1381109e-002  5.5304562e-001 -7.7710641e-001  2.2871673e-001  1.9827638e-001 -2.5410034e-001  1.1542563e+000  2.4885115e-001 -3.8376642e-001  2.6630386e-001  2.9363924e-001  2.0358043e-001 -3.0737390e-001 -4.9698893e-002  2.7740161e-001 -1.2651676e-001 -3.2917181e-001 -5.9100172e-001 -2.5782614e-001 -3.0008203e-001 -5.8236938e-001  9.9478787e-001  4.3466503e-001 -8.8582769e-001 -2.0322252e-001
  3.0885801e-001 -8.0372121e-001  3.9501133e-001  7.0851909e-001  4.4315322e-001 -9.3551255e-001  2.5094575e-001 -5.2271202e-001 -1.3272908e-001 -2.4152718e-001 -8.8069904e-001 -9.6170638e-001 -3.6728764e-001 -5.4464580e-001 -7.8589557e-001 -5.6209281e-001 -6.7746073e-001 -1.0234019e+000 -7.9916806e-001 -1.1234911e+000 -9.1172189e-001 -3.5042835e-001 -4.6677497e-001  3.4414222e-001 -6.1746514e-001  3.8016706e-001 -2.0723632e-001 -8.8677848e-001 -3.6178867e-002 -5.5459879e-001 -3.4919514e-001 -4.6040573e-001 -8.7746798e-001 -1.3262371e+000 -3.6888785e-001 -1.0057203e+000 -8.8048846e-001 -1.2498579e+000 -7.5767035e-001 -5.3721153e-001 -2.1446615e-002 -5.0401225e-001 -1.9720408e-001 -1.4882062e+000 -2.7999184e-001 -8.0954773e-001 -6.3747760e-001  2.3699933e-001 -6.9246883e-002  7.7458337e-002  1.2614644e-001 -3.2143543e-001 -4.6680525e-001 -3.6478931e-001 -4.7311905e-001 -1.7646057e-001  4.6040253e-002 -2.3725708e-001  1.9136562e-001  6.4427493e-001 -3.4663431e-001 -2.4674051e-001 -4.8486394e-002  1.0512923e+000 -3.7138307e-001  9.4970936e-001
  1.5292904e-001 -5.1567962e-001 -2.3210185e-001 -3.6495156e-001 -2.7306641e-001 -6.0581195e-001  6.8478204e-001  2.7277533e-001  1.2071997e-002  4.8994534e-002 -2.3018944e-001 -9.5575820e-002 -5.7606444e-002 -2.7798314e-001  2.3201288e-001 -1.5862595e-001 -4.8497691e-001  1.5108852e-001  4.9046443e-001 -9.1443528e-002 -2.7347044e-001 -1.3940545e-001 -1.1456322e+000 -2.6341680e-001 -6.4526306e-001 -4.4125715e-001  3.8870565e-001  5.3990356e-001  6.3733777e-001 -3.4726913e-001 -1.0076566e-002 -1.3863347e-001 -1.8779288e-001 -8.3432841e-001 -3.7285480e-001 -2.1183631e-001 -3.6871226e-001  3.5675416e-001  5.2744816e-001  9.3632083e-001 -1.4062269e-001 -8.2357910e-001 -1.8202017e-001 -4.8634682e-001  4.5641205e-001  1.0963456e-001 -5.1932869e-001  9.0427640e-001  6.6152109e-001 -1.5530299e-001  8.2007484e-002  1.4059147e-001 -2.4135657e-001 -2.3079822e-001 -4.4812680e-001 -6.3924096e-003 -5.5976096e-002 -1.2893031e-001  1.6309264e-001  1.2710764e+000  7.4488566e-001  2.1187891e-001 -5.8874778e-001 -5.6413317e-001 -1.6188479e-001 -8.1605815e-001
 -6.0780113e-001  1.0828944e+000 -1.0789291e+000  1.1198481e-001  4.8704417e-001  3.3750026e-001  5.3235658e-001  6.9616517e-001  1.5878379e-001 -1.9812034e-001 -6.2613619e-001  2.3292218e-001  3.4987320e-001  1.9954111e-001  5.4368000e-001  2.6836679e-001 -6.1223046e-002  2.3468854e-001 -5.0479848e-001  1.2402383e-001 -3.6824172e-001  6.7446241e-001 -8.1873082e-001  3.1659885e-001 -1.0123869e+000  7.3579885e-001  1.7372759e-001  6.1763785e-001  3.6546017e-001  7.2513696e-001 -2.5702140e-001 -1.2553122e-001 -8.6295458e-001 -5.2233734e-001 -2.1412300e-001  8.2311281e-002  3.0044586e-002  6.2207174e-001  9.9568968e-001  4.1080533e-001  1.6697646e-001 -5.5229144e-001 -1.4002444e-001 -9.5356668e-001  1.3900308e-001  7.4901827e-001 -3.4578780e-001 -2.5746430e-001  1.1125347e+000 -3.0525673e-001  5.0163117e-001  2.9659650e-001  2.5663201e-001  7.0032610e-002  1.9410359e-001 -3.6587224e-001 -2.3513175e-001  1.6220931e-001  3.0085690e-001  3.2227861e-001  9.6732910e-001  6.4517408e-001 -4.7456188e-001 -5.3026717e-001  9.4354806e-001 -1.1290328e+000
 -1.7545938e-001  4.0401779e-001 -3.3472302e-001  6.4092952e-001  6.0352617e-001  5.2219896e-001  4.8101457e-001  4.1280161e-001  5.9397411e-002  5.4403453e-001  2.4019238e-001  3.5252395e-001  4.0200117e-001  6.4889039e-001  5.5765113e-001  4.4628976e-001  4.3390703e-001  9.6286071e-002 -1.0284602e-002  1.5545368e-001 -3.8524968e-001  6.8442710e-001  3.4165849e-001  6.5490653e-001 -7.3022603e-001  5.1920393e-001  3.7070674e-001 -4.5185858e-001  3.8803786e-002  7.2667369e-001  4.3381553e-002  2.0121803e-001 -4.9406664e-001 -6.6314838e-001  2.4814329e-001  3.7796419e-001 -1.2281807e-001 -1.1336704e-001  9.2108010e-002  8.2494786e-001  4.3555607e-001 -2.7570563e-001 -9.3483190e-001 -4.4869988e-002  4.1733619e-001  9.6897319e-001  2.8200128e-001  5.4200281e-003  1.4283089e+000 -2.8796401e-002  1.5846609e-001  1.3768988e-001  5.9841347e-001  1.8095615e-001 -3.7220212e-001 -1.8803899e-001  3.2880765e-001  4.6969697e-001  2.5505110e-001  5.8217483e-001  8.6588185e-001  7.6184992e-001 -2.1929346e-001  3.6010292e-001  7.8399254e-001 -3.1743274e-001
 -6.8932983e-001  5.1932616e-001 -1.8921455e-002  8.8993018e-001  1.8850302e-002  3.0772117e-001  5.1941254e-001  3.9965176e-001  6.9762423e-002  3.2160471e-001  7.7890103e-001  2.9463218e-001  1.2730066e-002  1.3377255e-001  2.9405241e-001 -5.2161380e-002  1.1595174e-001  6.3312649e-001  2.0004304e-001  7.1543446e-001 -2.5730622e-001  1.3492399e+000  5.9443296e-001  1.3182906e+000  1.0778346e-001  1.1837016e+000 -4.3119836e-002 -3.6763746e-004 -1.0209990e+000 -9.6991496e-002 -3.6983432e-001  1.8605621e-001  2.9967272e-001  6.5972629e-001  4.5879994e-001 -1.9849708e-001  4.3294118e-002 -1.5359683e+000 -1.0365361e+000 -1.1571344e-002  9.4491463e-001  4.6030226e-001  1.8000603e+000 -9.9963675e-001  9.5441096e-001  1.1697713e-001  1.3988557e-001  5.8796826e-001  6.6957465e-001  1.1594070e+000  6.8524437e-001  9.7178498e-001  1.2855832e+000  1.0140672e+000  1.4559667e+000  8.8481223e-001  1.0624504e+000  7.5483435e-001  6.8590808e-001  6.1890505e-001  3.2615738e-001  5.8696740e-001  6.0611519e-001  2.1200009e-001  1.3969949e+000 -3.5893785e-001
 -8.6870261e-001  2.2746662e-001 -7.4879718e-001  4.3930686e-001  6.2236383e-001 -7.3539312e-001  1.2832644e+000  3.6394103e-001  2.3800658e-001  3.0276624e-001 -4.2890309e-001  4.6489444e-002  4.2329971e-001  2.5090548e-001 -3.2696808e-001 -1.5858202e-001  4.6346550e-001  5.4906521e-001  5.8653589e-001 -1.9093252e-001  9.6399367e-003  1.0172035e+000  1.7695921e+000  1.1923731e+000  3.2831146e-001  6.8720593e-001  9.1220093e-002  8.6908938e-001  4.5497288e-001  8.2586647e-002 -1.2621615e-001  2.9650726e-001  2.2542017e-001 -1.3349936e-001  3.7192656e-001  1.4723037e-002  7.0175794e-001  1.5745969e-001  1.0543079e+000  1.0518493e-001  9.2221747e-001  2.7771119e-001  1.3169867e+000  2.5585138e-001  6.0929718e-001  5.1585728e-001  3.9690868e-001  1.3193436e+000  8.8797193e-001  3.4573381e-001 -1.4832328e-001  5.5094911e-001  9.8148034e-001  9.1727254e-001  1.9320477e+000  7.5295476e-001  1.2664809e+000  9.2665469e-001  6.7470178e-001  6.2476044e-001  8.4340745e-001  5.0134665e-001  5.2771706e-001  1.7955128e+000  6.5735493e-001 -9.8364943e-001
 -7.9615595e-001  4.7424839e-001 -4.9963978e-001  2.5025344e-001  5.5246754e-001 -1.2373750e+000 -8.3138359e-002  3.3413303e-001  3.4307164e-001 -8.5664707e-002 -2.9773978e-001  3.4509312e-001 -7.6147233e-002 -5.3013662e-001 -6.0430445e-001 -1.6692161e-001 -9.1531712e-002  8.1117013e-001  2.8869966e-002 -2.0122531e-001 -5.8454336e-001  2.7789292e-001  2.5956115e-001  1.5052039e+000 -2.2600963e-001  9.4811053e-001  2.0937314e-001 -2.4131517e-001 -7.4043978e-002 -3.7859446e-002 -4.4597517e-001 -1.2988006e-001  5.8220542e-001  2.4308361e-001  6.9272776e-002  5.6381079e-002  1.6410329e-001 -9.7830589e-002 -5.1187094e-001  5.6388836e-001  9.4660354e-001 -2.8535670e-001  6.7452204e-001 -6.3097915e-001  3.3888477e-001 -4.6951460e-001 -8.3430776e-001  3.1831053e-001 -6.4256682e-001  6.8936002e-001  3.4189265e-001  1.9392813e-001  1.6625739e-001  5.9727620e-001  1.1876486e+000  7.3329847e-001  1.1827201e+000  1.1285507e+000  7.3105888e-001  1.0441024e-001 -1.0784687e+000  1.3627614e+000  1.3299214e+000  8.2467805e-001  5.2224823e-001 -5.1648863e-001
  2.1132178e-001  1.4783090e-001  9.4215437e-001  7.2964304e-001  6.3947276e-001 -4.3561487e-001  7.4287357e-001  1.4729742e-001 -3.7552838e-001 -5.9751808e-001  4.5801306e-001 -6.7249031e-001 -5.1700970e-001 -1.0655500e+000 -8.9556999e-002 -6.3733850e-001 -1.1180676e+000 -6.7377877e-001 -4.0130297e-001 -6.3176177e-001 -4.8255944e-001  4.5462891e-001  1.8509702e-001  2.8174619e+000 -1.6582839e-001  1.1962829e+000  1.4153033e-001  7.3216671e-002  3.9067913e-001 -6.1005420e-001 -8.0484250e-001 -6.3433659e-001 -2.3728179e-001 -2.8843012e-001 -4.9075445e-001 -6.7364211e-001  2.0152561e-001  5.6940544e-001  1.9477171e-001 -3.3702897e-001  1.0136760e+000  1.7350768e-001  1.7711008e+000 -2.6149414e-001  1.0469356e+000 -2.8373769e-001  2.0806709e-001  1.8952263e-001 -3.0075710e-001 -7.9082898e-001  3.9091502e-002  2.4220019e-001  3.3398049e-001  3.6562761e-001  5.2557064e-001  6.7343128e-001  5.4704742e-001 -3.7950140e-002  2.6425607e-001  3.8187184e-001 -5.6848758e-001  6.3956620e-001  1.9525892e+000 -3.7505315e-003 -3.6627595e-001 -6.7790805e-001
  2.5070532e-001  5.2724765e-001 -2.5518462e-001 -5.8054376e-001  5.0130897e-001  5.1784730e-001  1.2757726e+000  5.7193322e-001 -4.0318175e-001  3.4447628e-001  1.4653048e+000 -1.1481094e+000 -2.1751296e-001  7.8655801e-002  7.0610401e-001  3.7330833e-001 -5.2793131e-001  4.9112569e-001 -2.8361644e-001 -2.4706748e-001  1.9851253e-001 -2.6835305e-001  5.3511745e-001 -5.7596628e-001  1.9178602e-001 -8.2747344e-001  4.0602355e-001 -2.1004277e-001 -4.8657711e-002  4.3486073e-001 -3.5452082e-001  5.8115141e-002  2.8218270e-002  3.8360940e-001  2.3430371e-001 -1.0018749e-001  6.3607838e-001 -4.6444530e-001 -3.7435871e-001 -4.3125153e-001 -2.1719745e-001  2.3410580e-001 -3.5420221e-002  2.2522723e-002 -3.5084477e-001 -2.2255279e-001 -1.0647533e-001  3.2207926e-001  1.0316073e+000  1.8126916e-001  4.3397145e-001  6.7148336e-001  6.2019473e-001  5.9676431e-002  5.8407758e-001  7.5449567e-001  4.3002046e-001  3.2952241e-001  8.6515346e-001  6.3025133e-001  1.9519485e+000  7.7370503e-001  1.0283175e+000 -6.4526096e-001  3.9271835e-001 -1.5412633e-001
  6.2580557e-001 -1.0165912e+000  1.9205555e-001 -8.5365760e-001 -1.3315853e-001  4.5139444e-001  6.1017972e-001  5.6054787e-001 -3.0469690e-001  2.9979125e-001  5.3065378e-001 -1.5241203e-001 -5.4778177e-001 -4.0784303e-001  1.0558981e+000  9.5551739e-001 -1.1433930e-001  4.3211913e-001 -5.1354062e-001  2.6624860e-001 -1.1572135e-001 -5.8386279e-001  9.9139631e-001 -5.8037276e-001  2.0924000e-001 -3.7143129e-001  1.3016578e+000  7.1809148e-001  8.4200586e-001  5.8140678e-001  3.3621167e-002  3.3687313e-001  3.1135566e-001  3.6000543e-001  4.3027934e-001  5.7397400e-001  3.5233958e-001  1.4329869e+000  1.3743026e+000  1.6104814e+000 -4.1133490e-001  1.5051945e-001 -5.0616309e-001  1.0679411e+000  1.1862866e-001 -9.4085799e-002  6.4482937e-001 -3.3540063e-001 -1.1222525e-001  4.7763842e-001  8.8894639e-001  1.1221686e+000  4.0565688e-001  3.3124936e-001  3.3917580e-001  2.1039894e-001  3.5845545e-001  5.5230351e-001  4.8733277e-001  2.3337896e-001  1.7548891e+000  7.7347059e-001 -2.6142839e-002  1.3914484e-001 -7.6520606e-001  8.3075464e-001
  8.0870305e-002 -4.3226885e-001  1.0918299e-001 -1.4203899e+000  3.8775133e-001  4.2923873e-001  8.7751405e-001  6.1162333e-002 -2.6787059e-001  1.8968306e-001  1.6315362e-001 -1.6020475e+000 -6.4216628e-001 -2.6610935e-001  4.6517461e-002 -6.1822223e-001 -6.8797975e-001 -1.5636814e-003  1.1625759e-001 -2.6628104e-001  3.2859808e-001 -4.3750815e-001  5.4202619e-001 -1.1848858e+000 -2.6236604e-001 -7.9699208e-001  8.9762799e-001  4.0709681e-001  5.9272415e-001 -2.5672760e-001  4.4153849e-001  5.3601901e-001 -4.2709785e-001 -3.4848202e-001 -1.1835121e-001 -5.1286935e-001 -3.8527582e-001  7.4402148e-001  1.3070403e+000  6.6232596e-001 -5.7606194e-001 -5.5009416e-002 -5.6751453e-001  6.6259754e-001 -5.5020071e-001 -5.3868422e-001 -7.3370776e-001 -2.1254247e-001  5.1430368e-002 -4.2497340e-001  3.2553256e-001  3.1967332e-001  1.9146897e-001 -2.2720830e-002  3.7109464e-001  5.3881049e-002  1.9187951e-001  1.5013998e-001  5.2879107e-001  1.1547497e+000  1.4333832e+000  9.4227463e-001 -1.0651208e+000 -1.4621489e-002  6.2281571e-001 -1.1886882e-001
  9.4236835e-001 -4.0220270e-001 -9.6562707e-001 -1.5171379e+000  3.3515946e-001  2.6348928e-001  4.5773950e-001  5.7853659e-001 -7.6834413e-002 -1.0794002e-001 -8.9643662e-002 -6.3440450e-001 -9.2529196e-001 -6.4301357e-001 -4.4776811e-003 -2.9741714e-001  2.6418384e-001  5.4910586e-001  7.2481897e-002  4.7827257e-001  2.7429315e-001 -4.5391133e-001  1.1117060e-001 -7.1513232e-001 -3.4060517e-001 -8.9223324e-001  6.3040420e-001  1.0932578e+000  8.1602356e-001 -9.6798939e-002  3.9564748e-001  2.3625513e-001 -3.5591719e-001 -1.8278729e-001 -1.2263015e-001  1.1148105e-002 -4.0661612e-001  8.9553649e-001  5.7642466e-001  1.0333579e+000 -9.5598811e-001 -5.0782571e-001 -1.0273360e+000  5.5205822e-001 -3.5555375e-001 -5.9161475e-001 -6.3229166e-001 -5.2344031e-001 -3.6532591e-002  1.6265158e-001 -1.8924627e-002 -6.3126652e-002  7.4737749e-002 -6.1675096e-001  2.5425550e-001 -8.7813359e-003  2.7390816e-001 -1.0012700e-001  5.8760832e-001  1.3777952e+000  1.3016790e+000  4.7779081e-001 -1.5336899e+000  1.0061870e+000  6.2566317e-001  1.7892602e+000
  7.1243712e-001 -4.3714854e-001 -1.0676984e-001 -1.3445093e+000  1.0386414e-001  2.3807695e-001  1.3888717e-001  5.5207128e-001 -1.9856335e-001 -1.0593404e-001  6.1708800e-001 -5.3418454e-001 -8.9947945e-001 -5.5146185e-001 -3.6439288e-001 -3.5649529e-001 -7.0303941e-001 -1.4634329e-001 -1.0658942e-001 -1.6096255e-001  3.2456978e-001 -5.5949094e-001  4.9627301e-001 -1.2395885e+000 -1.4951049e-001 -1.2604950e+000  8.1431265e-001  1.1199147e+000  9.7206216e-001 -3.0888605e-001  2.9708030e-002  6.6849866e-001 -1.0055741e-001 -4.0884975e-001 -7.4902437e-003 -4.4255407e-002 -2.3734732e-001  9.9652107e-001  1.1262806e+000  3.9247356e-001 -9.4888885e-001 -6.0396709e-001 -9.3688630e-001  5.2785671e-002 -5.1521743e-001 -1.3689509e-001 -4.2696501e-001 -2.5878703e-001 -1.5266072e-001 -4.8463904e-001 -1.4301418e-002  2.5916767e-001  2.4992167e-001 -2.9390614e-001  2.4589051e-001  2.0038789e-001  7.3823817e-002 -7.7272084e-002 -1.7267630e-001 -8.0475716e-002 -2.5798056e-001 -1.2955271e-002 -8.3622962e-001 -8.1508257e-001 -4.8840847e-001  5.7882378e-002
  1.0078500e+000 -8.0531536e-001  4.7653567e-002 -1.4040916e+000  4.2805237e-002  2.5395178e-001  2.0163289e-001  6.9387905e-001  4.3638938e-001  2.3161417e-001  2.2521677e-001  4.0160204e-001 -2.2101508e-001 -4.8434485e-001 -2.9072255e-001 -5.6124762e-001  1.5202002e-001 -9.9250310e-002  6.1521362e-002  6.5737159e-001  9.3746140e-001 -3.0875073e-001  5.7461017e-002 -1.5920957e+000 -1.8497256e-001 -9.2728149e-001  6.0109692e-001  1.0134749e+000  9.7894113e-001 -8.3869912e-001  1.6911262e-001  3.0219880e-001 -3.2660355e-001 -6.9215809e-001 -2.3683825e-001  1.4092249e-001 -1.1107768e+000  8.1708752e-001  1.1145612e+000  2.4793403e-001 -1.0249031e+000 -1.0035996e+000 -6.9044208e-001  5.3781632e-001 -8.2504712e-001  4.1763720e-001 -9.6922287e-001 -1.0473462e+000 -3.7694525e-001 -1.0948115e+000 -1.0499334e+000 -5.8795707e-001 -6.2297054e-001 -3.4403549e-001  7.2930806e-001  1.7749545e-001 -3.2279636e-001 -6.8262866e-002 -2.3458188e-001  6.7420835e-001 -4.6062403e-001  1.2865614e-001 -1.0047860e+000  2.5557369e-001 -6.1527312e-001  1.0652363e+000
  7.9885828e-001 -2.1441615e-001  6.7222329e-002 -1.6528197e+000  5.0215090e-002  3.9592749e-001  6.1895055e-001  1.7312997e-001  2.4000923e-001 -3.6100115e-001 -1.1446339e+000 -5.1377587e-001 -7.7511492e-001 -7.9001307e-001 -9.6108591e-001 -1.1817481e+000 -3.6675866e-001 -5.3115842e-002 -6.4224548e-003  2.3473107e-001  3.4201399e-002 -1.0826798e+000 -6.7341329e-001 -1.9717737e+000 -4.2492634e-001 -1.5033734e+000  7.1065198e-001  5.8989006e-001  5.8496388e-001 -5.1972807e-001  9.4619248e-001  6.7245645e-001 -4.1143577e-001 -4.5200548e-001  1.8094905e-001  2.2685178e-001 -8.9652612e-001  3.4164037e-001  6.2610859e-001  4.0428115e-001 -6.5189103e-001 -3.8488282e-001 -1.0663849e+000  2.3881226e-001 -4.5661388e-001 -9.9906116e-002 -2.7898360e-001 -9.3864211e-001  6.0810274e-001 -2.4604824e-001 -2.7577815e-001 -4.9356506e-001 -2.2671363e-001 -1.3876127e-001  2.3563452e-002 -1.5206049e-001 -6.2024646e-002 -7.4893013e-002  8.8292717e-001  6.9012424e-001 -4.4960247e-002  3.0466562e-001 -1.0967292e+000  8.0209474e-001 -3.4646563e-001  8.0618669e-001
  1.1784970e+000  9.2802643e-001  1.0190051e+000 -8.1230812e-001 -1.3505215e-001 -6.4977269e-001 -3.0449239e-002  2.2660766e-001 -7.3898521e-002 -5.1396522e-001 -1.0686414e+000 -2.5951347e-001 -2.0667520e-001 -4.6413334e-001 -1.1645089e-001 -3.2745129e-001 -3.1458695e-001 -1.1915115e-001 -4.1091398e-001 -6.4413383e-001 -1.8241887e-001 -8.1287211e-001 -7.6922940e-002 -1.0216126e+000 -5.9366129e-001 -1.0393662e+000  7.1880852e-001  1.0131253e+000  9.5480762e-001 -2.2870982e-001  4.4129938e-001 -1.9755212e-001 -9.4965604e-001 -1.9364342e-001 -2.4876211e-001  4.4192804e-001 -5.6586667e-001  9.7171726e-001  7.5662592e-001  8.9867019e-001 -5.3754282e-001 -1.5459265e-001 -1.1930623e+000  9.7066742e-001 -6.0493531e-001 -2.0096944e-001 -6.0617103e-001 -1.1030361e+000  1.2438117e-001 -4.3862751e-001 -3.2924143e-002  3.3647884e-001 -2.8912191e-001 -5.5140297e-001 -2.2400809e-002  1.4531818e-001  2.4109132e-003 -4.4318176e-001  3.8058489e-001  5.2782386e-001 -1.3133372e-001 -2.3141085e-001 -1.2316318e+000  1.2887685e+000  3.9243721e-001  1.0708036e+000
 -2.9404647e-001  1.7231251e-001  2.0255590e-001  1.2667587e-001  1.8512354e-001 -6.5131108e-001  2.6929770e-001  2.9761869e-001 -1.9803254e-001 -2.4060449e-001 -1.1606166e+000  1.5852520e-001 -1.7854216e-001 -8.2719125e-002 -2.5811813e-001  1.8146928e-001  2.7000084e-001 -5.6809197e-001 -9.3888445e-001 -7.4379466e-001 -7.2106742e-001 -6.9739096e-001 -4.4673665e-001 -6.7764915e-001 -1.9989339e-001  1.2327613e-001  2.9219117e-001  5.8699935e-001  2.9257983e-001  6.6752121e-001 -4.7615953e-001 -2.0102323e-001 -8.3848758e-001 -9.9158015e-001  1.8995073e-001 -6.4835744e-001  1.8098285e-001  4.2894598e-001 -1.9687157e-001  1.1462016e-001  1.5984636e-001 -3.9963733e-002 -3.7582581e-001 -5.6242064e-001  1.6961171e-001 -1.6932646e-001 -5.3740281e-001 -1.6905460e+000 -2.6652888e-001 -3.6634349e-001  4.1308005e-001  9.5689155e-002 -5.3454563e-001 -1.0060734e-001 -2.6653391e-001 -4.2996655e-001  6.3359322e-001 -5.1990007e-001  6.8076098e-001  3.3850476e-002 -1.0172532e-001  3.3080879e-001  1.1639735e-001  9.2713711e-001  3.4281163e-001  7.2106788e-001
  6.9252335e-001  7.8605717e-001  2.8257264e-001  3.2170781e-001  9.7617148e-002  1.0301694e+000  3.8075010e-001  7.9432145e-001  4.9980134e-001  1.0360530e+000 -4.3834228e-001  6.5137066e-001  3.8093558e-001  1.8737530e-001 -2.6520062e-001 -2.9408286e-001  3.1231915e-001  1.5989575e-001  6.5966914e-002 -7.5512098e-001 -5.3957850e-001 -4.8492952e-001 -1.8939426e+000 -1.4562719e+000 -3.0166912e-001 -2.7181642e-001  3.6235324e-001  5.1750112e-001  7.8010652e-001  1.4416896e-001  3.0131851e-001  2.1148665e-001 -9.8879796e-001 -3.6827560e-001  2.9998441e-001  1.4802709e-001  2.1764130e-001  6.0165037e-001  5.6224225e-001  3.5590510e-001 -8.3455269e-001 -3.1688311e-001 -1.8862501e+000 -3.2957795e-001 -9.4451493e-001 -2.6339775e-001 -1.2094765e+000 -7.0860777e-001 -4.3388203e-001 -2.7233962e-001 -1.0675319e-001 -6.4860534e-001  5.6273503e-002  1.6971208e-001  8.5548200e-001 -3.3260411e-001  6.2586248e-001 -3.1359431e-002  7.4177703e-001  3.6548262e-001 -2.7378182e-001  2.6908732e-001 -1.3759788e+000  6.0333011e-001  1.9288543e-001  6.7455502e-001
 -7.5588814e-001  4.1274082e-001 -7.4808455e-001  5.7791796e-001  4.0122479e-001  3.4759077e-002  1.3287391e-001  1.2206318e+000  2.8220505e-001  3.1729549e-001 -3.2284104e-001  1.3274797e+000  6.7854319e-001  4.8320647e-001  4.4811959e-001  5.3426915e-001  5.3545512e-001 -5.1538970e-002  9.1072787e-002 -4.6390087e-001 -9.1887461e-002  1.5841493e-002 -3.3865154e-001 -1.2443481e-001 -5.8541131e-001  2.4388771e-001  3.9914607e-001  3.6225974e-001  4.4518367e-002  1.0134378e+000 -6.4394026e-002  5.4001978e-001  2.6924968e-001  3.6489318e-001  3.5555424e-001 -2.8135475e-001  7.1360893e-001  1.4944070e-001  2.5854012e-001  1.3975300e-001 -6.4705348e-001 -6.8720736e-001 -1.3930005e+000 -1.4330182e+000  1.1617135e-001 -2.5867178e-001 -9.6507952e-001 -4.3924233e-001 -3.9291954e-001 -1.3511613e-001  2.3852904e-001  9.2669126e-002  1.0005813e-001  3.4196951e-001  9.8851379e-001 -1.8379384e-001  5.8469154e-001  1.8456364e-001  1.6385972e+000  6.0035552e-001 -4.3724679e-001  3.8749318e-001 -1.1245465e+000 -2.3847290e-001 -7.0612029e-001 -2.3322608e-001
  7.2627236e-001 -6.7068965e-001 -3.8971512e-002 -9.2165516e-001 -9.8307516e-001  6.0277621e-001 -2.3057162e-001 -1.9718253e-001 -2.4920734e-002  2.5608918e-001  1.3210194e-001  9.2447168e-001 -1.7259823e-002  7.0815406e-001 -7.0445672e-001 -2.9969421e-001 -4.6510557e-001 -6.2528936e-001 -6.3262404e-001 -8.6232804e-001 -2.1542123e-001  1.2512879e-001 -9.2353064e-001 -7.2526226e-001 -4.8662264e-001  1.4246453e-001  5.1867251e-002 -8.5329791e-001 -1.4041505e-001  1.0856943e-001 -4.5753768e-003  1.5541197e-001 -2.0189659e-001  1.5800806e-001  2.1189467e-002 -2.4009999e-001 -8.1382531e-001 -2.4670889e-001  2.0003677e-001 -4.5049005e-002 -3.4445663e-002 -3.3993030e-001 -4.4514800e-001  3.4630291e-001 -8.1529693e-001 -1.3202030e+000 -3.7977107e-001  2.4715806e-002 -7.0794577e-001 -4.7656302e-001 -6.1640908e-001 -1.1860378e+000 -2.6072569e-001 -3.8086254e-001  6.6236594e-001 -2.6788071e-001 -5.5089568e-001 -1.5276260e-001 -1.7610857e-001  2.9314663e-001 -4.4023802e-001 -6.1268187e-001 -8.5696159e-001  1.0225887e-001 -1.2546026e+000 -1.1842893e+000
  1.1491796e+000  5.5904869e-001  9.5470780e-003 -1.7998497e-001  6.0241730e-001  1.3126648e+000  1.4797039e-001  1.0985036e+000  1.0020288e+000  6.3425988e-001  8.9361912e-001  1.0414584e+000  7.5112225e-001  1.2321705e+000  1.4646247e+000  1.0580194e+000  6.1784691e-001  4.1332653e-001 -1.8729372e-001 -7.5278284e-001 -1.0559499e+000 -5.9617446e-001 -7.8446702e-001 -3.9078709e-001  2.4200821e-002  3.1208999e-001 -8.5186537e-001 -3.0156056e-001 -4.6172837e-001  7.5165351e-001  2.0489858e-001  5.9635082e-001  7.8083052e-002  2.2002032e-001  8.2614038e-001  3.1236201e-001  1.4959309e-001  1.8856843e-001  3.0545918e-003 -9.7236374e-001  4.3412728e-001 -2.5344163e-001 -8.7615468e-002 -1.7768697e+000 -1.8477946e-001 -6.4697383e-001 -7.4432196e-001 -5.8065476e-001 -1.6019976e-002  1.9656532e-001  5.4329263e-001  1.5503874e-002 -1.9754845e-001  4.1928041e-001 -7.4011845e-002 -9.7315608e-001  2.8847161e-001  4.6116536e-001  5.2899624e-001  8.5545461e-002 -4.6989114e-001  2.4956516e-001  2.5765937e-001  4.2035270e-001 -3.8065560e-002 -2.0841302e-001
 -5.4129280e-001 -4.5503936e-001  5.4029517e-001  2.3038784e-001 -7.4327023e-001 -4.7749248e-003 -2.4553054e-001 -1.8362716e-001 -1.4462485e-001  1.3284188e-001  4.9690679e-001  8.4301246e-001  2.6719920e-001  3.8390121e-002 -1.7835501e-001 -1.8522089e-001 -5.7445786e-001  8.7450899e-001  5.0338731e-001  1.2376263e-001  9.3139819e-002  4.1431640e-001 -2.3068962e-001 -7.2048962e-002  2.7995815e-001 -4.0301139e-001 -4.7221480e-001 -1.2734782e-001 -1.8940354e-001 -2.6193323e-001  3.1751762e-001  1.5258035e-001  3.1937002e-002  4.6831909e-001 -1.0532075e-001  6.6037683e-001  1.2860056e-001 -2.1841646e-001 -2.4995310e-001 -1.0683984e-002 -1.7652627e-001 -1.8321652e-001  5.2569475e-001 -7.7800113e-001  2.5978925e-001 -5.8382350e-001 -1.0027363e-001  1.3445788e+000 -6.6842602e-002 -5.6629395e-001 -1.2056867e-001 -6.8373148e-001 -2.6157481e-001  3.0340716e-001  5.3762128e-001  5.2303569e-002 -4.0411063e-001 -1.6065640e-001 -2.4677790e-001 -6.1847803e-001 -1.1097312e-001 -7.5218472e-001 -5.7845979e-001 -1.3207380e-001 -9.7610862e-001 -4.3129654e-001
  6.9895542e-002  4.0007209e-001  2.6294321e-001  1.1436068e-002 -6.4907859e-001 -6.5843984e-001 -2.5753053e-001 -3.8691113e-001 -6.9591659e-001  1.6442670e-001  9.0192312e-002  7.5811221e-001  2.9477132e-001  1.5965347e-001  1.7104885e-001  4.4606271e-001  3.7199128e-001  8.8955092e-002  6.9301159e-001  3.1386383e-001 -4.9535503e-001  4.3546778e-001 -7.1306143e-001  1.2556653e+000  2.2622149e-001  1.1148921e+000 -5.5122831e-001 -4.8419642e-001 -6.4043247e-001 -1.4682676e-001  4.6843155e-001  3.7287114e-001  9.1464544e-001  1.6871448e+000  1.2751824e-001  3.6858412e-001  2.6964210e-002 -1.2763316e+000 -1.0377610e+000 -5.3541682e-002  5.1723002e-002  3.4536230e-001  7.6226775e-001  1.3534080e-001  1.8232066e-001  2.7618298e-001 -1.8906408e-002  7.9784420e-001 -2.0476756e-001  8.7186747e-002  2.6904135e-001 -6.5211321e-002 -5.4499328e-001  2.7192682e-001  9.3237242e-001  2.3571640e-001 -3.2770293e-002  2.8133228e-001  3.9103108e-001 -9.2064101e-003 -4.6847540e-001 -1.8763732e-001  5.4839160e-002  8.7569563e-002  6.2897752e-001  2.7027028e-001
 -6.4070419e-003  7.0938793e-001  4.5322940e-001  1.8212222e-001 -1.7983431e-003 -2.1393184e+000 -4.9094483e-001 -7.2608841e-001  2.1268147e-001 -4.1456248e-002 -1.7380435e-001  8.6753442e-001  5.7635959e-001  1.4052698e-001 -4.1693998e-001 -4.9409495e-001 -3.4091844e-001  3.3870251e-001  6.0617310e-001  7.8105084e-001  8.4450028e-001  7.4668351e-001 -1.1557129e+000  9.5155538e-002  2.7126272e-001  3.9583685e-001 -3.5974579e-001 -7.1043337e-001 -6.8782929e-001 -2.9608940e-001  2.1752137e-001 -5.3804033e-001  1.1155481e+000  6.9710478e-001 -8.6191491e-002  4.7785862e-001  1.3565409e-001 -1.1205487e+000 -8.3243645e-001 -3.3379813e-001  5.8549906e-002  2.5416823e-001  1.0142106e-001 -4.7826605e-001  1.5509513e-001  1.4538393e+000  5.1304297e-001  1.3096541e+000  2.7416028e-001 -3.0381036e-001 -1.4723807e-001 -1.2887723e-001  3.2414300e-001  5.8941875e-001  1.0370491e+000  3.7861204e-001 -1.8767533e-001  3.9303650e-001  1.5810132e-001 -3.6170616e-002 -1.3200726e+000  1.4305405e-001  2.7094318e-001 -8.3776139e-001  1.1422347e-001  4.0024632e-001
 -1.4734143e+000  5.0225463e-001  3.2341249e-002  1.3702203e+000  4.9997558e-001 -7.2281016e-001 -1.9075022e-001 -3.4976890e-001 -7.0724034e-002 -2.2377375e-001 -5.9177430e-001  1.8900662e-001  7.3997548e-001  1.7356987e-001 -4.1233098e-003 -4.5700075e-002  2.0673424e-003  3.4072574e-002  2.6619388e-001  1.0366946e-001 -7.0561868e-002  3.3121206e-001 -6.3919969e-001  9.5427853e-001 -6.1256096e-002  7.1787602e-001 -5.9838603e-002 -3.6415239e-001 -1.6246272e-001 -3.5535436e-002  8.6981022e-002 -6.8201735e-001 -8.1343252e-003 -3.3463159e-001 -2.1637620e-001  5.4877765e-002 -1.1481189e-001 -2.1207720e-001 -4.6681176e-001 -2.9829513e-001  6.2658732e-002  4.4317212e-001  9.8896009e-002 -8.9642988e-001  6.2360734e-001  6.7520580e-001  5.4911777e-001 -1.1322630e-001  1.5599303e-001 -2.7305404e-001 -5.2649517e-001  9.9191917e-002  4.6417284e-001  3.2388969e-001  6.2903943e-001  1.8623045e-001  4.5477826e-001  3.1029015e-002 -1.3027141e-001  2.4507487e-001  2.9033087e-001  3.5924669e-001 -3.3068785e-001  1.1792708e-001  4.4265072e-001 -4.9952549e-001
  7.4239643e-001 -3.5176091e-001  8.3556283e-001 -3.4519873e-001  3.4408507e-001 -1.7427695e+000  4.5062936e-001 -7.2463425e-001 -1.8371192e-001 -1.0230562e+000 -1.3644466e+000  7.9968927e-002 -1.2247316e+000 -6.7013375e-001 -1.6571085e+000 -1.1088925e+000 -9.2625656e-002 -7.3191686e-002 -7.4484676e-001  1.9731285e-001 -4.4312488e-001 -5.3903064e-001  6.6250589e-002 -1.4583470e+000 -5.7606189e-001 -5.0841032e-001  7.8194240e-001  1.2298975e+000  5.9486841e-001 -1.3043497e+000 -1.5345471e+000 -1.8104842e+000 -5.8441004e-001 -6.8586612e-001 -1.7132439e+000 -1.4408233e+000 -8.7211942e-001  7.0408294e-001  9.0887553e-001  4.4727692e-001 -8.5267234e-001 -5.2387146e-001 -1.1966437e+000 -9.9179089e-001 -7.4892706e-001  5.5835199e-001  1.8079050e-001 -5.2394675e-001  7.9233995e-001  5.4052871e-001 -8.7247264e-001 -1.0000255e+000 -4.0742828e-001 -7.9369090e-001 -2.3403394e-001 -6.7185548e-001 -4.1004619e-001  4.4284565e-001 -3.4819963e-001  4.9453243e-001 -1.5196837e+000  4.6014339e-001 -8.1472099e-001 -3.8424374e-002 -5.3332577e-003 -3.4847287e-002
 -1.2899862e+000  1.1306112e-001 -1.4710143e+000 -3.0023615e-001  7.6223172e-002  6.1626129e-001 -3.4349591e-002 -7.6268553e-002 -2.7893503e-001  6.1354349e-002 -1.4941391e-001 -1.0953864e+000 -1.6119676e-001 -4.8061329e-001  1.4094101e-001  2.0150467e-001 -9.7657486e-003  8.8105242e-001  6.4539548e-001  6.5474337e-001  1.5729243e+000 -2.0152430e-001  6.0500084e-001 -1.2064801e-001  2.3607189e-001 -7.4439503e-001  5.3447076e-001  8.6655073e-001  4.7782017e-001 -2.1168625e-001  6.0982294e-001  1.4332524e-001 -5.3464159e-001 -5.5385686e-001 -5.4756598e-001 -9.6363538e-003 -2.4021970e-001  1.1732576e+000  1.3786016e+000  1.3171397e-001 -4.4732496e-001  7.7646992e-001  1.6038184e-001  1.1533508e+000  5.7215089e-001  7.9302188e-001  9.7274518e-001  3.0949961e-001  1.6045047e-001  2.6888071e-001  2.5906524e-001  1.5657669e-001 -4.5932447e-002  4.4798021e-001  1.8503398e-001  2.7215161e-001 -6.3893107e-002  2.9149876e-002 -9.6364012e-002  4.4504655e-001 -5.1925051e-001 -6.5015940e-002  3.2980503e-001  1.3265986e-001  1.2080650e-001 -9.1305245e-001
 -4.1314885e-001 -2.0797437e-002 -7.7719724e-001  1.5036955e+000 -5.7306184e-001  7.0600164e-001  2.5720447e-001 -4.8822047e-001 -5.2024550e-001  7.9796388e-001  5.1269370e-001  1.2537608e-001  1.1197981e+000  9.3059984e-001  1.0581590e+000  9.5783126e-001  4.4046592e-001  7.1076541e-001  1.0271690e+000  1.1754695e+000  1.0419144e+000  1.2342554e+000  3.6648574e-001  1.3122029e+000  5.0245664e-002  1.5624915e+000 -7.5510054e-001 -1.1872032e+000 -4.9630137e-001 -5.3864452e-002  5.9067638e-001  8.1107575e-001 -2.8883086e-001  4.8154521e-001  1.1154808e+000  9.2903572e-001 -2.5600344e-001  1.3430126e-001 -5.9394892e-001 -2.6535584e-001  8.4326596e-001  4.7056624e-001  1.1618813e+000  2.9759478e-001  9.6946265e-001  6.4341288e-001  1.3480493e+000  9.5835251e-001  6.2987164e-001  7.1971834e-001  6.6095046e-001 -1.2128483e-001  5.8842559e-001  6.9136148e-001  7.0013433e-001  1.8598956e-001  1.0407443e-001 -6.2124782e-001 -5.1324549e-001  9.4443185e-003  8.5510359e-001 -9.0484190e-001  1.0181138e+000  9.8638559e-001  5.8902942e-001 -2.5868202e-001
 -1.9132576e+000  1.1676869e+000  1.4846715e+000  2.1645923e+000 -2.9156269e-001  1.3708426e+000 -1.5888933e-001  1.0675919e-001  3.4867472e-001  7.2570684e-002  7.6088370e-001  2.5038144e-001  3.5828746e-001  5.9968803e-001  1.0070599e+000  8.1055977e-001  1.0930490e+000  1.4137998e-001  1.0605492e+000  5.3117247e-001  7.5557332e-001  1.1954530e+000  1.7859365e+000  2.0204383e+000  1.2932091e+000  1.6237978e+000  8.2530568e-002 -4.5200968e-001  3.9579364e-001  3.7952666e-001  4.0047514e-001  6.3996869e-001  3.1098708e-001  4.8359379e-001  9.0754451e-001  7.7983090e-001  6.3984229e-001  1.6015523e-001  1.7541926e-001  5.4268055e-001  1.3762066e+000  1.3488593e+000  1.4890397e+000  1.1924066e+000  8.0772289e-001  1.1948779e+000  1.8502433e+000  1.1044737e+000  4.1268863e-001  1.4074245e+000  9.2635730e-001  7.1220573e-001 -9.2904009e-002  3.0398224e-001 -3.0350939e-001  3.7657844e-001  2.0877242e-001  7.5343645e-001 -2.3068234e-001 -8.7784774e-001  9.3886083e-001 -1.2196781e-001  2.0127936e+000  1.4913884e-001  7.6699739e-001 -1.9628882e+000
 -1.6060228e+000  3.1814064e-001  4.0580256e-001  1.5230259e+000 -7.9262384e-001 -3.2107231e-001 -6.5098760e-001 -8.7243886e-001 -3.0208539e-001  4.8577784e-001  1.4150842e-003 -1.8549811e+000  4.3810860e-001  4.0678499e-001  2.0834107e-002  5.9019031e-001 -9.6335581e-002 -6.8100635e-001  5.5469612e-001 -1.7303746e-001  3.1353179e-001  8.4541729e-001  1.1888167e+000  1.2560325e+000  1.4874498e+000  1.6145797e+000 -1.1115059e+000 -1.1587269e+000 -3.3839016e-001  8.2816960e-001  5.8684835e-001  7.1902953e-001  2.1654452e+000  8.9403238e-001  1.0236465e+000  5.6882296e-001  1.1282772e+000 -5.7187663e-001 -1.4401110e+000 -1.1927773e+000  5.2530043e-001  1.2745061e+000  2.0568013e+000  7.6741340e-001  8.0368622e-001  7.6200222e-001  1.7334127e+000  2.0525683e+000  1.1119829e+000  9.7641433e-001  4.3788676e-001 -7.0419195e-003  3.7199069e-001  3.5962108e-001 -6.0759632e-001  2.1693403e-001 -9.5230413e-002 -2.7946892e-001 -4.0231540e-001 -1.1581440e+000  5.1242999e-001 -1.0987892e+000  2.5412398e+000  6.5105967e-001  1.0261354e+000 -1.3270589e+000
 -4.6143323e-001  3.1901759e-001  2.7242509e-002  2.3859914e+000  2.3996835e-001  1.3710200e+000  5.3212280e-002 -1.3352148e-001  1.4382108e-001  6.7252745e-001  1.1473769e+000 -4.7449083e-001  2.7957804e-001  8.6801074e-001  2.7689278e-001  9.9513906e-001  7.3822093e-001  7.0368719e-002  1.0566949e+000  3.7291170e-001  8.4385809e-001  1.1810402e+000  2.1660831e+000  2.5446684e+000  1.7105032e+000  1.6853181e+000 -2.5431171e-001  8.7783698e-003  4.1443511e-001  9.1779951e-001  7.5843694e-001  1.5505534e+000  1.5326335e+000  1.7520594e+000  1.5112143e+000  1.6421764e+000  2.0115226e+000  3.4197657e-001  1.0097519e-001 -1.0289224e-001  7.9223068e-001  1.4457180e+000  2.4244952e+000  1.2902331e+000  9.3578152e-001  1.7782554e+000  1.8309751e+000  2.1216201e+000  7.7240187e-001  1.8024892e+000  9.8273947e-001  6.2816363e-001  1.0301297e+000  8.7383451e-001  1.5203691e-001  5.6789750e-001  5.5923178e-001 -9.8505494e-002 -2.6764954e-001 -3.7050389e-001  1.9449050e+000  2.9931322e-001  1.5090509e+000 -4.8308114e-001  2.8699211e-001 -4.3946885e-001
 -1.0201590e+000 -1.1747856e+000  7.8110748e-001  6.6026565e-001 -7.6402087e-001 -7.3262112e-001 -3.8825009e-001 -1.9515865e-001 -6.3291664e-001  5.0877217e-001 -5.1187470e-001 -2.9304767e-001  1.7494721e-001  6.0579346e-001 -6.3708635e-001  7.6398965e-002 -3.2614885e-002 -4.9838729e-002  5.8551024e-001  6.6374945e-002 -3.9295572e-001  3.3637725e-001 -1.9804472e-001  1.1462719e+000  1.1186621e+000  6.5682385e-001 -2.2370718e-001 -6.8636856e-002 -9.5974098e-002  2.1458185e-001  5.4263123e-001  2.4686506e-001  5.1491520e-001  1.1180016e+000  1.2931851e+000  1.2384806e+000  5.0746901e-001  3.8883289e-002 -4.1513718e-001 -5.3524094e-002  2.0198376e-001  8.9022536e-001  1.3500980e+000 -5.0219149e-001  1.4519292e-001  1.9585161e+000  8.3778128e-001  1.3259300e+000 -1.0386560e-002  9.6192456e-001 -1.5360250e-001 -3.5061641e-001  9.1686623e-001  6.7421164e-001  2.7330545e-001  7.0142045e-001  6.7359134e-001 -4.8418027e-001 -5.5123072e-001 -9.8878961e-002  1.2684511e+000 -4.0743566e-001  1.7153837e+000  1.1097440e-001 -4.0864483e-001 -1.0892208e+000
 -1.7181753e-001 -1.1842236e+000  4.3910408e-001  1.0111962e+000  1.1698113e-002 -1.3792102e-001  2.3100182e-001 -6.0442945e-001  1.2739510e-001 -2.6177118e-001 -2.2264564e-002 -6.0492626e-001 -5.3664651e-001  2.4815952e-001 -4.9821539e-001 -1.4949994e-001 -2.3770105e-001  5.5423400e-001  7.4117927e-001  6.1958331e-001  6.1118957e-001  7.5654712e-001  1.1791786e+000  1.3048667e+000  1.0763415e+000  8.4272140e-001 -1.6149060e-001 -5.4635521e-002 -2.9414639e-002  1.8724904e-001 -1.9188775e-001 -5.4562736e-001  9.1092092e-001  4.7334013e-001  2.6544475e-001  4.5617525e-001 -7.8899672e-001  2.7269594e-001  1.6883444e-001 -6.0260059e-001  6.3450869e-001  9.5792266e-001  1.3135314e+000  3.8823438e-001  4.3051619e-001  1.4990258e+000  1.0406506e+000  1.4275268e+000  6.9837201e-001  4.6170605e-001 -1.7108606e-001 -6.1438222e-001  1.2206008e-001 -3.2689012e-001 -1.5767308e+000  3.7514911e-001 -3.9552372e-001 -2.1306416e-001 -7.6355391e-001  4.4223637e-001  1.2281242e+000 -2.6960345e-001  1.1019901e+000  1.2764209e-001 -2.0704180e-003 -7.4008789e-001
 -1.7599629e+000 -1.2118508e+000  9.0614789e-001  2.4691855e-001 -1.0015930e+000 -6.5762098e-003 -3.5323086e-002 -7.2511441e-001 -5.2260112e-001 -6.6161933e-001 -3.0427488e-001  7.6177858e-003  2.3230668e-001  5.9000311e-001 -2.4178526e-001 -2.8363257e-002 -3.6083453e-001 -1.9991770e-001 -2.7720043e-001  5.2723879e-001  3.5796114e-001  1.2716148e-001  2.5866909e-001  6.5081624e-001  2.8679135e-001  1.1485694e-001 -4.0160629e-001 -6.3407496e-001 -3.4059122e-001  2.1089069e-001 -1.1279780e-001 -9.2872487e-001  1.0515533e+000  8.4531173e-001 -1.0397684e-001  9.4921438e-001  5.0924321e-002  2.1867984e-001 -4.1602848e-001 -1.7557369e-001  4.9180950e-001  5.3455981e-001 -3.2660010e-001 -2.9786925e-001 -7.7166226e-002  3.5277841e-001 -3.2515625e-002  1.6450604e-001 -4.7161815e-001  5.0040843e-001 -3.6918306e-001 -4.2375731e-001  4.6504496e-001  5.0024676e-002  5.6268439e-001 -2.2332536e-001 -7.0738388e-001  3.3884696e-002 -6.6943350e-001 -1.3166386e-001  3.1287226e-001 -4.2092631e-001  9.2124079e-001 -1.4870342e+000 -4.4417135e-001 -1.7976081e+000
  5.3086115e-001 -5.7819419e-001 -4.6362839e-002  1.0630655e+000 -1.0072237e+000  8.4325630e-001 -1.3107042e-001 -5.1935656e-001 -3.7056956e-001 -1.6093539e-001 -6.4967923e-001  5.3567950e-001 -1.7484381e-001  2.9877348e-002 -3.3476445e-001 -1.9266596e-001 -1.9463838e-001 -2.3208939e-001  2.2001211e-002  3.6448604e-001  5.9184329e-002 -1.6514523e-001  3.4012224e-001  2.5243069e-001  2.2178451e-001 -1.2204174e-001 -1.2071672e+000 -6.8064739e-001 -8.2802998e-001  1.4843665e-001  2.3513721e-001 -3.4502397e-001  2.7714772e-001 -6.6799937e-004  1.6751065e-001  3.7173783e-001 -8.9992244e-001 -2.1603282e-001 -8.2693654e-001 -5.5347937e-001 -1.1553981e-001 -8.2230358e-002  5.4520566e-001 -5.0526458e-001 -6.4784784e-001 -2.3319441e-001 -8.1919788e-001  5.9950945e-001  1.7667473e-002 -2.7990226e-001 -1.4072690e-001 -4.4196788e-001  9.3017806e-002 -6.7970062e-001 -2.6815875e-001 -1.9433330e-001 -6.7027221e-001 -3.6800685e-001 -8.6289643e-001 -8.2142963e-001  1.2368878e+000 -8.8421015e-001  1.1603285e+000 -1.1550507e+000 -1.0595120e-002 -5.3871385e-001
  5.9607587e-001  1.6385125e-001 -6.8926657e-001  3.1320638e-001  5.7190647e-001 -2.1443719e-001  9.8237699e-002 -4.1533387e-001  4.0716204e-001  7.6013476e-002 -7.5356906e-001  6.5420743e-001  2.3961338e-002  8.2936110e-001  3.7419396e-001  2.3068595e-001  1.1139863e-001 -7.7525471e-002 -1.2107251e-001  5.0809161e-001  9.5157571e-001  3.6621685e-001 -3.1628973e-001 -2.4071402e-001 -2.9798025e-001  3.5511815e-001 -5.9488802e-001 -2.8929514e-001 -4.3438314e-001 -2.1018945e-001 -5.7708546e-001 -9.6726025e-002 -4.7188185e-001  4.2973299e-001 -3.4087095e-001 -5.1379136e-001 -7.4899728e-001 -1.3159264e-001 -5.5422924e-001 -1.3703041e-001 -7.6585363e-001 -3.2222229e-001 -8.8739590e-001 -9.6852996e-001 -2.5213134e-001 -2.5668890e-001 -2.4879771e-001 -3.0958690e-001 -1.6551210e-001  5.1241316e-001 -1.1516840e-001  4.4578810e-001  3.4041853e-001 -9.3085725e-002  8.4488147e-001  3.5314349e-001 -2.1193925e-001  2.1018301e-001 -1.1005718e-001  4.0148041e-001  1.3237706e+000 -2.6482365e-001 -3.6639904e-001  3.2853600e-001 -4.3465928e-001  2.9123186e-001
 -1.8122718e+000  6.2581940e-001 -1.2037240e+000 -2.1363526e-001  4.5815058e-001  1.2610546e+000 -1.5742845e-001  1.6814442e-001  1.8894125e-001  1.7907207e-002  1.8192805e-001  1.1180603e+000  2.5370830e-001  5.3465578e-001  4.0377360e-001  7.5069294e-001  9.2175967e-001  2.5584365e-001  1.6702865e-001  7.4911289e-001  1.7475637e-001  5.1960640e-001 -1.0777065e+000  1.6050056e-001 -2.3294199e-001  1.7884817e-001  1.1154823e-001 -1.2179076e-001 -5.9539664e-002  2.4902154e-001  3.9983773e-001  5.1978096e-001  2.5616942e-001 -3.9705978e-002  1.2090133e-001  7.9912595e-002  2.1736145e-001 -2.0626178e-001  2.3089719e-001 -1.1282910e-001 -4.2420472e-002 -4.4859191e-001  1.6488195e-001 -1.4684028e+000  5.4683886e-002  2.5349888e-001 -1.4038713e-001 -9.3737408e-001 -6.7114722e-001  1.4743321e-001 -1.9891172e-001  5.2104429e-001 -8.7739058e-001 -1.6651306e-001 -1.3209945e+000 -4.6585305e-001  7.9584957e-002  6.7014500e-002  2.2713037e-001 -1.0535215e-001 -1.1453326e-001 -1.9248689e-001 -1.4742318e+000 -1.3162593e+000  4.8845171e-001 -5.4343723e-001
 -5.7031099e-001  6.9646667e-001  5.3059254e-001 -1.9605373e-001  5.0637762e-001 -1.6892538e-001 -1.7675646e-002  3.9848203e-001 -3.6117771e-002  4.2538221e-001 -2.7274261e-001 -8.0232282e-002  3.7234180e-001 -1.1158107e-001 -9.4096079e-002 -2.4185729e-001  4.6271752e-001  1.3322849e+000  1.3916433e+000  7.4347953e-001  3.4204677e-001  4.5407019e-001 -8.1449747e-002 -1.5558494e-001  3.1478943e-001 -1.2844242e-001  3.2181050e-001  2.1905550e-001 -1.7058337e-001  4.4514750e-002  4.5219265e-001  6.1486455e-001  7.4992249e-001  1.6977865e-001  9.1745750e-001  4.2164204e-001  8.6076534e-001 -3.3641851e-001 -1.2596489e-001  7.6484687e-001 -7.8320339e-001 -8.6569277e-002 -4.8732424e-001 -1.6134094e-001  2.6491515e-001  4.6900294e-003  1.0668680e+000  5.8210411e-001  2.7795324e-001  6.6932232e-002 -1.7506286e-001  4.1966818e-001 -3.5637024e-001  4.4115999e-001  6.5888741e-001 -2.1097252e-001  3.8714887e-001  1.4461116e-001  1.2611020e+000  7.5857782e-002 -1.3679785e-001 -3.0686852e-002 -7.2539468e-001 -7.9309451e-001 -7.8327713e-001 -5.4657371e-001
 -8.1689713e-001  5.1270100e-001 -5.3439093e-002 -4.3838216e-001 -7.1074615e-001 -3.4677815e-001 -6.4759096e-001  1.0249609e-001 -7.3256606e-002  7.7013719e-001  1.5088103e-001 -5.2024405e-001 -1.8230501e-001 -3.5065757e-001 -5.6522132e-001 -5.1971592e-001  5.4631923e-001  2.9324093e-001  7.5830421e-001  3.8815666e-001  2.4186737e-001 -2.6061783e-002  8.7807995e-002  1.6797500e-001  1.9977731e-001 -9.9749907e-002 -4.3447236e-001 -1.2662357e+000 -8.9709193e-001 -3.0916457e-001  7.2488966e-001  8.1256233e-001  1.8224946e+000  9.2928784e-001  3.0334881e-001  1.7008358e-001 -2.0933482e-001 -1.2724621e+000 -1.5074547e+000 -4.4754609e-001 -5.8237456e-002  3.4115729e-001  4.5887650e-001  1.0644328e+000  1.4936135e-001  2.5503772e-001  1.0588071e+000  4.9713184e-001 -5.5179747e-001  2.3814491e-001 -3.8415635e-001 -1.6721392e-001 -7.1101759e-001  2.0952816e-001  6.1164104e-001 -3.6247812e-002 -8.3592179e-002  2.7596996e-002  3.0825033e-001 -1.2889166e+000 -1.3410422e+000 -6.0850043e-001 -8.1813928e-001 -2.1692011e-001  3.5706165e-001 -7.7053475e-001
 -7.5879477e-001  2.8162626e-001  1.3050085e+000  4.7694763e-001 -6.0226754e-001 -3.9177495e-001 -1.6493266e-001  2.3616038e-001 -7.4968578e-002  2.3566599e-001 -4.4769921e-001  6.8117605e-002 -9.2697091e-002 -2.3141363e-001  3.6461118e-001  1.4609770e-002 -7.7092745e-002  7.7375243e-001  1.2203119e+000  6.9193718e-001  6.6458250e-001  4.7417872e-001  4.4555361e-001  2.6268487e-001  4.2221903e-001  2.7669331e-002 -2.0904184e-001  3.5169221e-002  4.0882819e-001 -6.7813481e-002  8.4483041e-001  1.1065800e+000  2.9311737e-001  1.1669704e+000  1.2654457e+000  6.0529627e-001  4.7559961e-001  1.9838499e-001  2.7364368e-001  1.4483120e-001  6.0923696e-002  7.4506928e-001  8.5669885e-002  1.6050432e-001  5.4427749e-001 -9.2386628e-002  8.8799052e-001  1.3450446e+000  4.5835399e-002  4.0442121e-001  2.2618998e-001  3.2599087e-001  4.8344900e-002  2.4254252e-001  8.0172247e-001  5.0995548e-001  7.3628418e-002 -5.0764316e-001  4.3778269e-001 -5.0693878e-001  5.0036940e-001 -7.3648051e-001  2.2963580e-002 -8.1828177e-001 -2.4900718e-001  5.4663837e-001
  1.1040961e+000  4.1695039e-001  6.0723851e-001  6.8366484e-001 -3.1173452e-001  1.1239611e-001 -6.3657942e-001  1.5963470e-001  2.9296560e-001  3.2947277e-001  3.3279526e-001  2.4816967e-001  4.0609498e-001  4.3636322e-001  6.4010998e-001  6.2596412e-003  4.5217524e-001  2.5185701e-001 -6.8413950e-001  3.8613829e-001  4.1869459e-001  2.2442323e-001  9.1241595e-001  2.3888415e-001  8.6633062e-001  2.0040557e-002 -4.4308203e-001 -2.7722121e-001  1.7549614e-001 -2.3126691e-001  9.3464409e-001  9.0822409e-001  2.0275038e-001  8.6766327e-001  1.3561070e+000  8.2864930e-001  9.3950101e-001  1.4901529e-001 -2.7930542e-001  2.1734005e-001 -1.9492317e-003  8.9588777e-001  4.0811650e-001  1.3608165e+000  5.3984634e-001 -9.5559542e-002  9.4411287e-001  1.1750602e+000  9.8187786e-002  7.5687646e-001  5.9414743e-001  1.1540880e+000  1.0090488e+000  8.9949721e-001  2.1596330e-001  9.2817972e-001  6.5955539e-001  1.2210728e-001  2.9905550e-001 -2.3814987e-001  1.5892659e+000  3.0044985e-001  5.1699807e-001  5.2646260e-001  4.1514884e-001 -1.9424595e-001
  3.3567930e-001 -6.9283717e-001  1.6560720e+000  9.6661917e-001 -4.2119855e-001 -1.8313773e+000 -7.5426481e-001  9.4402746e-002 -2.3097155e-001  3.2599492e-001  5.6255506e-001  6.7184754e-001  8.7529346e-001 -4.0574894e-002 -2.2090661e-001 -3.2372389e-001  4.5193762e-002 -4.7608538e-001 -3.5385425e-001  5.6563048e-002  4.8592735e-001 -1.5966614e-001 -5.5917892e-001  5.0093373e-001  1.9163520e-001  3.1830411e-001 -9.6278520e-002 -6.6463836e-001 -3.1092405e-001  1.4184443e-001  8.8130895e-001  9.9331213e-001  1.1950906e+000  1.5908308e+000  1.1149520e+000  7.1567705e-001  2.3109720e-001 -7.0980056e-001 -8.1174647e-001 -6.1018451e-002  7.6555902e-001  6.3318207e-001  3.1718412e-001  1.1760629e+000  6.2553276e-001  8.3376468e-002  9.0692188e-001  1.4988409e-001 -8.0868803e-001  1.0880614e-001  3.0830520e-001  9.7312963e-001  4.7594754e-001  7.7793209e-001  1.4167344e-001  8.3352385e-001  3.0693805e-001 -2.0352522e-001  2.6799379e-001 -6.5912321e-001 -3.9724684e-001 -1.2657781e-001  8.7956406e-001  2.5793033e-001 -4.4510682e-001  1.7303528e-001
 -2.9400778e-001  5.4138779e-001  2.1197057e-001  8.8112282e-001  1.8915835e-001 -5.3158872e-001 -5.9695209e-001 -2.5870121e-001  3.5164538e-002  4.5633903e-001  7.5073946e-001  7.8804144e-001  1.3572355e-001  1.8064448e-001 -8.2209646e-002 -5.3817837e-001  1.3734009e-002 -6.1795735e-001 -1.3172098e+000  2.5206436e-001  2.0309530e-001  7.1367548e-002 -3.8109880e-001 -7.4408597e-002 -1.8359725e-002 -2.5682347e-001  7.8759117e-001 -2.0256527e-001  6.1948480e-001 -6.7823246e-001  7.7989832e-001  7.1622635e-001 -6.1454985e-002  3.8164085e-001  6.5358858e-001  7.4406835e-001 -6.4961482e-001  1.0095563e+000  9.5765117e-001  1.2046953e+000  3.0757526e-001  3.3577389e-001 -3.2537078e-001  5.4299758e-001  3.5327487e-001  7.6610812e-001  3.2884420e-001 -3.0005530e-001  2.8570196e-001  6.4377841e-002 -7.4183922e-002  4.4860081e-001  6.3145406e-001  6.0504725e-002  1.1165853e+000  4.7617112e-001  4.9105015e-001  1.2078893e-001  2.6791692e-001  8.0870365e-002 -1.0265827e+000  3.9333185e-001  9.8530246e-001  2.3896166e-002  4.0992141e-001  7.1491606e-002
  9.2665681e-001  6.1148467e-001  1.3297372e+000  6.8428806e-001 -5.0106218e-002 -1.5333976e+000 -4.5479323e-001  3.7671082e-001 -9.2994921e-002  5.3123166e-001 -1.6414580e-001  5.4260396e-001  1.1741421e-001 -3.3832496e-001 -8.2366012e-001 -6.0393252e-001  4.2932004e-001 -3.9195105e-001 -2.1942075e-001  2.6394279e-001 -6.7160673e-002  2.0248493e-001  2.5371821e-002  4.0133792e-001  2.5428660e-002  6.7589363e-001  4.9278804e-001  1.1651985e-001 -4.4071198e-001 -1.0869459e+000  4.3926212e-001  4.2469779e-001  3.3463378e-002  2.9166561e-001  1.0082556e+000  1.9646890e-001 -1.7092811e-001 -1.7750568e-001  2.0263853e-001  4.6241099e-001  8.8704211e-001 -4.0926815e-001  2.1833437e-001  1.5735468e-003  2.7894346e-001 -6.9366101e-001  2.3902994e-002 -1.5849181e+000  2.3641791e-002  7.2104417e-001  2.9023777e-001 -1.4139488e-001  3.4257117e-001  5.9396725e-001  8.1654227e-001  2.2412202e-001  7.6130124e-001  4.5195116e-001  4.8320424e-001 -2.2309388e-001 -7.8238846e-001  6.8245015e-001  7.1061393e-001  1.0902810e+000  2.1739315e-001 -5.0718080e-001
 -1.0242117e-001 -2.7814317e-001  4.5071349e-001 -6.4556437e-001  2.2688643e-001 -5.8600678e-001 -3.6703662e-001  3.7728176e-001  8.6354355e-002  4.8220905e-001 -1.6297808e-001  1.3265660e-001 -4.7827684e-002 -4.2632281e-001 -2.4384634e-001 -3.0088355e-001  2.3811357e-001  2.5000399e-003 -5.5364894e-001  1.0357496e-001 -2.1045757e-001 -1.4925260e-001 -6.3890753e-001 -2.0638908e-001 -5.6386843e-001 -2.4000807e-001  1.1236946e+000  1.2549573e+000  3.0594313e-001  6.8934038e-001  3.2027143e-001  4.4405123e-001 -7.6165757e-001 -4.6594932e-001  1.8718680e-001  5.4464340e-001  6.6791612e-001  2.7915370e-001  1.3280634e+000  5.4732052e-001  1.5654536e-001 -3.6411715e-001 -1.1273828e+000 -5.5958590e-001  2.4411808e-001 -8.7269333e-001 -6.0439099e-001 -9.1621234e-001  7.1267633e-002 -5.5809060e-001  1.1024788e-002  3.6874186e-001  1.7160192e-001  1.4907539e-001  2.2827001e-003  1.2171933e-001  1.7194761e-001  3.1290315e-001  8.0717519e-001 -4.3800756e-002 -1.2149661e-002  3.6271390e-001 -2.4386000e-001  6.5073077e-001  6.5879138e-001  7.6138502e-001
  8.5534406e-001 -8.6339838e-002  8.0624854e-001  1.3288201e-002  7.5461294e-001 -1.0045269e-001  2.1503535e-001  1.1850735e-001  4.2541723e-001 -7.3378507e-002 -6.0891397e-002 -5.0336275e-001 -9.9124395e-002  2.6032498e-002  1.0895501e-001 -1.9454529e-002 -2.5085045e-001  5.1121304e-001 -2.4781459e-001 -4.6604257e-001 -3.4872607e-001 -2.0789513e-001 -6.7768902e-001 -8.2781249e-002 -3.8480148e-001  1.1602811e-001  1.0382092e+000  1.4333223e+000  8.4670743e-001  5.4896541e-001 -3.7622068e-001 -2.1301543e-001 -1.0720264e+000 -1.3487903e+000 -4.8207318e-001 -4.2288370e-001  3.8604316e-001  6.9237091e-001  1.0783412e+000  7.2846522e-001  6.7410301e-001 -3.3400796e-001 -5.7155963e-001 -4.8234939e-001  1.3300341e-001  1.5443910e-001 -4.5568604e-001 -4.3912557e-001 -3.0995018e-001 -7.5713653e-001  8.5950785e-002 -1.1856503e-002  1.5991785e-001 -1.8349692e-001 -1.4245766e-001  9.7351707e-002  3.5041343e-001  4.1027742e-001  1.5539700e-001  2.3484471e-001  4.2488992e-002  5.7439116e-001  3.7222595e-001  6.0075111e-001  5.6801257e-001 -4.9461435e-001
 -3.7960014e-001 -9.3127549e-001  1.5712534e-001 -5.3109260e-001  2.8003883e-001 -5.3295501e-001  6.4273237e-001  5.7372566e-002  2.1505570e-002 -3.4359441e-001 -5.3320296e-001 -1.6926535e-001 -4.5659356e-001 -5.6413804e-001 -1.3734411e-001  1.3581275e-001  8.9333891e-002 -3.2524063e-001 -1.1765849e+000 -1.0990234e+000 -3.6644333e-001  3.4082617e-004 -4.4637941e-001 -1.4923353e-002 -7.9589534e-001  9.4469071e-002  5.9811286e-001  6.6438776e-001  4.3910491e-001  2.2517698e-001 -9.7248622e-001 -6.9883449e-001 -1.3186634e-001 -4.7471688e-002 -7.2914134e-001 -5.7239099e-001  1.6441257e-002 -7.0523501e-001 -1.4884314e-001  8.5208421e-002  4.0113113e-001 -6.4594978e-001 -1.2301200e-001  4.8338318e-001  3.1096702e-001 -1.1142076e+000 -7.3319878e-001 -1.1262404e+000 -4.2916931e-001 -2.8592370e-001 -4.0468689e-001 -4.1179748e-001 -5.6402067e-001 -9.2720397e-001 -1.2995805e+000 -6.7507456e-001 -1.0458571e-001 -2.5725217e-002  2.4463348e-001  2.6459126e-001 -3.4808654e-001  7.0411744e-001 -3.9069857e-003  1.3461386e-001 -7.2219841e-001  6.5083616e-001
  1.1727170e+000  3.7894199e-001 -1.0028091e+000 -4.3753219e-001  3.1318419e-003  3.7428287e-001  3.5624436e-001 -4.4122636e-001 -1.2210070e-001 -3.0413550e-001 -3.1029056e-001 -9.1364918e-001 -3.3237931e-001 -3.1535072e-001 -1.6848695e-001 -1.6127056e-001 -3.6421648e-001  1.2462935e-001 -5.0222928e-001  1.2667990e-001 -6.2851193e-001 -2.2181621e-001  2.7308094e-001  6.3511992e-003  8.3677556e-002 -3.7788775e-001 -3.7417518e-002 -2.7396696e-001  1.6815575e-001 -1.4448761e-001 -3.2842310e-002 -5.1459460e-001 -5.8578236e-001 -3.5850187e-001 -3.7886936e-001 -1.3275778e-001 -1.0664443e+000 -7.1807837e-001 -4.3251824e-001 -7.0074824e-002 -6.9788117e-002 -1.6770733e-001  1.7832280e-002 -2.7906519e-001 -1.6378588e-001  3.1892703e-001 -2.3585030e-001 -4.9716185e-001  4.1646654e-001 -3.0808706e-001 -8.9243412e-002 -4.1482738e-001 -4.0850646e-001 -1.5412867e-001  4.1020374e-001 -5.1061576e-001  5.1547970e-001 -5.5815898e-002  1.9944687e-001  6.7027851e-003  1.2585942e+000  4.3648233e-001 -1.2433929e-001 -7.6919223e-001  6.5507145e-001  4.6553492e-001
  1.2345946e+000  9.8552482e-001  1.3343532e+000  1.3225235e+000  7.3964506e-001  7.6445639e-001  8.3751551e-001 -2.3675931e-001  8.7735579e-001  4.0566898e-001  1.2438312e-001 -5.0766130e-001  9.6304006e-001  2.1981099e-001  1.4042104e-001 -5.8119892e-002  8.9814423e-001  6.7349321e-001  9.1178062e-001  8.6362442e-001  5.7190060e-001  8.1424423e-001  9.4865049e-001  1.1982517e+000  7.0406831e-001  6.2731658e-001  1.1778794e-002 -6.2861856e-001 -9.7826160e-001 -1.2493541e-001  9.3482488e-002  8.3100089e-002 -2.8225432e-001 -2.8837921e-001  3.0360912e-001  6.6208371e-001 -2.3112512e-003 -1.4316373e+000 -8.5882556e-001 -3.9763085e-001  8.5850997e-001  3.7439843e-001  1.0983807e+000  9.6431715e-001  8.6570656e-001  1.6490231e-001  2.4779962e-001  9.3594881e-001  7.4841505e-001  6.2363119e-001  1.6712198e-001  2.0366866e-001  6.5915781e-001  9.3121842e-001  1.2156638e+000  6.5642607e-001  4.0904409e-001  7.0693927e-001  1.0887971e-001  3.6649684e-003  1.0336122e+000  7.7091389e-001  1.3138575e+000  2.0263253e+000  1.0518860e+000  5.1074048e-002
  2.1818661e-001  3.3959029e-001  1.9704231e-001  3.0273420e-001 -1.7152057e-001  8.0082239e-001 -6.8067954e-002 -2.1941560e-001  8.1650440e-002  6.9740477e-002  3.5375071e-001  4.3122043e-001  6.3838082e-001  1.9528798e-001 -1.3138669e-001 -4.3168937e-001  1.2303653e+000  4.0732077e-001 -3.4224048e-002  9.5382700e-001  3.1785714e-001  1.8555389e-001 -1.7407694e-001  4.1566471e-001 -1.6611418e-001 -5.2155884e-001  2.1893606e-001  8.9000463e-001 -5.1261573e-001 -3.0094137e-001  4.1794320e-001 -4.7618002e-001 -3.7326792e-001 -5.6642024e-001 -4.0496867e-001  1.8253084e-001 -5.3266591e-001 -4.2311704e-001  1.7081576e+000  7.0111612e-001 -7.9672595e-002 -4.3413169e-001 -3.9193023e-001 -2.1486155e-002  9.9564116e-002 -4.2707994e-001 -2.7799855e-001 -2.5768728e-001 -2.6764316e-002  2.4895630e-001 -7.5167465e-001 -9.0822190e-001 -3.4083094e-001  7.5718896e-002  2.2639428e-001 -5.5020021e-001 -2.6148388e-001  3.5188863e-001 -4.0743307e-001  3.9866899e-001  1.0786919e+000  4.4374186e-001 -2.7503324e-001  3.1200607e-001 -3.7742874e-001  6.5007957e-001
  2.8868673e-001 -2.4390594e-001  1.9980390e-001 -1.9362484e-001 -3.6946958e-001 -8.1750528e-001 -1.1881952e+000 -3.5211189e-001  1.5642357e-001 -1.2462220e-001 -9.0795157e-003  7.9502033e-001  2.8777516e-001 -5.3958406e-002  4.1603408e-002 -2.7795585e-001  3.4108431e-002  2.3819416e-001 -4.2738808e-001 -3.3827984e-002 -7.6000045e-001  4.3468971e-001 -4.4038559e-001 -3.8646262e-002 -7.5872663e-002  1.2865982e-001 -1.5043826e+000 -7.8905449e-001 -6.8714570e-001 -6.2720033e-001 -4.4623268e-001 -2.4943964e-001 -2.5136596e-001 -7.1465665e-001 -6.3695676e-001 -5.1517846e-001 -4.0536808e-001 -8.0557003e-001 -9.4511531e-001 -1.3935082e+000  8.8784529e-002 -2.4351920e-001 -1.0341374e+000 -5.6118200e-002 -6.0958937e-001 -3.2814885e-002 -2.6752514e-001 -5.7974120e-001 -3.7909805e-001 -1.3895040e-001 -2.9434584e-001 -2.3099506e-001 -8.0272300e-001 -1.5082655e-004 -4.7905845e-001 -1.4570039e-001 -3.7772501e-001  3.5850002e-001 -4.2481812e-001 -8.3610344e-001  4.8658359e-001 -8.5688924e-001 -2.9921640e-001 -6.3512732e-001  2.7403322e-001  7.8209721e-001
 -6.7050312e-001 -6.7202282e-001 -7.7219449e-001 -4.1043793e-001 -6.9293342e-001 -8.9073622e-001 -1.0372453e+000 -6.0760719e-001 -1.3366921e-001 -6.1845900e-001 -3.4515237e-001 -1.0334755e+000 -2.8491637e-001 -2.2110188e-001 -8.3016605e-001 -3.9689821e-001 -1.1458067e+000 -9.0950981e-001 -5.6229548e-001 -4.7573063e-001  9.3416067e-002 -5.4001130e-001 -1.0773140e-001 -1.3687438e-001 -2.4637992e-001  1.8831568e-001 -9.2619971e-001 -1.1459774e+000 -1.0416238e+000 -3.6243195e-001 -7.6890567e-002 -5.9037862e-001 -1.2313854e+000 -8.6952639e-001 -1.0212913e+000 -4.9246548e-001 -4.0653042e-001 -9.4376475e-001 -6.9499496e-001 -7.2703418e-001  2.4209914e-001 -3.6878649e-001 -9.2952388e-003 -1.2719556e+000  1.6117104e-002  3.3903145e-001 -8.3817905e-002 -7.4270036e-002  2.4046121e-002 -4.8367650e-002 -2.2094956e-001 -2.8817194e-001  1.8959746e-001 -5.0860322e-002  5.4416279e-003 -4.2592407e-001 -9.5724886e-001  1.2131420e-001 -8.9049303e-001  3.8100147e-001 -2.7381192e-001 -6.6168656e-001  9.9505543e-002  5.5570323e-002 -6.5687381e-001 -4.3698695e-001
  2.5967954e-001  3.8981096e-001 -1.4448780e+000  1.7698632e-001 -2.4829405e-001  1.3487663e+000  6.7124871e-001  1.2812907e-001 -1.7227665e-001 -4.9132001e-001 -2.1402151e-001  4.4631827e-001 -2.6452127e-002  7.3266148e-002  4.4947368e-001 -6.1970908e-002 -7.4685587e-002  1.1197184e-001  4.3663204e-001 -1.1545275e-001  7.7368595e-001  2.5023923e-001  6.0954384e-001  1.4531127e+000 -6.0412569e-002  9.5142714e-001 -6.6222477e-001 -3.9205031e-001 -6.5139988e-001 -4.7155975e-001 -4.3780808e-001 -5.4573762e-001 -1.3478894e-001  1.9806427e-001 -7.1330630e-001 -1.0632641e+000 -7.2662170e-001 -1.1817178e-002 -3.6113906e-001  7.7815087e-003  6.5827711e-001 -1.2805386e-001  1.0303844e+000 -1.1657693e-001  2.6198851e-001  3.7613722e-001 -4.6371724e-001  4.5329980e-001  8.1682307e-001  2.6511278e-001  2.3352128e-001  1.6574319e-002  5.9894364e-001 -2.2095951e-001 -8.0801555e-001 -3.0578209e-002 -1.1662817e-001  1.0775121e-001 -2.2491556e-001  1.3678697e+000  1.7696269e-001 -2.1345380e-001  4.7097710e-001  7.6065862e-002  2.5308551e-002  8.6459983e-001
  1.2237902e+000  2.7580977e-001 -6.9953793e-001  5.0997638e-001  4.6844526e-001 -3.6929741e-001  4.5173324e-001 -1.2945622e-001 -2.6792336e-001 -6.0950485e-001  6.7697294e-002 -7.8367660e-001 -5.4150420e-001 -1.4051397e-001 -7.1877875e-002 -1.8097540e-001  3.8895769e-003  1.4311624e-001  4.0052394e-001 -5.1057132e-001  6.2736236e-001  4.6245407e-002 -5.8304607e-002 -4.1717328e-002  2.7760998e-001  2.2939746e-001 -1.2406025e+000 -4.9111454e-001 -7.8322550e-001 -4.9712855e-001 -8.4661578e-001 -7.6247348e-001 -1.3353566e-001 -6.5401342e-001 -1.0839978e+000 -5.2108991e-001 -4.3019193e-001 -3.2539592e-001 -9.8978753e-001 -7.3204859e-001  1.5952960e-001  4.7522379e-001  5.7228794e-001 -8.0182531e-002  2.8078403e-001  6.9680418e-001 -6.4394011e-001  4.3651276e-001 -2.7542038e-002  4.4183818e-001  3.0930570e-001  6.4129527e-002  5.5188188e-001  1.5478834e-001  4.0297891e-002  7.8689936e-001  2.0559265e-001  9.8668224e-002 -9.7816300e-002  1.1784922e+000 -1.9045842e-001  3.4222140e-001  1.5535632e-001  1.1544709e+000  3.5233059e-001  1.6418413e+000
  6.9413886e-001 -4.6281820e-001 -1.7828598e-001 -3.0854934e-001  5.3169261e-001  4.5348769e-001  5.9840785e-001 -3.5195357e-001  3.6227187e-001 -7.7615117e-001 -8.9247585e-001 -6.7496088e-001 -5.6898477e-001 -8.7035020e-001 -8.9459150e-001 -2.9497748e-001 -3.3265979e-001  3.2674574e-001  6.9921804e-002 -2.4263664e-001 -2.4659130e-001  1.8300095e-001  3.2837751e-001 -3.8680578e-001 -1.2541217e-001 -3.5560150e-001 -3.2245644e-001 -5.6775087e-001 -1.1038835e+000 -1.3037370e+000 -1.1029854e+000 -1.0848589e+000 -8.0989402e-001 -1.3633434e+000 -1.2162392e+000 -1.2372262e+000 -1.0178489e+000 -6.2564830e-001 -3.5782287e-001 -6.8523059e-001 -5.7230370e-001 -4.4959612e-001 -9.4465071e-001 -1.0690115e+000 -3.0219389e-001 -2.8925726e-001 -3.6226331e-001  2.4494855e-001 -4.3774955e-001 -6.4428002e-001 -7.2016246e-001 -7.8002961e-001 -3.2575351e-001 -4.0451276e-001  3.5330282e-001 -9.8697674e-001 -3.5452090e-001 -1.5498508e-001 -1.3373218e-002  9.0788940e-001 -7.1916050e-001  4.7842513e-001 -6.1538602e-001  9.5777101e-001 -4.5840302e-001  6.8755262e-001
  1.3760913e+000  3.4025525e-002 -6.5234328e-002 -1.0068465e+000  4.6889530e-001  6.0772171e-001  5.0208837e-001 -2.2209797e-001  2.8573379e-001 -4.4284373e-001 -4.5462620e-001  6.6733934e-002 -5.3765306e-001 -7.2373067e-001 -5.6405025e-001 -1.8833193e-001  4.7295023e-001  6.8265266e-001  1.0919359e+000 -1.2737369e-001  2.9875156e-001 -4.0868414e-001  4.8133731e-001 -1.5453158e+000 -2.1842834e-001 -1.2612338e+000 -2.9621593e-001 -7.9767138e-002  1.2748767e-001 -8.6703690e-001 -4.4990648e-001 -5.1716216e-001 -6.2392119e-001 -6.1536070e-001 -7.1608129e-001 -3.6490105e-001 -7.8508508e-001 -1.0623146e-001 -1.9987088e-001  3.8061903e-001 -7.8137302e-001 -7.2032314e-001 -4.4625189e-001  7.7194829e-001 -3.0568630e-001 -1.8586741e-001 -7.5078074e-001  2.2002663e-003 -1.3469953e-002 -9.2502207e-001 -3.0557167e-001 -6.9634221e-001 -7.8957458e-001 -3.1133693e-001 -4.4319161e-001 -4.5888048e-001 -6.5098579e-001 -5.8580905e-002 -1.5030881e-001  4.3562101e-001 -4.5844413e-001 -1.4217256e-001 -8.8803150e-001 -4.4414561e-001 -5.4322417e-001  1.5917388e+000
  2.7359330e-001 -2.7127344e-001 -1.2093071e+000 -4.8394351e-001 -3.5178456e-002  3.2692139e-001  6.0569376e-001 -5.0009076e-001 -3.6126433e-001 -5.3100172e-001 -1.5011673e-001 -1.2534746e+000 -1.1398496e+000 -7.2664654e-001 -5.6122284e-001 -2.3005449e-001 -8.6510515e-001 -1.9982755e-001  1.2007683e-001 -5.1297585e-001  1.6492484e-001 -9.4700242e-001 -3.1930631e-001 -8.2377750e-001 -3.0355437e-001 -9.0213885e-001 -4.1476383e-001 -2.1810614e-001 -4.2465213e-001 -5.0460709e-001 -6.3103000e-001 -2.9283684e-001 -4.3678527e-001 -5.9561485e-001 -2.6117405e-001 -6.7962501e-001 -1.5018917e-001 -7.1451670e-001 -5.5589072e-001 -3.8021859e-001 -5.1045292e-001 -5.1066363e-001 -2.5361070e-001  4.6911358e-001 -4.4709847e-001 -1.9022481e-001 -6.4187782e-001  8.0866897e-002 -2.7262370e-001 -1.0529802e+000 -9.1926537e-002 -4.7096474e-001 -1.6712869e-001 -4.7476571e-001 -6.2556704e-001  7.3801341e-002 -5.3235801e-001 -4.3340024e-001 -1.0491204e+000  2.0147879e-001 -2.3116002e-001 -1.4191925e-001 -3.0109900e-001 -1.0937870e+000 -6.1436759e-001  8.3173146e-001
 -5.2340911e-001 -6.8540833e-001 -1.4303789e+000  4.9109189e-001 -2.3368358e-001 -1.3382749e-001 -2.5182833e-001  1.2106441e-001 -4.3003073e-001 -4.7017638e-001 -7.4733695e-001 -1.0131037e+000 -2.8767438e-001 -1.4864103e-001 -2.9332614e-001 -1.8784496e-001 -6.5817776e-001 -5.5002707e-001  1.3309253e-001 -5.3365666e-001  7.0756472e-001 -3.8015491e-001 -1.1378506e+000 -6.9250521e-001 -4.4091519e-003 -9.0280547e-002 -9.7909560e-002  8.1705728e-001  2.7351424e-001  2.1526926e-001 -8.0318972e-001 -2.4551121e-001 -4.6030170e-001 -1.0489315e+000 -2.3054655e-001 -3.6183346e-001  6.6648255e-001 -7.8539396e-002 -4.0398743e-001 -1.0766071e-001 -6.2572767e-001 -3.3786657e-001 -4.6877814e-001 -3.8807121e-001 -1.9940359e-001 -1.8393639e-001 -7.7980242e-001  3.2160133e-001 -3.3594997e-001 -1.0765738e+000  1.6259872e-001 -4.1811596e-001 -4.5168589e-001 -8.0858652e-001 -6.9899362e-001 -2.3072572e-001 -2.4773145e-001 -1.0058968e+000 -4.3596340e-001 -5.2393339e-001 -5.1828041e-001 -1.2517754e-001  1.0321471e-001  1.7985979e-001 -7.0999016e-001  6.1484479e-001
 -2.6991776e-001 -6.9020086e-001 -1.1819131e+000 -5.4200520e-001 -7.3618286e-003  3.8292447e-001  6.1972548e-001 -2.1872964e-001 -3.5862974e-001 -1.7069868e-001  3.5162420e-001 -1.7582321e-001 -8.4165310e-001 -6.5146014e-001 -3.0966119e-001 -2.0368656e-001  4.7350818e-002 -3.2470997e-002 -9.9672831e-001 -1.1112220e-001  1.7047551e-001 -3.7361666e-001  1.4659849e+000 -7.4426833e-001  1.2957395e-001 -7.8057685e-001  4.8772619e-001  2.0152285e-001  7.3173562e-002  1.0077258e-001 -9.1840706e-001 -8.5149401e-001  5.9653459e-002 -3.5792524e-001 -6.2019841e-001 -4.0638086e-001  7.1682050e-001  2.7959277e-001  2.8880126e-001  1.3508356e-001  2.0973589e-002  2.7140012e-001  2.8104121e-001  5.2161160e-001  4.5401467e-001 -2.0107273e-002  6.5544112e-002  1.5592622e-001  7.6728301e-002 -4.1321317e-001 -4.6589803e-003  7.8028000e-002 -1.6303482e-001 -5.9183917e-001 -6.7546271e-001  2.0122621e-001 -4.1731896e-001 -4.7397868e-001 -6.1319107e-001  3.0885007e-002  6.7497109e-001  1.3635728e-001  2.8999095e-001 -3.7601761e-001 -7.3249015e-002  8.1084316e-001
 -3.0686046e-001 -4.4459610e-001 -9.3289709e-001 -7.4766532e-001 -1.1110923e-002  6.7644191e-001 -6.0961692e-001  3.2077619e-002  2.7010050e-001 -6.2686856e-001  2.2878928e-001  2.0379372e-002 -1.9710195e-001 -7.8304113e-001  7.9855225e-002  3.6787831e-001 -2.6836396e-001 -4.5040904e-001 -6.1119055e-001 -1.1061799e-001 -3.8813663e-001 -4.3261502e-001  1.0226734e+000 -4.4718602e-001 -1.7126605e-001 -4.9349573e-001  2.3117251e-001 -1.6478156e-001  3.2160228e-001  1.1920438e+000 -3.9991861e-001 -2.9712614e-001  8.9140559e-002 -2.1012240e-002 -6.5029517e-001 -9.3816486e-001  7.1204045e-001  5.8465657e-001  2.7991752e-001  4.5423914e-002 -7.9405547e-001 -4.3958450e-001 -5.2397817e-001  1.7355490e-001 -5.5827612e-001 -4.4260058e-001 -1.0401823e+000 -1.5151802e+000 -4.4279426e-001 -6.1405998e-001  1.6778139e-001  1.0741584e-001 -7.4490430e-001 -4.9941629e-001 -1.2809020e+000 -8.0124637e-001 -3.7621706e-001 -4.7821821e-001  9.2719209e-002 -4.6261977e-002 -1.1099583e+000  1.3815516e-002 -1.4465002e-001 -1.2130217e+000 -2.4976413e-001 -1.7164763e-002
  6.2938093e-001  6.7905056e-001 -4.1015117e-001 -1.8170983e-001  3.9726258e-001  5.7900250e-001  7.4196872e-001 -3.3559529e-001 -1.7605649e-001 -1.7338645e-001  3.1736970e-001  2.5317720e-001  1.4809512e-001  1.0375043e-001  7.3012871e-001  5.5891970e-001 -3.1562592e-001 -1.4940234e-001 -2.9155060e-001  1.2461484e-001 -8.4329617e-001 -2.8068547e-001  8.4547048e-001  4.1840199e-001  2.4356632e-001 -4.4091820e-001  1.1467084e+000  8.2126262e-001  1.0415793e+000  1.0238638e+000  8.5412445e-001  3.5022089e-001  6.1010313e-001  8.6462940e-001  8.2129655e-001  4.0303035e-001  8.3370068e-001  1.7100309e+000  1.1916925e+000  6.5638966e-001 -8.3460046e-004  5.3325869e-001  9.7555658e-001  1.2210522e+000 -5.3945383e-002  1.0429840e-001  4.3865734e-001  4.5683042e-001  9.2623489e-001  5.3699164e-001  2.1463539e-001  4.3795938e-002  1.7676502e-001  1.3617470e-001  3.1469585e-001  2.0558400e-001  3.4569356e-001 -2.2347626e-001 -6.4339408e-004 -2.6403755e-001  2.2958340e-001 -5.6953368e-002 -4.3579081e-001  5.5691819e-001  6.1001780e-001  2.1360839e-001
 -6.3552773e-002 -2.2963599e-001  1.9665183e-001 -1.4270754e+000 -5.8939048e-002  3.5160221e-001 -1.6860462e-001 -8.6058371e-002 -1.1981900e-001 -2.3025504e-001 -9.8197894e-002  3.1296360e-001  2.2845397e-001  9.7476033e-002  4.5592665e-002 -1.0698798e-002 -5.9015239e-001 -8.0738734e-001 -2.0380482e-001 -1.6640430e-001 -2.3102372e-001 -4.0823317e-001  7.6675089e-001 -3.6480585e-001 -3.4683735e-002 -2.7277206e-001 -2.6196563e-002  7.5046782e-002  6.8852149e-002  2.9202653e-001  1.3148087e-001  8.3412565e-002  1.1223725e-001 -3.0948173e-001  7.1134846e-001  6.3918830e-001  5.2280843e-002  5.7187400e-001 -2.3898643e-001  8.5310722e-002 -1.5426386e-001  3.7439289e-001  6.8704807e-001  3.0449706e-002 -1.9760346e-001 -8.0916770e-002  4.6567620e-001 -7.7823553e-002  4.6589661e-001  2.0842075e-001 -5.7601596e-002 -3.5121131e-001  4.3115432e-001 -2.9815320e-001  2.7395191e-001 -1.0476053e-002  2.0660798e-001 -7.1686567e-002 -3.8420445e-001 -7.6485256e-001 -5.0558826e-001 -6.1375490e-001 -5.2919661e-001 -2.4468430e-001 -2.1311658e-002  1.0243955e+000
 -7.1796097e-001 -2.3082533e-001 -1.6413603e-001 -7.4821629e-001 -3.0022739e-001 -2.8351396e-002  1.7261093e-001 -2.0903940e-001 -4.7495622e-001 -1.5877601e-001 -8.2725968e-002  6.9111756e-001  7.5115106e-002  1.7577689e-001 -4.1846070e-001  2.7503223e-001 -2.0002868e-001 -1.0776043e+000 -1.6811943e+000 -7.7901763e-001 -2.3153479e-001 -7.3747822e-001 -1.1747010e+000 -8.6125560e-001 -3.5667400e-001 -2.7481287e-001 -1.7356273e-001 -9.6826945e-001  2.0992168e-001  9.1838121e-002 -8.7704549e-001 -6.2097047e-001 -4.2612429e-001 -1.2554526e-001 -4.2402862e-001 -9.7199972e-002 -6.8500849e-002  1.9570499e-002 -8.2892909e-001 -1.4329114e-002  3.6585116e-001  2.4869747e-002 -3.8995682e-001 -1.8019767e-001 -6.1106306e-002 -1.6959304e-001 -2.4774116e-001 -4.6190247e-001 -2.1296336e-001  2.3005167e-001  5.4373357e-002 -6.5247634e-001  3.1154477e-001 -7.0575334e-001 -1.1768830e+000 -1.9615808e-001 -2.4890345e-001 -3.9901094e-001 -1.0628878e+000 -4.4870179e-001 -1.0871756e+000 -6.2660892e-001 -8.6715761e-001  1.0850269e-001 -5.5199446e-001  8.7089438e-002
 -1.6998632e+000 -7.3246311e-001 -1.1950107e+000 -7.6763540e-001  1.7093866e-001  6.3213001e-001  4.9770105e-001 -2.7442973e-001 -7.8669184e-001  6.8633830e-002 -4.3935417e-001  7.1860866e-001 -3.7998620e-001  5.6480064e-001  3.9891293e-001  1.6396226e-001 -6.2955271e-002  4.0194692e-001 -5.8048037e-001 -5.9244522e-001  1.8342385e-001 -5.5399630e-001 -1.4528249e+000 -1.1906710e+000 -8.0773572e-001 -3.2275344e-001  4.1176957e-001  2.7753592e-001  5.2935489e-001 -3.5659443e-001 -2.7327968e-002 -3.2914006e-001 -1.6770098e-001  2.1863607e-002 -1.1673795e-001  1.5269041e-001 -3.2859786e-001  9.5953731e-001  7.7200887e-001  1.6992951e-001 -8.2383248e-001 -3.1349937e-001 -1.1293385e+000 -1.2701923e+000 -3.8935253e-001  1.5955328e-001 -8.1930215e-001 -7.5015381e-001  2.9264162e-001 -6.3772284e-001 -6.2664882e-001 -9.5850915e-002  6.2091853e-002 -6.0482382e-001 -7.2117441e-002 -2.2464865e-001 -2.0846817e-001 -4.9584887e-001 -5.0897842e-001  1.1101660e-001 -6.8305120e-001 -6.5207095e-001 -1.4453163e+000  4.5727061e-001 -2.7187550e-001  8.7619337e-001
 -3.4812964e-001 -3.0387620e-001 -6.6705442e-001 -7.1104760e-001  5.9433086e-003  6.3806697e-001  1.5152053e-001 -1.7904351e-001  1.8843689e-001 -1.8198333e-001 -2.3157379e-001  8.6548559e-001  5.7487386e-001 -6.2775666e-002  2.3746741e-002 -1.4302343e-001  6.8977777e-001 -3.1240304e-001 -1.4688815e+000 -5.4039086e-001 -6.0273775e-001 -5.7911994e-001 -1.5622476e+000 -8.4599991e-001 -1.0048659e+000  4.8258815e-002 -5.5402775e-001  3.2691830e-001  1.7917330e-001 -1.2294060e+000 -4.0330522e-001 -7.8789392e-001 -1.2741078e+000 -9.6657808e-001 -6.0010769e-001 -6.3636684e-001 -4.9012438e-001  1.7412286e-002 -6.8462721e-001 -9.5774348e-001 -1.4625589e-001 -3.2563340e-001 -1.4390634e+000 -1.0916320e+000 -5.5060357e-001 -5.5105550e-001 -9.1187465e-001 -1.1954426e+000 -6.7012156e-001 -5.4641971e-001 -5.2871101e-001 -4.9151624e-001 -7.9633725e-001 -9.1256078e-001 -1.2335519e+000 -8.1550334e-001 -6.2076105e-001 -7.3717653e-001 -7.9362639e-001  1.4632260e-002 -2.4805996e-001 -6.9769413e-001 -9.4152962e-001  3.8144085e-001 -1.1242486e+000 -1.1424390e-001
  3.8359759e-001 -1.6410654e-001 -1.4640350e-002 -6.4678426e-002  3.7390858e-001  1.1019009e-001  1.1230231e-001  5.0030349e-001  3.6007239e-001  8.6330356e-002 -2.6444197e-001  8.7766412e-001  8.7056856e-001  4.2145587e-001  6.4960259e-001  4.5016915e-001 -9.6795732e-002 -5.0254183e-001 -3.8044716e-001 -5.0108771e-001  8.4373712e-002 -7.3829300e-001 -1.5713273e+000 -8.0092946e-001 -8.2399420e-001  9.4393838e-002 -4.7334666e-001 -5.5708654e-001 -2.0617416e-001  7.4028111e-001 -6.3618636e-001  2.8222599e-001 -1.5940572e+000 -2.8646174e-001 -2.9579958e-001 -1.4962067e+000 -5.8246089e-002  2.1195853e-002 -5.5680890e-001 -7.9770678e-001 -2.9275906e-001 -5.2116572e-001 -7.7267895e-001 -9.6969329e-001 -5.1308418e-001 -7.9953887e-002 -2.3633525e-001 -4.8324166e-001 -2.4793851e-001 -1.7577443e-001  2.3077872e-001  3.9639684e-001 -1.3572071e-001 -2.1500637e-001  2.3342916e-001 -5.8911009e-001 -3.5390743e-001 -9.3917548e-002 -7.2800363e-003 -2.2335432e-002 -2.1035022e-001 -1.0997227e-002 -1.2535557e+000  8.5210624e-001 -3.6159159e-001  2.0488524e-001
  8.5739872e-001  6.7181389e-001  1.1547590e+000  2.1483772e-002  8.7660313e-002 -1.6422743e-001  9.5051892e-001 -5.2758285e-002  6.4662883e-002 -6.0626861e-002  6.4996950e-002 -3.4017580e-001  5.0937878e-001  2.4906423e-001  8.2115733e-001  2.5012826e-001 -8.6393138e-001 -1.0569251e-001 -5.5523406e-002 -7.9878551e-001 -2.4882830e-001 -2.5687940e-002 -3.4692402e-001  3.5380799e-001 -3.9221981e-001  4.2152742e-002  6.4165361e-001 -2.3238581e-001 -9.9514331e-002  1.9528009e-001  4.4908489e-002 -3.1098653e-001  6.4189279e-001  5.5068207e-001 -4.1450923e-001 -1.7770889e-001  2.8503077e-001 -5.3955745e-002 -2.6159065e-001 -2.4599234e-001  6.1567474e-002 -1.4388413e-001  1.0374888e-001  1.5050629e-001 -1.2621746e-001  3.7406157e-002 -4.8524129e-001 -1.8720612e-001 -2.1010768e-001 -9.9599914e-002  6.1470332e-001  2.0642509e-001 -1.3787328e-001 -1.9726257e-001 -2.6130136e-001  1.9034320e-001 -2.6587989e-001 -4.4672035e-001 -6.0160142e-001  5.7823568e-001 -1.9436627e-001 -5.5780527e-001 -3.0988693e-001  1.3065376e+000 -6.7508252e-001  5.6310877e-002
 -1.3015134e-001  2.1618131e-001  2.3764909e+000  3.5024978e-001 -1.8072464e-001 -5.4876348e-001  1.7137251e-002  8.0018889e-001  4.0450277e-001  4.6371726e-002 -2.8345038e-001 -8.4224210e-002  4.1501724e-001 -1.4036872e-001 -3.5663507e-001 -2.3621457e-001  4.1946010e-002 -9.0462007e-001 -2.3410553e-002 -9.4191465e-001 -6.7339099e-001 -1.3023281e-001 -9.7171016e-001  1.8377765e+000 -1.0572415e-001  1.3390471e+000 -1.0464953e+000 -1.1185354e+000 -7.7401910e-001  1.2244358e-001 -3.0554724e-001 -2.2949124e-001  3.4915207e-001 -2.4046419e-001 -6.2457575e-001 -7.3052391e-001 -2.3929472e-001 -7.0070137e-001 -1.3797643e+000 -1.0414782e+000  1.3847539e-001 -4.1628585e-001  4.0774366e-001 -9.0118627e-002 -3.1758177e-001 -5.4392288e-001 -1.0880382e+000 -4.2121073e-001 -1.3767550e+000 -5.7232876e-001 -1.6455009e-001 -4.0084346e-001 -4.3549787e-001 -5.7300451e-001  3.2680150e-001 -2.4492948e-001 -2.7567087e-001 -2.1824821e-001  1.9334338e-001 -1.0446933e+000 -6.3767236e-001 -1.8081696e-001  9.7263024e-001 -2.1388423e-001  5.2130543e-001 -2.5059075e-001
