# Supplementary material for: Resting-State Temporal Synchronization Networks Emerge from Connectivity Topology and Heterogeneity
Source: PLoS Comput Biol. 2015 Feb 18;11(2):e1004100. doi: 10.1371/journal.pcbi.1004100 (PMC4333573; doi:10.1371/journal.pcbi.1004100)
Supplement: S1 Dataset — Each volunteer underwent two scanning runs (blocks). For each recording session (subject and run), BOLD time series were averaged over the corresponding 66 brain regions of the brain atlas. Each file subXblockY.txt contains the time series of all 66 brain regions from subject X and run Y. The labels of the brain regions are contained in file ROIs_Labels.txt. (ZIP) [file pcbi.1004100.s006.zip › DataSet S1/subj23_block2.txt]

 -5.4301017e-002 -1.3979227e+000  1.3070703e+000  6.2902534e-001 -8.5246553e-001 -9.5642757e-001 -6.6913975e-001 -6.1429813e-001 -1.4245660e-002 -8.1999964e-001 -6.5253096e-001 -5.5604742e-002 -6.5167917e-001 -9.8740193e-001 -3.8893911e-001 -1.3422426e-001  3.8056321e-002 -2.9001950e-001  6.6031963e-002 -1.4031290e+000 -8.3264044e-001 -2.1418954e-002 -1.4724089e+000 -7.8850230e-001 -7.7425140e-001 -1.7068469e-001 -4.8741508e-001 -3.9328180e-001  1.1915034e-001  2.7443290e-001 -5.6602132e-001 -5.8188175e-001 -1.7965519e+000 -1.3789237e+000 -1.2638824e+000 -1.3364852e+000 -9.6517422e-001  2.4857543e-001 -3.2178716e-001 -6.8901098e-001 -8.3006493e-002 -1.2517671e+000 -1.1287662e+000 -1.9246465e+000 -6.9971452e-001 -5.4185045e-001 -1.4269319e+000 -4.3662534e-001  9.6940161e-002 -6.1602778e-001 -5.6180530e-001 -1.4765428e+000 -1.7670619e+000 -3.7637292e-001 -4.1524012e-001 -1.5122176e+000 -4.6074897e-001 -3.3025588e-001 -4.9460688e-001 -1.0823375e+000 -2.1751476e+000 -7.0904148e-001  4.9217911e-001  5.5927332e-001 -1.1126244e+000 -4.8683655e-001
  4.4414769e-001 -5.1883628e-001  4.3151631e-001  1.6470961e+000  1.5178012e-001  7.3252964e-001 -2.5854506e-001 -6.7501599e-002 -4.7980992e-001 -3.2518198e-001  2.1881813e-001  2.3325792e-001 -1.3133983e-001 -1.2998121e-001  8.7394350e-002  2.9792619e-001  1.9578767e-001 -1.0620099e-001  5.5802543e-001 -8.1545678e-002 -2.1177630e-001  5.3705430e-001  3.2281554e-001  1.3984619e+000  2.3842793e-001  5.4324851e-001 -2.2591680e-001  1.5853770e-001  4.1409781e-001  8.6493725e-001  6.2503469e-001  2.9336478e-001 -1.3933895e-001 -3.7330986e-001 -4.6767132e-002  3.0602923e-003  8.1408039e-002  2.5329991e-001 -2.5680087e-001 -5.3915053e-001  9.8075671e-001 -2.4180082e-001  9.0904187e-001  3.1180735e-001 -1.2415873e-001  2.2774485e-001 -3.6357419e-001 -4.1244610e-001  2.9356819e-001 -5.6198259e-002  1.5819502e-001 -2.6719150e-001 -6.5606876e-001  2.4163018e-001  9.2751341e-001  1.5831907e-001  7.2605669e-002  5.8095826e-002  3.7885662e-001 -9.9513271e-001 -3.6700641e-001  2.8923081e-001  3.6430597e-001  9.7511288e-002  4.6971749e-001 -8.1353719e-001
  4.9613166e-002  3.3314260e-001  7.4143848e-001  1.4472148e+000  3.4221677e-001 -2.5700264e-001  7.9318561e-001  2.9767970e-001 -9.4855815e-002  1.4727173e-001  4.3052541e-001  6.1089843e-001  3.2094050e-001 -2.2207889e-002  5.8467017e-001  4.9145457e-001  4.4290238e-001 -1.7499005e-001  7.3778845e-002 -5.0153988e-001  6.2113642e-001 -9.2855676e-002  9.9834459e-001  1.2550951e-001  3.7051426e-001  2.4702550e-001  6.0457936e-001  1.1877856e+000  1.0251447e+000  9.8748050e-001  1.0594628e+000  6.6881348e-001  8.7679959e-001  4.1188510e-001  6.9295652e-001  7.5906399e-001  7.7282780e-001  1.3909440e+000  1.4186148e+000  7.2039768e-001  2.7997095e-001  3.8441512e-001  5.4399127e-001 -7.9175041e-002 -1.3990105e-002  7.7664284e-001 -2.5519198e-001  1.7151791e-002  8.4849316e-001  1.0349441e-001  4.4597439e-001  5.8701006e-001  1.2691640e-001  6.4816600e-001  6.9879670e-001  4.4163909e-001  6.8884510e-001  5.9253559e-002  8.4400072e-001  5.4366102e-001 -6.5942075e-001  2.0344838e-001  7.6362514e-001  1.8832676e-001  4.3025816e-001 -8.9812419e-002
 -1.7397865e+000 -1.7897774e-001  1.9487411e-001  3.1838014e-002  1.8063864e-001 -4.4134349e-001  8.5177832e-001 -9.7307751e-002  8.0897679e-002 -2.2206433e-001  5.5531476e-002  8.9962969e-001  3.2115885e-001  8.0439590e-002 -1.3078920e-001  3.8271031e-002 -1.0669269e-001 -2.7346895e-001 -3.1240844e-001 -6.5333894e-001  9.6749929e-001 -2.5907609e-001  9.2288949e-001  2.6016505e-001  3.5248803e-001 -1.0337398e+000  8.1009565e-001  1.0102590e+000  5.4672058e-001  4.0502494e-001  3.8406747e-001  2.9875953e-001  9.8056344e-001  7.2741221e-001  8.6603552e-002  2.5644611e-001  1.3596778e-001  2.1861751e-001  5.4042748e-001  5.5511436e-001 -2.0351384e-001  3.6724921e-001 -1.0675709e-001  7.5011269e-001  2.6067481e-001  3.2570292e-001 -1.2678435e-001  3.1793529e-001  3.0785078e-001  6.2995604e-001  5.6280761e-001  2.7381885e-001  2.4088995e-001  5.6453828e-001  2.7758941e-001  4.6726066e-001  1.2924193e-001  2.5815915e-001  2.7423826e-001  3.3275437e-001  2.3806441e-001 -6.4200650e-002 -1.4022301e-002  7.5637659e-001 -1.0740206e-001  1.4442631e+000
  8.1243834e-001 -3.0697773e-001  9.1474640e-001 -5.6027354e-001 -2.6052273e-001 -9.2678969e-001  2.5533941e-001 -4.2030857e-001  1.9679357e-001 -5.9199352e-001 -4.9436628e-001 -8.8383401e-001 -5.1391671e-002 -1.3759796e-001 -2.5760418e-001  9.0825703e-002 -6.1709859e-001  2.0337192e-001  1.4925543e-001 -4.9931897e-001 -2.7647791e-001 -8.5282360e-002 -5.7539350e-001 -4.4849769e-001 -2.5632880e-001  2.0029242e-001 -3.7969811e-001 -9.9434449e-003  3.4426317e-001 -7.5303768e-002 -4.3689461e-001 -4.6881435e-001  4.0029322e-002 -2.4647679e-001  5.1471820e-002 -2.4444268e-001 -1.5527723e-001  1.9658936e-001 -7.8155548e-003 -9.8525093e-001  6.2334777e-001 -4.0383683e-002  2.7149399e-001 -3.1781958e-002 -1.3145897e-001  7.8414493e-002 -3.8365410e-001 -2.9276839e-001  9.4381936e-002 -1.8515787e-001  2.8032897e-001  6.4059794e-001 -1.8878660e-001 -1.8765789e-001  4.7959834e-001  2.6484313e-001 -2.6542046e-001 -7.5309449e-005 -1.6649981e-001 -6.0901347e-001 -6.9011399e-001 -5.9408454e-002 -4.3824675e-001  4.2492024e-001 -8.3031357e-001 -1.7280303e-001
 -6.5210929e-001 -3.1659953e-001  5.9832612e-001 -1.8442037e-001 -2.6089877e-001  9.4949121e-001  5.3630475e-001  5.1524173e-002 -2.7106320e-001 -5.2472249e-001  4.6259020e-001 -5.2070291e-002 -4.1634273e-001  1.6461946e-001  6.3459022e-001  2.4076885e-001 -6.5654634e-001  3.1967200e-001  6.3303596e-001 -5.3719662e-001 -1.2823412e-001 -2.0817150e-001 -4.3976720e-001  1.5560074e-001 -8.9152821e-001 -3.2881555e-002  2.1441610e-001 -4.9634469e-001 -3.3913123e-001  1.4587891e-001 -4.5732753e-001 -9.2812446e-001 -2.9105034e-001 -6.1412533e-001 -7.6319910e-001 -9.9516766e-001  2.7800170e-001 -6.3390924e-001 -9.6047956e-001 -4.0075966e-001  7.4569624e-001 -4.1145859e-001  4.4032088e-001 -9.2159812e-001 -9.8765067e-002 -2.7645176e-001 -7.1839457e-001 -7.9889073e-002  3.9030917e-001 -8.1243534e-001  1.0913201e+000  1.1739602e+000  4.6338630e-001  3.2003532e-001  5.9101900e-001  3.3850365e-001 -9.2049676e-002 -1.5786405e-001  5.3790375e-002  5.5615433e-001  2.2540366e-001 -1.2561202e-001 -6.1867721e-001 -5.4343702e-001 -5.1975472e-001 -8.9009741e-001
  3.7828075e-001 -1.8217237e-001 -1.1168587e-001 -1.1780640e+000  3.6910605e-001 -3.7244425e-001  6.5024033e-002  1.8913649e-002  1.4836141e-001  2.4451549e-002 -4.7290013e-001 -2.0103870e-001 -1.2198486e-001  1.0302195e-001  2.4537287e-001  4.4137390e-001 -5.8022465e-001 -1.9835870e-001 -3.7475721e-001 -6.2548591e-001  6.0313945e-002  1.1042436e-001 -1.1144235e-001 -3.7577950e-001 -6.0624078e-002  1.3695410e-002 -9.3989841e-001 -1.0399699e+000 -1.0586173e+000  9.7668641e-001 -4.6294283e-001 -4.5699053e-001  7.9969519e-001 -3.2382434e-001 -6.4192279e-001 -6.4229606e-001  1.1016246e+000 -1.1816058e+000 -1.3152588e+000 -5.9633102e-001  1.4992743e-001  2.7864302e-001 -7.9315104e-001  3.6873357e-001  2.7024918e-001  4.4737343e-001 -6.9690800e-001 -1.6461879e-001 -9.9332375e-002  3.3658162e-001  9.1440643e-001  1.5683737e+000  8.0691396e-002  1.0674834e-001  5.0149976e-002  2.0989312e-001  4.8980489e-001  8.7027861e-001  3.4700400e-001 -3.0202220e-002  3.6072554e-001  6.1980430e-001  1.3246524e-001 -4.5285816e-001  5.4831336e-001  3.9657297e-001
  5.0965544e-001  2.5484940e-001  4.4153430e-001 -8.3703569e-001  2.3251827e-001  7.7427005e-001 -8.4797460e-002  3.3262834e-001  2.3954207e-001 -4.8730692e-002 -5.3264705e-002  4.2299304e-001 -1.5832770e-002  7.0385725e-001  7.3015855e-001  7.2278146e-001  4.5742210e-001  3.4199526e-001  2.0864138e-002  6.1409077e-001  4.0759163e-001  4.8120169e-001  1.0159201e+000 -8.6219477e-002  1.0783399e-001  4.2412078e-001 -2.1734483e-001 -1.5789445e+000 -1.2710532e+000  1.0664256e+000  9.1543046e-002 -4.1158166e-001 -3.3164533e-001 -6.7325289e-001 -6.0891963e-001 -1.4316484e-001  5.0539085e-002 -1.5839772e+000 -1.4609776e+000 -5.2583990e-001  3.0647985e-001  1.4569662e-001 -4.0051611e-001  1.5664971e-001  9.2330149e-002  5.1004019e-002 -2.8924674e-001 -5.1350146e-001  1.8645243e-001  2.4140801e-001  6.3509966e-001  8.7517726e-001  3.6015453e-001  2.0077234e-001 -2.4565909e-001  1.2120183e-001  2.7172826e-001 -2.1808737e-001 -3.0745342e-002 -1.8874708e-001  2.3595820e-001  3.1495456e-001  4.9987597e-001  4.1645275e-001  2.1142713e-001 -1.2197626e+000
  2.8822860e-001  1.2958572e+000 -8.3764879e-001 -2.5609903e-001  4.3828258e-001  2.7705114e-001 -7.6043824e-002  2.4412876e-001 -2.1560928e-001  6.4081437e-001  2.4457508e-001 -4.4447277e-001  2.6728247e-001  6.5651838e-001 -5.8847677e-001 -2.4790002e-001  1.0601647e+000 -2.3799492e-001  1.8836333e-001  6.0127255e-001  1.7631777e-001 -1.0675974e-001  1.8522700e-001  3.9303234e-001  3.1054287e-001 -2.0268143e-001 -3.3190020e-001 -5.6447774e-001 -4.2745914e-001 -3.9491337e-001  2.3287961e-001  3.0166472e-001  3.0212888e-001  3.1544284e-001 -1.6511838e-002  5.8846392e-002  6.0534249e-001 -7.9350773e-001 -2.2897375e-001 -3.1284057e-001  2.1004020e-001  5.6678822e-001  7.8356245e-001  7.1593565e-001 -8.6595741e-002  7.3262179e-001  6.6585469e-001 -5.8161567e-001 -9.6259148e-001  4.4401391e-001  1.8491716e-001 -1.4948746e-002  1.2326724e-001  1.1260952e-002 -9.0224789e-001 -3.7788242e-001  2.5373430e-001 -3.9249559e-001 -5.4391194e-002  3.2694982e-001  5.5018643e-001 -6.3522598e-003 -7.6698291e-001 -3.4006610e-001  1.1244527e+000  6.4344363e-001
  7.0458511e-001  2.1988472e-001 -5.0276867e-001 -1.1158259e-002 -1.2668200e-001 -1.0331016e+000 -5.1861567e-001 -5.2030473e-002 -1.7375469e-001  4.1317313e-001  3.1242769e-001 -5.9818524e-002  3.6873970e-001  3.8368673e-001 -2.4619083e-001 -5.4239162e-001  5.7284154e-003  9.8200913e-002  3.1297520e-001  3.1611716e-001 -4.4924810e-001  4.5987775e-001  3.4284479e-002  4.6503697e-001 -2.5660337e-001  1.3343019e-001 -6.4559670e-001 -1.4100623e+000 -6.9465722e-001  5.9384933e-001 -2.1849027e-001  1.0318860e-001  7.2033524e-001  4.9974498e-001  5.3313177e-001  1.2427896e-001  8.3103290e-001 -1.2777005e+000 -1.8203034e+000 -8.4656193e-001 -3.4642988e-001  1.6289217e-001  5.9413629e-001  5.1641089e-001  8.2750937e-002  9.9115128e-001  2.1507740e-001  3.1268036e-001  2.4208127e-001  1.6927265e-002 -5.0907127e-001 -1.7279937e-002  2.7673362e-001 -1.1970791e-001 -6.6104782e-001  3.9358372e-002  1.5441933e-001  2.4192596e-001 -7.1152725e-002 -5.7755196e-001 -1.8360490e-001  2.0667330e-001  6.2186809e-002 -1.2011209e+000 -6.1267731e-001 -5.3227891e-001
 -8.5826978e-001 -3.3282299e-001 -8.0278560e-001  4.7580672e-001  3.3439382e-001  4.2564035e-001  4.3044602e-001  1.0517477e+000  7.9051063e-002  7.8337483e-001  2.2193687e-001 -1.2771527e-001  6.3149638e-001  4.5796168e-001  1.8506074e-001  7.2866671e-001  1.2207113e+000  1.2338105e+000  3.9908636e-001  6.7119678e-001  7.7179447e-001  9.1181278e-003  1.1741297e+000 -2.7211916e-001  6.5366807e-001 -2.0250452e-001  8.8546403e-001  1.7033552e-001  3.1613693e-001  8.5236032e-001  5.0497118e-001  7.1427108e-001  1.1580458e+000  1.5855790e+000  1.0143449e+000  9.7119084e-001  1.3103998e+000  2.1696107e-001  5.4687849e-001  5.1962713e-001 -1.1293554e-001  3.8583414e-001 -1.2053296e-001  9.7484374e-001 -8.4666527e-002  1.0134434e+000  2.9721029e-001  1.0071220e+000  4.7753836e-001  1.0202104e+000 -2.4379707e-001 -9.6994137e-003  9.0905167e-001  3.0051507e-001  8.4320938e-001  7.2289316e-001  1.2518284e+000 -5.3750950e-001  6.9109511e-001  1.4414041e-001  6.3158256e-001  2.8436659e-001  4.5384403e-001 -1.8127686e-001 -5.4953335e-002  8.4396704e-001
 -2.5508233e-001 -7.8263236e-002 -7.7563403e-001  2.6254042e-001  2.5260676e-001  4.2325831e-001  3.0287269e-001  8.3458131e-001  2.6092189e-001  4.2827097e-001  6.6859927e-001 -6.3357950e-002 -7.5628606e-002  3.2471632e-002  2.1455425e-002  5.4374290e-001  7.2366636e-001  8.0936784e-001  1.8194676e-001 -1.0473160e-001  5.2964199e-001  2.7705031e-001  4.1930572e-001  1.9289458e-001  6.0565843e-001  4.0311385e-001  5.8814356e-001  7.9231157e-001  7.4295836e-001  6.1429474e-001  4.6039477e-001  9.3867164e-001  7.3233284e-001  6.8777672e-001  8.3938647e-001  1.1037651e+000  1.1173330e+000  7.7474424e-001  5.7610672e-001  9.1476871e-001  3.4117261e-001  3.6387545e-001  7.0918935e-001 -1.6374627e-001 -3.2722726e-002  5.5093730e-001 -1.2969616e-001 -2.4355679e-001 -5.2054685e-001  5.8637811e-001 -6.5249929e-002  2.4468953e-001  2.3766583e-001  2.3858917e-001 -7.0278463e-002  1.2011811e+000  2.9034963e-001 -3.3731632e-001  4.7217699e-001 -1.5210567e-002  1.5988705e+000  1.7789403e-001 -2.8708575e-001 -1.3011768e+000 -5.9227325e-002 -1.1604788e+000
 -6.2344092e-001 -3.1094239e-001  1.2501999e+000 -6.3524097e-003 -2.3254720e-001  1.1348818e+000  3.2161121e-001  4.0337329e-001 -9.6690183e-002  2.5613624e-001  2.0143460e-001  2.3934897e-001  1.6293364e-001  7.5837528e-001 -2.5775893e-001  2.2053682e-001  7.1444189e-001  2.7413598e-001 -3.7676669e-001  1.2314580e-001 -2.2592925e-001  1.5756127e-001 -8.1934732e-002 -1.5649335e+000  8.9028463e-002  5.3668865e-004  1.8580106e-001  1.0673438e+000  4.1419354e-001  5.9134987e-001  2.0181114e-001  5.1142732e-001 -5.7220270e-001  1.3478525e-001  5.3100580e-001  1.0797305e-001  4.4716076e-001 -3.9246204e-002  4.0597979e-001  5.0496578e-001 -4.9558695e-001 -3.9889320e-001 -1.3985551e+000 -9.1597071e-001 -5.9307320e-001 -9.3657779e-001 -6.1739776e-001 -7.4523716e-001 -2.3248775e-001 -3.2818794e-001 -5.7371031e-001 -9.3528325e-001  1.9245148e-001  1.3617207e-001 -7.0196135e-001  4.0681609e-001 -9.2217314e-002 -7.0707808e-001 -1.9862808e-001  4.0317986e-001  1.9174544e+000 -5.4087810e-001 -5.8494861e-001 -7.8916908e-001  2.5715541e-001  2.4217872e-001
 -5.0165559e-001 -1.1605052e-002 -9.2714597e-001 -1.1799195e-001  2.7620240e-001  2.0149982e+000  7.3561432e-001 -2.1506051e-002 -4.0500914e-001 -4.9322177e-001  3.0347859e-001  9.5240519e-001 -3.4425764e-001  1.3134858e+000  3.9974067e-002  4.0048065e-001  8.9453610e-002  2.5549061e-001  4.1727090e-001  5.6912950e-001  6.3318893e-001  3.7365721e-001 -8.7050867e-001 -4.3657880e-002 -4.1238371e-001 -3.0652779e-001  6.2936888e-001  1.1248417e+000  9.3308011e-001  2.1188247e-001  1.1222791e-001  2.8888763e-001 -2.5830279e-001  9.6296461e-002  9.6222009e-002  7.6068276e-001  1.8314004e-001  1.3775680e+000  1.8268209e+000  3.7347667e-001 -9.6088343e-001 -3.5345763e-001 -2.4574499e-001  2.3980524e-002 -1.9984121e-001 -3.8919663e-001  2.4665725e-001 -7.5225316e-001  6.1134255e-001 -6.2560010e-002 -8.9273671e-002 -2.6866491e-001  4.5263937e-001 -2.3637832e-001 -1.1863621e-001  1.0357819e-001 -7.8113209e-001  7.0424947e-002 -1.2201490e-001  4.2460351e-001  2.6654688e+000 -2.9764473e-001  7.3734846e-001 -4.3908325e-001 -5.2428873e-001  2.9588044e-001
 -1.3829624e-001  5.9338499e-002 -9.1923472e-001 -5.0363306e-001 -1.3924719e-001  4.0453787e-001  4.7652265e-001  2.1285358e-001  1.9770651e-001 -8.7029997e-002  6.5433053e-001  8.2749527e-001  7.0853328e-001  9.8717838e-001  1.6244457e-001  1.2009112e-001 -1.6534540e-001  5.9677238e-001  4.6801787e-001  2.4867967e-001  3.4036955e-001 -2.9520740e-002 -5.2055909e-001 -5.2525811e-001 -2.5049062e-001  4.0447804e-002  4.9232214e-001  2.0751231e-001  2.6453758e-002  6.1519063e-001 -1.7145874e-002  1.4634834e-001  3.5444038e-001  7.0956491e-001 -2.7245890e-001 -4.3117051e-001 -1.1559670e-001  8.2366406e-002  2.9568372e-001  8.5938094e-001 -5.5410371e-001 -1.0464321e-001 -9.5271954e-001 -1.5399226e-001 -1.7432433e-002 -4.6765640e-001 -3.3033187e-001 -3.2434916e-001  4.9551388e-001 -3.3639199e-001 -7.7961638e-002 -5.0949117e-001  3.8832784e-001 -1.3591488e-001  1.6227822e-001 -1.9395232e-001 -4.1919267e-001  4.5164555e-002 -3.7758213e-001  2.5161512e-001 -2.1158311e-001  2.0064353e-002  6.1813920e-001 -1.7374224e-001  3.0299451e-001  2.0887171e-001
  1.7110442e-001 -4.9632186e-001  1.1573299e+000 -1.0282895e+000 -2.1474952e-001 -9.1891272e-002  2.8723223e-001  2.5721334e-001  4.6723718e-001 -1.7153803e-001 -3.2099346e-001  7.6694693e-001  4.1820051e-001  2.2657145e-001 -2.2000480e-001 -9.8682220e-003 -5.5854139e-001 -3.6622978e-001 -1.1663425e+000  5.0461445e-001  7.9859099e-002 -7.6944187e-001  1.3681154e-001 -4.5450145e-001 -1.2197876e-001  2.7457362e-001  5.8233411e-001  1.0805663e+000  9.6021381e-001  1.2721031e-001  1.6206886e-001 -7.3341983e-002  4.5027002e-001  6.2429395e-001 -8.7009618e-002  5.3662445e-001 -3.4968494e-001  1.1755026e+000  1.0218503e+000  4.5202289e-001 -1.8542392e-001 -3.8710760e-001 -1.5470944e+000  4.5111414e-001 -7.4632352e-002 -1.8614543e+000 -7.0868163e-001 -8.8995094e-001  1.0622366e-001 -5.9101306e-001 -4.6040342e-001 -2.0643884e-001  9.6331040e-002 -5.0106860e-001  3.2590002e-001 -7.7141310e-002 -3.2538891e-001 -1.5542088e-001 -4.3332681e-001  3.7624978e-001  1.0443590e-001 -9.8852773e-002 -3.5834273e-001 -2.1505828e-001 -8.1641497e-001  1.1577594e+000
 -8.2473719e-001 -5.8882158e-002  4.1007057e-001  1.3136995e-001 -1.1614782e-001 -1.0162323e+000  5.1009662e-001 -1.2496008e-001  1.1935002e-001 -2.0401780e-001 -9.2018910e-001  4.3376076e-001  3.7145032e-001  1.1056614e-001  4.0424970e-002  1.1852211e-001 -9.0138099e-001 -2.0792730e-001 -5.2863925e-001  2.3690514e-002 -9.6673643e-002  1.5445296e-003 -4.5681898e-001  3.7961963e-001 -4.4379666e-003  6.8682937e-003  1.5549313e+000  2.0182925e+000  1.9452370e+000 -3.8157224e-002  1.2576454e+000  2.6916837e-001 -3.6420336e-001 -7.8223054e-002  6.4537920e-001  1.1682391e+000  2.1398865e-001  1.9311051e+000  2.3440670e+000  1.2967685e+000  4.6633033e-001  2.2680980e-001  4.5181271e-002 -6.7101178e-002  1.1833566e-001  4.2338884e-001 -2.7799409e-001  1.5564251e-001  2.2769128e-001 -4.2876462e-001 -3.4303486e-001 -1.2454927e-001  5.5667211e-001 -5.7184900e-002  1.6620008e+000  1.7364896e-001  1.4523005e-001  2.7299002e-001  4.4888517e-001  4.2920496e-001 -4.5132113e-003  9.7595421e-002 -1.1592799e+000  8.6951333e-001 -1.5899140e-001 -5.0323823e-001
 -3.1179167e-001  3.2866529e-001  1.4642565e-001 -2.3691837e-001  2.8471067e-001 -3.3058922e-001  3.3770473e-001 -4.9548564e-001 -1.4094070e-001  9.1245276e-002 -8.6693808e-001 -1.8192138e-002  4.1547639e-001  3.8285004e-002 -1.6872171e-001 -3.6120317e-001 -6.7562029e-001 -6.8721508e-001 -5.4699054e-001 -4.1077895e-001 -3.2538727e-001 -2.7584359e-001 -1.3521890e+000 -1.4435785e-001 -4.1166108e-001 -1.4054473e-001  7.7327329e-001  1.5983764e+000  1.5584355e+000 -7.7341013e-001  9.3475056e-003  2.6999675e-001 -7.2588439e-002  2.4266637e-001  6.2714153e-001  7.1657158e-001 -3.4689680e-001  1.5018853e+000  1.6438293e+000  1.0977152e+000  4.1135624e-001 -1.2505663e-001 -4.7994944e-001 -1.0970755e+000 -4.1380327e-001  4.7734873e-001 -1.8589944e-001  9.7969319e-001  7.5691781e-001 -7.2122189e-001 -2.1739646e-001 -7.7228142e-001  4.5938370e-001  2.5049587e-001  1.1107399e+000 -1.6299951e-001 -1.2951846e-001 -3.5129633e-001  2.6946682e-002  6.1647280e-001  4.4318055e-001 -4.5824077e-002 -3.9901813e-001  5.9835843e-001  1.2042077e-002 -5.5084007e-001
  8.6271300e-001  7.6097894e-001 -1.3272736e-001  6.2868756e-002  2.1882034e-001 -1.6043924e+000 -8.0326234e-001 -8.9743099e-001  3.5223382e-001  1.4782270e-002 -4.7061996e-001 -8.1964651e-001 -2.4056702e-001 -7.7158272e-001 -5.0825108e-001 -7.5417487e-001  7.9128839e-002 -7.3838327e-001 -2.8970410e-001  1.7241761e-001 -2.7806158e-002 -1.9084849e-001  7.2019502e-001  9.2852678e-001  5.0707136e-001  3.7937722e-001 -2.3916801e-001 -2.4985590e-001 -5.1520117e-001 -8.4151160e-001  1.5411950e-001  2.3367414e-001  8.0758140e-001  8.1698522e-001  1.1489973e+000  1.3463650e+000  8.2643885e-002 -1.8680640e-001 -5.1400799e-001 -4.0687249e-001  2.8067271e-001  8.3810954e-001  1.0524683e+000  1.5479924e+000  7.7970609e-001  2.5148945e-001  1.2545127e+000  8.8741462e-001  3.8002074e-001  6.7168245e-001 -6.1706363e-001 -1.2488683e-001  1.2551492e-001  5.3223045e-001 -3.9702331e-001 -2.2621880e-002 -4.3085946e-002 -1.1288432e-001  1.5365421e-001 -4.1370054e-001 -5.3690656e-001 -2.0349306e-001  6.2619896e-001 -4.1528683e-001  9.1141942e-001  6.2235066e-002
  3.5222870e-001  5.3291470e-001 -6.4146605e-001  1.1434516e-001 -5.5039546e-001 -1.2965229e+000 -3.3112538e-001 -4.3335892e-001 -3.2290711e-001 -9.4498486e-002 -4.0814982e-001 -6.0541140e-001 -1.6922606e-001 -3.6923486e-001 -6.1445769e-001 -6.3289391e-001 -9.9997995e-002 -2.2165448e-001  2.3897676e-001  3.7233925e-001  1.4788976e-001 -5.2037273e-002  2.0810967e-001  1.2990421e+000  3.1393643e-001  3.6214320e-001 -7.0413075e-001 -8.5099861e-001 -1.3178143e-001 -9.0383747e-001  2.2610030e-001  2.6124271e-001 -3.2095723e-001  3.5486447e-001  5.5118800e-001  3.0299534e-001 -6.7681995e-001  6.6083010e-001  3.6413498e-001 -5.8218386e-001  4.1225215e-001  6.7529940e-001  1.1772639e+000  3.1743070e-001  5.6747312e-001  4.9807652e-001  1.0256262e+000  1.0708929e+000  5.9205317e-001  5.1823386e-001 -4.8776956e-001 -4.5402447e-001  1.7693208e-001 -1.1382802e-001 -2.8868208e-001 -4.0558386e-001 -2.1433791e-001  2.8054417e-001 -1.6467507e-001  1.6421460e-001 -1.3237147e+000 -5.0305299e-001  1.0158466e+000  9.0036569e-001  2.3422242e-003  5.3214743e-002
  1.6575731e-001  2.0630220e-001  9.6402022e-002  6.8558835e-001  9.6360458e-002  6.5487484e-002 -1.5310179e-001 -4.9928116e-001 -1.1515527e-001 -2.0611728e-001  1.3638020e-001 -8.4142994e-001 -4.4940849e-001 -1.3649603e-002  1.9502809e-001 -5.2820314e-001  1.7860541e-001  1.9989295e-002 -7.0288741e-002  1.0123105e+000  4.0737354e-001  1.2141527e-001  8.5561338e-001  8.2899542e-001  2.8908756e-001  1.0280202e-001 -1.1655770e+000 -1.1104734e+000 -1.1121600e+000 -4.1184071e-001  3.8743298e-001 -5.4270376e-001  4.5644057e-001  1.7970771e-001 -5.0243698e-002  4.0392286e-001 -6.1200310e-001 -9.9820592e-001 -1.3713335e+000 -8.7189351e-001  1.8196223e-001  3.5730516e-001  1.2823043e+000  1.0281013e+000  1.0060447e+000  9.3551735e-001  9.0214292e-001  1.2946864e+000  3.2896760e-001  6.4941813e-001 -5.2275205e-001 -5.1484310e-003  4.0193452e-001  2.3467245e-001 -2.1278869e-001 -1.8322813e-002 -1.2128583e-001  4.5866984e-001 -5.2676797e-001  7.6404638e-002  2.4154365e-001 -4.3389958e-002  9.2062925e-001 -3.8027753e-001 -1.2890769e-001  1.2155939e+000
 -8.6443081e-001 -5.1511310e-001 -7.5544270e-002  3.6913585e-001 -4.9295468e-001 -7.8734399e-001 -8.7826531e-001 -8.2698012e-001 -1.8401933e-001 -6.5816202e-001 -4.3892621e-001 -1.1250108e+000 -6.2301165e-001 -1.1152530e+000 -7.3193908e-001 -7.5092923e-001 -6.6304293e-001 -5.0674361e-001  3.4614844e-002 -8.9458595e-001  1.0799044e-001  4.3792394e-001 -8.0998146e-001 -7.6081730e-001 -5.0020349e-001 -3.3985204e-001 -7.2771418e-001  7.0126473e-002 -6.8773509e-001 -1.5389286e+000 -2.2517711e+000 -1.2796453e+000 -1.6854105e+000 -1.5316139e+000 -1.2072466e+000 -2.3219670e+000 -1.1477189e+000 -1.0412532e+000 -6.7676367e-001 -9.1675369e-001 -6.3835496e-001 -5.0139356e-001  3.4861034e-001 -1.0939243e+000  2.9161114e-001 -7.8805219e-001  6.9545724e-001  3.4370832e-001 -1.2676456e-001 -1.9069793e-001 -1.1235864e+000 -7.8921298e-001 -8.6327293e-001 -2.7484423e-001 -6.9319088e-001 -6.5496837e-001 -9.2162412e-001  1.5312960e-001 -8.1768953e-001 -5.9452609e-001 -1.3198079e+000 -6.2551205e-001 -4.0951323e-002  3.2720504e-001 -6.1291786e-001 -7.6207867e-001
  2.2857677e+000 -1.3136159e-001 -6.1194638e-001  3.5999655e-001  7.2990718e-001 -8.9088155e-001  1.8194317e-001  6.3953780e-001 -4.8460737e-002  7.8638217e-002  5.4608237e-001  6.3309406e-002 -2.5235300e-001 -3.3888713e-001  6.2633339e-001  5.7893059e-001 -4.3441464e-002  6.4569010e-001  1.5166933e+000  7.2715415e-001  9.3072164e-001  1.0058689e+000  9.2004539e-001  4.4616922e-001  6.2976159e-001  1.1024572e-001  5.1611269e-001 -8.4227889e-001 -2.6932753e-001 -2.1006284e-002 -1.8675503e-001  3.4788153e-001 -1.3495575e-001  9.7094016e-002  1.2590155e-001 -5.1876401e-002  4.6987387e-001 -1.2294027e+000 -1.2110300e+000 -1.9456119e-002  2.4467027e-003  4.0817429e-001 -2.4895241e-001  3.7914999e-001  1.1097266e+000  5.1446713e-001  8.1834652e-001  1.5465247e+000 -1.5915789e-001  2.6444511e-001  1.6192014e-001 -3.1672674e-001 -2.6198857e-002  1.3931942e-001 -4.4497958e-002 -2.0083748e-001 -8.6672104e-003 -1.4036042e-001  6.1893499e-001  3.2514370e-001 -1.3329439e+000  5.8972368e-001 -6.2080996e-001  1.1978570e+000  4.5077200e-001  8.5566331e-001
 -7.3052911e-001  7.7072333e-001 -3.7981926e-001  6.2369057e-001  3.5408074e-001 -4.7854596e-001 -1.5027595e-001 -4.5961837e-001 -3.7056910e-002 -6.2468862e-001 -2.7375799e-001 -3.6519868e-001  3.3374406e-001 -3.5120037e-001 -2.7019327e-001 -1.1413601e-001 -9.3608193e-001  1.1957748e-001  7.1988485e-001  7.2843525e-002 -5.3794336e-001  7.6874844e-001  4.8709305e-001  4.6224033e-001  6.2680367e-001  7.3208377e-001 -6.5857886e-001 -1.4414540e+000 -1.0995727e+000 -2.7339502e-001 -7.8977997e-001 -9.6714904e-001 -6.0741188e-001 -1.8781076e-001 -1.1744268e-001  1.6894969e-002 -6.3203552e-002 -1.6921208e+000 -1.1357788e+000 -6.9699024e-001  6.5096623e-001  6.6954716e-001  9.4645315e-001  8.8357649e-001  1.1876232e+000  4.5424697e-001  1.5145875e-001  2.1206674e+000 -3.6153994e-001 -5.3714175e-001  1.3361016e-001  1.5466879e-001 -2.4642596e-001 -6.0243560e-002  3.5793072e-001 -2.1730424e-001 -5.4443908e-004 -2.3949925e-002 -2.2255623e-001 -2.4361475e-001 -7.0615308e-001  1.6807791e-001  4.8642515e-001  8.1323120e-001 -5.3883894e-001 -4.2654519e-001
  9.9766448e-001  8.3664359e-001  7.0474556e-003  1.1017930e-001  7.4076375e-001 -6.7690682e-001 -2.2873203e-001 -1.6563224e-001  2.4937799e-001  2.7845318e-001  5.0806887e-001  5.8103433e-001  3.7443474e-001  2.3666209e-002 -4.9466601e-001 -2.1728006e-001  8.6879853e-001  6.9531261e-001  1.6605943e+000  1.2245564e-001  4.6586027e-001  9.1764498e-001  6.4334487e-001  9.2266832e-001  6.8068547e-001  5.7841017e-003  3.2179216e-001 -6.2096303e-001 -7.3022195e-001 -6.2633685e-001 -9.4939184e-001 -6.1504324e-001 -7.1607161e-001 -5.7336023e-001 -6.0872464e-001 -2.9122534e-001 -2.9808053e-002 -1.1038251e+000 -1.0748082e+000 -1.6778247e-001  4.5893222e-001  3.3008374e-001  1.7659160e-001  1.0956404e+000  5.8590300e-001  5.5675113e-001  5.9272931e-001  1.2363432e+000 -7.1324245e-001 -9.5094595e-002 -6.9617181e-002 -2.0320705e-001 -3.7549099e-002  4.0597913e-001  2.8884176e-001 -2.4236271e-001  6.9235236e-002  2.0457269e-002 -5.3093779e-004  6.3658160e-001 -4.4095605e-001  6.0831591e-001  1.1609456e+000 -6.4335740e-001  5.9919793e-002  2.3544296e-001
 -8.9111703e-001  1.2220160e-001 -9.4797072e-001  7.9561020e-001  7.1308121e-001  4.8761143e-001  1.0961709e-001 -1.3485222e-001 -2.2403299e-001  5.5642968e-001 -1.2968231e-001 -3.4326662e-001 -4.5039113e-001 -1.1899896e-002 -7.2365158e-001 -4.8606189e-001 -2.4906464e-001  6.0647121e-001  4.6469706e-001  1.1597129e-001  5.2854389e-001 -2.6706392e-001  2.8614316e-001  9.2923247e-002  1.5517444e-001  2.3820606e-001  8.6608538e-001  3.2600806e-001 -8.2855885e-002 -1.7378861e-001  9.5557470e-002 -6.2185949e-002  2.3785920e-001  2.7168384e-001  1.2814543e-001  3.6128250e-001  6.3205197e-002 -1.8193518e-001  6.0446820e-002  9.9014401e-001  3.5015606e-001  1.3677240e-001  9.3177081e-001 -7.9015415e-002 -1.3311536e-001  6.2470042e-001 -6.9217705e-002  2.1374482e-001 -2.0542326e-001  2.3253426e-001  1.8845846e-001 -4.7758637e-001  3.0896991e-001  3.1966799e-001 -2.2429540e-001 -7.5494402e-001  5.1284892e-001  3.9959683e-001  1.5825520e-001  4.0652433e-001 -3.4835800e-001  6.2364169e-001  1.7237481e+000 -1.1227211e-001  4.1462530e-001 -1.1255565e-001
  1.4593633e+000  4.9724714e-001  1.4519779e+000  1.5091381e+000  8.6623184e-001 -4.5792804e-002 -3.4733411e-001  3.1956338e-001  8.5109169e-001  4.8555571e-001  5.0170865e-001  1.6807054e-001  5.0188331e-001  2.3972181e-001 -1.3056119e-001 -1.5175842e-001  4.2928853e-002  1.0834755e+000  4.3844607e-001  6.3539820e-001 -5.5081783e-001  4.1564986e-001  5.2274522e-001  2.1597572e-001  4.6352109e-001  1.5553548e-001  2.2139663e-001  3.8522107e-001  1.3749228e-001 -2.0159459e-001  5.6286457e-001  6.1972360e-001  5.3842610e-001  7.3338284e-001  5.6005163e-001  5.4514118e-001  1.4483663e-001 -1.3800641e-001 -1.8858561e-001 -2.3403554e-001  4.3152113e-001  3.6875371e-001  6.0897482e-001  1.3213350e+000 -8.6773547e-002  7.1933754e-001  4.2452407e-001  4.3323800e-001 -3.6722447e-001  6.3342687e-001 -3.8828684e-001 -3.4256596e-001  2.4748964e-001  1.6023384e-001 -4.3403912e-001  1.7099349e-001  5.9278032e-001  6.8790308e-001  4.4354331e-001  1.7293439e-001  9.6500153e-002  5.6070337e-001  1.2265505e+000 -4.7299231e-001  6.1672982e-001  3.8516157e-001
 -5.1147192e-001  5.6555212e-002 -1.5943517e+000 -6.8882227e-001  5.2815807e-001  5.4034088e-001  3.5357203e-001  6.5922257e-001  5.3574351e-001  1.4884553e-001  8.7282416e-001 -1.0728463e-001  1.8617216e-001 -1.6521596e-001  4.2430763e-001  4.7424058e-001  1.1726830e+000  7.0087138e-001  1.7348261e-001  1.2320500e+000 -4.3841773e-001 -1.6319027e-001  1.1607893e+000 -5.8447037e-001  4.2722485e-001  4.4073171e-002  7.1403156e-001  5.3950358e-001  6.0260097e-001  3.1881329e-002  4.5461761e-001  1.4735230e-001  1.2263943e+000  8.1919651e-001  2.5667359e-001  1.7689997e-001  1.0834651e-001  1.2539323e+000  5.3273569e-001  8.6809406e-001  4.2580890e-002 -1.0031195e-001  3.0026620e-001  1.8579950e-001  4.9269338e-001  1.5746288e-001  3.8410134e-001  2.5252225e-001  1.0366505e-001  1.8973820e-001  1.8418506e-001 -2.1588784e-001  2.3487721e-002  1.5341708e-001 -1.1861245e-002 -1.2667030e-001  2.0986982e-001 -3.0392308e-003  4.4540663e-001  5.4051542e-001  3.4286205e-001  1.0681059e+000 -2.9746347e-001  7.3323986e-002  7.6967371e-001  9.4042938e-001
  3.6267112e-001  9.7124317e-001 -1.5571235e+000 -6.7632285e-001  4.9092668e-001 -3.4701527e-001  1.5699268e-001  2.6879625e-001  1.5989715e-001  5.9868405e-001  1.0076130e-001 -4.5006575e-001 -3.6993713e-001 -4.9644074e-001  2.2508040e-001  1.6675198e-001  6.4057505e-001  7.6158461e-001 -2.0299151e-001  3.9252381e-001 -5.3062500e-001 -1.4670508e-001 -5.4712768e-001 -6.5551384e-001 -5.5564176e-001 -3.5877785e-001 -2.4762749e-002  2.6583570e-002  4.9255384e-001  3.3690995e-001 -4.2139369e-001  2.6274814e-001  1.2895868e-001  3.2820762e-002 -5.6667305e-001 -7.7366648e-001 -3.0194193e-001 -3.3483895e-002  1.4609901e-001  8.6960436e-002 -6.4807580e-001 -6.6569777e-001  2.8704958e-001 -6.9362723e-001 -3.9909605e-001 -1.8602392e-001 -2.1135640e-002  1.7229185e-001 -5.1233019e-001 -8.9059320e-001 -4.7542500e-001  1.0164532e-002 -5.2869155e-001 -9.3186321e-002  3.8863908e-001 -1.0840422e-001 -1.3674390e-001  7.1024880e-002  3.1497400e-001  4.4916882e-001  4.4830341e-001  2.7149436e-003 -1.1161913e+000 -1.4418289e+000 -6.6277172e-001 -1.4013045e+000
  6.4664745e-002 -3.9327061e-001 -1.2417937e+000 -5.9222726e-001  2.7405708e-001  6.2631532e-001  8.6947937e-001  1.9564887e-001  8.2251925e-002 -2.7706568e-003 -1.5671393e-001  5.6265081e-001 -3.2450499e-001  2.7292740e-001  9.1220499e-002  4.6295953e-001  7.5818773e-003  6.4817429e-001  1.6403776e-001  5.5704807e-001  6.0661245e-002  1.8932920e-001  4.6531237e-001 -3.5299019e-001 -5.6531468e-001 -2.8253734e-001  6.2593039e-001  1.1074814e+000  7.2966351e-001  1.3539585e-001 -1.6703020e-001 -1.3733528e-001 -5.8449176e-001 -1.2219815e+000 -9.6977879e-001  1.3325041e-001 -9.4131131e-001  3.4194016e-001  1.0209216e+000  3.0336584e-001 -6.1286038e-001 -6.6849929e-001 -3.6095420e-001 -3.4049381e-001 -4.4145621e-002 -2.9970333e-001  3.6294831e-002  4.6264272e-001 -4.4313630e-001 -7.2831143e-001 -6.1063837e-001 -3.7658404e-001 -2.1448093e-001 -8.1409521e-001  1.0450923e-001 -2.9179597e-001 -9.0008403e-001  4.2176194e-001 -7.0329941e-001  6.0986628e-001 -9.7328366e-002  3.5854882e-001 -1.0873401e+000 -1.3960763e+000 -2.5479413e-001 -4.1588285e-001
  1.0877990e-001  1.4430794e-001 -6.7680187e-001 -1.6612968e+000 -2.8329869e-001 -9.3313344e-001 -2.5312953e-001  1.6007468e-001  3.0753393e-001  5.1089410e-001 -5.9343666e-002  3.3897138e-001 -4.5033954e-001 -2.8684986e-001 -1.3244999e-001 -1.1555547e-001  5.0498033e-001  5.0884653e-001  2.5658590e-001  1.4188827e-001  6.6675911e-001  3.9118113e-001 -5.1510379e-001 -1.6125103e+000 -5.5348646e-001 -6.9290342e-001 -5.3101754e-001 -6.9243295e-001 -5.0627084e-001 -5.0076708e-001 -2.3145171e-001 -1.9634552e-001 -4.4501353e-001  3.1727728e-001 -9.4561520e-001 -2.0287818e-001  1.8293229e-001 -1.1256676e+000 -7.9313346e-001 -2.9964286e-001 -4.8723027e-001 -6.6128809e-001 -1.5158848e+000 -8.4714439e-001 -9.3329719e-001  9.2856084e-001  8.7765453e-002  1.5738945e-001 -4.4546972e-001 -2.3706745e-001 -2.9381834e-001 -4.2671839e-001 -3.6613689e-001 -1.6745109e-001  3.1633296e-001 -4.9030825e-001 -3.7564136e-001  5.3361137e-001 -5.8440140e-001 -2.8155861e-001 -1.2949143e+000  3.2551316e-001  7.7199442e-002 -6.3882653e-001 -2.0371423e-001 -1.2161526e-001
  4.3294370e-001  2.4977320e-001  1.4829779e-001  1.1187203e+000  3.6151393e-002  4.3576596e-001  3.7594219e-002  3.1724508e-001  3.6750138e-001  5.0903667e-001  1.1575791e+000  5.0110343e-001  4.9933970e-001  7.8171173e-001  4.5830845e-001  3.2153004e-001  4.4412700e-001  6.7461200e-001  5.2556775e-001 -1.5252454e-001  5.8153089e-001  7.8722153e-001 -1.0296757e-001  2.0975817e-001  3.6020502e-001  9.5529836e-001  2.3901373e-001  9.5557994e-001  8.5492860e-001  1.0951541e+000  8.6632101e-001  5.6318715e-001  8.4948390e-001  2.7136172e-001  1.9311083e-001 -1.2719004e-001  6.5106339e-001  1.3277225e+000  1.1409557e+000  4.5882500e-001  7.0688865e-001  2.5610202e-001 -1.6332009e-001 -2.3444626e-001  8.6689180e-003  1.0047197e+000 -3.3877556e-001  4.0910497e-002  7.3132178e-001  6.9844574e-001  6.4633027e-001 -2.2469215e-001  4.6478552e-001  4.3231719e-001  5.6292832e-001  4.5439535e-001  6.1798745e-001  6.3875347e-002 -1.0348412e-001 -2.1956925e-001  1.1769858e+000  3.9676368e-001  6.2720167e-001  1.0578752e-001 -2.8309500e-002  1.2029207e+000
 -7.1577860e-001 -5.1986326e-002 -5.4633380e-001 -3.8322594e-001 -3.5032781e-001 -1.2552565e+000 -6.4411167e-001 -5.9719417e-001 -3.8484959e-001  1.8941201e-001  6.2758293e-001  9.1266581e-001  1.8617214e-001  4.6802437e-001 -3.8821777e-001 -7.2556350e-002 -2.8067180e-001 -8.8003580e-001 -4.3144095e-001 -1.0619870e+000 -3.6371310e-001  1.4573470e-001 -2.3713133e-001  1.6641009e-001 -2.7622020e-001 -1.3675409e-001 -4.7031577e-001 -4.4360956e-001  6.2557959e-002  6.6803994e-001 -6.7211024e-001 -4.4413788e-001 -3.3960989e-001 -2.5846816e-001 -4.3223716e-001 -7.3496430e-001  3.7339477e-001 -8.1506683e-001 -7.0564537e-001 -8.8355847e-001 -1.4203198e-001 -4.3621553e-003 -9.8897979e-001 -8.2759288e-001  6.9250873e-002  9.9545858e-001 -7.6472160e-001 -2.7045500e-001  4.3157560e-002 -1.4064996e-001 -1.1404770e-001 -1.8707718e-001  4.2880640e-001  2.2284680e-001  4.4955878e-001  4.1754649e-002  4.7411069e-001  2.7569146e-001 -3.4921350e-001 -4.3767643e-001 -9.6154935e-001 -1.1262872e-001  1.8508788e-001  1.1810570e+000  1.9313507e-001  7.5386941e-001
  5.9115732e-001  2.6738735e-001  5.5588848e-002  1.9232483e-001 -1.4967712e-001  8.6757199e-001 -4.5133710e-002  7.7787380e-002  2.0624573e-001 -2.7204385e-001  2.3576260e-002  3.8331151e-001  2.9583691e-001  4.5230514e-001  2.0499909e-001  1.5704402e-001  3.8181703e-001 -5.4622206e-001 -3.5257703e-001  3.3896420e-001 -4.1032484e-001 -4.2130473e-002  1.0368224e+000  1.2381369e-001  1.1822734e-001  6.2536716e-001  8.5689825e-002 -4.1262769e-001  1.6013652e-001  4.6761561e-001  4.5372138e-001  5.3910904e-001  4.4187462e-001  1.3209825e-001  2.0022120e-001  4.3805786e-001  2.5552733e-003  3.1886031e-002 -6.6325173e-001 -7.3413736e-003  6.0778509e-002  2.5751530e-001  7.3919280e-001  1.4312565e+000  2.1714040e-001 -3.7266387e-002  4.2559277e-001 -6.3391785e-001  9.0279609e-001  4.9231684e-001  4.0347785e-001  8.7104163e-002  4.3157429e-001  1.6943002e-002 -9.0003281e-001  5.2128815e-001 -1.2316017e-001  2.2019558e-001  3.4281127e-001 -1.9364975e-001  2.8494929e-001  2.0803391e-001  6.7874924e-001 -3.1302227e-001  4.8001752e-001  5.8173918e-001
 -3.0889375e-001 -7.0475688e-002  1.0460153e-001 -6.5158049e-001  1.3848112e-001  5.4925879e-003 -3.1062091e-001 -2.2518149e-001  4.8796662e-001 -3.3717982e-001 -6.0275538e-001 -4.3850541e-001  7.5725910e-002 -2.4364586e-001  7.2369589e-002  1.2624711e-001  4.0223289e-001 -5.3268518e-001 -1.5424288e-001 -6.4401432e-001 -6.4786569e-001 -1.2271724e-001 -2.4790344e-001  1.6764594e-001 -4.0278696e-001 -1.1262517e-001  2.1658253e-001 -7.5616539e-001  2.6903885e-001 -1.7406544e-001 -5.9311867e-002  2.7887979e-002 -5.4545605e-001  3.4154849e-001  5.7580320e-001  5.5478771e-002  4.9154326e-001  6.1051225e-001  6.7579600e-003 -8.4659292e-002 -1.0205189e-001 -1.4076269e-001 -8.4520284e-001 -3.7302830e-001 -4.4350892e-002 -7.7683442e-001 -4.9135853e-002 -1.3018689e+000  4.7322138e-001 -4.5981690e-002  2.5300387e-001  4.3733847e-001  2.7298596e-001  2.0899698e-001  4.2610741e-003  2.6921592e-001  7.5772874e-002  4.3057381e-001  8.0129955e-001 -2.9610914e-001 -2.0731733e-001  6.9139819e-001 -7.2321941e-001  2.1719375e-001  9.3810368e-001 -6.2394455e-001
  3.1565497e-001 -2.1488762e-001  3.1051494e-001 -9.6001248e-001 -1.0274487e+000  8.8828158e-001 -7.3652960e-001 -4.1090195e-001 -2.5169105e-001 -1.8725659e-001 -6.9634924e-001  6.9884301e-001 -1.8996645e-001  1.0864427e-001  6.2795457e-002  2.5277895e-001 -6.9120436e-001 -3.2085618e-001  2.9690704e-001 -4.7227296e-001 -8.4692629e-001 -5.0365049e-002 -7.4961592e-001  1.5072156e-001 -3.7065282e-001  8.2554479e-002 -4.0290885e-001 -5.3711605e-001 -7.9560492e-001  3.7247218e-001 -2.2390025e-001 -8.4942055e-002  4.5972786e-001 -8.0785447e-001  2.7538843e-001  1.2017741e-001  3.0532871e-001 -6.9771499e-001 -2.8529513e-002 -1.6088003e-001 -2.9227143e-001 -7.6157076e-001 -5.4118283e-002 -1.4906108e+000 -4.4475083e-001 -1.1496484e+000 -1.3473369e+000 -1.2448664e+000 -3.4671799e-001 -1.0003309e+000  2.8671204e-001  7.3462351e-002 -2.7653094e-001 -3.5308864e-001 -4.4503618e-001  8.0204142e-002 -4.1717359e-001 -2.1317419e-001 -2.9301163e-001 -4.7431215e-001  1.0747835e+000 -2.4223593e-001 -1.2132021e+000  1.8074530e+000  1.1334320e-001 -2.7925343e-001
  2.8541706e-001 -2.8725905e-001  1.4246562e+000 -1.2588559e+000 -9.3586336e-001 -2.7671441e-001 -3.3238782e-001 -3.3931427e-001 -1.0255022e+000 -6.3285535e-001 -8.1523099e-001 -1.1327472e+000 -6.9361838e-001 -2.7749248e-001  1.2179300e-001  1.9641195e-001 -6.1445830e-001 -5.1388349e-001 -7.4490698e-001 -4.4662636e-001  1.2123477e-001 -1.5704059e-001  2.9331857e-001  2.7712601e-001 -2.8557449e-001 -3.9099745e-002 -6.0020043e-001 -2.6795398e-001 -8.7040986e-001  4.5663882e-002 -7.2564607e-001 -3.8521391e-001 -1.8412534e-001 -1.7978662e-001  5.4320881e-002 -9.6095533e-001  1.7022708e-001 -2.1050257e-001 -4.6425882e-001 -2.8317775e-001 -1.4085569e-001 -3.9345636e-001 -2.1864843e-001  4.6679805e-001 -2.5368200e-001 -1.1255595e+000 -1.1364208e+000 -1.1234600e+000 -6.5451728e-001 -1.1988009e-001  5.0613668e-001  6.5273295e-001 -5.0406103e-001 -2.3378522e-001 -8.5409747e-001  3.1500354e-001 -3.0992443e-001 -5.6734968e-001  8.7575916e-002 -2.8870726e-001  3.2833497e-001 -5.3708914e-001 -5.4389088e-001  5.4050050e-001 -4.6695791e-001  8.2455637e-001
 -7.2076647e-001 -7.4926882e-001  5.6881860e-001 -2.5830668e-002 -4.5684890e-001  3.5371102e-001  2.8163457e-001  1.1174785e-001 -7.4892468e-001 -5.2994932e-001 -4.7915491e-001  4.6585682e-001 -5.3392521e-001 -3.0417580e-002  5.0974853e-001  9.0992387e-002 -6.0233921e-001 -1.0517589e+000 -7.5639472e-001 -3.1278909e-001  2.6376233e-002 -3.3348745e-001 -6.1753146e-001 -3.0661775e-002 -1.4452138e-001  2.6349404e-001 -1.2308458e-001  5.1971057e-001  2.4975364e-001  5.7570388e-001 -8.1250663e-003 -8.0301244e-001  6.4906610e-001  4.0078604e-001 -5.9827624e-001 -3.9609180e-001  2.5403557e-002  2.3006076e-001  6.7652123e-001 -5.6641035e-002  8.7316556e-001 -1.0219108e-001  5.7552295e-002 -8.9120035e-001 -3.5642450e-001 -4.3793052e-001 -4.0249793e-001 -2.4312518e-001 -5.0679183e-001 -5.3997889e-001  5.8747930e-001  6.4092771e-001  4.2832242e-001 -1.6604153e-001 -6.7556130e-001 -4.4165217e-001 -2.3661259e-001 -1.8102719e-001  9.2656463e-002  9.9137079e-002  8.3134670e-001 -5.4806227e-001 -2.3956046e-001  4.2212779e-001  5.2185571e-002  1.4956669e-002
 -4.1085596e-002 -1.4569926e-001 -5.0026027e-001 -3.5863777e-001  2.5334111e-001  7.4771621e-002  5.1516206e-001  5.6326102e-001 -4.5394593e-001 -2.8467636e-001 -2.0439885e-001  1.5848747e-002 -2.1819751e-001 -2.6753980e-001  9.3412900e-002 -9.9058063e-002 -1.1794004e+000 -8.1052526e-001 -7.0379253e-001  2.6546584e-001  3.5112246e-001  9.1452549e-003  4.7104812e-001  3.9091463e-001 -4.1323615e-001 -2.7528237e-001  9.5842316e-001  3.3612023e-001  4.5234181e-001  6.7213309e-001  3.8187116e-001  4.1065313e-001 -5.8792145e-001 -5.2717285e-001  2.2651179e-001  1.3829607e-001  1.0284879e+000  2.4077513e-001  7.9465946e-001  6.0855355e-001  2.0219471e-001 -2.4663787e-001  4.9270727e-001 -8.6771808e-001 -5.3379140e-001  4.8206432e-001  1.7892257e-001 -3.1276748e-001 -1.2089558e+000 -5.6110182e-001  6.6395412e-001  1.0201611e+000 -1.3299926e-001 -5.5552355e-001 -2.9986995e-001 -1.6924999e-001 -5.0720847e-001  4.8590426e-002  8.8488367e-002  1.7750267e-001 -5.7517266e-001  1.4370601e-001 -5.2538529e-003  6.0921373e-001 -8.5098662e-002  1.6996600e-001
 -9.5325209e-001 -3.2665587e-001  1.1591918e+000 -3.1422596e-001 -1.1457064e-002  1.1345889e+000  3.3395475e-001 -1.8352395e-002 -7.6453266e-001 -6.7628714e-001 -9.2992006e-001 -4.6594212e-001 -4.7901059e-001  1.6859295e-001  6.5715292e-001  2.8189516e-001 -4.0727860e-001 -8.2294661e-001 -1.4032088e+000 -2.1967015e-001  1.1325655e-001 -1.2796805e-001 -1.1093069e+000  1.1103295e+000 -8.1780614e-001  2.4732349e-002  4.7123712e-001  1.4605058e+000  4.5293578e-001  9.8786120e-001  1.5603821e-001  1.2441831e-001 -8.9005782e-001 -3.5485716e-001 -1.0594731e-001  2.9564215e-001  8.8614200e-001  1.0325237e+000  1.9248731e+000  1.0144272e+000  3.9631895e-001 -4.6195645e-001  1.0494376e-001 -9.7200530e-001 -2.6936602e-001  1.7281150e-001 -3.0020072e-001 -1.1580696e+000  3.1237518e-001 -6.7518712e-001  6.9733872e-001  3.9881388e-001  9.6423594e-003 -4.1750623e-001  6.2842623e-002 -5.3651835e-001 -2.5194566e-001  9.3184140e-002  5.0682990e-002  4.1585242e-001  1.2580378e-001 -2.3955274e-001  1.0379238e+000  1.2585931e-001  3.8121902e-001  7.9800357e-001
 -1.2699926e+000 -2.6605921e-001 -9.8388006e-002  1.1685048e-001 -1.2779912e-001  7.5604217e-001  1.9500279e-001  3.4862593e-001 -2.2356154e-001 -1.3610268e-001 -6.7539150e-001  1.1696488e-001 -3.7193421e-001  1.5478251e-001  7.2106709e-001  2.2355500e-001 -4.3509179e-001 -1.4310596e+000 -8.6140157e-001 -2.6473524e-003 -7.9588208e-001 -6.3629680e-001 -1.3072114e+000 -1.0226751e-001 -9.6408963e-001 -5.0530270e-002  9.3156933e-001  6.6191026e-001  9.2906529e-001  1.1815970e+000  1.5742367e+000  8.4020987e-001 -5.4945012e-002  3.8328140e-002  8.2057464e-001  8.0880203e-001  7.2722691e-001  9.3996587e-001  8.0893875e-001  5.4657539e-001  6.8996411e-001  4.6970188e-003 -3.7768404e-001 -5.6103322e-001  7.2766127e-002  1.4511254e-001  7.8363268e-001 -1.1006657e+000  5.8613484e-002  4.3900096e-001  8.5255544e-001  7.0131728e-001  4.8469895e-001 -1.3274302e-003 -3.4494689e-001 -2.6732537e-001 -1.1080943e-001  3.3972622e-002  1.1714768e-001 -3.8387687e-001  3.8245226e-001 -3.4827997e-001  5.4165831e-002  2.0344625e-001  4.2014688e-001 -1.9372941e-001
  8.9701737e-001  3.1574381e-002  7.1695517e-001 -1.0394601e+000 -4.6289161e-002 -9.5081436e-002  2.9001934e-001  1.5151992e-001 -2.2072551e-001 -3.9251988e-001 -8.5545702e-001  1.3359740e-001 -3.4960372e-001  1.7914802e-001  7.3445126e-001  6.3963804e-001 -9.7203063e-001 -1.1455781e+000 -1.7656828e+000 -7.5821354e-001 -1.0542870e+000 -1.2899839e+000  1.5039497e-001 -4.7871003e-001 -6.0172404e-001 -1.4405970e-001  5.5180118e-001  1.4733384e+000  1.0168788e+000  3.5680942e-001  8.4692825e-002  6.2675906e-002 -1.2593498e-003  2.0703092e-002  6.7128220e-001  3.6162969e-001  5.7555469e-002  1.6036702e+000  1.0641526e+000  1.0494429e-001 -1.8156829e-001 -2.8591916e-001 -4.5533473e-001  1.9734503e-001 -6.0635162e-001 -3.6145923e-001  4.7478049e-002 -7.4048097e-001 -3.8808612e-001  4.6222218e-001  3.8352418e-001  1.1660230e-001  2.7507640e-002 -1.3866459e-001  2.6118018e-001  2.6113350e-001  1.5864500e-001 -3.5608607e-001  2.2601842e-001 -2.3906732e-001  1.2122953e-001 -2.3616314e-001 -1.0840312e+000  5.3945824e-001  5.3868004e-001  3.3289253e-001
 -4.9849842e-001  9.5506903e-002  2.3482675e+000  4.2664466e-001  1.8177046e-001  1.3083491e+000  1.1228230e+000 -1.5886368e-001  1.0948658e-002 -1.7913110e-001 -6.5813279e-001  8.3189690e-001  5.3382377e-001  5.2684115e-001  4.1269995e-001  7.8650458e-001 -7.7954505e-001 -8.7768584e-001 -2.6028550e-001 -7.0459609e-001 -9.6477212e-001 -1.1955083e+000  9.6244934e-002  3.5072185e-001  5.1515847e-002  6.2500518e-001  4.5687561e-001  7.1502465e-001  8.0001248e-001  6.3366528e-001  1.2736077e+000  8.4046628e-001  9.4798706e-001  1.1117320e+000  1.0502067e+000  1.2690357e+000  4.2840034e-001  1.5145879e+000 -4.0534935e-002  3.5887327e-002  6.8545348e-001  6.2515881e-001  2.4488357e-002  9.8166265e-001  1.7433828e-001 -1.3872576e-001 -1.4831345e-002  3.7802864e-001  8.8718139e-001  1.7524928e-001  8.1792474e-001  6.0616629e-001  5.6479975e-001  5.4683170e-001  4.3968428e-001  9.6391197e-002  4.2914854e-001  1.0055685e-001  1.4653187e-001  9.9432584e-002  5.2429097e-001 -7.1598261e-001  3.8398030e-001 -1.5729796e-001  2.7347287e-001  5.9341419e-001
 -1.4953728e-001 -6.0308199e-001 -3.2619453e-001 -2.4003054e-001 -1.9411932e-001  2.4192355e-001 -5.1644585e-002  1.5123251e-001  1.4495813e-001 -2.2845247e-001 -5.3504452e-001 -4.8762395e-001  3.2447827e-001  1.7077408e-002  1.5517904e-001  9.2595379e-003 -1.8480752e-001  1.9410018e-001 -2.4184691e-001 -1.3630326e+000 -4.0604373e-001 -9.4527838e-001 -9.2914009e-001 -4.8147820e-001 -7.1574339e-001 -1.4391545e-001 -3.9806446e-001 -3.0979462e-001 -1.2746421e-001 -1.2414068e-001  6.7219920e-001  2.5029747e-001 -3.7793232e-001  1.1386846e-001 -3.9926426e-002  6.7022424e-001 -3.6091955e-001 -3.4920036e-001 -3.5989506e-001 -7.4264251e-001 -2.7512534e-001 -5.2862059e-002 -1.0628388e+000 -3.2452088e-001 -1.5674779e-001 -8.2748751e-001 -4.2953452e-001 -2.1530154e-001  1.0197981e-001 -1.3295687e-001  5.3459737e-002  7.1375302e-002  5.7090215e-002 -1.7050184e-001  9.3791948e-001  8.5560816e-002  1.6766424e-001 -1.0481778e-001 -2.6628103e-001 -5.4172438e-001  5.6251656e-001  1.1811106e-002 -7.6042028e-001 -7.2097692e-002  2.3503916e-001  1.2062073e-001
 -1.5391282e-001 -3.5113555e-001 -8.6514999e-001  3.8169620e-001  1.5599141e-001 -6.7864766e-001  6.0357265e-001  1.9668510e-001 -2.1533673e-001 -3.0714280e-001 -4.3921518e-001  2.5499674e-001  3.3406631e-001  2.0627585e-001  6.3477497e-001  1.3488894e-001 -5.0313526e-001 -5.4364647e-001 -3.2561426e-001 -3.6266778e-001  1.8917307e-001  9.4365251e-002  4.4135634e-001 -1.1587900e+000 -5.4301915e-001  1.1235684e-002  2.8913523e-001 -7.3660041e-002  3.3708477e-001 -8.0374637e-002  2.7467780e-001  4.9988267e-001  7.3412876e-002  8.3749964e-002  7.7774998e-001  5.8539704e-001  4.0374122e-001  2.9505879e-002 -1.0171718e-001 -1.5926717e-001  6.0810047e-001  2.5236575e-001 -8.2024899e-001 -1.1302065e-002  1.6043025e-001 -1.0674961e-001  4.2345905e-002 -1.3947167e-001  4.6442819e-001  7.5333943e-001  5.4788655e-001  6.5794119e-001  2.7127375e-001  2.8190229e-001 -4.7602150e-002  4.2464052e-001  2.9206149e-001 -2.2804655e-001 -2.0840057e-002  3.5066596e-001  6.0992408e-001 -3.2932167e-002  3.8329982e-002 -5.0324441e-001  7.1272717e-002 -1.0574109e+000
  1.1080627e-001 -4.1289034e-001  1.7176365e+000  6.5964979e-001 -2.6844376e-002 -2.5284794e-001 -2.9672195e-001  3.5008970e-001  7.8734383e-001  6.3062630e-002  1.2949284e-001  5.9013060e-001  5.3373011e-001  4.6188953e-001 -2.6156688e-001 -9.3575782e-002  1.0592607e+000  2.2540082e-001  2.0065956e-001 -7.2679865e-001 -3.7680200e-001  9.3848035e-004 -9.2550228e-001 -2.4621282e-001 -2.3733979e-001  3.5979346e-002  2.4469239e-001  1.7483835e-001  6.0251514e-001 -5.8210974e-001  2.1091672e-001  6.4486003e-002  7.6896460e-001  2.6085646e-001  1.2623124e-001  4.4353749e-002 -5.3561140e-001  5.5873706e-001  1.3301079e-002  4.6039087e-001  2.4316809e-001  6.1007091e-002 -6.6355709e-001 -3.3604433e-001  1.8368340e-001 -6.3234878e-001 -6.4121183e-001 -7.8454647e-001 -8.0289091e-001  6.8069463e-002 -1.4066088e-001  1.6965174e-001 -5.2842656e-001  7.4921136e-002  2.1851220e-001 -8.7767959e-002  2.7341024e-001  9.3462964e-002  3.0304437e-001  2.5941704e-002  5.4567424e-001  2.1336594e-001 -7.7686585e-001 -1.5623579e-001 -4.6048076e-001 -5.6947881e-001
 -1.5260698e+000 -5.7002983e-001  6.8822281e-001  3.1144382e-001  1.0451414e-001 -9.5682413e-001  2.4928933e-001 -5.5818935e-002 -1.5938243e-001  1.6820540e-001 -7.9340080e-002 -6.2679835e-001  6.8575421e-002 -4.2843326e-001 -5.5248817e-001 -5.6256342e-001  2.1045258e-001  3.8199860e-001  4.5186865e-001 -3.6371188e-001  5.6977770e-001 -9.1024233e-002 -7.9761052e-002 -5.9349285e-001 -8.2725458e-002 -3.5204765e-001  4.1473443e-002  1.5443761e-001  3.5997933e-002 -1.3972438e+000 -3.1103716e-001 -2.1924219e-001 -7.6498844e-001 -1.8014839e-001 -1.6189518e-001 -4.8072998e-001 -9.0324509e-001  2.0035301e-001 -5.1342642e-001 -4.8244238e-002 -6.9294186e-001 -9.4257944e-001 -8.6270972e-001 -6.0053747e-001 -3.0686561e-001 -1.2897272e-001 -5.0366685e-001 -3.2941564e-001 -5.5434394e-001 -7.5489451e-001 -4.0860745e-001 -1.8081745e-001 -9.7452997e-001 -6.2930927e-001 -6.4385683e-001 -6.2324894e-001  1.0493656e-002 -2.3659534e-001 -1.9848876e-002 -1.3123526e-001 -5.1992040e-001  1.0400996e-001 -7.5239939e-001 -4.9877978e-001 -9.4805352e-002 -8.6318696e-001
  2.7212925e-001  1.0662994e-001  7.6080499e-001  9.7814748e-001  4.6720671e-001  6.6405106e-002 -5.3611746e-002  5.7599513e-001  1.7081576e-001  5.9265780e-001  3.9516408e-001  1.1540124e+000  5.9537555e-001  3.0984549e-001  2.5426800e-001 -1.5387104e-001  9.5447138e-001 -6.5908607e-002 -2.0271107e-001  2.7567356e-001  1.0107711e+000  4.4952317e-001 -1.6917153e-001 -7.7533091e-002  4.9544993e-001  9.9367381e-002  3.1471921e-001  1.2627634e-001 -4.5410146e-001 -5.6681240e-001  4.8013865e-001  4.6796577e-002 -6.6977309e-002  4.8392536e-001 -4.3625671e-001 -1.2680649e-002 -3.1900931e-001 -5.2175886e-001 -2.3662001e-001 -6.9518020e-002 -3.8993865e-001 -2.9687056e-001 -1.1023740e+000  5.7569463e-001 -4.6969238e-001  4.1687306e-001 -3.9393325e-001 -8.0353429e-001 -3.3391200e-001  2.3070109e-002 -3.1450572e-001 -3.3061653e-001 -4.3698485e-001  2.6177420e-001 -1.0940600e-002  3.2291384e-001  4.7779835e-001  3.1499031e-001  3.5555348e-003  1.9366561e-001 -4.9393317e-001  8.4990155e-001  5.3956667e-001 -4.0953592e-001  2.5676752e-001 -3.1851358e-001
 -6.3254736e-001  7.3047375e-001 -1.0366134e+000  1.1678278e+000  3.7139695e-001 -6.4904477e-001 -4.4550133e-002  1.0027676e-001  3.2983409e-001  8.8007789e-001  1.0736098e-001  9.5597354e-001  5.5069758e-001 -2.5398089e-001 -2.7137306e-002 -1.0545124e-001  6.3118078e-001 -5.7947386e-001  4.6635965e-002 -2.6982862e-002  6.8280424e-001 -9.9434851e-001 -7.5561626e-002 -2.0802509e-001  3.6696210e-001 -4.9235402e-001 -7.5664799e-001 -1.0934521e+000 -1.5342792e+000 -4.8164646e-001  3.9201037e-001  5.3402366e-001  3.5293242e-001 -8.1568042e-001  1.6194630e-001  4.5805128e-001 -9.6148986e-001 -1.5689660e+000 -1.2960013e+000 -8.0180232e-001  5.5528077e-001  3.0361027e-001  5.9807004e-001 -1.6078247e-001 -5.1877954e-002  5.8355322e-001 -5.6750772e-001 -7.0297989e-001  7.4929646e-002  6.0251371e-001 -3.4315013e-001 -3.6598728e-001 -7.9714969e-002  7.7623942e-001  1.3041290e-001  1.1901295e-001  9.9449156e-001  5.1785770e-001 -1.1440657e-001 -5.3763490e-002 -1.1413519e+000  4.9931865e-001  5.5644081e-001 -5.4065207e-001  1.1768507e+000  5.0012831e-001
 -2.0081223e-001  1.2373854e-001  8.7180264e-001  1.1630548e+000  1.1914364e-001 -6.6131525e-001 -9.1811647e-001  3.9295371e-001  1.6661839e-001  1.1723250e+000  5.5519236e-001  1.4737868e-001  7.2087058e-001 -5.0444811e-001 -3.9395978e-001 -1.2576565e-001  6.1100961e-001 -4.3492827e-001  4.5091928e-001 -9.2345227e-001  5.3693935e-001 -2.5362901e-001 -4.2652097e-001 -7.2160522e-002  4.0555016e-001  2.9035540e-001 -1.4624518e+000 -1.9071256e+000 -1.5823564e+000 -1.3814168e-001  6.4920208e-002  3.4767564e-002 -3.4244227e-002 -3.3647120e-001  4.6098491e-001  1.4867401e-001 -1.4208005e-001 -2.2022492e+000 -1.9793403e+000 -9.6474760e-001  2.0177430e-002  6.1027227e-001 -6.1569284e-001  8.2940800e-003  3.1927393e-003  2.9582303e-002 -5.3171915e-001  1.1703996e+000 -2.7703436e-001  9.3799663e-001 -5.9742230e-001 -8.3448427e-001 -4.1422553e-001  9.3730106e-002 -6.4761825e-001 -3.0552715e-001  6.7950923e-001 -8.2417321e-002 -1.6807675e-001 -9.3024236e-001 -2.3551381e+000  4.7847568e-002  8.7975670e-001 -7.9753561e-001 -4.1140004e-002  6.9703354e-002
  1.5745780e+000  4.8898837e-001  1.0224818e+000  1.0661820e+000  3.3573348e-001 -7.9627110e-001 -3.0556506e-001  3.8277858e-001  2.8076606e-001  6.6334329e-001  2.1975370e-001 -1.7246864e-001 -5.8559757e-002 -7.5784529e-001 -7.1472317e-001 -6.0803711e-001  4.5454210e-001 -1.0517334e-001  3.3035507e-001 -2.3412820e-001  5.7048126e-001  1.8793964e-001 -9.4557160e-001  2.7802640e-001  6.0001068e-001  5.7995600e-001 -1.0517454e+000 -1.5253257e+000 -1.7458429e+000 -1.3009807e+000 -7.4358896e-002  3.1575999e-002  2.7902046e-001  3.1966946e-001  1.0298780e-001  3.5539842e-001 -3.0250322e-001 -1.5814459e+000 -2.3807406e+000 -8.6230158e-001 -5.2186018e-001  5.4336248e-002  6.3843065e-001  1.8264466e-001 -4.6603840e-001 -1.3883575e+000 -1.5603300e-001  1.7722222e-001 -5.2547579e-001  1.4433166e-001 -4.8656042e-001 -4.9225893e-001 -3.6746914e-001 -2.4223799e-001  3.0257333e-001  1.2025888e-002 -9.4496723e-002 -1.9322062e-001  3.5175809e-002 -6.2042286e-001 -1.0647228e+000  3.4616057e-001  1.1383897e+000 -7.4619819e-001 -4.3112227e-001 -5.0486701e-001
  3.9716532e-001  8.1214728e-001 -2.6196096e-001 -4.4494911e-002  8.6803240e-001 -2.6677417e-001 -2.4907346e-001  2.5260253e-001  2.0545545e-001  8.8531338e-001 -4.7479046e-002 -1.7880843e-001  1.4266613e-001 -6.2929101e-001 -2.7560854e-001 -5.7357360e-001  2.6088546e-001  4.3531654e-002  1.8813840e-001 -2.6109853e-001  5.8321635e-001  9.1009649e-002  1.3472002e-001 -1.0075241e-001  3.3567210e-001  1.4894431e-001 -3.8299907e-001 -6.0230681e-001 -7.1084913e-001  6.8252711e-002 -3.3947631e-001  9.8207245e-002  2.0300004e-001  3.3272872e-002 -2.6449221e-001 -2.4144932e-001 -3.0154780e-001 -9.0440118e-001 -9.5874370e-001 -1.4030197e-001 -1.0495874e-001  4.4113726e-001  2.2035503e-001  5.4272356e-001  3.0438856e-001 -5.8550720e-001  2.6770576e-001 -1.4404181e-001  2.8093862e-001  7.4627044e-001  1.6568513e-001 -2.5681728e-001 -1.4051286e-001  4.6493289e-002 -6.1712865e-001  4.4824805e-001  4.9552182e-001  2.7558464e-001  4.9239667e-001 -8.3303463e-002 -5.5190379e-001  2.6454502e-001  4.4940135e-002 -6.4075297e-001 -1.0656426e+000  1.1077261e+000
  1.7007568e+000  6.0754248e-001 -1.9659527e-001  9.4175935e-001  1.0071369e-001 -6.2791769e-001  1.1100188e-002 -2.4148970e-001 -2.5825766e-001  1.6875806e-001 -4.0262966e-002 -8.6858858e-001  9.2364531e-003 -9.6080421e-001 -8.1096370e-001 -7.8233614e-001  5.0414765e-002  1.5431246e-001  5.1142987e-001 -2.2460114e-001  1.1822912e-001  7.3256132e-002  2.0741839e-001  1.2834588e-001  3.4515858e-001 -4.6620627e-001 -1.2866756e-001 -3.6581141e-001 -1.4407911e-001  5.6674977e-001 -8.4118193e-001 -1.0206277e-001 -4.1578757e-001 -1.9854883e-001  3.1627074e-001 -3.6736784e-001  3.1444485e-001 -2.7707673e-001 -2.6707674e-002  8.2315811e-002 -6.3827088e-001  1.1246786e-001  4.4631103e-001 -4.8733506e-001  2.2197720e-001 -3.0506528e-001  2.2030019e-001 -5.8999921e-001  2.4274362e-001 -3.8617465e-001 -4.8813625e-002 -2.8868922e-002 -2.1433607e-001 -6.1814777e-002  6.0750022e-001  6.3002185e-001  2.7359665e-001 -3.5351719e-001  5.3747870e-001  2.8459863e-001  1.1214335e+000  2.1175245e-002  4.3249195e-001 -5.1812107e-001 -5.0308675e-001  8.4220383e-001
  1.7242043e+000 -5.8657935e-003  7.7694494e-001  1.3874149e-001  5.9117355e-001 -7.3545804e-001 -3.0155901e-001 -8.4659636e-003  7.2745999e-001  2.9911807e-001 -3.2816606e-003  7.9895384e-001  4.6990776e-001 -2.2379631e-001 -8.5535251e-001 -6.5464398e-001  4.9624353e-001  6.2271034e-001  3.8991684e-001  5.3801592e-001 -1.2807600e-001  3.1331899e-001 -3.3353353e-001  1.2960878e-001  3.4540175e-001  4.6594511e-001  1.1226857e-001 -5.6755482e-001 -5.5998084e-001 -4.8302175e-001 -1.8516597e-001 -6.0772139e-001 -7.0099506e-002 -2.6522719e-001  2.0657413e-001 -1.5973703e-001 -9.9142877e-002 -1.5643853e-001 -7.3688520e-001 -8.7179020e-002 -2.7475224e-001 -5.3111281e-002 -3.1248279e-001  4.7440388e-001  1.5984521e-001 -2.8252250e-001  2.8925714e-001  2.5328917e-001  2.1592343e-001  3.5970338e-001 -2.4930763e-001 -4.1471270e-001  1.1388874e-001  1.6869322e-001  8.6707448e-001 -8.9825151e-002  1.9925820e-001  7.6677836e-003  7.4276224e-002 -7.0526307e-001 -2.7980457e-001  8.7351746e-001 -9.4977711e-001  1.0351043e+000  8.7598928e-001 -7.2565804e-002
  1.2733431e+000  3.1844831e-002  3.2802693e-001 -1.9884975e-001  5.4743914e-001 -3.6595252e-001 -4.0037440e-001 -6.0441581e-001  2.1474124e-001 -7.1198636e-002  2.7937181e-002  1.9546961e-001  1.3861257e-001  9.8197100e-002 -3.6323812e-001 -1.9132397e-001 -3.1143321e-001  9.5717712e-001  6.9696848e-001  5.6783481e-001  3.1703344e-001  5.8406858e-001 -9.4408638e-002 -5.3598704e-001  1.7025843e-001 -3.6032308e-001  3.9694491e-001 -2.5578162e-001 -3.5490478e-002  1.2436555e-001 -7.9828918e-001 -7.2665880e-001 -5.5181169e-001 -5.0582383e-001 -6.2936533e-001 -1.4718442e-002 -3.0968925e-001 -4.0402252e-001 -1.1552522e-002  2.0691742e-001  4.1483905e-001  1.2761066e-001  2.9595578e-001  5.8209786e-001  5.1561633e-001  6.6381212e-001  3.7367824e-001  1.0883719e+000  1.7908196e-001 -2.1400553e-001 -8.0420101e-002  2.9053609e-001  2.1021331e-001  1.1866198e-001 -3.3994349e-001  4.6470665e-001 -2.1730067e-001 -3.2402804e-003 -4.0358899e-001 -3.7530348e-001 -1.8613245e-001  4.2770828e-001  3.8428283e-001 -1.3357280e-001  1.5821847e-002  5.9915164e-001
  7.9145636e-001  4.0931646e-001 -9.8084451e-001  9.6687925e-001 -1.4431875e-001  1.6546610e-001 -6.6876874e-001 -5.3203006e-001  1.2190976e-001 -6.3570933e-002  3.2458364e-001 -4.3471074e-001 -9.0887381e-001 -8.4673710e-002 -7.0514936e-001 -5.3894919e-001 -2.6909001e-001  7.8851084e-002  2.0265937e-001  8.9918054e-002 -8.8609696e-002  5.0149611e-001 -9.9009022e-001  4.9411937e-001 -1.3144213e-001  9.3457368e-001 -5.6135857e-001 -1.7229231e-001 -7.7891571e-001  2.3607212e-001  5.4144497e-002 -7.2796618e-002 -1.7857896e-001 -4.8819279e-001 -2.4725284e-001 -1.7131030e-001 -6.1273770e-001 -5.4561628e-001  2.8838075e-001 -6.4032527e-002  1.1513644e-001 -4.5061471e-001  3.7935199e-001 -8.6717516e-001 -9.7414775e-003  3.5055287e-001 -1.9597380e-001 -5.4715719e-001  1.0584653e-001 -1.4937311e-001 -4.3390196e-001 -2.3197271e-001 -2.7974275e-001 -2.4669663e-001 -1.0153316e+000  1.2396874e-001 -4.4167829e-001  4.4853804e-001 -2.5695619e-001 -5.0254236e-001 -3.2783935e-001 -1.9074109e-001 -5.2206817e-001 -2.5319192e-001 -4.3059160e-001 -1.1129214e-001
  3.1788490e-001  2.3034381e-001 -8.3010314e-001  1.0333523e+000 -2.4221115e-001  4.4805241e-001 -6.9320570e-001 -9.2859875e-002 -4.7080361e-001  7.4472773e-001  4.4038545e-001  4.5398650e-001  3.6076625e-001 -1.8564746e-001 -5.3400227e-002 -2.2772891e-001  7.5772203e-001  3.0910232e-001 -2.9162613e-002  7.9228549e-001  6.3035883e-001  6.6886140e-001 -4.9277557e-001  4.1031146e-001 -1.1477038e-001  2.8127883e-001 -4.0972120e-001 -2.9062896e-001 -7.8030872e-001 -2.5470313e-001  1.6243287e-001  1.8034616e-001 -6.9348605e-002 -6.5298349e-001  2.8537430e-001 -6.9093992e-001 -2.7349251e-001 -7.1902605e-001 -1.1156357e+000 -1.7790666e-001  8.8941919e-003 -1.9837777e-001 -9.9587788e-002 -1.0203312e+000  4.4410535e-001  7.3236096e-001  1.2733879e-001  5.3562508e-001  4.0793786e-001  1.7132365e-001 -3.3949461e-001 -2.7946604e-001  3.7119611e-002  2.5252030e-001  1.5931073e-001  2.1152842e-002  4.3974871e-001  7.6394440e-001  5.5537236e-001  8.1854835e-001 -3.2746995e-001  8.2846586e-001  7.3443307e-001 -1.6716230e-001  9.8892598e-001  2.3993295e-001
 -9.3850598e-001  9.0102451e-001  4.7187425e-001  6.0169034e-001  2.9929466e-001 -4.5674796e-001  5.9664037e-002  7.0501991e-001  4.4745413e-001  7.0382732e-001  8.1141994e-001  2.6809191e-001  3.8424624e-001  3.1423130e-001  4.0144751e-001  2.5134977e-001 -2.9909547e-001  7.8435196e-001  5.4450254e-001 -3.0555541e-002  1.9998992e-001  7.2348598e-001 -7.7113421e-001 -8.3506621e-001 -1.1942126e-001 -9.2381699e-002 -6.6099158e-001 -6.7333429e-001 -6.3795731e-001 -2.6119328e-001 -6.4853558e-001 -2.5335490e-001  2.0310332e-001 -3.2726990e-001 -2.5780399e-001 -4.4511805e-001  6.4156596e-002 -1.6133848e-001 -7.3714691e-001  2.0945842e-001 -1.4645867e-001 -9.4918203e-002 -5.8991989e-001  3.2704602e-001  3.0506345e-001  5.4854842e-001  2.7809693e-001  7.3327679e-001  2.5079039e-001  1.2387871e-001 -1.1950678e-001  1.3798175e-001 -8.9925087e-002  5.6680625e-001  1.4249441e-001 -3.3055314e-001  6.6258164e-001  4.4693130e-001  4.9721846e-001  6.2984532e-001 -4.1886417e-002  5.2027957e-001  1.1268024e+000  1.2444068e-001  2.2933269e-001  7.9167820e-001
  5.3998104e-001 -5.0540457e-001  2.0379722e-001  2.7326715e-001 -2.4224319e-001  1.7859852e-001  9.1646048e-002  8.6790716e-002  1.5071808e-001  3.7635400e-001  2.7740920e-001 -2.7851778e-001 -1.5834286e-001 -5.7647127e-001 -4.2091321e-001 -2.2825444e-001 -9.5907106e-002  5.3380519e-001  5.1742657e-001 -2.3589737e-001 -5.4927907e-002  7.3684190e-001 -3.6231813e-001  6.3225875e-001 -9.7986764e-002  1.4878558e-002 -4.7180764e-002 -5.3852922e-001 -2.8803899e-001 -4.3596968e-001 -4.4978354e-003  1.0006000e-001 -4.4367207e-001 -5.0076206e-002 -3.9079193e-001 -6.8638970e-001 -6.6821498e-001 -5.5548385e-001 -5.2640479e-001 -2.5689828e-001 -9.7485822e-001 -4.3763336e-001  2.1070238e-002 -3.0687283e-001 -2.8252032e-001 -1.8456810e-001 -3.1139811e-001 -3.2501648e-001 -9.0347194e-001 -3.6248998e-001 -5.1338182e-001  9.3764990e-002 -1.0342001e-001  3.8497800e-001  7.7998629e-001 -1.1124970e-002  1.0041048e-001  3.4485709e-001  6.6396667e-001  1.7367737e-001 -7.4218826e-002  2.6416393e-001 -2.4933235e-001 -9.9457479e-001  7.0652099e-001 -4.2336345e-001
  3.4301294e-001  3.4881843e-001  7.6882620e-001  1.0615030e+000  5.4089597e-001 -1.3210463e-001  5.8720405e-001  8.1426360e-002  2.4392609e-001 -2.1652639e-001  2.9159559e-001 -7.7877077e-001  5.4705200e-002 -1.9838413e-001  2.0025306e-001  2.7539740e-001  6.5999427e-002  4.9385336e-001  5.6193880e-001 -3.9399476e-001  5.0120087e-001  7.7737216e-001 -2.9191287e-001  1.7474178e-001  8.7184111e-002  3.0155144e-001  5.3690333e-001  3.9412688e-001  7.0072517e-001 -1.9622575e-002 -3.7882100e-001 -4.7744413e-001  1.5350651e-001  3.2832488e-001 -8.4134289e-001 -1.2466252e+000  2.5695171e-001  6.4349138e-001  4.0686994e-001  5.7086845e-001 -7.7177713e-002 -1.5505461e-001 -2.8107416e-002  3.7265431e-001  2.6609815e-001  3.1119343e-001 -1.7475148e-001  5.5348512e-001  1.9065253e-001  2.6146648e-001  7.2138039e-001  4.8913535e-001  6.0033511e-001  3.0647883e-001  9.1738350e-001  8.7374480e-001  5.4793761e-002  2.2579214e-001  4.6941564e-001  4.4348091e-001  7.6265887e-001  3.8332335e-001  8.6256241e-001  2.9519654e-001 -3.2304993e-001 -8.1233875e-003
 -8.8877183e-001  7.7561389e-001  1.2340541e+000  7.5182633e-001  8.7520646e-002  7.6799609e-001  6.4322697e-002 -1.3868017e-001  5.8750304e-001 -2.4936841e-001  4.4939174e-001 -5.1486625e-001  6.1122334e-001  3.9660152e-001  4.5742364e-001 -4.0504754e-002 -5.4846945e-001 -5.0533031e-001  2.3261434e-001  2.1446368e-001  6.8331400e-002 -2.8264810e-002  8.6536173e-001  9.3021040e-001  3.2875707e-001  8.6095025e-001 -2.9526721e-001 -2.9671284e-001  3.9593079e-001 -7.4780416e-002  6.6687624e-002  7.3927482e-001 -9.2865948e-002  7.3876840e-001  6.1816451e-001  4.0488130e-001  2.4663543e-001  3.7626812e-001  1.3564274e-001  1.5566014e-002  6.8250080e-001  3.9891814e-001  7.9284800e-001  1.9400184e+000  8.6361485e-001  6.9035242e-001  8.6557351e-001  6.3864047e-001 -1.6202478e-001 -3.2196744e-002  3.9639143e-001  1.0768654e+000  7.0557630e-001  7.2075928e-001 -2.0561749e-001  1.0346424e+000  1.6302127e-001  6.5947620e-001  7.4416718e-001  6.2030943e-001  5.8062816e-001 -8.1922542e-002 -8.5521418e-003  1.1581682e+000  6.7776982e-001  7.5980712e-001
  1.1409745e+000 -2.9502694e-001 -4.9937578e-001 -1.3421645e+000 -6.6216702e-001 -2.4726755e-001 -7.5790685e-001 -3.0583064e-002 -2.1299766e-001 -4.8631708e-001 -1.4528687e-001 -7.7953731e-001 -1.7784179e-001 -1.4205185e-003  3.1476295e-001 -5.7807095e-002 -8.3024291e-001 -1.0632537e-001 -4.3092534e-001  4.3366808e-001 -6.8463595e-001  2.2582636e-001  6.2876450e-001  9.2783983e-001 -7.9340067e-002  1.4221976e-001  2.1755510e-001 -2.0478249e-001  5.7806606e-001 -5.4529663e-001 -2.7839068e-001  5.6006904e-001  7.1581266e-001  9.5665429e-001  1.6960619e-001 -3.0078738e-001 -2.5833023e-001  1.0621398e+000  4.7636646e-001  2.8106994e-001 -3.0855808e-001  4.5155593e-001  7.4530767e-001  1.0237759e+000  3.5036187e-001  4.3575582e-001  1.7388954e+000 -4.5130031e-001  1.3467643e-001  3.0947538e-001  5.3983343e-001  6.6620118e-001  2.6272879e-001  3.9793427e-001  1.9206492e-001  3.2150362e-001 -2.8666247e-001  2.7785286e-001  3.1594808e-001  2.3986351e-001  4.8277661e-001 -2.3999927e-001 -3.2722045e-001  1.2556691e-001  9.1488670e-001 -7.3852794e-001
  1.3649155e-001 -2.9570062e-001 -6.5164555e-003 -6.0879978e-001 -3.3381830e-001 -2.2099827e-001 -2.0581373e-001 -7.3621250e-001  4.0319950e-001 -6.7488254e-001 -1.6388551e-001 -1.0886231e+000 -8.6705869e-002 -9.2870477e-002 -2.9941961e-001 -3.4766193e-001 -6.4060111e-001 -7.5972356e-001 -1.1793296e+000  6.8203834e-001  1.7148313e-001  4.2278261e-001  9.7350625e-001  9.6309450e-001  2.4212788e-001  1.0805834e-001 -5.4926144e-001 -9.6131159e-001 -7.2843433e-001 -7.0833042e-001  6.0632786e-002  1.6033493e-001  1.2059868e+000  9.3417691e-001  3.4553504e-001  4.3934545e-001 -1.6604364e-001  6.6477272e-002 -4.5614337e-001  6.9701001e-002  1.1729154e-001  4.3209009e-001  8.8929722e-001  1.3221735e+000  2.9427411e-001  6.2921085e-001  9.0432118e-001  1.5972087e-001  1.4089351e-001  7.5221598e-001  5.1434883e-001  8.3562093e-001  5.1012408e-001 -4.0254312e-001 -6.2409763e-001  2.6063645e-001 -2.8363479e-001  3.6160597e-002 -1.2907478e-001  6.7745969e-001  1.3319793e+000 -3.9786522e-001  7.8844641e-001 -5.9633424e-001 -3.5313249e-001 -9.1086129e-001
 -1.0349755e+000  6.9072801e-001 -1.2033692e+000 -1.3278799e+000 -8.6598479e-001 -1.7258088e-001 -6.1994527e-001 -9.8770564e-001 -2.9351103e-001 -5.9211970e-001  3.8235216e-001 -5.2090919e-001 -6.1195910e-001  5.6322417e-002 -3.1058563e-001 -5.9992500e-001 -1.2888113e+000 -9.9329245e-001 -9.3577445e-001  5.6078464e-001 -1.0261289e-001  2.4220407e-001  7.3359407e-001  4.1994026e-001  2.6920123e-001  2.8188955e-001 -1.7200804e+000 -9.1354981e-001 -1.1063621e+000 -1.1194421e+000 -3.3630867e-001  2.5802837e-002 -5.0288426e-001 -4.4529205e-001  2.1030489e-001  1.1142253e-003 -6.8989204e-001 -8.8105753e-001 -6.5918377e-001 -4.9223987e-001  1.5088331e-001  3.0965686e-001  8.4321231e-001  6.8300434e-001  1.1125862e-001  1.9034282e-001  5.8739131e-001  3.6008976e-001  1.0324152e-002 -2.4255534e-001  1.3393116e-002  2.4097205e-001  1.4212493e-001 -9.8693801e-002  4.7120514e-001  1.1773221e-001 -3.1295139e-001 -2.4401741e-001 -7.2973205e-001 -9.2183003e-002  4.7973175e-002 -6.2512367e-001 -3.3457878e-001  1.5842732e-001  8.9471754e-001 -1.5159386e+000
 -1.0937098e+000  8.7071896e-002 -8.7908795e-002 -3.6895655e-001 -8.7724321e-001 -2.0811594e-001 -4.5513676e-001 -8.3365134e-001 -7.7316062e-001 -2.2386968e-001 -9.3626001e-002 -1.5446814e+000 -7.9756092e-001 -1.4920166e-001 -2.1488607e-001 -4.5561374e-001 -5.0203318e-001 -6.4295226e-001 -6.8808688e-001 -2.7104591e-001 -8.2459528e-001 -1.8676623e-001  6.0113741e-001  6.9674466e-001  6.0330837e-002 -2.7135386e-001 -1.1163563e+000 -9.4019649e-001 -7.7118630e-001 -5.0253959e-001  5.5740922e-002  2.9857865e-001  2.1932186e-001  7.0577067e-002  4.9981807e-001  3.0344168e-001 -3.9608684e-001 -7.1461920e-001 -6.6994799e-001 -1.0328558e+000 -1.3447350e-001 -1.6908986e-002  1.4021468e-001  1.4100444e-001 -4.8229540e-002 -2.7962714e-001  1.1241044e-001 -1.3904616e-002  1.0197766e-001 -2.7499397e-001 -2.8845042e-001  2.9841743e-001 -5.4774451e-002  3.2261568e-001  1.5376964e-001 -1.9808489e-001 -2.9626182e-001 -2.3154440e-001 -3.1097596e-001  6.4083635e-002  4.9661543e-002 -7.0770783e-001 -5.8405308e-001  1.0384639e+000 -3.8787091e-001  6.1433077e-001
 -1.3938402e+000  3.3120049e-001 -5.1491371e-001 -7.5581647e-002 -6.9322073e-001 -4.1522067e-001 -4.9635251e-001 -7.0442878e-001 -1.7404409e-001 -3.7639771e-001 -5.8568345e-001  1.3475079e-001 -2.7476488e-001 -8.5331941e-002 -1.9389362e-001 -4.5318559e-001  2.2196591e-002 -2.6525186e-001 -1.5333486e+000 -9.5215652e-002 -9.8499802e-001 -9.1563396e-001 -1.9116221e-001 -1.5228102e+000 -2.6185349e-001 -4.4899455e-001 -6.7682306e-001 -5.2978659e-001 -4.9755201e-001 -3.0101319e-001 -6.1673868e-001 -3.8290034e-001  1.0376930e-001  1.9788380e-001 -3.6768736e-001 -3.7602389e-001 -2.9697084e-001 -1.7849587e-003 -3.5664537e-001 -5.7569899e-001 -6.2608160e-002 -1.7066657e-001 -5.1834908e-001  5.7761763e-001  2.6878563e-001 -5.3880738e-001 -4.8959517e-001 -1.0735850e+000 -3.2422520e-001 -8.2620843e-003 -3.2162973e-001  1.6935005e-001  1.7599508e-001  1.7032524e-001 -9.3446652e-002 -2.2755583e-001  2.3855805e-002  2.7698904e-001 -4.9212492e-001  4.7996109e-001 -7.1684623e-001 -2.4695931e-001 -4.3631689e-001 -1.1448830e+000  8.2278586e-001 -1.3842391e-001
 -1.6914189e+000  2.6310261e-001 -4.1508752e-001 -1.8024561e+000 -5.2266615e-001  6.8835384e-001 -6.3805469e-001 -1.6282013e-001 -5.6029924e-001  3.2744483e-002 -5.5567763e-001 -3.4569805e-001 -7.6133415e-002  1.8665866e-001  5.4854314e-002 -2.5301080e-001 -7.4144893e-001 -8.9813408e-002 -2.2852035e-001  1.2166601e-001 -1.3983891e+000 -1.3448788e+000 -1.0864403e+000 -9.2540140e-001 -7.0077465e-001 -8.8080917e-001 -2.4906951e-001  2.1843052e-001  2.2899137e-001 -5.0486798e-001  3.6986843e-002  1.0761597e-001 -7.8987844e-001 -3.1942880e-001  2.2317444e-001 -1.4070126e-002 -5.5232751e-001  3.9981531e-001  9.1276513e-001  4.2555895e-001 -2.2583844e-001 -4.3415354e-001 -5.7863392e-001 -1.5684074e+000 -3.9826325e-001 -8.0254175e-001 -2.5074626e-003 -6.9055446e-001 -3.0969131e-001 -1.1717971e+000 -1.1615382e+000 -2.1114560e-001 -7.0986782e-002 -4.9300940e-001 -1.0358977e+000 -2.1363086e-001 -1.6009703e-001  5.0759930e-001 -9.6399981e-001 -4.5600166e-001  1.6112262e-001 -1.4629825e-001 -2.1713419e+000  4.0676934e-002  1.5390540e+000  3.8163741e-002
 -1.2636393e+000 -6.9665359e-001  8.4015311e-001 -9.3032165e-001 -1.2829208e+000  1.2725925e+000 -5.3544455e-001 -4.2958240e-001 -1.8731536e-001 -8.6872980e-001 -1.3666447e-002 -7.6243428e-001 -6.5486706e-001 -7.8865627e-001  5.5422812e-001  1.5336710e-001 -7.8129485e-001 -2.9321212e-001 -1.0807245e+000 -7.8668059e-001 -1.0001675e+000 -5.3839778e-002 -9.3119149e-002  1.0573126e+000 -2.8335606e-001  2.0819069e-001 -2.4220294e-001  3.7488827e-001  1.1477508e-001  2.2588707e-001 -8.4306965e-001 -6.1646273e-001 -9.6152278e-001 -6.8648743e-001 -6.6549600e-001 -2.2446303e-001  5.8758371e-002  2.3073817e-001  5.4265335e-001  1.7893485e-001  2.2984692e-001 -3.0460393e-001  6.0131199e-001 -3.5566465e-001 -2.7192215e-001 -2.0294375e+000 -8.7536474e-001 -2.4310221e-001 -8.9717610e-001 -1.4003047e+000 -4.1166893e-001 -6.0528279e-001 -5.4055840e-001 -9.0777382e-001 -1.2758232e+000 -1.1642758e+000 -1.0851806e+000 -1.0508854e-001 -1.2531631e+000 -4.3333857e-001  4.0101592e-001 -5.5747318e-001 -2.2090046e-001  8.8385720e-001 -1.3864261e-001 -1.1814822e+000
 -6.2341724e-001 -2.2374335e-001 -7.1429914e-002 -6.4150942e-001 -6.4367991e-001 -3.4836865e-001 -1.5264710e-002 -9.0149780e-002 -6.0996568e-001 -3.2506684e-001 -3.4544227e-002 -1.8725024e-001 -5.4455081e-001 -2.8841105e-001  1.4832329e-001  2.3868458e-001 -1.6418801e+000 -1.9685727e-001 -2.8274042e-001 -1.6591467e+000 -1.0199084e+000 -1.0103378e-001 -4.0401907e-001  5.2911069e-001 -5.0470591e-001  4.3018399e-001  2.0527375e-001  8.1427577e-001  1.7468583e-001  1.8630141e-001 -3.5139214e-001 -2.1740311e-001 -1.1295296e+000 -6.5946011e-002 -7.1344060e-001 -4.6536412e-001  8.2134286e-001  3.9482778e-001  1.3077822e+000  7.0613570e-001  4.4479003e-001 -2.9314924e-001  5.5303380e-001 -7.0361206e-001 -5.6410937e-001 -1.5338690e+000 -9.5945844e-001 -2.8537338e-002 -6.9647864e-001 -1.0768264e+000 -3.8120191e-002  1.7501599e-001 -9.9723047e-002 -5.5630321e-001 -5.8663228e-001 -2.6674007e-001 -8.5322571e-001 -8.9498684e-001 -8.1037050e-001 -3.2939589e-001 -7.1678958e-001 -8.9987091e-001  7.2565127e-001  2.9468220e-001 -1.3413839e+000 -2.5456936e-001
  3.8920033e-001  9.9784492e-002  1.5797542e-001  1.2405247e-001 -1.0797087e-002  1.3950161e+000 -2.2904021e-002 -6.5937870e-002  4.5779493e-002  1.3308160e-001  6.5135455e-001  9.9815040e-001  6.0243197e-001  4.1545575e-001  4.4726291e-001  6.8771557e-001  4.0926989e-001  1.0530036e+000  1.1340731e+000  2.3867251e-001  5.7733928e-001 -2.8175226e-001  8.9048389e-003 -4.6963451e-001 -1.8138582e-002 -3.3565104e-001  1.0675782e+000  1.2587566e+000  7.0581231e-001 -2.5116660e-001  2.9126575e-001  2.6627766e-001 -6.6788436e-001 -9.1711171e-001 -3.0969170e-001  6.0267295e-001 -1.1410684e-001  7.2400846e-001  1.6890670e+000  7.8964363e-001 -4.0555899e-001 -1.8607217e-001 -1.1091212e-001 -1.4412339e-001 -1.5314437e-001  1.2303065e-001  6.8574817e-001  1.3155667e+000  4.6109533e-001 -5.4217045e-002 -1.8085203e-001 -4.4477503e-001  1.9567106e-001 -1.4383024e-002  1.7698536e-002 -6.2227130e-001 -5.9784830e-001  2.3400307e-001 -8.8811497e-001 -4.9757933e-002  5.8551328e-001  6.4923322e-001  6.5102937e-001  2.1059779e-001 -1.6950527e-001  4.8965425e-001
 -1.4249999e+000  1.8321461e-001 -4.0143326e-001 -8.3459047e-001 -7.2548101e-001 -7.7228715e-001 -5.0646083e-001 -7.0808576e-001 -1.8806158e-001 -1.9928210e-001 -8.9451698e-001  2.1638372e-001 -2.7111248e-002  8.3497329e-002  1.1938030e-001 -4.4451653e-002 -7.1983201e-001  1.1832199e-001 -4.9114856e-002 -1.0751618e+000 -8.1711821e-001  1.1545207e-001 -8.7634587e-001 -1.9949180e-001 -9.4318962e-001  1.3936323e-001  4.9200493e-001  1.0106428e+000  7.8766243e-001 -6.5551828e-001 -4.2131040e-001 -1.2386372e+000 -6.9957609e-001 -1.4804666e+000 -9.4298996e-001 -8.8135405e-001 -1.3756453e+000  5.1586202e-001  1.2527380e+000  1.0021770e-001  2.5791441e-001 -8.0689320e-001 -2.8017314e-001 -1.9056164e+000  2.9069441e-001 -1.5797792e+000 -7.9541118e-001 -1.2458077e-001 -1.1326845e+000 -1.2054247e+000 -2.5351204e-002 -6.5652098e-001 -7.0425509e-001 -5.0288546e-001 -7.2698840e-001 -9.3477480e-001 -6.4036739e-001 -9.3677512e-001 -1.1604005e+000 -6.0849797e-001  9.0171922e-002 -6.7418000e-001 -3.9337564e-001  4.3706476e-002 -1.1101337e+000 -1.2878935e+000
 -1.8778718e-001  2.9515651e-001  4.9689142e-001 -6.5186690e-001 -7.2395772e-001 -1.4548215e+000 -6.1144384e-001 -5.9177134e-001 -3.4811185e-001 -3.0956593e-001 -4.4556307e-001 -3.3810844e-001 -4.2183961e-001 -2.2600797e-001 -7.8105454e-001 -3.3372659e-001 -9.3646773e-001 -9.0813540e-001 -6.2909174e-001 -3.5295148e-001 -9.8944452e-001 -3.9656649e-001 -5.2777209e-001  8.3798536e-002 -3.0236155e-001 -1.6739536e-001  2.3941156e-002  9.9694048e-001  7.3509007e-001 -1.2321318e-001 -4.3465511e-001 -5.9396505e-001 -6.6796562e-001 -9.0970164e-001 -5.5275587e-001 -3.6889508e-001 -4.0375718e-002  6.5986960e-001  9.9604677e-001  5.2883529e-001 -1.8453532e-002  6.1990581e-002  5.3176069e-001 -3.4182906e-001 -1.0999770e-002 -4.8213700e-001 -1.0819111e-001  2.7967439e-001 -6.0595596e-001 -5.5248412e-001 -6.2212570e-001 -4.5506837e-001 -4.6982630e-001 -2.7679062e-001 -4.9151901e-001 -2.2236049e-001 -5.2111954e-001 -2.9297187e-001 -1.1544157e+000 -3.0892619e-001 -8.9114059e-001 -1.8490578e-001 -2.1846854e-001  4.5707990e-001  3.4221329e-001 -4.9889817e-001
  1.9450647e-001 -6.6337996e-001 -1.1372106e+000 -1.3572169e+000 -4.9170701e-001  1.6737186e-001  2.8109401e-001  1.5357048e-001  1.0681535e-001 -1.2962001e-001 -1.0104956e-001 -2.4447761e-001  1.2051780e-001  1.4865215e-001  1.6518311e-001 -3.3662628e-002  2.9202066e-001  7.4573278e-001  3.1011473e-001  7.0947879e-001 -3.4104718e-001  7.9773006e-002  6.4205029e-001 -3.7560340e-001 -1.2430411e-001  4.3127188e-001  1.4711311e-001  3.1991782e-001 -5.5097065e-002  1.0013541e-001 -5.1506464e-001 -4.5925463e-001 -1.7684856e-001  4.2965506e-002 -5.0758630e-001  5.2707160e-003  1.0508257e-001 -2.4544622e-001 -9.5948093e-002  9.3403841e-001 -2.5567476e-001  9.7564115e-004  4.8789470e-001 -4.8432979e-001  5.1978645e-001 -8.3991783e-001  5.3461196e-001 -1.8397127e-001  1.9243529e-001  1.7774523e-001 -1.0309592e-001 -1.6754787e-001  2.5021232e-001 -3.2578373e-001 -4.6696568e-001 -6.6447501e-001 -6.1174834e-001 -1.3066213e-001 -5.1395329e-002  1.5596263e-001  1.2549776e-001 -6.4976445e-001  5.0022334e-002  2.4343083e-001 -6.2302704e-001  9.4082853e-001
  4.0062948e-002 -1.2831175e-001 -5.4282897e-001 -2.9692483e-001 -3.6717007e-002  3.3738275e-001  1.1039026e+000 -2.0449860e-001  3.4260079e-001 -3.6941075e-001 -4.7619602e-001 -7.9065587e-001 -3.4974779e-001 -7.4979905e-001 -3.7885741e-001 -1.4699020e-001  3.9841987e-002 -4.6444223e-002 -1.1757172e+000  5.2591685e-001 -7.7783081e-001 -3.0967752e-001  3.2802526e-001 -5.0618630e-002  5.0449787e-001 -1.7605621e-002  9.0974133e-002  1.5195576e-001  2.3481577e-001 -3.6012601e-001  3.7568873e-002 -1.8032189e-001 -2.8803380e-001 -4.4939511e-001  3.4096449e-001  4.5211435e-001 -7.4242188e-002  6.6417680e-001  1.0733792e+000 -4.4609367e-005  4.9618483e-001  5.4917681e-001  2.7128709e-001 -7.5268439e-002  1.6033014e-001  2.9085272e-001  6.9666690e-001 -3.7119873e-001 -2.0675074e-001  8.5664952e-001 -1.3328937e-001 -1.2253679e-001  1.5950938e-001  2.0952502e-001  3.6916477e-001 -2.5416390e-001  2.7481305e-001  2.3724817e-001  1.3166440e-001  2.4499008e-001  3.0022852e-001  7.8209231e-002  1.2055852e+000  5.1766638e-001  3.4643459e-001  7.7888341e-001
  9.2435365e-001 -6.3950250e-001  2.9850901e-001 -6.6433870e-001  6.7184772e-002 -7.9871741e-001  6.2108037e-001  2.8653548e-001 -6.7974998e-001 -5.0237039e-001 -4.3365349e-001 -2.0327272e-001  1.3151558e-001  3.1946232e-001 -3.0075740e-002 -9.7624587e-002 -2.2113284e-001 -3.6702162e-001 -2.5912604e-001 -3.4078804e-002 -9.3396740e-001 -1.3279271e-001 -3.3958492e-001 -3.4735817e-001 -2.7476982e-001 -3.2192599e-001 -1.0851489e-001  3.3979372e-001  1.0174743e-001  3.0045541e-001 -7.2005247e-001 -2.9007370e-002 -2.4347423e-001  2.2431636e-001 -9.5816794e-002 -4.9130436e-001  3.2479229e-001  1.2048562e-001  1.8227624e-001 -1.1136387e-001 -2.7233934e-001 -4.0200687e-002 -8.3290018e-001  4.5778906e-001 -3.1526465e-001  4.8563295e-001 -3.4461846e-002 -3.9255441e-001 -4.4067880e-001 -5.8251772e-002  3.5404687e-001  6.3394849e-001 -1.3538418e-001 -4.4890186e-001 -7.5186842e-001  4.0022953e-002 -6.8426201e-001 -6.6854696e-001  1.3252061e-001  1.8777007e-001 -2.3315646e-001  5.3047614e-002  2.4102838e-001  1.7943869e-001 -1.0408009e+000  5.8673235e-002
 -1.6410171e+000 -1.3909441e-001 -1.0840464e+000 -2.1817338e-001 -5.8917621e-001  4.3884955e-001  2.4555483e-001  2.7908814e-001 -7.1448345e-001 -3.0234299e-001 -4.8813994e-001 -4.5050446e-001 -4.6483698e-001 -3.3584044e-001 -1.3883662e-001 -2.6515692e-001  3.8490376e-001 -2.6237611e-001 -1.9181753e-001  4.9701709e-001 -5.8975486e-001 -4.2994071e-001 -5.9637061e-001 -4.4206672e-001  1.3759625e-001 -2.5624711e-001  3.4347719e-001  6.8628359e-001  4.0572128e-001 -5.6884109e-002 -3.1581659e-001 -7.9893984e-002  1.2067549e-001 -6.8435926e-001 -2.1701060e-001 -7.5321310e-001 -6.8411895e-002  2.9346206e-001  1.2714889e+000  5.1979525e-001 -3.7479350e-001 -5.0197173e-001 -3.3058436e-001 -1.6255339e+000 -7.2629702e-001 -4.7974997e-001 -8.2862067e-001 -1.2651500e+000 -1.1609838e+000 -2.1074475e-001 -5.3957937e-002 -5.4636182e-001 -1.2190457e+000 -9.6994785e-001 -1.7791631e+000 -7.9362710e-001 -1.0924503e+000 -6.6972312e-001 -4.3240300e-001 -6.5542371e-002 -5.0306089e-001 -3.1534850e-001 -8.8596697e-001 -1.0588676e+000 -7.4060234e-001  3.1035763e-001
 -2.6989490e-001 -3.5613008e-001 -8.4258014e-002 -6.3380142e-002 -5.6425283e-001  8.3946541e-001 -3.8120116e-002  4.6006293e-001 -4.1461776e-001 -3.3720491e-001 -8.6624351e-001  3.9089113e-001 -5.4932042e-002 -4.6267470e-002 -3.8091219e-002 -6.5611181e-001 -1.5128278e-001 -7.4278131e-001 -8.0401322e-001 -5.0481456e-001 -6.7565888e-001 -4.6564409e-001 -6.6148292e-001 -2.1880276e-003 -2.2929585e-001 -2.1313011e-001 -2.9155331e-001  2.2173578e-001  1.6780969e-001  4.0958639e-001 -2.0550621e-001  2.3414829e-001 -5.8667860e-001 -2.2730487e-001  1.5312817e-001 -1.7659260e-001 -6.3132983e-002  2.2992453e-001 -1.1602514e-001 -6.3624789e-001 -2.5683152e-001 -5.0599479e-001 -4.0152082e-001 -4.2890364e-001 -6.5177081e-001 -1.0052854e+000  4.4776810e-002 -1.4380939e+000 -4.8704820e-001 -4.2898061e-001 -4.4957541e-001 -2.7670970e-001 -6.4989892e-001 -8.7192089e-001 -8.2292393e-001 -4.1511250e-001 -1.5784258e-001 -4.6817399e-001  5.7573456e-002 -7.9881744e-001 -2.7320942e-001 -6.7466617e-001 -4.4297295e-001  1.0518773e-001 -5.3543956e-001 -7.1023941e-001
 -4.8679976e-001  1.8823271e-001 -1.4405349e+000 -3.1744744e-001 -1.1746233e-001  5.7644738e-001 -4.7928235e-002  1.8760076e-001 -3.4518737e-001  2.1018233e-001 -7.2738927e-001 -3.1758643e-001  1.7238366e-001  2.1675622e-001  1.1757476e-002 -2.2637371e-001  1.7799983e-001 -4.9738848e-001 -3.8423323e-001  6.2166652e-001  1.8031072e-001 -2.6864045e-002 -5.0583457e-001 -6.3861845e-001 -4.0668341e-002 -1.2219865e-001  4.9965949e-001  6.7919891e-001 -6.6216513e-002 -3.8875764e-001  1.8985849e-001  2.7294449e-001 -1.6637015e-001 -2.8210738e-001  4.1922010e-002 -1.0215130e-001  6.1907182e-003  6.7595673e-001  8.6957557e-001  3.9056635e-001 -2.9565465e-001  6.7052736e-002 -7.6078119e-001 -2.5187340e-002 -2.1268743e-001 -9.2809042e-001  4.7585171e-001 -3.7569351e-001  1.7123606e-001 -1.0451945e-001  2.6086564e-001  4.1544286e-002 -2.9075009e-001 -3.2723646e-001 -1.0967495e+000 -2.9730458e-002 -9.9749326e-002 -5.0348859e-001 -1.8276600e-001 -3.5161400e-001  6.9431138e-001 -1.1734474e+000 -1.0208411e+000 -6.6369352e-001  1.8819705e-002  1.4799790e-001
 -7.2069609e-001  3.3480930e-001 -5.3171004e-001 -1.0706735e+000 -9.6597438e-001 -8.3117463e-001 -6.0948560e-001 -4.1351174e-001 -1.0117378e-001 -8.2031900e-001 -5.3703209e-001 -1.2943609e-001 -4.1279870e-001 -6.5649874e-001 -1.0206706e+000 -5.1634669e-001 -1.0346303e-001 -4.9265306e-002 -7.1262891e-001  1.5441864e-001 -2.9918994e-001 -4.2834580e-001  4.3646186e-002 -5.1208851e-001 -3.2689388e-001 -7.0372944e-001  2.2716978e-001 -1.1008005e+000 -7.1183529e-001 -6.0951848e-001 -1.0864305e-003  9.0786102e-002 -1.2149270e-001 -1.8901728e-001  6.1829741e-002  8.0556742e-002 -6.6431954e-001 -6.9627949e-001 -3.0642016e-001 -5.8194526e-002 -6.1962600e-001 -5.1579762e-001 -2.4950211e-001  6.4204600e-001 -4.9201537e-001 -6.9113744e-001 -3.4051984e-002 -1.0566288e+000 -2.9949972e-001 -4.9706485e-001 -5.4924345e-001 -6.7165168e-001 -7.6707510e-001 -5.7858989e-001 -6.4522497e-001 -8.6791691e-001 -9.3767379e-001 -3.4279327e-001 -1.9393405e-001 -4.8228233e-001  5.0889885e-001 -1.1770601e+000 -1.1422743e+000 -9.9607683e-001 -6.7223237e-001 -1.0673558e+000
  1.6305581e-001 -5.3369288e-001 -4.9916183e-001  1.9704208e-001  5.0384596e-002  5.2589499e-001  3.0769337e-001  3.0927740e-001  3.8760200e-001 -5.3461211e-001 -2.6797501e-001  6.2012984e-001  1.4931024e-001  2.4622949e-001 -1.7726296e-001  8.8786666e-002 -9.0624058e-003  3.0113138e-001  8.5448594e-001  7.6514775e-001  1.2727773e-001 -5.0036686e-001 -1.2250686e-001  2.9163454e-001 -6.3212792e-002 -4.2089495e-001  7.4453527e-001  2.7360119e-001  2.4881499e-001  1.2507770e-001  3.1249523e-001 -6.5290754e-002  5.4023637e-001  1.1625547e+000  4.3666027e-001  2.6409448e-001 -1.8356999e-001  4.0148354e-001  7.7164354e-001  1.7116686e-001 -6.5590522e-001  2.8985696e-001 -5.3612804e-001  2.6897343e-002 -8.0457571e-002 -2.5448075e-001  8.4124111e-001  5.1929110e-001  9.4960400e-001  7.0604548e-001  2.9369913e-001  1.0360732e-001  3.6186167e-001  5.4333451e-002  7.0868297e-001  2.9207352e-001 -3.2972161e-002 -3.7799336e-001  5.2064158e-001  3.4791406e-001  1.2802510e+000 -1.8593694e-001 -1.0158138e+000 -5.6759636e-002 -2.9609295e-001  7.3432899e-001
  1.4143297e-001  4.3639309e-002 -1.0154477e+000 -2.1594122e-001  2.5537223e-001  6.2745518e-001  2.8112074e-001 -2.7934006e-001 -2.8474273e-001 -6.0668376e-001 -6.7171638e-001 -1.5532868e-001 -8.4591976e-002  4.9818987e-001 -9.7166874e-002  2.8817796e-001 -2.5206265e-001 -2.8713562e-001 -3.0118520e-001 -4.6828462e-001  5.2709279e-002 -6.7300382e-001  1.2761070e+000 -5.5235905e-002  1.0786173e-001  6.1867840e-001 -2.4727629e-002  3.4603773e-001  2.1798816e-002 -7.0527286e-001  7.0361750e-001 -2.7479004e-001 -6.0225035e-001  9.7864733e-002 -2.8203345e-001  2.2937114e-001 -5.8107453e-001  1.9696348e-002  2.7939886e-002 -1.0738554e+000 -2.8767334e-002  1.7129588e-001  7.8848784e-001  6.4276541e-002 -1.3680396e-001  5.8270701e-001 -9.4385284e-002 -1.0901393e+000  3.2383800e-001  3.6773237e-001  4.6905033e-002 -4.2737437e-001  1.6595504e-001  6.0245039e-002  6.7355263e-001 -1.5913617e-001  2.6414904e-001 -3.3240941e-001 -2.6006589e-001  5.1085997e-002  5.7343351e-001 -4.2684890e-001 -4.9150927e-001  8.2832362e-001 -7.7607050e-002 -6.4733873e-001
 -6.7069852e-001 -5.0237357e-001  4.8314201e-001  4.8357994e-001  3.5498077e-001  4.7934049e-001  7.6435417e-001 -3.7059538e-001 -1.1067326e-001 -2.5212714e-001 -2.8052072e-001 -5.1143367e-001  3.4628954e-001  1.1030466e+000  9.6137718e-002 -1.7062073e-002  6.5072936e-002  2.7283905e-001 -5.5147458e-002 -6.3385821e-001 -2.2174451e-001 -6.6421525e-001  2.2786800e-001 -4.4963907e-001 -7.0220423e-002 -9.4138576e-002  2.7677387e-001 -9.7521784e-002 -1.2301935e-001 -4.3352311e-001  2.4962855e-001 -8.5208288e-002 -4.5424328e-001  9.3270974e-001  4.9786438e-001  4.3125263e-001  3.2118438e-001 -5.2338429e-001 -2.8844216e-001 -7.5532466e-002 -7.3940102e-002  3.1480060e-001  9.7168993e-002  4.6763107e-001  9.3287938e-002 -8.3139463e-002  1.8033790e-001 -1.5182197e-001 -1.2651117e-001  1.5239977e-001  2.1119701e-001  5.6292484e-001  1.2048226e-001  1.4498731e-001 -3.0002794e-001  5.3270232e-001 -1.0917848e-001  2.2338673e-001  6.6417086e-001  6.0058155e-001  1.1262504e-001 -1.7208189e-001 -4.1855409e-001  5.8383558e-001 -4.9260718e-001 -1.0158355e+000
 -1.2412267e-002  7.6185652e-003  6.9401862e-001 -4.4726387e-001 -3.0095844e-001  1.4630536e+000  2.9334460e-001  4.3483976e-001  1.1869489e-001  1.7408080e-001 -1.3775669e-001  3.3669971e-001 -7.0648869e-002  6.9066732e-001  5.4102114e-001  4.7747767e-001  6.1027183e-001  7.9315034e-001  4.1870802e-002  3.4303283e-001  3.1781762e-001  2.5871653e-001  5.5977126e-002 -1.0327295e-001  3.0139199e-001  9.0822968e-002  2.3757194e-001  3.6306669e-001 -3.7427207e-002  7.3380287e-001  6.6180333e-001  7.6515012e-001  1.2818343e+000  1.1771888e+000  4.6461806e-001  7.4548206e-002  4.4455634e-001  2.2191115e-001  4.6070342e-001  3.2037499e-001 -4.7759660e-001  7.2174319e-002  4.7992970e-001  2.1969282e-001 -6.9217311e-002 -4.1173068e-001 -5.1155261e-001 -7.3791640e-001  6.5157541e-001  7.7269592e-001  4.6271241e-001  3.6442076e-001  6.8055313e-001 -6.2816530e-002 -2.2186621e-001  3.6081407e-001  8.0596126e-001  1.0512419e-003  4.6856628e-001  8.9943582e-001  1.0870874e+000  2.1832172e-001  8.1890105e-001  6.3149846e-001 -2.3696985e-001 -1.7150913e-001
 -5.6953589e-001 -6.8105710e-001  2.1035359e-001  4.3247903e-001 -2.9312000e-001  7.3361288e-001  4.7046354e-001 -2.0134593e-002 -8.0016215e-001  4.6957748e-002  1.0423451e-001  7.8586688e-001 -1.4268560e-001  8.2820453e-001  1.5162614e-001  4.1501599e-001  7.6683693e-001  1.6781618e-001 -5.9856849e-001 -2.2359127e-001  1.4659111e-001 -6.7562767e-001  7.3907993e-001  4.5053072e-001  2.3792474e-001 -4.2026508e-001 -2.0950277e-001 -1.2447636e+000 -1.1405588e+000  3.2936001e-001  5.6492921e-001  5.4895830e-002 -1.6521316e-002  4.8255449e-001  1.4454726e-001  1.4366730e-001  8.4529992e-001 -1.1370041e+000 -1.2343761e+000 -4.9188048e-002 -5.1441424e-001  1.0782020e-001  4.1623681e-001 -2.0776075e-001  9.1183525e-002 -1.3881281e-001 -6.7388279e-002 -2.7263952e-002  1.0385039e-001  1.0384770e-001  2.9317831e-001  3.8355441e-001  8.6064388e-001  3.1140554e-002  8.6464505e-001 -5.6887611e-002 -1.5101280e-001 -2.9774188e-001 -4.0490003e-002  7.9934942e-001  1.8473479e-001  9.4303492e-001 -2.5086545e-001 -1.6032414e-001  3.0099223e-001 -1.4791074e-001
  1.8640957e-002 -2.6129483e-001 -6.3911985e-001 -3.2394775e-001  1.2400252e-001  1.3486125e+000  2.6805315e-001  1.7628113e-002  2.4011497e-001 -2.4195222e-001  2.0417668e-001  3.2198750e-001  4.2869440e-001  9.9853222e-001  8.1109561e-001  4.8546585e-001  2.2201540e-001  1.3751258e-001  1.0060250e-002  4.9198932e-001  7.0627266e-003 -1.4616197e-001  1.6891888e+000 -2.3595700e-001 -8.7953178e-002 -7.6005739e-001  3.2541617e-001 -8.4776538e-002  4.3296120e-002  2.2615514e-001  7.5423718e-001  9.3816836e-002  5.5508930e-001  5.4938985e-001 -1.5959826e-002 -2.8610135e-002  1.6572681e-001  4.2789946e-002  3.4537070e-001  5.3661124e-001 -8.1339036e-001 -2.7923498e-001 -4.5962208e-001  5.8617222e-001 -1.6938654e-001  8.0029374e-002  2.7703458e-001  1.2587405e-001  1.5200725e-002 -4.4239922e-001  3.6197365e-002  1.9308384e-001  5.9368852e-001 -3.6918487e-001  1.5299980e-001  2.8015247e-001 -2.5886224e-001  3.9547475e-002 -2.9283674e-001  4.5288086e-001  1.2068431e+000 -3.0036367e-001 -1.5126102e+000 -1.2354520e+000  2.9278790e-001  2.1682165e-001
 -4.3725651e-002 -3.8588856e-001  1.0032485e+000 -1.1513114e+000  2.1857393e-002  9.8842273e-001  3.3245682e-001  7.1008444e-001 -3.0893652e-002 -2.9877703e-001  5.0945398e-001  1.0359786e+000 -3.6141067e-001  4.4599388e-001  7.6304670e-001  2.1122183e-001  9.4223133e-001  1.3220603e-001  1.0979817e+000  1.9226873e-001  2.6505712e-001 -6.9185826e-001  7.6794709e-001 -4.9106291e-001 -7.1227226e-002 -7.9283890e-001  5.6831804e-001  2.5336510e-001  7.3884684e-001  5.3319857e-001 -2.5288165e-001  3.0499297e-002  2.0196031e-001 -3.4206101e-001 -4.6252166e-001 -8.3541317e-001  2.7756164e-001  7.5504411e-001  5.3686552e-001  5.8248073e-001 -9.2045863e-001 -1.9316228e-001 -9.3014622e-001 -1.9500741e-001 -8.8609175e-003  2.3514214e-002 -2.5825448e-001 -2.1140210e-001 -3.8588527e-001 -3.8360756e-001  3.6158682e-001  2.2102276e-001  3.4102324e-002 -2.9280515e-001 -5.9557477e-001 -6.0783765e-002 -3.2821680e-001 -1.7311003e-001  5.5938080e-002  4.9300605e-001  3.4746907e-001  1.9711552e-001 -1.2058076e+000 -1.2715902e+000  6.6545847e-001 -7.4814072e-001
 -6.5085299e-001 -6.9712644e-002 -1.3319093e-001 -9.6584115e-001  2.0463093e-001 -1.5271170e-001  1.0396421e-001  1.6499968e-001  8.9906445e-002 -2.1003978e-001  1.4978975e-001 -3.8998766e-001 -1.0806950e-001 -4.8198468e-001 -3.7702931e-002 -1.3598418e-003  1.1571442e-001  1.7183603e-001  3.4247795e-001  6.2557323e-002 -6.1804099e-001  5.0147865e-001  2.8067939e-001 -8.5505225e-001 -1.8554611e-001  1.0360185e-001  8.2538496e-001 -3.6984728e-001  3.1527624e-001  3.8305597e-001 -2.8377944e-001 -3.8509611e-001  6.6504424e-001  3.0685693e-001 -9.1731421e-001 -1.0108476e+000 -6.4461305e-002 -3.8224095e-001 -5.5558066e-001  2.9927486e-001 -6.7387679e-001 -4.9708086e-001 -1.5566675e-001 -1.1993255e+000 -1.7440139e-001 -2.9029319e-001 -4.8889159e-002  4.0885614e-001 -2.9983103e-001 -1.9690312e-001 -4.0720003e-003 -1.2243214e-001 -3.0196002e-001 -4.2873724e-001 -7.9062731e-001 -4.9038033e-001 -4.2780720e-001 -1.1359408e-001 -2.1587331e-001 -2.1491198e-001 -8.0992159e-001 -8.5580642e-002 -6.4229579e-001 -7.9640368e-001 -1.2184114e-001 -5.4919918e-001
  2.0495725e+000  6.0701805e-001  1.1785879e+000  7.9606911e-001  8.1616940e-001  9.8522620e-001  9.1090089e-001  6.6406571e-001  8.0380311e-001  7.1594993e-001  3.0477065e-001  9.4379247e-001  5.8049254e-001  3.1645201e-001  5.3643206e-001  6.2921555e-001  8.6551072e-001  1.5279158e-001  3.9575661e-001 -7.9088570e-002  3.3119294e-001  3.7279062e-001 -3.7553556e-001 -6.5871880e-001  3.2799416e-001 -5.6656329e-002  1.1848148e+000  4.6004705e-001  1.5938579e-001  4.4357373e-001 -4.1731460e-002  1.2813386e-001  6.8866305e-001  7.7462010e-001 -3.6229738e-001 -6.9274140e-001  4.6801764e-001  5.4599289e-001  5.4236042e-001  1.2417187e+000 -9.3818223e-001 -2.3958164e-003 -7.1349765e-001 -2.3795840e-001 -4.0798359e-001  2.0319349e-001 -3.5352678e-001 -4.3372691e-002  3.7954058e-001  2.0817485e-001  3.8956818e-001  8.4875906e-002  3.0003453e-001  2.3645432e-001  2.9769782e-002  2.0476524e-001  7.3302720e-002  1.1163096e-002  7.5804745e-001  2.1915903e-001  3.5879646e-001  4.2945234e-001 -5.8893342e-001  1.5119826e+000 -5.4737180e-001  3.2034283e-001
 -1.3170626e+000  3.4302607e-001 -7.2704853e-001 -4.1853911e-001  6.8977512e-001 -7.9081979e-001 -8.3288329e-002  6.5067309e-001  6.2000635e-001  5.9315547e-001  3.7522356e-001  7.0995294e-001  6.1706931e-001  1.0548994e-001  6.0877636e-001  1.5851610e-001  5.8389553e-001 -7.7684743e-001  1.1325820e-001 -3.9459083e-001 -8.9668041e-002 -1.5970361e-001 -4.5422931e-001 -5.7624312e-001 -3.2178484e-001 -5.9228053e-001  3.4392853e-001 -1.7083954e-001  3.6753893e-001 -2.4317171e-001 -1.3062462e-001  1.5562377e-001 -3.7374541e-001  7.0033243e-001  9.2329088e-002 -4.0114789e-001  3.0121868e-001  2.8641200e-001 -5.1717674e-001  1.8088949e-002 -1.0959449e+000 -4.6083405e-001 -9.1851953e-001 -7.8826067e-002 -4.9871172e-001 -2.8960961e-001 -3.8445569e-001 -4.9474248e-001 -1.0209561e+000 -9.9688609e-001 -1.4062913e-001  3.6502274e-001  7.1696653e-002 -1.5278014e-001  4.9003767e-002  4.5785710e-001 -1.3162478e-001  1.9089793e-001  4.9877115e-001  1.3888155e-001 -1.3096473e+000  2.5335296e-001 -1.3736567e+000 -1.6044499e+000 -4.7594538e-001 -1.2316889e+000
  5.6085405e-001  7.0319198e-001  9.0856413e-002  6.1863220e-001  9.8092598e-001  1.1371385e+000  6.6937755e-001  1.1776268e+000  2.6601584e-001  9.6023146e-001  1.4579590e+000  7.9814112e-001  1.0783440e+000  1.2261282e+000  2.0244178e+000  1.3765594e+000  9.4958484e-001  1.4964920e+000  1.2794037e+000  5.6379301e-001  9.5098227e-001  7.6915911e-001  8.9965701e-001 -5.9443697e-001  5.5143113e-001  4.2271604e-002  1.3066726e+000  9.5560377e-001  9.1995473e-001  1.2713879e+000  8.1344533e-001  7.0912389e-001  7.2944723e-001 -2.8048708e-001  4.1744523e-001  5.2006101e-001  1.4737781e+000  7.8213362e-001  7.5266998e-001  1.0771153e+000 -5.0446345e-001  3.0446610e-001 -2.3524344e-001  3.7205395e-001  1.0395809e+000  2.7159730e-001  8.7660246e-001  7.8712693e-001  8.6913606e-001  3.8285901e-001  9.1553195e-001  8.8520809e-001  1.3924785e+000  6.0322888e-001  1.2957789e+000  1.3311367e+000  9.3561240e-001  5.5160383e-001  1.3523894e+000  9.4561204e-001  1.1344842e+000  8.0263834e-001 -2.0991729e-001  3.3175398e-001  1.8543704e-001  5.5561274e-001
 -2.2065584e-001 -6.6932623e-001 -5.9244349e-001 -6.8535744e-001  2.3917744e-001 -3.9848263e-001  6.7357944e-001  5.9404712e-001  6.1600125e-001  5.1756893e-001  6.4584928e-001  2.3452213e-001  5.9712383e-001  3.8411396e-001  2.1875231e-001  2.3827114e-001  9.1902588e-001  5.9379516e-001  1.0977184e+000 -1.5367392e-001  5.7973165e-001  3.5581974e-001  1.2448177e+000  5.8943881e-002  4.8844334e-001 -1.3611976e-001  8.1807708e-001  9.4367396e-001  1.1921946e+000  8.7094846e-001  2.1994495e-001  3.0960117e-001  7.3889518e-001  1.1435923e+000  1.8624079e-001  6.0059438e-001  8.5613040e-001  6.8987373e-001  4.8205880e-001  5.5614295e-001  7.1435970e-002  3.5357140e-001  2.0558258e-001  1.1294245e+000 -4.3378911e-001  2.1845235e-002  7.6960557e-002  5.8824080e-001 -6.5264536e-001  2.2278185e-001  3.5270253e-001  5.0709828e-001  4.8414972e-001  1.5563141e-001  4.6658686e-001  7.0182425e-001  3.0263554e-001 -3.9814394e-002  7.4114600e-001  5.2617515e-001  2.2037542e-001  6.7289570e-001 -5.7295205e-001  1.1103244e+000  2.2982057e-001 -8.7462047e-002
  6.4765860e-001 -5.1488761e-001 -1.3972353e-001 -9.9929646e-001  4.3622652e-001  2.0759504e-002  5.1488473e-001 -3.0628488e-002  3.1123213e-001 -1.3985888e-001  1.8309743e-001 -1.5153200e-001  3.2940507e-001  5.3749183e-002 -1.6198508e-002 -3.7451846e-002  3.1195644e-001  1.5348620e+000  4.0119741e-001 -2.5844609e-001  6.8950281e-001  6.1563308e-001 -8.2684236e-001  3.1297188e-001 -2.2529566e-001  2.8017988e-001  6.3311262e-001 -1.9260571e-001  2.5480105e-001 -2.6498947e-001 -3.4201446e-002 -5.0924249e-001 -3.8907612e-001 -2.3832927e-001 -9.5293166e-001 -4.2642752e-001  1.3771562e-001 -1.1302694e-001  1.0050214e-001  4.2317437e-001 -4.8881057e-002 -1.1114172e-001 -1.2278469e-001  1.0355815e-001  8.7795667e-002  1.8704240e-001 -8.9262502e-001 -9.0488518e-002  5.2533512e-001 -2.5004835e-001 -8.3400914e-002 -4.5013961e-001 -2.5935449e-001 -6.6866502e-001 -5.0527235e-001 -4.4821867e-001 -4.8235168e-001 -3.4414225e-001 -8.0565193e-001  5.4972661e-001 -4.7747631e-002 -1.0882358e-001 -3.5819741e-002 -7.7903127e-001 -2.8951944e-001  7.1265066e-001
 -3.8126733e-001  6.2620267e-001 -3.2938260e-001  2.2016711e-001  9.4518134e-001 -3.7219275e-002  3.5350207e-001  5.7638026e-001  5.2897864e-001  2.8838107e-001  2.0253112e-001 -5.6054621e-001 -2.3007939e-001  3.6673826e-001  6.3463769e-001  3.4288740e-001  5.7768928e-001  5.0501463e-001 -4.1731594e-002  8.0840334e-001  7.5196106e-001  1.0722121e+000  2.1549601e-001  6.6389610e-001  9.9842147e-002  3.8375829e-001  2.8992596e-001 -1.1222146e-001 -1.2010337e-001  1.9694450e-001  4.4073351e-001  4.0471663e-001  8.9185867e-001  6.4087276e-001  3.7677106e-001  3.4335946e-001  4.4918696e-001 -3.2531203e-001 -2.6263065e-001 -8.3890935e-002 -1.2379883e-001 -8.3182770e-002  4.1896026e-001  7.7057297e-001 -6.4725145e-002 -1.2358303e+000 -3.4876570e-001 -7.3389258e-001 -6.4271929e-001 -6.4810262e-002 -4.1639615e-001 -2.6006275e-001 -2.3722456e-001 -6.2153853e-001 -8.8735268e-001 -3.1120131e-001 -1.2289039e-001 -2.3684364e-001  2.6310571e-002  4.6704095e-002  3.4626804e-001  3.9660885e-001 -8.4583950e-001 -1.8448735e-002 -8.3493362e-001 -3.4633223e-001
 -6.4960370e-001 -2.6450917e-001 -9.6304575e-001  6.9988756e-001  5.6067457e-001  3.7586076e-001  8.8448268e-001  6.2848118e-001  3.2886864e-001  1.7384554e-001  3.4768513e-001 -3.7364851e-001  1.5984027e-001  3.0928654e-001  8.8320912e-001  4.0433781e-001  6.8582605e-001  1.6490550e-002  3.4692387e-001  8.4920381e-001  3.4108509e-001 -3.9357958e-002  6.2936072e-001 -1.2148235e-001  2.6055989e-001 -2.9759751e-001  4.5196873e-001  1.2351110e+000  9.9340575e-001 -3.2141120e-001  4.2580962e-001  5.3253298e-001 -1.0282680e-001  9.4837247e-001  4.1110052e-001  5.7070896e-001  1.5032711e-002  8.7125940e-001  8.8324103e-001  1.0491202e+000 -5.2869746e-002  7.9274468e-003 -5.3915930e-001  5.4362647e-001 -4.5702806e-001 -9.4146041e-001 -1.9457310e-001 -6.8099170e-001  2.3263570e-001 -1.3824809e-001 -1.9723818e-001 -4.9077426e-001  2.7671599e-001 -1.4758186e-001 -2.7859689e-001 -1.8235079e-001  3.7669639e-001 -4.2434455e-002  9.6681735e-002  2.3339252e-001  8.8043529e-001  2.7620354e-004 -5.0795298e-001 -1.1926538e+000 -6.6896263e-001 -6.6580737e-001
 -1.2272074e+000  5.2647198e-001 -7.4571483e-002  1.8520307e-001  1.1486761e+000  9.3504645e-001  1.3418844e+000  9.7511781e-001  4.3559214e-001  5.4654798e-001  7.0119868e-001 -6.1340695e-002  4.8303904e-001  4.5322662e-001  7.0021199e-001  4.6936257e-001  6.0296096e-001  2.2015951e-001  8.6462091e-001  6.0760575e-001  1.1076067e+000  2.5064213e-001  2.2637755e-001 -3.2034688e-001  2.2634685e-001  4.7104418e-001  5.7824285e-001  3.3696077e-001  5.5989422e-001  4.1789283e-001  5.7115878e-001  3.8348715e-001  7.1329646e-001  9.5635377e-001  2.9498455e-001  3.1630144e-001  6.3777473e-001  1.1952300e+000  5.6181663e-001  9.7221747e-001  5.2604721e-001 -1.1202733e-001 -2.5876521e-002  3.8732167e-001 -2.5266876e-002  5.6402594e-002 -2.0239950e-001 -2.2417896e-001  7.3183128e-001 -2.3873301e-001  3.4515210e-001  1.9673900e-001  3.9227908e-001 -4.8931847e-001 -5.4189303e-001  5.2166572e-001  7.9148686e-001 -3.4791744e-001  3.3872630e-001  1.0218075e+000  1.2696330e+000  5.9782298e-001 -1.8711706e-001 -1.0739190e-001 -5.8791755e-002 -6.8326832e-001
  9.3871831e-003  1.8560318e-001  2.1235156e-001  4.9352106e-001  9.5271431e-002  6.4998095e-001  8.0157602e-001  4.1677074e-001  1.2857281e-001  7.8437776e-001  8.5845528e-001  8.7963229e-001  1.0657832e+000  9.6903825e-001  4.1803973e-001  4.5042585e-001  6.2694110e-001  6.4124038e-001  9.0912803e-001  3.7974715e-001  1.5658788e+000  1.2487159e-001 -4.7501229e-001  2.5201444e-001  3.9086428e-001  2.9584012e-001 -1.9000147e-001  2.8514647e-001 -4.6209755e-001  5.9849988e-001 -2.1661466e-002 -2.9954655e-001  2.5633668e-001  5.6584210e-001 -1.8207884e-001  5.2967452e-001  4.0178498e-001  5.0223121e-001  3.1371484e-001 -5.2825934e-001  2.8199232e-001  7.3403641e-002  3.7525645e-001  4.5987170e-001  2.4088287e-001  9.4983796e-001 -4.0523653e-001  7.8034033e-001  5.7007098e-001  1.0006498e-001  1.7387467e-001  6.8172305e-001  7.0916000e-001  5.8739733e-001  7.4459216e-001  5.5388141e-001  6.8028031e-001 -2.4922146e-001  4.0150900e-002  1.4529486e+000  3.5504930e-001  4.7749761e-001  3.1174687e-001  5.1730682e-001  4.8347495e-002  8.8238801e-001
 -1.8769129e-001  2.3791273e-001 -5.4551059e-002  1.6031898e+000  9.2342828e-001  2.1566190e-001  8.5163993e-001  9.2827360e-001  5.2715198e-001  9.9968099e-001  9.9416204e-001  2.3390948e-001  6.0620101e-001  1.0407826e+000  1.0370577e+000  4.6422765e-001  7.5061724e-001  8.8196382e-001  9.6305578e-001  4.4901170e-001  1.5480228e+000  7.2947362e-001 -1.1764075e-001  7.9409454e-001  5.0507269e-001  3.2956890e-001  3.3280453e-001  5.6706556e-001  6.9056379e-001  5.7419208e-001  4.1627953e-001  2.3573403e-001  4.8536520e-001 -2.5680061e-001  1.4323677e-001  1.4291918e-001 -1.2096712e-001  3.0653696e-001  9.7934284e-001  7.5375243e-001  5.9820161e-001  3.5755308e-001  3.5492875e-001  4.0620004e-001  2.1826680e-001  1.1210654e+000 -7.4688861e-001  5.4673649e-001  8.6706871e-001  2.9098432e-001  3.7788883e-001  5.0325611e-001  2.5212028e-001  4.0243498e-001  1.2471035e+000  2.7351990e-001  9.1857541e-001  5.1860149e-002  6.5150476e-001  9.0902780e-001  9.8524694e-001  5.4130643e-001  1.6579114e+000 -6.2301474e-001  4.2033623e-001 -2.0772315e-001
 -2.5901741e-001  7.6261746e-001 -1.3299907e-001  2.3875505e+000  1.0847374e+000  6.2663066e-001  5.0464288e-001  3.6821055e-001  7.3715422e-001  9.3150859e-001  1.5114435e+000  6.0351263e-001  7.1014542e-001  1.0821607e+000  9.1471378e-001  7.7281030e-001  7.9350190e-001  1.3989428e+000  7.0599143e-001  5.5581838e-001  1.1572282e+000  6.4184891e-001  8.7478758e-001 -4.8028285e-001  8.3212907e-001  5.6257497e-001  2.3982735e-001 -1.4454674e-001  2.8748763e-002  1.3409732e+000  1.3168240e+000  6.7674008e-001  1.9626777e+000  1.0335533e+000  7.6060897e-001  1.9100007e+000  6.5695028e-001 -9.3730520e-001 -8.6079639e-001 -9.7049478e-003  1.2374703e+000  8.8306297e-001  3.9985623e-001  6.4866564e-001  3.3734587e-001  1.3726407e+000  3.5155750e-001  1.8813326e+000  9.6886211e-001  7.0841929e-001  6.2288282e-001  7.8552635e-001  1.1450827e+000  6.7747851e-001  7.5772936e-001  1.1641774e+000  7.3482799e-001  1.4922673e-001  7.4170640e-001 -1.0736241e-001  8.3775181e-001  6.3144716e-001  2.0695549e+000  2.6658104e+000  3.1471186e-001  1.9829257e-001
  9.7210343e-001  8.9607217e-002 -3.7898139e-001  1.3879446e+000  5.3339201e-001 -2.3358065e-001  6.0808764e-001  1.2558161e-001 -5.2825024e-002  8.7441189e-001  1.0929728e+000  9.7099288e-001  1.1470790e-001  4.8634749e-001  3.3557021e-001  5.5345334e-001  1.7368196e+000  9.5873483e-001  9.4353483e-001  7.4158207e-001  8.3532441e-001  1.5725634e-001  1.2358313e+000  1.3616652e+000  9.5937103e-001  1.4722451e-001  9.8805619e-002 -1.2450687e-001 -2.7845130e-001  4.8148505e-001 -5.0243390e-002  2.5261058e-001  6.8551976e-001  5.5238150e-002  1.3970613e-001 -5.0837618e-002 -1.3522127e-001  8.3942636e-002 -9.0485355e-002 -2.3714560e-002  2.6362399e-001  5.1300662e-001  4.0449188e-001  6.9905771e-001  2.3432965e-001  1.2424576e+000  4.9835969e-001  1.7044828e+000  2.4035797e-001  6.9259170e-001  3.5036797e-001 -6.9417945e-002  7.7582787e-001  6.7820178e-001  8.2649847e-001  8.2891542e-001  3.7400377e-001  8.9066032e-001 -3.2971506e-002  6.0060091e-001  5.9916698e-001  6.0401514e-001  1.8996284e+000  1.6399390e+000  6.1248996e-002  1.0896584e+000
  1.9131366e-001 -3.3682946e-001 -3.2909258e-002 -8.7670386e-002  1.5222628e-001  8.9570759e-001  8.0895299e-001  2.4857678e-003 -6.8436891e-002  3.8936233e-001 -1.2382524e-001  4.0553834e-001  7.8100866e-002  7.5416484e-002 -2.2567350e-001 -2.1755738e-001 -3.0841322e-001  3.1138062e-001  1.1211742e+000  1.9485997e-001  1.7064589e-001 -7.8380297e-002 -1.0369409e+000  4.9262887e-002  3.2788872e-001 -3.4353152e-001  4.6785257e-001  1.0739410e+000 -5.3005496e-002  1.6182044e-001  8.6959808e-002  3.0763948e-001 -7.1561675e-001 -9.9737467e-001 -1.3269662e-001 -4.8141425e-001 -5.3176762e-001 -2.1638776e-001  7.0824455e-001  2.6296774e-001 -4.8108254e-002  1.8559151e-001  1.1372442e-001 -7.4216553e-001 -3.8708628e-001  1.4439124e+000  3.7148622e-001  1.2895470e+000  1.0650220e+000 -7.2319220e-002 -8.6319886e-002 -4.3622334e-001  5.3990558e-001 -1.8633327e-001 -6.9345116e-001  4.4570618e-002 -1.8493115e-001  1.3046928e-001 -6.6661935e-001 -3.2301025e-002 -2.2999153e-001  1.3844975e-001  1.0800851e+000  2.3547869e-001 -3.9572276e-001 -3.6452953e-002
  7.5701872e-002 -4.1538840e-001 -1.0664357e+000  4.1216768e-001  1.5217373e-001 -2.7649611e-001 -9.5492231e-001 -3.0623428e-001 -4.5325109e-002  2.3808391e-001  3.9900348e-001  4.9632966e-002 -2.3989679e-002 -2.7911731e-001 -4.0966568e-001 -1.1096908e-001  9.6245469e-001  7.8676749e-001  1.0882461e+000  4.5135603e-001 -2.0207673e-002  3.7240446e-001  1.4024854e-001  7.3815676e-001  5.7275002e-001  1.3133982e-001 -7.1692458e-001 -8.2774586e-001 -8.1682347e-001 -6.2973747e-001 -4.6771059e-002 -1.9780016e-001 -7.1399415e-001 -5.4094511e-001 -3.5581767e-001 -2.7829964e-001 -4.2981273e-001 -6.5070019e-001 -5.2041306e-001 -5.5974159e-001  2.1086325e-001  9.5905547e-002  3.7440458e-001 -7.4702583e-001  4.7427053e-001  5.2297239e-001  4.1867234e-001  1.6930317e+000  4.8371741e-001  6.6607195e-001 -2.5125368e-001 -4.7892082e-001  4.2019211e-001 -7.6866433e-002  7.8031103e-001 -7.8624753e-001 -1.5203715e-001  1.0955835e-001 -6.4994306e-001 -1.0437086e+000  8.0848070e-001  6.9916708e-003  6.8247249e-001  2.5428236e-001  7.1375685e-001  4.8721691e-001
  2.3516261e+000 -1.7748752e-001  6.1070686e-001  8.3274557e-001 -2.0583152e-002  1.7124651e-002  7.3150438e-004 -1.0500136e+000  2.8748223e-001  2.2588598e-001  5.4332692e-002 -5.4691718e-001  2.5062563e-001  2.2495532e-001 -1.1931793e-001 -6.0753352e-002  2.6443186e-001  9.9472422e-001  7.1014967e-001  3.7473491e-002  1.6047710e-001  3.5315743e-001  7.4392626e-001  8.6238616e-001  5.8262282e-001  4.9347299e-001 -3.4296381e-001  8.2083451e-002 -1.3722868e-001 -7.4300297e-001  2.0665195e-001 -1.7381709e-001  3.6714704e-001 -3.2062986e-001 -9.3529707e-002  5.2041237e-001 -4.8687076e-001 -1.0934705e-001 -2.6101071e-001 -3.6735437e-001  5.8856764e-001  6.5871989e-001  4.9908336e-001 -1.3702172e-001  6.0787104e-001  9.7444562e-001  6.7026236e-001  9.5108087e-001  9.7379650e-002  7.3476610e-001 -5.0878609e-001 -5.5710592e-001  5.9094217e-001  5.1847668e-001  5.4626933e-001 -7.7527453e-002  1.8543627e-001  3.8092517e-001 -3.4151086e-001 -4.4075715e-001 -5.5944243e-001 -6.5873704e-001  7.9971322e-001  1.3868548e+000 -1.6241284e-002  1.3008501e+000
  1.4931912e+000 -4.5799825e-001  1.7385402e+000  6.4100359e-001  2.2130691e-001 -9.8258348e-001 -6.8433688e-001 -6.1405067e-001  1.3640557e-001 -1.7364556e-001 -3.5613612e-001 -5.3599981e-001 -2.5715848e-001 -5.8168418e-001 -7.2536813e-001 -5.9093442e-001  2.8421877e-001 -4.7723104e-001 -3.2443063e-001 -5.1817370e-001  1.8043206e-001  3.4000365e-001 -1.9330073e-001  1.0505885e+000 -1.3310526e-001  4.4367793e-001 -1.1396326e+000 -1.5626904e+000 -5.6911733e-001 -6.4554188e-001 -6.3832493e-001 -3.5483793e-001 -1.0152137e+000 -9.9370185e-001  2.0456736e-001 -7.8157647e-002 -5.8954438e-001 -8.4693989e-001 -1.3590370e+000 -8.8091298e-001 -3.3249387e-002  6.2322647e-001  1.1479569e+000  9.8896686e-001  6.7436650e-001  1.2653825e+000  5.4577793e-001  6.5996770e-001 -2.1843776e-001  3.4190044e-001 -7.3532002e-001 -1.1021944e+000 -4.5047039e-001  2.4095643e-002 -5.9092162e-001 -2.3422165e-001 -4.6239706e-001 -3.5342629e-001 -1.0320651e-001 -4.3613392e-001 -1.2730252e+000 -3.7796592e-001  2.5507641e-001 -1.7093722e-001 -1.9749535e-001 -1.2667719e-001
  3.1935234e-001  3.4626045e-001  1.0770196e-001 -5.3852099e-001  1.7261181e-002  9.1407772e-002  3.4692592e-002 -4.9003304e-001  3.3757374e-001 -2.6730806e-002 -6.2345443e-001  6.8329626e-001  4.2951151e-002 -1.7729126e-001 -2.5052788e-001 -3.2987784e-001 -5.4877185e-002 -6.6330035e-001 -4.5437078e-001 -2.1900112e-001 -5.4922238e-001 -3.8026729e-001 -1.4075157e+000  2.0386012e-001 -5.7743173e-001 -2.8889212e-001 -1.0671307e-001 -2.6342492e-001  1.9263801e-001 -5.5469756e-001 -2.5517289e-001  1.7071531e-001 -9.6369275e-001 -5.7099760e-001  2.6392580e-001 -2.9446932e-001 -6.2219502e-001  1.5668794e-001  2.1247744e-001 -5.6594484e-001  2.6293972e-001  2.2015170e-001  4.5558440e-001 -1.2202713e+000  1.6656251e-001  8.9374344e-001  9.8833612e-002  4.4323045e-001 -3.0633490e-001  4.2772746e-001 -5.6486803e-001 -7.8884201e-001 -8.7891241e-002  1.1553624e-001  6.1180046e-001 -4.4139500e-001  2.2046890e-001  1.0374381e-001 -1.2967996e-001 -5.1438533e-001 -1.1498768e+000 -7.2682463e-001  5.1303599e-001  1.2193294e-001 -2.6350982e-001  5.4980905e-002
  1.0141844e+000 -9.0335294e-002 -9.6231330e-001  1.4609458e+000  1.9579647e-001  3.5302643e-001 -1.4568809e-001 -1.0553216e-001 -1.3187895e-001  5.0896806e-001 -1.7447795e-001  1.2344942e+000  1.1759027e-001  3.1459118e-001  2.4606159e-003 -5.0043509e-001  6.5682011e-003 -6.1019893e-001  4.8990956e-001  4.0511676e-001  1.1306351e+000 -1.8698973e-001 -7.2577165e-001  1.6691310e-002 -4.9667750e-001 -3.3954338e-002 -1.8964887e-001  3.7085856e-001  4.5742783e-001 -7.1109044e-002  8.2058336e-001  7.3836853e-001 -4.4815216e-001 -3.2114080e-001  5.2841747e-001  5.7226626e-001 -1.2188114e-001  6.0658429e-001  3.3779882e-001 -4.0606786e-001  6.7597308e-001 -2.4998303e-001  3.4535403e-003 -5.6426219e-001  1.9462573e-001  1.7296397e+000 -2.1501382e-002  8.9488977e-001  1.0513218e+000  4.8161459e-003 -3.2775013e-001 -9.4470825e-001 -5.6685911e-001 -1.1224050e-001  6.7310237e-001 -1.1675539e-002  5.2236736e-001  2.6699228e-001 -1.8511968e-001 -9.7280954e-002  2.3264464e-001 -4.5829317e-001  5.6095653e-001 -1.0027294e+000  3.9346205e-001  1.1467408e+000
 -9.3202237e-002 -2.6516078e-002 -1.0202868e-001  7.6370723e-001 -2.0382469e-001  2.0055440e-001 -9.9748923e-001 -1.8771514e-001 -4.9153876e-003  7.5680664e-001 -3.2950796e-001  8.3964988e-001  5.3235804e-001  4.6937301e-001  5.5038184e-001  3.0425838e-001 -1.6178858e+000 -2.6731684e-001  8.8772814e-001 -1.0073186e+000  9.3732744e-001 -3.7490340e-001 -1.0750592e+000 -3.6395688e-002 -6.6994012e-001 -2.0290119e-001  2.0807420e-001  9.0498088e-001  1.2455673e-001 -3.2449321e-001  5.9717070e-001  7.7014511e-001 -1.2225566e+000 -6.8463447e-001  2.1803408e-001  3.6164703e-001 -3.0466059e-001 -9.0898743e-002  6.5668634e-001  3.2420327e-001 -7.5124747e-001 -6.8368194e-001 -1.1342062e+000 -1.5260795e+000 -1.6486351e-001  1.4497645e+000 -9.6615965e-001  1.1010457e+000  9.2092968e-001 -5.6679093e-001 -5.6663071e-002 -6.0500536e-002  6.6021265e-002 -3.6003619e-002  9.6898919e-001  4.0148769e-001  4.7899214e-001 -2.3638140e-001 -4.7656719e-001 -1.1083388e+000 -1.1300925e+000 -1.0304643e-001 -3.8780974e-001 -2.3650164e-002 -1.9378011e-001 -1.4243466e-001
  1.0002769e+000 -4.4479129e-001  1.8077215e-001  5.4558218e-001 -4.6698251e-001 -5.5154695e-001  2.7491476e-002  1.5122314e-001 -1.7362957e-001  3.0454911e-001 -4.2983396e-001  8.3237088e-001  9.6053862e-002 -4.8473248e-001  4.4494697e-001 -2.2677227e-001 -1.2296236e+000 -3.1200038e-002  2.5613398e-001 -5.6124277e-001  2.7558264e-001 -2.8053559e-001 -1.7755042e+000 -1.4416575e+000 -5.7790025e-001 -2.6579925e-001  3.8291629e-001  9.4686314e-001  6.3223009e-001  4.4793919e-001  9.4369283e-001  1.4010827e-001 -4.8051093e-002 -2.4807167e-003 -1.2095888e-001  3.1522561e-001  4.6770747e-002  7.0000653e-001  9.0576269e-001  7.3085135e-001 -5.4659587e-001 -8.8830471e-001 -1.0396968e+000 -1.8260290e+000 -4.8944158e-001  1.4699011e-001 -1.3046219e+000  3.7456049e-001  8.2500577e-001 -9.5318191e-001 -1.5925401e-001 -4.3292120e-001 -3.3271641e-001 -6.0346681e-001  6.7451047e-001 -9.2351210e-001 -4.7631914e-002  1.8233900e-001 -1.2526651e-001  2.0905344e-001 -5.2173813e-001  9.1658983e-002 -5.7652179e-001  2.9146471e-001 -2.9011910e-002 -1.5600581e-001
 -9.7377458e-001 -4.0210175e-001 -3.2070212e-001 -4.6309824e-001  2.4633113e-001 -8.6807833e-001  2.6580008e-001  3.4914814e-001 -1.0692106e-001 -3.8092583e-001 -6.5553095e-001  2.7886444e-001  5.7334011e-002 -2.6975771e-001  2.6687182e-002 -4.1538393e-002 -1.0515473e-004 -5.1126745e-001 -1.0897899e+000 -5.2632332e-002  5.6463500e-002 -4.9053017e-001 -7.5269088e-001 -9.9293666e-001 -8.4632697e-001 -4.2078121e-001  6.2092789e-001  6.8825560e-001  6.2553823e-001 -6.1861512e-001 -1.1277005e+000 -5.7534416e-001 -4.7418399e-001  1.4464240e-001 -1.3049732e-001 -5.9201287e-001 -1.3746941e+000  5.8004030e-001  2.4334960e-001  6.1862084e-001 -5.8259763e-001 -7.4400422e-001 -1.5271602e+000 -7.8009035e-001 -8.7045599e-001 -8.1918301e-001 -6.2016852e-001 -1.2565199e+000 -3.4393553e-001 -3.1837455e-001  3.5060497e-002 -1.2433352e-001 -6.4819455e-001 -3.4088912e-001  5.9885584e-001 -3.8175104e-001 -2.2215063e-001 -1.7296129e-001  1.6537116e-001  3.0864386e-001 -6.7200830e-001  2.6638504e-001 -1.3273220e+000 -1.6492941e+000 -7.4884538e-001  9.6848766e-002
  9.4536431e-001  6.9598916e-003  2.8288924e-001 -1.3433838e-001 -4.2856332e-001 -3.9392454e-001 -7.0470038e-001 -1.2915889e-001 -3.5902224e-001 -1.8372097e-001 -9.5213065e-001 -2.9120865e-001  3.5017355e-002 -5.0427679e-001 -4.6442929e-001 -2.5790264e-001 -5.8967572e-001 -6.3588451e-001 -1.1873593e-001 -2.5691683e-001 -1.3336620e-001 -1.1258740e+000 -1.5040974e+000 -1.2873983e+000 -8.0690390e-001 -1.0200569e+000  2.7527457e-001  3.5984599e-001  4.7225404e-001 -5.6981117e-001 -2.1903578e-001  5.9007786e-002 -2.5462724e-001 -5.1665453e-001  5.3411564e-001 -6.0350023e-003 -9.2090614e-001  2.4661695e-001 -2.5124005e-001 -1.0881126e+000 -5.7193720e-001 -5.5357310e-001 -1.3985622e+000 -1.5005028e+000 -7.2240593e-001  5.1052358e-001  9.0436765e-002 -6.5572956e-001 -6.4957765e-001 -4.2688839e-001 -7.5974943e-001 -8.6495925e-001 -9.1264607e-001 -3.5629618e-001 -3.3358598e-001 -1.0483684e+000 -1.6503734e-001 -3.7169604e-001 -1.1460614e-001 -4.5926009e-001 -1.0654607e+000 -3.5230479e-001 -6.2762735e-001  3.7561410e-001 -5.2424288e-001  6.2426766e-001
  9.7306040e-001  3.3613803e-002  1.9094091e-001 -4.2021146e-001 -9.4563896e-002 -2.4159830e-001  7.2449304e-003  2.7937839e-001 -5.4096505e-001  6.9948047e-002 -7.3854976e-001 -5.2154302e-001 -5.4072476e-001 -5.3671238e-001 -3.5927838e-001 -3.3866594e-001 -8.9651607e-002 -6.6754829e-001 -4.5330546e-001  7.2001615e-002 -3.4779297e-001 -4.7008229e-001 -7.9220024e-001 -5.7812975e-001 -3.2183268e-001 -5.9183117e-001  1.1610890e+000  8.8422845e-001  8.5926312e-001  2.4734939e-001  9.8761617e-002  2.6631754e-001 -3.7643875e-002  3.0172755e-001  3.5871335e-001  2.7508143e-001  1.5354138e-001  5.3378363e-001  4.9359615e-001  2.7773952e-001 -6.9109670e-001 -2.4041771e-001 -1.4604203e+000 -8.5940367e-001 -4.7383624e-001 -1.7877360e-001  4.5106357e-001 -1.2103158e-001 -3.7996131e-001  3.9789194e-001 -1.8419801e-001 -3.6923236e-001 -4.6748730e-001 -6.1769529e-001  1.4321404e-001 -9.5601781e-001 -1.6917480e-001 -2.3353103e-001 -2.1975777e-001  3.2800164e-001  1.3281139e-001  4.8836205e-002 -4.6313023e-001  6.5287199e-001 -3.9168228e-001 -1.9806804e-001
 -6.9251342e-001  9.2226692e-001  6.4849538e-001 -6.5817463e-001  4.9439215e-001 -1.6998458e+000  9.5463309e-002 -1.0187500e-001 -1.5813137e-001  3.8135397e-001 -7.4654546e-001 -1.9990935e-002  1.0105810e-001 -4.3469818e-002 -7.2426901e-001 -5.2876428e-001  5.2275232e-001 -3.5087742e-001  1.4574965e-001 -5.6244837e-001 -4.1731719e-001 -3.2974592e-001 -1.1428689e-002 -6.0931705e-001  1.6565012e-001  3.6150743e-003  5.1121762e-001  3.9615951e-001  2.9224279e-001 -4.9270678e-001  6.9648052e-002  2.0243804e-001 -7.9651274e-001 -1.2119059e-002  2.1209563e-001  2.9215367e-001  4.5314678e-004 -3.7079668e-001  2.0237432e-001 -5.0707936e-001 -1.6293441e-001  7.8984420e-002 -1.0367931e+000 -2.6626629e-001  2.8240737e-001 -3.4559298e-001  3.9415898e-001  5.4573328e-001  3.2922621e-001  1.3630309e-001 -4.2082985e-001 -9.7520103e-001 -5.6272996e-002  2.1829737e-001  9.0111970e-001 -9.5971692e-002 -1.4385699e-001 -2.1519836e-001 -8.0172540e-002  1.7977097e-001 -7.3149479e-001  1.9830429e-001 -9.3733619e-001 -4.5150186e-001  2.3463406e-001  3.7579485e-001
 -5.5719671e-001 -8.3400589e-002  2.7583667e-001  3.3634696e-001  7.3275424e-001 -1.4070934e+000 -2.1592438e-001  8.0064939e-002 -2.1357987e-001  1.8735495e-001 -4.1855214e-001 -2.8087962e-001 -3.5603524e-001 -9.0559889e-001 -8.8960922e-001  4.3151238e-002 -7.1563686e-001 -2.1267043e-001  9.7401546e-001 -7.0437292e-001 -1.4424820e-001 -1.9375804e-001  7.5001071e-001 -1.7966934e-001 -1.0631799e-001 -3.6068785e-001  3.2583462e-001 -6.9334919e-001 -7.3392636e-002 -1.6627332e-001  1.5867131e-001  1.3303417e-001 -1.8170672e-001  7.2412288e-002 -2.2406518e-003  3.0974550e-001 -2.2488311e-001 -3.8829182e-001 -8.7223503e-001 -8.0247207e-001 -3.2865547e-002  3.8083901e-001  3.8683364e-001  1.3361425e+000  3.7778463e-001 -1.7149986e-001  4.8417689e-001  4.9222999e-001  2.8552233e-001 -1.2271927e-001  2.5610602e-001 -5.5424283e-001 -3.1138500e-001  3.2532047e-001  3.0541103e-001  3.2723621e-001  8.3968450e-002  2.2690205e-001 -1.1530861e-002 -4.0107780e-001 -1.1673032e+000  3.9852064e-001 -5.2288196e-001  8.4029412e-001  6.7620343e-001  4.0836226e-001
 -3.7645968e-001  1.4787289e-001 -2.5117141e-002  5.2651857e-001  4.3338197e-001 -1.0409275e+000 -5.6065838e-001 -5.8505488e-001  1.5817200e-001 -2.8632935e-001 -3.5976407e-001  7.3424633e-001  8.8374903e-002 -1.9698712e-001 -5.4065517e-001  8.5828676e-002 -5.3458655e-001 -7.3183800e-002  3.7349034e-001 -4.7998896e-001  2.0845605e-001  1.5461251e-001 -5.8296174e-001 -3.7700344e-001 -5.4999295e-002 -2.7328545e-001 -3.7288842e-001 -1.0047987e+000 -1.6833649e-001 -2.4024038e-001 -5.7626084e-001 -7.5681033e-001  1.7541111e-001 -4.9740182e-001 -2.9888509e-001 -2.1630102e-001 -1.3314965e-001 -1.4489392e-001 -4.8792656e-001  6.9732441e-002 -2.9035538e-003  1.4945620e-001  6.6536128e-002  2.6981947e-001  4.9625711e-002  9.8808541e-001  7.6561439e-002  1.1899448e-001 -8.9761848e-002  1.5374304e-001  2.5509144e-001 -4.7522359e-001 -2.2044663e-001  3.9052788e-001  7.0417943e-001  3.0958690e-001  9.8353299e-002  7.1447164e-001 -3.1651646e-001 -9.9567356e-002 -5.4357832e-001  4.1695018e-001 -1.3510042e-001 -2.0590191e-001 -8.9360124e-002  6.1949017e-001
  3.5041694e-001 -1.3795545e-001 -3.6061490e-001  1.1850522e-001 -3.4177055e-001 -6.4856013e-001 -8.6493089e-001 -9.9265139e-001 -8.9856241e-002 -6.9912228e-001 -7.0574069e-001 -9.3227561e-001 -5.6459608e-001 -9.1842313e-001 -8.3838480e-001 -3.5609875e-001 -8.1224298e-001 -9.8432466e-001 -1.3473789e+000 -9.3463547e-001  4.5575657e-002 -1.4464822e-001 -3.5506555e-001  4.2273161e-003 -4.8572908e-001 -6.5237789e-002 -2.8428983e-001 -3.3384424e-001 -6.6332982e-002 -3.0644284e-001 -7.1537649e-001 -1.1055685e+000 -1.0222435e+000 -9.0609379e-001 -7.5529262e-001 -2.9315063e-001 -9.7106493e-001  4.0395035e-001  4.9063027e-001 -2.2537491e-001  1.2145056e+000 -3.1947301e-001  2.6994014e-001 -1.2443109e+000 -4.2367370e-001 -2.9172698e-002 -2.5881508e-001 -1.0397584e+000 -6.0884913e-001 -2.8284632e-001 -4.6728443e-001 -6.7961159e-001 -1.0313155e+000 -1.3290066e-001 -5.6795693e-001 -3.0602943e-001 -5.9375762e-001 -6.0494120e-002 -5.8844709e-001 -4.3881572e-001  1.8396863e-001 -2.5821455e-002 -4.8686211e-001 -2.5477227e-001  6.1567563e-001  1.2215564e-001
  6.0331470e-002 -3.3681420e-001  9.8541724e-001 -5.4488950e-001 -2.1427553e-001  6.6749200e-001 -4.6449765e-002 -6.7126842e-001  8.4589920e-002 -9.3086836e-001 -5.0892742e-001 -2.6891332e-001 -2.3802072e-001 -4.3177466e-001 -3.4697588e-002  2.1534193e-001 -5.4083552e-001 -6.0541644e-001 -1.0017725e+000 -4.5394310e-001 -1.1041718e-001  2.2782475e-002  3.6448018e-001  3.6366081e-001  1.3844103e-002  8.1434422e-002 -4.9598365e-001  2.5621843e-001  5.1077204e-001 -1.6683240e-001 -3.0343747e-001 -1.1924268e+000 -1.0651008e+000 -7.6102899e-001 -8.8399919e-001 -6.3967907e-001 -6.2602536e-001  9.9849242e-001  1.0444327e+000 -1.6642714e-003  3.2387539e-001  7.6110558e-002  4.0507327e-001  2.3935535e-001  2.2442224e-001  6.2499667e-001  2.6783458e-001 -6.6154453e-001 -5.1744432e-001 -1.2317188e-001 -2.1091269e-001  3.8349685e-002 -4.2892803e-001  3.8490244e-001 -8.1733721e-001  2.5139534e-001 -5.9686566e-001 -1.4176997e-001 -4.9861511e-001 -4.4592067e-001 -4.8212899e-001 -5.5522572e-001  8.7164314e-001  1.0057190e+000 -1.1624368e-001  4.3876300e-002
  1.1467137e+000  8.6104466e-001  6.9675066e-001  6.8743805e-001  4.7411621e-001  1.2972203e+000 -1.4423039e-001 -6.9553806e-002  5.0699560e-001 -3.4175654e-001 -2.5629828e-001 -9.8383298e-004  4.2056643e-001  5.6195150e-001  8.4009378e-001  7.3574989e-001  7.9716508e-002 -6.0255022e-001 -9.6169158e-001  3.5541828e-001  4.8445936e-001  7.6789515e-001  5.1772876e-001  1.7285773e+000  3.1010307e-001  1.4265295e+000  3.2373189e-001  5.4121855e-001  5.8705700e-001  1.1438111e+000  7.6722700e-001  3.2740658e-001 -2.7615168e-002  4.4290214e-001  6.5662492e-001  6.8206596e-001  6.5636238e-001  1.0666829e+000  9.0302720e-001  5.5455395e-001  8.9265510e-001  8.5738135e-001  2.3021252e+000  5.3279856e-001  4.3573866e-001  1.8806491e+000  1.2598153e+000 -3.3856046e-001  7.5949449e-001  9.9809490e-001  1.2037870e+000  1.0963726e+000  5.0281912e-001  6.8761498e-001  2.1357625e-001  4.0945834e-001 -1.3080642e-002  3.2646029e-001  4.8814148e-001 -7.5935049e-001  7.5880755e-001 -2.3684972e-001  8.5238887e-001  1.8072075e+000  8.5938659e-001  1.8621052e-001
  1.6933638e-001  2.6005357e-001 -8.0674732e-001  4.0011586e-001 -2.1367748e-001  1.1382659e+000  4.8158593e-001 -4.1426382e-001 -1.9088216e-001 -1.4481967e-001  5.9924331e-002  1.6340853e-001 -2.1346319e-001  1.4183244e-001  9.6006611e-001  5.2642256e-001  3.5130084e-001 -4.7499944e-001 -6.6744802e-001 -7.0471180e-002  2.0641718e-001  3.9128920e-001  3.9910270e-001  2.2257268e-001 -3.4870375e-001  3.6694345e-001  1.0320631e+000  5.8087802e-001  1.3968032e+000  7.1930352e-001  8.6416071e-001  5.3243288e-001 -4.2009810e-001  1.0767134e-002  3.0144735e-001  7.1706729e-001  4.7134782e-002  1.1549933e+000  1.1302971e+000  1.0612547e+000  1.1765641e+000  6.8877500e-001  1.0372554e+000 -4.5692397e-001  6.7520433e-001  1.9009256e+000  4.1699212e-001  1.2365351e-002  9.8492801e-001  1.1420262e+000  5.8282837e-001  1.0007423e+000  7.5022671e-001  4.8316417e-001  1.2237896e+000  5.5984603e-001  3.7872443e-001 -4.4223744e-001 -2.7378587e-001 -5.0043146e-001  1.9747720e+000 -4.1244016e-001  1.0070072e+000  8.3204706e-003  2.1542928e-001  1.0880944e+000
  1.5813439e+000 -4.8563170e-001  3.6027034e-001 -9.6688884e-001 -3.3931928e-001  5.4225499e-001 -3.8931013e-001  7.1263560e-001  1.6794412e-001 -1.9772989e-002 -4.1166767e-001  1.2852921e-001 -8.4791199e-002 -5.9225172e-002  1.0551132e-001  5.3152817e-001  4.9791593e-001  2.7854905e-001  3.5291086e-001  1.1957744e+000  1.5668011e-001  2.7529842e-001  5.2131576e-001  8.0677372e-001  4.9686721e-002  4.8516575e-001  2.1943392e-001  5.3171814e-001  5.7116211e-001  1.5926697e+000  7.1509195e-001  1.0598448e+000  5.2812774e-001  1.6530202e-001  8.1558250e-001  4.5942837e-001  1.0605991e+000  1.8987396e-001  6.7753530e-001  9.0717607e-001  2.3428373e-001  3.7667269e-001  9.3964736e-001  4.0121909e-001  5.0688540e-001 -5.6965591e-001  6.6510311e-001 -4.2534061e-001  6.5370797e-001 -3.5104156e-002  4.5404526e-001  6.1516468e-001  3.1259953e-001  2.7645798e-001 -1.6473823e-001  2.5671915e-001  6.1627448e-002  1.9792958e-001  5.5489769e-001 -5.2365223e-001  7.2995262e-001  7.5831850e-002  1.5648705e-001 -1.2346125e+000 -9.4160374e-002 -1.6735559e-001
  1.0326455e+000 -3.5455134e-001  2.2063220e-001  7.6507725e-002 -7.7216621e-001  4.8632711e-001 -4.0282690e-001 -9.0968840e-002 -3.7110239e-001 -3.0217469e-001 -8.2889151e-001 -1.0922306e+000 -7.2785370e-001 -3.5012187e-001 -5.1640897e-001 -1.6029554e-001 -1.1649092e-001  6.4160866e-002 -3.2421558e-001  7.0101810e-001 -4.4299472e-001  2.2971046e-002  7.2643711e-001  4.3998104e-001 -2.2314226e-001  5.2534694e-001 -4.2053425e-001 -7.9008627e-001 -1.0544645e+000 -4.8164623e-001  4.3055632e-001  1.2753078e-001 -7.2824027e-002 -4.8830964e-002  3.4364733e-001  8.1493261e-001 -5.9045007e-001 -6.4878949e-001 -1.1506239e+000 -1.0018450e+000 -1.2319748e-001  2.8605412e-001  8.2618071e-001 -4.5529411e-001  2.2475509e-001  3.2951133e-001  4.3301399e-001 -2.7215920e-001  4.5327637e-001  8.4535564e-001 -1.3698970e-001 -4.7074998e-002 -3.6811165e-001 -4.1447685e-002 -1.5411271e-001 -2.5334662e-001 -1.6760132e-002 -3.0991546e-001  1.9429722e-001 -9.4244706e-001  8.7818019e-001 -4.6212395e-001  7.1489314e-001  6.1854855e-001 -3.9526039e-001  3.1486009e-001
 -5.8807812e-002  1.1946690e-001  2.7009397e-001  4.3487958e-001 -1.4430682e-001  1.0681215e+000 -1.0263053e-001 -2.4868177e-002  1.4693479e-001  1.6369357e-001 -2.3482502e-003 -1.8017579e-001 -5.9812194e-001  4.8432550e-001 -3.5572022e-002 -2.6850581e-001  6.2147940e-002 -2.6178203e-001  6.4538024e-001  1.0954131e+000  9.0816159e-001 -4.0336102e-001  1.5010393e+000  5.5629348e-001  7.5157964e-001  3.8956851e-001 -3.8455126e-001  2.1193207e-001 -1.2787512e-001 -1.2816942e-001  8.0499679e-001  8.9816634e-001  6.9557962e-001  5.3434374e-001  9.3904035e-001  1.6406206e+000 -1.8128411e-001  4.8115836e-001  6.5783515e-001  5.5654133e-001 -2.1523177e-002  9.1325406e-001  1.2186708e+000  1.1260612e+000  5.2561072e-001  9.2120004e-001  9.6360933e-001  1.3988498e+000  1.1166020e+000  1.4475204e+000  1.2710180e-001  4.4278002e-001  7.7359294e-001  4.7020338e-001  6.4202843e-001  7.2493867e-001  7.1688407e-001  4.1618053e-001  6.6059937e-001  4.0203619e-002  1.5202752e+000 -1.0358108e-001 -6.3822135e-002  1.7335439e-001 -2.0736002e-001  6.3731290e-001
  1.0998041e+000 -4.3975355e-001 -1.7649190e-001 -7.1137934e-001 -7.2044765e-001 -3.4877004e-001 -1.0744358e+000 -4.3130624e-001 -7.3371398e-001 -6.4593250e-001 -2.3386028e-001 -3.8459291e-002 -8.7953387e-001 -4.0213960e-001 -2.7449475e-001 -1.8258308e-001 -4.5601831e-001 -7.9393524e-001 -9.1957607e-001 -3.9309155e-001 -8.1018743e-001  3.6084648e-001  7.9700665e-001  1.0395974e-001  1.5433400e-001 -1.6507029e-002 -1.5400725e+000 -1.0159282e+000 -1.2284689e+000 -1.1996208e-001 -5.5123927e-001 -7.7987894e-001  2.6835066e-001  3.3881241e-001 -3.3249644e-001 -2.7436299e-001  2.0430986e-002 -7.8566826e-001 -1.1425940e+000 -8.5647060e-001  4.6652634e-001  3.8468958e-001  7.4548184e-001  3.5858814e-001  3.5478525e-001 -1.9012021e-001 -1.6905508e-001 -2.2046204e-001  2.3698974e-001  1.1128654e-001  1.9427067e-001  5.6508496e-001  3.9892589e-002  9.1820631e-001  1.2962810e+000  1.4985046e-001  2.6204462e-002  2.3830509e-001  3.9486867e-001 -3.3839937e-001 -1.2280523e-001 -4.8864594e-002 -3.6702064e-001 -9.8470118e-001  6.3149709e-001  2.4929002e-001
  2.1378203e-001  2.1127422e-001 -2.2571805e+000  1.7343711e-001 -1.7539240e-001 -2.8578416e-001 -6.5439954e-002 -5.8422793e-003 -1.8741600e-001  3.8793192e-001  2.1276033e-001  4.3354561e-001 -7.1549338e-002  2.2937824e-001 -2.4942715e-001 -1.4203262e-001  3.2882851e-001  2.4674470e-001 -4.0860478e-002  1.0762710e+000  8.3718252e-001  3.7249024e-001  1.7099565e+000  1.1967151e-001  4.1807987e-001  2.9340782e-001  1.6198314e-001  2.6015406e-001  2.1968593e-001 -4.4874093e-001 -1.4912088e-001  3.7434586e-001  5.8038341e-001  1.7166818e-001  3.0606482e-001  6.6538151e-001 -3.6627653e-001  8.3331173e-001  8.6260741e-001  6.6526459e-001  1.6377225e-001  1.5349144e-001  6.8224312e-001  9.1965045e-001  8.8408169e-001  1.3574130e+000  7.7221497e-001  7.4585946e-001  6.8814705e-001  3.3742103e-001 -2.3091687e-001 -3.1273269e-001  5.3440615e-001  9.9775472e-001  1.1143183e+000  7.5594814e-001  4.7110530e-001  2.4473009e-001  4.2864592e-001  3.0391969e-001 -2.3217007e-001  7.8788904e-001  8.1706553e-001 -6.4307166e-001 -3.8227083e-001  1.5160767e+000
  2.6049173e-001  8.9530849e-001 -4.9704831e-001  1.4044941e+000  1.3632092e-001  2.4095504e-001 -5.3856930e-002 -2.7374797e-001 -4.1743837e-001  4.5166260e-001  1.0760138e+000  5.3550695e-001 -3.6419724e-001  8.0117073e-002  2.0910410e-001 -1.2088785e-001 -5.4856107e-001 -1.6117048e-001 -4.8245866e-001  3.4931527e-001 -8.8210717e-001  8.9572297e-002  7.6738808e-001 -2.3934538e-001  4.3981596e-001  1.4744592e-001 -6.8808959e-001 -7.4306052e-001 -2.3917179e-001 -3.9119380e-001  1.9803223e-001  1.6282445e-001  1.0666876e+000  1.1664168e-001  2.1618229e-001  6.4908318e-001 -2.9180277e-001  2.3545511e-001 -2.7774551e-001 -7.0828331e-001  5.6852371e-001  4.9190070e-001  4.6516327e-002  8.0022560e-001  4.2385410e-001  2.5768382e-001  6.2986927e-001  4.5983195e-001  7.7661413e-001  5.3607873e-001  1.0222915e-001 -7.3093754e-002  2.7211386e-001  9.1112528e-001  1.6514749e-001  8.6702265e-001  5.9502764e-001  9.1261144e-001  4.8877686e-002  2.7572628e-001 -5.3490752e-001  2.0309718e-001  1.0247993e+000  2.6346417e-001  2.0063562e-001  8.8103169e-001
  3.3277974e-001  2.8040854e-001 -1.5001154e-001  7.5841598e-001 -1.7568442e-002 -5.7052209e-001 -1.2989417e-001  1.3766198e-001  2.5773218e-001  1.6121848e-002  8.8408594e-001 -4.3546910e-001 -5.3362420e-003 -2.0690442e-001  3.8193051e-001  4.7581397e-001  4.0956548e-001 -9.4210316e-002 -4.8472484e-002  6.0272330e-001  4.9810263e-001 -3.2732436e-002  1.0232711e+000  2.4760460e-002  5.5339825e-001  2.4187909e-002 -2.1923840e-001 -1.5886408e-001 -1.1724179e-002 -2.1658909e-001  9.3278058e-002  6.9266106e-002  3.4896567e-001 -3.6031312e-002  3.0645287e-001  2.4195503e-001 -1.5984788e-001  4.2464162e-001 -3.1310642e-001 -6.6003304e-001  5.4497234e-001  2.2097315e-001  2.6411316e-001  9.1146035e-001 -6.3322321e-002  1.7494654e-001  3.6081434e-001 -2.2270776e-001 -6.8802084e-001  4.8744393e-001  8.7846101e-002  7.3044978e-001 -2.0839357e-001  4.8229381e-001 -5.0956423e-001  6.0345422e-001  5.2039119e-001  3.1727811e-001  5.8389398e-001 -3.1541534e-001 -2.7351817e-001 -3.0822520e-002  9.8188228e-001  2.1587562e-001  2.7395436e-001 -1.0854380e+000
  1.0159258e+000  3.3789005e-001  8.5413225e-001 -9.2362470e-002 -1.1223573e-001  8.5059661e-001  4.0060247e-001  2.8161554e-001 -1.1817689e-001  5.4852250e-002  9.0799670e-001  3.6454763e-002 -1.2115700e-001 -1.0349781e-001  8.5835479e-001  4.7132385e-001 -9.3752486e-002  5.0163181e-001  2.4803353e-001  3.9854802e-001 -3.5634422e-001 -1.5849296e-001 -3.6401688e-001  1.3767118e+000  6.0587291e-001  7.4260121e-001 -5.0746029e-001 -1.3383871e+000 -2.1762936e-001  7.0132478e-001 -1.3221497e-001  1.0019721e-001  7.5335152e-001  6.4216526e-001  2.2210459e-001 -1.4271632e-001 -6.5745324e-002 -4.9723291e-001 -6.7612999e-001 -6.0285313e-001  3.3609727e-001  3.2865945e-001  8.1146836e-001 -1.0632891e+000  5.1010149e-002  5.4138721e-001  5.2133032e-001 -6.8375271e-001 -1.0963191e-001  1.6053206e-002  6.0966907e-001  7.6208050e-001  3.1259196e-001  3.6890962e-001 -8.2502326e-002  5.1316521e-001  4.0939545e-001  4.2629712e-001  3.1731475e-001  3.6073032e-001  5.2804904e-001  5.8870609e-001  2.8672011e-001  7.6227468e-001  5.8370142e-001  1.7358514e-001
  8.2787483e-001 -1.3188018e-001 -1.2835389e+000  6.7490509e-001 -4.7553291e-001  6.8547323e-001 -8.7368034e-001 -2.2765484e-001 -3.7313662e-001  1.8237447e-001  2.2576841e-001  1.2446069e-001 -3.7086155e-001  3.2108067e-001 -3.6055241e-001 -3.5622816e-001 -1.3930809e-001 -2.1977703e-001 -3.5288276e-001 -3.4872368e-001 -2.6050124e-001 -2.0306633e-001 -3.0885663e-001 -1.5600778e+000  1.6199922e-001  2.0034133e-001 -1.5073691e+000 -1.7832279e+000 -2.2065881e+000 -3.3853084e-001 -3.6954864e-001 -1.4557639e-001  1.2043760e-001 -4.0011552e-001 -9.3810800e-002 -7.1192532e-001  9.6241835e-002 -2.4253230e+000 -2.1736010e+000 -1.1049786e+000 -1.2111092e-002 -2.0440277e-001 -5.1804663e-001 -5.4909498e-001 -4.4856490e-001 -4.8381504e-001  1.1299582e-001 -1.8252729e-001 -8.6727555e-001  6.0998823e-003  2.4496050e-001 -1.0314863e-002  2.5090690e-001  4.4252287e-002 -3.7657955e-001 -8.6972685e-002 -2.5336562e-001  1.0014017e-001 -4.5179480e-001 -5.6934973e-001  9.3432107e-001  4.7785756e-001  4.9848800e-001 -2.9179039e-001  6.4395166e-001  7.0397729e-002
  4.7180418e-002  3.1541920e-001 -8.3354611e-001 -6.3104116e-002 -5.7083650e-003  1.5437737e+000 -6.4874850e-001 -3.6723635e-001  4.4358214e-001 -1.2083377e-001 -6.6927337e-002  2.9003933e-003  5.0480710e-001  8.2200723e-002 -3.1322596e-001 -2.1308884e-001  7.3306534e-002  4.6076503e-001  5.3034683e-002  6.1326710e-002  2.0715492e-001  1.9795163e-001  2.1463000e-001  5.1977068e-001  3.1303257e-001  2.7756352e-001  1.6874226e-001 -9.8321475e-001 -1.3784592e+000  2.7746382e-001 -6.2056869e-001 -1.7243204e-001 -1.4526099e-002  8.8574147e-002 -3.3989591e-001 -4.9479409e-001  3.5283068e-001 -1.2626938e+000 -1.3134673e+000  6.4164130e-002 -8.0530650e-001 -2.4305024e-001  1.4562676e-001  7.1738345e-001 -2.6790945e-001 -3.6877755e-001 -3.3097954e-001  3.7916486e-001 -1.0784353e+000  8.3408292e-003 -8.5199267e-002 -4.9438492e-001  3.7595026e-001  2.2169842e-001 -7.6049830e-001 -9.4127647e-002  2.4296972e-001  8.4511872e-002 -8.1394186e-001 -6.9119177e-001  7.2514151e-001  3.6675807e-001  4.0292895e-001  7.8489962e-001  3.4240068e-001  3.5348915e-001
 -5.9910076e-001 -8.8694970e-001  3.6913964e-001  2.2288637e-002 -8.1335021e-002  2.7920473e-001 -2.2505672e-001  2.2038454e-001 -5.5067108e-002  2.7814852e-001  4.0144862e-001 -7.3388367e-001 -4.6054309e-001 -3.8201036e-001 -2.7634113e-001 -6.6719389e-002  4.0516057e-001 -4.2762507e-001 -4.2430377e-001 -1.0729873e-001  9.7999989e-002 -2.7800306e-001 -2.6861144e-001 -1.4980593e-001 -1.0222163e-001 -3.6859976e-001 -4.9223438e-001 -4.7927848e-001 -3.3834700e-001 -3.6593001e-001 -4.0870319e-001 -1.8798481e-001 -1.0486675e-001  6.3973047e-002 -1.3686605e-001 -1.5687703e-002 -3.3504847e-001 -5.9883942e-001 -3.2895879e-001 -2.2099630e-001  3.3763306e-002 -2.7573311e-001 -2.4967143e-001  1.9174918e-001 -5.5491693e-001 -1.1694884e+000 -5.6360242e-001 -7.9136966e-001 -3.2415913e-001 -9.9785048e-002 -3.4345815e-001 -7.9451980e-002 -2.7380469e-002  8.9093064e-002 -2.4647964e-001 -1.8693725e-001  2.9669601e-001  5.3198028e-003 -5.5299462e-001 -7.9437059e-002  5.1307886e-001  2.4720658e-001  3.8533559e-001 -4.8156419e-001  2.1990731e-001 -8.3731138e-001
  4.7538324e-001  2.8786097e-001  1.0812364e+000  6.7683336e-001 -6.3854178e-001 -8.2456657e-001 -6.1659042e-001 -1.5414832e-001 -6.7014799e-001  6.0393137e-001  7.1847997e-002 -4.1101208e-001 -1.9363844e-001 -5.4715384e-001 -1.1479693e-001 -3.9588144e-001  2.7797205e-001 -2.8514402e-001  4.1412571e-003 -3.3766674e-001  1.7216083e-001  4.5190047e-001 -7.4489722e-001  3.4855814e-001  2.6916897e-001 -3.3244926e-001 -6.5359697e-001  3.4833002e-002  2.7724612e-001  2.6574361e-001 -1.2707547e-001 -1.5009760e-001  6.2130032e-001  2.5760814e-001 -4.8804921e-001 -3.5627054e-001  2.6125113e-001  6.6636255e-003 -2.1320254e-001 -6.1759847e-001  5.2016034e-002 -7.9867300e-002  4.5476181e-001 -9.2635935e-002 -3.3618882e-001 -8.0030194e-001 -8.0066977e-001 -4.1077803e-001 -4.1792622e-001  4.1305995e-001 -5.4851045e-001 -6.8916716e-001 -1.0446501e-002 -1.4422973e-002 -7.3598171e-001  6.9326344e-002  3.9219489e-001  1.2585465e-001 -5.6638896e-001  2.5255952e-001  3.3373847e-001 -3.3369280e-001  4.4183940e-001 -3.6703345e-002 -3.3072273e-001  6.4840977e-001
 -1.0482592e+000 -2.5865774e-001 -1.9497770e-002  1.2242267e+000 -8.7761930e-001  4.3928659e-001 -4.7187824e-001 -2.7754747e-001 -8.1549966e-001  1.9338622e-001  4.1077959e-002 -4.4567094e-001 -9.6377772e-002 -2.7026509e-001 -7.2799859e-001 -5.4937439e-001  1.6745289e-001  3.2688075e-002  1.4498733e-001 -3.3781844e-001 -4.3733248e-001 -5.4534389e-001 -7.4464654e-001  4.4157100e-002  4.7086113e-001 -1.4127217e-001 -4.6166570e-001 -4.3758914e-001 -1.2232405e+000  8.0359401e-002 -5.0572131e-001 -9.0437684e-001  7.8123067e-001 -7.3394984e-001 -6.5315494e-001 -8.9727685e-001  6.4251041e-002 -9.5081620e-001 -1.4349114e+000 -9.2037652e-001  1.4325132e-001  8.1566095e-002  5.5294873e-001 -5.4307638e-001 -5.8830922e-001 -2.2377719e-001 -1.3596274e+000  1.1949155e-001 -8.4477371e-001 -4.4287715e-001 -3.7637398e-001 -9.6758755e-001 -2.5879520e-001 -1.3479179e-001  4.6038587e-001 -2.8257191e-001 -2.0693132e-001 -9.6988313e-002 -4.7164678e-001 -4.4324760e-001  6.2718014e-002  1.4064205e-001  1.1893152e-001 -9.4453939e-001 -1.4135381e-001  1.0068693e-001
 -7.1318900e-001 -1.0459606e+000 -1.3509467e-001 -9.3228937e-001 -5.1100567e-002 -1.1308969e+000 -4.9639730e-001  5.1266992e-001 -5.8865649e-003  1.4409885e-001 -5.4190751e-001 -9.7459353e-001 -3.3993322e-001 -6.8634262e-001 -6.3438084e-001 -5.1255491e-001  7.1024846e-001 -6.2760278e-001 -7.0502752e-001 -4.6129915e-001 -1.4008732e+000 -7.9957959e-001 -1.0329231e+000 -7.5424887e-001 -5.5309898e-001 -4.7959651e-001 -1.2371140e+000 -1.0693668e+000 -1.0773678e+000 -5.8662059e-001 -1.5062752e+000 -8.7955885e-001 -1.2853409e+000 -1.2138958e+000 -7.2939705e-001 -1.7978214e+000 -3.5985560e-001 -1.0635191e+000 -1.4524999e+000 -6.6496185e-001 -7.2822382e-002 -5.0211908e-001 -1.3974108e+000 -5.5211683e-001 -4.3203972e-001 -1.0308171e+000 -1.1187251e+000 -2.5770781e-001 -1.0189106e+000 -8.0696261e-001 -8.0557017e-001 -4.2505828e-001 -8.1757023e-001 -8.4273505e-001 -1.8094022e+000 -1.0545456e+000 -3.6251809e-001 -1.3938304e-001 -2.8591621e-001 -7.1715733e-001 -2.8239588e-001  3.9374940e-001  8.0481067e-002 -5.9362752e-001 -5.9422951e-001 -6.1241254e-001
 -5.6905045e-001 -3.5938205e-001 -3.5370814e-001 -1.3333669e-001  2.4205544e-002 -9.1466667e-001 -2.3919538e-001 -2.3475610e-001 -1.7953651e-001 -4.1102700e-001  8.9931930e-002 -1.7117634e-001 -5.3101074e-001 -5.3224447e-001 -7.5544541e-002 -4.3080420e-001 -2.9440629e-001 -9.3457435e-001 -1.5648329e+000 -2.0414721e-004 -1.0886740e+000 -7.9144056e-001 -8.6503626e-001 -1.1055239e+000 -5.1509155e-001 -1.1052524e+000 -6.5199348e-001 -1.9637272e-001  3.3554293e-002 -4.6706809e-001 -1.2188923e+000 -7.8094053e-001 -2.7504887e-001 -1.2472825e+000 -3.9062250e-001 -1.0854317e+000 -5.2977626e-001 -8.6919739e-001 -9.0947616e-001 -9.9000492e-001  8.7936413e-001 -3.2395489e-001 -5.8646594e-001  8.5666182e-002 -6.9436294e-001 -1.1781777e+000 -3.5000144e-001 -8.2643217e-001 -5.6123357e-001 -1.3992152e-001 -9.7475783e-002  3.0625028e-001 -5.3677603e-001 -7.9548217e-003 -4.3273814e-002 -7.6730255e-002 -7.1904492e-002  6.0862015e-001  4.3840593e-002 -8.7315268e-001 -6.8447617e-001  2.4128163e-001  1.1831931e+000 -2.3695819e-001  1.4620172e-001 -7.4212690e-002
  1.1930358e-001 -2.1816621e-001 -3.6383364e-001 -1.1339579e+000  5.1442869e-002 -4.0528729e-001 -3.5168523e-001  2.1485002e-002  2.0240840e-001 -2.5622580e-001  4.1719840e-001 -9.1983078e-001 -4.3888671e-001 -8.5087988e-002 -6.9858965e-002  3.9747976e-001 -6.9719863e-002 -6.6914002e-001 -1.1096296e+000 -8.4003531e-002 -3.7374366e-001 -1.6836500e-001 -8.9052165e-001 -1.4850814e-001 -3.2634770e-001 -7.7870835e-001 -1.3384885e+000 -7.4698755e-001 -5.6155985e-001 -3.9851311e-001 -5.0894917e-001 -3.5778227e-001 -4.7606859e-001 -3.3230248e-001 -2.7039688e-001 -4.4690269e-001 -2.1626782e-002 -1.2263313e+000 -8.5845894e-001 -5.6102936e-001 -4.6029441e-002 -1.8273379e-002  1.5840644e-001  2.3467639e-001 -5.9729445e-001  2.0344487e-001 -2.0317040e-001 -1.3012713e+000 -1.2459307e+000 -1.2437227e-001  4.8785246e-001  8.2739777e-001 -3.9655881e-001  4.1448836e-001 -5.5535030e-001 -1.2721407e-001 -2.7476715e-001  4.5464808e-001 -1.6225453e-001 -4.3072943e-002 -2.3161512e-001 -2.4867797e-001  8.6542556e-001 -4.4129928e-002  6.0095393e-002 -6.2348695e-001
  1.5742051e-001  3.1353975e-002  9.7875581e-001 -5.5033249e-001 -2.0213158e-001  2.2048959e-001 -3.4403884e-001  8.3469924e-001  6.9815652e-001  4.5964652e-001  7.9330199e-001  9.7009622e-002 -2.2401252e-002 -5.2768289e-002  4.6970457e-001  2.0369746e-001  2.1217679e-001 -2.0110719e-001 -6.5764112e-001  5.4553577e-001 -4.5097669e-001  3.5812573e-001  3.8117601e-001 -9.4187811e-002 -2.6806015e-001  5.1584735e-001 -4.7951777e-001 -6.2516846e-001 -2.8448921e-001  1.9222476e-001 -1.3933262e-001  5.4981329e-001 -1.1748560e-003  4.7024195e-001  4.6023791e-001  2.9894368e-001  4.9391236e-001  6.3551720e-002 -1.8738320e-001 -3.4737989e-001 -3.8852350e-001  1.3207492e-001 -8.2817509e-001  8.0242885e-001 -9.5156958e-002 -1.9880139e-001  6.2123372e-001 -1.2089028e+000 -1.0228621e+000  1.3894444e-001  4.0211652e-001  1.4650315e+000 -3.0224834e-001  1.1015869e+000  2.4079473e-001  7.4192361e-001  3.4642398e-001  7.2929745e-001  5.8206130e-001 -3.8196889e-002  3.5359769e-001  4.7982285e-001  5.6893243e-001 -7.8253384e-001  8.0799484e-001  8.7107835e-002
 -3.3444137e-001 -7.7326659e-002 -1.1139568e+000 -2.7317937e+000 -2.4512710e-001 -2.7707565e-001 -3.8891654e-001  1.4165947e-001  4.2003827e-001 -4.0764981e-001  2.7752760e-001  6.6987601e-001 -3.8741762e-001  8.1029729e-002  6.6175885e-001  3.2773951e-001 -4.3811888e-001 -1.7459018e-002 -4.5683560e-001 -3.9124337e-001 -9.1064810e-001 -4.9107096e-001 -7.4761736e-001 -7.6076220e-001 -6.3715785e-001 -3.3792910e-001 -5.0183256e-001 -2.8632271e-001  7.5483684e-002  3.9845217e-001 -6.5091410e-001 -6.1515922e-001  6.2488331e-002  5.4157646e-001 -1.0545441e+000 -1.0088032e+000  9.4533346e-002  1.0477903e-001 -5.3980637e-001 -1.9063297e-001 -4.3686452e-001 -6.2194169e-001 -7.7183536e-001  1.7118029e-001 -1.2306634e-001 -7.1919083e-001 -4.5697972e-001 -1.3113013e+000 -8.5671888e-001 -3.5610028e-001  4.0712708e-001  8.5499638e-001  1.7065648e-001 -2.1981825e-001  1.1486655e-001  2.2575560e-001  7.5185028e-002  4.1270490e-001  1.6063272e-001  1.4508633e-001 -4.3883563e-001  4.2411055e-001 -3.7298828e-001 -4.9005571e-001 -3.3966317e-001 -1.0165609e+000
  3.5283046e-001 -6.1964552e-002 -8.7760728e-001 -1.8581723e+000  5.8615503e-002  1.0666279e+000 -8.5741045e-002  2.9450672e-001  2.2535337e-001 -4.5472474e-001 -2.9475800e-001  5.2003304e-001 -5.6755748e-001  2.5560572e-002  1.5949940e-001  5.4631926e-001 -5.1530533e-002  5.6125359e-001  3.7247632e-002 -4.1060549e-001 -4.8715263e-001  9.7429665e-002 -2.3551731e-001 -1.5283965e+000 -1.0098756e+000 -9.4926184e-001 -5.6520097e-001 -5.3438124e-001 -4.8378901e-001 -2.5451730e-001 -6.3929511e-001 -6.4692026e-001 -8.7541801e-001 -1.5441531e+000 -1.1974854e+000 -1.2281686e+000 -3.3958638e-001  2.4290859e-001 -3.3369281e-001 -2.8946541e-001 -9.3240871e-001 -1.3791120e+000 -1.4611614e+000 -8.4308663e-001 -5.1796239e-001 -1.3319986e+000 -9.7507567e-001 -1.8989164e+000 -2.6869644e-001 -1.6453650e+000 -1.3884880e-001  3.2043032e-001 -6.6202370e-001 -5.7253908e-001 -3.8014238e-001  8.4484231e-002 -3.0398378e-001 -5.0337233e-001 -1.6905941e-001  1.1269252e-001  1.5889002e-001  9.2991813e-002 -1.6196115e+000  4.3869945e-002  4.5973354e-001 -5.6362965e-001
  3.7105535e-001 -1.0835267e-001  1.9319156e+000 -8.4029105e-001 -4.5441499e-001 -1.0105357e+000 -7.3759629e-001  3.3035475e-001 -3.8647942e-002 -1.5178047e-001  7.2381669e-001  3.0663564e-001 -3.9229127e-002 -4.0550881e-001 -1.7558980e-001  6.1445008e-002  8.9888760e-002  5.7446669e-001 -1.6054456e-001 -2.8743532e-001 -1.6711884e-001  6.1553756e-001 -4.3957665e-001 -1.6642518e-001 -7.3981321e-001 -5.2425668e-001 -5.4417141e-001 -2.5385932e-001 -3.4157286e-001 -3.2165746e-002  3.1415989e-001  5.4312203e-001 -2.0185437e-001 -5.7178447e-001  1.6538284e-001  1.2465488e-001 -1.1732622e-002  6.9568004e-002  3.9282868e-001  4.8346064e-001 -4.6238447e-001 -8.6597272e-001 -7.7009951e-001 -3.1547039e-001 -7.2599748e-001 -1.3788733e+000 -1.4320293e-001 -9.0183864e-001 -2.7950001e-001 -6.1261052e-001 -2.4690003e-001  6.8027711e-002 -8.8934793e-001 -3.8920062e-001 -7.5759559e-001 -3.5170904e-002 -6.7071466e-002  1.9156019e-001  6.7143769e-001  3.4545217e-001 -7.5925811e-001  2.0840673e-001 -1.1014451e+000 -9.7949975e-001  1.1033659e+000  9.2073600e-001
 -1.0643329e+000  7.2729176e-001 -4.2297224e-001 -6.4962295e-001 -1.1848494e-001 -2.1449114e-001 -8.3063188e-002  6.1135479e-001  1.2134606e-001  6.9747360e-001  3.9575383e-001  8.5484165e-001  2.5646450e-001 -2.1704306e-001 -3.2545078e-001  1.0229227e-001  2.3814018e-001  8.5898830e-001  9.4200188e-001  2.2535654e-001  1.3269782e-001  5.5515673e-001  4.1218575e-001 -5.6925269e-001 -1.2988753e-001  4.4545583e-002  8.2919101e-002  7.6326585e-001  3.1263538e-002 -1.1147488e-001  1.7648734e+000  1.4449725e+000  5.6256610e-001  6.0838247e-001  9.2499162e-001  8.7932557e-001  7.5302595e-001  9.1065347e-002  3.7621075e-001  5.2763244e-001  1.2697567e-001 -2.4342481e-001 -3.8127383e-001 -1.9964748e-002  4.7560403e-001 -1.4682508e+000 -3.4900248e-001 -1.1842622e-001 -2.7296474e-001  3.8449872e-001 -1.8169068e-001  2.7964565e-001  1.2707358e-001  1.7160321e-001  9.5953269e-002 -1.7489978e-001  7.8792999e-001  6.0465142e-001  1.0074388e+000  6.8034536e-001 -9.4606319e-001  3.6589927e-001 -7.0267843e-001 -1.0074218e+000  6.7483491e-001 -4.0835733e-001
 -2.2250192e-001 -2.7329303e-001  7.8653119e-001 -4.2015545e-001  2.1480718e-001 -4.1126641e-001  3.4683130e-001  6.2367046e-001 -1.7106886e-001  1.4016644e-001  7.0827080e-001  4.6223184e-001  5.3773838e-001  4.1642904e-001  5.0912460e-001  2.0746411e-001  3.1059769e-001  1.1749408e-001 -3.9330136e-002  4.2726074e-001  1.8465862e-001  1.1197526e-001 -2.8912409e-001  1.0239476e+000  1.0028939e-002  8.1352200e-001  5.3842370e-001  5.4460987e-001  1.1396197e-001  8.1969779e-001  5.5122272e-001  2.8164797e-001  6.5128607e-002  1.0228072e-001  3.8984031e-001  4.8826673e-001  5.6955341e-001 -2.2648344e-001  3.8489998e-002  1.6004195e-001  3.6707000e-001 -2.5073771e-001  2.0349740e-001 -6.4898098e-001 -2.6808571e-001 -6.2438796e-001 -9.6166066e-001  6.8550450e-002  4.2351527e-001 -2.7016952e-001 -1.6463530e-001  6.0305157e-001 -8.4849428e-002  4.9359147e-002 -1.0296342e-001 -1.5422861e-001  1.9688408e-002 -3.5000167e-001  6.8914419e-001  5.4375239e-001 -1.0900862e+000  5.0144033e-001  5.2240923e-001  5.3874077e-001 -8.3989596e-002 -1.8996832e+000
 -1.3347473e+000 -1.4711366e-001  1.7452937e-001  1.0346663e+000 -3.4193967e-001 -1.8464861e+000 -2.5261572e-001 -6.3366680e-001  6.9684287e-002 -2.1634378e-001 -1.8427892e-001 -2.6454243e-001  4.8966368e-002 -4.4572806e-001 -1.1177437e+000 -8.8475194e-001 -8.6751854e-001 -2.7490305e-001 -8.9182916e-002 -2.5808174e-001  6.7440926e-003  5.4254967e-001  3.8639887e-001  1.4454778e-001  8.4381432e-002 -2.3880572e-001 -6.3834183e-001  1.5611882e-002  1.2981759e-001  3.2214781e-002 -1.1881152e-001 -1.2618934e-001  4.3712856e-001 -1.3817887e-001 -5.7317057e-002  7.8514220e-001  4.0034457e-001 -4.1617773e-001 -3.5392290e-001 -1.1587158e+000  5.5608753e-002 -1.4919396e-001 -1.9679394e-001 -4.5306167e-001  2.4426035e-001 -1.5536680e-001 -6.2543290e-001  3.4304554e-001 -4.8290627e-001 -1.5425989e-001 -8.4229384e-001 -4.8353023e-001 -4.0374299e-001  6.6436663e-001 -8.6482547e-001 -1.1404400e-001 -9.3012028e-002 -2.8774086e-001 -6.4425952e-001 -6.2083145e-001 -2.1123195e+000 -4.7850607e-001  8.7313828e-001  2.5353882e-002  3.4993314e-001  6.5082630e-001
 -3.4781229e-001  3.5325788e-001  6.9183246e-001  1.1526743e+000  1.0605877e-001 -7.6659713e-001  3.5735557e-001 -4.8203629e-001 -5.8507503e-002  1.2272901e-002 -6.8417138e-001  3.9737769e-002  6.3620706e-001  4.2431934e-001 -4.0554564e-001 -4.2400105e-001 -1.0416088e+000  1.2101867e-001  6.2084301e-001 -3.6732761e-002 -2.2148499e-001  2.4979179e-001 -9.2365844e-001  1.0356400e+000 -3.2792815e-002  3.5134298e-001  6.5691479e-001  1.8146619e-001  4.4647538e-001 -3.0361140e-001 -2.3636491e-001  8.3811670e-002 -3.7515977e-001  2.8264634e-001  3.0675016e-001  4.8290099e-001 -3.1242971e-002  1.4290938e-001 -2.3048910e-002  4.5703779e-001  6.9294352e-001  5.6118949e-002  4.2198268e-001  4.9227427e-001  4.0287900e-001 -2.1278122e-002  1.5911653e-001  1.0644274e+000  2.0356607e-001 -3.8749765e-001 -6.6237009e-001 -3.6496602e-001  4.8632389e-001  1.6546272e-001  5.5483101e-001 -4.2466875e-001 -2.3201075e-001  1.2346982e-002 -4.0979253e-001  1.0233294e-001 -1.5369450e+000 -4.6788730e-001 -6.3789169e-001  9.0706297e-001 -5.6402236e-001  3.4330743e-001
  7.4044350e-001  8.7533792e-001 -5.8999720e-001  4.9555546e-001  3.7177508e-001 -1.8339262e+000 -5.2306684e-001 -9.5975221e-001 -1.2018690e-001 -5.3069893e-001 -8.1578243e-001 -1.0799664e-001 -5.3548692e-001 -6.1387913e-001 -6.9115595e-001 -7.9462076e-001 -8.6883118e-001  4.6739801e-001  6.9937724e-001  2.2496842e-001  2.1122395e-001 -3.4018253e-001 -2.8754676e-001  1.3503064e+000  3.8787650e-001 -1.9892370e-002 -1.2621006e-001 -7.2130446e-002 -7.4020191e-001 -2.1440932e-001 -7.3898933e-001 -6.7757169e-001 -9.2800467e-001 -8.1899174e-001 -5.9704629e-001 -1.9927493e-001 -5.6360083e-001 -1.2850340e+000 -4.7862099e-001 -3.8169794e-001  2.0246932e-001  2.5667332e-001  1.4379578e+000  3.4929937e-001  3.2567573e-001 -4.4301905e-001 -1.8058262e-003  1.3253258e+000  2.9780238e-001 -1.0173328e+000 -1.2566142e+000 -1.8165314e+000 -6.5735231e-001 -7.1396643e-001 -5.8418951e-001 -8.1408685e-001 -9.1586185e-001 -3.9067599e-001 -1.3179961e+000 -1.1856987e+000 -1.2562809e+000 -3.3137115e-002  5.0682001e-001  8.4675926e-002  2.0283463e-001 -1.8983890e-001
 -1.3473459e-001 -6.0153277e-001 -5.5838625e-001  8.2970468e-001 -3.5965746e-002  2.1516604e-001 -1.1558327e-001 -1.0302639e+000 -6.5625499e-001 -3.6265016e-001 -4.1186997e-001 -6.7574095e-001 -3.5667763e-001 -3.1415548e-001 -9.5009681e-001 -3.6133009e-001 -4.9582981e-001 -1.2316469e-001  7.1039285e-001  3.0500271e-001 -3.4307950e-001 -2.0421078e-001  8.8191016e-002 -3.4761368e-001  2.3870969e-001  5.0370906e-001 -5.3320617e-001 -5.9915922e-001 -6.4107906e-001 -1.2139463e+000 -8.4531230e-001 -3.5877667e-001 -6.8144997e-001 -4.7037812e-001 -3.8838745e-001 -6.8155146e-001 -1.1777318e+000 -8.2229764e-001 -9.3212997e-001 -9.8013484e-001 -2.3406481e-002  3.1129406e-001  3.1338750e-001 -4.5869404e-001  5.4442028e-001  5.1733977e-001  1.1301220e+000  1.9302369e+000  1.0380091e+000  2.0877805e-001 -1.0303913e-001 -1.5328075e+000 -5.3868383e-002 -6.1394314e-001  9.8941796e-002 -7.5784916e-001 -5.6232532e-001 -8.2605872e-001 -1.0141953e+000  9.3198125e-002 -1.1676942e+000 -1.0321699e+000  8.4384203e-001 -5.2933657e-001 -1.5037945e-002 -1.8921111e+000
 -5.0070213e-001  1.8345086e-001  1.2836945e+000  5.2490909e-001 -4.1217140e-001 -3.3821217e-002 -7.3661706e-001 -9.7247410e-001 -6.7607034e-001 -7.7618914e-001 -5.7367685e-001 -1.3154222e-001  1.7230899e-001  2.1420803e-001 -6.1199976e-002  3.5040445e-003 -4.5552173e-001  1.7087992e-001  2.1529455e-001 -6.1312060e-001  7.4013020e-002  3.8077906e-002  2.6676012e-001  8.4257398e-001  2.1670493e-001  2.4261695e-001 -3.6952003e-002 -1.2375063e-001 -5.0957600e-001  2.7442855e-002 -4.6400570e-001 -4.2229585e-001 -6.5258792e-001 -3.5624245e-001 -4.2245475e-001 -2.6980730e-001  9.3070583e-001 -2.4009476e-001  2.0269826e-001  3.5587003e-001 -4.7285664e-002  3.0113735e-001 -7.4511533e-003  3.6631822e-001  4.6416448e-001  6.4780663e-001  2.6846020e-001  1.9970112e-001  4.1363155e-001  5.3938467e-001  2.8717041e-001 -2.5994019e-002 -3.4030600e-001 -1.7301259e-001 -8.4296403e-001 -2.6367168e-001 -7.7902283e-001 -5.1438981e-001 -6.1567515e-001 -8.2205257e-001  2.7764495e-001 -1.1596392e+000  1.1536472e-001  1.5389544e+000 -6.5131243e-001  2.4864778e-001
  6.8208410e-002 -2.7087668e-001 -1.3936562e+000  7.5916969e-001 -6.2960267e-001 -1.9159155e-001 -8.9845910e-001 -6.7799920e-001  1.6560563e-002 -5.4880199e-001  1.7456850e-001 -1.0292909e+000 -6.6130104e-001 -6.0681312e-001 -1.0973870e+000 -4.7911396e-001 -6.1061782e-001  9.3177420e-003 -3.6388335e-002 -3.4652011e-002  5.6723933e-001  2.1208496e-001 -2.6292708e-001 -5.3343356e-001  1.7577305e-001 -6.3097156e-003  2.0144607e-001 -3.5663298e-001 -4.8631859e-002 -4.8626501e-001 -4.5752748e-001 -4.5288441e-001 -3.3037846e-001 -4.1809102e-001 -5.2520848e-001 -2.4694918e-001 -9.5781112e-001  6.5963291e-001  6.2793517e-001  6.6739704e-001  4.5013374e-001 -2.2091137e-001 -1.1841488e-001 -4.4910793e-001 -4.9526563e-003 -2.5436522e-001  1.7179233e-001  1.3669716e-001  1.3242634e-001 -5.4394592e-001 -7.0803989e-001 -1.1741554e+000 -2.3830099e-001 -1.1327616e+000 -1.1717613e+000 -9.9288582e-001 -5.6867093e-001 -8.4638478e-001 -8.1855943e-001 -2.8021747e-001 -3.1215200e-001 -6.2258731e-001 -8.5508601e-001 -1.3734576e+000 -1.3930483e+000 -3.2422893e-001
  2.8113023e-001  2.4253509e-001  4.9184931e-001 -7.3106932e-001 -1.9069866e-001 -2.4275031e-002 -4.1502643e-001 -7.2276497e-001  1.7729131e-001 -7.0099513e-001 -2.1140694e-002 -1.0417847e+000 -5.0766906e-001 -3.0863583e-001 -3.2707739e-001 -9.1150988e-002  5.0685486e-001  1.0971505e+000  6.4339158e-001  5.2711555e-001 -5.5036075e-002  6.4746308e-001  4.0801213e-001  1.6041123e-001  2.6438068e-001  6.2456266e-001 -7.1880573e-003 -2.1314687e-001 -4.3418555e-001 -6.1347258e-001 -6.7757812e-001 -9.5483823e-001 -1.7403713e-001 -1.1293416e-001 -1.9683017e-001 -7.1080767e-001 -6.5282651e-001 -3.0177039e-001  2.5302901e-001 -4.3796339e-002  2.4081858e-002  2.5759641e-001  7.9182465e-001  2.5377341e-002  2.7212743e-001 -2.2425786e-001  6.4736432e-003  7.1143519e-001  5.6110160e-001 -4.5542417e-001 -2.2802720e-001 -6.2287475e-001  8.6368836e-002 -4.3888472e-001 -4.9651463e-001 -8.4452205e-001 -9.9671058e-001 -2.2671670e-001 -6.4620099e-001 -4.5755538e-001  6.3353157e-001 -2.5110943e-001 -1.0288229e-001  1.0863080e+000 -3.2885221e-001  5.9065982e-001
 -3.5925843e-001  1.0317707e-002  8.2456669e-002 -1.4692869e-001 -1.0215123e-001 -1.6382026e-001 -4.1457177e-001 -2.9374800e-001  2.6619628e-001 -1.4159393e-001  6.0940674e-002  5.2681438e-001  2.4047441e-001  3.4215550e-002 -5.3277948e-001 -4.0769367e-001  4.6953128e-001 -1.1799402e-001 -3.2471992e-001  2.2662355e-001 -3.1398688e-001  4.6652753e-001  2.6334354e-001  5.9520814e-002  6.0043994e-002 -2.2558863e-001 -1.2401248e-001 -2.6038596e-001 -8.1319991e-001 -5.0134248e-002 -4.2821993e-001 -4.6444091e-001 -4.4030081e-001 -5.7092433e-002 -2.5124070e-001 -5.8595458e-001 -1.9598177e-001 -8.4454703e-001 -3.6695098e-001 -1.5458679e-001 -7.3209622e-001 -8.8656435e-002 -4.0068782e-001  3.9239131e-001 -7.3418221e-001 -8.0794493e-001 -3.0930041e-001 -3.0055130e-001 -2.4219597e-001  2.9305426e-001 -7.2688796e-001 -7.2678834e-001  3.4871946e-003 -8.3987790e-001 -7.7643131e-002 -8.3903391e-001 -3.7040599e-001 -3.4796564e-001 -3.4485081e-001 -3.8525709e-001  2.3531758e-001 -6.9012347e-001 -3.1968529e-001 -1.7235468e+000 -1.1937442e+000 -6.8822020e-001
 -3.7373389e-001 -2.6604291e-001 -1.3122011e+000  3.7175619e-001 -5.4156301e-001  1.4916178e-001  2.8864199e-001 -5.0063899e-002 -9.4825404e-001 -1.1342425e-002  3.7776457e-001 -3.9551433e-001 -4.7528926e-001  2.3929412e-001 -7.3742087e-001 -4.9169582e-001 -3.3785009e-001 -1.1241450e-001  3.3089543e-001  1.7433626e-001 -3.9296297e-001 -3.3476141e-001  7.5149192e-001 -1.0095272e-001  8.7644546e-001 -2.0700107e-001  2.2970919e-001  4.2265500e-001  5.7049329e-002 -2.0291343e-001  2.0065971e-001 -2.9520291e-001  2.9480724e-001  3.0723797e-001 -7.8669658e-002 -2.7053454e-002 -5.6925083e-001 -3.0370365e-001  4.2821953e-001  1.5288287e-001 -1.5310705e-002  2.2283336e-001 -6.3360810e-002 -6.4644064e-002  5.7995341e-001  6.3060686e-002 -1.5975792e-001  1.2695846e+000  2.6233488e-001  2.4628317e-002 -5.6161865e-001 -1.0035935e+000  5.3155412e-001  3.1748433e-001  4.9188257e-003  1.3728595e-001 -4.9422476e-002 -4.7084377e-001 -5.2445311e-001 -1.8488751e-001  5.0777020e-001  3.2275972e-002  7.1918820e-001  1.2725333e+000 -2.1878702e-001 -1.4613295e-002
 -5.2414792e-001 -8.8661126e-001 -5.5973376e-001 -7.5288718e-002 -5.2109133e-001  5.0460137e-001 -1.3559807e-001 -7.5760185e-001 -7.6967274e-001 -2.0487624e-001  4.8689079e-001 -5.5070042e-001  4.2006061e-002 -3.4253609e-001 -4.3619341e-001 -1.9834326e-001 -9.7199307e-002 -2.3218975e-001  6.5617677e-001 -6.8036925e-001 -2.0656038e-001  6.8950592e-002 -2.2650591e-001 -6.5889655e-001  1.0385530e+000 -4.4119405e-001 -8.1188302e-001 -1.2376093e+000 -7.6846944e-001  6.1984517e-002 -4.9061460e-001 -5.3253907e-001  5.0915803e-001 -6.0331074e-001 -7.7581096e-001 -4.8125144e-001  1.1044171e-001 -5.5029959e-001 -1.0694887e+000 -6.4092607e-001 -3.2412169e-001  2.2409784e-001  7.9112650e-001 -1.7409795e-001 -5.0447838e-001  1.8309569e-001 -1.0348033e+000  3.7136521e-001 -9.4827925e-001 -6.0019289e-001 -4.4079902e-002  1.3842469e-001 -1.6608169e-001 -2.7516526e-001 -8.7931987e-001 -3.8177342e-002 -7.5567818e-001 -9.5917638e-001 -9.5946008e-001 -2.8283831e-001 -9.9293468e-001 -6.9494870e-001  3.2629847e-001 -2.1943838e+000 -1.3914703e+000 -1.1274137e+000
 -5.1580385e-001 -4.5838737e-001  1.7162383e-001 -7.7082890e-002  2.8893735e-001  4.9220967e-001  3.7361264e-001 -1.8262488e-001  3.4694939e-001 -3.1725917e-001  2.3480051e-001 -1.8431161e-001  3.4309803e-001 -3.4000865e-001  3.6018529e-001  5.3853356e-001  3.8535523e-001  1.0438594e+000  6.4056823e-001 -6.4342474e-001  7.1254483e-002  3.1140909e-002 -1.0364537e+000  6.7728540e-001  5.4139546e-001  6.7953311e-001 -5.5875751e-001 -2.0776465e-001 -2.8150389e-001  1.7954188e-001  2.2975190e-002 -5.5543991e-001  6.1684653e-001 -2.4362789e-002 -8.3670625e-001 -4.2884606e-001  4.0826207e-001  2.8211739e-002 -1.9939864e-001 -4.1024804e-001  1.5756785e-001  1.5046733e-001  1.0550535e+000 -4.3452308e-001 -1.5091792e-001 -4.1974782e-002 -8.3607550e-001  6.2368761e-001 -4.4181581e-001 -1.0415335e+000 -2.5041521e-001 -2.2087744e-001 -6.2096438e-001 -8.6499208e-001 -3.0645966e-001 -2.8912180e-001 -7.7175875e-001 -5.9508876e-003 -6.1067112e-001 -4.1069606e-001 -6.7578766e-001 -4.1979705e-001  5.4412711e-001 -4.4808085e-001 -6.9316181e-001  3.0673741e-001
  6.9591080e-001  6.1899153e-002 -9.6602445e-001  4.8964079e-001 -5.0721268e-001 -1.4209169e+000 -6.0747934e-001 -5.3029382e-001 -8.3211995e-002  2.9018343e-001  8.2072939e-001 -7.2154276e-001 -9.5549625e-001 -5.7650947e-001 -3.8256785e-001  5.6659800e-002 -4.9358854e-002  3.2342581e-001 -3.1997942e-001  2.6020883e-001 -5.2740509e-001 -6.7586361e-001  8.1221542e-001 -5.7916375e-001  1.0447801e+000 -6.4571867e-001 -9.4168735e-001 -1.6455869e+000 -1.6890000e+000 -5.9725578e-001 -2.8810107e-001 -1.0042161e+000  6.4179448e-001 -1.4645337e-001 -1.0559457e+000 -8.4642263e-001 -2.8201475e-001 -1.9104203e+000 -2.2182146e+000 -1.1966412e+000  1.2564082e-003  6.6466360e-001  1.6251946e-002  9.6496585e-001  1.3804065e-001 -3.0498289e-001  4.2719510e-001 -2.4218150e-001 -1.3876574e+000  6.6215824e-001 -3.3690502e-002 -4.2403928e-001 -3.4963436e-001  3.6166310e-001  8.7572164e-002 -3.0940981e-001 -8.8685107e-001  5.3136029e-001 -9.6768663e-001 -5.4812210e-001 -1.3152330e+000  4.2719333e-001  4.2397973e-001  1.3179705e+000  5.7468702e-001  3.4610982e-001
  4.0261174e-001 -6.4844339e-003  3.6919021e-002  3.6351363e-002 -6.5831392e-001  3.9794262e-001 -6.3680392e-001  4.0601829e-001  3.9832848e-001 -3.3222743e-001 -5.5787338e-001  2.8726090e-001  2.6188997e-001  3.3269421e-001  2.9680965e-001  2.9272220e-001 -8.1912411e-002  1.7049852e-001 -4.8353288e-001  1.6338163e-001 -6.9114731e-001  6.1703082e-001  4.6142168e-001  9.1329437e-001  1.1657448e-001  5.0916037e-001 -7.3532352e-001 -1.6067724e-001 -5.0469317e-001  9.4986982e-002 -1.4853050e+000 -5.7726951e-001 -2.4610502e-001 -3.2019696e-001 -9.7657118e-002 -6.1062301e-001 -8.4256173e-005 -6.3200173e-001 -6.2323117e-001 -1.9062581e-001 -2.0027028e-002  3.1278863e-001  4.2710801e-001  7.1699568e-001 -3.9840419e-003 -1.2469658e-002  1.0584298e-001  1.1758102e-001  2.5226857e-001  1.2650041e-001  7.4505508e-001  3.1605840e-001 -1.0940026e-001  1.5206080e-001  1.1111518e+000 -2.7293824e-001 -8.7093407e-003  1.5151073e-001  3.9303503e-001 -4.7070681e-001 -5.7287424e-001  2.8528911e-001  1.8032269e+000 -9.3084312e-002  6.8842607e-001  7.6539802e-001
 -7.1237040e-002  9.5943079e-001  3.0592574e-001 -1.7535484e+000 -5.6301415e-001 -1.9510755e+000 -1.4752926e+000 -3.7338498e-001 -2.7700602e-001 -1.8198489e-001 -4.0127524e-001 -4.9164502e-001 -7.5929860e-001  3.8846113e-002 -2.4484628e-001 -2.6124049e-001 -1.5375687e-001  8.8291832e-002 -5.5804897e-001  6.3273197e-001 -8.8022212e-001 -4.4430758e-001  7.7769082e-002 -2.4355132e-002 -4.1050599e-001 -5.2172688e-001 -1.0593970e+000 -4.3382899e-001 -3.7289514e-001 -1.0507684e+000  6.2385333e-001  1.7372428e-001  7.4955612e-001  1.3404217e+000  4.0732863e-001  6.0028372e-001 -1.9492528e-001  2.2186642e-001 -6.3398264e-001 -7.3035712e-001  1.2094368e-001  7.7168669e-002 -7.6423270e-001  1.3408530e+000 -1.8130139e-002  2.3879309e-001  1.2906079e-001 -8.2610746e-001 -1.6559850e-001  5.1309551e-001 -2.4745992e-001 -1.6797453e-001 -1.4928600e-001  4.5772959e-001 -1.2316859e-002 -2.6263962e-001  1.8579373e-002  3.7478140e-001  1.0524928e-001 -1.0485664e+000 -1.8678778e-001  1.4489294e-003 -1.3159970e+000 -4.8509244e-002  2.6758510e-001 -3.4158510e-002
  4.9398344e-001 -1.1531887e-001 -2.1392464e-001 -2.0432181e+000 -1.1241884e+000 -1.3252270e+000 -1.4070655e+000 -5.0903649e-001 -5.0914701e-001 -1.2417564e+000 -4.2786608e-001  2.4442325e-001 -6.3548435e-001 -8.2044783e-001 -8.4615105e-001 -9.1625383e-001 -9.9537247e-001 -8.4433157e-001 -6.8555127e-001  3.1293751e-001 -1.1897050e+000 -4.8255027e-001 -3.7625816e-001 -1.5117571e+000 -9.6165558e-001 -5.1921097e-001 -1.5442840e+000 -2.2319766e+000 -1.6504188e+000 -1.3348809e+000 -9.1244029e-001 -2.5722216e-001 -9.5245897e-001 -2.8956801e-001  2.4424762e-001  1.1919408e-001 -1.1772052e+000 -9.0905976e-001 -1.4484371e+000 -7.1436126e-001 -3.6950283e-001 -5.8165223e-001 -1.0783730e+000  1.1491658e-001 -9.2285629e-001 -1.4881187e+000 -3.6035238e-001 -5.3688767e-001  2.5016739e-001 -6.6729992e-001 -1.9039251e-001  4.5518451e-002 -7.6760061e-001 -9.2619390e-001 -7.8817862e-001 -9.6587961e-001 -6.7478184e-001 -4.1585639e-001 -2.2754285e-003 -8.4893887e-001 -2.0826736e+000 -7.6440066e-001 -9.9362215e-001 -1.6770121e+000 -7.9459157e-001 -1.1721231e+000
  2.2617544e-001 -1.9444254e-001  2.8237628e-001  1.1711879e-001 -2.7343474e-001 -1.7192215e+000 -1.1835276e+000 -5.6488772e-001  7.9665874e-001 -6.4937292e-001 -1.2609367e-001 -2.2049906e-001 -3.0811953e-001 -5.2711011e-001 -6.0704842e-001 -2.7736151e-001 -5.7750684e-001 -6.1760051e-001 -1.2150448e+000 -9.9525438e-002 -2.5124149e-001 -8.6086961e-002  9.3453884e-001  4.4850578e-001 -2.9884357e-001 -6.3709167e-001 -4.9638773e-001 -5.1839560e-001  8.3804617e-002 -6.4598944e-001 -1.2502325e-001 -8.1080026e-002 -2.6645577e-001 -1.1873227e-001  3.3634651e-001 -1.8126481e-001 -6.9101565e-001  2.2285950e-001  3.0278105e-001 -6.7080237e-001  4.2628517e-001 -1.2615089e-001  3.6144239e-001 -4.8952077e-001  1.7908878e-001 -6.2095709e-001 -4.4560015e-001 -9.3343787e-001  3.4209176e-001 -3.5132079e-001 -1.1031267e-001  4.9284623e-001 -1.7291177e-001  9.3100493e-003  7.7709599e-001 -2.7677218e-002  4.2051776e-001  4.3391702e-002 -1.3582030e-001 -5.5152113e-001 -1.1694211e+000 -5.6099328e-001  7.3935206e-001  1.1649347e+000 -2.4624916e-001 -1.0239847e-001
 -7.5743671e-001 -5.9549321e-001  9.7024587e-001  7.4672342e-002  3.6469229e-001 -5.7132956e-001 -3.1539925e-001 -2.9429293e-001 -5.9807461e-001 -8.0974553e-001 -6.5268998e-001 -4.2083935e-001 -5.9635458e-001 -1.1786815e+000 -4.8576468e-001 -3.7770163e-001 -3.9445795e-001  6.4427727e-001  4.5295083e-001  3.1692560e-001  1.9766744e-001  3.8123553e-002 -5.8348730e-001  1.7649947e-001 -3.1091126e-001 -4.5211166e-001 -2.8800354e-001  3.8851657e-001 -6.6539837e-001 -1.4392770e-001 -3.6241531e-001 -2.1718511e-001 -7.5208066e-001 -7.4665905e-001  1.8794947e-001 -2.5834822e-002 -4.4389548e-001 -7.8131193e-001 -3.9372325e-001 -1.8202873e-001 -1.5487662e-001 -8.2802349e-001 -7.4567726e-001 -5.2155572e-001 -7.4861773e-001 -5.6258969e-001 -5.0921197e-001 -1.2873119e-001  4.5748025e-002 -4.0419258e-001  1.6485734e-001 -1.1460575e-001 -3.0880436e-001 -4.9803853e-001  3.9621214e-002 -5.0765873e-001 -3.2600810e-001 -4.9199114e-001 -3.9578296e-001  2.9373045e-002 -1.5916821e+000 -1.5018319e-001  1.3047064e+000 -5.4241610e-001 -3.9147544e-001 -9.4197572e-002
 -1.0449108e+000  3.3054834e-001 -2.7214685e-001  7.7937970e-001 -5.1965579e-001 -6.5083493e-001 -8.7891701e-001 -2.6761980e-001 -5.3665267e-001 -3.5958955e-001  2.3213686e-002 -7.8996895e-001 -7.8737090e-001 -6.5778294e-001  2.7199332e-001  3.0538033e-001 -5.9115023e-001 -4.6816410e-001 -7.0304294e-001  5.9695073e-001  1.2154889e-001  4.7952853e-001 -8.2491852e-003  3.9826344e-001 -1.4289680e-001  3.7209803e-001 -6.4148585e-001  1.7230618e-002 -6.8234839e-001  3.0154138e-001 -8.4214376e-001 -2.2413736e-001 -4.6410187e-001 -3.0925958e-002 -6.3491667e-001 -6.3126194e-001  5.9367803e-001 -5.0076508e-001  7.2196452e-001 -3.5987595e-001  8.3394626e-001  8.0819472e-002  9.6558349e-001  3.4380447e-003  3.4146517e-001  1.7025712e-002  2.2163535e-001 -2.4328132e-001 -6.0054307e-001  1.0131153e-001  3.3955564e-001  8.8272574e-001 -1.8453001e-002 -8.4719848e-002 -6.2328096e-001  2.0234570e-001 -4.3819844e-001 -2.0060056e-002 -7.5549380e-002  1.9296904e-001 -4.2000657e-001 -6.6030615e-001  1.1335277e+000  9.2096478e-001  2.5500337e-001  1.7977709e-001
 -7.6154508e-001  8.4789381e-001 -1.1143128e+000 -3.4355037e-001  3.4394541e-001 -2.7854691e-001  7.7632236e-001  2.4392562e-001  3.4127686e-001 -1.3649334e-001 -8.2259736e-002  5.5686798e-001  7.3109546e-002  3.9166272e-002  6.5949921e-002  2.4369759e-001 -3.1571601e-001 -1.5612064e-001 -1.6453512e-001 -2.5397934e-001  2.2732643e-001  8.5326171e-001 -2.1238341e-002  4.2849388e-001  4.5010470e-002  4.1203688e-001  9.7066545e-001  8.7801065e-001  6.7760083e-001 -1.2420789e-001 -5.7031049e-001 -4.5424668e-001  4.4678104e-001  4.0314808e-001 -5.0811613e-001 -8.0754427e-001 -4.3415863e-002  2.3124898e-001  8.8908235e-001  1.1383374e+000 -2.7047425e-001 -1.8788836e-001 -2.5937717e-001  8.7294598e-004  1.6109216e-002 -5.1752383e-001  3.9372412e-001 -1.6041498e-001  3.7902875e-001 -4.3430376e-001  3.5765159e-002  4.8016625e-001 -2.0318339e-003 -1.7959416e-001 -7.6703791e-001 -5.0240849e-002 -5.0354969e-001  7.3711347e-002  1.5421601e-001  7.2230093e-001  1.9423530e-001  4.9580392e-001 -4.5786572e-002  4.4614331e-001 -9.5242796e-001 -7.3053538e-001
  3.2458931e-002 -3.4784841e-001  5.9713086e-001  1.3213278e+000  5.0996987e-002  7.6747565e-001 -2.0588836e-001 -3.9275401e-001 -2.8178843e-001 -2.0578186e-002  7.6840663e-001 -6.2005283e-001 -2.4925127e-001  2.3758048e-001  1.0875637e-001  2.5933235e-001  1.5001013e-001 -5.4395941e-002 -2.5786815e-001  1.3669002e-001  7.3896033e-001  6.9492147e-001  1.5944407e-001  8.9672977e-001  3.8427957e-001  1.0590972e+000  1.1865566e-001 -1.5212429e-001 -2.8411319e-002 -5.3801044e-001 -4.4864289e-001 -4.0154450e-001  4.8172277e-002  8.8841762e-002 -1.9292354e-001 -2.4607774e-001  1.0388147e-001 -4.1475832e-001 -4.1917423e-001 -3.1125506e-001  3.4398248e-001  4.9782793e-001  8.8555162e-001  4.4865253e-001  4.9412315e-001  1.1873802e-001  5.8717695e-001  2.5034447e-001 -1.1983798e-002  9.5617937e-001  1.5851849e-001  4.5364969e-002  5.3577298e-001  3.3590972e-002 -3.5335606e-001  5.6885075e-001  5.7449877e-002  1.7978698e-001  1.2595829e-002  5.3703761e-002  1.9532933e+000  5.7425279e-002  7.8975553e-001  1.4671728e-001  5.8714235e-001 -6.3790852e-001
  8.7822395e-001  9.6941269e-002 -5.5111853e-001 -2.3187944e-001 -1.8318972e-001  1.0684984e-001  1.1544175e-001  3.4292919e-002 -1.0986275e-002 -3.0595792e-001  5.1678895e-001 -2.9088400e-001 -4.7552420e-001  2.6685798e-001  5.1530193e-001  3.7235105e-001  9.5469659e-002  1.6164614e-001 -1.5795539e-001  5.2661540e-002 -9.7597060e-002  2.4978469e-001  4.9789236e-001 -9.1069068e-002  5.5842211e-001  3.3750201e-001 -3.0508694e-001 -3.1338272e-001 -5.0135149e-001 -1.8781503e-001 -4.4949597e-001 -6.2467998e-001  9.0604250e-002  2.1001437e-001 -3.5360962e-001 -1.4179410e-001  3.0889910e-001 -4.7430450e-001 -4.3569566e-001 -3.1121867e-001  4.8240897e-001  4.7918031e-001  6.8326619e-001 -4.0592928e-001  3.0801967e-001 -7.0997778e-001 -3.0808114e-002  2.2071246e-001 -1.0933102e-001  2.8484780e-001 -6.2938109e-002  6.8030248e-002  1.2013787e-001 -3.4622966e-001  1.2458644e-001  7.1889538e-001 -5.1364868e-001 -1.2650969e-001 -2.7655007e-001 -3.7023768e-001  4.7439093e-001 -1.3008554e-001  2.7643056e-001  6.6124064e-001 -2.1908235e-001  4.4412631e-002
 -1.0554294e+000 -2.8592705e-001  2.4119933e-001 -1.4037946e+000 -1.3865984e-001  9.9623882e-001  1.8992370e-001 -1.2580804e-001 -2.7499689e-002 -2.8260673e-001 -1.6059788e-001 -5.0408917e-001  5.4459574e-002  3.5080409e-001  2.2128981e-001  1.0377321e-001  6.3594671e-001  7.9175057e-001  6.0410795e-001  7.4065728e-001  2.6115940e-001  5.0533442e-001  5.4537336e-001  4.7393447e-001  4.7575451e-001  5.5418066e-001  6.5420825e-002  3.3117704e-002 -3.6287023e-001 -1.2547281e-001  1.8284128e-001  1.4334023e-001  6.8338123e-001 -5.7133376e-002  7.2941458e-002  3.1185907e-001 -2.5365104e-001 -7.3112084e-001 -7.5837418e-002 -2.4972701e-001  2.2285380e-001  2.2113425e-001  6.1437536e-001  4.0266092e-001  2.6424990e-001 -1.4474612e-001  9.1151430e-001  1.4084727e-001 -2.1582011e-001 -4.5645704e-001 -5.9547973e-001  1.1442370e-001  4.7974409e-001 -5.4860672e-002 -5.4568690e-001  6.0417055e-002 -4.7626477e-001  8.3166156e-002  3.9834643e-002 -2.2640185e-001  3.0761486e-001 -2.9972441e-001 -2.9198557e-001  1.6337475e-001  3.9368050e-001 -3.9477304e-001
  7.5377121e-002 -5.4824307e-001 -3.3223928e-001  3.2317139e-001 -3.9665822e-001  5.1492910e-002 -4.3921368e-001 -4.6166993e-001 -1.0806056e-001 -3.3154350e-001  1.0023704e-001 -1.2637966e+000 -2.5766053e-001 -7.3594881e-001 -3.5327702e-001 -2.9739413e-001  3.5359117e-001 -1.7807735e-001 -1.4284932e-001  3.9135346e-001 -3.7307092e-001  8.1625754e-001  1.4899740e+000  1.5681912e+000  4.9329963e-001  1.1434330e+000 -2.2294191e-001 -1.1656328e-001 -6.0442930e-001 -6.9028973e-001  5.7296108e-002 -3.2525592e-001  9.6701699e-001  2.0958854e-001  5.5124201e-002  4.1802657e-001 -1.6050430e-001 -1.9504310e-001  9.7944657e-003 -8.9783032e-002  3.9063763e-001  2.9510889e-002  9.7276634e-001  9.9006038e-001  4.7627714e-001 -1.6229557e-001  2.6833607e-001  1.1818222e-001  1.9216537e-001  1.6142748e-001 -3.7487883e-001 -7.0392943e-002 -3.5035521e-001 -4.5036391e-001 -8.0570500e-001 -1.2871969e-001 -2.8300344e-001 -1.9084659e-001  1.5802131e-002 -4.8450055e-001 -8.1317363e-001 -5.2166602e-001 -1.1352801e-001 -4.4180161e-001 -1.5966039e-001 -2.1193724e-002
  1.6149933e-001  1.5572466e-001 -2.5193400e-001 -2.5926652e-001 -2.6918125e-001 -3.2917268e-001 -1.8527405e-001 -1.3028100e-001 -5.9424375e-001 -2.6426143e-001 -3.4811590e-001 -6.5194459e-001 -4.9165102e-001 -5.4737429e-002 -7.2387848e-001 -6.9573699e-001  6.6770611e-001 -2.0976588e-001  1.4971945e-001  8.4368384e-001 -4.6412733e-001  3.5778280e-001  1.6370266e+000  6.5964793e-001  7.3315228e-001  9.9355616e-001 -6.8236850e-001 -6.5994520e-001 -1.0831275e+000 -7.5453163e-001  8.3622492e-001  3.5178395e-001  3.7044006e-001  4.0816421e-001  7.6177400e-001  4.0392280e-001 -3.2818853e-001 -1.1452638e+000 -7.7682171e-001 -3.5938424e-001 -1.7872399e-003  4.2312275e-001  4.2461217e-001  9.3316912e-001  5.0629905e-001  6.7133664e-001  1.2081491e+000  5.4051451e-001  2.8034821e-001  3.1512509e-001 -6.0542476e-001  1.3648180e-001  2.7232611e-001  4.5070692e-001  6.2319457e-001  6.9462410e-002 -5.0565785e-002  1.3904174e-001  5.8861832e-001 -4.5992940e-001  8.0620225e-001  6.8998872e-002  7.1802597e-002  5.6723536e-001  1.2854495e+000  7.6068531e-001
  6.2535857e-001  2.9645181e-002 -6.4012429e-002  1.0270097e+000  5.0866374e-002  2.9779366e-001 -6.7520466e-001 -3.5343060e-001  3.0341610e-001 -2.5964819e-001  1.8578934e-001 -6.0515632e-001 -1.2570771e-001 -3.5909023e-001 -1.1603447e+000 -9.2142717e-001  3.2100437e-001 -2.4132825e-001  9.1115819e-002  4.5697414e-001  4.1907278e-002  9.2435375e-001 -1.6781530e-001  4.4958766e-001  5.6265610e-001  6.2881422e-001 -1.0914455e+000 -2.8923801e-001 -5.5190040e-001 -4.5923769e-001 -2.5851378e-001 -4.3826708e-001  2.3224599e-001 -4.7634484e-001 -6.2524639e-001  1.8169988e-001 -5.9727513e-001 -2.2973490e-001 -4.0876172e-001 -7.2402281e-001  8.9465238e-001  3.2573513e-001  1.4782345e+000 -3.1971083e-003  3.5761248e-001  6.2716755e-001 -2.3575640e-001  9.9189622e-001 -2.1820092e-001 -8.6475387e-002 -5.6082521e-001 -9.9193577e-001 -5.7936338e-001 -2.6021379e-001 -1.0233869e+000 -2.5761283e-001 -1.9201367e-001 -1.6299617e-001 -6.7364801e-001  1.5030822e-001 -3.3198221e-001 -1.3356438e-001  6.4736326e-001  2.9617898e-001  2.6073472e-001 -7.2319226e-001
  8.6414226e-002  5.6990780e-002 -5.8291121e-001 -1.4653128e-001 -4.9278738e-001 -1.4829968e-001 -9.4106887e-001 -1.0412161e+000 -4.4771380e-001 -4.5566643e-001 -5.5672741e-001 -5.8469914e-001 -6.0649154e-001 -1.0083790e+000 -2.2405653e+000 -1.6069604e+000  3.2181902e-001  6.1763581e-002  7.9755621e-001  1.7686644e-001 -5.5760816e-001 -2.9105223e-001 -1.9844417e-001  1.8972999e-001  2.7416049e-001 -7.1322544e-002 -7.2303685e-001 -4.9679207e-001 -9.2653043e-001 -1.7773058e+000 -1.2171134e-001 -2.5897555e-001 -4.5230466e-001 -7.7183460e-001 -2.3493510e-001  2.4793325e-002 -1.3541199e+000 -4.5377106e-001 -8.0219978e-001 -2.8986248e-001  1.8597222e-001  8.6173890e-002 -3.4514016e-001 -4.2531771e-001  3.0508199e-001 -5.7212812e-001  7.4707034e-001  1.2900902e+000  1.3002203e-001  3.2942107e-001 -1.3219567e+000 -1.5649681e+000 -6.2055348e-001 -6.2559586e-001 -9.2400975e-001 -6.4791103e-001 -7.9662577e-001 -7.3443547e-001 -8.9325829e-001  8.8293242e-002  8.9430566e-002 -3.2425865e-001 -3.0280870e-001 -3.4017619e-001 -8.9917349e-001 -1.8162416e-001
 -3.8676129e-001 -4.6091149e-001 -1.4852424e+000 -3.7583741e-001 -2.5494197e-001  8.0531683e-001 -3.1677310e-001 -1.0255135e+000 -2.2580403e-001 -1.2455423e-001 -4.6901965e-001 -4.9256462e-001  3.4631593e-001 -6.3204508e-001 -1.5453859e+000 -1.0935891e+000 -1.1402941e+000 -7.3242813e-001  1.3674458e+000  8.0142720e-003  6.6596947e-004 -6.3263480e-001 -2.3174008e-001  7.8505855e-001  4.8547756e-001 -4.1148615e-001 -7.6414589e-001 -5.3392298e-001 -2.4874624e-001 -6.6539209e-001 -1.7493165e-001  6.3150216e-002 -6.6775082e-001 -3.1832177e-002  1.8339818e-001  5.0468614e-003 -5.7360221e-001 -5.0751542e-001 -5.7417487e-002 -1.3288987e-001 -7.1111055e-001  3.9088851e-001  1.0398442e+000  6.1772912e-001  7.6913348e-001 -2.1102934e-001  1.4873705e+000  1.6399437e+000  6.6736674e-001 -6.7146908e-002 -8.8879111e-001 -1.4648855e+000  2.0036193e-002 -2.7160114e-001  1.0916246e-001 -4.6649336e-002 -5.6879251e-001 -1.2083038e+000 -1.8759987e-001 -5.4867604e-001 -2.0021549e-001 -6.7490531e-001 -2.2292805e-001 -4.0706852e-001 -9.5774276e-001  2.5703244e-001
 -5.5241499e-001 -5.1826042e-001 -9.9161652e-001  7.0298243e-001 -5.2184046e-001 -1.0321068e+000  7.2862196e-002 -8.9985520e-001 -9.4179428e-002 -3.5224202e-001 -8.3952938e-001 -3.6798287e-001  1.0549289e-001 -8.0890399e-001 -1.6732914e+000 -1.4319609e+000 -8.1582894e-001 -1.2060659e+000  4.7501165e-001 -5.1158778e-001  7.8761091e-001 -1.2960670e-001 -3.3611879e-001  1.9410152e-001  7.2859178e-002 -1.9151289e-001 -4.1098273e-001 -8.4153348e-001 -5.3380958e-001 -1.1754025e+000 -2.7628781e-001 -6.1858504e-001 -5.0616785e-001 -4.1860802e-001  1.1058148e-003 -1.2386558e-001 -7.4863619e-001 -2.2324875e-001 -3.9892197e-001 -3.6399870e-001 -2.2906875e-003  5.2971091e-001  5.5683249e-001  1.6842830e-001  3.1537063e-001  1.0588022e-001  1.1745158e+000  8.4528085e-001  7.6889859e-001  8.7580658e-001 -7.3076852e-001 -6.6243114e-001 -2.6359731e-001 -4.2196357e-002 -3.1972451e-001 -3.1150457e-002 -1.5873740e-001 -5.6376163e-001 -3.9486654e-001 -2.6713082e-001 -1.2707987e+000 -7.1100239e-001  1.8085355e-001 -8.2726206e-001 -5.4231511e-001 -7.0210702e-001
 -8.2221200e-001  1.2786610e-001 -1.6844239e-001 -8.8568346e-002  1.9971762e-001  3.3341523e-001 -3.5648612e-001 -5.8518628e-001 -9.7186516e-002 -4.4539447e-002 -1.0727443e-001  3.1005562e-002 -1.0682525e-001 -1.0329861e-001 -1.2040897e+000 -8.8109947e-001 -2.1820965e-001 -2.9485978e-001 -7.5233268e-001  2.2901162e-002  4.0589674e-002 -9.8012546e-001 -7.3471146e-001 -3.3932612e-001  3.6673923e-001 -5.0025170e-001 -3.5385739e-001 -5.8798431e-001 -4.0433832e-001 -4.6313328e-001 -3.4750040e-001 -1.2925742e-001 -7.1566919e-001 -1.8877083e-001  2.1626973e-001 -1.7424740e-001 -9.5679843e-001  7.6678605e-002 -7.9028134e-001 -8.2340815e-001  2.3291211e-001  4.2328979e-001  8.3255445e-001  2.3351977e-001 -1.8102765e-001  3.0409247e-003  9.2500883e-001  2.2994690e-001  6.8928511e-001  8.1016630e-001 -7.4856840e-001 -5.6127724e-001 -1.6064057e-001 -3.7965851e-001 -1.0314381e-001 -5.9222877e-002 -6.7247218e-002  5.4494146e-002 -5.0786874e-001 -2.0341288e-001  3.8040079e-001 -3.0211091e-001 -2.7012407e-001 -6.1556774e-001 -1.1613984e-001  3.3665742e-001
 -2.7498765e-001 -2.6127105e-001  3.4701608e-001  9.5117977e-001 -9.2441581e-002  1.5509181e+000 -5.0294059e-001 -1.8574123e-001  6.0814449e-001 -1.9113741e-003  2.0385117e-001  3.2727313e-001  9.9384937e-002  4.3103558e-001 -4.4554659e-001 -2.4774453e-001  2.7522346e-001  2.5238085e-001 -9.5331868e-002  3.2459502e-001  6.8441452e-001 -6.2566924e-001 -4.4870017e-001  6.3803296e-001  1.6813158e-001 -1.9647767e-001 -3.7524921e-001 -8.5178444e-001 -9.3700699e-001  4.8133602e-002  2.7023763e-001  4.1275804e-001  4.7981700e-001  1.0726424e-001  5.6043153e-001  4.3661196e-001  4.2945885e-001 -2.9739553e-002 -8.0446045e-001 -3.0262567e-001 -5.1741829e-001  6.6208067e-001  9.1547389e-001  4.7439100e-001  5.7836569e-001  4.1654128e-001  8.7012930e-001  6.1783176e-001  1.1886104e-001  7.4963258e-001 -3.0577914e-001 -5.1738403e-001 -5.1656901e-002 -2.2435807e-002  3.6757744e-001  1.2631540e-001  3.4135686e-001  2.6951140e-001  2.6620843e-001  3.6627522e-001  5.8897652e-001 -1.8635503e-001  2.9018568e-001  8.3875615e-001  1.5545671e-001  8.4721765e-001
  2.5550601e-001 -2.3988877e-001  2.4183354e-001  8.3286410e-001 -4.1840674e-001  7.6937971e-001  3.3680497e-001 -2.7478040e-002  1.3637275e-001  5.1056648e-001  3.9046915e-001  1.5325209e-002 -8.8007055e-002  7.0545393e-001 -1.2661156e-001 -1.4123865e-001  2.9434958e-002 -4.1147912e-001  9.5512192e-002 -2.3581064e-001  5.8114426e-001  5.2892995e-001 -2.3263358e-001 -1.7704561e-002  1.3543228e-002  5.7601446e-002 -7.9110102e-003  7.0146703e-001  3.2164104e-001  2.2569461e-001  2.2337283e-001  9.0725181e-001 -5.5158396e-001 -4.0924029e-001  2.6769669e-001  5.3791542e-001  6.4285837e-001  2.0093872e-001  5.9240341e-001  4.3644707e-001  1.0027799e-001  2.8933601e-001  8.4360055e-001 -7.8890669e-001  8.3821881e-002  8.3935128e-001 -1.8763908e-001  4.2133379e-001  3.3401396e-001  6.8947258e-001  3.6922145e-001 -1.9064694e-001  5.6004197e-001  3.8609648e-001 -3.6473957e-001  2.1256814e-001  5.9198900e-001  5.4179022e-002  1.3764537e-001 -1.6835457e-001  6.5379756e-001 -5.7150140e-001  7.8725567e-001 -1.0531642e+000 -7.9256893e-001 -4.2542944e-001
 -1.4624500e-001 -2.6139316e-002  2.7354289e-001  1.8016329e-001  2.0791494e-001  1.7299799e+000  2.4490088e-001  3.0991866e-001 -9.5638646e-002 -8.1768191e-002  5.7698771e-002  8.4359655e-001  3.0274192e-001  1.0274115e+000  2.9164389e-001  3.5272617e-001 -1.8593736e-001 -8.6158519e-003  4.4168722e-001  1.4481140e-001  5.4211933e-001 -1.7127181e-001 -7.5871154e-001 -8.3592651e-001 -5.6211954e-002 -6.7183397e-001 -2.3045135e-001 -7.6102935e-001 -1.7424784e-001  1.1635672e+000 -5.2547261e-001 -5.9668181e-002 -9.1683970e-001 -5.9889779e-001 -2.1939648e-001 -4.7338414e-001  6.9862686e-001 -6.1004933e-001 -9.5761748e-001 -1.2076231e-001 -4.2883426e-002 -1.0846717e-001 -5.4141260e-001 -9.8635088e-001  2.8440510e-001  1.0337608e+000  3.9359287e-001  7.3612766e-001  7.4352995e-002  3.8886236e-002  1.5619790e-001  2.3384322e-001  5.2052047e-001  2.3986824e-001  8.3233048e-002 -6.3816531e-001  1.7823564e-001  8.0843213e-002 -5.2780821e-001 -1.4869930e-001  1.6322939e+000 -8.1157268e-002 -2.9785972e-001 -4.1004797e-001 -1.3719555e-001  4.1582312e-001
 -5.3655340e-001 -4.8469351e-001  3.5517995e-001  4.4778645e-001  1.2710667e-001 -3.2102613e-001 -2.1731260e-002  2.0641877e-001 -3.2325021e-001  5.0903694e-001  4.0046113e-001  3.6790667e-001  7.2444152e-001  7.7372998e-001  1.4040636e+000  1.0243274e+000  4.5320264e-001  2.9385924e-001  9.9668902e-002 -3.7426525e-001  6.2694895e-001 -2.6577226e-001 -4.8604459e-001  9.4408773e-003 -3.6916186e-002 -1.0823359e-001  5.4841664e-002 -3.6702617e-001 -2.9917280e-001  1.0950708e+000 -3.3535670e-001  9.5956474e-002 -7.1572171e-001 -7.9084524e-001 -4.3457744e-001 -7.1083942e-001  6.5654542e-001 -4.3732924e-001 -1.0056236e+000 -4.4274933e-001  9.3221847e-002 -2.8044364e-002 -5.7502534e-001 -7.5801361e-001  9.7522566e-003  6.2959653e-001 -7.6411751e-001  2.9763848e-001  5.6445459e-003 -2.8021465e-001  5.4929497e-001  4.9151106e-001  7.0413021e-001  1.9705214e-001  6.4279955e-001  7.0596075e-002  8.3655402e-001  2.7420483e-001 -5.9494934e-001 -2.0802800e-001  1.2506498e-001 -2.4115488e-001  5.8911600e-001 -1.0840856e-001 -2.4850346e-001  4.8343485e-001
  5.1485406e-001  3.8211967e-001  4.0714693e-002  8.0865850e-001  1.4520845e-001  4.6320388e-001  4.9119121e-001  3.5827343e-001  1.1944984e-001  1.0636529e+000  1.2254187e+000  7.5310068e-001  4.7748528e-001  5.0348561e-001  1.1741942e+000  7.5451821e-001 -4.4044128e-002  6.0620245e-001  4.8180913e-001  1.3253461e-001  1.2239798e+000  1.8363885e-001  5.2546476e-001  1.4447074e-004  1.3434583e-001  2.3897976e-001  4.8736586e-001  5.9638413e-001  6.9504994e-001  6.5061043e-001  4.5151491e-001  1.7174643e-001  5.7402143e-001  2.6921184e-002 -5.0202928e-001  5.2458245e-001  9.1894113e-002  2.5281678e-001  9.2623803e-001  1.0719411e+000 -4.9183316e-001 -9.4634367e-002 -5.8823292e-001 -1.4115575e-001 -2.6565124e-001  5.4432783e-001 -6.6020776e-001  6.7376538e-001  4.6749207e-001 -7.6178365e-002  4.3850648e-001  9.8601598e-002  1.0423440e+000  5.5548813e-001  7.0689925e-001  5.6255313e-001  3.0824987e-001 -8.0864876e-002 -8.9126901e-001 -6.8259523e-002  2.1650423e-001  1.8238301e-001  5.0161564e-001 -4.2870626e-001 -1.8057324e-001  4.3925293e-001
  6.7046518e-001  6.6149380e-001  2.1220831e-001  2.1210791e-002  3.9031682e-001  4.5434215e-001  6.0860400e-001  2.5962405e-001 -6.2458359e-002  7.5361132e-001 -2.2844894e-001 -5.8050864e-002  2.3199253e-001 -1.1435557e-001  6.7983360e-001  3.3298539e-001  1.3097750e-001  8.1546096e-001 -1.9894380e-001 -1.3742307e-001  5.6577447e-001  1.1054366e-001 -1.1540420e-001 -1.1114553e+000 -6.1472831e-002  7.3439617e-002  4.7955038e-001  7.4818091e-001  2.6457968e-001 -2.8383807e-001 -5.2022812e-002  4.4373406e-001 -2.8710982e-001  5.7202774e-001  4.0200987e-001  5.5347512e-001  1.7309601e-001 -7.5081024e-002  4.9793242e-001  5.2789721e-001  4.2535030e-002 -3.0901240e-001 -1.4136420e+000  3.6494291e-002 -4.6692836e-001  9.1599133e-001 -9.9070979e-001 -2.4419673e-001 -4.3997721e-001 -4.0492723e-001 -7.2232912e-002  3.7157236e-002  3.7963023e-001 -2.1486037e-001  1.0070142e+000  2.9728585e-001  6.8319148e-001 -4.2116577e-001 -1.2670134e-001  1.6606180e-001  4.3931090e-002  1.7498589e-001  3.5107014e-001 -9.8521718e-001 -1.6442952e-001  4.1304958e-001
  8.8825596e-001  1.7530766e-001  7.5266429e-001  9.3507665e-001  4.5666291e-001 -1.1198152e+000  7.0660717e-001  5.6455933e-001  4.9312568e-001  8.1500511e-002 -4.5553158e-001  3.7221135e-001  5.8801830e-001 -5.2416904e-001  7.7604335e-001  3.1103859e-001  1.7872675e-001  7.2965330e-001  3.4775620e-002 -3.5691396e-003  5.0788695e-001 -1.6732360e-001 -1.8353177e-001 -8.6219634e-001 -2.0138457e-001  2.5187112e-001  2.8702125e-001  6.4966865e-001  1.9528192e-001  4.6207473e-001  2.4197033e-002  4.6319012e-001 -3.4643955e-001  4.9391349e-001  5.4741828e-001 -1.2305192e-001 -4.3380124e-002  4.6220538e-001  6.8173105e-001  4.5350605e-001  1.1559895e-001 -6.2051946e-002 -2.2961431e-001  6.6131953e-001 -2.4916960e-002  5.4736829e-001 -3.8026993e-001  8.5785588e-003  9.6749466e-002  2.2019949e-001  4.9328212e-001  2.7487284e-001 -2.0451551e-001  5.8204762e-002  5.4254608e-001 -3.5737468e-001  7.3100928e-001  5.1485695e-001  5.3646998e-001  3.2485483e-001  3.0502706e-001 -1.5702741e-001  5.5275805e-001  6.8249720e-002  3.3083373e-001  3.8175037e-001
 -1.7050600e-001 -1.0180619e+000  6.3712602e-001 -4.0371397e-001  4.6496755e-001 -1.0135166e-001  5.6712044e-001  1.5120657e-001  4.7237475e-001  7.6863567e-002 -3.5056237e-001  2.1172450e-001  1.7135384e-001 -3.7858803e-001  2.2458785e-001  2.7794534e-002 -9.9339817e-002  1.9282588e-001 -3.3315530e-001 -4.4762079e-001  9.6152397e-003 -2.8036238e-001 -1.1370835e+000  4.5669991e-001 -3.9253492e-001 -4.2295015e-001  2.9955178e-001  5.2843187e-001  5.8810388e-001  1.5410639e-001  5.2657592e-001  3.9453037e-001  2.9019587e-001  1.6908506e-001  3.9589700e-001  7.0228659e-002 -6.2692605e-002  7.4979133e-001  1.1431046e+000  6.6187390e-002 -5.6247350e-001 -6.2039673e-001 -4.8895028e-001 -7.5637954e-001 -7.6171490e-002 -3.6934007e-001 -5.8662694e-001 -7.5404255e-001 -3.3002619e-001  3.9735201e-003  9.5819137e-002 -3.8534967e-001 -3.1134038e-001 -1.8441532e-001  3.7610468e-002  7.0758106e-002 -1.0804643e-001 -1.0500087e-001  5.9386920e-001  3.0158930e-001  6.6217731e-001 -3.4951446e-001 -1.0017054e+000  5.9145074e-002  2.0886979e-002  9.6681950e-002
  8.6139927e-001  5.5245972e-002 -1.1902856e-001 -7.5970156e-001  1.8993448e-001 -1.8019062e-001  1.3886158e+000  6.3122247e-001 -1.8017357e-001 -1.5998818e-001 -3.3531524e-001 -2.2069581e-001  2.9500703e-002 -5.1288133e-002  4.8142386e-001  3.2686696e-001  3.3701382e-001 -6.5866291e-001  1.8383347e-001 -1.2329975e-002  7.5755135e-002  2.5163713e-001  4.5765716e-001 -3.1654761e-001 -4.0522307e-001 -1.4237512e-001  8.7346617e-001  9.0465003e-001  7.5999679e-001  2.9475619e-001  4.7361137e-001  2.3931519e-001  9.7333831e-001  1.0128621e+000  4.2628259e-001  1.5902419e-001 -4.2890410e-002  7.3437228e-001  1.0027494e+000  4.3928559e-001 -4.0728999e-001 -4.5240109e-001  1.1906762e-001 -6.6741042e-001  5.5058401e-002 -2.3586749e-001  4.4676194e-001 -3.4128929e-001 -2.7700511e-001 -9.7762130e-002  2.1795664e-001 -2.6311053e-001 -3.0824883e-001 -4.4891714e-001 -9.7028714e-001  3.0116706e-001  1.0432541e-001 -5.1152581e-001  1.0210892e+000  1.1876793e+000  2.9351119e-001  5.0213522e-002 -1.0702030e+000  8.7982010e-001  2.5389924e-001  6.3900251e-002
  3.8031206e-001 -3.9722109e-001 -7.0320223e-001  1.1661878e-002  8.4491210e-001  1.4703511e-001  1.2339916e+000  1.1608735e+000  2.4156497e-001  2.7376795e-001 -1.4760146e-002  6.3969353e-001  8.2364741e-002  4.6990824e-003  8.8321663e-001  6.7853946e-001 -9.4605605e-002  1.5535316e-001  8.2644032e-001 -2.0945473e-001 -9.7214018e-002  3.9235713e-001 -5.2586317e-001 -5.5466660e-001 -4.2847147e-001 -4.1662597e-001  1.7492121e+000  1.5192373e+000  1.3316073e+000  1.4363980e+000  7.0238553e-001  5.9464584e-001 -4.4853028e-002 -1.9531788e-001  2.5734083e-001 -4.6997392e-001  1.0868291e+000  1.3899111e+000  1.2405526e+000  1.2192296e+000 -7.9927015e-001 -2.4784294e-001 -1.2633473e-001 -3.5075388e-001 -2.9599512e-003 -8.5623776e-001  3.9201354e-001 -2.8570115e-001  3.8635323e-001 -5.0117519e-001  9.0558811e-001  8.5910385e-001 -3.6584703e-001 -3.0483548e-001  5.1417532e-001  1.3851701e-001 -7.8928566e-002  1.4424626e-001  1.2428046e+000  1.1169046e+000  8.8438325e-001  5.9033357e-001 -1.6600147e+000 -3.5270528e-001  1.0751978e-001  3.0766026e-001
 -1.9717434e-001  3.2539494e-001  8.2641455e-001  7.8402703e-001  4.9516673e-001  5.0273567e-002  4.2471867e-001  8.5067342e-001  4.3913701e-001  4.9930992e-001 -1.3106836e-001  1.1052356e+000  1.1561795e+000  1.9705307e-001  7.2997174e-001  4.2953482e-001 -5.3502186e-001 -3.3361496e-001  4.1761149e-002 -1.0298858e+000 -2.6120484e-001 -5.8570515e-001 -4.0756851e-001  3.3877192e-001 -7.2776345e-002  2.6763010e-001  1.0470383e+000  4.8819133e-001  9.4973212e-001  8.6996811e-001  1.0963913e-001  7.0472094e-001 -2.6324779e-001 -2.0652619e-001  7.8735237e-001  4.5963247e-001  1.0561695e+000  9.0917958e-001  7.5456633e-001  1.4219080e+000  1.7537752e-002  5.4615497e-001 -3.2903017e-001  3.2208751e-001  2.5364844e-001  3.7252653e-001  4.0843524e-001  8.8475822e-002  2.7875736e-004 -1.2453360e-001  3.6673249e-001  1.1501987e+000  5.9763134e-001  6.8342307e-001  1.1568619e+000  4.4302422e-001  7.2590195e-001  6.8936656e-001  1.2333196e+000  3.7902710e-001  4.2164911e-001  3.1469281e-001 -7.3505594e-001  1.5964697e-001  3.9436631e-001  6.3831913e-001
  4.0857794e-001  1.1099841e+000  9.7022666e-001  3.8987161e-001  7.8433610e-001 -1.1328659e+000 -1.7126759e-002  1.4124084e-001  6.3401224e-001  2.6801363e-001 -5.1031765e-001 -1.8697702e-001  8.5107515e-001 -2.3073557e-001  3.0455669e-001 -2.5216431e-001  3.9492044e-002 -9.4674977e-001 -7.0669892e-001 -1.3087051e+000 -8.6748757e-001 -5.7631591e-001 -2.2618685e-001  5.6287038e-001 -2.5774767e-001  4.0812413e-001  7.3523492e-001 -2.0185814e-001  3.5666235e-001  5.1974504e-001  1.8436961e-003  4.7084203e-001  7.8969084e-002  4.9260346e-001  6.8082807e-001  4.5953751e-001  1.1796955e+000 -3.6046317e-001 -8.7972369e-001  7.5508443e-001  2.9181879e-001  2.5864739e-001  7.1606138e-002  4.1956302e-001  2.0206612e-001  5.5845508e-001  3.6111526e-003 -5.0957282e-001  1.3086083e-001  4.3271015e-001  9.4706361e-001  1.6364117e+000  2.6900469e-001  6.0747560e-001  1.0327167e+000  6.0342901e-001  4.6871612e-001  7.1272356e-001  1.0992351e+000 -6.4049232e-001 -4.4217026e-001  6.6061536e-001  1.8569090e-001  6.4556537e-001  6.9401161e-001 -1.0659905e+000
 -3.2589060e-001  5.8222369e-001 -5.6331419e-001  1.7860016e-001 -3.6786579e-002 -6.0227404e-002  3.6280685e-001  1.1351676e-001 -2.7952104e-001  9.5834650e-002  8.3063867e-002  3.0010122e-001  5.3652729e-001 -2.2521429e-001  7.0136478e-002 -2.1064977e-001 -1.0378769e+000 -9.1991317e-001 -8.2892405e-001 -1.0059279e+000 -5.0795318e-001 -1.9310766e-001 -5.4659043e-001  5.5166707e-002 -3.4369782e-001 -2.2219392e-002  3.1723694e-001 -2.7470292e-001  2.2334049e-001  3.0853597e-002  2.4433534e-001  2.8533849e-001  4.1516903e-001  4.1699257e-001  2.2007426e-001 -5.3479353e-003 -1.8404096e-001  3.1516452e-001 -7.8387809e-002  4.6644005e-001  2.1590647e-002 -2.1115389e-002 -7.5558254e-001  1.2929999e+000  2.1430405e-002  5.9408971e-002  3.8999801e-001 -2.4556976e-001 -3.7768879e-001 -2.5557767e-001  7.8061633e-001  1.0091578e+000  1.7335165e-001  1.9011651e-001  8.5054745e-001  3.3636696e-001  2.3490075e-001  4.4860753e-001  1.8127561e-001  3.8939968e-001 -6.0867553e-001  8.8743708e-001  2.9930171e-001 -4.0605100e-001  2.4834486e-001  2.6035980e-001
 -2.9367437e-001  6.6193234e-002 -7.9606019e-003  7.2695877e-001 -2.9350569e-001 -4.2495881e-001  1.2439202e-001 -2.1771471e-001 -2.4233324e-001  1.0804023e-001 -6.7093705e-001 -4.3319847e-001  3.4558601e-001 -2.7525737e-001 -4.5086626e-001 -7.4863715e-001 -6.2462714e-001 -5.9413142e-001 -9.4948879e-001 -9.3001173e-001 -4.5512733e-001 -7.6244581e-001  2.4502872e-002  2.0692039e-001 -4.5574345e-001  3.7646875e-002 -5.1077632e-001 -3.2832147e-001 -6.4771711e-001 -2.4049328e-001  6.7481335e-001 -6.7634948e-002  1.6883282e-001  3.0213697e-001  2.6824874e-001  3.2362349e-001 -2.7390052e-001 -8.1014565e-001 -5.7599077e-001 -1.0876733e+000  3.1582197e-001 -5.1802589e-001 -4.4665336e-002  3.7646199e-003 -6.9115647e-001 -1.2510926e+000 -8.3181641e-001 -1.4836015e+000  2.1907167e-002 -3.8322242e-001  3.8111954e-002  1.4684236e-001 -6.6097761e-001 -5.4982356e-001 -9.4529642e-001  8.8727416e-002  1.4876475e-001 -3.3290127e-001  6.8828337e-002 -1.0349076e-001 -1.7975319e+000 -1.0810279e-001 -1.3062812e-001 -1.6533082e-001  8.0307911e-003  7.2708858e-002
 -1.1168538e-001 -4.0047719e-001  6.5191094e-001  9.4975408e-001  5.7112698e-001 -1.3122790e-001  3.5126686e-001  5.6646427e-001 -6.3790532e-002  2.7596360e-001 -1.5808324e-001  2.2452675e-001  1.9113552e-001 -9.0981559e-002 -1.2691981e-001  3.2427192e-001 -2.1439047e-001 -2.7582331e-001  1.3803648e-001 -7.7596950e-001  5.7673310e-001  2.6331941e-001 -2.2586609e-001  7.3044333e-002 -2.0260489e-002 -4.0085200e-002 -5.6679067e-001 -6.2600844e-001 -1.5160104e-003  5.0220217e-001 -9.3035534e-001 -2.9155637e-001 -5.2381380e-001 -5.3589062e-001 -1.1391016e-001 -1.1642797e+000  9.4200076e-002 -7.9209174e-002 -9.9861226e-001 -4.3283280e-001  1.2917419e-002 -5.9345666e-002  2.0370105e-002 -4.7226859e-001 -3.7218597e-001  2.1372541e-001 -7.1536831e-001 -3.3086316e-001 -5.8905772e-002  3.0158879e-001  1.0209066e+000  4.0048423e-001 -8.2753420e-002  3.5017328e-001  4.2891771e-001  2.4533663e-001  6.0148365e-001 -2.1833191e-001  4.0532689e-001 -6.6666694e-002  1.3589854e-001  2.0038379e-001  7.6999061e-001 -6.2552252e-001 -1.6433260e-001 -1.0442836e+000
  4.1977395e-001  5.4146885e-001 -7.8164647e-001  4.7217373e-001  1.1718266e+000 -3.1608494e-001  1.8718018e+000  7.1470963e-001  1.9044192e-001 -3.3889111e-001  4.3765203e-001  7.6537887e-002 -5.1234843e-002 -4.0493838e-001 -9.7669041e-002  9.5279154e-002  1.8262032e-002  9.0983494e-001  9.6819463e-001  7.0184504e-001  1.5550792e+000  6.2894838e-001  1.9102251e+000  4.0622117e-001  8.5749589e-001 -4.9930078e-001  1.5472041e+000  9.8497616e-001  1.1595379e+000  5.3912228e-001  4.2262802e-001  1.1392047e-003  2.3505022e-001  7.7387339e-001  9.2318267e-002  7.4043816e-001  4.2538941e-001  1.0150514e+000  8.2091480e-001  1.3373706e+000  4.8427724e-001  9.4993602e-001  1.3063829e+000  1.1573927e+000  9.2705002e-002  1.0957560e+000  1.9745323e-001  1.5924574e+000  1.2233674e+000  1.0197984e-001  3.4094384e-001  4.5848215e-001  1.7696373e-001  5.4164514e-001  5.0960084e-001  6.6485662e-001  4.2614244e-001  2.1411650e-001  7.7185910e-001  1.0739697e+000  2.7198506e-001  8.5495766e-001  9.1982814e-001 -1.2236089e+000 -6.6608995e-002  3.5438707e-001
 -5.2568785e-001  1.7576521e-001  4.4402689e-001  1.0711023e+000  6.3474273e-001  5.2751903e-001  5.9810594e-001 -3.0290067e-001  4.5346495e-001  2.5782742e-001  2.0210799e-001  2.0161704e-001  4.4694739e-001  4.1340444e-001 -2.7334794e-001 -4.0891027e-002 -3.0711366e-001  4.9426607e-001  1.4654259e-001 -6.6634994e-002  9.5152286e-001 -1.9244583e-001 -4.6800237e-001  7.8544052e-001  3.1418041e-001  6.7911658e-001  3.6304307e-001 -4.8093634e-001  4.7760375e-002  1.5563000e-002  1.7013486e-001 -6.6934406e-002  1.0792560e+000  6.5120904e-001  1.0568000e-001  3.1421188e-001  3.7203919e-001 -4.6084526e-001 -9.4620629e-001  2.9033881e-001 -2.8614345e-001  5.6261994e-001  2.4170391e-001  6.8713937e-001  7.3384924e-001  1.0129312e+000 -2.9055813e-001  7.5148684e-001  1.0662759e+000  3.3500815e-001 -4.8360510e-001 -5.5525970e-001  4.1554230e-001  4.4342186e-001 -3.8820254e-001  4.2184370e-001  6.0524545e-001  2.0581504e-001 -3.5521862e-001  3.3867413e-001 -2.0757669e-001  2.4533533e-001  2.4495434e-001  1.8079947e+000  2.9115692e-003  1.7097428e-001
 -2.4886688e-001 -8.4158054e-002  1.5970347e+000  7.2374932e-001  2.9141129e-001  7.9970188e-001  2.2055586e-001  4.0914430e-001 -2.3842395e-001 -1.9399561e-001 -3.7199563e-001 -2.3253071e-001  3.3721978e-001  8.2344677e-002  4.6555255e-002  1.9388154e-001  6.6358330e-001  8.7860510e-001 -5.4213400e-001 -8.4543255e-002  7.9282285e-001  3.2159998e-001 -7.0903591e-002  3.8872845e-001  3.5384865e-002  8.1297351e-001  3.5272619e-001  5.1649648e-001  3.0557019e-001  7.6793265e-001  4.3128072e-001 -1.1721797e-002 -6.8640593e-001  4.5723269e-001 -1.2223000e-001  3.6329209e-001  4.1545320e-001  1.8756032e-001  2.7500242e-001  8.2371339e-002  8.8551324e-001  2.1018731e-001  1.1121278e+000  5.0982492e-002 -5.6179991e-002  4.9964746e-001 -3.7684647e-001  5.7245309e-001  7.3973484e-001  1.8633343e-001 -6.8713178e-003 -4.9819210e-001  4.8395763e-002  2.4384265e-001  6.8234070e-001  3.7053090e-001  1.8368769e-001  5.8078588e-001  3.2046866e-002  5.8640517e-001  6.9049338e-001  1.7809313e-001  8.3820132e-001  7.5897796e-001  1.8927201e-001  1.3244971e-001
  2.2314529e-001 -1.7232603e-001 -1.7507184e-001  1.7110270e+000  1.8424678e-003 -4.5283296e-001  1.2903235e-001  3.0120232e-001 -3.6423760e-001  3.1963350e-001 -1.5774235e-001  2.4505297e-001 -4.4360517e-003 -1.0853009e-001 -8.8457513e-002 -1.0720733e-001  3.2009838e-001 -6.0718515e-002 -6.7616908e-001 -3.5641053e-001  3.3630520e-001  1.1176105e-001 -6.3823185e-001  4.0254353e-001 -3.0114797e-001  6.9792053e-001 -1.6641891e-001  1.7170463e-001  4.3242156e-002  1.2223827e-001  5.1282634e-001  3.6368346e-001  2.0121621e-001  5.1988951e-001  8.5602864e-001  9.6263909e-001  4.2571424e-001 -2.6145422e-001 -5.0814037e-001  1.9840153e-001  7.3734822e-001 -1.3824624e-001 -3.5807489e-001  2.5331571e-001  1.6364497e-001  5.5446544e-001 -5.5253092e-001  4.1598388e-001  4.4914638e-001  1.0388088e+000 -3.0978414e-001 -5.3228689e-001  1.4883860e-001  5.8495601e-001  7.0702396e-001 -1.1538230e-001  5.9983144e-001 -2.2521360e-001  1.0159882e-001  7.9628324e-002 -1.5537239e-001 -2.4189352e-001  1.2063487e+000 -3.5723591e-001  4.7537480e-002 -2.1016315e-001
 -1.1533641e+000 -3.8240051e-001 -5.0704320e-001  3.6412885e-001 -5.9274535e-001 -1.4643111e+000  2.3030492e-001 -2.1126843e-001 -1.0930730e-001  2.7981209e-001 -2.9400263e-001 -1.6882286e-002  4.9654520e-001  4.4635924e-001 -2.5941988e-001  9.1421005e-002 -4.5901644e-001  8.1953661e-003 -1.9803809e-001  5.7148387e-001 -1.0566262e-001 -9.0462972e-002  4.8129456e-001  7.2564896e-001  1.7736742e-001  6.3624034e-002 -6.0779011e-001  2.0248910e-001 -6.7462902e-002  6.9525654e-001  7.0522062e-001 -2.1666094e-002  1.9142569e-001 -2.0412198e-001  5.2535237e-001  1.0828713e+000  4.1387085e-001 -5.0282830e-001 -6.4964138e-002  3.4588550e-002 -4.3294482e-001  2.1173107e-001  7.9752437e-001 -3.1246685e-001  3.6477750e-001  2.9526970e-001 -4.2719709e-001  2.3179742e-001 -3.8475631e-001  5.0598947e-001 -3.1891773e-001 -3.0592649e-001  1.5599956e-001  5.6813087e-001  1.9512808e-001  2.6911883e-001  2.0526489e-001  2.1186447e-001 -2.1357365e-001 -1.5918386e-001 -1.1116931e+000 -4.1236730e-002  7.8875783e-001  3.9278959e-001  5.1957410e-001  3.7897734e-001
  7.0684278e-001  2.1056841e-001  5.9551989e-001  1.1179079e-001  3.4543036e-001  1.4782394e-003  4.5319845e-001 -4.5485769e-001 -2.2117702e-001 -6.0861962e-002 -5.2541221e-001  7.5536344e-001 -9.2788275e-002  5.8853551e-001 -3.4221097e-001  7.8774537e-002 -2.5134860e-001 -7.5743217e-001 -1.1990236e+000  5.9662201e-002 -1.0518855e+000 -4.5470381e-001 -1.0663972e+000 -3.4947091e-001 -1.9157764e-001  4.9492143e-002  1.4910933e-001 -5.7872655e-002  2.4572829e-002  7.1041872e-001 -2.3849810e-001 -5.8069610e-001 -5.8314552e-001 -1.1241370e+000 -2.2681183e-001 -2.3893237e-001 -2.1137135e-001 -2.9640730e-001 -3.8508116e-001 -1.9530434e-001  7.1828661e-002  2.5006576e-001 -3.2173894e-001  5.4017346e-001  1.2818885e-001 -3.4265195e-001 -1.6549087e-001 -7.3124557e-001 -2.2584289e-003 -4.1413392e-001 -3.7874194e-001 -6.6052812e-001  1.2682286e-001  4.7625193e-001  6.8170560e-001  1.5347394e-002  2.0124876e-001  2.2473847e-001 -2.9354465e-001 -7.0862774e-002  1.5688264e-001  9.7839461e-002  6.6951463e-001  2.9882863e-001  5.7118574e-002  7.3500114e-001
  3.1589671e-001 -1.5225509e-002 -2.3765845e-001 -6.4950542e-001 -1.0360471e-001 -1.2809002e+000 -6.4898519e-001 -1.2013301e+000 -6.7681878e-002 -6.0646618e-002 -8.5451439e-001  8.2849635e-002  5.7879903e-003  4.8032543e-002 -8.2271383e-001 -3.8566496e-001 -4.1716276e-001 -1.4166503e+000 -1.3970000e+000 -8.6428552e-001 -6.6238773e-001 -2.5484868e-002 -2.8013674e-001 -4.7578915e-001 -4.7014177e-001 -7.9818562e-002 -3.7265777e-001  3.4583243e-001  7.2773300e-001 -8.3194443e-002 -1.0523894e+000 -4.0811238e-001 -1.3895850e+000 -9.7597461e-001 -3.5497509e-001 -1.3411844e-001 -3.6805662e-001  8.0200916e-001  6.9434452e-001 -1.0359887e+000  3.3997148e-001  9.4637235e-003 -3.7792053e-001 -7.6407553e-001  1.0541094e-002 -5.1674059e-001 -1.0324021e-001 -7.8689833e-001 -1.2217782e+000 -1.1408376e-001 -6.8065397e-001 -3.1589328e-001 -5.9162695e-001  2.4539876e-001 -7.7462881e-001 -1.1582746e+000  9.0716103e-003  6.6058553e-002 -5.5972147e-001 -8.8613641e-001 -9.5240406e-001 -9.9328226e-002 -3.4981932e-001  7.9883854e-003  4.8898701e-001  4.7465567e-002
 -3.1580766e-001 -9.0646583e-002  9.6166412e-001 -4.1265804e-001 -1.9653346e-001 -8.9354641e-001 -2.3417043e-001 -4.3227382e-001  5.5471713e-001  8.7750987e-002 -6.3735260e-001  8.7505205e-002 -1.6077990e-001  9.2214364e-002 -3.3634978e-001  1.4663880e-001  9.1449601e-002 -8.1241191e-001 -1.3398613e+000 -1.6233049e+000 -5.9753252e-001 -3.0705483e-001 -6.4935979e-001 -8.0651125e-002 -5.6528414e-001  1.6762712e-001  8.4673317e-002  6.6853869e-001  9.8645564e-001  4.2790940e-001 -8.5610622e-001 -1.3879054e+000 -1.2526680e+000 -1.1022884e+000 -1.6869047e+000 -1.0417398e+000 -1.0667129e-001  1.2463300e+000  8.9645651e-001 -2.5762382e-001  1.1577723e+000  1.1548811e-001 -2.4429035e-001 -6.0865579e-001  1.8778088e-001 -1.1740769e+000 -3.7616909e-001 -1.9226537e+000 -1.2443644e+000 -1.9669894e-002  6.9735722e-002  4.0145863e-001 -7.9668450e-001  4.5225902e-001 -7.1917515e-001 -4.3951519e-001  4.8784111e-001  9.3408478e-002 -4.3618600e-001 -3.3298077e-002 -1.1579042e+000 -4.4096392e-001 -1.0040822e+000  1.8717957e-001  1.8299540e-001 -5.2373391e-001
  4.5775363e-001  4.5019155e-001 -7.2318660e-001 -5.2238172e-001 -2.2810833e-001 -1.5970353e-001 -4.2823812e-001 -2.1776655e-002  8.7962300e-002  3.5538560e-001  7.6528952e-002  3.2172348e-001 -4.0621244e-002  5.7745970e-003  2.3093297e-001  2.8585311e-001  4.1235786e-001 -9.9175199e-001 -5.6174501e-001 -7.3363749e-001 -9.2330337e-001 -2.4373490e-001  5.9595246e-002 -3.4153082e-002 -4.3331188e-002 -4.3257000e-001  1.4277482e-001 -5.9914344e-001  5.6992957e-002  7.6729678e-001 -7.0448014e-001 -2.0050452e-001 -2.7060940e-001 -5.8878500e-001 -6.6556377e-001 -1.1749818e+000  5.7517478e-001 -5.5559537e-002 -5.7230333e-001 -6.7889058e-001 -1.9028955e-002  2.4894460e-001  6.1302574e-001 -3.0350044e-001  2.2768312e-001  1.1807046e-001  1.2076654e-001 -1.8759200e-001 -4.5961921e-001  1.7122872e-001  2.4611221e-001  6.7810318e-001  1.5585818e-002  1.1098559e-001  2.1692944e-001  3.7602668e-001  2.9007647e-001  7.4658689e-001  4.1704071e-001 -1.3400975e-001 -1.4480421e-001 -3.2009721e-001 -2.3468206e-001  5.0581716e-001  1.8141438e-001 -2.3490850e-001
 -2.4179186e-001  1.8119650e-001  1.3799672e+000 -6.2782794e-001 -3.1613914e-001 -9.7933370e-001 -2.2497756e-001 -2.2954727e-001  4.5653546e-001 -4.5462876e-001 -9.8083616e-002 -5.9453451e-001  3.4326155e-001  9.8834080e-002  2.7868873e-001  4.4459591e-001  6.2039577e-001 -4.9346235e-001 -3.2204486e-001 -8.9157567e-001 -8.3287123e-001 -7.2036521e-001  4.2324957e-002  6.7097293e-002 -4.6423146e-001  2.5128844e-002 -5.0387486e-001 -1.0575807e+000 -1.0445658e-001  1.0970021e+000 -9.4084855e-001 -4.6601706e-001 -5.6396492e-002 -5.3955312e-001 -5.9232848e-001 -1.0338680e+000  8.1282858e-001 -8.7708215e-001 -5.9078570e-001 -6.5378240e-001  1.6987131e-001 -1.6606218e-001  2.6262793e-001 -4.8010992e-001  5.4581298e-001  6.4805246e-001  3.2274363e-001 -1.0979785e+000 -8.2286153e-001  5.7379230e-002  4.3088280e-001  5.2251348e-001 -1.8833144e-001  4.1406893e-001 -4.1984073e-001  1.1286239e-001  3.1749956e-001  3.9326568e-001  2.0924698e-002 -2.4178527e-001 -3.2818489e-001  3.3735295e-001 -1.5621132e+000 -5.4810251e-002 -7.5298144e-002 -6.2851635e-001
  3.5495351e-001  1.4302917e+000  1.2669746e+000 -7.1275130e-001  4.0753549e-001 -4.4319539e-001  1.3969669e-001  1.3508598e-001  3.2255084e-001  3.4430842e-001  9.9906831e-002 -4.4158783e-001  4.1502270e-001  4.7843243e-001  3.6264941e-001  4.3777918e-001  1.8012293e-001 -2.4763634e-001  1.8579179e-002 -5.7580237e-001 -1.0087527e+000 -4.6902865e-001  2.8199438e-001  4.9878446e-001 -3.9660713e-001 -1.0494878e-001  2.7964235e-001 -1.5022819e-001  1.8532619e-001  3.7272209e-001  4.8158473e-002  3.4901923e-001  2.7420135e-001  5.3552970e-001  3.0062414e-001 -2.1573859e-001  7.7684021e-001  3.4565796e-001  1.4161975e-001  2.4233635e-001  1.0648087e+000  2.8945396e-001  1.8585400e-001  7.5396210e-001  2.9087879e-001  6.2798921e-001  5.1081121e-001  3.5528167e-003  2.3964533e-001  3.6812489e-001  8.2925647e-001  4.0204975e-001  2.6432776e-001  5.6775184e-001  2.8006445e-001 -7.1368572e-002  3.7245731e-001  3.0344101e-001  8.2680622e-001  3.7243585e-001 -2.1404769e-001  4.1330929e-001 -5.8294538e-001  4.0323091e-001  8.7702936e-001  7.5058632e-002
  3.3818266e-001  3.8422807e-001 -6.9895728e-002 -7.3456369e-001  3.1124004e-001  8.3398740e-001  2.4591015e-001  4.2894684e-002  5.6026128e-001  4.1787388e-001 -2.5897068e-002 -2.7626074e-001  8.2563722e-001  5.1627317e-001  6.3837117e-001  2.1693213e-001 -3.1236848e-001 -6.9835111e-002  2.9921900e-001 -5.9941461e-001  2.8971877e-001 -2.4825779e-001 -2.6551527e-001  3.9044993e-001 -5.3586293e-002 -1.7797001e-001  4.9831030e-001  1.0065818e+000  9.9783433e-001  2.6469271e-001  8.7570253e-001  8.2476524e-001  6.2724082e-001  4.1521956e-001  6.2873084e-001 -1.3853082e-001  9.9546130e-001  1.0411760e+000  1.4127992e+000  7.2982919e-001 -1.1857124e-001  1.6949988e-001 -3.2473257e-002 -5.6682208e-001 -1.5924818e-001  8.1340769e-001  4.9389713e-001 -1.5768181e-001 -1.6006994e-001 -1.8438597e-002  3.8139599e-001  8.6412434e-001  8.1516771e-001  7.3088091e-001  6.7823449e-001  9.8160629e-001  1.8634732e-001  3.2247128e-001  6.5709509e-001  5.5803504e-001  2.7350590e-001  4.8816324e-001 -6.2745219e-001  3.3178361e-001 -1.6271950e-002 -2.6794374e-001
  5.2194604e-001  1.2504135e-001 -5.9564409e-001 -1.1746123e+000  2.9440037e-001  2.7081298e-001  7.3614309e-001  3.7464781e-001 -2.9229216e-001 -1.6509734e-001  5.4021637e-002  8.7950665e-001  7.7435552e-002  7.7034093e-001  5.4465709e-001  7.7639452e-001 -5.1426947e-002  2.3561685e-001  2.9627650e-001 -2.6656432e-001  3.2031335e-002 -3.7426906e-001  1.2723831e-001 -1.3069662e+000 -1.9343567e-001 -2.6051702e-001  5.0017613e-001 -1.1977914e-001  2.2293565e-001  9.0182961e-001  6.2775125e-002  2.0444461e-001  5.5165211e-001  9.8841678e-001 -5.2068529e-001 -3.8119295e-001  1.4950610e+000  4.5129001e-001  6.4673018e-002  5.1174695e-001 -3.4681809e-001 -8.8208851e-002 -6.8367536e-001 -6.6012081e-002 -3.8827114e-001 -1.2374374e-001 -2.8541300e-001 -3.0697433e-001 -9.7104268e-002  2.2600984e-001  9.0779882e-001  8.3245714e-001  5.0264478e-001  3.7988591e-001  1.0872526e+000  1.0799580e-001  1.1045655e-001 -1.9499016e-001  2.9330351e-001  1.3286491e+000  7.3827647e-001  2.1706207e-001 -1.0359419e+000 -1.3809018e+000  4.6568900e-001  1.8449018e-001
 -3.7366981e-001  3.6824844e-001 -1.4305168e+000 -1.0959915e+000  3.3244811e-002  9.6996082e-001  6.2447746e-001  8.3836642e-001  4.8221382e-001 -2.2585400e-002  5.7890540e-001  7.0237835e-001  3.4499412e-001  6.6712488e-001  6.5600208e-001  7.4473348e-001  1.8830237e-001  4.2350445e-001  6.2930764e-001  6.3814501e-001  8.7903955e-001  7.9110836e-002  8.7031199e-001 -5.0015709e-001 -1.3715989e-001 -2.1868022e-001  2.5625631e-001  6.7821153e-001  5.6932046e-001  2.8761794e-001  7.0254256e-001  6.6676523e-001  7.7521728e-001  9.0851476e-001  4.3750777e-001  3.5264894e-001  7.8900527e-001  1.1134284e+000  8.9584838e-001  4.8647803e-001 -1.0612460e-001 -7.7483433e-002  4.4744250e-001 -2.0685405e-001  3.7849912e-002  3.6454471e-001  2.9492845e-001  3.3062569e-001 -1.6596683e-001  1.2330373e-001  8.2344608e-001  5.9705542e-001  5.5547782e-001 -3.6836913e-001  2.6486487e-001  2.5509758e-001  5.6107566e-001  9.0670722e-002  7.4016988e-001  1.0151733e+000  1.6470217e+000  2.9566244e-001 -2.0509333e-001 -1.8693545e-001  4.3401865e-001  6.5483542e-003
 -1.5739268e-001  4.7363631e-001 -9.2376800e-001 -2.9189201e-001  5.9020801e-001  7.8400584e-001  8.6828073e-001  8.2803900e-001  1.4697625e-001  3.7499301e-001  9.1870910e-001  2.7128707e-001  5.7662666e-001  1.5934673e-001  8.5020917e-001  3.9116597e-001  1.9210855e-001  3.3460557e-001  8.9417185e-001  7.0742695e-001  1.0835334e-002 -1.5676378e-001  3.5257463e-001  6.6210428e-001  1.5992111e-002 -3.6505330e-001  7.2225341e-001  1.4960339e+000  1.6116177e+000  1.8244507e-002  8.3707469e-001  8.4013108e-001  1.3061951e+000  6.0157318e-001  8.9244972e-001  1.1523402e+000 -3.8358168e-001  1.8714800e+000  2.0541834e+000  1.5601047e+000 -2.5886051e-001 -3.1399904e-001  8.0152350e-002  8.4345062e-001 -3.4664147e-002 -1.0071533e-001  2.6994050e-001  2.3187602e-001  5.0763102e-001  9.2133736e-002  5.5748321e-001  6.5756829e-001  5.0429253e-001  7.3445854e-002  5.5038301e-001  1.0038537e+000  4.1672423e-001 -1.3499818e-001  7.1304638e-001  1.0631061e+000  1.5510639e+000  6.3022127e-001 -6.0138689e-001  6.4078598e-001  6.6132039e-001  5.0585439e-002
  3.4127436e-001  1.1725207e-001 -9.1315576e-001  3.0315851e-001  1.0796165e-001  7.3661176e-001  9.3761720e-001  6.3883534e-001 -1.8954063e-002  2.9866478e-001  4.1139618e-001  4.9970010e-001  7.9073792e-002 -6.4360102e-002  6.0257380e-001  1.7489343e-001  2.5270623e-001  3.0813668e-001  7.4774327e-001  2.3061672e-001  7.0772927e-001  7.0497862e-001  3.3933159e-001  6.3206264e-001  2.9008589e-001  2.4325031e-001  4.0166435e-001  9.3722052e-001  6.1328760e-001 -3.7229235e-003  1.5000883e+000  4.3844658e-001  1.4247029e+000  1.0067908e+000  7.5535478e-001  1.4437764e+000  3.4791977e-001  6.7418708e-001  1.1531534e+000  6.0557685e-001 -3.4822736e-002  3.9992369e-001  6.9447158e-001  3.5909915e-001  7.0880495e-002  1.2254615e-001 -6.1154143e-002  5.2765388e-001  6.3064117e-001  2.4605030e-001  3.8044864e-001  8.8698276e-001  5.2680554e-001  1.9290021e-001  6.9476608e-001  2.7096390e-001  5.6060287e-001  4.3009664e-001  4.5514899e-001  7.4904932e-001  1.4589199e+000  5.4457870e-001 -1.7196342e-002  2.5576528e-001  9.0675503e-001  7.8415676e-001
 -6.4274350e-002  4.4398813e-001 -7.1729147e-003  4.0179320e-001  3.2975864e-001 -2.3524480e-001  7.7243848e-001  1.6461394e-001 -1.2138468e-001 -2.2965984e-001  4.9381615e-001 -5.2315411e-001 -4.8202664e-001 -2.1789441e-001  3.1128070e-001  2.2074231e-001 -5.9211456e-001 -2.7150021e-002 -2.6535082e-001  3.5139500e-001  2.5580778e-001 -1.0939969e-001  5.6768067e-001  8.6998382e-002  3.2717745e-001 -6.3977137e-001  2.4371522e-002 -2.2673373e-001 -6.1574638e-001 -5.4538717e-001 -4.2384110e-001  9.8394736e-002  3.3251637e-001  1.1562794e-002 -1.9268481e-003  9.0270211e-002 -8.2385898e-001 -5.7300343e-001 -4.7562035e-001  1.5151708e-001 -7.7535650e-001  3.4212176e-001 -2.5609573e-001  5.7112613e-001  1.4392529e-001  7.7528523e-002  5.4806976e-001  6.1243337e-001  4.0331706e-001  9.2878555e-002  7.0125874e-002  7.5057962e-001  2.0962567e-001 -7.4506375e-001 -7.0642648e-002 -8.2178188e-003 -2.4532043e-001 -8.3572965e-002  4.1377160e-001  1.4601084e-001  4.7362242e-001  5.8333237e-001  8.7761698e-001 -2.4259227e-001  9.8734886e-001 -7.6038699e-001
  4.2922292e-001 -2.6231638e-001  5.7485186e-001  6.7149529e-001 -2.6318107e-001 -5.4872464e-001  3.6321208e-001  5.6949871e-001 -3.6047977e-001  5.4450538e-001  7.1442827e-001  4.8376751e-002  3.9820968e-002 -7.2213624e-002  9.2281834e-001  5.6166408e-001  6.2030213e-001 -1.6513888e-002 -5.4423242e-001  1.5567610e-001 -2.9385101e-001 -2.0950489e-001 -3.5194003e-001  3.8663678e-001  5.4127273e-001  2.6402928e-001 -7.3962358e-001 -9.8155663e-001 -9.5411615e-001 -6.1117782e-001  5.2272730e-001  6.7761726e-001  1.1704524e+000  1.0660834e+000  5.8480124e-001  1.3731589e-001 -7.5804949e-002 -8.9200840e-001 -1.3017780e+000 -8.0277226e-001 -3.6418171e-001 -9.0712868e-002 -6.9239211e-002 -2.2388274e-001 -3.6385690e-001 -5.3305293e-001  1.9664944e-002 -5.2938496e-001 -5.8182398e-001  5.9720817e-001 -1.4994026e-001  5.3860698e-001  1.2624520e-001 -4.9710865e-002 -1.4894739e-001  3.4058801e-001 -1.0662821e-001  9.2340506e-002  6.4977501e-001  4.8585260e-003 -3.3665935e-001  5.5194626e-001  4.9285025e-001 -1.2601396e-001  2.1687916e-001  2.2570129e-002
  8.1254984e-001  3.4912026e-002  3.4703016e-001 -3.2759754e-001  2.5186798e-001 -4.6128356e-001  6.7844726e-003  1.4108788e+000  5.1834456e-001  3.3840251e-001 -3.5788782e-002 -1.3752491e-001  3.2274608e-001 -2.9565736e-002  9.3036033e-001  2.1683779e-001  1.4176227e+000 -4.5801602e-002  7.4052588e-001  1.8338382e-001  2.3521615e-002  7.3635203e-001  2.7313271e-001 -1.1515871e+000  3.3447781e-001  1.7721251e-001 -9.4370128e-001 -1.0288075e+000 -8.6607101e-001 -5.3658489e-001 -3.3863558e-001  5.4291424e-001  9.2318156e-001  7.1599094e-001  6.3499655e-001 -5.2540578e-001  6.9836013e-002 -1.0550486e+000 -1.5772641e+000 -7.3482122e-001 -4.9183148e-001  1.9436620e-001 -1.1083984e+000  2.7763181e-001 -2.2270993e-001 -4.4931367e-001 -3.9128828e-002 -3.6578918e-001 -8.2678243e-001  2.9979532e-001  2.3160658e-001  5.1439535e-001 -1.2126900e-003 -2.3369853e-001 -3.7574832e-001  1.5518720e-001  3.0966534e-001  3.9796745e-001  6.1168251e-001  6.1237240e-001 -4.8189130e-001  2.4193303e-001 -2.4180683e-001  6.3954818e-001 -1.7893113e-001  3.7402583e-001
 -9.3486125e-001 -3.4176370e-001 -1.0562685e+000 -4.8524307e-001 -2.6255298e-001  1.3681071e+000 -9.8605582e-001  8.7743625e-001 -2.2694428e-001  5.0594539e-001  5.9524086e-001  6.2095879e-001 -5.2368923e-001  7.9181998e-003 -5.5732907e-002 -4.2041146e-001  9.9011314e-001  2.2470260e-001  2.0717684e-001  9.9139356e-001  3.7601126e-002  5.4020367e-001  5.8330159e-001 -1.4001032e-001  2.2944991e-001 -3.4509484e-001 -3.0837300e-001 -4.5986629e-001 -8.8172268e-001 -7.1521365e-001  1.0555632e+000  6.5132202e-001  3.9360575e-001  1.1617674e+000  6.9854835e-001  4.4085574e-001  1.1848277e-001 -9.0530515e-001 -3.6419627e-001 -5.5539696e-001 -5.1337733e-001 -3.0715009e-001  4.1946961e-002  1.0105923e+000 -5.1796350e-001 -8.0646935e-001 -1.1251243e-001 -6.7393558e-001 -8.7817437e-001 -6.7179750e-002 -2.9556254e-001 -2.7784635e-001 -2.8812657e-001 -1.5433550e-001 -4.8651195e-001 -1.4303210e-001  1.8519702e-001 -5.0157113e-001  6.9697967e-001 -3.2403685e-001  1.7925817e-001  1.9096104e-001 -7.4250124e-001 -1.2794270e+000 -6.9536866e-001  2.1684902e-001
  7.7114597e-001 -1.4747575e-001  7.9997390e-001 -7.4929521e-001 -2.5630320e-002  1.4114933e+000 -1.8798835e-001  1.1576627e+000  4.6208653e-001  7.7514732e-001  5.2866458e-001  1.8769704e-001  4.7250080e-001  8.9763335e-001  3.9421025e-001  4.9688687e-001  1.2546972e+000 -6.0929731e-001  2.2240398e-001  1.1724777e+000  3.1801619e-001  6.5826563e-001  1.1198129e+000  1.2474980e-001  7.7700514e-002  3.0531504e-001  5.3192708e-001  6.4546619e-001  8.2642593e-001  5.6104254e-001  1.2078819e+000  1.3797558e+000  1.3319546e+000  1.2062601e+000  1.1019368e+000  1.5957397e+000  9.9301778e-001  1.2961638e+000  9.5136616e-001  8.5662629e-001 -2.7108536e-001  4.4719010e-002 -2.8610436e-001  3.0328924e-001 -1.6949610e-001  3.6959348e-001  2.3224949e-001 -1.9527250e-001 -8.7501956e-001  1.5899402e-001  4.3730155e-001  3.1660703e-001  9.1767097e-001  3.2713390e-002 -2.9585534e-001  1.1086570e+000  6.5907639e-001  3.6400805e-001  9.8649757e-001  8.2932555e-001  2.3261954e+000  5.2306249e-001 -6.1496043e-001 -3.7162376e-001  6.6338105e-001  1.1986786e+000
 -3.6750138e-001 -1.5558102e-001 -1.4918038e+000 -7.4488893e-001  9.4708207e-002  7.7299436e-001  1.4984417e-001  6.5483360e-001  1.4360528e-001  8.2164328e-002  5.3640340e-001  3.2970750e-002 -1.3888292e-001  7.1445082e-001  3.5522522e-001  2.3229052e-001 -4.4086196e-001  1.2325049e+000 -5.0906433e-001  2.3121888e-001 -2.9892082e-001  3.8565503e-001  6.4848893e-001 -6.1586486e-001  3.3132757e-002  1.8342497e-001  5.3233982e-001  6.2145722e-001  1.0532642e+000  9.0836519e-001  1.2438742e-001 -3.6927932e-003  4.9347509e-001  2.8245532e-001 -1.9166085e-001  5.0429356e-001  1.6530722e-001  1.2441996e+000  1.4983763e+000  1.2682281e+000  6.9222301e-002 -3.3547770e-001 -5.9473238e-001 -1.7001881e-001 -1.4661527e-001 -7.3947924e-003 -1.7190065e-001  1.1489006e-001 -9.2496005e-002 -1.0205025e+000  4.0458680e-001 -2.6590381e-001  1.7298413e-001 -1.6434860e-001  3.1194486e-002  6.1344049e-001 -5.2395858e-001  4.4879809e-001 -8.3326142e-002  4.4972143e-001  1.5268554e+000  4.0052341e-001 -3.7664855e-001  3.5783127e-001 -2.9676745e-001  8.0008001e-001
 -7.1209102e-001 -1.9572968e-001 -7.8610286e-001 -9.1879846e-001 -1.7431151e-002  1.5654260e+000  5.5300961e-001  7.4885371e-002 -3.8100018e-001 -9.1859512e-002  3.7377945e-001  4.6075007e-001 -5.8105962e-001 -2.1213433e-001 -5.2801284e-003  2.5124032e-001  1.9165106e-003  3.1244131e-001  1.6988208e-001  9.5636709e-001  2.3118326e-001  2.3443488e-001  9.6874327e-002 -3.7555722e-001  9.6382480e-002  1.5307533e-001  1.0458851e+000  2.1246286e+000  1.2944227e+000 -1.3249635e-001  4.4385143e-001  2.9079520e-001 -5.4541583e-002  8.9734859e-002  3.2335618e-001  7.5965821e-001  6.2630989e-001  1.7880298e+000  1.7694611e+000  8.3558268e-001  5.7939023e-001 -5.2529854e-001 -6.1821230e-001  5.9480479e-002  1.6351022e-001  1.9217003e-001  6.0469521e-001 -9.9510537e-002  2.3086486e-001 -8.9877371e-002 -3.3414892e-001 -2.5474587e-001 -3.3812717e-001 -4.8468719e-001 -5.4670619e-001  4.9843643e-002 -7.0881929e-001 -5.1161497e-001 -9.6072682e-002  3.5220370e-001  1.0297150e+000 -1.2832345e-001  4.6547168e-001 -7.1402411e-001  7.8489069e-001 -7.0748955e-001
 -2.4508737e-001 -9.0616657e-001  6.5644184e-001 -3.7548592e-001 -9.8125057e-002 -4.0765784e-001  3.4181321e-001 -1.5813941e-001 -1.3335340e-001 -7.1107346e-001 -1.6190739e-001 -5.3971130e-001 -7.8302560e-001 -4.7579684e-001 -1.1750352e-001 -1.8760323e-001 -4.3489121e-001  1.1086421e-001 -3.1644549e-001  1.1406841e+000 -5.3135593e-002  3.7080850e-001  1.5244711e-001 -1.9619035e-001 -3.2239353e-002  3.4039783e-001  6.6942947e-001  1.3894940e+000  8.2170223e-001 -2.8140513e-001  3.5601639e-001  3.2534718e-001 -5.9926467e-001  2.8237760e-001  1.7733490e-001  6.5905103e-001 -5.4541713e-001  8.5190731e-001  1.4699655e+000  8.4040269e-001 -2.2976154e-001 -2.9022007e-001 -9.7914732e-002 -1.4941400e-001 -1.2120482e-001 -2.9490229e-001  4.0044849e-001 -4.0329246e-001  1.2768197e-001 -6.2110308e-001  1.1358540e-001 -6.9548298e-002 -2.3965349e-001 -2.7886004e-001 -9.8498382e-001  7.6390425e-001 -7.2724462e-001  2.2041085e-001  1.5036371e-001 -8.5749133e-001  4.6687523e-001 -9.2955054e-002 -4.0330428e-001 -1.8516325e-001  1.6842437e-001  9.0600627e-001
 -6.7010085e-001  2.0899620e-001 -9.2599183e-001 -1.4752230e-001 -9.3176000e-002  3.6462855e-001  4.2993618e-002 -6.0106194e-001 -5.8477608e-001 -4.8865375e-001  4.0582063e-001 -8.6670967e-001 -4.4590087e-001 -5.4822880e-001 -1.4705177e-001  1.4313591e-001 -3.5476023e-001  5.9848335e-001  3.6414637e-001  9.2613281e-001  1.2416039e+000  8.5103726e-001  1.2039144e+000 -1.2776194e-001 -5.1517906e-002  6.2921912e-001  7.5971788e-001  8.8732514e-001  7.9081119e-001 -4.6154456e-001  9.8554112e-001  3.4651336e-001  2.8187777e-001  2.0287111e-001  3.1181883e-001  5.4559785e-001 -4.8557054e-001  1.3571936e-001  5.3948426e-001  3.1876034e-001  1.4103259e-001 -3.3764675e-001 -2.2623200e-001  4.9474069e-001 -6.1282129e-002  5.5726771e-002  7.8837453e-001  1.4019779e-001  8.1500948e-001 -3.7060305e-002  4.1729179e-001  2.7207793e-001  5.4538239e-001  2.2443355e-001  6.7022748e-001  6.6339316e-001 -4.9436110e-001 -8.8119293e-002 -2.1850804e-002 -1.7922992e-001  6.8997766e-001 -3.6670000e-001 -1.2558530e-001  5.7701271e-001  4.9551439e-001  5.7009187e-001
 -1.1375590e+000  1.6467042e-001 -4.8912228e-003 -1.0128485e+000  3.2895496e-001  1.2324224e+000 -1.4175328e-002 -2.1066099e-001  1.0796512e-001  6.9561865e-002  2.5108211e-002  5.2293709e-001 -4.9093494e-001 -8.2396365e-002 -2.9215773e-001 -2.0800742e-001  2.2340778e-001  4.7117282e-001  6.1135388e-001  4.9932548e-001  1.7383990e-001  3.9953828e-002  7.3255668e-001 -1.1406132e+000  8.2242297e-002 -3.3499808e-001  1.2633221e+000  3.3667278e-001  6.7933826e-001 -4.9787772e-001  6.0504527e-001  5.7822984e-001  4.8292462e-001 -8.8183942e-002  1.3658899e-001  6.5339483e-002 -5.2826211e-001 -3.1310786e-002 -3.0125590e-001  3.2050007e-001 -5.5492947e-001 -3.8351377e-001 -1.0454966e+000  7.7770265e-001 -1.1744105e-001 -2.3317909e-001  2.8169973e-001 -2.0651212e-001  8.2414219e-001 -3.7772928e-001  2.1077577e-001  2.7270748e-001  2.8993953e-001 -5.5829651e-002 -2.9070559e-001  1.7599669e-001 -5.5719218e-001  5.3148581e-001  5.8312822e-001  3.0546182e-001  1.2389029e+000  5.9886567e-001 -7.1425943e-001  8.4928402e-001  5.0942177e-001 -2.3521444e-001
  7.0707974e-001 -1.4378343e-001  8.7194872e-001 -1.3995642e+000 -1.8573651e-001  9.3246042e-001 -4.1203661e-001 -3.7190868e-001 -2.9391497e-001  7.3839589e-004 -2.4606480e-001 -6.0025338e-001 -9.7444979e-001 -2.2597093e-001  6.4207104e-002 -2.4410287e-001  4.9826365e-002  9.3051703e-001  5.6496058e-001  9.0126287e-001  4.2207550e-002  3.1564217e-001  5.3309748e-001 -5.4213187e-001 -5.0327537e-001 -3.8782210e-002  8.5035330e-001  6.4795370e-001  2.0899767e-001  5.9910720e-002  3.2580791e-001  3.1772796e-001  6.0856293e-001  5.5025094e-001  3.4621319e-001  6.1518001e-001 -3.5455346e-001  1.5265374e-002  8.5698494e-001  7.6494056e-001 -4.7585286e-001 -3.5582694e-001 -1.0934619e+000 -4.0233789e-002 -8.6764180e-002 -8.7652993e-001  4.8493677e-001 -5.7348103e-001  1.3323728e+000  1.5050572e-001  9.3247906e-001  2.6721017e-001 -8.8325408e-002 -3.5142649e-001  7.5433927e-001  6.4351981e-002  1.7468465e-001 -8.0324165e-002  7.3472635e-001 -3.4034832e-001  4.2882029e-001  5.6086823e-001 -2.3396870e-001 -1.2671614e-001 -3.1899386e-001  8.4618098e-001
  2.4455198e-001 -2.5324735e-001  6.2805496e-001  8.1459211e-001 -6.9759954e-001  4.2646454e-001 -7.8467617e-001  3.4170108e-001  3.5347825e-001  4.2334631e-001  5.7690863e-001  3.4022515e-001  2.1584061e-001  2.3441502e-001 -2.0597422e-001 -5.5927278e-001  8.3738944e-001  2.0222911e-001  5.0229063e-001  5.4389905e-001  7.0722877e-001 -1.4552153e-001  3.6508548e-001  3.2653023e-001  2.9844881e-001 -1.3358150e-001 -6.0863061e-001 -8.2671188e-001 -9.9560853e-001  3.2397012e-001  6.1399010e-001  2.6481275e-001  7.4637384e-001  8.1572629e-001  1.4031322e-002  8.2763141e-001  5.2668470e-001 -6.7136811e-001 -1.1042392e+000 -3.1845989e-001 -7.4835949e-001  2.0272048e-001 -1.6170149e-001  4.9202604e-001  3.2922453e-002  3.7592887e-001  1.7499386e-001 -2.2220622e-002 -8.3929059e-002  7.4591159e-001  2.4897339e-001  2.4158755e-001  3.1824243e-001 -3.9276361e-002  7.1240458e-001  2.8455256e-002  2.3959880e-001 -5.0649099e-002  6.2989917e-002 -4.7563151e-002 -3.5485839e-001  4.3285010e-002 -4.3314571e-001  3.3684658e-001  1.6264322e-001 -1.4509968e-001
  9.6124800e-001 -4.1190986e-001  2.4964501e-001 -1.1144988e-001 -4.9518025e-002 -1.0082454e+000 -4.3439441e-001  6.6676009e-001 -9.0686200e-003  1.7841965e-002  3.2068659e-001  4.8971542e-001  2.1867642e-001 -6.1481013e-001  2.9562215e-002 -3.7862653e-002  7.7880517e-001  1.0610953e-001  7.3575629e-002 -2.9069409e-001 -2.1407338e-001  2.6461195e-001  7.0085060e-001  2.2930426e-001  8.7426332e-002 -6.1404992e-001  1.5549258e-001  2.3660630e-001  4.1629773e-001 -6.4411038e-002  1.6441470e-001  7.4572547e-001  6.0586751e-002 -8.5867772e-001  1.9992163e-001 -1.0599012e-001 -5.4926178e-001  7.9424120e-001  9.4443457e-001  5.3861235e-001 -3.3881383e-001 -2.5203932e-001 -4.2226074e-001  6.8947999e-001  2.4319528e-001 -1.1518416e-001  3.0262193e-001 -3.7899959e-001 -2.5916892e-001 -2.3854482e-001 -6.5613476e-002  7.6066670e-002 -1.6963053e-001  1.3599169e-001  1.2051312e+000  2.3061770e-001  4.7632091e-001  1.6200509e-001  4.6823783e-001  3.1079868e-001 -1.8081145e-001  3.9631861e-001  1.8981148e-001 -1.2223085e+000  1.8147354e-001  3.0292040e-001
  5.6128862e-001 -7.5820859e-001  2.1799327e-001  3.2095222e-001 -5.8780556e-001  5.3567643e-002 -1.4797496e-001  2.0223676e-001 -1.2932372e-001  3.3482154e-001  9.6477488e-002 -2.4320736e-001 -1.0346211e-001 -2.2174924e-001 -4.5819260e-002 -6.0585910e-001 -2.0339776e-001 -4.8531838e-001  2.9711133e-001 -3.2294905e-001  1.1022142e+000  6.6029090e-002 -7.9054291e-001 -1.6757809e-001  1.1871545e-001 -4.8828885e-001 -7.6354675e-001 -3.4932763e-001 -1.2723949e-001 -8.0258487e-001  3.0978477e-001 -4.2350700e-002 -5.7050778e-001 -2.4613606e-003  1.2652395e-001 -1.6708344e-001 -7.1258103e-001  2.8992053e-001 -6.1439461e-002 -6.2794287e-001 -5.4982237e-001 -3.0735138e-001 -5.7189592e-001 -5.4879192e-001  1.3444800e-002  3.1990407e-001 -7.6283796e-001  4.5918737e-001  5.5967433e-001  3.0581516e-001 -5.9282259e-001 -1.5398040e-001 -1.3976544e-001  6.4467278e-002  6.2014834e-001  2.3358406e-001  5.9394414e-001 -5.2821674e-001 -1.6127136e-002  2.6656931e-001 -3.8486376e-001 -4.6351610e-001  8.3917322e-002 -1.2486619e+000 -3.4972673e-001 -1.7350920e-001
  1.0066627e+000  4.9697601e-003 -2.3224016e+000 -9.0703422e-002  1.7997641e-001 -4.1701681e-001 -3.1541125e-001  1.1115618e-001 -1.5016188e-002  9.4259437e-002  2.6542767e-001 -5.8086759e-001 -4.1311632e-001 -5.7074151e-001 -6.5025330e-001 -2.9443183e-001  2.4168070e-001  8.6465069e-001  2.7075564e-001  5.5270270e-001  3.1049831e-001 -5.6081260e-002  2.4874902e-001 -4.0334179e-001  3.4924578e-001 -1.2458494e+000 -9.7993434e-001 -1.0526195e+000 -9.5982784e-001 -3.7222737e-001 -1.2260560e+000 -1.1661006e-001 -4.3061410e-001 -5.1539215e-001  2.3792839e-001 -1.2857403e-001 -4.8903915e-001 -7.1002893e-001 -7.8484018e-001  1.2148601e-001 -8.0667993e-001  4.6482835e-001 -2.1776772e-001 -6.0780787e-001 -1.9155036e-001 -7.8640909e-001  5.9664075e-001 -2.0624325e-001 -5.5150642e-001  6.7693728e-001  1.2184850e-001 -4.8897734e-001 -3.5488117e-001  2.3040849e-001 -9.9884199e-002 -3.6325722e-001  1.3085511e-001 -2.9849641e-001 -1.8908972e-001  2.7643066e-001  4.7173859e-002 -3.2611014e-001 -8.1271424e-001 -8.5425984e-001 -6.3128542e-001 -8.1788199e-001
  8.1113131e-002 -1.0802990e+000 -1.6984199e+000 -1.2428786e+000 -3.5793190e-001  8.3800274e-003 -9.1681207e-001 -2.4578887e-001 -6.6869984e-002 -2.1672022e-001  9.1919004e-001 -5.9951833e-002  2.9362593e-002 -2.0890458e-001 -4.5033339e-001 -2.8003946e-001 -4.1999322e-001  1.4898105e-001 -4.2463679e-001  1.0526145e-001 -2.1357878e-001 -1.9192363e-001 -5.2271522e-001 -1.5233806e+000 -1.3398330e-001 -1.2180619e+000  6.0466577e-002 -8.3091127e-001 -1.6267113e-001  1.7988404e-001 -8.9152526e-001 -6.9297622e-001 -8.5261931e-001 -2.6090609e-001 -7.1879259e-001 -4.4606964e-001  1.5444366e-002 -4.6051324e-001  2.3434190e-001  4.4521685e-001 -1.1669259e+000 -3.8837921e-001  8.3539140e-002 -1.8329175e-001  9.5989277e-002 -4.4097599e-001  6.1395465e-001  3.1397604e-001  5.6239567e-001 -8.2639656e-001  6.4085444e-002  1.8756545e-001  1.0753065e-001 -1.8562373e-001  1.9001142e-001 -1.0622766e-001 -2.8348379e-001 -6.4510699e-001 -8.4162197e-002 -4.5411976e-001  5.1046287e-001 -4.8973639e-001 -8.7976333e-001 -3.2238225e-001  1.8780002e-001 -6.9902263e-001
  3.7935484e-001 -2.7801374e-002 -1.5510313e+000  3.1008613e-002  4.3346498e-001 -6.5365624e-001 -9.5129733e-003  2.5402648e-001 -3.3923420e-002 -1.4431662e-001  8.3811450e-001  9.6788864e-002  3.3859827e-001 -2.8447968e-001 -1.1076783e-001 -6.8595200e-002  2.9438730e-001 -3.8274267e-001 -5.5570255e-001  2.4705770e-001  3.9889064e-002  3.1175988e-001  1.3700419e-001  3.1953108e-002 -5.8137077e-002 -5.5550598e-001 -1.3859029e-001 -8.0967941e-001 -1.2964314e-001  1.2284492e+000 -7.4137923e-001 -1.1121496e-001  2.0923382e-001  6.3673926e-001 -1.6650114e-001 -8.2710983e-001  2.2743308e-001 -2.0694293e-001 -8.0403764e-001 -3.2164679e-001 -1.1664088e+000 -1.0541122e-001  3.2301114e-001  7.5287101e-001 -1.9188112e-001 -3.3410820e-001  2.5574381e-001  4.1101223e-001 -4.7195873e-001 -8.8089663e-003 -3.1869727e-002 -6.1713506e-002 -1.3920908e-001 -1.1076603e-001 -3.3436753e-001  3.2208708e-001 -3.6608338e-003 -1.5862572e-001  1.9190118e-001 -7.4409349e-002 -6.0192904e-001  1.7754260e-001  2.4623691e-001 -9.6075860e-001  6.6790609e-001 -3.1721269e-001
  6.8528109e-002 -8.3809970e-001 -8.5064045e-001  7.3695171e-001  1.0159111e-001  2.7435238e-001 -6.5588223e-001 -6.3285281e-001 -3.0752869e-001 -1.1929867e-001  7.0710982e-001 -3.8759660e-001  1.0567887e-001 -6.8385695e-002 -5.1864450e-002 -6.6085538e-002  2.0477687e-002  2.4427571e-001  7.1365095e-001 -4.1874745e-002  2.0205475e-001 -5.2076838e-001  4.4608650e-001  4.6832429e-002  7.2523137e-001 -2.9820076e-001 -4.5186541e-001 -5.7837966e-001 -6.1337455e-001  3.3059899e-001 -1.7598947e-001 -4.5330559e-001 -4.4430274e-001  3.6306184e-001 -1.4441636e-001 -6.7682080e-001  7.0983315e-002 -7.9752633e-001 -6.8474950e-002 -9.3547443e-001 -6.7098661e-002  4.9318380e-001  1.0016103e+000  6.5102607e-001  1.1725223e-001  1.1787840e+000  4.9664368e-001  9.0155101e-001 -3.4151816e-001 -3.6494870e-001 -3.1986915e-001 -2.1715455e-002  2.2027949e-001  6.0131787e-001  4.2369875e-001  2.0403280e-001 -2.7196756e-001  2.4463795e-001 -5.0432573e-001 -5.6191701e-001 -7.4496917e-001 -2.5479590e-001 -2.0591717e-001 -4.4831716e-001 -5.9262588e-001 -8.6174338e-001
  2.6251902e-001 -8.2722159e-001  6.4961183e-001  9.5549849e-001 -1.8425926e-001  3.4815789e-001 -3.0395874e-001 -7.5933462e-001  3.5547824e-001 -8.9829583e-002 -1.9366146e-001  2.3641471e-001 -9.1124527e-002 -3.1331504e-001 -7.5033969e-002 -2.8424181e-001 -3.1195298e-001  4.0777635e-001  9.6681501e-001 -2.6869779e-001  5.8102085e-001  2.9852509e-001 -1.0205615e+000  2.2239491e-001  1.1010362e-001 -3.4612004e-003  5.0077803e-001  8.7174836e-002  5.2851026e-001 -9.3706089e-001 -2.7025178e-001 -4.5150748e-001 -1.5568090e-001 -6.7469161e-001 -6.8861389e-001 -4.2802953e-001 -9.3510118e-001  1.5597662e-001  3.6111244e-001  4.1597941e-002 -6.9115716e-002 -2.9218031e-001 -5.4343879e-001 -7.4368844e-001 -6.9895710e-001  1.2407943e+000  1.0534248e-001  9.8245589e-001 -3.8181964e-002 -2.6550855e-001 -9.0627045e-001 -5.4358360e-001 -7.1274975e-001 -1.4815930e-001 -1.6737900e-002 -5.0027073e-001 -4.5996879e-001  2.0914966e-001 -7.5560611e-001 -8.4588637e-001 -7.3811411e-001  9.8650497e-002  7.8761282e-001 -1.3536142e+000 -6.3773188e-001  2.9580149e-001
  6.4367994e-001  7.0810050e-001 -2.2975524e-002  2.1800964e-001 -5.6057025e-001 -1.4143446e+000 -2.1147720e-001 -1.4244604e+000 -4.9634998e-001 -5.8997172e-001 -6.1441414e-001  1.5377339e-001 -7.6995838e-001 -4.1245857e-001 -9.8545435e-001 -5.9965289e-001 -2.3772871e-001  1.1813533e+000  4.6201780e-001  2.1129498e-001 -1.8950102e-001 -2.1420896e-001  1.6384426e-001  4.5592581e-001 -4.5199459e-001 -8.5933764e-001 -9.5526208e-001 -5.4906815e-001 -9.1522966e-001 -1.4195672e+000 -3.0332721e-001 -6.8840499e-001 -1.3467017e+000 -1.2798191e+000 -1.0199185e+000 -1.1297518e+000 -1.3370760e+000 -7.8929220e-001 -9.7561887e-001 -1.0707660e+000 -1.0989718e+000 -4.1197532e-001 -5.5172323e-001 -4.1329429e-001  9.8108268e-002  6.7269541e-001  4.8910791e-001  9.3350246e-001  1.4007090e-001  1.1355106e-001 -6.7656592e-001 -3.3501360e-001 -2.9528111e-001 -5.7609078e-001  8.0999204e-001 -7.1663787e-001 -5.9780162e-001  3.1365237e-002 -7.6083525e-001 -9.3527913e-001 -5.1250700e-001 -9.3903511e-001  1.3538200e-001 -8.9517391e-001 -8.2649872e-001 -9.4113563e-001
  9.9284673e-002 -4.4902959e-001  7.0505629e-001  6.6040662e-001 -4.5745323e-001 -1.0956019e+000 -1.0447080e+000 -9.8022966e-001 -1.9661498e-001 -2.5635654e-001 -1.0824900e+000  4.5851198e-001 -7.2476847e-001 -3.0360486e-001 -5.7862426e-001 -4.1047145e-001 -5.1256303e-001 -4.3119413e-001 -1.0426958e-001 -2.7383929e-001 -8.9812033e-001 -3.8095510e-002 -1.2638865e+000  5.0166366e-001 -6.6022017e-001  7.1759726e-002  2.7544683e-002 -2.1756615e-001 -3.5797379e-001 -9.6096606e-001 -5.2785201e-001 -8.2753958e-001 -1.2797742e+000 -7.3329276e-001 -6.6461913e-001 -4.0799841e-001 -9.9322317e-001 -2.3814861e-001  3.2518168e-001 -2.4301146e-001 -3.0097993e-001 -1.6048347e-001  5.8426645e-001 -9.5985748e-001  2.7717531e-001  6.8695319e-001  9.6101130e-002  6.9436818e-001  7.1398214e-001 -1.2543833e-002 -2.2444024e-001 -6.8308955e-001 -3.1385815e-001 -2.3705825e-001  2.7230303e-001 -4.9665312e-001 -3.8949244e-001  2.7456436e-001 -8.0355725e-001 -2.5012800e-001 -1.2480440e+000 -7.5174353e-001  1.1997152e+000 -5.2227127e-001 -6.8168946e-001  1.1660673e-001
  4.0510027e-003 -7.0893732e-001 -1.1734858e-001  4.6092787e-001 -6.3695484e-002 -8.4673898e-001 -8.7290057e-001 -9.6394356e-001  4.4783887e-002  7.1652515e-002 -4.3043841e-002 -1.2597138e-001 -9.7158748e-001  5.9949427e-002 -1.9655421e-001 -1.6317895e-001 -2.8482815e-001 -2.5581310e-001 -5.7863680e-001 -2.6278968e-001  7.6554991e-002 -3.5530217e-001 -1.7017979e+000 -7.2487117e-001 -4.4758903e-001 -1.5663728e-001 -9.0382264e-001 -9.0279675e-001 -5.8271969e-001 -1.0959050e+000 -1.2610835e+000 -1.2103244e+000 -5.0868019e-001 -1.6536053e+000 -1.1185843e+000 -1.2818250e+000 -7.2035513e-001 -1.0460932e+000 -1.5856154e+000 -8.1066656e-001  2.5787030e-001 -1.4620249e-001 -8.7393437e-001 -1.0996096e+000  2.0916753e-001 -8.1047357e-001 -1.5919619e-001  2.6182462e-001  7.9930514e-001 -5.0844713e-001 -1.2983603e-001 -4.6738762e-001 -1.4442665e-001 -4.6986176e-001 -5.0124647e-001 -3.0640835e-001 -3.8151144e-001 -3.2533462e-001 -7.9041620e-001 -4.6381587e-001 -1.6027503e+000 -1.1582325e-001  8.9962628e-002  4.8655050e-001 -3.9962951e-002 -1.4714307e+000
  3.7833048e-002  2.2463591e-001  1.9767391e+000  1.3924744e+000  1.8934959e-001 -3.4868083e-001 -2.7697632e-001  6.6149204e-002 -3.5513961e-002 -6.6499696e-002  7.8469608e-001 -4.3953661e-001 -2.3112800e-001  3.3490125e-002  5.4447818e-001  1.5917420e-001 -4.5571830e-002 -9.8017788e-001 -1.6325160e+000 -3.8674325e-001  2.8096086e-001  4.3520555e-001 -4.4423299e-001  7.1481230e-002  1.9230559e-001  9.6108545e-001 -9.0209569e-001 -9.6426253e-001 -8.8817384e-001  3.0638395e-001 -1.2099373e+000 -8.3456227e-001 -1.1598482e-001  6.9318794e-001 -5.2183708e-001 -6.8305139e-001  4.5687351e-001 -5.5270894e-001 -8.8828537e-001 -4.5663841e-002  1.0442326e+000  7.0285603e-001  2.2857721e-001 -2.7103556e-001  2.3459608e-001 -3.5211878e-002 -5.9750802e-002 -1.8205544e-001  7.0218068e-001  5.3572894e-001  2.8012741e-001  3.8902132e-001  1.2945725e-001 -2.5872225e-002  3.5126651e-001  5.3764491e-001  1.3931151e-001  4.9630770e-002 -1.3467022e-001 -5.5951479e-001 -2.9288169e-001 -5.5840594e-002  7.1046987e-001  1.6773590e-001 -8.5566226e-001  8.1820991e-002
  6.4065327e-001 -7.8941832e-002 -3.9299681e-002  8.7761337e-001  3.6360251e-001  5.0813920e-002 -3.3953199e-001  2.6911722e-001 -1.5620164e-001 -3.3823633e-002 -1.7326914e-001 -7.1551940e-002 -1.2978758e-002 -1.6858933e-001 -9.7268236e-002 -2.4026196e-001 -6.1082118e-001 -3.4710128e-001 -2.8247022e-001 -1.1051097e-001 -4.1216884e-002 -4.3555468e-002  1.8278872e-001 -2.0161895e-002  2.5897489e-001  5.4574935e-001 -4.1923158e-001 -4.3370097e-001 -5.7867013e-001  4.2624583e-002 -2.8461994e-001 -3.8984104e-001 -8.0891587e-001 -5.8134505e-001  2.8067282e-001  8.6422950e-001  2.9751243e-001 -3.5725315e-001 -6.7077411e-001 -8.2702278e-001  1.0197811e+000  7.4140910e-001  5.2650559e-001 -1.5585774e-001  4.3186001e-001  2.3000323e-001  5.9209050e-001  8.6444056e-001  8.7610102e-001  1.9035680e-001  1.3773567e-001  7.5333902e-001  2.2045978e-001  5.2438846e-001  3.0201642e-001  2.7607665e-001  5.2032709e-001 -2.4090694e-001 -4.5578567e-001  6.2575621e-002 -2.1356260e-001  2.3835352e-001  6.8685322e-001  1.2402864e+000  2.7522144e-001 -6.9554350e-001
 -1.9352286e+000 -4.1502798e-001 -3.0905212e-001 -4.4904141e-001  8.8893616e-002 -5.5917677e-001 -2.9979870e-001  2.2659905e-001 -1.3373535e-001 -8.9563364e-001 -3.9587536e-001 -1.3435538e-001 -1.7159923e-001 -1.9223101e-001  4.3312460e-001  1.2366273e-001 -4.3381554e-001 -5.0769983e-001 -7.0431802e-001 -7.3178448e-001  3.2329698e-001 -9.0643707e-002 -6.9082488e-002  7.8882335e-001 -1.2765200e-001  7.6566115e-001  4.3487759e-001  2.4985736e-001  7.3499721e-001  1.2608226e+000 -8.0491085e-001 -5.8509063e-001  6.3691194e-002 -3.5830900e-002 -7.2728982e-001 -6.5105093e-001  7.7342584e-001  2.7154442e-001  3.8238219e-002  3.6031306e-001  1.5077178e+000  1.1442569e-001  3.5480650e-001 -2.5175166e-001  1.9564901e-001  1.5552211e+000 -5.2200116e-001 -1.6576364e-001  3.5745027e-001 -3.2425446e-001  3.7490570e-001  7.3736859e-001 -1.9350981e-001  2.4466195e-002  4.9425489e-001  1.7925337e-001 -2.9165790e-002  1.8552762e-001  3.6912739e-001  4.9656560e-001  1.3767184e+000 -6.7615987e-002  4.8183730e-001  1.3032015e+000  1.2165063e-001 -1.4136947e-001
 -8.8194338e-001  1.1755941e-002 -1.6788105e-001 -1.3341175e+000  2.1119897e-001 -1.2308209e+000 -5.5250419e-001 -4.2883126e-002  2.4453669e-001 -9.9388023e-003 -3.8687248e-001 -4.0823120e-001  1.0198504e-001 -3.0112093e-001 -5.9271380e-001 -8.8630658e-001  2.2476614e-001 -6.1186403e-001 -6.5821358e-001 -5.6561618e-001 -6.8386260e-001  6.3506375e-001 -1.7334493e-001  3.1061282e-001 -4.8253868e-001  7.2760080e-002  1.4444543e-001  1.4023080e-001  5.4074146e-001 -5.7127064e-003 -1.2103878e-001 -4.3945255e-001  8.3172625e-002  2.3653158e-001 -5.7624686e-002  3.6337560e-001  2.4753575e-001 -3.6937960e-001 -6.2070025e-001 -7.4177644e-001  6.3603411e-001  1.7400178e-001  1.2105146e+000 -2.9184804e-001  8.0060855e-001  6.9722239e-001  6.5067482e-001  4.6371816e-001 -6.5155583e-001  3.0787329e-001 -3.1369362e-001  3.3802128e-001 -8.5191001e-001  1.8816528e-001 -1.0212091e+000 -4.7481414e-001 -4.0580255e-002  2.9629265e-001 -1.8435649e-001 -2.5756460e-001 -1.1671326e+000 -4.0540626e-001  1.0448011e+000  7.6507571e-001 -5.5208730e-001 -1.2546657e+000
  7.3983840e-001 -1.2528467e-002  1.8749822e+000  1.1279916e+000 -1.9093330e-001 -6.9078172e-001  1.4211730e-001  3.3798285e-001  5.9769148e-002  6.3143541e-001 -8.3934939e-001  5.7015552e-001  8.1622630e-001 -8.5471020e-002  1.5563867e-001  1.7245254e-001  5.4431491e-001 -4.8849816e-001 -1.7849866e-001 -2.0710696e-001 -1.2199491e-001  9.2190709e-002 -3.7898190e-001  1.7203794e+000 -1.3980627e-002  7.0548828e-001 -1.1924801e-001 -4.4960701e-001  8.8071182e-002  1.1256859e+000  8.4354548e-002  4.1967976e-001  6.5583407e-001  1.0999062e-001  7.9147763e-001 -7.0159944e-002  1.0161875e+000 -7.7492973e-001 -1.0014575e+000 -1.2626270e+000  8.8806057e-001  3.9014580e-001  5.8111083e-001  5.4195728e-001  3.2197197e-001 -2.3214939e-001 -7.1732644e-001 -4.6437418e-001 -7.2930129e-001  9.5619933e-001  9.7249926e-003  2.4553603e-001  1.9113504e-002  5.0491878e-001  5.3976796e-002  2.2251897e-001  7.1322596e-001  1.3941716e-001  5.2542519e-001 -4.3023174e-001  1.3060624e-001  3.5420576e-002  3.4995445e-001  1.8460794e+000 -5.9974520e-002  1.3620690e+000
  6.3593832e-002  3.7521170e-001  1.5849216e+000  2.9408220e-001 -3.3338760e-001 -7.3123952e-001  2.8489501e-002 -1.5937761e-001 -2.7567398e-001  2.5023632e-002 -6.9605763e-001  2.1725477e-002  6.8969852e-001 -3.4042688e-001 -6.5957757e-001 -4.3470133e-001 -9.6058187e-002  4.0942183e-001  2.7912650e-001  3.3004378e-001  5.2489436e-001  3.0482426e-001 -1.5135741e-002  9.3266176e-002 -2.9003943e-001  3.5592422e-002 -6.1056994e-001  3.5494253e-002 -1.6273118e-001 -1.0002889e-001  6.3232839e-001  8.1638495e-001  6.1801567e-001  3.9037257e-001  6.0081200e-001  1.0221997e+000 -9.8839803e-003  2.4022214e-001  4.7020726e-001  1.2286770e-001  2.9380266e-001 -3.6281053e-001 -3.1922137e-001  3.1264927e-001 -1.9608640e-001 -6.5155676e-001 -6.9686121e-001 -8.2545263e-001  3.7670231e-001  1.0692740e-001 -1.1429328e-001 -9.4355462e-001 -7.8250358e-001 -2.1943313e-003 -4.6481932e-001 -5.3650486e-001 -2.9484468e-001 -3.4853146e-001  8.9485407e-002 -6.3654737e-001 -1.2226661e+000 -7.3979795e-001 -1.0382673e+000  7.8247091e-001 -5.3456992e-001  4.7992620e-001
 -1.0041326e+000  2.3953506e-001  2.6060435e-001  1.2206374e+000 -2.6977387e-001 -3.2245405e-001 -7.7916543e-001 -7.8486398e-002  2.5140204e-001 -3.4549829e-001 -3.8171328e-001 -4.5982227e-002 -4.7921117e-001  5.5218341e-001  3.6549429e-002 -3.7149519e-003  6.5065398e-001  4.3748562e-002 -1.8715860e-001  7.5832477e-001  1.1332905e+000  3.3857981e-001 -3.3971972e-002  4.3136056e-001  8.2734420e-002  3.0176949e-001  1.5908013e-002 -2.8002298e-001 -6.0630071e-001 -3.8619026e-001  6.8519427e-001 -4.2079200e-001  4.2270570e-002 -2.3579737e-001 -3.0849609e-001 -3.5313972e-001 -5.3170587e-001  5.7703257e-003 -8.4742606e-001 -1.9281993e-001  6.5103754e-001 -1.1422338e-001  5.8069577e-001  6.9171119e-002  4.4115395e-001  6.4664610e-001 -4.4581075e-001 -9.2878770e-001  1.7498289e-001 -4.1693510e-001 -2.0978305e-001  9.3908364e-002 -8.8243346e-002 -4.3700511e-001 -4.9219916e-002 -1.3387602e-002 -1.8880682e-001  6.1044422e-002 -3.6582910e-001 -4.4477963e-001  2.0879908e-002 -1.6167303e-001 -1.9032343e-001  6.5255860e-001  4.9644007e-001  5.0552680e-001
  7.4158123e-001 -5.7962164e-001  4.0504582e-001  2.9547724e-001 -3.6895859e-001 -1.3938623e-001 -7.7189265e-001 -3.2104082e-001 -4.1892758e-001 -4.0126245e-002 -1.5373636e-001 -9.6882998e-001 -3.1888522e-001 -1.1763082e-001 -8.2152195e-002  4.1215605e-001  8.9561003e-001 -1.0030729e+000 -7.0999492e-001  1.4221571e-001  4.5430098e-001  1.0440805e-001 -8.4058926e-001 -1.1334103e-001  4.3655296e-001  1.1893938e-002 -1.2433246e+000 -1.1762586e+000 -9.1091311e-001 -3.0477866e-001 -1.0653707e-001 -4.7288150e-001  2.5245574e-001  5.2955097e-002 -3.9509026e-001 -7.7831835e-001 -4.9846262e-001 -4.2159658e-001 -8.8667932e-001 -7.6176376e-001  1.5939273e-001  1.6480179e-002  4.4108447e-001 -7.7991402e-001  1.4458716e-002  3.2104677e-001 -8.7373716e-001 -1.2253010e+000 -7.3868365e-001  7.3681075e-001  1.7454058e-001 -9.9079379e-002 -6.2731176e-002 -2.4766601e-001 -1.0135996e+000  1.9490004e-001 -3.1085325e-001 -2.8131945e-002 -2.3738926e-001 -1.2830789e-001  4.2621554e-001 -4.6721334e-002 -1.0974327e-001 -9.8454268e-001  1.5015972e-001 -4.0740073e-002
  4.8155004e-001  7.2248582e-001  3.6771006e-001  9.5193502e-001  6.1296176e-002 -2.7273653e-002 -4.5127943e-002 -2.9339502e-001  2.3423630e-001  4.2919256e-001 -3.7472616e-001 -2.3205919e-001 -7.3254881e-002  3.7867993e-001 -2.3712360e-001 -3.2468516e-001  2.0778474e-001 -7.7279072e-003  6.6235138e-001  2.3788662e-001  1.0728831e+000  4.1464350e-001  5.4540100e-001 -7.1962680e-002  5.1027978e-001  2.1959158e-002  5.0980230e-001  4.7120291e-001  1.2378799e-001 -1.3593991e+000  3.0663301e-001 -2.0006265e-001 -3.5517926e-002 -4.4409752e-001  2.6816155e-002  6.3114925e-001 -1.2376298e+000  2.8529125e-001  6.7476150e-001  3.0911900e-001 -3.9970862e-001  3.3684007e-001 -1.9882887e-001  5.8073511e-001  2.0436753e-001  1.0292567e+000  2.6219622e-001  6.2515882e-001 -1.8703722e-001  2.4788503e-001 -6.5793052e-002 -6.5592676e-001  5.3064428e-001  3.6928203e-001  5.2774860e-001  4.1153032e-001 -1.0220198e-001 -5.7552525e-002 -5.5424546e-001  4.0905654e-001  4.8282913e-001 -3.1199173e-001  1.9177379e-001  1.7397072e-001  5.1353924e-001  3.7490375e-001
  1.7274375e-001 -1.4567190e-001  1.5049646e+000  7.0666929e-002 -3.8020588e-001 -7.0377808e-001 -7.2226824e-001 -4.5638348e-001 -1.8117909e-002 -5.1990763e-001 -3.7043939e-001  4.3358668e-001  3.7358695e-002 -1.6379214e-001 -6.3366051e-001  3.5230274e-001  3.6999227e-001 -9.2008812e-003 -8.5493830e-002 -1.8541075e-001  7.3489986e-001 -3.2176918e-001 -3.9810104e-001 -1.2913779e-001  5.8503187e-001 -2.5207117e-001 -4.0849973e-001  1.9293395e-002 -2.1532927e-001 -1.3124462e-001 -3.4500025e-001 -5.0537177e-001 -4.3545175e-001 -5.0862988e-001 -1.5068677e-001 -6.2432368e-001 -5.3062884e-001 -6.8514797e-001 -9.3293881e-001 -9.5365920e-001 -3.6175484e-001 -3.2445212e-002 -5.2137742e-002 -7.8634924e-001 -9.5108335e-002  4.4274559e-001 -5.6914163e-001  1.4283716e-002 -3.8486361e-001  1.3845137e-001 -1.9967977e-001 -3.7915655e-001 -6.1054509e-001 -4.5991941e-001 -1.4287807e-001 -2.5162678e-001 -3.8607426e-001 -5.6482601e-001 -4.8995051e-001 -8.0980647e-002 -3.8869167e-001 -7.6834826e-001 -2.2627945e-001  7.9304976e-001  2.4835811e-001  8.8487788e-001
 -7.5743768e-002  1.5315671e-001  8.8029104e-001 -2.2124482e-001  3.6481410e-001  1.4336395e-001 -1.0178098e-001 -1.6685652e-001  2.2644763e-001 -3.8212661e-001 -4.9249154e-003 -6.2443601e-001 -1.5752429e-001 -2.3971844e-001 -1.4533815e-001 -2.4177261e-001  4.6548834e-001 -5.4185775e-001  4.4342663e-002  7.2169119e-001  1.5990855e-001 -5.1929711e-001  2.2255005e-001 -1.1537331e-001 -1.4352182e-001 -7.1613361e-002 -3.5995193e-001 -1.5867830e-002 -1.0653368e+000 -6.2838263e-001 -3.5412093e-001 -5.7341791e-001 -1.8406532e-001  6.4422447e-002 -5.6098594e-001 -9.0818180e-001 -1.9728882e-001 -8.0511277e-001 -4.1653302e-001 -8.3238768e-001 -3.1168271e-001 -1.4716320e-002 -2.4130937e-001 -8.7639082e-002 -3.0726256e-001  3.6825364e-001  2.4989475e-001 -8.0659673e-001  8.3627531e-002  8.1188285e-001  8.0390051e-001  5.9065837e-001 -5.9971637e-001 -5.5133127e-001 -8.4707533e-001  2.3502925e-001 -2.2772290e-001  5.0301162e-001  3.7488633e-001 -1.7750496e-001 -6.1590546e-001  1.8573157e-001  1.1222669e-001  6.7821029e-002 -6.4580672e-001  1.8234846e-001
  1.5285938e-001 -2.7319684e-002  1.4282622e+000  1.1042858e+000  5.5065666e-001  1.9166099e-001  3.8933895e-001  1.5569085e-001  2.0490640e-001 -1.3356249e-001 -3.8579296e-001  3.8463352e-001  2.7151569e-001  3.9743790e-001  2.9868599e-001 -1.2028639e-001  2.5016403e-001 -4.1682994e-001  4.2323182e-001  7.5989637e-001  9.7344227e-001 -8.1739743e-002 -9.2086223e-003 -1.4474941e-001  1.8237747e-001  8.4523933e-002  4.9046410e-003  5.3006656e-001 -6.3451923e-001 -4.9872660e-001  3.6569955e-001 -1.3787933e-001  1.2786398e-002  2.5627138e-001  1.3062489e-001 -1.8139812e-001  6.1712394e-002 -4.1296394e-001  3.0273629e-001 -1.0951287e-001  6.0288102e-002  2.2947913e-001 -2.2532849e-001  3.3085231e-001  5.5911374e-002  3.1508410e-001  3.8097920e-001 -8.3595943e-001  4.6532851e-001  5.5279568e-001  2.9488297e-001  1.0597104e+000  1.0797688e-002  4.6221800e-001 -1.7522037e-001 -8.5736228e-003  2.6087544e-001  5.5089978e-001  9.1921987e-001  2.0770316e-001 -2.9006897e-001  7.7656101e-001  1.3751756e-002  9.0820065e-001  1.6698502e-001 -7.7615736e-001
 -7.1561422e-001 -4.1198566e-001 -3.1965145e-001  6.8209791e-002 -1.7331551e-001  9.5866467e-001 -4.6041598e-002  1.5356902e-001 -4.2129437e-001 -5.8131901e-001 -5.8881313e-001 -6.1504875e-001 -2.8834722e-001  2.3917621e-001 -3.3278661e-001  1.0316200e-001  9.2654117e-001 -4.1995668e-001 -9.9210148e-002  6.0913946e-001 -5.4355393e-001 -6.7089451e-001  4.8500560e-001 -3.1017034e-001  3.2248358e-001  1.9946677e-001  6.0053525e-002 -3.5385277e-001 -6.8271247e-001 -1.1862197e-001  1.8794252e-001  3.6189678e-001  6.1266409e-001 -3.0004978e-001  8.8186721e-001  7.6013942e-002 -9.0470602e-002  1.6284952e-002 -4.5322333e-001 -1.8207741e-001 -4.6210688e-002  5.6692686e-001 -1.5594993e-001  6.2618566e-001  2.0740139e-001 -1.3027396e-001  1.1534129e+000 -1.2972367e+000  5.3458180e-001  7.7088525e-001  2.5547630e-001  1.5096226e-001  1.7372212e-001  1.7553257e-001 -7.7369045e-001 -4.8611548e-002  2.3750966e-001 -3.9517873e-001  8.0364336e-001 -3.9097443e-001  3.3538155e-001  2.6861794e-001 -7.0539641e-001  1.4493808e-001 -8.7043437e-002  1.5138190e+000
  2.0794839e-001  2.6988590e-001  1.7281554e+000  4.5156158e-002  7.1829619e-001  8.9035481e-001 -6.6788916e-002 -1.4293722e-002  5.3486622e-001 -2.4644454e-001 -2.3195169e-001  3.6638125e-001  3.2287541e-001  3.8513329e-001  4.8130323e-001  8.1376377e-001  1.6050177e+000  4.1115643e-001 -2.3373027e-001  7.1960150e-001 -1.6160410e-001  8.6384139e-002  1.6004105e-001  1.4762144e-001  2.8358994e-001  8.9426956e-002 -3.2709178e-001 -1.4913484e+000 -9.8642630e-001  3.0926506e-001  7.0664563e-001  1.9502772e-001  8.7759783e-001  3.5879618e-001  5.5632055e-001  4.7561005e-001  1.0315825e-001 -9.1026883e-001 -1.0246907e+000 -2.4730767e-001  2.8502829e-002  3.2171582e-001  7.6010848e-001  7.2054265e-001  3.1310916e-001  1.0258516e+000  8.7311471e-001 -1.8380809e-001  6.0956158e-001  6.4122592e-001  4.1539271e-001 -1.3060570e-001  1.1799231e-001 -1.7170549e-002 -8.5113729e-001  7.6520103e-001 -2.4463490e-001  1.4261641e-001  8.1983713e-001 -4.8222037e-001  1.3949827e+000  2.3379664e-001  2.5478192e-001  8.9146985e-001  5.3202260e-001  1.2203643e+000
  1.5753599e+000  9.3271443e-001  1.2343026e+000  6.1858329e-001  2.7315464e-001  9.4120063e-001 -8.8538598e-001  4.1509449e-001  4.0129775e-001  2.2232897e-001 -1.5609438e-001  4.5680766e-001  2.7446758e-001  5.3139500e-001  9.8559825e-002  3.4789090e-001  1.0249030e+000  3.2189309e-001  6.7344866e-002  4.4757895e-001 -1.7065174e-001 -5.8788897e-001  4.7640099e-001  4.0499115e-001  4.0083737e-001  5.1890041e-001 -1.1996506e+000 -2.2683858e+000 -1.9803914e+000  1.8795856e-001  6.3433170e-001  1.7843121e-001  3.8249889e-001  1.9892294e-001  3.0468925e-001  7.3617982e-001  1.1282795e-001 -1.0491976e+000 -1.7637018e+000 -4.5430425e-001  9.0719956e-001  5.3109440e-001  4.0670586e-001  1.1431801e+000  4.4611136e-002  1.0053596e+000  4.7712023e-001 -1.2085714e+000 -7.3728417e-001  8.1000758e-001 -1.0343404e-001 -5.8099041e-001  1.5109326e-001  3.3131391e-001 -7.0640048e-001  2.7112518e-001  9.3038577e-002  3.0442632e-001  4.6389889e-002 -9.5577077e-001  5.5079069e-002 -1.6850364e-001 -8.3952786e-002  1.4093450e+000  3.6090594e-001  6.0093531e-001
  1.4346556e+000  5.2992787e-001  1.2026906e+000  7.7718306e-001  6.9998560e-001  3.7612528e-001 -9.1836287e-001  2.7319836e-001  6.0319090e-001  4.7481472e-001  3.5870510e-001  6.8560283e-001  1.0434468e-001  9.7303037e-002  6.2336211e-001  6.9716599e-001  2.7385369e-001 -1.2069071e-001  3.3668841e-001  6.4124232e-002  4.1576184e-001  1.0589726e-001 -2.8735020e-001  2.4587794e-001  2.7071311e-001  6.5999755e-002 -3.1301004e-001 -9.7594872e-001 -6.3707191e-001  9.1991974e-001 -6.4628563e-002  3.6011445e-001 -1.5379067e-001 -2.6266073e-001  1.5648363e-002 -1.0748070e-002  4.2103239e-001  2.3643290e-002  6.9409750e-003  1.6080121e-001  3.7623954e-001  2.2820884e-001 -1.7904987e-001  2.5913406e-001  1.1289847e-001 -3.3993839e-001 -1.2181983e-002 -1.2234097e-001  2.7687579e-001  7.2773817e-001  3.6905432e-001 -3.0846498e-001 -2.8245768e-001  3.1248518e-001 -8.7880095e-002  2.6289052e-001  7.4930168e-001 -7.5885205e-003  4.1600685e-001 -9.1907282e-001 -7.3068592e-001  2.9711154e-001  5.8024429e-001  3.5378104e-001  4.3519061e-001 -3.6883095e-001
  1.2560102e+000  7.7020141e-001  1.0316908e-001  1.5974106e+000  3.2041282e-001  4.5982321e-001 -7.4023455e-001 -2.5145465e-001  2.8070630e-002  1.6759982e-001  1.1046255e+000  7.6297267e-001 -1.4484454e-001  4.8195568e-001  2.3137667e-001  4.1848446e-001  2.0926019e-001  6.9449735e-001  6.4819216e-001 -4.9774763e-001 -1.3916527e-001  8.6932642e-001 -3.8010831e-001 -8.5884934e-001  2.9752889e-001  4.0300723e-001  3.6953213e-001  2.4873860e-001  3.9994902e-001  7.6281187e-002 -5.5215152e-001 -1.1422284e-001 -9.5319884e-003 -3.0316714e-001 -2.0286221e-001 -1.8011021e-001 -6.4741691e-002  4.1811418e-001  9.9833184e-001  2.6766524e-001  2.8904073e-002 -9.7995797e-002 -9.8054283e-001 -4.4767751e-001 -3.0640279e-001 -5.0861668e-001 -2.7043220e-001  6.1168015e-001  5.8731642e-001  4.2289715e-002  5.3706873e-001 -6.3143895e-001  2.1236192e-001  4.0518168e-001  4.6754856e-001  3.8299746e-001 -2.2820144e-001  1.1131056e-001 -2.2527380e-001  1.1707778e-001 -1.3676086e-001 -4.6623768e-002  7.5827738e-001  9.4499642e-001  5.0102591e-001 -2.3018313e-001
  7.0660799e-001  2.2160525e-001  1.6437964e-001  1.4062233e+000 -1.8723616e-002 -7.0311408e-001 -1.0608549e-001 -3.0701727e-002 -1.3447752e-001  6.8814051e-001  8.0726915e-001  4.9932060e-001  5.3461158e-001  1.1728164e+000  3.3632911e-002  1.8590808e-001 -4.9385036e-001  1.8032397e-001  7.6523563e-001 -3.4041167e-002  1.2350675e+000  5.4266274e-001  9.0316836e-001  1.0949002e+000  3.3507235e-001  6.6174578e-001 -8.3944274e-001 -8.0801278e-002 -1.4002785e-001  3.3403192e-002  4.0593847e-001  4.5910752e-001  5.1431377e-001  4.4536906e-001  2.5917270e-001  5.1081230e-001 -2.5385251e-001 -6.1518279e-002 -1.6196433e-001 -4.4954386e-001 -3.0755323e-001 -5.2920164e-002  3.8123980e-001 -5.1184528e-001  4.9031218e-001  3.2766221e-001 -8.8508083e-001  7.0893619e-001  3.5935728e-001  4.7874117e-001  2.4336373e-001 -8.6102476e-001  1.0705821e-001 -1.3977803e-002  9.3652874e-001  8.6874076e-002  2.9382200e-001  3.2080516e-001 -2.6536360e-001  3.0905768e-001 -9.4676052e-001 -5.3435751e-003  1.7997114e-002  1.8223480e-001  7.3319993e-002  9.1560999e-001
 -3.6922413e-001  1.1523614e+000  2.2020476e-001  1.2710518e+000 -2.8320107e-001  1.3195364e+000 -9.2217019e-001 -9.1440491e-001  3.1734851e-001 -4.2103236e-001 -8.5784709e-002  1.0195409e+000  2.7279725e-001  5.5973975e-001  8.7000456e-002  1.1366959e-003 -6.8172389e-001  1.1400632e+000  1.3583388e+000  7.1954343e-001  8.4347177e-001  7.5223155e-001  8.3879091e-001  5.4209812e-001  3.3614614e-001  6.6748768e-001  5.5228232e-001  8.5670396e-001  6.2779800e-001 -8.4754341e-001  6.6779264e-001 -3.5651084e-002 -1.9020099e-001 -4.6455882e-001 -1.4123975e-001  3.2736964e-001 -7.3963711e-001  6.6485350e-001  1.3696806e+000  2.2491713e-001  5.5692524e-001  1.1571062e-001  6.4746862e-001  4.5766221e-001  3.6636094e-001  7.0596834e-001  3.6325209e-001  8.7604892e-001  1.0529628e+000  1.9285620e-001 -3.0902582e-001 -5.1852500e-001  1.0870583e-001  4.0601252e-001  9.8019857e-001 -7.7428873e-001  7.8814208e-002 -1.6218799e-002 -4.4609977e-001 -1.9932739e-001  1.4615504e+000 -3.7010366e-001 -3.3507042e-001  4.3483783e-001 -4.7089260e-001  1.4149144e-002
  1.1029544e+000 -4.3091344e-001  3.1528596e-002  2.7415052e-002 -5.5533436e-001 -1.6011924e-002 -9.2923328e-002 -8.0995646e-001  4.7725485e-001 -1.5557753e-001 -5.2480919e-001 -9.9007361e-001  4.0354896e-001 -3.6031286e-001 -5.9700449e-001 -2.6161442e-001 -1.4434779e-001  1.1729410e-001 -5.4545723e-001 -2.3342066e-001  3.7534489e-001  3.8328368e-001 -4.1908465e-001  8.5678216e-001  5.1653552e-002  5.0854471e-001 -9.4462438e-003  4.8246653e-001  4.7781864e-001 -9.2303046e-001 -5.2536185e-001 -4.7366722e-001 -6.3700205e-001 -1.0123956e+000 -5.2591651e-001 -2.6561328e-001  1.7019908e-002 -1.4627858e-001  5.9081949e-001 -3.1584532e-001  6.2819103e-001  2.0699669e-001  6.3647824e-001  2.7136173e-002  5.9544828e-001  2.1377032e-001 -7.4600857e-003  4.0968702e-001 -5.5584993e-002 -2.3036716e-001 -9.7366480e-001 -7.7093513e-001 -3.8097183e-001  2.8693303e-001  1.1906850e+000 -4.2708771e-001  4.6942072e-001  2.8629422e-001 -4.0758260e-001  5.2696482e-003  3.8288787e-001 -3.2216439e-001 -1.5585115e-001  9.7233215e-001  5.5062231e-002 -6.4721493e-003
 -5.5650830e-001  3.8394344e-001 -8.2919991e-002 -6.0165113e-001 -9.0735405e-001 -1.4036705e+000 -5.4422945e-001 -6.7958403e-001 -1.9251852e-001 -3.6226051e-001 -6.4729933e-001 -6.6586249e-001  1.0631400e-001 -8.1629362e-001 -6.4171018e-001 -1.0136109e-001 -5.8953886e-001 -2.9170745e-001  4.6164019e-001 -9.9353918e-002 -3.5406255e-001  1.9770367e-001  2.4161828e-001  1.0462557e+000  2.3653208e-001  3.0958839e-001 -5.1928804e-002 -9.7259118e-002  1.9166906e-001  4.1562109e-002 -2.7070817e-001 -2.7645012e-001 -7.3708585e-001 -7.5358806e-001 -4.7480330e-001  1.7206109e-001 -1.2552287e-001 -2.9498011e-001 -1.3545613e-001  1.6259497e-001  4.0484971e-001  3.5390389e-001  5.9458237e-001  4.8106923e-001  8.2516897e-001 -5.6546621e-001  3.6486007e-001  7.5950371e-001  1.4041090e-001  3.4303923e-001 -3.2632105e-001 -8.0635397e-001 -2.9320280e-001  2.6079457e-001 -1.9663247e-002 -2.9226555e-001  2.6985699e-001  2.4835476e-001 -1.5682890e-001 -2.3017498e-001 -1.7894753e-001  3.0854129e-001  5.7373985e-001  6.9953369e-001  2.2765367e-001  5.2865188e-001
  1.0168787e+000 -1.1921876e-001  4.7787729e-002 -4.4472309e-001  1.5287071e-001 -8.7325839e-001 -3.1524856e-001 -6.2908793e-001 -2.1612628e-001 -1.9133643e-001 -1.4131250e-002 -5.5977188e-001 -4.2188568e-001 -4.9609876e-001 -4.5556472e-002 -1.1434804e-002  1.3582412e-001 -1.3986948e-001  1.1679416e-001 -6.2836219e-001 -1.0750298e+000 -7.7212242e-002 -6.6201408e-001  3.6631406e-002 -2.5894210e-001  2.6024260e-001 -2.0807755e-002  6.4622599e-002  1.5709192e-002 -2.2101298e-001 -8.3994075e-001 -1.0865573e+000 -2.5547905e-001 -1.0420692e-001 -9.5278866e-001 -1.0575198e+000 -8.6172136e-001  4.9211610e-002 -3.2352377e-001 -4.6965691e-001  3.9188899e-001 -1.5996323e-001  2.8275022e-001 -5.0705327e-001 -2.9894879e-001 -8.1379950e-001 -8.3740412e-001 -4.9408065e-001 -6.9085055e-002 -2.1237100e-002 -2.1160471e-001 -2.0965618e-001 -6.6636762e-001 -3.2537684e-002  1.1262271e-001 -8.3652494e-001 -6.2109048e-001  9.5128952e-002 -5.6895508e-001 -7.2592087e-001 -9.2147142e-002  2.4101982e-001  2.1115882e-001 -4.8176619e-001 -3.2961122e-001 -4.4934542e-001
 -1.0371656e-001 -1.1079979e-001  3.5937282e-001 -8.4046841e-001 -5.9590058e-001 -1.4415421e+000  1.0397725e-001  1.3451083e-001 -5.6745505e-001 -1.9845408e-001 -3.5057584e-001 -3.7485043e-001 -4.1755752e-001 -6.1480097e-001 -3.8169959e-001 -3.4489494e-001 -7.8356965e-001 -3.4459520e-001 -6.4660417e-001 -5.8441398e-001 -1.5907352e+000 -4.9467082e-001 -2.7743988e-001 -3.6358966e-001 -6.9046359e-001 -5.6708628e-001 -4.7229159e-002  1.0497276e+000  5.4172707e-001 -5.0300729e-001  7.9920863e-003  2.8209764e-001  5.3341953e-001 -4.9294117e-002  6.3456693e-001  5.2005736e-001 -5.1600358e-001  9.9306334e-001  8.2550976e-001  1.5976831e-001  4.6049330e-002 -1.7820126e-001  1.8817924e-001 -3.8949044e-001 -4.4609065e-001 -2.6389790e-001 -6.0499928e-001  3.0302100e-001  8.9586229e-001 -2.2044141e-002 -6.4154591e-001  1.9782695e-001 -3.1321596e-001 -1.4891148e-001 -7.4612442e-002 -8.0864673e-001  4.4963636e-001 -3.6957110e-001 -3.0002879e-002 -4.3773665e-001 -1.3884674e+000 -7.7639278e-002 -4.3502981e-001 -5.8559461e-001  1.2873013e-001 -6.1353997e-001
  2.3668706e-001 -6.0714055e-001  6.2035573e-001 -6.5942827e-001 -2.7698821e-001 -2.7232418e-001  7.3067957e-001 -8.3506174e-001 -6.9560994e-001 -9.2357953e-002 -4.2604366e-001 -1.1145015e+000 -9.2760757e-001 -3.2927986e-001 -1.8949294e-001  3.1918714e-002 -1.1426239e+000 -6.9252630e-001 -7.3940512e-001 -1.4459778e+000 -1.0357521e+000 -6.1203383e-001 -2.2434554e+000 -7.4927808e-001 -1.1549743e+000 -3.4388933e-001  6.6587360e-001  8.7177209e-001  1.2104306e+000  3.7317843e-001  7.5091748e-001  1.9026436e-001 -3.7008733e-001 -1.0858876e+000 -8.8078503e-003  5.6908055e-001 -3.0008572e-001  1.4254274e+000  7.8491094e-001  4.3775055e-001 -7.0886950e-002 -4.1834359e-001 -1.4817732e+000 -2.0811180e+000 -4.1191351e-001 -2.2853841e-001 -1.0671334e+000 -3.6830483e-001 -3.5181565e-001 -1.0066371e+000 -5.0732626e-001 -4.9017340e-001  3.0621081e-002 -1.2595720e-001  8.1243068e-001 -1.0400012e+000 -4.3118106e-001 -1.5087470e-001 -8.3436123e-001  1.2726308e-001 -9.1467366e-001 -2.2827348e-001 -5.4144717e-001 -6.9212251e-001 -7.0602374e-001 -3.1560066e-001
 -1.4086916e+000 -3.1864216e-001 -1.2704431e+000 -9.5230037e-001 -1.5342392e-001  2.2382368e-001  7.4709755e-001  7.3654170e-002  1.8665327e-002 -9.7085486e-002  9.6652523e-003 -2.0666725e-002 -1.9843987e-001 -3.5037741e-001  2.8053979e-001  1.7481092e-001 -4.2671395e-001 -2.7644227e-001 -9.6822092e-001 -5.7917820e-001 -8.7627948e-001 -5.1873500e-001 -5.7977281e-001 -1.7942713e-001 -6.4594795e-001 -6.2063169e-001  4.6508283e-001  5.4865410e-001  4.1720060e-001  3.2413075e-001  8.6872874e-001  5.2943313e-002 -4.7855370e-001  5.5495040e-001  5.7603891e-001  6.7245593e-001  3.7312411e-001  8.2501117e-001  8.0772096e-001  5.7274329e-001 -5.9561969e-001 -3.8800687e-001 -6.3379389e-001 -6.3068920e-001 -7.7717522e-001 -1.3226466e+000 -4.1385032e-001 -9.3007065e-001 -4.9019301e-001 -3.4997576e-001  1.4216289e-001  2.5130115e-001 -1.1946069e-001 -4.1549583e-001 -4.0188620e-001 -2.4353932e-001 -1.5147046e-001 -1.8778597e-001  4.3403119e-002  2.4278714e-001 -9.4180219e-001  2.2207633e-002 -7.6151070e-001 -3.8302389e-001 -5.8397543e-002 -9.8782958e-001
 -3.6301520e-001 -8.4892984e-001  5.4950049e-001 -2.6434888e-001 -1.8550535e-001 -1.3225784e-001  9.6346472e-001  2.0297824e-001 -2.2726473e-001  4.7803617e-001 -2.2097472e-001  1.5691449e-001  4.7465980e-002 -1.9043646e-001  3.1738729e-001 -2.0258692e-002 -7.1506566e-001 -4.8678709e-001  3.1888647e-002 -1.1206662e+000 -6.9903135e-002 -7.4323345e-001 -6.9254276e-001 -7.3339668e-001 -4.7920356e-001 -1.9373173e-001 -3.4373091e-001 -6.6799478e-001  5.0075452e-002 -4.7562378e-001 -6.0098584e-001 -7.6373802e-002 -7.6346481e-001 -1.4476331e-002 -5.3807006e-001 -9.6311304e-001 -3.8960842e-001 -2.7529330e-001 -1.0685591e+000 -5.2150291e-001 -8.6888002e-001 -4.8579783e-001 -7.8088649e-001 -8.7880917e-001 -8.9257042e-001 -4.7933866e-001 -5.5864929e-001  6.3342940e-001 -3.0423923e-001 -3.3061414e-001 -2.0144525e-001 -5.2764510e-001  3.6151900e-001 -3.3581785e-001  7.1129230e-001  8.0733079e-002  2.3391364e-001 -2.1498673e-001 -1.1483809e-001  7.0488182e-001 -8.3396694e-001 -3.8989372e-002 -3.6088649e-001 -5.2436854e-001 -9.4474184e-001 -2.6509179e-001
  1.9714913e-001  1.8491780e-001 -6.2655985e-001 -1.7533438e+000  2.6553242e-002 -2.8205789e-002  9.7144455e-001  4.6633092e-001 -1.9808400e-002  4.7219749e-001  2.2458917e-001 -4.2612191e-001  2.9934789e-001 -7.7798950e-001  3.5924620e-001  1.7792396e-001 -8.6314073e-002  3.8060155e-001 -1.2755393e-001 -3.8965336e-002 -8.2989820e-002 -1.9735123e-001  8.4230299e-002 -1.4243811e+000 -1.2987645e-001 -7.1260795e-001  1.9085825e-001  6.5142895e-003  3.5583071e-002 -4.0923949e-001  3.0473050e-001  4.9365618e-001 -2.0829743e-001  2.5434003e-001 -3.5280844e-001 -7.5809642e-001 -1.5075022e-001 -2.3303363e-001 -3.9089975e-001 -3.6514976e-003 -8.0116535e-001 -8.0593792e-001 -1.3214653e+000 -6.9180733e-001 -1.0570039e+000 -1.9321452e+000 -5.9803544e-001 -1.5137445e+000 -1.1446117e+000 -9.5950903e-001  2.8208215e-001  1.1539834e-001 -4.3075632e-001 -6.0420430e-001 -7.8278807e-001 -6.0208520e-002 -6.2492327e-001 -9.1418722e-001 -1.2486183e-001  7.3384440e-001  2.7359198e-001 -4.8454912e-001 -1.2962909e+000 -7.6732406e-002 -5.6212223e-001  6.5336788e-002
 -7.6594134e-002  6.1080123e-001 -1.5303538e+000 -6.6445548e-001  9.4834041e-001  1.2341048e+000  1.8224777e+000  1.1720003e+000 -1.5807826e-002  4.0606802e-001  3.9149193e-001  7.5937110e-001  7.0048435e-001  7.4657355e-001  6.1577122e-001  2.6523693e-001  2.8759878e-001  8.1368866e-001  7.0766947e-001  4.8479788e-001  3.2963762e-001  5.5114342e-001  5.7303019e-001 -2.9646181e-001  7.4240104e-002 -3.3759704e-001  1.7184662e+000  1.5298622e+000  1.6472761e+000  6.0754188e-001  9.6857842e-001  7.1076499e-001  6.3731232e-001  2.6673121e-001  1.3110374e-001  4.9665433e-001  4.8493472e-001  1.2880987e+000  1.7789745e+000  1.7120543e+000 -7.0923703e-001 -2.6999877e-001 -6.0949922e-001  7.1279665e-001 -4.3071228e-001 -6.2646794e-001  2.1843929e-001  1.3562977e-001  9.6395264e-002 -4.2289871e-001  1.0754446e-001  4.2239706e-001  6.6847821e-001 -4.2376751e-001 -8.7687713e-001  4.9116889e-001 -1.3463472e-001 -1.3460446e-001  4.6649419e-001  1.5265575e+000  1.2760653e+000  6.0834358e-001 -6.7487420e-001 -4.5978484e-001  4.3704671e-001 -5.3060347e-001
 -1.3458165e+000  5.1124742e-003 -1.0259693e+000  7.1430205e-002  7.6068104e-001  1.3201599e+000  8.7294528e-001  1.0839634e+000  5.8787744e-001  6.6092097e-001  8.3598308e-001  7.0071859e-001  6.7460027e-001  3.6916874e-001  8.8886653e-001  6.4708238e-002 -4.8593944e-002  7.4174175e-001  5.2409374e-001  4.2357877e-002  6.4003382e-001  2.0273671e-001  8.1773361e-001  1.0216933e-001  1.7089640e-001  3.2232371e-001  1.0166949e+000  1.7180663e+000  1.0806141e+000  1.2397105e+000  8.1252811e-001  1.1313818e+000  1.9005876e-001  1.1351474e+000  7.6671811e-001  7.8772000e-001  1.6212054e+000  1.3414818e+000  1.6084664e+000  1.9654708e+000 -3.8445021e-001 -3.2988809e-001  4.1583299e-002  1.6138105e+000  3.2854459e-001 -4.0878711e-001  6.8057985e-001  1.0757950e+000 -2.9312531e-001 -5.6483485e-001  3.7754828e-001  1.0775094e+000  5.6730494e-001 -5.9266109e-002 -3.6936037e-001  7.3365400e-001  4.9368048e-001  3.4962787e-001  9.1054666e-001  3.0031135e-001  1.4353580e+000  9.0572242e-001 -1.0001987e+000 -1.4189466e+000  4.8898190e-001  6.3522509e-001
 -1.3159731e+000 -3.7505698e-001 -6.5575053e-001 -1.7245693e-001 -1.6920770e-001  3.7654323e-001  7.6567757e-001  8.1082840e-003  2.8013453e-001  2.0720445e-001 -9.4221399e-002  1.1835235e-001  2.5530457e-002 -2.0230006e-001 -8.7401069e-001 -3.5220587e-001  7.4266259e-002 -7.2155360e-003  3.3539220e-001 -2.7440854e-001 -1.9723940e-001 -4.2961617e-001  3.1438082e-001 -7.2363521e-001 -2.3550874e-001 -9.1080221e-002 -6.9208589e-001 -1.0011942e+000 -5.9479594e-001 -5.9579234e-001  7.4472775e-002  1.2212579e-001  2.9009059e-001  7.7975696e-001  4.6046734e-001  9.1359010e-001 -4.7681222e-001 -4.9012426e-001 -6.4669804e-001 -2.0944039e-001  5.5901985e-001 -2.2556931e-001 -4.4618835e-001  4.3638731e-001 -4.2504879e-001  8.0766729e-001 -1.3361055e-001  4.8467203e-001 -1.0572140e-001 -9.7056101e-001 -7.1273428e-001 -7.1146965e-001 -2.1987830e-001 -3.4089658e-001 -9.9182681e-001 -1.9334168e-001 -4.0156195e-002 -6.7212404e-001 -5.2174860e-001 -9.9739845e-002  2.3341652e-001 -9.1916884e-001 -5.8027163e-001 -9.1928101e-001 -7.2452649e-001 -1.1984616e-003
 -1.0801754e-001  6.9015143e-001 -3.5452527e-001 -4.4966562e-001 -3.0032851e-001 -5.7768245e-001 -1.0848042e+000 -1.1787539e-001  4.2842079e-001  3.7435765e-001  4.9704859e-001  5.5911116e-001  2.7934471e-001  9.1674880e-003 -2.9274443e-002 -4.2175246e-001 -5.7321194e-002 -3.8676376e-001 -2.9094110e-001  2.6114982e-001 -3.4068390e-001 -3.2623878e-001  3.8416229e-001 -8.9343919e-001 -1.0207054e-001 -3.3109290e-001 -2.4550365e-001  1.0705540e-001  1.9926227e-001  3.4012233e-001  1.3426766e-001  8.6476768e-001  2.3852143e-001  8.7069514e-001  1.2227436e+000  6.7733720e-001  4.0931264e-001  6.3082265e-001 -1.4428330e-001 -8.7732072e-002  2.9554221e-001  1.4119034e-001 -6.3364243e-001  6.3693607e-001 -2.3099024e-001 -2.8981409e-001  2.5183659e-001 -7.3353246e-001  1.9371580e-001 -4.0058683e-003  2.6819755e-001  8.5851610e-001  9.8129954e-002  5.1219520e-001 -4.8143368e-001  1.7851265e-001  2.9139874e-001  1.8637710e-001  3.0531333e-001 -6.4983937e-001 -2.0855345e-001 -1.9933299e-001 -2.6272245e-001 -9.4333334e-001 -9.6465270e-002 -4.2446670e-001
  4.2091004e-002 -4.1377358e-001 -6.0428018e-001 -5.8448135e-001  1.6119645e-001 -8.8106731e-002  1.0329689e+000  5.6904558e-001  1.0653641e-001 -1.4425610e-001  3.0886022e-001  6.5465728e-001  3.1087966e-001  2.0013261e-001 -1.7035204e-001 -5.1446719e-001 -6.4584283e-001 -2.3535286e-001 -8.0779047e-001 -3.1147227e-001 -8.3603836e-001 -7.4085162e-001  2.0614078e-001 -4.6957694e-001 -5.5053801e-001 -1.2092375e+000  1.1486637e+000  1.2460312e+000  1.0999954e+000 -6.6455776e-001  3.5557827e-002  2.3792600e-001  3.6130805e-001  6.7404545e-001  7.8658628e-001  4.6372855e-001 -3.5558178e-001  8.0367169e-001  1.1204016e+000  5.6487041e-001 -1.0985661e+000 -2.7741682e-001 -6.6718002e-001  1.5718652e-001 -7.5817184e-001 -1.1945941e+000  8.3279733e-002 -1.3186036e+000 -7.5047966e-001 -1.0839481e+000 -4.7961133e-002  9.5101444e-001 -2.9031471e-001  1.7230856e-001  7.0075698e-001  2.2235671e-001 -1.1473221e-001  1.8816648e-001  9.9021904e-001  8.7053252e-001  8.5733511e-002 -1.3905065e-001 -6.9092631e-001 -3.8803272e-001 -1.3752420e-001 -3.3440483e-001
 -3.2277298e-001  1.6611445e-001  1.2102753e+000 -2.3310994e-001  2.1864709e-001 -8.0862064e-001  5.1411427e-001  1.0537853e+000 -6.7821045e-003  1.6273027e-001 -1.4285766e-001  6.9732064e-001  3.5030122e-001  1.2036746e-001  2.1932585e-001 -3.6578139e-001 -3.9356351e-001 -1.1665441e+000 -5.6469672e-001  1.6613221e-001 -6.7637673e-001 -9.9951771e-001  3.6721414e-001 -7.0185557e-001 -6.6870134e-001 -8.3993828e-001  6.5146375e-001  6.6064688e-001  4.0836694e-001 -8.3516192e-001  4.4532447e-001  4.4639903e-001 -7.3367258e-002  5.9534128e-001  7.6850047e-001  3.1450641e-002 -3.9904739e-001  7.5871339e-001  1.6800176e-001 -2.1799925e-001 -7.3697202e-001 -5.6112157e-001 -1.0681861e+000 -3.5097314e-003 -8.2020674e-001 -7.2336569e-001 -1.5744687e-001 -1.5432393e+000 -1.0155013e+000 -7.9594601e-001 -6.2313074e-001  1.1054307e+000 -2.9766626e-001  1.3349449e-001  6.3712477e-002  2.9516200e-001 -2.1927199e-001 -2.5329556e-001  9.8785008e-001  5.6493844e-001 -4.0431106e-001 -3.3546743e-001 -1.6139480e-001  2.6246959e-001 -1.6064033e-001 -3.7163784e-001
 -1.2864985e+000 -2.9175700e-001  2.1047838e-002 -1.4791111e+000 -5.3846227e-001 -5.5398382e-002 -4.5351526e-001  4.3058212e-001 -3.8981783e-001 -6.4475994e-001 -2.8996888e-001  3.1901407e-001 -3.6008096e-001  2.3340422e-001  2.0786837e-001 -1.5324440e-001  3.0988290e-002 -4.9139860e-001  9.2665992e-003  9.3303738e-001 -9.1489382e-001 -1.1063831e+000  1.1150260e+000 -1.0000302e+000 -9.5096545e-002 -1.5182003e+000 -5.8903775e-001  3.7238754e-002  1.4613955e-001 -1.4049427e+000 -1.2279650e-001  1.4140401e-001 -1.3654908e-001 -1.5581847e-001  3.2580212e-001 -6.8994100e-001 -2.3030459e-001  8.0330044e-001  2.3617006e-001 -9.1768829e-001 -1.2624295e+000 -3.4693331e-001 -5.3850928e-002 -5.6868970e-001 -7.0864482e-001 -2.0467640e+000  3.2319881e-002 -1.3932952e+000 -8.7015638e-001 -2.0141720e-001  7.1279235e-002  9.4930137e-001 -1.8061926e-001 -4.5659295e-001 -4.3571194e-001 -2.2365524e-001 -1.0665192e+000 -6.5822002e-001  2.2216631e-001  2.3508783e-001 -2.5651117e-001 -8.6862360e-001 -1.1481165e+000  2.6138711e-001 -4.0872207e-001 -1.7941548e-001
  1.1138025e+000 -2.1659010e-001 -1.6796376e-001 -8.5454258e-001 -2.4009133e-001  2.5787848e-001 -2.0466859e-001  5.1158578e-001  2.4336849e-001 -2.6014067e-001 -5.8513379e-001 -3.0218718e-001 -1.3927524e-001  2.5283751e-001  6.9575689e-001  4.2506368e-001  5.4239219e-001  4.7038192e-001 -2.7015461e-001  5.5688355e-001 -4.8313125e-001 -7.0307819e-001  1.4675503e-001 -1.2114055e+000 -3.7654938e-002 -1.1593522e+000  3.8795625e-001  7.7479099e-001  6.3892748e-001 -5.8523574e-001 -6.1594298e-001  9.3074733e-003 -5.0105806e-001 -5.2678812e-001 -2.8214129e-001 -4.2852778e-001 -9.3075107e-001  2.9388129e-001  3.7323785e-001 -1.7988251e-001 -9.5870831e-001 -4.5138571e-001  8.1793671e-002 -5.0650854e-001 -5.4254917e-001 -1.6423975e+000  5.3033781e-001 -7.1779024e-001 -3.8744228e-001 -5.2718655e-001 -6.8587536e-001 -4.4017782e-001 -2.4593745e-001 -3.2178300e-001 -5.9873291e-001 -3.6560758e-001 -5.1322949e-001 -5.0850818e-001 -2.8446509e-001  2.3472414e-001 -1.0323832e-001 -5.1981304e-001 -6.0696735e-001 -4.7039264e-001 -2.2182127e-001 -1.2188702e+000
  5.5905440e-001  8.8839649e-001  3.3043016e-001 -2.0416617e-001  5.1056686e-001  5.7882164e-001  7.6073269e-001  8.2176025e-001  1.8923339e-001  4.9767255e-002  4.7576523e-001 -1.8863967e-001  4.2015941e-001  1.1348625e-001  1.1447646e+000  8.4081223e-001  8.1277256e-001  5.3024809e-001  2.2121423e-001  8.5602161e-001  2.5118184e-002 -6.6880467e-001  4.5948989e-001  8.0213693e-001  8.9042625e-002  2.7078909e-001  1.2988628e+000  6.0747731e-001  8.5221147e-001  1.3727445e+000  6.3651524e-001  9.0587755e-001  3.8316132e-001  2.6853003e-001  3.5296559e-001 -3.5004572e-001  2.9833707e-001  6.4696362e-001  6.7581872e-001  4.9680298e-001 -3.9493456e-001 -1.6195089e-001 -1.7608787e-002  2.8242658e-001  1.1826813e-001 -3.6869367e-001  5.3000865e-002 -2.3646072e-001 -4.8123009e-001 -1.7514990e-001  2.9630836e-001 -4.9551856e-001  5.3821981e-002 -5.6529651e-002 -6.4773841e-001 -5.7481235e-001  7.8108670e-002 -1.9049163e-001  2.9593904e-001  1.0241990e+000 -3.2639366e-002 -3.1694877e-001  3.1210765e-001  1.2227779e+000  3.8693139e-002  3.5176995e-001
 -1.0272596e-001 -1.3659982e-001 -7.3489710e-001  4.4585700e-001  1.1173280e-001  1.9771609e+000  3.1548992e-001  2.6891456e-001  1.3271050e-001  9.9339932e-001  5.4100516e-001  1.5691184e-001  1.1068406e-001  2.8709717e-001  5.3985301e-001  6.1866627e-001  1.3142621e+000  1.3867726e+000  8.9371263e-001  5.0343471e-001  1.0017988e+000  1.0736782e+000 -1.0686885e+000 -6.9481750e-001 -9.4234444e-002 -4.8081798e-001  6.3005144e-001  2.7099190e-001 -1.5239437e-001  6.7419047e-001  4.7053892e-001  8.1717563e-001 -4.9188726e-001  3.5163822e-002 -1.6700813e-001  3.3044153e-001  4.6425747e-001 -3.8821057e-002  9.4713563e-002  7.0231223e-001 -9.9593288e-001 -2.4415274e-001 -4.7317350e-002 -1.0100245e+000  8.6912251e-003  7.2320997e-003  2.3110261e-002  3.7117110e-001 -2.2925649e-001  6.7082459e-002  4.9762610e-002 -7.4467738e-001 -2.7723817e-001 -1.0442511e-001 -3.3111487e-001 -4.4679752e-001  4.9598133e-001 -1.5241772e-001 -1.7151484e-001  1.2358716e-001  9.3379136e-002  2.4086035e-002 -6.9555936e-001 -6.5037219e-001 -6.6729639e-001 -5.9348362e-001
  7.7449570e-001  1.0666985e+000 -4.1441903e-001 -6.0259544e-001  5.4902225e-001  1.4499631e+000  3.3116360e-001  1.3821130e+000  3.4265334e-001  9.9799240e-001  5.8553764e-001  7.7659577e-002  6.9193187e-001  3.9977194e-001  5.6744392e-001  2.3652394e-001  5.1061483e-001  3.4851063e-001  9.1696023e-001  2.0644495e-001  1.9098941e-001  4.1439156e-001  3.9025501e-001 -9.4991421e-001  1.0403910e-001 -6.2978494e-001  2.2095486e-001  4.5443600e-001 -9.5437140e-002 -2.8520702e-002  2.9805751e-001  3.6625229e-001  4.2389886e-002  2.4056651e-001 -2.1830480e-001  3.1345687e-001 -7.1003285e-002  1.6280693e-001  6.2496361e-001  8.0023350e-001 -6.4868998e-001 -3.8613177e-001 -8.6229442e-001 -5.1709201e-001 -9.2924207e-002 -5.2017451e-001 -2.8828512e-001 -1.0559683e-001 -3.6531292e-001 -4.3266551e-001  7.8127153e-002 -2.1486409e-001  1.2390341e-001  1.0194939e-001  4.2143626e-001  8.5484076e-002  5.9627664e-001 -6.5801541e-002  4.1959989e-001  1.4889659e-001 -1.4577430e-001  5.7593390e-001 -9.1800790e-001  2.2470109e-001 -1.6222741e-001  6.1388221e-001
  6.6183409e-001 -4.2092120e-001 -6.1198801e-002 -7.4395280e-001  1.0776050e-001  9.6224503e-001  6.5041500e-001 -3.9037025e-002  2.2792467e-001 -4.2060305e-001  2.5654578e-001  6.0044404e-001 -8.7968628e-002  7.2533411e-002 -1.1525386e-001 -1.9371987e-001 -3.9839747e-001  2.6924940e-001  6.7539487e-001 -3.7779523e-001 -8.4604521e-001  4.8135528e-002 -1.0651471e+000 -1.0517407e+000 -2.1588477e-001 -2.3806730e-001 -4.5737986e-001 -1.0209073e+000 -8.1855100e-001 -8.3999815e-002 -5.0807452e-001 -1.5786921e+000 -5.0994787e-001 -8.3286281e-001 -1.4977134e+000 -1.3259892e+000 -4.5008720e-001 -1.1922041e+000 -8.8529179e-001 -3.1561921e-001 -2.1788265e-001 -4.8457125e-001 -8.0506139e-002 -5.6323313e-001 -1.8255061e-001 -8.1662913e-001 -1.0082091e+000  2.1741770e-001  1.5100935e-001 -7.1700256e-001 -3.3499676e-001 -2.5861019e-001 -3.0970578e-001 -7.7154341e-001 -1.5477226e+000 -5.5288247e-001 -4.5895710e-001  2.2488286e-001 -6.1249730e-001  1.6021960e-001 -3.4190403e-002  3.5186404e-001 -7.3783432e-001  1.7936030e-001 -5.4708854e-001 -4.7809696e-001
 -1.4138291e+000  1.6129772e-001 -2.8446880e-001  7.0143712e-001  1.5022954e+000  1.2358373e-002  1.5003229e+000  2.5211965e-001  3.8532393e-001 -7.3932213e-002 -7.3546425e-002 -2.8447456e-001  5.1899995e-002  3.4477201e-001  5.6777018e-001  6.9266261e-001 -1.7852064e-001  7.2517803e-001  6.9643019e-001 -1.0957075e-001  2.3433303e-001  2.5889450e-001  6.6271381e-001  2.3677498e-001 -8.7819831e-002  2.1270971e-001  7.8121716e-001  3.8011397e-001 -2.6716802e-001  3.0290567e-001 -8.6135045e-001 -1.0756788e+000 -5.4107332e-001 -4.8137344e-001 -1.3245310e+000 -1.1475253e+000 -2.1196536e-001 -4.4476869e-001  1.3864148e-001  3.8269056e-001  2.2742121e-001 -8.1211087e-002  3.9047906e-001  3.7420478e-001  7.4930435e-002 -7.9485439e-002 -8.9138881e-001  2.2404677e-001 -1.8886181e-001 -9.2404738e-001  6.7792825e-001 -2.0035525e-001 -1.7269992e-001 -4.4976060e-001 -3.7416163e-001 -4.9512694e-001 -2.0435442e-001  1.9034610e-001 -4.8535693e-001  8.6002473e-001 -5.4734320e-001  1.0809282e+000 -1.8562019e-001  1.0479432e+000  3.6642679e-001 -3.3107420e-001
 -9.8397248e-001  2.9020057e-001 -2.4722506e-001 -3.5690498e-002  3.0048903e-001  8.0521825e-001  9.9136437e-002 -9.3199592e-001  3.7519540e-001 -1.1792044e-001  2.7747228e-001  9.7296390e-001  4.0952944e-001  7.6362279e-001 -1.3704128e-001  7.2317752e-002 -2.3658132e-001  1.0546934e+000  1.2161565e+000 -8.3581068e-002  4.5680614e-001  8.6873427e-001 -1.6455667e-001  1.1912275e+000 -1.9286803e-001  6.9571038e-001  2.0506749e-001  9.4710456e-002 -2.5908160e-001 -2.3497889e-001 -5.2288728e-001 -1.2269174e+000 -5.0807935e-001 -1.2173963e+000 -1.5743130e+000 -1.1113206e+000 -1.8678906e-001 -7.7884972e-002  1.2042759e-001  3.5915700e-001 -3.9954425e-002 -5.8719238e-002  1.0168611e-001 -4.5306080e-001 -4.7548304e-001 -1.1068922e-001 -1.9414322e-002  1.0146666e+000  1.2327058e-001  1.3679365e-001 -1.6853044e-001 -7.0421633e-001 -1.7769589e-001 -6.0427944e-001 -9.3669041e-001 -9.0485293e-001 -6.5046253e-001  2.0333063e-001 -1.1061217e+000  1.6229321e-001 -6.8642513e-001  4.4809785e-001 -1.1808620e-001  7.6169034e-001 -2.6494784e-001  6.9383729e-001
 -1.0968208e+000 -8.9128704e-001 -3.9628285e-001 -3.4943701e-001  2.8685075e-001 -1.1405952e+000 -9.9872342e-002  3.4090481e-001 -8.8193879e-002  7.5526628e-002  5.7299314e-001 -5.5129537e-001 -2.9996712e-001  4.2259352e-002  6.5492270e-001  2.6405580e-001  4.8256391e-001  9.0154308e-002 -9.0782689e-002 -8.7972039e-001 -9.5351159e-001 -3.6598725e-001 -1.5506941e-001 -1.3633295e-001 -4.8322513e-002  3.1593187e-001  4.1880683e-001  7.9392110e-002  4.4421006e-001  5.3781940e-001 -5.5721617e-001 -7.1101731e-001 -3.5865207e-001 -8.5059410e-001 -1.0603395e+000 -1.1210151e+000  6.2267566e-001 -2.0688277e-001 -5.2381865e-001 -4.3284141e-001  9.2613335e-002 -4.0984471e-001 -3.8459405e-001 -3.9040598e-001 -2.1141421e-001 -5.8997902e-001 -9.3106627e-001  2.5622053e-001 -5.2927659e-001 -3.3018503e-001  6.9823170e-001 -3.9510193e-002 -6.2738576e-001 -8.4210311e-001 -9.8969039e-001 -9.3506032e-001 -3.4973697e-001 -2.6765858e-001 -3.6326380e-001  4.0791842e-001 -9.0322493e-001  2.3388064e-001 -5.8341663e-001 -1.7172929e-001 -9.6445973e-001 -1.6607476e+000
 -6.3452755e-001  1.1243044e-001 -1.4742661e+000 -3.8901663e-001 -1.4911343e-002  2.7228061e-001  6.9015637e-001  5.0553362e-002 -3.6923594e-001  4.7308459e-001  7.0124401e-001  3.0304903e-003 -1.3855058e-002  3.4466726e-001  3.9293859e-001  2.8078744e-001  4.6259231e-002  4.8309454e-001  7.0272397e-001 -3.6577711e-001  1.0466053e-001  6.8259265e-001 -3.8869672e-002 -1.9608845e-002  5.6929833e-002  3.0011550e-001  1.4914018e+000  6.1997978e-001  8.0557686e-001  4.6053050e-001  1.1701111e-001  4.1735124e-001  3.2098590e-001  3.2954292e-002 -3.3506388e-001 -1.6021874e-001  8.0381221e-001  3.0397888e-001  8.7926851e-001  1.2163216e+000 -2.6760392e-001 -1.2225378e-001 -4.7121434e-001  5.2137766e-001 -2.6752280e-001  1.0010470e+000  2.9992571e-001  4.1647002e-001  2.4189177e-001 -3.4068738e-001  2.8457979e-001  1.0291039e-001  3.4811108e-001 -8.0340166e-002  2.1468302e-001  4.0976987e-001 -1.3798144e-001  8.8421869e-002 -8.2415418e-002  5.0750167e-001  4.4215364e-001  5.4946960e-001  1.0801704e-001 -1.3435454e+000  1.3878207e-002  2.6025118e-001
 -2.6522010e-001 -6.8893578e-001 -1.2033517e+000 -4.1761699e-001 -1.1851799e-002 -1.8347524e-001  8.7204685e-001 -6.4618917e-002 -1.4239277e-001 -3.0280224e-001 -4.5028760e-001 -3.7229646e-001 -5.4163277e-001 -6.4409374e-001  2.1779415e-001  1.5362689e-002 -6.6265630e-001  7.3070826e-001  1.4690144e-001  2.5658602e-001 -6.1114482e-001  4.1060674e-001  5.0680998e-001  1.2008815e+000  1.0517928e-001  2.5751562e-002  2.0000656e-002 -1.9700478e-001 -3.2763453e-002  9.7229226e-001 -1.1629540e+000 -3.7322247e-001 -3.3231368e-001 -6.3097809e-001 -6.1908447e-001 -7.2541113e-001 -1.8878006e-001  5.7641899e-001 -4.2697348e-003  3.3557599e-002  3.1035132e-001 -2.7309732e-001  7.0806592e-001  2.1387566e-001 -6.5817312e-001 -1.0356334e+000 -3.0020901e-001  1.9834072e-001 -5.0088123e-001 -9.7433308e-001 -5.5662829e-001 -4.9559930e-001 -5.9001851e-001 -5.1894008e-001  4.8716886e-001 -6.4791271e-001 -5.5799729e-001 -2.6280172e-001 -6.3970855e-001 -6.9421816e-002 -1.7790024e-001 -1.8055420e-001  3.0586296e-001 -1.0419835e+000 -5.3017596e-001  4.7383950e-001
  7.5923227e-001  2.0906316e-001 -8.4553463e-001  2.1537293e-001  1.8098133e-001  1.8234146e-001  2.0551695e-001  1.6382907e-001  2.4169985e-001  3.8541547e-001 -3.3979715e-002  2.4868934e-001  1.4743654e-001 -9.4646097e-002  5.2035580e-001  2.6253178e-001 -3.8932054e-001  7.5587019e-001  3.1956288e-001  2.4386322e-001  1.3996208e-001 -6.0626013e-002  8.7173886e-001  9.0739097e-003 -1.2319872e-001  1.4856668e-001  8.7623366e-002 -1.6676242e-001 -2.0922292e-001  6.0957493e-001  7.2619709e-001  3.9411484e-001  3.4195227e-001 -8.1439466e-001  3.6699646e-002  2.3440767e-001 -1.3281281e-001 -1.4423453e-003 -1.3389359e-002  6.4255749e-002 -6.6541900e-002 -1.6214687e-001  4.3238600e-001  2.6209633e-001  3.4514233e-001 -6.3646362e-001 -1.5691719e-001 -2.2267334e-001 -6.2562102e-002 -6.7748269e-001 -1.1596045e-001 -3.9476875e-002  3.5556040e-001  2.4188387e-001 -7.8266453e-002 -4.8878474e-001  4.3286278e-001 -2.5797436e-001 -3.9415332e-001 -2.9567902e-001  1.7706435e-001 -4.1061049e-001 -4.9097307e-001 -3.1553672e-001  3.7837518e-001  1.2442309e+000
  9.0447911e-001  3.2494117e-001  9.1918301e-001 -1.0233282e-001  7.8025309e-001  4.9368096e-002  6.4863413e-001  2.6764762e-001  3.6091094e-002  3.7725253e-001 -1.3839962e-001  3.0529959e-001  6.1544413e-001  2.1468934e-001 -1.6999455e-001 -7.0245256e-002 -3.4436007e-001 -5.3615189e-002  6.6882531e-001  3.5471958e-001 -3.1274071e-002  1.9476049e-001  2.3116727e-001 -3.5030950e-001  1.6469522e-001  4.2278722e-001  3.1852871e-001  5.2931325e-001  2.9818145e-001  8.6411480e-001  1.7741956e-001  7.6985399e-001 -2.0224623e-002 -8.9797241e-002  8.4580850e-001  8.2042457e-001  8.0089285e-001  3.4979595e-001  9.5550301e-001  7.7209192e-001  5.3878305e-002  3.4280206e-001 -4.5248014e-001  1.1232556e+000 -5.3200935e-001 -8.2272006e-001 -3.9743707e-001 -2.7356185e-001 -1.1743551e-002 -8.3095564e-001  1.2164331e-002  4.8439299e-001  5.4612025e-001  2.2815196e-001  1.1321314e-001 -1.8276450e-001  7.2710283e-001  1.9668209e-001  5.7812332e-001 -4.4027662e-001  5.3628696e-001 -6.8266458e-002  6.0761002e-001  4.3484274e-001 -3.1007075e-001  3.9206606e-001
  5.3688589e-001  2.3707953e-001 -5.9823437e-001  1.4730990e-001  5.9417494e-001 -7.9690115e-002  1.4006031e-001 -3.2330347e-002  8.2576198e-001  3.3788490e-001 -7.3939894e-002 -9.1091693e-002  4.6576786e-001 -3.0842546e-001  2.3332594e-002  8.6637975e-002 -4.9377335e-001 -9.5110578e-003 -1.9085434e-001 -4.5521432e-001 -7.4621371e-001  2.9796395e-001 -4.6174259e-001 -4.5160607e-001 -2.0705028e-001  2.2756781e-001 -8.2529282e-003 -2.0701699e-001  3.3992709e-001  1.7679401e-001 -1.7067545e-001 -1.9970621e-002  2.7914497e-002 -2.2038826e-001  2.2815502e-003  1.3027824e-001 -7.5485836e-002  5.4006127e-001  4.0701289e-001  6.5813568e-001  8.6310651e-001 -1.9463611e-002 -9.7328705e-003 -2.6768313e-001 -6.3103933e-001 -5.1876071e-001 -1.0734217e+000 -1.0624034e-001  5.7286012e-001 -8.1851969e-002 -1.0212318e-001  1.6215999e-002  2.4494638e-001  3.0163653e-001 -2.2040577e-002 -6.3809516e-001  4.3191525e-001 -1.6055376e-001 -2.7669813e-001  2.8712553e-002 -3.4216165e-001  2.0610650e-001  1.1189588e-001 -1.3755469e-001  5.3996703e-003  7.9929278e-001
 -8.9108828e-002  6.0427588e-001 -9.1890559e-001 -8.0262390e-001  9.2502851e-002 -3.5885641e-001 -1.5732119e-001 -1.3804981e-001  7.3093441e-002  1.6142415e-001  1.8822154e-001 -1.3500477e-002  1.1434689e-001 -5.1427511e-001  2.4400070e-001  4.0026816e-002 -7.4556650e-001 -1.4940778e-001  3.4069248e-002 -2.3070412e-001 -8.9244217e-001  7.8822391e-002  6.6622493e-001  1.2261355e+000  2.4473534e-001  2.1403468e-001 -1.1067663e-001  2.3547308e-001 -2.3588259e-001  5.7334421e-001  1.5793056e-001  7.1833707e-002  1.8560605e-001  2.7368069e-001  1.0736424e-001  4.6036467e-001  1.5892443e-001  1.0150050e-001  2.0666835e-001 -1.8924709e-001  4.6012735e-001  3.2086669e-001  7.0941261e-002  8.1409578e-001  1.2182440e-001 -2.1233263e-001 -3.7320130e-001  5.4338877e-001  2.3200706e-001 -3.6295627e-001 -3.1709733e-002  3.5831511e-001  1.2424171e-001  4.2433702e-001  6.8366393e-001 -6.7623961e-002 -5.6015092e-002  4.7937651e-001 -2.1137547e-001 -4.3528585e-001 -4.2074066e-001 -7.3586408e-002  1.3904454e+000 -1.9047881e-001 -2.0080939e-001 -4.8964004e-001
  1.8387800e-001 -3.5337310e-002  1.2278336e+000 -6.3853026e-001 -1.1002590e+000 -6.0299987e-001 -8.4238759e-001 -1.0313032e+000 -1.6173914e-001 -5.9552731e-001 -6.5396499e-001 -5.2398009e-001 -1.7022748e-001 -9.3113409e-001 -1.3107601e+000 -5.6511969e-001 -7.9191116e-001 -1.7859472e-001 -1.6903624e-001 -7.0969787e-001 -1.0385278e+000 -2.5370453e-001 -6.4941337e-002  2.4715512e-001  1.5545978e-001  3.7922606e-002 -6.2189940e-001 -5.2734646e-001 -8.1962511e-001 -1.0210757e+000 -6.2523533e-001 -6.4959697e-001 -4.4137900e-001 -9.4947423e-001 -6.7755264e-001 -4.1045364e-001 -8.8189063e-001 -1.4731830e+000 -1.1913556e+000 -4.2236875e-001  5.8874969e-001  9.4546550e-002  3.1643571e-001  2.2824591e-001  2.4943019e-001  2.4028793e-001  5.0815656e-002  8.3957135e-001  5.8508717e-003 -1.8778582e-001 -4.5889724e-001 -3.7281826e-001  1.0133760e-001  8.4021722e-002  3.4731268e-001 -4.0658500e-001 -1.2436888e+000  4.0130638e-001 -8.8466908e-001 -6.5692341e-001 -4.4050541e-001 -1.6087800e-001  8.4767151e-001  6.5515690e-001 -9.4901437e-001  9.2466564e-001
 -9.2050188e-001  4.5100477e-001 -7.0801053e-001 -7.8086978e-001 -9.0806300e-001 -7.4462408e-001 -7.8015557e-001 -6.2541443e-001 -8.5762943e-001 -4.6266803e-003 -9.3462088e-002 -1.1352491e+000 -1.0439567e+000 -1.3905948e+000 -7.4451601e-001 -7.5206787e-001 -5.1061718e-001 -1.0350088e+000 -2.1940325e-001 -3.5304698e-001 -2.8174921e-001 -4.5621856e-001  5.1765912e-001  8.3248699e-001  4.5618336e-001  4.5494448e-002 -6.3069254e-001  6.2196848e-001  2.6282216e-001 -9.7704779e-001 -9.9129056e-001  1.2985377e-002 -4.1309505e-001 -3.0111871e-001 -4.1104364e-001 -6.8953674e-001 -3.3831768e-001 -6.9488996e-001 -1.6360601e-001 -4.4448255e-001  4.8591677e-001 -4.4526066e-002  7.2447192e-001 -3.8564828e-001  4.5649477e-003 -8.7431990e-001  1.5823917e-001  1.1955878e-001 -2.1160885e-001  6.4573341e-002 -3.7727042e-001 -1.5719346e-001 -6.4959457e-001 -3.7760255e-001 -4.2681600e-001 -2.6950291e-001 -2.4053049e-001 -2.3652521e-001 -2.0151780e-001 -7.0107656e-001 -5.6149929e-001 -1.5097542e-001  1.1669483e+000  2.6207535e-001  1.6697936e-001 -1.3881505e+000
 -6.4592016e-001 -8.4396697e-002  7.7479660e-002  1.3164659e+000 -9.6594847e-001  1.2672399e-001 -8.7368065e-001 -4.1526113e-001  2.3696319e-001 -2.9571341e-001  3.7233738e-001 -8.4143758e-002 -6.5044260e-002 -4.5433633e-001 -5.2821722e-001 -1.7591586e-001 -6.9903079e-001 -7.1152782e-001  5.4113415e-001 -7.7059708e-001 -5.5882540e-001  1.8718807e-001 -1.0840412e+000  6.2699432e-001  2.7023086e-001  4.8204246e-001 -5.6925827e-001  5.1707444e-002  5.0530625e-001  5.0899372e-002 -5.5094301e-001  3.4165844e-001 -3.6052586e-001  2.0291915e-001  3.6334625e-001 -5.6005301e-001  5.6935082e-001  1.4802424e-001 -4.5121508e-001 -3.9846349e-001  2.3030345e-001  2.1406168e-001  9.2271135e-001  9.8005285e-002  5.1632023e-001  5.8967568e-001  6.6097392e-001  9.7718743e-001 -3.0021353e-001  5.8193153e-001  9.3844390e-002  4.1709735e-002  4.8280096e-002  4.7557968e-001  3.4150576e-001  7.9270674e-001 -3.3812069e-002 -3.1438970e-002  2.1225889e-001 -8.1705249e-001  3.9366045e-001  1.2321057e-001  7.0541255e-001 -3.5321246e-001  6.7952166e-001 -1.3200486e+000
 -1.1345799e+000 -7.5041572e-001  2.9055134e-001 -2.3478066e-002 -2.8614958e-001 -7.1713843e-001 -5.1720478e-001 -7.2659829e-001 -2.6085847e-001 -7.3560432e-001 -3.6135355e-001 -5.4666569e-001 -2.4683676e-001 -7.0461597e-001 -9.6302466e-001 -5.0104590e-001 -9.9262273e-001 -4.6097532e-002 -6.1703137e-001 -1.1672840e+000 -2.2769014e-001 -5.9910901e-001 -3.9696071e-001 -5.6191318e-002 -2.8492501e-001 -4.0483796e-001 -1.2801063e+000 -1.1298666e+000 -1.1583754e+000 -1.0764034e+000 -9.4212892e-001 -5.1561477e-001 -2.1563262e-001 -8.6953451e-001  1.0582794e-001 -2.5087608e-001 -1.3957717e-001 -1.1588377e+000 -1.6139169e+000 -2.6751545e-001 -4.0770758e-002 -2.4591115e-001  3.4246603e-002  7.4347310e-001  4.4494002e-001 -6.1222944e-001  5.5965589e-002  3.4589566e-001  2.3486245e-001  4.4687139e-001 -2.1357425e-001 -5.5811523e-001 -1.9376602e-001  1.0408921e-001  4.5324796e-001 -1.0818842e-001 -3.8151723e-001 -2.7459574e-001 -4.9750390e-001 -6.1827220e-001 -1.5171305e+000 -5.4057914e-001  4.6243954e-001 -3.8647317e-002 -5.8920796e-001 -2.5176072e-001
  4.0220923e-001 -4.3133627e-001 -3.7546755e-002 -2.9861292e-001 -4.1338368e-001 -2.2595709e-002  1.8738222e-002 -1.9695093e-001 -5.8642399e-001 -5.2778604e-001 -1.4493739e-001 -1.7134664e-001 -4.3532935e-001 -3.1351332e-001 -1.1036809e+000 -9.6798124e-001 -1.1543573e+000 -9.6261203e-001 -1.0063682e+000 -2.5166084e-001 -4.8936541e-001 -1.0886345e+000 -3.1015657e-001 -6.6286426e-001 -2.3887948e-001  1.7527364e-001 -1.0706298e+000 -6.0992279e-001 -5.1423149e-001 -6.9035927e-001  2.8888285e-001  3.1817539e-002 -7.6593578e-002  5.2852092e-001  6.1387462e-001  8.8728777e-001 -3.6505777e-001 -3.5115093e-001 -4.9178659e-001 -5.9828204e-001 -1.5100217e-002  1.8528807e-001 -5.4701072e-002 -4.5985915e-001 -1.2732610e-001 -7.0126985e-001 -6.2754260e-002 -2.1463619e-001 -7.3602008e-001  1.2065070e-001 -2.7601857e-001 -6.6644115e-001 -4.1997861e-001 -5.5445262e-001 -1.2069071e+000  1.0459565e-001  4.2529122e-001 -3.1060214e-001  1.1161637e-001  1.9243901e-001 -1.8972435e-001 -2.4148568e-001 -5.0065467e-001 -1.1015108e+000  4.6536721e-001 -5.7343394e-001
 -3.5276402e-001  1.0043645e-001 -4.9084106e-002 -2.8451550e-001 -5.7985239e-001 -7.0847387e-001  1.3788952e-001  1.2093959e-001 -5.3776523e-001 -7.5126955e-001  1.9208658e-001 -4.4933058e-001 -4.3059576e-001 -8.3279123e-002  1.7206387e-001  2.1876493e-001 -4.5924579e-001 -7.9695194e-001 -2.5405885e+000  2.3012685e-001 -9.7948909e-001  3.3999008e-002  1.4533404e-001  2.3817485e-001 -3.1202530e-001  5.1392355e-001 -5.9176075e-001  2.6975121e-001 -4.4639202e-001  3.4879441e-001  4.2530683e-001  1.6709439e-001  8.8904235e-001  1.3345370e+000  1.0268218e+000  1.0541700e+000  6.2638058e-001  4.1534703e-001  5.0813249e-001  8.6537312e-003  1.1157855e+000  2.6852229e-001  1.6727228e-001 -1.2399845e-001  3.3246819e-001  1.4105896e-001  6.9270613e-001 -2.2237028e-001  1.6147411e-001  2.0152399e-001  3.1814505e-001  1.1158427e+000  1.6625209e-001 -2.5230759e-001  5.5586227e-001  3.7409173e-001  4.5435950e-001  2.9546730e-001  9.9234706e-001  3.7003479e-001 -1.0312974e-001 -3.6187431e-001  4.2018810e-001  4.5438740e-001  1.0103124e+000  4.6626541e-001
 -1.2880182e+000 -8.5900458e-002 -9.1977414e-001 -4.1760100e-001 -3.3384465e-001  6.2140845e-001  5.2014826e-001 -3.7326314e-002 -2.6940671e-001 -1.4390669e-001  1.2020492e-002 -2.5482398e-001  3.5848038e-002  2.1877120e-001  2.5496802e-001 -1.7151567e-001 -5.5015614e-001  1.9550711e-001 -5.5427758e-001 -5.3599870e-001 -4.6870328e-001 -4.0815534e-001 -1.1443392e-001 -4.0546995e-001 -5.9733598e-001 -3.2776957e-001  3.5704857e-001  6.0899782e-001  6.4836760e-001  2.9244433e-001  5.7994972e-001  1.0002399e-001 -4.5183248e-002  4.2201015e-001  1.0075607e-001  2.2767954e-001  4.2634550e-001  3.4184562e-001  6.8345701e-001  1.0532286e-001 -1.8166776e-001 -3.5388902e-001 -4.1641841e-001 -2.3816019e-001 -1.9201353e-001 -1.1212632e-001 -2.2451830e-001 -2.3103285e-001  5.4555673e-002 -3.0039978e-001  5.5429430e-001  9.9165863e-001  5.8967123e-001  5.5463217e-001  4.9526011e-001  4.0807232e-001  1.9922249e-001  7.2463669e-002  1.6600809e-001  1.8750244e-001  1.2589464e+000 -6.2166601e-002 -2.2800981e-001 -1.9065693e-001  2.6088440e-001 -1.6601413e-001
  4.2386038e-002 -9.3801274e-001  7.4582687e-001 -8.3729661e-001  2.2499592e-001  5.0543837e-001  2.0997329e-001  8.0909202e-001  2.3006694e-001  1.4984406e-001  8.4736889e-001  2.9451575e-001 -8.2995979e-002  7.4688258e-002  1.0194646e+000  7.0480604e-001  6.7583941e-001  2.1973104e-001 -5.5125846e-001  2.9256578e-001 -5.9971260e-001 -2.9915329e-001 -2.3061410e-001 -6.3520858e-001 -2.4780969e-001 -9.0984007e-001  1.2660809e-001  3.7061889e-001  4.8935548e-001  5.1341300e-001  7.4589127e-001  3.2418823e-001 -1.7757707e-001  2.5737835e-001  5.9228568e-001  7.9198293e-001  9.1844529e-001  3.0962764e-001  7.1148861e-001  7.1721432e-002 -4.9727638e-001 -4.2006550e-001 -1.0989503e+000 -7.3009019e-002 -4.0403485e-001 -1.3750043e+000 -9.0232658e-001 -1.0251134e+000 -1.0899254e+000 -4.3136620e-001 -2.6473894e-001  2.2306751e-001 -1.0502176e+000 -9.0578244e-001 -2.6335766e+000 -9.3908163e-001 -1.9770428e-001 -4.2950799e-001 -2.8032478e-001 -9.0381613e-002 -1.3034419e+000 -3.8797751e-001 -1.0198877e+000 -1.6695445e+000 -3.9483293e-002 -7.3123996e-001
 -1.0915535e+000  1.9452517e-001 -2.6340294e-001 -6.0026762e-001  2.9229991e-001 -7.0776917e-002  5.3958750e-001 -1.7506137e-001  1.4626478e-001  4.7967871e-002  1.8272579e-001  2.3244045e-001  6.8808912e-001  8.5622959e-001  3.7312423e-002  2.7585927e-001 -5.8511472e-001  4.6630073e-001  2.1061324e-001 -3.1356092e-001 -7.8964487e-001 -8.5006007e-001 -3.6421299e-001 -4.6900654e-002 -3.3200901e-001 -3.8517310e-001 -1.3270956e+000 -5.2975063e-001 -1.2789393e+000 -2.9469173e-001  1.2882919e-001  4.1138368e-002 -6.6214870e-001 -5.3749530e-001 -1.6932784e-003 -1.1268227e-001 -3.6076044e-001 -8.2791519e-001 -1.1206722e+000 -7.4255356e-001  5.1699684e-002 -1.1547370e-002  8.6347627e-001 -9.3683725e-001 -1.1287664e-001  2.3716052e-001 -2.0617340e-001  2.1016914e-001 -1.9616261e-001 -2.7217914e-001 -1.0759691e+000 -4.0629913e-001 -4.7218408e-001 -7.2670248e-001 -5.5857994e-001 -8.0961495e-001 -2.3116240e-001 -9.2803055e-001 -1.3418791e+000 -4.3793012e-001 -1.8168162e+000 -7.7811717e-001 -8.7272594e-001 -1.8737105e-001 -6.2134834e-001 -3.7427943e-001
 -5.0689455e-001 -7.0566511e-001 -8.0063172e-001 -2.1181470e-001  8.1719486e-002  5.6810310e-002  3.3450774e-001  6.1273298e-002 -5.3752206e-001  4.6019222e-001  6.7973950e-001 -5.9047722e-001 -1.3199191e-001 -1.4000481e-001 -2.3969932e-001  1.0456084e-001 -2.6393882e-001  1.6059746e-001  8.5870716e-002 -8.6488778e-001 -1.7212713e-001 -8.2425685e-001 -7.7561385e-001 -8.6407472e-001 -1.4617184e-003 -3.4967286e-001 -4.7464421e-001  2.4531453e-001  2.1705536e-002 -1.7710887e-001  1.1909127e-001  5.5801728e-001  5.3823883e-002 -2.0269193e-001  3.8720490e-001  2.8173841e-001 -1.1983217e+000  5.0150152e-001  3.6660893e-001 -7.6959522e-001 -6.0833443e-001 -1.1751608e-001 -1.9781757e-001 -8.8021791e-001 -9.3982310e-001 -2.5669983e-001 -9.2885887e-001  1.0495098e-001 -4.3365014e-002 -5.7034482e-001 -7.0199970e-001 -4.4551249e-001  6.8202843e-002 -2.8369680e-001 -1.8658690e+000 -5.9500223e-003 -1.7429890e-001 -8.9988318e-001 -9.2117689e-001  1.7150873e-001 -7.7800917e-001 -6.7464783e-001  7.9633986e-002 -2.7168003e-001 -5.5602856e-002 -1.2800365e+000
 -1.1058050e+000 -6.4083092e-001  1.4554532e+000  1.0813186e+000  1.4129161e-001  1.4863519e+000  1.0529986e+000  3.3256669e-001  1.1673862e-001  2.1229202e-002 -5.1178204e-001 -5.7109973e-001  2.0291352e-001  2.9709636e-001  5.7662724e-001  4.1859006e-001  1.7760068e-001  3.1585673e-001  6.2030722e-001 -2.5322458e-001  5.8056691e-001 -2.7805462e-001 -5.7817518e-001  2.7559280e-001  2.8548838e-001 -3.0406105e-002 -5.3093039e-001 -5.0745186e-001 -5.2665330e-001 -2.9195016e-001 -7.0785136e-001 -1.3165202e-001 -5.6390567e-001 -9.6089125e-001  4.8976038e-001  1.1165610e-002 -7.8950893e-001 -3.8165697e-001 -1.4418484e-001 -2.9286715e-002  1.6389046e-002  9.1730585e-002 -5.9190592e-001 -4.2608943e-001  2.0474839e-002  1.9738951e-001 -5.4499551e-001  3.2677478e-001  2.0189668e-001 -5.7742884e-001 -5.6807054e-001 -4.6530658e-001  1.7115152e-001 -6.6745776e-001 -1.3405806e-005  1.2943482e-001 -1.9294525e-001 -5.9457274e-001 -6.6623999e-001  4.9822444e-001  2.6277292e-001 -6.0240744e-001 -2.3971678e-001  1.0796700e+000 -9.9007382e-001 -4.0111545e-002
  5.4620853e-001  8.0428895e-002 -2.6512579e-001  2.8872126e-001  3.7070716e-001  1.9251369e-001  1.8158054e-001  2.6682407e-001  7.3905889e-001  9.0787642e-001  2.1789181e-001  1.2919712e+000  6.1051200e-001  8.3232196e-001  3.2136677e-001 -1.0268599e-001 -2.2418460e-001  6.6952880e-002 -8.3189907e-002 -1.4954727e-001  2.0369409e-002 -7.6197914e-001 -7.6843554e-002 -1.4383183e+000 -1.7271112e-001 -8.6477748e-001  2.9653770e-001  3.3282386e-001  1.8218706e-001 -3.3036061e-001  2.6363589e-001  6.2732283e-001 -1.0529604e+000 -2.3270561e-001  6.9938089e-001  9.5101431e-002 -3.0605090e-002  7.6415116e-001  8.8083730e-001  2.9452957e-002 -4.2686825e-001 -2.6737754e-001 -4.8563309e-001 -6.8921724e-001 -2.5342976e-001  1.2708289e+000 -1.0704568e-001 -9.7498165e-002 -9.4559229e-002  1.1863240e-001 -1.2837742e-001 -1.4556551e-002  5.1235862e-001  1.1586747e-001  2.5167123e-001  4.9533252e-001  2.5424352e-001 -7.6819602e-002  2.6345200e-001  5.1989156e-001 -1.3269342e-001 -5.5385749e-001 -6.0820339e-001 -2.9095949e-001 -5.5191785e-001 -1.9555636e-001
 -2.2332023e-001  5.2652840e-001 -3.1354222e-001  7.3015982e-001  1.8916593e-001 -3.3076818e-001 -4.3481676e-001  4.3920920e-001 -1.1463286e-001  2.3426497e-001  3.7437728e-002  6.2037699e-002  9.1746869e-001  2.8868551e-001  3.2913215e-001  1.6739106e-002  1.1157000e-001  5.2716433e-002  4.5381251e-001 -1.6931973e-002 -6.0849916e-001 -5.7092165e-001 -5.2713277e-001  3.2728610e-003 -2.9318310e-001 -9.2300395e-002  5.3778505e-001  2.2345051e-001 -2.4752967e-001 -1.7164326e-001  3.6051169e-002  4.0910031e-001 -3.2246607e-001  1.8314304e-002  1.1703741e-001  4.1760446e-002  6.9308140e-001  1.2822746e-001  6.1050473e-001  4.3589422e-001 -4.7689214e-001 -3.9911499e-001 -7.6920164e-001 -4.2871003e-001 -7.4287463e-001 -9.6485791e-001  1.0165194e-001 -8.6278131e-001  1.6621743e-001 -2.0891744e-001 -3.4187812e-001  4.1613641e-001 -4.9037266e-002  3.0817765e-001  4.5130523e-001 -2.0763942e-001  1.8350777e-001 -2.4332320e-001  4.0221473e-001 -6.8103038e-002  1.4577038e-001 -1.5128341e-001 -4.6731539e-001 -1.7841443e-001  3.6081056e-001 -3.1948810e-001
  7.1492469e-001  1.3743594e-001  4.7860851e-001  7.0025022e-002  1.3107341e-001  5.3979153e-001 -1.7564462e-001  1.0388073e-001  1.4338329e-001  2.4637854e-001  3.5099708e-001  1.0539855e+000  8.0618835e-001  8.6730804e-001  2.4129623e-001  2.6083692e-001  5.7397393e-001 -6.1056478e-001  3.9081496e-001 -3.3998337e-001  2.4535852e-001 -4.0079593e-001 -9.2448951e-001 -4.5030878e-001 -4.3096998e-001 -1.0970721e-001  2.2601430e-001 -4.7819437e-001 -5.1655579e-001  6.5941947e-001 -1.0105630e-001 -4.0504758e-002  3.4491467e-002 -9.5715396e-002 -5.1602387e-001 -5.1605670e-001  1.6803459e-001 -4.4752249e-001 -3.7293870e-001 -3.1160377e-001  1.9970010e-001 -2.5245131e-001 -9.4262345e-001 -1.1808692e+000 -1.2619106e-001  1.9786576e-001  1.4107900e-001 -5.0343144e-001 -1.9524240e-001 -1.1513584e-001  4.1841150e-001  2.7451691e-001 -3.7524692e-001  4.2703068e-001  1.9181465e-001 -1.7877739e-001 -3.1069893e-002 -1.0695908e-001  1.1732134e-001 -6.8462328e-002  4.3941317e-001  3.3640488e-002 -3.5192148e-002  3.4556921e-001  3.2791765e-001  9.9015984e-002
  6.5114792e-002  1.6172710e-001  9.5431245e-001 -4.0116992e-001  1.0935316e-001  1.4417738e+000 -8.7747576e-002  4.8547024e-001  4.4195629e-001 -1.3719322e-001  5.2343703e-001  3.3557640e-001  2.3644352e-001  6.2910853e-001  1.0946311e+000  6.0072790e-001  8.4461645e-001  3.9071701e-001  1.0770991e-001 -2.0523006e-002 -1.5913121e-003 -3.1077883e-001 -5.2448342e-001 -7.4032960e-001 -4.3722323e-001 -2.8583520e-001  6.1479894e-001  3.4558214e-001  7.6368597e-001  1.6562069e+000  4.1109917e-001 -2.7893961e-001  3.0816912e-002 -3.8617743e-001 -8.9489143e-001 -4.8188277e-001  9.6043649e-001  5.5440489e-001  3.0355200e-001  6.2896199e-002  1.0014094e-001 -2.5223116e-002 -1.1376467e+000 -3.6660785e-001 -3.8955660e-001 -7.8769928e-001 -2.1285309e-001 -1.8193880e-001 -3.0913283e-002  2.5200422e-001  4.5541374e-001  6.7483432e-001  2.7963612e-002  1.5572481e-001  1.6852665e-002 -3.8686908e-001 -8.0345544e-002  9.1123625e-001  9.4039959e-001  6.8709590e-002  7.9008469e-001  6.5673543e-001 -1.1084235e+000  5.0774297e-002 -4.1037132e-001 -4.1455945e-001
 -2.5718367e-001 -4.0948002e-001  2.2331535e-001 -8.1004203e-001  9.5578072e-003  1.7737766e+000  1.3270548e+000  2.9062261e-001  1.5057283e-001 -3.0786625e-001  8.2243662e-002 -6.6054192e-001  1.3885429e-001  5.7694235e-001  3.6438736e-001  1.1353439e-001  2.3190853e-001  2.1479077e-001 -5.0475188e-002 -3.8842260e-002  4.5821880e-001  1.3484991e-001  6.0325094e-001 -9.9700088e-001 -4.6791451e-001 -3.4912818e-001  2.2310950e+000  2.1233867e+000  1.9435006e+000  2.4557189e-001  8.4980054e-001 -9.5120194e-002 -4.5591139e-002  4.8844378e-002 -2.3664096e-001  9.0098987e-002  1.2614414e-001  1.3222009e+000  1.8546629e+000  1.4886774e+000 -5.2491978e-001 -5.5567199e-001 -1.1038623e+000  1.1525145e-001 -3.2641946e-001 -5.0543086e-001 -5.1762072e-001 -9.6661032e-001  1.9675242e-001 -1.8586221e-001  4.2682779e-001  4.4644171e-001 -2.3907664e-001  3.0554266e-001  2.0384439e-001 -4.1027207e-003 -1.4770765e-001  2.2616418e-001  5.7060729e-001  1.0221709e+000  2.6323729e+000  7.4757251e-001 -1.0429504e+000  3.6507184e-001  2.5384083e-001 -9.5765953e-001
 -8.8465492e-002  6.5226224e-001  5.1050344e-001 -4.0484194e-002  7.1457569e-001  2.0140046e-001  1.2254964e+000  8.4663773e-001 -1.6942650e-001 -4.8820209e-001 -5.0569609e-001  4.2379379e-001 -1.4028610e-001  2.8330315e-002  7.7858594e-001  4.9821827e-001  3.6397495e-002 -2.0716393e-001  1.4716482e-001  8.6195422e-002  5.4267242e-002 -2.6777780e-001 -4.8318734e-001 -9.0007604e-001 -4.0522238e-001 -1.7345580e-001  1.2842514e+000  1.5692600e+000  1.8007873e+000  6.8918492e-001 -2.6798827e-001 -9.0160281e-002 -2.6321540e-001  1.4767728e-001 -3.8593377e-001 -4.7515772e-001  7.2538835e-001  1.0475714e+000  9.1865676e-001  8.5475191e-001 -7.5098350e-001 -6.6737477e-001 -1.7712859e+000 -3.6603507e-001 -5.5172993e-001 -1.6582811e-001 -7.1969408e-001 -8.2238480e-001 -1.8950278e-001 -5.5065936e-001  1.6339397e-001  8.4500469e-002 -2.8814671e-001 -2.2659832e-001 -5.8170313e-001 -2.2372692e-001 -1.8921681e-001 -3.5076629e-001  4.7998560e-001  4.7970303e-001  1.8287989e-001  1.4538420e-002 -6.7662734e-001 -1.3787447e-001 -3.9861841e-001 -1.6262772e-001
  2.1032471e-001  3.5223954e-001 -5.0317386e-001  5.6884341e-001  6.3167832e-001 -2.0865291e-001  1.8630310e+000  5.4867111e-001  3.3642150e-001 -8.6281978e-002  3.0926863e-001  1.2123562e-001  4.6154805e-001  4.7266869e-001  7.8535052e-001  8.1562624e-001  3.0603696e-001  1.5672560e-002  1.6525159e-001 -2.0790879e-001 -1.2654416e-001  1.1804786e-001  1.3860814e+000 -2.9667783e-001  1.7746121e-001  4.5064810e-001  2.5857493e-001  1.2981035e+000  3.0314818e-001  7.2451870e-001  2.5569871e-001  2.4388249e-002  8.4021333e-001  1.7081179e+000  5.2806412e-001  4.7763001e-001  8.7971086e-001  1.9542749e-001  6.1938026e-001  1.4049487e-002 -5.6989478e-001  1.9840620e-002  8.4451326e-001  9.2373943e-001  5.8642384e-001  7.2461582e-001  3.7028770e-001 -3.2994111e-001  2.8116441e-001  3.9881545e-001  7.1038720e-001  7.0182825e-001  2.5650557e-001  3.3471289e-001  1.7522864e+000  3.5581424e-001  3.1633625e-001 -1.8462062e-003  7.3930241e-001  1.3002081e+000  1.3787019e+000 -1.8149489e-001 -2.8021928e-001 -2.1312088e-001 -2.3641385e-001  1.0840824e+000
  7.9503146e-001  9.3583029e-001 -8.9200754e-002  1.0103879e+000  3.7765765e-001  1.3143346e-001  1.0602924e+000  7.2494667e-001  3.3508459e-001  9.8100402e-001  1.1029144e+000  6.1935391e-001  7.9642153e-001  9.4112833e-001  1.0697253e+000  6.8971705e-001  5.2312355e-001  4.9017495e-001  6.7473556e-001 -2.3596753e-001  1.3169551e+000  8.0063568e-001  8.8516054e-001  1.6148036e+000  5.9328116e-001  5.0667682e-001  5.7497287e-001  5.8794403e-001  5.3420942e-001  6.3139173e-001  1.0008625e+000  9.1823550e-001  1.6374094e+000  1.8626196e+000  9.2289211e-001  5.5660694e-001  8.4621972e-001 -1.4298599e-001  1.4283532e-001  5.9586770e-002  4.0525410e-001  1.8082666e-001  1.2065985e+000  5.4764910e-001  4.4046422e-001  1.4580722e+000 -3.1999883e-001  4.8156820e-001  8.2802063e-001  6.1221014e-001  6.8015483e-001  4.8754858e-001  7.0687293e-001  6.2083997e-001  1.5424368e+000  1.5793331e+000  8.2741511e-001  4.1532886e-002  8.8316970e-001  7.6695167e-001  1.2884138e+000 -1.3417270e-002  6.9152589e-001  2.5737660e-002 -2.8011531e-002  5.2087588e-001
  2.2467133e+000  1.7024514e-001  7.4041023e-001  3.9927679e-001 -1.2631218e-001 -8.2415187e-001  4.0698748e-001  9.5692206e-001  3.9382892e-001  7.5943905e-001  3.5086728e-001 -3.4245747e-001  3.5232360e-001  4.0924560e-001  1.6363088e+000  1.3444177e+000  2.4801928e-001 -2.1489415e-002 -3.9762721e-001  2.0445073e-001  6.2453102e-001  6.5879655e-001  7.1549866e-001  4.5019711e-001  3.9946589e-001  4.6242172e-001  3.3704045e-002  7.5565564e-001  1.2854891e+000  1.0429065e+000  4.6367065e-001  6.9126436e-001  2.0372796e+000  1.3416376e+000  9.2454298e-001  7.7516113e-001  6.3981683e-001  1.0904997e+000  5.7259860e-001  1.1665626e-001  9.7066468e-001  6.1061452e-001  9.6190577e-001  1.3661251e+000 -3.4120640e-002  1.2007793e+000  1.1015271e-001 -1.3043057e-001 -1.5593089e-002  5.7051095e-001  8.2735223e-001  1.1429396e+000  4.9416553e-001  1.1761513e+000  8.7868830e-001  1.9092973e+000  8.4080460e-001  8.9901868e-001  9.0629086e-001 -1.8260200e-001  3.6577853e-001  2.2464252e-001  4.2033438e-001  1.6795570e+000  8.7198265e-001  1.5555812e+000
  3.8513004e-002 -7.5573536e-001 -1.7313669e-001 -4.5457530e-001 -1.8864412e-001  4.2171262e-001 -2.1073983e-001  1.8064617e-001  1.0600910e-001  1.6182138e-001  3.2605662e-001  1.2396535e+000  1.5596606e-001  3.7202612e-001  1.6916412e-001  2.1318938e-002  2.4936190e-001 -3.1787157e-001  1.3556667e-001  7.2868693e-001  1.6020608e+000  4.1985778e-001 -1.6070814e-001 -9.3121613e-002  4.7437701e-002  2.5646896e-001 -3.3470601e-001  5.0039696e-002  6.4863692e-001 -1.2114555e-001  7.7047706e-001  4.6636833e-001  8.9367528e-001 -1.1552373e-001  7.9446747e-002  3.7423608e-001 -7.4769776e-002  6.5041249e-001  2.6712645e-001  1.2133552e-001  3.3301313e-001  1.6230400e-001  1.7826399e-001  3.1825810e-001  1.7378290e-001  8.5988776e-001  5.1139975e-001  7.5345731e-001 -3.5998988e-001 -3.6286367e-002  6.2833898e-001  6.7324799e-001  3.1833769e-001  2.3936803e-001  5.9353010e-001  1.1955247e+000 -9.0214089e-002  1.9778670e-001  2.6640189e-001 -2.8339106e-001  9.4797199e-001 -5.4837078e-002  2.8310311e-001  3.2940729e-001  4.2521219e-001  7.8877809e-002
 -6.7369740e-002 -1.9366998e-002  3.3347559e-001 -4.0552736e-001 -7.2325609e-001  8.3056834e-001 -1.5295402e+000 -1.2210960e-001 -2.7435395e-001  7.6643206e-002  6.3527893e-001 -1.9540825e-002 -4.4099425e-001  6.1741905e-002  6.4767060e-002 -3.1478958e-002  3.4451172e-001  1.9561156e-001  1.4383169e-001  6.3244434e-001  1.3821696e-001 -2.9313442e-001  3.2937264e-001  2.7694935e-001  7.1673205e-002  7.9764391e-002 -2.5002285e-002  6.6889469e-001  5.6464256e-001 -2.3388301e-001  6.8193683e-001  9.8440279e-001  1.2369606e+000  1.2353133e+000  6.9891116e-001  5.2271831e-001  3.6004270e-001  6.6289896e-001  2.7491101e-001 -4.4260908e-002  1.8319245e-001  2.4718386e-001  2.6004422e-001  3.7482402e-001  4.3335962e-001  7.7209207e-001  1.5235615e+000 -4.4840201e-001  8.4682736e-001  7.6790908e-001  5.4937127e-001  6.2625760e-001 -7.2787105e-002  4.2897152e-001  5.9569161e-001  1.0907917e+000  1.7021721e-001  2.5468922e-001  1.1597422e+000 -1.3034066e+000  1.2752655e+000  2.0791935e-001 -1.7750349e+000 -2.1793546e-001  1.4157502e+000  1.0010010e+000
  3.1822378e-001  8.5640885e-002  1.7831126e+000  7.8797915e-001 -3.6378624e-001 -8.6686245e-001 -1.2431294e+000  1.8454358e-001  1.7407052e-001 -4.4555145e-001 -3.4005316e-001  1.0479492e+000  7.5930981e-001  4.2904770e-001 -4.0938337e-001 -2.5015292e-001  3.2827627e-001 -3.5380680e-001 -5.7948565e-001 -2.5120566e-001  5.1068602e-001  2.4039131e-001 -2.4531477e-001  1.7885320e-001 -4.8568136e-001  2.4243284e-001 -5.8805298e-001 -1.0270891e+000 -4.5469044e-001 -9.7832848e-002 -3.6683911e-001  1.9245947e-001  4.2927435e-001  1.8753911e-001  2.6532367e-001 -1.7130008e-001 -9.5376463e-003 -5.4319269e-001 -1.3386503e+000 -1.0035564e+000  6.4300234e-001  1.5163160e-001  3.8044847e-001 -2.9749871e-001  6.7283062e-001  1.7166222e+000  7.0746151e-001 -2.9333700e-001  1.5433614e-001  2.2283784e-001  6.2979148e-002  3.3411727e-001  6.2188007e-001  5.1259553e-001  1.1448480e+000  6.5844695e-001  2.5039380e-001  4.0876721e-001  6.5837521e-001 -1.1560498e+000  1.3216806e+000 -1.4280502e-001  4.8643772e-001  2.9440831e-001  6.9649915e-001  4.2168637e-001
 -3.8436731e-001  4.5280776e-002  8.4780974e-001  2.7601112e-001 -7.2959491e-001  3.0701179e-001 -1.0703726e+000 -4.0428278e-001  1.0498106e-002  3.4050153e-001 -4.5211861e-001  1.6836704e-001  2.2339973e-001  8.4699392e-001 -6.0995095e-001 -5.5508089e-001  2.1397567e-001 -5.0424008e-001 -1.2072672e-001  1.3477637e-001 -1.3632660e-001  3.2176299e-002 -5.8724400e-001  5.5293125e-001  2.7674301e-002  1.2712721e-001  1.0842827e-001 -3.6604193e-001  3.0934152e-001 -1.4687935e-001  1.0824405e+000  7.5799249e-001  2.7684277e-001  4.5413737e-001  8.1367616e-001  9.2302238e-001  7.3814768e-002 -4.6992352e-001 -3.2806288e-001  3.4954553e-001 -1.3710327e-002  5.1929355e-001 -1.8093609e-001  4.6622615e-001  3.1770193e-001  6.7273415e-001  1.0726165e+000  4.9293077e-001  4.3929528e-001  9.4982027e-001  1.4425063e-001  5.2892343e-001  1.5075509e+000  7.8679354e-001  2.5507599e+000  1.0896296e+000  1.0998082e+000  5.2905670e-001  1.1420993e+000 -5.3030323e-001  1.8719185e+000  1.3671824e-001  5.6529014e-001  8.2399777e-001  6.1691334e-002  6.2059358e-001
  1.4776669e+000  9.5281395e-002 -7.7608158e-001 -5.1908585e-001  1.1039824e-001  1.3873328e+000  5.1776131e-001  2.3504023e-001 -2.9519122e-001  3.7729736e-001 -5.9773698e-001  2.8128848e-001 -1.8717452e-001  2.0362925e-001  5.0212070e-001  7.0794463e-001  3.0188771e-001 -4.3759057e-001 -5.0699524e-001  1.1858460e-002 -2.9512337e-002 -5.4761348e-001  8.3571461e-001  6.1330017e-001  5.3689759e-001  2.3600846e-001  4.8281335e-001  6.8954586e-001  1.0494169e+000  6.5910628e-001  5.7052704e-001  3.8774361e-001  5.8360040e-001  7.7296318e-001  1.4263877e+000  9.6452025e-001  1.0032946e+000  1.4202077e+000  1.1783906e+000  1.2796393e+000  7.8080286e-001  1.0992179e+000  1.1454221e-001  1.1709817e+000  6.3602585e-001 -1.0737114e-001  5.0491200e-001  2.6151210e-001  4.5967438e-001  1.7554505e+000  9.1593614e-001  3.6259864e-001  9.8324267e-001  1.0836019e+000  4.9625968e-001  9.2979306e-001  1.6845206e+000  6.3079230e-001  9.8592235e-001  1.3455566e+000  9.8982397e-001  6.8819610e-001  6.1222356e-001  6.2582329e-001  2.7458371e-001  9.6705535e-001
 -2.4629782e-002  6.2582764e-001  4.9159752e-001 -4.8375651e-001  4.5550513e-001  1.2715803e-001  7.0920914e-001 -5.0901344e-001  1.5934137e-001 -1.5284569e-001  3.1941721e-001 -3.8085727e-001 -5.6716972e-001 -2.7293786e-001 -2.0043235e-001 -2.6171941e-001  8.1075034e-002  2.3422845e-001  9.9291676e-002  4.7988887e-001  4.8870605e-001  3.2721668e-001  8.1303204e-001  1.4624136e-003  7.7915310e-001 -3.1740367e-001 -1.4810388e-001  7.6564400e-001  4.3470750e-001  5.9342602e-002  6.6719413e-001 -1.0767007e-001  1.0237368e+000  3.8592425e-001  3.1319154e-001  5.2164763e-001  1.1353476e-001  3.6306747e-001  4.7627908e-001  1.8683067e-001  3.1342651e-001  5.8224204e-001  4.9129534e-001  5.8039259e-001  3.9096426e-001  5.5267100e-001  6.1415006e-001  3.6789062e-001  5.9540952e-001  8.5544117e-001  3.3283667e-001  1.0353468e-001  2.1556347e-001  3.0813758e-002  1.1350920e+000  2.8080884e-001  1.3246153e-001  1.2184012e-001  8.1070125e-002  9.7393994e-001  7.6335238e-001  8.3492350e-001 -3.1760374e-001  9.2737080e-001  1.0509585e+000  2.1068243e-001
  2.3728458e-001  4.1800447e-001  2.3272157e-001  2.9452355e-001  4.5384400e-001 -3.4404890e-001  8.2014598e-001 -2.7860526e-001 -1.3814874e-001  6.5686308e-002 -4.6018966e-001 -7.0957334e-001 -8.0586113e-001  5.7516479e-002 -1.0907764e-001 -7.6268522e-002  3.5588741e-001  2.7530005e-001 -2.9149774e-001  3.8179971e-001 -4.6764031e-001  7.2439810e-001  9.6270789e-001  9.3717476e-001  9.1086411e-001  6.9329719e-001 -2.5688674e-001  2.5650726e-001 -2.8993966e-001  2.5670476e-001 -7.3530060e-001 -8.5231975e-001  1.3621566e-001  5.5968056e-001 -8.1076350e-001 -3.3131584e-001  4.3593113e-001  2.6613026e-001 -1.6427820e-001 -2.9803133e-001  9.3189395e-002  6.5001050e-001  1.5278252e+000  2.1898254e-002  1.0378285e+000  4.8250784e-001  4.9110416e-001  4.8985084e-001  2.9500788e-001  6.8330209e-001  2.6989055e-001 -1.4752192e-001 -1.3171478e-001  1.4970588e-001  5.8766048e-001 -1.6416886e-001  6.6951328e-001 -6.1557228e-002 -1.4340610e-001  2.5468586e-001 -9.6723459e-001  5.6637319e-001  2.7694363e-001  4.8264570e-001  9.8507460e-001 -7.3929005e-001
 -1.6457867e-001 -9.2046081e-001 -1.7337703e+000  2.0672509e-001 -1.2457062e-001 -1.5181480e+000  9.9425324e-002 -6.2302961e-001  1.5686427e-001 -4.9989622e-001 -9.5687741e-001 -4.1288820e-001 -5.3302490e-001 -1.2826296e+000 -8.1317522e-001 -7.7852933e-001  2.6473991e-002 -2.1431823e-001 -8.8848614e-001  1.3982169e-001 -4.2856870e-001  5.1438621e-001 -4.3623804e-001 -4.6076197e-002 -3.0797405e-001 -2.4729741e-001 -2.6016745e-001 -1.3122782e-001 -1.5372506e-001 -8.6248751e-001 -9.8758828e-001 -1.2739056e+000 -3.5091829e-001 -9.1803554e-001 -1.3301008e+000 -8.5664026e-001 -4.8262562e-001 -4.6871519e-001 -2.2518663e-001 -7.5898391e-002  1.1918110e-001 -1.5163481e-001  1.0766468e+000 -8.5130824e-001 -4.4623822e-001 -8.6012777e-001 -8.4512939e-001 -5.1601750e-001 -3.6222315e-001 -7.0166264e-001 -3.3800091e-002 -6.1120262e-001 -9.6023985e-001 -7.0073368e-001 -5.7453619e-001 -1.2566203e+000 -1.4891779e-001 -5.3520449e-001 -6.3901694e-001  2.1365309e-001 -1.9677281e+000 -2.0374105e-001  7.1413544e-001 -1.1616953e-001 -3.8014770e-001 -6.8937154e-001
 -7.0873547e-001 -3.6257785e-001 -4.3095456e-001 -8.6113341e-001 -3.2304639e-002  5.3895806e-001 -1.0639545e-001 -3.6427100e-001 -2.6367117e-001 -4.4064407e-001 -5.6878735e-001 -5.3480822e-001 -6.9698595e-001 -5.5397383e-001 -3.0384093e-001  1.2884977e-001  1.5430896e-001  6.9286343e-001  1.6547363e-001  2.1828275e-001 -2.8329125e-001 -2.5714897e-001 -2.4634673e-001  1.7072552e-001  2.6179679e-002 -8.4050835e-002  8.1914719e-002 -3.3878646e-001 -2.9773750e-001 -5.1418365e-002 -1.0591162e+000 -7.5927878e-001 -9.5750817e-001 -5.1994532e-001 -1.1854718e+000 -8.3611168e-001 -6.1971438e-003 -4.1382215e-001  7.8975558e-004  2.6339241e-002  1.9054076e-001  1.2439013e-002 -6.5203977e-001  2.6268132e-001  8.7821498e-002 -1.8390679e-001 -4.4368379e-002  6.4861453e-001 -1.9141158e-001 -2.1338779e-001 -8.0913552e-002 -4.9150591e-001 -2.0680133e-001 -4.7284827e-001 -7.6457887e-001 -7.6815450e-001 -8.6563837e-001 -3.4694608e-001 -6.1164685e-001  2.9302676e-001 -2.0601304e-001  5.3050993e-002  7.2136005e-002  3.5766821e-001  2.9609850e-002  1.2494342e-002
 -1.2241105e+000 -5.1698080e-001 -1.9286398e-001 -8.2000351e-001 -4.7755620e-001 -5.6510488e-001 -6.4541744e-001 -1.0174563e+000 -6.6056605e-001 -8.6213749e-001 -1.2649491e+000 -5.3696146e-001 -7.9237997e-001 -1.0972852e+000 -1.3436971e+000 -6.3890713e-001 -6.9824745e-001 -3.4271137e-001 -3.8203966e-002  9.6880754e-002  1.1257623e-001  3.3996627e-001  1.2809330e-001  2.0158509e-001 -3.1061771e-001  3.1656622e-001  2.2189026e-001 -1.1893509e+000 -3.3465491e-001 -8.8246912e-001 -5.7900707e-001 -1.2978601e+000 -1.5342352e+000 -1.4725098e+000 -1.6322383e+000 -1.0540807e+000 -1.2040618e+000 -6.7835023e-001 -6.4942843e-001 -2.8300362e-001 -2.0338815e-002 -3.9425399e-001  1.4190525e-002 -6.8929864e-001  2.3183251e-001 -7.6675003e-003 -3.1525182e-002  6.0016482e-001 -6.0761843e-001 -4.3104145e-001 -4.9079518e-001 -1.7789999e+000 -6.3138293e-001 -1.1028120e+000 -7.4610688e-001 -1.5276651e+000 -1.5110958e+000 -2.2666215e-001 -1.7298432e+000 -5.4211944e-001 -1.5902912e+000 -2.5749195e-001  3.9769949e-001 -3.1961291e-001 -4.4059123e-001 -1.5614092e-001
 -1.1342767e+000 -5.7278664e-001  7.5381087e-001 -5.6469285e-001 -2.1111646e-001 -1.5925396e+000 -1.2148560e+000 -3.0906301e-001 -4.7744920e-001 -3.5427031e-001 -1.6590905e-001 -9.0863745e-001 -1.0967523e+000 -9.9544860e-001 -9.6557587e-001 -2.6902955e-001  6.3431042e-001 -5.7287186e-003  7.9480209e-001  6.2484749e-001 -8.3152410e-002  7.0080419e-001  7.1049467e-001  6.2951692e-001  4.7651880e-001  2.7273258e-001  4.8755220e-001 -4.3981182e-002  7.5244779e-002 -2.2239990e-001 -2.5105626e-001 -2.2890756e-001 -7.7146123e-001 -1.0570496e+000 -5.5365067e-001  2.6802052e-001 -5.8751774e-001  3.8365900e-001  5.5155444e-001  5.6751051e-001  3.9091679e-001  2.1572086e-001  5.4385895e-001  6.1272041e-001  9.9962665e-002 -1.8226978e-003  9.5329533e-002  1.2385152e+000  4.1125473e-001 -1.8033708e-001 -5.1599269e-001 -1.1007411e+000 -5.1038252e-001 -9.8270929e-001 -1.9291472e+000 -4.8355186e-001 -8.8126285e-001  1.3703447e-001 -1.1167637e+000 -5.7259637e-001 -1.0461231e+000  9.4056762e-002  9.4152266e-001  1.2893615e-001 -1.3368999e+000  6.6166695e-001
