# Supplementary material for: Resting-State Temporal Synchronization Networks Emerge from Connectivity Topology and Heterogeneity
Source: PLoS Comput Biol. 2015 Feb 18;11(2):e1004100. doi: 10.1371/journal.pcbi.1004100 (PMC4333573; doi:10.1371/journal.pcbi.1004100)
Supplement: S1 Dataset — Each volunteer underwent two scanning runs (blocks). For each recording session (subject and run), BOLD time series were averaged over the corresponding 66 brain regions of the brain atlas. Each file subXblockY.txt contains the time series of all 66 brain regions from subject X and run Y. The labels of the brain regions are contained in file ROIs_Labels.txt. (ZIP) [file pcbi.1004100.s006.zip › DataSet S1/subj24_block1.txt]

 -3.0124417e-001  5.9728084e-001  2.9431849e-001  7.0672119e-001 -2.9224864e-001 -1.4245875e+000 -3.5477296e-001 -5.9551941e-002 -2.3130484e-001  3.7548992e-001 -3.4335029e-001 -3.3687458e-001 -1.1634536e-001 -7.1288150e-001  5.0240071e-002 -2.0844435e-002 -7.7098730e-001 -4.5912397e-001  8.9683418e-002  1.7590297e-001  1.9453835e-001 -2.4941274e-001 -1.4097840e+000 -2.6285679e-001 -3.3540885e-001  3.2947463e-002  9.0583621e-002 -7.7054662e-002  9.7673746e-002 -1.0059718e-002  1.4107164e-001 -6.2335672e-002 -6.3328154e-001 -8.4307727e-001 -5.5399542e-002 -3.8835981e-001 -2.6539668e-001  7.7195627e-001 -4.2765788e-001 -3.5338776e-001 -7.8217081e-002 -5.3785500e-002 -1.4043850e-001  9.7958723e-001  2.4974179e-001  2.2985369e-001 -1.0931417e-001  9.3599832e-001 -5.2076360e-001 -4.7844401e-001 -4.3015282e-001  6.2148974e-002 -7.3408262e-001  1.4852328e-001  9.3862972e-001 -5.5836925e-001  5.0452344e-001 -2.0210733e-001 -4.1470480e-001  1.8158503e-002 -6.0006889e-001  9.3173387e-002  1.1041287e+000 -5.0268535e-001  8.4045621e-001  7.1761289e-001
 -5.3581283e-001  2.4371841e-001 -5.1793957e-001  8.6311103e-001  1.5740460e-001 -7.6883590e-001  5.8562732e-001 -9.2334303e-002 -1.4317638e-001 -2.8386113e-001 -6.6293214e-001 -2.7825437e-001  7.0105058e-002  3.5410790e-002 -1.7279139e-001 -5.8654781e-001 -1.7335887e-001 -1.7544562e-001 -9.4501985e-002 -8.2503706e-002  3.2842094e-002 -4.2487635e-001 -8.5280087e-002  2.0269211e-001  5.9231842e-002  1.4181774e-001 -9.1114277e-002  2.6788444e-001  2.5221505e-001  8.8746820e-002 -2.8874745e-001 -3.8391676e-001 -1.5857393e+000 -1.4023449e+000  4.5732379e-002 -2.0783610e-001 -3.0372201e-001  1.0999091e+000  3.7801815e-001 -3.0112163e-001  4.9589565e-001 -1.1363592e-001  1.7402263e+000 -3.4708633e-001  5.0134099e-001 -2.0354829e-001  5.7332289e-002  1.1577946e+000 -4.9873626e-002  3.6701702e-001 -3.1278543e-001 -1.7663033e-001 -6.3696369e-001 -2.4246002e-001  5.5058597e-001 -5.0275488e-001  4.7655417e-001 -5.1135383e-001 -2.6272741e-001  4.2643187e-001 -1.8819645e+000 -5.0870208e-001  1.4598622e+000 -8.1017394e-001 -1.5343645e-001 -4.5962020e-001
 -3.8706426e-001 -4.8731879e-001 -2.4252494e-001  2.4862696e-001 -3.3893967e-001 -6.6740192e-001  4.8860477e-001 -3.9106404e-001  3.3024375e-002 -2.8250623e-001 -6.0180123e-001 -2.4891872e-001 -6.5264540e-002 -9.7166300e-002 -4.5537749e-001 -2.7644948e-001 -6.5874517e-001 -3.7126738e-001  6.0350524e-001  1.1697262e-001  2.5940187e-001 -1.1297565e-001  1.3203896e-001  6.3969992e-001  1.9880356e-001  1.2237500e-001 -1.7602628e-001  5.0345608e-001 -2.9372055e-001 -2.6111833e-001 -5.7724720e-003 -6.2346083e-001 -5.6238886e-001 -7.6622929e-001  2.9879207e-002  4.0411728e-001 -5.0610615e-002 -5.9768222e-003  3.3781712e-001  1.8701427e-001 -1.2661486e-001  7.2580155e-001  7.3512941e-001  2.8183899e-001  2.4236138e-001  4.8114961e-001 -2.3154753e-001  2.6459824e-001  1.2065616e-002  7.9523177e-001 -3.2440738e-001  2.8723590e-001 -5.1881292e-001  1.1705343e-001  3.5356400e-001 -6.5385242e-001  3.7000198e-001 -3.2847392e-001 -6.5659823e-001  1.4093230e-001 -1.3531332e+000 -4.7366672e-001  1.0139420e+000 -4.3129664e-001 -1.2948919e-001  8.4469210e-001
  9.7910749e-001 -3.5330466e-001 -2.6628032e-001 -3.5684283e-001 -5.2137677e-001 -4.7627311e-001  1.8681101e-001 -1.8424710e-001 -1.8538955e-001 -7.3873759e-001 -3.9827378e-001 -5.6015025e-001 -3.0256984e-001 -2.6171748e-001 -2.9052464e-001 -3.5548954e-001 -5.3920178e-001 -1.2428933e-001 -6.8409478e-001 -5.5016909e-001 -6.0132655e-001 -4.4370248e-001 -1.1527390e-001 -4.5105777e-001  3.1160824e-001 -4.5667784e-001 -1.8767105e-001 -1.2059426e-001 -4.4651736e-001 -3.1772547e-003 -7.3323341e-001 -6.9671566e-001 -6.5088460e-001 -3.3873817e-002 -1.9811174e-001 -4.1034938e-002 -1.9400047e-002  9.1855873e-002 -4.1900753e-001 -2.5525206e-001  3.2968405e-001  4.7527815e-001 -1.8031392e-001  1.3459744e-001  3.9313436e-001  1.1550344e-001 -5.3809074e-001 -4.3533910e-002 -1.2811868e+000  6.0652112e-002 -1.9961133e-001  1.6373229e-001 -3.9988797e-001 -2.8905604e-001  1.9664875e-001 -1.3086085e+000  9.4154410e-002 -4.4843672e-001 -4.5981876e-001  1.2842156e-001 -2.6341365e-001 -1.0267049e+000  5.4168949e-001 -2.4574953e-001  6.7995564e-001  1.1372064e+000
 -3.2547781e-001 -7.8915798e-001 -5.7755585e-001  2.7292569e-001 -2.4348761e-001 -1.0930160e+000  9.4393317e-001  1.2427242e-002  1.0228367e-001 -8.8704288e-001 -3.9468214e-001 -5.7619652e-001 -1.4109570e-001 -1.4625840e-001  3.0410676e-001 -3.6053350e-001 -3.4694856e-001 -7.6081079e-001 -4.2846837e-001 -1.6395180e-001 -4.2110970e-001 -7.4585346e-001  5.1614196e-002  9.5176662e-002 -4.1465361e-001 -5.5792176e-001  4.6446854e-002  8.9416573e-002  3.5786187e-002  2.9373419e-001 -3.0200748e-001 -6.1465069e-001  1.0810035e+000  2.6701420e-001 -5.1911065e-001  1.9143774e-001  2.7613899e-002 -5.3574085e-001 -6.4489111e-001  2.4409590e-002  3.9260591e-002  1.8566259e-001  1.6804007e-001  6.3399273e-001 -1.7706306e-001 -4.2983489e-001  2.0699368e-002  1.0488979e-001 -9.8622725e-001  4.2779115e-001 -6.0200824e-003  2.6504486e-001 -5.8122356e-001 -2.5252623e-001  1.9631468e-001 -5.7931447e-001  3.5262325e-001  2.7333689e-001 -5.0956611e-001  9.5980174e-001 -5.1367396e-001 -2.4549347e-002  1.2246349e+000  1.1807414e-001 -1.0405047e-001  2.1542234e-001
  1.3405183e-001 -3.9549688e-001 -1.0848353e+000  5.5900936e-001 -3.2973079e-001 -8.6067166e-001  3.2748556e-001  1.3385784e-001  1.8908550e-001 -5.3279125e-001 -6.0383243e-001 -1.1362116e+000 -1.6040978e-001 -7.5638427e-001  9.8410617e-002 -1.1872336e-001 -2.9792030e-001 -3.4960304e-001 -1.1574233e+000 -7.9867245e-001 -4.2963325e-002 -7.1962981e-001 -2.5995929e-001  2.4731851e-001 -4.2630911e-001 -3.3070596e-001 -5.9902550e-001 -4.1972307e-002  1.1290000e-001 -1.7781211e-001 -2.8281396e-001 -4.2020663e-001 -9.9344494e-001 -1.6424986e+000 -8.4815754e-001  3.3323757e-001 -6.8129055e-001 -2.9429972e-001 -7.1412358e-001 -5.2501480e-001 -5.4211191e-002 -1.7923458e-001  1.5277645e+000  8.9568810e-002 -2.4152101e-001 -5.8860626e-001 -6.0972023e-001 -5.1631616e-001 -3.4373537e-001 -6.5568173e-001  9.5579579e-002  8.0755317e-002 -7.3345863e-001 -7.9949670e-001 -1.4184493e-001 -8.4381903e-001 -3.6010730e-002 -4.1931446e-001 -6.3393188e-001  2.4509173e-001 -9.6305333e-001 -4.0682182e-001  7.0139583e-001 -3.4187174e-001 -8.3933988e-001  3.7039927e-002
 -7.0059152e-001 -5.5844290e-002 -9.1418679e-001  4.3081518e-001 -1.8185652e-002 -2.1510986e-001  5.5884568e-001 -4.8644920e-001 -1.8451603e-001 -7.3446638e-001 -5.6274032e-001 -9.1091722e-001 -3.4460972e-001 -4.2538140e-001  2.8106682e-001  8.2894079e-002 -5.4911782e-001 -3.4020394e-001 -6.6912653e-001 -6.0937480e-001  4.9085729e-004 -1.1231122e-001 -8.6657451e-001 -7.3620819e-001 -5.2106928e-001 -3.2693173e-001 -1.4339257e-001 -5.2159877e-001  3.7679180e-001 -3.4322458e-001 -2.0073257e-001 -4.3703305e-001 -4.5556848e-001 -5.6174855e-001 -3.6798025e-001  1.7568600e-001 -3.9871216e-001 -3.8901525e-003 -2.5635505e-002 -4.2882989e-001 -1.9486626e-001 -1.0395830e-001  3.0166679e-001  7.1873972e-003 -1.9746290e-001 -4.8736503e-001 -3.3447245e-001 -4.3010000e-002 -2.0507528e-001 -3.5581603e-001  1.7784968e-001  3.0396362e-001 -2.3699278e-001 -1.0633677e+000 -9.1124383e-001 -3.5956393e-001 -2.8695972e-001 -5.4680862e-002 -3.0367287e-001  1.9510174e-001 -3.2772045e-001  1.2930906e-001  7.1178159e-001  8.4161195e-002 -1.9437652e-001  3.8898069e-001
 -1.9657819e-001 -2.6277951e-001 -3.9538844e-001  1.6408085e+000  2.6513327e-001  3.7382019e-001  9.1624745e-001  1.7020080e-001 -6.4818176e-002 -9.0492704e-002  7.6999768e-002 -3.2631386e-001 -1.4516491e-001 -2.7083254e-001  6.6719387e-001  2.9814560e-001  5.9951035e-002 -5.0707182e-001 -6.3919552e-001 -3.4524512e-001  1.2524618e-002 -1.8693865e-001  1.5122710e-001  3.7090743e-001  2.6766936e-001  2.4333589e-001  7.1908838e-001  7.9114066e-001  1.4558128e+000  3.0124442e-001 -1.1826765e-001  1.6824015e-001  4.1575072e-001  2.4344792e-001 -5.3308469e-002 -3.1506036e-001  2.3407659e-001  8.7250716e-001  9.6661792e-001  4.8861059e-001  5.3361590e-001  1.2686426e-001  5.9171887e-001  7.0548032e-001 -7.4030619e-002  4.4041770e-001  3.3120341e-002 -1.3432180e-001 -3.6262966e-001  4.7352966e-001  4.0434511e-001  7.6876254e-001  2.5101747e-001 -2.1131696e-001 -1.1240923e+000 -1.5409298e-001  2.7762680e-001  2.5125081e-001  1.8199357e-001  8.1684279e-001  8.0004395e-001  1.0900037e-001  8.9348557e-001 -8.7259278e-003  4.4767608e-001  6.9660387e-001
  6.7132135e-001 -1.4526056e-001 -8.9578100e-001  1.4195446e-001  3.2710272e-001  6.7380450e-001  1.3185794e+000  3.7224596e-001  3.4280527e-001  9.8589083e-002 -2.7604779e-001 -5.0835848e-001  9.8374599e-002 -5.8655487e-002  3.6932344e-001  2.6515306e-001 -2.0404590e-001 -3.4323203e-001 -2.6390963e-001 -4.7027858e-001  1.8446283e-001 -5.0842944e-001  6.3975945e-001  2.5959649e-001 -1.1844025e-001 -9.7644600e-002  1.6743331e-001  6.3361535e-002  4.0113593e-001  1.9732720e-002 -9.2439029e-003  1.4744515e-001  7.2163045e-001  3.3984102e-001 -5.2126785e-001 -4.6594101e-001  2.6515186e-001  1.1837457e-001  1.0159881e+000 -3.8058651e-002 -8.4204593e-001 -4.4454435e-001 -5.0801628e-001  6.4075677e-001 -1.7345739e-001  9.6458090e-002 -3.5998329e-001 -5.4703487e-001 -7.2783477e-001 -3.6715903e-001  3.0105080e-001  4.5822184e-001  3.3659547e-002 -1.5736206e-001 -9.2858334e-001 -7.6235997e-002 -2.0250882e-001  3.0950862e-001  4.3786874e-001  1.5143225e+000  1.0586641e+000  7.2814610e-002 -3.4825062e-001 -1.3133457e-001 -4.3960739e-001  1.0856485e+000
  3.6500614e-001 -3.3929641e-002 -5.9415844e-001  6.3781109e-001  5.6195581e-001  8.2878606e-001  1.0123311e+000  7.2726525e-001  2.0939366e-001  1.9269344e-001 -1.2086791e-001 -7.9753164e-002  1.8110953e-001  3.0504966e-002  7.0395839e-001  6.8158954e-001  1.5646617e-001  4.2218792e-001  3.3429425e-003 -1.9836731e-001  5.9073334e-001  1.8920694e-002  1.4252993e+000 -3.6158140e-001  3.9881480e-001  2.0734605e-001  5.5848757e-001  8.7513686e-002  4.5278417e-001  4.3548152e-001 -2.7753761e-001  9.2624373e-002  1.1275598e+000  4.4937936e-001 -1.0629838e-001 -5.9887876e-001  4.6925805e-001  3.6305936e-001  6.9313737e-001  2.8266505e-001 -1.9185401e-001  3.3195220e-001 -5.6340367e-001  7.5827493e-001 -6.6360739e-001  3.1274297e-002 -3.0869500e-001 -3.3822808e-001 -1.1700435e-001 -3.6213994e-001  6.7629135e-001  4.2085622e-001  1.8302612e-001 -2.8182608e-001 -8.1224376e-001 -5.1780492e-002 -2.3993945e-001  7.8955364e-001  1.7511229e-001  9.9159083e-001  6.8382846e-001  9.9263745e-001 -4.0865528e-001  5.1032254e-001  8.5617061e-002 -7.1219630e-002
  1.3402976e+000  1.3990144e+000  5.1926426e-001  5.3796557e-001  1.4982843e+000  6.2539394e-001  1.1332170e+000  8.5652557e-001  7.2759733e-001  9.4186451e-001 -4.1828278e-001  3.7258988e-001  7.1140497e-001  4.5254037e-001 -1.9693702e-001  1.6703074e-002  1.3279240e-001  7.2447822e-001  3.8697383e-001  1.9442641e-001  5.3082709e-002  1.2162294e-001  7.3731639e-001  4.5921276e-001  7.4335284e-001 -4.7707909e-002  7.4696754e-001  2.8363712e-001  8.2662719e-001 -4.4077408e-002  2.6246073e-001  7.4538544e-001  7.7014225e-001  8.2979498e-001  8.1366038e-001  8.5082174e-001 -2.1483485e-002  9.8493367e-001  2.3500605e-001  8.3055303e-001  3.7148802e-001  4.3818310e-001 -2.3840325e-001  5.0962675e-001 -2.6677718e-001  1.1898303e-001 -2.0126518e-001 -1.8883108e-001  3.1369084e-001 -3.3157057e-001  1.1333045e-002 -3.7408034e-001  7.1860033e-001  4.4183942e-001 -2.6895704e-001 -2.5466501e-001  6.3737023e-001  3.8937027e-001  3.8191558e-001  1.1925240e+000  1.1623084e+000  8.1104314e-001 -6.3135891e-001  3.1206387e-001 -3.3925482e-001  7.8849485e-001
 -1.1039891e+000  2.9425380e-002 -1.1423451e-001  9.3535108e-002  4.8987121e-001  4.5211804e-001  2.4909364e-001  2.4400693e-001 -9.1013881e-003  8.6293455e-001  3.5689456e-001  8.9029969e-001  2.3472320e-001  4.6434695e-001 -5.5636118e-001 -5.3135653e-001 -8.9277329e-002  6.9980432e-001  9.8337512e-001  4.2568268e-001  4.6741439e-001 -1.6233397e-002 -6.5075920e-001  4.3377513e-001  9.0810663e-002 -2.2511099e-001 -2.4852058e-001 -3.4963519e-001  6.7046703e-002 -4.1192257e-001  2.9094798e-001  6.2169508e-001  5.4325272e-001 -2.1368614e-003  5.1871409e-001  8.3845563e-001 -4.8531697e-001  4.5782894e-001  7.1880367e-001  2.3483700e-001 -6.5154840e-001 -3.8980803e-001 -4.2702207e-001 -2.1732790e-001 -7.2280616e-001  1.7564676e-001 -2.5633208e-002  1.8809817e-001  1.3824410e+000 -6.1976811e-001 -1.8681725e-001 -7.9136573e-001  4.5873890e-001 -1.1615953e-001 -1.9397505e-002  7.8269240e-001 -2.3972887e-002  2.3202160e-001  2.6087958e-001  2.9453818e-001  4.0629753e-002  8.2772076e-001 -1.2638417e+000  3.6945901e-001  4.2307270e-002  5.8099388e-001
  9.3128513e-001 -6.2584810e-004  1.1113033e+000  3.7234186e-001  3.2518183e-001  5.4117816e-001 -4.1732691e-001 -1.3575397e-001 -4.0029253e-001  5.8145490e-001 -4.6078174e-002  1.9665246e+000  3.7733043e-001  8.9524289e-001 -6.8389347e-001 -2.3297642e-001  6.8303797e-001  2.1052535e-001  9.2913096e-002  1.3990614e-001  3.4370351e-001  5.6931775e-001 -7.9676471e-001  7.5174586e-001  1.9656524e-001  8.2661210e-001 -1.7977366e-001 -5.2755518e-001 -6.3531555e-001  9.7087681e-002  2.0289960e-001  8.2235262e-001  4.0814939e-001  3.8621741e-001  1.0799932e+000  6.0095745e-001  4.1625030e-001 -1.7556087e-001 -9.8323125e-002 -5.1987095e-001  3.0130529e-001  4.7573167e-002  4.5023810e-001 -2.5174176e-001 -2.6515828e-001 -8.6057574e-002  6.3586422e-002 -2.5111056e-001 -8.3260511e-002  6.2789612e-001  2.6893932e-001 -1.4754282e-001  7.5320205e-001  9.4810455e-002  1.3414211e+000  5.7816444e-001  1.5578400e-002 -1.3781277e-001 -1.5206348e-001 -1.9251419e-001  9.3030925e-001  2.0347125e-001 -4.0500978e-001  5.3904320e-001  2.1444517e-001 -3.4187957e-003
  5.8232192e-001  2.7019058e-002  1.8590015e-001  4.7956412e-001  1.9488990e-001  1.0626295e+000  3.4409816e-002  1.9429611e-001 -2.4672940e-001  5.8870435e-001 -1.9990439e-001  9.4356481e-001  4.5003614e-001  5.4000906e-001 -5.4775555e-001 -2.7416820e-001  2.7879386e-001  5.9928215e-002 -6.2266188e-002  2.0800260e-001  4.6210730e-001  1.2491673e-001  6.0400429e-001  6.6642525e-001  4.2739229e-001  6.8369651e-001 -4.5886547e-001 -6.6321563e-001 -4.0362496e-001 -3.1964711e-001  5.4810074e-001  9.4216831e-001  5.0512778e-001  8.7187611e-001  1.0334036e+000  1.0247512e+000 -5.5239091e-002 -5.4269140e-002  4.0767642e-001  1.0011054e-001  3.6742357e-001  7.5787014e-002  1.2539563e+000 -3.8837624e-001 -4.0723598e-001 -1.1349799e-001 -6.2764594e-002 -6.3692550e-001 -3.7224136e-001  8.0586172e-001  6.1241937e-002  8.4379745e-002  3.5737739e-001 -1.3721160e-002  8.5135985e-001  5.2996761e-001  2.9162890e-001  2.9167081e-001  5.6644069e-001 -1.2053171e-001  9.9785900e-001  4.0853652e-001  4.6529803e-001  8.4181402e-001  2.1735575e-001  3.9828554e-001
  8.4701824e-001 -7.3137184e-001  3.7272725e-001  8.8503536e-001 -1.7430396e-001  2.2480855e-001 -1.2015944e-003 -1.3886913e-003  9.2827632e-002  8.0406843e-001  6.0870735e-001  2.7193928e-001  3.2306561e-001  4.9578925e-001 -2.2345996e-001  5.1034432e-002  5.6213738e-002 -2.4528656e-002  3.8207362e-001 -3.8154859e-001  7.1007417e-001 -2.7974867e-003 -7.5121210e-001  7.4598806e-001 -7.6724316e-002  8.8089021e-001 -3.9154508e-001 -7.4805106e-002  3.9906948e-001 -1.6171032e-001 -8.9578604e-002  7.4500067e-001 -2.3771896e-001 -9.3318548e-002  8.2391644e-001  1.7047613e-001  4.4302626e-001  6.0409366e-001  4.4800860e-001  1.1205064e-001  1.6786702e-001 -6.6071345e-001  1.5536315e-001 -9.7954408e-001 -2.2788496e-001 -1.3240844e-001 -6.1151699e-001 -6.4138807e-001 -2.1653572e-001 -5.3220711e-001 -2.6382196e-001 -3.1487881e-001  5.0711595e-001  1.6397706e-002  4.8210849e-001  4.8918872e-002  3.0528604e-002  1.8349694e-001  5.6470592e-001  3.5275058e-001 -6.7809132e-002  5.9418557e-002  1.9689990e-001 -1.2578645e-001  4.7270990e-001  2.0713564e-001
 -1.9249905e-001 -5.5313293e-001 -1.2824641e-001 -4.2792137e-001 -1.6287295e-001 -9.0317479e-001  9.8584458e-002  4.8095383e-001  2.1572868e-001  1.6029233e-001  1.0628396e-001 -9.0763278e-001 -2.0918106e-001 -2.0248863e-001 -9.5665407e-002  5.9469500e-001 -3.5633083e-001 -2.4906918e-001 -3.1687796e-001 -2.8836547e-001  5.1882573e-002  2.2453383e-001 -2.6302208e-002  7.4965576e-002  9.6891842e-002  1.3292833e-001  4.3871098e-001  1.7550286e-001  6.4418202e-002  3.8409141e-001 -5.4786618e-001 -1.9380277e-001 -2.8855831e-001 -2.3792272e-001 -8.9864817e-002 -2.7286263e-001  3.2329186e-001 -1.3334633e-001  5.0668953e-001  3.5723280e-001 -6.8249052e-002  1.3351233e-001  1.5458987e-001 -4.6219208e-001 -6.7700884e-001  5.0235788e-001 -4.5569549e-001 -6.1706150e-001  1.7676011e-001 -2.6403148e-001  4.9526863e-001  4.4255848e-002  1.0705626e-001 -3.0358121e-001 -1.8639870e-001  8.9418565e-002 -6.4634849e-001  7.1007200e-001  5.9603550e-001  3.9514823e-001  5.3473028e-001  6.6761124e-001 -5.6297986e-001 -4.6525606e-001  2.4150710e-001  1.7695419e-001
  4.8942740e-001  8.7998751e-001 -4.7583385e-001  4.7974796e-001  3.5053514e-001  2.8483403e-001  7.4074483e-001  6.2994477e-001  2.6982309e-001  6.2268364e-001  7.6952874e-001  1.2281454e-001  2.7334897e-001  6.6603599e-002  3.0312146e-001  3.9692647e-001  7.5091446e-001  4.5573439e-001  6.4476068e-001  2.4493269e-001  3.0897819e-001 -2.4864465e-001  8.9221375e-001  6.0044880e-001  5.2042215e-001  6.2962824e-002  5.5169750e-001 -2.7544163e-002  7.1785670e-001  6.6448604e-001  3.3736559e-001  4.9172135e-001  1.3329070e+000  6.4898066e-001  5.9634741e-001  2.8128098e-001  2.3328482e-001  1.2322864e+000  1.1008451e-001  2.7873999e-001 -8.0758157e-002  5.0490468e-001  3.5181100e-002  1.5868407e-001 -2.4844677e-002  2.7839950e-001  1.3756999e-001  4.2613776e-001 -2.6648424e-002 -3.6034401e-001  6.5354742e-001  5.8504139e-001  2.5863841e-001 -2.5807771e-001 -9.1277352e-001  6.1624533e-001 -9.9979247e-002  2.9208493e-001  7.9709223e-001  1.0288313e+000  6.5307845e-001 -2.4580826e-001 -8.5302894e-001 -7.9618474e-001  2.2519642e-001  2.7670620e-001
  6.4237645e-001 -4.8579360e-004 -2.3144897e-001  2.8846813e-001  4.8763292e-001  5.5769333e-002  9.5964950e-001  4.3525186e-001  9.5681423e-002  7.3699169e-001  6.7498456e-001  5.4471421e-001  9.3592129e-001  3.4880554e-002  1.6101399e-002  2.1209688e-001  6.6496050e-001  3.4374291e-001  1.0538819e+000  1.2388801e-001 -6.2589350e-001 -8.7720237e-002  5.7850180e-001  2.8574971e-001  2.6762392e-001  1.9837795e-001  9.1324005e-001  6.9507013e-001  1.1557704e+000  2.0229260e-002  1.6499311e-001  6.3139803e-001  5.6971622e-001  5.1568516e-001  2.0200603e-001 -1.6151881e-001  2.5861823e-001  1.0869343e+000 -8.5182005e-002  3.8886411e-001 -2.3363435e-001  2.6899897e-001  1.9685142e-001  5.3226731e-001  4.2508922e-002  9.0386463e-002  2.4283977e-001 -1.1276087e-001  8.7498651e-001 -1.6288655e-001 -6.8531371e-002  9.2057290e-002  9.7556013e-002  1.4697579e-001 -3.2760686e-001  6.9249906e-001  3.3362632e-001  3.0395815e-001  4.6336432e-001  1.1917802e+000  4.9545915e-001  4.3855449e-001 -1.5738290e-001 -1.0943468e-001  5.0068746e-001  1.1036977e+000
 -9.0498525e-003 -9.5348852e-001 -4.2890019e-002 -7.2102998e-001 -4.9942792e-002 -5.6569772e-001  1.9262969e-001 -3.8037853e-002  2.5968819e-001 -3.5672083e-001  3.1798859e-001  4.4385831e-001  4.1910418e-001 -2.2283491e-001 -2.4342004e-001 -1.8791430e-001  2.7428748e-001 -8.5606175e-002  4.6486586e-001 -2.4544616e-001 -8.8784616e-001 -6.3564256e-001  3.8599845e-001  8.5630532e-002  2.1392816e-001 -4.7338656e-003  1.2026605e-001 -1.1806003e-001 -1.6345672e-001 -3.9260547e-001  7.3244928e-002  4.1031020e-001  4.8179625e-001  9.1235500e-002  6.4610388e-001  4.0259538e-001 -5.1569040e-001  2.1113304e-002 -5.6458229e-001  2.5107316e-001 -4.9700333e-001 -2.0533309e-001 -5.6716261e-001  1.2682337e-001 -2.2311444e-001 -3.6343233e-001 -3.6811046e-001 -5.7213022e-001  3.2768179e-001 -5.7184619e-001 -4.8392913e-001 -4.5260153e-001  2.7385694e-001  2.2554866e-001  6.9773577e-002  1.4156244e-001 -6.5697864e-003  1.4121390e-001  6.5904452e-002  4.6645794e-001 -6.1289206e-002  4.9555356e-003 -1.8764387e-001  5.7050514e-001  1.2275530e-001  1.0826904e+000
  1.0769316e+000 -2.9363067e-001 -1.6706811e-001 -8.5075068e-002 -2.9025331e-001 -4.6404593e-001  1.0524685e-001 -3.0427167e-001  1.5550200e-001 -7.3928588e-002 -2.8516306e-001 -1.6004921e-001  2.2829804e-001  2.5013568e-001 -6.1286015e-001 -1.2157991e-001  1.3304752e-002 -2.6063207e-002  3.1977648e-003  4.2760155e-001 -1.0951685e+000 -3.4825287e-001  1.4289983e+000  5.2058204e-001  1.1484551e-002 -1.7570969e-001 -3.8108600e-001 -8.9792689e-001 -7.2757553e-001 -8.0741697e-001 -3.1621762e-001  4.3855820e-003  6.8169698e-001  8.9219616e-001  6.7205753e-001 -1.1448594e-001 -3.7904768e-001 -3.0357962e-001 -9.7125108e-001 -1.9536707e-001 -1.9832998e-003 -6.6439124e-002 -3.7566336e-001  8.0798175e-001 -2.2144259e-001  6.3541107e-002 -2.1714071e-002 -3.3388777e-001 -1.2002078e-001 -4.7885961e-001 -4.0167804e-001 -6.9665709e-001 -3.1359381e-001  6.6070933e-002 -1.3028918e-001  4.0553541e-001  1.0025726e-001  3.3680547e-001  7.0003610e-002  5.0894419e-001 -1.0140716e+000  4.5446392e-002 -7.8786301e-001  4.7510919e-001 -1.1997406e-001  1.0628712e-001
  6.6329937e-001 -2.6337185e-001 -1.1536231e-001 -1.7415844e-001 -7.1566137e-003  7.0912862e-001  1.1005574e-001 -2.8485159e-001 -1.7008718e-001  3.5655829e-001 -8.5940875e-002  5.4337154e-001 -9.2384616e-002  2.1711961e-001 -8.1236594e-001 -2.2516309e-001  2.9897353e-001  8.0644451e-002  3.4846379e-001 -6.2366355e-002 -3.8817009e-001 -4.3560894e-001 -7.0937776e-001 -7.2667247e-001 -1.7487498e-001  2.0148749e-001 -3.6546080e-001 -1.1184829e-001 -9.5764804e-001 -3.4478630e-001  2.5195593e-001 -1.6854808e-001  1.5270090e-001 -9.0211953e-002  2.9938761e-001  4.6524570e-001  4.0026371e-001 -2.3485347e-001 -2.8054254e-001 -3.8679695e-001 -6.7330676e-001 -4.0019330e-001 -5.9903172e-001 -1.0909708e+000 -3.7382705e-001  6.4390167e-001 -3.4689857e-001  1.1657668e-002 -2.3910927e-001 -1.3743484e-002 -5.8504177e-001 -7.9995692e-001  2.0012068e-001  2.4679159e-002 -4.3508991e-001  1.5113952e-001  1.6656139e-001  2.1656628e-001  5.4007640e-003  5.1247746e-001  4.6219952e-001  8.2710150e-001 -5.9372894e-001 -6.1586139e-001  8.1411100e-003 -8.2478416e-002
  3.9511482e-001 -4.7737188e-001 -1.8848738e-001 -6.2059397e-001 -1.8472923e-001  5.7278732e-001 -5.8171654e-001 -3.5958823e-001 -4.0146364e-001 -1.5073656e-001 -1.1421114e-001  8.5579407e-001 -3.7958209e-001  2.5610939e-001 -8.8490682e-001 -4.0445014e-001 -1.5534652e-001  4.0138169e-001  1.2540408e+000  8.4549326e-002  1.3357646e-001  9.8709626e-002 -1.6655777e+000  1.0052815e-001 -1.7637676e-001 -6.4999933e-002 -9.0446253e-001 -4.3371458e-001 -1.1429611e+000 -1.7061805e-001  3.7626988e-001 -1.4835397e-001 -2.1987243e-001 -3.0991184e-001 -1.1904643e-002  3.8496012e-001  2.6721190e-001 -1.0536896e+000 -3.9254590e-001 -3.6019305e-001  4.0730177e-001 -9.9925399e-002  5.3689289e-001 -1.1608523e+000 -2.3272555e-001 -7.6774586e-002 -3.6127770e-001  3.4315150e-001  4.6568872e-001 -2.1183431e-001 -3.1022288e-001 -5.2210532e-001  2.9258533e-001 -2.7859183e-001  3.3620651e-001  3.5592961e-001 -1.7987690e-001 -2.7476491e-001 -1.0187061e-001 -3.1984787e-001  6.8319259e-001  2.8154510e-001 -3.0382071e-001 -4.8306793e-001 -8.6409386e-002  1.1393513e+000
 -3.5891771e-001 -4.6148318e-001 -6.8222253e-001  3.9023486e-002 -5.6701792e-001 -5.7558366e-001  2.4884762e-001 -2.0131822e-001 -3.5216592e-001 -4.1753796e-001  1.1054257e-001 -3.4322566e-002 -5.3193536e-002  5.3932909e-001 -7.2844594e-001 -4.9602272e-001 -4.8753216e-001  5.9589179e-001  8.3397684e-001 -2.9766455e-001 -6.9499329e-001 -1.1415482e-001 -7.8693471e-001  2.4998449e-001 -1.8441939e-001  1.2643718e-001 -3.2594453e-001  1.8038041e-001 -6.0010477e-001 -4.9592713e-001 -1.1181894e-001 -2.5364746e-001 -1.0879861e+000 -6.7966827e-001  1.8115107e-003  2.2086022e-001 -2.8372210e-001 -9.5793772e-001 -6.0166350e-003 -1.7278548e-001  2.4913221e-001 -1.9112219e-001  1.5413527e-001 -8.6063509e-001 -1.3900597e-002  1.1154379e-002  9.7472577e-002  1.1269599e+000  7.9061903e-001 -2.3387504e-001  4.6917294e-002 -4.9290310e-001  1.8603839e-002 -2.7766667e-001  6.2402212e-001  4.0884701e-001 -1.3267857e-001 -7.4444557e-002  3.1135895e-001  8.8606617e-002 -7.9573124e-001  4.6292460e-001  3.7199101e-001 -6.8053226e-002 -3.8414537e-001 -4.6377742e-001
 -1.1878598e+000 -7.0493603e-001  8.9030857e-001 -1.0714174e+000 -6.9268265e-002 -5.3027410e-001  1.2041731e-001  3.8971145e-002  3.6698618e-001  2.0666750e-001  5.5774753e-001  7.5097345e-001  5.5959079e-001  7.1887347e-001  1.5120695e-001  1.5161495e-001  3.1369752e-001  1.5788877e-002  8.0829937e-001  7.9337065e-002  4.8941436e-003  3.8564904e-001 -3.6820476e-001  3.6600703e-001  1.2791174e-001 -1.6004655e-001  6.1995925e-002  3.8512647e-001  9.0376770e-002  2.8948614e-003  2.9660859e-001  1.0720689e-001 -3.7669865e-001  6.8224655e-002  1.7965051e-001  1.6371855e-002  3.2256293e-001 -3.8095396e-001 -3.7963948e-001 -1.8310183e-001  3.8824122e-002 -1.4374515e-001 -4.8887062e-001 -5.8991172e-001  2.8563968e-002 -1.0845764e-001  5.3089347e-001  6.2104006e-001  1.1259141e+000 -2.0970693e-001  4.9794575e-003 -1.2642474e-001  6.3112171e-001  5.8582226e-001  2.0177403e-001  5.8419488e-001 -3.2205004e-002 -1.1160399e-001  2.2170346e-001  2.3479705e-002 -1.7532015e-001  1.0078290e-001 -1.3913347e-001  1.8195702e+000  1.4353541e-001 -4.4520275e-001
  6.7442926e-003  3.7168379e-001  5.4916369e-003 -6.8140158e-001 -2.2159522e-002 -5.0669552e-001  9.0161028e-002  2.5520632e-001 -1.8467683e-001 -3.1280878e-001  1.2715906e-001 -2.2655097e-001  4.0616083e-003  2.6938177e-001  4.2300622e-001  4.7503883e-001  3.0622759e-001  5.5446260e-001  4.0316873e-001  1.0663245e-001 -1.0039993e-001  3.5096571e-001  1.2346531e-001  1.0985509e-001 -1.2849566e-001  1.0461269e-001  5.2424230e-001  9.9228774e-001  5.4966062e-001  2.7631347e-001 -1.2236207e-001  3.6287312e-002 -2.7225396e-001  5.8116105e-001 -3.1764517e-002 -2.2214208e-001  3.6621685e-001 -2.3964746e-001  7.8024900e-001  2.5817761e-001 -8.9733407e-002 -1.0530028e-002 -1.2492299e-001 -1.0419798e+000 -9.0151146e-002 -2.8137338e-001  4.0630397e-001 -7.5181658e-002  1.3002602e+000  2.3693475e-001  4.0200968e-001  7.1027689e-003  1.6018031e-001 -1.4208180e-002 -3.3388525e-001 -6.7225693e-002 -4.3007161e-001  3.3284711e-002  3.8957599e-001 -7.4048987e-001 -5.9972570e-001  9.3999166e-002 -2.5091179e-002  7.1188355e-001  3.6589687e-001  6.9518145e-002
  7.1454759e-002  3.4398727e-001  9.8406998e-001 -8.4214182e-001  2.4730795e-001  1.6234973e-001  2.0919026e-001 -1.2535703e-002 -8.7011122e-002 -9.8154090e-002  2.4990324e-001 -5.0682306e-001 -3.3642342e-001 -6.9505230e-002 -7.3716454e-002  5.6750600e-002  3.2787617e-001 -1.8404632e-001 -3.5524944e-001 -3.3407897e-001 -1.0298285e+000 -7.5040136e-002 -2.2959124e-001 -8.0001748e-001 -5.1567919e-003  8.4277992e-002  3.4060893e-001  8.3106829e-001  1.1021812e+000 -1.0490853e-001  6.4734419e-001  3.1309520e-001 -1.8456973e-001  2.2693087e-001  1.4001417e-001  4.8471647e-001  4.9499717e-001  2.8330983e-001  1.2065123e+000  8.1169753e-002  3.0811981e-001 -1.6703148e-001  4.2967855e-002  1.3988999e-001 -4.9195772e-001 -4.7750548e-002  2.1652946e-001  1.9259433e-001  6.0239770e-001  3.7069150e-001  3.0657095e-003 -2.8703540e-001  3.7433359e-001  6.6701660e-002  9.8420722e-001 -3.7640684e-001 -3.1365719e-001 -1.9659829e-001  8.5826574e-002 -3.2852234e-001 -2.6050704e-002 -2.5306035e-002  3.2941865e-001  8.5129694e-002  9.0613877e-001  3.0115154e-001
  3.8269869e-001  6.3810770e-001 -1.6437744e-001 -7.2605485e-001  4.0458730e-002 -4.6842906e-001  6.6095761e-002  1.5190726e-001 -1.2186294e-001  2.4016897e-001  5.3823677e-001 -6.5252726e-001  6.6812907e-002 -2.6101605e-001  1.9132490e-001 -5.1772204e-001  5.0221271e-001 -4.3615879e-001 -2.1470909e-001 -2.5527888e-001  3.0876945e-003 -4.0961121e-001 -4.8306980e-001 -5.1591057e-001 -5.5552407e-001 -6.1781870e-001  3.7257007e-002  3.4377312e-001  5.9825607e-001 -7.1055077e-002 -4.3137732e-001  3.9586540e-001  3.6149547e-001  7.5271553e-002 -3.5776305e-002 -3.3824189e-001  1.2464036e-001  8.5615249e-001  1.0958822e-001  3.6157195e-001 -2.4644347e-001 -5.8816094e-001 -1.2108344e+000 -7.7538530e-001 -9.9988262e-002 -2.5991216e-001  5.0568363e-001  2.5599229e-001 -8.6535641e-002 -2.8653579e-001  1.0708781e-001 -2.3432394e-001 -1.0434355e-001  1.5739322e-001 -2.2598523e-001  5.9862852e-001  2.6814924e-001 -1.9593218e-001  4.4591173e-001 -4.1297498e-001 -4.3944691e-001  4.2264229e-002  2.5008624e-002 -6.5430055e-001  3.1662943e-002 -8.3849880e-001
 -5.7792476e-001  1.6148912e-001 -5.8955325e-001 -1.9498327e-001 -5.3901225e-001 -6.1940214e-001 -1.2379996e+000 -3.3175871e-001 -7.6164264e-001 -1.9828191e-001  3.8079939e-002 -7.5627055e-001 -5.8657684e-001 -9.7688738e-001  5.1733413e-002  1.4158090e-002 -7.8932834e-001 -2.6186984e-001 -6.6379072e-001 -2.2631234e-001  2.8737819e-001  1.5002054e-001 -4.1412676e-001 -4.4072913e-001 -7.2380784e-001  5.5009052e-001 -7.1045266e-001 -3.6735893e-001 -5.7292689e-001  2.9341049e-002 -6.4628082e-001 -3.7947832e-001  1.6013098e-001  4.3388440e-001 -6.4262962e-001 -2.9531919e-001  4.5673741e-001 -5.2135827e-001 -6.3460844e-001 -9.6559126e-001 -9.9484068e-003 -4.8892277e-001 -2.2664196e-001 -2.7059359e-001 -9.1736536e-002 -6.8605747e-001  7.7842418e-003 -8.7458928e-002 -1.7486797e-001 -1.6234340e-001  3.4583572e-001  4.1407866e-001 -5.6551242e-001 -3.8720224e-001 -5.1437936e-001  3.3215984e-001 -5.7025425e-001  6.4310257e-003 -4.1699729e-001 -1.1518993e+000  1.6943314e-001 -1.1765058e-001 -1.1644079e-001 -3.6481241e-001 -6.7704671e-001 -3.0832200e-001
 -6.8014472e-002 -4.9306993e-001 -4.8717293e-001 -3.3001678e-001 -3.4313310e-001 -5.4809608e-002 -6.7726277e-001 -5.2929544e-001 -1.1457727e-001 -5.0272993e-001  6.9786749e-002  4.4318297e-002 -6.2331725e-001 -3.1167895e-001  1.1090461e-001 -1.1210968e-001  5.0111991e-001 -2.5462851e-001 -8.3026328e-001 -2.9596767e-001  3.0227602e-001 -1.8393791e-001 -3.8741337e-001 -2.1805358e-001 -4.6091113e-001  1.5582654e-001 -4.6100106e-001 -4.3765678e-001  6.3101923e-002  3.1319189e-001 -9.5720484e-001 -5.8750022e-001 -2.8745195e-003 -6.4789263e-001 -6.9183885e-001 -1.2268657e+000  2.5178464e-001 -7.2093176e-002 -3.5560875e-003 -2.9480403e-001  6.9077421e-001 -1.7333778e-001 -4.9462831e-001 -6.7320652e-001 -4.6322220e-001  3.4595266e-001 -5.4471006e-001 -3.3172931e-001 -3.9522341e-001  5.8158018e-001 -1.2595919e-003  2.3930717e-002  2.4856846e-001  8.3894607e-002  8.8789322e-002  1.5967348e-001 -2.9471454e-001 -2.8345064e-001 -4.4505043e-001 -6.4307810e-001  3.3509755e-001 -5.2249365e-001 -2.0681128e-001 -1.5122033e-001 -6.3909598e-001 -7.9284151e-001
 -5.4859390e-001 -2.6415127e-001 -1.1239376e+000  2.7984705e-001 -6.1152213e-001 -3.5201293e-001 -5.9891046e-001 -3.6314388e-001 -3.8064208e-001 -7.1011978e-001 -6.6916323e-001 -3.3070173e-001 -3.1654890e-001 -2.3952279e-003 -3.5905077e-001 -2.6380356e-001 -1.7327305e-002 -5.3790033e-001 -8.2582567e-001 -1.3839012e-001  2.2606691e-001 -1.5646789e-001 -5.3456324e-001  7.4861638e-002 -2.4375778e-001 -2.5303313e-001 -3.8056601e-001 -1.3798795e-001 -4.8041861e-001 -2.1685662e-001 -7.1452465e-001 -7.5088232e-001  2.5045926e-002 -5.5702150e-001 -8.8414517e-001 -5.3947228e-001 -2.6775123e-001 -3.8578551e-001 -5.3319463e-001 -3.1105942e-002  3.4175662e-001  3.3618686e-001  1.3605210e+000  9.1491677e-001 -8.8073825e-002 -5.0944152e-001 -4.3681406e-001 -3.6204990e-002  2.5770781e-001  7.7114291e-001  3.1447353e-001  2.9137488e-001  6.1282113e-002 -6.1237920e-001  3.5547865e-001  5.3949196e-002 -4.5380764e-001 -2.1795347e-001 -5.5899251e-001 -7.7725042e-001  5.3991852e-002 -3.4857536e-001 -1.1984445e-001 -6.5576074e-001  2.6677017e-001 -4.7571858e-001
  1.4271611e-001 -2.4959032e-001 -9.1052982e-002 -7.7673714e-003 -4.7750160e-001 -1.7825949e-001 -4.4550165e-001 -1.8601959e-001 -5.0400747e-001 -4.7161832e-001 -4.0271497e-001 -7.3391377e-001 -6.0535508e-001 -3.1721988e-001  4.4553182e-001 -3.8778421e-001  6.3952633e-002  2.0457988e-001 -2.0275714e-001 -3.4665491e-002 -9.9855620e-002 -1.0487004e-001 -1.0257975e+000 -1.9069101e-001 -5.2414677e-001  3.2259621e-002 -3.0327551e-001 -3.5689118e-001 -6.2978920e-001  3.5420517e-001 -5.7662167e-001 -5.1877544e-001  4.1361869e-001 -1.0120800e-001 -8.9156150e-001 -2.9273946e-001 -7.1375244e-001 -8.1921283e-001 -1.8513087e-001  1.7933825e-001  3.7382233e-001 -4.7941782e-002  5.9415191e-003 -6.8369718e-001  9.0256363e-002 -3.6833347e-001 -8.4837700e-002  3.5299617e-002  9.6955898e-001  1.4116427e-001 -3.1361911e-001  5.3812764e-001  1.8824503e-001 -3.1419572e-001  4.6055113e-001  3.9034747e-002 -1.6611997e-001 -6.8605167e-002 -6.6723725e-001 -1.6014018e-001  3.1919888e-001  1.8460737e-001  2.0613320e-001 -3.4602170e-001 -3.5994245e-001 -1.0896657e+000
 -3.3221838e-001 -6.8383822e-001 -8.6871550e-001  2.3447049e-001 -6.9306516e-001  2.8988704e-001 -1.4837868e-002 -3.5801741e-001 -3.4306841e-001 -9.7295648e-001 -1.4006669e-001  4.5092851e-001  3.3280594e-002 -3.8756297e-001  5.1261744e-001 -1.7640142e-002 -2.4575498e-001 -6.3263560e-001 -7.0304957e-001 -5.0412699e-001 -8.9219265e-002 -5.8305664e-001 -1.7885867e-001 -1.1987498e+000 -2.7061862e-001 -8.0730409e-001 -6.0145370e-001 -7.1411226e-001 -5.4586650e-001  1.0822392e-001 -1.1975020e+000 -8.4490330e-001 -2.7092409e-001 -4.8221123e-001 -8.6441096e-001 -6.0406365e-001 -5.1721537e-001 -1.7349851e-001 -1.8855970e-001 -5.7468257e-001 -4.9219616e-001  2.9952895e-001 -1.2485513e+000  5.7873866e-001 -5.6930390e-002 -9.1364355e-001 -7.1940714e-001 -3.8272499e-001 -6.6156859e-001 -9.1404810e-002  4.0479001e-002  1.9498222e-001  5.8370646e-001  4.5422338e-002 -1.9796210e-001 -5.2030134e-001 -4.3478120e-001 -5.0834296e-001 -1.1314209e+000  1.6599769e-001  8.1907937e-001 -2.7142689e-001 -1.3018046e+000 -7.7856401e-002 -8.5077542e-001 -2.5796317e-001
 -4.5227958e-001  6.3234895e-001  1.0701140e+000 -3.5775629e-001 -2.0155277e-001  4.8484462e-001 -4.3786344e-001 -1.4304266e-001 -4.6807320e-002 -1.7285480e-001  5.8837654e-001  6.6184363e-001 -3.6488793e-001 -7.4292596e-002  6.5288329e-001  5.8083346e-001  3.5884323e-001  3.2241894e-001 -3.7236906e-001  7.5129041e-001 -2.6020622e-001  4.6132719e-001  2.1318569e-001  4.0405984e-001  3.0352365e-001  1.6068907e-001  6.2694492e-001 -1.9402624e-001 -7.1181688e-001  1.9717947e-002 -9.8196935e-002 -1.0186957e-001  1.8735176e-001  6.3698107e-001 -3.2238398e-001 -2.2043183e-001  1.1539301e-001 -5.7807417e-001  2.7033595e-002  3.6009109e-001  1.9422230e-001  1.3368401e-001  1.0550987e-002 -3.3228412e-001 -6.0660082e-001 -2.2093389e-001  4.7390393e-001 -2.8959765e-001 -2.2699820e-001  5.5167116e-001  2.9599070e-001  1.2435572e-001  1.1999164e-002 -1.2145895e-001 -4.2801318e-001 -3.2434875e-001 -1.5218215e-001  3.3755920e-001  1.3204041e-001 -8.4897277e-001 -4.3554473e-001  1.9283277e-001 -5.7663099e-001 -1.4998796e+000  5.4908610e-001 -3.6977109e-001
 -1.1645213e+000  7.9602285e-001  5.9040318e-001 -7.8552085e-001  1.5270275e-001  4.9574082e-001 -1.8472755e-001  3.0050672e-001 -6.1516311e-001  2.0240284e-001  7.5265037e-001 -2.1965280e-001 -6.3481527e-002 -1.3276225e-001 -1.7531836e-002  6.8893144e-001  1.9890062e-001  2.6207124e-001  7.7533319e-001  6.5274683e-001 -6.3400126e-002  3.9011910e-002  2.9794863e-001 -3.6382770e-001 -3.2511980e-002 -7.3636468e-002  1.2154359e-001 -1.1444517e-002 -2.3016156e-002 -5.9628950e-002  5.1961297e-001  5.4498951e-001  5.2198860e-001 -4.5491682e-002 -5.9126583e-002 -6.4517380e-003  2.2463112e-001 -9.5714188e-002  3.2656804e-001  2.3639142e-001  6.6442531e-001 -9.0976219e-002 -1.7180315e-001  4.6014548e-001 -3.3486096e-001  3.3238363e-001  4.3058278e-001  2.4240929e-001  2.6397559e-001 -1.8244620e-001  1.7426919e-001 -1.0410456e-002  5.9406690e-001 -4.9642047e-001 -5.6800328e-001 -2.7563091e-001 -1.7808055e-002 -9.6447221e-001  4.0846477e-001 -6.2930504e-001  1.6838425e-001 -1.7164189e-001 -4.3984334e-001 -8.8009705e-001  2.8551141e-001 -9.3998556e-001
  5.2826735e-001  7.4609294e-001  4.3524631e-001 -4.4937818e-001 -2.7645692e-002  2.2187622e-001 -1.2003900e+000 -5.8148691e-001  3.8721161e-001  2.9996140e-001  3.4574739e-002  1.9671027e-001 -7.9241549e-002  2.2250021e-001 -4.3896786e-001  1.4436875e-002  4.7481988e-001 -1.7841502e-002 -3.0385370e-001  1.6040666e-001 -5.0589266e-001  1.8671829e-001 -4.1051945e-004 -4.0719139e-002  4.6936837e-001  5.9431353e-001 -4.4456386e-001 -9.5287273e-002 -3.3305149e-001 -5.3123682e-001  6.9696760e-001  6.2014170e-001 -1.0622673e+000 -9.4508118e-001  3.3210341e-001  7.5236562e-002 -2.9166348e-001 -3.0243226e-003 -3.0242366e-001 -1.8082177e-001  5.7696995e-001  6.4439713e-001 -1.2987799e-001 -7.9217213e-002 -3.0445917e-001 -2.3034784e-001  4.0565786e-001 -6.4159898e-002  2.6722226e-001  7.2835806e-001 -2.5215259e-001 -8.3273069e-001  4.8043956e-001 -1.9530402e-001  5.2479579e-001  1.4893407e-002  4.2280372e-001  3.6827651e-001  8.5649413e-002 -9.8090104e-001 -6.9196552e-001  1.8192818e-001 -5.0722282e-001 -1.8510532e-001  5.4198001e-001 -5.1670350e-001
 -6.3195634e-001  2.0447881e-001  6.0571252e-001 -1.2767658e+000 -1.3221432e-001 -7.7245490e-001 -1.6421232e+000 -5.3071505e-001 -4.2765927e-001  2.3102707e-001  2.5306708e-001 -2.0516851e-001 -3.0955346e-001 -2.3160664e-001 -5.6197130e-001 -7.8875245e-001  1.3671130e-001  2.4116249e-001  3.1112314e-001 -2.8731194e-001 -3.7728279e-001 -4.4705474e-002 -6.7226114e-001 -1.8967325e-001 -1.9931955e-001 -1.4273146e-003 -5.4797405e-001 -1.0074824e+000 -7.6197083e-001 -3.4303101e-001  3.7787279e-001  4.2784155e-001  1.6964483e-002  1.0201734e+000  1.7364806e-001  3.3842945e-001 -4.7291487e-001 -3.9091532e-001 -9.4280472e-001 -8.5998422e-001 -1.2491497e-001 -3.0497471e-001  1.8700508e-002 -1.2186910e+000 -3.4414577e-002 -1.0324207e+000  1.0275594e-002 -4.1700564e-001 -7.1422479e-002  5.6839221e-002 -5.0315937e-001 -4.6374790e-001  5.2975126e-002  1.2427005e-001 -1.1150410e-002  8.9490262e-002 -2.7365055e-002 -1.6593964e-001 -2.8061229e-002 -1.5725876e+000 -6.9353447e-001 -6.5526586e-001 -3.5395607e-001 -8.0831796e-001  6.4017203e-001  3.1885811e-001
  2.0850140e-001 -3.8941206e-001  7.2198011e-001 -1.0936055e+000 -8.3231693e-002 -1.0043920e+000 -1.0105937e+000 -2.9042331e-001  1.1917299e-001 -2.3240804e-001  2.1416352e-001 -5.5734216e-001 -2.5345889e-001 -4.1307569e-001  2.2606001e-001  3.9196974e-001 -2.9936743e-001  1.0569379e-001  7.5812938e-001  1.4633448e-001  1.7610399e-001 -4.0953077e-002 -2.6886883e-001  2.4833982e-002  1.2542402e-001  2.3586467e-001 -1.8064937e-001 -1.4341879e-001 -9.6340646e-001 -3.7423007e-001  2.6184710e-001 -1.8987396e-001  5.1431792e-001  7.4722297e-001 -2.5491515e-001  6.7137810e-001  3.6157125e-001 -1.3256614e+000 -1.2020991e+000 -8.5651696e-001 -2.1400465e-001  4.4832737e-001 -7.0070709e-001  6.2954040e-001 -1.8630612e-001  2.3530194e-002  2.6597067e-001 -4.4194884e-001 -6.3693049e-001  1.1518922e-001  1.1524589e-001  3.9157863e-001 -8.3361413e-001 -1.5524646e-001 -8.9378616e-001  3.0197947e-001 -4.3808129e-001  1.7060834e-001 -5.1215405e-001 -8.7210978e-001 -8.2789996e-001 -3.3712649e-001 -1.3973558e+000 -4.5731560e-001 -8.8410012e-001  5.4648956e-001
 -8.7817443e-001  5.4748797e-001 -3.9316759e-001 -2.3888341e-001  3.4399026e-001 -2.7028684e-001 -3.0844928e-002  5.6727658e-001 -1.1762018e-001  4.2150725e-001  1.3850339e+000 -7.0786299e-001  7.0138688e-002 -5.3473183e-001  3.4248355e-001  7.8595822e-002  3.6618870e-001  8.3596872e-001  1.0538641e+000  7.6112544e-001  1.2107906e-001  4.2979785e-001  1.4394094e+000 -9.5201757e-002  6.1624353e-001  1.9921519e-001 -2.8471939e-001  2.9622970e-001 -1.6848296e-001  2.1636473e-001 -2.4205044e-001  1.3685399e-002  3.3537923e-001  3.9990479e-001  1.3655522e-002 -6.6443357e-001  5.6317967e-001 -1.1087501e+000  5.6303838e-002 -9.3577653e-001 -4.1498382e-001  9.4087385e-002 -1.5485358e-001  1.8688810e-001  2.6054056e-001  2.1714668e-001  4.7532300e-001 -1.7846213e-001  9.9416481e-002 -2.3159313e-001  5.1348915e-001  6.6535939e-001 -3.8798266e-001  2.6685666e-001 -1.0263362e+000  8.1739124e-001  3.9784521e-001  5.7035323e-003  7.3324697e-001 -2.5823741e-001  1.3752625e-001  8.2443698e-002 -8.6150473e-001  6.9603369e-001 -1.6901942e-001 -5.8117751e-001
 -7.9017409e-001  1.5664675e-001  3.0394204e-001 -8.1363988e-001  4.5813550e-001  8.3560656e-002 -8.0158069e-002  9.6305513e-001  6.4969409e-001  3.2336744e-001  8.7172620e-001  7.9123470e-002 -1.0216183e-001 -2.8749406e-001  7.4853096e-001  5.4715476e-001  7.4426859e-001  2.9509971e-001 -2.5130900e-001  4.1798147e-002 -7.7556153e-001  1.8219757e-001  3.5173585e-001  6.9104922e-003  4.8093695e-001  6.4233233e-002  1.4639799e-001  3.4359116e-001  1.4069606e-001  7.7523066e-001  5.8415113e-001  5.9043925e-001  3.2273998e-001  5.2025012e-001  5.2442196e-001  1.5782778e-001  5.0398416e-001 -6.6470258e-002  7.1027846e-002 -1.0649583e-001 -8.4535967e-002  4.2808867e-001  3.9821459e-001  8.2429086e-001  1.2959787e-001  3.8064734e-001  6.7398717e-001 -2.2435734e-002 -4.7753155e-001 -5.0674061e-001  9.0185399e-001  8.6182061e-001 -2.6279742e-001  1.6240203e-001 -3.5252259e-001  8.8130864e-001  1.8795336e-001  5.2953343e-001  8.9542213e-001 -5.7547752e-002 -1.4475821e-002  2.1950493e-001 -5.9349614e-001 -3.7756223e-001  1.6381951e-001  5.9391114e-002
  8.1218551e-001  7.6578182e-001 -2.3169217e-001 -1.7615269e-001  4.0292288e-001  6.3263310e-001 -8.1166025e-002  5.1179933e-001  3.5576200e-001  7.1256855e-001  4.6768789e-001  1.0772804e+000  5.5171034e-001  5.3376885e-001 -6.4486368e-001  2.6439846e-001  4.3539700e-001  3.1195221e-001  4.6238821e-001  4.2715456e-001 -2.1510564e-002  3.8897023e-001  6.8362418e-001  5.2605277e-001  3.9068228e-001  2.8946039e-001  4.3305935e-001  5.5252959e-002  6.2265480e-001  3.2880633e-001  7.5099082e-001  6.0139392e-001  3.3107550e-001  4.9657528e-001  5.8663083e-001 -9.7931431e-002  1.7539468e-001  1.0638703e-001  1.5416937e-001  3.6781242e-001  5.4068838e-002 -2.1613833e-001  3.8809636e-001  1.4675520e-001  4.5437390e-001  6.4339191e-001  3.1554927e-001 -5.8624074e-003 -8.0807923e-002 -1.5385068e-001 -6.4979383e-002 -4.9052123e-001 -1.2287438e-002 -6.2936954e-002 -3.8843075e-002  4.7228350e-001  4.5389619e-001  3.4638564e-001  8.6525231e-001  2.9816277e-001 -1.9259595e-001  3.9471269e-001 -7.2593946e-001 -2.1438660e-001  6.0057860e-001 -6.9199915e-001
 -1.7659553e+000  4.7513767e-001  4.2245037e-001 -4.2200442e-001 -4.1256674e-001 -2.9288112e-001 -8.8185743e-001 -7.5086448e-001 -4.6429281e-001  1.1902249e-003 -8.8759520e-002  6.9617935e-001  3.9862095e-001  1.3195001e-001 -8.6280301e-001 -2.6730687e-001  6.5052712e-001  5.6523779e-001  6.5339857e-001  4.1498262e-001 -4.9321554e-001  6.3114314e-001  1.4688142e+000  1.0556676e+000  3.5521041e-001  6.5169306e-002 -1.0280046e+000 -1.1185904e+000 -1.0473616e+000  1.0460509e-001  5.4387996e-001  1.5277353e-001  5.3736199e-001  2.1740480e-001  2.1493926e-001 -2.3424820e-001 -1.8966572e-001 -7.2428566e-001 -1.1364129e-001 -2.8888190e-001  2.2661469e-001  6.7770656e-002  1.1817694e+000  8.1533971e-001 -1.4815965e-002 -1.1560146e-002  5.9355263e-001 -6.8887554e-001 -1.4220942e-001 -1.1385756e-001 -6.4757117e-002 -6.5405700e-001 -4.7107192e-001 -3.8287360e-001  5.3160475e-002  2.4417421e-001 -4.6487526e-001 -1.9485524e-001  7.2901278e-002 -3.7164467e-001 -7.6173325e-001  8.4461000e-002 -5.2385411e-001  7.0497867e-001  8.9239761e-001 -2.7468304e-001
 -5.5801299e-001  4.4986059e-001  9.0968802e-001 -1.4421348e+000 -4.0054277e-001  7.8098630e-001 -1.2545157e+000 -4.7843103e-001 -2.7679762e-002 -2.8497595e-001  2.8620140e-001  2.1182558e-001 -3.6845785e-002  3.1177789e-001 -4.4814378e-002 -2.2629983e-001  5.9329218e-001  4.6111672e-001 -1.1148375e+000  5.1315408e-001 -8.4876543e-001  3.1260672e-001  1.6847474e+000  8.0087341e-001  3.7627979e-001 -1.7794233e-001 -1.0141873e+000 -1.5651395e+000 -1.9495829e+000  1.3268936e-001  1.1499815e+000  5.6580472e-001 -3.8711142e-001  3.7654222e-001  9.7068270e-001  6.0483835e-001  6.0724383e-001 -1.2100629e+000 -9.4522745e-001 -1.1207482e+000  7.2742146e-001  3.2415414e-002  8.1731095e-001  1.3733721e+000  4.3068879e-001 -5.8351845e-001  4.3090959e-001 -9.8373720e-001 -1.8806921e-001  1.6012073e-001 -3.8913681e-001 -5.3915145e-001  1.0207369e-001 -3.7088504e-002 -2.2814312e-001  4.8144182e-001 -3.3646330e-003 -2.3094441e-001 -1.8449889e-003 -4.7960213e-001  5.2757513e-002 -2.2598341e-001 -3.9127129e-001  5.3664218e-002  1.5453916e-001 -1.8330225e-001
 -1.2672262e-001 -6.0429573e-001  3.4577342e-002 -6.1716712e-001 -3.0211238e-001  5.2698384e-002 -4.5523396e-001 -4.3062181e-001  1.7148333e-001 -1.7282850e-001  5.7432851e-001 -7.8142315e-002 -5.6618794e-002  1.1216955e-001 -9.9822666e-002 -1.5199943e-001  8.0195650e-001  3.0742410e-001 -3.6795984e-001  5.3637719e-001 -9.7973015e-001  1.9523669e-001  1.4237019e+000  7.7409411e-001  4.2618642e-001  1.0197825e-001 -3.4162953e-001 -7.6166010e-002 -5.5270542e-001 -6.2254985e-001  4.9235406e-001  4.1153524e-001  3.3592457e-002  3.6057648e-001  7.3387183e-001  3.8305193e-001 -7.8948846e-002 -6.4148268e-001  2.7701745e-001  3.2274884e-001  4.2378347e-002  4.7192940e-002  1.0167267e+000  5.8127910e-001  5.5589771e-002 -3.6730789e-001  3.0834308e-001 -9.5055697e-001 -3.9492712e-001 -6.5877070e-001 -4.6582039e-001 -3.3377489e-001 -4.6308635e-001 -1.2326979e-001 -9.3804544e-001  7.1129743e-002  1.8370070e-001  6.1833295e-001  2.4743468e-001  6.8937760e-002 -2.4365143e-002  4.3654820e-001 -7.4363225e-001 -6.0040332e-002  8.7987285e-001 -1.1137515e+000
 -1.3729028e-001 -9.3900776e-002 -8.2968642e-001 -4.4579657e-001 -2.2813651e-001  6.4657121e-001 -1.4117004e-001  3.2927386e-001 -2.8112065e-001 -1.5260138e-001  3.6151086e-001  3.3689346e-001 -2.1978545e-001 -1.9272727e-001  2.1043596e-001  3.5284711e-001 -4.8634379e-002  3.4276414e-001  1.7701978e-001  4.2598296e-001  5.6287891e-001  7.2986264e-001  6.8306925e-001  8.9701602e-001  1.0291179e-001  9.5369897e-002 -2.9961443e-002 -1.3290318e-001 -1.4481757e-001  3.3584112e-001  1.1433335e+000  2.3603046e-001  3.9222716e-001  4.6497226e-001  7.2929048e-001  8.7423674e-001  5.7475406e-001 -3.2798775e-001  4.6513768e-001  4.5834943e-001 -1.5572891e-001  7.1107050e-002  6.1514723e-001 -4.5260315e-001 -1.6976429e-001 -4.7501374e-001 -2.6839006e-001 -9.0210162e-001 -3.2098536e-001 -1.0465453e-001  2.4440454e-001  1.4443861e-001 -6.4770162e-001 -8.4375474e-002 -2.5452385e-003  4.2610929e-001 -1.6516902e-001  4.1287934e-001  5.9980531e-001  2.0957864e-001  2.1132864e-001  1.3219293e-001 -1.1724944e+000 -6.4551423e-001 -4.8796033e-001 -2.4472259e-001
  6.2412550e-001  7.4381547e-002 -4.9277217e-001  5.7049471e-001 -1.2059709e-002  5.3571819e-002  1.7816855e-001  3.7990560e-001 -1.2608238e-001 -2.3191805e-001  2.1502162e-001 -6.8095470e-001 -6.7125909e-002  3.1420594e-001 -1.6326836e-002 -5.1509637e-002 -4.5350103e-001  5.8075182e-001  5.7988386e-001  4.0032681e-001 -3.7665398e-001  1.2168298e-001  4.8626776e-001  4.8396957e-001  4.4763267e-002 -5.5177695e-001  1.6125298e-001  9.2898224e-002 -1.5746007e-001  6.0268860e-001 -8.3389872e-002 -1.1481229e-001  7.2795942e-001 -3.2278079e-001  1.4435389e-001  1.3100141e-001 -1.4498285e-001 -2.4221772e-001  1.5148992e-001  3.6327171e-001 -1.9612988e-001  5.1995504e-001  3.8368333e-001  1.2145943e+000  4.5552830e-002 -4.7815211e-001  4.3981174e-002 -3.3656709e-001 -2.0605977e-001 -1.7265615e-001 -1.3412555e-002 -2.4548556e-001 -5.3745133e-001 -1.9375642e-001 -1.0381362e+000  3.9067582e-001 -3.1064136e-001 -4.5260819e-002 -1.5002466e-001 -1.8919329e-002 -1.0191938e-001 -2.4373842e-001 -3.4920190e-001 -4.8452019e-001  6.9209927e-001  9.8518460e-002
  3.5931451e-001  5.6693417e-001  7.5270559e-001 -1.2455050e+000  4.3206386e-001  5.0891360e-001  4.0762693e-001  4.1187493e-001  5.7290111e-001  5.6629175e-001 -2.7263502e-002  4.7261283e-001  1.0160940e-002 -1.6226439e-002 -4.0828726e-002 -1.0684175e-001 -3.4905365e-001  2.2840558e-001  6.3086141e-001  4.4385413e-001  1.8553687e-001  7.4842805e-001  2.9172568e-001  3.1995190e-001  1.2858125e-001  6.1674808e-002  3.4190976e-001 -1.5414347e-001  7.5476983e-001  1.2959103e-001  5.8421731e-001  3.9548960e-001 -3.4917512e-001 -9.6113877e-002  2.5548906e-001  5.8178488e-001  5.3924164e-001  6.8357615e-001  1.9962816e-002  9.1950041e-001  8.7011328e-002  2.3955625e-001  5.9101257e-001  1.1111212e+000  6.1474290e-001 -1.1081012e-001  1.3299947e-001 -4.1528654e-001  1.7493541e-001 -3.1766381e-001 -3.5919036e-001 -4.9269347e-001 -2.1390433e-001  2.6184683e-001 -4.3845331e-001  3.4789043e-001  8.0484432e-002  6.4355984e-001  1.0810545e-001 -3.0914727e-001  2.1836316e-001  2.8258671e-001 -7.0950224e-001 -4.9951232e-001 -1.2142735e-001 -8.1858665e-001
 -3.9839972e-001 -2.5386421e-001 -8.4034891e-002 -1.5742747e+000 -1.2763172e-001 -1.4974421e-001 -2.5841340e-001  1.6243535e-001  1.7518578e-001  1.7181417e-001 -1.6604059e-002  9.0433629e-001  2.6594078e-001 -4.7416435e-002 -4.0526816e-001 -3.5833164e-002  3.6656867e-001  7.2279876e-001  2.1187169e-001  2.5162289e-002  3.1297885e-002  4.3558043e-001  4.1866094e-001 -9.7438208e-001  8.1733993e-002 -1.9251544e-001  3.2047844e-002 -4.7896289e-001 -1.3028711e-001  2.6949025e-001  5.8804950e-001  3.3616008e-001  2.9281290e-001  1.1266987e+000  2.1826375e-001  6.4057304e-001  3.3074714e-002  2.7109766e-001  1.7727183e-001  5.4988288e-001  7.6832413e-003 -1.8972985e-001 -8.7393980e-001  2.8488835e-001  3.2520454e-001 -3.4431571e-001  2.1423679e-001 -2.1206771e-002  2.1173449e-002 -3.4968214e-001 -6.1039377e-001 -3.8672395e-001 -1.3128397e-002  3.1729786e-001 -2.6257572e-001  2.2522194e-001 -1.9677235e-001 -2.3795499e-001 -1.8017687e-001 -7.3317633e-001 -7.7494594e-002 -5.2561059e-001 -6.4737599e-001  8.3218571e-001 -1.9724930e-001 -5.6711897e-001
 -1.6403157e+000  6.6220524e-002  3.4642782e-001 -8.5371971e-001 -6.3644813e-001 -1.9969028e-001 -6.5719234e-001 -2.0728871e-001 -2.5843523e-001  4.1845738e-003  2.5396744e-001  1.1186508e+000 -2.0490585e-002  2.7975649e-001 -8.7338350e-001 -5.8108876e-001 -6.3337858e-001  8.4285274e-001  3.9898330e-002  4.7297321e-001  1.6901430e-001  2.9494668e-001  4.2134258e-001  3.1236599e-002 -4.3052174e-001 -4.2543710e-001 -1.5460867e+000 -9.6143783e-001 -3.0187398e-001 -3.4116598e-002  2.7960785e-001  2.2118602e-001  1.7277719e-002 -4.8076369e-001  7.3316299e-001  5.3824639e-001  9.7531247e-002 -2.7368620e-001  4.1684363e-001 -1.0362055e+000 -2.7584307e-001 -3.7787741e-001 -1.2104217e-001 -5.6505420e-001  3.4561567e-001 -4.4301800e-002  3.8673062e-001  5.2799819e-001  2.2782365e-001 -4.2828226e-002 -7.2517637e-002 -4.4228988e-001 -3.7705275e-001  3.3035117e-001  2.8214599e-001 -9.1296601e-003 -4.1308985e-002 -6.3775485e-002 -3.0564424e-002 -6.6366378e-001  5.5847117e-002 -3.9188972e-001  4.1653405e-001  2.7294253e-003  1.8304074e-001 -1.2445185e+000
  4.1563494e-001 -2.6968120e-001  5.0820184e-001 -6.5694607e-001 -5.9831387e-003  4.8640269e-001 -5.9807019e-001 -1.9765489e-001  4.5545274e-001  2.4025968e-001  2.2619640e-001  1.7158651e-001  4.2332553e-001  1.5343049e-001 -2.7531481e-001 -8.9952656e-003 -8.5312095e-002  1.0433176e-001  5.0747803e-001  6.1973689e-001  7.4423008e-001  2.0784547e-001 -6.5467805e-001  7.7630987e-002 -2.4539066e-001  4.8755293e-002 -7.3974438e-001 -1.4160942e-001 -1.1594969e+000 -2.1797541e-001  6.6238477e-001  4.4773993e-001 -6.5510701e-002 -3.1900954e-001  1.2673031e-001  1.1774131e-001  3.8118027e-001 -8.3174729e-001  2.9844662e-001 -3.4870537e-001  1.6090185e-001 -3.4573447e-001 -4.5491437e-001  1.5881902e-001  6.0970986e-002  3.9287224e-001  3.1587645e-001 -4.4432864e-002 -2.2776403e-001  7.7549626e-002 -1.3343529e-001 -3.8624057e-001  9.7750959e-002  4.4874842e-001 -1.4359204e-001  3.7728608e-001  1.0158828e-001 -2.1543958e-001 -1.9856972e-002 -4.2318187e-001 -3.3229996e-001 -3.7678642e-002 -2.2707107e-001  1.4479419e+000 -3.7907250e-001 -1.4964488e+000
 -6.6242592e-001  2.4303172e-001 -5.7832089e-001 -1.2665166e+000  4.7154421e-002 -1.9591345e-001 -4.8090180e-002  5.3382326e-001  1.2826553e-001  6.3085213e-001  1.6000752e-001  2.1204720e-001  3.1574432e-002 -2.7315615e-002 -2.1395699e-001 -1.3862029e-001  2.4714395e-001  3.2679005e-001 -2.6436761e-001  4.2657562e-001  1.0447942e-001 -1.5541706e-002 -1.1309012e+000 -4.8392777e-001  1.1451791e-002 -4.7008480e-001 -7.0991724e-002 -1.3589459e-001 -1.3423563e-001  2.2245454e-002  7.3496319e-001  3.9116145e-001  6.5687327e-003  1.1864523e-003  1.3960346e-001  4.3394079e-001 -1.1164826e-001 -3.6975025e-001 -2.3805594e-001 -1.5827628e-001 -7.2287674e-002  2.4406093e-001 -3.4337773e-001  3.7965742e-001  7.9029597e-003 -3.8266665e-001  1.1608134e-001 -4.9013001e-001 -2.8345716e-001  3.6701723e-001  2.1709988e-001 -1.1019001e-001 -9.2853866e-002  9.4443169e-002  7.4264064e-001  3.7709186e-001  6.2265433e-001 -4.0258279e-002  3.4750039e-001 -4.0921178e-001  6.7258343e-001 -1.5356501e-001 -3.0963752e-001 -1.1961221e-002  3.4900732e-001  7.4072764e-002
  3.0068889e-001  3.1647393e-001  1.3999558e+000  3.0297469e-001  4.0890992e-002 -1.3113410e+000 -9.0542358e-001  4.8540480e-002 -9.2076197e-002 -3.7988467e-002 -7.1047398e-001 -1.2265041e+000  1.9497280e-002 -2.1880929e-001 -4.6522853e-001 -1.7755433e-001  2.3413781e-002  7.7136172e-001 -1.5862752e-001  4.2364571e-001 -9.2277541e-001 -1.6525960e-001  1.1771421e-001 -6.9873457e-002 -1.6591231e-001 -6.7357667e-001 -4.8546320e-001 -6.7107272e-001 -3.4208289e-001 -8.0533291e-001  1.6143396e-001 -3.6185185e-001  4.5696754e-001  4.5012460e-001 -1.1879996e-001  4.8848410e-001 -1.0393710e+000 -6.7480165e-002 -3.2105361e-001 -9.4396606e-001 -3.8226322e-001  5.1767485e-002  3.5613634e-001 -3.9846160e-001  1.7664785e-001 -6.0724078e-001 -4.7571019e-002 -2.3220419e-001  2.1220494e-001  3.4036226e-001 -2.6499045e-001 -7.7250033e-001 -7.2659369e-001 -3.7553705e-001  4.6544708e-001 -3.2033044e-001  1.5298675e-001 -1.8999622e-001 -4.1504322e-001 -7.5226031e-001 -1.9844978e+000  5.2830281e-002 -3.6910552e-001  3.2047323e-001  5.9853667e-001  4.0661006e-001
  6.5141599e-001 -4.1877358e-001 -1.0988623e+000  8.5271210e-001 -3.7078421e-001  7.5243741e-002 -3.6708552e-001 -4.8349460e-001  1.4267511e-001 -5.6049041e-001 -1.4158968e-001 -2.0965791e-001  1.0918354e-001  2.9631053e-001  9.0637233e-002  4.3492054e-003  1.2901746e-001  4.3887887e-001 -1.5873312e-001  3.2045425e-001 -5.3555802e-001  1.6492845e-001 -1.6251239e-001  1.8244201e-001 -5.3696788e-002 -5.1984487e-001 -5.2238240e-001 -7.5925120e-001 -4.0978730e-001 -6.4138310e-002  1.2924691e-001 -5.3346357e-001 -7.3207766e-001 -1.2043581e+000 -4.6938119e-001  3.6422600e-001 -3.0394982e-001 -2.1871476e-001 -5.3666003e-001 -4.1104572e-001 -2.2424665e-001 -8.4432352e-002  5.9745317e-002 -5.3014052e-001 -2.6724668e-001 -4.2870252e-001 -1.5247718e-001 -1.4398604e-001 -5.3675137e-002  2.7113448e-001  4.9533490e-002  1.5322405e-001  1.5889070e-001 -5.3679174e-002  3.5001782e-001 -2.7218465e-001 -5.8318211e-002 -4.5794356e-001 -7.8086185e-001 -6.2989209e-001 -4.3049451e-001 -4.7147837e-001 -6.9835926e-001  3.6667363e-001  5.2217949e-001  4.3666054e-002
  1.6985281e-001 -4.3015482e-001 -1.7048910e+000  3.9863923e-001 -6.0053549e-001 -9.3417438e-001 -2.0514143e-002 -2.8971753e-001 -3.2891895e-001 -2.9381158e-001 -6.4062884e-001 -2.4198393e-001 -4.9760419e-001  2.6987272e-001 -2.7885932e-001 -1.1135512e-001 -5.9340497e-002  3.3184578e-001  6.3087616e-001  3.9782101e-001 -2.3046653e-001 -4.7579120e-001  9.8935447e-001 -1.0575021e-001  4.8693019e-002 -1.1481883e-001 -5.9132526e-001 -3.2749166e-002 -1.3162941e-001  2.9569869e-001 -1.0693748e-002 -8.0710623e-002 -5.8817250e-001 -8.6526536e-001  8.5612405e-002  4.5690876e-001  2.0967817e-001  2.0935918e-001  5.5793284e-002  5.6042346e-002 -1.4605191e-001  3.2334032e-001  1.1960395e-001  4.3497484e-001  1.9280816e-001  2.3421094e-001  7.7357405e-001  4.6981483e-001 -9.6819513e-002  4.2751618e-001 -4.1260209e-001 -2.6445980e-001  1.0269483e-001 -4.6639696e-001 -6.2705346e-001 -5.0689788e-002  5.2263499e-001 -3.5779598e-001 -4.0948402e-002 -2.6434335e-001 -1.7931128e-001 -2.3761238e-001  7.3373743e-001 -6.4912013e-001  3.4068463e-001 -6.0617154e-001
 -5.5715358e-001  4.2384147e-001  6.0659841e-001  3.7909945e-001 -1.2723660e-001 -8.5925049e-002 -6.6118230e-001 -7.1558496e-001  1.5317142e-001 -5.1701688e-001 -5.8216408e-001 -3.1311105e-001 -3.6941344e-001  4.8547134e-001 -5.4887166e-001 -1.8493254e-001 -4.3263045e-001 -3.3397672e-001  2.0537794e-001  4.5825069e-001  2.4577857e-001  1.8753572e-002 -5.5652192e-001 -9.5095934e-002  4.2305474e-002 -3.9310796e-001 -3.1290679e-001  3.0203901e-001 -3.5697140e-001  1.2430026e-001 -2.2195812e-001 -4.6456743e-001 -8.7945154e-001 -8.6963187e-001 -2.2973339e-001 -6.1560806e-001 -1.6094947e-001 -5.2930652e-001  5.8109167e-001  5.5454101e-001 -3.1163507e-001  4.9976099e-002  1.9663897e-001  8.7096617e-001 -4.2500188e-002 -1.5089894e-001  3.9303528e-001  5.9823778e-001 -1.4100735e-001  4.5931316e-001 -1.0715504e-001 -1.0252113e-001  2.3407861e-001  1.2489824e-001  5.2823805e-001 -3.3216698e-001  2.3380310e-001  2.4435466e-001 -4.6417272e-001 -1.7212712e-001 -9.5965663e-002  7.6826819e-001 -6.1168356e-002  7.9442103e-002  2.9553862e-001  4.9129021e-001
  6.4104468e-001  3.7188329e-001 -7.6929931e-001  1.7540970e+000  3.7437048e-001  3.8291769e-001 -1.8256066e-001  3.7599273e-001  3.1876059e-001 -3.7203072e-001 -2.6734868e-001  2.5864409e-001 -1.7851555e-001  3.1948174e-001  4.6903410e-001  4.8041977e-001  3.3818096e-001  1.1598830e-001  6.2037226e-001 -8.9770141e-002  6.2648747e-001  4.5590470e-001  9.5957658e-001 -1.0235608e-001  1.5857911e-001  3.0184321e-001 -5.0092615e-001 -6.1604358e-001 -5.6187731e-001  3.0050162e-001 -1.0609095e+000 -3.4147436e-001 -7.8277518e-001 -1.0497829e+000 -4.8789467e-001 -9.9656041e-001 -2.4180180e-001  2.3620272e-001 -5.2139320e-001 -1.1803344e-001  2.4519445e-001  1.7622130e-001  5.2598507e-001  1.2539385e-001  3.4457251e-001 -5.8677086e-001 -4.7139762e-002 -6.7712774e-002 -3.6988808e-001 -2.9162770e-001  3.3755524e-002  6.0550618e-001  6.3561843e-001  4.6977850e-002  6.9098626e-001 -4.8804881e-001  5.9204473e-002  2.0871195e-001  1.4495320e-001  1.7527287e-001  7.6277615e-001 -3.1543370e-002  8.5697358e-002 -2.8331302e-001  8.3388022e-001 -9.1880542e-001
  2.7238996e-001 -3.7930526e-001  3.6586903e-001  4.0552925e-001  3.1385091e-001  8.0706421e-001 -1.0137904e-001  3.3188688e-001  3.1763016e-001  1.6052762e-001 -6.1690794e-001  5.9688623e-001  5.5995474e-001  2.9232977e-001  1.1753840e-001 -9.4766748e-002 -2.3382653e-001 -5.4173869e-001  1.7705998e-001 -3.5981801e-001  2.9280590e-001  3.4391276e-001 -5.5013278e-001 -4.2187321e-001  1.4907689e-001 -3.1240732e-001 -4.7071485e-001 -3.2121269e-001 -4.9472256e-001  1.2308922e-001 -2.6190047e-001  1.9786102e-001 -4.0979237e-001 -6.7855320e-001  2.7346072e-002  2.9058053e-003 -2.6048319e-001 -1.7387461e-002  3.1503287e-003 -2.3827619e-001 -3.3712005e-001  6.8420618e-001 -8.2155068e-002  9.8456458e-001  1.1150700e-001  1.3432485e-001 -1.8042704e-001 -9.5806135e-001 -4.8009864e-001  8.2202386e-002  1.9456197e-001  8.1112900e-001  8.2200068e-001 -5.1776194e-002 -4.5227278e-001 -1.9325609e-001  5.1318527e-002 -9.9559085e-002  1.6638446e-001  3.4445468e-001  9.2635837e-001  5.5477982e-001 -1.2710503e-001  1.3820134e+000 -1.5709537e-001  6.4517360e-001
  2.7866833e-001 -7.4105520e-001  4.5347683e-001  7.5548691e-001 -3.2570677e-001  8.0892301e-001 -2.4563519e-001 -7.1183258e-002 -1.9697793e-001 -3.2387175e-001 -2.5283372e-001  1.0791951e+000  1.4163503e-001  5.8525019e-001 -1.1166214e-001 -2.4736385e-001 -4.7816919e-001  4.3804841e-001  4.6916226e-001 -7.5328829e-002  1.1578460e-001  2.0118079e-001 -6.9473681e-001  1.3948904e-001  2.6286058e-001  1.1268955e-001 -4.7493760e-001 -6.2194692e-001 -9.8424500e-001  6.6242554e-002 -7.8741237e-001 -1.0537783e-001 -4.7405686e-001  3.5648947e-001  5.5289347e-001 -1.7582982e-001 -2.6292014e-001 -7.8266151e-001 -6.6829746e-001 -9.2326308e-002  7.9003644e-001  1.4709922e-001  1.3390473e-001  1.8437195e-001  2.9275332e-001 -5.5459696e-002 -6.0978341e-001 -3.0668850e-001 -2.1422610e-001 -2.4630792e-001 -1.3324417e-002  3.0657397e-002  5.2244056e-001 -6.1820284e-002  5.9746413e-002  3.2063529e-001 -2.7829194e-002  2.4086552e-001  1.9129574e-001 -3.7675859e-001  6.1274021e-001  3.2800268e-001  2.2579886e-001  5.8452518e-001 -6.6121010e-002 -1.3674940e-002
 -8.6766629e-001 -4.2404902e-001  6.2408987e-001  7.8989525e-001  9.4596522e-002 -7.6844967e-002 -7.8204762e-001 -1.6033606e-002 -3.2811989e-001 -5.8025244e-001 -8.8123572e-001  1.9462660e+000 -7.6936794e-003  5.9451263e-002 -3.3883763e-003 -4.7569598e-001 -9.5441398e-001 -1.9120809e-001 -4.8744619e-001 -4.3744010e-001  4.9627682e-002  1.1129891e-001 -3.2075831e-001 -5.9449521e-001  2.9130022e-002 -1.7353915e-001 -1.1254767e-003 -2.6699426e-001 -8.2232857e-001  5.3640282e-001 -4.0219445e-002 -2.2383900e-001 -1.2244190e+000 -1.2314611e+000 -6.3515822e-002  8.7679176e-002  5.0515302e-001 -1.5550827e+000 -4.5791475e-001 -5.2447111e-001  1.2933580e-001  2.5479143e-001 -7.7506170e-001  9.9285304e-001  2.5853061e-001 -1.4067537e-002  7.3487451e-002  9.8400308e-002 -3.3989348e-001  3.8852916e-001 -3.0876685e-002  3.8259065e-001  5.8111520e-001  6.8813074e-001  2.0145999e-001 -2.2984493e-002  1.1538357e-001  7.5301862e-002 -4.9869988e-001 -2.2291564e-001  5.3894065e-001  1.5665557e-001  9.7631016e-001 -3.0957602e-001  1.2143328e-001 -1.1487192e-002
  1.0873033e+000 -4.2316247e-001  5.8879160e-001  1.3004788e-001  1.3664716e-001 -1.6499946e-001  2.8372682e-001  5.0444645e-001 -2.1591635e-002 -5.5870270e-002  3.5719383e-001  1.3333360e+000  3.6887044e-001  1.5861634e-001  5.2230223e-001  2.5182930e-001 -4.9301330e-001  1.0829114e-002  8.2416797e-002 -1.1514928e-001  1.5274719e-001 -4.9169471e-001 -7.2873419e-001  1.4532595e-001 -8.6027821e-001  4.5315063e-001  9.3178950e-001  6.3112874e-001  4.3079252e-001  1.2147633e+000  9.5433471e-001  7.2594490e-001  5.8225068e+000  1.1138072e+000  3.1410368e-001  4.8389670e-001 -1.9253193e+000 -1.6070020e-002  5.1540045e-001  1.0838483e+000  9.4114211e-001 -3.3752328e-001  1.0164680e-001 -9.3328423e-001  3.5934073e-001 -3.6281523e-001 -2.3206182e+000 -1.1153384e+000 -3.1457500e-001 -8.4086062e-001 -8.6605767e-002  3.9811805e-001  5.3871702e-001  9.2877005e-001  7.0849094e-002  1.7351671e-001 -9.9156861e-004  1.4918978e-001 -5.3558194e-003  5.0854649e-001  1.1898378e+000  1.1240738e-001  9.2166686e-001 -1.4972595e+000  2.2972256e-001  1.3846081e+000
  2.7392618e-001  5.5081861e-001 -5.9088113e-001  1.6872062e-001 -5.2193878e-001  3.1888868e-002 -6.7838598e-001 -2.5885220e-001 -2.2860315e-001 -2.9825310e-002  7.4324491e-001 -2.8096888e-001 -1.1861218e-001 -4.7615444e-001 -3.2379909e-001 -1.3070821e-001 -2.8049475e-001 -9.7277427e-002 -4.9315741e-002 -3.3483085e-001  1.0904010e-001 -3.6319529e-001 -8.1820994e-001  5.7733747e-003 -4.9721403e-002  4.8263520e-001  6.5867603e-001 -3.3206788e-001 -5.0874812e-001  9.8478198e-002 -1.0862112e+000  1.2694380e-001 -8.9507343e-002 -6.7637486e-001 -3.1123566e-001 -1.3756206e+000 -3.5016111e-001 -7.6596329e-001  1.3340894e-001 -1.1061989e-002  7.6960592e-001 -5.7856217e-001  2.5327728e-002 -9.5545705e-001  3.0166316e-001  8.3618707e-001 -1.1466011e-001  8.5168024e-001  3.0534321e-001 -1.1273554e+000  8.3958687e-002 -2.8168021e-001 -2.0152756e-001  4.9435960e-002 -2.6858608e-001  3.1210234e-001 -1.1368892e+000 -3.7377008e-002  1.1778616e-002 -1.0504266e+000  1.4565631e-001 -8.8611121e-001  1.3093156e+000 -7.0795829e-001 -1.1712812e+000 -2.1588524e-001
  7.3328457e-001 -1.3262017e-001  4.5763775e-001 -1.5320641e-002  1.1566059e-001  9.8010786e-001 -3.5071802e-001  7.2903808e-002  1.8126866e-001  1.9825552e-001  5.1048497e-001  7.1062177e-001  2.1552747e-001 -1.1590746e-001  3.3804138e-001  5.1473342e-002  4.5740346e-002  2.5935481e-001  3.8137957e-001 -1.9674425e-001  6.3564184e-001  2.2166607e-001 -1.4448143e+000 -4.4239964e-001  1.3488399e-002  6.0535445e-001  5.8973931e-001  8.4717747e-002  4.0166175e-001  7.3092443e-001 -5.6028831e-001  1.0414479e-001 -7.4868032e-001 -3.2089121e-001 -1.7400033e-001 -8.0385598e-001  1.1867803e+000  5.4983396e-001  4.6563886e-001  2.6231484e-001  2.3864945e-001 -5.0255566e-001  7.5891851e-002 -8.0584998e-001  5.5299724e-001 -3.4640599e-002  5.2632590e-001  7.0793422e-002  2.5507245e-001 -5.2203421e-001  6.5261259e-001  7.1772326e-001  2.8281339e-001  5.9545459e-001 -1.2877364e-001  7.7433693e-001 -3.2020614e-001  2.2824201e-001  3.8753039e-001 -3.9643743e-001  2.0336012e+000  2.4297765e-002  1.2353994e+000 -6.5245591e-001  5.0999245e-002 -6.8318768e-001
  8.3207420e-001  8.0558494e-001  4.0373759e-001  3.7750491e-001  1.0978161e-002  1.3548131e+000 -3.7878968e-001  4.2351118e-002  1.7555680e-001 -2.1301078e-001  9.8093874e-001  6.9235378e-001  1.4374494e-001  4.3725831e-001  3.9858188e-001 -1.5872947e-001  1.6955862e-001 -1.5398956e-001  3.2536511e-001  1.7557618e-001  2.6028699e-001  3.9928774e-001  9.7654589e-001  3.7713536e-001  2.1646248e-001  7.4854314e-001  9.2277129e-001  7.4449608e-001  5.8591514e-001 -7.7327265e-002 -4.3703736e-001  1.8412144e-001 -2.7477321e-001 -5.4094434e-001  3.2216535e-001 -6.6949471e-001  3.1294461e-002  5.2247901e-001  1.1562509e+000  1.0522983e+000  3.1323362e-001 -3.5514053e-001  7.1356801e-001  3.0085583e-001  2.2362019e-001  1.1270442e+000  3.4740921e-001  4.3497880e-001  1.7182609e-001 -2.6656026e-001 -2.0932382e-002 -1.0298637e-001  6.5378686e-001  3.9009842e-001  4.5513116e-001  5.0895775e-001 -2.9300830e-001  1.9830697e-002  3.4393201e-001  3.2893821e-002  1.3793983e+000  1.8820914e-001  6.6619959e-001 -8.3043717e-001 -3.1200016e-001 -3.7419141e-002
  8.1756320e-001  9.7145843e-001  1.0726551e+000  6.1741232e-001  5.4781726e-001  5.7877780e-001  1.6374993e-001  4.6859096e-001  6.2843246e-001  2.3503269e-001  7.7652798e-001 -1.4508283e-001  2.7144599e-001  3.2153395e-001  2.5366377e-001 -2.0917039e-002  8.2721699e-001 -3.0449906e-001 -6.0159269e-001  1.6370787e-001  1.6143835e-001  7.2124495e-002  1.2804652e-001  1.9840144e-001  7.3754926e-002  4.6642588e-001  1.7788917e-002  8.7696158e-001  2.8990038e-001  3.4528216e-001  7.4501569e-002  7.3114136e-001 -1.8934747e-001  1.0939787e-001  5.7537382e-001  3.2591335e-001  6.2215247e-001  1.0919268e-001  6.1984369e-002  2.6338406e-001  5.8237818e-001 -2.9592217e-001  3.4113119e-001 -2.8857001e-002  2.2011038e-002  3.5627492e-001  2.6039651e-001  5.5274811e-001  4.7485594e-002  7.3271071e-003  1.6900543e-001  2.0115493e-001  7.7029864e-002  1.7312376e-001  9.3664528e-001  9.8265077e-002  3.2854143e-001  1.6740824e-001  1.0091306e+000  4.9932210e-001 -4.5880229e-002  1.2313058e-001  1.4489792e+000 -8.3713756e-002  2.1157895e-001  1.0625044e-001
 -4.7435382e-002  5.1016270e-001  9.4009635e-002  2.5602370e-001 -3.7458294e-001 -9.0769435e-001 -3.8592615e-001 -1.4787905e-001 -2.0723296e-002 -2.1562983e-001  3.1435957e-001 -1.8460697e-001 -2.1057511e-001 -1.2399203e-001  4.6900714e-002  1.1170327e-001 -2.8769449e-001 -1.0126356e+000 -2.8538568e-001  2.8403531e-001  3.0057605e-001 -4.0040444e-001 -8.8463627e-001 -7.1507940e-002 -4.0651120e-001  5.3364261e-001 -4.4304090e-001 -4.1149991e-001 -8.6656603e-001 -3.0377841e-001  1.8146962e-001  3.4756481e-001  1.4630667e-001  8.4439876e-002  7.0724603e-002 -9.5683150e-002 -4.0224444e-001 -4.8689277e-001 -1.6595885e+000 -1.8046831e-001 -5.2109670e-001 -4.8465160e-001 -1.8591539e-001 -7.8757371e-001 -4.0007012e-001  8.9184436e-002  4.2754449e-001  2.2222065e-001 -1.5598776e-001  1.8243702e-001  2.6657301e-003 -1.4021658e-003  1.9301273e-002  3.2560860e-001  8.6544747e-001  1.2586844e-002  1.4454615e-001 -2.3721877e-001  3.0256991e-001  1.6186360e-001  3.9214749e-001  5.4963265e-001  7.5297006e-001  8.5369460e-002  3.3944171e-001 -1.7114592e+000
 -4.5395661e-001  1.5110753e+000 -9.1052592e-002  6.8495470e-001  5.1218028e-001  6.5078121e-001 -2.4936128e-001  2.3435097e-001  3.9722387e-001  4.6908574e-001  8.0943138e-001  2.1904675e+000  2.8708721e-001  6.8950585e-001  4.0413917e-001  8.5602905e-002  5.6298783e-001 -4.0476559e-002 -2.1573383e-001  1.0021041e-001  9.5068333e-001  4.2436777e-001 -2.2245393e-001  3.8989646e-001  3.8086530e-001  9.4727040e-001  9.4866501e-001  6.5777717e-001  3.7829928e-001 -6.0519767e-001  1.1875649e+000  1.3737137e+000 -5.4856297e-001  2.3443877e-001  1.0725317e+000  7.3170718e-001  7.3092915e-001  4.0659259e-001 -2.7052643e-001  5.9278045e-001  8.9815483e-001 -8.7410324e-002  7.2885619e-001 -6.2109689e-001  4.0433543e-002 -4.4396109e-003  6.5817026e-001 -2.5569841e-001  1.2980917e-001  5.8801975e-002  1.3011934e-001  9.7798339e-002  4.5400919e-001  4.3692790e-002  9.9533032e-001  4.6371383e-001  4.7902570e-001 -1.8203448e-001  7.2198234e-001 -1.1228388e-001  9.8856919e-001  4.8686561e-001  1.3196022e+000 -1.1533820e-001  9.4118622e-001 -1.4591373e-001
 -7.7104360e-001  3.6278520e-001 -5.0817827e-001  1.0937828e+000  1.7510862e-001  3.7915638e-001 -1.1483833e-001  2.0180211e-001 -7.5285743e-002  1.1719168e-001  1.1253076e+000 -1.0742491e-001  3.0100196e-002  1.3933190e-001  2.6708881e-001 -2.0182250e-001  5.0477226e-001  2.6561847e-001  1.0748084e-001  2.0098529e-001  1.1098100e+000  4.7443445e-001 -1.6020803e-001  1.1571434e-001 -1.3694762e-001  1.1572990e+000  1.1952319e+000  1.1695397e+000  1.3326725e+000 -3.4406658e-001  7.0997869e-001  7.1804872e-001  4.7080530e-001  8.2597747e-001  2.5326255e-001  5.8998887e-001 -2.1193412e-001  3.7585334e-001  5.9704680e-001  1.4742109e+000  6.1072157e-001  9.2250710e-002  1.7236678e-001 -1.3802261e-001  1.0501585e-001  4.7918127e-001  1.1910913e+000  9.1563315e-001  8.2469609e-001  5.6927472e-001 -9.9737465e-002 -1.1935849e-001  1.3022858e-001  5.0593916e-002  1.2365950e+000  8.3786227e-001  1.1868387e+000 -1.0184071e-002  2.5240858e-001 -2.6573181e-001  4.3758489e-001  3.6872780e-001  2.1291999e+000 -1.3699061e+000  7.8070942e-001 -9.0617850e-001
 -1.4503135e-001  2.3690835e-001 -1.2635764e+000  3.0073088e-001  6.2446634e-001  1.1914498e+000  8.3137112e-001  2.2410726e-001 -3.4077204e-001  8.6133982e-001  1.1486152e+000 -6.0034079e-001 -4.0183347e-001  3.5247068e-001  5.5741509e-001  7.9577074e-002  3.8661046e-001  8.2823585e-002 -8.8364451e-001  7.7357096e-001 -1.0777525e-001  8.7420464e-002  3.2863811e-001 -1.2702170e-001  2.6716811e-001  5.7417245e-001  9.3724710e-001  7.8921764e-001  1.1839154e+000  2.2556023e-001  1.5851528e+000  8.0032001e-001 -9.8420624e-002  3.0063705e-002  4.5473086e-001  8.9122682e-001 -9.0750884e-002  1.2241025e+000  5.1404962e-001  6.7653697e-001  3.2069795e-001  1.2192870e-001 -7.5705217e-002 -3.0401936e-002  7.1387992e-002  8.1183702e-001  1.0459618e+000  6.4245380e-001  6.6831496e-001  6.9936919e-001  5.4000976e-002 -2.8537231e-001  8.4848413e-002 -4.7523858e-001  4.1699046e-001  5.1232093e-001  1.8156046e+000 -2.8507770e-002  2.2720659e-001  7.2556191e-001  5.9235024e-001  1.2820662e-001  2.1115364e+000 -4.1603092e-001  7.4051203e-001  3.0393588e-001
  6.5257650e-002 -3.0658406e-002 -3.5455890e-001  6.7903663e-001  4.5394208e-001  4.8971083e-001  5.0466384e-001 -4.7996086e-001 -2.6867809e-001 -1.7543382e-001  6.7355291e-001 -6.6737780e-001 -1.9263997e-001  4.4494883e-001  6.9513745e-001  2.9203243e-001  1.3740881e-001  4.2375332e-001 -1.0988290e-001  6.1283489e-001  4.5467296e-001  1.7063765e-002  3.2931308e-002  2.3920394e-001 -1.2685127e-002  3.8392148e-001  4.6120388e-003 -5.9570185e-001 -6.6371648e-002  2.3118764e-001  3.1593177e-001 -2.2310272e-001 -3.0836378e-001 -2.8117616e-002 -2.9428893e-001  3.2234695e-001  6.7475557e-003 -1.8229086e-001 -6.0396941e-001 -6.6573279e-001  4.0339338e-002 -2.4324194e-001  5.0314227e-001 -3.6943903e-001 -1.3567042e-001  8.8193724e-001  6.7674750e-001  1.8696019e-001 -2.5892586e-001  1.4138058e-001  2.6750904e-001  5.1316174e-001 -4.2592161e-002 -3.6705505e-001 -1.1109558e-001 -2.4919618e-001  7.8506788e-001 -7.4772980e-001 -4.6107554e-001  5.3338786e-001  4.8418203e-001  2.2282403e-001  1.2494124e+000  5.1903350e-001  8.8469626e-001  5.7157034e-001
  1.4456144e-001  7.4805632e-001  2.8620706e-001  1.4511077e+000  7.1841730e-001  4.5492958e-001  1.2680994e-001 -2.4027688e-001  1.8611960e-001 -4.0441035e-001  2.9416381e-001 -9.9448999e-002 -1.0534796e-001  8.1523997e-002  1.5247355e+000  9.8498036e-001  4.6473157e-001  2.6242712e-002  6.4054040e-001  2.3453049e-001  3.2914474e-001  5.0134768e-001  1.5525130e+000  8.1235018e-001  3.9670607e-001 -9.6207381e-002  1.3581927e+000  3.7838739e-001  6.2857393e-001  1.0000357e+000 -9.5932917e-001 -5.9414109e-001 -5.4114830e-001 -2.6098022e-001 -9.9811790e-001 -5.9557506e-001  1.1923319e+000  1.1555865e+000 -4.2491638e-001  5.4299083e-001  2.3974982e-001  3.8222351e-001 -1.9711046e-001  7.6683322e-001  6.0117060e-001  1.0655812e+000  4.5698789e-001  8.9100742e-001  1.7471298e-001  9.5336659e-001  4.0985247e-001  1.4175928e+000  3.5266367e-001  1.3530487e-001 -2.0480443e-002 -9.9667141e-001 -9.3363497e-003  2.6606144e-001 -1.9844941e-001  6.8604562e-001  8.9244504e-001  4.0461539e-001  7.2101229e-001  3.3128252e-001  1.1252589e+000 -4.2763976e-001
 -4.5291180e-001 -1.7258052e-001  1.1052747e-001  8.4708914e-001  1.8329450e-001  3.5770391e-001  7.1634345e-002 -4.8954867e-001 -1.8821179e-001 -9.4004864e-002  2.9577749e-001  3.2540263e-001 -7.2048924e-001  6.7612119e-003  7.9635828e-001  2.4720879e-001 -2.2401524e-001  1.2899203e-001 -7.3408430e-002 -8.5828868e-002  2.7827990e-001 -5.4964133e-002 -1.1306276e+000 -7.5349304e-002 -3.6677055e-001  1.6789354e-001  2.1462383e-002  2.4549469e-001  8.2636996e-002 -3.1105367e-001 -1.3419754e-001 -4.6307480e-001  1.0425471e-001 -2.8691263e-001 -8.8935954e-001 -5.1156335e-001 -3.5800633e-003 -9.2348307e-002 -4.6333384e-002  2.4495848e-001  2.5645095e-001 -4.1345949e-001 -5.5362294e-001 -5.1700716e-001  1.5074959e-001  5.8397457e-001  2.2831689e-001  1.0566452e+000  3.7159076e-001  2.0388256e-002 -4.7696694e-002  7.7992919e-001  2.9705832e-001 -9.4359669e-002  2.3690020e-001 -4.3907458e-001  9.8039064e-002 -2.7112944e-001 -6.6583290e-001  2.9531061e-001  9.6259257e-001  2.2612325e-001  1.2149667e+000  4.0826159e-002  3.2326668e-001  3.4692799e-001
  2.6858676e-001  4.7171865e-001 -6.8921923e-001  4.4046184e-001  5.6534608e-001  2.8613569e-001  6.5764681e-001  1.9163109e-001  7.4036877e-002 -1.5314979e-001 -9.7340395e-001  2.6700438e-001  7.3309320e-002  7.4617922e-001  4.7197186e-001  3.7750499e-001  3.3905876e-001  3.3935937e-001 -2.6271180e-001  1.2653969e+000  1.6266319e+000 -4.1886891e-001  1.1804774e+000  8.0914153e-001  7.1621600e-002  1.0432583e+000  8.2722294e-001  8.2648494e-001  4.3782461e-001  4.2596669e-001 -1.3617017e-001 -7.1005166e-002  4.0695304e-001  6.3978368e-001 -1.0393856e-002  5.3701301e-001  3.4556182e-001 -1.2480298e-001  1.7852066e+000  1.3196748e+000  4.5452063e-001  5.2603962e-001  1.0379723e+000  1.2621104e+000  1.9916578e-001  9.0053054e-001  9.1455427e-001  6.7216398e-001  8.7612679e-001  1.3544530e+000  7.1887310e-001  1.2717128e+000  5.9452042e-001  1.3560529e-001  3.3377758e-001 -5.0636958e-001  1.7756556e-001  5.4683081e-001  2.4822429e-001 -6.1417802e-002  7.6465570e-001  5.3388925e-001  1.8735878e+000 -1.6555470e-001  6.2270534e-001 -1.7374319e-001
  4.6580875e-001  1.0803340e+000 -7.4399629e-001 -5.4526399e-001  3.5867772e-001 -6.3919652e-001  1.5110393e-001 -2.3121536e-001  3.3004774e-001 -4.3289537e-001 -2.4727085e-001 -1.4777647e+000  1.9916613e-001 -2.6050109e-001  1.7150548e-002  6.0355208e-001  7.0605062e-001  5.5824520e-001  1.2313873e+000  8.6201594e-001  1.2740972e-001 -2.8299911e-001  1.8791403e+000  8.3514827e-001  3.9636242e-001 -4.4738840e-001  2.0353272e-001 -3.4761562e-001 -1.8194530e-001 -1.9281818e-001  7.0295695e-002 -7.2053609e-002 -2.8001201e-001 -1.1928013e-001  1.6659391e-001  2.3775240e-001  9.7525761e-001 -7.3134069e-002 -8.3526181e-001 -1.0211094e-001  2.3890980e-001  2.9706582e-001  1.1129503e+000  6.0630849e-001  2.4894032e-001  2.9848215e-001  4.4539460e-001  4.2546916e-001 -2.8592082e-002 -8.2867508e-003  3.9622945e-001  6.5609696e-001 -5.2064919e-001 -4.1409364e-001 -5.8206668e-001 -6.8317503e-001 -3.9585060e-001  3.4598099e-002  3.2493293e-001  4.8367881e-001 -8.7820232e-003  2.0157047e-001 -3.4406999e-001 -1.1313515e+000  7.2464016e-001  1.7738532e-001
  4.6993336e-001  2.7264712e-001  3.0464732e-001  1.5694080e+000  7.9420545e-001  1.0314231e+000  5.7089472e-001  5.0952958e-001  4.3277448e-001  3.3827929e-001 -6.7078599e-001 -3.4009105e-001  4.3480183e-002  6.3706706e-001 -1.1611837e-001  5.7853185e-001  5.1823900e-001  7.3723163e-001  4.5971139e-001  4.1389593e-001  6.8298684e-001  4.1045106e-001  1.2592154e+000  8.5730892e-001  3.8694278e-001  6.9860623e-001  6.3544107e-001  7.2915065e-001  1.2884475e+000  5.0142292e-001  2.5164526e-001  7.2784462e-001  1.0281329e+000  7.7351901e-001  9.4916057e-002 -8.6735485e-003  1.0145661e+000  1.2001199e+000  1.0272403e+000  6.9056408e-001  1.1395090e+000  2.4762150e-001  5.2773055e-001  1.3536810e+000  5.6563990e-001  2.1324596e-001 -2.5505526e-001  2.9697192e-001  4.2304958e-002 -3.4481816e-001  5.2392818e-001  3.8148794e-001  3.3381744e-001 -2.6027420e-001 -8.2070088e-002 -3.2590269e-001 -4.0343485e-001  3.0594567e-001  1.5446447e-001  4.5068389e-001  1.3925947e+000  3.9512526e-001  1.0532986e+000 -3.9257024e-001  5.6722740e-001 -1.9148969e-001
  4.8431767e-001  8.9654896e-001  8.1927818e-001  1.0525377e+000  6.8979036e-001  1.9729192e+000  1.1333557e+000  1.1210412e+000  3.6070410e-001  8.7896359e-001 -6.3400965e-001  4.1997163e-001  7.1475038e-002  8.9536288e-001  6.1748473e-003  1.3302365e-002  2.2086623e-001 -3.2302851e-001  1.2757455e-001  1.2655142e-001  2.1190022e-001 -1.7824890e-001  7.9657432e-001  2.0628528e-001  1.9848631e-001  2.3019693e-001  7.7537177e-001  1.1430606e+000  1.3799695e+000  2.9533766e-001  3.9168188e-001  6.0914231e-001  5.4421515e-001 -1.6112922e-001  3.2161001e-001 -1.4624124e-001  4.6077860e-001  1.1322841e+000  6.6421244e-001  8.0309513e-001  6.5997137e-001  3.4418816e-001  3.6914355e-001  1.6070487e+000  5.1826570e-002  1.3492202e-001 -3.2212051e-002  2.5114607e-001  2.1336325e-002 -1.0211754e-001  4.1645186e-001  1.9496547e-001  9.6692942e-001 -2.7811487e-001  1.3531577e+000  7.9579958e-002  4.0648829e-001  4.6160160e-001  8.1565242e-001  1.1335125e+000  1.4772138e+000  2.5678622e-001  1.3344098e+000  9.5242160e-002  2.3312221e-001  8.7410748e-001
  2.6463482e-001 -6.3702999e-002 -3.8647935e-001  1.1131306e+000  4.0145436e-001  1.2769053e+000  5.6714942e-001  1.0636727e-002 -1.2159697e-001  4.5018746e-001 -6.4267444e-001  1.6322263e-001 -1.1550263e-001  7.5427940e-001 -1.2859713e-001  8.5588239e-002 -2.6762735e-002  1.6346836e-001  3.4703473e-001 -2.7236901e-002  5.6217002e-001  3.9863657e-001 -2.1501196e-001 -3.3536021e-001  2.1659967e-001  4.4302660e-002  4.9801362e-001  9.1706587e-001  6.6937185e-001  6.2133785e-002 -9.8478218e-001 -4.3516536e-001 -4.0799159e-001  2.1297441e-003 -5.6217812e-001 -1.9271695e-001 -9.5207639e-002  4.3912000e-001  3.7099213e-001  6.9376949e-001  5.3477942e-001  7.3817586e-001  2.3667113e-001  1.0351348e+000  2.3298331e-001  3.2071038e-002 -4.2012377e-001  6.9618678e-001  5.8960137e-001  6.4792572e-001  3.3293964e-001 -1.7655842e-002  8.8201452e-001 -1.8069783e-001  3.3147293e-001 -4.3574288e-001 -6.4964081e-002  6.7787163e-002 -1.9797607e-001  3.4832473e-001  1.0712788e+000  1.8410450e-001  1.0909521e+000  3.2662584e-002  3.1848141e-002  7.5475058e-002
 -1.6015978e-001  1.7351786e-001  3.6276391e-001  1.2039291e+000  2.1661903e-002  9.6510026e-001  4.4051134e-001 -3.9132062e-001  4.8421085e-001  1.1435476e-001 -8.6119560e-001  8.1865835e-002 -1.3822504e-001  4.8982451e-001  1.5329825e-002  2.5466909e-001  2.9368375e-002  1.0019705e-001 -4.2046738e-001  2.9870739e-001  9.8319251e-001 -3.6342910e-001 -5.0561307e-001 -8.9500977e-001  2.2435030e-002  7.5187137e-002  4.4063250e-001  1.2165982e+000  8.1609722e-001  4.1386774e-001 -9.4164780e-002 -2.5986523e-001 -3.8655326e-001 -1.7244361e-001 -5.7297009e-001  2.1388968e-001 -2.6390279e-001  3.8517325e-001  8.9152253e-001  5.2575738e-001  8.0149075e-001  5.2455407e-001  2.9040360e-001  1.6381803e-001  6.7245922e-001  7.5316677e-001 -7.2509318e-002  1.2648144e+000  7.4359559e-001  3.7573005e-001  3.1954936e-001  7.6872876e-002  8.4662046e-001 -4.5155898e-001  1.0455896e+000 -5.8643843e-001  3.8348014e-001 -9.0378025e-003 -2.3386403e-001  5.6496188e-001  8.6016190e-001  3.1359475e-001  1.6952785e+000 -2.9484893e-001  9.8712881e-002 -6.6895261e-001
  8.4236798e-001  1.1585991e+000 -3.6363979e-001  8.0882664e-001  2.2570130e-001  2.8494208e-002  5.7330904e-001 -6.1729953e-001 -2.7262428e-001  5.0186468e-001 -3.9816958e-001  8.7880699e-002  8.0863853e-002  2.0595797e-004 -8.0364747e-002 -3.9268071e-002  2.2807538e-001 -2.8449421e-001 -2.8883510e-001 -1.3755688e-001  4.1192445e-001  9.7122959e-002 -3.6175169e-001 -8.2968375e-001 -6.0962445e-002 -4.0361077e-001  4.4750243e-001  1.0854650e+000  5.9440432e-001 -4.1269268e-001 -1.1210321e-001 -1.9383379e-001 -3.7321584e-001 -2.5255111e-002 -5.4523242e-001 -4.3831206e-003 -4.4492668e-001  2.9659003e-001  2.6540945e-002  6.0044349e-001  4.0010802e-001  1.8354233e-001  4.8345397e-001  4.9328516e-001  1.5142594e-001  5.7247889e-001 -2.1928049e-001  1.4105234e+000  5.8996116e-001  6.3012974e-001 -1.1513534e-001 -1.8933571e-001  3.9683819e-001 -2.8248252e-001 -1.0751665e-001 -8.4787965e-001  2.4290503e-001  9.0793806e-002 -7.5964384e-001  6.7298182e-001  2.0549692e-002 -8.3352931e-002  8.7890588e-001 -5.7465861e-001  4.6584603e-001 -4.8340503e-001
 -1.5626667e-001  9.7086432e-001 -5.8871643e-001  3.3891391e-001  2.1821540e-001  6.4593504e-001  4.2297220e-001 -5.1031658e-001  1.4202138e-003  2.7331882e-001 -6.7361488e-001 -4.2768430e-001  2.2137978e-001  2.3273586e-001 -6.7137081e-002  3.2166252e-002 -1.7905275e-001 -4.3272246e-001  3.4245526e-001 -3.1645321e-001  1.0504750e+000 -4.9043261e-001  6.7446479e-001 -2.1283739e-001 -1.6646089e-001 -3.2170149e-002 -1.2855348e-002  3.0475709e-001  4.6047433e-001 -4.9221660e-001  1.8047304e-002  5.3531943e-002  4.8021756e-002 -1.8281614e-001  2.3471402e-001  1.1048030e+000 -2.7179932e-001  7.9322871e-001 -3.6862779e-002  8.9139486e-001 -2.9986616e-003  2.8550815e-001  4.8222916e-001  6.4672337e-001 -7.3638930e-002 -4.2706009e-001  8.8654825e-003  2.5974997e-002  2.1781786e-001 -4.5538624e-003 -1.1910011e-001 -7.1780274e-001  1.9560304e-001 -1.3150126e-002  1.2218062e-003 -8.8344071e-001  6.2361578e-001  2.3589350e-001 -5.1670028e-001  6.2213524e-001 -3.2693801e-002  6.7224952e-001  8.6367769e-001 -1.3733261e-001  4.5374597e-001  1.0032013e+000
  1.1002352e+000 -4.2276960e-001  1.9695495e-001  1.9963922e+000 -1.6624813e-001 -1.1252656e-001  3.0375912e-001 -4.2945383e-001 -2.3622913e-002  4.1907401e-001 -1.3939903e+000 -1.3632523e+000 -1.8195527e-001 -3.2340793e-001 -7.3283215e-001 -9.0395036e-002 -1.4235332e+000 -9.4743991e-001 -1.2395778e+000 -6.1622460e-001 -9.4963333e-002 -9.8525113e-001  5.1006849e-002  5.9062831e-001 -4.9498953e-001 -5.0225597e-001 -2.6207407e-001 -1.2551429e-002  8.2919467e-003 -6.0224710e-001 -5.2464134e-001  2.7524790e-002 -1.1458360e+000 -6.6665553e-001  4.7285924e-002  6.9670228e-001 -4.0445089e-001  6.2583653e-001  8.6261788e-002  2.5236973e-001 -9.4791460e-002 -2.8025038e-001  1.2670652e+000  1.6725644e-001 -4.3736180e-001 -7.7220472e-001 -1.1667530e+000 -3.7527578e-001 -2.2237119e-001 -3.7607889e-001 -6.0446977e-001 -9.7806884e-001 -5.9226776e-001 -5.6895924e-001  1.5848364e-001 -7.3997230e-001 -2.3546793e-001 -3.2633454e-001 -1.0856697e+000  7.3436102e-001 -8.8569509e-001  3.2720591e-001  2.0377799e+000 -3.5913732e-001  7.5361058e-001  1.5821805e+000
  1.1319422e+000 -1.3995515e+000 -6.3633192e-001  1.0507570e+000 -7.6439249e-001 -7.7715209e-001  5.3101473e-001 -7.3388374e-001 -3.8641184e-001  6.5684917e-002 -1.7450675e+000 -1.0404617e+000 -2.6760299e-001 -4.7445063e-001 -8.9893428e-001 -7.0975841e-001 -9.6516647e-001 -8.2049341e-001 -6.4806052e-001 -1.2326572e+000 -7.0030782e-001 -1.2041731e+000 -1.7807279e+000 -9.1872288e-001 -9.2997001e-001 -5.1760946e-001 -6.0366394e-001 -5.0497013e-002 -4.8073599e-001 -4.1398764e-001 -1.7984566e-001 -3.2591340e-001 -6.8028970e-001 -1.0953190e+000  1.8890865e-001  5.1349825e-001 -6.8636094e-001 -8.0497674e-002 -6.8486079e-001 -4.8076363e-001 -8.7525159e-001 -3.1064766e-002 -5.4919906e-001 -7.9783768e-001 -1.9943274e-001 -5.0051903e-001 -1.3800495e+000  2.0402383e-001  3.0768981e-001 -1.8176814e-001 -5.7343315e-001 -8.8403106e-001 -7.0932787e-001 -1.1185587e+000 -3.4846324e-001 -6.3163803e-001  2.8684804e-002 -4.0048032e-001 -1.2241814e+000  8.5593099e-001 -1.3516270e+000 -5.2781358e-001 -2.1159786e-001 -1.0831632e+000 -1.2404069e+000  2.3162887e+000
  3.5679082e-001 -5.7494748e-002 -2.1231834e-001 -8.9078839e-002 -5.0195853e-001 -9.0435879e-001  4.9753139e-001 -3.9437916e-001 -7.1294777e-001 -2.3413029e-001 -1.2516123e+000 -9.2332060e-001 -2.6092498e-001 -4.9727569e-001 -7.0652911e-001 -6.8435600e-001 -3.9068891e-001 -2.8332908e-001 -7.9687889e-001 -8.0031702e-001 -8.2143899e-001 -2.7846201e-001 -1.3081582e+000 -6.8372695e-001 -3.5083764e-001  4.3017144e-002 -8.0665190e-001 -3.6278419e-001 -4.6861796e-001 -9.8257674e-001 -5.4562910e-001 -5.2381402e-001 -1.1839069e+000  1.7008386e-002  3.6157770e-002  1.4982420e-001 -6.9617556e-001 -4.0392343e-001 -7.3935420e-001 -1.2408823e+000 -7.3668948e-002  1.7308050e-001  2.4799659e-001 -1.4569823e+000 -1.5898628e-002  4.8221012e-001 -1.4053810e+000  4.3880483e-002 -1.2877751e-001 -1.8667293e-001 -3.2033047e-001 -2.0028294e-001 -8.1518616e-001 -6.7988571e-001 -5.4431292e-001 -8.1001447e-001 -4.7703832e-001 -3.3424641e-002 -1.1909572e+000  4.2322607e-001 -9.5056453e-001 -7.9985276e-001 -2.2560415e-001 -8.2625060e-001 -8.7961606e-001 -1.8972800e-001
  2.5057447e-001 -1.3136122e-001 -1.3728102e+000  6.9099891e-001 -4.1574631e-002  3.0901713e-002  1.1245130e+000  1.8367241e-001 -6.3415763e-002 -3.7119823e-001 -6.5588570e-001 -9.3255636e-001 -1.3638983e-001 -5.5292528e-001  1.9738172e-001  5.7044947e-002 -3.9342874e-001 -1.1048733e+000 -8.0522581e-001 -4.6375826e-001 -2.4815458e-001 -4.5221975e-001  8.4505078e-001 -1.4717001e-001 -2.3023668e-001  2.8257726e-001 -1.1590208e-001 -4.1588628e-001 -1.3128067e-001  9.4977812e-001 -3.8636895e-001 -6.9003087e-001 -2.3534049e-001 -4.8622393e-001 -5.0050721e-001 -5.4578654e-001  3.4649105e-001  4.7379467e-001 -4.9225653e-001 -4.8731682e-001  1.7374189e-001  8.6670281e-002 -1.5257587e-001  1.5039544e-001  1.9249411e-001  1.4704860e-001 -7.6498555e-001  7.0624797e-002 -8.8000723e-001  7.6947483e-003  1.5773085e-001  4.1258028e-001 -7.7544271e-001  1.1185336e-002 -8.6252772e-001 -4.6358497e-001 -3.2784418e-001  5.5028346e-001 -6.6353328e-001  8.2181425e-001 -4.3573244e-001 -1.1648635e-002  3.0737452e-001 -5.1475147e-001  2.5535063e-001  1.2412997e+000
  5.8216483e-001 -3.7033499e-001 -8.7872846e-001 -4.2571455e-002  4.9059919e-001  1.4642931e-001  1.5796115e+000  8.0875902e-001  3.6154604e-001 -1.5592322e-002 -1.5128229e-002 -6.7569332e-001 -1.9805617e-002 -5.5556257e-001  7.6629722e-001  4.4165844e-001 -7.3624123e-001 -6.0016574e-001  1.4157874e-001 -6.7346832e-001 -6.3871988e-001 -4.5044724e-001 -1.7515616e-002 -3.8792836e-001  3.6186909e-002 -1.1967298e-001  6.7750603e-001  6.0572991e-001  1.0956522e+000  2.3880084e-001 -4.0778090e-001 -3.5931835e-001  7.9179530e-002  1.2806099e-001 -1.1889303e-001 -2.0116342e-001  4.6454200e-002  1.7867364e+000  8.5095114e-001  1.4547288e-001  5.5717065e-002  1.7946776e-001  2.2971733e-001  1.4648795e+000  2.6472344e-001  2.7840190e-001 -4.6064469e-001  3.7190549e-001 -8.1017656e-001 -2.3121910e-002  6.3726659e-001  1.1529508e+000 -8.6187127e-001 -1.6428093e-001 -9.5705180e-001 -2.1552784e-001  3.7881365e-001  4.3142505e-001  4.3765674e-001  1.3259083e+000  7.8728198e-001  6.3318539e-001  8.4556981e-001 -7.7996160e-001 -9.9475893e-002  1.7415685e+000
 -1.0633632e+000  2.8196261e-002 -4.3556015e-001  2.9582547e-001  1.6522971e-001  5.0914533e-001  1.7137584e+000  1.0132498e+000  4.5475015e-001  1.3048400e-001  1.9648152e-001  2.8280581e-001  4.4152384e-001 -7.6183322e-002  3.3082405e-001  4.0156705e-002 -1.8086814e-001 -4.8999577e-001  5.2610258e-001 -5.7041427e-001  2.2041793e-002  3.3282008e-002  5.7839235e-001 -1.5396546e-001  3.0827549e-001 -2.0643435e-001  1.2180133e+000  8.9227878e-001  1.2864994e+000  6.4901382e-001 -8.1186520e-001 -6.3112846e-001  8.9010097e-001 -9.8023813e-002 -2.5060070e-001 -2.6980906e-001 -8.5594446e-002  1.6062238e+000  1.0877268e+000  5.1542100e-001 -4.6457567e-001  8.9013314e-002 -3.9499795e-001 -4.3791539e-001  2.7443186e-001  2.3107086e-002 -1.5077669e-001  4.1373119e-001 -2.0539475e-001  1.4661491e-001  1.7495083e-001  2.4423870e-001 -8.1525026e-001 -2.4643503e-001 -1.9515159e+000 -2.4279324e-001  6.3255059e-001  2.5060440e-002  4.9901188e-001  1.1047813e+000 -5.2219188e-001  7.3588249e-002 -1.2006204e-001 -5.8141772e-001 -8.7108400e-002  3.5236618e-001
 -1.0283929e+000  1.7843596e-001 -8.3935551e-001  2.1081740e-001  7.5208768e-002  2.7314142e-001  1.2713533e+000  3.4945451e-001 -3.6608894e-001  3.4741498e-001 -2.6186823e-001 -1.9999055e-001  1.7317206e-001 -2.4618511e-001 -1.5445290e-001 -4.8565652e-001 -7.8229268e-001 -1.2397844e-001  4.3300037e-001 -5.7122632e-001 -2.5882948e-001 -3.7438164e-001 -1.1846091e-001 -2.2128100e-001 -1.3597833e-001 -9.1314230e-002  1.4504729e+000  1.7051153e+000  2.0767915e+000 -3.1860530e-001 -6.2058908e-001 -7.1078488e-001 -1.5220656e-001 -7.4411175e-001 -1.0128025e+000 -6.4929527e-001 -4.1160790e-001  1.7530081e+000  1.5398955e+000  6.9105826e-001 -3.4398813e-001  1.0147228e-001  5.0065959e-001  6.7959362e-001  3.4986855e-001  2.0441281e-001 -2.0052773e-001  9.6425578e-001  7.1817483e-001 -4.1591489e-001 -3.9901814e-001 -5.1601799e-001 -7.4869116e-001 -2.7860509e-001 -8.4072077e-001 -7.4192253e-001 -7.0382075e-002 -1.6463876e-001  2.4286519e-001  4.8986612e-001 -6.2349624e-001 -4.2847800e-001 -6.9686236e-002 -5.7645916e-001 -3.7813930e-001  2.4888401e-002
  5.3683547e-002 -3.1024951e-001 -7.1361020e-001 -1.7525963e-001  4.0481509e-001 -8.1320087e-001  8.9464698e-001 -2.2315849e-001  3.9141611e-001  3.7313766e-001 -6.8278124e-001 -9.7599513e-002  6.1930225e-002 -3.0514346e-001 -7.2034465e-001 -4.5595765e-001  1.7222808e-001 -2.6015943e-001 -2.1180911e-001 -6.3333453e-001 -4.0718074e-001 -2.8575231e-001 -1.4236672e-001 -7.8267712e-001 -2.7390921e-001 -5.5382770e-001  3.1977988e-001 -4.2726862e-002  5.3635403e-001 -5.8091437e-001 -4.1001651e-001 -5.2639166e-001 -3.7157136e-001 -2.2468199e-001 -2.4002134e-001 -2.9233655e-001 -6.3264305e-001  6.5771765e-001  2.1275241e-002 -2.2159955e-001 -9.1245589e-001 -1.1835694e-001 -5.8301778e-001 -6.4380271e-001 -4.7293134e-002 -1.4698741e-001 -1.2870123e-001  1.5203722e-001  6.2398590e-002 -2.1609380e-001 -4.9861934e-001 -4.0490783e-001 -4.0079889e-001 -1.3906594e-001 -5.5995405e-001 -2.8062008e-001  6.3272881e-002  2.4853465e-002  5.2611686e-002  2.2215060e-001 -8.8027831e-001  1.0626550e-001 -9.9277462e-001 -1.7200151e-002 -2.8733408e-001  5.1000047e-001
  1.3663317e-002 -9.6238017e-001 -6.6522070e-001 -3.7830433e-001 -7.1964144e-001 -1.0655902e+000  3.3122239e-001 -5.9644177e-001 -2.3846866e-001  8.7750709e-002 -4.3291743e-001 -5.7082402e-001 -1.7271076e-001 -3.9501321e-001 -5.8856532e-001 -3.6587625e-001 -7.8904145e-001 -5.0981007e-001 -3.8234096e-001 -4.7040851e-002 -1.9276927e-001 -3.8872024e-001  5.9055218e-001 -5.2242767e-001 -4.0978215e-001 -6.8602168e-001 -9.2460824e-001 -6.9047691e-001 -6.3100290e-002 -3.1294679e-001 -3.0391044e-001 -1.1478646e+000 -7.7558244e-001 -7.8163519e-001 -7.9939072e-001 -1.8653658e-001 -4.1781117e-002 -9.1539534e-002 -1.2023375e-001 -5.4742252e-001 -2.2630021e-001 -2.3943197e-001 -1.3934132e+000  1.3703358e-001 -1.7866581e-002 -1.8594714e-002  9.8107928e-002 -5.0748003e-001 -5.2355712e-001  3.9379306e-001  1.2280537e-001 -5.2704924e-002 -1.9120086e-001 -2.7673705e-002 -8.4207994e-001 -1.1082989e-001 -2.2373174e-001 -6.6861116e-001 -3.4410275e-001  3.2150107e-001 -4.1319337e-001 -3.5420371e-001 -4.2318395e-001  1.4748747e-001 -4.6091615e-001  5.6909843e-001
  1.1436001e+000 -5.6957942e-002 -7.6479815e-001 -8.3821028e-001  4.5637187e-001 -5.8745338e-001  1.6803463e-001  4.2990441e-001  4.0868272e-001 -4.4343260e-001 -8.6831294e-001 -9.1598442e-001 -1.5493025e-002 -3.6872257e-001 -5.0102397e-001  8.5553814e-002  2.3472363e-001 -4.6909933e-001 -7.9922737e-001 -6.7951494e-001  2.3839685e-001 -5.5528589e-001 -1.4637359e-001 -7.4504430e-001 -3.0073497e-001 -8.4109886e-001 -5.9872492e-001 -1.1741376e+000 -9.7129020e-001 -2.9439898e-001 -3.5153882e-001 -8.1017050e-001 -1.9536275e-001 -9.2845922e-001 -1.0501563e+000 -6.0809294e-001  9.1713913e-002 -6.0434523e-001 -2.8248782e-001 -1.0584850e-001 -5.0546475e-001  4.1124605e-002 -2.5594027e-001  4.5580365e-001 -2.6278271e-002 -3.1356839e-001 -4.8382196e-001 -4.5926825e-002 -4.1028518e-001  2.5639346e-001  9.1729731e-002 -7.1212097e-002 -8.1769570e-001 -4.1918385e-001 -1.1437709e+000 -4.7090354e-001  3.4110107e-001  8.6613921e-002 -2.4641402e-003  5.3065910e-001 -6.5448626e-001  4.8748410e-001 -4.4618970e-001  2.3331336e-001  2.2621329e-001  4.3576718e-001
 -5.8536486e-001 -1.7782946e-001 -4.0134013e-001 -1.0138998e+000  1.2204129e-001 -1.0744698e+000  5.2267007e-001 -1.9537763e-001  9.0535804e-002 -3.3067028e-001 -2.0386207e-001 -3.1926124e-001  3.8809025e-001 -1.4532125e-001  9.9904818e-002  3.3309934e-001 -3.1541517e-001 -6.4618260e-001  2.2041591e-001 -1.0043214e-003  1.6637490e-001 -5.9445881e-001 -8.4017210e-002 -3.6963197e-001  1.4690648e-001 -5.6725178e-001 -8.9721076e-002 -2.6773941e-001 -2.9598048e-001 -4.7484142e-001  1.3657613e-001 -7.4259695e-001 -4.6499593e-001 -4.3077249e-001 -1.1493876e+000 -8.3302597e-003  4.9529608e-003  8.3527176e-003 -6.9101757e-001 -4.6053800e-001 -8.7921308e-001  3.6904644e-001 -5.9647780e-001  2.2164794e-001 -1.3904770e-002 -5.2957436e-002  3.7130810e-001  5.1122642e-001 -6.9079702e-002  2.6042932e-001  8.7174626e-001  7.3411527e-001 -2.6755977e-001  4.5757990e-001 -1.1310800e+000  8.1180039e-002  9.7366910e-003 -4.1871435e-001 -1.2513857e-001  1.6758883e-001 -2.5971335e-001 -5.5245307e-001 -6.0307765e-001  1.1611566e-001  4.6652902e-001 -3.5238221e-002
 -5.5650275e-001  2.8902331e-001  9.1642146e-001 -8.1010214e-001 -3.1227734e-001  2.7512195e-001 -8.7273831e-002  2.1095503e-001  1.5889730e-001 -7.2909885e-002  2.1650021e-001 -8.5338751e-002 -9.4931127e-002 -2.2920986e-001  9.8038096e-001  6.9694606e-001 -7.2616778e-001 -3.9411085e-001 -1.0133402e-001  2.4182749e-002  6.5712083e-001 -2.1292625e-001 -1.0609958e-001 -4.3141848e-001 -2.1815539e-001 -6.3738044e-001  1.7221724e-001 -1.6448348e-001 -1.8028552e-001  2.9693980e-001  1.0522132e-001  2.8159939e-001  6.9095493e-001  1.1496473e+000  2.2080726e-002  2.6685522e-001  2.2047686e-001 -5.0994308e-001  1.5667218e-001  3.7148225e-001 -5.6900006e-001  2.1981508e-002 -4.9455157e-001  2.8681974e-001 -2.7114217e-001 -1.2889400e+000 -1.3545090e-001  1.0128176e-001 -4.3856444e-001  2.6416409e-001  4.5535307e-001  5.3840551e-001 -4.6489391e-001  3.3364786e-001 -3.7517474e-002  4.5038824e-001 -1.2710256e-001 -3.1589742e-001 -2.3522368e-001 -7.7473424e-001 -1.0327721e-001 -4.3760985e-001 -1.0242652e+000 -3.5040012e-002  5.6969884e-001 -5.8805162e-001
 -4.5369600e-001  1.0150155e-001  9.1699611e-001 -7.6320514e-001  4.6541738e-002 -5.9410248e-001 -6.7719122e-001 -9.7811070e-002 -4.2139588e-001 -3.2957068e-001 -2.8353734e-001 -4.6950221e-001 -2.8891094e-001 -4.6770406e-001  6.0225223e-001  7.8397014e-001 -2.2574382e-001 -2.6665976e-001  4.0234054e-001  3.0479190e-001  3.3291247e-001  1.9736252e-001 -2.2035086e-001 -5.0037164e-001 -5.6018110e-002 -1.7839579e-001  2.5659330e-002 -3.2425545e-001 -5.1703361e-001  5.7066432e-001  4.0031528e-002 -8.5463788e-002  2.9413199e-001 -2.2085878e-001 -5.6364225e-001 -1.8807326e-001  3.1707659e-001 -2.7913876e-001  2.6521755e-001  2.4496379e-001 -1.3049083e-001  3.1315482e-001 -7.8999295e-001 -6.9593225e-001 -1.8105439e-001 -4.1460914e-001  4.9991578e-002  2.2540230e-001 -2.3765753e-001  3.2412876e-001  7.6411243e-001  3.4647636e-001  1.1803510e-001  4.5094423e-001 -1.9346951e-001  1.5633632e-001  3.3695917e-001  1.4054109e-001 -2.3977890e-001 -7.4986201e-001  1.9073448e-003  3.1443838e-001 -1.0233593e+000  4.9321603e-001  3.7273533e-001  1.7357426e-001
  8.5028171e-001  8.2116061e-001  1.8007269e+000 -7.6711548e-001 -1.5977089e-002  1.8252520e-001 -9.5570023e-001  5.5030014e-002 -1.9503180e-001 -3.6457568e-002  3.8021492e-001  6.3769321e-001 -7.9054757e-002  2.1274042e-001  1.6480269e-001  2.5615486e-001  7.4659549e-001  4.7652344e-001 -3.3765640e-001  1.0694595e+000  1.8957773e-001  4.3487345e-001  1.3390834e-001  6.3675372e-001  2.4572983e-001  4.1303048e-001 -4.4524960e-002  6.1968127e-002 -5.8254553e-001  6.6805617e-002  5.7289587e-001  7.6184950e-001 -2.6221992e-002  4.2058731e-001  1.3413265e-001 -3.1134958e-002  2.5993316e-001 -8.3057209e-001  1.0621224e-001  5.5805919e-002 -7.9636058e-002  1.0551702e-001 -7.7316678e-002  5.8555509e-001 -3.7846728e-001 -7.4988299e-001  8.9049117e-001 -3.2376703e-001  3.1250045e-001 -2.5873418e-001 -4.0863130e-002 -1.0843908e-001  2.3725668e-001  2.5663980e-001  7.3097369e-001  5.5291897e-001  2.7896107e-001  4.3158124e-002  5.2283645e-001 -1.6449679e+000 -2.9095786e-001 -4.7172884e-001 -1.5604030e-001  1.6647150e-001 -3.7619569e-001 -5.5870618e-001
 -1.5425015e+000  3.1302283e-001  4.2736844e-001 -1.0342907e+000 -1.7178434e-001 -2.2826730e-001 -1.2518813e+000 -1.0276859e-001 -5.4276293e-001 -2.1501356e-001  1.0058644e+000  4.8071878e-001 -1.8581271e-001 -1.8748048e-001  4.3317249e-001  1.0005072e-001  5.8620930e-001  7.2693982e-001 -4.4659289e-002  4.9187937e-001 -5.7957776e-001  2.5973625e-001  1.3778614e-001  7.5944469e-001  8.1085383e-002  3.3284742e-001 -7.6833018e-001 -6.9707318e-001 -1.3599938e+000 -5.2557900e-001  2.7342331e-001  2.2232993e-001  1.4345440e-001  2.1057994e-002  5.9213544e-001  5.9108946e-002 -4.2227273e-002 -9.7956737e-001 -8.4569677e-001 -8.2786957e-001  6.5208019e-001 -5.9511082e-002  4.2524996e-001 -3.8626265e-001  2.7739783e-001 -2.8485368e-002  3.6147349e-001 -3.5911600e-002 -4.4890047e-002  2.8329425e-001 -5.2914440e-001 -7.5689865e-002 -8.3609637e-002  4.6521900e-001 -3.4231936e-001  5.3611271e-001 -4.3804885e-001 -2.0944315e-001  2.1245315e-001 -1.9775054e+000 -6.3792814e-001 -6.5392741e-001 -1.1695022e+000  1.1506156e+000 -2.5076401e-001 -9.0824017e-001
 -6.8112899e-001 -1.7892966e-001 -1.1592112e-002 -1.6056162e+000 -9.3478109e-001 -1.1043949e+000 -9.1103248e-001 -4.5795862e-001  1.5365448e-001 -3.6248610e-001  5.6600794e-001 -2.5814515e-001  3.6366016e-001 -1.3156880e-003  1.7335023e-002 -3.8531904e-001  3.3129409e-001 -5.9432310e-001 -5.7677980e-001  6.1953848e-001 -2.2290248e-001  5.0296747e-001 -1.1865500e+000  1.0145096e+000 -4.8289635e-001 -4.9294388e-001 -4.8897098e-001 -4.1231766e-001 -3.8861243e-001 -1.0324534e+000  2.8421948e-001 -1.1966833e-001 -4.4643173e-001  5.2629518e-001  1.2140830e-001  6.4062951e-002 -8.1034894e-001 -5.2456764e-001 -8.6384756e-001 -7.7326207e-001 -4.7113171e-001 -7.0648038e-001 -4.3238203e-001 -1.5808984e+000 -7.5191134e-001 -8.5280438e-001  3.7093453e-001 -5.0003115e-001 -5.2060937e-001 -1.0495445e-001 -9.1248270e-001 -2.1111788e-001 -3.1700643e-001 -1.2334856e-001  4.9589240e-001  3.9191082e-001 -6.4356489e-001 -6.3764314e-001 -6.2246878e-001 -1.6546506e+000 -1.4600662e+000 -1.1764082e+000 -1.6799713e+000  9.3802353e-001 -1.5406605e+000 -7.4447702e-001
 -1.0167923e+000 -1.0532855e+000 -5.4539493e-001 -3.2580618e-001 -1.1182017e+000 -1.7064922e+000 -1.1071728e+000 -7.8977381e-001 -5.8413422e-001 -7.5140455e-001  4.9444130e-002 -7.6679398e-001 -4.5909052e-001 -1.0227926e+000 -2.3659320e-001 -2.6166306e-001 -3.3336812e-001 -2.5292202e-001 -2.3143347e-001  2.7435103e-001 -6.3988286e-003 -1.0914172e-001 -1.0436260e+000 -8.6858202e-002 -3.9503671e-001 -7.5754547e-002 -1.9309164e-001 -5.4564169e-001 -7.3860825e-001 -4.7784301e-001 -5.9733527e-001 -1.2135308e+000 -8.6130151e-001 -1.5002874e-001 -1.1412883e+000 -1.1948857e+000 -5.4394412e-001 -1.1106140e+000 -1.2523965e-001 -5.6696517e-001  4.0755243e-001 -6.3228451e-001 -4.4061588e-001 -1.5958709e+000 -9.1392160e-003  1.2842179e-001 -1.2332003e-001 -8.9802088e-001 -6.2153935e-001 -8.1737261e-001 -3.5561447e-001 -3.0326672e-001 -7.5879713e-001 -6.4684014e-001 -4.7663016e-001 -8.7535820e-001 -1.0787326e+000 -9.6089428e-001 -7.0280516e-001 -1.2998016e+000 -1.4900208e+000 -1.0067632e+000 -9.8076759e-001 -7.0131778e-001 -9.2576569e-001 -1.7057892e+000
 -1.9308598e+000 -3.0227251e-001 -9.3314751e-001 -4.8807519e-001 -9.0795090e-002 -1.3294595e-002 -2.0762146e-001  2.5840008e-001 -3.4096889e-001 -8.6604251e-001 -8.1673276e-001 -1.3247659e+000 -1.7135726e-001 -9.2117072e-001 -1.9256532e-001  6.0260271e-002 -1.2258914e-001 -1.1885397e-001 -7.0860934e-001  2.6259144e-001 -8.4474181e-001 -9.4883154e-001  1.0736882e+000 -1.1895800e+000 -2.0835255e-001 -3.7088411e-001  6.9159827e-001 -2.1764889e-001  5.4509100e-003 -2.1983423e-001 -8.6793028e-001 -5.4797642e-001  1.2544604e+000 -2.1141885e-001 -4.8858555e-001 -5.1336983e-001 -1.2266810e+000 -3.3913846e-001  9.2675495e-002  7.5226715e-001 -5.0716766e-002  5.4504944e-002 -1.2598156e+000  1.6982755e+000  3.7563509e-002 -1.0109382e+000 -6.2207542e-001 -5.4580725e-001  3.2462034e-001  4.0674537e-002  2.6342759e-002 -3.5809584e-001 -3.5517384e-001 -2.5625416e-001 -4.0300727e-001 -7.4255252e-001 -8.3930207e-001 -6.6444879e-001 -3.2589507e-001 -4.9948298e-001 -3.7887421e-001  7.1635442e-002  8.4950487e-001 -2.5149924e-001 -3.8956211e-001 -4.9997438e-001
 -9.2581260e-001 -7.6607090e-001 -5.1359604e-001  8.3597090e-001 -5.9588397e-001  1.1680472e+000 -1.6941296e-001  3.7413533e-001  3.0160993e-001 -6.6781348e-002 -4.3152530e-001 -3.0624949e-001  6.9527228e-003 -4.2941684e-001  2.4989113e-001  1.2210295e-002  5.3190116e-001 -1.5213302e-001 -5.6614578e-001 -6.9285097e-001  5.7446766e-001  9.2407127e-001 -4.7633024e-001  4.8798465e-001  1.8360162e-001 -2.1185882e-001 -5.4929049e-002 -5.6413813e-002  7.4513880e-001  1.3553373e-001 -9.2407864e-001 -2.4021996e-001 -9.9156377e-001 -4.0508334e-001 -4.7444369e-001 -1.2775589e+000  2.6913696e-001  2.2798963e-001  3.4944831e-001  2.1845411e-001 -2.8092955e-001  3.0921080e-001  2.9213462e-001 -1.3559368e-001  2.2553397e-001 -1.7822336e+000 -4.7465880e-001 -9.9278137e-001 -8.6863030e-002  5.7672446e-003  3.1267158e-001  1.6584858e-001 -3.0243361e-001  5.1326991e-002  9.2074242e-002 -3.1715212e-001 -4.9014311e-001  4.8945585e-002  5.0322591e-002 -4.8023070e-001  2.6958783e-001 -1.4864535e-001 -1.5963374e+000  1.6444764e+000 -1.7925107e-001 -6.8020576e-001
  3.7536402e-001  2.1279522e-001 -5.9988546e-001 -4.5526000e-001 -1.0967520e-001  4.1045112e-001 -1.1327891e-001  5.4988516e-001 -2.4235682e-001  2.2342722e-001  9.8038259e-001 -6.5265462e-001 -2.0687517e-001 -5.5948231e-001  1.3263400e-001  1.7330922e-001  2.8680442e-001  1.0454619e+000  1.2508841e+000  2.3492726e-002 -3.0535183e-001  9.5923780e-002  2.6678973e-001  3.9969530e-001  9.3868544e-002  2.0179770e-001  1.1936851e-001  5.4391076e-001  3.5952999e-001  1.7413813e-001 -6.1099321e-001  1.5153837e-001  6.9043731e-001 -5.1677254e-002 -2.2351245e-001 -1.1744172e+000 -2.5055147e-001  6.5017976e-001  9.8622069e-001  4.3718472e-001  6.9854794e-002  1.6308441e-001  7.6698914e-001  9.4572704e-002  9.2579547e-002  6.9089115e-001  3.9194461e-001  1.0153156e+000  5.1519605e-001 -1.8912045e-001 -2.6522182e-001 -2.3635455e-001 -6.1067721e-001 -5.3145949e-001 -5.5667960e-001  2.2527066e-001 -2.9322959e-001  3.2082779e-001  8.5746250e-001  1.4277763e-001 -1.5346624e-001 -4.7473976e-001  1.5340473e-001 -1.6250116e+000 -8.2584605e-001  6.6494826e-001
  4.7782847e-001 -6.1960819e-001 -4.0790061e-001 -4.4814081e-001  4.6937269e-001  1.0967845e+000 -1.3106994e-001  5.6153203e-001  2.2559452e-001  5.6878129e-001  7.3411742e-001 -2.2948249e-001 -1.2588594e-002 -3.8421558e-001  2.7115589e-001 -1.1270048e-001  7.0807140e-001 -8.5151797e-002 -2.9362938e-001 -7.9322750e-001 -4.8523267e-001 -5.1945142e-002 -3.9677436e-001  1.8526472e-001 -1.5070629e-001 -8.9089243e-002 -4.6851938e-001 -6.1611281e-001 -1.1970077e-001 -6.3817113e-002  1.5761789e-001  5.7819214e-001 -2.0622961e-001 -2.8169958e-001  1.1570277e-001 -5.2518726e-001 -4.1902646e-001 -2.2696989e-001 -2.4829485e-001 -6.4676145e-001 -2.7389256e-001 -4.4507676e-001  1.5016840e-001 -6.6260422e-001 -8.1276820e-002  9.7105073e-002 -1.0246770e-001 -5.8171932e-001 -3.2779971e-001 -4.1681650e-001 -6.8521690e-001 -6.0422293e-001 -2.1400165e-002 -4.4003294e-001 -1.1526064e-001  7.9891734e-002  7.2185429e-002  3.9248585e-001  3.9048208e-001  3.5236067e-001 -1.4326075e-001  1.2604179e-001 -1.1275984e+000  2.1402088e-001 -1.9494075e-001  7.2251331e-001
  5.9915060e-001 -4.0555244e-001  1.2979585e-001 -7.9082131e-001 -8.4260810e-002 -6.9688185e-001  4.7946195e-002 -1.4299439e-001  5.9160653e-002  2.0862407e-001 -2.5884763e-001 -1.3964608e-001 -2.9653248e-002 -2.7918758e-003 -5.9430977e-001 -3.4559095e-001  5.4374838e-002 -9.3828133e-001 -8.3882202e-001 -8.1639010e-001 -1.0698782e+000 -6.7271972e-001 -2.3145112e-001 -3.2635445e-001 -3.0596843e-001 -2.6023890e-001 -8.5302065e-001 -7.5586181e-001 -8.3304263e-001  1.3260383e-001 -2.0328689e-001  1.3418943e-001  2.9874585e-001  3.8144889e-001  3.6351342e-001  6.0137793e-001  3.7973051e-001 -1.1244867e+000 -1.5813717e+000 -9.9396361e-001 -3.6449356e-001 -7.2422808e-001  6.2666988e-002 -1.1452964e+000 -3.4521973e-001 -1.5372377e-002 -5.9637543e-001 -1.2179000e+000 -2.8679012e-001 -9.3694040e-001 -5.2116490e-001 -2.8135257e-001  2.6000546e-001 -6.9546788e-001 -2.6112530e-001  1.9582156e-002  3.2235358e-002 -1.5213364e-001  2.6215191e-002  4.3127072e-001 -1.6907951e-002 -6.2596969e-001 -4.1249917e-001 -8.9509439e-001 -7.9772084e-001  2.2240105e-001
  1.0185800e+000 -8.7189055e-001 -7.4171363e-001  4.7977758e-002 -1.7188141e-001 -9.1506948e-001 -8.1796760e-002  1.1927456e-001 -9.7442795e-002  1.7832081e-001  2.5325355e-001  1.2811716e-001  2.3625928e-002 -1.0086898e-003 -2.1552011e-001 -3.4453291e-001  2.5499050e-001 -5.3827460e-001 -1.2581055e-001 -6.3023402e-001 -1.1457156e+000 -2.6685117e-001 -2.2535868e-001 -5.0696881e-001 -3.2143329e-001 -4.3292888e-001 -2.8992160e-001 -7.7078482e-001 -4.7996188e-001 -2.9816515e-001  1.2097365e-001  1.1624319e-001  3.9792242e-001 -6.8792462e-001 -7.4075655e-002  4.3437919e-001 -7.5982806e-001 -7.0386940e-001 -4.4113625e-001 -5.0930475e-001 -2.8700733e-001 -7.6928702e-001 -6.6828662e-001 -3.6895721e-001 -4.7125683e-001 -2.6932654e-001 -6.4126716e-001 -9.5241726e-001 -5.6798339e-001 -9.0539818e-001 -1.0064865e+000 -6.1028157e-001 -5.4770470e-001 -3.9520499e-001 -3.7427475e-001 -1.7331952e-001 -2.2089131e-001 -3.4995207e-001  7.0100173e-002  4.2727379e-001 -1.8710828e+000 -2.5747365e-001 -3.0073658e-001 -9.1899400e-002 -7.3223296e-001 -6.2864222e-001
  2.2424777e-001 -1.1446323e+000 -2.1065484e+000 -6.4957891e-001 -8.1818005e-001 -2.4352874e+000  1.3707822e-001 -3.7497056e-001 -2.2868902e-001 -1.9613076e-001 -1.5428685e-001 -1.8287547e-001 -1.0590111e-001 -6.2120609e-001 -8.7030764e-001 -3.8581663e-001 -3.5347318e-001  2.8310217e-002  6.3200119e-002 -7.1722134e-001 -1.2507191e+000 -5.3369699e-001 -8.5649386e-001 -7.4567263e-001 -5.2286596e-001 -2.2497327e-001  3.4543565e-002 -2.4228530e-001 -3.1958875e-001 -5.0208387e-001 -4.2707235e-001 -8.9865143e-001 -1.2163831e-001 -9.7686205e-001 -5.5400207e-001 -2.7517113e-001 -4.0290734e-001 -9.1931385e-001 -7.8497401e-001 -3.1873432e-001 -2.1602041e-001 -4.3961385e-001 -1.2375568e+000 -6.4669696e-001  3.3059472e-001  3.4015618e-001 -8.8556969e-001  1.8395233e-001 -1.3920351e-001 -5.7761443e-001 -4.4054175e-001 -3.7016447e-001 -9.4057351e-001 -1.0495465e-004  3.6873353e-001 -1.7983647e-001 -6.6973070e-001 -8.8885115e-002 -6.3785370e-001  4.5912813e-001 -2.2133616e+000 -6.8648953e-001  4.4435398e-001 -3.2407759e-001 -1.1923025e+000 -6.8037751e-001
  1.5022706e-001 -6.3846714e-001 -4.0690990e-002  1.2893937e-001 -1.2107230e-001 -1.1517811e+000  3.3557744e-001  3.2653556e-001  2.7223761e-002 -6.9621688e-001 -6.2408886e-001 -1.0307702e+000 -1.3689030e-002 -2.1669589e-001 -7.6204902e-002  4.0803483e-002 -6.4749214e-002 -1.0655124e+000 -3.9466102e-001 -8.2658452e-001 -1.5136243e-001 -6.1039936e-001 -1.3544520e+000 -1.6968059e+000 -5.2983778e-001 -8.1534472e-001 -7.9281993e-001 -7.4737989e-001  4.0135285e-001 -3.3570833e-002 -4.9341942e-001 -3.2887379e-001 -3.4128310e-001 -7.0475045e-001 -9.6891808e-003  2.7108978e-001 -3.0204066e-001 -5.3568746e-001 -7.8319835e-001 -1.0090181e+000 -1.0937593e+000 -1.8995153e-001 -1.5801512e+000 -1.3047435e+000 -3.4756773e-001 -5.1502695e-001 -8.3936490e-001 -2.5148139e-001 -3.7148867e-001  4.8236063e-002 -3.9960338e-001 -5.0793289e-001 -8.5137599e-001 -3.0221057e-001 -2.5409353e-001 -9.8263908e-001 -2.6556373e-001 -8.3969739e-001 -4.1638883e-001  3.7189089e-001 -1.1681648e+000 -6.7118777e-001 -7.2756328e-002  7.5882175e-002 -1.0800830e+000  1.6926005e-001
  7.6200718e-001 -1.4151117e-001 -4.3091122e-001  9.4698890e-001  1.5866254e-001 -9.3859073e-001  8.8494750e-001  5.7725033e-002  1.1756713e-001 -7.3327997e-002 -2.8068691e-001  4.2872462e-002  1.1365254e-001 -1.3092679e-002 -3.9341533e-001 -4.4855547e-002 -4.7447981e-002 -3.8690096e-001  5.5169793e-001 -3.5130303e-001 -7.4361497e-001 -4.0248350e-001 -2.5579098e-001 -7.3706682e-001  1.3083464e-001 -4.4555113e-001  2.2178748e-002  4.6117729e-001  4.4810689e-001 -6.8150644e-001 -7.1585164e-001 -8.8109042e-001 -1.4228771e-001 -5.8855684e-001 -9.5975673e-001 -5.6674011e-001 -6.1322916e-001  3.9146036e-001 -4.4592635e-001 -2.0583325e-001 -4.0781662e-001  3.3730004e-001 -5.1837927e-001  8.9557844e-002 -3.2791947e-001  7.8689290e-001 -2.0216218e-001  2.6101125e-001 -1.7161312e-001  1.2199289e-002 -2.3024701e-001  1.5052552e-001 -3.8610350e-001 -2.6644828e-001  5.0571385e-002 -3.6837889e-001  1.4471686e-001 -2.5281050e-001 -5.4370452e-001  1.1192298e+000 -6.8596579e-001  2.7124833e-001  4.6363930e-001 -3.0140478e-001 -5.2000857e-001  1.0670874e+000
  4.4463123e-002 -5.6814814e-001 -9.9935327e-001  5.7043147e-001 -2.7344043e-001 -8.3492116e-001  9.2545473e-001 -3.0399823e-001 -2.3320756e-001 -3.0902559e-001 -6.2316304e-001 -3.2391949e-001  5.3635476e-002 -7.6587506e-002 -1.4524252e-001  1.1660876e-001 -6.3372159e-001 -2.0521362e-001 -2.4574219e-001 -4.9652532e-001 -8.5679010e-001 -7.5876125e-001 -2.0203495e-001 -1.3989040e+000 -4.2100001e-001 -7.3139479e-001 -1.6626956e-001  5.8976886e-002 -1.2060913e-001 -2.6226356e-001 -6.2555010e-001 -7.5205468e-001 -3.2125300e-001 -6.5229445e-001 -9.3457702e-001 -6.5344071e-001 -1.3091068e+000 -3.3145510e-001 -4.7853958e-001 -7.5324797e-001 -7.5405130e-001 -5.0413095e-001 -1.3698863e+000 -5.9340806e-001 -5.5894875e-001 -9.6367672e-003  1.6010988e-001  9.0784960e-002 -6.9744869e-001  1.8589674e-001 -3.8690313e-001  4.4677715e-003 -7.4299406e-001 -3.8585762e-001 -5.0437188e-001 -1.0721938e+000 -1.0225563e-001 -4.4885305e-001 -5.8401367e-001  7.4648477e-001 -1.0134351e+000 -3.1919390e-001 -9.1611502e-001  8.6825032e-002 -4.2379540e-001  1.1821636e+000
  1.0349539e+000 -2.4832438e-001 -6.5508586e-002  4.1539595e-001  2.4801610e-001 -2.7780914e-001  8.3152673e-001 -5.7629512e-001  4.4031154e-002 -9.0475353e-001 -3.5810429e-002 -3.4599370e-001  1.5210035e-001  4.0573796e-001  4.8077032e-001  2.2816341e-001 -1.7264660e-001 -7.2471018e-001 -8.6672774e-003  1.7789014e-001 -9.9360888e-002 -1.6582900e-001 -1.7623132e-001 -4.1911474e-001  1.0095784e-001  6.0993799e-002  3.0244111e-001  2.6090845e-001  2.0140318e-001 -1.4400912e-001 -3.8888976e-001 -5.9913757e-001  4.6999376e-001 -3.8195939e-001 -2.9967907e-001 -3.0759834e-001 -4.4985342e-001  5.2458509e-001 -4.9696213e-001  2.1063444e-001 -8.7519450e-001  4.7973413e-002 -1.2719233e+000  1.0942514e-001 -2.9566498e-001  2.2335981e-001  3.9604906e-001  7.3463787e-001 -4.9048286e-002  3.6212683e-001  6.9181685e-003 -9.2628930e-002 -3.7576783e-001 -8.3957060e-002  3.6737543e-004  9.9480285e-002 -1.3643674e-001 -4.6313256e-001 -5.9481270e-001  7.7261764e-001 -5.3170625e-001 -2.8188855e-001 -2.0559844e-001  7.0374081e-002 -3.2402812e-001  2.3848048e-001
  3.9231210e-001 -7.2321278e-001 -4.9805055e-001  2.1251379e-001  2.2439240e-001 -3.0318610e-001  1.1715222e+000  1.2104086e-001  2.2566938e-001 -6.5119600e-001 -8.2724326e-001 -8.9836178e-001  3.3063980e-001 -1.5615451e-001  6.1454510e-003  1.4893628e-001 -1.4000560e-002 -1.0888779e+000 -3.4914038e-001  1.6403854e-002  3.4230639e-001 -7.2151122e-001 -6.5506989e-002  4.0834767e-002  3.3878610e-001 -1.4547534e-002  5.5633788e-001  8.8195076e-001  7.5418081e-001  2.2420690e-001 -2.8333732e-001 -5.1841044e-001 -9.2118356e-002  2.9890392e-001 -5.4526964e-001  7.1649864e-002  7.1178331e-001  4.8035110e-001  3.1369638e-001  8.1218375e-001 -7.8785527e-001  2.1772961e-002 -6.6185222e-001 -1.3371967e-002 -1.1494567e-001  8.5529600e-002  8.9766901e-002 -7.4204675e-002 -5.2356373e-001 -1.3635664e-002  3.9942329e-001  3.5237766e-001 -3.9378130e-001  4.4937245e-001 -2.6977700e-001  4.7639035e-002 -3.9850168e-001 -1.4803562e-001 -5.3278645e-002  9.5488983e-001 -1.0244331e+000 -3.7547611e-001  2.6942725e-001  1.7559978e+000 -2.6022334e-001 -1.9357463e-001
 -4.1960269e-001 -7.0162457e-001  4.9812560e-002  1.9294719e-001  3.1817786e-002  1.0397105e-001  9.1684407e-001 -2.0058145e-001  3.8346485e-001 -1.9255528e-001 -8.6143500e-001 -1.5805158e+000  1.0157519e-001 -4.8808575e-001 -3.1006217e-001  2.1164693e-001 -3.2416384e-001 -6.8737910e-001 -2.8294326e-001 -6.6188122e-001 -4.9787769e-001 -6.5299812e-001  9.2637373e-001 -1.1536629e+000  4.0676736e-002 -6.6184819e-001  1.8893687e-001  5.7590898e-001  3.7323208e-001 -5.5034902e-001 -2.0938096e-001 -5.4664151e-001  1.8673368e-001  1.5697578e-001 -2.8769551e-001  3.8196657e-001  2.8611081e-001 -7.3955203e-002 -1.5801324e-001  2.7902372e-001 -3.0688684e-001 -1.4381752e-001 -1.2972747e+000  1.3254864e-001 -1.5623216e-001  2.5790610e-001 -2.0803092e-001 -3.2334425e-001 -1.1888170e-001 -4.1801976e-001 -2.5163537e-001 -4.1551436e-001 -7.4567662e-001  6.6764191e-002 -7.8416961e-001 -6.0305038e-001 -4.9672744e-001 -2.0859171e-001 -1.5333899e-001  7.0865817e-001 -5.1562556e-002 -3.0868521e-001 -3.4614448e-001  1.1121571e+000 -5.0779304e-001  2.7072213e-001
 -5.2948271e-001 -1.0922610e+000 -1.1043500e-001  3.9546691e-001 -7.5818291e-001 -1.6889726e+000  7.9770291e-001 -8.2770450e-002  2.5383200e-001  1.6108643e-001 -8.2799146e-001 -8.6443354e-001  5.7086710e-001 -1.6659375e-001 -6.0079592e-001 -7.4923724e-005 -1.1826845e-001 -3.5594976e-001 -3.1663708e-002 -5.8899545e-001 -8.2792672e-001 -3.2247902e-001 -8.6495435e-001 -4.1931639e-001 -2.9239579e-001 -6.4535711e-001 -7.9262663e-001 -7.3873272e-001 -1.5380665e-002 -2.3367818e-001 -1.7949141e-001 -1.7728227e-001 -2.4601386e-001 -6.9524075e-001 -4.9903825e-002 -2.5973220e-001 -4.5289098e-001  3.6604365e-001 -7.3617428e-001 -1.1673471e+000 -8.2886517e-001 -4.4125778e-001 -9.1867888e-001 -5.0280798e-001 -6.2235193e-001 -9.9784151e-001 -1.0226975e+000 -9.8094022e-001 -1.8112664e+000 -9.8676930e-002 -8.6369008e-001 -8.6419627e-001 -1.0343867e+000 -2.6285508e-001  4.4395087e-002 -1.0359230e+000 -4.4319953e-001 -2.2797632e-001 -5.2695482e-001  7.9047617e-001 -1.8389562e+000 -2.7729128e-001 -1.2258807e+000  1.3568221e+000 -1.0695582e+000  4.9718487e-001
 -1.5161766e+000 -5.8319976e-001 -1.2051511e+000 -1.8301367e+000 -4.7481619e-001 -1.0784108e+000 -7.4908349e-002 -1.4045590e-001 -4.1032797e-002 -9.7636471e-002  5.8654026e-001 -2.6150899e-002  1.4947003e-001 -1.6849751e-002 -2.3083722e-001 -6.2272888e-001 -3.6197533e-001  9.6286126e-001  6.4486469e-001  1.4433296e-002 -7.7679260e-001  8.3352002e-001 -1.5271605e+000  2.1378114e+000 -1.9901955e-001 -3.0065410e-001 -1.1585161e+000 -1.8240771e+000 -6.1840640e-001 -2.2477591e-001  1.9011506e-001  2.6548478e-001 -4.7120989e-001  5.9514421e-001  1.2115324e+000 -2.9103003e-001  4.5341204e-001  9.5463274e-002 -1.3231970e+000 -1.7020214e+000 -5.2928355e-001 -7.4921884e-001  1.6452465e+000 -1.0302607e+000  4.7566008e-001  5.4029722e-001  5.8051199e-002 -5.9116121e-001 -8.1637391e-001 -9.1417649e-001  5.6461904e-002  4.1837731e-002 -1.1259427e+000 -7.0798581e-001 -9.5299069e-001  6.7468036e-001 -2.1840646e+000 -7.4030983e-001  1.3005808e-001 -6.0433286e-002 -2.2643100e+000 -6.3933244e-001 -3.2819308e+000  1.0119724e+000 -1.1145847e+000  1.7324573e-001
  3.2391325e-001 -7.6763270e-001  3.5380496e-001 -2.3382028e-001 -2.9031276e-001  5.3357895e-001  4.9820677e-002  5.8747367e-001  5.8303354e-001 -6.3723469e-001  5.7585165e-001  3.6090505e-001  5.5315137e-001  1.9359308e-001  5.7233786e-001 -4.5316359e-001 -3.5267701e-001 -1.1011023e+000 -7.1657182e-001 -4.0126106e-001 -9.1135619e-001 -6.8695584e-002  7.7742578e-001 -4.9223430e-001  3.3669598e-001  2.0057985e-001  9.3569390e-002  2.6721645e-001 -4.1545977e-001  9.1661931e-002  3.6091811e-001  1.4877626e-002  3.6936038e-001  3.2254007e-001  1.9450311e-001  5.6829226e-001 -1.3469085e-001  3.3579326e-001  8.4688286e-002 -3.1742765e-001 -4.1883363e-003  2.6795906e-002 -5.7970022e-001  4.0528563e-001  1.9998351e-001  1.2277128e+000  3.0510485e-001  1.1820120e-001  2.3475210e-001 -2.8942905e-001  2.9709144e-001  5.5435669e-001  1.1595920e+000  3.7122121e-001 -3.1937023e-001  1.2681133e+000 -1.8306199e-001 -6.1433815e-001  4.7480574e-001  4.6393082e-001  1.8637204e+000 -4.9485411e-001  6.2011094e-001  1.1420252e+000 -1.1070930e+000  1.0375069e+000
  1.0539462e-001 -5.0897301e-001  1.0248933e+000  2.2331878e-003 -2.6270269e-001  1.4376917e+000 -4.3510120e-001  3.2705540e-001  4.2558337e-001  3.4965211e-001  7.7135960e-001  9.8196020e-001  3.7043753e-001  8.8288624e-001  2.7530321e-001 -4.1157889e-001 -3.2614654e-001  4.9073502e-003  4.3852593e-001  1.7000040e-001 -1.5094739e-001  2.5182475e-001  9.6428352e-002 -2.1702005e-001 -4.5208000e-002 -2.1662171e-002 -5.0803655e-001 -2.0241057e-001 -5.5961578e-001 -6.2127749e-002  4.9045219e-001  7.8592011e-001  5.2028421e-001 -6.2642199e-001  6.3911821e-001  8.3608653e-001 -8.0101289e-001 -2.4058856e-001  4.8413352e-004  1.0898890e-001 -2.0077840e-001 -5.9925388e-002 -6.5230783e-001 -9.4724881e-001  6.6152280e-002  2.7502935e-001  5.0098086e-002  3.6909893e-001  7.8157093e-002 -3.8954943e-001 -4.5433669e-001 -3.5533073e-001  4.4499930e-001  8.4515759e-001  7.3689901e-001  6.7836555e-001  1.0614221e+000  2.3497433e-001 -2.1317991e-001 -2.9275078e-001  1.1996718e+000  1.2936020e-001  1.7673530e-001  5.0450359e-001 -1.4494055e-001  3.1793130e-001
 -4.9066074e-002  7.0621142e-002 -5.5929797e-002 -2.7313179e-001 -7.2780277e-001  1.2272855e+000 -6.3552181e-001 -9.0902129e-001 -5.1230495e-001 -8.9298383e-001  2.1141436e-001  7.5198975e-001 -1.8569903e-001  4.8950703e-001 -2.0486006e-001 -1.2094755e-001 -4.5957276e-001 -1.5926867e-001  5.1879072e-001 -3.9876704e-001 -3.9292806e-002 -4.5041232e-001 -4.6394722e-001 -6.8082110e-001 -5.4080710e-001 -3.5579283e-001 -1.0093510e+000 -7.2192452e-001 -1.5007628e+000 -8.0070872e-001 -5.0241722e-001 -1.5977341e-001 -8.0767965e-001  5.1667152e-001 -2.2777464e-002 -1.2728360e-001  1.6101840e-001 -1.4426005e+000 -4.4054497e-001 -5.3624416e-001 -3.7063303e-001 -6.3748862e-001 -8.9556725e-001 -7.2397147e-001 -1.2696768e-001  5.7052840e-001 -4.5579487e-001 -2.4191179e-002  8.6948289e-001 -1.0695763e+000 -6.2459686e-001 -4.7543556e-001  3.9954657e-001  3.3688832e-001  1.2291600e-001  1.5079428e-001 -6.7180388e-001 -1.1944467e+000 -5.9674090e-001 -7.0682212e-001  1.1564140e+000 -1.4662356e+000 -6.1113210e-001 -1.5739479e-001 -1.4317522e+000 -2.7010998e-001
 -1.1664692e-001 -6.9340706e-001  2.2208868e-001  2.6175405e-001 -9.6331196e-003  1.1159428e-001 -3.0110530e-001 -2.9079881e-001 -2.3693259e-001 -1.7989080e-001 -2.4449013e-001  3.6021876e-001  1.3723260e-001  1.5696674e-001 -9.7128155e-001 -2.0621505e-001 -2.0794250e-001  9.6810934e-003  4.0174279e-001 -1.9572641e-001  3.3148288e-001  4.9342899e-002 -2.0853224e-002 -2.1422545e-001  1.9399594e-001 -6.5543103e-001 -4.1769649e-001 -3.7712670e-001 -5.2734576e-001 -3.2287365e-001 -3.5612737e-001 -4.8270886e-001  1.4184253e-001 -2.0834921e-001 -3.3350450e-001 -6.3982969e-001  1.5743982e-001 -7.4323271e-001 -7.9802049e-001 -5.2008111e-001  4.9415605e-002 -1.8254703e-001 -6.2952222e-001 -7.7978690e-003 -7.5938410e-003 -3.5649356e-001 -7.2786242e-001 -3.7144083e-001  3.0069458e-001 -3.5805061e-001 -2.4836872e-001 -7.1374186e-001  2.4303096e-001 -5.5511123e-002 -2.0931834e-001 -3.1455774e-001 -3.3751308e-001 -7.3765569e-001 -3.9309010e-001 -6.3008930e-001 -9.8149047e-001 -7.3813268e-001 -4.8361077e-001  1.2055204e+000 -8.3950414e-001  1.9497021e-001
  5.4822718e-001  1.8872616e-001  1.0824755e-001 -5.9448483e-001  2.8338798e-001  5.1782232e-001 -4.0384997e-001 -6.0951879e-001 -3.8073885e-001 -1.5410370e-002 -2.0378182e-002  4.4207186e-001 -1.6795090e-001  8.0948377e-002 -1.0392920e+000 -6.8627696e-001 -4.0200521e-001  8.1151487e-002  1.1159828e-001  4.0265953e-001  1.4895520e-001 -2.1297139e-001  7.5258290e-001 -1.5777757e-001 -5.2946197e-002 -1.2342002e-001 -8.1689244e-001 -1.2626783e+000 -1.6180176e+000 -3.5158435e-001 -1.7820146e-001 -1.9643540e-001  6.9984529e-001  3.6330939e-001  3.2619673e-001  5.7617659e-001 -3.7042679e-001 -1.0269507e+000 -9.5172526e-001 -6.9515502e-001 -8.0936780e-002  2.1157042e-001 -8.4429079e-001  5.4116346e-001 -2.0266306e-001 -5.3278537e-001  3.9107266e-001 -2.9205898e-001  1.1456059e+000  1.2391558e-001  3.1699865e-002 -1.0374036e+000  1.8253435e-001 -1.3682024e-001 -7.1680373e-003  6.2083502e-001 -4.0426724e-002 -2.6651812e-001 -3.1419472e-001 -5.0517949e-001  3.2604485e-001  1.5022846e-001 -4.1294500e-001 -1.6793479e-001 -3.6118787e-001  6.6770620e-002
  8.3220487e-002 -1.7227134e-001 -2.7030273e-001  4.4619414e-001 -4.6983605e-002 -4.1298235e-001  1.0638001e-001  2.2006283e-001 -3.0694035e-001  2.2030067e-002 -7.2510821e-002 -1.9653918e-001 -4.3260026e-001 -5.3652551e-002 -4.5052705e-001 -6.3119206e-002  3.1322043e-001  1.7249612e-001 -3.3669384e-001  6.0823366e-001 -7.2334287e-001 -3.9791064e-001  6.5208812e-001  6.5498819e-001  9.1714903e-002 -1.8044648e-001 -1.1897942e+000 -1.4519111e+000 -1.2288263e+000 -3.6461417e-001  3.4565613e-001  3.5198379e-002  5.6745073e-001  2.9597125e-001  6.1029749e-001 -4.7168380e-002 -5.7633552e-002 -1.8936109e-001 -5.7884332e-001 -9.9037950e-001  2.3467534e-001  2.5530854e-001  3.3250213e-001  9.1090331e-001 -7.1246822e-001 -5.5362123e-001 -4.1300498e-001  1.1173181e-001 -1.3863321e-001  7.0962015e-004 -4.5599339e-002 -1.0572264e+000 -2.5647040e-001 -1.3868678e-001 -3.1452067e-001  2.5979461e-002  1.4335626e-001  1.6922993e-001  7.4745073e-002  5.0588121e-001 -1.0563696e+000  4.2503567e-001  3.9641905e-001 -3.2183248e-001  3.8210364e-001  5.8490462e-001
  6.7375918e-001 -3.8448843e-001  7.5052014e-001  7.8192587e-001  3.7123767e-001 -5.9020772e-001  2.7621167e-001  3.6851957e-001  4.1434205e-001  3.9628244e-001  7.3356492e-001 -2.7841355e-001 -2.0770983e-001 -1.5100877e-001  2.1327080e-001  4.4519268e-001  8.9731520e-002  7.0301722e-001 -1.3288675e-001 -5.3271542e-002  3.4854822e-002 -9.3270314e-002 -3.2769481e-001  3.6526140e-001  2.5267135e-001  2.3031433e-001 -7.8127262e-002  4.7593679e-001 -1.6682828e-001 -6.6700425e-002  2.3657517e-001  2.4237918e-001  4.7330948e-002 -4.0522088e-001  6.4321061e-001  6.3838149e-001  4.7955536e-001  8.8050925e-002 -7.6825699e-002  3.0046214e-001  5.4037917e-001  5.4055757e-001  1.6242175e-001 -7.1093395e-001  4.1219307e-001  2.5534349e-001 -3.0832286e-001 -4.2545224e-002  6.2752012e-001  3.0160215e-001  2.4283264e-001 -3.3480366e-002  3.3642643e-001  2.0270512e-001  9.9651865e-002  4.0446813e-001  2.4499050e-001  6.3291441e-001  8.3824349e-001  7.8263964e-001 -2.5613465e-001  4.0721940e-001  1.9034341e-001  3.2605712e-001  3.8495223e-001  5.0354905e-001
  1.0800735e+000 -5.9184730e-002  4.3535234e-001  2.8154935e-001  4.0244709e-001 -6.5779608e-001  6.3245425e-001  4.3351298e-001  8.3667328e-001  1.8988536e-001  4.9772283e-001  5.4874247e-001  8.8445305e-001  1.0575091e-001 -4.2486671e-001  1.4898499e-001 -3.2669185e-001 -5.8888764e-001  1.3403343e-001 -1.9409406e-001  5.6198407e-001 -3.8531064e-002  5.9934219e-001  2.4892824e-001  7.9172398e-001 -8.4132077e-001  5.1990458e-001  5.8811656e-001  3.6175628e-001 -2.0614186e-002 -4.7430042e-001  2.1338056e-001  8.5705197e-001  4.4266826e-001  3.9738181e-001 -3.2419678e-001 -2.4909194e-001  3.0832818e-002  4.4324160e-001  5.0126980e-001 -6.1578422e-001  3.3322322e-001 -5.9576356e-001  4.7785072e-001  9.3319913e-002  5.0453382e-001 -2.4407964e-001 -9.9993672e-002 -9.2190656e-001  2.7691824e-001  1.3277309e-001 -6.1187923e-001  5.7404048e-001  8.2177837e-001 -8.5609569e-001  4.5924132e-002  2.9400864e-001  4.7878451e-001  5.9551049e-001  9.2002397e-001 -8.0983842e-001  3.2178210e-001 -1.2799309e+000  1.0897865e+000  7.4923405e-001  7.0509499e-001
  1.2459290e+000 -3.8502143e-001 -5.9993770e-002  6.6691900e-001 -6.9281436e-002  6.6698316e-001  4.7224475e-001 -6.7645833e-001 -1.0814829e-001  6.2779202e-002  5.0525303e-001  1.7569231e+000  2.7947897e-001  5.4780287e-001 -9.3220442e-001 -2.3665869e-001  1.8221305e-001  1.0198767e-001  1.0057911e-001 -2.0480794e-001  3.7735607e-001  8.9232940e-002 -1.8008833e-001 -5.7219141e-001  4.3038098e-001 -3.1457726e-001  4.9220106e-001  1.0658646e+000  5.4162270e-001  1.5310135e-001 -2.3529810e-001  1.8526516e-001 -2.9317677e-001  2.4989617e-001 -2.0765701e-001 -6.5843667e-001  3.9213648e-002  1.3517267e-001  1.1108755e+000  9.5773427e-001 -3.0366148e-001 -6.6614109e-002 -9.9114292e-001  5.0151542e-001 -2.4992543e-001  3.3479426e-001 -5.3305788e-002  3.2536835e-001 -8.9897883e-002 -3.5675086e-001 -3.2281659e-001 -3.6537343e-001  5.9774570e-001  5.4028253e-001  5.2138177e-001  4.3526058e-002 -2.5155530e-001  2.2630578e-001 -4.1703598e-002  4.4114230e-001  8.6156615e-001  1.8047960e-001 -4.2455686e-002  7.7366064e-001  1.7950711e-001 -8.6084534e-001
 -9.9822453e-001 -3.3097598e-001 -8.2309661e-001 -3.9177621e-002 -4.2043944e-001  8.1050905e-001  5.2100277e-001  6.6423891e-001  8.3664058e-003  2.8891025e-001  6.8389926e-001 -3.8339653e-001  4.7565337e-001  2.6833024e-001 -3.6912565e-001  2.3172261e-001  8.3696455e-001  4.6170259e-001  4.2829418e-001  2.9566364e-001 -8.5209622e-003 -1.4782713e-001  1.2992151e+000 -6.7553937e-001  5.7808748e-001 -4.3954445e-001  1.0248644e+000  1.8045975e+000  1.6130871e+000  1.2376319e-001  2.6309629e-002  2.9462674e-001  2.0994102e-001  4.9468207e-001  2.5820610e-001 -1.3728085e-001 -5.2359133e-002  6.4646545e-001  1.3020658e+000  1.3579970e+000 -5.8773051e-001  9.3266646e-002 -1.0907038e+000  1.1702627e+000 -1.7936743e-001 -1.1675193e-001  3.5448761e-001  1.9321000e-001  3.5518449e-001 -3.6628322e-001  5.1494505e-002 -6.8541557e-001  4.0546596e-001  2.4814684e-001 -1.0182383e+000  4.7154663e-001  3.4944664e-001  1.9047214e-001  1.1122536e+000  3.3595447e-001  5.9409595e-001  1.9908150e-001 -6.4221375e-001  4.1872911e-001 -8.6535777e-002  6.7292873e-001
 -6.7498479e-001  1.0453954e+000  6.7281261e-001 -6.6731671e-001  7.2006874e-001  1.5104834e+000  7.5953962e-001  4.4908490e-001  7.8133632e-001  7.6914281e-001  8.3609128e-001  1.4176754e-001  3.6555548e-001  5.3036486e-001  9.4423584e-003  1.5986725e-001  3.9051184e-001  2.4950441e-001  4.1950022e-001  4.3265961e-001  5.8309821e-001  3.0409847e-001  1.3154891e+000 -1.6888397e+000  2.7421009e-001 -1.3313526e-001  1.0358418e+000  1.1332889e+000  1.0300436e+000  6.7729414e-001  8.9525859e-001  5.1180160e-001  4.4370643e-001  1.4500404e-001 -7.2692949e-002  3.4347511e-001  5.1474531e-002 -1.3145972e-001  4.8505425e-002  1.3971442e+000 -2.0010474e-001  4.3053941e-002 -1.6343591e+000  9.9463379e-001  5.8549510e-002 -2.8417324e-001  3.3188024e-001  1.6664689e-001  4.3111012e-001  2.0906006e-001  1.0637088e-001 -6.8792975e-001  7.6853848e-001  3.5413413e-001 -5.2071883e-001  3.3062071e-001  3.5523924e-001  5.1983240e-001  6.1172151e-001  2.8801192e-001  1.4106748e+000  4.8425956e-001 -6.6223902e-001  1.0166281e+000  1.0830148e+000 -4.7616341e-001
  3.0771247e-001  4.3863146e-001  3.9288549e-001 -1.4693381e-001  5.1843195e-001  4.2702568e-001  5.0089418e-001  6.7071776e-001  4.5354498e-001  4.7884427e-001  9.0046974e-002  1.0710812e+000  6.2942517e-001  8.2206959e-001 -4.7370650e-001 -3.6873418e-001  3.8804955e-001  3.8530644e-001 -5.4892441e-001  4.6862423e-001  2.4661930e-001  1.7141689e-001 -7.0173708e-001 -6.9524767e-001  2.7155124e-002 -8.1798815e-002  7.2687632e-001  1.0050750e+000  8.4873361e-001  2.9757178e-001  8.0742892e-001  5.8797570e-001  5.8814728e-001  6.2508842e-001  4.3024067e-001  7.0970573e-001  8.0891451e-001  8.8128826e-001  5.8658528e-001  6.5864633e-001  4.1994081e-001  1.3888743e-001 -3.2201092e-001 -2.7900317e-001 -4.7792149e-002  4.8205051e-001  2.6228057e-001  1.0813072e-002  3.8263349e-001  5.8175230e-001  2.3577782e-001 -3.6870465e-002  9.1995230e-001  6.4852779e-001  8.3988809e-002  7.4484740e-001  3.8922711e-001  3.6777343e-001  6.9345644e-001  1.7995752e-001  1.3689045e+000  4.9294941e-001  5.6387862e-001  6.7311069e-001  4.7632015e-001 -5.2547986e-001
 -1.1191781e+000  7.7615257e-002 -1.2911810e-001 -1.8985804e-001  2.1853998e-001 -1.6675910e-001 -1.1299810e-001  6.4526130e-001  1.5276789e-001  4.0271047e-001  1.6264045e-001 -3.6609292e-001 -2.1434161e-001 -2.7297480e-002  5.6666063e-002  2.7703955e-002 -4.5620988e-001 -1.9489991e-001  4.0671885e-001 -3.2895346e-001 -6.4998695e-001 -5.3708926e-001  2.8053112e-001 -5.5073753e-001 -3.6700638e-001  1.9456350e-001  1.0547378e+000  7.4159054e-001  4.6207760e-001 -1.0639407e-001 -3.8152148e-001 -3.7710269e-001  2.1241348e-003 -1.5645689e-001 -6.2750490e-001 -6.9954052e-001  2.4068587e-001 -8.8410542e-003  8.7292019e-002  8.7695087e-001  4.8959199e-001 -1.4984212e-001 -6.3685021e-001  4.1213404e-001  3.3357014e-002 -3.8829352e-001 -5.2427731e-002  5.0590962e-001 -7.1966072e-002 -8.7098902e-001  3.9941408e-001  2.4032243e-001  2.7821934e-001  1.1527853e-001  8.6390181e-001  4.5737076e-001  4.6553500e-003  3.2830180e-001  2.2608056e-001 -2.9745150e-002  4.0557476e-001  4.8503801e-001  1.0008972e+000 -1.1187852e+000  6.1152940e-001  5.2347629e-001
  2.7541087e-001  1.1901097e+000 -1.1454395e+000 -6.2092127e-001  3.3716150e-001 -6.6211558e-001 -4.8158068e-001 -3.9163555e-001 -2.6246901e-001 -5.9826604e-001 -2.1670759e-001 -2.9641531e-001 -2.2402320e-001 -1.5650081e-001 -2.5071443e-001  1.2721494e-002 -3.5015842e-001  3.7856810e-002 -1.9912253e-001 -1.6430846e-001  1.7581573e-001  4.1402608e-001 -3.5178039e-001 -2.3238353e-001 -2.9483817e-001  2.9615218e-001 -5.1215641e-001 -4.1982874e-002 -4.7176921e-001 -2.0563838e-001 -4.3218790e-001 -3.6182239e-001 -3.8259782e-001  8.0273194e-002 -3.8020541e-001 -8.0367951e-001  1.9369856e-001 -3.9931658e-001  2.8238153e-001 -3.8045186e-001  3.8515018e-001 -7.7639498e-002 -4.1554890e-001 -6.0726949e-002  6.1637011e-001  5.9239794e-001  2.6567444e-001  8.3506847e-001  3.0080265e-001  3.1322002e-001 -1.0226968e-001 -3.9645997e-001 -4.4922460e-002 -4.1373113e-002 -1.3318585e-003  7.7814516e-001  2.5549700e-001 -2.1815481e-001  1.1007432e-001 -2.4607472e-001  8.5068173e-002  1.4677935e-001  2.8725119e-001 -5.6562168e-001  2.7678780e-001 -2.0944531e+000
  6.7634716e-001  4.2226816e-001  1.4207958e+000 -1.1006072e+000 -1.4106371e-001  1.0560753e+000 -8.1897584e-001 -4.3489441e-001  3.8230323e-001 -3.4950906e-003  3.4181258e-001  2.4345892e-001  2.1752556e-001  2.3114042e-001  7.0766764e-001 -2.3672051e-001  5.3823245e-002 -6.4743221e-001 -2.2249991e-001 -8.9378035e-001 -4.6419687e-001 -1.8204917e-002 -2.1825303e-001 -3.2056886e-001 -1.1110757e+000  3.2137384e-001  2.2010071e-001  6.0293605e-001 -1.3321450e-001 -7.9175270e-001 -4.1464504e-001  4.8587074e-001 -1.4941199e-001  3.0981484e-001  2.1336291e-001 -5.7564099e-001 -2.7711427e-001 -6.3537579e-001  7.6400587e-001  5.8917753e-001  6.1745471e-001 -8.8381678e-001 -4.8634003e-001 -6.5039364e-001  1.7001305e-001  4.9723575e-002  4.9834644e-002  7.3286259e-001 -1.6824697e-001 -1.3081145e-001 -7.4099849e-001 -2.6990526e-001  9.7985944e-001  2.8563116e-001  3.5435349e-001  5.9269172e-001  6.2946073e-001  2.0232553e-001 -4.2965324e-001 -1.1383911e+000  1.4070841e+000  2.0886666e-001  6.9254971e-001  2.7451315e-001  2.8913575e-001 -5.4075746e-001
  9.8430655e-002  4.9266380e-001  2.6856480e-001 -8.2232882e-001  6.7275256e-001  1.2749610e+000 -2.4075034e-002  4.7101059e-001  1.3053367e-001  2.1831154e-001  2.5316761e-001 -2.8031178e-002 -1.2655612e-002  2.1112297e-001  1.8087714e-001  4.1117151e-001  1.0099879e+000  1.9648736e-002 -8.8383481e-001  7.9178527e-002  4.9974422e-002  2.3869537e-001  2.5684768e-001  4.4164710e-001  2.1223153e-002  1.0376763e-001  6.7406993e-001  1.4619392e+000  4.9423977e-001  9.3976513e-001  3.1617328e-001  5.5623553e-001  4.9106489e-001  3.4646392e-001 -1.3162596e-001 -1.9120459e-002  4.1993880e-001  5.7677110e-001  1.7800838e+000  1.3425474e+000  4.2567577e-001  1.4245289e-001  8.4922958e-001  1.0937855e+000 -1.4129191e-001 -6.8128983e-001 -3.0805491e-001 -7.3603510e-001  3.5802276e-001 -1.0838477e-001 -3.1131325e-001 -1.8922432e-001 -4.0723736e-002 -5.8196458e-002  3.4328113e-001 -8.8093021e-002  3.8997434e-001  7.6676730e-002  6.9129135e-001 -3.0404740e-001  1.1084299e+000  4.1567334e-001  2.4839157e-002  1.0367560e+000  9.1470075e-002 -1.7747967e+000
 -4.9066341e-001  3.6733799e-001  9.0164049e-002 -7.8836994e-001  3.1399257e-001  1.1397633e+000  3.0574429e-001 -2.2870679e-001  5.9817332e-001  3.6480144e-001  2.9929687e-001  1.4103022e+000  2.4632755e-001  9.0621041e-001 -2.4733332e-001  7.1115256e-002  4.4554210e-001 -5.3593730e-001 -9.7362764e-001  3.0075098e-001  1.7772218e-001  5.3253230e-001  1.6235606e-001 -1.3053215e+000 -6.5088316e-002 -4.5582307e-002  3.3694110e-001  7.9568275e-001  1.6751382e-002  3.1180164e-001  1.3178047e+000  2.8375735e-001 -7.8945048e-001 -1.3012908e-001  3.5254476e-001  5.1025260e-001  6.5809380e-001 -8.4439861e-003  1.4266109e+000  1.1502006e+000  9.9493358e-002 -8.1860935e-002 -7.7223505e-001 -3.3448528e-001  9.0648309e-003  1.7615032e-001  1.0502740e-001 -8.7734843e-002 -7.4240206e-002  5.5753601e-001 -1.4570167e-001 -2.3548052e-001  8.5792989e-001  8.4029398e-001  1.2396191e+000  5.8433466e-001  1.1419334e+000  3.7373160e-001  3.7326687e-001  1.1586417e-001  6.9852098e-001  6.3432920e-001  2.5370252e-001  1.1463261e+000  8.0230794e-001 -3.0950789e-001
 -9.4995915e-001  8.4091869e-001  4.7537322e-001  6.0906535e-001 -3.6120785e-001  1.5220860e-001 -8.1515190e-001  4.6038014e-001 -5.6694398e-002  3.4838484e-001 -2.7644930e-001  6.3413264e-001 -2.3576869e-003  6.3887923e-001  2.8790841e-002 -1.2632207e-001 -5.1939158e-001  4.7114330e-001 -6.0393913e-001  1.0564620e-001  2.4402247e-001  6.3828099e-001  8.0051762e-001  8.9029142e-001 -6.0878688e-001  4.6123179e-001 -4.4688923e-001 -9.7131806e-001 -3.4857079e-001  2.5482317e-001  1.6920601e-001  3.6736059e-001 -9.8344004e-001 -8.5574521e-001  5.4919163e-001 -5.9821393e-002 -4.2302867e-001  5.3693201e-001 -5.6672169e-002 -2.3334328e-001  6.1346108e-001 -3.1924837e-001  1.1307013e+000  1.6393990e-001  5.3449713e-001 -6.9101036e-001 -2.8626275e-001 -8.0317007e-001 -3.6609282e-001  4.8680329e-002 -3.8147604e-002 -4.6406938e-001  7.5904107e-002  3.0102247e-001  1.3728511e+000 -4.0348963e-001  4.1234478e-001 -1.1585869e-001  7.8031995e-001 -5.0510965e-001 -7.5501926e-001  3.3584944e-001  8.7940716e-002 -8.3586667e-001  3.6959520e-001 -1.0509047e-001
 -5.6734079e-001 -4.0361164e-001  4.8371435e-001  4.6053008e-001  4.2951393e-001  8.8483025e-001 -4.8340608e-001 -9.2829412e-002  2.9412413e-001 -3.2366878e-001 -9.6898217e-002  6.4621215e-001 -5.7531201e-002  3.3962172e-001  8.5222438e-001  4.7174819e-001  8.5746720e-002  4.5456649e-001 -3.3668929e-001  2.4676363e-001  3.6169658e-001  3.1009673e-001  3.8704817e-001  1.1873440e+000  2.3262650e-001  4.9858623e-001  3.4899595e-001 -5.0081799e-001  9.1090424e-002  7.0472013e-001  7.0920380e-002 -6.2262827e-002 -1.0449192e+000 -1.4675189e-001 -8.3129736e-002 -6.2010476e-001  9.5736422e-001  1.1733268e+000  7.0488336e-001  2.5811214e-001  4.1511948e-001 -3.3201287e-001  2.8466523e-002  1.3530694e-001  2.9854421e-001 -7.7957994e-001  9.2757609e-002  1.9597039e-001 -2.5480411e-001  3.1063284e-001  6.9524226e-001  7.4142295e-001 -1.6852951e-001  8.7542161e-001  3.3383960e-001 -4.4632067e-001 -6.0842506e-001 -1.9401940e-001 -6.3967576e-002 -7.7582665e-002  8.8704960e-002 -1.4136300e-002  5.6073214e-001 -8.9791434e-002 -3.3528006e-001 -1.0450776e+000
  2.7913591e-001  5.4959131e-001  3.9266891e-001  4.6381385e-001  1.1310962e+000  1.2835699e+000  9.1593082e-001  1.2231612e+000  9.6178082e-001  1.0176792e-001  6.3892855e-001  8.2733031e-001  8.4295022e-001  2.9919253e-001  1.0272907e+000  9.2648636e-001 -2.7410232e-001 -9.3309008e-002  9.7894450e-001  5.0919191e-001  9.4455091e-001  3.2493928e-001  2.0524734e-001  1.0024786e+000  5.5466741e-001  4.2642081e-001  1.5871062e+000  7.3689469e-001  1.4054909e+000  9.1511399e-001 -2.5188979e-001 -4.6419282e-002  8.4875762e-001  7.4725021e-001 -3.1655634e-001 -1.2695476e+000  7.0562532e-001  1.5580851e+000  1.2244656e+000  1.4132238e+000  1.2912777e-001  3.0200242e-001  2.3949983e-001  8.0488632e-001  4.6662775e-001  7.2257748e-001  9.5293619e-001  1.1776560e+000  5.7742954e-001 -4.7850514e-001  1.0072542e+000  1.6997386e+000  9.3174830e-002  2.7708414e-001 -5.8587535e-001  1.0063746e+000 -1.0311988e-001  5.5284244e-001  1.1030923e+000  5.0778793e-001  1.1670725e+000  4.7964728e-001  8.1856070e-001  1.0599959e-001 -6.3923637e-002  8.8034539e-001
 -1.0700507e+000  1.5719614e-001 -4.9988343e-001 -9.3444393e-001  8.1937620e-001  4.6376080e-001  5.9661856e-001  1.1284466e+000  3.6517543e-001  2.2628841e-002  1.5957879e-001  1.1991623e+000  7.7545435e-001  5.2989590e-001  8.0909570e-001  6.3755867e-001 -1.5774177e-001  3.2506784e-001  6.2508179e-001  5.3206837e-001  4.0872434e-001 -2.0226834e-002  1.1944332e-001 -1.3425613e-004 -8.3072329e-002 -4.4920296e-001  7.8791508e-001  1.0297643e+000  9.3559634e-001  5.8211268e-001 -1.5062002e-001 -2.0997710e-001  7.0706768e-001  5.4520218e-001 -3.5700604e-001 -2.1687217e-001 -2.5487355e-001  5.3943605e-001  2.2382461e-001  7.3807635e-001 -3.3473614e-001  1.3558650e-002 -5.8201098e-001  1.0406307e+000 -5.8691761e-001  7.1069016e-001  5.6216468e-001  7.6218311e-001  1.0478709e-001 -2.0900950e-001  6.5679634e-001  9.8154854e-001  6.1366592e-002  8.6703244e-001 -5.3879971e-001 -3.6029653e-001  9.7186015e-002  2.5623923e-001  7.5150264e-001  8.0511559e-001  8.4344707e-001  6.1799218e-001 -8.9679049e-001 -3.0921632e-001 -1.1133401e-001  5.0972735e-001
 -1.8292098e-001  6.2861309e-001  1.2231470e+000 -8.7915747e-001  8.3473283e-001  4.2769295e-001  8.2001386e-001  1.1539183e+000  7.5748934e-001  7.4188847e-001  7.3663047e-001  6.7923180e-001  7.3318726e-001  4.9735194e-001  1.1630693e+000  9.0181801e-001  1.2700263e-001 -3.7680061e-001  5.1593970e-001  4.4026442e-001  9.8046763e-001 -3.3209209e-001  1.0948767e+000  3.7501437e-002 -1.3736498e-001 -3.0711029e-001  5.2809610e-001  1.7055341e-001  8.5820589e-001  1.9168009e-001  2.4913046e-001  9.9002811e-002  7.3207419e-001 -2.2494866e-003  2.7424078e-001  5.7699646e-001 -5.7094296e-001  4.3529115e-001 -2.3456371e-001  6.9121022e-001  4.3481187e-002  1.4054038e-002 -4.9020899e-001  1.0599741e+000  9.3454382e-002  2.9400367e-001  5.1790766e-001  1.0297078e+000  6.8022109e-001 -1.1109071e+000  4.9961373e-001  4.6025737e-001  8.6731859e-002  9.1249155e-001 -1.0610883e-001 -3.5328995e-001  1.8003523e-002  3.4291233e-001  4.7898643e-001  4.4079645e-001 -2.4972865e-001  5.8370600e-001 -8.1864414e-001  2.5172492e-001  3.6183544e-001  4.3183664e-001
  9.9315421e-001  4.2944599e-001 -5.0947354e-001  4.7188935e-001  5.7508280e-001  6.3169973e-002  7.8310157e-001  1.2328752e+000  9.4388046e-001  2.5443996e-001  8.0280449e-001  6.2614129e-001  1.0173911e+000  8.2552658e-002  1.0841510e+000  4.3416584e-001 -1.4891040e-001  6.2564213e-001  1.3848162e+000  7.3740480e-001  7.3537119e-001 -3.7019435e-001 -2.1936160e-002  7.1327449e-001 -1.0682688e-001 -3.3312674e-001  5.1629515e-001 -6.1785815e-001  1.4882205e-001  5.2650982e-001  4.6016178e-001  1.5944045e-001  4.9590570e-001  5.0230036e-002  2.0445815e-001  6.3024310e-001  3.0568321e-001  5.2347518e-001 -9.2270804e-001  1.4105525e-003 -5.9261153e-001  9.3355582e-002 -2.0606075e-001  7.4363347e-001  2.7707802e-002  9.3081472e-001  4.7007976e-001  7.2619410e-001  4.7536266e-001 -3.1477802e-001  9.3639896e-001  1.1601006e+000  3.6616395e-001  8.1650341e-001 -6.0596929e-001  8.4999401e-001  1.4539645e-002  4.5952581e-001  7.1467995e-001  1.0673554e-001  1.5374308e-001  1.0969542e-001 -1.1952450e+000  9.3409073e-001 -4.4751039e-001  8.8578220e-001
  2.9506803e-002  3.2772050e-001 -3.8285598e-001  3.2604104e-001  8.1168177e-001  1.6130307e+000  1.0545948e+000  1.4731758e+000  3.8643106e-001  4.1038434e-001  1.3849614e+000  8.4900303e-001  7.8293053e-001  5.4623044e-001  1.6803819e+000  5.3376368e-001 -9.0029276e-001  9.0527928e-002  1.3603157e+000  4.5461027e-002  1.3159256e-001  4.8333072e-001  4.3362367e-001  2.9760595e-001  5.5081709e-002 -2.4466336e-001  1.3606666e+000  1.1968590e+000  8.4777711e-001  9.2847822e-001  4.2638785e-001  1.6328215e-001  1.2354238e+000  5.0911249e-001 -1.1745061e-001  1.6601927e-001  3.8753478e-001  1.0162149e+000  4.9010405e-001  9.0860495e-001 -5.6995362e-001 -2.1992638e-002 -3.4774938e-001  4.4299993e-001  1.1838465e-001  8.1724366e-001  4.7703065e-001  7.7131626e-001 -3.8310745e-001 -2.8383578e-001  7.6616357e-001  1.0940177e+000  9.7813935e-001  9.2792323e-001 -2.1590565e-001  1.1274533e+000  5.4953697e-001  6.1754744e-001  1.1558961e+000  4.8696022e-001  2.3400444e+000  3.8734629e-001 -2.8139847e-001  1.3883246e+000  4.6566173e-001  2.9142129e-001
  1.4933360e-002  1.2616072e-001  9.6040863e-002 -5.5028533e-002  7.0292886e-001  1.7881142e+000  8.4159669e-001  1.0846786e+000  5.0933097e-001  4.8216438e-001  9.5782200e-001  7.8016409e-001  5.1791961e-001  5.5977474e-001  7.6733972e-001  7.6213966e-001 -2.8017356e-002  1.4206975e-001  9.3991205e-001  2.2979862e-001 -4.5708399e-001  7.0077253e-002  5.2404891e-001  3.2883295e-001  1.0592129e-001  4.8269788e-001  1.2293566e+000  1.0010351e+000  7.6157632e-001  4.1932410e-001  5.2469967e-001  7.2962385e-001  9.1993288e-001  2.5691474e-001  4.0548961e-001  2.6720068e-001  3.8592355e-001  8.7698158e-001  8.2041738e-001  1.3066445e+000  2.2273720e-001 -2.2757343e-001 -1.5115325e-001  7.4979220e-001  2.0844892e-001  6.2585466e-001  3.4026319e-001 -5.5775280e-003  2.8418560e-001 -3.7515099e-001  4.8277007e-001  8.0187710e-002  4.6669600e-001 -6.4470450e-002 -1.2815810e+000  9.2752717e-001  1.4807487e-003  4.0615516e-001  1.0372546e+000  1.5993728e-001  1.5906817e+000  5.4068167e-001  1.4148229e-001  9.9973651e-001 -1.8787585e-001 -5.7852068e-001
  8.2219322e-001 -5.8520747e-001 -2.6007892e-001 -4.1787222e-001  4.7705021e-001 -1.0953143e-001  1.2668933e+000  6.4817819e-001 -2.0822140e-001  6.0966028e-001  1.3330770e-001  4.7804475e-001  4.9521249e-001  4.1217616e-001 -1.9238645e-001  3.6471675e-001 -7.8496398e-002 -1.7862239e-002  7.0015099e-001  2.2591557e-001  2.6882321e-001  5.2823499e-002  9.5580512e-001 -9.2006007e-001  2.1548493e-001 -4.3919215e-001  1.0267574e+000  1.4389405e+000  8.1363149e-001  1.3957443e-001  3.4689554e-001  9.0992182e-002  9.5345497e-001 -5.8122878e-002 -2.2646424e-001 -1.2024528e-001 -6.7519552e-001  5.2263992e-001  1.3963066e+000  1.1866805e+000 -4.5420392e-001  1.9158727e-001 -8.1252808e-001  1.3039454e+000 -3.1536473e-001 -6.1492986e-001  3.7713649e-001  1.3029340e-001  1.0118556e-001 -4.1341665e-001 -3.8824665e-003 -4.9667874e-001  6.1035519e-001  2.0472778e-001  8.1188746e-001  2.3649289e-001 -6.8011540e-002  1.2664499e-001  2.1477325e-001  5.5154513e-001  3.7276466e-001  4.8807626e-001 -7.0624332e-001  3.2065196e-001 -1.2267039e-001  3.5584062e-001
  8.2865922e-001  2.6901544e-001  2.4221299e-002 -5.8736555e-001  4.2049499e-001  3.5267362e-001  1.8636019e-001 -3.7721645e-001 -1.8847292e-001 -2.9336456e-001  1.6175345e-001  5.9977354e-001  7.3242544e-002  6.6883269e-001 -6.5472455e-001 -3.4965441e-001  1.8813816e-002  5.9029255e-001  8.7273611e-001 -1.6981059e-001  4.9399500e-001  1.3695808e-001 -1.7536186e-001  4.2017106e-001  1.8764945e-001  5.3579550e-002  2.3229870e-001  8.1730388e-001  4.6869003e-001 -7.6354192e-001  1.7098720e-001  3.6426424e-001 -1.7163473e-001  9.0131124e-002  1.2213247e-001  5.3142395e-001 -1.4165420e-001  6.5556549e-002  1.5026969e-001 -7.8535676e-002  3.1260231e-001  7.3992719e-003  7.6711317e-003  8.2991156e-001 -2.5396370e-001 -1.0021448e-001  2.2137684e-001 -1.8101197e-001  6.5720206e-001  3.0586512e-002 -1.6624119e-001 -5.2169815e-001  5.8585338e-001 -2.3888748e-002  6.3547000e-001  5.5866106e-001 -1.1010945e-001 -3.3816903e-002 -2.6530149e-001 -7.5756412e-003  7.4166291e-001  1.3377888e-002 -4.5351967e-002 -5.3943968e-001 -4.0938414e-002  1.0531232e-001
 -1.0489420e-002 -2.1155629e-001  1.0918589e+000 -4.9880722e-001  4.9287810e-001 -5.3484374e-001  3.1506786e-002 -2.1467877e-001  2.3861041e-001  7.6366092e-001  2.8393323e-002  1.1705389e+000  8.1085266e-001  5.2457184e-001 -7.9508654e-001 -7.7787574e-002  7.6555260e-002  3.4958086e-001  4.7072127e-001  3.1125675e-001  3.4624787e-001 -1.3717058e-001  2.5096659e-001  9.7296903e-001  4.7474036e-001 -7.9155511e-002  2.7568480e-001  1.5589401e-001 -5.9212142e-001 -9.8286980e-001  5.4046548e-001  6.7128428e-001 -2.9567871e-001  4.4988501e-001  9.3919519e-001  1.0416862e+000 -7.0444101e-001 -1.4775237e-001  1.6321697e-001  6.4101128e-001 -1.2900416e-001  5.9495903e-001  2.5023048e-001 -4.5435477e-001  1.2377269e-002 -8.4729185e-002  4.0226380e-001 -5.1262264e-001  1.4991222e-001  6.0437871e-001 -3.3510808e-001 -9.7095054e-001  4.4225413e-001  5.4322427e-001  1.0906679e+000  1.3819988e-002  4.8026949e-001  4.7915543e-001 -1.5570614e-001  2.8553123e-001 -1.1535555e-001  3.4396006e-001 -4.1422750e-001  5.5088895e-001  5.9469295e-002 -4.9439396e-001
  9.1176280e-001  8.8959970e-001 -6.9270108e-001 -4.5114501e-001  3.2872380e-001 -7.8906831e-001  6.6506467e-001 -7.3130400e-003 -1.5358532e-002  4.0416026e-002  1.0819230e-001  1.5761217e-001  3.0200614e-001  4.0458443e-001 -8.3773096e-001 -2.2747602e-001 -4.7266377e-001  3.9334192e-001  7.7646381e-001  3.8727179e-001  4.9812503e-001  1.9907998e-001  5.7273309e-001  3.7874643e-001  7.7577463e-002 -2.5507533e-001  1.7066639e-001 -3.4178198e-001 -3.7014597e-001 -9.9731338e-001 -2.5389950e-001 -6.2230619e-002  1.8386885e-001  5.5374562e-001  2.5233517e-001  4.5526953e-001 -5.4547757e-001 -2.5719329e-001 -3.0986365e-001  1.0144865e-001 -3.2530855e-001  2.5867806e-001  1.3800759e-001  3.6290178e-001 -1.6689744e-001 -2.7049427e-001  5.0629007e-001 -1.9593946e-002  5.8783450e-001 -7.2785279e-001 -3.6882284e-001 -8.2408257e-001 -2.5434826e-002 -1.4657799e-001  3.6894923e-001  1.8605126e-001  3.6192512e-001  4.3720269e-002 -1.8450642e-001  5.6860321e-001 -1.4592582e+000  2.1650094e-001 -7.8990936e-001  2.8202592e-001  6.4641452e-001  7.7081371e-001
  6.1446497e-001 -3.5077499e-001  1.4410694e-001 -5.0871864e-001  6.7323744e-001 -5.2443811e-001  2.0603936e-001  3.8375104e-001  4.0651368e-001  5.4437812e-001  5.1155781e-001 -5.6167843e-001  6.0408459e-001  2.3823089e-001 -1.8729276e-001  3.4390307e-001  1.9520579e-002  2.7861144e-001  6.6401790e-001  9.7968042e-001  9.1938876e-001  5.5563172e-001 -6.0294525e-002  7.8726103e-001  1.0836958e-002 -3.9890931e-001  2.0671294e-001 -3.4275231e-001 -8.8777642e-001  8.9468937e-002 -1.1751805e-003 -3.1704985e-001 -4.8829908e-002  9.9670269e-002  3.4158430e-002  5.4879736e-001  1.6764762e-001 -6.9587762e-001 -5.5821997e-001  5.8415011e-002 -5.6057810e-001  1.8904107e-001 -1.3058715e-002 -1.1713023e+000 -1.1487242e-001 -2.1121422e-001  1.3703964e-001 -4.6353650e-002  4.5541713e-001  8.6226300e-002  3.0926509e-001 -3.1329476e-001  1.4024394e-002  5.0059923e-001  1.0271560e-001  2.2953826e-001  3.2373074e-001  7.7179990e-001  6.0078816e-001  1.9926922e-001 -2.9351333e-001  8.8913724e-001 -1.0312999e+000  1.2633148e+000  3.2903826e-001  4.8184011e-001
  1.6940756e+000  3.8749408e-001  2.4501427e-001 -3.5403305e-001  2.7060364e-001 -9.8776921e-002 -5.3781726e-002 -2.9517840e-001  3.1047060e-001  7.6832082e-001  2.8068738e-001 -7.9867299e-001 -4.1801637e-001  1.8524720e-001 -5.6789876e-001 -1.4672060e-001  1.4704087e-001  2.2646205e-001  2.9954255e-001  9.1513833e-001 -2.5368621e-001  1.4634113e-002 -8.2871537e-001 -3.6984944e-001 -3.9720197e-001 -2.3905018e-001  2.4886576e-002 -1.2923222e-001 -3.2951521e-001 -1.1739035e+000  4.4734230e-001  1.3078466e-001 -4.4381084e-001 -3.2002336e-001  2.7975275e-001  1.0795430e+000 -1.4400712e+000 -1.8483946e-001 -4.4148112e-001 -4.4203382e-001 -1.1204317e-001 -1.4078318e-001  3.0753915e-001 -1.3592807e+000  2.6970581e-001 -5.7705571e-001  1.2711158e-001  1.3605745e+000  1.2320030e+000  3.9513490e-001 -6.9132571e-001 -1.0104217e+000 -2.7817856e-002 -2.0682892e-001 -8.6227302e-002  8.5062290e-002  8.5410516e-001 -3.0936191e-002 -1.9583511e-001 -5.1489626e-003 -1.1549627e+000  6.2426620e-001  4.0219235e-003  2.4171527e-001  8.0185903e-001  1.2194405e+000
  8.6400840e-002  6.2846144e-002  5.1504057e-001 -4.0793458e-001  2.0662566e-002 -1.0597569e+000 -1.1626988e-001 -2.8399174e-002  2.1201145e-003  7.0630315e-001  3.9859738e-001 -1.1913900e-001  2.4189242e-001  5.3901192e-002 -1.9121376e-001 -3.9793882e-001  6.4225328e-001 -1.0379906e+000 -2.4807973e-001  8.9837825e-002 -1.7501446e-001 -2.9622062e-001 -6.8335263e-001  9.7829933e-002 -4.9827755e-002 -6.2354146e-001  8.2483609e-002 -8.7039656e-001 -6.1091475e-001 -1.1528266e+000  8.0923362e-001  2.3370097e-001 -6.3063310e-001 -5.3971728e-001  3.1840655e-001  1.2700347e+000 -7.4518235e-001 -7.3014184e-001 -1.1162459e+000 -2.1072674e-001 -4.3416556e-001  1.8418592e-002 -3.2898828e-001 -1.3879531e+000 -3.4912936e-002 -1.1400070e+000  1.1370773e-001 -2.4615594e-001  3.7619255e-001 -1.0838423e-001 -5.3657221e-001 -5.1003707e-001  3.0239950e-001 -5.0673785e-002 -2.6407171e-002  5.1934151e-001  7.0062112e-001 -1.2026435e-001 -5.0045213e-001 -2.9005299e-002 -3.7610924e-001  4.6775625e-001  2.2237897e-001  1.7689343e-001 -4.9413189e-001  1.1084815e+000
  6.0776650e-002  5.1764181e-001  3.5751597e-001  1.0323066e-001 -7.0223841e-002 -1.1688485e+000 -8.4521836e-001 -6.0953935e-001 -2.3205897e-001  1.4074772e-001  2.6268170e-001  1.8479238e-001 -1.8143043e-001  7.9126224e-002 -2.6213508e-001 -9.2830088e-002  4.3191573e-001  6.8399927e-002 -9.3475213e-001  1.9378208e-001  2.4744185e-001  2.8251957e-002 -4.8725438e-001  4.7832882e-001 -1.4611783e-001  1.5214624e-001  3.4239417e-001 -7.7514354e-001 -6.2859507e-001 -9.3072680e-001  7.5375672e-001  1.1029009e-001  1.4475992e-001  8.5412787e-002  8.2069981e-001  7.4168683e-001 -7.6446484e-001 -1.2007315e+000 -1.3715922e+000 -7.2121604e-001 -2.9537228e-001  6.3334874e-002  9.6995263e-002 -1.4178489e+000 -4.5586554e-002 -2.1130491e-001  6.0188489e-001 -2.5342291e-001  1.9310592e-001  6.2469012e-001 -6.0587750e-001 -7.9458541e-001 -6.0671265e-001 -3.1873682e-001 -1.2377229e-001 -2.5693635e-001  4.3777173e-001 -1.0833063e-001 -3.2097141e-001 -6.4416937e-001 -1.1397036e+000  9.8662231e-002  6.2468058e-001  4.1363696e-001  2.4150970e-001  4.4129340e-001
  7.8288431e-001 -3.1062729e-001  1.0427463e+000  1.1156018e-001  1.4202573e-001  9.6473892e-002 -1.6890525e-001  3.8312846e-001  1.5093153e-001  5.7314516e-001  9.3993564e-001  2.6431783e-001  5.0739626e-001 -9.3869640e-002  4.8292330e-001  1.0512428e-001  8.0725112e-001 -6.6534667e-001 -3.3161595e-001  1.9123384e-001  1.9891582e-001  1.9591224e-001  6.2423874e-001  1.0953546e+000  2.9016979e-001  3.7606607e-001  2.5714967e-002  6.4377312e-001  7.7726097e-001 -4.4458360e-001  6.4621831e-001  6.8921073e-001 -6.8125605e-001 -6.1204770e-001  8.9138958e-001  4.9852273e-001 -8.9896801e-002  3.7114815e-001 -3.0192183e-001 -3.2517900e-001  1.0810295e-001  8.3580148e-002  6.5558480e-001  3.7589921e-001 -3.1101536e-001 -4.2904521e-001  2.0278177e-001 -7.3153196e-001 -5.6625517e-001  2.2025851e-001 -1.1583576e-001  3.1274702e-001 -1.1748269e-001  3.6144088e-001 -9.1778141e-001  2.9998311e-001  1.2199865e+000 -5.2235705e-002  1.0996477e-001  2.5891535e-001  3.6833579e-001  3.7256442e-001 -5.3879711e-001  1.4215019e+000 -7.6937043e-002  7.5181722e-001
 -3.8398974e-002 -2.0041636e-001  1.0259233e+000 -2.9115755e-002  1.2210205e-001  6.9665566e-002  7.3482640e-002  5.2511895e-001  2.2681764e-001  6.3078969e-001  7.2894948e-001 -4.1600081e-001  2.8755339e-001 -3.6840179e-002  1.2990391e+000  2.4350639e-001  6.0949753e-001  2.2221036e-001 -5.8388987e-001 -1.3049025e-001  3.7451901e-001  6.0194440e-001  2.6792442e-001 -9.6863850e-001 -1.7206173e-001  1.8310897e-001  4.6251170e-001  1.1972541e+000  1.3717238e+000  9.2323907e-002  7.4260974e-001  4.4360392e-001 -3.2095260e-001  2.7042604e-001  7.2324869e-001  7.6964886e-001 -2.6748176e-001  4.4547557e-001  8.1515558e-001 -1.2098369e-001 -3.0047146e-001 -4.0557700e-001 -3.2672396e-001 -7.9817530e-001  4.2207821e-001  4.3446388e-002  2.5222754e-001  3.8239295e-001  1.7011994e-001  3.0256663e-001  2.7781903e-001  6.1318501e-001  3.7506211e-002  6.0901902e-001 -2.9328908e-001  5.3368442e-001  8.5642319e-001 -1.2367673e-001  4.3254059e-001  3.2289031e-001  6.2788803e-001 -3.4592829e-001 -2.8486790e-001 -2.1752703e-001 -2.9411321e-001 -6.1499716e-001
  5.8279956e-002 -5.8730193e-001  4.2605160e-001  3.2400843e-002  7.1544573e-001  4.9342837e-001  6.0769841e-001  6.5006428e-001 -1.1159132e-001  5.6617098e-001 -1.8988163e-001 -8.0136678e-002  3.6851518e-001 -2.6385106e-001  6.9998900e-001  3.3883910e-001  6.2088439e-001  4.1508021e-002 -3.8455970e-001 -2.4591796e-001 -3.0350122e-001  2.6515145e-001  5.6586057e-001 -1.0129403e+000  4.6275775e-002  1.0742244e-001  5.9279645e-001  1.1429412e+000  1.2243123e+000  5.9986283e-001  6.8754601e-001  4.0739724e-001  7.0396279e-001  8.2761049e-001  2.2370035e-001  5.5697168e-001  6.9291755e-001  4.4014468e-001  5.2198533e-001  2.3685583e-001 -8.4420434e-002 -2.2137598e-001 -9.8155667e-001 -1.8898235e-001 -3.4765934e-001 -5.3381027e-001 -2.4248275e-001 -3.1130652e-001 -2.9606900e-001  3.2231887e-001  3.6038597e-001  4.3988350e-001 -1.5935595e-001  5.2014442e-001  9.6625921e-003 -9.8037172e-002  2.3406368e-001  1.2272144e-001  1.9400047e-001  6.8900691e-001  1.4952117e-001 -2.0327373e-001  4.8351597e-001  5.5395985e-001 -1.3362328e+000  2.0082385e-001
 -3.6243995e-001 -2.1615515e-001  3.5820577e-001  5.3098523e-001 -3.1647963e-001 -7.3973923e-002  3.1081387e-001 -3.1470678e-001 -1.7837580e-001  1.9006038e-001  6.6413868e-002  2.0728773e-001 -5.5546754e-001 -6.3113440e-001 -1.8193418e-003 -1.6689663e-002  4.4139096e-001 -7.7197004e-001 -9.7640505e-001 -9.2270280e-001  1.8974275e-001  4.1412975e-001  5.0196412e-002 -2.1847046e-001 -4.4593405e-002  2.7085212e-001 -5.6803766e-002  9.5711284e-001  7.1996926e-001  6.9765638e-001 -8.8431399e-002  2.8250092e-001  3.0442199e-001  5.2876521e-001  1.5237726e-001 -2.8356714e-001  2.0000157e-001 -1.9028491e-001  5.9164018e-001  5.6116698e-002  2.8477302e-001  2.6252101e-001  5.2063593e-002 -7.4198798e-001  7.9590954e-002 -2.3213656e-002 -7.5751429e-002 -6.7291553e-001 -1.0254105e-001  3.2092162e-001  3.4072313e-001 -2.2402443e-001 -5.1651751e-001 -1.0564753e+000 -1.1156234e+000 -2.1922834e-001  1.5812350e-001 -1.4897339e-002 -4.7010096e-001  2.5878467e-001 -3.9147934e-001 -3.8336208e-001  4.6450853e-001 -3.0348100e-002 -8.7226807e-001  1.3490560e-001
 -6.1648985e-001 -4.4605364e-002  4.4085018e-001  2.9035464e-001 -1.8960833e-001  1.4606780e-001  4.7250559e-001 -3.7389432e-001 -4.3396616e-001  4.6571361e-001  6.8515287e-002  1.9325288e-001  9.5828889e-002 -2.5335914e-002 -2.9433271e-001 -8.3015551e-002  3.2692421e-001 -1.4903355e-002 -9.9518380e-001 -8.3346229e-001  4.6953409e-001 -2.2184957e-001 -1.6831144e+000 -2.2123697e-001 -9.0377300e-002 -3.8086422e-002 -1.3148969e-001 -2.6924988e-001 -6.3511030e-002 -3.0769357e-001 -2.1765439e-001  9.3847286e-003 -3.9784037e-001  3.3303690e-001 -8.1070042e-003 -4.9787753e-001  7.4657838e-002  6.5098987e-001 -2.5391815e-001 -2.7937262e-001  3.6505594e-001 -4.1509480e-001 -8.4034627e-001 -1.1763869e+000 -6.4660580e-001  7.0518633e-001 -2.5380090e-001 -3.9512439e-001 -3.8740977e-001  7.5248173e-002 -5.0832078e-001 -3.1876912e-001  1.2050838e-001 -4.8919132e-001  4.0671346e-001 -4.6001427e-001 -3.6087091e-001 -3.0109964e-001 -6.4835820e-001  3.9007501e-002  3.1356833e-001 -5.0793012e-001  4.6092099e-001  1.6141464e-001 -4.1070422e-001 -7.8136530e-002
  6.5169856e-001 -3.7880650e-001  1.1425635e+000  5.3567362e-001  4.9925423e-001 -5.4140778e-001  5.8493182e-001 -2.9092689e-001 -1.5436627e-001  1.0264746e-001  1.4378921e-001  7.9023131e-001  3.9276348e-001  3.1370882e-001  7.1079646e-001  2.7261440e-001  7.6612807e-001 -1.5283939e-001 -1.1532633e+000 -3.4744736e-001 -5.7773151e-001 -1.1130694e-001 -1.2634146e-001  9.6483964e-001  1.0308927e+000  2.0253234e+000  5.6758805e-001  8.3992394e-001  1.1015197e+000  6.3941728e-001 -6.6552714e-001  3.5046741e-001 -1.8657201e-001 -6.6606853e-001  4.2313779e-002 -1.1771747e+000 -1.6592354e-001  9.7515638e-001  9.9477144e-001 -3.1926283e-001  9.6267219e-001  4.9660920e-001  1.2763845e+000  3.3139158e-001 -5.9247732e-001  2.2289518e+000 -5.4647340e-001 -3.7656612e-002 -2.4048121e-001  5.6842741e-001 -4.3764145e-001  1.3061158e-001  3.3198667e-001  2.3795132e-001  2.8839336e+000 -7.7806151e-001 -1.0773062e+000 -7.7570310e-002 -2.6268180e-001 -7.3761019e-003 -6.3053159e-001 -4.5647336e-001  1.0763802e+000 -3.6929937e-001 -9.0233237e-001 -3.1829954e-001
 -2.4526559e-001  5.0077619e-001  1.8211110e+000  4.0112784e-001  3.1974336e-001  9.5205329e-001 -2.2568299e-001 -1.1305913e-001  3.3821742e-001 -2.2982365e-001 -3.3689054e-001 -1.2158737e-001  2.9120696e-001 -9.7829137e-002  7.0911141e-001  2.4573163e-001 -4.6841157e-002 -3.7820807e-001  2.0601910e-001  2.0498895e-001  1.1147455e+000  9.9179718e-001 -2.4390611e-001  2.8184887e-001  2.8358524e-001  4.4018353e-001  8.1214063e-001  8.3351892e-001  5.3097387e-001  4.2476861e-001 -5.1079573e-001 -5.2325050e-001  1.1116141e-002  8.9706708e-001 -1.1449358e+000 -1.1493077e+000  9.3978003e-001 -1.4482338e-001  7.5853202e-001  7.4421859e-001 -8.4371852e-002  2.9585209e-001 -4.2974711e-001 -5.0263157e-001  1.7499853e-001  3.1115859e-001  1.0447314e-001  7.1000190e-001  1.2621235e-001  5.7705089e-001  6.7828558e-001  1.2464338e+000  5.8518888e-001  8.9625044e-001  4.5962607e-001  4.0423811e-001 -1.4113975e-001  1.5001825e-001  7.6605072e-002 -4.5402665e-001  5.5724403e-001  5.6889180e-002 -4.9395716e-001 -3.1038291e-001  4.4467078e-001 -1.1353242e+000
 -1.5610026e-002  5.8843307e-001  1.0601023e+000  9.0899335e-001  1.7463592e-001  4.0704659e-001  9.5129606e-002  4.3142534e-001  6.6744961e-001  4.5597367e-001 -2.1091735e-001 -3.4158879e-001  2.1298360e-001 -9.2797167e-001  8.5137808e-001  7.5911412e-001 -7.2952394e-002 -3.9368673e-001  1.9765203e-001 -8.8307499e-001  8.4865306e-001  4.1600805e-001  2.3046136e-001  1.0242254e-001  8.0004572e-002  6.0945450e-002  1.1017262e+000  1.3458268e+000  1.1904516e+000  4.8091337e-001 -8.6177481e-001 -7.8618343e-001  1.1519170e-001  2.4503705e-001 -1.1971535e+000 -1.2477111e+000  2.9711080e-001  6.2348447e-001  1.7195501e+000  5.8973278e-001 -2.7768352e-002 -6.1537574e-002 -2.7179981e-001  3.0673242e-001 -1.1363388e-001 -4.0874599e-001 -7.9380701e-001  2.2668893e-001 -3.7275243e-001  4.1780842e-002  6.0192019e-001  4.8882856e-001 -4.2488539e-001  4.5855115e-001  3.3021554e-001 -9.7514989e-001 -8.4331685e-001  4.5000043e-001  1.5415141e-001 -7.7981631e-001 -4.6464777e-001 -5.4479408e-001 -2.2676726e-001 -5.5926579e-001 -2.7713775e-001 -9.0741036e-001
  4.1502980e-001  3.7178395e-001  6.9503405e-001 -2.5169925e-001 -1.0617497e+000  6.6195088e-001  8.3553768e-002  2.5080809e-001  1.0040828e-001  2.8866403e-001 -7.3763592e-001 -4.8863161e-001 -1.6517071e-001 -6.5252309e-001  2.9560112e-001  1.0265679e-001 -8.8641198e-001 -6.2514527e-001 -1.5179590e-001 -7.8532933e-001  5.6707972e-001  7.6004003e-002  2.1974817e-001 -5.0558402e-001 -1.7112760e-001  2.5221215e-001 -2.4652006e-001 -2.0602347e-001  6.3473202e-001  4.7281344e-001 -8.7891784e-001 -2.1463758e-001  7.6678427e-001  1.4085338e+000 -3.3674964e-001 -5.6888826e-001  1.5329892e-001  1.1283605e-001  5.5060756e-001 -1.4423466e-001 -1.4749433e-001 -3.7124513e-001 -4.4100120e-001  5.3179247e-001 -4.5613392e-001 -1.1074315e+000 -1.0913399e+000 -5.8895482e-001 -5.5564590e-001 -5.4102170e-001  2.2270740e-002  1.9485846e-001 -2.9598780e-001  2.0503709e-002 -4.3000233e-003 -2.3011742e-001 -8.5237995e-001 -1.6637848e-001  2.1494077e-001 -1.0270970e+000 -5.6569231e-001 -1.1309361e+000 -7.9652958e-001  1.5112355e-001 -8.5341246e-001 -2.4740446e-001
  4.7012116e-001 -4.7820453e-001  4.0732166e-001 -1.2857859e-001 -2.2631324e-001  1.3585409e-001 -2.9570349e-001 -6.9174220e-001  2.3374059e-001 -8.1207037e-001 -1.0699612e+000  2.3281089e-001 -3.5899505e-001 -4.6705320e-001 -1.8063165e-001 -4.7088755e-001 -1.6983990e-001 -6.3527711e-001 -2.6605608e-001 -8.3473267e-001 -8.0661079e-002 -2.2693496e-001 -5.0897538e-001 -1.0776173e+000 -2.3267424e-001  4.6422464e-002 -5.9041695e-002  3.8360438e-001 -1.0563689e-001 -2.2671200e-001 -1.3821363e+000 -1.1095206e+000 -5.2937060e-001 -8.0273270e-001 -1.1657257e+000 -1.6844199e+000 -7.9696797e-001 -5.6822372e-001  1.0738766e-001 -2.5004539e-002 -3.3781808e-001 -1.1741015e-001 -7.7243037e-001 -4.7642244e-001  2.0410019e-001 -1.6638991e-002 -6.3215586e-001  3.1386021e-001 -5.6677133e-001  3.5754721e-001 -2.4145819e-001  5.0847416e-002 -8.1608418e-001  5.6932930e-001  9.0386388e-001 -5.7017554e-001 -1.1367502e+000  2.8596532e-001 -7.8052872e-001 -7.2037909e-001 -1.3829504e+000 -1.9878838e-001 -1.9315894e-001 -1.0077020e-001 -6.0356479e-001 -1.2630612e+000
 -1.2097998e+000 -8.7985489e-001 -2.5809113e-001 -1.5582109e-001 -5.7312559e-001  4.2338410e-001 -1.2374357e+000 -6.4035271e-001 -6.2211654e-001 -7.3216883e-001 -8.9579026e-001 -2.1778405e-001 -6.8444773e-001 -3.7811231e-001 -3.9040505e-001 -3.8809326e-001 -6.0595256e-001 -8.3221843e-001 -6.7631099e-001 -8.5711084e-001 -5.2149332e-001 -5.6081062e-002 -1.5512811e-001 -1.0736588e+000 -1.7468296e-001 -1.9858633e-001 -3.1897723e-001  7.7852782e-002 -8.9031551e-003  3.0401398e-001 -5.5274097e-001 -4.6266222e-001 -6.3843682e-001 -2.5643795e-001 -3.3453422e-001 -6.5178817e-001  6.6857242e-001 -3.3400744e-001 -5.0129085e-001 -2.8221748e-001 -3.0920697e-001 -3.4448606e-001 -2.5565028e-001 -1.1793828e+000  4.9822849e-002 -2.0486715e-001 -1.5915663e-001 -5.2467027e-001 -2.0027852e-001 -1.9744168e-001 -4.6588108e-001 -2.2505411e-001 -1.8270172e-001  2.9722019e-001  3.6740193e-001 -2.8741317e-002 -6.8714203e-001 -2.4300186e-001 -8.2333937e-002 -1.1335154e+000  2.3714456e-001 -5.4311217e-001 -4.6487904e-001 -2.4578133e-001 -9.9520193e-001  8.0904570e-001
 -1.6016286e+000 -4.2483906e-001 -3.4176324e-001  2.4172609e-001 -8.3486277e-001  3.3454692e-001 -8.6219985e-001 -7.4141604e-001 -4.2228128e-001 -1.4059286e+000 -5.3105153e-001 -8.2756969e-001 -9.9141819e-001 -1.0380346e-001 -5.3068961e-001 -3.0510074e-001 -3.2881449e-003  9.8876035e-002 -8.7549477e-001 -4.7177911e-001 -1.1072710e-001 -1.8213984e-001 -6.1322711e-003 -2.0800062e-001 -1.0122920e-001  3.0745530e-001 -5.4916528e-001  2.5474614e-002 -5.7308287e-001  8.4542141e-001 -1.2294158e+000 -8.6404634e-001 -3.1538939e-001  4.2547214e-001 -6.0017840e-001 -1.6375784e+000  1.4934628e-001 -1.0648793e+000 -1.3600256e-001 -2.9248899e-001 -9.1571940e-002 -1.4233029e-001 -4.3601870e-001 -2.7309173e-003  1.1359493e-001  2.5302315e-001 -4.0447694e-001 -1.0038563e+000 -9.2108498e-001 -1.0087578e-001 -1.6976429e-001 -9.7609065e-002 -6.5279550e-001 -2.6296509e-001 -4.0708797e-001 -6.2918458e-001 -1.2675423e+000 -1.7955141e-001 -2.4465252e-001 -1.0731794e+000 -6.3061674e-001 -6.8019821e-001  2.9077614e-001 -5.3326752e-001 -6.0761317e-001 -8.5425658e-001
 -4.8480343e-001 -4.9767496e-001 -4.5783577e-001 -4.1035928e-001 -5.0836547e-002  1.3191291e-001 -4.6183519e-001 -3.9839495e-001 -1.7505287e-001 -3.9296078e-001  3.0667590e-001 -8.6865320e-001 -5.7755388e-001 -3.0974140e-001 -2.8980417e-002  1.6142201e-001 -1.5314716e-001  6.3749847e-001 -1.6479025e-001 -7.0349652e-001 -4.0558656e-003  3.7052818e-001 -2.6596190e-001 -8.2078800e-001 -1.9571185e-001 -9.5970307e-002 -4.7598744e-001  7.5896951e-002  4.7012595e-001  7.1694270e-001 -3.4609772e-001 -5.7909481e-001 -3.8821699e-001  1.4810078e-001 -6.1022305e-001 -1.7571248e+000  6.3345115e-001 -3.2010947e-001 -1.1296928e-001 -7.9714131e-001  4.6281094e-001 -4.1098800e-001 -1.2283278e+000 -9.9750089e-001 -3.6890840e-002 -1.2943659e-001 -4.6589790e-001 -4.8828138e-001 -7.4394394e-002 -1.9302680e-001 -2.7302542e-001  1.7435621e-001 -8.4194568e-001 -2.9529828e-001 -1.0314507e+000 -3.2467818e-001 -2.4190053e-001 -1.7468592e-001  1.0556972e-001 -3.2768817e-001 -2.0255878e-002 -1.1979828e-001 -2.8881632e-001  3.6702772e-002  2.7660407e-002 -5.7761873e-001
 -2.6550773e+000 -3.8116971e-001  4.6790170e-001  8.8155288e-002  1.2765208e-001  1.7904745e-001 -3.2291746e-001 -8.5771770e-002  2.3323761e-001 -3.5315056e-001  1.4511734e-001 -8.1949565e-001  3.7057530e-001 -2.6469446e-001  2.0904723e-001  6.8258471e-002 -3.5171693e-003  9.0274725e-001 -4.1538919e-002 -3.3292378e-001 -1.9028889e-001  3.7511258e-001 -6.4866755e-002  1.7505728e-001  1.4451893e-001 -2.1602560e-001  1.5762192e-001 -6.3449614e-001 -4.9313371e-001  4.0569142e-001 -3.0307681e-001 -4.9586547e-001  1.7875386e-001  4.5602165e-001 -5.6177883e-001 -9.3423354e-001 -5.0565940e-002 -6.2586110e-001 -7.2385563e-001 -7.9559535e-001 -4.5474792e-002 -2.3607812e-001  2.5977437e-001  2.1705041e-001  5.2853606e-001  2.8736361e-002 -8.1853019e-002 -5.2797884e-001 -1.1104969e-001 -6.4229886e-002  1.4019387e-001  3.0301762e-001 -7.5374809e-001  2.9205492e-001 -3.6435436e-001 -1.1950555e-001 -2.0317426e-001  4.9370995e-002 -6.3132980e-002 -2.2379346e-001 -7.8781722e-001  1.3438209e-002 -5.9014983e-001  4.5828172e-001 -3.1817946e-002 -1.0287882e+000
 -3.3443885e-001  1.7453947e-001  9.9335440e-001 -1.2029617e-001 -3.6853755e-001 -1.3805806e+000 -4.4628302e-001 -6.2147529e-001  5.0643688e-001 -2.2337235e-001 -4.2129604e-001 -9.1184906e-001  1.1340969e-001 -4.2519253e-001 -2.7518746e-001 -3.9368076e-001  2.2142876e-001 -1.9532802e-001 -1.7392488e-001 -2.4148323e-002  2.4021361e-001  5.6615399e-001  4.0103047e-002 -7.6218201e-002  1.5050771e-001 -2.0695674e-001 -3.5908479e-001 -5.2020237e-001 -4.7998733e-001 -3.7448231e-001 -8.1389884e-002 -4.1625089e-001 -7.9968804e-002 -6.4736828e-002  2.8023990e-001  3.2308243e-001 -2.5471744e-001 -7.5886649e-001 -4.4597960e-002 -8.1616600e-001  3.6128189e-002  4.1122672e-001  1.3964546e-001 -5.6992870e-001  3.7226254e-001 -4.3940817e-001 -4.4658849e-001 -1.0923687e+000 -2.2990253e-001 -3.5283678e-002 -7.1520873e-002 -1.6594011e-001 -7.8694671e-001  3.8220250e-001  7.5887336e-001 -4.5330211e-001 -2.3444652e-001  6.6187069e-002 -5.0149305e-001 -2.5357119e-001 -1.0805750e+000 -4.4853715e-002 -8.3200877e-001  2.6095249e-001  2.4408487e-001 -5.6722360e-001
 -1.3801753e+000  1.2195676e-001  9.9210590e-001  9.4445424e-001 -5.3086798e-001 -1.3829562e+000 -1.5531906e+000 -7.6296672e-001 -2.5593374e-001 -1.2084092e-001 -4.6615813e-001 -8.8002111e-001 -7.5210849e-001 -3.8718610e-001 -5.1634289e-001 -2.5792336e-001 -7.0504716e-003  1.2520221e-001 -1.8138348e-001  4.4475993e-001  3.2090487e-001  2.9803917e-001 -4.7295666e-001  1.0924347e-001  6.5698146e-002 -2.3566100e-001 -1.3824770e+000 -1.2393318e+000 -9.5926100e-001 -7.3824200e-001 -4.2436395e-002 -2.5150385e-001 -1.6669721e+000 -7.1938243e-001  5.9690993e-001  5.0375969e-001 -7.9519025e-001 -4.9672354e-001 -7.9705909e-001 -1.2316093e+000 -1.1214594e-001  2.0591767e-001  4.2540717e-001 -9.1893253e-001  7.3355556e-001  6.1239811e-001  1.4591005e-001  3.2304566e-001  1.4761180e-001  1.1659005e-001 -2.8696673e-001 -5.6988026e-001 -1.0585854e+000 -5.6026295e-001  3.7371690e-001 -4.9902756e-001 -1.0143898e-001 -3.9173575e-001 -7.8603582e-001 -1.2200013e+000 -1.8194946e+000 -3.0338693e-001 -3.1065222e-001  1.3806684e+000 -1.8116740e-001  2.2472197e-002
 -1.8044669e+000 -1.0801362e-001  8.6922191e-001  4.3343591e-001 -4.4570814e-001  2.2777129e-001 -1.4265704e+000 -9.9542230e-001 -4.1602943e-002  3.4931431e-001 -4.3148213e-002  2.3487513e-001 -2.1347793e-001 -2.2246407e-001 -5.5343227e-001 -1.5416799e-001  5.2206947e-001  3.7876329e-001  5.1633956e-001  7.2108098e-001  5.0751518e-001  6.3385050e-001 -4.1696279e-002  2.5152976e-001  1.0670553e-001  9.3215237e-001 -1.2581627e+000 -8.7039070e-001 -8.8331925e-001 -1.0050706e+000  2.8798388e-001  2.6971002e-001 -7.1528450e-001  9.6484542e-001  1.0484827e+000  7.4998626e-001 -1.6044461e-002 -6.7381922e-001 -8.8329598e-001 -6.0316638e-001  6.8106886e-001 -2.1558008e-001  7.3688243e-001 -8.1718996e-001 -1.6690007e-002  3.9820951e-001  5.2461317e-001 -5.6005552e-001 -4.9954897e-001  6.4498211e-001 -4.8300074e-001 -6.0850171e-001 -4.2168124e-001 -3.0267574e-001  6.3776065e-001 -7.9959639e-002  3.7442577e-001 -1.4424336e-001 -5.4559017e-001 -1.3437556e+000 -6.5367561e-001 -4.1032292e-001 -1.5920021e-001  7.0040758e-001 -4.7457703e-001  4.0468731e-001
 -7.6014349e-001 -2.1503221e-001  7.5930030e-001 -2.7885652e-001 -6.8844725e-001  6.4871044e-001 -1.2405527e+000 -8.3737611e-001  1.1042113e-002 -3.8305020e-001 -2.5614737e-001 -4.5724025e-001 -1.5919504e-001 -2.7976738e-001 -1.3226508e-001 -4.6450359e-002 -1.5814567e-002  3.0390604e-002  1.3739308e-001  4.5144939e-001  7.1040698e-001  6.3059757e-001  3.7682340e-001  5.6020414e-001  2.9855734e-001 -2.7454969e-001 -7.3244289e-001 -1.9031741e-001 -8.7854028e-001 -8.1375136e-001  2.7317535e-001 -3.8036529e-001 -6.2126280e-001  2.1013318e-001  2.1516830e-002  3.3856701e-001  3.6491413e-001 -8.5836958e-001 -7.2497197e-001 -3.1213712e-001  1.7858499e-002  5.8367949e-001  7.9192520e-001 -1.2404643e-001  1.7629207e-001  1.5053056e-001  2.7731454e-001  3.5396266e-001 -9.2585975e-002  8.2750308e-001  3.8482661e-001  1.0763871e-001 -2.9725758e-001 -4.1388502e-001  5.4172029e-002  3.2604528e-002 -2.5015401e-001 -3.5644997e-001 -8.3016074e-001 -1.1056962e+000  4.3562907e-001 -6.1760654e-001  4.1494936e-001  7.3118785e-001 -1.2635343e+000 -1.4064524e+000
 -6.0630365e-001 -8.5994371e-001  2.3286447e-002  1.6936374e-001 -2.9762297e-001  5.1970704e-002 -1.5800993e+000 -7.4402915e-001 -2.1866491e-001 -2.8546308e-001 -5.4802678e-001 -3.4573835e-001 -4.5200359e-001 -9.4365538e-002 -5.1841013e-001 -4.0971164e-001 -3.2908200e-001  8.7721256e-001  3.1712403e-001  4.3586056e-001  6.6455744e-001  7.6446655e-001 -3.2186574e-001  4.1125540e-001  3.1346803e-001 -1.6213815e-001 -9.9683411e-001 -5.8918423e-001 -9.8856567e-001 -4.8433208e-001  2.3429536e-001 -6.0174880e-001 -8.7113243e-001 -1.8719044e-001  1.2881653e-001  8.0514674e-001 -4.5952056e-001 -7.0093416e-001 -8.8298507e-001 -3.8901385e-001  1.1571891e-001  5.2100507e-001  1.5982875e+000 -4.6952649e-001  4.0892849e-001 -5.8328809e-002  2.6106983e-001  2.1412135e-002  6.3307216e-001  5.7333923e-001 -9.2532747e-001 -1.0138164e+000 -1.2987434e-001 -4.2270832e-002  1.0309491e+000 -2.9918023e-001 -3.2944502e-001 -5.7834673e-001 -8.8721906e-001 -1.3688947e+000 -1.9500314e-001 -3.4107908e-001 -4.7069234e-001  8.5282846e-001 -3.8032933e-001 -6.2426797e-001
 -2.9148035e-001 -1.6462151e-001 -5.2084694e-002 -7.1419264e-001 -4.8305746e-001  1.9605209e-001 -8.2655018e-001 -2.0511108e-001 -5.1792398e-001 -1.0055362e-001 -3.3958024e-001  8.3134173e-002 -5.8450135e-001  2.6305496e-001 -4.6313301e-001 -4.8798162e-001  6.0329171e-001  1.2724879e+000  4.4573836e-001  9.4471033e-002  6.0800219e-001  4.8238476e-002  5.3994442e-001 -2.2884231e-001 -6.0432321e-002  1.7947079e-001 -1.0408796e+000 -6.9100483e-001 -4.7794838e-001 -4.7227444e-001  2.3751876e-001  2.7562582e-002 -6.9797972e-001  5.8944914e-001  7.9741843e-001  5.6360433e-001 -5.9248196e-002 -6.5186048e-001 -1.4881946e+000 -4.5356697e-001  3.3602733e-001  4.6781908e-001  5.6859988e-001 -9.7489857e-002  1.6915031e-001  4.9583435e-001 -1.8202064e-002  4.5093165e-002  8.0759192e-001  1.9335319e-001 -3.2553123e-001 -4.2628249e-001  6.1311869e-001 -3.2844381e-001 -3.4562187e-001  5.7771197e-001 -2.3896519e-002 -5.9166762e-001 -6.8550162e-002 -1.0080776e+000  8.8543756e-001 -7.7354110e-001  4.2072844e-001  3.3592298e-001 -1.9520681e-001  5.2013052e-002
 -1.5863521e+000 -1.4574051e-001 -5.6660501e-001 -2.1625002e-001 -8.7794991e-001  1.5755638e-001 -1.4431587e+000 -1.3792776e+000 -1.1628365e+000 -1.6279800e-001 -3.1537997e-001 -4.2352045e-001 -7.2231373e-001  5.4327014e-002 -3.5969013e-001 -9.0003490e-001  4.1728163e-002  3.5147651e-001 -1.0538498e-001  1.6264411e-001  6.1503761e-001  4.2745176e-001 -3.2029473e-001  3.2088938e-001 -3.6439863e-001  1.6757356e-001 -1.0945895e+000 -8.6158609e-001 -7.6640046e-001 -2.2324653e-001 -6.1975471e-001 -4.7339634e-001 -3.1878615e-001  4.8364985e-001  1.9947296e-002 -5.4816049e-001  1.0095416e-001 -5.6070464e-001 -2.3592698e-001 -5.4936832e-001  3.0836173e-001 -2.1754237e-001 -5.5445302e-001 -2.9053919e-001  1.4186971e-001  4.3685496e-001  3.8367558e-001  5.1641659e-001  7.6286320e-001  4.6243524e-001  1.1983170e-001  1.6155367e-001  5.2789795e-001 -2.5208790e-001 -3.6674282e-002  4.8665194e-001 -2.7359505e-001 -8.8637338e-001 -5.9389073e-001 -1.6285313e+000  3.1416233e-001 -8.3908330e-001  2.0885243e-001 -3.4649329e-001 -1.2971250e-001 -1.4856976e+000
 -1.7216988e-001  9.4465114e-001 -9.2880899e-001  4.9859977e-001 -4.5788381e-001 -1.5868246e-001 -9.2861281e-001 -6.9455641e-001 -8.4066005e-001 -3.5389659e-001  5.2900972e-002 -9.4363766e-002 -1.0492944e+000 -3.7662484e-001 -4.4586542e-002 -5.2617924e-002  4.4872510e-001  8.3693883e-001 -1.0502449e-001 -1.3590291e-001  8.4170941e-001  1.0812827e-001  2.4703149e-001 -2.0533569e-001 -8.2798293e-001  1.7166941e-001 -4.3004499e-001 -2.1370853e-001 -7.7070329e-001  2.2564191e-001 -1.5696111e-001 -5.6644398e-001 -5.5752451e-001  2.2001812e-001 -7.7232757e-001 -4.7327722e-001  1.3148552e-001 -1.3003069e+000 -5.1771944e-001 -9.2206531e-001  4.3141184e-001 -5.2994868e-001  7.1618856e-002 -6.1766220e-001  4.8049956e-001  3.3257884e-001  5.6154249e-001  7.9050208e-001  5.7271738e-001 -3.9845512e-001  1.0663231e-001  2.7215463e-001 -6.9872314e-001 -5.3134280e-001  4.0080576e-001  2.3369127e-001 -1.3254978e-001 -1.8126305e-001 -2.0630940e-001 -9.7201476e-001 -7.3909298e-001 -2.8336927e-001  9.1776709e-001 -5.6163030e-001  5.0118908e-001 -5.4725850e-001
  4.0376693e-001  1.0207473e+000  1.0899202e+000  5.6596760e-003 -8.5196702e-001 -1.0444569e+000 -9.9839163e-001 -1.0532624e+000 -1.2102710e-001 -8.7535689e-001 -4.3031047e-001 -1.4141383e-001 -6.2246157e-001 -5.1131994e-001  2.6073700e-001  1.2137683e-002 -9.1901089e-002 -3.8506990e-001 -3.5329779e-001  3.8137970e-002  2.9835638e-001  2.0630671e-001 -1.5250307e+000 -1.4479912e-001 -6.0383199e-001  4.1935441e-001 -7.6903054e-001 -1.5106470e+000 -1.6590924e+000 -3.6765187e-001 -5.4671090e-001 -8.0243488e-001 -8.6474936e-001 -4.4510232e-001 -1.3042845e+000 -1.0263103e+000  3.5319111e-002 -7.7958688e-001 -1.0635608e+000 -8.4491668e-001  1.3182212e-001 -2.6154923e-001  3.8399263e-001 -1.0582401e+000 -2.3215972e-001 -3.9758597e-001 -2.5349012e-002 -2.0682158e-001 -2.7819896e-002  7.8749669e-002  2.0172822e-001  3.6508399e-001 -3.9792394e-001 -4.9253396e-001  4.0972299e-001 -7.3767160e-001 -9.2423082e-001 -5.3567842e-001 -1.2936754e+000 -1.1315763e+000 -7.4527851e-001 -4.7793096e-001  7.0915786e-001 -8.3267269e-001  7.6562912e-001 -1.0256614e+000
 -1.9317891e+000  9.0624118e-001 -1.0978047e+000 -7.8707718e-001 -6.1608750e-001 -1.8390578e+000 -5.6217857e-001 -2.3641435e-001 -1.0356072e+000 -1.0006154e+000 -5.5343000e-001 -1.0135189e+000 -1.2982405e+000 -7.2094944e-001 -2.0215213e-001  9.4040493e-002 -4.7184253e-001 -2.9514175e-001 -1.9833662e-001  1.5051699e-001 -6.6105810e-001  4.5937867e-002 -1.0042367e+000  4.0805416e-001 -8.1512618e-001  7.4132695e-001 -6.6911109e-001 -7.5649440e-001 -1.1860288e+000 -5.2030883e-001 -6.3591454e-001 -6.0188742e-001 -8.3033317e-001 -8.8731861e-001 -1.1707406e+000 -6.8996457e-001 -5.4449969e-001 -3.3998349e-001 -1.8723098e-001 -1.0062603e+000  1.0839812e+000 -6.2713404e-001  1.6035689e+000 -1.3966227e+000 -4.4271067e-001  8.2902215e-001 -1.2979820e-001  4.5933787e-001 -1.2786558e-001 -2.7101915e-001 -1.8486669e-001 -3.7683480e-001 -6.0805634e-001 -9.6650773e-001  6.2109002e-001 -6.9239141e-001 -8.9516105e-002 -4.6996190e-001 -4.6373643e-001 -3.5357546e-001 -2.0247178e+000 -4.4874924e-001  4.1709307e-001 -1.5398802e+000  8.8345872e-001 -8.1834448e-001
 -1.2220492e-001 -4.3476364e-001  4.1484938e-001  7.6555453e-001  7.8464692e-002 -8.4300616e-001 -3.0267687e-001 -9.5290756e-002  1.3587513e-001 -3.8415852e-001 -3.2083834e-002  1.0231306e-001 -3.9070121e-001 -6.6463961e-001  2.4176895e-001  2.0014897e-001 -8.2007315e-001  4.6258584e-001 -1.1883729e-001  3.4585013e-001  2.3199382e-002  4.6136573e-002 -4.0728784e-001  1.5971305e-001  9.1781599e-003 -1.3849837e-001 -5.3041700e-001 -9.4094692e-001 -1.1069511e+000  5.5158073e-001 -4.9636031e-001 -3.7605425e-001  3.0866549e-001 -5.7426424e-002 -2.2365032e-001 -3.6456342e-001  3.1184239e-001 -3.9177277e-001 -6.0057297e-001 -5.9440741e-001 -1.4872404e-001  8.3410073e-002  9.1567666e-002 -5.6144841e-001  3.1987152e-001 -1.3196117e+000 -1.8421344e-001 -5.3395482e-001 -5.4939099e-001 -5.6147019e-001  8.7964009e-002  9.0264622e-001 -1.6603328e-001 -2.5129999e-001 -7.2846427e-001  1.7662932e-001 -2.7230186e-001  4.2202440e-001 -6.2125732e-001 -1.8767208e-001 -5.9055592e-002  1.4053094e-001 -2.8453260e-001  1.9646900e-001  7.4057271e-001 -5.5941892e-001
  3.9418832e-001  2.4533088e-001 -4.4010698e-001 -7.5048401e-001 -5.5608462e-001 -3.8008706e-001 -4.2309214e-001 -3.4510679e-001 -2.7967033e-001  1.6063577e-001  3.3895366e-001  5.8297915e-002 -9.7470822e-001 -7.6576801e-001  1.7891396e-001 -2.1159718e-001 -3.7400817e-001  1.3571320e-001 -3.5806001e-001 -8.6885863e-002 -3.6281591e-001 -1.3007201e-001 -9.3461563e-001 -1.8133044e-001 -6.6639335e-001  1.8932428e-001 -4.3827714e-001  5.3872639e-002 -1.2576373e-001  1.4926590e-001  5.2691306e-001 -1.5343064e-001 -6.3821846e-001 -8.3337026e-002 -2.8043838e-001  4.7923680e-002  2.0352712e-001 -3.6769816e-001  3.9117233e-001 -2.0991787e-001  1.1113210e-001 -6.0851234e-001  4.7310013e-001 -4.1511168e-001 -1.3234431e-001 -3.6871644e-001 -8.8722300e-002 -2.6295796e-001 -5.6084622e-001 -5.6482988e-001 -6.6301676e-002  5.2753148e-001 -5.0609967e-001 -5.3940964e-002  4.3985642e-002 -2.0514656e-001  8.3892423e-002  3.4004855e-001 -2.9540633e-001 -6.0095797e-001  5.9994865e-001 -4.0560959e-001  7.9394712e-001 -1.0972679e+000  8.5120577e-001 -2.5306066e-001
  1.5047903e+000  8.1436950e-001  5.2284012e-001  1.0763292e-001  5.8390316e-001  4.6876607e-001  5.4323004e-001  5.3278971e-001  5.2837310e-001  7.6246138e-001  7.4572751e-001 -2.3890384e-001  1.8028335e-001 -8.8713023e-002  9.1571115e-001  6.9272298e-001 -2.1952981e-001 -3.2453056e-001 -5.5969175e-002 -1.2733111e-001 -3.4796617e-002  2.7061992e-003  6.0714556e-001  1.4723074e-001  1.9614094e-001 -1.1935912e-001  5.3378257e-001  2.7263424e-001  5.4975124e-001  3.1257909e-001  3.6789403e-001  3.9344578e-001  8.9357574e-002 -2.4193144e-001 -1.1264619e-001  2.0302015e-001  4.8286230e-001  3.1710246e-001  3.0538548e-002  2.2688936e-001 -1.8510039e-001  4.4993213e-001  5.5705653e-002  8.9864623e-001  4.6972135e-001  1.7966187e-001  1.0811588e-001  3.5175318e-002 -1.1304102e+000  3.7636951e-001  1.5818511e-001  7.6937783e-001 -1.9637586e-001 -3.1101247e-002 -1.5612327e+000  1.5898447e-001  7.0401109e-001  1.7252541e-001  1.7447930e-001  2.2553499e-001  1.2199354e+000  2.4432416e-001  2.7062298e-001 -1.1408276e+000  1.1709976e+000 -3.2947306e-001
  1.3673044e-001  6.1545410e-001 -1.6852331e-001 -2.3789512e-001  4.0869512e-001 -4.4744543e-001 -5.0348197e-002  2.9446780e-001  2.2559608e-002 -3.1138270e-001  1.7877209e-001 -2.6942796e-001 -4.0210748e-001 -5.8648860e-001  5.9129239e-001  3.2318130e-001 -5.5761835e-001 -4.6540154e-002 -1.8499979e-001  3.1788647e-001 -1.3044893e-001 -8.1075093e-002 -6.0783151e-001 -3.4476560e-001 -4.3276153e-001  5.4964893e-002  6.2263493e-001 -1.3070039e-001  4.9832139e-001  6.3934958e-001  6.5487900e-001  3.1946368e-001  6.9287688e-001  6.7408345e-001 -1.2063942e-001  4.5436368e-001  6.7104341e-001  6.3191301e-001 -3.7118868e-001  1.8692001e-001  6.0885547e-001  1.9056101e-001  1.2647652e-001 -1.9069496e-001 -1.3026917e-001 -9.5063649e-001  4.8962062e-001 -5.6075233e-001 -2.7299556e-001  7.1000980e-001  2.6243604e-001  6.7607762e-001 -1.1596548e-001  4.7490153e-001 -2.3722598e-001  1.3566896e-002  5.5896867e-001  3.5754832e-001  1.1946265e-001 -8.2140435e-002  1.8152371e-001  2.3856080e-001  5.7902146e-001 -9.5111551e-001  2.2665089e-001 -9.8896898e-002
  8.3951332e-001 -1.6966260e-001 -1.7643970e-001  1.3704434e-001  1.7673979e-001  7.9464750e-002  4.0375377e-002  7.5977445e-001  8.4600838e-002 -3.0216382e-002 -1.4283562e-001  1.5406139e-001  2.6312876e-002 -5.4085661e-002  2.6490514e-001  3.3265175e-001  4.4918376e-001  6.7461526e-002  7.1891620e-002  6.6295612e-001  3.4819939e-001  1.1375191e-001  6.5133433e-001 -1.5937488e-001  5.5744928e-001 -6.6054518e-001  6.9717959e-001  9.7442161e-001  7.1022463e-001  3.9931771e-001 -5.1062160e-001  2.4108355e-001  1.2721005e+000  5.7242157e-002 -6.5980266e-002  2.3994579e-001 -3.5405054e-002  6.7527779e-001  7.7614651e-001  8.5290915e-001  4.4019417e-001  6.2693568e-001  3.2290468e-001  9.6658177e-001  1.6697417e-001  3.6651651e-001  2.5412682e-001  1.3595295e-001  1.9798094e-001  2.5906462e-001  6.4830738e-001  2.5267690e-001  3.5387978e-001  1.5603769e-001 -4.7338747e-001 -2.8208560e-001  6.9757071e-001  8.7054758e-001  2.0908715e-001  3.5197476e-001  1.0059630e+000  3.1370090e-001 -3.1612325e-001 -1.6103445e-001  4.6353697e-001  3.9769293e-001
 -6.6019383e-002 -4.1230038e-001 -4.3260068e-001 -4.9098412e-001  1.4156286e-001 -3.8039921e-001 -5.8198342e-001  1.8774743e-001  1.8880488e-001 -4.0339373e-003  5.6180541e-001  3.1641114e-001  2.1414368e-002 -1.7963321e-001  4.0236730e-001  2.2446400e-001  5.7032333e-001 -3.2680536e-001 -1.0551916e+000  7.9890800e-002  8.0250643e-002 -1.8830062e-001  2.4261886e-001  4.9778387e-002 -6.2021470e-003  5.0076536e-001  2.8827452e-001  5.4716760e-001  6.2227785e-001  1.1640825e+000  6.4986084e-001  2.0139103e-001  8.7970099e-001 -6.7348703e-001  2.0259907e-002 -1.6289220e-001  1.5942165e-001 -2.1613602e-001  2.2427006e-001  5.7566269e-001  1.5559558e-001  1.5423957e-001 -4.3600456e-002  7.1296296e-001 -3.5740277e-002 -7.2215773e-002 -3.4724374e-001 -8.2996550e-001 -5.8886027e-001  3.0695138e-001  3.0636614e-001  2.1034136e-001 -3.1023664e-001  9.5020762e-002 -5.7114719e-002 -4.3866287e-002  4.4679147e-001  4.5099339e-001  6.2913795e-002  1.2644618e-001 -8.5460831e-003  3.3796560e-001  6.3462662e-001 -5.5447020e-001 -2.2969635e-001 -4.8007773e-002
 -3.2713875e-001 -9.6079061e-001 -5.9503724e-001  9.7012408e-001  6.7365948e-001  8.1892570e-001  6.7321081e-001  2.6826694e-001  7.4779642e-002  1.7790312e-001  7.2066219e-001  4.9743377e-001  4.5745798e-001  3.8497651e-001  5.1856196e-001  4.3550412e-001  9.8986115e-002 -1.7610433e-002 -1.5082284e-001 -2.4993435e-001  2.2898238e-001 -3.4603530e-001  1.0515480e+000  3.0623364e-001  2.3574750e-001 -6.1992697e-003  1.5099516e+000  1.9173364e+000  9.8265563e-001  7.4261753e-001  2.6425615e-001  3.8581104e-001  3.7035962e-001  3.6930880e-001  5.9572248e-001  1.6168408e-001  4.1031004e-001  4.2131616e-001  7.2034404e-001  1.3011367e+000  3.4657273e-001  1.8717527e-001 -1.8093743e-002  1.3160293e+000  5.6900019e-001  1.0642446e+000  1.3768044e-001  5.2714725e-001 -9.0849264e-002  2.8224084e-001  6.9747632e-001  3.5270904e-001  1.6732305e-001  2.1025591e-001  3.2968518e-001  5.4360219e-001  6.1900530e-001  5.4314029e-001  6.4951578e-001  6.6034002e-001  8.5948816e-001  2.8003431e-001  3.3023693e-001 -6.0259694e-002 -7.1621268e-001 -7.2577281e-001
  2.9566448e-001 -5.7451047e-001 -7.3787669e-001  4.2621116e-002  4.2896957e-001  1.6135216e-001  5.0998079e-001  2.3246996e-001 -2.9194371e-002  1.1826684e-002  1.5943414e-001  6.3785782e-001  4.1647981e-002 -2.0561377e-001  1.1072133e-002  4.1308535e-001  2.9006977e-002 -6.6300508e-002 -1.1187522e-001  7.7294171e-002  4.7838565e-001 -5.4790040e-001  5.9349965e-001  1.5247328e-001  3.2716957e-002  3.2577960e-001  1.0435246e+000  1.0575748e+000  9.3102581e-001  1.1971329e+000  3.2554304e-001  2.5385511e-001  8.9383644e-001  3.9306117e-001  1.4710483e-001  5.1242456e-001  7.0221594e-001  3.3004855e-001  9.6520699e-001  1.2470535e+000 -4.5161004e-001 -2.1238452e-001 -1.0497257e+000  8.4170789e-001 -3.8479149e-001  1.0719136e-001  1.2630553e-001  2.1266274e-002 -3.3808065e-001 -2.6466793e-001  4.6065545e-001  4.8551728e-001 -7.9006909e-002 -1.7906771e-001 -8.4533578e-002 -1.2406740e-001  2.3345169e-001  1.3987270e-001  2.0844483e-001  5.2250204e-001  2.2309287e-001  3.7556226e-001  7.2065622e-001 -6.1385275e-001 -4.1036481e-001  3.6109659e-001
 -1.2090497e-001  4.0781335e-001  7.8492382e-003  1.7217759e+000  9.0350973e-001  2.9170724e-001  1.1231143e+000  9.9524666e-001  2.2470042e-001  7.6621183e-001  6.8383077e-001  8.7362447e-002  1.8027969e-001 -3.2573036e-001  2.2897406e-001  5.5700377e-001  1.5503618e-001  7.5116881e-001  8.3858146e-001  1.2345456e-001  5.6388695e-001 -4.0704576e-002  2.0493824e-001  5.9720297e-001  4.7191191e-001  1.0739224e-001  1.0787752e+000  1.3533649e+000  1.4194975e+000  5.2324535e-001  4.5092208e-001  6.6949828e-001  4.4186830e-001  5.9037389e-002  3.7618630e-001 -2.6972665e-003 -1.5745271e-001  1.0604848e+000  1.5262355e+000  7.9092058e-001 -1.7159752e-001  1.8049258e-001  9.0149090e-002  5.1363650e-001  2.6099606e-001  2.8200585e-001 -4.7596806e-002  1.0044890e+000  1.3354741e-001 -4.7804076e-001  1.8252871e-001  5.4480149e-001  1.0377373e-003 -3.2084305e-001 -6.6575754e-001  2.6118053e-001  7.4405669e-001  5.2458398e-001  8.2228635e-001  1.1248126e+000  1.2702519e+000  5.3016447e-001  1.1570076e+000 -1.2932972e+000  3.0106065e-001  8.4778252e-001
  2.9487762e-001  1.2395514e-001 -2.1932213e-001  2.0577165e-001 -1.2322322e-001  4.5046561e-001  2.7365204e-001  1.3355095e-001 -3.2758758e-001  7.6906951e-002  4.4429936e-001  3.0319817e-001  3.4367335e-001  1.8605236e-001 -2.7758608e-001 -2.8997228e-002 -1.6938748e-001  7.2369775e-001  1.2931369e+000 -3.2773675e-001  2.0791754e-002 -6.1797118e-002  6.6902592e-001 -6.7967210e-004  2.6314838e-002  3.8206369e-001  2.4852012e-001  7.3968529e-002  1.0542498e-001 -1.1069451e+000  3.4475619e-001  6.4283841e-001  2.3927424e-001 -4.0823943e-002  3.5186320e-001  8.2659499e-001 -1.9322306e-001  3.5353299e-001  6.6663428e-001  8.1725699e-001  4.0010470e-001  1.7617385e-002  2.2964246e-001  1.4577813e-001  2.1496014e-001  6.8215703e-001  4.5053555e-001  1.1559783e+000  5.5234677e-001 -3.5598237e-001 -1.5560214e-001  1.3166593e-001  5.3060464e-002 -4.5719428e-002  3.7780404e-001  5.4815486e-001  1.7116843e-001 -3.1042622e-001  4.8879213e-001  4.6588797e-001  7.7343607e-001  1.5893409e-001  7.7042782e-001 -1.2977432e+000  1.7782508e-001  1.5561388e-001
  8.6676463e-001 -5.9300744e-002 -2.4608392e+000  8.4896269e-001 -2.6373245e-001 -4.4913213e-001  1.2161641e+000  1.0203991e-001  1.6508209e-001  3.8260637e-001 -2.8359620e-001 -1.3056529e-001  1.7173649e-001 -4.3407167e-001 -6.8289913e-001 -4.7367432e-001  3.5849902e-002 -1.9208718e-002  2.6231716e-001 -9.0116189e-001 -3.3684211e-001 -1.0498529e+000 -8.9841761e-001 -6.2790396e-003 -6.7898505e-002 -7.1817328e-001  7.2734445e-002  5.3298331e-001  6.4848421e-001 -4.1330052e-001  1.4928871e-001  1.2371992e-001 -5.0518113e-003 -1.0781474e+000 -8.4058382e-002  2.6590931e-001 -3.9290384e-001  5.0257318e-001  2.0592464e-001  2.7889019e-001 -1.9256810e-001  2.9283612e-001  7.4111754e-001 -1.4420398e-001 -1.5438395e-001 -8.2896587e-002 -8.5825699e-001  3.9624308e-002  6.4499253e-001  1.3253968e-001  9.6071764e-002 -2.4053784e-001  1.7158303e-002 -1.0719457e-001  1.4324507e-001  8.9325479e-002  6.2437488e-001  6.4863323e-002  2.6435930e-001  1.4646350e+000  2.8317351e-001  3.0182105e-001  1.0035882e+000 -9.5053580e-001 -3.7389107e-001  1.0971218e+000
  8.0043060e-001  3.7958866e-001 -1.6330358e+000  5.2985838e-001  3.7473592e-001 -8.3548572e-001  1.0216729e+000  6.0448661e-001  2.5489500e-001  2.5420986e-001  2.1900354e-001 -8.1357465e-001 -7.8056219e-002 -4.2003381e-001  6.1443153e-002 -3.3816883e-001 -2.2102636e-001 -2.3974186e-001 -1.8332342e-001 -2.2994271e-001  9.1691721e-002 -8.3957559e-001 -1.0899329e+000 -1.4400707e-001 -3.5663253e-001 -3.8004634e-001  4.0027615e-001  8.5665344e-001  6.4122188e-001 -2.4628682e-001 -3.3451623e-001  1.8197518e-001  6.2578383e-001 -9.4827977e-001 -6.1326154e-001 -4.6466685e-001 -7.9004341e-001  5.4993149e-001  4.8585349e-001  4.9484554e-001 -3.6019281e-001  3.6638856e-001 -6.8236106e-001  1.0405871e+000 -4.5244419e-001  4.1989499e-001  2.8713995e-001  1.6713362e+000  2.1864485e-001 -1.6184612e-001  7.1515927e-001  3.3420222e-001  4.4700887e-001 -1.8294411e-001 -6.3343320e-001  2.9542021e-001  7.5521960e-001  7.5256581e-001  5.5467021e-001  9.1111849e-001 -8.9997884e-002  8.1354827e-001  1.1112589e+000  6.6952202e-001  2.9369475e-001  1.5996365e+000
 -3.9163343e-001 -5.8197928e-001 -1.8936754e+000  1.0735999e+000 -1.8976817e-001 -3.2941855e-001  5.2899369e-001  8.2665284e-003 -5.9775862e-001 -4.4462048e-001  2.9858005e-001 -4.5132027e-001 -3.0976840e-001  3.4570207e-001  5.8918245e-002 -8.9626569e-002  2.6711519e-001 -8.0654140e-001 -2.8204108e-001  1.4688974e-001 -2.1688303e-001 -1.0854215e+000 -9.7272028e-001 -8.8248106e-001 -4.8876724e-001  4.8959155e-001 -1.1268581e-002  3.0533825e-001  2.4983699e-001 -1.7587523e-001 -1.1588339e+000 -3.1946652e-001 -9.9406695e-001 -1.2320094e+000 -7.0938457e-001 -6.0151668e-001  5.0471982e-002  9.1178021e-002  9.2718935e-002 -4.8475551e-001 -4.2605272e-001 -7.4096005e-001 -2.6058062e-001 -1.7516027e+000 -5.8901194e-001  4.4897020e-002  6.0462238e-001  7.3261725e-001 -2.3744481e-002 -6.4642767e-001 -3.7627733e-002  4.6023237e-001 -3.2394576e-001 -1.2870847e+000 -1.7799887e-001 -1.8703192e-001 -2.5631496e-001 -4.7865433e-001 -3.2189266e-001  4.9767880e-001  2.0108790e-001  9.9328575e-003  1.2686077e+000 -7.1159307e-001 -4.1019460e-001  7.4788774e-001
  6.0867462e-001  8.7478013e-001  6.4729102e-002  3.2223790e-002  5.4211842e-001  1.3705138e+000 -6.0582795e-003  3.0854394e-002 -2.1839335e-001 -3.3215181e-001 -1.6515488e-001  1.4653565e-001  8.6593240e-002  3.6397428e-001  7.0319328e-001  7.5442493e-002  6.7826576e-001 -6.0966894e-001 -6.7909340e-002  6.1739560e-001  3.0067038e-001 -8.2476264e-001 -6.6159124e-001 -6.4686075e-001 -3.3044137e-001  2.3085455e-002  5.0833581e-001 -4.7119312e-001 -5.4394538e-001 -3.8706724e-001 -4.4291667e-001  1.3891060e-001 -2.5333125e-001  4.1072066e-001 -1.4614196e-001 -2.8289650e-001  4.9435722e-001  2.0445155e-001 -2.6364967e-001  3.0416268e-001 -8.4441432e-001 -2.4600032e-001 -9.4328510e-001  2.6958842e-001  1.1135789e-001  4.3426798e-002  8.0041722e-001  8.3518998e-001  1.5677380e-001  6.5894930e-001 -9.9292604e-002  5.7329832e-001  6.5265736e-001 -2.2629723e-001 -9.2143140e-001 -1.8162211e-001  5.0699904e-002 -4.1804042e-001  2.9742965e-001 -1.8234805e-002  1.3500312e+000  4.2562831e-001  1.3179608e+000  5.1468005e-002  1.1897440e+000 -3.8271402e-002
  9.4139747e-002  3.1422318e-001 -6.9485685e-001  1.3229665e+000  9.3131928e-002  4.2038079e-001  2.8554596e-001  6.1900947e-001 -4.7646536e-001  7.7135878e-001 -2.2192320e-002  6.3935883e-001  1.7434164e-001  4.4575345e-001  1.9435399e-003  5.5792508e-002 -2.6593218e-001  5.1870658e-002  5.1448924e-001  5.2381403e-001 -9.2782854e-002 -5.0261390e-001  2.1017408e-001 -1.2864614e-001 -1.5518665e-001  4.9854546e-001  4.9066068e-001 -4.7560390e-001  6.9043451e-002 -1.7948244e-001  3.8572840e-001  4.6658972e-001  5.3534787e-001  2.0372129e-001  7.4075692e-001  6.0069392e-001 -3.6951275e-001  4.0904242e-001 -8.1262362e-001  3.0974497e-001  7.5364385e-001 -3.3238402e-002  1.7121434e-001 -2.5926306e-001  1.8803569e-001 -1.0996454e-001  3.4549297e-001  4.9520886e-001  2.0940179e-001  1.8091522e-001 -1.3616108e-001  6.6473635e-001  6.2366950e-001 -2.8226347e-001  1.4407082e-001  1.6910368e-001  5.9578316e-001 -4.7866371e-002  8.1374649e-001  5.2326476e-001  1.4173184e+000  7.3254026e-001  6.9079249e-001 -6.8634174e-001  9.8511527e-001  1.2527289e+000
  6.0249180e-001 -1.2911617e-001 -8.8328221e-001 -3.7645084e-001 -1.5411173e-001 -1.4360587e+000  3.6042307e-001 -5.6115899e-002 -8.3301871e-001 -5.7163425e-001 -1.3770704e+000 -1.7789242e-001 -2.5660513e-001 -1.2413957e-001 -8.5616538e-001 -7.2942942e-001 -4.5932000e-001 -8.0561905e-002  3.1868360e-001 -7.2255678e-001 -7.5773972e-001 -2.0323180e-001 -1.3516542e+000  6.3336311e-001  5.8943071e-002  5.4338386e-001  1.3940812e-001  1.2034321e-001 -1.1383105e-001 -4.2278249e-001 -1.4769985e-001 -4.2075534e-002 -9.2188518e-002 -9.2165235e-001  1.6379505e-001  2.9280351e-001 -6.5441883e-001  4.1033521e-001 -6.8784851e-002 -1.9613990e-001  2.8012715e-001  3.4063472e-002  8.4403623e-001  2.3894719e-002  2.8424217e-002 -1.0993872e-001 -8.5944523e-001  5.3139757e-001  5.0958598e-001  1.6671135e-002 -4.0560788e-001 -3.0641791e-001  2.4448922e-002 -5.9304367e-001  7.6792786e-001 -6.3780446e-001 -2.0097281e-001 -7.4054275e-001  1.2698936e-001  7.5019965e-001 -2.2004937e-001 -4.5005568e-001  8.1128287e-001 -6.7724795e-001 -3.6933807e-001  6.7094020e-001
 -1.6355608e+000 -5.0809377e-001 -2.7368178e+000  4.3614556e-001 -6.2360068e-001 -2.4069938e+000  8.7710816e-001 -3.2812065e-001 -9.8322455e-001 -4.9621198e-001  2.3133409e-001  8.3530683e-002 -9.2179001e-002 -4.1861653e-001 -1.1546211e-001 -6.1496527e-001 -9.7131962e-001 -4.5477801e-001  4.6720779e-001 -4.4734839e-001 -9.5883638e-001 -1.2788315e+000 -1.7019323e+000 -1.6225192e+000 -6.9379784e-001 -3.4006340e-001  8.4114124e-001  3.9241775e-001  5.1195406e-002 -7.6321135e-001 -3.0238661e-001 -4.8545047e-001 -6.0126745e-001 -1.5339315e+000 -9.5177538e-001  1.6643768e-001 -6.3081929e-001  5.7723609e-001 -2.4243743e-001  6.9501346e-001 -7.7316622e-001 -3.8141521e-001 -8.0901111e-001 -1.1850782e+000 -2.1627594e-001  8.0516904e-001 -6.2250849e-001  1.3650117e+000  4.0371695e-002 -2.7223171e-001 -6.0768573e-001 -5.2562109e-001  6.6426107e-002  9.9173593e-002  5.0610859e-003 -5.4354539e-001  2.1444461e-001 -5.1179286e-001 -6.6327946e-001  1.3406423e+000 -1.0480816e+000 -1.4756793e-001  5.7907772e-001 -6.1580443e-001 -2.6066202e-001  1.1959936e+000
  1.2996208e+000 -1.6718330e-001 -8.2997699e-001  2.6064845e+000  1.0249764e-001 -1.0517082e+000  3.8038683e-001  1.2242144e-001  5.4550706e-001 -4.1909052e-001 -7.5256261e-001  1.9553910e-001 -4.7703178e-002 -2.2673103e-001  9.1199365e-002  2.5759919e-001 -2.4335416e-001 -1.3565303e+000 -5.4446153e-001 -8.1189850e-001 -1.1244438e+000  1.9866750e-001 -1.5761500e-001  9.7464121e-002  3.9113587e-002  7.6230273e-001  2.3746486e-002  3.2781136e-001  5.2245646e-001 -4.3351111e-001 -8.7860194e-001 -2.8724741e-001 -7.9655981e-001 -1.0360040e+000 -4.6911397e-001 -2.7921315e-001 -2.9047558e-001  5.7606154e-001  4.9182164e-001  3.8413928e-002 -3.3790973e-002  2.0350498e-002  3.1413877e-001 -1.6545383e-001 -1.9001030e-001  4.7688934e-001 -2.6493705e-001 -1.7907916e-001 -4.0005265e-001  6.3214836e-001 -5.2867305e-001 -5.2824244e-002  1.7182817e-001  1.0308774e-001  1.9055061e+000 -1.2196021e+000 -4.4970180e-001 -1.3711600e-002 -8.0213732e-001  7.9331633e-001 -1.2306875e+000 -1.9620227e-001 -3.1072047e-001  2.9773121e-001 -7.7696951e-002  6.7146554e-001
  8.3279776e-001  4.0309406e-001 -4.8012261e-001  1.9503238e+000 -9.6435842e-002 -8.2204527e-001  9.9044610e-001  2.9160528e-001  4.2461067e-002  3.0443444e-001 -3.6381681e-001 -1.3732971e-001  1.9928839e-002  2.1514617e-001  3.3519178e-001  6.8587467e-001  4.1461919e-001 -9.9940464e-001 -1.6714350e+000 -5.1472475e-001 -8.8724239e-001 -1.2514837e+000 -1.6548825e+000 -6.7981027e-001 -1.2321168e-001 -1.2747907e-001  2.5159812e-001  6.4228097e-001  9.7868681e-001  3.2614446e-002  2.0438117e-002  8.9519815e-001 -2.6975632e-001 -1.1211817e-001  1.9536104e-001  4.0703340e-001  4.9687154e-001  7.3168885e-001 -2.0274649e-001 -5.1458271e-001  3.5721085e-001 -1.9506554e-002 -1.0050167e-001 -6.4729605e-001 -2.8074579e-001 -1.0516204e+000 -7.0013365e-001 -1.4266924e+000 -4.9116093e-001  3.3863712e-001 -7.2068123e-002  1.5601373e-001 -3.2117579e-003 -6.0809326e-001 -3.7654190e-001 -9.4383359e-001  2.7492066e-001 -1.4892942e-002 -1.6973393e-001  9.3308542e-001 -1.4441951e-001 -3.1468058e-001  1.0045522e+000 -1.0937275e+000  6.4539129e-001  3.0490751e-001
  5.7314981e-001 -5.3431656e-001 -3.9026900e-001  1.5772862e+000 -4.4855444e-001  1.7249357e+000  1.0694205e-001 -4.2914386e-001 -1.6628163e-001  2.7454887e-002  1.6504255e-001  8.3875803e-002  4.7635276e-001  1.7225199e-001  6.0679680e-001  3.1265418e-001 -3.9072610e-001 -1.5224447e-001 -5.0153676e-001 -6.1020231e-001 -2.9307345e-001 -4.0444723e-001 -2.8493381e-001  1.9754084e-001 -4.2678435e-001  3.8016532e-001  7.8984988e-001  8.7180944e-001  1.0977570e+000  1.0819697e+000  5.3128921e-002  1.9761916e-001  4.1153648e-001 -6.2085019e-001 -4.0242294e-002 -1.0353081e-001  7.8797254e-001  1.0119337e-001  4.3831982e-001  9.5197538e-001  1.1534009e-001 -7.9211917e-001 -5.2603639e-001  7.8678372e-002 -3.0736648e-001 -2.4861013e-002 -4.3490266e-002 -3.4476392e-001 -5.9284235e-002 -6.5531538e-001  2.9965720e-001  6.9539135e-002  5.2229043e-001  2.3330487e-001 -3.8608975e-001 -4.5147036e-001  3.9102006e-001 -1.2950149e-001 -3.4204813e-002  3.3153190e-001  9.9004114e-001 -4.2389307e-001  1.3582062e+000 -1.7129193e+000 -5.6239367e-001 -7.2397220e-001
 -3.7109482e-001 -2.4078556e-002  2.4104826e-001  1.0170412e+000  2.4493975e-001  2.1304366e+000  6.0734656e-002  1.4076906e-002  6.4556697e-001  5.8873126e-001 -1.9563443e-002 -3.4753347e-001 -3.1592674e-001  2.1653356e-003 -1.4492175e-002 -6.1645388e-002 -5.0074317e-002 -4.9281105e-001 -5.2222638e-001 -7.7119846e-001 -9.8556738e-002  1.7941203e-001 -1.7588206e-001 -4.1292530e-001 -3.8150124e-001  1.0814376e+000  2.8000258e-001  5.0554113e-001  1.2455073e+000  5.8472279e-001  4.6338267e-001  6.1137947e-001  2.2315029e-001 -2.7028477e-001  3.3280269e-001 -3.1098317e-002  5.7301331e-001  8.6327685e-001  2.6356016e-001  3.6764191e-002  4.1131774e-001 -3.1365713e-001  1.7203108e-001  2.6847406e-001 -2.7058984e-001 -2.7649152e-001 -5.7639294e-001 -2.3848453e-001 -2.5288811e-001 -5.5638849e-001  4.1536030e-001  5.6180455e-001 -5.5990138e-002 -2.3756857e-001 -9.0485551e-001  3.5709626e-001  4.1476718e-001  1.9380991e-001  1.6224842e-002  2.8105416e-001  1.4891549e+000  3.3087664e-001  1.1826330e+000 -6.4968571e-001  3.8595873e-001  1.0512051e-001
 -3.7844676e-001  3.3456486e-002  9.4922023e-001  4.7572996e-001  2.4471227e-002  9.9532984e-001 -2.2840651e-001 -5.3350568e-001 -5.2963214e-001 -2.7099176e-002 -1.7044584e-001 -7.0965154e-001  3.6952960e-002 -7.2365842e-002 -1.2155682e-001 -1.6561426e-002 -6.0198508e-001 -2.2774878e-001 -6.6864875e-001 -8.8445150e-001  1.1139877e-001 -2.8662146e-001 -9.2791748e-001 -1.1500492e+000 -8.0690791e-001  7.6958227e-002  1.6023869e-001 -6.2301789e-002  1.8575276e-001  3.7441214e-001 -1.9175158e-001 -2.8458150e-004 -7.3555247e-002 -2.5066295e-001 -6.2843539e-001 -4.0554909e-001  1.5017889e-001 -8.5829951e-002 -9.1882407e-001  2.1646803e-003  2.1547397e-001 -4.9103868e-001 -3.6516672e-001 -6.0299614e-001 -2.8150530e-001 -4.5336196e-001 -3.7427586e-001  2.3756421e-002 -6.7541963e-002 -9.8884434e-001 -1.1817605e-001 -7.6033857e-002 -1.0339724e-001  1.6305816e-001 -4.2539411e-001 -6.7094410e-001 -3.8917852e-001 -2.0773923e-001 -3.9689674e-001 -5.3861615e-002  1.4622318e+000 -3.1748699e-001  1.0610709e+000 -5.6026657e-001 -2.4196566e-001 -5.1644914e-001
 -4.2941075e-001  6.5705945e-001  1.2391793e-002  2.1004342e-001 -2.7379141e-001 -1.0268498e+000 -1.2843339e-001 -9.2451083e-001  7.0556122e-002 -1.4692381e-001 -1.3097503e+000 -5.7004650e-001 -5.4102559e-001 -3.4181321e-001 -8.3526728e-001 -5.0311784e-001 -4.8756243e-001 -1.5244552e-001  3.0402909e-001 -7.3317259e-001  7.3535768e-001 -4.6950589e-001 -5.1806031e-001 -3.9469625e-001 -6.2569831e-001 -6.8347061e-001 -2.5326643e-001 -8.1106366e-001 -1.5986640e-001 -5.0762830e-001 -3.6927348e-001 -5.6873583e-001  5.7933707e-002 -3.1400987e-001 -5.4368017e-002 -5.9431742e-002 -1.1638352e+000 -5.0878101e-001 -6.8715666e-001 -6.3036646e-001 -6.6502510e-001 -4.7689533e-001 -4.5542907e-001 -1.2695324e+000  1.9484745e-001  4.0279536e-001 -4.4409396e-001  3.7801548e-001 -1.7746057e-001 -5.3099948e-001 -5.5274890e-001 -1.2558328e+000 -4.0593839e-001  2.0893307e-001  1.0659725e+000 -1.1598758e+000 -4.5731345e-001 -9.8364718e-002 -6.2895576e-001 -3.8701772e-001 -1.2639436e+000 -1.2521263e-001  1.0088398e+000 -1.0669091e+000  6.5613679e-001  5.9815193e-001
  6.7495300e-002  2.9927334e-001 -5.8272743e-002  6.5650075e-001  2.8181356e-001  3.5820088e-001  2.6057578e-001 -6.6209459e-002 -9.2092637e-002 -8.0370759e-002  2.3923053e-001 -4.8557037e-002  3.6847673e-002 -5.3325421e-001 -2.3367773e-001 -2.4556346e-001 -1.5543867e-001 -7.2118230e-002  7.8446903e-001 -5.9961760e-001  2.0823131e-001  2.0521625e-001 -3.3437119e-002 -2.5389482e-001 -3.2620775e-001  1.5659569e-001 -4.3583793e-001 -6.8737017e-001 -2.9306067e-001 -3.6051056e-001 -3.7583940e-001 -3.8930736e-001  6.0057180e-001 -1.9130313e-001 -3.6002226e-001 -6.3790306e-001 -9.7579908e-001 -3.3972688e-001 -8.8054504e-001 -1.0016439e-001 -4.0363231e-001 -5.3671216e-001 -8.9085003e-002  2.7358611e-001  9.8667322e-002 -6.9458647e-001 -4.2593764e-001  2.5124876e-002  3.2768586e-001 -4.0324955e-001 -2.5929941e-001 -3.4791352e-001  7.1445663e-002  2.1232793e-002  4.4122529e-002  2.9028800e-001  1.2200668e-001 -1.3139709e-001 -3.9758823e-001  4.6801765e-001  2.7563564e-001  6.9848191e-001 -4.3789087e-001 -6.4095236e-001 -1.6470754e-001 -2.0409893e-001
 -6.7556371e-001 -1.3265584e-001 -2.3749584e-001  2.0220377e-001  2.5047499e-001  4.0491980e-001  1.2327312e+000  4.6724294e-001  2.6279168e-001  1.8788311e-001  4.0776641e-001  1.3054531e-001  1.5233642e-001  1.2964715e-001  1.2304498e+000  2.2476040e-001 -2.0456803e-001 -4.6053719e-001 -8.0581233e-001 -5.0936674e-001 -2.3970710e-001 -3.4490296e-001  1.7114065e-001 -2.8922341e-001  9.2356532e-002  5.0260083e-001  1.1703660e+000  2.6031127e-001  7.5474913e-001  5.5376396e-001  4.9795516e-001  3.8433602e-001  2.2764962e-001  5.1071494e-001  6.3177905e-001  7.2745571e-001  1.5508989e-003  8.0064351e-001  2.1166395e-001  9.9203672e-001 -1.0740618e-001 -5.2150329e-003  3.0914109e-001  5.5024233e-001 -1.2913959e-001 -2.3369043e-001 -1.6995014e-001 -4.3474936e-001 -6.0355851e-001 -4.4130271e-001 -2.8356147e-001 -1.7029750e-001 -2.0532930e-001  1.8719844e-001 -1.2082901e+000  5.5974890e-001  2.3283613e-001  4.6919087e-001  1.2216290e-001  7.8774884e-001  1.1214653e-001  1.3139211e-001  1.2216434e+000  5.0888128e-001 -2.8281255e-001  5.6324177e-001
  4.4917225e-001  2.6910891e-001  2.4093880e-001  5.9501366e-001 -2.4793674e-001  1.6106244e+000  9.6369508e-001  5.3669568e-001  5.1279690e-001  1.0395522e-001  3.7254207e-001 -4.7215742e-001  3.2741745e-001 -1.3967049e-001  1.1634834e+000  1.9197063e-001 -3.3109905e-001 -1.0447343e+000 -1.1997227e+000 -2.9685248e-001 -4.0614580e-001  4.4236369e-001  9.3771753e-001  5.7274911e-001 -1.1307260e-001  6.2073104e-001  5.2414208e-001  4.3086962e-001  1.6809964e-001 -5.1577013e-001  6.1360242e-001  5.7363555e-001 -2.7647574e-001  3.1843847e-001  7.2687875e-001  1.3507014e+000 -9.0884631e-001  2.3626877e-001  2.4399044e-001  7.4349219e-001  6.7915335e-002 -1.4122986e-001  5.7502884e-001  3.9154084e-001  1.8910840e-002 -5.3862339e-001 -2.1823907e-001 -1.1907057e+000 -3.0553602e-001 -5.1782991e-001 -1.6143595e-001 -4.5008499e-001 -6.0286687e-002 -2.0241214e-001 -1.2987865e-001  5.8168220e-001  1.2516339e-001  1.2768798e-001 -5.5498721e-002  8.3165059e-001  2.8704289e-001  1.0199330e-001  2.0021484e-001 -5.3016789e-002  1.8276864e-001  3.0970228e-001
  3.4121404e-001 -3.4940288e-001 -9.9053814e-001  1.2626201e+000 -3.5567011e-001  1.2405507e+000  7.9753742e-001  4.4803967e-001 -2.0918695e-001  3.4761016e-001  2.7562889e-001  3.9362029e-001  9.1628464e-002  3.7578967e-001  4.8115738e-001 -4.6573149e-001 -5.1769475e-002  3.0998490e-001 -2.0689138e-001  6.7333116e-002 -3.4897056e-001  1.3888453e-001  1.0170936e+000  3.8699257e-001  5.5021204e-002  3.4769340e-001 -2.3456086e-002  2.9647247e-001  4.7692637e-002 -4.8378466e-001  1.2373880e+000  9.1334982e-001  4.0642424e-001  8.8825413e-001  1.5283955e+000  1.1905558e+000  1.3162147e-001 -7.1050113e-002  3.8508278e-001 -1.4059940e-001  2.6966321e-001  2.3930722e-001  7.4424561e-001  1.3467194e+000  6.3838389e-001 -5.1392855e-001  5.0003849e-002 -4.3814932e-001 -2.7376010e-001 -2.8725286e-002  1.5147211e-001 -1.7834951e-001  5.5627544e-001  3.0037022e-001  4.5032219e-001  2.3055903e-001  4.2604395e-001 -3.8739491e-001  5.5190920e-001  8.7067926e-001 -2.6151085e-001  2.1572651e-001  1.5579752e-001  1.3671913e+000  3.5180498e-001  8.7791150e-001
  1.1263896e+000 -2.4024221e-001  7.3112492e-001  2.9812184e-001 -1.2719536e-001 -3.0088511e-002 -1.5920996e-001 -4.7289520e-001 -1.5526790e-001  6.6191971e-001 -1.0793462e+000 -8.2667562e-001  2.7804119e-001  9.6707734e-003 -9.8668161e-001 -7.1665600e-001 -6.6176926e-001 -5.5224981e-001 -5.1101220e-001 -2.7180551e-001 -4.5116966e-001 -9.0169577e-002 -1.9633859e+000 -1.3532238e+000 -5.4326161e-001 -3.4695393e-001 -5.9686796e-001 -4.7189214e-001  7.2315731e-002 -8.2400663e-001  8.4388614e-001  1.2154371e+000 -1.3071709e+000  1.8379171e-001  1.5557192e+000  1.3327071e+000 -4.7250333e-001  2.1395043e-001 -3.2836376e-001  2.0123225e-002 -6.6569664e-001 -4.6533968e-001 -4.3926663e-001 -7.8125918e-001 -5.4330645e-001 -1.8181784e+000 -8.4465249e-001 -8.5305180e-001 -8.6624809e-001 -1.4520902e-001 -8.3905844e-001 -3.7132076e-001 -2.7337743e-001 -2.7270769e-001  4.1065525e-001 -7.9425650e-001  5.1207036e-001 -2.0885239e-001 -3.0511587e-001  2.8611423e-001  1.5622490e-001  1.1705224e-001  4.5816364e-001  3.0886117e-001 -5.9927109e-001  2.0351077e+000
 -5.8368811e-001 -2.1528089e-001 -3.9794324e-001 -1.8010822e-002 -4.4912930e-001 -4.8789270e-001 -1.5122473e-001 -2.4865083e-002 -4.0923877e-001  5.5862579e-001 -6.4801080e-001  2.7555169e-001 -3.8321579e-001 -4.2652897e-001 -1.0369238e+000 -4.6727850e-001  2.7724647e-002 -4.1074423e-001 -3.6298005e-001 -8.3269379e-001 -5.5351937e-001 -6.5408031e-002 -6.8252243e-001 -1.6803591e-001 -7.4168521e-001 -4.1002665e-001 -1.3213910e+000 -5.7028314e-001 -5.9550309e-001 -4.4955794e-001  9.7021730e-001  1.1338026e+000 -6.8509915e-002  3.3093108e-001  1.5494134e+000  7.7769659e-001  2.9567564e-002 -2.2627215e-001 -1.3508906e+000 -4.2469352e-001 -7.1656856e-001 -8.7829531e-001 -3.0410582e-001 -9.9847727e-001 -2.1901445e-002 -1.0220788e+000 -1.2338990e+000 -1.4438262e+000 -7.0137382e-001 -4.7575104e-001 -7.4690053e-001 -8.5860421e-001 -2.0214100e-001  1.0122883e-001 -3.2785637e-001 -4.8007988e-001  3.8916573e-001 -3.2735538e-001 -2.5362960e-001  2.2320625e-001  2.2175145e-002  3.2459445e-001 -1.1382367e+000  1.1562079e+000 -3.1636843e-001  7.1219567e-001
 -2.5128639e-002  4.1006809e-001 -4.8000981e-001 -9.4635761e-001 -2.4255686e-001 -1.4010133e+000 -2.7561436e-002  1.0070435e-001 -1.1500898e-001  4.4749414e-001 -2.1111054e-001 -1.4286392e-001 -1.6256230e-001 -7.0217951e-001 -3.1065967e-001 -2.1050161e-001 -6.6708777e-001 -5.6417015e-001  3.1959609e-001 -7.9254951e-002 -3.1285740e-001 -3.0791324e-002 -1.0827843e+000 -1.1110078e+000 -3.5086475e-001 -4.3543121e-001 -4.2702036e-001 -7.5760660e-002 -3.0015096e-001 -6.9166915e-001  8.0562184e-001  4.2387822e-001  3.1073943e-001  8.5741017e-001  5.6291652e-001  2.8088688e-001 -3.6175604e-001  3.3251656e-001 -8.8166249e-001 -2.7355747e-001 -5.8303983e-001 -3.0500956e-001 -1.2999371e+000  2.2044883e-003  5.4999570e-003 -6.7876832e-001  4.6270939e-002 -1.5506093e-001 -6.3599430e-001 -8.7175157e-001 -3.6375948e-001 -1.1827828e-001  9.3024908e-002  7.3271880e-001 -1.4435002e-002  8.3099647e-001  9.1552089e-001  4.8606338e-001  2.1006019e-001  8.7628942e-002 -6.9753038e-001 -1.1036101e-002 -3.6367059e-001  4.9495323e-001  5.2480124e-001 -1.2189708e-001
 -3.0233636e-001 -3.7867735e-001  1.3122025e-002 -3.7666610e-001  2.0891675e-001 -2.7893408e-001  1.5056002e-001 -1.8543087e-001 -1.4612470e-001  2.1382643e-001 -4.7517625e-001  8.6704775e-001  2.2039273e-001 -3.2207299e-001 -4.8984155e-001 -5.9801137e-001 -4.4082433e-001  6.4737550e-001  3.6432020e-001 -4.2274195e-001  5.9556491e-001  5.8471142e-001  3.4335860e-001 -3.8760942e-001  2.6625062e-001 -1.0075467e-001  6.3897101e-001  3.5175234e-001  1.1578765e-001 -1.5816294e-001 -2.1292503e-001 -9.7993534e-002  3.8488268e-001  6.2846696e-001 -5.2523252e-001 -3.2745309e-001 -7.3812596e-001 -2.7084799e-001  3.1491266e-001  5.5145706e-001 -1.5279007e-001  5.9190169e-002 -8.9989626e-001 -6.4972040e-002  2.8809573e-001 -2.1376912e-001  2.8031544e-001 -4.1357782e-001 -2.5829586e-001 -1.7960142e-001 -1.1474159e-001  1.3807047e-001 -1.0766950e-001  1.8635975e-001  4.4426647e-001  1.2132997e-001  4.2172867e-001  5.6888396e-001 -1.3857802e-001 -1.8711509e-001  6.4583973e-002  2.6183882e-001  5.1085419e-001  1.4056429e+000  2.5800048e-001  4.0067459e-001
  1.3069065e+000  6.5442550e-001  3.7798847e-001  6.0526601e-001  2.7682567e-001  3.8471805e-001  6.8849795e-001  1.4485588e-001  6.1049447e-001  5.3714290e-001  1.8974738e-002 -1.0830424e-001  3.0964134e-001 -9.4550460e-002  4.5888435e-002 -3.5882038e-001 -8.6501378e-001  5.1844379e-002  3.4003658e-001  3.0869691e-001 -3.0939314e-001  2.4097335e-002  8.7568779e-001  4.3407943e-001 -5.4421152e-001 -5.7877577e-001  2.9111932e-001 -5.9476502e-001 -1.2809466e-001 -7.6700702e-001  4.0179339e-001  5.8908756e-001  1.5465937e-001  4.7311120e-001 -1.0806407e-001  4.2485417e-001 -1.4729104e-001  2.7797289e-001  6.6132181e-001  8.0500639e-001 -2.2514136e-001 -6.0614716e-001 -2.0155131e-001  4.7119308e-001 -6.2888496e-002  8.1047338e-001  7.1493482e-001  6.1582343e-001  2.8727086e-001 -5.5489875e-002 -7.7347170e-002 -3.4651139e-001  5.7379877e-001  2.9676516e-002 -1.1085940e+000  8.6260675e-001  5.2206664e-001  1.0131562e-002 -3.7121886e-002  9.2915619e-001  4.3883509e-001  3.5403593e-001 -9.4515492e-001 -5.5514786e-001  1.3485147e-001  1.2289928e+000
  8.6142143e-001 -3.2763877e-001  3.6226746e-001  1.8003814e-001  2.1744535e-001 -7.9874002e-002 -4.7158681e-001  4.8556900e-002  1.5497346e-001  2.5691404e-001 -5.9764643e-001  5.6164961e-001  3.4155305e-001 -2.0999719e-002 -1.7813793e-001 -3.8058114e-001  1.4942510e-001  2.7277580e-002  7.0978001e-002  6.2360853e-001  7.5916767e-001  6.6206532e-001  3.0088039e-001  6.3240846e-001  2.7409870e-001  4.4404655e-001  6.0859721e-001  4.5260172e-001 -5.2617848e-002  7.8903012e-001  1.2431392e-001  5.4773490e-001  6.5728586e-001  1.0627270e+000  1.4565618e-001  3.4566747e-002  1.6334587e+000 -7.8890034e-002  5.5118312e-002 -1.2505709e-001 -1.0899735e-001 -1.7532903e-002  7.5131876e-001  7.9090873e-001  4.2770646e-001 -1.9427410e-001  9.2332734e-001  6.2462130e-001  4.4033632e-001  5.0723725e-001  4.9790838e-001  5.2040308e-001  1.8918776e-001  1.5463979e-001  8.9598460e-001  7.5035598e-001  1.9588848e-001  4.7745671e-001  6.9775334e-001  6.1311296e-002 -3.4512448e-001 -5.5049126e-002  5.4492478e-001  5.6173956e-001  1.5861874e-001 -4.0091893e-002
  8.0007552e-001 -3.2702192e-001 -7.3324655e-001 -8.1659135e-001 -3.9400384e-002 -1.7088360e-001  7.0975779e-001  1.6214741e-001 -1.3418933e-001  2.6680020e-001 -4.6449430e-001  8.6611635e-002  6.9523842e-001  3.6844340e-001 -5.8814723e-001 -1.7248807e-001 -4.1880863e-001  4.0035889e-002  6.9396688e-001  3.2914703e-001  5.3087034e-001 -7.7141155e-002  4.2307101e-001  1.6135542e-001  6.1174717e-001 -5.5451769e-001  2.6666390e-001 -1.1141391e+000 -2.2678808e-001  5.5117690e-001  1.4413773e-001  4.2948730e-001  5.4537013e-001 -2.3503924e-001  2.5458037e-001  3.1181236e-001 -7.0210278e-002  4.3163108e-001 -3.1684971e-001  8.4370454e-002 -9.9399569e-001  2.2598741e-001  6.0990418e-001 -8.0603108e-003  3.9165872e-002  4.4016933e-001 -1.2364930e-001 -3.8969562e-001 -5.5059489e-001  1.7818918e-001  6.7737655e-002  1.2095753e-001  4.4723927e-001  7.1091694e-001  1.3062641e-001 -2.7675912e-002 -1.2771416e-001  3.8680528e-001  1.6933186e-001  6.6705732e-001 -6.8685738e-001  3.2141551e-002 -1.8637895e+000  3.0554255e-001 -3.4561173e-001  1.0981914e+000
  1.8095453e+000  4.1820054e-001  1.6958404e-001 -4.1070441e-001 -3.2810958e-001  1.2057960e+000  7.2630403e-001  4.8845974e-001  6.2995463e-001  5.5892699e-001 -1.6415138e-001 -9.1607854e-002  7.9539801e-001  4.4333633e-001  2.4636449e-001  9.4527750e-002 -2.7560222e-001 -1.6491206e+000 -5.6091437e-002  4.1731506e-001 -4.3649246e-002 -4.8344746e-002  3.4949999e-002  1.3173628e+000  3.6792045e-001  2.9930192e-002 -7.2681089e-001 -1.2100709e+000 -2.8975510e-001  5.2601219e-001 -1.5563082e-001  2.5212802e-001  2.4318235e-001  1.5758503e-001  1.5009660e-001  2.7364004e-001  5.4168932e-001  3.8591504e-001  3.7509991e-001 -2.1961825e-001 -5.6120169e-002 -3.9709641e-002  1.2538358e+000  1.0313012e+000 -4.4683268e-001 -1.4288447e+000 -6.4420930e-001 -1.3597219e-001 -2.6168667e-001  1.0507893e-001 -1.7892233e-001  1.1364288e-001  5.5534976e-001  4.0576654e-001  1.2600412e-001 -2.4772008e-001 -1.3647534e-001  1.1756384e-001  2.0842842e-001  6.3439316e-001 -8.4114824e-002  2.4063560e-002 -5.5307261e-001  9.6232597e-001  5.4490282e-001  1.0206306e+000
  4.6726515e-001  1.1023136e-002  5.9625651e-001 -2.5317229e-001 -4.6889410e-001  5.9298936e-001  1.0415046e-001 -2.2412161e-002 -2.6652695e-001 -4.7797550e-001 -9.7974894e-001 -7.5602723e-001 -3.8383987e-002  1.5406561e-001 -6.1377695e-002 -2.1697665e-001 -5.6148126e-001 -8.4759398e-001 -8.7201312e-001  4.9739245e-001 -1.0601342e+000 -6.8421988e-001  9.2887659e-001  2.7710407e-001  4.9813519e-001 -9.0514283e-001 -6.7722893e-001 -1.2715959e+000 -7.4107533e-001  2.6448621e-001 -1.0599289e-001 -3.5205758e-001  6.0019972e-002 -3.6949315e-001  1.3498014e-001  7.9468714e-001 -4.6125185e-001 -8.5806344e-001 -4.8789988e-001 -6.4802202e-001 -4.5722396e-001  7.2424950e-001  2.9667919e-001  1.1573988e+000 -2.8311500e-001 -1.7942499e-001 -3.3556751e-001 -1.0877931e+000 -4.3947488e-001  6.3133792e-001 -9.9667116e-002 -2.5507037e-001  2.8361171e-001 -1.4288851e-001 -5.7196021e-001 -4.6588054e-001 -4.1537097e-001 -1.9966479e-001 -5.1292164e-001  5.2259088e-001 -8.3205794e-002  5.8722692e-002 -1.5404316e+000 -1.9279206e-001  2.5446519e-001  1.1118716e+000
  1.1512453e+000  1.6808382e-001  3.4443395e-001 -2.3713248e-001  5.2498416e-001  1.4300809e+000  3.4887500e-001 -4.1754482e-001  2.5309772e-001 -4.5018289e-001 -5.2352269e-001  7.5261345e-001 -3.5186153e-001  7.7164462e-001  4.9899856e-001  4.7717054e-001 -6.3744994e-002 -5.9004023e-002 -4.8309815e-001  4.7538458e-001 -4.7018416e-001 -3.5549763e-001  2.8456297e-001  4.9229653e-001  2.3604413e-001 -2.7607648e-001  3.5385603e-002 -7.8979572e-001 -4.2992920e-001  8.6393878e-001  1.3700614e+000  4.4981427e-001 -2.7754853e-001 -4.2876135e-001  7.4573237e-001  1.4306905e+000  7.9222174e-001  3.4272102e-001  2.6166789e-002  2.9166225e-001  5.8970275e-002  9.4865535e-001  1.3750375e+000  4.1162591e-001  2.9790517e-001  8.8957240e-001  2.9681809e-001 -4.2451466e-001  1.2226541e-001  8.5797704e-001  2.5654792e-001  5.3585682e-001  9.3013178e-001 -8.1279795e-001 -8.1923230e-001 -1.4609191e-001  2.4035060e-001 -2.4286428e-001 -6.3446121e-002  5.4496744e-001  1.9685337e+000  3.2594893e-001 -1.1619162e-001 -2.4085737e-002  1.9292333e-001  1.4263035e+000
  2.0121745e-001  2.7055899e-001  1.3652228e+000 -2.5151963e-001 -1.8048620e-001  6.4281048e-001 -7.2817928e-002  1.0785521e-001 -1.2596203e-001 -2.3122513e-001  3.0823042e-001  1.0523418e+000 -3.3612859e-001  2.4265427e-001  9.2856326e-001  6.3869365e-001  1.2657233e-001  7.1787202e-001  5.7706703e-001 -4.4414885e-001 -3.7137000e-001 -6.2856536e-002  4.8442993e-001 -2.7096486e-001  6.0407054e-002  1.5496800e-002  4.6769636e-001 -4.5222335e-002 -1.6908207e-001  8.9310883e-001  9.1043129e-001  1.1249250e-001  1.1274221e-001  5.6996843e-002  3.2013939e-001  3.9301620e-001  4.5345359e-001  8.0268781e-001 -7.0657508e-002  9.3887623e-002  4.9242122e-001  4.9002240e-001 -2.8291606e-001  5.3154753e-001 -1.1933040e-001 -1.1337941e-001 -1.8127866e-001 -4.3666680e-001 -1.7712519e-001  2.7230701e-001  5.1141174e-001  6.1934664e-001  4.9420229e-001  3.2696923e-001 -2.9594642e-001  1.3458953e-001 -4.8901579e-001  9.8061392e-002  4.8159422e-002  2.2131185e-001  1.0916071e+000 -1.3811003e-001  1.8729726e-001  3.0312085e-002 -1.9156398e-001 -3.8589620e-001
  9.7479815e-001 -9.8169706e-002  4.5639537e-001 -7.0485641e-001  6.4662992e-001 -6.4185476e-002  6.4760641e-001  9.3019645e-001  1.4057267e-001  2.8931662e-001 -1.4083494e-001  4.9668070e-002  4.0920535e-001  6.8184941e-001  3.2130127e-001  8.4324659e-001  5.1302504e-001  6.8447077e-002  5.9607632e-001  2.9835309e-001 -7.2666873e-002  3.9376469e-001  1.2087779e+000  1.1887700e+000  7.3361082e-001 -1.6160572e-001 -2.7210545e-001  7.3162766e-001  1.2143827e+000  7.1818297e-001  7.1022398e-002 -1.3311152e-001  1.5876993e-001 -3.8951265e-001 -9.5973981e-002 -4.2887241e-001  7.2313451e-001  9.4569697e-001  1.1478416e+000  3.5550601e-002  9.6849104e-002  5.7718737e-001  1.8771525e-001  9.0486300e-001 -9.3844532e-002  3.0011222e-001 -5.2730388e-001  1.9506460e-001  2.7681797e-001  3.9646305e-001  8.9791800e-001  7.3464075e-001  1.5671382e-001  1.8853787e-001 -4.1099596e-001 -4.6860783e-001  2.1533194e-001  2.0309241e-001  9.8598049e-001  8.6654385e-001  2.6129537e-001 -6.7233074e-003 -2.7012218e-001 -3.9340318e-004 -3.6807702e-001 -4.6744516e-002
  3.1254324e-001  6.7258192e-001  1.5114274e+000 -1.1740375e+000  5.8366122e-001 -7.5507833e-001  2.5580962e-001  1.9353064e-001  4.3542147e-001 -1.9164779e-001  9.2830492e-002 -8.9472307e-001 -1.1554815e-001  5.5962685e-002 -2.1152943e-002  5.3854411e-001  8.4168266e-001  7.8252444e-001  6.5608851e-001  5.4131832e-001 -4.2524254e-002  4.4708568e-001  1.1640172e+000  2.8335958e-001  9.5654115e-001 -8.3720826e-001 -8.5816103e-001  2.1044024e-001  9.6648143e-002  2.8755202e-001 -2.5169140e-001 -8.6326168e-001 -4.5293745e-001 -5.0801557e-001 -5.3854136e-001 -6.8488664e-001 -3.8631642e-003  3.6784083e-001  3.7697338e-001 -6.6754025e-001 -2.3368065e-001  5.3704830e-001  1.8629017e-001 -7.5465463e-002  2.2255041e-001  2.5026905e-001 -2.5419891e-001  2.3871674e-001  3.2494499e-001  4.4112576e-001  5.9832236e-002  4.3516853e-001 -7.9592159e-001 -2.3077085e-001 -8.3761114e-001 -6.2927924e-001 -5.8731064e-001  2.5334669e-001 -2.5692483e-001 -9.7866683e-002 -4.1189488e-001 -7.3150472e-002 -5.2724789e-001  3.9716856e-002  4.7427914e-002 -8.1134635e-001
 -6.6904550e-001 -3.6207129e-001  3.2890518e-001 -1.1245027e+000  5.9520055e-001  3.6368801e-001  4.4505225e-001  1.4479933e-001  2.4476691e-001 -4.8273898e-001  6.8168907e-001  1.5133857e-001  3.4011394e-001  1.0914315e+000  4.6312828e-001  8.4554450e-001  8.3633660e-001  4.2234027e-001  1.0015948e+000  1.3133957e+000  5.8030580e-001  3.6272701e-001  1.2641508e+000 -2.8038716e-001  5.4553872e-001 -5.0429596e-001  6.7318484e-001  4.6497033e-001  3.1523668e-001  2.9097339e-001 -4.9755407e-001 -6.1074639e-001 -2.2380369e-001  7.1652514e-001 -7.5047700e-001 -5.4080345e-001  4.7967824e-001  7.4579281e-001  3.2933447e-001  3.0926083e-002  2.5141961e-001  3.3498711e-001 -2.4816855e-001  6.6278028e-001  3.5588544e-001  5.7784455e-001  1.0455226e+000  1.1970729e+000  3.6597166e-001  2.2679754e-001  7.0181726e-001  8.7023365e-001  7.8810105e-002  4.2056973e-001  2.9227952e-002 -1.4349153e-001 -4.5990456e-001 -2.7167128e-001  5.4107875e-002  1.9095933e-001 -7.0970901e-002  3.0573789e-001 -5.5324678e-001  3.5810694e-001  1.0206626e-001 -1.3893457e+000
 -8.5194034e-001  2.8055047e-001 -3.8892646e-001 -2.2364734e+000  3.4001680e-001 -4.8875816e-001  1.1232157e-001  2.3963205e-001 -8.9576967e-002 -1.3624883e-001  3.9305540e-001 -1.3625687e-002  9.7991075e-002  4.9607550e-001 -2.1230339e-001  3.9018532e-001  1.0236244e+000  1.5416207e+000  1.2686522e+000  1.3258086e+000  1.0087859e-001  2.5226132e-001  1.3715952e+000  4.3767500e-001  1.0419264e+000 -7.7737256e-001 -8.6245628e-001 -5.2468155e-001 -8.1920383e-001 -4.2167000e-002 -2.2666279e-001 -7.3958614e-001  2.6352348e-001  1.2271779e-001 -1.6331963e-001  4.0319821e-001  5.1147396e-001 -9.1904103e-001 -6.5601009e-001 -5.2363954e-001 -2.6442565e-001  8.3779989e-001  2.6718961e-001  2.9753822e-001 -6.9261314e-002  4.8507385e-001  7.8428475e-001  4.9442350e-001  7.1779484e-001  6.3576303e-001  6.4439279e-001 -5.8597459e-002 -1.1951444e-001  2.7035436e-002 -1.7058642e-001  1.7805130e-001  4.1901136e-003 -4.5907146e-002  1.8021884e-001 -4.5281633e-001 -9.7020655e-001 -3.5098521e-001 -7.5859103e-001  6.8791221e-001  6.5290081e-001  4.2753372e-002
 -4.6863300e-001 -3.9372731e-001 -4.1478610e-001 -2.8245710e+000 -3.0290534e-001 -1.6059755e+000 -1.0117593e+000 -6.7336362e-001  3.0286823e-001 -3.8071375e-001  8.6337420e-001 -3.0998953e-001  2.5437902e-001  2.8121115e-001  5.3004369e-002  3.3238733e-001  1.0857617e+000  9.2134895e-001  3.4575525e-001  1.0216478e+000 -1.0779250e+000  4.2246635e-001  1.1235507e+000  1.3694336e+000  1.0137234e+000  6.3456286e-001 -9.9190185e-001 -7.2058246e-001 -5.3632438e-001 -7.2878656e-001  2.2957527e-002 -3.2910484e-001  2.8899932e-001 -2.0329379e-001 -4.6083106e-001  2.4348849e-001 -3.8245265e-001 -4.3731161e-001 -3.8822350e-001 -7.8986370e-001  3.7544823e-001  6.8775973e-001  1.1357823e+000  6.1283060e-001 -8.1098555e-001  1.2478182e+000  1.1954688e+000  4.9089759e-001  4.0050279e-001  1.3771902e-001 -3.3902786e-001 -3.9800902e-001 -3.8390889e-001 -8.7876122e-001  1.1001235e+000  2.3728170e-002 -9.3752289e-001 -4.1666994e-001 -5.9511789e-001 -1.2091182e+000 -1.5163987e+000 -5.1153263e-001 -1.4650344e+000 -1.7630199e-001 -1.4792046e-001 -5.7249233e-001
 -2.8514004e-001 -6.0233186e-001  1.5037978e+000  1.7189483e+000 -8.7303842e-001 -6.2643388e-001 -1.7920411e+000 -8.3353731e-001 -4.9369819e-001 -3.7849071e-001  5.7522275e-002 -8.0311366e-001 -8.5051997e-001 -9.1500648e-001 -5.6159628e-001 -5.1826677e-001  3.4495953e-001  1.0733536e+000  1.6912186e+000  4.2335909e-001 -3.5716071e-001  2.4537148e-001  6.6928673e-001  1.6824121e+000  7.1602619e-001  2.9714128e-001 -9.0315054e-001 -1.0421431e+000 -1.2494269e+000 -9.3417078e-001 -7.8681047e-001 -6.8125946e-001  2.2699529e-001 -3.9968855e-001 -5.2650187e-001 -3.7247395e-001 -2.5974178e-001 -1.3357279e+000 -1.0319010e+000 -1.0025572e+000 -2.1020924e-001  6.1244802e-001  1.0301402e+000 -2.6045122e-001  3.7505977e-001  3.9042565e-001  3.4811343e-001  2.9188488e-001  9.6115908e-001 -1.7599024e-001  6.8539158e-003  3.6949049e-002 -6.0743446e-001 -6.5436825e-001 -1.0172193e+000 -1.3317275e-001 -9.5931107e-001  1.8678626e-001 -3.8758440e-001 -1.5478067e+000 -2.9622900e-001 -6.2914545e-001 -2.2699614e+000 -6.2155068e-001  5.6782979e-001 -1.2961006e+000
 -4.2174391e-001 -3.4679858e-001 -1.8589045e-001 -1.5078202e+000 -3.0371160e-001 -4.1128113e-001 -1.1996482e+000 -6.8989948e-001 -4.0782387e-001 -9.0343019e-001 -7.3485629e-001 -9.6566396e-001 -5.5641409e-001 -1.0834513e-003 -9.8863987e-002  1.0337637e-001  2.3807925e-001  6.5955909e-001 -3.6193638e-001  6.2267838e-001  7.5054885e-001  1.6688573e-001 -4.5700316e-001 -4.4159232e-002 -6.1392335e-002 -3.8678201e-001 -1.0379694e+000 -1.5994061e+000 -8.7545342e-001 -3.8078732e-001 -7.5178447e-001 -7.1710288e-001 -1.2960322e-001  5.5762607e-001 -2.9406306e-001 -3.2597623e-001  1.8515781e-001 -7.3447364e-001 -1.0123601e+000 -1.2811608e+000  3.2495421e-001  5.9484943e-002  8.2215460e-001 -8.2132506e-001  1.9744882e-002  8.2906533e-001  4.6888883e-001 -2.6940595e-001  3.3213732e-001  8.7317082e-001  5.5331438e-001  8.7030574e-001  1.3561353e-001 -4.8379662e-001  7.5836982e-001  4.2704132e-001 -6.8608597e-001 -5.6008326e-002 -1.0343808e-001 -1.2117798e+000 -3.2947736e-001 -1.0143354e-001 -7.9523207e-001 -6.9594207e-001 -3.6311689e-001 -9.7796466e-001
 -7.7134116e-001  1.1099207e+000 -4.4843124e-002  1.9702415e+000  7.0298568e-001 -3.7144028e-001 -3.1874583e-001  9.1521524e-001  8.0428758e-001  4.0333301e-001  9.3545068e-001  1.0232944e-001  5.3323202e-001  5.9636966e-001  1.6163798e+000  9.4184807e-001  8.9184150e-001  2.3608110e-001 -1.4384544e-001  5.6943514e-001  1.3684449e+000  9.4532191e-001  3.9836628e-001  2.3132242e+000  7.1362441e-001  5.6253436e-001  7.7076570e-002 -8.6068406e-002  3.7572642e-001  1.0272235e+000 -9.0837513e-001 -2.4340144e-001 -2.5466451e-001 -1.4848652e-001 -8.3648433e-001 -1.3606308e+000  6.7918470e-001  1.1120973e-001 -2.9737837e-001 -1.2135865e+000  8.8309522e-001  5.7569182e-001  1.6351553e+000  5.0011945e-001 -1.2694407e-001  3.8885961e-001  3.8030655e-001 -6.1038615e-001 -4.6680248e-001  6.2183895e-001  9.1690350e-001  1.6446696e+000  3.0751314e-001 -1.4884056e-001  9.1029736e-001 -3.2715880e-001 -1.2541274e-001  5.0848884e-001  7.0159219e-001 -1.5373001e-001 -5.0196006e-001  8.2970428e-001 -1.3910055e+000  8.7985488e-001  5.9328022e-001 -1.3462633e+000
 -2.2760940e-002 -6.2986259e-001  1.9300984e+000 -7.5678928e-001 -1.0677507e+000 -1.6829277e+000 -2.4135927e+000 -8.1150674e-001 -8.6492869e-001 -4.6657731e-001 -2.1657037e-001 -9.2092012e-001 -7.4882026e-001 -1.5557785e+000 -5.5991089e-001 -8.0707641e-001 -4.1896082e-001  5.1607206e-001 -4.9264677e-001 -3.0987202e-001  8.5886739e-001  1.6459116e+000 -1.0020927e+000 -3.9771437e-001  2.6348714e-001 -5.1707189e-001 -1.8118514e+000 -1.6781944e+000 -2.0783464e+000 -2.1923296e-001 -2.1483958e-001 -9.0040750e-001 -1.0028791e+000  4.7860949e-001  5.3012655e-003 -3.2973753e-001 -7.7637640e-001 -2.1506820e+000 -1.4015004e+000 -2.1331635e+000  1.9801737e-001  4.3952168e-001  6.2252465e-001 -1.7137411e+000  4.9251713e-001 -1.1722455e+000 -8.0095043e-001 -2.0702132e+000 -1.2301919e+000  2.6713077e-001 -8.3086340e-001 -6.6916061e-001 -1.0996072e+000 -9.0919438e-002 -3.3585397e-002 -1.9384052e-001 -1.0732274e+000 -3.9574444e-001 -1.1751473e+000 -2.5943105e+000 -1.7916428e+000 -8.6366225e-001 -1.5812412e+000  1.5560978e+000 -1.1746542e+000 -2.5874803e-001
 -3.8778364e-002  5.2764578e-001 -3.4458178e-001 -4.5892323e-001  7.9059983e-001 -6.6990752e-001  9.7161977e-001 -4.9894547e-002  2.1555308e-001  9.5863947e-002  7.7901442e-002  8.6870881e-001  1.1645856e+000  2.2297449e-001  1.7132178e-001 -2.0487437e-001  1.8128301e-001  4.2406930e-001  1.9146184e+000  1.4421684e+000  3.0951286e-001  3.7298267e-001 -4.0871679e-001  5.5584955e-001  7.3806661e-001 -2.5438570e-001  1.1760786e+000  8.1469544e-001  2.1722762e-001 -8.4518270e-001 -7.6631532e-001 -1.0816679e+000 -7.5123148e-001 -6.2542581e-001 -1.4345325e+000 -4.9543792e-001 -6.3858415e-001  3.3821657e-001 -3.4635304e-001  1.0405554e+000 -6.2523659e-001  9.7001931e-001 -1.0860378e-001  3.5120333e-001  2.7895548e-001  7.8002509e-001  8.2373681e-001  1.1168309e+000  7.4965772e-001  1.0967087e+000  3.4209340e-001  4.8560010e-001  8.7359532e-001  4.1507272e-001  1.6179185e-001  3.1225270e-001 -3.8332480e-002  3.3158071e-002 -5.5742410e-001  5.6486646e-001  6.0327306e-001 -5.1180550e-001 -1.2303835e+000  1.9885936e+000 -9.2350469e-001  1.2824920e-001
 -1.8561186e-001 -2.3300171e-001  1.0107604e-001 -7.4100485e-001 -3.0820298e-001  1.1074860e+000 -5.6702701e-002 -2.5818727e-001 -1.4999537e-001  3.9186626e-001 -8.3983830e-001  1.0080653e+000  2.5597739e-002 -8.7633758e-003 -4.2877922e-001 -5.8325429e-001 -4.6371383e-001 -6.4100499e-001  6.5667323e-002 -2.8989287e-001 -4.6467486e-001  7.6161856e-002 -5.0967835e-001 -4.5222180e-001  3.6914476e-001 -6.7162935e-001 -1.6987549e-002  2.7710151e-002  1.9445919e-001 -6.4813454e-001  4.6232578e-001  1.1513761e-001 -4.9651438e-001 -2.1801289e-001 -4.0674125e-001  2.7216002e-001 -9.4449534e-001  4.7753958e-001 -4.6996607e-001 -7.9130660e-001 -7.5992652e-001  6.0993953e-001 -1.1082378e+000 -3.2958721e-001 -2.9836553e-002 -4.7197228e-001 -6.3284896e-001 -1.0572340e+000 -6.6150712e-002  8.7001067e-001 -8.3311867e-002  1.1953821e-001  8.3292779e-001  5.1267699e-001  8.0857642e-001 -1.2058393e-001  2.6261356e-002  1.1504586e-001 -6.4324133e-001 -8.2082537e-002  1.2006372e+000 -2.0362733e-001 -8.5562980e-001  2.0375855e+000  2.8880195e-001  6.6905221e-001
  1.5702706e-002 -7.4154241e-001  5.2108699e-001  4.0778616e-001 -4.3788227e-001  9.4683449e-001 -3.2971942e-001 -6.6121366e-001 -8.0534830e-002  2.4889745e-001 -6.0746067e-001  1.3633421e+000  4.8375054e-001  4.3038423e-001 -9.4737295e-002 -5.7260783e-001 -5.1218506e-001  5.5663939e-001 -4.8118801e-001  8.1727541e-002  1.9704786e-001  8.8312970e-001  3.3534380e-002  9.1551634e-001  2.6465459e-002  3.7034551e-001 -8.6111478e-001 -6.5365321e-001 -5.0337677e-001 -1.8204610e-001 -3.5624397e-003  2.2862872e-001 -2.4247551e-001  4.6904377e-001  2.5677764e-001 -2.0477179e-001  3.5416017e-001 -2.3538389e-001  5.5294897e-001 -1.6520169e-001 -1.3863216e-002  1.7642240e-002  3.5584406e-001 -5.0101983e-001 -7.0495299e-002  7.8950360e-001 -4.0723835e-001 -4.8598521e-001  3.2119457e-001  6.9275455e-001 -3.2468013e-001  3.0695405e-001  6.1093826e-001  7.0429741e-001  4.5273820e-001 -5.2645199e-002 -7.0614158e-001 -1.7285292e-001 -1.6062342e-001 -1.5914778e-001  6.0160990e-001 -3.0039251e-001 -1.7171984e+000  2.0419173e+000 -6.8102361e-001  4.0270339e-001
 -7.3940833e-001  6.3772043e-002  1.0071068e+000 -9.8495567e-002 -5.7877393e-002 -5.4736845e-001 -3.2914170e-001 -7.4935878e-001 -5.4651753e-001 -2.8008372e-001 -1.3546092e+000  1.0676665e+000 -5.2195517e-002 -3.4924056e-001 -2.8916780e-001 -6.5797242e-001 -1.0585939e-001  2.6057661e-001 -1.2713151e-001 -4.6257322e-001  2.4034021e-001 -1.0699605e-001 -1.6423430e+000 -3.4692725e-001  1.5529320e-001  6.2046408e-001 -3.6322874e-001 -9.7463859e-001 -4.4191052e-001  7.2922644e-001  3.7592303e-003  1.5849128e-001  3.8477199e-002  5.0732156e-001 -2.9403667e-002 -1.3673420e-001  6.8341646e-001 -3.1834186e-002 -4.7537984e-002 -4.3308691e-001 -2.3220379e-001  4.3360290e-002  1.7940730e-001 -1.1071598e+000 -1.7202667e-001 -4.4996556e-001 -1.2730684e-001 -7.0345580e-001  2.7563563e-001  2.7800886e-001  2.1826169e-001  6.1628971e-001  4.9024998e-001  1.2364260e-001  8.2223847e-001 -1.5393874e-001 -6.1714146e-001 -2.6691675e-001 -8.1924183e-002 -3.7293536e-001  1.7557655e+000 -5.4945161e-001  1.0280310e-001 -2.4177524e-001 -1.1551915e+000  1.2871710e+000
 -1.4782993e-001  1.1987826e+000  1.4495110e-001  9.4196977e-001  2.3007476e-001 -7.3830212e-002  7.4356055e-001  7.9216933e-002 -1.3893313e-002  3.0890651e-001 -2.0567268e-003  9.4367569e-001  6.6478812e-002 -7.1695467e-002  4.9744073e-002 -1.5566506e-001  3.0499215e-001 -9.1039921e-002  1.8872119e-001 -2.1451080e-001 -3.2740319e-002 -5.8657081e-001 -4.5663199e-001 -4.4312293e-001 -1.5892887e-001  4.6423976e-001  1.2404952e+000  1.2316586e+000  1.3784968e+000 -3.8148712e-002  9.9503695e-001  1.0042342e+000  3.6598762e-001  3.2161385e-001  1.9034554e-001  9.0433268e-001  3.2987278e-001  1.2740976e+000  1.0292785e+000  1.3868248e+000  3.2490850e-001 -4.6244914e-001 -1.8102616e-001 -9.5529392e-002  3.0138770e-001 -1.0332941e+000  9.6669122e-001  1.0884676e+000  1.6599969e-001 -1.3763288e-001 -1.2131209e-001  1.7572916e-001  3.2635267e-001 -2.1912157e-003  3.8309974e-001 -2.2428821e-001  4.5419306e-001 -1.3826464e-001  5.6279550e-001  8.3660928e-001  1.6085108e+000  2.5449581e-001  3.5723421e+000 -8.3937074e-001  1.6037421e+000  1.0678376e+000
 -4.4784745e-001 -6.5119281e-001 -1.2612562e+000 -9.9378205e-001 -2.0920576e-001 -5.5679858e-001 -7.9277048e-001 -7.5246720e-001 -6.8818535e-001 -2.9374327e-001 -9.1641641e-002  5.9026444e-001 -3.5878897e-001 -1.0989566e-002 -1.0532792e+000 -5.4257712e-001  1.9664595e-001  6.8581606e-001  5.4297593e-001  2.8212253e-001  1.4194969e-001 -2.6066040e-001 -2.4941708e-001 -3.3460691e-001 -6.3784221e-002  5.2074871e-001 -1.4637322e-001 -5.1503584e-001 -4.6869190e-001 -6.7802487e-001  1.9923585e-001  3.7635859e-001 -5.5146350e-001  6.2039041e-001  4.8607588e-001  1.0112231e-001  1.8073158e-001 -4.3402255e-001 -3.1875456e-001 -3.5697457e-002  4.1358170e-002 -2.8996903e-001 -4.0991974e-001 -5.1224077e-001  5.3939624e-001  6.1483987e-001  4.4081050e-001  8.0225375e-001  7.1674102e-001  5.2829860e-001 -5.2957592e-001 -6.4924536e-001 -5.6120984e-001 -2.6271624e-001  7.3861423e-001  5.6304741e-001 -2.8834904e-001 -6.6263010e-001  1.0961876e-001 -8.9490250e-001 -8.3210363e-001 -1.4898718e-001 -1.8230350e-001  7.7402253e-002  3.6661785e-001  3.1673936e-001
  4.8148400e-001 -5.3250925e-001 -5.8825487e-001  1.0016717e+000 -3.5775416e-002 -7.5817997e-001  4.6335614e-001  3.8935964e-001 -4.3953659e-002  1.8547387e-001 -3.3485696e-002 -1.5536886e-002  3.2221375e-001  3.5429469e-002 -8.2066977e-001 -6.8111303e-001 -7.5832510e-003 -9.2517316e-001  1.7344697e-001 -2.3926791e-001  7.9938040e-002 -3.6776195e-001 -5.3378285e-001 -1.4512831e-001 -3.5618385e-002  1.8165077e-001  5.7805956e-001  7.0269166e-001 -1.5498641e-003  3.2026843e-001  5.9851182e-001  8.7595617e-001 -1.0618175e-001  2.5943211e-001  7.1287935e-001  5.1595548e-001  7.6447083e-001  2.2687717e-001  2.4889010e-001  8.9686383e-001 -6.3950869e-001 -4.2625960e-001 -4.3443232e-001  3.8920162e-001  3.4706647e-001 -5.8590582e-001 -2.9347607e-001  3.3923709e-001 -8.4989441e-001  1.7429053e-002 -3.8113837e-001 -3.0782760e-001 -4.3715889e-001  2.3055755e-001 -4.3126219e-001 -1.4345001e-001  1.2945795e+000 -2.5353805e-001  2.0616056e-001  1.0368512e+000 -3.6165175e-001  4.1737759e-001  3.7353682e-001  1.0294327e+000 -3.1249974e-001  7.8910590e-001
 -5.2659934e-001  9.8795586e-002  9.3685093e-002 -1.1122581e+000  3.5186025e-001  3.4775063e-001  3.1459607e-001 -1.3074517e-001  2.8912601e-001  1.4207013e-001 -7.7236180e-002  8.0942023e-003  3.8964251e-001  2.0933023e-001 -2.9593659e-001 -1.2069623e-001  2.6800362e-001  6.0459686e-001  5.9306318e-001  5.4916122e-001 -5.5948952e-002  9.4511491e-001  5.2511509e-001 -6.8406033e-002  2.9521600e-001 -1.0228979e-001  1.1024789e+000  1.7659385e+000  8.5334190e-001  9.0434238e-002  5.4875479e-001  3.2482446e-001  9.5240873e-001  7.3946411e-001  4.5995737e-001  2.5196293e-002 -9.5965510e-002  1.1123513e+000  2.2119275e+000  2.1284179e+000  1.5823895e-001  1.8035252e-001  6.3897943e-001  8.0826702e-001  8.1943110e-001  9.2022981e-001  5.9098694e-001  1.9750094e-001  8.0040753e-001 -3.7217825e-002  4.0656040e-002  1.1554933e-001  3.5846056e-001  1.6751588e-001 -2.1535742e-001  1.2159735e+000 -4.9910660e-001 -8.5125196e-002  4.4657688e-001  3.1031492e-002  1.0859798e+000  4.0006290e-001  3.8491911e-001  4.0950691e-001 -8.4956665e-001 -1.0484789e+000
  3.5904049e-001  1.3044563e-001 -6.9237410e-002 -8.3801810e-001 -4.4513904e-001 -5.0516576e-002  2.9706081e-001 -7.9295173e-001 -2.8919340e-001 -4.9213836e-002 -9.6625190e-002 -4.3614467e-001  2.4283793e-001  3.9823025e-001 -1.5778963e-001 -1.0475329e-001  4.6938163e-001 -8.3978335e-001  9.0284485e-002 -1.0107884e-001  5.1070033e-001 -5.5670508e-001 -4.0429778e-001  9.5850849e-002  1.4295765e-001  2.6770981e-001  2.0746590e-001  2.5119248e-001  1.0453282e+000  2.6871950e-001 -5.8878098e-001  1.3078915e-001 -2.9557728e-001 -1.8991895e-001 -3.7511689e-001 -3.4595717e-001 -1.8370020e-001  1.8041055e+000  9.0552798e-001  6.7738469e-002  5.8871695e-001 -3.0433457e-001  4.6141208e-001 -3.9935072e-001 -4.9598390e-001 -8.5546766e-001 -2.4068885e-001 -6.8837461e-001 -7.6598801e-003 -1.8818729e-001 -2.2374882e-001  1.0398365e-001  1.0100498e-001 -4.5875886e-001  3.8585521e-001 -6.5386159e-001 -1.2475820e+000 -2.8236197e-001 -9.5332421e-001 -4.0245561e-002  4.4288705e-001 -4.4596218e-001 -1.5327135e-001 -7.1143459e-001 -5.7464720e-001  5.9894359e-001
  3.9523410e-001  8.6215417e-001  1.3646210e+000  1.2784950e+000 -5.6988634e-002 -1.1212428e+000 -8.8199824e-002 -3.6173822e-001  1.7849576e-001 -1.6448407e-001 -5.1753063e-001  4.8471790e-001  2.0700741e-001 -6.1052172e-002 -2.3719678e-001 -1.3822277e-001  3.2215526e-001 -1.3909105e-001  5.0152629e-001  5.3806292e-001  1.2917492e-001  7.9688882e-002 -5.2107631e-001  1.6209451e+000  4.3552035e-001  9.2187941e-001  3.1708314e-001 -1.8274460e-001 -2.2431106e-001 -6.1696411e-001 -6.2447062e-001 -7.1981472e-002 -2.4168011e-001 -8.7502975e-002 -9.4268980e-002 -2.8544373e-001 -2.9709952e-001 -2.1150985e-001 -9.1132821e-002  2.1878506e-001  3.7734528e-001  1.5156913e-001  1.2381141e+000 -1.1413736e+000  5.5741583e-001  9.0368468e-001 -2.5169033e-001 -3.9467707e-001  6.2689693e-002  3.6507206e-001 -5.3149190e-001 -4.2124564e-001 -1.1234962e-001  3.7681584e-001  1.6963398e+000 -2.8010809e-001 -4.3626550e-001  6.3495489e-001 -3.3852949e-001 -5.3617572e-001 -1.1023034e+000  1.6514749e-002  6.2794470e-001 -1.3060124e+000  1.1004733e+000  4.3784034e-001
 -4.1147869e-001 -3.0665608e-002 -6.0494481e-001 -1.4929373e+000 -6.9703478e-001 -8.4400992e-001 -4.8647652e-001 -6.0357908e-001 -9.5322054e-001  2.0371029e-001 -1.6240767e+000 -1.9943833e-001 -3.2190762e-001 -1.9214341e-001 -9.8988409e-001 -3.1275377e-001 -7.7506107e-001 -1.0399659e+000 -8.1374080e-001 -1.2214500e+000 -8.2365957e-001 -6.2895012e-001 -1.5519083e+000  1.7463195e-001 -3.0458714e-001 -1.3878213e+000 -1.4483643e+000 -2.2409555e+000 -1.0574084e+000 -8.6105063e-001 -4.3502858e-001 -5.6782578e-002 -9.9605124e-001 -1.0938629e+000 -2.5650613e-001 -3.2466751e-001 -5.6260200e-001 -8.3206718e-001 -2.3217960e+000 -1.6498884e+000 -5.0655602e-001  9.4333617e-002 -4.8138949e-001 -1.6788003e+000 -3.6086577e-001 -1.9580766e+000 -1.4945269e+000 -1.1511288e+000 -3.5422023e-001 -2.1607750e-002 -9.1640721e-001 -6.1633283e-001 -4.6942714e-001 -4.4561797e-001  5.9633450e-001 -1.0474555e+000 -1.0927136e+000 -4.9004677e-001 -1.1195917e+000 -5.0485987e-001 -1.9098383e+000 -7.6630109e-001 -1.6566462e+000  5.6604249e-001 -8.0424658e-001  4.6982229e-001
 -9.0659928e-003 -8.8161778e-001  1.0558706e+000  3.0773882e-001 -5.2482975e-001 -7.3797311e-001 -9.7723052e-001 -6.0013196e-001  2.5395009e-002 -4.1918543e-001 -4.5028288e-001 -7.5745835e-001  7.8819587e-002 -9.5979879e-001 -6.0228237e-001  1.4872480e-001  3.9660335e-001  7.7766729e-001  2.4884584e-001  2.0104264e-002 -4.4952308e-001  1.6671488e-001  2.6988737e-001 -6.1263950e-001  2.9087452e-001 -4.3383656e-001 -1.0097252e+000 -1.3779513e+000 -1.2346779e+000 -5.4395607e-001 -4.5424857e-001 -4.7213879e-001 -4.6828188e-001  2.1050372e-001  8.6090329e-002  2.3777192e-001 -3.2411058e-001 -1.2344925e+000 -7.8237245e-001 -5.5197738e-001 -2.6685487e-001  1.9470298e-002 -2.1455011e-001 -1.1910845e+000 -1.3724328e-002  1.7412398e-001 -3.8928064e-001 -4.3861089e-001  6.9417430e-001 -3.7078377e-001 -2.1594593e-001 -5.9869541e-001 -4.3745944e-001 -1.5458937e-001 -1.5886589e-001 -2.5685941e-001 -7.7024181e-001  2.1794723e-001 -4.3725435e-001 -1.4296655e+000 -1.8317834e+000 -2.9756343e-001 -1.0933062e+000 -8.3429878e-001 -2.8956080e-002 -4.8318448e-001
 -1.4131910e+000  3.5871025e-001 -1.6740128e+000 -6.7739915e-002 -3.7005993e-001 -2.5323152e-001  5.3888178e-002 -4.1075122e-001 -5.4553096e-001  2.9553583e-001 -1.2505310e-001  4.0398352e-002  4.1372567e-001  3.9074261e-001 -6.7846477e-001 -2.6038863e-001  2.9499241e-001  8.2320535e-001 -1.0135761e-001  3.0051155e-001  1.9762654e-001  5.8050458e-003  3.7224821e-001  2.6435747e-001 -9.0662014e-002  4.6524317e-002  3.1678571e-001  8.1576723e-002  1.3866268e-001 -1.2019689e+000 -4.6957271e-001 -9.4769245e-001 -5.3690476e-001 -8.2130994e-001 -1.0187127e+000 -3.9048809e-001 -5.8524882e-001 -2.9434758e-001  4.0159539e-001 -7.0723682e-001 -5.2914812e-001 -3.0148886e-001 -9.7156496e-001  5.7884595e-001 -4.5423997e-001 -6.3025117e-001 -2.6038179e-001 -4.3453349e-001 -8.7636204e-002 -2.5679689e-001 -2.0524355e-001 -1.0105697e+000 -1.3534876e-002 -7.5823625e-002 -7.7680048e-001 -1.4486900e+000 -2.0518568e-001 -5.5779972e-001 -2.2403735e-001 -3.1020008e-001 -6.7255037e-001 -6.9809996e-002 -1.1893832e+000  4.4706151e-001 -9.8330487e-002 -8.8971326e-001
  8.7777957e-002 -4.1922622e-001  2.1250108e+000 -4.0078495e-001 -8.0546554e-002 -1.5840798e-001 -2.6016883e-001 -5.3400912e-001  1.3022949e-002  3.4833789e-001  2.6995357e-001 -5.2187624e-001  3.1120800e-002 -3.4239392e-001 -3.5792122e-001 -5.6748722e-001  1.8966293e-001 -6.3830844e-001 -1.6122787e+000 -7.6120047e-002 -7.0342923e-001  1.1046012e-001 -2.4841258e-001 -4.5525318e-001  2.7551810e-002 -6.2352225e-001 -1.9922342e-002  1.9488660e-001 -1.7749822e-001 -9.5865228e-001  4.1883358e-001  8.1152547e-002 -5.1852902e-001 -1.3111145e-002 -1.6619155e-001 -2.9406668e-002 -4.3551923e-001 -5.2823425e-001  5.9938227e-001 -3.7341840e-001 -7.6131236e-002 -1.5742408e-001 -2.0845289e-001  5.7760682e-001 -7.5276642e-002 -6.8241531e-001  3.8660504e-001 -3.4837135e-001 -4.7048141e-001  1.5343334e-001 -8.5972922e-001 -9.7112223e-001 -8.2551021e-002 -1.3751372e-001 -7.0806152e-002 -3.8943960e-001  1.9753369e-001 -8.4972818e-002 -6.1009581e-001  9.9986063e-002 -4.3298487e-002 -2.4725944e-001 -1.6565251e-001  5.7986716e-001 -2.2503308e-001 -5.5690065e-001
  4.3297006e-001 -2.3239610e-001 -1.2936502e-001  4.5255732e-001 -3.4117888e-001  7.8329916e-001 -1.5945782e-002  4.0683686e-001  4.7617647e-001 -7.5216980e-002  4.9002856e-001 -8.0351817e-001  2.3712492e-001  1.7417801e-001  1.2616297e+000  1.9529099e-001  7.9329601e-001 -8.7214649e-001 -1.8595545e+000 -3.7742290e-001 -3.4214696e-001  2.1444680e-001  1.9403052e-001  7.5778300e-001  1.3925585e-001  6.1534849e-001 -2.6815945e-002 -4.1779321e-001  2.1806878e-001  5.8403839e-001  4.7034491e-001  7.9882415e-001 -9.5639231e-002  3.4106106e-001  1.0893464e+000  4.1906015e-001  9.6188519e-001  6.3661995e-001  3.0869933e-002  1.0366173e-001  5.7506052e-001 -6.4798693e-002  7.7653848e-001  2.2151977e-001 -6.2085792e-001 -5.6874680e-001  3.0603697e-001 -3.5779141e-001 -1.1257787e+000  4.6647382e-001  5.4463532e-002  2.1193271e-001  5.1819030e-001 -1.2907950e-001 -1.5769001e-001  7.2664337e-002  1.9059265e-001  4.0056868e-002  2.1575778e-001  1.9992360e-001 -3.5694752e-002 -1.6567651e-001  5.5008073e-001  8.3318624e-001  1.5380576e-001 -4.9816752e-001
  1.2756523e+000  2.1512873e-002  2.5898872e+000 -2.5953140e-001  4.8631700e-001 -5.3889820e-001 -8.3351225e-001  2.9082177e-001  7.8384549e-001  1.4288539e-002  6.7388139e-001 -2.8441658e-001 -8.7352994e-002 -1.7066477e-002  1.3270917e+000  5.4677323e-001  6.7838990e-001 -5.9001914e-001 -1.5916393e+000  3.8742492e-001  1.4107298e-001  8.2204770e-001  6.3134115e-001  1.1224386e+000  4.3741237e-001  1.1463093e+000  1.9975076e-001  1.3299574e+000  7.5967348e-001  4.6897289e-001  5.1631428e-001  4.4945929e-001  7.8304705e-001  4.3286078e-001  5.2560126e-001  2.9068510e-001 -1.1387283e-001  1.8074303e-001  1.2329292e+000  2.8713284e-001  4.8862598e-001  7.5411581e-002  1.8309173e+000  6.1831279e-001  3.2624555e-001 -1.6092718e-001  5.1250622e-001 -5.3107789e-001 -7.5866027e-001  3.5808253e-001 -1.3686074e-001 -2.7632282e-001 -1.3817163e-001  1.0615671e-001  6.4869465e-001  2.0955175e-001  4.0466899e-001 -2.6517094e-001  5.2265601e-002 -5.7873247e-001 -8.6723458e-001 -3.7881018e-002  1.5069707e+000  2.4984215e-001 -1.5378724e-002 -2.3046099e-001
  1.2584866e+000 -3.5349069e-001  3.5266940e+000  6.4767752e-001  1.9455225e-001  1.1412910e+000 -5.6017089e-001  6.2024856e-001  5.7110799e-001  1.3758280e-002  1.2301804e+000  1.6734648e-001  1.6682114e-002  1.9504529e-001  1.6342031e+000  9.4813726e-001  1.0618110e+000  3.6730337e-002 -3.2720059e-001  7.6092877e-001  9.1873431e-002  8.7239356e-001  2.1282325e-001  1.0643441e+000  3.8745366e-001  8.9909243e-001 -6.1391291e-002  1.4454595e+000  9.2681828e-002  3.9764840e-001  9.9865877e-001  8.6303002e-001 -4.7255916e-001 -2.4928651e-001  1.2911201e+000  1.2793505e+000  4.1201389e-001 -9.2889939e-002  1.0911368e+000  1.3791569e-001  1.7212796e-001  5.5334606e-001  6.3946408e-001 -7.2171477e-001  1.9709699e-002 -3.6375445e-001  1.1152095e+000 -1.8395359e-001  3.3474535e-002  4.0514445e-001  2.0567447e-001  5.0299829e-001 -1.4158749e-001  5.9865284e-001  6.9773730e-001  1.4245215e+000  8.1442134e-001 -2.4130717e-001  8.0713400e-001 -6.3225214e-001  4.3812922e-001 -4.8370262e-001  8.0338315e-001  1.3508969e+000  3.4807326e-002 -8.8670123e-001
  7.0997329e-002 -1.2072486e-001 -1.1292563e+000 -1.0262480e-001  2.3973230e-001  1.1169747e+000 -2.5612567e-001  5.6642148e-001  4.2050301e-001 -1.9096137e-001  1.5963938e+000 -1.0844284e+000 -3.3403869e-001  1.1230966e-001  6.2905848e-001 -2.2329123e-002  2.2929921e-001  2.9804914e-002  5.1145616e-001  3.7064525e-001 -8.8254678e-003 -7.6493367e-002 -6.6336272e-001 -1.3709640e-001  3.2355697e-002  1.5866803e-001  1.8102053e-001  7.8165741e-001 -3.1548008e-001  4.5351590e-001  3.3906822e-002  2.9293795e-001  5.1506508e-001  1.2071294e+000  5.2883000e-001  1.0253026e-001  1.3924124e+000 -4.5548660e-001  4.6816259e-001  3.5884137e-001  4.0429758e-001  2.3961752e-001 -1.2940226e-001  1.0492809e-001  6.8496714e-001  4.5956281e-001  4.5234264e-001  8.6714282e-001  6.9689213e-001 -5.6420619e-001  3.6253764e-001  3.5190731e-001 -1.3690583e-001  3.4863843e-001 -3.0733694e-001  1.3111298e+000  4.0219985e-001 -4.3460726e-001  7.0455409e-001 -4.5476786e-001  1.2153840e+000 -7.9880173e-001  5.4899598e-001  2.5997894e-001  3.5497926e-001 -1.5690776e+000
 -1.0017558e-001  7.4034141e-001  2.5016944e-001  4.6768044e-002 -3.5616228e-001  8.0671926e-001 -9.6530889e-002  5.0959758e-001  3.7423598e-001 -3.5219934e-003  7.2704695e-001 -1.7680247e-001  1.1336610e-001 -2.3376741e-001  4.6726833e-001 -2.0098697e-001 -2.8320359e-001 -3.3837554e-002  1.9453315e-001 -1.1474265e-001 -3.0249963e-002 -4.2614043e-001  4.4527206e-001 -7.4143251e-001  1.4393925e-003  2.3534845e-001  5.1586833e-002  5.4222389e-001  1.3833931e-002  1.0154698e+000  6.3134789e-001  3.3865486e-001  4.8893508e-001  1.5337228e+000  1.0703805e-001  3.4260250e-001  2.3533356e+000 -3.5262735e-001 -4.4970588e-001  2.3927770e-001  6.2728357e-001 -3.4283796e-001 -7.5071353e-001  3.5949446e-001  6.5165714e-001  5.4984239e-001  3.6597625e-001  5.7380247e-001  1.5832243e-001 -9.5975347e-001  3.3742980e-001  7.2898520e-001 -7.2289101e-002 -9.3756545e-003 -6.3242876e-001  8.0588961e-001  4.7299810e-001 -2.6604434e-002  1.0747698e+000 -2.3455453e-001  9.8018782e-001 -4.4124879e-001  1.3467916e+000  1.8880360e-001  2.4596970e-001 -1.8093161e-002
 -6.2699611e-001 -7.1872798e-001 -1.9223018e+000 -6.5759148e-001 -5.0241707e-001  3.7203193e-001  4.0625229e-001  4.5892173e-001  3.0003783e-002 -2.4451544e-001  6.7531220e-001 -4.1626490e-001 -3.1318491e-001 -2.7548160e-001  6.1261858e-002 -1.1632799e-001 -7.1709882e-001  4.4059512e-001  1.3847177e+000  5.4838097e-002  8.6489670e-001  4.4315964e-002  2.5022141e-001 -4.5679201e-001 -5.1396937e-001 -5.1418338e-002  4.5325310e-001  4.0364481e-001  3.8271260e-001  4.3114690e-001  1.7239096e-001 -3.9231530e-001  4.2690888e-001  8.9003294e-001 -8.4117674e-001 -7.9366261e-001  1.0283528e+000  4.4567647e-001  7.4457679e-001  7.8514195e-001  7.1396036e-002 -4.6441679e-001 -5.6242476e-001  6.3306172e-001  7.1334215e-001  1.1763795e+000  5.0316216e-001  1.3640231e+000  5.6351791e-001  6.4838342e-002  9.7608925e-001  1.1740629e+000  1.6308689e-001  1.5778282e-001 -1.0806084e-001  4.3499613e-001  3.1123876e-001 -2.5767851e-001  6.2129049e-001  2.7050846e-001  9.4866145e-001 -1.3397983e-001  9.9107204e-001 -7.7842146e-001 -2.5885676e-001 -6.3149048e-001
 -1.5464665e+000  1.6913073e-001 -3.9265657e-001  3.4085892e-001 -1.3770923e-001  1.3778555e-001 -4.1063938e-001 -2.5044328e-001 -5.6927858e-001 -6.7147165e-001 -7.6488543e-001  1.5687696e-001 -7.6888641e-001 -1.8135139e-001 -1.4185065e-001 -5.5249625e-001 -6.2668336e-001  6.6035342e-001  4.8660118e-001 -2.0896158e-001  7.3589972e-001 -1.4453683e-001 -3.1505457e-002 -7.8574877e-002 -7.3543223e-001 -3.3020388e-002 -4.0765782e-001 -7.3732136e-001 -2.3955107e-001  2.8470430e-001 -1.0771578e+000 -5.5083950e-001 -5.8102081e-001 -1.4802732e-001 -8.4217401e-001 -1.1986959e+000 -5.7696349e-001  7.3377872e-001  2.3698935e-001 -4.9801435e-002 -6.2572583e-002 -4.2605213e-001 -8.0902830e-001 -4.8509239e-001  7.1181413e-001  2.6643616e-002  7.0647659e-002  1.1192830e+000 -2.4448255e-002 -3.4611014e-001  1.1604854e-001  1.6563315e-001 -7.3670239e-002  6.5606784e-002  1.9515655e-001  3.6856824e-002 -4.0920073e-001 -3.7677948e-001  9.1698258e-002 -5.5600708e-001  5.0859712e-001 -5.4220385e-001  3.7777752e-001 -3.2753106e-001 -5.1693747e-001 -7.3126261e-001
 -1.2528452e-001  1.4020696e+000 -1.0487922e+000 -4.2638134e-002 -1.4381649e-001  5.2285153e-001 -2.7885696e-001 -2.1099734e-001 -3.8180244e-001 -5.0125126e-001 -4.5527581e-001  4.3988477e-001 -4.6720020e-001 -2.2427407e-001  3.4117093e-001  1.8113365e-001  1.5545986e-001 -5.9830820e-001 -4.1940248e-001 -5.8690661e-001  7.8016059e-001 -3.3535296e-001  9.7174532e-001 -1.3347731e+000 -2.0724987e-001 -5.1949529e-002  9.2162826e-001  4.0066981e-001  5.1240070e-001  6.8702159e-001 -5.4606971e-001 -3.6566477e-001  2.0047497e-001  7.4729178e-001 -5.4145100e-001 -9.1721556e-001  4.0004518e-001  7.4454006e-001 -2.5983053e-001  1.1881912e+000  3.5506192e-001 -2.1999045e-001 -1.8911836e+000  1.0300106e+000  2.5616616e-001  3.4668239e-001  2.6068937e-001  8.8238630e-001  1.8876001e-001  1.6103714e-001  5.3514633e-001  8.0348514e-001  1.1025627e+000  8.6600318e-001  2.8650953e-001  2.8943162e-001  4.7953185e-001  1.7933297e-001  3.2717568e-001 -4.5182303e-001  1.4710771e+000  1.6844489e-001  8.0111588e-001 -8.5783479e-001  7.0429805e-001 -6.4818895e-001
  7.9921876e-001  4.3237848e-001 -1.7274808e+000  3.4056433e-001 -3.7214523e-002  6.8047520e-001  5.2100499e-001  3.9435480e-001  1.2821404e-001  3.0568812e-001  3.3216307e-001 -5.6803496e-001 -1.6268835e-001 -3.0040424e-001  1.0901850e+000  4.1143387e-001 -1.0432466e+000 -7.5219877e-001 -4.7449754e-001 -4.9484410e-001  8.5298513e-001 -2.7388567e-001  5.6780164e-001 -1.0389514e+000 -9.6790811e-001  3.2864461e-003  1.6339389e+000  1.8093085e+000  1.6738664e+000  1.2102654e+000 -1.0795057e-001  5.3815976e-001 -6.5596336e-002 -3.1799308e-001 -2.5998488e-001  3.3042273e-001  2.5541258e-001  1.1700872e+000  1.1111690e+000  2.4583633e+000  5.1362499e-001 -3.5831359e-001 -1.0160346e+000  3.9239034e-001  3.5956543e-001  7.4343787e-001  1.4077814e-001  1.3412746e+000  3.4232010e-001  9.0319593e-001  1.0207918e-001  3.8999369e-001  8.9698163e-001 -1.6039678e-001  1.8032231e-001  2.7986381e-001  7.4883887e-001  2.4394701e-001  2.0547746e-001  3.6663189e-001  6.6392057e-001  4.9145854e-001  2.4029777e+000 -2.5310914e-001  3.0984055e-001 -5.3660185e-002
  2.0468097e-001 -4.6438532e-001 -3.5915910e-001  9.8016651e-001 -1.1052080e-001 -1.4332165e-001  2.9211402e-001 -2.2306837e-001 -7.6605825e-002 -6.7624450e-001 -1.1630419e-001 -5.6114449e-001 -3.2668633e-001 -5.0968756e-001  8.8149682e-001  6.4670808e-002 -5.4987036e-001 -8.2802281e-001 -8.0581868e-001 -3.6789320e-001 -4.8405404e-002 -5.5801118e-001 -5.3526243e-001 -4.6543043e-001 -7.2255898e-001  2.4395500e-001  2.1985016e-001  5.1737375e-001  5.9307197e-001 -4.3093142e-001 -2.7082410e-001 -3.2808840e-001  2.4617308e-001 -5.8939530e-001 -1.3686217e-001  2.2624206e-002 -8.3308933e-001 -1.2338384e-001  4.0999007e-001  6.9705830e-001  4.4357261e-001 -3.3106036e-001  5.1505527e-001  5.1858742e-001 -2.8705744e-002 -1.2731781e-001 -3.3773677e-001  5.3790326e-001  1.0067983e-001  1.2909156e-002 -2.5455961e-001  1.3775758e-001 -3.9702140e-001 -1.5104174e-001  5.4778148e-002  6.2046476e-003  4.5880138e-001 -1.9289982e-002 -4.6495330e-001  5.6846885e-001 -2.6395944e-001  4.2313435e-001  1.8167512e+000 -7.5830333e-001 -2.3362191e-001 -6.2506140e-001
 -6.5610440e-001 -7.0361406e-002 -1.7001799e+000  1.1037494e+000 -1.1304953e-001 -1.2573640e+000  5.4204403e-001 -2.9040973e-001 -3.7656039e-001 -8.3064685e-001 -9.1302483e-001 -1.3192981e+000 -7.4743832e-001 -4.6574425e-001  1.9239034e-001 -3.5416362e-002 -8.3607394e-001 -9.2770456e-001 -1.3153601e+000 -7.1663058e-001 -5.1775223e-001 -3.8736065e-001 -1.5422323e-001 -2.3078165e-001 -6.9274934e-001  1.6264603e-002  1.7232974e-001  3.7433598e-002  6.8605203e-002 -9.7956312e-001 -7.8548524e-001 -2.9811332e-001  5.7464966e-001  2.3607700e-001 -1.9342718e-001 -1.1821164e+000 -4.7543651e-001 -6.0501172e-002 -1.1123992e-001 -2.8902023e-001  4.1045036e-001 -2.5115049e-001  4.8752284e-001 -1.2269458e-001 -2.8423911e-001 -1.3869340e-001 -2.9450750e-001  4.8560117e-001 -4.0054079e-001  3.2638766e-002 -1.1164307e-001  1.9434796e-001 -3.1209036e-001 -8.0787720e-001 -1.0537929e-001 -4.8690961e-001  1.9364079e-001 -4.0958376e-001 -2.2180677e-002  6.8989367e-001 -7.6387960e-001  3.1326737e-001  1.2105956e+000 -1.2126725e+000  4.9932956e-001  7.9330436e-001
 -1.2406483e+000  3.5846745e-001 -1.9127312e+000  1.2044481e+000  2.8857608e-001 -7.1711471e-001  1.9835451e-001 -5.3288297e-002 -1.4968476e-001 -6.9831147e-001 -3.6568939e-001 -4.5701626e-001 -7.3545175e-001 -2.0357159e-001 -4.7186800e-001  9.5009164e-002  1.1961474e-001 -4.2688937e-001 -4.0621602e-001  3.4435835e-001  1.7583286e-001 -7.5014223e-001 -3.9302407e-001  6.7774556e-001 -2.1046195e-001  3.3670579e-001  1.5890586e-001 -1.4091839e-001 -6.9539461e-001 -3.8125529e-001 -4.8289025e-002 -1.5475321e-001  1.6654043e-001  2.7467480e-001  2.0170642e-001  1.5452656e-001 -2.3854630e-001  8.3635788e-002 -4.9759150e-001  3.8408715e-001  5.7650400e-001  1.4769669e-001  6.7110323e-001  6.2351127e-001 -1.5471137e-001  4.9830765e-002  3.8954595e-001 -1.6859331e-001  2.7225534e-001  6.6853105e-001  3.0223433e-001  1.0157007e-001 -4.6573870e-001 -3.6391841e-001 -6.3995134e-001  1.0166405e-001  3.9319581e-001  1.2244102e-001  7.0581277e-001 -1.0061636e-001 -1.3147547e+000  6.1971278e-001  1.4662704e+000 -2.8777044e-001  9.9731080e-001 -1.2171307e+000
 -5.3370110e-001  6.2098622e-001 -7.2268978e-001  1.5363806e+000 -1.7290079e-001 -6.6190266e-001 -4.2624130e-001 -2.6502985e-001  4.7450418e-002 -6.1788465e-001 -5.2290023e-001 -6.6985415e-002  9.5229809e-003 -6.7554866e-002 -6.1051408e-001 -3.0345566e-001 -7.8304980e-001 -6.8053726e-001 -4.1765312e-001 -2.8066675e-001  3.9903223e-001 -1.0813462e-001  6.6260270e-001  2.1275876e-001 -5.2389685e-001  3.2673271e-001  1.9012856e-001 -5.5958594e-003 -4.7661734e-001 -9.7311869e-001 -1.9351393e-001 -3.3327705e-001  8.4627684e-002 -6.9765922e-001 -4.6314971e-001  1.3786497e-001 -6.9048921e-001 -3.8235028e-001 -3.4340367e-001  3.5340931e-001  1.5320308e-001 -1.8596366e-001 -1.7578137e-002  6.6939606e-001 -1.7913023e-001  8.6716919e-002 -2.5519733e-001 -1.1870730e-001 -4.7863773e-002  1.7428865e-003 -1.4611630e-001 -8.7758645e-002 -4.2873214e-001 -4.2785287e-001 -2.9579712e-001 -1.0147288e-001  1.9392628e-001 -3.1568258e-001 -1.4255083e-001 -2.4114206e-001 -5.9175208e-001 -5.1231454e-002  1.0061869e+000 -6.6760407e-002  1.3369784e-001 -7.5578442e-002
 -4.8455822e-002 -6.6619442e-001 -1.1844445e-001  1.1138622e+000 -2.5156142e-001  7.4176023e-001 -4.0236362e-001  2.9369817e-001  3.0674760e-001  1.4792900e-001 -3.6899185e-001 -8.7719521e-002 -2.7523033e-001 -6.5377507e-002  2.9568979e-001  5.3468618e-001  1.6289289e-001  7.4482898e-001  3.0970915e-001  4.7234932e-001  5.1827599e-002  2.5236191e-001  3.6887722e-001 -3.4869856e-001  1.1183324e-002  3.9405040e-001  5.1443438e-002 -2.5968115e-001 -1.1257728e-001  7.8543807e-001 -5.3535630e-001  1.6065643e-001 -1.4133190e-001 -8.0539837e-001 -8.0483040e-002 -1.9934212e-001  1.0233795e+000  5.5903504e-001  4.6550929e-001  8.2192539e-001  9.7513407e-002 -4.4155783e-001  4.3879548e-001  1.3270391e-001  2.6015107e-001  2.7908474e-001  1.5524417e-001  4.8213776e-001  5.7927542e-001 -3.8170466e-001  1.3800059e-001  5.9780915e-001 -1.2230495e-001  2.5261279e-001  1.4411672e+000 -1.6028635e-002  3.3778222e-001 -5.9279845e-002  5.5081049e-001 -1.6003112e-001  1.1630878e+000  4.1076702e-001  6.1275628e-001 -3.0555302e-001  9.6791887e-001 -4.4023453e-001
 -8.1402862e-001 -1.6413411e-001  1.9704550e-001  3.9892576e-001  4.2549382e-001 -4.3942105e-001 -7.5760137e-001 -1.7012192e-001  3.9624916e-001 -3.3137141e-001 -3.5613127e-001 -4.7782695e-001 -1.3583835e-001  1.7137830e-001 -5.6771755e-001  1.2323920e-001  3.0457995e-001  3.9113686e-001 -3.9207366e-001  1.9682269e-001 -7.9892497e-001 -3.5535943e-002  5.3249980e-001 -7.4922186e-002  3.0435456e-001  1.4998063e-001 -2.4479186e-001 -7.4377840e-001 -5.6671103e-001  1.3098894e-002 -1.3396549e-001 -6.9053281e-001 -7.7137139e-001 -3.3802231e-001 -3.8105020e-001 -2.7998785e-001  2.9390292e-001 -3.7085586e-001 -3.4506527e-002 -1.1260859e-001  4.5824504e-001  3.1948095e-001  1.6600539e-001 -2.4809123e-001  1.1759626e-001 -1.2727077e-001  2.0755620e-001  1.6873402e-001  1.3871066e-001  4.6281822e-002  2.4437241e-001  1.6818366e-001 -6.2750278e-001 -2.8101543e-001  9.0625565e-001 -4.9793322e-001 -1.4986470e-001 -1.1560581e-001 -1.5588961e-001 -4.9263691e-001 -2.8962838e-001  8.4580647e-002  2.6287853e-001  1.5941524e-002  9.9438171e-002 -1.3376940e+000
 -2.0054569e-001 -3.4118456e-001 -4.8489832e-001  5.9314240e-001 -2.6650688e-001 -5.1469734e-001  3.0999527e-001 -1.5995219e-002  2.7086244e-001 -5.0417494e-002 -1.5381718e-001 -1.3450650e-001  2.7642260e-001  1.5339776e-001 -3.4513540e-001 -7.7399742e-002 -5.1229102e-001 -7.9408493e-001 -1.2334106e+000  4.5094840e-002 -2.9209935e-001 -6.2333816e-002 -2.9187584e-001 -5.3510323e-001 -1.9355117e-001 -2.4146706e-001 -1.0584121e-001 -4.2677330e-001 -1.5892045e-001  1.0137202e-001  6.6538368e-001 -1.3069814e-002  6.6519268e-002 -6.0297798e-003  3.4416943e-002  3.1976861e-001  5.0062781e-003 -7.2780571e-001 -5.4203048e-002 -3.8488570e-001 -3.8351747e-001 -4.5871584e-001 -5.5126733e-001  3.1037062e-001 -4.2749028e-001 -4.6855326e-001 -6.3568309e-001 -4.3669701e-001 -5.7124148e-001 -2.3743879e-001  1.5458577e-002  3.1403239e-001  8.3426500e-002  2.2556732e-001  6.9516579e-001 -2.6177354e-001  9.0197781e-002  1.2424320e-001 -2.1651042e-001  3.4080423e-001  2.0314668e-001  1.5350149e-001 -1.8676000e-001  1.9249965e-002 -7.0485935e-001 -4.8507706e-001
 -8.1060905e-001 -8.3387530e-001  3.1946003e-001  1.4966374e+000  1.1884882e-001 -1.1260142e+000 -2.3220650e-001  1.5019612e-001  1.1389668e-001  3.1056735e-001 -6.3904763e-001  2.8009523e-001  6.6109774e-002 -2.8861331e-001 -3.0818848e-001  5.5721696e-001 -4.7770264e-001 -6.7331888e-001 -1.0734256e+000 -4.8708670e-001 -1.1429151e-001 -7.9835036e-002 -1.3739694e+000 -4.8940591e-001 -6.2472952e-002 -3.4688951e-001 -2.1009147e-001 -1.5469343e-001  8.5163786e-002 -2.0508188e-001  5.7971552e-002  3.9120381e-001 -3.8996485e-001 -6.9474264e-001  1.0728876e-001  1.2234533e-001 -9.8217018e-001 -3.9181295e-001 -5.0457754e-001 -1.6896635e-002 -3.4210791e-001  1.5186861e-001 -9.9117524e-001 -4.0660640e-001 -3.4617077e-001 -8.1751947e-001 -5.8929325e-001 -9.9630938e-001 -4.3017290e-001 -2.2531111e-001 -5.6188261e-002  8.2770932e-002 -1.5028175e-001 -1.3732247e-001  5.3488143e-001  5.6777657e-002  7.1459887e-001  5.6197712e-002 -2.6772969e-001  2.4902168e-001 -4.5301333e-001  2.3495810e-001  4.3191180e-001  8.2567889e-001 -1.2405740e-001 -2.6153220e-001
 -2.8013690e-001  2.2287797e-001 -1.5169708e-001  8.5574243e-001 -6.6449046e-001 -6.5676639e-001 -1.3820649e+000 -8.9279010e-001 -1.2085610e+000  1.8425641e-001 -6.2740836e-001  3.6084480e-001 -8.3077520e-001  1.5136757e-001 -1.5717990e+000 -7.9170185e-001 -5.7179537e-001 -5.7572762e-002  6.7429272e-001 -1.1523250e-001  9.2213464e-001  4.5208322e-001 -6.4913664e-001  7.0445551e-001 -7.2453197e-001  6.2574621e-001 -2.7376412e-001 -1.0481272e-001 -8.1805425e-001 -1.0515151e+000  1.4141349e-001 -1.2408336e-001 -1.3489992e+000 -1.5231059e+000 -6.7125657e-002 -1.0628119e+000 -9.8012312e-001 -3.5632342e-001  3.4860580e-001 -3.3847583e-001  4.9222006e-001 -4.7060210e-001  8.1986025e-001 -1.4402515e+000  6.5068694e-001 -6.0361371e-002 -3.7404367e-001  3.0406892e-001  6.7660282e-001  3.9126977e-001 -1.7640698e-001 -4.7816499e-001  1.3471843e-001 -1.9990840e-001 -2.6618005e-001 -4.4744519e-002  3.5159640e-001  5.2515368e-002 -9.3852886e-002 -5.2537556e-001  2.7809647e-001  9.0806960e-002  8.5580733e-001 -5.4913414e-001 -2.6801536e-001 -1.1501617e+000
  3.1816042e-001  9.2635051e-001 -1.3851775e-001 -1.0024805e+000  9.7966086e-002  1.2207579e-001 -1.2113966e+000  3.8200315e-001  2.9201864e-001  6.6830310e-001  2.7334524e-001 -1.4104070e-001 -1.9560013e-001 -3.2513898e-001  4.6454941e-002  4.4008318e-001  2.7721819e-001  7.1307072e-001 -3.7019742e-002 -3.8580029e-001  5.3868510e-001  4.7146615e-001 -5.3758709e-001 -4.5484761e-001 -3.9327840e-001  5.7333906e-001 -5.6218519e-001 -9.7762657e-001 -6.9607160e-001  7.8013468e-001 -2.2490033e-001  8.6327276e-002  5.9895539e-002 -3.4125175e-001 -1.3454054e-001 -8.1420953e-001  4.9488728e-001 -7.2807174e-001 -1.0841291e+000 -5.1564141e-001  6.7648343e-001  5.5605924e-002  1.9979284e-001 -9.0500555e-001  4.5639976e-001  1.0213113e+000 -1.0176414e+000 -5.9903011e-001 -3.1940648e-001  5.8700523e-002  2.4912807e-001  1.9071272e-001  1.0149760e-002 -6.5777852e-002  1.5468988e-001 -5.2441305e-001  7.5494328e-001  7.3201681e-001  4.0090869e-001 -5.6579501e-001  6.5301826e-001  5.5738410e-001  3.3186868e-001 -1.0138665e+000 -1.1888945e-001 -5.9611229e-002
  9.3845236e-002 -2.1890609e-001  2.0572545e+000 -1.2137699e+000 -2.3495918e-001  6.4699402e-001 -1.2529064e+000 -6.0668624e-001 -8.2501614e-002  2.2142125e-001  1.4168595e+000  1.7106854e+000  5.6315884e-002  7.8297709e-001 -4.0547729e-001  1.8850093e-001  1.1517584e+000  1.7722182e+000  1.5940680e+000  9.1071156e-001  6.5152082e-001  6.1686274e-001  5.1082047e-001  5.9982214e-001  3.0941981e-001 -1.3065477e-001 -9.6579142e-001 -6.2855833e-001 -1.2185429e-001 -1.0071304e-001 -4.1464862e-001  7.9971200e-002 -5.9470012e-001  2.8268883e-001  3.9736293e-001 -6.3685767e-001  7.5214161e-002 -1.7934177e-001  7.4459449e-002 -3.3787808e-001  4.3112930e-001 -1.2135854e-001  7.4006096e-001 -1.0625948e+000 -3.3546449e-003 -1.0136624e-001  5.4312466e-001  7.1962734e-001  5.9276894e-001  1.0607285e-001  2.4304568e-001 -1.3071374e-001  7.6383749e-002 -1.1341618e-002  8.2860118e-001  4.5740072e-001 -8.5939280e-002 -7.9588661e-002  1.6467468e-001 -8.5531629e-001  7.5403064e-001  5.4860853e-002 -7.5566331e-001 -1.3197777e+000 -2.2108586e-001 -1.6642143e+000
  2.7264849e-001  5.5335825e-001  7.1820472e-001 -1.1355375e+000  4.7366253e-001  1.0582134e+000 -8.1624511e-001  1.7426910e-001 -1.1414865e-001  2.5939627e-001  5.6489872e-002  7.4002077e-001  1.2899639e-001  2.6668243e-001  9.4487668e-002 -1.2586559e-001  5.6025716e-002  3.0612888e-001 -2.1640910e-001  8.1352152e-002  4.2717233e-001  8.1894501e-001  3.2664118e-001  1.0310487e+000  3.0465778e-001  2.0805718e-001 -2.6537900e-002  8.7690553e-002 -4.5419024e-001  5.5323098e-001  2.5167773e-001 -2.1373832e-002 -6.1138479e-002  1.2658391e+000  1.7472582e-001 -1.3154996e-001  4.9422563e-001 -2.2176290e-001  3.2465210e-001  2.2309977e-002  6.3944031e-001  4.2035563e-001  1.1206189e+000 -1.0738966e-001  4.2362097e-001  5.7010553e-001  1.2036107e-001 -2.6837233e-001  1.0258052e-002  6.4832009e-001  6.6997763e-001  5.8765149e-001  6.4828206e-002  6.4873074e-001  1.7163013e-001  8.9145201e-002 -2.1827219e-001  5.7518608e-001  2.0460599e-001 -4.7398695e-001  1.1305957e+000  4.8495467e-001  4.9081960e-001  8.7177862e-002  9.7025517e-001  4.9109686e-001
  1.4226256e+000 -9.5317424e-002  1.6051230e+000 -4.3178248e-001  2.3475221e-001 -1.2172855e-002  3.0145082e-001 -3.9748870e-002  8.2665705e-002  1.8927466e-001 -3.1464556e-001  5.8206481e-001  4.0551142e-001  1.2161129e-002  1.2638498e-001  3.6020519e-001 -3.3088820e-001 -3.8490043e-002 -3.2084581e-002  3.2721643e-001  3.2208791e-001  2.4172354e-001  1.4297386e-001 -5.0333560e-001 -8.9506879e-002 -1.1739459e+000  9.9834096e-001  1.4890389e+000  8.4523589e-001  5.4551970e-001  1.1641141e+000  3.4340091e-001  3.4528612e-001 -6.4006179e-001  3.2008094e-001  1.7250444e-001  2.7151323e-001  2.8241335e-001  9.9914242e-001  6.9716633e-001 -7.6365004e-001 -1.4194715e-001 -4.5101321e-001 -5.9441794e-001 -2.6054590e-003 -5.0984939e-002  4.2383129e-001 -9.0845959e-002 -4.9367957e-001 -6.0034722e-001  1.7327135e-001 -3.8833879e-002  2.8446815e-002  6.4176746e-001  2.2552579e-001 -1.0440710e-001 -1.3107144e-002  5.3663513e-001  2.6579440e-001  1.3583220e-001  8.3619315e-002  3.6274359e-001 -1.0042782e+000 -4.7680565e-001 -3.6874557e-001 -5.7878812e-001
 -8.9036279e-001 -2.6459109e-001  3.5716085e-001 -1.6002703e+000  6.0865689e-004 -8.3007623e-001 -1.0393084e+000  3.3524898e-001 -4.0331406e-001 -1.4759217e-001  3.3683444e-001  9.5592065e-001 -3.1651981e-001 -2.0862087e-001  5.9490505e-002 -1.7482255e-001  1.1809024e+000  6.2427792e-001  4.2119935e-001  2.0142131e-001  6.9370173e-001  5.4320533e-001 -8.0980929e-001  1.0977134e+000 -1.6629129e-002  5.3093282e-001 -2.8158112e-001  4.8670412e-001  1.6059258e-001  7.1387658e-001 -6.5872818e-002  1.1836673e-001 -1.7799494e-002  5.1065029e-002  8.9343220e-002 -9.4566970e-001  4.7799802e-001  1.3755213e-001  1.0715877e+000 -3.4659746e-001  4.1740944e-001 -3.7418906e-001  3.1514989e-001 -1.2550125e+000  1.6671290e-001  3.2924480e-001  1.3780862e-001 -9.9774257e-001  3.6511879e-001 -2.0610030e-001  2.6371861e-001  3.6885612e-001 -1.5526974e-001  4.4413449e-001  4.2650228e-001  6.9043507e-001 -6.3212086e-001  9.7176831e-001  5.8730702e-001 -1.1475905e+000 -5.1603381e-001  5.9196028e-001 -6.1830680e-001  1.9975949e-001 -6.5635254e-001 -2.9183729e-001
  1.1676591e-001  6.9720301e-001  1.9726271e+000 -1.1341174e-001  9.7080881e-001 -8.5011905e-001 -3.5495271e-001  4.7856124e-002  3.7541694e-001  3.8161295e-001  8.9842927e-001  1.0223704e+000  2.0592396e-001  5.9877975e-001  5.4271946e-001  8.1533243e-001  5.4914876e-001  8.8089921e-001  5.1048842e-001  8.2486389e-001  5.6419069e-001  6.5969590e-001  6.6440444e-001  4.9745666e-001  7.3630278e-001 -2.8714981e-002  8.9358599e-001  9.4348451e-001  5.4385228e-001  3.6334122e-001  3.4755685e-001 -4.6041857e-002  4.2361311e-001 -1.2674020e-001 -2.1718172e-003 -4.4065694e-001 -3.4330776e-001  2.4079355e-001  9.0520558e-001  5.9774228e-001  1.5909612e-001  3.2995574e-001  4.1147102e-001 -6.0776128e-001 -7.5270933e-002  9.3753997e-001  6.4120615e-001  1.0628798e+000 -7.4579264e-002  4.1335466e-001 -2.0072545e-001 -3.5681101e-001  3.2459457e-001  6.2717763e-001 -3.7580324e-001  3.0897213e-002  6.0589335e-001  8.8260826e-001  1.1690590e-001 -1.8915855e-001 -3.0709075e-001  6.3243997e-001 -6.1024262e-001  3.4547584e-002  4.1299803e-001 -1.7055927e-001
 -4.9184356e-001  2.2802969e-002  7.8722984e-001 -4.7736418e-002  3.2265925e-001  6.1961714e-001 -7.7039111e-001  3.4952820e-001  1.6594387e-001 -8.9036836e-002  3.5074703e-001  9.5849868e-001 -1.7178531e-001  5.1580538e-001  2.3965280e-001  2.3599180e-001  2.0146659e-001  1.3502362e-001 -4.7725633e-002  6.6187612e-001  4.9647143e-001  1.2305140e-001 -1.4971847e-002  7.7046117e-002  3.8675701e-001  3.2756996e-001 -1.6692743e-001 -2.1193355e-001  2.7249641e-002  8.0113023e-001  4.0883533e-002  4.0655254e-002  1.0636572e-001  6.4794752e-001 -1.3623724e-001 -3.2027100e-001  3.3241345e-001  1.9680339e-001  6.3762869e-001 -1.2212831e-001  7.8998072e-003  3.3207524e-001 -4.8066429e-001  4.3230925e-001  5.1778916e-002  2.0727756e-001  4.3137789e-001  4.4799954e-001 -1.3079629e-001  3.7139988e-001  1.1646411e-001 -3.2046661e-001  3.5075686e-001  1.7598533e-001  1.1570932e+000 -1.0316612e-001 -2.6464153e-001 -1.0437860e-001 -1.2565454e-001 -5.6785059e-001  1.2801510e-001  2.9333116e-001  2.7639095e-002  2.3425561e-001  2.3142033e-001 -4.4722031e-002
  1.5758436e-001 -5.6958541e-001  1.3459753e-001 -1.5168230e+000  5.9176523e-001  8.3638621e-001 -3.4876687e-001 -9.9139014e-002  4.1864879e-002 -2.0285294e-001  2.9742626e-001 -1.8847680e-001 -8.0019920e-002 -1.1310463e-001 -3.9998669e-001 -1.3216192e-002  5.5607998e-001  4.3613292e-001  2.7417503e-002  2.9096631e-001 -2.1397737e-001  2.9973444e-001  6.0633926e-001 -1.5431389e-001 -6.4871322e-004 -1.1033798e-001 -5.1758863e-001 -9.0888802e-001 -6.8563294e-001  8.8419679e-001  3.7360703e-001  1.5378013e-001  6.0610294e-001  1.1805479e+000  1.4761522e-001 -5.2479085e-001  1.3167849e+000 -3.2526727e-001 -1.2317575e-001 -1.8002528e-003 -1.5219058e-001 -2.2298150e-001 -8.7971622e-001  4.1894642e-001  9.8055504e-002  3.3997170e-001  4.4357436e-001  3.3681424e-002  2.1589028e-001  2.1676898e-001  1.4022897e-001 -4.0626820e-002 -2.2219688e-001  5.5544608e-002 -4.6614208e-001  1.1360694e+000 -8.7097462e-002 -1.0862033e-001  3.2717120e-001 -2.6057788e-002 -7.8395666e-002  6.7153784e-001 -1.1933386e+000 -3.8691873e-001 -4.6213018e-001 -6.6913908e-002
 -2.3169903e-001 -2.0604724e-001  8.4428967e-001 -9.0464513e-001 -2.0468416e-001  7.2641393e-001 -9.7693550e-002  1.8046764e-001 -8.5869076e-002  2.4965534e-001  1.1948824e+000  2.8292286e-001 -5.2598081e-002 -1.6860037e-002  7.9443682e-001  3.1667085e-001  2.6724775e-001  6.6801342e-001  6.6883953e-001 -4.0426082e-001  6.5996515e-001  1.0578936e+000  1.0348145e-001  4.9237454e-001  3.5210205e-002  7.3218229e-001 -5.8340125e-002  5.1922167e-001  7.5666673e-001  1.8307992e+000  5.2793055e-001  2.2472369e-001  1.8023689e+000  1.8715815e+000  1.2335470e-001 -2.8977696e-001  1.2809202e+000  1.5845565e-001  2.8020213e-001 -1.7166218e-001  4.3438730e-001 -3.9482493e-001  1.5095967e-001 -5.8671211e-001  3.9532756e-001  2.9852430e-001 -1.8774751e-001  9.2051642e-002  5.4179976e-002 -4.9976568e-001  1.9842674e-001  7.5698698e-001 -2.7400957e-001  8.3844480e-002 -7.4615374e-001  9.4109830e-001 -4.1688084e-001 -3.1683046e-002  3.3226783e-001 -2.2257441e-001  5.5753114e-001 -3.2812150e-001 -5.6422913e-001 -1.7580193e-002 -8.9719539e-001  1.8012681e-001
  5.3344067e-001  4.7549664e-001 -3.1513785e-001 -1.5541556e+000  3.2966375e-001  1.0897308e-001  5.3299017e-001  1.1808622e-001  3.5199179e-001 -2.0677674e-001  4.9643414e-001  3.7182503e-002 -6.3554638e-002 -2.1860200e-001  1.9528968e-001  8.9570500e-002  5.0570725e-002  7.6124495e-003  1.9194713e-001 -5.4906059e-001 -2.2882730e-001  9.0999135e-002  8.4038038e-002 -1.9094775e-001  2.5035700e-002 -1.4369602e-001  8.4055906e-001  1.5310390e+000  1.0753387e+000  5.5212191e-002 -1.1705920e-001 -3.7808258e-001 -5.7796673e-001  5.9316874e-001 -3.5143675e-001  4.0096993e-001  5.5329907e-001  3.8484938e-002  8.0852685e-001  2.8225602e-001  5.6579655e-002 -4.7684609e-001 -1.3046581e-001 -8.5002348e-002 -3.0194564e-001  4.1468428e-001  2.4574519e-001 -2.2903558e-001  4.5795579e-001  4.7097894e-001  1.7300336e-002  1.6163071e-001 -2.5482994e-001  1.3783850e-001 -1.1696374e+000  5.3209687e-001 -2.6672904e-001  3.1129187e-001  5.0963165e-001  1.6979941e-001 -3.5737319e-001 -6.1443879e-001 -4.2422748e-001  3.5014935e-001  8.1094899e-002  3.2412905e-001
  3.9145556e-001  2.9638533e-001  3.4162196e-001 -7.5691194e-001  1.4106950e-001 -8.1564143e-001 -3.5029644e-001 -2.0382137e-002 -5.3057613e-001 -1.8490374e-001  2.2698764e-001  1.4144371e-001 -5.6313581e-001 -6.0650190e-001 -1.6187455e-001 -2.1345355e-001 -8.4771552e-002 -1.6242010e-001 -3.8201953e-001 -3.7464975e-001 -2.3463567e-001  1.7531967e-001 -5.2543631e-001  3.3245380e-001 -2.4721847e-001  4.5605942e-001 -2.2320494e-001 -4.0574432e-001  2.5713805e-002 -5.9766276e-001 -6.4118405e-001 -1.5487439e-001 -3.4926430e-003  1.5849493e-001 -4.2927385e-001 -8.3194966e-001 -2.5230520e-001  1.8483498e-001 -1.2779989e-001 -7.4862675e-001  3.1270463e-001 -2.9716412e-001  2.2248298e-001  6.2296851e-002 -2.0917932e-001 -8.7176110e-003  3.6061278e-001  5.2917744e-002 -1.4562024e-001  4.9485930e-001 -7.2563796e-003  2.9756867e-001 -3.5964599e-002 -3.1355547e-001  8.8174106e-001  4.4215831e-001 -3.6323306e-001 -4.0653303e-001  6.0036828e-001 -5.4668755e-001 -2.2445797e-001 -3.7614039e-001  6.7882899e-003 -4.7306995e-001 -1.1746692e-001 -5.8226455e-001
  8.5751885e-001  3.7037224e-001  1.2822266e-002 -1.5190920e+000  3.4721695e-001  4.6806829e-001 -1.8811527e-001  6.3892986e-001  2.4217295e-001  5.9676232e-001  8.7213859e-001  6.3679911e-001 -3.2339270e-001  1.4522086e-001  7.0792324e-001 -3.7505091e-001  2.8263145e-001  4.5663616e-001  3.3519782e-001  2.2913423e-001  6.5099779e-001  5.0685560e-001  3.1337283e-001 -1.0238496e+000  2.8918339e-001  4.0312999e-001  2.9123323e-001  2.6685340e-001 -6.8272173e-002  3.5695002e-001  4.8978014e-001  8.7417322e-001 -4.8029973e-002  9.9897842e-001  7.7114220e-001  1.7850161e-001  8.2279022e-002  2.6177632e-001 -3.0479538e-001 -8.5247029e-002 -2.1309795e-001  2.7005237e-001 -4.8505668e-001 -5.3688254e-001  2.7034972e-001  1.4797448e-001  9.3151666e-001  2.9714113e-001  7.6439535e-001  1.1697819e+000 -7.0645263e-002  2.4109733e-001  4.8260338e-001  1.4926525e+000  8.0335969e-001  1.5503806e+000  3.7746099e-001  1.0257069e+000  8.8846816e-001 -3.3909540e-001  5.7990991e-001  4.1971571e-001 -8.3439602e-001  8.5667665e-001 -1.1703642e-001 -7.3279931e-002
  1.9311122e-001  4.3983629e-001  2.8467458e-001 -5.3136657e-001  7.4095797e-002  4.9527815e-002 -7.5639444e-001 -1.5469087e-001  6.0362063e-001  6.7320077e-002  4.4694433e-001 -6.9403376e-001 -1.1573377e-001 -1.3088222e-002 -1.1285988e-002  8.3565430e-002  2.7236474e-001  8.0830645e-001  3.5895613e-001  2.1550614e-001  5.7056067e-001  3.7579391e-001  9.7524103e-001  9.2250298e-001  8.4225939e-001  1.3023439e-001 -2.1415861e-001 -1.7950225e-001  6.1698376e-002 -1.5663232e-001 -4.8004298e-001  1.7061933e-001  1.7364090e-001  9.3163191e-001  2.2647217e-001 -1.7634557e-001  3.8492775e-001 -1.1543117e-001 -4.9363604e-001 -3.8600447e-001 -5.3907429e-001  7.4278176e-001  5.3301226e-001  3.5289972e-001 -1.5641660e-001 -1.6546972e-001  4.7847887e-001 -3.6882006e-001  1.1881019e+000  7.9125429e-001  1.9327240e-001 -6.0456042e-002  4.2243209e-001  4.5909301e-001  2.4197684e-001  5.3491087e-001 -2.0389038e-002 -3.2599250e-001  5.2547452e-001 -3.0366625e-001  4.5558807e-001  6.2189977e-002 -1.1359171e+000  9.8584723e-001 -1.7967829e-001 -3.9532999e-001
 -1.9210211e+000  2.6427642e-001 -4.7240456e-001 -7.0732786e-001  1.7181105e-001 -5.4285499e-001 -3.6136769e-001  7.0150632e-001  5.7773661e-002  2.4808645e-001  2.7492209e-001  1.2819949e-001  1.3949994e-001 -2.0592622e-001 -1.2924923e-001 -2.0852290e-001  3.7835816e-001  5.5831068e-001  1.9754138e-001 -9.1896139e-002  6.5727117e-002  1.4005089e-001 -8.3203216e-002  7.2033605e-001  1.9460326e-001  2.0997441e-001 -2.3734665e-001 -7.5260250e-001 -1.0346350e+000 -2.5035224e-001 -2.9303767e-001 -5.3675584e-001  1.3416517e-001 -7.5732294e-001 -2.1744410e-001 -1.9974990e-001 -1.1839346e+000 -7.0252799e-001 -5.1862780e-001 -6.6253931e-001  1.5195435e-001  2.8407764e-001  7.7181037e-001 -6.3843977e-001  3.8380663e-001 -3.6417409e-001  5.2077751e-002 -8.7057791e-001 -1.7507147e-002  1.3442067e-002 -1.3214019e-001 -8.2550074e-001 -4.8419230e-001  2.9110953e-001  5.8279479e-001 -1.1243181e-001 -2.9033007e-001  6.7178013e-001  3.9871696e-001 -5.6918745e-001 -1.3867785e+000 -1.2828404e-001 -3.1003781e-001 -3.4003619e-001  8.5571335e-001  5.5764474e-002
 -1.2198987e-001 -5.6608916e-001 -1.1931416e+000 -1.8002546e-001 -3.6521454e-001 -1.0854811e+000  6.6819410e-002 -4.6832773e-002 -3.9819337e-002 -5.1261778e-001  9.3163033e-001  6.7144721e-001 -2.6116649e-001 -2.2851410e-001  5.3508720e-001  1.7846710e-001 -2.3272139e-001  6.2838873e-001 -6.2943365e-001 -3.0944070e-001 -7.1130147e-001 -1.8267738e-001  6.4557862e-001 -2.8743894e-001  9.0467111e-002  1.0384274e-001 -8.5226741e-002 -1.0392427e-001 -3.1219518e-001  1.9203457e-001 -4.8920969e-001 -3.4086259e-001  4.0184253e-001 -2.4309085e-001  7.6224942e-004 -1.2345436e-001  5.8795975e-001 -6.4234256e-001 -2.4903240e-001 -5.0454545e-001  6.9219615e-002  2.2192256e-001 -1.8836317e-001  6.2192999e-001 -4.4513082e-001  7.5294621e-001  8.3310735e-001  6.5186677e-001 -1.4298993e-002 -9.4469863e-001  1.3764637e-001  2.7448852e-001 -1.0254218e-001 -5.3930277e-001 -1.5177053e-001  3.8294898e-002 -6.7974267e-001 -3.3344398e-001  5.7882125e-001 -2.4309066e-001 -1.9506791e-001 -1.1330699e+000  6.9692436e-001 -4.6057696e-001  7.4527654e-002 -1.6565036e-001
  1.3121038e+000  7.5426493e-001 -9.7693109e-001 -3.8505215e-001  8.6322733e-001  3.9765237e-001  1.7416742e+000  1.2058019e+000  3.0959844e-001  2.5098673e-001  9.3473506e-001 -8.0611575e-001  4.9225033e-001 -2.5005478e-001  1.2888343e+000  1.3871390e+000  5.6905246e-002  6.8157898e-001  1.4961675e-001  8.9833764e-003 -1.8147375e-004 -5.7595238e-001 -6.0579673e-001 -5.3887555e-001 -4.5238814e-001 -5.8954322e-001  9.9223640e-001  3.7596464e-001  1.6471832e+000  3.4144427e-001 -4.6721852e-001  2.5124982e-001  4.7352206e-001 -3.3118973e-001 -3.7679108e-001 -1.6109883e-001  2.3024020e-001  1.3605591e+000  1.7332331e+000  1.3071558e+000 -8.4043949e-001 -2.7709836e-001 -5.9395960e-001  9.8126733e-001 -6.3542143e-001 -1.3482843e+000  4.9421929e-001 -4.7629120e-002  2.2817318e-001 -1.2100078e+000  5.2076807e-001  4.3928127e-001  3.7367180e-002 -1.2269217e-001  1.0545234e-001  1.7778992e-001  2.9488072e-002  5.5595983e-001  7.9455932e-001  1.5563752e+000  9.8372285e-001  9.5893634e-001  3.3567045e-001 -1.2815716e+000  9.7237620e-001 -2.0538776e-001
  2.8009249e-001 -3.7970672e-001 -1.5202943e-001  4.3487363e-002  3.1982185e-001  2.0768480e+000 -2.0813549e-002  9.5681174e-001 -5.2672619e-001  4.0240359e-001  1.4244546e+000  4.4013269e-001  1.5986594e-001  3.8459200e-001  5.7934604e-001  4.8467182e-001 -5.1078824e-001  9.1822470e-001  9.2168080e-001  1.6423248e-001 -3.7519453e-001  5.5246776e-002  2.5972511e-001 -6.3393939e-001 -8.3571189e-002  4.0484949e-001 -2.5298276e-002  2.1233308e-001  4.5501681e-001  2.5215690e-001 -5.0977522e-001  1.6456554e-001  8.8264058e-001  1.2000663e-001  8.2374072e-002 -3.1381369e-001 -4.5182601e-001  7.4834028e-001  4.9656358e-001 -1.8150779e-001  3.7454006e-001  3.1041075e-001 -7.8091120e-001  7.2883396e-001 -5.8999519e-001  5.6733199e-001  1.7089680e-001  6.6992764e-001  1.5986056e-001 -1.0594571e-001  6.6754985e-001  1.8414007e-001  5.4391112e-001  6.1139578e-001 -6.6960562e-001  4.5499275e-001  1.0197151e-001  2.3442045e-001  4.3314021e-001  1.4604154e-001  1.7126826e+000  3.9088068e-001 -6.9677005e-001 -6.3397409e-001  3.9511525e-001  7.3938076e-001
 -3.1186205e-002 -4.0717998e-001 -1.3149359e+000  2.8378047e-001 -2.5378426e-001  6.3413357e-002 -1.6857448e-002  3.6236601e-001 -7.7796059e-003 -1.4233965e-001  3.8713926e-001 -5.5185422e-001  2.8558289e-001  3.5646749e-001  9.3053879e-003 -3.0469383e-001 -2.0503060e-001  8.5876908e-001  4.0260766e-002  2.0109043e-001 -5.6227821e-001 -4.1364426e-001 -8.0629673e-001  2.1049508e-001 -1.6079632e-001 -4.4886640e-001 -9.4937466e-001 -8.7350139e-001 -4.0106480e-001 -5.7421503e-001  2.7113157e-002  2.6661470e-001 -3.8319351e-001 -3.4316866e-001  4.0509304e-001  1.9645264e-001 -1.3570209e-001 -2.9041067e-001 -2.0766289e-001 -7.5983292e-001 -2.2344649e-001 -3.9300801e-001  2.3714734e-001 -2.3809435e-001 -4.2080099e-001  1.9265982e-002 -2.7008981e-002  7.0809104e-001 -1.0810322e-001  2.2086297e-001  2.4873942e-002 -7.9139393e-001  1.7957788e-001 -5.2463809e-001 -8.5662440e-001  7.2703544e-001 -9.2553874e-002 -3.1511403e-001  3.4744450e-001  1.2440309e-001 -1.6860406e-001 -3.5475030e-001 -7.9628292e-001  4.4880240e-001 -1.5005351e-001  1.7844473e-001
 -7.9761431e-002 -5.5374611e-001 -9.2371373e-001  5.9150584e-002  1.7745200e-002  2.5771487e-001  9.2473066e-002  9.9716494e-002 -1.9353669e-001 -7.1744476e-002  4.9780659e-001  8.7863739e-001 -9.9942698e-003  6.5535367e-001 -1.1225383e-001  1.3974020e-001 -6.1477201e-001  6.0571618e-001  1.3405826e-001 -1.1290473e-001 -4.7986360e-001 -5.4622573e-001  1.6457437e-001  8.5617243e-001 -1.1324416e-001 -2.5734941e-002 -4.1055019e-001 -5.7347992e-001 -3.1367344e-001  1.4367149e-001 -1.9165228e-001 -3.2785622e-001  4.8811429e-001  3.4816348e-001  2.8149754e-001  3.3769953e-004 -1.0518512e-001 -3.1383766e-001 -1.6055036e+000 -1.2292903e+000 -5.4967963e-001 -2.0416083e-001  3.8819217e-001  5.4223330e-001 -7.8862233e-001  1.8154630e-001 -2.6249530e-001  5.6631974e-001 -1.4915735e-001 -4.8518034e-001  2.1987425e-001 -2.2735833e-001  1.8889043e-001  1.6428475e-001 -8.3549465e-002  2.3899195e-001  1.9602712e-001  6.3510567e-001 -1.4113107e-001 -1.1971964e-001 -2.8666045e-001  2.4108538e-001  2.9969721e-002 -8.1308454e-001 -5.2029149e-001  6.8919232e-001
 -1.2372623e+000 -5.2111263e-001 -3.5452873e-001  2.8380042e-001 -4.7262324e-001 -5.3686364e-001 -1.6080626e-001  6.6289794e-002 -5.3546800e-001 -4.4741995e-001 -4.6112890e-001  9.3102412e-001 -3.7727415e-001  1.5924947e-001 -8.1431962e-001 -7.0114040e-001 -8.4571523e-002  6.8232677e-001  3.1790611e-001 -5.9944830e-001 -8.5540718e-001 -1.6712264e-001 -1.8957070e-001  1.2455442e-001 -1.8722128e-001 -3.4908432e-001 -1.4557565e+000 -1.2876178e+000 -8.5436945e-001 -7.7904475e-001 -1.1020669e+000 -1.2156546e+000 -4.3904206e-001 -1.0626674e+000 -5.2923751e-001 -6.7219200e-001 -8.4657349e-001 -9.6142184e-001 -1.2147875e+000 -1.4105866e+000 -6.3656143e-001  1.3224814e-001 -3.2281754e-001 -7.2705770e-001 -4.6111953e-001  3.3969298e-001 -5.5129461e-001  2.1496996e-001  7.0779929e-002 -3.2270743e-001 -4.8998081e-001 -5.8092917e-001 -1.7832883e-001 -7.2222402e-002  8.7036826e-001 -9.6672076e-001 -4.0577324e-001 -4.6456653e-001 -4.3906710e-001  2.1815097e-001 -8.2130594e-001  8.4687100e-003 -1.8471445e+000  1.4496087e-001 -8.0235217e-001  9.2350846e-001
  1.2779852e+000  3.0156668e-002 -1.7852648e-001 -3.2420626e-001  3.9978471e-001 -1.0913708e-001  2.3026654e-002  9.5861896e-002 -3.2250838e-001  1.8032281e-001  2.1232579e-001  1.0144878e+000 -2.2752791e-001 -2.7295695e-001  5.4908525e-002  1.0905588e-001 -1.6013072e-001  3.3556494e-002  3.2094863e-001 -1.3065531e-001 -3.2002571e-001  3.1499745e-001  4.5111038e-001  4.3040750e-001  1.1147620e-001 -6.2659806e-003 -8.5075799e-001 -5.1090841e-001 -5.5748969e-001  6.2703809e-002  3.0511493e-001 -6.7928508e-001  6.0353579e-001  2.9823947e-001 -5.6432043e-002  1.0711685e-001 -2.2265585e-001 -9.4638248e-002 -6.7454764e-001 -7.8942677e-001  1.5561630e-001  4.2665665e-001 -6.3662550e-001 -5.8967530e-001 -5.9786082e-001  9.7474327e-001 -3.1949737e-002  1.5110898e-002 -1.0436407e-001  3.4146029e-001  5.1964695e-002  1.0478973e-001  1.5148789e-001 -3.4599051e-001 -1.0163057e+000 -5.4302313e-001  5.4753133e-002  2.8652978e-001 -1.3402001e-001  3.5850969e-001 -2.8279450e-002  7.2471742e-001 -1.0895286e+000 -9.9261439e-001  6.2526698e-002  7.2606031e-001
 -1.2989155e-001  1.4592357e-001 -4.7417607e-001 -7.7058592e-001 -2.3547868e-001 -9.0725927e-001  1.7930565e-001  1.4387721e-001 -4.7814982e-002 -3.4050358e-001 -3.9631128e-001 -7.9398502e-001 -2.3713960e-001 -6.9940477e-001  3.7431346e-001  3.8789433e-001  1.8456126e-002  3.4224696e-001 -1.8080369e-002 -2.6026113e-001 -1.1068873e+000 -4.7797538e-001  1.3487791e-001 -8.3937033e-002  8.3883802e-002 -1.4032440e-001  1.0561515e-001 -7.7393844e-001 -6.2776881e-001  3.4834578e-001 -2.7328257e-001 -3.5830324e-001 -2.2786002e-002  3.0954774e-002 -2.0058032e-001 -2.9165171e-001  1.6581073e-001 -2.4416191e-001 -9.1009447e-002 -3.8105626e-001 -8.0215642e-001  7.6508817e-003 -2.8474965e-001  6.3613576e-001 -5.2081547e-002  4.8843621e-001 -4.5335287e-001 -2.6716081e-001  5.7842761e-002 -4.5350257e-001  3.0653182e-001  4.9985183e-001 -1.1881615e-001 -2.5145760e-001 -4.3570927e-001 -3.7344128e-001 -6.8848975e-001  4.0750732e-001 -9.7416941e-002  6.5028105e-001 -5.8977850e-001  5.9482008e-001 -9.5985863e-001  3.8395625e-001 -5.6662546e-001  2.4885542e-001
  3.8974341e-001 -2.5883124e-001 -6.4503109e-001 -5.7907837e-001 -6.0401788e-001 -6.2817012e-001  8.3706712e-002 -3.1765684e-001 -4.3597142e-001 -2.0998861e-001 -5.3153024e-001  8.3332390e-001 -5.0680407e-001 -5.7858406e-002 -3.8990234e-002  1.7619557e-001 -1.9047036e-001  1.5753456e-001  2.1820758e-001  1.1844995e-001 -8.2050383e-001 -2.6519128e-001 -1.8793836e-001 -4.4606938e-001 -9.2814662e-002 -1.0018833e-001 -8.2681856e-002  1.8312906e-001 -5.4817194e-001  7.5467888e-001  8.9810430e-002 -6.9308053e-002  5.0496602e-002 -2.3120162e-001  2.7265929e-001  3.3168935e-001  1.0562104e-001 -7.0123500e-001 -2.3160922e-001 -3.7820102e-001 -2.1930735e-001 -6.1246335e-002 -4.9316718e-001 -1.2724894e-001 -6.4017488e-001  1.2404029e-001 -2.8763772e-001 -7.3409802e-002 -2.8994188e-001 -8.9331400e-002  2.1436784e-001  4.9016453e-001 -1.1096835e-001  6.1794688e-001  8.6978265e-001 -4.0379916e-001 -2.5549647e-001  5.5943027e-001 -1.9426071e-001  2.3911646e-001 -1.2241959e+000 -3.5178027e-001 -7.5557090e-001 -6.4501775e-001  7.4120441e-001  7.8680069e-001
 -7.0540637e-002 -2.9969478e-002 -2.0591837e-001  9.8717417e-001 -1.3438852e-002 -1.8276070e-001  6.3358367e-001  3.2660473e-001 -4.0938343e-001 -7.5057955e-001 -3.2597624e-001 -3.8619945e-001 -1.0400897e-001 -3.9519777e-002  2.7971742e-002  8.4968789e-002  1.7877535e-001 -4.8414310e-001  1.9345463e-001 -2.2468889e-001 -7.8137831e-001 -2.3946345e-001  2.3851575e-001  2.1562632e-001 -4.9665204e-002  3.6438952e-001 -4.0135563e-001  1.3277753e-001  7.3371999e-002  1.7617421e-002  3.2756020e-001  1.5424217e-001  5.3839142e-001  2.2943257e-001 -3.7889058e-002  1.2787320e-001  9.8771356e-001  4.5010221e-001 -2.8826818e-002 -4.5936819e-001  5.7329566e-001 -5.4922806e-001  7.0673486e-001  5.4536107e-001 -4.4841632e-001 -2.9822837e-002 -1.1755220e-001  9.9633798e-002 -8.2313925e-001 -5.8467454e-001 -2.2687502e-003  2.5143781e-001 -3.8304004e-001 -3.1851649e-001 -8.2118879e-001 -3.9201457e-001 -4.0178815e-001 -4.2282089e-001  3.8815792e-001  1.1884245e+000 -1.4437699e+000 -1.0754640e-001  1.0081793e+000 -3.4504077e-001  1.9746771e-001  6.5311767e-001
  9.7286634e-001 -1.0918822e-001  1.1925869e+000 -7.4565551e-001 -7.5869111e-002 -5.8948932e-003 -3.7120933e-001 -2.6155638e-001  2.1555450e-001  4.0181279e-001 -2.4672169e-001 -2.5158484e-001  9.3116296e-002  3.5158287e-001 -5.0562588e-001 -4.8839410e-001 -2.6247857e-001 -4.2382340e-001  1.1473042e-001 -7.5710506e-002  1.2320419e-001  2.7906368e-001 -5.3697902e-001  5.6813189e-001 -1.7251077e-002  3.0309932e-002 -4.2096184e-001 -6.6624766e-001 -3.9111579e-003  1.6664799e-001  1.0471670e-001  2.0726964e-001 -5.3547963e-001 -3.5334164e-002  4.7903699e-002  3.1182971e-002  6.2153014e-001 -3.6283906e-001 -8.1009399e-001 -6.8527958e-001  5.9737183e-001 -1.8944740e-001  7.5880199e-001 -5.9120923e-001 -1.4015731e-001 -5.5312330e-001 -5.9574398e-001 -1.9397908e-001 -6.0655626e-001 -8.0621530e-001 -5.0146647e-001 -4.7629017e-001 -7.6129586e-001  4.1034408e-001 -7.6363339e-001 -2.5059382e-001  3.7295326e-001  3.7218280e-001 -9.2199373e-002 -1.9598275e-001 -8.4782341e-001 -3.4080354e-001 -4.5826629e-001  1.0916518e-001 -9.2895903e-001  6.6252052e-002
  3.5773190e-001  2.5594803e-001  1.6695161e+000 -7.6905433e-001  1.8376401e-001  6.4065189e-001  3.7385030e-001 -1.1852314e-002 -1.2629920e-001 -5.0407540e-001  4.5061833e-001  3.3321501e-001 -2.3061567e-001 -7.0234677e-002  7.6052372e-001 -4.7271485e-001 -4.0342389e-002 -3.5151651e-001 -3.2126606e-001 -4.3527524e-001 -9.2933531e-001  5.8019276e-001  5.2844239e-001  2.0695185e+000  7.2689597e-001  9.1665579e-001 -3.9108990e-001 -1.0917917e+000 -4.8033687e-001  4.9326899e-001  9.2891060e-001  8.5372604e-001  4.2037815e-001  1.7280264e+000  1.5123384e+000  5.3157290e-001  2.4598746e-001 -9.3753495e-002  1.6392975e-001 -7.9758045e-001  8.9423931e-001 -3.2792615e-001  2.4033467e+000 -8.7620192e-001  2.0784592e-001  1.6814875e-001 -5.6269552e-001 -3.1005074e-001 -5.1694603e-001  8.7661212e-002 -2.0226798e-001  4.6420546e-001  1.0364471e-001  3.5763463e-001  4.2641593e-001  7.7324996e-001 -6.5801510e-001  3.3047757e-001 -4.0599955e-001  1.1474567e-002  3.0903998e-001 -3.4092334e-001  1.0980507e+000 -6.3381225e-002 -6.5818722e-003  7.1560790e-001
  5.0773161e-001  8.1767475e-002  5.2995582e-001 -1.1306135e-002  6.6057631e-002  3.2827158e-001  1.0989537e+000  5.0064182e-001  9.1252602e-001  3.4961427e-001 -2.5915980e-001 -1.0363355e+000  4.8047441e-001 -1.6492988e-001  2.2810704e-001  4.2204650e-001 -5.7538586e-001 -5.2025515e-001 -1.3915525e-001 -3.9466704e-001 -5.7753640e-001 -7.3300193e-001 -1.4908285e-001 -6.6646185e-001  2.4229780e-003 -4.6004868e-001 -1.4305089e-001 -1.7105843e-001  6.3664549e-001  3.0549149e-001 -5.1842904e-001 -6.2636593e-002  8.7834531e-002 -1.3603700e+000 -1.9156948e-003  6.3613833e-001  2.8434595e-002  9.7065118e-001 -5.0574724e-001 -1.0836430e-001 -9.7953966e-001  2.4347203e-002 -5.6783231e-001 -3.2518384e-002 -1.3422603e-001  2.4996666e-001 -5.3446982e-001 -2.4063416e-001  5.1579389e-001 -7.8790751e-001  2.8589913e-001  2.7725940e-001  4.0292727e-001  4.0980825e-001 -1.0283087e+000 -3.6125786e-001  5.2561792e-002  1.4509870e-001 -2.8921346e-001  7.9833736e-001 -1.3732889e-001 -4.3974444e-001 -9.5196853e-001 -5.4785039e-001 -6.3840472e-001  7.8160686e-001
 -9.8889120e-001 -9.2978637e-001 -8.5758048e-001  5.5437709e-001 -4.9609329e-001  5.3265470e-001  5.7270569e-002 -5.7635551e-001 -5.1428276e-001 -4.6203160e-001 -1.0025756e+000 -4.8995085e-001 -1.4176275e-001 -5.3030810e-002 -1.1615595e-001 -1.7947264e-001 -4.3374054e-001 -1.6782347e-001 -4.8110695e-001 -3.0543836e-001  6.9282105e-002 -2.9981064e-001 -6.5640671e-001 -1.6599972e+000 -3.5100740e-001 -8.3779976e-001 -1.8933419e-001 -6.8691166e-001 -4.0686898e-001 -4.9856182e-001 -4.4647770e-001 -4.9597031e-001 -1.4812221e-001 -8.5743696e-001 -4.9065666e-001  1.2815854e-001 -1.1974751e+000 -2.3590462e-001 -6.5454761e-001 -3.3844269e-001 -9.0441929e-001 -1.4977834e-001 -9.4523131e-001  1.4232789e-001 -1.0576529e-001 -6.2293645e-001 -7.7085575e-001 -9.3475031e-001 -4.9574847e-001 -9.6052850e-001 -3.3365515e-001 -7.6955807e-001  3.8934045e-001 -3.3314606e-001 -6.6983667e-001 -8.9202302e-001  5.1791327e-002 -4.3277854e-001 -1.0974796e+000  1.3407780e-001  3.2921880e-001  2.2721681e-002 -1.6918198e+000 -6.2037653e-001  2.8750135e-001  7.6010564e-001
  9.6283126e-001 -2.8809568e-002 -7.5974146e-001  1.0027722e+000 -1.9505388e-001  4.3251544e-001  8.2098910e-002  2.5673802e-001  1.2628610e-001 -1.8255801e-001 -6.6620325e-001 -7.1071245e-001 -3.6600956e-001 -3.1588402e-001  6.2269487e-001 -1.1753767e-002 -4.9799750e-001 -1.1108532e+000 -1.0041714e+000 -2.0927403e-001 -1.0032753e+000 -6.3691772e-001 -1.3714795e-001 -2.9960197e-002 -2.9327054e-001 -5.3867573e-001 -1.4115102e-001 -2.6217570e-001 -8.3108103e-002 -2.3104172e-001  1.5375548e-001  2.4079843e-001 -7.0147379e-001 -5.1251932e-001  1.5838043e-001  4.9776278e-001 -6.0245619e-001  2.4329402e-001 -4.0861069e-001  7.6265101e-002 -1.8408668e-001  2.9439222e-001  3.5673337e-001  5.7760362e-001  7.5918257e-002 -6.2460442e-001  7.6247053e-003 -3.4610539e-001 -2.3648372e-001  1.0895556e-001  1.3907236e-002  2.0354561e-001  6.0897843e-001 -3.6419920e-001 -1.5623981e+000 -4.7845716e-001  3.4745256e-001 -2.4201056e-001 -1.6475262e-001  3.0250801e-002  7.4967342e-001 -3.2930157e-002  5.0613970e-001 -1.3985323e-002  4.5329145e-001  9.0276463e-002
  4.0725742e-001 -3.9752472e-001  6.5816444e-001  9.7945224e-001 -3.1430699e-001 -5.3989967e-002 -6.8821664e-001 -3.5657533e-001  2.1852189e-002 -5.1960074e-001 -1.0345537e+000 -6.0710261e-001 -4.2248757e-001 -1.2906143e-001 -3.2496336e-001 -1.9384600e-001 -4.5825552e-001 -1.4674847e+000 -9.6209939e-001 -3.3989430e-001 -8.7589965e-001 -2.1437549e-001  5.6859126e-001 -3.1215475e-001  1.1188920e-002 -5.4022270e-001 -4.3708755e-001 -2.3719294e-001 -4.7672154e-001  2.4797067e-001 -6.5316945e-001 -5.0975319e-001  1.6741600e-001 -7.6787915e-001 -1.7976286e-001 -2.0870811e-001  9.3072987e-003 -3.2777499e-001 -8.0066468e-001 -4.5884222e-002 -3.7342376e-002  4.8291613e-001  1.5044372e-001  1.2554485e+000  3.4028330e-001 -9.0854900e-002 -7.7481229e-001 -8.1096339e-001 -1.0304807e-001  5.2916485e-001  3.7833045e-001  1.4922550e-001  2.4989746e-002 -3.1746906e-001 -6.2002677e-001 -8.6961827e-001 -4.6467771e-001 -3.7023612e-001 -6.3555630e-001 -1.5152755e-001 -2.2084829e-001 -1.7935210e-001 -9.2006347e-001 -3.7246863e-001 -1.2059071e-001 -9.7466680e-002
 -4.9192467e-001 -6.9249718e-001  7.6448592e-001 -1.7139043e+000 -8.3416598e-001 -1.0646314e+000 -1.0411719e+000 -1.5835789e+000 -7.3408114e-001 -6.0915595e-001 -6.5674022e-001 -1.2857528e+000 -9.9708828e-001 -5.0416225e-001 -6.0274857e-001 -4.3347489e-001 -5.0806394e-001 -3.9663649e-001 -3.8782742e-001  3.7725556e-001 -8.7667114e-001 -5.3721476e-001  9.5028425e-001 -2.3063310e+000  4.7947530e-001 -1.4284199e+000 -9.0906960e-001 -8.1872026e-001 -9.6790471e-001 -5.7626027e-001  2.2099681e-001 -3.4758201e-001 -1.5459110e-001  8.3690471e-001 -6.9374554e-001 -1.5852486e-001 -2.6282394e-001 -7.2628022e-001 -1.5345139e+000 -8.7010642e-001 -1.3997404e-001  4.0740798e-001 -1.6504384e+000 -2.9510153e-001 -2.5182630e-001 -7.0913897e-002  1.2287681e-001 -6.2805653e-001  5.8467502e-001  1.0065586e+000  4.1039887e-002 -1.7262239e-001 -1.3480726e-002  1.3481823e-001  1.7873462e+000 -6.7685607e-002 -5.3673000e-001 -2.4884104e-001 -1.0253469e+000 -7.8035718e-001 -9.6075018e-001 -4.2468823e-001  3.7546156e-002  9.3686552e-001 -5.2630579e-001 -6.3569387e-001
 -4.8687027e-001 -2.3396922e-001 -8.9095935e-001 -3.4695045e-001 -3.3481749e-001 -9.7679416e-001 -3.7112353e-001 -4.1642043e-001  4.6019684e-001  4.4051716e-002 -1.1881365e-001  5.4984498e-001  2.5781851e-001 -1.6690906e-001 -7.1013488e-001 -3.9165465e-002 -1.8615259e-001 -3.5020882e-001 -1.7855918e-001 -2.4817372e-002  1.3573623e-001 -1.9231648e-001 -5.0966975e-002 -3.2413454e-001  5.1222930e-002 -7.5878521e-001 -4.9117355e-001  2.5646806e-001 -2.9483520e-001 -2.2962640e-001  2.1807572e-001 -4.2119282e-001 -2.1047209e-001 -6.8331022e-002 -3.5959270e-001  6.4305704e-002  5.8493885e-001  2.1158345e-001 -4.7482893e-001 -5.5595254e-001 -5.1594444e-001 -1.1375909e-001 -5.5211240e-001 -2.8947557e-002 -4.9140756e-001  7.9508651e-001  4.3721736e-001  2.1567301e-001 -8.7060614e-004  3.1462499e-001 -4.1039440e-002  1.6158473e-001 -5.2436393e-001 -2.7367462e-001  1.1199293e+000 -8.0922865e-001 -1.6114326e-001 -9.2328949e-001 -2.4539167e-001 -3.6424528e-001 -1.0877563e+000 -8.1512934e-001 -4.5313935e-001  1.2791701e+000 -6.9907517e-001  4.7204276e-001
 -8.9419866e-001 -7.8133755e-002  1.3707429e+000 -2.0732412e-001  1.7991926e-002 -7.2186349e-001  5.6694692e-001 -4.6357063e-001 -2.5930572e-001  5.3192711e-002  2.4228372e-001 -3.6842028e-001  3.1989697e-001  1.8888517e-001 -2.1828710e-001 -1.5738149e-002  3.8820579e-001  1.2361872e-001  6.6565988e-001  3.7455154e-001  2.9656929e-001  2.9267561e-001 -1.1401733e+000  8.2322253e-001 -5.0633718e-002 -2.0627710e-001  2.6325824e-001  1.0425924e-001  3.9530607e-001 -5.0758289e-001 -2.0687525e-001 -5.6429205e-001  1.1981505e-001 -8.5150944e-001 -7.4777020e-001 -4.9132724e-001 -6.2173761e-001  1.4653963e-001  5.1422188e-002 -1.0491945e-001  3.1179447e-001 -2.1533412e-001  1.1537605e-001 -3.8255140e-001 -1.8161112e-001 -3.9968502e-003  7.2881921e-001  3.9871509e-001 -2.2920168e-001 -1.8085259e-001 -2.2803557e-001  1.4779004e-001  1.0238313e-001  1.7594929e-001 -7.5924539e-001 -5.4571530e-001  8.4234997e-002 -2.1760036e-001 -4.8545786e-001  8.7103108e-002 -5.9077697e-001 -4.0086476e-001 -1.2310162e-001  2.6372377e-001 -4.6145303e-001 -4.3677679e-001
  1.1846833e-001  4.7064391e-001  8.6398033e-001  3.9683682e-001  4.9661398e-001 -7.3934927e-001 -1.8216648e-001 -5.9133159e-001  8.0772333e-001 -1.0906434e-001 -7.7703954e-001 -3.3003734e-001  7.7394663e-001  2.1649770e-001 -4.7977767e-001 -1.1869558e-001  5.0252919e-001 -3.6156191e-001 -2.2948910e-001  3.5227569e-001  4.9699104e-001  5.2503535e-001  2.9457016e-001  8.1826510e-001  1.6121369e-001  8.7776994e-001 -1.6674125e-001 -2.5001519e-001 -4.6015557e-001 -1.0577832e+000 -3.5733681e-001 -4.3123414e-001 -5.5949865e-001  7.0504951e-001  1.7057282e-001  2.7303341e-001 -2.5323340e-001 -8.3230135e-001  7.3640226e-003  1.1290552e-001 -2.4869776e-001 -1.0669443e-001  1.0927169e+000 -1.3187343e-001  4.8090755e-001  8.4393372e-003 -6.1006784e-001  8.3596463e-002 -5.1938628e-001 -2.8579162e-001 -8.9023777e-001 -5.7733321e-001 -5.4470648e-001 -2.9794575e-001  1.0482535e-001 -5.6081696e-001 -5.2016602e-001 -6.6868860e-001 -6.4368078e-001 -5.4308276e-001 -7.2258096e-001 -6.1474253e-001  2.8622447e-001 -1.1954217e-001  9.0952083e-003 -6.7351395e-001
  6.3808790e-001 -8.4426441e-001  7.5716461e-001  5.0223788e-001 -7.3098673e-001 -1.6035915e+000  1.0353680e-001 -6.7924102e-001 -3.9209360e-001  5.3978312e-002 -1.2285481e+000 -7.8439735e-001 -7.6905836e-002 -5.1864734e-001 -1.3983120e+000 -1.0985825e+000 -4.9612646e-001 -4.7657928e-001 -1.4602058e-001 -7.2946981e-001 -5.4074278e-001 -1.2707081e-001  6.9395593e-001  4.6230876e-001  4.3228307e-003 -2.0818790e-001 -6.5779088e-001 -8.5987702e-001 -1.7444601e-001 -9.4625122e-001  3.0363463e-001  1.3837455e-001 -2.1733423e-001 -4.4891449e-001  3.3606916e-001  4.6520266e-001 -7.1480492e-001  9.7257993e-002  1.5095799e-001 -5.3219971e-001 -7.6255998e-002  5.3250920e-001  6.3728069e-001 -6.5930366e-002  3.4683805e-001 -1.1999055e-001 -8.4978517e-001 -4.2639110e-001  9.5867942e-002  6.7998569e-001 -4.4841593e-001 -8.3189943e-001 -7.2031446e-001 -5.4355925e-001 -1.2804282e-001  5.2470849e-001 -3.8258929e-002  1.2457405e-001 -7.2663838e-001 -1.0170162e-001 -1.0682674e+000 -6.5086391e-002  9.0777084e-001  1.5099072e-001 -1.6349153e-001  5.0523666e-001
  3.2436985e-001 -6.0999250e-001 -2.1294533e+000 -1.7512059e+000 -9.8612430e-001 -7.1525869e-001  4.9137466e-002  1.2910086e-001 -2.1122329e-001 -3.5209422e-001 -3.8078535e-002 -1.2771950e+000 -8.0448406e-001 -4.6608220e-001 -4.1685526e-001 -4.5289067e-001 -1.4256973e-001  2.1906336e-003 -3.2052723e-001 -5.4041727e-001 -1.2205124e+000 -1.0775463e+000 -1.0044168e+000  1.5032805e-002 -3.5782001e-001 -1.0488400e+000 -9.8737922e-001 -2.0069723e+000 -6.7252921e-001 -8.3270289e-001  1.1441988e+000  7.2242121e-001 -8.4565715e-003 -1.0116281e+000  7.1435556e-001  1.0390308e+000 -9.5802488e-001 -1.5215519e-002 -1.4014925e+000 -2.6735595e-001 -1.9889266e+000 -3.2906927e-001 -6.5587520e-001 -1.0004062e+000 -3.1210797e-001  5.6411069e-002  3.6756646e-002  2.8681809e-001  4.0600960e-001 -1.4619970e-001 -1.2328875e-001 -8.4228580e-001  5.6738016e-001 -7.0839454e-002 -6.6261420e-001  8.8220214e-001  6.6005837e-001  4.6839679e-001  4.2255961e-001  4.4510505e-001 -6.9243446e-001 -6.9558151e-002 -1.4315087e+000  6.8000715e-001  4.1722705e-001 -1.2633730e-001
  9.5190305e-001  4.2336013e-001  1.3894439e+000 -1.1142563e+000  1.1326224e-001 -1.4616530e-001 -3.4538623e-001 -1.4037203e-001  2.1199028e-001 -4.4076893e-001 -4.0570758e-002  7.5306723e-001  6.4406343e-001  4.0678636e-001  8.1296756e-002  1.0789282e-001 -3.2050110e-001 -8.8677339e-001  1.8894958e-001  2.2420234e-001 -6.8830346e-001 -1.8052733e-001  9.3281438e-001 -7.6637822e-001  3.6328818e-001 -4.6876169e-001 -4.1645657e-003 -7.7396863e-001 -9.3345316e-001 -6.2697442e-001  1.8807453e-001  3.2190288e-001  4.1158559e-001 -1.7975123e-001  2.4029881e-001  4.2161562e-001 -1.6926848e-001 -2.3188185e-001 -5.8859596e-001 -3.5125577e-001  1.1303025e-002  5.9004590e-001 -1.8813105e-001  5.7937052e-001 -2.1689089e-002 -1.1983704e-001  7.9798039e-001 -6.0345551e-002  4.1722719e-001 -2.0096719e-001  4.0133439e-001 -5.7576412e-002  7.4762700e-001 -1.4195515e-001 -4.6288321e-001  3.8150456e-001  1.4159303e-001 -5.3161315e-001  2.3895968e-001 -4.3417957e-002 -2.4699405e-001 -5.1149830e-001  1.1953921e-001  4.4807418e-001 -1.7782415e-001  8.1957208e-001
  3.2693769e-001 -3.9873757e-002  1.1974758e+000  1.3007636e+000  2.3370097e-001 -2.7837232e-001  7.3045200e-002  6.0843765e-001  3.6418940e-001  1.4218226e+000 -2.2807844e-001  5.2165344e-002  6.9742117e-001 -2.1095190e-001 -5.6806900e-001 -2.0024112e-001  2.3167179e-001  3.7395138e-001  4.9324400e-001  4.7696147e-003  6.8619349e-001  1.0190407e+000  4.2323023e-001  1.0261027e+000  2.7841374e-001  2.3034720e-001  7.6141354e-001  9.9123234e-001  5.0065943e-001  1.9990013e-001  9.3592275e-001  1.2006186e+000  2.6528364e-001  1.5706978e+000  1.4660189e+000  7.6953954e-001  3.7525808e-001  2.2544386e-001  1.4110280e+000  1.1775680e+000 -1.7592671e-001  1.4877676e-001  7.1880591e-001  5.8929313e-001  7.6830826e-002 -3.9553089e+000 -2.5405406e-001 -2.7126622e+000 -1.9030613e-001 -3.1030162e-001 -1.3458940e-001 -5.2420106e-001 -2.5915237e-001  5.2608374e-001  1.5785956e+000  1.3510958e+000  1.9708548e-001  6.6661859e-001  1.1337736e+000  3.2598208e-001 -2.8618917e-001  6.0400045e-001 -1.2720334e-001  1.5548183e+000  1.1998352e-001 -1.8306370e-002
  1.8771211e-001  5.4268102e-001 -9.7720630e-001 -1.8834260e+000  3.5464050e-001  2.4354869e+000  4.2963026e-001  7.6663428e-001  2.2206831e-002  7.6175176e-001  1.5157301e-001  8.5537399e-001  3.1655664e-001  3.5214290e-001  4.8163691e-001  2.5314874e-001  5.2314073e-001  1.1467965e+000  1.5532471e+000  4.2696409e-001  8.4570752e-001  1.0510771e+000  1.1663377e-001  1.3698697e+000  5.6370432e-002  8.0075929e-001  8.9314385e-001  8.8529942e-001  8.5377010e-001  7.7242465e-001  4.3734016e-001  6.2345588e-001 -2.2131762e-001  9.7545458e-001  6.1291388e-001  2.3427341e-001  1.1581379e+000  5.3856022e-001  9.4295017e-001  1.2924144e+000  2.4574107e-001  1.3454314e-001  1.5916493e+000  1.6779048e-001  2.8403458e-001  2.3921044e-001  4.8704859e-001  7.1077006e-001  1.7290191e-001  1.2402374e-001 -6.6129484e-002  5.5335388e-001 -8.0708212e-001  4.3649694e-001  1.0202992e+000  2.1707116e-002 -2.0190921e-001  7.9509876e-001  1.3154212e+000  3.4485699e-001  1.2089241e+000  5.6106964e-001  8.4748226e-001  1.1599607e+000  4.2132832e-001 -1.8396875e-001
  1.4401168e-001 -1.6758513e-001  1.5466848e+000  2.2201274e+000 -2.5318305e-001  6.0985953e-001 -4.3232729e-001 -3.2576590e-001 -4.9372305e-001  6.5835586e-001 -2.9920593e-001  7.6221445e-001 -4.4761281e-001  6.3054330e-001 -7.4208564e-002 -1.2698257e-002  5.4223899e-001  7.3919487e-001 -3.3346473e-002  3.7400939e-001  1.8909166e+000  6.3683755e-001 -7.5843794e-002  1.3155724e+000  2.3944750e-001  1.5305939e+000  7.6421929e-002  8.3541886e-001  2.0858125e-001  2.3591427e-001  1.3512378e+000  1.0827368e+000 -2.4570142e-001  4.7553916e-001  1.1509909e+000  1.3868425e+000  9.4666328e-001  6.3910523e-001  1.7416026e+000  7.4381211e-001  1.3727571e+000 -1.8512730e-001  1.9554923e+000  5.2464653e-001  7.7854145e-001  7.5900166e-001  2.5759571e-001  6.0879830e-001  3.8621380e-001  5.8689094e-001 -1.0109978e-001  5.2332591e-001  7.9415822e-001 -1.2546005e-001  1.1795522e+000 -4.7174897e-002  6.0548934e-001  1.2499253e-001  2.5910759e-001 -4.3070675e-001  1.2648740e+000  1.0051708e-001  1.6365445e+000 -2.9206847e-001  2.7298830e-001 -4.7321323e-001
 -9.9002046e-002 -5.6975936e-001  1.3245645e-001  6.7206548e-001 -4.0970519e-001  9.4726208e-001 -1.1652105e+000 -3.5477087e-001  1.0695915e-001 -1.5363499e+000  3.7032504e-001  1.0638082e+000 -1.1099633e+000 -2.9058251e-001  1.8742669e+000  6.5719226e-001 -4.4672010e-001 -2.0114337e-001 -6.9668997e-001 -1.3996720e-001 -1.0688019e+000  3.5131739e-001  1.5121295e+000  3.1294628e-001  4.5039974e-001  7.6860196e-001  4.1410058e-001  3.2779202e-002 -1.7160720e-001  2.0673255e+000 -2.6901607e-001 -2.6839288e-001  1.5906428e-001  4.8164709e-001 -3.0511657e-002 -6.7659720e-001  2.1556577e+000 -2.0847384e-001  5.3783849e-001 -8.1930566e-002  3.5477353e-001  5.1331210e-001  1.2883181e+000  6.8910955e-001 -1.1006600e-001  6.4275477e-001  4.5506912e-001  1.7604148e-001 -5.5482839e-001  1.2345830e+000  1.1299686e+000  2.0095149e+000  3.5484124e-001  4.7517678e-001 -2.7938980e-001 -1.6937656e-001 -1.2075145e+000  5.8554097e-001 -3.3974676e-001 -2.5560122e-001  1.5388474e+000 -4.6194256e-001  1.0635931e+000 -1.5509942e+000  8.2870735e-001 -9.3562771e-001
 -7.9226856e-001 -3.1756921e-001  8.2604813e-001  1.3023666e+000 -4.3175498e-001 -9.2889424e-001 -9.0026332e-001 -5.3365612e-001 -3.0174202e-001 -3.5784523e-001 -8.7077687e-001 -7.2460668e-001 -9.6591023e-002 -3.0932077e-001  1.2902170e-001 -7.5624617e-003 -2.2733174e-001 -9.3857490e-001 -1.1062019e+000 -5.7193991e-002  2.7934834e-002  3.8040487e-001 -7.6148308e-001  2.6574354e-001 -3.7480027e-001  2.8196516e-001 -1.3814964e+000 -7.6671735e-001 -6.4141084e-002  2.1454888e-002 -3.7390325e-001 -4.7891654e-002 -5.5308120e-001  7.3118981e-002 -2.1480160e-001 -2.3587729e-002  3.7505856e-001 -2.7692908e-001 -9.0343274e-001 -8.9647086e-001  5.8066727e-002 -3.3343138e-001 -3.6287291e-001 -1.3162738e+000  3.4575502e-001 -5.1775432e-001 -5.7995284e-001 -8.0047339e-001 -4.8745462e-001 -6.0372688e-002  8.0579102e-002  8.6578421e-001 -1.1275641e-001 -1.0374242e-001  2.1708046e-001 -2.2034075e-001  3.9171432e-001 -5.2127522e-001 -5.6737168e-001 -2.2185784e-001  1.2782757e-001 -3.1387789e-002 -5.0738716e-001 -2.9572095e-001 -4.3140533e-001  1.5538202e-002
  4.6994019e-001  4.0121086e-001  1.3370420e+000 -4.8286321e-001 -3.3680938e-001 -6.9411120e-001 -1.3727830e+000 -9.4837789e-001 -5.6189370e-001 -1.0808219e+000 -8.3810344e-001 -4.1434055e-002 -8.9120625e-001 -4.0530670e-001 -1.9566295e-001 -2.3492993e-001 -6.8595287e-001  3.4108841e-001 -2.0769843e-001 -3.3432859e-002  1.0464498e-001  7.3407536e-001  6.0661843e-001  7.2317701e-002  2.1105780e-001  1.3372931e-001 -1.0294214e+000 -1.8880343e+000 -1.2015717e+000  2.5851812e-002 -6.8155761e-001 -7.3365645e-001 -7.2928265e-002 -5.0410607e-002 -4.3163294e-001 -1.0092675e+000 -6.4900850e-001 -9.9930685e-001 -1.2023954e+000 -1.8700171e+000  1.0881804e-001  2.8121941e-001  9.3557831e-001  4.4876476e-001 -4.2017653e-001  3.2489088e-002  3.7089379e-003  6.3583116e-001 -1.3666847e-001  6.7265585e-001  4.0458525e-001  5.2045832e-001 -2.7220259e-001  5.4023290e-001  5.6769691e-002 -4.3908364e-001 -5.7297730e-001  6.2091343e-001 -6.3747011e-001 -1.1116047e+000 -1.4094091e+000 -3.1562113e-002  2.4928838e-001 -1.3451929e+000  4.2466766e-001 -4.3498542e-001
 -4.3616628e-001  4.7883828e-001  1.1061003e+000 -6.1313092e-003  4.1058429e-001 -9.2049703e-001 -2.5992847e-001 -1.9073370e-001 -1.2845461e-001  4.4632417e-001 -5.9584084e-001 -3.8701583e-001  1.2126987e-001  1.9279011e-001 -7.5334003e-001  1.3329039e-001  2.8537605e-001  5.1380686e-001  3.1287400e-001  8.7289422e-001  4.4247672e-001  7.2847385e-002  3.5549836e-001  4.2008352e-001  3.1548840e-001  3.7826353e-001 -8.0454552e-001 -5.7535506e-001 -4.8114974e-001 -6.7631066e-001  8.3638963e-001  1.6434683e-001 -3.1162436e-001  2.2073655e-001  5.2128963e-001  1.0471394e+000 -1.3079734e+000 -4.7297094e-001  1.6515909e-001 -3.8710782e-001  1.9777272e-001 -4.7321638e-001  6.0821268e-001 -2.6181589e-002 -8.0915946e-002 -8.0839878e-001 -7.3409324e-002 -2.1820131e-001 -1.6968586e-001 -5.9247076e-001 -5.3780675e-001 -1.1058342e+000 -8.6219012e-001 -6.3590535e-001  1.9785433e-001 -7.4655259e-001  7.7610383e-001 -4.5951120e-001 -3.2908041e-001 -4.4824063e-001 -1.6077165e+000  3.7892131e-001 -3.0472474e-001 -1.2254821e-001  6.3225156e-001 -6.3171914e-001
  3.8859785e-001  3.2965440e-001  7.1154579e-001 -4.5038447e-002 -4.2319750e-001  5.4083370e-002 -6.2370805e-001 -2.5856332e-001 -2.8166722e-002  2.7789303e-001 -1.0395200e-001 -6.1328577e-001 -1.6704594e-001 -2.2115259e-001 -1.7339151e-001 -2.3051238e-001 -1.4638507e-001  8.6147200e-001 -1.4159706e-001 -3.1428641e-001 -4.4443088e-001  5.8767913e-001 -1.6157196e-001  9.7195124e-002  1.3772566e-001  1.5328758e-001 -4.0889296e-001 -3.4883562e-001 -5.6796494e-001 -5.0404883e-001  3.2763497e-001  7.8008483e-002 -6.0075611e-001  2.6372058e-002  5.6301265e-001  3.4573322e-001  6.9433132e-002 -2.4273290e-001 -5.2611875e-002 -1.8672226e-001  1.3093534e-002  3.9168984e-002  3.8879423e-001 -2.0319234e-001  1.5964844e-001 -3.4778962e-001  1.3034809e-001 -8.4837728e-001  2.9193155e-001 -2.9940686e-001 -2.7087707e-002 -4.5442456e-001  1.0139981e-001  2.0606162e-001  1.9231737e-001  5.9421099e-001  3.9803757e-001 -5.0785378e-002  1.2043011e-001 -6.7706972e-001 -4.1990324e-001 -1.1500554e-001 -8.0267300e-002 -6.8636670e-001  9.6108285e-002 -1.9754820e-001
  9.9809015e-002 -1.0231564e-001 -8.3295897e-001  4.0418755e-001  2.5529594e-001  8.1056382e-001  9.4672288e-002 -4.0393041e-002  1.3316691e-001  4.1798073e-001 -3.5258951e-001 -5.5507753e-001 -1.6327117e-001  8.8827345e-002 -7.3660642e-001 -4.0617369e-002  2.0945279e-001 -2.8221171e-001  3.2359468e-001 -3.9452483e-002 -1.2305192e-001 -2.2918991e-001 -4.1531632e-001 -7.0961560e-001 -5.4555281e-001 -6.2473814e-001  5.9404374e-001  1.2996533e+000  4.2164672e-001 -1.4410259e-002 -4.6166512e-001 -2.9655827e-002  2.9736604e-001 -1.2950367e+000 -5.5526760e-001 -7.2331613e-001 -1.0424143e+000 -1.8220377e-001 -9.1600412e-002  8.2726638e-001  1.4597007e-001 -1.9331879e-001 -4.8134535e-001  2.3716461e-001 -1.3406586e-001 -9.6574148e-005 -7.7090978e-001 -7.0582972e-001 -2.0116897e-001 -4.2892402e-001 -4.3001915e-001 -9.8358832e-001 -7.3691960e-002  2.9571691e-002 -1.2572731e-001 -1.7829589e-001  3.6636517e-001  1.1190101e-001  1.4760041e-001  5.6014596e-002  1.2611242e-001  7.7939942e-001 -5.2238940e-001 -8.8690561e-002 -5.0855805e-002 -6.0950030e-001
  4.2958419e-001 -2.8422644e-001 -1.1666203e+000 -3.0470058e-001 -1.6724517e-001 -8.4010611e-001  7.1067273e-001  7.3826341e-003  2.8553555e-002  2.9574200e-001 -4.9119266e-003 -1.2178181e+000 -4.9540518e-001 -6.0513027e-001 -1.0763304e+000 -3.9214811e-001  7.8782154e-002 -1.0007438e+000 -4.0803848e-001 -4.0859950e-001 -2.0130704e-001 -1.2685955e+000 -9.2092649e-001 -6.5872305e-001 -8.7571809e-001 -7.2399565e-001  3.7375550e-001  1.4827616e+000  3.9870014e-001 -1.9373027e-001 -2.7946833e-001 -5.3386221e-001 -6.1075121e-001 -1.2671977e+000 -6.6544576e-001 -5.8044761e-001 -8.4044678e-001  7.8629103e-002  2.3413268e-001  8.7502712e-001 -6.6944766e-001 -4.9282151e-001 -4.3839563e-001 -6.6126939e-001  1.8795750e-001  9.0142591e-001 -4.6151044e-001 -1.1011322e-001  1.4690501e-001 -3.5524620e-001 -2.8272214e-001 -5.1960725e-001 -4.8140846e-002 -7.6211635e-001 -1.0105736e+000 -6.5721705e-001  7.5757403e-002 -1.6616895e-001 -4.1730363e-001  3.0881201e-001  4.6135044e-002  1.6707512e-001 -3.1351070e-001 -3.0284962e-001 -8.6738259e-001  3.0072457e-001
 -2.5705571e-001  4.1093975e-001 -2.1548461e-001  1.1267811e+000  3.8042162e-001  2.6221814e-001  1.2934368e+000  4.9670657e-001  3.4306194e-001  8.7899733e-001  2.0721048e-001 -6.6052297e-001  5.9265602e-001  7.7999762e-002 -4.1167227e-001  4.8066791e-001  2.6137773e-002  1.6986195e-001  2.4880788e-001  3.7626494e-001  7.0452011e-003 -4.3535599e-001 -3.6615357e-001 -1.4370111e+000 -4.0186876e-001 -5.9850363e-001  3.9640842e-001  1.2611864e+000  6.7250273e-001 -3.0906237e-001 -4.6306890e-001 -2.8900427e-001 -2.7001948e-001  2.6936555e-001 -1.4779411e-001  4.4146705e-001 -1.0164075e-001  8.2301176e-003  6.7712006e-001  1.0101633e+000 -7.2392578e-001 -7.3585694e-001 -8.9715079e-001  4.0725845e-001 -1.8247541e-001  1.7874650e-001 -6.6943106e-002  5.8422150e-002 -3.0433378e-001 -8.0381546e-001 -1.1226126e+000 -1.2056516e+000 -2.1704646e-001 -8.3188200e-001  3.8813357e-001 -1.0816702e+000  1.9746507e-001 -2.7607658e-001 -4.8980202e-001  9.2527960e-001  8.5186106e-002  2.3780039e-001 -2.3485485e-002 -3.6124196e-001 -2.3343454e-001  6.3700865e-001
 -6.3053556e-002 -2.1923673e-001 -1.1589721e+000 -7.5716924e-001  7.7583676e-001  9.6358796e-001  1.4128934e+000  1.0289801e+000  2.2696301e-001  5.0240492e-001  1.6754792e-001 -4.0366803e-002  1.5962512e-001  1.4408167e+000 -1.1566567e-001  2.0963637e-001  9.3904551e-001  5.7123085e-001 -6.9403288e-001  2.1037386e-001 -4.5832084e-001 -5.3420965e-001  1.7129280e+000 -3.8316420e-002  3.6785015e-001 -5.5857427e-001 -2.5720699e-002  7.9907244e-001  1.0703804e+000  4.7123453e-002  1.7489112e-001  1.1290210e-001  1.2280767e+000 -4.3860601e-001 -3.2531232e-001  5.8769915e-001 -5.7185886e-001  4.4778708e-001  5.8242150e-001  1.1790520e-001  4.4743833e-001  6.3707388e-001 -3.1251786e-001  2.7323689e+000 -3.3219751e-002  8.3635301e-002  1.4892612e-002 -1.1158697e+000  3.4440277e-001 -7.1727327e-001  9.0399759e-002 -9.4429318e-001  5.2780982e-001 -8.7408033e-001 -4.9500060e-001  3.1282339e-001 -4.7785459e-002  2.7677178e-001  8.2902229e-001  7.3056827e-001  1.2041297e+000  7.3670825e-001 -1.0344923e+000  4.4328876e-001  4.3092968e-001 -8.2557029e-001
  7.8047939e-001 -4.0263513e-001  5.1357825e-001 -7.6489672e-001 -3.6743876e-001 -1.2497655e-001  1.1110930e+000 -1.2292357e-001 -2.9230408e-001  4.6231689e-003 -4.1301235e-001 -5.5178042e-001  1.1685634e-001 -1.4348524e-001 -6.3842969e-001 -1.2556153e+000 -8.5253043e-001 -1.0359044e+000 -1.0687353e+000 -1.2608697e+000 -1.2311486e+000  6.8333239e-002 -6.8560339e-001 -1.3181657e+000 -3.5193532e-001 -9.8794283e-001 -7.2250972e-001 -5.2976594e-001  8.1582644e-002 -4.3921968e-001 -5.6629249e-001 -7.7531876e-001 -7.1050250e-001 -8.5752344e-001 -1.1380371e+000 -6.3288067e-001 -8.9219439e-001  1.5204500e-001 -1.9670629e-001 -8.6803486e-001 -6.4437024e-001 -4.7507726e-001 -8.7267310e-001  8.0376179e-001 -3.8289835e-001 -1.7946104e+000 -7.2443435e-001 -3.7813882e-001 -2.3213221e-001 -1.2899309e+000 -9.9304583e-001 -1.3034795e+000  2.5818857e-001 -1.0275829e-001 -8.0099268e-001 -1.0439540e+000 -3.0974993e-001 -3.3920503e-001 -9.6424279e-001  4.6174819e-001 -9.4788799e-001 -6.4739822e-001 -6.6114214e-001  1.1805539e+000 -6.7861640e-001  8.6395020e-001
 -7.9596096e-001  1.0472452e+000 -3.8450885e-001 -1.1596039e-001  6.0742991e-001  9.7077591e-001  1.9630928e-001  1.3120749e-001 -9.3965931e-002  3.6595053e-001  1.5438762e-001  3.5119853e-001  2.9359606e-001  1.0273563e-001  7.5633465e-002 -1.7372262e-001  6.0260257e-001  5.4735896e-001  4.4973117e-001  4.8292420e-001  1.5614688e-001 -8.8183563e-001 -1.4142302e+000 -2.8271798e-001 -2.3862851e-001 -1.4709034e-001  7.9220930e-001  2.8309485e-001  5.6387233e-001  3.2087545e-001  4.8049961e-001  1.7512112e-001  8.0356819e-001  3.6642278e-001 -4.6538322e-001 -1.2585162e-002 -1.4598491e-001  2.7285240e-001  6.8106255e-001  9.5334487e-001  8.1419325e-001  6.2924387e-002 -1.2573451e-001 -9.5255267e-001  8.2602581e-002  4.0442850e-001  7.1873880e-002  8.9208631e-001 -7.4100842e-002  8.7561530e-001  1.0651031e-001  4.8952426e-001  1.1331254e+000  1.3789377e-001  4.6340715e-001  1.7315506e-001  2.1994237e-001 -7.6016318e-002 -1.9235847e-001 -2.0349799e-001  7.4111185e-001  3.6447064e-001  8.1901887e-001  7.4524523e-001  1.0005044e+000 -5.3830053e-001
 -1.1427687e+000  9.3280653e-001 -3.1583046e-001 -1.2940382e+000 -9.8470836e-003  1.0256763e+000 -6.2715654e-001  1.3373332e-001  4.1018525e-001 -2.5168386e-001  1.9908634e+000  1.3407170e+000  5.6773428e-001  4.9185143e-001  9.3355945e-001  7.0053829e-001  1.2109074e+000  1.1986898e+000  1.3146117e+000  5.5847478e-001 -2.4783659e-001 -2.0080838e-001  5.1249188e-001 -1.2112879e-001  7.6916386e-001 -2.6723232e-002  5.3957771e-001  2.7067491e-001  1.8712849e-001  2.3562531e-001  4.9873758e-003 -1.9605318e-001  3.4111008e-001  3.5256630e-001 -1.7441400e-001  2.6431612e-001  4.5876527e-001 -3.3451686e-001 -6.2085165e-001 -3.1032357e-002  6.4214328e-001  1.1697004e+000 -9.7336245e-001 -4.1232019e-001  9.8604258e-002  1.8650128e+000  1.1229677e+000  8.7203396e-001  1.0180973e+000  4.6030242e-001  6.1369299e-001  4.2372470e-001  2.8545482e-001  3.4730418e-001 -1.0619875e+000  1.0142499e+000 -8.8911716e-001 -1.4673817e-001 -1.2201863e-001 -1.4486356e+000  4.1847632e-001 -8.9862075e-001 -7.9463715e-001 -4.1579280e-001  1.8953863e-001 -6.4566597e-001
 -1.4626355e+000 -5.3210498e-001 -1.2515913e+000 -3.7815994e-001 -4.3082633e-001  4.5035740e-001  6.0723419e-002 -2.0313011e-001 -3.1711557e-002 -1.0448480e-001  1.3940298e+000  1.0651206e-001  9.4446274e-001  4.0946222e-002 -1.9250399e-001 -4.6569941e-001  9.7920909e-002  5.2036410e-001  9.9723266e-001  4.4796309e-001 -2.6839397e-001 -1.3265002e-001  1.2987723e+000  2.3575888e-001  7.4014527e-001  9.8669377e-003 -2.6237697e-001 -5.5645392e-001 -5.6186339e-001 -5.7464652e-001  4.0565079e-001  3.7473002e-001  9.5618560e-001  1.0679588e+000  7.3159351e-001  8.2500387e-001  1.9073348e-001 -7.6933453e-002 -5.6430919e-001  3.9514199e-001 -3.2506928e-001  4.8554707e-001 -1.1237114e+000  1.3670192e+000  3.8426065e-001  9.7686372e-001  6.1135737e-001  5.8092284e-001  7.4780075e-001 -7.8960421e-002 -2.8891611e-001 -7.8456244e-001  4.3164674e-001 -4.2119755e-001 -8.5030293e-001  1.2490651e+000  3.5028893e-001 -5.8747105e-001 -2.7618155e-002  2.7994808e-001  1.5875413e+000 -3.4680736e-001 -9.9555367e-001  5.1127442e-001 -6.5000487e-001  3.4208364e-001
  2.4879232e-001 -9.4157115e-002  1.7359538e+000  1.3054489e-001  5.9670303e-001  1.7757803e-001  1.2330016e-001  5.7730159e-001 -3.6312755e-002  3.7477644e-001 -1.0626680e-001  1.4920134e+000  7.3490917e-003  7.9789867e-001  2.5969780e-001  7.5645733e-001 -8.6787256e-002  2.0129155e-001  7.7952801e-001 -2.1040330e-002  3.2899729e-001  1.0175419e+000  1.1090537e+000  4.7061121e-002  5.6466634e-001  1.2773662e-001  3.1575337e-001  7.3717308e-001  3.7015464e-001  3.9064599e-001  4.7283603e-001 -6.7181621e-002 -3.0502674e-001  2.2318942e-002  4.4875361e-001  5.9412937e-001 -2.5079676e-002 -5.3277498e-002  1.0032888e+000 -3.4073940e-001 -4.5124106e-001  2.8249614e-001  3.3101100e-001  4.6668593e-001 -1.1937285e-001 -7.4812050e-001  2.7561775e-001 -2.6442360e-001 -6.4437985e-002 -6.0446783e-001  3.2239322e-001  1.3202827e-001 -6.3362960e-001  5.5774894e-001  3.7745713e-001 -1.9109274e-001 -6.3334307e-001  5.2992290e-001  2.9889430e-001 -7.5572907e-002 -8.9488544e-001 -1.8705997e-001 -9.2181953e-001  3.0569764e-001 -2.3469470e-001  1.9718293e-001
